# Supplementary material for: Genetic dissection of main and epistatic effects of QTL based on augmented triple test cross design
Source: PLoS One. 2017 Dec 14;12(12):e0189054. doi: 10.1371/journal.pone.0189054 (PMC5730204; doi:10.1371/journal.pone.0189054)
Supplement: S9 Supporting Information — (ZIP) [file pone.0189054.s009.zip › z5_1150_0.5_5.csv]

314.41	313.27	311.83	313.71	315.77	312.49	312.26	315.25	317.71	310.29	312.15	316.11	311.59	311.81	313.8	312.46	312.23	315.43	314.4	310.19	316.89	312.84	315.7	310.92	313.32	313.5	315.38	315.68	312.93	314.31	311.6	312.25	315.5	312.5	313.74	317.15	308.5	313.27	312.07	315.47	314.76	314.82	312.93	310.33	314.8	313.69	315.42	311.5	313.08	316.78
305.23	304.91	304.41	303.17	306.41	302.69	303.47	303.69	302.56	304.6	305.79	305.43	305.44	303.83	301.06	305.65	303.01	306.29	302.37	307.28	305.74	302.36	305.64	304.76	304.63	307.01	303.33	306.53	304.15	301.1	303.93	304.22	305.76	307.6	300.34	305.51	303.77	305.57	305.64	304.78	304.89	305.16	306.92	306.32	305.86	305.05	303.53	303.66	310.17	308.77
302.38	304.31	304.85	303.52	302.86	304.98	304.42	302.19	300.87	304.38	304.76	303.09	303.02	304.76	302.73	304.31	303.89	303.17	302.48	298.7	302.29	303.33	304.41	303.93	305.48	301.99	304.91	303.4	306.19	304.42	305.59	301.56	302.82	303.95	304.09	302.23	305.04	302.18	305.14	305.19	306.22	303.83	305.5	305.35	305.68	302.65	301.29	308.4	301.58	302.44
315.58	315.65	314.29	317.87	318.74	317.64	319.8	318.08	317.71	317.92	314.77	314.98	314.58	316.04	319.71	313.19	316.23	316.99	317.45	315.17	321.4	319.25	317.21	316.92	316.01	317.72	319.59	317.68	313.87	317.65	316.54	318.46	316.94	316.51	314.28	319.86	320.71	321.31	317.71	318.53	316.42	317.43	319.4	319.13	314.83	320.77	315.93	318.31	316.31	315.38
314.13	315.25	316.65	313.91	318.03	314.73	315.22	317.52	311.91	315.66	316.38	319.48	315.24	319.48	314.36	316.74	315.93	321	319.25	319.41	317.15	314.64	315.9	315.52	317.55	315.89	318.71	319.74	315.18	313.51	314.94	316.3	314.61	317.44	319.01	315.89	318.16	315.46	315.5	315.33	317.22	317.98	316.79	320.45	316.47	315.63	316.73	314.6	317.25	320.04
303.01	303.89	302.49	303.5	304.5	304.63	304.62	304.82	301.34	303.81	298.51	304.09	303.14	300.66	304.25	307.25	302.19	301.33	303.81	302.91	304.85	301.19	304.88	304.69	304.89	304.02	305.23	303.37	303.79	302.06	304.69	300.45	300.74	300.37	301.43	306.95	303.52	302.52	301.54	301.24	302.37	305.97	306.37	303.58	308.88	301.4	305.37	301.8	303.03	305.26
299.62	302.75	301.31	303.1	300.16	304.22	302.63	299.63	298.93	300.44	301.06	300.05	300.95	301.53	300.49	299.56	306.04	299.65	304.03	299.98	301.71	302.98	302.87	301.48	300.18	300.81	300.43	296.97	298.26	302.42	301.11	302.98	299.13	300.51	302.46	304.33	300.54	303.58	303.3	296.31	304.41	301.08	302.98	304.24	299.31	303.07	297.96	305.72	300.56	297.37
313.69	309.88	311.4	309.99	312.4	312.51	315.2	314.53	312.19	310.4	314.16	309.5	315.41	312.94	313.01	309.5	310.56	312.23	312.08	313	312.83	312.83	312.67	314.22	311.68	310.79	313.1	314.83	311.84	312.54	311.59	314.08	313.91	308.54	311.09	311.24	311.78	312.47	311.99	306.94	310.87	314.14	313.54	310.3	311.49	310.81	311.02	313.37	313.19	314.64
314.83	309.23	312.01	316.44	314.31	316.67	313.51	316.56	310.55	317.99	311.47	313.56	312.26	313.77	315.54	311.64	312.26	314.26	313.87	313.31	314.88	314.11	312.65	315.17	314.2	312.02	311.96	312.19	311.8	313.57	313.62	316.01	313.83	311.93	313.59	312	314.04	313.25	315.75	312.63	314.96	312.47	310.94	316	310.32	313.83	315.12	312.12	311.41	309.78
305.35	302.04	302.41	303.98	306.32	303.92	305.79	301.91	304.02	303.39	300.41	303.32	306.06	303.25	309.26	302.93	304.24	303.21	304.85	307.13	304.84	303.56	303.84	302.5	302.45	302.35	302.53	301	303.41	306.11	305.82	306.05	304.1	304.26	304	305.9	302.44	306.78	303.69	306.09	305.53	305.57	303.8	306.18	305.24	303.35	303.94	307.88	304.55	300.75
324.23	324.6	323.67	324.56	319.31	324.1	324.55	326.05	321.86	324.91	323.89	321.31	327.22	325.59	324.37	326.98	324.85	325.27	326.45	326.05	322.67	325.16	324.47	323.19	327.46	324.97	323.89	322.45	325.23	323.82	322.11	325.09	324.59	326.7	327.19	327.63	323.07	326.72	326.97	325.15	324.94	324.62	323.96	323.91	324.23	323.84	320.43	323.6	327.47	321.9
293.09	292.55	297.01	293.46	291.23	295.17	293.65	296.44	293.27	295.5	293.43	293.54	297.29	293.43	295.53	296.25	291.79	290.04	293.89	295.5	293.65	294.34	295.68	293.01	292.09	290.47	298.52	291.25	296.49	295.4	292.14	294.01	296.74	294.91	292.83	294.52	287.99	294.4	293.4	294.06	298.23	294.65	293.21	296.33	294.32	296	294.92	292.97	290.29	295.93
316.72	316.04	318.86	315.74	316.63	317.06	320.69	319.89	316.69	319.01	318.59	315.72	315.46	316.36	316.16	316.75	317.71	315.71	317.7	314.68	313.11	314.12	319.02	317.61	318.11	316	316.38	313.9	316.15	318.34	319.43	319.44	316.17	317.53	317.8	319.53	317.31	315.42	314.84	317.72	317.25	316.9	316.48	316.07	314.93	316.47	319.68	315.9	317.47	316.87
326.57	328.69	326.92	326.36	330.3	326.86	331.25	328.76	328.56	327.85	326.53	325.77	326.34	328.79	329.73	328.91	324.21	326.07	327.23	328.56	328	327.88	328.99	326.1	326.08	328.6	328.67	327.83	327.54	326.22	327.63	331.87	329.14	330.91	329.63	329.2	330.02	328.24	325.05	326.01	329.36	324.04	330.8	327.46	328.06	328.33	332.45	328.19	324.55	327.64
305.07	302.77	303.28	300.73	307.61	305.87	302.05	302.15	303.59	305.31	306.4	301.8	305.33	305.55	303.93	305.84	299.64	306.49	303.69	307.13	304.86	299.78	305.13	299.99	304.43	304.76	304.37	302.64	304.89	301.84	302.55	301.48	303.65	302.06	303.42	304.21	308.2	304.58	303.8	303.27	303.12	304.89	304.36	303.37	303.81	308.28	301.13	303.78	302.77	304.06
306.73	306.84	307.54	301.41	306.02	305.85	308.8	305.95	308.45	308.45	309.54	307.93	302.22	307.35	307.79	307.28	305.06	306.94	306.55	305.79	306.58	304.59	301.81	305.45	307.61	305.78	307.28	308.66	304.35	308.36	303.76	308.52	306.16	308.13	307.92	307.68	308.93	305.74	304.3	304.31	302.6	308.76	305.93	308.56	307.69	307.95	304.18	307.91	304.74	305.53
299.14	297.46	298.97	301.1	297.67	301.78	298.41	301.12	303.68	302.18	298.42	298.54	298.32	302.19	303.13	300.44	298.31	300.39	302.16	301.37	299.75	297.7	297.54	298.35	298.26	300.97	300.35	300.01	301.53	295.56	302.5	298.84	300.56	299.44	299.72	299.91	302.69	299.95	300.69	297.36	302.88	301.67	300.2	298.88	297.87	298.48	302.47	295.52	300.16	298.54
317.83	318.76	317.14	320.89	319.14	317	319.45	322.16	318.56	319.34	318.59	320.55	318.5	317.55	319.87	320.05	319.57	316.79	318.58	318.25	318.98	317.35	320.18	319.24	318.99	316.99	317.16	316.6	321.48	322.57	317.76	319.32	316.74	320.78	318.36	319.83	317.88	319.76	321.21	316.78	318.63	316.27	318.57	322.43	316.62	318.03	322.43	320.94	319.01	318.49
304.35	298.68	299.43	305.96	300.34	303.39	305.34	299.64	303.03	304.96	299.31	302.33	302.49	304.63	302.01	300.13	303.4	299.87	306.09	303.01	301.86	303.84	304.1	301.86	302.41	301.95	304.17	299.98	300.82	302.57	300.31	300.92	301.8	299.42	297.17	301.87	305.31	305.9	303.54	299.24	305.72	300.92	301.82	302.91	305.46	300.22	303.72	301.78	301.71	301.07
295.67	290.28	293.75	293.71	290.95	292.9	299.12	290.72	295.81	293.61	293.78	297.14	294.35	294.38	292.12	296.82	295.5	294.53	294.13	291.26	290.13	291.85	294.82	294.82	291.39	292.38	295.35	294.72	296.24	292.25	293.93	294.43	294.05	294.01	293.66	291.52	291.48	294.17	295.78	288.44	293.71	294.24	292.05	295.89	294.99	292.88	296.41	298.38	293.13	297.96
316.01	319.33	316.75	316.08	316.62	315.06	321.94	315.95	317.05	319.57	316.43	317.72	315.92	314.95	321.52	320.52	318.42	315.04	314.49	314.26	316.47	316.55	319.2	318.79	314.87	312.52	317.69	316.72	316.82	313.2	319.83	314.61	314.97	313.96	315.42	317.08	319.95	317.16	311.37	316.88	319.03	314.87	319.64	314.51	319.46	314.72	313.15	316.51	317.76	316.93
299.13	302.31	305.72	300.37	301.23	304.66	304.97	303.8	301.62	300.48	302.92	300.22	303.51	304.87	300.74	305.99	305.36	305.14	303.22	304.69	305.19	303.36	305.94	302.66	302.94	304.23	304.13	305.21	301.51	305.38	303.08	301.76	303.61	305.8	301.53	302.96	303.63	305.89	303.77	303.65	308.52	305.46	307.39	299.55	302.19	303.78	301.41	305.97	302.16	304.2
300.98	302.82	303.99	303.15	304.51	301.67	302.84	303.44	303.09	302.34	305.07	306.32	304.48	305.38	303.4	305.48	303.34	301.58	303.46	303.57	306.36	306.12	304.24	305.69	302.54	306.61	305.13	303.62	301.49	305.08	301.13	304.91	304.97	300.25	302.19	302.43	303.02	303.8	302.94	304.37	303.91	304.47	300.54	304.16	300.18	302.25	306.82	304.11	301.13	303.08
308.72	311.4	311.43	310.04	312.36	312.3	310.17	308.93	309.2	305.53	309.92	312.4	309.24	305.83	308.93	308.23	309.36	310.41	311.39	309.96	305.48	309.12	310.15	309.34	305.23	305.4	311.83	308.4	308.94	311.62	308.21	308.41	306.89	307.84	307.73	312.5	308.74	310.27	309.4	304.53	309.44	307.77	309.29	306.74	310.24	303.53	309.95	302.63	310.59	310.55
310.35	307.75	308.75	307.94	302.29	303.19	306.06	305.52	306.33	305.99	308.2	307.56	305.81	308.19	306.54	302.93	304.63	308.65	307.82	308.16	305.96	307.51	304.51	305.32	305.42	306.28	303.91	305.36	307.37	304.36	309.56	304.17	306.7	303.35	307.27	306.14	305.13	305.38	307.92	303.66	305.68	305.42	307.79	303.45	306.36	304.64	308.47	306.11	306.02	306.93
315.09	312.57	315.13	313.23	314.33	314.97	314.57	314.79	314.57	312.57	316.46	313.91	313.96	314.96	311.82	314.38	314.25	315.84	312.25	314.27	311.84	313.69	316.11	314.52	315.17	317.46	312.84	313.58	313.92	318.01	313.86	314.7	315.95	314.36	316.22	313.62	312.82	312.16	312.05	316.72	312.27	316.3	312.31	312.92	310.07	315.71	316.07	315.22	314.08	311.47
303.16	306.81	303.07	300.12	301.87	300.08	307.39	305.44	304.3	305.59	306.2	301.82	302.32	301.85	305.55	303.5	300.65	305.18	302.34	302.59	305.22	300.18	305.73	305.14	303.17	301.75	302.58	301.42	303.5	299.88	303.1	301.09	304.85	304.4	303.32	302.9	302.72	301.19	299.18	303.91	305.66	303.75	300.84	303.56	302.31	302.9	300.81	301.73	305.51	300.08
302.65	301.06	301.33	300.85	299.91	303.12	302.77	301.5	307.81	300.3	302.04	301.72	296.9	301.52	301.15	300.29	300.65	302.43	303.37	298.05	300.22	305.19	298.16	303.22	297.7	300.51	306.41	303.08	299.92	301.03	299.51	298.84	298.48	301.1	300.05	296.92	298.66	298.25	302.09	300.22	297.34	304.91	301.6	294.83	301.8	298.75	298.94	301.28	301.11	296.42
302.69	305.25	302.74	304.04	305.39	302.63	302.05	301.42	300.6	303.92	303.86	305.04	303.52	304.66	303.59	301.76	307.13	302.04	302.53	305.63	303.84	304.61	304.04	304.8	303.72	304.51	303.68	305.44	302.95	305.62	301.01	299.53	305.66	304.54	301.71	302.48	304.27	304.93	298.93	306.71	303.45	305.58	301.97	301.9	305.43	300.17	302.06	303.63	305.54	305.44
302.68	302.29	304.42	301.25	302.35	301.85	303.46	303.46	301.55	301.24	304.42	303.75	302.58	303.7	302.7	300.69	307.84	301.11	304.35	302.15	300.69	299.41	300.27	307.97	299.99	301.19	303.87	302.66	298.3	304.12	304.21	303.58	304.83	304.47	299.99	303.25	301.77	304.12	304.97	301.24	300.64	300.23	301.81	304.31	301.87	305.28	302.8	299.73	304.76	303.9
311.11	309.16	311.12	309.45	305.47	306.09	308.65	305.72	308.4	310.21	306.51	309.77	308.98	307.61	310.61	309.05	306.8	309.33	307.44	308.09	305.66	307.71	307.17	307.85	307.06	310.46	309.02	308.44	306.59	306.16	308.93	309.79	308.28	307.11	312.47	310.38	311.02	306.99	313.47	308.76	308.31	310.68	306.25	307.48	305.79	310.42	308	307.14	312.37	308.77
303.23	303.41	301.04	300.29	301.09	300.29	304.41	299.82	301.27	298.05	298.91	304	299.95	301.42	301.33	302.93	302.31	299.63	303.15	300.98	301.15	301.4	299.57	302.02	300.27	301.62	300.79	303.35	303.09	297.58	304.88	305.9	302.57	299.86	300.76	304.59	300.53	299.85	299.24	301.44	300.33	300.46	301.95	298.39	300.44	301.88	300.2	298.96	301.55	302
316.8	317.98	318.17	316.89	314.26	314.92	316.23	318.82	318.35	315.63	316.87	317.37	317.55	316.95	319.19	320.62	318.91	315.25	315.81	319.69	316.3	314.31	315.28	320.61	317.23	317.28	318.96	317.3	314.06	316.4	315.68	317.98	319.97	316.28	317.9	316.14	320.71	315.75	319.2	315.58	315.63	316.62	318.36	319.61	315.45	317.26	317.98	317.56	318.57	313.22
311.76	313.66	312.88	312.06	312.97	309.82	311.18	314.07	309.96	311.14	311.81	311.71	311.28	314.36	310.59	311.56	311.5	310.54	310.71	311.11	311.04	313.42	311.78	311.54	311.63	311.57	308.67	313.28	309.77	313.44	308.06	309.76	314.64	309	312.52	310.55	313.06	308.91	312.79	314.05	309.8	311.25	313.62	312.64	310.5	311.95	311.27	312.31	312.42	309.96
311.92	306.42	309.05	308.06	307.45	309.69	308.69	309.23	307.67	307.13	309.19	306.32	309.69	309.1	306.99	310.46	309.74	307.7	310.81	307.63	303.68	305.65	310.2	311.51	308.4	306.98	306.84	308.46	310.59	307.35	309.66	309.01	308.87	307.6	310.23	307.69	309.49	308.07	308.36	308.33	309.72	309.54	309.4	306.63	308.99	310.82	306.13	305.57	306.8	309.47
327	324.4	325.12	325.72	325.75	323.91	325.05	327.32	324.29	327.76	326.58	325.01	320.04	324.87	323.78	326.71	323.22	325.58	327.91	323.44	324.57	325.56	323.57	321.58	326.59	321.03	324.88	323.51	323.47	322.4	328.14	327.96	326.56	325.68	323.66	324.85	329.47	323.89	326.32	322.93	322.86	324.45	325.51	324.47	330.24	327.33	328.51	327.69	328.56	324.52
309.37	311.79	308.51	309.4	308.06	307.73	311.39	314.11	309.08	310.7	308.42	310.07	308.87	308.57	309.3	309.51	308.84	308.34	312.33	309.91	311.37	309.88	307.61	311.87	312.2	307.93	309.63	308.33	309.35	307.72	311.52	311.82	313.49	308.77	308.68	308.33	309.37	313.05	311.8	309.49	310.64	309.84	309.54	312.3	307.74	309.76	312.25	311.23	312.71	310.6
328.59	329.15	330.16	327.88	327.98	327.57	333.36	330.7	330.83	329.39	329.07	326.53	329.48	327.93	325.29	331.38	327.8	329.52	328.27	330.5	326.18	329.01	327.73	328.81	328.6	332.16	328.63	328.53	329.65	328.17	327.6	329.69	327.82	329.95	327.29	333.13	328.84	329	330.09	330.57	329.39	329.21	327.79	330.47	330.53	332.39	332.9	330.4	331.76	329.94
309.77	310.86	313.55	307.77	309.53	310.91	308.33	308.19	309.14	314	311.05	310.59	314.68	310.96	309.25	313.26	309.57	310.78	308.81	311.15	310.01	311.65	308.64	310.31	313.5	311.41	311.03	310.79	311.94	313.09	309.99	310.99	311.23	311.18	306.83	311.36	307.64	307.82	310.5	308.23	304.79	305.82	306.7	307.6	310.89	308.3	312.48	310.48	312	311.69
316.9	316.13	319.12	313.94	314.56	317.64	317.07	313.78	313.79	317.77	317.55	319.82	318.24	316.78	317.57	316.23	314.12	317.81	317.85	319.25	315.99	318.63	317.39	318.9	314.86	317.81	312.8	319.59	317.32	315.21	317.04	318.24	313.95	315.85	314.83	315.82	319.1	320	315.15	316.04	314.18	317.81	316.16	317.42	314.14	317.46	317.59	315.21	315.09	314.13
304.35	302.25	305.7	301.4	302.73	301.99	299.31	301.1	302.83	303.42	304.75	299.25	298.84	306.66	304.79	302.86	302.66	303.65	304.5	299.99	299.16	301.19	303.56	304.37	305.68	304.2	300.47	306.19	302.92	303.76	302.28	304.89	302.15	304.79	303.31	300.95	301.04	304.51	307.69	301.35	302.81	301.55	302.14	302.1	300.56	304.17	303.97	303.92	304.61	300.18
302.4	304.17	303.74	302.8	299.04	304.56	301.91	305.45	303.38	303.9	304.29	305.75	304.99	304.74	302.54	305.63	303.62	303.86	301.46	299.06	303.1	304.05	301.87	300.63	300.71	302.13	299.63	303.46	299.85	301.28	304.84	303.3	302.91	304.27	299	299.57	305.23	300.95	305.14	304.89	302.92	304.3	305.26	307.17	306.25	304.48	301.19	299.48	305.74	301.93
316.22	317.47	318.31	319.02	320.23	315.09	322.48	318.01	318.54	318.16	316.25	315.81	319.44	319.81	318.6	315.55	318.83	321.98	318.6	317.6	318.22	314.25	319.23	317.89	318.32	320.19	319.38	318.47	314.39	315.65	321	317.01	318.66	315.68	322.04	316.08	315.37	320.85	316.54	317.71	319.15	320.57	316.43	317.98	317.33	320.45	320.16	315.94	320.16	317.6
299.91	308.5	302.69	304.87	303.46	303.48	305.74	302.78	302.87	307.3	302.33	303.11	310.04	306.15	302.25	305.02	305.44	302.48	304.39	307.92	302.33	302.95	301.66	304.28	300.69	306.12	305.92	301.65	304.01	306.33	306.72	302.46	305.21	308.33	308.32	303.86	304.1	301.53	303.98	301.22	304.17	303	302.84	303.11	305.15	300.67	301.2	303.98	303.57	303.55
305.79	307.61	308.91	309.76	309.62	307.72	306.08	305.36	307.19	307.89	308.02	308.61	310.13	304.65	307.06	305.85	308.81	307.52	305.95	310.87	307.9	305.77	307.14	309.56	307.58	306.09	309.12	310.44	307.47	307.15	308.69	304.91	303.39	307.97	308.71	303.88	306.3	304.99	309.11	305.42	308.01	307.3	309.2	305.04	307.74	305.35	307.33	310.32	307.46	307.48
304.12	300.45	303.59	303.88	308.03	303.32	305.13	304.01	301.04	301.41	306.36	303.24	300.45	305	304.37	301.42	300.75	302	302.7	303.97	302.7	299.97	302.83	301.24	301.36	301.18	300.65	301.25	302.58	302.93	303.23	304.95	301.32	303.52	305.45	301.98	298.56	302.46	303.41	301.08	302.18	302.03	301.76	299.87	304.09	303	307.82	301.62	304.13	297.58
307.81	313.2	310.16	307.75	310.81	311.4	309.38	310.85	307.97	310.43	306.31	309.32	309.22	310.02	308.19	310.56	310.54	311.58	310.23	311.28	313.13	311.38	309.22	311.7	303.68	309.15	308.75	310.98	310.03	307.95	309.4	310.5	309.42	314.3	309.08	310.89	309.3	306.99	307.24	304.49	308.04	308.71	308.93	310.68	311.84	310.89	306.99	309.77	312.03	307.66
303.27	302.64	306.33	303.33	307.27	307.22	302.37	305.75	305.36	305.33	303.34	305.38	302.27	302.28	306.39	304.59	304.26	304.51	305.76	309.08	308.42	307.35	301.14	306.2	303.37	302.72	306.18	305.42	307.98	303.09	303.22	305.05	306.06	306.33	307.44	303.16	303.58	308.21	305.8	303.22	305.37	304.02	306.73	306.41	304.87	305.5	307.62	304.61	306.02	302.59
305.31	304.4	307.25	311.45	307.64	307.4	304.15	305.95	306.88	305.11	304.18	308.45	305.8	304.76	303.65	309.33	308.06	304.7	309.12	306.07	305.81	305.64	310.26	308.45	308.16	306.69	307.46	305.04	304.5	307.93	306.01	308.09	308.45	308.99	307.6	308.81	306.12	306.47	307.73	304.89	302.12	304.87	303.17	305.25	306.03	304.72	304.34	306.14	305.24	310.18
314.41	314.72	312.99	310.82	310.69	313.29	310.51	312.57	313.62	315.92	313.95	311.92	313.92	315.86	316.86	318.57	315.1	312.09	313.17	316.32	311.95	310.54	315.05	314.64	314.68	316.76	312.57	313.73	317.58	313.54	315.24	306.86	316.37	311.44	313.71	320.18	313.14	312.28	314.3	315.25	313.99	313.65	312.01	318.69	314.54	311.55	311.59	316.62	314.68	312.59
310.97	307.69	305.98	310.87	308.82	307.37	315.04	311.24	311.31	311.96	312.13	310.33	308.29	309.54	308.72	310.45	311.06	308.43	310.18	309.11	309.64	312.83	310.62	311.96	308.24	310.22	310	309.78	309.09	308.54	307.82	309.87	310.69	310.25	307.77	308.93	305.98	309.46	310.03	308.18	309.5	309.15	305.91	307.66	310.49	306.1	313.34	308.44	310.83	307.16
311.26	310.68	310.28	311.77	308.44	308.63	309.55	309.77	308.12	313.89	310.12	314.19	306.84	307.66	311.62	311.67	310.4	314.31	311.42	312.17	308.87	307.78	311.1	310.08	312.98	310.98	310.48	312.07	309	309.3	312.95	309.95	309.22	314.28	313.31	310.93	310.22	310.51	310.93	313.95	310.36	310.13	312.51	312.13	311.6	310.16	311.2	312.44	308.2	310.47
316.48	313.27	316.14	314.75	312.47	312.85	318.22	313.6	311.47	310.24	313.74	315.63	314.79	313.76	313.32	312.04	312.51	315.38	312.2	313.04	311.32	314.71	315.16	312.48	316.5	317.09	314.79	310.49	314.63	314.04	316.82	314.28	314.34	314.71	313.22	313.09	313.38	311.68	313.74	315.29	314.88	313.14	314.74	312.78	314.25	317.3	316.64	313.57	314.14	312.62
311.9	310.56	312.17	312.34	312.12	309.75	316.22	314.41	313.8	314.74	314.6	315.99	316.32	316.31	312.19	312.56	313.88	313.86	310.39	314.91	312.95	317.38	315.84	312.33	314.44	311.62	313.77	312.18	312.48	312.87	313.98	313.75	314.07	311.77	315.49	315.32	312.61	310.47	311.05	312.13	313.96	315.41	314.47	312.11	310.92	316.69	311.66	312.8	313.61	309.45
301.08	306.49	303.32	299.41	302.69	306.29	304.67	304.63	304.89	302.66	303.21	304.64	301.63	302.49	306.71	304.63	303.68	303.83	303.88	304.44	304.57	300.2	302.64	300.32	301.44	302.91	301.39	303.61	302.26	302.93	301.34	304.85	307.88	302.5	300.12	301.98	301.87	301.2	303.65	305.59	305.02	301.61	303.12	304.11	301.98	300.81	302.85	301.84	302.07	304.77
328.32	325.6	320.09	324.21	323.85	325.54	325.1	326.67	323.25	324.23	323.48	325.34	326.02	326.76	324.67	318.26	321.99	324.65	324.9	325.96	324.75	324.64	327.2	325.56	321.96	322.94	322.57	329.47	324.02	325.09	327.14	322.64	325.14	325.24	326.44	324.99	326.7	324.77	324.94	326.97	325.22	326.42	324.16	330.87	328.85	323.76	324.05	323.77	324.09	324.34
327.38	324.66	322.58	324.47	326.06	326.11	321.94	325.21	321.54	323.67	324.79	324.26	326.45	323.72	322.59	325.12	325.45	324.64	324	321.77	322.1	325.91	324.12	325.13	324.26	325.57	321.01	324.62	326.9	321.04	325.33	323.05	324.32	325.67	325.33	324.58	324.77	323.55	327.17	325.63	326.71	324.36	324.98	320.88	326.53	326.24	324.32	324.03	325.7	320.98
301.14	307.92	305.25	304.16	306.15	303.17	303.77	304.73	304.95	303.71	305.49	306.24	308.24	304.55	303.61	304.98	303.04	302.79	305.03	307.13	302.97	304.39	308.39	304.18	306.24	303.65	308.14	306.35	304.03	303.91	307.99	307.11	305.13	306.64	308.05	308.1	305.77	304.93	302.73	307.91	308.1	304.25	300.49	303.99	305.94	305.31	302.56	307.37	304.42	306.41
315.51	314.19	315.13	317.28	313.76	315.67	313.17	310.82	314.01	315.78	310.42	317.35	313.55	313.25	315.97	312.27	312.85	313	312.64	313.85	313.2	314.77	314.95	314.76	311.22	312.41	312.76	312.95	316.08	314.07	312.91	314.07	313.26	308.08	317.17	312.55	315.65	315.63	316.15	315.98	313.94	314.81	312.44	311.14	312.65	315.14	315.18	314.31	313.83	314.06
331.87	329.89	329.67	326.5	328.29	328.12	329.67	327.23	329.78	329.56	332.1	329.93	330.21	330.11	330.75	327.77	327.31	331.51	331.84	329.66	331.12	331.75	329.94	329.11	329.28	327.9	327.68	327.34	329.92	330.16	327.35	329.02	327.63	328.77	326.15	329.55	330.35	329.75	329.81	330.84	328.01	329.25	330.1	328.11	327.54	324.96	328.11	327.76	323.69	328.95
317.93	317.81	318.35	317.29	316.6	316.79	317.67	314.85	316.51	315.09	316.01	314.54	317.68	315.88	316.2	314.39	320.73	317.04	316.11	317.58	317.21	315.48	314.87	316.47	313.85	317.58	315.03	316.82	318.89	316.01	319.85	313.61	320.45	316.01	314.17	316.12	315.84	315.17	315.03	317.57	314.93	315.46	315.55	318.13	317.49	314.9	317.46	317.83	316.56	316.83
298.19	302.26	301.17	297.4	298.77	300.55	296.86	305.09	297.42	298.13	300.31	301.57	304.52	296.16	300.09	301.87	297.1	297.19	301.07	301.18	304.55	297.15	298.52	300.53	301.44	303.64	299.45	300.41	301.65	297.23	301.63	300.05	298.96	299.44	298.97	299.35	301.42	300.6	298.13	300.33	298.74	300.88	298.11	302.2	299.36	297.64	303.1	299.31	297.7	298.48
325.74	325.08	327.03	324.75	323.65	322.23	321.71	325.29	324.08	327.7	322.1	327.07	322.98	322.72	324.61	328.34	327.68	323.26	324.18	321.48	323.64	325.79	323.88	321.68	322.61	321.27	324.51	322.63	326.61	323.65	328.36	324.35	323.34	325.92	323.36	324.75	327.96	322.48	325.38	323.03	323.92	323.26	325.24	325.63	325.44	321.37	328.22	323.86	325.96	322.71
314.26	313.87	313.61	314.82	311.76	313.83	311.2	312.42	314.77	311.98	311.74	313.58	312.56	313.97	317.92	316	312.12	313.09	317.81	313	315.04	312.75	313.84	310.03	313.53	315.44	314.86	312.97	315.71	311.62	314.05	313.59	313.44	309.9	310.82	309.76	314.57	312.22	311.19	315.58	311.42	315.61	317.01	308.66	315.54	313.58	312.11	312.42	316.75	308.38
302.79	304.31	303.98	306.04	302.61	304.87	303.26	304.79	307.09	306.14	300.84	303.92	302.45	301.89	302.59	301.03	303.78	304.7	305.19	303.58	303.13	303.34	304.46	301.52	304.19	304.58	303.9	303.64	303.62	306.97	302.58	304.48	303.51	305.63	304.13	300.91	302.47	305.17	303.31	306.92	305.27	304.78	302.87	300.85	303.99	306.34	303.67	306.1	302.63	302.69
316.26	314.97	312.13	315.18	311.18	313.81	312.03	316.75	313.48	315.33	309.26	313.01	315.22	311.62	313.7	313.08	315.35	310.64	313.75	314.28	315.22	313.24	312.62	313.9	316.72	317.06	314.12	315.77	316.77	311.11	314.8	314.89	312.26	315.63	314.97	310.79	312.29	314.99	313.5	316.19	313.69	312.31	313.71	311.38	308.44	318.18	313.86	312.85	314.53	315.06
314.54	313.07	314.47	312.76	313.05	318.54	315.62	312.97	316.53	318.45	317.48	313.66	314.37	313.87	318.39	315.49	315.55	316.62	315.93	315.41	319.24	317.57	317.53	318.46	313.82	314.78	317.19	318.66	314.73	313.54	315.71	318.8	319.54	315.94	315.26	317.12	317.61	312.5	316.31	318.1	314.91	312.85	314.77	316.71	316.96	315.58	315.94	317.62	315.85	319.49
311.49	313.16	311.56	311.45	310.74	310.56	314.85	308.99	314.46	314.7	309.73	314.88	313	309.37	315.25	311.03	313.24	310.19	314.27	309.14	310.65	312.39	313.48	312.03	315.44	311.67	313.14	311.27	310.45	310.93	311.6	314.18	312.82	313.33	311.66	311.87	313.02	308.98	310.57	312.51	313.26	311.74	310.05	313.34	313.52	312.87	314.09	315.87	311.56	309.98
316.95	315.21	315.72	314.16	317.81	314.82	316.45	316.41	315.53	315.37	319.35	313.73	314.94	314.89	317.27	314.4	315.99	314.98	313.81	315.65	314.79	315.17	317.35	316.08	318	315.17	316.91	316.57	315.49	317.74	315.21	316.17	314.13	315.43	317.48	317.7	317.39	315.38	316.12	315.29	318	313.53	315.34	313.87	310.93	313.71	318.76	316.38	316.45	318.41
318.96	318.96	314.29	319.02	317.94	317.5	314.69	315.07	316.36	317.65	316.25	313.14	315.9	317.77	318.49	316.9	320.88	320.2	315.61	316.64	314.77	315.87	320.51	312.49	314.22	315.93	317.26	320.43	315.27	317.39	320.82	319.19	315.66	314.32	314.76	319.05	317.85	320.35	317.88	315.14	317.15	314.11	317.7	315.55	315.14	315.8	316.72	317.46	315.15	316.05
302.41	301.94	303.72	301.58	300.86	302.97	299.72	306.99	299.89	303.5	303.34	302.38	304.88	301.42	302.04	298.08	299.23	301.61	302.09	306.1	303.12	302.67	304.36	304.49	300.69	304.78	305.36	303.73	303.48	300.96	298.46	305.96	302.33	302.6	306.74	305.41	301.76	302.2	305.83	306.01	302.63	300.37	301.25	306.44	302.16	307.69	304.87	305.91	303.51	302.62
306.96	308.92	307.03	310.67	305.19	308.74	307.94	305.7	306.03	306.21	307.56	308.97	307.99	307.49	306.17	304.09	303.08	311.07	309.8	305.09	303.38	308.08	310.37	303.6	304.27	305.35	307.07	308.75	306.7	310.53	307.46	309.99	308.64	304.68	311.02	308.58	305.23	304.59	305.61	306.93	310.08	308.86	309.35	304.83	310.33	307.51	312.79	306.56	303.2	307.46
311.05	310.45	310.99	309.57	311.34	308.42	309.53	308.47	310.37	310.82	308.99	309.22	312.78	313.58	309.1	312.33	309.64	310.54	313.19	312.46	309.41	308.67	311.01	308.95	311.18	312.34	312.05	313.28	309.03	312.71	311.73	310.5	306.47	311.97	312.5	312.51	311.61	311.14	310.74	308.84	312.56	310.55	308.89	311.37	308.78	307.92	308.86	308.96	311.2	309.74
316.84	316.49	311.24	313.5	316.95	316.99	318.72	316.26	314.8	313.28	314.8	319.83	316.87	316.55	318.85	313.51	318.68	317.33	319.64	315.44	315.64	319.41	316.86	315.76	320.26	315.9	317	315.16	319.37	316.58	316.69	316.43	316.81	315.45	318.52	314.72	312.61	315.49	317.16	317.7	317.99	319.07	318.42	319.19	317.34	320.59	314.5	319.26	315.07	315.33
301.91	305.45	304.23	304	302.64	305.04	306.04	302.69	306.57	304.38	302.74	301.55	306.54	305.63	303.16	304.72	302.8	301.57	304.23	301.9	302.67	300.4	304.54	302.46	303.3	302.67	305.53	303.12	307.6	300.86	302.05	304.88	304.1	302.43	301.14	305.26	306.37	302.03	303.01	304.27	302.1	304.34	301	303.21	302.21	301.63	301.26	307.38	304.04	304.88
303.82	301.42	303.82	304.2	302.73	305.84	306.19	301.16	302.25	306.01	302.49	304.74	302.61	301.94	301.58	300.3	302.93	304.05	302.43	306.63	305.23	300.31	300.88	302.74	302.53	302.67	304.3	304.25	303.04	306.33	308.3	302.64	300.98	303.27	299.98	302.91	303.43	303.99	302.96	303.83	305.31	303.33	303.54	305.84	302.49	301.82	301.42	301.57	298.88	296.87
320.56	317.71	318.72	318.9	319.76	314.36	318.48	315.96	318.84	317.18	319.3	319.01	317.51	317.95	317.84	316.77	318.68	319.13	315.99	315.35	320.89	316.66	314.54	318.95	317.32	320.61	315.82	320.14	317.24	317.24	319.78	318.92	320.43	319.22	323.75	319.9	317.97	319.64	321.2	315.89	321.41	317.42	322.08	316.24	317.42	316.35	317.64	321.07	318.04	317.71
303.07	299.73	301.51	301.08	304.51	303.07	303.99	304.23	301.64	306.3	304.43	305.72	301.1	303.04	304.19	300.89	303.74	303.45	303.26	300.38	302.87	301.8	298.41	299.64	301.14	305.56	301.49	303.58	302.36	303.39	303.27	301.42	300.53	304.24	301.14	301.74	301.37	301.74	304.51	300.12	305.41	303.24	299.35	298.44	306.18	299.48	303.21	302.68	304.38	305.25
315.18	317.62	317.06	318.18	314.8	319.14	316.61	311.6	318.01	313.59	314.8	314.05	316.6	317.42	319.12	320.13	316.89	314.18	313.51	316.42	321.04	314.85	315.45	315.79	315.2	317.86	316.41	316.45	315.32	316.48	308.99	314.79	315.39	314.26	319.02	315.22	318.17	315.65	320.77	316.66	319.38	316.28	313.71	317.15	315.48	318.45	317.63	318.12	316.06	317.1
310.86	314.35	317.2	315.42	315.17	318.85	311.19	314.17	315.69	313.07	313.14	314.78	311.92	316.56	313.61	311.81	311.46	316.52	316.82	313.52	313.37	313.9	317.85	313.03	313.7	315.82	317.85	317.66	314.44	317.8	315.6	310.34	315.95	315.68	315.85	313.04	315.38	313.33	314.56	316	312.74	313.96	316	311.12	310.7	314.17	313.74	317.01	313.26	315
317.34	316.03	312.52	317.11	315.47	313.5	314.74	316.05	313.93	316.61	317.91	319.46	315.43	312.77	313.81	313.27	315.01	311.88	318.08	318.63	312.48	316.84	314.59	312.31	311.48	316.57	314.57	313.88	314.74	317.14	316.24	315.52	313.35	315.11	315.5	313.38	311.95	317.56	314.65	316.72	314.8	314.48	313.75	317.23	313.05	315.05	312.07	312.53	316.42	315.02
306.07	306.19	306.78	308.42	304.5	302.04	304.09	307.72	306.79	306.11	306.78	306.07	307.67	304.5	307.53	304.5	303.7	306.74	304.38	305.28	308.3	306.79	305.5	307.16	307.46	303.96	306.38	306.04	306.64	308.51	305.72	306.97	305.24	305.34	305.36	305.73	310.04	303.75	304.08	305.12	305.56	303.93	305.32	306.25	307.8	306.45	306.01	306.01	306.31	303.62
301.89	300.97	305.44	303.88	299.83	306.54	302.72	302.35	308.74	302.91	298.03	301.59	304.91	304.33	303.38	304.27	306.81	305.13	307.32	302.1	305.84	300.6	303.66	301.6	299.98	305.84	304.36	302.26	299.07	304.79	304.98	304.13	301.42	305.03	303.4	304.04	304.29	299.91	300.45	304.91	304.76	303.7	307.78	300.33	302.17	301.96	305.67	303.13	306.26	305.07
305.13	312.32	310.67	305.24	306.13	312.41	311.01	309.99	306.48	307.88	310.53	308.68	311.1	312.33	308.5	305.53	312.68	308.24	307.13	309.31	311.06	310.36	305.69	306.65	307.8	311.2	308.62	309.45	308.55	309.07	308.96	303.93	310.64	309.52	307.61	309.98	305.94	308.61	312.73	310.27	311.49	311.53	312.08	307.43	308.52	307.82	311.2	307.85	305.97	310.61
305.38	299.57	302.82	304.23	304.48	306.23	300.91	303.98	304.41	303.57	300.75	303.54	298.86	303.44	301.89	304.84	306.8	302.35	304.66	303.97	303.45	302.33	301.67	300.85	307.6	303.18	306.31	306.95	302.45	306.15	304.39	306.36	304.83	302.11	306.25	302.36	302.07	305.34	301.89	301.38	302.27	302.29	304.7	305.63	303.96	302.07	300.44	303.34	298.26	301.4
315.68	312.76	312.64	309.43	315.37	310.79	314.93	311.78	311.41	316.93	315.49	317.43	312.9	315.47	313.44	314.35	313.82	311.15	312.05	311.42	316.26	317.42	315.23	316.67	309.94	315.23	315.69	314.81	312.92	315.22	312.77	314.42	313.43	315.06	314.11	317.03	315.55	314.02	315.75	313.54	313.52	315.91	312.26	315.58	312.21	316.18	311.33	312.73	310.85	311.6
312.46	317.4	309.88	314.63	314.78	310.09	315.91	310.88	315.41	315.82	314.25	313.25	312.06	313.78	312.96	316.52	316.21	315.89	313.42	311.54	310.56	312.16	312.71	315.23	312.84	316.35	310.44	313.31	312.51	315.28	312.31	316.13	314.82	314.64	314.96	312.15	316.38	314.61	313.75	312.6	311.99	314.02	313.33	313.18	313.65	315.95	314.16	310.37	318.51	314.11
307.75	306.88	305.78	305.41	306.09	307.3	304.22	303.5	305.19	306.41	307.54	305.53	306.37	305.64	307.46	302.69	306.41	308.17	306.53	304.81	307.92	304.13	304.83	303.89	308.65	306.33	305.69	303.28	301.93	304.98	306.62	306.89	304.99	305.57	306.1	306.95	302.56	305.89	305.93	306.02	304.1	305.77	306.09	304.24	306.46	304.24	305.43	305.61	306.89	306.91
310.62	308.07	311.32	305.77	309.82	311	310.64	312.34	309.57	309.11	310.3	310.28	307.24	310.09	309.81	314.83	310.56	312.3	309.42	309.28	307.89	311.01	310.14	306.79	312.13	314.21	306.7	310.32	309.2	311.9	312.04	311.9	310.51	308.76	312.06	309.22	309.54	310.62	311.08	312.73	313.11	308.05	312.14	311.48	309.43	309.73	314.15	308.34	310.35	311.01
323.76	321	327.85	324.83	326.08	326.94	321.98	324.98	321.85	328.55	324.72	325.83	326.35	324.71	324.36	325.88	326.64	326.49	326.49	325.05	326.69	326.11	322.02	326.59	325.58	326.1	323.68	323.76	325.92	327.35	322.14	323.34	326.44	326.19	325.51	324.51	323.16	325.16	324.45	326.03	326.1	324.01	324.07	324.82	326.93	325.75	326.32	324.18	324.57	327.63
306.29	302.7	303.32	304.34	304.5	305.66	307.25	305.26	308	304.11	306.37	306.72	304.46	304.11	307.55	305.36	304.74	303.36	302.65	303.7	305.89	309.47	309.5	305.49	307.02	308.96	304.5	304.62	305.16	305.62	303.13	307.96	302.61	304.71	303.94	306.76	302.5	302.92	305.73	304.93	306.22	304.55	307.58	307.47	305.28	304.87	306.16	303.91	307.56	306.42
300.01	295.29	295.75	298.67	295.94	297.66	298.93	294.94	294.49	297.23	298.57	298.06	295.95	296.48	299.13	295.11	295.32	297.38	298.46	297.92	294.97	295.84	300.22	297.99	294.35	295.44	294.93	296.17	298.18	296.1	299.41	295.44	296.28	296.48	297.06	295.99	297.57	297.86	299.25	295.17	297.3	300.32	296.51	298.35	297.29	297.7	296.22	296.07	296.65	294.08
314.17	314.33	313.58	317.07	313.36	311.76	313.56	313.41	312.31	315.58	311.63	314.8	313.35	308.46	309.77	311.69	312.56	312.48	311.11	313.88	313.38	315.09	314.51	308.86	315.67	313.05	314.94	314	315.21	310.51	308.59	317.6	314.41	313.73	312.44	314.54	314.88	314.17	314.94	312.92	316.26	313.44	315.17	312.9	313.61	312.22	312.98	312	312.56	312.36
303.82	310.14	306.97	307.14	306.83	303.33	303.89	306.58	302.69	305.52	300.72	300.9	305.4	303.45	301.88	306.34	305.51	305.64	301.2	303.73	301.9	307.43	305.47	303.08	303.73	302.45	305.81	303.46	305.25	304.59	301.24	304.81	306.27	303.04	303.75	303.98	304.45	303.82	301.37	301.47	302.11	305.32	304.04	307.6	305.93	302.81	302.32	303.25	303.6	304.35
303.35	303.16	301.98	304.22	302.24	303.65	303.04	302.65	301.59	304.38	304.32	301.82	303.76	306.52	299.78	304.18	308.84	305.09	302.36	302.96	302.38	304.2	302.4	299.19	303.59	303.82	305.15	305.15	305.56	305.6	304.32	304.79	305.38	305.67	304.62	304.73	304.27	300.55	306.48	307.43	300.65	304.78	300.83	304.36	304	300.9	305.13	301.7	303.22	304.29
312.45	312.4	309.07	311.72	314.3	312.33	314.08	313.25	313.36	315.63	309.79	311.85	313.35	315.99	312.28	310.74	313.05	314.02	313.17	309.85	315.8	312.79	313.65	313.03	312.72	312.93	314.37	312.73	313.62	314.04	313.91	312.7	310.94	312.35	313.88	311.96	317.88	313.35	315.71	310.47	311.97	313.17	312.38	310.84	316.5	310.64	311.77	311.42	311.23	314.21
304.37	302.14	301.8	299.4	301.8	304.28	302.32	306.01	305.38	301.18	302.04	307.25	303.53	305.73	302.64	303.23	304.6	301.72	306.59	303.08	300.48	303.17	303.54	300.26	304.24	302.83	301.45	301.29	301.63	305.09	303.32	300.36	304.74	299.23	304.68	306.23	303.12	305.79	306.04	301.04	304.12	305.83	306.6	307.64	303.14	299.08	303.59	304.77	305.26	306.26
304.49	302.71	310.54	303.02	306.44	307.56	309.07	310.31	303.96	304.72	305.39	305.89	309.91	307.17	307.46	306.54	307.4	307.36	307.41	304.64	306.49	305.03	307.21	308.66	304.02	306.08	306.78	306.13	301.06	305.19	305.81	303.48	308.36	302.26	307.77	305.38	308.39	305.91	305.31	306.55	308.01	305.19	306.01	307.66	307.12	304.3	307.27	304.63	308.94	309.39
310.18	309.49	307.58	309.46	311.19	312.23	310.26	310.45	310.95	307.39	310.45	307.76	310.92	311.81	310.82	310.31	309.14	311.47	310.47	309.47	307.59	310.65	313.64	310.18	307.1	312.4	308.32	311.26	310.87	308.38	311.01	306.13	311.68	309.61	314.37	308.55	308.9	308.76	310.72	311.12	308.24	307.87	311.48	305.15	312.17	311.44	306.64	310.52	310.76	309.89
309.73	313.69	311.91	309.65	310.87	310.78	311.75	311.9	311.02	310.55	308.09	312.2	309.67	315.41	309.55	312.35	310.98	310.47	311.5	311.42	311.89	316.04	312.55	309.35	312.53	309.53	310.44	313.31	310.34	311.01	313.24	312.36	308.78	307.18	310.44	307.91	309.11	309.79	309.7	309.42	311.19	308.27	310.28	309.98	313.41	311.28	309.76	309.67	314.82	309.84
302.35	302.32	301.99	298.41	302.26	304.78	303.63	305.97	301.56	300.27	306.15	302.25	303.8	299.48	301.78	307.5	300.29	302.91	304.86	302.33	301.8	301.69	301.32	299.04	303.9	305.15	302.19	301.09	304.2	304.05	303.83	303.4	307.58	301.71	302.54	304.54	303.47	303.49	301.96	300.66	304.18	304.5	302.1	305.7	301.16	302.5	301.56	304.4	303.2	305.82
303.68	306.52	301.91	306.9	304.14	306.22	305.21	308.91	306.79	305.74	307.02	305.05	308.67	304.02	306.28	302.07	305.37	305.45	306.75	303.51	305.36	307.09	304.7	308.38	306.47	306.09	304.78	304.15	306.33	302.56	308.58	311.85	302.67	305.59	303.35	304.15	305.59	307.02	305.92	304.96	308.52	306.02	303.06	304.24	305.42	311.04	306.08	307.48	304.72	306.63
324.8	324.99	325.48	326	326.39	323.93	321.6	323.44	324.2	327.74	319.4	325.54	326.93	322.27	326	329.63	326.21	324.98	323.68	325.46	324.12	327.65	324.94	329.32	325.66	328.62	326.83	323.34	329.49	325.84	324.76	324.21	325.15	325.45	329.06	327.5	324.97	322.91	323.12	325.46	326.09	324.22	323.61	327.13	326.16	325.02	327.36	326.35	325.82	328.57
313.45	314.9	317.94	315.19	311.83	312.75	320.06	316.49	314.17	313.01	313.34	318.74	318.48	311.87	317.88	316.79	313.92	311.8	313.79	315.73	318.16	314.34	314.97	318.6	315.41	312.76	316.37	314.8	317.29	316.15	315.51	317.67	313.94	312.51	312.76	316.2	312.13	309.43	315.18	314.07	312.13	313.8	314.98	313.05	315.34	312.62	314.65	316.92	315.97	314.76
332.17	327.55	329.11	325.61	325.79	326.49	328.12	327.19	330.85	323.79	327.25	325.63	324.03	327.04	326.06	327.66	327.14	328.74	326.43	329.11	326.83	325.27	322.25	326.6	326.02	328.75	326.87	332.2	326.63	327.45	328.5	327.93	326.51	329.71	328.59	324.31	327.38	324.63	331.09	328.26	324.54	326.42	325.57	325.82	327.5	326.41	324.42	327.07	328.21	325.93
315.2	316.85	314.76	315.48	317	311.24	314.15	317.48	317.02	316.88	314.52	318.82	313.8	317.74	315.33	313.17	313.83	315.37	313.61	314.53	311.94	311.98	313.18	316.4	314.02	316.78	315.88	316.71	317.63	314.43	317.08	317.51	315.1	315.18	316.55	320.27	317.08	317.95	318.96	315.88	315.07	314.55	317.66	316.25	313.42	315.81	322.17	315.86	317.43	314.2
315	315.84	318.4	315.38	317.05	316.59	314.02	318.13	310.81	315.49	314.42	314.65	314.39	311.99	315.11	320.89	314.46	316.2	315.12	319.24	317.23	312.44	314.22	314.99	311.8	314.97	316.34	317.62	311.65	315.37	314.74	316.11	316.45	311.87	316.43	313.98	313.33	317.6	313.21	314.02	318.45	318.28	317.92	317.08	315.59	313.6	318.78	315.63	313.11	315.63
305.45	304.87	306.48	305.12	302.74	303.49	299.95	306.33	302.39	305.45	299.67	300.24	299.65	304.87	303.97	303.85	302.17	301.29	298.75	305.6	300.75	302.49	302.51	304.19	301.82	302.26	301.06	301.51	301.95	303.9	302	301.83	304.78	298.85	303.29	301.06	303.91	303.41	302.25	302.39	305.58	300.69	302.52	303.72	302.42	305.42	301.6	303.94	300.81	301.75
326.93	327.43	327.66	331.22	325.86	330.1	325.33	329.15	326.13	325.48	327.36	329.94	326.69	326.78	326.78	327.69	327.24	327.23	324.23	328.82	327.55	325.57	323.58	326.1	328.15	327.66	327.57	326.59	325.69	327.44	327.05	329.45	327.1	328.38	325.92	324.59	328.31	331.7	325.69	326.31	324.46	325.66	324.12	327.12	329.34	328.98	327.34	325.76	326.41	323.84
303.26	305.5	298.48	307.39	303.18	303.87	304.54	301.01	305.14	305.39	303.55	305.68	303.14	308.12	301.3	304.18	305.01	304.3	304.6	304.04	303.39	305.05	303.62	305.52	304.53	305.18	304.6	303.11	302.98	302.14	305.53	303.35	309.5	305.31	302.89	306.2	305.77	304.13	300.44	306.14	303.5	310.71	303.06	304.71	304.97	302.95	303.29	307.8	305.63	304.51
306.45	306.55	306.14	306.15	305.76	306.11	304.81	302.74	305.85	304.85	302.24	303.48	306.02	305.45	305.49	305.9	306.19	306.6	305.1	306.98	303.99	306.15	306.35	302.8	305.82	304.3	305.02	305.4	305.26	303.07	303.37	304.59	306.84	304.69	306.56	303.13	306	307.75	306.92	305.91	306.49	307.19	302.85	303.97	303.53	304.8	304.18	305.55	305.8	304.33
316.57	317.08	318.86	319.18	316.27	316.05	316.9	315.64	317.99	317.72	314.43	317.99	313.73	314.97	318.1	318.78	314.06	316.27	318.64	318.52	316.53	314.91	316.95	318.63	315	318.73	317.55	314.06	317.49	316.13	318.39	314.87	318.22	318.61	316.78	317.78	316.33	315.58	319.88	317.86	314.06	314.07	314.92	313.08	313.16	314.55	320.29	317.51	315.39	318.84
308.02	307.4	303.15	307.2	305.17	305.35	307.65	308.65	306.87	304.28	306.26	307.65	305.85	308.25	312.58	306.77	303.36	305.03	307.02	307.43	309.5	305.53	306.39	307.21	305.44	305.47	310.81	308.77	307.22	304.16	307.92	306.03	303.05	306.1	303.42	303.62	308.19	307.54	309.84	307.11	304.67	307.49	310.12	306.54	307.35	307.6	309.91	308.42	308.24	305.33
318.24	318.86	319.12	316.17	316.95	312.62	318.01	319.45	317.33	315.95	320.67	319.03	312.5	315.3	313.96	317.71	315.03	316.21	319.99	320.97	315.85	317.99	317.04	318.08	317.99	317.81	320.72	315.09	316.67	315.21	320.15	315	318.4	316.78	321.75	317.93	319.23	315.85	318.88	316.2	317.74	317.15	318.71	318.91	317.02	319.24	317.81	317.26	318.81	317.96
304.38	303.91	308.28	307.32	308.13	300.43	306.24	308.23	305.45	304.36	304.07	304.27	301.46	303.67	303.89	301.71	296.43	301.55	303.97	303.96	304.65	303.4	305.15	305.17	307.15	302.62	303.59	304.11	302.37	303.88	302.44	303.15	305.61	304.71	302.48	306.02	307.9	303.6	303.29	304.08	302.47	303.54	304.87	306.89	304.12	302.52	304.35	303.16	302.78	304.26
323.79	322.97	325.37	323.88	326.05	323.6	322.33	324.82	322.91	326.14	326.74	322.68	326.59	326.2	324.24	323.59	324.12	325.64	326.06	324.42	324.11	322.27	324.32	325.52	324.11	320.83	322.24	325.03	322.29	323.51	324.66	325.26	324.56	326.81	325.4	321.32	323.47	326.69	321.98	323.35	323.54	322.15	325.46	322.02	325.44	324.14	324.79	324.88	326.63	324.92
297.57	299.34	303.22	302.49	303.78	299.95	300.06	302.69	301.62	302.49	297.08	302.71	301.21	299.48	301.72	298.37	300.55	300.64	302.45	304.77	299.73	303.16	299.62	299.69	297.09	296.34	299.42	295.28	300.61	301.8	302.69	300.71	300.95	297.85	297.29	297.73	299.5	298.73	298.21	297.54	304.28	301.59	301.09	299.44	302.07	302.38	299.91	301.33	296.83	299.26
314.53	317.17	314.03	316.84	312.49	313.58	315.45	315.95	316.05	317.52	315.57	316.97	318.79	311.32	314.98	316.28	315.46	314.72	315.46	316.2	315.86	317.29	316.74	318.01	316.56	317.81	316.52	316.81	314.63	318.84	314.8	317.73	318.36	312.9	317.15	314.66	314.11	316.84	316.69	313.48	313.4	316.55	316.79	310.58	315.49	316.1	316.04	314.1	314.46	319.94
294.38	295.6	298.07	295.76	294.88	292.19	293.32	293.06	292.79	298.89	293.91	289.68	296.07	291.69	295.28	293.09	292.25	292.72	295.47	294.38	291.17	295.17	292.32	291.42	295.51	291.33	294.49	295.64	294.2	294.49	292.14	292.81	294.36	294.69	293.47	292.57	292.55	291.01	295.52	298.07	292.29	294.5	297.13	292.13	294.2	296.85	295.13	297.58	295.78	289.9
314.47	311.2	311.63	313.94	313.2	311.34	313.59	314.27	310.44	314.99	312.95	313.76	313.83	310.34	316.06	311.45	311.82	309.45	311.1	311.2	312.22	312.3	311.48	311.66	314.57	314.35	310.34	314.37	316.21	313.55	312.02	312.05	311.44	313.67	313.57	311.86	311.17	310.71	313.27	311.55	313.11	312.46	314.96	317.3	313.19	314.13	312.01	314.13	312.43	314.44
298.58	299.36	301.36	301.69	304.79	298.56	298.45	301.4	302.15	300.06	298.71	300.79	298.87	303.72	300	301.59	299.34	301.7	301.83	298.69	304.03	299.08	299.81	298.05	298.9	298.89	299.72	304	301.83	301.58	301.93	299.21	299.95	304.32	300.34	300.38	304.21	300.57	301.92	301.91	300.07	305.42	300.34	298.33	300.16	302.19	304.89	303.78	299.89	298.09
302.54	303.81	305.3	304.06	308.08	301.87	303.12	306.62	303.92	304.45	304.96	306.97	307	304.1	303.88	301.12	307.24	308.02	307.17	305.64	304.93	306.26	304.49	308.4	304.85	305.88	302.76	305.87	310.34	308.39	305.25	302.66	306.62	303.23	305.16	305.38	305.36	306.62	310.05	304.52	303.67	306.81	309.5	305.88	301.37	307.19	304.72	307.18	303.3	304.17
316.73	316.84	316.94	313.62	319.04	318.87	316.74	316.67	319.35	319.74	318.37	317.76	320.3	322.36	313.54	322.83	317.04	319.22	318.74	321.09	317.94	317.97	321.09	315.24	317.28	317.66	320.42	318.67	321.04	315.77	319.12	320.57	318.65	317.71	319.97	319.24	316.43	316.87	317.99	316.52	319.01	321.51	317.05	317.91	318.06	317.6	320.57	316.8	319.21	318.27
305.13	304.86	307.38	303.71	306.93	307.1	308.22	306.51	308.01	304.12	308.92	304.04	307.69	303.82	303.52	302.76	304.38	306.48	303.12	304.57	306.21	307.4	303.16	306.85	299	304.7	304.48	305.91	303.51	305.77	307.43	303.87	306.61	305.16	306.74	308.39	304.83	304.6	303.59	307.52	305.23	305.13	304.75	305.42	304.42	307.61	306.43	306.89	303.19	305.54
304.65	306.44	305.77	303.16	306.45	306.66	303.75	301.89	303.98	306.19	304.83	307.76	303.2	305.86	304.62	307.86	308.3	308.09	307.22	306.94	304.95	303.38	307.95	304.17	304.99	305.98	304.05	305.73	306.15	304.95	306.92	305.77	305.12	305.37	306.27	305.97	307.3	304.23	308.6	304.27	306.29	302.95	302.82	304.62	302.45	304.77	305.38	304.62	306.42	304.53
312.62	309.28	308.79	308.34	314.36	311.36	312.39	310.07	310.41	307.35	310.83	308.19	313.33	311.76	311.2	309.24	310.46	313.91	313.31	309.27	312.33	313.65	311.03	314.11	312.44	308.23	311.85	311.42	309.74	311.26	311.88	313.46	311.2	313.27	315.26	310.74	310.27	308.34	310.58	312.35	312.04	315.91	307.82	312.89	313.05	314.64	312.68	310.66	311.39	314.57
309.45	308.69	310.71	310.06	309.41	310.46	308.15	307.15	308.99	310.23	311.72	314.12	305.9	309.93	310.14	310.82	309.84	311.07	307.94	308.35	309.48	311.67	308.47	309.55	308.27	309.29	311.69	310.89	306.41	305.65	313.28	309.39	308.32	310.98	309.89	311.84	309.29	310.43	314.12	309.86	309.08	308.75	307.93	311.2	312.64	310.66	310.57	306.87	307.57	313.85
303.98	304	304.75	301.84	305.08	303.29	306.09	306.89	302.89	308.39	303.1	302.57	303.29	303.15	300.84	300.25	301.71	305.54	302.9	305.73	302.34	305.77	306.12	303.66	301.69	300.23	306.03	300.9	304.43	303.85	304.03	305.4	305.32	304.51	300.8	301.37	300.79	303.54	304.44	303.65	300.73	301.29	304.31	303.71	307.63	305.73	303.68	302.87	306.21	303.84
324.57	321.79	323.63	322.96	322.15	323.83	324.52	322.37	321.69	323.96	321.81	323.43	327.24	323.92	325.28	320.9	324.63	326.54	328.05	323.05	323.35	326.04	330.89	325.62	326.38	324.91	324.64	323.36	326.25	325.02	329.01	323.81	325.29	322.75	326.41	325.79	324.35	328.76	323.76	319.42	322.25	325.75	321.83	326.54	322.62	324.3	320.72	325.49	324.29	325.25
329.08	327.21	329.68	328.4	328.17	330.84	326.12	325.09	329.82	328.19	329.54	328.92	332.3	326.92	329.38	330.56	329.89	327.19	327.23	328.6	328.01	327.88	325.62	328.28	329.72	329.39	326.45	329.41	327.98	326.17	330.15	327.57	324.88	332.79	329.06	325.49	325.82	326.97	328.32	329.22	331.62	331.09	328.59	331.06	330.42	327.72	328.39	329.42	330.05	327.52
299.43	303.42	302.19	304.83	306.69	302.66	302.36	304.55	304.35	303.39	299.46	308.48	299.43	299.89	304.33	303.85	302.46	304.38	302.92	305.3	302.6	304.03	300.8	300.54	301.16	300.22	305.34	303.31	304.94	302.5	303.19	302.35	304.37	307.48	303.77	302.63	301.8	303.05	301.43	304.56	302.42	305.91	302.52	302.22	304.96	301.57	298.61	307.99	303.01	303.84
318.47	316.04	320.66	314.44	312.98	314.92	311.63	312.68	312.52	317.28	315.04	313.62	311.96	312.83	315.67	318.43	316.73	313.94	311.99	315.58	312.57	317.13	317.1	316.11	315.24	317.69	314.89	315.76	318.47	315.14	315.56	314.92	315.76	315.18	315.24	313.55	316.67	315.79	315.69	320	314.99	316.9	318.74	316.47	316.84	312.14	316.09	311.54	319.56	311.9
296.37	295.36	292.71	294.01	293.71	294.93	295.05	294.82	292.61	296.45	296.19	297.17	292.77	291.15	296.43	294.52	296.92	293.65	293.37	292.39	295.27	291.27	291.79	294.64	297.18	294.76	293.44	294.49	296	294.53	293.53	292.24	293.74	296.63	290.84	297.36	292.72	295.86	297.06	292.55	292.77	296.37	293.79	292.85	293.51	295.26	293.3	292.66	292.7	295.52
317.34	319.48	313.45	316.53	319.49	317.61	318.12	316.3	318.04	318.85	317.82	317.51	320.52	316.74	316.49	321.82	316.76	319.15	316.81	318.36	320.62	316.21	316.83	316.16	317.14	316.53	320	320.12	318.33	323.18	320.29	318.62	315.8	319.18	317.68	320.83	316.46	319.94	315.77	319	313.31	314.89	316.52	319.41	319.83	316.9	315.57	315.99	319.07	317.04
311.26	309.34	311.48	310.95	309.67	312.43	309.61	309.11	309.46	309.6	306.51	309	313.11	309.28	310.39	308.34	312.64	310.81	313.16	311.62	313.51	308.73	311.25	312.71	310.02	309.01	309.2	309.02	310.79	312.67	308.59	307.9	312.2	312.34	308.87	309.19	310.93	309.35	308.76	310.96	308.02	310.77	309.76	311.26	310.67	309.96	311.31	309.88	309.61	311.92
321.37	313.37	318.46	315.93	318.49	313.5	314.67	319.02	313.57	312.37	316.1	313.97	313.48	312.75	316.56	317.88	313.52	313.68	316.12	317.54	317.97	314.69	317.35	316.87	317.27	314.34	318.1	315.35	313.2	315.2	315.08	318.35	317.13	314.7	316.1	313.5	318.58	314.79	317.46	314.44	316.19	322.2	314.01	314.26	313.84	318.09	317.05	316.24	315.93	316.79
303.11	304.02	302.58	303.5	303.76	302.38	304.59	308.88	302.2	303.89	305.1	304.03	303.62	307.45	302.15	303.95	306.38	300.56	303.91	304.49	305.53	304.91	302.83	304.13	305.56	306.38	301.15	302.61	303.16	307.89	301.96	306.52	301.22	303.69	304.33	304.31	302.95	302.3	301.38	302.71	305.36	303.88	305.75	307.78	307.74	305.74	304.6	303.83	305.27	303.58
321.86	325.66	326.9	326.96	326.94	324.94	326.93	326.36	328.9	327.34	326.31	327.43	325.31	326.59	329.16	327.05	323.58	325.13	329.11	325.49	327.31	324.35	328.25	327.21	324.8	327.65	326.17	326	329.63	326.06	328.28	326.41	325.55	326.35	324.8	329.01	327.01	327.98	326.8	326.95	323.87	326.81	328.82	326.24	325.19	327.15	328.81	328.52	329.53	325.51
312.11	312.75	309.76	311.54	309.54	308.27	309.69	312.71	310.63	310.3	310.95	311.33	311.5	309.16	311.43	308.88	310.75	307.99	310.45	307.55	312.14	311.04	310.66	308.2	310.92	310.64	310.98	308.55	308.37	310.85	310.3	310.08	310.27	308.7	308.49	311.92	308.7	310.17	308.54	311.13	306.9	307.06	306.38	309.73	310.69	308.63	307.85	307.29	308.87	311.59
328.32	324.33	327.78	326.66	330.6	324.97	327.04	327.61	329.37	326.89	327.65	328.58	322.54	329.76	326.75	329.94	328.44	328.51	328.95	328.4	328.58	328.48	329.46	322.29	323.17	328.47	330.14	327.27	326.84	329.66	326.22	327.27	326.86	330.94	329.63	327.79	329.67	331.2	326.7	326.76	324.67	330.63	328.76	330.25	328.57	326.5	328.53	329.2	326.48	327.01
305.77	307.36	303.24	309.09	306.64	305.55	307.75	306.43	301.38	303.42	304.28	308.01	304.92	301.78	303.16	301.66	302.44	305.4	305.59	302.72	303.03	303.47	304.14	307.25	305.69	306.35	306.54	307	304.69	306.8	299.67	305.95	305.55	309.21	303.58	305.62	304.29	304.03	304.59	307.71	306.09	307.05	303.43	303.51	307.59	304.76	304.57	309.97	305.68	307.02
310.15	311.11	309.47	313.86	309.89	307.69	307.49	307.36	312.05	308.4	312.64	309.66	311.15	307.27	309.99	307.61	313.22	310.78	312.1	311.56	308.31	311.52	312.75	309.74	303.09	310.9	313.06	309.23	309.64	307.58	310.25	308.5	313.64	310.06	311.16	309.71	307.45	311.05	307.06	308.91	311.8	310.3	307.16	310.05	308.5	311.15	308.13	308.79	310.08	309.69
314.02	314.16	314.65	314.41	315.57	313.89	312.9	312.86	313.99	315.12	315.43	312.07	316.03	315.12	317.74	315.54	313.59	315.16	309.86	315.14	317.01	310.47	314.93	315.02	317.86	317.07	314.55	316.13	317.68	313.34	314.45	314.87	317.55	318.21	313.47	313.15	314.12	311.74	312.44	313.06	316.01	312.96	313.98	316.72	315.2	314.74	311.4	312.1	312.9	314.3
311.53	310.17	316.2	313.36	313.11	314.26	309.99	309.92	313.22	310.4	312.82	313.74	315.91	310.3	313.23	311.92	312.77	314.79	309.61	310.36	313.94	311.98	317.73	310.52	311.11	313.75	312.93	313.27	315.52	312.18	313.69	316.15	312.86	312.57	313.11	310.1	312.91	311.04	312.41	311.55	316.35	312.69	309.35	309	310.4	309.02	313.47	313.24	311.23	309.95
314.47	314.98	312.23	309.18	314.1	311.88	313.06	310.18	314.6	316.61	311.77	314.28	317.36	312.88	316.62	313.72	311.05	312.43	309.77	315.05	314.2	317.42	316.38	315.42	309.84	311.12	315.07	312.75	309.97	312.53	314.82	312.31	319.22	312.7	311.24	312.14	310.72	310.77	314.56	315.58	313.43	312.42	314.07	310.48	309.76	311.8	315.37	315.65	315.9	312.86
312.57	318.17	315.03	314.74	315.28	317.03	312.29	314.94	315.94	317.79	313.85	313.29	317.11	312.02	313.41	314.18	311.22	315.8	319.61	314.23	313.66	314.31	313.76	314.11	317.8	316.68	310.8	313.68	317.29	314.59	315.44	317.72	314.09	312.58	317.84	313.66	312.77	316.49	313.71	318.09	315.83	313.08	316.76	316.22	314.63	314.44	314.25	311.59	312.32	317.31
300.89	298.35	300.59	300.26	300.21	300.16	300.7	298.87	302.87	300.4	299.51	301.9	302.64	301.67	303.5	304.85	297.01	304.5	299.21	299.96	299.01	299.44	300.06	301.73	300.38	298.59	304.39	299.11	302.68	299.61	303.6	304.99	298.81	301.99	297.68	303.44	301.38	300.37	299.37	300.59	304.07	301.93	299.48	301.29	301.66	301.49	300.81	304.56	299.01	302.43
318.6	319.05	320.96	320.12	318.94	319.5	320.67	317.92	319.15	317.73	317.29	322.31	318.77	316.91	320.11	318.41	319.41	317.01	320.14	320.92	318.08	317.59	322.71	318.87	323.53	320	317.47	320.74	322.71	318.2	318.61	322.19	322.15	319.89	317.1	318.2	321.84	317.69	319.56	319.47	321.12	319.23	319.87	316.52	317.54	319.37	318.46	319.19	322.83	321.51
311.25	311.02	310.49	313.87	310.75	307.82	311.01	313.2	311.51	306.95	313.67	312.71	309.78	310.81	311.16	314.2	313.18	310.2	310.58	311.14	309.05	311.4	310.21	312.64	312.47	310.65	310.37	311.31	311.71	312.61	313.38	316.01	313.93	310.15	309.31	310.59	310.41	311.85	314.37	312.1	310.56	313.77	313.7	310.48	312.3	309.12	310.44	309.76	311.2	311.95
312.17	309.6	313.2	310.4	315.68	309.82	311.59	311.65	316.08	309.82	317.6	316.48	315.13	314.26	315.25	312.63	310.53	313.14	314.62	312.82	312.38	315.96	317.8	314.5	315.07	311.33	311.74	313.99	312.74	313.37	314.06	314.01	314	314.44	313.22	310.9	312.96	312.5	313.08	312.21	313.17	312.65	313.22	313.5	312.33	314.96	312.22	312.98	312.42	314.9
313.54	317.48	315.19	312.59	312.14	313.68	316.39	315	315.74	318.31	316.48	316.17	313.33	311.58	314.07	313.55	315.93	313.47	311.94	314.7	313.99	313.6	313.35	314.52	315.09	316.14	314.97	314.45	313.76	314.1	313.36	315.24	316.07	317.59	312.92	314.93	317.54	317.86	315.49	312.75	314.43	316.79	313.87	313.93	318.48	313.27	317.36	312.91	316.98	316.44
312.77	310.9	312.8	312.85	310.85	311.22	312.91	312.59	314.94	316.25	314.59	312.36	315.92	309.96	315.71	313.53	313.74	314.79	314.77	309.35	315.81	313.42	314.44	311.23	313.99	311.65	311.06	311.32	314.84	311.39	312.83	315.86	313.42	310.94	310.16	313.29	315.89	312.22	310.25	311.33	314.89	311.61	309.86	313.43	311.22	310.26	312.4	315.5	314.67	317.95
307.77	307.63	303.2	300.38	303.32	305.33	304.8	306.16	299.36	302.91	303.85	303.82	306.02	302.45	307.03	305.84	304.27	299.73	306.05	302.22	303.74	302.44	305.07	303.98	303.12	304.98	305.21	307.16	303.87	304.85	303.48	304.96	303.96	301.58	306.93	306.05	302.01	306.45	301.61	306.58	306.89	300.4	303.67	306.51	302.6	305.33	306.87	305.42	305.51	304.28
298.64	301.56	306.33	303.12	303.85	302.29	301.87	299.24	301.76	304.96	304.29	302.71	302.47	304.36	301.86	305.42	307.65	302.34	303.63	301.8	301.02	305.41	303.56	301.18	302.42	305.16	303.57	303.64	303.65	302.28	303.6	302.95	301.09	303.57	305.08	303.41	300.81	304.71	302.68	302.77	304.97	303.64	306.08	304.93	301.9	303.34	302.42	302.2	305.48	301.7
325.8	326.21	323.38	325.98	324.75	324.66	326.44	323.83	329.34	322.95	326.19	322.83	325.53	325.99	329.05	326.24	326.88	327.06	324.69	330.51	325.42	327.1	325.04	327.05	323.13	324.6	324.62	326.28	323.83	327.42	325.89	328.59	325.43	326.07	324.23	325.25	321.89	324.13	326.32	323.42	323.65	322.6	329.28	322.91	327.36	325.94	326.76	329.55	328.09	320.06
309.41	310.92	307.42	312.16	310.62	313.21	311.19	308.56	311.3	307.87	311.49	316.59	311.37	307.43	305.66	313.41	314.87	311.57	311.12	311.46	311.08	312.81	312.07	310.19	309.83	309.85	312	312.99	312.31	311.76	309.58	311.54	312.29	309.3	311.09	312.66	310.88	310.92	314.02	312.73	310.71	310.9	313.66	312.3	310.21	312.32	310.87	309.7	312.37	311.21
314.6	315.54	317	313.75	314.03	312.48	316.73	316.54	314.9	313.3	311	315.35	318.03	315.95	316.92	316.98	314.25	312.28	316.36	313.85	312.6	313.04	311.04	316.24	313.77	314.72	312.99	314.73	312.08	311.31	314.87	315.85	313.05	315.41	313.87	312.93	312.47	316.14	311.68	317.01	315.42	313.32	314.25	314.23	316.11	313.78	314.25	313.77	315.04	311.51
304.24	303.72	308.44	303.06	304.14	306.7	302.66	309.65	304.16	307.63	305.31	302.97	303.69	306.99	307.28	306.29	305.18	304.95	303.09	303.72	303.74	306.44	304.81	302.41	304.32	308.33	305.36	307.61	302.88	306.07	307.22	303.86	304.58	305.34	305.4	302.93	306.14	306.29	307.84	308.42	304.6	302.34	305.78	302.25	302.6	303.76	305.47	305.99	304.98	304.8
307.77	306.68	306.27	307.46	306.68	306.2	307.45	309.91	306.71	305.15	307.82	303.13	307.46	304.7	306.77	304.28	304.34	308.1	307.77	307.27	304.31	310.35	306.49	305.74	308.54	305.98	309.38	306.91	310.47	309.31	309.97	307.85	308.6	307.03	305.47	302.74	306.16	305.09	307.39	307.13	305.25	302.75	306.35	308.71	307.22	308.68	306.25	305.76	304.41	304.31
296.29	298.68	297.07	296.58	296.3	294.07	293.79	294.31	295.85	293.58	294.75	295.41	295.26	292.96	293.81	294.49	294.45	292.12	291.29	301.38	297.06	295.73	294.9	296.65	294.3	296.54	295.02	295.43	292.8	296.53	292.44	294.72	291.59	296.7	293.2	298.33	293.42	291.52	299.51	296.69	292.8	296.54	294.51	293.59	294.67	295.07	296.49	296.16	294.3	297.53
298.63	297.77	297.26	302.09	300.51	298.77	298.75	298.97	300.77	301.68	299.55	297.13	301.2	296.57	299.95	303.78	301.6	298.7	301.38	299.34	298.72	302.95	301.14	296.24	300.51	300.15	299.03	300.57	300	298.91	303.53	301.7	301.04	300.62	297.76	298.43	300.79	298.99	301	299.83	299.53	299.19	298.22	301.43	302.42	302.42	297.03	298.4	306.91	302.72
302.22	302.48	298.27	301.89	306.76	306.61	302.49	299.43	303.99	300.73	304.13	301.56	299.31	301.97	302.27	301.12	300.68	299.85	303.72	303.72	304.26	306.82	303.23	302.37	301.99	301.01	302.99	298.96	306.66	302.79	301.72	303.21	301.65	303.39	301.56	303.97	302.57	304.3	299.91	300.35	298.62	303.18	299.95	301.42	301.77	302.88	305.99	304.93	300.61	303.81
314.84	310.72	315.92	310.6	313.81	315.5	310.68	313.45	317.26	315	315.5	315.02	315.41	312.29	312.54	318.43	314.17	316.46	314.75	314.26	314.3	312.34	315.88	316.7	313.81	316.03	312.83	311.45	314.16	314.52	311.8	311.9	313.76	314.56	315.79	312.88	312.21	316.07	314.33	317.87	315.7	312.95	313.55	315.01	314.74	316.89	315.79	313.85	315.34	315.55
316.59	319.27	316.43	316.99	316.54	320.09	317.77	317.35	318.8	321.92	316.46	319.21	313.01	316.96	317.04	318.42	315.3	318.84	318.35	316.42	317.93	317.74	318.19	317.62	317.38	315.06	316.19	319.03	317.91	319.11	318.13	317.88	321.07	318.58	316.41	318.28	320.33	315.45	319.29	316.36	316.79	321.3	316.73	320.53	317.64	323.16	316.53	317.69	319.16	317.33
316.05	315.83	312.48	311.37	315.49	312.71	311.89	312.96	313.13	314.45	312.65	315.04	310.61	311.45	315.42	315.03	313.32	312.21	309.33	314.52	312.13	311.97	312.57	314.77	316.34	313.15	313.54	313.08	316.23	313.48	313.55	314.18	311.2	317.04	314.8	312.06	313.12	311.61	310.38	314.31	312.71	312.82	314.58	317.44	313.37	312.65	313.96	316.04	314.4	312.93
312.28	313.44	313.38	311.01	310.76	311.63	314.36	310.6	314.93	312.91	310.16	312.98	311.83	312.65	309.29	315.91	315.07	314.06	313.28	316.78	315.8	316.93	314.76	310.58	312.7	311.93	310.62	312.17	314.02	313.43	309.27	311.17	314.08	311	313.09	310.71	316.3	317.07	315.07	312.18	307.73	313.97	313.03	314.02	316.02	312.29	312.35	311.66	315.19	311.22
301.94	303.17	302.67	301.31	305.19	300.84	302.85	301.27	304.84	301.94	300.75	303.95	302.06	301.65	302.44	305.01	307.22	305.47	300.78	302.5	307.82	303.31	302.71	299.4	304.04	304.42	304.14	300.78	301.85	304.21	301.96	302.34	300.99	305.25	302.93	304.02	302.69	305.64	302.27	301.48	302.2	300.79	299.21	303.31	307.31	301.98	305.38	303.23	301.84	304.04
313.49	314.01	313.52	313.63	314.2	316.33	315.53	311.85	314.07	313.28	313.36	315.21	316.53	313.5	312.18	315.83	314.9	311.39	313.55	315.84	312.75	313.82	313.18	314.4	312.94	315.86	312.85	313.05	310.92	316.91	316.28	315.95	315.63	312.23	317.92	315.28	316.26	318.21	316.15	310.7	314.09	313.05	313.61	315.07	311.92	316.3	315.84	317.23	316.31	312.53
297.84	301.16	299.85	300.81	297.68	297.94	299.01	298.07	300.6	298.65	299.67	296.39	299.05	300.4	299.14	297.27	302.77	300.17	297.86	301.9	300.37	297.67	303.02	296.35	299.74	299.49	298.45	301.36	298.9	300.7	297.58	299.55	297.05	300.41	301.61	299.12	297.92	299.53	300.26	300.14	300.95	300.03	300.4	300.16	296.33	298.68	301.92	300.82	300.52	301.37
317.45	320.41	316.38	319.22	320.65	317.51	318.81	318.72	317.28	316.39	320.64	319.53	320.45	321.35	316.19	316.35	318.7	314.17	320.87	314.55	315.23	320.45	320.11	317.21	316.32	318.96	321.14	319.93	317.3	318.52	319.34	319.75	319.28	319.48	317.59	315.33	314.65	317.08	320.67	321.33	318.34	320.44	316.71	318.76	319.22	321.55	320.78	317.82	318.81	317.99
311.4	309.86	308.67	311.86	313.31	309.07	314.88	310.6	307.95	309.94	314.48	313.06	305.58	309.37	312.34	309.03	305.23	306.75	309.69	314.55	309.07	309.56	310.89	309.54	310.07	312.43	311.06	312.55	310.95	309.01	310.76	309.6	312.16	310.65	313.68	313.44	310.45	311.02	309.89	304.82	312.45	309.96	313.18	306.04	308.25	312.89	314.79	310.33	308.52	307.56
315.24	313.03	312.78	310.64	316.24	309.54	316.47	310.65	312.74	312.11	315.83	315.98	312.19	312.72	313.19	314.52	310.03	313.8	311.32	311.12	314.62	316.96	314.44	316.44	314.38	313.51	312.55	313.98	315.83	310.88	316.28	316.43	308.51	313.04	312.87	312.15	311.88	315.11	313.71	312.89	312.71	313.47	312.74	315.72	309.1	311.72	310.76	312.21	311.9	317.1
302.19	301.58	301.34	301.08	302.81	302.89	303.47	302.3	305.03	304.7	303.78	302.42	301.67	299.13	302.81	303.36	302.07	301.48	300.6	300.39	304.73	301.55	306.67	305.23	302.04	303.69	304.22	300.51	303.91	299.73	303.39	303.35	298.53	304.71	301.65	299.51	300.63	302.95	303.44	300.42	306.09	303.67	302.87	305.25	301.43	304.48	302.71	301.99	304.44	304.31
308.15	305.06	306.27	306.98	306.8	305.89	306.94	307.43	307.97	302.76	307.48	306.62	306.16	305.92	309.99	304.86	307.46	306.08	305.35	303.89	308.44	308.99	308.07	306.98	305.95	306.54	302.91	307.53	310.38	307.11	305.74	307.54	309.47	304.34	308.2	301.42	310.86	306.04	306.13	309.59	304.29	307.1	304.01	311.15	305.62	306.92	308.17	308.31	302.92	305.3
315.2	312.7	311.99	310.67	313.58	313.08	313.15	312.57	313.42	314.49	313.26	314.84	311.28	317.45	314.32	316.43	314.79	312.23	313.93	316.3	314.4	310.89	313.93	313.99	312.53	313.36	317.07	318.02	312.54	314.24	314.01	312.61	310.33	311.34	315.27	310.9	311.58	314.52	314.5	314.74	314.16	317.22	314.42	311.3	310.23	313.87	315.09	312.12	315.06	311.71
323.03	329.35	325.89	325.62	325.33	325.82	324.35	326.18	323.86	324.97	322.48	324.09	324.39	324.29	323.34	324.74	325.8	324.69	323.97	327.65	326.35	327.74	324.83	324.39	324.84	324.73	324.09	326.82	325.72	323.27	321.56	322.2	321.71	325.57	327.51	327.25	326.24	322.21	325.48	323.16	326.66	323.24	322.9	323.98	326.97	326.62	323.21	323.91	325.46	328.28
312.03	316.32	312.01	311	312.73	311.8	311.24	311.71	313.69	313.47	313.3	312.82	316.23	314.52	312.04	313.96	312.78	315.18	314.85	314.16	314.6	311.36	310.55	314.48	314.46	316.27	314.34	316.61	309.86	317.31	314.42	313.32	313.01	315.02	314.48	311.88	312.63	312.38	317.61	311.32	315.47	311.12	314.71	313.29	315.86	315.27	311.48	317.6	312.8	312.25
305.78	303.8	305.76	304.89	305.71	307.93	303.13	303.98	301.38	307.5	303.4	307.13	305.37	307.23	305.79	308.02	302.74	306.12	304.86	305.75	305.07	305.07	304.15	308.42	305.69	304.8	305.83	310.42	305.46	304.57	305	305.71	302.13	304.45	304.76	306.31	307.5	302.86	302.75	306.03	303.6	306.34	302.73	303.75	307.01	305.54	307.61	304.35	307.9	303.09
297.69	294.26	297.95	294.65	296.35	294.9	298.48	292.66	296.81	296.9	291.55	295.45	296.36	294.43	295.24	293.88	293.87	294.03	295.54	294.82	292.02	296.22	300.5	293.47	293.08	297.21	292.31	297.58	296.32	293.89	293.47	291.32	294.61	296.95	297.82	294.41	294.27	295.31	294.32	292.53	296.35	293.59	299.46	295.37	296.69	295.11	297.56	294.82	293.67	294.28
308.92	307.74	304.15	312.12	313.5	310.36	308.22	312.25	312.78	312.51	310.56	313.62	310.03	312.04	308.37	309.72	310.35	308.38	312.19	308.77	309.86	311.41	309.83	311.59	310.75	312.54	314.22	309.81	311.51	307.44	314.82	311.34	310.11	309.38	310.68	311.23	308.12	310.93	310.58	311.8	312.14	312.01	310.24	309.78	307.62	309.99	309.7	309.74	312.01	311.69
318.48	313.26	312.76	313.39	319.87	314.16	313.95	319.8	316.55	315.86	318.78	317.23	315.79	322.41	317.19	316.08	315.99	314.73	315.85	317.59	315.89	314.68	316.83	318.97	314.8	319.28	314.74	320.3	317.13	319.03	317.46	316.15	316.42	319.08	317.44	311.72	315.52	317.16	316.58	314.86	312.98	315.59	317.49	320.09	318.29	316.52	315.87	316.26	315	316.1
318.99	315.71	316.2	313.93	316.49	312.8	316.1	316.57	310.56	316.06	311.55	313.93	314.95	314.69	314.12	314.49	313.7	313.39	313.66	317.41	317.83	313.75	311.36	315.88	314.71	315.39	312.92	308.22	312.17	318.27	314.52	313.84	313.64	312.1	313.6	312.92	311.23	313.69	310.16	315.37	316.16	313.72	317.03	315.04	315.05	315.33	313.07	313.21	314.4	315.05
310.1	313.85	310.79	311.96	311.76	310.87	314.57	313.54	309.67	310.84	309.93	312.37	314.41	309.21	311.73	312.57	306.54	313.54	310.67	309.48	314.52	308.48	310.89	312.48	315.28	312.13	309.48	310.05	309.27	313.35	312.54	311.74	310.51	312.57	311.55	311.4	314.72	315.82	312.55	312.25	310.09	310.18	310.06	311.81	309.74	309.44	310.49	311.32	309.34	310.86
300.65	299.27	302.97	302.59	302.4	301.8	305.31	303.47	301.6	306.59	303.31	305.45	301.66	305.22	301.03	300.99	302.09	304.76	302.02	300.86	299.97	301.65	303.48	302.27	304.09	302.55	301.93	305.34	301.1	302.19	302.57	304.21	302.55	301.94	301.1	301.42	302.32	307.86	303.41	300.76	298.48	300.63	302.59	302.65	304.71	300.65	301.69	301.54	305.37	300.76
328.65	325.83	323.72	325.66	324.43	325.77	324.83	324.89	326.87	327.25	328.28	324.22	324.25	323.73	325.36	326.14	324.56	323.92	327.03	324.33	324.97	326.48	324.12	324.17	324.07	326.95	328	329.11	324.24	323.72	322.39	323.89	325.48	320.85	323.62	326.16	324.93	320.81	324.88	323.54	327.87	328.02	319.63	327.7	323.55	327.8	325.43	325.15	324.67	324.45
321.64	316.4	312.8	315.33	318.49	316.44	314	316.23	314.66	318.6	317.91	317.18	317.49	316.19	314.52	316.94	318.65	322.55	318.45	316.51	313.4	320.26	321.58	313.02	316.4	314.54	314.21	318.52	321.82	317.33	317.81	315.68	314.71	314.98	315.79	320.94	318.02	317.9	318.4	317.06	317.99	319.05	317.31	319.3	315.12	316.39	315.76	316.68	318.1	318.02
315.04	313.19	316.68	313.69	316.06	313.97	313.22	310.22	313.56	315.01	312.95	315.38	316.86	314.38	313.63	311.26	314.76	313.97	312.91	312.34	315.3	313.08	316.81	314.92	312.21	317.51	315.23	312.25	314.81	316.02	315.96	313.56	313.68	311.18	314.84	312.87	311.72	313.05	313.13	315.11	312.14	310.14	313.05	315.51	316.72	313.08	313.91	311.5	314.38	315.13
317.17	313.67	316.27	321.22	319.19	314.64	314.43	318.69	318.4	316.37	318.31	319.09	318.91	318.75	316.15	317.37	316.23	319.54	319.32	314.94	320.26	318.74	316.82	317.12	316.85	318.6	318.54	315.99	319.85	318.15	321.03	322.66	318.87	317.68	319.75	320.38	317.36	315.83	317.95	317.76	319.3	320.72	318.1	319.86	319.06	315.59	318.09	316.7	319.37	315.76
310.78	312.45	311.04	310.89	312	308.31	308.53	311.36	310.09	311.21	313.57	311.76	312.42	307.62	311.45	309.75	310.5	311.07	308.86	314.07	311.3	311.23	310.39	310.87	310.44	311.78	309.49	308.86	312.5	314.39	310.39	308.89	311.28	312.23	308.42	313.56	310.56	310.42	310.52	311.71	310.83	310.34	311.91	310.62	312.25	311.09	310.6	308.65	311.46	312.76
302.49	304.26	303.9	302.91	301.62	305.04	305.05	303.36	306.98	305.17	301.6	307.32	302.45	302.02	302.6	306.51	304.74	303.58	303.79	301.73	303.92	302.53	304.56	301	304.61	302.18	302.46	299.9	304.44	301.99	304.02	304.35	302.62	303.39	302.97	302.57	307.27	303.42	304.77	306.16	301.7	307.55	300.37	300.48	305.24	306.99	306.89	305.42	304.47	304.1
305.65	311.55	311.26	307.88	309.32	308.3	307.5	306.57	308.12	307.8	308.79	307.44	309.15	309.13	308.02	309.98	309.75	309.75	309.25	308.58	308.3	307.43	308.64	310.62	305.98	312.63	309.33	308.92	307.98	309.46	308.91	305.67	308.95	307.28	310.89	313.77	308.28	308.03	309.09	308.05	308.79	307.38	307.94	306.91	307.77	307.11	311.25	310	310.51	307.63
319.17	315.03	318.28	318.5	319.88	317.05	314.03	316.88	318.58	315.53	318.77	316.43	318.38	318.63	318.6	314.55	316.64	320.78	318.52	317.98	320.95	320.87	319.13	320.01	317.17	316.24	320.46	319.97	316.69	316.08	318.57	312.46	318.35	317.84	316.61	316.56	314.79	317.18	318.61	317.8	317.09	321.71	317.19	313.67	316.94	316.97	319	322.97	315.31	316.62
301.22	298.57	300.89	298.29	296.4	299.09	299.21	302.51	303.01	299.63	299.15	297.12	302.62	302.34	300.58	299.25	299.09	300.04	299.24	298.18	300.53	300.61	300.44	302.45	298.76	298.21	298.72	299.01	298.97	299.1	301.7	299.45	300.25	298.2	300.13	299.9	297.87	297.84	301.32	302.27	303.52	297.87	297.75	294.52	299.87	300.16	300.87	298.01	298.84	300.69
311.18	309.55	312.1	313.86	310.93	315.19	310.24	313.15	314.21	316.14	314.6	314.5	316.29	316	314.7	311.87	313.68	314.33	316.14	312.98	311.93	314.77	314.6	315.42	310.92	312.77	314.58	313.5	313.54	312.22	313.14	307.06	313.75	315.65	311.53	314.58	312.61	316.56	314.64	315.01	315.32	311.82	305.61	314.38	312.44	311.94	308.71	311.24	309.36	312.14
303.55	302.04	303.14	307.32	304.55	304.29	305.63	300.67	306.89	303.35	299.98	305.73	302.07	304.7	303.75	307.92	301.83	301.79	302.99	305.61	301.49	302.86	307.18	305.4	304.87	308.1	303.59	302.39	303.78	307.29	303.36	306.64	302	304.61	304.54	305.81	301.86	299.74	307.47	300.46	303.72	305.84	305.77	305.05	303.57	301.7	302.25	304.37	302.67	304.98
302.62	303.87	301.22	303.26	300.59	303.12	301.57	302.76	298.68	297.74	300.38	299.01	299.9	301.89	301.17	303.25	297.78	302.76	301.85	301.19	299.28	299.69	302.91	303.35	296.39	301.54	301.84	298.1	302.46	301.93	300.88	299.25	300.31	298.84	299.64	302.15	297.41	297.87	303.19	295.66	297.49	303	302.47	301.65	302.18	300.04	297.94	300.43	298.11	301.53
310.41	311.11	306.18	307.01	308.42	305.65	311.07	310.58	310.6	309.49	307.89	305.98	307.86	311.39	309.4	308.44	304.8	308.93	309.19	306.84	308.28	306.62	307.06	310.44	310.31	311.44	309.38	311.97	308.28	309.84	311.96	308.35	307.93	312.57	305.79	305.67	309.25	305.88	308.01	308.94	307.11	309.24	309.33	308.63	311.18	309.15	311.06	309.58	308.34	310.39
327.26	323.66	328.37	325.38	329.21	328.77	325.6	324.99	327.03	322.43	324.9	328.84	325.7	326.08	329.13	325.05	333.02	329.36	327.39	324.75	326.05	327.27	330.82	324.8	326.35	325.05	329.97	327.67	318.97	324.48	327.68	327.93	325.93	326.67	323.35	324.96	330.42	324.32	327.97	326.26	328.03	328.48	329.55	326.92	326.79	328.29	326.49	326.92	327.35	327.66
319.51	316.23	319.24	317.73	317.03	314.86	315.02	316.8	319.28	319.48	320.42	313.91	319.07	317.97	315.91	319.63	314.93	315.49	320.1	316.97	318.09	316.99	317.36	315.56	318.95	319.66	317.43	316.84	321.25	319.4	315.82	317.42	318.4	318.55	317.68	319.7	321.54	322.79	315.27	316.21	315.41	319	315.28	317.99	323.02	317.96	317.37	317.98	316.97	319.53
308.62	311.17	308.97	310.51	306.89	306.81	309.43	310.39	310.06	309.9	309.21	311.56	311.79	310.23	305.89	310.07	308.51	308.58	310.66	311.54	310.91	309.56	309.59	310.3	305.67	312.24	310.08	311.07	311.32	306.3	308.06	308.71	309.81	308.79	308.28	308.97	309.44	309.08	307.36	306.17	312.71	308.4	308.4	310.17	310.57	309.06	311.05	309.93	307.14	313.33
326.45	328.8	331.11	327.15	325.93	325.79	324.46	330.42	327	331.05	328.3	326.5	329.61	323.38	329.87	328.67	328.82	326.51	327.01	329.45	326.64	325.81	330.53	333.38	328.73	326.99	329.91	329.28	330.39	325.8	327.68	329.24	326.38	328.08	331.84	324.04	327.45	327.29	324.47	326.78	329.53	329.13	328.96	326.26	326.51	327.89	328.42	328.18	329	326.32
305.46	300.42	305.23	303.48	303.36	304.87	302.99	302.74	300.8	304.4	303.06	307.57	306.27	301.45	303.8	304.57	307.12	302.53	305.9	306.38	299.68	304.71	305.25	304.92	301.15	303.83	303.85	303.02	303.42	305.19	307.04	301.88	304.68	301.93	305.26	303.61	303.47	305.32	303.77	300.48	306.75	306.47	305.29	302.93	301.09	300.48	301.27	304.7	303.72	304.31
310.7	313.53	312.16	310.77	307.65	309.66	310	310.81	312	313.81	312.48	312.1	311.35	311.81	313.26	312.82	310.29	312.17	310.09	312.8	311.49	310.89	310.5	312.31	313.5	308.48	315.18	309.51	307.74	309.6	308.27	311.76	310.54	310.58	313.2	311.11	312.44	310.63	308.58	313.31	310.45	312.26	311.96	312.15	307.3	309.47	310.14	315.25	310.8	310.69
303.33	298.63	302	302.75	302.69	300.11	303.02	302.53	305.49	302.81	305.49	304.02	306.37	306.54	302.46	304.24	304.08	305.9	305.22	303.59	307.11	304.81	303.43	302.59	300.78	300.86	300.12	303.77	301.1	301.85	301.11	301.05	305.4	304.28	306.4	301.73	302.02	303.48	302.47	301.23	305.47	304.58	305.19	299.51	304.33	302.38	304.07	299.81	302.61	305.77
306	306.81	307.09	307.89	308.47	310.06	306.38	305.23	304.21	308.29	309.57	305.58	311.03	308.47	305.87	306.73	306.27	306.81	310.76	306.89	303.43	304.75	306.31	310.46	308.27	306.04	308.12	305.76	307.43	307.83	307.06	308.11	307.65	305.4	308.42	306.77	307.88	306.14	304.22	305.44	308.38	306.63	305.57	302.24	306.76	305.2	303.4	304.43	305.84	303.79
316.6	317.4	316.38	313.08	318.08	314	313.12	314.19	312.93	313.87	313.03	315.77	318.34	318.37	311.49	315.97	317.71	314.83	312.15	313.94	316.89	311.37	319.18	317.39	315.78	315.33	316.6	309.72	316.14	314.72	318.14	314.59	314.03	314.71	315	314.15	311.47	313.43	312.99	313.42	314.68	316.77	316.84	316.16	315.61	315.7	316.23	317.68	313.15	313.63
299.83	302.86	299.46	301.28	302.98	302.5	296.63	299.92	298.08	296.84	297.51	298.01	300.51	298.58	298.6	301.37	297.38	299.95	301.02	296.58	299.46	298.4	300.98	297.8	298.27	303.77	300.27	299.8	297.38	301.69	297.21	298.82	300.37	297.18	296.3	298.9	300.5	302.75	293.12	301.49	299.15	300.7	301.77	297.03	301.28	301.51	298.32	299.58	297.06	302.4
316.7	313.41	316.07	316.36	316.73	316.01	316.5	312.06	317.65	315.75	315.4	314.2	315.13	317.83	314.61	317.46	317.32	313.68	314.26	314.64	315.02	317.16	313.8	311.63	314.71	313.98	314.22	317.88	315.23	316.03	320.5	315.22	315.25	316.4	317.08	316.45	314.33	315.11	313.38	313.29	316.62	315.38	316.54	317.09	317.99	314.51	316.36	314.61	314.82	318.02
313.36	315.84	315.65	313.61	313.52	311.95	314.18	316.13	311.67	310.6	310.17	312.4	314.46	313.07	311.8	315.6	317.75	312.44	315.98	313.88	314.26	314.27	311.1	313.24	315.23	311.51	313.88	313.91	315.01	316.09	316.95	314.11	312.67	315.77	310.29	310.87	314.07	314.95	318.81	315.61	315.36	311.46	315.12	313.85	314.33	315.85	311.15	314.12	311.12	315.27
304.08	301.87	304.29	303.19	305.4	299.61	301.28	301.73	305.54	301.19	301.2	305.1	304.29	303.24	302.96	301.56	307.6	299.21	300.64	305.87	300.32	303.65	306.59	303.39	305.79	306.74	305.93	303.7	305.49	305.76	307.34	306.55	300.3	302.61	303.72	305.6	301.43	305.59	301.56	303.36	303.2	307.15	304.51	303.3	301.57	301.71	302.02	307.51	300.05	301.83
314.99	314.35	316.97	314.88	319.12	316.27	315.46	320.69	316.44	315.2	316.6	316.56	309.81	316.76	313.91	315.34	313.52	319.06	316.6	318.11	316.37	315.89	315.18	315.33	316.7	315.61	317.55	317.33	312.57	316.92	315.2	318.73	314.8	314.4	317.5	315.56	313.46	314.78	315.62	318.96	313.84	317.84	315.67	314.05	314.59	317.05	316.32	313.35	317.76	316.19
313.5	312.96	317.88	316.15	311.18	313.59	314.43	314.29	318.96	309.67	313.44	314.71	312.57	313.66	315.85	314.72	313.97	311.09	313.18	312.96	312.49	314.29	310.46	317.32	316.49	313.76	314.23	315.69	314.26	316.49	312.28	316.14	313.52	313.53	315.77	311.35	317.06	318.53	315.06	313.86	316.26	315.69	315.43	316.72	315.97	318.67	316.16	316.81	318.4	311.99
312.51	316.06	311.54	313.68	313.98	313.69	314.88	314.13	313.88	311.27	308.51	313.49	309.63	312.29	312.44	315.37	313.07	313.32	313.62	313.05	311.03	312.91	310.64	316.27	311.62	311.29	314.92	313.71	306.91	316.09	314.11	311.24	311.31	311.22	312.9	314.67	313.36	315.66	314.87	312.4	316.49	313.56	312.4	314.52	315.13	312.22	314.74	313.43	309.17	314.38
303.82	303.5	302.58	301.77	300.77	299.88	303.1	301.72	300.83	302.75	303.93	305.17	302.11	302.04	308.24	306.46	303.32	304.56	306.73	298.36	303.31	300.82	304.07	303.5	302.73	300.43	303.7	302.35	305.44	300.42	303.99	300.53	301.04	302.69	301.89	301.39	304.06	300.81	304.21	303	301.93	304.18	301.19	304.12	302.66	300.76	302.74	302.76	304.1	302.38
326.91	328.38	328.98	324.47	326.82	327.62	329.34	323.84	327.71	323.85	324.36	329	325.77	327.16	327.28	322.66	327.17	324.77	325.15	326.49	328.41	325.73	327.07	323.77	327.05	323.38	326.89	324.71	327.07	327.34	325.91	326.6	326.43	327.39	326.42	324.58	325.37	324.74	326.02	326.94	329.23	326.55	328.55	326.64	326.69	327.78	328.85	326.89	328.22	326.02
308.08	313.21	310.87	310.12	308.58	314.16	312.1	312.54	310.28	313.52	315.73	313.73	312.79	312.79	312.9	314.91	310.8	312.22	313.12	313.34	314.79	314.99	310.03	312.72	309.86	309.78	313.35	314.1	314.24	311.85	313.5	309.28	312.91	316.54	313.48	312.6	312.19	309.92	315.14	311.74	314.64	311.69	315.5	313.29	312.56	314.64	314.84	312.09	311.02	314.45
311.5	318.64	318.4	316.85	314.76	314.19	313.38	313.07	315.6	319.85	313.67	316.65	313.86	314.97	316.74	314.16	314.75	317.41	313.13	313.14	314.53	315.21	313.87	317.5	316.35	313.32	313.89	313.81	314.74	309.79	318.33	319.46	315.43	315.06	313.39	315.42	317.62	317.24	318.23	314.3	310.88	315.7	316.04	315.32	312.02	314.74	318.52	316.52	315.59	316.18
319.63	317.1	313.39	310.83	316.12	318.26	318.05	317.26	316.25	316.09	317.69	315.32	317.61	313.9	319.7	315.27	319.02	314.81	316.89	316.01	315.49	314.08	313.56	314.39	317.97	314.62	314.01	315.88	316.21	319.15	316.01	319.24	315.85	313.19	317.1	314.83	316.8	314.3	318.21	312.89	313.92	314.94	317.45	315.9	317.32	317.71	314.3	317.77	318.93	318.03
312.09	313.98	315.97	315.18	316.3	312.63	315.74	315.85	317.14	314.48	313.58	317.72	315.87	314.05	314.32	315.87	317.06	312.87	316.95	315.31	316.67	315.04	313.92	313.2	311.7	312.37	317.13	314.83	315.71	315.79	315.84	314.04	315.76	316.1	312.46	315.67	315.64	314.8	313.71	315.28	314.78	316.19	313.55	315	315.86	316.21	313.79	314.83	315.47	315.43
311.06	313.79	312.32	312.84	313.58	314.63	311.59	312.93	313.16	312.93	316.76	314.24	316.32	315.71	311.63	315.47	316.97	311.49	311.86	313.35	309.23	312.87	313.4	313.36	310.41	312.76	312.62	313.02	316.43	315.54	311.4	313.89	310.59	313.46	312.64	312.41	310.59	314.35	312.71	314.48	309.44	314.71	318.27	313.09	309.71	311.9	309.23	312.02	311.53	312.1
318.34	317.72	316.06	314.65	319.1	319.59	318.76	319.92	316.04	319.85	315.01	320.45	319.64	318.95	317.66	317.41	316.54	318.97	315.43	317.92	316.4	316.71	316.62	315.69	317.3	322.13	316.24	316.48	313.18	316.48	314.53	316.87	318.88	316.4	317.23	317.38	318.14	318.29	315.15	318	318.82	318.18	319.4	316.52	319.5	316.82	322.43	315.36	318.53	321.18
314.56	312.91	314.11	318.18	314.4	315.99	314.93	316.99	316.54	316.36	314.83	316.95	316.45	314.43	308.73	315.13	314.5	318.14	313.39	316.83	313.94	310.9	313.39	314.42	314.65	315.82	313.74	314.51	315.93	315.27	313.15	315.29	315.06	320.55	315.52	313.93	317.72	314.33	313.58	313.78	314.72	316.63	315.43	314.41	314.44	313.17	314.77	312.75	318.15	313.27
314.43	317.27	320.38	318.64	317.83	315.69	317.51	315.67	312.85	314.72	319.87	317.96	317.14	317.53	316.06	319.01	317.57	319.45	316.88	315.5	315.71	319.73	316.81	315.92	321.12	319.04	315.43	319.08	318	317.73	316.88	318.27	318.62	316.72	317.19	313.15	317.12	318.4	316.62	318.08	315.99	320.25	316.73	319.8	317.71	316.42	316.15	319.53	317.53	318.54
299.58	303.49	297.85	302.63	304.21	300	299.62	303.38	303.54	303.49	305.47	307.06	302.43	301.95	300.56	302.06	302.94	301.58	304.21	303.1	303.68	306.15	301.01	302.91	303.68	304.53	300.82	300.14	301.78	304.89	302.46	303.31	300.33	305.06	301.32	302.21	299.63	304.39	302.66	303.76	301.67	304.89	301.47	301.9	301.81	302.77	305.06	298.99	303.63	298.95
303.4	305.48	308.59	305.78	310.08	303.38	304.45	302.62	302.63	305.05	307.24	306.17	307	303.13	303.09	305.03	304.67	306.01	306.75	308.49	306.98	311.82	306.25	307.72	303.7	304.3	308.95	305.26	304.54	305.86	308.26	308.85	306.32	308.54	304.28	303.89	303.59	309.7	304.63	304.34	305.2	304.84	309	307.18	304.85	307.33	298.16	305.81	306.16	302.54
305.76	305.21	308.8	306.36	305.56	304.43	305.62	305.85	306.62	306.75	302.71	305.11	304.7	306.05	307.45	304.89	304.94	306.66	304.8	302.35	305.05	308.23	304.61	303.87	302.97	306.53	304.01	302.31	305.64	300.82	305.49	305.32	305.03	302.93	304.31	305.39	302.72	304.71	305.52	309.66	306.63	304.37	304.66	302.48	301.7	303.38	305.82	308.13	306.12	306.64
305.4	308.7	304.37	303.93	307.41	300.8	304.36	305.13	306.07	302.01	307.54	303.56	301.05	305.06	305.18	304.26	307.66	305.15	305.72	306.57	304.44	306.35	307.08	307.6	306.37	310.53	304.73	307.57	305.9	304.39	302.32	302.93	306.81	308.71	303.76	302.4	300.36	307.52	304.25	303.88	306.14	305.04	301.19	308.25	302.07	306.94	306.63	305.07	304.53	305.26
305.04	306.88	304.59	307.41	305.76	305.29	307.21	304.17	302.77	304.15	304.12	303.79	302.97	306.53	305.08	305.09	305.28	304.06	302.63	302.13	301.21	303.02	302.73	306.83	303.46	305.31	305.34	303.22	301.54	303.72	303.83	301.81	303.67	304.18	300.2	302.72	304.7	305.56	304.61	305	303.69	305.04	305.94	306.1	301.73	300.69	306.36	305.4	307.55	307.02
303.3	307.92	306.84	308.54	305.2	301.95	305.24	305.02	305.41	306.23	309.27	306.9	308.33	307.61	303.54	301.99	306.06	304.87	304.62	307.02	306.94	304.38	305.01	308.2	307.1	306.57	304.77	307.32	303.51	308.81	308.85	304.84	306.94	303.96	304.11	306.83	304.87	304.25	304.41	305.42	306.42	305.62	302.6	306.23	305.64	307.11	305.39	306.54	306.39	304.14
302.14	303.34	301.63	299.82	302.23	301.94	302.5	300.69	300.02	301.7	303.67	303.53	301.56	302.5	301.65	303.32	303.61	301.46	305.75	305.01	301.38	301.75	300.2	302.75	300.75	302.3	303.63	299.8	304.6	302.33	299.92	302.55	303.7	305.26	301.6	303.44	298.96	301.5	304.86	306.03	299.9	301.37	298.87	304.97	303.06	306.66	304.07	301.23	301.16	304.16
316.89	317.51	317.57	317.94	316.64	315.37	315.14	318.18	317.58	318.4	313.26	315.27	318.05	318.67	317.68	318.43	316.53	319.77	317.11	319.83	317.02	318.57	316.22	319.85	315.31	316.92	315.21	315.02	314.98	318.09	312.05	318.26	317.12	318.43	316.77	317.36	313.63	318	316.28	319.35	319.49	316.1	320.67	319.05	317.11	319.44	316.02	321.6	317.25	316.96
318.32	315.78	317.96	313.9	314.59	315.08	316.07	313.13	316.38	316.19	316.97	314.06	310.01	315.25	315.98	314.71	316.03	315.15	311.57	315.02	313.39	316.32	314.75	312.87	314.71	315.24	311.39	313.39	315.57	313.42	315.86	315.05	315.58	316.2	313.34	314.65	312.94	314.22	311.74	316.96	311.72	315.8	315.5	312.53	315.81	310.93	313.47	314	315.63	312.65
302.84	299.72	304.41	301.4	303.46	303.3	304.35	305.19	302.05	301.33	306.22	305.19	300.85	305.33	302.66	300.83	300.84	302.37	303.74	301.8	305.14	301.28	305.6	301.83	299.92	300.57	302.04	306.71	301.2	305.21	306.3	305.35	301.1	303.56	301.5	303.43	303.86	302.39	306.41	302.32	303.11	299.66	302.02	304.77	303.25	305.69	305.07	306.01	303.75	303.68
306.19	305.98	309.83	309.2	307.72	305.78	309.61	304.74	305.86	305.89	309.23	306.82	306.49	305.93	306.48	306.83	302.36	306.19	306.22	307.73	310.06	305.41	306.26	307.53	308.15	304.71	308.85	307.66	311.12	308.12	307.09	307.69	308.15	307.29	302.83	304.32	303.37	306.93	304.89	309.48	305.41	304.98	305.17	308.63	306.9	308.28	303.45	303.94	305.21	309.61
294.42	297.97	298.72	296.27	298.66	296.64	294.08	298.25	296.89	297.2	299.33	293.56	293.87	294.78	298.04	299.4	294.39	296.63	300.31	299.71	296.12	299.58	298.96	296.43	299.52	300.45	297.92	297.83	295.63	296.12	298.19	298.22	298.37	298.22	298.71	298	296.31	296.08	296.69	293.64	296.72	294.14	295.02	296.65	296.36	295.07	297.54	295.1	295.72	296.66
330.53	326.31	328.54	324.68	327.07	331.46	328.01	329.09	326.94	327.43	324.3	327.68	328.37	324.66	326.76	325.95	328.93	328.91	327.16	326.01	326.49	327.23	327.15	324.57	328.17	329.43	325.91	328.51	324.98	328.48	329.5	328.35	327.34	327.67	327.09	322.74	328.58	325.76	326.98	325.18	325.13	330.85	327.84	328.44	328.08	330.44	330.99	327.03	331.63	327.61
302.05	301.27	301.66	305.13	302.97	303.01	297.53	302.18	304.59	301.08	302.62	298.58	301.19	299.49	304.27	301.41	303.43	300.7	303.24	303.49	304.64	300.09	305.51	299.12	305.03	302.62	302.46	304.93	303.44	301.3	301.75	306.3	299.89	302.39	300.24	300.97	302.65	298.39	299.32	302.79	303.44	302.72	302.95	302.05	301.45	302.78	299.28	299.07	300.66	303.55
315.45	312.94	316.18	314.84	315.96	315.83	314.44	314.65	317.47	313.95	316.04	312.29	314.19	310.63	313.86	316.37	312.72	311.7	312.24	312.82	315.53	311.52	313.38	314.41	319.46	318.9	317.15	311.86	316.17	315.5	316.13	314.21	315.78	314.47	312.88	313.97	310.9	314.18	314.57	312.19	311.37	316.2	314.54	313.58	317.37	315.83	314.1	315.46	313.21	312.58
311.55	308.41	310.57	313.46	307.43	310.42	307.2	306.32	308.5	310.56	308.43	304.4	305.92	310.66	306.51	305.92	307.19	308.62	306.1	308.96	308.22	304.61	307.91	310.11	312.05	305.57	309.89	307.69	306.41	309.68	306.81	310.09	311.19	309.1	309.53	307.09	306.02	305.25	308.33	307.78	308.73	310.16	308.86	311.17	308.86	309.03	309.54	310.99	309.94	311.51
318.98	317.69	316.82	315.43	321.74	317.19	320.08	320.12	319.49	321.19	313.32	320.56	318.06	314.95	315.79	319.56	315.92	316.11	321.57	321.6	316.11	316.67	317.27	319.79	317.42	317.69	317.3	317.14	318.18	318.24	320.47	317.98	316.81	322.02	319.95	320.83	321.13	318.28	317.79	316.96	315.8	319.23	321	319.98	317.83	318.36	318.16	316.39	317.46	315
298.21	291.85	295.21	292.94	293.64	294.17	293.69	292.93	292.62	294.2	295.07	293.44	291.1	294.09	292.42	297.12	296.23	295.51	297.21	292.83	294.42	293.18	294.84	292.29	294.8	293.03	294.35	293.51	293.42	292.86	292.47	297.63	293.92	292.77	294.25	291.32	293.56	292.83	293.47	293.11	295.71	294.58	293.1	292.82	294.14	295.65	295.48	289.77	294.4	292.02
308.82	310.34	311.08	310.79	310.81	311	311.83	307.95	309.87	311.15	310.32	310.26	310.62	311.58	312.73	312.48	307.56	310.5	306.32	312.05	310.65	310.38	312.31	310.25	309.02	311.35	314.33	312.26	309.66	310	310.46	312.99	310.68	310.53	310.97	311.76	308.51	311.3	310.92	307.17	311.9	310.03	310.22	313.16	313.57	309.77	312.88	312.22	312.07	312.01
309.33	306.18	302.49	301.18	307.41	306.12	304.35	307.12	309.1	304.49	307.51	306.96	304.39	307.4	304.07	303.44	306.12	303.37	304.47	309.18	308.19	305.83	304.93	305.12	304.42	305.3	307.02	305.82	309.64	308.31	306.37	306.8	305.15	308	307.64	302.24	305.72	303.59	307.85	303.39	307.06	306.83	308.62	308.7	304.62	305.82	308.03	306.45	305.78	303.11
295.57	292.46	295.31	292.03	289.91	293.46	294.74	293.03	293.6	293.32	294.64	293.61	291.95	293.8	292.83	298.37	296.02	295.61	294.11	294.6	291.12	294.69	296.69	295.85	295.1	293.91	294.69	291.91	292.73	295.29	292.58	294.28	294.01	292.98	292.62	296.31	288.76	295.2	293.25	290.84	295.03	296.34	296.54	292.86	296.31	295.93	294.01	292.99	293.54	295.74
301.92	302.22	300.37	302.69	302.99	302.34	298.95	301.9	305.3	305.86	305	301.71	306.23	304.64	300.91	304.21	305.23	303.68	308.02	300.33	305.85	310.24	301.5	302.85	306.79	306.34	301.78	303.47	304.12	302.16	304.02	301.35	306.18	300.72	305.57	303.63	303.3	302.74	302.67	303.14	305.43	305.26	308.71	302.79	301.48	302.83	306.29	304.08	300.3	306.26
305.92	301.9	303.07	306.26	302.65	304.61	302.4	302.65	304.56	304.81	302.71	301.12	302.26	307.06	300.86	302.3	304.55	302.26	300.34	304.01	304.15	305.53	303.47	306.13	303.72	300.4	301.54	301.71	302.53	303.41	303.61	303.3	304.23	303.03	301.36	303.94	300.72	302.86	304.36	301.44	299.54	300.47	300.76	300.44	303.24	302.52	299.15	305.62	302.25	301.63
314.33	313.01	311.29	311.72	310.73	315.6	312.4	312.05	309.46	315.41	312.82	315.88	313.22	317.63	312.11	316.62	313.94	315.99	309.59	316.65	314.27	312.13	311.77	313.55	314.47	311.45	312.21	311.78	315.47	309.34	312.9	311.37	315.33	309.78	312.41	315.4	312.23	312.85	314.7	317.3	313.51	315.73	312.38	317.1	312.57	316.58	315.83	312.84	313.79	312.77
312.89	313.44	312.71	315.54	312.6	315.45	314.05	311.07	314.07	313.34	313.89	313.73	313.63	312.65	314.21	310.95	314.75	313.78	315.34	312.98	312.64	317.29	314.42	316.6	315.5	313.53	314.9	315.49	313.67	312.91	315.01	312.04	315.6	310.22	312.33	313.49	313.84	311.31	313.42	313.03	313.2	316.86	315.35	314.91	316.1	315.34	311.76	313.87	313.04	317.8
307.86	304.86	306.86	307.75	307.85	307.15	309.23	308.04	304.42	309.56	304.05	305.52	309.51	309.07	303.94	306.62	307.31	305.7	304.96	309.31	306.44	306.77	308.02	308.56	307.63	304.8	307.31	308.43	309.01	306.8	306.17	308.2	309.71	307.93	306.01	306.9	307.02	309.13	305.85	312.52	306.76	305.42	306.47	308.9	307.08	304.15	307.02	305.37	306.88	308.95
307.49	306.05	313.45	308.12	309.84	311.7	310.34	303.47	308.73	305.81	306.99	309.55	309.21	309.56	308.04	306.92	310.61	307.6	303.99	310.39	311.22	307.65	312.11	307.72	307.12	308.93	307.23	308.83	309.13	307.76	307.24	312.68	307.06	311.69	311.03	311.68	309.41	303.09	306.09	307.04	306.77	310.42	310	308.5	310.69	305.72	308.35	310.16	304.61	309.18
307.23	305.28	303.05	307.92	307.87	309.49	303.52	306.95	303.64	307.29	308.18	305.15	304.74	306.17	310.62	307.99	305.8	304.56	304.24	305.43	304.55	305.64	306.26	306.46	305.91	303.75	305.66	303.62	310.48	302.53	309.04	306.7	306.84	307.25	306.9	303.11	309.75	309.71	306.75	302.56	306.34	309.03	308.17	304.02	301.53	306.53	308.57	305.24	306.91	308.17
304.19	300.64	302.36	303.46	303.47	299.23	301.84	301.16	298.85	301.7	302.89	301.21	304.48	298.43	304.01	303.45	302.96	302.94	301.84	298	301.48	304.6	303.27	300.99	305.95	301.26	301.27	302.3	301.79	301.3	301.54	302.23	306.54	304.39	304.27	302.99	299.69	303.8	300.73	298.29	302.66	303.59	302.5	304.07	301.15	302.7	302.96	301.35	301.68	303.51
291.23	298.46	295.94	293.78	294.69	297.41	290.57	293.71	295.27	293.01	291.56	293.17	294.78	295.41	294.57	294.48	293.02	295.1	293.11	296.64	296.25	298.09	294.13	296.35	293.91	291.16	295.13	293.91	293.76	294.17	293.39	294.09	295.35	294.28	293.31	296.92	293.23	294.74	296.18	291.94	297.89	293.35	293.48	294.18	292.96	291.11	294.78	292.82	291.82	292.68
313.12	316.29	314.24	313.64	316.33	311.2	315.31	313.38	312.42	311.82	315.85	315.91	310.99	313	313.88	311.62	315.32	315.85	315.01	311.89	313.04	316.37	311.27	316.22	315.3	317.65	313.95	311.91	312.81	313.63	314.96	315.5	313	315.93	314.2	315.11	314.53	312.25	313.99	313.46	312.61	311.57	315.61	316.42	314.29	314.76	313.36	315.01	317.51	312.4
293.04	299	296.15	300.13	293.52	294.88	297.34	297.3	300.51	297.32	296.28	297.42	294.02	299.35	298.76	297.77	302.42	299.76	296.31	299.04	295.48	298.87	293.2	293.67	299.49	298.07	296.75	300.07	293.69	300.52	294.36	296.57	296.21	295.26	294.44	296.16	295.39	295.6	295.1	297.02	296.59	294.08	295.96	291.05	299.82	296.76	295.76	294.91	294.53	296.88
311.21	309.95	312.3	307.56	310	307.16	311.14	314.78	311.34	310.89	308.62	314.4	305.56	310.37	310.5	308.69	309.28	309.64	312.47	312.64	309.61	310.42	314.02	308.35	310.55	311.88	311.24	313.05	311.92	309.52	309.55	307.88	308.61	308.01	313.65	309.63	310.71	310.45	312.81	312.26	311.18	310.58	310.12	311.77	313.75	310.68	312.13	308.86	313.87	310.06
300.47	302.12	297.4	300.82	297.76	297.01	300.64	300.23	299.89	303.06	296.57	299.75	301.13	300.74	302.38	296.66	302.35	298.01	296.88	298.94	297.26	299.4	300.34	301.3	302.69	300	302.57	299.7	300.33	296.53	297.69	301.4	299.98	301.12	297.43	299.2	301.3	301.01	301.55	301.16	302.62	300.9	298.61	294.7	297.71	300.28	300.04	302.13	300.2	299.79
304.06	302.42	298.87	300.33	300.99	303.81	299.06	299.48	299.09	297.8	299.92	301.94	301.16	302.38	299.79	305.28	298.03	300.29	302.18	300.48	299.26	297.59	300	302.26	296.4	299.54	300.26	300.28	299.85	300.7	298.96	299.28	299.62	300	296.03	300.67	302.98	297.3	297.61	299.25	296.37	301.16	299.72	299.49	300.31	300.64	299.37	300.17	300.4	303.15
312.04	314.22	314.89	317.25	318.07	315.72	318.71	310.91	315.23	318.91	315.23	313.27	314.29	312.76	316.23	318.55	315.58	317.62	318.19	314.7	317.11	312.42	314.5	316.55	313.27	314.55	310.9	315.19	314.38	313.81	320.5	315.05	315.24	310.86	312.24	316.88	313.78	314.83	317.76	314.67	313.33	316.18	314.82	315.56	314.69	315.74	318.32	315.66	317.37	316.71
320.83	318.32	317.3	316.36	320.21	318.47	319.94	318.15	317.89	318.03	317.73	321.39	317.27	315.71	318.18	318.57	318.52	320.51	320.7	316.12	318.75	320.21	317.82	319.49	319.62	315.45	317.53	317.57	318.19	320.41	321.11	317.77	320.43	314.58	317.75	317.56	317.19	317.55	320.19	320.4	318.17	312.87	319.67	318.13	316.94	316.11	318.16	319.76	317.51	319.89
300.68	297.66	300.05	302.46	300.35	299.57	295.81	301.26	302.29	299.65	302.54	302.73	300.7	302.15	298.87	299.04	299.56	299.78	302.22	299.11	303.77	298.58	299.9	300.48	298.52	295.61	299.53	303.51	300.58	298.27	304.05	298.35	302.61	300.22	300.11	297.03	299.54	299.3	300.8	300.52	298.81	299.78	301.07	299.13	304.12	297.42	298.49	295.53	300.03	301.37
328.81	327.88	328.62	327.02	320.6	331.18	328.08	328.55	325.59	323.28	328.39	327.11	323.47	329.22	324.12	326.84	326.58	326.25	330.7	327.91	327.27	328.32	327.12	327.02	325.79	324.65	322.52	325.43	327.9	330.06	328.5	327.4	326.51	325.62	328.12	328.46	328.5	327.78	327.69	328.07	325.79	327.23	327.94	329.82	325.64	327.28	326.68	327	325.5	327.08
325.9	327.34	323.37	326.2	324.28	327.21	324.65	327.53	325.37	325.06	321.5	324.63	325.8	322.77	323.03	328.54	326.92	322.42	325.35	323.6	323.17	328.34	324.58	324.39	323.98	326.71	325.33	327.21	322.57	324.46	323.36	328.5	325.01	325.71	326.81	327.34	323.33	323.47	326.1	323.34	324.85	327.14	326.16	324.9	327.65	322.73	323.01	325.49	321.62	326.03
304.23	302.64	306.69	304.25	305.71	304.06	305.93	302.57	303.81	306.66	301.25	304.51	303.42	300.38	300.62	301.72	299.8	303	302.51	302.55	300.29	303.43	304.99	303.63	303.8	306	303.97	303.4	302.47	303.36	304.01	304.42	306.42	302.72	300.96	304.51	305.74	300.01	300.28	303.5	304.66	301.73	303.52	301.58	300.56	301.47	303.82	300.11	301.36	304.56
307.05	304.84	310.73	309.88	305.5	308.74	309.32	303.6	307.36	307.02	303.82	305.52	308.5	307.53	310.85	307.08	303.87	303.13	306.04	307.63	309.6	305.57	305.69	308.91	303.25	307.46	306	306.4	307.23	308.43	309.06	308.31	305.39	307.41	307.26	307.72	310.46	307.51	307.6	309.37	306.85	306.75	305.96	308.35	310.37	307.74	306.67	306.68	306.36	309.63
298.1	296.65	294.58	294.86	297.78	298.82	299.19	295.72	297.73	294.01	296.16	295.53	299.99	295.89	298.01	298.64	296	296.37	296.31	297.32	296.36	296.65	297.57	295.51	297.3	296.42	294.25	298.29	294.21	297.63	299.6	298.72	297.35	293.89	297.73	298.12	295.4	297.96	299.2	297.26	293.78	294.54	295.11	295.72	297.12	294.07	298.53	300.15	298.89	293.28
299.55	298.54	300.13	297.92	299.89	300.81	299.62	301.25	300	303.68	299.51	302.13	302.3	297.79	299.58	300.31	298.84	301.65	297.83	298.22	298.82	299.67	298.19	301.12	299.57	297.31	298.97	305.44	302.02	299.5	298.97	296.54	297.62	299.4	299.27	301.39	299.31	302.27	298.03	302.75	297.74	299.89	301.44	305.85	303.48	297.06	302.73	298.48	301.35	303.73
296.62	297.82	298.24	295.42	297.4	294.25	299.67	294.87	297.97	297.52	297.56	297.45	297.45	295.79	296.58	294.77	296.17	299.63	296.91	298.96	296.48	296.45	299.29	297.41	297.7	296.41	296.51	297.01	295.08	292.86	297.23	297.62	299.66	294.84	299.21	295.71	299.85	296.9	295.63	296.54	293.58	296.91	297.59	297.82	297.88	297.97	297.68	295.8	297.87	294.07
317.87	317.3	313.65	312.62	315.09	312.76	312.7	310.56	318	311.39	311.81	311.47	312.54	311.1	315.89	313.46	313.99	316.26	312.8	313.89	312.32	317.04	310.74	311.68	312.92	315.41	311.69	309.15	308.93	313.12	312.81	311.45	311.47	312.31	310.54	313.3	311.44	315.15	312.78	310.9	312	314.75	310.72	312.89	311.74	312.91	309.11	314.31	319.68	315.84
316.26	315.47	318.64	316.1	317.35	317.76	315.73	314.87	318.06	316.99	317.13	314.77	318.16	317.35	319.04	314.42	315.78	317.71	317.34	313.38	316.23	312.91	315.2	317.77	317.08	317	319.78	315.25	316.61	318.8	319.18	314.71	314.44	316.06	316.54	313.89	315.57	315.37	318.66	317.42	316.42	314.99	317	319.62	314.6	315.07	315.73	315.97	318.44	316.08
307.25	311.18	309.87	312.44	308.41	312.78	309.44	313	307	309.03	308.55	310.57	308.37	313.03	311.16	307.88	308.38	308.93	309.08	311.07	309.36	308.49	310.29	306.96	310.22	314.77	307.65	306.99	314.32	309.57	305.58	307.11	313.18	307.2	307.43	309.92	313.59	311.7	311.98	312.89	312.59	311.7	311.16	308.3	309.1	307.19	308.64	306.16	309.73	311.24
308.86	307.35	306.83	307.37	305.87	304.87	306.29	305.27	306.14	307.13	306.34	309.58	309.03	308.64	308.01	305.89	310.79	306.98	307.35	305.83	306.92	303.4	306.42	310.32	307.32	308.29	305.91	306.09	304.3	305.3	307.97	310.01	307.41	309.02	308.08	305.73	309.5	305.56	307.11	309.32	308.77	308.09	309.83	309.69	306	308.02	308.66	308.85	302.17	309.94
318.15	316.74	315.28	312.7	319.8	317.15	317.18	318.25	318.39	317.22	316.4	316.95	314.76	315.86	317.32	316.9	318.05	316.74	315.68	317.5	315.82	320.39	317.99	316.88	318.51	316.61	318.48	315.92	314.88	318.56	321.09	315.68	318.04	314.12	314.24	316.75	317.69	316.36	312.6	317.97	315.99	315.36	318.61	317.46	314.61	320.4	315.85	316.17	316.58	315.58
303.34	304.01	305.37	306.42	307.54	305.02	301.57	303.96	305.35	301.55	301.38	302.23	303.14	302.98	304.5	302.19	301.1	304.93	305.04	303.7	300.35	305.37	301.3	303.61	303.61	304.88	303.88	302.77	303.6	304.04	301.97	303.83	303.55	303.24	305.25	301.49	303.97	303.1	306.21	303.58	305.39	304.73	305.68	301.08	303.18	302.33	302.58	299.5	298.36	307.26
313.97	315.51	316.37	316.45	315.88	312.8	317.95	315.2	314.49	317.15	315.72	316.69	314.79	315.46	316.85	317.01	315.63	314.1	315.21	315.17	317.39	314.51	314.55	314.03	315.55	314.22	313.76	316.98	313.26	314.16	315.84	314.05	312.08	312.69	312.24	315.29	316.52	315.94	314.63	314.99	315.14	316.27	309.96	313.66	317.44	310.22	316.99	314.27	317.18	311.65
315.5	315.87	313.64	312.73	311.39	311.11	312.36	314.1	313.79	315.66	316.55	315.51	309.99	313.42	314.34	311.79	313.85	316.87	314.15	313.44	312.54	312.78	312.78	313.49	314.32	309.33	312.36	310.29	313.65	311.88	309.58	312.02	313.67	315.58	313.41	313.26	311.65	315	311.98	312.68	312.38	311.93	312.02	313.05	314.54	310.17	313.48	310.29	309.43	312.91
306.4	304.58	303.13	303.84	306.23	301.06	302.64	300.72	304.05	305	306.84	301.71	305.11	304.71	307.37	298.8	306	303.59	307.06	303.96	304.07	305.64	301.79	302.03	306.45	301.54	301.86	307.22	300.25	308.01	306.93	305.43	302.8	307.71	302.61	307.82	304.26	302.71	304.07	304.4	301.27	302.93	301.96	305.73	302.55	305.23	305.08	306.42	302.17	304.23
326.88	327.02	325.91	326.27	328.58	329.08	325.42	324.31	324.84	325.24	328.6	325.43	329.46	327.87	325.16	326.75	326.26	329.35	329.93	328.31	331.04	326.11	328.77	329.58	328.34	328.59	325.73	327.04	323.78	325.79	324.22	328.43	324.08	325.98	327.08	329.89	328.75	328.29	325.3	328.71	326.97	322.7	328.18	325.17	326.3	328.85	328.93	327.99	328.34	326.51
326.68	328.32	330.68	331.06	326.1	330.23	328.88	329.81	325.54	328.58	327.04	329.07	327.46	330.39	326.79	330.64	332.93	325.8	329.77	327.63	324.27	329.87	326.09	326.26	326.27	326.74	325.64	330	329.37	328.31	326.31	331.93	330.99	330.07	329.02	328.53	328.11	327.93	328.73	329.73	329.84	332.15	328.06	328.2	329.57	331.79	326.24	328.53	329.22	328.47
314.25	310.81	309.66	316.36	313.73	312.05	314.02	314.4	311.06	314.35	311.66	308.38	311.71	309.15	311.82	314.59	309.84	313.91	316.3	313.19	314.7	312.17	311.44	310.93	312.49	310.61	315.48	310.88	310.74	316.31	310.17	312.13	314.88	313.4	315.4	310.7	313.93	311.04	312.31	312.09	314.66	314.3	316.09	316.86	310.99	312.03	314.68	312.58	312.71	312.93
303.03	306.54	303.33	299	307.77	306.61	304.29	306.56	304.07	306.26	308.06	305.23	303.99	303.28	304.6	304.98	305.02	305.71	307.49	304.9	309.79	304.59	306.87	304.44	304.47	305.28	303.97	303.01	305.88	302.01	304.01	305.39	308.37	307.42	306.57	306.13	306.6	305.43	306.29	303.74	304.53	305.46	304.44	308.31	304.17	304.47	302.28	303.03	302.35	305.29
310.51	308.25	309.72	310.18	307.7	307.32	308	309.75	305.34	308.35	306.06	308.29	306.75	309.72	308.16	309.98	308.25	305.39	306.51	310.51	310.66	309.11	309.65	309.85	309.23	306.92	309.11	307.53	308.22	308.85	307.79	309.37	312	309.74	310.2	309.6	310.9	307.11	309.42	309.14	309.41	308.67	308.61	310.51	310.29	310.7	305.57	307.41	308.6	311.31
308.76	309.99	307.82	308.27	309.06	310.8	310.43	307.21	311.4	305.08	307.77	308.82	308.72	309.23	308.26	306.58	312.71	307.07	305.05	306.77	309.71	310.7	308.04	305.45	307.89	311.47	310.25	310.51	312.07	311.07	305.23	307.79	313.28	310.2	309.7	307.45	307.47	309.88	310.59	311.19	310.41	308.02	309.48	304.76	311.29	313.33	310.2	306.98	306.63	308.87
312.72	315.54	313.03	314.46	314.79	316.12	316.35	315.12	317.59	313.34	315.8	309.42	314.25	315.92	317.52	312.25	312.87	315.3	314.92	312.71	315.6	312.47	312.51	316.65	316.56	314.04	315.76	315.1	316.13	315.37	312.71	317.7	312.25	313.95	311.25	312.64	312.99	318.08	316.21	313.07	314.25	311.96	316.9	314.93	317.23	314.36	313.64	314.49	312.95	313.31
311.45	307.65	313.01	310.69	309.2	314.76	308.74	308.94	314.58	311.68	311.8	310.93	309.58	312.93	313.2	313.13	310.97	311.77	310.18	309.12	307.42	308.67	308.74	307.58	308.09	310.43	311.43	313.52	310.43	311.45	315.12	311.92	313.14	310.47	310.92	313.31	311.73	310.34	305.71	311.32	309.8	312.37	311.97	312.85	313.13	311.86	310.41	311.92	313.33	310.16
323.71	325.45	330.06	322.55	326.05	325.19	323.19	321.92	324.54	324.33	324.09	328.71	326.49	321.65	322.67	323.44	323.66	326.98	324.89	322.44	327.56	324.62	325.7	323.95	322.41	322.41	325.34	324.17	324.48	322.26	324.92	324	323.62	324.21	323.97	325.05	322.51	326.26	324.45	325.05	322.64	323.6	324.72	324.09	324.94	322.06	326.49	321.59	326.75	324.12
315.06	315.76	311.56	314.29	316.23	312.72	316.54	314.88	314.2	316.5	313.89	313.67	309.75	314.68	313.84	317.47	314.45	317.44	316.27	313.64	317.03	315.9	316.28	311.96	315.16	315.55	315.44	316.92	313.95	316.54	314.8	314.94	313.45	314.03	313.08	318.56	315.44	313.79	314.59	314.26	312.84	315.94	315.9	317.61	315.27	318.61	315.06	313.51	316.26	312.58
293.13	296.3	295.36	298.81	298.02	297.83	293.67	299.89	299.9	296.11	297.87	300.45	296.75	297.02	294.04	297.39	297.83	295.8	295.23	297.14	294.04	293.07	297.86	296.32	293.47	293.03	295.71	298.74	294.34	296.75	297.79	293.89	297.01	292.14	297.99	296.23	297.59	292.48	295.58	300.53	294.16	297.84	298.94	293.66	296.97	296.86	297.2	297.64	298.29	297.41
308.8	304.42	300.28	305.22	304.21	303.33	306.41	302.82	303	300.65	305.09	302.32	301.52	304.89	305.64	303.92	304.03	305.28	304.62	304.58	305.45	303.91	305.33	302.45	304.78	303.87	302.15	306.06	306.3	303.33	306.62	305.65	303.46	308.26	304.99	303.63	304.71	302.98	301.95	304.65	303.36	305.69	304.34	304.71	303.03	303.58	302.78	303.43	305.26	306.02
310.91	317.17	313.77	316.69	313.21	315.04	315.22	314.97	316.85	312.73	313.58	310.94	312.41	312.76	312.71	312.05	314.27	315.76	317.21	315.79	315.02	314.81	314.67	317.39	313.01	314.28	315.78	313.71	314.9	317.63	317.33	314.47	312.92	316.79	313.45	314.1	314.15	318.29	314.67	313.55	314.83	314.87	315.14	317.03	315.96	312.56	313.85	315.84	316.93	313.33
313.9	318.3	319.64	319.28	318.94	314.65	315.45	315.77	318.6	318.95	317.43	316.52	316.04	315.12	320.05	317.36	313.71	319.09	316.09	314.7	317.49	316.58	314.25	313.55	315.86	313.73	316.43	318.07	316.67	317.92	316.91	315.82	318.19	318.42	313.23	318.28	314.42	315.25	314.31	316.88	317.89	315.34	317.65	314.99	316.92	315.93	313.32	308.81	312.47	317.21
309.95	307.49	305.51	309.36	308.8	312.46	310.03	308.72	307.79	307.12	309.29	311.56	307.75	306.14	307.62	310.34	309.91	307.84	307.71	309.4	306.53	309.97	306.85	308.79	309.82	305.85	307.27	306.7	309.31	306.68	308.58	309.38	307.83	305.32	310.53	312.55	305.96	309.55	309.31	310.58	312.1	307.53	309.78	312.93	307.4	310.13	310.05	313.33	307.84	308.93
327.88	330.06	327.63	325.02	330.04	328.08	327.65	328.3	327.56	326.28	327.73	328.28	329.72	328.08	328.42	326.26	329.56	327.56	324.35	328.95	329.59	330.89	327.93	328.85	330.93	332.1	325.72	328.6	327.89	328.55	324.91	326.78	327.88	327.64	327.66	327.32	327.65	326.34	326.89	327.35	332.38	325.17	327.57	324.8	325.75	331.28	323.91	327.27	325.79	328.42
303.71	303.25	304.19	304.2	302.71	305.51	302.63	301.71	304.09	302.45	300.94	300.91	303.83	304.85	300.95	301.8	302.02	300.19	302.46	303.27	304.81	301.43	304.95	301.46	302.35	302.94	305.16	307.57	305.24	302.86	306.09	303.69	301.09	302.1	305.21	300	301.64	302.93	303.23	300.15	306.75	304.4	304.67	297.4	300.68	299.15	302.88	304.18	304.53	306.65
313.94	312.5	315.18	315.38	317.06	316.04	318.44	316.15	315.68	318.9	316.42	316.69	314.94	312.22	317.9	315.25	316.57	314.31	314.92	318.69	312.97	315.83	316.04	316.62	315.93	312.36	316.64	312.39	315.49	314.22	315	315.55	316.25	314.48	317.36	313.76	313.95	314.96	318.4	317.56	315.91	317.19	317.7	312.7	316.89	315.39	315.92	312.8	317.48	314.31
302.55	301.85	302.16	301.87	301.86	299.87	302.52	303.43	301.52	300.2	304.48	297.95	301.3	300.18	305.29	301.41	297.89	302.27	301.4	302.55	301.92	302.27	297.8	301.82	296.89	302.05	299.17	302.43	299.23	301.65	300.31	302.86	299.01	300.34	301.9	303.04	299.14	298.98	301.62	299.55	301	300.39	300.36	300.29	300.75	304.9	298.02	301.77	301.08	303.33
312.53	312.54	310.28	312.99	314.2	309.71	312.15	308.05	315.48	312.04	314.71	312.06	321.61	310.99	312.94	314.34	311.16	313.92	317	315.53	312.42	310.53	314.37	314.76	315.1	313.93	312.14	314.62	312.71	314.11	313.68	314.18	311.76	312.24	310.63	316.86	313.3	314.95	315.51	315.26	313.66	311.33	313.97	314.62	316.52	312.11	312.31	315.98	313.19	311.89
324.93	324.83	322.53	324.08	323.96	327.48	324.74	323.18	322.83	320.87	326.82	322.32	328.85	328.19	324.1	322.71	323.84	322.8	323.62	323.4	322.08	324.03	327.03	325.09	327.47	325.21	322.19	323.52	322.17	323.97	321.86	326.04	325.04	323.53	325	321.95	324.03	325.45	323.16	326.22	325.62	324.99	324.99	324.15	324.76	326	326.75	327.65	323.25	321.37
311.35	311.82	311.87	308.64	311.02	307.68	309.04	310.41	310.65	307.71	312.71	306.85	310.49	307.3	311.35	307.26	308.32	309.58	305.41	311.12	309.13	309.53	311.1	313.2	311.5	309.35	311.09	313.63	309.54	308.43	313.8	310.39	310.84	309.42	310.63	310.03	310.37	310.02	309.86	310.02	310.05	306.08	309.51	308.18	304.05	314.6	308.97	313.66	308.74	309.09
328.48	326.81	329.9	325.99	326.28	323.99	326.41	329.32	329.65	321.92	322.69	326.08	330.11	328.53	325.98	329.39	328.07	327.82	329.87	324.67	327.93	324.35	327.55	321.96	326.73	325.47	325.78	326.93	329.43	325.71	325.76	333.02	328.09	325.74	328.34	323.79	325.34	326.45	329.23	330.38	329.5	330.5	325.74	324.24	324.97	330.05	327.13	324.69	328.75	328.1
309.99	312.08	307.26	307.46	308.92	306.82	309.9	312.43	307.66	304.97	307.34	307.62	308.35	308.18	310.37	308.5	308	309.98	314.79	309.14	310.83	305.86	308.68	309.14	307	312.4	306.54	308.73	308.34	306.65	313.19	309.4	310.25	309.16	309.52	309.5	307.16	309.14	305.62	311.12	306.2	307.47	307.87	310.43	311.01	309.23	308.45	310.25	303.92	309.25
301.04	302.34	300.93	306.04	301.48	304.57	302.98	300.58	302.94	302.39	300.74	301.04	304.01	299.47	300.92	302.32	301.41	301.93	301.66	305.31	300.76	301.07	303.14	305.31	307.13	302.23	302.87	300.36	302.4	305.03	300.88	302.8	301.79	301.67	299.98	299.96	306.12	303.21	302.55	304.42	299.8	300.74	300.94	300.13	302.15	299.85	301.56	300.62	297.43	300.71
306.76	304.98	304.5	305.6	304.53	305.19	305.43	308.74	305.34	306.79	304.85	306.29	305.5	302.55	309.26	310.71	308.35	303.99	309.3	305.87	305.6	306.71	305.51	304.79	307.01	310.74	308.14	305.52	305.72	306.23	308.62	306.66	306.63	309.45	304.47	309.69	305.94	309.94	307.53	306.52	306.24	307.13	308.21	305.97	308.45	308.99	307.3	308.02	306.01	305.57
297.93	297.02	300.53	298.1	294.59	297.06	293.6	298.78	297.49	296.97	296.81	296.67	297	296.19	296.11	296.15	290.97	298.23	298.56	300.06	299.17	297.89	294.56	294.3	297.5	296.96	297.69	297.53	298.87	299.95	292.52	298.17	297.72	297.49	300.35	294.97	296.93	295.14	296.64	294.53	297.29	295.05	297.22	299.15	296.35	295.56	295.25	293.47	299.38	295.2
300.88	295.9	297.15	296.87	296.12	297.02	298.91	295.42	295.49	298.65	297.72	300.28	293.09	295.01	294.39	294.83	297.7	296.02	294.73	298.63	299.73	296.11	294.63	296.33	293.84	295.53	298.45	295.5	295.77	296.52	296.42	299.46	298.5	294.45	296.91	296.71	298.4	298.72	293.22	296.31	294.86	297.53	301.5	297.67	293.93	302.04	297.95	297.81	297.55	296.94
312.1	310.82	310.01	308.48	309.46	308.38	307.72	307	309.41	309.9	314.48	309.58	307.98	312.06	309.75	312.14	312.88	310.68	309.86	308.9	307.87	309.69	312.32	312.07	312.9	311.72	314.33	307.15	312.56	307.82	310.71	309.75	312.2	310.15	313.1	309.88	314.6	312.15	308.35	309.5	310.05	310.93	310.95	310.03	309.41	310.18	311.31	310.1	314.05	310.4
324.84	321.73	324.75	326.99	328.28	326.66	325.11	325.62	324.12	323.77	323.57	324.71	325.48	324.9	323.5	329.63	324.54	323.8	325.83	322.99	325.06	324.94	325.27	323.91	321.15	322.23	323.94	325.4	323.99	322.94	326.52	329.78	326.23	326.64	322.91	325.03	327.64	327.1	322.08	324.08	322.01	324.64	324.16	324.51	324.47	321.33	327.13	323.41	324.27	326.57
299.06	299.79	298.45	296.27	300.63	300	303.56	301.18	302.32	300.35	300.69	299.09	299.57	302.01	301.15	300.46	301.41	300.96	303.21	302.55	299.4	299.75	303.43	302.08	303.93	303.54	301.63	299.58	303.64	299.52	300.21	299.23	302.42	299.69	301.54	299.6	299.92	302.88	301.34	302.36	300.58	301.54	301.54	301.15	302	300.79	302.07	303.23	302.51	301.56
304.5	302.84	308.53	307.49	305.85	304.95	309.04	304.69	303.95	303.96	300.65	300.9	302.43	303.48	303.74	305.67	307.18	307.67	307.47	305.31	302.6	302.28	302.15	305	302.63	304.98	304.46	307.31	307.26	305.33	306.04	306.54	305.11	304.8	304.69	304.78	309.59	307.77	307.72	302.18	304.64	303.65	305.85	302.22	306.02	305.04	301.87	304.59	307.67	307.86
305.32	303.31	304.27	303.6	306.63	304.47	305.22	305.97	305.61	303.05	305.04	305.04	302.3	303.86	305.28	302.28	302.56	304.96	299.61	304.7	305.68	303.08	305.23	306.24	306.89	307.45	303.76	302.2	304.45	303.15	304.8	301.68	305.53	304.44	306.85	302.71	305.6	305.69	305.22	303.68	305.77	298.95	306.37	303.17	303.46	304	302.22	304.18	306.09	305.83
316.14	319.92	320.08	323.02	317.08	318.11	316.42	318.34	317.45	316.5	319.24	316.46	317.66	318.77	319.81	319.41	318.9	317.3	316.48	317.55	316.21	316	318.99	318.74	319.37	317.13	319.03	315.22	318.24	319.58	316.72	315.77	318.23	316.73	317.99	319.71	315.74	317.73	316.99	317.83	319.12	320.25	320.3	316.86	319.48	317.28	317.36	317.68	322.34	318.67
314.21	311.43	310.07	308.95	310.56	308.32	310.57	313.52	313.08	311.93	311.76	308.29	311.38	312.6	308.46	310.39	309.29	311.68	308.24	310.5	310.16	313.66	313.15	307.64	305.84	312.55	309.88	310.35	309.61	310.21	312.01	305.84	311.68	308.26	311.79	308.71	307.16	310.05	309.02	310.64	311.01	307.87	309.37	310.63	308.96	310.79	308.55	311.05	312.81	312.48
312.03	314.8	314.14	315.46	313.17	313.45	313.05	312.91	311.86	313.83	314.73	311.98	313.67	313.41	313.02	314.45	311.95	312.09	312.19	316.97	313.63	313.61	313.09	313.48	311.46	317.25	312.67	316.95	313.02	319.15	311.79	313.52	312.04	315.21	311.82	318.01	313.05	313.14	310.15	312.01	311.99	315.97	312.26	313.87	310.85	312.76	314	313	313.68	315.18
302.93	307.37	303.25	303.77	302.06	303.99	305.84	302.63	304.06	302.34	307.49	298.66	307	304.47	306.92	304.18	303.82	305	305.3	305.13	303.88	303.83	301.94	305.97	309.7	304.63	303.44	303.01	302.14	301.04	304.97	304.62	304.75	302.89	306.15	304.07	305.65	304.25	302.34	303.04	301.7	307.88	304.7	304.9	306.19	304.92	304.64	304.5	304.78	302.56
314.91	315.02	310.08	314.2	310.58	311.87	311.61	312.83	309.31	313.57	313.34	315.46	313.14	314.61	311.58	312.18	316.51	312.77	309.59	315.78	314.44	314.55	311.64	308.46	310.28	311.36	312.79	311.42	313.69	313.46	310.48	314.48	309.91	313.22	308.57	312.66	314.57	311.24	310.61	312.67	313.32	313.29	310.98	307.82	313.35	314.05	313.55	313.13	311.12	313.6
299.27	294.94	291.49	297.38	293.04	298.15	291.58	293.79	294.77	293.63	299.44	292.75	295.09	294.12	297.34	296.8	293.6	296.9	296.61	293.63	294.88	295.15	294.93	294.38	291.19	293.7	295.91	294.81	293.14	296.35	292.41	292.3	296.18	293.3	296.29	296.56	296.58	295.78	295.77	294.33	290.67	294.77	292.82	293.12	289.3	295.16	297.7	296.74	293.96	294.33
294.98	293.63	293.45	297.19	290.17	295.83	295.44	295.1	292.58	294.13	295.96	294.02	296.3	293.41	288.13	292.07	294.38	296.06	293.83	292.35	296.61	293.04	291.67	289.98	294.65	298.33	294.77	292.27	293.83	294.13	293.41	293.2	289.81	292.52	295.32	293.05	294.92	293.18	290.73	296.1	296.31	293.31	296.16	297.74	296.25	294.84	295.05	293.5	295.67	293.75
292.82	293.47	295.26	295.31	293.43	294.96	295.91	296.22	297.31	294.16	293.78	294.03	296.85	296.87	295.35	292.7	295.42	294.36	293.22	292.55	295.43	295.69	297.15	294.02	295.79	294.29	293.5	295.31	297.49	296.17	292.94	293.48	294.81	292.79	296.69	295.82	293	296.57	297.99	291.72	293.24	298.38	296.65	293.12	292.97	297.06	295.63	297.77	294.37	294.65
313.71	316.6	314.24	314.18	313.08	315.96	314.32	314.33	313.23	314.17	313.27	315.82	313.78	319.8	317.49	316.96	312.41	317.08	314.57	315.67	314.5	313.75	314.94	315.97	311.14	314.32	312.75	313.56	316.07	315.36	314.78	315.79	314.46	315.68	312	314.47	316.06	312.69	313.97	314.5	313.58	317.85	317.62	313.13	313.4	315.39	313.31	311.07	316.35	315.92
309.65	309.67	314.45	310.62	310.19	310.92	312.8	311.2	308.05	310.77	308.7	311.53	312.35	309.47	310.21	310.78	309.04	312.56	313.88	308.23	311.17	307.88	310.4	311.85	312.33	311.09	313.3	309.06	313.2	310.41	310.56	313.22	310.75	311.39	309.37	311.37	310.43	307.65	309.41	310.46	312.35	311.72	307.2	312.54	311.85	311.77	310.31	311.33	311.92	310.48
308.03	305.81	305.52	302.11	307.21	300.56	304.35	304.03	306.07	303.51	303.03	306.38	303.87	304.64	303.15	305.75	306.32	305.53	307.73	304.53	304.84	307.2	307.17	303.78	305.6	304.19	304.73	302.46	304.07	305.06	306.12	303.52	304.84	304.79	302.89	300.12	306.04	303.52	304.28	302.64	305.8	304.21	304.38	307.55	302.36	307.57	306.73	304.36	302.81	302.43
307.7	306.01	309.4	310.19	308.85	309.99	312.21	309.81	309.75	307.29	308.31	310.13	310.56	311.45	311.04	307.52	308.04	309.98	306.39	311.21	309.8	307.16	311.39	307.13	309.05	308.08	306.73	311.79	309.97	312.34	306.83	309.19	308.9	310.94	310.64	307.23	309.15	308.02	307.5	309.66	311.11	307.25	311.52	308.59	309.73	310.3	308.91	311.41	306.42	311.25
314.44	312.98	311.22	314.72	315.4	315.72	315.17	312.25	316.1	315.92	316.47	310.42	312.96	313.82	314	308.83	314.5	315.52	313.82	311.24	312.36	312.5	306.83	313.56	315.97	312.49	311.63	310.71	312.74	313.1	314.76	315.1	313.44	310.65	315.69	312.5	310.59	314.54	314.34	315.16	313.45	313.29	313.95	311.79	312.03	312.06	311.12	310.94	310.12	312.33
303.98	304.46	298.08	298.35	304.51	303.84	302.18	305.62	302.47	299.04	301.16	301.59	300.28	302.16	300.06	305.99	303.55	301.86	305.22	302.57	302.09	306.59	299.75	300.91	300.9	304.43	303.6	302.62	305.67	301.83	299.85	305.67	299.09	300.65	301.46	300.58	301.15	302.82	303.09	302.78	301.53	303.57	299.42	298.02	300.2	302.17	307.04	304.05	299.99	302.16
303.95	308.35	308.08	306.62	309.45	306.84	308.06	307.73	303.58	305.66	308.04	310.12	304.4	308.01	308.63	307.86	305.44	307.64	309.5	308.71	307.56	306.36	307.25	306.66	303.51	304.73	306	305.88	305.66	306.15	305.07	306.32	305.33	310.39	306.16	304.27	309.43	306.3	306.81	305.9	302.19	305.86	306.85	307.77	305.74	311.41	306.85	307.28	306.23	304.67
312.7	318.88	317.56	319.27	315.77	315.1	318.96	316.39	318.3	319.43	318.54	319.1	315.08	315.73	317.64	313.49	317.53	318.19	319.65	314.59	315.39	313.42	315.19	317.72	317.04	317.3	316.11	318.96	315.81	319.35	314.22	319.95	318.32	317.89	319.74	317.54	316.57	315.05	317.83	320.96	317.03	320.11	316.56	317.43	314.6	318.43	318.82	316.64	316.61	321.51
324.62	326.61	332.33	334.18	331.74	330.52	328.86	326.89	327.31	325.66	328.66	326.92	331	327.2	328.92	325.77	328.73	328.45	330.06	328.3	328.37	329.8	327.5	329.44	326.21	334.03	329.42	332.46	330.15	326.24	324.67	327.46	325.53	328.84	327.95	325.82	328.13	331.92	326.61	327.83	328.95	333.1	326.21	327.41	328.44	332.43	329.58	329.53	327.41	328.08
316.13	314.7	317.35	315.46	311.62	318.07	315.39	316.24	314.66	310.15	317.93	315.95	317.43	316.16	311.65	314.15	313.36	316.43	315.4	313.92	316.94	312.56	310.3	314.72	314.94	314.69	315.32	316.74	315.32	312.99	311.28	314.82	314	316.38	317.75	312.31	317.02	316.69	314.17	314.16	311.52	319.05	313.28	314.12	319.23	315.49	315.37	316.61	317.64	316.29
304.17	304.87	307.82	309.26	305.94	303.29	304.77	305.19	302.08	303.24	305.13	304.86	305.71	306.68	306.3	305.18	303.04	304.95	305.65	307.08	304.46	306.28	305.39	307.25	306.13	308.92	303.99	307.36	304.9	304.48	303.67	305.73	305.6	308.79	304.63	304.56	305.8	308.78	303.33	303.66	306.28	302.19	304.87	305.77	304.73	304.53	302.87	304.94	305.89	305.78
311.53	311.03	309.26	308.24	311.31	308.27	307.48	308.37	307.23	309	309.93	308.76	309.74	308.15	313.98	309.93	305.17	306.25	304.1	308.14	309.17	308.18	313.47	308.96	307.07	309.94	307.78	310.06	309.69	309.35	309.46	307.41	305.97	308.3	309.31	309.77	306.39	308.32	311.74	306.49	308.61	311.18	307.81	305.11	311.38	310.92	310.59	304.7	309.66	306.68
301.92	304.83	297.57	299.61	302.15	300.82	301.55	301.38	302.17	301.96	303.04	300.25	302.47	301.72	301.91	302.11	300.43	304.48	301.44	301.1	300.11	302.52	303.04	305	299.78	299.75	303.88	298.01	301.02	303.36	301.41	304.03	300.55	303.36	302.87	302.28	304.44	297.64	297.42	298.39	302.3	303.66	300.79	300.69	302.99	303.31	302.92	301.81	304.18	302
302.02	300.31	302.64	302.66	301.7	303.98	302.1	302.67	304.3	302.59	302.67	302.91	302.45	304.35	303.17	302.41	302.29	304.66	302.95	301.17	303.53	302.09	302.32	304.48	300.24	302.5	301.05	302.99	300.3	301.7	303.19	302.31	303.2	303.58	305.16	301.22	300.5	306.2	302.55	302.28	302.01	303.5	303.39	303.76	301.42	304.9	304.92	300.79	301.01	299.83
309.12	307.79	308.22	306.4	308.91	306.32	303.78	303.56	307.72	303.15	306.12	303.52	307.31	306.69	304.54	308.41	307.03	306.73	306.6	310.36	306.98	309.24	307.18	310.55	306.51	306.44	306.28	307.13	309.32	306.83	308.12	304.15	307.91	303.6	305.23	307.59	308.91	308.75	308.57	306.23	303.85	306.07	306.16	307.69	308.99	304.77	303.86	307.41	304.62	305.71
307.98	305.07	306.15	302.66	306.65	304.15	303.2	308.42	306.23	302.01	305.42	308.78	304.37	306.71	308.01	304.35	302.88	304.17	308.94	306.07	304.5	305.77	309.45	302.25	303.34	303.13	303.66	305.71	300.23	302.69	305.55	304.41	305.16	304.81	305.27	304.15	301.79	300.35	308.06	303.41	306.03	306.43	300.56	303.5	306.33	304.48	304.12	305.51	302.46	305.3
305.23	302.36	304.58	301.09	300.94	303.2	303.7	302.3	304.21	301.26	301.18	302.9	303.78	302.87	300.66	299.52	299.02	303.95	300.22	300.59	302.96	303.97	301.73	300.39	303.76	303.81	300.49	298.17	307.68	304.11	303.43	304.28	300.85	300.17	299.46	299.8	306.41	306.29	304	304.29	301.41	303.27	304.06	306.4	303.34	302.23	303.14	302	300.69	303.6
312.38	315.66	312.79	311.97	314.24	309.74	318.02	312.38	313.12	315.8	312.89	313.21	311.29	314.55	311.64	317.56	315.29	313.13	312.19	311.42	315.31	312.94	312.93	314.55	313.69	310.44	314.09	310.87	320.2	313.33	317.51	315.31	313.39	312.19	314.39	314.1	314.57	313.43	313.99	314.17	312.52	313.95	313.82	316.11	314.88	312.57	313.42	313.67	316.9	313.03
304.09	305.37	305.38	302.64	303.78	309.68	309.47	305.24	305.94	306.91	305.55	305.9	307.16	308.1	303.48	305.67	302.36	305.29	305.09	305.45	306.09	306.46	302.93	305.63	305.68	304.79	305.13	306.93	305.6	305.22	307.99	305.86	304.71	305.83	305.3	300.57	305.29	301.12	307.22	307.53	306.05	304.61	309.27	308.52	306.03	304.81	308.82	305.91	300.84	304.75
319.07	316.94	314.76	318	317.44	314.01	318.49	314.74	318.56	315.51	319.22	314.6	314.61	315.7	315.51	316.61	316.63	316.36	315.03	321.46	313.43	313.1	315.89	319.43	314.72	315.13	321.77	318.01	316.95	315.65	316.54	318.93	319.12	318.82	317.46	315.93	319.32	315.9	315	315.7	311.12	317.68	316.02	316.29	316.71	317.52	312.96	315.2	314.46	319.33
304.95	303.04	305.28	301.95	306.78	303.9	304.64	300.93	302.79	300.67	302.95	304.66	300.42	299.84	302.45	299.47	301.59	301.43	305.17	301.04	300.92	299.81	302.01	302.6	302.14	303.2	302.87	302.84	303.21	301.54	303.59	301.48	301.76	306.6	302.59	298.09	305.41	302.28	302.42	300.24	303.31	299.57	300.61	303.97	303.42	298.99	303.95	303.46	301.64	302.65
295.48	298.27	295.42	303.28	294.26	296.14	294.36	297.86	297.17	296.69	295.08	295.14	295.63	295.88	298.1	296.7	298.83	297.61	296.16	295.99	294.22	297.67	297.33	300.14	293.62	295.75	297.8	294.66	297.74	298.11	296.1	296.31	294.25	296.8	295.82	294.74	298.61	297.24	295.87	295.79	295.19	293.46	297.45	298.84	295.91	293.36	298.62	295.98	298.34	297
303.36	304.9	301.98	308.01	302.88	303.35	301.16	303.89	305.42	302.22	306.46	304.38	302.43	304.45	303.32	305.26	302.27	304.1	302.5	306.24	301.3	302.94	301.07	307.38	300.76	304.76	308.47	304.47	306.27	302.1	306.45	305.45	300.95	305.17	302.7	307.43	305.63	303.51	303.04	304.24	305.59	303.79	306.36	306.72	301.06	304.96	303.41	308.39	307.16	304.59
315.14	312.94	313.54	313.69	311.76	316.72	317.72	311.99	316.06	310.26	315.21	318.87	314.97	310.45	316.48	318.02	315.64	313.19	313.61	316.16	320.41	315.83	317.17	318.93	317.97	316.09	316.74	314.19	314.44	313.57	313.94	320.33	314.79	317.68	316.12	316.46	314.46	318.55	322.66	316.71	319.01	315.66	316.62	315.51	316.13	319.3	317.15	316.94	315.67	314.12
323.28	324.89	321.98	326.2	323.18	322.51	325.74	324.64	325.62	323.96	326.15	324.39	326.54	324.29	322.29	324.05	323.12	326.44	322.84	324.24	320.97	324.39	322.07	322.9	326.07	325.45	323.8	324.64	325.97	324.85	325.2	326.99	323.78	324.54	321.56	326.65	325.12	322.08	323.94	325.94	320.1	325.25	325.07	323.39	323.22	322.85	323.3	322.03	324.43	327.48
313.94	313.63	313.53	315.1	315.56	311.42	313.1	316.04	315.43	311.26	312.46	314.43	311.85	310.23	316.82	317.92	311.74	315.03	315.54	311.99	314.2	312.54	313.11	313.76	314.02	312.34	313.52	313.27	310.39	313.69	316.17	315	317.76	315.87	313.7	310.35	311.27	313.66	315.59	315.07	314.65	314.15	313.9	311.45	312.41	314.2	311.8	314.71	314.28	310.94
316.07	313.77	319.05	314.48	315.99	315.61	312.9	314.86	318.73	318.37	313.59	319.51	315.74	315.77	314.68	318.41	317.5	316.76	316.1	314.46	315.29	321.77	315.55	314.39	315.14	319.71	314.11	316.28	315.31	316.32	314.49	315.08	314.57	318.81	314.9	311.3	316.89	317.11	316.45	313.5	319.51	314.55	314.5	316.13	314.54	317.09	312.74	314.83	314.14	311.29
309.91	307.82	311.46	313.12	308.47	308.22	308.12	308.21	309.21	312.03	311.91	308.98	313.79	313.56	308.47	309.06	306.98	307.53	310.31	312.69	309.44	308.02	307.7	308.09	310	311.18	311.78	307.8	314.04	308.34	311.85	308.9	309.29	307.67	310.8	312.37	307.32	309.42	311.2	312.91	310.84	311.71	310.28	307.86	310.23	311.63	308.94	310.26	310.56	315.1
310.48	312.54	310.6	309.64	314.33	312.31	309.62	312.21	306.42	310.87	310.82	307.12	311.44	310.55	314.17	307.74	307.14	307.44	308.59	312.79	308.86	307.09	307.66	308.97	312.35	308.85	313.89	307.13	306.83	309.78	313	312.51	311.69	313.04	310.13	310.36	310.5	311.47	311.57	313.72	310.79	309.37	311.69	310.79	311.59	306.5	305.57	310.85	307.86	311.57
294.75	293.18	293.4	291.86	293.14	295.29	292.96	292.21	292.51	293.6	287.98	295.95	295.97	292.56	295.86	295.42	290.99	291.82	296.75	291.56	294.64	296.59	294.57	296.01	297.51	292.36	292.81	290.67	295.48	292.83	293	294.84	290.89	295.97	297.91	292.8	290.29	290.74	292.82	294.49	292.41	293.91	295	296.78	294.59	292.56	293.4	293.31	296.52	292.41
309.27	308.92	308.87	307.79	308.79	306.25	308.08	311.75	309.08	309.64	311.17	305.67	308.41	306.28	312.93	309.6	309.67	312.91	308.13	311.3	306.32	309.61	309.8	308.03	312.25	308.97	308.6	310.17	310.74	312.21	307.72	310.76	309.88	313.97	310.65	306.76	307.45	310.05	310.67	308.93	308.12	307.17	307.9	308.68	312.81	309.2	307.64	306.35	311.18	309.02
313.73	314.6	311.32	310.08	313.15	311.93	313.44	314.6	311.54	312.35	313.01	313.9	313.76	315.02	314.28	315.35	315.15	315.65	314.9	313.27	312.3	315.64	315.9	313.78	313.48	312.54	311.8	314.45	311.49	316.93	312.86	311.45	311.17	311.77	313.99	312.39	314.21	313.57	313.88	317.09	312.24	313.99	313.99	311.33	315.21	313.26	314.15	313.89	314.03	315.15
312.09	310.6	312.91	310.03	312.75	310.63	309.91	308.22	312.57	310.09	310.06	308.63	312.67	312.63	310.01	310.32	309.08	312.47	306.54	310.39	312.63	311.22	313.35	309.72	310.76	314.7	312.61	312.95	311.05	311.31	311.06	311.79	312.9	311.12	310.5	308.35	312.45	311.9	310.69	313.41	313.74	309.75	312.02	312.89	310.1	308.82	312.82	315.1	310.59	314.09
313.91	311.34	312.39	311.68	317.42	313.01	315.08	314.13	311.5	312.86	314.18	315.26	312.7	311.41	316.13	315.69	309.75	311.49	310.26	313.84	314.37	314.73	312.33	313.99	312.62	310.33	310.19	315.95	313.85	312.16	317.59	309.85	311.61	310.93	313.69	313.28	312.22	312.82	312.27	311.1	309.21	309.99	313.11	315.1	313.98	311.26	314.5	311.53	312.73	313.28
317.84	319.8	318.18	317.5	320.74	322.12	321.25	319.52	316.69	319.87	316.76	318.43	320.89	319.29	320.81	315.85	317.82	318.13	314.2	317.35	318.56	315.85	314.28	314.52	318.51	318.14	317.48	318.51	318.84	317.26	316.55	318.45	318.23	317.65	319.19	317.2	318.08	319.02	321.37	319.32	320.23	318.3	318.24	320.11	316.65	316.5	321.71	319.03	317.9	315.85
294.36	295.18	297.79	293.44	300.47	296.35	296.84	301	298.47	295.1	296.07	297.09	300.21	296.51	296.31	295.47	294.09	298.01	298.03	296.41	298.95	295.17	296.78	298.57	296.97	296.78	294.79	296.32	295.39	299.07	301.14	299.92	295.74	296.18	294.66	295.67	296.28	296.8	295	294.55	294.37	293.94	295.39	299.37	299.82	296.93	292.58	297.7	296.86	296.13
308.68	311.09	313.18	309.03	315.01	313.52	310.07	310.95	307.4	310.1	312.24	313.21	309.12	309.95	311.01	312.15	313.44	314.78	312.68	311.79	310.2	312.76	310.69	310.37	310.28	313.32	310.24	312.94	311.05	312.65	307.52	309.91	311.61	309.67	308.28	308.12	309.37	307.42	314.31	312.28	308.16	312.54	308.45	309.72	308.13	312.45	306.85	309.81	311.49	311.66
296.43	298.16	299.86	294.45	296.73	297.66	295.94	295.46	298.49	298.8	296.55	294.44	298.27	300.28	296.83	297.35	296.83	294.94	298.98	293.04	297.95	292.72	297.71	298.63	297.25	297.25	296.89	298.23	299.79	297.46	299.04	296.18	297.46	293.57	298.52	300.52	296.42	292.29	300.28	299.35	295.1	294.08	298.35	295.52	298.89	297.93	294.74	297.07	297.02	294.46
305.17	305.03	304.42	301.5	305.46	303.87	303.37	305.05	302.34	305.3	299.78	303.53	303.85	306.23	302.43	304.52	302.18	301.97	304.93	303.36	301.81	304.9	302.06	304.31	300.15	303.23	299.67	303.07	304.1	304.59	304.05	302.47	301.23	305.04	303.17	305.48	298.91	307.21	304.37	304.78	305.49	306.19	303.54	303.26	303.17	304.07	303.98	302.12	301.52	303.61
312.4	316.28	309.7	308.65	310.72	308.55	313.75	309.95	312.54	308.37	309.49	312.54	312.53	309.1	310.29	311.32	314.46	308.71	312.78	315.75	309.89	311.85	311.78	312.32	309.44	308.26	308.33	314.23	309.52	310.33	311.47	312.7	307.23	313.29	314.21	310.29	308.59	312.58	312.27	310.87	313.27	313.71	307.68	313.81	311.53	312.66	312.72	310.43	305.75	311.51
305.55	303.37	304.32	303.28	305.44	303.71	304.14	301.83	306.08	303.83	302.11	304.4	306.28	303.9	304.67	304.38	302.95	303.83	306.34	302.65	305.99	301.91	304.59	302.93	307.98	303.33	302.33	301.49	303.37	301.39	304.23	307.19	302.92	303.28	302.04	303.51	301.45	303.34	301.89	307.08	303.93	303.9	304.32	303.56	302.22	305.95	305	299.74	307.46	302.22
315.36	315.57	310.38	312.42	313.26	316	314.24	313.78	311.08	315.27	313.64	312.61	311.45	309.02	313.88	313.77	311.22	310.74	312.85	311.34	312.81	312.76	312.41	314.23	310.38	308.9	315.12	314.65	313.86	314.06	312.58	316.93	311.98	312.98	315.22	310.55	313.13	312.88	313.56	315.29	315.06	313.42	309.79	314.41	315.32	315.08	314.79	314.75	311.28	311.68
302.95	303.13	299.2	303.29	301.17	300.15	301.54	299.98	300.56	303.23	298.33	303.79	299.66	302.06	301.73	302.6	301.26	300.97	301.82	298.56	302.52	302.5	304.44	303.67	300.6	303.56	300.9	301.86	300.4	302.04	300.48	300.54	295.94	301.92	300.6	298.36	299.01	298.5	301.72	302.91	301.76	299.9	302.08	302.28	300.83	300.09	302.19	300.54	299.59	302.05
315.32	316.44	316.79	317.62	316.63	318.52	321.29	318.64	316.32	319.87	317.08	321.11	316.39	321.26	318.93	319.01	316.75	318.67	319.52	320.7	317.39	316.11	316.06	316.13	318.87	316.84	319.6	316.76	317.51	315.89	314	316.02	319.49	318.46	317.87	314.49	319.32	315.58	316.78	322.34	318.14	316.9	319.9	316.25	320.62	319.66	318.6	320.1	317.54	318.72
305.02	301.51	305.17	302.49	305.39	301.99	304.95	303.12	306.09	304.83	304.81	301.47	303.82	306.43	303.99	305.44	306.57	302.28	305.03	305.02	303.97	305.91	303.63	301.95	301.21	307.7	307.2	303.69	304.04	305.04	303.92	304.89	305.37	303.07	305.04	304.63	300.27	304.33	307.56	303.41	307.22	306.38	307.04	308.83	305.84	302.79	303.63	306.24	300.6	302.61
303.67	303.96	303	304.41	299.9	303.36	301.18	306.04	301.46	301.32	304.38	304.15	304.45	301.87	305.67	303.01	307.69	302.58	303.19	303.7	304.09	303.8	306.36	306.13	302.4	304.1	302.91	302.73	298.77	303.95	305.85	302.45	304.39	302.49	307.38	304.47	302.74	301.77	301.75	305.23	301.99	301.63	301.8	301.36	301.6	302.58	303.2	302.62	304.85	303.7
302.11	302.79	305.05	301.04	301.94	303.03	307.95	304.34	305.1	301.86	303.17	300.92	302.41	303.3	304.21	306.51	303.6	301.57	303.9	305.43	305.66	302.65	303.32	304.5	298.64	301.52	302.1	303.29	301.03	302.3	307.14	304.97	302.13	301.78	300	303.11	301.95	299.88	302.02	301.42	301.93	306.29	301.03	305.01	301.46	304.49	306.62	299.01	301.51	304.25
306.11	305.19	306.65	305.6	305.41	303.35	308.41	305.16	308.13	303.64	307.02	300.15	305.24	304.21	308.41	304.65	304.32	305.65	305.73	307.01	305.08	306.7	307.62	305.4	301.5	302.87	306.21	304.89	305.4	307.98	306.44	306.6	306.44	304.15	304.67	309.09	303.36	303.1	301.99	304.76	307.69	306.45	306.67	306.04	305.91	302.85	306.62	309.3	303.46	305.49
312.46	310.42	306.23	311.69	310.58	307.17	305.06	306.51	308.64	306.84	309.87	310.4	311.7	311.91	307.72	307.32	310.02	308.23	310.33	309.8	307.28	307.38	306.27	305.03	309.99	310.24	309.49	308.01	310.26	308.56	313.18	310.06	310.96	307.99	310.06	312.31	306.87	309.29	308.48	308.2	310.49	310.57	310.7	307.85	309.36	307.82	311.42	311.93	306.03	311.16
294.94	294.73	292.46	295.04	293.47	296.24	296.87	292.39	293.63	296.06	298.16	294.84	296.45	293.96	296.31	295.36	294.07	293.18	295.88	296.22	295.44	294.84	297.05	294.31	296.63	297.42	294.69	299.07	292.6	298.2	295.92	295.41	293.81	297.69	293.33	292.53	296.86	295.19	298.52	294.83	296.07	292.78	297.1	295.92	296.61	297.38	292.95	292.81	298.46	294.58
304.91	304.63	302.15	302.57	304.04	303.3	302.72	305.63	303.7	302.38	305.71	306.21	305.13	305.6	303.35	306.48	303.39	301.6	301.55	301.06	302.09	303.83	305.29	301.1	303.84	305.01	306.58	302.91	301.91	303.2	304.82	303.49	299.43	305	302	302.47	303.42	301.83	305.01	299.67	300.24	304.42	302.92	305.33	302.38	302.12	302.35	301.81	303.43	305.58
296.73	297.03	295.3	296.2	297.62	297.36	299	294.49	297.44	297.03	296.33	297.32	298.53	298.64	296.12	292.65	298.08	298.94	298.48	300.31	299.2	297.11	300.51	297.53	296.99	297.41	300.09	298.16	296.84	297.91	297.21	297.4	298.37	295.43	297.17	294.93	299.2	296.32	292.56	297.6	298.14	296.58	297.36	296.43	296.98	299.71	297.96	295.58	298.78	297.83
303.45	304.82	304.04	304.05	304.81	299.94	300.91	300.57	300.72	302.82	300.52	304.61	302.9	303.54	302.57	300.38	304.54	302.43	301.26	308.93	301.26	301.05	301.9	304.05	302.7	302.83	303.64	302.08	300.58	304.96	297.77	300.63	302.31	303.74	302.23	301.97	302.78	303.83	301.79	304.86	302.33	303.84	303.95	301.99	303.37	303.67	303.3	303.5	302.18	301.04
310.85	311.74	311.06	309.32	311.96	309.99	313.35	313.37	309.9	309.66	314.41	312.93	310.48	311.26	308.95	309.72	312.91	310.59	313.2	313.3	312.02	314.28	313.76	314.46	312.15	311.81	311.64	311.54	312.41	307.82	313.34	312.31	314.56	307.55	311.36	311.02	314.7	311.38	313.32	307.97	315.1	313.26	312.46	307.8	313.49	311.85	308.25	311.36	315.16	307.97
314.52	311.62	316.09	313.15	315.53	313.55	312.33	317.24	316.42	316.48	312.49	317.2	316.75	314.95	313.07	315.76	316.04	310.81	313.87	316.77	316.68	316.96	316.21	313.11	316.74	315.29	311.25	315.25	314.88	313.2	316.78	314.6	314.96	312.94	311.41	313.97	315.36	316.41	312.83	310.81	314.94	315.69	316.9	311.8	315.29	315.88	315.35	314.6	311.24	312.45
314.34	316.86	312.19	315.67	315.5	314.38	317.07	316.79	316.93	317.03	314.45	318.54	315.8	313.75	314.32	319.41	314.96	316.49	316.32	317.72	316.28	317.66	319.61	318.17	315.99	316.46	313.89	315.12	315.85	316.31	318.19	315.77	314.7	314.28	315.77	314.58	315.95	317.15	314.81	315.2	317.11	315.87	317.4	314.94	313.81	312.74	316.11	316.25	313.95	318.04
292.18	292.37	293.86	297.94	293.95	292.72	291.65	294.54	294.31	294.58	297.52	291.19	290.25	294.41	297.77	295.14	294.29	294.06	297.44	295.34	295.11	296.12	295.16	291.71	293.34	293.39	292.73	296.59	292.61	293.7	294.44	294.59	297.3	295.86	294.14	291.79	295.14	298.22	299.17	292.36	299.75	294.61	296.54	291.73	296.03	297.41	292.77	292.91	292.64	291.73
316.76	318.86	319.27	317.83	321.37	320.26	319.06	319.39	318.98	320.19	320.29	320.02	322.57	320.7	319.35	320.6	320.54	318.98	319.13	317.7	319.91	317.33	321.27	320.98	320.64	322.47	319.99	321.49	319.82	318.75	319.59	319.42	318.45	319.95	322.47	319.05	318.58	320.52	319.87	315.96	318.67	319.78	321.08	320.35	319.57	315.63	319.67	320.22	319.77	318.04
317.92	313.25	312.23	315.14	317.67	312.29	316.73	317.2	315.98	315.53	314.21	313.82	314.16	316.9	316.21	319.39	310.99	315.08	315.31	315.94	319.52	314.35	316.42	319.27	315.91	314.66	315.85	314.67	317.7	317.47	316.75	313.27	316.54	312.79	312.79	317.72	315.04	313.82	317.42	319.3	316.22	314.32	316.28	314.14	319.3	313.79	313.25	319.32	318.92	314.18
313.47	313.23	311.36	313.75	312.6	315.4	318.47	313.89	313.88	313.05	313.11	313.44	313.72	315.11	310.01	311.56	313.49	312.89	312.94	316	317.97	311.42	314.93	315.35	317.25	311.87	313.88	312.35	313.71	311.12	313.39	313.02	314.16	311.13	312.46	311.45	312.94	313.49	314.82	315.38	316.12	316.34	313.82	312.67	314.71	315.77	312.07	312.76	311.75	314.24
310.26	313.68	313.11	312.71	312.47	312.95	313.15	317.57	312.93	312.85	309.73	311.92	313.74	309.21	310.18	315.42	310.63	312.45	311.02	310.85	313.03	315.3	313.09	313.16	315.12	311.3	312.93	309.47	313.73	314.82	313.66	314.08	311.76	314.17	311.28	312.37	312.59	311.69	312.86	315.85	312.05	315.33	314.15	311.58	313.71	311.52	313.72	313.44	309.47	311.52
319.25	319.53	318.21	319.85	321.39	317.52	317.65	317.68	318.74	317.81	320.58	318.72	319.68	322.21	319.77	318.75	318.76	317.44	320.69	320.19	317.68	319.32	320.63	317.81	319.09	323.45	319.1	316.99	320.3	319.78	317.7	317.48	316.73	318.33	317.73	319.47	321.83	319.69	324.95	316.86	319.86	318.52	321.67	317.63	317.14	317.73	318.6	318.05	315.63	315.99
327.89	329.38	327.81	326.9	325.27	326.29	328.22	327.83	328.58	328.31	326.81	325.39	325.62	326.5	326.38	331.05	327.11	328.56	325.89	328.84	327.38	327.25	329.77	325.76	327.94	328.61	324.19	327.39	326.46	331.14	328.62	325.09	330.41	326.38	329.69	325.51	328.4	331.94	330.62	329.53	328.01	330.73	329.25	327.54	326.9	326.64	328.89	330.2	330.17	326.89
329.99	325.06	327.18	326.84	328.02	329.22	330.42	326.27	326.97	328.62	325.46	332.2	331.2	327.39	329.06	327.84	332.55	327.73	330.32	328.69	329.64	330.71	325.9	331.06	330.7	327.51	327.96	327.03	328.03	331.42	327.63	327.92	330.01	327.65	326.9	326.26	329.52	327.49	329.97	330.51	330.69	329.32	329.39	325.3	329.22	328.45	326.89	326.38	329.58	326.68
311.4	316.19	316.07	313.27	315.25	314.21	315.74	317.35	315.57	316.67	313.23	315.6	315.12	315.35	313.97	321.27	315.3	314.85	315.06	313.06	316.06	316.44	314.64	315.74	312.84	313.49	318.94	318.3	313.2	314.91	314.12	316.12	310.35	312.65	315.12	315.99	313.6	317.63	314.15	314.39	312.23	317.42	315.79	314.21	314.99	314.54	317.59	314.26	314.56	315.52
306.02	300.98	300.71	300.35	300.03	300.39	298.03	300.27	301.01	300.47	301.94	300	299.21	301.96	297.45	302.29	299.73	301.8	298.95	298.45	304.49	301.77	302.71	296.28	299.71	300.75	299.14	299.58	296.75	297.91	301.31	299.97	301.46	298.07	303.6	300.01	301.31	303.05	298.47	302.58	300.87	302	301.6	298.72	298.47	300.23	300.79	298.97	298.44	302.64
302.54	301.55	304.94	301.6	302.71	301.8	298.64	302.71	301.04	298.54	303.5	306.33	303.97	300.89	305.65	298.41	304.04	299.31	302.6	299.62	304.47	302.3	303.67	300.32	303.62	301.15	301.8	305.18	299.95	299.98	300.96	304.11	301.85	303.87	298.4	301.26	299.64	305.09	303.54	302.2	302.67	304.14	298.54	302.01	305.14	303.26	303.77	302.65	300.77	304.36
302.4	302.25	300.29	304.82	303.05	307.48	303.68	300.9	304.64	303.69	303.63	302.85	304.72	304.73	303.94	302.56	303.53	301.25	302.29	302.99	299.53	307.5	307.04	302.07	302.5	307.25	305.5	301.54	301.93	302.81	302.25	304.92	304.69	304.97	305.46	305.33	302.57	305.19	304.77	300.11	299.28	301.62	304.68	305.07	301.8	302.61	303.7	305.97	300.91	306.19
331.39	326.17	329.13	330.69	331.64	330.26	327.18	330.92	326.51	323.69	327.66	328.04	328.37	333.5	326.34	327.57	329.26	328.77	328.23	328.02	328.01	326.64	328.35	327.83	326.54	328.51	325.38	329.18	325.5	327.81	330.25	327.01	329.22	331.61	329.49	328.65	328.57	328.52	328.56	327.34	327.37	326.85	330.48	327.02	328.13	325.55	330.31	328.85	327.86	327.9
311.39	315.35	312.12	314.45	310.16	315.13	315.72	316	315.64	314.64	313.48	315.78	312.67	310.74	314.71	312.95	314.45	310.92	310.89	312.93	316.23	316.3	315.17	315.44	312.91	313.81	316.63	313.8	315.41	313.3	314.72	312.42	314.93	314.17	317.97	316.53	312.74	312.91	314	312.09	312.66	312.23	312.11	311.14	313.8	317.42	312.01	311.66	314.6	314.49
295.22	294.93	294.64	294.91	293.3	296.38	292.6	299.65	296.64	291.91	290.41	296.65	294.57	298.03	294.22	294.57	294.5	295.43	292.48	294.87	294.92	295.76	296.18	298.81	298.18	292.84	295.03	292.43	297.09	297.2	295.8	297.77	292.34	293.97	292.7	293.85	297.95	293.92	296.38	296.4	294.72	295.89	297.29	298.13	293.13	296.68	295.69	295.47	293.02	292.6
303.96	304.16	304.78	305.23	302.76	302.03	303.13	303.71	302.12	302.59	305.42	299.82	302.41	301.86	303.85	309.53	303.9	305.49	301.99	303.85	303.87	305.39	303.67	301.06	300.16	301.27	303.81	303.29	302.65	305.49	304.23	302.3	303.24	306.95	304.22	305.17	300.13	304.3	303.87	307.2	307.62	305.27	305.32	307.17	301.65	302.67	303.56	303.86	304.24	303.23
305.27	300.36	305.66	302.03	302.81	302.78	303.68	304.59	300.17	300.16	307.81	304.52	302.55	303.73	301.11	303.02	304.26	303.53	303.67	304.68	303.56	301.43	304.41	305.48	305.99	301.07	300.97	304.58	304.99	303.89	299.79	303.43	303.41	299.65	304.62	303.08	305.9	302.65	304.27	299.95	302.61	304.9	301.66	301.71	303.75	301.99	308.08	307.75	306.01	302.06
293.27	292.23	293.41	289.19	292.62	292.21	294.25	294.24	295.27	295.68	294.13	294.49	293.19	297.15	295.1	292.54	293.48	293.45	298.04	293.34	295.06	292.96	293.33	293.83	294.17	295.09	297.9	295.8	293.97	291.66	293.34	294.02	293.52	294.51	293.83	292.34	298.59	298.76	295.45	294.13	294.12	293.32	291.82	296.04	290.75	291.89	292.11	294.57	291.08	294.59
312.54	310.44	313.26	312.29	315.5	309.25	312.2	312.45	310.3	312.85	310.59	314.56	314.22	314.94	313.19	312.33	311.12	312.15	314.34	314.92	314.59	314.12	313.43	314.02	311.94	315.75	312.89	311.64	311.74	313.28	313.6	312.62	313.26	309.91	310.76	314.36	315.24	310.56	311.68	313.01	314.86	313.93	313.19	318.07	310.86	313.02	311.21	311.75	311.55	314.55
317.49	316.46	316.68	318.56	320.31	318.78	321.83	315.61	318.86	320.1	316.97	318.94	317.8	320.43	318.17	319.67	316.2	314.46	319.68	314.9	314.59	316.12	317.56	321.39	317.38	317.75	318.72	319.18	319.34	319.97	318.96	316.93	316.25	315.99	318.01	321.99	319.84	319.13	321.03	318.44	319.56	318.69	316.04	317.28	319.35	315	317.88	317.18	319.48	320.05
299.27	305.42	302.69	305.19	305.5	304.96	301.66	304.03	303.9	302.96	305.21	303.25	304.75	305.11	301.5	304.71	306.48	304.34	302.94	300.56	303.53	305.73	302.64	304.57	306.71	304.52	302.51	306.4	302.79	300.62	303.82	303.93	302.72	302.62	305.38	303.43	304	301.92	304.07	305.33	304.3	305.21	301.72	307.2	307.66	305.54	303.25	305.97	301.24	305.3
299.44	301.16	301.42	305.34	300.36	296.5	300.01	299.86	299.91	296.9	301.8	302.29	302.86	301.4	299.93	301.96	297	299.88	305.51	299.24	300.04	298.84	302.02	298.72	301.24	302.19	301.47	300.24	297.56	299.47	301.72	298.06	299.42	299.93	297.2	296.25	300.15	299.77	301.86	301.73	297.94	297.84	295.96	303.2	301.58	297.92	303.44	301.78	301.1	296.62
311.88	314.62	314.14	314.13	314.62	310.04	310.72	313.77	313.35	314.5	315.96	313.13	313.59	312.35	316.26	311.93	314.2	310.86	316.29	312.93	313.76	314.22	311.72	318.03	316.55	316.84	317.42	315.47	313.7	314.92	313.6	311.13	308.7	311.47	312.85	313.73	309.02	314.76	313.37	313.4	314.08	315.71	312.41	310.88	315.71	313.4	311.59	310.6	314.77	312.34
325.31	324.35	325.63	324.18	326.78	325.55	328.06	322.04	322.46	325.7	325.14	328.6	326.38	323.43	327.31	326.36	326.06	323.17	329.02	325.28	327.32	325.2	323.42	323.73	322.31	324.04	324.07	325.3	323.49	327.12	322.68	325.83	326.84	324.75	323.56	324.91	325.79	322.28	327.36	327.66	323.98	324.12	324.27	328.51	327.86	326.25	327.37	325.2	326.48	323.35
316.63	313.33	315.61	312.98	313.36	311.98	310.2	310.97	311.49	315.39	314.64	310.61	315.82	311.08	311.31	312.57	312.21	313.84	311.8	314.15	312.73	312.07	312.13	316.58	315.55	311.2	311.93	316.02	316.46	313.33	314.56	312.88	313.87	316.05	312.01	313.19	310.27	314.16	314.94	311.34	312.95	313.96	312.44	311.09	311.54	312.97	310.02	318.06	312.94	313.12
304.11	301.55	302.19	299.3	301.14	299.44	302.95	299.86	301	300.72	300.89	302.04	302.82	298.71	300	299.47	301.65	301.57	303.65	297.35	303.35	299.22	304.06	300.1	302.72	302.47	302.38	301.86	300.64	303.37	305.02	300.04	300.53	298.36	299.05	299.98	296.77	299.52	300.34	299.82	300.07	299.72	299.77	302.58	302.54	299.77	300.99	299.34	299.32	303.03
301.87	300.81	299.91	301.18	304.99	305.87	303.18	303.71	303.84	303.84	302.48	303	303.61	304.49	305.73	303.99	305.91	302.11	303.7	300.93	305.43	302.19	302.76	302.91	307.71	304.39	303.88	306.9	303.61	302.68	305.36	304.56	303.52	303.67	301.66	302.87	301.39	304.71	301.91	303.66	305.13	304.53	298.6	304.13	300.67	301.91	303.36	303.95	304.53	301.93
305.36	302.9	305.49	304.98	306.59	306.43	305.48	304.6	302.9	302.88	305.04	301.93	304.54	305.86	302.66	306.45	304.71	304.71	307.28	305.85	305.58	303.68	308.2	298.26	306.39	301.02	308.39	305.65	303.62	302.66	302.07	300.89	305.72	301.13	304.76	306.22	300.37	307.21	303.91	303.36	303.52	302.66	304.69	307.81	304.11	304.7	303.14	302.11	303.1	304.42
325.08	323.56	329.3	328.61	324.06	327.51	327.32	323.96	330.53	325.37	323.76	327.55	328.4	326.27	328.21	325.15	324.18	326.75	328.11	323.5	323.73	324.77	326.65	329.92	324.69	327.38	326.61	326.35	322.27	322.91	325.52	326.92	326.47	325.45	329.92	331.1	327.54	328.37	328.41	325.52	329.65	327.5	329.34	325.77	326.08	328.05	324.66	329.25	326.48	322.2
295.78	298.6	295.81	296.65	296.08	297.16	299.75	294.27	296.61	294.12	299.02	297.61	297.5	296	295.96	295.4	297.6	298.19	300.2	299.73	297.63	295.06	295.46	296.17	296.82	297	296.27	294.25	296.1	292.06	298.41	295.18	293.16	298.48	295.25	299.51	293.46	294.31	294.8	297.16	297.97	294.55	296.02	300.69	299.29	295.1	297.89	294.35	296.82	296.63
302.71	303.58	303.31	302.43	301.58	303.88	303.27	300.36	302.2	302.71	303.13	303.47	305.88	303.47	304.94	304.06	302.93	301.58	301.27	301.92	301.48	303.62	303.3	304.12	304.59	303.92	304.37	303.32	302.24	304.03	300.64	305.92	300.7	305.62	299.65	303.25	303.78	302.17	306.69	304.96	302.36	305	303.73	301.02	301.2	309.33	301.93	302.61	303	303.37
327.75	325.67	324.47	326.13	323.51	326.93	325.7	326.95	325.57	324.08	324.67	325.62	324.35	325.58	324.42	326.83	324.19	327.03	327.62	324.03	322.93	326.76	328.66	326.31	325.73	324.61	324.59	326.08	322.23	327.26	327.52	327.28	327.82	326.58	321.8	322.97	320.54	326.09	325.59	326.35	324.93	323.37	324.03	326.43	324.09	330.57	327.07	324.01	325.53	327.1
311.79	312.67	309.99	309.04	308.34	307.66	309.69	311.2	307.61	309.97	312.67	311.3	310.78	312.11	307.6	311.06	311.67	311.44	310.34	312.33	312.46	312	310.24	309.89	311.44	311.94	312.62	309.02	309.91	309.09	308.2	311.37	309.44	313.47	314.06	312.12	305.83	312.64	309.4	309.55	310.02	312.37	312.88	315.13	309.17	314.24	308.94	313.98	309.6	309.58
313.81	317.67	314.18	316.1	315.02	313.91	314.86	313.43	315.06	314.45	313.09	314.84	312.5	310.53	313.75	313.99	316.82	317.27	311.32	314.15	317.82	315.53	314.72	313.33	315.97	314.46	315.06	312.1	315.51	315.46	313.77	316.07	314.72	315.56	316.68	315.53	316.66	316.29	312.97	316.5	313.8	315.25	311.96	316.99	317.58	317.9	315.29	314.31	313.66	319.32
301.13	299.2	296.72	301.05	296	297.56	301.94	301.02	298.52	297.8	299.4	301.8	300.74	305.16	303.7	303.86	301.16	303.16	301.01	300.56	300.83	297.11	301.57	298.67	301.09	299.87	299.55	303.04	301.8	301.27	305.91	299.05	300.39	299.52	302.56	299.54	301.88	301.23	297.01	299.35	299.26	303.26	300.8	299.39	297.7	300.79	300.7	298.52	302.97	298.48
312.02	311.72	313.04	311.55	310.91	310.77	309.17	310.29	307.86	313.1	306.57	310.36	307.65	309.17	308.7	311.33	311.57	311.59	310.7	308.8	309.91	306.91	310.81	313.41	311.62	311.58	312.13	307.98	309.32	312.32	311.77	311.52	306.6	312	308.38	305.62	311.87	311.59	309.23	307.82	309	311.8	311.62	312	308.81	313.63	310.83	309.98	311.76	310.24
315.45	314.69	315.7	311.82	315	314.03	315.26	312.93	314.74	315.77	314.19	314.1	312.71	319.7	310.24	315.53	312.48	311.02	310.04	310.9	312.5	312.47	311.51	319.22	309.95	314.03	316.33	311.11	314.05	313.07	314.14	313.97	318.49	315.57	314.93	313.94	311.27	312.6	314.62	311.91	316.01	310.97	315.92	314	317.18	315.42	317.79	317.88	316.73	316.03
294.92	293.83	297.08	296.55	293.66	293.71	295.7	295.45	296.35	296.93	294.27	294.83	289.54	296.25	294.24	294.58	297.72	293.25	298.37	294.63	294.63	293.69	299.89	295.3	291.87	296.57	293.44	296.1	292.99	299.26	295.87	294.21	294.47	295.62	293.4	297.26	292.71	293.39	294.54	298.43	293.82	296.15	293.32	293.67	295.57	293.49	293.18	297.14	293.24	293.74
298.11	298.7	303.78	303.42	303.62	300.91	298.5	302.68	300.34	299.9	303.79	296.57	303.96	298.25	300.77	305.19	303.77	300.13	299.25	299.13	299.08	299.23	297.39	303.32	303.57	301.33	301.47	299.57	302.22	299.33	300.34	298.62	302.94	300.42	302.06	300.37	300.81	297.07	296.88	304.11	301.89	297.03	303.07	302.32	299.81	302.31	301.55	301.95	299.89	301.11
304.3	304.04	299.59	302.35	303.44	302.09	298.8	305.68	301.54	303.65	304.15	301.66	302.46	303.27	300.72	300	304.37	304.25	301.62	303.41	301.99	300.16	307.76	301.61	304.31	304.83	305.07	304.74	304.03	303.34	302.36	301.95	303.59	305.17	305.46	302.47	301.92	306.36	300.54	302.79	300.1	302.53	305.58	302.09	303.63	306.64	300.96	300.39	305.6	302.23
312.46	313.31	313.34	313.04	312.01	313.08	317.71	315.12	315.29	316.39	312.91	313.92	314.14	315.27	311.65	314.45	308.07	313.39	313.03	311.45	315.36	314.85	314.52	310.76	310.27	313.44	312.55	311.66	312.28	311.91	314.4	313.89	314.52	315.24	312.34	313.73	312.73	312.06	312.74	311.6	308.68	313.81	316.02	315.91	317.39	313.32	310.39	313.09	312.57	316.82
307.08	309.56	307.1	308.17	308.14	307.99	307.18	307.16	307.38	309.23	306.38	307.94	312.46	313.37	306.77	308.89	308.47	307.01	307.77	310.37	308.94	306.78	310.5	312.2	304.8	305.33	310.49	306.96	307.95	310.69	308.62	305.36	306.62	308.23	306.41	305.09	304.61	310.18	307.1	308.82	309.05	310.24	306.92	306.87	310.03	308.67	307.6	310.23	309.78	308.78
310.2	314.52	314.76	314.17	315.11	313.06	313.75	310.14	310.63	315.43	310.97	313.45	313.5	313.57	313.89	316.38	311.57	311.27	314.52	308.24	316.03	313.16	312.74	311.78	315.65	314.45	310.87	315.04	311.07	312.64	309.95	312.28	313.16	313.3	313.3	312.82	313.35	315.74	309.92	313.46	314.33	313.2	315.03	310.95	316.77	310.03	311.92	310.79	310.51	312.22
302.1	300.95	310.69	301.64	303.42	304.82	302.53	302.43	299.73	299.75	303.27	300.21	300.24	302.49	305.29	303.91	304.85	303.64	301.71	300.7	302.41	305.17	306.44	303.35	301.86	302.89	301.63	305.05	305.13	305.5	304.57	303.73	304.27	300.03	303.46	305.68	301.02	301.07	303.43	307.48	306.09	307.16	300.55	302.8	304.77	306.61	305.36	301.9	303.98	301.4
306.26	307.3	305.68	303.23	308.69	307.82	305.17	301.34	306.44	307.68	305.72	304.93	305.65	306.74	304.75	304	309.35	305.88	307.49	306.48	302.41	303.43	302.52	304.28	305.92	306.7	305.52	303.79	305.25	305.88	304.89	302.68	306.04	307.38	305.4	303.49	302.95	304.34	305.06	308.09	301.03	302	304.27	303.72	309.22	306.18	305.78	306.15	304.7	307.04
326.6	326.43	326.52	325.95	327.08	325.05	327.41	325.1	326.74	324.57	323.92	324.54	327.31	327.88	328.45	328.07	325.91	326.89	325.88	327.62	326.29	327.44	328.31	326.34	326.66	327.69	322.16	327.11	328.37	326.41	323.75	327.9	330.02	327.79	323.8	325.31	329.17	328.09	325.88	328.53	329.02	327.54	324.88	324.26	330.73	327.89	328.32	330.73	326.93	328.19
316.66	314.18	314.69	316.49	315.02	313.38	314.23	317.41	312.6	312.65	312.75	312.32	319.87	316.17	310.56	316.4	317.12	315.55	312.65	312.59	319.13	316.05	316.34	312.65	313.66	309.78	315.61	316.12	317.1	315.5	313.65	317.12	313.48	315.02	315.01	314.2	315.96	314.84	315.09	315.77	316.05	314.5	314.31	314.75	312.92	315.88	312.6	315.45	316.38	313.78
315.71	313.52	318.77	321.82	316.66	318.8	315.87	317.41	316.91	316.76	315.6	313.84	315.8	315.74	319.16	317.18	316.53	320.54	320.21	318.65	317.82	316.49	319.47	314.03	316.25	316.83	318.67	315.57	315.5	317.1	318.27	318.5	316.83	318.65	320.72	318.1	316.41	312.89	317.73	314.39	317.07	315.25	317.3	318.15	314.61	317.31	316.49	320.03	320.04	317.38
294.74	295.43	291.75	292.75	298.37	294.69	298.83	294.62	291.04	292.82	295.87	296.67	295.08	292.75	294.61	293.81	291.24	297	295.97	293.33	292.68	297.64	293.55	296.25	294.89	295.05	294.84	294.13	295.2	294.73	290.22	297.18	296.23	295.13	295.25	293.55	293.08	293.85	295.92	294	293.15	293.52	295.2	293.2	294.75	295.59	298.32	295.09	295	295.44
303.71	300.37	303.49	301.73	300.24	302.92	303.48	297.85	303.54	303.94	298.26	300.5	299.81	297.13	302.75	299.34	298.17	304.48	302.06	300.67	304.75	303.22	297.86	300.59	299.66	301.59	300.51	296.55	300.28	302.51	302.18	301.25	301.07	303.32	300.4	302.04	302.15	303.93	302.32	301.6	299.32	300.64	300.63	302.7	302.58	301.39	302.3	302.6	304.05	299.8
319.16	319.88	318.91	318.71	319.62	315.15	319.79	318.86	319.24	319.13	319.14	319.76	321.17	316.85	315.74	319.63	318.19	317.57	314.51	318.12	316.57	319.49	314.58	317.85	320.59	322.01	319.37	318.07	317.49	318.04	317.41	319.02	316.91	317.34	316.87	320.5	318.5	315.79	321.7	316.37	318.48	317.25	318.91	314.53	317.85	312.49	316.57	319.59	317.69	318.64
314.12	313.96	314.21	320.67	313.06	313.34	316.08	315.84	315.02	313.12	315.2	312.99	313.31	319.16	316.64	317.02	315.8	316.43	313.9	314.58	315.44	314.17	313.17	315.7	312.91	314.18	317.9	316.35	315.48	314.47	314.69	316.18	315.73	310.66	314.1	312.48	314.89	314.58	315.61	312.28	313.21	316.37	313.85	314.75	319.82	312.93	316.85	315.27	312.11	313.71
316.63	314.73	318.02	314.35	313.39	317.22	312.14	312.77	314.8	315.18	317.01	314.42	315.01	313.1	317.09	313.45	316.75	315.39	315.14	314.67	315.14	314.94	312.64	312.93	317.21	312.74	313.52	312.94	318.38	315.27	314.32	315.98	316.56	315.24	315.97	317.22	313.97	316.95	315.54	315.68	313.51	315.33	315.63	319.52	316.63	314.52	313.04	312.58	316.52	313.86
308.77	305.04	308.52	302.71	307.71	309.64	308.27	308.68	309.23	310.83	308.99	305.37	311.77	307.28	306.37	309.94	307.43	306.54	306.98	305.29	304	308.12	307.68	307.39	308.41	305.9	307.17	306.12	304.01	308.91	306.82	308.04	307.16	308.05	309.24	307.36	306.66	307.94	306.42	312.5	305.93	306.92	305.66	309.22	304.84	305.85	307.27	307.96	304.4	306.98
321.52	327.87	323.95	326.25	326.04	324.91	321.6	323.2	326.62	322.1	328.13	324.75	326.96	325.46	326.58	320.26	320.43	327.43	323.09	325.12	323.77	326.55	322.59	328.09	324.43	324.49	324.25	328.59	322.03	325.22	322.91	325.59	324.25	325.71	325.42	323.18	323.58	325.36	327.5	321.81	323.16	324.39	322.29	323.55	324.34	325.46	324.93	322.4	324.28	325.25
306.07	309.87	304.93	303.3	306.49	306.31	305.22	307.31	303.92	308.23	304.77	306.91	308.38	304.62	306.35	306.34	305.7	307.62	306.73	302.75	305.25	307.3	306.73	305.15	307.51	302.88	305.42	303.58	305.56	306.47	305.11	303.33	305.95	305.92	308.81	302.95	305.69	304.52	306.67	304.55	306.69	302.44	307.14	307.65	305.56	308.08	303.47	303.87	307.73	304.91
301.86	305.8	304.39	303.33	303.62	302.15	299.21	300.21	300.78	301.43	303.5	302.03	305.07	302.58	297.65	299.52	305.07	303.92	303.86	300.76	303.14	301.08	304.39	305.42	301.75	299.27	303.58	304.48	299.95	301.6	301.89	303.47	303.24	305.71	303.12	298.28	300.14	301.88	299.07	303.71	302.37	302.76	300.64	300.35	304.43	304.8	300.66	306.03	301.42	301.11
297.21	296.96	296.95	298.05	297.79	298.17	296.51	298.41	299.34	297.79	297.54	297.32	296.74	298.87	297.62	298.74	297.79	298.16	296.12	297.99	293.95	296.72	297.36	297.15	295.76	293.95	297.99	300.82	298.11	295.57	296.95	297.21	295.51	298.63	297.64	295.59	298.37	293.83	295.86	295.19	296.17	300.2	292.62	295.01	296	297.29	301.53	297.76	295.14	299.56
315.82	312.08	312.41	308.92	315.56	316.46	314.02	313.51	312.29	312.65	312.69	311.79	313.93	311.12	313.24	314.48	314.06	313.71	314.64	315.17	312.78	311.76	317.77	312.47	314.15	314.7	312.75	313.36	311.39	316.41	309.49	311.27	313.29	312.6	312.41	315.02	310.22	312.99	313.92	314.31	313.71	312.52	318.33	313.25	316.27	313.73	315.27	313.38	314.04	311.71
303.7	300.23	303.07	303.96	302.59	298.05	299.98	300.83	304.26	298.03	299.81	301.36	303.82	300.87	299.94	304.55	299.53	301.25	297.74	302.43	299.85	297.81	301.74	299.38	300.38	302.96	300.32	303.84	301.27	299.8	301.87	300.64	305.19	299.73	303.8	302.97	303.39	299.79	302.04	299.77	298.44	300.32	301.81	300.3	301.57	299.49	298.44	302.14	302.74	301.37
311.63	316.79	314.83	311.91	314.31	315.43	313.11	316.96	312.99	314.03	313.69	312.14	312.39	312.7	314.62	312.1	316.46	313.53	308.95	315.15	314.95	313.81	312.92	314.13	317.25	314.49	316.01	314.09	317.12	311.27	311.09	313.55	315.25	316.39	311.8	314.89	313.22	313.43	312.37	314.62	312.74	314.38	312.49	314	311.41	311.61	313.06	316.42	314.13	312.14
314.05	316.09	317.7	318.11	321.07	314.97	316.28	318.08	319.64	314.52	315.01	316.87	319.57	315.63	316.68	313.72	318.75	315.87	314.3	324.67	317.34	318.07	319.19	314.69	317.99	314.44	316.75	317.24	318.75	318.43	316.32	318.95	318.6	317.74	317.72	316.81	317.68	316.08	316.68	316.4	317.64	319.2	315.21	319.54	316.03	317.57	316.07	318.71	317.93	315.68
296.07	297.65	297.36	298.67	296.51	292	297.98	296.67	298.56	296.96	296.63	300.17	297.29	297.31	296.79	298.73	299.17	297.1	295.87	296.25	295.55	297.35	298.27	297.17	296.97	295.64	297.85	295.63	298.11	296.78	295.86	294.75	295.58	301.12	297.56	296.19	293.92	293.09	298.35	294.97	295.2	300.75	294.91	298.6	296.61	295.55	297.94	295.65	293.93	296.86
305.57	308.44	308.48	309.13	306.83	307.99	308.66	312.49	309	306.43	305.4	306.3	308.92	306.15	304.76	305.88	306.29	304.62	307.08	303.8	304.82	305.2	305.81	306.82	304.56	312.58	305.93	307.91	306.03	304.36	306.58	304.64	305.97	310.41	304.93	306.61	304.45	304.7	307.26	305.99	301.82	309.27	306.48	307.2	304.67	305.86	307.3	307.13	304.57	306.83
307.13	305.72	304.53	301.55	302.32	300.8	299.82	305.11	301.05	304.54	304.5	302.95	304.53	304.03	300.38	301.49	305.4	300.61	301.88	300.95	302.73	306.04	303.41	302.64	302.89	303.7	303.42	301.41	302.99	302.23	303.23	304.89	301.81	304.23	301.23	305.25	303.31	300.31	301.71	303.31	303.85	303.86	302.1	303.49	304.12	301.01	302.36	302.53	303.37	303.12
320.91	319.19	317.29	320.65	318.82	319.16	319.43	317.57	316.87	314.07	315.94	315.31	315.83	319.9	321.65	320.14	317.57	315.89	318.63	317.27	319.85	318.05	321.1	318.5	315.92	319.46	319.17	318.75	319.54	319.05	318.05	319.99	320.08	318.74	319.64	319.25	315.49	318.41	320.53	316.3	319.9	316.01	320.52	319.92	317.33	320.6	316.93	316.06	318.49	318.82
300.62	302.15	298.53	296.61	301.67	297.05	300.31	297.11	299.48	295.97	298.92	298.5	299.04	300.18	299.4	300.65	301.37	302.36	303.56	302.85	298	299.39	298.52	301.82	300.5	299.96	295.39	299.6	297.92	297.27	301.63	299.54	300.63	302.5	300.61	299.69	300.29	298.43	299.58	298.61	300.43	298.8	300.64	298.46	299.1	301.18	302.09	302.87	299.23	298.7
324.85	323.88	322.17	320.41	324.53	322.7	324.72	323.88	325.83	324.57	321.02	323.73	322.56	321.99	328.54	324.17	324.05	323.19	324.89	321.53	322.3	326.49	325.9	329.4	323.71	324.38	324.03	323.06	322.77	324.78	325.62	324.24	326.16	326.09	323.78	320.83	322.88	323.07	323.44	324.4	326.66	322.69	323.99	327.41	325.47	326.71	324.88	321.5	328.41	321.13
306.68	306.56	307.98	307.83	308.06	307.77	308.79	307.58	308.58	310.06	307.55	306.21	307.17	307.21	305.54	308.26	308.66	307.87	305.34	308.55	306.81	304.82	309.39	308.75	308.38	309.63	309.01	305.23	308.3	309.65	309.51	309.86	308.97	305.46	308.53	307.98	310.06	303.8	305.14	305.31	306.49	305.12	309.41	306.74	305.63	307.19	304.68	304.63	307.79	307.76
302.66	305.47	307.26	298.64	301.89	297.91	300.72	301.48	300.04	305.59	305.06	302.95	298.28	302.35	301.4	300.38	303.28	302.31	301.31	305.98	301.44	301.86	301.42	301.96	303.91	305.86	304.97	305.29	304.27	302.43	301.37	302.98	305.89	303.73	307.03	302.27	302.05	304.2	301.14	302.29	305.09	305.09	302.66	303.12	303.41	302.58	301.27	302.08	300.6	300.37
300.98	305.64	301.28	302.16	300.63	301.94	301.96	301.72	307.15	301.43	303.04	303.66	303.32	306.04	298.56	304.72	302.75	302.16	303.36	301.83	302.33	303.09	304.8	303.6	299.89	302.62	302.72	309.43	302.98	301.1	300.87	303.68	305.3	302.48	302.45	300.5	299.87	303.72	300.81	301.71	300.38	300.97	299.49	303.73	301.98	297.28	301.04	302.92	301.07	301.83
303.34	303.74	303.57	305.01	299.28	303.92	303.17	306.47	302.43	304.99	306.8	303.33	304.27	305.66	302.87	304.15	305.4	305.9	302.43	303.04	307.89	304.58	302.87	305.09	305.5	306.75	303.98	301.93	307	301.53	305.56	306.12	304.58	305.67	304.38	303.11	302.06	304.4	306.51	303.72	306.23	306.24	301.52	303.08	304.33	306.24	302.46	302.98	304.69	303.35
316.84	315.18	313.15	314.21	311.96	311.93	314.93	315.54	315.02	313.09	311.86	313.04	316.12	314.5	314.53	313.76	316.11	316.53	313.46	315.66	314.76	318.19	313.96	315.16	316.29	317.14	311.07	313.9	314.35	313.72	312.97	315.04	314.88	311.64	314.3	315.81	314.16	311.75	315.15	315.63	314.69	313.39	311.09	315.41	316.1	314.66	317.48	315.25	313.98	316.61
304.77	303.05	306.3	303.6	303.31	303.76	306.25	303.35	304.69	305.04	306.27	305.78	306.77	307.66	308.44	305.87	304.41	307.55	305.95	301.56	303.65	303.63	304.4	307.16	305.95	303.62	303.94	304.5	302.91	301.31	308.22	300.42	302.5	303.82	303.36	306.42	306.3	303.76	302.95	305.95	301.55	305.48	305.84	303.59	305.61	307.36	303.36	303.76	305.32	302.99
312.31	307.34	307.62	310.22	311.4	307.96	310.09	305.41	302.85	308.45	307.59	309.55	308.75	313.5	305	309.76	305.95	306.8	307.34	312.94	313.71	310.35	308.18	305.53	306.8	309.52	308.99	311.35	308.87	309.74	306.85	305.8	306.98	309.67	309.2	310.09	310.41	303.76	307.7	307.94	307.36	306.42	310.92	306	310.21	308.44	306.15	308.98	306.62	307.41
317.09	318.91	319.02	315.42	315.25	318.59	319.71	318.29	315.92	313.35	319.33	316.34	319.24	315.51	316.9	317.67	316.75	319.74	320.17	320.07	317.23	316.8	315.64	314.07	317.66	316.01	315.47	318.91	318.32	317.01	317.88	317.05	320.86	317.25	321.18	321.35	319.84	320.17	318.72	316.18	319.57	318.58	318.99	318.79	316.62	315.04	320.04	315.95	317.17	316.73
318.53	319.78	319.45	319.36	317.9	318.71	319.21	316.8	318.64	318.18	321.64	317.67	318.24	320.04	318.35	319.02	316.08	318.84	317.48	317.75	319.03	318.9	318.28	318.38	317.56	318.31	314.41	318.69	317.68	320.3	314.87	316.46	320.52	317.12	317.97	321.37	316.51	312.72	318.26	317.96	317.82	318.97	318.83	316.42	319.78	320.22	320.4	320.48	315.89	318.53
305.44	307.14	307.02	304.25	303.26	305.01	305.76	303.68	306.92	305.61	307.82	307.96	309.84	301.94	308.39	308.16	303.69	305.36	304.09	305.98	305.8	305.56	300.58	299.31	306.34	302.58	303.99	305.31	304.2	305.91	305.1	304.51	305.8	304.45	303.63	303.64	307.86	304.37	305.25	305.5	302.68	306.56	302.39	305.1	303.95	303.28	301.36	305.12	299.31	300.57
309.96	314.82	312.92	311.09	307.77	312.25	312.13	310.69	312.89	311.97	312.4	314.21	312.56	313.69	310.75	311.17	310.33	314.03	308.44	313.58	312.33	310.37	314.94	314.14	312.02	312.59	311.27	312.02	311.09	311.42	311.47	311.74	311.54	313.25	312.2	311.58	313.67	310.67	308.77	314.22	310.01	309.96	310.06	310.27	310.32	315.09	313.7	313.07	313.59	309.72
306.4	303.67	306.06	301.24	305.11	305.72	304.87	304.66	304.35	303.98	307.14	303.54	303.55	304.51	303.06	306.64	300.15	301.6	306.81	304.98	305.95	304.26	305.65	306.23	304.81	301.77	305.31	308.68	306.92	305.41	304.32	305.5	305.13	300.8	305.5	305.61	307.21	306.03	301.15	306.3	306.67	303.7	303.44	302.12	305.3	307.79	301.18	303.49	304.68	303.75
312.38	304.24	310.4	311.13	305.44	307.17	313.23	309.81	311.38	306.95	309.49	309.87	310.31	313.02	308.28	309.23	307.44	310.15	308.1	306.97	307.36	307.84	308.8	307.72	309.38	310.01	310.91	313.49	310.08	310.9	308.93	310.03	311.05	310.13	309.97	310.7	305.89	305.58	308.44	307.54	309.28	309.51	311.51	310.01	308.21	310.07	310.33	308.29	309.72	311.23
303.58	298.69	305.14	303.75	303.68	303.34	304.89	302.87	305.47	304.42	305.61	306.32	302.23	302.69	304.09	303.45	303.29	302.98	303.23	303.88	304.69	306.18	307.19	309.31	303.16	302.81	305.79	306.43	300.65	306.18	303.45	308.38	303.42	301.26	304	302.48	301.64	304.59	300.1	306.33	306.3	305.16	304.68	299.02	305.5	303.29	301.84	307.25	307.86	302.79
307.89	305.89	307.39	306.59	304.33	306.98	312.19	303.38	305.71	306.3	306.76	305.93	305.48	307.53	304.1	305.01	307.85	304.04	305.67	305.72	307.9	305.65	305.5	305.19	305.25	310.2	304.95	306.06	301.44	305.73	305.55	304.28	307.03	304.14	301.31	303.57	305.09	309.24	301.19	307.35	303.08	305.21	305.15	307.17	306.26	304.3	302.57	304.77	308.52	302.82
309.66	313.25	311.02	312.99	312.47	316.8	314.77	315.64	316.51	315.78	314.16	313.33	313.89	315.31	310.89	311.33	314.42	313.67	310.4	315.44	312.15	316.21	317.34	315.63	310.99	314.73	315.48	312.98	312.81	313.77	317.84	313.47	313.8	316.18	314.39	313.73	309.57	314.23	317.31	315.04	313.28	313.82	310.76	314.25	311.72	316	315.13	315.3	311.82	315.52
300.55	302.37	301.78	304.87	303.49	307.59	306.83	305.33	303.45	302.34	306.09	302.27	306.6	304.08	307.21	303.72	299.27	305.58	305.25	305.59	304.54	303.2	305.59	302.49	304.63	307.27	304.75	304.57	303.57	304.86	303.92	305.52	302.22	303.21	304.04	303.37	307.82	303.84	309.34	302.56	306.17	302.61	305.32	302.09	304.27	301.98	306.24	307.19	301.02	303.88
319.21	320.54	314.87	318.72	316.26	319.22	317.56	320.42	318.77	316.19	316.05	318.41	319.72	320.45	316.14	317.78	316.87	319.86	319.21	316.73	319.2	318.55	321.56	322.91	317.17	317.01	320.69	316.78	315.94	316.06	317.56	319.12	321.32	315.05	318.54	319.86	319.18	318.5	317.61	318.2	317.66	314.51	318.75	317.28	321.5	317.75	319.57	317.88	319.39	317.99
313.1	310.76	314.3	308.15	309.79	309.13	309.35	312.28	309.11	310.36	309.74	313.23	311.85	312.79	312.29	312.37	307.71	309.42	311.91	310.37	307.3	310.38	310.73	309.6	309.19	312.07	310.35	308.69	310.1	311.83	310.92	306.99	310.66	310.22	310.93	308.53	312.59	312.99	308.52	311	312.69	310.87	312.65	310.03	309.33	310.34	309.36	309.81	309.11	308.54
317.61	317.24	319.22	318.35	318.69	316.48	317.63	320.18	318.24	318.72	321.42	318.15	318.59	319.44	318.28	319.46	317.92	320.51	321.25	317.69	320.73	320.87	318.54	319.38	319.89	322.09	320.58	318.28	316.7	322.08	321.69	322.25	318.7	315.73	320.24	319.68	314.52	318.85	317.95	319.19	317.7	319.63	320.74	318.83	319	318.82	323.59	321.18	316.22	320.68
317.42	312.31	318.56	318.31	315.03	316.49	311.93	316.71	316.91	316.61	316.49	317.89	312.72	313.5	315.76	312.56	314.74	317.42	316.42	316.87	316.3	314.29	320.47	317.78	314.91	316.35	315.09	315.45	317.22	313.46	317.93	316.63	315.6	315.47	313.23	315.49	315.93	320.65	317.42	315.75	314.96	316.17	314.17	317.79	317.85	316.19	318.26	316.84	314.75	316.79
316.63	313.41	315.09	312.47	316.29	313.5	314.47	313.53	317.04	314.63	315.04	316.44	318.15	315.02	313.1	316.66	316.09	312.4	313.88	313.96	313.34	314.64	313.56	312.85	314.29	314.36	315.91	314.4	316.73	318.05	314.1	314.85	313.15	316.13	312.96	314.51	316.3	314.64	318.17	315.84	319.54	311.03	311.96	313.54	312.72	313.96	312.09	314.73	312.6	315.05
315.19	316.02	315.91	319.5	318.23	316.92	314.19	319.05	315.12	320.75	319.17	318.85	315.83	318.11	320.3	318.39	317.99	319.4	318.36	319.81	318.71	317.23	319.35	318.47	317.58	318.42	320.39	319.51	316.7	322.86	318.96	317.63	321.8	317.13	317.42	317.23	316.11	316.19	318.63	318.66	320.3	321.28	316.31	321.35	318.8	321.03	318.27	320.04	316.69	317.39
314.42	313.86	312.49	313.53	314.51	315.47	314.59	315.84	315.37	313.4	314.48	314.24	312.1	313.77	309.88	315.06	314.19	315.19	312.82	310.13	313.85	311.24	313.76	313.14	311.05	310.97	311.65	313.55	315.13	313.01	317	311.13	313.39	310.07	313.95	312.92	313.03	312.18	312.97	314.13	315.16	315.21	312.31	313.51	312.95	311.01	310.95	312.09	313.53	310.42
321.23	318.02	322.49	319.16	323.23	318.94	319.29	318.67	321.56	319.6	319.28	316.56	317.83	320.66	318.6	316.77	320.35	318.96	323.13	323.2	318.97	319.36	316.77	319.17	317.67	318.3	322.44	317.11	325.27	317.68	318.08	318.69	317.35	319.84	319.56	318.66	320.48	323.21	315.26	319.25	316.21	322.08	316.38	320.24	318.9	318.66	317.88	316.76	319.25	317.74
298.62	302.34	301.57	299.75	300.95	301.18	299.39	302.06	300.27	299.69	300.68	301.6	299.65	298.32	300.25	300.89	300.94	300.37	300.33	299.48	299.29	301.47	300.01	300.34	301.31	299.92	301.32	300.72	301.74	301.69	300.42	299.32	300.95	299.62	298.93	297.47	298.43	300.09	298.18	300.67	300.62	298.04	301.05	296.41	301.34	301.51	299.95	300.61	299.81	297.26
299.16	302.82	303.96	303.61	304.48	303.72	301.52	302.5	303.91	306.13	303.79	302.82	304.51	303.05	302.89	300.4	300.1	304.27	307.4	300.73	301.89	303.27	305.33	304.62	302.2	302.51	305.01	303.1	306.1	301.26	302.89	305.81	300.01	302.43	304.28	296.89	305.33	303.53	302.72	300.63	304.71	299.4	298.09	299.01	302.46	303.36	300.95	303.99	301.07	302.41
297.33	296.01	297.96	297.28	300.57	299.06	296.25	305.52	304.93	302.09	299.67	300.04	301.75	300.81	302.25	301.69	301.41	301.74	300.24	298.54	300.33	303.1	300.47	301.71	298.76	299	304.16	299.67	300.51	299.41	298.63	297.17	301.94	298.17	297.08	297.01	302.32	300.44	300.55	298.45	299.16	300.2	295.98	303.21	300.28	302.76	302.61	298.24	296.74	298.37
318.53	320.82	319.17	319.12	321.88	317.97	317.95	318.14	319.69	319.81	321.38	322.13	316.74	315.17	313.23	317.01	319.41	318.31	319.29	317.39	319.71	319.25	321.47	317.24	315.77	315.39	319.04	316.76	321.84	316.37	319.74	321.85	317.4	316.39	315.02	319.27	316.28	318.58	320.7	318.54	317.96	321.49	320.56	321.19	315.49	320.51	317.12	320.37	320.45	318.17
302.42	301.54	298.46	307.11	300.03	306.64	302.3	301.73	302.51	302.35	300.7	302.32	304.52	304.73	301.93	304.09	299.73	299.39	305.23	304.33	302.88	305.19	306.48	298.8	303.46	303.54	302.28	304.37	299.2	302.99	301.53	305.77	304.17	300.62	301.02	301	301.89	303.12	299.58	304.93	305.6	302.94	303.94	300.79	299.61	301.08	307.36	304.73	304.28	305.32
313.35	313.99	315.05	313.89	315.75	309.59	309.78	312.41	310.53	310.46	314.93	315.78	311.55	317.05	317.13	311.98	312.1	313.57	308.74	314.38	313.83	314.06	316.67	315.4	313.66	313.67	314.57	312.64	312	315.59	311.12	311.25	313.51	314.91	312.46	315.42	316.58	314.2	317.14	313	313.81	311.01	316.83	309.55	315.39	315.48	312.53	313.82	310.9	317.44
306.24	308.18	309.5	306.68	309.16	311.87	309.97	312.58	310.33	310.51	311.05	308.61	307.9	308.4	310.67	312.01	309.89	311.17	310.09	312.06	308.46	308.34	308.5	310.09	311.19	309.03	310.25	309.94	310.3	310.5	309.22	308.06	307.82	309.69	311.63	310.87	309.69	311.92	310.2	310.23	312.73	310.9	309.6	312.7	307.68	312.13	309.28	312.24	310.37	304.48
305.15	306.76	306.76	309.27	308.61	308.66	303.42	306.7	305.03	303.45	307.49	307.62	306.93	305.61	305	307.28	304.38	307.55	309.71	305.54	308.97	309.37	306.2	306.02	308.56	307.08	306.42	308.83	304.79	307.96	307.13	306.66	307.64	309.4	308.75	306.74	308.41	305.63	306.98	304.97	309.93	306.3	307.66	307.47	306.07	306.06	309.37	311.36	307.14	306.75
314.35	313.01	318.53	316.39	312.86	314.92	313.06	314.22	313.87	315.83	315.78	318.29	315.91	316.93	315.64	318.12	314.32	318.82	318.61	314.89	315.72	317.08	316.01	316.41	315.67	319.33	315.63	312.4	314.26	315.29	315.54	315.6	315.9	316.96	314.53	316.42	312.27	315.44	314.4	317.28	316.14	316.59	313.72	316.3	316.44	313.73	314.47	314.01	319.46	313.96
312.85	314.58	315.68	312.86	314.88	314.21	318.24	315.81	314.81	315.72	316.36	316.38	314.57	313.54	314.32	315.04	315.6	311.53	314.25	314.45	312.06	317.51	314.7	316.37	313.82	314.2	315.71	313.78	318.22	313.15	317.4	314.62	314.38	317.22	311.61	317	314.48	313.5	316.24	310.43	315.27	314.73	314.61	311.12	313.72	317.6	316.91	312.97	313.89	312.13
295.97	293.93	293.42	291.65	294.55	295.53	293.49	294.45	294.96	295.25	295.43	292.65	292.41	295.6	297.66	296.38	296.69	294.41	294.97	294.13	293.29	291.16	294.31	294.24	295.94	295.58	294.52	292.92	292.89	295.89	295.67	295.18	295.29	294.3	295.06	295.92	291.85	293.96	296.77	292	294.97	294.86	294.39	295.24	294.28	290.21	292.11	294.97	294.21	292.73
308.8	306.15	308.5	309.86	309.91	307.91	308.87	308.22	308.69	309.07	308.61	312.65	307.49	310.28	309.95	307.63	306.86	306.29	309.55	306.81	309.17	310.25	306.56	308.78	308.57	309.85	311.06	308.85	310.11	308.87	309.79	305.73	307.77	308.92	308.31	308.94	310.44	304.98	304.83	309.27	309.64	305.4	306.29	307.84	309.72	309.37	307.83	306.8	311.58	307.85
303.42	299.39	299.04	301.32	300.83	300.49	302.5	298.78	302.3	300.73	299.5	301.55	301.06	299.65	302.52	298.52	300.39	300.86	300.55	302.44	300.75	299.31	303.67	301.45	301.68	301.9	300.92	299.69	301.02	299.81	299.7	298.52	301.09	300.05	299.39	302.11	305	300.86	301.84	297.97	300.26	301.9	299.7	302.29	300.39	303.61	302.01	301.4	300.97	302.1
304.32	302.14	300.31	306.61	305.97	303.95	305.04	304.45	304.1	303.24	305.01	303.27	302	303.17	304.21	303.79	305.41	303.89	300.01	304.52	302.65	303.95	307.58	301.04	305.43	302.03	304.44	303.63	305.44	302.91	299.75	303.26	306.61	303.98	304.85	300.84	305.26	304.75	304.56	304.88	304.09	307.88	304.16	304.88	303.94	306.22	307.41	303.37	305.27	300.01
325.18	327.79	324.23	327.02	324.18	323.94	323.52	327.11	322.22	320.95	324.74	324.57	324.04	326.08	324.93	326.55	318.89	323.85	326.27	324.1	323.68	327.26	324.36	325.31	323.78	323.43	323.52	322.88	326.07	324.57	320.77	326.19	324.48	323.65	322.61	323.69	323.23	324.02	322.94	324.96	325.11	325.67	326.53	324.81	325.35	323.51	324.82	322.24	322.9	325.47
292.91	293.52	292.31	294.29	295.42	296.42	292.41	293.35	295.15	292.42	295.57	295.02	294.51	294.29	291.54	294.17	289.58	292.97	293.63	292.81	291.72	296.15	292.98	296.58	293.54	300.75	293.3	293.44	295.32	291.91	295.72	296.35	293.25	295.75	294.24	290.5	295.54	294.61	294.68	294.86	293	295.72	294.55	295.96	294.71	294.72	297.49	291.66	295.75	292.93
316.86	316.94	316.88	315.42	313.59	318.62	311.71	314.47	311.42	315.32	316.23	316.3	315.93	312.76	311.86	311.91	319.36	314.44	313.39	315.95	314.17	314.12	314.62	314.41	309.07	314.25	314.9	315.02	319.11	316.61	314.46	314.9	318.46	312.6	311.56	317.09	311.91	313.02	312.7	315.11	315.08	314.85	312.17	313.53	316.12	315.87	313.87	317.48	313.15	318.56
309.84	310.49	312.99	316.18	312.14	308.67	307.98	315.52	313.8	313.93	311.93	313.47	315.72	312.27	311.37	310.52	312.65	310.35	311.11	313.03	315.95	313.64	314.21	314.02	313.28	313.28	311.21	311.37	312.36	313.2	310.63	316.67	309.97	309.53	310.34	317.48	311.29	313.96	313.5	313.07	314.31	315.15	314.33	310.46	312.44	315.02	308.13	312.88	311.78	316.12
324.96	322.31	324.77	325.98	326.9	320.42	326.04	319.89	321.12	325.93	322.19	323.1	325.51	325.18	323.5	326.13	327.52	324.02	328.32	325.42	330.31	325.47	324.6	325.98	323.13	318.24	327.91	321.84	323.66	323.94	326.19	326.14	326.09	325.35	328.01	323.94	325.81	326.65	326.21	325.83	322.52	324.56	326.04	320.65	323.98	323.05	325.6	324.76	322.48	323.55
319.17	317.13	317.37	318.75	315.72	319.15	317.98	320.87	315.55	319.18	316.67	319.3	317.77	320.76	316.14	320.28	315.07	317.87	317.78	318.14	320.83	317.23	319.23	315.14	320.99	318.83	319.59	319.13	316.47	320.39	317.49	316.89	323.83	320.78	320.48	317.71	323.68	316.63	316.77	319.48	322.4	318.34	320.57	318.55	320.44	319.31	318.66	318.49	318.35	319.9
302.61	300.52	302.17	298.85	300.94	300.73	297.29	299.16	301.2	302.36	298.5	299.36	298.01	297.99	303.72	303.18	304.49	303.08	301.94	301.62	300.73	302.04	301.41	305.32	300.31	300.52	299.24	301.57	304.19	297.37	299.62	301.6	303.4	301.84	300.44	302.37	298.74	301.92	304.48	300.82	304.32	300.42	301.61	302.64	300.22	299.77	303.75	300.63	302.56	298.52
307.61	310.47	306.01	307.1	307.96	306.49	306.02	307.75	308.41	307.32	303.98	304.97	306.13	302.09	304.68	306.81	308.88	307.5	310.87	301.98	308.71	307.25	310.19	305.7	306.06	303.86	309	304.06	301.68	307.72	307.75	304.15	306.21	307.84	307.13	305.14	306.88	303.29	305.94	305.87	306.18	306.86	308.78	308.02	308.43	307.55	304.92	308.33	305.23	305.94
313.52	316.45	310.52	314.83	315.62	315.11	315.71	313.03	316.08	311.21	315.44	312.57	316.17	315.54	311.92	313.16	313.85	315.13	316.72	311.64	314.41	314.71	308.36	311.58	315.04	312.31	315.29	317.97	316.81	316.18	313.03	311.8	313.39	312.81	315.11	312.4	312.32	313.25	313.67	316.07	310.94	310.53	313.69	314.26	313.61	314.39	310.47	315.15	312.13	313.77
308.33	304.95	305.28	305.32	306.38	300.7	302.74	305.18	305.05	303.07	306.7	305.66	302.97	303.62	301.62	307.77	301.91	307.33	304.59	304.56	302.36	301.37	301.98	304.46	304.5	302.76	304.45	304.14	302.79	303.59	304.42	301.68	301.39	303.74	304.39	306.54	304.85	301.35	304.17	305.25	302.85	304.35	306.14	302.98	302.64	301.71	305.75	304.97	302.6	301.18
324.31	326.33	328.02	328.46	326.24	324.24	328.24	326.61	328.43	327.16	328.25	328.28	330.83	327.42	329.96	328.9	328.45	326.15	327.33	329.19	331.17	327.14	327.48	328.02	328.59	328.92	328.24	326.83	328.24	329.6	329.62	329.29	328.19	326.37	326.61	327.42	327.69	328.17	327.27	330.86	327.39	329.06	330.4	328.45	328.44	332.32	329.56	328.58	327.21	328.67
326.79	325.18	325.31	326.24	323.72	327.79	326.57	324.87	327.36	324.59	328.37	321.42	324.8	324.61	321.07	326.73	327.92	322.84	327.03	326.32	324.74	326.52	328.16	328	325.81	326.13	326.39	323.84	323.62	325.92	324.87	328.38	324.9	323.62	324.68	324.43	325.18	324.71	323.87	327.87	326.07	318.85	325.36	326.02	324.97	328.15	327.99	324.99	323.99	327.87
314.84	308.54	309.76	310.58	310.93	314.55	312.15	308.04	311.17	311.77	312.99	313.02	307.01	309.95	313.56	310.31	309.81	311.21	313.18	311.83	312.37	311.72	313.56	308.2	306.54	316.44	310.69	307.89	311.67	309	312.76	310.26	310.14	313.13	311.84	312.46	310.96	308.8	313.8	313.55	312.25	310.99	312.7	310.46	310.83	311.48	308.73	313.26	309.81	312.15
304.6	301.86	303.57	303.67	299.23	301.08	304.01	301.5	304.86	302.65	301.96	303.47	302.42	303.45	303.69	307.08	301.71	302.37	303.88	304.9	300.75	304.88	300.09	302.83	302.88	305.27	301.53	302.18	303.76	305.41	301.55	305.73	302.83	301.33	308.54	305.96	304.85	304.55	302.58	301.24	305.93	304.02	304.15	306.78	300.7	302.91	302.6	304.96	302.46	301.61
325.49	322.76	325.73	326.35	326.91	322.78	326.67	327.19	321.8	325.34	326.16	328.59	324.73	321.73	324.97	325.84	324.44	325.5	323.07	324.98	322.87	327.36	325.77	323.73	325.23	324.2	327.06	327.87	325.44	324.94	325.64	325.54	325.43	325.84	324.79	323.93	325.13	325.57	325.44	323.21	325.33	322.81	322.86	326.36	324.25	326.79	326.38	325.16	327.01	327.25
301.83	307.27	302.21	305.5	307.3	304.61	306.69	302.34	306.11	303.22	305.7	308.9	307.4	307.22	304.93	306.37	304.67	308.51	307.18	303.71	302.83	304.57	306.38	307.36	303.97	301.92	307.52	300.91	303.07	303.27	309.96	302.12	305.25	304.58	303.57	304.57	311.12	308.75	303.15	305.62	300.23	303.63	305.28	305.47	304.34	302.97	304.57	304.58	304.19	303.51
309.81	306.29	310.6	310.11	306.49	312.01	307.45	306.55	308.39	310.52	310.09	306.74	308.5	307.15	306.55	306.93	310.75	308.39	310.87	310.06	311.26	307.65	309.48	311.42	310.03	307.84	308.05	310.32	310.83	307.81	305.55	306.51	307.71	309.91	309.12	308.92	308.22	311.36	310.85	309.33	315.74	308.07	308.6	310.36	309.1	308.69	307.13	305.54	305.87	307.63
304.25	304.79	305.05	299.74	299.32	303.3	305.56	308.14	300.25	301.47	300.72	305.09	302.99	303.26	302.53	304.09	304.28	305.66	306.65	301.87	303.34	306.77	305.31	306.89	305.76	303.83	305.93	303.51	305.16	304.55	302.77	302.84	303.67	302.17	301.7	304.46	304.28	305.69	303.75	301.59	301.88	303.82	301.19	303.79	304.89	303.41	304.95	305.76	303.72	302.8
327.02	325.43	328.03	328.27	326.06	330.16	324.3	327.32	324.37	327.21	321.95	326.55	326.18	326.26	326.15	327.82	326.53	330.09	326.36	328.61	325.89	330.19	326.13	325.57	326	325.65	324.42	328.5	328.32	327.18	328.53	326.17	326.25	328.06	323.84	329.35	328.22	329	327.52	327.16	327.61	326.36	328.41	328.76	326.72	328.76	329.43	326.01	324.83	323.74
302.23	301.18	304.98	301.98	302.92	303.16	300.21	301.33	303.96	303.06	300.23	304.03	302.15	301.5	301.25	305.94	306.57	301.64	302.46	307.26	302.34	304.57	301.18	301.83	304.15	303.2	303.29	304.32	304.03	302.69	300.19	303.32	303.19	302.58	303.77	300.57	301.21	302.27	302.1	304.78	303.82	301.86	298.35	302.29	301.26	304.92	304.26	301.69	300.69	299.71
297.17	295.62	299.47	296.25	299.07	299.53	300.55	300.7	301.64	294.83	298.37	294.86	295.55	295.76	294.99	294.94	296.76	297.47	295.89	297.8	297.44	297.2	298.09	290.61	295.17	296.62	295.38	296.38	294.57	296.24	295.41	296.28	294.71	298.03	295.24	298.3	297.1	293.96	296.86	296.8	298.36	293.3	300.42	296.85	297.44	298	295.09	295.42	295.89	300.13
300.9	304.07	307.62	302.43	303.05	306.25	304.25	306.54	302.69	305.02	298.94	304.04	306.52	304.44	301.25	303.5	305.17	301.05	302.24	302.34	301.92	303.92	304.05	303.47	301.16	302.04	305.08	305.09	306.65	301.45	300.75	303.16	300.08	306.07	300.34	302.26	302.69	302.42	305.25	305.45	300.38	303.43	304.39	305.16	301.74	301.39	302.76	305.16	301.5	303.99
312.16	314.58	316.5	314.28	311.93	316.33	317.06	316.21	317.79	315.58	318.02	316.61	315.11	316.89	313.23	317.22	318.94	315.26	315.96	314.89	315.98	318.54	318.43	313.34	316.81	316.86	319.57	318.68	313.23	316.68	315.83	316.79	315.22	315.68	317.14	313.9	317.8	316.25	314.58	312.06	316.48	318.96	309.61	315.96	311.39	312.94	317	315.79	318.26	312.21
331.61	326.1	328.5	329.3	330.24	329.05	326.8	331.62	326.97	324.58	330.95	328.86	328.78	328.74	326.48	330.09	330.6	329.32	329.54	331	327.56	328.67	330.31	331	329.04	334.23	329.74	327.3	332.16	330.06	327.66	329.65	330.76	328.62	331.29	330.84	328.24	327.8	329.01	329.36	331.09	329.75	328.97	327.08	329.1	326.27	329.76	331.98	329.8	327.68
316.81	317.28	314.66	315.4	312.24	315.52	314.42	318.26	314.98	315.11	314.43	314.02	318.72	314.92	318.85	315.81	315.07	316.76	317.22	315.34	315.07	317.31	315.89	314.79	312.27	315.76	315.95	313.18	316.4	314.12	316.26	315.02	314.52	313.06	314.58	315.99	311.73	314.59	313.76	315.05	312.64	312.61	313.86	313.86	315.04	317.86	314	314.08	315.33	314.75
315.71	316.81	314.52	314.88	317.22	312.52	316.1	316.47	315.89	314.05	314.42	314.84	316.1	319.17	313.85	313.72	314.64	314.74	314.14	315.8	314.33	313.69	315.74	315.13	315.21	312.49	313.03	313.56	316.25	316.52	311.96	313.69	312.66	313.3	315.32	312.65	313.15	316.42	314.3	313.23	314.51	315.62	313.27	315.46	313.4	313.05	316.5	316.12	314.95	315.35
318.29	321.74	319.17	320.07	315.19	315.92	317.4	317.18	314.71	317.38	318.49	320.51	317.58	318.99	319.69	318.27	317.04	319.18	317.22	318.58	320.86	317.92	316.6	317.47	318.01	316.01	320.26	314.84	315.79	316.22	319.79	319.02	315.74	317.19	315.44	319.68	318.97	316.48	315.92	318.1	317.03	315.67	316.21	318.15	316.67	316.11	313.63	323.01	315.72	320.45
300.69	301.03	300.6	301.51	300.25	306.37	303.2	302.66	302.49	304.53	303.53	305.97	299	304.05	305.07	306.24	301.97	304.76	304.01	301.88	303.88	303.91	306.42	300.94	306.96	300.97	308.16	304.1	305.6	305.96	302.98	305.22	298.39	303.31	304.49	299.83	303.02	303.35	302.78	303.74	304.25	302.77	303.58	306.89	300.54	303.17	302.39	303.67	303.47	308.39
315.51	314.66	313.28	316.1	314.05	312.58	312.28	316.34	313.68	316.74	314.54	313.36	316.52	315.06	315.81	316.66	314.6	315.5	313.71	318.44	314.63	316.07	318.44	318.78	313.76	314.51	315.07	319.36	317.61	321.23	316.21	319.54	316.45	316.34	315.09	316.02	316.54	315.6	313.07	313.22	313.93	311.72	315.39	316.31	313.83	314.32	317.89	313.09	314.8	314.92
311.77	305.27	309.16	309.72	305.4	307.57	308.46	312.29	307.8	307.89	309.25	307.33	307.52	307.83	309.47	308.4	306.54	309	308.49	308.94	306.44	306.41	308.46	308.7	307.38	307.83	309.06	306.39	310.02	309.13	308.29	311.83	310.94	306.78	310.6	308.29	310.74	313.17	310.51	308.22	304.93	310.86	306.99	306.62	311.47	313.05	310.47	311.6	306.63	307.24
292.3	300.88	298.02	296.88	296.22	293.78	299.8	301.83	298.69	292.98	294.37	297.48	300.18	294.53	298.85	297.36	297.67	299.17	294.09	295.03	296.83	296.09	298.06	300.13	296.29	298.68	294.55	296.91	296.83	294.03	298.06	297.72	294.38	298.09	295.74	296.13	298.07	296.26	293.42	294.64	293.61	294.66	296.94	298.61	295.27	302.03	296.54	295.45	298.65	296.9
318.76	316.15	316.5	315.19	314.75	321.27	319.64	319.81	315.77	317.23	316.43	320.56	319.53	315.66	318.77	317.13	318.87	319.3	320.53	317.95	316.67	317.56	318.02	316.6	320.08	316.61	317.75	316.17	317.08	314.79	320.81	316.5	317.55	321.96	315.26	316.48	316.72	319.92	318.47	318.6	317.41	318.85	316.22	316.9	317	321.05	319.37	320.75	317.49	322.38
298.79	301.7	304.62	301.33	300.52	300.19	303.93	298.51	297.52	299.55	298.24	298.38	302.04	300.88	297.79	298.48	300.44	297.7	301.91	300.98	302.6	299.98	298.67	301.76	302.76	301.47	304.13	297.4	299.03	302.56	300.11	302.2	300.62	300.64	297.84	296.22	303.72	298.36	302.61	299.69	300.41	299.38	299.85	294.23	301.23	299.41	300.09	295.83	302.12	300.42
315.56	312.76	316.95	312.9	313.09	313.92	316.33	313.82	314.92	318.74	315.43	317.54	314.42	313.34	316.89	317.41	314.13	313.95	314.25	313.94	315.83	315.52	316.45	311.2	317.36	313.75	314.31	316.7	314.74	315.69	315.85	313.99	314.2	317.12	316.82	314.52	313.23	314.37	313.5	314.96	314.79	319.46	314.98	314.54	314.01	312.19	314.6	316.33	317.48	314
329.07	329.2	332.21	329.33	326.75	326.52	328.62	330.1	328.48	328.58	327.06	326.39	327.85	323.13	328.64	324.33	325.55	330.81	328.28	330.53	326.09	327.36	327.44	328.47	330.09	330.36	327.82	325.86	326.04	326.43	327.86	326.85	325.31	327.4	327.16	325.58	326.68	326.82	328.64	330.16	327.62	332.35	327.37	324.54	328.59	329.75	325.29	326.02	327.53	329.99
292.05	292.25	292.8	292.55	297.99	293.2	294.55	296.07	296.46	294.37	293.54	294.63	293.74	295.12	294.23	292.76	294.03	290.77	295.21	292.24	296.31	291	294.19	297.98	294.63	295.65	293.69	294.12	295.77	296.75	295.43	292.72	294.6	291.58	293.65	295.97	293.49	294.62	295.44	292.22	290.95	292.61	293.08	294.53	293.27	298.74	291.25	293.47	292.85	290.46
312	310.68	307.92	309.19	310.78	307.28	308.33	314.57	310.57	310.67	310.49	314.28	309	310.65	310.65	307.84	311.5	310.23	312.69	316.18	312.69	309.09	311.57	308.07	307.62	311.25	312.06	313.13	306.7	309.84	312.78	309.07	313.15	309.67	308.24	311.36	311.12	308.79	309.45	313.26	309.81	313.72	309.97	307.38	308.69	311.33	312.73	311.14	312.87	307.48
317.87	317.14	319.85	316.58	317.54	316.86	314.8	320.61	317.78	314.62	321.5	317.19	319	317.03	319.07	315.98	317.82	316.3	318.4	315.7	318.62	319.04	314.92	318.42	315.85	315.5	319.55	316.87	320.74	317.01	317.93	315.98	315.15	317.07	318.43	317.14	316.95	320.43	315.53	314.11	315.78	321.87	317.14	318.48	320.15	313.13	318.75	317.08	317.15	315.23
307.84	308.33	306.79	307.41	303.23	306.19	308.45	303.41	306.43	312.01	306.48	307.14	303.92	309.05	308.82	307.97	305.62	307.02	305.84	307.39	307.5	309.08	309.24	310.1	306.49	308.25	303.91	307.27	306.32	308.36	308.6	304.2	307.08	309.14	310.25	303.22	309.78	306.45	306.05	309.75	307.7	307.55	308.67	306.16	307.15	307.82	309.87	307.12	306.54	307.02
314.05	313.41	316.12	314.93	311.79	309.11	311.03	311.67	311.11	314.47	311.88	314.51	315.7	316.71	314.18	315.65	314.92	313.36	316.21	313.03	317.91	313.7	313.72	313.92	312.44	314.1	318.94	314.24	313.49	312.73	312.49	312.69	309.22	313.44	314.49	313.16	311.84	313.2	315.73	311.54	312.85	310.75	313.6	313.88	311.58	314.64	313.87	314.95	316.93	312.88
312.5	316.13	313.54	315.34	314.3	314.2	311	310.2	314.13	313.51	315.63	314.49	313.67	317.54	312.69	317.75	312.61	314.23	313.99	315.13	313.87	315.67	313.13	315.39	312.09	314.24	314.36	313.16	314.32	313.81	312.4	315.23	313.78	317.92	316.35	314.07	315.21	315.65	315.45	314.3	313.5	313.1	313.59	315.18	320.8	318.72	313.61	316.26	315.14	315.38
328.18	324.3	325.6	327.64	322.58	327.04	324.75	327.86	322.4	327.94	323.72	325.77	323.95	322.45	324.81	324.96	326.79	322.23	324.81	321.15	325.85	326.15	326.14	324.89	325.03	326.46	323.2	322.04	321.68	324.32	325	326.22	321.14	324.47	326.48	324.7	321.5	322.84	327.04	328.79	322.49	327.18	324.12	328.23	326.34	326.13	321.4	325.34	326.74	327.44
292.88	298.16	292.99	294.34	295.52	293.68	295.51	293.46	294.89	294.32	294.39	294.81	295.39	292.99	295.83	295.13	296.91	294.11	296.84	295.15	295.38	295.18	296	293.27	292.91	295.59	294.48	296.08	294.56	293.92	292.77	293.98	290.87	295.22	296.14	294.85	293.38	294.98	294.05	291.31	295.24	293.92	296.41	295.42	293.24	296.2	294.87	292.43	295.04	295.6
303.51	306.3	305.72	308.5	303.93	305.81	304.64	307.82	303.26	307	306.68	307.36	308.77	303.7	306.89	305.91	310.44	305.39	307.84	302.32	305.3	304.16	305.38	304.36	304.3	304.55	305.01	305.47	303.61	301.94	305.55	307.04	301.53	305.31	307.38	306	304.1	304.27	307.63	307.79	307.28	304.48	308.38	300.19	303.29	307.45	303.82	299.44	302.08	305.93
304.58	303.32	305.09	305.44	303.28	300.92	307.31	300.72	305.87	299.13	304.12	304.04	306.18	303.92	302.34	302.26	303.82	301.16	307.47	305.48	301.39	302.02	305.56	304.85	301.5	301.31	304.23	302.5	303.44	304.96	304.16	303.27	302.34	299.89	303.76	304.86	304.05	300.78	301.43	306.31	304.3	303.16	304.07	303.18	301.34	306.56	304.37	304.13	302.49	303.44
321.76	326.58	325.12	320.82	324.8	327	323.27	326.49	328.09	324.62	325.2	325.97	323.1	321.44	326.31	326.27	323.5	323.44	326.16	323.26	327.64	326.19	323.06	325.68	320.05	325.31	324.06	326.29	326.3	327.2	325.71	323.37	322.85	324.66	321.67	322.71	325.12	323.68	325.41	324.16	324.74	324.67	327.64	326.54	323.65	319.26	324.79	322.46	330.23	329.18
306.3	306.2	304.61	308.34	308.59	305.27	306.29	306.92	307.27	308.06	306.76	306.51	305.06	307.71	303.66	300.38	305.48	301.82	306.13	306.11	302.19	307.79	306.25	307.46	305.47	304.86	310.18	305.09	309.07	306.06	303.72	304.29	306.59	307.27	308.82	305.2	307.2	302.38	304.1	304.37	308.68	304.79	305.38	308.39	307.42	307	309.63	307.7	306.32	303.04
329.26	326.96	327.87	328.17	324.73	330.02	327.93	325.85	326.13	327.85	328.58	329.34	328.75	329.11	328.43	330.37	327.82	325.92	327.53	328.37	325.37	328.7	325.19	325.47	330.17	325.62	325	328.39	328.02	328.14	330.53	327.1	327.41	329.13	325.37	329.22	325.35	325.17	326.5	325.56	327.77	323.72	327.95	329.31	327.77	322.8	329.24	331.54	328.89	329.23
294.62	292.77	291.71	294.34	296.17	293.94	296.55	292.33	293.66	295.98	294.33	295.19	293.53	291.02	293.64	294.94	292.1	294.63	292.1	297.16	293.91	294.61	294.6	295.37	292.78	294.56	293.78	295.88	291.97	297.23	293.82	297.45	295.18	295.82	294.35	295.95	295.56	295.82	295.29	299.17	291.62	294.85	296.69	291.78	293	295.1	293.33	295.76	293.28	293.32
323.58	316.79	321.71	315.15	321.77	317.58	322.45	319.37	316.13	316.49	317.23	319.16	319.09	317.46	321.33	320.63	318.71	316.82	313.12	314.12	318.87	316.35	316.24	315.55	315.28	318.21	316.5	317.39	314.79	317.14	316.2	320.48	315.62	318.85	319.54	315.92	321.09	317.21	318.54	317.92	318.23	317.38	322.89	317.54	321.65	319.22	319.51	319.95	315.97	318.11
304.89	306.56	304.59	308.34	308.42	304.42	309.89	308.7	305.41	306.61	303.76	307.94	306.89	302.53	307.8	306.62	308.55	307.78	306.52	309.84	308.19	309.22	309.21	306.51	305.84	306.02	308.34	305.87	307.49	308.87	307.36	307.11	303.73	306.54	304.41	305.19	302.11	311.37	306.41	307.72	307.46	309.27	304.84	305.99	305.04	307.91	305.12	307.9	309.22	306.79
302.69	303.47	304.05	302.2	305.66	307.05	305.79	304.72	304.99	306.1	304.21	305.06	306.86	303.2	305.05	301.59	302.66	305.48	304.7	306.3	302.25	307.61	308.18	307.05	303.42	306.92	302.6	303.57	303.04	304.77	307.62	302.83	302.94	305.87	304.37	307.9	303.67	303.29	308.09	308.2	308.28	302.83	307.73	307.79	307.46	301.11	304.59	302.91	304.37	302.23
293.68	295.23	299.37	300.8	297.14	295.37	298.09	293.49	297.06	296.31	299.57	293.49	297.82	298.79	300.55	292.57	296.65	298.96	296.42	296.72	294.93	293.22	295.98	298.07	295.59	298.59	300.62	297.26	299.04	291.76	297.92	299.32	296.84	298.3	295.89	298.49	296.78	297.66	296.46	295.78	297.01	296.1	298.61	294.67	296.55	293.52	295.93	297.94	294.18	298.71
306.67	305.2	304.4	305.31	307.07	304.47	303.67	304.61	311.45	307.74	307.18	302.67	301.44	304.03	306.46	304.27	305.22	304.82	308.95	304.83	305.95	308.68	305.33	304.5	309.12	304.63	306.85	306.99	305.94	306.33	303.96	304.24	305.11	305.57	306.9	306.36	305.64	304.25	300.18	306.84	305.75	304.05	307.25	306.5	304.96	306.03	307.67	305.91	307.49	304.87
300.36	303.65	302.78	304.87	301.05	304.32	301.18	304.5	302.87	304.52	301.74	302.57	299.56	302.45	301.81	299.31	302.76	299.86	301.56	302.34	304.59	302.57	300.66	304.61	304.8	303.16	305.07	300.59	301.52	303.49	303.17	301.9	300.49	301.75	302.78	303.92	303.64	301.81	303.37	303.65	300.2	299.92	300.57	304.18	301.72	299.95	302	304.7	306.31	311.04
299.11	302.67	300.22	304.79	301.34	299.28	299.89	299.26	298.87	298.54	301.81	302.32	300.61	299.29	298.83	301.67	300.07	301.23	298.59	300.03	298.33	302.73	301.86	300	303.4	300.2	300.82	300.36	297.99	304.71	301.81	297.88	297.96	299.34	300.4	302.45	302.57	303.13	303.22	300.9	299.96	304.27	302.7	298.3	301.71	300.12	299.13	300.83	297.58	298.75
313.07	313.45	312.01	311.19	309.28	312.13	309.5	312.28	314.82	312.17	309.24	310.82	316.66	314.41	312.22	311.37	312.14	309.26	312.45	308.17	313.78	312.08	312.72	309.89	311.07	311.63	305.88	312.32	311.42	313.5	314.95	310.33	313.41	313.82	311.11	310.43	313.44	312.32	311.05	310.7	313.44	311.81	313.01	310.57	310.2	313.43	313.8	308.06	314.36	312.25
312.59	312.64	311.82	312.25	306.36	308.92	313.61	310.9	311.54	310.16	310.75	313.52	311.88	312.39	311.9	308.16	312.43	312.88	312.47	309.82	310.2	311.56	313.59	313.48	311.29	311.13	311.74	309.75	309.42	312.78	309.3	312.92	316.08	311.09	311.46	310.3	313.56	311.11	312.17	314.64	312.41	315.25	310.36	311.02	316.65	313.77	313.1	315.43	314.55	310.44
311.43	313.92	308.98	311.84	313.57	311.73	315.25	309.77	310.75	311.45	315.98	312.23	308.99	307.54	310.08	310.57	312.88	312.18	311.43	315.91	308.79	310.47	311.29	314.83	309.58	310.38	311.51	310.6	312.51	312.78	313.42	309.97	311.91	310.57	314.95	310.84	309.31	314.78	310.38	308.38	313.11	311.26	313.82	312.94	315.69	309.29	312.08	311.89	311.93	313.91
326.14	325.37	327.8	324.36	328.86	325.87	326.56	326.3	326.24	322.08	322.41	326.17	328.96	322.66	320.41	324.71	325.53	326.18	327.64	323.69	325.64	323.28	327.2	326.66	324.09	326.17	322.26	323.92	323.3	327	329.8	324.6	328.08	327.2	326.05	328.87	330.4	325.48	326	323.89	326.15	327.61	323.58	326.99	326.08	325.47	320.99	326.2	324.43	326.83
294.94	292.99	294.31	292.07	290.88	294.97	295.62	296.14	290.08	294.3	293.98	294	289.96	292.5	296.68	289.35	296.51	295.66	294.21	291.56	297.53	295.24	293.66	295.88	295.8	294.02	296.52	292.16	293.29	293.85	295.12	297.57	291.52	292.54	292.69	292.35	293.47	293.54	295.31	293.14	292.17	292.04	294.78	291.81	298.96	295.58	289.67	292.72	293.29	295.83
326.21	328.9	332.03	324.11	324.42	329.2	328.24	329.28	330.19	327.16	326.79	327.42	328.13	325.3	328.92	330.83	331.35	326.65	327.95	325.41	328.61	324.92	328.2	326.32	328.34	328.16	328.99	328.69	326.1	328.18	326.33	330.28	328.93	327.24	332.56	326.86	330.02	324.96	329.07	323.45	327.82	329.43	331.58	329.98	329.84	326.45	328.97	326.47	329.61	325.01
312.3	316.06	311.57	313.4	314.44	311.92	312.99	312.38	310.81	316.42	312.73	311.39	316.64	309.24	313.26	310.22	314.05	312.68	316.83	308.58	313.1	313.65	314.28	311.65	312.35	311.91	315.65	313.43	314.3	313.29	314.04	314.67	312.22	315.4	312.69	309.79	311.76	312.95	312.92	314.28	311.22	313.41	311.05	309.79	312.18	311.18	312.42	312.63	310.76	314.15
311.52	312.9	315.84	311.19	310.63	314.86	309.94	309.67	309.73	308.99	312.28	311.64	308.58	310.15	313.31	309.56	309.39	310.5	312.57	308.92	314.45	309.63	310.61	312.58	312.8	312.78	310.44	310.56	311.28	308.29	309.04	311.47	310.28	309.77	312.18	311.49	312.34	310.27	307	307.69	308.44	311.01	308.38	310.59	310.18	312.37	307.46	312.26	311.03	309.61
314.76	315.07	316.01	313.93	317.36	313.18	315.36	316.37	315.36	314.93	316.63	317.51	314.23	316.44	315.82	313.38	313.33	313.91	314.7	318.26	313.98	315.26	314.9	314.32	313.32	312.14	318.08	311.6	314.4	317.88	313.11	316.01	315.46	314.78	316.52	312.11	311.3	316.47	318.71	313.4	313.79	312	312.71	312.46	314.51	311.6	312.62	316.19	315.53	313.32
311.44	310.98	311.51	314.6	315.01	312.75	312.84	313.73	312.26	310.25	313.28	313.47	311.01	313.69	314.49	313.84	309.73	311.23	315.29	312.43	313.48	312.49	314.72	313.42	313.25	312.28	314.91	312.77	312.67	314.35	313.04	310.95	315.67	314.26	314.94	312.9	313.49	313.3	311.55	313.38	315.28	310.97	310.23	312.82	310.2	311.25	314.49	316.67	314.01	314.36
299.85	301.55	306.56	301.49	304.61	304.33	299.35	303.56	299.36	302.53	301.63	304.44	301.74	304.44	298.82	299.68	304.6	305.28	300.23	301.02	304.1	302.53	299.57	305.76	304.18	299.61	302.42	301.3	302.89	302.05	301.34	301.81	303.58	300.9	303.93	301.24	302.45	304.95	301.13	301.68	297.85	304.65	300.28	303.4	300.17	301.13	298.65	304.87	304.55	302.77
313.63	314.46	315.3	311.4	310.94	312.34	316.99	312.31	313.92	317.94	315.97	309.48	315.76	316.32	309.82	315.93	311.92	316.03	315.76	312.01	312.45	310.33	312.76	308.97	315.16	311.03	309.83	310.7	311.96	311.12	314.81	309.07	312.25	314.31	314.19	315.88	313.58	311.93	315.82	317.9	311.7	311.67	314.08	312.99	311.77	315.81	314.74	316.51	311.91	313.19
321.65	317.95	314.15	315.52	317.27	318.05	317.47	317.94	317.76	317.18	318.59	318.41	319.72	315.54	319.29	315.2	317.78	320.34	316.39	314.47	322.13	315.89	316.02	318.77	313.63	319.14	314.15	322.74	319.29	318.27	316.53	320.74	315.71	321.61	317.34	317.37	320.27	316.64	319.06	321.06	316.89	319.59	315.71	318.16	320.1	318.21	320.13	317.37	321.15	322.1
311.55	311.41	308.02	310.71	310.09	308.28	308.77	310.24	309.67	312.04	312.49	309.32	312.34	313.21	313.22	312.58	311.05	306.83	315.87	310.38	308.06	314.1	311.75	309.81	310.52	314.08	313.85	312.13	314.1	308.34	310.19	311.79	312.34	313.65	311.05	312.14	311.04	312.15	309.83	312.8	310.81	310.42	307.82	310.96	309.64	312.88	313.48	314.09	310.57	313.18
315.9	315.36	316.35	316.95	319.84	315.87	321.11	314.34	315.5	320.17	317.11	315.08	318.36	314.78	318.12	319.23	318.16	314.74	319.06	319.07	317.71	318.51	312.67	315.98	318.64	320.54	317.81	319.82	318.82	321.13	312.04	314.13	314.82	318.87	315.99	317.79	314.98	315.97	315.41	320.26	315.35	318.88	316.59	319.01	317.08	319.63	318.22	313.64	315.56	316.26
318.36	319.35	319.08	316.4	317.58	316.9	316.75	317.56	316.94	318.08	321.39	316.55	315.5	317.44	319.03	315.95	318.58	314.17	319.21	318.35	319.06	317.84	319.28	316.72	315.14	318	314.53	318.07	315.73	322.31	318.6	317.92	316.91	317.71	319.67	319.86	318.66	318.8	318.65	318	317.34	318.98	321.62	317.81	316.43	319.46	318.62	314.82	313.81	318.78
316.91	316.26	318.58	318.18	317.7	317.28	318.52	316.96	314.21	315.02	315.08	316.03	319.97	315.96	318.9	316.28	317.89	318.47	318.84	319.25	319.66	316.17	319.83	316.46	320.99	317.1	318.12	319.05	319.81	317.85	319.55	318.02	318.88	319.49	316.2	321.2	317.24	317.97	318.41	320.02	320.34	317.18	318.19	317.93	317.26	318.63	320.44	317.53	317.86	322.07
296.25	292.47	295.09	295.27	293.18	295.53	297.16	291.48	295.1	292.81	293.67	299.71	296.96	294.43	291.49	292.69	293.02	298.74	296.19	296.05	294.08	292.61	295.48	295.3	294.07	296	292.38	296.8	293.83	296.45	295.94	293.35	293.82	294.82	295.57	293.56	292.65	298.21	295.72	293.01	300.34	294.99	296.94	298.02	293.68	294.72	295.11	293.03	297.01	294.96
306.63	304.94	302.91	301.35	307.44	306.4	306.46	306.64	305.77	307.87	304.76	304.06	305.7	304.84	301.69	305.46	306.39	304.32	304.11	303.29	306.23	304.09	307.34	305.37	304.65	308.43	307.3	307.21	307.53	309.89	305.74	308.02	309.15	304.66	305.89	305.86	305.9	304.29	303.69	304.73	302.59	303.06	305.5	307.05	305.16	301.48	310.53	307.1	305.94	305.64
307.62	304.11	305.12	304.92	304.3	305.38	308.15	305.48	301.09	303.25	301.43	305.33	303.43	301.88	303.22	302.54	302.7	302.92	302.66	302.23	304.98	301.3	305.49	305.72	303.16	305.51	302.93	302.69	307.82	301.65	303.67	304.53	305.45	302.89	302.44	301.8	304.41	305.68	305.44	304.55	304.89	304.56	302.37	302.78	302.86	305.78	301.43	303.86	298.52	301.03
301.79	306.59	298.93	303.99	304.94	302.85	303.59	302.58	300.77	303.53	304.87	301.51	303.44	305.17	304.01	301.5	302.27	305.66	301.75	305.15	298.29	303.01	303.23	302.68	304.21	298.55	302.63	302.37	302.38	302.76	305.38	301.65	305.16	302.29	304.74	300.97	300.03	305.35	301.82	301.25	301.81	303.84	302.11	300.87	301.78	301.63	301.31	302.87	305.38	301.09
307.91	308.86	305.83	307.8	304.29	311.62	306.46	309.86	305.53	308.29	308.97	308.47	306.92	307.68	307.39	304.41	305.02	306.39	308.6	308.17	309.14	304.48	307.09	307.91	306.85	308.33	307.24	311	308.04	307.29	306.14	306.58	308.56	307.8	305.98	308.9	307.11	308.68	306.82	308.81	307.7	307.08	309.04	307.09	307.34	306.75	306.27	304.77	305.48	309.63
306.89	302.14	305.28	305.41	305.57	305.86	307.09	307.93	302.9	301.57	305.29	305.83	304.01	304.9	304.46	302.53	303.21	302.87	303.13	304.2	306.17	305.57	301.46	304.08	304.3	303.32	303.31	307.37	303.33	303.65	305.2	307.99	303.62	303.32	305.2	306.64	304.55	303.14	302.35	307.41	305.61	305.34	303.79	302.19	310.3	303.5	307.31	303.64	308.52	302.05
295.36	298.73	298.96	297.13	302.35	297.95	301.07	296.67	298.78	299.6	300.8	300.15	302.37	296.74	304.35	298.4	300.69	298.08	302.09	298.89	303.54	300.42	297.45	298.2	299.89	299.41	298.75	301.03	303.6	298.57	298.96	302.65	300.82	299.6	298.49	301.12	297.78	300.35	300.34	300.1	301.11	303.67	298.56	301.28	302.54	303.4	300.1	301.68	300.65	299.55
305.18	303.65	305.06	306.06	304.97	302.74	305.36	306.55	306.35	307.83	305.96	304.5	306.05	306.14	302.14	305.94	305.47	305.38	306.64	306.53	307.38	305.81	306.57	304.6	302.76	302.32	304.85	306	305.27	309.26	303.27	305.09	304.94	306.55	305.64	304.6	301.85	305.96	306.54	303.31	306.76	302.96	304.51	304.47	302.01	303.66	305.09	306.99	305.33	305.63
314.65	312.02	312.8	316.72	312.71	315.13	313.35	312.66	313.83	314.7	312.2	312.6	313.44	313	313.76	311.88	312.05	310.65	310.94	313.67	311.04	311.75	313.87	313.79	314	311.03	314.95	313.67	315.49	318.04	309.83	314.18	314.3	313.38	310.01	313.17	315.32	317.24	315.61	312.68	312.24	312.66	311.63	310.42	313.78	316.84	315.67	313.33	313.38	314.79
307.36	303.41	309.98	306.76	304.42	304.76	308.2	307.69	306.83	306.54	307.83	305.05	302.95	304.61	304.09	305.34	305.4	304.42	305.81	304.7	304.44	302.52	307.5	301.86	306.66	306.52	309.74	304.84	307.46	305.03	304.21	304.24	304.61	304.94	306.46	309.47	305.77	306.03	307.34	308.25	305.71	307.03	306.51	307.18	306.58	306.61	302.06	305.38	305.37	305.86
303.6	306.74	300.93	302.45	304.87	302.85	305.93	304.52	301.75	301.83	304.37	303.89	301.59	302.29	307.72	302.02	300.45	305.8	302.53	301.02	301.78	302.85	300.3	304.17	302.95	300.6	304.08	303.18	300.72	302.26	304.3	304.83	305.29	301.62	307.92	304.39	300.61	304.35	306.28	301.29	303.34	302.37	302.59	302.33	302.36	304.59	303.99	304.89	301.89	302.24
294.5	297.36	297.51	298.67	299.02	296.66	299.1	291.13	295.97	295.19	296.41	295.63	295.25	294.33	293.71	292.63	294.47	294.14	294.38	292.75	293.8	293.61	295.86	295.99	296.13	295.98	295.07	292.81	293.87	292.45	295.23	295.45	294.27	296.33	297.54	294.13	294.29	296	294.72	297.37	298.09	294.45	293.4	293.89	295.32	295.96	296.79	294.04	296.21	292.62
314.76	312.93	313.01	314.4	312.98	311.81	312.46	313.32	314.02	312.14	316.09	310.9	309.77	312.82	315.28	316.25	315.73	313.07	313.8	312.37	313.71	318.29	307.92	318.82	313.9	313.71	314.06	318.52	314.94	312.6	312.17	312.25	313.83	315.14	310.9	315.76	315.39	317.98	312.57	314.07	309.15	313.95	313.34	313.75	316.39	312.22	313.41	317.21	314.16	313.66
301.58	301.91	301.52	301.13	300.48	302.49	303.1	301.57	299.46	300.47	302.15	303.32	300.31	300.45	299.98	301.08	298.68	295.51	298.38	300.41	299.11	301.23	300.25	300.15	302.05	302.61	298.43	300.58	298.81	299.24	300.64	304.27	298.79	300.17	304.18	300.21	304.39	301.7	297.64	302.17	301.5	299.81	298.38	298.66	300.33	302.69	300.57	301.62	302.51	299.64
316.94	313.82	315.32	313.08	311.94	312.27	313.77	313.69	313.99	312.95	309.8	311.6	311.28	311.64	316.08	314.11	313.39	311.89	312.54	312.87	311.98	311.3	312.52	314.19	313.76	314.83	312.75	314.25	313.33	314.88	311.99	313.62	314.35	312.03	309.47	314.23	312.87	313.96	314.05	312.57	312.85	314.2	311.65	311.1	311.39	316.93	313.18	316.21	310.68	311.79
314.47	315	315.49	312.61	315.01	310.65	314.95	314.1	312.82	311.57	310.62	314.42	312.76	314.31	310.86	314.7	313.4	316.02	311.18	311.18	311.52	315.77	313.45	317.65	314.99	312.45	312.53	314.67	314.42	314.8	313.27	313.26	312.22	312.47	312.93	314.02	312.15	312.89	309.13	313.5	313.51	315.74	312.42	317.4	314.49	311.69	315.44	314.01	310.19	313.04
302.86	300.3	298.96	301.82	298.34	298.66	303.1	301.74	298.6	300.2	303.65	297.23	302.16	302.54	297.88	299.82	302.08	296.96	299.38	299.73	301.79	299.68	299.88	301.5	300.72	300.21	301.18	301.52	300.98	297.13	298.4	302.06	302.09	302.01	297.12	299.63	300.1	298.05	298.69	297.37	301.88	297.83	300.07	301.58	299.81	296.69	299.2	297.39	301.53	300.46
297.85	300.7	299.26	300.51	302.11	302.15	301.83	302.38	299.95	300.57	302.96	299.76	301.23	302.54	296.88	302.69	302.11	298.14	300.99	295.03	298.08	299.65	302.13	299.62	302.45	301.9	300.29	300.12	300.17	298.98	301.79	300.09	296.35	300.58	302.4	302.14	299.26	303.78	300.06	299.87	300.6	299.96	300.9	301.81	301.15	301.48	297.32	299.32	302.18	297.11
326.45	326.04	328.11	326.07	325.46	324.37	323.47	324.61	324.9	326.66	322.07	317.83	324.49	324.41	325.35	325.38	323.3	323.52	327.71	323.43	323.18	325.09	325.87	323.97	326.49	326.59	327.68	325.5	328.45	325.51	325.04	324.33	324.76	322.31	325.97	323.74	324.84	323.07	322.24	326.25	326.93	323.8	324.64	326.46	322.64	325.39	328.05	326.24	328.58	322.86
310.28	311.87	313.35	310.3	309.99	313.08	310.25	310.75	310.03	312.93	311.01	309.09	309.96	309.14	309.81	308.92	310.29	310.45	312.4	308.54	314.5	312.19	308.07	309.02	311	313.04	309.34	308.44	308.63	312.62	311.53	310.55	312.45	311.39	310.03	308.07	312.21	311.1	307.84	312.98	314.59	309.87	307.97	309.1	309.92	310.88	310.18	309.49	311.12	312.98
306.89	302.75	303.79	304.85	302.25	305.89	302.9	301.87	303.95	304.71	305.18	308.49	304.97	303.81	305.37	304.66	303.35	303.95	304.78	304.64	309.29	307.05	302.03	303.38	305.8	304.89	303.58	304.07	305.93	306.21	302.63	303.34	303.81	301.63	303.9	301.53	302.04	302.33	303.62	305.22	305.06	305.15	305.76	303.96	304.1	307.45	303.71	306.01	307.75	302.39
296.54	295.09	298.11	295.49	293.97	293.16	292.25	293.99	296.05	298.39	297.17	296.79	297.06	293.31	295.81	293.21	295.32	294.59	289.58	295.78	296.15	292.97	292.49	295.73	294.24	293.88	295.74	295.27	295.2	296.05	295.51	296.4	292.78	292.1	292.46	292.17	296.74	292.6	297.3	291.64	295.43	292.76	296.52	295.28	294.63	296.8	296.36	295.49	293.77	292.67
308.61	301.8	303.23	303.79	301.96	305.46	304.35	304.75	307.56	306.32	305.48	305.08	304.81	302.38	307.64	310.18	305.59	304.8	304.4	305.1	306.36	303.32	304.28	306.82	305.08	307.03	305.52	301.24	304.36	304.65	305.81	306.38	304.92	305.21	306.71	306.06	304.8	307.31	308.44	305.48	303.04	304.22	308.98	307.46	305.49	302.87	305.13	302.47	305.97	304.29
304.32	303.24	306.16	308.38	305.81	304.4	307.82	304.77	307.52	307.11	300.67	305.36	304.5	304.41	307.7	303.62	306.22	308.07	303.92	307.19	302.91	303.06	306.6	307.7	303.05	302.43	304.91	305.98	302.99	302.58	305.32	305.93	306.32	300.24	303.31	304.37	303.05	303.93	300.96	307.39	302.35	302.49	303.56	305.26	306.47	306.35	307.07	302.34	304.21	302
313.45	313.88	315.21	319.07	313.67	316.77	311.93	314.65	313.48	314.28	316.17	315.39	317.86	310.52	313.86	316.64	313.05	313.7	314.4	316.74	316.43	313.99	312.28	315.99	313.82	314.44	313.66	311.36	314.52	309.86	315.27	313.45	313.13	312.11	316.61	313.38	314.9	314.18	313.84	315.94	313.16	313.59	315.4	315.32	316.76	314.61	312.04	313.29	316.36	314.77
296.71	297.56	295.72	297.89	295.05	295.62	297.87	297.03	298.11	294.62	300	300.3	293.87	298.39	300.03	299.9	294.88	296.17	298.03	296.98	293.52	294.42	297.63	298.82	291.87	297.28	297.86	296.15	295.87	299.02	293.31	298.08	295.38	293.99	294.07	298.7	295.99	292.64	297.57	297.45	296.9	296.36	295.92	297.27	297.27	297.39	296.55	297.29	297.6	298.17
317.56	312.13	314.03	314.17	316.75	312.52	315.63	317.19	317.12	315.93	317.35	313.31	316.5	312.99	315.42	314.55	317.03	316.71	312.13	317.4	317.11	312.63	313.79	316.05	315.13	318.01	315.34	317.39	316.43	315.47	314.29	314.38	315.14	317.63	311.98	318.74	317.07	316.73	312.67	314.7	313.31	313.19	315.68	316.29	315.65	314.66	313.54	315.1	316.7	315.14
302.22	302.42	302.41	300.9	300.68	299.22	299.36	301.3	296.15	303.22	299.42	298.21	300.85	303.63	301.17	298.32	298.57	300.58	299.49	303.48	301.03	304.13	302.29	299.37	301.8	300.1	300.11	299.9	302.07	300.73	299.78	300.24	300.84	299.99	303.73	300.07	297.53	300.47	299.17	304.26	301.28	300.53	302.71	303.64	302.67	303.01	303.34	300.91	299.98	300.21
299.45	295.93	298.51	294.28	296.06	293.31	296.94	297.7	296.55	298.24	298.97	292.26	300.43	295.04	296.88	297.29	294.49	297.61	295.86	300.84	294.79	296.28	296.95	297.91	300.07	294.49	298.44	300.21	295.93	293.9	292.68	296.3	296.11	299.06	296.22	298.14	296.44	295.03	294.33	295.97	296.18	297.24	295.07	297.66	297.04	297.79	296.89	301.5	299.12	297.34
296.91	293.64	296.59	295.29	297.2	296.72	298.42	294.27	297.09	296.92	296.86	295.96	298.05	295.72	296.45	296.17	295.64	296.77	300.63	299.9	294.39	297.36	295.56	295.02	297.34	293.72	296.85	296.49	299.58	301.63	295.33	295.74	292.37	296.9	297.76	300.57	298.15	297.83	296.82	297.14	297.99	297.7	293.74	299.41	297.97	297.28	296.77	297.74	295.58	294.36
308.66	308.01	304.26	305.09	307.37	310.52	307.14	306.71	306.49	305.32	304.18	306.2	303.5	305.95	306.46	305.97	307.39	306.59	306.57	305.39	309.16	308.31	304.9	307.11	308.06	307.39	306.94	311.67	309.04	305.6	302.98	306.42	305.95	306.58	306.24	303.56	308.23	305.12	305.8	304.05	308.52	304.3	307.95	308.88	304.99	306.94	308.66	305.58	306.69	309.36
314.11	311.32	312.32	313.9	313.15	313.54	310.68	312.42	312.03	313.7	310.96	313.66	316.51	312.73	313.35	313.84	311.58	314	314.4	316.09	311.66	314.03	311.77	311.67	313.23	308.99	315.76	314.27	314.47	313.99	316.82	314.02	313.68	314.54	313.72	315.46	310.11	312.91	309.63	312.76	312.65	318.91	312.1	315	312.47	308.99	311.92	313.76	312.24	310.85
291.47	294.77	290.29	294.61	298.4	299.77	290.94	292.67	294.37	292.91	295.79	295.02	292.46	296.11	293.93	292.35	296.12	294.31	294.96	294.17	298.58	293.91	297.18	298.41	289.29	297.46	295.87	292.59	298.34	296.37	295.2	293.39	296.75	296.22	295.4	294.14	295.31	293.04	292.94	296.3	293.36	294.76	294.34	299.87	295.12	295.72	294.3	294.05	295.52	295.42
307.89	303.87	301.59	304.67	303.11	304.24	307	305.37	304.69	307.07	303.32	305.56	301.25	307.47	306.28	309.33	305.19	306.8	307.32	304.35	305.06	303.92	305.57	302.59	308.55	306	305.58	308.04	306.21	306.55	307.28	305	309.34	309.04	304.38	305.71	302.5	304.52	306.59	309.03	307.88	306.96	304.13	305.46	307.72	302.99	309.95	304.67	306.94	305.42
310.97	315.66	316.82	315.47	314.09	316.85	316.84	315.65	320.67	313.67	309.86	310.61	316.38	313.05	318.48	317.22	314.91	314.14	315.36	315.39	314.81	315.94	314.31	316.84	316.54	314.87	314.13	312.95	316.56	311.37	315.69	313.3	311.65	315.89	311.08	311.52	315.62	314.93	316.65	316.76	316.23	314.09	313.28	313.33	317	311.49	312.94	318.58	316.75	313.25
313.65	314.39	316.99	312.86	314.52	315.77	317.58	312.84	313.66	313.37	312.27	313.85	313.3	311.56	313.66	316.56	315.77	313.21	311.7	312.93	312.92	314.52	309.85	312.62	310.19	315.62	313.47	314.22	313.5	314.8	315.76	312.25	315.81	313.93	315.28	319.04	312.84	315.77	315.9	311.11	314.71	311.18	311.57	314.34	314.48	313.08	314.37	312.23	309.34	314.25
302.8	305.81	299.85	296.99	301.45	301.17	300.52	299.79	300.56	302.1	303.94	300.81	302.49	302.94	301.05	301.34	301.26	302.46	298.74	298.66	303.38	298.47	303.38	300.16	300.09	301.7	299.72	300.45	301.68	302.48	299.96	299.42	300.95	302.49	299.27	306.14	303.13	298	300.44	303.49	299.38	304.01	302.43	298.57	299.42	300.38	302.49	301.47	300.44	298.64
303.76	304.38	302.33	303.02	307.23	306.48	303.47	306.6	306.56	305.77	305.06	304.13	305.37	305.1	301.93	299.63	303.15	305.23	303.04	305.95	300.07	303.48	300	305.28	305.99	304.93	301.27	305.71	303.7	303.77	300.48	304.77	306.28	305.17	300.52	304.15	303.95	307.14	302.28	304.98	308.36	305.15	308.39	302.67	304.57	304.36	306.11	305.63	301.86	303.55
299.43	301.29	305.03	299.62	303.45	300.92	302.51	303.51	299.35	302.37	296.91	299.76	300.86	302.89	303.29	300.94	302.79	299.2	301.46	300.3	300.35	299.65	297.08	302.86	304.04	301.88	301.45	302.74	302.78	303.86	300.31	304.41	304.66	296.51	302.73	303.44	299.47	303.08	302.04	300.84	301.71	299.41	298.18	304.08	301.13	300.57	298.25	301.81	300.62	301.69
296.9	292.5	298.74	297.04	298.82	300.24	294.21	295.25	296.01	296.1	296.38	296.21	301.85	299.65	295.66	296.72	292.81	295.49	293.89	299.34	294.38	297.97	294.91	297.08	294.94	296.31	295.78	300.7	299.61	299.8	298.79	295.72	297.22	295.81	301.42	299.57	297.67	296.87	298.31	297.13	291.84	295.9	297.04	297.34	296.17	294.34	294.58	300.47	295.06	297.45
309.71	308.79	308.23	310.99	309.19	313.21	312.09	308.95	311.43	309.16	311.71	311.39	308.8	312.37	305.17	309.09	313.55	312.24	311.03	309.12	312.75	304.93	311.3	311.92	307.32	310.85	309.5	311.49	306.74	310.46	311.52	309.37	309.51	311.42	309.42	312.28	308.52	308.45	312.01	313	309.45	310.89	308.39	313.93	306.54	309.09	311.68	311.18	310.46	310.47
314.01	311.38	310.16	312.43	317.08	313.06	314.62	307.74	313.53	312.34	313.8	313.66	314.64	311.76	314.97	312.66	308.1	311.85	311.96	316.64	314.14	315.83	313.18	310.86	312.04	313.89	313.48	310.98	311.4	308.27	311.2	314.67	315.86	309.06	313.82	311.45	312.23	312.26	314.31	311.58	314.43	310.46	313.74	317.4	315.54	315.35	313.66	315.37	313.85	310.52
307.82	301.44	300.77	301.76	300.67	302.6	301.88	301.38	305.51	299.66	304.32	301.91	301.83	299.39	305.57	299.91	301.65	298.67	298.08	302.09	300.33	301.7	303.77	302.32	299.67	301.29	300.59	300.45	300.9	300.35	304.11	300.41	301.68	299.94	296.54	300.94	302.18	301.53	300.12	299.1	301.95	300.07	303.47	303.46	300.94	300.12	299.62	300.26	301.39	298.86
302.94	304.24	298.73	304.62	300.04	302	300.64	304.76	300.96	305.91	306.62	300.39	304.89	302.71	302.66	304.27	302.6	299.82	304.94	303.88	305.3	302.69	304.75	302.83	301.08	309.62	304.88	304.82	302.76	304.42	298.09	303.01	302.45	303.52	305.02	303.8	298.48	305.21	302.81	303.22	302.51	303.78	306.3	303.78	304.53	303.55	301.79	302.79	302.71	301.3
317.26	313.21	314.1	317.24	316.71	317.25	312.37	315.02	314.67	313.38	315.99	314.95	317.16	310.43	316.28	316.93	314.08	313.67	312.24	312.47	317.62	315.23	313.92	313.9	318.38	317	312.9	316.42	318.6	312.94	310	318.24	317.38	314.53	312.55	315.22	315.36	313.29	312.59	317.46	317.4	314.78	316.44	312.77	314.03	311.62	314.54	314.08	319.19	315.89
305.17	303.26	303.7	299.75	304.45	300.15	299.41	302.72	303.5	301.57	302.17	302.13	301.91	303.56	303.06	301.08	300.75	300.88	302.8	299.9	301.13	302.17	298.78	304.23	301.96	303.63	300.31	303.16	299.57	304.45	304.85	305.1	302.74	304.59	305.31	302.09	304.77	301.61	303.17	302.21	301.12	301.57	301.34	301.89	300.73	302.66	301.27	301.71	304.3	303.37
308.47	307.32	305.91	304.86	305.85	307.34	309.1	307.08	304.96	306.5	307.46	304.02	306.39	302.07	307.12	305.64	306.07	304.24	306.46	306.2	307.57	305.82	308.38	306.25	306.29	302.77	303.7	305.69	305.5	306.62	310.06	303.23	308.53	306.88	302.55	307.43	307.65	309.61	305.1	309.25	302.6	308	308.62	307.18	308.6	306.21	305.58	306.03	308.68	306.97
312.99	310.75	309.72	310.1	309.52	317.12	310.57	314	313.63	315.78	311.11	311.55	310.1	313.42	310.19	312.31	315.56	308.62	311.62	309.53	313.13	307.67	310.2	311.93	311	312.17	313.19	315.66	312.52	314.71	315.68	314.13	315.36	312.2	314.19	314.02	310.83	311.98	310.95	310.87	310.54	311.66	311.9	313.5	315.49	311.24	314.11	313.55	314.37	312
303.9	305.49	302.81	304.73	304.86	303.79	306.12	306.78	306.68	304.87	308.16	306.53	304.71	305.83	306.08	303.73	305.29	304.12	303.32	304.95	304.28	304.9	303.77	304.19	305.61	303.13	305.59	302.14	304.91	305.64	305.97	304.15	305	304.81	306.6	303.27	307.3	306.75	307.51	309.05	304.25	304.82	304.13	306.95	307.6	305.93	304.35	304.4	303.76	306.89
306.9	303.1	305.39	301.64	303.98	302.07	305.7	304.14	301.14	301.68	303.24	305.25	305.8	306.71	304.68	305.98	307.51	302.51	306.06	305.94	302.12	307.6	305.25	306.71	306.77	303.31	307.9	303.59	306.59	302.55	304.9	304.19	305.6	303.28	303.4	305.88	303.4	304.08	302.05	307.14	303.27	302.15	304.38	303.4	307.81	306.79	303.78	305.42	304.13	306.55
309.11	309.18	311.8	312.75	311.18	308.18	310.53	309.75	310.69	306.27	312.94	308.67	309.49	311.54	311.5	315.93	311.04	311.15	315.76	310.84	311.29	310.95	311.73	309.34	308.26	309.6	312.41	311.58	309.65	313.03	311.94	306.57	307.48	310.19	309.64	307.91	310.8	312.83	312.65	311.85	310.27	313.39	310.65	313.55	310.8	312.43	308.89	310.61	311.38	308.78
303.2	302.59	304.51	304.81	303.38	299.06	299.39	307.99	305.37	304.69	302.44	305.3	301.84	302.29	303.01	305.18	302.52	302.08	304	302.36	305.48	299.63	301.53	303.22	303.51	304.55	303.5	302.94	302.44	303.44	300.49	304.25	307.27	302.37	302.1	302.61	300.59	300.5	305.95	304.56	302.4	306.51	302.05	302.72	301.82	305.47	304.43	302.33	303.18	304.52
310.02	305.96	306.22	306.71	306.29	308.7	306.47	307.08	305.35	306.58	306.39	306.28	306.06	305.16	308.87	305.81	303.9	306.59	306.24	307.55	307.08	304.46	308.41	304.33	309.24	305.46	304.99	306.04	304.38	306.79	309.23	304.19	305.65	309.15	305.03	307.31	308.67	307.12	311.01	307.74	306.87	310.79	308.5	305.57	307.54	305.68	305.58	308.91	309.08	309.34
291.47	294.1	295.65	294.48	297.92	295.49	295.36	298.72	296.39	293.36	296.68	299.91	293.68	296.74	297.26	294.31	293.14	295.6	296.1	296.41	296.19	296.35	298.3	296.18	294.63	295.51	295.24	296.45	296.62	296.44	295.92	296.29	297.46	294.24	298.48	295.67	295.55	293.87	297.53	297.06	294.42	292.55	297.17	294.65	292.43	296.23	293.92	292.05	294.54	294.38
312.22	314.39	309.78	313.38	312.42	311.32	314.91	314.46	311.84	313.3	315.44	309.82	313.01	311.83	312.71	311.42	308.45	309.28	311	316.84	312.11	315.09	316.77	315.13	314.89	310.24	312.27	312.23	313.67	313.23	313.31	313.96	312.7	310.61	312.56	312.59	311.79	311.07	311.71	313.14	311.8	312.26	310.17	313.1	312.47	312.86	311.03	316.69	313.28	311.36
315.75	311.5	315.63	316.43	314.75	314.09	313.81	312.68	314.29	313.36	315.11	310.92	312.68	311.89	316.69	315.02	315.39	313.5	315.22	311.83	315.67	313.63	316.59	311.23	315.88	314.81	310.43	314.24	313.5	309.8	313.99	314.92	311.19	314.09	313.06	310.98	314.13	315.01	314.52	315.27	315.02	316.42	314.84	314.03	311.71	316.54	311.78	307.63	315.18	313.89
318.53	320.25	321.29	318.8	320.35	319.64	314.22	319.04	320.37	322.17	318.83	319.25	316.45	317.45	316.22	317.64	319.44	322.7	318.94	316	318.68	319.28	317.16	320.02	315.76	317.78	313.96	317.7	317.16	319.44	319.67	315.7	318.36	315.45	318.36	318.37	318.96	320.25	315.73	317.01	316.52	319.57	317.15	317.46	321.41	318.3	318.71	319.47	319.49	322.45
314.61	318.9	317.31	317.77	319.63	315.97	315.21	319.36	315.68	321.42	314.37	317.26	317.9	315.88	315.91	317.51	318.8	318.22	317.9	314.52	319.6	316.28	318.43	318.13	316.55	316.89	315.88	316.86	318.19	313.98	316.13	318.42	313.72	311.95	313.86	321.85	316.64	317.1	319.42	316.01	316.63	322.62	313.91	316.16	318.39	317.41	320.49	314.87	317.25	319.76
317.82	313.85	315.49	315.9	314.86	312.66	313.24	313.92	317.57	315.98	315.25	317.88	317.65	316.25	316.09	311.63	313.18	313.49	315.09	313.69	315.43	315.9	314.16	317.73	312.53	313.21	312.18	314.88	312.45	314.77	315.58	311.52	315.13	312.94	315.78	311.29	316.11	313.61	314.19	314.66	313.56	317.37	316.97	312.34	316.6	318.07	317.34	317.11	314.99	316.08
306.76	306.04	300.89	306	307.15	305.01	305.81	300.65	304.28	302.85	301.87	305.82	303.25	302.52	300.68	304.36	303.5	304.7	301.35	302.56	305.59	302.61	304.14	305.86	306.99	303.84	306.86	303.24	303.32	303.3	301.52	303.99	302.72	304.37	298.23	302.82	303.26	305.6	304.35	303.97	304.46	305.9	302.04	301.92	306.5	304.15	301.74	301.06	306.23	304.93
300.85	299.97	297.15	296.6	299.74	302.62	302.2	299.09	300.85	304.06	300.86	300.33	303.04	303.93	304.37	302.15	299.79	299.58	302.03	301.44	301.48	302.88	299.7	303.55	298.54	298.76	299.65	303.14	299.29	299.25	300.67	301.01	299.67	299.1	298.52	307.53	300.57	298.97	300.17	299.93	301.71	300.31	300.62	303.83	298.05	300.7	304.39	301.15	299.4	300.44
313.29	315.15	311.05	310.42	310.11	313.17	313.46	309.3	313	311.44	313.05	310.41	314.15	316.68	313.13	310.13	314.37	309.64	315.16	312.57	310.78	312.63	309.27	312.49	310.1	309	311.89	315.03	312.95	312.03	311.94	314.28	310.82	311.05	316.5	313.12	310.5	309.91	312.17	312.58	312.86	313.18	311.39	310.9	314.1	311.82	311.61	313.17	309.63	312.38
311.26	309.53	309.57	309.13	307.36	308.35	311.84	309.27	312.48	310.65	311.03	313.57	306.5	311.46	311.13	309.74	309.63	307.5	310.98	313.37	309.86	309.64	311.51	308.06	309.1	306.09	309.34	309.73	309.23	309.5	308.24	311.75	314.42	309.01	312.06	313.44	310.09	311.7	310.91	309.37	309.85	309.69	310.07	307.88	310.14	311.59	312.4	310.93	311.16	310.31
316.98	315.77	316.36	317.71	316.82	316.65	319.88	318.32	318.92	317.06	314.63	314.32	317.4	315.71	316.07	319.45	315.14	320.62	315.16	315.56	315.9	317.97	314.59	315.95	317.3	319.77	315.15	316.02	318.14	320.55	318.71	318	320.11	317.01	318.54	320.52	317.15	316.77	317.17	316.67	318.22	319.52	319.87	315.48	316.91	319.4	318.03	317.52	316.36	319.04
299.34	303.05	300.41	302.49	303.63	299.88	301.87	300.42	298.39	300.45	302.46	303.13	304.53	301.76	300.55	302.37	302.19	301.67	298.64	304.65	299.18	305.59	301.3	302.16	302.39	303.48	303.34	306.29	303.89	305.28	306.36	303.79	302.88	300.3	303.85	303.77	301.64	302.48	303.65	300.7	300.39	304.3	302.12	304.93	302.6	302.25	300.18	301.67	303.06	303.17
315.64	310.99	313.64	310.74	316.88	318.63	309.77	308.88	315.59	312.8	310.36	311.75	310.58	314.21	311.96	313.44	309.69	314.34	312.72	310.69	314	313.1	311.53	314.92	314.78	313.26	315.86	313.82	310.64	311.1	314.23	316.55	309.94	310.16	314.85	312.9	313.04	313.9	313.84	310.94	312.55	311.43	310.1	313.79	310.62	311.52	311.6	313.06	310.98	311.68
317.11	317.4	314.24	313.92	311.62	312.66	314.22	314	317.51	317.4	315.01	315.78	308.51	312.51	315.11	311.08	314.63	317.09	314.54	317.71	318.71	312	310.82	312.55	316.38	316.93	314.5	317.83	311.83	312.46	315.98	315.63	317.27	312.09	312.88	310.15	313.6	317.93	316.01	315.97	314.28	314.23	314.58	316.99	315.86	316.23	316.05	320.57	314.69	316.08
293.09	296.61	294.35	293.84	296.04	294.65	293.72	293.01	295.55	295.32	294.35	299.11	295.04	296.83	295.23	296.21	294.31	294.65	294.13	293	294.66	297.24	296.33	293.34	295.08	298.86	298.26	296.08	293.69	294.9	293.53	295.42	295.5	295.7	294.86	295.49	295.45	293.65	295.32	297.36	297.52	299.23	294.71	295.23	294.34	293.46	297.88	293.53	294.45	296.48
316.34	318.54	319.98	318.17	318.77	316.55	324.07	320.01	318.9	319.96	317.11	317.22	318.13	317.6	315.84	316.99	315.71	321.91	317.8	321.38	316.97	319.76	317.24	317.64	319.1	318.79	317.73	320.63	321.15	320.32	315.98	316.44	319.42	315.6	320.48	317.67	318.27	318.95	313.87	316.36	320.61	314.28	319.43	317.26	317.48	320.12	318.48	316.49	316.64	321.83
315.89	314.89	317.9	316.84	314.75	319.7	316.66	314.34	313.7	317.68	313.85	315.8	314.47	314.57	313.98	318.69	314.27	315.77	314.01	316.29	314.99	316.96	314.14	318.33	315.09	317.28	316.56	317.44	313.02	318.24	318.96	310.99	318.61	315.5	316.84	314.72	318.05	316.93	320.59	317.52	317.96	316.74	311.16	313.35	314.86	316.42	319.35	316.46	318.34	319.04
312.38	310.56	310.49	310.46	310.09	313.34	311.66	308.27	311.19	310.77	311.53	311.16	307.84	310.44	311.91	307.96	310.41	305.38	309.38	312.86	308.82	310.09	315.33	313.03	310.82	311.35	309.39	311.56	309.19	310.68	309.67	310.67	308.55	310.61	309.78	309.24	312.92	310.84	310.14	308.8	311.84	309.34	312.6	310.22	311.36	310.27	313.79	309.36	312.04	306.29
326.82	329.46	324.41	326.41	326.35	322.96	325.36	328.15	326.01	325.77	330.39	327.71	331.03	325.83	327.82	324.34	330.71	327.76	329.15	326.78	324.48	330.03	324.85	326	329.87	328.45	327.62	329.68	327.58	326.79	323.49	325.41	325.68	330.89	328.07	325.77	326.62	326.65	329.3	330.27	326.94	328.22	328.41	327.52	328	327.29	330.68	331.26	330.23	327.78
311.99	311.66	313.07	310.37	314.55	316.62	316.28	311.68	312.7	309.7	313.68	308.51	310.56	310.12	312.39	312.69	312.8	311.55	310.35	310.52	307.98	312.04	311.82	311.87	312.26	313.49	313.2	309.79	313.53	311.96	315.46	311.93	313.96	309.68	312.55	313.54	311.5	314.33	313.27	310.18	311.69	312.5	309.83	314.17	312.16	315.45	310.99	313.66	307.63	313.33
305.24	305.07	304.61	307.02	305	309.21	303.7	307.34	303.65	303.82	306.43	305.14	305.86	306	304.15	303.59	303.42	305.5	304.44	301.44	303.41	305.6	305.62	303.73	304.1	308.44	305.7	305.18	302.1	307.02	306.16	302.67	303.65	302.84	306.21	306.64	303.92	308.64	305.5	305.49	305.56	307.51	304.57	306.93	307.71	303.01	303.58	305.15	307.56	307.81
300.71	299.46	297.22	298.83	301.35	303.24	302.11	295.97	298.46	300.05	300.48	298.07	303.66	300.17	301.52	300.64	302.81	300.01	298.12	295.95	300.72	300.85	299.32	298.7	299.36	297.95	299.75	298.83	297.98	300.03	295.64	299.59	306.48	299.2	301.29	302.49	295.94	299.38	297.2	299.62	299.35	298.79	302.34	298.12	298.02	301.54	296.42	297.31	300.55	303.25
314.3	315.33	315.94	316.29	312.61	315.03	314.62	313.86	316.43	315.19	317.07	311.43	311.3	316.96	318.17	315.46	313.76	319.55	314.07	315.29	316.03	314.31	315.04	314.67	319.12	316.51	312.77	318.12	314.96	319.22	316.57	316.51	318.3	316.37	318.19	314.16	315.25	316.77	317.69	314.23	312.27	318.61	313.38	314.47	317.26	313.83	316.61	314.52	315.12	316.32
318.25	313.59	319.15	319	312.55	317.33	317.22	318.16	317.44	317.93	317.42	316.19	317.69	317.35	317.46	318.8	319.51	315.41	316.53	320.54	317.32	318.54	316.04	314.41	315.95	317.62	319.71	315.64	315.03	312.87	316.22	316.89	318.58	313.94	316.89	317.68	314.89	313.63	319.77	315.79	320.75	316.1	318.82	313.84	316.29	315.22	316.93	314	314.25	320.23
299.05	303.49	301.7	302.73	303.46	302.94	300.14	301.35	300.43	299.01	305.43	297.99	302.68	301.34	302.12	299.39	299.87	302.12	299.32	301.93	306.07	300.96	295.13	300.94	300.72	299.56	297.95	300.2	301.11	301.74	299.54	299.32	299.13	300.49	302.68	299.81	299.68	303.35	301.55	302.95	300.47	301.48	300.58	301.9	301.16	299.63	303.3	299.68	304.41	302.41
315.19	312.72	315.5	316.39	317.45	316.74	313.97	317.51	315.96	317.02	312.59	316.43	315.78	317.97	315.12	310.66	312.92	311.51	314.62	314.27	315.73	313.3	315.2	313.5	314.94	312.59	314.46	314.23	317.52	312.25	315.55	316.24	316.25	316.06	315.31	315.95	314.8	316.68	316.81	315.01	314.29	314.93	312.81	314.81	312.05	315.25	315.42	312.01	314.95	317.06
314.77	313.65	310.62	315.22	316.8	314.14	313.61	311.15	313.79	315.54	312.29	312.9	315.22	315.86	313.36	312.6	310.63	310.97	312.42	317.27	313.54	311.2	311.81	314.77	312.43	314.11	315.31	315.7	312.56	312.35	314.21	311.92	316.99	313.3	312.75	310.07	310.82	312.17	316.73	315.82	316.82	315.45	311.05	308.78	313.77	313.35	312.86	310.86	313	311.06
312.64	310.42	310.8	310.03	310.42	312.81	311.82	311.45	309.23	310.84	311.15	308.71	311.89	312.2	306.91	311.24	308.77	311.97	309.39	307.15	312.78	312.5	309.94	310.89	309.32	313.1	312.88	311.91	311.16	313.84	312.56	312.92	309.21	313.65	312.98	315.83	313.15	313.61	311.7	312.55	316.22	311.01	314.25	311.06	308.21	312.05	315.18	311.43	310	315.1
324.12	328.44	329.33	329.2	329.49	328.14	325.31	328.55	328.18	330.68	326.16	326.95	327.57	328.08	324.08	331.26	329.11	327.45	327.15	326.23	324.39	326.69	325.68	328.26	330.55	330.36	324.37	330.77	329	329.11	330.07	328.46	328.74	326.57	327.99	326.7	327.66	332.09	330.05	328.34	324.8	327.91	327.5	324.9	328.76	323.41	328.24	326.87	329.89	326.8
317.77	317.96	318.39	317.71	310.91	318.2	312.68	314.98	317.81	315.68	316.77	322.25	316.17	314.92	314.98	317.86	313.66	319.04	316.12	317.27	314.03	317.38	314.94	316.62	318	315.95	314.97	317.56	318.98	316.47	315.33	316.11	309.76	313.71	315.22	316.36	314.25	313.93	321.04	315.14	316.09	312.5	312.09	314.16	317.64	317.3	319.53	315.87	313.94	314.93
313.5	311.72	314.42	313.58	309.72	314.1	315.25	315	313.43	315.1	312.83	309.77	312.65	312.87	315.33	313.35	313.74	315.32	312.74	313.43	311.4	312.15	310.77	315.37	312.1	314.14	312.36	318.03	313.59	314.15	310.76	313.41	313.48	310.78	314.81	311.83	315.35	312.26	310.74	315.7	312.42	314.17	313.55	313.24	313.61	311.19	311.67	314.56	313.62	315.54
318.62	317.3	319.54	316.75	316.95	318.73	316.4	319.91	319.5	318.8	318.32	317.92	317.02	318.05	316.16	318.15	315.55	317.88	318.75	317.79	324.83	317.42	318.08	314.43	318.3	319.57	320.06	318.6	320.47	315.2	318.34	319.95	316.07	319.45	314.04	319.98	318.71	317.2	317.09	318.54	320.74	316.17	316.85	317.44	319.04	316.73	317.02	320.53	315	319.07
302.09	304.11	303.07	302.82	304.76	304.04	304.84	305.21	303.3	306.54	303.46	307.55	303.57	304.25	301.98	301.26	303.48	300.53	303.72	306.4	304.22	302.31	300.19	303.55	303.14	307.17	304.97	304.68	304.92	301.66	306.25	301.26	302.07	307.13	304.8	307.01	300.49	304.09	302.49	301.14	306.25	303.02	302.41	306.2	304.29	302.8	301.79	305.94	304.36	303.32
315.25	312.51	313.32	316.8	316.74	312.03	316.94	317.99	319.44	316.1	318.19	317.17	315.61	318.94	317.44	313.59	314.77	314.51	314.88	317.74	315.29	315.01	318.62	314.71	313.99	319.27	316.79	315.95	319.07	319.39	316.95	314.3	315.36	312.16	313.13	315.91	318.01	317.38	316.59	315.53	313.74	313.3	316.63	313.34	316.08	315.26	316.55	314.94	313.51	316.33
300.8	305.54	301	299.57	303.3	302.39	301.39	299.54	303.51	300.37	303.01	301.77	302.2	302.27	300.45	303.03	300.06	300.15	303.4	302.2	300.13	301.4	300.18	300.3	301.3	298.58	297.12	302.46	300.07	301.5	299.22	302.78	302.55	301.06	301.74	301.81	300.2	303.02	304.13	301.48	302.93	299.58	300.22	302.85	299.77	297.57	303.45	302.93	302.55	304.43
314.28	315.75	316.68	312.95	314.05	313.86	313.97	312.85	315.23	317.06	316.51	316.5	317.15	314.58	319.67	315.82	312.32	313.53	318.14	315.34	313.54	317.73	317.81	314.21	313.34	317.32	315.91	316.89	318.86	310.32	316.01	312.92	313.74	315.47	314.18	314.06	316.19	315.66	315.52	316.31	312.68	315.51	318.52	315.19	317.72	312.18	314.95	315.92	315.16	317.33
301.6	302.87	298.5	298.66	303.36	302.03	302.72	300.88	302.41	301.24	303.17	303.31	304.25	301.99	304.41	301.79	298.86	299.11	298.83	300.55	296.06	299.68	298.11	299.63	299.12	299.33	300.21	305.49	300.09	301.16	300.83	301.79	302.23	303.03	304.59	299.38	301.34	302.64	298.71	302.18	299.66	301.2	300.61	298.9	301.13	299.05	305.28	299.12	301.89	303.02
318.09	319.86	318.59	319.06	314.39	316.43	314.99	315.62	317.81	316.8	315.41	318.73	319.93	318.82	315.66	320.91	312.91	320.33	316.42	314.9	319.77	315.62	313.79	315.74	315.87	315.8	316.35	317.4	318.3	315.5	318.5	316.59	314.66	316.66	318.99	316.65	319.28	314.35	320.34	320.44	314.9	314.48	316.08	317.15	316.88	316.58	316.41	315.95	311.71	316.9
300.51	299.57	298.1	300.42	302.81	301.9	303.24	298.58	300.73	305.22	304.08	304.67	299.68	302.21	303.57	303.75	301.72	300.9	302.52	298.75	300.13	303.48	302.45	302.98	302.42	300.21	299.05	302.6	301.75	302.33	302.7	300.83	299.43	300.84	305.07	300.87	301.5	305.84	302.04	301.6	303.61	301.96	298.5	302.88	302.55	302.73	303.44	302.93	300.12	299.62
304.54	303.15	301.93	302.7	302.43	304.46	302.95	300.79	304.92	300.11	302.87	303.23	299.23	302.56	302.83	300.37	304.52	302.49	302.44	304.18	300.55	299.57	303.54	304.49	302.42	302.8	301.06	306.93	302.49	304.31	303.97	304.55	303.25	306.81	302.84	305.02	299.76	304.14	299.98	302.01	303.17	303.65	298.53	301.24	303.23	301.01	303.8	301.67	305.13	300.41
316.11	315.02	316.08	315.88	316.84	315.47	313.02	312.72	315.98	313.27	313.97	314.63	315.97	313.93	316.17	314.84	317.09	315.62	314.84	316.1	313.96	311.96	313.39	313.83	313.31	311.81	317.96	316.21	316.04	318.85	314.99	312.28	318.8	313.38	312.98	319.73	316.59	316.27	316.42	312.39	314.46	312.73	314.06	314.78	314.51	314.75	315.01	314.9	312.59	313.45
307.86	304.17	305.36	301.75	304.77	309.07	303.78	303.53	310.06	308.3	307.12	305.16	305.67	308.02	307.24	305.53	308.37	305.99	304.21	309.24	304.75	304.44	308.51	307.56	299.86	305.21	301.07	304.12	307.34	308.26	304.18	309.54	302.72	305.84	306.98	306.81	303.3	306.4	305.36	302.51	305.04	305.61	305.75	308.02	306.72	304.38	306.73	306.73	305.48	304.32
295.81	295.34	295.64	292.55	292.97	298.73	293.69	292.89	296.13	298.01	294.38	292.93	294.2	296.32	294.62	296.89	292.06	296.44	295.6	294.89	298.96	296.62	294.86	294.47	294.52	296.17	297.84	294.18	292.39	294.9	293.72	293.98	289.59	297.94	295.57	295.45	294.05	293.95	294.42	293.45	298.83	295.01	296.34	293.96	295.88	289.74	294.11	298.06	293.62	295.44
306.18	303.18	302.81	300.1	306.83	306.83	303.58	305.56	308.38	301.39	299.29	299.34	306.62	308.54	302.99	304.84	304.07	304.47	303.57	304.15	302.58	303.62	300.06	303.34	302.52	300.84	303.04	303.03	301.54	309.24	302.45	304.29	303.87	303.29	301.42	304.47	303.76	304.15	307.38	303.33	303.94	305.15	301.14	302.77	301	303.62	304.36	306.51	303.62	306.97
294.14	292.13	294.48	294.58	293.14	291.52	289.62	291.04	294.26	297.23	292.8	292.1	292.82	295.89	294.12	292.64	294.78	293.32	292.11	289.09	292.68	294.36	293.54	295.15	293.72	294.09	296.45	297.91	293.65	296.25	296.61	292.1	293.73	295.6	296.25	294.74	291.17	293.97	293.51	294.42	295.81	294.49	292.84	290.42	292.21	294.51	294.66	295.15	296.78	294.39
328.49	333.26	329.65	330.63	329.66	331.28	327.21	328.46	329.41	332.89	329.05	328.65	330.34	327.68	331.9	329.83	325.57	329.53	330.48	324.86	329.13	332.66	327.88	330.75	329.54	328.5	329.99	329.09	325.78	328.09	326.85	324.49	328.61	329.74	327.96	327.59	328.41	326.79	328.17	329.71	329.99	327.48	326.88	326.24	329.76	327.55	325.72	328.57	327.33	325.74
298.95	298.15	304.98	298.33	297.53	298.14	300.75	297.16	300.9	298.51	300.4	301.42	298.53	301.55	300.52	297.76	300.4	302.25	300.33	299.94	301.1	301.36	300.62	301.07	300.57	301.3	297.62	297.4	299.69	298.13	303.52	300.91	297.79	301.93	298.26	301.54	301.34	301.2	300.7	297.11	303.04	302.51	302.28	298.9	300.83	300.65	301.7	300.98	300.6	303.75
295.8	294.85	292.94	297.61	296.21	295.55	295.49	295.89	295.51	292.94	294.34	294.61	293.37	294.79	293.27	291.8	293.36	290.87	292.7	295.91	293.37	296.48	292.67	294.36	296.32	295.69	292.87	294.42	292.8	293.52	294.49	293.64	295.61	290.7	292.96	293.49	294.68	291.73	293.5	294.61	293.51	298.44	294.06	293.3	293.55	295.52	295.05	294.35	291.87	296.78
317.43	317.9	317.08	316.31	320.48	321.71	319.32	317.94	317.31	314.91	316.08	318.31	319.26	314.24	317.71	318.12	315.34	313.38	314.71	317.83	317.7	317.68	313.87	314.01	315.71	314.11	322.85	322.22	313.59	318.09	318.39	318.33	315.03	319.57	316.06	318.73	317.93	317.92	317.24	317.67	312.83	317.12	314.51	316.5	320.36	315.98	315.43	318.48	318.43	315.32
316.06	314.08	316.44	314.05	313.86	315.89	314.56	315.92	315.12	319.63	313.81	314.98	316.89	315.22	312.7	311.95	318.86	316.1	314.11	316.53	315.97	315.47	314.43	314.49	311.86	319.04	319.77	315.36	312.34	311.81	315.41	314.48	317.35	317.39	316.47	313.71	317.39	311.34	314.53	319.41	314.82	314.66	315.66	315.17	316.86	315.49	317.37	317.23	315.38	315.75
313.79	317.69	310.27	313.59	316.27	311.18	316.03	315.67	312.1	312.29	312.34	312.23	314.39	313.92	312.14	312.79	315.28	314.26	313.62	311.27	312.43	310.79	311.87	314.05	312.58	313.97	311.94	312.41	316.26	313.72	313.32	314.31	313.61	315.24	311.91	314.95	313.82	313.1	311.53	312.47	310.09	311.63	317.09	312.52	315.24	312.21	313.42	315.2	312.4	313.6
308.91	304.6	306.86	305.23	306.22	304.49	303.85	309	306.38	307.3	309.48	304.87	305.14	307.18	308.28	306.05	305.23	306.74	300.97	306.48	306.71	306.62	309.86	305.69	308.76	306.4	309.28	307.69	307.37	307.41	304.12	309.31	305.99	307.24	306.33	304.71	304.35	302.7	304.65	307.67	303.69	308.75	309.09	306.33	303.59	305.17	305.81	307.46	303.67	303.51
328.42	326.04	331.35	329.83	329.03	330.4	330.86	325.82	328.19	327.48	330.26	328.73	328.77	326.8	323.64	329.66	324.48	327.83	331.63	329.62	326.75	328.06	329.6	328.79	327.78	326.65	327.18	326.66	324.49	326.45	326.47	327.71	325.45	329.06	328.43	325.96	327.27	327.51	328.59	328.21	327.92	324.1	324.02	329.12	323.75	329.75	326.61	329.39	329.88	328.96
316.2	316.25	318.71	314.61	319.34	318.26	316.33	320.84	315.31	319.74	315.4	318.97	315.29	316.37	317.97	317.23	314.81	315.56	317.19	319.02	315.58	316.43	319.38	315.67	318.63	318.56	316.9	319.31	316.14	318.97	320.98	317.3	314.73	317.35	319.07	315.56	321.4	314.02	315.14	315.72	316.98	316.17	320.23	316.36	318.77	319.3	318.5	317.67	317.19	318.84
307.98	309.2	306.66	306.32	305.18	310.13	307.94	307.07	307.75	308.3	306.32	304.28	305.18	306.41	306.19	305.79	307.56	305.14	305.79	306.12	306.53	311.21	308.52	302.5	307.18	307.52	303.53	302.9	308.65	307.24	305.85	305.7	304.88	304.18	307.22	305.32	305.22	306.66	304.12	309.57	303.8	307.11	309.12	305.71	308.08	302.7	302.26	305.21	307.28	304.76
314.47	314.26	317.53	315.41	314.98	316.15	315.95	313.84	314.34	315.88	313.84	315.64	316.72	316.26	316.87	320.21	315.68	318.47	312.58	312.27	315.72	315.69	313.88	316.57	318.68	310.62	317.03	314.16	319.19	313.06	314.67	317.61	317.27	315.12	311.22	313.49	316.9	317.4	313.38	319.74	314.85	318.08	314.4	317.8	317.42	317.65	314.65	316.33	315.11	312.66
304.98	303	302.05	300.73	303.58	302.36	300.04	302.44	300.9	300.67	303.22	306.09	303.9	304.68	301.61	301.88	304.44	305.72	301.52	303.76	302.89	303.87	303.8	300.13	301.98	301.54	300.17	301.25	302.84	305.5	301.84	303.76	302.81	303.87	301.54	303.12	303.23	305.81	303.02	303.26	304.53	303.55	302.25	300.76	306.86	303.2	301.38	300.95	301.45	300.92
317.71	316.69	312.88	315.38	317.99	318.01	317.18	319.37	316.1	316.46	320.58	316.76	319.81	314.22	318.95	315.85	317.91	317.59	317.58	317.55	318.01	317.07	317.82	321.5	316.68	316.4	314.8	314.35	316.37	314.2	318.13	315.71	317	318.19	317.14	318.11	313.69	316.22	317.87	319.7	318.16	319.6	316.68	316.29	316.08	315	318.32	314.56	319.62	316.16
305.95	305.31	303.17	304.39	304.72	299.88	300.87	308	300.91	302.35	305.35	303.34	304.26	306.42	303.98	310.59	305.87	302.67	304.31	304.39	304.91	302.81	301.97	302.35	304.71	307.85	306.09	303.04	303.42	304.2	304.95	303.15	303.34	305.7	304.82	306.94	304.75	304.41	303.54	309.11	307.24	302.91	297.65	302.61	302.1	299.71	307.81	302.39	305.53	308.74
302.05	300.24	302.11	297.47	299.46	301.32	298.65	298.77	295.92	300.34	298.66	300.77	299.19	299.13	299	304.64	299.82	298.82	296.73	301.23	297.08	302.05	302.7	297.77	298.5	300.14	301.77	297.57	301.93	298.37	297.5	304.53	299.5	305.22	301.11	297.43	296.4	298.26	298.96	300.76	301.34	297.32	300.69	298	296.91	302.12	302.88	299.85	300.98	298.6
305.47	305.93	302.62	304.93	301.49	304.74	302.68	301.25	305.29	304.82	304.84	300.38	302.71	303.05	302.39	304.18	303.33	302.78	303.1	301.99	300.5	301.71	303.12	302.94	303.32	303.75	305.74	302.1	307.37	304.42	300.84	304.26	302.24	302.87	304.08	302.42	302.49	305.18	299.73	304.08	304.98	300.45	298.53	302.33	303.97	300.68	302.56	299.74	302.28	305.13
305.07	308.27	308.32	306.63	300.07	306.97	303.57	304.76	303.74	304.96	302.3	305.24	304.8	302.96	301.63	300.1	304.92	305.3	301.58	307.29	302.28	303.03	305.9	304.25	303.79	304.01	300.85	307.74	306.29	301.52	302.48	304.71	302.65	304.62	305.84	302.55	303.6	304.81	304.36	302.06	303.27	306.05	306.89	303.2	302.46	303.2	304.05	302.29	306.25	305.15
313.16	313.5	316.66	314.66	315.06	314.08	318.12	312.96	314.3	311.67	318.11	314	316.79	311.86	314.84	313.34	314.14	311.8	316.19	313.89	313.8	311.98	313.96	312.69	314.57	313.7	315.09	314.67	314.2	312.7	312.11	311.04	310.49	313.66	315.33	315.94	314.17	315.4	315.24	312.79	313.52	315.26	317.31	314.45	313.69	314.49	317.05	314.26	310.29	309.85
307.45	308.33	310.48	309.83	310.24	312.36	310.72	310.48	312.26	309.35	310.97	312.12	312.31	312.21	311.63	309.91	312.26	308.37	311.54	313.04	308.76	311.5	308.43	308.23	314.61	312.91	313.3	308.41	314.03	313.07	310.11	310.75	309.51	309.32	308.5	311.24	313.74	309.1	311.39	310.66	311.22	308.38	312.22	312.43	311.56	309.91	311.96	311.37	315.15	307.84
305.7	300.24	303.21	304.48	302.95	304.7	303.12	303.87	302.34	301.18	303.09	301.08	303.82	302.42	303.9	302.43	304.15	303.07	304.15	302.56	301.17	299.91	307.08	299.15	299.77	297.96	299.79	302.91	302.67	302.99	306.95	301.48	304.37	302.88	304.98	301.01	299.28	300.15	299.95	304.31	299.66	302.82	301.55	303.38	302.54	300.17	302.28	299.67	303.92	300.58
305.56	306.73	303.43	300.9	305.29	304.99	304.77	304	299.23	305.02	305.97	304.63	308.92	304.22	304.75	303.23	307.01	305.01	300.91	302.76	305.96	306.23	302.03	306.42	308.97	303.15	307.81	304.07	303.45	307.28	305.79	308.67	304.68	304.35	303.71	303.26	302.17	304.97	306.31	306.47	305.01	304.76	304.69	306.49	306.29	304.99	300.66	302.1	308	303.17
316.41	315.81	312.68	311.97	313.47	308.95	312.21	313.73	314.45	317.18	311.01	314.34	311.82	312.9	315.43	314.07	309.84	316.53	312.56	314.32	314.17	315.05	313.51	315.08	316.76	310.67	310.92	312.14	314.73	311.41	314.27	316.01	314.6	316.02	311.71	316.96	314.68	313.41	317.33	313.38	316.51	312.55	315.56	316.58	311.82	313.32	316.68	310.94	315.43	314.27
329.23	329.61	328.58	327.57	328.46	328.3	327.8	327.02	329.51	325.09	326.26	329.43	327.73	326.1	324.87	329.35	330.79	327.77	327.1	326.99	328.17	329.39	329.52	326.96	325.07	326.57	327.32	326.22	328.13	328.16	326.58	326.21	324.27	332.78	327.26	328.97	327.94	327.6	328.32	327.48	329.17	326.84	328.46	329.9	332.17	329.54	326.94	325.9	325.04	325.42
301.99	304.13	303.69	302.56	301.86	300.06	305.77	301.26	305.56	300.39	301.7	300.93	303.77	297.61	300.08	305.05	304.09	304.57	299.48	300.04	304.23	301.45	306.31	301.35	300.54	301.08	302.58	300.2	300.84	301.25	304.29	304.68	303.13	300.91	305.48	301.26	302.21	299.64	301.75	303.63	300.57	301.28	304.28	305.65	303.78	302.97	304.19	298.57	301.38	300.29
320.34	317.89	318.98	316.66	322.39	316.91	313.43	320.01	314.67	317.48	320.83	319.34	321.39	317.19	315.79	316.09	319.43	318.07	317.11	319.38	317.28	316.22	315.44	315.39	316.34	316.98	322.94	320.01	316.51	315.76	318.84	320.39	320.75	318.16	319.76	317.64	319.5	318.67	318.56	314.4	314.33	319.17	318.16	315.76	317.3	315.7	321.61	319.64	321.88	317.17
294.2	292.05	292.73	295.94	292.67	292.17	295.75	291.78	294.74	294.17	293.42	294.04	293.51	293.48	296.13	296.95	294.4	295.72	298.06	294.65	293.69	292.48	295.15	292.02	293.73	294.92	290.56	292.57	296.41	293.87	295.83	296.13	293.06	293.78	294.45	293.38	295.28	292.41	298.5	292.51	294.18	292.93	294.1	291.36	296.86	294.79	295.53	296.71	292.99	296.2
307.01	306.95	309.86	307.63	306.43	309.41	308.17	307.49	308.77	308.6	305.59	306.5	307.5	307.2	305.34	306.46	308.28	309.46	309.07	309.99	307.41	306.75	307.31	305.96	309.27	306.9	304.35	306.62	308.75	311.42	310.27	308.12	307.14	307.26	305.23	307.2	309.38	307.45	303.43	304.48	308.99	305.99	308.78	308.28	306.77	306.85	307.9	310.21	307.58	308.63
322.31	323.57	325.97	320.89	325.64	328.44	324.2	326.2	322.48	325.69	325.63	324.15	324.34	325.23	326.85	326	324.66	327.49	324.83	326.19	324.13	325.52	327.79	328.83	322.37	324.31	322.78	322.79	323.79	326.02	326.25	327.19	322.39	326.78	324.49	322.14	324.84	327.41	327.05	326.44	323.1	327.24	322.41	325.33	322.62	323.61	323.04	321.93	324.45	327.02
315.45	316.27	315.8	319.07	314.36	318.99	318.84	314.76	313.2	315.36	316.59	315.91	312.6	316.81	319.43	318.44	317.01	314.41	316.19	312.44	316.5	317.75	315.64	313.93	315.67	315.47	317.38	313.9	315.28	315.79	314.79	315.75	314.68	317.96	314	316.35	311.03	317.98	315.24	317.39	316.56	314.28	315.09	316.2	311.88	315.67	314.96	314.92	315.83	319.04
309.38	305.24	303.35	305.3	304.56	305.37	304.65	304.52	304.81	304.35	301.52	303.58	306.71	303.15	301.34	303.23	303.6	305.05	305.57	305.36	308.91	304.53	307.34	304.55	301.84	302.36	307.33	305.99	305.71	304.34	304.01	304.38	305.15	306.42	303.88	304.44	303.82	306.76	300.65	308.65	307.52	302.28	303.89	303.69	306.13	305.28	308.21	309.62	307.28	301.54
302.04	300.84	304.89	305.84	304.7	307.65	304.22	305.18	304.06	300.64	305.8	303.21	307.38	305.46	304.31	302.54	305.51	302.04	303.49	306.29	302.55	301.35	306.96	306.81	306.05	305.96	308.35	306.51	302.63	306.24	303.69	306.53	306.37	305.56	304.74	305.94	304.13	303.19	303.9	303.59	303.4	304.65	305.53	305.97	303.64	305.48	301.55	304.59	303.49	302.55
308.53	309.64	309.68	309.68	308.73	310.94	308.98	310.48	309.88	305.45	310.83	310.18	305.51	307.96	308.88	311.85	306.22	309.94	310.17	308.84	308.36	309.43	309.87	307.4	308.14	308.09	310.35	303.37	312.41	309.45	307.45	309.81	309.35	311.09	306.43	309.24	312.43	307.37	305.25	309.84	309.17	312.2	311.3	311.67	307.93	307.83	310.31	307.14	310.1	306.42
310.99	312.17	315.67	314.6	313.91	311.14	315.93	311.75	313.97	315.59	313.28	311.8	308.84	316.42	312.76	314.78	314.6	313.65	316.54	314.1	312.27	312.99	312.93	310.4	314.32	312.87	313.76	311.7	316.24	316.72	312.77	314.79	310.01	314.9	313.59	316.4	310.25	312.99	314.24	310.63	312.22	310.81	314.44	312.02	311.69	313.2	310	313.86	313.15	309.62
297.71	302.38	301.02	299.42	297.63	299.92	300.38	297.49	297.94	299.88	298.81	301.69	300.17	300.87	298.87	300.57	301.93	300.65	300.77	300.21	297.3	300.4	299.42	301.43	299.61	298.15	295.76	299.58	300.17	295.32	302.06	301.32	300.29	298.75	299.12	303.02	298.55	302.08	299.05	297.39	298.18	298.27	301.05	300.44	301.55	301.96	300.56	299.23	298.13	299.6
307.42	305.39	307.29	304.92	309.07	302.54	307.13	306.58	308.06	305.55	302.29	309.19	307.73	307.43	310.14	304.08	303.22	304.2	307.35	306.23	308.8	305.69	302.86	303.89	305	306.61	308.55	306.16	307.81	304.41	305.51	307.24	306.7	304.89	309.97	305.36	303.04	304.98	305.37	307.57	305.94	304.44	303.43	306.56	306.24	311.57	307.55	306.82	307.94	306.35
313.5	315.27	310.6	312.27	313.73	314.34	316.41	315.54	315.65	313.41	315.84	316.44	315.37	317.61	313.42	316.68	319.63	312	315.07	312.38	311.99	311.81	313.68	313.61	316.43	317.85	313.03	313.72	309.55	312.58	310.58	313.6	315.42	313.59	313.75	309.98	315.28	311.74	313.86	314.37	315.97	314.62	313.45	309.58	314.87	316.43	317.12	317.1	311.92	314.72
298.77	295.42	300.29	301.05	298.6	304.15	303.91	300.78	301.82	300.71	302.4	302.32	301.59	302.86	301.93	300.91	300.83	298.89	303.65	304.08	300.42	299.37	300.41	303.23	303.2	301.27	303.93	301.26	300.54	303.8	302.49	301.36	300.78	300.99	299.65	301.11	300.29	301.34	300.64	298.05	301.22	299.97	299.22	299.82	302.94	300.42	298.97	303.5	299.49	301.5
303.69	307.57	301.25	308.31	305.81	303.47	305.31	305.21	308.47	305.73	307.14	305.76	303.95	309.47	305.64	305.96	304.42	306.75	305.83	310.1	307.1	301.59	306.44	305.19	304.73	304.5	305.56	307.15	308.13	306.91	305.14	309.77	306.25	303.51	303.03	307.17	306.01	308.97	306.41	306.09	306.81	306.74	305.57	306.53	307.13	307.96	303.98	306.09	307.72	303.27
317.9	318.26	316.16	318.21	313.62	318.15	314.59	316.65	315.74	311.74	316.14	318.12	316.55	314.87	316.66	313.72	316.64	314.56	318.3	316.17	316.04	314.41	316.52	316.91	314.67	317.66	317.77	314.57	315.55	314.68	319.21	315.44	316.81	314.69	317.54	315.33	317.54	318	312.61	318.45	316.24	314.13	317.75	315.85	318.19	316.74	317.13	314.11	314.89	316.74
305.88	307.21	308.61	305.75	306.91	306.7	308.36	306.26	305.32	308.34	305.52	310.67	308.89	308.51	308.77	308.94	308.62	304.49	306.72	306.3	310.34	306.97	304.47	307.5	304.64	305.81	302.27	307.5	307.88	305.67	310.27	304.26	307.6	308.43	303.3	308.8	305.05	309.76	308.1	307.4	306.92	307.55	306.99	303.07	308.67	308.52	306.63	303.25	306.64	305.52
318.4	319.05	323.54	317.99	317.58	320.69	317.57	318.78	321.05	317.39	321.75	321.69	314.02	314.88	318.19	316.42	316.31	319.68	318.95	319.56	318.25	319.11	317.25	319.26	318.6	319.13	317.91	320.5	319.23	318.21	321.39	320.83	317.29	316.4	318.55	316.99	316.54	317.59	315.93	316.51	316.02	319.05	319.33	317.45	316.35	320.91	319.63	317.91	316.5	320.29
298.28	296.74	299.1	298.28	297.45	296.19	296.82	298.79	296.6	297.46	298.27	293.71	298.47	301.93	295.51	295.88	294.02	296.62	296.99	297.15	300.1	295.09	300.04	297.67	297.77	298.82	296.05	298.66	294.2	296.4	298.52	294.74	295.59	295.41	298.22	300.62	298.65	297.55	300.64	298.47	296.51	294.23	297.46	297.88	297.62	295.34	294.17	295.48	300.47	298.2
321.14	317.21	319.14	320.32	320.11	321.2	319.07	319.7	320.98	319.47	320.92	319.53	320.13	319.92	318.08	316.5	316.1	319.57	319.61	318.17	322.08	322.06	316.31	319.17	321.49	317.86	319.05	320.19	319.97	315.36	317.9	319.49	319.74	316.6	317.48	317.31	315.61	323.75	316.73	321.18	317.62	319.27	320.85	321.16	317.12	315.66	317.57	319.07	318.57	319.54
315.19	313.19	314.88	313.29	315.34	315.01	315.18	312.39	316.28	312.59	312.86	314.99	313.1	311.92	313.36	310.85	315.63	318.95	311.53	318.05	317.28	315.36	313.75	316	313.47	313.16	315.44	315.1	313.53	311.42	315.95	313.39	314.23	314.51	312.17	317.25	315.46	314.65	314.61	311.17	318.98	314.88	313.01	314.79	317.78	313.5	313.34	313.98	316.66	314.22
316.27	316.82	317.67	319.37	315.9	315.83	318.19	315.32	317.63	316.7	314.68	317.28	316.66	314.63	315.29	316.26	315.54	314.05	316.92	316.43	318.2	317.6	320.72	314.49	316.14	319.77	317.06	320.53	318.58	317.06	318.08	315.36	315.44	317.73	318.66	312.19	314.56	314.81	315.07	315.49	318.05	315.57	317.7	315.65	319.29	315.3	317.46	315.66	313.05	317.33
308.6	311.98	312.76	308.35	313.28	310.39	313.39	309.43	307.32	311.51	312.15	309.44	311.1	308.24	308.83	311.79	306.77	308.38	313.32	314.82	309.35	313.17	304.78	308.03	312.2	312.42	312.67	313.96	308.84	314.5	310.84	308.71	310.27	309.35	311.5	314.24	313.96	307.72	310.4	311.71	309.67	309.74	309.26	310.18	308.09	311.65	310.48	310.37	311.04	311.07
312.75	310.01	310.28	312.52	313.92	310.32	308.03	311.98	310.82	310.12	309.87	308.43	309.57	309.77	308.96	308.04	309.99	307.94	311.16	307.01	310.06	307.72	310.9	311.85	309.69	309.65	313.71	311.54	312	308.63	311.96	311.15	308.61	309.48	310.4	307.69	310.67	307.74	308.03	309.28	310.02	311.7	311.57	311.85	314.01	308.05	310.36	309.04	308.47	311.67
318.28	315.56	318.44	313.98	317.25	318.37	315.6	316.66	317.02	316.89	321.3	316.95	319.67	319.35	319.01	320.44	318.88	321.76	317.98	319.66	319.54	320.88	315.52	314.27	317.32	317.21	319.39	319.65	319.26	318.24	317.2	322.09	318.33	318.83	320.33	318.77	318.29	315.77	319.04	316.41	318.62	318.34	318.69	321.18	318.84	316.84	320.94	317.22	319.74	316.36
300.52	304.87	304.68	301.67	300.64	307.27	302.26	302.64	304.07	304.21	303.27	298.85	300	301.64	304.2	303.99	302.03	301.87	300.45	302.7	299.73	303.51	302.2	301.78	305.5	299.6	304.04	301.42	303.36	296.19	301.46	303.87	300.62	301.6	299.65	302.46	300.19	305.8	306.06	305.14	303.87	305.09	303.88	301.37	301.03	301.83	300.05	300.27	302.47	306.85
301.91	303.74	304.08	304.39	302.75	300.4	298.36	303.76	301.96	299.84	300.21	301.47	304.39	300.15	300.77	296.46	300.96	301.82	301.03	296.1	302	306.27	300.49	300.43	302.89	302.52	296.07	304.79	301.98	303.38	301.59	301.72	303.72	302.12	299.97	299.63	301.67	298.71	298.92	302.68	299.61	299.44	300.27	297.85	301.58	303.77	302.12	301.92	301	303.32
304.47	306.97	303.57	310.31	303.63	301.64	302.44	303.15	302.65	305.66	305.73	306.42	302.84	304.8	305.28	307.15	306.33	307.35	306.12	303.82	307.12	307.22	302.14	305.9	308.68	307.38	305.14	306.93	307.34	302.19	303.15	303.71	305.42	301.18	303.67	304.02	305.06	305.42	303.47	307.26	303.03	304	304.49	307.93	306.48	304.37	301.93	307.31	306.7	305.51
313.6	315.2	311.34	314.67	313.21	312.97	313.32	311.63	316.5	317.71	313.75	311.4	314.27	316.33	313.82	315.9	311.41	311.75	314.8	312.33	310.32	313.01	314.93	314.27	316.17	312.28	315.47	317.22	315.49	315.63	312.44	313.35	313.08	313.01	314.36	311.64	312.66	312.4	317.09	314.27	309.26	310.29	311.7	313.21	311.62	311.94	312.66	316.7	310.75	317.06
311.99	311.71	314.67	312.11	309.05	307.92	313.16	313.79	311.31	314.64	311.77	313.3	312.32	311.65	312.6	311.46	312.78	311.35	314.66	315.5	317.89	314.41	310.59	311.17	313.93	315.28	311.29	311.76	310.96	314.42	313.5	313.72	312.94	311.79	313.74	311.34	311.93	313.59	311.37	310.88	312.87	311.76	313.92	314.27	314.17	313.24	314.71	310.38	312.02	313.87
300.7	300.93	300.36	304.32	301.36	300.49	301.96	300.39	299.73	301.87	302.21	298.88	299.12	302.53	299.34	303.47	301.95	302.53	306	296.62	306.51	300.28	300.21	301.11	301.45	300.49	300.47	299.37	301.73	302.64	295.19	300.77	304.34	301.34	298.79	301.72	301.76	299.55	298.83	301.5	302.11	303.75	301.62	301.06	300.09	302.9	299.79	300.71	307	301.8
315.36	314.3	314.37	316.33	310.55	313.55	315.27	314.13	314	312.21	312.02	312.54	310.31	310.6	316.25	312.03	313.8	313.49	315.84	315.21	319.57	313.32	312.44	311.52	307.95	313.16	312.54	314.11	311.61	310.58	318.02	315.45	314.69	312.18	314.97	313.1	306.63	311.74	310.16	315.26	312.13	310.18	311.86	309.03	314.64	311.77	312.95	313.7	312.73	316.78
309.19	309.44	310.07	312.24	311.21	313.42	312.67	317.18	312.76	310.35	309.14	311.53	308.38	311.59	309.35	314.65	314.42	316.45	314.14	318.37	314.75	310.12	309.68	313.21	313.71	309.69	312.27	310.64	316.84	313.46	310.06	306.34	311.41	314.53	308.37	309.23	312.82	309.66	315.2	314.02	318.16	312.33	312.59	313.65	309.88	314.02	313.97	311.73	312.24	313.37
312.81	314.46	313.35	314.31	315.27	312.72	315.46	314.24	314.17	314.85	314.95	309.04	313.29	314.58	311.31	313.86	312.8	314.04	312.52	313.3	314.19	313.84	313.79	314.64	311.86	310.91	312.56	308.8	312.3	316.35	313.33	315.04	317.65	314.08	315.68	309.54	313.51	314.9	314.14	313.27	318.3	314.66	315.78	314.84	313.11	314.51	311.64	315.26	315.74	310.84
314.77	314.53	312.99	313.65	314.33	315.19	312.74	316.97	316.09	314.95	312.23	314.77	310.85	310.81	310.77	315.53	312.71	311.38	312.88	308.84	311.81	315.11	315.49	315.48	311.7	308.74	310.22	310.77	312.98	314.22	309.07	314.56	312.76	314.55	311.68	314.33	315.59	311.41	312.69	315.11	312.26	316.24	313.56	313.78	310.43	309.55	315.57	313.94	315.01	313.71
309.39	308.18	304.71	306.54	308.07	310.45	309.97	310.87	306.53	308.98	309.08	303.06	303.13	310.01	311.6	310.07	309.11	307.51	306	308.44	310.42	306.04	313.14	307.36	308.65	309.31	306.92	310.09	307.84	306.13	310.45	313.19	309.23	306.6	305.15	307.38	309.36	308.41	302.94	308.53	310.16	313.27	307.73	308.22	306.79	310.2	307.14	309.13	309.65	308.86
318.25	315.95	319.31	318.14	318.47	317.31	319.35	316.89	317.64	320.61	317	319.62	315.38	316.5	317.04	316.78	314.7	319.66	316.07	317.82	319.86	319.28	316.08	316.89	314.44	317.18	317.22	317.6	318.03	316.65	315.56	318.19	316.71	317.35	320.65	317.26	316.78	317.21	315.55	316.57	319.2	318.32	318.42	318.24	314.09	316.44	319.55	317.86	317.21	319.69
311.85	312.71	311.88	313.03	316.1	314.4	312.12	312.26	310.76	315.39	314.81	314.11	310.1	314.74	315.35	315	314.55	310.75	313.5	313.14	312.25	312.31	308.51	311.08	311.88	313.19	317.79	313.72	312.07	314.11	316.14	315.63	313.03	315.25	317.62	311.48	311.05	312.84	312.26	317.68	311.23	316.24	311.51	314.03	313.28	308.9	311.6	312.72	311.25	314.26
315.26	312.12	313.82	314.52	316.65	314.86	312.37	316.27	311.89	313.39	315.41	314.2	315.11	315.45	314.82	317.18	316.09	311.01	315.41	314.82	316.04	316.28	316.09	317.16	314.18	314.29	312.79	312.52	315.19	315.83	312.7	316.06	315.87	312.5	314.02	312.29	316.26	313.7	315.2	312.5	311.91	312.47	317.72	314.81	314.7	315.52	316.08	315.56	317.79	317.87
305.39	304.26	302.07	302.9	303.03	304.78	301.5	303.68	304.23	299.83	302.93	298.96	304.28	303.41	300.35	304.64	302.91	302.56	304.96	306.6	305.39	305.34	298.47	304.09	299.64	303.3	301.84	303.52	302.78	302.28	301.55	306.25	302.28	305.42	304.03	300.53	302.48	306.77	304.52	303.33	304.07	302.51	302.97	300.83	303.32	302.34	301.56	303.18	303.4	307.24
311	315.55	314.71	312.47	315.82	313.04	316.44	312.53	313.8	313.92	314.9	315.6	314.03	312.5	313.96	314.39	311.4	311.02	313.43	313.15	315.24	314.9	316.17	313.9	313.12	314.18	312.08	314.8	315.37	316.24	314.66	312.23	315.88	312.26	315	313.2	312.91	313.45	314.67	313.3	314.41	314.4	314.41	311.97	312.51	316.24	312.31	315.44	314.5	314.31
317.53	313.68	316.59	313.69	314.94	316.52	318.6	315.35	314.47	317.72	315.72	318.11	318.61	315.86	315.27	314.4	317.18	314.31	314.32	316.84	315.18	313.85	313.61	312.66	313.14	314.47	315.68	313.11	311.58	316.24	317.9	315.31	316.07	316.68	317.68	315.51	313.8	314.92	318.26	316.15	318.28	312.78	318.16	315.38	313.36	314.65	315.18	315.39	312.65	315.58
304.91	304.67	304.02	306.82	309.1	307.57	302.57	305.85	303.4	301.24	302.01	303.18	304.57	306.9	306.89	308.3	307.96	309.59	307.59	306.08	306.45	303.83	303.07	305.08	304.39	300.11	304.28	304.25	304.56	303.53	309.63	305.26	304.35	303.65	303.74	301.28	301.39	305.08	307.95	307	306.86	304.43	306.48	303.37	309.01	306.81	305.84	305.45	305.54	306.87
314.03	315.2	313.78	315.35	314.56	312.27	314.38	313.25	316.56	312.5	313.28	314.86	314.06	316.48	313.68	314.8	312.1	314.54	313.19	315.27	315.83	312.93	315.52	315.07	314.87	313.53	313.01	314.89	314.18	315.2	318.21	313.82	315.62	316.7	315.39	314.33	316.46	318.45	314.51	314.73	318.32	312.32	316.56	315.87	316.46	313.83	317.23	315.51	315.98	313.92
303.79	300.16	302.87	303.38	299.01	303.26	301.37	301.57	303.03	301.34	302.82	300.52	302.72	301.78	302.84	300.71	301.88	305.89	299.82	301.51	301.57	304.19	299.99	301.59	305.41	306.69	302.24	304.65	299.5	303.83	302.29	300.79	300.18	306.32	300.55	304.05	301.79	302.36	304.75	303.34	300.44	300.42	301.93	303.35	303.88	302.45	301.02	299.86	301.87	304.12
318.67	318.11	316.07	316.29	317.35	314.22	317.38	318.54	313.91	315.41	314.66	320.38	319.13	316.65	316.18	318.97	315.61	315.41	315.04	317.18	318.61	316.68	318.3	314.98	315.44	316.53	312.92	315.01	315.51	315.21	318.53	319.01	316.81	318.09	316.22	317.53	317.86	314.91	313.44	316.16	317.78	316.4	315.12	315.97	314.7	319.74	316.08	316.53	319	315.31
324.42	322.16	327.41	321.61	327.69	323.35	323.61	325.76	327.7	324.87	326.86	326.37	323.84	326.66	323.74	320.51	320.56	325.86	323.05	324.8	324.93	324.33	324.38	325.12	323.3	323.33	325.86	323.96	323.14	324.78	324.22	325.52	322.52	324.3	323.92	321.79	325.39	321.79	323.24	323.91	322.96	320.87	323.59	323.3	323.65	323.24	323.55	325.16	322.64	321.27
317.14	317.36	317.8	317.5	317.67	316.79	318.64	321.09	320.11	318.45	317.36	316.49	316.26	316.47	316.05	316.28	316.54	318.1	317.42	317.11	314.83	315.74	316.31	314.2	315.97	317.24	316.12	315.94	318.25	318.03	318.26	318.06	315.03	314.79	319.69	317.58	318.16	318.59	316.45	317.91	319.21	317.83	317.38	315.98	314.97	319.04	318.18	316.96	317.03	317.38
316.26	316.74	312.94	314	314.89	309.61	314.15	311.4	313.5	313.49	315.41	311.99	315.71	312.9	315.93	314.18	314.32	319.16	313.97	313.35	315.51	314.78	312.75	312.38	317.14	311.35	312.74	315.28	313.18	315.24	313.73	315.35	314.78	315.66	312.79	315.85	316.43	314.8	311.95	313.2	311.31	316.28	315.25	315.43	313.47	315.39	314.34	317.3	312.3	316.94
301.27	302.96	303.68	300.48	299.74	301.48	306.06	299.29	301.38	296.39	301.46	300.45	302.88	304.46	300.15	303.19	302.16	299.49	300.43	299.37	301.94	303.8	303.92	302.96	301.68	304.74	301.53	304.73	301.52	302.13	297.59	303.34	301.45	302.91	301.38	300.32	302.22	300.54	305.14	302.34	301.74	300.55	304.42	301.5	305.63	304.79	305.38	303.24	302.23	303.6
308.21	309.78	306.69	307.57	309.37	308.19	310.17	307.95	312.29	307.24	311.79	308.37	310.54	310.1	307.38	308.94	307.52	309.72	312.17	307.96	310.81	309.78	311.33	310.52	308.3	312.84	309.09	305.65	310.63	310.42	308.29	307.38	310.22	311.64	309.02	309.11	307.64	308.74	310.04	310.43	306.6	310.85	309.22	305.27	306.28	309.23	308.56	312.54	305.9	310.52
317.66	316.55	318.93	319.46	315.94	312.46	311.73	316.69	316.18	312.86	314.91	315.17	316.9	311.58	315.65	313.3	314.81	313.62	313.83	315.86	315.46	316.29	314.67	317.43	315.15	316.64	318.58	313.53	314.13	318.39	312.7	312.91	314.28	315.01	314.02	316	317.33	313.42	319.09	318.41	314.62	315.68	314.08	316.59	312.97	317.68	316.15	315.09	317.98	318.83
302.83	304.68	303.48	301.56	304.25	298.94	305.81	298.21	302.92	303.8	302.92	304.21	301.06	302.48	302.85	301.58	303.12	304.74	301.55	303.65	300.77	299.3	301.57	304.28	302.24	302.39	302.24	303.67	302.78	305.64	305.35	301.14	303.39	300.86	306.44	304.63	304.13	301.96	300.6	303.68	304.56	302.38	298.16	304.07	303.4	300.21	302.7	306.26	298.99	303.63
303.88	306.34	305.61	302.23	307.76	304.65	307.54	305.16	301.62	303.33	304.97	304.57	302.48	303.79	306.4	304.52	305.34	302.92	304.58	305.53	305.72	301.04	307.15	305.07	305.08	303.1	302.68	307.57	303.32	305.98	304.17	306.25	303.86	301.55	303.46	306.85	302.88	306.04	307.02	303	303.28	302.13	302.74	299.38	303.63	305.39	306.28	305.91	303.44	301.87
312.71	312.23	312.94	310.15	312.52	308.42	308.8	309.8	310	311.83	308.36	307.5	310.43	307.02	311.22	310.1	309.41	311.03	308.38	311.59	310.28	308.42	313.97	309.7	308.6	310.14	313.72	311.62	310.11	312.9	310.52	306.08	309.09	309.82	312.07	309.59	312.63	308.04	309.9	311.11	311.37	308.58	307.89	310.51	311.3	311.45	313.56	307.71	309.26	311.67
306.06	301.87	305.78	303.02	303.23	302.31	304.52	304.91	301.56	307.81	300.07	305.14	304.88	302.32	303.02	304.87	301.27	305.46	303.54	305.84	303.01	306.43	300.6	308.78	305.76	303.45	302.66	308.51	302.83	302.89	302.25	303.88	302.4	302.2	303.3	302.92	304.38	304.58	300.87	304.99	303.63	298.92	302.07	302.84	301.75	301.34	303.29	304.25	304.7	301
297.77	296.48	298.86	298.1	293	296.98	297.66	296.48	295.64	298.23	297.84	295.78	297.77	292.05	294.39	295.73	296.94	294.76	296.23	298.72	298.69	295.98	298.44	298.37	294.45	297.03	294.02	301.19	294.35	299.82	297.35	296.35	299.54	294.97	292.66	296.54	297.05	299.35	293.92	294.23	301.44	295.2	294.16	294.85	293.9	295.45	298.23	295.16	298.83	301.99
296.33	294.16	296.51	298.75	294.73	297.41	295.6	292.99	299.07	294.68	293.95	296.1	297.09	291.96	298.27	297.8	296.26	294.28	298.95	296.64	294.98	297.04	297.66	297.92	296	296.61	293.5	296.21	297.66	295.68	293.63	296.43	297.92	296.57	296.1	297.68	296.65	297.56	298.1	295.75	295.43	300.61	297.23	295.62	297.29	294.11	295.66	299.24	299	297.46
292.67	295.12	296.27	294.08	291.14	295.66	297.34	298.26	297.09	291.46	293.21	294.93	291.18	292.26	296.93	295.47	290.39	293.3	296.4	293.88	294.07	293.86	293.03	293.27	291.41	294.45	291.1	292.3	295.29	294	290.52	295.21	294.71	294.81	293.91	292.39	294.82	292.39	295.77	295.6	296.5	294.47	295.45	295.87	297.76	296.85	295.69	292.14	295.55	295.4
308.55	308.97	308.25	311	311.45	306.82	309.77	309.77	307.64	310.53	309.24	309.39	310.63	309.65	311.08	309.7	310.03	308.74	309.77	310.73	307.1	310.77	311.83	308.7	311.51	309.69	307.49	311.88	309.42	307.63	315.46	310.16	311.32	309.41	311.29	306.32	309.31	305.65	311.41	311.65	304.89	307.88	308.59	309.02	309.72	311.7	311.2	308.98	307.2	309.4
308.48	306.05	304.23	303.6	306.85	306.35	300.98	303.29	304.27	303.17	305.17	306.4	305.32	306.18	306.95	306.3	303.64	304.9	304.37	303.16	305.57	305.26	305.37	303.87	306.75	309.75	306.59	303.24	302.28	305.29	303.15	307.86	307.88	302.42	304.41	306.03	308.43	305.31	306.38	305.41	306.51	307.12	306.15	306.6	305.03	302.88	305.57	304.12	302.34	308.95
300.26	300.02	299.47	303.12	301.58	300.16	302.54	300.64	301.4	301.96	304.41	301.07	302.14	299.91	301.47	300.89	302.64	300.29	299.7	300.22	299.33	304.03	300.09	301.33	303.7	296.48	304.95	303.26	302.04	300.18	301.06	300.98	300.77	302.76	299.47	301.41	302.29	302.28	303.11	299.64	301.64	304.49	302.99	303.62	302.76	301.91	299.31	302.53	303.8	301.33
314.68	316.36	316.03	313.85	317.06	314.77	314.21	315.88	315.09	312.24	316.62	314.1	314.94	315.74	314.25	313.09	313.56	315.53	312.99	311.83	316.36	314.83	314.34	314.2	313.16	314.54	314.89	315.19	316.65	312.54	312.93	314.99	317.04	316.82	313.39	314.58	316.19	317.46	315.98	314.79	315.92	315.82	314.58	314.59	313.94	309.09	314.06	315.58	317.93	315.66
313.86	313.22	316.87	317	319.4	315.63	316.37	316.18	314.16	313.8	312.37	314.47	315.88	311.94	315.5	312.87	315.41	313.97	318.45	313.98	313.08	313.69	317.57	317.3	315.39	312.59	316.09	313.7	315.4	318.13	312.94	317.03	315.74	311.72	311.89	314.04	315.35	314.68	316.35	312.94	316.51	316.63	314.65	313.64	312.09	313.75	313.04	316.12	311.29	315.08
298.39	301.4	304.34	301.33	297.02	302.95	296.06	301.08	301.87	299.31	299.99	297.89	297.83	298.58	300.5	301.56	300.44	301.73	300.35	298.94	298.55	301.44	299.96	301.23	297.08	304.68	300.13	298.48	302.48	301.15	297.85	302	298.64	302.77	298.68	301.68	301.38	302.46	298.35	299.33	302.08	301.14	303.11	300.9	300.21	300.08	297.94	302	298.71	296.28
324.12	323.67	326.99	325.43	325.18	323.83	326.9	327.95	322.31	325.97	322.46	324.59	325.82	323.47	325.56	323.34	325.63	326.68	329.17	322.1	325.88	323.98	324.71	324.38	328.8	323.46	320.69	325.85	326.45	326.72	323.4	324.61	326.29	323.28	325.74	323.75	325.76	324.04	327.7	327.78	322.51	326.49	321.54	327.88	321.15	322.89	322.79	322.95	323.2	326.47
316.04	317.12	321.03	317.78	316.32	312.5	315.32	315.8	313.84	315.8	314.34	315.14	314.06	317.41	314.82	313.34	314.05	313.12	312.23	315.03	313.33	317.18	315.72	313.23	320.56	315.92	314.33	315.74	317.3	313.6	314.67	314.18	313.44	315.72	314.84	312.49	313.02	319.07	315.07	314.32	314.66	317.18	314.88	316.38	315.23	313.11	314.43	316.66	315.02	314.73
323.23	323.58	326.24	323.03	325.04	325.83	326.93	322.93	326.6	325.83	322.67	327.18	327.7	323.37	325.02	324.13	324.13	322.02	322.42	324.41	323.05	326.17	322.62	325.38	326.55	325.27	323.18	327.26	324.02	327.87	326.51	322.67	325.84	326.24	326.87	324.91	326.73	325.37	322.82	328.44	328.13	324.09	325.87	321.54	318.26	326.05	323.62	327.79	324.92	327.46
304.68	302.47	303.18	298.93	300.48	298.13	305.49	300.81	303.28	302.46	301.55	302.12	300.83	303.35	299.67	299.4	302.58	302.97	300.46	302.51	301.09	302.92	303.22	300.48	302.44	302.18	302.55	300.56	298.19	298.76	299.95	300.82	302.98	301.35	301.22	303.36	302.17	303.74	303.67	300.33	300.26	300.68	301.54	301.02	300.53	301.67	302.34	300.64	302.1	300.57
305.85	305.47	301.86	305.63	304.56	305.91	305.91	303.67	303.83	306.8	302.42	305.51	305.98	303.53	301.45	303.61	305.05	302.78	303.75	302.39	302.54	305.85	305.66	305.48	304.8	309.3	306.77	303.69	307.64	302.97	306.38	304.61	303.09	304.57	302.99	308.25	305.36	303.76	309.69	305.32	302.18	309.63	305.86	306.16	302.69	300.85	305.35	305.23	307.27	305.83
313.49	316.17	311.76	312.42	316.06	312.4	315.44	312.97	315.88	314.33	311.98	311.84	311.93	313.06	315.97	313.68	309.78	313.35	307.45	310.46	310.74	312.24	312.58	313	309.96	311.38	311.54	311.84	313.87	313.69	311.43	313.81	311.05	312.34	314.42	313.62	310.95	311.7	312.45	313.5	311.26	309.08	310.62	314.12	312.57	311.61	313.06	314.58	312.89	312.09
301.41	302.49	303.6	302.3	302.5	304.5	303.2	299.54	301.73	305.22	302.55	300.14	302.5	305.09	303.14	301.22	303.61	304.93	304.22	300.48	301.84	304.27	304.14	303.01	305.43	302.75	301.7	302.33	303.75	302.4	303.12	305.55	299.61	302.25	300.36	305.15	302.67	306.3	303.32	297.75	301.95	299.86	305.21	302.56	303.35	302.36	302.8	301.73	305.63	303.97
327.76	326.65	329.27	326.8	324.88	324.82	329.83	329.54	327.42	323.84	326.02	325.67	328.59	331.83	327.08	326.5	329.55	328.45	328.96	327.6	323.76	324.57	326.34	327.66	328.42	328.73	329.48	326.12	327.61	325.15	327.74	324.71	330.03	325.71	325.44	327.76	328.46	323.29	326.86	327.34	325.36	330.01	328.97	330.71	326.33	327.15	331.27	328.05	326.08	327.73
313.88	309.87	309.33	311.01	310.81	313.43	307.32	309.68	310.5	311.73	313.78	313.19	308.52	314.78	311.39	311.6	311.04	309.82	309.48	310.61	308.75	310.39	308.08	310.24	310.74	310.29	311.86	312.15	310.47	309.61	312.11	310.66	312.62	314.23	307.25	309.2	307.19	310.03	307.87	308.9	311.22	309.8	310.69	310.69	309.86	309.55	311.89	310.13	312.21	310.31
313.73	309.11	312.37	313.81	312.62	311.34	311.05	313.8	312.13	311.96	314.31	311.05	314.22	314.76	313.26	314.09	314.87	312.6	312.23	309.66	315.64	314.99	308.99	309.18	316.2	313.3	312.37	308.36	312	309.78	309.36	313.53	313.07	311.84	313.44	310.05	311.55	313.25	310.99	313.9	311.92	310.56	316.37	313.17	314.52	314.63	312.41	313.79	312.07	313.47
302.33	302.32	303.17	303.09	300.52	301.05	304.62	302.69	302.49	304.8	302.17	300.22	297.32	302.53	303.97	301.73	303.71	306.55	304.21	303.77	301.81	304.28	304.32	301.69	304.9	303.08	303.54	304.68	301.91	305.46	303.12	300.58	298.8	301.04	301.94	300.86	303.22	300.92	301.32	307.4	303.71	300.82	305.19	302.86	299.31	300.22	301.49	302.25	300.75	302.63
295.6	294.47	297.08	296.86	295.43	295.11	294.31	293.82	294.61	296.32	295.71	292.44	294.68	293.98	290.1	296.9	293.13	293.43	299.27	294.83	294.6	296.4	294.71	296.8	297.24	295.87	294.44	296.91	295.57	295.28	296.97	296.37	297.08	291.34	294.46	298.13	292.44	293.04	295.56	295.29	292.44	298.9	294.61	297.2	294.33	298.87	299.16	298.73	294.15	293.84
328.35	329.24	329.48	330.34	329.58	327.13	327.31	328.84	328.57	324.97	330.98	327.28	330.82	332.59	327.8	329.34	327.42	329.9	326.98	329.08	328.75	329.03	327.16	328.73	331.84	325.28	327.13	329.16	328	327.81	328.81	328.81	330.27	330.43	327.8	329.97	327.47	327.83	330.52	331.86	330.52	328.05	327.64	329.08	327.17	330.29	327.98	328.9	328.3	328.21
307.12	304.04	307.93	304.25	303.56	306.43	308.31	306.99	309.56	304.75	305.67	307.85	309.07	305.45	306.69	305.43	307.56	305.47	308.2	302.66	306.73	306.87	301.65	309.25	305.5	309.45	303.59	304.14	307.46	304.38	304.88	307.27	308.36	306.38	302.28	304.64	306.58	306.41	308.19	304.36	306.14	307.01	302.88	309.73	303.79	306.83	311.14	306.75	308.42	305.76
305.08	307.51	305.99	304.24	306.07	307.51	302.46	304.93	304.47	304.84	302.63	304.63	304.38	306.24	305.07	310.15	307.11	306.31	307.68	307.69	308.44	305.32	304.58	309.55	305.36	307.47	305.72	305.18	307.63	304.86	305.23	301.5	304.37	304.88	307.9	302.97	305.89	305.59	305.9	302.43	307.42	304.36	307.62	303.72	302.05	304.77	302.41	303.13	304.16	306.88
318.73	317.53	315.25	312.56	314.64	316.88	315.45	314.38	314.14	315.55	312.67	313.14	315.83	314.67	315.92	311.18	313.68	318.08	315.36	314.46	312.77	313.4	310.44	314.3	317.25	313.46	316.52	310.22	312.26	316.37	314.96	312.75	314.21	317.77	313.62	314.5	314.89	311.96	315.38	316.89	313.44	312.64	317.5	315.42	317.67	315.66	315.16	316.54	315.76	312.89
317.44	321.52	318.86	319.81	319.55	318.31	318.19	319.82	319.1	320.7	319.69	318.69	318.78	317.63	319.06	315.44	315.48	320.32	322.35	318.87	317.4	318.32	318.72	317.2	317.82	319.15	318.81	318.56	320.94	318.9	319.81	316.71	320.38	321.98	317.33	317.07	319.54	318.46	323.41	317.4	319.01	319.63	321.44	317.33	320.08	319.63	317.85	319.63	314.85	314.18
293.32	292.71	295.54	293.23	292.23	294.42	292	293.29	296.53	293.37	293.39	291.04	295.49	294.9	293.72	295.76	294.94	291.84	295.01	294.37	291.51	294.95	293.89	291.78	290.31	295.17	293.64	292.91	296.67	295.89	289.72	289.88	294.68	293.95	292.83	293.84	293.84	295.48	294.45	293.92	293.14	294.23	297.5	291.79	296.51	290.57	296.57	298.67	291.57	291.44
326.99	325.84	325.12	328.64	325.78	323.43	327.21	328.85	320.15	324.04	327.2	328.66	325.3	327.63	327.08	327.77	327.42	324.63	323.25	327.6	332.56	327.34	326.46	326.69	328.46	326.3	328.48	329.85	326.13	324.74	326.1	328.37	324.24	331.51	328.54	329.01	330.49	326.5	325.39	327.08	326.09	331.41	323.3	325.33	328.42	327	322.75	328.76	328.49	327.32
314.71	313.72	315.98	314.59	311.54	310.69	308.81	309.75	312.6	313.64	313.62	307.54	311.14	313.91	316.11	317.63	311.2	312.24	312.14	310.81	311.91	312.02	311.41	313.12	311.36	311.56	314.58	311.25	311.11	308.47	313.45	313.64	309.71	313.22	312.69	311.97	311.61	312.88	314.04	311.96	311.35	314	310.75	312.72	316.79	314.3	310.19	309.17	313.42	311.69
302.16	302.12	304.95	303.78	303.71	306.73	301.52	304.52	301.2	306.86	304.24	302.61	303.33	304.24	307.66	301.18	303.7	305.93	302.06	303.34	304.31	304.4	306.2	304.75	304.95	304.96	303.43	302.2	302.53	306.71	305.54	304.56	306.07	304.41	304.14	304.46	306.89	300.28	301.74	305.42	304.22	306.49	303.77	305.98	301.2	306.1	302.06	305.83	304.57	304.57
316.97	315.75	313.57	313.42	312.96	313.69	316.48	312.35	316.08	315.36	316.65	313.28	311.97	313.84	316.25	315.36	313.65	314.38	314.68	312.96	312.67	312.43	313.59	316.46	314.77	311.61	313.99	315.52	314.37	314.71	315.43	313.07	314.42	310.84	313.55	314.71	313.3	315.46	314.02	311.27	316.19	312.58	313.96	317.33	315.94	310.63	316.3	314.76	315.41	318.13
304.83	307.14	306.36	302.62	306.73	307.91	303.92	307.58	308.72	303.85	303.87	303.07	305.38	303.99	301.94	304.31	306.71	305.08	305.1	307.76	304.51	303.06	306.26	301.2	303.57	304.42	311.83	302.66	303.92	304.74	307.15	303.83	299.11	302.79	304.95	307.26	302.35	307.6	305.89	302.86	306.11	306.5	301.01	308.47	303.54	307.84	306.61	304.57	307.64	303.62
314.18	319.08	317.52	318.39	312.95	319.76	314.45	312.91	313.45	313.8	315.08	313.18	313.19	314.81	313.01	313.26	317.2	314.33	316.99	316.81	318.71	317.59	314.33	316.51	315.16	318.76	313.87	316.74	317.66	311.64	312.92	316.91	315.72	316.71	317.02	313.67	319.38	318.17	313.19	315.89	315.01	314.08	313.1	312.3	317.3	316.66	314.93	314.4	315.27	317.94
312.11	310.74	311.93	310.47	311.92	310.87	311.37	310.09	310.74	312.26	315.47	312.23	310.82	313.74	311.99	312.17	313.18	310.67	311.2	312.52	311.41	312.18	308.55	312.48	311.23	311.36	309.82	313.48	307.73	314.12	310.92	312.79	312.33	316.32	309.42	310.93	309.56	311.51	312.78	310.03	308.77	310.92	310.71	310.36	315.08	314.06	308.58	314.98	310.22	312.52
302.59	303.62	301.15	303.42	301.56	303.32	303.24	305.73	304.75	303.6	302.88	305.35	304.91	306.14	303.1	307.65	301.7	306.66	303.82	306.61	304.16	302.49	301.87	305.59	302.57	306.39	304.68	305.97	305.12	304.8	306.5	305.19	305.59	302.72	300.45	300.28	301.44	303.35	303.47	303.69	306.92	299.99	302.9	304.81	302.57	304.37	305.24	304.78	302.82	304.86
304.34	301.95	302.77	303.61	302.56	299.94	305.06	303.53	305.26	305.49	305.92	304.57	305.39	305.95	304.93	301.09	306.29	303.74	304.46	303.71	305.47	308.32	304.47	303.83	301.52	306.53	302.69	306.32	305.43	303.73	304	303.97	306.16	304.85	301.3	305.06	305.81	303.12	305.26	304.62	307.7	301.87	306.14	303.95	304.07	305.69	305.09	307.04	307.19	307.98
315.11	315.53	312.52	315.62	316.76	312.43	313.9	313.44	311.74	313.37	314.8	315.66	314.51	316.57	310.54	314.64	315.03	313.41	310.14	315.45	317.19	314.5	313.43	316.9	313.06	314.04	315.99	311.14	315.37	309.13	317.23	316.77	315.4	314.1	314.92	313.46	314.12	313.7	310.71	316.51	312.58	315.03	312.79	314.11	312	309.44	312.44	309.66	314.74	312.17
306.73	306.75	308.14	305.58	308.08	310.21	306.51	306.78	306.68	302.96	304.06	306.72	308.67	309.02	306.25	306.92	307.64	304.55	308.24	309.7	309.08	310.92	309.12	306.81	305.81	309.12	309.74	308.64	305.58	306.02	304.2	304.76	306.98	307.62	307.56	308.08	307.96	304.65	307.62	307.42	306.74	305.15	305.76	303.24	309.5	306.46	303.44	307.16	306.81	305.17
305.72	307.9	304.06	307.35	304.56	304.15	304.96	304.39	302.22	301.09	305.74	306.84	303.15	307.55	303.11	304.89	302.33	304.53	307.07	304.97	301.46	304.17	307.56	302.06	304.02	306.3	306.95	304.35	304.3	306.09	302.44	304.19	306.11	305.97	301.47	304.71	305.29	302.98	306.03	304.18	305.33	304.54	305.64	306.72	305.68	305.13	301.71	303.05	305.82	300.36
310.43	316.79	317.47	313	314.07	317.53	316.15	314.71	316.22	313.75	315.32	313.79	315.9	315.47	313.17	316.05	311.11	315.88	316.23	319.46	312.5	316.98	316.17	313.77	314.06	311.69	315.19	313.27	315.92	317.31	315.98	309.95	312.76	314.9	315.62	313.68	316.56	314.43	313.3	313.35	317.64	312.76	315.84	315.69	314.59	313.68	317.58	317.23	316.07	312.86
309.89	313.28	310.64	310.34	311.47	312.25	309.78	309.54	310.5	311.19	309.85	310.92	308.5	312.73	310.39	307.94	308.86	313.62	311.51	311.82	308.37	314.62	312.28	312.31	312.72	310.22	313.43	312.76	309.47	310.3	309.32	310.93	314.92	307.79	309.56	310.13	307.54	312.78	312.86	312.63	311.93	307.46	311.61	308.24	310.46	314.94	306.19	306.42	309.51	311.67
318.37	315.28	317.21	316.45	316.81	315.35	312.86	317.77	316.35	317.93	320.49	315.27	317.42	314.51	315.19	314.57	315.32	311.55	316.38	316.26	314.7	314.64	315.78	316.26	320.97	314.48	313.27	315.42	315.09	313.3	315	315.92	314.18	316.54	315.6	313.92	313.95	319.73	315.49	317	314.77	319.33	318.74	317.32	316.06	321.52	316.97	315.45	315.94	313.88
305.46	305.88	308.03	304.4	304.56	305.25	305.67	306.1	302.77	304.69	303.62	306.08	301.97	306.89	305.13	306.35	305.66	307.34	304.77	307.3	302.71	304.65	304.25	304.54	305.07	304.68	308	303.97	301.02	306.18	305.25	303.65	302.51	303.81	307.62	304.13	306.21	304.71	302.95	304.04	304.09	305.16	305.26	301.56	301.2	306.94	304.64	303.56	303.73	304.11
308.15	306.9	304.82	308.97	304.14	309.37	302.66	305.12	302.96	301.78	304.64	305.05	304.79	305.35	307.54	304.19	303.28	301.83	304.7	305.21	304.46	308.41	307.06	307.42	302.92	305.63	307.21	304.71	307.21	305.96	305.84	306.53	307.11	302.61	302.41	303.49	307.06	306.6	305.2	304.38	305.87	306.99	303.88	303.93	303.47	308.73	304.95	310.14	304.3	302.53
301.08	303.08	302.89	300.63	298.95	304.11	303.3	300.42	301.6	305.48	300.27	302.22	299.52	302.65	302.01	306.45	305.89	303.09	301.62	302.29	297.24	302	300.44	304.16	300.56	304	302.49	300.45	304.66	303.9	300.74	302.12	300.42	302.46	305.26	299.99	300.3	300.91	301.2	304.39	299.96	304.89	305.09	303.18	303.01	303.41	304.99	304.74	301.93	300.13
308.42	307.2	310.01	309.39	307.79	312.99	314.8	310.65	311.4	313.83	310.6	307.21	313.05	311.5	310.94	310.07	309.28	310.09	311.21	307.09	312.93	311.9	308.01	309.77	307.7	308.03	312.03	311.15	308.57	309.71	311.65	309.09	309.32	308.91	312.05	310.21	309.51	309.37	311.17	310.85	309.4	308.5	311.84	309.08	309.28	313.44	305.89	308.19	308.05	307.4
306.44	308.04	305.89	306.82	307.75	306.51	308.56	307.71	308.87	306.4	307.17	305.04	308.23	303.11	306.03	308.52	307.76	306.92	305.32	308.72	306.81	309.07	307.32	307.45	307.73	306.47	308.55	307.35	305.38	302.67	311.12	306.57	305.29	308.17	304.8	303.69	306.4	308.94	309.19	305.93	306.29	303.93	308.31	304.12	307.04	309.48	305.65	308.48	307.53	306.91
305.05	301.21	306.62	304.43	305.71	303.02	303.15	304.78	307.7	307.19	307.35	307.82	305.77	307.34	305.98	304.98	304.54	305.63	305.49	303.88	309.62	304.33	306.27	304.55	306.89	306.8	307.91	305.08	308.04	308.18	304.5	302.12	303.05	303.44	301.93	309.88	305.95	305.46	303.6	308.69	308.33	306.45	301.07	305.03	305.3	308.71	307.48	306.49	304.43	306.72
303.32	306.9	307.26	305.65	307.58	307.7	302.8	304.74	304.29	307.96	308.01	307.7	306.81	304.72	304.97	304.11	305.4	306.67	306.43	306.44	307.95	303.12	304.13	305.75	306.7	305.35	309.07	308.38	303.8	303.11	305.71	306.92	308.23	303.1	304.76	305.48	305.43	304.27	303.29	306.87	304.77	304.45	305	302.89	303.89	306.43	305.98	302.88	306.03	304.2
304.13	302.44	304.5	301.35	305.1	303.87	303.23	302.04	305.09	302.24	304.42	304.65	302.89	304.68	304.65	307.67	304.64	300.01	303.88	303.52	301.54	303.53	303.71	304.26	305.43	304.43	303.65	300.64	300.76	299.29	304.06	303.72	308.31	305.71	304.38	302.99	302.47	300.42	303.14	304.53	297.98	302.55	303.56	303.08	300.54	305.2	303.38	308.26	305.39	300.7
317.13	311.05	316.19	317.04	318.91	321.04	318.71	315.66	315.72	317.92	319.18	315.45	318.06	317.69	318.84	315.33	317.11	315.12	315.94	317.54	314.46	316.38	314.92	318.81	313.76	316.43	312.75	314.96	312.33	317.25	318.54	317.71	319.01	316.85	314.39	316.61	317.83	312.55	317.47	314.45	314.98	315.8	316.22	318.63	315.75	312.45	316.44	318.5	319.46	316.06
328.8	328.03	332.74	325.7	328.27	330.8	332.2	329.53	330.32	328.81	328.66	326.29	329.25	326.82	327.31	324.01	325.58	329.76	329.53	329.24	325.67	329.73	330.22	327.98	328.05	331.53	329.36	326.5	328.07	328.14	327.81	331.61	330.23	328.32	326.98	325.82	330.05	329.54	328.25	328.58	331.65	327.36	333.18	331.45	331.56	330	328.99	326.64	328.13	329.06
310.24	307.86	304.07	308.94	305.76	305.3	303.18	304.6	305.4	309.05	304.1	304.71	305.06	307.04	308.27	303.12	305.22	304.11	307.52	306.03	306.54	303.7	309.5	306.15	308.61	308.05	304.5	306.27	307.28	308.23	306.19	310.03	307.46	300.01	302.93	309.49	308	306.13	305.7	306.25	301.82	304.28	305.95	305.25	307.83	305.54	307.72	304.3	304.88	310.28
315.73	316.14	313.21	313.58	307.6	316.23	316.01	312.9	310.97	312.62	314.68	312.14	310.91	310.26	312.49	315.21	312.09	313.87	313.88	314.19	309.54	314.02	312.89	312.84	309.86	311.09	308.03	311.91	312.34	314.17	311.6	309.2	314.85	308.65	312.68	310.62	311.73	311.17	312.93	311.34	310.14	310.43	310.81	311.13	312.92	309.72	313.24	311.6	313.32	312.29
301.04	305.29	300.15	298.58	304.23	304.74	304.8	303.03	299.49	303.54	302.04	302.66	303.59	300.43	301.14	304.57	302.72	302.16	303.47	302.81	300.75	306.46	306.21	305.85	304.48	307.81	304.92	302.16	302.06	303.38	304.14	302.91	300.54	302.96	303.47	301.39	306.7	302.82	302.28	303.19	305.24	302.29	303.58	301.43	303.1	306.77	298.4	305.9	306.02	304.6
313.72	315.99	313.05	315.36	309.72	311.45	311.67	314.57	314.47	313.75	313.16	311.78	312.04	312.7	314.33	312.65	315.02	311.8	311.83	314.58	312.84	313.31	315.84	315.2	312.51	315.38	315.66	314.28	312.33	311.97	313.4	313.16	311.12	312.3	313.51	308.46	313.8	314.02	315.08	315.47	309.99	312.09	314.07	319.48	310.34	312.41	316.81	312.16	314.57	310.13
301.61	303.34	305.19	306	301.04	307.89	305.23	297.4	302.08	303.29	304.43	303.95	304.99	301.77	303.97	303.11	298.93	301.93	302.27	301.57	304.88	303.55	302.38	305.38	305.03	302.35	300.57	302.23	300.62	301.76	303.64	305.2	303.04	305.97	306.06	304.62	303.65	301.71	303.39	305.48	304.89	302.15	304.8	303.28	307.58	303.16	300.89	303.27	300.96	305.25
319.24	318.02	320.31	317.6	317.59	316.75	315.38	317.02	321.48	319	319.64	319.64	314.38	316.93	318.64	316.55	317.7	320.51	318.98	317.24	319.94	318.82	318	318.76	318.3	318.09	319.33	321.36	319.13	323.25	318.6	321.1	314.37	319.19	319.48	318.7	317.46	319.01	318.62	319.34	316.96	318.56	318.2	320.57	316.41	319.7	321.24	321.29	320.17	322.02
307.22	306.04	307.41	307.93	307.78	306.44	307.38	305.97	306.9	307.27	303.99	304.81	309.23	303.36	306.65	305.98	304.47	306.56	303.81	307.37	308.55	308.61	305.66	306.88	302.69	306.01	308.32	307.01	312.72	311.05	307.13	305.82	300.71	305.52	304.62	307.06	305.82	303.89	306.3	306.86	307.42	306.33	304.28	305.02	305.07	307.88	306.46	304.66	303.77	307.48
307.21	305.92	305.52	302.44	306.02	302.89	304.3	310.88	302.89	301.68	304.48	302.39	302.68	302.09	301.33	299.89	307.83	303.1	302.49	300.51	301.72	304.95	309.92	302.73	307.32	307.95	299.03	304.48	304.56	304.78	304.28	307.38	303.49	303.31	303.18	309.4	302.88	304.88	305.02	306.48	303.21	304.8	302.85	307.54	304.55	304.49	304.42	307.97	303.78	303.04
314.74	315.6	314.63	318.52	316.33	316.58	317.16	316.87	317.46	313.18	315.39	315.88	315.36	314.49	315.84	315.84	319.4	317.91	315.44	316.18	318.33	316.86	317.02	318.92	316.5	316.48	316.2	315.6	316.3	315.05	314.53	315.18	314.43	315.21	312.88	315.56	317.58	317.68	316.57	316.39	315.35	313.8	315.28	318.36	316.73	314.43	314.98	316.39	314.81	314.9
304.56	306.11	302.73	302.39	305.26	308.61	305.04	303.38	303.49	304.77	303.34	301.71	303.83	303.94	305.19	307.4	302.09	304.02	304.71	303.68	305.2	299.61	303.41	301.78	307.11	302.85	302.84	306.44	305.35	304.57	305.81	304.28	303.88	302.35	306.95	305.19	303.79	304	304.1	306.36	307.01	302.4	303.17	304.17	305.79	302.18	308.26	306.96	304.59	301.97
313.35	315.86	317.05	313.07	319.81	315.16	317.13	316.57	313.89	311.54	313.25	314.91	312.17	315.23	315.81	314.83	314.14	315.07	313.55	318.18	313.88	314.5	316.5	316.92	315.89	313.89	312.75	315.25	314.25	314.79	314.71	314.54	316.93	316.04	315.36	314.37	314.68	316.71	312.7	313.17	315	317.7	314.25	314.82	312.84	313.33	312.82	314.03	314.92	313.74
315.27	312.07	316.67	313.79	314.52	316.61	314.26	313.52	318.66	314.73	319.94	311.93	313.88	315.81	310.91	313.61	316.4	313.54	312.62	315.07	310.96	314.3	313.66	314.06	315.2	314.07	319.14	310.73	313.99	313.93	315.48	314.78	314.13	315.14	309.12	313.1	315.49	317.13	317.11	314.64	313.74	314.6	314.3	310.89	317.27	314.01	312.33	312.33	314.51	312.47
305.63	301.46	303.82	302.08	302.19	300.69	303.72	305.25	303.51	303.71	305.2	302.61	303.41	301.4	302.75	301.35	304.53	301.59	301.87	303.13	305.26	301.72	300.95	303.94	303.25	304.96	302.64	305.03	306.3	303.67	304.64	303.82	301.59	303.29	301.1	304.67	299.51	303.17	300.69	301.39	307.26	299.9	303.54	301.38	302.27	305.39	303.05	301.03	304.49	300.95
300.96	300.13	305	302.8	303.8	303.88	303.19	302.62	305.47	298.55	303.67	303.64	302.93	304.35	304.92	301.04	303.32	302.24	303.28	304.39	305.25	303.02	301.61	303.27	301.69	301.98	305.43	307.97	302.71	303.22	300.54	302.18	305.34	304.3	304.52	304.83	300.45	302.79	301.12	300.17	304.46	302.66	302.66	299.35	302.89	301.61	303.34	302.31	302.02	302.91
299.34	302.51	305.99	307.33	307.12	302.01	305.38	304.48	304.26	302.39	303.88	301.5	303.38	302.55	302.33	304.24	306.92	302.81	303.44	307.5	304.78	303.35	305.43	305.4	302.47	307.31	302.93	300.3	304.09	301.37	304.6	304.5	303.56	304.58	303.31	302.96	301.29	307.75	303.12	306.22	306.22	302.72	303.9	306.19	306.52	303.25	305.62	306.95	302.79	305.89
330.9	328.13	328.75	328.95	329.94	325.82	328.3	327.21	328.83	328.34	331.15	326.2	326.35	330.3	326.89	329.2	329.37	325.91	330.15	325.93	329.37	326.49	328.25	324.74	327.34	330.27	331.89	324.88	328.11	327.86	326.45	326.36	328.73	328.21	329.07	327.42	330.8	326.71	330.19	328.92	324.85	330.73	325.85	329.09	326.55	329.39	326.18	327.76	326.61	328.55
295.39	298.99	293.58	299.47	297.3	294.66	296.63	298.65	297.1	297.26	297.45	295.71	298.36	296.66	296.13	295.97	295	298.25	295.21	294.94	298.62	295.15	297.58	300.29	297.31	297.09	294.55	299.37	299.01	297.66	298.05	297.65	298.79	297.56	292.28	294.38	294.67	295.22	293.64	297.65	295.69	299.33	300.29	297.41	297.37	295.14	302.14	295.42	294.53	298.54
309.37	312.73	312.43	311.38	311.27	313.54	314.49	314.52	311.89	311.66	311.73	314.26	310.49	313.04	312.59	310.51	311.57	314.52	313.23	313.79	314.21	314.9	313.52	314.78	313.33	310.64	312.55	314.2	314.68	313.35	316.46	317.28	313.38	312.57	309.11	309.55	313.3	313.22	313.55	313.8	308.97	313.86	311.32	309.9	312.89	312.59	312.48	314.1	314.61	310.48
316.6	315.46	317.33	318.2	318.62	316.61	312.76	315.73	313.59	314.71	313.99	315.34	314.85	315.28	317.82	316.15	315.36	313.02	315.43	314.28	315.28	315.88	314.72	316.16	314.93	316.6	318.27	317	316.86	312.82	312.32	314.59	312.66	315.92	312.63	315.88	314.92	317.23	316.38	315.13	314.6	315.38	316.4	315.1	312.96	313.75	313.96	313.86	313.28	314.31
301.68	307.91	303.51	303.05	303.97	302.39	303.86	301.16	306.97	305.17	305.43	306.83	304.65	303.37	304.18	307.6	305.29	303.76	305.81	303.25	306.51	305.69	304.97	303.68	308.65	307.31	301.81	306.63	304.73	303.89	302.36	303.23	305.06	306.3	307.58	304.37	306.78	305.34	304.64	307.12	302.81	303.86	302.62	308.89	306	306.16	308.66	305.87	303.51	306.03
313.2	313.54	317.51	316.23	315.96	313.96	314.76	316.3	315.85	316.8	317.34	314.88	313.24	315.42	315.25	313.15	317.66	311.8	314.7	316.94	314.8	316.35	313.48	313.63	317.29	317.01	313.39	317.3	313.37	315.02	317.85	314.31	313.1	315.23	314.61	315.91	314.65	315.02	317.04	316.54	315.47	316.68	315.53	312.78	317.21	312.03	313.14	310.14	313.35	317.13
314.98	312.49	311.8	314.33	317.64	315.59	312.52	318.52	313.1	315.84	315.42	315.18	313.64	317.93	317.8	314.95	315.67	317.96	316.44	315.05	313.89	316.18	316.08	315.79	314.76	316.72	315	312.78	313.21	315.08	317.21	314.7	312.34	315.74	315.13	316.66	316.24	317.47	314.18	317.17	318.31	314.7	313.85	315.71	316.6	314.59	316.8	314.14	314.67	315.21
309.18	314.75	312.05	313.86	312.44	308.69	315.18	316.39	312.82	314.09	311.43	316.06	317.71	312.2	313.42	309.43	311.61	310.03	314.97	315.1	311.02	313.26	312.16	312.53	313.75	313.05	311.12	309.84	314.55	315.04	311.9	311.02	313.81	312	315.54	312.39	313.82	313.76	310.98	311.24	312.49	313.14	311.39	310.2	313.29	315.41	311.21	311.1	310.83	306.88
306.08	304.42	310.47	305.75	309.6	307.15	308.44	308.5	310.5	309.51	306.72	308.34	307.48	307.7	307.47	307.55	306.78	306.59	308.95	309.33	309.67	309.42	308.31	307.99	308.62	305.1	304.18	305.58	307.65	306.68	310.32	307.88	306.41	304.46	308.69	305.59	307.21	305.5	310.24	307.12	310.06	311	307.74	308.3	303.96	304.61	305.8	310.18	308.85	304.44
325.03	324.25	326.91	326.32	326.98	323.17	330.42	327.98	329.27	324.5	329.12	325.92	328.93	327.83	324.78	323.94	326.49	327.91	326	325.76	327.35	327.07	326.91	328.25	326.79	324.9	326.13	329.29	324.35	332.36	331.89	324.07	329.96	332.77	327.14	328.36	328.46	331.77	324.62	328.66	329.72	328.42	322.63	325.18	327.96	329.08	326.69	330.5	325.36	326.06
328.32	328.64	329.57	329.89	326.94	325.44	326.95	327.95	328.62	327.3	323.99	327.09	324.97	326.05	328.95	324.65	330.35	327.82	326.16	326.81	328.2	330.44	329.02	327.98	330.07	326.13	326.6	325.58	327.2	326.59	329.36	327.24	325.69	328.1	325.96	327.83	324.46	328.19	326.49	326.31	328.31	326.78	330.84	328.69	329.36	329.21	328.46	326.6	328.18	329.47
307.52	302.16	301.39	302.57	302.93	302.71	303.96	302.44	303.62	302.29	300.89	304.1	301.51	303.56	304.04	301.94	301.02	301.04	306.47	302.75	304.99	300.46	301.84	303.46	303.69	300.12	302.66	303.14	299.36	302.29	301.36	306.06	303.76	303.36	303.67	302.85	301.75	301.77	305	307.14	300.75	302.49	303.62	303.65	299.24	302.72	306.14	304.36	304.91	304.35
301.24	303.71	302.83	305.6	302.77	304.1	306.8	300.71	304.02	303.18	301.56	303.27	302.33	302	300.87	304.55	301.94	303.24	303.04	300.39	304.32	301.75	304.42	303.43	302.89	306.47	302.61	302.72	306.49	308.14	301.93	302.39	304.26	303.16	300.92	305.09	308.71	307.37	306.36	303.68	306.86	305.05	303.54	299.97	305.57	307.78	305.32	305.76	300.6	300.47
307.67	310.63	305.36	306.22	308.23	307.63	305.96	305.82	307.73	306.41	310.07	305.94	305.26	307.5	305.79	306.47	304.89	306.21	305.97	308.6	306.05	303.38	310.27	308.56	306.28	309.98	303.83	310.5	308.28	306.26	310.96	306.21	308.5	304.21	308.27	308.42	304.38	308.18	307.52	306.52	308.24	304.6	312.18	305.22	306.75	309.79	305	310.77	309.01	306.59
311.92	318.99	321.54	315.82	315.59	321.05	317.37	316.16	315.45	315.17	318.78	318.34	317.17	315.49	314.38	313.98	318.36	317.83	314.18	320.26	316.91	317.52	315.5	320.14	319.3	318.65	317.49	317.69	318.33	313.99	317.33	316.94	321.25	313.79	315.01	318.7	316.88	315.07	315.54	319.62	317.49	317.42	313.47	313.68	315.26	318.69	318.92	317.68	316.27	315.88
317.15	318.81	319.52	320.28	320.57	320.61	320.06	316.09	318.17	317.35	318.04	319.4	320.03	317.25	316.96	322.47	316.15	316.34	316.81	319.5	317.08	318.39	319.96	315.63	318.35	318.42	318.27	319.07	318.43	321.32	318.13	316.55	318.98	321.04	319.82	315.88	317.52	320.42	318.27	320.57	316.19	319.34	317.87	316.52	320.58	318.74	321.22	317.85	315.33	313.85
323.41	323.86	322.63	325.73	321.15	327.89	324.98	326.63	328.13	325.52	326.84	320.89	322.57	322.33	322.1	324.24	327.45	324.28	320.6	324.67	326.27	323.41	320.73	326.08	323.91	323.82	323.62	325.58	320.63	323.68	322.17	326.02	325.75	321.73	323.04	324.89	325.13	323.7	325.87	326.04	325.49	323.42	324.31	325.35	326.73	324.66	326.61	323.39	327.43	325.69
303.02	297.17	300.07	301.83	300.78	301.57	303.6	303.21	297.78	297.34	300.11	298.22	302.09	301.78	299.88	301.58	299.67	299.35	297.75	302.64	302.15	297.31	300.54	302.84	301.86	297.41	301.72	299.65	301.04	296.64	299.19	298.17	299.54	298.42	300.72	299.21	295.44	299.06	297.93	297.65	301.06	301.96	299.76	297.17	299.88	300.23	299.47	300.09	301.7	300.33
303.4	305.63	307.09	305.48	302.36	306.13	303.5	304.03	311.9	305.82	305.36	302.41	306.99	307.04	303.74	305.11	305.32	307.22	304.17	308.52	306.3	304.22	304.6	305.96	304.25	308.23	305.62	302.45	307.59	306.67	305.54	305.45	306.14	305.13	308.37	305.87	310.52	305.76	307.12	308.33	303.27	306.68	307.34	306.89	308.74	304.76	305.29	303.44	305.46	306.87
313.45	312.55	315.45	314.1	310.75	314.09	312.06	311.27	315.62	311.85	317.92	311.85	315.95	316.27	311.22	310.92	312.41	314.32	309.83	314.1	316.9	312.98	312.71	310.41	314.03	314.2	311.13	312.24	315.45	312.76	313.91	312	310.35	311.73	312.68	313.46	311.71	315.97	311.73	313.54	310.13	312.42	314.96	310.76	314.02	313.48	311.83	313.53	314.75	314.16
304.22	302.96	304.68	304.91	300.57	306.2	302.45	303.48	305.02	303.49	303.67	306.26	303.16	305.47	306.65	307.44	304.4	300.34	302.75	302.47	304.22	301.5	305.26	306.15	302.8	299.53	306.23	307.24	304.21	301.26	299.22	303.03	304.32	300.98	302.92	302	305.08	306.51	301.47	305.08	305.54	299.87	303.25	302.34	304.68	302.23	302.1	304.83	305.54	303.11
293.97	294.97	294.4	295.79	297.42	296.31	298.35	295.36	298.28	296.37	295.58	293.71	299.75	297.59	295.16	298.82	296.78	298.6	298.45	295.52	297.04	296.42	299.27	295.62	295.43	296.47	295.75	293.8	295.51	301.81	300.98	297.14	300.09	297.95	294.8	293.74	293.48	297.52	297.04	297.46	295.83	296.09	295	293.4	294.97	296.65	295.23	298.01	294.97	297.76
299.84	300.39	296.37	300.83	299.9	302.48	300.18	299.74	301.96	298.57	296.96	299.51	298.49	300.15	301.67	298.38	297.87	300.13	298.35	301.88	296.87	299.14	298.82	301.11	300.94	300.54	300.73	298.67	297.32	298.34	303.2	302.88	299.75	297.16	301.52	297.62	300.4	303.27	299.81	301.07	302.05	298.28	298.68	297.81	305.44	298.63	300.91	296.88	302.21	300.38
316.13	312.68	317.69	317.43	315.17	317.4	317.6	318	319.1	315.48	317.27	316.74	315.05	313.59	312.73	312.05	316.84	316.24	314.73	314.17	316.6	314.36	312.73	314.27	311.05	312.45	310.6	314.59	317.36	315.1	313.32	310.97	317.17	316.07	312.29	316.09	316.61	313.98	314.6	315.23	315.68	313.26	315.12	315.66	318.65	313.53	315.23	314.94	315.63	313.32
311.36	317.53	316.5	315.75	316.26	312.91	312.89	314.28	310.13	315.86	313.23	314.86	313.13	316.98	317.99	316.11	315.56	313.54	317.49	313.68	314.73	315.24	317.93	314.19	316.05	313.17	314.72	317.19	316.15	316.97	315.78	315.84	316.16	316.12	318.2	315.5	317.55	314.82	318.02	310.42	319.7	316	316.21	313.73	318.08	313.41	315.28	316.88	311.4	313.67
315.33	314.53	319.33	316.31	316.13	314.77	317.32	318.38	317.64	317.32	314.79	316.03	318.07	319.64	317.3	316.48	315.9	316.78	316.45	319.1	316.3	319.65	315.14	313.48	316.11	317.77	319.83	315.8	314.56	317.61	317	318.71	314.48	318.34	317.18	314.64	316.78	317.38	315.58	317.96	315.24	318	318.84	317.21	317.23	312.96	320.26	316.5	316.16	317.99
303.75	307.12	302.6	303.28	303.09	305	301.8	303.69	304.89	303.6	302.33	301.14	301.35	303.39	302.38	308.6	300.79	300.26	302.16	302.39	302.61	305.6	299.26	307.99	305.81	302.8	303.27	304.21	301.82	304.7	302.53	304.16	304.52	300.86	304.11	304.6	304.48	305.33	304.53	304.79	303.97	301.49	304.54	303.75	302.85	297.96	303.5	301.09	305.83	306.4
313.61	313.34	315.24	315.35	313.34	317.86	312.15	316.19	311.84	315.73	315.66	315.68	313.88	317.38	313.33	313.63	316.2	315.98	316.39	315.27	316.98	312.45	313.19	315.61	315.48	314.73	311.31	314.66	319.83	315.14	315.59	315.31	315.69	314.79	312.52	316.69	312.67	317.35	318.01	318.48	312.35	316.7	315.04	313.84	316.57	317.41	311.78	318.07	310.95	317.2
303.03	304.8	302.44	300.65	302.19	302.74	300.53	305.49	302.7	305.65	302.16	301.89	305	303.1	302.15	304.36	302.71	302.55	302.99	301.8	304.86	300.37	304.4	304.99	305.21	303.43	305.76	304.82	300.99	303.04	301.87	303.61	304.38	303.7	303.32	301.37	302.45	300.84	303.01	304.49	305.59	303.29	301.38	302.34	301.82	301.76	302.9	304.48	304.7	307.25
300.79	301.88	304.21	307.86	301.37	304.04	302.24	303.21	299.46	302.95	301.37	305.73	301.52	299.34	304.47	299.87	303.26	300.16	299.2	303.49	303.76	305.23	303.81	299.26	303.64	301	301.78	302.71	306.58	306.19	300.71	300.44	299.1	303.76	302.87	301.29	302.65	302.75	304.68	302.07	301.3	301.74	303.9	302.43	304.14	300.73	300.89	304.32	301.52	302.75
303.62	300.51	302.42	301.09	299.97	304.71	305.1	303.65	302.59	303.55	301.56	300.69	302.67	303.66	306.99	304.08	299.97	301.75	304.05	302.45	304.25	303.62	300.06	299.22	304.09	302.06	299.85	301.29	306.88	298.46	300.49	303.51	301.57	302.61	301.29	300.88	300.79	299.77	303.41	299.34	305.1	303.27	301.66	299.41	301.59	298.89	300.93	303.04	301.78	303.82
300.89	300.52	299.68	303.6	300.87	301.56	301.9	301.47	301.37	301.91	300.94	299.7	297.14	298.85	299.52	300.79	299.45	301.95	300.41	295.29	307	297.67	299.32	301.33	302.1	303.43	304.16	300.15	299	302.13	305.59	301.73	300.98	296.12	296.88	303.33	299.72	303.76	299.35	301.02	301.47	300.04	298.72	299.39	298.05	299.23	300.81	304.28	299.21	299.13
303.5	298.96	302.79	303.3	302.47	301.12	305.27	306.87	300.09	303.69	303.33	301.48	299.25	301.79	302.06	302.25	303.23	305.46	305.45	305.03	304.9	302.83	303.71	302.39	303.33	303.8	304.66	305.17	303.41	302.69	304.13	302.71	302.92	302.62	303.4	305.54	304.21	306.59	307.21	301.81	306.6	303.78	304.11	306.22	301.47	304.5	304.43	303.5	300.83	306.49
299.94	303.29	300.15	304.06	298.26	302.82	301.92	304.77	300.88	304.38	303.52	304.7	304.22	302.58	299.86	304.9	304.33	304.95	300.72	307.62	306.37	304.64	301.79	307.03	308.57	302.11	303.03	303.74	302.54	302.99	303.88	300.97	303.52	303.17	301.66	301.92	299.47	305.44	298.57	304.25	303.98	304.13	304.32	305.28	300.86	300.81	301.28	305.4	301.41	303.98
314.26	316.18	313.36	309.62	316.85	316.79	312.07	311.65	315.7	315.55	313.91	316.53	313.79	313.77	314.89	314.41	313.48	314.63	314.88	313.82	313.27	318.25	318.7	312.26	314.81	311.28	315.11	314.57	318.66	314.91	312.3	317.85	311.45	314.93	314.23	314.05	311.98	315.76	318.42	311.34	316.5	312.25	315.36	315.09	312.75	310.76	311.41	315.32	314.29	310.27
304.6	303.06	301.85	301.47	304.13	302.06	307.85	297.22	300.67	300.19	302.2	302.7	303.61	300.86	302.28	302.76	300.24	302.82	305.42	300.85	307.05	304.93	299.48	306.41	303.74	301.31	301.08	303.9	301.27	307.76	302.36	303.2	300.73	303.43	301.4	303.61	301.05	304.2	300.55	305.34	300.13	303.89	301.89	302.55	304.37	303.89	301.2	306.17	301.29	302.83
300.33	302.04	304.24	306.16	305.88	304.62	303.84	303.86	304.27	304.26	305.5	305.19	304.94	304.91	309.84	302.99	304.03	302.58	305.7	302.69	303.59	302.37	303.42	301.65	303.03	306.73	302.66	303.11	303.28	302.84	305.33	300.45	302.35	301.98	300.31	303.11	302.93	304.64	305.54	305.24	305.01	305.23	304.11	306.98	306.47	304.79	298.76	303.42	302.43	301.32
327.72	325.89	326.1	328.94	326.18	326.79	326.86	327.88	324.49	328.06	327.2	327.97	326.26	326.15	327.07	330.41	329.54	328.35	330.63	326.92	327.13	325.94	327.47	329.92	326.85	326.87	329.04	325.47	325.38	325.12	326.35	327.98	328.16	326.92	328.44	325.92	326.95	326.05	324.36	326.38	324.88	326.65	326.82	325.48	325.69	326.74	326.85	326.94	325.83	324.37
311.52	313.3	311.41	315.62	311.79	313.26	314.68	314.94	314.73	310.44	315.02	313.16	312.93	313.51	311.07	313.12	311.31	316.56	314.87	313.06	311.52	312.25	316.11	317.16	310.72	312.46	310.72	312.55	315.99	312.06	313.72	315.76	312.7	310.91	314.08	316.38	316.73	311.3	311.98	313.69	313.19	311.14	313.73	315.8	312.4	312.77	314.71	313.18	312.19	313.48
318.57	317.17	318.03	319.9	321.46	316.21	322.31	318.61	319.71	319.35	319.38	322.43	318.54	323.06	320.28	321.88	318.58	319.12	321.61	321.07	319.3	319.14	317.56	318.72	319.43	322.22	315.72	320.63	316.25	322	315.79	319.21	316.57	317.52	317.58	317.86	322.93	320.51	319.17	316.87	320.23	317.5	322.19	320.07	320.27	319.98	317.77	319.54	318.08	320.06
302.34	306.06	304.56	303.87	303.67	306.09	307.72	307.1	307.75	305.96	302.21	306.06	305.14	302.78	300.54	300.49	301.66	302.7	303.84	305.94	304.29	306.03	302.12	307.29	302.34	305.83	304	305.5	303.61	306.12	302.78	300.9	307.36	303.08	302.34	311.07	303.28	301.37	304.6	304.95	307.12	302.53	304.39	304.19	304.54	305.27	303.36	304.35	305.24	309.28
317.77	318	320.22	313.69	314.66	314.96	316.24	316.89	315.22	318.65	318.55	319.97	316.83	318.22	317.27	317.05	318.77	315.54	319.8	316.22	313.52	315.49	314.8	318.14	314.01	314.4	315.46	316.61	318.17	316.45	315.29	315.98	317.72	317.59	317.65	319.05	318.03	317.01	319.08	316.39	315	316.75	316.18	321.33	314.55	318.62	315.86	315.89	315.09	314.36
293.25	292.9	294.17	295.99	293.62	293.4	293.53	290.35	289.98	295.63	292.74	292.04	293.43	293.55	292.95	298.44	293.35	292.65	295.53	298.54	293.15	292.77	292.88	291.3	292.74	293.98	293.99	294.44	294.87	291.2	292.96	297.26	290.75	290.61	291.5	297.56	292.28	296.21	291.45	292.41	293.51	296.76	296.75	291.93	294.56	294.01	296.35	296.03	293.17	294.72
308.42	309.24	313.02	310.94	309.17	309.39	310.2	309.97	309.14	309.85	308.06	310.69	305.5	307.91	311.37	306.08	306.76	309.24	311.76	306.78	307.94	310.2	310.86	307.39	309	312.5	310.04	307.35	312.49	313.22	313.13	308.56	308.55	309.63	313.84	307.28	310.78	307.45	310.41	310.45	313.22	310.2	308.17	305.45	308.87	313	307.83	310	309.41	309.95
322.47	324.33	330.63	324.83	327.19	326.24	325.55	323.84	322.98	325.38	328.49	324.83	327.59	324.22	326.47	321.42	325.45	326.82	324.93	326.28	322.47	325.62	325.66	322.71	322.95	325.93	324.89	323.38	327.32	324.28	324.05	324.26	323.72	324.84	321.94	324.73	324.73	328.6	328.05	326.27	322.6	324.9	325.74	326.36	325.69	324.26	323.18	327.82	326.49	327.55
300.21	298.6	296.82	300.96	301.44	301.08	301.58	300.88	297	298.14	298.85	297.53	299.24	301.91	301.82	298.96	301.07	299	300.12	300.85	300.61	300.89	300.49	300.87	300.7	300.43	298.94	298.67	297.89	297.21	300.66	298.59	302.07	300.05	298.66	299.15	301.37	299.55	299.09	299.51	298.36	296.52	299.22	296.97	303.88	301.95	300.77	302.85	299.74	299.11
314.9	314.47	308.99	312.05	311.13	314.51	310.67	308.39	312.31	311.95	311.6	312.19	312.61	310.99	312.12	311.35	310.27	316.25	313.14	311.2	311.68	312.09	313.06	312.71	312.22	312.48	314.79	315.4	315.47	314.23	311.83	315.15	314.65	311.5	311.29	315.32	318.7	313.75	318	311.93	311.79	313.18	312.23	313.32	316.94	314.98	313.87	308.56	311.23	314.92
305.98	308.42	307.89	305.82	303.32	307.46	307.37	305.32	302.14	308.76	307.72	305.3	306.58	307.57	309.92	303.44	306.85	302.34	311.7	306.7	302.71	306.8	305.09	306.15	306.66	306.82	305.87	305.32	306.15	305.24	307.47	307	305.56	304.39	305.68	305.46	307.77	303.26	309.45	306.57	301.77	309.48	308.27	304.09	303.83	303.93	304.34	307.58	303.13	306.49
292.09	295.64	296.17	297.06	293.27	292.85	292.12	297.46	297.57	297.06	291.5	293.24	288.79	297.38	295.79	292.2	297.41	295.63	297.1	294	296.17	294.01	296.23	298.22	292.15	296.41	297.01	296.13	296.69	294.56	293.74	297.12	294.13	294.88	294.55	293.3	294.65	297.8	297.34	293.68	295.84	294.99	298.83	291.3	293.35	293.66	297.85	293	295.04	294.92
303.87	306.91	303.92	305.85	307.28	307.38	308.55	306.36	307.71	310.52	305.34	306.44	308.16	305.2	305.92	305.67	307.24	306.36	305.72	306.72	306.9	307.55	304.9	303.05	304.08	304.25	303	306.1	305.17	306.58	304.85	307.16	305.88	306.83	306.79	305.39	307.19	305.49	307.11	308.37	308.47	306.35	303.12	306.61	307.4	306.38	309.39	307	304.53	304.76
295.54	299.06	299.87	298.05	299.1	296.07	295.88	299.18	295.96	297.32	296.18	293.72	294.69	298.61	294.95	298.22	292.51	295.9	296.42	297.05	297.53	299.15	294.79	299.06	298.98	295	298.46	296.38	296.03	297.1	298.79	297.45	294.95	294.6	295.65	296.54	297.48	296.27	297.55	296.58	298.52	297.81	296.25	297	293.15	297.05	299.4	296.7	297.58	295.44
317.02	311.64	314.87	317.28	311.61	318.13	322.48	318.83	318.16	316.36	319.64	317.96	315.3	317.9	318.88	318.16	312.29	317.53	317.26	316.33	317.41	318.44	319.48	315.02	318.27	316.61	316.15	319.72	317.3	320.8	316.74	318.39	316.99	314.51	315.79	317.89	315.57	317.45	315.36	316.71	317.05	316.32	317.39	318.96	318.24	318.18	318.6	314.32	315.91	315.91
313.26	312.14	313.97	312.02	310.9	312.81	310.55	308.31	310.66	311.79	310.02	314.33	315.11	313.04	313.42	313.39	313.1	314.63	307.39	315.61	312.46	314.2	315.37	313.02	316.5	312.84	314.78	309.46	311.13	311.25	314.65	312.72	311.34	313.4	311.69	313.09	312.52	312	311.3	313.65	315.94	314.88	313.9	314.48	308.46	312.78	311.81	317.18	311.5	312.82
317.63	316.63	316.16	314.23	316.3	316.55	318.54	317.97	316.97	313.53	320.85	316.92	318.11	314.98	314.8	320.69	314.4	317.57	320.85	317.29	319.1	318.14	317.37	316.48	322.07	316.69	318.11	318.37	319.79	315.24	316.37	318.41	316.8	318.51	316.05	319.41	318.65	319.9	319.39	316.69	317.65	318.28	311.25	317.59	317.05	315.67	317.21	319.65	318.79	319.02
298.05	303.65	302.68	305.4	303.25	299.13	301.9	299.2	302.89	302.54	298.07	301.69	305.64	301.46	305.98	303.41	301.26	303.02	305.82	304.84	301.01	304.68	303.81	303.87	305.65	302.71	301.09	300.46	302.72	300.62	305.35	302.48	302.64	301.24	303.02	303.35	303.81	300.13	299.57	303.87	302.22	307.54	302.5	299.17	303.88	300.42	299.63	302.55	300.05	304.17
303.39	304.09	303.7	304.55	304.08	304.16	302.36	308.42	301.71	305.16	303.86	305.78	305.13	299.74	304.81	304.67	303.48	306.17	304.93	303.95	304.84	302.65	301.71	304.71	306.07	304.45	307.32	302.67	305.25	304.31	303.84	302.99	303.49	303.8	303.2	304.62	305.44	299.92	304.37	303.92	301.15	300.65	303.79	301.49	302.79	304.22	303.81	301.61	305.93	305.05
297.65	297.41	293.27	296.18	293.85	292.11	291.95	291.77	296.16	294.09	295.44	298.03	290.26	296.26	296.03	292.71	295.48	291.63	293.04	290.8	291.09	293.48	293.12	293.6	295.15	294.88	294.34	293.46	295.93	294.14	293.37	295.45	293.04	291.69	296.66	292.81	292.54	295.76	295.34	293.67	292.79	293.48	295.58	291.34	299.41	296.52	295.23	292.78	294	292.28
302	302.81	306.3	303.55	304.94	308.94	306.64	302.98	302.53	303.99	304.4	302.52	303.2	304.71	304.46	303.11	299.3	304.75	306.08	299.44	299.68	300.76	302.35	302.63	301.27	301.94	300.93	301.19	303.67	305.44	305.32	306.37	303.56	301.24	303.15	307.41	304.39	305.59	305.72	303.33	300.26	303.23	305.34	305.06	300.37	305.38	302.89	303.88	301.47	304.58
303.62	303.21	307.52	300.84	304.44	303.7	304.74	303.54	307.53	302.19	306.5	302.46	302.97	304.99	302.08	306.58	305.6	300.79	302.3	301.12	304.67	303.31	304.94	306.15	303.82	306	302.7	301.65	302.63	300.12	302.89	301.44	305.31	302.25	304.49	299.04	302.91	304.63	301.85	309.19	309.8	305.73	303.42	305.51	304.37	303.15	302.67	306.34	305.29	301.76
316.51	311.23	317.59	312.67	318.35	310.51	314.81	314.89	315.74	312.8	311.21	310.37	316.01	312.11	310.78	309.69	314.25	313.54	311.97	312.24	313.31	311.55	310.72	313.6	312.27	313	311.87	315.12	316.43	312.9	311.22	312.01	313.36	317.85	315.24	311.01	314.17	316.42	311.78	311.78	312.77	312.84	311.89	313.89	318.36	315.36	313.76	317.17	313.88	312.34
327.71	329.07	326.48	327.38	328.72	329.27	326.16	325.91	327.31	324.28	327.85	327.03	328.62	329.52	326.46	323.88	325.92	325.64	329.16	325.72	326.96	327.62	329.92	328.47	327.35	325.56	327.38	327.46	325.83	323.89	325.36	328.59	326.82	324.47	329.06	327.13	328.42	329.38	325.94	327	329.29	325.12	327.9	327.02	326.23	327.31	328.05	329.01	324.85	327.67
302.47	299.86	302.35	300.28	300.26	298.87	299.81	302.37	303.62	301.77	299.48	300.87	303.88	299.17	303.48	301.44	298.37	299.2	299.41	298.46	295.48	297.82	298.83	298.61	299.24	301.26	301.13	300.23	303.04	297.51	299.02	298.52	296.86	298.56	298.45	299.48	299.62	301.06	298.06	299.97	303.37	303.03	298.71	298.73	300.57	299.35	300.74	297.76	298.54	300.33
316.44	314.86	317.2	316.61	316.1	315.97	315.68	314.25	314.06	314.7	317.93	320.21	314.28	317.52	316.9	317.57	313.42	317.36	315.96	313.86	314.84	312.08	316.11	313.72	313.31	312.59	315.63	312.69	314.67	319.5	317.75	315.56	313.88	314.6	316.7	318.2	317.67	311.24	319.58	316.36	314.94	318.15	318.24	314.1	315.85	315.02	316.76	315	319.6	314.11
318.22	317.92	316.01	319.35	318.28	315.74	318.52	315.6	317.26	318.54	321.86	316.21	319.3	317.59	316.79	317.91	317.81	316.56	317.88	318.51	314.8	317.68	321.23	319.64	314.74	316.47	317.51	318.57	315.41	314.92	321.34	319.68	320.5	316.93	316.88	318.97	318.68	319.53	313.4	315.65	315.7	315.52	315.77	316.37	317.73	317.63	317.23	316.89	315.95	317.39
314.42	315.09	315.44	315.13	314.92	311.1	311.21	314.18	312.87	311.95	316.55	312.47	312.83	311.35	311.8	315.43	312.33	309.9	313.06	310.03	315.64	312.45	312.81	312.35	315.66	314.82	314.5	312.94	311.8	315.5	316.65	319.06	313.98	311.63	314.36	313.04	314.76	315.81	315.35	317.41	312.06	315.23	314.2	312.46	313.09	310.75	315.08	312.26	312.86	316.76
310.79	313.59	317.98	316.76	315.32	311.05	311.45	313.68	314.27	312.98	311.38	313.92	313.61	317.07	315.48	313.19	316.18	312.4	311.11	312.95	314.89	315.38	312.83	313.33	313.29	313.87	315.3	316.47	314.68	312.51	311.39	314.14	312.02	310.56	314.61	315.72	312.61	315.75	315.5	315.41	314.56	313.17	315.42	313	310.43	314.77	311.71	311.54	317.05	313.01
303.66	305.01	306.44	303.27	304.14	303.17	309.51	308.38	306.04	299.71	303.47	303.75	307.35	304.5	305.18	306.66	303.2	305.15	307.42	303.95	307.77	301.69	305.4	304.08	304.41	304.28	305.33	302.03	303.47	301.36	304.8	306.73	301.97	307.45	304.35	305.14	302.96	299.98	302.67	303.37	304.54	304.74	301.78	306.35	304.54	305.1	306.53	305.08	301.88	308.23
314.19	316.2	316.97	314.44	313.25	316.07	315.23	317.97	313.46	315.49	316.43	317.13	315.85	314.52	317.76	316.8	317.07	311.28	313.99	315.9	315.45	319.08	309.9	317.11	312.11	317.41	312.27	317.82	311.81	311.42	312.14	312.95	316.8	313.36	318.98	312.49	314.26	315.25	314.23	316.61	314.13	316.73	312.43	315.34	315.06	314.05	316.27	317.21	313.18	313.5
301.38	304.52	303.2	305.85	306.04	304.07	303.49	303.08	302.4	301.93	306.34	303.78	304.08	303.34	303.25	298.98	302.06	304.51	303.53	305.41	307.15	303.95	303.99	304.63	302.11	304.84	304.22	301.87	302.48	304.14	302.41	304.11	305.1	302.46	308.74	303.16	301.3	305.09	305.78	304.68	305.09	305.75	304.09	305.33	304.97	300.2	305.87	302.5	302.92	303.51
315.57	312.95	314.21	308.92	314.14	311.96	312.61	315.98	310.95	311.15	314.16	312.95	311.79	311.22	312.61	313.69	314.43	314.97	311.94	315.04	312.91	308.46	313.03	311.1	312.04	314.66	312.95	312.47	312.48	311.94	313.16	311.85	315.15	313.77	313.07	310.02	312.62	316.02	315.67	312.22	311.74	312.9	309.64	309.03	313.84	313.19	312.11	309.71	309.01	312.57
304.79	299.47	301.76	299.26	300.18	301.97	299.63	300.79	303.44	301.4	301.18	299.74	303.12	303.93	302.81	303.24	303.62	303.33	303.6	299.45	304.71	303.28	300.51	302.27	300.54	303.68	300.82	302.52	301.25	302.63	304.05	302.49	303.92	301.4	301.52	303	306.41	304.33	302.88	303.51	304.66	302.02	305.8	299.06	304.65	303.49	303.12	303.18	304.75	299.97
295.72	295.75	297.79	294.07	294.79	292.57	298.76	298.98	294.47	293.79	296.62	292.85	295.58	296.72	294.08	292.7	296.3	295.78	294.98	294.82	298.49	292.31	297.03	293.3	296.03	295.64	296.27	293.11	295.08	294.4	294.97	299.74	296.69	293.46	294.22	296.52	296.15	296.87	296.23	295.1	300.11	295.44	294.14	295.66	295.83	293.38	291.62	295.43	295.53	294.61
300.76	303.18	301.99	301.9	302.31	303.53	300.73	306.14	299.52	304.36	301.21	303.13	305.25	300.76	301.52	304.3	305.36	302.98	304.24	305.04	307.34	301.65	304.3	306.38	306.45	302.16	303.67	304.04	302.31	307.35	301.32	301.65	301.52	301.86	305.33	304.77	303.13	302.95	303.79	299.64	301.79	303.56	304.73	302.58	302.66	306.26	300.76	303.43	301.15	307.17
305.32	301.36	307.34	303.95	300.4	302	303.51	304.52	304.02	302.33	300.2	303.02	304.6	306.02	302.18	299.49	300.29	301.22	297.44	300.45	303.59	300.04	301.31	303.69	301.02	303.21	302.65	300.56	305.61	300.66	305.84	305.13	300.27	300.25	301.98	300.78	300.79	303.22	302.6	304.41	305.26	303.13	301.91	303.66	299.07	302.61	304.19	300.87	300.97	305.73
303.13	302.95	304.72	305.76	304.87	304.54	306.02	307.7	310.43	304.92	305.08	308.45	309.79	306.01	306.74	308.08	308.03	306.12	304.93	308.47	308.26	305.05	306.77	308.06	303.38	304.33	308.17	302.88	307.74	307.18	306.39	301.39	306.31	306.66	306.85	308.75	306.7	304.65	307.48	304.47	307.48	306.23	306.38	307.74	307.22	304.2	306.6	307.11	305.01	304.09
301.62	301.53	303.8	302.96	300.91	306.48	305.19	300.08	300.41	303.29	304.07	302.46	306.26	303.63	302.66	304.55	304.91	303.61	304.18	301.88	302.05	303.97	301.7	302.86	301.56	298.12	301.52	305.28	302.2	304.66	302.02	301.96	301.03	303.94	300.7	303.3	305.6	301.39	303.42	300.52	300.2	302.37	303.55	302.6	303.48	300.67	301.08	303.61	301.57	304.53
303.04	306.32	301.78	304.29	303.34	305.79	302.69	306.24	306.83	304.17	306.84	308.31	306.95	303.32	305.78	304.86	303	309.04	302.53	305.28	303.13	301.09	303.07	307.06	306.29	304.84	305.51	305.4	307.25	302.89	302.07	304.26	301.16	302.92	302.26	306.68	306.01	306.76	304.16	306.87	304.85	305.16	301.96	304.44	304.62	302.95	303.56	305.53	307.01	300.83
326.06	325.69	328.17	326.25	323.28	325.97	324.45	322.3	324.47	327.66	325.66	325.1	326.72	323.42	323.55	326.04	325.65	325.67	323.86	324.52	327.54	326.26	325.35	324.54	323.67	325.18	327.34	326.73	324.53	324.67	323.76	324.27	322.61	325.78	322.79	323.56	327.8	325.12	326.04	325.87	326.46	324.93	326.48	324.91	324.57	322.91	326.91	324.4	324	325.34
318.25	320.17	316.44	314.66	312.95	315.15	313.94	314.77	311.8	314.57	315.73	313.8	313.77	313.32	315.78	310.57	311.37	317.1	312.88	313.87	312.58	311.39	313.29	316.03	311.41	313.1	314.93	315.36	315.18	311.51	313.72	311.12	315.09	314.65	313.74	314.22	313.27	316.38	312.26	311.88	312.04	310.24	315.68	314.34	316.7	317.09	314.54	312.67	315.86	309.1
310.56	313.75	308.25	309.15	312.36	311.2	308.69	311.02	310.42	312.13	310.4	310.12	309.73	307.65	308.1	310.26	307.39	306.76	312.26	313.07	310.21	314.21	309.28	309.78	311.4	311.37	312.5	311.49	310.69	310.97	310.26	312.43	309.65	310.73	312.23	308.82	310.98	308.26	313.38	306.82	310.03	309.69	309.4	308.3	309.13	311.5	311.71	310.78	313.04	309.1
303.64	306.08	307.46	308.76	309.39	308.26	309.84	305.33	305.28	306.3	306.15	307.82	309.46	305.68	305.21	308.02	310.24	308.24	306.43	307.93	305.16	307.33	307.62	307.18	309.18	307.88	311.17	308.17	311.22	305.56	307.83	306.82	307.53	307.98	308.43	306.77	309.97	312.24	308.09	304.22	307.08	306.07	310.89	307.87	308.74	306.81	307.49	307.39	308.25	307.76
307.36	304.37	305.72	309.52	308.51	304.74	303.8	307.8	308.19	307.69	311.21	309.05	312.93	303.99	307.3	303.56	308.01	307.78	306.32	304.67	306.52	304.99	301.23	307.6	305.39	306.89	306.3	309.15	306.85	306.01	306.91	306.03	307.31	309.11	306.29	308.17	307.11	304.31	304.75	307.45	305.2	307.49	307.49	304.94	304.39	306.16	306.03	306.18	305.76	307.34
314.69	316	314.69	314.7	313.23	311.23	314.91	311.29	315.66	313.12	315.58	316.1	311.7	312.45	315.2	319.09	315.41	310.97	318.97	312.69	315.75	315.36	316.31	316.17	315.36	314.52	315.32	313.42	315.54	317.32	315.31	316.46	312.8	313.4	310.65	310.39	313.75	317.44	318.53	318.01	317.53	313.82	310.81	314.58	317.49	314.28	314.62	316.76	313.43	313.69
304.65	305.02	305.63	306	308.38	306.69	306.72	307.69	306.72	308.55	305.12	307.36	308.2	308.25	304.78	307.03	308.26	305.34	305.7	302.35	304.86	307.53	302.25	306.29	308.69	307.09	305.47	309.64	309.78	308.35	307.23	306.79	303.84	303.89	305.89	304.84	303.26	307.37	306.04	307.61	306.89	305.99	308.3	307.16	308.41	307.06	307.95	307.51	306.99	307.15
295	299	294.8	289.6	296.38	297.97	295.37	295.34	296.72	296.99	296.08	293.31	296.71	298.72	292.85	293.49	293.86	297	296.43	296.86	295.57	294.59	295	294.19	298.56	291.83	294.71	295.83	296.79	294.67	294.28	291.35	291.15	294.09	295.45	296.13	293.68	295.88	295.8	297.15	294.88	297.76	294.13	293.8	296.8	293.76	295.07	296.45	294.81	293.98
304.18	304.48	303.4	304.9	305.11	308.02	303.26	305.23	306.44	305.05	304.25	302.16	303.5	304.78	306.17	305.44	302.47	303.21	309.3	308.05	305.35	304.2	304.78	305.03	302.53	303.92	303.83	306.86	303.35	304	304.64	302.91	304.63	306.29	303.94	307.3	306.63	305.99	304.36	303.8	306.9	304.42	302.35	302.84	307.39	306.67	305.81	304.2	305.5	304.78
328.74	326.92	329.49	332.45	328.47	324.15	324.83	325.08	327.09	326.92	324.38	329.16	326.78	326.67	330.55	327.88	327.88	328.21	328.77	328.61	330	326.64	328.63	329.21	329.57	328.71	327.52	325.59	326.3	324.98	324.31	330.97	326.41	327.99	327.08	329.25	330	324.99	327.55	328.33	323.86	330.17	329.36	326.37	329.63	324.78	329.59	324.56	327.99	326.44
312.6	312.12	313.23	312.65	315.29	307.08	312.37	310.75	314.03	313.57	312.15	310.22	314.09	314.75	310.49	310.99	312.17	315.18	312	312.73	312.1	311.18	309.96	313.38	315.21	312.46	315.11	312.32	311.45	311.97	312.25	310.72	309.25	312.51	312.58	316.34	311.17	310.63	310.24	312.35	314.45	312.04	313.13	310.68	310.48	315.77	314.06	311.66	312.81	313.9
293.65	293.08	294.72	293.24	293.61	294.43	290.9	292.26	293.82	289.16	293	294.45	293.96	294.47	299.34	296.16	294.77	294.82	297.65	298.59	292.68	294.75	294.82	293.92	293.84	294.15	296.45	293.64	296.24	295.67	296.51	294.02	295.78	293.76	293.68	294.54	291.55	295.19	296.48	296.03	292.92	295.32	293.14	293.78	297.32	295.48	293.82	291.19	296.89	296.92
303.63	302.77	301.52	299.72	304.19	302.58	302.77	299.81	304.3	302.91	300.61	302.68	301.22	302.43	300.86	303.33	297.77	302.25	301.16	303.98	300.66	305.26	298.03	300.65	300.3	300.37	302.7	300.97	301.94	301.05	301.37	302.83	302.33	304.13	303.37	300.91	302.83	299.89	299.91	297.4	300.35	302.94	301.48	301.76	300.03	304.4	301.54	303.65	301.69	302.3
312.21	316.63	311.78	313.83	311.03	313.67	314.45	315.94	313.71	311.8	310.84	315.18	310.98	315.57	316.3	315.62	313.55	314.7	316.04	313.46	312.85	312.79	311.51	313.94	314.42	313.89	314.84	313.62	312.22	314.23	315.52	310.7	312.24	312.8	310.96	312.13	315.68	312.81	312.79	314.95	313.73	312.82	312.78	313.73	310.06	315.41	310.25	311.03	311.84	312.77
325.72	326.5	325.23	322.73	324.92	323.72	324.51	325.75	326.38	325.07	322.31	321.73	324.65	325.57	326.82	325.3	324.83	324.6	324.31	329.27	325.01	326.81	329.2	323.15	322.65	323.35	326.11	326.78	323.72	325.35	326.08	327.39	324.81	321.05	324.19	324.34	329.52	325.21	324.75	323.12	326.39	328.32	323.28	324.63	327.05	323.28	326	324.38	325.48	324.74
300.21	302.53	298.85	301	303.38	301.33	301.75	299.28	298.82	302.31	303.2	302.08	303.54	303.72	302.53	301.97	302.25	298	298.93	299.29	299.88	301.33	303.57	298.77	297.53	303.35	299.74	301.6	299.32	297.58	303.62	301.23	301.51	299.42	304.56	301.15	299.09	303.62	304.3	302.25	299.97	300.47	300.73	302.86	302.12	301.32	300.56	301.01	301.77	299.76
318.64	318.73	316.45	315.48	318.11	318.74	314.85	317.11	320.71	320.46	318.42	318.24	316.58	316.11	320.21	317.16	319.23	316.66	321.55	316.81	318.16	317.68	319.68	316.23	319.48	320.77	313.42	318.83	317.86	317.86	313.3	317.37	319.9	318.25	320.78	321.52	317.52	317.03	323.08	320.26	319.6	321.86	317.37	317.87	318.89	321.6	319.85	320.1	317.99	321.38
325.32	327	326.79	324.59	323.34	326.46	322.27	322.57	324.38	327.94	324.09	325.93	323.96	327.59	326.59	323.28	325.86	324.61	328.59	326.5	323.42	325.92	326.71	322.93	326.47	323.47	324.9	325.22	329.15	323.53	325.12	327.09	325.61	327.14	327.6	325.27	326.46	323.26	324.94	327.03	327.36	326.89	322.82	324.27	326.75	325.26	325.18	324.86	322.49	326.21
318.51	318.81	318.39	316.19	320.39	317.31	317.34	318.72	318.72	318.88	317.47	314.34	317.57	316.44	315.61	318.91	321.29	317.67	316.33	316.68	315.67	319.56	317.69	316.49	319.31	318.16	315.4	317.37	318.29	318.18	320.73	322.62	321.59	318.09	315.4	316.77	316.3	319.68	315.72	315.64	321.67	318.84	316.9	316.86	318.35	317.88	317.21	318.9	317.59	317.03
295.73	295.27	296.83	292.64	293.99	291.3	294.57	295.28	293.59	295.78	294.93	293.27	293.89	295.43	295.87	296.61	293.44	295.92	293.06	296.58	293.14	294.56	289.94	298.1	298.31	290.78	293.33	292.66	294.99	292.42	295.12	294.81	295.72	293.78	293.56	294.19	297.17	294.18	296.38	292.63	292.17	295.45	291.82	294.93	293.97	292.01	292.6	293.02	294.43	291.08
320.38	320.95	319.34	318.83	319.43	320.62	322.68	321.04	318.47	319.24	318.37	318.68	320.2	316.47	322.17	323.51	317.82	317.86	316.69	318.59	317.4	318.52	321.04	319.51	322.66	324.11	317.18	319.1	320.35	314.72	319.52	319.45	319.28	318.17	321.09	319.88	317	320.91	317.43	316.15	319.52	321.4	320.31	318.98	319.6	317.12	316.91	315.88	317.1	320.62
317.71	317.28	320.31	316.49	317.71	319.16	315.57	317.8	319.75	318.05	321.79	316.86	317.73	322.24	318.76	317.41	317.08	318.36	318.05	319.74	320.42	318.48	319.07	320.44	316.74	318.78	314.46	316.82	321.57	316.83	321.95	314.17	318.93	318.97	318.92	318.21	316.21	317.98	319.53	316.13	319.88	321.57	320.49	320.27	317.07	317.07	318.48	319.51	324.24	320.71
304.1	304.05	306.2	304.19	302.73	302.74	302.31	305.06	303.15	301.46	304.19	300.76	302.28	304.62	303.11	303.17	303.17	302.12	301.21	301.84	303.15	305.33	308.37	301.88	304.9	305.47	300.31	301.48	302.88	301.19	301.24	305.39	303.44	300.94	300.42	300.76	303.79	302.95	303.87	305.05	304.64	305.91	304.01	306.38	304.08	302.35	303.51	302.3	304.78	300.79
313.19	312.84	314.36	312.23	315.38	311.37	313.84	311.61	310.14	314.28	312.34	313.35	313.99	313.88	313.02	319.67	310	311.43	313.23	312.55	313.57	313.79	312.19	310.66	312.34	313.06	314.06	314.1	312.09	314.32	312.05	313.81	311.04	311.95	312.34	313.3	314.99	313.91	311.51	307.16	316.88	311.68	312.48	310.63	313.09	313.85	311.83	312.92	314.2	316.55
314.3	312.5	316.35	314.33	317.84	310.49	314.25	312.94	314.32	314.6	312.64	315.93	313.33	313.56	315.2	313.64	312.85	312.55	314.48	314.28	311.32	314.19	315.54	313.11	313.3	310.57	316.75	311.73	315.81	317.5	313.76	311.24	312.25	313.25	314.3	313.76	313.84	313.14	315.25	316.41	312.99	314.83	312.99	310.92	309.69	315.1	313.9	312.4	310.87	313.86
303.4	303.16	302.73	300.76	305.83	305.38	306.03	305.2	303.5	301.06	307.51	307.06	303.78	307.84	304.8	304.52	301.88	305.08	302.64	304.14	303.25	302.67	303.2	303.21	300.84	300.32	308.85	304.07	302.54	304.93	301.41	298.81	301.17	298.92	303.62	306.75	303.53	305.35	300.48	305.19	301.74	303.68	299.74	306.77	301.43	304.79	304.29	305.23	304.92	302.99
300.76	306.33	303.01	304.89	299.9	300.62	303.74	301.82	305.37	304.43	302.58	302.4	302.63	302.73	304.9	303.8	305.56	304.03	304.3	301.54	305.26	305.98	302.11	304.11	302	303.88	302.28	303.01	305.49	301.28	303.81	303.46	300.9	302.59	303.61	299.85	302.76	302.94	302.9	305.17	303.56	302.48	304.1	305.64	303.26	300.5	301.3	304.58	301.15	304.9
304.17	305.22	305.05	304.64	305.76	301.93	307.94	304.31	303.47	304.73	302.78	304.49	303.38	303.93	305.08	304.76	306.65	308.86	304.97	304.46	304.42	306.94	307.55	302.06	303.86	300.94	305.42	300.62	304.68	303	304.96	304.93	308.33	304.86	306.38	306.67	307.42	307.2	307.1	304.64	305.07	304.19	305.46	302.26	299.68	305.18	303.5	308.32	305.5	304.81
317.45	316.07	317.04	314.45	315.77	315.92	317.03	315.09	312.52	316.73	319.2	318.56	318.93	317.02	314.42	316.59	317.68	315.18	318.64	317.2	317.45	315.91	318.47	321.08	316.07	316.74	317.57	316.54	317.52	314.17	317.89	317.49	316.49	318.97	315.58	316.24	314.24	316.04	319.32	317.22	317.54	315.94	319.19	322.57	316.06	316.15	315.88	316.32	317.36	316.78
307	303.75	309.43	309.29	303.71	305.24	303.99	308.23	305.49	307.19	305.99	305.86	308.25	306.75	308.62	304.84	306.98	306.44	307.65	303.14	305.62	305.29	304.98	308.22	310.49	307.16	304.96	304.87	306.11	309.93	305.57	306.6	305.62	309.01	307.53	305.38	306.66	306.24	308.57	306.75	306.87	305.42	309.2	306.25	308.13	305.63	304.29	305.89	310.51	305.2
304.62	302.61	305.33	302.04	299.47	302.1	303.25	307.66	301.97	302.28	302.13	303.42	302.15	301.58	307.38	304.66	305.59	302.97	305.6	304.21	303.9	306.76	301.99	302.02	304.03	302.58	303.3	303.29	304.39	302.5	306.03	304.65	302.54	305.8	301.96	304.09	304.17	304.68	302.18	303.23	301.76	305.25	302.08	299.85	303.02	303.78	302.87	304.01	301.25	301.76
296.77	296.17	297.98	296.58	297.47	295.51	297.3	299.71	295.71	295.09	297.94	300.08	299.04	298.61	300.03	295.52	294.47	293.21	297.82	297.46	298.09	294.98	294.91	294.55	298.22	299.77	292.35	296.82	295.42	296.45	296.84	295.59	297.06	296.23	296.87	297.21	298.08	299.24	296.53	297.19	295.85	298.14	299.77	298.55	297.9	296.43	297.09	295.34	295.57	297.93
312.29	308.52	311.61	304.24	309.52	309.36	309.15	311.29	309.58	307.64	312.15	311.08	312.32	309.69	308.57	307.02	312.27	311.78	310.7	309.12	307.94	311.47	311.51	312.64	310.65	306.75	309.02	310.38	308.79	312.4	310.2	306.42	310.16	310.42	312.54	310.48	308.38	312.57	308.32	311.38	309.74	307.07	308.87	310.18	310.04	308.58	310.35	310.3	310.42	312.06
312.26	309.32	313.6	311.45	314.51	314.42	314.34	312.65	311.64	314.61	312.12	313.34	313.87	311.08	311.12	313.29	315.02	313.93	316.98	314.45	309.57	314.58	314.02	311.54	313.51	314.96	313.96	311.85	312.19	313.12	313.18	313.57	311.87	317.5	312.82	315.96	312.23	316.51	310.59	314.16	317.24	313.52	312.61	311.63	314.5	310.66	314.19	309.13	311.51	306.13
311.97	315.14	313.55	314.73	314.39	313.63	316.5	315.59	316.28	314.87	313.77	317.54	312.76	319.45	314.86	311.81	316.78	317.89	312.09	314.72	314.79	317.08	315.3	315.83	312.4	314.17	314.56	313.71	314.46	315.66	313.72	315.17	313.06	312.59	316.5	313.7	316.36	312.29	315.93	314.07	315.23	316.66	310.89	313.95	313.51	314.63	315.39	314.21	311.49	313.45
303.07	305.11	303.29	301.91	302.52	306.54	304.27	301.49	304.04	305.22	304.03	305.64	303.77	301.88	303.45	302.43	303.48	301.08	300.16	302.8	301.3	305.24	302.48	301.25	301.66	303.47	304.91	301.94	303.89	303.19	298.1	300.78	299.39	306.76	300.37	301.99	304.45	301.29	305.58	305.08	303.18	296.37	301.53	300.67	303.89	304.11	303.78	303.11	304.34	302.21
292.99	291.89	294.74	292.91	297.05	296.77	292.66	295.18	298.25	293.81	292.42	293.21	294.82	297.02	294.34	296.1	293.69	292.76	293.22	294.97	294.01	295.64	295.03	294.08	295.17	292.59	295.28	293.88	293.83	290.21	294.69	293.39	295.52	295.01	291.55	296.7	296.15	296.65	293.4	290.56	294.66	294.32	297.12	290.96	294.91	293.07	295.2	294.28	288.63	292.73
292.93	297.77	293.35	293.4	295.43	294.59	294.22	297.26	293.61	295.7	295.36	298.13	292.89	294.37	295.1	297.03	296.4	297.47	295.68	296.67	296.02	293.91	293.78	293.01	295.93	291.49	293.76	294.02	295.82	292.23	294.61	297.62	296.49	294.56	293.7	297.01	295.31	296.42	293.39	297.15	294.68	295.78	294.03	294.76	294.89	296.45	295.24	293.59	297.25	294.43
303.82	301.35	302.93	302.71	303.53	302.63	302.89	302.35	302.96	303.75	301.16	300.88	304.78	300.35	305.98	303.94	301	304.97	300.86	306.19	302.67	305.98	306.4	304.27	302.5	305.69	307.29	303.32	303.28	303.63	303.74	304.86	300.84	304.45	303.26	305.1	307.12	300.85	299.67	303.17	305.15	303.74	301.92	302.07	300.45	303.88	303.93	303.98	304.22	301.46
298.96	294.23	299.3	292.63	299.6	293.09	295.49	295.23	297.75	296.4	294.75	293.08	295.2	294.77	294.63	298.26	295.41	294.76	293.69	290.82	294.93	295.47	293.87	293.57	295.29	293.3	291.91	293.8	293.26	293.94	296.48	298.24	295.19	295.4	295.07	296.75	296.75	295.83	295.32	294.23	296.53	294.86	296.32	298.58	294.58	295.45	296.3	294.38	293.81	297.08
315.16	313.24	318.39	313.01	309.23	314.63	316.36	314.16	313.68	316.65	311.05	313.14	312.37	315.23	316.57	314.02	312.44	315.01	314.57	313.12	316.56	315.32	317.06	314.04	313.18	316.62	314.25	315.08	313.92	317.13	318.34	313.89	314.69	311.2	316.46	315.57	314.7	314	316.68	316.23	315.09	315.77	313.75	313.55	314.65	315.39	316.47	314.34	314.29	314.82
305.53	303.73	304.5	305.85	304.02	302.61	306.23	305.16	304.02	311.56	305.13	304.42	303.74	303.87	305.45	305.92	306.5	304.43	306.19	304.98	299.73	305.92	302.83	303.82	305.27	306.7	306.63	305.87	308.94	304.31	306.42	303.4	304.49	306.3	306.08	305.57	306.08	303.52	306.25	304.48	307.51	307.22	302.65	304.65	308.1	305.7	305.72	303.13	301.65	304.28
311.26	311.77	310.71	308.18	311.52	309.08	310.13	312.5	310.09	309.83	310.46	310.86	308.98	307.84	310.81	311.34	312.09	311.33	307.99	312.23	312.55	309.08	314.38	305.97	310.14	309.4	310.61	310.62	309.2	313.74	308.88	313.45	307.74	310.97	311.4	311.97	309.37	310.73	311.84	308.12	311.72	310.35	310.81	309.51	314.92	311.67	310.96	311.68	313.18	313.08
305.02	299.71	300.7	299.63	301.85	300.47	300.8	300.92	301.62	298.2	301.41	298.87	303.9	296.75	302.36	301.81	303.18	300.94	301.05	301.63	301.21	306.04	300.29	298.73	301.41	297.68	297.94	299.07	300.04	303.89	303.17	303.05	300.67	296.92	302.38	304.45	299.52	301.9	302.52	299.08	301.26	299.46	302.21	303.25	302.85	306.93	299.84	301.17	303.63	303.58
303.4	299.52	302.98	299.34	299.61	295.83	297.99	297.11	302.15	298.01	300.77	302.94	300.55	297.74	297.38	297.4	301.7	301.04	300.28	301.58	300.86	300.1	300.66	301.17	301.75	301.6	299.16	300.36	297.94	297.35	297.86	303.22	297.13	297.93	299.93	301.37	299.57	301.53	302.21	297.45	300.11	297.15	299.37	302.12	299.99	299.26	301.4	300.34	300.72	300.37
308.96	310.35	313.94	314.42	307.54	312.54	311.91	309.03	311.23	313.1	311.98	309.87	310.69	311.27	309.17	312.56	312.24	309.34	309.19	312.4	308.49	314.97	311.14	311.19	311.43	315.88	310.52	313.75	308.65	312.53	311.16	310.77	309.9	314.4	309.49	308.29	310.96	311.08	308.07	311.65	306.07	310.72	313.27	309.45	312.47	311.5	311.39	307.87	309.68	311.29
302.09	302.4	305.85	305.58	301.31	305.6	301.04	308.97	304.99	300.55	304.86	305.65	302.68	302	303.69	303.7	300.63	304.2	305.21	308.04	301.02	300.79	305.21	307.62	307.64	301.49	302.58	303.85	305.04	304.77	302.58	308.13	304	305.64	303.87	300.66	306.38	301.94	303.04	301.72	303.17	303.53	305.86	303.8	303.48	300.17	304.37	306.16	304.87	301.67
303.58	302.96	300.31	303.38	305.19	303.25	303.5	304.31	305.76	302.2	300.71	306.16	301.11	303.34	302.2	301.59	308.52	305.02	301.09	304.33	303.2	304.89	306.08	300.02	303.16	302.72	301.87	301.67	305.28	300.11	303.53	304.35	301.8	300.73	303.33	300.97	302.74	299.6	305.63	305.69	304.78	309.42	300.18	305.34	301.17	302.46	303.68	302.73	307.1	302.18
301.1	301.72	299.28	301.36	304.33	297.59	300.65	298.96	300.87	303.24	300.27	302.04	298.98	301.6	299.1	301.01	300.91	304.29	303.69	302.71	300.88	302.42	302	298.49	303.42	299.55	299.52	302.12	303.27	302.85	297.13	299.46	303.22	300.93	301.05	299.67	299.19	299.26	301.84	300.75	298.9	305.62	300.03	299.27	299.78	300	301.31	302.77	302.96	301.09
315.94	315.68	317.67	319.94	317.94	320.8	318.59	320.05	317.91	317.07	322.02	320.95	317.26	316.21	320.52	319.24	317.48	319.12	321.11	317.33	317.07	318.8	319.32	313.55	319.21	317.47	319.16	315.14	316.37	317.06	315.85	320.27	318.01	319.51	318.24	319.14	321.42	319.55	321.46	322.18	318.26	319.41	323	318.29	321.34	317.6	320.75	320.2	320.42	316.89
302	299.87	303.3	299.73	302.55	299.73	298.57	303.26	299.02	301.3	300.97	299.61	300.7	301.13	299.35	303.34	298.31	297.8	296.41	300.42	301.87	303.98	302.31	301.36	301.03	299.24	299.35	303.26	297.8	300.06	299.31	298.54	300.24	301.13	300.72	297.49	304.08	304.32	300.07	302.28	300.9	299.89	302.22	303.73	300.08	300.35	299.66	300.05	301.74	302.12
310.05	311.63	312.13	311.92	310.48	309.66	314.29	314.72	310.96	314.43	311.2	310.6	313.44	314.07	311.89	311.54	311.78	313.7	314.35	312.46	313.32	314.09	311.49	312.74	313.41	312.93	311.57	312.98	315.03	314.06	315.47	310.5	310.7	313.69	314.41	313.59	311.67	312.25	314.22	311.71	313.88	313.05	312.65	314.02	308.58	312.14	312.15	310.41	316.66	316.2
319.29	317.1	318.04	318.13	315.06	319.02	319.21	320.54	316.33	315.86	320.54	315.92	318.96	314.14	317.74	317.01	317.65	319.02	316.53	316.25	319.99	317.7	315.64	318.02	319.58	317.51	314.75	317.06	317.71	316.68	318.06	318.45	318.17	317.43	320.67	317.84	318.48	318.86	316.13	317.12	315.53	318.41	313.78	316.82	318.59	318.33	317.42	317.97	319.01	316.62
315.57	311.29	318.37	317.33	312.03	317.95	313.14	311.8	318.1	316.78	316.06	314.88	314.07	314.09	315.01	315.14	314.86	319.71	313.01	314.19	312.28	315.99	317.09	316.33	316.14	314.02	314.3	313.92	311.41	312.59	316.19	315.6	316.78	314.94	311.52	318.47	318.22	314.35	318.64	313.02	315.88	315.86	313.21	314.64	313.24	314.63	320.71	313.96	314.68	315.19
313.61	315.28	314.36	310.72	316.62	316.89	317.4	312.26	314.05	312.47	316.83	310.79	314.73	315.45	312.58	313.05	313.3	312.66	313.52	312.06	316.99	315.86	314.58	314.11	314.05	313.82	312.32	317.72	314.97	312.06	317.83	317.5	313.13	315.32	315.44	313.29	313.61	312.15	317.2	312.26	312.68	311.39	311.38	313.55	314.51	315.79	312.38	315	318.29	316.3
310.12	312.85	314.05	318.03	315.37	311.63	311.84	315.35	314.39	313.54	312.81	314.29	314.65	312.75	314.43	317.16	316.05	315.6	312.04	316.67	313.94	309.54	314.05	311.68	314.99	314.43	313.42	315.2	314.28	311.88	321.36	315.21	315.71	315	315.01	317.42	318.51	314.23	314.69	317.06	314.92	314.57	317.19	315.75	314.81	314.3	314.93	316.19	314.34	313.81
312.62	311.11	310.26	310.8	312.06	312.28	314.13	310.5	312.39	312.36	313.28	308.78	311.47	312.63	312.03	314.26	310.2	311.33	315.35	311.74	309.84	313.2	311.67	310.84	315.95	311.27	308.9	315.3	310.92	309.82	312.49	310.49	314.54	310.29	312.43	313.02	313.03	309.41	312.17	312.14	310.69	311.05	310.49	308.48	307.54	311.24	308.98	310.16	312.11	314.33
317.12	309.36	312.3	313.85	312.51	313.68	314.3	312.24	311.43	312.82	312.22	313.1	314.77	314.81	318.06	311.38	313.55	312.25	315.8	311.91	313.04	313.05	311.15	312.35	315.03	315.22	312.34	310.42	310.79	313.34	316.09	315.67	315.95	310.84	313.54	319.04	312.09	317.23	311.63	313.19	315.58	313.59	315.28	311.97	315.59	316.47	315.24	311.74	318.24	312.32
313.23	314.73	318.51	311.59	313.83	315.5	313.75	313.76	318.15	315.82	313.52	312.7	316.98	316.25	313.38	312.78	318.79	314.28	317.25	316.1	315.96	313.6	315.13	316.16	314.22	314.95	315.21	319.25	315.67	315.61	314.08	315.53	314.16	316.63	313.92	315.76	311.65	319.98	316.24	317.63	314.26	310.8	310.04	314.68	314.14	313.22	314.2	316.49	316.49	313.04
312.58	308.46	310.45	312.07	312.76	312.18	309.94	312.66	312.39	311.34	308.46	312.61	313.96	309.09	315.18	311.8	311.16	314.83	311.24	311.61	310.83	315.64	311.57	309.73	311.31	315.41	312.5	312.51	312.99	313.53	311.02	310.36	308.9	309.6	311.86	313.89	311.17	313.71	311.11	309.86	313.94	310.58	312.06	313.93	312	306.03	311.63	311.62	311.57	312.42
316.93	317.49	320.5	319.4	315.95	319.33	318.26	319.15	314.8	317.76	316.88	317.89	317.27	314.85	316.88	317.15	318.58	315.83	319.92	317.55	319.36	318.71	318.46	319.69	317.59	319.04	320.42	320.11	314.91	314.35	316.33	317.73	317.83	317.26	315.36	316.09	316.61	319.78	315.98	313.3	321.57	315.18	318.25	319.08	316.32	317.72	319.2	318.56	317.9	316.08
305.83	303.87	304.47	304.04	304.68	310.27	305.52	310.94	303.89	303.26	302.62	304.34	302.06	306.1	306.24	305.5	306.7	306.9	305.22	305.11	306.27	305.95	304.31	306.51	306.74	304.49	304.12	308.63	304.44	305.18	306.28	303.48	303.69	304.52	306.81	300.84	302.46	305.22	306.3	306.24	305.25	303.69	302.85	303.42	306.18	303.58	304.11	305.38	305.91	303.58
313.48	314.42	310.7	315.19	315.92	314.42	315.65	312.65	314.25	314.6	315.91	311.84	319.46	311.99	318.75	313.59	316.69	313.74	314.75	314.11	313.73	315.19	311.35	314.26	315.63	312.31	313	313.59	311.42	316.56	315.39	313.19	319.66	314.32	316.99	315.85	316.31	314.2	316.19	312.82	313.39	315.08	316.5	319.18	315.37	315.01	316.24	315.01	314.99	313.65
313.35	313.97	310.79	315.86	312.87	315.74	312.9	315.09	317.74	316.08	314.76	311.83	315.27	314.87	313.87	311.4	314.04	313.17	311.02	315.04	317.36	313.82	313.56	314.69	312.82	314.93	313.98	314.52	313.07	315.45	311.8	317.44	315.66	312.05	312.34	315.07	315.18	311.08	315.98	313.18	314.32	313.93	315.42	318.93	318.62	310.38	314.99	314.22	314.83	312.78
300.68	300.45	301.59	301.78	303.08	301.71	301.52	303.45	301.67	302.41	303.9	302.95	302.72	302.06	302.57	300.09	304.88	305.2	304.18	302.33	303.41	303.33	304.7	303.54	301.24	300.95	307.02	302.42	302.87	299.37	306.1	302.81	301.84	306.8	300.99	302.15	303.76	300.64	304.48	302.7	301.86	302.09	302.48	304.42	300.24	301.8	304.82	302.54	303.66	297.78
328.31	322.8	323.7	322.49	322.44	325.42	323.2	324.29	324.29	322.67	324.37	323.14	323.54	326.2	324.95	325.94	325.63	324.7	323.12	324.57	325.96	323.24	328.28	324.09	322.68	326.41	323.93	323.94	325.51	325.24	322.89	324.7	322.41	322.23	324.11	321.64	323.33	322.12	321.9	322.62	320.6	323.4	326.62	323.95	324.86	324.21	325.84	326.27	323.84	323.58
299.19	304.09	302.35	304.05	301.48	304.24	304.64	305.98	302.69	302.38	302.81	303.99	304.47	302.01	304.29	302.04	303.79	300.45	301.11	306.16	299.69	305.25	302.65	306.32	303.2	304.66	301.39	303.57	304.72	305.89	301.43	305.46	301.12	303.15	303.6	302.9	304.21	302.85	304.48	302.17	302.19	306.59	304.68	302.72	303.53	304.19	305.12	305.34	303.87	298.79
303.91	304.14	304.53	303.8	305.1	302.96	304.69	304.8	305.1	303.92	301.53	304.08	301.58	304.75	305.07	305	303.39	302.55	303.83	308.36	304.48	304.52	307.07	304.63	308.86	300.25	303.55	303	303.15	302.11	302.36	304.33	303.35	307.88	302.9	305.47	303.07	304.99	302.25	303.46	303.22	306.94	304.38	304.02	305.55	303.19	300.17	302.44	300.39	304.57
304.08	306.61	301.76	304.89	302.14	303.84	304.28	306.21	303.88	307.29	302.45	305	306.32	305.41	301.91	302.69	308.62	303.4	304.63	309.45	301.07	305.27	305.56	302.89	305.37	306.75	302.72	303.73	302.38	307.16	304.59	304.65	304.55	303.13	303.64	306.66	302.19	304.83	305.01	307.9	301.67	304.94	304.85	303.12	300.34	304.32	302.57	302.36	303.9	303.1
302.24	303.04	304.76	305.05	303.88	302.83	300.79	304.2	300.59	302.38	301.54	302.5	300.5	296.43	302.96	303.09	301.54	302.4	302.65	302.54	299.66	300.33	302.1	302.2	303.16	302.09	304.53	303.63	303.33	300.57	304.84	299.67	304.36	304.87	304.09	301.46	301.18	301.34	306.8	302.73	305.85	302.35	302.87	300.92	304.53	302.48	302.49	300.93	302.55	301.16
304.78	302.01	305.15	302.08	299.79	302.82	302.17	299.19	305.49	309.13	303.75	300.61	303.71	305.64	301.39	303.99	303.49	300.83	306.03	300.2	304.25	308.23	300.94	302.49	303.75	300.54	304.37	300.94	300.79	301.56	300.98	300.73	302.05	303.19	298.35	299.57	303.78	303.07	300.93	303.18	304.13	302.55	305.23	303.8	302.53	303.38	302.88	304.22	301.68	302.53
304.22	303.66	305.97	302.36	305.25	304.28	305.38	305.05	301.9	304.49	304.03	306.56	305.56	303.53	305.42	303.97	302.41	304.28	302.17	307.55	303.43	307.44	301.84	305.03	301.56	302.39	304.94	301.67	303.29	309.63	302.2	303.89	305.56	306.27	301.68	303.53	302.21	306.55	305.71	302.39	301.64	302.25	302.52	301.07	302.87	305.13	302.27	301.81	303.41	304.05
306.19	302.51	306.03	301.35	304.31	303.17	305.89	302.34	303.19	303.67	304.74	302	304.42	307.97	305.1	301.85	303.67	303.71	304.23	300.49	305.33	306.99	303.49	304.06	301.74	305.46	303.5	302.24	308.05	306.37	307.79	306.82	304.51	304.65	305.83	304.22	304.11	307.42	305.19	302.72	305.19	304.53	304.78	305.42	305.61	304.1	302.23	304.53	304.11	302.07
316.83	318.14	315.72	317.02	318.53	320.29	322.57	315.54	317.91	320.29	323.24	318.24	317.74	317.47	318.77	320.75	318.2	320.73	321.18	316.98	319.53	318.59	318.01	318.82	318.9	317.31	320.7	316.76	316.85	320.94	317.13	318.11	316.8	318.93	317.41	317.49	315.17	319.95	318.32	318.59	316.22	316.08	317.67	317.44	318.69	318.68	321.32	319.82	316.31	321.21
314.16	312.13	313.78	315.58	314.02	314.89	312.76	314.84	315.48	315.2	313.45	315.92	316.64	316.51	316.29	314.64	314.09	316.72	313.56	315.86	315.07	310.82	313.77	314.64	312.12	315.78	313.05	313.26	312.75	315.68	314.44	314.68	313.75	315.13	315.89	314.15	311.8	314.26	319.73	316.04	314.96	315.25	314.97	317.87	317.49	315.23	311.08	312.81	313.9	315.54
317.44	317.65	321.03	317.35	317.57	316.24	320.37	314.92	317.82	317.76	318.4	315.5	317.35	318.06	318.55	319.67	320.55	316.42	317.29	316.9	316.67	317	316.72	315.79	315.99	318.16	316.06	320.03	317.93	319.07	320.1	320.67	319.16	313.28	320.68	317.05	315.09	318.34	320.24	312.77	320.66	318.24	320.47	320.32	316.52	317.21	318.99	320.68	316.5	321.44
310.62	309.42	308.61	313.56	312.17	308.87	309.86	309.04	312.38	312.67	308.9	311.03	311.6	310.7	311.02	309.78	309.84	310.99	311.17	310.28	310.09	312.53	311.2	313.79	309.37	308.94	312.05	311.37	311.21	312.12	310.91	311.87	309.67	312.8	310.85	311.25	309.62	309.61	314.1	307.89	309.96	310.72	309.62	309.56	309.18	309.16	311.64	310.44	310.14	308.52
305.42	306.23	308.04	305.61	303.5	305.79	306.46	306.57	304.55	308.77	309.05	302.56	305.63	309.24	305.22	306.21	307.18	303.86	308.28	303.06	305	307.67	303.1	307.21	305.77	306.78	306.61	304.37	305.19	305.32	306.1	303.81	307.25	308.33	306.18	308.11	306.46	309.95	305.55	307.63	305.01	308.71	304.58	307.79	305.57	304.93	306.83	307.73	305.56	307.3
314.2	315.72	315.25	315.13	315.26	312.56	316.03	316.91	313.97	315.89	316.75	315.85	313.59	319.74	315.22	316.63	314.67	317.38	319.62	314.28	317.56	317.69	317.43	318.78	313.69	312.35	316.68	314.63	313.68	314.09	318.83	312.26	317.68	311.34	313.57	315.31	315.27	317.11	314.83	313.57	318.21	314.28	316.15	313.42	318.62	315.97	316.06	317.74	314.47	317.68
316.56	319.03	317.63	314.24	313.02	314.65	317.71	314.79	316.38	320.16	320.12	315.4	317.44	316.67	308.65	315.3	316.26	321.29	320.4	320.14	317.56	318.89	316.59	319.33	321.02	317.44	317.52	312.73	319.48	320.25	317.15	320.33	318.12	317.61	316.92	315.62	315.47	316.48	317.43	321.3	314.35	316.72	319.66	312.73	314.39	316.72	318.14	321.17	315.76	320.28
312.68	312.5	317.49	314.81	310.46	310.9	315.61	314.39	315.33	313.73	311.62	315.54	311.44	316.8	312.04	312.83	310.94	317.22	315.58	311.73	314.41	311.29	311.06	313.46	315.94	311.02	313.23	309.74	314.4	316.28	313.98	315.58	309.9	312.13	315.55	313.85	312.5	310.44	316.81	313.11	310.9	314.37	316.83	315.68	315.26	312.13	314.34	314.86	314.88	313.77
312.79	312.36	310.29	314.58	314.86	310.31	309.95	314.29	314.12	311.56	313.02	312.3	311.25	311.85	312.57	314.24	315.68	312.41	312.92	315.93	314.51	308.96	314.96	316.64	309.71	313.07	311.84	311.23	312.37	312.24	313.32	306.98	315.13	313.68	311.2	314.24	313.38	311.92	313.67	314.4	311.01	313.85	315.43	314.2	313.26	315.02	313.23	314.21	314.12	313.86
317.58	316	316.69	317.76	314.79	317.18	314.21	314.29	316.51	316.65	317.88	317.98	318.44	316.52	317.87	317.51	314.5	314.45	317.57	316.55	315.24	318.77	320.33	318.81	318.03	317.05	316.55	318.06	315.84	314.28	315.76	315.13	316.66	316.22	313.77	316.49	313.32	310.45	316.39	311.35	317.4	315	317.3	315.36	312.54	316.22	314.16	316.46	317.02	317.69
318.67	319.81	317.49	319.52	320.55	316.99	320.67	319.78	318.53	318.04	321.9	317.05	318.52	318.46	319.43	321.04	315.8	319.44	321.64	319.32	318.19	319.35	317.61	320.61	320.7	317.9	317.28	319.76	318.45	320.33	321.43	319.46	321.41	323.71	317.73	314.65	321.42	316.21	318.38	319.36	318.84	322.01	319.99	320.96	317.16	319.05	321.63	323.81	319.36	318.64
310.23	310.53	309.44	307.98	310.2	308.28	306.99	310.09	308.66	308.91	307.09	307.79	308.65	306.5	308.52	307.49	309.34	306.41	310.24	310.6	304.02	307.6	309.68	308.64	306.67	305.37	307.78	304.05	304.87	306.47	306.01	304.02	308.67	306.39	307.44	310.68	301.98	308.45	306.78	305.15	305.78	308.93	308.42	303.61	305.56	306.55	307.32	306.34	309.25	305.33
304.64	304.72	303.68	303.3	303.57	303.11	301.27	302.35	301.2	302.46	302.04	302.04	303.79	302.19	299.05	305.17	300.2	300.85	303.04	303.01	301.91	300.88	299.59	306.29	300.88	304.53	302.26	300.32	300.07	304.43	304.59	303.02	305.55	301.02	305.64	305.48	299.46	305.58	302.84	301.32	303.41	300.11	303.21	301.18	301.23	302.29	300.86	303.22	301.63	302.09
323.42	328.56	326.96	327.99	327.65	324.59	325.16	324.51	327.92	325.32	328.57	329.77	330.85	327.79	327.23	325.8	323.75	329.74	329.18	328.1	329.84	329.88	331.14	328.08	327.97	333.06	330.39	326.49	328.48	325.92	328.72	328.31	331.38	325.13	324.48	324.78	329.16	329.66	329.64	326.14	325.67	323.79	328.75	329.22	327.03	326.18	327.27	328.74	328.15	323.02
305.23	307.31	301.93	305.6	305.49	305.11	307.05	304.23	306.84	307.43	304.2	306.39	307.05	304.22	305.99	306.46	305.75	305.4	305.17	310.05	306.91	304.76	306.81	306.25	306.13	304.15	309.31	302.66	309.02	305.35	305.88	305.63	306.44	303.49	304.97	308.73	304.51	306.22	305.98	306.64	304.67	305.59	303.85	307.08	306.37	307.55	305.04	306.8	307.04	307.98
304.79	302.99	300.69	304.63	302.39	306.19	300.93	301.21	302.72	304.16	303.39	303.85	301.16	303.45	301.79	304.12	306.01	300.87	305.5	302.83	304.48	301.3	302.32	302.29	302.72	299.72	301.57	303.08	302.19	308.8	300.06	301.69	306.32	301.31	303.71	301.48	304.22	304.32	305.17	304.6	305.52	300.07	300.19	304.11	304.34	304.17	302.53	302.9	303.27	305.65
311.35	312.08	314.35	312.55	313.46	315.47	313.83	311.41	313.55	317.97	315.23	311.9	313.85	312.98	310.12	312.49	314.7	310.13	310.82	310.02	312.92	312.12	311.59	312.58	313.69	314.94	317.19	312.61	313.88	311.03	315.36	314.75	316.54	311.79	310.83	310.89	312.41	313.6	313.08	313	313.84	309.04	313.9	313.52	315.64	312.97	312.02	309.98	313.45	312.98
305.75	307.25	307.72	307.75	307.19	306.17	304.33	307.42	303.32	304.89	302.67	308.67	306.9	307.45	304.01	301.87	307.31	307.32	302.05	307.83	305.97	304.42	304.98	304.28	303.39	303.21	304.6	308.78	307.85	305.45	307.1	305.36	302.32	302.31	304.74	305.23	302.12	308.59	305.4	306.5	305.12	300.95	304.78	304.5	304.4	305.67	307.98	304.1	301.96	302.84
299.19	304.07	301.56	304.79	299.3	298.6	301.52	295.98	299.9	300.19	298.03	297.24	298.21	298.66	302.88	297.2	301.66	300.85	300.21	299.94	298.93	301.22	297.45	298.2	301.92	295.4	299.91	302.55	304.49	298.08	296.23	301.87	301.9	300.13	299.99	296.08	298.65	302.59	302	302.32	299.81	298.32	301.71	299.26	300.03	301.77	299.93	301.9	299.1	302.27
304.63	304.34	306.71	307	309.23	305.23	304.44	306.3	305.96	306.07	301.13	308.28	303.39	303.28	306.1	308.52	302.86	302.14	307.02	303.24	304.81	304.45	304.65	305.2	304.32	304.22	303.61	306.27	304.78	303.73	306.05	301.9	305.04	305.67	306.47	302.51	304.78	305.73	305.51	304.81	305.31	305.66	306.33	304.68	308.12	304.72	301.18	303.97	305.65	307.34
317.31	318.49	319.04	318.43	322.37	320.43	319.37	319.37	316.54	322.97	321.16	317.16	319.45	320.43	320.02	319.55	317.09	319.95	320.09	318.34	317.71	317.68	320.81	316.47	320.46	320.09	317.2	320.22	319.35	322.41	321.16	320.57	318.97	321.25	316.73	321.58	321.59	323.64	318.69	320.14	316.89	317.27	317.98	320.75	320.66	326.5	316.16	321.5	318.8	320.21
315.03	316.07	312.18	312.5	314.14	313.62	314.85	314.46	313.21	315.86	315.13	315.75	316	314.51	315.28	316.37	313.35	314.98	314.1	314.21	318.85	313.38	311.87	318.85	314.42	314.06	317.25	317.34	311.61	317.11	313.2	318.21	312.03	315.86	311.96	311.55	315.25	314.63	314.72	313.41	314.63	315.72	316.11	315.48	316.26	315.01	318.2	313.36	317.2	316.97
312.83	313.51	313.4	312.33	313.94	315.04	311.84	316.24	313.3	312.11	316.11	314.67	312.52	313.83	310.84	309.54	314.1	314.51	311.71	309.05	309.91	310.27	311.69	311.57	311.55	311.97	314.59	311.32	313.34	313.86	315.05	311.81	315.34	314.76	313.51	313.72	312.7	315.71	311.64	313.79	315.97	314.65	312.97	313.04	310.87	317.54	314.18	312.73	312.56	314.28
302.07	303.43	303.72	299.64	302.18	303.01	302.6	304.51	302.66	297.84	304.98	309.88	303.49	302.78	302.01	304.62	301.91	304.1	303.53	301.72	304.35	306.44	300.81	299.89	302.32	302.24	301.55	303.14	301.51	302.47	301.91	303.92	303.96	301.66	302.27	303.37	303.83	301	304.55	303.17	301.68	305.41	303.69	304.96	301.88	299.97	301.04	302.28	301.5	304.31
326.15	327.88	328.9	324.52	323.97	330.34	327.37	328.52	328.83	329.93	325.83	326.6	325.45	330.69	327.17	325.99	325.47	329.94	329.25	327.81	328.79	323.41	325.67	329.62	328.46	325.82	328.99	326.27	327.67	330.28	328.74	326.68	326.16	328.11	328.22	327.28	328.49	326.9	326.55	328.68	328.2	326.94	325.71	329.42	326	330.65	326.12	326.79	326.61	327.84
328.48	330.01	331.13	329.48	329.2	329.82	326.93	328.27	329.51	331.16	328.91	326.03	328.31	326.86	329.57	327.69	327.13	330.53	330.45	327.23	327.27	329.14	332.51	327.28	329.71	330.78	329.5	328.15	326.18	329.08	328.37	327.76	329.96	326.06	332.11	329.25	329.95	328.99	330.13	328.22	330.42	328.77	326.15	325.29	329.08	332.31	328.91	327.57	325.77	325.61
311.57	312.16	310.92	312.36	314.44	310.7	314.94	311.06	314.44	311.43	310.15	308.99	311.02	314.65	309.04	310.82	309.71	312.08	310.43	307.75	314.72	313.22	308.68	311.28	309.85	310.52	311.8	311.86	311.64	310.68	313.08	310.78	308.75	310.84	311.18	314.08	309.61	312.63	313.21	309.16	307.79	312.41	311.56	310.57	307.83	313.82	311.35	314.65	308.49	311.27
311.05	313.52	314.84	312.62	309.63	316.56	314.18	313.22	313.34	312.87	313.86	312.42	312.04	310.69	311.76	310.72	315.27	314.66	312.47	315.88	314.61	313.56	313.57	312.11	312.63	313.23	311.12	313.07	312.06	308.86	315.05	308.73	312.83	315.44	315.07	313.33	315.74	311.23	310.69	310.72	313.33	313.09	313.58	312.56	313.01	312.23	313.82	311.67	314.12	312.37
323.13	326.05	327.77	324.46	327.25	324	319.68	325.56	325.57	326.13	327.53	323.62	321.63	322.91	325.75	325.87	324.26	325.04	323.92	324.71	322.36	323.14	323.69	326.36	326.98	328.4	323.57	322.92	327.82	327	326.12	325.45	326.35	323.3	325.38	326.47	322.63	323.52	323.93	324.72	322.57	325.73	322.32	324.75	324.19	325.85	323.52	328.76	322.74	322.39
295.51	295.64	297.8	295.13	300.25	295.82	298.29	294.37	294.94	294.56	296.98	295.82	298.06	297.32	297.31	297	296.28	296.22	297.29	297.39	295.3	296	296.03	296	294.2	298.37	298.79	296.13	298.6	296.09	297.02	295.5	294.91	296.68	297.72	296.79	299.48	296.49	291.08	296.26	298.13	297.62	293	295.46	300.98	297.35	298.56	294.08	295.34	299.03
294.8	297.3	294.63	298.96	291.58	294.36	296.83	295	296.22	292.5	297.99	296.34	299.72	295.7	294.34	295.58	292.15	295.65	294.49	297.1	295.48	298.18	295.12	293.98	296.13	294.75	295.94	294.29	295.67	295.59	294.08	297.17	295.93	297.1	296.43	294.33	295.31	295.65	295.45	293.63	294.51	295.79	293.76	297.24	294.6	296.41	296.37	296.34	294.87	295.83
316.59	316.82	318.5	317.13	315.71	315.56	316.39	314.83	315.81	315.39	313.58	320.01	317.34	319.01	313.75	317.46	316.02	313.12	314.75	315.28	315.16	311.51	318.08	315.23	317.75	313.04	318.34	313.52	314.92	317.05	314.41	312.97	311.62	316.08	316.05	316.92	317.34	317.12	314.96	314.82	315.98	311.43	313.25	315.47	318.54	314.31	313.47	314.41	315.6	315.18
311.34	311.99	314.59	313.34	317.32	314.52	314.45	313.86	314.63	313.89	315.17	313.49	313.34	316.63	311.86	313.69	313.94	313.28	314.7	318.37	316.04	312.17	313.77	314.5	314.52	314.11	313.32	316.15	314.71	313.43	313.55	316.21	311.99	313.95	312.43	314.06	314.51	313.29	313.03	314.24	314.52	316.41	316.05	310.22	311.36	313.2	313.04	312.4	317.58	315.41
305.45	302.12	302.72	301.46	303.4	303.15	303.97	303.61	305.41	300.69	301.76	303.26	299.24	305.74	300.29	299.74	303.55	301.07	305.58	302.62	303.02	301.05	300.88	302.38	303.3	302.61	305.45	303.03	300.08	302.74	302.89	298.2	302.86	302.36	299.41	301.39	300.65	303.37	303.34	302.97	302.74	304.51	299.81	301.57	306.44	302.71	303.62	302.8	302.48	295.13
303.35	299.77	301.06	301.96	299.28	296.08	301.44	299.16	301.79	299.58	300.03	302.78	299.72	298.39	303.36	300.7	298.77	299.41	300.63	302.17	298.61	303.93	303.28	300.6	300.72	304.03	300.18	301.08	297.77	300.8	302.22	300.07	300.55	298.86	300.49	305.15	301.23	298.73	297.6	302.07	299.95	302.39	300.15	301.93	302.02	302.83	300.06	302.24	302.11	299.48
304.05	300.03	303.56	301.48	302.52	300.35	301.77	298.27	301.24	302.23	301.29	302.49	301.13	303.58	301.18	300.38	299.59	300.26	301.78	296.84	299.97	299.21	300.29	298.76	300.12	298.15	300.73	302.53	302.95	300.29	302.6	301.62	299.06	302.13	305.23	300.68	299.78	300.34	303.46	298.96	303.99	304.79	302.39	302.54	300.26	298.18	301.97	300.44	305.61	300.87
314.07	314.98	313.14	314.51	308.08	311.69	315.19	312.24	310.92	312.65	309.48	312.9	309.57	312.19	311.26	310.15	315.22	311.76	313.29	310.75	309.84	311.11	312.33	309.45	308.47	311.81	313.14	306.32	313.12	307.7	311.05	309.64	309.09	310.02	312.75	308.03	310.41	309.72	312.69	311.42	307.14	307.85	311.92	308.97	312.25	312.68	312.94	308.41	315.66	311.15
311.52	316.41	315.21	315.21	312.45	316.82	311.23	309.48	315.17	313.88	316.9	311.51	314.16	316.5	312.9	312.81	310.77	309.66	311.19	311.82	310.62	314.33	313.2	314.86	316.56	314.27	312.66	311.11	311.68	315.1	307.64	312.63	316.46	312.07	311.74	315.22	314.81	309.02	311.67	314.53	313.89	313.2	316.6	312.56	313	309.41	316.97	313.06	311.56	311.74
303.08	300.75	303.53	302.62	305.55	303.46	304.45	303.93	306.03	303.09	304.44	301.54	305.29	305.47	302.07	304.06	305.46	303.01	304.34	305.62	302.57	304.14	301.18	300.23	304.92	305.38	304.48	299.66	307.07	303.52	300.66	303.31	305.51	301.83	305.5	305.59	302.91	306.01	303.65	305.18	303.9	301.35	300.84	299.7	302.82	304.93	307.53	303.01	305.03	304.68
300.54	299.33	299.16	302.75	298.02	301.42	299.75	300.94	300.93	300.58	300.22	305.32	297.58	300.15	300.88	300.37	296.99	298.81	298.42	300.94	303.24	300.04	299.79	293.91	301.21	303.12	299.71	299.45	295.74	301.6	299.57	298.48	300.09	300.86	300.16	301.25	300.28	301.04	300.4	298.6	301.83	296.92	300.32	297.75	298.54	300.29	300.47	301.37	299.38	301.44
313.52	313.49	313.38	311.11	311.76	312.91	315.24	311.21	316.61	313.86	311.98	315.68	309.83	314.16	312.87	315.7	314.12	314.07	314.04	312.76	312.54	311.97	313.85	314.89	309.73	311.81	314.37	316.13	312.2	311.5	313.22	316.31	316.59	310.91	313.7	314.03	317.09	312.35	315.03	315.73	312.14	314.53	313.24	314.41	312.83	314.5	311.4	313.48	312	313.03
302.8	306.81	305	303.9	307.33	308.76	305.48	303.85	304.62	303.69	304.36	305.89	303.13	306.31	305.42	302.89	306.61	302	303.55	301.87	305.01	303.83	303.17	299.32	309.58	304.11	307.61	305.84	304.19	303.45	306.73	305.52	304.14	306.08	304.91	307.11	302.87	303.02	306	306.6	307.95	302.68	304.43	302.54	302.74	305.28	303.94	302.82	306.2	306.04
311.86	310.39	309.84	307.75	311.38	312.49	308.6	308.52	315.98	313.86	310.85	308.35	312.81	310.87	308.97	310.64	314.17	312.26	313.08	310.03	310.07	310.42	314.48	309.4	312.34	312.62	311.71	315.06	310.31	310.64	311.92	314.25	311.5	310.23	311.43	311.34	308.78	310.28	310.69	312.98	311.16	312.51	312.94	307.61	308.46	310.58	313.45	314.95	310.12	310.55
294.83	290.13	297.62	295.81	296.11	298.58	298.18	295.85	297.96	294.15	293.21	297.59	299.71	294.3	297.78	296.86	297.46	298.14	295.01	295.88	296.69	295.11	293.94	296.9	293.6	298.08	297.67	298.63	296.44	298.53	297.21	297.73	295.04	300.95	296.94	296.77	298.3	296.98	299.05	298.75	295.34	297.62	297.31	297.42	299.55	297.45	298.39	297.1	297.54	296.53
309.88	311.31	311.02	310.44	310.84	310.1	312.83	307.63	313.61	308.64	308.73	307.62	308.39	314.38	310.92	307.97	311.18	308.91	313.07	308.29	309.88	311.38	311.58	308.73	308.81	308.04	311.81	305.96	308.52	312.07	308.61	310.45	309.88	312.6	312.31	311.02	310.19	308.99	309.43	311.51	311.55	310.55	309.33	309.71	308.57	308.25	310.55	310.14	311.85	312.53
299.9	308.54	304.02	307.2	306.64	307.91	309.29	307.97	301.74	307.68	305.97	303.47	308.14	305.11	306.11	305.17	308.99	306.36	306.2	306.15	304.41	304.36	303.86	304.28	304.03	305.83	302.1	305.86	306.54	302.48	304.04	306.74	306.38	308.38	306.41	304.62	307.14	304.36	300.34	307.35	305.75	306.94	302.77	305.73	304.88	304.38	306.18	309.06	302.31	305.25
304.25	306.69	306.66	307.14	305.18	304.28	304.74	302.82	308.62	307.08	308.24	304.9	307.94	305.37	310.4	305.84	306.85	306.17	306.69	308.29	304.18	307.97	308.88	306.65	303.06	306.84	308.66	307.27	307.06	306.31	310	305.31	308.02	303.9	307.71	310.89	303.34	302.18	307.82	308.46	305.23	305.26	307.13	306.68	305.03	307.22	305.87	308.58	310.51	302.96
316.76	319.1	315.67	318.07	318.46	315.86	316.76	318.17	315.57	318.18	316.36	317.38	315.83	318.78	315.43	320.07	315.53	314.8	318.28	320.91	315.99	319.4	314.82	319.99	315.12	316.53	319.02	318.9	317.42	317.55	316.56	316.41	318.78	319.87	317.15	319.81	318.43	316.38	316.22	318.57	317.45	316.24	319.04	314.45	314.74	317.71	314.66	316.36	318.87	322.15
309.53	305.2	305.5	305.45	306.57	303.35	304.48	306.16	306.92	307.62	307.65	306.01	309.6	309.84	304.11	305.63	303.62	302.42	308.84	304.61	307.42	305.46	304.01	308.75	305.87	306.74	306.3	306.86	306.76	306.81	306.15	306.89	305.03	303.48	305.23	306.39	302.49	311.96	307.98	307.47	304.53	308.57	304.45	307.16	307.33	306.14	301.33	301.45	304.21	305.38
325.64	326.04	327.32	327.02	325.64	327.98	326.54	329.89	326.79	328.41	328.24	330.63	327.79	327.97	326.89	323.6	326.87	328.2	329.58	328.8	325.97	325.91	330.81	326.17	328.05	327.79	329.98	329.32	324.55	328.17	328.83	328.67	328.47	329.32	323.96	325.65	330.63	331.37	325.25	328.76	330.65	328.45	327.79	325.71	325.24	331.84	326.97	327.78	331.3	330.93
294.93	293.77	294.76	294.02	295.06	294.2	295.26	295.43	297.43	292.55	290.76	292.99	293.63	297.75	295.13	293.01	292.09	292.47	294.14	290.14	295.02	295.73	294.02	290.41	296.19	294.64	290.16	293.84	297.15	292.52	293.2	292.56	295.19	293.98	297.8	291.72	294.65	295.89	291.83	296.25	293.3	293.96	293.12	295.83	293.5	292.17	290.6	298.89	293.26	294.83
301.48	298.57	299.01	304.58	298.56	300.43	299.45	299.99	299.55	298.73	302.8	301.63	301.83	298.42	301.42	305.4	299.2	301.54	305.01	301.09	298.82	302.67	301.83	298.39	300.1	300.5	299.19	300.04	300.69	303.85	300.5	298.08	304.55	299.34	298.99	297.64	301.79	300.28	301.74	303.54	298.65	296.35	304.83	305.8	298.98	298.96	299.33	301.61	297.86	298.5
312.56	312.09	313.9	308.72	315.92	312.47	315.62	314.96	311.97	311.39	312.79	314.62	317.42	313.11	311.14	312.14	311.25	310.13	312.67	312.48	315.04	310.51	313.84	308.88	309.45	310.37	313.53	310.86	311.48	316.75	315.53	313.29	313.9	312.54	316.34	311.88	313.52	309.72	314.75	314.95	305.71	311.24	310.69	310.34	311.71	311.72	310.47	310.96	314.19	311.74
300.48	302.53	304.6	301.47	304.15	304.45	304.89	301.16	303.57	301.64	305.74	302.83	301.66	305.73	300.94	302.23	304.26	306.28	303.22	302.8	299.84	301.22	302.36	308.48	303.91	304.97	307.16	304.15	306.05	300.16	303.1	308.04	304.62	304.29	301.07	303.75	303.5	300.67	303.1	306.07	303.9	303.46	303.32	304.9	305.97	304.88	303.69	303.73	301.63	306.03
314.9	311.96	317.41	314.34	311.65	314.13	316.01	312.4	314.14	313.61	314.79	314.55	312.3	317.49	313.18	314.93	315.96	317.98	313.49	317.27	317.69	316.72	313.28	315.38	315.39	316.71	314.81	316.11	315.56	316.54	313.01	313.28	314.83	313.03	315.41	318.16	310.19	316.16	316.67	315.33	314.79	316.22	317.49	313.97	313.61	314.8	312.35	315.45	312.79	316.02
309.2	310.22	309.5	310.06	307.7	315.35	309.9	310.64	311.74	308.17	314.96	312.55	310.57	314.57	312.07	313.07	308.43	313.12	312.56	308.9	310.28	308.49	314.25	310.13	309.4	309.85	311.12	312.17	311.73	310.48	311.17	312.53	309.15	310.34	308.9	312.23	309.58	312.01	310.2	312.01	307.25	311.61	315.01	311.21	312.13	310.29	311.46	313.26	313.15	307.11
302	302.03	303.19	304.17	304.05	302.44	299.61	300.19	302.28	301.32	302.45	302.85	304.3	306.43	305.23	301.67	301.53	299.84	304.69	302.91	304.48	302.72	304.04	302.02	303.31	302.86	303.29	300.5	304.8	305.18	302.64	301.57	304.33	302.43	304.02	301.35	302.86	301.3	303.8	303.62	298.96	300.52	305.96	306.75	304.22	303.7	303.14	303.32	303.2	297.18
313.41	312.98	315.97	312.34	312.99	311.19	313.61	315.53	314.41	314.27	315.11	313.74	316.28	313.9	316.14	312.59	311.14	313.97	312.3	310.21	314.43	313.44	313.99	315.1	314.33	312.94	310.93	314.58	316.9	313.84	316.64	315.67	314.54	317.78	312.86	311.8	312.46	312.44	312.4	317.84	312.16	313.5	312.61	314.74	312.88	314.23	315.08	315.22	311.79	311.98
316.03	316.31	311.91	313.44	314.41	313.14	316.74	315.74	314.78	316.42	315.03	317.6	314.06	319.59	314.23	318.37	311.08	316.87	314.05	314.01	313.9	318.72	315.3	313.97	317.42	311.52	315.45	314.85	313.84	317.23	313.66	313.1	316.61	315.72	316.48	315.87	318.78	315.19	313.92	314.97	315.02	314.79	318.28	314.72	313.24	316.66	316.75	316.22	316.73	316.31
315.37	313.74	316.18	314.56	315.03	314.25	314.83	314.63	319.29	313.06	317	317.33	314.91	318.28	312.91	318.02	313.47	316.73	313.4	313.92	312.54	316.66	316.54	315.4	317.83	313.49	319.05	316.74	317.32	314.01	312.07	315.71	314.1	315.51	317.77	311.97	313.85	312.26	315.01	315.45	317.43	314.24	316.69	312.16	315.44	315.5	316.04	314.26	317.24	312.24
301.06	303.72	303.85	303.72	303.77	303.27	305.4	306.66	301.96	305.01	305.37	306.23	305.01	297.26	303.42	304.51	304.45	302.93	301.2	302.57	301	306.33	303.51	305.76	305.34	303.19	301.41	303.76	306.38	303.33	301.58	307.4	301.25	303.31	303.1	304.93	303.1	305.81	301.29	302.2	306.02	304.91	303.18	304.48	303.81	305.31	299.96	306.96	302.94	301.04
302.41	304.42	304.61	303.05	304.74	300.31	304.66	304.73	306.35	303.45	301.17	301.32	303.18	302.37	304.88	302.34	303.16	302.14	302.89	301.97	303.61	302.31	305.46	303.15	302.8	304.72	302.13	303.45	304.35	302.39	301.3	299.17	299.15	303.96	303.36	303.51	300.81	298.47	303.94	303.6	302.99	303.44	302.92	300.49	301.68	301.11	305.82	301.24	302.88	299.96
312.15	311.78	313.45	314.61	312.57	313.44	312.86	314.12	314.59	312.34	314.61	311.38	317.25	311.69	313.02	310.93	315.09	312.57	314.96	310.32	314.43	309.88	313.75	312.87	316.62	318.02	314.31	314.75	314.6	313.24	316.11	313.66	314.02	317.37	315.71	313.04	317.9	311.86	312.22	316.11	316.54	314.38	315.34	313.58	313.82	317.59	313.57	314.91	316.2	314.28
306.28	306.88	306.64	307.31	305.67	305.44	307.05	308.33	304.58	308.36	305.72	307.56	308.85	306.59	306.35	310.43	308.88	307.49	305.48	305.53	306.61	304.13	307.33	307.11	304.07	307.54	307.97	306.46	307.62	305.45	305.65	304.75	306.72	306.5	306.92	304.73	305.38	304.43	306.11	309.16	304.96	305.69	304.42	307.98	305.55	305.64	307.7	305.91	309.03	304.43
315.42	318.74	317.36	317.58	318.37	316.17	316.41	319.42	313.51	315.37	316.44	318.04	311.4	312.81	316.31	319.04	319.54	317.79	317.75	324.41	318.04	319.33	320.41	315.02	315.17	318.47	317.36	318.03	319	317.22	316.6	319.73	316.91	315.44	316.65	317.85	319.77	317.83	319.39	313.15	314.19	315.68	318.7	314.86	316.95	314.36	316.71	317.2	319.47	316.6
320.51	318.77	319.69	316.43	319.11	319.11	318.34	316.97	316.47	318.87	314.07	318.65	319.03	316.2	314.46	318.59	316.7	318.64	316.13	314.17	314.82	313.56	316.34	314.95	318.79	316.09	317.14	317.36	319.09	316.14	315.95	319.47	316.61	316.06	314.89	318.57	318.12	317.13	320.59	319.84	317.14	317.28	318.15	318.53	318.77	316.63	315.85	320.62	318.78	315.99
326.31	324.37	326.94	323.36	325.38	325.78	327.19	330.18	329.71	324.45	326.62	329.86	328.26	327.16	327.74	327.58	331.29	326.76	327.87	329.59	321.88	329.84	328.72	328.99	327.01	327.4	325.46	326.65	329.06	328.06	326.81	326.26	330.46	326.94	325.96	327.09	328.12	328.94	327.1	328.66	326.94	331.04	330.72	328.2	327.25	326.5	327.07	328.33	327.75	328.75
312.8	314.62	311.53	312.47	312.76	311.11	310.96	309.56	311.62	308.42	312.17	314.12	314.48	309.87	310.82	314.22	311.31	312.72	310.96	310.81	312.63	313.43	310.6	314.8	313.23	309.49	311.65	316.74	310.53	311.52	309.6	310.94	311.44	312.76	311.07	310.45	313.21	311.49	312.9	310.69	315.95	310.63	312.61	311.4	310.75	307.71	309.76	314.11	307.63	311.65
325.31	331.33	331.54	329.33	327.5	327.68	330.19	330.11	326.41	328.24	330.11	327.12	326.47	329.52	328.89	328.52	328.06	328.32	328.56	329.02	328.3	328.56	324.98	328.17	326.48	327.25	330.22	325.46	330.02	327.98	330.73	331.63	327.09	327.21	328.43	328.85	325.23	328.47	327.12	327.72	324.65	331.16	329	325.22	331.62	326.49	330.07	330.56	329.36	326.82
305.61	307.13	305.34	306.09	304	305.1	304.36	303.35	307.64	306.66	304.91	305.25	304.88	301.72	304.17	307.77	307.13	305.67	305.23	303.22	303.35	309.3	307.24	307.26	307.07	304.68	304.72	306.27	300.2	307.47	307.65	304.83	306.28	305.16	304.14	307.13	306.4	304.55	303.22	308.99	310.83	302.77	299.64	300.96	304.76	304.56	306.26	306.69	306.28	306.35
294.92	293.08	295.05	292.69	297.01	299.61	294.55	295.32	294.75	293.8	295.66	292.87	290.53	292	298.47	294.67	296.16	293.97	293.62	295.92	294.86	298.42	294.97	298.54	293.93	296.56	296.07	295.44	291.71	294.57	294.77	292.97	293.59	297.84	294.37	294.86	295.81	296.4	292.07	293.91	295.13	294.04	294.28	294.9	293.38	295	293.99	297.2	296.76	297.43
306.46	307.97	307.75	306.17	307.31	308.43	306.62	307.53	303.92	305.6	305.66	309.47	307.06	305.63	309.18	309.24	307.51	306.42	306.48	304.82	304.95	307.44	307.03	307.64	307.18	311.78	306.99	309.22	305.38	303.9	305.81	309.43	306.7	308.85	308.06	306.73	307.62	307.94	302.73	307.89	307.28	306.04	308.11	308.89	308.46	311.17	309.2	306.37	309.23	309.39
315.42	314.62	312.38	313.77	312.73	313.9	311.69	314.95	316.43	318.26	314.8	313.17	313.25	311.24	314.34	315.14	315.27	313.78	315.75	314.55	314.08	315.04	316.44	314.27	313.75	314.89	314.21	315.31	312.02	312.58	311.05	314.18	313.19	310.74	313.57	314.19	312.18	310.95	309.97	314.77	312.26	313.67	313.35	313.09	310.66	315.12	312.14	314.94	314.57	313.43
314.8	315.88	315.4	316.37	315.26	316.74	317.13	318.97	318	318.18	319.81	317.47	315.7	315.05	313.97	318.54	313.93	315.82	317.03	312.43	317.81	319.73	317.07	318.69	315.63	314.97	319.44	317.22	312.65	318.84	317.63	318.11	317.62	313.39	314.89	314.94	316.49	319.23	315.48	313.05	316.82	314.79	318.49	317.62	315.6	315.5	319.97	317.81	315.19	318.76
312.89	312.3	311	316.41	319.54	310.92	315.63	315.74	318.81	315.3	313.43	317.58	315.28	317.43	315.74	317.6	314.38	314.42	313.05	316.08	313.93	315.65	312.58	314.11	315.06	316.03	315.16	315.23	314.13	314.33	314.38	316.31	319.4	313.05	318.86	314.94	317.57	314.91	317.9	315.13	317.57	317.46	318.59	314.91	315.63	319.23	316.08	317.1	317.01	316.47
318.76	317.55	317.7	314.13	316.69	317.83	317.61	317.3	316.54	314.12	320.53	315.51	316.73	319.42	317.62	318.69	319.11	317.74	316.91	318.27	318.63	315.33	317.35	316.69	316.25	320.4	319.62	317.9	316.74	315.21	318.84	319.24	318.73	320.73	316.65	316.27	320.88	316.45	314.73	316.09	315.04	318.43	318.98	319.93	314.27	317.42	315.62	316.02	315.8	316.01
310.57	310.1	310.08	310.42	310.07	311.6	308.08	312.68	311.47	310.48	312.46	311.49	310.5	310.74	311.03	313.75	309.76	307.03	310.39	309.95	309.39	312.95	309.74	310.49	310.51	308.95	312.07	310.07	312.92	308.75	309.79	310	311.7	310.37	310.58	312.55	310.73	310.38	309.89	311.13	309.45	310.96	312.3	307.88	310.54	311.6	313.23	311.24	312.26	311.24
307.83	308.13	309.49	307.92	306.94	309.29	307.12	309.52	306.72	309.4	305.24	310.04	307.49	307.55	308.12	305.94	313.25	305.25	310.6	307.93	309.09	307.7	310.37	308.7	309.4	311.13	306.56	306.77	306.77	308.28	312.29	309.43	305.12	311.96	307.41	307.95	308.37	310.26	310.54	310.32	307.57	308.44	309.83	310.7	310.73	308.12	309.9	310.67	311.88	308.62
317.25	319	312.2	315.84	315.11	313.96	313.72	317	313.43	317.61	313.11	311.44	316.37	313.65	317.06	315.66	315.54	313.47	314.31	317.42	312.39	310.39	314.23	315.83	316.34	314.62	315.1	313.63	313.03	313.96	318.3	315.42	315.5	315.63	315	313.54	313.91	319.13	316.74	315.25	313.61	315.57	317.06	318.22	315.29	315.26	313.25	316.24	314.98	317.98
313.95	314.86	305.75	310.76	309.5	309.67	313	312.12	310.2	311.17	309.86	312.09	313.24	307.38	315.7	309.09	307.91	310.64	311.82	310.06	313	311.76	308.52	310.05	311.09	314.11	310.88	308.17	313.33	308.39	311.82	309.05	312.38	308.28	312.9	312.32	314.31	306.94	311.64	311.75	312.94	310.56	311.19	309.25	312.32	311.08	307.87	312.07	311.52	310.11
320.85	318.21	320.3	320.17	313	318.85	320.2	318.7	321.72	321.6	322.58	318.33	320.68	317.06	316.18	318.86	318.7	319.34	319.34	320.08	319.34	316.7	317.77	316.33	317.96	320.47	317.08	320.38	318.16	322.76	319.28	317.7	316.19	318.62	319.37	322.08	320.56	316.07	317.84	314	314.61	319.93	317.86	316.28	314.43	316.9	313.41	320.75	319.5	315.27
317.41	316.84	317.34	313.75	316.34	314.62	316.61	314.67	313.66	320.78	313.15	315.27	311.79	314.23	311.39	316.17	315.48	313.04	317.55	315.88	317.67	316.29	314.46	310.68	313.92	316.73	314.82	316.41	314.01	314.35	317.65	314.15	317.3	315.72	316.64	315.67	317.65	312.32	314.28	310.56	314.36	313.59	317.03	316.7	311.51	312.94	309.93	317.13	316.56	314.71
305.56	298.84	307.58	304.64	302.23	302.79	305.74	305.06	298.74	304.09	303.55	303.68	301.61	300.67	301.6	304.96	308.4	303.32	300.09	298.53	302.15	302.38	302.49	301.27	305.85	302	307.16	301.51	302.47	303.44	299.38	302.76	300.29	301.18	300.58	305.09	297.87	300.44	303.15	300.97	300.75	303	302.3	300.83	302.05	302.3	301.98	306.19	301.51	302.24
306.04	305.01	305.39	303.79	302.68	304.69	306.26	304.01	305.11	303.46	305.86	306.44	308.47	304.85	307.42	306.12	307.21	308.25	307.08	309.84	308.5	309.37	306.3	308.73	304.56	303.91	304.88	304.59	301.56	305.88	306.33	306.83	306.27	305.82	308.36	307.41	307.12	308.06	307.83	305.01	304.02	304.57	304.21	307.06	305.01	305.56	302.03	304.8	304.27	306.66
294.11	296.25	294.02	295.79	297.37	295.14	297.01	293.22	296.93	294.96	296.92	295.94	299.15	292.28	294.26	296.15	296.84	297.96	292.76	294.99	294.49	298.17	292.48	294.42	296.15	296.83	294.89	297.57	293.86	298.66	295.27	296.87	297.41	292.23	294.24	292.57	297.67	291.55	295.52	291.76	294.96	293.67	293.46	293.01	295.15	299.93	297.33	297.28	293.72	296.08
304.73	301.26	303.64	305.41	302.73	303.18	302.36	303.55	303.55	299.95	303.6	299.02	301.57	303.51	300.32	303.84	300.82	301.29	302.86	299.76	304.43	303.83	304.2	301.7	305.73	305.25	299.85	302.41	302.74	302.72	302.31	301.38	305.29	307.88	302	302.73	301.36	305.62	303.95	303.06	303.97	298.15	302.74	302.18	303.16	303.33	303.96	305.18	301.72	299.4
318	319.36	318.69	320.55	321.96	319.77	319.01	317.67	321.9	315.63	319.74	318.12	320.21	321.92	320.51	320.16	319.51	317.34	317.51	320.53	319.23	321.85	317.14	321.07	320.8	318.49	319.34	317.7	316.54	315.73	316.74	318.44	319.7	318.84	319.85	318.37	317.47	320.75	320.71	322.58	319.06	319.68	319.8	319.21	316.4	318.91	319.01	318.49	316.99	321.28
304.08	304.2	305.42	304.83	304.54	304.48	305.54	305.96	305.9	303.79	302.33	307.21	304.13	301.33	304.63	306.33	305.64	307.17	307.6	306	305.09	310.08	303.61	302.14	304.78	302.08	306.9	306.59	305.36	304.3	305.6	307.86	305.17	303.97	304.13	305.89	302.5	304.29	305.83	304.1	302.61	306.03	307.36	302.45	303.76	303.73	305.77	301.55	300.43	304.87
299.33	296.65	300.69	293.6	294.26	298.41	298.89	298.61	298.95	298.4	296.04	297.43	295.62	294.48	304.13	294.6	293.9	298.21	296.87	296.81	298.68	297.58	300.36	294.91	298.52	294.82	300.23	293.96	299.94	296.97	298.53	293.43	294.89	298.7	297.85	295.05	299.31	297.9	297	297.86	296.45	295.06	297.94	295.33	296.51	294.49	293.2	294.34	297.41	297.57
316.04	319.68	318.11	315.77	317.57	314.04	316.16	318.77	318.12	311.93	313.48	318.03	314.34	316.47	317.98	314.63	315.84	315.28	315.5	315.16	312.31	318.1	315.28	315.05	309.94	316.98	313.82	319.39	315.58	314.67	317.13	315.61	315.85	313.05	316.31	313.72	316.3	316.69	319.46	314.69	313.77	316.89	317.03	316.23	316.61	315.39	316.05	311.53	315.64	316.64
328.06	327.22	329.09	333.43	329.47	329.28	324.68	330.21	333.63	332.06	329.48	327.86	327.85	326.94	331.04	329.57	328.74	325.11	326.07	326.9	326.36	324.58	327.23	328.95	325.94	328.87	330.06	330.4	323.56	326.14	328.74	328	330.76	332.35	330.71	329.78	328.71	326.95	328.03	325.04	329.93	327.01	328.95	326.13	325.59	323.86	329.63	329.84	326.39	327.75
298.58	301.84	297.13	298.16	300.24	295.68	300.58	300.53	298.55	298.48	303.26	300.67	300.87	298.09	302.25	300.58	300.55	298.44	300.28	302.04	300.66	298.68	302.03	300.75	298.87	299.41	300.36	301.2	299.53	297.66	297.8	300.56	301.57	301.59	299.65	303.72	301.44	303.79	299.45	299.05	300.54	298.46	302.25	299.82	297.35	300.89	301.82	301.25	300.51	302.58
315.49	318.22	315.92	319.89	313.52	317.38	319.53	320.54	316.95	317.91	321.03	320.37	318.57	318.51	318.96	320.64	319.29	315.12	316.84	318.43	318.2	316.11	314.33	323.44	320.33	316.15	318.98	315.7	317.05	319.95	316.66	320.75	317.6	319.04	318.42	317.39	320.8	319.53	317.71	315.56	321.91	317.72	318.1	316.79	312.88	320.75	318.65	319.51	319.12	320.4
313.78	310.76	316.94	315.01	315.69	314.52	315.17	317.58	314.07	315.79	315.1	311.99	315.76	313.75	312.48	317.93	315.57	313.49	313.89	315.8	315.13	315.32	312.59	311.74	312.61	316.66	318.7	314.3	317.75	312.86	315.01	312.96	312.7	315.1	315.02	314.4	318.6	315.84	313.8	318.91	314.09	313.55	315.86	314.68	314.81	315.14	312.79	319.39	312.39	313.66
314.96	315.35	315.73	312.92	316.29	313.69	313.21	311.02	316.59	315	314.85	312.14	313.98	313.98	315.29	311.05	312.02	314.72	315.24	311.77	315.58	316.15	310.64	314.17	312.68	314.3	313.27	311.56	311.95	311.98	310.56	310.2	311.18	308.92	313.96	312.29	311.97	313.99	313.6	318.24	311.95	309.54	313.3	308.73	317.99	314.56	312.04	314.78	313.14	310.73
318.15	319.91	317.07	317.03	321.84	315.33	318.67	318.69	316.82	319.28	318.77	316.89	318.79	318.35	318.72	320.01	317.44	318.25	318.18	318.08	318.16	320.28	320.63	317.95	314.65	320.54	319.93	319.53	319.65	317.41	320.53	318.01	315.99	317.09	319.19	320.23	320.33	315.82	318.58	321.09	319.3	321.16	321.67	320.65	316.91	320.56	319.4	321.64	320.61	319.05
303.62	307.16	303.02	307.65	305.1	302.82	304.63	302.83	305.52	303.87	302.78	304.43	302.58	303.63	304.2	305.92	311.69	306.71	306.38	306.36	307.39	306.08	305.87	309.77	303.89	309.13	303.17	306.28	305.96	304.56	306.52	304.68	305.99	299.61	307.48	303.64	308.42	307.52	304.66	304.87	305.15	303.41	306.84	305.46	306.68	306.49	308.76	303.3	307.16	302.91
298.47	299.12	302.57	298.82	300.13	304.2	302.55	303.19	299.86	300.56	302.17	305.33	302.51	300.38	303.99	303.33	303.77	299.77	303.98	300.99	303.8	302.23	304.46	303.54	299.05	301.41	302.56	302.13	304.94	303.33	302.81	299.88	304.96	302.54	299.69	304.15	302.66	304.06	304.38	300.25	302.09	306.72	302.7	302.54	305.34	300.86	305.73	297.62	300.93	301.49
310.29	306.27	308.15	306.09	305.33	306.04	305.08	306.14	306.74	303.45	308.75	305.09	306.98	304.86	306.36	303.06	304.65	306.28	306.1	307.64	304.17	305.43	305.26	302.73	307.47	305	306.66	309.07	304.8	303.31	309.4	307.53	309.09	308.39	305.02	304.97	306.81	305.9	301.08	308.09	303.95	306.27	304.75	302.46	301.38	307.68	304.54	303.13	303.39	306.11
306.59	307.02	307.56	302.74	309.85	307.15	307.86	307.5	301.75	306.66	303.98	307.39	309.08	310.55	306.8	306.14	308	304.87	307.37	306.42	309.6	304.37	305.47	308.13	308.1	304.59	307.01	309.53	305.33	306.14	304.59	306	304.21	305.43	305.81	304.45	308.44	305.81	307.12	309.19	307.28	307.4	308.76	304.46	308.8	306.36	307.08	305.92	305.92	308.32
303.79	303.65	304.49	303.19	302.38	303.32	306.72	300.82	303.19	303.23	298.42	306.5	301.36	301.75	306.06	302.98	303.27	301.18	301.4	303.36	300.29	302.48	302.8	302.28	303.35	303.43	303.76	305.89	303.9	304.11	305.21	303.87	303.82	306.74	303.05	307.37	302.38	297.74	300.87	298.97	301.12	304.59	305.91	301.96	303.95	303.11	301.59	301.84	301.19	303.52
305.02	305.97	305.81	303.38	305.06	312.1	308.84	304.09	305.37	306.94	304.98	303.22	306.65	302.78	306.02	307.38	307.02	304.25	305.03	309.34	308.02	307.41	298.59	305.16	304.72	305.33	307.78	306.88	302.94	304.68	302.64	305.29	303.48	306.33	304.89	304.59	303.84	304.23	305.38	307.18	303.45	305.97	306.84	309.37	304.52	306.72	303.66	303.97	304.16	303.16
317.92	316.46	314.09	317.58	315.67	317.46	317.53	316.4	312	312.09	316.64	315.99	312.07	313.81	315.31	315.55	312.36	314.9	318.63	313.69	313.34	319.7	313.97	317.75	314.8	313.22	314.05	318.54	314.23	313.88	315.94	316.81	317.43	316.69	314.85	316.96	320.08	312.82	315.44	316.28	318.64	312.75	316.24	317.08	317.77	317.43	316.15	315.97	316.63	314.53
300.91	303.11	303.45	303.17	301	300.79	299.93	301.56	301.36	303.87	304.74	300.66	298.41	300.16	300.18	301.75	299.84	300.39	301.18	298.73	302.16	300.72	302.13	299.23	301.42	304.22	301.62	304.7	299.68	302.23	301.06	301.91	301.6	301.99	300.78	302.53	302.41	302.79	299.55	302.45	300.81	299.63	302.63	297.8	300.83	296.16	300.31	300.88	299.07	298.93
316.03	315.32	317.25	315.9	313.37	318.26	316.06	313.81	312.83	313.11	316.05	311.98	312.51	313.76	317.21	313.92	315.69	313.08	312.5	313.88	313.81	311.91	314.53	313.67	311.42	313.93	313.03	315.06	316.97	313.03	312.9	316.8	314.84	312.41	316.36	313.23	315.49	314.62	315.93	314.42	315.23	314.6	319.37	314.93	315.9	314.93	316.64	314.33	315.72	316.05
312.32	311.34	312.16	311.3	313.44	311.6	310.74	312.83	311.19	308	314.4	310.46	311.5	311.27	309.71	308.42	312.21	310.57	309.38	310.41	309.79	306.65	310.59	312.57	308.38	312.62	310.64	311.63	310.77	308.49	310.36	306.22	315.09	312.3	309.53	308.55	310.22	309.22	309.18	312.77	310.53	307.88	312.8	309.73	311.52	310.47	306.99	306.43	310.26	308.78
319.3	316.36	314.88	316.25	318.4	315.16	315.95	322.31	317.62	317.56	313.42	315.33	318.36	316.91	319.01	315.86	318.59	315.73	316.37	317.7	317.69	317.33	316.47	315.92	315.25	318.61	319.22	320.47	314.78	318.74	312.24	314.99	316.92	318.13	311.93	315.92	315.04	314.76	316.32	320.54	318.29	323.31	317.68	313.36	318.73	318.55	315.71	313.71	315.45	318.22
301.02	300.6	301.31	298.6	304.01	303.8	302.55	300.84	303.12	302.64	300.5	300.37	299.75	302.58	302.87	303.06	299.47	299.01	303.83	302.29	301.58	303.07	303.34	300.77	302.29	300.8	300.09	300.83	300.87	300.91	303.07	301.92	301.83	303.26	299.68	303.44	301.11	301.02	300.58	302.75	305.08	301.67	304.23	303.9	300.63	306.88	303.82	298.98	301.16	303.11
306.8	307.75	306.37	307.98	307.57	308.99	305.26	309.15	305.64	310.57	309.61	305.44	310.26	307.8	306.78	306.39	307.8	309.18	309.71	306.43	306.48	307.7	309.88	308.79	303.81	306.26	309.31	308.28	306.29	307.46	305.44	308.9	307.28	310.94	305.26	305.01	306.87	305.68	306.07	308.53	307.66	306.03	304.03	307.84	304.94	307.37	307.37	307.8	305.23	306.81
307.61	306.98	304	300.81	308.51	305.5	309.23	304.49	305.34	306.26	308.57	308.32	307.83	304.71	304.47	299.9	303.13	302.57	304.31	302.76	303.33	303.52	304.57	305.32	305.88	306.16	301.48	304.51	308.25	305.1	305.32	302.05	303.81	303.74	303.67	304.65	304.74	308.18	302.72	305.74	302.05	305.72	306.68	303.9	303.55	304.52	306.22	304.18	305.04	305.91
316.68	313	317.06	316.51	317.46	316.97	316.93	316.5	314.76	317.26	316.62	313.12	315.37	318.26	314.36	315.34	316.18	316.81	318.43	313.45	315.32	316.35	317.7	314.51	318.9	316.26	317.49	316.1	312.42	315.85	319.78	315.71	318.34	316.47	315.9	315.65	318.3	316.15	320.72	319.65	316.38	315.44	318.31	315.11	315.93	314.44	319.11	319.82	312.77	315.74
314.81	316.75	312.04	314.32	310.32	317.52	312.02	314.12	312.9	310.86	312.57	312.79	315.2	313.78	311.2	311.88	315.91	314.77	314.15	314.59	311.96	313.17	312.91	314.03	312.13	313.65	310.27	316.1	312.45	314.8	311.9	313.05	309.81	310.32	311.41	311.89	316.64	310.55	313.31	314.54	316.11	311.33	311.81	315.94	311.24	311.2	311.87	314.59	311.29	313.08
319.95	319.16	317.65	319.13	315.33	318.97	316.44	321.62	317.49	316	315.51	313.94	314.19	315.57	318.3	322.71	317.96	321.37	319.73	317.86	317.69	318.21	317.33	318.07	321.19	317.34	318.49	316.99	317	318.48	320.82	317.82	318.61	319.61	318.89	318.17	315.21	317.7	318.95	322.07	316.12	315.95	318.5	316.29	317.28	321.64	315.02	317.21	317.71	315.46
328.6	330.85	328.34	327.54	331.09	325.25	328.57	327.41	328.41	332.02	329.92	330.39	331.73	326.74	322.21	330.79	326.4	326.85	327.85	327.56	329.45	327.37	330.25	330.92	327.43	326.43	329.57	326.78	327.41	330.93	329.25	328.32	328.39	327.67	326.02	327.26	329.09	322.75	329.65	329.98	323.23	326.97	328.72	329.45	326.83	327.49	328.78	326.63	326.68	325.38
314.12	314.98	312.94	318.57	312.49	315.23	316.77	312.52	312.64	315.36	312.03	310.81	312.32	316.7	315.86	319.09	313.25	314.94	315.84	315.39	316.88	312.94	315.18	314.36	315.92	314.17	310.79	315.26	313.45	316.08	313.43	312.44	313.19	314	310.17	315.52	316.89	314.87	316.54	319.25	318.66	314.72	315.49	311.65	312.85	313.98	310.98	316.22	316.57	307.98
294.81	291.96	299.72	294.09	295.05	292.52	294.67	295.28	294.83	296.67	291.81	293.6	296	295.5	293.57	292.58	294.99	297.47	294.83	293.03	295.33	294.73	290.34	294.5	295.02	298.24	295.08	290.75	296.59	295.89	296.67	293.62	294.05	292.14	294.83	297.1	290.24	293.56	294.95	291.99	296.39	293.29	292.14	294.07	296.2	294.51	292.63	289.23	297.39	295.83
294.6	292.3	292.96	293.29	296.32	296.04	297.07	296.98	297.74	296.28	297.89	292.33	294.76	294.84	292.74	295.72	293.01	294.93	294.09	297.87	291.46	293.12	293.76	292.3	294.04	292.86	294.33	294.9	289.3	292.31	295.77	296.47	296.44	296.39	292.28	295.69	295.69	296.33	293.43	296.51	297.02	294.36	294.49	294.44	295.5	295.67	298.02	295.42	293.18	293.87
292.69	293.46	297.67	291.03	295.45	296.88	295.58	295.55	295.32	297.36	296.3	295.19	294.13	294.28	295.84	295.11	293.15	294.49	298.52	293.87	296.01	294.79	297.57	293.5	296.09	292.72	297.29	293.76	295.7	294.82	292.49	294.78	293.42	295	295.61	293.56	296.87	293.46	293.8	289.36	297.32	295.57	289.82	292.17	295.88	296.12	295.54	292.72	294.45	295.46
328.98	325.47	330.79	325.19	332.88	324.33	325.11	325.92	327.06	329.78	327.32	329.53	328.51	328.62	327.05	330.45	327.68	324.3	327.16	327.55	328.55	328.11	329.15	327.12	329.61	329.81	325.94	321.71	325.14	327.6	327	327.03	326.81	327	329.89	331.19	325.54	323.87	327.75	327.57	329.34	329.11	326.2	326.41	330.72	330.16	334.86	326.38	325.2	326.81
313.2	320.31	315.97	322.85	316.52	315.71	315.41	317.56	316.29	319.59	316.95	317.76	319.76	317.93	318.67	315.21	316.96	316.63	315.78	313.03	319.77	316.09	314.4	316.79	317.89	315.87	318.51	317.13	319.7	319.33	317.07	318.63	317.09	319.84	318.47	316.34	315.89	315.19	316.82	317.61	316.79	316.16	314.11	318.23	316.6	313.05	320.52	317.54	316.05	320.63
312.72	314.99	316.1	311.61	310.66	313.13	313.49	318.82	311.04	312.62	311.7	312.08	315.71	313.43	313.81	310.75	315.32	311.85	312.85	316.82	316.5	312.06	311.82	314.36	314.35	315.14	312.58	312.5	311.18	312.33	316.01	311.44	312.05	316.1	315.02	316.71	311.39	312.32	316.58	310.56	314.7	315.49	311.45	316.98	316.22	313.94	308.88	312.14	315.41	316.72
318.36	319.05	315.48	318.2	321.25	318.85	319.51	317.83	319.63	316.21	317.3	317.92	315.6	317.99	318.55	316.3	316.89	314.88	318.18	316.77	317.03	317.71	316.61	316.41	314.53	318.93	319.46	322.34	317.82	318.65	315.37	314.62	314.35	318.51	314.79	319.93	320.65	317.61	315.55	317.88	318.19	315.27	316.56	320.51	314.87	320.15	319.38	319	315.51	315.72
305.67	305.62	303.44	305.9	305.62	302.55	305.3	302.36	304.64	300.93	303.92	305.64	305.47	305.97	305.83	303	307.6	304.64	305.37	303.49	303.97	302.2	301.35	300.73	306.97	304.52	301.68	303.29	306.68	304.55	300.47	302.25	300.15	301.06	306.48	304.22	300.97	304.05	302.81	302.66	304.85	302.96	304.84	305.57	303.87	302.18	303.39	306.21	302.64	301.09
305.95	305.14	302.32	301.69	302.9	302.76	303.4	303.26	301.84	302.52	301.17	301.66	303.19	303.53	302.57	300.76	303.38	301.35	304.03	301.99	301.75	302.99	303.56	300.78	303.02	302.3	305.47	304.09	305.85	301.46	302.25	302.77	300.84	304.06	305.3	302.47	299.83	303.26	300.68	305.01	299.2	302.26	305.07	305.54	303.43	304.5	304.43	305.61	301.58	302.86
312.34	312.78	314.75	317.31	315.16	314.15	315.85	314.5	311.99	315.72	315.19	309.6	314.73	316.15	317.17	312.7	314.55	316.07	313.54	317.46	315	313.04	317.84	315.87	314.45	320.08	317.77	318.44	316.65	313.38	313.83	313.08	314.79	315.31	310.33	313.49	315.94	314.04	316.52	315.12	312.37	315.67	315.61	313.62	315.12	319.01	313.41	314.58	311.21	313.96
307.43	305.65	307.81	307.87	308.5	306.81	310.39	304.82	306.52	307.67	308.98	311.83	310.52	311.12	307.49	310.77	307.12	309.09	313.19	305.51	309.19	309.04	307.73	307.84	311.9	307.79	309.59	308.32	307.44	306.29	311.14	307.78	309.82	309.55	307.17	309.25	307.78	313.14	311.23	309.13	307.7	310.72	307.83	308.31	312.11	307.26	306.94	310.14	308.79	312.92
303.1	305.65	302.24	298.3	305.73	301.14	297.82	304.57	303.61	302.82	303.12	304.98	301.93	302.98	301.59	304.69	301.81	302.9	306.63	301.5	304.71	303.75	303.79	299.08	300.52	302.12	302.23	301.33	302.69	300.51	302.56	302.06	300.72	301.54	302.33	301.54	300.9	299.4	302.78	301.02	303.96	303.62	306.05	301.17	307.23	300.89	303.82	300.27	302.3	302.68
302.53	301.98	307.05	305.14	303.52	303.51	303.66	303.95	303.83	305	303.33	305.29	305.71	304.1	304.21	305.92	307.47	306.14	305.81	300.13	304.9	300.91	305.33	308.21	303.5	301.56	305.05	304.97	303.32	308.16	303.32	303.37	304.79	306.27	302.49	306.43	305.45	305.13	304.59	302.73	302.47	307.55	307	304.2	306.92	300.71	303.09	304.39	306.01	302.77
313.83	318.24	314.75	317.2	315.31	313.53	316.47	316.67	315.34	316.64	314.35	313.21	314.53	310.16	318.08	313.78	314.99	315.27	312.91	314.83	311.04	313.49	313.12	313.81	314.57	313.08	311.06	317.92	316.91	313.62	315	316.51	314.8	317.65	311.02	314.06	316.84	317.54	316.19	314.53	316.77	315.79	311.13	317.44	311.69	316.5	315.77	317.87	316.51	315.54
322.19	329.08	325.47	329.97	330.1	329.07	327.12	329.75	328.18	327.55	327.97	324.63	326.37	327.1	326.83	325.85	329.15	331.22	326.37	325.19	323.79	327	324.73	327.46	324.71	326.01	328.57	328.43	327.28	326.24	330.05	326.57	327.47	329.26	323.56	327.66	324.65	326.77	328.87	327.85	326.58	324.98	325.1	325.76	326.96	328.43	325.34	326.98	328.04	327.96
301.44	302.38	299.38	301.6	299.01	296.82	299.93	296.46	299.31	302.13	304.37	299.54	299.85	298.67	301.31	296.62	300.84	298.93	298.01	299.03	300.21	298.86	301.91	300.06	300.3	299.89	299.96	299.6	301.27	300.02	301.84	300.76	303.87	298.95	304.36	301.59	300	302.25	302.62	301.42	303.07	300.09	303.76	300.43	299.77	299.14	297.22	298.95	298.8	299.8
315.97	315.04	310.39	313.49	313.03	313.17	315.97	312.69	314.24	312.74	312.07	316.11	313.05	314.11	309.45	314.26	313.15	309.99	314.12	316.39	315.16	313.39	311.4	311.7	312.32	314.31	314.96	313.62	314.14	315.33	317.67	313.66	310.86	312.08	310.4	312.89	312.54	317.74	313.31	314.28	311.9	315.13	315.81	312.53	314.19	312.6	315.11	313.44	312.08	313.92
326.79	327.4	325.89	332.53	326.61	330.88	324.99	326.08	327.77	330.15	328.26	326.84	328.8	328.91	325.64	328.11	326.95	332.42	326.89	327.85	330.39	328.72	330.09	328.39	328.89	327.21	330.73	329.31	328.68	331.99	326.44	326.56	328.42	328.18	326.66	326.5	329.82	327.98	328.91	326.56	326.08	325.5	328.19	328.93	328.14	328.39	327.06	327.02	324.89	326.02
304.41	309.55	303.53	306.03	305.96	304.39	306.44	306.68	308.31	308.8	307.69	307.92	306.68	304.79	307.63	307.65	305.68	303.69	308.12	307.58	304.86	303.41	306.07	306.81	306.23	308.87	303.82	302.82	304.32	305.12	305.86	308.55	309.09	306.07	308.57	306.99	303.96	307.32	305.26	304.77	306.37	306.07	305.19	305.91	304.13	306	306.94	306.71	304.57	306.19
312.1	310.15	307.93	307.32	309.54	314.95	311.77	311.11	308.4	309.51	308.73	314.73	311.22	306.01	315.38	310.24	310.39	310.8	309.59	310.48	312.61	311.87	308.3	313.35	310.24	308.48	310.63	310.63	311.45	310.14	305.85	310.16	308.4	311.53	310.83	311.92	311	311.56	310.78	310.7	311.12	314.32	311.08	313.34	311.09	309.39	312.11	311.41	308.58	309.62
302.56	301.41	302.15	298.87	302.76	303.4	300.73	299.03	303.21	299.55	302.31	299.79	303	300.29	305.37	304.22	304.71	301.62	301	301.36	302.66	302.54	302.4	303.66	298.94	300.91	298.67	302.55	306.21	300.45	305.45	305.85	303.47	302.89	304.11	301.38	303.64	306.49	299.8	304.75	301.26	303.29	300.22	302.37	302.44	303.15	304.8	303.95	301.37	301.5
290.31	292.04	294.08	294.21	294.56	295.35	296.07	293.5	295.04	293.32	294.17	291.48	297.66	291.67	292.24	295.08	291.04	291.73	294.19	291.14	291.89	295.67	293.72	292.4	297.46	293.39	293.81	294.09	293.4	289.8	295.1	293.22	295	293.8	297.3	295.03	291.89	297.32	292.69	296.36	292.02	293.69	294.71	294.23	294.33	294.89	290.14	293.21	291.19	291.09
318.29	316.24	315.84	319.17	317.79	315.05	316.45	314.89	315.24	314.94	318.04	314.48	313.6	319.21	318.81	318.84	317.98	316.25	316.76	318.77	313.64	318.76	317.27	317.16	314.86	316.99	316.85	314.79	321.01	315.95	317.33	314.56	319.54	315.86	316.43	316.66	319.05	317.12	318.44	316.48	317.53	317.4	313.4	314.2	316.03	318	317.35	315.59	318.84	316.28
310.26	315.31	311.11	316.33	317.69	313.74	314.03	312.74	312.97	313	315.97	313.09	312.56	313.89	316.02	313.34	315.09	314.4	317.89	310.2	312.65	313.39	311.94	312.61	316.79	312.43	311.04	315.82	313.28	316.08	315.85	313.43	314.04	308.99	314.31	314.38	311.11	315.01	315.57	313.08	315.31	314.47	313.04	315.59	313.92	313.41	311.71	312.35	314.95	314.39
313.85	314.45	314.16	309.13	313.09	313.08	312.41	315.75	311.14	315.15	315.35	314.77	314.23	313.18	311.74	312.49	310.82	314.64	312.79	315.15	312.43	311	310.53	313.7	314.64	317.15	312.94	313.13	311.72	315.52	313.68	312.21	314.56	313.29	314.58	315.2	312.86	312.49	311.46	312.82	313.35	312.71	311.47	312.66	315.1	314.41	312.96	312.81	316.16	310.09
322.08	323.45	323.29	323.01	323.41	325.9	322.64	324.04	324.84	326.04	326.92	326.74	322.1	323.47	324.38	323.87	325.01	322.91	323.3	323.75	323.98	327.88	328	324.78	328.24	326.05	330.47	324.32	324.82	323.3	325.95	322.96	326.84	325.32	325.35	327.08	324.87	325.11	322.98	326.62	324.85	326.72	323.72	328.22	327.56	324.83	323.36	330.26	327.87	320.62
313.77	311.1	311.11	316.25	314.12	312.07	315	314.29	314.64	312.97	311.39	315.75	316.75	312.93	312.44	311.88	315.32	312.23	317.76	312.05	313.68	315.76	311.77	310.48	318.04	313.6	313.04	313.77	313.48	314.25	313.58	313.32	315.4	316.3	312.43	315.52	316.55	314.52	312.4	316.99	313.1	312.63	312.66	313.71	315.07	312.43	314.84	313.16	314.75	313.88
316.54	316.78	313.33	312.81	313.24	316.58	318.08	314.35	308.73	312.14	311.71	312.58	308.79	310.18	313.58	310.43	312.32	313.81	311.18	316.09	314.02	314.67	312.73	311.57	312.8	313.28	316.21	310.34	315.46	315.48	315.41	311.9	314.33	312.74	311.6	316.76	314.64	312.42	315.21	314.22	314.65	314.56	313.26	310.31	316.33	313.84	311.77	312.16	313.33	312.85
293.12	293.64	292.64	294.91	293.46	294.96	292.93	291.23	293.7	293.42	293.26	293.5	296.83	295.23	296.08	294.29	294.81	296.98	291.34	290.1	295.14	291.83	293.51	292.89	295.58	293.8	294.42	294.95	293.5	292.26	295.43	293.57	294.9	292.85	294.9	291.26	294.75	291.59	298.8	295.92	293.88	293.68	293.52	296	296.94	295.83	290.82	296.58	292.47	294.27
314.19	313.99	313.11	310.18	313.05	313.56	310.02	312.86	312.94	310.22	314.86	315.39	315.77	315.23	308.82	314.79	314.84	313.29	313.22	311.66	314.38	313.45	314.11	313.98	311.56	312.37	315.38	313.23	314.08	312.37	315.76	316.54	311.88	313.22	310.72	311.79	314.42	314.72	309.51	311.97	314.43	311.14	313.33	312.14	312.78	312.27	311.31	314.58	314.44	312.74
317.71	315.7	318.4	312.95	316.11	312.79	318.54	316.35	315.25	315.18	314.36	320.27	319.94	317.03	315.19	315.34	314.77	317.53	317.86	313.83	318.61	315.25	315.24	319.39	315.03	317.16	315.62	316.27	318.19	318.78	313.81	317.11	317.24	316.8	314.8	313.27	317.81	317.32	318.19	316.93	316.58	314.78	318.91	318.05	320.14	316.17	316.95	314.11	316.47	314.98
297.99	299.29	299.82	299.59	304.37	300.12	299.08	303	297.84	299.56	300.15	299.1	300.33	299.32	300.47	299.56	301.67	296.41	298.92	297.25	299.7	298.96	301.12	298.93	302.23	299.88	301.09	299.51	298.47	301.81	299.58	299.83	301.96	297.6	300.53	299.16	297.25	299.84	298.4	298.3	298.95	301.2	298.75	296.52	300.4	301.07	298.6	296.94	299.23	301.98
302.32	304.79	306.01	304.56	304	300.27	305.1	302.99	306.5	307.22	303.68	303.28	302.97	303.42	304.55	304.26	302.11	307.17	305.31	304.19	303.8	307.16	303.62	305.36	302.9	302.7	304.57	305.93	302.68	302.62	306.99	300.39	307.28	300.82	302.7	303.04	304.54	306.42	302.03	305.45	305.05	305.33	307.61	302.84	300.63	303.13	308.84	304.16	303.58	306.58
295.65	300.58	297.73	299.88	303.76	302.12	300.7	299.61	299.18	299.1	302.94	297.97	301.08	304.6	302.63	301.25	299.44	298.66	301.03	302.52	300.68	303.91	304.92	298.22	299.43	301.4	302.64	296.52	298.93	304.32	300.29	299.93	300.66	302.08	299.2	300.08	300.08	299.23	299.93	301.7	300.89	302.57	300.01	300.81	299.93	298.97	301.58	300.66	300.49	298.69
309.65	304.2	309.81	308.07	308.27	311.21	305.95	305.28	306.51	306.01	306.41	305.46	305.56	308.61	308.39	306.86	307.15	305.9	305.92	309.87	307.79	311.13	307.21	306.18	305.49	306.02	305	305.62	307.63	310.76	300.1	310.31	307.94	306.59	310.52	306.38	308.04	307	306.8	307.46	306.31	308.26	304.81	307.94	307.55	306.88	306.7	308.36	307.53	305.69
310.56	313.23	311.16	311.65	312.53	310.32	309.89	308.58	310.03	309.19	310.41	307.38	312.48	309.31	309.72	311.06	312.47	312.81	312.22	310.13	310.7	309.45	311.94	309.41	308.99	310.08	309.28	308.41	308.7	312.52	311.87	310.33	309.72	309.69	307.6	310.82	312.31	311.24	310.71	310.7	310.53	311.42	310.19	311.52	309.82	313.03	310.02	311.31	309.74	310.09
302.29	305.94	303.85	299.18	302.62	299.6	298.5	302.51	300.57	299.53	304.41	301.09	302.05	300.07	299.29	301.94	299.19	299.13	296.61	299.41	299.21	301.49	299.49	302.87	297.67	300.75	306.35	299.85	297.05	298.9	302.34	299.78	296.93	302.45	300.36	300.28	299.42	302.94	300.09	302.72	301.77	302.07	303.97	300.69	300.15	300.09	301.72	304.22	302.05	297.51
302.01	305.78	306.69	307.15	303.44	306.51	303.47	306.88	305.37	304.45	303.03	304.31	303.18	303.84	309.08	305.24	303.48	303.52	304.02	307.15	307.98	305.26	304.38	306.38	301.98	305.47	308.41	307.56	303.98	306.44	303.39	307.9	305.1	305.34	303.73	302.27	302.06	306.64	304.49	302.8	305.79	303.36	307.87	304.89	305.5	305.8	305.4	304.76	304.31	304.13
293.29	297.17	298.4	296.92	296.49	296.81	296.74	296.55	293.9	297.88	296.18	297.75	298.71	299.53	294.34	296.68	293.92	298.03	295.75	297.08	298.23	293.67	298.95	294.87	300.01	298.1	296.55	299.5	299.35	295.54	295.18	296.63	298.05	297.44	297.7	296.79	296.46	301.2	295.26	300.98	302.03	296.27	296.51	296.05	296.42	295.23	296.79	293.96	295.41	297.91
304.86	304.2	308.85	302.9	304.72	306.81	303.87	302.78	305.31	303.35	304.61	304.43	309.11	304.78	304.37	304.57	306.59	306.36	305.71	308.49	306.59	305.62	303.05	304.69	303.99	304.72	302.97	307.73	308.02	306.03	302.98	307.25	306.05	303.33	305.76	304.03	305.51	305.97	304.29	306.37	305.22	307.81	306.04	303.21	302.73	305.72	305.44	306.69	306.34	308.04
303.68	303.66	301.59	300.7	305.22	299.02	301.18	302.29	301.62	298	303.09	305.38	304.85	306.25	303.84	302.44	305.44	301.43	302.17	306.45	300.8	302.58	301.73	300.28	302.93	298.8	304.61	306.2	303.32	300.74	304.07	303.33	302.67	302.41	303.69	302.75	306.37	299.77	302.68	301.54	303.4	301.42	303.97	303.72	304.2	304.13	301.63	300.34	301.43	298.04
292.69	294.82	290.75	295.23	295.04	295.72	288.82	295.03	293.86	293.09	294.78	292.71	291.76	292.64	294.56	294.66	293.35	293.62	291.61	291.94	294.41	289.98	293.75	297.12	295.64	295.09	291.22	293.39	292.59	294.78	292.3	296.52	292.28	293.61	291.33	291.63	293.03	297.54	296.93	292.61	297.99	293.13	295.07	288.13	295.54	293.59	291.6	294.26	296.59	294.52
303.46	304.7	305.29	301.94	302.71	303.02	305.48	304.27	304.18	302.41	300.57	302.87	301.06	302.25	303.98	304.34	306.88	304.78	301.47	304.02	302.36	302.82	302.82	302.11	300.86	298.65	304.32	304.61	300.82	302.84	304.04	301.87	302.62	304.9	304.43	297.97	303.42	302.63	304.3	300.39	304.33	300.86	304.19	304.17	301.7	301.23	304.2	302.2	307.44	303.17
299.39	300.09	303.35	299.7	303.02	301.47	299.39	297.71	297.07	301.35	301.08	301.36	299.58	302.1	302.19	300.81	302.42	298.02	301.94	300.02	301.29	300.05	300.94	299.79	296.94	303.32	301.67	301.58	299.49	301.35	298.81	303.29	300.86	300.76	297.06	297.91	298.43	301.61	300.26	298.97	293.9	298.97	296.6	304.24	297.97	301.98	299.93	299.58	300.91	301.05
296.03	296.12	294.24	299.65	296.95	297.31	296.63	297.24	296.95	298.07	296.74	300.01	295.41	295.61	296.19	292.92	294.18	296.83	297.66	295.47	296.62	296.3	295.72	295.55	299.47	294.3	298.2	295.87	293.71	299.49	295.84	297.22	298.83	297.71	299.01	297.14	301.6	298.19	296.42	292.56	294.68	297.77	297.09	297.29	296.16	297.4	294.13	300.56	296.57	298.62
299.91	299.84	300.49	300.9	302.29	303.05	304.08	301.64	301.4	298.74	299.66	302.45	296.55	299.85	297.4	300.68	300.49	302.83	301.45	299.54	308.15	302.56	300.81	301.97	301.17	299.06	302.48	298.14	298.33	304.86	302.31	301.48	298.75	299.02	301.22	301.69	302.48	300.71	298.38	300.62	303.14	300.23	306.22	300.86	304.06	304.4	299.09	297.57	301.4	299.17
301.95	305.05	306.97	302.44	300.27	300.52	304.17	304.45	302.13	302.99	303.69	301.28	303.86	303.5	304.81	306.3	306.54	301.77	302.94	299.62	305.32	304.09	303	303.01	305.78	302.11	303.14	305.13	299.99	299.19	298	301.54	304.07	303.01	303.05	302.42	304.1	303.27	301.57	303.55	301.9	303.31	302.89	304.54	304.79	301.09	301.72	304.48	307.42	302.81
300.17	301.13	303.41	298.39	304.44	297.07	302.27	298.76	300.31	299.59	303.36	303	300.18	298.96	299.19	298.71	299.59	303.07	297.72	301.65	297.75	301.45	299.14	298.07	299.33	299.16	294.79	302.62	300.71	300.49	297.67	298.78	300.13	300.46	305.1	294.99	299.42	303.52	300.35	298.03	301.53	297.59	300.32	302.47	300.75	299.89	300.75	300.92	294.34	301.03
327.52	325.74	326.82	327.89	328.84	326.09	329.75	325.92	326.34	326.81	327.37	328.69	327.51	331.43	328.77	329.21	328.03	329.9	327.38	327.43	328.69	328.45	327.24	326.08	326.43	325.8	327.99	325.71	329.24	330.57	325.63	329.25	328.27	329.56	326.7	330.06	327.76	326.54	328.93	330.12	327.22	328.91	329.05	325.05	329.38	327.52	332.74	328.19	324.95	327.87
317.9	321.17	318.4	319.99	318.3	318.7	318.59	319.47	317.86	315.43	316.08	317.95	315.89	317.49	319.38	317.26	315.53	318.63	316.28	319.77	315.67	312.74	316.66	316.67	320.32	316.78	317.17	314.92	319.09	315.48	320.63	318.73	318.19	315.49	314.61	318.31	316.02	317.66	313.73	315.29	315.07	317.35	318.55	319.54	316.89	318.83	316.46	318.18	316.45	315.19
312.17	310.79	315.3	308.85	307.7	309.9	310.03	316.17	313.61	309.5	308.48	314.33	313.09	311.49	308.44	312.55	311.05	311.49	312.52	307.89	311.87	310.35	308.4	312.59	312.13	313.87	307.15	310.08	310.61	313.21	313.94	310	310.47	311.93	312.09	312.32	313.49	308.46	308.61	311.96	310.02	311.39	310.15	310.66	311.61	309.04	313.34	310.77	312.21	309.32
314.96	315.62	315.7	314.98	313.86	315.28	316.98	317.79	314.19	317.43	313.24	313.45	314.59	314.31	312.76	316.06	315.01	317.79	316.53	314.97	311.07	314.8	318.74	314.94	319.45	317.25	319.52	314.97	316.72	313.77	315.51	313.29	314.57	314.74	318.04	314.14	314.15	314.01	316.32	320.23	316.15	314.59	310.55	317.21	316.45	318.48	313.89	315.22	313.42	315.91
306.01	307.02	311.6	306.91	309.58	309.93	309.45	309.6	308.45	309.46	310.25	306.96	309.38	308.98	311.42	306.33	308.99	307.64	304.99	305.23	309.57	309	308.96	305.65	308.8	309.11	310.08	306.63	310.15	306.73	309.11	305.88	306.59	309.5	306.97	307.81	305.48	310.8	312.33	310.98	308.62	309.7	308.64	309.7	307.83	308.04	308.77	311.07	305.59	310.55
311.2	314.66	312.82	312.18	312.77	312.06	308.82	311.32	309.28	311	313.8	316.06	312.12	314.46	311.09	312.16	314.61	316.49	312.19	313.32	315.04	309.28	313.48	309.87	309.96	308.99	311.85	314.92	313.78	311.66	313.06	309.21	308.55	309.71	308.5	310.85	310.71	312.21	314.44	315.36	310.29	312.69	313.64	312.37	313.21	306.41	311.78	311.06	310.45	312.66
311.89	311.42	313.84	315.11	310.57	313.82	312.18	314.62	313.18	311.8	313.5	314.24	315.08	308.35	313.86	310.68	309.67	311.56	310.45	315.44	314.47	310.83	317.91	316.26	312.98	311.76	313.77	311.53	313.83	313.31	313.74	311.26	312.17	313.83	314.62	312.25	311.06	313.19	313.63	314.89	312.03	311.84	311.44	310	312.04	309.02	313.63	316.91	312.66	312.38
316.33	317.07	315.13	315.19	314.84	315.56	316.52	314.01	313.91	315.42	316.89	316.07	315.57	318.21	312.93	314.03	316.27	317.72	313.12	320.25	313.01	317.25	316.02	313.61	314.51	316.54	316.46	315.61	316.2	317.16	312.75	313.82	314.09	315.28	313.76	316.93	315.95	316.01	313.8	314.12	312.14	316.41	314.63	315.69	315.01	315.85	313.38	313.72	315.61	312.58
320.77	314.94	315.05	318.37	316.69	317.03	317.07	320.05	318.37	317.55	314.89	318.83	313.98	320.61	317.1	317.88	317.27	317.91	315.69	317	319	314.62	317.28	315.78	313.22	313.79	318.91	317.51	313.73	318.62	315.25	319.23	317.32	317.78	317.16	319.3	316.62	315.26	315.57	319.06	318.81	315.8	319.5	316.12	318.12	315.47	316.74	316.19	318.48	317.9
305.35	307.22	308.17	304.59	301.88	304.37	305.3	303.75	304	304.71	304.55	303.83	305.75	303.28	304.89	305.55	305.91	307.47	305.73	306.11	306.06	306.88	305.09	303.52	303.79	304.31	302.23	307.07	304.01	308.5	305.05	306.06	303.68	301.61	306.26	305.78	303.05	301.84	304.71	304.03	303.03	303.27	305.67	301.89	304.49	306.42	303.36	305.75	306.11	305.27
297.66	303.2	300.11	297.26	301.44	297.75	300.98	305.03	300.43	298.77	300.99	300.2	296.79	301.19	293.88	298.51	300.11	296.85	299.49	300.58	299.97	301.8	302.32	302	299.6	302.48	299.3	296.87	302.14	296.53	300.52	300.99	303.99	298.55	298.86	299.63	300.09	299.87	303.7	299.66	299.91	299.72	298.78	302.64	299.64	297.53	297.64	300.81	300.91	299.83
300.3	301.2	296.71	298.45	298.59	297.76	299.66	301.2	298.44	301.85	299.85	298.96	303.4	297.45	302.97	297.34	300.19	298.87	303.2	300.52	296.65	299.12	301.8	300.86	303.26	301.51	298.64	301.03	297.62	299.33	301.99	302.22	300.61	300.38	302.96	299.89	297.76	299.05	297.73	299.97	296.82	298.09	299.57	300.32	299.34	301.58	302.72	299.59	301.25	302.7
305.61	308.5	304.36	303.31	303.88	302.32	305.17	307.89	301.93	307.55	306.27	306.73	305.71	306.44	306.04	305.32	304.72	306.22	303.85	305.43	301.24	303.75	307.62	307.93	306.59	307.78	301.99	305.29	304.67	300.65	308.09	307.63	305.98	305.47	307.02	303.73	302.95	307.45	300.77	302.26	304.89	305.2	308.6	305.4	306.59	303.93	306.3	304.79	304.05	301.66
311.64	313.31	310.2	314.54	314.48	309.04	308.49	310.52	310.96	309.76	312.13	311.86	311.24	310.5	312.41	313.07	309.68	310.67	311.65	307	308.42	309.96	313.33	307.85	312.93	311.12	310.25	311.33	310.79	310.37	309.72	313.96	312.62	308.05	314.36	308.86	310.17	312.13	310.95	310.03	313.04	314.8	312.34	311.86	316.35	312.18	312.11	308.93	310.52	310.16
310.82	308.12	309.6	312.58	307.99	308.49	310.83	308.75	312.84	308.15	312.92	308.7	308.33	309.14	312.37	307.97	312.73	310.04	308.63	307.81	309.72	308.4	311.18	311.17	307.19	308.29	313.37	303.54	308.78	311.93	312.53	306.62	310	308.09	311.54	309.49	310.99	315.09	315.3	309.81	306.91	309.42	314.24	311.34	311.8	307.85	311.91	307.24	311.36	311.71
316.15	315.51	319.78	314.79	316.23	314.06	315.88	314.08	317.98	319.26	316.41	317.87	317.32	314.76	320.77	319.65	316.91	319.31	315.64	313.77	312.62	314.97	316.87	317.71	319.77	316.67	316.77	317.93	318.58	313.47	319.08	319.14	315.51	317.55	313.01	319.4	318.39	316.56	318.19	315.59	319.72	317.29	318.86	314.48	319.58	318.33	315.77	316.72	315.16	318.01
323.35	327.79	324.32	321.02	324.17	322.37	325.8	325.7	327.03	325.58	326.4	323.45	323.27	323.31	326.5	321.64	322.78	323.04	322.74	327.15	324.46	328.88	324.44	325.71	322.63	324.83	324.89	325.48	326	324.61	323.68	325.56	324.03	323.45	324.57	322.95	326.02	323.22	326.49	325.33	327.49	327.44	324.51	327.42	327.76	328.89	325.05	321.36	324.78	324.37
308.27	305.32	303.56	302.77	303.23	307.51	303.62	302.67	305.34	308.29	305.23	304.56	304.19	308.31	306.18	303.01	310.65	303.84	305.35	302.5	305.9	302.91	308.23	304.12	306.27	306.69	303.11	306.11	308.87	301.61	307.35	306.48	303.73	306.6	309.86	304.15	305.69	305.74	301.72	306.23	307.21	306.5	306.4	303.25	307.02	306.07	304.68	305.44	304.68	308.28
315.37	311.12	313.24	314.43	316.11	316.19	314.25	315.33	316.05	316.05	311.1	313.55	316.51	313.01	311.42	317.66	314.42	313.32	313.91	310.7	314.2	312.08	317.34	312.53	316.97	314.26	307.92	314.07	312.94	311.54	311.61	311.8	314.5	313.63	314.97	314.37	311.08	315.5	313.19	315.82	312.6	312.83	310.31	315.43	315.99	311.12	315.86	316.17	312.56	311.2
297.65	294.15	292.6	292.81	291.6	292.25	292.21	293.95	295.09	295.78	295.71	295.14	292.2	295.21	291.31	296.02	293.53	292.13	297.35	294.23	294.4	295.16	294.26	295.3	291.7	294.79	297.97	290.84	296.26	295.88	295.33	292.05	295.66	295.56	293.87	298.99	293.33	293.66	293.96	294.61	295.45	295.96	295.33	296.14	291.9	293.87	294.58	296.25	297.11	292.69
306.4	310.42	310.8	309.65	309.62	311.94	311.47	306.36	310.1	305.31	306.85	306.92	309.46	303.79	307.99	309.74	306.07	307.6	308.73	311	307.47	307.76	309.45	305.36	308.15	304.75	307.91	305.78	308.85	309.93	306.94	308.08	306.99	305.24	311.78	307.78	307.85	307.24	307.57	305.42	306.28	309.3	310.26	309.2	310.13	308.03	305.58	310.14	307.5	306.92
303.18	301.6	304.54	303.27	305.49	307.79	299.36	298.86	305.48	303.25	301.51	302.31	303.05	307.68	303.31	302.61	304.76	300.83	304.02	301.45	296.78	299.95	302.01	303.32	303.45	296.82	303.12	300.9	302.91	306.06	301.48	304.82	302.72	300.97	299.99	301.62	303.34	304.37	300.49	300.08	304.14	303.32	300.14	301.54	303	300.5	303.17	304.82	305.63	301.56
312.43	312.46	313.7	316.09	314.94	312.59	313.82	314.46	316.02	316.07	312.72	316.18	315.49	313	311.67	314.21	314.37	314.15	312.43	311.9	313.88	315.28	318.26	316.15	316.43	315	314.85	313.96	312.22	315.92	313.7	314.74	312.11	313.99	315.03	313.4	313.17	312.72	312.92	314.87	309.81	312.51	315.38	316.47	315.72	315.02	309.72	312.98	313.32	315.51
306.67	305.63	304.09	305.53	302.23	304.95	304.2	306.3	307.02	303.35	304.5	304.15	301.24	302.71	301.14	304.68	304.69	305.76	301.68	306.85	306.2	303.3	306.12	302.92	304.53	301.18	304.01	303.52	303.81	304.79	308.02	306.2	304.61	306.44	301.59	309.36	305.07	306.09	304.28	303.75	305.12	305.3	301.92	302.87	301.49	306.21	305.71	305.73	303.93	308.97
311.11	315.12	315.34	314.2	310.88	313.52	313.9	314.13	316.39	315.44	310.74	313.13	315.49	315.54	315.46	313.06	316.67	313.34	313.03	313.78	313.25	313.58	313.65	313.1	312.03	312.5	314.41	314.4	315.85	313.61	314.71	315.89	315.8	312.29	314.57	311.09	315.63	318.2	312.18	311.54	314.43	314.32	316.08	314.25	312.99	316.57	315.27	313.54	312.38	309.95
311.84	312.81	313.22	310.99	315.71	314.27	312.1	315.44	312.63	316.53	309.92	310.67	316.03	314.48	311.18	314.93	310.28	314.42	315.7	313.05	313.43	313.56	315.83	312.1	314.08	312.6	316.99	314.53	310.29	316.03	313.66	316.67	312.58	315.13	313.67	313.17	313.78	311.71	315.77	313.19	309.3	310.63	315.75	311.17	313.16	312.03	317.37	312.57	314.5	315.02
307.97	307.79	307.15	301.67	308.38	310.91	308.81	304.87	306.22	307.49	308.4	305.95	310.16	307.9	310.18	307.69	304.64	302.88	308.33	306.36	307.48	308.15	309.34	306.92	306.11	307.63	304.55	301.86	313.11	305.99	307.56	309.02	307	305.79	304.76	303.67	304.67	309.57	306.35	309.63	304.67	306.58	306.64	304.67	307.26	308.8	307.83	304.35	304.16	307.14
313.4	313.28	313.36	315.22	313.85	316.43	309.32	314.69	312.83	313.83	312.05	314.59	313.32	313.49	313.9	315.56	317.24	313.53	313.99	315.16	316.1	310.71	317.15	319.79	314.01	312.53	312.02	314.02	314.32	310	313.42	314.09	317.24	312.08	314.03	313.66	316.2	313.85	312.3	312.6	313.13	316.43	311.55	314.29	312.35	311.13	315.34	312.08	314.17	314.68
307.25	304.91	303.97	309.9	306.76	305.84	305.48	310.21	309.83	305.24	306.6	307.45	304.61	305.52	304.87	306.89	304.62	300.52	308.97	305.78	303.4	307.64	306.54	308.76	306.73	308.77	303.16	307.07	307.15	309.3	304.69	304.18	306.57	306.9	304.64	305.63	306.79	307	307.59	305.07	309.23	307.74	301.48	304.18	304.51	307.76	308.45	306.17	306.21	310.29
320.88	318.22	314.57	317.27	320.76	317.97	320.39	316.44	320.79	322.08	318.55	318.19	319.35	318.16	315.86	317.12	318.73	320.1	315.78	318.72	320.1	317.97	316.54	318.94	319.4	317.28	315.94	321.41	319.01	320.94	317.5	318.23	314.32	318.74	321.55	318.52	315.89	316.49	321.08	317.23	319.84	315.38	318.2	323.09	317.91	316.99	315.3	315.08	315.06	316.82
317.54	316.53	316.45	317.58	314.78	317.46	316.57	318.37	314.41	317.65	317.09	317.72	319.61	317.37	315.74	316.66	314.28	316.42	318.02	317.6	312.52	315.71	318.69	320.58	316.17	317.1	314.73	317.43	320.14	315.46	319.17	316.31	316.96	317.51	313.12	315.73	319.07	315.39	316.76	318.08	316.85	313.57	316.96	318.43	317.51	316.97	319.64	315.23	316.49	317.23
299.25	301.12	305.06	301.49	303.5	301.92	302.03	303.24	301.73	301.63	301.86	303.25	301.9	305.09	303.96	304.27	307.03	300.9	302.93	305.88	299.65	302.44	303.81	297.56	305.74	305.54	303.25	307.73	300.18	303.89	302.48	303.84	301.4	304.5	302.57	299.53	302.99	299.49	305.44	299.19	300.41	305.34	303.39	305.66	308.68	304.58	301.44	301.48	305.23	301.5
317.03	311.6	319.87	315.93	314.49	315.63	314.47	315.23	313.52	316.11	316.53	313.26	313.3	313.68	315.27	314.23	313.31	316.03	313.79	312.43	312.67	312.1	312.15	312.86	312.85	316.33	317.04	313.91	313.57	312.69	316.17	315.13	314.86	316.38	315.54	314.42	315.09	314.91	314.7	316.16	314.45	311.38	315.67	315.39	317.19	315.74	318.66	317.49	313.85	316.13
307.37	300.79	301.56	304.61	305.75	302.23	303.8	303.52	301.34	304.62	305.44	304.19	302.82	303.23	303.42	306.92	301	300.07	302.08	303.89	304.7	303.44	304.63	302.38	305.07	302.62	306.63	302.64	302.52	304.25	302.57	303.64	301.91	305.04	303.02	303.58	305.5	300.26	305.56	301.85	303.42	303.48	307.99	301.06	304.78	304.03	304.22	302.99	302.79	305.04
311.44	308.95	307.33	311.45	311.13	311.42	312.77	305.68	311.43	309.39	311.44	306.13	307.32	309.78	310.17	306.66	312.76	306.51	309.19	308.68	308.62	308.86	310.21	309.55	305.83	311.36	312.58	308.95	311.32	309.2	310.07	308.5	312.32	308.99	309.14	308.21	309.06	310.19	309.12	311.82	311.34	309.74	309.23	309.4	311.5	307.6	311.22	308.96	309.17	309.42
308.93	306.95	309.89	307.99	305.64	307.53	306.34	307.14	307.24	308.08	305.1	306.09	303.12	304.7	307.03	306.17	308.68	305.48	306.39	304.44	308.6	307.73	305.66	305.71	307.22	308.1	305.39	304.93	310.12	305.83	305.41	308.66	301.46	308.41	308.42	302.82	303.88	307	307.89	310.35	306.57	308.18	303.17	304.38	307.17	304.99	307.61	309.04	308.02	306.64
315.45	317.74	317.81	313.14	315.1	314.24	314.66	315.17	316.89	314.1	315.67	315.08	315.49	315.52	316.79	316.76	315.97	314.9	317.68	313.64	314.07	315.77	314.91	315.81	315.73	312.85	314.2	318.76	316.25	314.66	314.26	314.85	314.05	313.74	315.61	317.71	312.34	314.18	319.12	317.51	314.14	317.87	315.35	318.75	313.33	318.8	315.53	316.11	315.27	315.42
316.64	316.05	314.75	319.78	318.87	316.5	316.6	315.85	315.83	320.07	315.86	319.37	320.43	319.92	313.18	317.08	317.4	312.88	317.96	319.28	317.01	319.18	317.39	318.08	317.56	319.34	317.26	315.23	315.65	316.48	315.92	317.17	313.03	317.49	315.55	317.54	317.95	318.08	320.13	314.12	317.6	315.6	315.35	316.39	316.06	316.56	314.31	317.59	316.96	318.08
320.72	318.97	321	320.85	318.1	323.62	318.61	317.42	319.51	319.27	320.85	318.78	319.68	319.76	318.38	317.07	320.33	318.75	320.41	318.02	319.39	318.99	322.33	320.83	318.72	317.65	317.87	315.88	317.35	318.02	316.9	318.64	313.71	319.68	318.55	319.5	320.3	321.81	319.01	319.98	320.8	321.97	315.8	319.16	319.64	318.76	319.89	316.99	320.29	317.3
[truncated: 150 more columns]
