# Supplementary material for: Genetic dissection of main and epistatic effects of QTL based on augmented triple test cross design
Source: PLoS One. 2017 Dec 14;12(12):e0189054. doi: 10.1371/journal.pone.0189054 (PMC5730204; doi:10.1371/journal.pone.0189054)
Supplement: S9 Supporting Information — (ZIP) [file pone.0189054.s009.zip › z5_1150_0.8_10.csv]

302.95	304.27	303.4	305.08	304.2	302.55	303.76	303.74	303.4	303.52	303.49	302.94	303.16	305.12	303.76	304.67	303.65	304.94	303.04	304.13	303.54	304.24	303.73	303.37	303.13	304.01	303.17	303.52	302.96	304.41	303.64	303.6	304.09	303.12	302.84	305.17	303.06	304.39	302.86	304.63	303.97	303.18	303.84	304.13	303.32	302.39	303.19	303.23	304.09	303.78
315.32	316.17	316.05	317.13	314.63	314.69	315.08	314.92	315.67	315.69	315.65	315.87	315.66	316.71	315.76	315.34	315.43	315.74	316.23	317.68	315.87	314.93	316.94	315.02	315.18	315.64	316.97	315.94	314.73	314.75	314.87	315.97	315.93	316.73	315.09	316.34	316.39	316.44	316.38	316.12	315.52	316.18	315.78	316.38	315.92	315.47	315.4	314.93	315.32	315.63
294.59	294.78	293.1	292.02	291.98	294.93	294.84	294.63	294.67	294.18	293.84	295.41	293.91	293.92	294.73	293.84	294.5	294.11	293.95	293.27	293.76	294.37	294.58	293.76	294.84	294.1	294.4	293.42	294.21	292.49	293.11	292.1	292.9	294.33	292.98	294.87	294.37	293.93	293.04	294.85	293.52	293.96	294.71	294.46	295.84	295.13	294.03	294.87	294.13	294.17
306.89	307.59	307.53	307.45	305.89	307.5	307.83	308.59	307.31	307.86	308.77	307.28	306.58	307.88	306.48	307.48	307.65	306.57	308.94	306.51	306.14	308.14	307.37	306.9	305.9	306.45	306.47	308.44	308.09	307.21	307.65	307.5	305.86	307.72	306.84	305.63	307.24	307.67	307.57	308.55	307.1	306.42	306.06	307.8	306.89	307.54	306.74	306.5	307.39	307.2
303.57	303.45	302.63	302.86	302.92	302.88	303.14	303.66	302.61	302.2	302.29	303.55	302.78	301.74	302.95	302.08	303.47	304.26	303.99	302.15	303.2	303.31	303.8	302.2	303.28	302.72	302.78	301.81	302.28	302.82	303.3	303.01	303.39	302.52	301.8	303.13	303.66	303.31	301.84	303.02	302.89	302.94	301.55	302.02	303.48	302.74	302.61	302.05	303.17	303.93
312.17	311.05	312.11	311.69	311.67	311.76	311.17	312.13	311.4	312.22	311.5	311.51	311.12	311.34	312.32	311.59	311.96	311.65	311.22	309.46	311.94	311.03	311.74	312.08	310.59	312.52	311.1	311.43	310.86	312.54	311.83	311.53	311.17	310.78	309.55	311.62	310.68	311.73	311.45	311.87	311.16	311.65	310.72	311.35	310.92	310.69	312.09	310.94	312.26	311.7
319.12	317.55	318.26	317.65	318.26	317.37	318.42	316.15	317.73	318.72	319.16	318.27	317.92	318.26	317.84	317.51	317.88	316.36	318.37	317.57	318.28	319.23	318.49	318.26	317.58	318.4	319.76	317.91	317.43	318.5	318.06	318.48	317.14	317.89	316.56	317.73	317.83	317.43	318.96	316.89	320.18	317.76	320.55	318.15	318.32	316.43	318.04	318.96	318.34	318.21
294.33	294.99	295.47	295.59	295.13	296.09	295.69	295.53	295.66	293.77	295.43	295.3	294.2	295.06	295.42	294.68	294.91	294.9	294.84	295.78	294.65	294.68	295.7	294.51	296.06	294.95	295.18	295.67	295.49	295.07	294.49	295.86	295.24	295.34	295.85	294.56	296	294.07	294.87	296.09	295.01	294.87	295.75	294.64	295.64	295.85	295.45	296.38	294.65	294.14
293.54	294.9	294.28	292.29	293.27	293.28	294.99	294.38	293.83	294.18	294.21	293.99	293.82	293.69	293.3	293.34	293.43	293.89	294.46	293.57	294.1	291.88	294.58	293.67	294	293.48	295.06	294.48	293	293.37	295.41	292.85	294.73	295.16	293.84	294.59	294.23	292.81	293.64	294.69	293.08	294.36	293.94	294.96	294.9	294.98	294.35	293.82	293.28	293.02
301.76	300.38	299.97	301.09	300.59	300.39	300.32	301.08	301.57	301.17	301.32	300.57	300.53	301.67	300.99	302.61	299.48	300.69	301.81	301.7	300.8	300.96	301.41	300.95	300.74	302.54	301.34	301.17	301.06	300.39	299.79	301.25	300.57	301.62	301.54	301.64	299.99	301.05	300.69	299.86	301.44	300.44	300.95	300.5	300.58	301.87	301.46	301.52	301.31	300.2
328.68	328.31	328.89	328.71	329.54	327.92	328.76	328.84	328.57	328.48	328	329.08	328.6	327.35	328.37	329.75	328.29	328.81	327.19	328.33	328.25	328.39	329.39	327.76	328.32	329.09	327.63	329.67	328.77	328.38	328.47	329.38	328.1	329.21	329.2	328.67	327.94	328.96	328.73	328.8	328.15	329.02	328.08	329.93	328.2	328.76	329.63	329.3	328.64	329.14
302.48	302.09	303.05	301.25	301.51	302.29	303.13	302.87	302.2	301.05	303.26	301.72	302.45	301.56	302.29	302.43	302.37	303.13	302.77	302.03	302.8	302.08	303.1	302.63	301.59	301.78	302.51	302.17	302.91	303.23	302.65	304.19	302.94	302.86	302.32	301.69	302.37	302.35	302	302.9	303.69	302.39	302.91	302.56	302.92	302.38	302.52	302.68	301.72	302.42
309.64	309.64	307.64	308.56	309.62	308.6	309.05	309.07	309.81	310.21	308.22	308.39	308.89	308.09	308.47	308	308.76	309.26	308.72	307.56	308.88	308.15	309.27	309.12	309.5	308.33	307.48	310.02	308.07	308.56	308.46	309.21	310.36	308.39	310.08	308.41	309.36	308.74	308.58	309.28	308.43	309.25	307.42	308.94	309.07	308.71	307.95	308.95	308.47	309.01
300.8	301.13	302.52	300.76	301.09	302.42	300.72	301.11	299.91	302.28	300.17	301.29	299.74	302.5	301.8	301.1	302.31	301.25	301.05	301.39	301.33	301.42	300.56	300.26	301.2	300.96	300.77	301.22	301.28	300.81	301.6	301.79	302.03	299.85	301.75	301.56	301.31	299.41	300.58	300.94	300.24	301.45	300.87	300.96	300.82	302.21	300.73	300.8	300.47	301.74
315	314.79	314.42	315.04	314.92	314.53	315.22	314.97	316.19	316.05	314.8	314.5	314.24	314.02	315.78	315.55	315.77	315.59	314.55	314.97	314.55	315.76	314.52	315.23	315.59	314.23	314.74	314.03	315.72	315.79	315.81	316.05	316.03	315.36	314.98	315.21	315.82	314.89	315.44	314.89	314.3	315	315.42	314.04	314.05	314.08	315.45	315.98	315.12	314.73
314.93	314.23	315.44	314.97	314.99	314.18	314.78	314.74	314.54	314.16	315.1	314.7	314.65	315.26	314.82	314.33	313.89	314.37	313.91	313.73	314.95	316.08	314.13	314.9	314.43	314.37	314.22	314.44	314.92	314.81	315.1	314.34	314.96	313.29	314.43	314	315.81	314.41	315.58	314.77	315.31	315.99	316.5	315.59	315.94	314.15	314.55	315.65	314.81	313.95
309.63	308.47	309.04	308.56	307.86	309.32	308.16	310.36	308.02	310.07	310.03	308.38	309.39	309.27	309.04	308.96	308.38	310.57	310.75	309.61	309.2	309.24	308.84	309.08	308.57	309.53	308.77	308.53	309.19	309.5	308.73	309.32	308.96	309.2	309.05	309.52	309.64	309.97	308.92	306.98	308.57	308.19	309.38	307.91	309.46	308.14	308.86	308.99	309.07	308.64
305.7	304.84	304.56	304.82	304.52	304.82	303.83	304.41	304.55	305.6	304.55	304.9	304.98	305.64	304.62	304.92	306.12	304.9	304.25	305.99	303.9	304.61	304.31	304.76	304.27	304.56	305.66	304.58	304.83	304.69	304.2	305.16	305.11	304.67	304.52	305.84	304.95	304.6	305.26	304.2	304.83	306.34	304.88	304.54	304.5	305.74	304.11	304.38	304.37	303.58
308.24	307.98	307.31	308.2	308.09	307.81	307.93	308.11	307.08	308.18	307.7	307.8	306.92	307.37	306.9	307.12	307.92	306.7	307.49	307.77	306.82	307.35	307.79	307.39	307.56	307.94	307.12	306.16	308.59	308.25	307.08	307.72	307.46	306.89	305.86	306.83	307.93	306.85	306.75	307.38	307.11	306.8	306.66	306.6	305.94	307.54	307.42	307.94	309.49	307.28
300.23	300.16	300.36	300.43	299.62	301.67	300.28	299.96	299.43	300.98	300.89	301.46	299.86	301.03	300.87	302.16	298.69	300.81	301.07	301.17	300.65	299.19	301.22	300.49	300.58	301.39	299.55	299.65	299.85	300.39	300.93	298.79	301.54	299.96	301.26	300.23	299.76	299.44	299.53	298.67	301.17	300.01	300.23	299.34	300.8	299.82	299.32	300.24	300.18	299.98
299.7	299.8	299.57	300.31	299.83	299.16	298.45	300.62	300.02	299.51	300.04	300.4	299.61	300.94	298.53	298.99	299.9	300.37	299.99	299.06	300.04	298.46	299.47	299.92	300.43	299.89	300.19	300.71	299.04	299.85	300.71	301.02	300.98	299.58	299.96	301.1	299.22	300.14	300.22	300.03	298.88	299.73	300.51	300.27	300.41	301.21	299.68	300.91	300.57	300.34
303.21	304.7	302.35	303.08	303.82	304.18	305.37	304.71	303.47	304.35	304.74	304.27	305.69	304.81	304.78	304.31	304.91	304.31	305.04	304.79	303.75	303.72	305.49	303.87	304.62	304.09	304.81	305.14	303.54	304.46	303.79	304.22	303.86	304.7	304.85	304.19	304.59	304.65	305.04	304.73	304.97	304.4	304.48	303.05	304.45	304.2	305.37	303.83	303.58	304.32
306.68	306.23	305.56	306.2	305.82	305.49	305.63	305.24	304.32	305.15	305.42	305.61	304.95	305.3	305.53	305.28	305.06	306.17	305.56	305.81	304.91	304.93	304.5	305.29	306.2	304.98	305.45	305.86	304.41	305.41	305.26	305.05	304.3	303.98	306.37	306.4	305.16	305.4	305.61	304.96	305.41	305.05	305.49	306.28	305.47	305.16	306.5	306.31	305.1	306.43
296.62	296.01	297.01	297.13	297.3	296.58	296.4	296.47	296.55	298.04	296.64	295.2	297.31	296	296.46	297.86	296.95	297.06	297.77	297.08	296.78	296.8	296.74	296.66	296.86	296	298	296.84	295.54	296.83	296.82	296.35	297.58	297.8	296.54	296.92	296.48	296.56	296.86	296.21	296.68	295.6	297.22	298.83	296.66	296.55	297.62	296.67	297.74	295.31
318.7	319.7	319.78	318.76	318.93	319.8	318.93	319.8	319.07	320.01	319.84	320.14	320.34	319.7	319.3	319.61	319.57	320.38	319.7	319.97	319.2	319.07	319.73	319.87	319.52	319.45	318.81	318.34	319.02	319.46	320.18	318.43	319.17	318.01	319.98	319.3	319.53	319.06	318.71	319.42	318.39	319.68	320.79	318.87	319.51	319.85	320.54	319.8	319.18	319.47
311.72	310.81	311.53	312.06	312.82	312.17	311.71	311.65	310.06	311.49	311.53	311.39	311.9	312.07	312.67	311.22	311.97	310.96	311.53	310.83	311.52	311.39	310.99	312.32	311.39	312.13	310.89	311.01	313.47	311.2	312.32	312.03	311.04	310.34	310.98	311.92	312.14	312.13	310.74	311.85	309.7	311.01	312.05	311.92	312.46	312.39	311.03	312.61	311.38	311.51
304.36	304.25	304.96	304.61	304.76	304.79	304.61	304.6	304.35	304.86	304.26	305.15	303.82	305.6	305.33	305.44	304.67	305.58	305.42	305.62	304.74	304.3	305.42	304.12	304.91	306.39	304.31	304.88	305.02	304.84	304.77	305.35	305.48	304.89	306.09	305.2	303.94	304.12	305.73	305.47	303.38	304.04	303.41	303.76	304.62	304.07	305.92	304.16	306.1	303.98
292.99	294.55	294.97	294.25	293.14	293.61	293.03	294.3	294.69	293.31	294.83	292.47	295.26	294.24	294.77	294.89	294.6	293.99	294.33	292.96	292.92	293.64	292.99	293.76	293.51	293.92	294.28	293.61	294.89	294.19	293.56	294.92	295.17	293.8	293.47	294.81	294.22	295.32	294.25	293.73	293.17	294.27	293.38	295.26	293.42	293.92	293.66	293.38	293.76	294.05
300.03	300.08	299.52	300.04	300.23	300.76	300.94	300.22	299.9	299.7	299.02	299.41	299.44	299.06	299.52	301.16	300.21	300.69	300.92	301.05	299.88	299.69	299.8	300.13	299.48	300.34	299.41	300.19	300.49	300.11	300.63	299.09	299.62	298.78	301.07	300.01	300.17	299.01	300.14	300.75	300.62	299.9	300.48	299.4	298.86	299.19	300.1	300.37	300.36	300.7
302.55	302.87	302.11	302.12	301.91	303.69	304.08	303.7	302.74	302.54	303.63	303.57	302.59	302.7	301.98	303.25	302.5	303.84	303.86	301.96	303.4	303.55	302.99	303.75	303.42	303.53	303.87	303.42	301.79	303.54	302.56	303.41	303.4	302.5	302.62	302.44	303.8	303.55	303.19	302.25	304.1	303.27	303.43	302.53	303.57	303.86	300.94	302.38	303.61	303.27
329.19	327.08	329.38	328.43	328.24	329.18	327.74	327.77	329.59	329.35	329.21	328.59	328.18	328.3	328.05	327.27	329.16	328.26	328.93	328.4	329.67	329.37	328.92	328.31	328.02	327.5	329.38	328.64	328.45	327.88	327.74	329.01	326.3	328.47	329.21	328.26	328.83	328.77	328.86	328.29	328.2	328.92	328.37	328.41	329.02	328.23	329.57	329.73	329.21	329.66
303.8	302.39	303	303.1	301.98	302.81	302.01	300.92	301.29	302.35	302.68	302.29	303.01	303.2	301.99	302.71	301.73	302.54	301.76	301.97	303.21	302.11	301.52	303.1	301.65	302.75	302.84	301.29	303.26	302.63	303.42	301.88	303	301.25	301.49	302.44	302.44	299.74	303.13	301.98	301.56	302.64	303.46	302.6	303.33	302.66	302.76	302.43	302.31	302.74
311.98	313.14	312.58	312.55	312.02	313.24	312.85	314.88	313.39	313.34	313.13	313.1	312.43	313.18	313.99	313.82	312.37	312.9	313.49	313.16	313.95	313.02	312.39	313.3	314.04	313.51	312.74	314.04	314.52	313.48	313.69	312.72	314.22	312.91	312.09	312.56	312.16	313.39	312.13	312.8	314.35	312.94	313.75	313.54	313.03	312.93	312.25	313.58	314	312.98
313.34	311.04	313.43	311.28	311.7	311.35	312.5	312.56	312.74	312.76	312.97	311.94	310.53	311.53	312.21	311.23	312.31	312.41	311.21	310.88	312.08	311.69	312.81	312.3	311.56	312.23	310.67	311.92	312.95	311.65	312.65	311.4	313.61	313.07	312.81	312.07	312.25	312.03	313.09	310.76	312.2	312.04	313.11	312.37	312.25	311.82	312.25	311.09	311.94	312.71
303.09	303.3	304.42	303.81	303.55	304.25	303.64	303.88	304.24	303.74	304.77	302.87	303.18	303.46	302.51	304.12	303.35	304.78	302.9	301.23	302.62	304.53	304.14	304.5	304.79	304.42	303.36	304.09	304.61	303.01	302.95	304.08	305.06	304.56	303.08	304.19	303.75	302.69	304.8	303.98	303.95	303.67	302.88	303.68	303.27	303.92	303.86	302.81	303.76	304.06
324.41	325.22	325.73	324.63	325.53	324.88	324.96	324.99	325.04	325.22	325.29	325.52	326.8	324.72	325.42	324.42	324.99	324.11	324.86	325.73	325.31	325.32	325.31	325.53	326.78	325.53	325.75	325.33	325.16	326.15	324.33	325.46	324.99	325.35	324.54	324.93	325.27	326.7	325.37	325.12	325.74	325.45	324.57	326.14	326.17	326.23	326.36	324.34	325.67	325.1
316.86	317.05	315.42	317.68	316.56	316.6	316.89	316.77	316.26	316.36	316.65	316.89	315.81	316.72	316.84	316.97	315.43	316.37	317.15	317.49	315.97	317.7	316.23	317.41	317.15	316.78	315.91	317.39	316.51	315.29	316.35	315.81	316.66	315.88	316.96	317.17	316.84	316.42	316.21	317.39	317.2	315.5	315.44	315.77	316.12	316.22	317.22	316.87	318.09	316.16
316.45	318.07	318.3	317.45	317.85	318.23	317.21	318.35	317.55	318.68	318.41	316.39	317.63	316.97	317.89	318.95	318.01	317.94	319.04	318.08	317.63	318.27	316.73	318.31	319.15	317.58	318.41	318.68	317.96	318.69	318.27	317.64	318.88	318.52	317.64	318.34	317.86	319	318.9	318.57	319.25	318.43	317.92	317.09	316.67	318.28	317.15	317.9	318.24	317.04
315.35	315.31	314.56	314.35	313.42	315.06	315.32	315.52	314.56	314.71	316	314.82	313.79	315.2	316.28	315.19	315.27	314.63	314.04	314.03	315.4	313.93	315.23	314.47	314.14	314.29	314.28	315.52	316.07	314.47	314.73	314.78	313.39	313.22	314.56	313.92	314.64	315.27	314.84	314.04	315.86	314.64	315.58	315.2	315.17	315.68	314.64	314.76	315.01	314.43
304.5	303.87	305.03	304.44	304.5	303.76	303.71	303.48	304.03	304.06	304.92	304.5	303.71	303.26	303.93	303.76	303.27	304.13	303.33	305.06	305	304.51	303.56	303.11	304.45	304.44	305.06	305.72	305.99	303.4	303.32	305.53	306.11	303.44	305.25	304.19	304.21	304.71	304.49	303.96	304.5	304.24	305.31	304.51	303.82	303.41	304.22	304.76	304.39	303.98
294.42	296.48	294.66	294.87	295.55	293.56	295.59	295.37	295.36	294.75	294.64	294.51	295.43	295.09	295.07	295.02	294.12	294.41	294.04	293.17	295.54	295.67	294.24	295.49	295.3	294.53	294.32	294.94	295.47	294.77	296.64	294.32	294.51	295.87	295.07	294.57	295.52	295.28	294.55	294.84	294.7	296.37	295.52	294.01	293.62	293.86	294.78	294.92	295.47	293.72
304.54	305.47	305.81	307.13	304.94	305.06	306.05	305.29	304.64	304.99	305.2	304.75	305.11	305.16	304.97	305.35	304.91	305.25	303.93	304.4	304.56	305.58	305.21	304.4	305.38	304.84	304.52	305.64	305.17	305.25	304.22	304.45	305.81	304.41	306.04	305.34	306.09	305.14	305.02	305.9	305.18	304.54	305.48	304.47	306	304.95	305.78	304.67	304.48	305.04
304.69	303.69	303.59	303.91	304.66	305.05	305.35	304.26	304.53	304.24	305.96	304.25	304.86	303.86	306.13	304.77	303.95	303.56	303.67	304.07	303.38	305.34	304.72	304.46	304.56	304.65	304.64	303.86	304.64	304.52	303.21	303.75	304.79	304.43	304.11	304.18	303.79	305.13	305.13	305.16	304.47	303.95	302.9	304.85	303.87	305.05	304.29	304.7	304.57	304.06
304.03	304.17	305.06	303.93	303.67	304.42	303.45	304.23	304.78	304.24	303.8	305.43	304.9	305.79	305.06	304.59	303.93	304.68	305.05	304.62	304.49	304.79	304.66	304.37	303.5	305.38	304.21	303.68	305.32	303.64	303.73	305.39	305.1	303.94	305.21	305.38	303.82	303.54	303.75	304.9	305.89	304.87	303.6	305.48	303.74	305.4	304.17	304.65	303.53	304.52
315.13	316.37	316.06	315.42	315.87	315.16	314.47	315.86	314.43	315.47	314.1	315.16	316.12	314.98	314.77	314.88	315.88	315.31	315.69	315.8	315.4	314.76	315.21	314.64	315.46	315.7	314.98	315.06	315.22	314.02	313.51	315.32	315.34	313.73	317.23	314.53	315.21	316.19	315.52	314.93	313.49	316.03	314.65	314.18	315.97	314.74	314.58	315.24	314.94	315.44
307.02	305.73	307.16	306.41	306.12	307.4	305.36	304.69	305.67	305.64	306.41	306.97	305.67	306.63	306.77	305.68	307.04	307.09	307.01	306.28	306.21	306.05	307.64	306.04	305.91	305.45	306.15	307.43	305.16	305.49	306.1	305.43	305.78	305.86	307.73	306.04	306.98	304.81	306.06	306.92	305.4	305.63	306.36	307.06	307.01	305.54	306.02	305.31	305.45	306.79
313.58	315.18	313.2	312.47	313.99	315.01	313.76	313.6	313.64	313.98	313.68	315.17	313.64	313.72	313.89	314.65	314.62	313.12	313.89	313.55	313.98	314.21	313.83	314.65	313.97	313.55	314.09	313.77	313.9	313.78	312.82	315.36	315.24	313.66	313.37	314.38	314.62	314.3	314.52	312.76	313.5	313.81	314.11	313.73	312.83	313.35	314.17	313.09	313.23	313.22
309.77	311.09	310.72	309.01	309.19	310.16	311.12	309.97	310.63	311.37	311.35	310.18	309.92	310.32	310.76	308.59	309.67	309.79	310.12	310.98	310.52	311.8	311.03	311.26	310.73	311.74	310.21	311.05	310.14	310.99	310.08	310.58	310.71	310.38	310.37	309.61	310.65	310.09	310.72	309.4	309.95	309.94	310.28	310.85	310.65	310.65	311.49	310.92	311.03	309.8
318.89	319.33	318.17	318.92	318.74	316.9	317.89	318.15	318.07	319.39	317.8	317.67	316.04	318.04	319.42	318.88	317.71	318.08	318.51	319.13	318.86	317.98	319.19	318.35	317.91	319.28	318.63	318.46	318.85	318.4	317.23	318.34	318.61	319.11	318.23	318.6	319.42	317.82	318.23	319.86	318.47	318.28	317.78	319.05	317.45	317.02	318.32	317.88	317.38	319.4
305.48	304.61	304.88	306.21	305.39	304.75	305.37	306.06	305.76	305.36	305.22	305.86	306.36	305.11	305.61	305.97	305.71	305.57	304.83	305.07	305.39	305.44	306.83	305.39	303.39	304.91	305.86	304.45	305.51	305.4	304.93	305.09	305.75	306.26	305.16	305.52	304.99	304.03	306.3	304.52	305.07	305.97	305.47	306.29	304.87	305.26	306.14	305.82	305.08	305.69
327.68	329.24	329.14	327.76	327.49	327.83	329.16	328.13	327.96	328.77	327.18	327.96	329.15	329.36	328.68	327.88	329.22	328.88	329.08	327.48	328.14	327.21	327.47	328.59	327.53	326.92	327.75	328.32	328.41	328	328.24	328.87	328.81	328.79	328.71	328.44	328.29	328.77	327.65	329.77	328.7	329.35	328.94	328.18	329.16	329.36	328.99	327.89	327.15	329.01
328.15	327.96	327.19	327.37	328.49	327.02	328.14	328.09	327.32	327.71	327.33	326.5	326.86	328.09	325.92	329.67	328.8	328.16	328.25	328.45	328.26	327.94	326.76	328.13	328.08	327.05	328.06	328.5	328.12	329.18	326.71	327.86	328.42	328.72	326.62	327.86	327.44	327.5	327.4	328.28	327.21	328.13	327.39	327.57	327.48	328.22	328.72	328.25	327.56	326.75
307.08	304.68	304.71	304.38	305.62	305.35	305.22	305.06	305.69	305.09	303.92	304.83	305.1	305.65	305.52	305.05	305.27	305.78	305.85	304.31	304.89	305.85	305.73	306.02	306.14	305.49	305.16	305.61	304.8	305.81	304.17	305.27	306.03	305.75	304.93	305.56	305.47	305.62	304.44	306.29	305.21	305.58	304.4	305.34	304.55	305.54	305.91	306.76	304.68	305.56
308.67	307.79	308.39	307.59	308.86	308.76	307.58	309.33	309.48	309.43	307.77	309.21	308.32	308.2	308.62	308.33	309.38	308.14	307.92	307.71	310.22	309.58	309.02	309.64	308.8	309.64	309.5	309.05	309.55	308.57	308.95	309.67	307.88	309.07	308.61	309.17	309.3	308.92	308.83	310.47	308.98	310.04	309.52	307.54	308.49	308.37	309.92	308.58	308.36	308.78
312.87	312.79	312.41	312.3	312.09	311.73	311.06	313.8	312.29	311.51	312.18	312.29	313.14	311.96	311.29	312.35	312.03	311.78	311.92	312.23	311.41	311.78	312.6	311.83	312.36	310.01	312.9	311.45	312.72	311.75	311.91	311.86	312.73	312.59	312.23	312.53	311.24	312.65	312.49	312.77	312.24	311.67	311.2	311.37	311.94	313.47	312.78	311.41	311.25	312.68
317.08	317.2	317.54	317.67	317.41	318.31	317.5	317.21	316.61	318.53	317.49	316.95	317.99	317.73	316.26	316.96	318.25	318.41	317.02	318.86	317.6	317.07	317.33	317.62	317.16	317.04	317.12	317.11	316.91	316.85	317.82	318.46	317.03	317.23	316.35	316.45	317.61	317.53	317.29	317.03	316.09	316.76	317.85	318.28	317.76	316.74	317.8	317.72	316.05	316.58
316.19	315.16	315.7	315.18	315.29	316.12	315.28	315.68	315.31	316.45	315.25	315.03	314.51	314.53	316.78	315.19	314.94	315.68	315.15	315.12	316.29	315.48	315.81	313.43	316.47	315.96	316.02	315.81	316.53	315.26	315.31	315.55	315.59	315.95	315.7	313.94	315.99	315.15	314.56	315.93	315.82	315.4	315.48	316.37	317.34	315.2	314.65	315.59	314.98	316.53
302.54	304.38	305.07	303.63	305.53	304.83	304.37	305.04	304.32	304.28	304.13	304.24	304.41	302.85	304.88	304.18	304.91	304.03	304.68	304.32	304.35	303.95	304.12	304.69	303.37	304.57	304.05	305.31	304.1	303.36	305.06	304.18	305.52	303.61	304.72	303.92	304.07	303.15	303.68	305.59	305.31	303.3	303.85	303.96	303.45	302.86	303.77	304.96	305.01	303.27
308.49	308.49	308.37	309.76	309.74	308.71	309.26	309.64	309.45	310.3	309.06	308.03	307.56	308.65	309.17	309.64	309.31	309.46	309.44	308.69	308.58	309.13	309.27	309.12	308.97	308.36	308.66	307.72	309.43	309.66	309	306.76	308.7	309.79	309.95	307.9	309.32	309.05	309.04	309.2	308.75	308.7	308.3	308.59	308.17	309.97	310.22	309.3	310.95	308.11
293.39	295.43	295.66	294.8	295.65	295.88	294.85	294.75	296.27	293.85	294.84	295.27	293.86	294.27	295.83	295.27	295.88	295.29	294.65	294.67	295.15	295.09	294.39	294.31	294.79	294.25	296.23	295.8	295.95	295.82	295.61	296.22	295.8	294.65	294.98	296.25	294.54	294.77	295.25	295.59	294.75	295.49	295.46	295.36	295.2	295.41	295.85	295.29	296.32	295.45
308.53	308.33	309.01	307.89	308.56	308.95	308.89	309.36	308.98	308.33	308.47	309.79	309.01	307.8	309.09	309.17	310.56	310.26	310.73	308.38	308.45	308.49	310.09	308.5	307.66	308.98	308.95	308.72	308.41	308.77	308.56	308.6	307.96	306.88	309.45	308.81	309.03	308.29	308.95	308.62	307.61	307.56	308.89	309.3	307.56	308.62	309.62	309.14	309.1	308.79
305.64	302.53	304.93	304.7	304.99	303.03	302.33	305.12	304.61	304.13	303.83	302.45	304.29	304.63	304.44	304.16	303.27	305.4	303.29	304.88	304.86	304.82	305.23	304.03	305.39	303.55	305.49	304.51	304.08	304.47	304.14	304.25	304.69	305.36	303.66	304.77	303.86	305.65	305.95	304.11	305.54	304.71	304.77	303.92	304.96	303.94	303.12	304.12	305.09	304.41
303.72	304.04	304.34	303.48	304.9	304.36	304.02	304.23	302.8	302.85	303.46	303.77	304.82	303.92	303.48	303.83	304.21	304.21	302.63	304.21	304.96	304.86	303.42	304.67	304.1	303.82	303.36	304.57	303.83	303.69	304	303.17	303.4	303.88	303.68	303.97	304.77	304.2	303.6	303.38	304.97	304.32	304.05	302.87	303.88	302.51	303.34	303.85	303.6	303.94
304.71	303.48	303.72	304.64	303.83	303.61	305.45	303	303.2	303.41	304.21	305.29	305.6	304.97	304.58	304.09	305.15	305.54	303.53	303.97	304.3	304.98	303.56	303.17	304.82	305.11	304.23	305.27	303.7	304.26	303.9	305.37	303.85	302.1	302.92	304.45	304.19	306.33	305.44	305.39	303.72	303.98	304.52	303.54	305.61	304.77	304.15	305.32	303.51	303.93
305.44	306.49	306.03	304.62	306.59	305.64	306.17	306.72	305.56	305.79	305.29	306.98	305.11	305.48	306.14	305.49	305.21	305.68	305.57	305.79	306.04	305.14	306.13	305.96	307.08	306.09	305.77	306.95	306.07	305.25	305.79	306.09	306.71	306.18	306.04	305.41	305.21	306.38	306.07	305.45	306.73	306.56	305.38	306.52	305.9	305.25	305.04	306.46	305.62	306.72
305.37	304.02	303.07	304.74	306.52	304.9	304.03	304.06	305.35	304.16	305.63	303.83	305.42	305.42	305.04	304.13	304.93	303.19	304.16	306.01	305.42	304.51	304.17	305.37	305.63	304.04	305.06	305.01	304.49	306.09	304.43	304.64	304.08	305.49	304.86	304.5	305.52	303.96	304.99	305.04	304.16	305.33	304.51	304.47	304.65	305.4	304.85	305.43	303.35	305.18
313.95	315.43	316.22	315.45	315.6	315.57	314.56	314.23	314.22	315.12	315.06	314.05	314.7	314.42	316.65	314.84	315.05	315.28	314.66	315.42	315.2	315.77	316.2	315	314.74	315.42	315.16	315.17	314.3	315.25	314.75	316.09	314.37	314.88	314.65	315.18	315.54	315.55	314.88	314.9	314.88	314.96	314.95	313.96	314.37	316.44	314.15	315.01	314.46	314.51
294.4	293.77	294.2	293.77	295.27	294.22	294.67	294.69	293.89	292.42	294.67	293.61	294.22	293.86	294.04	293.84	294.7	295.25	294	292.13	294.73	294.26	293.69	293.64	293.76	294.15	294.78	293.74	294	293.92	294.09	293.19	293.93	294.85	294.3	294.04	292.98	293.76	293.46	294.08	294.8	294.47	293.54	294.66	292.96	293.66	293.35	293.69	293.14	293.07
315.45	314.67	316.4	316.34	315.87	316.61	315.52	315.57	316.04	315.08	314.97	316.45	316.04	315.46	315.35	314.43	314.51	315.97	316.67	315.92	314.49	314.94	315.92	316.02	315.76	314.93	315.93	315.41	315.84	316	315.26	315.85	316.22	315.68	316.11	315.64	315.5	315.43	315.02	314.54	315.72	316.55	316.2	315.5	316.37	315.91	315.91	315.71	315.98	315.59
293.7	294.05	293.85	294.07	293.08	294.36	293.59	294.69	293.89	293.75	293.38	294.56	293.54	294.61	293.19	293.71	293.74	294.92	294.21	293.62	294.81	294.35	294.61	294.09	293.58	293.09	294.41	293.05	294.66	294.44	293.88	294.49	293.86	293.77	295.02	294.05	293.81	294.42	295.27	294.13	293.57	293.3	294.72	294.95	294.02	294.45	293.34	294.74	295.21	292.56
302.75	302.29	304.35	303.54	303.43	303.55	302.41	300.75	303.05	301.99	301.92	302.86	303.2	303.45	302.68	302.66	301.5	301.76	302.17	301.98	303	302.08	303.23	302.3	302.5	302.4	304.32	301.99	301.42	302.64	302.7	303.16	302.1	302.44	302.98	302.86	302.1	301.74	303.23	302.79	302.59	303.03	302.97	303.47	302.99	303.16	303.18	301.52	304.37	303.55
307.05	307.51	306.8	307.52	306.12	306.55	306.11	306.78	307.27	307.75	307.69	305.83	306.42	307.17	307.19	306.01	306.35	307.16	307.46	306.55	307.41	305.97	306.16	307.58	306.1	305.95	306.37	305.79	307.69	305.71	306.72	306.86	306.47	305.93	306.99	306.35	306.37	307.27	305.92	305.78	306.69	307.14	306.2	307.21	306.94	306.87	305.71	308.6	306.83	306.73
315.43	316.8	315.39	316.29	315.53	315.69	316.19	315.96	316.36	315.32	317.51	317.38	316.65	317.33	317.06	316.04	316.9	315.63	315.79	316.65	315.9	317.46	316.23	316.62	316.31	315.62	317.74	315.76	316.54	316.7	316.21	315.08	316.04	315.17	316.33	316.53	316.15	316.28	316.52	316.25	316.22	315.53	316.47	316.41	317.61	316.66	316.67	317.29	317.72	315.89
315.12	315.29	315.29	315.37	315.68	314.58	315.9	316.26	315.54	315.92	314.63	314.38	315.42	316.04	314.65	316.4	315.84	314.7	315.96	315.91	314.69	314.6	316.19	315.83	315.7	316.36	316.79	316.04	316.67	315.19	316.33	316.01	313.95	315.45	315.98	315.82	316.24	316.6	315.19	316.55	316.57	316.87	315.02	314.4	316.2	314.9	315.54	315.59	314.45	315.04
327.02	328.25	328.03	327.93	327.03	329.37	326.87	328.91	328.73	328.52	326.15	328.65	328.27	327.26	328.17	328.35	327.63	327.85	326.16	327.72	329.19	328.87	326.25	326.35	329.03	327.4	327.84	328.03	327.27	327	327.57	327.4	327.22	328.02	327.34	327.48	327.21	327.17	328.5	326.76	327.13	328.52	326.72	327.33	327.07	327.73	328.17	327.44	328.08	327.02
300.96	299.5	299.63	299.93	300.25	300.93	299.81	300.82	300.19	298.82	300.73	299.94	299.9	300.65	299.74	298.77	300.36	300.03	300.45	299.64	300.74	300.57	300.01	301.05	299.06	300.65	300.47	300.59	299.87	300.47	300.41	300.23	299.2	300.15	299.45	300.02	301.01	300.43	301.38	299.96	300.24	301.11	298.47	301.26	301.55	301.02	299.67	300.36	300.84	300.49
303.29	303.56	304.2	303.62	303.11	303.9	304.17	303.96	304.72	304.19	303.47	303.4	302.5	304.11	303.82	303.97	303.95	302.96	302.77	302.45	303.15	302.85	303.13	303.27	303.07	302.99	304.09	303.06	303.24	302.9	302.88	303.74	303.97	303.99	303.76	302.09	302.81	302.93	303.09	301.95	303.51	303.34	303.18	301.61	302.27	303.72	303.18	302.96	302.44	303.16
302.66	302.13	303.34	302.82	303.6	303.26	303.07	302.92	303.05	302.82	302.35	302.56	302.44	303.46	303.25	303.72	302.51	302.66	303.36	302.53	303.36	303.17	303.41	302.65	303.32	302.83	303.11	302.41	302.45	303.06	302.61	302.26	303.06	302.54	303.97	303.49	303.87	303.41	302.93	303.17	301.44	303.33	303.51	302.33	303.43	303.25	303.68	303.2	302.08	302.12
328.4	326.44	326.17	328.44	328.17	327.43	328.07	326.76	328.49	325.71	327.06	328.6	328.05	326.43	327.24	328.08	328.4	328.43	327.63	327.56	327.73	327.85	326.54	327.31	328.27	328.75	326.49	328.01	328.46	327.24	327.93	328.02	327.28	326.89	328.35	327.78	328.51	327.26	327.73	327.87	328.44	328.2	328.07	328.25	327.6	328.26	327.8	326.95	328.09	327.71
302.54	302.74	302.72	302.59	303.05	302.69	302.04	302.78	302.18	301.8	302.13	302.28	302.91	302.67	303.41	302.26	302.66	303.51	302.41	302.73	302.52	303.34	302.52	302.14	302.9	302.9	303	301.9	302.96	302.68	301.69	301.84	302.73	302.76	303.64	303.27	303.16	302.6	302.67	303	303.1	302.57	303.6	302.4	303.28	301.82	303.81	302.27	302.54	303.01
319.99	318.95	319.05	318.59	318.05	319.32	319.4	317.69	319.18	319.61	319.49	319.71	319.66	319.94	319.64	319.44	318.66	319.53	318.31	319.93	319.37	319.54	318.13	320.25	318.41	319.73	319.04	320.3	321.28	319.61	318.69	320.06	319.42	319.88	317.77	319.38	319.7	318.22	318.04	319.9	319.05	319.59	319.02	319.7	318.35	319.33	318.99	318.14	320.09	319.41
301.18	301.13	301.43	300.06	300.44	300.6	300.95	301.13	300.54	301.16	301.24	300.99	300.24	301.05	300.55	301.93	300.48	300.7	302.09	301.26	300.73	300.98	299.76	300.68	301.49	299.6	301.33	300.7	299.57	301.53	301.88	300.97	301.23	301.02	300.81	300.41	300.93	300.99	300.91	301.82	300.72	301.07	300.53	302.21	300.64	301.47	301.65	301.39	302.44	301.42
300.48	299.74	300.2	298.99	300.11	298.69	300.68	299.73	300.04	300.22	299.89	301.95	298.98	300.05	300.77	299.54	300.01	300.43	300.72	300.44	300.39	299.09	300.92	300.01	301.29	300.5	299.45	300.4	299.83	300.46	298.84	300.5	300.35	300.03	300.42	300.16	299.66	301.44	299.4	300.36	300.05	299.06	300.41	299.51	302.3	299.4	299.99	299.43	298.97	299.68
328.06	328.83	328.02	328.49	328.16	329.24	328.13	327.85	328.19	328.46	329.01	329.63	328.39	328.62	328.82	329.09	328.02	328.03	328.4	327.36	329.4	328.55	330.5	328.9	328.38	328.52	327.88	328.03	328.88	327.33	328.72	328.66	329.74	329.4	327.99	326.83	328.36	328.88	327.19	329.84	327.74	328.47	327.6	329.17	328.18	328.59	327.71	328.22	327.91	328.65
301.57	302.31	302.6	303.18	302.78	302.4	302.1	302.16	303.28	302.41	301.27	303.46	302.33	302.16	301.84	303.03	302.53	302.85	302.36	302.53	302.98	301.22	302.31	304.2	301.37	302.44	301.04	302.68	301.85	302.01	303.26	301.8	303.47	302.34	302.63	301.05	303.1	302.31	301.68	302.47	302.29	301.93	303.06	302.4	302.27	302.45	301.84	302.35	302.52	302.82
311.15	310.02	311.8	311.17	310.81	310.31	311.09	310.34	310.46	310.73	311.01	311.85	311.07	310.7	310.66	309.78	310.71	311.24	309.73	310.9	311.23	310.7	311.25	311.91	311.23	311.79	310.77	310.8	312.16	310.9	309.3	311.38	310.42	311.19	310.72	310.73	310.86	310.3	311.2	309.66	310.24	311.15	311.09	310.03	311.04	311.45	311.25	310.82	311.07	311.1
305.59	304.88	305	305.29	305.09	303.54	306.56	304.27	303.99	304.68	305.15	304.98	307.32	305.23	304.22	304.56	305.9	305.25	304.4	304.64	305.53	303.1	305.26	304.73	304.76	305.14	305.13	304.61	303.71	305.89	304.62	304.22	305.95	305.16	305.07	306.2	306.58	304.35	305.42	303.86	306.07	304.67	306.1	304.69	304.93	304.76	305.7	303.81	305.84	305.67
304.96	305.42	305.02	306.33	303.98	305.98	305.1	304.36	305.83	305.43	303.86	304.45	303.62	304.32	305.69	304.85	304.65	306.34	305.35	306.24	305.82	304.25	304.74	304.73	304.01	304.83	305.22	304.8	305.12	306.13	304.92	304.89	305.79	306.02	304.66	303.25	306.35	305.35	306.46	304.65	305.34	306.42	305.12	304.82	305.51	304.25	304.97	305.64	305.77	305.46
302.73	303.2	301.13	301.71	303.1	302.19	301.58	302.99	302.45	301.94	301.87	301.28	303.21	301.89	302.56	302.23	302.18	301.03	302.75	302.07	302.74	302.7	301.69	301.77	301.89	302.16	302.54	301.71	302.61	301.11	302.71	301.12	302.54	302.67	302.74	302.82	302.43	302.43	302.64	300.91	300.97	302.12	302.07	302.29	302.07	302.69	301.88	302.58	301.34	302
300	301.2	300.46	299.14	301.56	298.99	300.92	301.08	300.07	300.01	298.32	301.02	301.03	300.66	298.24	300.77	299.55	300.75	299.69	300.91	299.34	299.56	298.46	299.73	300.11	300.13	299.13	299.3	301.03	300.1	300.14	299.73	300.51	300.09	300.54	300.62	299.7	299.41	300.98	300.91	299.78	300.14	301.14	299.78	300.53	300.87	299.12	301.68	298.32	300.26
304.87	305.53	305.2	306.18	306.7	304.12	306.01	305.88	304.47	305.81	305.51	305.29	304.76	305.03	304.73	306.09	305.99	305.32	305.95	305.18	305.57	305.73	306.04	304.57	306.28	305.09	304.6	303.82	304.94	305.07	305.78	306.15	305.72	306.9	304.09	304.99	305.87	305.78	306.35	305.52	305.48	304.63	305.93	305.13	304.47	305.53	305.77	305.48	304.41	305.82
305.11	305.61	305.68	304.5	304.57	305.33	305.51	306.15	305.84	306.49	305.64	306.03	304.89	305.16	304.65	306.48	305.78	305.79	304.38	305.31	304.94	305.06	305.5	306.03	305.11	304.57	305.05	307.07	305.2	304.62	305.49	305.68	306.09	305.96	304.99	307.03	305.1	305.79	305.21	304.09	305.62	304.65	305.56	304.73	305.07	305.55	305.09	305.23	304.89	306.47
297.67	296.77	298.58	296.77	297.01	296.13	296.84	296.83	296.02	296.67	296.35	296.81	297.46	297.08	297.13	296.73	297.02	296.95	295.48	296.92	296.93	297.12	296.24	297.26	297.94	297.47	298.51	297.64	297.32	294.11	298.01	298.18	297.75	296.46	295.87	296.56	296.27	296.19	297.72	296.3	297.14	296.55	295.98	297.74	297.33	296.36	295.48	298.36	297.74	297.14
301.87	301.54	300.88	300.09	301.65	299.3	301.15	301.99	301.97	302.03	300.77	302	301.67	302.18	302.38	301.68	300.5	300.38	300.8	300.13	300.29	300.49	300.11	301.64	302.25	302.11	300.18	301.49	301.57	302.02	302.43	300.59	299.91	300.98	300.85	300.68	301.13	302.43	300.53	300.27	300.23	302.02	299.98	301.37	301.17	301.58	300.41	301.01	301.93	301.81
315.02	314.51	315.22	314.24	314.74	314.43	315.9	315.23	314.81	315.06	315.37	314.45	314.69	315.31	313.89	315.61	315.61	315.38	316.54	315.13	315.91	314.19	314.89	313.57	314.77	314.55	315.64	315.57	314.62	314.3	314.82	314.14	314.25	315.14	314.73	314.83	315.45	313.94	315.72	314.86	314.37	313.52	314.53	315.09	315.26	315.98	314.95	316.2	314.15	315.11
297.78	296.96	297.27	297.18	296.16	295.36	297.27	297.09	296.77	296.56	297.09	297.89	297.08	297.01	296.99	296.82	297.49	297.37	296.66	296.33	297.16	296.99	296.36	298.23	297.53	297.2	296.72	298.3	296.91	296.61	296.71	297.5	296.22	296.92	297.25	297.56	297.03	297.14	296.39	295.62	295.73	297.6	297.29	296.76	296.32	295.85	296.82	296.56	297.15	296.14
309.56	310.97	311.13	309.97	310.76	310.03	310.61	311.11	311.01	311.13	311.29	309.73	312.22	309.66	310.96	310.49	310.5	311.74	310.94	310.59	309.48	311.66	310.18	310.94	312.18	309.71	311.42	310.93	311.39	310.84	310.82	311.4	311.26	310.41	310.46	310.81	310.67	312.1	310.48	311.24	311.48	312.29	310.22	310.23	311.13	312.1	309.54	310.83	311.2	311.44
316.09	316.47	316.97	315.08	316.42	316.62	315.78	317.83	316.23	315.1	315.2	316.48	313.81	314.47	316.68	314.91	315.61	316.47	316.15	315.54	315.76	315.75	316.14	315.55	315.01	316.75	315.91	315.55	315.82	316.6	316.14	316.94	315.7	315.18	316.35	316.38	315.91	315.99	316.47	315.33	315.95	315.18	316.54	315.9	315.98	316.01	315.23	316.49	315.84	315.57
309.76	308.2	310.05	309.45	310.56	309.51	309.45	310.99	310.69	309.64	309.33	307.92	308.55	309.38	311.24	309.17	309.51	308.98	309.93	310.2	308.51	308.78	309.63	310.52	310.97	311.01	308.77	309.45	309.85	309.4	309.63	310.81	309.83	309.58	308.44	309.44	309.24	310.47	310.17	309.96	308.98	309.66	309.26	309.69	311.25	308.61	311.08	311.19	310.48	309.59
296.02	294.77	295.63	294.45	294.64	294.39	295.31	294.77	295.09	292.82	295.98	294.87	295.39	295.38	295.39	294.89	294.09	296.48	294.19	293.5	295.3	296.02	294.2	295.25	294.1	293.42	296.78	295.51	295.68	294.68	293.85	294.54	295.54	294.97	294.52	294.11	295.3	295.86	295.26	296.77	296.24	294.7	294.1	294.8	295.27	294.48	294.69	294.33	296.8	294.92
309.04	308.5	308.12	308.96	308.9	310.42	309.05	309.68	308.46	308.87	309.13	309.12	310.26	308.24	308.79	308.9	309.71	309.84	308.67	307.91	308.53	308.71	309.04	309.24	308.33	308.58	309.59	308.62	309.53	308.44	309.41	308.83	308.64	307.53	308.1	309.07	308.06	309.19	308.8	308.39	310.09	308.21	309.04	309.4	309.02	309.94	309.32	308.31	308.7	308.44
296.23	296.4	297.74	296.2	297	296.49	297.25	296.14	297.26	297.01	297.01	296.23	296.72	296.29	297.96	296.74	295.87	296.54	297.05	297.57	297.11	295.84	295.88	296.26	297.85	296.73	296.45	295.34	297.21	296.25	295.99	295.53	297.34	297.39	296.95	296.12	296.91	296	297.89	296	296.54	296.67	296.54	296.79	296.44	297.24	296.35	297	296.91	297.34
295.84	294.83	294.99	295.04	294.87	294.02	294.2	295.26	295.01	294.87	295.07	296.2	296.67	295.68	295.06	295.09	294.67	295.14	295.53	295.01	295.05	295.76	293.94	295.26	293.43	294.4	293.7	294.51	295.44	294.53	295.61	294.41	295.69	294.36	293.88	296.27	295.98	297.33	295.39	295.69	294.24	295.05	294.99	295.35	294.97	295.73	293.82	295.14	295.02	294.25
301.63	305.11	303.77	304.69	304.63	304.51	303.78	304.63	304.49	304.51	304.5	304.08	303.81	304.06	304.89	304.1	304.68	303.01	303.41	306.23	305.03	304.7	305.21	303.7	303.85	304.15	305.34	303.77	304.74	304.27	304.66	303.77	302.45	304.27	305.68	305.69	303.25	305.32	304.2	304.07	305.95	304.28	304.35	305.41	303.56	305	304.94	303.43	304.88	304.72
317.57	316.78	315.98	314.12	316.56	316.78	316.64	315.94	317.22	316.17	315.97	316.76	316.24	316.58	317.16	317.17	316.53	316.33	317.06	316.45	316.43	315.56	315.7	315.2	317.46	316.38	316.18	316.82	315.21	316.74	316.52	315.69	315.84	317.89	315.69	316.18	315.52	316.66	316.96	316.83	315.7	316.15	316.07	317.07	317.12	317.27	317.05	315.92	317.08	316.68
302.84	302.41	302.39	303.51	301.53	302.71	303.58	303.73	302.8	301.76	301.18	302.66	302	301.99	302.14	301.92	304.37	301.85	304.15	303.22	302.99	302.9	303.34	303.17	302.8	303.1	302.71	302.46	303.32	304.41	302.16	302.71	302.03	302.67	303.14	302.56	303.33	301.61	303.16	302.73	302.95	303.64	301.58	303.76	303	302.83	302.96	302.67	304.45	303.2
314.15	315.73	314.01	314.86	314.83	315.3	315.48	313.75	313.97	315.5	315.01	314.12	314.89	315.07	315.1	315.86	313.09	315.45	315.18	314.61	314.21	313.94	314.68	315.14	315.95	313.99	314.96	314.62	315.89	314.66	315.13	314.76	314.6	314.13	314.39	313.79	315.4	315.17	315.58	314.32	314.16	315.93	314.99	314.38	314.48	315.5	314.9	314.63	315.74	315.51
305.76	304.99	305.71	306.39	304.64	305.44	305.4	304.58	304.6	306.82	306.79	305.46	304.78	306.34	304.36	304.05	304.09	305.39	306.08	305.75	305.99	305.42	305.82	305.3	305.79	305.23	305.19	307.1	306.1	304.32	304.05	304.8	306.78	305.73	306.62	304.43	305.68	305.62	306.31	306.06	306.04	305.42	305.38	304.94	305.29	304.58	305.7	305.95	306.34	306.34
315.09	315.48	314.15	314.77	315.73	315.14	315.32	314.57	314.64	314.22	314.92	315.24	313.33	314.01	315.66	315.31	314.91	314.4	315.16	315.03	315.53	315.22	315.42	314.23	315.12	317.03	315.34	314.31	315.74	315.14	314.83	314.91	314.89	315.14	314.9	313.55	313.48	313.77	314.81	313.93	316.3	316.36	314.7	316.35	315.24	315.08	314.82	314.86	313.54	314.63
309.1	310.09	308.57	309.31	309.05	308.7	309.78	308.15	308.12	309.75	309.34	309.83	308.9	309.88	308.14	308.45	309.25	309.1	310.26	309.44	308.9	307.75	309.6	308.55	309.52	309.63	309.14	308.27	308.46	309.2	308.59	308.69	308.43	308.77	308.14	308.37	308.42	307.88	308.21	309.5	309.83	309.15	308.2	308.88	307.9	308.8	309.39	309.55	309.04	309.69
314.81	315.07	316.38	315.54	315.46	315.78	316.98	316.72	315	315.06	315.48	314.76	316.54	314.24	315.85	316.16	316.5	316.54	315.97	315.73	316	316.91	316.67	314.53	316.22	315.26	314.51	315.95	315.69	316.83	316.95	315.36	315.07	315.91	314.2	316.13	317.1	317.04	316.01	316.03	315.9	315.02	315.68	314.88	317.82	316.76	316.43	315.11	316.5	315.17
327.81	328.76	328.96	328.16	329.21	328.22	327.65	329.14	328.97	329.13	327.01	328.68	329.39	328.98	328.99	328.66	328.28	328.11	329	329.25	329.57	329.05	328.03	328.26	328.26	328.86	327.49	328.82	328.93	328.6	328.59	328.26	328.16	328.03	328.29	328.95	328.62	327.54	329.16	328.85	327.91	328.28	328.46	327.45	328.81	328.21	328.01	328.73	327.84	329.61
312.06	312.04	311.85	311.6	312.11	310.49	312.12	312.01	312.64	311.6	311.74	310.44	311.84	311.27	312.38	311.92	311.78	312.28	311.63	312.34	311.31	310.89	311.28	311.37	311.37	310.16	311.06	311.75	313.03	311.71	311.99	311.4	311.79	310.68	311.26	311.92	311.12	310.45	311.49	309.95	311.31	311.26	310.36	311.3	310.52	312.67	311.36	311.99	310.29	311.98
327.18	327.48	327.33	325.91	325.97	325.78	326.82	325.19	327.64	328.09	326.98	327.14	327.75	326.68	328.37	326.1	327.79	327.59	328.5	325.89	328.16	327.96	326.86	326.9	327.26	325.68	327.66	327.12	326.08	327.23	326.72	326.9	327.26	327.47	326.89	327.09	326.86	327.21	326.92	326.49	326.86	326.38	327.64	326.29	327.01	326.36	327.03	326.58	327.26	327.41
328.72	328.17	328.14	328.05	326.9	327.44	327.62	326.48	326.63	327	327.19	327.66	328.76	327.38	327.46	327.6	328.15	328.89	327.86	327.08	328.28	326.57	327.79	328.51	327.61	328.13	326.93	327.63	326.5	327.67	327.59	327.93	327.56	327.46	327.53	328.41	327.62	328.05	326.89	327.34	327.97	326.92	326.45	328.18	326.9	328.32	326.54	327.91	327.76	325.79
303.26	303.28	303.87	303.6	302.59	304.98	303.67	303.93	303.56	303.94	303.16	304.02	303.15	303.97	304.6	303.65	303.49	302.41	303.51	302.98	304.43	303.6	304.18	303.42	303.16	302.33	304.31	305.15	303.84	303.09	303.42	303.27	302.84	303.63	303.64	303.19	304.72	303.21	303.01	304.35	304.39	302.56	303.39	304.82	303.78	301.98	303.55	302.6	302.32	302.69
310.04	310.36	310.28	308.77	310.45	309.83	308.95	310.98	309.1	308.09	309.42	309.39	310.54	310.05	310.69	309.47	309.02	309.81	308.48	309.34	309.79	309.01	309.18	311	309.6	310.34	309.4	309.36	308.51	310.91	308.99	311	309.05	310.76	310.34	309.39	310.36	309.35	309.34	309.92	310.04	310.46	309.05	310.24	311.1	309.69	309.1	309.78	308.97	309.57
302.82	303.1	303.96	303.35	303.45	302.75	304.04	303.51	302.9	303.43	303.7	302.57	303.06	302.44	303.34	304.99	302.87	302.47	303.2	303.08	303.63	303.91	303.33	302.57	304.91	303.73	304.44	303.36	303.19	303.41	304.02	302.99	303.42	303.61	304.06	303.25	303.92	303.87	302.35	303.04	304.32	303.12	302.89	302.93	302.38	302.62	303.69	303.27	303.19	303.52
303.71	305.34	304.26	304.41	304.38	303.95	304.22	304.61	304.39	303.95	303.98	304.48	304.09	304.2	305.04	303.53	306.12	303.8	304.55	303.17	304.48	304.53	303.54	304.46	303.78	304.65	304.91	304.75	304.9	304.74	302.76	304.17	304.81	304.55	304.29	303.43	305.12	304.22	304.68	303.79	305.34	304.87	303.87	304.74	303.18	303.73	304.04	305.12	303.61	302.97
308.18	308.7	309.34	308.32	308.47	308.16	309.06	309.14	308.58	309.38	307.87	309.83	308.7	308.52	309.13	308.41	309.55	310.19	308.23	308.28	308.92	308.76	307.82	308.8	308.06	309.08	308.78	308.04	308.65	307.97	309.12	309.42	309	308.22	308.99	308.78	308.12	309.38	307.97	308.38	308.17	309.14	307.95	309.2	310.57	308.46	309.23	309.01	309.36	308.32
300.26	298.97	300.57	300.13	299.89	299.8	299.88	299.59	300.53	300.44	300.58	300.23	300.14	300.74	299.54	299.63	300.38	300.36	299.25	300.38	299.29	298.65	300.1	299.52	300.18	300.28	299.76	301.19	300.74	299.22	298.98	299.09	301.41	301.16	299.91	301.25	299.58	300.04	299.82	298.47	299.81	299.61	300.95	299.07	299.5	299.91	298.04	300.71	298.91	299.43
324.01	324.37	324.49	325.19	324.89	324.33	324.79	324.43	325.01	324.52	324.46	324.77	324.11	324.79	324.87	324.27	324.41	324.33	324.8	324.88	325.65	325.68	323.36	324.9	325.29	324.18	325.75	324.48	324.71	325.25	325.72	323.49	324.47	325.06	324.42	326.18	324.8	324.84	324.56	324.7	324.47	325.15	324.69	325.04	324.32	324.17	324.2	323.69	324.29	323.39
315.97	315.36	315.13	314.86	314.68	316.25	314.59	313.73	313.98	313.5	314.57	313.64	316.07	316	314.45	315.25	314.24	313.88	315.15	315.32	313.84	315.54	315.61	314.78	315.1	314.19	314.61	314.5	313.54	315.42	314.88	315.64	312.73	315.43	315.59	315.03	313.91	316.28	315.41	314.36	315.17	315.1	313.82	314.07	314.75	314.11	314.5	314.23	314.77	313.58
314.44	315.83	315.63	315.23	313.62	315.79	314.64	313.75	315.22	315.93	315.25	314.71	316.38	313.86	314.41	315.67	315.5	314.99	315.41	314.37	314.54	314.87	315.06	314.82	314.49	315.16	313.48	314.93	315.14	315.03	314.86	313.9	314.22	315	314.58	314.16	314.38	314.26	315.35	316.28	315.59	315	313.95	314.92	314.69	314.38	314.62	314.48	314.74	315.69
304.9	303.87	303.72	304.56	303.89	303.7	304.67	304.28	304.15	303.44	304.59	303.88	303.23	304.23	305.12	304.1	304.07	304.55	302.88	303.69	304.39	304.88	304.03	303.62	306.09	304.37	302.54	304.11	304.8	304.63	304.38	304.61	303.82	305.47	303.96	304.39	303.81	304.51	304.17	304.57	303.66	304.46	304.33	302.47	303.79	303.97	304.36	304.35	304.43	304.14
303.11	302.65	303.43	303.57	305.4	303.59	302.16	303.72	302.95	301.82	302.17	303.24	303.68	304.36	303.02	303.77	303.77	304.21	303.22	304.82	302.91	304.77	303.48	303.37	303.89	303.42	302.88	303.38	303.83	303.25	302.07	303.4	303.97	303.14	302.14	302.39	303.31	303.17	302.98	303.88	303.87	303.42	302.33	303.66	302.81	302.37	302.81	303.85	304.09	301.95
303.82	303.7	302.91	304.44	302.98	302.41	302.7	304.58	303.96	302.93	304.2	304.16	303.08	303.08	303.1	303.07	303.75	302.9	303.41	303.98	304.13	302.66	303.21	303.67	302.88	303.77	303.34	303.64	303.47	302.54	304.2	302.29	304.07	303.9	303.53	302.99	303.22	303.93	302.73	303.02	303.06	303.52	304.25	303.75	302.48	303.06	302.35	302.57	303.29	302.31
319.3	320.53	318.47	319.52	318.44	317.65	319.56	319.92	318.6	319.17	319.4	319.05	319.99	319.25	319.84	318.61	320.33	318.9	318.16	320.46	319.66	319.18	318.08	320.11	318.9	319.36	319.61	319.31	319.56	318.41	319.73	317.98	320.37	319.09	319.93	319.59	318.99	319.37	318.4	318.66	318.77	320.13	320.39	319.56	318.92	320.14	319.98	320.66	318.73	319.09
304.86	303.49	304.3	304.36	305.19	303.65	304.12	303.87	304.17	304.91	304.1	304.59	303.9	304.91	304.42	305.14	303.04	303.92	303.87	303.96	305.77	304.13	303.92	303.87	305.05	304.37	304.81	304.07	303.72	304.31	303.25	303.56	303.45	303.89	304.36	303.4	303.65	305.46	303.94	304.03	304.08	304.37	303.48	304.24	303.87	302.24	305.81	304.62	303.8	304.74
301.59	303.46	302.69	303.43	304.26	304.48	303.87	304.24	305.13	303.06	302.22	304.51	303.77	303.6	304.59	303.97	303.81	304.51	304.23	303.45	302.69	302.6	303.5	303.73	303.19	302.79	302.76	302.44	303.64	303.11	304.07	302.49	303.23	304.45	303.27	304.01	302.55	304.05	304.63	305.43	303.39	304.2	303.22	304.48	303.3	304.65	304.47	303.27	302.94	303.05
302.43	303.58	303.98	304.61	302.62	303.22	304.33	304.08	303.17	302.87	305.29	303.51	302.65	303.55	304.21	304.1	302.37	302.31	302.7	304.01	305.05	302.56	303.12	303.01	303.67	302.97	303.84	303.93	303.42	303.24	304.02	303.56	303.9	303.13	303.61	303.54	304.22	303.33	304.4	303.3	303.17	303.45	301.53	304.53	303.02	303.79	303.4	303.24	304.02	303.86
315.56	314.64	315.14	317.32	315.78	315.26	316.44	316	316.22	315.56	315.24	314.95	314.71	316.75	314.43	315.95	315.58	314.56	315.42	315.12	315.55	315.65	315.11	315.78	317.03	315.39	316.25	316.35	316.66	316.08	315.65	315.11	316.32	315.93	316.21	316.1	315.86	315.26	315.14	316.32	316.13	315.96	315.9	316.01	315.3	316.2	315.74	314.42	316.72	314.47
294.31	294.59	293.57	293.35	293.17	294.21	293.49	294.5	294.19	294.59	294.67	294.76	294.09	293.89	293.1	294.68	292.87	294.35	294.64	294.05	294.05	292.72	294.26	293.27	293.97	293.79	294.1	293.9	293.96	294.66	293.54	294.57	294.15	292.58	293.02	293.99	293.9	294.37	295.76	293.48	293.8	295.01	295.12	295	293.6	292.74	295.24	292.95	294.65	294.37
310.93	309.69	311.84	310.29	310.15	311.49	311.26	311.12	311.89	311.11	310.66	309.83	311.62	311.9	310.46	310.29	312.75	311.47	310.9	311.42	311.14	310.99	310.58	310.89	310.45	311.64	310.27	310.44	312.02	310.35	309.62	310.07	310.26	310.31	311.08	310.19	312.09	310.6	310.05	311.19	311.24	310.92	310.66	311.34	310.05	310.27	310.29	311.29	311.03	310.16
296.53	296.97	296.42	295.83	296.84	298.22	297.93	296.56	295.07	296.71	298.15	296.34	297.02	296.32	297.13	296.94	296.14	296.34	297.17	296.84	296.68	296.93	297.48	297.01	296.43	295.56	296.91	295.29	297.41	298.15	297.57	296.39	297.15	297.2	297.23	296.78	295.95	296.55	296.4	296.06	296.23	296.37	296.26	296.97	295.83	297.96	295.52	297.44	296.82	296.5
307.02	307.53	307.28	307.37	307.04	307.46	307.45	306.84	305.79	306.01	307.72	306.16	308.17	305.79	308.88	306.97	308.09	307.57	308.4	306.77	307.39	308.34	308.5	307.18	306.57	307.29	307.76	307.17	307.16	306.79	307.95	306.89	306.89	307.62	308.1	306.26	308.92	307.82	307.38	307.71	307.65	306.73	309.31	308.02	306.97	306.83	307.58	308.81	307.11	306.61
314.96	315.73	315.08	316.56	314.54	315.3	314.51	315.22	314.92	315.5	315.14	315.92	314.58	316.38	314.61	314.55	315.96	314.73	313.2	314.27	313.07	315.47	314.58	314.01	314.43	314.95	315.92	315.49	314.25	314.04	314.22	314.58	315.67	314.64	314.5	315.11	315.21	314.81	314.8	313.95	314.78	314.19	315.03	314.42	314.92	314.82	315.33	316.01	313.72	315.05
305.64	305.74	304.37	305.18	305.29	306.8	306.03	305.86	305.89	304.09	304.49	305.11	304.87	305.96	304.7	304.98	306.49	304.81	305.88	304.66	305.42	305.28	305.56	305.82	304.16	305.08	306.72	304.17	306.07	305.64	305.71	305.53	305.09	305.77	304.93	304.06	304.37	304.95	305.48	304.67	305.84	304.5	306.6	305.16	307.18	305.49	305.88	305.19	305.27	304.92
323.85	324.84	323.71	325.95	325.38	325.52	323.79	325.86	325.87	323.91	325.13	324.37	323.37	324.6	325.6	324.41	323.12	324.7	324.46	324.43	324.89	324.02	325.22	324.59	323.19	324.42	325.27	325.59	324.82	323.6	325.67	324.29	324.92	324.34	325.67	325.27	325.32	324.79	323.85	325.19	325.01	323.05	325.01	324.61	324.06	323.89	323.51	324.57	323.96	325.57
307.56	307.24	307.63	306.96	307.14	306.58	307.75	307.46	307.87	308.02	307.02	306.52	306.91	308.81	308.4	306.7	308.4	307.43	308	306.4	307.39	307.57	308.45	307.93	307.53	306.89	307.5	307.05	307.41	306.41	307.01	307.02	307.47	307.17	307.54	308.18	306.23	307.72	307.51	307.25	305.68	307.59	307.23	307.65	307.25	306.88	306.42	306.95	306.64	308.44
298.5	300.44	299.77	299.28	299.82	299.76	300.9	300.32	299.83	298.5	300.08	300.62	299.19	298.92	299.96	300.38	300.27	301.09	299.38	298.96	299.54	299.33	299.22	299.64	299.91	299.28	300.31	300	300.81	299.81	298.74	299.95	300.4	299.73	300.08	300.29	298.91	300.46	300.84	301.2	299.4	299.81	300	300.03	301.14	299.53	299.05	300.6	299.56	299.81
313.48	313.68	313.38	314.94	314.29	314.99	313.81	314.26	314.19	314.1	313.73	314.02	312.82	313.12	315.25	314.71	314.32	314.54	312.45	314.76	313.41	312.67	314.85	312.31	312.71	314.03	313.93	313.52	313.35	313.79	313.7	314.89	315.28	313.51	313.86	313.91	313.26	313.55	313.29	314.07	313.24	314.08	314.48	312.01	314	314.09	313.06	314.58	313.99	314.26
301	301.93	300.71	301.08	300.46	300.79	300.92	300.42	300.13	301.79	302.11	300.71	300.1	301.38	300.32	301.12	301.6	301.21	300.91	301.23	301.87	301.63	303.02	302.32	301.83	301.34	300.7	301.01	301.01	300.63	301.21	300.66	301.48	302.38	300.2	300.18	301.48	299.86	302.32	301.19	300.82	301.75	300.9	300.95	300.32	301.4	301.02	300.13	300.81	300.09
304.84	305.44	304.06	304.73	304.79	303.61	304.44	305.89	305.65	304.13	305.15	303.77	303.74	305.89	304.98	304.84	304.99	304.75	304.52	303.87	304.9	304.82	305.15	303.5	305.98	304.3	304.15	305.44	304.83	305.55	305.54	305.65	305.49	306.07	303.84	303.83	303.89	305.56	303.68	304.27	305.24	304.78	304.57	304.9	305.7	304.41	306.3	306.49	305.01	304.81
312.64	312.58	313.85	312.87	313.2	313.51	312.85	313.84	312.56	313.01	314.14	312.74	312.78	312.76	312.55	313.46	313.43	314.36	313.27	312.54	313.36	313.27	312.91	312.24	313.67	312.58	314.6	313.03	314.01	312.92	312.63	312.51	312.46	313.38	313.53	313.48	312.38	312.84	313.83	314.13	312.03	313.83	313.91	313.69	313.9	313.35	312.18	313.49	313.37	312.59
300.03	298.89	300.83	299.66	299.69	300.91	299.27	300.35	299.38	298.46	300.89	298.81	299.31	299.98	300.51	300.37	300.01	300.73	300.83	301.11	301.78	299.71	299.79	299.72	298.85	300.69	300.47	300.17	300.59	300.09	299.53	299.75	299.39	299.56	300.55	299.97	299.95	301.02	299.24	299.85	300.28	301.29	299.62	300.05	300.14	300.26	300.57	299.75	299.98	300.82
302.8	303.26	303.46	301.78	302.98	303.29	301.97	303.96	303.44	303.8	302.4	304.09	303.39	303.56	304.87	303.25	301.74	303.25	303.36	303.59	303.58	303.01	302.78	302.93	302.96	304.36	303.34	303.44	302.97	304.19	302.43	303.59	303.49	303.18	302.78	303.4	302.41	304.25	302.65	304.24	303.79	302.49	303.63	304.53	304.06	303.34	302.69	303.49	302.45	303.91
328.3	328.41	329.32	327.63	327.75	328.46	328.46	328.39	328.97	328.15	328.04	327.01	328.34	328.05	327.87	328.26	327.29	327.78	328.05	327.04	326.93	328.22	328.09	328.02	327.35	326.99	328.17	326.61	327.46	328.18	327.09	327.21	327.51	327.77	328.01	328.65	327.71	326.82	328.2	328.23	327.42	327.52	328.69	328.23	327.58	327.37	326.12	327.93	327.47	327.25
312.71	311.89	312.08	312.18	311.35	311.19	313.45	312.76	312.32	311.83	312.72	311.46	313.5	312.27	312.23	312.42	312.2	314.75	313.19	311.64	311.94	311.13	311.26	312.27	313.26	312.57	313.63	311.53	312.54	309.98	312.15	312.39	312.43	311.03	311.9	311.34	311.99	311.66	312.96	312.48	311.73	312.7	311.66	313.16	312.88	312.52	311.59	311.71	313.4	311.61
297.31	296.39	296.15	296.64	296.43	297.5	296.47	297.55	296.75	296.37	296.33	297.27	294.98	296.09	295.75	296.12	297.22	296.48	297.58	297.56	297.04	295.86	298.2	296.96	296.73	298.01	296.74	296.55	296.47	297	296.59	295.79	296.85	297.47	297.17	296.57	296.83	297.63	296.95	296.19	297.66	296.27	296.48	295.91	295.75	296.42	296.95	297.29	298.16	297.79
294.14	293.53	293.26	293.39	295	294.55	294.87	293.65	293.74	294.97	292.79	294.54	293.88	294.74	293.39	293.83	294.02	295.73	294.1	294.6	294.02	294	292.49	293.67	292.8	293.64	294.34	293.79	295.08	294.58	294.2	294.95	294.69	294.16	293.5	294.24	293.74	293.83	292.97	292.93	293.93	293.77	294.21	292.5	294.28	294.59	294.38	293.5	294.19	293.41
326.11	327.94	326.22	328.44	328.03	327.13	327.7	326.04	327.4	326.71	326.56	326.85	326.65	328.39	328.02	326.97	327.61	326.93	327.59	326.92	328.28	327.58	327.52	325.94	326.39	326.81	327.23	328.04	327.55	327.37	327.1	325.87	327.59	326.77	328.2	327.42	327.02	326.3	326.15	325.43	327.69	327.3	325.74	326.38	325.82	325.28	326.55	327.14	326.41	326.93
301.84	301.78	300.94	300.44	301.86	301.28	300.27	299.48	300.8	300.91	300.91	301.02	300.69	301.14	301.06	299.92	299.09	300.95	300.16	301.16	301.56	300.07	301.6	300.34	299.66	300.3	301.52	300.63	301.29	301.28	302.16	299.76	301.51	302.04	300.51	301.92	299.78	300.11	300.54	301.16	299.93	301.7	301.71	300.83	302.41	301.76	300.92	301.16	300.41	300.93
308.63	308.73	308.44	309.92	309.4	308.06	309.29	307.53	308.57	308.61	308.07	308.64	308.37	308.42	308.39	308.53	308.58	310.03	308.92	309.8	309.24	309.81	308.28	308.81	309.47	309.07	308.75	307.74	307.48	308.58	307.77	308.71	309.66	309.2	307.9	308.36	309.19	307.96	309.5	309.29	307.67	308.33	308.29	308.55	308.16	308.61	309.58	308.17	309.12	308.17
304.3	305.32	303.37	303.42	304.61	303.97	303.9	303.89	303.03	305.13	303.83	304.11	304.25	303.93	304.74	304.31	304.67	304.18	304.6	304.52	303.35	304.03	303.68	304.85	304.25	303.89	304.28	304.21	305.13	305.81	303.72	304.26	306.24	304.91	304.02	304.56	304.05	303.65	304.26	304.39	305.46	303.55	304.56	305.57	305.12	305.01	304.01	305.83	303.94	304.45
314.68	314.89	314.71	315.19	314.02	315.16	314.92	315.21	315.07	315.2	316.68	314.92	314.67	315.96	314.09	314.55	314.39	314.95	316.64	314.58	314.5	315.66	314.63	314.3	315.1	314.25	314.62	314.84	314.69	315.68	315.28	313.51	315.45	314.02	314.99	314.45	315.04	314.93	315.72	314.86	314.79	314.7	314.41	314.36	314.64	315.41	313.83	314.51	315.47	315.06
317.16	316.6	317.46	318.08	317.46	317.05	316.26	316.9	318.01	316.67	318.07	317.55	317.41	316.02	316.34	318.2	317.15	315.92	318.04	316.32	316.74	317.54	317.49	317.57	318.47	318.37	316.32	317.46	316.98	317.19	316.59	317.16	317.54	316.1	318.1	317.13	315.93	316.75	318.39	316.78	316.72	317.36	316.21	316.33	317.96	316.96	316.37	317.48	316.41	316.72
315.69	314.33	314.27	314.61	315.37	313.62	315.1	315.28	315.63	314.24	315.1	315.42	314.4	314.53	314.9	313.5	314.17	316.49	314.67	315.36	315.35	315.06	313.78	315.85	315.61	313.95	315.66	314.42	315.34	315.04	315.13	314.76	314.57	314.72	314.31	314.63	313.85	315.34	315.61	315.83	314.22	315.22	314.68	315.39	314.66	313.51	315.58	314.16	314.21	314.84
317.34	317.74	317.53	319.04	318.67	318.54	318.02	317.47	317.34	316.87	318.51	317.62	317.93	318.21	317.87	316.81	318	318.44	318.12	318.21	317.49	318.64	317.96	317.92	317.01	318.92	317.97	318.51	318.17	317.63	317.67	318.27	317.94	317.34	317.98	318.26	317.39	319.04	319.42	318.07	318.25	317.64	317.38	317.21	318.03	317.89	317.72	318.28	316.85	318.17
315.82	319.05	317.59	317.51	318.21	317.56	318.04	318.43	318.27	317.4	318.58	316.79	317.73	318.9	318.89	319.19	319.5	317.8	317.99	318.79	318.43	318.48	317.99	317.42	318.26	317.26	317.94	318.25	317.49	318.09	317.21	319.9	318.6	318.9	317.59	318.31	318.22	319.51	317.93	318.15	318.09	319.86	319.84	317.49	317.57	319.46	318.11	319.03	318.5	317.83
302.43	302.81	303.01	303.23	301.78	303.02	303.77	303.59	303.1	301.15	302.25	302.39	302.95	301.67	302.86	302.99	302.01	302.73	301.78	302.89	302.51	303.03	303.57	303.33	302.72	302.62	302.19	302.99	302.56	302.87	301.43	302.91	302.51	302.39	302.42	303.13	302.68	303.14	303.1	301.23	304.01	302.48	301.82	303.82	302.77	302.64	303.28	302.73	303.09	302.93
304.1	302.28	301.91	303.77	301.96	302.58	303.94	302.57	304.5	302.89	303.57	303.28	301.95	303.17	303.75	304.22	303.84	303.84	302.69	303.73	302.73	302.61	302.3	302.86	302.6	304.32	303.34	303.69	302.75	302.1	303.4	304.18	302.9	303.99	303.34	303.13	302.23	304.08	302.91	302.29	303.61	303.7	303.12	303.28	302.55	304.4	303.53	303.28	303.88	302.84
304.68	305.07	305.16	305.25	304.63	305.12	306.77	305.81	304.77	303.85	304.86	304.26	305.09	305.38	305.19	304.54	303.79	305.71	303.34	304.81	303.61	305.36	304.86	303.68	304.94	305.71	303.66	305.66	304.01	305.22	304.85	305.29	304.06	304.26	304.58	304.96	305.03	305.03	303.9	305.09	303.9	305.89	303.6	304.25	304.43	304.93	303.76	304.31	305.26	305.97
296.04	297.3	295.45	296.73	296	296.62	297.24	295.97	297.19	297.9	297.07	295.02	295.29	296.03	296.8	296.97	296.44	297.35	297.05	297	295.56	296.57	296.35	296.74	297.7	296.74	295.89	297.79	296.96	297.37	298.38	297.15	297.67	297.56	295.49	297.12	297.01	296.06	296.01	296.78	297.68	296.57	295.63	296.24	296.84	296.99	296.75	296.96	297.85	296.18
317.35	317.8	319.39	319.13	318.03	318.65	319.01	317.89	319.11	318.56	317.51	319.39	317.97	318	318	318.33	317.23	318.51	317.1	318.94	317.94	317.46	318.54	317.95	318.09	317.29	318.25	317.96	317.86	319.21	318.74	318.98	317.88	317.94	318.92	317.06	318.83	317.57	318.46	318.3	318.93	320.07	317.07	316.86	318.98	317.83	318.06	318.5	317.93	317.94
313.98	311.86	312.38	313.74	312.49	312.24	314.28	313.46	313.42	313.43	312.57	314.15	313.97	313.88	313.15	312.54	313.21	313.93	312.92	312.61	312.82	312.88	312.97	312.05	313.51	312.38	314.19	312.65	313.29	312.71	313.92	312.34	313.52	312.84	312.12	312.56	313.65	314.12	313.69	313.69	312.95	314.2	313.95	313.45	313.1	313.86	313.26	312.25	313.1	313.01
305.06	304.34	304.98	302.73	306.21	304.92	305.84	304.76	303.73	304.55	303.69	304.65	304.48	305.28	303.85	303.43	304.87	304.5	305.29	305	304.97	304.68	304.1	304.32	303.68	305.04	304.56	304.16	306.16	305.24	303.56	305.38	306.11	304.84	305.14	302.79	303.91	305	304.61	304.83	304.69	304.66	305.03	304.72	305.59	304.49	305.3	305.41	304.02	304.8
302.69	302.78	302.67	302.97	304.03	303.37	303.9	303.15	303.08	302.46	302.64	304.04	301.83	302.48	303.09	302.92	304.7	303.82	302.94	303.05	303.19	303.17	302.85	303.5	303.93	303.33	303.28	303.17	303.59	302.4	302.07	304.16	303.68	302.07	301.97	302.19	302.95	303.22	303.57	302.85	302.37	305.09	302.5	302.41	301.14	303.41	302.16	303.99	303.28	302.9
305.8	305.35	306.25	305.06	305.2	305.7	305.18	305.19	304.83	304.26	304.84	304.29	306.93	304.98	304.78	305.65	305.48	305.28	304.91	305.25	305.88	303.62	305.02	305.36	304.94	305.49	305.01	305.63	306.04	306.03	305.73	306.42	305.18	305.58	305.44	304.26	305.46	304.5	304.81	306.04	305.75	305.48	305.5	305.49	305.53	305.87	304.92	303.84	305.85	305.9
299.78	299.13	299	299.7	300.68	300.83	300.55	300.7	299.61	299.08	300.02	299.96	299.43	299.63	299.94	299.43	300.07	300.14	300.7	299.23	299.57	300.42	300.69	300.32	300.13	300.32	300.39	300.41	300.93	300.33	300.72	300.1	299.68	299.93	299.64	301.19	299.54	300.85	300.65	300.19	299.82	301.22	300.04	299.31	299.82	299.81	299.02	299.24	299.89	300.35
329.3	329.07	329.62	329.44	329.25	329.22	327.85	328.71	328.65	329.2	329	328.9	329.75	328.04	328.94	328.7	327.94	329.87	327.53	327.97	329.55	329.67	327.94	328.55	327.59	328.35	328.44	329.78	328.92	328.1	329.09	327.67	327.85	328.35	328.77	328.61	328.92	328.68	328.73	329.14	329.48	328.04	328.47	328.53	329.16	328.21	328.44	327.96	328.04	327.72
315.36	314.4	314.14	314.57	315.48	314.06	315.32	314.97	314.88	314.46	314.28	315.17	315.72	314.96	314.75	315.02	314.83	315.57	314.4	315.8	315.44	314.52	314.03	316.8	315.46	316.33	314.64	315.67	314.56	314.33	315.26	313.72	315.55	313.8	315.91	314.24	314.31	314.83	315.75	314.87	315.3	315.46	314.54	315.49	314.56	315.57	314.51	315.31	314.7	314.84
300.65	299.55	300.16	299.98	299.45	299.45	299.98	299.53	298.94	301.43	298.83	300.65	300.12	299.83	300.67	299.96	301.12	299.7	301.36	299.55	300.89	298.1	299.38	300.2	300.16	300.62	300.5	299.75	299.03	300.32	300.34	299.47	300.62	300	300.29	299.91	298.85	300.48	300	300.09	300.02	301.42	298.64	299.07	299.18	299.41	298.17	300	300.7	299.7
303.36	302.83	303.46	303.24	302.61	302.65	303.26	303.17	303.34	302.51	302.84	303.56	302.79	302.51	302.69	302.81	304.3	302.57	303.47	303.16	304.22	303.03	303.32	302.96	302.54	303.33	304.19	302.59	303.68	302.09	302.75	302.71	302.82	304.02	303.24	302.47	302.06	303.94	302.17	303.87	302.04	302.75	303.21	302.77	302.99	303.04	301.2	303.2	303.21	303.66
314.89	314.86	315.39	314.54	314.29	314.78	314.82	315.5	315.69	315.15	314.99	314.62	315.01	315.75	315.46	314.63	314.67	316.14	314.05	314.04	314.02	315.72	314.66	314.78	313.63	315.13	315.29	314.49	315.43	314.54	315.8	314.66	314.79	314.39	314.51	313.63	315.57	314.63	315.61	314.95	315.34	314.4	314.48	314.8	314.95	314.68	315.61	314.56	318.05	317.04
315.08	315.79	314.53	315.15	315.54	315.88	316.18	315.89	314.97	315.36	315.5	314.63	316.14	313.84	314.99	315.31	314.99	316.44	313.65	314.55	314.98	313.87	315.62	314.27	315.12	314.4	314.24	313.66	314.86	314.95	315.15	315.6	316.19	315.89	315.7	316.12	314.03	314.78	315.29	314.3	314.97	315.42	315.58	313.75	314.82	313.9	314.65	315.26	314.37	316.28
314.15	314.16	314.89	314.69	314.66	313.34	313.97	314.26	312.82	313.49	314.69	314.24	314.08	315.02	314.93	314.03	313.4	313.91	313.98	314.05	314.52	313.98	313.94	314.65	313.95	314.09	313.65	314.73	315.39	313.09	314.26	313.75	314.06	313.76	313.66	314.39	314.97	313.96	313.95	314.46	314.16	313.96	314.77	313.97	314.03	312.65	314.62	313.24	312.31	313.85
324.8	323.49	324.47	324.97	325.3	325.3	324.03	323.59	324.67	324.98	325.16	323.41	323.63	323.72	323.36	324.12	324.65	324.85	324.81	325.18	324.21	325.77	322.99	324.06	324.97	323.21	323.13	324.43	325.16	324.02	325.32	324.35	325.8	324.73	324.59	323.91	324.95	324.62	324.54	324.56	324.4	324.68	323.79	324.24	324.32	324.94	326.18	323.77	326.42	325.36
314.96	315.62	315.94	314.8	314.42	314.71	315.13	315	315.68	315.84	315.91	316.6	316.2	316.42	315.82	315.74	316.66	316.22	315.55	315.88	315.92	315.85	315.39	315.65	315.66	314.5	315.14	315.88	316.89	316.08	316.81	315.36	315.8	316.54	315.06	315.91	317.15	314.52	315.93	315.98	315.13	315.74	315.39	315.92	316.53	315.01	316.32	315.66	314.64	317.24
303.46	303.24	302.51	302.66	303.26	302.74	302.58	302.57	303.39	302.54	302.74	302.98	302.49	302.74	302.77	303.36	303.55	303.28	303.67	303.33	303.21	304.06	302.07	303	302.94	302.97	303.13	302.11	302.4	303.8	303.93	303.21	303.32	302.78	302.26	302.26	304.07	302.15	302.88	303.34	302.48	302.73	303	302.73	302.28	303.63	301.83	302.27	301.44	302.44
304.96	303.51	304.25	303.54	305.19	304.24	303.82	303.9	304.34	304.22	306.11	303.38	303.34	304.21	305.23	304.49	304.55	303.84	303.98	304.64	304.33	305.43	303.72	304.45	303.65	304.06	303.98	304.8	304.58	303	304.75	304.98	304.25	305.61	303.74	303.98	304.72	304.05	302.76	304.91	303.15	304.81	304.89	304.78	305.35	305.03	304.09	304.79	303.23	302.76
301.79	303.58	302.79	301.83	303.06	302.48	302.92	303.54	303.21	303.41	303.11	303.64	304.15	302.67	302.77	302.48	302.06	304.1	304.08	304.24	303.94	302.75	302.56	303.15	302.89	303.94	303.09	304.29	303.62	303.46	303.64	303.29	302.58	303.22	303.6	302.82	303.19	304	303.4	303.96	304.04	303.65	304.27	303.64	304.47	303.04	303.12	303.62	303.6	303.43
313.62	313.77	312.85	313.57	313.97	313.42	313.21	313	314.68	314.71	313.93	313.78	314.46	314.48	314.17	314.85	314.52	313.27	314.62	314.48	314.19	312.66	313.94	313.8	311.82	315.57	315	313.73	313.91	311.95	314.73	313.2	314.16	315.17	313.69	312.4	315.45	314.88	314.15	313.83	313.48	313.78	312.69	314.05	313.31	312.62	313.12	314.64	312.74	314.16
314.82	313.48	315.15	313.96	315.64	315.24	314.23	314.33	315.97	315.89	314.47	314.58	315.06	314.35	314.38	315.09	314.38	314.82	315.18	316.75	315.46	313.95	315.31	313.84	315.07	315.16	314.3	314.88	313.91	316.52	314.52	315.31	314.65	315.44	316.1	315.41	315.31	315.3	314.86	314.2	315.38	313.87	314.49	314.79	316.13	315.06	314.79	315.04	314.29	315.09
305.47	304.86	306.45	305.05	305.2	305.63	303.92	303.37	305.63	304.58	305.27	307.04	304.88	304.54	305.92	304.76	304.86	306.15	304.46	304.48	304.76	304.34	304.93	305.29	305.44	305.86	304.37	305.4	305.43	305.44	304.86	304.42	304.44	304.53	305.6	304.14	306.04	305.61	304.85	305.9	304.81	306.29	305.68	305.44	305.16	304.87	304.76	304.78	305.46	305.84
302.56	302.64	303.95	302.53	302.41	303.48	304.17	303.44	302.97	303.27	303.89	301.66	303.45	303.16	304.2	303.17	304	303.85	303.99	304.33	303.46	303.49	303.22	303.5	306.03	303.28	301.51	303.89	303.59	303.96	303.25	304.08	303.83	303.56	302.65	302.86	302.07	302.32	304.52	303.1	303.02	303.49	302.56	303.09	303.79	303.32	302.95	302.23	302.66	304.55
303.08	303.95	304.03	303.97	303.49	303.78	304.19	303.28	304	304.51	302.68	303.74	304.86	303.9	302.49	303.7	303.51	304	303.3	305	303.46	302.7	304.51	303.07	303.25	304.74	302.87	303.15	302.7	303.31	303.45	304.3	304.18	304.73	303.92	303.41	303	302.85	303.52	302.83	303.93	303.49	304.19	303.88	304.58	303.53	304.25	304.6	304.48	303.21
302	302.77	302.21	301.27	302.45	303	302.04	302.41	302.75	302.56	301.93	302.98	302.52	301.62	302.69	302.21	303.39	302.18	301.99	301.03	302.42	301.97	303.03	302.11	303.06	303.26	302.55	301.54	301.57	302.35	302.56	303.15	302.67	304.16	303.5	302.28	302.86	304.03	303.23	302.19	301.59	302.17	303.52	302.56	301.22	302.58	303.63	302.4	301.51	301.53
315.16	314.17	314.95	315.55	314.76	314.32	316.07	315.24	315.88	314.64	314.13	315.47	314.92	316.12	314.9	316.13	314.79	313.54	314.86	315.05	313.75	314.41	314.56	315.22	316.09	316.16	314.8	313.67	314.47	314.7	312.74	315.77	315.35	314	315.4	314.7	313.76	314.4	316.13	315.55	314.06	313.96	314.8	313.75	314.41	314.64	314.56	315.27	315.7	315.86
300.72	299.75	299.24	300.42	300.3	299.8	299.16	302.59	300.4	300.93	300.2	300.82	300.26	300.84	300.21	300.06	299.07	300.47	300.41	299.39	301.22	300.21	300.5	299.21	300.29	301.32	299.61	301.41	298.47	299.92	299.76	299.11	300.13	300.24	299.39	299.13	300.87	300.36	299.77	299.45	300.12	300.83	299.69	300.5	299.94	299.64	299.48	300.53	300.88	299.91
317.73	318.01	319.2	317.78	318.52	319.57	318.63	318.64	319.09	317.24	318.62	319.35	319.75	317.72	319.43	319.54	317.99	318.58	317.84	318.94	318.07	317.38	319.38	319.38	317.38	318.34	318.89	319.09	318.98	319.92	319.15	319.17	319.86	317.47	318.96	318.76	318.96	317.72	319.37	317.47	319.27	319.65	318.63	318.79	319.72	318.42	318.42	319.65	320.15	316.86
300.72	300.36	299.84	301.29	299.63	300.83	302.47	301.49	300.16	300.64	300.26	300.34	300.91	301.35	301.17	301.56	300.93	300.96	301.64	301.28	301.6	300.83	300.34	299.32	300.45	301.5	300.8	300.76	301.32	301.09	301.55	299.76	300.67	301.17	302.39	300.18	301.19	301.54	300.76	301.27	299.72	301.3	302	300.82	301.16	301.06	299.49	301.01	301.29	301.14
312.39	311.22	310.22	312.91	310.63	310.85	310.79	310.26	312.1	311.4	310.72	311.23	310.75	312.59	312.7	313.06	312.19	311.08	312.64	310.57	310.75	312.07	311.76	310.43	311.29	311.49	310.96	311.29	311.61	311.87	311.9	311.13	312.05	310.99	311.59	311.64	311.46	310.51	311.02	311.24	311.19	311.44	312.79	311.74	312.58	310.64	312.41	311.59	310.61	312.5
318.53	317.92	317.69	316.55	317.09	317.58	318.14	317.41	317.25	317.63	316.42	317.27	316.84	318.07	317.7	317.62	318.39	316.5	315.14	317.69	317.3	317.37	317.52	316.93	317.28	317.33	316.88	317.47	318.51	316.92	317.98	317.85	317.59	318.77	316.46	315.31	317.2	315.52	316.88	317.04	317.84	317.32	317.54	316.41	318.7	316.44	316.6	317.42	317.32	318.08
296.33	295.53	294.86	294.75	294.66	295.55	295.37	294.92	294.1	295.45	295.75	295.32	296	295.92	295.51	293.5	294.34	295.8	295.33	294.93	295.57	294.45	295.64	295.09	295.09	295.14	295.48	293.6	295.14	294.85	295.26	294.41	293.84	296.08	294.4	296.74	296.12	294.71	295.23	294.81	295.31	294.42	294.31	295.14	296.17	294.54	295.36	295.19	296.09	295.89
296.16	295.2	296.02	295.87	294.79	294.36	295.31	294.71	295.06	295.85	295.22	294.97	295.34	295.54	294.73	295.01	295.45	294.6	293.9	294.46	294.12	295.11	294.32	295.34	295.03	295.58	294.62	294.58	295.46	295.03	294.8	294.47	295.73	295.95	296.31	296.05	295.43	295.38	294.74	294.15	294.49	295.47	295.75	295.92	296.07	295.17	294.66	295.3	295.64	295.44
318.13	317.6	316.9	318.34	318.61	317.97	317.16	318.43	318.05	318.56	316.44	318.03	317.15	317.7	318.82	316.93	316.09	316.92	317.93	318.03	316.56	317.02	317.44	316.79	318.16	316.98	316.42	317.99	317.3	317.5	316.77	316.72	317.66	317.35	317.46	316.8	316.79	317.81	318.4	316.4	317.97	316.47	316.66	317.82	317.35	318.48	316.55	317.34	317.6	317.23
313.6	312.78	313.63	313.95	313.55	313.2	312.56	313.71	312.98	312.82	311.63	313.75	313.98	313.53	312.94	313.48	313.07	314.38	313.78	313.55	313.33	311.84	312.41	313.81	313.99	314.03	315.24	310.7	312.89	311.73	313.89	313.43	313.9	313.02	312.93	313.59	314.09	313.94	313.29	313.35	312.15	312.48	313.91	313.27	313.28	314.35	313.38	313.07	312.72	313.61
300.73	300.74	299.74	301.76	300.21	302.92	300.91	299.25	301.91	301.89	300.89	300.59	300.89	301.08	300.93	300.83	300.22	301.09	299.76	301.23	300.38	300.83	301.18	301.72	300.7	301.3	301.53	300.3	301.59	299.23	301.64	302.14	301.51	301.13	301.58	301.24	301.48	301.59	301.45	301.24	300.23	301.01	301.23	300.81	299.47	301.36	299.89	300.95	302.21	301.49
306.59	306.7	306.75	306.31	307.92	307.03	307.74	305.5	306.4	306.85	305.48	306.72	306.11	306.3	306.68	307.2	306.11	306.05	305.82	306.63	307.01	306.29	307.58	307.01	306.94	305	305.59	307.52	306.74	305.45	307.33	305.87	306.41	306.42	305.75	306.13	308.07	307.3	306.21	306.02	307.2	306.5	306.46	305.99	307.48	307.28	306.85	304.95	307.48	307.39
311.55	311.55	312.41	311.83	311.19	311	311.43	310.97	311.15	310.94	312.25	311.11	313.12	312.42	311.66	311.52	311.43	311.74	311.17	312.08	310.25	311.7	311.81	311.03	311.67	310.03	311.55	313.07	311.42	310.86	312.88	310.75	312.31	311.49	311.45	311.94	310.82	310.75	311.72	311.62	311.97	311.48	311.23	311.07	311.32	310.26	312.38	312.08	311.27	312.38
319.23	321.61	319.18	319.59	318.73	320.95	319.06	319.72	320.09	319.25	319.52	319.66	319.02	319.6	319.1	319.32	318.2	319.88	319.58	319.01	318.17	319.79	318.99	319.48	318.79	319.44	319.22	318.43	319.04	319.64	319.02	319.78	318.81	318.77	320.11	320.85	320.32	318.88	319.58	319.59	319.91	318.47	319.6	318.69	320.06	318.36	319.74	319.78	318.71	319.03
315.49	314.92	313.89	314.99	315.82	315.23	314.37	315.38	315.5	314.51	315.36	314.76	314.58	314.56	314.59	315.11	316.03	315.18	313.94	315.3	313.68	315.12	314.09	314.01	315.27	315.12	314.29	314.68	314.63	315.02	313.95	314.37	315.22	315.82	314.03	314.82	314.23	314.86	313.78	313.75	314.81	314.83	316.04	315.45	314.43	315.96	314.67	314.66	315.43	315.09
307.67	308.1	306.82	307.15	307.95	308.14	308.05	306.9	306.45	306.75	306.54	306.38	305.99	307.23	306.97	307.37	308	308.37	307.31	307.63	306.88	306.36	307.04	307.42	307.55	309.08	307.22	307.1	307.03	307	305.29	307.06	306.32	306.6	307.63	307.08	306.3	306.78	307.49	307.97	306.83	307.46	307.14	305.97	308.03	309.2	307.46	306.02	308.39	306.9
316.68	316.02	315.51	315.5	315.6	315.9	315.25	315.78	315.67	316.39	314.8	315.68	315.53	315.23	316.19	315.42	316.1	317.12	316.22	316.2	315	316.21	315.61	315.01	315.78	316.51	316.09	316.77	314.95	316.36	315.63	316.47	315.09	313.5	314.49	316.64	315.84	315.88	316.21	316.13	315.96	316.65	315.89	316.85	315.96	315.5	316.04	314.97	315.54	315.14
318.16	318.19	318.87	320.07	319.56	319.85	319	318.85	319.21	318.86	319.58	319.05	320.07	319.58	317.77	319.02	318.35	319.14	319.72	320.73	319.8	318.42	318.84	321.35	318.44	319.48	319.49	320.24	320.16	319.43	318.13	318.9	319.99	319.25	319.79	318.47	319.98	319.37	319.68	319.77	320.02	318.72	319.22	320.05	318.25	319.12	318.32	319.05	319.92	318.81
297.58	298.19	296.97	295.92	296.3	296.83	295.84	296.56	295.85	297.14	297.79	295.77	297.17	298.28	297.26	295.26	297.18	297.17	297.87	296.31	296.49	297.27	298.58	296.42	297.38	296.6	296.11	296.09	296.58	297.79	297.33	296.62	298.7	296.59	295.55	297.2	296.62	297.11	297.28	297.49	297.32	297.66	296.6	297.59	297.22	296.97	296.11	297.16	296.84	297.96
303.9	303.42	303.48	302.85	303.28	303.53	303.68	303.78	304.22	304.32	303.51	304.94	302.06	302.7	304.64	303.85	303.87	303.21	303.22	304.76	303.64	303.17	304.09	302.84	303.67	303.28	304.53	302.83	303.61	302.91	303.48	304.11	303.96	303.06	302.68	302.12	303.03	304.05	302.32	304.18	304.27	302.77	303.64	302.92	303.45	303.35	302.63	303.05	303.35	303.95
317.89	319.74	317.14	318.72	318.04	318.1	319.7	319.1	318.53	318.44	317.61	317.82	318.67	317.74	318.52	319.9	319.05	318	316.94	317.6	317.91	319.41	319.22	318.29	317.88	318.32	319.12	318.84	317.96	318.4	319.45	319.07	317.56	320.19	318.32	318.9	318.64	318.87	320.09	319.5	317.58	319.28	320.11	316.76	319.8	317.69	318.34	319.82	318.79	318.95
317.87	317.3	316.47	317.96	318.46	316.57	317.22	316.74	317.03	317.55	318	317.04	316.84	317.1	317.08	317.4	316.92	317.17	316.39	316.52	316.67	316.93	317.93	318.55	317.68	316.18	317.13	316.8	316.52	317.59	317.76	316.85	317.93	317.71	317.29	317.2	316.85	318.09	317.59	315.97	317.43	316.72	316.66	317.05	317.09	316.63	317.74	316.51	318.37	317.64
305.61	305.37	304.01	304.73	304.76	305.49	305.6	305.99	305.62	306.29	304.67	305.65	305.04	305.36	306.49	304.33	305.62	305.19	305.81	304.86	305.23	304.99	305.79	304.88	305.7	306.95	305.23	305.8	306.87	305.93	304.81	305.96	304.5	306.46	304.43	305.27	304.02	305.88	304.32	306.89	305.65	306.74	305.41	306.3	304.01	305.63	305.75	305.54	305.88	306.55
302.83	301.33	302.55	301.87	303.12	302.75	302.01	301.77	303.93	302.28	302.1	301.58	303.41	301.84	302.07	302.11	302.76	302.54	302.84	302.3	302.12	302.77	301.53	302.72	302.22	302.43	301.2	301.59	303.16	303.36	302.73	302.18	301.91	302.42	303.37	303.43	302.92	301.31	302.01	302.62	302.77	304.02	303.18	302.17	302.35	303.15	303.68	302.17	303.65	302.27
317.76	317.93	318.1	318.86	317.39	317.35	318.65	319.27	316.9	318.29	317.63	317.97	319.34	319.32	317.26	318.05	317.55	318.97	316.35	317.68	317.29	318.58	318.73	317.38	319.04	318.39	317.46	317.99	318.96	317.82	318.87	316.83	317.23	318.98	317.74	317.49	319.2	318.57	318.73	317.51	319.9	318.86	319.31	317.23	317.77	318.16	318.48	317.97	317.1	316.65
294.3	293.52	295.07	293.62	294.12	294.31	294.53	294.26	293.6	293.93	294.44	294.09	294.62	294.32	295.57	294.38	294.44	295.3	294.3	293.96	294.05	293.55	294.02	294.48	292.87	294.77	294.94	294.76	293.86	294.19	293.8	293.94	293.05	293.4	294.68	292.95	295.23	294.57	293.83	294.69	293.16	295.03	292.81	292.69	293.91	293.97	294.47	294.24	295.31	293.12
306.38	306.14	306.75	305.83	307.02	305.56	306.31	306.24	306.8	305.35	305.25	306.28	307.21	307.14	305.86	306.15	307.35	306.45	305.73	305.56	306.01	306.12	305.98	307.32	305.72	306.53	306.94	306.35	307.31	306.4	306.62	305.85	305.9	306.5	306.06	306.34	305.23	306.16	305.89	305.59	307.2	308.15	306.45	305.78	306.26	305.84	306.6	306.88	305.57	305.76
329.44	327.99	330.01	327.89	329.86	327.94	326.77	329.24	330.32	328.9	328.14	327.98	328.64	330.44	328.51	329.18	328.67	327.72	328.28	330.19	328.7	328.07	327.11	327.86	329.13	328.86	328.07	327.69	328.63	329.41	327.88	328.88	329.12	326.63	327.63	328.08	328.28	329.25	327.44	328.04	328.28	327.86	328.4	328.93	328.14	328.22	329.68	329.1	328.38	329.86
302.53	302.91	301.64	303.13	303.23	303.13	302.66	300.55	301.92	302.12	301.67	301.89	302.31	303.42	301.63	302.34	303.24	302.56	302.99	301	301.38	302.39	301.99	302.9	302.65	301.38	302.45	302.55	303.54	301.84	301.08	301.88	302.48	302.88	302.59	304.2	302.97	303.4	301.78	302.48	303.19	302.35	301.89	303.27	301.57	302.25	303.36	303.39	303.1	302.28
329.69	329.14	328.77	330.24	328.59	328.41	328.8	328.25	327.57	329.09	328.87	328.63	328.96	328.68	329.47	327.56	328.87	328.63	328.14	328.83	329.12	329.34	328.76	327.71	329.33	329.66	328.77	328.66	328.39	329.04	329.08	328.77	328.89	327.96	328.57	329.47	328.29	327.82	328.54	328.7	327.02	329.27	328.25	329.37	330.07	328.84	328.14	327.8	328.08	328.08
303.94	302.42	303.65	303.27	302.39	303.8	303.99	302.81	303.89	303.9	304.51	301.74	302.5	303.78	302.2	303.66	302.9	302.6	304.14	304.22	303.44	302.09	303.48	303.49	302.45	303.13	303.22	302.63	302.21	304.83	304.4	302.26	302.96	303.61	303.88	303.47	302.67	303.85	303.35	303.67	303.93	302.88	302.97	303.32	303.29	304.25	302.56	304.36	303.97	302.85
320.05	318.92	319.9	319.65	319.91	319.68	318.45	320.15	318.72	318.94	319.78	318.93	319.03	319.94	317.59	318.86	319.26	320.25	319.85	320.64	321.47	318.85	319.79	319.09	320.29	318.69	319.33	317.92	319.91	318.43	318.22	320.27	318.67	318.32	318.74	319.43	317.68	319.83	319.66	320.38	319.85	319.71	320.13	319.18	320.35	320.12	317.35	319.07	319.32	319.56
303.02	304.51	303.51	304.42	303.75	302.82	303.17	302.8	303.82	304.58	303.26	303.33	304.18	304.34	303.36	304.08	304.43	303.43	303.01	304.06	303.33	303.9	304.95	304.5	303.85	302.69	303.63	302.31	303.16	303.4	303.13	303.39	303.5	303.81	303.33	304.19	305.34	302.92	303.39	304.03	302.88	303.38	302.58	302.39	303.56	303.25	303.73	302.28	302.98	302.77
317.18	317.25	318.13	316.33	317.28	317.47	316.96	317.31	316.41	317.14	317.6	318.1	316.59	317.97	317.21	316.59	316.63	318.24	316.94	317.9	317.16	316.68	316.74	317.43	316.77	317.4	316.94	317.8	317.46	316.74	317.26	317.53	316.49	316.6	317.59	316.36	317.51	316.95	317.81	317.1	316.86	316.45	317.64	318.27	316.94	316.28	317.77	316.38	316.5	317.94
310.78	311.24	311.78	311.48	312.46	311.38	310.49	311.38	312.08	311.62	311	310.66	310.12	311.26	312.04	311.66	310.54	310.54	312.78	312.06	312.31	311.01	313.22	310.45	312.36	311.81	312.22	310.82	311.47	311.43	312.43	311.72	311.24	312.59	310.18	310.95	312.36	311.76	312.11	310.51	313.36	310.93	311.87	312.89	311.44	311.59	310.38	311.61	311.43	310.42
303.39	303.28	303.49	303.98	304.05	303.39	303.17	302.06	303.18	303.12	303.11	303.64	304.44	303.57	303.89	303.82	303.65	304.38	303.82	303.51	303.79	302.78	303.89	303.61	303.87	303.33	302.64	304.46	302.85	303.67	303.69	303.74	302.26	303.51	303	303.71	303.16	303.72	303.04	303.47	303.21	303.59	302.95	302.4	303.59	303.43	303.81	304.56	304.04	301.85
313.67	313.33	313.33	312.92	313.33	312.93	314.75	313.62	314.48	313.67	313.57	313.42	313.74	312.88	312.55	313.04	312.97	313.79	313.94	314.09	313.43	313.15	314.42	313.8	313.14	312.32	312.81	313.1	312.46	313.57	312.08	313.29	313.09	312.4	312.96	313.91	313.5	312.71	312.95	313.57	312.08	312.38	313.07	312.7	313.66	313.29	313.15	312.84	313.37	313.46
311.18	311.56	313.27	311.51	310.72	312.35	312.05	313.51	312.99	313.07	312.12	312.42	312.59	313.29	312.72	312.49	312.59	313.24	312.33	312.67	312.18	312.57	311.89	312.71	312.09	313.33	313.3	313.49	312.47	312.99	313	313	311.76	312.1	313.75	312.64	312.57	311.83	312.88	312.07	311.93	312.68	313.35	313.25	311.91	313.43	312.43	311.92	312.7	312.05
303.45	304.15	304.76	304.56	304.58	305.98	304.22	304.12	303.91	304	304.38	304.63	303.6	304.23	306.11	304.18	304.13	305.02	305.06	304	303.32	305.03	304.63	305.67	304.24	304.3	304.03	303.07	304.14	303.49	304.1	305.44	305.06	304.51	303.47	305.07	303.76	305.11	303.92	305.23	304.69	303.66	304.1	304.23	304.54	304.81	304.39	304.56	304.02	304.41
294.73	297.35	297.58	296.77	296.96	296.43	297.73	296.41	297.11	296.31	296.88	295.95	296.45	297.22	295.84	297.85	296.81	297.13	297.63	296.12	296.16	297.19	297.11	297.8	296.99	296.63	297.5	296.49	297.69	296.8	296.96	296.16	297.82	298.76	297.35	296.98	297.84	296.21	297.11	296.96	296.76	297.52	297.22	297.06	296.29	295.85	296.7	296.13	297.87	296.41
319.37	317.95	319.14	318.84	317.89	318.23	318.92	318.23	318.03	318.35	319.65	319.46	319.91	317.74	318.66	319.42	319.49	318.69	319.07	318.31	318.86	319.77	318.55	318.48	318.33	320.98	318.67	317.6	317.65	317.78	318.23	319.07	319.55	318.57	319.15	318.97	318.25	318.66	318.4	319.62	318.13	319.2	318.64	320.17	317.77	317.72	319.99	318.61	318.16	319.03
301.46	298.28	300.02	300.32	301.46	301.27	300.66	299.7	299.83	299.95	300.11	299.02	300.94	299.8	300.24	299.67	300.64	300.94	298.69	301.06	300.49	300.7	299.79	300.02	299.14	299.51	298.17	300.74	300.67	298.96	300.02	299.72	299.71	300.02	299.51	299.92	299.52	301.49	299.46	300.41	300.16	299.85	298.77	298.9	300.8	300.06	300.19	299.34	299.59	299.75
313.08	312.18	312.06	311.62	312.73	311.45	313.42	312.23	311.94	311.64	311.2	314.25	312.1	311.81	311.65	311.66	311.87	313.25	310.42	312.61	313.28	312.18	311.52	312.97	312.38	311.95	312.14	312.67	312.52	310.72	311.86	312.39	313.13	312.7	311.95	311.85	312.11	311.79	312.85	312.14	311.97	312.17	311.03	312.76	313.55	312.23	310.59	313.04	311.81	312.95
324.99	325.41	324.34	325.34	325.03	324.25	324.54	325.58	325.27	325.32	325.79	326.74	326.12	326.26	325.72	325.45	323.93	325.74	326.58	326.01	325.85	326.18	324.7	325.59	324.61	325.94	325.52	325.9	325.51	325.54	325.61	325.04	324.65	325.59	324.97	323.7	325.92	325.76	325.49	324.3	325.28	325.95	325.16	326.3	324.85	324.8	326.23	325.49	324.84	325.61
315.14	314.46	314.06	315.28	315.58	314.97	313.82	313.71	314.6	314.49	314.96	315.25	314.76	315.01	315.7	315.2	314.58	314.61	315.74	314.91	314.42	314.82	314.91	313.56	315.33	314.05	315.86	313.12	313.52	315.88	314.65	313.9	316.18	313.7	313.92	314.83	315.7	313.92	314.61	314.1	313.76	313.88	315.3	314.49	314.81	315.95	315.84	314.14	315.17	315.08
319.18	318.25	319.21	318.42	320.1	319.48	318.39	318.95	317.87	318.94	319.75	319.33	317.59	319.87	320.29	318.75	319.24	317.37	320.02	319.88	319.35	316.65	319.73	319.28	319.26	319.05	320.14	320.28	317.64	319.07	318.28	318.58	319.24	318.57	319.63	318.85	317.46	319.04	319.44	319.16	318.75	319.05	319.68	319.15	319.98	319.95	319.46	318.85	319.33	319.79
303.85	304.97	303.51	304.01	303.99	304.9	304.14	304.58	304.15	302.79	304.78	302.93	302.4	303.5	304.35	302.92	306.15	304.33	303.64	305.79	303.36	302.93	303.72	303.84	304.41	303.73	305.06	304.79	302.66	304.87	304.78	303.8	304.49	304.08	303.9	302.99	303.93	304.48	303.46	304.63	304.14	303.52	305.52	304.24	304.23	303.43	304.23	304.24	305.01	303.06
304.28	305.39	304.17	304.68	304.23	305.5	306	304.85	305.19	305.93	306.93	304.85	304.68	303.64	305.26	304.83	305.94	305.4	305.31	306.53	304.21	306.05	305.24	303.66	305.54	304.54	306.15	306.33	305.08	304.9	305.62	305.95	305.33	305.37	304.51	304.97	305.45	303.53	304.64	306.52	304.63	303.56	305.02	306.93	304.59	303.68	304.58	305.74	304.43	305.02
317.92	316.95	318.85	318.08	319.08	317.81	318.2	318.43	317.66	317.94	318.76	317.57	318.81	318.26	317.56	318.16	317.86	318.65	318.09	318.41	318.51	318.84	319.05	319.51	318.67	319.22	317.38	317.42	318.29	318.19	317.35	318.06	317.98	317.77	317.23	318.37	319.42	318.15	317.65	318.11	317.31	318.94	319.66	317.21	317.68	318.44	318.18	317.96	317.85	318.56
326.9	328.36	328.9	328.1	327.65	328.14	328.85	326.89	327.24	328.2	327.83	326.63	327.96	328.71	328.37	327.05	327.97	327.52	329	327.85	326.87	328.08	327.97	327.19	327.7	328.45	326.95	328.1	328	327.61	327.35	329.1	328.3	326.8	326.9	328.58	328.78	327.88	329.42	327.89	328.13	327.55	326.86	327.11	328.04	326.27	328.4	327.79	328.83	327.38
315.52	316.23	314.94	316.01	316.54	315.73	316.26	315.07	316.79	317.18	316.78	314.49	316.14	315.52	315.57	314.36	315.95	315.65	314.98	316.61	315.03	314.58	316.52	315.89	314.82	315.82	315.83	314.7	314.04	315.35	314.98	316.4	315.34	315.68	315.83	314.64	315.28	315.46	315.81	316.93	314.99	316.39	315.93	315.07	314.99	315.42	316.86	315.19	315.94	314.03
302.69	304.18	301.56	302.49	304.77	302.38	304.23	301.61	302.71	302.44	303.02	303.71	302.35	303.66	303.22	302.95	303.34	305.37	303.32	303.73	302.54	303.81	303.79	303.56	304.26	303.46	303.62	303.97	303.66	303.75	301.66	303.25	302.56	303.06	303.71	302.7	303.83	303.95	302.88	303.22	303.57	303.75	302.5	304.02	303.07	302.67	303.94	303.25	304.1	303.08
309.27	308.47	309.03	308.39	309.17	308.65	309.02	309.68	308.59	308.29	307.78	309.28	309.1	308.3	308.66	307.43	308.18	309.59	308.04	309.36	308.03	308.85	307.78	310.31	307.71	307.65	308.6	308.46	308.94	308.92	307.78	309.4	308.16	308.63	308.83	309.41	309.39	308.56	310.05	308.33	308.82	308.44	309.1	309.2	308.67	308.38	309.19	307.92	307.88	309.15
309.74	310.42	310.16	310.29	308.74	310.66	310.34	310.39	310.16	310.39	310.42	310.25	311.02	311.27	310.87	309.65	310.29	310.44	309.8	311.21	310.94	310.66	311.01	311.95	310.76	310.98	310.93	309.9	310.73	310.64	310.86	309.7	310.6	310.92	310.46	309.81	310.39	309.75	310.02	310.31	311.22	309.8	310.2	310.66	310.09	310.62	310.26	309.89	310.53	310.43
310.2	309.05	309.33	308.36	309.03	310.01	308.1	308.89	308.08	307.75	308.77	308.85	308.81	307.97	308.72	308.67	309.61	309.23	309.03	309.61	308.59	308.62	308.47	307.72	308.37	308.37	308.56	309.2	308.1	308.96	309.18	308.11	308.86	308.77	308.63	310.35	309.25	308.44	308.73	309.25	308.2	309.36	308.4	309.38	308.3	308.91	308.69	309.03	308.75	308.72
306.75	306.57	305.36	306.17	305.31	305.17	305.92	305.8	306.47	305.12	306.25	306.74	307.15	306.57	306.39	305.99	307.27	305.62	305.78	306.08	307.15	306.48	305.72	307.05	305.78	305.22	307.1	306.11	306.86	305.85	305.7	306.07	306.56	306.53	305.58	307.16	306.59	307.17	305.48	305.53	306.18	306.27	306.1	307.43	306.82	306.15	306.84	306.32	306.76	306.75
328.4	329.66	330.19	328.89	328.47	328.42	328.81	328.55	328.65	329.05	329.24	327.96	328.26	328.57	328.58	328.14	330.14	327.82	328.23	328.77	328.21	328.79	328.07	328.44	328.07	328.75	329.37	328.35	328.01	328.13	330.42	328.95	330.66	329.82	327.9	329.93	329.17	328.79	327.8	328.16	327.97	327.48	328.95	328.2	329.58	328.12	328.98	328.14	328.44	329.63
301.34	302.89	302.29	302.28	302.92	301.88	302.26	301.38	301.95	301.97	302.06	301.55	301.98	301.9	303.39	303.06	301.93	302.42	301.87	303.26	303.95	302.2	302.7	302.59	302.69	303.5	302.44	302.71	303.3	302.38	302.18	303.07	301.9	303.08	302.31	302.69	303.34	302.2	301.44	301.75	302.01	301.76	302.74	303.64	301.25	302.57	302.35	302.91	302.95	304.57
311.41	311.09	311.32	312.1	311.12	313.11	312.08	310.97	313.14	312.42	310.95	311.67	311.16	312	312.67	311.25	311.64	311.4	311.38	313.12	312.19	312.69	312.55	311.93	311.83	313.21	311.23	312.79	311.8	313.28	312.34	311.51	309.94	311.3	311.09	312.23	311.79	310.87	312.02	311.05	311.41	311.27	311.64	312.71	310.1	311.3	312.48	310.76	311.88	310.63
307.13	307.38	306.32	306.33	306.52	306.5	306.95	306.29	306.5	305.55	307.08	307.48	308.13	306.18	305.65	306.43	306.41	306.74	307.94	307.05	306.94	305.42	308.02	306.28	306.21	307.22	306.63	306.44	306.7	306.44	307.01	305.63	305.96	305.69	306.56	306.88	306.94	306.47	306.83	308.32	306.67	306.36	306.8	307.01	306.6	307.08	306.97	306.28	305.07	305.49
313.88	314.39	314.23	314.58	312.99	312.1	313.32	314.43	314.51	313.55	314.29	314.03	313.44	314.31	314.02	313.14	313.7	313.55	314.28	315.16	315.35	313.86	312.57	313.48	314.01	313.54	312.53	313.49	312.85	314.59	312.62	314.5	312.54	314.6	314	313.1	314.65	313.57	313.94	313.16	313.91	311.76	312.87	313.73	313.62	312.89	315.04	314.48	313.93	312.98
313.06	311.51	311.8	314.43	312.33	313.28	313.32	313.39	313.22	312.93	312.55	312.55	311.43	313.43	313.21	313.1	313.03	313.29	312.94	313.92	312.52	312.29	312.93	314.33	313.12	314.04	312.5	312.99	313.25	312.42	312.61	313.66	312.67	313.4	313.21	311.99	313.78	313.07	311.79	313.67	311.46	311.9	313.17	312.64	313.14	311.88	312.35	313.62	313.22	311.1
316.51	315.57	317.23	316.53	315.28	316.69	316.71	317.85	316.72	316.86	316.19	317.57	316.61	316.41	316.92	316.03	317.87	315.96	317.35	317.4	315.92	317.23	317.02	315.88	316.01	315.72	317.51	316.27	315.82	316.54	316.82	317.46	317.09	316.93	316.84	318.53	317.7	315.92	317.46	315.51	317.12	315.92	315.58	315.73	316.15	317.48	317.27	316.02	316.06	316.63
313.76	316.24	314.04	315.06	314.2	314.32	313.34	314.39	316	312.32	314.34	313.78	314.29	313.11	314.43	314.24	313.32	313.06	313.48	312.98	314.23	313.49	314.02	312.86	314.07	313.72	313.79	314.5	312.59	314.25	313.38	315.33	313.68	314.27	314.4	313.67	314.53	312.65	313.6	314.72	314.82	314.61	313.65	314.05	314.48	313.39	314.34	313.43	312.68	314.42
313.94	313.08	313.38	314.24	313.74	313.32	312.42	312.61	313.66	312.09	312.5	311.77	313.71	313.22	312.68	312.56	311.87	313.35	313.27	312.82	312.16	312.48	312.9	314	312.85	314.66	313.78	312.5	312.78	313.51	312.99	313.7	314.4	313.01	313.45	313.38	313.29	313.5	313.91	313.47	312.9	313.33	314.74	312.66	313.42	312.52	312.81	312.81	313.63	313.62
327.29	327.43	327.43	328.02	327.86	327.82	327.49	328.63	327.93	326.88	326.89	328.42	327.58	326.61	328.54	327.65	327.91	328.48	328.53	328.5	328.28	328.72	327.89	328.64	327.52	327.09	327.21	328.97	326.42	327.19	327.51	329.36	327.14	326.82	327.87	328.23	327.9	328.21	327.15	327.44	327.36	329.01	326.37	327.33	329.12	327.89	329.28	326.34	328.45	326.78
300.96	300.63	301.39	300.78	301.25	301.98	301	301.3	301.61	300.99	300.8	300.85	300.87	301.91	301.04	300.47	299.91	302.35	301.26	301.58	299.86	302.53	301.4	299.89	300.27	299.97	299.72	300.81	301.24	300.55	301.36	301.22	300.68	302.24	300.78	300.34	301.24	302.09	301.64	301.7	301.68	302.74	301.01	301.23	301.37	301.04	301.91	301.03	300.37	301.14
299.9	301.33	300.3	299.96	301.76	300.01	301.42	300.15	300.76	300.44	299.24	299.53	299.68	301.06	300.53	300.42	300.48	300.46	300.18	300.26	299.97	300.31	301.01	301	301.32	300.12	300.38	299.81	300.04	299.85	300.43	298.42	301.14	299.8	299.23	300.09	299.78	301.39	300.16	298.95	300.83	300.32	299.58	299.28	301.09	300.03	301.11	300.72	299.12	300.2
317.75	317.08	317.69	318.01	316.75	316.91	317.48	316.61	317.63	317.74	316.33	316.9	317.39	316.62	317.43	317.68	316.18	316.93	317.72	317.02	317.92	317.77	318.58	316.77	317.43	316.77	317.31	317.15	317.91	316.66	316.92	316.75	317.72	317.61	318.02	316.75	317.23	317.1	317.01	317.77	316.62	317.84	317.36	317.56	317.23	317.17	317.74	317.96	318.77	317.33
302.72	302.61	302.6	302.13	302.1	303.7	303	302.48	303.03	302.33	302.51	302.73	304.13	303.66	303.36	303.27	302.8	303.08	302.22	303.68	303.21	304.37	303.93	302.88	303.8	304.36	302.66	301.92	303.35	303.4	302.84	303.39	304.5	304.6	304	303.63	302.36	303.42	302.37	303.69	303.36	304.24	302.52	301.65	302.76	303.11	303.86	303.16	304.77	303.25
313.29	313.16	313.87	314.51	313.58	313.98	313.54	314.41	313.12	313.86	313.81	313.78	314.48	313.38	313.35	312.51	314.06	313.49	313.28	312.63	314.29	314.63	313.8	313.96	314.26	314.22	313.2	313.36	313.39	314.22	313.49	313.28	313.33	314.31	313.52	313.18	314	312.64	313.06	313.38	313.98	314.19	312.96	313.55	314.1	313.73	314.23	313.22	313.06	313.28
301.43	301.34	300.97	300.5	300.92	301.68	299.32	301.34	301.82	300.14	299.52	300.31	301.12	301.85	302.16	301.6	301.46	301.23	300.77	301.23	301.43	301.72	299.92	300.61	301.18	300.26	301.16	302.58	301.03	301.43	299.88	301.81	300.63	301.31	300.7	300.01	302.47	300.62	301.71	302.79	300.6	300.85	301.24	301.1	301.82	300.58	301.3	301.17	300.47	300.63
316.29	315.2	315.25	315.51	314.4	315.4	315.48	316.2	316.34	316.22	315.25	316.09	315.7	315.92	315.09	315.49	315.27	316.69	317.09	316.69	316.4	314.53	315.34	315.5	314.89	315.08	314.43	314.8	316.24	315.5	316.52	315.59	315.05	314.79	314.14	315.61	315.54	315.48	314.44	315.31	315.39	315.8	316.06	315.7	315.18	315.91	315	315.34	315.4	315.49
319.18	318.37	319.31	319.23	317.58	318.42	319.06	317.98	316.73	317.74	319	318.69	318.85	318.02	318.75	320.12	318.44	316.86	317.73	317.18	317.11	319.3	319.25	318.13	318.64	318.79	318.22	319.08	318.42	318.06	319.82	318.36	318.24	318.52	318.77	318.52	317.57	319.21	318.44	318.31	318.49	319.27	318.37	320	318.2	318.85	318.69	318.6	318.77	318.32
319.29	319.65	317.17	318.93	318.27	317.89	320.06	318.91	318.53	317.84	319.72	318.36	318.97	318.98	317.87	318.32	317.86	318.06	318.85	318.91	319.49	317.91	318.65	318.8	319.34	318.61	318.17	318.87	318.61	319.26	319.66	318.67	318.49	319.14	318.6	318.56	317.01	318.85	318.31	318.92	318.62	318.09	320.43	318.79	317.88	318.77	317.84	318.72	319.77	318.15
327.67	326.02	326.26	327.04	326.36	327.34	326.7	327.44	327.03	326.84	327.2	326.82	328.13	327.68	326.03	326.85	326.34	325.11	327.24	326.56	328.31	327.6	326.52	326.96	326.54	326.72	327.19	326.02	327.6	327.53	327.46	327.13	325.96	326.89	327.16	327.44	326.81	327.33	327.15	327.08	326.31	326.38	327.45	326.78	326.16	327.54	328.14	326.78	326.88	327.61
325.88	324.81	325.56	325.5	325.18	325.89	323.36	324.21	325.68	325.46	324.57	324.82	324.87	326.39	325.61	325.06	323.99	324.81	325.12	325.67	325.29	325.66	325.39	324.99	325.14	325.49	326.15	326.2	326.59	325.27	325.18	325.9	324.83	325.63	326.17	326.76	325.66	324.26	325.21	324.65	324.72	325.09	325.65	325.43	325	324.72	324.41	325.26	323.92	325.55
314.46	315.97	313.51	313.14	314.87	315.06	314.78	315.13	312.64	315.76	314.65	313.16	313.95	314.11	314.97	314.57	315.9	315.88	314.93	314.45	313.67	315.34	314.02	315.27	314.17	314.23	315.45	314.25	314.8	314.03	315.62	314.41	315.6	314.99	313.16	314.45	314.15	315.3	314.36	315.76	314.3	314.52	314.76	314.73	313.31	314.38	315.24	314.16	314.85	314.4
310.31	311.92	310.14	309.66	309.02	310.84	310.19	310.63	311.35	310.44	311.55	309.74	311.37	310.52	310.34	310.28	309.82	311.24	310.01	309.85	310.75	310.26	311.04	310.27	309.76	310.06	310.37	310.79	310.68	310.63	309.83	311.19	309.71	309.9	310.22	311.49	311.45	309.9	310.41	309.34	310.95	308.77	310.85	311.49	310.52	311.23	309.86	311.55	311.31	309.86
305.74	305.57	305.61	306.71	305.2	305.33	305.2	304.36	305.59	304.49	304.84	306.33	303.84	306.05	303.72	304.61	305.58	305.27	304.12	304.77	305.98	305.13	305.78	305.78	304.77	306.11	304.71	304.44	305.78	304.56	305.55	306.06	304.95	304.8	305.2	305.93	305.14	306.6	304.7	304.25	305.67	305.79	305.94	304.39	305.18	306.81	304.99	305.04	304.53	306
294.84	295.49	293.29	294.47	295.88	295.11	294.76	295.16	296.56	295.03	294.84	294.83	296.18	293.91	295.79	294.88	295.03	294.43	295.92	294.7	295.08	294.86	293.53	294.92	296.11	294.66	296.81	295.53	295.17	296.34	295.39	294.5	295.27	295.64	296.17	293.88	294.74	294.55	295.05	295.43	296.6	294.77	295.33	294.56	296.64	294.9	294.56	295.73	293.83	294.89
324.22	325.57	325.79	325.83	324.33	325.51	325.86	324.94	325.15	324.38	324.11	327.17	325.3	324.92	325.3	325.46	325.73	325.14	326.13	324.59	324.18	325.21	325.53	325.49	325.5	325.44	324.93	325.75	324.42	324.9	326.75	326.08	324.06	325.9	325.44	324.89	324.7	324.71	324.91	324.31	324.62	324.92	324.83	325.82	325.87	325.17	324.61	326.06	324.97	325.72
324.37	324.89	325.65	326.37	325.3	325.09	325.17	326.08	324.91	324.8	324.73	326.67	326.36	325.87	325.37	325.67	324.48	325.64	325.08	324.89	325.48	325.45	325.07	325.63	325.65	325.6	325.12	325.33	325.31	325.33	325.74	325.98	325	326.02	325.4	325.77	325.11	325.31	325.74	324.72	324.49	324.31	324.53	324.71	325.23	324.18	325.72	325.08	325.2	326.17
304.2	305.69	304.96	305.03	303.96	304.79	304.31	305.83	303.82	303.57	304.35	305.41	304.34	304.29	304.67	304.48	303.73	303.23	303.4	304.47	305.27	303.9	305.46	304.18	304.99	304.38	304.84	304.88	303.39	303.53	304.47	304.24	303.98	306.31	302.78	304.14	305.21	302.47	305.22	303.31	304.2	303.66	304.63	305.64	304.41	303.89	304.52	304.2	304.84	302.98
306.46	306.57	306.41	306.37	305.5	307.14	306.88	305.28	304.96	304.27	306.18	305.15	304.96	305.48	304.29	304.96	305.38	305.77	304.87	305.89	306.33	305.38	306.66	305.92	304.89	306.53	305.28	306.51	304.69	304.46	304.75	305.75	305.2	305.42	304.9	306.9	305.72	306.33	305.04	306.37	304.32	306.58	305.88	306.49	304.54	305.05	304.97	305.08	306.06	305.34
303.55	302.98	301.96	303.41	303.43	303.14	302.91	303.31	303.21	303.43	303.13	302.09	303.04	303.11	302.59	302.35	303.03	303.12	302.74	303.32	302.56	302.8	302.86	303.73	302.79	303.36	302.3	303.02	302.35	303.06	304.07	303.21	302.67	303.82	303.51	302.56	304.15	302.89	304.48	303.43	303.79	302.12	303.74	303.13	302.9	302.79	302.88	302.46	303.07	302.76
306.44	305.49	304.92	304.34	305.24	304.29	305.08	304.15	306.15	304.55	305.04	305.96	305.48	304.7	305.18	305.16	305.89	305.46	305.69	305.37	305.03	305.03	305.92	304.74	304.46	305.33	305.37	306.21	304.96	304.76	304.41	305	306.05	305.1	306.25	304.97	304.63	305.33	305	304.39	303.97	304.94	305.39	305.09	305.35	306.29	305.72	304.12	304.62	305.42
302.57	302.56	302.04	303.91	301.66	302.87	302.27	302.28	303.04	302.06	302.19	302.72	304.09	302.74	303.27	303.3	303.36	302.96	303.11	303.62	302.29	302.6	303.16	303.33	302.21	304.45	302.42	303.86	303.03	302.8	302.05	303.01	301.24	302.82	303.25	302.71	301.79	303.8	302.3	303.83	301.75	302.78	302.88	302.88	302.74	301.56	302.79	303.11	300.91	302.45
304.94	305.63	305.25	305.93	304.42	306.52	305.29	306.03	305.92	306.05	305.09	305.77	305.2	304.03	305.27	305.92	305.67	304.17	304.79	306.93	304.61	305.8	306.86	304.66	305.46	303.81	306.04	305.42	305.69	305.1	305.9	306.09	305.04	305.16	305.55	305.86	305.67	304.82	306.23	306.12	305.71	306.03	304.83	305.73	305.4	306.29	305.23	306.38	304.97	305.81
302.85	304.79	302.53	303.4	303.9	302.35	302.25	303.69	302.4	302.28	302.98	302.19	304.12	303.47	302.62	303.19	301.94	304.23	303.14	302.72	301.8	303.72	303	303.9	303.34	304.01	304.26	303.03	303.49	303.3	304.04	304.45	302.97	302.79	303.08	302.91	304.07	302.85	303.69	303.63	303.21	304.11	303.24	303.43	302.99	303.51	302.38	304.08	303.33	303.13
299.97	300.83	301.18	300.98	300.13	300.96	302.33	301.15	300.35	301.17	300.01	301.32	301.03	299.68	300.89	300.37	300.72	301.91	300.15	300.45	301.1	301.1	300.49	300.77	302.17	301.99	301.35	300.77	299.59	301.22	301.59	300.19	302.04	300.45	300.35	299.82	301.21	301.86	300.98	300.9	301.29	300.78	300.06	301.1	300.29	302.25	300.66	302.12	302.26	300.53
313.34	313.15	312.68	313.26	312.73	313.3	312.45	313.92	312.57	313.18	313.43	313.7	312.11	313.26	312.97	314.74	312.79	314.23	313.29	313.37	313.44	313.39	313.7	313.85	312.41	312.52	313.7	312.43	312.19	314.42	313.37	313	313.46	313.44	313.29	314.82	313.47	311.98	314.43	313.03	312.69	313	312.95	313.26	312.62	312.72	312.81	313.93	312.87	312.63
313.36	314.04	314.63	314.19	312.81	314.37	312.52	314.08	313.71	312.82	313.86	313.58	313.67	314.05	314.45	314.41	315.14	313.68	314.04	313.88	314.11	314.17	314.41	313.74	314.51	314.66	313.49	314.92	313.83	313.71	314.28	314.8	314.08	314.52	314.21	314.67	313.9	313.41	313.99	314.69	313.75	314.1	314.05	313.87	314.31	312.62	313.6	313.36	313.52	314.42
314.05	315.27	314.99	314.87	314.15	314.78	313.47	315.32	314.77	315.48	314.2	315.33	314.91	314.24	315.74	314.71	315.16	315.21	314.04	314.46	315.52	314.88	315.49	314.74	314.9	314.83	314.56	313.86	315.38	315.09	314.82	314.5	313.65	314.78	315.2	314.42	315.1	315.13	316.54	315.57	315.61	314.15	316.4	315.89	315.17	314.49	314.08	315.16	315.67	315.83
311.84	311.38	312.37	313.08	311.49	310.69	311.92	312.04	311.66	311.12	313.42	310.78	311.35	312.7	311.4	312.5	311.65	312.66	311.56	311.63	312.78	312.3	311.69	309.75	312.35	312.98	311.68	311.09	311.6	312.82	312.58	311.83	311.02	312.44	312.68	312.77	311.92	313.07	312.1	312.63	312.77	312.95	312.14	313.46	312.67	311.27	311.72	311.76	312.5	312.41
304.05	303.09	303.96	302.82	303.93	303.31	302.45	303.74	303.67	304.16	304.31	302.94	303.17	303.52	304.55	303.13	302.95	302.72	303.43	304.07	303.52	302.78	303.49	303.97	303.11	303.3	305.2	302.04	303.91	303.52	301.69	303.12	303.13	304.18	303.23	302.73	303.4	302.9	302.56	303.39	303.56	303.38	302.85	302.47	303.15	303.79	302.93	303.42	303.38	303.02
314.67	314.78	315.56	314.36	315.98	315.52	315.51	314.75	315.52	315.97	315.59	315.93	315.52	316.82	314.41	315.85	314.72	316.55	315.04	315.15	316.67	316.1	316.17	315.22	313.79	314.56	316.11	315.29	315.89	316.25	314.93	314.77	314.76	316.49	315.16	316.79	316.78	316.39	315.91	315.21	315.05	315.2	315.34	316.12	316.47	316.23	316.16	315.03	316.3	315.57
305.1	304.52	305.25	305.01	304.52	304.41	305.58	304.81	305.43	304.24	304.87	304.22	305.05	305.02	305.55	305.35	305.25	306.1	304.7	305.45	306.16	305.48	304.41	304.41	305.16	304.99	305.34	305.19	304.72	305.54	304.85	305.6	304.57	305.49	305.8	305.55	304.95	303.88	305.4	306.14	305.17	304.4	304.93	305.61	306.6	304.88	305.24	304.2	305.15	304.8
328.71	326.84	327.78	328.78	326.68	328.26	327.87	329.09	328.33	329.61	328.59	327.92	328.45	327.62	327.8	327.51	329.03	327.71	328.77	328.35	329.66	328.4	327.77	328.73	328	328.17	328.23	327.04	327.39	328.46	327.93	327.84	328.47	327.62	327.24	328.63	329.18	327.61	328.08	328.14	327.28	328.33	328.81	328.25	328.03	329.13	327.34	327.59	328.17	327.04
302.53	301.63	303.87	303.09	302.12	303.08	303.67	304.34	303.91	303.18	303.38	303.27	302.2	303.13	303.99	303.09	303.19	302.9	303.12	302.18	304.42	304.15	302.85	304.98	305.12	302.93	302.64	303.92	301.97	304	302.04	304.93	302.78	303.83	303.14	303.29	303.53	303.41	303.7	302.63	304.71	303.65	303.05	302.3	303.39	303.36	304.1	303.27	302.36	302.35
302.65	302.46	302.69	301.62	302.51	303.12	303.3	302.64	302.44	302.43	303.2	301.8	303.42	300.91	302.74	303.65	301.48	301.9	302.97	303.62	303.66	304.02	303.44	302.68	303.07	302.29	302.36	302.36	302.25	301.78	302.56	301.85	303.04	302.17	301.66	301.94	301.25	302.34	302.4	302.24	302.14	302.74	302.59	302.46	301.99	302.63	302.71	302.01	304.41	303.2
324.07	325.06	323.11	324.21	325.6	323.7	325.55	325.5	324.42	324.27	323.62	324	324.48	324.64	325.35	324.26	324.88	323.23	325.06	323.62	325.03	324.06	324.03	324.74	324.27	326.39	323.47	324.28	324.58	324.59	324.47	324.57	325.03	324.19	324.52	324.96	323.39	323.95	324.01	323.7	323.58	324.19	324.32	325.11	325.73	324.76	323.23	324.97	323.55	324.96
304.04	304.6	303.32	303.09	303.89	305.15	304.97	305.39	304.71	305.1	304.99	306.24	303.29	303.08	304.52	304.6	303.62	303.27	303.43	304.57	303.88	303.35	302.84	304.18	303.63	304.09	306.27	304.71	303.88	304.47	303.24	304.9	305.54	304.61	303.49	304.48	304.41	304.24	303.75	304.62	304.56	305.37	304.62	303.94	305.39	304.26	305.14	303.78	304.02	305.18
305.69	304.35	305.81	305.31	304.6	305.06	304.46	305.52	304.66	304.98	305.98	305.56	306.1	305.14	305.56	306.1	305.08	304.63	304.87	304.61	304.63	305.91	305.14	303.2	305.22	303.27	305.63	306.57	304.91	304.89	305.73	305.4	304.61	306.22	306.64	304.76	305.96	305.31	304.59	304.76	304.24	305.06	305.01	305.07	305.47	305.5	305.27	305.92	305.73	305
303.4	302.96	302.32	303.47	304.39	302.74	302.48	302.84	303.61	303.96	303.79	303.49	303.27	302.05	303.1	302.97	302.81	304.1	302.61	302.21	303.69	304.57	304.11	304.29	302.91	303.45	303.46	303.61	303.41	303.95	304.16	303.03	302.11	304.9	303.17	303.41	303.05	304.52	303.88	303.74	302.98	303.8	303.57	302.83	302.72	302.82	303.09	302.91	303.51	303.28
315.17	314.82	314.93	314.68	314.69	314.72	313.42	314.63	314.7	315.04	314.5	313.78	313.58	313.95	314.24	314.96	315.16	315.75	315.06	314.69	315.47	314.97	314.73	315	312.93	314.76	314.42	315.6	313.91	315.96	314.02	314.78	314.61	315.03	315.87	314.72	314.61	316.19	315.36	315.39	315.58	315.33	314.12	315.72	314.86	315.17	315.12	315.87	315.29	314.83
296.88	295.86	296.47	296.94	297.72	296.25	297.64	296.55	297.02	296.75	296.81	299.28	297.3	297.67	297.83	298.46	296.65	297.03	296.99	296.76	296.67	296.2	296.24	296.87	296.71	297.06	297.49	298.37	297.96	297.06	297.1	296.2	296.11	296.16	298.09	296.87	296.98	295.42	297.09	296.65	296.58	296.75	297.86	297.34	294.7	296.2	298.83	297.01	296.27	295.65
327.94	327.84	328.3	326.96	327.84	327.44	326.52	327.53	327.29	328.87	327.92	327.15	326.88	328.91	327.47	327.22	328.34	327.28	327.48	327.85	328.5	328.09	326.97	327.07	328.07	327.96	327.6	328.36	327.64	328.24	328.04	328.14	327.1	328.4	327.17	329.79	327.46	327.42	328.29	328.24	328.01	328.54	327.58	327.58	326.55	327.8	326.59	327.68	326.55	326.78
302.06	300.15	300.03	298.82	299.63	299.58	299.97	301.47	300.3	299.88	300.18	300.27	300.09	299.73	300.66	299.25	299.5	300.12	299.64	299.51	298.35	299.58	300.67	299.46	299.08	299.61	299.77	298.99	299.79	300.52	300.86	298.94	300.33	300.03	299.35	300.39	300.11	300.55	299.27	299.93	299.84	300.62	300.27	299.99	300.84	299.65	299.75	300.58	300.55	300.78
295.99	296.14	296.33	297.81	296.73	297.96	296.24	296.8	297.36	296.95	297.59	295.96	296.44	296.12	296.02	297.48	295.53	296.65	297.9	297.97	296.95	297.99	297.1	297.48	297.29	295.78	297.18	296.47	296.23	296.95	297.47	296.71	297.49	295.28	297.68	295.72	297.19	295.62	297.41	297.8	298.48	297.26	297.39	297.44	296.87	297.31	295.92	297.04	297.22	297.29
325.49	326.01	324.95	325.47	325.4	326	326.84	325.81	324.99	325.36	325.58	325.7	324.36	324.35	325.1	326.34	326.04	325.45	325	325.54	326.63	327.27	324.61	325.13	325.67	326.12	325.42	324.88	326.01	325.9	324.39	324.48	325.91	326.01	325.57	324.09	326.04	325.41	324.12	326.29	323.57	325.59	325.89	325.46	324.75	327.05	325.56	325.43	326.14	325.57
303.45	302.85	303.04	303.57	303.09	303.82	301.81	303.02	302.61	303	303.56	303.07	303.78	301.93	302.96	303.29	303.98	302.63	302.96	303.23	302.73	302.24	303.49	303.08	302.29	302.45	303.42	302.45	303.08	302.52	302.36	302.26	302.68	302.66	303.52	302.11	302.36	303.92	301.29	303.44	302.98	303.41	304.48	302.24	302.41	303.92	302.7	302.38	303.61	303.65
328.24	327.59	327.72	327.27	328.19	328.43	329.33	328.94	329.77	328.83	328.82	328.79	328.43	327.71	328.41	327.7	328.35	328.87	327.68	328.44	329.53	328.58	329.47	329.84	327.8	327.6	327.91	328.81	327.45	328.56	328.92	328.24	329.14	328.63	328.6	328.18	328.28	329.75	329.12	328.67	328.74	327.95	327.43	329.35	328.55	328.99	329.24	329.12	329.05	327.23
303.21	304.36	302.65	301.93	302.38	302.79	302.9	303.27	303.26	302.98	303.39	303.46	303.23	303.5	302.79	303.06	303.93	303.79	304.12	304.15	302.95	304.2	303.34	303.62	304.48	302.79	303.69	302.9	304.22	303.17	302.94	303.45	302.26	302.21	302.69	303.07	302.93	302.84	302.43	303.67	303.52	301.57	302.69	303.76	303.08	303.98	302.39	302.79	303.31	303.56
306.5	305.71	304.47	304.92	307.76	305.23	305.01	306.03	305.81	304.87	305.16	304.51	303.74	304.88	304.29	305.19	306.07	304.14	305.27	305.8	305.39	304.87	304.25	304.5	305.73	305.86	305.06	305.51	306.27	305.28	305.28	305.4	303.95	305.42	304.93	304.43	304.42	305.57	304.99	305.6	305.94	305.96	305.59	306.14	304.88	304.7	305.86	305.27	306.51	305.69
310.9	311.16	311.36	309.64	311.03	311.28	310.6	310.3	311.48	311.6	311.01	309.44	311.64	311.78	312.14	310.66	311.01	311.02	311.22	310.52	310.06	311.83	311.44	310.96	310.96	310.05	311.37	311.01	311.65	310.22	310.99	310.31	311.82	310.04	310.66	311.09	310.87	311.48	310.41	311.38	311.4	310.6	310.91	311.04	311.16	309.78	311	310.96	311.2	311.16
313.77	313.13	312.62	312.61	312.06	311.85	313.41	312.85	311.88	312.24	313.34	311.67	312.28	314.1	311.33	313.44	313.21	312.51	312.82	312.95	311.85	312.12	312.97	311.62	313.24	312.14	312.95	312.66	313.72	311.91	312.55	312.28	311.79	312.03	311.27	312.69	312.9	311.98	312.91	313.43	314.16	310.8	312.39	312.01	313.04	312.36	312	313.7	311.59	312.91
303.84	304.88	305.03	303.8	302.93	304.7	304.32	303.96	304.94	304.66	303.89	304.59	303.34	305.5	303.36	304.46	304.96	304.78	305.17	304.62	303.12	303.46	304.5	303.96	304.5	305.06	304.03	304.51	304.95	304.96	305.04	303.87	303.74	303.14	305.44	304.18	305.1	305.09	304.72	304.41	304.46	305.15	304.22	304.46	305.55	303.54	304.84	304.28	304.98	304.59
294	294.22	295.17	293.96	294.9	294.13	293.15	294.86	293.97	293.85	294.05	293.26	294.47	294.02	293.55	293.43	293.92	292.2	294.25	292.69	293.79	293.1	293.68	293.71	294.51	294.41	293.58	294.12	293.39	293.31	293.47	293.52	294.96	293.53	294.98	293.34	294.04	293.59	294.12	294.01	294.22	294.33	294.14	295.01	293.81	293.22	295.04	293.73	293.22	293.1
301.29	299.99	302.28	301.95	301.2	300.21	301.92	302.16	300.82	302.36	300.63	300.46	301.59	300.29	300.73	300.83	302.21	301.13	300.37	301.92	301.9	301.35	300.8	300.96	301.9	299.42	300.3	300.67	300.93	300.76	301.79	300.64	301.25	300.93	301.21	300.45	300.42	302.28	301.15	301.05	301.57	300.46	300.55	301.28	300.89	301.33	301.35	301.81	299.9	299.36
302.9	304.01	304.48	303.09	302.01	303.49	303.55	304.38	303.41	303	304.05	304.37	302.99	303.65	304.32	303.84	304.06	303.57	303.55	303.89	304.21	302.79	303.53	303.3	304.62	304.49	303.91	304.05	303.78	302.71	303.18	303.87	303.81	302.31	303.93	302.5	302.86	302.56	303.83	303.81	302.2	304.23	304.03	304.02	303.66	302.93	303.47	302.47	302.89	302.8
305.05	304.53	304.35	303.23	306.39	302.83	303.71	304.72	303.75	305.29	304.09	303.88	303.87	303.65	304.76	304.75	304.93	303.85	305.51	304.8	303.69	303.06	304.44	304.31	305.53	302.91	303.99	304.18	305.54	305.41	303.32	304.05	304.22	303.01	304.94	304.38	304.81	304	304.58	304.43	303.99	303.34	304.64	304.54	303.49	303.78	304.84	303.75	304.82	304.31
311.83	313.67	311.74	313	313.46	313.07	314.41	313.66	313.89	312.16	312.01	312.41	313.14	312.57	312.86	312.79	312.28	312.49	313.1	313.02	312.55	313.03	312.8	313.74	313.72	313.74	312.62	312.17	312.87	312.21	312.61	312.01	313.73	312.85	313.28	312.87	312.91	312.72	313.44	312.35	312.33	314.47	311.76	313.87	314.61	312.6	313.01	313.11	313.4	312.39
306.08	304.25	304.08	304.33	303.41	304.14	303.66	304.59	303.93	305.17	302.87	304.3	303.5	303.61	303.92	304.47	304.32	304.28	303.85	303.3	304.92	303.51	306.23	304.53	304.66	305.28	304.59	305.76	304.69	305.21	303.67	303.93	303.27	303.86	303.84	304.7	304.87	305.14	305.01	303.38	303.69	304.77	302.98	304.19	303.89	303.97	304.88	305.01	304.01	303.67
316.42	317.74	318.29	318.59	316.8	317.66	317.97	317.06	315.69	316.68	316.31	318.33	317.06	317.6	316.91	316.23	316.31	317.8	317.5	317.34	317.7	317.24	317.05	315.24	318.3	317.68	316.89	316.88	317.6	316.6	317.49	317.09	317.76	318.9	316.66	317.14	316.87	317.42	317.21	316.62	317.82	316.97	317.24	317.58	316.65	316.64	318.03	316.72	316.94	316.8
304.82	303.56	303.09	302.91	303.58	302.7	303.84	302.69	302.7	303.56	302.9	304.05	303.69	304.79	304.56	304.54	304.31	303.33	303.87	303.25	304.04	303.82	303.64	303.44	304.17	302.95	303.77	303.84	304.28	302.57	303.16	301.98	302.58	304.26	303.62	302.83	302.77	303.25	303.96	301.68	303.77	303.35	302.59	303.47	303.57	302.52	302.42	302.54	302.96	302.39
303.92	303.8	303.35	302.91	303.43	303.64	303.62	302.72	303.35	304.19	302.93	303.46	303.03	304.82	303.18	302.69	304.12	303.75	303.42	305.5	303.39	303.75	302.27	303.62	302.92	304.54	302.49	303.96	304.01	303.22	303.41	304.07	303.16	305.18	303.71	304.78	303.47	304.67	304.82	304.44	303.72	304.32	303.29	303.64	303.57	304	303.38	303.69	304.24	304.23
315.68	314.73	315.28	315.24	314.78	315.69	316.02	315.53	316.55	315.81	314.76	316.13	314.86	315.58	314.97	315.95	315.54	316.45	314.99	315.75	316.45	314.73	315.32	316.12	315	314.96	315.55	316.25	315.5	314.68	316.39	316.36	314.38	316.5	316.08	317.31	314.42	316.8	314.45	315.33	315.66	315.59	315.22	316.03	316.2	316.07	316.77	316.36	315.41	315.28
315.5	315.3	315.9	315.32	315.34	315.8	314.72	315.04	314.75	313.88	314.02	314.48	312.62	315.18	314.69	315.23	314.25	314.51	314.54	315.78	315.59	314.63	315.49	315.09	313.5	314.18	314.79	314.31	315.51	314.46	315.76	314.55	314.49	315.09	315.09	315.74	314.99	315.57	314.75	315.53	314.73	314.34	315.09	315.08	315.14	314.16	314.53	314.26	314.91	315.81
311.64	310.78	312.45	310.71	312.2	312.37	311.53	312.07	312.51	311.75	310.95	309.87	311.85	310.34	312.35	310.47	312.35	311.6	312.24	310.82	312.11	310.8	312.07	312.09	311.95	310.71	311.6	311.1	311.06	312.06	310.73	311.75	312.55	310.71	312.19	312.62	310.75	311.98	312.94	310.42	310.37	311.54	310.85	312.46	311.32	310.9	311.87	311.15	311.21	312.48
317.97	317.14	318.49	318.58	317.6	318.79	318.94	318.33	317.84	318.06	317.64	317.36	317.55	318.29	318.14	318.01	318.31	318.26	318.66	317.93	318.39	316.22	318.67	319.6	317.65	317.27	318.34	318.4	317.8	317.16	317.83	318.83	317.72	317.47	318.67	317.67	318.85	318.53	318.03	318.05	317.77	318.28	318.66	318.86	319.06	318.97	317.71	318.78	318.24	317.67
312.76	313.21	313.62	312.4	312.99	313.6	313.21	312.83	313.6	312.52	313.3	313.22	312.79	314.25	312.84	312.4	313.83	311.97	312.2	313.4	312.54	313.24	313.58	312.26	312.33	312.73	312.67	312.68	312.14	312.54	312.55	312.93	313.81	313.24	312.85	313.21	312.4	313.38	312.41	313.07	313.95	313.99	313.78	312.74	312.43	313.34	312.75	311.84	312.87	313.34
316.28	316.74	317.05	315.81	317.92	315.46	316.72	315.52	316.15	316.25	318.2	316.7	317.27	317.05	316.71	316.95	316.17	315.94	316.43	317.32	315.65	317.22	316.99	316.66	315.86	315.8	316.07	316.65	315.73	316.49	316.73	316.58	315.51	316.56	316.49	316	317.5	318.17	316.32	316.64	316.47	317.89	316.22	316.09	316.67	316.48	316.39	314.81	316.47	316.59
302.9	303.62	303.39	303.64	302.78	301.94	303.01	302.6	302.52	303.77	302.74	303.62	303.68	303.59	303.38	303.29	304.62	304.74	303.09	303.83	303.14	304.28	301.81	303.38	303.07	303.11	302.73	303.41	304.87	303.83	303.96	302.79	304.12	302.48	303.63	303.61	304.49	303.02	303.49	302.61	303.24	303.35	304.66	303.6	303.79	302.68	303.72	302.57	303.53	303.37
318.73	319.48	319.11	318.62	318.6	318.06	318.52	318.55	318.85	318.9	318.06	318.82	319.59	318.72	318	318.55	319.15	317.53	318.75	318	319.2	318.62	319.55	318.39	319.24	315.91	319.45	318.38	320.12	319.12	318.66	318.39	319.08	318.89	318.91	318.94	319.39	319.93	319.56	319.55	318.17	318.24	320.32	319.95	319.22	319.15	317.97	319.18	318.72	319.5
305.09	304.7	304.62	305.92	305.13	305.8	305.11	306	305.19	305.61	305.09	305.01	305.27	305.34	305.07	304.85	305.39	304.67	305.42	306.23	305.37	306.52	305.06	304.35	306.16	304.79	304.26	303.51	305.17	304.99	303.33	305.16	305.23	305.43	305.16	305.72	304.97	305.82	305.61	304.31	304.29	304.12	305.13	305	305.82	305.17	305.75	305.97	305.4	305.14
303.33	302.12	304.71	302.94	303.62	302.9	302.8	303.84	303.61	304.63	303.41	303.53	304.08	301.75	302.76	301.99	304.36	301.89	302.35	302.18	304.25	304.27	302.35	303.46	304.45	304.43	302.84	302.58	303.03	305.15	303.05	302.9	304.32	304.35	303.54	304.01	303	303.1	305.17	302.66	303.29	304.79	303.73	302.04	303.95	303.52	302.87	302.94	303.76	303.29
295.65	295.38	295.34	295.92	293.76	295.49	294.95	294.96	295.44	296.13	297.06	294.47	295.18	294.34	294.82	294.83	295.85	294.58	295.46	294.31	295.46	294.43	296.39	295.3	295.55	295.15	295.19	294.31	295.05	295.65	295.79	293.93	295.5	294.96	295.1	295.01	295.43	294.66	293.43	295.45	294.46	296.02	295.69	295.35	294.41	294.38	295.78	294.29	293.47	294.12
310.45	312.4	312.63	311.12	309.68	311.47	311.5	311.54	312.35	310.19	312.91	310.91	310.94	310.44	311.01	311.98	309.92	311.57	312.57	311.27	312	311.67	311.74	312.45	311.72	313.13	310.69	310.95	312.58	312.55	311.71	312.15	309.79	311.19	311.33	311.67	312.31	311.8	311.09	311.42	311.46	311.82	311.5	311.7	312.16	311	311.53	310.63	311.01	311.25
317.39	316.71	316.49	315.5	316.05	316.62	317.77	317.2	317.46	316.02	316.59	315.43	316.76	316.17	316.52	317.6	315.95	316.42	317.09	317.05	316.83	317.65	316.37	315.43	317.24	316.04	316.58	316.63	315.78	315.86	315.87	316.68	317.67	316.14	315.61	316.86	316.63	316.48	316.31	314.78	317.34	316.64	316.71	317.04	317.07	315.97	316.9	315.63	317.13	316.84
318.38	317.72	317.03	317.48	316.83	317.43	317.8	318.34	316.54	317.26	316.72	317.26	316.34	317.9	318.16	317.36	317.5	317.26	316.69	316.84	318.11	318.02	317.58	316.39	317.27	316.76	318.07	317.04	316.84	316.25	316.82	317.76	318.27	318.26	316.93	317.49	317.58	316.33	316.75	316.46	316.9	318.01	316.87	317.1	317.68	317.88	317.05	317.02	316.53	316.51
319.13	318.31	319.8	318.93	319.87	319.06	318.18	320.4	319.25	318.26	318.03	319.75	318.6	317.6	319.72	319.8	319.51	320.14	318.37	319.95	319.89	318.37	318.89	319.54	318.75	319.62	318.31	319.51	319.16	319.53	318.78	318.75	318.71	318.8	318.69	318.13	319.89	318.27	319.34	319.83	318.76	319.25	320.17	320	318.42	320.05	319.85	321.15	319.03	319.29
316.14	315.88	316.43	315.78	316.52	315.31	315.88	314.8	315.02	315.25	316.12	315.65	315.91	316.31	316.58	316.59	315.67	315.6	315.91	315.33	313.73	315.49	314.77	316.16	315.98	315.79	315.99	314.82	316.65	315.36	315.88	315.48	314.39	315.95	314.57	314.66	314.5	315.57	314.38	315.45	316.42	316.64	316.5	315.97	314.94	315.03	315.07	315.79	315.3	315.99
294.71	296.29	295.43	294.61	296.24	294.06	296.21	294.84	295.12	293.95	294.71	296.35	295.45	294.79	294.44	294.85	295.76	294.69	294.82	294.62	295.29	294.82	295.25	294.52	295.97	295.32	294.78	295.84	295.47	294.21	295.32	294.88	295.05	294.4	294.85	294.35	294.84	295.4	294.74	293.93	295.23	295.64	295.91	295.21	294.27	294.84	295.87	295.13	294.28	294.41
313.04	311.24	311.97	313.21	312.14	313.27	314.44	312.3	313.1	312.62	313.28	312.45	313.3	312.62	311.65	312.06	313.39	312.31	313.5	312.72	313.59	312.85	312.79	312.28	312.87	311.98	312.65	313.14	313.36	312.97	311.96	312.57	312.95	312.46	312.11	311.52	312.85	313.34	312.33	312.33	313.49	312.66	313.96	311.41	313.06	312.04	312.2	313.17	312.66	311.56
313.74	313.65	314.49	314.49	314.28	314.12	313.79	314.43	313.46	313.7	313.53	314.66	314.49	312.67	314.73	314.36	313.25	314.17	314.79	313.09	313.36	313.58	313.11	313.04	313.36	312.69	314.84	313.64	314.23	312.6	314.22	313.96	314.17	313.99	314.24	313.79	314.9	314.95	314.33	314.14	314.93	313.99	313.57	314.35	313.13	313.21	314.17	314.57	313.22	313.94
310.97	311.28	310.06	309.75	310.63	310.66	311.43	310.69	310.97	309.42	311.46	310.49	310.88	311.02	310.7	310.89	311.44	310.59	311.28	310.78	310.35	310.18	310.89	311.64	310.86	311.59	311.26	309.97	310.16	310.17	310.73	311.31	310.03	311.38	310.35	310.07	309.92	310.21	310.99	310.37	310.09	309.8	310.97	311.51	309.83	310.44	311.12	310.06	310.78	311.38
308.7	308.23	309.55	308.87	309.06	310.16	309.03	309.39	308.88	309.48	308.82	309.18	308.51	309.14	309.68	309.44	309.12	308.72	309.06	308.95	309.62	309.3	310.27	308.44	308.53	309.44	308.98	307.62	308.19	308.88	308.25	307.99	308.88	308.13	310.01	309.13	306.72	308.09	309.57	308.92	308.17	308.87	307.82	308.19	308.69	310.62	308.1	309.47	309.2	309.12
313.62	313.37	311.72	312.32	312.47	312.63	312.52	313.4	313.02	313.41	312.78	312.87	312.42	313.54	312.97	312.44	312.88	312.23	313.61	313.41	311.73	312.56	313.16	313.24	313.11	312.57	312.05	313.57	314.17	313.17	313.45	313.15	313.06	314.63	313.47	312.26	313.2	312.8	312.26	313.14	311.73	313.51	313.1	311.56	313.06	313.72	313.17	313.67	314.18	312
313.51	313.08	312.41	312.65	312.84	313.67	311.85	312.37	313.68	315.3	314.07	313.1	312.23	313.72	313.38	313.5	313.41	313.5	312.91	313.91	314.42	313.82	314.07	313.99	312.88	313.33	313.04	312.8	313.75	314.27	312.74	312.93	313.23	314.08	312.33	313.64	312.99	312.12	312.3	312.99	313.39	311.49	312.34	312.97	313.16	313.78	313.39	313.33	313.51	313.95
307.38	306.03	307.83	306.31	306.34	306.96	306.01	307.06	307.15	307.31	306.52	305.88	307.04	307.59	306.11	307.83	307.32	306.32	306.43	306.55	305.95	306.66	307.41	306.62	306.77	307.03	305.56	305.81	306.51	306.89	307.03	307.81	307.22	306.93	307.38	306.34	308.01	306.6	306.72	306.72	306.44	306.34	307.31	305.9	307.25	307.59	306.59	307.38	307.07	306.54
312.53	312.06	312.72	314	312.48	312.62	313.43	312.87	312.81	313.61	312.39	312.68	312.26	312.15	313.58	312.81	314.02	312.82	312.18	312.05	313.25	313.3	312.33	313.64	313.3	314.41	312.68	312.77	312.47	313.59	313.19	312.51	313.42	313.16	312.94	311.64	314.5	313.19	313.16	313.79	312.9	313.29	313.92	312.74	314.47	312.13	312.56	312.49	312.63	313.85
310.8	311.47	309.86	309.85	311.25	311.59	310.95	310.2	311.03	309.71	310.87	311.09	310.03	311.16	312.18	310.29	311.22	311.15	310.49	310.29	310.43	311.15	309.95	310.25	311.25	311.18	311.8	310.24	310.92	311.34	310.66	310.41	309.91	309.76	311.33	310.28	310.79	309.43	312.37	310.15	311.37	310.74	311.06	311.02	310.89	311.85	310.64	310.37	309.92	312.36
310	310.17	309.36	311.15	310.65	309.52	311.28	310.35	310.13	310.61	309.59	311.12	310.17	310.52	310.5	309.75	310.28	311.76	310.9	309.82	310.02	310.49	311.5	309.86	310.85	310.71	309.87	311.01	311.12	309.64	309.68	311.18	311.43	309.56	309.65	309.84	308.81	310.78	309.95	310.53	310.33	310.83	310.27	309.41	310.52	309.06	309.37	309.96	309.27	311.38
316.99	317.61	317.22	317.69	317.4	317.07	317.38	316.55	317.89	316.19	318.48	316.28	317.41	318.5	318.07	316.77	317.61	317.35	316.26	317.69	317.99	316.04	317.03	316.94	317.92	317.28	317.82	316.37	317.54	317.38	317.48	317.09	317.8	317.54	317.61	318.02	318.07	317.59	318.49	317.02	317.6	317.14	317.21	317.16	317.59	317.59	317.33	316.38	317.62	318.15
317.15	316.93	317.57	316.5	317.67	316.87	317.45	316.88	318.14	317.59	317.07	318.62	318.2	317.92	316.67	318.38	317.28	316.83	318.92	316.37	316.74	316.98	316.2	318.18	317.7	316.39	316.35	316.81	317.51	317.8	316.28	317.45	317.89	318.26	317.69	317.82	318.65	317.66	317.85	316.91	316.93	317.07	316.28	315.83	317.7	318.18	317.67	317.97	315.62	316.79
303.17	302.51	304.07	302.4	302.13	303.41	303.67	303.2	302.25	303.34	302.35	304.05	302.93	302.37	303.01	302.21	302.91	302.18	303	303.01	302.58	303.87	303.33	304	302.1	303.71	302.21	302.89	302.02	302	302.97	303.55	303.11	303.2	303.35	303.2	303.05	303.2	303.47	303.11	303.4	303.66	303.81	303.18	303.9	304.41	303.16	303.67	304.32	302.57
301	301.7	301.11	300.39	302.23	301.47	299.21	300.45	299.19	301.2	299.55	301.13	301.54	300.04	300.84	301.81	300.97	300.96	301.67	301.73	299.57	300.71	300.7	300.31	301.23	299.17	300.97	300.98	300.99	300.66	300.79	301.24	300.62	301.93	300.35	301.26	301.13	301.21	301.05	301.84	300.84	299.89	301.79	301.71	302.19	300.62	301.2	301.29	301.12	301.3
310.99	311.24	311.88	310.51	311.68	311.5	311.94	311.82	311.2	310.63	311.96	310.95	312.36	310.89	310.34	310.11	310.23	311.73	311.89	311.41	310.71	311.46	312.13	309.69	310.81	310.73	310.99	310.26	311.82	311.91	311.46	312.91	309.87	310.25	311.86	310.63	310.72	310.34	311.55	311.56	310.66	311.86	310.98	311.28	311.97	311.88	312.25	310.91	311.21	311.3
301.89	302.86	301.04	302.9	302.32	304.7	303.35	302.41	302	303.08	302.02	302.38	302.88	302.9	302.17	303.41	302.86	302.71	302.48	303.49	302.89	302.38	303.32	302.83	303.19	303.71	302.35	302.15	303.07	302.92	303.15	302.89	302.16	301.48	302.94	302.51	304.2	303.6	302.89	302.89	304.12	301.5	302.85	302.55	301.56	302.59	303.69	303.42	302.33	302.47
328.11	329.49	329.2	330.26	328.89	329.51	329.37	329.15	328.42	327.79	330.28	329.45	329.49	328.64	328.17	329.7	327.79	329.41	329.5	327.99	328.39	328.22	328.17	329.89	327.4	328.48	328.51	328.21	328.82	329.72	327.62	328.63	327.57	328.43	327.61	328.98	328.94	327.86	327.8	328.2	327.93	329.01	328.96	327.47	328.09	328.62	329.41	327.94	327.55	328.72
296.19	296.14	297.51	295.96	298.13	296.45	297.15	297.27	296.87	296.96	297.55	296.95	296.82	296.99	296.77	296.31	297.11	297.7	296.68	296.25	298.18	297.58	296.75	295.84	296.74	296.43	296.35	296.85	296.38	297.8	296.48	297.02	296.4	296.77	297.07	296.6	296.36	296.18	296.59	298.1	296.02	296.53	296.19	296.47	295.76	296.95	297.86	295.98	297.3	296.44
313.91	312.36	313.53	313.52	314.91	314.47	313.71	314.32	313.14	313.33	313.33	313.47	313.51	314.25	315.3	313	313.59	313.72	314.73	313.69	312.9	314.09	314.19	315.91	312.9	313.3	313.17	312.13	313.95	313.98	313.5	314.23	314.35	315.12	313.2	313.19	313.61	313.4	313.42	314.44	313.77	313.87	312.53	313.05	313.72	313.76	314.13	314.37	313.63	315.29
295.27	295.56	294.86	295.76	295.94	295.27	294.81	295.51	294.96	294.57	295.43	296.44	294.53	295.28	295.47	294.18	295.52	294.87	295.45	295.27	296.11	295.39	294.68	295.29	295.24	294.09	293.89	295.74	294.82	295.41	295.55	295.95	295.49	294.69	295.37	294.94	292.83	295.63	296.03	295.07	295.41	294.57	294.45	295.03	294.27	294.87	294.91	296.02	295.4	295.66
316.55	316.72	317.23	317.18	317.1	316.86	318.01	317.71	318.29	316.98	315.72	316.68	317.72	316.75	318.07	316.89	317.04	317.87	316.82	317.46	317.99	316.76	316.27	316.69	317.79	316.67	317.5	318.03	317.7	317.65	318.22	317.03	317.18	318.62	315.96	316.96	316.22	317.22	317.75	316.31	318.01	316.83	316.9	317.83	316.54	317.61	318.71	318.26	318.29	316.13
304.58	304.91	304.96	303.91	303.51	304.19	304.73	304.42	303.78	304.1	304.31	303.91	305.44	302.91	303.89	302.7	303.35	303.79	305.08	303.97	303.2	303.37	304.53	304.75	303.53	305.61	303.25	304.02	304.72	302.65	303.6	303.16	303.48	303.32	304.05	305.14	304.2	303.48	303.9	303.08	304.35	303.29	304.14	303.45	305.14	303.43	303.94	303.62	304.71	304.05
310.7	310.31	310.54	311.13	310.33	309.69	311.5	310.47	309.71	310.75	310.07	310.09	310.19	310.96	309.78	311.84	311.25	310.44	310.2	311.24	310.64	310.8	311.47	309.98	311.08	310.48	311.12	311.71	311.14	310.67	309.96	309.04	309.51	310.8	310.65	310.44	311.34	310.72	310.29	310.91	310.53	310.03	311.97	310.99	309.05	310.29	310.14	311.71	310.71	309.01
303.6	302.35	302.22	302.98	303.86	302.88	303.21	302.7	302.56	302.79	302.17	303.07	302.94	302.68	301.75	303.23	302.27	303.05	303.03	303.89	301.94	302.81	302.67	302.11	303.09	302.77	303.05	303.09	303.72	302.47	302.41	302.81	303.34	302.68	300.96	302.95	301.87	302.53	303.35	303.31	302.3	302.95	303.25	302.7	303.16	303.99	303.39	302.73	302.98	303
300.59	300.24	298.61	299.53	299.35	300.55	301.38	299.04	299.63	300.67	299.23	300.05	300.1	299.5	300.77	301.22	300.41	300.1	299.31	299.52	299.9	300	300.73	299.15	299.73	299.77	301.35	300.22	300.33	301.45	299.62	300.21	300.39	300.36	300.84	298.95	299.63	299.01	298.84	299.72	300.95	299.99	298.68	299.99	300.58	300.82	299.48	299.89	299.49	300.78
315.85	316.03	314.2	314.16	315.32	314.94	315.48	315.09	315.3	315.98	313.96	314.85	314.07	315.44	315.69	313.72	314.86	316.62	315.11	314.84	315.89	315.28	314.72	314.8	314.62	315.2	314.17	314.2	316.13	314.97	314.53	315.4	314.99	313.82	314.68	315.01	314.34	315.55	315.2	315.62	314.39	315.73	315.51	314.92	314.86	314.97	315.56	314.5	314.85	315.04
323.95	323.54	324.86	325.45	323.58	324.21	324.76	325.11	325.57	325.33	323.89	324.16	324.87	324.65	323.78	324.24	324.83	325.08	324.49	324.49	325.19	325.39	325.38	324.23	326.3	323.96	323.73	324.42	325.99	324.61	324.84	323.41	324.33	326.01	323.89	325.7	324.52	324.43	325.3	323.75	324.59	325.42	324.52	323.81	325.63	323.41	324.66	324.96	322.1	325.62
314.83	314.41	316.28	315.45	315.03	314.57	315.28	315.07	313.79	315.15	314.93	314.99	314	315.96	314.17	315.52	314.76	315.11	314.34	314.27	315.31	315.07	315.53	316.23	315.3	315.89	314.44	314.38	314.8	315.71	313.79	315.55	316.17	315.01	314.51	315.48	315.71	316.08	314.31	314.88	314.41	315.62	314.05	314.67	314.54	313.6	314.92	315.48	314.32	314.29
316.06	315.22	316.22	316.85	315.64	314.91	314.92	316.6	315.31	315.89	316.81	316.2	316.29	315.79	315.99	316.08	314.82	315.7	315.3	314.83	316.37	316.56	316.45	315.54	314.58	315.19	317.22	315.77	315.97	315.5	316.1	316.9	316.76	315.83	316.82	316.84	316.08	315.85	317.18	315.85	315.46	315.81	316.89	316.66	316.1	316.43	315.16	316.32	314.21	316.54
296.46	296.89	296.55	297.15	296.34	296.78	295.37	297.19	297.97	296.47	296.35	297.81	298.86	296.91	297.76	296.61	295.63	295.98	296.66	296.49	297.07	298.62	297.44	297.12	297.83	296.14	295.74	297.65	297.59	296.29	297.75	297.49	296.96	298.04	297.77	297.17	296.29	296.74	297.29	296.4	297.76	296.54	297.75	296.81	297.16	296.93	297.12	296.59	296.62	297.71
313.4	314.32	313.61	315.57	315.22	314.67	315.37	313.75	313.79	315.64	314.64	314.93	315.76	313.35	315.36	315.15	315.02	314.3	314.37	314.86	314.97	315.74	314.27	313.93	315.12	315.75	316.7	314.88	313.6	315.02	314.6	315.51	314.3	316.65	315.67	314.22	314.38	314.99	314.94	314.31	314.31	314.9	314.26	315.33	314.1	316.61	314.81	316.31	315	314.23
303.5	303.38	303.86	303.36	303.19	302.95	302.33	301.25	303.49	303.67	303.59	303.19	303.76	304.01	304.08	303.33	304.29	303.52	302.89	302.61	304.57	303.22	303.38	303.2	304.66	301.43	302.62	303.44	303.2	302.2	303.44	303.35	302.83	302.47	302.49	304.63	303.45	304.01	304.08	303.41	303.61	303.75	304.72	302.06	302.87	303.16	303.66	303.51	303.45	303.17
312.18	312.71	313.57	313.41	311.59	313	312.88	312.97	313.94	313.47	312.93	312.73	312.78	312.09	314.08	313.71	313.05	312.97	312.53	314.45	312.96	311.87	312.95	311.85	313.29	313.38	312	311.69	312.65	312.27	312.74	311.79	312.97	313.09	312.12	312.76	312.55	313.6	312.89	312.65	313.78	312.74	312.1	313.3	313.08	313.15	312.92	312.84	313.57	313.01
326.81	326.95	326.2	327.42	327.77	327.36	328.5	327.76	327.5	327.74	326.34	328.14	328.34	326.49	326.42	326.55	328.57	327.31	326.52	326.75	326.85	326.2	326.75	326.03	326.68	327.4	326.84	327.85	326.71	327.43	326.77	327.1	327.03	328.26	327.87	326.14	327.38	327.2	326.26	326.87	325.36	327.3	326.86	328.12	327.22	327.24	328.5	327.1	326.78	326.15
324.43	324.93	326.03	324.59	324.25	324.93	324.29	324.25	323.16	324.04	325.32	325.04	324.58	324.41	325.1	325.08	323.87	325.18	324.84	325.17	324.52	323.49	323.76	325.32	323.45	325.03	324.6	324.16	324.05	324.98	324.6	323.86	325.6	325.71	325.35	323.92	324.45	325.02	325.47	325.03	324.8	324.61	325.46	323.76	324.26	323.48	324.47	325.54	325.59	323.86
303.39	303.5	303.86	303.53	303.58	302.57	303.04	303.94	303.59	304.47	303.25	302.38	304.18	302.77	302.08	305.04	302.79	303.59	303.37	302.37	301.92	302.63	302.79	304.75	303.3	303.55	303.79	303.12	302.86	302.18	303.88	304.36	302.87	304.2	303.33	302.31	303.83	303.78	303.29	302.81	304.12	304.81	301.93	303.35	303.09	302.32	302.64	303.04	304.07	304.08
304.83	304.73	304.95	304.73	305.86	304.29	303.87	303.77	303.61	305.03	304.7	304.69	305.55	305.3	304.97	304.12	304.93	304.18	304.44	305.33	304.7	306.25	304.15	304.32	304.62	305.7	304.85	304.1	305.53	304.87	305.07	303.93	304.77	304.21	303.68	303.89	304.93	304.17	305.23	304.64	305.06	304.79	304.83	303.95	303.77	304.03	305.91	305.24	304.89	305.01
313.98	315.41	315.11	314.34	315.47	314.22	314.46	314.09	315.88	314.29	314.7	315.05	315.34	315.02	314.04	315.07	314.52	315.52	315.88	316.61	313.96	314.6	315.68	314.2	315.87	315.34	313.8	315.16	315.3	314.75	314.86	315.03	314.9	316.37	314.3	315.27	315.47	315.37	315.4	315.28	314.42	314.06	315.41	315.29	315.58	314.77	314.71	313.93	315.08	315.15
305.13	305.03	304.88	305.62	304.58	305.75	305.36	304.21	304.7	304.94	305.64	305.38	303.79	304.76	304.49	305.72	306	306.13	305.82	306.08	304.75	305.99	306.85	306.28	304.6	306.25	303.61	305.07	305.06	306.02	305.44	304.69	305.52	305.09	305.51	305.19	305	306.57	306.22	304.59	304.32	305.25	305.96	304.92	303.8	305.11	304.83	303.97	306.2	305.15
314.41	313.9	314.84	313.17	314.8	314.51	314.17	314.33	313.79	313.35	314.64	313.81	315.16	314.93	314.42	313.53	313.35	314.64	312.5	313.81	312.41	314.24	314.88	314.55	313.97	313.25	314.13	313.41	313.96	313.56	313.78	314.29	314.23	312.93	313.2	313.67	313.34	313.34	313.71	313.65	314.39	314.35	313.5	312.39	313.52	312.53	313.27	315.47	312.65	314.48
313.17	315.25	313.5	313.15	313.16	313.8	313.46	313.1	313.99	313.25	314.13	312.39	314.33	312.59	312.93	312.8	314.56	313.21	313.15	313.06	314.98	313.59	314.54	312.07	312.01	313.07	314.31	313.38	313.51	313.7	312.18	312.37	313.61	312.76	313.29	312.32	314.24	313.68	313.15	312.64	315.42	314.18	314.46	313.24	315.47	312.69	313.9	313.11	313.12	313.06
312.98	312.76	313.3	312.84	312.27	311.91	312.75	311.18	313.56	312.28	312.46	313.41	313.74	313.5	312.89	313.35	313.01	312.91	311.75	312.91	313.37	313.17	310.97	312.35	313.22	312.8	312.93	313.06	312.66	312.96	311.95	311.98	312.99	312.06	312.8	312.93	312.26	312.07	313.28	311.93	313.3	312.21	314.15	312.43	312.63	312.49	312.51	313.16	312.25	312.77
314.23	313.4	313.62	313.59	312.29	311.71	313	313.13	312.34	312.84	313.44	313.43	314.28	312.08	313.83	313.11	312.49	313.28	313.9	312.95	313.02	313.12	312.22	313.53	312.48	312.54	311.99	312.79	312.98	311.6	313.82	315.53	311.74	313.05	313.25	313.59	312.91	313.28	312.67	313.12	312.57	312.67	312.69	313.76	313.26	313	311.88	313.38	312.48	313.61
313.3	312.43	313.8	313.5	313.94	311.69	314.06	312.79	312.33	312.25	312.64	313.37	312.75	311.74	313.71	314	311.55	313.14	313.99	313.09	313.52	313.12	312.79	313.23	313.82	312.3	313.35	312.3	312.62	312.98	313.31	313.02	312.76	313.9	312.99	313.33	313.43	312.71	313.52	312.4	314.17	312.96	312.98	313.48	312.25	313.74	313.18	311.97	312.99	314.23
299.08	299.2	299.42	299.14	300.51	301.3	299.62	299.65	300.72	298.89	299.36	300.94	298.74	297.94	298.45	300.95	301.01	300.92	300.62	299.66	300.17	300.21	300.36	300.95	300.9	299.82	299.45	300.08	299	300.16	300.42	299.53	299.62	300.22	300.4	299.94	300.11	298.84	299.68	299.72	300.09	300.81	300.43	299.59	301.12	301.82	300.19	299.58	299.46	300.47
310.69	310.35	311.31	311.18	310.86	310.38	311.87	311.06	309.85	310.01	312.41	311.95	310.45	311.16	310.04	311.08	312.01	310.73	311.13	310.08	310.72	311.44	309.86	310.43	310.75	310.05	310.43	310.81	309.77	311.39	309.32	311.26	310.07	311.06	311.72	312.6	309.68	311.48	310.86	311.32	311.38	311.22	309.52	309.81	311.19	310.33	309.84	311.23	311.25	311.82
310.66	313.07	312.09	311.19	312.23	312.65	313.21	312.3	313.35	312.04	311.89	312.58	312.85	313.53	312.83	311.35	311.33	311.39	313.07	313.39	313.05	313.14	313.67	313.04	313.65	313.13	312.22	312.41	312.82	313.14	311.84	312.84	312.87	311.53	312.79	312.25	311.67	311.9	312.34	311.61	312.58	313.51	312.73	312.98	312.68	314.09	313.5	312.46	312.75	312.23
309.28	308.88	308.68	309.3	308.84	309.68	307.63	308.27	309.46	307.89	309.62	309.68	309.19	308.99	308.12	309.03	308.15	308.25	308.43	309.6	307.48	309.21	308.76	307.15	308.47	308.93	308.8	308.27	307.81	308.55	308.3	307.37	309.34	308.11	309.63	307.64	308.3	307.77	309.09	309.11	309.08	309.97	309.76	309.39	308.4	309.07	308.95	308.14	308.76	309.08
296.72	297.6	296.63	297.83	296.75	295.05	295.33	297.65	296.86	297.63	297.85	298	297.33	297.07	296.27	296.14	297.04	296.16	296.96	298.65	296.41	297.39	296.95	296.19	295.71	295.97	295.61	296.75	296.94	298.64	297.15	296.25	296.9	295.82	298.14	296.69	297.33	297.59	295.98	296.84	297.04	297.04	296.42	297.13	296.99	296.37	296.02	297.15	297.39	296.69
294.24	294.72	293.71	293.4	293.09	293.54	295	294.78	293.49	293.99	294.17	294.71	294.51	293.46	293.88	293.93	295.64	294.63	294.93	293.71	294.11	294.03	293.08	293.75	293.7	294.31	293.62	293.88	293.34	293.39	294.47	294.37	293.5	294.04	294.82	293.46	293.54	294.81	293.96	294.91	292.38	292.97	294.73	293.97	293.66	293.67	295.1	294.19	294.08	294.12
318.6	317.86	318.8	319.3	318.76	317.94	319.52	317.74	317.67	318.3	318.28	318.21	318.38	318.21	318.29	319.14	317.52	318.74	317.73	319.8	318.67	317.82	318.48	318.01	318.46	318.9	318.11	318.12	317.35	317.27	319.51	317.74	318.97	317.52	318.84	316.34	318.06	317.57	317.37	317.76	317.87	316.97	316.89	318.37	317.35	318.28	316.88	317.62	318.21	318.3
305.8	305.68	305.18	306.19	304.86	304.79	303.96	305.68	304.6	305.28	305.13	305.13	305.63	306.62	305.89	305.29	305.34	306.31	306.46	303.88	306.05	305.76	305.48	305.17	304.97	306.04	305.85	305.08	305.04	305.93	304.39	304.11	304.96	304.65	303.98	306.16	306.06	306.19	304.62	304.1	304.89	305.24	305.79	304.49	305.75	305.02	305.29	305.42	304.36	305.05
314.69	315.17	315.15	315.2	314.48	314.74	315.21	313.92	314.5	315.26	315.59	314.95	315.68	315.64	313.58	315.13	314.69	314.5	314.78	314.91	312.68	314.64	315.42	314.94	315.57	315.3	314.25	314.75	313.74	315.23	313.11	315.08	314.02	315.43	314.05	314.99	314.42	314.62	313.97	315.66	314.14	315.97	315.64	315.38	314.51	314.77	315.03	315.41	312.87	315.23
318.83	319.91	318.72	319.32	319.31	319	318.5	319.15	319.49	319.44	317.91	318.85	319.28	318.71	318.54	318.93	318.78	318.44	319.36	320	320.56	318.85	320	320.35	319.38	320.03	319.54	320.11	319.55	319.54	317.5	317.93	318.99	319.48	319.19	319.58	319.14	318.61	320.19	318.37	319.2	320.19	319.65	319.7	319.57	319.83	318.39	319.32	319.51	318.93
304.62	304.59	303.52	304.63	304	304.44	303.38	305.15	303.6	303.83	304.37	304.28	304.88	304.5	304.35	304.12	303.74	305	304.58	303.82	304.33	304.03	304.88	304.14	304.04	305.58	304.21	304.53	305.31	304.73	303.05	304.27	303.26	305.04	303.76	304.22	304.31	304.11	303.95	306.25	304.34	304.37	304.88	304.31	303.75	303.05	304.09	305.1	304.58	304.37
315.8	314.44	314.11	314.83	313.28	315.56	315.32	315.43	314.83	315.31	314.68	314.08	316.49	315.92	315	315.57	315.3	314.87	315.52	314.32	315.86	314.58	315.33	314.32	315.21	314.85	315.38	315.32	315.63	315.69	314.79	314.49	315.41	314.87	314.72	315.23	316.07	314.89	314.86	315.9	316.1	315.1	315.39	314.55	316.44	316.09	314.73	315.73	314.63	314.76
304.81	304.65	303.37	305.86	303.7	303.76	304.31	306.16	305.14	305.2	304.23	303.9	304.06	305.39	305.19	304.04	305.35	303.96	304.44	304.25	303.97	305.38	303.94	304.21	303.45	305.08	304.33	304.06	305.83	303.92	305.68	305.49	303.7	305	303.81	305.64	304.53	303.86	304.7	303.69	303.59	305.69	304.19	304.63	305.33	304.63	303.66	304.51	304.28	305.16
313.06	312.39	313.27	312.08	313.27	312.52	314.22	311.66	313.03	313.48	313.66	312.39	313.45	313.28	313.5	312.02	313.29	313	312.67	312.68	312.26	313.76	312.81	313.89	313.83	312.78	312.25	313.46	313.36	314.15	313.58	312.99	313.09	314	311.13	312.96	313.09	312.47	311.63	312.56	311.81	313.83	312.67	313.85	312.43	312.82	312.76	312.3	313.35	312.48
309.68	310.19	309.83	309.17	309.55	309.22	308.94	310.66	310.46	309.31	309.36	309.24	309.01	309.51	308.82	310.1	309.26	311.36	310.24	310.64	310.82	309.68	307.86	310.46	309.6	309.54	310.36	309.97	308.91	310.88	311.11	309.87	310.18	309.87	310.03	310.37	308.82	309.58	310.26	310.58	310.73	310.52	309.99	311.45	310.56	309.29	309.93	309.13	309.51	310.33
313.75	313.15	312.38	313.84	313.56	312.88	313.19	314.31	313.08	313.22	313.21	313.29	313.14	312.67	314.63	313.32	313.32	313.34	313.57	312.82	312.76	313.47	312.1	312.63	312.13	312.67	313.53	313.69	313.22	313.96	313.96	312.47	313.7	312.65	312.91	314.16	313.94	312.54	313.9	312.43	312.15	312.81	313.36	313.91	312.97	314	313.2	313.82	314.22	313.02
293.67	293.37	295.73	295.02	294.14	295.36	296.4	294.58	294.14	294.72	295.17	295.02	295.51	293.87	293.84	295.44	294.96	295.29	295.11	294.1	295.88	295.67	294.58	294.62	294.71	295.18	295.18	294.46	294.54	294.89	295.99	295.33	296.51	295.23	295.1	294.58	294.53	295.29	295.43	294.77	295.25	293.86	295.33	295.87	294.21	294.98	295	293.32	294.82	294.91
314.05	311.9	313.56	313.49	313.46	312.21	313.92	312.25	312.34	312.6	313.49	313.93	312.23	311.76	314.55	312.53	313.15	312.39	314.49	312.36	311.9	313.22	313.02	313.88	313.36	312.72	312.99	313.43	312.37	312.5	311.79	313.97	312.55	312.81	314.27	314.08	312.45	312.98	312.77	313.09	312.99	313.82	313.99	313.35	312.29	312.05	314.56	313.25	313.77	312.82
317.59	317.69	317.89	319.05	318.67	318.68	318.42	318.04	317.55	318.44	318.14	318.91	318.38	317.82	316.52	317.74	317.9	316.85	317.19	317.78	318.37	316.7	317.79	318.5	317.74	318.27	318.14	317.75	318.68	317.51	317.05	318.05	319.28	318.57	318.62	317.4	318.06	318.84	317.1	317.86	319.12	317.7	318.31	319.46	317.22	316.28	317.56	318.02	318.59	319.16
315.86	316.52	314.15	315.73	316.45	315.79	316.65	315.32	315.28	315.94	315.71	316.53	314.95	315.75	313.87	315.31	315.31	315.77	316.63	315.37	316.44	314.88	315.63	315.22	314.85	314.27	316.77	315.02	315.43	316.21	316.74	315.8	316.88	316.16	316.14	316.33	315.77	314.99	315.56	316.16	315.44	316.16	315.1	316.35	315.24	317.01	314.76	316.18	315.21	314.61
314.02	314.15	311.96	313.22	312.86	313.41	314.32	311.17	311.97	313.69	313.62	313.15	312.97	312	312.02	313.84	312.33	311.63	313.18	311.62	313.57	313.91	313.22	313.79	311.99	313.19	312.86	314.59	312.53	312.82	312.99	313.76	312.7	313.45	313.41	312.71	311.94	313.73	312.6	312.89	313.34	312.53	313.22	312.58	313.04	313.16	313	313.37	314.17	312.01
317.83	318.34	317.59	317.36	316.78	315.7	316.12	317.68	317.71	317.82	316.9	318.06	317.62	318.32	316.42	317.8	318.52	316.54	315.29	319.22	315.76	319.25	315.45	316.62	316.94	316.46	318.14	317.28	317.49	317.09	317.47	316.21	318.26	317.15	317.75	316.17	316.27	316.09	317.5	315.98	316.97	317.93	317.93	317.56	317.93	317.29	319.17	318.61	317.6	317.12
329.24	329.48	327.57	328.31	327.95	327.59	328.36	327.9	329.44	329.24	328.7	329.85	328.71	328.77	327.89	328.92	329.32	329.61	329.45	328.22	329.16	327.7	327.66	328.82	327.62	328.32	328.22	328.44	328.73	328.54	328.7	327.56	329.8	328.93	328.45	329.22	328.41	328.26	328.05	328.5	327.38	329.93	328.35	329.06	328.72	329.1	329.03	327.83	329.88	328.67
304.88	305.95	305.81	306.07	304.66	305.58	304.29	304.32	306.24	306.41	305.84	306.05	306.07	305.68	306.87	305.47	304.18	304.21	306.05	304.84	306.13	305.16	305.47	304.9	304.43	306.11	305.02	305.53	305.29	305.84	305.51	304.58	303.94	305.85	305.24	304.67	305.02	305.26	305.05	304.84	305.5	304.9	305.47	304.69	307.28	304.41	304.53	305.61	306.03	305.41
302.36	303.25	304.71	303.86	303.18	303.4	303.55	303.64	304.31	303.8	303.64	303.36	303.36	303.88	303.67	304.69	303.01	304.07	303.35	305.06	304.01	302.59	303.02	303.9	303.84	304.59	304.7	303.92	303.87	303.76	303.15	304.48	304.79	302.78	304.18	304.9	304.45	303.87	303.85	303.97	303.67	303.74	303.04	303.78	303.09	303.38	303.96	302.9	303.02	303.86
294.53	295.26	294.38	295.69	294.37	294.97	294.81	295.06	294.15	295.66	294.39	294.98	295.38	294.43	296.17	295.9	294.31	293.91	294.02	295.2	294.83	294.53	294.98	294.61	293.99	296.02	294.43	294.51	294.92	296.59	295.49	293.5	295.68	294.78	294.52	294.76	296.37	295.46	295.87	294.94	294.24	294.2	294.87	295.49	294.68	295.22	295.55	293.6	295.19	295.02
295.46	295.43	294.22	294.38	295	295.28	295.45	295.34	294.95	295.63	295.07	294.6	295.59	295.09	293.89	295.37	295.04	294.94	295.44	295.01	295.71	294.73	294.46	295.89	295.82	294.21	295.27	294.16	293.87	294.96	295.49	295.95	295.08	294.93	294.41	294.62	294.81	294.1	294.87	294.72	294.82	295.12	294.29	294.8	295.39	295.18	294.69	295.24	294.83	295.97
324.56	323.85	324.26	324.74	325.66	325.96	324.34	323.47	324.93	324.04	324.58	324.22	325.9	324.95	326.59	325.11	324.26	325.28	324.38	325.77	325.17	324.39	323.86	325.22	323.61	325.17	324.84	323.53	324.4	323.54	324.82	324.55	324.49	324.81	324.46	324.7	324.69	325.24	324.37	325.92	324.43	323.71	325.25	322.86	325.34	325.01	324.34	326.42	324.67	324.82
324.65	324.69	324.52	324.28	324.4	324.25	325.99	324.4	324.94	323.91	325.14	325.78	324.75	324.68	324.29	324.66	324.14	324.79	323.93	324.85	324.48	324.88	325.13	324.61	324.48	324.67	324.32	324.96	325.3	325.01	323.84	323.65	324.6	324.23	325.36	325.14	325.5	324.04	324.25	325.13	323.65	325.43	324.74	324.74	323.01	324.18	324.09	324.33	325.21	324.58
294.5	294.65	296.11	295.41	294.24	295.17	295.24	294.91	295.66	294.73	295.31	295.17	296.11	294.56	293.93	294.91	294.53	296.09	294.71	296.73	294.51	295.46	294.9	293.89	295.6	293.95	294.28	296.4	294.3	294.5	294.84	294.9	295.86	295.31	296.89	296.03	293.89	294.7	293.43	295.54	295.16	294.91	293.1	295.24	296.1	295	295.35	295.23	295.07	295.88
302.26	302.86	303.92	303.59	302.84	303.87	302.67	304.17	304.31	302.81	304.37	301.85	303.39	302.68	303.52	303.9	302.94	303.5	304.04	302.49	303.16	301.64	303.44	304.08	303.28	302.94	302.97	304.03	304.03	302.34	303.06	304.51	303.29	303.06	303.52	304.54	302.68	302.78	303.06	303.33	302.96	303.46	303.79	304.06	304.07	303.52	303.57	304.49	303.16	303.52
315.55	312.97	312.73	314.76	312.99	315.45	314.68	312.81	313.08	313.26	314.33	314.72	315.41	314.46	313.68	313.6	312.92	314.94	314.56	313.57	312.77	314.01	313.74	313.46	313.75	312.95	314.71	314.56	314.37	314.05	314.01	313.22	313.69	314.08	314.04	313.56	314.49	314.1	313.8	313.67	313.82	314.42	313.64	314.44	312.59	313.32	313.23	314.26	314.16	315.2
303.69	303.35	304.28	303.49	303.97	303	304.43	303.04	303.83	302.63	301.98	303.89	303.66	305.09	305.03	303.77	304.23	302.8	302.58	303.56	304.16	304.07	303.92	303.03	304.1	303.11	303.67	304.59	302.94	303.67	304.04	304.76	303.16	304.34	303.93	302.89	302.78	303.36	303.56	302.95	304.49	303.71	304.14	305.08	303.31	303.87	304.07	304.67	303.53	303.26
305.61	305.69	306.14	306.44	306.01	306.13	305.2	306.46	306.22	306.28	305.54	305.68	306.28	306.19	307.05	306.07	305.76	307.3	305.46	305.18	306.63	304.46	306.71	305.5	307.18	306.58	305.76	306.57	305.26	305.45	305.5	306.95	305.35	306.89	306.91	304.92	306.35	305.98	306.82	305.04	306.51	306.11	307.79	306.75	306.11	305.59	306.55	307.94	305.35	304.84
301.2	300.25	300.36	301.68	299.73	301.52	301.6	301.72	301.64	300.88	301.31	300.92	300.68	300.18	301.58	300.32	301.56	301.36	300.91	301.65	301.43	300.02	301.39	300.97	301.27	300.95	300.51	301.73	302.37	301.46	300.97	301.14	300.67	301.81	301.02	302.02	302.14	300.32	301.56	301.58	300.76	300.43	301.05	301.35	301.37	300.16	302.16	301.51	300.32	301.62
311.31	311.21	311.76	311.1	310.34	310.74	311.55	311.51	311.13	311.03	310.95	310.71	310.76	311.5	311.73	309.89	310.49	311.13	310.85	313.01	311.93	313.55	312.05	311.58	311.49	311.53	311.36	312.19	312.33	311.58	311.04	312.43	311.4	312.06	310.23	310.94	312.4	312.08	311.94	312.17	311.09	312.6	310.3	311.5	313.03	311.27	312.52	311.82	311.78	313.02
319.4	319.05	320.25	317.74	319.08	318.86	317.69	317.62	318.58	319.67	319.81	318.2	318.13	317.68	317.84	318.79	318.32	317.95	316.83	317.95	318.32	317.96	317.39	318.15	318.48	317.89	318.75	317.93	318.42	318.42	318.65	317.64	318.79	318.48	317.7	318.13	317.29	316.9	318.44	317.75	318.71	319.69	319.95	319.31	318.36	319	317.88	317.84	318.47	318.11
304.62	304.92	304.4	304.99	305.77	304.98	304.89	304.32	305.1	304.09	304.77	305.28	304.27	304.55	305.94	305.03	304.51	304.57	305.32	303.99	306.11	304.9	305.08	305.06	303.83	304.02	304.88	305.72	303.77	305.63	305.26	305.07	304.85	305.51	306.15	305.38	304.92	305.28	304.41	304.64	304.57	304.35	304.87	305.72	304.75	305.27	305.11	304.7	305.33	305.37
315.11	314.51	313.57	313.2	314.62	315.85	315.19	314.67	313.7	314.18	314.33	313.5	314.05	313.6	314.88	313.25	314.62	313.85	313.81	313.32	314.06	314.09	315.54	313.58	314.11	313.77	312.69	313.95	315.2	313.44	313.84	314.27	314.77	315.12	314.53	313.52	313.35	314.23	314.01	313.51	314.54	314.18	313.25	314	313.89	314.67	315.61	312.78	312.75	314.31
311.81	310.98	310.72	310.77	311.35	312.29	309.78	312	311.72	310.27	310.11	310.99	311.36	311.1	311.13	310.53	311.13	311.05	310.45	310.35	311.44	310.2	310.18	310.71	311.1	309.93	311.33	310.59	310.38	311.67	311.31	310.28	312.07	310.92	311.82	310.7	310.22	310.4	310.57	310.81	311.97	310.73	310.58	311.36	311.63	311.83	310.15	311.56	310.59	310.75
304.89	305.46	305.21	304.53	305.27	304.41	305.61	306.86	305.06	306.16	305.34	306.02	305.49	306.66	305.39	303.35	305.42	304.88	305.21	304.53	306.85	305.71	304.81	304.48	305.96	305.03	305.35	305.52	305.85	305.14	304.54	305.6	304.96	306.02	304.43	304.42	305.02	303.75	306.81	306.86	304.06	305.46	304.37	304.52	305.04	304.84	306.63	305.26	305.19	304.47
299.96	299.6	299.66	299.04	299.84	299.11	300.4	299.75	300.04	300.55	298.78	301.24	299.99	300.38	300.44	300.23	299.24	299.97	300.35	300.46	299.04	300.3	299.7	298.72	300.17	299.52	300.32	300.92	298.9	299.27	301.22	300.16	300.4	300.62	299.16	299.88	299.32	299.15	300.33	299.99	298.75	299.53	300.62	299.57	300.43	299.69	299.77	300.69	298.71	298.94
299.48	300.05	299.95	300.32	299.14	300.74	300.37	300.81	299.31	300.12	299.81	300.18	301.16	299.38	300.39	300.09	301.04	299.18	300.15	299.04	299.6	300.34	299.82	299.28	301.52	299.81	300.04	300.65	300.09	301.08	300.28	300.37	300.83	300.44	299.75	299.94	299.68	299.8	300.68	299.15	300.96	299.06	301.57	300.23	300.16	300.37	300.35	299.66	300.57	301.18
304.5	306.03	305.9	305.35	305.43	305.47	305.52	304.99	304.96	306.09	304.85	306.51	304.81	304.88	305.53	304.84	305.8	305.62	305.16	305.48	304.61	306.55	305.4	305.73	304.62	306.07	304.93	304.84	305.16	305.09	305.71	306.06	304.62	305.21	306.45	305.61	304.06	305.45	304.69	305.12	305.54	305.6	304.21	304.54	304.81	305.16	304.63	304.56	306.26	306.21
296.35	294.23	294.28	295.17	295.16	295.61	294.25	295.55	294.25	294.15	295.54	293.78	294.28	294.45	294.48	294.98	293.85	294.37	294.62	295.11	295.33	294.65	295.22	294.42	295.3	294.97	295.79	296.93	295.59	293.49	296.18	295.8	294.7	294.24	294.52	295.9	293.64	294.65	295.42	295.1	294.25	295.59	297.2	295.33	294.7	294.46	294.87	295.41	295.91	294.45
304.01	303.65	303.98	304.68	304.36	305.22	304.16	304.09	304.5	305.21	304.4	303.06	304.41	304.62	304.35	303.37	303.44	304.7	304.85	303.3	305.22	304.54	303.34	305.25	304.51	305.49	304.31	304.36	304.52	305.19	304.55	303.79	304.5	304.76	305.2	305.17	303.8	302.6	303.82	304.6	304.76	304.15	303.71	304.65	304.38	304.54	305.37	304.12	303.02	305.2
308.05	307.75	308.98	309.62	308.88	308.97	309.39	307.64	308.07	309.93	308.6	307.47	308.44	307.75	309.89	309.32	309.21	308.79	308.25	308.5	308.8	308.79	308.86	308.89	308.3	310.33	308.19	309.3	307.66	308.69	309.15	308.44	309.13	309.87	309.06	308.41	308.92	308.41	308.95	308.92	308.55	308.88	309.48	308.47	307.88	308.76	308.59	309.02	308.58	309.21
311.94	313.81	312.54	312.23	313.07	313.37	313.23	312.46	312.42	312.28	312.12	311.8	311.85	311.44	310.66	312.3	312.86	312.2	312.71	312.4	312.32	313.25	312.34	312.86	312.28	311.98	312.06	312.71	312.42	310.98	312.1	311.48	311.91	312.62	312.34	312.81	312.97	312.06	312.55	313.61	314.19	312.85	312.25	312.66	313.2	311.63	312.71	312.16	313.52	312.26
300.42	299.66	300.53	299.43	300.23	300.93	300.68	301.12	299.5	300.62	299.92	300.31	299.9	301.66	298.42	300	300.63	299.84	300.52	300.74	299.95	300.57	299.48	300.59	300.27	299.51	299.34	300.38	300.45	300.03	300.1	300.52	300.13	301.02	300.54	300.19	299.78	299.51	300.41	301.26	300.56	300.86	299.72	299.2	300.58	299.69	299.87	299.6	300.61	301.34
314.51	312.26	312.56	312.95	312.19	314.02	313.45	313.03	312.56	311.54	313.42	312.39	314.29	313.15	313.7	313.6	313.56	313.11	313.32	312.42	312.07	312.61	312.75	313.44	313.04	313.55	314.14	312.24	313.06	313.01	312.82	311.22	313.33	312.46	312.36	312.88	312.84	313.55	312.6	313.96	313.01	313.11	312.53	311.62	311.82	312.48	314.41	313.78	312.35	312.75
327.06	326.82	326.75	327.3	328.58	328.4	327.72	327.38	328.01	328.28	326.42	327.92	327.6	327.68	327.75	328.27	327.81	326.88	329.24	327.53	327.75	327.75	327.99	328.64	329	327.33	328.71	327	328.71	325.65	328.04	328.4	327.32	328.79	328.69	328.71	328.29	328.25	327.4	328.75	327.92	327.31	328.58	325.87	327.74	327.85	328.07	327.1	329.14	327.69
304.25	303.33	303.65	302.83	303.13	304.37	304	304.81	303.67	304.53	304.06	303.12	305.1	304.84	304.16	303.63	304.02	303.15	304.56	304.3	302.32	303.22	304.22	304.26	304.7	303.75	303.74	305.27	304.42	303.85	301.48	303.1	304.42	303.81	303.92	303.64	303.86	304.09	303.76	304.49	303.52	303.45	303.93	303.45	303.49	304.91	304.56	303.62	303.15	303.4
314.66	312.8	314.02	314.5	314.27	313.67	314.69	314.85	314.84	314.38	313.85	314.66	314.41	313.94	314.18	313.79	314.93	312.88	315.08	314.68	314.44	313.92	314.51	315.07	313.37	314.28	315.55	313.85	314.52	313.4	312.44	312.53	311.94	314.24	313.59	313.84	313.29	313.39	313.88	313.76	314.09	314.04	314.12	313.77	312.88	313.17	314.45	314.15	314.12	314.98
302.15	303.33	302.44	304.37	303.63	303.7	303.65	304.29	303.25	303.98	302.48	303.33	303.64	303.25	304.14	303.98	303.38	302.1	305.65	304.34	304.36	304.37	302.39	303.09	303.13	303.46	303.58	304.6	302.98	304.11	303.26	302.4	303.34	302.75	303.6	303.79	302.94	303.88	302.68	303.44	304.22	302.16	304.08	304.41	303.28	303.39	303.9	302.1	301.09	302.91
304.6	303.64	304.55	305.09	304.81	305.34	303.3	304.91	304.33	302.79	303.94	303.29	303.7	304.59	303.48	305.29	304.53	303.89	304.5	305.1	303.36	304.88	304.19	304.24	304.46	304.14	304.91	304.25	305.09	304.42	305.7	304.68	304.56	303.95	305.13	305.81	305.21	304.21	303.8	304.3	303.06	304.5	304.3	304.33	304.67	304.55	303.83	304.91	303.82	304.33
319.61	318.88	317.93	318.43	320.45	320.89	318.42	319.47	320.61	318.38	318.83	320.44	318.87	320.44	319.46	319.61	319.56	318.46	318.99	320.87	317.99	319.53	319.5	318.13	318.6	319.63	320.7	319.82	319.43	319.39	319.77	318.67	319.23	318.03	318.08	318.45	319.86	319.98	319.77	319.09	318.72	319.67	317.67	320.47	319.27	318.35	318.81	319.36	318.11	318.92
302.5	302.58	302.2	303.74	302.86	302.8	301.86	301.96	303.58	301.99	302.1	302.27	302.53	304.07	302.95	302.83	301.99	302.31	302.75	303.05	302.36	302.97	301.69	302.15	304.07	304.07	303.52	302.21	303.38	301.6	302.64	303.18	302.36	303.28	302.48	302.12	302.99	303.64	303	304.71	304.13	303.17	303.19	302.63	302.91	302.67	303.55	302.72	304.1	303.25
328.45	327.63	327.63	328.56	327.54	327.36	326.72	326.74	327.8	328.49	328.33	327.32	328.36	327.85	327.05	326.11	326.17	325.87	326.56	328.53	327.58	329.31	327.43	328.47	327.68	328.4	327.77	326.49	327.43	326.87	328.67	327.05	328.41	327.37	328.29	328.79	326.5	327.02	327.89	327.84	328.44	328.3	328.28	327.99	327.89	328.13	327.93	328.52	327.01	327.88
302.75	302.45	302.17	303.57	301.47	302.24	303.1	301.28	302.61	301.89	302.5	302.41	302.56	302.28	301.17	301.48	302.46	303	302.95	302.93	300.8	302.15	301.46	302.19	301.94	303.49	302.08	300.81	302.83	302.74	304.46	301.77	301.63	302.58	302.24	301.87	302.39	301.61	301.97	302.63	301.97	303.23	302.87	300.9	303.36	302.3	301.52	301.56	303.2	302.14
319.34	318.19	318.62	317.7	318.29	318.08	317.41	320.39	318.13	319.77	318.15	319.79	318.59	318.93	317.67	318.04	319.57	317.45	319.26	319.92	317.89	319.24	318.79	319.09	317.97	318.68	319.1	318.68	317.69	317.94	318.57	317.94	319.3	318.08	318.34	319.22	318.35	318.3	318.38	319.25	318.24	318.53	319.08	319.76	318.24	318.27	318.48	318.16	318.32	319.38
319.17	318.41	319.2	318.55	319.69	319.82	319.77	319.35	319.75	319.09	319.26	318.9	319.03	318.95	319.12	318.22	320.14	318.57	319	319.4	318.34	317.49	320.38	319.07	319.49	318.6	318.75	321.27	320.63	318.11	319.17	319.23	319.18	319.65	318.61	319.78	318.86	320.3	318.05	320.22	319.46	320.37	318.76	317.53	319.88	318.23	318.31	318.87	319.17	319.59
298.13	297.13	297.3	296.48	298.14	296.87	297.99	297	296.47	297.04	296.72	296.47	296.87	296.42	297.8	295.59	296.84	297.23	297.49	296.22	297.83	296.49	296.49	297.44	296.57	296.26	296.88	296.95	297.63	296.53	295.54	296.6	296.91	295.93	296.63	296.46	297.05	295.82	296.68	297.47	296.46	297.87	296.67	296.99	296.45	297.79	295.89	296.11	296.72	297.56
311.71	310.7	310.66	310.47	310.26	310.48	311.87	310.19	310.09	309.51	310.47	311.13	309.71	310.08	309.93	310.63	310.45	311.6	311.07	310.54	310.95	311.35	310	310.33	308.34	309.99	309.86	310.8	309.83	310.88	310.38	308.7	310.22	309.87	310.62	310.63	310.19	310.81	310.4	309.74	311.18	310.19	309.06	310.77	311.15	311.98	310.51	311.02	309.98	310.03
300.38	300.36	300.59	301.04	299.36	298.73	300.13	301.23	300.22	300.04	300.25	300.19	299.4	299.63	300.72	300.42	300.46	300.05	300.76	300.2	300.26	300.52	300.21	301.14	300.62	301.06	301.61	299.37	299.38	299.38	300.12	299.54	301.04	300.99	300.83	300.22	301.14	298.99	299.92	300.04	299	299	300.38	300.69	300.11	300.59	301.71	299.33	300.39	299.14
315.42	313.64	314.74	314.42	313.69	314.96	314.97	314.51	314.43	314.53	314.2	314.06	313.61	314.14	313.07	313.83	313.72	314.73	314.64	314.22	314.69	314.69	314.76	315.3	313.45	314.16	314.14	314.21	313.44	314.27	313.44	314.11	314.32	313.02	313.29	313.69	313.9	315.04	314.59	314.37	314.05	314.01	314.11	314.39	313.84	312.85	314.35	314.43	312.89	314.46
313.5	315	313.71	313.31	313.2	314.65	313.39	314.07	314.18	313.69	314.03	313.61	313.76	314.32	312.92	313.55	312.89	313.8	313.37	314.07	314.36	312.97	313.75	313.99	314.06	313.28	314.06	315.03	314.35	314.86	315.03	313.06	316.26	315.92	314.46	313.34	314.71	313.47	313.89	314.97	312.07	312.56	313.12	315.11	314.19	313.93	313.12	314.55	314.03	314.13
327.82	327.31	326.98	328.78	326.2	327.1	327.25	327.57	329.42	327.78	327.9	328.75	326.99	327.06	327.87	328.41	328.28	327.82	327.98	328.23	326.88	328.3	327.81	328.04	328.59	326.72	327.53	327.91	328.74	327.78	326.57	328.69	327.88	328.19	328.46	328.29	328.73	326.98	327.14	328.01	329.58	328.19	327.83	327.67	327.82	327.68	328.07	328.79	326.87	328.42
303.71	303.31	304.1	302.97	304.64	302.63	302.38	303.51	303.89	302.87	303.57	304.03	303.36	302.73	304.11	303.46	302.2	303.21	302.64	304.17	303.96	302.65	303.37	304.02	302.66	301.58	303.54	303.76	303.06	303.08	302.63	302.47	303.38	302.62	303.5	304.17	302.88	303.1	302.57	302.09	302.68	303.33	304.71	302.48	303.54	303.75	303.72	303.37	302.19	302.56
303.48	305.79	304.75	305.37	305.43	304.16	304.85	304.53	303.68	304.97	304.01	304.78	303.83	304.13	304.15	304.94	303.86	304.53	304.89	304.65	304.31	305.4	303.97	304.02	304.8	303.64	304.67	303.46	305.49	304.65	304.77	304.03	304.98	305.46	304.14	304.25	304.03	303.57	304.21	304.43	304.2	305.75	304.5	304.81	305.39	304.84	305.48	302.68	305.26	305.89
313.36	314.03	314.11	313.39	314.28	313.97	314.17	314.56	313.82	312.97	314.21	312.97	313.48	313.93	313.49	314.91	312.99	313.34	313.24	312.66	315.55	313.91	313.26	314.2	314.35	313.51	313.88	314.55	313.48	313.91	314.09	314.27	314.74	313.67	314.44	314.79	314.43	314.8	314.5	313.9	313.65	314.41	313.74	312.97	314.44	314.09	314.16	313.56	313.99	315.1
305.21	302.95	303.36	303.28	301.9	302.8	302.82	302.62	301.97	302.77	303.63	303.16	301.37	302.38	302.49	304.22	302.81	303.62	303.04	303.11	302.63	303.84	303.04	303.25	303.48	302.77	302.58	301.15	303.38	303.21	303.03	302.9	301.56	303.13	303.07	303.92	302.74	302.46	302.75	301.9	302.23	302.48	302.6	302.41	302.99	301.85	302.52	303.27	303.82	302.21
319.05	319.57	318.52	318.68	318.82	320.15	318.85	319.93	319.8	319.05	320.78	319.12	318.86	320.68	319.83	320.38	319.33	319.95	320.16	319.56	319.39	319.08	320.19	319.5	319.58	318.25	318.72	319.61	317.71	318.69	319.69	318.84	318.72	319.9	320.62	318.74	319.95	318.58	320.33	318.22	320.22	319.72	319.33	319.87	318.63	318.85	318.84	318.44	318.69	319.04
314.91	315.43	315.36	314.21	316.15	315.33	315.85	314.88	315.19	315.74	313.95	315.72	315.13	314.45	315.5	313.97	315.56	316.13	314.76	314.55	315.32	314.29	314.87	313.57	313.99	315.36	313.98	314.46	315.01	315.41	316.23	314.35	314.14	316.01	313.96	314.21	314.85	314.08	313.86	316.18	313.87	313.91	314.53	315.99	314.47	314.13	313.83	314.83	315.05	315.43
304.52	303.59	304.16	304.13	304.13	303.89	304.99	305.51	304.07	303.33	303.08	304.15	303.96	303.53	305.65	304.81	305.03	304.26	304.91	303.69	304.71	304.75	304.29	304.06	304.59	304.05	304.56	304.1	304.35	304.4	305.04	305.03	304.8	303.75	303.39	304.85	305.15	304.42	304.06	304.69	303.34	305.41	304.98	303.92	304.04	304.52	304.82	303.02	304.29	304.99
300.57	300.76	301.27	301.22	301.09	300.11	300.27	301.44	299.73	300.43	300.66	300.91	301.55	300.18	301.6	301.3	300.48	301.61	302.02	301	301.57	301.23	301.2	300.19	300.67	300.75	300.81	300.48	302.15	301.28	301.14	300.68	301.02	300.82	301.17	301.27	300.44	300.88	300.61	299.68	301.86	301.76	301.68	301.59	301.13	302.38	301.41	301.01	300.67	300.73
327.31	326.62	326.87	327.33	327.44	327.69	327.06	326.91	327.99	326.61	327.62	325.68	327.73	326.25	326.4	326.28	326.9	326.96	326.99	327.05	325.96	326.38	326.7	326.76	327.35	326.73	328.88	327.69	327.35	327.89	327.8	327.27	326.67	327.68	326.96	326.48	328.33	327.63	326.7	325.68	326.15	326.66	327.45	326.45	326.8	327.24	327.04	328.96	327.09	327.23
307.78	309.19	305.97	307.02	308.73	306.98	308.31	307.36	306.29	307.82	306.95	305.62	307.78	306.92	307.56	306.12	307.48	306.14	306.75	306.53	306.98	308.28	306.66	306.99	307	308.05	307.6	306.81	306.88	306.96	307.38	306.91	307.67	308.82	306.41	305.51	307.01	307.37	306.97	307.38	307.04	308.32	306.35	307.52	307.35	307.09	306.32	307.84	307.26	307.35
316.02	313.5	315.12	314.98	316.07	315.11	316.34	315.53	316.21	316.04	315.14	316.07	314.59	315.84	315.5	316.22	314.8	316.3	315.72	314.87	315.36	315.51	316.47	314.35	315.23	315.34	315.56	315.57	315.08	313.85	315.57	316.55	316.02	315.32	316.49	315.15	315.84	316.3	314.92	315.65	315.85	315.17	314.75	316.06	316.25	316.71	314.3	317.15	315.14	317.31
327.95	326.2	325.7	327.63	326.55	326.05	327.03	327.63	327.27	326.36	326.42	327.77	327.25	326.81	326.66	325.33	327.34	326.24	326.02	327.19	326.84	326.8	328.24	326.14	327.35	326.88	327.39	327.67	326.77	328.07	326.23	326.75	326.5	327.67	327.36	327.26	326.66	327.27	327.58	328.33	326.71	327.42	326.79	326.96	328.22	327.34	327.22	327.46	326.08	326.51
329.31	329.04	329.06	328.32	328.71	328.2	327.71	329.1	328.82	329.39	329.59	329.05	327.66	329.35	328.3	328.62	328.26	328.58	328.57	327.97	328.94	329.6	328.52	328.01	327.92	329.33	326.8	328.55	328.8	328.63	328.32	328.58	328.55	329.66	328.34	329	329.22	329.67	329.02	328.2	328.77	329.29	328.89	328.67	328.75	328.64	328.36	327.7	328.41	328.62
305.92	307.4	306.22	306.04	306.01	306.32	306.13	306.63	305.88	305.5	306.2	305.85	305.78	304.85	305.93	306.39	305.98	304.58	304.96	306.4	305.61	308.23	306.2	306.76	305.76	306.15	305.33	306.34	305.35	306.56	306.8	306	306.1	306.08	305.78	305.18	305.39	305.36	306.63	305.5	306.67	305.92	305.13	305.97	306.2	306.74	305.93	305.9	307.19	305.66
327.51	327.07	328.12	326.47	327.14	327.51	326.55	327.01	325.7	327.22	327.09	326.83	328.16	327.39	327.56	326.24	328.45	325.76	327.56	326.63	328.03	327.55	327.98	328.08	327.28	327.02	326.85	327.09	327.08	327.16	328.22	326.58	327.77	325.51	326.48	327.98	325.75	326.49	326.53	326.99	327.08	327.6	327.33	324.41	327.91	327.93	326.68	327.46	325.85	328.29
300.27	299.6	301.68	300.94	299.89	301.42	301.16	298.84	300.17	302.79	301.52	300.83	300.63	301.08	301.32	301.19	301.37	301.19	300.45	300.88	301.05	300.01	302.82	302.85	300.89	301.84	300.08	301.35	301.12	300.62	300.59	302.27	300.83	301.01	301.1	300.48	300.45	301.85	301.65	300.65	300.5	301.03	301.64	300.37	300.48	301.9	300.68	302.44	300.45	301.45
303.83	302.86	303.98	304.18	303.52	303.01	303.18	303.61	303.11	303.86	303.5	304.24	302.58	303.43	303.14	303.74	301.97	303.49	304.16	303.85	303.09	302.35	305.21	303.04	303.96	303.94	302.97	303.98	302.56	304.68	304.02	303.43	302.21	302.65	303.24	303.56	302.81	303.65	303.11	303.19	302.93	304.22	302.94	302.87	303.74	304.32	303.64	303.52	303.67	303.1
311.24	311.08	310.32	310.73	309.62	310.3	311.2	310.01	311.61	311.93	312.48	312.02	311.44	311.38	311.49	310.23	311.72	312.28	311.37	311.67	311.71	311.39	311.59	310.39	311.26	310.23	310.79	310.38	310.19	310.45	310.41	310.27	310.76	310.4	310.62	311.63	312.1	309.89	312.14	310.7	310.8	311.3	310.92	310.55	310.57	311.08	310.82	310.54	311.26	311.56
303.12	304.41	303.49	304.76	304.35	303.24	303.29	303.73	303.22	304.26	303.7	303.13	304.29	303.81	303.27	302.87	302.54	304.4	303.63	302.62	303.13	303.53	303	303.73	304.57	303.99	303.68	302.94	302.71	303.22	304.46	303.95	303.47	305.29	303.18	304.76	304.18	304.44	304.35	304.18	303.32	303.71	302.72	304.08	302.59	303.44	303.38	303.45	303.85	303.33
316.66	316.1	317.44	317.42	316.56	315.57	317.6	318.1	318.57	317.58	317.48	317.31	316.54	316.3	317.76	316.4	315.78	316.31	316.31	317.36	317.26	316.86	317.45	317.25	316.88	317.48	317.11	318.44	317.94	318.51	317.68	317.3	318.25	316.9	316.18	316.57	317.56	317.26	317.18	318.07	317.22	315.93	316.51	317.43	318.12	318	317.64	317.66	317.02	316.49
328.1	326.23	327.8	326.97	328.98	328.24	327.12	328.03	327.29	326.96	327.99	326.6	328.59	327.94	326.08	327.76	328.1	327.74	328.24	327.18	326.52	327.26	327.12	327.21	327.75	328.29	328.04	327.72	327.82	328.07	328.08	328.54	327.49	327.14	327.33	327.8	328.95	326.67	327.83	328.44	327.51	328.35	326.74	328.63	328.92	328.69	328.26	325.69	326.74	328
296.49	297.13	296.97	295.93	297.49	296.58	296.51	295.81	296.88	297.12	296.55	296.26	295.48	297.03	296.01	296.3	297.34	296.66	295.79	298.02	297.05	297.41	296.83	296.81	296.07	296.81	296.88	296.83	297.44	297.44	296.58	297.45	296.73	296.08	297.13	295.16	296.54	297.23	295.65	295.81	297.5	297.14	295.96	296.71	297.07	296	295.46	295.13	296.53	297.41
314.16	314.3	313.46	312.1	312.98	312.91	313.66	312.65	311.45	314.17	313.17	314.78	314.22	313.66	313.72	312.71	311.67	314.44	311.99	312.93	313.06	314.17	314.26	313.27	312.44	312.64	312.91	312.75	313.11	312.55	313.84	314.18	313.76	312.82	312.4	313.11	314.4	312.97	313.45	312	314.07	312.6	312.71	314.26	313.5	312.82	313.49	313.83	313.93	312.98
304.75	307.09	305.82	304.68	305.09	305.01	304.91	305.52	305.64	304.63	304.34	305.09	305.71	306.65	306.39	304.74	304.64	305.71	306.4	305.07	304.93	305.05	305.46	306.09	305.05	305.94	304.28	306.18	305.4	306.22	304.22	305.23	304.97	305.14	305.23	305.72	306.06	306.46	305.48	305.32	305.76	306.36	305.1	305.58	304.46	305.09	304.93	305.42	304.31	305.32
305.23	305.58	305.39	305.52	306.39	305.7	306.83	305.56	304.87	304.8	304.19	305.48	304.52	304.67	306.08	306.11	305.82	305.97	303.68	305.11	304.77	305.83	305.55	305.48	305.03	304.96	304.74	305.14	304.95	305.53	305.97	305.08	304.23	305.1	304.73	304.76	304.82	305.02	304.75	305.32	305.04	304.81	305.11	306.48	304.83	306.43	305.44	304.73	306.11	305.27
317.05	318.04	315.85	316.89	316.43	316.03	316.94	317.01	317.08	316.36	317.76	317.36	316.07	316.92	318.33	317.49	316.81	317.96	317.78	317.93	316.5	318.31	317.02	317.22	316.57	317.45	317.61	317.07	317	318.44	317.8	318.44	317.44	319.05	316.7	316.68	317.53	316.94	316.88	317.67	317.79	317.5	316.13	316.87	316.26	316.84	317.11	316.69	318.72	317.5
306.15	307.31	306.43	306.82	306.15	306.42	305.04	305.93	305.37	307.17	306.44	307.12	306.82	306.97	306.72	306.4	304.76	306.16	305.9	306.81	306.28	305.93	306.72	306.53	305.8	306.86	306.15	306.17	307.1	306.96	306.19	305.24	306.19	306.61	306	306.92	307.2	306.94	305.72	307.17	307.18	306.04	306.65	306.97	307.19	306.87	306.85	305.57	305.84	305.82
317.34	317.48	316.83	317.62	316.31	317.18	316.78	316.72	317.02	318.41	317.87	318.53	316.64	318.35	317.75	316.43	316.7	317.01	317.97	316.95	317.59	318.21	316.45	316.88	318.08	317.18	317.42	317.03	316.29	317.8	316.93	318.03	317.93	317.59	317.77	317.21	317.24	316.7	317.21	317.57	317.71	316.69	317.19	318.08	317.17	316.77	316.34	316.73	316.98	317.29
299.9	300.4	300.8	301.33	300.86	301.32	301.96	301.04	300.6	299.47	302.11	299.6	301.17	301.49	301.18	301.48	300.84	301.73	301.42	300.69	301.46	301.74	301.39	300.96	300.63	301.63	301.48	300.52	301.84	300.59	301.36	301.09	300.6	301.13	300.27	302.02	300.8	301.18	301.63	301.61	300.9	301.97	301.37	300.7	301.77	300.97	299.23	302.07	301.57	300.28
325.3	325.52	325.36	323.95	324.17	324.12	325.78	324.85	324.61	324.55	325.84	324.58	325.09	323.93	324.99	322.9	323.92	323.38	324.65	324.68	324.4	325.29	324.53	325.01	324.05	323.81	324.43	324.75	323.85	324.12	324.25	324.17	324.74	324.36	324.65	324.92	326.18	325.14	324.72	324.74	324.69	324.64	324.62	324.36	324.52	324.53	324.4	323.71	323	324.07
328.75	328.94	328.66	329.6	328.08	329.08	328.19	327.71	327.92	326.91	329.49	328.33	328.24	329.09	327.72	329.11	328.25	330.57	327.93	329.38	328.63	329.37	328.9	327.91	329.32	327.57	328.85	328.65	327.44	329.36	330.08	329.06	327.06	328.79	329.3	328.4	329.67	329	329.3	329.03	328.34	329.21	328.38	328.66	329.99	328.19	329.1	328.83	329.75	327.95
318.87	319.25	317.82	318.32	319.06	318.36	317.91	317.99	317.54	319.56	318.05	318.74	318.4	318.08	316.58	318.21	317.55	318.4	318.96	318.09	317.99	318.05	318.78	318.74	316.91	319.3	318.07	318.32	317.07	318.16	318.32	318.81	317.96	317.93	318.23	317.13	317	317.33	318	317.72	318.08	318.16	318.33	318.14	316.86	317.81	318.75	319.03	318.64	317.97
327.78	327.88	326.31	328.32	327	328.24	326.58	328.14	328.24	328.89	328.07	328.62	326.62	328.65	327.94	327.95	328.3	327.73	326.16	328.31	327.72	329.05	327.35	327.29	328.34	326.92	327.86	326.8	327.98	327.52	327.46	328.85	327.69	327.69	327.68	326.55	327.75	328.06	327.64	327.98	329.16	328.71	327.3	326.86	327.73	328.37	328.18	327.45	326.96	327.68
314.78	315.25	315.15	315.33	315.25	315.83	314.67	315.55	316.81	316.11	316.17	317.15	315.5	315.29	316.01	315.8	315.62	315.64	314.9	314.08	316.49	314.87	315.36	316.16	314.61	315.48	314.65	315.7	315.12	316.94	316.77	314.55	316.04	317.04	315.64	315.68	316.18	316.33	316.8	315.34	315.44	316.75	316.89	317.01	314.76	315.75	316.1	314.39	316.27	316.43
313.96	314.16	314.44	316.04	315.31	315.04	315.35	314.1	314.75	313.62	314.71	315.17	314.81	314.85	313.25	315.68	315.3	314.56	315.25	316.68	314.98	315.05	314.7	315.23	315.29	314.73	314.99	313.64	314.86	314.35	315.29	314.84	314.12	315.19	314.66	314.84	315.47	314.52	315.68	312.8	315.02	314.64	315.41	315.47	314.36	314.21	315.63	313.61	315.26	314.33
303.07	303.21	301.97	301.77	302.86	303.09	302.59	302.73	302.78	302.23	302.55	302.82	303.31	303.86	302.41	303.71	303.45	302.94	303.43	302.73	303.86	303.16	301.75	302.89	303.52	302.47	303.15	303.27	301.92	302.3	302.5	303.09	301.95	302.6	303.41	301.91	302.4	302.62	302.07	303.15	302.55	302.98	302.8	303.43	302.76	302.97	302.13	303.26	303.42	303.84
315.74	315.92	316.08	316.8	315.25	314.8	316.74	314.53	315.14	315.43	315.53	315.19	315.16	315.2	317.41	314.49	314.46	316.39	315.38	315.95	316.16	315.25	316.52	315.52	316.12	315.25	315.75	316.6	316.61	317.04	316.55	316.15	315.39	316.18	316.38	315.45	315.9	315.57	315.7	315.75	316.03	315.48	316.41	316.05	316.48	315.55	316.01	316.29	315.54	316.4
303.52	304.32	304.28	304.58	303.95	302.99	304.61	304.63	306.81	303.56	304.97	304.54	304.8	304.43	302.87	305.54	303.57	304.15	304.59	303.72	303.32	304.78	304.58	303.5	303.8	304.88	304.94	304.49	304.18	304.16	305.8	305.24	305	304.09	302.87	303.68	303.77	303.16	303.59	303.6	304.9	305.15	305.26	304.28	303.85	303.53	304.12	305.2	303.31	304.97
317.95	317.95	317.68	318.36	319	319.38	316.99	318.5	318.39	318.88	318.5	318.32	318.05	318.15	317.47	319.45	317.95	318.94	317.74	319.29	318.41	317.6	317.06	317.45	318.35	319.06	317.93	317.48	318.36	317.35	317.5	318.29	318.3	318.03	318.39	318.43	317.78	317.66	317.09	317.85	317.91	318.96	318.1	317.77	317.17	319.54	317.66	317.6	317.72	316.41
302.47	303.67	304.57	305.31	304.23	302.53	303.85	303.38	302.97	302.67	303.78	303.99	304.67	303.24	304.36	302.35	304.05	304.37	302.1	302.59	301.54	303.62	302.95	303.1	302.71	304.6	302.9	302.92	304.5	302.87	303.37	302.89	304.39	302.83	302.78	302.45	304.61	303.69	303.41	304.2	304.55	303.13	303.59	302.73	303.88	303.61	302.6	302.71	302.98	304.14
303.96	304.76	304.44	304.98	303.96	304.94	304.15	304.97	303.78	304.33	303.43	304.57	304.76	303.61	304.34	303.59	303.04	303.76	304.13	304.12	305.73	304.59	305.1	304.59	306.08	304.12	302.86	304.97	305.38	305.15	303.64	305.21	302.59	305.26	304.94	303.15	303.21	303.77	304.64	303.72	303.92	305.03	304.98	303.04	303.91	304.11	303.7	304.21	304.03	303.76
318.47	318.27	318.62	318.54	319.42	318.51	318.98	318.12	318.55	318.5	318.41	317.25	318.61	318.44	317.85	318.74	317.78	317.81	317.78	318.68	317.98	318.23	317.52	318.18	317.54	318.2	319.01	317.66	317.62	316.41	318.02	319.49	318.43	317.71	317.84	318.32	317.9	317.58	317.79	317.71	318.97	318.4	317.17	319.55	318.03	317.83	318.27	319.44	317.47	317.79
303.7	302.48	304.3	302.9	301.98	303.54	303.91	304.01	303.39	302.62	303.43	301.86	303.33	303.98	302.81	303.77	303.12	303.28	303.07	302.94	300.94	303.08	302.97	303.72	302.92	302.22	303.64	303.17	304.41	303.5	302.81	303.48	303.14	303.32	303.45	303.1	304.63	302.96	303.43	303.54	303.23	303.37	302.74	304.24	303.2	302.02	302.42	304.84	302.32	301.71
302	302.48	302.52	303.3	304.26	304.07	304.79	304.03	303.81	303.15	304.48	302.45	302.88	302.41	303.22	304.63	303.08	303.7	301.61	302.06	303.3	303.37	301.15	303.63	303.93	303.45	303.01	303.75	302.87	304.53	303.74	302.27	303.75	303.57	303.73	302.74	303.15	304.84	303.79	304.21	302.85	303.71	303.57	303.77	303.58	303.57	302.79	302.72	303.3	303.82
304.36	303.86	303.52	304.59	303.37	303.97	303.97	304.46	304.5	303.78	304.4	303.56	304.03	305.3	304.57	303.91	303.43	304.93	304.32	303.01	303.23	304.34	304.87	304.76	304.4	305.24	304.8	304.44	304.48	304.65	303.69	305.04	304.21	303.48	305.29	303.03	303.65	304.08	304.58	303.79	303.82	304.87	304.85	304.6	304.95	304.72	305.02	303.95	303.46	304.88
313.36	313.9	314.45	313.17	314.82	314.57	313.63	314.54	313.95	313.68	314.24	313.3	313.39	313.95	313.07	313.38	314.1	313.75	314.02	314.94	314.35	314.35	313.42	315	314.02	315	315.24	314.8	312.99	313.49	314.5	313.07	313.54	313.96	313.88	314.38	313.93	313.76	314.96	314.72	313.95	313.81	312.55	315.34	314.3	313.65	314.42	313.82	314.42	314.04
305.01	304.7	305.37	306.45	304.53	304.45	305.61	304.87	305.09	305.29	306.42	304.44	304.85	305.76	304.77	305.37	304.26	304.52	304.37	303.91	304.46	303.49	303.69	303.86	304.51	304.39	302.89	304.27	305.48	304.81	305.06	305.97	304.15	305.62	304.48	304.28	304.04	304.86	303.79	304.31	305.02	305.31	304.22	303.41	303.85	304.24	304.69	304.37	303.97	304.45
306.09	305.62	305.12	304.96	307.08	306.94	305.74	305.8	306.23	306.56	307.82	305.97	305.48	306.2	306.24	307.18	304.72	306.79	304.89	306.77	306.79	306.36	305.94	306.05	306.37	306.4	305.05	306.12	306.62	306.57	305.88	305.75	307.38	306.3	307.63	306.94	304.06	306.93	305.71	307.61	305.95	306.73	306.97	305.66	307.47	308.13	306.27	305.11	306.4	305.5
319.79	317.6	318.35	317.8	318.36	318.66	318.34	318.33	318.29	318.61	319.07	318.81	319.27	319.63	318.6	319.21	319.62	319.87	319.63	318.99	319.54	319.8	319.59	319.33	320.19	318.73	319.15	318.97	319.08	319.35	320.21	319.15	319.5	318.76	320.03	318.76	318.52	320.33	318.3	318.51	318.3	318.93	319.24	319.43	319.24	318.65	319.28	318.14	316.85	319.62
326.99	327.49	325.73	326.98	327.52	326.64	327.32	326.65	326.13	327.36	327.03	327.15	327.58	326.07	327.43	326.77	328.05	325.89	327.22	327.06	327.23	326.5	326.41	327.26	326.04	327.3	326.76	327.95	325.74	326.71	327.17	327.65	327.47	326.32	326.54	327.51	326.46	328.17	326.78	326.58	327.2	327.56	326.81	327.34	327.01	326.8	327.3	325.85	325.03	326.46
315.64	314.06	314.16	314.3	314.21	312.48	312.78	315.09	314.47	314.49	313.72	314.21	313.83	314.53	313.93	314.14	314.92	314.48	314.77	314.37	313.33	312.48	314.1	314.26	314.32	313.58	314.44	312.95	313.85	313.23	313.75	314.69	313.94	315.03	314.27	313.47	313.96	313.24	314.21	313.57	313.93	313.8	312.93	313.64	313.65	313.8	313.65	315.82	313.64	313.43
314.1	314.36	315.1	314.83	314	312.68	314.93	314.81	314.86	313.44	314.04	314.24	313.97	314.44	313.92	312.97	314.79	313.52	314.27	313.2	314.87	313.53	314.07	313.85	313.13	313.93	315.29	314.4	314.03	313.87	313.89	314.7	314.03	313.01	313.57	314.56	315.08	315.47	313.94	313.23	314.15	314.67	313.61	313.56	314.06	314.31	313.19	313.4	312.75	314.05
302.89	302.24	302.42	302.68	302.02	302.73	301.66	301.48	303.07	302.34	302.59	302.25	302.93	303.15	303.14	301.27	302.33	302.1	303.79	301.28	302.74	302.07	303.15	301.62	303.3	302.78	302.85	301.78	302.67	302.53	302.78	302.5	302.46	303.12	302.28	302.81	302.39	302.71	302.13	302.48	301.52	301.7	302.71	303.73	302.89	302.82	301.82	301.5	302.55	302.99
319.43	318.17	318.65	320.22	318	318.31	319.21	319.2	317.8	319.26	318.4	318	318.69	319.69	319.1	318.33	317.46	317.08	318.27	318.35	319.02	318.21	319.16	318.67	319.68	319.41	317.69	318.34	317.79	317.82	318.56	319.77	319.1	318.17	319.17	318.79	319.81	318.21	318.48	317.81	319.56	317.98	318.07	318.63	320.54	318.44	318.45	319.06	318.18	318.84
301.83	301.85	302.48	302.44	302.64	303.53	302.7	302.36	303.04	303.42	303.27	303.29	303.04	303.32	302.5	303.86	302.93	302.67	301.26	303.09	301.96	302.78	303.78	302.64	302.37	302.93	302.83	302.93	302.44	302.63	304.46	303.55	303.02	302.53	302.31	302.84	303.27	302.85	302.74	302.57	303.19	302.65	303.6	304.24	302.97	302.85	303.31	303.33	303.74	303.4
296.12	295.05	294.89	295.97	295.62	294.59	295.15	296.06	296.02	294.64	296.19	294.03	295.51	294.66	296.59	294.46	294.15	293.62	295.22	296.02	294.74	296.47	294.81	294.49	295.5	294.74	294.74	294.43	295.12	296.53	295.59	295.97	294.63	294.53	293.36	294.58	295.79	293.25	294.52	294.79	294.7	295.05	294.11	294.4	295.8	294.38	295.11	294.56	293.35	295.31
314.1	314.4	314.11	313.41	314.51	315.07	314.57	315.02	315.4	314.6	314.85	314.33	316.08	314.66	314.73	314.46	314.69	314.62	314.96	314.47	315.35	314.24	314.73	314.26	314.39	314.8	315.91	314.39	313.83	315.11	316.1	314.58	314.19	314.17	315.16	314.02	314.79	314.3	314.41	314.4	315.55	314.85	314.12	314.18	314.38	314.91	314.93	314.85	315.38	314.73
310.19	312.14	311.87	312.14	311.71	310.16	311.64	311.53	311.37	311.59	310.65	311.04	311.05	312.55	312.39	311.48	311.07	310.72	311.09	311.98	310.51	312.13	310.83	311.11	310.82	310.69	312.53	311.75	311.95	310.79	310.7	310.71	312.15	311.56	310.6	312.34	312.14	311.11	311.48	311.78	310.86	310.2	312.23	312.38	311.56	311.74	311.11	312.34	312.25	310.79
301.68	301.94	301.8	301.98	301.76	300.69	300.94	300.45	300.85	300.88	301.39	299.88	300.59	299.26	299.73	300.3	300.2	301.59	302.36	300.5	300.06	299.86	299.59	301.36	301.35	300.35	299.71	300.56	300.49	300.72	301	301.79	301.77	300.73	300.63	302.53	301.84	301.22	301.86	301.58	300.34	301.42	301.79	300.33	300.6	300.26	300.99	301.94	301.45	301.23
304.65	305.62	304.11	303.68	303.87	304.45	304.22	304.43	305.31	304.68	305.4	304.18	303.85	305.31	305.11	304.65	304.83	304.45	304.8	304.47	305.14	303.78	304.96	305.25	304.02	302.58	304.04	304.35	304.52	305.33	304.04	305.46	303.99	303.68	303.89	304.74	303.86	304.1	303.99	304.94	304.32	304.32	304.9	305.69	305.05	304.6	304.44	302.05	305.66	304.24
306.59	305.61	306.18	306.02	305.68	306.27	306.62	306.48	306.97	307.01	306.28	307.42	306.41	305.29	306.14	307.23	307.35	306.8	306.49	307.15	306.47	307.45	306.57	306.61	306.85	306.88	307.89	306.42	306.48	305.97	307.37	308.68	305.49	307	307.14	307.74	305.89	306.33	307.04	305.97	307.45	306.73	306.95	305.23	306.2	307.69	306.87	304.9	306.71	305.8
295.44	293.1	293.61	295.1	293.73	293.2	293.03	293.99	293.74	293.71	293.69	292.94	295.35	295.1	295.11	292.58	293.24	294.65	294.17	295.3	294.48	294.14	293.67	295.01	292.02	295.53	294.82	293.61	293.89	294.48	295.54	294.5	294.59	293.29	294.72	293.52	294.86	293.06	293.61	294.11	294.04	293.91	293.99	293.65	294.64	294.06	295.37	294.48	293.67	294.26
318.31	317.79	317.28	317.49	317.06	316.87	316.76	316.65	317.35	317.76	316.61	317.1	316.67	316.24	317.05	316.88	316.47	317.04	317.46	316.22	316.72	316.2	317.16	318.14	317.84	317.36	316.45	317.72	316.51	316.11	316.57	317.03	317.85	318.44	317.14	316.43	317	316.22	316.88	316.83	316.84	318.19	318.23	316.47	317.69	317.72	315.82	316.86	317.23	318.89
313.44	312.52	313.93	312.74	312.79	311.09	313.04	313.44	313.46	314.24	313.25	313.66	313.29	312.11	313.21	314.82	314.29	311.52	313.56	312.89	312.78	313.21	312.74	313.17	313.11	313.1	314.45	312.65	313.89	312.04	313.43	313.86	313.08	314.5	312.12	312.38	314.27	312.4	312.7	311.48	313.38	312.92	313.31	313.29	312.14	313.62	313.86	313.09	312.56	314.4
295.11	294.74	296.4	294.31	294.67	296.17	295.3	295.83	295.38	294.22	297.13	294.9	293.75	295.21	295.61	293.89	296.28	294.25	295.39	295.22	295.85	295.32	294.82	295.64	294.77	295.19	294.58	295.3	294.35	295.43	296.54	295.35	293.74	295.32	295.58	294.34	295.75	295.59	294.45	295.87	295	296.1	295.56	294.98	294.57	295.02	296.02	295.83	295.46	295.13
302.5	303.13	303.19	303.73	303.23	301.37	303.92	303.58	303.4	302.2	302.94	302.6	302.46	300.64	303.48	302.68	303.44	302.21	302.17	303.47	302.24	302.93	301.88	302.34	302.39	303.4	303.65	302.83	302.33	302.45	304.01	302.71	302.38	302.37	302.04	301.32	301.96	304.26	302.09	303.43	302.04	302.87	302.6	303.4	303.26	302.56	303.67	303.74	303.27	303.76
303.25	302.81	304.39	303.56	304.2	303.7	304.82	302.84	304.83	303.09	303.25	302.82	302.44	302.57	303.53	303.96	304.46	303.54	302.82	303.81	302.65	302.01	303.1	302.96	304.07	303.69	303.79	304.5	304.33	304.31	302.15	303.7	302.43	304.12	302.62	305.06	303.4	305.05	305.6	304.62	304.29	301.65	303.47	303.09	303.21	303.08	302.86	303.96	303.75	303.49
318.99	319.4	319.43	319.01	320.11	319.11	319.5	319.61	319.58	319.49	319.21	318.78	318.76	318.42	318.87	319.5	320.25	319.82	320.29	318.57	319.65	319.83	320.05	318.31	319.47	318.92	320.34	318.98	319.12	318.67	319.47	318.85	319.06	318.94	318.95	319.66	320.73	319.14	319.33	319.09	318.77	318.28	319.2	320.13	319.44	320.81	319.97	319.26	318.91	319.92
318.1	317.96	317.42	316.97	317.4	316.47	317.17	316.37	316.83	316.89	317.13	317.24	317.64	318.01	316.89	317.89	316.73	317.31	318.89	316.91	317.77	317.11	316.41	317.05	316.99	316.4	317.8	317.37	316.57	318.03	317.13	317.8	318.06	318.04	316.82	317.54	317.55	315.97	317.22	317.67	317.67	317.99	317.75	317.6	317.55	318.65	317.01	317.4	317.2	318.22
314.22	313.67	313.1	314.54	313.03	314.08	313.13	314.08	312.89	312.98	313.13	314.04	313.31	314.28	313.83	314.02	313.21	315.33	312.87	314.55	313.45	314.17	312.64	314.48	315.17	313.96	313.23	314.73	314.66	314.55	313.92	315.23	313.84	313.72	313.75	314.64	314.7	313.17	313.42	314.59	313.05	313.89	314.17	313.43	314.21	314.1	313.53	312.78	314.35	314.31
307.6	305.48	305.94	305.71	305.67	306.23	306.26	305.56	306.21	306.57	305.28	306.39	306.36	306.86	306.51	305.52	305.16	306.86	306.35	305.28	305.87	305.3	306.17	305.95	305.8	306.81	305.72	307.71	306.53	305.14	305.92	306.65	306.76	306.07	306.07	306.36	304.84	305.65	306.93	306.9	305.87	307.2	306.14	306.27	305.7	307.67	305.61	305.65	305.8	307.15
313.09	314.09	314.49	314.11	313.47	312.19	313.25	313.44	313.77	314.23	311.72	314.54	313.75	312.81	313.06	313.58	313.86	313.75	313.25	314.26	313.65	315.02	313.52	313.97	313.14	313.91	314.03	313.55	315.39	313.52	313.56	313.53	313.31	313.3	313.85	314.02	313.53	312.82	312.63	313.33	313.31	314.53	313.67	313.12	314.84	313.64	312.13	313.71	314.55	313.37
313.79	313.31	313.84	313.14	313.52	312.9	314.39	312.33	314.17	313.54	313.99	314.13	313.89	313.77	314.72	314.41	314.06	312.87	313.98	315.14	314.4	313.88	313.72	313.98	314.43	313.93	313.31	313.87	313.29	314.05	314.23	315.26	312.75	312.58	314.96	313.58	313.78	314.08	314.49	313.92	314.04	313.22	314.05	313.39	314.4	312.95	313.14	314.41	313.68	313.44
317.92	316.13	318.67	317.15	315.49	315.59	316.52	317.65	316.83	316.86	317.03	317.94	317.85	317.84	315.75	318.22	317.33	316.78	316.4	317.44	316.29	316.3	318.29	317.03	315.97	316.15	316.78	317.36	319.1	316.99	316.72	318.09	317.38	317.44	318.23	317.47	317.58	317.42	316.96	317.61	317.08	317.63	316.37	317.48	315.5	317.32	316.81	317.49	316.78	317.89
314.42	314.08	315.02	315.23	313.51	315.8	315.65	314.51	315.05	316.02	315.24	315.78	314.89	315.22	315.18	315.34	313.98	314.28	315.71	315.29	314.51	315.58	314.93	315.14	314.09	315.18	314.8	315.25	314.75	315.17	314.74	314.33	314.32	315.04	316.21	314.32	314.89	314.9	314.82	314.1	316.29	314.38	314.96	315.01	314.61	314.89	315.21	313.22	314.02	314.48
313.94	313.58	312.99	313.49	314.33	314.79	313.23	314.28	315.28	312.89	312.33	312.96	312.39	314.27	313.11	313.17	315.43	313.64	314.07	314.49	313.89	313.47	314.8	313.53	314.23	313.97	312.6	314.18	314.12	313.71	313.83	313.63	314.45	313.44	314.09	315.07	315.43	314.11	313.58	314.55	314.78	314.59	314.55	313.27	314.08	314.86	312.18	313.84	313.47	314.08
312.77	312.89	312.9	314.32	313.43	314.23	312.24	312.52	313	312.35	312.91	311.5	313.94	313.65	312.61	312.85	314.08	312.66	312.68	313.37	312.34	313.14	314.39	313.11	311.89	312.91	311.81	313.33	312.78	312.62	314.89	313.73	313.86	313.66	313.26	312.21	312.69	313.72	313.6	312.85	312.34	313.54	313.87	313.56	313.72	311.93	312.82	313.65	312.6	311.83
327.21	327.21	328.66	328.25	327.73	328.49	328.36	328.96	326.64	328.09	328	328.38	328.04	328.16	327.37	328.14	329.09	327.68	328.59	329.22	327.54	329.3	327.85	328.49	327.79	328.23	328.47	329.3	328.12	326.87	328.32	327.61	326.81	327.4	328.54	327.64	328.36	328.46	327.78	327.38	326.68	327.62	328.13	327.41	328.88	327.14	327.32	328.41	329.7	327.11
311.97	311.69	312.68	311.51	311.59	311.86	311.97	312.51	311.75	312.01	311.37	311.13	312.32	313.53	311.78	312.88	313.55	311.05	312.96	311.9	312.54	313.74	311.92	311.56	312.22	312.86	311.99	312.31	313.31	312.18	311.68	312.93	312.26	311.53	312.36	313.09	311.77	313.03	311.41	312.08	312.11	311.45	312.34	312.04	313.13	313.17	312.27	311.07	311.71	311.53
297.03	297.64	296.4	296.45	296.52	295.67	297.06	296.36	296.72	296.55	296.59	296.06	298.3	296.48	295.64	296.31	298.7	298	296.68	295	297.17	295.34	296.78	296.71	296.82	296.25	296.38	298.72	296.51	299	296.57	298.09	297.4	296.16	297	296.76	297.13	297.69	297.02	296.33	296.97	296.62	296.72	296.24	296.32	298.14	297.54	295.95	297.5	296.41
314.74	315.82	314.42	314.67	313.61	314.26	314.29	314.91	313.56	315.99	315.41	314.98	315.11	315.18	315.35	315.82	314.56	313.79	314.22	314.93	313.64	315.66	314.61	314.33	314.85	314.97	315.56	314.19	315.17	316.01	314.87	315.75	314.73	313.83	314.77	314.86	315.39	314.11	315	314.88	315.1	315.79	314.7	314.34	314.66	314.58	313.63	315.3	314.11	315.47
313.81	312.91	312.93	312.43	311.71	312.41	312.31	312.54	311.83	312.4	310.8	312.24	312.57	314.05	311.45	311.84	311.89	311.32	312.23	311.64	313.39	312.25	310.77	311.75	311.77	310.28	312.16	312.78	312.04	312.95	312.71	312.58	312.2	311.43	312.56	311.75	312.34	312.2	311.87	312.69	311.03	313.06	312.48	312.34	312.44	312.61	312.59	312.41	312.29	311.73
318.2	319.08	319.21	318.47	319.08	318.82	319.61	318.42	320.35	319.53	319.15	319.73	318.9	319.98	320.93	319.86	318.47	319.02	318.9	320.24	319.52	318.77	319.96	318.47	319.81	317.93	319.36	319.14	318.63	318.46	320.17	319.35	319.23	318.41	319.45	319.3	319.17	319.45	319.18	319.83	318.26	319.98	318.93	319.02	319.22	318.26	318.86	320.14	319.74	320.35
303.26	301.41	301.1	302.28	302.54	302.12	302.06	302.62	302.79	302.52	303.83	303.05	303.09	303.6	302.03	301.91	302.44	303.04	302.03	302.02	302.91	300.92	302.38	302.34	302.69	302.42	302.95	301.92	303.67	301.76	301.59	302.36	302.52	303.69	302.04	302.43	301.57	303.02	301.99	302.99	301.69	302.45	302.49	303.23	303.25	301.91	303.38	302.18	301.76	302.92
306.63	306.31	308.01	307.07	306.06	308.02	307.37	307.43	306.59	308.06	306.97	306.8	307.14	307.73	306.76	306.64	307.16	307.32	307.6	307.92	306.57	308.42	307.38	308.33	307.58	306.73	307.8	307.85	308.14	306.43	306.57	307.68	306.84	307	308.36	307.79	305.66	309.34	308.08	307.69	306.72	307.05	308.01	308.55	307.47	305.77	307.26	307.83	306.54	307.82
293.28	294.94	293.16	292.67	291.96	293.1	294.66	293.75	293.98	293.56	293.93	294.53	292.56	294.01	295.67	293.11	294.26	294.32	292.64	293.23	294.53	294.66	295.27	293.96	294.1	294.07	294.87	295.23	293.79	293.66	293.15	294.27	292.79	293.08	294.55	294.43	294.28	292.43	293.43	293.3	293.45	294.31	294.03	294.48	294.13	294.04	293.49	294.52	293.4	294.04
315.24	314.57	313.54	314.56	313.96	315.13	313.88	316.37	314.11	315.09	313.69	314.49	315.37	315.36	315.59	314.09	314.75	314.93	315.42	314.89	313.81	314.22	313.63	314.69	315.36	314.59	314.45	313.12	315.53	315.71	314.06	315.14	314.76	314.31	314.45	314.73	314.18	314.18	314.35	314.54	315	313.84	315.46	314.87	315.3	315.37	313.44	315.65	314.09	313.87
313.71	313.22	314.47	312.7	313.81	312.24	312.44	312.07	312.91	312.96	312.19	313.44	313.21	313.62	313.09	312.5	313.79	312.42	313.36	312.49	314.12	314.72	312.56	314.23	313.93	313.64	313.5	313.16	313.08	312.95	314.38	313.5	314.97	313.35	314.08	312.42	313.55	313.51	313.06	312.51	313.33	312.58	313.07	313.03	313.85	313.45	312.7	312.98	312.59	311.9
297.46	295.57	297.24	295.98	296.82	296.15	297.55	296.69	296.69	295.58	297.17	296.92	296.2	296.54	296.78	295.4	296.88	296.86	297.12	296.38	296.16	297.64	297.31	297.07	297.73	297.21	296.94	296.57	296.57	297.82	297.27	296.36	296.84	296.65	296.39	295.42	298.51	296.85	297.78	296.78	296.59	296.67	296.57	297.19	295.93	296.22	296.88	295.82	296.91	297.42
319.02	317.71	316.21	318.19	316.12	317.36	317.74	317.87	317.65	318.85	317.5	318.27	318.05	316.76	317.87	316.94	315.9	317.95	317.56	317.33	317.37	317.79	316.41	317.81	318.72	316.73	318.53	317.71	318.17	316.6	317.27	318.73	316.68	317.77	317.4	317.12	316.77	318.42	317.02	318.35	318.56	317.08	317.28	318.82	317.61	317.79	317.5	318.19	316.51	317.39
300	301.76	302.13	300.2	299.9	301.65	301.33	301.44	299.4	301.85	302.26	300.93	302.25	301.19	302.14	301.09	300.74	301.09	301.26	301.79	300.47	300.8	301.6	300.06	301.2	301.67	301.16	301.59	301.68	301.44	300.61	301.54	300.84	301.25	299.25	301.5	300.74	300.92	301.1	300.89	301.31	302.14	299.99	300.79	301.03	300.38	300.45	301.61	300.43	301.31
313.33	313.92	313.02	314.41	314.79	314.93	314.16	314.35	313.12	313.61	312.23	314.41	313.34	312.93	314.41	312.86	313.97	312.98	314.78	314.48	313.55	313.05	313.87	314.4	313.71	314.19	312.93	313.73	313.95	313.98	313.71	313.63	314.78	313.77	313.3	313.1	314.25	314.06	313.23	314.04	312.93	312.91	314.29	314.49	313.27	313.83	313.7	313.48	312.62	313.42
301.21	299.69	298.73	299.76	298.85	300.09	300.91	299.94	298.75	299.92	299.56	299.01	300.93	301.33	300.37	300.63	299.62	300.09	300.62	300.94	299.85	301.5	299	301.75	299.84	298.82	300.65	300.26	300.45	297.81	301.47	301.21	299.79	300.81	300.9	299.38	299.34	300.66	299.67	300.04	299.4	299.27	300.43	299.53	299.27	300.53	300.09	299.02	299.34	298.66
303.35	302.2	304.95	303.6	303.79	303.99	302.09	304.26	303.22	303.22	304.71	303.37	303.54	304.46	303.61	304.41	304.3	303.34	302.97	303.75	302.35	303.22	302.84	302.75	303.17	303.26	303.3	302.87	303.18	302.34	304.4	302.13	302.86	303.51	302.78	303.38	303.6	302.71	302.88	303.34	303.19	304.02	303.71	302.24	304.16	302.73	304	303.66	303.35	303.1
311.34	312.9	312.13	312.98	313.64	312.76	312.57	312	311.63	313.6	311.87	312	313.23	313.01	312.33	312.55	314.1	311.9	312.26	312.52	312.5	313.28	313.08	312.38	312.67	313.13	312.63	313.02	312	312.64	312.71	312.98	312.65	312.07	312.2	313.22	311.89	312.33	312.62	311.85	312.62	312.56	313.09	312.76	312.28	314.06	313.65	312.28	311.94	312.72
303.26	303.07	303.68	303.32	302.83	304.49	301.71	303.62	301.71	302.88	303.49	303.03	302.54	301.72	303.3	304.51	303.38	302.68	303.29	302.8	303.38	304.43	303.41	302.99	303.34	302.46	302.88	303.42	303.74	304.4	302.8	303.23	303.33	303.9	303.27	303.11	302.81	304.33	302.69	302.96	304.54	302.65	303.16	303.68	302.67	304.58	303.06	305.12	303.69	303.36
327.12	326.72	326.21	327.48	328.33	327.61	327.48	327.26	328.01	328.22	327.89	327.19	327.5	327.58	327.39	328.28	327.65	327.89	328.16	328.66	327.7	328.69	326.5	327.73	327.6	328.61	327.95	328.21	326.77	327.55	327.53	327.33	329.02	325.74	326.63	327.7	327.88	328.19	327.42	327.74	327.11	328.7	327.31	326.99	327.7	328.74	326.58	327.05	327.92	327.1
328.07	328.09	326.17	326.62	326.46	326.32	327.53	326.69	326.37	326.17	326.95	327.95	326.18	326.4	326.73	327.41	326.98	326.9	325.6	327.03	327.41	325.81	327.92	326.32	326.77	326.49	326.57	327.61	326.27	328.16	327.16	327.85	326.44	326.55	326.69	327.01	326.85	327.16	327.47	326.75	327.53	326.35	326.36	326.48	327.6	325.94	326.92	328.83	326.75	327.41
307.84	306.79	306.4	306.86	306.66	305.75	305.91	305.96	308.25	306.84	307.08	306.73	306.04	306.55	307.23	306.27	307.29	306.33	306.92	305.32	308.04	305.38	305.88	306.24	305.25	306.8	305.94	305.75	306.86	306.02	306.28	305.5	306.55	306.16	306.92	306.25	306.3	306.92	306.41	307.52	306.43	306.57	306.47	306.34	306.4	306.77	306.7	306.65	306.43	306.78
304.15	303.33	304.53	304.82	306.03	304.57	305.93	303.8	304.49	305.4	304.55	304.02	303.66	303.84	305.29	305.7	303.9	304.26	304.54	305.39	305	303.89	304.61	303.92	303.24	304.64	303.87	305.03	303.37	304.87	303.66	305.2	304.82	304.93	305.5	303.32	304.72	304.53	305.82	304.77	305.15	305	304.41	303.19	306.3	305.15	306.28	303.82	305.12	304.17
311.9	311.28	313.04	311.5	312.5	311.37	312.09	311.87	312.27	312.38	312.04	312.24	311.99	311.68	312.42	312.48	312.52	312.11	312.55	312.7	313.61	312.33	311.93	313.69	311.02	311.83	310.82	311.76	310.86	312.18	312.97	313.7	312.57	312.61	311.7	311.87	312.23	312.42	311.62	312.82	311.12	312.49	310.6	312.55	311.41	312.75	312.76	311.61	311.97	311.64
308.78	308.67	310.45	309.1	308.03	308.91	308.81	309.16	308.81	307.69	308.87	309.81	309.14	309.18	308.18	307.48	309.97	307.61	309.2	310.04	308.4	308.06	308.39	309.37	309.78	307.45	308.66	308.81	308.53	310.13	309.27	309.7	309.43	309.42	309.81	308.84	308.6	307.42	309.68	309.32	309.75	309.17	307.87	308.72	308.91	308.45	308.24	308.63	308.37	308.64
306.6	305.78	306.48	306.34	307.05	304.61	307.4	307.01	304.94	306.1	305.09	306.67	305.89	306.26	305.62	306.36	307.7	306.41	306.62	306.37	306.03	305.79	304.47	305.81	304.93	306.8	306.26	306.36	305.24	306.22	305.74	306.87	305.39	305.51	305.23	305.89	304.93	305.33	306.43	305.44	306.64	304.64	306.73	307.15	303.87	306.71	305.18	306.28	306.34	305.95
318.95	318.56	318.63	317.69	317.79	318.52	318.65	318.54	319.62	319.63	318.31	319.15	317.54	318.28	318.98	317.36	318.64	318.58	318.17	317.88	319.15	318.8	319.51	317.87	318.21	318.24	318.5	318.28	317.75	317.39	317.91	318.74	319.93	317.96	318.61	318.46	319.53	319.31	318.41	319.44	318.41	318.23	320	317.24	319.72	319.4	318.84	319.89	319.16	318.74
314.13	313.91	313.7	311.32	313.93	313.62	313.89	312.86	314	312.32	312.62	313.08	313.32	312.07	313.1	312.16	312.71	312.31	313.72	313.27	313.07	313.03	312.39	312.69	312.05	313.76	312.5	312.78	312.59	312.25	313.34	313.17	312.74	313.43	312.76	311.19	313.82	312.4	313.34	312.48	313.2	311.6	313.33	313.18	312.68	313.34	314.16	312.88	311.97	313.7
329.09	328.24	327.52	327.8	327.23	327.27	327.08	327.03	327.47	326.66	328.53	327.93	326.82	327.85	327.05	328.49	326.89	326.12	328.06	328.14	325.9	329.51	328.84	328.74	327.29	327.13	328.2	328.11	327.63	327.14	327.2	328.7	326.71	327.53	326.85	327.86	327.85	326.87	327.6	328.11	327.81	326.7	328.51	327.97	327.71	327.34	327.34	327.91	328.03	327.55
303.12	302.63	301.79	303.09	303.34	303.47	301.61	301.98	302.08	302.74	302.7	301.41	302.33	302.16	302.63	302.91	302.46	302.72	302.29	301.98	303.65	302.86	301.87	302.41	303.24	302.72	303.13	302.78	303.96	302.65	303.67	302.42	301.83	303.65	303.5	303.06	303.2	303.44	302.08	303.76	302.76	303.05	303.79	304.1	303.68	301.99	303.47	302.65	303.23	302.16
329.01	328.96	329.61	327.52	328.93	327.26	328.8	329.14	328	328.66	328.35	328.51	328.79	328.95	327.82	329.28	328.38	328.02	328.25	328.59	328.83	327.2	329.23	330.17	329.12	327.95	329	327.78	328.97	329.37	329.47	328.92	328.56	327.79	328.74	328.37	329.27	328.16	330.2	329.42	330.07	329.75	328.44	327.19	328.12	328.67	329.01	328.97	328.79	328.48
307.35	306.57	306.26	306.65	305.86	305.82	306.82	306.36	307.1	306.21	305.88	306.42	306.84	306.13	305.32	306.03	307.02	305.5	307.12	305.27	307.65	306.31	305.65	305.8	306.7	306.34	306.28	306.88	304.85	306.94	306.92	305.2	306.5	307.73	307.09	306.72	306.27	304.52	306.19	305.4	306.08	305.52	307.68	305.76	305.88	306.09	305.95	306.61	306.24	305.35
305.62	306.91	306.85	305.5	304.49	306.62	306.83	304.29	305.76	305.56	306.67	304.92	306.58	307.76	307.24	307.1	305.03	306.34	305.7	305.98	305.58	306.55	306.71	306.94	306.45	305.75	305.32	305.93	307.5	306.78	307.62	305.85	304.54	307.38	306.1	306.62	306.27	305.77	307.15	306.64	305.75	306.28	306.17	305.77	307.08	304.95	306.36	305.82	304.68	305.98
313.31	313.32	315.06	313.51	312.32	313.19	313.33	313.54	314.3	313.57	313.37	314.32	313.22	313.37	312.5	313.27	314.09	314.15	313.78	313.22	314.24	313.39	312.64	313.5	312.81	315.17	313.88	314.23	314.09	312.95	314.32	313.06	312.68	314.22	313.55	314.57	314.05	313.2	314.18	313.27	312.95	312.55	314.36	313.25	314.56	314.29	313.34	312.96	312.9	313.43
304.31	304.09	301.87	302.12	304.84	303.69	304.05	304.18	303.01	301.76	303.88	303.56	303.76	303.71	303.84	303.31	304.07	304.91	303.37	304.56	303.92	304.17	304.19	304.45	304.43	305.37	303.79	304.42	303.63	304.1	303.71	303.82	303.7	303.29	303.25	303.83	303.59	304.47	303.65	304.17	305.65	304	304.52	303.93	303.06	303.39	302.64	304.86	303.06	304.2
301.14	300.12	300.17	300.29	300.36	300.19	300.68	300.41	301.67	301.56	301.16	301.65	300.03	301.34	301.35	299.8	301.08	300.43	301.47	300.98	300.24	300.78	301.34	301.56	300.54	301.57	301.68	302.09	301.04	301.89	300.92	301.12	301.56	301.05	301.58	301.64	299.57	301.54	300.14	300.96	300.68	301.37	301.3	300.61	300.44	301.06	301.12	299.19	300.33	301.67
310.37	310.83	310.69	310.04	310.03	310.59	311.21	310.41	310.82	309.76	311.4	311.32	310.46	310.37	310.66	310.32	310.14	311.96	310.8	311.04	310.87	310.94	311.04	310.55	309.54	311.6	309.89	310.75	310.85	310.65	312.69	311.19	309.07	310.82	310.82	311.41	309.93	310.34	311.16	311	310.35	310.86	311.35	310.35	310.18	311.05	310.26	311.51	310.78	310.82
317.56	316.91	317.79	316.12	316.77	317.43	317.4	316.58	318.36	317.63	315.86	318.17	317.92	317.48	317.33	317.22	317.38	317.35	318.93	316.73	317.24	316.74	316.39	318.1	316.92	317.31	317.51	317.37	316.93	317.38	316.75	318.67	316.43	318.15	316.3	315.49	317.36	317.02	318.55	316.22	316.97	317.85	317.2	317.24	316.54	316.86	317.43	317.67	317.85	318.27
297.19	297.44	295.54	297	296.45	296.48	296.85	296.69	296.11	294.78	297.03	295.36	295.69	296.02	297.1	296.58	296.01	297.92	298.54	294.8	295.86	296.83	297.36	297.48	296.49	296.32	295.93	297.58	297.26	295.17	297.37	295.78	297.75	297.35	296.35	296.43	295.57	295.98	295.28	297.32	297.39	298.63	296.64	297.18	295.47	297.12	296.67	296.89	297.42	297.23
325.65	325.76	325.49	325.22	325.59	323.89	325.76	323.63	325.32	325.21	325.16	324.71	325.38	324.55	326.35	326.05	324.85	325.58	324.92	325.43	325.03	323.85	325.27	325.86	325.23	324.89	326.21	326.47	325.77	325.21	325.93	324.92	325.02	325.03	325	324.8	324.22	325.72	325.48	326	325.95	325.13	325.06	325.61	324.83	324.38	323.44	325.22	324.94	325.75
299.22	300.03	299.58	299.42	300.39	299.39	300.77	300.94	301.15	299.16	299.34	300.84	298.92	300.95	299.95	299.83	299.27	300.61	301.1	300.58	299.33	300.85	300.33	300.39	299.49	300.91	301.53	299.44	299.58	300.4	299.62	301.02	299.58	300.96	299.72	301	300.65	300.29	299.44	299.89	300.27	299.33	299.82	300.71	300.39	299.67	300.44	301.18	300.67	299.63
306.18	305.29	307.09	304.5	306.49	305.08	305.98	305.94	305.64	306.69	306.53	305.48	305.06	306.28	305.85	307.04	306.7	306.48	305.44	305.91	304.97	307.78	306.47	305.9	306.43	305.13	305.03	306.24	306.43	305.95	305.29	304.66	305.15	307.35	305.46	307.71	305.32	305.93	306.28	305.98	306.48	307.41	305.6	304.93	305.78	306.34	306.15	305.94	305.33	306.94
317.34	317.21	317.5	318.88	317.89	317.22	318.14	318.14	318.05	318.36	317.69	318.96	318.74	318.68	317.36	316.91	317.8	319.02	319.4	317.38	318.65	318.18	318.08	318.55	316.71	318.29	318.68	317.91	318.55	318.11	316.98	318	318.7	316.36	319.24	318.81	318.44	317.85	319.49	318.09	317.59	316.78	317.29	318.34	318.02	318.12	319.56	318.4	319.91	318.49
314.69	314.25	313.94	315.54	314.89	313.34	315.64	315.62	312.74	315.73	315.87	314.6	315.08	315.9	314.07	313.94	315.27	314.53	313.99	315.16	313.95	314.82	314.87	314.58	315.71	315.32	314.81	313.86	315.56	314.45	315.26	315.3	315	315.19	315.47	315.02	313.83	314.49	314.86	313.4	314.17	315.73	315.1	314.01	315.15	313.41	314.67	314.42	315.21	313.73
303.12	304.53	303.2	303.41	302.48	303.06	302.81	303.43	303.62	303.45	302.19	304	303.03	303.27	303.82	304.09	302.98	303.65	302.57	304.06	302.84	304.13	304.62	303.01	302.29	303.66	303.61	302.6	303.53	303.54	302.2	303.06	302.48	302.37	303.25	303.34	303.57	302.89	304.22	302.99	303.56	304.7	304.21	302.99	303.96	301.81	303.21	304.74	304	302.38
310.75	310.89	310.93	310.5	310.59	311.18	310.51	310.62	311.09	310.59	310.67	310.13	309.64	310.73	311.36	310.7	309.19	311.16	310.66	310.6	311.74	311.22	311.36	311.18	310.66	311.05	311.69	310.35	310.03	311.25	311.57	309.55	311.02	311.08	310.1	309.92	311.31	311.34	311.34	310.98	311.02	310.33	311.8	311.03	310.85	312.7	309.52	309.88	310.41	309.85
314.26	313.47	314.3	314.54	312.89	315.23	314.29	314.17	313.74	313.96	313.85	313.49	312.52	314.48	314.78	314.03	313.91	314.91	313.02	313.51	314.39	315.03	314.94	313.96	314.17	313.12	313.62	313.99	314.51	314.24	313.14	313.88	315.44	313.62	313.14	313.12	313.05	315.24	314.25	314.64	314.48	315.33	314.77	314.06	315.22	314.47	314.04	314.73	314.82	313.65
303.52	303.62	303.43	303.72	302.18	303.32	301.97	302.79	303.48	302.84	303.85	303.44	303.43	303.96	303.19	304.31	303.5	303.79	304.41	303.4	303.18	304.72	303.92	302.44	303.07	302.45	304.63	302.68	303.72	303.35	304.28	302.78	304.08	301.85	303.41	303.34	302.21	303.48	304.36	303.6	301.89	303.22	303.39	302.81	303.8	301.92	303	302.82	302.95	302.75
315.14	314.38	313.99	315.66	314.11	314.98	314.96	313.6	314.43	315.62	314.16	314.87	315.07	314.76	315.89	316.08	315.87	315.46	314.89	315.49	314	315.67	313.95	315.41	314.92	315.5	315.5	314.81	314.31	314.55	313.59	315.65	315.84	315.3	313.43	315.57	315.36	314.6	314.93	314.3	313.63	315.77	316.03	316.07	313.88	316.49	314.64	314.63	314.07	315.34
294.44	293.46	294.75	292.89	293.97	295.09	294.34	294.45	293.79	294.45	294.99	293.52	294.65	294.24	292.93	294.22	293.77	294.07	293.48	293.09	296.1	293.63	293.28	295.22	294.48	294.21	294.22	294.01	294.53	294.34	294.7	295.09	293.31	294.5	295.2	293.63	293.29	293.57	294.08	293.21	295.28	293.6	293.78	293.7	294.86	294.45	294.12	295.15	294.64	294.56
328.21	327.54	327.34	330.61	327.98	326.46	327.64	327.61	327.91	328.98	328.09	329.04	327.5	327.49	327.84	328.96	329.02	328.62	326.52	327.12	327	328.29	328.34	328.5	327.85	327.42	327.73	327.22	327.57	328.18	327.53	327.47	328.28	327.43	326.96	328.22	328.1	328.13	328.04	326.53	327.27	327.53	326.91	327.44	328.08	327.95	328.09	326.94	328.81	328.17
313.76	312.69	312.78	312.51	312.62	312.56	312.75	311.76	312.4	312.24	312.07	313.26	310.83	312.7	311.46	311.72	311.4	312.12	311.12	311.94	312.05	311.36	311.35	313.86	310.77	311.35	312.52	311.55	311.32	312.18	311.22	313.17	313.43	312.45	313.4	311.52	311.91	311.59	310.75	312.25	312.2	311.28	312.81	312.97	312.65	312.25	311.97	311.65	312.29	311.94
304.55	306.03	306.03	305.45	305.56	304.86	307.16	305.29	305.53	305.72	305.54	306.11	305.21	305.28	304.78	304.13	305.28	305.02	304.91	305.44	304.94	304.68	306.41	305.94	306.34	305.55	304.51	304.84	305.98	304.85	306.48	305.84	304.37	305.06	305.92	305.17	305.19	305.03	305.6	304.49	303.73	304.17	306.8	305.04	304.94	305.43	305.17	304.52	304.5	305.58
299.22	301.09	301.07	302.12	300.63	302.05	301.48	301.12	302.04	301.66	300.86	300.39	300.28	300.44	299.65	299.29	302.46	300.19	300.36	302.04	301.04	301.8	301.36	300.56	300.25	300.13	301.93	301.07	302.29	301.32	300.59	301.63	301.71	300.84	301.83	301.76	300.06	302.02	301.03	300.39	301.45	301.63	301.7	300.52	300.8	302.27	302.06	301.37	299.8	301.09
314.33	315.54	314.8	314.37	315.27	315.02	314.42	314.37	315.11	315.09	315.58	314.7	313.31	314.97	314.34	313.72	314.9	313.86	314.59	314.53	314.06	315.09	315.64	314.23	315.69	314.55	315.69	315.08	315.14	315.43	314.67	315.9	314.26	315.65	314.77	315.69	314.74	314.37	315.16	314.94	315.8	315.39	316.3	314.92	314.09	314.95	314.38	314.88	314.81	315.68
312.7	311.63	311.43	312.03	312.94	311.9	313.96	311.25	311.95	312.06	311.93	311.82	312.88	312.65	312.42	312.72	311.93	312.98	312.15	312.7	312.05	312.42	312.86	312.55	312.47	310.93	312.64	312.43	312.9	311.67	311.58	312.92	311.64	312.06	311.8	310.64	312.84	311.2	312.45	312.22	312.69	311.1	312.45	312.89	312.5	313.49	312.9	312.37	312.29	311.72
315.23	313.51	315.16	314.63	313	314.69	315.64	313.95	313.82	314.82	314.64	314.46	315.39	315.65	313.48	315.67	315.35	314.34	314	314.84	315.3	316.33	315.56	316.5	313.83	315.44	315.64	315.53	314.51	315.49	315.6	314.89	315.2	315.32	315.13	315.59	313.88	314.76	314.36	314.4	315.12	316.09	315.52	314.7	315.87	315.27	315.75	315.69	314.68	315.27
307.97	309.79	308.51	308.66	309.72	308.05	309.16	308.25	310.63	308.79	308.92	308.46	307.65	308.94	308.6	310.52	307.81	309.1	308.85	308.46	308.85	307.56	309.51	308.42	309.03	308.16	307.87	308.62	309.44	309.92	308.15	308.4	308.23	307.59	308.41	308.64	309.4	307.78	309.11	308.78	308.94	309.13	308.44	309.06	309.87	307.29	308.13	308.06	309.2	309
315.08	313.71	314.28	313.5	314.92	314.76	314.52	314.05	313.71	313.84	313.31	312.81	314.47	314.71	314.1	314.75	314.94	313.35	314.96	314.39	313.99	314.76	313.37	315.23	314.14	314.05	314.55	314.34	314.39	313.78	314.28	313.91	314.53	314.43	315.2	313.75	315.35	314.03	314.21	312.99	313.64	313.39	313.6	313.12	313.23	315.33	314.36	314.7	312.88	314.72
295.36	294.85	294.78	295.14	295.69	294.6	295.57	296.68	296.18	294.44	293.84	295.03	295.16	294.57	295.67	294.16	295.86	296.14	294.11	295.74	296.27	295.29	293.46	294.29	295.22	295.91	294.62	294.9	295.64	294.55	294.27	294.64	295.64	295.57	295.65	294.12	295.54	294.88	295.18	294.79	294.08	294.68	294.16	295.44	294.59	296.83	295.63	295.09	295.5	294.16
316.43	315.96	316.14	315.29	316.21	315.74	316.07	316.45	316.72	317.06	316.66	316.55	316.99	317.42	317.94	316	316.17	317.17	317.04	317.4	317.06	316.42	316.71	317.03	317.37	316.69	316.02	315.81	315.37	317.57	316.23	316.96	317.08	316.34	316.2	315.74	317.09	314.18	317.6	316.89	317.2	316.69	316.44	315.85	316.95	317.01	315.6	317.59	315.89	315.8
318.04	316.63	318.04	316.01	318	316.26	316.96	318.17	318.02	317.03	317.63	318.13	317.82	318.14	316.59	317.05	318.21	318.5	317.66	316.98	315.7	317.73	315.4	318.67	316.72	318.32	316.52	315.5	317.52	316.9	318.94	316.97	317.71	317.28	317.1	317.15	317.12	316.72	316.32	317.16	317.39	318.34	316.17	316.76	316.77	316.98	317.34	316.44	317.14	316.71
304.05	305.02	304.27	304.61	303.89	302.63	303.84	303.82	304.59	304.7	304.59	304.38	303.97	304.38	304.39	303.69	304.47	304.77	303.93	303.35	304.62	304.52	304.14	305.37	305.75	304.84	304.93	304.53	304.66	305.57	303.79	303.38	303.33	304.73	305.73	304.94	304.66	304.22	304.69	303.91	305.63	304.73	303.89	304.59	304.45	305.49	304.04	305	302.4	304.66
304.72	303.94	305.32	303.74	304.91	303.52	304.38	305.38	303.4	304.14	304.92	302.54	303.68	304.88	305.12	303.55	304.87	304.59	304.39	303.65	303	304.55	303.53	304.85	304.58	304.76	305.36	304.15	303.72	303.83	305.33	304.98	303.86	303.98	304.25	305.16	304.98	304.67	305.28	303.79	304.32	304.03	302.86	303.93	305.34	303.48	305.39	306.06	304.97	304.65
325.4	325.17	323.97	325.81	324.39	323.87	324.16	325.79	325.3	324.61	325.72	324.81	323.53	324.28	324.82	325.36	325.35	324.87	325.4	324.41	323.23	323.51	324.13	325.01	325.05	324.89	324.44	323.77	324.54	325.11	324.97	324.85	324.34	325.98	324.45	324.3	323.87	323.32	325.45	325.84	325.5	324.71	324.08	323.66	324.72	325.83	324.18	325.24	325.3	325.13
295.28	293.92	293.32	294.24	294.22	294.95	293.72	294.9	294.33	294.03	294.22	294.3	294.39	293.3	293.7	294.08	293.68	294.49	295.4	293.64	294.74	293.9	293.99	294.4	294.38	294.85	294.97	293.89	295.18	293.88	293.85	294.56	295.35	294.39	293.86	295.32	292.93	293.6	294.11	294.06	293.31	294.55	295.02	294.28	293.2	294.82	294.62	294.3	294.37	294.04
301.98	302.89	303.3	303.02	302.96	304.26	303.82	303.49	302.09	304.76	301.8	302.22	303.16	303.24	304.05	302.24	302.25	303.6	304	303.81	301.95	303.74	303.82	303.28	302.86	303.32	302.76	303.22	304.21	302.85	302.42	302.5	305.01	302.87	303.42	302.32	303.74	304.14	303.65	303.88	302.9	303.97	303.2	302.65	304.3	302.69	303.78	302.6	303.19	303.21
300.51	299.9	300.74	300.31	301.02	299.85	299.36	300.59	298.7	300.83	300.62	300.29	299.41	300.35	300.66	300.47	299.01	300.19	300.1	300.7	300.22	299.97	299.9	299.51	300.42	299.93	299.87	299.57	298.23	300.32	300.64	300.42	300.86	300.77	299.85	300.16	300.45	299.97	299.26	299.99	298.49	301.02	300.28	300.07	300.47	299.77	300.81	299.68	300.44	300.31
294.07	294.44	293.23	293.96	294.35	293.03	295.17	293.55	293.26	293.9	294.48	293.77	294.36	294.26	294.92	293.93	294.97	293.78	293.38	294.96	293.69	294.87	294.34	295.53	293.37	295.09	293.07	294.31	293.3	293.6	293.8	293.98	294.7	293.85	294.29	294.48	293.98	294.16	293.76	294.66	294.54	294.8	294.81	295.14	293	294.39	294.11	295.06	293.33	292.59
305.54	305.92	305.53	306.48	305.08	305.72	307.02	306.71	307.37	305.47	305.32	305.46	305.84	306.92	305.2	306.32	305.17	307.25	306.65	305.84	307.71	307.29	305.24	304.9	306.02	306.79	305.65	305.61	306.65	305.74	306.39	306.16	306.76	305.68	306.32	305.69	306.07	306.56	304.92	307.22	305.03	306.44	305.53	306	304.74	305.34	306.68	307.55	306.11	305.97
319.44	317.77	318.26	319.26	320.15	317.95	318.2	319.08	318.04	319.01	319.15	318.26	319.07	318.52	319.05	319.75	319.55	320.19	318.71	318.17	319.31	319.45	318.23	318.65	319.39	319.4	318.36	318.93	318.41	318.65	318.23	318.75	318.39	318.5	318.72	318.56	317.94	319.35	318.09	318.82	318.67	318.95	317.5	317.35	318.52	318.03	319.63	318.83	318.55	317.05
311.33	311.62	311.07	311.98	312.12	311.73	311.07	311.53	311.41	310.94	312.1	311.47	311.17	311.66	312.82	312.2	311.2	312	312.94	310.32	312.52	311.27	310.42	312.47	310.69	311.79	311.54	311.44	312.43	310.61	312.13	312.18	312.28	311.5	313.24	311.76	311.36	311.64	312.1	311.17	312	311.47	311.64	311.04	311.33	311.48	311.98	310.21	311.7	311.95
301.53	300.23	301.47	301.68	300.94	299.19	302.01	301.42	300.73	299.98	299.97	300.61	300.5	300.84	301.46	300.16	301.12	300.99	300.99	301.39	300.55	301.26	299.96	300.89	301.06	301.57	300.82	300.73	301.67	300.4	301.24	301.34	301.94	299.99	299.94	300.81	300.36	301.25	300.08	301	300.38	301.33	300.38	300.1	301.19	300.82	301.51	300.23	301.35	300.35
303.25	304.48	304.58	303.6	304.06	304.63	303.8	305.45	304.3	303.48	303.39	305.43	305.23	305.48	305.06	304.76	304.28	303.49	303.19	305.89	304.86	305.78	305.68	304.83	305.79	304.23	304.07	303.6	303.63	306.07	304.29	304.27	303.54	304.57	304.48	304.04	304.08	304.61	304.74	303.61	304.06	304.77	304.16	304.75	303.96	303.59	303.72	305.05	304.28	303
311.74	311.07	312.1	311.95	312.1	312.1	312.18	311.94	311.37	311.14	311.43	310.67	310.93	311.92	311.59	311.24	312.65	311.96	311.49	310.89	311.04	311.79	312.61	311.55	310.09	311.24	311.76	310.69	309.94	310.8	311.26	311.19	312.18	310.82	311.92	310.58	312.26	311.45	311.64	309.97	311.8	312.64	309.51	310.94	311.77	311.81	311.64	312.5	311.86	312.02
303.91	303.72	303.36	303.63	303.7	301.87	303.54	303.39	303.95	303.73	304.49	302.51	303.76	301.24	302.18	304.16	302.75	303.44	303.79	303.42	302.76	302.16	303.03	302.86	304.39	303.11	302.28	303.29	303.53	303.62	303.97	303.24	303.4	303.83	303.49	303.54	303.03	302.61	303.62	303.95	301.65	303.78	304.21	303.59	302.6	303.29	304.4	303.25	302.94	303.08
298.7	300.89	300.01	299.96	300.98	300.6	299.29	300.26	299.65	299.27	301.99	299.25	300.86	299.27	299.94	299.4	299.7	300.6	299.19	298.88	300.5	299.5	300.21	299.73	300.81	300.69	299.79	301.19	300.82	299.43	299.87	299.07	300.69	300.37	301.86	299.51	300.76	299.65	298.85	300.87	300.16	299.62	300.97	299.6	300.35	300.37	299.64	299.25	300.66	299.19
319.56	320.36	319.08	319.59	318.94	319.86	319.9	319.61	319.11	318.16	318.6	319.44	318.8	319.47	318.37	319.58	319.06	320.03	319.06	321.13	317.8	320.22	320	318.43	320.32	319.87	320.19	318.18	319.78	317.81	319.06	317.96	320.28	318.6	319.32	319.53	319.26	318.84	318.98	318.93	319.27	320.63	318.9	318.21	319.91	318.86	318.79	319.82	318.5	318.18
309.48	308.31	309.5	308.03	309.26	309.99	308.89	308.37	309.13	308.07	308.99	309.02	308.7	309.11	306.4	309.31	309.19	308.39	308.39	308.21	309.27	307.92	307.42	309.23	308.22	307.89	307.86	308.47	310.17	309.6	307.69	308.64	308.44	309.25	308.75	308.78	309.43	308.44	308.5	308.29	308.64	309.23	308.48	308.65	308.78	307.75	308.89	309.37	310.35	308.03
305.24	303.42	303.22	305.16	303.9	302.23	303.39	305.03	304.32	303.8	304.19	304.35	303.34	303.95	304.2	304.29	304.41	303.9	305.14	303.31	304.62	304.19	305.35	304.59	302.71	303.81	304.4	305.27	304.12	305.63	304.39	303.6	305.17	305.03	305.04	304.27	304.68	304.44	304.7	305.1	304.66	304.45	304	304.35	304.19	304.54	304.47	303.78	303.18	303.65
304.29	303.93	303.7	303.06	303.69	304.62	303.32	302.69	302.8	304.71	303.9	302.93	304.3	302.98	302.82	303.17	303.69	303.95	303.53	302.06	302.69	304.22	305.05	301.96	302.68	303.52	303.44	302.71	303.42	303.48	303.73	302.91	303.5	304.42	303.51	303.7	303.66	301.75	304.01	302.68	304.92	302.12	303.26	304.31	304.39	303.47	303.91	303.81	302.58	303.22
328.58	328.22	328.44	326.96	328.31	327.97	329.09	326.86	327.27	327.85	327.98	327.52	327.22	328.71	326.95	327.99	329.47	327.16	327.49	326.46	327.12	327.85	329.28	328.1	327.16	328.53	328.52	326.52	328.26	328.02	328.66	326.85	327.72	327.91	327.26	327.94	327.67	328.31	328.18	327.05	327.39	327.75	326.78	327.73	327.06	329	326.86	327.8	326.93	329.33
316.26	316.96	315.44	315.89	315.47	315.36	315.77	315.87	315.04	316.34	315.79	315.73	316.16	315.31	314.88	316.94	315.7	316	315.46	314.69	315.39	316.18	315.43	315.99	315.57	315.69	315.96	315.58	315.86	316.62	317.01	317.65	314.78	315.59	315.87	316.67	316.32	316.4	315.51	316.04	315.63	315.67	315.56	316.13	315.82	315.05	315.11	315.49	315.9	316.36
295.78	295.49	294.95	294.18	295.12	296.04	295.69	295.96	294.89	295.45	294.69	294.99	293.64	296.09	294.76	295.86	294.96	295.55	295.83	294.4	294.66	295.86	294.93	294.2	295.19	295	294.03	295.7	294.81	295.85	295.58	296.95	296.4	295.7	295.34	294.9	295.41	295.07	295.18	293.39	295.68	295.54	295.64	294.78	294.71	295.66	294.15	295.84	294.67	295.01
295.21	294.15	295.89	296.67	296.7	295.17	294.21	294.04	293.99	294.62	295.38	296.02	295.42	295.17	295.88	295.59	293.5	295.43	295.29	295.56	294.87	293.64	294.23	296.28	294.79	294.83	293.13	295.32	294.31	296.01	295.15	295.83	294.42	294.18	295.23	295.53	294.46	295.27	295.32	294.62	295.65	294.66	294.5	296.24	294.78	294.76	296.39	294.79	295.08	294.59
309.42	311.52	310.36	311.86	311.1	310.81	312.5	310.6	310.2	310.35	310.79	309.93	311.36	310.97	310.74	310.77	310.48	310.33	310.87	312.08	311.26	311.05	310.52	310.79	310.96	310.9	311.29	311.48	309.27	310.79	311.06	310.77	311.12	310.65	311.01	310.44	310.72	310.34	311.26	310.9	311.41	310.53	309.87	310.42	310.65	311.02	310.95	311.25	311.42	309.86
308.53	308.28	308.56	308.95	307.16	308.82	308.68	309.75	309.44	310.15	309.43	309.07	309.21	309.59	310.02	309.56	308.09	309.02	308.76	308.82	309.48	309.37	309.62	308.98	308.37	308.26	309.25	307.83	308.25	307.55	309.41	310.53	309.53	309.03	309.31	309.25	309.11	307.72	307.92	309.4	308.65	309.38	309.18	310.23	309.34	309.14	309.02	309.46	306.94	308.4
303.34	306.42	305.05	304.82	305.19	305.01	306.21	305.66	304.9	305.65	306.13	305.31	306.62	306.18	304.39	305.31	305.65	305.87	305.71	305.72	305.35	305.39	304.64	305.81	305.59	304.97	305.47	306.09	306.05	304.17	305.49	306.73	305.45	306.32	304.35	305.27	304.98	305.33	305.22	305.42	305.09	304.77	306.18	306.75	305.53	304.05	305.51	306.21	304.51	306.21
304.37	303.78	304.76	302.51	304.64	304.62	303.72	305.74	303.81	304.76	305.22	304.9	304.46	303.76	304.84	304.54	304.69	303.81	303.17	304.69	303.44	304.25	304.51	304.62	307.32	305.1	303.26	304.98	304.07	304.26	303.67	303.84	302.79	303.84	303.66	303.19	304.74	305.46	304.82	304.89	303.28	304.08	303.7	303.68	305.15	302.91	304.89	305.39	304.45	304.76
295.26	296.33	294.63	295.5	295.49	294.67	295.95	295.13	295.38	294.16	296.25	295.55	294.81	294.52	295.66	294.84	295.39	295.52	294.71	295.5	294.68	296.09	294.94	295.03	294.2	295.56	295.26	294.21	294.38	294.08	294.16	296.25	294.76	295.36	294.74	295.97	295	294.68	294.48	295.8	294.57	294.82	295.57	295.67	294.22	294.98	295.42	295.56	294.95	296.02
314.49	314.59	313.95	313.43	313.36	313.87	315.13	313.54	314.72	313.62	314.53	312.72	313.54	313.86	314.26	312.81	314.52	314.34	314.51	313.2	313.99	314.17	313.68	314.63	313.7	313.63	313.03	312.56	313.48	313.9	313.06	314.65	314.72	313.43	313.16	313.99	313.39	313.47	312.98	314.77	313.92	314.1	312.93	314.92	314.37	313.65	314.79	313.03	314.75	314.36
313.86	314.32	314.27	313.36	313.49	314.51	313.23	312.94	313.62	313.16	314.86	315.08	313.04	314.23	314.13	313.44	312.84	313.48	314.11	314.36	314.23	314.68	314.06	312.48	313.89	313.78	313.82	314.02	314.11	314.67	313.89	313.49	314.74	312.84	313.7	314.69	313.6	312.49	313.32	314.55	314.6	313.3	315.24	314.63	313.42	314.39	313.95	313.91	314.26	312.6
314.11	312.69	314.77	313.45	314.49	313.74	314.34	314.34	314.03	313.89	313.93	313.47	314.37	312.63	313.72	315.4	313.85	314.4	315.8	313.94	315.08	313.01	313.69	314.1	315.12	315.16	313.97	314.03	315.2	314.45	313.2	314.69	313.66	314.03	313.69	313.77	314.27	313.91	313.64	315.37	314.51	312.64	314.27	313.27	313.68	314.7	314.44	313.63	313.88	313.46
317.93	319.35	320.97	320.36	317.6	317.38	318.15	318.66	317.9	319.23	318.93	319	318.06	318.16	319.48	319.05	318.16	319.24	319.16	317.77	319.31	319.11	316.8	319.32	317.97	317.84	318.44	318.43	318.66	319.85	318.85	318.02	319.09	318.08	317.6	319.57	318.11	317.27	318.59	319.15	316.91	318.77	320.38	318.92	318.39	319.42	318.8	319.56	318.15	317.08
314.69	314.03	314.21	315.37	315.3	312.68	314.31	313.52	314.21	314.33	314.87	313.68	313.78	313.62	314.26	313.57	315.21	314.18	315.18	314.56	315.5	313.78	314.19	314.25	314.07	314.09	314.53	315.06	313.73	314.01	314.28	314.17	314.54	314.69	313.91	314.23	315.4	312.54	313.87	313.59	314.47	314.64	313.83	314.19	312.74	314.58	314.64	313.39	314.7	313.92
318.04	317.5	317.98	316.29	317.06	317.73	316.96	318.42	316.79	318.34	318.41	318.09	317.35	318.19	317.94	318.36	318.74	318.15	318.07	318.18	319.13	318.79	317.25	316.74	317.81	317.61	317.41	318.63	317.74	317.85	317.71	317.59	318.16	318.11	318.88	317.83	319.08	317.64	318.8	317.95	318.18	317.73	318.17	318.87	318.75	318.32	317.58	318.5	317.54	318.52
296.07	296.05	297.95	297.34	296.78	295.72	296.12	297.73	296.71	297.85	296.3	297.52	296.31	297.21	297.35	297.57	296.59	296.68	297.02	295.43	297.23	295.19	297.15	296.43	295.51	295.46	296.88	296.32	297.77	296.84	296.11	297.92	295.45	297.42	297.32	297.3	296.4	295.32	298.07	296.81	295.6	297.83	296.77	298.77	297.22	296.38	296.17	296.83	297.1	296.24
305.01	303.75	304.61	303.59	303.74	303.74	304.47	303.47	303.59	303.45	302.89	303.45	304.27	304.58	303.97	304.73	303.57	303.99	303.68	304.65	303.65	304.1	303.29	304.08	304.96	304.16	304.4	304.28	302.98	303.08	303.83	303.34	303.75	303.91	303.43	304.79	304.03	303.54	302.99	304.62	304.12	303.24	302.9	303.92	304.29	305.58	303.27	303.57	302.83	303.18
301.6	301.68	303.07	302.54	302.59	301.32	302.61	302.44	301.86	302.65	302.75	301.53	302.36	301.68	303.38	302.46	301.41	302.73	301.68	303.48	302.93	303.07	302.02	302.98	301.87	301.37	302.97	302.78	302.64	302.06	302.18	303.53	300.06	302.56	302.31	301.66	300.95	303.13	301.84	302.87	302.03	302.11	302.39	302.55	302.55	301.47	301.95	300.72	302.42	302.13
313.22	312.97	311.98	312.53	313.13	312.08	312.94	311.86	312.94	313.21	312.84	313.49	314.23	312.66	312.77	313.25	313.68	313.32	313.64	312.5	313.32	313.1	313.22	312.9	313.08	313.64	313.18	313.17	312.9	313.08	313.56	313.38	313.08	313.87	312.76	311.66	313.78	313.37	313.23	313.48	314.16	314.09	312.7	313.15	312.27	313.31	312.52	311.7	313.55	311.83
305.42	307.21	306.97	305.49	306.54	306.82	305.31	306.37	307.31	306.41	307.14	307.13	305.97	305.58	306.62	307.35	307.27	307.55	304.77	306.3	308.03	305.98	306.65	306.81	307.28	306.66	306.46	306.48	306.51	306.75	305.73	306.17	307.01	305.97	306.31	305.97	305.9	306.78	307	306.13	306.32	306.73	306.22	306.95	307.83	307.06	306.04	306.67	306.5	306.21
313.93	313.11	313.8	314.5	314.17	314.05	313.69	314.12	314.73	313.27	313.34	314.49	314.62	314.03	314.3	314.54	314.26	313.38	313.42	315.07	314.62	313.84	314.45	313.94	313.53	313.67	312.96	314.4	313.48	313.44	314.84	313.68	314.04	313.2	314.24	313.58	313.14	314.29	313.73	313.7	313.1	313.45	314.67	313.14	314.08	313.53	313.42	313.44	313.18	313.68
328.62	329.07	329.78	327.66	327.2	328.24	329.24	327.57	327.98	327.77	328.91	329.28	328.06	329.95	328.23	328.26	328.8	329.49	328.33	329.46	328.7	329.42	328.55	327.7	329.07	329.68	328.97	329.5	328.18	328.5	329.2	327.41	328.9	327.44	328.81	329	327.12	329.56	329.56	328.34	329.2	327.99	328.63	328.13	328.63	328.17	328.98	328.51	328.75	328.18
296.8	296.27	296.63	296.82	296.63	297.07	296.82	296.59	296.72	296.69	297.44	295.28	296.5	297.28	295.92	297.43	296.87	296.78	296.7	297.26	296.55	297.39	295.9	297.48	295.77	297.68	297	296.62	296.17	295.8	296.14	295.91	297.14	297.52	297.24	295.6	296.52	295.91	296.84	296.17	296.14	296.45	296.38	295.47	296.1	297.01	297.29	296.53	297.1	297.44
302.45	302.19	302.59	303.63	301.72	302.15	303.09	302.92	301.4	301.51	302.26	302.56	303.08	302.34	301.99	302.17	301.31	301.42	303.08	301.88	302.21	302.67	301.39	302.02	301.64	302.23	301.84	302.87	301.69	302.53	302.9	303.62	301.48	303.03	302.39	302.16	302.67	301.96	301.72	302.64	301.65	304.2	303.99	302.87	302.53	302.59	303.14	302.78	302.92	303.12
294.47	295.2	294.22	293.47	294.77	293.68	293.69	293.47	293.51	293.53	294.99	292.69	293.09	293.39	293.38	293.73	294.31	293.83	294.16	294.39	294.51	293.68	293.92	293.9	294.84	295.48	294	292.48	294.11	294.44	292.83	293.24	293.87	294.71	293.84	293.29	293.15	293.57	294.85	294.41	293.02	294.2	292.59	294.16	293.49	294.28	294.74	295.02	295.38	293.69
316.59	317.47	317.75	317.21	317.58	316.97	318.05	317.62	318.73	317.69	318.39	317.35	316.17	319.07	318.33	317.29	318.82	318.84	318.74	318.06	319.21	317.35	318.01	316.94	317.04	316.66	317.67	318.17	319.08	317.81	318.44	318.42	320.1	317.18	317.97	319.25	318.51	317.73	316.77	318.38	318.77	318.82	318.3	319.04	318.21	317.01	318.05	319.15	318.18	317.96
315.83	315.89	314.64	314.44	315.34	313.93	314.14	314.84	314.71	313.14	314.9	315.15	315.04	314.83	314.42	315.59	314.71	314.84	314.73	315.18	316.32	314.56	314.76	313.29	314.46	315.69	315.17	314.46	316.21	313.78	314.85	315.7	314.3	314.17	314.85	315.52	314.13	314.32	316.1	314.36	316.34	315.29	314.82	315.4	315.05	314.36	314.91	314.69	314.92	313.92
306.1	303.99	304.33	304.87	304.15	304.62	303.75	304.06	304.75	305.08	304.43	304.93	303.6	303.6	304.55	304.18	303.34	303.94	304.82	303.51	304.67	303.73	305.84	305.43	304.1	304.65	302.4	303.99	303.75	303.73	303.49	304.36	305.22	304.06	305.88	304.28	303.88	304.81	303.8	304.01	305.69	304.19	306.14	304.66	304.4	304.18	304.87	304.64	304.61	304.38
313.28	313.95	314.27	313.47	313.25	313.57	314.72	314.82	314.01	314.64	313.34	313.4	314.79	312.61	314.71	314.23	314	312.92	313.24	313.65	312.58	312.59	313.7	312.5	312.93	314.06	313.9	314.53	313.25	313.67	314.83	314.43	314.38	315.08	313.14	314.12	314.07	313.52	313.43	313.17	313.71	313.43	313.98	312.72	314.54	315.81	314.35	313.04	312.73	314.19
312.07	310.58	311.27	310.54	310.98	310.67	310.44	312.58	310.74	310.15	310.12	310.89	310.61	311.08	309.58	310.62	311.36	310.02	310.75	309.47	310.2	310	309.43	310.51	310.29	311.48	310.46	309.65	309.77	309.95	309.12	308.68	310.62	310.49	310.07	310.46	310.39	311.03	310.3	309.68	309.86	310.81	311.02	311.27	311.22	310.36	310.28	311.4	309.04	310.38
306.45	306.23	306.86	304.54	305.74	305.06	305.25	306.9	307.44	307.34	306.29	305.46	305.56	304.95	306.07	307.1	307.13	306.31	303.68	306.39	306.01	304.55	305.14	306.37	307.13	304.62	306.34	306.93	306.83	305.85	304.69	306.26	307.21	306.16	306.51	305.94	306.04	305.88	305.42	306.17	307.05	306.09	306.4	306.24	306.05	305.81	305.96	304.81	306.58	306.33
303.07	303.98	302.74	302.51	302	303.81	303.6	303.47	304.11	302.48	303.25	302.42	302.26	301.78	303.3	302.48	302.94	302.68	302.4	302.67	301.8	302.88	302.7	302.71	303.19	301.67	304.37	302.64	302.97	302.8	302.79	302.59	303.26	301.87	302.13	302.18	301.68	302.34	302.55	302.15	301.75	302.44	302.93	302.95	303.83	302.2	302.28	302.51	303.04	303.63
303.25	302.93	303.44	303.07	303.41	303.86	303.83	301.81	302.59	303.17	303.88	304.27	302.21	304.32	302.65	305.16	302.69	304.02	303.58	302.84	303.99	304.34	303.01	302.23	304.02	303.4	304.98	301.92	302.53	305.02	302.35	303.82	302.98	304.95	302.6	304.38	303.29	303.85	303.4	302.45	303.65	302.65	303.87	303.95	303.39	303.17	303.78	303.35	303.16	303.05
300.77	299.62	299.29	300.68	299.74	300.77	300.17	299.58	301.27	300.86	300.99	300.84	300.61	301.43	298.6	299.72	300.09	299.66	298.78	298.94	300.17	301.55	298.8	300.08	299.81	299.95	300.26	300.35	300.01	299.72	299.94	299.55	301	299.76	300	299.97	301.17	299.31	299.7	300.46	301.44	300.37	299.14	300.1	299.55	300.09	299.56	301.42	299.93	298.73
308.77	307.77	309.2	308.93	309.41	309.25	307.97	308.83	309.67	307.76	307.66	308.12	310.06	308.33	308.17	308.52	308.97	307.63	308.92	308.6	309.35	309.8	308.5	309.74	308.61	308.67	309.21	309.56	309.11	307.21	308.21	309.98	309.65	307.48	308.38	308.48	309.14	307.35	308.86	308.94	307.53	309.06	308.16	308.39	308.59	308.28	310.2	308.85	309.31	310.14
295.52	295.93	295.62	296.1	295.67	296.45	294.95	295.08	295.02	296.12	294.74	295.76	295.1	294.58	295.86	294.81	295.55	295.14	294.11	294.63	295.14	295.29	293.81	295.25	294.77	295.82	295.45	295.61	292.44	294.52	295.07	295.3	295.57	295.69	294.4	294.89	295.15	294.03	296	294.63	294.16	294.86	294.88	293.93	295.04	294.88	296.2	295.15	293.6	293.95
307.51	306.93	305.58	306.97	305.87	307.22	306.21	306.69	306.49	306.26	305.51	306.66	306.69	306.61	306.96	306.95	306.87	307.75	307.17	307.16	308.35	306.94	306.32	306.41	304.67	305.21	306.7	306.63	307	307.05	305.95	306.83	307.51	306.37	307.17	306.26	306.05	306.15	307.23	307.2	307.27	305.39	306.78	306.31	307.06	307.31	304.78	305.75	306.71	306.52
308.65	309.47	306.63	309.52	308.73	309.68	309.51	309.17	307.89	308.65	309.1	309.12	308.95	308.9	308.16	309.55	310.54	309.54	309.37	308.2	308.34	308.17	307.68	308.9	307.54	308.41	309.05	308.84	308.91	308.95	309.23	308.35	308.41	307.82	309.26	308.31	309.26	309.79	310.34	309.14	308.65	308	309.54	309.01	308.44	310.49	308.44	310	309.16	309.99
306.84	305.25	306.98	307.1	306.25	306.42	305.16	306.65	305.41	305.68	306.39	305.6	306.78	305.66	306.24	306.71	305.75	306.64	306.84	305.99	306.49	306.47	307.39	307.13	305.24	305.85	305.97	306.21	306.66	307.05	306.54	305.53	307.63	307.75	305.57	306.45	307.62	305.6	306.18	305.69	305.91	306.68	305	305.89	305.62	305.75	306.02	306.63	305.78	307.29
316.06	316.79	315.48	317.04	316.21	315.21	317.23	314.94	315.97	316.09	315.51	316.16	316.07	315.67	314.57	315.47	316.56	315.5	315.52	314.03	316.18	316.23	316.17	316.96	315.78	315.74	315.5	316.88	316.24	317.07	315.86	315.23	316.79	316.32	316.57	316.49	316.62	315.19	315.87	314.33	316.03	315.89	315.27	316.28	315.96	315.23	315.88	314.93	316.96	315.88
317.85	317.11	318.24	318.02	317.43	318.22	317.39	316.48	317.3	316.83	318.75	315.68	317.07	317.09	317.84	317.11	316.51	317.73	317.23	316.97	317.08	316.94	317.94	316.57	317.3	317.34	316.86	317.52	317.29	317.1	317.52	317.52	317.21	318.09	317.01	317.29	316.71	318.02	316.02	317.16	318.78	316.71	317.14	317.57	317.01	318.37	317.21	317.13	317.76	318.32
300.57	300.78	299.42	301.25	299.53	301.18	300.46	300.17	300.18	299.17	300.8	301.17	300.79	299.14	300.14	299.9	300.75	300.17	300.53	300	300.61	300.81	299.84	300.49	299.25	301.35	298.58	300.49	299.87	300.88	298.65	299.64	299.72	300.16	301.26	299.89	299.68	300.41	299.98	299.27	299.23	300.01	300.47	300.67	300.16	300.07	300.67	299.2	300.06	299.82
300.6	300.28	300.08	300.47	299.92	299.83	300.76	299.38	300.83	299.63	300.18	299.56	299.35	299.6	298.7	300.33	299.65	301.27	299.33	300.7	300.06	298.6	299.59	300.36	299.3	299.59	301.57	299.65	300.26	300.41	299.87	301.02	300.72	300.01	300.26	299.26	300.55	300.28	299.51	300.88	299.09	299.8	299.13	300.56	299.27	300.21	299.69	299.69	300.55	300.29
309.42	309.5	310.12	311.84	311.84	311.7	312.1	310.95	310.65	311.05	311.86	310.62	310.58	310.14	310.37	311.95	311.84	311.11	310.03	311.12	310.61	309.47	310.76	310.9	311.09	311.34	310.73	310.67	310.84	311.57	310.89	310.54	309.91	311.55	309.31	311.18	311.04	311.78	310.76	309.75	311.43	310.97	310.53	310.71	311.07	310.44	310.57	309.28	310.64	310.72
304.13	305.59	305.22	304.93	304.75	304.73	305.33	304.51	306.31	304.14	305.35	303.53	305.43	304.05	303.02	303.92	305.38	304.24	303.42	304.51	303.87	304.17	303.88	303.41	304.98	303.89	305.77	306.35	304.29	305.23	305.75	304.67	305	304.74	303.67	304.59	305.6	304.55	304.06	304.7	303.23	304.05	304.52	302.46	304.84	304.24	304.89	302.94	302.98	303.79
309.2	308.57	310.07	309.53	308.09	309.31	308.49	309.03	308.53	308.99	310.38	309.48	309.69	309.57	308.3	308.28	307.71	308.23	308.82	308.5	309.28	310.18	309.48	308.29	309.97	309.78	308.76	308.77	309.02	306.84	307.31	309.93	309.22	309.35	308.64	308.59	309.69	309.28	308.65	308.03	307.68	308.09	308.13	308.57	308.64	311.19	308.46	309.35	307.83	310.06
314.82	313.68	315	314.02	314.02	314.98	313.77	314.8	314.98	314.62	315.03	316.21	314.95	314.98	314.69	315.03	315.53	314.38	314.36	314.68	315.29	314.5	314.31	313.95	314.55	314.87	314.61	314.7	314.55	314.32	315.53	315.66	314.53	315.23	315.45	316.21	314.93	313.92	314.42	314.34	314.87	313.66	315.24	313.13	315.15	314.66	313.23	314.43	314.71	315.05
308.63	310.57	310.37	309.82	310.49	309.64	309.87	310.2	309.64	309.23	311.15	309.7	309.46	308.79	310.2	309.51	309.72	309.64	309.96	308.24	309.46	310.74	309.11	309.72	309.29	308.73	309.78	310.94	309.4	310.99	309.92	309.14	309.18	310.34	310.02	311.76	309.83	308.73	309.4	309.64	310.39	309.24	309.99	309.75	309.68	309.6	312.07	309.97	309.33	308.93
306.71	305.77	306.44	307	304.82	305.81	307.21	306.38	305.97	306.69	305.98	306.43	306	305.92	306.25	305.94	306.07	306.66	306.31	305.83	306.34	307.11	306.87	307.63	306.13	305.68	305.7	305.72	305.83	307.31	304.87	307.01	306.24	306.68	306.8	306.15	305.64	305.21	306.56	306.16	307.05	305.43	305.09	306.3	306.26	305.27	305.97	306.68	306.58	307.15
303.71	303.99	304.4	304.33	304.77	304.4	304.91	303.76	304.39	304.3	304.79	305.51	303.56	304.57	304.55	304.12	303.96	303.12	303.31	303.84	304.04	304.17	304.51	303.98	304.72	304.58	305.14	304.37	303.85	304.51	303.68	304.23	303.9	304.39	303.46	303.2	304.4	304.45	304.68	305.06	304.61	303.05	304.68	303.75	303.43	305.15	303.7	303.46	305.02	303.69
314.63	314.89	314.55	315.88	315.06	314.09	314.07	314.38	314.89	314.76	314.23	315.51	315.65	315.83	312.98	314.9	314.57	313.91	315.3	314.66	315.73	314.26	315.09	315.62	315.15	315.87	314.07	316.38	314.16	314.61	314.96	314.33	314.91	314.63	314.43	315.11	314.5	315.23	313.27	315.55	314.88	314.6	315.33	314.69	314.03	316.05	314.48	315.41	314.75	315.62
307.05	305.94	307.24	305.4	307.18	305.12	305.98	306.75	307.28	305.85	306.72	304.91	305.77	306.88	306.16	306.12	305.41	306.01	306	306.73	304.98	306.73	306.06	307.48	304.44	306.07	306.14	307.28	305.94	305.65	306.34	306.26	306.69	306.85	307.31	306.72	305.73	306.14	307.26	307.2	306.69	306.77	306.32	307.43	306.13	306.01	305.59	305.26	307.02	305.16
293.48	293.51	292.67	295.25	293.44	294.81	293.59	294.32	293.19	293.56	294.66	295.68	294.34	294.34	296.19	293.82	294.8	293.14	293.65	294.23	293.47	294.37	295.3	293.7	293.75	294.16	294.64	293.63	293.57	294.3	294.14	294.77	292.9	293.3	292.44	294.13	293.96	293.43	294.43	295.27	293.22	293.21	293.89	293.62	293.91	293.65	292.41	294.65	295.33	293.28
313.93	313.78	314.48	314.15	313.99	313.45	314.9	313.85	313.3	314.37	313.51	314.51	313.53	314.25	313.92	314.84	313.36	313.67	313.96	313.45	312.49	313.74	314.15	313.85	314.98	313.44	313.2	313.98	313.77	314.67	313.45	313.84	314.04	314	313.38	314.63	314.12	314.15	313.71	314.02	313.66	315.94	314.97	313.57	314.07	314.62	313.96	314.48	314.76	314.8
301	301.08	299.84	301.4	300.3	300.25	299.87	300.24	300.61	299.04	300.37	300.15	300.55	301.2	300.27	299.95	300.51	299.43	299.53	300.63	300.8	300.15	301.65	298.92	301.14	299.24	298.63	301.7	299.64	298.24	300.93	299.05	299.86	300.55	300.17	301.05	302.09	299.83	299.44	299.55	300.43	300.31	300.11	299.19	301.24	300.67	300.58	301.58	300.64	301.75
325.8	325.55	325.81	324.07	325.48	325.02	325.98	324.08	324.74	326.41	324.7	324.88	324.57	324.87	324.32	326.22	325.32	324.7	324.47	324.4	325.79	324.22	324.94	326.15	326.32	325.58	324.76	326.72	325.22	324.54	324	325.27	325.45	326.93	324.85	325.89	325.3	325.34	324.7	324.74	324.14	325.39	326.23	324.78	325.3	325.73	325.08	324.74	324.45	324.16
311.76	311.5	310.17	309.31	310.29	310.38	310.88	309.47	309.93	311.04	310.72	311.15	310.6	311.39	310.37	309.72	310.47	310.64	310.8	310.51	309.12	310.21	310.02	311.74	310.74	309.7	311.12	310.77	310.44	311.14	311.38	309.77	311.46	310.41	311.06	310.17	311.49	310.62	311.52	311.12	310.47	312.64	311.03	309.83	310.86	311	310.96	310.22	311.12	310.02
317.33	317.97	317.63	317.37	317.03	317.21	317.02	316.8	318.38	316.59	316.64	318.1	317.94	317.25	318.86	316.91	317.32	318.13	318.36	317.09	318.43	315.96	317.95	317.15	315.51	317.27	317.51	317.36	316.92	318.13	316.77	317.67	317.97	318.36	317.03	318.25	317.3	317.07	316.56	316.84	316.51	316.05	317.63	317.93	317.53	316.51	318.3	317.56	318.41	317.9
315.03	314.78	315.01	313.95	315.3	315.02	314.87	315.92	314.75	314	315.54	314.72	315.62	314.27	314.91	315.05	315.03	315.52	314.81	314.11	313.77	314.18	314.13	316.61	315.37	313.97	314.44	314.5	316.03	315.18	315.25	313.73	314.42	316	313.83	316.73	314.47	313.92	314.43	314.84	315.6	313.94	314.43	314.7	315.12	315.14	315.04	313.83	315.51	315.2
316.12	316.21	316.62	316.29	315.91	317.03	316.49	316.66	316.84	317.93	315.88	317.7	317.7	316.05	316.85	316.87	318.12	317.71	316.96	316.09	316.83	316.86	315.62	316.88	315.9	316.25	317.25	316.8	316.21	315.84	316.02	316.2	316.29	317.32	316.17	316.15	315.36	315.93	316.6	315.68	316.55	316.2	315.69	316.5	316.15	315.81	316.65	316.48	316.79	316.88
315.99	316.07	316.7	315.96	316.57	315.35	315.86	315.47	315.7	316	316.46	316.62	314	316.25	316.92	316.95	314.75	315.31	316.22	315.45	314.8	316.31	314.33	316.01	315.9	316.18	315.17	316.32	315.66	316.92	314.28	315.82	315.48	315.61	314.58	315.91	317.18	315.72	315.96	315.11	316.63	315.31	316.02	316.08	316.19	314.58	315	315	316.41	315.22
317.8	317.45	318.65	317.19	317.89	317.76	317.76	317.85	317.37	317.43	317.5	316.52	316.8	316.3	317.07	316.26	317.64	318.46	316.82	315.59	316.92	317.32	317.93	318.48	317.82	317.61	317.58	318.01	317.75	317.16	317.71	317.33	316.61	317.24	317.58	317.65	317.68	316.01	318.43	317.2	318.62	316.62	316.53	319.11	316.46	315.67	317.53	317.53	316.8	317.59
313.58	314.48	313.41	315.7	314.08	313.74	314.67	313.79	314.01	314.25	314.62	313	313.11	314.1	313.97	313.54	314.47	314.83	314.07	315.51	314.21	314.7	313.64	313.04	313.49	315.99	314.45	314.97	313.31	313.52	313.37	314.45	313.41	312.44	314.44	313.81	313.55	315.28	313.35	314.54	313.39	315.02	313.89	313.48	314.69	314.29	312.98	313.11	312.59	313.94
305.12	306.25	305.46	307.31	305.26	305.78	306.25	305.12	305.87	306	305.48	305.66	305.62	305.24	306.38	306.35	306.13	305.46	304.41	304.91	305.19	304.36	305.92	304.51	305.78	305.81	303.97	305.52	305.53	304.39	304.06	304.72	304.74	305.72	305.39	306.45	306.34	305.91	305.05	305.04	305.89	305.93	306.5	304.36	304.3	305.53	305.69	305.67	305.98	305.07
307.03	307.05	307.05	306	308.19	306.67	306.09	304.94	304.95	307.85	305.47	306.42	307.07	305.3	306.35	305.98	306.73	306.46	306.34	306.07	307.23	306.37	306.4	307.16	306.26	306.23	305.77	306.14	306.15	305.83	305.89	305.74	306.63	305.63	305.95	305.77	306.09	305.76	306.96	307.15	305.8	305.1	306.54	305.29	305.81	306.93	307.11	305.88	306.45	305.97
307.42	306.96	307.71	306.53	306.92	306.92	306.2	307.04	307.77	307.32	308.44	307.76	307.31	307.4	307.01	308.88	307.15	306.76	307.36	308.3	306.83	307.56	307.05	307.31	307.4	306.59	307.19	305.67	306.93	308.07	307.5	307.98	307.21	307.64	306.33	306.53	307.31	308.03	307.49	307.81	307.47	306.61	307.55	307.84	307.62	307.7	306.7	308.06	306.64	308.89
294.44	294.12	294.41	293.25	295.29	293.74	293.45	292.95	295.59	293.02	293.74	294.32	293.44	295.5	294.75	293.27	294.17	293.83	295.81	294.44	294.03	294.01	295.3	293.61	293.74	294.12	294.18	293.25	293.71	293.25	293.62	293.97	295.25	294.41	293.02	295.59	294.18	295.43	294.49	293.9	293.66	293.15	292.98	294.11	293.58	293.53	294.58	293.8	294.25	293.5
304.74	303.19	304.34	302.89	303.91	304.84	305.19	305.03	303.57	305.07	303.04	303.37	304.97	304.12	304.58	303.63	304.83	304	304.66	303.69	304.29	303.58	303.17	304.85	304.13	304.68	303.88	305.48	304.32	304.19	303.58	303.66	303.92	302.98	303.4	304.59	304.91	304.29	304.06	304.97	304.24	302.76	302.89	304.32	304.99	303.83	303.13	303.53	304.53	302.95
326.09	325.27	325.46	323.24	323.19	325.25	324.92	324.92	325.92	325.42	325.96	324.28	324.97	324.97	323.86	324.31	325.92	324.26	326.96	325.03	325.61	326.28	325.88	324.82	325.66	325.53	324.95	324.72	324.63	326.02	324.79	325	325.14	324.91	324.93	325.63	325.26	325.44	325.93	325.19	325.25	324.7	325.43	326.25	327	324.8	326.16	326.76	325.3	325.75
303.36	304.17	304.03	304.15	304.44	303.42	303.83	305.34	304	304.19	304.84	305.05	304.28	303.65	303.33	305.6	303.53	303.96	302.66	304.05	302.99	304.09	304.45	304.8	305.38	305.61	303.5	304.49	304.07	304.71	304.35	303.85	303.95	303.77	304.18	305.37	304.02	304.19	304.5	303.44	304.03	304.18	304.62	304.74	305.98	303.58	305.1	305.07	305.3	303.81
293.7	294.78	294.37	294.74	293.72	294.48	291.96	293.42	295.08	293.56	293.4	293.09	293.84	293.26	293.91	293.58	293.16	294.9	293.83	294.76	294.05	293.8	293.86	293.77	293.56	293.71	294.23	292.94	293.89	294.61	294.48	294.17	293.67	293.41	293.3	294.01	295.52	293.86	293.68	293.23	294.21	293.08	294.37	293.52	292.99	294.23	293.58	293.23	294.25	294.95
303.57	302.41	302.65	303.21	303.59	304	303.41	303.09	303.47	304.51	302.86	303.28	304.14	303.61	302.99	303.17	302.88	302.55	304.04	303.68	303.56	304.81	304.49	302.56	303.34	302.56	302.69	303.2	304.83	302.58	303.14	304.49	303.48	303.34	302.28	304.05	303.02	303.2	303.58	303.11	303.08	303.41	302.79	303.62	302.94	305.21	303.61	302.83	303.2	303.97
294.23	294.3	297.55	295.26	294.88	294.33	294.47	295.2	294.01	295.81	294.19	295.85	295.09	295.53	294.99	295.07	293.99	294.09	296.06	295.36	294.56	294.98	295.01	296.22	295.88	295.25	295.58	294.77	294.05	294.6	294.45	294.7	295.55	296.02	295.32	294.39	295.77	295.69	294.03	294.36	295.91	294.36	293.84	295.34	295.76	295.45	295.4	295.42	295.1	294.72
310.88	309.97	309.55	310.34	310.46	310.09	311.05	311.64	309.96	311.1	309.09	309.83	310.9	309.01	310.58	310.77	311.3	310.44	309.78	311.41	309.49	310.71	310.59	310.56	310.23	309.84	310.55	311.55	312.36	310.15	310.29	310.56	310.21	310.63	309.67	310.86	310.27	310.44	310.09	311.89	309.35	311.17	309.67	310.31	311.08	310.23	311.49	311.24	310.93	312.06
303.18	304.09	304.51	304.45	305.04	303.62	303.94	305.91	302.32	304.28	304.63	303.8	304.23	303.58	303.99	303.79	304.31	305.18	306.02	304.79	305.08	304.48	305.11	305.72	303.65	305.26	303.58	304.72	304.26	305.21	305.55	305.75	304.59	304.82	304.25	303.66	303.41	304.72	304.97	303.6	303.71	304.21	304.74	305.76	305	304.13	304.66	303.92	304.05	303.87
314.21	316.82	315.66	316.19	315.29	315.2	314.4	314.79	313.86	314.54	315.74	315.09	315.02	313.95	314.14	313.63	316.05	315.53	315.17	313.95	314.11	314.77	314.09	315.28	315.47	314.64	314.79	315.91	314.8	314.9	315.09	315.57	314.99	315.58	314.62	314.3	316.21	315.58	314.23	314.33	315.09	314.79	315.59	316.1	315.11	314.21	314.52	314.08	314.9	316.05
305.86	306.95	306.71	306.98	307.08	305.83	305.72	307.78	306.7	305.91	306.41	307.27	305.76	306.44	307.24	306.91	305.73	307.2	306.14	305.94	307.13	305.7	306.92	307.13	306.5	306.28	307.64	308	308.09	306.71	306.97	306.71	307.17	307.71	307.3	305.44	306.23	305.84	306.46	306.29	306.53	306.63	307.09	306.5	306.29	306.45	306.77	305.51	307.22	307.82
312.51	313.68	312.83	312.33	312.5	313.1	313.05	313.52	312.65	312.74	313.95	312.67	313.59	313.11	313.65	312.43	313.04	312.39	311.97	313.61	314.33	313.05	311.79	314.01	314.09	313.4	312.78	312.8	313.8	314.37	313.93	314.1	312.29	312.91	312.46	312.97	313.36	313.1	313.41	313.18	313.19	313.3	313.35	314.57	313.67	314.26	312.56	312.62	313.37	313.24
307.48	305.64	306.21	306.44	305.04	305.28	304.82	304.12	306.09	304.31	304.29	305.16	304.42	304.76	306.65	305.32	305.66	305.88	304.19	305.05	305.45	305.98	305.96	305.39	305.33	305.61	305.68	303.9	304.19	304.66	305.94	305.72	305.17	305.51	305.62	305.54	304.33	306.09	306.71	304.78	305.5	305.98	305.08	305.81	304.43	306.21	305.61	306.04	306.1	305.5
317.41	316.57	315.59	317.34	317.99	317.7	318.21	317.8	317.91	317.46	317.07	316.61	317.92	318.05	317.24	317.63	317.53	317.83	317.03	318.46	317.52	317.08	316.98	316.97	317.15	318.64	316.4	316.79	317.87	316.2	317.13	317.37	318.77	316.81	316.81	318.01	317.2	317.71	317.44	317.25	317.15	317.02	317.18	315.63	317.56	315.92	317.74	317.15	317.46	316.65
312.15	313.9	312.87	314.27	313.66	313.95	313.23	312.78	311.85	311.99	312.76	313.76	314.56	313.21	313.61	313.24	314.42	313.04	312.56	314.41	314.21	314.21	312.55	314.11	311.85	314.07	313.07	313.29	312.95	313.68	313.57	312.15	312.86	313.32	312.72	313.79	313.77	313.82	314.12	312.43	312.34	312.63	312.95	313.53	314.03	313.36	312.57	312.45	315.18	312.83
312.33	311.06	311.38	312.12	311.88	311.98	312.1	311.01	312.4	312.16	310.92	311.49	312.33	312.11	311.15	311.16	311.4	311.75	311.49	311.84	311.63	311	310.44	311.7	311.5	312.95	311.23	310.56	310.87	310.82	310.3	311.7	311.36	311.31	311.04	311.8	311.45	311.28	310.26	311.01	311.43	310.87	312.1	312.27	311.69	311.39	312.41	312.44	310.08	312.23
311.32	311.89	310.9	311.22	311.24	313.51	310.81	311.28	311.77	310.93	312.01	310.79	311.86	312.37	310.66	311.04	310.86	312.95	311.23	311.98	310.55	311.29	311.35	311.12	310.04	310.7	311.89	311.7	311.09	311.8	311.75	311.78	310.77	311.49	311.02	312.19	309.97	311.53	311.49	312.11	312.17	311.03	312.71	310.89	312.02	312.62	310.31	311.85	312.4	312.21
315.28	314.36	315.94	315.89	315.27	315.99	314.4	316.4	315.3	314.8	314.99	314.57	315.19	315.6	316.36	315.14	315.74	315.44	315.1	315.03	317.05	315.81	315.77	315.14	315.99	316.02	315.89	315.58	315.74	315.84	313.93	316.05	315.77	316.75	317.21	315.78	315.37	315.09	316.74	315.94	315.16	316.07	316.58	315.13	316.83	314.81	316.05	316.54	316.19	315.35
317.21	318.73	318.75	318.43	318.51	318.01	318.78	318.41	318.86	317.23	319.63	318.88	318.22	318.64	318.64	318.13	318.7	318.58	318.72	317.87	318.17	318.29	318.11	318.44	318.28	319.12	318.54	317.8	317.79	317.56	317.56	317.31	317.2	317.99	317.63	318.35	317.75	318.76	317.32	317.53	318.93	317.69	318.12	317.86	318.29	318.22	318	317.97	318.25	318.08
327.89	329.31	329.33	328.28	328.92	329.45	328.3	328.97	328.29	327.8	329.09	327.09	329.23	328.75	329.1	327.85	329.39	328.84	327.82	327.48	328.43	328.74	329.15	328.2	328.6	328.19	328.12	327.64	327.75	328.89	328.26	329.44	328.37	329.62	328.36	329.29	328.18	328.66	329.12	329.33	327.89	328.43	326.89	328.91	329.4	328.35	327.76	327.19	328.71	329.02
299.62	300.51	301.12	301.07	300.43	299.45	300.07	300.1	299.98	299.06	300.11	299.5	300.02	299.5	298.22	300.63	301.03	300.44	301.21	301.02	299.07	299.25	299.54	299.89	300.51	301.12	298.86	300.5	301.52	299.07	299.66	301.72	299.28	300.39	300.74	299.54	299.93	300.49	299.92	299.66	299.64	300.92	300.6	300.34	300.28	298.44	300.9	300.59	301.07	299.9
300.64	299.8	300.54	299.83	300.06	298.86	299.19	299.11	300.85	299.93	300.08	299.2	300.32	300.2	300.35	299.14	299.86	298.88	299.75	301.74	301	301.01	299.66	300.14	300.06	300.21	299.5	299.53	299.76	300.12	299.73	299.42	300.4	298.4	298.62	300.49	300.43	300.3	301.24	299.96	299.3	300.58	299.83	299.93	300.48	299.14	299	300.08	299.55	299.85
302.91	303.19	303.35	303.42	303.91	302.82	302.36	303.93	302.63	304.77	302.62	303.96	303.88	304.36	303.49	303.04	302.79	302.76	303.15	303.51	303.36	304.6	302.7	301.45	303.08	303.22	304.12	303.36	304.14	302.55	304.1	303.72	302.59	301.58	304.45	303.45	303.24	303.61	302.51	302.8	303.46	303.66	303.02	303.59	304.08	304.23	303.53	304.12	303.69	302.38
327.42	327.29	327.83	328.33	326.69	327.16	327.53	327.12	328.21	328.72	328.66	328.7	328.27	327.16	328.67	327.07	328.15	328.4	328.83	328.37	328.65	328.11	327.36	327.63	327.5	327.68	328.05	327.76	327.87	327.13	327.85	327.39	327.6	327.74	326.4	327.76	326.58	327.35	327.94	328.75	328.04	328.25	328.27	328.66	328.4	328.58	327.28	327.79	327.91	326.96
318.33	316.74	318.35	318.92	318.59	318.79	317.88	319.66	319.75	318.94	319.5	317.78	318.42	318.58	318.43	318.27	317.92	318.36	318.75	318.6	319.21	318.77	318.07	319.31	319.38	318.68	317.28	319.41	318.78	319.69	318.97	318.35	318.23	318.26	318.3	319	318.69	318.89	319.01	318.27	319.6	318.81	318.5	319.74	319.77	319.58	319.09	319.43	318.52	318.49
328.06	326.67	327.7	327.42	327.17	326.76	325.57	327.24	327.44	328.11	328.45	328.06	327.37	326.86	326.91	327.17	326.96	326.64	326.78	326.86	327.07	326.5	326.44	327.21	328.69	326.39	326.61	327.44	326.18	328.27	326.96	327.58	327.53	326.99	327.27	327.21	327.94	326.48	327.61	326.45	327.7	328.24	328.34	327.53	327.01	327.54	327.37	326.58	328.05	326.39
311.62	310.68	311.09	310.87	312.55	311.39	311.12	311.56	311.48	311.63	310.64	311.38	310.92	310.32	313.09	311.92	310.61	311.09	312.2	311.51	312.03	311.79	311.11	311.46	311.59	312.71	311.88	311.49	310.82	310.53	312.48	311.95	311.22	311.69	311.47	313.16	311	310.79	311.3	312.59	310.51	311.27	312.88	312.38	311.02	310.82	311.86	310.29	312.77	311.46
306.33	304.6	305.39	305.67	305.69	305.66	305.1	304.35	303.87	304.69	305.23	305.29	305.95	305.58	306.04	305.95	305.89	305.3	307.04	304.6	305.48	305.63	305.56	306.13	303.56	306.09	305.53	306.18	304.43	304.53	305.79	305.04	305.7	306.23	306.25	305.78	304.66	304.75	305.39	306.27	305.57	306.23	306.37	304.21	304.64	306.54	305.05	305.19	305.78	306.5
311.89	311.28	313.33	312.07	312.21	312.05	310.88	311.72	311.28	311.1	310.89	312.4	311.35	312.42	312.39	311.19	310.4	310.9	309.97	311.51	312.31	311.9	312.24	311.78	312.48	311.38	312.28	311.01	311.97	310.36	311.5	312.99	311.26	311.68	311.68	310.71	311.28	311.92	310.39	310.24	311.58	311.47	311.14	311.55	310.99	310.81	310.9	313.33	312.31	311.95
295.27	293.73	294.52	293.91	294.65	295.12	294.53	293.88	294.75	294.03	294.13	295.9	294.04	295.41	294.28	294.18	293.48	295.44	294.13	295.09	294.29	293.15	293.68	294.11	293.56	294.62	293.72	295.12	294.44	294.4	295.43	294.29	294.94	293.8	293.61	293.02	294.63	294.26	294.18	294.21	293.66	293.65	293.67	294.9	293.97	293.74	293.88	294.82	294.38	294.38
304.22	304.49	303.72	304.79	303.83	303.74	304.14	303.83	302.55	303.81	302.64	303.41	303.79	303.2	304.43	304.96	304.02	303.73	303.9	305.22	304.77	303.31	303.55	304.3	303.89	304.24	303.07	304.79	302.78	303.58	304.25	304.11	304.43	304.13	304.23	303.05	303.14	303.06	304.41	304.24	304.46	303.55	303.8	304.26	303.99	303.29	303.68	304.23	303.4	304.92
306.83	306.24	305.19	304.33	305.48	304.6	305.4	305.34	305.67	305.6	305.54	305.22	305.34	305.25	304.79	304.15	305.89	305.33	305.87	305.12	305.89	304.4	305.56	306.65	305.63	305.91	304.8	305.67	305.23	305.5	304.41	304.23	305.64	305.66	306	306.08	305.11	305.74	304.82	304.98	304.86	305.42	305.02	304.97	305.53	306.66	306.06	303.28	306.5	306.95
292.64	294.75	292.45	294.5	294.68	293.05	294.77	293.72	293.44	293.53	293.52	293.82	294.28	293.13	294.61	294.96	292.96	293.85	294.86	293.1	295.03	294.4	294.51	294.06	293.52	293.88	293.06	293.49	292.07	294.3	293.49	293.66	294.38	294.28	293.87	293.86	292.07	294.27	294.06	294.19	294.1	295.46	293.72	293.98	294.29	295.18	293.84	293.6	294.51	293.01
318.34	319.44	318.24	319	318.98	320	319.54	318.63	317.53	318.89	317.76	318.58	319.17	319.63	317.82	319.72	318.76	318.75	318.67	319.57	319.26	319.58	317.91	317.96	318.74	318.83	318.35	319.13	318.22	318.21	318.92	318.38	318.09	320.09	318.39	319.08	319.66	317.92	320.18	317.76	317.71	317.92	318.59	319.97	317.99	317.75	320.58	318.47	319.76	317.63
304.85	304.03	302.91	302.7	303.7	302.96	302.91	304.02	303.59	302.08	303.68	303.19	303.96	303.87	303.03	302.91	302.27	302.05	303.6	303.57	302.91	302.89	303.29	303.43	302.71	302.59	303.93	303.47	303.89	303.22	302.95	302.94	304.23	304.33	302.42	303.03	304.17	304.91	302.22	303.89	302.91	304.28	302.93	303.88	302.2	303.36	302.34	303.65	303.66	304.76
325.81	325.33	325.72	324.75	325.08	324.82	325.19	324.88	326.57	325	325.31	324.29	324.24	325.46	325.89	324.54	325.86	325.76	326.16	325.75	325.22	326.62	326.47	325.22	323.83	325.39	324.93	326	326.6	325.08	326.22	325.45	323.64	325.7	324.42	325.69	323.88	325.64	325.36	326.05	324.65	326.76	324.43	326.28	324.22	325.28	325.24	324.78	326.04	323.27
310.27	310.18	311.33	310.69	310.01	311.16	311.06	310.06	309.56	310.34	309.26	309.22	309.19	310.69	310.76	309.94	310.31	310.35	310.84	311.1	311.22	311.13	311.09	310.98	310.64	310.39	310.64	309.95	309.33	310.49	310.92	310.84	310.58	311.73	310.26	310.47	310.43	309.93	310.21	310.13	310.95	311.72	310.08	311.54	309.33	310.89	310.27	309.92	310.95	309.93
300.54	300	299.22	299.78	300.36	300.89	299.9	301.28	299.99	300.78	301.11	299.15	300.27	299.98	300.56	300.78	299.52	299.94	299.35	300.47	300.22	300.45	301.17	300.39	300.19	300.68	299.59	299.44	299.45	299.92	300.86	299.14	299.5	301.39	299.49	299.08	299.14	299.39	298.19	300.01	300.67	300.14	299.9	299.68	301.08	300.65	300.95	300.22	299.86	300.72
314.55	314.81	315.14	314.45	314.35	315.08	314	314.32	315.34	315.91	314.56	314.47	314.74	313.6	315.6	314.82	315.21	314.52	315.75	314.85	315.14	313.77	314.78	314.6	315.44	315.16	315.23	314.82	316.11	315.59	314.88	315.31	314.96	314.9	315.05	314.34	315.2	314.79	313.32	314.48	315.79	315.48	315.59	315.29	315.39	316.12	314	314.99	314.78	315.04
319.78	320.03	318.95	318.69	320.14	320.12	318.17	318.63	318.1	318.24	317.73	318.66	319.43	319.36	317.73	318.52	319.6	319.93	318.65	318.4	319.53	319.59	319.49	321.06	319.47	319.03	320.34	318.91	319.2	320.05	320.39	319.75	318.96	319.37	319.83	319.83	318.72	319.58	320.83	318.23	319.86	319.35	318.72	318.38	318.7	319.68	319.95	319.59	318.87	319.36
316.95	316.74	317.17	316.6	317.27	316.78	317.74	316.89	318.06	319.06	315.85	317.3	317.7	317.32	316.65	318.32	317.5	317.65	317.01	317.69	316.97	316.35	318.44	316.95	317.16	316.89	317.36	317.1	317.09	317.87	317.26	316.93	315.99	316.73	317.65	317.26	317.05	316.04	316.35	316.57	317.47	317.26	317.56	317.04	316.6	317.46	317.31	316.16	318.72	317.82
305.81	306.38	306.17	304.92	306.78	305.86	305.46	307.79	306.33	305.99	307.03	308.07	307.49	306.43	306.01	306.43	306.53	306.63	306.71	304.93	306.71	304.6	305.34	305.96	307.15	305.37	307.6	306.36	305.94	307.35	307.09	306.06	308.25	306.34	307.54	306.07	308.15	307.38	306.67	306.91	306.2	307.25	307.77	306.43	306.73	306.49	306.29	306.87	305.82	306.37
311.5	311.59	310.84	311.05	311.46	311.29	312.49	311.27	313.19	313.1	312.15	312.53	312.62	311.43	313.23	311.81	311.85	313.18	313.56	312.21	312.2	312.68	312.01	312.42	312.32	312.43	312.48	313.9	313.02	311.72	311.75	312.55	312.6	312.26	311.13	311.94	312.26	311.98	312.03	312.16	312.31	311.02	310.89	312.08	313.15	310.95	311.52	311.52	313.53	312.7
323.82	326.01	324.03	325.21	324.64	325.4	324.08	323.97	323.43	323.93	326.14	325.12	325.25	323.71	324.85	325.69	324.6	324.28	324.1	324	325.28	323.41	324.52	323.66	325.67	325.18	324.81	323.82	324.17	324.22	325.25	324.67	323.15	323.47	324.47	324.91	324.56	324.95	325.47	325.35	323.96	324.28	324.37	323.98	325.73	324.09	325.71	325.58	325.64	324.63
312.79	314.41	313.18	313.87	313.66	313.28	313.32	313.32	314.03	312.06	313.87	313.65	312.52	314.11	313.34	312.71	313.4	313.55	314.03	313.32	312.45	311.63	313.31	313.32	312.68	312.47	312.87	311.84	313.23	314.04	312.32	313.6	312.42	312.8	313.32	311.95	312.83	312.41	313.5	312.76	313.22	312.19	313.71	313.62	313.59	311.75	312.68	313.9	313.41	313.77
306.03	307.37	306.96	307.18	306.47	306.38	307.75	306.4	306.5	306.48	305.82	306.58	306.35	306.89	307.65	305.98	307.32	305.94	306.85	307.73	307.48	306.31	305.87	306.11	307.41	306.64	306.1	306.07	306.3	307.06	305.91	306.48	307.56	307.62	307.47	307.37	306.77	307.59	306.21	305.83	305.87	307.47	307.52	306.9	306.74	305.83	306.77	307.75	307.52	307.24
307.45	306.01	306.98	307.53	305.36	306.63	306.69	305.75	306.13	307.22	305.23	307.47	304.91	306.19	306.26	306.64	306.72	305.81	305.45	306.41	306.33	306.82	305.23	305.6	307.14	305.7	306.52	307.08	306.91	306.26	307.1	306.76	305.76	305.85	305.39	305.45	305.58	306.07	307.33	305.99	306.73	306.45	306.18	305.92	305.01	307.12	306.52	306.18	305.04	306.44
304.63	303.22	303.83	304.75	303.61	303.94	304.65	305.87	304.3	304.92	303.81	303.54	306.01	304.22	305.95	305.8	304.47	304.37	304.22	304.35	304.81	305.35	304.09	304.18	305.28	304.75	304.47	304.34	305.12	305.48	305.47	305.26	305.9	304.89	305.39	305.16	305.19	305.86	304.98	304.59	305.49	303.76	304.03	304.43	304.58	304.06	304.65	304.02	304.19	304.16
312.1	312.48	312.62	312.96	311.54	312.51	312.4	313.31	311.96	311.53	312.43	311.35	310.98	310.8	311.32	312.98	312.79	311.69	312.96	312.45	311.64	313.64	311.49	312.55	311.42	311.83	311.72	312.36	312.42	312.87	312.26	311.91	312.61	313.45	312.92	312.83	311.24	312.56	310.01	311.4	311.74	311.18	312.83	312.46	311.6	311.88	312.52	312.21	312.7	311.21
296.35	296.57	298.59	296.53	297.47	296.91	296.76	296.22	297.49	297.51	296.76	295.59	295.89	296.52	298.03	298.4	295.98	295.91	296.54	296.63	296.07	298.25	296.3	296.81	296.51	298.59	295.36	296.14	298.12	296.47	298.05	296.28	296.01	296.32	297.7	297.02	297.71	297.87	297.77	296.6	297.66	296.69	297.76	296.29	296.75	296.81	297.35	297.6	296.88	295.61
308.87	308.96	309.9	307.03	309.62	307.83	308.14	309.09	308.91	308.47	309.76	308.11	310.01	308.62	308.53	309.24	310.07	308.75	308.59	308.97	308.67	309.3	309.16	309.32	309.11	308.17	309.2	310.08	309.25	308.51	309.44	308.33	309.05	307.53	308.74	308.74	309.89	308.81	307.51	310.75	307.59	308.41	308.65	308.6	308	307.88	308.46	309.27	307.61	308.48
319.21	318.58	319.25	318.89	318.85	318.15	318.72	320.01	319.13	318.72	318.33	318.78	318.82	318.18	317.92	318.23	318.95	318.5	319.42	318.48	318.05	318.85	319.23	318.59	317.71	317.88	317.65	319.71	318.62	319.16	318.32	318.44	318.26	318.13	318.65	319.19	318.37	318.4	319.34	318.92	319.03	317.52	318.66	318.75	317.76	319.22	318.79	318.59	319.39	317.55
304.32	303.83	304.49	305.56	305.06	305.28	305.87	305.87	306.51	304.05	305.45	306.04	305.69	304.71	306.04	304.63	306.14	305.88	305.06	303.91	305.77	304.73	305.46	304.25	305.13	304.94	306.07	305.62	305.22	306.03	305.01	305.56	306.56	306.16	305.26	306.05	305.91	304.37	305.24	304.82	304.76	305.5	304.43	305.88	306.27	306.15	304.83	305.09	305.82	304.58
303.9	303.09	303.07	305.78	303.46	303.84	302.76	303.47	303.79	304.27	304.28	303.65	302.96	305.53	302.95	303.32	303.43	303.56	305.49	303.86	303.35	304.68	303.59	303.05	303.44	304.11	304.77	304.3	303	303.18	303.5	304.65	304.82	303.02	304.36	304.71	303.44	304.25	303.22	302.9	303.23	302.97	304.22	303.62	305.19	302.88	303.39	303.97	303.74	303.53
304.62	304.12	304.31	303.95	304.54	303.92	304.53	303.87	304.17	306.39	304.97	304.35	304.51	305.13	304.08	304.66	304.5	304.85	304.83	304.66	304.85	305.11	304.14	303.19	304.12	304.09	305.31	304.71	305.07	303.83	305.27	303.87	303.81	303.81	304.5	304.96	304.59	305.59	303.13	304.96	304.48	304.69	303.75	304.18	305.9	304.61	303.95	305.31	305.38	304.37
308.96	309.81	310.26	309.76	309.62	310.18	309.02	310.47	309.59	310.18	310.54	310.04	310.04	310.9	310.16	310.96	309.46	310.28	309.4	309.63	309.84	309.75	310.96	310.17	309.06	310.15	311.27	308.44	308.28	309.99	310.33	309.75	310.15	309.94	308.66	309.69	309.91	309.73	309.63	309.94	309.34	309.02	308.36	310.14	309.53	310.6	310.07	309.49	308.85	309.74
296.04	296.49	296.49	296.46	295.51	297.21	296.28	296.84	297.24	296.91	297.44	298.1	297.1	295.77	298.58	297.84	297.02	296.04	296.78	297.48	296.41	297.04	297.71	296.99	297.35	295.83	296.39	297.11	297.96	297.79	296.65	297.56	296.47	297.29	295.89	297.1	296.72	295.56	297.59	296.89	297.21	297.1	295.48	296.28	296.85	296.32	296.87	297.06	296.14	296.51
304.44	304	304.52	305.46	303.72	304.56	303.69	305.78	304.24	304.24	304.85	304.11	303.34	303.99	304.04	304.09	304.73	304.69	304.04	304.72	303.47	303.11	304.18	304.82	305.69	304.13	303.35	303.54	302.84	303.76	304.08	304.36	304.44	304.75	304.65	303.09	304.16	304.14	305.3	304.98	302.7	305.02	304.72	303.74	303.68	304.3	304.09	304.5	304.84	304.84
303.53	304.04	304.75	304.28	304.18	303.72	302.84	302.67	303.31	301.97	303.14	304.06	304.37	303.22	303.29	304	302.9	303.13	302.28	304.6	303.34	302.9	302.72	304.09	303.53	302.72	303.67	303.48	304.53	304.34	303.42	302.78	302.88	304.07	303.36	304.77	302.55	303.68	302.15	303.45	303.76	303.56	303.95	302.96	304.51	303.6	303.15	303.13	303.44	304.06
305.83	304.85	305.01	302.92	303.32	305.35	304.92	305.18	303.36	303.58	303.87	304.65	305.64	304.46	304.83	305.57	304.81	303.73	304.32	304.88	304.73	304.39	304.44	304.21	304.8	304.49	304.02	303.75	303.97	304.53	303.89	305.14	303.08	304.06	303.46	304.49	304.12	305.03	304.48	304.41	305.11	305.28	304.24	304.31	303.87	304.62	304.85	305.08	304.76	304.68
305.62	305.76	305.4	305.01	306.54	306.77	305.88	304.68	306.47	305.55	305.9	307.48	306.24	305.51	305.48	306.53	306.1	306.63	307.38	305.56	305.53	305.88	307.29	304.92	306.76	305.57	305.96	306.51	306.24	306.15	305.83	306.15	306.44	305.39	305.33	306.77	306.89	306.46	305.71	305.56	306.91	307.08	306.23	305.27	306.59	304.59	305.53	306.1	306.98	305.53
312.12	311.64	314.02	313.59	313.78	312.51	313.34	313.62	313.56	313.14	312.87	312.42	313.35	312.23	313.27	313.56	311.51	312.11	313.26	313.68	312.89	312.98	313.84	313.79	313.9	313.17	313.36	313.72	313.24	313.6	313.83	313.2	312.27	312.44	313.19	313.06	313.82	313.44	313.46	314.85	314.65	313.29	312.67	314.96	313.64	313.52	313.76	313.76	312.43	313.48
303.64	304.17	303.74	302.68	302.93	303.78	302.77	302.97	303	303.1	302.76	301.78	302.89	303.49	302.03	303.45	303.02	303.13	302.75	302.75	302.04	302.57	302.39	301.53	303.75	301.84	304.44	302.23	302.66	303.08	303.21	303.13	303.57	301.86	303.12	301.83	301.92	302.44	303.36	303.06	302.2	302.96	302.6	302.01	302.85	302.97	303.63	303.54	303.62	301.84
301.34	303.06	301.87	303.13	302.3	302.4	303.11	303.31	303.86	303.52	301.78	302.61	301.96	303.08	303.35	301.7	303.04	302.82	301.78	302.21	301.97	302.97	301.34	302.38	301.59	302.1	303.18	302.23	303.89	302.54	304.24	303.11	302.6	302.61	302.99	303.27	302.99	303.65	302.74	302.67	301.71	301.06	303.33	302.84	301.76	302.87	301.23	302.29	301.63	302.34
303.12	304.2	304.21	304.24	303.63	303.03	302.9	303.76	303.2	303.32	303.21	302.85	304.68	303.31	304.41	303.29	302.23	302.86	303.2	305.35	302.64	303.18	302.61	303.74	304.3	303	304.62	303.88	303.48	303.59	303.29	303.08	302.88	304.75	303.28	302.72	303.22	303.81	301.62	303.44	303.82	302.93	303.35	302.22	302.54	302.98	302.81	302.96	304.39	302.79
307.4	305.86	307.47	305.32	306.23	306.27	306.14	306.18	305.42	306.72	306.89	305.24	305.6	307.75	307.28	305.97	306.95	305.14	306.19	306.28	305.96	306.31	306.08	306.79	305.13	305.41	306.84	307.1	305.01	305.02	305.42	306.07	305.79	305.63	306.27	304.45	305.37	307.58	305.62	306.98	306.14	306.97	305.22	305.36	305.01	306.43	305.15	306.41	306.17	305.95
311.82	314.43	314.21	312.56	312.67	312.72	313.85	312.37	313.86	312.38	312.63	312.42	313.45	313.65	314.78	313.05	312.2	313.05	314.83	312.5	312.68	312.58	313.12	313.36	313.47	313.43	313.53	313.18	313.2	313.15	314.21	313.52	313.67	314.24	313.42	313.29	313.45	313.34	313.96	313.37	313.29	313.09	313.3	314.9	313.88	314.05	313.98	313.32	313.53	313.21
301.46	301.97	301.64	301.85	300.64	299.81	300.36	301.75	300.33	301.15	301.9	301.07	300.92	301.04	300.64	300.59	300.86	301.42	301.52	301.23	301.35	301.55	301.43	300.99	302.78	301.7	300.64	303.53	299.72	300.76	300.93	301.26	301.47	301.19	300.03	299.87	301.45	299.63	301.78	301.28	301.9	300.78	301.32	303.01	301.57	301.76	300.6	300.32	301.05	300.75
316.12	315.98	315.33	315.71	316.53	314.89	316.38	316.47	316.72	315.87	315.64	315.82	315.88	315.09	315.81	316.56	315.3	316.07	315.62	315.02	314.37	315.84	316.07	316.06	315.95	315.22	316.54	317.71	316.3	315.71	315.02	316.45	316.12	316.17	315.65	316.29	316.7	315.87	315.39	317.33	316.62	316.47	315.61	315.64	315.88	314.91	316.15	315.3	316.69	314.43
308.59	308.3	308.55	309.9	309.06	308.83	309.14	308.63	309.44	307.84	308.34	307.41	307.87	309.96	307.93	309.77	309.44	308.13	309.16	308.74	309.21	309	307.85	309.69	307.81	308.45	308.77	308.05	309.31	308.8	308.41	308.46	309.56	309	308.59	309.77	308.59	308.25	308.57	308.73	308.39	307.73	308.21	309.17	309.1	307.6	307.9	308.43	308.89	310.2
306.88	306.95	305.7	305.81	306.07	306.36	306.47	306.51	306.9	306.83	305.82	307.68	305.61	305.71	306.25	306.05	307.03	306.93	305.85	305.8	306.32	305.71	306.45	306.49	306.35	307.37	307.57	306.75	306.85	306.71	307.14	306.89	306.57	305.27	306.34	306.22	305.51	307.26	305.77	307.4	305.96	306.83	306.53	307.01	306.87	307.14	306.36	306.74	306.3	306.57
317.55	318.63	316.89	317.52	317.28	315.78	317.97	318.86	317.67	317.74	317.97	317.74	318.41	318.37	319.14	318.68	318.04	318.37	317.97	318.73	318.58	317.85	318.78	317.95	318.55	317.09	317.14	318.54	319.72	318.59	317.87	319.18	319.11	318.75	316.07	318.56	318.14	317.67	317.75	318.78	318	316.89	319.59	318.73	318.34	317.07	318.71	318.12	317.26	316.83
311.78	312.5	313.13	312.24	311.27	311.69	312.48	313.07	311.66	312.45	312.67	311.76	312.08	313.17	312.59	312.17	312.32	312.6	312.76	312.81	311.48	312.56	311.92	310.58	311.12	311.13	314.14	311.71	311.27	313.16	312.3	312.7	312.02	311.53	312.85	311.55	312.26	313.38	312.28	312.3	312.22	311.96	311.21	311.3	313.09	313.52	312.62	313.51	313.49	313.18
324.35	325.29	324.55	324.25	323.77	324.16	324.77	323.98	324.09	324.62	324.8	325.89	325.24	325.11	325.11	324.39	323.09	324.29	325.65	324.47	324.29	324.08	325.15	325.12	324.29	325.99	324.73	323.78	323.25	324.91	325.02	323.97	323.99	323.96	324.53	325.21	325.76	325.05	324.81	324.88	324.36	324.78	324.49	324.7	325.96	325.33	323.78	324.58	324.65	323.96
305.86	305.17	306.44	306.01	305.8	305.2	306.36	305.84	305.08	305.12	305.05	305.13	304.73	306.52	304.52	306.11	305.94	306.13	304.11	305.95	304.69	307.08	305	305.65	305.83	305	305.54	306.52	306.03	306.34	306.1	305.8	306.29	305.63	304.96	305.46	306.23	305.3	305.63	305.18	304.93	305.85	305.3	304.99	305.38	305.78	306.26	304.67	305.78	305.24
304.93	302	303.81	302.59	303.35	303.74	304.31	303.59	302.52	303.43	303.98	302.3	303.45	304.57	302.29	302.65	302.96	303.32	304.35	303.41	303.39	303.18	304.1	303.91	304.2	303.39	303.27	303.2	303.54	302.65	302.78	304.08	304.26	303.81	303.1	302.29	302.62	303.08	303.91	303.32	303.2	303.51	304.29	303.5	303.68	302.74	303.34	303.95	304.16	302.94
294.28	294.16	294.88	292.95	293.98	294.74	294.45	294.26	293.95	295.41	293.4	294.11	294.96	293.24	294.28	294.82	293.6	293.46	294.16	293.08	293.86	293.4	295.04	293.13	293.96	293.57	292.86	293.88	294.19	294.38	293.58	293.84	294.65	294.35	294.37	293.48	292.63	293.83	294.88	293.72	295.34	294.26	293.83	293.81	294.32	293.78	293.26	292.9	294.05	295.05
326.72	326.92	326.7	328.08	326.46	326.51	326.83	326.73	327.4	326.56	327.69	327.15	326.64	326.9	327.45	328.84	328.78	326.47	325.24	327.11	326.83	326.87	326.61	326.73	328.17	327.51	326.4	327.46	327.06	326.98	326.14	325.99	327.39	326.34	326.16	327.55	327.42	327.51	326.8	327.31	326.39	327.64	325.72	326.93	325.97	327.82	326.43	325.86	325.5	326.88
318.62	317.45	318.61	318.95	318.28	317.87	317.26	318.6	316.85	317.25	318.04	317.7	317.24	317.72	317.83	317.16	318.31	318.1	317.68	318.07	318.11	318.55	318.74	317.96	318.17	317.4	318.28	318.43	316.86	316.92	317.73	318.49	318.12	319.47	316.92	317.33	318.41	318.77	317.45	318.92	318.07	317.63	319.44	317.39	317.84	318.53	317.96	317.88	317.29	318.4
297.18	297.08	298.05	298.07	296.65	296.55	296.84	295.66	296.31	296.62	295.85	296.6	296.57	296.67	297.66	296.62	297.26	297.65	296.96	296.74	297.4	296.31	297.15	296.76	296.24	296.94	296.61	297.55	296.59	296.49	296.77	296.8	297.88	296.78	296.52	297.09	297.15	296.21	296.39	297.77	297.44	295.8	297.14	295.99	296.61	296.57	296.13	297.99	296.36	296.69
302.86	301.37	301.97	303.4	302.51	303.66	303.22	303.57	303.29	301.95	302.87	301.67	304.23	302.94	302.64	303.46	302.45	303.04	302.3	303.24	302.58	303.05	303.24	302.71	303.43	301.66	303.94	303.88	302.16	302.65	302.66	302.36	302.81	302.12	301.98	303.82	302.96	301.12	301.92	302.48	303.53	303.63	302.44	302.51	303.34	302.39	303.87	304.1	302.88	302.68
317.59	317.02	316.02	316.56	316.33	316.29	317.39	317.03	314.65	318.18	314.92	316.98	316.9	316.05	315.97	316.51	316.72	316.01	316.42	316.35	316.08	317.64	317.13	318.5	317.4	316.36	316.41	315.96	316.66	316.52	317.16	317.14	316.81	316.17	318.4	316.75	316.18	317.05	317.21	316.96	316.15	315.92	317.37	317.21	317.14	317.03	316.41	315.74	317.01	318.19
318.6	318.04	317.38	317.97	317.91	318.13	318.12	317.1	318.58	318.56	319.38	317.69	318.35	317.85	317.97	319	318.94	317.58	318.3	316.68	318.41	317.58	318.21	317.87	318.29	318.57	316.79	317.51	317.54	316.98	317.53	319.17	319.12	318.92	316.76	317.96	318.8	316.51	319.11	317.67	316.74	317.88	318.81	317.2	318.19	319.01	318.89	318.48	317.9	317.62
309.17	309.72	308.88	309.17	309.62	308.79	309.4	309.14	307.91	308.57	309.4	308.13	309.24	309.59	310.69	308.65	308.32	310.29	308.91	309.06	309.62	309.28	309.14	308.6	308.36	309.04	309.94	308.6	310.26	307.89	308.34	309.72	308.25	308.92	309.02	308.96	307.54	308.57	307.56	308.8	308.35	307.71	309.67	309.31	309.17	308.84	308.46	309.46	308.73	308.67
294.18	295.44	295.82	294.71	295.63	295.12	294.82	294.53	296.53	295.55	294.95	294.38	295.88	294.89	295.66	293.94	294.5	295.31	294.84	295.07	294.85	295.62	294.04	295.28	294.5	294.73	295.01	295.09	295.45	295.76	295.52	295.26	294.03	294.67	294.67	294.37	295	295.06	294.75	293.85	295.32	294.96	295.91	295.66	296.02	295.34	294.73	295.48	294.78	295.46
319.65	318.34	318.83	320.5	320.35	319.49	319.43	319.2	319.15	319.45	317.69	319.04	319.67	320.7	320.41	318.85	320.07	318.66	319.67	318.37	318.53	319.34	318.5	318.88	318.29	318.98	319.47	318.55	319.12	318.83	318.5	319.08	317.74	319.12	319.77	319.21	320.08	319.35	318.63	319.49	318.85	318.81	317.62	320.43	320.46	319.95	319.41	319.65	319.31	319.31
296.98	296.48	297.18	296.49	297.46	296.07	296.08	296.8	297.69	297.53	296.51	296.53	297.35	297.5	295.84	296.66	296.21	296.03	296.13	296.16	298.08	298.28	296.69	295.91	296.24	297.51	296.64	296.46	296.71	296.62	296.28	297.45	296.53	297.28	296.61	296.05	296.57	296.23	295.26	297.02	296.69	295.98	296.7	295.38	298.1	296.95	296.48	296.13	296.08	296.88
313.27	315.48	312.53	314.15	315.08	313.93	312.98	315.12	313.53	313.69	314.49	314.79	313.15	315.33	313.69	312.61	315.07	312.37	313.83	314.36	313.85	314.83	314.14	314.68	313.67	314.5	313.74	313.93	313.96	313.25	315.35	313.61	313.72	313.85	314.62	314.94	314.32	314.5	314.44	313.54	314.56	315.3	314.94	314.46	313.72	315.34	314.68	314.01	313.68	314.65
293.17	295.14	294.45	295.26	295.33	294.3	295.78	294.41	295.82	294.66	294.55	295.19	294.58	293.85	295.43	294.17	294.12	295.36	294.58	295.53	293.95	295.24	294.62	295.04	294.33	294.13	295.58	295.26	294.82	293.88	294.87	294.76	294.37	293.41	295.46	294.35	294.18	294.93	295.42	296.1	294.24	295.84	294.1	295.11	294.76	294.79	296.95	295.27	294.4	294.84
304.57	304.16	303.5	303.83	305.16	305.17	304.18	303.31	303.31	303.43	302.65	303.38	304.07	303.3	303.7	302.33	302.85	303.21	303.61	303.84	304.2	303.35	303.72	302.76	302.88	303.21	303.71	302.27	302.86	302.95	303.51	303.79	303.42	304.14	304.92	303.26	303.19	303.07	303.41	303.18	303.19	303.37	302.56	303.27	303.04	302.67	303.68	303.42	302.35	302.69
304.39	302.6	303.16	303.89	303.31	303.9	303.98	304.45	304.2	303.38	302.85	304.86	303.87	303.88	304.34	303.27	304.61	304.22	303.29	304.18	303.72	303.29	303.97	304.03	303.48	303.29	303.29	302.56	303.43	304.21	303.78	303.81	304.68	304.1	304.5	301.93	303.23	303.12	303.64	302.9	305.02	304.67	304.63	304.4	303.75	304.76	304.76	303.82	303.28	303.17
311.85	311.27	311.95	312.63	311.89	310.65	312.07	312.59	311.61	311.58	311.8	311.19	311.11	311.91	310.67	311.65	310.35	313.4	311.51	310.61	311.88	310.24	311.07	312.46	310.55	311.82	310.12	309.89	312.01	312.4	313.04	312.95	310.95	311.46	311.38	310.57	312.82	310.56	311.12	310.42	310.12	311.39	311.48	311.02	310.66	312.33	311.07	311.18	311.82	310.55
309.56	308.02	308.9	309.07	308.7	309.55	308.74	308.39	309.37	308.83	308.5	308.7	308.67	307.24	309.77	308.86	308.36	309.45	308.65	310.03	309.77	309.97	309.41	309.38	308.82	308.38	308.9	308.89	307.49	309.63	309.03	309.39	310.18	308.21	309.38	308.95	309.31	308.69	309.69	308.81	309.03	308.33	309.47	308.21	309.56	309.83	309.6	309.64	308.58	309.29
317.43	317.55	318.65	317.1	316.77	316.85	316.08	317.74	317.28	317.14	317.25	316.42	318.07	317.42	317.18	317.52	317.06	317.26	316.92	316.18	316.33	317.54	315.67	317.92	316.91	317.18	315.68	317.82	317.44	317.66	317.6	317.72	318.37	317.2	316.36	318.17	317.11	317.76	317.62	317	317.03	318.04	316.68	316.97	316.85	317.08	316.71	317.29	316.26	317.91
309.68	310.38	311.02	310.23	310.85	310.44	310.97	309.91	310.41	310.31	309.61	310.67	309.46	311.04	310.34	310.27	309.15	310.17	309.55	309.24	309.2	310.52	308.28	310.99	310.63	308.74	310.05	310.06	310.39	309.77	310.92	310.53	310.14	309.23	309.48	310.14	310.34	310.18	309.83	310.04	310.33	309	308.82	309.67	309.94	309.15	310.63	308.88	309.55	310.37
303.94	304.22	303.65	304.9	304.5	303.49	304.45	305.02	304.32	303.48	304.89	304.97	304.08	304.92	304.24	304.73	305.37	304.43	303.9	304.59	304.02	304.09	304.6	303.4	304	304.39	305.05	304.45	304.45	303.84	304.95	303.98	304.31	303.37	303.4	303.82	304.96	303.81	304.74	304.37	304.54	304.14	304.61	305.37	304.23	305.16	304.51	305.23	304.06	304.44
301.58	300.87	300.83	301.74	302.09	300.36	301.03	300.32	299.44	300.41	300.14	301.91	301.04	302.05	300.19	301.64	300.93	301	301.25	300.4	301.62	300.29	302.23	301.83	301.45	302.08	301.64	301.59	301.11	301.6	301.86	301.47	300.45	300.12	301.67	300.03	300.86	300.04	300.9	301.17	299.16	301.71	302.19	301.98	300.57	301.34	301.39	301.11	302.07	300.56
303.05	301.89	301.77	301.58	301.29	300.98	303.23	303.31	302.82	302.94	301.76	302.38	303.69	301.38	303.52	301.78	301.7	301.16	301.6	302.02	302.44	302.54	302.5	302.59	302.21	301.8	302.08	303.09	302.62	302.58	302.56	303.42	302.87	302.29	301.5	303.09	302.14	302.12	301.83	302.2	303.31	302.62	303.04	302.51	301.78	302.29	300.47	302.66	302.73	302.82
317.51	317.76	317.77	316.69	318.72	317.53	316.78	317.15	317.52	316.41	317.88	316	316.44	317.7	316.59	316.62	317.3	317.24	317.62	317.66	316.64	316.36	316.88	317.15	316.23	317.84	318.48	317.39	317.32	316.91	317.22	316.33	316.84	317.98	317.29	317.24	317.24	317.94	317.39	316.94	318.83	317.32	315.81	318.14	317.27	318.27	315.58	318.36	317.44	318.02
319.12	317.83	319.04	319.25	320.33	319.58	319.6	319.99	319.29	319.45	319.46	318.69	317.85	319.46	318.48	319.15	318.61	319.88	320.02	320.37	319.21	319.49	319.07	318.77	320.35	318.58	318.11	319.91	320.22	318.27	318.85	319.45	319.92	318.66	318.79	319.29	319.01	319.08	319.73	320.73	319.89	319.64	318.7	319.74	319.31	319.59	319.41	319.46	319.71	318.9
305.02	305.48	305.05	305.01	304.81	304.26	305.88	304.3	306.2	306.71	304.4	305.03	304.59	305.29	304.75	304.97	304.67	304.99	305.33	305.03	305.07	304.97	305.41	306.94	304.72	304.83	305.16	305.4	303.19	306.58	304.33	305.19	305.4	305.11	304.5	304.33	304.93	305.15	305.75	304.85	306.37	305.45	304.64	305.42	304.25	306.66	306.01	305.22	305.81	306.37
301.76	302.32	303.5	302.03	302.66	302.82	302.4	302.85	302.28	303.92	302.17	302.25	302	303.6	303	302.69	301.45	302.66	301.94	303.17	302.51	302.63	302.81	302.93	302.51	302.9	302.38	302.24	302.2	304.06	301.74	301.33	301.53	303.73	302.16	302.36	302.74	302.55	302.99	301.94	301.67	302.5	301.49	302.22	303.24	303.32	303.67	303.18	302.27	302.1
317.58	317.05	317.49	315.75	317.65	317.73	315.57	317.37	317.07	317.35	317.54	317.59	319.09	316.57	317.46	317.87	318.2	316.48	317.04	317.43	318.54	317.07	317.35	317.36	317.87	317.82	316.68	317.08	316.78	316.45	318.76	317.08	316.83	317.3	317.04	317.38	317.27	317.75	317.44	317.79	316.8	317.68	317.23	318.2	317.22	316.29	317.39	316.4	317.08	317.72
313.8	314.36	313.01	314.8	313.32	314.31	313.6	313.64	313.15	314.67	314.06	314.36	314.23	314.15	313.83	314.29	314.94	315.13	314.85	314.29	313.9	313.41	315.93	314.78	315.12	314.12	313.66	311.92	314.69	313.17	313.52	313.39	314.44	314.33	314.42	313.11	314.77	315.66	313.25	315.45	315.04	313.11	313.51	313.08	314.91	314.78	314.32	314.32	313.45	314
314.8	314.21	315.74	315.68	315.45	315.42	314.41	315.84	315.23	316.28	315.54	315.87	314.81	313.92	315.43	313.77	315.38	314.61	314.7	314.73	314.42	315.61	314.14	315.72	314.65	315.04	314.69	313.72	315.91	315.07	315.7	314.18	313.89	315.47	315.5	313.21	313.79	315.49	314.43	315.96	315.25	315.93	315.93	316.08	316.32	314.72	314.97	314.64	316.13	314.88
328.48	327.4	327.67	328.39	327.68	327.73	328.67	329.07	328.97	327.61	327.48	328.63	327.83	328.67	328.78	327.39	327.72	327.69	327.41	328.56	327.6	328.49	327.84	329.39	327.95	326.43	328.33	327.21	327.79	328.28	328.38	327.14	328.27	328.75	327.69	327.14	327.7	328.91	327.24	329.02	328.21	328.28	327.06	328.65	329.34	328.78	328.54	328.67	327.45	327.89
316.54	317.32	317.56	318.39	316.27	317.34	316.94	317.67	317.31	316.87	318.35	317.17	317.66	316.96	318.31	317.41	318.67	316.89	318.46	317.21	318.54	317.25	317.03	316.71	317.13	318.02	316.8	318.74	318.08	317.18	317.85	316.91	317.36	316.29	317.63	319.17	316.94	317.85	317.03	317.35	316.9	317.68	317.5	318.17	316.79	317.36	317.08	319.4	318.04	318.05
312.51	313.04	312.31	313.22	313.25	313.12	314.08	313.6	313.9	312.78	311.6	312.39	312.34	311.97	313.78	312.77	313.06	314.94	312.49	312.97	312.52	312.44	312.79	313.21	313.47	312.99	313.85	314.49	313.64	312.69	313.81	313.08	312.87	312.12	312.5	313.97	312.58	313.88	313.42	313.24	312.48	313.18	313.19	314.44	312.36	314.48	313.61	314.01	313.86	313.21
305.11	303.58	304.7	304.38	305.11	304.99	305.21	304.06	304	303.79	304.58	304.43	304.45	304.43	304.41	303.42	304.12	303.16	305.27	305.86	305.57	305.64	303.88	304.08	304	303.78	303.72	304.35	305.26	304.48	304.25	305.28	305.28	304.95	305.07	304.04	304.78	304.25	304.92	304.05	304.92	304.22	305.29	305.02	304.64	303.85	303.97	305.87	303.54	305.12
308.96	307.75	309.5	308.66	308.4	309.6	308.69	309.31	308.62	308.19	309.49	308.97	309.06	308.14	309.17	309.62	308.74	309.12	309.25	307.19	308.98	309.6	308.16	308.74	308.62	308.57	308.88	308.82	307.04	307.65	308.84	308.76	310.26	308.92	309.39	308.87	308.88	309.5	307.58	308.8	309.23	308.9	309.03	308.82	308.38	308.28	308.14	309.09	308.22	308.6
304.97	304.59	304.28	303.76	304.18	304.02	304.62	305.15	305.48	304.87	303.45	303.39	303.34	305.16	304.79	306.1	304.04	305.05	304.96	305.6	302.97	304.13	304.64	303.8	303.94	303.79	304.79	304.11	303.48	303.98	303.63	303.72	304.55	305.13	304.53	303.89	304.14	304.38	304.64	304.17	304.61	304.42	304.3	304.35	303.71	305.39	304.28	305.36	303.73	304.82
308.87	309.86	311.21	311.42	310.06	310.79	311.83	310.65	309.07	310.12	310.89	310.86	310.34	309.43	309.18	310.28	309.78	310.31	311.06	310.4	311.68	311.05	309.69	310.79	311.53	310.61	310.4	308.69	309.61	310.14	311.42	310.8	311.38	310.11	309.71	311.72	310.18	310.49	311.46	311.34	310.4	309	310.91	310.45	312.76	310.85	309.89	310.62	310.91	310.61
314.6	315.24	316.11	315.03	315.23	314.85	314.76	314.38	315.91	314.66	315.37	314.17	313.61	315.66	313.57	316.01	314.62	313.97	315.53	315.18	314.83	314.81	316.4	314.75	314.48	315.47	314.23	314.79	313.75	315.3	315.56	314.99	313.82	314.01	314.85	314.73	316.18	314.48	315.33	314.75	316.5	315.23	315.26	315.55	314.91	314.24	315.37	314.13	315.28	314.03
301.43	299.84	299.88	299.3	299.77	300.46	300.3	299.33	300.39	301.17	299.72	299.47	300.2	299.9	300.39	300.6	300.37	300.09	299.99	300.73	300.13	300.48	299.65	301.78	300.31	300.13	299.4	300.19	299.91	299.38	299.47	299.51	299.87	299.67	300.44	299.96	299.25	299.46	299.42	300.53	299.32	300.5	299.97	301.21	299.64	300.78	299.57	300.79	300.57	300.38
302.97	303.48	303.48	304.43	302.31	301.74	303.17	301.77	301.14	303.67	302.49	304.74	302.32	303.45	302.36	303.48	302.89	303.62	304.08	302.57	302.39	301.82	301.49	301.37	303.37	302.02	303.13	302.6	302.41	303.31	302.03	302.67	301.12	302.25	302.26	301.45	302.12	304.13	300.82	303.65	303.09	301.09	301.81	303.13	301.85	300.39	301.96	303.27	303.38	301.73
296.44	297.13	297.63	297.43	297.77	296.5	296.4	296.72	296.19	297.12	296.89	297.49	297.31	296.12	296.04	295.68	296.05	296	297.37	297.45	297.47	297.04	297.34	297.08	296.08	296.97	298.2	297.44	295.78	297.43	296.93	297.64	297.17	296.63	296.64	295.85	297.97	298.42	295.28	297.42	295.87	295.58	296.33	298.03	296.46	298.04	297.13	296.24	296.95	297.26
304.05	303.85	304.63	304.39	302.89	303.36	304.04	304.73	303.82	304.56	304.73	304.94	303.05	304.1	302.4	303.7	303.78	304.53	304.09	303.05	303.96	303.88	303.87	303.62	304.75	302.99	304.75	304.64	304.3	303.11	302.03	303.83	303.19	303.27	303.95	303.57	303.97	305.34	303.8	303.14	302.39	303.47	304.22	304.4	304.86	304.52	303.69	302.54	303.69	304.63
302.52	303.06	303.21	302.94	303.85	304.19	302.75	303.26	303.15	302.91	303.91	302.84	302.75	303.15	302.37	301.55	303.18	303.57	302.43	303.85	303.8	303.3	302.13	303.46	304.78	304.33	303.13	303.96	303.36	302.86	303.03	303.96	302.88	303.28	302.21	302.57	303.42	303.79	303.43	304.89	302.31	303.65	301.2	303.36	302.26	302.21	304.29	303.06	303.11	304.24
295.45	296.4	296.37	297.75	295.77	297.44	297.07	294.64	295.69	297.78	297.19	296.87	296.99	297.05	297.86	297.21	297.2	297.33	296.99	296.29	297.17	297	296.61	295.87	296.45	296.72	296.34	296.99	296.92	295.36	296.18	298.03	298.28	297.41	297.31	297.37	296.79	296.22	295.94	298.48	297.83	296.44	296.46	297.05	296.96	296.96	297.24	297.97	296.4	296.84
303.12	303.16	304.41	303.82	302.73	303.61	303.67	303.94	304.02	302.93	302.99	301.33	302.63	302.26	303.24	302.72	302.94	303.73	303.8	302.98	304.2	303.76	302.35	304.68	304.31	305.41	304.99	304.43	303.99	304.07	303.02	304.24	304	303.81	304.18	303.1	304.67	305	304.84	303.36	304.13	303.97	303.57	301.72	303.71	302.83	304.43	303.14	303.09	303.19
313.37	312.73	315.19	314.96	314.65	313.99	314.05	313.61	314.25	313.77	314.14	313.85	313.85	313.17	313.98	314.5	314.82	314.39	314.74	314.72	314.22	314.48	314.68	313.89	314	315.48	313.31	313.3	313.99	314.18	313.18	314.16	313.89	314.41	315.67	315.38	312.67	313.68	314.75	314.54	313.63	314.27	313.68	313.35	313.5	313.2	313.4	314.54	312.88	313.65
317.73	317.16	315.93	316.72	315.71	315.28	316.54	317.02	316.55	315.97	315.35	314.84	315.47	316.32	316.96	317.43	315.28	315.46	315.37	316.37	316.02	316.14	316.02	316.52	316.45	315.61	315.51	316.66	316.94	316.91	314.96	315.06	315.94	316.87	317.76	315.72	316.34	314.91	317.11	316.3	314.81	314.84	317.33	317	315.81	315.46	316.74	314.88	316.84	317.33
301.95	302.4	303.19	303.26	302.13	303.27	302.64	302.82	301.99	303.43	303.12	303.29	301.74	302.61	303.42	303.33	302.87	300.64	302.08	303.85	303.02	302.5	304	301.33	301.54	304.04	302.13	303.65	303.83	302.89	303.12	301.8	303.04	302.97	302.8	301.98	303.35	301.72	302.02	302.49	303.57	303.12	303.45	303.68	303.24	302.36	303.17	303.71	301.96	302.52
307.32	306.34	305.52	306.24	306.95	306.44	307.37	305.37	305.69	305.6	305.94	306.46	305.67	305.62	306.69	305.16	306.86	307.33	305.6	306.33	304.97	306.54	305.59	306.26	306.05	306.53	304.57	306.37	306	305.8	305	307.57	305.97	305.75	306.75	306.39	305.35	305.53	307.01	305.59	306.6	305.25	305.58	305.47	306.95	306.31	306.61	306.56	306.88	306.49
309.93	310.2	309.41	309.54	310.75	311.06	309.3	310.16	309.33	310.94	309.31	310.19	309.88	310.84	310.55	310.44	308.94	310.26	309.67	310.04	310.48	309.77	309.91	308.89	309.74	308.08	310.39	309.48	308.9	309.44	310.5	310.68	309.64	310.13	309.26	310.1	309.51	310.03	309.9	309.66	308.74	310.26	309.96	308.53	310.63	311.06	309.25	310.95	309.6	309.47
299.88	300.95	301.14	301.08	301.88	301.95	300.53	301.57	301.55	301.57	300.55	300.79	301.08	301.88	300.98	301.06	301.47	301.66	301.59	302.18	301.17	301.33	300.81	299.35	300.64	301.46	300.93	301.47	300.83	300.58	300.92	301.64	300.9	302.42	301.15	301.37	301.98	301.45	300.96	300.84	299.72	300.49	300.42	301.51	300.76	301.21	300.59	301.06	300.72	301.7
303.64	304.1	303.51	303.84	302.36	303.66	302.88	303.28	303.19	303.15	302.96	304.42	302.64	302.88	304.79	302.19	303.81	304.01	303.71	303.46	304.36	303.42	303.52	303.71	303.38	304.76	305.16	302.62	302.14	302.82	303.67	303.33	304.28	302.91	303.83	303.95	302.01	303.35	302.9	302.43	302.73	302.82	303.2	304.07	303.52	303.56	302.07	303.5	304.46	301.89
329.18	326.8	328.36	327.51	327.9	328.24	328.33	328	327.6	328.61	328.55	327.72	327.11	326.37	327.29	328.19	327.94	327.87	327.37	326.6	326.99	327.34	327.75	327.54	327.6	328.72	327.03	327.27	327.34	328.43	327.5	327.52	327.13	328.9	327.99	328.18	328.58	327.7	327.24	328.13	330.16	327.89	328.31	327.99	327.65	328.04	328.31	328.21	327.03	327.61
313.94	315.41	316.86	315.69	315.34	315.92	316.3	316.39	315.99	316.84	314.48	317.74	316.21	315.37	315.88	315.57	316.07	315.15	315.71	315.73	316.82	316.77	315.88	315.98	315.49	315.65	315.35	315.46	313.44	315.4	315.56	315.86	316.64	316.67	317.72	316.38	315.44	316.81	315.03	315.26	315.08	316.25	314.79	316.52	314.67	316.79	315.19	314.73	315.64	316.56
319.55	319.34	319.8	319.68	319.9	320.01	320	319.19	319.36	319.48	319.4	319.53	319.83	317.85	318.92	319.13	318.87	318.91	319.55	320.2	320.66	319.28	319.22	318.31	319.5	320.65	319.26	319.55	319.52	319.67	318.96	319.79	319.95	318.86	320.46	318.86	319.57	319.46	320.21	319.64	319.16	320.04	319.19	319.55	319.55	318.82	319.59	320.57	319.62	320.04
328.02	327.29	328.2	327.54	327.24	328.64	327.25	329.29	328.16	327.55	328.59	327.65	327.49	328.04	328.47	327.67	327.26	327.19	326.76	327.29	327.4	327.81	328.13	328.64	327.73	328.74	327.49	328.96	326.78	328.68	328.79	328.51	327.83	327.7	328	327.6	327.66	328.08	328.24	327.57	328.23	327.93	328.18	327.9	327.13	328.06	327.94	327.48	326.94	328.04
305.13	304.15	303.43	304.01	302.76	304.26	303.59	304.3	304.07	304.21	304.75	302.91	304.81	304.49	304.66	303.62	304.85	303.55	303.31	303.88	303.64	302.96	304.14	303.9	304.89	304.21	304.4	303.72	304.54	303.69	305.07	305.49	304.11	304.06	303.94	304.66	303.56	304.42	304.73	304.46	305.3	304.75	303.84	303.85	304.16	305.36	304.66	304.01	304.63	304.32
318.5	318.47	317.92	318.1	317.46	318.7	316.43	317.05	317.67	319.03	316.96	316.58	317.66	317.08	316.71	318.1	318.89	317.77	318.67	317.49	317.43	318.38	318.16	318.14	318.66	318.34	317.81	317.01	318.59	318.13	317.53	319.15	317.77	318.03	317.39	318.66	317.29	317.3	317.76	318.04	318.55	317.7	318.2	318.17	317.38	317.95	317.92	318.11	317.83	318.3
293.5	294.56	294.85	294	293.78	294.39	293.8	294.09	294.3	293.43	294.3	294.25	292.54	296.07	294.53	295.3	293.38	293.81	294.01	292.65	294.48	294.75	294.39	293.63	293.44	295.34	292.76	292.73	293.72	294.09	293.88	294.82	295.79	293.96	293.97	293.83	294.36	294.01	294.35	293.63	292.94	293.75	293.2	293.14	294.28	293.51	293.88	295.14	293.42	294.43
305.16	304.62	301.94	303.58	303.92	304.01	304.77	304.04	304.63	304.66	304.12	304.47	303.77	303.1	304.17	303.38	304.21	304.27	304.52	304.45	302.85	305.65	304.33	304.79	304.68	304.08	302.87	304.94	303.79	305.56	304.39	304.8	304.26	303.57	304.41	303.19	303.59	304.71	303.52	304.35	305.69	304.6	303.94	304.72	302.82	303.62	303.28	303.63	303.07	305.04
310.67	310.45	309.61	310.07	311.09	311.55	310.75	311.95	311.5	310.73	311.15	309.76	312.14	310.97	311.46	311.47	310.2	310.81	310.9	309.78	311.17	310.62	310.64	310.37	310.3	311.93	310.36	311.48	311.64	310.96	310.81	311.17	310.26	310.97	310.39	310	310.82	310.84	310.06	310.9	310.06	310.23	310.76	312.08	311.26	310.42	309.52	312.19	310.92	311.1
317.12	316.59	316.34	316.4	317.05	316.36	314.4	316.3	317.57	316.23	316.54	316.94	316.57	317.58	316.15	316.83	315.55	315.57	314.27	316.24	317.18	318.12	317.63	315.49	316.86	316.6	316.69	316.73	315.52	316.18	315.9	315.49	317.4	317.65	316.87	316.48	318.28	315.48	316.3	316.84	316.11	316.31	316.25	316.64	317.38	318.07	317.43	315.86	316.44	317.33
312.84	311.28	310.54	311.76	312.1	310.32	311.54	312.65	311.05	310.03	311.46	311.68	312.08	312.85	311.41	311.4	310.45	311.61	312.15	311.25	312.12	311.9	312.98	311.32	312.81	311.24	310.78	310.61	310.69	311.14	312.14	311.96	310.78	311.76	311.22	311.27	311.32	311.59	310.43	311.98	312.13	310.86	311.99	311.47	311.8	311.41	311.76	310.67	311.92	311.89
294.81	294.97	293.97	293.62	296.06	295.24	295.52	294.87	294.99	295.04	294.65	294.25	294.84	296.74	295.57	295.11	295.43	294.92	294.98	293.95	295.58	295.44	295.26	293.97	293.9	293.44	295.64	294.86	294.94	294.65	294.2	294.68	296.14	296.61	295.11	295.24	295.37	295.21	296.81	295.34	293.95	296	294.49	294.87	295.99	295.36	295.37	294.06	295.84	295.95
309.97	310.91	310.15	310.81	310.48	309.87	311.07	311.35	311.33	310.73	311.33	310.27	310.45	309.61	312.55	310.18	310.48	310.58	310.66	310.9	311.22	310.51	312.68	309.84	312.48	310.53	310.2	312.07	311.08	311.46	310.09	311.76	309.84	310.97	310.73	311.31	309.88	311.47	310.9	310.39	310.97	310.41	310.82	311.48	312.21	310.1	311.1	311.49	311.03	310.78
300.41	299.89	301.32	300.12	299.17	300.43	300.47	300.26	299.24	300.87	301.02	301.37	300.1	301.36	300.64	300.58	299.2	300.4	298.99	299.12	299.79	299.28	300.98	300.41	299.33	299.1	298.97	300.53	300.93	300.82	300.68	300.64	300.85	298.32	300.13	299.31	300.61	298.65	299.88	300.2	299.53	298.96	301.89	299.31	300.37	299.85	300.08	299.62	300.77	300.27
302.87	303.57	303.09	303.73	303.42	304.59	302.84	303.12	302.52	302.99	303.46	304.46	304.02	303.57	302.79	303.78	303.65	303.61	303.91	303.25	302.51	302.83	304.44	303.83	303.94	301.87	303.91	303.72	302.92	303.71	303.11	303.18	302.72	303.7	303.25	301.88	303.1	303.28	304.22	303.11	303.89	304.2	304.79	303.4	302.98	303.53	303.4	303.69	304.06	303.31
314.6	316.01	314.79	314.2	313.66	314.12	314.34	314.1	314.57	314.17	315.45	313.99	314.41	315.68	315.02	315.46	315.85	315.71	314.27	314.76	313.87	314.85	314.54	315.58	315.03	315.75	314.92	315.53	314.86	314.58	313.85	315.68	314.88	314.63	313.79	313.97	313.02	314.02	315.54	314.79	315.08	316.22	313.9	315.41	314.77	313.66	315.38	315.62	314.71	314.21
304.13	304.01	304.23	304.34	303.39	303.94	304.93	305.55	305.17	304.58	303.89	304.7	304.86	305.01	304.07	304.41	304.31	304.56	305.01	304.24	304.09	303.99	304.52	303.86	304.62	302.65	302.8	304.24	304.72	304.39	304.97	304.29	303.44	303.94	303.5	302.85	303.25	305.61	304.72	305.04	304.32	303.77	304.69	304.23	304.17	304.18	303.45	303.43	303.44	305.56
310.83	309.58	311.73	311.15	310.01	309.99	310.04	310.89	310.92	310.14	310.69	310.73	310.68	311.26	311.06	310.72	309.82	310.81	312.67	310.07	309.82	310.7	310.36	310.81	310.58	309.13	310.69	310.26	310.94	310.55	310.75	309.7	309.77	310.75	310.98	309.43	310.59	311.8	311.51	310.03	310.3	310.41	309.48	310.16	310.06	309.81	311.12	309.96	310.91	309.45
316.99	317.48	316.83	315.79	316.85	317.08	316.05	316.58	316.8	317.48	318.04	316.26	318	315.91	315.6	316.93	317.64	316.55	316.64	315.59	315.95	316.57	317.11	317.59	317.13	315.98	317.57	318.07	316.18	315.42	316.27	316.75	317.06	316.67	317.67	315.99	315.71	316.84	315.88	316.49	315.51	317.59	317	318.32	315.61	316.58	316.81	316.02	316.27	317.77
301.22	302.55	302.35	302.26	302.58	302.59	301.21	301.37	302.86	301.85	302.03	303.15	302.94	301.86	302.59	302.2	302.51	302.07	302.6	302.18	302.06	302.25	302.84	302.49	302.18	303.11	301.96	302.97	302.75	301.9	301.91	302.73	303.11	301.49	302.46	301.61	302.53	303.66	302.66	302.11	301.72	302.35	301.88	302.51	301.38	303.11	302.5	301.91	301.17	301.44
306.67	306.63	305.56	306.42	307.15	307.23	305.09	305.66	306.57	306.08	306.82	306.77	306.75	307.42	307.22	307.74	308.04	305.89	306.1	306.5	306.5	305.01	305.6	307.9	306.75	304.27	306.01	306.09	306.63	305.16	305.74	305.67	306	306.71	305.71	306.69	306.72	304.49	306.17	306.39	308.37	306.57	306.91	305.52	306.34	306.11	305.44	305.23	305.94	306.56
306.3	305.74	305.55	306.89	306.2	306.95	305.94	305.54	305.92	306.87	305.81	306.21	307	306.18	305.78	306.79	305.91	306.27	306.64	306.09	306.77	306.72	305.99	306.3	306.14	305.84	305.94	306.72	306.46	306.26	306.29	306.35	306.09	305.68	307.21	305.7	306	305.17	306.23	305.35	307.22	306.91	306.51	305.95	306.84	306.01	305.75	304.71	305.28	305.95
314.96	313.96	313.89	313.29	314.78	312.74	313.8	313.93	314.14	314.03	313.39	313.57	313.21	313.72	314	313.99	314.26	314.28	314.63	314.66	313.16	313.72	312.96	314.12	313.36	314.29	314.92	313.98	313.62	312.98	313.98	313.75	312.97	313.31	313.62	312.88	314.6	314.14	312.33	313.81	313.16	313.8	313.85	313.48	313.64	314.02	313.54	314.46	314.33	314.86
314.37	313.6	314.72	313.33	315.32	313.35	314.33	314.7	314.19	312.95	313.83	314.81	314.88	315.12	313.6	314.55	314.21	313.25	314.11	314.84	314.04	313.11	313.77	315.53	313.42	314.42	314.3	314.18	312.95	313.77	314.29	314.86	314.18	313.89	314.76	314.82	313.66	313.5	313.2	313.57	314.33	313.94	314.6	313.82	314.8	314.27	314.43	313.86	313.51	314.62
303.06	303.74	303.52	303.08	303.27	303.78	302.57	303.49	304.01	304.27	303.04	303.43	304.53	303.06	304.09	304.43	303.17	302.88	303.24	303.82	302.85	303.52	301.99	304.8	303.23	304.07	302.89	304.57	303.29	302.96	302.79	304.5	302.18	303.14	303.36	303.33	303.32	302.64	302.1	302.39	303.14	302.41	302.55	303.33	303.11	302.91	304.07	303.87	303.29	303.11
316.22	315.71	315.75	315.11	315.71	315.66	315.61	315.19	316.44	315.21	315.96	315.12	314	314.88	315.27	314.73	317.11	315.03	315.16	315.22	315.75	315.28	316.51	314.74	315.69	317.08	315.15	315.97	315.85	315.76	315.88	315.38	315.78	315.84	316.72	315.69	316.67	315.52	315.73	315.07	315.41	315.74	316.31	315.63	316.35	316.46	315.76	316.55	316.95	315.65
312.93	314.52	313.97	312.62	312.75	312.88	311.99	313.3	313.76	312.63	313.81	311.97	312.58	313.44	314	311.66	312.87	313.13	314.14	313.51	311.95	312.85	314.46	313.46	313.84	313.47	313.53	314.53	312.01	312.61	312.91	312.63	313.17	313.18	312.56	313.2	313.24	312.42	313.19	312.61	312.6	314.35	312.46	312.84	311.9	313.28	312.72	312.46	312.54	312.1
326.88	328.18	327.62	327.61	327.44	328.54	327.65	327.93	327.4	328.32	327.47	327.14	327.55	328.15	327.09	327.79	327.72	327.35	327.49	326.7	327.67	327.76	326.95	328.25	327.8	326.53	328.4	327.38	327.66	327.78	327.48	329.32	327.29	327.98	327.06	329.59	327.93	327.66	327.56	326.58	326.64	326.99	328.17	326.52	328.61	327.95	327.15	327.64	327.83	327.78
303.99	306.29	306.36	306.42	305.12	304.63	306.36	304.95	304.45	305.18	305.39	306.14	306.09	305.13	305.96	304.74	305.4	304.47	305.49	305.16	304.53	305.07	304.56	303.66	304.74	305.25	304.38	304.39	304.35	305.5	304.97	305.43	304.63	305.35	306.16	304.11	305.65	305.85	305.71	305.71	304.08	305.12	303.36	304.23	306.88	305.13	305.66	304.9	305.88	304.56
309.09	311.93	310.92	309.12	310.27	309.99	309.25	309.15	309.53	310.26	311.27	311.12	310.41	310.34	310.71	310.88	311	310.47	308.94	310.27	310.73	309.52	310.74	310.35	310.44	310.42	312.2	310.4	311.87	311.1	311.05	310.3	310.05	310.46	310.55	310.83	311.47	310.62	310.3	309.01	310.63	311.85	309.33	310.07	311.16	312.13	311.44	310.08	311.22	311.69
293.82	295.4	293.8	293.54	294.1	294.26	293.67	295.03	294.59	292.96	294.6	292.49	294.74	293.81	294.68	294.07	294.02	293.67	294.47	293.48	293.7	292.62	294.25	293.48	295.05	294.16	293.95	293.34	294.84	295.21	294.26	293.5	293.62	294.4	293.38	293.64	294.31	293.84	294.58	295.14	294.5	293.87	295.22	293.63	293.94	292.63	293.81	294.26	294.76	293.63
315.45	315.26	316.28	316.63	315.23	316.93	316.02	316.87	315.18	314.65	314.95	315.34	315.53	316.55	316.95	316.06	317.08	315.04	315.52	315.35	314.67	315.94	314.99	315.87	314.69	315.37	315.9	317.6	316.16	316.23	315.54	315.33	316.18	315.17	314.98	315.68	315.43	314.54	315.63	316.5	316.14	315.08	316.51	314.6	316.63	315.4	315.36	316.38	315.67	314.79
312.63	311.55	311.61	312.06	311.67	313.2	312.12	312.07	311.82	311.56	311.98	311.2	313.27	313.16	312.11	311.54	311.19	311.84	312.52	311.89	311.91	312.72	311.74	311.42	312.68	312.75	311.2	312.72	312.57	311.5	312.36	311.99	312.98	312.25	312.58	312.04	311.34	313.97	312.24	312.99	312.91	312.09	311.64	311.37	312.03	311.84	310.87	312.49	312.67	312.15
302.54	304	303.83	303.06	303.27	303.81	304.49	303.56	303.68	304.55	304.94	305.14	304.09	302.99	303.65	303.1	304.39	303.83	303.71	304.32	305.27	304.46	304.4	303.3	302.27	302.06	304.58	303.87	304.16	303.81	304.37	304.78	302.88	302.93	304.8	303.22	304.57	303.95	302.8	302.9	303.16	303.11	303.39	303.79	304.3	304.41	303.8	305.14	303.15	304.52
305.35	306.22	305.46	306.06	306.04	306.51	306.42	304.79	305.71	306.73	307.46	306.1	305.55	305.54	307.29	306.24	305.81	305.85	307.67	305.47	306.4	306.6	306.19	306.32	305.79	307.35	306.6	306.1	305.35	306.34	306.65	307.12	306.13	306.88	305.62	306.04	307.52	306.05	306.42	307.42	306.28	306.33	305.89	306.16	307.02	306.52	306.46	306.32	306.14	307.01
329.36	327.26	328.51	327.59	328.18	328.13	328.3	328.5	328.23	326.99	327.4	327.31	327.26	328.58	327.1	327.26	328.16	326.96	327.56	328.15	327.63	327.57	327.94	328.78	326.9	327.5	328.18	328.35	327.03	327.38	328.31	327.16	326.98	326.48	328.25	328.24	326.63	327.78	327.59	328.42	327.63	328.82	328.7	328.35	328.71	328.4	328.63	327.41	327.42	328.22
305.46	305.5	306.1	306.62	304.08	306.48	305.75	305.8	304.78	304.68	305.01	305.48	305.21	304.97	304.17	304.87	305.88	306.06	305.9	305.13	305.56	304.31	307.14	304.93	306.49	304.65	305.13	305.57	305.2	305.13	305.73	305.63	306.07	304.56	304.5	305.55	306.19	305.72	305.18	304.68	305.99	306.52	303.91	305.25	305.64	306.26	304.84	304.83	305.58	305.36
315.95	315.77	314.24	315.17	314.82	315.64	314.31	315.03	314.99	314.99	314.73	316.28	315.8	314.45	314.16	314.73	314.87	315.36	314.68	312.65	315.3	314.77	315.12	315.56	313.33	313.83	313.68	314.84	314.04	313.58	315.13	314.19	315.77	315.05	314.72	314.64	315.94	314.64	315.29	315.88	314.2	314.38	313.94	314.83	316.09	313.62	315.07	313.3	314.29	314.65
305.11	307.2	307.98	306.47	306.53	306.08	306.3	307.22	306	307.78	307.37	307.27	305.24	305.85	306.06	306.16	307.61	306.86	306.07	306.39	306.08	305.98	306.86	307.68	306.8	306.62	306.43	306.86	307.24	306.21	305.75	307.15	305.64	306.45	306.56	307.42	306.49	306.14	306.75	307.85	306.73	307.46	307.96	305.59	306.27	306.1	306.63	307.8	306.24	306.03
314.72	314.13	312.55	313.38	314.13	313.54	313.23	312.54	313.1	314.26	315.49	314.54	312.74	314.79	313.54	313.41	313.8	313.51	313.04	314.1	313.56	314.39	313.66	312.38	313.33	313.4	312.66	313.91	313.79	313.09	314.18	312.56	314.77	313.53	315.51	313.52	314.8	313.38	314.53	314.04	313.21	314.73	314.45	313.21	314.12	313.94	313.94	314.14	313.74	314.31
304.77	304.56	303.76	305.11	304.4	303.67	305.14	303.62	304.64	305.68	305.21	304.88	303.64	303.04	304.77	304.67	305.08	303.68	303.34	303.95	305.61	305.63	305.13	305.73	304.43	304.2	304.41	303.9	305.27	304.13	303.62	303.63	303.7	304.91	303.96	303.99	305.09	305.03	304.76	304.04	304.44	304.49	303.15	304.31	303.87	304.68	305.14	303.75	304.27	304.92
305.35	306.38	305.45	306.97	305.67	305.44	306.26	306.28	307.09	306.14	305.86	305.7	307.16	306.27	306.08	305.83	306.27	306.76	305.57	307.54	307.03	306.8	306.15	306.65	306.01	306.56	306.08	305.65	305.27	305.71	305.58	306	305.86	305.1	304.55	305.49	306.07	306.23	305.15	306.95	306.3	305.55	306.71	306.28	305.57	307.6	305.74	305.45	305.78	306.79
316	316.62	317.34	316.9	316.94	317.32	317.83	316.69	316.11	316.25	316.29	315.75	316.91	315.86	316.74	316.08	315.27	317.46	316.42	316.79	315.38	315.43	316.63	317.72	316.21	316.61	316.92	315.27	316.59	316.3	316.56	316.23	315.89	315.94	315.52	316.38	315.84	317.19	315.56	317.44	317.03	317.21	315.68	316.1	315.6	316.4	316.32	315.01	317.22	317.04
315.55	315.45	314.46	315.14	313.2	314.39	314.81	314.68	315.21	314.77	315.18	314.6	315.18	315.25	314.69	314.55	313.32	315	314.03	314.29	315.9	313.19	315.14	315.02	314.75	314.55	316.11	313.64	314.6	314.31	314.89	315.46	314.76	315.14	315.88	314.43	314.9	315.22	314.48	316.19	315.92	313.86	314.17	314.79	314.54	315.24	315.4	315.51	313.7	314.84
299.92	302.1	299.59	300.03	300.44	300.26	300.16	300.47	300.33	300.32	298.89	301.96	300.49	299.83	298.85	299.32	300.01	300.08	299.69	299.85	299.87	299.26	300.05	300	300.08	299.72	299.53	300.05	300.6	300.45	299.35	300.77	299.72	300.67	300.14	299.54	299.85	300.34	300.66	299.19	299.3	299.77	301.52	300.28	299.43	301.4	300.29	300.52	300.22	300.75
305.84	305.63	305.84	305.68	307.06	305.75	305.62	305.83	306.67	305.66	306.78	305.78	305.65	305.77	305.68	305.99	306.64	306.17	306.58	306.66	305.94	306.18	305.53	306.59	305.7	306.37	306.3	306.28	305.91	306.18	304.76	306.71	306.11	305.44	305.32	306.93	306	307.52	306.41	306.14	305.32	305.38	306.94	305.95	306.89	305.93	304.53	305.9	305.65	307.64
313.12	312.55	312.96	314.41	313.21	312.07	312.8	314	313.05	312.06	313.16	314	312.56	314.3	313.17	315.18	313.88	313.93	312.71	312.38	312.33	313.11	314.8	314.17	314.4	311.9	313.62	313.78	313.01	313.56	312.62	313.11	312.47	313.97	313.22	312.22	312.59	311.9	313.07	312.91	312.85	312.37	313.54	313.86	313.46	314.66	313.6	313.58	313.78	313.68
325.69	323.88	325.14	324.29	323.19	325.09	324.63	323.87	325.06	325.08	323.85	324.7	324.91	324.78	324.9	324.39	324.41	322.92	323.79	324.43	323.76	324.13	325.19	324.52	324.44	324.55	324.79	324.78	324.41	324.86	324.41	323.61	323.6	324.69	323.6	324.93	324.22	324.66	323.86	324.57	324.94	324.88	325.08	325.69	325.61	324.77	325.35	322.92	324.96	324.53
295.86	295.15	293.93	295.18	295.82	295.69	295.96	295.95	295.62	294.56	294.01	294.45	293.72	295	296.15	293.9	295.35	295.55	296.22	295.27	296.08	295.14	294.99	295.55	294.71	294.6	293.76	296.07	295.86	294.69	295.43	295.13	295.08	296.09	295.97	295.35	294.27	295.12	295.32	294.67	296.52	293.74	294.38	296.08	294.19	295.36	296.22	295.02	295.39	295.84
309.41	311.09	310.69	310.29	309.61	310.55	308.92	309.23	309.21	308.57	310.24	310.08	310.31	309.9	310.19	311.24	309.14	309.2	310.71	310.36	310.8	309.46	309.58	309.79	308.95	309.65	308.51	309.22	310.24	309.3	310.93	310.15	309.52	308.61	308.75	310.45	310.18	310.45	310.53	310.15	310.41	309.65	310.22	309.25	309.78	310.48	310.84	309.93	308.72	309.62
317.85	318.54	317.51	317.67	318.6	318.34	317.38	318.49	318.11	318.25	319.34	319.07	318.39	319.48	317.04	318.89	318.7	319.88	318.69	318.34	317.92	319.46	317.76	319.28	319.3	317.51	317.61	317.36	318.84	319.21	319.48	318.6	317.93	318.56	319.04	318.78	318.36	317.79	317.65	318.35	318.77	318.06	317.47	319.26	317.42	319.32	318.8	319.76	320.42	318.69
319.54	318.26	317.87	318.92	317.73	318.81	318.25	319.15	319.08	317.1	318.97	318.76	319.27	318.49	319.75	319.15	318.36	318.7	318.07	318.97	318.88	318.3	318.29	319.22	319.28	318.17	319.54	318.85	318.88	319.03	318.49	318.42	318.75	318.73	318.41	318.96	318.97	318.24	318.16	320.14	319.4	317.73	317.76	318.47	318.6	319.41	318.77	318.78	317.8	317.98
302.68	303.89	303.37	303.83	302.82	303.25	303.6	303.52	304.15	303.58	303.4	303.12	304.46	303.32	304.97	304.4	304.16	302.32	304.04	304.56	303.12	302.5	303.13	302.87	303.98	302.78	304.4	303.3	302.86	302.49	303.81	303.55	303.52	302.69	304.23	302.76	304.2	303.44	303.06	303.37	303.17	302.97	304.68	306.21	303.32	302.83	302.69	304.22	303.93	302.89
295.56	295.53	295.84	295.44	295.89	294.71	295.1	295.42	295.43	293.96	296.45	294.87	295.97	294.46	295.22	294.75	295.18	294.87	295.44	295.58	294.61	294.71	295.94	294	295.04	293.7	295.98	294.89	295.25	293.88	294.36	295.47	294.13	295.32	294.03	295.08	295.56	295.27	294.3	294.72	296.87	295.37	294.52	295.82	295.88	294.57	293.64	295.12	294.52	294.55
312.04	312.04	312.74	312.3	310.41	313.39	312.1	312.94	310.89	311.63	310.04	312.51	311.34	312.23	312.53	312.31	312	312.55	311.74	311.06	312.48	311.79	312.22	312.6	312.2	311.12	312.81	312.12	312.13	312.67	312.6	312.91	312.66	313.67	311.2	311.88	312.82	312.37	312.18	311.87	312.1	311.71	312.52	312.64	311.96	311.42	311.22	312.54	311.63	312.66
302.66	302.8	303.66	303.79	303.5	302.61	303.31	303.13	304.03	303.5	303.44	303.09	303.68	303.91	304.84	303.15	303.77	304.2	302.35	303.03	304.45	303.94	303.2	301.76	303.27	303.48	302.82	303.19	302.8	303.53	302.12	303.68	303.61	304.44	303.23	302.8	303.38	303.58	303.33	302.13	303.85	304.77	303.14	301.95	302.88	302.65	304.27	303.12	302.64	304.43
306.62	307.5	306.64	306.33	307.04	306.8	305.49	306.73	306.51	305.85	306.83	306.78	306.92	306.65	307.24	307.37	306.11	305.43	307.23	306.68	305.91	306.02	307.05	306.13	306.13	305.6	305.21	307.57	306.15	308.03	306.71	304.93	306.56	306.51	306.23	307.05	305.55	305.91	306.74	305.51	305.26	306.77	306.64	306.65	306.8	305.56	307.03	305.88	306.09	307.44
314.42	313.88	315.16	314.51	315.52	314.9	314.87	314.98	314.14	314.56	316.12	314.88	314.43	315.06	313.9	314.38	314.53	315.32	314.43	314.22	315.18	314.98	314.54	314.23	314.56	314.94	314.71	314.23	316.59	315.45	313.93	314.74	314.38	315.07	313.35	314.87	314.67	314.93	315.36	314.12	314.85	314.89	314.53	314.06	313.59	315.91	316.14	316.07	313.72	314.56
303.01	304.55	302.58	303.67	303.81	303.91	303.03	303.56	304.47	304.67	303.01	303.26	302.82	303.49	304	302.98	302.81	303.55	303.56	303.35	302.94	304.57	303.45	303.42	303.36	303.77	302.77	303.16	303.22	303.11	302.99	303.07	303.44	303.28	302.89	304.57	303.6	305.05	303.77	304.47	303.8	303.71	302.6	303.41	302.84	303.8	302.99	303.8	303.08	303.48
303.49	303.01	304.11	303.73	303.94	302.32	301.36	303.65	301.93	304.03	304.34	302.97	303.07	302.59	303.88	303.61	303.78	304.39	303.45	302.76	303.98	303.94	304.24	303.7	303.2	303.73	302.62	303.56	302.42	303.01	304.07	303.56	304.38	302.19	303.02	304.81	302.76	304.25	305.15	302.94	303.59	304.52	303.96	303.16	304.53	303.29	303.33	303.54	303.9	303.81
303.54	303.11	303.24	304.15	304.11	302.85	303.27	303.46	303.52	302.97	303	303.97	303.77	304.64	303.94	303.65	302.07	302.04	302.76	303.16	303.38	303.22	302.57	302.62	303.36	302.79	303.83	303.4	303.67	302.58	304.1	304.03	301.74	303.06	302.86	303.3	303.44	304.37	303.27	302.74	302.89	303.6	303.23	303.12	302.93	302.56	302.7	302.72	302.7	304.28
313.83	312.59	314.94	314.19	313.66	315.31	314.91	313.2	313.85	314.09	315.3	313.38	314.7	315.05	314.92	314.95	314.15	315.6	314.95	314.4	314.37	315.01	315.04	314.54	314.99	314.78	314.32	315.16	315.16	315.1	315.76	314.11	315.22	313.74	314.39	314.85	314.87	315.28	314.75	314.72	315.56	314.98	315.22	313.2	315.35	315.06	316.28	314.24	314.62	315.61
305.76	305.23	305.61	305.93	305.44	303.64	305.29	305.01	306.42	304.1	304.25	304.87	304.96	306.31	305.24	305.08	304.85	304.88	304.49	303.88	305.61	304.99	305.27	304.04	305.82	306.41	305.66	306.31	305.1	305.28	306.64	305.08	306.2	305.12	304.96	306.14	304.56	305.53	305.87	304.98	305.49	303.66	304.15	304.68	306.12	304.6	305.46	304.94	305.54	304.8
302.42	302.34	303.19	302.86	301.01	302.7	302.27	303.1	303.34	302.86	303.99	302.2	302.76	302.94	302.86	302.22	302.11	302.98	303.16	302.09	302.83	303.11	302.52	301.98	301.15	302.21	303.95	301.63	302.41	302.55	302.13	301.56	302.91	303.25	301.59	302.18	303.13	302.76	301.83	302.57	301.91	302.15	301.9	302.32	302.5	301.14	302.4	301.94	303.8	302.05
319.2	318.25	318.35	317.94	318.17	317.5	318.12	318.54	317.67	317.71	317.78	318.93	319.08	317.38	317.48	318.56	319.25	317.94	318.18	318.86	318.82	318.62	318.01	318.93	317.53	318.49	317.91	318.56	317.47	318.14	317.81	319.42	317.93	318.35	320.12	318.41	318.08	318.17	318.06	318.67	319.06	315.65	318.75	318.6	318.72	317.99	319.18	319.14	318.76	318.12
303.61	303.22	303.7	303.07	304.9	305.02	303.43	305.14	304.58	304.91	304.31	304.52	304.1	303.98	304.01	304.9	304.57	303.46	304.47	304.53	305.1	304.99	304.17	303.13	305.81	305.57	305.16	304.93	304.86	305.01	302.95	305.23	303.44	304.43	303.22	303.82	305.2	305.02	304.98	304.94	303.86	304.22	304.83	304.52	305.1	301.9	303.29	304.1	304.38	304.47
319.22	317.26	317.18	316.84	317.74	317.1	316.14	316.96	317.64	317.22	318.63	317.07	317.68	316.21	318.43	316.48	317.88	317.35	316.83	318.25	317.63	317.54	317.69	316.48	316.81	316.9	317.52	317.7	317.46	316.34	317.67	318.08	316.8	318.41	316.67	316.36	317.92	316.96	316.6	317.96	317.15	317.98	317.46	317.27	317.5	317.18	318.01	317.95	316.97	317.88
305.93	306	305.41	305.14	305.55	305.15	306.86	305.59	305.65	304.87	305.39	305.32	304.75	305.58	305.76	303.85	305.83	305.16	305.03	305.86	304.78	304.93	305.8	306.22	304.25	306.19	305.05	306.52	305.49	306.2	306.86	306.21	306.18	305.2	305.96	304.7	306.4	305.29	305.13	304.77	304.83	304.5	305.7	304.91	306.34	304.57	304.74	305.57	305.55	305.46
304.19	304.7	303.69	303.99	302.85	304.78	302.62	303.71	302.92	303.1	303.97	303.48	303.31	303.49	302.91	303.93	304.11	303.98	304.63	303.17	303	303.39	304.72	303.45	303.86	304.03	305.12	303.73	303.76	303.69	303.44	303.95	303.21	303.4	304.31	304.58	303.36	302.64	303.71	303.17	304.22	304.64	303.4	304.37	304.87	304.21	304.44	304.53	303.97	304.32
318.1	317.24	318.98	317.09	318.52	318.5	318.26	318.71	318.59	317.5	318.22	318.23	318.09	318.26	319.87	318.72	317.74	317.67	317.46	318.41	318.28	318.23	317.39	318.43	318.66	318.85	317.56	317.28	318.83	317.55	316.71	319.52	317.33	316.97	318.46	318.31	317.25	319.27	318.17	318.5	317.21	318.78	318.5	319.09	317.63	318.33	318.56	317.63	318.43	318.93
315.35	314.96	314.95	315.18	314.94	315.6	314.42	315.36	314.53	314.27	314.15	315.29	315.48	313.89	314.96	313.74	314.12	315.47	314.78	315.54	313.93	316.34	314.78	315.61	315.03	315.26	314.18	315.57	315.58	315.48	316.34	316.12	313.42	315.11	315.18	316.04	315.46	315.34	314.45	315.88	315.32	314.79	315.01	315.22	315.36	315	314.83	313.77	315.96	316.22
296.57	296.77	297.39	296.79	297.18	296.22	297.83	296.9	298.21	297.34	296.31	297.96	296.02	297.29	296.9	294.92	296.58	297.89	296.62	296.55	295.99	295.94	297.01	296.89	295.74	297	296.51	296.77	296.33	296.88	297.01	297.96	297.57	298.42	296.99	297.19	297.85	297.18	297.69	297.21	297.46	296.95	297.03	298.03	295.98	296.48	295.61	297.82	296.88	297.96
304.25	303.66	305.07	303.58	304.28	303.34	305.08	304.8	303.11	304	303.68	305.14	305.21	303.97	304.65	304.61	305.54	303.5	304.36	302.76	305.61	304.06	305.17	305.18	304.73	304.5	305.31	303.34	304.34	304.65	304.28	305.12	303.52	304.09	305.11	304.06	303.05	305.18	302.22	305.21	304.93	304.09	304.62	305.8	305.18	305.55	304.23	304.6	304.64	303.56
304.95	304.86	305.03	305	305.46	305.83	304.46	305.45	306.04	305.57	304.81	305.33	304.55	304.79	304.55	304.66	305.29	304.87	304.87	305.3	304.51	305.97	304.75	304.23	305.44	303.64	305.72	304.7	304.48	304.12	304.7	305.23	304.39	304.54	305.48	302.82	305.64	304.93	304.11	304.82	304.38	304.19	304.05	305.55	304.89	304.49	304.95	304.97	303.67	304.36
294.65	293.47	294.79	292.85	293.92	295.53	294.22	293.87	293.25	294.42	294.32	295.62	294.99	294.83	293.64	294	294.09	293.69	293.96	294.71	292.89	293.81	294.02	294.54	295.07	295.24	293.81	293.92	294.3	293.66	293.07	294.55	293.97	293.88	294.26	295.16	294.74	294.88	293.49	293.95	294.11	293.7	294.52	294.15	293.86	293.74	294.42	294.42	294.52	294.71
309.86	308.24	308.42	309.45	309.98	308.82	309.16	308.18	308.95	308.43	309.38	309.11	308.79	309.37	309.44	308.16	307.73	309.67	308.8	307.9	310.33	309.69	308.46	309.43	309.17	309.68	308.81	308.6	309.51	308.85	310.86	309.45	308.64	308.08	308.77	308.03	309.55	308.37	309.27	310.07	308.87	309.14	309.5	308.45	308.02	308.06	308.67	307.83	308.53	308.83
304.61	306.29	305.56	303.88	304.5	306.57	305.83	305.02	305.05	304.92	304.21	304.77	306	305.87	306.04	304.49	305.04	305.25	305.71	306.26	304.05	304.83	304.83	304.32	304.71	305.41	304.79	305.37	305.1	305.28	304.32	305.46	305.5	305.04	306.51	304.96	307.32	304.95	305.4	306.5	306.52	304.49	305.31	305.05	305.5	306.05	304.82	304.98	305.25	305.54
328.57	327.17	327.86	329.37	328.17	327.55	328.19	328.55	326.93	327.05	329.12	327.58	327.36	327.7	327.01	328.58	327.7	328.25	328.76	328.05	327.91	326.96	327.97	329.11	327.9	326.76	327.43	328.79	327.78	328.46	327.07	326.82	328.95	328.58	327.52	327.83	327.16	327.16	327.71	327.41	327.25	327.87	328.6	327.75	328.15	328.46	329.4	328.65	327.33	327.38
302.42	304.05	302.6	303.71	302.96	303.8	303.34	302.93	304.39	302.21	302.05	303.42	303.3	304.17	304.04	304.22	302.94	303.3	302.96	303.47	302.49	303.46	302.87	302.85	303.16	303.92	304.34	302.97	302.83	303.28	303.68	303.09	302.62	303.36	303.28	301.66	304.48	302.94	303.43	304.16	304.74	303.87	302.73	304.51	301.92	304.15	303.48	303.72	303.52	303.17
305.81	305.54	305.92	305.88	305.72	307.11	306.5	306.05	306.13	306.19	303.86	306.33	305.52	306.35	304.5	307.83	305.71	307.57	307.08	304.18	306.03	306.71	304.29	306.36	304.78	305.72	307.36	305.84	305.77	305.85	306.18	306.17	306.26	305.55	306.35	307.27	305.81	305.18	303.26	306.09	305.13	305.69	305.67	306.24	306.19	306.21	305.88	305.61	305.42	305.81
318.89	318.22	319.23	320.07	319.41	320.01	319.43	319.25	319.39	318.3	319.86	319	320.02	319.05	319.24	319.31	318.59	320.56	319.46	321.14	320.55	318.59	318.97	319.73	320.77	318.11	319	319.61	319.39	318.5	318.79	319.44	319.34	319.47	318.89	318.89	320.36	319.58	320.37	319.14	320.14	320.32	319.5	318.5	318.65	318.42	319.17	319.14	319.67	318.37
304.9	304.78	304.51	304.13	304.7	306.12	304.69	304.61	304.27	303.78	303.87	305.35	305.12	303.7	305.41	304.39	303.14	305.4	304.43	303.4	304.25	304.83	305.26	304.16	304.34	304.32	303.94	304.82	304.17	302.01	304.24	303.55	305.43	304.25	305.67	303.62	304.1	305.04	304.33	305.37	303.9	304.16	305.93	304.26	304.39	304.12	304.21	304.92	304.62	304.44
311.14	309.96	311.66	309.81	310.25	311.58	310.84	311.38	308.79	310.75	309.5	309.82	309.66	309.66	309.63	310.92	310.19	310.6	310.24	310.58	309.43	311.26	310.26	311.38	308.89	311.12	310.19	309.62	311.31	310.21	309.45	309.86	311.51	312.69	311.11	311.32	311.2	310.78	311.43	309.44	310.58	310.13	310.17	310.86	311.57	311.21	309.98	312.44	312.06	310.71
302.52	303.19	301.62	303.45	303.68	301.55	304.08	302.78	303.08	302.05	302.03	302.6	302.12	302.53	303.08	302.18	304.27	302.54	303.3	302.92	303.62	302.64	302.73	302.08	302.87	302.5	304.19	302.02	302.37	303.24	302.78	302.48	302.78	303.39	303.34	302.69	302.03	303.5	302	303.75	302.72	302.55	302.94	303.79	303.05	303.57	302.19	303.05	302.99	303.45
300.42	300.89	299.91	300.51	301.25	299.94	299.88	299.32	299	300.07	299.54	300.99	300.06	299.59	300.36	299.33	301.37	301.24	299.57	300.57	300.99	300.77	300.31	300.81	300.02	299.93	300.07	300.39	299.62	300.44	300.76	300.51	300.19	298.46	300.03	299.97	301.17	299.08	299.96	298.06	300.36	299.19	300.82	299.77	299.23	301.58	298.8	299.62	300.15	300.44
308.93	308.55	309.33	308.3	308.85	309.89	310.57	308.06	308.97	307.65	308.76	307.84	307.87	309.4	308.51	309.31	309.38	309.38	309.8	308.27	308.94	308.47	307.18	309.45	308.28	307.9	309.11	307.9	310.31	309.67	309.69	308.23	309.44	308.27	309.44	307.3	308.71	308.89	308.47	310.32	308.87	309.83	308.16	309.41	307.51	309.16	308.56	309.5	308.9	309.08
318.08	317.83	317.66	317.13	316.59	316.98	316.51	317.63	316.88	317.49	318.22	316.96	316.37	316.77	316.32	318.42	318.57	317.75	316.69	317.24	316.45	317.47	316.99	317.6	317.07	318.44	317.81	316.78	317.7	316.92	316.72	317.9	317.29	317.53	316.34	317.76	318.57	317.97	317.79	318.07	316.58	317.48	318.39	318.44	317.92	317.97	318.14	318.3	317.02	316.34
318.11	318.87	318.33	319.64	320.42	318.98	319.41	319.17	318.69	319.6	319.4	319.8	319.29	320.26	319.78	319.19	320.36	318.23	318.23	319.71	319.94	318.67	318	319.95	319.36	320.39	318.67	319.48	320.45	319.04	319.63	319.04	317.76	320.25	319.76	318.56	318.74	318.97	319.59	318.93	319.34	318.63	320.12	320.46	319.24	319.8	319.45	319.82	319.17	320.22
306.3	306.9	306.78	307.55	306.17	309.09	306.06	305.48	306.51	305.53	305.72	306.18	306.79	307.13	307.66	305.52	306.37	307.48	306.58	307.18	306.24	306.4	306.87	306.15	305.97	306.66	306.31	308.13	306.53	308.16	306.67	306.13	306.89	305.72	305.7	307.46	305.9	306.11	307.25	306.31	307.26	306.71	306.98	307.31	307.06	307.51	306.5	306.8	305.8	306.65
305.99	303.96	305.42	304.73	304.56	304.66	304.1	305.11	305.55	306.08	305.19	306.45	304.58	304.99	305.07	304.82	305.24	306.66	305.97	305.58	305.23	305.23	304.27	304.58	304.84	305.7	304.94	305.79	307.21	305.18	305.85	305.1	305.87	304.07	303.85	305.16	305.6	304.17	305.77	305.29	306.11	305.29	305.11	305.75	305.13	306.19	306.01	305.86	305.12	305.9
296.4	295.76	294.64	295.02	295.09	294.78	294.51	293.35	294.66	294.73	294.88	294.23	296.02	294.76	295.8	295.43	294.52	295.87	295.04	295.17	296.15	294.62	295.73	295.44	294.74	295.14	294.79	294.63	294.99	295.3	293.97	295.59	294.69	295.9	294.22	295.74	294.73	295.94	295.48	295.49	295	296	294.49	295.76	294.36	295.16	294.45	294.48	294.04	294.15
297.1	296.53	296.87	297.98	297.06	297.36	296.98	296.96	296.84	297.16	296.21	295.95	296.76	296.02	296.37	296.54	296.03	296.31	297.25	296.95	296.31	296.67	296.54	297.38	294.96	296.47	297.59	296.06	296.73	296.41	296.17	297.42	297.04	297.25	296.7	296.9	298.12	297.32	297.25	297.44	297.21	296.25	297.25	296.58	296.09	296.77	297.85	296.42	296.78	297.8
329.03	327.29	328.8	329.02	328.67	328.69	328.24	330.33	328.69	328.54	328.79	328.33	328.35	328.44	330.02	328.54	328.11	329.53	328.78	328.77	328.57	328.66	328.32	328.16	329.37	328.84	328.44	328.78	329.36	329.11	328.86	329.54	328.93	328.68	328.77	328.65	327.85	328.52	328.84	327.94	328.71	329.25	328.75	329.49	328.54	329.2	328.39	327.67	329.89	329.17
295.88	295.49	294.53	294.87	295.82	295.05	293.67	294.99	293.15	295.21	294.45	295.34	295.12	294.65	295.51	296.28	295.27	294.04	295.92	295.33	294.65	294.38	294.99	295.09	294.57	294.69	296.26	295.12	296.24	294.16	295.06	295.23	296.72	296.43	295.71	294.31	295.22	295.21	295.58	295.15	294.7	296.06	296.96	294.53	294.83	295.54	295.14	295.19	295.98	294.62
311.13	310.73	310.65	310.73	311.57	311.25	310.4	310.94	310.76	311.45	309.97	311.48	310.51	311.2	311.51	310.99	310.65	310.19	310.62	310.35	311.38	312.31	310.46	309.77	310.46	309.57	311.41	310.09	310.07	311.12	311.5	311.61	310.05	312.75	310.09	309.24	310.9	310.54	310.96	310.86	311.17	311.02	311.94	309.78	311.93	311.6	309.55	310.96	310.95	310.26
304.79	303.17	303.93	303.34	302.09	304.49	302.83	303.53	304.31	303.87	303.75	302.6	302.34	304.34	304.06	302.94	304.08	303.76	302.91	303	304.59	304.61	302.42	303.92	302.91	304.47	304.16	304.58	303.78	303.62	303.35	302.65	304.24	302.59	303.79	304.45	303.61	303.65	302.97	303.69	303.1	303.39	302.61	305.11	302.52	302.99	303.87	304.26	302.95	303.5
298.04	297.96	295.86	297.01	297.62	297.11	297.86	296.43	296.57	296.63	296.46	297.52	296.28	296.16	296.43	296.35	297.29	296.23	296.45	297.88	297.59	296.5	297.59	298.02	297.93	296.87	297.42	297.71	296.6	296.16	295.82	297.55	296.33	297.43	296.11	296.49	295.85	298.06	298.4	297.47	295.26	296.72	296.94	295.79	296.96	297.17	296.25	296.58	297.89	296.11
319.47	319.5	319.97	319.52	320.07	320.24	320.33	319.49	320.03	319.78	319.86	318.71	319.52	318.91	319.03	319.44	318.66	320.09	320.3	319.16	319.01	320.48	319.42	319.48	319.16	318.87	319.28	319.23	319.75	318.66	319.73	318.68	319.25	319.51	319.68	317.92	318.23	319.57	319.93	320.94	319.9	318.41	320.21	319.56	319.53	319.05	317.57	318.56	319.77	319.03
318.37	319.52	319.48	318.48	318.56	318.68	319.52	318.79	319.45	318.29	318.81	318.27	318.58	318.48	319.04	318.21	318.63	318.26	319.88	318.15	317.73	318	319.18	319.04	318.73	317.97	318.64	318.97	319.14	318.66	319.89	319.66	318.36	318.96	319.3	318.84	318.43	319.3	318.52	317.3	319.13	318.49	316.75	319.07	319.89	318.27	318.44	319.69	318.6	318.82
314.4	313.08	313.84	314.38	314.39	313.93	313.08	314.42	313.66	313.07	314.72	314.51	313.34	313.03	314.15	314.6	314.51	312.73	314.99	313.23	312.67	314.01	312.58	313.77	313.4	312.65	313.86	312.61	314.22	314.86	313.69	314.3	315.32	312.64	312.78	314.44	313.86	313.31	313.94	313.28	313.8	313.24	313.96	314.86	315.2	313.09	314.07	314.38	313.65	314.3
313.73	314.19	311.54	313.34	312.01	311.44	312.64	313.51	312.5	312.99	312.77	313.05	313.45	311.79	313.49	313.26	313.79	312.02	312.44	312.37	312.34	312.81	312.51	312.15	312.36	313.22	313.05	312.77	312.22	312.39	313.38	312.41	313.61	311.66	313.85	311.94	312.11	313.03	312.39	313.39	314.67	313.57	312.54	312.13	312.75	312.36	313.59	311.96	312.75	311.63
316.81	315.3	315.87	316.57	316.37	315.05	316.05	316.09	316.72	315.12	315.43	315.11	316.54	315.35	315.21	316.24	316.2	315.46	315.75	316.94	315.75	316.89	317.01	315.09	315.41	315.25	315.63	316.54	314.89	316.63	315.25	314.84	316.64	316.95	314.88	314.61	316.17	314.53	315.85	315.74	316.56	315.51	315.57	314.8	316.26	316.37	314.51	315.13	316.1	315.27
295.58	294.93	294.26	295.7	297.2	296	294.99	295.24	294.44	294.76	295.7	294.55	294.12	293.98	295.87	295.65	294.63	295.8	294.62	295.82	295.84	295.31	293.78	294.21	295.3	294.81	295.08	295.67	294.02	295.73	294.8	296.39	296.19	295.3	295.04	294.43	293.4	293.11	295.34	294.38	295.1	295.61	295.51	294.27	294.25	294.82	295.14	296	294.94	293.43
315.47	315.26	316.69	316.05	317.62	317.96	315.45	316.56	316.83	317.34	317.29	317.4	318.8	317.13	316.27	318.08	316.05	316.8	317.46	316.76	316.14	317.5	314.79	316.38	316.36	315.63	315.81	317.06	316.41	316.85	316.57	316.83	317.47	317.45	316.15	316.52	317.07	315.76	317.41	316.05	317.53	317.28	316.71	315.94	317.69	314.55	317.24	317.04	315.4	317.29
314.4	312.6	314.08	313	314.41	313.46	312.71	314.55	312.98	314.21	314.31	313.1	314.66	313.76	314.74	312.93	313.46	314.52	314.51	313.36	314.71	314.68	314.8	314.48	312.88	314.64	312.93	313.31	314.59	314.05	314.47	314.48	313.53	313.99	313.56	313.48	314.5	314.06	313.2	313.91	314.64	315.12	313.38	313.53	313.2	313.99	313.61	315.49	314.76	313.68
303.89	303.82	303.96	302.79	303.65	304.1	303.54	302.03	304.14	301.76	304.97	302.83	302.17	303.63	303.58	303.51	303.64	302.18	303.02	303.44	304.14	303.67	302.99	304.26	302.78	302.44	303.42	303.66	303.02	303.55	303.07	303.34	303.31	302.96	303.91	303.03	302.44	303.24	304.43	303.88	303.38	304.44	302.2	304.35	304.2	303.63	302.28	303.73	303.45	305.28
303.39	302.16	302.47	303.14	303.19	303.57	301.5	301.45	303.21	301.55	302.86	302.84	303.89	302.32	302.85	302.79	302.84	302.02	301.75	302.98	302.6	302.89	302.91	302.22	302.38	301.73	302.08	301.89	302.57	301.64	302.22	302.45	301.41	301.47	303.64	301.78	302.98	302.76	301.5	301.96	301.64	302.82	303.81	302.84	302.12	303.28	302.16	302.49	302.26	302.93
309.25	307.92	309.47	309.65	309.2	308.73	308.99	308.28	308.43	308.84	308.01	309.62	308.81	309.65	307.45	309.91	307.61	309.33	309.45	308.34	309.03	308.65	309.25	308.08	308.83	309.36	309.6	308.29	308.54	308.47	308.93	308.79	308.66	307.76	309.72	309.18	308.3	310.47	309.14	308.69	307.96	310.82	308.88	309.23	307.96	308.9	309.33	308.09	309.68	308.34
312.63	312.19	314.15	314.37	314.41	313.41	313.88	313.71	313.87	313.49	314.81	313.05	313.65	313.54	314.47	312.57	313.38	313.9	312.84	314.87	314.34	314.24	313.99	313.78	314.24	313.16	314.25	314.32	312.88	313.6	313.25	313.34	314.25	312.83	314.33	314.25	314.86	315.11	313.56	315.21	313.44	314.16	314.32	314.17	314.59	313.91	314.59	314.13	313.55	313.44
314.22	313.58	311.63	314.12	312.13	312.25	313.2	313.24	314.82	313.69	312.16	313.18	314.16	314.28	312.82	314.31	313.72	312.85	313.18	312.6	312.95	314.01	313.6	314.78	312.92	313.68	313.05	313.26	313.54	313.25	312.53	311.03	312.47	312.05	313.03	313.2	314.26	313.33	312.89	312.77	313.91	313.25	311.89	313.54	314.86	312.99	313.61	313.24	313.21	313.84
317.55	316.44	316.69	317.43	316.99	317.33	317.86	316.49	317.3	317.84	316.76	317.67	316.87	313.9	318.08	317.12	318.04	316.87	317.67	316.6	317.76	317.4	317.68	318.02	317.13	317.04	315.9	316.78	318.13	317.5	317.5	318.23	316.37	316.41	317.19	318.3	317.41	319.09	317.38	316.17	316.87	317.88	316.92	317.59	316.42	315.75	317.68	317.23	316.95	316.53
317.15	316.13	316.5	316.95	316.64	316.93	316.5	317.03	317	317.66	316.23	315.78	317.14	317	317.54	317.76	316.11	316.52	316.29	317.22	318.54	316.3	317.36	317.1	316.57	316.92	317.38	315.55	315.74	316.75	315.24	317.7	316.93	315.26	317.19	316.8	316.48	316.96	316.85	317.05	315.92	316.23	317.5	317.08	316.13	317.71	316.42	317.27	317.09	316.42
303.15	302.75	302.69	302.05	302.85	304.13	302.29	303.39	302.96	302.05	303.61	303.55	302.44	303.51	303.31	302.4	301.52	302.48	301.77	302.56	301.97	302.72	301.53	301.4	303.4	302.68	301.8	303.67	302.18	302.17	302.42	303.51	302.28	302.52	302.84	302.15	301.63	301.29	303.63	301.79	301.81	303.15	301.78	303.65	303.33	301.91	302.85	302.41	302.24	302.78
317.97	319.48	318.37	317.82	317.79	318	319.17	319.07	318.54	317.95	318.63	318.58	319.25	318.11	318.2	318.74	317.88	317.28	317.69	317.54	318	318.16	318.52	318.61	317.5	318.07	317.4	318.84	317.41	317.89	318.29	318.22	317.73	317.3	317.27	318.49	319.41	318.23	317.81	318.74	317.97	317.7	317.54	318.95	319.03	317.09	318.47	319.19	318.99	318.32
329.22	327.24	327.6	326.68	328.85	327.34	328.13	329.34	328.14	327.01	328.6	327.68	328.54	327.75	327.18	328.08	327.97	328.63	328.47	329.94	327.69	326.99	327.52	328.45	327.45	326.17	327.2	327.28	328.26	328.35	327.54	328.05	328.23	328.06	328.55	327.74	326.89	327.95	327.18	328.64	328	327.13	327.75	326.84	327.2	326.87	327.68	328.31	328	328.71
296.28	296.66	296.84	296.48	296.49	296.44	296.36	296.33	297.13	296.36	296.8	296	297.97	296.84	297.05	296.87	298.32	297.9	296.39	297.86	297.06	298.23	296.93	297.36	296.01	297.25	296.45	297.4	297.39	296.52	296.31	296.47	297.03	296.47	296.87	296.39	296.46	296.9	296.52	297.93	295.86	295.47	295.93	296.22	297.21	295.36	297.02	297.46	296.99	296.74
309.73	308.26	308.14	309.85	307.48	309.6	309.54	308.72	309.08	309.04	308.32	309.37	308.66	308.97	308.73	308.8	308.69	308.52	309.36	310.54	308.41	309.97	308.41	309.29	308.44	310.22	308.44	308.71	308.85	307.16	308.25	307.84	309.08	308.59	307.99	308.47	309.49	309.16	308.97	308.82	308.07	309.38	308.9	309	307.97	308.48	309.11	307.91	309.97	309.33
305.36	304.87	305.59	306.1	304.38	304.83	304.72	304.47	304.52	306.26	305.56	305.49	305.26	305.95	305.49	305.42	305.34	304.76	304.73	304.2	305.16	305.88	306.18	305.95	305.29	304.16	305.61	306.54	304.77	306.59	305.67	304.89	305.37	305.65	305.88	305.05	305.34	306.01	304.98	305.56	304.81	304.84	305.1	305.85	305.07	304.55	305.06	305.93	304.88	305.32
305.13	304.35	304.78	305.05	306.72	305.6	305.87	305.37	304.88	305.82	305.16	305.04	305.55	305.38	305.78	304.99	306.43	305.25	306.57	305.53	304.43	305.7	305.6	306.55	304.69	305.76	306.3	304.36	304.58	306.09	304.88	305.36	306.05	304.23	305.44	305.55	303.9	305.39	305.28	306.39	305.65	306.1	306.11	305.02	304.38	305.6	304.71	305.25	306.15	304.99
304.67	303.75	304.8	306.07	304.05	304.93	304.08	302.91	302.88	304.01	304.56	304.5	305.02	304.26	304.63	305.13	304.59	303.73	303.79	304.31	304.71	303.52	306.07	304.32	304.26	302.33	303.92	303.89	303.34	303.59	303.28	304.47	304.5	303.33	304.3	303.77	303.38	304.41	305.72	304.68	303.94	304.8	305.24	304.67	304.72	304.55	304.86	303.67	305.42	304.02
304.91	305.3	305.62	304.93	305.12	304.98	305.64	305.88	304.32	304.89	305.37	306.11	306.08	304.97	305.37	305.31	305.08	304.87	305.89	303.98	305.21	305.05	305.73	304.81	304.81	304.29	304.83	304.66	304.03	306.54	306.79	304.89	305.25	304.98	305.39	304.53	304.99	305.65	305.42	305.53	304.19	304.89	305.97	304.28	304.16	305.23	305.65	305.57	304.79	305.06
311.16	310.89	310.74	309.08	310.53	310.87	310.93	311.01	310.51	310.97	310.25	312.6	311.25	310.91	311.28	309.94	309.87	310.75	310.33	310.55	311.75	311.48	311.18	310.8	310.17	310.29	310.1	310.44	312.08	311.25	311.23	310.94	310.34	310.35	310.07	311.39	310.94	311.17	311.72	311.42	312.17	311.81	311.14	310.33	310.29	311.39	312.19	311.23	310.92	310.9
314	315.67	314.97	315.08	317.15	316.28	316.17	316.09	314.47	315.9	314.81	315.54	315.23	315.71	315.9	315.49	314.9	316.12	315.25	315.26	314.67	315.42	315.52	315.4	316.12	316.11	316.12	315.16	315.76	315.85	315.32	315.6	315.32	315.71	314.72	314.85	315.06	315.38	316.07	315.78	314.95	315.98	316.87	315.45	316.31	318.25	316.29	315.67	317.01	315.42
314.94	314.26	315.66	314.4	314.69	313.58	315.13	315.04	314.15	314.55	315.08	315.27	315.74	314.85	315.72	314.17	315.94	315.7	315.1	315.71	314.71	314.22	314.74	315.01	315.72	314.68	313.09	314.06	315.56	315.82	315.02	315.3	315.02	316.55	315.58	315.71	315	314.06	314.89	314.5	315.02	314.87	313.97	315.54	314.5	314.27	315.6	315.17	315.03	315.13
316.5	315.79	315.96	315.96	315.22	316.37	314.6	315.12	314.72	315.44	316.41	316.1	316.69	316.48	315.34	315.92	316.69	315.26	316.1	314.85	316.78	315.83	316.69	316.78	314.99	315.97	315.67	316.17	317.36	315.74	315.4	314.49	316.31	315	316.26	315.51	316.44	315.71	315.75	315.65	316.24	315.91	315.6	316.44	315.47	315.77	316.15	316.17	316.18	315.44
327.98	327.93	329.59	328.21	328.39	328.06	327.05	328.17	327.6	327.79	326.98	327.78	326.33	327.17	327.42	327.19	327.48	327.06	327.82	329.23	328.31	328.59	326.55	328.27	330.28	327.2	327.56	327.05	328.2	327.76	327.38	328.83	328.4	327.99	327.6	328.09	327.02	327.91	326.82	328.1	328.42	329.29	327.92	328.39	327.29	326.56	327.3	327.24	326.92	326.83
295.9	295.53	295.04	297.11	295.37	295.02	293.86	294.22	294.33	294.82	295.5	296.63	295.26	295.64	296.31	294.92	295.61	294.67	293.81	296.07	296.1	294.39	295.43	296.66	294.5	295.88	294.27	294.61	294.72	296.17	295.17	295.44	294.86	296.33	294.3	295.4	294.95	294.55	295.05	295.45	295.76	294.32	294.97	293.5	294.65	295.58	296.48	295.18	295.7	294.99
326.48	325.17	325.2	324.45	324.76	326.35	326.5	325.27	325.07	325.5	325.06	323.46	325.39	326.74	325.69	325.1	325.18	325.43	325.66	324.77	325.64	325.42	324.85	324.37	324.56	324.74	325.48	325.82	325.88	324.23	325.1	325.55	325.36	324.98	324.81	325.46	325.13	325.97	325.93	325.4	325.39	325.72	325.4	325.73	325.18	327.25	325.78	325.55	326.28	324.87
326.96	327.47	328.39	326.1	328.03	327.61	327.45	326.68	327.74	328.14	327.54	328.36	326.57	327.79	327.18	327.29	328.13	327.99	328.01	327.48	326.65	327.91	328.41	328.75	326.89	328.25	327.79	325.93	327.96	327.32	326.93	327.85	328.25	327.69	327.17	327.59	328.93	328.71	328.22	328.28	327.46	327.49	327.28	328.6	327	328.69	327.68	328.92	328.02	327.92
318.48	316.4	318.12	318.14	318.84	317.61	317.78	317.62	317.09	318.62	317.48	318.46	319.23	316.68	316.75	318.39	318.17	319.3	318.89	317.54	319.82	317.77	318.03	319.04	317.13	319.16	317.99	317.19	317.44	318.74	317.6	319.26	318.53	319.67	318.45	318.01	318.15	318.5	319.24	317.63	317.93	317.44	318.29	318.8	317.52	317.64	318.43	319.24	318.23	317.67
313.52	313.68	313.81	312.84	311.9	312.58	315.41	312.48	311.83	311.65	314.16	314.18	313.51	313.09	312.72	310.96	312.55	312.94	314.07	314.15	312.69	312.22	312.75	313.38	313.57	313.52	312.85	312.85	312.86	312.46	313.58	313.53	313.72	312.43	313.13	313.41	313.51	311.14	312.97	312.66	312.34	313.34	312.31	314.32	313.79	312.45	313.22	314.47	314.36	313.75
312.35	314.01	313.38	313.37	314.31	312.83	312.56	312.65	312.95	312.91	313.03	314.41	314.34	313.51	313.69	313.59	313.13	312.81	313.95	312.47	313.17	312.75	312.08	313.58	312.91	313.39	314.81	314.25	312.82	312.93	314.06	313.82	312.12	314.21	313.43	313.58	313.76	314.37	313.1	314.37	312.71	313.82	313.36	313.89	313.24	313.37	313.93	314.72	313.37	313.64
325.22	323.78	326.08	324.74	325.2	325.85	325.99	325.74	325.79	324.83	324.24	325.49	324.92	325.91	324.89	326.23	326.42	325.48	325.12	324.95	325.38	326.26	324.43	326.26	325.07	324.14	325.35	324.11	325.86	324.02	326.27	325.52	325.06	324.99	325.66	326.6	325.38	325.01	326.03	325.56	325.28	325.72	324.08	324.97	324.23	326.01	324.87	324.81	325.62	324.76
318.79	318.39	319.12	317.47	319.79	319.52	319.97	319.56	319.22	318.06	318.83	318	318.75	319.35	318.14	318.8	318.98	318.68	318.84	319.24	319.17	318.16	317.67	318.63	318.78	317.68	318.73	318.76	318.17	319.3	319.09	318.04	316.81	318.11	319.19	318.32	317.71	319.6	318.54	318.54	318.31	318.01	318.42	317.05	318.58	319.19	317.95	318.87	318.36	317.54
301.81	301.54	300.44	302.11	301	301.24	300.62	301.39	300.83	301.62	300.71	300.64	299.9	299	301.67	301.6	300.39	301.77	300.69	301.55	300.9	301.44	300.75	301.47	300.13	301.32	302.24	301.97	301.77	299.98	301.11	302.27	301.26	300.63	300.74	301.99	301.27	301.73	300.49	301.76	300.14	299.89	301.44	300.94	301.85	300.73	300.74	300.32	299.92	301.47
315.41	314.21	314.9	314.73	315.69	316.8	314.76	315.08	315.92	316.26	315.02	315.12	314.45	315.71	315.07	314.98	315.11	315.22	315.93	316.31	316.7	315.38	314.67	314.98	316.48	315.37	316.12	315.79	315.33	315.52	315.22	314.82	314.69	316.93	315.84	316.67	315.94	315.21	315.99	316.1	315.79	314.93	315.76	314.17	315.69	315.95	314.98	316.22	316.29	316.24
309.03	308.2	308.55	309.76	309.65	309.84	309.93	307.76	308.52	308.89	307.55	309.87	307.99	309.98	309.24	308.4	309.01	309.15	308.69	308.58	308.99	309.15	308.82	308.59	309.26	308.4	309.97	309.27	308.41	309.85	309.27	308.76	308.61	309.47	310.13	308.04	307.69	308.8	308.18	310.08	308.33	308.59	308.37	308.24	307.99	307.78	309.38	308.67	308.76	308.49
318.07	317.09	317.77	317.51	316.12	317.16	316.33	317.44	317.64	317.2	316.81	316.35	316.51	317.6	318.03	315.92	317.39	318.15	315.52	316.37	316.9	317.39	317.26	317.21	317.03	317.29	318.33	318.26	316.45	316.62	318.48	318.32	315.93	317.86	317.18	317.14	317.41	316.99	316.63	316.76	317.57	317.97	318.13	316.61	316.98	317.68	317.98	315.98	317.04	317.59
305.53	305.29	304.84	306.75	305.35	306.48	304.79	305.47	305.69	305.37	305.19	306.69	306.26	304.23	305.2	305.41	305.34	304.65	306.32	304.57	304.63	306.21	306.21	305.56	304.69	303.72	305.94	306.19	305.64	305.23	305.09	305.14	307.01	306.38	305.64	307.02	306.52	305.15	305.28	305.64	305.03	305.06	304.78	304.95	303.97	305.7	305.92	305.89	304.99	305.05
308.48	308.49	309.38	307.75	309.49	309.38	309.12	307.9	308.22	308.5	308.8	308.47	308.57	310.68	308.22	308.89	307.71	309.33	308.91	309.23	308.89	309.23	307.68	309.24	309.48	308.98	309.09	307.84	308.83	308.81	308.65	309.7	308.14	309.53	309.3	308.36	308.02	308.88	309.21	309.17	309.08	309.02	308.29	309.94	309.37	308.8	308.89	308.17	308.09	308.81
317.38	316.38	317.54	316.93	316.84	315.98	317.82	318.3	317.86	317.68	317.42	316.83	317.37	317.86	316.29	317.07	315.77	317.55	318	316.79	318.08	316.92	316.25	316.87	316	316.85	318.02	316.57	317.77	318.86	317.01	319.16	317.99	317.76	316.75	317.2	316.64	318.03	318.36	316.3	317.26	316.85	317.38	317.07	316.08	317.9	316.54	317.7	316.09	317.58
315.78	316.48	316.1	315.56	316.96	315.99	315.24	316.08	316.55	315.65	316.38	315.83	316.71	317.36	314.98	315.62	314.95	315.75	314.03	315.24	316.29	315.67	317.07	315.37	316.51	315.9	315.43	315.85	317.1	316.59	316.2	315.41	315.71	315.22	314.59	315.61	316.95	315.49	316.22	316.35	315.23	317.05	315.15	316.58	316.14	315.82	316.22	315.84	315.59	316.36
328.57	327.81	327.49	328.16	328.88	326.12	329.07	327.21	327.72	329.24	327.76	327.1	327.25	326.92	327.83	328.15	328.54	328.8	328.98	327.18	326.58	328.04	328.3	327.24	328.37	327.98	329.18	327.3	327.79	328.39	328.66	327.53	327.96	328.05	327.9	328.17	328.38	327.43	327.86	328.05	329.45	327.72	328.02	327.85	327.75	327.23	328.22	327.25	326.44	329.18
296.21	297.01	296.72	295.67	296.58	296.97	297.19	296.37	297.14	297.35	297.48	296.56	296.23	297.37	296.78	297.39	297.36	296.7	295.62	296.48	297.08	297.2	297.67	297.15	296.81	296.6	297.23	296.42	296.72	296.73	296.84	297.41	297.32	296.95	295.74	296.42	295.52	296.87	295.71	296.49	295.84	297.23	295.5	297.81	296.7	297.27	295.9	295.99	296.42	297.51
314.03	314.33	314.08	314.69	313.65	314.14	314.64	313.61	314	313.93	313.4	313.87	314.77	312.53	312.27	314.42	314.01	313.64	313.1	313.76	313.37	313.37	314.62	314.12	312.91	313.76	313.27	313.16	316.4	313.92	314.33	314.2	313.07	312.94	313.24	315.61	315.26	314.3	314.43	313.48	313.25	314.14	313.15	314.39	314.58	314.13	313.54	313.23	313.22	314.85
313.85	313.1	314.74	313.36	313.64	313.21	313.16	314.23	314.05	315.91	313.78	314.24	314.1	312.88	315.26	314.12	313.6	313.44	313.46	315.25	314.52	314.1	313.22	314.79	314.14	313.64	312.85	312.83	313.19	313.24	313.15	312.49	314.53	314.85	313.17	314.5	313.57	314.17	314.08	314.14	313.63	314.14	314.59	314.89	313.28	314.15	314.56	313.76	313.99	314.19
300.99	299.43	300.01	300.41	300.47	300.74	300.19	300.85	300.76	299.73	299.3	299.38	300.43	299.9	300.7	299.91	300.35	300.09	300.99	299.49	299.85	300.43	298.58	299.24	299.04	300.41	301.11	299.38	300.44	299.67	299.56	300.69	300.41	299.88	299.94	300.17	298.79	300.39	301.15	300.07	299.43	300.3	300.19	299.48	301.08	299.59	300.89	300.46	300.7	301.19
313.52	312.76	314.03	312.71	312.8	313.57	313.18	312.57	313.7	313.64	313.29	313.25	314.1	312.55	313.23	311.59	312.59	312.53	313.35	313.67	314.15	313	311.02	313.33	313.31	312.7	313.89	314.45	314.21	312.44	310.9	312.61	312.41	313.38	313.06	313.4	313.56	313.83	313.59	313.28	311.48	312.07	312.75	313.51	312.57	313.67	312.58	313.46	312.68	312.59
315.16	316.37	315.79	316.25	315.64	316.12	316.47	316.76	315.89	315.72	316.49	315.69	316.15	315.95	315.69	315.66	314.37	316.32	315.99	316.06	316.85	315.82	315.88	316.11	316.05	314.6	315.1	316.35	315.69	315.94	317.02	315.59	314.75	313.92	316.47	317.27	316.35	316.92	313.75	315.78	315.26	317.71	314.72	316.18	316.05	315.86	315.11	315.05	315.74	315.44
313.52	313.49	313.73	313.91	313.46	313.51	313.45	312.15	314.81	312.95	312.44	311.92	312.67	313.64	313.65	313.35	312.24	313.51	312.1	311.7	313.94	312.86	313.09	312.99	313.84	312.71	314.26	312.56	313.29	312.95	312.52	312.27	312.42	312.94	312.96	314.31	313.22	312.41	313.19	312.33	311.92	312.98	313.72	313.62	311.64	311.44	313.67	314.39	313.79	311.07
301.81	301.54	303.02	302.63	303.5	301.11	301.92	301.99	302.45	303.09	302.91	302.56	301.61	303.25	302.26	301.86	302.47	302.21	301.58	302.36	302.71	301.59	302.23	302.32	302.92	302.31	300.57	302.91	302.22	302.29	301.78	304.2	302.64	301.13	302.25	301.99	302.32	301.88	302.66	302.89	301.15	302.13	302.62	303.03	302.88	301.45	302.13	302.22	302.72	302.44
328.03	328.52	328.09	328.21	328	328.08	328.05	327.19	326.91	328.22	328.76	328.1	326.61	328.4	327.72	328.07	328	327.07	327.1	328.01	328.42	328.27	326.17	327.72	327.34	327.02	328.54	329.7	329.14	327.9	327.21	326.59	326.91	328.07	328.27	327.96	328.19	328.42	327.05	328.67	328.6	327.99	328.41	328.88	326.95	327.62	327.22	327.91	327.03	328.64
313.51	311.79	313.07	312.93	313.1	313.93	313.69	311.83	312.9	312.97	311.67	312.51	312.48	312.78	313.72	312.77	311.58	312.53	312.18	314.02	312.91	313.37	312.73	312.57	312.63	313.18	313.65	313.24	312.74	312.44	312.56	312.34	312.77	312.91	313.87	313.76	312.95	312.63	312.05	312.84	312.95	312.82	313.6	313	313.27	313.38	313.75	313.49	312.78	313.18
294.39	294.12	295.56	295.66	295.54	295.48	294.6	295.25	294.81	293.25	295.32	293.07	294.68	294.97	295.73	295.7	294.73	295.16	295.09	293.96	295.59	293.89	294.91	295.16	294.46	295.13	293.88	295.86	294.57	294.22	295.7	294.91	294.67	295.42	294.12	294.68	294.88	295.49	294.49	295.53	295.89	294.64	296.07	295.43	295.57	294.71	295	294.4	294.66	294.36
312.55	312.1	313.31	311.68	312.94	312.06	313.1	312.35	312.41	312.62	312.84	312.28	313.18	312.05	312.05	312.82	313.87	312.96	312.44	313.18	311.4	312.92	312.25	313.11	313.15	312.49	312.34	313.11	312.58	313.06	314.01	312.75	312.93	313.04	312.99	313.46	312.99	313.02	312.35	312.27	313.15	312.46	313.42	311.82	312.64	313.75	312.82	314.4	313.14	313.15
312.76	313.64	312.97	313.16	313.31	313.7	313.61	313.88	312.21	313.01	313.33	311.46	312.18	313.54	313.13	313.83	313.24	311.49	311.63	313.36	311.99	313.32	312.39	312.81	314.05	312.71	312.34	313.29	313.34	311.98	312.41	313.78	313.76	312.89	314.09	313.19	312.49	313.75	312.17	313.82	313.84	313.12	312.47	313.54	312.91	312.73	313.78	313.22	313.22	313.54
310.74	310.48	311.16	312.26	310.56	311.63	310.21	310.41	310.15	311.55	311.61	310.86	311.79	310.38	310.35	311.77	309.9	309.63	311.69	311.37	310.54	310.29	311.46	311.53	311.69	309.93	310.63	310.42	311.13	309.47	310.53	310.95	310.24	311.01	310.03	311.56	311.33	310.57	310.54	310.04	310.6	309.8	312.31	309.99	311.76	311.04	309.86	310.74	310.35	309.89
310.3	310.55	310.34	310.49	310.62	310.94	312.1	309.72	310.38	309.53	310.73	309.55	310.06	309.97	311.84	309.85	310.27	309.86	310.51	310.38	310.47	310.52	310.6	309.82	310.58	309.11	310.62	309.43	310.89	310.47	311.08	310.79	309.57	310.9	309.93	309.8	311.58	310.16	310.39	311.34	310.19	311.17	310.92	310.45	309.57	311.4	311.57	309.9	309.49	309.13
294.3	295.12	293.28	293.92	293.92	295.13	293.61	294.83	293.39	295.37	293.32	292.9	293.51	293.62	294.31	293.88	293.49	293.06	295	294.29	293.99	293.87	295.33	293.46	294.3	294.63	294.35	293.77	294.59	294.19	293.41	294.18	294.25	295.49	294.62	293.7	294.22	292.93	294.33	293.46	293.11	293.98	294.14	294.11	293.67	294.69	294.12	292.69	294.09	295.1
315.16	315.31	315.44	314.53	315.6	315.32	314.29	313.67	313.75	315.08	315.23	315.13	314.38	315.07	313.92	315.06	315.07	314.73	314.56	315.41	312.8	315.58	315.3	313.04	315.4	315.21	314.39	315.02	314.95	314.21	314.42	315.49	316.13	314.18	314.6	316.27	314.61	315.47	315.35	314.22	316.41	315.05	314.13	314.19	315.31	314.63	315.34	314.48	314.48	313.19
305.36	304.12	303.26	306.26	304.86	303.65	304.88	306.1	305.14	303.49	305.02	304.95	304.05	303.91	305.4	304.62	303.62	303.36	304.45	304.12	305.27	304.51	303.16	304.76	304.04	305.26	303.79	304.54	305.38	304.45	305.31	304.24	304.7	306.08	304.67	304.15	304.58	304.42	306.05	304.47	306.38	304.56	305.08	304.66	304.21	304.78	306.77	304.43	304.85	303.72
296.57	298.11	296.62	296.26	296.3	296.42	296.34	297.98	298.15	296.77	297.06	294.99	297.62	298.02	298.11	297.56	297.02	296.23	296.6	298.47	296.5	296.1	296.85	296.9	296.82	297.64	297.16	296.49	296.53	298.63	297.2	297.36	297.35	296.89	296.47	295.53	296.97	297.33	297.32	297.44	296.8	296.7	296.59	297.63	298.48	298.53	296.28	296.45	296.14	296.65
304.37	303.97	305.13	304.81	304.58	304.94	305.87	305.9	305.16	303.38	305.26	305.1	304.66	304.04	303.94	304.6	306.2	305.31	304.64	304.94	305.21	304.24	306.21	304.67	303.77	304.68	304.96	305.36	305.85	304.5	304.38	305.4	303.74	306.73	305.6	304.3	304.91	305.2	304.53	303.96	305.71	305.21	304.86	304.15	304.45	304.74	305.38	305.21	304.85	304.71
313.76	312.89	313.31	312.78	311.75	313.87	312.6	313.39	313.44	312.89	311.83	312.42	312.5	314.14	313.88	312.4	312.48	312.28	311.58	313.98	312.4	313.52	312.95	313.44	312.54	313.45	313.82	312.48	312.62	313.35	311.37	313.3	312.76	313.22	313.28	313.15	311.92	312.85	312.34	311.96	312.02	312.74	314.4	311.67	313.51	312.75	313.35	312.8	312.47	312.19
315.41	314.7	315.66	315.17	315.27	314.98	314.95	315.07	314.71	314.97	314.27	314.96	315.63	315	316.5	315.49	314.81	314.59	314.35	315.8	314.94	315.36	314.46	314.54	314.91	314.26	314.01	315.84	314.41	314.62	314.6	314.34	315.09	313.92	313.66	315.74	314.21	314.82	316.02	314.55	314.95	314.78	314.93	315.76	314.57	314.25	315.22	314.41	315.53	314.85
302.55	303.21	304.2	304.13	302.89	304.81	302.65	302.57	303.05	304.66	303.44	304.02	304.2	302.76	303.42	302.56	303.48	302.73	303.18	304.21	302.48	304.05	302.98	303.68	301.62	304.43	302.56	303.66	304.32	304.31	301.61	302.42	302.8	303.58	303.01	303.76	303.56	302.08	302.76	303.7	305.53	303.14	303.96	303.91	302.19	303.63	303.99	302.48	303.78	303.97
311.92	311.61	310.93	311.98	311.7	312.67	310.89	310.19	312.03	312.31	309.56	311.89	311.9	311.13	312.23	311.84	311.16	311.62	310.46	311.2	310.69	312.32	311.15	312.13	312.27	311.57	311.25	311.97	311.61	311.02	311.21	312.07	311.19	310.83	310	311.68	312.63	310.99	311.75	312.22	311.2	311.79	311.87	311.79	311.66	311.97	312.62	311.71	310.85	311.34
310.76	309.42	310.58	311.25	312.49	310.71	310.57	311.51	310.89	309.32	309.76	310.38	310.04	310.64	310.91	309.29	310.4	310.47	310.73	310.26	312.5	310.65	311.59	311.21	311.56	310.41	309.85	310.89	311.64	310.01	310.36	309.37	310.12	311.64	309.21	310.78	310.24	309.51	309.93	310.71	310.53	310.09	310.6	311.05	310.35	310.89	311.5	309.29	310.23	311.59
315.68	316.15	315.38	316.06	315.57	315.61	316.52	315.45	315.99	316.25	315.04	315.88	315.75	316.6	316.1	315.24	315.12	316.36	316.18	315.11	314.94	316.05	314.66	316.27	315.91	314.08	316.9	315.19	315.3	314.97	314.81	317.14	315.33	315.21	315.16	315.51	316.19	316.15	316.76	316.56	316.22	315.3	315.49	314.62	314.48	315.5	314.34	315.28	315.94	315.8
318.34	319.7	319.09	319.62	318.76	319.05	319.69	320.22	318.71	319.58	319.43	318.92	319.93	319.51	319.43	318.83	319.79	320	319.02	318.25	319.42	319.04	318.19	318.14	320.26	319.21	319.81	318.64	320.95	319.56	318.64	319.51	318.9	319.98	319.64	319.91	320.87	318.98	319.5	319.36	319.68	319.42	319.14	319.55	319.47	320.14	318.82	320	319.72	319.4
328	327.91	327.64	328.52	328.17	328.27	327.62	328.49	328.47	327.88	327.51	327.22	328.36	328.38	328.58	328.09	327.98	327.82	327.2	329.11	327.56	328.08	328.32	328.52	327.44	327.44	327.96	327.73	328.22	327.77	327.59	328.33	326.59	328.8	328.82	326.81	327.07	326.74	328.5	328.21	327.71	325.58	328.95	328.29	329.22	327.37	327.8	327.25	328.07	326.64
302.04	301.96	302.65	303.67	304	302.77	302.09	302.47	303.61	302.93	303.35	303.65	301.35	303	302.76	302.17	303.71	302.32	303.63	302.41	301.97	302.47	302.17	302.19	303.06	302.62	302.62	302.75	303.28	303.11	301.12	301.79	301.4	301.56	303.69	303.16	303.33	302.5	301.17	303.31	302.69	302.72	302.91	302.28	302.88	303.35	302.83	302.65	303.55	302.43
324.55	324.08	324.05	325.14	325.4	325.88	325.67	326.13	325.68	324.43	326.6	325.59	324.64	325.46	326.07	326.71	326.27	324.79	325.11	325.18	324.82	324.34	325.28	324.98	326.35	324.75	325.46	324.35	324.32	325.01	325.93	324.51	325.43	325.21	324.79	325.93	325.33	326.01	324.42	325.15	324.78	324.19	323.39	326.14	323.78	324.47	326.11	326.85	324.03	323.84
314.83	316.15	316.51	316.8	317.06	316.51	316.71	316.15	316.19	317.07	316.89	316.59	316.55	316.77	316.6	317.06	316.67	317.36	317.1	316.1	317.66	316.56	316.45	315.86	315.91	317.16	317.3	316.12	316.27	316.67	317.11	316.85	316.13	316.84	316.94	316.54	316.79	315.77	315.61	318.47	315.32	315.69	315.84	316.91	316.41	315.22	316.9	316.39	316.53	317.32
303.08	303.41	303.94	303.58	303.84	303.14	302.69	302	302.94	303.45	304.3	303.04	303.89	303.51	302.38	303.4	303.35	303.42	304.28	302.23	303.31	302.86	301.87	301.16	302.86	302.55	304.68	303.5	303.01	302.72	303.09	302.31	303.11	302.28	303.8	303.12	303.22	303.51	304.35	302.62	303.55	303.54	303.88	304.09	302.59	303.28	304.56	302.58	305.2	303.64
304.87	304.58	303.63	305.19	304.55	305.38	304.03	303.01	303.49	304.93	303.74	305.18	303.57	305.46	304.73	304.16	304.81	305.02	304.8	303.4	304.19	304.84	303.68	305.01	305.05	304.36	304.2	304.07	304.42	304.44	304.16	304.5	305.27	305.14	303.65	304.12	304.84	304.16	304.42	303.47	305.41	303.3	303.2	304.93	305.07	304.29	302.8	305.55	305.14	304.47
301.96	303.22	302.82	303.02	303.81	302.98	303.17	303.87	302.61	303.35	302.21	303.75	302.39	304.4	303.19	303.05	303.17	302.78	302.68	302.76	303.55	303.07	303.79	304.11	302.64	302.19	302.73	302.58	303.32	302.65	303.14	304.15	303.91	302.3	303.27	303.57	302.47	303.53	302.87	302.71	303.24	302.48	301.79	303.08	302.23	303.09	303.94	303.9	302.58	303.15
327.35	326.2	327.46	327.79	327.43	327.18	326.56	327.18	327.6	327.33	326.94	326.25	328.5	327.63	326.15	328.57	325.6	326.68	327.96	327.99	326.73	326.55	327.17	327.74	326.44	327.13	328.07	326.41	325.73	327.81	326.34	327.21	328.72	327.11	327.48	326.08	326.92	326.98	327.04	326.72	328.95	327.49	326.42	326.44	328.29	326.44	328.69	327.07	328.07	327.25
311.85	311.15	312.66	310.45	310.75	310.6	311.7	311.84	311.53	311.4	311.25	309.9	311.78	311.66	311.6	310.83	311.41	311.07	311.99	311.51	310.57	311.33	310.26	312.03	311.61	312.52	310.06	311.91	312.64	311.82	313.06	312.16	311.44	312.26	311	312.18	311.33	312.02	311.2	310.57	311.91	310.64	312.7	311.18	311.03	311.71	311.96	312.27	310.39	311.93
303.24	303.46	303.08	303.67	305.54	304.65	303.26	304.4	305.13	304.68	305.19	304.07	303.85	304.55	304.97	304.34	304.11	304.26	304.14	302.76	303.22	303.64	304.06	303.15	302.91	304.11	303.71	302.83	303.25	305.19	303.82	303.96	303.19	303.86	305.22	302.93	304.88	303.13	304.49	304.56	303.8	303.87	304.64	302.82	302.82	304.45	303.8	303.28	303.46	304.39
310.01	310.49	312.12	310.32	309.12	311.07	310.1	310.21	311.43	311.55	309.83	311.63	311.64	310.98	311.25	311.26	310.85	310.3	311.14	311.32	309.9	310.36	311.55	310.72	310.83	310.42	311.27	311.52	309.86	309.62	311.59	311.8	310.26	311.13	311.1	312.52	309.77	310.58	310.08	310.19	310.71	311.74	309.95	311.32	309.81	310.97	310.17	310.91	310.59	311.2
302.65	302.65	301.69	303.98	303.33	302.11	303.46	303.66	302.53	303.41	303.06	302.68	303.8	302.01	302.43	303.04	302.71	303.44	303.13	302.45	302.69	302.73	302.56	303.72	301.9	302.91	302.77	303.67	302.71	301.87	301.74	302.72	303.41	304.14	301.09	303.45	302.62	301.31	302.72	303.31	302.94	302.58	302.22	302.05	302.86	302.1	301.7	303.2	302.1	302.35
303.02	305.1	302.19	304.62	303.79	303.18	303.21	302.9	304.75	303.42	303.96	303.08	303.74	303.56	304.5	303.97	303.63	304.04	303.66	303.23	303.82	302.54	304.39	302.67	302.23	302.29	304.02	304.34	304.43	303.43	303.75	304.54	303.15	304.19	304.17	304.08	302.76	304.27	304.15	303.22	303.82	303.87	303.7	303.47	304.09	303.71	305.02	303.08	305.02	303.93
313.42	313.01	312.85	312.32	312.96	313.99	312.82	312.42	313.42	312.13	314.2	313.7	312.97	312.72	312.07	314.53	313.25	312.87	312.61	313.6	312.8	312.08	312.84	313.2	314.01	312.67	313.22	312.35	313.19	312.86	312.32	313.81	313.57	312.93	313.17	312.62	314.48	314.19	314.64	312.87	312.7	313.43	312.96	313.98	312.97	313.33	313.5	313.4	313.15	313.99
302.78	302.75	302.79	301.53	303.51	302.61	302.17	302.47	303.64	302.28	303.38	302.08	301.22	303	302.19	302.58	303.85	303.45	302.07	302.75	302.13	303.41	303.84	301.67	303.38	303.63	302.74	302.48	301.69	301.55	301.62	302.72	302.17	301.95	301.51	303.16	303.85	302.52	302.85	302.46	302.58	302.64	301.24	303.27	302.17	302.45	302.27	303.52	304	302.35
308.92	309.3	309.89	308.17	308.31	309.71	309.39	310.01	309.1	308.41	309.16	309.3	308.66	308.95	307.78	306.8	307.94	308.16	309.39	309.64	309.48	308.58	308.24	308.85	308.09	307.9	308.08	308.72	308.05	307.45	308.56	308.72	309.65	309.07	308.58	308.99	310.29	309.89	307.67	307.54	308.51	309.1	308.68	309.34	308.71	309.97	308.08	309.46	309.69	308.06
313.67	314.93	312.75	312.94	313.21	313.34	314.01	312.74	313.7	313.79	313	312.84	311.97	312.2	313.49	313.89	312.75	314.18	313.74	312.04	312.6	313	314.95	313.27	313.48	313.84	313.25	314.07	313.03	313.33	312.89	313.11	314.11	313.17	312.34	314.11	313.2	313.05	311.42	312.19	313	313.27	312.66	313.27	312.59	313.81	313.29	312.86	312.44	312.94
329.34	329.25	328.5	329.15	329.28	328.7	327.64	329.43	327.91	329.14	328.05	327.97	329.48	328.72	328.93	329.57	328.42	328.81	330.32	328.06	328.42	327.66	329.22	328.56	328.31	329.11	328.04	329.25	328.35	327.9	329.99	328.5	329.95	328.88	328.72	328.01	328.44	328.72	329.41	328.88	328.7	328.82	328.22	328.59	328.88	328.55	329.27	327.85	328.63	327.31
314.58	315.43	315.14	315.22	313.91	314.68	314.18	313.44	314.82	314.57	314.56	315.37	315.24	315.04	313.72	314.52	315.44	315.5	315.13	313.77	314.4	315.4	314.02	315.38	313.72	315.35	314.78	315.78	315.03	314.35	315.11	314.96	314.19	314.49	314.53	314.91	315.71	314.61	314.49	315.63	315.98	314.84	315.39	315.72	316.74	314.96	314.73	314.34	315.64	313.73
303.38	303.32	302.49	304.63	303.12	303.87	305.2	302.71	304	303.05	303.13	303.25	304.12	303.1	302.84	304.67	304.07	302.69	303.66	302.77	302.91	302.95	302.59	303.53	303.59	302.28	303.29	303.96	304.26	302.11	304.03	302.83	302.71	302.52	303.79	302.61	302.82	302.28	301.4	301.87	302.57	302.31	304.19	303.3	304.18	303.73	303.49	303.9	303.51	302.59
316.68	318.51	317.65	319.03	317.94	317.64	318.63	317.84	318.18	318.41	318.9	317.97	318.07	318.97	318.02	318.6	319.02	318.06	318.72	318.41	318.13	318.06	319.03	318.51	318.38	318.17	318.11	318.32	317.55	318.58	318.6	319.08	318.18	318.85	318.97	318.68	317.5	317.39	317.77	318.34	319.06	318.33	316.56	318.36	317.14	317.92	317.52	318.24	318.17	318.52
307.17	306.74	306.96	307.77	307.22	307.05	308.63	307.01	307.38	308.75	305.86	307.63	306.49	306.78	308.69	306.97	306.99	308.09	308.3	307.38	306.97	307.22	307.38	307.73	308.21	306.99	306.78	306.24	307.05	308.41	307.54	306.89	308.88	306.65	307.3	307.62	306.96	307.23	306.88	306.38	307.28	307.37	307	306.64	306.74	306.87	305.73	306.41	306.18	307.46
316.1	314.73	314.07	314.59	313.89	313.85	315.53	315.52	314.25	314.57	313.83	314.29	315.35	316.35	313.26	315.63	315.86	315.84	315.72	315.54	314.84	314.15	314.65	315.03	314.94	315.13	315.49	314.71	314.43	314.78	316.61	314.2	314.43	314.94	314.95	313.47	316.42	315.21	315.32	314.46	315.01	314.48	315.52	315.96	314.54	314.12	315.24	314.48	314.81	314.43
307.1	306.61	307.16	307.67	307.36	306.89	307.24	307.01	306.95	306.9	306.72	306.92	306.67	307.12	306.61	306.61	305.11	307.14	307.24	306.19	304.76	305.82	306.93	306.7	305.51	305.21	305.95	305.94	305.48	305.84	306.3	307.8	305.85	305.79	306.5	305.61	306.92	306.27	304.86	306.18	306.92	307.28	307.14	307.6	306.8	307.01	307.96	306.73	306.41	306.72
316.43	316.19	316.95	315.98	315.63	316	316.22	315.77	315.65	315.39	316.66	314.95	315.91	315.52	315.64	316.64	315.2	317.15	316.1	316.15	316.84	315.76	315.85	315.8	315.4	317	315.28	317.27	315.09	316.49	315.33	317.07	314.64	316.98	316.65	316.11	315.84	316.4	315.83	315.61	316.46	315.89	315.65	315.66	314.75	315.88	316.78	315.18	315.62	315.06
300.37	300.5	300.31	300.73	301.03	298.91	300.12	300.02	299.19	298.87	298.99	300.29	300.74	299.92	299.06	300.82	301.03	300.92	299.56	299.32	299.24	300.73	298.85	299.84	300.03	298.89	300.43	299.97	299.65	299.85	300.53	300.34	300.9	301.35	299.97	301.14	301.59	299.54	301.09	300.44	300.54	300.99	299.44	300.36	299.37	300.85	300.74	301	299.64	299.84
306.37	307.29	305.33	306.19	305.73	306.1	306.03	307.42	306.76	305.9	306.12	306.76	305.24	306.18	307.25	307.46	306.53	305.56	305.89	306.32	306.6	304.8	306.27	305.58	304.67	306.82	306.14	306.39	305.86	305.66	307.27	306.71	307.07	306.09	305.69	306.5	305.11	306.15	305.04	306.45	306.27	306.1	304.66	306.38	306.59	306.21	306.06	304.6	307.14	305.44
313.9	314.23	312.96	313.3	313.69	313.13	313.99	312.93	314.04	313.93	313.71	312.41	313.07	312.46	313.36	313.8	312.26	312.78	313.04	313.44	312.52	313.63	313.52	313.29	313.09	313.11	313.47	312.43	312.94	312.85	313.63	313.44	313.87	312.49	313.08	313.47	313.24	314.82	312.63	313.36	313.87	312.44	311.82	312.27	314.07	313.91	311.94	314.05	312.79	313.77
313.17	313.09	312.42	313.29	312.63	311.98	313.53	312.57	313.12	313.69	314.77	311.82	312.29	313.61	312.64	313.6	313.03	313.39	314.18	313.29	312.97	312.94	312.12	313.77	313.72	314.53	313.7	313.01	313.18	313.09	312.41	314.52	313.84	312.78	312.89	312.93	313.38	313.49	313.48	311.87	314.46	313.05	313.52	314.43	313.27	312.76	313.47	314.63	312.99	313.55
294.71	295.08	296.16	295.47	295.33	294.44	294.78	294.9	294.92	296.17	295.18	294.73	294.43	295.78	295.48	294.15	295.94	295.28	294.41	295.68	293.33	295.78	294.83	294.31	294.65	296.29	295.11	296.71	295.15	295.07	295.75	295.82	293.71	296.21	293.92	295.27	296.27	295	295.6	295.09	294.62	295.93	294.21	296.18	295.55	296.02	295.96	295.8	294.63	294.35
328.54	327.55	327.77	327.86	327.53	327.15	329.26	328.28	328.95	327.46	327.51	327.65	328.16	328.75	328.5	327.75	328.01	328.41	327.98	329.91	328	328.94	328.19	328.53	328.11	328.25	328.22	327.94	328.77	326.73	327.72	328.31	327.06	328.47	327.83	326.88	328.42	327.51	328.27	328.33	328.5	327.04	327.85	327.81	326.97	327.94	328.23	330.32	328.81	328.54
318.89	318.73	318.59	320.17	319.87	318.77	319.84	319.23	317.7	318.71	318.09	319.25	319.4	319.12	319.87	319.29	319.62	318.77	319.63	318.9	318.99	319.64	319.41	319.33	318.67	320.24	319.33	319.27	320.49	318.88	319.53	319.95	318.92	318.5	319.35	319.36	319.9	319.76	319.88	320.34	319.63	319.99	318.92	318.27	320.13	319.27	318.27	320.16	319.12	318.75
314.1	313.47	312.18	311.92	312.2	312.68	313.33	312.81	312.35	312.88	313.52	313.21	313.23	314.45	312.42	313.48	312.21	313.01	311.61	311.86	313.57	312.9	313.23	312.94	313.44	312.88	312.32	313	313.56	311.97	312.7	313.81	314.08	314.88	314.07	312.58	314.26	312.57	313.34	313.29	312.52	313.08	313.5	312	313.14	313.61	312.24	313.27	312.68	313.9
301.77	298.98	299.65	300.19	300.55	300.38	299.69	299.8	300.22	300.78	300.22	299.55	299.94	299.99	300.93	301.06	300.66	300.36	301.55	300.16	299.9	299.87	299.48	300.59	299.22	300.03	300.07	300.2	300.79	300.21	299.39	300.27	300.06	299.93	300.09	300.21	299.79	301.89	301.98	299.47	300.64	298.94	299.84	301.05	300.35	299.02	299.85	299.05	299.67	299.55
304.57	304.79	303.79	304.34	305.4	305.27	303.45	305.72	305.71	303.41	303.89	305.9	304.45	304.72	303.69	304.23	304.05	304.9	303.23	304.97	304.64	304.85	303.85	303.98	304.23	304.59	304.43	305.35	303.92	303.66	303.79	305.54	304.7	305.58	303.76	304.34	306.06	305.04	304.23	306.06	304.7	304.03	304.63	304.36	305.94	304.08	304.29	304.55	303.11	305.8
317.66	318.2	316.86	316.9	316.61	317.28	318.13	317.66	317.22	317.54	317.13	317.93	316.6	318.04	318.23	317.8	318.28	316.75	317.39	317.23	316.83	315.7	317.13	317.8	316.28	316.25	316.58	316.75	317.59	318.59	318.24	316.96	317.29	318.36	316.63	317.46	317.54	316.18	317.24	317.25	317.73	316.81	316.94	316.59	316.64	317.25	318.48	317.05	317.07	316.95
306.44	305.06	304.6	305.49	304.89	305.82	305.6	306.36	306.91	305.93	306.92	305.09	306.06	305.53	306.07	306.24	305.99	305.52	306.44	304.73	306.73	304.52	306.69	306.44	306.16	305.9	306.59	306.44	306.33	306.54	306.52	307.62	306.25	305.88	306.9	307.34	305.99	305.81	306.27	305.93	305.61	306.52	306.97	306.14	308.18	306.72	306.5	305.29	306.06	306.41
312.24	311.99	311.24	311.66	311.93	310.94	311.38	312.18	312.76	312.38	311.62	310.93	312.89	311.27	311.81	312.53	313.69	313.26	312.89	311.06	311.14	312.63	312.6	312.62	312.43	312.29	311.91	312.42	312.06	312.27	312.62	312.88	311.8	312.71	312.18	313.28	311.7	313.23	311.97	312.19	312.22	311.13	311.54	311.02	311.42	311.41	313.06	312.54	311.18	311.98
329.12	327.82	328.75	328.61	328.75	328.15	328.13	328.3	329.07	328.23	328.01	329.7	327.6	327.65	328.91	330.46	328.7	329.66	328.16	328.8	329.37	329.74	327.69	328.1	328.63	329.68	327.39	329.34	328.84	328.38	326.88	327.51	328.27	328.62	328.74	329.68	329.04	328.38	328.99	328.35	329.4	328.25	326.96	328.79	328.66	328.33	328.77	328.73	329.8	329.3
314.92	314.84	315.51	316.13	316.33	314.85	315.23	314.59	314.98	314.49	314.27	314.5	314.9	314.55	315.74	314.35	314.88	314.92	313.85	314.19	314.04	315.31	314.94	314.12	314.81	315.36	314.9	314.05	314.91	313.94	315.85	313.73	315.39	313.85	314.64	314.73	314.64	314.48	314.83	313.42	314.71	314.64	314.88	315.34	314.18	314.74	314.19	313.78	316.18	315.42
304.98	306.66	305.9	304.52	305.94	305.62	305.57	305.9	306.23	306.11	305.46	305.63	305.29	306.52	306.71	304.77	307.13	307.9	306.23	305.26	305.59	305.93	305.65	306.58	307.49	306.45	307.21	305.35	307.6	306.4	307.6	307.2	304.97	305.48	305.6	305.35	306.75	305.55	305.95	306.84	304.9	306.96	307.38	307.28	306.02	304.98	304.87	306.54	307.48	305.68
295.42	297.42	295.28	294.09	294.41	295.81	295.76	296.05	295.98	296.2	294.96	296.09	295.38	295.39	296.33	295.61	294.82	296.01	295.79	294.79	295.3	294.92	295.93	294.77	295.33	294.61	294.52	295.57	294.43	295.67	294.44	294.78	295.38	294.97	294.97	296.03	294.88	294.68	295.84	294.56	295.14	294.33	293.54	295.79	296.12	295.04	293.97	295.65	294.42	295.45
313.71	314.35	313.54	314.49	313.27	313.25	312.89	314.48	314.65	312.95	313.73	313.55	313.62	313.87	314.7	312.88	313.1	313.55	313.96	314.01	313.71	313.39	313.98	313.68	312.07	314.29	313.29	315.05	312.95	312.69	314.36	313.72	314.38	314.68	314.54	313.41	312.55	314.35	314.54	313.94	313.68	312.71	313.76	313.03	314.34	313.45	314.77	313.12	313.79	313.52
319.28	318.47	318.82	318.62	318.92	318.58	317.83	319.08	318.27	318.99	318.82	319.05	320.13	317.83	317.55	318.42	318.68	318.5	319.47	319.18	317.61	318.95	318.58	318.24	317.5	319.96	318.16	319.7	318.1	318.52	317.75	318.93	318.63	319.1	320.25	318.52	317.5	318.06	318.88	319.59	318.61	317.81	318.55	318.86	318.86	318.54	319.04	319.02	319.55	318
304.18	304.5	302.72	303.85	305.02	304.3	304.38	304.1	304.24	303.9	304.24	304.02	304.98	304.47	304.32	304.89	303.52	304.05	305.2	304.32	305.02	304.5	304.14	303.63	303.52	304.21	303.15	303.46	304.23	306.28	305.67	303.54	304.74	304.13	304.92	304.24	303.71	303.43	303.61	303.75	304.17	303.75	305.01	305.14	303.65	305.4	304.64	304.94	304.07	303.57
303.49	303.11	303.84	303.64	303	303.53	303.54	304.82	303.89	303.26	303.46	305.19	304.47	303.37	304.31	304.59	303.47	303.9	305.42	303.37	303.15	303.46	302.86	303.96	304.01	303.82	304.5	303.76	303.56	303.42	304.42	304.24	303.8	305.63	304.83	303.65	303.95	302.96	303.32	303.69	304.12	303.04	303.13	302.89	304.55	304.19	302.58	303.83	303.91	303.25
317.73	318.3	319.9	318.42	320.09	317.6	317.48	317.68	317.81	317.82	318.1	317.87	319.33	318.73	318.15	318.63	317.25	317.47	318.22	317.98	317.7	319.2	319.16	318.43	318.74	319.04	318.86	317.23	318.08	318.64	317.65	319.53	318.54	319.46	318.66	319.05	317.86	317.9	318.17	318.44	318	319.24	318.88	317.66	317.91	318.69	317.97	317.91	318.52	317.76
303.23	302.65	302.18	302.79	301.97	303.08	303.76	302.92	303.45	303.11	301.96	302.21	303.53	302.15	303.54	302.92	303	302.74	302.7	302.55	303.37	303.5	301.94	302.01	303.9	302.17	302.34	303.16	301.52	302.91	303.2	302.81	303.41	303.61	302.5	301.83	300.67	303.02	302.18	303.14	302.43	301.47	302.92	302.49	302.79	302.64	303.69	302.49	302.55	302.99
327.44	326.06	325.77	325.89	327.55	327.26	327.07	326.48	326.59	326.47	325.19	326.59	326.75	327.71	327.32	326.39	326.3	326.55	327.19	329.38	327.48	328.72	327.01	327.69	326.76	328.2	326.71	327.07	326.62	325.9	325.68	326.65	327.17	327.44	327.48	328.33	326.16	327.47	326.57	326.52	326.24	326.83	328.76	326.99	327.21	326.84	326.88	326.9	326.08	328.99
315.43	315.26	314.4	314.17	315.34	314.9	314.55	314.95	313.78	315.47	315.26	315.82	313.65	314.6	316.07	316.16	315.44	313.83	315.49	314.28	315.94	314.29	315.42	315.21	313.73	315.79	313.96	314.14	314.24	315.61	315.39	314.68	315.37	314.6	314.94	316.06	313.99	314.47	315.01	315.25	315.58	315.11	314.19	315.52	315.18	315.64	313.44	314.52	315.91	315
315.18	315.87	315.3	315.31	314.92	315.59	312.64	313.93	316	314.23	314.69	314.02	316.24	314.33	315.18	315.32	314.46	314.44	315.77	315.39	316.28	315.02	314.19	314.3	314.74	315	315.34	315.64	315.93	315.2	314.14	314.59	314.88	315.86	314.59	314.11	314.38	314.44	314.52	315.54	315.34	315.82	314.63	316.17	316.54	314.7	313.87	313.79	314.25	314.16
317.6	318.28	318.62	318.46	318.58	317.15	317.06	317.71	317.92	318.1	318.52	318.12	317.4	317.4	318.73	318.2	318.11	317.57	318.51	318.4	317.08	316.87	316.62	318.02	317.76	316.79	318.28	317.09	318.65	316.49	317.11	317.33	318	318.87	317.44	317.59	318.51	317.5	318.1	318.42	318.77	318.98	317.68	317.27	318.23	317.51	319.41	318.11	318.28	318.7
308.86	307.4	308.18	308.42	309.37	307.88	308.79	309.11	309.42	308.45	309.04	308.42	308.82	308.9	309.02	309.68	309.81	308.77	308.03	309.07	308.5	308.49	308.94	308.48	308.45	309.53	308.55	309.15	309.07	309.62	309.07	308.49	309.05	308.56	309.03	309.29	308.52	309.57	309.73	308.02	308.43	309.58	310.05	309.52	308.94	309.97	307.98	308.2	308.25	308.5
312.63	313.47	313.9	313.53	312.23	312.29	312.57	312.55	313.05	312.97	313.27	312.66	313	312.64	312.23	313.34	312.65	313.12	311.15	313.17	312.65	313.95	312.81	311.71	312.95	312.73	313.2	312.09	312.46	312.57	312.73	313.13	313.45	313.28	312.87	313.02	312.89	312.22	313.27	312.36	313.99	312.88	311.88	312.13	313.33	312.78	311.7	313.65	312.61	312.95
304.56	303.68	302.69	303.76	303.76	302.29	303.57	303.76	303.21	303.66	304.7	303.45	303.61	303.57	303.8	303.57	304.63	304.01	301.56	305.47	303.89	302.91	304.36	303.7	304.2	302.96	302.74	303.65	302.17	302.93	304.96	302.52	301.11	303.51	303.41	304.44	303.8	302.73	302.72	302.73	303.93	303.28	303.69	302.67	304.57	303.28	302.26	303.61	302.42	305.12
305.92	305.32	305.42	306.64	304.95	306.74	306.73	306.45	306.86	307.81	305.98	306.04	306.52	305.93	306.01	306.46	307.1	305.02	308.45	305.22	306.44	306.69	305.34	305.89	305.2	305.47	305.96	305.72	306.88	306.01	306.78	305.51	305.19	306.43	307.18	305.89	305.26	306.27	307.67	306.17	305.78	306.3	305.6	306.43	307.53	306.48	305.8	305.96	305.49	306.14
305.66	305.51	305.82	305.38	304.96	304.95	306.23	304.81	305.12	305.25	306.28	305.47	305.44	305.23	305.11	306.22	305.81	305.45	304.7	304.68	305.97	306.45	305.35	304.56	305.92	305.7	306.61	304.49	304	305.12	304.53	306.12	304.57	303.94	305.21	304.78	304.27	307.08	303.94	303.95	305.73	307.02	304.66	303.93	305.49	304.95	305.31	304.97	304.22	306.84
327.72	328.34	328.25	327.21	327.3	327.35	328.97	328.16	327.41	327.79	327.22	329.46	327.19	327.86	327.02	328.48	327.42	327.33	329.06	328.89	328.1	327.96	328.27	327.33	328.22	328.07	327.73	326.98	327.99	328.72	329.18	327.86	327.06	328.39	328.59	327.8	328.1	329.1	328.35	327.39	327.67	328.29	328.08	326.82	327.93	327.2	328.02	326.96	327.29	327.1
304.68	304.74	306.75	305.59	305.48	304	305.63	306.7	304.81	305.44	305.52	304.4	305.48	305.13	305.38	305.09	304.98	305.12	304.79	306.3	306.25	305.25	305.46	305.57	305.19	305.41	304.84	305.17	306.38	304.48	304.51	303.87	305.12	305.05	305.28	305.12	305.24	305.23	305.93	305.29	305.04	304.58	306.12	306.07	305.42	305.47	305.82	304.51	305.55	304.43
310.39	311.94	311.02	309.46	310.42	310.78	312.2	311.8	310.85	312.7	311.53	311.95	311.26	311.79	310.58	309.95	310.53	309.15	311.23	311.27	310.64	311.72	310.79	310.15	310.64	309.96	311.72	310.86	311.15	310.17	311.03	310.83	311.33	310.26	310.74	310.9	310.37	310.1	311.57	310.81	312.18	310.6	310.94	309.34	311.04	310.78	309.82	309.91	311.88	311.22
304.26	305.44	306.51	304.77	306.25	305.78	304.9	305.32	306.19	304.55	304.13	304.91	304.79	305.28	305.83	304.96	305.99	305.76	305.09	304.66	305.96	304.46	306.12	305.19	305.1	307.38	306.48	305.36	305.82	304.97	305.79	305.24	304.52	305.59	305.28	304.45	305.44	304.74	306.25	305	306.1	304.89	304.48	306.17	306.31	305.25	304.83	305.42	304.44	306.6
318.83	318.48	318.34	318.39	318.8	318.19	318.42	318.06	318.43	317.3	318.78	318.21	319.2	318.67	318.39	318.39	319.2	318.56	318.91	317.96	317.88	318.44	319.17	318.43	317.84	317.6	317.21	318.01	318.04	317.5	318.73	318.7	318.31	318.32	317.44	318.17	319.3	318.65	317.63	319.85	317.84	319.56	319.56	317.48	317.83	320.76	317.02	317.74	317.89	318.62
305.04	305.4	304.98	304.9	304.32	305.11	304.12	303.62	303.86	304.72	305.9	304.2	305.92	304.29	304.15	304.63	303.64	305.24	305.95	304.73	305.18	305.88	304.37	305.11	304.96	305.36	303.55	305.5	305.11	304.5	305.13	305.51	305.16	303.34	303.83	304.09	304.42	304.71	305.76	304.14	304.51	304.38	304.86	304.74	304.43	304.86	306.2	304.47	305.99	305.88
324.77	323.77	324.36	324.61	324.85	325.75	325.53	325.05	325.43	324.51	324.38	324.65	323.99	326.35	325.16	324.45	324.89	325.55	324.17	323.88	323.9	323.19	323.58	324.28	323.69	324.77	322.03	324.96	323.46	324.65	325.93	325.66	324.31	323.54	324.8	324.31	325.79	324.29	324.8	324.76	323.79	324.45	322.62	324.53	324.76	323.5	324.57	325.74	323.92	324.42
296.67	296.52	296.87	296.81	296.99	296.16	295.96	296.54	296.31	296.63	295.3	297.48	296.88	296.58	298.2	295.62	297.05	296.7	295.67	297.02	296.87	298.17	297.22	296.88	296.92	296.04	295.6	298.56	296.38	296.35	296.11	297.44	295.53	296.35	296.47	296.26	298.2	296.88	296.3	296.75	296.44	295.96	296.62	295.97	297.65	296.51	298.12	296.67	296.87	297.41
310.18	308.2	310.25	308.37	309.28	309.76	310.19	310.07	310.87	308.28	310.61	309.56	310	310.1	309.98	310.4	310.56	308.9	309.41	309.83	309.73	309.1	309.68	310.16	309.8	309.36	309.51	310.74	310.15	310.87	310.18	309.46	310.5	308.83	308.46	309.55	308.39	308.45	309.64	310.12	309.73	310.15	309.45	309.27	309.84	311.08	310.24	311.13	309.2	310.33
311.3	310.73	309.76	311.45	311.13	311.14	310.28	309.76	310.24	311.64	310.98	310.03	311.22	310.57	310.61	310.11	310.66	310.78	308.94	310.3	312.19	310.14	310.24	310.52	310.8	310.69	311.95	310.3	312.33	311.48	310.4	310.08	308.94	309.73	310.39	310.26	311.86	310.18	310.46	310.07	309.59	310.22	311.14	311.38	311.18	310.89	310.01	309.15	311.33	308.79
298.31	298.6	296.18	297.88	296.17	297.51	297.77	297.66	298.02	295.95	296.76	297.05	295.72	296.88	297.14	297.45	297.82	296.17	296.71	297.17	297.52	296.47	297.1	296.73	297.18	297.48	295.67	298.04	296.44	296.46	297.63	297.52	296.44	297.17	296.97	296.93	297.71	296.11	296.02	295.92	296.41	296.26	296.29	295.9	296	296.6	297.02	296.67	296.5	296.68
327.81	327.66	327.95	327.6	325.89	327.49	326.86	325.99	327.56	328.28	327.07	327.37	327.37	328.49	328.39	327.81	327.67	327.5	327.36	326.96	327.49	327.61	329.78	327.73	327.07	328.51	328.08	328.15	329.75	326.59	327.87	327.84	327.87	327.69	328.34	328.4	328.68	327.41	326.83	328.49	328.09	327.06	328.06	327.85	327.26	327.94	327.58	326.93	327.96	327.18
304.54	302.66	303.92	303.33	303.83	302.88	302.78	303.48	302.74	303.91	303.62	303.72	303.87	302.48	302.65	303.45	302.43	302.92	301.8	303.77	303.43	303.07	304.31	304.8	303.18	302.95	303.4	303.9	302.64	303.15	303.21	303.35	304.81	303.24	303.81	303.47	303.15	304.08	303.46	302.59	302.65	302.44	303.47	303.79	303.13	303.01	303.8	304.84	303.84	302.19
319.3	319.68	319.86	319.03	318.86	319.14	318.6	318.87	319.09	318.79	320.2	319.09	319.01	319.54	319.02	320.05	319.39	319.43	319.24	317.99	320.23	320.46	318.25	320.7	319.14	318.46	319.75	320.28	319.64	318.89	319.5	320.16	319.21	319.56	319.91	319.95	320.23	319.25	318.31	318.37	319.68	318.99	319.62	319.7	319.74	319.41	319.9	318.76	320.34	318.77
317.73	318.57	319.19	319.48	318.4	319.94	318.37	316.64	318.55	318.89	318.87	318.51	318.4	319.21	317.65	318.42	317.85	317.67	318.16	317.8	316.48	318.05	317.7	319.01	318.1	318.77	316.81	318.21	318.97	317.07	317.56	317.2	317.22	318.15	318	317.66	318.08	317.95	317.46	318.5	317.64	317.64	318.8	317.38	319.46	318.6	318.16	317.69	318.34	317.02
313.83	313.31	313.45	311.61	312.82	313.14	313.74	313.79	315.2	312.72	311.72	314.35	313.08	312.82	313.4	312.15	313.75	313.85	312.03	312.8	312.31	313.34	313.73	313.73	311.34	311.08	312.33	312.95	313.14	313.06	313.64	313.87	313.06	313.36	311.47	314.32	313.27	313.15	313.59	312.98	311.99	312.37	312.71	312.67	313.21	312.82	313.52	313.46	313.19	313.36
314.86	314.43	315.16	315.99	314.83	314.66	314.69	315.95	314.92	316.01	314.85	315.07	314.14	315.89	315.39	315.57	315.63	315.31	313.36	315.26	314.93	315.42	315.28	316.19	314.72	314.01	315.49	314.57	315.14	315.39	314.31	314.67	314.07	315.22	315.11	315.45	314.8	314.13	316.4	314.88	314.82	313.57	314.82	314.58	315.33	315.45	316.22	315.47	315.52	314.88
315.06	314.56	315.08	314.12	314.71	314.88	315.04	314.37	315.35	314.27	314.47	315.07	316	315.96	314.27	313.69	314.62	314.41	315.47	314.2	314.47	314.66	314.72	315.02	312.57	314.07	316.59	313.89	315.88	315.14	315.6	315.32	315.57	314.17	315.54	314.1	314.65	314.55	314.98	313.71	315.46	315.08	315.4	314.68	314.82	314.09	314.32	314.45	314.72	314.61
301.12	300.76	301.23	299.92	301.09	300.59	302.16	300.69	301.05	301.1	301.27	301.26	300.65	300.35	300.82	300.94	301.02	302.19	300.31	300.49	300.9	301.17	302.83	300.51	301.6	300.86	300.99	302.23	300.93	300.35	301.76	302.07	300.1	301.4	300.88	301.54	300.98	300.89	301.01	301.22	299.98	301.44	299.68	301.15	301.19	301.93	300.87	301.91	300.21	300.86
310.49	309.48	309.98	309.57	309.5	308	310.07	310.35	308.73	309.94	309.18	310.08	309.81	310.56	308.53	310.2	309.87	311.1	309.22	308.71	310.2	309.39	310.07	310.19	309.77	309.54	310.2	310.59	308.89	308.7	309.48	308.98	309.13	309.36	309.41	309.16	309.26	309.6	309.08	309.79	309.52	309.44	309.89	311.07	309.45	309.38	310.18	309.27	311	309.55
308.96	309.5	311.15	309.6	310.04	309.51	311.1	310.39	312.07	310.03	310.57	309.08	310.76	309.84	311.47	310.42	310.58	309.75	308.32	309.42	310	310.56	309.69	312.35	309.58	311	309.42	312.01	309.9	311.03	310.39	311.97	309.48	310.58	310.84	310.95	309.82	309.92	310.99	310.02	309.91	310.23	311.13	310.94	310.97	310.66	310.08	309.85	311.43	310.86
305.62	305.62	305.3	304.39	306.38	305.79	306.23	303.79	304.8	304.3	305.01	305.58	305.19	306.25	305.69	305.15	306.08	306.21	304.67	304.85	304.54	304.51	304.78	305.71	306.44	304.32	304.09	305.17	305.61	304.59	304.94	305.93	305.62	306.38	305.69	304.63	303.83	304.66	305.94	304.53	306.41	304.17	304.91	304.56	305.19	305.37	306.64	306.39	304.22	304.06
304.23	303.35	303.25	303.75	305.24	304.23	303.93	303.79	302.88	304.08	304.32	303.42	303.67	303.09	305.12	304.14	303.18	303.33	303.98	304.04	302.39	302.41	304.02	302.62	303.62	303.22	303.39	303.09	303.35	303.55	303.53	303.05	303.34	303.41	302.32	303.28	303.41	302.95	302.17	303.65	303.82	303.63	303.52	304.74	303.77	304.82	303.19	303.01	304.13	303.28
303.84	303.89	303.74	304.8	304.11	303.37	302.62	305.29	304.32	304.63	303.2	302.57	303.34	304.37	301.9	302.2	303.37	303.95	303.83	303.73	303.47	303.73	304.14	304.05	304.78	303.28	303.02	302.56	303.67	303.58	304.36	302.91	302.1	304.32	303.11	303.71	303.92	304.38	303.93	302.73	303.62	303.83	303.12	304.25	303.13	304.73	304.67	305.11	304.81	304.3
304.19	302.85	304.39	302.54	303.77	303.99	304.52	304.08	304.21	305.14	303.83	305.14	306.13	304.83	305.55	303.92	304.44	304.2	305.85	304.87	304.53	304.82	304.6	305.43	305.73	303.69	304.95	303.94	303.95	303.3	304.71	305.42	304.54	305.77	303.16	305.25	305.24	303.93	303.98	304.38	303.78	304.41	305.05	304.93	305.11	305.32	304.69	304.69	304.04	303.97
311.39	311.02	310.97	311.73	310.36	310.39	310.8	310.26	310.9	312.13	310.94	310.35	310.8	310.79	310.28	310.8	311.38	310.78	310.51	311.9	311.54	310.8	309.7	311.45	310.5	310.59	310.66	310.39	311.02	309.73	310.53	310.04	311.12	310.58	310.77	311.41	311.31	310.63	310.66	311.3	309.46	309.78	312.09	310.48	309.85	312.04	311.83	310.99	311.55	310.71
315.73	315.67	315.42	316.16	316.21	315.89	315.56	315.24	314.81	316.33	315.31	314.86	315.91	316.3	315.89	315.2	315.54	314.97	316.66	315.34	315.35	315.27	315.31	315.45	314.56	314.65	316.9	315.56	316.1	315.81	315.73	316.13	316.71	315.93	313.83	315.42	315.99	316.55	315.62	315.26	315.01	316.83	316.05	315.32	316.3	313.95	315.77	315.32	315.72	316.28
327.25	327.5	327.52	326.49	325.62	327.94	327.52	325.48	327.24	326.66	325.98	326.28	325.44	327.51	327.1	326.93	327.39	326.47	326.38	326.17	327.46	326.77	326.72	327.48	327.07	326.66	327.33	327.08	326.88	328.14	327.88	327.45	326.72	326.62	327	327.01	326.16	327.57	326.65	326.81	327.52	328.51	327.86	327.28	326.45	327.09	326.01	326.07	327.6	327.91
305	303.02	304.92	305.47	305.47	304.13	304.55	305.89	306.32	305.66	304.24	304.82	304.79	304.63	305.74	303.8	305.37	304.62	306.23	304.93	303.85	303.57	305.14	304.99	305.01	304.87	304.74	305.5	304.18	305.71	304.73	303.54	303.68	305.14	306.5	305.34	305.16	305.71	304.63	304.55	305.17	304.71	304.46	304.48	304.5	304.81	305.11	304.28	305.66	305.71
303.46	306.08	305.27	305.06	304.92	304.32	305.42	304.07	306.22	304.23	303.92	304.88	304.83	304.4	304.27	305.15	305.7	304.94	305.34	303.43	304.12	305.75	304.23	304.92	304.33	304.37	304.77	303.79	305	303.98	305.34	306	304.6	304.55	303.66	305.56	304.8	304.74	303.99	305.01	305.98	305.32	305.13	305.02	305.44	304.16	304.55	304.99	304.39	305.14
301.89	302.24	302.35	300.96	302.33	301.61	302.7	302.7	303.18	301.31	302.35	302.38	303.34	303.58	303.45	302.98	302.22	301.74	302.7	304	302.78	302.12	301.24	302.83	302.57	302.06	302.44	302.97	302.48	302.62	302.37	303.27	302.43	301.95	301.46	302.83	301.74	302.42	301.81	302.14	302.63	302.39	302.43	304.07	301.98	303.01	301.72	302.27	303.83	302.84
317.58	319.38	318.71	318.03	319.42	317.68	318.47	317.05	317.3	317.43	318.21	319.68	318.16	318.43	318.78	318.24	318.36	317.99	317.68	317.37	318.13	318.19	317.38	318.27	320.56	318.75	317.63	319.02	318.96	319.03	318.43	318.44	317.91	317.29	317	319.62	318.62	318.21	317.34	318.04	317.4	317.77	317.68	317.74	317.22	317.26	318.55	316.6	318.03	318.24
311.34	311.82	312.83	312.38	312.38	311.88	311.29	310.51	311.42	312.11	311.31	310.09	312.83	310.44	312.97	311.05	311.98	311.16	312.33	312.16	311.19	312.11	312.49	311.43	311.12	312.63	312.23	311.38	310.98	311.28	310.26	310.7	310.77	310.58	311.77	311.81	312.36	311.97	310.16	310.53	312.21	310.36	312.28	312.12	311.32	311.74	310.19	309.97	311.78	310.99
296.99	297.06	297.01	295.27	297.09	296.61	296.5	295.95	296.67	296.7	296.79	296.38	297.04	296.58	298.52	298.17	295.62	298.22	296.9	297.07	296.64	296.02	297.04	296.41	296.02	296.75	296.94	296.46	297.06	295.46	296.61	298.08	296.93	296.08	296.96	296.64	297.51	296.83	297.68	296.09	297.68	296.74	294.9	296.38	296.66	298.58	297.38	297.1	297.1	296.22
312.67	312.37	313.27	313.76	313.35	311.2	312.14	313.49	312.38	312.2	314.15	312.07	313.47	313.77	313.33	312.99	312.28	312.12	311.61	313.37	311.58	312.21	312.98	313.55	312.9	312.3	312.81	314.63	313.86	312.57	313.56	312.55	311.51	312.5	312.42	313.02	313.72	312.36	312.59	314.11	312.9	312.87	312.16	312.25	312.77	312.61	312.59	311.49	312.82	313.58
327.53	326.4	327.71	328.54	327.72	326.97	328.52	326.35	327.44	328.06	327.33	327.44	327.77	328.11	327.61	327.96	328	327.06	326.54	327.22	327.36	328.78	327.6	328.12	327.71	327.53	328.15	326.09	327.75	327.53	327.46	327.61	327.4	326.46	328.01	327.81	327.38	328.24	327.49	327.17	327.69	326.73	328.82	327.77	327.51	328.02	327.88	328.64	327.28	326.53
309.87	309.57	310.29	310.53	310.24	309.86	311.38	310.86	310.67	310.42	310.61	309.94	311.2	310.87	311.05	311.6	310.66	311.86	310.73	310.85	311.1	311.07	310.84	310.36	310.41	311.25	310.38	310.74	309.79	311.44	312.81	311.05	309.31	310.25	310.81	310.21	310.35	310.22	310.27	311.07	310.51	311.75	310.8	309.45	311.45	310.66	311.1	312.45	310.7	310.95
303.12	303.06	301.47	302.51	303.25	303.43	302.92	301.98	303.18	304.52	302.28	303.05	302.85	304.53	302.57	302.79	302.52	303	303.68	301.66	303.42	301.66	302.82	303.67	302.25	303.03	303.81	303.07	303.08	303.19	302.52	303.67	304.26	302.93	302.59	302	302.98	303.14	302.4	302.75	303.48	302.83	301.56	302.41	303.72	302.92	303.03	303.23	303.25	302.22
314.25	313.57	313.43	315.02	313.15	314.44	313.89	314.17	314.04	314.87	313.52	313.93	313.06	314.02	313.82	314.48	312.74	313.81	314.04	313.62	313.79	314.02	313.49	313.32	313.78	314.17	314.33	313.9	314.71	314.56	313.34	312.7	314.62	312.79	314.44	314.49	313.99	313.8	313.54	314.05	314.88	314.04	314.93	313.59	313.48	313.75	314.52	312.55	312.62	313.75
302.86	302.32	302.17	302.04	302.14	302.54	302.45	303.05	302.05	302.57	303.8	301.88	303.89	300.96	302.08	302.62	302.31	301.88	302.42	301.1	302.76	303.29	301.73	303.12	301.68	302.04	302.64	302.95	303.48	304.96	302.79	303.67	301.17	302.33	301.5	302.89	302.23	303.7	302.53	301.56	302.68	303.49	302.29	301.84	302.24	302.4	301.93	302.27	302.49	302.13
304.56	304.11	304.22	303.19	303.78	303.04	303.64	302.49	302.38	303.36	304.65	304.33	304.43	303.66	303.35	303.92	304.42	303.22	302.48	302.95	302.86	303.47	304.12	303.09	304.51	302.37	302.77	303.01	302.65	302.27	303.67	304.41	302.57	303.77	303.83	303.27	303.11	303.5	303.85	302.96	302.65	304.11	303.55	303.11	302.98	303.59	304.15	303.38	303.74	303.37
306.94	305.99	308.63	308.11	308.27	307.69	306.79	308.07	308.41	307.9	306.4	307.1	307.33	307.69	306.27	308.05	307.92	306.54	307.15	306.53	308.53	307.68	306.34	306.99	306.9	306.22	308.32	308.17	308.56	306.54	307.01	308.45	308.51	306.22	308	306.74	307.28	307.63	307.76	307.2	308.25	307.41	307.38	306.13	306.89	306.36	307.16	308.39	306.77	306.43
312.81	313.26	314.02	313.67	315.18	313.38	312.06	312.58	313.31	314.33	312.48	311.8	312.51	313.87	312.97	312.04	312.72	313.62	314.19	312.46	313.54	313.54	313.58	314.29	312.75	313.28	313.86	312.62	313.71	312.89	314.12	313.56	312.92	313.94	312.88	312.76	313.16	313.89	313.59	313.4	312.42	312.93	312.84	312.51	313.27	313.12	313.23	312.55	312.5	314.56
314.84	315.37	314.93	315.21	314.85	314.36	314.9	315.1	314.46	315.78	314.81	314.18	314.49	316.36	315.7	315.71	315.17	314.7	314.43	313.72	315.89	314.86	315.52	313.24	314.28	315.24	313.57	315.61	315.78	314.74	314.2	314.82	315.22	315.21	314.5	315.14	315.16	314.92	314.85	316.22	314.12	314.56	315.41	315.17	314.07	313.59	313.4	314.72	316.34	315.01
326.73	327.92	328.35	328.58	328	328.66	328.59	328.07	328.03	328.16	327.11	328.53	328.03	327.78	327.43	327.44	327.31	328.61	327.31	326.92	327.5	328.29	328.76	326.46	326.35	326.44	328.37	328.04	328.34	328.56	327.65	327.3	327.43	328.07	328.49	328.5	327.7	327.91	327.66	326.94	326.24	327.02	328.26	327.5	328.64	327.72	327.55	327.26	327.59	328.52
317.37	317.57	317.84	317.52	317.63	316.65	316.48	318.08	318.59	318.14	317.69	317.43	318.13	318.38	316.8	316.44	317.95	316.88	316.34	318.31	316.44	318.1	317.39	317.67	318.15	316.53	317.5	317.16	317.32	315.08	317.16	317.25	318.89	317.81	316.85	317.16	317.82	316.68	318.63	316.61	318.62	318.13	317.24	316.65	317.29	318.12	316.64	317.79	317.51	317.86
306.13	308.68	307.24	307.35	307.62	307.79	308.28	306.84	307.75	307.27	306.97	306.63	306.97	308.42	306.63	308.65	307.31	307.12	307.55	306.25	305.72	307.5	308.81	308.77	307.15	307.16	306.97	306.96	307.57	307.39	306.71	307.9	306.4	307.33	305.84	307.31	306.87	308.46	308.29	308.04	307.35	307.5	307.95	307.54	307.05	306.95	306.67	307.45	308.09	307.8
319.18	318.81	319.23	319.71	318.42	318.12	317.95	319.3	318.65	319.09	319.41	318.26	319.37	321.02	318.36	320.33	320.54	319.21	320.21	319.6	318.74	319.49	319.21	318.17	318.88	319.4	318.87	320.46	317.57	319.45	319.72	319.91	319.31	318.81	319.56	319.16	318.34	320.07	320.54	319.75	318.58	319.29	318.99	318.97	319.37	319.85	318.02	319.48	320.8	319.18
304.69	306.14	303.93	305.12	304.7	304.83	304.92	305.27	304.44	305.49	305.83	304.63	305.23	305.87	306.24	306.25	304.68	306.21	305.24	306.38	304.03	305.62	304.73	305.88	305.3	304.96	304.89	304.05	304.85	305.91	305.56	304.79	305.65	305.37	305.82	305.73	303.6	305.44	306.07	305.25	305.88	304.35	305.07	305.87	305.55	305.48	305.17	303.82	304.9	305.56
312.29	312.8	314.73	312.58	312.8	313.1	313.96	313.32	312.74	312.66	313.48	312.95	313.02	313.36	312.97	312.99	314.99	313.65	312.2	313.88	314.38	314.97	313.33	312.68	312.64	313.54	313.06	314.03	313.69	312.94	312.26	312.83	313.56	313.24	313.58	312.43	311.46	312.36	313.84	312.97	314.04	313.45	312.26	313.43	313.1	313.9	313.63	313.48	313.48	313.24
311.11	309.69	312.55	311.06	311.65	310.98	310.93	310.31	311.53	311.25	310.42	310.46	311.98	312.64	310.58	311.02	312.54	310.62	310.03	309.99	312.23	309.99	310.51	310.75	310.63	311.87	309.88	309.56	310.37	312.05	310.34	310.61	312.12	310.59	310.61	311.98	311.26	310.86	310.36	310.99	311.37	310.02	311.89	312.09	309.99	309.36	310.95	310.85	311.83	311.26
308.7	308.74	309.27	309.46	309.22	308.31	308.88	309.45	308.57	310.59	309.11	308.84	308.74	309.82	309.17	309.49	308.65	308.71	309.53	307.9	308.38	308.84	309.17	309.98	308.53	307.59	309.38	307.28	309.84	309.19	309.64	310.75	308.87	309.26	308.8	309.48	308.62	308.53	308.82	310.29	308.4	309.74	308.01	309.41	308.64	309.99	309.01	308.5	309.41	310.22
303.61	303.2	304.71	304.8	305.59	305.79	303.09	304	305.43	304.04	304.95	303.73	304.68	304.24	305.15	302.73	304.86	305.8	304.37	304.56	305.02	303.69	304.97	305.15	304.46	303.86	304.7	303.39	305.2	303.78	304.57	305.65	305.42	305.09	304.14	304.3	305.25	304.37	305.44	305.81	305.07	304.8	304.48	304.78	304.62	305.05	305.14	303.91	304.56	303.25
314.66	315.44	313.85	314.41	314.03	315.04	315.48	315.4	315.88	313.98	314.87	314.51	315.42	315.69	313.72	313.64	314.99	313.33	314.5	313.93	315.06	314.92	314.54	315.96	315.65	314.74	314.24	314.45	313.78	314.4	314.92	314.35	316.5	314.81	314.48	314.61	315.02	315.99	315.66	315.7	313.94	314.46	315.07	315.15	315.27	314.47	314.79	315.26	315.3	315.03
313.78	314.95	316.35	315.61	315.23	314.26	315.12	314.01	313.42	314.37	315.41	314.4	313.89	315.7	314.88	314.52	315.32	314.03	315.48	315.27	315.09	314.93	314.92	314.32	315.16	315.89	315.66	315.38	315.38	313.44	314.04	315.4	314.44	314.68	314.19	314.87	314.85	314.6	314.37	313.55	314.71	315.4	315.28	314.84	315	314.84	314.66	314.64	314.94	315.48
304.38	304.72	305.84	305.03	306.37	305.92	305.19	306.59	306.16	304.9	305.09	304.77	303.94	304.82	304.49	305.09	305.14	304.08	304.87	305.9	304.75	305.42	305.69	304.13	305.43	305.38	305.68	304.91	306.9	304.87	304.97	305.32	305.84	305.5	304.7	304.66	305.67	306.12	305.55	304.71	305.72	304.51	304.69	305.69	304.98	304.46	305.01	306.08	306.49	304.36
309.52	309.23	309.93	311.01	310.16	309.85	309.39	311.26	309.75	309.94	309.44	310.11	309.02	311.25	308.39	310.26	309.59	308.84	310.19	310.29	309.86	310.87	310.46	309.41	309.7	309.68	309.66	309.5	309.77	311.12	311.43	310.04	308.76	310.19	309.19	309.44	310.82	309.15	309.59	310.18	309.34	310.54	310.57	308.28	310.89	310.43	309.02	309.36	308.65	310.91
325.7	326.45	327.31	327.83	326.66	327.39	327.3	328.28	327.54	326.22	325.6	327.2	327.54	327.83	326.92	326.6	327.38	326.66	327.08	326.9	327.13	326.88	327.81	326.39	327.36	326.63	328.03	326.71	328.3	324.89	327.15	327.2	326.86	327.35	326.47	326.66	327.42	327.16	327.61	327.66	326.33	326.85	326.12	327.71	326.59	327.35	326.95	327.2	326.83	326.87
315.04	316.58	315.91	315.95	315.46	315.41	316.72	316.12	316.82	314.61	316.15	316.18	315.73	316.26	315.7	316.08	316.76	315.11	316.78	315.38	316.38	316.68	315.89	315.86	315.02	313.85	315.45	316.32	315.76	316.21	315.22	316.82	315.84	315.86	315.67	316.13	315.41	314.98	316.63	316.23	314.22	315.83	316.02	315.01	315.17	316.51	316.12	316.82	315.26	315.93
304.28	304.78	304.11	303.94	304.54	304.59	302.86	304.42	304.64	305.24	304.95	303.97	304.34	303.78	303.73	305.22	305.37	305.02	304.06	303.04	305.04	304.95	304.5	303.62	304.28	304.99	304.34	303.65	304.34	304.33	305.22	304.46	304.55	305.76	304.59	304.41	303.56	304.96	304.4	304.32	304.47	305.04	304.57	305.52	304.69	303.86	304.18	303.46	303.55	304.82
315.79	316.23	316.27	315.35	315.93	316.46	315.81	316.62	314.55	315.93	316.34	316.37	317.41	315.97	316.74	315.38	315.28	315.14	316.13	316.39	315.39	315.06	316.67	314.76	315.34	314.27	315.2	315.08	316.07	316.37	314.67	316.67	316.4	315.88	315.98	317.45	315.95	315.88	315.96	316.55	316.39	316.99	315.16	315.41	315.15	316.48	316.76	314.78	315.35	315.25
302.97	303.16	302.87	303.84	304.34	304.35	303.54	302.94	303.05	302.82	304.33	304.36	303.73	304.65	304.29	303.79	302.65	304.15	305.47	304.32	304.44	304.26	302.96	303.39	301.79	302.94	304.22	303.58	304.55	303.62	304.74	304.72	304.09	304.07	305.4	303.82	303.78	303.34	304.6	303.53	303.27	304.53	303.78	304.21	302.8	303.7	303.7	303.19	304.93	303.62
305.55	304.99	305.91	305.18	304.81	305.55	305.05	306.05	305.68	305.52	305.25	305.34	307.12	305.51	306.56	304.76	305.99	306.32	304.3	304.87	306.33	305.48	305.46	306.11	305.2	306.06	305.86	304.43	305.89	305.13	305.49	305.69	304.57	305.92	305.05	304.8	306.47	305.44	305.78	304.97	305.4	305.76	306.57	306.98	304.78	305.43	304.89	305.51	304.93	305.25
308.97	308.79	308.33	308.21	308.36	308.5	308.36	309.41	309.97	308.01	308.83	309.48	309.18	307.73	308.33	308.7	309.62	307.74	308.73	308.23	307.36	309.77	307.54	308.8	309.2	308.98	308.49	309.56	309.14	307.74	308.04	308.2	308.46	308.73	308.56	309.08	309.01	308.74	310.26	308.82	309.07	310.21	306.87	308.67	309.73	307.34	308.63	309.17	308.37	309.7
317.82	316.85	317.62	316.88	317.12	318.38	317.02	316.73	317.62	319.07	316.51	318.45	317.67	316.02	317.86	317.09	317.66	316.82	317.43	316.65	317.66	316.31	317.01	318.6	318.8	317.31	317.22	317.23	316.99	317.77	317.96	317.44	317.23	317.22	316.4	316.87	317.06	316.27	317.03	316.63	317.31	318.18	316.9	316.05	318.03	318.16	317.62	317.86	317.22	316.66
300.76	300.11	300.44	300.63	299.03	299.91	299.16	298.66	300.33	299.74	299.3	301.48	300.19	299.69	299.75	299.85	299.93	299.45	300.06	299.51	301.05	299.76	300.02	299.47	299.02	300.39	299.48	299.36	299.35	300.28	299.49	299.03	300.29	299.72	299.4	300.04	299.37	300.24	300.02	300.21	299.79	300.41	299.82	300.86	300.21	300.31	301.51	300.35	299.24	300.92
305.9	305.12	305.22	304.08	305.14	305.95	306.3	305.46	305.29	304.86	305.37	305.43	304.54	304.74	305.77	304.59	306.03	307.32	305.77	304.51	304.87	304.78	306.35	305.24	305.42	304.26	305.06	305.47	304.59	304.42	304.52	305.93	304.12	305.54	304.29	305.49	305.36	305.51	305.93	305.34	305.84	306.34	305.15	305.09	305.43	304.68	305.52	305.28	306.06	304.99
313.32	314.52	313.28	314.18	314.08	314.1	313.86	313.57	313.42	313.55	313.69	313.66	313.54	312.92	314.64	313.93	313.64	315.3	314.91	313.21	313.9	313.31	313.62	313.96	314.89	314.58	315.58	312.98	315.06	314.08	315.23	312.96	313.04	314.83	314.35	314	313.94	313.61	312.78	313.88	314.17	313.58	313.56	313.37	313.95	314.89	313.17	313.98	312.82	314.61
303.85	304.11	304.22	305.45	303.38	302.73	304.34	305.36	304.62	303.95	303.84	304.85	304.3	304.22	304.22	304.82	303.55	304.12	304.58	304.29	303.81	304.39	305.88	303.43	304.47	305.42	303.87	305.41	304.38	305.17	304.34	305.59	302.8	304.74	305.2	303.54	304.9	305.02	305.52	304.55	304.18	304.99	302.62	303.84	303.98	304.82	304.59	304.6	303.94	305.34
303.99	304.7	303.34	304.62	304.62	303.85	304.65	304.68	305.09	304.14	304.38	303.73	305.16	304.44	303.55	304.1	304.89	303.52	304.63	303.72	305.4	303.79	305.02	303.74	304.65	303.63	304.67	304.14	304.22	304.13	304.45	304.61	303.57	303.34	302.34	303.28	304.05	304.09	304.18	304.94	305.47	305.02	304.09	304.97	303.75	303.73	304.5	304.34	304.87	305.41
316.3	316.35	316.46	317	316.5	317.49	316.87	318.05	317.31	316.57	316.9	316.27	314.78	315.72	316.42	317.58	316.71	315.1	316.77	317.37	316.5	317.36	317.67	316.45	316.52	315.38	316.5	315.32	317.21	316.05	315.91	317.25	317.08	316.39	314.68	316.6	315.74	315.94	316.25	315.73	316.3	317.03	316.4	317.09	316.25	316.18	316.43	316.97	315.57	316.52
303.75	302.35	301.95	302.02	302.29	301.96	303.22	302.46	303.67	302.73	301.25	301.91	301.87	301.84	302.73	302.88	301.64	303.32	303.18	301.82	302.28	303.15	303.17	301.69	302.72	301.26	303.41	301.96	302.95	302.54	301.58	302.84	302.07	301	303.7	303.2	302.65	301.58	303.49	302.22	302.02	302.86	302.25	302.89	302.39	302.76	303.19	302.09	302.29	302.41
301.14	300.93	300.33	300.28	301.76	301.39	301.28	300.35	300.94	300.01	301.39	301.07	300.88	300.22	301.07	301.82	300.39	301.29	299.56	301.54	301.19	300.83	301.1	300.56	301.02	300.82	302.09	302.03	300.76	300.24	301.74	301.5	301.25	300.69	301.52	300.07	301.31	301.75	302.19	302.41	301.7	300.46	301.34	300.77	301.08	300.4	301.42	300.83	300.28	301.62
303.96	304.3	304.72	304.64	304.67	304.63	303.18	304.86	305.47	304.12	304.71	304.05	304.91	305.11	304.29	305.64	303.57	304.55	305.42	304.34	305.05	304.18	304.75	305.17	304.4	303.75	304.94	304.36	304.87	303.08	304.27	304.51	305.49	304.59	304.15	305.67	305.72	304.2	305.59	305.27	304.13	303.75	304.83	304.28	303.87	303.86	306.24	304.12	304.96	305.02
312.5	311.12	312.07	311.12	311.11	311.84	311.21	312.41	311.66	311.31	312.3	311.28	310.42	311.89	312.09	311.34	311.3	311.81	312.28	311.15	311.78	310.47	311.47	312.53	310.08	311.07	312.26	311.39	311.95	311.68	311.06	311.6	311.96	312.08	312.23	311	310.95	310.93	311.37	311.49	312.09	312.18	311.99	312.18	311.76	311.92	312.15	311.59	312.07	312.18
295.2	293.33	294.96	294.73	295.32	294.02	296.72	294.62	295.71	295.54	295.41	295.91	293.67	294.99	296.38	294.74	294.48	295.92	294.84	295.22	295.54	294.71	293.27	295.67	296.21	294.94	295.49	294.53	294.94	296.11	295.61	295.2	294.68	295.85	294.68	295.45	294.47	295.72	294.68	295.31	295.09	294.94	295.62	297.09	295.54	294.37	295.47	294.73	295.3	294.93
304.84	305.65	304.66	304.87	304.2	305.57	304.34	303.97	303.81	303.54	304.85	305.74	305.26	305.14	303	304.87	304.56	306.28	304.91	303.76	304.46	305.2	304.4	304.21	305.67	304.41	305.63	306.11	305.06	305.58	304.61	304.38	304.48	304.97	304.07	304.51	304.88	304.78	304.68	305.67	304.5	304.3	304.29	304.4	303.7	305.71	304.1	304.34	304.15	305.87
300.53	299.08	300.96	300.18	299.11	300.38	300.69	301.81	300.33	300.8	299.46	300.76	301	300.77	299.62	300.09	300.83	301.09	300.48	300.76	299.84	300.36	300.65	299.93	299	300.85	299.47	300.43	300.27	300.56	299.61	300.58	300.4	300.52	300.68	299.69	300.82	299.3	298.74	300.31	301.32	299.99	300.26	299.32	300.62	300.41	299.95	298.81	298.93	299.54
316.55	317.85	317.24	318.1	317.26	315.93	318.51	317.31	316.1	317.57	317.3	316.18	317.23	317.75	317.65	317.5	315.84	318.01	317.34	317.79	317.58	317.68	317.51	316.98	317.78	317.6	315.75	317.91	318.07	316.89	318.15	317.54	317.63	317	316.73	316.79	316.54	317.21	315.5	316.74	317.55	316.67	316.99	316.97	318.31	317.66	318.24	316.74	316.91	316.44
295.71	296.41	296.4	297.57	297.47	296.4	296.23	297.33	297.92	297.34	295.8	295.82	298.2	296.21	296.81	296.07	297.16	297.76	297.02	295.67	295.81	297.72	297.27	298.49	298.05	296.37	296.56	296.57	296.59	297.13	296.78	297.5	296.62	296.8	297.22	296.57	298.12	297.83	296.77	296.61	296.92	296.81	297.79	297.29	295.64	296.9	298.52	296.65	297.34	297.21
312.38	313.32	312.16	311.87	309.9	312.86	312.94	311.78	313.15	313.19	312.25	311.48	311.49	312.52	311.51	311.34	312.31	312.84	313.07	312.78	312.56	311.81	313.49	312.76	312.56	312.24	311.87	312.89	312.83	311.73	311.24	314.05	311.94	311.86	311.3	312.07	312.35	313.49	311.26	312.06	311.69	312.78	313.11	312.53	313.27	312.68	313.27	312.38	310.71	313.46
303.05	303.39	303.99	304.32	304.66	303.4	303.42	302.9	303.98	303.16	303.5	304.23	303.75	304.19	303.27	304.08	302.94	303.79	302.71	303.59	303.06	304.59	302.86	303.03	303.4	303.6	302.49	302.07	302.73	302.92	305.08	302.62	304.37	301.78	302.65	303.88	302.52	302.99	303.79	303.13	302.46	303.16	303.64	303.76	303.11	303.63	305.15	303.67	303.39	303.02
302.58	303.77	303.27	304.14	303.87	303.43	303.37	302.8	303.94	302.64	304.08	303.29	303.77	304.14	303.89	304.33	302.81	303.06	303.46	304.11	304.03	303.25	303.41	302.87	304.22	303.15	302.94	303.86	303.52	302.44	302.81	303.97	303.16	302.09	304.79	303.47	304.94	302.11	304.84	305.74	303.47	303.68	303.16	303.6	303.49	302.78	303.65	302.72	304.05	302.91
304.51	304.23	304.73	305.3	304.91	303.69	304.87	304.36	305.91	304.07	305.26	304.01	305.98	303.78	304.46	304.73	304.33	304.62	304.87	303.79	304.08	305.64	304.07	303.93	304.9	304.16	304.36	304.43	305.53	304.36	304.31	304.53	305.4	303.36	304.31	304.81	305.03	305.13	304.16	303.82	305.27	303.25	304.01	304.06	304.13	305.33	304.76	303.71	304.66	304.3
309.62	309.11	309.27	309.78	309.19	309.53	310.12	309.6	309.14	309.65	310.94	310.27	309.88	309.41	310.34	309.15	309.18	309.8	310.23	308.97	310.35	308.28	309.24	309.22	309.38	309.5	310.72	309.6	310.02	310.54	309.39	308.94	309.76	310.27	310.98	310.32	309.89	309.41	309.06	308.71	309.32	309.39	309.82	309.41	309.15	308.79	310.02	309.53	309.97	311.57
317.8	316.76	316.99	318.08	315.96	318.34	316.5	317.16	317.53	317.14	316.79	317.5	317.37	316.31	317.07	317.78	318.57	316.89	317.47	316.09	317.18	317.53	317.04	318.4	317.4	316.81	318.08	318	318.58	317.57	316.6	317.61	316.66	317.17	317.07	317.12	316.89	317.23	316.78	317.88	316.25	316.86	317.48	317.2	316.33	315.91	316.38	317.62	317.8	317.86
303.07	302	303.28	303.08	303.73	302.04	302.4	302.9	303.5	303.09	302.87	302.91	301.06	302.89	303.15	302.58	302.07	301.67	302.76	303.26	303.33	301.97	301.94	302.31	303.24	301.37	303.04	302.16	302.35	301.48	301.93	301.68	302.67	302.68	303.57	301.94	302.61	302.57	301.3	302.94	302.23	303.06	301.46	302.3	302.51	303	302.54	303.87	303.18	303.42
316.84	316.5	315.02	314.95	316.58	316.39	315.88	314.71	316.1	316.77	315.12	316.34	315.59	315.85	316.27	316.43	315.05	314.67	314.82	317.26	315.43	315.03	314.68	315.01	316.65	315.96	317.02	315.71	316.01	316.69	315.96	316.02	315.26	317.83	316.59	317.45	316.05	315.7	316.34	315.82	317.12	316.08	316.83	315.87	317.77	314.62	316.64	314.73	315.29	316.08
301.76	301.35	301.24	300.12	299.95	301.3	301.36	300.32	299.84	301.44	301.78	301.02	299.84	300.73	301.43	302.07	301.03	300.92	299.91	299.8	300.73	301.08	299.82	300.94	302.16	301.43	301.16	300.96	301.94	301.02	300.65	302.44	300.69	301.81	301.55	299.6	300.99	301.66	301.03	300.08	301.47	299.82	301.56	300.63	300.19	301.62	300.54	300.4	300.45	300.96
305.82	304.18	305.87	304.48	304.65	304.32	304.39	305.5	302.9	305.07	304.47	305.62	305.63	306.32	304.19	305.64	304.41	305.02	304.49	304.61	305.74	304.47	304.02	305.66	304	305.68	304.28	304.81	304.22	304.05	304.92	304.87	305.49	303.83	305.17	304.04	303.56	305.68	305.37	305.38	305.8	303.94	303.34	304.62	305.72	304.88	305.16	303.89	304.41	303.83
301.61	300.65	301.99	302.41	301.36	301.54	302.42	301.01	301.46	302.23	303.53	302.47	303.5	302.79	302.77	302.04	302.24	302.46	303.81	301.93	301.86	302.32	302.04	302.54	302.83	302.35	302.39	302.25	302.48	302.34	301.93	300.88	302.54	302.99	302.73	301.23	302.83	302.95	302.75	301.95	302.81	302.76	301.92	301.8	303.44	302.9	301.79	301.47	302.17	301.83
307.52	307.29	306.2	306.26	306.46	305.4	306.76	306.6	305.04	306.95	305.18	306.88	305.75	306.12	306.41	304.89	306.04	306.85	304.52	306.96	306.32	304.92	305.3	305.83	304.45	305.68	306.2	306.94	306.16	305.3	306.01	305.6	306.45	305.78	306.26	304.75	306.35	306.17	305.29	307.34	306.09	305.64	306.32	305.99	306.48	305.51	305.33	306.43	307.12	306.51
312.11	313.56	313.62	313.2	312.24	311.03	312.51	313.73	312.87	312.78	313.03	312.91	312.23	314.06	313.34	313.68	312.7	313.01	312.66	311.67	312.41	313.39	312.02	313.37	313.24	313.19	312.98	313.02	311.99	313.4	311.78	312.83	312.83	311.93	311.6	313.92	312.21	312.32	312.76	312.28	313.19	312.84	312.62	311.96	311.93	313.32	313.02	312.3	314.29	312.47
303.22	302.45	303.49	302.17	301.84	302.75	302.5	301.98	302.71	303.03	303.4	301.55	302.07	301.69	303.23	303.03	304.85	301.9	302.64	302.63	302.85	303.85	302.17	302.42	302.32	303.15	303.57	303.03	303.3	301.99	303.89	303.13	303.2	303.05	303.4	302.73	303.71	302	303.09	303.29	303.15	302.96	304.15	301.81	301.44	302.65	302.84	302.2	301.42	302.31
293.98	294.55	293.55	295.17	294.53	294.57	294.04	293.54	294.96	293.83	293.88	294.56	294.27	294.5	294.09	293.85	294.4	294.22	294.39	293.57	293.89	294.96	294.02	294.19	294.18	294.33	293.36	295.24	295.05	294.77	293.79	294.66	294.75	294.37	293.99	292.04	293.61	294.59	294.51	293.95	293.87	294.05	293.53	294.07	293.54	294.11	294.03	292.29	293.88	295.29
306.15	305.1	307.66	307.02	305.83	306.55	305.6	305.61	305.49	306.25	305.64	306.13	306.33	306.17	305.66	307.32	304.91	306.32	306.88	307.11	306.06	305.93	306.82	305.07	306.56	306.22	304.93	306.71	307.05	304.87	307.67	305.2	305.54	305.72	306.59	306.79	305.87	305.74	306.44	305.13	306.73	306.77	307.82	305.57	305.49	306.18	306.05	307.04	307.47	304.93
310.59	310.56	310.55	311.44	310.3	310.98	309.1	311.21	311.67	310.12	309.54	310.42	311.59	310.98	311.68	310.14	309.18	310.4	311.2	310.55	310.79	310.55	310.6	311.85	311.87	310.81	310.93	310.41	311.46	311.13	310.98	310.01	311.03	310.93	312.44	310.78	311.06	311.02	310.82	310.45	309.42	309.96	310.9	311.61	309.77	309.65	310.77	309.54	309.83	309.57
304.81	304.84	304.13	303.65	304.85	304.71	303.69	304.15	305.13	303.05	305.02	304.38	304.31	304.2	303.61	304.68	304.89	304.67	304.38	304.36	304.74	303.11	304	304.63	303.26	304.92	305.61	303.74	304.65	305.08	303.3	306.01	305.41	303.8	303.81	304.29	304.21	304	304.89	303.98	306.56	305.59	303.98	303.39	304.31	304.51	304.91	304.43	304.35	305.55
315.13	315.55	314.88	315.04	313.56	315.96	315.52	314.13	314.39	314.65	314.51	315.31	315.1	315.2	316.93	314.1	313.36	315.66	315.46	314.41	315.64	314.16	314.16	314.12	315.24	314.88	314.19	315.46	314.48	315.35	314.99	313.89	314.18	315.3	315.83	315.77	315.4	314.29	314.49	314.32	315	314.76	314.8	314.03	315.01	314.76	315.02	314.41	314.31	315.33
317.34	315.17	316.18	317.05	316.9	316.55	315.38	315.49	315.59	316.36	315.06	315.94	315.56	315.6	316.47	315.99	315.24	315.91	316.76	315.61	316.81	315.94	316.66	316.67	315.94	316.04	316.6	315.95	315.88	315.39	315.91	316.09	315.23	315.48	315.99	315.12	315.77	315.95	315.82	315.87	314.72	315.98	314.25	316.23	316.09	317.55	315.71	314.99	316.9	315.97
306.76	305.92	307.12	306.45	307.25	306.64	306.04	306.2	306.62	305.81	305.72	305.25	305.4	307.33	306.05	306.47	305.88	306.59	305.12	306.61	306.21	305.32	306.15	305.86	304.76	304.82	306.97	305.76	306.98	307.22	306.35	307.01	306.85	307.06	306.39	306	305.67	305.89	306.15	306.26	307.12	304.7	306.78	305.65	305.22	305.87	305.95	305.85	305.82	306.43
311.32	313.2	313.35	312.05	312.36	312.81	313.93	313.44	313.3	312.39	312.47	313	312.94	313.52	313.31	312.52	312.63	313.71	313.78	312.8	312.6	311.67	313.01	313.06	313.87	312.7	312.42	312.95	313.86	313.06	313.87	313	312.93	312.73	312.91	312.02	313.12	312.48	313.26	311.04	312.92	312.03	312.85	313.21	312.76	311.89	314.14	312.88	312.45	312.3
302.56	302.39	302.96	302.17	303.27	302.05	302.3	300.7	303.02	302.48	303.14	303.17	304.1	301.8	301.27	301.63	302.54	302.2	301.27	302.39	303.79	302.08	302.73	302.48	302.9	302.5	303.25	302.29	302.01	301.16	303.23	302.6	301.64	302.97	302.23	303.56	301.72	302.34	302.47	303.05	302.89	301.57	301.99	302.55	303.36	302.71	302.9	301.26	302.62	302.67
316.68	318.57	318.31	318.08	318.58	319.67	319.52	317.81	319.01	320.11	318.72	318.36	319.83	316.99	318.48	319.05	318.51	318.27	318.33	318.11	317.53	318.17	317.35	318.4	317.91	317.21	318.15	317.24	317.08	318.58	318.55	318.71	318.23	317.8	318.23	317.85	316.79	318.97	318.91	318.87	317.85	319.17	318.53	317.61	317.75	317.96	319.02	319.41	316.88	319.07
306.71	306	305.59	306.91	306.05	305.92	307.11	305.11	306.42	305.43	305.6	306.95	306.74	305.88	306.51	306.69	305.54	305.84	305.75	305.63	306.05	306.55	306.01	306.13	306.37	306.34	307.49	306.35	307.25	305.64	305.61	307.69	307.03	305.46	305.67	305.51	306.67	305.75	306.89	306	307.07	306.38	305.05	306.36	305.92	306.45	306.92	306.65	305.95	306.11
297.58	296.05	297.67	296.31	295.57	296.7	297.98	295.76	297.24	296.61	297.02	297.37	296.2	296.67	297.16	297.18	297.63	296.21	297.29	297.44	296.44	297.37	298.42	297.81	296.97	298	298.18	297.38	296.46	297.35	297.56	297.18	296.89	298.63	296.15	296.62	296.85	297.14	297.37	297.02	296.88	296.83	295.66	295.39	297.18	296.89	297.72	296.63	296.96	297.4
317.25	317.19	317.68	316.95	317.33	318.69	318.69	316.37	318.28	315.77	317.19	316.53	317.21	317.94	317.29	317.91	317.78	317.53	316.61	316.51	317.3	318.17	317.71	317.46	316.33	317.68	316.74	315.77	316.95	316.16	317.51	317.51	318.35	317.02	317.09	318.27	317.04	317.85	317.27	318.32	317.29	317.53	317.09	316.01	316.8	317.09	316.8	317.33	316.99	317.49
313.8	314.59	313.32	315.32	313.99	314.56	314.66	315.17	313.93	315.21	314.01	314.72	314.65	314.5	316.47	313.43	314.98	315.31	314.41	314.52	314.53	316.93	316.39	314.46	316.41	315.1	315.43	314.42	315.86	315.63	315.65	315.12	315.32	314.47	314.29	315.28	315.47	313.48	315.15	315.9	313.08	315.85	314.97	314.92	315.14	314.22	314.67	314.91	315.17	313.99
314.38	315.01	312.88	313.22	312.18	314.53	312.73	312.21	312.24	312.81	311.68	313.35	313.15	313.67	312.97	311.67	312.38	312.24	314.43	312.92	313.55	313.69	312.78	313.73	312.9	314.52	312.56	312.65	313.68	312.69	312.62	313.06	312.65	312.99	312.48	312.92	312.43	312.73	312.9	313.1	312.54	312.76	314.59	314.1	313.68	313.4	313.15	312.87	313.28	313.17
327.64	328.1	325.91	327.86	328.1	329.3	329.65	328.24	326.7	327.22	327.3	327.17	327.71	325.9	329.76	327.92	327.59	327.98	327.42	327.14	327.22	328.93	328.46	328.16	327.95	328.24	327.4	327.23	327.98	328.52	328.41	326.35	327.46	327.23	326.78	328.17	328.98	329.19	327.45	327.44	327.99	326.97	327.99	327.93	327.02	328.97	328.25	326.91	327.53	327.59
316.22	315.48	315.62	315.85	315.67	314.97	317.29	315.06	316.1	315.91	316.75	316.43	315.51	315.72	316.36	316.36	315.05	315.19	317.25	315.62	315.65	315.45	316.69	317.73	316.33	315.85	316.33	314.87	316.54	316.86	315.48	314.91	317.29	316.88	316.43	316.33	315.57	315.03	315.61	316.04	316.04	314.64	315.91	315.9	316.35	315.5	315.64	315.07	315.79	316.62
298.54	300.61	300.37	300.34	301.13	300.17	299.18	298.91	300.41	300.25	299.81	300.26	298.61	300.51	299.66	300.31	300.29	298.88	300.71	299.7	300.24	299.91	300.69	300.29	299.72	299.48	299.47	299.62	300.66	300.16	300.34	300.48	300.34	300.38	299.44	300.53	300.69	299.39	300.14	299.96	300.71	300.21	299.55	300.12	299.03	298.86	299.76	299.65	298.47	299.79
319.11	318.92	317.55	318.44	318.09	317.26	318.9	317.11	318.77	318.66	318.62	318.74	318.77	318.41	318.99	319.42	318.62	319.32	318.39	318.9	319.16	319.25	318.64	318.23	319.48	318.94	318.6	318.01	318.56	318.12	318.7	317.92	319.8	318.89	318.83	319.97	318.12	317.96	319.21	318.76	318.8	319.33	319.81	318.14	319.29	317.45	318.74	318.27	316.9	318.06
296.85	296.76	296.77	296.36	297.3	296.93	296.42	297.73	297.25	296.64	297.45	297.01	297.55	296.1	297.13	297.77	297.67	296.43	296.97	296.55	296.39	296.24	295.36	296.65	297.23	297.94	296.7	296.24	296.62	296.14	295.96	295.58	296.37	296.86	296.06	296.23	298.06	296.97	296.78	296.45	296.34	296.01	297.31	295.87	297.39	297.13	298.15	297.91	296.7	298.72
303.06	305.26	302.57	302.36	301.01	301.14	303.89	302.98	302.68	301.91	302.54	301.46	301.56	303.23	303.13	302.36	302.34	302.26	302.13	302.58	303.16	302.96	303.16	302.47	302.98	302.45	302.32	302.48	303.73	303.52	304.31	301.52	303.84	303.46	303.61	302.97	302.38	302.38	302.91	303.23	303.88	303.03	302.24	303.01	303.56	304.12	303.2	302.38	303.38	302.54
315.36	315.61	316.02	316.19	315.37	315.21	314.93	315.73	316.74	315.85	314.91	316.85	316.45	316.69	316.45	316.33	315.67	316.62	315.94	317.35	315.82	316.89	315.78	316.02	316.19	315.49	315.54	316.26	314.87	315.5	316.11	314.89	317.23	315.73	316.38	315.97	315.99	314.82	316.53	316.1	316.27	317.05	314.88	316.39	314.79	316.17	315.36	315.3	315.09	315.81
314.5	313.7	314.8	315.49	315.78	316.12	314.21	315.42	315.28	313.5	315.52	314.38	314.68	315.49	314.86	314.07	315.22	315.98	314.25	314.55	314.57	315.09	314.11	315.06	313.97	315.56	314.54	314.81	315.41	315.14	314.5	314.79	314.18	315.79	315.61	315.28	315.33	314.26	315.38	313.66	314.39	314.82	314.69	314.6	313.79	315.33	314.72	316.18	314.03	314.84
305.5	304.17	306.47	304.6	305	304.75	306.5	304.55	304.61	306.04	304.52	305.72	306.82	306	307.17	304.34	304.64	305.88	305.98	304.95	305.69	305.88	305.3	304.66	305.67	305.81	303.98	306.13	305.62	304.63	305.36	305.33	305.14	303.92	304.69	305.18	306.66	305.75	304.03	306.18	305.38	304.46	304.7	305.19	303.93	305.02	305.13	305.25	304.01	305.27
305.76	305.53	305.79	305.52	306.12	305.63	305.96	306.41	307.05	305.45	306.58	306.71	306.5	304.75	305.95	305.8	305.99	306.91	305.07	305.87	304.88	305.97	306.9	305.55	306.22	306.07	307.37	306.31	305.55	306.29	305.68	306.18	306.3	306.9	305.67	307.21	306.28	305.04	306.4	305.15	305.99	306.09	305.17	305.52	305.25	306.45	304.79	306.26	305.47	304.36
299.41	300.26	300.35	300.67	299.86	299.4	300.35	300.8	299.57	300.52	300.34	299.16	300.07	299.99	301.85	299.24	301.59	299.93	300.35	299.44	301.14	301.56	299.4	299.88	300.3	301.56	299.66	300.59	301	300.37	299.81	300.45	300.04	299.82	299.34	299.6	300.22	299.65	300.54	300.6	299.33	300.05	299.2	301.03	300.55	299.1	300.15	299.79	299.77	299.71
303.12	303.63	302.64	302.49	303.45	302.87	303.14	302.73	302.09	302.9	301.82	303.42	303.7	302.79	302.53	303.54	303.32	302.36	303.23	302.07	302.39	303.47	302.74	303.55	301.23	302.65	302.26	303.8	303.6	303.67	302.75	302.4	302.74	303.17	302.65	302.92	303.54	303.47	303.67	303.29	303.03	302.75	303.58	303.11	302.7	302.95	301.51	302.33	301.61	303.1
294.6	294.63	294.09	293.07	294.21	293.27	294.14	293.49	293.66	293.86	294.44	294.68	294.2	294.49	294.14	293.11	295.08	294.59	294.02	294.43	293.59	293.36	293.73	294.35	294.53	293.27	293.5	294.26	294.5	293	294.56	294.3	294.94	293.98	294.74	293.53	294.3	294.86	294.15	294.69	294.9	293.75	293.88	293.78	293.15	294.08	294.68	294.47	293.79	293.93
326.5	323.94	324.07	323.81	325.23	325.62	325.29	324.8	323.81	324.7	324.65	324.1	325.37	324.78	324.2	323.75	324.8	323.66	325.12	324.07	324.21	324.88	325.03	324.26	323.14	325.42	324.4	324.69	323.98	324.11	323.99	324.54	322.19	325.37	323.22	324.06	324.96	325.12	325.57	324.03	325.28	324.69	326.19	324.14	324.74	325.37	324.47	325.05	324.3	324.88
327.58	327.46	328.56	327.36	328.02	328.12	326.74	327.74	328.18	328.2	327.08	326.82	327.04	326.6	326.93	327.91	326.59	327.39	328.76	328.17	328.32	329.39	326.15	327.86	328.33	326.4	327.67	327.89	327.02	326.28	328.93	326.9	327.91	326.81	327.59	328.03	329.16	327.51	328.57	327.42	328.16	328	326.3	326.46	327.96	328.18	326.77	328.22	326.87	327.64
314.76	314.78	315.62	314.99	314.59	314.66	314.13	314.65	314.04	313.87	314.87	315.18	314.63	314.21	313.85	314.4	314.24	314.37	315.52	314.34	314.56	316.03	315.7	314.62	314.56	315.47	314.48	316.19	315.08	315.1	314.9	313.98	313.95	314.35	313.78	314.5	315.77	314.32	314.82	314.87	314.37	315.73	314.26	315	315.24	314.58	314.94	315.66	314.4	314.29
317.1	318.46	318.1	317.52	316.83	317.67	316.11	317.62	317.43	318.15	317.27	317.02	317.31	317.32	316.94	316.63	318.58	317.16	318.13	316.33	317.03	317.29	316.73	317.45	316.85	317.18	317.89	317.18	317.57	317.17	317.78	317.5	316.91	316.66	317.79	317.12	316.35	317.09	317.77	316.72	316.61	317.61	317.67	316.42	316.03	316.92	317.63	316.69	316.94	317.3
307.41	306.38	306.61	305.81	307.49	305.94	305.72	305.66	306.53	306.89	307.68	305.93	306.68	307.43	305.43	308.34	307.79	308.06	306.47	307.69	306.5	306.57	307.01	305.89	307.06	306.4	306.58	306.41	306.13	306.07	307.71	306.69	306.9	306.37	307.05	305.28	305.79	306.6	307.57	306.45	306.9	306.56	306.31	306.29	306.67	306	306.64	306.23	306.5	306.34
310.42	310.6	310.44	310.74	311.12	310.59	310.91	310.43	310.98	311.63	310.15	310.56	312.57	311.02	311.96	312.41	310.7	310.96	310.6	310.49	310.32	311.11	311.85	309.65	310.85	309.62	311.43	310.79	310.77	311.29	310.63	309.61	311.74	310.35	310.81	310.37	311.33	311.75	310.69	310.98	312.24	311.16	312.22	311.63	309.96	311.65	311.07	311.39	309.05	310.38
306.37	304.5	304.2	305.11	305.49	304.59	305.85	305.29	303.94	303.34	304.14	305.75	303.99	305.11	306.73	305.33	305.51	305.24	305.22	304.65	304.49	304.78	305.14	305.34	307.14	306.83	305.7	304.58	305.88	304.6	305.49	304.92	305.42	305.67	305.62	305.44	304.89	305.54	305.53	305.81	305.51	305.16	305.05	306.07	305.46	305.45	305.52	303.99	306.18	304.89
[truncated: 150 more columns]
