# Supplementary material for: Genetic dissection of main and epistatic effects of QTL based on augmented triple test cross design
Source: PLoS One. 2017 Dec 14;12(12):e0189054. doi: 10.1371/journal.pone.0189054 (PMC5730204; doi:10.1371/journal.pone.0189054)
Supplement: S9 Supporting Information — (ZIP) [file pone.0189054.s009.zip › z5_1150_0.8_5.csv]

317.3	319.46	317.23	318.41	317.02	316.51	318.41	316.15	318.12	315.92	317.22	316.54	316.88	317.66	316.88	317.03	316.63	317.09	315.95	316.26	316.63	317.68	317.18	317.4	317.63	317.44	318.64	318.5	318.67	316.61	314.96	317.44	317.02	316.58	317.45	319	316.79	319.32	315.82	318.82	318.29	315.53	316.19	317.44	316.92	316.17	318.54	317.71	317.53	315.91
313.13	312.45	313.64	313.35	314.24	313.09	312.57	312.43	311.63	313.96	313.56	311.74	313.04	313.92	314.22	314.04	314.81	313.2	313.94	311.84	313.09	311.17	312.72	314.52	313.16	313.41	313.49	312.41	313.9	313.42	314.15	312.81	314.45	313.06	313.03	312.49	311.94	312.07	312.14	313.29	313.41	313.61	314.24	312.14	313.86	311.89	313.35	313.34	312.29	312.98
309.13	306.07	306.48	308.09	306.49	307.9	306.29	306.53	307.55	306.49	308.97	309.19	308.02	305.93	307.79	308.85	306.01	309.08	307.81	306.39	306.77	306.96	306.19	306.66	305.79	308	308.7	306.96	307.21	307.86	308.06	307.68	307.55	307.29	307.9	309.02	307.27	308.52	307.38	306.75	307.54	306.5	307.25	307.57	308.77	307.37	308.35	306.89	306.95	306.92
304.74	302.28	305.13	304.06	301.36	302.46	303.21	303.26	303.49	303.86	302.39	301.6	304.53	301	304.69	301.88	303.36	303.08	303.67	304.96	304.69	303.56	303.8	303.65	303.18	303.56	304.12	302.74	303.67	301.87	304.02	304.18	302.92	302.31	303.37	304	301.74	304.59	304.66	302.85	304.1	301.96	302.42	304.84	304.54	303.67	301.98	304.46	302.43	303.06
300.8	300.84	300.44	298.8	300.29	300.63	299.12	300.7	299.21	298.06	302.25	301.9	299.42	299.52	300.08	299.04	301.03	300.74	300.04	300.26	300.17	297.52	299.43	299.39	299.67	301.18	298.86	302.55	301.93	300.51	301.22	299.04	299.05	300.12	301.06	300.26	302.12	298.39	299.92	301.1	300.52	300.51	300.29	298.35	299.87	300.71	298.87	300.91	299.74	299.99
306.86	306.5	305.9	303.89	308.35	306.11	307.37	308.3	307.11	305.99	307.79	307.39	306.02	308.39	308	308.86	306.63	308.6	306.48	305.37	308.15	306.15	307.21	308.86	306.78	305.79	307.44	306.38	307.58	308.65	308.47	307.64	307.84	310.26	307.52	305.64	308.33	309.24	309.05	308.27	307.45	306.59	306.76	307.64	305.09	306.72	310.14	309.18	307.62	306.66
318.9	318.68	318.13	320.37	317.23	320	317.92	318.43	316.72	318.74	320.35	317.64	318.05	319.29	318.67	316.67	318.3	319.2	319.04	318.6	316.07	317.62	318.33	318.57	318.67	319.02	318.1	320.31	318.7	318.09	317.28	317.74	317.51	317.36	321.25	319.65	317.73	320.46	320.01	318.55	318.91	319.18	319.12	318.66	318.17	319.07	319.02	316.91	317.8	319.15
311.5	310.06	311.21	311.18	310.07	311.47	311.5	310.05	311.07	310.12	310.71	310.45	309.66	311.54	309.87	309.7	310	310.72	308.26	310.79	309.04	309.54	311.94	310.4	309.91	310.04	311.2	308.44	310.62	311.38	310.46	310.56	311.86	309.3	310.55	310.07	311.43	312.06	310.21	309.26	308.89	310.02	310.1	310.55	310.38	309.81	311.45	310.87	310.42	310.06
328.12	326.68	326.34	326.91	325.99	327.88	326.32	328.27	327.31	327	328.98	328.39	328.72	329.63	327.84	328.41	328.57	327.34	326.63	327.8	327.76	326.38	327.63	325.84	327.37	325.8	327.66	327.3	325.2	327.21	327.49	329.11	328.12	327.5	327.49	328.09	327.54	327.42	326.38	327.73	328.74	328.56	328.59	327.02	330.11	326.47	327.27	328	329.09	327.47
310.87	310.82	310.08	309.82	309.47	309.54	311.96	310.04	311.93	309.87	312.02	309.97	311.95	310.12	312.88	309.7	310.95	309.56	310.26	311.67	311.11	310.6	311.5	310.8	309.25	311.29	309.22	310.7	310.17	311.3	310.75	309.26	311.69	311.56	311.38	311.34	309.64	309.95	312.04	310.76	310.78	311.77	310.49	310.84	309.9	310.44	309.19	309.26	311.7	311.93
327.33	323.58	327.74	326.47	328.67	327.76	329.23	327.15	326.56	328.48	326.4	327.36	326.66	328.93	327.31	327.45	329.24	329.34	326.65	327.81	326.29	329.38	328.69	326.47	327.36	326.93	326.82	327.14	327.99	326.67	327.79	327.83	328.2	328.45	329.79	328.92	327.78	327.15	325.64	326.31	326.98	327.45	327.56	327.17	328.61	327.94	327.37	326.04	327.84	328.15
314.25	313.78	314.88	314.2	313.97	314.6	313.61	313.63	315.2	315.04	314.75	315.49	315.26	313.85	316.2	314.89	315.34	315.26	315.53	313.92	314.51	316.55	315.11	315.31	314.01	315.64	313.17	314.07	313.48	316.17	315.55	315.17	315.23	313.65	316.3	315.28	316.43	316.06	314.16	314.47	315.63	313.96	315.01	315.15	315.69	313.68	315.58	314.24	316.11	314.32
313.9	311.39	312.71	311.65	311.83	313.78	314.58	313.37	313.29	313.89	313.4	312.42	314.2	313.27	313.53	312.61	312.04	313.86	314.51	312.93	312.45	312.27	312.73	313.58	313.78	315.37	314.89	313.09	312.21	311.08	315.24	312.11	312.16	314.84	314.46	310.88	311.29	313.72	313.65	315.08	313.19	314.05	314.26	312.48	313.37	313.72	314.27	311.76	312.64	313.61
305.76	304.41	305.06	305.78	306.9	306.24	305.06	305.51	305.64	304.24	304.02	304.13	304.7	304.34	303.24	303.76	302.86	304.38	302.79	303.33	306.04	304.83	303.66	303.11	303.73	304.67	304.92	305.14	304.87	303.17	304.97	304.05	303.75	305.76	305.27	303.99	303.93	301.73	305.62	303.92	304.18	304.99	304.45	303.43	303.86	303.43	304.78	304.42	304.34	303.06
311.4	309.92	310.14	311.18	311.18	310.31	310.22	311.81	310.54	311.26	309.87	311.57	310.08	311.17	310.76	312.07	308.76	310.16	310.11	311.91	310.52	310.32	311.55	311.12	309.19	313.4	309.82	312.83	310.73	312.95	309.7	310.66	310.42	310.91	312.61	312.27	311.74	310.3	311.53	311.63	310.08	309.98	311.6	310.7	311.07	310.71	309.97	310.39	310.37	310.69
306.75	305.39	307.76	307.21	307.44	307.78	307.3	306.08	308.54	306.36	307.53	308.16	306.05	308.43	308.09	307.51	306.1	309.18	308.34	307.37	306.32	307.02	308.84	307.85	307.68	307.65	307.42	306.87	308.59	307.49	308.05	307.51	306	306	307.14	306.16	304.8	308.07	308.74	307.54	306.28	307.25	308.48	305.13	308.71	306.26	308.68	306.24	307.6	308.51
310.52	313.66	315.28	313.57	315.65	313.55	312.32	314.47	314.58	312.59	315.77	313.85	313.42	313.15	316.34	313	314.28	314.4	314.12	314.07	314.89	312.51	313.81	315.17	312.62	314.63	314.98	314.55	312.37	314.28	313.76	314.77	314.11	316.41	314.21	311.75	312.81	313.89	312.5	313.39	312.71	314.55	314.66	314.87	312.43	312.84	314.45	314.58	311.82	314.47
303.53	304.16	301.71	303.62	301.9	302.57	301.68	301.95	302.72	302.87	302.9	301.88	304.03	303.24	303.37	301.45	302.48	301.87	301.54	301.65	302.64	302.58	302.53	301.99	302.88	301.09	302.15	302.56	301.24	301.95	303.94	303.56	302.29	302.49	303.28	304.37	303.72	303.18	303.29	304.22	301.59	301.82	303.53	303.98	303.83	304.49	302.65	303.13	302.32	303.76
318.61	317.31	317.99	317.18	317.97	318.62	318.75	318.56	316.62	318.47	318.28	319.87	315.69	318.02	318.79	318.36	318.63	318.67	318.21	318.47	317.69	317.76	319.05	317.99	318.07	316.86	318.68	318.06	318.88	317.8	317.69	318.48	317.99	317.57	319.16	317.18	317.85	316.83	317.22	318.2	316.91	319.63	321.11	318.46	317.84	318.06	317.48	317.47	317.78	318.51
309.98	308.69	308.16	308.92	308.8	307.6	309.09	307.57	309.67	309.21	309.45	310.51	308.16	309.3	309.52	307.99	309.86	310.3	307.3	308.88	308.29	309.33	309.11	309.97	309.28	307.94	308.24	309.37	308.22	309.9	308.25	310.24	306.94	308.58	309.09	309.37	308.48	308.84	308.84	307.99	309.17	309.04	308.52	309.82	309	310.04	307.94	309.68	308.02	307.56
310.34	308.8	310.06	309.18	309.35	307.29	310.2	310.72	309.52	309.99	307.1	310.49	309.94	309.26	310.95	308.2	308.24	308.63	310.31	308.84	311.18	311.93	309.06	311.02	312.27	309.38	311.23	309	309.96	309.16	310.95	310.25	309.13	310.83	308.13	311.57	309.05	310.01	309.49	309.61	310.37	309.16	310.49	310.2	310	310.89	311.33	310.3	307.57	311.57
305.03	306.68	304.54	303.21	305.3	304.58	305.86	304.2	304.36	304.73	304.55	304.67	303.59	303.43	306.63	301.56	304.68	303.75	306.02	304.53	301.97	305.71	306.76	303.99	305.02	304.82	304.73	305.17	305.47	305.23	305.44	304.55	305.01	304.99	304.88	305.71	305.27	304.31	303.4	306.3	302.31	304.66	305.16	305.17	305.1	305.55	304.6	306.38	304.14	306.01
317.11	318.03	316.95	317.68	316.59	316.42	316.72	317.78	318.28	315.77	319.03	316.64	317.79	316.33	318.78	318.94	316.45	316.77	317.71	318.11	315.33	317.98	318.59	315.74	317.36	315.88	318.3	317.29	317.68	317	316.19	317.19	317.3	315.79	316.53	318.32	317.61	316.9	317.01	318.48	315.74	317.88	317.31	317.43	315.91	315.85	317.15	317.05	316.96	316.49
303.58	303.17	303.71	303.11	303.39	304.01	304.45	303.55	303.81	304.12	303.35	303.62	302.14	303.92	303.31	306.61	304.43	302.55	304.35	303.15	304.08	302.65	304.18	304.11	303.41	302.32	303	304.83	302.91	304.38	302.41	303.21	304.25	304.13	306.36	302.1	304.06	304.4	302.75	303.57	303.39	303.4	304.35	302.32	303.27	303.26	303.58	303.24	305.87	302.66
303.28	301.45	302.41	301.73	303.34	302.34	302.32	303.61	303.93	304.57	301.79	302.41	303.61	304.12	302.67	301.27	302.67	302.18	304.07	301.29	304.38	302.29	302.83	303.62	302.62	302.94	303.34	304.16	303.26	301.62	302.9	303.7	303.21	302.63	303.42	303.91	302.99	301.88	302.13	303.27	302.65	304.19	303.12	302.15	302.75	304.43	302.18	301.95	302.96	302.8
304.12	302.63	303.05	301.9	303.61	301.47	304.3	302.7	302.68	303.05	302.5	301.16	303.09	302.32	303.24	304.68	303.09	304.07	301.56	303.31	301.73	305.02	304.56	303.58	302.16	304.04	303.43	303.45	302.27	304.45	301.91	303.12	302.97	303.59	303.36	303.13	304.61	304.25	305.5	302.13	301.96	303.57	301.8	303.23	302.63	304.12	303.2	300.8	302.95	302.72
316.67	316.59	318.14	316.43	317.25	317.59	319.37	317.02	317.09	316.59	318.48	318.46	317.33	317.84	316.57	317.84	315.78	317.53	316.39	317.97	316.78	316.54	317.54	316.98	319.28	315.78	317.68	317.39	318.22	317.95	317.3	318.87	317.58	318.06	316.69	316.69	315.84	320.03	316.26	318.02	317.5	316.23	316.36	316.94	316.26	318.24	318.02	317.22	317.05	316.9
312.22	311.54	312.62	313.28	312.86	311.13	312.35	313.06	312.56	314.28	313.44	311.69	311.35	312.04	312.29	313.32	313	311.94	312.83	312.9	311.91	311.83	313.04	311.04	312.03	312.15	313.59	313.36	311.83	313.38	311.95	310.99	312.88	311.41	312.66	312.05	312.37	311.54	312.97	311.79	312.38	312.26	313.75	312.83	313.34	312.01	313.01	314.03	311.68	312.01
307.15	307.37	307.54	305.03	306.61	305.14	306.62	306.94	307.27	303.96	305.75	306.44	304.69	305.46	305	306.87	306.08	307.18	307.15	305.75	306.91	306.95	304.75	306.92	306.26	306.24	306.85	305	306.91	305.41	306.23	305.89	305.79	305.7	307.03	306.37	307.66	305.81	306.06	305.86	305.55	305.36	306.87	307.58	305.52	307.87	308.04	306.94	305.74	306.86
329.12	325.97	328.72	326.54	327.33	327.79	326.44	328.78	327	328.46	330.15	326.72	327.5	326.25	327.66	327.59	328.04	326.6	327.29	327.32	325.75	329.06	326.93	326.21	329.49	327.68	329.35	326.4	327.46	327.62	328.55	328.39	326.39	328.91	326.74	328.21	326.54	327.72	329.57	326.27	327.69	328.28	327.65	327.19	327.8	328.71	326.22	327.93	327.67	327.88
327.05	326.2	327.26	325.65	327	328.98	326.07	327.22	326.69	328.66	327.63	328.86	327.24	325.66	328.03	325.25	326.34	327.71	326.29	327.02	326.59	328.45	325.66	325.77	326.61	325.59	327.5	327.15	326.81	327.61	328.16	326.61	324.83	327.32	325.48	328.68	325.4	327.38	326.8	327.16	325.36	328.55	325.76	325.83	326.5	327.42	327.43	326.57	326.32	327.57
300.17	300.85	301.73	301.2	300.57	301.62	301.69	300.02	300.11	299.63	300.53	298.63	299.31	300.29	299.3	301.14	300.51	300.12	301.15	300.36	300.89	301.27	300.95	298.86	299.07	300.81	301	300.61	299.69	299.4	299.82	299.5	300.83	297.66	300.19	301.49	300.78	299.89	300.51	298.11	298.06	300.52	300.39	302.1	299.12	299.6	300.32	301.75	300.04	299.42
315.33	316.69	315.78	317.32	315.75	316.63	317.44	314.9	317.49	316.41	316.82	315.59	316.57	316.78	314.77	315.78	315.51	317.5	316.63	317.26	318.57	316.85	317.45	316.39	317.91	317.08	315.7	316.49	317	315.73	316.18	316.36	316.84	315.01	317.61	317.75	316.08	318.09	315	316.65	317.87	318.63	316.72	315.76	314.84	317.28	316.01	317.84	317.1	317.42
328.57	327.27	326.75	327.08	326.69	327.89	327.28	327.63	327.56	328.93	327.7	328.56	328.41	328.75	327.18	328.28	328.72	327.22	328.49	329.27	326.95	327.58	328.43	326.8	326	327.49	326.87	327.27	328.64	329.35	327.86	325.48	328.64	325.55	325.95	328.13	327.01	328.89	328.77	328.36	329.25	328.35	327.32	326.95	326.93	326.79	326.53	328.62	327.13	328.02
305.45	303.86	303.08	304.35	304.13	303.96	303.75	304.51	305.97	304.13	304.93	304.14	305.32	303.93	305.59	303.71	304.93	305.38	306.33	304.96	304.55	304.41	303.93	304.99	302.78	303.63	303.48	305.31	304.58	302.88	306.39	303.2	304.62	305.25	304.94	301.89	304.39	303.49	302.48	303.22	304.48	304.09	303.77	306.26	304.97	303.32	302.75	305.73	302.25	303.4
323.25	325.5	324.85	325.83	323.29	324.65	324.31	325.23	325.23	325.03	324.42	322.58	324.33	324.25	323.25	324.32	324.76	324.73	322.96	324.48	325.44	324.24	326.33	325.46	324.6	325.97	323.05	326.98	322.93	324.89	325.89	324.75	324.97	323.92	325.11	325.17	324.17	325.7	325.07	324.27	323.8	324.08	324.28	323.81	324.5	324.04	324.67	325.89	323.13	324.78
326.53	327.23	325.19	326.22	327.88	325.28	327.17	326.82	327.49	326.59	327.2	327.05	325.87	326.29	327.19	326.62	327.87	326.48	327.37	327.37	327.43	327.02	326.53	326.2	325.87	327.48	328.79	327.66	326.82	325.43	327.12	325.44	327.17	326.77	328.05	327.79	326.31	325.85	326.53	325.71	326.08	326.28	325.92	327.51	329.28	326.08	328.13	327.09	327.45	327.43
303.62	301.48	303.35	303.47	303.6	302.33	303.41	304.07	305.27	304.01	302.16	304.05	304.34	304.15	301.83	304.75	303.62	303.67	303.81	303.53	302.74	303.77	304.66	304.19	302.55	304.35	304.87	304.76	302.42	301.84	304.24	301.92	304.35	303.93	303.66	302.57	302.68	303.16	304.39	302.94	304.45	302.07	303.85	304.84	304.08	301.09	302.12	303.49	301.58	304.21
302.02	303.07	300.69	302.42	302.39	302.4	302.48	302.82	303.56	301.1	302.45	301.46	302.01	303.18	302.39	302.63	302.67	304.35	301.51	302.29	303.27	303.14	301.85	301.82	301.48	301.93	302.89	303.76	303.01	300.98	301.03	301.89	302.44	300.52	303.21	302.43	304.8	303.35	301.55	302.19	300.45	303.17	303.66	302.3	300.41	301.15	300.54	301.01	303.15	302.97
315.19	313.09	314.61	315.48	314.34	315.98	316.15	315.13	314.72	314.56	314.69	314.75	314.76	315.78	314.7	313.97	314.2	314.02	314.18	313.66	314.25	315.26	315.17	314.52	313.24	314.98	314.05	313.16	314.64	316.35	316.95	315.1	314.94	315.51	314.72	312.88	315.37	313.83	313.59	314.1	315.06	315.2	314.76	313.53	315.01	314.46	316.05	312.85	315.96	314.45
305.7	305.01	304.48	306.57	305.75	305.65	306.82	305.38	304.5	306.72	306.06	303.71	305.94	305.78	305.73	306.63	304.98	305.28	304.76	305.89	307.01	304.85	305.57	305.04	303.61	306.07	307.12	305.96	304.87	306.46	305.21	304.42	306.33	305.13	304.78	304.62	304.23	306.78	305.49	306.02	304.68	306.3	305.24	305.84	306.8	303.1	304.62	308.15	304.42	305.65
305.38	308.72	307.32	306.96	306.47	306.7	306.55	306.21	306.06	306.75	304.68	307.94	306.53	305.08	308.17	305.54	306.51	306.78	305.95	305.68	306.5	306.63	306.89	306.52	307.1	307.88	306.21	306.23	308.27	308.72	305.78	305.76	307.27	306.06	305.98	306.17	306.67	308.28	307.28	304.65	305.36	305.95	305.63	306.35	307.07	307.5	308.44	306.24	304.79	305.85
302.89	302.8	303.52	304.19	303.43	304.12	301.55	303.95	304.42	304.09	302.91	301.9	303.81	304.53	304.29	303.41	303.99	301.85	302.9	302.76	304.99	303.13	304.07	303.45	302.75	303.68	303.59	304.88	303.61	303.32	303.74	302.18	301.07	303.63	304.44	303.26	303.14	301.21	304.35	305.32	301.49	303.42	304.11	302.42	302.49	304.18	302.25	302.55	304.89	304.13
314.69	315.69	314.77	314.89	314.99	314.35	314.12	316.41	314.89	315.31	313.03	314.97	315.02	314.77	315.02	315.19	315.54	315.86	314.19	314.25	314.64	316.04	316.55	314.18	313.65	314.31	315.04	316.07	316.8	315.18	314.43	313.82	315.18	315.83	315.92	314.75	313.29	315.08	315.21	312.41	311.83	314.55	314.57	313.55	313.96	313.64	313.75	313.52	315.68	315.99
305.38	304.08	304.02	304.15	305.61	305.03	305.28	304.84	304.92	304.35	305.1	303.81	304.68	305.01	303.55	306.28	303.73	302.86	304.18	304.36	304.71	305.59	305.64	302.64	305.57	303.54	304.04	304.55	304.07	303.95	304.83	304.11	304.88	304.35	305.97	305.78	305.71	305.2	305.81	305.02	305.67	305.23	305.05	305.28	302.85	304.47	304.03	303.52	304.77	304.81
294.5	294.92	293.35	294.17	294.22	297.05	294.27	294.8	295.71	294.77	295.94	293.82	294.04	293.77	294.91	295.28	295.39	296.63	294.28	295.16	295.04	294.39	293.22	295.3	295.66	295.53	293.98	293.84	295.13	296.76	295.44	294.57	295.78	295.58	296.36	296.11	296.29	294.08	296.07	293.98	293.95	296.24	294.67	296.83	293.5	293.89	295.43	295.49	293.27	295.51
312.03	313.05	313.33	312.61	312.45	310.35	311.18	310.76	310.84	310.76	313.3	314.31	311.09	311.79	311.07	312.6	312.31	312.53	313.76	310.81	311.25	313.39	312.49	311.51	312.41	311.74	311.96	313.99	311.77	313.14	311.12	313.38	312.3	313.6	313.66	312.21	311.14	313.18	311.21	312.58	312.5	311.42	311.91	312.14	310.91	313.51	312.63	313.32	311.41	310.77
316.33	315.9	316.2	314.93	315.11	313.67	316.45	313.65	315.71	316.95	313.91	315.1	316.46	315.36	315.2	314.92	315.56	313.94	313.58	314.2	314.1	314.77	314.26	315.48	315.35	314.27	314.41	315.62	313.56	315.81	313.31	314.14	315.49	315.38	313.78	313.59	315.96	315.44	315.57	315.28	314.6	315.06	315.88	314.91	312.75	315.92	314.77	313.6	313.34	314.82
300.09	299.43	299.21	299.6	300.22	299.38	301.26	300.86	300.37	300.96	300.57	299.86	299.1	298.75	299.41	300.29	299.62	300.94	300.36	300.47	300.01	299.94	300.69	299.43	299.5	300.73	299.29	300.24	300.61	297.8	299.38	299.92	300.7	300.49	300.63	299.56	300.9	300.64	299.49	299.56	301.45	299.98	299.77	298.89	298.23	300.85	300.41	300.65	300.69	297.79
311.32	310.44	311.36	310.92	312.33	310.55	311.5	312.71	312.54	311.37	311.58	310.73	312.41	312.31	310.45	313.68	311.93	311.6	310.85	312.11	310.65	309.1	310.55	311.63	311.38	311.88	311.16	312.75	312.63	312.62	310.79	311.74	310.91	311.73	310.78	310.69	310.1	310.45	310.65	312.18	312.51	312.35	312.81	311.17	311.15	310.65	311.65	311.51	311.67	312.61
305.28	307.11	304.8	304.58	304.74	307.04	305.94	305.49	306.07	306.68	306.61	303.46	305.86	305.16	304.37	305.16	306.94	305.37	305.44	306.61	305.04	304.6	303.65	306.14	306.53	306.06	305.07	303.97	305.15	305.83	305.51	304.7	306.52	305.06	305.94	306.22	305.89	305.18	304.19	304.24	304.84	304.84	306.44	306.22	304.87	305.94	305.42	302.94	306.69	305.69
302.02	303.59	302.2	302.05	301.81	302.68	303.84	303.45	301.95	301.36	303.41	302.1	301.83	302.72	304.03	303.12	303.25	300.75	303.18	303.76	301.29	302.4	304.27	303.04	302.12	301.44	302.93	301.03	303.61	303.37	301.9	301.92	301.69	302.8	303.14	303.68	302.5	302.04	302.21	302.67	302.19	302.74	304.24	302.03	302.17	303.89	302.82	303.11	303.17	303.94
303.48	304.35	304.86	304.79	303.36	304.98	304.88	303.74	305.6	303.35	305.79	303.48	306.25	304.1	303.17	304.25	302.49	305.78	305.4	303.88	304.24	306.05	303.87	303.37	304.77	304.77	306.48	303.6	301.92	305.64	304.21	305.21	304.6	306.24	304.45	303.11	305.75	304.99	303.69	303.97	304.53	304.58	303.29	303.59	304.77	303.39	305.6	304.94	304.68	303.64
295.42	296.34	294.77	296.08	297.11	295.79	294.95	295.53	295.91	296.44	295.43	293.45	295.29	297.64	295.66	297.11	294.3	296.55	295.76	294.07	295.78	294.38	294.46	295.84	295.62	294.39	294.25	294.97	295.4	295.42	294.64	295.12	294.84	296.27	295.14	295.26	292.91	294.26	295.67	293.87	293.64	294.92	294.9	295.28	296.7	293.59	293.32	294.98	294.95	294.79
311.6	312.23	312.1	311.9	310.81	312.05	312.22	311.48	311.16	311.22	310.1	311.16	310.38	310.42	311.8	310.3	312.65	310.8	311.02	310.42	314.77	311.67	313.59	311.97	313.31	311.42	311.93	310.21	310.5	311.76	310.08	312.18	310.79	311.5	310.87	311.63	311.31	310.18	311	310.72	311.64	310.88	310.81	310.86	313.39	312.4	312.4	312.54	313.55	310.61
311.96	313.39	313.66	312.15	311.51	313.32	314.24	313.78	311.39	313.1	312.13	311.67	313.74	312.37	311.59	313.29	312.87	313.32	314.37	312.2	314.04	312.66	312.6	314.51	311.02	312.41	313.73	314.27	313.59	312.72	312.31	313.76	314.05	312.56	313.78	312.71	312.83	313.69	315.37	312.71	311.17	314.27	314.1	314.22	313.85	312.96	312.77	312.17	313.81	313.32
313.37	310.74	314.17	315.07	312.89	314.19	314.79	313.41	314.63	312.76	313.22	312.31	313.81	313.85	311.67	312.42	312.86	312.36	313.64	311.49	313.1	316.46	312.12	313.23	312.88	313.98	312.27	313.48	312.88	313.39	314.36	314.79	312.2	313.81	313.68	315.9	313.24	312.99	313.51	311.76	311.45	313.76	313.14	312.09	314.64	313.08	312.49	311.02	312.25	311.63
300.78	301.92	305.53	304.41	303.41	304.26	302.62	302.86	301.85	302.41	302.82	302.52	301.79	302.36	301.49	302.45	302.46	304.04	301.67	302.11	301.75	303.15	301.65	304.07	303.6	303.32	303.43	301.19	303.34	303.02	301.87	303.7	302.33	303.41	303.71	303.18	303.78	301.04	304.32	304.44	301.84	301.93	300.9	303.33	302.17	303.78	302.42	303.22	302.42	303.05
324.35	323.52	326.24	324.57	324.26	324.29	324.66	325.65	325.29	326.17	325.14	324.53	326.04	325.46	324.91	325.14	325	325.33	325.99	325.22	324.48	325.18	326.82	328.39	325.17	325.11	325.18	324.86	325.67	325.73	324.57	325.3	324.77	324.86	326.57	326.58	325.72	325.14	324.38	324.6	325.17	326.56	325.34	327.49	325.84	326.03	323.51	326.62	325.85	325.73
313.17	312.76	313.83	312.65	312.27	312.66	311.59	312.08	312.84	313.07	312.84	314.22	313.12	313.37	312.31	310.72	313.57	313.56	311.97	312.94	312.86	313.51	312.99	312.44	312.32	313.9	313.21	312.34	312.45	313.25	311.83	313.09	313.52	313.38	312.77	313.68	313.9	314.01	313.67	313.02	314.51	313.24	313.63	312.16	312.45	313.61	313.68	313.12	313.33	314.02
302.69	302.84	302.06	299.51	301.91	304.06	304.06	303.84	302.8	302.31	302.51	301.92	302.76	305.29	302.27	301.9	302.1	302.04	302.39	303.05	300.91	302.01	302.66	303.91	302.97	303.53	302.47	304	303.25	303.09	302.12	301.43	303.21	303.46	303.44	300.45	302.78	302.09	301.52	305.27	301.01	302.94	302.26	301.44	301.03	301.46	301.11	301.9	302.99	302.51
313.51	312.34	313.06	312.45	312.72	313.13	313.49	313.3	313.23	313.01	311.48	312.59	313.56	312.77	312.7	311.8	310.95	313.93	314.31	313.27	311.37	312.96	312.99	313.15	312.8	313.2	313.63	312.49	311.64	309.95	313.4	314.58	310.78	311.05	312.42	313.23	311.54	313.45	313.19	311.91	311.82	314.01	312.09	313.85	310.24	313.44	313.34	313.09	312.04	313.5
304.08	306.26	307.55	306.54	306.25	306.88	306.67	306.31	306.61	307.45	304.92	307.08	308.24	307.72	305.74	305.83	306.31	305.15	306.05	306.55	305.1	305.66	305.17	308.26	305.85	307.72	305.22	308.57	306.75	304.04	306.81	307.72	307.46	305.75	307.05	306.74	305.11	307.39	306.39	306.38	306.96	306.9	306.79	306.82	305.92	306.86	306.83	306.64	304.72	306.29
302.72	303.53	304.01	305.15	304.99	303.33	302.92	301.21	302.18	303.8	303.97	303.03	304.59	302.17	302.8	302.73	302.95	302.46	303.31	302.74	303.36	303.64	302.43	301.76	303.7	304.98	303.59	303.74	302.92	306.14	302.46	302.66	304.5	306.51	304.53	303.34	302.82	302.11	303.25	302.75	303.99	304.44	303.05	302.29	303.18	303.59	302.18	302.81	305	304.37
304.75	303.38	303.94	302.98	302.2	305.51	302.46	306.41	304.68	305.2	306.31	304.01	304.02	303.34	304.67	305.63	304.08	304.32	304.85	305.42	305.46	302.91	305.14	302.84	302.32	303.4	303.4	305.78	305.03	303.74	302.2	302.77	306.03	304.38	305.46	302.57	304.46	304.83	301.76	304.15	303.56	304.73	303.64	305.12	306.65	304.18	303.75	304.45	304.65	303.46
305.85	306.43	305.57	306.73	304.92	306.86	307.11	305.45	306.92	307.37	307.65	306.38	305.31	305.8	306.31	306.24	305.95	305.8	304.98	306.73	306.86	306.47	306.64	305.91	306.15	306.37	305.17	304.76	306.41	305.94	305.5	307.09	306.5	306.76	305.28	305.31	306.63	306.16	306.47	306.26	306.93	306.52	307.5	305.82	306.71	305.96	306.08	306.36	305.75	304.84
315.24	314.78	314.89	313.08	315.47	314.44	313.6	313.64	314.18	314.44	315.6	310.66	314.59	315.3	314.37	312.88	314.3	316.01	313.5	312.91	314.52	316.04	314.48	313.97	313.8	313.48	315.1	314.36	314.64	313.92	311.51	314.56	315.14	315.04	313.31	315.71	314.27	314.5	315.15	313.95	313.76	315.33	314.68	313.66	315	313.88	313.48	314.84	314.2	314.34
307.9	309.53	307.64	308.73	308.82	309.25	309.55	308.76	307.76	309.76	309.15	310.02	309.47	307.92	311.18	308.67	310.39	307.81	308.69	306.98	308.34	309.11	309.93	310.4	307.58	309.28	308.35	307.44	308.25	310.88	309.3	311.3	309.03	308.31	308.34	309.08	310.09	308.28	308.06	308.85	308.26	309.6	307.84	308.03	307.49	310.22	310.38	310.23	307.63	308.88
294.77	295.92	294.95	294.81	294.97	297.14	294.69	293.1	296.64	294.06	293.74	294.84	296.05	294.53	294.9	296.19	293.78	295.93	294.65	294.7	293.45	294.73	295.97	295.14	294.98	294.54	294.92	296.03	293.85	295.45	294.27	295.77	295.33	294.68	294.61	294.12	295.16	296.23	295.45	296.27	294.94	294.83	295.09	295.31	295.24	294.49	294.48	293.71	294.6	295.4
293.56	295.04	294.84	293.81	294.38	293.72	294.21	293.59	293.62	294.63	293.96	294.1	294.51	293.6	292.53	293.31	291.54	294.98	294.56	293.43	294.71	293.99	294.1	294.95	295.05	294.41	293.38	295.86	293.25	293.57	293.68	295.06	292.97	294.49	295.97	294.81	292.76	294.68	293.49	294	295.01	293.77	293.34	292.85	293.03	294.76	293.58	293.5	293.21	293.21
306.75	306.84	305.39	306.84	307.61	308.58	306.88	306.46	308.36	307.48	306.85	307.83	307.11	307.78	305.8	306.81	308.43	309.8	306.13	308.74	307.21	306.35	308.19	307.29	306.53	306.57	306.48	308.6	306.36	308.08	305.8	307.55	307.03	307.41	308.67	306.49	308.57	307.88	306.87	307.41	307.41	308.44	307.02	307.61	305.79	307.99	307.46	305.97	308.74	307.94
305.89	305.86	306.6	305.85	306.41	305.73	305.68	306.26	306.98	304.74	306.49	305.41	306.42	306.67	306.23	306.77	306.66	307.84	304.89	305.43	304.84	305.43	305.87	306.92	305.02	304.25	304.31	306.43	305.95	306.71	304.2	306.87	307.82	306.55	307.48	306.76	306.94	305.1	305.55	306.56	306.32	306.8	306.04	305.8	305.37	306.45	306.75	307.03	304.91	307.2
302.73	303.04	300.86	302.04	303.52	302.69	303.86	302.31	301.36	303.31	300.77	301.65	304.16	302.21	303.06	302.8	301.95	303.12	302.06	302.81	301.18	300.42	301.43	303.45	301.88	301.58	303.51	304.4	301.52	301.88	303.09	302.39	303.13	303.83	299.85	301.91	303.18	302.47	303.98	304.45	301.78	301.81	302.02	302.04	302.27	302.61	302.21	305.01	302.53	303.72
315.83	315.65	316.97	315.51	316.66	315.46	315.15	314	314.76	317.47	313.92	317.44	317.24	315.29	315	314.9	318.49	315.48	316.45	315.69	317.69	315.8	315.71	316.26	317.1	316.58	316.22	315.59	315.94	314.52	315.92	315.73	317.11	315.97	315.65	313.49	316.14	315.82	314.45	316.23	316.55	317.27	315.11	314.24	315.09	316.36	315.85	315.81	314.58	314.43
312.73	312.38	313.1	313.64	313	312.38	310.67	312.69	311.18	312.51	311.58	310.83	312.4	311.28	313.48	311.49	311.41	312.98	311.86	313.29	312.32	312.33	311.73	311.42	311.23	313.51	312.91	312.39	311.93	312.12	312.02	313.33	313.13	311.59	312.85	311.95	311.34	312.41	311.83	312.64	313.15	312.26	313.37	313.12	311.73	312.31	313.58	313.53	313.03	311.95
306.06	303.05	302.8	304.13	302.35	303.38	304.45	303.8	305.83	304.11	303.89	304.73	304.74	303.3	301.01	302.39	303.77	305.24	304.19	304.45	303.39	303.07	302.94	303.86	304.18	303.06	303.91	302.67	302.95	305.07	301.42	303.53	302.14	302.14	302.23	303.34	304.92	302.15	302.73	303.02	302.55	304.87	302.17	303.09	302.53	303.35	304.58	303.25	302.18	304.31
303.96	302.17	301.99	303.5	304.7	301.93	303.33	302.26	303.84	303.55	303.24	302.85	303.44	303.62	304.21	302.65	302.83	303.37	304.48	301.52	303.18	303.12	302.97	303.54	303.55	304.04	303.62	304.42	303.65	304.08	303.03	303.42	302.57	302.54	304.11	303.83	301.7	302.41	303.4	302.7	303.33	304.5	304.33	303.14	303.5	303.07	303.27	303.52	301.83	303.83
308.54	307.84	309.59	309.15	307.82	309	310.03	310.34	307.84	306.21	308.37	310.44	309.68	310.56	306.17	307.93	310.65	307.58	309.95	310.63	310.85	308.06	309.66	307.8	308.56	310.34	309.1	309.79	309.41	308.34	308.44	310.33	309.27	306.87	308.97	308.58	310.54	308.73	308.32	310.05	307.99	309.75	310.74	308.34	307.8	307.77	307.7	308.32	308.41	307.85
304.86	302.32	302.57	303.05	303.2	303.59	304.78	303.77	302.83	303.75	303.2	303.22	304.51	302.05	303.38	303.35	303.86	303.93	302.96	303.27	302.94	302.54	304.26	303.48	301.68	304.56	304.03	302.73	303.87	304.41	303.46	303.89	303.07	304.95	303.94	302.21	303.9	302.73	302.25	302.47	304.05	301.09	305.12	303.53	303.82	301.59	304.59	303.25	304.77	302.16
299.66	301.72	301.34	300.04	299.68	301.99	300.09	299.1	301.24	301.02	298.82	300.31	300.9	298.05	300.56	301.66	300.33	299.79	300.52	298.88	300.75	300.82	299.52	300.21	300.54	300.53	301.87	301.36	298.88	300.15	299.39	300.82	300.67	300.82	300.03	299.82	299.45	301.4	299.91	299.3	299.18	299.94	298.76	301.32	300.23	300.75	301.2	301.12	300.16	300.71
302.16	302.18	301.22	300.68	301.59	301.9	300.72	300.89	302.34	300.83	301.61	300.67	301.4	300.84	301.94	300.62	300.28	302.03	298.82	301.13	301.68	301.44	301.72	301.22	300.4	300.87	301.37	300.58	302.5	302.14	301.48	302.11	302.42	301.47	301.83	301.33	301.37	302.38	302.72	302.81	300.36	302.25	301.42	300.3	301.28	302.01	300.33	301.03	301.27	302.03
314.7	315.76	314.72	316.07	314.82	315.92	315.92	314.54	315.37	315.63	316.29	316.51	316.64	317.14	316.98	315.57	315.62	316.97	317.41	315.37	318.31	313.46	315.76	315.25	315.39	315.71	317.42	315.77	316.89	315.1	316.62	314.46	316.43	314.89	316.23	316.92	314.3	314.92	316.84	316.19	316.02	317.75	314.88	314.92	315.53	315.82	317.94	316.71	316.73	316.37
306.24	306.8	307.51	306.26	305.64	307.23	306.41	305.39	304.52	307.06	305.89	307.79	306.24	305.9	306.43	307.71	309.62	306.78	306.18	306.41	306.83	307.38	307.87	306.41	307.02	305.62	307.44	307.39	306.32	305.86	305.44	307.82	305.2	305.78	305.35	307.46	305.21	305.52	305.27	306.48	307.31	305.34	305.87	304.22	305.76	306.53	304.65	309.17	304.75	304.56
306	303.03	303.49	301.64	303.19	302.17	302.57	302.62	303.52	303.14	303.65	302.06	305.22	304.01	302.54	302.53	303.81	302.61	304.51	303.98	303.15	302.01	303.32	303.31	302.84	303.19	303.89	304.13	303.33	304.7	304.23	303.64	303.84	303.33	301.64	303.85	304.18	303.49	303.28	304.15	303.55	304.23	305.27	303.64	303.98	302.82	303.1	303.77	303.81	302.67
314.05	315.63	315.17	314.66	315.33	313.7	314.79	314.96	316.57	315.92	316.42	314.11	315.32	314.38	315.27	315.62	315.78	314.16	314.3	314.24	313.43	313.34	313.56	313.2	313.22	315.46	314.94	316.49	314.66	316.38	314.52	314.86	315.09	315.56	315.35	316.96	314.98	314.54	315.23	314.79	315.77	314.45	313.38	316.95	316.58	315.19	315.41	314.8	314.36	315.24
303.74	303.29	304.88	304.73	305.4	304.93	303.1	303.1	304.55	305.11	303.71	303.8	303.35	305.8	304.7	304.77	303.9	303.67	304.09	303.99	303.36	304.7	304.12	303.38	304.15	304.55	304.22	305.18	303.24	304.33	304.04	301.86	302.6	303.75	304.06	305.3	303.73	301.9	302.61	302.25	302.87	301.66	301.6	303.56	303.81	304.6	303.35	304.01	303.65	305.82
295.63	293.51	295.2	293.89	293.83	293.91	294.25	294.57	292.93	291.43	293.06	292.96	294.78	294.31	294.55	296.36	295.24	295.2	294.21	294.78	294.12	294.59	292.86	293.23	295.58	295.49	294.2	293.86	292.61	292.93	293.91	292.16	293.64	294.82	294.18	294.27	294.6	293.39	293.97	291.65	295.29	293.15	294.31	293.35	294.03	294.86	293.51	294.5	294.05	291.65
313.51	313.84	311.33	313.13	313.39	311.89	314.13	312.32	314.84	312.99	314.28	312.82	314.48	314.13	313.58	314.91	313.43	315.9	313.36	314.82	314.12	313.04	312.34	310.85	314.23	313.31	314.73	313.85	314.83	313.09	314.66	313.83	314.83	313.11	314.15	313.25	314.91	314.6	315.23	314.51	311.12	315.5	312.89	313.92	312.5	314.79	313.84	313.72	314.95	314.18
318.19	318.9	318.03	319.31	318.7	319.46	319.51	317.03	318.19	318.91	319.44	320.73	318.22	318.09	317.77	318.76	318.73	317.82	317.73	317.53	317.25	317.73	317.48	319.52	317.85	318.08	318.03	318.79	318.39	318.55	320.03	318.19	318.74	318.62	318.98	317.91	315.09	318.08	316.61	318.98	319.5	319.85	317.85	316.8	319.21	319.11	318.07	317.56	318.93	317.9
312.11	310.27	313.82	314.84	310.93	314.34	313.13	311.14	312.44	310.5	310.25	314.35	311.79	312.32	312.95	311.68	313.16	312.31	312.04	312.02	312.54	312.89	312.32	310.63	312.9	311.11	312.66	313.97	312.75	312.42	312.31	312.17	311.93	311.4	311.81	311.78	311.8	311.61	312.14	314.05	313.47	313.38	314.1	313.93	312.47	312.73	314.29	312.27	313.6	313.92
296.03	294.98	295.01	293.98	293.5	293.38	294.09	291.83	293.51	294.1	294.56	293.44	293.83	294.07	293.25	293.73	292.75	293.12	293.34	294.81	295.09	294.68	292.83	294.84	293.68	295.24	294.17	293.49	292.4	296.16	293.4	295.52	295.12	295.06	293.27	295.35	296.25	293.47	294.68	293.58	294.51	293.49	294.28	293.21	294.67	294.39	292.36	294.06	294.22	292.47
304.08	305.1	305.02	305.31	305.41	305.06	306.96	305.04	304.26	304.49	305.33	305.32	302.97	304.68	306.48	306.95	305.48	305.5	305.08	305.9	305.22	306.77	304.09	306.38	304.95	306.61	303.58	305.18	304.01	304.73	304.77	305.47	307.16	305.34	305.8	305.4	303.03	305.69	304.58	306.71	305.47	304.53	305.02	304.85	305.17	306.24	305.93	307.49	305.6	305.79
319.25	319.09	319.14	318.78	320.56	318.7	317.54	319.8	320.08	319.79	320	319.1	317.76	317.79	319.84	317.79	319.57	319.54	321.53	319.46	319.01	319.74	319.91	321.31	317.59	318.2	317.53	320.09	318.92	318.36	319	316.25	320.84	319.3	319.37	320.06	319.95	320.4	318.91	320.25	320.74	321.47	318.65	319.77	319.93	318.84	318.18	318.45	318.46	319.67
326.94	328.33	328.03	326.65	329.82	328.43	329.55	328.53	329.57	327.88	327.55	329.28	327.25	328.04	327.19	328.6	327.61	327.65	326.62	328.63	328.57	327.83	328.7	327.93	326.32	326.83	327.24	327.38	328.15	328.74	328.88	329.27	328.39	329.03	325.87	327.94	326.81	328.32	327.27	328.44	327.48	329.56	328.43	328.5	326.34	329.1	329.92	330.1	327.46	329.31
299.84	299.82	298.26	299.67	300.82	301.96	301.02	299.5	299.5	301.59	300.68	299.17	301.53	298.41	298.31	299.98	298.38	301	302.55	300.59	301.51	299.97	301.49	302.42	298.83	299.27	302.13	299.37	299.31	300.37	301.33	300.37	299.64	300.7	300.79	300.46	299.58	299.46	299.24	299.73	299.56	299.69	300.85	298.24	299.49	301.16	300.16	299.83	301.03	297.95
293.64	294.02	294.67	294.64	293.26	293.7	295.51	292.8	293.58	294.68	292.76	294.36	294.04	293.13	294.51	292.62	293.82	293.29	296.07	293.58	294.33	294.37	292.06	294.78	293.72	294.38	294.02	294.98	293.35	293.93	295.38	294.98	292.69	294.08	293.63	295.04	295.31	294.88	293.44	294.22	292.61	293.31	292.62	293.36	294.36	294.07	294.27	293.58	294.24	292.09
305.26	304.47	306.51	304.29	305.26	306.8	306	305.58	306.54	306.35	305.58	306.31	306.05	305.61	308.11	304.18	306.27	304.38	304.87	304.23	302.6	306.91	307.96	305.13	304.68	305.33	306.11	304.76	305.82	305.05	306.12	305.63	305.49	305.12	306.15	304.71	305.06	306.87	306.62	305.57	305.62	305.56	305.76	304.32	304.58	306.7	306.64	304.49	305.37	306.15
304.4	305.06	303.27	304.26	303.76	301.36	302.95	303.8	301.2	302.55	304.47	302.37	303.3	303.92	304.4	305.2	305.24	302.95	303.55	302.78	305.05	303.66	302.88	302.76	302.93	302.37	303.27	304.48	303.13	303.36	305.49	303.95	302.57	303.61	303.15	304.12	302.07	306.21	303.97	304.63	303.44	303.54	305.43	303.05	302.84	302.57	303.98	303.32	304.06	304.97
310.04	311.44	312.33	309.25	310.94	310.61	309.49	309.05	309.68	311.8	311.3	311.36	310.07	310.18	311.29	310.59	311.37	310.58	309.97	312.37	309.97	312.08	312.54	310.82	309.86	309.68	309.99	311.74	310.88	310.83	310.8	310.7	310.71	310.62	310.96	312.45	310.36	310.77	311.64	309.85	312.04	312.06	311.4	310.17	309.72	309.75	311.88	309.91	312.59	310.97
314.09	313.72	314.96	314.5	313.81	312.73	313.1	312.55	314.05	312.87	312.65	314.73	313.85	314.51	314.09	313.58	313.4	314.47	313.08	314.91	313.09	313.41	312.37	313.12	314.06	313.29	312.06	313.13	313.82	314.33	313.8	315.05	314.01	313.58	313.43	314.24	313.69	314.31	316.33	312.89	313.53	314.05	315.34	314.85	313.01	314.27	315.34	313.83	312.75	312.11
308.27	308.09	309.12	309.7	309.75	307.38	309.25	308.13	308.56	309.16	309.35	309.17	307.37	310.09	308.3	309.19	307.8	308.84	308.84	309.54	310.68	309.13	307.88	309.36	308.12	307.44	307.24	309.66	307.31	308.86	308.39	308.15	308.94	310.97	308.4	309.06	307.79	310.26	309.88	307.57	309.05	307.57	307.26	309.15	307.75	310.27	310.06	307.06	308.85	309.06
307.3	305.89	306.28	307.06	305.05	307.82	307.13	305.23	305.78	306.04	306.2	305.73	305.39	305.26	305.56	306.69	308.35	304.97	305.53	306.11	305.26	306.97	303.27	304.17	306.23	306.62	306.84	305.3	307.39	306.13	306.12	305.96	306.08	307.32	306.78	306.62	307.04	305.13	305.51	306.39	305.8	304.9	306.65	305.46	307.01	304.84	306.56	307.28	305.99	306.29
305.11	304.79	304.12	305.46	304.37	305.07	305.48	303.77	305.09	303.88	305.2	306.12	304.09	303.95	304.85	304.35	303.02	305.65	304.33	303.39	304.12	305.12	304.91	304.49	304.45	305.04	302.91	305.45	302.91	304.88	305.72	302.84	303.63	304.54	305	302.67	306.59	304.09	305.57	302.44	305.17	303.85	305.38	303.87	304.12	302.6	305.09	304.03	306.18	306.02
305.5	303.05	302.22	304	303.16	303.43	303.9	304.53	303.75	302.03	303.88	302.65	304.59	305.39	304.73	302.8	303.82	303.67	303.22	303.42	303.75	303.07	303.42	303.1	303.56	304.66	304.29	303.31	303.09	304.53	303.25	304.25	303.8	303.83	304.74	304.84	303.76	303.39	301.38	303.05	302.17	302.71	303.59	303.68	303.8	302.98	303.05	302.27	304.72	303.93
303.31	303.76	303.22	303.36	304.88	302.58	304.85	303.18	303.29	303.77	302.7	303.27	302.55	302.89	302.71	303.37	303.54	302.42	303.03	303.47	302.43	304.61	304.04	305.3	303.62	301.96	304.13	302.25	303.7	302.66	303.84	303.46	303.81	304.44	303.46	303.29	303.79	303.59	302.91	302.38	302.69	302.54	302.27	305.06	303.38	304.7	302.91	304.58	300.29	304.62
307.44	309.32	307.97	307.66	307.76	310.09	310.26	307.55	308.74	308.89	309.35	309.99	307.84	308.9	307.78	308.63	308	307.19	308.32	310.06	309.84	308.1	308.88	309.48	309.52	308.55	308.5	308.53	308.37	309.67	309.72	306.79	309.37	308.57	308.17	308.7	308.52	308.11	308.56	309.33	309.38	307.74	308.46	308.4	309.1	308.55	308.98	309.36	307.5	307.56
309.76	310.06	309.82	310.42	311.2	310.49	312.39	311.16	309.6	310.67	310.67	310.04	310.06	309.94	309.81	309.9	310.03	309.79	311.2	309.2	309.54	308.96	311.33	310.86	310.63	309.79	309.74	309.55	310.14	309.64	310.2	311.15	310.57	310.77	312.11	310.49	309.97	311.73	311.26	310.37	311.31	311.71	309.61	310.62	309.24	310.21	310.61	309.21	310.48	311.68
324.78	325.13	323.43	324.36	323.05	325.91	323.99	324.61	325.13	324.28	325.55	322.88	323.25	323.79	325.1	324.58	324.02	323.9	326.29	323.08	325.74	323.98	325.62	323.11	325.39	324.23	324.76	323.73	324.68	324.53	326.29	323.97	323.58	325.82	325.93	323.49	324.53	325.13	323.84	325.25	325.99	324.86	325.1	325.45	325.53	323.42	324.61	325.57	323.92	325.17
303.58	302.39	303.48	303.92	305.04	305.07	304.84	304.77	304.33	304.41	303.38	302.79	303.31	303.46	303.24	302.33	304.1	303.51	303.71	302.25	303.63	302.6	303.06	304.28	302.08	303.59	302.43	305.63	302.58	304.53	305.15	305.5	304.75	304.25	303.65	303.57	304.07	303.22	303.8	304.39	305.48	304.3	303.96	303.3	304.39	303.73	304.77	304.04	303.7	303.85
315.39	316.12	315.24	314.25	313.96	315.26	315.42	313.01	315.49	314.62	314.39	314.51	315.12	313.61	315.16	314.48	314.61	314.07	315.24	315.44	314.55	313.97	315.78	317.04	313.09	314.86	314.24	314.27	314.75	316.49	314.2	314.54	314.93	314.71	314.58	314.14	315.19	314.77	315.03	315.79	314.52	314.63	313.48	313.24	313.04	314.93	314.8	312.95	314.48	314.52
303.03	302.42	302.93	302.96	304.24	303.11	303.39	302.85	302.54	302.29	303.75	302.5	303.64	301.36	304.2	303.88	303.56	302.96	304.22	300.76	303.15	304.54	303.14	302.45	305.13	303.21	303.57	303.65	303.53	304.35	304.29	301.47	301.4	303.96	304.03	303.35	301.77	304.41	302.98	303.76	302.96	302.25	303.05	302.64	302.16	304.8	304.44	304.19	304.68	305.62
327.54	325.45	325.97	329.15	325.57	328.97	327	328.51	327.53	327.83	327.6	326.99	326.07	326.61	326.12	326.18	326.19	326.51	329.47	326.04	325.66	326.03	325.7	324.79	327.18	327.89	327.63	325.76	326.54	326.51	325.79	326.68	327.66	327.46	325.82	326.46	328.65	326.46	328.45	325.49	326.81	328.34	328.84	326.34	326.36	326.39	325.86	327.12	325.03	327.18
300.5	298.59	302.49	299.6	299.2	299.78	299.81	298.75	300.08	301.58	301.31	301.23	301.26	299.73	300.77	300.28	301.73	301.83	299.18	300.01	299.57	300.04	302.42	300.51	301.12	300.63	299.73	301.6	301.83	299.86	300.55	299.15	300.66	300.87	300.64	300.54	302.03	300.16	300.51	300.74	300.96	300.04	299.78	300.72	300.75	301.33	300.59	301.67	300.69	301.06
304.32	305.4	302.84	305.14	305.1	304.76	304.84	305.27	305.75	305.32	304.17	306.65	304.62	304.84	306.63	305.96	304.8	305.48	304.03	305.01	304.96	305.3	306.99	305.96	306.98	306.27	306.21	305.93	306.46	305.53	304.8	305.17	305.73	305.24	304.63	307.21	304.74	304.74	305.17	302.19	304.8	304.9	305.05	304.82	305.43	303.99	304.39	305.93	304.33	304.32
301.88	302.91	303.89	301.48	302.04	302.41	301.57	301.44	303.06	302.45	301.27	301.21	300.85	303.51	301.01	302.32	302.5	302.16	303.69	301.8	302.63	302.8	301.3	302.89	302.8	301.89	303.83	302.6	302.66	303.17	303.14	303.07	301.76	301.18	304.73	301.89	302.24	301.03	301.8	301.66	302.1	300.49	302	303.83	303.46	300.5	303.52	301.62	301.59	302.92
294.85	292.95	294.37	295.73	293.89	297.29	295.03	295.43	294.21	295.34	293.93	293.41	295.27	295.07	293.65	297.6	296.82	295.56	296.38	295.47	295.63	292.63	294.35	295.26	294.1	294.42	296.49	293.76	294.97	296.12	295.35	296.08	294.4	295.22	294.95	295.68	294.38	295.12	294.69	293.98	294.9	296.07	294.14	295.29	295.42	294.94	295.51	295.83	294.73	294.51
313.56	313.43	312.54	311.9	313.9	312.57	313.24	312.79	312.11	311.04	312.83	313.84	314.59	312.91	313.66	313.1	312.69	314	314.38	314.55	314.8	311.72	312.5	314.07	312.41	313.85	312.66	314.48	313.09	313.62	313.09	313.08	312.01	313.93	312.43	312.06	314.21	314.77	311.63	313.11	313.03	312.48	311.82	311.87	311.05	314.24	312.16	311.13	313.19	315.04
305.18	306.33	307.57	306.29	305.85	307.25	307.24	305.95	306.63	306.67	305.13	306.71	306.2	304.62	305.57	307.07	306.79	305.15	305.51	305.62	307.1	305.2	306.53	306.27	304.71	305.08	305.96	305.46	305.99	306.55	306.21	307.73	306.44	308.1	307.83	306.2	305.72	307.48	304.7	305.32	306.53	305.36	305.1	305.34	307.21	306.65	306.66	305.83	308.45	303.21
318.83	317.94	318.75	319.71	317.25	319.84	318.81	317.19	318.14	316.88	318.35	317.13	318.55	318.37	318.09	318.22	317.46	318.46	318.36	318.65	318.51	318.02	318.09	317.25	318.96	318.25	320.61	319.11	316.6	317.62	318.68	319.88	318.1	319.04	317.17	319.39	321.39	319.12	317.56	318.65	316.13	318.43	319.13	316.16	316.69	317.76	318.37	318.32	318.13	317.96
316.65	315.14	315.37	316.92	316.37	315.91	316.19	316.44	315.1	315.29	316.78	316.98	317.04	317.38	314.96	316.82	315.22	317.35	316.83	315.4	315.48	317.56	316.3	318.85	315.09	315.29	316.27	315.32	316.38	317	317.21	316.49	316.73	316.06	316.82	316.63	315.55	317.2	318.41	317.69	316.37	317.19	316.45	317.37	315.78	316.15	316.03	317.57	317.01	318.59
303.74	302.8	302.94	303.72	303.47	304.1	301.88	304.17	303.89	303.26	303.1	301.12	304.09	303.03	304.18	303.09	302.04	303.55	302.26	301.1	302.51	303.26	302.52	302.64	302.65	301.47	303.91	302.58	301.34	304.42	303.3	303.18	300.13	302.34	302.15	304.56	303.58	302.92	302.72	302.57	304.24	302.08	304.14	302.84	302.17	302.31	302.77	303.16	301.52	302.51
327.77	326.47	326.69	328.88	326.13	326.86	328.58	327.51	327.54	327.21	327.06	326.12	325.74	328.49	327.89	328.12	327.35	325.75	327.31	324.94	327.95	327.57	328.48	326.31	326.76	327.56	327.41	327.22	326.09	327.09	325.13	326.62	327.08	325.51	326.73	326.98	325.53	326.78	326.86	325.73	325.93	328.42	326.9	328.87	326.3	328.47	327.13	327.88	327.86	328.15
327.36	328.52	328.48	326.39	326.72	327.59	328.85	328.48	328.21	328.52	328.34	328.33	327.29	328.42	327.41	327.91	326.71	326.83	326.54	328.99	328.99	326.86	326.94	326.78	328.19	329.63	328.59	327.07	325.78	329.25	325.67	329.44	327.49	327.1	327.73	325.42	328.6	327.56	327.92	326.75	328.27	328.25	326.65	328.22	328.22	327.03	327.63	327.42	328.81	327.67
313.66	314.46	313.95	313.4	314.15	314.97	314.7	313.38	313.64	313.14	314.27	312.91	313.49	314.23	313.68	314.72	314.22	314.53	312.72	313.36	313.38	314.78	313.11	314.88	314.37	314.1	313.73	312.84	313.14	315.09	313.82	312.93	314.65	315.11	315.65	316.03	313.2	314.66	313.76	314.11	313.66	312.24	315.31	314.07	313.61	313.79	314.13	313.8	311.79	313.19
304.34	303.19	305.14	304.75	304.32	303.51	305.01	305.42	305.15	304.84	304.26	303.61	303.93	307.26	303.73	304.65	303.95	304.98	305.33	304.27	303.99	305.93	304.17	304.63	304.48	304.35	305.85	305.17	303.04	306.56	303.53	304.36	305.62	305.81	303.54	303.85	303.67	304.47	303.57	305.23	304.93	304.29	303.7	303.88	305.44	304.23	305.18	305.06	302.5	305.03
314.66	314.49	313.46	314.31	314.53	314.99	310.64	313.79	313.49	313.65	313.16	315.07	313.92	315.15	315.36	313.4	312.97	314.84	313.64	312.75	313.18	312.33	315.82	315.05	315.85	312.61	313.11	314.96	313.87	313.01	315.27	314.31	313.96	314.32	312.94	311.55	314.9	314.31	315.93	314.87	312.5	313.43	313.19	313.11	315.45	315.17	315.02	313.65	314.27	313.47
317.87	317.48	320.85	315.92	319.02	316.48	317.03	318.14	319.25	319.67	318.86	317.93	318.22	318.56	319.43	320.77	318.55	319.01	318.96	319.27	318.93	317.22	317.56	318.39	319.44	319.4	318.28	319.15	319.53	317.79	317.12	319.41	319.84	320.72	317.6	319.19	320.21	318.75	319.16	317.57	318	319.85	317.86	318.58	318.75	319.72	318.76	318.64	318.51	318.35
303.79	304.42	304.5	303.92	304.35	304.07	303.58	304.52	302.84	304.16	304.22	303.99	302.47	304.23	304.93	302.87	305.38	304.43	304.8	303.99	303.72	303.33	303.52	305.14	304.95	303.57	304.15	301.87	304.43	305.05	303.97	304.45	303.28	302.38	305.3	305.44	305.86	304.51	304.73	303.95	305	305.09	306.21	304.51	304.05	305.29	303.11	304.39	303.28	304.59
313.88	316.99	315.97	316.17	315.02	317.36	316.62	316.28	317.61	316.85	314.85	316.3	318.01	316.22	316.43	316.46	316.16	316.77	317.87	315.62	314.25	315.1	315.58	315.85	315.24	316.5	316.09	315.8	318.2	314.87	316.14	316.97	316.97	315.94	314.35	314.64	314.67	314.32	317.02	316.27	317.12	317	315.86	315.95	314.34	317.83	315.6	315.61	315.2	315.72
305.99	304.92	304.23	306.15	303.9	306.77	305.91	304.53	305.69	306.11	306.47	305.35	304.76	306.39	306.28	305.82	305.8	303.66	307.28	304.73	304.59	305.72	307.85	305.03	305.31	304.96	305.34	305.92	306.32	303.59	305.37	305.85	304.45	304.93	305.49	305.76	305.41	305.15	305.21	305.33	305.44	306.67	307.12	305.21	305.57	304.68	306.06	304.79	304.91	303.95
311.66	312.9	314.32	312.74	313.85	311.44	312.7	312.25	312.92	311.04	313.8	312.19	315.83	312.38	311.27	311.33	313.69	313.1	312.19	310.83	313.21	311.88	312.2	313.82	311.78	313.02	311.34	314.47	312.5	311.88	312.37	312.63	312.33	315.62	312.79	312.38	312.35	313.29	314.74	312.76	312.68	312.76	311.36	312.32	313.48	311.14	313.69	313.61	312.38	312.66
311.81	313.54	312.41	313.38	311.3	313.82	314.26	314.45	312.03	311.33	313.44	313.58	312.68	312.68	314.04	311.9	312.86	311.86	311.94	312.64	313.04	314.01	312.8	312.33	311.87	314.11	312.72	313.87	315.81	312.86	313.1	313.81	313.9	313.45	313.59	312.39	312.81	313.55	312.45	313.57	315.4	312.11	313.73	314.62	313.69	313.61	313.69	313.5	312.02	313.64
318.58	317.87	319.18	319.99	318.76	319.11	321.06	317.41	317.54	317.21	318.08	318.23	317.96	317.29	318.25	320.55	319.66	317.24	317.04	320.41	319.91	318.07	318.62	317.77	319.47	319.24	319.11	317.79	317.72	319.2	319.26	319.92	317.34	319.85	320.11	318.57	318.34	318.29	319.72	317.38	319.75	320.3	318.94	318.23	317.84	319.06	319.89	318.31	319.03	317.58
302.93	303.24	303.43	303.97	303.88	302.23	304.7	303.88	302.98	302.56	303.97	303.91	303.33	306.03	303.55	303.64	302.63	304.34	302.66	302.43	303.19	304.38	303.22	303.94	303.54	302.21	303.14	302.35	304.03	304.47	302.46	302.55	303.17	302.49	303.32	305.23	305.77	303	301.46	303.2	304.16	305.32	304.79	303.27	304.12	302.6	303.22	305.57	302.41	304.92
311.51	312.71	314.1	313.94	314.46	313.16	313.7	311.65	312.51	313.46	312.64	313.85	314.46	313.13	314.28	312.81	313.54	312.06	312.92	310.3	311.96	311.05	312.58	314.2	313.22	314.01	314.19	313.73	311.33	314.63	311.34	313.13	312.51	314.55	313.43	312.66	311.83	312.45	312.36	313.18	312.77	313.18	312.94	313.42	312.56	313.44	312.68	312.71	310.67	311.95
311.74	313.23	313.65	312.92	313.89	314.38	313.11	313.79	313.51	313.98	314.21	313.57	315.01	314.08	315.06	313.8	311.95	314.16	314.55	314.85	314.05	313.6	312.82	313.31	314.37	313.24	315.4	313.99	313.24	311.93	311.91	315.53	316.26	311.56	312.39	313.17	314.99	314.19	311.92	314.6	313.91	315.17	314.23	314.07	314.39	313.67	314.75	314.17	315	313.51
317.89	319.58	317.67	315.81	319.11	318.89	316.91	319.04	317.27	317.18	319.45	318.85	318.11	318.13	318.45	318.91	317.94	318.21	318.2	318.96	319.89	318.76	319.66	318.97	319.69	317.82	317.93	315.69	318.59	318.99	317.65	316.33	317.66	317.31	318.6	317.61	318.95	319.04	317.66	319.31	316.75	316.98	317.34	320.42	317.72	318.62	318.66	318.54	317.59	317.21
316.68	316.05	316.75	316.31	318.02	317.12	316.95	316.34	315.98	317.31	317.79	316.19	316.13	316.49	316.91	318.57	318.54	315.67	317.77	316.48	316.23	317.21	317.67	317.05	316.04	315.27	316.15	315.57	317.65	315.42	317.19	316.77	316.01	316.85	316.23	318.41	313.59	314.42	317.56	317.66	316.65	315.82	315.04	316.93	315.5	316.06	315.98	315.71	317.1	317.01
315.46	316	316	316.31	317.32	314.58	315.78	315.27	316.19	315.42	314.96	315.68	316.94	315.63	314.76	315.16	315.23	315.43	314.94	314.43	316.63	315.68	315.99	315.9	317.74	314.61	314.93	315.42	315.43	316.59	315.56	317.62	315.7	316.41	315.25	317.15	315.88	313.53	318.11	317.55	315.23	313.44	316.09	315.86	313.9	315.4	315.62	315.71	315.54	314.48
306.84	306.62	305.86	306.09	306.63	305.91	304.3	306.05	306.74	304.7	305.1	305.09	305.83	306.06	306.99	307.09	306.28	307.02	307.65	304.37	307.74	305.83	306.57	305.31	306.89	304.58	305.76	306.77	306.31	305.56	304.9	304.89	306.3	306.42	306.77	306.79	307.34	305.38	304.93	305.84	305.99	306.03	307.01	307.76	306.7	305.6	305.33	305.91	307.38	305.99
313.92	315.82	315.91	315.34	315.21	316.73	316.84	315.35	314.46	316.86	316.22	318.9	315.55	316.12	316.5	315.25	313.98	316.21	314.24	315.48	316.14	315.62	315.43	315.73	317.27	314.76	315.63	315.4	315.04	315.91	315.05	314.28	316.66	317.87	315.84	316.36	314.34	315.74	314.29	315.23	315.94	316.39	316.84	315.83	314.55	315.13	314.94	315.6	316.02	315.06
313.6	313.8	313.94	314.48	313.82	314.56	312.82	313.57	312.62	313.56	314.76	314.54	316.48	314.04	313.5	314.94	313.42	312.96	315.91	314.16	312.69	313.81	313.63	314.21	315.58	313.55	313.15	314.18	314.09	314.72	314.1	314.17	313.45	313.37	313.3	314.82	314.92	313.61	315.71	315.51	314.76	314.88	315.57	315.08	313.16	315.41	315.43	312.43	315.14	312.92
304.19	304.44	305.37	305.83	305.79	304.54	303.59	303.72	304.75	305.67	302.68	305.4	305.08	304.32	303.03	303.75	303.24	303.97	305.16	304.58	304.74	303.21	304.51	305.24	303.28	303.18	303.54	305.9	305.54	305.58	305.43	304.66	303.71	302.83	304.08	303.57	304.51	304.45	302.6	304.55	305.19	305.64	303.98	303.91	305.16	304.3	304.03	302.86	304.76	303.5
306.28	307.55	306.62	308	306.01	306.69	309.23	306.51	306.51	306.85	307.04	306.05	307.84	305.81	306.01	307.27	307.83	305.22	308.4	305.46	307.54	305.92	307.41	307.84	305.01	306.47	305.51	306.61	306.62	307.02	306.95	305.97	306.15	304.25	306.26	306.92	306.85	307.06	305.24	307.2	306.88	306.08	308.47	305.97	306.43	306.26	307.43	308.77	307.49	308.46
328.57	328.64	327.7	328.87	327.96	330.05	328.99	326.39	327.74	326.33	326.56	327.49	328.13	329.08	326.43	327.32	326.75	327.69	328.55	328.21	327.81	327.3	328.25	327.23	328.28	326.7	327.38	327.39	327.29	327.3	327.19	326.8	327.53	328.91	328.4	328.1	330.59	327.46	326.81	326.77	327.12	329.29	328.29	326.87	328.47	329.04	327.29	328.8	328.14	327.94
312.86	311.84	312.3	315.2	312.46	312.71	312.84	311.79	311.56	314.13	311.27	312.82	312.44	313.06	311.4	311.16	312.12	310.82	311.65	311.63	314.37	311.76	313.39	314.02	315.86	313.66	311.3	312.46	313.55	312.36	311.59	312.44	311.66	313.55	311.03	314.25	311.02	311.93	312.29	314.18	311.33	311.97	313.82	314.23	312.54	312.26	313.89	310.77	312.38	312.31
302.65	303.29	302.73	303.67	302.8	303.39	301.61	301.73	302.63	304	303.13	304.07	303.52	304.22	303.99	304.02	301.86	304.47	303.52	303.68	304.44	300.98	302.63	303.25	303.22	300.9	303.42	304.06	302.99	302.6	303.7	304.07	303.87	304.04	303.13	304.52	303.62	304.32	302.75	304.38	302.85	303.31	304.99	302.53	304.85	303.28	303.29	303.93	302.66	303.7
304.69	305.83	304.41	305.86	305.71	303.78	304.97	306.94	304.93	304.62	306.83	303.93	305.49	305.58	304.73	304.62	306.44	303.99	305.19	304.46	305.63	305.96	305.25	306.28	303.34	305.77	306.35	304.99	304.39	304.33	305.41	305.64	306.04	305.2	305.75	305.52	306.42	305.16	304.88	305.49	304.86	305.97	304.7	304.46	305.25	305.23	305.66	305.68	305.8	305.22
299.32	299.42	300.54	301.57	300.77	297.74	299.45	299.05	301.4	301.29	302.36	299.26	298.22	300.06	300.54	301.12	299.93	298.08	299.8	300.66	298.54	300.57	300.37	299.85	302.3	301.08	301.75	299.15	299.03	300.98	300.99	299.7	301.07	299.87	298.64	300.2	300.48	301.06	298.85	299.35	301.14	300.56	299.23	301.15	300.41	298.1	300.62	298.81	300.1	298.53
294.63	293.31	295.52	291.93	295.12	292.41	294.41	292.69	293.58	295.41	293.48	292.25	293.27	294.22	293.44	296.83	294.32	294.6	294.36	294.2	293.98	293.87	294.92	294.26	295.29	292.35	292.98	293.16	293.64	293.97	294.38	293.53	293.11	294.12	293.76	293.27	294.92	293.67	294.59	295.12	293.25	296.18	295.44	293.87	293.17	294.08	294.84	293.64	294.09	294.1
304.49	305.47	303	303.34	303.28	303.37	302.22	303.52	302.61	303.37	304.7	304.47	302.76	303.16	303.5	303.08	302.79	302.08	303.69	303.1	303.88	304.4	305.04	302.44	303.29	303.19	304	304.53	304.2	302.27	302.34	302.9	302.2	303.01	302.89	305.34	303.99	302.61	302.57	304.24	305.95	302.06	303.35	303.98	304.62	303.04	304.05	302.18	303.58	303.43
319.11	315.71	318.87	317.3	315.85	318.94	316.28	316.63	317.5	316.12	318.39	317.77	316.91	319.24	316.58	318	317.76	317.47	317.44	317.44	316.94	318.26	314.93	317.37	318.41	318.56	317.51	316.83	318.77	318.05	317.93	317.64	316.27	318.93	317.13	319.07	317.57	317.63	316.41	316.97	316.78	318.57	317.96	314.45	319.18	316.76	318.64	318.58	318.03	315.95
319.21	321.34	320.02	320.73	321.09	317.73	318.29	322.02	318.04	318.89	321.11	319.95	319.48	318.85	320.02	320.26	319.02	319.4	320.15	319.54	319	319.08	318.05	319.85	316.38	318	318.09	318.89	317.99	318.55	320.28	317.43	320.46	318.19	318.43	319.81	319.73	318.67	317.75	319.06	317.81	321.72	318.66	318.9	320.17	318.85	318.44	319.28	319.74	318.33
314.88	313.58	313.8	312.66	314.49	314.45	315.85	317.29	313.77	315.54	314.29	315.62	314.19	314.1	314.7	315.83	315.71	314.72	315.16	314.82	315.41	311.59	314	315.52	315.23	314.35	313.31	314.26	315.09	313.43	315.33	314.77	314.82	313.86	316.15	314.74	313.35	315.32	314.42	315	313.4	315.16	315.17	315.31	312.69	313.7	313.93	314.17	313.1	314.17
314.33	313.6	315.35	314.92	315.49	314.69	313.11	312.76	313.31	314.27	314.35	313.23	315.73	312.77	315.47	314.68	314.16	314.42	314.56	315.75	313.19	314.37	314.51	313.84	315.38	312.26	313.38	313.85	314.08	314.31	313.73	315.53	315.32	314.47	314.14	313.19	312.78	314.12	313.55	312.27	314.8	312.8	314.55	315.96	315.25	312.99	314.67	313.56	315.34	314.95
313.54	314.53	313.56	314.02	314.62	312	313.01	313.44	311.91	313.78	311.07	314	313.58	312.92	314.43	313.06	310.98	312.82	312.53	314.49	314.03	311.44	312.51	315.04	313.87	311.59	312.66	312.31	314.05	315.41	313.65	311.67	312.38	313.14	313.68	314.49	312.98	312.09	312.41	312.47	312.19	314.11	313.93	310.27	311.6	312.29	313.18	312.12	314.65	314.55
324.45	325.6	324.25	323.86	325.64	322.05	326.78	323.69	324.51	324.97	325.02	324.69	322.75	325.92	323.61	326.82	324.61	325.05	324.95	324.71	326.21	324.47	324.93	324.77	323.83	324.68	324.23	324.82	323.81	323.94	325.44	325.87	324.92	324.07	323.33	322.69	324.4	324.33	324.68	324.35	325.14	326.8	324.97	323.83	322.16	324.53	324.04	326.15	324.76	325.69
322.88	326.3	325.42	325.36	323.69	323.9	325.04	324.05	325.11	325.76	324.6	325.46	323.95	326.83	324.51	324.78	325.39	324.33	324.94	323.6	324.82	324.73	324.06	327.2	322.58	324.55	323.36	324.89	325.79	325.23	323.54	324.71	324.96	324.19	324.03	326.14	325.31	324.79	325.46	325.51	323.92	324.57	323.37	325.74	322.82	326.08	322.74	324.3	325.32	324.03
314.58	314.55	315.16	314.26	314.96	314.75	313.24	313.78	314.7	315.22	315.25	315.39	314.17	315.67	315.06	315.39	315.84	313.24	315.14	315.24	313.69	315.1	314.8	313.96	317.39	315.42	315.11	312.19	316.07	315.52	313.08	314.3	314.3	315.07	314.9	313.17	313.28	314.7	314.95	315.86	314.87	314.5	314.54	314.81	316.56	316.07	314.81	315.05	312.76	313.47
317.05	316.32	316.35	317.23	317.67	316.16	316.36	317.97	316.29	318.04	317.26	317.69	316.9	316.25	317.22	317.54	317.28	316.84	315.47	317.44	318.13	316.3	315.37	316.68	315.56	317.4	316.73	317.39	316.05	316.17	316.04	315.06	316.27	318.14	317.89	316.18	316.79	316.38	317.44	317.44	315.28	317.58	316.38	317.21	316.5	316.01	316.03	316.36	314.78	315.07
308.62	306.94	308.74	308.39	307.62	307.92	307.78	306.82	307.81	306.92	306.73	305.54	307.97	306.55	307.19	308.4	305.88	308.67	307.53	307.11	305.37	306.74	306.65	306.3	308.28	306.74	305.83	307.46	307.07	306.97	304.86	307.6	307.11	308.41	307.89	306.85	306.37	307.81	305.27	304.97	307.67	305.73	305.83	307.31	308.41	306.74	307.78	308.16	306.73	307.43
294.93	295.16	295.77	294.99	295	296.21	294.81	294.11	295.05	297.37	295.25	294.58	294.1	293.5	294.08	294.73	295.04	294.82	295.07	293.65	292.91	294.82	295.9	295.45	295.39	294.75	295.65	295.62	294.09	294.81	295.58	295.24	296.2	295.21	293.65	297.44	293.72	295.63	296.45	294.44	294.58	294.95	295.05	293.61	295.47	295.72	295.36	295.13	296.73	294.84
294.9	296.22	295.28	295.25	294.46	294.49	294.47	294.01	294.4	294.72	292.8	293.55	293.36	292.7	294.96	296.45	294.92	295.13	293.38	295.99	292.94	293.49	293.31	294.37	295.01	294.71	293.9	293.79	293.24	294.52	294.05	295.52	293.94	293.71	293.61	292.79	293.02	294.12	292.5	293.28	293.11	294.9	294.97	294.26	292.12	293.21	291.93	293.98	294.7	293.4
305.45	305.19	305.39	306.27	304.75	304.24	305.45	305.64	305.2	306.48	306.45	304.26	305.64	304.31	304.11	306.82	305.57	304.17	305.9	304.37	306.29	304.76	303.66	305.26	305.91	305.21	306.29	305.69	305.94	305.27	304.84	305.98	305.17	307.81	304.96	303.75	307.34	306.83	304.98	304.28	305.77	303.94	305.23	303.96	305.12	306.95	305.2	305.99	304.47	306.17
313.68	315.83	313.84	315.74	313.9	314.7	315.76	313.91	315.55	314.61	315.22	313.27	315.3	314.08	315.16	315.74	315.02	315.94	316.06	316.01	315.62	314.56	314.83	315.63	315	316.55	313.59	314.63	315.97	315.09	313.12	314.62	315.94	313.25	315.17	315.59	314.21	316.86	314.04	316.49	313.03	314.59	315.91	313.27	316.04	315.99	314.22	314.78	314.89	316.4
315.56	313.76	314.34	314.02	314.78	315.55	311.91	315.07	313.19	315.66	312.66	316.3	314.67	313.71	313.43	313.74	314.03	315.83	314.69	314.1	313.62	314.17	314.55	314.97	315.66	314.55	315.45	313.47	313.51	316.47	315.25	314.46	313.84	315.69	315.92	314.02	314.05	313.69	316.11	316.04	313.88	316.9	314.88	317.31	315.19	313.43	315.34	316.36	314.41	314.43
301.31	301.61	300.96	300.72	302.65	299.41	301.07	300.05	299.37	299.77	300.66	300.17	299.99	300.99	300.21	301.21	300.51	298.87	298.58	299.71	300.7	301.25	298.04	300.14	299.47	301.51	300.53	301.42	299.32	300.24	300.07	300.56	299.7	301.34	301.18	299.58	300.04	300.57	300.1	299.72	299.72	299.81	301.53	300.43	298.95	299.54	300.62	299.26	300.75	300.55
303.66	304.17	303.26	303.83	304.34	305.04	303.88	304.14	303.56	302.8	304.32	303.45	302.68	305.22	303.64	302.96	303.83	302.36	304.78	303.29	303.8	305.56	303.64	304.76	304.92	303.96	302.79	304.09	303.74	302.11	302.78	302.8	302.33	302.6	304.58	303.42	303.63	303.76	303.99	303.54	304.23	304.25	302.67	302.68	302.17	304	304.45	301.95	303.76	303.56
323.63	323.58	324.75	324.15	324.04	324.42	323.72	325.36	324.61	325.64	324.45	323.22	325.25	323.16	325.46	325.43	325.06	323.62	326.01	322.69	324.29	324.93	323.68	324.94	323.39	325.77	323.31	325.67	325.51	325.33	325.58	325.91	322.49	324.11	324.65	323.79	324.37	323.8	325.15	326.82	324.67	323.14	323.33	324.45	323.99	323.53	324.28	323.91	323.98	325.1
295.66	295.91	294.82	297.01	295.02	295.44	296.95	297.81	294.14	294.9	295.24	294.54	295.43	293.87	295.55	294	293.33	294.69	293.69	293.37	295.7	295	297.04	295.25	295.07	293.3	293.77	296.15	294.86	295.64	295.01	296.58	295.5	296.41	295.25	293.64	294.5	294.72	296.44	295.47	296.91	296.94	294.98	294.7	295.73	294.98	295.25	295.07	294.67	294.76
303.56	303.99	302.6	304.07	305.79	304.68	303.66	303.69	304.69	303.23	304.97	306.19	306.15	305.42	304.92	304.72	303.38	305.47	307.65	304.51	304.95	304.46	306.45	305.97	304.4	305.39	304.77	303.9	305.9	305.47	304.59	306.13	305.44	304.07	303.77	303.15	304.84	304.52	304.59	302.83	304.15	303.75	304.56	305.01	303.09	305.51	304.77	304.48	305.84	303.98
306.37	306.65	303.99	305.9	305.18	305.4	305.06	303.85	305.26	304.11	307.07	306.9	304.53	307.55	305.36	305.23	303.87	304.76	307.54	304.61	304.81	303.27	305.16	305.61	305.78	306.27	305.33	305.06	305.97	305.51	304.67	308.22	307.1	305.65	306.12	303.68	304.45	303.18	305.39	308.47	305.37	305.63	305.19	303.38	305.04	304.98	303.62	305.6	304.17	307.98
305.14	306.12	304.62	305.71	305.69	306.53	306.77	306.36	303.68	303.94	305.15	304.9	304.75	305.57	305.48	304.76	304.55	306.65	306.08	305.93	305.37	304.73	305.4	306.68	306.78	304.5	305.49	305.01	306.57	305.4	305.02	305.87	305.83	306.9	306.28	306	304.21	305.77	304.95	304.97	305.73	304.38	304.46	305.42	304.47	304.18	305.74	306.12	305.66	305.35
294.42	293.48	294.44	295.25	294.1	293.82	295.18	292.4	292.67	294.69	295.43	293.28	294.89	292.68	293.82	294.13	295.76	295.51	294.24	294.69	294.29	292.85	293.6	295.52	295.08	293.93	294.59	293.51	293.73	295.97	294.09	294.13	294.76	293.77	294.47	294.7	293.76	295.06	295.96	294.59	293.78	292.81	294.21	293.41	295.95	293.33	295.99	294.4	294.12	294.53
305.1	303.95	302.92	304.42	305.22	305.74	303.46	304.45	306.12	305.63	304.32	305.62	304.17	302.95	304.87	304.13	305.26	303.27	302.78	303.14	307.28	304.67	305.16	304.23	304.38	305.59	303.61	304.23	304.47	305.32	305.14	305.43	303.81	304.04	304.54	305.66	304.92	304.23	305.71	304.55	304	305.61	304.4	305.25	304.45	304.95	304.65	304.23	306.05	305.64
295.64	293.69	292.86	294.98	292.63	294.37	294.69	294.29	292.48	296.66	294	293.88	295.09	293.95	294.19	294.18	291.86	294.05	294.73	294.29	295.35	293.34	295.42	296.3	294.95	293.81	294.98	293.13	294.93	293.66	294.77	293.93	295.05	291.81	293.9	294.57	295.11	294.48	293.69	294.13	294.71	292.76	293.69	293.58	295.04	295.22	295.43	293.14	294.39	293.91
318.84	317.9	318.73	316.44	317.75	318.84	317.83	317.77	318.12	317.16	317.17	318.21	318.95	318.87	317.05	319.47	319.71	319.95	319	317.73	317.39	315.68	318.35	317.04	319.23	318.3	316.59	318.24	316.1	317.55	317.18	316.73	318.28	317.84	318.27	319.73	317.92	318.66	318.23	316.94	316.47	316.39	319	318.48	317.81	317.99	316.67	317.69	318.4	318.09
316.41	316.77	318.75	316.88	317.48	317.37	316.95	315.76	317.29	315.16	317.16	315.78	315.84	315.29	315.85	315.81	317.13	317.01	315.1	315.73	316.45	316.96	317.14	317.06	316.18	315.6	316.05	319.98	315.96	317.03	315.22	317.07	316.18	316.38	315.17	315.27	315.06	316.93	315.75	314.73	316.66	315.16	317.65	315.63	316.98	316.92	317.16	316.01	316.47	317.32
304.27	302.12	302.32	305.16	302.35	300.4	302.27	303.68	302.83	301.89	305.09	302.86	302.02	301.52	302.81	303.14	303.47	303.61	303.89	302.03	303.63	300.62	303.74	303.98	303.47	301.35	303.97	302.13	302.51	302.59	302.88	302.52	301.78	302.5	301.5	304.4	303	301.62	301.77	302.67	303.53	304.1	303.82	303	302.01	303.36	303.14	303.41	301.64	302.2
294.19	293.87	293.15	293.86	294.81	293.49	294.07	293.16	295.41	293.96	293.5	293.98	292.44	294.33	294.55	295.29	293.88	292.93	294.85	292.86	293.37	293.98	295.29	294.89	295.97	294.17	294.09	295.91	293.83	294	294.07	294.66	294.57	294.12	294.23	293.61	294.34	294.11	294.87	292.74	293.65	294.06	294.53	294.11	295.05	295.09	292.33	294.22	295.23	292.91
313.51	314.56	312.97	315.95	313.24	313.15	312.86	316.04	313.01	313.32	314.89	312.77	315.2	314.1	313.4	314.31	313.6	314.54	313.61	314.74	314.32	313.86	314.15	312.62	314.94	314.37	314.46	313.41	312.81	314.04	313.84	313.95	314.69	313.99	315.55	312.74	314.17	314.47	313.29	313.72	313.47	314.36	312.88	314.7	316.36	312.88	312.98	313.41	315.92	315.56
318.06	319.08	319.77	317.71	319.65	317.96	318.2	318.55	318.53	318.62	318.73	319.48	318.26	317.47	318.2	318.77	318.56	318.15	318.34	317.49	317.81	319.35	319.54	319.39	319.79	318.36	318.41	317.62	318.27	317.82	319.11	318.9	318.95	317.75	317.69	318.52	317.03	319.32	318.73	320.4	318.56	318.54	321.08	319.18	318.92	318.85	319.17	318.83	321.07	317.35
308.76	309.1	309.36	309.19	308.75	309.24	308.09	307.43	306.11	308.37	308.13	308.54	310.58	307.95	306.22	308.9	310.42	310.15	309.83	307.63	309.85	308.52	307.54	308.02	307.69	308.98	309.31	307.74	309.35	308.27	308.97	307.97	309.65	308.18	308.04	308.78	308.55	309.85	309.82	309.9	309.35	310.51	309.75	307.67	309.17	308.81	308.08	309.31	307.47	307.57
327.26	327.82	327.25	326.62	327.31	328.14	326.22	328.42	325.09	328.52	326.13	328.55	326.95	326.75	327.84	325.65	328.34	326.23	325.22	326.94	326.61	327.39	327.88	326.7	328.34	326.25	327.98	326.95	324.57	328.62	326.15	327.55	326.25	328.17	326.6	328.79	325.45	326.6	328.39	327.06	326.73	324.49	327.89	326.08	327.19	327.27	327.29	327.64	325.43	327.1
314.32	314.59	314.19	314.15	313.74	313.9	312.14	314.11	314.76	313.66	316.19	312.79	313.05	312.81	312.77	313.62	312.73	314.47	313.47	312.46	312.94	314.49	314.51	314.81	310.42	313.21	314.17	313.05	314.17	313.71	315.05	313.72	314.45	314.26	313.97	315.45	314.18	314.31	315.45	313	314.15	312.88	314.16	313.13	312.58	312.01	314.89	314.33	312.45	314.14
325.56	325.49	323.69	325.29	325.01	324.58	325.46	323.1	325.08	323.18	325.65	323.5	325.41	324.61	326.44	324.45	323.87	324.23	324.74	323.94	323.78	325.71	324.45	324.97	323.9	324.33	326.17	323.57	324.79	324.19	324.16	322.67	326.78	325.48	326.58	325.42	324.5	322.62	324.85	324.66	324.76	323.78	324.46	324.76	324.1	325.63	323.73	321.89	325.46	324.18
302.57	303.38	304.23	302.7	302	303.78	304.2	302.13	305.68	304.89	304.59	303.12	304.23	304.39	305.21	303.1	303.05	304.48	302.78	304.83	305.76	303.13	303.87	303.98	305.01	306.09	303.66	303.73	304.35	303.65	303.72	304.44	303.67	303.56	304.29	305.52	307.07	303.62	304.16	303.97	302.01	303.15	304.94	303.95	304.86	304.1	302.71	303.19	302.05	302.31
314.27	314.7	314.01	313.26	315.07	314.57	314.36	313.4	314.26	312.02	313.67	313.42	314.02	312.03	311.56	313.84	313.06	313.01	314.85	313.97	312.41	314.06	314.24	311.37	314.94	314.26	313.7	313.73	314.05	313.89	314.18	312.63	313.91	312.04	314.57	314.58	314.53	314.31	313.17	314.56	315.75	314.15	312.65	316.14	314.62	313.38	313.53	314.26	314.55	314.68
295.32	293.77	295.08	295.96	295.77	294.12	296.23	294.31	294.37	295.85	294.64	293.82	294.66	295.45	295.12	293.83	293.21	294.31	295.68	293.21	293.31	294.83	295.85	294.2	294.66	293.91	295.18	295.39	294.8	294.74	295.04	296.7	296.05	294.63	292.99	294.67	294.77	294.55	293.69	293.21	295.2	293.75	293.67	292.35	295.89	294.85	294.51	296.15	293.55	296
308.53	307.5	308.78	311.69	308.75	309.21	309.76	306.85	309.11	308.86	308.78	308.27	309.15	308.18	308.1	308.96	308.7	308.25	307.03	308.06	308.77	309.57	307.93	310.33	308.44	307.05	309.66	308.01	310.26	310.19	309.03	307.91	309.66	307.84	309.48	309.57	308.96	308.51	308.54	308.03	309.2	308.85	307.82	308.56	308.73	310.04	309.22	307.59	309.36	309.07
310.18	309.44	308.97	308.3	310.46	307.15	309.62	310.01	308.81	310.24	309.13	308.42	308.95	308.68	310.87	308.55	310.61	307.43	309.53	310.2	309.92	309.4	307.62	310.35	309.68	308.68	311.13	309.13	308.09	308.7	309.36	310.3	310.24	308.92	309.65	308.88	309.26	309.76	309.44	307.31	308.14	309.13	310.19	308.74	305.24	309.17	308.7	309.29	309.05	309.42
325.89	325.76	325	324.94	325.67	324.18	324.65	325.7	325.64	325.94	325.21	326.23	325.78	323.63	323.38	324.96	325.11	326.09	325.61	325.62	326.88	324.24	323.13	326.06	325.33	326.4	325.41	325.66	325.77	326.88	324.28	325.41	325.33	326.13	325.72	321.76	325.52	325.36	324.41	324.93	326.31	325.56	324.8	325.01	324.48	325.71	324.31	324.74	326.61	326.18
305.26	304.93	302.47	303	305.47	305.72	303.52	305.27	303.58	303.09	303	305.99	304.8	305.97	305.07	304.33	303.14	303.85	305.26	304.47	304.98	303.05	304.28	303.67	305.48	303.58	304.93	303.37	304.65	303.86	302.95	304.51	304.93	303.68	304.77	304.71	304.1	302.9	303.45	305.12	303.67	304.57	305.2	304.88	304.5	305.12	304.45	304.39	304.2	303.49
315.27	316.62	316.09	316.22	315.79	317.47	317.45	317.51	318.35	316.6	316.64	316.46	316.66	316.03	317.35	314.88	316.21	315.8	317.12	318.07	315.9	315.94	318.38	315.44	315.23	315.88	316.03	317.07	316.43	318.24	316.41	316.98	316.47	316.44	316.33	316.67	316.25	315.23	318.85	317.3	316.36	317.24	316	316.24	317.13	316.26	315.67	316.15	316.15	316.31
301.83	301.17	300.9	304.62	301.92	303.17	301.77	302.08	302.92	299.94	299.51	301.81	301.77	301.82	302.15	302.13	303.35	303.46	300.64	302.06	300.39	300.15	301.49	300.98	300.44	300.65	300.88	301.08	302.14	300.74	299.43	302.14	299.24	300.35	299.85	302.21	301.03	302.01	303.76	300.39	301.27	302.85	301.17	300.42	301.3	301.12	302.01	302.25	301.82	300.73
326.67	327.34	325.65	326.17	326.5	327.98	328.04	326.96	326.38	325.33	329.12	327.36	327.52	327.07	326.84	327.57	327.15	327.13	325.54	325.8	326.83	329.33	325.41	327.5	327.14	324.87	325.51	325.39	327.21	327.75	328.93	325.37	326.55	326.58	326.75	326.86	326.52	327.44	326.44	326.21	327.65	327.57	328.45	327.99	325.09	327.42	328.06	326.72	325.01	326.75
302.01	301.96	304.11	301.74	301.79	302.89	302.99	303.8	303.38	302.53	301.53	304.94	303.74	301.74	302.57	302.32	302.87	301.73	304.3	303.21	303.67	303.39	301.5	302.86	303.46	300.63	301.88	302.26	302.85	304.28	303.94	302.64	303.72	300.85	303.58	305.34	303.26	302.15	303.14	302.76	301.52	302.43	303.41	300.37	302.7	303.12	303.58	303.85	300.66	303.24
304.72	306.23	305.08	304.87	305.8	305.4	304.89	305.82	305.8	305.91	305.05	304.3	305.83	304.09	306.52	306.76	306.89	305.73	306.84	305.77	304.21	305.88	305.51	304.4	306.1	306.26	304.89	305.47	304.35	302.18	305.16	305.06	305.06	307.06	306.18	304.9	304.38	303.19	305.73	304.56	304.65	306.83	305.67	304.21	303.82	303.88	304.07	305.4	304.97	303.39
294.69	296.26	294.52	295.26	296.26	296.36	295.23	295.57	295.56	294.31	294.51	295.6	295.29	295.07	294.75	293.46	295.82	295.15	297.23	295.02	295.31	296.18	295.54	295.05	294.68	295.91	294.84	295.7	294.69	294.96	294.83	295.96	297.03	295.76	294.89	294.07	295.3	295.89	293.44	294.58	295.57	294.7	294.37	294.93	296.76	295.17	296.78	296.4	294.83	293.79
303.62	303.48	302.05	303.28	303.46	304.51	304.47	302.37	305.49	304.26	302.66	304.38	303.94	305.09	303.49	302.91	303.37	304.27	303.96	301.85	304.53	306.19	302.5	304.3	303.11	301.82	306.32	305.24	303.32	304.1	303.42	304.84	303.35	303.37	302.38	303.03	301.15	303.71	303.54	304.34	304.18	303.47	302.41	303.53	302.48	301.95	303.76	304.45	301.89	303.66
316.29	315.04	316.13	313.98	315.55	313.21	313.23	316.19	314.26	314.41	313.55	314.43	314.46	315.22	314.86	316.58	314.95	315.18	315.62	316.75	314.88	314.74	316.46	315.41	315.77	316.5	315.4	314.77	315.64	315.29	314.57	314.3	315.07	314.84	314.59	315.92	315.47	314.68	313.99	314.1	313.63	315.51	313.74	314.34	315.67	315.97	314.96	314.85	315.33	314.99
304.86	304.1	304.03	304.1	303.66	305.26	303.85	305.43	305.22	307.23	304.14	303.81	304.29	306.32	304.98	304.03	306.16	305.34	304.73	303.78	303.18	306.7	304.23	303.84	303.49	305.54	305.28	304.52	304.85	304.92	303.55	305.01	305.13	304.97	303.22	304.72	305.22	304.88	305.9	304.83	303.37	307.14	303.65	305.11	306.21	303.13	303.65	304.31	304.27	304.21
328.25	327.75	326.52	329.35	328.81	326.87	328.9	327.02	327.95	328.5	329.77	325.38	329.41	326.33	327.11	328.04	327.53	326.19	328.55	327.2	328.5	327.02	327.71	326.63	327.81	328.59	326.73	327.2	327.89	328.61	328.56	327.13	328.37	330.06	328.03	327.65	328.83	327.6	326.17	327.24	327.25	329.14	326.57	327.92	327.82	327.23	327.01	326.43	327.05	327.09
316.29	317.08	315.31	315.82	315.23	317.01	315.58	317.61	316.22	315.77	314.99	318.08	314.98	316.46	316.25	316.3	316.36	314.59	315.24	315.6	316.13	314.31	315.64	315.93	316.58	315.82	315.84	317.14	316.23	314.24	315.65	316.53	317.06	316.12	317.21	314.7	314.97	315.92	316.38	316.48	315.78	317.05	315.26	315.41	315.37	315.76	317.06	317.73	315.45	313.72
328.32	327.98	326.49	326.57	329.09	329.35	328.1	327.75	327.59	329.76	328.52	329.61	327.86	328.3	327.34	328.77	328.99	328.07	327.86	328.67	329.59	327.92	325.42	328.6	328.52	328.8	328.31	329.43	327.54	327.57	328.11	328.46	328.51	328.86	329.81	328.36	326.24	328.67	328.59	327.93	329.12	328.65	326.98	328.51	326.92	326.8	327.54	326.41	328.61	326.88
313.09	313.53	311.98	312.52	313.81	311.74	313.83	312.89	314.78	311.75	313.63	313.08	312.94	313.36	315.19	311.56	312.34	313.95	313.22	314.07	314.58	313.6	313.94	312.41	313.7	314.15	314.49	313.42	314.69	313.32	313.68	313.02	314.68	312.92	313.7	312.4	313.08	311.39	313.72	312.23	311.6	313.77	314.58	312.34	314.15	312.28	313.88	313.42	314.13	313.51
306.1	305.22	306.79	305.97	305.13	306.33	306.15	307.87	306.81	308.2	306.09	306.46	307.01	307.32	307.41	306.97	308.24	305.41	306.55	307.25	306.79	304.61	305.32	305.36	307.28	305.73	307.28	306.28	307.15	306.47	306.1	306.07	306.45	307.34	305.38	306.61	306.24	306.83	307.5	306.38	306.06	306.61	307.11	305.84	304.46	305.24	306.36	306.87	309.06	305.79
305.6	306.22	305.69	305.22	304.96	303.51	305.39	305.86	305.79	305.1	306.85	304.62	306.12	305.1	304.12	304.58	302.78	306.01	305.64	304.3	305.69	304.86	306.18	305.17	305.52	303.48	305.69	303.97	304.23	303.56	305.89	305.72	304.88	304.48	304.7	304.17	305.23	306.32	305.14	304.17	306.2	306.4	302.38	304.51	304.6	305.53	303.23	304	304.31	304.23
302.3	301.81	304.25	302.99	302.98	303.48	303.06	301.85	304.92	303.71	302.76	304.08	305.28	302.42	304.1	303.58	303.29	302.77	304.74	303.63	303.64	303.86	304.89	303.92	303.96	302.26	303.91	304.07	303.45	303.48	302.46	303.61	305.41	304.43	304.12	304.28	305.19	304.67	302	304.24	304.07	303.85	301.5	302.61	303.78	304.12	302.44	303.43	302.78	303.71
304.44	304.22	304.81	302.84	304.35	303.76	305.15	303.5	303.95	303.75	306.98	304.54	304.44	304.33	305.25	304.09	304.09	304.71	302.95	303.63	302.36	304.41	304.67	304.19	305.69	305.24	304.18	304.03	303.46	303.67	304.58	305.26	304.35	302.75	304.74	304.55	305.05	304.77	304.17	303.12	304.88	303.68	303.27	305.22	304.08	304.45	304.07	303.55	303.86	304.43
315.34	315.6	314.83	315.77	314.75	313.35	314.91	314.32	314.4	315.87	314.05	314.29	314.42	316.13	313.17	316	313.81	313.52	314.85	314.35	314.93	313.43	313.61	313.08	314.84	313.01	314.39	314.33	315.34	315.02	312.75	315.51	313.68	316.27	314.32	314.45	314.64	315.24	316.66	315.64	315.2	314.32	315.22	314.26	313.22	315.49	315.55	316.27	316.02	313.3
303.59	303.9	304.36	302.96	304.94	305.1	303.36	305.84	303.84	302.6	304.15	304.63	303.05	304.05	303.82	304.45	304.18	302.96	304.97	304.71	302.77	303.18	303.52	306.05	303.05	303.7	303.58	301.89	304.21	304.75	303.71	304.67	304	303	305.18	304.14	302.08	301.25	305.03	304.2	304.4	303.37	302.66	304.66	303.3	304.97	304.42	303.23	302.83	303.71
313.94	315.58	315.84	313.75	316.7	312.2	313.95	314.54	314.42	315.8	314.87	314.31	316.44	315.68	314.79	315.93	315.91	313.77	315.71	316.41	314.78	315.62	313.85	314.56	316.27	314.09	314.91	314.08	314.81	315.51	316.11	316.12	316.14	314.92	314.85	315.41	315.59	314.92	315.17	315.43	313.82	313.91	315.09	316.93	314.1	315.57	315.25	315.22	315.44	315.62
315.21	316.8	314.19	314.29	315.53	313.66	316.27	316.49	314.5	316.15	314.4	315.66	314.96	313.57	316.12	314.41	316.11	316.78	315.95	314.24	314.61	316.33	314.47	315.16	316.29	315.06	314.52	316.47	313.83	315	313.56	314.45	314.89	315.87	313.88	313.69	315.13	314.9	314.28	314.88	312.65	312.76	314.5	316.14	315.62	315.03	314.37	313.02	314.22	315.86
310.32	310.71	310.49	310.06	310.57	311.39	309.68	311.34	309.93	309.86	310.95	309.47	309.77	310.37	312.51	309.48	312.11	309.89	312.11	311.16	311.27	312.01	311.02	309.44	310.91	309.85	309.97	310.54	310.37	310.71	309.57	311.24	308.82	310.89	309.96	309.34	311.35	311.1	312.25	310.84	310.8	310.91	311.3	310.88	309.26	311.14	311.58	311.24	310.4	311.56
303.96	304.72	302.05	303.06	303.48	305.93	303.73	305.24	305.54	304.62	305.67	301.65	304.05	305.51	304.8	305.13	305.21	304.09	304.75	302.58	304.1	305.57	303.5	306.09	306.59	304.44	303.97	304.78	305.17	304.84	305.17	305.28	304.21	304.38	305.41	303.16	305.13	305.53	303.58	304.31	304.5	305.36	305.13	304.98	303.6	304.9	302.91	304.97	304.57	304.52
310.14	311.22	311.45	311.26	312.87	311.28	309.73	310.48	313.78	312.4	311.23	313.05	313.75	311.53	312.35	312.27	313.47	313.41	311.28	311.18	312.54	310.78	312.83	312.07	311.81	314.27	311.25	312.27	312.91	312.99	311.87	311.31	313.63	312.89	312.51	312.13	314.14	312.46	313.86	309.49	312.25	312	312.23	311.92	311.76	311.05	311.1	312.83	310.46	311.69
303.7	303.52	302.72	303.68	302.32	302.31	303.95	300.28	304.68	302.16	304.19	302.92	303.11	302.24	303.05	302.43	302.56	302.61	302.97	301.23	304.34	302.77	303.69	304.34	303.55	301.58	304.68	306.03	303.72	302.1	302.96	303.5	302.99	302.14	301.56	303.46	303.33	302.3	303.3	303.81	302.3	304.16	302.92	303.87	302.8	303.45	302.97	304.22	304.47	303.69
305.92	305.49	304.82	305.76	303.96	306.36	302.74	303.37	303.43	303.7	304.94	304.21	303.5	306.48	307.02	304.4	304.26	305.89	303.7	304.36	306.77	304.29	303.37	302.51	304.63	305.05	301.77	305.24	304.32	304.94	304.11	304.35	304.92	303.84	306.13	304.04	304.69	306.45	304.5	305.03	304.97	305.18	305.24	303.16	305.3	304.46	304.07	303.85	303.88	305.54
309.8	309.4	310.1	312.19	310.87	310.62	309.17	309.65	310.3	309.9	309.55	309.59	310.04	309.33	309.31	310.69	309.13	310.03	310.29	309.9	311.96	309.52	308.79	309.27	310.6	309.71	307.86	307.96	309.2	311.2	308.78	310.24	310.75	310.11	308.31	310.27	308.53	309.63	311.71	310.94	310.76	308.38	309.57	309.52	309.59	309.01	309.25	309.32	308.9	311.11
295.35	296.84	297.56	297.02	295.47	296.33	296.57	297.55	297.66	297.82	296.38	295.9	297.12	297.25	298.14	298.19	297.24	299.01	296.16	295.64	296.04	296.52	297.73	297.19	297.06	298.44	296.31	295.3	299.15	295.33	297.03	297.98	296.44	294.78	298.65	297.12	296.64	297.19	297.53	297.69	296.66	298.77	297.34	295.9	297.14	297.35	298.68	299.51	295.85	297
299.78	297.41	301.06	299.89	300.32	299.69	300.49	297.95	300.89	299.25	301.08	298.63	300.04	299.34	301.72	299.52	298.8	300.54	298.95	299.46	300.94	299.74	298.83	299.65	300.77	301	300.93	299.39	298.4	299.5	300.06	299.5	299.49	300.25	301.97	300.15	299.49	300.84	300.97	299.95	298.94	300.11	299.45	298.65	298.63	299.67	299.65	300.03	300.46	300.68
300.93	302.79	303.33	300.39	302.12	302.66	302.44	302.28	304.33	301.17	301.46	300.59	301.35	301.75	301.03	303.8	303.31	302.75	301.32	301.6	302.33	302.32	304.33	302.48	302.92	301.32	301.73	302.08	304.72	303.78	301.62	302.04	303.41	303.42	301.95	302.81	302.22	302.89	303.1	300.68	302.88	303.21	302.94	302.68	301.99	300.91	301.12	301.39	301.29	302.31
302.84	301.17	302.31	302.05	301.55	304.12	302.91	303.24	302.12	305.09	303.04	302.63	303.19	301.49	303.77	302.1	303.1	302.2	303.12	302.93	301.83	302.44	302.82	302.67	304.4	303.57	303.24	303.26	303.26	302.12	304.83	304.23	303.6	303.12	304.43	303.62	303.15	301.54	302.12	303.69	301.44	303.03	303.41	304.08	303.16	303.66	302.86	303.61	301.61	301.84
299.49	300.06	300.57	304.02	301.64	299.35	300.4	300.63	299.33	300.75	299.56	299.31	299.88	301.03	299.9	298.83	300.68	300.77	299.87	298.15	299.27	301.59	298.49	299.96	300.22	297.83	299.7	298.64	299.52	301.14	300.44	300.61	300.6	300.42	302.6	300.39	300.75	300.09	301.67	302.5	299.13	300.64	299.9	300.22	297.82	299.68	299.7	300.53	299.32	299.18
304.33	305.03	303.38	304.63	303.65	303.96	303.86	304.64	303.1	306.22	304.28	305.11	304.14	304.38	305.93	304.3	304.02	303.42	302.91	302.91	302.8	304.49	304.71	305.34	305.57	304.34	304.52	305.14	304.5	304.98	304.63	303.93	304.99	302.51	304.32	304.94	303.64	305.19	304.95	304.39	303.75	303.58	303.4	304.55	304.13	304.86	304.63	303.16	303.09	302.8
310.67	311.58	311.73	311.74	311.19	311.01	312.17	312.37	310.53	314.13	311.31	313.3	311.34	310.86	309.87	312.53	311.66	310.49	311.25	311.11	312.07	312.14	311.59	310.22	311.49	310.44	312.03	312.24	310.59	312.91	311.36	311.32	310.51	310.35	311.88	311.91	310.45	311.51	313.01	310.7	311.83	312.24	311.57	310.13	312.25	310.49	311.72	310.53	312.74	311.19
314.09	314.2	312.86	314.09	313.5	312.86	314.58	312.1	313.89	313.28	313.43	312.31	312.78	312.15	313.96	312.89	314.32	312.86	312.06	312.71	312.31	313.8	312.92	313.52	313.82	311.84	314.72	312.77	313.17	314.01	313.17	311.56	312.73	312.7	312.56	314.09	313.86	311.15	313.95	313.05	314.76	313.2	312.38	314.56	313.08	311.64	313.39	312.08	311.77	314.87
299.68	301.03	301.2	299.69	301.26	301.65	299.58	302.3	298.83	300.86	300.87	299.55	299.29	299.75	301.12	300.85	301.86	299.85	299.36	299.93	301.98	299.92	299.67	299.43	302.1	299.62	300.62	302.11	301.3	301.18	299.11	300.03	300.38	298.09	300.24	299.66	300.15	298.65	300.2	300.56	300.54	300.72	299.64	298.74	299.28	298.53	300.76	300.1	301.46	298.56
297.25	296.31	296.34	296.6	298.41	296.44	296.07	297.22	296.88	297.96	296.55	297.18	296.65	298.8	296.99	298.1	298.18	297.11	296.09	297.05	296.47	296.95	297.45	297.74	296.11	297.03	295.77	298.18	296.44	295.43	295.9	297.41	294.98	295.76	295.46	298.08	297.34	297.07	295.4	297.08	296.95	296.18	297.76	295.1	297.11	296.83	297.69	297.29	295.91	297.21
317.19	319.47	322.02	319.78	318.83	318.51	318.48	319.64	319.59	319.48	320.05	318.99	319.33	318.29	319.39	320.36	319.09	318.18	319.05	319.75	320.2	319.87	322.51	320.28	318.41	318.91	318.44	319.91	318.56	319.2	318.52	320.01	322.27	319.72	319.4	319.45	318.25	320.22	319.43	320.45	320.64	319.53	319.53	320.02	319.82	319.31	319.54	317.42	320.45	319.02
313.06	312.12	313.24	311.73	313.78	312.03	313.13	312.78	314.44	312.35	312.14	313.25	311.99	312.15	313.94	312.59	313.7	313.21	311.52	311.53	312.34	312.58	312.38	312.63	312.06	311.75	311.56	313.64	314.75	311.37	315.31	311.62	314.4	312.28	313.2	311.47	313.66	312.22	314.23	311.34	313.31	313.46	312.44	313.61	313.54	313.19	311.93	313.02	313.94	312.25
302.88	303.59	303.63	302.33	303.42	302.89	302.98	302.31	302.57	303.69	302.16	302.96	301.83	301.35	301.84	303.77	302.66	302.99	301.45	300.77	302.66	302.18	304.01	304.28	302.95	304.31	303.43	304.22	303.21	303.04	300.53	302.94	302.78	302.31	304.57	304.57	302.87	303.42	303.33	300.88	302.6	302.9	302.28	301.69	304.07	303.28	303.75	303.13	301.85	302.84
295.94	298.32	297.14	296	298.02	297.49	298.32	297.74	297.47	296.25	296.03	298.94	298.34	295.83	298.34	298.54	296.63	298.92	298.6	296.5	297.07	297.97	297.8	295.36	296.87	296.48	296.34	295.96	296.9	296.87	298.02	296.83	298.18	297.47	297.16	295.74	298.91	296.61	295.54	297.17	297.23	296.48	296.55	296.31	296.09	294.61	296.82	298.12	299.31	298.38
312.19	312.52	312.49	313.28	313.17	312.68	313.27	312.91	313.19	313.54	312.68	313	313.19	312.52	313.69	312.55	314	313.78	313.17	313.75	314.84	312.45	314.4	311.42	311.35	313.98	313.44	312.69	312.18	311.87	315.44	312.93	311.24	313.41	314.39	314.23	311.93	314.89	312.38	314.46	311.28	312.88	312.44	314.2	311.33	314.36	310.44	312.74	312.43	314.34
298.99	299.09	300.84	299.29	299.85	301.12	299.67	298.88	301.41	300.26	299.42	301.75	300.01	297.75	299.74	299.4	300.1	300.06	300.92	300.22	300.69	298.97	300.88	299.64	301.58	300.42	299.83	299.85	299.33	299.74	298.81	300.73	300.72	300.52	297.99	298.84	300.45	301.37	299.85	299.01	300.54	299.89	299.53	300.17	299.84	300.36	300.31	301.65	298.18	300.35
295.14	294.21	294.31	293.54	293.66	293.71	294.91	294.09	293.97	294.95	295.22	294.02	293.15	292.94	294.13	292.75	295.06	296.21	293.68	295.13	293.85	293.59	293.27	292.23	293.61	292.79	293.72	294.04	294.09	294.17	295.08	294.52	294.83	294.8	295.71	293.46	294.2	293.9	295.28	294.09	294.44	294.88	294.97	293.62	294.52	293.48	294.27	295.12	295.36	295.76
315.29	315.06	313.35	314.38	315.62	313.8	314.82	314.81	314.99	316.18	316.12	314.82	316.34	316.07	313.56	315.74	313.52	315.63	313.84	315.64	315.64	316.68	315.45	314.72	314.16	314.36	314.51	315.28	316.15	315.62	315.53	315.58	313.42	315.21	314.03	315.48	314.17	314.65	316.5	315.74	314	314.88	315.7	316.04	313.37	315.59	316.61	315.67	316.99	313.46
315.06	310.83	313.63	313.5	313.36	312.76	312.94	314.8	313.96	313.5	314.36	314.56	313	312.9	313.29	314.46	313.3	315.28	312.13	311.8	314.04	312.3	314.47	313.29	314.61	313.17	313.65	312.5	312.62	313.26	314.72	314.12	312.73	315.55	313.71	314.19	313.81	314.05	313.24	314.15	314.08	312.3	313.29	314.43	313.86	313.72	313.67	314.48	313.81	314.63
304.56	305.41	304.17	304.38	304.27	304.97	305.08	304.35	303.61	306.95	304.22	305.93	303.01	304.55	303.41	304.62	304	305.23	305.14	304.33	305.03	303.73	304.76	303.53	304.21	303.27	305.66	303.81	303.76	305.06	304.3	302.47	304.07	302.68	305.19	303.86	304.31	304.05	303.23	303.87	304.45	303.18	305.16	304.89	302.85	305.41	304.13	303.29	305	302.99
305.59	305.06	303.92	303.89	306.08	304.53	304.54	306.41	305.12	304.32	304.77	305.24	303.69	305.49	303.46	304.74	304.37	304.71	304.09	305.43	304.81	306.75	305.53	307.28	304.4	306.29	306.34	304.11	304.24	305.15	304.73	303.79	304.85	303.56	304.85	303.86	306.49	304.84	304.11	306.04	303.24	306.3	303.54	304.23	303.34	304.53	303.8	304.36	305.17	303.64
313.53	315.54	313.61	314.75	314.67	315.99	313.5	313.48	313.66	312.62	316.44	316.42	314.17	315.7	314.99	315.76	314.6	316.67	314.14	315.02	315.52	314.16	313.73	314.92	316.66	314.51	316.1	315.13	313.97	315.88	314.5	315.5	315.3	313.15	314.57	315.58	314.95	317.15	314.51	314.49	315.21	315.16	314.41	313.32	315.56	312.74	313.83	316.91	315.45	315.49
300.42	301.05	302.35	302.53	302.34	300.58	300.05	301.02	302.06	300.14	302.01	298.2	302.33	300.41	302.07	299.4	300.78	301.39	301.03	299.74	301.05	300.65	302.12	300.04	301.02	302.1	303.37	300.86	299.74	300.57	300.67	301.49	302.27	301.64	299.66	302.4	300.99	301.54	302.07	301.67	300.45	301.12	299.81	303.08	300.92	300.44	301	302.67	299.31	300.53
306.97	305.22	305.89	305.83	306.81	305.69	308.89	306.03	306.88	305.71	305.54	305.31	304.64	306.19	307.14	304.95	306.29	305.75	306.05	305.92	304.91	306.75	307.67	306.45	304.31	307.7	306.39	306.86	305.09	306.3	306.12	305.3	305.62	307.07	306.72	308.6	306.04	305.83	305.3	305.19	305.61	305.96	307.17	304.23	306.25	306.64	304.9	308	306.61	307.5
314.33	313.29	315.28	313.42	313.75	313.61	314.38	314.06	313.5	314.22	314.93	313.19	312.53	315.15	315.87	315.32	314.06	313.4	316.49	314.46	313.24	313.69	312.61	312.79	314.01	312.46	314.07	314.33	312.83	311.53	313.54	313.56	314.79	314.03	313.31	314.03	312.54	315.11	313.77	316.22	312.97	314.85	314.34	313.99	314.36	315.15	315.86	313.97	312.62	314.34
304.44	303.58	306.25	304.4	305.12	305.39	303.99	303.75	304.86	303.61	302.5	304.54	305.06	303.8	304.4	303.82	304.72	303.48	304.71	305.77	304.66	302.79	303.11	304.87	304.07	304.25	304.78	303.68	306.02	304.3	305.17	305.22	304.84	304.7	303.55	304.1	304.83	304.35	304.5	303.52	304.29	304.56	304.83	305.51	301.31	305.75	303.45	304.57	306.34	303.1
306.53	306.9	306.66	306.46	306.58	306.47	307.37	307.59	308.37	307.36	306.42	308.79	308.52	306.57	307.08	306.29	306.61	306.81	305.52	307.19	306.05	307.77	307.69	304.91	307.88	305.66	307.49	306.11	307.64	305.8	307.29	306.77	306.16	306.97	305.17	306.05	306.29	306.02	305.76	306.67	306.3	305.79	305.86	305.57	306.25	307.28	306.18	305.57	306.82	305.92
327.93	328.85	329.18	327.95	325.73	327.4	327.7	327.55	327.95	328.61	327.8	327.56	328.48	327.35	328.86	327.57	327.5	327.87	327.77	329.14	326.96	328.77	325.15	326.04	328.48	328.68	328.17	327.93	328.68	327.06	326.49	328.49	326.73	326.26	327.89	327.71	327.62	327.53	328.08	328.99	327.6	327.9	328.33	328.73	327.74	326.6	325.93	327.53	326.95	326.73
313.37	313.45	314.23	314.07	314.89	314	312.78	314.68	312.99	312.81	313.8	313.18	313.33	314.36	314.56	313.87	315.92	311.2	314.56	313.62	314.42	313.67	314.84	314.28	312.34	313.31	314.18	314.35	313.97	314.73	313.62	313.29	314.25	313.65	313.22	315.62	312.98	313.02	313.49	313.76	314.51	314.59	312.65	314.72	313.57	314.31	314.12	314.25	312.85	314.33
314.99	315.9	315.89	315.08	313.75	316.86	316.91	315.24	315.44	314.97	315.22	315.29	315.64	315.93	314.81	316.86	316.61	316.35	316.36	315.96	316.04	315.8	314.37	315.14	316.16	315.84	314.77	317.34	315.81	316.98	314.95	315.04	315.56	315.51	314.97	314.94	317.16	315.45	317.53	315.28	315.67	316.99	316.67	315.45	313.96	314.83	315.71	317.95	314.88	316.08
296.91	295.65	296.07	295.21	293.1	295.86	294.34	294.73	297.2	296.38	291.95	294	295.14	294.09	295.63	296.2	296.18	293.51	294.33	295.03	296.22	293.88	295.16	294.85	294.49	295.52	295.17	295.45	294.68	295.27	293.88	295.08	294.38	296.16	293.93	295.38	294.44	294.26	296.01	296.54	294.79	297.25	296.91	294.78	294.04	295.5	296	294.86	294.79	293.11
310.72	309.66	311.82	311.89	310.19	313.35	311.71	310.04	311.87	312.08	310.65	310.06	311.77	312.49	312.14	310.93	312.63	312.81	312.4	310.33	311.07	312.9	311.9	312.6	309.7	311.82	311.45	311.43	313.23	310.94	311.34	311.62	309.78	310.29	311.1	311.71	313.06	310.96	310.33	311.37	311.46	310.37	313	312.02	311.08	312.38	311.1	310.37	312.65	312.48
318.18	317.31	317.1	318.17	317.02	317.1	317.47	316.54	317.46	314.57	318.06	317.04	316.48	316.84	317.49	318.76	317.08	317.65	318.18	318.78	318.55	317.29	317.62	315.75	316.65	316.07	316.97	316.77	316.82	316.15	317.39	318.11	318.71	317.2	317.05	317.11	318.61	318.89	318.23	316.97	315.67	317.19	317.51	315.71	316.69	318.39	318.9	317.64	316	317.18
301.57	302.74	302.53	302.99	302.47	300.36	301.95	302.43	302.06	302.39	303	301.91	302.37	302.84	305.48	300.71	301.83	302.85	302.15	303.23	301.06	302.85	304.14	302.88	300.91	302.08	304.22	300.46	302.83	301.44	303.17	301.87	303.13	301.99	301.41	300.88	301.63	301.23	301.92	302.93	302.7	302.91	300.55	300.8	303.78	302.2	301.63	300.52	303.72	301.22
303.53	302.52	303.66	305.11	302.35	302.95	302.8	302.78	304.02	301.3	303.29	302.5	303.13	303.27	303.26	304.89	303.49	303.76	304.36	304.97	303.16	304.04	303.62	304.57	303.6	304.26	301.81	302.44	305.32	303.3	304.44	303.3	303.9	302.79	303.6	302.82	303.42	304.26	304.36	302.82	302.9	303.32	304.96	301.44	303.25	304.07	300.68	305.58	304.51	302.53
303.08	302.98	303.6	302.84	302.7	303.51	302.08	303.01	303.81	303.18	303.23	303.11	303.69	302.93	304.08	303.13	302.85	304.46	305.25	303.11	303.46	302.48	303.44	302.67	304.5	303.39	302.91	301.82	303.41	303.42	303.26	303.83	303.64	303	304.37	303.37	304.18	304.96	305.57	304.56	303.36	303.96	303.84	303.62	303.47	302.77	304.54	304.04	302.66	302.46
320.23	320.61	318.47	320.01	320.71	319.14	319.63	317.64	319.52	317.82	319.65	317.93	318.86	319.39	318.27	320.13	319.23	318.9	319.5	318.79	319.68	319.28	320.24	320.53	320.41	320.27	318.54	319.8	318.76	319.61	319.19	318.62	321.13	318.88	319.78	318.28	319.4	320.75	319.35	318.33	320.05	319.19	320.13	318.83	318.95	319.65	318.78	319.84	320.31	320.23
310.56	311.59	313.53	312.34	312.53	311.9	314.15	311.67	312.03	313.81	312.82	310.87	310.38	312.33	310.97	314.28	312.88	311.92	312.71	312	312.19	312.99	312.09	313.28	313.4	312.7	312.47	313.28	312.55	313.49	311.3	311.7	312.83	311.11	313.02	314.14	313.18	313.58	312.2	312.71	313.39	312.47	312.52	313.1	312.2	314.51	311.85	312	314.12	313.34
303.76	303.81	304.12	304.11	304.6	305.19	306.51	304.61	304.11	304.56	304.21	304.83	305.8	305.06	305.43	305.33	304.46	302.77	302.72	303.45	303.6	304.81	305.51	304.03	305.81	304.7	307.27	305.45	307.75	305.12	304.74	304.79	306.15	303.54	304.05	303.86	305.45	304.14	304.53	304.89	304.11	304.44	304.92	303.06	305.97	304.56	305.18	304.85	304.33	304.01
319.01	317.69	317.73	318.57	318.42	320.86	319.61	318.06	319.33	318.48	316.02	317.97	319.06	317.53	317.68	317.97	317.69	317.61	318.76	319.3	317.47	316.39	319.35	318.01	318.51	317.29	317.99	318.68	318.34	317.08	318.71	318.36	317.54	318.58	317.19	318.15	319.82	316.91	319.43	318.96	318.36	318.35	318.46	317.34	317.2	318.03	316.2	317.29	316.59	317.9
293.2	293.97	295.16	294.72	295.18	295.3	293.61	292.53	293.55	294.02	295.47	294.32	294.04	294.09	293.42	292.63	294.1	292.58	294.54	294.67	293.05	295.07	294.33	293.78	293.64	296.08	295	294.78	294.15	292.79	294.35	294.84	293.72	292.23	294.87	294.35	293.29	294.26	293.38	292.81	293.24	291.67	293.64	292.97	294.19	295.16	293.53	292.79	295.34	292.78
311.6	311.81	310.66	311.3	310.59	310.19	309.53	312.07	311.81	311.83	308.9	312.52	311.27	309.53	311.43	311.4	311.76	310.11	310.25	309.16	309.01	309.89	310.44	311.26	310.6	311.43	311.01	311.24	309.56	309.94	309.67	311.56	310.35	312.29	309.61	311.74	310.51	311.45	310.75	311.71	311.96	311.63	311.14	311.71	310.13	311.15	312.37	310.52	311.96	309.33
316.37	316.07	317.22	315.55	316.47	315.8	317.16	317.16	315.51	316.53	317	317.23	317.07	315.99	316.15	316.51	315.07	317.61	315.62	317.83	317.53	317.16	315.87	316.12	316.98	316.96	317.16	317.06	316.34	316.96	316.06	317.24	317.12	315.61	315.5	316.3	315.1	315.68	315.68	316.84	315.54	316.42	315.62	316.34	315.46	316.07	317.1	315.83	316.33	318.04
294.13	294.46	293.44	294.02	294.54	293.78	293.94	294.03	295.61	293.66	293.32	292.49	294.61	294.85	294.33	293.75	292.94	293.04	292.64	294.95	294.73	294.66	294.51	294.76	293.34	293.71	294.71	296.17	295.23	295.4	293.77	294.24	294.55	294.52	293.22	293.37	293.92	293.82	293.66	293.47	293.4	292.63	292.38	293.33	294.34	295.68	292.8	295.55	293.13	294.95
303.01	301.49	302.22	300.93	302.21	302.99	302.23	303.68	301.52	302.33	302.14	303.23	301.93	302.4	300.25	303.01	302.51	303.6	301.82	301.59	302.65	302.58	302.09	303.59	302.31	302.94	301.23	301.98	300.85	302.11	301.42	302.72	303.53	302.03	303.84	304.13	301.08	301.21	303.12	303.56	301.82	302.66	301.55	301.36	302.43	301.68	302.76	301.99	302.4	302.12
316.13	317.86	316.68	316.75	316.15	315.54	315.21	316.28	317.69	315.92	315.41	317.58	317.26	317.37	314.69	315.67	315	314.71	315.99	316.92	317.66	315.57	318.48	316.77	317.97	315.99	317.73	315.6	317.91	317.31	315.87	317.41	316.76	317.23	317.51	316.96	316.7	316.66	317.5	318.27	315.94	315.94	315.93	314.69	316.83	314.96	316.14	316.49	316.58	315.58
315.75	316.73	316.39	315.89	317.4	319.81	317.02	316.43	317.02	315.19	317.48	314.29	317.12	316.51	318.03	317.02	317.64	315.27	318.82	316.04	316.24	316.93	317.24	316.64	316.85	315.92	316.34	314.74	315.06	315.76	317.39	316.26	316.62	315.48	316.49	318.41	316.56	316.1	315.82	318.61	315.04	315.81	316.59	317.33	316.81	316	315.8	317.91	316.37	316.08
301.48	300.68	302.75	298.62	301.35	301.17	302.83	300.37	300.59	301.06	303.39	301.13	302.24	300.55	299.52	302.85	302.26	300.73	300.73	300.49	301.2	300.55	301.45	302.49	299.38	301.33	300.19	300.89	301.68	301.78	300.71	301.32	302.46	303.42	300.78	301.31	302.38	301.07	300.51	301.25	300.06	301.38	301.09	301.5	300.95	300.31	301.9	300.81	299.91	302.45
295.08	296.22	296.33	296.98	296.07	296.7	296.86	296.76	295.06	296.18	298.11	297.65	297	297.73	296.88	297.43	295.14	297.28	297.38	297.46	298.23	296.17	297.7	296.59	296.19	296.31	296.31	296.13	295.39	296.67	296.81	297.68	296.75	297.54	296.81	297.13	297.29	297.06	296.63	296.4	295.48	296.53	297.27	297.4	296.47	298.09	296.76	295.79	295.49	296.68
327.84	326.28	329.05	328.3	328.53	327.98	326.73	328.95	328.77	326.32	328.86	327.94	327.57	328.4	327.53	328.97	327.22	328.58	328.2	328.17	328.75	328.13	328.46	329.02	326.16	329.41	328.69	327.32	328.01	327.28	329.06	326.32	327.51	328.88	330.7	326.94	326.12	328.89	329.23	327.89	329.31	327.53	329.51	327.88	325.29	327.33	327.64	328.06	327.44	327.72
304.39	302.53	303.31	302.86	302.37	303.65	304.08	302.6	302.77	302.64	301.83	303.57	302.19	300.98	303.9	303.63	305.08	301.85	302.28	302.55	301.84	303.51	303.4	302.91	303.44	302.1	303.89	302.74	302.98	303.5	303.57	303.04	304.27	303.82	302.87	302.65	301.3	303.08	303.21	304.62	302.91	304.89	302.65	302.85	302.88	302.95	303.36	302.6	303.1	302.29
312.23	312.58	311.65	313.08	311.36	310.98	311.98	311.29	311.62	310.82	311.81	311.74	311.79	310.52	311.78	314.33	311.92	312.05	311.63	312.3	312.21	313.61	312.53	311.47	311.95	313.9	311.47	313.06	312.82	311.82	313.61	311.31	313.18	311.5	311.69	311.35	311.71	312.19	311.91	310.97	313.08	310.23	311.91	312.2	309.95	311.08	310.49	311.31	313.65	314.17
302.68	303.59	304.25	301.9	302.33	303.32	303.17	302.94	303.57	304.12	302.95	303.8	304.37	303.48	301.44	302.38	303.87	303.48	303.62	304.11	302.47	303.34	301.43	302.91	302.49	302.59	303	303.76	303.67	303.06	303.4	301.67	301.6	301.82	304.93	303.61	303.19	300.37	302.47	302.32	301.44	303.7	303.95	303.54	302.93	301.66	304.63	304.17	303.78	302.59
328.9	327.31	328.58	329.8	329.98	327.89	329.51	328.71	329.65	328.55	327.98	328.13	329.84	329.07	328.09	327.62	326.98	328.25	330.15	329.37	329.33	328.17	330.66	328.28	327.66	329.59	328.05	328.26	328.66	327.36	328.07	328.54	328.53	328.34	330.48	330.12	328.56	327.76	328.11	328.57	328.19	330.75	328.88	327.83	328.92	329.23	329.17	327.7	328.16	328.62
328.73	328.63	328.05	329.48	328.4	328.78	327.23	328.78	327.76	327.97	328.6	328.54	329.09	330.07	329.26	328.47	328.73	328.88	327.74	329.5	328.8	328.9	328.93	328.95	329.12	328.82	328.97	328.9	329.52	329.05	328.24	329.9	327.46	328.31	329.04	327.41	328.97	328.1	330.03	327.34	329.22	327.91	330.33	326.52	328.9	327.24	328.8	328.34	330.03	329.64
311.09	312.44	311.17	312	310.33	309.66	311.36	309.03	309.76	308.84	310.19	310.5	311.33	309.76	309.89	307.44	308.55	310.18	312.08	309.83	310.72	311.7	310.39	312.21	310.79	310.93	309.88	310.29	310.68	309.19	310.62	310.8	309.97	308.2	311.09	310.97	311.01	312.19	311.28	310.96	310.84	309.74	311.02	310.78	309.5	311.5	310.43	311.21	311.31	311.46
292.73	292.77	292.74	293.95	295.66	293.72	293.06	293.96	295	293.71	295.04	293.49	293.48	294.74	295.42	296.33	293.79	291.78	292.48	294.13	293.05	294.65	294.02	291.8	296.43	292.21	294.51	295.27	292.2	294.26	294.68	294.31	294.8	291.71	293.7	294.51	294.65	293.88	295.66	294.36	292.98	293.47	293.7	293.76	293.54	295.65	294.84	294.97	293.36	294
306.11	305.01	305.96	306.46	306.06	306.56	306.92	306.05	306.73	306.47	306.28	305.93	306.61	305.85	305.77	304.92	309.53	305.76	306.44	303.18	305.65	307.13	305.9	304.58	305.07	306.16	304.83	306.23	305.06	306.22	305.62	307.21	307.45	306.31	306.23	305.63	308.21	304.72	307.12	306.9	306.13	306.03	304.64	305.49	307.55	306.12	305.94	307.06	306.15	304.45
304.43	300.95	302.29	302.07	304.33	303.41	303.11	302.02	303.07	302.19	303.68	303.11	300.34	303.23	301.5	302.82	301.65	302.37	304.18	302.49	303.11	301.73	301.51	303.47	301.52	302.72	302.34	302.34	302.22	302.7	302.5	303.35	302.03	301.25	302.31	303.03	301.09	302.6	302.03	302.16	302.97	302.76	301.91	303.29	301.75	301.96	303.75	303.29	302.8	301.38
312.19	312.96	312.74	312.48	313.82	312.93	311.46	313.61	311.52	312.76	313.96	312.2	313.08	313.7	313.14	313.77	315.07	311.47	312.2	312.66	313.07	312.18	312.06	311.5	313.62	312.42	313.49	311.84	312.12	312.37	311.67	312.45	312.94	311.89	312.93	313.09	312.53	312.83	313.54	312.14	313.01	311.7	313.76	314.34	313.8	311.57	312.7	312.84	312.71	314.84
300.49	300.72	301.71	300.45	301.52	302.02	301.01	302.91	301.22	299.91	300.04	301.49	301.57	302.77	302.13	301.49	303.3	301.06	300.4	299.94	300.8	300.99	302.15	299.88	301.66	300.68	301.13	301	300.87	302.04	303.34	301.37	300.78	299.78	300.76	301.78	302.37	300.06	299.88	300.25	299.83	300.13	301.7	300.02	298.18	300.64	301.49	302.35	298.87	300.75
307.09	306.87	306.11	307.09	306.7	305.61	306.15	306.24	306.89	305.21	305.1	307.26	306.61	306.34	305.63	306.72	305.13	306.03	305.94	306.12	305.4	306.47	308.1	307.12	306.87	305.01	306.89	306.17	306.33	306.38	305.59	304.95	307.4	304	307.08	307.43	306.72	306.13	304.52	305.79	307.38	306.74	305.22	307.26	305.42	307.06	305.85	306.48	306.09	306.92
314.85	313.5	315.79	315.5	313.9	313.89	313.72	315.71	314.7	316.62	314.39	315.31	315.11	314.4	315.74	315.27	316.64	314.91	313.81	315.92	314.38	314.28	313.66	315.72	314.53	315.7	315.64	311.83	315.99	315.42	314.13	316.35	316.11	315.76	315.88	314.96	315.08	314.38	317.21	315.38	316.21	315.25	314.63	314.37	313.43	313.54	312.3	314.95	315.63	315.33
314.33	312.66	313.48	313.37	312.73	311.51	313.51	313.47	313.97	313.23	312.55	313.36	313.66	314.22	314.01	312.27	313.28	313.37	313.07	314.29	313.78	313.17	311.91	312.87	312.74	316.18	314.01	313.49	313.41	312.95	313.82	314.08	313.79	314.04	312.36	314.45	313.08	313.06	313.25	314.38	313.13	314.63	313.31	313.88	314.47	310.51	313.08	314.34	315.64	315.66
314.3	317.72	316.29	316.67	314.66	317.76	316.47	316.48	315.64	315.71	315.18	314.83	316.87	315.97	314.4	316.14	315.83	315.88	314.94	315.88	315.47	315.39	315.37	316.93	314.94	314.26	316.56	316.41	316.66	314.52	315.86	315.73	314.76	315.45	315.77	315.66	315.17	316.1	316.79	314.82	314.37	315.63	314.9	314.7	316.32	316.01	315.52	313.39	314.13	317.54
326.03	326.43	325.83	325.49	325.65	329.1	328.4	327.63	328	326.98	327.93	329.15	326.3	328.12	326.28	327.23	327.17	326.58	327.87	326.81	328.46	328.31	326.07	326.68	328.35	328.72	327.58	327.84	325.53	325.23	325.78	327.52	327.05	326.87	327.14	327.62	326.28	325.63	327.21	326.6	326.38	326.29	326.2	326.16	325.74	328.09	328.22	325.18	328.15	325.84
319.71	318.81	318.76	319.53	318.42	320.68	317.04	317.62	316.54	318.82	318.13	318.75	320.02	318.65	319.52	319.44	316.18	318.02	317.96	318.06	318.81	317.53	316.36	317.82	319.34	317.93	318.68	316.86	318.92	317.96	318.22	319.14	318.3	318.8	318.5	318.07	316.78	318.29	317.41	317.08	318.61	317.23	318.08	317.85	317.38	319.14	316.98	317.92	317.86	318.07
294.26	292.92	294.47	293.78	293.84	294.03	294.29	293.5	294.74	293.89	295.38	292.52	294.72	294.47	293.62	291.98	293.86	295.12	294.46	292.83	294.5	294.89	294.88	296.19	294.51	292.95	295.87	292.33	295.17	294.39	294.24	293.52	293.27	294.01	293.63	293.77	293.82	293.28	293.37	293.9	293.48	294.26	295.11	293.43	293.95	293.25	295.01	294.36	293.64	293.09
313.85	312.97	313.58	314	314.44	315.13	312.57	314.47	315.7	314.48	314.14	313.3	313.88	313.02	314.86	313.44	313.71	314.16	313.86	312.61	313.03	313.59	316.52	315.45	313.79	314.76	314.41	315	313.62	312.18	314.27	313.11	313.02	314.47	314.77	315.35	313.87	314.08	314.04	314.41	314.42	313.74	314.62	314.01	314.39	314.16	313.9	315.41	313.45	314.02
302.39	304.58	301.24	303.96	304.84	304.25	302.86	304.72	304.01	303.4	302.69	305.11	302.41	303.75	302.68	303.96	302.73	304.38	301.93	304.55	304.57	303.52	304.04	303.62	304.06	303	304.32	303.47	302.34	303.1	302.87	303.32	302.81	303.04	305.21	306.13	304.62	303.64	301.71	302.84	304.72	303.88	302.7	302.26	303.49	302.69	303.95	303.55	303.19	303.6
302.62	304.63	302.65	303.86	302.87	303.36	302.92	303.35	302.56	302.17	304.13	302.49	304.6	303.87	303.99	304.09	304.1	304.51	302.99	304.58	301.92	303.81	303.82	302.73	304.41	303.14	303.11	302.08	302.63	303.56	303.88	304.85	303.16	303.97	303.89	305.16	302.59	303.04	304.12	303.59	304.16	305.37	304.85	303.65	304.93	301.31	302.9	304.15	302.45	302.63
317.47	317.99	314.56	316.79	317.36	315.54	318.01	319.21	317.92	318.64	317.45	316.5	316.65	318.47	318.8	317.35	317.12	316.83	315.54	319.65	316.13	317.24	316.59	316.91	316.99	317.43	317.1	318.54	316.38	314.72	318.7	317.3	316.88	317.41	319.19	316.39	316.57	316.96	318.96	318.96	317.86	316.06	317.22	315.96	316.9	316.84	318	318.43	315.11	316.66
321.18	317.62	318.75	318.91	319.95	317.29	318.54	318.67	318.77	319.55	318.46	317.61	316.68	319.21	320.37	318.54	320.23	318.89	319.91	321.01	319.87	318.15	318.84	318.52	318.22	319.31	317.51	319.15	319.1	318.65	317.25	318.9	318.98	318.13	319.47	319.29	320.08	318.13	317.24	319.49	318.65	317.09	319.31	319.73	319.44	318.59	318.11	318.22	320.23	317.8
318.55	319.19	319.43	318.61	318.48	316.54	317.43	318.82	317.49	318.3	317.34	318.91	317.96	318.44	316.27	317.79	318.72	317.62	317.81	317.22	319.8	319.93	319.57	317.61	320.06	318.78	318.89	317.46	319.38	318.04	317.03	317.89	319.23	319.42	317.2	317.4	317.15	318.1	318.74	317.11	319.37	316.88	319.62	319.62	318.33	317.49	316.65	318.59	317.67	317.42
313.96	316.41	315.04	315.54	315.47	315.72	313.52	315.06	316.57	315.99	314.91	314.43	315.04	313.05	315.92	316.04	314.1	315.2	314.49	314.38	314.46	315.87	313.85	314.78	314.65	315.07	315.74	314.76	316.26	316.22	313.78	315.27	315.01	315.29	315.89	316.44	315.12	315.4	314.59	317.1	314.66	314.85	314.99	313.81	317.07	315.06	315.93	314.95	315.03	314.14
328.5	327.41	327.33	327.83	329.48	329.28	329.15	326.42	329.08	329.68	328.2	329.85	327.82	328.54	327.67	328.97	327.93	327.98	328.69	328.98	328.18	328.63	328.82	329.03	329.44	329.35	327.7	330.26	327.97	328.02	328.72	328.16	329.11	328.78	327.83	329.57	327.78	327.37	330	329.24	328.22	327.79	329.68	326.11	330.57	329.24	329.14	328.75	329.27	327.04
306.57	305.76	305.27	304.22	305.5	305.23	305.11	304.74	304.87	305.9	304.92	305.04	305.38	307.82	304.97	305.79	306.46	304.92	305.51	305.92	305.09	304.64	305.65	305.53	305.73	307.25	304	306.07	306.28	307.27	305.44	306.84	305.63	306.02	304.54	307.97	304.75	306.35	304.55	305.62	307.4	305.99	304.45	305.69	303.94	305.26	305.77	303.97	305.89	307.27
304.87	304.56	304.03	306.37	306.32	304.84	306.31	306.24	304.44	303.17	304.86	306.77	306.78	304.72	304.2	305.63	303.86	305.76	306.24	304.47	302.5	304.76	306.09	304.13	305.15	304.45	304.66	305.41	304.98	305.15	304.33	305.87	305.31	303.36	304.32	305.23	304.85	305.22	304.43	304.41	303.93	305.3	304.67	304.44	306.77	304.44	304.14	305.19	303.33	304.32
324.33	325.34	324.45	324.07	326.33	325.04	324.67	325.22	323.84	325.99	325.46	325.29	323.01	326.6	325.19	325.95	325.04	325.38	325.57	324.36	325.68	326.39	325.04	324.02	324.97	324.48	326.02	325.86	326.5	324.84	327.85	325.45	324.07	325.47	325.68	323.84	324.6	323.81	327.11	325.67	324.71	323.64	326.01	324.86	324.1	324.91	324.67	323.88	324.26	323.58
317.18	319.06	317.15	318.52	318.9	317.48	317.58	316.23	319.42	319.76	318.36	317.99	317.38	316.47	317.16	317.75	318.85	318.66	318.23	317.35	318.32	316.27	318.49	318.84	317.75	318.71	317.31	318.42	316.41	318.17	318.19	317.84	317.74	316.65	318.31	316.77	317.66	319.79	317.62	318.1	316.96	318.35	317.51	318.99	317.98	318.06	317.5	317.79	318.23	317.97
317.08	317.14	317.57	316.97	317.14	316.23	317.45	315.97	317.09	317.76	318.08	317.93	315.21	316.88	318.61	317.46	315.57	317.32	317.52	316.55	317.87	318.6	316.71	317.98	316.58	317.8	318.1	318.59	314.98	316.23	316.74	317.25	317.47	317.26	318.52	317.71	316.15	317.68	319.01	317.57	318.58	315.58	317.93	317.7	319.52	319.11	318.73	316.45	317.67	316.81
302.62	301.66	303.54	302.17	304.7	303.14	303.62	303.53	302.48	303.67	301.47	301.84	303	302.93	300.68	301.06	301.93	303.86	304.23	303.49	304.36	303.08	303.29	301	302.49	303.25	301.27	302.42	304.14	304.33	302.15	302.33	303.16	302.81	304.99	301.64	303.48	301.12	301.23	305.85	303.29	303.2	302.49	305.06	303.57	305.72	304.21	301.84	303.09	303.37
324.32	324.53	324.92	324.8	325.54	323.99	324.27	323.4	325.76	324.86	325.14	325.05	324.94	323.73	323.51	325.58	326.38	324.82	325.67	325.58	324.71	323.82	324.52	326.88	325.84	324.69	322.91	324.57	325.1	323.73	323.37	324.37	322.18	324.52	324.62	323.71	324.74	326.16	324.91	325.46	324.05	325.12	322.75	324.41	324.33	324.65	325.87	326.03	324.85	323.76
318.85	316.23	315.02	315.86	317.31	316.75	314.12	317.22	315.9	316.28	317.71	316.52	315.7	317.01	317.96	316.35	315.73	317.9	315.67	316.13	316.38	316.78	315.61	316.45	317.98	315.74	317.58	317.67	316.19	316.41	317.29	315.87	316.39	317.41	316.72	317.67	317.14	315.46	317.27	315.23	316.77	317.14	316.07	317.95	316.4	317.9	316.67	316.44	314.91	315.85
299.69	298.72	299.96	298.72	299.2	300.39	298.63	299.96	298.15	300.67	301.3	298.04	300.26	300.11	299.52	300.89	299.11	300.21	300.23	299.29	300.21	300.58	299.87	299.65	299.65	300.05	299.46	300.93	301.02	299.71	300.55	301.32	299.56	301.69	299.8	298.38	301.06	300.44	299.57	301.3	298.9	301.42	299.42	299.54	299.97	300.63	300.07	300.62	300.99	300.03
302.69	302.65	303.95	303.05	303.3	302.49	303.94	302.24	302.62	303.88	303.41	302.62	303.57	304.36	304.66	304.71	304.23	302.38	303.49	303.73	304.33	303.46	303.9	303.06	302.99	303.68	301.64	303.1	304.45	304.06	304	303.39	301.27	304.37	304.46	301.33	303.46	303.07	300.96	303.93	302.55	302.99	304.48	301.71	303.12	303.94	303.29	303.49	303.68	304.67
305.03	302.6	304.5	303.25	303.15	303.8	304.67	304.46	303.8	304.57	305.04	303.95	304.12	303.12	304.68	303.54	303.48	303.23	302.36	304.58	303.12	302.79	302.64	303.97	306.08	302.58	304.03	302.46	304.71	304.1	306.15	302.9	305.78	303.67	304.79	305.94	305.02	303.09	303.4	303.3	305.04	303.69	304.45	304.92	305.56	303.13	303.33	302.85	303.56	305.12
314.16	315.57	314.91	313.85	316.53	315.28	315.5	316.44	314.27	315.16	315.06	313.42	314.25	313.63	313.11	316.53	314.52	315.06	312.64	315.39	315.93	313.68	315.32	314.44	312.84	314.88	313.26	316.42	314.94	315.49	312.78	313.95	315.23	315.27	314.51	315.2	314.68	315.01	314.22	315.84	316.44	314.49	314.36	315.04	313.09	316.68	314.78	314.65	314.47	314.98
312.94	313.46	314.05	312.07	313.36	313.56	313.38	313.81	313.56	314.91	314.4	312.41	312.46	313.7	313.68	312.33	311.25	314.37	313.6	314.02	312.65	314.67	313.53	313.06	312.52	314.25	314.49	314.87	312.32	312.7	313.47	313.12	313.34	310.74	312.39	313.11	313.47	312.6	313.12	313.02	313.04	312.59	313.34	313.54	311.22	313.68	312.47	312.98	313.44	313.45
295.22	294.11	294.52	295	293.33	294.17	293.65	293.43	294.55	293.46	293.62	291.31	293.37	292.99	294.34	293.36	295.36	294.28	295.43	293.83	292.42	292.85	294.24	294.28	292.95	294.02	294.25	294.87	294.25	292.41	292.84	293.77	293.49	293.91	295.74	294.78	295.05	294.22	294.53	294.66	293.58	294.1	294.36	293.93	294.74	294.75	294.94	294.11	294.13	293.06
306.6	304.98	305.63	305.79	305.57	306.97	305.2	306.28	307.35	306.65	305.39	305.71	305.41	305.71	305.89	307.46	306.01	306.2	305.38	304.35	304.93	305.93	304.3	306.88	304.56	304.99	306.69	305	305.59	305.36	306.49	304.1	305.23	305.65	304.13	305.34	304.94	305.53	306.54	305.6	306.2	306.39	305.68	306.9	305.97	306.48	303.9	304.68	305.26	305.75
315.51	316.49	317.08	313.87	314.78	316.33	317.36	316.77	316.61	317.01	316.65	316.56	315.29	315.81	318.13	316.46	315.83	316.61	316.16	317.13	316.18	316.76	317.37	315.94	315.97	315.99	316.15	315.81	314.15	317.45	316.24	314.36	317.06	317.56	316.47	315.94	314.34	315.67	316.29	317	316.49	317.36	316.06	319.11	317.1	318.21	316.62	316.55	315.35	315.17
315.14	315.99	317.92	315.08	316.78	316.55	314.98	316.32	316.67	314.5	314.94	317.16	316.35	316.37	315.81	316.26	316.65	317.19	314.73	315.27	316.51	315.68	316.11	314.72	315.85	317.43	313.83	316.76	316.1	313.97	318.47	315.08	315.53	315.7	315.61	317.14	316.48	316.3	316.74	315.54	315.43	316.86	314.78	315.95	316.07	315.94	316.16	315.36	314.75	315.7
299.47	298.41	299.4	300.43	301.2	299.95	299.07	301.05	300.62	299.28	299.75	300.3	300.13	299.42	299.19	300.47	301.6	298.61	298.87	298.91	299.54	300.76	298.97	299.54	300.31	297.74	298.7	302.45	301.04	299.18	301.53	300.18	299.95	299.29	301.29	300.83	300.11	297.22	299.07	299.55	300.36	299.88	299.79	300.22	300.65	300.52	299.2	299.07	299.63	301.4
315.28	315.66	313.01	314.63	315.61	315.19	314.48	314.75	314.68	315.18	316.09	314.67	314.16	317.36	314.74	315.21	316.58	315.27	314.91	314.9	315.24	315.18	316.99	314.22	312.93	314.76	315.13	314.27	315.1	315.42	314.06	315.69	314.92	314.42	313.33	313.52	314.3	314.85	312.79	315.15	313.94	316.06	316.13	316.06	315.49	313.52	315.72	315.56	314.63	315.28
305.61	306.21	306.75	305.38	305.41	306.76	303.82	305.96	305.56	305.24	303.52	305.66	305.6	304.88	304.47	305.66	304.98	305.32	303.31	307.3	306	305.23	306.01	305.56	305.32	306.91	305.56	304.05	304.28	305.08	303.01	304.94	304.83	304.76	305.12	306.05	306.38	304.87	304.86	305.21	304.14	304.8	305.61	306.91	305.66	304.72	304.27	306.39	305.51	307.34
320.14	319.18	318.55	318.98	318.09	320.97	320.5	319.3	319.51	319.5	319.03	318.92	318.46	319.23	318.28	319.06	317.94	318.23	319.38	316.7	320.61	319.81	318.95	318.22	319.3	318.7	316.75	318.29	317.73	320.43	318.03	319.36	318.94	319.07	319.56	319.01	318.67	318.84	319.2	320.84	317.77	320.55	318.07	318.64	320.8	318.94	319	319.28	320.8	320.13
301.8	301.83	301.59	301.24	302.35	301.43	300.97	302.49	303.78	301.88	302.29	302.28	302.83	302.38	302.11	303.22	301.56	303.45	300.27	300.74	301.95	305.05	300.77	301.48	301.7	302.9	302.04	301.88	301.9	301.41	300.86	300.69	301.43	301.86	302.16	301.89	301.9	301.75	302.34	304.13	302.18	302.53	301.94	302.5	301.16	301.76	301.61	300.97	301.39	302.54
319.43	318.54	318.64	317.71	317.01	319.12	318.68	318.37	318.3	319.14	319.14	317.91	318.74	318.13	318.99	319.29	319.39	318.3	319.02	319.05	319.91	320.6	317.76	318.8	318.69	317.39	318.58	318.33	319.3	318.39	318.46	318.68	319.26	319.2	318.54	319.68	318.5	319.73	318.26	319.81	316.63	317.48	316.5	319.24	317.77	318.4	318.93	319.02	317.3	317.2
308.86	308.94	310.33	307.34	308.07	308.66	307.94	308.06	309.87	307.98	309.71	308.6	310.39	307.94	308.17	309.27	310.08	308.6	309.53	309.87	308.78	309.78	311.58	309.13	308.67	308.63	310.86	307.86	307.92	309.25	311.48	308.99	308.07	310.18	310.7	308.8	309.88	309.14	309.08	307.45	310.07	309.67	308.04	309.65	308.3	308.59	308.3	310.12	309.76	309.17
297.18	295.47	297.96	295.99	298.79	296.86	294.71	297.19	296.11	296.54	297.89	297.04	297.92	297.36	298.47	296.92	296.41	295.91	298.63	296.04	296.07	297.86	298.29	296.9	296.12	294.73	297.98	297.05	296.27	297.15	298.01	296.56	296.75	296.67	295.7	297.5	296.98	295.76	296.09	296.2	297.62	298.07	297.05	297.02	295.74	294.97	297.18	295.54	295.54	295.28
317.36	316.51	315.04	316.97	317.32	315.77	315.38	316.68	313.79	315.04	316.1	315.5	316.09	315.77	316.39	315.88	315.8	314.51	314.91	314.5	317.82	316.08	314.66	316.37	316.1	316.42	315.52	318.3	314.95	316.63	316.82	315.31	316.68	315.89	315.41	315.27	316.41	315.48	316.54	316.89	315.25	315.06	317.9	317.13	314.53	314.52	316.86	315.96	317	315.71
301.35	300.6	301.5	301.53	300.36	302.03	302.11	301.07	300.65	300.11	300.11	300.88	301.85	300.15	300.96	300.74	302.53	299.77	301.13	301.72	298.77	303.97	299.94	302.23	299.9	301.25	299.09	300.48	300.72	302.09	300.96	302.24	301.52	300.97	301.04	301.04	299.77	301.58	300.42	300.98	300.16	302.3	300.32	301.59	301.6	301.04	301.17	299.07	299.08	301.87
315.86	315.61	316.48	316.63	316.72	315.59	315.71	314.96	316.02	315.53	316.1	314.62	316.45	315.54	314.74	316.19	315.05	316.55	316.16	315.41	317.01	315.66	315.51	316.29	316.16	316.05	314.45	316.84	317.12	315.92	314.62	316.79	317.11	315.72	315.97	314.58	315.38	315.58	315.41	317.48	316.42	315.65	314.85	315.22	317.18	315.93	315.81	316.13	314.52	315.48
305.56	303.03	304.91	305.55	302.81	304.52	303.38	303.45	303.93	304.41	305.01	305.91	303.58	304.1	303.74	305.37	303.58	304.86	304.37	304.04	304.04	303.06	304.06	305.28	305.13	302.23	305.31	304.99	304.9	303.99	303.36	304.76	303.26	303.12	302.85	303.87	303.84	305.13	306.55	303.35	303.71	304.99	305.58	303.23	304.77	303.53	304.71	306.94	303.92	304.48
328.81	328.19	327.36	328.22	329.98	327.98	327.86	327.59	327.33	329.8	327.4	328.62	327.41	327.31	328.98	327.5	328.73	327.48	327.47	328.33	328.44	329.6	327.28	329.26	327.76	328.28	327.74	329.56	327.82	329.21	327.66	327.98	327.67	328.26	327.37	328.02	327.53	327.54	326.15	327.56	326.52	329.49	327.49	329.14	327.87	329.84	328.04	327.77	328.48	328.16
295	294.56	293.25	294.42	296.3	295.64	294.9	293.82	293.09	296.49	297.28	293.98	294.16	296.71	295.27	295.74	295.22	294.81	296.65	294.06	296.51	296.15	293.99	293.38	295.1	294.27	295.71	294.07	292.92	296.18	294.52	294.44	293.82	295.11	295.63	296.22	294.29	295.17	294.31	294.74	294.95	293.86	295.46	294.84	295.04	294.79	295.8	296.07	294.51	296.58
301.76	302.76	303	301.64	300.57	299.61	300.27	300.26	299.43	299.26	300.73	302.3	300.86	302.21	299.91	301.94	300.91	301.7	299.75	300.71	301.67	301.83	302.44	302	299.65	301.82	302.08	301.12	301.34	302.2	301.28	301.15	302.41	302.71	300.82	300.21	298.72	300.92	301.8	301.99	301.71	300.08	301.11	300.53	302.43	301.47	301.45	301.67	303.58	300.76
301.4	302.57	302.16	302.48	303.45	304.29	304.12	301.68	300.7	304.22	303.02	302.46	301.83	302.09	304.07	300.34	302.89	304.42	302.91	301.55	302.1	302.86	301.9	301.7	302.31	303.32	302.21	304.21	302.97	303.48	302.49	301.89	302.54	302.04	302	301.46	300.46	302.55	301.51	301.72	304.35	302.13	303.2	304.18	303	301.82	301.08	302.82	302.09	303.82
294.23	295.14	294.35	294.6	293.09	293.38	295.18	293.12	292.88	293	295.68	294.67	293.84	294.83	294.95	293.02	294.07	293.57	293.65	294.08	294.65	295.22	294.11	294.14	293.04	293.69	293.67	293.74	292.32	293.61	294.04	294.32	294.07	293.27	294.2	293.95	294.65	293.42	293.92	292.96	294.87	293.23	294.61	293.86	294.14	294.07	294.9	293.68	296.24	294.49
293.5	293.85	293.64	293.78	294.48	296.76	293.68	295.37	293.4	293.35	292.7	294.27	293.55	293.9	294.27	294.53	292.25	293.57	293.82	295.34	294.74	292.71	293.63	294.41	294.68	294.37	294.97	296.52	294.74	293.54	295.23	294.45	294.71	293.12	294.64	294.05	294.69	294.5	294.71	294.2	294.45	294.63	295.42	293.65	294.78	294	293.64	293.08	294.61	294.34
300.08	299.02	299.44	300.29	299.31	299.68	299.11	301.01	299.5	297.23	299.08	297.73	299.44	300.36	298.51	300.59	300.32	300.2	302.19	301.19	300.66	299.31	300.64	300.68	301.13	299.54	299.86	300.08	298.09	300.12	300.73	299.93	299.26	299.36	301.2	300.66	299.67	301.67	301.21	300.6	301.57	300.16	300.83	300.7	300.13	301.94	299.87	299.51	300.43	298.86
299.57	301.68	299.97	300.73	300.85	301.08	300.54	299.98	300.65	300.45	301.78	301.49	299.66	300.6	299.87	299.47	299.78	298.86	300.3	299.98	301.12	300.73	299.49	300.41	299.3	298.76	301.63	299.84	301.03	299.92	299.42	297.36	298.58	299.81	298.27	299.8	299.93	300.53	298.79	301.21	300.4	299.18	300.3	299.63	298.84	301.33	300.68	299.63	301.81	299.51
300.61	300.23	301.56	301.65	300.97	300.55	300.6	300.41	300.07	301.39	300.08	299.65	301.91	300.81	300.03	300.27	300.91	300.29	301.6	301.55	301.53	301.83	301.36	301.5	303.44	301.44	301.35	302.77	301.1	301.23	297.64	301.92	300.02	301.58	300.4	300.77	300.06	300.34	302.36	301.15	301.51	302.67	300.53	302.57	301.37	303.26	302.76	300.42	299.79	300.11
315.89	317.36	317.68	316.25	315.77	318.84	316.54	317	316.19	316.08	315.12	316.11	317.01	317.49	316.59	313.6	315.31	317.44	318.47	317.7	315.92	317.27	318.89	316.96	314.93	317.13	317.45	316.85	316.81	317	318.55	316.98	315.89	316.74	315.63	317.78	317.96	316.54	317.92	316.03	315.9	316.39	315.08	315.35	317.26	316.58	314.09	318.73	316.55	315.85
299.63	301.25	298.39	300.82	299.46	298.1	301.37	300.64	299.36	299.23	301.01	301.21	299.88	300.86	299.12	299.99	299.36	300.66	300.66	301.63	300.1	299.76	299.04	301.36	299.36	301.32	298.61	301.51	301.52	299.66	301.28	299.52	300.55	299.57	300.26	299.5	299.65	300.15	301.59	299.06	299.59	298.48	300.48	301.02	299.27	299.59	299.5	300.59	298.95	300.44
301.92	302.6	302.23	302.68	302.5	301.5	301.26	302.42	304.17	301.79	302.29	302.61	303.08	303.11	301.76	301.92	301.99	302.3	301.34	303.59	301.09	303.45	303.34	302.32	301.91	301.16	302.8	303.82	304.17	303.98	302.57	303.91	301.62	303.08	300.64	302.2	303.23	302.92	300.57	302.98	302.01	302.06	301.55	302.72	301.89	302.08	303.66	302.68	301.53	302.48
293.3	293.75	295.25	293.27	292.92	295.62	293.91	296.05	292.96	294.16	292.5	294.05	295.33	294.48	292.26	296.2	294.2	294.15	293.58	295.61	294.65	294.69	295.86	292.67	292.88	294.46	294.49	294.61	295.94	294.63	292.67	295.36	294.57	294.41	293.23	293.61	294.34	295.7	294.83	294.93	293.42	292.11	294.1	293.85	294.74	294.41	293.34	292.9	296.48	294.6
305.78	304.52	306.81	305.72	307.26	306.24	304.75	306.36	306.81	306.59	305.84	306.15	307.47	306.39	304.69	305.63	306.99	304.49	306.63	307.94	306.06	306.96	306.7	306.07	306.11	307.4	305.41	305.84	306.39	306.2	304.1	306.13	307.02	306.28	306.17	306.72	306.96	305.99	308.57	306.31	305.66	306.96	307.71	304.89	307.42	305.77	306.32	305.51	305.5	306.53
293.57	294.74	294.54	295.73	293.59	294.62	293.48	293.75	293.02	294.86	292.9	293.4	294.62	294.62	294.49	293.82	292.3	294.13	294.96	294.51	293.94	293.51	294.79	295.68	293.72	295.11	292.96	294.68	294.93	295.11	294.37	294.06	293.51	295.17	293.92	293.14	293.12	294.61	294.29	295.8	293.96	293.79	293.25	295.34	295.11	293.65	293.68	294.73	294.67	293.06
317.41	316.15	315.89	315.63	316.16	318.27	316.55	315.38	315.7	315.57	316.39	316.5	315.18	315.21	314.27	317.21	316.22	314.88	318.9	316.86	315.7	316.56	315.69	314.87	317	316.53	317.44	316.74	317.04	316.77	315.48	315.83	314.87	314.76	315.18	314.97	317.59	314.69	316.76	315.55	316.3	313.91	316.95	316.02	316.49	316.51	316.55	316.82	316.48	317.69
312.7	312.96	312.85	312.19	313.05	313.21	312.05	313.57	311.61	313.77	313.35	313.32	313.95	313.14	313.62	311.91	313.37	312.42	312.3	314.33	314.07	313.22	314.2	312.96	313.38	314.19	313.33	314.18	312.29	314.63	313.49	315.25	312.32	312.58	310.73	314.59	314.08	312.71	312.57	313.39	314.03	313.76	314.23	313.06	312.82	314.02	311.92	312.59	313.35	313.62
315.24	314.2	315.01	312.67	315.39	314.01	314.25	312.86	312.99	313.05	314.27	313.03	313.32	314.39	312.99	314.17	313.74	314.11	313.75	312.58	312.32	313.77	313.29	312.6	313.27	313.97	313.59	312.69	313.48	315.55	314.3	313.25	314.37	311.4	315.48	314.45	313.19	314.82	312.5	313.43	312.47	312.39	315.54	315.42	314.8	312.74	314.02	315.96	313.77	315.66
293.16	293.69	293.28	293.4	292.69	294.06	294.7	293.84	293.91	295.72	291.69	292.89	292.48	294.5	293.81	293.63	293.42	293.22	294.18	294.25	293.25	294.79	295.06	294.81	294.28	293.47	292.37	292.15	292.97	294.8	291.74	294.38	295.48	295.72	292.59	293.72	295.39	293.43	291.92	293.6	295.19	294.19	292.79	294.54	294.58	292.89	294.15	293.89	294.85	293.52
319.01	315.96	317.79	318.07	318.01	318.04	316.87	316.11	316.74	317.88	316.29	316.85	316.59	317.51	317.14	317.7	318.2	317.73	317.3	316.75	317.31	317.03	314.67	318.35	317.59	316.55	316.56	316.97	318.68	316.43	317	318.41	317.48	317.66	318.43	317.9	317.24	318.36	316.82	315.93	316.13	315.67	316.95	315.77	316.06	318.47	317.4	316.32	317.7	318.35
315.78	315.12	313.94	315.35	314.73	315.72	315.53	314.92	315.72	314.23	314.21	314.83	314.75	315.83	315.6	313.89	314.67	314.25	315.83	315.05	315.26	313.96	316.44	316.65	315.32	314.95	314.91	314.29	315.33	314.09	316.04	314.81	314.83	314.32	313.27	315.27	314.43	314.4	314	315.19	315.44	315.38	314.99	314.75	316.49	315.23	313.38	315.42	315.49	314.3
300.88	303.65	302.72	302.48	303.21	302.2	302.46	303.04	302.4	303.24	302.22	303.24	300.06	303.75	302.73	303.93	303.32	302.26	302.32	301.04	300.59	302.99	303.79	303.06	303.21	303.92	303.51	303.35	302.68	302.88	302.01	300.6	302.98	303.16	301.47	302.24	301.62	301.21	302.56	301.43	303.43	302.07	301.19	303.25	301.99	302.44	303.27	302.92	302.3	304.43
301.97	302.88	301.04	301.19	300.93	301.08	300.83	302.1	302.01	301.49	300.8	301.24	300.88	300.98	300.56	299.83	303.17	301.52	297.52	300.67	301.15	301.42	301.61	300.53	300.24	300.53	300.71	301.12	300.03	301.39	301.75	300.87	301.15	299.49	300.95	301.59	301.01	300.72	299.64	300.62	300.52	302.25	302.77	300.84	301.49	300.65	301.19	301.59	300.69	301.64
313.78	311.68	312.67	312.61	311.21	312.21	310.9	314.08	312.72	312.76	313.31	311.92	312.38	310.63	312.85	312.22	311.11	313.12	311.88	313.12	313.9	309.8	312.55	313.37	311.58	311.4	311.75	312.03	312.22	312.66	311.95	311.9	311.9	314.14	311.71	310.42	312.93	313.06	315.49	311.76	312.15	311.99	312.05	312.67	312.4	310.57	313.43	312.16	312.83	311.65
299.11	300.2	301.54	300.36	300.9	301.74	301.82	299.79	299.32	299.89	298.97	300.24	299.33	300.11	301.06	300.38	298.74	299.66	299.33	300.58	300.04	299.82	300.42	299.42	300.64	299.1	300.21	300.94	299.64	300.93	299.44	301.04	299.42	300.16	299.63	301.64	300.72	298.51	299.79	298.23	300.34	299.27	298.63	299.54	299.88	299.86	300.16	300.83	299.69	300.35
312.27	314.49	312.1	314.26	311.46	311.86	314.68	313.95	313.85	312.92	311.93	310.07	310.81	310.26	311.88	311.36	314.13	311.9	311.66	311.95	313.03	313.91	315.28	313.71	313.38	313.49	311.79	313.48	312.83	313.96	311.82	311.99	312.71	313.63	314.2	312.43	313.78	311.5	310.57	312.06	312.14	312.09	312.45	312.48	313.78	314.39	312.5	311.81	313.19	314.25
315.99	315.35	316.99	313.95	316.72	315.61	314.23	314.36	314.89	315.16	313.44	315.68	316.2	315.03	315.95	314.79	313.79	313.78	313.39	316.1	314.41	316.24	313.59	315.59	314.23	314.39	314.63	315.9	314.58	315.07	314.98	313.12	315.26	314.75	314.38	315.15	315.36	315.79	315.83	315.19	314.73	315.74	316.45	314.5	313.86	314.68	313.89	313.32	316.01	314.29
303.16	304	302.5	303.16	303.08	303.13	304.92	301.3	303.33	304.25	303.44	301.1	304.16	301.75	304.5	303.97	303.62	303.26	303.13	304.88	303.3	303.15	304.27	303.32	303.79	301.37	303.61	304.28	304.2	302.87	304.35	305.15	304.26	303.94	303.84	302.81	302.74	305.07	303.17	305.42	302.47	303.81	304.54	302.59	303.64	301.82	302.85	302.99	304.12	303.05
308.52	308.93	308.2	305.71	307.06	307.5	306.17	307.25	307.8	308.07	306.46	307.27	307.19	307.98	307.61	308.36	306.33	308.07	308.4	308.22	309.82	309.15	305.81	306.9	307.66	307.83	307.18	307.89	307.54	306.73	306.7	306.12	306.72	307.8	307.32	308.77	305.76	306.59	308.45	305.68	307.05	306.31	308.27	306.7	306.24	306.87	307.21	306.35	307.05	308.19
314	313.02	312.13	315.49	312.46	311.58	313.81	314.17	313.51	312.78	313.98	314.45	312.5	314.24	314.95	313.18	313.94	313.42	313	311.09	312.24	312.59	312.69	312.81	311.6	313.26	311.53	312.41	312.2	314.37	312.24	314.71	313.33	312.57	312.21	311.44	314.19	313.82	313.38	312.39	312.91	312.46	312.48	312.97	313.35	314.89	311.95	312.02	313.4	313.44
302.85	302.15	302.46	302.78	301.85	303.7	301.14	302.63	303.48	302.16	302.07	302.4	301.19	300.91	301.6	301.54	302.15	303.13	302.93	301.7	302.64	304.2	304.33	302.62	302.63	301.26	301.93	303.65	303.81	303.16	301.28	301.93	303.98	301.37	302.02	302.56	302.11	301.5	303.08	302.27	301.48	303.19	302.46	302.62	301.91	302.63	302.18	303.02	303.73	302.69
295.21	297.12	296.13	296.13	295.31	295.33	295.91	296.29	296.61	295.93	295.52	295.85	296.97	294.76	294.17	295.3	294.7	294.58	295.09	295.61	294.02	295.35	294.12	295.81	295.43	296.52	294.84	295.78	296.34	294.89	295.23	293.39	295.07	295	295.61	296.04	295.19	294.55	295.41	295.36	294.12	293.5	295.4	295.68	295.74	295.59	293.5	295.06	295.23	295.33
302.76	302.95	302.11	301.26	302.83	301.23	302.53	304.12	303.08	301.01	302.11	302.9	301.96	303.8	302.92	303.5	300.69	302.97	304.9	301.84	301.84	302.99	301.38	303.34	302.35	304.31	302.7	303.69	301.49	303.71	301.97	301.61	301.39	302.4	301.95	304.07	301.65	301.69	303.17	302.2	301.99	301.86	303.47	302.98	302.03	302.37	303.06	299.63	302.78	303.91
305.53	307.49	306.46	306.43	305.78	305.71	308.37	306.06	307.4	306.92	306.62	306.38	306.47	306.76	307.06	307.46	305.12	304.94	305.29	306.19	305.83	305.71	305.83	306.98	303.73	305.21	304.76	306.22	307.2	306.88	304.25	307.73	306.28	305.56	303.81	307.03	305.83	305.9	308.52	306.76	307.36	305.9	305.86	304.37	306.34	307.14	305.08	305.71	305.42	305.29
318.52	319.02	317.66	316.36	317.91	317.48	318.15	317.49	317.87	316.4	316.68	317.35	315.79	318.13	316.42	316.1	317.47	314.62	315.87	316.73	316.61	316.78	317.16	317.58	316.2	316.31	317.83	316.86	317.96	317.84	315.12	319.22	315.88	316.6	317.04	316.86	315.37	316.44	316.17	317.35	317.89	317.31	316.17	316.48	317.03	316.55	318.51	317.22	315.27	317.92
303.33	302.76	304.21	303	303.01	301.93	303.54	302.89	304.49	302.48	304.08	302.9	301.51	303.38	303.98	304.59	303.27	302.51	304.05	302.97	302.83	302.2	302.29	303.59	303.88	303.38	303.64	302.63	303.86	302.89	301.72	302.55	302.44	304.03	302.83	304.51	303.19	302.39	303.39	304.48	302.64	304.42	302.56	302.9	304.26	303.59	304.97	303.01	303.7	304.77
310.52	312.82	313.51	313.31	312.27	314.23	313.21	311.53	311.82	311.54	312.84	314.49	313.17	313.78	311.89	312.54	315.68	312.32	313.19	312.4	311.1	313.72	312.6	312.84	311.85	313.89	313.87	312.77	313.46	312.46	314.06	311.89	312.13	313.72	311.72	313.22	314.47	311.89	313.13	312.59	312.17	312.03	313.36	314.17	313.53	310.9	311.51	312.97	312.92	313.9
316.34	317.81	313.55	317.02	314.23	314.84	315.98	314.85	315.75	314.99	316.39	316.75	317.06	317.27	316.33	316.05	317.7	315.14	315.93	317.11	315.48	315.7	315.37	314.87	315.01	314.83	314.17	314.81	315.55	314.21	315.48	317.69	317.84	315.67	315.23	316.05	316.45	315.16	317.07	316.17	315.58	316.57	316.79	314.44	313.58	314.78	317.07	314.86	313.67	315.22
328.6	330.21	330.84	328.42	330	329.48	328.89	327.36	327.92	329.18	330.23	327.58	330.72	327.88	328.93	328.71	327.73	329.01	328.85	327.87	328.01	329.6	327.59	329.29	330.09	330.2	330.17	328.54	327.89	326.5	328.65	328.49	326.89	330.13	329.39	328.53	328.51	328.13	326.85	330.04	328.8	328.43	328.81	328.15	328.52	329.7	328.29	327.28	329.87	327.73
311.26	311.03	310.2	313.66	312.1	311.04	311.65	310.4	309.54	308.94	312.41	312.97	311.6	311.56	310.58	310.8	309.63	311.64	312.22	309.83	313.04	311.34	312.13	308.92	310.86	312.25	311.42	311.23	312.09	312.42	310.19	312.26	310.7	311.42	311.74	309.91	312.81	310.6	311.56	311.14	311.71	311.08	310.98	310.79	313.39	311.09	312.11	311.69	310.5	310.64
316.7	318.4	317.13	318.44	317.65	317.49	319.32	319.62	319.56	318.39	319.02	319.52	318.43	318.2	318.57	317.14	319.38	318.49	317.11	317.74	317.27	318.34	318.29	317.03	319.37	318.04	317.93	316.8	317.24	316.99	317.7	319	319.77	318.77	318.1	318.36	318.27	316.78	317.02	318.79	318.38	317.64	318.55	317.26	319.02	318.62	317.87	317.46	320.74	315.79
316.27	315.44	312.94	313.85	313.79	314.86	315.38	314.88	314.96	314.49	314.2	315.57	314.12	314.22	316.14	314.69	313.74	314.6	314.68	315.37	313.38	315.2	315.36	314.48	315.95	313.11	313.99	316.25	315.47	314.36	314.38	314.97	314.85	316.3	313.88	314.54	313.38	313.25	312.32	316.64	316.55	315.66	315.3	314.31	313.49	313.91	314.1	312.66	314.29	313.02
313.1	315.15	313.02	313.23	313.59	315.4	313.8	312.76	313.92	313.4	313.36	315.09	313.71	314.6	314.09	312.28	310.98	313.16	313.83	314.47	313.08	313.13	313.93	312.11	314.53	314.41	312	313.15	315.07	314.02	314.61	313.6	312.82	313.43	313.38	314.23	313.38	313.33	312.91	313.16	315.33	315.21	314.33	313.22	313.37	315.73	315.21	314.42	313.04	314.82
325.06	324.64	324.15	323.83	325.24	323.92	324.84	326.22	327.19	324.67	323.21	325	323.92	323.71	324.19	323.56	324.13	325.83	324.57	325.25	324.29	325.19	324.77	325.6	324.78	325.57	326.59	326.8	324.08	325.13	325.67	325.78	326.43	325.89	324.41	323.98	326.14	326.97	325.43	324.7	325	323.92	324.81	324.02	323.58	325.41	326.91	322.66	325.97	324.62
293.21	293.16	294.6	293.54	292.92	295.39	293.02	293.57	294.67	293.43	295.13	293.49	291.78	293.16	292.8	292.5	294.12	294.59	293.38	294.16	293.01	293.7	292.77	296.38	293.19	293.39	294.92	293.63	292.79	293.6	294.24	295.3	296.11	295.41	293.16	293.42	293.25	294.26	295.05	295.09	293.75	293.25	294.35	294.15	294.77	292.62	293.62	295.01	294.26	292.19
313.19	312.84	315.13	312.23	313	314.6	313.85	313.42	314.67	311.64	315.25	312.89	312.57	314.53	313.98	313.09	313.49	312.11	314	312.53	314.27	311.87	312.23	313.19	313.32	315.08	314.47	313.56	314.2	312.56	311.74	313.4	312.93	315.06	313.79	312.47	310.03	313.54	313.18	314.65	313.52	311.77	313.57	312.18	313.41	311.42	314.19	312.29	314.39	313.49
318.36	319.12	316.72	318.37	319.7	317.32	318.33	319.21	317.53	318.32	318.26	318.66	316.43	317.51	319.13	317.23	317.48	319.29	319	317.75	319.44	317.67	315.6	319.54	318.25	319.35	319.05	319.17	318.48	317.27	317.52	317.96	319.46	319.14	318.48	318.56	317.16	317.74	316.02	317.45	319.22	316.61	318.78	317.74	317.62	319.25	319.02	317.72	318.55	319.38
319.56	319.37	319.54	318.98	318.4	320.08	319.58	321.24	319.29	319.58	320.11	318.85	318.77	320.1	319.51	318.78	319.08	319.18	318.13	320.31	318.32	320.78	320.19	319.75	319.38	321.45	318.77	320.27	318.73	319.33	316.66	320.5	319.67	318.8	317.98	320.16	319.04	318.19	319.86	319.31	318.92	318.92	318.2	320.01	318.81	319.66	318.76	319.88	318.99	320.79
313.23	313.4	314.02	312.77	313.28	314.73	311.61	312.07	312.69	313.67	311.03	312.78	313.54	313.21	313.38	313.81	314.28	310.84	314.12	313.59	313.76	314	312.13	312.62	312.27	313.44	312.23	313.5	310.95	313.29	313.01	312.35	315.45	312.67	313.38	312.2	313.54	312.52	313.42	312.18	314.24	311.67	313.04	313.06	311.92	312.91	312.66	314.25	313.27	313.45
318.7	318.82	319.27	317.9	317.56	316.71	318.35	317.79	316.98	316.92	316.86	319.59	318.62	319.45	316.49	319.19	316.28	318.81	319.14	320	317.63	318.86	318.3	316.86	317.56	319.27	319.45	317.58	318.42	319.69	316.53	319.43	319.33	318.12	318.67	318.89	318.11	318.53	317.68	318.82	318.31	316.25	319.5	317.25	318.68	317.79	318.21	318.07	317.85	319.86
304.17	304.79	304.47	302.94	304.71	304.88	305.28	302.87	304.35	304.13	304.75	304.45	304.65	304.15	303.72	303.15	303.48	304.38	303.37	303.57	303.99	304.24	301.69	303.11	303.67	302.67	305.2	304.49	303.61	305.17	303.86	304.81	305.95	305.53	304.21	303.93	305.2	303.41	303.68	304.65	304.79	303.16	303.55	302.64	303.56	303.23	303.93	304.03	303.94	304.65
308.74	308.37	308.09	309.07	308.5	309.63	308.59	308.42	308.56	309.1	308.36	309.25	310.05	308.43	308.82	308.52	308.2	305.98	309.09	308.78	309.49	308.56	309.9	308.5	308.69	308.28	307.17	307.3	309.65	309.04	309.55	310.6	308.67	310.87	309.24	306.52	308.42	310.95	308.68	306.24	305.57	309.21	308.14	309.68	307.87	308.97	308.06	308.62	311.44	307.56
300.39	303.3	304.03	304.2	301.78	302.98	302.43	301.76	302.45	302.91	301.33	302.42	302.11	302.4	302.36	302.36	302.19	303.96	302.64	302.41	304.35	302.6	302.75	301.6	302	302.41	303.29	302.45	300.14	303.83	303.05	302.43	300.91	303.16	303.2	302.02	303.41	301.65	302.6	302.42	301.57	304.14	302.53	302.69	303.61	303.26	301.22	302.8	301.56	303.16
328.75	328.71	329.06	327.16	326.51	326.23	327.1	328.13	328.19	331.01	328.93	330.06	329.06	326.5	329.11	327.64	326.7	328.42	327.47	326.7	327.01	327.82	326.28	328.88	328.43	331.11	327.89	326.71	328.84	327.51	326.97	328.27	326.49	328.92	326.78	327.93	329.47	328	328.91	328.48	328.82	328.67	327.07	327.04	327.73	328.13	328.07	327.76	328	328.7
309.95	310.04	309.37	309.46	311.49	311.56	311.39	308.7	310.96	310.55	310.88	311.55	310.21	311.16	310.95	310.68	311.03	310.34	312.12	312.11	309.74	310.68	311.32	311.83	311.84	311.05	309.63	310.83	310.37	311.4	308.77	309.69	310.06	310.35	312.46	311.16	308.12	309.49	311.29	310.37	310.55	312.42	310.31	309.97	312.5	310.89	312.17	308.74	309.67	310.37
314.92	312.91	311.77	311.67	313.68	311.79	310.81	312.53	313.47	310.37	314.18	312.3	310.93	312.42	311.72	312.68	312.64	313.74	313.29	314.05	311.81	313.07	312.46	312.53	313.23	313.81	310.61	312.62	313.75	312.57	313.8	312.7	312.75	312.24	316.08	311.49	312.13	313.1	312.76	311.8	312.86	313.69	312.23	312.58	311.85	312.45	313.16	313.23	311.91	312.71
294.89	296.59	294.63	295.61	295.32	295.13	295.27	295.64	294.55	294.26	296.6	294.02	294.29	295.28	294.44	294.36	293.47	293.67	294.64	294.84	294.08	294.25	295.27	294.26	293.51	294.69	294.31	293.86	296.04	296.35	297.81	294.34	295.83	297.15	293.71	296.02	293.71	293.07	295.69	295.89	295.27	293.68	294.7	295.12	295.6	293.83	293.83	296.55	294.09	295.83
304.81	303.1	303.47	305.95	304.79	303.94	305.27	304.84	303.83	304.24	304.06	305.27	305.03	304.34	303.1	304.49	305.08	303.36	303.29	304.46	307.75	305.13	302.65	303.32	303.79	305.58	304.31	304.47	304.15	303.82	303.41	304.71	304.8	307.37	303.53	304.7	304.78	304.63	304.79	302.74	303.1	304.44	304.11	302.94	305.29	304.26	305.69	302.7	305.21	304.44
306.35	304.19	304.08	304.96	305.19	305.72	303.92	305.91	304.95	305.11	304.34	306.53	305.9	304.84	305.78	304.7	305.38	306.4	304.46	307.3	303.93	306.56	307.38	304.1	306.9	306.08	305.35	306.07	305.22	304.23	304.92	305.71	305.22	304.98	303.58	304.28	305.04	305.23	304.4	306.32	305.21	304.78	305.52	304.02	305.18	305.17	303.73	305.67	305.13	304.65
312.5	315.39	314.55	315.37	311.97	312.62	313.82	316.49	313.74	313.55	314.7	313.7	312.51	313.87	313.1	314.44	315.3	314.92	312.92	314.65	314.3	315.03	313.72	311.8	314.18	312.85	314.07	313.17	316.15	313.05	311.49	314.83	313.8	314.78	313.11	311.07	313.57	313.49	313.49	315.57	314.91	312.57	315.39	311.45	312.1	313.26	314	312.57	315.5	313.05
304.16	304.89	303.24	304.14	304.92	305.18	304.28	302.76	303.86	304.56	304.8	304.86	304.07	304.29	305.88	302.17	303.5	305.05	304.16	303.72	305.99	305.19	305.4	303.56	304.06	302.73	305.93	304.23	304.25	302.62	305.61	302.31	304.44	304.98	304.26	304.41	303.99	304.95	302.83	303.55	303.14	303.88	305.06	306.36	305	303.32	303.34	304.81	304.64	302.97
314.78	315.55	314.76	315.1	315.22	312.88	313.66	315.66	312.37	314.84	313.91	314.84	315.24	313.88	313.75	315.19	314.97	314.51	314.43	314.92	314.42	314.41	314.22	316.12	315.14	313.66	314.95	315.45	314.42	314.58	313.07	314.9	315.58	314.27	314.01	314.04	313.4	316.18	314.47	314.59	314.87	315.3	315.33	314.5	315.82	312.67	314.94	314.2	315.9	314.9
302.62	303.19	301.66	302.99	302.66	301.7	301.13	302.57	300.16	304.08	302.5	303.44	301.71	302.1	302.4	303.02	303.8	302.9	302.6	303.93	300.28	302.23	303.3	300.15	301.84	302.38	303.8	300.98	300.63	301.44	301.09	304.4	302.57	302.79	303.42	302.57	303	301.16	301.29	304.89	299.13	304.04	303.4	302.79	301.19	302.95	303.01	302.8	303.06	302.31
304.85	305.26	305.5	304.77	307.11	306.52	306.69	303.49	306.09	304.78	305.96	303.85	305.24	305.66	305.52	305.72	306.16	307.15	307.28	305.4	305.99	305.85	305.53	306.66	305.92	307.41	306.97	303.77	305.49	306.99	304.65	306.35	304.31	305.58	305.02	305.85	305.2	306.56	306.69	304.17	305.8	306.13	305.41	306.63	304.65	305.42	305.14	305.6	305.67	305.94
316.84	317.29	318.47	317.88	313.87	317.39	316	317.42	317.45	315.79	317.43	315.69	316.85	317.7	316.64	318.17	315.44	318.16	316.76	316.03	318.17	316.46	316.61	316	317.92	317.36	317.62	318.32	318.31	316.97	316.5	315.88	317.38	316.7	316.14	319.37	317.37	315.33	317.58	315.67	317.27	317.1	319.66	317.02	318.67	317.65	316.54	317.95	316.85	316.66
316.21	320.03	318.1	317.62	319.68	317.92	315.81	319.7	317.88	318.42	317.39	319.29	317.89	318.85	320	319.88	319.3	317.69	319.01	320.7	316.86	319.15	318.42	318.65	318.39	317.77	319.01	318.86	319.06	318.72	318.67	316.51	319.37	318.23	319.2	317.59	319.79	317.83	320.61	317.75	319.52	319.91	318.84	317.08	318.11	319.77	319.29	317.84	318.06	319.44
313.65	312.89	312.25	311.99	311.67	313.76	311.79	313.05	313.32	312.72	310.7	314.37	312.87	312.1	311.65	312.32	313.53	312.21	314.34	313.41	313.33	314.13	312.68	312.4	312.52	313.37	313.51	313.98	311.63	312.3	313.01	312.87	313.82	311.94	313.34	312.49	313.94	312.63	312.83	312.63	313.96	313.84	311.97	313.17	312.18	311.9	311.98	313.85	311.84	311.2
320.3	319.55	320.26	320.56	318.59	319.75	319.18	320.79	319.39	318.48	319.9	320.68	319.01	317.78	318.2	318.76	317.71	320.33	321.41	319.45	318.9	319.71	319.25	319.18	318.37	318.53	316.79	318.22	319.22	321.02	318.89	320.66	320.36	318.67	318.18	319.21	319.74	321.4	319.27	319.6	319.62	320.34	319.32	321.12	319.12	319.97	318.66	318.25	320.03	319.36
301.18	301.99	302.39	303.16	302.39	302.21	302.56	303.92	303.35	301.31	303.15	302.7	303.58	301.5	302.39	301.85	302.11	301.88	302.52	300.61	303.2	303.04	305.11	302.25	302.39	302.42	302.39	301.56	302.41	302.19	304.34	302.85	303.19	303.24	303.35	303.61	303.21	301.69	302.33	302.66	301.74	302.26	301.5	301.25	301.44	301.95	301.44	303.78	302.94	302.07
306.67	306.93	307.93	308.05	307.72	306.57	306.25	306.7	307.33	308.82	307.16	307.25	304.97	306.96	307.37	307.66	306.94	307.36	306.77	307.84	307.43	304.77	305.91	307.26	307.8	306.56	306.87	308.01	309.29	307.67	306.47	307.32	307.37	308.12	306.64	308.33	307.09	309.02	307.47	306.47	306.81	306.59	306.39	306.66	306.61	307.38	309	307.06	307.09	307.48
312.92	309.72	310.54	310.15	311.65	312.57	311.39	310.8	311.16	310.41	311.41	312.4	312.38	312.17	312.96	309.77	310.91	312.05	313.65	312.16	312.84	311.05	312.82	310.16	310.62	312.28	311.14	312.57	311.99	310.23	309.74	310.49	309.54	309.82	309.14	311.07	312.12	310.26	309.13	310.03	311.41	309.64	311.38	310.83	311.6	308.73	310.8	311.09	311.54	310.96
312.05	311.97	311.03	310.63	311.49	312.79	309.7	311.34	312.64	312.43	310.73	310.13	311.91	313.34	310.41	310.47	310.6	312.1	314.36	310.18	312.59	312.96	312.87	312.08	312.39	311.68	313.08	312.98	312.51	310.47	311.24	311.61	309.86	312.7	310.56	310.95	310.87	312.49	311.35	310.64	311.65	311.98	312.81	311.56	312	312.39	310.38	313.22	312.08	311.6
314.81	317.69	316.56	317.08	318.03	317.54	315.31	315.73	318.08	317.21	318.68	315.69	315.99	316.07	317.19	317.98	317.16	317.08	317.92	316.58	317.59	317.89	316.83	316.95	317.06	318.35	315.38	319.27	316.97	316.52	317.44	316.99	317.77	317.28	316.61	317.11	317.51	317.74	318.72	316.68	316.22	318.34	318.45	316.91	316.39	316.81	319.54	318.22	316.34	316.62
301.47	302.09	302.42	302.31	302.85	302.46	299.45	304.45	302.31	302.05	303.16	303.25	302.75	303.12	302.55	303.02	300.72	304.32	303.06	300.84	301.67	302.16	302.42	301.73	303.16	303.81	302.38	302.98	303.54	302.74	302.05	302.74	303.89	301.95	303.61	302.94	301.69	302.14	302.93	300.14	303.47	302.81	300.24	303.07	302.16	302.8	302.65	302.52	302.26	301.84
304.43	302.22	302.71	301.55	303.46	304.15	299.52	301.8	303.56	302.45	303.74	303.13	304.08	303.6	303.17	303.15	303.83	302.96	301.89	303.51	303.07	304.84	303.2	302.7	303.13	302.9	304.4	300.43	302.6	302.16	302.88	304.1	302.36	303.5	303.8	302.89	304.4	301.61	302.18	302.12	303.7	303.95	302.47	303.17	302.75	303.37	302.87	302.04	303.88	303.23
320.37	319.88	320.58	318.86	320.2	319.86	321.59	318.29	321.33	319.98	319.44	319.43	319.66	318.42	319	320.01	317.96	319.13	320.9	320.04	321.71	318.39	317.9	320.55	319.16	318.24	319.75	319.78	321.49	318.34	319.78	320.05	319.17	318.9	318.3	320.74	318.87	319.21	316.75	319.14	319.57	319.6	318.24	320.01	319.29	319	318.84	321.16	320.12	319.47
329.01	328.64	330.55	327.59	329.27	328.17	327.59	327.24	329.51	328.41	329.09	329.26	329.16	328.22	327.99	327.78	328.48	329.14	327.89	329.17	331.32	329.64	329.74	329.79	328.09	328.74	328.9	328.67	327.42	326.41	328.2	327.97	328.32	329.38	327.33	325.97	328.12	328.23	329.47	329.14	328.01	327.41	328.13	327.2	330.36	327.95	327.75	329.48	328.37	329.52
326.36	326.98	327.51	327.26	326.48	326.04	327.5	328.75	324.93	325.31	327.4	325.64	327.06	327.08	327.07	327.25	329.1	327.12	326.14	328.48	327.1	324.14	329.03	326.35	327.36	326.95	329.14	328.12	326.72	327.46	328.54	326.15	326.3	327.24	326.59	325.78	327.81	329.29	327.56	326.49	326.09	326.65	327.09	327.18	327.13	327.34	328.22	326.12	326.18	327.66
318.25	317.18	317.72	319.63	316.53	318.54	317.87	318.54	318.76	316.59	319.58	318.66	318.9	318.95	319.86	316.77	319.51	317.48	318.97	315.47	318.4	320.08	318.99	317.42	318.23	319.33	317.74	318.13	318.86	319.1	319.32	317.37	318.56	318.57	317.64	317.75	317.58	318.88	318.65	317.49	317.67	319.53	318.02	317.34	317.69	317.95	317.33	317.8	319.06	319.91
315.39	318.01	316.57	316.26	317.2	317.89	315.2	316.07	314.6	318.16	317.79	317.98	318.75	316.71	315.23	317.42	316.11	315.96	318.34	317.41	316.03	316.03	317.3	317.46	316.69	316.01	316.23	316.2	317.31	316.76	317.8	315.71	317.42	316.66	318.33	318.02	316.68	318.48	316.47	317.86	317.14	316.18	318.05	316.85	317.43	316.89	316.8	317.44	315.97	317.35
303.51	302.91	303.05	301.33	304.98	303.09	303.4	304.64	303.97	302.24	303.6	303.44	301.47	303.34	302.64	304.32	305.09	303.12	304.15	303.38	303.38	303.7	304.45	302.34	304.18	303.97	304.94	302.68	302.76	302.94	303.27	303.47	302.97	303.34	302.46	302.9	304.85	303.62	303.89	304.85	303.24	301.77	303.42	302.88	302.19	301.5	301.6	303.7	300.66	301.77
313.92	313.62	314.46	315.53	314.56	315.32	313.17	313.48	314.2	313.85	313.92	313.59	314.06	314.2	314.02	313.82	312.95	314.83	313.41	313.08	312.36	313.52	312.09	314.3	313.62	314.5	313.83	313.56	314.99	314.78	313.75	313.12	313.16	313.93	315.37	314.76	313.08	313.09	312.62	315.12	314.83	316.36	312.96	313.21	313.39	313.16	313.29	314.04	312.53	314.29
317.05	318.21	317.2	317.49	316.88	317.72	318.81	315.83	317.19	316.56	318.13	315.11	317.11	319.04	315.89	318.52	317.69	314.29	316.48	318.08	317.47	317.88	318.6	319.19	317.51	316.22	317.45	316.8	314.4	319.13	316.46	316.53	316.73	317.77	316.33	317.53	317.35	318.09	316.96	317.38	318.24	316.29	316.78	316.65	316.12	317.33	316.93	317.45	318.95	317.76
313.94	312.61	315.68	314.2	311.88	314.11	314.25	313.98	314.68	313.93	313.25	313.34	314.58	311.67	313.43	314.26	313.65	314.88	314.11	313.35	313.81	313.63	314.03	312.39	315.94	313.98	314.18	314.02	314.61	314.08	313.33	314.03	314.26	313.48	312.83	313.77	312.27	313.49	314.63	315.29	313.87	314.81	314.63	314.33	313.81	314.27	314.34	312.08	315.36	312.95
303.05	302.95	303.25	303.69	303.08	302.41	302.52	304.05	302.38	303.58	302.3	303.88	304.87	302.67	302.66	302.67	302.61	303.99	302.41	301.86	304.38	303.24	302.72	304.15	301.72	302.94	302.48	302.76	303.45	303.2	304.16	302.31	302.96	302.73	302.51	301.38	304.02	303.56	302.1	303.85	302.28	300.56	303.26	304.41	304.31	303.44	302.93	301.15	303.46	302.25
315.79	313.67	315.28	314.26	314.34	314.3	314.42	314.56	313.95	312.88	313.64	315.69	314.58	313.72	314.44	315.66	312.98	314.13	315.08	314.85	313.26	313.57	313.89	313.89	313.34	312.45	315.38	314.2	313.88	314.43	314.66	314.2	313.63	314.48	313.91	314.66	312.82	314.59	314.29	314.19	315.09	314.75	312.83	314.35	312.04	313.4	313.74	314.98	314.91	312.38
317.07	314.15	313.85	315.34	313.58	316.78	313.64	315.76	315.44	314.47	315.74	314.63	315.69	314.3	316.21	315.05	313.62	316.08	314.29	313.27	314.42	315.07	315.25	314.27	315.14	315.32	314.81	313.72	315.19	315.65	315.9	314.21	314.93	315.22	314.6	314.52	314.16	315.76	315.54	313.01	316.92	315.84	314.75	315.18	314.43	314.12	313.3	313.89	315.73	313.78
305.17	305.37	305.86	305.85	305.99	304.46	306.06	305.54	305.3	305.65	304.62	305.31	305.94	304.51	305.25	305.53	305.55	304.62	304.81	304.92	304.54	304.43	305.92	305.39	305.89	303.5	304.77	304.46	304.87	303.17	304.07	305.07	306.68	305.15	306.3	305.32	304.95	304.77	304.21	304.77	303.91	306.78	304.33	306.85	304.37	304.93	305.37	306.39	305.41	306.62
316.07	314.01	314.7	314.79	316.2	316.77	312.58	312.22	315.11	315.24	315.69	314.81	314.65	314.26	316.42	314.6	314.9	314.18	316.09	316.78	316.21	314.53	315.21	314.9	313.95	316.01	314.51	315.89	313.85	315.41	315.15	314.96	316.29	316.84	314.19	315.43	315.67	314.95	314.26	313.73	313.82	313.76	314.76	315.42	315.68	313.44	316.11	313.78	313.98	313.79
305.38	305.45	305.74	305.14	305.33	306.56	305.56	306.01	305.4	305.32	306.87	307.07	306.48	303.45	306.61	305.42	304.68	304.79	304.81	306.18	306.1	305.46	306.58	304.58	304.55	303.47	304.32	306.39	305.98	307.27	306.74	304.95	306.1	306.72	303.54	305.37	305.72	305.84	304.31	303.89	305.44	304.59	308.31	305.58	305.55	304.71	303.11	305.49	304.1	305.26
312.96	311.59	314.78	313.33	313.55	314.11	313.16	312.47	314.3	311.97	313.22	312.63	314.76	312.27	313.51	312.63	313.94	313.93	314.15	313.29	314.09	314.22	312.42	313.27	311.11	311.76	312.61	312.96	311.81	311.86	312.67	313.47	313.09	311.66	312.43	311.75	313.35	314.89	313.11	312.73	313.3	312.79	311.63	311.49	313.82	313.62	313.26	313.77	311.57	310.92
300.98	300.68	300.05	301.89	301.41	298.9	299.63	299	300.7	301.21	302.18	301.94	300.61	301.39	300.24	300.6	300.11	300.33	300.56	301.32	299.95	299.08	299.93	300.23	299.16	300.28	299.96	301.47	299.86	301.58	299.87	297.96	299.7	300.55	300.06	299.85	300.68	299.02	298.78	299.65	300.88	300.01	300.47	299.56	299.96	301.51	299.15	300.3	299.57	300.23
314.31	314.45	313.7	313.64	313.87	313.36	313.49	315.23	313.08	313.17	312.89	315.02	313.55	314.94	315.46	314.19	312.23	312.48	314.26	314.73	313.56	314.89	315.41	313.11	314.15	314.47	314.34	314.02	313.15	314.89	312.18	313.32	313.17	314.01	314.44	315.59	317.16	312.66	314.85	314.19	313.95	314.16	313.28	313.37	313.86	312.96	313.61	313.83	315.37	315.92
319.05	321.04	317.95	319.6	319.3	319.62	319.52	319.68	319.31	317.37	320.1	319.13	320.38	318.07	320.16	319.48	318.35	319.55	318.71	318.75	317.74	320.21	318.68	318.57	318.59	318.39	319.18	320.08	320.36	318.15	318.62	318.88	319.08	317.74	319.37	318.34	317.55	320.34	319.22	318.25	319.6	320.39	319.14	319.52	319.24	319.89	317.31	319.79	316.94	319.31
319.47	316.35	317.34	317.55	319.17	317.85	318.32	317.13	318.35	318.17	318.1	319.02	318.04	318.28	318.43	319.52	317.58	318.07	317.94	317.96	318.45	319.1	318.24	319.57	316.7	318.76	317.35	317.85	316.93	316.85	318.55	318.1	317.72	316.24	318.51	318.71	318.4	318.74	318.82	318.35	319.5	318.12	319.12	318.98	317.67	317.45	318.61	318.65	318.89	318.54
309.53	311.01	311.38	310.37	312.11	313.2	311.47	311.59	313.3	311.04	311.11	312.07	311.48	312.21	310.04	312.36	312.22	310.7	310.92	313.04	310.05	312.86	313.04	312.01	312.07	310.37	310.34	312.61	312.17	310.34	310.61	310.69	312.57	310.78	312.41	312.44	313.36	311.48	312.35	311.47	311.51	310	312.6	311.1	311.37	311.57	311.26	311.42	311.8	311.75
306.92	305.17	304.73	305.8	302.76	304.52	304.23	304.44	306.45	305.02	303.86	304.72	304.57	305.18	303.49	304.47	304.59	304.98	305.58	305.73	304.92	303.46	304.3	306.03	306.46	305.26	304.58	305.07	303.75	304.64	304.22	303.13	303.53	305.19	304.8	305.93	305.68	305.01	306.21	305.26	303.6	304.08	304.9	305.63	302.87	306.7	305.07	304.96	303.13	303.28
314.94	315.69	315.56	314.29	315.92	314.88	314.38	313.16	315.35	314.98	314.04	314.09	315.99	315.38	315.15	314.83	315.18	314.93	314.44	316.36	313.59	315.55	316.39	313.95	314.03	315.33	314.02	314.15	316.44	315.44	314.03	315.55	316.21	315.61	313.42	314.37	315.89	315.29	317.56	316.32	314.45	314.03	315.9	315.16	315.39	315.04	317.14	315.16	313.51	313.08
303.71	304.7	303.12	304	302.32	301.96	302.63	301.23	300.82	302.03	303.29	301.58	303.49	301.85	301.53	303.54	304.15	300.95	301.78	301.09	303.63	302.82	301.8	302.18	302.12	302.68	302.95	304.58	302.44	303.49	301.7	303.71	301.17	302.23	302.77	301.69	302.65	301.39	301.61	302.78	302.96	303.16	303.14	303.17	300.95	301.11	303.39	304.14	302.47	301.53
318.8	317.32	318.02	317.93	315.52	317.59	319.41	316.62	318.03	319.32	318.58	318.8	318.38	317.8	317	318.33	319.06	317.84	319.11	319.41	316.92	316.14	317.77	316.82	319.23	319.54	317.68	318.67	319.76	319.15	317.36	319.11	317.92	318.62	319.1	318.55	317.06	318.55	317.23	317.11	320.04	318.08	316.67	318.15	318.68	318.39	316.76	316.95	317.18	319.26
307.47	305.91	305.71	309.51	305.96	308.18	308.04	307.75	306.84	308.31	305.29	307.11	308.86	308.66	307.88	307.4	307.51	309.11	307.05	308.45	307.4	305.4	307.9	308.54	307.34	308.38	308.38	307.81	308.27	306.87	306.55	308.39	305.86	306.19	306.66	308.09	307.37	307.42	306.16	306.75	306.9	307.85	307.48	307.41	307.59	307.41	305.93	308.09	307.79	307.72
300.24	301.44	301.7	302.75	301.46	300.87	299.9	301.14	301.04	299.71	300.19	301.23	300.34	300.58	297.65	302.55	302.33	300.31	300.64	299.34	302.38	300.35	301.09	301.19	299.41	301.23	301	300.61	299.7	300.84	301.91	301.79	300.31	302.45	302.73	298.69	301.98	300.87	301.48	299.36	301.19	302.45	300.16	300.87	300.94	302.7	302.2	300.48	300.4	300.68
309.28	311.14	310.46	310.79	311.65	310.41	309.77	311.45	311.55	308.58	309.52	311.62	311.27	308.76	312.18	310.56	311.76	310.38	310.79	309.7	309.31	309.92	309.58	309.11	310.53	311.53	310.39	308.99	310.66	311.22	309.67	310.53	312.17	310.97	310.41	309.71	308.92	312.07	311.47	311.27	310.43	310.13	309.67	310.47	309.8	310.21	311.22	310.2	309.39	310.22
312.19	313.62	314.38	313.9	313	310.23	310.4	313.29	313.44	312.28	311.22	313.99	313.39	313.52	311.56	312.95	312.53	313.59	312.47	312.33	313.59	312.76	313.13	312.92	311.51	313.12	311.28	312.89	311.98	313.26	311.57	313.92	311.62	309.42	310.74	312.78	313.02	310.92	312.43	311.04	314.66	312.49	314.84	312.16	311.74	311.71	311.3	312.45	311.99	310.35
305.36	305.43	303.7	305.01	305.6	306.04	304.74	304.82	304.06	303.19	306.44	305.42	304.99	305.88	305.59	304.1	304.29	305.97	305.52	304.76	305.75	306.08	304.52	305.04	305.42	304.26	304.73	303.42	304.32	304.25	304.79	305.2	305.46	305.91	304.5	307.34	305.63	304.61	304.82	306.09	305.57	305.96	304.02	304.11	305.54	305.49	303.47	306.18	305.87	305.37
324.16	323.89	325.86	325.78	326.17	325.49	324.77	326.54	324.08	325.14	327.06	324.91	323.9	325.51	325.04	325.87	326.07	323.24	325.41	322.43	326.24	326.39	324.08	324.86	323.67	325.63	325.53	324.46	324.56	326.71	326.39	323.5	324.53	325.33	324.33	325.42	325.86	326.45	325.69	326.03	323.72	324.69	325.05	325.08	325.04	324.4	325.75	324.92	325.33	325.29
313.51	311.32	311.01	312.92	311.64	311.3	311.64	310.8	313.51	315.01	311.61	312.7	313.35	311.09	311.75	312.46	312.26	312.24	312.15	311.78	311.87	310.85	312.81	312.9	312.78	313.24	311.25	313.85	311.09	312.09	313.01	310.91	312.09	311.46	310.77	311.1	312.88	312.41	313.2	310.62	311.82	311.85	311.62	312.28	312.5	311.65	312.69	311.8	311.85	310.25
307.43	307.01	307.91	306.55	306.41	306.77	306.16	309.09	307.46	306.99	308.75	308.56	306.57	305.56	306.56	307.16	305.03	306.47	307.65	307.84	308.27	307.73	307.7	307.09	307.66	307.94	306.92	308.19	307.14	305.69	307.12	308.47	307.14	308.27	307.99	308.09	307.59	308.22	308.22	305.27	305.94	307.76	306.98	308.45	307.53	307.56	307.45	306.72	306.99	307.7
317.97	318.96	318.67	317.21	319.88	318.2	317.61	319.05	318.2	317.92	319.09	317.6	319.12	317.37	319.37	317.94	316.92	316.41	317.16	317.36	318.9	315.97	318.77	318.45	318.06	318.83	316.9	318.06	316.54	318.32	318.41	317.78	316.98	316.89	316.7	317.16	316.86	317.11	317.62	317.08	317.47	319.6	320.58	317.4	319.41	316.94	318.19	318.94	316.81	317.64
308.9	309.28	307.61	309.48	309.32	308.55	309.76	310.51	308.37	309.39	309.04	308.74	310.24	307.51	308.36	309.16	308.62	309.02	308.65	308.54	309.89	307.88	309.32	310.44	307.75	308.79	309.12	310.09	309.48	308.55	309.56	309.05	309.51	308.83	308.12	307.65	309.64	309.82	308.53	308.61	309.44	310.71	308.27	308.39	308	307.87	308.86	308.16	307.36	308.22
299.93	300.95	299.55	301.15	301.59	299.73	301.71	299.42	300.32	299.18	299.38	299.3	299.53	299.45	300.3	300.69	300.6	300.4	299.8	300.03	300.08	299.94	299.89	300.41	298.67	300.63	299.53	301.41	300.57	299.64	300.9	299.65	298.63	300.28	298.87	299.8	299.19	299.69	299.47	300.78	300.08	300.15	300.26	299.12	301.67	299.28	298.28	300.11	299.08	302.11
318.52	318.43	318.23	318.97	317.88	317.65	317.7	318.63	318.69	317.27	318.53	317.65	317.1	317.94	318.53	318.62	318.96	318.89	319.42	317.27	317.79	318.66	317.76	317.66	320.98	318.44	317.81	318.07	317.37	317.06	316.65	316.48	316.84	317.44	317.8	317.83	317.45	318.55	317.55	316.83	317.9	319.67	315.91	318.69	318.22	317.54	318.49	316.38	317.41	318.49
299.29	300.02	299.19	299.84	300.7	299.98	300.39	298.53	300.7	297.14	302.23	300.37	299.7	300.12	300.99	300.51	300.59	301.14	300.36	300.8	300.76	300.18	299.57	299.84	300.72	297.28	298.74	300.15	299.88	299.12	299.54	299.94	299.61	300.35	299.3	300.1	301	300.52	300.89	299.58	300.06	301.93	300.43	301.19	300.97	299.68	298.16	300.4	301.39	300.7
292.8	294.52	296.03	294.22	293.94	295.47	295.48	293	293.37	291.73	292.3	292.44	293.54	292.06	295.34	293.53	293.31	294.7	294.13	294.97	293.78	292.85	293.64	293.68	293.72	295.18	294.28	293.22	291.97	292.86	293.76	294.29	293.93	293.83	295.16	294.59	295.26	292.85	293.28	293.69	293.92	293.6	296.03	292.3	295.65	292.92	292.24	293.48	294.28	294.59
307.67	306.96	306.3	306.97	306.52	307.38	307.55	308.72	306.73	306.75	308.95	307.35	306.94	306.61	307.13	307.69	305.79	308.04	306.69	307.17	307.13	308.17	308.46	308.95	307	307.14	307.02	307.97	309.01	307.81	306.75	307.03	305.12	307.47	307.22	305.88	306.98	306.5	308.43	308.76	306.72	307.06	306.74	307.72	306.97	305.85	308	307.34	307.67	308.57
310.83	311.68	309.1	309.74	312.01	309.62	311.75	310.93	310.11	309.38	312.45	310.52	308.58	310.35	308.48	311.85	311.45	308.98	312.1	312.53	310.33	311.05	311.77	311.49	309.1	311.23	309.81	309.05	310.06	310.05	311.15	310.96	310.75	310.05	310.24	310.67	310.71	309.96	308.42	311.66	309.97	310.04	311.95	308.84	309.32	311.72	309.97	311.04	312.13	310.96
327.08	326.29	326.48	326.73	326.71	327.21	327.29	327.41	327.59	327.76	326.02	328.07	326	326.32	326.5	327.86	326.47	327.07	328.66	326.42	327.21	327.41	328.05	328.9	327.38	327.3	327.27	327.61	326.23	326.88	327.52	327.22	327.89	327.89	326.51	328.27	326.73	327.85	328.02	328.61	326.97	326.26	326.37	326.94	326.71	325.69	326.67	327.26	327.92	325.78
305.64	301.6	302.85	302.69	304.98	302.84	300.56	302.26	302.94	303.73	301.81	303.81	301.74	302.89	302.44	303.69	302.73	302.81	303.57	302.82	300.06	303.36	302.82	303.67	302.08	303.73	301.95	303.07	302.33	302.61	303.01	302.87	300.58	304.46	302.61	302.56	302.74	302.14	302.17	303.41	302.93	305.22	302.04	305.12	300.72	303.25	303.78	303.16	303.53	302.24
316.46	318.09	318.9	318.12	317.92	317.05	316.72	317.43	316.76	317.32	318.38	318.38	318.26	316.87	316.69	317.42	318.37	318.24	318.35	317.21	315.72	317.83	318.63	316.63	318.92	317.22	317.13	318.24	317.28	317.74	316.98	317.25	317.86	315.54	316.97	317.42	317.22	317.73	316.4	316.35	318.03	315.91	317.27	317.85	316.03	318.56	316.91	318.8	317.42	316.93
305.04	305.95	304.98	303.98	304.24	303.15	304	304.21	305.49	304.16	303.09	304.86	304.85	304.42	304.09	303.87	303.95	304.53	304.83	305.59	302.87	303.66	303.6	304.28	303.03	303.19	303.23	305.29	304.78	304.94	303.3	304.87	305.31	304.18	304.25	304.98	304.62	303.76	303.72	304.72	304.52	304.22	304.23	303.83	303.04	304.33	303.91	303.97	303.95	303.69
308.1	305.71	308.2	307.04	307.73	305.75	308.07	306.44	306.17	307.26	308.21	307.01	306.23	306.8	306.69	306.92	307.41	307.98	306.82	306.44	308	305.75	308.36	306.09	305.93	306.47	305.35	305.08	304.55	306.28	306.8	305.65	307.56	307.94	308.78	305.93	306.28	308.21	307.37	307.79	306.99	307.76	304.66	304.79	307.46	306.26	309.54	308.48	305.63	307.4
313.24	315.12	314.48	313.65	314.76	315.23	314.96	315.31	312.37	313.38	314.11	314.87	314.6	316.6	314.14	313.93	312.59	313.08	313.91	313.37	314.84	313.98	311.67	312.86	313.88	315.27	312.02	314.62	311.8	314.69	313.62	314.31	311.88	312.72	312.72	312.36	312.74	313.12	314.54	312.9	314.52	315.34	314.77	313.71	314.2	314.47	312.72	314.3	315.9	312.9
295.14	294.48	295.52	293.58	294.1	294.65	294.59	292.95	293.68	294.51	293.84	295.25	295.2	295.05	294.88	295.47	296.22	294.54	294.68	295.21	293.54	293.55	296.31	293.71	296.62	294.67	294.99	294.91	293.73	295.14	295.29	292.63	295.16	295.04	295.16	295.07	294.64	293.6	292.46	294.34	294.97	294.15	294.58	294.13	294.28	295	293.98	294.34	293.78	294.99
302.8	303.73	304.3	304.23	303.79	304.69	306.29	306.5	303.89	306.22	305.03	304.37	304.98	305	303	304.66	304.34	303.48	304.77	302.5	303.65	305.08	304.64	305.71	305.51	304.22	303.68	303.62	303.28	303.53	303.82	304.79	305.19	305.04	304.47	305.18	303.8	305.56	303.85	303.2	302.92	303.44	304.51	304.79	306.02	303.4	304.35	303.96	303.05	305.97
312.9	314.06	313.09	314.31	315.47	314.62	314.25	315.18	315.21	313.8	316.54	315.62	312.03	313.51	314.1	314.65	316.47	314.44	316.22	313.67	314.46	315.13	313.28	315.05	315.66	315.14	314.46	314.46	317.79	316.35	315.1	316.02	315.63	315.33	315.22	315.11	313.88	314.89	314.17	313.65	315.27	313.66	314.66	316.36	314.72	316.13	315.51	314.5	314.87	314.22
327.19	328.15	326.89	328.28	328.49	326.39	324.66	325.86	326.78	327.66	324.81	327.32	325.75	327.46	327.38	328.52	327.59	326.7	326.41	327.91	326.57	328.56	324.38	326.38	326.29	325.7	326.26	327.33	326.65	326.14	327.26	325.52	326.45	328.14	327.28	326.61	326.16	327.62	326.19	327.39	326.69	327.43	327.07	327.82	327.58	328.33	327.85	326.18	327.16	329.1
312.35	310.25	311.22	309.8	309.49	310.69	310.46	309.68	310.66	311.52	311.38	311.24	308.9	310.16	313.32	310.38	310.4	309.15	312.01	309.75	310.76	312.09	310.14	311.11	311.1	309.47	310.7	311.04	310.04	312.31	311.57	309.24	310.51	310.15	309.61	309.92	309.28	308.26	311.74	309.92	310.32	310.1	310.03	311.49	311.02	310.91	310.09	310.61	308.98	311.41
303.98	305.2	304.98	304.71	306.22	304.68	304.56	303.39	305.36	304.88	305.31	305	304.12	304.22	302.91	303.23	304.12	304.06	303.97	302.75	303.08	303.13	305.24	303.32	303.73	306.52	303.63	303.97	304.54	305.42	304.34	304.8	304.7	304.41	304.31	304.63	304.22	304.12	305.84	304.83	304.51	304.02	304.43	304.14	301.57	304.96	303.37	302.56	304.42	305.86
312.97	313.75	311.4	313.61	312.43	314.18	314.57	313.88	312.27	312.67	311.62	312.73	312.59	314.15	313.49	315	314.07	312.4	314.01	313.96	314.37	316.06	314.73	313.18	312.9	312.2	313.55	312.25	312.61	312.04	312.38	313.59	313.98	313.25	315.92	314.93	312.28	313.13	315.34	312.85	313.53	315.44	312.84	312.65	312.24	313.58	313.86	312.75	313.23	312.51
317.34	317.76	316.58	317.63	315.82	316.08	317.26	317.86	316.84	317.78	317.74	317.02	317.62	316.22	317.44	317.4	317.22	316.86	317.18	316.37	318.19	315.52	315.52	317.99	318.75	315.75	317.5	318.78	317.8	316.97	315.53	316.29	317.49	318.48	317.2	316.06	315.42	319.06	316.83	317.14	317.81	317.77	316.59	317.72	318.39	318.39	318.53	316.43	316.25	318.51
295.93	296.36	295.05	294.91	295.64	293.7	295.81	295.76	296.08	294.9	295.45	295.09	295.55	294.99	296.43	296.88	293.61	294.79	295.89	294.7	294.05	293.7	294.18	295.86	295.33	292.87	294.17	295.42	293.53	296.18	295.07	294.91	296.16	294.14	293.74	296.97	295.08	293.99	295.02	294.75	293.89	294.78	297.8	293.18	294.99	295.12	295.96	294.38	295.22	294.74
296	297.17	297.59	296.96	296.41	298.28	298.96	296.87	297.4	296.13	296.56	296.72	296.29	298.08	296.47	295.8	295.7	297.17	296.75	295.9	297.04	296.86	294.78	298.73	295	295.91	294.71	296.61	297.71	296.42	297.41	297.08	297.76	296.74	297.76	296.08	296.69	296.62	298.34	296.71	296.53	298.39	296.12	298.2	297.05	296.49	296.17	297.89	296.29	295.96
312.45	314.66	313.56	314.26	314.72	312.33	313.06	312.91	313.96	313.79	313.01	314.77	314.26	313.64	313.81	315.52	313.5	314.49	312.09	314.92	314.26	313.5	314.33	314.75	314.94	313.9	313.56	311.91	314.89	314.17	314.29	315.11	316.23	312.62	315.22	312.79	315.33	313.79	313.29	313.44	314.72	314.68	313.45	314.8	312.89	315.83	313.55	312.25	313.42	314.49
305.11	305.53	306.73	306.03	305.75	305.27	308.17	307.29	307.57	306.89	304.78	306.56	305.69	306.89	305.05	305.22	306.85	305.64	304.58	307.61	306.4	305.12	306.07	306.67	307.2	305.12	306.35	306.68	306.05	306.91	306.35	307.29	306.18	308.11	306.44	305.47	305.2	305.83	305.45	306.99	305.63	305.69	306.38	306.67	307.81	306.06	305.3	305.85	308.11	307.8
303.73	301.74	303.97	302.08	301.96	302.78	301.77	303.67	304.2	303.14	303.02	303.92	302.54	304.55	301.5	301.96	302.64	302.75	300.94	304.35	303.31	302.73	301.25	302.37	302.65	302.42	302.82	301.9	302.99	302.41	302.48	302.24	301.21	303.93	302.91	302.62	302.64	305.17	304.24	302.33	302.72	302.01	302.66	304.57	302.15	302.23	302	303	300.85	301.33
310.67	310.26	311.29	312.43	311.56	311.37	309.34	311.04	310.51	310.15	308.81	312.03	309.79	311.06	309.08	312.44	309.89	310.02	310.86	311.65	311.65	312.33	312.96	310.04	310.87	311.19	311.2	312.1	311.57	309.33	309.77	310.99	311.09	311.9	311.15	312.09	311.17	310.5	312.4	311.96	310.2	308.96	311.03	310.35	310.63	310.22	310.56	309.95	310.75	310.18
300.99	303.75	301.31	300.61	300.74	303.33	299.87	302.33	300.46	300.56	301.09	300.95	301.6	300.25	302.24	299.21	301.54	299.79	300.04	300.81	303.28	300.29	303.34	302.32	302.34	300.68	298.37	301.42	301.52	299.82	302.28	300.95	300.66	300.22	301.21	302.76	300.28	300.99	300.45	302.12	301.01	300.7	301.27	303.72	300.72	300.09	301.38	300.61	302.53	300.68
300.45	301.36	301.01	301.61	299.68	301.16	301.91	300.39	302.69	300.07	300.94	300.1	301.52	301.86	301.4	299.35	300.02	300.03	301.46	300.85	299.74	300.98	300.14	301.21	300.35	300.81	301.85	302.36	299.33	302.35	300.59	302.58	301.49	300.75	301.57	301.05	301.35	302.63	302.84	300.12	301.04	301.63	299.55	301.31	300.83	301.49	301.49	301.87	300.61	300.22
300.2	298.82	300.66	299.36	300.97	301.19	301.57	299.47	299.59	298.78	300.02	299.95	299.95	299.21	298.7	301.08	300.55	299.18	299.56	301.32	299.16	300.4	300.5	301.07	297.82	300.72	300.08	301.08	300.04	299.44	299.11	299.61	299.82	299.83	300.98	299.16	300.48	300.67	299.3	298.95	300.73	302.3	300.26	301.34	301.08	299.72	300.45	299.64	299.57	299.68
305.48	304.45	303.53	306.67	304.13	306.3	305.77	306.84	305.98	305.56	304.88	306.23	305.63	306.33	305.01	305.23	306.66	307.18	305.89	305.2	307.7	305.77	304.76	305.55	305.39	305.33	304.89	306.31	305.45	304.67	306.32	303.89	306.82	304.52	305.63	304.33	304.07	305.15	304.89	305.9	305.28	305.51	305.36	304.6	304.73	307.23	305.97	305.57	307.73	306.74
314.86	315.04	314.8	315.27	315.91	315.9	315.35	314.77	314.3	314.53	315.75	314.86	315.1	315.57	316.86	315.91	314.08	313.86	316.28	314.79	314.47	313.39	316.14	316.66	313.97	316.97	313.91	315.74	313.75	314.51	314.74	313.74	314.43	315.8	317.22	315.15	314.06	313.89	315.37	315.56	314.67	315.8	314.43	314.3	315.72	314.87	315.39	314.87	314.48	312.95
306.16	306.3	306.5	305.13	304.42	304.96	304.57	304.83	305.59	307.96	304.89	303.21	304.07	307.22	304.38	305.01	305.54	305.11	304.99	306.06	306.14	305.79	304.19	304.92	303.42	304.28	305.57	306.69	306.11	304.84	306.19	303.8	303.95	305.14	306.06	307.33	306.02	306.86	302.74	305.52	306.92	305.56	303.99	305.2	303.6	305.5	305.3	306.62	305.51	305.12
301.02	302.05	302.75	304.54	303.57	304.17	303.86	303.32	306.05	305.97	304.89	302.93	303.68	303.19	304.68	303.75	303.21	303.13	304.69	304.08	305.14	303.48	304.01	302.96	302.81	303.97	303.38	304.26	302.5	303.78	305.92	305.2	304.29	302.87	303.54	304.13	302.66	301.59	303.4	304.85	303.47	305.73	302.51	303.95	302.91	302.44	303.39	303.04	303.97	303.54
295.6	297.04	298.94	295.51	299.12	297.18	297.74	298.39	296.25	297.55	298.49	296.21	296.99	296.21	297.15	295.45	298.78	294.11	298.8	297.53	295.52	296.38	295.44	297.4	297.88	297.24	296.28	296.27	296.11	296.46	297.92	295.13	298.03	298.05	296.5	295.76	297.33	296.89	298.14	295.92	297.33	295.92	296.53	296.01	298.39	297.2	298.71	296.88	296.95	298.96
317.36	317.62	317.37	316.88	316.8	317.55	316.28	316.65	318.71	316.51	318.24	318.14	316.93	318.41	317.7	316.52	317.51	315.63	316.43	316.61	316.07	318.11	317.6	317.16	316.55	317.19	317.3	316.74	316.26	319.89	318.45	317.41	317.35	318.26	316.49	317.55	317.69	317.43	316.63	319.59	317.9	316.82	318.27	318	317.92	317.48	318.39	316.59	316.2	320.27
312.53	313.45	312.57	312.62	313.89	313.51	314.26	314.18	314.43	311.4	313.13	313.79	312.17	311.42	313.74	313.98	311.26	312.24	313.49	312.41	312.31	313.11	313.4	314.03	312.8	313.31	311.39	314.25	314.42	312.59	312.79	312.29	311.69	313.9	313.59	315.12	314.25	315.43	311.39	313.82	314.55	313.34	313.34	314.23	312.72	312.85	312.07	313.61	313.38	314.32
312.83	312.04	312.77	313.9	313.46	314.19	312.34	313.88	313.16	312.38	311.84	313.13	314.69	314.53	312.15	312.57	313.17	312.52	313.32	313.09	312.99	313.71	313.28	312.84	314.83	312.5	314.71	312.99	312.72	313.44	311.79	313.6	312.4	314.23	314.47	314.94	315.18	312.39	313.04	315.18	312.95	314.79	313.89	313.16	311.81	314.25	313.89	314.21	312.08	315.17
327.73	326.25	329.07	327.52	329.61	329.32	326.78	326.58	326.05	327.62	328.87	327.02	328.15	327.41	328.43	329.31	327.02	328.13	327.63	327.02	327.62	328.65	327.72	327.67	327.62	327.89	327.56	328.2	328.28	328.59	326.88	327.9	329.14	330.79	327.41	329.05	327.77	328.19	328.69	327.12	328.86	327.59	327.12	329.47	326.57	328.33	327.08	329.32	327.83	325.55
301.59	300.83	301.81	302.45	302.48	303.46	303.05	303.7	301.01	302.31	302.72	302.54	304.49	303.09	302.96	302.28	302.41	302.96	303.36	300.64	301.22	304.9	301.93	301.92	303.29	304.61	302.6	302.49	303.88	303.36	303.07	301.96	301.92	302.37	302.43	303.91	302.95	302.84	302.16	302.82	302.28	302.03	303.79	301.59	303.09	304.15	302.21	301.94	302.37	304.17
302.84	305.18	304.89	304.68	305	304.49	305.19	303.19	305.26	303.49	305.21	304.32	304.52	303.37	305.57	305.82	303.19	303.93	304.34	305.16	305.09	305.41	304.2	304.21	305.22	305.76	304.14	305.57	305.47	304.91	304.87	304.61	303.26	304.74	304.44	303.75	304.76	304.43	304.78	305.24	305.4	303.15	304.41	306.03	306.19	304.62	305.92	305.24	305.63	304.33
298.79	296.84	297.04	295.3	297.09	297.81	296.2	297.35	296.81	297.72	297.87	295.64	296.03	296.29	296.88	297.55	296.31	296.94	296.55	297.15	296.29	297.97	296.89	297.22	296.83	295.43	296.85	296.26	297.11	297.88	296.09	297.26	297.83	297.43	298.61	296.4	297.73	296.37	298.14	296.15	296.59	296.33	296.7	298.7	295.49	298.57	296.48	296.1	298.05	295.05
300.22	300.25	300.74	300.11	302.57	299.33	302.05	301.65	299.91	300.19	299.65	300.64	300.67	300.56	300.55	300.18	298.85	302.32	301.6	302.05	299.89	302.43	300.78	300.16	301.17	300.51	300.21	301.25	300.48	302.69	300.56	300.9	301.53	299.83	299.24	302.48	301.95	302.59	301.88	300.85	300.31	302.36	302.51	299.85	299.05	302.37	301.03	300.52	301.3	301.78
304.57	302.6	303.54	303.01	302.98	303.56	303.28	302.22	303.16	304.01	303.36	302.57	302.69	302.99	302.4	302.41	302.85	304.84	302.09	304.23	301.96	303.48	302.96	304.07	302.7	302.89	303.83	303.35	302.84	303.54	302.56	302.18	303.91	302.18	303.43	305.79	304.44	302.71	305.14	302.46	303.49	302.35	302.36	305.39	305.09	303.6	303.69	304.78	303.4	303.5
306.26	304.18	305.5	305.44	304.74	303.99	304.72	304.2	305.35	305.78	305.76	306.97	305.56	305.46	306.31	305.95	306.75	305.59	303.61	306.08	306.22	306.33	305.74	306.12	305.78	305.35	307.04	305.16	306.22	307.05	305.59	305.86	306.48	305.06	305.06	305.28	304.68	306.21	305.26	304.62	304.75	305.92	304.63	306.07	304.32	305.58	305.9	303.37	304.92	304.24
304.54	307.91	306.29	303.75	305.64	305.3	305.25	306.2	305.69	306.97	304.36	305.1	304.1	303.65	303.92	308.16	305.02	306.33	303.7	305.79	305.37	307.25	304.28	304.68	303.94	304.59	306.3	305.59	304.19	303.5	304.37	304.99	306.42	305.29	305.54	306.87	304.03	305.11	305.39	305.04	306.31	305.93	304.64	304.1	304.3	306.17	305.6	305.07	306.07	304.47
310.92	308.87	309.34	310.91	310.21	310.29	309.57	310.94	310.69	311.56	310.19	310.59	309.13	313.3	311.76	310.76	309.45	310.2	309.86	310.05	310.13	310.08	309.63	309.37	311.72	311.16	310.44	311.1	310.78	310.34	311.83	308.37	308.81	310.42	310.82	309.67	308.29	310.16	310.43	311.54	310.35	309.66	310.93	309.58	309.49	309.54	313.52	309.84	309.31	310.33
313.73	311.64	313.2	312.22	312.26	312.89	312.15	311.93	312.26	313.42	313.73	313.41	311.6	314.78	312.78	312.37	312.9	314.52	312.56	313.43	313.98	313.4	313.12	314.77	311.9	311.38	312.95	312.39	314.55	310.58	312.87	314.18	311.48	314.25	313.49	312.02	312.22	312.72	312.12	312.49	311.89	312.15	313.22	312	312.27	314.46	314.73	311.55	311.41	310.68
303.24	305.45	304.08	307.44	305.83	305.66	305.48	306.28	305.08	306.12	306.23	305.09	305.2	304.5	303.39	304.92	305.57	306.07	305.65	304.4	305.75	306.5	305.13	305.7	303.38	305.37	306.52	305.83	306.22	305.49	304.91	304.53	305.67	308.66	304.76	304.79	305.59	305.08	305.75	305.59	304.76	305.37	305.23	305.15	305.06	307.43	304.63	307.39	303.96	306.64
301.68	299.92	300.73	298.27	300.4	299.86	301.96	301.38	301.46	301.01	298.99	301.56	300.96	300.08	300.22	300.91	300.04	301.08	299.5	299.47	300.14	302.74	297.91	298.68	300.63	301.64	300.72	299.64	299.49	300.42	301.39	300.13	300.08	299.31	301.1	300.86	300.1	298.51	298.06	299.54	301.67	300.2	300.5	300.76	302.24	298.26	298.35	299.43	300.12	300.26
298.11	299.8	299.4	299.63	301.2	298.56	299.68	300.13	299.91	301.92	301.38	300.81	300.37	299.21	300.3	298.39	298.09	301.11	299.56	299.43	299.67	300.04	299.92	301.94	299.87	299.9	298.74	301.65	298.85	300.01	299.16	299.17	299.12	300.21	300.12	300.26	300.51	300.11	299.51	300.02	299.18	301.04	301.04	301.97	300.63	300.68	300.5	299.6	300.28	299.79
303.21	303.75	303.34	306.71	305.61	304.72	304.97	302.5	305.08	304.74	304.06	303.82	304.25	303.63	302.94	305.5	305.23	305.14	303.92	304.71	302.53	302.85	305.23	305.37	303.62	305.12	304.91	306.17	305.32	304.62	305.05	305.34	304.32	305.06	307.04	304.78	303.06	304.54	303.54	304.82	304.18	304.05	303.58	304.98	304.35	305.28	305.09	304.37	303.63	302.88
318.27	318.73	317.33	317.68	316.77	316.83	317.74	318.01	317.7	317.24	317.01	319.99	318.39	318.21	317.65	316.84	318.92	317.59	315.95	318.45	317.78	317.45	318.76	316.93	318.01	318.26	318.38	317.74	318.06	317.2	317.54	318.36	318.94	317.52	317.73	317.67	318.29	318.51	317.9	318.34	318.37	316.72	317.81	317.04	316.58	317.65	317.96	317.9	317.14	317.63
314.24	314.98	313.6	311.46	312.41	312.45	312.51	312.42	313.47	313.46	313.46	313.39	312.72	313.33	312.8	312.91	314.99	313.48	311.4	313.35	314.12	313.62	312.49	314.16	312.73	312.32	313.56	313.79	312.07	312.58	312.4	313.27	312.54	313.04	314.91	312.24	313.15	312.37	313.14	312.85	312.41	310.9	313.21	314.08	313.77	312.82	311.84	315.15	313.21	311.94
328.18	326.68	329.23	328.01	328.7	326.79	326.81	327.54	327.41	326.64	326.98	328.3	329.96	327.68	327.42	328.7	328.8	326.32	329.91	328.12	327.03	327.42	329.13	328.23	326.85	328.15	329.38	326.79	327.32	326.54	328.26	327.89	327.61	328.17	327.26	328.37	328.87	327.54	327.51	329.13	327.71	327.93	327.04	328.8	327.97	327.03	327.88	326.71	327.5	325.45
300.85	298.82	301.31	300.8	299.73	298.5	301.13	300.85	300.93	301.46	301.25	300.97	300.63	299.76	302.13	300.89	302.16	301.56	300.02	300.83	300.3	302.04	301.31	301.99	301.89	301.79	300.5	301.09	300.93	301.5	300	299.98	300.52	302.66	302.98	302.47	301.76	301.09	299.83	302.23	302.34	301.93	300.68	302.61	302.5	302.22	300.28	300.96	300.33	301.47
315.49	315.77	318.07	314.84	317.97	316.29	316.78	317.22	317.56	315.79	318.46	315.77	316.02	316.58	316.04	317.87	318.22	317.08	316.15	315.16	316.84	316	315.93	316.86	315.17	317.27	317.15	315.2	315.57	315.33	317.31	317.18	315.77	316.17	317.59	317.34	315.98	315.99	316.44	316.52	316.15	316.4	316.68	316.69	317.39	317.39	314.55	318.21	316.85	313.54
314.35	316.43	315.41	315.47	314.85	313.65	315.07	315	315.26	313.43	313.89	315.71	314.5	312.86	314.66	314.97	315.13	314.17	315.27	314.11	314.78	314.35	314.46	314.77	314.5	315.07	315.03	314.9	315.79	315.64	313.22	313.14	315.23	314.88	314.39	314.82	311.86	313.64	314.68	315.38	315.4	314.02	313.25	314.66	313.31	315.55	313.32	314.17	315.16	313.27
314.05	312.95	314.88	313.23	313.96	313.3	314.29	313.72	312.91	312.72	313.36	313.84	315.35	315.5	313.59	314.62	312.93	313.86	312.56	314.27	314.86	314.11	314.13	315.43	312.71	313.77	315.46	314.37	313.91	313.19	312.24	315.76	313.06	313.78	313.27	314.11	315.16	313.46	315.31	315.36	313.17	315.4	312.79	314.4	313.63	314.23	313.64	315.38	312.83	312.59
327.66	328.65	326.65	327.14	326.27	326.14	326.43	327.29	326.23	325.95	325.91	326.89	327.75	327.23	328.46	328.13	325.11	325.24	325.97	328.2	327.5	325.93	327.36	327.42	326.92	328	327.71	326.51	327.4	326.66	326.78	325.91	328.19	328.45	326.08	327.04	326.48	327.99	325.93	327.67	326.8	326.85	326.57	328.69	327.46	327.56	326.41	327.72	326.06	328.21
311.35	314.97	313.29	312.83	311.8	313.21	313.92	312.74	313.48	312.51	313.39	312.61	313.48	314	312.62	311.94	314.24	313.18	315.12	312.7	313.92	315.13	313.15	314.06	314.7	312.98	314.07	313.85	312.72	311.47	313.12	311.97	313.7	313.05	312.45	312.4	313.68	312.34	312.6	313.39	313.05	312.3	313.91	312.08	314.05	312.37	313.81	314.29	312.82	311.22
304.82	305.61	305.93	308	305.04	306.73	307.62	305.55	306.09	304.21	306.99	305.65	307.06	307.61	306.72	306.38	306.14	305.23	306.78	305.8	306.51	305.14	307.25	307.56	304.06	307.55	305.78	307.88	306.34	305.47	306.84	304.94	306.49	305.52	307.34	306.15	306.03	306.54	307.33	303.53	306.02	306.21	305.11	304.92	307.24	304.43	305.08	304.61	306.11	304.51
326.71	328.26	326.54	329.79	327.28	327.61	328.09	327.66	325.22	329.42	326.33	328.6	327.88	326.17	327.16	326.36	328.69	327.13	326.53	327.17	327.69	326.44	327.61	326.57	325.78	327.75	327.83	328.42	328.53	326.82	327.03	327.53	328.06	329.95	327.77	326.91	327.59	328.16	328.76	326.59	328.43	327.82	327.57	327	329.16	326.34	327.2	327.35	328.55	327.2
313.63	311.77	313.02	312.42	312.68	312.58	313.92	313.06	311.77	314.51	312.3	312.98	314.18	311.96	313.7	311.48	311.23	311.53	313.49	312.34	314.78	310.45	313.62	312.03	312.74	313.13	312.7	314.52	312.53	312.29	311.52	313.1	313.59	313.35	312.45	312.05	312.83	313.18	314.12	313.45	312.26	312.78	313.4	313.4	311.57	311.26	312.96	312.52	311.95	314.12
312.73	314.71	313.59	312.37	314.25	312.55	313.26	313.11	313.83	313.44	314.54	313.55	314.19	314.19	314.19	312.93	313.12	311.97	312.18	315.65	314.62	314.65	313.8	314.47	312.8	315.45	312.35	313.88	313.85	313.12	314.62	314.56	312.57	313.62	313.24	313.48	313.64	312.4	312.21	314.08	314.64	315.65	312.98	314.35	313.04	314.09	315.83	314.53	314.31	313.43
303.73	305.98	306.13	305.78	304.61	305.16	303.53	304.71	306.12	307.27	306.28	305.33	305.49	306.21	306.37	305.91	307.38	305.22	305.32	306.82	305.58	305.29	306.29	304.74	304.4	304.6	306.95	305.29	304.61	306.28	305.48	303.53	305.65	303.94	305.24	306.41	306.42	306.08	305.73	304.53	305.05	303.99	304.85	305.91	304.18	305.13	303.78	305.81	305.25	306.12
312.61	311.35	313.8	312.11	312.59	312.65	312	311.56	312.82	312.36	313.49	311.45	312.42	311.32	313.99	314.32	313.15	311.86	314.63	311.42	312.57	311.73	312.04	312.81	313.18	311.77	311.92	312.51	311.25	311.08	312.59	312.53	311.9	310.75	312.65	313.29	313.54	311.76	310.95	312.95	309.69	311.42	312.97	312.23	312.31	312.42	311.26	312.57	312.62	311.38
305.77	303.88	307.47	307.49	303.84	303.84	303.93	304.45	304.7	304.25	305.91	304.42	306.44	304.43	304.83	305.63	306.8	305.04	306.42	305.91	304.82	306.72	305.96	304.67	305.56	307.4	306.28	304.27	306.55	305.4	306.87	306.38	305.8	306.08	303.55	304.55	306.52	305.89	303.06	304.56	307.32	305.04	305.71	303.94	305.67	307.84	304.77	307.61	303.71	304.04
311.14	312.7	310.13	311.84	311.9	310.11	313.44	311.11	310.21	311.25	311.45	309.49	312.1	312.39	311.09	310.97	312.41	310.34	310.06	310.75	310.02	313.14	311.64	310.6	313.3	310.26	311.1	311.31	311.83	311.73	311.6	311.21	310.34	311.26	310.39	312.24	311.42	310.22	312.74	312.14	311.52	312.35	312.68	312.6	310.92	310.76	312.15	312.54	311.51	311.2
325.73	323.07	325.45	325.73	325.31	324.16	326.56	325.6	324.62	325.55	326.5	324.69	324.77	326.45	325.7	325.57	325.6	325.27	326.39	324.2	325.28	325.01	322.83	325.54	324.36	325.76	325.38	323.92	326.12	326.23	325.74	324.67	325.21	324.68	324.73	326.9	325.97	327.36	325.59	327.19	325.61	324.8	324.27	324.27	326.67	324.82	326.51	325.18	325.86	325.88
305.09	304.39	305.35	304.78	304.88	304.48	304.38	304.33	306.83	304.51	303.67	304.72	304.19	302.63	304.37	302.9	303.41	304.07	304.86	303.84	304.96	304.22	301.93	305.28	304.81	304.27	304.91	305.03	304.2	303.15	303.75	303.08	304.22	304.35	303.96	304.51	304.84	303.2	303.75	304.59	305.92	305.44	305.73	306.56	304.8	304.2	305.35	303.48	304.28	304.69
329.2	328.61	330.55	329.92	329.31	328.1	330.33	328.99	327.98	329.45	329.63	327.01	328.65	329.17	327.76	329.16	327.82	328.21	330.08	327.8	329.77	328.26	330.12	328.2	327.61	329.88	330.43	327.16	328.25	328.41	329.83	329.65	328.92	327.28	331.24	329.52	328.33	329.14	327.56	327.82	328.79	328.59	328.83	327.06	329.26	327.17	326.4	330.36	327.75	329.83
313.06	313.1	313.7	312.91	314.24	314.14	312.73	311.77	312.44	311.79	315.19	314.56	313.8	312.41	313.67	311.52	312.08	313.42	313.7	313.44	313.11	311.74	314.61	312.56	312.75	312.95	312.76	311.28	312.01	312.86	313.95	313.43	313.24	312.5	312.16	313.5	312.71	312.53	312.91	312.67	312.8	313.64	312.05	312.97	311.81	312.67	312.96	312.94	312.52	313.02
316.91	318.01	316.57	319.22	317.76	318.14	317.51	320.39	317.97	318.88	318.48	318.38	317.04	317.46	320.92	315.75	319.77	319.99	318.22	318.41	317.44	317.31	318.82	318.58	317.74	317.56	317.9	318.72	317.75	317.61	319.13	318.75	318.05	316.96	318.79	319.99	318.84	315.96	319.52	318.56	319.3	316.96	317.99	319.52	318.19	318.79	316.53	315.9	319.22	317.37
316.08	314.4	317.1	313.5	315.92	316.17	315.11	315.47	316.46	315.55	316.04	314.82	316.8	315.37	315.45	314.42	315.3	314.51	313.41	316.88	314.13	315.32	316.35	314.48	316.14	316.88	315.07	314.62	315.05	316.76	317.54	317.29	314.31	313.36	316.47	316.02	315.83	314.75	315.88	315.41	315.87	315.04	317.95	314.52	314.95	317.71	315.75	316.73	316.67	315.9
295	294.68	296.08	294.18	295.84	295.37	294.65	296.47	294.53	296.05	294.86	296.16	295.38	298.11	296.8	295.01	295.14	294.84	293.83	295.68	297.17	294.36	295.55	293.32	295.26	294.58	296.53	295.23	294.59	294.93	294.81	293.63	295.41	293.98	295.93	294.61	294.55	295.39	295.22	295.24	293.37	294.2	294.91	296.28	293.75	295.95	296.37	296.04	294.5	294.76
305.74	303.46	305.53	303.77	304.55	302.88	304.26	305.8	304.97	305.16	302.94	303.6	303.89	304.98	304.51	304.56	303.31	306.75	304.9	304.74	305.53	304.97	303.08	304.48	306	304.75	304.67	304.33	304.65	304.1	305.69	305.25	304.95	305.54	305.47	305.77	304.58	303.48	304.25	303.24	305.26	304.5	303.1	305.03	307.07	306.09	304.5	306.13	304.77	305
305.47	305.67	305.27	303.25	304.42	306.3	303.53	304.99	306.16	306.42	302.68	305.45	305.1	304.08	305.33	304.11	304.36	306.01	304.42	306.4	307.06	305.69	305.97	304.33	305.02	305.42	305.16	305.36	305.45	305.92	306.22	305.26	305.03	306.21	304.22	303.47	305.72	303.12	305.39	304.62	307.72	306.35	306	305.96	306.43	305.41	306.06	303.32	304.45	305.36
313.31	312.42	315.07	314	313.22	313.57	312.41	313.44	312.24	314.47	311.54	313.41	313.9	314.48	313.27	313.01	313.88	312.8	310.76	312.22	314.62	313.45	311.69	314.09	313.97	314.43	312.67	312.43	312.43	315.12	313.93	313.32	312.16	312.81	312.98	313.33	312.33	314.41	313.82	312.91	312.31	313.66	312.5	312.63	313.67	313.6	312.09	313.23	313.04	312.83
329.27	328.13	328.03	328.14	327.79	326.93	327.69	327.66	327.55	327.09	326.23	329.68	327.19	328.76	327.78	329.35	328.75	326.08	325.49	325.65	328.53	328.94	328.6	327.47	327.63	328.22	329.28	328.71	325.25	327.89	326.94	327.64	327.56	327.81	327.71	328.75	326.34	328.5	328.25	326.69	327.99	326.87	327.6	328.54	327.81	327.62	329.26	328.38	328.57	327.69
314.67	315.6	313.25	315.13	314.27	314.55	313.24	313.49	315.64	315.28	315.77	315.2	314.7	315.82	315.34	314.52	315.81	316.05	316.04	314.24	314.98	316.03	313.67	316.62	315.69	315.52	314.51	315.4	316.79	316.1	316.44	315.8	314.69	313.72	314.19	314.98	315.91	315.22	315.19	315.36	315.23	315.38	313.37	314.83	315	314.8	313.39	314	314.71	315.29
313.26	311.14	312.56	311.42	313.76	312.87	311.95	313.26	311.28	314.52	312.56	311.28	311.71	312.75	311.58	311.06	311.7	311.45	310.45	311.63	313.07	311.38	310.46	310.41	312.87	310.94	313.05	311.96	311.07	311.77	311.31	310.62	310.56	309.8	311.13	311.03	312.31	313.33	313.01	310.14	311.86	312.49	311.95	312.53	314.85	311.28	310.53	311.5	313.47	311.34
303.82	303.98	304.81	303.87	301.38	303.35	303.57	304.61	304.46	303.09	303.91	303.55	303.1	305.12	302.64	303.54	304.27	302.61	303.15	303.55	307.05	304.05	302.63	302.52	306.15	303.38	300.24	302.9	302.38	303.4	303.69	304.44	304.01	305.03	303.11	303.01	301.92	303.17	303.8	304.07	303.5	303.55	303.04	303.48	302.29	302.62	302.76	302.89	303.17	303.09
313.2	314.8	314.92	313.85	313.57	315.02	313.58	316.27	314.6	315.29	313.73	314	314.44	316.31	315.04	314.68	315.86	315.34	314.28	315.21	314.24	314.5	315.16	315.11	315.75	315.6	315.76	313.19	315.37	315.42	313.9	312.21	314.65	313.83	314.73	315.26	315.02	315.18	313.58	315.01	312.82	315.79	314.77	314.92	316.62	315.16	315.43	315.81	311.7	314.09
302.53	301.86	302.32	302.7	303.13	303.63	303.69	304.37	303.11	303.99	303.77	303.44	306.07	303.37	303.34	301.64	302.54	302.87	302.48	303.14	305.07	302.7	305.06	303.8	301.98	302.49	304.06	302.8	302.83	303.39	305.54	304.84	304.16	303.74	302.78	303.51	302.89	302.24	304.18	303.45	302.78	303.94	302.4	304.1	303.05	303.31	302.56	303.82	303.4	303.94
317.84	316.5	317.68	318.22	317.19	316.69	317.89	316.06	317.55	317.58	317.93	316.87	317.85	318.33	317.14	318.2	319.25	318.71	317.48	316.48	318.63	318.94	319.09	318.42	316.56	318.03	314.1	318.43	316.99	317.3	319.19	315.65	318.33	318.24	316.47	317.82	318.24	316.38	315.47	317.08	317.44	317.36	318.06	317.32	319.04	317.94	318.15	316.66	318.41	317.93
326.72	324.26	324.07	325.62	326.09	322.48	324.59	325.72	323.05	323.88	324.56	325.05	324.23	325.18	325.64	325.53	322.63	324.08	325.01	325.28	324.55	324.01	325.18	323.15	325.07	324.18	326.5	324.79	323.68	325.58	326.67	325.66	321.89	324.8	323.27	323.65	325.55	325.78	326.37	322.95	324.91	322.62	325.41	324.51	324.9	324.92	323.65	325.21	324.76	325.64
304.57	301.74	306.36	304.36	305	304.96	304.05	305.69	303.35	304.39	303.87	303.76	302.99	304.5	304.97	303.76	304.65	304.45	304.34	304.33	303.3	303.56	304.11	304.37	306.27	304.97	303.96	303.14	304.96	305.9	306.47	304.73	306.04	304.27	304.63	305.91	306.38	303.95	302.78	303.87	304.59	303.79	303.92	304.83	305.48	304.02	303.72	304.07	303.45	303.63
300.12	299.64	300.6	300.59	301.95	300.68	301.53	301.56	301.67	301.1	299.11	300.79	301.73	298.86	302.19	300.59	302.92	300.5	299.33	300.99	300.62	300.58	302.11	299.56	301.75	302	302.4	301.46	301.33	299.67	300.99	300.4	301.79	301.26	300.81	300.59	302.45	300.69	299.52	300.19	300.33	299.5	302.36	300.48	302.13	301.68	301.94	301.94	301.7	301.88
301.41	300.7	301.01	299.64	300.75	300.9	302.01	301.33	302.63	300.46	302.71	302.8	298.99	301.05	300.56	301.38	299.93	299.38	300.97	302.02	300.71	300.38	301.44	302.41	302.83	300.92	302.02	299.57	302.57	300.2	300.2	303.53	300.63	302.98	301.75	300.73	299.24	300.17	298.97	300.64	299.6	300.38	302.48	300.75	301.81	303.72	301.5	300.66	301.4	302.21
314.91	314.5	316.2	316.72	316.07	314.51	316.52	315.57	315.75	315.03	314.86	315.2	316.29	316.33	316.38	315.63	317.66	316.8	314.99	314.35	315.88	314.56	317.39	315.54	314.48	315.42	315.2	315.64	315.79	316.8	315.41	316.48	315.13	315.55	316.41	318.26	315.93	314.76	317.4	315.28	316.53	316.21	315.98	316.73	315.71	315.93	315.68	316.53	315.73	315.93
327.57	327.44	327.87	326.41	327.34	325.49	328.65	326.84	328.24	329.66	326.79	326.19	326.64	327.57	327.81	326.96	328.24	327.49	328.71	326	328.33	326.9	327.47	326.25	330.05	328.89	327.53	327.1	327.08	327.53	328.55	326.46	329.22	328.05	325.6	327.98	329.58	326.78	325.29	326.68	328.49	328.58	329.28	327.85	328.67	327.39	327.65	326.26	328.47	328.67
305.07	305.02	305.35	302.52	304.94	302.82	303.32	303.64	304	306.66	304.58	305.33	305.42	304.34	306.26	305.67	303.84	304.78	304.55	304.62	303.64	304.11	305.74	302.01	304.73	302.29	305.98	303.8	304.74	304.92	304.71	305.16	302.45	303.93	303.91	303.7	303.03	303.84	303.11	304.34	304.11	305.14	307.28	303.65	304.46	303.87	303.54	305.23	303.96	304.09
308.33	309.67	308.24	309.96	308.39	307.94	307.19	308.06	309.12	308.49	307.75	309.51	307.86	308.13	307.41	308.95	310.27	307.81	309.88	308.07	309.01	309.85	308.98	309.2	307.83	306.82	308.05	309.65	309.21	307.39	308.08	309.87	307.42	309.52	308.9	310.13	307.66	309.19	310.69	309.63	308.48	308.57	308.9	308.59	310.25	308.98	308.42	308.07	308.95	308.29
314.82	314.68	315.03	315.21	314.2	315.68	315.42	314.53	314.8	316.99	316.33	315.09	314.4	314.9	314.86	313.68	315.89	314.06	315.46	314.65	315.36	314.64	313.86	315.12	312.98	315.74	314.52	314.3	313.52	314.17	314.86	316.62	315.85	313.91	314.38	315.6	314.74	315.19	315.2	313.59	314.58	314.93	316	316.68	315.23	315.95	314.38	315.08	315.99	315.2
306.66	305.4	305.47	304.13	307.38	305.4	306.8	304.96	306.17	304.76	306.02	304.61	307.4	307.12	304.44	307.2	305.98	306.23	304.33	305.25	306.88	307.54	305.21	305.43	306.3	306.97	304.99	307.42	308.1	307.05	306.74	306.82	304.82	306.02	306.24	307.53	306.82	306.72	307.37	306.61	306.31	306.65	304.57	307.03	305.42	307.8	305.31	306.1	305.36	306.03
305.55	305.43	304.72	304.38	306.23	304.09	304.89	302.88	304.63	306.56	303.05	304.47	304.07	303.07	305.13	304.86	303.48	304.69	303.7	303.9	305.89	303.48	303.26	304.29	305.3	303.14	302.92	306.73	303.68	304.38	304.6	305.07	305.28	305.67	303.46	304.92	304.57	304.76	305.66	304.08	305.55	305.54	304.55	305.39	305.1	303.22	303.92	304.59	303.96	304.38
326.97	324.95	324.83	326.19	324.02	327.85	324.64	325.72	325.46	325.41	325.52	325.65	326.38	324.27	326.3	324.55	326.11	324.92	322.6	323.27	324.89	324.75	324.27	325.41	325.62	325.76	323.99	324.48	325.56	325.49	323.23	326.42	325.77	325.4	324	322.73	324.47	324.84	325.18	324.17	324.34	326.73	326.34	325.92	323.7	327.15	325.72	324.24	325.26	325.38
313.68	312.38	311.5	312.25	312.75	313.94	313.42	313.02	311.86	313.61	314.94	312.76	312.4	311.52	311.42	312.62	312.84	312.73	312.03	312.44	311.59	312.25	312.41	311.32	310.96	312.32	312.83	314.85	313.56	313.9	311.22	313.47	312.03	312.89	313.41	313.4	312.35	310.46	314.03	313.77	312.26	312	312.88	311.63	312.34	315.96	313.41	313.8	312.87	312.63
313.29	312.47	312.29	313.42	313.41	311.95	313.55	312.17	314.55	312.94	314.73	312.14	315.04	312.43	312.44	312.98	314.64	313.01	313.43	313.96	314.12	314.92	312.43	312.99	313	314.18	313.69	313.97	314.09	312.5	312.5	312.3	313.4	313.32	311.68	312.79	313.68	313.02	314.28	313.27	315.24	313.81	312.9	313.18	315.15	313.5	312.94	312.02	312.13	312.9
312.51	311.23	312.95	314.75	314.4	311.78	313.22	313.13	313.22	312.21	313.99	313.38	313.62	312.98	314.18	311.49	311.98	313.15	312.9	312.35	311.48	312.37	313.56	312.35	312.6	315.02	313.75	314.93	312.75	313.63	312.8	312.3	314.76	312.95	314.44	314.12	312.95	314.31	313.97	315.18	312.76	312.43	313.55	312.99	312.75	312.55	313.81	313.33	312.62	313.74
326.56	329.33	325.34	326.1	328.31	327.98	324.95	327.81	326.61	326.5	326.03	326.5	328.2	326.9	327.25	326.67	326.88	327.33	324.47	327.84	327.56	326.82	327.86	326.51	328.09	326	326.12	325.85	326.13	325.91	328.14	327.39	328.82	327.65	327.05	328.07	326.91	327.27	326.7	327.28	327.33	327.72	326.41	327.51	327.68	325.67	326.11	327.55	327.11	327.25
315.84	313.53	315.85	314.5	316.21	314.55	313.65	315.47	314.32	315	314.3	315.95	316.03	315.56	317.37	315.17	316.22	314.24	314.63	314.49	315.08	315.19	315	317.39	314.08	314.12	313.68	316.06	314.56	314.55	312.14	315.56	313.02	313.76	316.12	316.92	314.18	314.18	316.07	312.9	316.04	313.02	314.62	316.37	316.2	315.89	314.85	316.46	314.68	315.9
312.02	311.81	311.25	310.17	312.16	310.79	311	311.83	310.16	312.1	311.13	311.58	311.34	311.14	308.45	309.36	310.62	311.24	311.87	309.69	313.62	309.93	310.65	310.03	311.91	311.51	309.72	311.99	310.37	310.37	310.83	309.93	309.17	311.52	310.93	310.38	311.29	311.59	309.35	310.66	309.87	312.69	311.56	310.66	310.31	310.64	310.69	310.62	309.66	311.29
313.95	313.63	313.08	313.34	314.78	313.4	313.27	312	313.3	312.59	313.89	312.68	312.65	313.56	312.23	314.36	312.57	311.48	311.71	313.12	311.63	312.55	313.77	310.26	312.42	312.25	312.37	313.12	313.62	311.75	313.38	312.08	312.78	312.76	312.11	312.32	312.33	313.3	313.09	315.3	314.55	313.55	311.54	313.84	312.57	313.5	310.35	313.39	314.15	314.76
303.32	303.88	303.03	303.83	304.48	302.54	303.11	303.93	303.36	301.66	303.01	302.14	303.57	302.55	302.08	301.69	304.57	303.42	303.05	303.49	303.47	302.79	303.1	303.28	302.61	304.46	304.14	304.17	304.05	303.22	303.34	303.26	303.1	304.99	305.81	304.64	304.32	302.3	303.37	305.13	303.01	303.3	302.95	302.41	302.82	303.02	303.91	303.98	302.43	303.4
304.19	305.49	304.73	302.82	304.62	303.47	305.13	305.51	304.73	303.13	306.03	305.91	305.26	305.27	303.78	303.99	305.53	303.2	303.88	303.59	304.16	304.84	303.17	305.18	306.9	304.82	304.43	304.69	306.77	305.35	303.68	305.42	304.68	304.56	302.46	302.99	305.39	305.89	306.94	304.87	302.97	304.48	305.13	303.75	304.79	304.65	304.56	303.76	304.6	304.12
315.65	316.11	315.9	316.74	314.17	316.21	316.74	313.89	316.87	315.38	317.15	314.03	316.12	314.3	316.78	314.94	314.95	315.29	316.58	316.08	316.42	316.6	315.46	315.97	314.79	315.2	316.19	316.02	313.68	315.8	316.36	314.53	314.18	316.95	315.88	315.49	316.79	316.83	316.67	314.44	316.4	315.45	317.07	315.07	315.11	316.27	316.57	314.38	315.02	316.55
316.85	315.81	316.74	316.34	316.35	317.34	316.48	316.92	317.15	316.67	317.42	316.25	315.52	317.76	318.22	317.75	318.53	318.71	315.94	317.24	316.57	318.64	318.81	317	318.08	317.64	318.47	316.41	316.47	316.65	318.31	316.99	317.37	315.2	315.49	316.08	315.28	319.12	316.39	318.28	317.8	317.5	317.68	318.49	318.31	319.22	316.94	317.98	317.35	317.85
303.37	305	304.2	303.93	303.56	303.23	302.11	302.51	300.09	301.48	303.86	302.84	304.45	304.53	303.86	303.48	302.22	303.25	302.64	304.09	303.35	303.19	303.73	303.02	303.62	303.49	304.52	301.66	302.94	303.09	303.8	303.54	304.34	304.59	303.02	304.22	304.9	303.66	302.97	303.26	303.41	302.07	305.57	302.71	303.35	303.61	302.61	304.27	304.22	302.55
327.85	329.66	327.72	327.73	329.17	329.52	328.04	328.26	330.62	327.55	327.7	328.16	327.59	327.89	326.93	328.98	328.24	328.85	330.12	328.26	329.98	329.58	327.04	326.5	327.81	329.15	328.8	327.55	328.92	324.61	329.66	327.21	327.86	326.66	326.32	327.3	328.43	326.55	328.68	328.88	326.6	326.4	328.27	327.86	326.94	326.95	328.7	329.45	328.3	328.18
312.93	311.76	315.44	313.45	313.31	312.93	313.54	312.46	312.44	314.96	315.34	313.11	313.33	313.41	314.04	313.34	311.74	313.2	313.56	314.88	313.36	312.69	313.96	313.88	316.06	312.61	311.86	314.91	313.6	312.88	314.1	314.56	313.05	312.1	313.56	314.03	314.37	313.05	313.13	313.87	313.15	314.25	312.73	313.7	315.42	312.37	312.77	312.94	313.65	313.02
303.88	303.48	303.64	305.07	304.11	302.05	302.56	304.53	304.67	302.53	303.46	302.77	305.05	301.29	303.03	304.31	303.16	303.77	303.33	302.99	304.11	304.89	303.01	302.97	300.83	303.98	303.25	303.57	303.57	303.33	301.54	304.52	304.64	304.43	305.07	303.49	302.47	303.31	303.52	303.36	302.62	305	303.85	302.52	302.2	303.65	302.49	304.79	302.95	303.59
301.7	302.84	299.25	301.34	300.32	301.08	300.81	301.86	300.52	299.09	300.48	300.39	301.19	302.15	301.16	297.61	300.69	300.7	301.54	301.13	301.81	301.52	301.08	299.4	301.67	301.68	299.91	302.01	301.4	302.38	299.77	299.08	299.91	299.45	301.44	302.55	301.69	300.9	301.82	301.89	299.35	298.67	301.67	299.91	302.51	300.36	299.08	300.9	299.74	301.78
326.6	326.44	326.87	327.42	324.9	325.22	327.61	326.47	328.66	328.02	327.59	327.72	326.33	326.87	325.19	326.21	326.11	326.85	325.41	327.32	326.9	327.39	325.28	326.21	326.64	326.19	326.56	327.81	328.25	326.8	327.89	328.99	326.37	326.65	327	327.25	326.44	326.78	325.91	325.97	328.04	325.06	326.17	326.4	326.44	327.06	326.75	326.5	327.22	327.52
304.05	305.49	305.87	303.33	301.72	304.26	304.21	303.35	302.98	304.42	302.88	305.01	304.3	304.27	304.49	302.77	303.46	304.53	305.54	304.48	303.42	303.46	304.35	302.29	304.26	303.81	304.68	303.01	302.11	304.63	303.6	302.01	304.44	302.2	302.19	303.94	305.02	302.94	304.84	304.36	303.04	303.42	303.26	304.53	303.69	304.74	304.55	301.08	304.05	303.89
308.21	308.62	310.97	308.41	307.73	309.34	308.65	310.2	309.4	308.96	308.96	308.25	309.25	308.72	308.49	308.2	309.52	306.97	307.04	308.77	308.89	309.07	308.93	307.15	308.35	309.08	308.38	309.66	308.72	308.63	309.82	308.03	307.14	308.7	310.54	309.75	307.89	307.44	307.77	309.48	309.72	306.92	310.09	309	308.78	307.7	310.5	309.21	309.62	309.93
317.06	315.51	315.8	316.48	316.32	317.54	316.79	315.92	317.1	315.6	317.15	316.43	318.45	317.16	314.34	315.52	316.3	315.03	315.41	315.15	315.23	314.77	316.51	315.38	317.72	317.31	315.52	316.36	314.64	314.83	316.54	314.95	315.41	316.83	315.82	315.65	314.82	315.99	315.84	317.74	316.44	318.04	314.64	317.35	315.84	313.47	315.84	315.78	316.53	315.95
304.57	304.84	305.23	303.56	304.7	306.57	304.42	303.68	304.17	306.73	304.63	305.7	304.67	306.88	306.04	303.78	305.22	303.91	303.82	304.11	303.59	304.31	305.1	305.27	304.15	305.43	304.72	303.48	303.93	304.83	305.99	305.04	304.58	303.63	305.34	304.27	305.45	303.58	305.41	304.45	305.78	303.48	305.44	305.16	305.32	304.66	305.18	305.03	303.38	305.72
327.74	326.63	326.88	326.17	326.48	326.56	327.56	328.74	326.52	326.59	327.55	328	328.08	325.69	326.72	325.53	327.12	325.3	327.38	327.82	327.58	326.46	327.9	326.68	328.32	326.19	327.02	326.14	326.93	328.27	327.68	326.24	327.41	328.5	328.77	328.68	327.23	326.65	326.98	327.07	327.22	326.19	326.4	326.54	327.28	327.24	326.27	327.83	328.35	325.35
314.92	317.22	317.7	316.45	316.77	317.68	318.04	315.4	315.85	317.48	314.6	315.52	316.44	318	317.76	316.89	316.17	317.28	316.39	318.16	315.16	315.86	317.63	315.11	317.08	317.27	315.98	318.15	318.61	316.83	317.16	316.42	316.5	316.55	316.24	315.22	318.59	316.62	316.41	314.08	316.97	317.72	315.86	315.47	317.09	315.33	317.17	318.7	317.8	316.51
317.29	319.28	319.24	317.34	318.28	318.27	318.94	318.6	317.78	318.74	318.97	319.08	320.08	317.44	317.73	317.71	318.35	318.28	317.62	318.69	318.07	318.73	317.58	318.97	319.33	319.41	318.23	319.35	317.18	316.73	316.5	318.12	319.05	319.18	319.72	318.24	318.11	317.62	317.52	319.12	318.42	317.97	318.23	318.65	318.99	317.44	317.73	318.31	319.22	316.99
317.59	316.47	317.19	316.46	315.91	318.33	316.27	318.08	318.42	317.22	318.25	317.34	317.24	316.93	318.09	317.14	317.38	317.09	314.92	317.43	316.64	317.09	317.65	316.32	318.1	316.88	317.31	317.66	316.18	316.21	316.23	316.18	315.29	316.86	318.72	317.52	317.76	316.56	316.88	317.75	316.88	315.57	317.89	317.09	317.22	317.02	318.32	319.13	316.81	317.89
304.31	305.09	303.98	304.39	304.69	305.54	305.42	305.1	304.08	303.58	305.03	304.51	302.77	303.86	304.22	303.88	304.48	303.95	303.8	304.98	303.78	305.32	304.39	304.79	305.83	303.08	304.91	303.74	303.4	304.35	304.03	304.03	304.36	304.03	304.96	302.98	304.39	303.68	305.78	304.57	304.23	303.43	303.97	304.8	303.46	303.71	303.93	303.79	304.64	305.85
318.34	317.68	318.77	320.13	319.1	318.49	318.65	318.09	319.29	318.31	318.76	318.7	317.8	318.02	317.35	318.8	317.74	317.67	317.86	319.08	319.37	318.43	319.43	316.77	317.87	318.94	319.28	318.88	316.97	318.79	318.91	317.65	319.2	320.34	317.9	317.97	316.71	316.35	320.26	318.97	318.1	316.8	318.71	317.17	319.4	316.46	318.42	318.69	318.79	319.15
307.36	307.41	308.31	309.31	309.08	310.07	310.23	309.33	307.52	309.53	309.52	308.95	308.13	306.99	309.5	308.05	307.34	309.82	309.02	308.16	308.07	307.87	308.28	311.27	309.32	308.93	309.44	310.43	309.8	308.5	307.36	307.97	309.75	307.93	309.47	308.62	308.23	310.45	307.64	308.23	308.69	309.23	309.62	309.34	308.45	308.45	308.27	307.83	307.53	308.9
309.16	308.57	310.27	309.3	308.19	308.46	309.81	309.62	308.55	310.38	310.24	308.9	308.58	308.96	308.97	310.74	308.91	308.66	308.66	309.37	310.34	308.1	309.8	307.37	310.09	309.02	307.92	307.98	309.82	308.2	310.28	308.65	307.99	309.93	310.73	308.63	309.8	310.26	308.53	310.59	307.63	307.91	308.09	309.13	308.09	308.9	309.79	309.62	310.15	307.05
311.65	312.11	313.56	312.97	312.6	311.02	314.62	312.74	312.38	313.68	313.02	314.68	312.28	312.74	316.87	311.1	311.42	314.32	311.35	314.39	313.91	312.6	312.48	310.94	310.78	313.73	310.71	313.48	313.02	313.76	312.92	314.1	313.19	313.84	314.02	315.21	311.65	313.71	313.4	313.54	314.29	311.63	311.34	312.74	312.75	313.74	313.1	314.29	308.83	312.16
327.87	327.98	329.04	328.92	327.07	329.21	328.98	327.71	328.19	327.15	328.4	327.21	328.13	326.41	327.29	328.28	327.48	329.1	329.02	328.57	326.48	325.99	327.9	326.63	327.52	326.08	326.91	328.81	327.2	328.69	325.89	328.01	326.84	325.69	327.79	326.66	327.31	327.85	326.76	326.37	327.81	327.18	325.27	327.53	327.53	327.58	327.79	328.08	328.95	327.87
304.58	302.62	304.28	303.42	304.75	305.27	302.97	305.45	303.46	303.99	303.33	304.77	304.06	306.04	304.55	303.65	304.74	304.07	304.27	306.18	302.53	303.46	306.1	304.05	304.25	303.83	304.92	303.87	305.25	305.93	303.26	305.06	304.63	306.07	302.65	304.92	303.81	305.41	303.85	304.39	304.76	306.63	304.94	305.79	304.66	305.28	304.37	303.65	305.75	303.84
315.57	313.89	313.5	315.73	314.7	315.03	316.25	315.09	312.85	315.9	314.75	314.61	312.62	315.2	316.64	315.97	314.34	314.38	314.27	314.27	316.4	314.6	313.62	313.41	315.76	312.67	315.68	315.75	314.16	316.13	314.58	314.79	315.15	314.71	316.22	315.32	313.16	314.55	315.24	316.24	315.23	315.44	314.52	315.06	316.48	314.39	314.63	314.5	314.84	314.35
306.1	304.58	304.79	303	304.6	303.92	306.2	304.84	305.33	305.55	306.13	305.85	306.6	306.11	306.12	304.24	306.11	305.87	305.4	304.61	303.66	305.9	305.66	306.97	304.84	305.59	306.49	304.19	305.2	304.14	304.41	303.55	305.81	304.61	305.38	306.14	306.78	304.94	305.16	304.29	304.52	305.7	304.29	306.24	304.1	306.69	301.64	305.24	304.57	305.11
314.72	317.46	315.45	315.22	316.16	315.29	315.52	316.47	315.68	314.17	316.67	315.06	315.77	315.28	316.02	315.78	316.53	316.52	314.82	314.2	316.01	317.07	316.55	316.33	315.15	316.49	315.31	315.86	316.6	315.81	315.12	316.7	315.55	316.86	315.56	316.31	317.03	316.83	318.9	317.17	315.81	315.91	316.29	315.18	315.68	315.42	314.11	315.56	316.47	316.63
327.78	328.58	330	328.14	326.39	329.36	326.47	325.55	328.09	328.98	327.81	325.97	328.18	326.1	327.45	327.37	326.76	327.95	328.77	327	327.94	326.89	327.53	327.01	328.17	328.39	326.65	326.48	326.96	328.93	325.97	330.3	327.95	327.81	326.72	327.82	327.34	327.29	328.85	328.9	326.05	329.4	327.42	327.97	327.86	327.93	330.23	328.42	327.25	327.61
304.66	306.32	307.23	306.26	304.08	306.29	306.58	306.36	305.86	306.34	305.77	305.07	304.61	306.33	306.99	304.01	304.29	306.17	306.9	307.92	305.04	306.45	304.78	305.02	306.79	306.93	307	304.56	305.63	306.82	305.55	307.67	305.57	303.95	306.11	305	306.72	307.09	305.28	306.32	305.98	306.89	306.38	306.05	304.82	306.8	304.93	307.63	306.52	307.07
314.5	315.34	316.99	314.08	316.83	315.54	316.11	315.55	317.38	314	316.31	317.09	316.68	317.69	318.2	314.49	317.15	315.82	316.41	313.85	314.66	316.18	317.31	316.68	317.46	317.44	316.69	316.17	315.24	316.11	315.64	315.14	316.6	315.47	314.22	316.89	316.79	315.55	316.6	316.18	314.12	315.7	316.53	316.46	315.09	317.16	315.51	314.98	315.87	315.72
312.8	312.89	312.61	314.91	311.56	310.98	312.31	310.4	312.5	314.07	313.09	312.49	314.04	314.07	312.31	312.22	310.66	312.8	311.87	312.29	312.95	312.61	310.95	313.57	312.36	311.43	313.84	313.3	312	311.64	313.03	309.5	314.01	312.71	311.53	312.11	313.02	312.86	312.89	311.81	311.67	313.53	312.41	311.79	311.95	314.04	312.74	314.65	312.96	313.3
305.21	306.11	305.89	306.03	307.86	306.1	306.91	306.76	305.62	305.97	306.32	306.06	305.52	305.2	304.82	307.92	305.81	306.02	306.38	306.1	307.51	306.79	305.6	306.6	304.24	304.08	305.16	306.32	305.56	306.7	304.75	306.08	305.06	306.11	306.27	307.48	303.72	306.78	306	307.98	306.22	306.45	305.85	308.09	309.05	303.69	306.73	307	306.55	305.94
303.88	304.6	305.51	304.57	305.37	305.27	302.74	304.48	303.44	304.03	304.08	303.59	306.16	304.71	305.07	301.8	306.78	305.08	305.93	303.25	304.83	304.45	302.84	304.51	304.97	304.02	304.99	305.47	304.48	304.25	304.36	303.1	304.13	303.41	305.22	304.75	305.72	303.64	304.28	304.69	304.89	305.47	303.51	303.34	305.88	304.74	303.11	305.54	302.49	306.61
296.07	297.53	297.08	297.62	295.66	296.93	297.18	298.86	297.08	296.17	295.6	296.24	296.68	295.85	296.44	296.87	296.49	297.24	296.41	297.7	297.38	297.26	295.25	297.46	296.57	297.1	295.25	295.7	297.3	297.02	296.71	296.46	296.02	296.53	295.76	297.1	297.1	297.87	296.99	297.22	297.05	294.97	296.77	296.8	297.22	298.28	297.11	296.94	297.4	297.43
304.62	302.9	303.77	304.11	303.04	301.6	301.05	304.37	303.23	303.7	304.92	306.16	302.87	304.13	304.73	303.9	303.94	303.4	304.31	304.35	303.49	304.33	304.58	304.84	303.65	304.69	303.01	304.32	303.41	304.46	304.51	303.79	302.6	303.21	303.01	304.33	302.78	304.54	305.04	304.31	303.22	303.91	303.14	303.68	303.12	303.72	302.74	302.66	303.54	303.19
295.93	294.46	298.3	296.97	296.16	297.71	295.73	298.62	295.73	297	297.79	297.47	295.24	297.76	298.25	296.81	298.21	295.76	294.61	296.74	295.97	295.84	296.67	295.65	296.7	297.58	297.23	295.81	299.3	297.86	297.08	297.85	297.31	297.7	297.32	297.96	296.46	299.76	297.37	296.28	298.5	297.83	294.18	297.11	298.13	296.71	295.38	297.23	297.82	296.24
312.4	312.46	313.88	314.16	313.88	313.6	312.28	313.23	312.91	313.69	313.74	314.59	314.97	313.34	314.3	314.31	311.97	312.36	312.93	313.96	312.73	311.41	312.7	311.69	311.58	312.83	313.48	312.77	312.26	312.11	314.27	311.88	312.91	313.85	313.06	312.48	312.21	312.96	312.89	314.11	313.39	312.78	310.57	312.51	313.3	313.41	312.85	313.27	314.08	312.96
305.26	304.86	304.75	306.59	305.84	304.02	304.45	305.09	306.32	306.66	304.37	306.31	304.38	303.67	306.6	305.13	307.15	302.82	306.13	304.65	305.3	305.17	307.43	306.13	306.14	305.9	304.27	305.51	305.94	306.72	306.78	306.61	303.99	305.56	305.4	306.29	306.77	307.26	305.45	304.87	305.32	303.02	303.51	304.22	306.19	305.81	306.28	306.15	304.22	304.6
318.27	317	316.44	317.64	316.01	315.24	317.38	317.69	317.29	316	318.49	316.88	317.96	317.47	318.32	317.57	316.4	315.22	316.62	316.29	316.42	317.19	316.68	317.86	317.75	318.38	318.42	316.48	318	317.16	315.6	317.77	316.64	317.21	317.81	318.74	317	317.18	316.05	317.94	317.55	317.18	315.97	317.15	317.2	315.48	316.69	316.83	318.18	316.18
316.44	315.43	313.8	314.15	313.97	315.46	315.72	314.67	315.83	313.72	315.17	315.46	314.37	314.87	314.49	313.96	316.18	313.98	314.04	315.34	314.42	314.23	316.06	314.49	314.79	314.12	313.85	314.78	315.09	316.39	314.18	313.83	314.36	312.75	313.47	315.89	313.29	315.79	315.62	314.3	315.36	315.5	313.41	317.01	314.42	314.08	316.69	315.39	314.43	314.21
313.86	312.3	313.37	312.12	314.1	314.96	314.01	312.09	312.42	314.95	313.38	312.26	312.23	313.21	313.19	312.18	313.34	312.57	314.67	314.63	313.9	312.44	312.42	314.91	312.83	312.54	313.28	312.71	312.98	313.64	313.57	313.58	313.1	311.7	313.7	313.41	315.83	313.24	313.02	312.84	311.19	313.91	313.05	314.1	312.67	314.41	314.19	311.66	313.79	312.5
313.04	315.24	313.14	316.69	312.94	315.44	314.92	313.71	314.49	315.26	313.79	315.15	313.88	314.09	313.43	313.56	314.59	314.51	315.14	315.07	314.46	314.7	313.84	313.36	313.23	313.94	313.79	315.31	315.57	314.39	315.41	315.86	316.31	313.17	316.95	313.41	315.65	314.09	315.69	314.47	314.05	314.27	315.21	315.55	314.54	314.97	313.99	314.21	314.04	315.46
294.46	294.72	294.54	292.78	293.34	293.91	293.53	296.38	294.55	291.59	294.77	293.57	293.36	294.76	295.18	293.24	293.47	294.98	293.39	292.28	293.74	294.44	295.22	293.06	293.69	293.27	294.23	293.47	292.12	293.86	294.57	293.78	293.14	292.61	294.99	293.06	292.94	293.83	293.54	293.73	294.81	294.37	294.03	293.81	295.49	294.14	294.15	293.6	294.28	296.75
306.24	304.51	305.62	303.92	304.71	303.46	304.52	305.11	304.98	304.45	304.94	305.21	302.97	307.33	302.51	304.4	303.41	303.22	305.35	303.6	305.47	304.22	304.68	303.12	304.16	304.77	304.41	304.74	303.99	302.95	305.55	304.21	304.72	303.78	304.94	303.91	305.85	303.15	303.61	304.54	303.2	303.55	306.91	303.83	304.6	303.99	303.82	303.48	304.1	305.62
301.42	302.47	303.02	301.92	302.52	301.67	303.89	305.22	303.62	303.21	303.2	302.42	302.49	303.25	302.31	303.33	302.03	301.02	303.2	302.11	301.48	301.62	301.8	303.19	303.12	302.25	302.93	302.81	305.62	301.8	301.79	303.23	302.05	303.02	301.99	300.31	299.85	302.58	305.24	301.9	301.46	302.91	301.74	301.35	302.49	303.3	301.74	301.37	301.74	303.41
302.82	302.9	304.75	302.67	301.29	304.05	302.71	302.89	302.51	304.75	303.74	303.39	303.51	303.08	301.39	304.68	300.47	303.54	303	302.57	302.16	303.47	302.85	302.69	303.88	303.18	303.43	303.78	302.8	301.65	302.46	303.5	304.93	303.37	302.99	302.92	300.92	302.06	299.71	303.6	301.98	302.93	301.18	303.13	302.32	302.82	301.85	302.56	301.67	304.09
312.14	312.36	313.7	313.86	313.12	311.06	313.51	312.77	312.67	313.18	311.51	312.71	311.8	311.39	311.53	311.33	313.3	312.94	310.75	312.75	311.59	311.86	313.04	311.34	311.79	312.71	313.14	314.35	312.91	314.56	312.25	314.18	312.11	313.15	313.4	311.38	312.45	312.78	312.9	311.4	313.09	311.38	311.1	313.56	312.32	314.11	313.53	314.22	313.38	312.46
318.86	320.51	319.45	317.74	317.77	317.69	321.32	319.01	320.19	320.01	318.25	319.94	320.17	319.17	321.55	319.48	318.64	321.71	319.52	320.76	320.37	320.95	318.8	318.8	318.98	321.23	319.71	318.1	319.32	318.51	319.92	321.35	320.54	319.49	320.34	321.47	319.1	319.08	320.42	319.3	320.06	318.73	320.16	318.74	319.25	318.22	318.9	319.95	317.35	318.83
302.41	301.03	301.99	301.26	301.21	300.4	301.51	300.66	300.14	301.18	301.46	300.91	300.75	300.33	300.3	300.08	301.24	300.94	301.27	300.52	301.36	302.03	300.1	299.36	302.68	301.8	302.86	301.36	299.86	303.87	301	300.63	301.26	301.12	300.98	300.55	300.51	302.33	300.07	299.98	302.45	302.09	301.9	301.11	300.85	301.22	302.17	300.18	301.45	300.42
315.01	314.72	316.52	314.26	314.28	315.44	314.18	315.06	312.05	315.63	315.72	316.43	313.6	313.57	316.18	314.92	314.28	314.87	315.72	315.64	316.33	315.21	315.05	315.95	314.01	316.6	316.72	314.22	315.19	313.93	314.67	317.26	316.67	314.88	314.06	315.34	315.69	314.78	314.7	315.01	315.02	315.96	314.31	312.1	313.46	314.26	315.62	315.14	314.38	314.7
317.75	316.54	318.79	317.32	316.47	319.75	318.28	318.08	317.09	318.07	315.88	317.5	317.93	317.01	320.4	319.74	319.62	317.86	318.48	318.28	319.79	319.41	317.75	320.24	317.45	318.59	318.06	319.5	319.64	317.75	318.26	317.11	317.8	318.41	317.76	318.82	318.05	320.34	318.24	317.03	317.93	316.43	317.5	316.43	319.31	318.04	317.57	318.73	317.75	319.33
302.58	302.03	302.22	304.82	300.42	302.66	301.08	303.05	300.28	304.21	303.11	302.1	302.76	303.13	302.24	304.21	301.97	303.16	303.02	300.59	301.43	302.22	302.38	302.84	301.88	302.59	303.11	303.39	301.68	302.25	303.34	303.61	303.25	304.06	302.29	301.79	301.39	302.52	303.46	302.51	303.5	302.65	302.94	302.49	301.93	304.61	304.5	303.02	304.13	303.74
316.73	313.44	315.56	315.32	315.83	315.88	315.69	314.75	314.99	316.21	313.85	316.33	314.06	314.85	316.21	312.98	314.73	314.57	316.27	315.6	315.82	315.61	313.11	314.39	314.02	315.04	315.7	314.4	314.79	313.09	315.98	315.19	314.86	313.59	316.36	313.57	314.66	313.21	315.04	315.9	314.33	312.99	313.83	314.54	314.4	313.23	315.42	314.88	314	314.18
305.24	304.5	302.51	305.06	303.8	303.92	305.33	305.59	304.9	303.48	302.98	306.63	302.37	303.46	303.83	305.04	304.06	303.69	303.54	303.19	305.14	304.92	303.73	303.97	304.89	305.55	304	305.29	303.76	305.03	305.33	306.45	303.18	305.89	304.65	303.49	302.06	303.63	304.95	303.6	304.26	303.57	303.07	304.82	305.28	306.43	304.57	304.41	304.57	303.16
303.52	303.6	304.4	305.57	304.93	304.42	303.55	301.82	301.71	303.68	303.66	304.26	305.26	305.15	303.83	303.82	303.2	303.46	303.97	304.74	303.14	304.31	303.64	304.2	303.67	304.09	303.08	302.18	303.37	302.28	303.85	301.98	302.74	305.63	303.88	305.08	303.79	302.18	302.23	304.34	304.41	302.49	303.88	304.9	303.43	301.51	302.77	302.79	302.49	304.13
294.79	294.58	295.33	295.2	294.76	295.79	294.44	294.36	294.52	294.8	296.03	295.84	294.2	296.06	295.26	296.44	298.06	294.66	293.87	295.37	295.33	296.45	294.56	296.16	294.83	292.39	294.68	294.62	293.93	295.32	297.16	294.37	294.23	297.06	294.12	294.9	294.11	293.2	294.58	295.18	294.74	295.08	293.84	296.02	293.77	295	294.79	294.92	294.24	295.06
314.93	313.02	312.64	310.27	313.83	311.81	313.4	312.94	314.16	313.78	313.59	314.86	312.23	313.33	312.15	313.37	312.4	314	312.93	313.66	313.75	312.81	312.8	310.91	313.12	313.67	313.74	314.17	312.13	313.41	313.97	314.62	313.77	313.56	312.19	312.98	313.65	311.36	313.97	311.92	314.13	315.34	313.59	314.3	312.49	312.1	312.15	312.5	314.41	313.5
312.78	309.45	312.05	310.24	310.44	312.56	309.36	310.07	309.33	311.17	312.1	311.74	310.27	311.74	312.31	310.92	311.22	311.2	312.44	311.2	310.68	310.57	311.24	310.56	311.37	311.63	311.63	310.59	311.53	311.85	311.43	310.71	312.68	311.13	311.35	311.88	310.82	311.89	311.27	310.82	310.75	308.81	310.76	311.51	312.16	311.77	311.54	311.02	311.49	310.29
314.67	314.3	313.82	312.57	313.62	314.18	313.63	315.01	312.29	312.67	312.9	314.78	314.45	314.2	313.38	314.29	313.43	314.59	312.87	312.33	314.54	313.47	313.69	313.33	315.21	313.73	315.61	313.7	314.79	313.72	314.17	312.89	314.64	313.6	313.72	313.05	313.31	313.82	314.38	312.29	312.17	313.97	314.54	314.67	314.38	314.83	315.36	314.39	313.19	314.65
329.76	328.76	328.19	328.34	326.92	328.53	327.05	330.39	329.14	326.51	326.62	327.83	328.27	328.06	329.44	329.34	328.76	327.02	327.22	327.62	326.68	328.23	326.7	328.2	328.66	329.06	327.32	326.4	328.26	326.31	328.42	326.67	329.17	327.83	327.71	326.68	328.38	326.37	326.69	328.59	327.87	327.44	328.81	327.33	328.02	327.78	327	328.45	328.08	327.71
313.25	315.74	312.88	311.57	313.32	312.06	311.76	313.05	312.82	313.26	312.05	311.63	313.74	313.94	313.13	312.74	314.25	313.12	313.38	313.37	313.87	310.92	315.62	315.05	312.51	313.64	314.32	314.42	312.4	314	313.75	312.83	311.78	314.81	313.82	311.93	313.12	311.93	313.23	314.5	312.23	311.82	313.45	314.32	315.06	314.55	312.09	312.78	313.99	313.15
315.28	317.05	316.59	316.89	316.43	316.18	317.65	317.45	317.72	315.98	319.76	317.25	317.12	317.99	317.14	317.95	318.12	317.65	316.59	315.88	315.4	317.37	316.92	317.89	317.22	317.59	315.92	316.89	316.82	317.69	317.09	317.82	317.47	318.81	317.55	318.03	317.61	317.76	318.78	316.92	316.85	316.11	317.09	317.77	318.05	317.84	317.31	316.37	315.76	316.64
313.31	311.91	313.64	313.16	313.85	312.55	313.57	312.85	312.78	312.66	313.43	313.71	314.03	312.2	313.31	313.14	312.59	312.6	313.66	314.74	313.67	311.5	312.04	313.21	312.01	313.07	312.87	313.86	312.73	312.81	312.86	312.17	312.33	312.95	312.5	313.98	313.81	314.21	312.98	313.35	312.91	313.13	312.83	314.58	313.92	312.02	314.36	312.24	314.15	313.3
324.01	324.85	323.03	324.43	324.41	325.21	324.93	325	324.76	325.45	324.31	325.47	325.69	325.35	322.86	326.09	323.7	325.26	324.33	326.19	324.62	324.1	325.48	325.08	325.33	324.32	324.11	323.78	324.39	322.96	324.87	324.7	324.28	324.42	325.63	325.88	322.8	325.45	324.05	325.46	325.9	326.6	325.6	323.76	325	324.41	325.55	323.33	323.39	324.43
315.13	315.16	315.5	315.24	316.27	315.71	315.88	316.37	317.43	315.12	315.8	317.53	316.79	316.76	315.59	316.18	315.97	317.18	315.59	315.1	313.68	317.08	316.61	316.44	316.6	317.36	315.22	315.52	316.46	316.9	317.06	315.64	316.39	317.18	316.36	316.56	315.88	316.47	315.33	315.45	313.67	314.28	317.97	316.94	317.16	316.52	316.25	315.09	315.05	317.28
328.93	328.66	326.99	326.86	326.37	327.71	327.54	327.96	327.56	329.08	327.24	329.03	327.8	327.25	328.53	328.98	328.71	326.95	326.19	328.6	328.15	328.21	328.29	327.45	326.4	329.27	328.77	327.02	326.41	327.57	327.99	328.42	327.86	328.19	328.2	328.66	328.16	328.17	327.12	326.33	327.34	328.32	326.77	327.45	327.73	328.97	327.9	327.86	327.61	328.87
295.29	294.62	294.67	294.61	294.81	295.65	296.34	293.52	295.8	295.5	294.65	293.03	296.22	294.93	295.14	296.53	295.69	295.55	294.57	296.23	295.92	294.49	295.48	294.49	293.3	295.98	294.1	295.59	295.4	295.77	292.75	292.63	296.85	294.59	294.45	293.6	292.32	295.44	295.7	294.76	295.09	296.15	293.03	294.67	293.37	294.7	294.23	293.19	294.51	295
327.18	326.72	328.45	328.13	326.69	328.35	327.43	326.19	327.31	326.84	326.2	328.15	327.3	327.23	326.12	327.04	327.28	325.15	326.01	325.45	327.39	325.9	327.07	328.29	326.38	325.32	325.84	326.09	328.01	325.34	326.6	326.5	326.79	328.92	327.24	326.04	327.02	327.12	327.22	327.7	327.92	327.1	327.91	326.87	327.15	325.86	327.65	327.04	327.38	326.35
303.04	300.58	302.89	302.11	302.83	300.78	304.17	301.49	303.19	302.02	302.62	303.36	301.81	301.65	301.32	302.38	303.22	302.55	303.27	303.01	304.15	305.06	301.88	302.73	299.96	303.54	303.91	302.8	304.42	302.65	302	303.67	303.98	303.79	302.19	304.27	303.19	303.33	304.78	304.56	303.22	303.8	300.19	304.46	302.86	301.76	303.07	301.84	303.2	300.24
304.57	305.83	304.85	303.79	305.32	304.36	304.37	306.06	303.53	305.18	303.56	304.16	305.85	305.23	302.63	305.52	302.94	304.96	305.71	303.02	303.68	306.95	304.33	304.64	304.2	302.91	303.39	304.88	304.06	304.88	304.55	304.57	304.42	304.77	305.21	304.21	305	304.53	304.23	304.5	304.08	304.13	304.11	303.87	305.2	303.6	306.07	304.84	304.63	304.94
302.07	303.43	302.02	301.45	303.01	303.55	304.13	303.81	301.99	303.53	302.48	305.13	304.83	304.34	303.08	303.91	303.95	304.18	302.74	302.81	303.93	303.79	303.84	301.94	303.79	302.22	304.04	303.36	303.72	302.32	303.73	303.37	303.96	304.14	303.73	303.91	303.43	302.24	303.25	304.18	303.55	303.81	303.54	304.36	304.51	302.17	303.5	303.19	304.8	302.31
308.41	309.52	309.66	307.47	310.14	309.05	309.07	308.84	308.51	307.33	307.25	309	307.9	308.87	308.58	309.49	309.04	308.05	309.68	307.86	308.92	309.35	308.1	309.06	310.46	308.72	308.87	308.75	308.46	309.3	307.96	308.15	308.47	309.55	309.01	311.61	310.01	307.57	309.86	308.22	308.29	308.12	308.02	307.95	309.81	308.98	309.22	309.19	307.05	308.45
318.83	317.69	319.24	317.97	318.66	317.68	319.63	317.94	317.87	318.95	318.37	318.52	317.43	317.19	318.76	319.55	318.91	317.65	321	318.9	320.8	318.51	319.03	315.9	319.02	318.76	318.41	318.95	318.81	320.12	318.23	317.9	320.77	318.81	317.56	318.28	317.9	319.9	318.5	318.76	321.29	318.49	318.43	318.2	319.5	320.39	319.43	321.45	319.03	318.82
305.4	304.7	305.01	303.75	305.29	304.93	304.5	306.29	304.9	304.64	304.39	304.91	304.03	304.11	302.5	305.35	302.48	303.85	302.84	304.8	304.45	304.63	305.63	303.39	304.21	302.17	304.29	305.13	305.14	304.4	306.24	304.55	304.72	305.01	304.74	306.83	304.44	303.74	305.4	304.7	304.32	304.17	304.2	303.92	304.1	305.24	305.33	304.5	306.02	303.76
318.76	319.14	318.88	319.67	317.79	319.3	317.22	319.97	319.16	318.64	319.41	318.77	319.08	318.08	317.74	317.37	317.87	317.96	317.79	319.05	316.53	316.97	317.52	320.34	319.89	319.89	317.73	317.26	317.38	318.39	316.69	318.15	317.92	318.21	318.99	317.66	320.02	317.38	318.25	319.39	319.82	316.3	317	318.64	318.1	318.92	316.9	319.52	318.53	319.48
301.5	303.88	302.84	302.27	305.38	304.88	303.79	304.2	302.73	303.98	302.27	301.92	302.74	302.29	301.95	305.02	302.64	304.3	302.46	302.82	304.12	303.14	303.52	303.18	301.3	305.07	304.03	303.66	305.97	303.7	302.4	304.42	302.47	304.54	302.76	303.2	302.59	304.51	303.58	304.48	304.23	303.86	303.41	303.22	302.21	303.13	302.92	303.41	305.77	303.1
294.74	293.92	294.15	294.63	293.06	292.84	292.68	294.04	294.19	293.56	294.62	295.62	294.22	293.64	292.9	292.41	293.87	293.8	295	294.43	294.89	294.17	293.21	294.01	294.35	294.84	295.58	294.45	293.32	292.82	294.16	292.88	294.38	295.58	294.58	292.79	293.9	294.17	294.15	293.76	292.6	294.95	293.66	293.31	294.98	293.19	295	295.13	291.14	293.72
304.57	305.92	304.09	306.55	303.38	306.04	305.17	305.51	305.83	306.05	305.65	306.99	304.58	304.7	305.81	305.21	304.11	303.98	305.04	304.1	305.15	306.49	306.34	306.56	304.3	305.47	305.48	305.74	304.09	306.14	305.1	305.26	305.96	305.95	304.49	305	305.32	305.96	305.54	305.39	305.02	306.33	304	306.08	304.35	305.54	306.07	305.31	305.46	304.03
312.78	312.67	313.01	312.26	313.42	313.74	312.89	312.56	313	314.02	311.81	313.17	311.58	312.48	314.78	314.86	312.25	314.7	314.71	313.74	316.1	313.71	312.86	313.2	313.97	313.49	313.14	313.38	313.34	313.78	313.92	313.46	312.64	312.61	313.72	312.14	314.53	314	311.67	312.44	312.89	313.48	313.26	311.22	314.14	312.5	312.89	313.99	313.81	313.08
301.08	302.95	298.99	301.6	300.98	301.77	301.9	303.27	300.02	301.97	301.75	301.59	301.63	303.64	302.04	299.69	302.2	301.87	301.66	299.72	302.21	299.8	300.16	299.34	302.4	302.03	300.31	300.43	301.43	301.26	301.62	300.53	300.22	301.72	298.71	300.09	297.76	301.94	301.77	299.74	300.87	302.49	301.56	302.01	301.08	303.2	300.84	301.53	302.67	303.1
303.28	305.62	304.93	302.51	302.99	302.71	302.16	303.48	304.37	302.62	304.71	305.57	303.49	302.79	304.05	303.11	302.52	302.36	302.62	303.81	303.7	303.83	302.14	304.05	303.93	302.46	303.57	304.68	304.16	303.58	303.91	303.86	303.31	303.06	302.14	303.75	303.85	305.84	304.48	302.94	305.33	303.32	303.71	302.77	303.71	304	303.3	301.88	303.49	304.11
313.18	313.8	313.52	312.92	312.39	313.09	312.94	311.6	313.65	312.77	312.1	313.49	313.86	313.95	312.58	313.03	313.01	312.14	313.36	314.48	312.73	315	314.27	312.32	312.9	313.04	314.03	312.75	311.8	312.67	314.54	311.74	313.35	313.02	311.56	312.72	313.72	314.62	313.16	311.96	313.54	313.5	312.88	312.55	314.08	311.7	312.66	313.72	312.94	312.52
303.27	303.8	306.36	306.98	305.01	304.95	305.54	305.09	305.07	305.52	305.08	306.08	306.27	303.79	306.11	302.58	306.9	305.5	304.94	304.78	305.13	305.76	305.71	304.66	304.9	304.51	304.07	305.59	304.27	304.77	304.58	305.04	305.14	304.15	303.68	305.65	305.58	304.95	305.44	304.27	305.36	304.2	305.81	305	306.21	303.63	306	305.17	307.05	304.12
300.38	299.56	299.46	300.68	300.08	300.62	300.24	301	299.99	299.88	300.24	299.25	301.56	299.96	301.14	299.71	300.16	301.05	297.38	297.86	300.88	302.05	300.29	298.95	302.7	300.15	297.8	299.24	300.08	300.47	299.55	298.09	299.62	301.34	302.51	301.07	300.11	299.45	297.11	301.35	299.98	300.59	298.9	299.6	301.58	301.01	301.21	301.77	300.04	301.19
303.46	304.58	304.4	305.19	303.2	304.1	306.44	304.66	304.73	303.54	304.5	303.54	305.07	305.12	302.7	302.37	303.45	304.4	303.9	304.61	303.4	304.15	303.93	305.91	302.55	304.26	305.38	304.14	304.17	303.86	305.78	305.02	304.16	306.1	305.2	304.18	303.84	304.05	305.7	304.77	306.18	304.35	304.38	303.98	301.96	302.7	303.29	304.12	304.05	304.54
312.86	314.88	314.29	312.96	315.19	313.58	312.13	312.77	312.46	314.11	314.22	313.52	313.2	311.53	313.09	312.73	312.34	311.63	312.55	314.59	313.22	311.81	312.9	314.84	313.43	313.38	313.48	312.56	311.09	313.05	314	314.01	313.42	312.76	311.85	313.62	313.97	313.19	312.63	312.66	314.07	312.12	314.5	315.09	313.88	311.83	312.84	312.02	314.04	312.23
312.89	313.33	313.25	314.04	314.18	313.06	313.66	312.82	312.36	315.68	311.29	311.59	312.74	312.27	313.87	313.41	314.08	310.78	312.28	314.33	313.91	312.93	312.51	314.48	315.55	312.92	311.52	314.76	314.72	311.2	313.59	312.6	313.26	313.34	312.97	312.36	311.93	312.28	312.14	312.59	313.05	314.51	313.79	312.62	314.84	312.67	312.53	312.68	314.1	311.91
317.29	316.18	314.59	315.67	314.53	314.82	315.4	314	315.77	313.54	315.35	315.51	314.98	315.36	314.95	316.55	313.52	314.8	316.07	312.86	316.25	314.69	314.66	313.97	315.74	314.2	314.3	314.08	315.27	313.7	314.51	313.44	313.44	315.64	315.18	314.33	313.42	316.47	315.09	314.61	315.06	316.21	314.37	313.52	316.49	314.44	316.27	313.28	315.1	315.67
306.05	305.93	305.15	306.51	306.29	305.16	305.79	304.75	303.82	305.4	304.65	305.43	306.83	305.56	306.87	305.88	307.18	305.88	307.05	305.74	304.65	306.09	302.92	305.67	306.37	304.81	304.05	306.04	304.48	305.01	305.37	305.81	306.45	304.19	306.8	304.95	307.1	305.36	304.73	303.85	302.82	304.58	306.6	303.88	305.58	305.26	303.75	305.82	307.55	305.23
303.39	305.42	303.67	305.43	306.59	304.94	304.17	306.25	304.85	303.79	304.53	304.59	305.81	303.98	305.02	304.28	304.83	304.58	305.31	306.27	303.35	305.09	305.3	304.54	303.96	302.8	304.86	306.18	305.73	305.89	304.26	306.05	304.49	305.47	303.38	306.56	305.37	304.67	305.24	305.17	305.11	305.17	304.56	305.54	305.16	307.27	304.88	306.43	304.39	303.88
314.83	315.51	317.24	313.83	314.96	315.13	313.75	315.09	314.72	313.87	315.69	315.25	315.77	315	316.18	315.77	315.83	315.43	313.86	314.28	315.08	314.25	312.87	316.63	314.93	314.15	313.62	315.57	314.94	316.44	314.16	316.12	315.3	313.09	314.98	313.28	313.52	315.02	313.9	314.68	313.73	315.81	315.78	313.17	315.29	315.78	315.12	313	315.25	314.75
302.4	304.06	303.61	306.01	302.97	303.98	303.49	304.01	304.71	305.02	302.87	303.89	302.9	302.18	301.72	302.69	304.97	303.6	303.42	303.97	303.06	303.95	301.8	303.96	303.95	302.39	305.18	303.73	303.59	303.54	304.84	304.99	303.79	303.01	302.94	304.09	303.64	303.41	303.52	303.97	301.68	301.35	305.19	304.1	304.41	304.24	303.48	304.07	303.92	304.37
327.71	329.43	328.52	329.31	329.25	328.56	329.52	329.72	329.78	328.58	328.1	328.26	328.21	330.08	328.88	328.54	327.78	328.22	328.16	326.85	328.4	327.55	330.16	327.24	326.83	327.85	328.61	330.82	328.27	329.12	329.07	329.18	325.76	328.72	327.59	329.21	328.62	329.37	327.48	329.27	327.98	327.67	327.47	327.12	327.8	330.05	329.54	328.86	328.33	327.65
313.49	312.05	314.1	314.32	314.25	313.94	312.53	314.01	312.31	314.52	314.86	314.7	314.46	311.83	314.08	313.58	313.69	312.34	314.37	312.83	314.42	313.41	315.34	313.29	312.59	314.37	314.54	314.68	313.43	312.07	313.84	314.54	311.97	313.85	314.06	311.2	314.1	313.68	314.24	312.12	314.29	315.72	314.15	313.96	314.18	315.38	311.88	314.93	313.97	312.78
312.8	310.66	311.46	311.81	313.35	313.71	313.5	313.13	312.41	312.16	310.99	310.07	310.96	311.24	310.37	311.34	312.2	312.09	312.47	311.29	312.38	312.07	311.75	311.94	311.15	310.68	312.58	312.27	310.85	311.05	311.1	312.39	311.94	310.79	310.23	309.86	311.56	311.74	309.89	310.95	311.94	310.26	309.19	310.32	311.1	311.75	314.07	312.09	312.34	312.66
310.21	312.31	311.18	310.84	310.28	312.49	311.11	309.95	311.08	310.89	311.59	311.74	312.22	312.45	310.63	312.26	309.37	310.96	310.45	311.74	312.97	309.62	313.6	310.18	312.78	312.27	311.89	310.38	310.2	310.71	309.97	313.82	310.49	311.76	312.89	311.5	310.12	311.58	310.47	311.05	310.29	309.31	310.6	311.51	310.69	311.59	313.54	311.53	313.71	309.04
318.67	317.91	318.99	318.82	317.49	318.37	320.67	318.25	319.46	319.85	318.59	318.95	318.31	318.9	318.93	317.76	317.48	319.06	319.29	320	318.37	318.08	318.44	317.23	318.17	317.53	319.23	317.21	318.72	318.97	320.03	320.07	318.11	318.87	318.73	317.98	318.05	317.12	317.51	318.41	317.31	317.84	319.49	317.76	319.07	317.97	317.47	318	317.24	317.52
311.56	309.95	310.97	309.8	310.78	310	310.4	310.41	311.04	309.98	310.62	311.21	312.87	310.76	309.84	311.17	309.85	310.01	311.03	309.44	310.77	311.85	309.67	311.17	310.35	308.6	310.46	312.16	309.93	309.71	311.11	311.79	309.35	311.64	309.53	310.64	310.25	309.18	309.9	309.47	311.02	310.05	309.7	309.68	310.54	311.08	312.08	309.85	311.18	309.31
315.11	315.81	315.39	317.6	317.48	317.37	315.99	314.88	316.19	314.78	316.34	315.5	317.15	316.81	317.66	315.8	315.6	316.42	315.47	316.02	317.69	315.3	315.54	315.75	315.78	314.59	315.94	315.08	314.53	315.83	315.03	315.59	318.19	317.43	315.64	317.09	317.51	314.79	315.5	314.95	316.06	317.34	314.29	316.04	317.19	315.34	316.51	315.82	316.03	315.61
307.79	308.01	307.21	307.13	308.06	308.84	307.55	306.93	308.66	307.28	309.22	307.14	307.37	307.4	305.68	306.29	306.77	307.58	305.9	306.22	306.63	307.77	305.87	307.95	307.52	306.5	307.54	307.26	306.84	307.28	307.08	307.87	306.37	307.9	307.53	307.47	307.6	305.9	308.4	307.96	307.49	308.17	307.29	307.27	306.69	307.08	307.23	308.25	306.28	307.48
312.92	311.44	312.98	312.77	313.5	311.29	313.1	313.4	313.59	313.26	312.03	311.41	315.13	313.23	313.48	313.41	311.47	311.63	311.39	311.62	311.98	313.88	311.84	314.11	312.79	313.14	312.61	313.67	314.2	312.62	312.31	313.44	312.8	314.08	312.09	312.52	313.39	313.35	311.77	314.01	313.67	313.14	312.26	314.74	313.58	313.28	313.21	313.45	311.64	312.73
325.58	324.59	324.29	325.6	326	323.53	324.92	323.85	324.97	326.48	325.22	327.22	324.94	324.51	325.59	326.5	325.29	326.23	325.2	326.21	326.5	324.25	325.06	323.99	325.66	325.08	327.13	326.17	324.66	324.96	325.35	324.32	324.75	323.97	324.09	325.29	325.41	323.54	326.6	324.21	326.3	324.33	326.97	324.16	325.83	326.19	324.07	324.92	324.67	325.54
307.78	306.81	306.81	308.05	306.41	306.68	306.24	304.76	305.83	306.49	305.48	308.69	306.51	306.16	305.46	309.25	306.06	307.85	306.33	307.7	307	305.69	305.59	307.37	305.82	306.79	308.31	305.16	307.09	305.85	306.66	306.75	307.07	307.08	307.58	307.6	307.86	306.32	307.92	306.15	306.26	308.3	307.04	307.4	306.38	305.46	307.59	307.64	307.57	306.7
314.36	315.79	316.75	316.6	314.8	315.15	315.89	315.06	315.52	314.92	316.06	315.95	316.23	316.01	315.43	315.69	315.8	315.73	316.11	316.78	316.42	314.3	313.96	316.91	315.36	314.13	314.89	315.88	315.66	316.04	315.8	316.75	315.9	315.98	315.67	314.46	316.13	315.62	317.34	316.6	315.66	315.07	313.05	317.05	316.97	314.34	315.41	315.9	315.41	315.74
294.83	298.16	295.58	296.83	297.13	295.65	296.36	295.83	298.8	299.15	298.47	296.46	295.76	295.46	295.86	296.57	295.84	295.12	297.54	296.14	296.94	297.51	297.76	296.97	296.35	296.16	297.57	296.86	295.86	297.04	297.36	296.91	298.83	298.96	297.64	295.67	296.45	295.36	297.52	296.43	296.9	296.84	296.78	297.68	297.58	298.38	297.87	297.87	299.12	296.58
312.08	311.84	312.41	313.07	313.02	313.53	311.85	312.95	312.38	312.3	311.14	314.07	310.72	313.57	310.86	310.9	310.64	314.13	312.98	311.47	312.72	313.51	311.87	312.2	310.38	315.33	312.61	312.9	311.86	313.03	311.51	312.17	312.59	313.22	313.11	313.79	313.48	311.91	313.64	311.7	313.49	313.11	312.24	310.66	312.51	313.42	311.89	313.01	310.8	312.54
312.72	310.28	313.03	314.18	314.14	313	312.7	311	311.2	311.79	311.91	312.68	313.81	311.85	312.93	311.14	313.47	312.42	312.57	311.47	313.42	312.49	311.47	313.34	311.43	312.3	313.77	315.37	313.24	311.92	314.62	313.45	312.4	312.18	313.27	313.13	312.96	310.93	314.39	313.01	310.63	310.89	312.41	314.76	311.24	312.52	311.68	312.97	312.16	312.62
316.91	317.79	319.96	315.4	319.29	315.11	315.98	317.13	317.27	317.82	317.3	320.06	317	318.16	317.67	317.01	316.69	318.2	317.85	316.42	317.5	317.44	315.93	319.23	316.77	317	315.54	316.89	315.94	317.17	316.02	316.6	317.64	316.73	316.79	317.24	316.56	316.97	317.62	317.41	317.32	315.76	317.73	316.71	318.52	317.88	318.71	317.29	319.18	318.8
295.27	297.92	298.89	298	298.17	296.19	295.94	297.36	298.01	296.7	296.21	296.28	298.39	294.94	296.88	297.83	297.42	297.41	296.58	297.2	297.7	298.1	298.27	296.82	298.29	297.51	295.71	294.87	296.27	297.05	297.08	297.53	296.99	295.98	296.93	295.56	298.24	297.58	297.37	295.96	296.66	295.81	297.63	296.47	296.73	296.28	297.24	297.19	295.72	297.02
318	317.83	316.45	318.73	318.62	319.65	319.76	319.46	318.63	319.23	318.81	317.4	318.84	317.9	318.74	317.98	318.93	317.33	316.82	318.43	317.57	317.95	318.65	318.1	318.14	317.5	316.23	319.68	319.63	317.93	317.47	317.45	317.28	317.41	318.68	319.63	319.81	318.8	318.83	318.68	319.41	320.13	319.18	317.48	317.83	317.38	317.89	318.13	319.32	318.39
300.18	303.29	301.83	301.68	301.56	301.96	301.89	302.15	302.8	303.3	301.61	302.06	302.4	301.64	302.82	301.46	302.8	303.56	301.79	303.59	303.34	302.19	303.96	303.22	301.93	301.99	302.95	302.46	302.86	303.07	302.24	303.17	302.03	302.87	304.04	303.39	301.32	300.74	300.71	301.51	301.34	302.69	301.67	303.22	303.97	300.57	302.75	303.41	300.96	302.02
320.01	319.02	318.97	319.99	319.94	317.62	319.37	318.66	317.17	318.18	318.37	318.53	319.32	318.77	319.47	317.99	320.24	319.66	317.53	317.62	318.64	319.72	319.85	319.26	318.37	316.52	317.41	317.3	319.28	317.42	318.64	318.15	318.5	318.4	319.43	317.09	319.97	318.05	318.66	317.96	318.27	317.33	318.64	318.32	318.33	316.84	319.89	318.02	317.8	319.46
300.62	302.92	303.92	303.5	304.18	302.91	302.94	302.87	303.18	302.7	301.91	303.01	302.67	301.24	303.29	303.47	303.5	300.65	303.74	303.34	302.38	302.35	301.05	303.99	302.39	302.81	303.75	301.16	303.19	301.89	300.82	302.89	303.86	303.68	300.32	301.76	301.41	302.51	301.33	300.66	304.35	303.71	300.89	302.01	301.51	302.84	302.14	302.52	303.27	302.7
325.34	325.56	324.64	324.31	324.93	324.38	325.69	323.89	326.98	324.81	324.12	324.36	326.16	324.69	325	325.67	324.93	325.18	325.29	324.76	326.56	326.26	324.72	324.8	324.99	325.25	324.31	324.49	324.6	325.34	323.99	325.64	324.17	324.15	323.92	323.72	325.18	324.41	325.6	324.35	323.88	325.1	324.49	325.72	324.37	324.85	325.4	323.13	323.38	323.75
309.08	310.4	310.23	308.06	307.98	308.35	310.23	308.23	308.97	308.97	309.51	309.83	309.62	307.87	307.18	307.97	309.4	307.65	309.03	311.28	305.52	310.06	309.21	309.46	310.19	308.55	308.26	309.37	309.2	309.89	308.32	309.1	308.25	307.5	308.93	308.63	308.07	309.04	308.17	309.2	309.11	308.96	309.54	310.17	308.37	310.62	310.56	308.29	308.12	310.03
301.21	300.61	298.92	300.86	301.79	302.51	301.32	300.52	300.83	300.71	302.81	301.74	301.47	301.8	301.13	300.76	300.31	300.78	301.29	302.52	301.6	301.24	300.3	300.21	300.12	300.59	299.15	301.09	299.71	299.12	301.24	300.13	301.69	301.66	300.01	301.74	299.87	303.16	300.23	299.6	300.26	302.74	299.18	299.75	301.17	299.59	301.05	299.7	300.1	301.16
296.92	297.34	297.27	297.24	296.5	297.66	295.72	296.26	297.9	297.36	296.75	296.21	295.36	298.19	296.14	298.66	296.27	296.64	296.64	298.76	296.32	297.32	298.04	297.5	298.19	295.28	297.37	297.23	296.43	297.59	297.61	299.46	294.78	296.3	295.92	297.51	296.81	297.88	297.23	296.77	297.13	297.2	296.14	297.12	298.02	296.82	296.47	297.55	296.24	297.34
314.61	312.64	314.15	313.31	312.82	313.27	314.12	313.45	313.16	314.64	311.52	312.43	314.65	312.62	314.88	313.29	312.65	314.8	313.29	311.49	313.91	312.29	313.37	312.39	313.37	314.37	313.27	314.02	314.66	314.64	312.38	313.35	313.63	313.44	313.06	314.84	312.45	314.26	311.04	311.69	313.93	313.58	311.64	311.97	315.1	312.91	313.24	311.49	313.99	312.33
322.27	319.02	319.06	318.33	318.99	320.01	320.24	318.24	319.8	318.28	319.52	320.3	318.21	321.6	321.27	320.62	319.13	320.2	320.81	318.68	318.98	319.77	318.28	319.04	318.1	319.67	319.32	318.83	319.07	318.1	320.04	320.76	320.41	317.79	319.29	318.53	319.76	318.18	318.87	318.89	321.28	319.92	318.6	318.85	319.32	319.52	319.5	319	320.55	318.98
303.76	303.56	303.81	302.46	302.54	303.39	304.42	303.42	301.55	301.52	301.64	302.95	303.05	302.66	304.35	302.5	301.36	302.34	302.89	302.84	302.69	303.25	303	302.74	302.4	302.26	303.42	302.07	302.26	302.77	303.83	302.64	304.04	301.61	301.49	301.89	303.32	303.09	302.13	303.55	304.24	303.25	303.44	302.13	303.41	302.46	303.72	302.95	301.54	302.29
314.11	313.17	311.99	314.7	313.09	314.04	314.66	313.89	314.49	312.86	315.32	314.95	314.14	311.83	313.82	313.72	314.35	313.54	313.32	315.22	314.18	315.32	313.1	314.11	314.41	313.41	313.77	313.46	313.16	314.06	313.4	313.05	313.85	314.74	313.23	314.31	314.45	313.24	313.37	313.41	314.03	314.83	313.79	312.91	314.45	313.84	313.9	315.2	313.46	314.42
307.36	307.13	305.37	306.12	307.75	307.91	306.2	306.33	305	306.4	305.6	307.16	305.47	307.58	306.3	306.9	306.05	307.3	305.6	305.74	307.27	304.99	308.04	306.99	306.68	305.66	306.15	305.79	306.06	306.74	306.52	308.2	306.37	306	306.75	308.19	305.95	304.07	306.79	305.63	306.24	304.82	306.43	306.6	307.2	305.73	308.19	306.89	304.69	307.01
309.04	309.02	308.12	307	309.9	308.41	310.18	308.84	309.18	306.57	308.84	307.95	311.25	308.59	307.77	307.75	308.68	308.53	309.18	308.14	311.57	307.69	309.65	309.45	311.67	308.18	308.13	309.01	308.75	309.57	309.43	307.2	310	307.45	308.77	307.53	309.46	308.71	310.14	308.45	309.3	309.07	309.21	308.82	310.15	310.1	308.74	307.65	310	308.89
309.48	306.73	308.48	307.5	307.19	307.71	308.6	309.04	308.24	310.17	308.7	310.07	307.94	307.1	309.05	309.22	307.29	309.26	307.92	307.49	309.11	308.64	307.67	309.47	308.98	309.12	308.4	308.14	309.29	308.11	308.94	309.26	309.82	308.54	309.89	308.99	307.31	309.56	307.25	307.93	308.8	308.78	306.77	307.89	307.25	307.93	308.54	308.06	309.24	309
311.18	309.29	309.41	309.84	309.05	309.2	310.15	309.64	310.4	311.23	309.6	308.02	311.99	309.07	309.06	309.85	309.82	310.59	311.13	309.97	310.25	308.95	309.72	309.54	310.04	309.62	309.41	310.46	308.84	309.11	309.78	309.67	310.6	310.09	309.53	310.14	309.03	309.12	310.96	309.38	310.29	309.73	308.58	309.54	310.43	307.95	308.94	311.01	308.48	308.49
317.49	318.63	317.69	316.32	317.12	317.86	317.77	318.33	315.9	316.97	317.3	316.32	316.7	316.91	316.06	318.08	317.63	316	317.99	317.64	316.63	316.19	317.33	319.58	317.25	316.51	318.25	318.02	316.93	316.23	315.86	315.83	318.27	315.9	318.42	315.72	317.77	317.34	317.08	316.77	318.34	317.57	316.28	315.99	316.99	316.86	317.95	316.78	316.95	317.67
312.1	313.39	314.63	312.19	310.91	314.6	313.67	312.45	312.72	312.2	312.87	309.97	311.95	311.94	312.94	313.62	313.14	312.52	313.28	311.83	313.53	313.42	311.76	311.37	312.22	311.66	313.85	311.25	312.43	313.67	312.39	313.38	311.43	311.98	312.34	311.91	311.95	313.95	311.77	311.84	312.02	312.31	313.41	313.57	314.54	311.6	314.04	311.99	312.15	311.93
305.66	303.33	302.89	305.19	303.57	303.63	302.4	302.73	302.15	304.21	303.4	304.14	302.69	301.69	304.17	304.16	304.96	302.96	304.42	304.16	303.58	307.1	305.23	303.74	302.5	304.35	304.06	305.57	302.32	304.35	303.34	303.49	302	303.59	303.07	302.9	302.81	302.62	304.73	304.46	302.18	304.9	302.96	304.25	303.89	304.14	302.41	303.21	304.16	303.7
299.92	299.73	299.25	302.62	299.68	300.05	301.17	299.84	299.65	301.47	300.97	299.27	300.26	301.7	298.56	301.01	299.64	301.02	299.64	299.22	300.67	300.26	298.98	300.21	300.54	299.91	300.57	299.48	300.2	300.38	301.43	299.32	299.99	299.02	299.48	299.97	300.14	299.29	300.64	302.31	299.33	300.72	300.75	299.38	299.9	300.19	298.44	298.89	299.72	301.6
310.07	310.52	311.26	310.68	310.1	307.93	310.53	310.66	309.2	311.68	308.79	310.93	310.38	309.83	309.91	313.06	310.13	310.96	311.23	310.26	311.66	310.33	311.49	310.48	310.78	310.63	311.33	309.33	310.06	310.6	310.7	310.13	310.43	309.43	310.63	309.87	310.2	310.75	310.59	310.79	311.26	311.05	310.46	309.1	309.28	311.26	311.13	309.29	310.25	309.12
303.43	303.08	303.22	303.21	302.31	301.85	305.55	303.84	302.15	302.52	303.97	302.87	302.13	303.47	305.04	304.28	303.47	304.29	303.74	302.36	305.26	304.44	302.86	301.02	305.36	303.93	303.4	303.31	303.18	303.3	302.15	301.99	300.98	302.82	302.92	303.27	304.46	302.23	304.54	302.85	303.3	302.36	304.3	302.39	303.62	303.57	304.04	305.87	303.38	304.38
304.62	305.81	305.49	305.3	303.97	306.27	305.12	304.29	303.73	305.49	306.44	306.46	304.78	305.8	304.53	307.02	305.68	305.09	304.01	305.95	304.74	305.38	304.51	305.13	307.22	305.71	304.82	304.99	306.03	305.77	304.01	306.11	306.24	305.42	305.57	306.17	304.67	303.62	305.17	306.05	305.87	305.25	306.38	306.05	304.93	304.04	306.15	306.19	304.72	305.37
313.5	312.72	314.32	312.87	311.68	312.52	312.18	313.03	314.32	314.56	312.01	312.06	313.66	312.08	315.11	313.23	312.51	313.2	311.86	313.24	313.24	313.79	314.61	313.75	313.35	315.36	313.87	314.27	311.68	312.41	311.52	313.4	314.87	311.18	313.09	313.67	313.6	315.04	311.29	313.91	314.08	312.26	314.73	313.71	312.88	310.43	314.72	312.19	314.26	314.25
315.84	314.69	314.71	314.48	313.77	314.65	315.24	315.42	315.4	313.26	316.3	314.54	314.35	314.73	315.13	316.37	313.46	314.85	313.36	314.68	314.04	315.01	314.7	315.44	314.42	314.27	315.67	316.34	315.67	314.89	313.48	314.52	314.6	315.15	313.83	313.63	316.51	314.36	316.15	315.6	316.33	315.13	312.83	315.65	316.5	314.25	316.71	315.27	315.7	314.7
308.31	308.25	310.03	307.52	308.31	307.97	309.37	308.27	308.55	308.88	305.88	309.72	307.88	309.18	308.19	309.12	307.68	307.99	306.95	308.5	310.61	308.27	309.01	309.08	308.41	309.71	307.44	308.2	309.26	308.51	309.01	308.41	308.96	309.84	307.75	311.01	309.21	308.35	308.91	309.1	307.36	309.4	309.66	308.47	308.9	306.49	309.95	309.5	307.69	309.12
305.94	305.06	305.08	304.9	307.11	303.8	304.42	306.4	306.16	304.7	306.64	305.72	305.57	305.64	306.18	304.37	305.3	304.53	306.37	305.65	303.95	305.64	305.67	305.4	305.52	305.93	304.36	305.88	306.33	305.37	303.82	306.03	305.14	305.66	305.04	305.54	304.95	306.07	304.91	305.42	305.59	305.97	304.17	305.27	306.36	304.54	308.46	306.4	305.29	306.64
305.3	304.45	305.76	305.07	306.73	306.66	304.14	306.95	304.62	304.98	305.58	306.23	305.12	306.18	304.78	304.8	306.27	306	304.52	304.51	304.8	305.37	306.5	305.43	303.5	305.33	304.37	302.83	305.67	305.61	304.31	306.31	305.28	307.43	304.46	307.07	306	304.97	305.42	305.91	305.93	304.83	303.6	305.29	305.88	305.03	304.31	304.25	304.93	305.41
316.26	316.88	316.49	316.9	315.87	315.44	315.89	316.77	316.85	314.09	315.3	315.19	314.63	315.96	316.08	315.49	314.82	316.45	313.74	315.42	315.7	315.45	315.61	317.43	315.36	317.12	316.52	317.05	316.39	314.46	315.69	315.83	316.07	314.85	314.76	315.79	315.18	316.53	315.35	315.72	315.16	316.26	315.66	314.44	316.75	317.15	316.01	315.32	316.48	315.78
314.54	313.4	313.05	314.07	313.24	313.33	313.99	312.75	315.47	312.95	314.61	313.34	313.85	315.31	312.95	312.22	313.57	314.95	312.66	314.1	312.89	313.91	315.17	313.25	314.99	313.43	315.26	312.56	314.55	314.05	313.29	313.6	313.59	314.24	313.06	315.15	314.17	313.32	313.95	313.65	314.05	314.98	314.53	313.44	315.13	314.41	314.79	314.56	315.38	312.38
306.47	306.42	306.55	305.38	308.32	307.67	306.93	307.18	305.42	305.66	306.85	305.97	305.87	305.82	307.65	306.06	306.04	308.19	307.09	308.17	306.52	307.55	305.88	307.82	306.18	306.23	307.07	307.9	305.57	307.09	305.07	305.33	304.5	307.38	306.03	306.74	307.78	306.21	307.11	306.39	306.24	307.44	305.82	305.18	306.55	306.83	306.53	306.12	306.31	306.34
327.41	327.32	325.33	327.42	328.39	326.43	326.94	326.66	325.95	325.5	327.98	327.99	328.98	329.75	326.86	328.12	327.58	328.24	325.65	327.81	328.2	328.08	327.93	324.9	326.57	326.9	327.72	325.44	326.48	327.3	324.16	326.65	325.98	328.01	325.94	326.78	327.77	324.73	326.47	329.02	326.06	326.86	327.05	328.07	326.25	325.55	326.36	329.06	328.19	328.8
313.51	313.01	314.53	312.81	313.69	313.89	313.39	312.26	312.92	313.27	313.43	315.07	313.46	314.39	314.34	313.27	314.52	311.33	312.44	314.17	314.26	315.06	313.13	316.57	313.06	315.59	313.02	312.5	314.12	313.69	313.88	313.64	314.72	312.49	314.53	313.61	314.54	313.93	314.1	313.87	314.65	313.63	314.31	314.06	313.78	313.31	313.92	312.31	314.99	316.42
305.74	301.85	303.49	304	304.62	302.69	303.53	304.24	303.92	304.86	305.67	302.99	303.79	303.31	302.18	303.21	304.73	303.27	306.49	305.98	304.63	305.59	305.48	303.09	303.47	306.32	305.35	305.53	303.02	304.91	304.42	304.77	304.51	304.6	304.45	304.97	305	303.88	305.93	305.91	304.69	304.84	304.17	305.55	304.31	305.2	304.7	305.29	305.67	304.57
325	324.48	324.54	325.11	325.43	325.71	325.07	324.85	323.14	324.13	326.96	323.91	325.85	325.41	323.97	327.07	323.64	326.7	326.61	325.18	325.3	325.31	326.86	325.52	326.68	325.98	323.8	324.6	326.18	326.77	324.38	325.61	324.28	325.38	323.91	325.7	325.34	326.55	326.87	326.45	326.54	326.22	325.93	324.93	327.67	324.94	325.91	325.01	326.28	324.52
324.7	322.3	325.43	326.14	323.66	323.5	325.41	322.68	326.37	324.44	324.12	325.61	324.33	325.76	324.7	325.03	326.14	324.53	325.46	325.74	323.67	324.16	323.14	325.33	324.38	324.4	323.36	325.27	325.11	324.76	325.03	323.99	323.8	324.7	324.12	323.42	325.39	326.18	323.97	324.06	326.5	324.4	324.62	325.08	325.62	324.26	324.28	325.04	325.09	324.48
318.89	317.66	317.42	316.97	314.07	318.8	315.86	317.16	316.83	316.46	315.94	318.06	316.86	317.33	317.68	316.41	317.83	317.83	316.91	318.29	319.21	318.11	316.54	317.51	317.65	317.09	319.27	316.55	316.48	317.14	317.32	316.75	317.16	317.89	316.95	319	318.89	317.63	318.32	316.41	317.33	318.56	317.97	317.53	318.66	317.3	318.27	318.16	317.99	318.54
313.83	313.89	315.85	313.68	315.74	315.31	314.84	314.96	314.48	314.42	315.74	315.31	315.21	314.66	314.3	314.56	314.11	313.69	314.91	316.07	316.16	315.36	316.75	315.34	315.42	315.17	314.28	315.2	315.12	314.49	317.19	315.73	314.97	312.52	314.37	311.92	315.42	316.34	314.31	314.73	314.34	313.02	314.52	315.01	314.17	315.49	315.35	314.19	315.1	315.42
310.27	309.71	309.68	308.41	309.25	309.01	310.4	309.25	309.24	311.47	308.4	308.79	308.82	309.54	309.09	310.32	310.33	309.52	311.43	310.6	310.27	308.6	309.08	308.65	310.05	307.99	309.53	309.19	309.39	309.87	310.58	311.41	309	309.73	309.75	307.79	310.34	309.22	311.27	309.6	308.89	309.21	310.47	309.54	310.68	310.09	310.49	310.01	309.64	309.78
313.99	314.02	314.89	315.14	313.09	314.49	311.26	313.7	313.26	313.33	312.97	314.44	313.03	314.07	314.02	314.09	314.89	312.74	312.2	314.18	316.69	315.03	314.37	311.88	315.24	313.73	314.68	314.34	313.51	313.12	315.13	313.07	313.31	314.85	314.2	314.94	314.01	315.87	313.94	313.04	314.5	315.02	314	312.76	311.93	313.07	313.56	313.1	312.59	314.51
310.46	310.45	312.59	311.98	311.11	310.61	310.39	310.63	312.51	313	312.21	311.93	310.85	311.41	311.02	311.85	312.89	310.82	311.4	311.46	311.16	311.75	311.45	311.44	311.63	313.46	311.49	313.25	312.27	311.01	311.57	311.91	311.46	310.16	311.92	311.29	309.19	313.18	311.1	312	310.94	311.56	310.22	311.53	311.87	312.69	311.92	311.68	311.41	311.89
314.7	313.89	313	312.52	315.26	313.88	313.64	314.98	313.26	313.79	314.38	312.58	314.82	313.02	313.09	314.06	315.23	313.87	313.8	312.66	315.06	313.98	315.42	312.99	313.69	314.35	315.36	314.72	313.6	313.91	312.59	314.86	314.37	313.22	314.57	313.66	314.68	314.15	315.29	315.4	313.61	314.67	312.44	313.25	313.81	312.97	314.05	313.11	313.62	314.59
309.58	308.28	310.77	310.43	308.66	307.59	308.76	310.54	309.07	309.74	308.98	311.94	308.43	309.47	310.61	307.71	308.56	307.29	309.01	308.54	309.73	307.72	308.64	309.13	309.54	308.73	309.68	309.83	310.19	309.57	307.87	309.18	307.24	308.34	308.37	308.81	308.39	308.39	309.57	308.92	307.93	310.11	309.27	308.77	307.73	308.86	309.49	308.08	309.87	310.04
294.75	293.97	294.59	295.54	294.37	293.44	295.85	294.57	295.1	293.73	294.3	293.54	294.36	293.63	297.08	294.79	294.75	294.83	296.25	294.45	295.45	296.09	295.27	295.64	295.17	295.43	294.92	296.66	294.49	295.5	293.57	295.19	294.68	292.9	296.18	295.46	296.02	295.47	294.31	294.07	294.88	295.21	295.02	293.25	295.42	293.4	294.81	295.13	295.93	296.17
302.43	303.55	302.08	302.89	300.76	302.38	302.58	304.57	303.76	300.78	302.76	304.18	302.58	302.03	301.94	303.41	303.23	302.91	302.34	305.03	301.56	302.81	302.15	303.44	302.56	302.13	301.06	301.98	302.26	303.57	301.96	304.3	302.31	303.12	302.31	303.58	303.34	301.24	301.17	302.99	301.71	304.41	302.98	301.53	304.79	304.08	303.32	302.33	302.32	302.36
300.93	301.88	304.04	303.91	303.39	301.75	301.83	302.08	301.88	301.14	303.34	303.1	302.34	301.43	302.58	304.13	302.5	300.43	302.13	301.52	302.42	303.4	302.38	301.18	303.31	302.46	302.48	303.36	302.21	304.85	302.13	303.82	301.94	303.44	302.84	303.53	302.45	301.46	300.67	302.4	303.88	305.05	302.29	301.97	301.99	303.06	301.68	302.43	300.9	302.21
311.83	312.78	312.77	313.84	313.89	313.79	312.41	313.08	314.22	312.88	314.06	313.85	313.43	314.39	314.02	313.75	314	311.87	314.77	314.57	314.56	313.82	314.8	312.73	314.17	313.6	312.78	312.9	311.81	313.43	315.41	313.95	313.88	312.2	312.15	313.07	313.41	313.89	311.91	313.52	312.51	313.65	313.61	314.34	312.37	312.3	313.39	313.69	312.03	312.75
295.1	294.53	294.12	295.81	294.3	293.4	293.36	293.04	293.69	293.2	294.4	292.53	293.27	296.49	293.22	294.58	293.32	292.05	293.5	292.94	295.6	294.09	293.89	295.37	293.4	295.93	294.97	294.18	293.18	294.19	296.7	293.31	293.97	293.39	292.91	293.57	295.19	293.52	295.09	294.32	293.57	291.32	293.78	292.97	295.44	294.97	294.45	293.78	292.84	295.18
327.42	327.97	326.99	327.11	325.7	328.32	325.93	326.39	326.09	327.1	325.89	328.29	325.69	328.29	325.29	325.23	325.58	327.66	326.79	327.08	326.92	327.44	327.04	326.56	326.67	327.35	326.39	326.51	327.7	325.77	325.8	326.57	327.99	326.93	326.77	327.48	327.58	326.87	324.56	326.7	326.48	329.16	327.02	327.53	325.28	328.21	325.88	326.63	326.08	328.76
312.94	311	312.32	309.57	312.08	310.66	311.36	311.5	311.33	310.49	311.49	311.46	310.51	313.37	310.98	311.82	312.33	311.2	311.35	311.62	312.78	311.6	311.82	312.9	311.04	310.88	312.61	310.43	311.08	312.02	310.95	311.1	310.74	310.11	311.34	311.78	312.22	311.75	310.19	311.48	310.74	311.99	311.96	311.8	311.48	311.81	312.06	310.6	311.94	311.4
296.06	292.41	295.48	295.27	295.2	294.9	295.61	295.92	295.74	293.62	295.04	294.54	295.11	293.68	294.81	295.41	295.54	294.85	295.55	295.61	295.54	293.81	294.95	293.93	294.95	295.38	293.12	295.6	294.49	294.19	296.03	296.37	295.7	295.86	293.98	294.74	294.11	297.12	296.12	296.96	294.54	296.08	293.38	294.44	295.51	295.51	293.58	294.56	295.43	295.21
314.25	314.87	313.63	316.49	315.46	315.99	312.96	315.47	315.2	312.78	315.75	314.1	316.02	312.87	314.44	316.44	315.37	315.67	314.61	315.21	313.02	316.66	314.74	314.65	314.6	314.55	314.87	315.47	314.73	315.61	314.99	316.06	315.07	315.44	313.35	312.53	315.68	314.1	313.34	315.51	315.76	314.76	314.07	314.14	316.52	315.34	313.09	314.2	314.97	315.39
315.45	314.67	315	314.6	314.28	314.3	312.7	315.17	314.38	315.72	314.65	315.33	315.4	315.97	313.99	316.37	313.19	315.92	315.07	314.02	314.94	315.57	316.01	313.9	315.23	314.9	314.68	315.41	315.3	316.08	312.4	315.69	313.31	315.79	315.4	313.36	317.03	315.14	315.75	313.73	315.71	315.53	315.27	314.24	314.28	313.69	315.05	315.04	314.84	315.62
310.63	311.04	309.62	312.67	309.23	308.77	310.36	310.24	311.47	310.01	310.4	311.25	309.88	311.8	308.92	310.89	312.76	309.43	309.93	309.44	312	308.7	311.54	310.59	309.99	310.11	310.53	308.43	310.03	312.61	309.04	310.49	309.48	312.47	310.09	310.81	312.18	310.98	310.07	313.01	309.67	311.96	310	311.8	311.51	310.32	310.49	311.71	310.4	312.13
315.77	317.14	315.53	316.08	315.6	314.96	313.69	316.18	316.92	316.69	316.19	315.92	313.83	316.82	314.7	315.74	315.07	314.5	315.8	316.71	316.97	316.98	315.2	315.82	317.55	315.03	314.31	315.65	316.17	315.18	314.51	315.92	315.74	315.48	315.94	315.08	318.32	316.46	317.63	314.43	315.26	316.17	315.04	314.63	317.55	315.72	316.62	315.58	315.43	315.67
293.88	296.25	295.85	294.48	295.39	296.1	294.51	296.03	294.67	293.89	294.66	294.59	295.28	296.6	294.86	296.74	294.23	294.44	294.69	294.47	294.46	297.55	294.5	293.61	294.94	295.12	293.86	293.78	295.83	295.12	294.83	295.59	295.96	293.93	293.21	294.67	296.36	293.33	294.04	295.44	296.04	295.29	294.34	295.58	295.18	295.81	294.18	295.2	292.99	294.74
310.76	311.59	311.97	310.59	310.95	311.15	311.43	309.02	310.54	313.57	309.78	309.92	311.32	312.11	311.44	311.2	312.32	312.33	310.68	311.32	311.85	310.87	308.94	311.46	310.84	310.06	311.54	312.36	310.68	310.9	309.35	311.25	310.81	310.22	311.65	309.53	311.08	311.16	311.49	309.82	310.23	311.31	309.66	310.99	310.36	310.59	311.91	310.92	311.99	311.09
310.46	309.58	308.77	307.52	308.01	308.29	309.69	311.69	307.94	307.81	308.07	306.53	309.04	309.82	308.48	307.44	307.12	307.39	309.31	306.94	308.94	308.3	307.93	308.05	310.47	308.77	308.71	309.25	309.18	308.96	311.15	310.22	309.33	308.75	307.85	308.86	309.89	308.88	308.14	309.52	307.6	308.12	309.02	308.6	308.99	309.24	308.53	309.48	307.54	308.6
302.91	304.7	304.02	302.94	304.33	303.46	304.18	303.03	304.18	303.11	304.46	301.99	304.31	304.43	302.54	302.6	304.32	304.91	301.83	302.37	302.09	302.61	302.98	303.3	303.66	305.03	301.87	302.56	304.52	304.37	302.57	303.55	303.83	302.88	302.15	303.74	302.22	302.18	303.31	304.53	302.48	303.64	304.46	302.96	303.92	304.84	301.96	303.31	302.52	305.01
314.18	314.4	312.02	313.86	312.5	311.39	313.53	313.05	313.02	311.84	313.36	313.93	312.52	312.91	312.05	313.54	312.24	314.41	313.43	313.89	313.41	311.61	313.28	313.27	312.8	313.05	313.08	313.04	313.01	312.6	313.96	313.78	314	311.56	314.23	314.26	313.25	313.69	312.26	313.3	312.24	312.67	312.64	312.21	312.83	314.17	314.05	312.13	311.64	312.71
328.28	328.53	330.06	329.75	328.2	329.1	327.35	328.71	329.02	329.05	328.06	327.96	329.8	330.21	328.17	329.26	329.75	328.77	329.03	330.15	329.28	327.53	328.31	328.79	327.86	329.21	329.08	329.75	326.89	330.11	329.09	328.95	327.83	327.23	329.77	327.59	329.84	329.18	327.24	329.38	328.56	330.1	327.53	328.98	326.75	328.8	329.51	329.71	327.3	327.56
305.92	306.47	305.12	307.48	307.86	307.08	306.77	305.79	306.12	307.2	307.97	307.57	307.17	306.7	306.94	307.97	305.35	306.28	306.77	307.39	307.2	305.77	305.74	307.61	306.93	307.16	306.48	306.35	308.32	304.61	304.55	306.45	304.88	307.25	307.34	306.83	306.87	305.46	305.96	305.4	305.05	306.34	304.85	305.05	306.94	304.53	307.01	307.74	305.33	306.65
304.24	302.47	303.54	302.33	301.88	303.99	303.48	302.08	303.7	303.39	303.5	302.68	302.16	301.83	302.24	302.41	301.45	303.37	303.29	304.36	302.27	303.32	303.78	302.41	303.76	303.75	302.87	302.11	303.06	302.27	303.09	303.75	302.26	303.38	301.89	303.28	302.9	302.94	302.77	301.8	303.61	303.72	301.71	301.97	301.55	302.78	302.04	301.13	303.06	303.37
301.38	300.71	303.2	301.72	302.87	301.17	302.19	299.27	302.28	303.94	303.21	301.15	301.95	303.35	303.43	302.39	302.17	302.58	301.17	301.63	301.28	302.82	301.46	301.32	301.5	302.25	302.44	301.74	302.77	302.79	303.43	301.02	301.59	302.04	302.04	302.85	302.12	302.65	301.96	301.46	301.94	303.4	303.6	301.67	304.17	303.77	302.92	301.27	303.11	302.89
315.95	315.22	314.43	313.1	315.62	315.27	315	315.15	314.92	315.64	316.66	316.16	314.69	315.09	314.46	316.51	314.93	314.99	313.18	314.67	314.59	315.44	314.17	314.91	315.84	313.26	315.96	315.02	316.52	316.66	314.14	314.47	314.83	313.71	314.14	314.56	314.69	314.37	315.64	316.99	314.11	316.98	314.9	317.49	314.83	316.08	315.33	313.62	315.3	316.62
306.02	306.01	305.64	307.37	305.53	306.96	304.02	303.04	306.35	304.02	306.01	304.71	303.22	306.68	304.9	307.53	307.34	307.63	305.14	304.96	308.27	303.05	306.07	303.88	306.58	305.64	305.58	305.33	306.01	306.64	305.99	303.9	305.91	304.65	306.89	305.2	306.75	307.38	304.91	305.22	305.98	306.93	306.79	304.42	307	306.46	306.43	306.51	306.62	305.41
295.34	294.28	295.25	294.4	295.67	294.8	295.41	295.43	295.17	294.55	295.16	294.37	295.08	294.71	295.38	293.87	295.89	294.94	295.88	296.27	296.64	293.29	295.7	294.65	295.61	295.83	295.04	293.78	293.52	295.17	296.33	292.75	296.4	294.44	296.52	295.97	296.32	294.41	295.11	295.06	294.63	294.23	295.36	295.06	294.54	293.53	295.22	295.33	295.01	294.39
304	305.52	305.09	304.28	305.07	305.24	304.21	303.44	305.71	305.14	303.35	302.23	305.53	303.75	304.06	303.91	304.16	305.4	301.91	305.27	304.38	305.01	303.52	304.42	306.6	303.53	303.45	305.02	304.83	303.38	305.06	304.01	305.06	303.06	305.32	305.25	304.22	304	304.61	306.23	303.48	306.43	305.24	303.88	304.88	304.19	305.36	304.07	305.33	304.36
325.48	323.85	323.09	323.57	325.64	324.03	325.49	323.47	324.24	325.61	324.29	322.72	322.79	324.14	324.39	325.18	324.5	324.35	325.39	324.91	325.05	324.43	324.58	323.34	324.99	322.06	325.57	325.9	325.78	323.55	324.71	324.16	325.82	324.23	324.41	324.56	322.99	323.6	324.63	324.34	322.56	326.05	324.76	325.14	322.68	325.82	326.72	324.43	324.48	324.62
315.94	315.9	316.04	314.04	315.02	314.37	314.77	315.56	314.45	315.01	314.6	315.38	314.38	315.61	314.98	315.75	315.27	314	314.24	314.38	315.52	314.8	314.45	314.2	316.48	312.78	316.51	314.94	316.16	314.12	314.8	314.69	314.5	314.8	316.52	313.77	314.56	313.45	315.62	316.74	314.58	314.44	315.03	315.69	315.32	314.58	314.43	313.97	316.57	315.89
313.2	314.69	315.42	312.75	314.78	314.04	314.5	314.17	315.89	313.37	314.6	313.41	312.84	313.66	315.11	313.86	313.6	315.53	313.8	314.23	312.97	314.02	314.02	314.47	313.93	312.94	314.27	314.75	313.07	315.44	315.63	313.98	314.58	313.91	313.98	312.74	312.53	314.69	314.54	313.92	312.8	313.57	315.04	314.33	313.22	313.58	313.33	312.88	314.4	311.78
318.62	318.87	319.84	319.19	318.24	319.64	318.74	318.79	320.69	317.48	317.59	318.62	317.11	320.1	317.99	316.33	318.8	320.2	318.83	318.36	318.74	319.35	319.48	319.54	318.57	319.2	320.18	319.34	321.08	320.37	320.47	318.13	319.18	319.15	319.13	318.86	320.3	319.65	319.22	320.37	319.51	318.31	319.34	319.88	318.32	318.88	318.86	319.98	319.44	319.47
305.64	305.75	304.62	305.72	305.1	306.17	305.99	307.11	305.36	306.95	304.19	304.75	304.24	305.24	306.75	305.49	306.29	306.6	307.59	305.23	304.59	307.62	306.38	306.37	305.58	304.07	306.76	303.97	304.31	306.94	304.76	305.34	305.95	305.69	304.12	306.71	305.41	306.82	307.66	301.69	307.39	304.38	304.86	305.84	304.69	305.45	304.58	304.64	305.97	305.38
306.03	307.51	306.84	306.26	306.54	306.82	307.95	305.59	306.25	305.78	306.12	305.9	307.9	304.87	305.79	307.66	308.57	306.43	306.54	305.94	306.67	305.43	307.13	306.4	307.63	306.73	306.49	306.46	305.21	304.96	306.73	305.95	306.04	305.62	304.58	307.53	304.99	306.27	307.13	306.96	306.08	304.88	305.95	305.81	305.96	306.68	306.04	307.51	305.79	306.05
310.74	308.92	310.28	310.26	308.21	309.44	309.38	310	308	309.61	307.96	309.97	309.96	309.21	310.2	308.07	309.9	308.51	306.6	308.87	306.98	309.02	307.97	309	307.53	310.33	308.92	309.18	309.18	308.28	308.92	310.51	309.2	309.88	309.27	308.51	311.36	307.97	308.82	309.78	310.76	308.82	309.15	308.86	310.26	310.51	308.91	308.95	307.68	309.2
302.27	305.31	304.87	304.88	304.78	303.14	304.71	303.12	304.06	305.5	304.29	304.25	305.27	304.68	303.81	304.87	303.84	304.26	305.1	304.12	305.55	302.58	304.23	305.06	304.94	303.19	304.54	304.12	303.91	304.45	303.84	305.87	304.16	303.99	303.51	304.45	302.28	302.08	303.76	305.18	304.37	303.91	304.29	305.09	306.57	303.42	304.12	304.31	304.1	305.61
303.83	303.44	303.3	304.11	304.24	303.53	301.51	302.65	304.25	303.07	302.64	303.38	302.57	302.31	301.43	303.47	302.7	303.52	302.05	304.03	303.03	304.15	301.88	302.72	302.75	302.25	303.41	305.29	303.3	301.7	302.39	303.2	301.17	303.49	301.88	302.48	303.38	303.73	302.48	304.35	303.2	303.81	303.45	303.81	303.05	302.08	302.58	303.22	303.41	304.95
311.89	311.54	311.66	310.23	310.5	310.69	310.26	312.58	308.93	310.78	310.09	310.34	310.84	311.36	307.76	312.62	310.84	310.15	311.56	312.54	311.23	311.54	310.4	308.42	308.53	312.27	309.67	310.26	311.09	313.15	310.42	310.87	309.27	309.03	311.24	311.01	309.45	310.28	309.55	311.87	309.41	309.83	310.54	310.56	310.85	310.1	308.3	310.53	311.36	310.46
305.79	307.74	307.45	308.24	306.61	306.8	306.22	306.32	307.84	308.25	306.46	305.87	305.78	306.74	307.56	305.39	308.34	307.9	306.3	306.87	307.66	308.34	307.33	307.46	306.27	307.45	309.18	307.98	307.76	306.42	306.9	307.21	305.71	306.94	306.35	307.23	308.04	305.57	306.48	306.25	306.6	308.3	308.14	308.56	307.06	307.96	306.26	306.84	306.81	308.03
312.55	312.86	313.2	313.81	314.18	313.73	314.12	315.01	313.39	313.65	314.46	313.31	312.12	310.99	310.76	310.89	312.87	313.38	312.71	314.62	313.79	312.84	313.13	313.14	312.49	312.28	313.47	311.74	314.85	312.83	311.24	314.35	313.65	312.53	313.97	313.49	312.72	313.37	312.37	313.72	313.97	312.36	312.42	312.99	313.14	313.23	313.55	313	312.67	313.21
329.35	330.18	330.07	328.76	328	326.98	326.85	325.51	327.27	327.04	327.2	329.11	328.29	327.72	326.46	328.74	326.05	327.99	328.31	328.94	329.13	327.6	326.27	327.34	325.67	327.69	328.69	329.29	327.32	326.19	327.78	327.62	327.37	326.69	327.82	326.74	327.81	329.17	328.07	326.56	326.84	327.14	328.76	328.27	328.06	330.42	328.48	327.04	329.61	328.98
304.11	303.09	306.07	303.97	303.69	304.26	301.61	304.33	305.56	302.89	302.77	304.13	304.8	303.77	304.65	305.21	302.64	305.18	304.29	303.85	302.27	303.78	305.74	306.99	304.82	304.52	304.78	303.6	304.33	302.75	306.36	304.78	302.64	305.21	301.74	304.54	305.82	304.49	303.9	304.42	304	305.02	302.18	305.69	305.06	304.32	303.69	303.06	304.97	304.84
314.87	314.22	314.86	315.16	315.12	313.5	316.27	315.39	316.44	316.12	312.82	314.35	312.61	315.73	315.2	314.46	312.67	314.72	314.58	315.5	314.97	314.51	313.69	314.71	316.07	314.44	312.42	314.81	314.48	313.14	313.63	313.5	315.63	317.5	314.24	316.09	315.73	315.39	313.66	314.68	315.7	314.22	314.4	314.53	314.47	314.93	314.77	314.61	314.61	315.62
316.23	314.53	317.37	317.29	315.99	314.3	315.84	316.02	316.08	315.03	315.68	315.56	316.54	315.21	315.23	315.96	315.98	316.38	314.72	314.32	315.09	316.36	314.73	315.32	315.33	315.22	317.17	314.53	313.98	316.01	314.57	315.36	315.27	315.98	315.58	315.38	315.32	315.59	315.29	316.2	317.35	317.27	316.2	318.49	315.9	316.4	316.71	316.28	316.66	315.53
304.63	306.04	307.35	305.35	306.37	306.63	306.76	306.18	305.22	306.15	306.81	306.79	305.28	305.58	307.14	307.48	305.45	305.38	305.06	306.04	303.19	304.07	307.23	305.34	307.02	305.01	307.24	307.12	308.06	304.49	306.8	305.74	304.38	307.05	306.22	306.53	307.1	306.25	306	305.32	305.23	306.05	305.8	306.98	303.67	306.45	306.03	306.4	304.74	305.17
315.86	313.63	315.36	315.95	313.16	314.88	315.96	315.96	315.08	314.67	316.13	315.05	313.7	314.49	316.47	314.24	315.52	314.99	315.76	312.99	313.94	313.88	315.58	314.31	314.58	314.81	314.49	315.5	314.82	314.54	314.63	315	314.65	314.6	313.43	315.74	313.99	315.48	314.83	313.56	315.47	314.78	314.89	315.19	315.14	313.77	316.24	314.09	314.7	316.12
304.34	303.7	303.09	302.72	301.64	304.12	302.62	304.12	303.94	303.94	303.6	303.99	303.29	303.4	303.9	304.91	303.53	303.99	300.99	302.78	302.6	303.82	303.12	302.2	303.57	305.38	303.7	303.62	304.32	301.69	303.58	303.13	302.38	304	303.39	303.4	303.92	303.1	303.12	302.56	302.94	303.43	303.95	301.18	305.42	302.92	303.79	301.85	304.62	303.13
300.34	299.83	298.54	299.57	299.26	299.59	299.9	299.07	298.76	298.7	299.22	298.76	300.43	301.43	298.97	300.6	299.42	298.54	300.56	301.49	298.79	298.95	299.44	298.54	298.53	301.23	300.83	300.25	301.32	299.76	299.92	300.04	299.07	301.11	300.8	301.1	299.18	298.96	302.27	299.8	300.24	301.12	300.98	300.65	300.11	298.58	300.26	299.03	297.63	301.41
314.63	313.91	316.16	314.47	316.24	313.23	314.18	315.05	315.95	315.07	315.38	315.07	313.69	315.61	314.12	317.26	315.13	315.34	314.63	315.04	314.25	313.26	315.09	313.89	317.38	315.96	313.63	314.13	315.5	315.17	315.69	315.22	314.11	313.95	313.49	314.21	313.95	315.16	313.76	316.08	313.21	314.58	315.1	315.37	314.16	313.84	314.28	314.47	313.6	314.07
326.88	326.4	325.79	325.59	328.8	327.35	327.55	325.79	325.66	327.62	326.59	326.36	327.54	326.32	329.04	327.74	327.6	325.76	326.01	328.15	324.91	328.08	327.58	325.81	326.03	326.89	327.72	328.91	327.67	325.42	327.9	326.69	328.24	327.15	325.76	325.58	327.56	326.97	328.2	326.39	325.04	326.29	327.09	326.89	327.18	325.54	328.11	325.66	327.35	325.68
327.57	327.33	327.73	326.95	326.91	326.47	327.06	327.84	326.54	326.35	327.09	327.82	327.1	326.69	326.62	325.94	326.17	327.78	328.92	326.51	327.02	325.51	326.31	327.15	328.23	326.43	327.85	326.73	326.17	326.28	326.79	327.66	326.73	327.76	324.78	327.79	326.18	327.84	328.12	328.48	327.14	325.8	325.99	327.92	322.85	326.12	327.15	326.33	327.94	327.41
313.64	313.88	314.13	313.08	314.22	313.64	313.22	312.69	311.92	314.57	312.59	313.39	313.15	312.73	314.07	313.58	311.97	313.6	312.67	313.12	312.95	313.65	312.69	313.29	314.29	314.11	314.85	312.93	313.22	313.62	314.98	311.75	314.33	314.67	312.74	312.87	314.17	314.3	312.05	314.36	312.98	315.22	313.82	314.48	313.94	312.99	311.99	311.46	312.63	313.94
325.43	325.56	326.45	327.03	324.13	326.09	325.27	324.25	326.12	325.49	324.74	326.07	324.69	326.5	324.9	323.67	325.91	325.1	326.61	327.35	325.45	324.32	325.71	325.88	325.34	324.86	326.17	324.24	324.91	324.69	327.11	324.67	325.74	324.76	323.72	323.53	323.85	325.51	325.48	323.88	325.06	325.38	323.24	323.85	327.94	325.23	325.18	325.22	323.57	325.29
329.59	329.99	326.91	327.64	327.04	328.65	327.42	328.11	327	329	328.71	327.8	328.04	327.34	328.09	328.86	328.59	326.76	326.02	327.65	328.63	328.39	328.17	327.56	327.65	329.89	327.13	326.71	328.68	327.74	329.32	327.53	327.84	327.27	327.89	328.56	327.48	329.48	326.62	329.41	327.23	327.24	326.66	326.91	328.87	329.02	328.4	327.74	328.29	328.53
310.2	310.73	311.66	312.69	313.11	312.94	311.21	310.82	312.6	311.08	312.83	311.76	311.88	310.75	312.09	309.62	311.58	312.1	309.39	311.47	312.77	312.13	311.07	311.42	310.61	307.57	311.48	311.11	310.8	312.64	308.71	310.86	311.4	311.48	311.25	310.42	313.07	311.1	309.36	309.69	310.95	312.13	311.72	310.99	312.31	312.29	311.87	312.66	310.3	310.5
315.35	314.76	314.5	316.06	316.19	314.53	317.34	316.38	317.48	315.65	315.13	314.49	317.04	315.12	316.18	316.47	315.33	316.33	316.06	315.3	315.12	313.41	316.68	316.79	314.07	316.15	315.97	315.27	314.22	318.05	316.71	314.26	315.22	316.2	315.42	316.03	315.14	316.99	314.49	314.76	317.7	314.36	315.97	316.85	313.89	316.98	314.86	315.59	317.05	315.51
315.27	313.5	315.84	314.12	314.93	315.34	315.42	315.74	314.62	313.2	316.53	313.65	315.07	313.47	316.16	312.92	315	314.62	315.38	314.64	316.17	314.02	313.82	315.39	313.69	313.81	315.16	316.59	313.29	314.81	314.59	314.8	314.87	314.82	314.24	314.37	314.34	313.44	313.39	316.38	312.93	314.55	314.18	317.32	313.21	314.39	316.25	315.16	315.32	315.27
304.96	304.15	306.67	306.17	304.83	306.55	307.01	304.79	306.46	305.01	306.43	302.73	305.36	303.71	305.78	304.43	305.02	305.53	304.11	305.02	306.25	304.41	306.05	306.22	305.01	304.48	304.45	306.69	306.31	305.64	304.64	303.49	305.17	307.26	305.72	305.05	304.86	304.76	305.38	306.29	305.73	306.7	304.54	305.62	305.38	304.99	304.19	306.32	305.19	306.31
308.79	310.42	309.79	309.65	309.35	310.08	309.68	310.29	310.02	310.4	311.12	309.68	309.9	311.2	310.11	311.35	309.12	308.68	309.6	309.02	309.28	311.03	309.66	309.11	310.77	310.25	310.62	309.83	310.12	310.63	309.88	310.8	308.74	311.48	310.49	310.08	309.44	310.73	308.71	310.54	311.6	311.42	308.88	309.32	311.73	310.87	310.8	309.22	309.24	309.95
311.42	312.65	312.29	313.2	311.43	312.67	313.09	312.99	311.24	313.47	312.99	314.59	313.04	314.67	312.67	312.77	315.49	312.54	313.79	312.04	312.95	312.92	312.32	311.66	312.93	311.3	313.36	311.6	313.81	312.15	313.92	312.08	313.83	312.88	313.82	313.76	313.07	311.03	313.33	312.12	312.47	313.4	311.14	314.37	313.41	311.45	312.48	311.91	313.68	313.22
296.93	296.84	296.56	295.4	295.51	298.09	296.89	296.79	294.91	296.99	297.85	297.35	297.65	296.05	296.01	294.95	297.61	295.96	295.72	297.12	297.04	296.16	295.7	295.25	296.91	297.55	296.82	296.2	296.19	295.75	297.18	296.52	296.8	297.16	295.46	296.6	297.87	294.88	298.81	296.57	295.5	295.96	297.84	296.81	297.4	296.39	296.79	296.32	298.94	294.8
305.77	306.49	306.92	304.64	305.47	305.49	306.36	304.18	305.87	303.53	304.77	306.18	307.32	305.11	305.89	304.2	304.55	304.45	304.4	304.74	306.54	305.18	304.92	304.82	306.2	306.08	305.7	305.31	305.43	304.7	306.19	305.36	305.92	305.43	304.35	307.21	305.64	304.78	303.98	305.28	305.6	306.16	307.34	307.28	305.89	306.09	304.4	306.7	304.95	304.72
294.89	294.36	295.72	293.1	295.43	294.8	295.4	294.75	294.13	292.8	294.71	295.12	296.95	294.8	293.62	295.47	296.89	293.3	294.41	295.78	295.62	296.63	295.85	294.21	295.55	295.1	294.63	295.9	296.68	296.2	295.3	295.53	294.38	295.43	294.16	294.75	294.85	295.59	295.23	293.8	296.57	293.98	294.66	293.81	295.7	295.21	295.65	296.09	296.59	294.97
297.01	296.9	295.76	296.17	296.88	297.44	297.88	296.6	297.47	296.47	298.42	296.12	296.86	297.52	296.62	298.38	294.78	297.16	296.06	298.6	296.31	297.5	297	296.94	296.18	296.58	296.29	296.5	296.74	296.24	296.08	296.5	295.88	296.33	296.86	299.44	296.33	296.69	295.87	296.61	295.65	294.84	297.01	297.44	297.17	295.26	296.68	298	297.16	296.59
307.06	306.96	306.74	308.54	306.36	306.71	306.99	306.24	305.72	307.29	307.51	307.09	306.4	306.92	308.24	306.94	306.06	305.04	307.64	309.55	304.75	306.49	307.6	306.68	305.99	305.6	306.93	306.16	308.07	306.79	307.26	307.02	306.74	307.62	308.57	306.8	306.62	305.57	306.77	307.63	305.09	306.59	307.75	307.16	306.49	305.62	308.13	306.8	306.51	306.06
312.37	310.39	310.01	310.89	310.77	309.76	309.32	311.51	310.72	310.67	312.48	310.21	309.49	311.83	308.33	310.16	310.1	311.61	311.33	309.48	312.72	310.96	310.09	309.49	310.76	311.13	308.35	309.45	310.92	311.04	310.97	311.03	311.37	310.35	309.87	309.55	308.86	311.01	310.71	309.13	308.04	310.22	310.66	311.22	311.31	311.4	311.16	310.46	311.03	310.69
293.36	294.33	293.19	295.56	295.42	292.23	293.73	293.13	293.83	293.57	293.05	293.48	294.94	293.13	294.58	293.27	293.66	291.82	294.08	292.7	294.87	294.27	295.1	295.15	292.22	293.04	293.48	294.14	294.74	293.27	296.12	291.36	294.36	293.51	294.58	295.76	294.52	293.65	295.33	294.08	296.46	294.15	292.64	293.48	295.2	293.07	292.85	292.34	294.76	292.19
319.22	320.09	319.11	318.73	317.91	319.84	317.95	319.07	319.67	319.09	317.45	318.94	319.43	317.82	319.97	319.49	317.43	319.21	320.79	317.48	319.01	318.5	319.05	318.42	317.08	318.75	318.36	319.09	318.58	319.59	317.29	316.67	320.38	319.3	319.36	318.21	318.49	317.58	317.87	318.58	319.06	317.61	320.28	317.32	319.04	317.44	318.86	318.39	318.68	318.56
301.08	300.12	302.25	300.7	301.56	302.21	301.49	299.88	301.48	301.28	299.88	302.77	300.8	301.33	302.44	299.91	300.73	301.66	301.23	300.49	301.93	301.12	298.96	300.58	300.48	301.07	300.97	300.74	299.63	301.68	301.14	302.38	301.77	299.03	302.36	300.95	301.67	302.29	302.07	301.66	301.25	299.44	301.36	301.1	302.17	302.1	300.47	302.11	300.38	301.22
315.6	315.78	314.56	314.42	314.71	314.94	316.26	317.54	317.07	316.19	316.74	314.42	314.51	316.04	316.19	316.22	317.26	315.41	316.34	316.21	316.14	315.42	316.87	315.86	314.04	316.81	316.16	316.26	315.71	314.81	316.52	315.98	314.28	315.85	315.4	317.05	317.16	314.56	318.56	316.31	316.44	317.32	314.78	317.38	316.14	314.29	317.26	316.84	315.16	317.7
311.3	311.09	310.62	309.02	310.65	311.74	309.11	311.77	310.27	310.67	311.21	308.98	313.15	310.1	311.91	308.71	311.66	311.06	310.58	311.69	310.37	309.73	312.1	309.8	311.53	309.64	309.57	311.02	311	311.57	311.4	309.9	311.54	310.67	309.61	310.83	311.48	310.9	310.37	311.03	310.11	310.78	311.82	312.16	311.36	310.04	309.81	311.75	310.11	310.43
315.85	315.38	315.22	315.08	315.5	314.52	313.33	316.17	315.87	315.14	313.79	314.7	314.42	315.47	314.04	316.01	316.6	313.83	315.07	314.92	313.72	316.43	316.72	315.46	315.7	315.69	317.28	313	315.35	314.26	314.06	314.32	316.59	315.82	313.7	314.45	314.53	315.45	313.08	315.93	314.69	316.26	314.06	313.89	314.16	315.87	315.08	315.92	314.88	316.68
327.7	328.15	327.93	327.97	328.43	328.2	329.52	327.17	329.15	329.03	327.34	329.01	325.88	328.03	328.8	324.99	326.57	326.93	329.72	326.41	327.04	328.79	327.2	327.32	327.15	330.44	326.97	327.98	328.84	328.58	327.67	326.5	328.36	327.6	327.71	326.27	327.94	327.37	328.75	327.29	328.41	327.03	326.13	327.33	328.8	327.45	328.6	328.54	327.54	328.06
294.23	293.77	295.08	295.06	296.16	294.68	297.37	294.3	295.85	294.08	294.99	295.12	293.33	295.29	295.54	295.7	294.79	292.95	295.25	293.9	296.09	294.94	295.06	293.71	296.25	295.82	295.59	293.43	295.08	295.02	294.15	293.88	296.09	294.58	295.61	293.62	295.41	293.58	295.46	294.47	296.65	293.98	294.99	296.02	294.32	294.47	296.35	296.58	296.14	295.7
324.88	323.95	325.87	324.1	325.14	325.55	325.06	324.23	325.37	324.89	325.76	322.7	324.33	326.34	325.05	325.41	324.65	324.04	327.35	324.62	324.23	324.68	325.2	324.22	326.13	326.15	324.3	325.63	324.62	324.67	324.06	325.09	324.14	326.86	322.91	324.46	322.61	323.94	324.07	325.57	323.88	323.12	324.69	325.03	325.9	324.08	324.74	324.69	323.7	323.9
315.44	313.78	314.82	315.2	312.33	313.34	312.22	313.81	313.78	314.85	315.26	315.4	314.17	312.57	314.13	313.38	314.29	314.72	314.79	316.45	315.45	315.2	315.85	315.7	315.14	312.74	314.38	312.01	315.21	313.58	313.69	314.8	313.53	315.7	311.75	312.84	315	313.44	314.88	312.64	313.98	314.89	313.46	314.39	315.33	314.53	316.17	312.76	314.29	312.52
319.66	319.95	318.22	319.61	321.22	318.2	318.96	319.69	320.65	319.52	318.1	320.34	320.67	318.62	319.05	318.73	319.71	319.94	319.39	319.2	319.62	318.79	319.06	317.97	318.34	319.02	319.36	318.8	318	319.84	318.7	319.34	319.68	320.77	319.54	319.89	321.16	317.96	319.11	318.47	320.59	319.15	319.62	318.17	319.95	319.77	320.4	320.76	319.29	319.1
296.44	298.36	296.92	297.88	297.93	295.55	298.44	297.15	296.71	298.42	296.27	296.45	298	297.56	295.35	298.24	296.24	296.75	297.69	297.03	296.99	296.74	296.45	296.09	295.8	298.06	294.92	295.41	296.47	296.57	296.15	296.63	294.98	297.57	296.83	296.65	295.55	297.88	296.85	296.44	295.98	297.86	298.13	296	295.41	296.43	296.89	296.48	297.4	296.72
310.13	310.36	309.53	310.81	310.86	309.22	310.93	310.53	309.78	311.32	311.35	307.88	310.27	311.2	309.08	309.4	311.42	311.31	309.97	310.24	310.56	311.39	310.89	310	311.48	310.81	310.8	309.39	310.1	311.56	310.56	312.32	311.93	311.97	310.2	313.48	309.21	311.09	308.28	310.96	310.49	310.26	310.01	310.27	310.7	309.45	310.85	311.48	310.35	310.84
301.98	302.01	301.75	299.73	300.81	299.61	300.85	299.72	300.97	300.8	301.3	300.95	301.66	303.25	299.7	302.68	300.47	302.42	303.65	299.75	301.82	299.74	301.15	301.19	300	301.07	300.37	300.06	299.96	301.14	300.33	301.97	302.3	302.11	299.74	302.92	299.89	301.7	300.21	299.98	301.59	300.69	300.44	302.26	300.33	301.74	301.39	300.5	301.89	301.82
316.17	312.87	313.97	315.32	315.28	313.38	313.61	315.35	313.17	313.89	313.63	313.87	312.81	312.42	313.64	313.04	313.25	313.76	314.44	313.7	313.71	313.06	314.79	315.33	313.07	314.73	315.01	314.87	312.99	313.82	316.07	314.48	314.43	314.18	313.3	314.86	313.47	313.81	314.75	313.39	313.85	313.89	314.22	314.71	314.37	315.77	315.53	312.72	316.07	314.72
309.08	309.6	310.62	309.56	308.72	308.23	309.65	309.52	308.72	309.08	308.81	308.77	309.54	309.7	307.29	308.15	309.32	309.53	309.11	309.34	309.8	308.97	307.74	310.04	308.89	308.6	308.11	309.04	309.77	309.07	307.64	309.31	307.18	310.05	310.65	309.41	309.15	309.28	308.84	308.43	307.04	307.99	309.96	309.38	308.89	309.32	309.12	308.52	307.68	309.41
312.03	309.27	310.45	311.56	310.16	309.34	311.56	311.81	310.6	311.43	310.62	310.13	312.46	309.43	313.12	312.42	312.6	310.8	311.46	311.76	309.6	310.62	310.22	311.02	312.5	311.19	311.23	311.47	310.85	311.54	310.51	310.8	309.69	311.44	310.89	310.85	310.79	312.3	311.27	311.79	311.84	312.34	310.61	312.15	312.35	311.42	309.57	311.55	309.73	310.75
303.43	306.03	303.17	302.85	304.45	304.55	304.27	304.83	304.35	303.06	304.64	303.71	302.59	304.98	302.76	304.61	305.52	303.73	302.67	305.08	304.68	303.96	303.45	303.06	305.98	303.92	305.7	304.56	307.35	302.79	302.83	303.82	302.78	305.43	303.13	304.58	304.5	303.59	304.11	303.23	303.19	303.21	304.55	306	303.86	301.92	305.78	304.75	304.21	304.14
324.87	325.53	325.15	324.47	326.67	325.54	326.61	324.27	323.57	325.24	325.65	323.11	326.71	326.76	324.59	326.46	324.49	326.61	323.88	323.93	325.99	324.92	325.65	325.55	324.96	326.81	326.55	323.85	324.7	324.57	325.99	324.25	325.65	325.69	325.14	327.21	325.36	325.47	324.68	326.03	325.37	326.08	324.61	325.51	323.39	326.2	326.29	324.18	324.98	325.62
327.51	326.92	325.9	327.52	326.73	327.63	329.48	329.88	326.99	326.36	327.52	326.13	327.04	327.1	326.5	327.08	327.01	327.96	327.36	327.11	328.07	328.78	327.64	327.96	327.99	328.04	325.65	324.45	329.47	326.61	327.02	327.49	326.85	327.52	329.03	327.16	326.7	326.71	326.1	329.07	326.72	328.99	329.37	327.37	329.21	327.64	327.53	330.54	326.98	327.32
302.82	300.94	303.05	302.79	301.46	302.31	302.71	303.11	303.08	303.7	302.49	301.37	303.51	302.48	303.62	303.53	301.54	301.79	303.53	302.93	303.95	302.81	304.51	302.76	303.1	302.29	302.27	301.13	302.36	302.75	303.59	302.08	300.4	301.73	303.61	301.65	303	301.26	301.51	301.98	303.23	302.65	302.38	302.1	301.18	304.28	302.99	303.57	302	301.83
327.98	327.64	328.9	327.1	326.68	329.17	328.49	326.31	328.3	327.45	327.12	327.91	327.11	327.98	327.09	326.34	327.45	327.2	327.68	327.08	329.45	327.16	326.84	329	326.78	326.77	327.44	328.29	326.3	326.77	328.49	329.37	329.02	328.48	327.75	328.2	328.08	328.05	328.6	327.27	327.8	328.19	329.25	327.64	326.86	329.69	328.71	328.66	329.13	328.14
310.92	312.86	312.41	313.84	312.72	312.88	312.7	313.79	314.15	312.32	312.81	312.87	314.45	313.46	311.84	312.34	312.67	312.66	313.05	313.97	313.29	312.72	313.7	312.62	310.54	313.87	311.99	314.05	312.07	312.74	311.39	310.92	313.39	312.43	314	313.46	314.85	314.15	312.47	311.63	315.27	311.23	312.88	315.23	313.63	313.95	313.19	313.76	313.24	312.96
304.24	302.45	303.12	301.64	302.74	302.73	304.06	302.31	302.58	302.29	302.66	302.69	301.68	303.45	302.51	302.4	302.79	301.6	301.69	300.33	302.65	304.37	302	300.82	303.2	302.04	303.22	302.95	301.46	301.88	302.78	303.21	301.93	302.76	302.6	301.59	303.36	301.67	303.38	301.07	302.24	303.46	302.73	304.75	301.84	302.44	302.5	303.73	302.83	302.48
304.84	303.65	303.47	303.1	304.59	304.42	304.45	304.24	305.23	305.77	304.25	304.18	304.9	305.05	303.19	304.84	304.06	303.79	305.88	304.47	303.1	304.19	302.67	303.6	304.44	304.08	304.6	303.54	303.54	303.18	304.39	306.09	304.21	303.48	304.29	303.9	305.75	303.43	305.26	303.36	303.82	302.5	305.8	305	304.85	304.45	305.02	304.35	305.19	304.9
303.75	302.88	303.84	303.64	302.67	304.35	306.58	303.97	303.88	305.19	303.2	305.36	303.48	304.66	303.3	301.63	301.7	304.81	305.6	305.24	304.62	304.99	303.62	304.41	304.89	303.61	304.05	303.55	305.78	302.69	304.05	304.35	304	304.12	304.62	304.55	304.83	305.27	304.31	303.91	305.41	303.82	303.4	305.26	302.26	303.96	305.04	303.68	303.13	304.25
311.71	309.25	310.89	310.14	310.6	310.21	311.27	310.37	308.1	310	310.36	312.27	310.23	311.19	310.25	310.52	310.07	310.37	311.59	310.72	309.89	309.74	309.51	311.43	311.38	310.24	310.02	310.17	309.98	311.51	309.13	308.52	310.36	310.06	310.2	310.32	311.67	310.68	310.59	310.19	309.18	311.67	310.06	308.61	310.39	309.49	309.99	310.38	310.95	310.08
304.43	305.04	304.61	304.49	304.73	302.81	304.42	302.13	302.37	303.14	301.29	304.75	302.17	304.27	303.04	304.28	302.82	303.63	304.25	302.35	303.33	300.67	302.67	304.43	302.28	303.41	302.49	303.87	302.9	304.11	303.06	304.02	303.82	302.98	303.43	303.25	304.09	302.89	303.24	302.84	301.73	303.24	303.38	303.89	302.49	302.6	302.27	304.54	301.81	302.83
326.38	328	329.39	329.84	327.77	327.94	326.34	329.65	328.92	328.12	328.98	326.66	327.56	328.95	328.18	328.05	326.98	327.09	328.13	327.51	326.44	327.81	324.81	328.11	327.13	328.95	327.59	327.26	328.84	327.71	330.15	327.84	328.78	328.4	328.3	328.38	327.96	330.61	329.12	327.35	326.29	328.7	325.2	326.93	328.95	325.35	329.13	326.66	328.67	327.41
313.29	312.42	311.88	312.81	311.01	314.53	312.85	312.78	313.32	313.36	313.62	311.77	311.95	313.57	313.36	313.4	312.94	312.69	313.26	313.73	314.4	314.59	312.15	312.33	313.81	313.5	313.29	313.56	312.27	313.95	312.41	314.38	313.71	314.79	314.62	312.89	313	313.92	314.17	312.8	312.82	314.66	313.35	312.58	312.67	315.22	314.3	312.43	313.72	311.88
301.38	299.47	299.23	299.41	299.39	301.64	298.61	299.26	299.16	299.53	300.27	300.7	300.71	300.47	297.85	300.5	300.13	300.97	298.97	298.53	300.17	299.07	298.86	298.87	299.97	300.13	301.43	298.82	301.28	300.11	299.56	299.66	301.3	299.64	298.91	299.17	301.84	300.7	299.87	299.4	302.29	300.33	301.3	300.46	298.85	298.76	298.7	300.47	299.78	299.3
305.65	306.42	305.42	305.17	306.46	307.15	304.7	306.06	306.15	306.21	305.44	303.19	307.05	305.34	305.91	306.97	304.67	306.53	306.82	305.77	306.61	304.34	306.41	305.03	305.73	303.87	305.41	305.23	306.19	305	304.06	305.31	305.73	305.49	304.95	307.29	306.55	303.79	305.8	304.69	305.25	305.21	303.78	305.86	304.65	306.52	306.67	304.92	305.66	305.12
305.01	306.26	304.96	304.82	305.32	306.2	305.41	305.93	304.7	306.22	306.93	306.11	305.58	304.86	304.69	306.05	305.58	306.72	307.29	304.76	304.88	304.98	305.23	305.32	304.22	304.47	305.4	304.15	308.83	304.44	304.44	305.11	305.82	304.28	305.83	305.23	304.57	305.51	306.39	305.38	307.73	306.02	304.95	304.76	306.23	305.35	304.78	306.57	304.98	304.93
303.1	302.98	303.07	302.16	303.04	302.87	303.03	304.42	301.24	301.56	303.32	303.61	302.21	303.03	303.52	302.03	303.84	302.57	303.66	303.65	300.61	304.5	303.28	304.79	305.3	304.61	305.09	303.11	304.74	303.01	304.62	303.03	304.76	303.52	303.71	302.37	300.61	303.63	304.29	304.28	303.57	305.99	301.77	303.18	304.57	303.06	303.13	303.76	303.79	302.92
313.36	313.56	311.75	312.38	312.77	311.63	314.29	312.11	313.07	311.17	312.57	313.25	314.07	313.81	312.71	312.17	313.53	313.72	313.05	314.56	314.26	312.45	311.99	313.71	313.06	312.45	313.05	314.47	310.87	313.53	312.42	314.04	313.61	312.89	312.38	313.68	313.28	312.32	314.23	314.67	312.84	312.89	313.38	315.18	312.18	312.2	316.31	313.13	312.6	312.4
311.09	310.15	310.85	311.2	311.91	311.28	309.65	309.17	310.91	310.23	311.2	311.78	310.89	311.96	310.36	311.14	309.09	312.3	309.77	310.53	310.85	309.84	310.27	312.3	310.17	311.98	310.97	312.73	310.06	309.92	310.93	309.32	310.96	311.78	310.22	309.15	309.34	310.53	310.57	309.45	310.75	310.12	311.28	310.98	309.94	310.56	312.9	309.41	309.92	311.21
312.59	313.59	313.71	314.19	311.23	314.61	312.43	314.11	314.34	314.92	311.65	311.6	313.69	312.47	312.51	311.72	312.19	314.59	311.92	313.77	314.35	313.75	313.79	311.97	313.21	312.43	313.48	313.57	313.04	314.4	310.14	312.88	312.52	311.52	314.12	312.49	312.49	312.87	314.12	313.31	313.71	313.95	311.45	312.17	313.47	311.79	313.96	311.72	311.69	312.07
328.89	326.96	328.03	328.78	328.93	327.97	327.69	326.75	328.25	326.69	327.67	328.54	329.33	328.29	327.4	328.7	327.56	329.28	327.6	328.54	327.44	326.25	325.62	327.64	328.26	330.09	327.93	327.31	329.17	328.58	327.75	327.41	326.15	327.02	328.61	329.43	328.57	326.25	330.8	327.23	327.53	327.11	327.35	327.69	330.37	328.45	328.41	328.33	327.9	329.08
303.94	303.47	304.53	304.55	302.84	304.09	302.33	300.87	302.05	303.07	304.26	302.32	302.32	302.59	303.65	302.86	302.34	303.37	303.77	302.47	303.65	303.82	301.9	302.83	301.73	302.86	303.94	301.78	303.29	305.51	301.99	303.98	301.79	303.19	303.55	302.85	301.95	302.89	302.34	302.84	303.17	301.95	301.63	303.71	301.1	304.81	301.77	302.62	301.95	302.8
313.51	310.65	311.96	311.63	312.92	310.73	310.83	309.07	312.69	311.96	311.8	311.35	310.41	312.38	311.38	312.12	310.59	311.16	312.05	309.41	311.83	311.63	313.71	311.01	312.34	312.02	310.42	312.13	310.05	311.2	309.41	311.78	311.35	311.97	311.13	310.47	313.13	311.23	313.4	312.97	310.82	311.51	311.7	310.7	312.01	312.7	310.89	311.99	312.52	309.52
302.79	306.01	305.09	305.64	305.61	305.73	304.15	305.03	303.9	304.31	304.72	305.44	302.58	304.65	303.71	305.11	304.14	304.79	303.17	305.32	303.03	302.38	303.49	305.09	305.51	302.71	305.52	304.13	304.63	304.62	304.49	303.84	303.47	303.16	304.51	304.41	303.58	305.64	302.83	305.58	305.96	304.35	303.98	305.26	304.87	305.51	303.25	304.78	303.3	304.83
304.76	306.47	305.57	304.93	304.11	304.92	306.96	305.41	305.46	304.56	306.29	307.67	306.26	305.4	305.42	305.36	306.36	307.02	306.98	304.32	306.01	305.32	305.72	305.79	306.54	305.35	306.13	305.53	307.31	306.19	306.4	304.91	304.78	305.54	306.75	307.61	305.51	306.65	305.01	305.47	304.86	306.43	305.54	306.98	305.81	304.94	306.14	304.57	305.04	305.6
317.34	315.28	313.55	315.2	314.76	313.26	315.35	314.32	315.2	315.59	315.13	313.94	313.88	316.49	316.77	314.81	315.1	315.42	315.08	314.6	315.62	314.49	314.14	313.79	314.48	313.71	314	315.3	313.33	313.69	316.74	314.78	313.74	316.11	313.5	313.97	315.13	315.08	314.03	315.09	315.27	315.3	314.96	314.92	315.8	315.34	312.71	315.44	314.41	314.44
328.81	327.01	326.71	328.38	329.61	328.39	327.97	329.28	328.13	328.09	326.94	328.74	326.56	328.61	327.2	328.09	327.78	327.63	328.19	328.14	326.72	327.83	329.37	327.96	327.07	326.84	327.32	326.46	329.29	329.11	327.8	328.14	327.43	327.41	327.47	327.11	327.86	327.61	327.79	326.9	327.7	327.74	328.3	327.46	328.6	327.87	328.4	327.78	328.12	326.43
313.19	311.1	312.72	314.7	314.62	312.48	313.43	312.35	313.02	313.96	314.04	311.53	311.12	312.66	312.75	311.92	314.15	313.53	313.4	312.86	312.34	312.78	312.17	313.28	312.72	313.09	312.94	313.22	312.38	312.17	312.79	313.56	313.77	313.69	312.03	313.02	312.53	314.58	313.82	313.88	314.41	312.55	314.31	312.97	314.55	313.49	312.69	313.94	312.62	311.69
312.43	312.22	310	311.39	311.22	311.96	312.79	310.93	313.87	312.03	310.95	310.84	310.42	310.34	310.49	310.87	312.52	310.16	312.92	310.28	310.62	310.94	311.51	310.95	311.95	309.94	311.64	311.51	311.64	310.19	311	311.74	310.97	311.26	310.81	311.54	313.01	312.53	311.88	311.55	312.12	311.93	311.01	311.98	312.1	311.79	310.24	311.53	311.69	311.77
313.55	312.41	313.07	313.11	314.28	313.22	312.8	314.95	311.23	312.72	312.01	310.52	309.75	314.75	311.31	313.49	311.08	312.09	314.21	313.49	314.42	312.63	314.52	312.79	310.94	314.35	312.59	313.65	311.66	314.31	313.93	312.36	313.01	313.5	313.57	312.59	312.46	312.92	311.97	312.25	312.6	312.48	312.04	312.96	312.89	312.27	312.69	312.12	313.95	313.16
295.33	296.18	294.6	294.68	294.71	294.56	296.94	296.36	293.65	294.69	296.65	296.93	293.16	295.41	294.81	293.13	296.46	294.24	294.04	295.33	294.67	294.78	293.74	295.78	294.56	295.46	294.29	295.28	294.63	295.4	293.56	296.04	296.86	295.07	294.96	293.39	295.13	295.38	295.26	294.94	296.42	295.98	296.28	293.11	294.52	295.9	295.44	294.48	294.19	295.48
310.61	310.88	312.29	310.7	310.78	310.75	311.48	310.52	309.62	311.97	310.94	311.01	310.14	310.63	308.09	311.48	310.32	310.91	310.39	309.87	308.62	311.25	310.92	309.99	309.85	310.19	310.77	312.18	309.7	309.73	309.63	311.63	313.27	310.46	309.84	309.23	310.04	310.42	310.9	312.23	309.33	310.61	310.33	310.28	308.57	310.06	309.55	311.4	310.6	309.64
320.73	314.66	316.83	317.32	316.41	316.29	317.65	316.6	316.33	315.73	317.55	316.72	317.71	316.89	316.8	316.38	317.55	318.89	317.2	318.49	318.76	316.89	316.76	315.76	317.58	317.92	318.09	317.07	318.01	318.4	316.91	317.99	319.2	316.99	315.63	316.66	318.76	316.65	317.75	317.37	316.5	317.61	316.1	318.27	317.5	316.45	317.84	318.94	316.73	317.14
315.97	314.66	316.69	316.19	316.38	315.76	315.09	315.18	316.57	316.92	315.36	315.46	316.11	317.15	315.21	314.76	314.49	316.87	315.12	315.72	316.3	314.78	315.89	313.89	315.54	315.91	314.84	316.23	317.42	317.22	317.58	315.71	314.88	315.98	316.32	316.33	316.67	317.37	315.4	314.46	315.59	316.39	316.11	315.49	314.69	316.43	316.16	315.92	316.35	314.9
297.69	297.93	295.4	295.68	297.59	296.77	297.16	297.23	297.17	296.94	297.32	296.17	297.49	295.27	298.69	297.17	297.6	295.29	297.94	295.74	296.06	296.98	296.34	298.21	296.45	297.07	295.3	297.03	296.11	297.92	296.91	297.01	295.09	295.46	296.59	295.46	295.56	296.1	295.53	298.1	296.75	296.73	296.97	296.81	297.37	297.65	295.56	297.91	296.82	298.48
316.11	317.34	316.93	317.55	318.72	318	318.84	316.83	319.18	316.05	317.88	318.46	315.92	316.85	315.62	318.96	316.12	317.41	319.27	318.53	317.13	316.41	316.76	317.55	317.15	317.67	318.49	316.91	317.25	318.16	317.15	317.97	316.97	317.24	318.14	317.32	316.82	318.11	316.44	317.8	318.52	317.24	316.71	316.49	316.69	316.15	318.06	317.18	316.97	318.73
300.52	300.85	300.8	300.93	302.44	299.81	300.18	299.22	300.82	300.63	300.79	301.3	301.35	302.06	300	301.02	300.81	301.31	300.73	300.11	300.03	300.4	300.15	300.08	299.85	299.33	301.2	301.05	299.77	300.79	298.48	298.7	298.88	300.93	299.62	299.69	298.25	300.34	300.23	298.71	299.07	299.31	299.7	299.22	300.3	299.92	299.14	302.12	300.5	301.99
299.53	300.04	297.34	299.12	299.72	299.92	299.44	299.8	300.07	298.45	297.97	299.25	299.95	300.2	300.34	301.32	301.67	299.26	300.05	300.7	299.69	300.02	298.93	301.86	299.28	300.4	300.16	299.64	300.05	300.74	299.19	298.66	300.71	301.51	302.42	299.04	298.58	301.49	301.36	298.83	300.02	300.2	299.43	301.84	300.33	299.39	300.87	298.36	300.99	298.43
299.8	299.16	300.07	300.84	301.72	301.8	299.42	299.08	299.9	300.75	300.55	297.1	299.23	299.53	300.67	300.18	301.15	301.03	299.95	300.38	297.36	298.57	300.46	300.01	299.81	302.06	299.4	300.77	299.44	300.39	301.04	298.5	301.8	299.51	300.38	301.35	299.52	300.33	299.92	300.09	300.91	298.8	299.89	299.83	300.06	299.3	299.5	301.13	300.71	298.55
308.67	307.99	309.84	309.62	310.19	308.68	308.33	308.56	308.02	309.15	308.43	308.71	308.99	310.37	310.35	308.49	307	309.6	308.27	310.46	309	309.24	308.62	309.89	307.36	309.08	307.79	308.15	310.16	309.03	310.12	309.51	309.78	309.31	309.04	308.47	308.99	309.88	310.26	309.48	309.06	309.3	309.24	307.99	307.87	309.44	308.05	308.74	309.42	310.08
314.02	314.62	315.08	314.91	315.68	312.98	314.55	316.08	314.91	313.62	314.8	315.74	314.59	314.93	315.84	315.82	315.98	316.03	313.59	312.75	318.3	314.41	315.14	314.53	315.4	317.45	315.87	314.67	314.32	314.92	313.34	315.02	315.37	315.57	315.91	314.1	313.34	316.8	312.39	314.38	314.67	315.37	316.19	316.75	315.33	315.6	314.54	314.24	314.27	313.47
315.17	316.14	315.22	314.66	316.87	316.85	316.88	314.66	315.65	313.92	315.41	314.14	313.72	316.2	317.27	316.1	315.94	314.41	317.19	316.06	314.53	315.01	317.32	316.2	316.04	316.76	316.25	316.85	316.83	316.64	315.62	315.51	316.02	315.06	317.26	315.5	315.17	316.18	313.77	315.38	316.52	316.57	315.84	315.11	316.89	315.49	315.67	318.77	315.19	315.01
315.7	317.42	317.57	315.24	314.98	314.66	314.9	316.35	314.74	315.81	314.93	317.56	316.48	316.31	315.82	315.05	315.83	315.83	313.73	315.55	315.89	315.59	314.8	316.78	316.33	315.13	315.53	314.81	316.18	315.63	315.96	314.92	316.78	315.43	315.85	316.48	316.09	315.77	316.58	315.63	316.16	315.08	315.46	314.52	315.43	315.15	315.65	315.59	314.9	317.16
305	304.2	304.69	304.19	303.16	304.94	305.69	304.51	306.03	304.69	303.35	303.93	303.86	304.71	305.83	304.34	304.4	305.09	305.12	304.15	305.29	303.39	304.54	305.33	303.78	305.13	304.51	303.95	303.11	301.74	305.97	305.32	304.35	303.02	304.3	305.71	304.54	304.32	305.56	305.14	302.8	302.22	304.05	305.17	302.77	303.72	305.24	304.7	303.78	304.98
294.72	295.54	294.67	294.6	294.42	294.45	296.48	296.02	296.11	292.4	295.52	294.98	295.5	295.99	294.25	294.26	293.47	294.99	294.46	295.13	294.43	294.67	295.32	294.66	294.01	295.48	295.56	294.97	295.25	292.37	294.47	294.53	294.13	295.47	294.61	294.45	296.24	294.67	295.66	294.57	294.92	296.18	295.39	296.2	295.57	295.24	295.48	294.53	295.25	293.8
314.22	315.11	315.73	314.18	312.93	313.29	315.47	315.22	315.15	312.24	314.94	313.49	315.59	315.54	313.54	315.11	316.2	314.45	316.42	315.25	315.63	315.26	315.72	315.09	314.94	313.92	314.61	316.62	316.75	313.49	315.72	315.62	315.14	315.91	316.19	314.74	314.4	314.79	316.09	315.37	313.45	315.86	316.43	314.32	314.82	314.47	314.6	314.09	314.72	315.94
317.57	317.35	319.37	317.73	318.62	316.46	316.46	317.57	316.59	316.58	315	318.08	317.96	317.52	317.27	316.76	317.3	317.16	317.33	317.02	318.41	318.09	318.13	316.47	319.29	317.44	316.42	319.01	317.25	318	316.61	316.03	318.56	317.21	317.6	316.14	316.95	316.2	317.69	317.3	314.9	317.24	316.86	316.31	316.96	319.38	316.76	317.39	318.33	317.06
304.53	304.85	305.38	307.06	305.73	306.25	304.42	305.77	303.84	306.78	305.1	305.45	304.54	303.49	303.85	305.56	304.92	305.1	305.16	305.57	306.69	306.64	305.34	304.87	305.98	302.54	305.06	306.35	305.03	304.82	303.84	304.7	305.38	304.01	305.62	306.25	305.37	305.72	305.37	306.18	304.82	305.14	305.32	305.24	305.2	305.42	303.37	304.85	305.45	305.67
302.52	301.2	300.37	301.51	300.92	300.31	301.31	301.24	298.37	301.67	301.87	300.05	301.59	299.84	301.68	301.7	300.11	302.42	301.86	300.05	300.98	300.57	302.22	301.53	301.36	301.44	301.34	300.61	299.83	300.61	302.43	299.94	299.96	302.44	301.56	302.57	301.33	299.98	299.96	301.91	302.29	301.8	301.09	300.47	298.18	300.15	300.59	300.78	301.76	301.36
303.81	303.83	305.51	303.28	301.71	304.35	302.14	301.75	304.07	303.36	301.94	303.71	301.88	304.62	303.1	303.58	303.26	304.19	303.23	304.21	303.72	302.61	303.41	304.62	302.83	302.02	306.05	302.91	303.67	304.36	305.14	303.51	303.41	303.84	303.96	303.75	303.56	302.35	305.16	303.29	301.71	303.65	302.81	303.26	303.46	303.58	302.64	303.52	303.1	303.11
307.6	308.1	309.92	307.91	309.43	308.7	307.84	307.87	307.06	310.09	308.08	310.13	309.85	306.39	307.28	308.06	308.53	307.12	309.23	310.22	310.21	309.44	309.88	308.27	309.4	308.29	308.3	308.11	308.32	308.39	309.11	308.49	309.72	308.19	309.33	307.83	308.69	309.8	307.86	309.78	310.61	309.16	309.12	308.54	309.35	309.94	308.6	311.17	310.57	310.39
313.57	311.79	311.68	310.86	310.89	311.36	312.54	312.16	311.81	312	311.74	312.13	312.58	312.52	311.88	313.11	311.85	311.57	312.79	312.32	313.08	312.44	311.93	312.5	312.03	313.18	311.06	311.87	313.11	312.02	310.94	311.8	313.55	313.26	310.6	310.82	311.86	313.02	312.92	314.33	314.64	314.22	312.06	312.97	311.48	312.53	312.83	312.83	313.46	313.37
302.26	302.49	303.2	301.63	303.24	301.7	302.21	301.31	302.96	303.09	302.94	302.13	302.34	300.45	303.3	302.61	301.58	303.6	303.62	303.85	303.28	302.78	302.57	302.24	303.72	301.74	304.36	300.95	301.82	300.65	302.9	301.42	302.99	302.39	302.16	301.23	303.57	302.3	304.01	302.05	303.09	301.44	303.62	303.77	301.72	303.21	301.98	304.17	303.21	303.46
311.62	313.17	312.84	312.37	312.02	313.53	312.78	313.33	312.14	312.88	312.82	313.73	314.17	311.01	312.22	313.28	312.6	313.33	315.28	312.92	312.63	312.7	313.26	313.34	314.5	314	313.6	311.48	312.37	312.88	313.19	313	312.56	312.92	313.72	313.12	313.85	314.5	312.67	314.11	314.02	311.86	311.68	311.76	312.98	313.62	311.82	312.58	313.31	314.68
294.96	295	293.5	293.75	294.32	294.22	295.4	295.54	295.45	293.82	292.89	296.02	293.94	292.98	294.03	295.52	293.52	295.14	294	293.59	292.04	294.84	295.13	294.56	295.37	293.38	292.34	293.63	295.22	293.23	294.42	295.07	295.83	293.72	293.75	294.37	294.1	293.87	293.94	293.37	296.16	293.98	295.82	294.75	293.9	295.15	294.37	294.45	293.22	295.48
315	314.77	316.01	314.59	313.32	314.36	314.69	314.35	316.35	314.49	314.94	316.26	315.74	315.71	314.28	315.79	314.49	315.5	315.59	312.86	314.87	315.72	315.59	316.09	315.52	314.12	314.24	315.16	316.13	315.41	314.92	313.53	316.43	313.36	315.14	314.53	314.36	314.44	315.48	313.96	313.32	316.7	315.09	313.85	314.98	314.53	315.54	313.34	316.18	313.56
304.92	303.56	303.68	303.79	306.58	305.54	305.26	302.15	305.6	303.97	304.47	302.69	303.99	303.44	306.41	303.16	305.27	303.12	305.56	305.89	303.32	303.93	304.91	304.04	305.09	304.19	305.17	304.33	303.93	303.67	303.73	303.59	305.18	304.9	306.61	305.48	306.9	305.6	304.25	303.32	304.36	304.42	303.89	305.09	304.11	302.9	305.67	303.36	305.34	304.32
302.76	302.56	302.83	302.59	302.09	302.82	303.65	302.46	303.87	301.04	303.57	304.03	303.29	301.63	303.19	301.24	303.94	300.88	301.72	302.37	304.05	302.58	301.72	302.93	304.51	303.33	302.88	301.45	302.23	302.4	304.12	301.89	302.34	302.96	303.18	303.73	303.34	303.3	302.22	303.07	302.12	303.25	302.44	302.9	301.95	300.81	302.31	303.68	301.88	302.46
302.29	303.21	303.04	303.83	305.15	303.46	303.65	304.24	303.28	302.75	305.54	302.02	303.85	303.96	302.53	303.82	302.98	304.87	305.65	302.87	304.41	302.72	305.65	304.14	302.98	304.27	304.73	305.49	306.51	304.36	303.39	303.5	304.65	305.32	305.6	302.58	303.33	303.11	303.97	303.02	305.26	305.17	304.98	304.43	302.88	305.16	303.8	303.06	303.97	303.94
302.51	303.76	302.51	303.7	304.05	303.88	302.59	300.87	300.9	303.25	301.18	302.03	303.47	304.03	302.96	304.9	302.66	303.24	304.74	303.16	300.97	301.9	302.91	302.34	303.9	303	301.71	301.79	301.5	302.62	304.42	301.66	300.98	303.96	302.13	301.31	304.34	303.4	302.42	303.05	302.51	302.81	302.67	304.84	306.09	303.47	302.65	304.13	301.98	304.41
315.15	316.13	313.82	314.82	316.85	316.49	313.7	312.61	315.29	314.82	315.19	314.63	313.75	314.78	315.78	315	314.36	315.85	312.41	314	314.6	315.18	313.36	315.79	315.6	315.93	315.27	314.99	314.05	314.95	313.64	314.39	314.94	315.02	314.9	313.2	314.25	313.02	313.69	314.4	313.72	314.94	313.52	315.61	311.39	314.11	313.36	315.85	314.99	314.84
305.82	305.35	305.44	305.46	303.9	304.3	305.74	305.34	309.38	306.46	306.42	306.86	305.41	305.25	304.9	303.01	305.16	305.31	306.42	304.35	306.2	305.21	306.45	304.69	306.81	306.53	305.85	303.16	304.31	305.51	305.25	304.62	307.03	306.73	304.38	304.24	306.87	305.69	303.92	304.58	304.88	304.27	306.17	307.24	305.89	305.55	303.89	305.76	306.13	305.85
328.92	329.57	329.06	327.15	328.44	327.29	328.29	328.2	329.07	328.18	329.64	329.58	328.88	329.46	328.58	329.06	329.14	329.7	329.04	327.76	329.11	328.08	330.16	329.82	328.39	330.05	328.43	326.97	328.88	328.89	326.84	328.64	327.92	329.25	328.57	328.98	327.73	329.63	328.36	329.85	327.74	327.72	330.3	327.9	329.45	328.65	328.54	329.19	327.74	329.22
307.61	307.84	307.71	306.66	307.2	305.91	306.63	305.48	306.15	307.21	306.79	307.51	307.51	307.33	306.52	308.64	307.88	306.29	308.04	307.64	306.38	306.34	308.78	307.07	306.86	307.2	307.46	306.19	305.65	306.22	307.77	306.06	307.58	308.06	308.61	307.61	305.52	305.55	304.78	304.58	307.78	307.35	306.68	305.81	307.04	305.74	308.04	307.29	307.35	305.94
313.6	313.7	314.06	315.53	313.79	312.57	314.7	313.09	313.08	313.4	314.63	315.86	313.79	315.22	314.21	313.56	313.72	312.25	315.51	314.86	315.4	314.36	315.36	314.24	312.81	317.77	314.98	313.44	312.28	313.42	314.9	315.62	313.93	311.85	314.91	314.5	313.23	313.14	312.8	315.25	313.94	315.87	314.46	314.42	312.88	314.31	312.86	312.4	313.84	313.71
294.13	294.49	294.8	293.82	294.51	293.85	292.96	294.93	294.41	292.01	293.96	294.3	294.56	294.1	296.12	295.01	294.12	293.84	293.3	293.99	296.68	292.78	293.82	293.85	293.4	294.81	294.18	293.35	295.75	293.64	294.33	294.14	294.59	292.92	294.47	295.32	292.84	293.66	296.08	294.15	294.56	293.9	292.46	294.48	294.56	294.18	293.29	292.85	294.06	294.8
324.93	325.87	326.35	324.24	325.91	326.75	324.42	324.02	325.73	326.76	327.57	325.23	323.75	326.46	324.83	324.73	326.91	324.18	325.94	325.54	325.09	325.42	325.43	323.74	325.46	326.77	326.97	325.83	326.97	325.28	324.84	326.6	323.38	327.27	324.85	326.43	324.29	325	324.5	325.01	323.83	325.48	325.84	325.99	324.4	325.35	324.17	325.27	325.54	324.95
295.01	293.25	294.47	295.3	293.59	294.33	293.3	293.04	293.9	294.31	296.97	295.68	292.74	293.37	295.73	294.59	293.62	294.67	294.1	295.33	293.2	292.75	294.69	293.43	293.85	293.3	294.62	294.74	293.43	293.34	293.05	295.49	294.52	292.92	293.67	293.04	293.35	294.53	293.94	293.5	293.75	292.67	294.11	294.12	294.92	294.69	294.18	293.22	293.97	293.95
328.33	326.44	327.62	327.51	327.61	328.59	327.28	328.13	328.24	328	327.21	327.82	328.38	327.72	327.98	328.74	328.75	328.25	327.33	327.2	326.54	327.48	329.35	328.6	327.14	326.71	327.41	326.26	327.45	328.79	328.52	328.78	327.86	327.92	328.11	328.14	328.23	327.26	327.72	327.31	326.03	328.43	327.37	326.9	327.99	327.37	326.95	327.27	328.43	326.61
313.25	311.39	313.19	313.68	313.2	315.43	313.21	312.21	314.75	314.17	313.8	310.82	310.92	315.05	313.73	313.93	312.76	310.68	311.5	313.41	312.24	312.85	314.04	313.2	314.14	312.59	312.76	313.58	312.2	314.59	314.67	313.22	313.72	312.74	313.53	313.33	314.08	313.47	312.05	313.12	314.96	313.51	312.44	312.83	313.27	314.03	312.79	312.05	312.04	313.57
312.22	313.9	313.08	312.31	313.73	313.78	311.45	312.25	313.64	312.5	312.58	312.69	313.93	313.01	313.79	313.62	314.11	313.25	312.03	311.52	313.15	311.39	312.29	312.95	312.39	312.2	313.67	312.16	314.74	313.67	312.35	313.03	313.35	313.53	311.46	313.32	311.9	312.93	312.86	314.11	312.3	314.6	314.26	314.14	313.63	312.18	312.66	311.68	312.32	312.49
308.41	309.76	308.53	312.52	311.29	309.61	309.57	309.66	311.31	310.69	307.86	310.27	309.3	308.92	308.9	309.91	309.14	307.74	308.16	308.64	308.94	309.86	309.29	309.83	310.06	308.84	309.88	309.96	309.18	309.8	309.58	310.19	309.71	309.13	311.29	310.01	310.58	312.33	310.43	308.8	310.58	309.69	309.98	308.48	309.35	309.94	308.82	310.04	310.11	310.13
293.1	291.68	294.84	295.13	295.26	294.56	295.84	295.31	295.49	296.54	292.76	293.41	295.75	296.48	295.89	295.78	294.63	295.2	295.01	296.18	295.18	295.58	296.14	296.21	295.99	294.2	297.9	294.95	293.69	296.7	293.6	295.63	294.6	294.32	293.84	294.53	292.79	296.14	294.54	293.19	296.93	294.75	294.91	294.82	296.21	295.9	294.97	294.59	294.3	294.49
316.48	316.69	316.22	316.73	315.48	316.83	316.01	315.3	315.56	316.19	318.46	317.4	315.7	316.42	315.86	315.34	316.44	316.22	315.67	317.11	317.99	317.17	315.72	316.82	317.43	317.03	316.38	316.84	316.39	316.23	316.27	316.76	316.61	315.26	316.49	314.94	316.13	315.9	316.84	316.21	316.86	316.97	316.21	316.91	314.57	317.84	317.22	317.12	316.32	317.47
312.62	311.08	313.24	312.76	313.02	312.44	312.94	311.65	312.44	311.97	315.46	312.69	313.07	314.47	313.14	310.92	314.07	314.58	313.3	312.59	312.65	313.67	313.03	314.44	313.89	311.38	314.75	313.02	312.42	312.11	313.77	312.6	312.93	313.96	313.09	313.34	311.26	313.94	312.89	311.69	313.27	314.38	312.35	312.52	313.21	312.07	312.32	312	313.3	313.89
325.49	326.91	328.07	327.63	325.27	327.43	326.27	327.34	326.97	326.18	328.33	326.24	327.26	326.21	326.38	326.29	327.26	328.23	326.59	328.71	326.87	326.27	327.88	327.42	327.97	325.04	328.08	328.45	327	325.83	326.55	328.62	328.35	327.33	328.89	328.99	325.97	328.84	328.72	325.5	327.15	326.6	326.2	328.47	326.38	327.11	326.63	325.26	327.59	327.81
327.94	327.01	328.3	329.3	326.87	326.97	328.55	329.49	329.2	327.38	327.21	328.39	326.64	327.01	329.33	326.86	326.81	328.22	327.71	328.47	327.67	326.98	328.84	329.2	327.13	327.02	327.46	327.56	327.02	326.35	327.57	327.32	326.07	327.96	327.85	327.65	327.89	330.16	328.11	328.08	328.67	329.6	328.48	325.18	327.48	326.92	327.83	327.17	327.73	326.48
316.12	314.13	314.19	313.07	316.59	315.79	314	315.44	313.93	313.52	315.07	314.99	313.79	314.48	314.18	314.44	314.02	315.89	315.3	314.73	315.13	313.89	315.71	315.24	315.1	313.09	315.65	315.79	313.84	313.78	315.48	316.08	316.38	314.42	314.48	315.24	315.79	314.47	313.35	313.55	314.37	315.82	314.68	314.21	316.09	314.16	318.02	314.38	314.08	313.34
306	305.69	308.27	307.25	305.76	307.08	305.18	307.24	306.45	306.51	307.21	305.66	305.1	306.04	306.53	304.69	306.99	304.66	305.7	305.1	306.67	306.26	304.36	305.01	306.15	304.09	306.34	306.26	307.11	305.69	304.99	306.17	308.02	305.21	306.29	306.53	306.27	305.32	306.05	306.58	306.6	302.66	306.59	306.36	305.25	306.7	305.84	305.71	307.78	306.08
312.14	312.92	312.9	311.52	313.73	313.06	313.32	312.68	314.09	312.62	313.48	312.88	312.54	314.92	311.39	312.48	311.56	312.46	311.84	313.01	312.19	312.2	312.23	314.2	312.93	313.2	311.48	311.83	314.13	313.74	312.92	314.34	315.56	313.74	313.09	311.96	314.02	310.99	314.18	312.22	314.13	312.27	313.63	313.91	313.03	314.66	312.5	313.76	314.53	311.68
311.49	312.01	310.54	312.89	312.14	311.14	311.79	310.56	308.91	311.01	312.04	312.28	311.23	312.02	311.19	312.29	311.5	312.79	311.23	312.23	309.87	311.99	311.14	313.92	312.95	312.18	310.64	311.62	310	310.44	311.61	311.15	312.9	311.86	310.67	310.41	311.43	309.66	309.75	311.04	312.42	311.71	311.32	311.76	313.48	312.71	311.37	311.47	309.79	311.54
315.83	316.57	316.53	316.39	317.17	315.53	316.37	318.25	317.24	315.98	315.24	316.35	317.24	317.6	317.19	317.07	315.3	315.99	315.11	316.84	316.44	317.91	316.98	314.49	318.52	315.14	316.88	315.7	317.16	316.51	315.33	315.17	316.3	315.15	317.1	317.97	315.09	316.13	316.62	316.87	318.08	317.29	313.25	315.09	316.55	316.96	316.93	315.76	317.18	314.77
311.74	311.87	311.6	313.92	312.37	313.85	313.47	312.65	313.44	314.05	312.44	311.61	314.2	312.97	313.93	314.19	313.98	313.58	313.55	312.21	314.31	314.66	312.59	313.75	313.76	314.26	312.82	313.98	311.53	314.94	312.74	314.27	312.96	312.71	312.71	313.22	312.08	312.87	313.54	313.08	312.63	312.12	314.4	313.97	312.4	313.74	312.46	313.54	313.06	312.14
319.56	317.88	317.18	318.69	320.12	317.75	318.69	318.6	318.42	317.47	318.74	320.34	317.89	316.6	318.15	318.55	319.2	317.68	318.29	318.86	320.12	318.2	319.45	318.85	318.63	319.41	320.99	317.53	318.33	318.55	319.18	319.95	316.73	319.23	318.25	318.65	319.96	318.74	320.15	320.59	317.51	318.68	317.93	318.88	320.05	318.75	320.32	318.72	317.47	319.23
294.55	294.31	294.62	293.68	295.27	296.44	295.82	295.49	295.6	294.44	295.89	293.79	295.43	294.45	295.96	295.89	295.58	292.45	294.12	294.11	292.05	294.71	293.94	294.27	297.36	294.37	293.54	295.82	295	295.14	293.93	295.44	295.55	293.77	293.5	295.9	294.72	295.24	296.16	294.2	295.69	295.33	293.33	296.89	294.22	293.84	293.99	295.58	294.54	295.77
328.29	326.68	329.5	327.59	327.39	327.31	326.82	327.23	328.86	328.5	326.7	328.06	326.67	327.33	324.6	329.23	326.51	328.12	329.09	328.09	328.88	328.76	328.82	325.76	327.84	326.81	328.87	328.85	328.2	327.88	328.17	328.63	328.12	326.86	327.2	327.32	327	326.9	328.19	328.03	327.7	328.87	327.45	326.89	327.83	326	328.46	328.03	326.06	327.53
316.01	316.43	317	316.3	313.92	318.43	317.01	316.59	317.17	316.14	317.06	315.74	318.29	317.55	315.22	317.53	316.27	315.98	316.58	318.82	315.17	317.6	317.25	317.39	317.3	317.26	316.71	316.61	315.79	317.07	317.22	317.43	316.99	314.84	316.74	316.38	317.22	314.53	314.18	316.47	316.77	317.36	316.77	314.74	314.6	316.44	317.14	317.1	315.29	317.51
318.36	316.95	315.24	317.04	316.33	316.56	317.26	318.25	315.74	318.34	316.79	317.19	317.14	317.84	319.06	317.62	317.76	318.12	316.99	318.88	316.72	318.33	316.87	317.97	316.26	317.58	316.8	317.25	318.4	315.44	317.78	316.57	317.92	317.17	316.27	317.62	317.15	316.43	315.68	316.63	317.09	316.26	317.92	317.89	317.4	315.54	317.24	316.56	316.32	318.32
325.21	325.4	326.24	324.82	325.67	323.61	325.03	324.47	324.99	324.82	325.52	325.65	327.43	325.64	326.48	326.12	325.33	325.3	324.06	325.07	327.24	325.16	325.65	325.64	326.16	325.67	326.34	324.36	325.74	325.25	327.77	325.38	326.05	325.41	324.8	326.41	323.06	325.85	325.57	326.95	325.48	327.03	324.68	324.83	324.75	323.86	326.72	323.44	325.32	324.83
297.41	297.4	297.16	297.14	295.77	297.07	296.66	297.19	296.85	297.64	297.18	298.82	297.06	297.72	296.91	297.07	296.06	296.72	295.11	298.92	295.95	295.15	296.41	298.77	297.02	297.55	296.6	297.07	297.96	298.5	297.62	297.46	296.14	296.56	295.72	297.35	296.91	296.11	296.08	297.48	297.64	296.2	296.78	297.23	297.86	296.41	296.65	296.69	295.47	297.16
294.55	293.27	293.17	295.03	295.11	293.53	294.27	294.21	293.9	292.46	294.74	293.27	294.55	295.68	293.23	293.61	294.19	294.74	293.71	294.64	293.38	294.41	295.04	293.65	293.75	293.03	294.42	293.85	292.91	293.63	296.09	295.14	294.49	293.98	293.12	294.8	294.37	293.91	293.76	294.84	294.36	294.85	292.3	295.95	294.45	293.7	295.74	294.02	294.9	294.77
302.26	301.26	300.59	302.7	303.21	300.05	302.46	302.09	303.3	302	301.66	301.45	301.53	299.9	302.82	301.98	302.24	302.04	301.94	301.89	301.98	301.71	301.88	302.09	302.03	303.5	302.16	303.15	302.79	301.63	301.09	302.41	302.44	302.99	303.14	304.27	302.65	301.09	300.44	301.46	300.5	302.27	302.64	300.17	302.39	302.38	302.82	302.58	302.05	302.74
300	301.1	302.08	304.12	300.54	301.15	300.89	301.27	299.26	301.67	300.81	302.94	302.11	299.46	299.59	300.01	301.89	300.96	301.03	301.32	302.84	300.21	302.69	299.91	300.8	299.57	302	301.59	302.21	300.32	303.79	301.5	302.02	301.88	302.95	302.17	302.72	300.37	301.87	300.49	301.12	300.61	299.84	301.34	299.58	300.33	302.4	299.18	302.32	302.65
312.07	314.48	313.7	313.99	313.98	313.96	313.6	312.32	316.05	313.28	313.19	313.81	315.28	311.27	314.21	313.78	313.96	312.69	315.1	316.2	314.25	313.59	315.66	314.63	314.85	314.2	312.2	313.51	313.02	312.85	314.95	313.84	315.72	315.39	313.59	315.02	315.75	313.82	315.17	314.57	313.26	314.59	313.56	314.65	314.53	312.62	315.05	313.6	316.24	314.35
306.16	305.32	305.48	305.22	304.69	306.92	307.95	305	307.69	304.4	306.02	304.89	306.45	307.26	307.28	305.27	305.78	306.29	306.06	305.49	305.75	307.35	304.32	305.63	307.56	305.25	308.11	306.57	305.93	307.83	305	307.48	306.49	304.38	307.27	307.15	307.01	306.21	307.94	306.55	305.87	305.83	304.36	306.72	305.75	307.07	305.34	305	306.49	305.71
295.56	296.78	298.91	298.27	296.16	296.88	298.2	296.59	296.47	296.35	297.82	296.75	296.93	296.6	296.86	297.19	296.93	295.71	296.76	295.5	298.25	296.56	297.45	297.02	298.76	295.46	296.32	296.21	295.98	295.35	296.77	295.13	296.37	296.62	296.84	297.36	296.7	296.6	295.95	296.33	296.13	296.71	297.64	297.08	298.26	295.86	296.67	299.39	297.72	297.3
294.64	294.84	295.81	294.95	295.12	294.81	297.38	295.89	296.62	294.82	295.5	294.77	294.64	295.77	293.53	294.36	294.25	295.61	294.85	294.35	296.7	294.79	296.56	294.65	297.46	296.22	296.82	296.63	295.61	295.18	294.37	294.6	295.43	295.09	295.52	294.94	296.36	294.61	294.57	294.19	294.4	295.01	295.71	294.39	295.32	297	294.44	294.59	294.09	294.46
303.81	303.67	301.43	302.35	301.69	303.14	302.54	303.63	303.01	301.31	302.3	302.82	302.81	303.86	301	303.33	302.11	302.86	302.84	303.91	303.17	302.05	303.72	302.83	302.75	304.27	304.02	302.47	302.23	302.96	302.66	303.04	302.46	302.29	300.65	303.47	302.73	303.29	302.24	303.49	304.23	303.97	303.19	304.12	303.13	302.84	302.89	303.07	303.96	304.46
314.89	314.82	313.86	314.75	315.84	313.73	314.88	315.76	312.87	313.61	313.68	314.05	316.64	314.27	315.43	314.29	314.99	313.01	317.29	315.83	314.87	315.3	316.62	314.66	314.19	315.04	315.01	313.22	314.69	314.05	315.32	316.26	314.62	313.49	313.35	314.1	313.33	313.4	314.4	313.95	315.37	313.18	314.53	315.07	316.47	314.4	314.55	314.07	316.02	315.25
299.67	300.8	300.38	300.66	302.28	300.55	300.74	303.06	301.6	300.99	300.98	300.71	300.13	302.31	301.63	302.08	302.67	300.67	302.33	299.58	300.57	302.23	301.26	301.75	301.16	302.49	300.48	301.2	300.01	300.47	301.8	299.93	299.68	299.23	301.98	300.79	301.49	301.42	300.08	300.87	305.06	299.7	301.16	301.4	302.45	301.43	299.77	301.48	301.69	300.21
318.32	318.42	316.83	317.31	317.95	315.49	318.82	316.78	315.4	317.48	319.13	318.18	319.32	319.14	319.37	317.44	317.64	318.05	318.69	317.35	318.12	318.95	316.82	318.68	318.43	317.19	319.15	317.48	317.21	316.9	318.87	317.58	316.82	318.26	318.93	318.42	318.51	318.28	318.2	317.51	318.32	317.57	316.71	317.72	318.94	318.19	318.55	318.38	318.4	318.59
304.91	304.91	303.75	303.36	302.82	304.33	305.48	303.44	304.19	302.98	305.29	302.94	303.1	304.21	304.14	305.88	304.31	305.9	304.69	303.93	303.88	305.92	307.15	304.69	303.68	304.73	304.74	303.59	305.52	305.37	307.5	304.51	305.63	303.46	302.27	301.38	305.71	303.63	302.88	304.01	304.25	303.54	303.22	304.77	304.31	304.18	304.65	304.68	303.76	305.12
301.34	301.81	301.1	300.11	301.59	300.22	302.82	300.49	300.05	301.42	300.61	301.6	301.18	301.78	300.44	301.97	302.54	300.18	301.34	299.5	301.98	300.35	302.56	302.01	301.55	301.15	301.45	301.65	301.43	302.47	301.31	299.71	300.09	301	301.47	301.19	301.08	300.48	300.46	303.13	302.76	302.67	302.09	302.74	303.06	301.04	300.35	301.96	298.96	301.56
326.75	329.37	327.79	329.28	329.63	328.84	328.42	327.79	328.58	328.59	328.41	329.21	329.84	328.68	328.68	329.29	329.97	329	328.67	330.75	328.12	329.19	328.95	330.92	329.26	329.51	328.24	329.64	330.06	329.93	328.85	328.31	329.34	328.28	329.21	328.17	329.52	327.63	329.15	328.04	328.64	330.33	329.92	328.67	328.74	329.58	329.14	328.89	329.7	327.58
319.75	320.11	317.27	317.76	320.7	320.48	318.88	319.31	320.47	319.02	319.29	319.21	319.2	319.81	319.15	317.57	320.28	317.72	318.65	319.67	319.04	318.14	317.12	318.75	320.05	320.14	319.76	320.45	317.96	319.37	319.69	319.36	318.23	316.6	321.73	318.9	319.52	319.15	317.28	318.18	320.53	317.12	318.54	319.45	319.56	319.51	319.61	320.42	318.49	318.16
312.71	315.12	313.71	313.89	313.27	313.44	311.97	314.68	312.81	313.82	312.67	313.39	313.27	313.69	314.22	311.54	314.68	310.36	313	314.94	313.07	314.84	313.33	312.04	311.44	313.1	312.73	314.12	313.25	312.8	312.44	313.65	312.67	312.41	313.81	312.7	311.41	311.7	312.25	314.42	313.67	313.53	312.13	312.37	312.18	313.36	313.28	314.84	313.75	313.54
319.51	318.03	317.96	317.99	318	319.42	318.43	317.98	318.98	319.27	318.02	316.85	317.67	317.4	319.25	318.92	317.59	320.01	318.95	320.58	317.82	319.2	317.22	318	318.19	318.66	316.88	318.71	317.65	318.09	319.87	318.13	318.95	318.62	320.49	319.35	316.68	319.98	320	318.92	317.4	317.57	316.99	319.6	317.94	318.19	318.68	317.97	318.38	318.63
325.82	327.14	323.54	326.81	326.32	327.24	325.01	325.59	326.13	324.69	324.99	325.04	324.65	326.09	323.29	327.08	325.28	326.07	326.56	324.74	325.66	324.43	326.3	324.11	324.82	324.48	325.29	323.83	324.58	323.41	325.21	324.78	325.1	324.77	326.17	326.32	326.09	326.56	324.29	325.72	324.71	326.41	324.44	326.27	324.55	323.9	326.55	326.04	326.38	325.09
304.3	303.54	303.15	302.94	304.09	303.8	303.26	304.11	302.7	302.12	304.12	304.32	302.17	303.08	303.63	301.9	304.71	303.46	303.28	303.63	304.92	303.64	304.48	304.29	302.82	302.47	303.2	302.07	304.01	304.43	303.3	302.63	305.26	302.58	303.86	304.72	303.2	303.02	304.33	303.26	303.8	304.82	302.78	303.33	302.76	303.16	303.54	303.08	304.88	304.53
312.75	312.45	314.29	312.74	311.33	314.12	313.05	313.47	313.02	313.14	313.43	313.44	312.25	312.81	310.86	312.5	313.25	312.07	311.71	313.08	313.19	313.25	312.36	314.06	310.85	312.64	312.87	312.21	313.14	312.08	312.36	314.33	311.97	311.15	312.18	312.93	311.36	314.43	314.53	312.68	311.72	312.68	312.79	313.5	313.87	312.46	311.43	311.42	311.23	311.15
293.91	295.37	294.94	293.19	294.68	294.59	295.12	294.48	293.35	292.86	292.27	295.46	292.87	293.79	293.88	294.55	292.76	294	295.16	295.73	292.9	294.47	293.07	294.21	294.91	292.55	293.31	293	292.55	293.47	296.19	294.47	292.97	293.73	295.25	293.18	294.99	293.87	293.75	292.77	293.28	293.82	293.18	294.54	294.2	294.52	294.04	294.52	293.45	293.16
295.03	293.96	292.3	292.67	293.22	294.68	293.43	293.94	294.14	293.04	295.07	294.75	293.7	293.39	295.83	295.02	294.14	296.01	293.42	295.46	295.51	293.53	294.79	294.46	293.19	292.93	292.95	294.18	295.67	293.31	293.81	294.42	294.09	292.69	295.16	292.07	296.61	293.9	294.19	293.82	295.39	294.08	295.62	294.03	294.71	293.66	293.23	293.3	294.7	293.17
313.52	312.14	312.82	312.47	311.8	311.93	313.26	315.36	311.15	313.25	312.5	310.92	313.65	313.08	313.92	314.46	311.72	312.16	312.84	313.07	314.05	314.02	313.36	314.47	312.15	311.76	312.36	312.42	311.9	311.89	313.02	313.57	312.36	312.72	312.11	313.11	312.63	315.14	311.28	313.06	313.79	312.76	312.46	312.55	312.29	313.06	312.89	311.96	312.62	312.32
306.27	305.53	305.45	305.37	305.12	305.83	304.46	306	306	304.44	306.39	306.2	306.97	306.93	304.19	305.29	306.06	306.45	306.19	304.93	306.3	306.43	305.86	306.55	305.83	303.65	305.5	305.85	306.54	303.35	305.09	305.38	303.12	305.74	305.76	305.1	304.71	306.89	305.52	305.21	307.35	305.07	304	307.33	305.89	305.72	304.28	304	305.58	305.09
304.11	303.03	303.58	304.37	302.2	304.4	301.83	304.79	303.75	304.79	302.43	302.42	302.79	302.29	305.21	303.68	304.18	303.08	303.62	305.57	303.82	302.39	303.64	303.81	302.45	303.59	302.34	302.76	304.25	303	304.03	303.97	304.96	302.84	302.92	304.58	304.37	303.67	301.22	304.24	302.8	303.34	302.79	304.94	305.65	303.5	303.29	302.94	303.95	303.5
307.71	305.26	306.76	309.65	305.65	306.51	305.9	306.11	307.32	306.43	306.32	304.16	304.6	306.75	308.65	306.29	306.96	307.6	309.06	305.77	305.75	306.9	306.67	305.19	306.14	305.94	306.27	306.32	307.39	306.26	306.78	307.85	304.59	308.35	305.88	305.8	305.35	306.55	305.3	305.09	305.1	306.21	307.76	305.79	307.08	306.5	307.63	305.77	306.42	306.61
319	318.05	317.52	317.29	316.8	317.75	318.58	318.44	319.99	318.37	318.39	316.27	318.47	319.14	319.37	317.78	317.14	317.64	317.08	318.68	318.51	318.83	317.14	318.65	317.7	316.91	317.86	319.88	318	318.22	317.54	318.01	319.74	318.42	317.36	318.95	318.55	319	316.19	316.49	316.6	319.52	318.55	317.03	316.65	317.71	317.29	317.3	316.66	317.6
306.04	306.86	306.09	304.44	305.82	306.03	306.76	303.34	307.38	306.01	307.08	305.62	305.02	305.97	305.74	305.98	307.44	305.91	306.16	307.36	306.1	306.3	306.98	307.17	306.55	304.59	306.3	306.13	304.8	306.21	306.38	306.53	304.71	305.74	306.67	306.27	307.46	308.14	305.31	306.21	305.75	304.87	306.07	307.39	306.12	304.08	307.75	304.46	306.87	304.37
325.39	326.83	327.93	327.17	326.43	327.54	327.88	327.46	327.28	327.86	327.14	326.76	327.86	326.04	325.75	325.35	325.5	327.71	326.15	327.46	325.62	326.18	327.44	328.13	325.38	325.89	327.75	327.36	327.71	328.2	325.76	327.27	327.04	327.76	327.15	326.27	326.64	324.48	325.75	327.37	326.57	327.68	327.5	327.85	326.02	327.79	325.81	325.05	326.49	328.18
302.27	299.56	302.57	300.48	300.77	299.81	301.05	300.62	300.56	299.75	301.34	301.83	301.78	302.79	300.81	301.45	302.79	301.72	301.3	301.8	300.9	300.91	301.17	300.61	301.32	301.61	299.47	301.24	302.18	301.88	299.47	303.47	301.47	301.66	302.77	301.34	299.38	300.62	301.54	300.37	301.19	301.18	301.34	301.28	300.54	302.16	301.04	301.85	300.04	301.06
323.65	324.15	325.25	325.4	324.69	325.42	324.81	325.66	323.87	325.02	323.43	322.49	325.34	324.25	324.78	325.11	325.65	325.53	325.47	327.06	325.02	324.29	325.69	325.6	325.76	325.71	323.55	325.4	324.09	323.11	324.46	322.76	323.22	323.27	324.32	323.7	325.26	325.15	323.18	323.64	325.29	326	323.49	324.41	323.67	325.03	326.12	324.61	324.88	324.57
303.05	304.03	300.99	301.59	302.59	303.01	301.52	303.48	302.26	302.15	300.83	302.88	301.84	302.39	301.31	305.05	303.62	301.73	303.95	301.44	302.25	302.82	303.89	302.8	300.24	301.05	303.38	302.77	302.46	301.38	303.58	303.2	300.63	304.25	301.94	301.44	301.04	302.12	302.66	301.48	303.14	301.04	302.41	302.7	303.98	302.62	301.35	302.78	300.52	304.48
302.69	302.67	304.13	303.64	303.39	303.04	304.05	303.43	304.54	303.2	302.76	301.92	304.03	303.39	301.91	303.66	305.09	303.38	304.49	302.8	304.59	301.26	303.67	303.48	304.12	302.5	302.22	302.88	302.84	301.29	303.78	302.93	304.31	302.82	303.57	304.84	303.93	303.42	301.87	302.57	302.3	303.62	304.1	304.6	302.76	304.63	302.52	305.02	302.81	304.52
316.01	316.16	318.83	316.57	317.71	315.31	319.43	316.89	316.9	315.78	316.06	318.52	317.29	317.95	316.59	318.35	317.05	317.76	318.12	317.91	317.55	316.41	316.45	317.22	318.08	317.61	317.33	318.12	316.27	317.3	316.37	317.6	316.86	317.84	317.42	317.4	317.68	318.27	317.41	318.2	318.15	318.12	317.92	317.43	315.93	317.12	317.88	317.4	317.41	316.78
328.34	327.66	327.36	328.77	327.93	327.99	328.15	326.65	328.09	326.44	327.2	328.57	328.34	326.88	326.64	330.61	328.58	327.38	329.41	329.26	326.73	327.82	327.2	326.98	328.04	327.18	327.12	326.35	328.46	327.53	325.75	329.08	329.31	328.62	327.93	329.35	327.47	326.87	326.73	328.3	328.23	326.97	326.88	328.41	326.57	327.93	328.2	327.27	327.85	329.27
306.19	306.31	306.37	306.92	306.17	306.23	305.84	306.31	306.85	306.99	306.18	306.07	307	305.23	305.56	305.39	307.82	306.19	306.22	306.96	305.66	307.37	305.87	305.86	304.72	306.37	306.25	303.8	305.21	304.96	306.87	306.16	305.57	306.11	306.59	306.89	305.42	304.85	305.56	306.06	305.55	306.45	304.62	304.93	307.15	307.37	305.02	307.86	305.3	306.49
314.69	313.12	313.05	314.11	313.26	311.87	313.81	312.74	311.89	312.05	313.98	313.27	314.85	313.4	312.3	312.49	312.71	313.28	314.19	312.56	312.89	313.2	312.54	313.58	315.77	314.96	312.94	312.65	312.08	314.75	313.33	312.36	312.68	313.77	314.44	311.72	314.43	313.28	313.27	314.2	312.39	312.41	312.06	313.32	312.99	313.48	314.38	311.96	312.04	313.49
325.64	326.19	326.72	326.63	327.08	326.57	326.9	328.51	326.6	326.51	327.79	326.34	326.97	325.67	327.86	325.57	327.55	327.63	325.11	329.48	326.57	326.43	327.41	326.83	327.5	328.92	327.27	327.52	326.72	327.93	326.72	325.79	327.54	328.52	327.35	326.81	327.45	327.28	326.84	326.64	326.36	326.27	326.26	328.46	326.66	328.77	327.36	325.83	325.91	326.02
313.44	314.52	313.99	313.21	313.31	314.68	310.54	316.47	313.91	314.53	313.26	313.12	315.52	312.07	313.25	313.43	314.43	314.35	313.36	314.63	313.54	313.16	313.51	314.97	312.85	313.07	314.46	313.55	314.23	312.53	314.81	312.79	313.66	313.5	312.89	313.85	314.82	312.7	313.36	313.58	312.55	314.38	314.45	314.92	315.15	314.32	313.42	314.37	312.75	313.96
294.5	296.3	293.95	295.75	294.4	293.62	292.82	294.48	294.34	293.83	294.04	294.97	293.04	293.68	295.24	294.67	294.84	293.16	293.25	296.11	295.93	294.06	291.97	292.41	294.48	294.58	294.51	294.29	294.27	293.83	294.69	294.01	294.59	294.23	293.21	294.32	295.33	293.52	294.16	295.1	294.32	292.26	292.83	294.76	294.31	294.05	293.99	295.54	294.39	294.42
298.65	300.63	298.94	301.05	299.93	300.45	298.59	301.59	298.31	300.4	298.96	300.07	299.46	301.55	298.5	299.63	301.55	300.37	300.13	299.54	298.49	299.86	299.31	302.19	298.85	299.78	301.01	300.44	299.73	300.75	299.28	300.78	301.52	300.1	300.62	300.33	299.81	299.3	299.56	298.07	298.83	300.63	300.47	300.94	298.37	298.79	298.11	300.24	299.25	299.9
304.47	302.61	303.12	304.05	303.57	304.85	303.8	303.79	304.56	304.88	303.5	303.32	302.33	306	303.83	302.53	302.24	304.64	302.76	304.43	303.13	303.46	303.47	302.12	303.28	303.43	302.48	304.11	303.56	302.27	300.9	303.66	302.87	303.51	303.87	303.18	303.52	303.75	303.71	304.56	302.13	304.82	303.96	304.36	303.5	301.86	303.76	303.2	302.05	302.92
314.68	316.11	315.29	313.68	314.75	314.3	314.63	313.32	316.18	315.22	315.24	314.97	315.5	313.38	315.51	313.03	314.3	313.64	314.53	314.34	315.4	314.04	312.9	314.68	314.12	314.6	315.28	314.63	315.18	313.43	315.83	314.65	314.6	316.2	316.15	315.14	314.64	314.71	314.52	315.24	314.33	314.02	314.41	314.62	315.03	315.59	315.66	316.38	315.84	315.35
314.48	315.13	315.81	315.47	314.22	316.09	314.59	315.21	314.04	316.31	316.64	313.65	315.54	314.87	313.91	314.03	314.9	314.47	314.31	314.88	316.01	315.68	314.88	315.58	315.42	314.6	314.28	315.67	316.75	314.86	315.36	316.76	313.91	314.74	314.92	314.93	312.51	314.76	314.36	314.18	316.52	314.45	314.41	314.28	314.8	314.6	313.36	315.26	315.62	313.02
302.65	299.91	301.16	302.03	298.17	301.71	300.67	301.64	298.62	299.08	300.79	301.15	299.96	299.81	300.46	300.33	300.81	298.73	299.57	299.33	298.74	299.69	299.69	298.77	301.19	299.32	299.86	301.51	298.94	301.42	299.86	298.95	298.34	301.49	301.05	299.97	297.95	300.12	298.23	299.21	299.1	300.19	300.14	299.44	300.63	299.62	299.95	298.76	300.71	300.67
326.74	325	324.5	325.95	323.37	323.77	323.51	324.55	326.69	324.58	325.7	323.61	325.03	326.24	324.26	325.29	323.36	323.47	324.82	323.77	325.92	323.78	327.23	325.96	324.41	323.44	324.55	325.04	324.51	324.21	324.7	324.81	325.6	324.06	323.66	324.73	324.82	324.3	324.44	323.4	324.81	324.58	323.87	324.25	325.12	326.17	324.18	323.29	324.96	325.51
310.32	310.85	310.45	310.07	310.42	310.97	311.48	310.8	312.51	310.63	310.54	310.59	311.84	309.81	309.44	309.4	310.44	309.53	310.82	309	310.13	310.35	309.05	308.75	309.16	311.79	312.12	311.19	308.85	310.24	310.08	308.38	311.3	310.95	310.68	309.58	309.26	311.09	310.4	311.51	311.23	310.31	308.27	311.83	311.8	309.53	311.38	311.17	309.21	310.58
306.46	308.54	308.07	307.17	308.17	307.74	310.12	308.6	310.59	310.34	309.97	308.18	309.6	308.2	309.08	308	309.3	308.72	310.91	307.48	309.53	309.48	309.03	307.37	307.85	308.62	307.75	307.6	308.57	308.14	307.11	309.92	309.61	309.73	309.32	308.42	308.74	309.94	308.81	307.61	307.9	307.99	309.88	310.21	309.21	309.12	306.84	308.7	309.24	309.85
311.9	310.57	310.73	311.98	311.74	311.02	313.91	309.18	311.63	312.26	310.25	312.55	311.99	312.34	311.42	311	311.44	312.85	312.36	311.64	312.97	311.97	312.96	311.27	313.75	312.49	312.94	311.13	311.95	312.59	310.73	310.53	311.14	313.99	312.36	311.42	312.88	312.75	310.83	312.08	312.71	312.14	311.59	313.04	312.54	312.69	313.74	312.08	312.08	313.23
299.89	301.62	300.9	301.71	299.86	300.47	300.7	301.53	301.84	299.34	301.65	302.79	301.28	300.45	301.69	301.29	302.26	301.47	302.26	302.4	301.27	300.37	301.48	301.38	299.11	301.3	301.42	302.53	300.59	301.44	301.36	300.84	301.08	301.26	299.94	300.86	301.39	300.42	301.65	301.68	300.37	301.62	301	302.16	301.02	303.92	300.52	302.84	299.44	302.95
327.89	328.82	327.28	328.6	329.14	327.9	328.96	326.61	327.41	328.36	328.19	327.48	328.62	328.78	327.58	327.84	329.57	327.97	328.88	328	328.24	328.95	328.54	330.03	329.25	328.67	328.74	329.01	327.94	330.15	328.38	328.78	329.04	326.55	330.23	331.03	327.08	327.62	329	328.36	329.96	327.55	328.87	327.89	328.11	329.66	329.73	327.17	328.02	329.67
311.83	312.42	312.29	311.68	310.04	312.92	311.14	311.73	311.89	311.52	311.53	311.98	313.46	309.63	310.05	313.52	311.1	311.65	311.31	310.43	311.39	311.68	311.72	309.77	310.26	311.89	313.16	313.96	311.53	312.98	311.12	310.6	310.09	311.9	313.57	310.68	309.64	312.49	310.75	309.94	312.36	311.74	310.6	309.81	310.79	311.15	313.1	312.47	310.83	311.25
309.28	308.65	307.6	310.33	306.77	309.27	309.5	310.54	309.65	307.69	308.46	308.36	309.69	309.28	309.95	308.67	309.8	308.3	308.71	307.75	308.33	310.03	308.84	309.17	307.69	309.12	306.84	310.41	308.54	309.75	307.93	309.2	309.36	308.03	308.37	309.02	309.02	310.15	307.87	310.24	310.69	307.98	306.88	308.47	309.25	312.15	309.26	308.96	307.52	309.21
325.4	326.2	324.28	324.92	323.99	324.51	324.9	325.1	324.49	324.39	325.99	324.26	325.68	324.57	325.74	324.3	324.16	324	323.48	324.31	325.29	323.88	325.45	324.57	322.77	325	324.48	323.25	324.34	323.05	325.94	324.92	323.05	324.31	325.83	326.15	323.23	325.16	324.63	324.73	324.71	325.38	324.39	324.92	324.21	323.51	324.89	324.47	323.86	323.8
294.08	293.58	293.06	292.49	293.37	291.9	293.39	294.51	293.74	294.59	294.54	295.85	294.37	295.16	294.2	293.63	293.09	293.02	293.29	295.3	294.47	292.72	293.02	293.6	292.68	293.93	295.13	292.4	294	294.18	295	294.96	294.54	295.01	292.27	292.35	293.91	292.59	294.76	293.49	295.66	293.95	294.38	291.74	294.43	294.35	294.22	293.83	292.62	294.44
305.15	306.04	305.31	306.7	306.24	306.33	304.86	304.04	307.49	306.21	305.7	306.34	305.8	305.63	304.89	305.44	306.57	306.16	306.88	306.25	307.39	307.35	305.89	305.55	305.3	306.4	306.15	306.01	305.91	304.49	306.21	304.91	305.67	306.33	306.88	306.42	304.75	306.61	306.22	306.08	305.75	306.72	307.76	306.83	305.06	307.74	305.57	307.65	304.83	306.21
327.41	327.78	329.3	327.51	327.04	328.17	327.79	327.83	328.23	327.91	327.78	327.44	325.51	329.14	328.52	328.36	327.39	327.99	326.71	327.24	325.98	326.81	328.1	327.79	327.47	326.92	327.96	327.54	326.43	328.21	327.05	327.45	326.32	327.32	326.7	330.56	328.07	327.51	327.23	329.09	326.83	327.51	328.39	328.24	329.46	327.06	328.41	327.56	328.06	327.82
295.24	292.48	293.86	295.14	294.53	292.35	292.74	294.89	293.26	294.03	295.03	295.57	293.21	294.62	294.4	293.75	295.2	294.77	293.19	294.09	295.4	295.06	293.54	293.46	296.38	294.24	295.28	292.87	293.71	293.9	293.09	293.1	293.21	293.93	294.17	294.4	291.42	294.23	294.03	292.48	293.84	294.94	295.93	294.01	294.21	294.31	294.49	293.56	293.01	294.82
301.19	300.92	301.14	299.15	300.56	301.54	301.53	302.38	302.45	299.24	300.57	300.91	300.78	300.18	300.95	299.32	300.85	301.17	302.26	301.24	300.26	299.65	301.74	301.8	301.28	302.26	299.89	300.96	301.69	300.85	300.67	301.1	299.64	300.23	302.05	302.47	300.32	300.49	300.32	300.81	299.33	300.3	300.52	301	300.6	301.27	299.14	301.39	301.29	301.92
313.64	312.82	313.32	313.13	312.98	312.53	310.3	312.85	312.46	311.89	311.98	314.19	311	314.6	312.96	312.06	313.05	312.68	313.33	313.62	311.65	314.17	312.13	314.24	312.08	313.01	312.37	312.16	312.98	314.01	314.64	312.07	313.65	311.46	311.47	312.46	313.75	313.69	312.9	313.26	312.24	313.04	313.81	313.44	311.68	313.82	313.5	313.07	310.88	314.13
313.75	314.04	313.84	315.19	314.31	315.77	312.9	313.17	313.1	312.26	315.82	314.2	315.23	314.26	313.43	314.89	313.79	314.57	316.34	314.82	314.64	313.13	314.39	314.18	314.79	314.02	314.36	313.76	314.76	314.14	314.88	314.31	314.58	315.49	315	313.1	313.67	313.8	313.77	314.33	312.98	312.5	313.36	315.46	313.74	314.09	313.4	312.34	314.52	313.18
316.81	316.98	317.47	317.15	317.34	317.51	317.24	318.05	316.89	318.68	317.09	316.48	316.12	315.15	318.28	317.54	315.68	317.22	317.67	316.4	316.34	317.01	316.43	316.48	316.18	317.04	316.69	316.63	317.87	317.8	317.27	316.58	315.72	317.64	316.3	316.97	316.52	316.18	317.95	316.9	317.21	316.41	316.97	317.56	316.68	317.59	316.67	317.5	316.97	316.3
308.98	308.17	310.39	307.82	310.09	306.63	308.44	309.75	310.81	308.5	306.83	308.78	309.45	308.1	309.39	308.59	308.25	310.47	308.72	308.44	309.1	309.94	307.05	307.18	309.84	308.58	309.55	308.24	308.5	308.34	309.58	306.41	310.37	307.76	309.53	309.49	308.2	309	308.77	309	308.19	310.39	307.16	307.62	307.66	307.87	307.35	308.3	307.38	309.4
305.59	302.89	305.49	303.2	306.09	303.37	305.27	305.96	305.9	302.73	306.4	305.59	306.26	303.33	303.79	304.67	303.43	304.72	304.03	304.2	304.09	303.65	306.67	305.91	305.11	305.38	304.74	303.2	305.14	303.26	303.62	304.82	307.34	304.98	303.76	303.58	306.6	305.88	305.32	304.12	303.7	304.36	304.82	305.35	304.11	304.63	305.5	304.18	304.35	303.63
313.69	313.59	313.46	314.45	310.43	313.37	310.79	311.7	312.82	312.61	312.68	312.12	314.03	312.89	312.21	313.41	312.49	312.24	313.59	310.48	311.79	313.94	313.66	312.5	313.23	314.13	313.61	313.22	313.09	313.63	313.41	313.48	314.08	312.35	312.69	313.42	312.61	314	311.48	313.66	312.29	312.59	314.99	311.33	313.33	312.58	312.23	313.58	313.73	312.85
310.81	313.02	312	312.39	312.53	312.49	312.71	313.18	313.78	312.66	313.25	310.64	312.94	313.01	310.86	313.86	311.37	314.84	312.75	313.41	314.03	312.95	313.12	312.97	313.34	312.16	312.02	313.7	312.98	313.43	311.55	314.99	313.94	312.78	313.81	313.59	313.45	313.86	314.88	312.43	312.82	314.73	309.87	314.31	313.18	313.41	313.42	313.98	311.84	312.11
303.41	303.4	302.2	303.65	302.09	303.52	304.65	302.16	304.03	304.62	303.38	302.79	302.83	304.31	301.86	301.77	303.52	303.14	302.18	302.9	304.44	302.05	300.46	301.55	303.17	304.31	301.41	303.64	304.27	302.32	304.01	302.8	301.96	302.54	302.37	302.89	303.26	301.69	302.43	302.57	304.21	304.28	299.9	302.88	302.15	302.72	301.98	302.33	302.64	303.25
309.98	308.69	309.21	309.47	308.71	306.85	309.33	309.1	308.74	309.24	308.28	308.38	308.24	309.27	309.75	310.3	308.2	309.14	308.25	308.9	309.1	309.09	311.62	308.92	307.59	308.42	307.9	308.59	307.35	308.61	309.25	311.38	308.13	310.3	309.03	308.58	309.01	308.05	309.2	310.51	308.97	307.96	309.71	309.66	309.77	309.02	309.48	308.14	307.56	308.5
304.01	305.52	303.46	303.21	303.95	303	302.89	302.73	304.26	303.02	302.61	303.66	305.89	303.78	305.23	304.56	304.33	304.36	305.85	304.4	303.85	304.52	304.47	303.5	306.27	305.01	303.94	305.52	304.96	303.68	305.27	303.83	305.62	305.52	305.94	303.78	305.1	305.08	303.38	305.48	303.62	304.35	303.59	304.78	304.74	304.74	305.47	305.16	303.95	304.79
310.86	309.22	309.61	311.45	311.94	308.95	312.34	310.24	310.5	309.7	311.78	310.7	310.85	311.24	311.8	309.69	311.5	309.13	310.63	310.54	312.07	311.02	310.59	311.28	311.81	310.5	312.42	309.41	309.22	312.83	312.12	311.16	310.03	310.15	310.4	309.76	310.67	311.84	312.1	310.91	309.28	311.99	311.75	308.25	310.93	311.34	311.34	310.62	310.01	310.35
306.35	308.07	306.51	308.12	305.43	306.71	307.13	306.49	308.63	306.86	307.37	305.68	306.83	306.69	306.57	307	307.2	307.99	306.27	304.9	304.94	307.32	307.37	307.55	306.41	308.63	308.97	307.03	306.07	306.13	307.51	308.48	307.83	307.72	308.06	306.12	306.29	307.13	306.94	306.46	307.59	305.68	310.29	305.89	306.87	307.5	306.75	308.04	305.8	306.61
306.42	306.21	306.44	304.8	306.15	306.32	307.59	305.89	306.21	306.12	305.03	304.31	306.33	307.25	305.44	307.29	306.12	307.79	307.82	308.23	305.08	305.14	306.92	307.38	306.08	307.44	304.44	307.8	306.57	307	306.94	306.45	305.95	307.02	305.69	304.26	308.82	306.18	306.09	306.52	306.47	306.55	307.23	306.81	305.1	305.19	307.95	306.22	306	307.06
299.16	300.24	300.5	299.99	300.47	298.8	300.45	300.8	299.11	300.7	299.58	299.82	299.63	299.72	298.14	300.84	300.37	299.57	299.74	301.84	299.73	300.44	297.92	299.96	301.48	298.85	298.73	300.45	301.76	299.89	300.38	300.85	300.23	302.89	298.85	300.96	299.88	298.55	299.69	300.15	300.81	298.64	299.52	300.41	300.13	300.18	299.69	299.58	298.03	300.38
313.73	312.6	311.7	311.76	313.47	312.41	312.72	313.75	313.42	312.27	311.18	313.12	313.22	311.91	312.51	312.48	313.55	313.41	310.77	314.06	312.18	310.94	313.47	312.55	312.39	312.26	312.24	311.9	313.81	311.69	312.41	310.94	311.58	311.78	312.25	312.57	312.05	313.85	311.81	311.11	313.53	312.17	312.94	313.35	312.6	313.94	311.76	310.13	315.44	313.89
319.03	319.32	318.72	319.65	319.37	318.32	319.61	320.27	318.52	318.89	319.92	320.32	319.91	320.36	319.84	318.88	318.9	320.36	318.37	318.45	319.36	319.37	317.75	320.01	318.57	319.37	319.12	319.17	319.33	319.35	320.15	317.5	320.44	319.45	321.11	320.47	318.16	318.41	318.24	319.79	319.18	318.73	319.44	318.39	320.84	320.16	320.55	320.27	318.61	318.33
319.35	318.54	319.01	318.83	317.98	318.25	317.21	316.74	318.19	319.49	317.53	320.04	319.33	317.33	314.54	318.08	318.54	318.79	317.2	317.8	318.08	316.09	316.84	318.19	316.51	316.58	317.59	318.49	317.99	318.84	318.84	318.79	317.08	320.53	319.54	317.73	319.59	318.47	317.91	319.79	318.42	318.77	319.4	317.88	317.81	319.58	317.96	318.69	316.13	318.65
294.44	294.68	293.86	293.87	292.78	293.74	293.48	292.3	293.27	295.13	293.99	293.13	294.96	293.18	295.62	292.01	294.41	294.07	294.32	293.49	293.97	293.59	293.77	293.62	294.05	293.89	293.76	294.42	293.24	293.92	295.51	293.94	293.81	295.7	293.06	294.4	293.44	294.27	294.44	293.47	294.17	293.46	293.61	291.8	293.19	292.87	295.08	292.6	294.66	293.77
301.7	301.85	301.49	302.61	300.86	300.77	299.68	300.24	300.44	303.32	300.99	300.63	300.21	302.55	300.97	301.14	299.27	301.07	301.36	302.61	302.06	298.62	299.76	302.66	299.73	299.08	301.7	303.73	300.28	302.56	301.4	300.58	301.48	301.19	300.1	300.58	303.26	302.81	300.62	302.31	302.17	301.82	301.78	300.85	300.7	300.76	302.15	301.1	302.17	302.66
309.13	309.96	310.62	308.11	308.31	309.96	309.76	307.93	307.88	308.85	308.66	310.85	310.17	308.22	307.38	309.64	309.86	307.4	309.92	307.85	309.09	307.94	309.18	308.79	309.49	307.18	309.61	308.79	309.33	308.87	307.73	309.46	309.37	309.02	308.5	308.81	307.62	308.8	307.35	306.79	309.43	308.19	308.37	308.83	310.83	307.34	308.81	310.44	307.53	310.68
312.87	310.84	312.1	313.69	314.44	311.55	312.26	311.77	311.12	313.51	314.33	313.09	312.03	312.77	311.1	312.32	313.21	312.5	313.04	312.66	309.6	311.59	312.25	313	312.45	311.85	311.9	311.85	310.41	312.18	314.89	311.98	313.27	312.76	311.66	311.53	312.72	312.28	311.57	311.86	313.3	311.39	313.06	312.97	310.45	312.92	314.64	312.45	313.14	311.8
301.36	300	300.75	300.52	302.37	300.89	300.54	300.99	300.19	303.18	302.01	300.28	300.32	299.43	302.43	301.3	301.15	301.18	300.61	299.02	302.5	299.97	300.82	301.68	301.14	300.17	301.53	301.43	301.67	299.33	299.84	299.98	303.02	300.84	300.16	300.81	301.08	302.81	302.54	301.99	300.77	298.42	302.89	298.65	301.49	298.98	301.15	302.76	301.13	302.55
328.23	326.22	325.92	327.56	326.72	328.61	325.01	327.92	327.82	327.6	327.4	327.11	326.15	327.48	327.66	326.34	328.67	327.72	328.16	327.7	327.37	327.55	327.39	325.14	327.15	327.3	326.64	326.21	327.7	326.67	328.81	328.17	328.14	325.78	326.57	327.16	328.43	328.35	328.43	328.76	326.84	326.58	328.74	325.83	326.97	327.29	327.36	326.95	325.99	326.35
304.18	303.76	303.71	303.52	304.12	306.41	304.37	305.47	304.54	304.6	304.46	303.27	305.45	304.84	304.76	303	304.75	305.03	302.59	304.54	303.92	303.61	304.38	305.95	303.6	304.2	303.36	305.46	305.29	303.66	303.74	304.59	306.08	305.19	304.18	303.89	304.56	304.35	305.1	302.66	303.72	304.32	304.03	304.69	302.8	303.95	303.32	303.95	302.61	305.48
304.57	304.56	305.93	306.57	307.25	305.54	306.43	306.56	307.47	305.51	305.77	306.01	307.19	305.18	304.5	306.34	307.25	305.89	306.2	307.01	306.08	306.41	307.53	306.72	305.67	307.15	307.9	304.1	305.9	305.21	306.36	307.04	307.64	308.13	305.5	305.27	307.34	305.74	305.13	305.4	304.39	307.31	306.54	306.17	308.19	304.01	305.37	306.44	306.96	304.65
314.04	313.22	314.53	315.22	317.09	314.27	314.59	314.32	315.15	314.53	314.8	314.74	313.19	313.98	315.39	315.61	314.8	315.66	310.73	316.01	314.44	316.01	314.49	314.52	314.56	314.02	314.18	315.87	314.92	314.55	314.84	314.68	314.57	314.76	315.11	315.71	313.57	315.17	313.79	313.1	315.35	315.44	315.04	317.13	314.51	313.25	314.6	314.55	314.97	314.24
302.94	305.06	303.31	303.3	302.7	305.67	304.12	302.95	304.22	305.76	302.93	305.26	301.74	304.9	303.44	305.93	304.57	303.41	302.58	304.5	304.64	305.62	304.41	303.19	304.12	304.1	302.83	303.46	305.98	302.44	304.07	304.32	302.75	304.39	304.11	304.05	305.71	302.22	304.11	303.95	302.9	304.13	303	301.76	303.99	302.14	303.66	303.37	305.8	304.03
303.75	303.11	303.67	304.29	304.4	302.54	302.27	303.04	302.56	303.43	302.6	305	301.98	302.53	302.17	301.59	304	302.97	302.56	303.8	303.82	303.01	301.27	303.11	304.68	302.9	305.19	303.15	303.01	302.72	304.28	303.11	304.94	305.42	303.61	304	303.83	304.22	303.43	303.23	302.09	305.1	304.14	303.86	302.36	302.47	303.81	303.62	302.58	302.62
316.18	316.51	316.08	319.47	316.51	318.57	317.69	317.79	315.43	316.05	317.35	317.08	317.01	319.45	315.7	316.83	317.12	318.4	316.76	315.95	317.8	316.57	317.2	317.1	318.69	316.29	317.67	315.16	316.63	317.94	317.12	316.91	317.05	317.03	317.49	317.71	317.19	316.79	315.69	316.5	316.57	317.76	317.03	318.15	317.99	317.5	318.35	316.46	316.56	317.79
311.98	312.97	313.62	313.15	313.14	312.36	313.28	312.06	313.55	312.33	311.94	314	312.67	312.78	313.06	311.67	314.84	313.79	313.59	313.38	310.94	311.12	312.17	312.69	310.51	310.8	313.51	311.74	310.69	312.66	312.36	310.74	310.82	312.4	311.82	313.24	312.48	313.96	311.37	311.42	313.11	311.26	311.7	312.07	311.78	312.11	312.78	314.14	312.35	311.21
304.35	303.33	301.81	304.01	304.95	304.65	303.67	303.16	302.82	304.71	302.78	303.76	302.97	302.15	304.76	302.98	305.33	304.78	303.81	302.16	302.19	303.84	302.02	302.73	303.24	302.21	302.98	303.15	302.26	305.33	304.49	304.21	303.74	303.32	303.09	301.77	300.91	302.88	302.8	304.33	302.29	303.14	303.97	303.8	303.96	302.68	301.06	304.79	304.13	301.91
327.46	327.06	328.66	328.28	327.43	326.6	327.8	327.64	328.65	327.1	326.94	328.49	326.3	327.48	329.51	328.36	327.77	327.34	329.13	326.65	328.82	327.83	325.93	328.32	328.22	329.39	328.97	328.14	330.03	328.54	326.85	327.42	326.03	326.75	327.92	328.09	328.11	326.68	329.6	328.2	327.4	329.15	327.37	327.19	329.02	326.84	326.98	329.81	327.48	328.79
304.46	304.1	302.96	302.38	303.64	303.23	304.33	302.97	302.96	303.6	302.63	302.48	302.48	303.96	303.08	302.21	303.53	303.61	302.71	301.76	302.17	301.36	304.15	302.72	302.45	304.19	304.36	303.63	302.37	303.71	302.94	303.73	303.69	303.19	302.87	302.27	302.78	303.83	301.35	301.44	303.26	302.89	302.25	304.49	305.11	303.08	301.84	301.61	302.3	303.09
309.37	308.66	309.23	309.72	310.22	307.71	308.43	306.97	308.22	307.49	308.86	308.79	307.06	308.19	308.79	308.45	309.02	308.38	308.69	311.15	307.81	306.98	307.58	309.78	309.18	307.9	310.29	308.39	308.23	311.35	308.96	308.31	308.68	309.65	310.11	308.07	309.97	309.54	309.64	309.59	308.6	307.97	308.97	310.04	307.11	309.46	309.37	307.78	309.66	309.09
305.69	304.56	306.12	305.15	307.64	306.27	302.92	305.08	303.07	305.31	302.32	304.22	303.96	305.76	304	305.12	305.07	306.32	304.3	302.97	304.44	303.83	303.16	304.74	303.97	305.16	302.69	303.95	304.64	304.86	303.49	304.3	304.38	306.56	306.99	305.34	304.38	305.69	304.91	304.96	304.63	304.95	304.83	305.04	302.55	303.79	305.14	303.25	305.85	304.5
310.08	308.63	309.4	308.8	309.19	310.22	309.35	309.73	309.95	308.9	307.6	309.56	308.78	307.44	308.66	309.52	309.85	310.64	308.53	308.82	309.18	307.8	309.77	308.85	310	309.13	307.65	307.75	309.5	309.5	309.66	309.35	308.26	308.91	310.16	306.5	308.64	308.97	309.15	309.04	309.04	308.94	307.84	308.51	309.47	306.94	309.79	308.5	310.02	309.68
327.46	326.22	328.43	327.5	327.83	327.26	326.2	329.13	327.82	327.48	326.13	328.36	326.14	328.78	327.06	327.99	328.05	326.76	329.77	326.7	328.92	327.31	326.62	325.81	328.34	328.88	329.03	327.06	327.53	326.78	325.4	327.74	330.24	326.09	326.95	327.03	326.87	327.94	325.46	327.27	327.1	327.72	325.07	328.27	326.06	328.36	328.57	327.36	327.74	326.67
318.08	318.35	317.16	318.96	317.5	320.35	317.61	318.83	318.76	319.51	317.72	317.95	318.78	320.71	318.43	319.12	318.61	319.37	319.5	316.44	319.55	317.42	319.34	315.85	317.92	318.48	317.85	317.88	317.77	317.48	318.17	316.94	319.73	318.52	317.19	318.44	319.94	318.5	316.61	318.45	317.72	317.4	318.43	317.1	318.5	319.34	317.62	318.38	319.67	318.83
311.19	312.54	313.74	313.36	312.91	313.51	312.58	312.86	312.07	310.62	313.65	311.76	314.15	313.67	314.49	313.42	310.62	312.56	314	313.6	313.17	314.43	311.42	314.29	312.46	311.78	313.82	314.02	312.37	312.79	314.18	312.85	313.5	314.07	312.42	314.04	311.83	312.54	311.93	313.25	313.12	312.71	313.65	312.37	314.58	310.94	313.69	312.39	315.05	313.95
318.2	316.98	317.88	318.43	318.85	316.58	318.55	318.17	319.36	317.26	317.92	317.14	315.85	318.67	317.78	318.59	318.67	318.44	318.69	315.73	317.91	319.24	318.54	319.15	318.74	317.66	317.5	318.92	318.31	319.03	316.17	317.48	318.71	319.85	318.84	319.58	319	317.6	319.59	317.68	318.09	317.64	318.11	316.6	317.47	319.6	319.17	318.96	316.39	318.23
313.49	314.1	312.89	312.32	314.36	311.63	313.82	314.01	312.98	312.8	311.62	313.2	313.17	312.49	311.46	312.84	313.66	313	312.75	313.9	313.42	311.76	313.42	313.71	313.1	312.79	313.51	313.27	314.5	315.51	312.94	313.85	313.76	312.53	312.54	313.36	314.42	313.6	313.73	313.81	312.7	313.49	313.18	314.17	311.35	312.27	313.27	313.92	313.67	310.7
308.41	307.8	308.01	309.62	308.49	308.97	307.57	309.14	307	309.25	310.32	309.49	309.06	309.5	308.75	309.19	309.75	308.66	308.53	307.36	308.9	310.38	308.44	308.89	310.81	310.65	309.27	310.5	308.92	306.93	307.54	307.73	307.43	308.4	308.78	308.31	308.15	311.42	310.98	306.88	309.58	308.76	308.57	308.88	309.26	310.1	308.62	308.8	308.41	308.49
313.27	312.96	313.97	313.11	314.24	314.43	313.54	314.57	316.25	313.69	311.91	315.14	314.4	314.89	313.7	315.04	313.31	313.68	312.68	314.76	311.85	314.39	313.31	312.59	313.47	312.59	313.55	312.66	314.41	313.06	312.38	313.88	315.56	312.72	313.43	313.28	312.76	314.86	313.44	313.35	313.8	313.59	313.53	312.43	314.49	311.43	313.32	314.53	311.53	314.42
325.57	326.18	324.05	323.39	323.7	323.23	324.92	322.85	324.15	323.82	322.88	324.36	324.74	324.04	323.9	324.91	324.6	323.63	325.01	325.48	324.73	325.59	324.08	325.24	326.25	324.52	322.11	324.62	325.37	325.76	325.15	322.41	326.45	325.06	323.63	322.65	325.43	326.37	323.82	325.09	323.95	324.72	323.71	324.76	325.74	326.45	325.11	322.59	325.53	323.41
306.41	304.67	305.73	305.42	304.69	306.42	305.63	304.63	305.01	306.25	305.19	306.04	305.42	305.31	305.4	305.1	304.59	305.67	306.54	304.36	303.5	305.23	305.64	305.88	304.61	307.47	304.61	306.09	304.31	305.18	303.91	304.9	305.37	305.13	306.41	304.15	304.72	304.02	306.75	305.21	304.99	304.53	304.96	303.33	306.14	305.3	304.77	304.7	303.11	304.97
313.32	313.77	313.43	313.77	313.07	313.68	312.61	313.95	311.65	312.63	314.28	312.14	312.75	311.9	313.36	313.71	311.73	313.41	312.05	312.65	313.37	313.19	313.16	313.25	313.8	310.4	313.6	311.84	311.18	313.32	311.12	312.45	314.09	313.98	314.64	314.49	314.6	311.32	311.87	311.9	314.73	312.43	312.05	313.1	313.17	311.65	314.62	312.8	312.19	313.5
314.93	314.57	313.2	314.16	314.58	316.14	314.55	313.35	314.15	314.32	314.02	315.43	314.55	314.22	314.89	315.53	314.49	314.12	314.85	313.34	314.9	316.43	314.38	313.99	315.18	314.32	314.37	314.91	314.67	315.56	314.09	314.88	314.97	314.41	316.18	315.88	315.57	314.56	316.96	313.77	313.19	314.82	315.23	314.06	314.53	315	315.56	314.54	315.08	312.97
330.72	328.29	327.98	328.35	327.71	329.4	328.05	329.12	329.67	327.47	328.93	329.4	328.5	329.02	328.48	327.61	328.84	325.77	330.85	329.63	328.12	329.92	328.12	329.01	327.15	329.06	328.59	329.88	328.45	328.83	328.33	328.66	326.99	328.39	327.09	328.9	328.5	328.05	327.59	328.06	328.46	328.09	327.73	328.89	327.73	330.71	329.89	328.63	329.66	328.18
295.26	294.36	295.82	295.13	294.4	293.77	295.7	294.59	294.7	295.63	295.09	296.05	294.84	294.1	295.85	294.91	296.53	295.88	295.82	294.85	294.27	294.02	296.76	295.9	294.58	296.4	295.09	294.06	293.93	294.94	294.52	295.17	294.96	296.59	295.46	295.1	293.92	297.42	296.79	294.5	294.86	296.15	295.5	293.84	295.53	295.01	295.96	296.21	294.82	295.39
313.3	311.98	314.13	313.76	313.53	312.33	312.63	314.49	314.06	312.99	312.94	313.05	313.32	313.59	312.76	312.74	314.23	313.79	313.4	313.47	313.71	313.12	313.86	312.34	313.87	313.18	315.02	313.54	314.15	313.16	313.82	312.89	313.69	312.77	312.57	312.31	311.05	313.35	314.05	313.86	312.26	313.61	314.61	313.21	312.03	312.35	313.78	312.27	314.08	313.11
302.63	300.42	301.43	302.41	301.33	303.01	300.38	301.83	300.46	301.53	301.8	297.59	302.13	300.06	299.27	302.59	300.63	302.23	303.1	300.99	300.68	300.57	302.43	299.89	300.88	299.41	301.02	300.81	300.16	300.55	299.07	300.61	301.48	303.19	301.07	299.83	299.35	301.39	301.05	300.89	300.82	301.41	301.3	299.95	302.34	300.97	301.18	302.65	301.13	300.34
307.02	305.31	306.36	305.35	305.29	305.8	306.38	307.91	305.12	304.66	306.02	304.83	305.07	307.35	306.55	304.96	304.65	304.59	306.9	304.38	304.34	306.44	302.92	305.15	307.06	306.97	306.4	305.37	306.17	304.4	306.28	306.01	305.08	306.46	305.71	305.17	305.23	306.01	306.33	304.4	306.76	306.02	306.48	304.88	304.06	304.85	306.69	305.57	307.39	304.64
317.8	317.21	318.35	320.31	319.33	319.75	319.39	318.65	317.4	318.56	319.15	317.24	318.12	317.94	316.37	318.27	319.32	316.37	317.68	319.8	318.23	317.62	318.16	318.27	319.41	319.62	315.47	319.15	318.78	320.92	317.84	317.47	317.9	318.32	319.31	317.2	318.67	318.73	317.16	319.19	317.82	318.4	319.62	319.53	318.09	319.01	316.79	317.48	318.22	316.47
308.34	308.63	310.11	309.87	308.33	308.34	309.63	307.92	307.1	309.28	308.94	308.73	308.38	307.97	308.29	308.18	308.11	308.29	309.35	309.15	309.42	309.99	308.81	307.81	309.01	309.03	309.59	309.23	308.39	308.51	307.82	310.09	310.72	308.54	309.42	309.1	309.15	308.79	310.8	308.03	307.04	308.78	308.6	309.23	310.23	310.54	309.34	309.31	309.27	308.51
306.43	306.77	303.91	306.7	306.38	306.86	305.32	304.72	304.91	304.96	304.67	303.74	304.6	306.36	305.17	305.2	304.69	305.06	304.73	306.88	305.75	306.66	307.2	305.26	305.89	305.53	305.18	304.51	304.08	303.86	305.31	306.11	305.61	305.43	303.98	305.52	306.64	303.8	306.24	305.75	306.1	305.88	303.99	306.18	305.81	304.58	304.66	307	304.69	305.37
317.29	314.92	315.39	315.14	316.53	317.31	316.87	316.83	316.6	318.13	315.6	316.96	316.07	315.08	317.42	315.83	318.05	316.77	316.51	317.42	315.29	315.56	317.5	315.06	316.39	315.99	316.39	317.26	316.31	316.84	315.59	318.06	316.45	318.46	317.9	315.67	316.95	315.66	316.62	317.06	315.68	317.77	316.44	317.41	317.55	315.75	316.72	316.92	317.72	316.28
298.58	298.09	296.89	298.63	297.43	294.94	295.82	295.76	297.39	296.21	298.34	296.44	297.04	297.52	296.54	296.9	295.38	297.2	296.66	297.57	297.94	298.21	296.87	296.63	298.33	296.92	297.58	295.62	296.97	297.1	295.75	294.47	295.84	299.1	297.23	297.73	293.79	297.42	296.25	295.89	296.71	296.34	297.97	296.77	297.04	297.75	297.61	296.05	295.5	295.98
300.41	303.35	301.31	303.64	303.81	302.92	302.37	301.88	303.11	304.22	302.4	302.44	302.77	302.14	302.95	302.62	302.4	303.84	301.84	303.08	300.99	300.9	299.58	301.19	302.32	303.55	300.93	303.13	302.17	303.01	301.58	302.63	303.47	304	302.05	302.03	302.37	303.34	302.26	302.67	302.17	302.75	302.02	301.18	302.41	301.49	301.99	304.66	302.51	303.13
315.69	317.42	315.49	316.6	315.58	314.58	315.48	316.18	316.69	316.27	315.04	317.97	316.04	314.83	315.17	316.22	315.39	316.28	315.98	316.92	316.51	315.85	316.01	316.72	316.88	316.46	315.73	315.38	317.58	314.38	315.71	313.07	315.22	313.72	315.45	316.23	316.44	316.71	315.62	316.13	316.19	314.35	314.51	317.19	315.15	316.72	314.57	317.58	315.67	316.12
316.26	316.65	317.41	316.05	315.71	314.84	318.76	316.53	318.94	316.4	316.05	316.66	316.33	315.8	317	315.82	317.17	318.14	315.05	317.8	318.47	315.5	316.6	315.85	316.73	317.14	315.29	316.91	317.25	316.09	315.63	317.47	316.89	316.7	316.59	315.74	316.82	317.6	316.52	317.23	315.81	316.94	316.07	317.07	316.92	318.24	317.02	315.72	316.63	316.2
310.17	310.04	310.44	310.53	310.93	312.42	311.01	311.51	310	313.02	311.12	309.86	309.9	311.63	309.5	311.25	311.06	312.14	311.7	311.18	311.69	310.84	310.62	309.95	307.78	310.68	310.19	311.7	311.55	310.87	310.33	311.48	310.1	309.89	311.17	312.61	310.31	309.24	311.29	309.4	311.2	309.31	312.05	310.05	309.74	309.29	310.97	312.53	309.46	308.35
315.81	315.33	314.13	313.06	316.65	312.45	315.4	312.39	312.25	314.5	313.29	316.23	313.32	313.38	314.07	314.25	314.75	314.5	313.37	312.86	313.03	315.05	311.64	312.15	314.4	314.41	315.23	313.39	314.39	313.74	314.09	313.11	313.08	313.21	314.67	314.83	313.34	314.84	313.11	315.84	314.38	314.55	315.68	312.52	312.42	314.06	312.04	314.84	314.71	313.08
319.66	318.21	318.79	319.05	320.09	318	317.7	317.27	319.57	317.74	318	319.28	318.53	317.45	319.71	319.28	319.94	318.27	318.31	318.37	319.49	318.78	319.87	321.17	319.07	317.85	319.73	319.92	317.92	318.7	318.35	319.05	318.97	318.53	316.72	318.85	318.66	320.35	317.03	319.52	318.66	317.17	319.14	318.6	318.66	318.14	318.05	318.16	319.04	317.7
302.74	301.4	304.2	300.91	302.05	303.68	301.23	302.89	302.31	304.15	302.26	302.12	304.01	303.21	302.14	302.1	302.12	302.54	301.22	302.93	302.02	302.81	302.19	300.92	302.55	300.69	303.64	303.23	301.91	302.55	300.68	302.05	303.99	302.28	303.25	301.78	302.07	302	302.98	303.03	303.16	302.47	302.63	301.31	302.52	303.23	302.84	302.88	303.62	301.7
312.3	309.19	310.79	311.12	311.76	312.7	310.27	311.74	311.11	312.09	311.14	309.76	311.06	311.16	311.64	311.7	309.33	310.73	311.33	311.69	311.06	311.01	312.71	310.75	310.11	313.16	312.1	311.09	311.52	311.34	309.68	310.58	312.04	308.6	310.21	310.95	312.97	309.92	310.77	312.54	310.05	309.02	310.12	310.82	310.56	310.11	310.85	311.81	309.74	311.95
313.44	316.19	314.4	315.61	316.14	313.83	316.49	315.57	314.59	314.3	316.56	315.16	314.67	314.38	315.56	314.75	315.16	315.47	313.45	313.96	315.23	316.33	313.53	314.16	316.11	314.64	314.92	313.98	314.17	312.99	317.24	315.81	314.03	314.38	315.47	315.61	314.36	313.91	315.5	315.91	316.91	314.82	315.94	316.73	315.16	314.89	316.02	314.93	314.61	313.61
311.19	312.47	313.37	312.77	312.05	311.2	311.7	312.72	311.78	310.43	311.33	311.58	311.68	312.69	313.28	313.52	310.92	311.83	313.52	313.57	311.83	312.96	311.66	311.73	311.06	313.05	310.89	312.78	311.21	313.46	312.69	312.32	313.41	312.87	312.62	311.7	312.65	312.38	310.19	313.39	312.3	311.59	311.62	312.09	312.17	313.6	312.06	312.45	312.99	312.61
303.25	303.34	303.42	302.49	304.65	302.4	302.83	303.84	301.65	305	301.33	302.42	303.27	301.65	303.75	303.18	303.13	304.07	303.05	301.45	305.45	301.62	304.03	303.04	303.59	303.48	302.53	302.43	302.89	304.15	302.98	302.3	304.96	304.85	304.7	304.47	303.26	302.8	304.43	304.23	302.32	305.01	304.2	302.88	302.97	302.46	303.91	306.08	302.97	303.12
319.67	321.13	318.8	319.4	318.92	319.79	319.18	319.87	318.39	319.85	318.67	318.76	319.87	319.78	318.01	319.63	318.99	318.27	317.14	318.5	320.15	320.55	318.05	319.29	319.68	318.55	319.54	320.74	319.1	317.69	319.88	319.36	319.11	320.49	319.37	320.57	318.33	317.72	319.05	318.24	317.88	319.07	317.34	318.37	319.54	319.19	321.2	320.23	319.41	319.1
312.13	313.32	313.59	313.62	312.72	312.49	312.08	312.51	312.32	311.45	313.31	314.04	312.46	313.62	312.38	312.93	312.19	314.58	312.59	312.39	313.25	312.72	312.57	313.27	312.77	313	314.14	313.9	312.54	312.53	311.03	312.02	312.5	312.23	311.48	313.29	313.08	313.03	314.57	313.23	314.3	314.78	312.83	311.05	312.69	310.97	313.01	312.2	313.11	312.56
295.29	295.23	296.89	295.16	294.49	293.42	295.5	295.56	294.56	296.32	295.95	294.68	294.85	296.95	296.42	295.18	294.87	294.58	294.94	295.77	294.67	293.31	294.61	295.88	294.9	296.61	294.43	295.89	295.69	297.15	295.82	295.08	295.52	295.41	295.74	293.69	295.21	295.23	295.53	297.97	294.19	294.63	296.83	296.42	292.36	293.86	292.43	294.75	293.98	295.4
316.82	313.5	313.61	314.57	313.07	312.95	313.06	312.38	314.29	315.27	312.5	314.23	313.58	315.1	313.75	313.09	314.44	314.37	315.91	314.06	313.14	313.51	313.65	313.02	312.39	314.35	313.76	315	313.81	315.17	315.17	314.02	315.5	313.75	316.4	314.44	311.8	313.01	313.87	314.03	315.08	315.79	313.72	312.34	313.63	313.83	313.43	314.55	314.27	313.41
318.84	319.11	319.22	316.92	317.67	317.26	318.84	318.68	318.97	317.28	318.32	317.68	320.34	317.12	319.19	317.76	318.55	317.4	317.65	317.8	316.49	315.62	320.21	319.72	318.01	317.09	317.26	317.95	317.83	318.93	317.9	319.23	317.17	319.62	317.61	318.93	317.99	318.46	316.08	318.2	319.04	318.44	318.67	318.51	317.76	317.77	318.37	319.33	318.93	318.24
316.62	318.74	316.63	318.44	317.77	318.02	318.39	319.28	318.32	319.58	321.41	317.84	319.12	316.7	318.85	318.78	319.72	318.87	319	319.26	319.4	319.12	319.47	317.87	317.61	317.2	320.26	319.95	318.65	318.76	320.04	319.47	318.03	318.44	320.21	320.32	318.76	317.3	320.91	318.84	320.42	318.33	319.9	316.97	319.91	318.09	318.8	319.34	318.25	317.71
303.54	302.68	303.17	304.9	303.6	302.85	301.56	302.19	303.02	303.06	301.94	304.29	303.25	303.74	304.25	303.91	304.86	302.91	303.24	302.79	303.72	302.33	302.48	304.82	303.28	306.16	301.71	302.37	305.15	303.84	304.72	303.51	301.65	303.69	303.38	303.72	301.66	302.8	303.37	303.2	302.22	303.14	305.12	303.06	303.83	305.25	304.39	303.02	301.71	304.69
312.8	311.89	312.14	312.16	310.58	311.95	313.29	311.15	312.76	311.18	311.55	309.42	311.16	311.2	311.88	310.47	310.88	311	313.53	312.58	312.07	311.5	311.13	310.41	311.58	310.88	310.33	311.93	312.46	311.84	310.42	311.98	312.3	312.38	311.39	312.51	310.35	311.05	312.15	311.2	311.91	310.7	312.12	312.32	310.54	311.33	311.23	309.59	312.22	311.91
303.47	305.18	303.23	304.25	302.82	304.67	305.82	303.32	304.79	304.43	305.03	305.29	303.49	305.32	305.15	304.69	304.3	305.62	304.74	304.89	305.36	305.22	305.83	305.62	305.16	304.61	305.42	304.96	304.63	306.01	303.49	303.69	303.28	305.6	303.79	305.22	305.84	304.04	303.43	304.48	305.24	305.82	304.56	305.34	302.79	306.92	303.64	304.4	304.73	305.73
315.13	315.07	314.18	316.22	315.85	314.34	315.22	314.73	316.45	314.43	315.54	314.92	315.01	313.61	313.96	315.31	316.41	316.37	314.98	316.64	314.63	313.64	314.84	315.03	314.92	315.38	315.32	314.42	315.33	316.15	315.25	316.6	316.39	316.86	314.63	313.61	314.69	313.62	316.41	316.52	315.62	314.4	313.17	315.88	315.69	315.22	315.64	315.66	316.34	313.4
304.07	303.31	303.39	302.65	303.74	304.93	304.28	302	302.87	303.64	303.5	304.01	302.8	303.59	304.69	303.13	304.44	303.25	301.84	303.38	301.41	301.96	304.69	302.98	301.36	302.59	302.71	303.11	303.72	300.79	304.24	302.25	302.43	303.45	301.43	302.59	303.43	303.1	302.39	302.7	302.62	303.83	302.84	302.89	303.99	301.46	302.47	301.52	302.94	302.35
295.04	295.57	294.49	294.89	295.02	293.66	294.39	293.11	294.62	296.35	295.09	295.01	292.85	295.88	294.03	296.07	297.05	295.6	295.44	295.46	295.62	295.35	294.99	295.64	296.36	295.18	295.73	294.85	294.59	293.89	295.57	294.46	294.13	295.73	295.52	296.5	294.67	294.44	295.74	295.47	294.36	294.91	295.31	293.98	294	293.88	296.63	295.06	296.42	294.05
317.17	316.86	317.5	317.38	316.15	319.23	317.38	316.87	318.03	315.82	318.98	318.38	314.91	317.09	316.36	317.51	318.35	318.06	317.19	316.81	317.81	316.39	316.29	317.48	318.1	320.29	318.71	317.08	317.27	316.59	317.38	316.16	317.04	318.35	315.59	317.58	316.6	318.44	318.87	316.16	319.26	317.08	316.83	316.28	319.42	316.14	316.46	317.12	316.12	317.43
325.53	324.78	323.65	324.95	325.4	324.1	323.87	325.13	323.77	323	324.54	324.97	324.79	325.51	323.22	325.54	323.65	324.72	325.95	326.7	325.44	324.92	323.55	325.37	325.2	325.29	326.28	324.15	324.57	323.95	323.93	323.65	326.16	323.75	324.27	326.08	324.86	324.73	322.54	324.36	324.04	324.73	323.95	324.21	322.81	321.91	324	324.72	324.8	323.98
312.33	313.75	314.3	316.85	315.54	313.68	314.25	313.51	313.79	313.03	313.1	312.21	314.57	313.36	312.7	315.14	315.02	314.99	312.48	314.73	314.15	315.61	315.84	311.58	312.08	313.78	315.29	312.64	313.84	315.5	314.1	313.43	314.97	315.27	313.54	314.66	314.72	312.15	313.41	310.68	313.88	313.75	315.34	313.36	314.95	315.13	314.18	313.24	313.79	313.47
326.16	326.39	326.16	326.91	326.84	327.63	326.84	326.14	326.17	326.49	326.86	328.2	326.86	330.26	327.33	326.55	326.09	327.08	328.65	326.69	328.01	326.3	327.99	326.69	326.25	327.05	326.69	326.67	327.94	327.4	326.3	326.92	325.44	325.96	326.6	328.42	326.28	325.16	325.96	326.46	326.92	327.13	326.25	327.51	327.12	325.46	328.16	327.18	327.97	328.7
306.29	305.45	307.71	307.77	307.09	306.22	307.69	306.15	306.98	304.78	307.35	306.47	306.4	305.06	307.78	306.73	306.54	304.5	305.89	308.99	307.63	307.15	307.31	306.49	306.6	307.33	304.54	305.62	307.8	307.99	305.69	305.39	305.53	307.72	306.44	307.32	307.95	306.42	306.91	305.92	306.04	305.47	305.65	305.39	306.56	307.18	305.14	306.59	307.33	306.83
317.03	317.88	316.73	317.42	315.91	317.1	316.98	315.89	315.55	316.54	314.72	318.06	318.06	315.91	317.82	316.8	317.96	318.4	317.02	318.63	316.83	315.93	317.42	316.38	317.61	316.94	317.75	318.7	315.62	317.22	317.62	317.78	318.31	316.04	315.98	318.73	314.21	317.17	318.45	317.02	315.82	317.55	317.44	318.43	318.9	316.8	316.89	316.8	318.01	317.24
327.29	326.15	326.68	326.57	327.24	326.69	326.77	327.43	326.51	328.9	327.25	326.85	327.02	326.69	325.52	327.48	327.18	326.29	326.61	326.16	328.85	327.76	326.78	325.84	325.12	326.49	326.48	326.84	326.76	328.38	327.01	328.98	326.26	327.2	326.21	326.92	325.79	328.23	325.42	327.16	327.55	324.76	327.4	325.32	326.11	326.59	325.35	328.34	328.32	327.22
304.93	303.24	304.32	305.11	305.1	305.52	304.16	304.13	304.32	304.27	304.49	304.57	304.43	303.41	304.44	305.24	304.72	305.35	305.2	304.12	303.22	305.17	303.91	305.99	303.8	304.8	302.85	305.47	303.67	305.04	303.7	306	304.33	303.04	304.49	304.18	305.29	304.72	305.18	305.05	304.93	303.83	304.34	305.12	304.15	302.62	305.44	303.09	302.65	305.04
325.96	329.17	326.85	327.3	327.5	326.93	328.52	329.77	329.03	327.46	327.05	328.64	326.04	327.12	329.18	327.25	329.29	327.34	326.56	329.37	326.77	325.77	327.38	327.59	329.53	328.51	327.62	329.36	327.6	326.92	329.33	327.95	327.12	327.39	326.67	329.22	329.49	329.95	328.04	327.02	326.9	327	327.74	328.92	326.85	328.51	327.53	328.33	327.54	327.83
305.78	303.84	305.37	306.18	304.25	304.44	303.56	306.11	304.69	305.82	306.1	305.86	305.22	304.76	305.55	305.5	304.76	304.1	304.42	305.61	304.53	304.87	304.84	305.12	305.21	304.65	304.49	305.42	306.27	304.16	306.57	305.45	305.34	303.4	306.86	306.56	305.34	305.68	304.27	305.94	304.79	304.65	304.13	306.17	304.81	305.64	303.92	304.64	304.31	307.01
316.93	317.57	318.81	319.58	316.99	318.84	317.17	318.14	320.51	318.05	317.26	319.28	316.37	320.19	317.52	318.39	319.64	318.84	317.51	319.63	318.93	320.12	316.41	318.58	318.75	319.95	318.85	318.82	317.86	318.37	318.22	319.39	319.37	317.26	319.23	319.53	319.6	319.51	318.1	316.33	318.82	319.93	319.15	320.18	318.26	318.31	318.13	319.18	319.54	316.82
304.97	302.4	304.38	304.31	303.74	303.22	303.15	303.63	302.79	304.85	305.37	302.65	303.46	304.17	303.61	302.33	304.77	304.98	302.04	302.21	301.62	303.57	302.04	303.05	302.8	304.23	304.35	304.54	303.72	303.36	304.08	302.53	304.3	304.47	302.37	303.84	302.46	303.82	305.42	303.73	303.41	302.7	303.91	305.64	302.48	302.93	301.55	302.49	302.93	304.25
309.24	310.65	310.72	311.04	310.48	309.77	308.7	310.56	310.8	310.15	309.53	311.03	309.41	310.72	308.33	311.22	309.25	311.64	308.89	310.75	309.66	308.56	311.5	310.59	311.01	310.53	309.59	311.48	309.72	310.52	309.3	309.12	310.57	308.88	310.88	309.74	309.79	312.17	310.08	312.16	311.11	309.78	310.79	309.77	309.88	308.94	309.8	308.86	311.36	309.09
324.94	324.56	323.63	325.86	324.54	323.64	324.63	325.77	324.75	324.46	325.64	323.88	326.41	325.36	323.64	325.15	326.42	324.6	326.69	325.61	324.88	324.71	326.79	324.03	324.5	324.78	325.03	325.89	324.03	325.17	325.46	323.64	324.49	325.09	323.82	323.84	324.54	324.06	324.08	326.02	325.71	324.47	325.22	325.55	325.48	325.2	324.69	324.58	325.58	325.47
315.11	314.85	315.41	315.61	314.93	312.54	314.36	313.75	314.8	317.05	313.51	315.09	315.09	312.24	312.92	315.77	314.37	315.83	315.05	314.37	316.12	314.98	312.77	316.32	314.6	316.04	314.61	317.78	313.89	315.1	315.13	315.5	314.62	315.56	314.45	314.95	313.06	315.59	314.88	314.25	314.27	312.88	316.42	314.3	316.68	313.94	314.86	313.27	315.42	313.04
310.21	311.21	309.99	311.19	311.4	307.28	309.91	308.52	312.29	309.63	308.67	309.32	311.34	308.5	310.94	309.97	309.52	309.66	310	309.65	309.27	310.08	310.54	309.09	309.01	310.42	309.96	310.1	310.29	310.18	308.69	311.07	311.23	308.9	310.19	309.07	309.58	309.74	310.65	311.3	311.55	311.15	308.29	309.91	310.07	312.61	309	310.52	309.57	309.59
296.46	295.02	296.85	294.58	297.11	297.04	295.81	294.12	295.67	295.88	294.79	296.69	294.07	294.52	295.49	296.5	295.07	296.04	295.59	295.8	294.7	295.18	293.4	293.26	295.33	295.2	296.72	296.06	294.23	294.69	293.36	295.8	294.42	294.99	295.54	296.45	294.89	292.27	295.82	293.45	295.59	294.45	295.65	294.55	295.09	293.74	294.36	294.96	296.15	295.73
327.18	327.03	326.77	326.94	328.16	327.27	327.95	326.93	328.24	327.35	327.72	326.21	325.26	326.53	328.46	326.27	327.27	327.07	326.06	326.29	329.2	325.78	326.07	326.22	326.86	327.37	324.99	326.91	326.98	326.44	326.65	325.39	326.16	325.1	327.11	326.37	328.61	326.78	327.3	325.21	328.38	326.79	327.93	324.83	327.2	326.4	325.53	326.98	326.76	326.6
310.46	308.45	309.49	310.01	309.47	309.21	309.26	309.11	309.88	310.29	309.76	309.47	308.43	310.14	310.11	310.35	309.38	311.14	309.87	311.62	308.54	310.23	310.74	311.05	310.28	310.59	308.71	309.41	310.73	310	309.05	311	310.66	310.51	309.41	308.6	308.13	309.8	309.64	307.45	309.26	307.96	308.58	309.64	309.63	309.59	311.14	307.8	311.7	307.96
318.13	316.39	317.69	316.38	316.25	316.53	319.26	317.1	316.69	318.74	316.6	316.44	318.46	316.86	316.68	318.08	316.86	317.45	317.3	316.43	314.7	319.04	318.46	318.11	318.31	316.97	318.4	316.53	317.75	317.13	318.55	318.98	316.12	317.04	317.67	316.97	316.55	317.34	316.56	317.83	317.45	316.73	316.12	316.65	317.99	318.14	317.66	314.6	317.76	317.2
305.04	305.54	304.91	305.04	306.37	305.13	306.15	305.11	306.23	306.15	306.86	303.7	305.14	307.61	306.28	304.4	305.02	304.82	305.1	305.39	304.74	304.35	306.05	306.85	306.05	305.13	303.64	306.87	305.23	303.8	306.62	304.58	303.9	305.33	305.69	303.21	304.32	305.42	306.06	305.15	306	307.08	305.06	305.22	305.3	305.43	304.35	305.47	306.05	304.29
317.29	314.31	314.41	313.49	313.64	315.19	314.48	314.2	314.74	314.3	314.61	314.6	314.48	315.08	315.49	315.74	313.24	313.9	313.05	314.42	314.88	314.87	313.75	313.4	314.81	315.11	315.16	314.46	315.95	314.69	316.76	314.34	313.74	315.42	314.26	313.29	315.94	315.43	314.92	314.41	313.4	313.59	314.25	314.01	314.99	315.89	315.85	314.47	313.92	315.19
292.8	293.22	291.69	293.61	293.65	293.01	293.7	293.01	294.42	296.17	292.65	295.95	294.63	292.87	293.93	294.3	294.26	293.07	294.6	293.32	296.25	294.67	294.38	293.27	292.85	294.6	294.58	294.16	292.02	293.67	295.91	293.4	294.24	294.95	293.74	293.33	292.09	292.53	294.12	294.05	294.67	294.13	295.25	293.07	293.5	294.46	294.17	294.05	293.34	293.21
302.46	305.79	301.91	305.3	304.75	304.63	302.53	304.03	303.79	303.48	302.44	303.99	303.89	303.48	303.01	303.12	305.37	303.89	300.86	300.89	304.23	303.73	302.49	301.98	303.87	302.07	302.69	303.38	303.76	304.5	305	303.72	302.99	303.77	302.09	303.68	305.52	304.75	303.46	303.78	303.63	305.91	303.45	303.04	303.66	303	303.1	305.78	303.11	302.86
306.58	307.38	306.75	305.95	305.55	306.06	305.23	307.76	306.63	306.09	307.17	305.59	306.47	306.36	305.83	306.52	306.75	307.7	305.54	305.2	305.83	306.97	305.65	305.66	307.28	306.79	305.58	306.7	305.51	306.47	307.21	305.36	304.03	306.19	307.81	307.47	306.86	306.95	306.57	308.1	305.8	307.85	305	308.75	307.5	307.86	306.5	306.91	306.09	306.09
315.27	311.94	313.8	316.58	314.3	315.39	315.29	312.61	314.78	313.5	314.03	314.33	314.75	314.07	313.57	313.75	314.74	315.68	315.82	314.39	315.3	314.1	314.58	315.23	313.57	314.71	314.09	315.75	314.85	316.32	315.21	317.58	317.43	312.34	312.7	313.53	313.74	314.5	315.1	315.42	314.19	314.22	313.54	313.7	313.44	314.65	314.18	316.21	314.39	315.42
294.78	294.18	294.29	295.52	295.06	292.93	295.09	294.89	294.24	295.21	294.91	294.98	294.35	294.87	294.74	295.44	297.23	294.74	296.46	295.84	294.27	293.83	296.11	294.21	295.85	294.1	293.21	294.89	295.32	295.09	293.94	295.54	295.47	295.76	294.87	294.94	294.11	293.28	295.61	293.07	294.67	294.85	297.73	293.6	295.82	294.41	295.23	294.44	293.89	294.66
314.04	313.78	311.84	314.06	312.09	313.23	312.25	314.98	314.37	314.65	313.45	313.96	314.16	313.01	313.1	312.46	313.91	312.67	313.61	313.05	313.07	313.45	314.49	313.71	314.01	312.63	312.19	314.99	312.2	314.08	313.64	313.3	313.97	311.9	314.2	315.48	311.89	313.05	315.65	312.89	313.46	313.56	313.32	312.85	311.62	314.24	313.35	313.2	313.55	311.83
303.01	302.34	301.07	302.6	302.16	302.27	303.68	304.92	302.93	303.47	302.39	302.4	302.34	302.86	301.17	302.59	300.33	303.14	303.55	300.87	302.89	303.78	303.61	303.4	302.79	305.05	301.08	303.4	304.52	303.24	302.29	302.16	301.81	301.43	302.25	303.44	302.18	302.48	303.31	303.49	303.11	302.26	302.54	302.51	301.51	303.33	302.08	304.46	303.21	301.34
313.68	314.36	312.54	312.62	315.64	314.41	312.57	314.38	316.12	313.37	313.71	311.79	313.2	313.41	314.32	313.46	314.39	313.36	314.49	313.96	311.91	313.53	315.24	313.49	312.15	314.65	313.75	314.95	313.3	312.44	313.52	312.98	316.63	315.43	315	314.83	314.13	314.87	313.86	313.69	312.78	314.72	312.17	315.45	313.3	314.61	314.87	315.18	315.74	314.99
308.44	309.2	309.52	309.67	310.51	307.47	310.03	308.39	308.02	307.2	308.09	308.67	310.34	309.16	310.22	309.04	310.03	310.48	310.73	309.23	309.46	308.88	309.12	309.08	308.86	309.94	308.39	310.94	308.56	308.05	308.58	308.43	309.22	307.6	309.91	307.53	308.48	309.31	307.28	311.1	309.89	310.52	308.17	307.69	308.17	309.38	310.29	307.11	306.92	309.89
316.01	314.26	313.76	315.72	315.09	313.39	315.86	313.85	314.16	315.13	314.57	315.85	314.84	315.82	314.76	314.46	314.43	314.39	314.24	315.05	314.69	314.68	315.13	314.06	314.2	316.17	314.31	314.25	314.73	312.92	315.25	314.25	314.61	312.99	315.38	315.83	314.05	313.66	315.2	314.09	314.35	314.56	314.27	316.13	315.27	314.52	314.12	314.96	316.62	314.47
316.91	314.15	315.68	316.4	314.97	315.81	317.41	316.05	315.98	315.4	317.99	316.64	318.37	317.6	316.71	315.01	318.53	315.64	316.11	316.17	316.35	314.33	316.9	316.36	316.16	315.05	315.49	318.45	317.14	318.02	316.71	316.54	316.42	315.19	316.89	315.77	316.25	316.28	316.11	318.51	317.78	315.81	315.97	316.95	315.94	318.03	317.16	318.22	316.59	316.75
294.34	293.88	295.86	295.35	295.51	295.76	294.27	294.11	293.22	293.8	294.75	294.08	295.42	293.99	293.35	294.6	293.54	295.38	295.59	294.82	294.2	296.28	295.14	296.8	293.78	295.88	295.94	297.1	294.99	295.26	296.4	294.61	294.82	295.82	293.8	295.3	294.56	294.96	293.57	295.04	294.21	296.44	295.13	293.88	295.69	293.79	295.74	295.26	293.34	293.92
306.87	306.72	307.28	304.82	306.99	304.3	306.69	306.49	306.31	305.1	306.49	305.72	305.55	308.89	306.68	307.33	307.46	306.69	304.2	305.46	307.25	307.93	307.46	306.82	307.28	306.92	305.9	306.03	306.01	307.17	306.69	308.01	305.92	306.49	306.39	307.03	305.88	307	306.37	305.65	304.53	307.41	305.11	307.29	308.1	307.58	306.57	306.46	307.22	307.15
315.85	316.37	314.62	315.08	315.62	314.73	315.92	314.55	316.9	316.36	315.77	314.03	316.4	315.61	316.78	315.58	317.03	316.81	316.59	315.31	316.82	315.63	314.77	315.01	316.17	316.42	315.73	315.22	315.53	317	316.01	317.39	315.18	316.07	314.43	315.19	315.4	315.75	315.05	315	315.46	315.37	316.89	315.01	316.01	316.38	315.14	315.21	315.66	315.03
315.54	315.35	315.3	316.44	316.32	314.7	313.53	314.7	313.98	314.5	315.51	315.02	314.18	311.95	317.08	315.74	312.79	314.45	315.1	315.31	315.74	313.81	314.89	314.16	315.02	315.81	315.64	315.17	316.03	313.86	314.21	316.22	316.29	314.5	314.26	313.92	315.49	316.2	314.07	314.95	315.71	317.24	314.4	313.05	315.23	312.89	315.37	316.05	316.01	314.5
314.49	315.32	313.18	313.43	315.57	314.21	313.81	313.75	314.7	314.69	314.32	314.78	314.7	314.83	317.68	314.96	312.69	313.44	315.49	314.44	314.74	313.94	314.06	315.05	313.37	314.27	313.22	313.76	315.36	315.33	314.22	314.26	313.98	313.45	314.01	315.36	314.46	314.22	315.2	314.03	315.49	314.96	315.6	315.6	311.3	314.54	314.99	314.34	315.42	315.1
292.31	296.05	295.34	295.19	292.73	294.78	295.51	295.48	295.42	293.82	295.59	293.36	296.39	294.2	294.93	294.07	297.56	293.05	292.98	296.56	294.75	296.19	294.87	295.06	296.65	294.07	295.36	294.82	293.08	294.44	293.79	295.48	294.56	293.64	296.19	294.85	294.98	293.42	294.84	295.57	294.06	296.45	294.66	294.16	294.91	295.46	294.31	295.24	294.29	294.49
313.78	315.57	312.76	315.39	314.53	314.4	313.31	316	314.79	315.13	313.88	314.45	313.89	313.68	313.18	313.85	315.14	315.59	315.36	313.76	314.14	314.79	312.18	314.98	312.74	313.02	313.63	314.01	313.76	314.76	315.31	312.74	314.48	313.87	314	315.91	313.35	312.82	314.01	314.43	312.8	313.67	312.8	316.5	314.25	313.44	314.51	313.01	315.62	313.12
316.06	312.81	313.71	314.3	315.66	314.91	312.96	314.84	315.38	315.49	315.09	314.78	314.58	314.78	316.38	315.29	315.56	314.51	313.83	314.11	314.96	317.1	315.54	313.38	315	316.82	314.87	313.41	315.21	314.75	315.22	314.4	314.84	314	316.05	315.9	315.4	313.91	314.99	313.01	313.64	316.32	314.65	313.21	314.73	316.4	313.8	314.5	315.77	313.73
325.74	324.67	325.58	323.39	325.22	324.6	325.02	325.89	323.33	323.91	324.64	325.18	325.97	324.32	324.79	324.25	323.62	323.79	324.2	325.92	324.67	324.74	323.62	322.92	324.83	324.63	324.16	326.65	321.81	325.01	324.47	323.55	323.65	325.33	324.55	325.64	324.77	322.72	325.39	324.18	325.5	323.96	324.64	324.46	324.61	325.24	323.84	325.62	324.21	324.24
300.7	300.48	300.19	300.68	299.45	300.5	300.28	300.72	301.33	301.19	300.98	300.95	301	300.38	300.67	301.08	300.02	300.27	300.94	303.52	301.33	300.97	301.58	299.45	301.53	300.48	301.12	300.95	302.79	301.47	301.83	300.29	303.07	300.64	301.6	301.33	301.35	300.5	300.88	300.47	301.92	300.54	302.4	300.94	299.79	299.41	302.11	300.37	301.49	300.03
305.71	305.76	302.97	305.42	304.04	303.25	303.96	302.78	303.56	304.24	303.1	305.18	303.66	301.91	304.26	305.25	303.79	304.41	303.79	304.53	302.65	304.55	304	303.11	304.49	303.62	303.38	303.96	302.46	304.45	304.7	304.36	303.85	304.64	305.32	304.7	303.31	302.5	303.61	304.23	303.53	304.6	304.7	305.53	303.08	302.84	304.28	304.79	304.37	303.89
298.86	299.75	300.97	300.27	300.38	300.84	300.72	299.75	300.5	300.83	301.61	298.94	298.69	300.84	301.84	300.82	299.71	300.84	301.75	301.09	300.68	300.26	300.4	299.91	301.93	298.5	300.3	298.31	300.81	299.01	298.83	299.39	302.02	299.74	299.24	300.63	299.26	301.09	300.87	298.45	300.36	300.75	301.02	301.74	300.35	299.86	299.7	301.43	301.24	299.5
309.79	310.65	309.61	308.66	309.11	310.07	310.15	308.59	309.26	310.12	311.34	309.54	309.69	309.64	310.9	311.36	310.63	309.33	310	308.97	309.46	309.82	308.89	308.6	308.61	311.51	309.71	310.68	310.49	309.98	309.27	310.09	307.37	309.76	308.99	309.95	310.44	309.78	310.38	309.45	310.64	310.02	308.3	309.55	309	308.6	309.53	308.67	308.39	308.02
329.4	328.24	328.73	329.44	325.73	328.48	325.94	328.51	328.98	328.52	329.22	326.5	328.55	328.39	329.62	329.26	326.1	327.93	328.5	328.66	327.85	328.52	328.22	327.78	327.97	328.68	327.92	329.73	327.06	327.67	328.92	327.58	329.31	326.96	327.97	327.39	326.16	329.48	327.19	327.92	326.3	326.47	329.75	327.47	327.52	326.93	329.45	327.68	326.28	329.16
315.33	314.15	313.47	313.78	312.54	315.52	313.37	312.49	314.09	312.94	312.74	313.88	314.18	313.75	314.47	312.83	311.45	314.16	312.84	312.66	313.48	314.04	314.99	311.75	315.11	312.56	313.34	312.94	314.56	313.5	314.91	314.05	313	312.39	313.36	313.95	313.02	313.12	315.21	313.73	314.67	315.15	313.71	314.55	315.09	314.16	315.52	312.33	312	314.63
303.47	303.59	302.69	301.64	304.68	303.55	303.46	302.89	303.69	303.52	304.45	302.55	303.92	303.08	303.45	305.76	303.2	302.96	304.82	301.46	302.78	303.45	302.45	303.29	302.52	304.85	303.94	303.86	302.92	303.29	302.61	304.14	303.41	304.51	302.46	304.82	302.72	302.95	305.17	303.98	303.13	303.95	303.67	302.48	302.81	302.69	303.49	303.44	302.46	300.68
313.32	312.49	313.3	313.18	314.1	313.5	310.99	315.37	313	314.35	311.67	312.51	314.61	314.46	313.63	314.39	313.54	313.94	311.03	313.83	312.03	314.07	312.99	314.16	311.35	312.98	314.38	313.74	313.56	313.72	313.14	312.24	312.87	311.83	313.81	313.09	314.24	311.76	313.67	312.45	315.51	313.04	313.71	312.2	313.49	312.79	313.54	314.1	313.18	314.34
306.97	309.53	310.04	309.61	309.87	310.79	310.44	310.08	310.72	309.57	310.8	308.18	308.82	309.87	309.66	309.13	309.56	309.54	311.42	310.79	309.25	309.76	310.14	308.11	310.23	308.43	306.49	307.96	308.82	309.27	309.94	308.47	307.74	310.36	310.47	310.74	311.61	309.31	309.26	308.82	309.46	309.07	311.36	309.96	309.45	311.1	309.09	309	309.81	310.09
318.49	318.05	317.6	319.42	315.09	317.17	318.9	317.99	316.59	318.68	317.1	317.64	318.43	317.77	319.32	317.73	317.44	318.75	318.28	317.61	318.11	316.55	317.16	318.96	319.47	317.07	317.98	317.73	317.95	316.76	317.43	319.06	317.4	319.51	316.48	319.09	318.53	316.41	318.58	318.48	318.85	318.08	317.64	319.09	319.38	318.73	319.4	318.89	317.39	316.69
301.33	300.69	300.87	300.84	300.71	301.64	301.85	301.45	302.36	302.24	298.96	299.59	300.35	301.52	301.25	299.88	300.11	301.61	301.24	302	300.87	301.5	300.84	299.61	300.22	302.08	299.71	299.58	301.93	299.62	301.68	302.35	300.88	301.11	301.11	301.14	302.81	302.37	301.11	301.11	301.37	300.62	302.28	300.81	299.79	299.86	298.57	300.32	300.5	300.95
305.3	306.9	306.54	306.31	306.47	307.28	304.27	306.96	307.95	304.45	306.2	307.5	307.69	305.93	305.94	308.78	306.91	306.9	307.79	306.36	305.89	305.02	305.73	307.34	308.04	305.74	306.28	307.29	306.76	305.88	307.9	305.36	306.92	305.87	306.79	307.75	306.67	306.49	305.69	305.06	308.24	304.09	307.09	307.85	306.78	305.54	304.28	307.11	306.56	307.05
306.05	304.16	305.2	305.05	304.71	306.55	305.41	304.71	304.86	304.66	303.56	305.48	303.47	305.5	305.79	304.06	306.25	305.17	304.64	306.8	305.91	303.69	304.05	304.61	305.79	304.32	307.7	305.01	306.02	306.2	304.37	305.72	305.56	305.76	304.68	306.05	307.13	304.73	304.99	303.03	306.35	304.08	303.58	305.88	305.29	304.65	305.22	305.85	304.65	304.02
295.67	297.12	297.9	297.1	296.29	296.73	295.68	296.9	296.51	296.12	296.8	297.15	295.52	298.33	297.58	297.06	297.04	297.51	298.85	294.69	299.46	298.31	298.26	296.15	295.42	297.98	295.64	297.74	296.91	298.63	296.09	295.74	296.75	296.9	297.15	295.55	297.03	297.8	296.52	298	294.85	296.9	297.15	296.23	297.05	298.68	296.75	297.29	296.34	296.97
324.7	325.14	325.83	325.32	326.17	323.71	323.6	323.79	323.86	325.47	324.07	324.12	324.73	326.29	325.65	323.73	324.19	324.34	323.77	322.48	324.88	325.53	323.26	323.64	324.32	324.95	323.34	325.87	325.6	324.26	321.56	325.83	324.84	324.3	322.87	323.45	323.57	325.38	325.02	324.78	322.86	323.13	325.74	323.84	324.93	324.33	323.88	325.4	324.29	325.5
319.49	318.9	318.04	315.6	319.83	317.97	318.19	318.42	317.73	316.88	318.97	318.18	318.22	318.35	320.02	316.94	320.24	318.39	318.21	317.3	318.84	320.19	318.91	319.13	317.12	319.74	320	318.99	317.37	318.39	319.58	317.9	317.13	319.16	319.07	318.01	318.26	318.21	320.76	317.86	318.25	317.8	317.69	317.76	318.01	317.79	320.06	321.32	317.28	318.43
316.46	317.04	318.74	317.61	316.41	317	316.56	317.26	317.36	315.76	317.21	316.62	318.65	316.96	315.53	314.59	315.59	320.49	318.08	317.39	314.98	319.31	317.18	316.74	316.01	317.1	317.91	316.19	317.61	317.38	317.23	314.98	318.89	317.21	316.91	316.88	318.38	317.07	319.13	318.1	317.23	316.3	316.91	317.6	318.88	316.2	317.84	316.3	317.89	317.46
314.62	312.44	315.94	312.39	312.68	313.38	314.6	312.12	314.25	315.73	313.98	313.7	313.23	314.65	313.27	313.08	312.02	314.96	313.96	312.33	315.08	313.05	313.08	314.69	313.21	313.61	313.91	314.78	313.77	315.04	314.8	314.6	311.27	315.26	314.91	312.43	312.5	312.29	313.68	313.54	313.97	312.89	313.21	313.59	313.7	313.2	314.22	314.91	313.75	313.24
297.46	296.48	298.7	297	296.63	296.76	296.61	296.68	298.23	295.59	295.01	296.13	296.88	297.3	296.61	296.67	296.18	296.92	297.22	297.71	298.06	297.47	297.05	294.54	297.94	296.22	295.07	296.47	295.43	296.39	297.03	296.71	297.71	298.43	295.65	297.08	296.76	297.91	298.15	294.24	296.59	294.51	297.8	296.93	296.36	297.7	294.7	297.72	297.89	296.31
304.1	303.79	303.01	303.7	303.52	304.74	302.79	304.51	304.22	305.91	302.65	304.27	305.33	305.24	305.42	302.31	304.92	301.89	303.74	303.77	305.73	304.47	303.92	304.03	302.74	304.82	304.54	303.38	302.93	305.25	304.63	303.08	303.85	304.32	302.85	302.31	304.36	302.25	304.09	304.7	304.93	304.29	304.64	304.09	302.57	302.54	304.61	303.99	304.21	304.75
302.12	302.3	303.46	303.8	303.62	301.88	304.03	302.94	302.19	302.44	304.44	303.33	303.24	303.04	301.66	304.52	302.3	301.71	302.63	303.74	303.13	303.12	304.41	300.92	303.53	302.17	303.67	303.12	303.49	302.55	301.72	303.78	302.11	302.7	303.55	303.8	304.75	301.73	301.35	303.17	303.44	303.16	304.96	301.85	302.75	302.98	303.4	304.1	303.16	302.12
303.03	304.27	304.07	302.01	303.97	303.66	304.02	304.56	304.15	303.15	303.81	302.92	304.4	303.78	303.48	303.51	301.95	302.41	303.4	302.22	303.22	303.63	303.35	301.06	303.87	304.11	303.52	305.36	303.77	303.49	305	303.81	305.65	302.72	303.3	301.68	304.27	302.97	303.24	303.63	302.85	302.78	303.97	301.78	301.26	302.84	303.29	305.02	304.74	302.23
311.01	311.69	311.42	309.67	312.03	312.72	311.53	311.39	311.73	310.92	310.85	311.24	312.2	312.09	310.43	311.18	311.71	310.44	309.07	312.24	309.6	312.15	312.43	309.32	313.5	310.01	312.75	312.28	312.4	310.94	312.09	313.05	311.66	309.31	311.51	311.81	311.47	311.81	311.12	312.73	313.02	309.97	312.23	312.05	313.29	311.27	313.57	311.82	311.51	312.06
316.4	317.32	319.65	317.6	317.03	318.06	318.38	316.22	316.14	316.59	316.98	317.32	317.53	318.64	316.58	317.82	317.06	315.23	316.87	318.9	316.59	316.78	317.24	315.62	317.91	315.65	318.62	316.84	317.85	316.25	316.63	317.31	316.48	315.65	316.1	318.49	318.05	318.53	318.16	317.7	316.99	315.34	317.48	316.56	317.26	316.2	317.16	317.1	316.62	318.19
309.61	311.2	311.34	310.88	312.7	309.59	309.09	311.07	310.43	309.85	310.59	311.37	310.66	311.46	310.92	312.76	311.34	311.36	311.31	309.3	310.87	310.36	311.16	311.43	310.72	310.09	310.18	310.05	309	310.74	312.69	310.26	311.22	311.72	311.17	309.59	311.47	309.82	312.35	310.2	312.52	310.36	309.75	310.8	312.63	311.73	309.01	311	311.44	310.67
307.52	306.65	307.51	304.31	306.67	306.89	306.07	306.68	306.54	305.75	305.88	307.14	306.09	307.34	306.94	308.81	305.61	305.74	307.49	306.44	305.96	307.04	305.65	306.79	307.47	306.22	306.63	306.78	306.11	308.79	308.23	306.14	305.02	306.2	307.3	307.18	306.85	306.68	306.24	306.09	306.34	306.39	306.47	307.09	307.04	308.79	306.48	305.24	305.9	306.11
314.41	314.39	314.2	315.3	315.63	314.69	313.97	314.02	315.63	314.57	314.7	315.14	313.83	313.74	314.94	315.51	315.44	314.92	312.57	316.82	314.61	315.83	317.25	314.75	314.77	314.05	315.02	315.55	316.04	315.3	315.14	313.89	313.99	314.68	315.08	316.3	315.03	314.73	315.89	315.8	314.49	315.1	315.24	314.92	316.54	315.02	314.86	313.81	315.69	314.08
296.24	293.98	295.97	295.03	296.21	293.41	295.39	296.21	294.71	294.85	294.72	295.25	295.64	294.83	295.34	295.14	295.2	293.9	295.09	296.39	294.61	295.6	294.45	295.4	296.91	294.57	298.18	294.27	294.38	295.56	295.99	294.29	296.36	295.35	294.22	294.3	295.63	294.73	293.67	295.43	295.05	296.63	293.6	295.12	296.47	295.9	296.56	293.8	294.06	295.76
312.07	313.17	311.65	312.74	313.86	313.47	312.19	311.53	311.83	313.35	312.71	311.54	312.99	311.33	311.53	313.76	312.51	312.63	311.51	312.56	309.76	311.61	311.55	311.21	313.79	311.58	312.38	311.49	314.47	311.04	311.73	312.32	310.3	312.52	312.23	311.62	310.92	313.08	312.2	311.59	312.89	312.74	311.8	312.64	311.73	313.83	313.17	311.55	312.23	312.62
302.98	301.94	304.04	302.96	303.52	303.87	302.93	305.08	303.76	304.57	303.64	301.44	303.05	303.48	304	302.79	305.34	303.94	303.76	303.21	301.53	302.9	303.42	303.05	303.03	303.41	304.34	302.55	304.23	303.6	303.37	303.55	303.95	303.18	305.06	303.71	304.99	303.09	304.36	301.61	303.54	303.84	302.86	303.77	302.18	303.19	304.7	302.83	302.22	301.36
317.22	318.35	317.81	316.61	316.45	316.6	318.4	317.28	318.88	316.91	319.1	317.25	316.55	317.44	317.5	316.41	316.39	317.09	316.37	317.39	315.95	316.93	315.88	318.17	317.7	319.03	319.08	317.23	317.68	315.9	316.95	318.19	316.29	318.01	315.66	317.45	317.68	318.98	316.57	317.04	315.72	317.35	317.59	315.52	318.78	317.71	317.9	317.6	315.23	315.54
297.49	296.19	298.14	298.57	296.28	296.47	297.09	296.25	297.86	297.44	295.55	298.57	297.36	294.96	297.4	296.63	296.71	295.98	298.43	298.21	297.24	297.21	295.84	297.5	296.9	298.58	296.05	296.23	295.76	296.91	296.97	297.9	297.57	296.13	296.75	296.79	297.26	297.44	297.51	295.32	296.13	296.37	295.21	295.61	297.94	297.1	297.93	298.15	298.19	297.68
309.64	308.93	307.52	308.34	307.7	307.56	308.96	308.73	308.02	309.24	310.36	308.39	307.02	308.17	308.06	307.87	309.28	308.22	308.81	311.3	308.39	308.43	308.52	309.31	307.44	307.85	309.01	308.89	308.19	310.68	309.91	308.89	309.15	308.53	308.49	307.86	309.37	309.2	309.12	308.7	307.67	307.87	308.18	309.78	309.3	309.09	309	308.55	308.23	310.67
311.55	310.7	311.97	311.16	310.16	310.93	311.69	310.59	310.41	311.72	313.12	310.64	311.43	309.86	311.54	310.24	310.89	310.01	314	311.02	311.57	310.32	311.61	312.01	311.98	310.01	310.93	310.95	311.53	309.76	312.7	310.77	311.12	311.47	312.14	312	312.05	312.46	313.98	311.63	311.55	310.94	310.99	310.86	312.69	311.86	309.5	311.26	310.51	314.52
309.86	310.67	311.11	311.47	309.98	310.91	310.55	310.83	311.4	310.81	307.76	310.12	310.5	310.8	311.55	310.08	308.98	309.92	309.91	310.21	309.57	309.6	310.55	311.16	311.13	309.86	309.76	310.64	309.63	311.09	309.8	310.22	309.73	310.2	310.83	309.53	309.16	311.37	310.35	310.76	310.07	311.01	311.49	311.57	311.48	312.15	312.18	310.12	310.55	311.24
305.09	304.2	302.11	301.59	302.6	303.86	302.8	302.32	302.8	302.43	303.19	303.07	303.6	302.35	303.45	303.67	302.83	302.73	302.19	301.84	301.87	304.62	303.57	302.25	302.23	302.96	303.88	302.83	303.28	301.25	303.09	302.33	303.15	305.14	304.9	304.34	303.38	304.28	304.42	303.46	302.84	303.37	303.16	301.72	303.29	304.13	303.84	302.95	303.9	303.56
303.83	302.87	302.9	303.87	304.65	302.45	304.61	303.87	302.62	301.59	304.84	303.69	303.37	301.66	304.22	305.57	303.07	301.17	303.29	304.16	303.08	303.78	302.73	304.51	305.22	305.29	303.4	302.94	303.51	301.3	304.31	302.38	303.42	303.35	304.09	301.4	303.93	302.9	305.15	304.37	303.8	303.19	303.15	302.84	304.14	304.5	302.9	302.07	303.31	303.58
318.36	318.05	317.49	316.95	317.94	318.49	319	317.23	318.35	318.17	317.18	318.29	318.68	319.01	317.42	317.86	317.47	317.85	317.59	317.17	316.83	318.26	317.59	317.24	316.23	318.12	316.75	318.98	316.65	317.11	318.48	318.87	319.35	319.49	318.11	318.54	317.12	318.43	317.9	318.21	317.51	317.1	319.1	318.78	317.36	321.49	316.79	318.67	318.81	318.17
315.95	318.36	319.09	317.72	317.56	315.83	318.91	316.42	317.55	318.66	316.7	318.22	319.15	318.62	318.06	316.39	318.6	318.82	317.17	319.46	318.99	318.1	318.2	316.47	319.76	316.52	318.83	318.65	319.45	317.49	317.48	316.31	316.94	316.06	318.83	317.96	316.98	316.98	317.89	318.56	317.38	316.41	318.26	317.82	316.81	316.17	317.26	317.52	319.19	317.63
316.64	315.46	316.9	317.71	316.39	315.9	318.57	317.8	317.69	316.62	316.74	315.7	316.65	318.95	317.87	315.62	318.61	317.74	316.95	316.9	318.45	317.26	317.83	318.98	318.06	315.82	316.12	317.53	315.38	316.69	315.9	315.08	318.08	315.94	318.86	318.45	317.49	318.57	318.18	316.5	317.88	317.53	318.73	316.55	316.9	317.86	317.9	316.29	316.98	317.62
300.23	299.86	302.2	302.82	300.53	301.53	301.42	301.17	300	299.53	299.83	302.05	301.13	299.57	301.36	301.42	300.46	299.6	302.25	301.93	300.07	300.88	300.49	300.19	302.02	301.14	301.02	300.64	300.79	302.71	302.6	301.64	300.51	301.1	300.82	300.93	300.56	302.72	300.74	300.79	301.76	300.86	302.33	300.98	299.88	300.24	302.11	299.33	300.02	301.85
327.92	328.64	329.86	328.59	328.73	328.55	327.9	327.55	328.29	329.06	328.83	328.1	329.48	327.91	329.17	329.48	329.94	327.85	327.92	330.92	330.24	329.42	329.63	329.16	327.85	329.42	328.85	329.89	328.55	328.26	328.84	329.07	330	329.25	327.2	327.56	329.67	328.52	327.75	329.4	328.71	328.56	329.44	328.53	327.93	329.59	327.86	328.29	327.94	328.63
314.11	314.03	314.61	312.86	316.29	315.53	314.11	315.81	313.89	315.73	315.14	314.21	313.8	314.91	314	314.91	316.38	312.48	314.78	315.68	315.5	315.45	314.98	314.46	315.06	313.56	314.81	315.67	316.98	314.59	315.44	314.22	315.12	314.46	314.79	313.1	315.42	312.76	315.31	314.76	313.62	315.51	315.34	315.92	314.51	315.51	315.08	316.44	315.38	315.84
317.68	318.54	318.38	319.06	317.05	318.59	318.34	315.9	317.33	320.22	318.01	318.48	319.88	318.29	319.1	317.6	320.31	318.95	319.56	317.77	317.12	317.47	318.76	319.03	317.78	319.99	317.2	318.11	318.63	316.78	317.62	316.66	318.03	318.73	316.8	318	319.83	318.77	317.73	318.13	318.38	317.12	320.58	316.75	318.89	317.61	316.62	318.46	318.88	318.27
309.17	309.1	307.22	307.07	307.32	309.56	305.25	308.36	309.3	309.2	307.68	306.15	307.03	306.75	306.99	307.44	308.12	307.3	306.85	308.2	308.92	307.6	307.47	307.12	306.65	307.42	306.72	306.32	307.3	307.85	306.75	309.53	309.08	307.24	307.78	305.37	307.17	305.91	309.11	307.6	307.4	305.41	306.42	307.91	305.65	308.69	309.19	306.07	308.01	309.34
308.12	308.18	307.33	308.74	306.86	308.16	307.32	309.42	309.18	309.14	308.94	308.14	309	309.91	308.46	308.05	309.59	308.76	307.62	308.15	307.71	308.96	308.9	309.37	307.31	306.76	308.85	308.32	308.89	309.83	310.09	309.25	308.58	308.01	309.97	309.1	310.25	307.19	309.92	308.9	308.21	309.13	307.88	309.21	308.01	309.96	309.17	307.69	309.02	309.04
303.43	302.25	304.37	302.86	302.56	303.96	302.69	303.99	302.9	304.83	303.93	304.53	303.12	303.86	302.51	303.28	304.39	302.75	304.25	301.96	302.42	304.01	304.77	302.92	304.59	303.31	303.29	303.51	302.35	303.22	304.12	302.73	303.18	302.7	301.55	302.5	304.85	303.18	303.15	303.54	303.26	303.49	305.05	304.76	304.29	302.38	303.99	305.22	304.33	302.27
301.66	300.69	299.33	297.51	299.79	300.41	299.33	300.42	300.36	299.97	300.87	299.82	299.43	300.17	299.45	299.11	300.13	300.78	300.38	298.2	300.25	298.99	299.7	300.1	300.05	298.58	300.41	301.57	300.4	302.54	297.21	302.29	301.18	300.92	300.92	298.28	301.36	300.85	301.12	300.37	299.95	300.62	300.16	299.77	297.98	301.98	301.23	300.25	299.56	299.83
299.07	300.09	299.05	301	300.28	299.49	301.75	300.12	301.02	299.48	301.45	297.49	299.67	299.91	300.38	299.56	300.65	300.01	300.26	299.58	300.17	299.4	301.73	300.81	300.04	299.27	299.52	300.58	298.54	299.44	297.89	300.87	300.63	300.48	298.48	298.43	297.59	301.62	302.21	300.93	299.48	299.41	300.19	300.24	299.5	300.07	300.72	299.55	301.15	301.43
302.48	305.2	303.01	302.75	303.14	303.6	303.21	303.4	303.07	301.58	304.44	300.57	303.92	302.72	303.05	302.75	303.84	303.01	303.3	302.83	303.99	303.5	303.46	303.02	303.64	303.31	302.65	303.26	303.7	303.2	303.88	304.17	302.22	303.68	303.32	301.64	304.08	303.64	304.3	303.37	302.36	304.45	303.25	304.07	304.01	301.97	305.63	302.27	304.78	302.64
300.41	300.54	301.01	299.62	301.39	301.7	300.03	299.41	301.47	302.39	301.69	301.07	301.23	299.73	300.95	301.12	300.44	300.97	300	300.4	301.74	300.57	300.96	300.94	300.08	301.17	299.72	302.2	300.4	301.49	300.05	301.7	301.39	300.62	301.42	299.7	300.23	301.08	301.03	299.88	302.82	300.18	300.8	300.47	300.84	302.23	300.85	300.44	301.22	301.43
293.4	295.66	294.02	294.49	295.25	294.36	293.21	295.58	295.23	295.37	294.58	295.89	295.1	295.28	294.5	295.48	294.33	295.12	295.42	295.06	296.33	295.74	293.03	296.81	293.48	295	294.24	293.58	296.21	295.25	296.29	294.89	294.95	294.03	295.06	295.57	295.19	295.13	295.79	294.92	295.07	293.23	295.22	293.98	292.63	294.65	294.7	294.69	295.42	295.83
326.59	324.05	325.42	325	325.73	324.18	325.48	325.42	327.12	326.44	325.96	324.93	323.98	326.89	325.7	324.06	324.03	323.58	324.96	323.09	325.6	324.9	324.62	326.88	325.14	324.81	326.07	324.8	326.67	325.16	326.18	323.96	325.38	325.7	324.41	325.63	326.41	325.13	325.34	323.66	324.18	326.08	326.15	324.36	324.09	324.78	325.13	324.38	325.68	324.71
315.92	313.22	313.04	314.15	314.49	314.68	313.7	314.74	312.44	313.86	313.19	313.25	313.78	311.74	314.27	314.84	314.91	313.73	313.62	313.16	314.4	313.73	312.79	313.34	314.5	314.15	313.62	314.32	313.11	312.63	315.07	313.9	314.97	315.67	314.29	313.53	313.25	313.61	313.26	312.85	313.99	314.06	313.61	314.72	314.9	313.46	313.34	314.54	315.03	313.5
312.19	313.55	312.55	310.64	312.98	311.95	312.49	314.01	311.99	312.9	311.02	313.6	311.59	313.87	312.36	313.01	313.15	311.36	312.55	312.62	311.48	312.22	313.55	311.95	310.25	312.68	311.57	313.34	312.13	311.21	312.89	314.97	313.1	312.9	314.13	311.5	311.54	312.54	312.42	313.81	311.47	312.22	312.69	311.81	313.28	312.9	312.93	312.83	314.3	311.58
329.83	328.45	326.75	328.17	326.73	328.18	329.81	328.82	328.82	329.13	329.91	326.59	326.95	327.09	328.74	329.57	326.75	327.3	328.27	328.17	328.3	328.09	327.12	328.88	325.8	327.6	327.4	327.54	326.18	327.53	329.62	327.84	328.05	328.32	328.34	327.69	326.79	328.71	328.13	327.32	330.1	327.41	328.05	327.51	328.05	327.8	328.33	327.2	328.44	328.47
305.48	305.62	305.48	306.18	307.13	304.3	307.4	305.69	305.97	304.46	305.76	305.44	305.13	305.73	305.91	305.55	306.96	305.21	305.12	305.6	305.65	307	304.65	307.5	305.3	306.34	306.27	305.32	306.88	304.59	306.96	306.91	307.65	304.52	305.68	306.17	308.73	305.73	305.68	306.84	306.2	305.46	306.09	306.19	306.98	305.8	306.87	304.16	306.52	305.62
318.04	318.81	317.97	319.86	317.64	318.03	318.48	318.69	317.72	318.03	317.15	318.8	317.66	318.37	318.03	319.69	318.82	319.46	318.4	318.99	318.51	319.32	318.84	319.06	319.44	316.69	317.58	318.77	317.69	317.77	318.42	318.77	317.9	316.54	316.98	317.35	318.81	318.16	318.16	317.98	317.69	316.69	318.91	317.69	318.1	316.91	317.87	318.4	315.98	319.08
318.07	318.83	318.99	318.42	317.97	320.29	318.82	318.85	317.87	319.41	317.79	318.42	318.44	316.65	316.31	318.08	317.33	317.47	317.04	318.82	318.85	318.83	317.8	318.62	318.29	318.45	318.63	318.57	318.57	318.5	320.14	317.74	318.8	318.65	319.53	318.2	319.48	318.99	317.64	319.13	319	317.58	317.44	318.39	317.01	318.67	318.17	318.04	317.57	318.25
304.07	304.12	304.14	302.18	301.4	303.14	303.47	302.04	304.08	303.19	302.61	303.19	304.5	301.28	303.82	302.6	301.37	303.71	302.9	302.12	303.58	302.59	302.54	303	301.4	303.28	302.32	302.09	302.33	303.65	303.89	302.9	302.5	301.8	304.25	302.25	304.64	303.97	304.38	302.51	304.43	303.57	305.48	303.65	303.53	304.33	301.95	301.2	303.74	302.17
300.31	299.47	300.15	301.61	299.63	300.35	298.67	299.99	299.46	298.98	300.48	301.26	300.46	298.89	300.18	301.72	300.68	300.47	300.39	301.67	297.9	301.71	298.33	300.39	300.01	300.95	302.37	300.02	299.7	299.89	299.75	299.68	300.43	300.64	299.49	299.48	300.78	301.14	300	298.3	298.78	300.71	297.43	300.79	301.78	300.47	299.86	299.6	300.13	300.98
316.36	317.25	318.33	316.58	317.63	318.94	318.49	316.17	318.97	317.23	318.55	318.43	317.26	317.8	319.18	320.37	317.18	318.28	318.08	319.33	317.26	317.97	317.01	318.93	317.83	319.38	318.59	318.88	319.28	318.99	317.52	317.2	318.87	316.95	318	318.07	317.37	318.68	317.8	318.35	318.09	315.98	316.86	318.84	319.17	318.78	318.38	319.46	318.77	318.23
317.08	314.6	315.99	314.77	315.56	316.1	314.57	316.88	317.9	316.42	317.08	316.3	315.39	314.96	315.59	316.75	317.07	316.58	314.15	316.52	316.54	314.64	315.98	315.72	314.58	314.93	314.73	316.17	317.37	314.97	316.1	315.52	314.9	317.24	316.06	314.23	314.68	314.8	316.53	315.57	314.93	316.02	316.21	315.83	316.51	315.12	314.62	316.59	316.18	315.88
309.43	308.28	311.85	308.6	310.59	311.31	308.78	310.45	311.3	309.19	309.24	309.96	311.02	309.01	310.11	310.47	309.15	308.72	310.5	309.85	310.77	310.47	310.3	310.59	308.91	310.65	308.89	308.12	309.15	309.65	308.86	309.8	308.79	308.5	309.56	310.41	309.2	309.68	310.36	309.47	309.66	308.58	309.83	309.85	308.91	310.95	310.45	309.08	308.12	309.79
296.37	294.41	295.46	294.1	294.26	294.96	293.67	295.77	295.73	295.29	294.66	296.26	294.88	295.59	294.11	295.98	293.46	295.65	295.23	295.27	293.72	294.22	294.3	293.85	294.32	296.87	294.21	293.97	292.78	295.73	296.15	294.17	294.57	294.87	293.96	297.07	294.59	295.22	295.01	296.83	294.92	295.2	294.76	294.22	295.93	293.49	296.84	294.64	294.95	293.31
294.65	294.15	295.34	296.51	294.51	293.18	294.41	294.73	295.76	297.32	295.46	295.24	295.26	294.49	296.9	296.03	294.09	296.29	294.97	294.46	295.9	293.29	295.78	295.08	294.47	293.68	294.13	295.09	294.65	294.38	294.41	293.14	295.11	293.99	295.35	294.8	296.23	294.98	294.83	296.3	295.52	293.53	294.24	296.23	294.79	295.71	295.71	295.97	293.09	296.18
292.37	294.73	294.2	294.04	292.66	293.62	295.52	295.59	292.77	294.64	294.15	293.96	294.34	294.77	294.11	293.27	296.49	295.25	293.76	293.32	292.98	295.11	294.5	292.87	295.19	293.79	293.69	290.94	292.37	292.66	294.36	294.13	292.68	295.85	295.87	294.61	293.04	291.69	292.83	293.05	294.77	294.98	293.15	295.4	293.82	294.22	292.87	292.78	292.99	294.58
305.96	306.63	307.07	306.19	307.62	307.5	308.09	306.16	307.22	307.93	306.89	306.92	306.38	307.18	307.3	305.27	307.36	307.2	307.47	307.18	307.44	305.74	307.84	308.28	307.82	309	306.76	306.86	307.66	307.59	308.07	307.48	308.02	307.19	305.83	307.14	306.48	306.69	307.44	307.39	306.62	306.64	307.99	306.81	307.32	307.3	307.24	306.88	307.45	308.09
303.49	302.85	304.67	303.35	304.29	303.8	303.94	302.69	302.95	303.46	302.92	306.38	302.66	302.92	302.66	303.28	303.4	303.6	303.45	302.81	302.48	303.22	304.76	303.2	302.48	302.31	304.04	304.02	303.3	304.48	303.75	303.73	304.69	302.33	304.24	303.49	303.17	303.81	303.9	302.31	303.83	302.47	302.95	304.56	302.81	302.38	305.76	303.92	302.76	303.24
300.7	301.78	300.97	301.2	301.57	300.05	302.75	300.58	299.25	301.18	300.34	301.21	301.25	301.91	302.2	300.81	301.47	300.35	300.51	299.62	300.04	301.36	301.85	302.02	302.08	301.54	299.92	300.63	302.52	301.77	301.85	301.01	300.84	300.71	301.98	301.58	301.24	300.61	301.14	300.8	300.83	300.93	300.41	300.85	301.02	300.82	300.53	299.77	300.51	300.28
318.81	318.71	318.73	318.47	318.82	320.47	319.06	319.44	320.96	317.69	318.15	318.4	318.62	319.92	319.07	319.72	319.2	318.91	319.06	320.77	320.03	316.71	317.85	316.58	317.14	319.82	319.13	318.93	319.31	316.84	317.32	318.14	319.29	318.64	318.69	317.18	319.18	318.38	316.49	318.87	316.46	320.35	318.93	317.65	320.19	318.58	320.22	318.83	319.53	318.27
324.51	322.61	325.71	323.25	324.24	323.8	322.19	324.55	326.01	325.86	325.5	323.93	325.37	325.04	325.15	324.98	324.21	324.63	324.35	325.76	324.46	324.06	324.55	324.82	324.23	322.27	324.65	327.5	325.66	324.08	323.56	326.15	323.66	323.99	323.58	323.72	324.93	325.52	322.47	324.32	323.89	323.9	322.8	324.05	325.66	324.08	324.79	325.1	324.4	323.72
307.18	306.72	307.35	307.76	304.4	307.01	306.28	305.46	307.24	306.68	306.48	305.85	307.03	308.54	307.72	306.9	305.85	308.2	307.16	306.23	305.79	305.9	306.34	306.72	306.43	305.37	306.27	307.59	306.99	306.72	305.41	305.76	306.72	306.16	308.15	306.46	305.08	307.55	305.65	307.09	307.41	304.93	306.04	307.19	305.89	306.72	307.36	307.33	306.63	307.47
315.04	314.23	314.69	315.31	314.97	315.65	315.61	315.16	313.55	314.82	314.86	314.44	316.16	315.1	314.22	314.9	314.48	314.47	314.09	315.58	313.76	315.43	314.72	314.88	315.96	315.66	314.36	313.9	312.75	314.37	314.6	315.92	314.72	313.89	313.42	314.24	314.1	313.69	315.8	315.24	314.46	314.61	314.69	313.64	313.59	314.92	315.8	315.67	313.63	315.22
302.92	303	301.82	301.67	303.34	301.34	303.4	302.31	302.62	300.95	301.61	303.18	303.41	306.29	302.21	303.79	304.61	303.31	303.81	303.67	303.54	302.12	300.66	304.24	303.05	302.09	301.34	301.85	302.01	301.37	303.09	300.68	302.84	302.5	302.26	302.28	303.31	304.18	303.51	303.21	303.54	302.39	301.57	303.14	302.49	302.99	303.12	302.83	302.43	303.84
327.85	329.94	329.41	328.99	328.02	328.08	327.41	328.97	326.51	327.34	330.86	327.07	328.03	326.86	329.29	328.89	328.95	327.68	324.74	329.38	328.07	326.64	329.54	329.06	329.82	328.64	327.79	328.57	329.81	330.12	328.14	325.92	326.1	328.55	329.69	329.71	327.02	328.85	328.21	328.81	327.19	328.51	328.44	328.86	330.24	327.59	330.15	329.18	329.16	327.72
304.1	302.4	303.14	303.22	304.68	301.82	301.54	302.85	304.92	303	303.7	304.75	303.28	305.72	303.62	304.24	303.76	304.34	304.02	302.32	304.09	303.59	304.96	303.18	302.23	302.95	304.67	303.7	303.89	303.31	302.33	303.81	302.02	301.29	303.97	302.94	304.69	303.2	302.99	304.23	302.33	301.84	304.59	304.27	301.47	303.06	303.8	303.68	305.36	302.79
320.16	317.89	318.31	316.45	317.02	318.13	317.55	316.99	317.12	319.32	318.31	319.57	317.83	317.48	317.22	319.42	318.92	318.67	319.35	317.51	319.36	318.35	318.31	317.63	317.74	318.48	318.18	319.28	319.83	317.15	316.4	318.37	318.91	318.49	315.96	317.83	316.66	318.65	318.93	319.34	317.24	318.42	319.09	316.84	315.89	316.7	317.9	318.75	319.98	318.01
317.78	319.19	320.21	318.93	319.63	315.29	316.61	318.55	317.73	318.91	318.68	318.45	318.38	319.09	317.82	315.85	318.88	319.73	318.05	317.14	316.48	320.27	317.71	319.52	316.96	317.81	316.97	318.01	318.78	316.71	319.76	318.7	316.26	316.18	318.86	317.82	318.34	316.99	317.61	316.96	316.77	317.65	317.2	317.27	317.26	318.62	317.7	318.7	317.34	317.5
316.96	317.74	319.3	317.24	318.58	318.49	319.98	319.17	317.09	316.7	315.56	319.43	318.79	318.92	319.4	317.05	318.81	318.93	318.45	319.53	317.52	319.94	317.89	318.48	318.23	319.21	319.07	318.68	319.39	318.88	317.05	316.9	316.67	318.35	316.8	319.4	317.93	319.71	318.71	319.01	319.29	319.42	319.46	318.29	319.81	317.6	318.41	318.08	318.63	318.44
329.58	329.18	328.04	326.53	325.66	326.84	328.51	327.3	328.01	327.4	327.98	327.77	329	328.33	328.82	328.7	328.91	328.31	326.64	326.96	328.3	329.74	328.19	327.12	327.67	329.54	328.18	328.12	327.56	329.22	329.97	327.32	328.18	327.13	329.7	327.6	327.45	327.64	327.79	327.91	327.33	328.27	327.07	326.4	327.34	329.29	326.92	327	327.8	329
312.68	312.84	313.06	311.5	313.17	311.34	311.53	312.99	311.94	311.59	312.01	314.01	313.54	312.56	313.91	314.37	312.25	311.46	310.82	312.49	314.2	311.8	313.76	312.22	313.43	313.22	314.04	312.01	312.59	312.01	312.44	313.1	313.18	313.45	312.63	313.1	315.34	314.06	313.52	311.52	311.22	311.79	313.11	313.36	313.23	312.72	311.67	312.79	311.87	311.71
308.98	309.12	310.27	309.49	308.76	309.33	308.06	308.35	309.15	308.89	308.53	309.68	307.81	308.8	309.07	308.09	308.38	308.49	307.45	308.62	310.54	309.21	308.59	308.24	310.57	308.36	309.44	310.42	308.87	307.47	309.36	308	308.55	310.06	310.9	309.84	307.92	307.47	308.83	309.1	309.8	310.94	307.89	309.18	309.28	309.2	308.72	307.4	308.8	309.62
293.92	295.26	294.21	294.72	293.82	296.26	293.17	294.33	293.9	295.73	294.79	293.26	295.08	294.8	293.59	295.78	294.93	296.7	295.4	294.68	294.49	295.49	294.61	295.98	294.37	294.17	293.6	295.05	297.02	295.74	296.09	295.87	294.56	297.32	296.57	294.56	294.09	294.6	295.07	295.87	295	294.64	294.53	294.56	296.39	294.28	295.22	294.43	294.53	295.09
300.8	301.65	299.53	300.17	301.17	301.68	301.11	303.93	301	301.08	301.9	300.47	300.09	301.61	302.02	300.43	301.41	302.71	301.94	301.52	302.86	300.6	299.57	299.69	300.57	301.07	301.21	300.77	300.61	301.25	300.95	300.11	301.97	302.88	301.31	300.69	298.77	301.9	300.2	301.01	300.03	301.5	301.19	301.29	301.83	300.49	301.39	300.09	301.29	298.82
314.53	314.98	315.21	315.75	315.52	314.2	315.3	313.82	314.99	315.69	315.17	313.42	314.24	313.07	313.85	315.71	314.61	313.43	315.94	314.81	315.34	314.94	314.71	315.31	314.94	313.46	314.58	314.69	313.35	314.05	313.28	314.59	315.17	315.02	314.8	313.4	314.94	315.07	313.49	314.58	314.2	315.98	313.35	315.18	314.72	315.05	313.69	314.29	315.05	316.3
312.39	314.05	314.07	312.41	313.55	313.05	312.96	314.43	311.93	314.08	312.18	311.92	313.27	312.9	313.33	313.94	312.75	313.14	312.72	313.3	312.87	313.77	311.75	314.93	313.48	312.01	312.8	312.83	312.74	314.21	314.11	312.5	314.25	312.94	310.48	314.38	314.33	312.75	313.74	312.86	313.07	312.14	312.93	313.34	312.88	314.59	314.13	313.95	312.54	313.3
315.04	313.77	315.18	314.02	315.98	315.39	315.75	314.78	314.8	313.71	313.6	314.05	315.9	313.77	314.17	315.43	313.87	315.05	315.13	315.01	314.73	315.33	312.87	314.69	313.89	315.13	315.08	312.57	313.87	314.68	315.9	315.61	313.33	315.59	313.03	314.42	315.7	313.98	316.11	314.15	314.43	315.37	314.82	314.16	315.23	313.29	313.87	313.89	316.71	315.29
303.76	305.86	304.76	305.02	302.25	305.83	304.44	304.61	303.63	305.37	305.15	303.74	303.09	303.84	306.27	304.68	306.16	305.53	304.54	303.96	303.67	302.77	303.27	304.9	304.01	304.64	305.55	306.08	304.82	304.84	304.94	305.86	305.72	304.85	303.56	303.06	301.88	305.24	302.81	305.49	304.63	304.57	304.88	303.33	305.5	303.11	304.88	304.29	305.71	305.27
304.11	307.56	304.44	305.57	304.53	305.18	304.01	303.64	304.27	303.98	305.21	305.19	304.75	304.21	306.79	304.53	303.97	304.87	302.7	305.63	303.95	303.42	302.13	304.53	305.13	304.05	306.2	303.12	305.36	303.81	304.39	303.22	303.98	304.45	305.74	303.32	305.57	304.22	304.61	304.76	305.42	304.39	304.25	304.17	305.83	306.08	305.97	305.45	304.52	303.86
328.34	328.13	325.73	326.61	326.97	328.78	326.47	327.19	328.33	326.78	327.44	327.27	325.72	325.33	326.85	328.21	327.07	326.45	326.49	326.65	327.52	326.7	328.17	326.43	327.44	326.38	327.5	324.67	326.16	328.13	328.99	325.47	327.69	325.43	328.76	327.78	326.75	325.48	327.05	327.9	327.84	327.34	328.61	326.91	326.86	327.41	328.67	328.34	327.22	327.57
305.67	305.85	305.3	306.12	305.48	305.85	304.44	304.92	305.77	304.86	306.31	306.61	304.67	303.22	305.03	305.37	305.81	304.75	304.85	305.32	304.6	306.22	306.42	305.15	303.89	303.82	305.88	304.47	306.63	305.43	303.98	306.96	304.81	305.95	304.97	303.12	305.39	304.22	305.86	305.25	304.28	304.58	305.87	305.44	306.6	307.09	305.09	305.87	306.6	305.21
301.38	302.79	301.76	304.5	301.09	304.38	301.64	301.53	302.08	302.98	302.06	301.23	302.95	301.47	302.11	301.81	302.18	302.53	303.43	301.11	301.82	302.81	301.91	302.3	302.87	303.33	301.73	303.52	303.71	303.38	302.47	302.59	301.64	301.98	303.38	302.02	302.17	300.9	302.09	303.61	304.82	303.91	302.14	301.25	303.48	302.27	300.51	301.92	303.76	301.32
304.9	305.41	304.71	303.83	306.18	304.57	305.26	306.07	305.73	303.82	305.09	306.72	307.33	305.31	305.54	305.94	304.87	304.63	304.02	305.17	305.22	304.59	304.67	305.93	305.57	305.97	304.01	305.46	306.44	305	304.34	304.87	305.68	305.26	305.22	305.28	304.24	303.51	304.14	305.2	305.26	305.89	305.71	303.86	304.36	303.81	305.2	304.96	305.83	305.78
305.77	305.05	307.45	303.79	305.52	304.52	305.5	306.8	305.66	306.22	303.93	306.88	305.27	306.72	307.66	305.55	305.68	304.24	305.07	304.56	305.81	305.95	305.91	305.18	306.17	304.89	307.12	304.87	306.13	304.17	306.7	305.78	304.58	308.24	307.68	305.33	306.53	305.04	306.65	304.71	307.05	305.49	304.12	304.57	304.34	306.82	305.62	304.25	305.19	305.61
312.86	311.84	315.53	312.37	312.11	314.4	312.36	312.16	313.69	313.7	313.82	312.67	313.53	312.7	312.49	310.79	313.79	313.12	313.35	314.12	315.62	312.99	311.82	314.9	314.95	313.17	312.39	313.36	314.15	315.3	311.13	314.24	312.45	313	315	312.74	312.38	313.36	312.95	312.55	312.88	313.07	311.69	312.99	311.51	313.45	314.03	312.77	313.07	313.7
312.8	313.19	312.58	312.4	312.95	312.9	313.53	313.61	312.54	313.42	314.04	315.62	314.3	313.34	314.03	313.33	314.88	311.86	312.41	315.22	312.75	312.68	315.4	314.67	314.87	312.79	312.61	313.15	313.77	313.88	313.51	311.97	314.45	313.55	313.26	313.19	315.04	314.03	313.04	312.2	312.91	313.69	314.52	313.85	313.25	314	312.96	313.29	312.56	311.61
326.32	328.41	325.95	329.1	327.48	326.88	329.19	327.25	326.97	328.03	327.94	327.55	326.95	327.16	326.1	327.6	329.42	326.15	328.59	325.98	327.97	328.05	329.87	327.07	328.14	327.17	328.1	326.09	326.54	329.37	328.12	326.51	326.03	327.05	328.29	329.41	327.62	328.52	326.32	327.67	327.85	327.68	327.38	326.94	328.5	328.46	328.52	326.38	328.38	328.01
312.47	313.65	311.75	312.93	313.1	312.93	311.84	313.62	312.16	312.76	314.11	313.37	313	313.45	311.75	312.63	312.02	313.33	313.29	314.12	314.28	313.05	311.47	311.32	311.61	312.67	313.96	313.55	311.15	313.3	313.44	312.55	312.5	312.12	312.32	312.53	311.77	312.58	313.09	314.47	311.89	312.88	313.99	313.52	313.44	314.7	312.02	311.75	311.74	313.63
306.47	305.18	305.44	303.53	304.45	304.52	305.51	304.63	305.72	308.34	305.74	304.86	304.28	303.37	305.51	304.15	305.86	305.58	304.37	305.96	304.91	306.57	304.24	304.9	303.94	303.42	307.18	305.25	304.67	305.11	305.49	305.48	305.27	304.92	306.26	305.07	304.91	305.44	302.59	305.31	303.49	305.89	304.08	304.45	305.09	303.75	303.25	305.4	304.35	304.29
297.5	297.64	296.2	296.89	297.67	297.54	295.56	297.38	296.67	296.32	296.33	296.95	296.66	294.81	296.65	296.63	296.21	295.99	296.17	295.54	294.54	296.43	297.87	296.36	297.22	295.98	296.41	295.35	297.55	295.76	296.83	297.23	296.86	297.68	295.76	294.98	297.04	297.56	297	296.51	296.7	295.88	296.43	298.4	296.65	296.98	298.04	297.28	296.01	296.69
313.67	314.54	311.21	312.25	313.05	312.17	313.2	311.85	314.92	313.54	316.19	313.46	312.41	314.89	314.46	312.29	313.65	312.08	313.44	314.34	312.62	311.74	315.02	312.27	312.62	312.26	312.03	310.92	312.95	315.1	313.89	312.83	313.78	312.73	313.25	311.32	313.23	312.28	312.69	313.48	313.21	312.59	313.32	312.46	313.68	312.36	313.91	314.79	313.34	313.65
326.23	324.35	324.82	323.4	325.18	325.6	323.31	323.67	324.07	324.9	325.16	325.04	324.89	324.9	324.46	323.87	324.83	326.55	324.18	325.29	323.58	325.05	324.6	326.28	324.13	325.21	326.92	324.96	324.16	325.33	325.39	325.2	325.15	324.52	324.46	324.7	324.41	326.17	323.27	324.45	324.52	324.72	324.89	324.2	325.08	326.42	325.12	325.61	323.47	325.34
318.02	316.84	317.29	317.55	318.03	317.76	318.28	315.53	314.05	317.79	316.18	316.22	317.51	315.16	316.55	316.85	316.88	316.64	315.56	316.13	317.34	316.54	315.96	316.05	317.18	317.13	316.58	315.14	315.77	318.15	315.74	316.59	314.4	316.89	317.16	315.9	317.62	316.26	316.73	317.08	316.38	317.12	317.8	316.66	316.6	316.65	315.2	317.3	317.4	316.91
304.04	304	302.79	303.48	303.3	304.66	302.67	305.17	302.78	304.46	303.56	302.73	302.9	304.83	303.3	304.15	303.22	301.75	301.94	301.85	304.31	303.98	302.18	305	303.09	304.37	303.04	302.81	303.66	303.22	302.64	302.27	303.28	302.93	302.62	303.27	303.98	303.86	304.29	302.99	303.89	301.39	304.81	304.01	303.96	303.51	304.05	303.18	303.63	305.54
303.96	301.29	302.65	303.31	301.22	303.06	301.94	302.49	302.68	301.5	304.28	302.87	302.16	302.68	302.31	301.83	302.4	303.7	302.03	305.11	302.99	303.73	302.41	304.05	302.86	303.28	301.34	302.28	302.51	303.09	302.17	303.95	302.84	300.16	300.55	302	302.16	300.9	303.14	301.41	302.09	303.06	302.69	301.4	301.96	303.32	304.56	302.18	303.72	302.89
307.76	309.6	306.85	307.53	309.67	308.98	308.31	310.13	309.54	307.84	309.82	309.12	307.04	307.84	308.86	306.71	309.01	307.65	309.78	308.46	307.94	308.61	307.63	308.05	308.78	309.75	309.79	309.57	307.65	308.55	308.89	310.44	308.39	309.63	309.52	308.54	308.82	307.57	309.21	309.66	307.96	308.06	308.83	308.31	309.07	307.72	310.1	308.99	309.9	309.95
[truncated: 150 more columns]
