# Supplementary material for: Genetic dissection of main and epistatic effects of QTL based on augmented triple test cross design
Source: PLoS One. 2017 Dec 14;12(12):e0189054. doi: 10.1371/journal.pone.0189054 (PMC5730204; doi:10.1371/journal.pone.0189054)
Supplement: S9 Supporting Information — (ZIP) [file pone.0189054.s009.zip › z5_1200_0.2_10.csv]

311.77	308.22	307.39	316.87	312.1	317.27	309.27	313.07	316.21	307.75	307.47	309.04	310.93	313.89	311.77	311.12	315.56	309.2	310.21	314.52	305.21	310.12	317.16	310.6	315.06	314.47	312.42	309.45	313.52	310.88	309.04	320.52	310.78	308.89	308.93	310.39	315	314.96	311.54	303.24	312.52	316.57	312.52	304.82	309.08	308.78	312.72	306.31	314.03	314.46
311.9	308.3	315.37	316.94	310.86	313.58	314.04	313.72	311.98	308.85	314.6	310.77	308.7	311.39	310.39	311.52	310.21	313.64	312.83	312.05	313.43	315.82	314.05	311.44	308.96	314.53	316.41	316.62	309.82	306	315.52	306.25	312.07	314.4	313.14	313.03	312.68	310.77	310.82	315.89	318.55	312.87	312.18	313.62	308.75	314.24	314.13	316.69	318.16	313.58
314.7	309.17	311.25	313.5	318.85	313.66	315.51	312.21	314.66	315.01	318.11	314.84	308.16	315.64	314.66	312.47	313.58	311.27	314.81	312.65	316.21	318.34	315.97	318.21	313.86	308.97	318.68	320.32	317.74	311.17	311.65	313.08	315.29	316.76	311.66	311.39	311.08	313.74	309.71	309.68	311.74	314.83	306.79	312.88	316.52	312.05	319.45	317.64	309.61	312.79
304.71	302.16	304.36	303.55	306.25	309.46	300.62	305.9	302.36	302.93	306.93	306.09	309.96	301.64	304.13	302.63	300.98	303.63	309.17	306.56	301.96	302.27	303.66	302.54	300.74	299.38	305.37	304.91	300.9	299.93	301.66	306.92	301.3	305.15	306.69	303.18	305.49	303.63	302.48	301.59	302.91	303.09	304.52	305.34	307.77	304.26	304.18	306.3	303.24	300.48
297.32	292.97	293.55	293.79	289.82	293.2	291.05	292.77	289.52	295.31	289.43	293.52	295.44	299.11	294.87	291.01	291.66	296.32	295.42	296.42	296.03	296.46	293.93	294.2	294.85	292.57	293.17	297.22	296.95	297.94	296.77	290.24	297.09	292.77	290.79	291.16	289.87	291.69	290.8	293.03	296.08	292.38	293.8	290.8	292.53	297.93	291.55	287.03	287.66	295.66
311.74	312.61	316.95	309.99	314.7	314.4	316.69	316.41	312.47	317.6	317.39	316.7	317.23	316.09	317.57	308.57	311.08	316.5	307.06	312.54	314.6	315.2	318.26	314.42	318.73	309.99	316.78	314.62	313.11	314.5	314.57	310.69	310.41	320.32	314.13	317.63	315.15	319.33	316.28	315.98	315.24	315.35	314.21	316.81	313.82	316.44	312.95	312.48	318.86	313.83
329.83	328.18	326.14	327.65	326.14	324.42	327.64	326.41	321.41	324.22	328.49	327.01	326.72	326.43	323.45	323	323.41	323.59	331.26	327.03	322.95	326.42	324.65	325.92	330.15	329.11	321.73	326.27	325.73	327.42	328.47	330.19	326.54	326.79	326.56	328.64	327	329.06	328.32	323.92	322.8	324.97	329.32	335.22	324.9	321.53	322.3	327.36	328.06	329.86
314.33	317.65	318.54	318.66	317.28	319.75	318.26	320.14	318.32	315.07	315.86	314.86	317.24	319.87	316.13	316	314.02	323.5	320.27	315.78	317.75	315.5	318.52	318.56	326.22	315.78	313.4	317.83	319.15	318.48	318.7	321.09	318.54	318.11	318.18	319.74	317.93	316.16	319.39	317.89	321.77	312.85	318.08	320.04	317.19	323.59	322.51	318.77	319.57	313.45
312.35	314.3	311.12	310.3	312.47	315.25	316.83	312.83	310.68	315.28	312.93	315.54	316.39	309.76	320.3	312.9	317.02	311.93	311.18	313.96	311.74	312.78	308.96	313.05	313.72	311.74	312.59	312.92	311.53	316.28	313.51	314.97	306.45	315.62	312.53	313.06	314.07	310.28	312.56	314.06	315.91	312.19	312.47	311.28	311.16	311.82	315.95	312.45	312.84	314.18
308.41	303.57	307.79	305.99	306.28	300.65	304.13	303.39	304.95	304.97	297.5	309.57	302.96	301.9	308.93	302.65	304.29	309.18	305.98	301.62	303.53	296.05	304.49	302.71	303.33	304.79	302.97	306.47	300.81	305.94	307.9	308.15	304.81	304.21	304.99	304.78	304.97	303.44	305.15	305.59	304.14	304.3	308.67	306.74	311.1	300.21	309.31	306.94	307.76	307.27
314.32	313.33	313.33	317.06	314.92	311.56	315.96	312.56	313.71	313.8	316.26	309.78	315.82	311.52	313.78	313.67	313.11	314.22	315.11	308.5	314.59	312.22	313.42	313.96	313.97	306.18	312.92	312.11	315.64	315.91	316.94	317.28	309.91	317.75	313.09	312.16	312.52	315.72	311.46	314.91	308.94	317.78	317.77	310.7	312.97	307.81	315.69	316.15	311.73	308.14
302.69	302.41	302.1	298.71	304.7	297.08	301.88	301.68	298.71	304.16	303.23	295.31	303.64	301.92	299.97	300.62	303.4	299.24	299.73	304.83	303.12	296.44	303.61	297.76	301.21	301.84	301.42	304.13	300.89	301.34	302	299.64	298.89	303.92	298.96	294.12	298.35	298.72	301.02	301.74	302.48	302.95	303.91	298.9	301.3	293.46	302.94	300.05	301.99	296.18
329.08	328.32	326.3	322.46	328.7	330.87	329.06	324.09	330.69	328.92	328.8	332.46	329.27	330.23	325.9	326.11	330.27	325.41	328.7	330.61	330.83	330.44	325.09	328.72	324.61	330.51	327.94	326.37	330.33	325.62	328.65	331.71	330.45	329.97	322.77	330.63	331.2	327.73	324.97	328.04	331.06	328.78	323.75	329.6	330.27	331.44	327.78	327.43	324.84	325.47
292.96	293.98	296.27	294.94	294.35	293.41	289.84	296.09	293.95	292.7	291.16	293.37	291.61	298.8	293.39	294.24	298.58	297.79	290.67	293.36	292.77	296.38	294.59	296.64	297.94	292.07	296.76	296.1	295.73	293.87	296.28	289.61	296.35	298.51	292.25	289.84	290.14	295.6	295.93	294.86	294.01	293.83	294.94	291.46	301.38	293.48	296.87	294.33	292.81	296.63
325.37	325.71	322.64	322.78	322.97	321.2	325.39	324.26	325.98	326.41	322.58	324.77	321.75	322.75	317.75	330.5	325.22	322.68	325.41	325.6	326.61	322.43	323.49	324.14	325.54	326.14	319.36	321.08	325.2	326.23	324.58	321.87	323.86	324.84	326.73	325.87	320.8	321.98	320.75	323.84	323.77	329.28	326.61	324.98	323.02	324.85	319.47	329.91	323.11	325.18
303.13	301.37	301.92	300.39	300.97	300.64	303.86	302.9	306.66	300.94	304.04	304.47	299.82	303.01	308.48	303.81	299.53	308.28	306.33	296.48	308.84	296.94	301.64	303.8	300.43	297.6	304.2	301.87	306.56	306.4	295.69	301.32	300.43	309.76	297.5	302.85	303.25	304.64	301.39	302.93	303	302.88	299.44	298.6	303.13	303.78	306.52	303.01	298.13	301.77
318.26	326.87	327.23	324.91	324.47	326.31	318.77	324.22	323.9	323.95	322.75	327.33	326.24	323.63	324.12	323.22	327.05	323.74	320.29	326.18	328.34	318.27	322.85	325.49	325.03	323.63	325.92	330.52	325.37	325.47	325.3	328.06	322.83	321.83	332.26	322.7	324.01	321.14	321.69	322.96	322.28	323.16	325.9	326.92	322.26	325.59	328.41	321.83	320.36	325.38
322.04	318.85	316.32	314.66	316.02	323.54	318.78	318.33	324.03	321.41	313.57	321.14	318.65	321.29	316.39	320.86	322.67	313.5	315.75	319.31	313.84	315.36	314.83	314.53	316.09	321.57	317.07	317.99	314.36	314.01	320.88	316.65	318.35	317.3	314.97	320.07	318.07	316.96	313.9	314.33	316.53	317.87	319.3	315.51	314.74	318.76	318.5	314.43	313.19	318.43
319.86	312.48	312.9	318.83	308.46	314.13	315.05	315.98	309.52	319.67	310.15	318.8	309.51	313.83	313.64	316.93	316.31	312.49	315.45	318.58	317.26	318.27	319.65	316.4	315.33	314.17	318.33	314.8	311.06	315.79	313.77	311.69	318.41	314.22	314.76	317.3	312.42	316.06	317.52	314.32	311.86	315.08	321.41	317.64	311.28	312.59	314.71	314.49	316.07	316.33
307.14	299.73	302.52	303.76	304.65	303.91	304.02	303.54	308.84	303.91	300.91	304.87	302.2	302.19	302.44	306.83	300.47	308.74	304.09	301.68	302.92	303.13	302.53	300.33	298.66	307.85	303.89	306.42	303.55	302.11	299.22	302.96	307.7	299.23	308.99	307.51	301.02	298.82	303.99	302.46	301.87	303.47	302.52	309.11	303.34	304.61	302.72	298.68	304.37	308.26
304.66	305.05	301.49	308	300.7	305.81	302.04	306.96	301.08	301.55	302.25	300.16	300.57	306.84	300.08	297.02	303.32	305.31	300.8	295.9	302.04	305.51	299.85	307.29	299.56	303.57	301.19	301.19	304.48	303.57	304.94	302.85	299.83	300.83	298.24	298.91	305.83	302.59	300.22	306.69	308.63	305.89	299.39	301.22	302	306.34	304.93	302.74	304.72	306.05
313.59	316.51	316.38	312.41	315.72	315.63	310.4	315.39	311.18	314.83	309.56	311.29	308.96	313.8	312.69	312.59	315.44	318.05	320.61	313.97	307.7	315.17	313.22	314.75	312.93	308.9	311.75	314.27	315.58	305.5	311.48	311.58	314.69	311.64	318.58	313.54	312.02	314.11	311.48	313.49	313.28	312.63	317.58	306.89	314.59	313.24	312.66	315.26	310.54	309.43
315.34	312.36	318.07	313.86	317.09	317.06	318.01	318.58	311.85	315.91	319.21	316.08	313.98	313.36	313.99	319.32	313.92	317.93	314.13	314.24	316.11	319.39	314.52	316.19	316.15	316.76	313.01	320.53	314.57	312.49	314.79	312.73	313.9	311.42	314.5	316.53	319.89	318.31	315.64	314.41	313.17	315.15	314.77	315.44	316.91	313.49	313.93	307.37	314.04	317.58
318.12	315.26	317.01	312.41	316.24	314.63	312.73	314.64	313.49	316.44	314.02	313.77	315.87	313.79	317.19	313.68	314.33	314.83	319.39	312.87	317.32	314.82	318.92	314.79	317.8	314.59	316.12	315.7	312.95	311.87	313.25	315.5	314.09	317.8	313.25	308.63	317	311.46	313.91	313	311.16	311.32	310.51	316.38	311.92	315.19	320.94	311.1	314.16	318.35
317.09	315.11	314.22	311.29	312.91	314.5	313.1	312.72	314.62	313.4	314.89	312.04	306.66	313.24	319.11	311.6	310.5	317.41	307.12	312.78	315.27	311.34	315.08	314.1	311.3	309.28	314.22	317.16	311.05	316.78	313.59	316.98	313.75	314.31	308.91	314.26	307.22	310.21	316.73	306.65	309.6	315.85	316.34	310.97	313.08	319.05	317.77	316.57	311.4	315.04
314.42	314.14	308.14	306.74	309.9	310.18	311.19	308.76	313.58	313.03	314.04	304.84	312.79	312.62	310.71	305.41	311.72	312.82	312.98	309.39	310.93	311	312.27	309.71	309.4	311.72	307.69	309.33	311.86	310.46	307.73	312.7	309.7	308.4	310.47	312.32	311.09	309.93	308.05	307.28	311.7	311.44	311.37	306.57	310.25	309.89	307.31	311.77	311.85	310.1
315.23	316.37	313.75	314.33	313.63	313.63	313.6	314.6	316.76	311.55	313.13	314.15	311.73	320.64	313.48	317.55	314.83	311.58	315.01	311.45	316.53	314.58	314.02	316.33	313.9	312.94	311.65	314.77	313.02	312.06	317.25	318.59	313.33	316.88	307.74	310.16	317.72	312.93	311.19	316.16	317.66	315.87	315.72	314.7	321.13	315.84	313.37	316.49	312.06	315.8
294.71	302.6	300.69	297.88	299.42	294.26	300.8	301.1	304.4	300.06	299.84	301.85	301.46	304.06	299.1	300.07	298.81	296.62	301.5	300.24	296.72	304.58	299.41	298.59	301.65	302.8	299.63	296.72	298.93	303.88	296.71	302.85	300.25	305.97	297.82	304.54	300.85	300.82	298.8	299.21	298.71	297.6	301.52	304.81	301	296.28	300	301.25	300.75	299.05
300.37	305.65	305.25	306.26	306.15	302.62	304.91	300.47	308.21	304.62	302.89	302.05	303.57	306.24	303.52	300.25	301.21	304.7	309.55	303.34	298.85	299.85	301.58	304.66	299.44	302.36	305.09	302.33	305.42	304.14	302.67	303.1	300.67	308.36	296.78	304.74	300.84	302.05	303.41	301.82	305.07	306.98	299.95	307.85	306.7	301.18	303.73	303.11	305.05	306.53
309.82	306.23	300.52	300.7	305.86	306.01	310.47	302.27	302.09	306.22	301.47	305.75	304.27	309.51	308.3	302.95	304.39	300.92	301.38	304.97	305.16	306.01	304.51	299.36	305.78	304.34	307.76	308.06	299.75	301.63	306.42	304.87	305.85	301.4	305.16	303.27	303.96	306.09	302.06	298.9	306.71	301.6	303.61	310	302.22	304.99	306.91	302.92	303.56	309.82
332.98	328.97	326.81	324.34	330.74	327.08	331.95	330.28	327.06	325.57	333.51	328.23	328.19	327.44	329.36	327.23	329.41	330.07	328.98	331.47	325.37	328.7	328.85	333.33	325.07	335.13	329	330.2	325.14	325.72	331.92	329.32	324.08	330.81	332.95	328.01	329.64	323.28	329.93	325.61	333.05	329.63	330.9	326.34	327.69	328.06	327	331	327.31	321.71
301.22	300.79	308.01	303.71	302.25	298.63	302.59	299.44	303.59	301.47	301.54	304.07	303.88	306.53	301.32	303.13	305.62	298.75	305.12	303.58	298.16	303.38	300.31	310.16	304.59	307.02	303.37	306.12	300.23	306.78	304.63	309.2	301.95	304.32	304.52	300.77	302.61	302.69	303.44	303.69	305.08	299.54	301.5	300.83	301.29	303.38	302.84	304.49	303.45	306.43
315.7	313.31	314.46	314.89	313.47	313.21	315.28	313.79	312.5	316.43	312.95	316.28	311.48	314.77	311.74	310.21	314.5	314.68	312.79	313.5	315.42	316.95	316.49	318.12	317.11	314.14	317.24	317.43	314.51	321.53	316.01	316.18	318.89	317.7	315.28	315.87	318.48	311.64	313.84	313.51	315.12	314.34	312.39	312.36	318.61	314.02	315.19	319.93	316.57	311.32
326.14	326.9	329.52	328.02	328	325.57	332.11	325.87	329.8	331.18	331.13	327.49	327.58	327.03	331.58	327.05	330.93	328.08	330.16	323.82	326.28	331.05	324.57	327.26	327.94	325.2	327.04	329.29	332.13	331.62	331.9	325.81	327.29	331.71	336.27	328.51	327.42	322.78	327.98	327.88	331.22	331.83	330.01	328.24	324.26	327.36	325.26	328.86	325.46	323.96
305.27	303.04	302.85	304.73	303.04	307.76	302.44	305.31	300.88	305.32	299.87	302.33	304.27	300.46	300.37	301.35	304.75	304.6	306.68	305.64	302.08	305.5	302.92	305.21	301.79	301.66	302.26	304.57	305.53	302.8	299.65	301.4	304.18	308.48	305.76	308.47	305.92	304.37	305.75	308.43	305.98	301.14	303.89	304.61	301.77	309.06	303.6	304.31	302.33	303.62
302.79	296.33	302.34	306.52	299.93	301.5	303.67	302.58	305.94	305.44	305.53	297.79	305.35	306.34	296.68	296.95	299.72	304.64	299.64	304.33	302.17	299.08	298.62	296.93	299.82	305.65	306.38	301.52	301.28	302.92	299.79	304.55	308.83	300.84	306.13	301.23	299.73	305.62	304.94	305.19	300.12	303.54	298.29	307	299.81	301.76	300.65	299.45	304.39	301.84
303.51	294.96	296.05	302.02	308.42	307.7	298.78	301.4	300.01	301.14	303.02	303.36	306.02	302.94	301.5	304.42	304.48	297.16	301.07	299.34	301.87	304.33	299.49	307	300.44	298.64	306.14	301.78	297.54	301.25	301.08	301.85	300.47	302.35	302.89	303.06	303	302.87	299.89	296.75	300.73	305.36	302.63	306.64	306.69	297.87	304.97	300.95	305.09	304.64
304.07	304.29	305.11	301.48	299.96	304.55	302.96	294.19	301.9	305.46	306.26	300.11	304.06	303.16	299.23	304.37	300.96	302.47	304.98	301.74	304.86	299.94	304.69	304.52	306.72	301.14	299.77	303.39	298.14	302.99	307.04	298.68	301.64	301.33	300.12	301.82	298.89	304.06	297.12	307.93	303.94	307.43	302.82	301.33	304.08	307.28	303.77	305.44	301.11	299.53
306.77	312.29	312.49	310.36	306.5	311.06	308.42	309.34	311.36	311.24	310.91	315.69	313.73	307.58	310.21	314.33	306.27	306.5	313.58	308.07	313.06	311.68	311.44	312.04	306.65	309.76	313.61	311.24	308.96	311.24	308.9	313.32	311.57	310.5	312.73	312.7	309.83	311.39	312.8	313.33	310.99	303.94	310.38	310.57	308.89	315.45	311.38	312.05	309.94	313.41
312.24	308.96	308.28	310.77	314.78	310.2	309.14	309.79	314.41	308	305.63	304.87	305.78	312.04	305.04	305.56	303.7	307.74	309.46	312.67	304.82	304.64	310.83	303.63	310.11	310.66	314.11	310	306.52	305.19	308.24	314.85	315.05	309.85	307.92	314.86	309.33	315.81	310.2	302.05	309.99	308.53	312.07	310.85	309.57	309.79	311.25	308.42	306.48	310.09
311.6	313.63	311.39	313.25	315.97	316.09	312.7	307.51	312.04	314.24	312.37	312.34	313.73	313.37	315.22	313.56	314.08	313.52	317.53	314.98	311.2	312.88	315.49	316.69	316.6	318.23	313.79	313.13	309.36	315.24	320.1	313.85	313.57	317.48	313.31	318.41	308.65	309.48	312.25	312.97	312.18	312.41	317.62	318.07	312.61	310.01	310.57	315.79	313.15	313.78
303.34	300.64	307.56	302.07	304.86	302.02	306.55	304.92	307.29	305.35	308.4	304.18	305.44	305.21	300.95	300.06	304.3	300.6	302.53	300.88	303.36	305.72	303.06	306.24	303.54	307.18	298.88	302.83	307.98	300.4	304.78	301.15	303.2	301.27	300.21	305.92	299.16	300.33	303.45	305.94	308.78	304	302.93	306.19	303.27	304.45	303.73	302.48	300.51	303.48
322.96	326.77	329.53	329.44	328.59	328.74	324.29	329.42	328.94	325.79	325.31	325.29	324.01	322.9	325.12	331.65	324.45	325.56	330.58	328.95	329.13	334.38	326.28	325.59	323.81	326.95	328.44	327.29	326.31	327.94	328.66	321.7	327.45	323.68	329.15	329.31	323.59	329.12	330.49	329.93	328.03	326.75	330	326.28	328.08	328.95	327.38	328.2	328.36	323.4
296.99	294.11	295.51	292.27	295.97	297.01	292.44	290.06	293.97	297.28	295.15	296.39	290.71	295.44	290.9	292.25	291.45	290.62	294.71	289.24	292.07	289.22	291.11	296.15	289.21	293.75	298.73	290.05	292.93	297.82	287.78	291.91	292.95	293.2	297.86	294.52	294.65	291.91	292.5	301.03	298.9	291.58	295.35	295.08	294.96	294.27	294.8	295.28	292.51	294.56
310.79	309.7	317.4	321.22	314.58	314.63	316.38	314.14	319.32	313.35	314.44	318.55	317.8	319.68	320.63	317.12	314.54	316.2	311.38	310.99	312.24	316.64	313.15	319.34	313.9	316.54	322.06	312.56	307.66	317.94	318.55	319.57	313.68	315.51	311.61	311.22	319.2	316.2	311.39	311.96	316.5	311.6	317.19	314.54	313.2	314.94	316.29	315.34	316.2	312.14
305.57	306.82	307.61	307.72	309.35	309.58	302.87	306.54	301.84	308.48	307.16	303.04	304.48	306.58	304.57	308.28	308.25	306.7	310.47	312	309.67	305.87	303.94	310.26	306.06	306.16	304.28	304.6	310.81	307.94	307.78	307.19	311.85	308.06	303.78	300.79	306.85	303.66	309.27	306.78	306.36	305.72	307.65	305.28	305.53	307.16	302.79	311.85	311.89	307.31
311.3	317.07	311.13	315.58	317.11	315.21	316.8	309.61	310.1	311.42	311.83	313.15	311.71	316.89	313.17	314.19	313.32	319.88	316.18	313.95	319.83	310.67	315.82	318.61	314.61	310.71	316.75	311.61	315.52	317.18	315.37	309.49	314.78	310.79	312.79	315.66	318.35	317.06	312.59	315.01	315.48	315.42	310.8	313.57	312.52	311.67	317.51	318.47	312.07	315.72
315.45	314.9	307.77	312.89	316.88	312.45	314.41	310.41	312.86	315.82	311.54	312.73	312.08	314.95	312.32	310.5	307.58	313.27	312.86	310.15	314.36	314.82	312.62	313.82	313.73	312.07	312.68	312.92	310.05	307.25	312.26	311.99	306.76	310.71	313.49	314.9	312.74	313.54	310.63	314.97	313.33	315.45	311.88	316.28	316.63	310.6	312.7	310.3	307.96	312.98
311.42	302.24	311.94	309.9	306.09	306.93	303.15	303.95	302.56	308.17	307.58	302.95	309.97	303.56	304.38	306.64	309.93	309.55	309.37	302.13	305.44	309.34	303.66	309.64	305.86	304.16	305.83	303.87	313.17	299.49	309.39	305.03	304.93	306.4	305.82	309.65	307.42	306.7	306.5	303.94	311.43	308.61	305.3	309.9	311.24	304.4	305.16	305.87	304.95	307.6
294.27	291.26	296.07	297.24	295.41	296.44	299.28	300.8	296.67	290.4	289.65	296.75	299.08	294	294.79	298.08	300.99	297.58	294.34	300.58	291.39	296.97	293.99	299.74	297.24	296.92	299.35	292.38	299.44	298.61	301.48	295.73	297.32	299.4	299.28	296.99	296.48	303.53	295.07	293.76	297.51	300.37	296.74	292.64	302	293.63	295.36	297.46	297.1	293.72
312.92	312.76	314.86	309.59	323.12	316.59	315.81	317.63	313.88	316.09	313.52	316.74	313.21	309.9	315.25	314.16	313.93	318.78	319.54	316.55	316.15	310.96	315.95	317.09	310.73	314.89	314.83	313.59	314.37	315.87	313.99	316.94	317.07	314.87	311.95	313.25	312.49	313.29	308.23	315.62	312.81	311.12	317.86	310.78	315.09	311.59	315.99	319.25	318.17	316.42
296.02	296.61	297.9	299.51	297.17	294.98	296.83	291.12	298.45	296.58	295.94	296.37	293.15	301.16	289.68	301.03	293.38	293.45	295.64	297.29	293.17	299.54	296.04	293.56	294.78	302.62	295.47	295.91	296.5	294.26	295.97	300.59	299.12	295.66	294.05	296.1	298.49	293.11	295.82	299.2	295.8	297.75	296.99	296.93	295.11	298.42	299.37	301.38	300.38	292.7
317.05	315.43	313.87	317.82	322.82	322.36	320.86	312.35	318.47	318.38	312.97	319.48	318.11	313.2	316.44	318.69	318.08	315.5	319.19	317.61	316.22	314.48	317.32	311.46	318.03	319.86	315.55	312.5	315.31	316.23	309.06	318.12	312.11	315.08	314.91	317.65	314.61	316.13	317.71	318.45	317.27	318.02	315.77	319.22	314.15	315.77	313.85	319.92	317.67	317.9
315.99	318.15	314.63	317.57	314.36	312.7	315.34	313.06	308.32	313.7	315.37	315.88	316.99	317.39	310.41	312.25	314.93	315.79	314.74	316.34	307.57	317.11	317.84	310.08	314.28	316.54	314.12	310.28	318.03	315.92	315.46	317.32	311.94	315.28	317.35	310.7	313.77	317.37	313.26	315.2	317.98	317.78	312.83	318.19	310.11	318.89	315.93	314.81	317.49	318.15
305.64	303.59	311.34	306.14	309.05	309.5	305.25	307.28	309.83	305.29	313.13	301.57	306.26	302.31	311.29	308.4	305.67	309.24	307.15	306.45	309.12	303.96	304.58	305.78	304.44	309.08	306.74	304.75	304.37	305.14	306.56	304.5	303.05	311.08	307.13	307.33	305.99	301.84	304.93	311.38	307.07	304.89	308.38	306.89	305.95	307.49	306.11	306.52	308.81	306.14
304.34	305.59	300.76	310.14	301.26	302.54	305.38	307.75	305.25	306.06	297.51	302.24	301.63	304.15	308.94	307.66	305.34	309.7	301.21	300.11	304.66	298.77	298.77	308.05	309.67	304.56	301.57	305.81	305.13	299.97	300.21	301.29	301.7	298.78	301.61	307.36	298.13	300.82	303.41	301.86	307.46	303.68	303.45	307.13	306.26	304.36	300.89	301.76	300.09	303.91
306.68	311.85	309.33	310.02	307.86	311.36	305.36	306.58	311.97	305.1	307.21	314.49	304.62	307.63	305.62	309.77	300.42	306.37	311.05	311.19	311.44	310.09	311.64	308.63	305.24	307.61	309.09	310.39	311.76	312.29	313.86	315.78	305.59	311.6	311.5	308.12	305.36	306.1	305.29	308.01	311.87	310.07	310.99	308.08	305.25	311.85	312.73	306.5	309.26	308.37
311.54	310.67	318.82	321.19	314.59	318.31	314.83	315.63	317.78	314.58	314.31	317.27	307.34	316.81	314.89	314.56	319.61	315.82	315.42	312.05	313.98	313.19	314.06	311.37	317.02	315.4	316.22	314.64	318.81	314.18	317.49	314.37	313.99	322.48	313.51	320.21	313.84	310.63	317.88	315.08	315.94	314.96	317.96	315.1	316.9	311.69	316.06	317.22	319.49	314.78
324.71	316	315.41	316.22	317.96	321.59	315.7	318.41	316.69	318.52	315.74	317.2	319.58	320.51	313.51	316.3	316.64	320.12	317.43	321.31	316.38	319.44	321.41	323.11	319.86	319.21	318.38	319.94	321.64	320.88	320.49	314	317.62	319.42	318.87	317.44	318.64	323.34	319.91	324.08	320.39	320.84	321.8	323.7	315.49	323.42	320.57	314.58	325.22	319.31
305.51	299.08	303.12	308.46	309.15	309.64	305.24	309.28	301.29	302.16	305.05	306.57	302.27	304.91	302.46	303.33	303.98	303.63	313.65	306.64	307.24	306.49	304.7	308.47	302.24	306	304.45	305.16	297.42	302.59	306.67	306.41	310.15	305.84	305.43	302.4	303.44	308.01	305.93	303.8	302.53	305.48	304.71	298.98	305.11	307.59	304.19	301.99	305.23	303.04
327.19	322.95	327.58	327.87	325.23	322.99	328.34	320.72	327.3	328.48	329.75	327.62	326.39	325.62	329.34	325.63	324.3	325.78	324.99	327.42	331.72	320.98	323.45	325.08	326.85	329.55	329.65	324.51	321.67	323.69	320.9	322.72	327.27	326.89	326.12	325.18	329.91	328.19	322.47	322.98	324.54	325.72	323.71	325.51	318.31	324.65	324.39	322.4	324.86	324.77
329.91	329.32	324.35	327.09	324.67	323.08	321.55	329.39	329.94	330.33	325.66	327.99	328.79	325.34	327.52	326.72	332.5	327.77	332.28	327.75	325.96	326.6	326.91	330.51	329.47	323.3	323.18	324.73	322.22	329.83	323.73	332.44	327.76	323.11	332.43	326.2	330.66	332.55	326.41	327.25	326.9	328.87	329.78	324.68	325.93	332.67	328.5	327.04	331.48	326.13
299.15	301.16	296.74	301.8	297.99	303.28	297.07	300.05	297.45	304.17	301.39	296.74	300.85	296.4	299.48	293.83	298.93	297.18	304.04	302.74	300.2	299.01	299.78	296.4	305.24	300.4	300.55	301.11	297.57	302.58	302.25	297.54	298.3	300.57	297.14	300.13	306.56	297.87	300.68	306.12	296.32	298.76	299.17	300.63	297.55	297.5	298.27	300.98	297.59	307.3
305.08	304.19	302.04	307.91	304.77	303.82	305.8	310.08	302.02	303.89	304.89	308.35	305.81	303.57	306.34	308.03	304.54	305.79	300.28	300.44	305.54	302.65	303.69	305.62	307.73	307.72	304.41	303.19	311.02	302.97	306.07	304.59	303.53	308.71	307.04	306.87	305.64	300.34	306.86	296.95	306.09	305.17	304.29	303.17	305.02	308.62	304.12	304.94	303.06	307.06
299.98	295.14	298.73	293.71	296.86	295.47	300.96	301.16	298.03	296.31	297.6	291.99	302.85	293.19	297.19	293.95	297.82	298.56	291.4	295.8	297.08	299.23	299.88	297.35	300.3	298.38	296.46	295.96	297.96	298.3	295.29	297.85	296.55	296.91	293.79	302.69	300.23	297.16	300.32	293.05	295.09	300.96	297	293.92	296.88	299.37	298.51	299.33	297.78	294.35
327.58	324.59	326.43	326.22	324.56	331.23	326.6	324.32	330.24	325.94	332.77	335.53	328.93	330.25	330.87	330.75	324.95	327.73	331.21	333.96	328.05	327.96	329.05	328.69	329.2	328.29	328.31	322.56	331.85	322.55	330.38	329.92	331.24	325.55	329.37	329.82	328.46	324.19	329.25	329.12	327.75	330.18	328.92	326.82	328.74	334.89	323.43	326.71	328.41	328.22
311.77	306.51	311.65	304.65	311.91	315.09	314.05	310.42	302.71	306.33	308.98	316.35	307.07	313.66	309.69	308.8	308.32	307.57	309.72	309.45	305.76	303.29	305.46	305.04	310.18	314.77	308.28	309.7	308.36	309.7	308.9	309.78	309.87	314.29	304.11	312.55	306.36	312.04	313.94	311.91	311.03	314.19	308.71	311.39	308.84	308.19	311.27	311.31	310.62	311.06
296.74	290.82	300.7	295.78	295.06	293.82	295.88	294.2	295.6	300.14	291.24	295.54	301.95	293.94	298.09	296.12	293.15	298.01	299.29	295.65	303.43	293.39	291.92	299.59	297.08	303.06	299.57	292.52	298.5	300.07	294.86	296.39	297.47	293.63	295.15	298.14	298.6	295.36	293.11	299.41	298.75	303.67	297.38	299.2	297.6	302.41	300.95	295.21	293.93	295.52
314.25	317.47	313.4	316.97	313.62	313.05	310.99	317.06	315.24	311.36	314.23	318.22	310.41	320.38	311.18	311.94	315.78	314.09	312.65	322.09	312.82	317.15	313.04	318.44	315.16	310.25	319.86	315.49	316.39	314.81	310.31	315.17	312.62	312.55	319.28	308.92	314.37	318.13	314.21	310.52	318.4	309.27	315.97	310.07	317.02	311.61	318.48	319.69	312.2	316.84
300.39	306.64	300.9	301.26	300.35	306.83	300.08	301.1	300.35	304.38	304.46	303.14	297.91	303.23	300.41	303.83	302.44	298.77	302.39	299.04	299.94	300.7	296.88	297.03	295.48	303.04	298.13	294.01	301.26	300.2	303.32	299.64	297.48	302.87	298.3	305.43	297.18	301.77	305.81	301.36	302.41	301.03	304.73	300.45	295.02	300.13	303.31	306.41	305.21	300.34
294.1	297.3	301	298.93	299.48	298.55	294.61	298.52	296.25	295.73	301.01	293.33	300.6	294.23	297.25	296.44	295.12	298.93	299.7	296.26	295.62	298.5	297.11	298.21	293.89	297.9	301.39	299.61	295.86	296.93	298.43	300.28	289.66	299.53	291.35	295.62	294.86	300.67	297.03	296.28	299.48	298.9	298.99	297.01	298.1	296.92	299.2	298.1	295.4	297.11
317.96	317.74	318.96	321.36	319.8	319.26	314.95	316.46	320.53	316.33	318.03	317.56	316.33	320.89	326.05	318.85	318.82	319.36	314.73	317.73	318.08	322.13	320.36	322.06	318.7	320.63	320.63	318.79	317.53	319.85	318.84	320.66	317.41	320.94	318.33	313.69	318.37	318.76	317.9	318.86	320.37	317.27	322.15	315.9	319.26	322.39	322.48	322.74	320.97	324.56
314.33	311.93	312.81	309.55	312.06	314.18	311.62	305.24	317.41	312.9	314.25	315.52	310.32	313.87	309.11	315.19	312.69	312.02	306.58	316.3	313.47	310.3	311.54	309.73	311.02	306.58	315.28	311.98	308.91	311.21	314.33	310.73	311.05	313.34	315.58	307.25	313.9	310.77	309.1	317.99	310.41	313.53	310.18	309.59	308.19	314.53	312.91	312.84	310.34	314.45
313.91	315.04	316	319.19	316.77	316.76	313.67	317.67	310.87	314.98	314.89	313.28	315.18	317.1	312.95	318.53	313.7	316.24	317.33	314.76	317.55	316.23	318.9	314.44	317.2	314.91	312.93	312.45	314.25	314.24	320.17	313.89	317.98	312.83	316.34	320.77	316.36	316.15	319.24	308.42	316.17	314.89	313.84	317.58	319.69	312.63	319.29	317.2	313.98	315.48
306.05	308.72	303.12	303.09	303.53	305.61	307.26	306.2	301.09	304.02	303.96	304.38	304.56	309.91	301.82	302.08	306.19	303.54	301.21	309.7	299.8	305.22	298.72	295.55	302.26	310.18	304.44	302.85	305.73	304.59	305.78	301.06	302.43	305.34	299.72	304.49	302.43	302.96	305.23	301.44	307.21	305.68	302.01	301.04	307.95	301.25	304.08	304.71	305.58	302.68
331.08	327.07	323.22	329.27	327.67	326.88	324.62	328.77	320.03	330.91	329.31	332.88	322.58	329.69	325.81	331.74	331.3	329.08	325.93	331.54	323.09	330.75	329.46	329.5	328.7	328.01	327.98	322.68	328.42	324.5	328.37	328.04	331.25	324.63	332.26	327.35	325.05	328.58	325.96	329.04	326.48	330.32	327.66	329.43	328.55	325.31	324.94	323.25	334.83	327.38
302.67	303.25	302.15	302.68	300.19	298.1	302.45	306.57	306.61	304.34	305.58	300.44	303.34	300.16	301.24	304.04	307.16	300.21	307.88	300.63	304.18	305.13	304.38	301.6	303.61	307.58	300.35	308.68	305.01	304.01	302.93	305.68	302.87	299.93	306.63	305.32	301.61	304	306.51	303.8	303.42	298.78	305.27	304.9	304.46	298.57	304.81	303.87	297.29	306.29
318.14	318.15	312.49	319.31	313.48	313.15	313.05	310.6	306.73	312.21	311.55	319.73	311.96	319.35	318.05	312.66	315.81	317.88	315.88	314.85	312.46	319.07	312.45	310.75	320.84	315.59	315.4	315.73	312.47	314.43	313.29	312.64	312.08	314.18	313.58	314.87	316.93	311.22	319.01	311.13	315.92	314.4	314.43	314.56	315.78	317.69	312.07	316.03	317.41	314.1
298.79	304.04	307.54	308.26	303.29	308.2	310.83	306.35	304.02	309.1	304.41	296	301.62	301.67	302.58	300.69	309.25	306.77	306.94	307.45	311.64	303.95	300.21	306.74	303.61	303.31	306.34	307.52	303.54	306.38	305.51	306.15	304.1	311.19	304.7	306.13	303.99	305.51	306.13	305.46	301.26	305.26	309.77	299.61	302.62	310.63	303.6	302.19	304.44	307.19
311.37	309.22	310.58	313.47	317.54	317.57	315.21	309.24	311.2	312.99	309.92	313.18	311.71	314.49	316.17	315	313.21	311.06	314.19	311.98	311.35	312.89	314.75	307.77	311.92	313.81	316.87	310.81	309.59	313.6	315.89	313.75	312.78	306.82	308.19	306.48	314.69	315.68	312.05	312.61	313.29	310.26	318.24	309.08	314.87	312	312.06	318.59	313.36	308.87
315.25	312.6	312.35	309.94	310.09	313.31	312.58	314.92	314.12	309.18	314.68	315.85	315.88	315.31	315.04	314.33	311.66	317	315.12	309.88	317.75	313.22	313.72	310.99	314.88	311.92	313.86	308.98	313.2	316.77	311.52	308.52	314.46	320.03	315.14	317.78	313.94	313.43	311.67	316.41	315.17	314.14	314.6	311.25	314.01	309.38	313.68	316.52	314.22	316
309.3	308.61	303.55	304.64	302.65	308.67	311.02	305.98	309.15	307.23	307.56	306.28	302.54	302.87	306.95	308.55	305.24	306.39	306.11	305.83	306.55	308.29	301.82	308.48	308.51	302.92	302.33	307.13	307.44	309.74	308.47	308.76	303.98	305.92	311.31	305.41	309.78	306.25	302.55	304.61	302.24	301.03	304.28	302.84	304.64	302.05	308.38	302.65	307.14	306.33
291.12	297.5	294.13	294.44	292.46	297.25	294.08	292.75	294.1	293.55	297.44	301.19	297.66	297.79	295.94	293.74	294.37	295.68	290.49	294.88	296.01	293.72	294.83	293.82	295.54	296.19	289.49	294.91	295.43	296.06	296.91	295.85	298.22	295.28	292.25	296.43	299.24	295.05	294.57	298.13	294.22	291.13	292.28	294.58	297.64	290.46	291.3	293.98	297.62	293.22
316.71	319.4	316.93	318.44	322.08	315.2	315.17	318.71	316.28	324.07	312.81	320.25	318.27	321.41	321.45	322.26	321.3	319.73	316.13	318.4	319.28	321.35	314.04	323.57	316.23	322.16	312.36	320.85	321.65	316.44	320.04	315.92	313.82	320.44	314.52	319.2	318.36	321.21	321.56	322.72	316.66	317.9	321.89	322.81	316.69	315.41	314.91	324.11	323.1	321.76
313.86	317.85	312.83	311.79	312.97	316.53	312.23	314.73	316.85	314.57	310.51	314.13	313.52	315.61	317.25	315.33	318.84	312.17	314.83	315.69	320.37	314.91	315.11	313.32	319.43	311.8	315.78	314.82	313.99	317.06	323.53	314.77	316.66	312.84	314.24	315.12	313.89	317.75	314.81	313.49	314.99	315.8	313.38	315	317.02	311.63	314.08	316.02	313.33	317.49
314.02	315.54	322.3	312.48	314.9	311.42	311.38	311.64	310.7	313.22	318.23	308.96	314.37	309.59	312.07	313.1	317.66	311.86	315.46	316.28	311.07	312.23	313.14	313.93	313.47	317.11	314.97	312.52	318.92	315.29	310.42	315.28	315.75	315.3	321.2	309.22	314.34	315.26	314.35	316.4	312.56	316.19	308.93	314.06	316.02	312.68	314.22	312.22	311.42	316.04
310.71	316.4	310.34	310.25	308.91	316.32	311.65	310.89	313.92	308.5	307.92	312.47	310.16	312.16	310.27	312.63	312.83	312.26	315.25	310.11	312.42	314.11	312.09	310.87	309.14	311.08	309.89	313.22	312.33	305.89	309.59	307.43	307.47	313.56	311.73	306.03	314.69	312.6	319.51	309.98	316.38	311.1	311.95	309.19	312.3	314.17	313.41	309.58	303.63	307.52
324.27	327.28	327.17	322.71	327.04	326.65	326.7	327.53	327.75	328.9	330.08	327.65	329.55	320.35	329.92	329.24	329.16	332.07	326.94	325.49	326.05	323.91	326.02	325.72	322.71	325.5	330.55	330.75	326.33	329.45	327.89	328.97	326.78	326.72	324.81	322.52	328.22	330.88	332.16	326.4	327.47	329.86	322.68	330.72	326.14	327.02	330.72	322.71	325.28	328.75
300.65	301.32	299.72	302.62	301.81	301.04	302.64	300.44	302.53	298.84	294.41	302.78	299.56	303.97	301.02	304.41	300.74	301.51	299.46	307.18	297.09	300.52	306.58	302.8	299.52	300.74	301.6	304.77	307.11	306.48	298	303.2	302.31	309.05	302.87	304.7	304.63	303.9	298.01	298.31	306.31	301.35	301.17	302.75	303.96	301.43	300.24	304.24	306.37	302.2
307.54	308.1	312.92	309.24	305.15	309.6	307.58	309.89	307.62	306.13	305.65	302.89	311.03	310.55	308.64	302.73	309.36	305.71	311.31	309.71	306.74	306.59	307.1	309.16	302.87	301.76	311.63	310.42	307.12	304.58	297.6	303.01	304.9	308.34	307.93	304.97	307.74	305.68	308	305.62	300.37	303.73	307.32	307.14	302.92	305.96	308.13	310.18	302.61	304.54
310.62	315.13	316.57	306.97	316.14	313.33	310.07	311.05	309.42	306.86	310.06	315.52	310.2	315.19	321.03	313.43	312.16	313.5	309.46	307.58	315.1	310.42	310.56	309.9	315.5	313.19	310.07	310.32	311.96	312.94	313.54	310.11	311.11	314.42	312.3	311.5	313.58	312.98	315.17	310.83	313.35	320.36	314.28	311.77	310.3	315.77	314.9	308.11	313.91	312.47
300.75	305.88	303.64	299.75	299.89	303.49	301.25	300.31	299.76	302.99	300.18	298.25	299.86	299.69	297.02	303.91	305.68	299.63	299.2	298.19	305.24	299.81	298.19	301.61	297.29	302.52	299.01	298.98	302.88	303.1	300.1	295.38	299.63	301.45	299.35	303.4	301.3	301.3	295.85	298.99	301.36	304.13	299.21	298.85	296.95	300.26	295.84	294.03	298.19	294.77
301.91	303.75	306.12	305.98	301.22	305.95	308.37	311.29	305.23	304.28	306.27	308.16	305.75	307.01	312.16	307.47	300.97	306.13	306.1	305.31	300.77	307.07	308.55	304.98	304.94	310.44	310.12	309.78	306.93	309.98	309.85	309.76	306.24	308.04	302.92	305.84	304.29	310.44	303.16	301.43	304.42	307.84	306.75	305.72	306.3	302.8	308.34	306.24	302.25	309.19
324.73	328.04	326.47	327.69	328.11	320.72	327.85	330.64	325.57	327.99	327.93	324.34	327.55	328.4	323.22	320.01	325.35	327.8	326.19	324.19	323.27	332.23	330.65	331.1	328.95	329.61	323.22	325.15	324.26	328.62	330.65	327.48	330.7	324.51	321.84	323.99	328.14	328.75	328.35	326.88	332.33	322.36	325.27	327.07	325.51	328.26	327.55	326.58	324.35	326.45
312.82	313.38	310.32	313.01	311.57	313.69	308.87	314.85	314.99	311.03	313.27	312.37	312.17	311.96	311.67	311.21	311.45	309.6	315.46	309.55	316.94	313.2	316.22	311.01	310.55	308.76	315.37	312.82	316.09	313.18	314.4	311.08	305.97	318.88	315.42	311.13	315.55	311.74	312.16	314.05	309.78	314.26	310.12	317.61	314.13	314.78	314.57	314.31	312.66	314.92
305.35	307.33	306.84	303.68	304.98	296.46	301.36	298.05	302.51	307.24	297.19	303.05	301.51	309.01	297.43	302.08	307.17	298.51	305.51	304.6	304.76	305.08	302.44	298.9	300.9	303.39	303.75	307.59	301.32	303.46	305.73	305.82	305.5	298.48	302.98	304.56	304.37	303.43	305.92	302.62	305.14	301.23	302.01	306.56	305.16	301.34	306.03	299.69	304.94	299.91
304.66	308.42	309.01	308.64	307.16	307.86	308.46	301.83	302.52	302.7	303.45	304.31	306.1	300.95	308.66	303.07	309.18	302.93	308.77	309.7	300.84	304.59	302.98	302.21	306.35	305.57	305.75	303.85	302.87	303.5	308.33	304.61	308.26	307.76	297.68	305.81	309.31	308.37	306.13	306.46	304.21	307.28	305.72	301.25	304.5	302.6	305.31	304.78	301.12	303.08
314.5	313.66	315.17	316.33	315.89	317.15	313.26	308.37	317.41	313.15	317.82	312.11	313.89	313.86	305.98	312.29	319.21	313.22	314.85	314.61	316.05	317.69	312.62	315.82	316.69	313.79	314.26	313.29	314.82	319.76	318.04	314.2	312.76	319.8	310.93	314.96	314.62	311.88	314.45	316.45	314.4	318.32	312.38	313.27	316.22	314.03	312.39	309.33	306.73	313
302.83	304.74	308.6	303.77	306.45	304.95	305.98	303.25	303.11	306.58	307.24	306.81	306.41	303.52	305.59	308.62	306	300.72	305.6	303.44	302.17	306.88	298.44	307.6	306.88	310.77	306.79	305.01	306.26	306.55	301.84	306.15	308.97	305.83	300.98	306.76	307.56	307.17	303.4	305.76	303.97	305.17	309.72	304.62	308.66	302.9	305.63	303.88	309.65	304.46
315.15	311.43	312.06	316.09	322.31	317.94	317.77	314.68	317.45	313.39	315.6	314.06	314.55	312.59	314.17	313.35	312.56	317.75	315.27	314.18	315.92	313.88	316.83	318.86	315.62	317.96	312.16	309.95	313.6	314.69	312.4	311.39	312.3	314.89	316.68	315.45	314.97	318.35	313.82	317.99	313.37	315.81	317.07	316.77	311.84	315.07	313.95	313.89	315.84	317.1
303.54	304.23	299.4	309.06	301.89	300.07	301.5	305.38	302.16	307.03	308.49	298.64	306.37	300.72	306.21	305.38	306.16	299.69	302.25	304.47	301	307.66	301.9	306.82	298.28	309.64	303.91	304.76	299.24	308.29	311	307.93	305.06	300.72	307.33	311.48	303.28	308.58	305.7	310.43	306.62	303.18	302.58	299.26	304.87	307.33	305.99	302.66	306.33	304.16
296.82	296.51	301.9	301.42	299.43	304.61	305.5	299.5	302.78	296.63	301.36	303.22	293.34	302.68	301.94	301.28	298.62	304.38	294.56	299.8	298.3	300.83	298.7	305.28	301.14	303.17	301.83	297.46	304.19	301.42	296.56	298.81	296.19	298.57	298.64	299.56	297.72	299.67	296.11	297.08	298.03	301.53	302.63	300.54	299.1	301.6	301.37	296.96	301.84	299.36
317.55	316.62	314.72	318.77	311.26	317.38	314.46	314.03	315.31	315.72	316.78	313.74	314.03	314.69	314.43	317.67	309.82	313.06	321.17	317.26	314.64	316.99	310.67	313.45	312.8	316.25	314.33	312.89	314.7	311.68	319.76	314.13	315.95	314.75	313.66	316.87	316.48	316.05	319.19	313.33	317.83	314.81	315.31	317.41	314.4	315.41	319.84	315.33	319.08	320.11
311.29	318.51	315.93	315.78	316	317.46	315.61	314.28	319.87	309.49	316.23	313.47	313.7	315.4	318.66	316.76	310.8	313.53	310.26	315.4	316.98	316.79	319.2	318.26	313.97	313.69	315.51	314.98	312.13	314.19	312.34	316.27	314.76	312.07	312.06	312.32	319.29	320.28	312.6	309.25	315.11	315.86	316.65	317.12	314.02	316.91	311.44	314.33	313.97	312.19
299.77	302.11	299.03	305.3	301.27	305.31	305.48	305.83	303.19	299.06	298.91	301.58	300.64	304.2	305.03	299.32	301.14	303.37	301.01	303.24	305.05	301.75	305.22	301.01	306.67	302.38	300.5	301.14	301.25	304	309.88	300.45	303.86	299.54	301.09	304.56	305.27	299.71	301.96	301.08	303.8	306.03	306.93	301.26	300.29	301.85	298.12	300.67	305.08	297.87
314.08	317.3	315.36	315.88	315.38	316.92	313.66	314.51	312.79	313.19	309.41	315.31	312.42	314.7	313.99	308.19	313.55	315.22	314.9	310.49	309.46	312.72	315.95	312.05	312.34	315.86	315.36	314.78	309.67	314.89	314.86	315.75	316.44	312.07	316.23	312.19	314.93	318.06	311.07	315.49	309.34	319.01	311.12	311.96	310.05	311.59	316.99	313.25	316.84	307.27
320.55	310.31	314.51	311.25	314.59	316.28	313.03	313.61	314.97	317.96	316.84	313.48	315.88	311.77	317.4	318.92	320.64	312.81	317.18	317.29	313.7	317.19	314.97	315.5	310.99	311.74	314.01	320.14	316.33	314.46	310.7	315.08	313.15	314.02	316.81	313.53	315.48	315.74	314.98	312.72	314.68	310.51	311.76	310.23	313.77	308.22	315.11	319.61	316.63	318.08
312.44	312.68	314.69	312.17	311.71	315.32	315.24	310.98	317.39	315.66	314.65	312.14	311.46	313.62	315.4	315.2	312.22	315.69	308.39	313.72	313.31	311.13	308.54	316.82	318.48	314.85	311.33	314.38	304.89	312.05	311.78	313.15	310.9	317.4	317.39	313.08	311.34	314.23	317.01	308.4	314.64	309.27	309.89	318.31	310.3	316.04	307.75	316.9	317.25	318.27
290.36	295.2	298.55	294.02	290.93	290.51	294.27	300.71	298.96	292.87	294.38	294.76	297.68	294.76	295.59	295.96	299.64	301.3	292.93	292.01	296.81	297.69	298.97	297.99	295.14	299.59	296.4	293.81	297.58	294.89	290.55	293.96	294.02	298.1	297.09	292.48	292.28	290.89	291.2	292.91	293.6	297.93	290.82	297.58	299.87	290.4	293.69	294.7	294.54	297.5
312.01	312.56	309.94	312.47	311.16	308.74	317.22	317.21	308.33	309.16	310.22	308.33	310.85	301.72	312.15	309.17	305.13	306.18	313.23	310.55	308.93	311.88	310.37	314.81	311.3	313.88	315.26	308.21	309.56	311.73	314.26	309.49	313.76	313.03	308.03	314.09	311.74	317.51	314.34	305.13	312.3	309.06	312.91	304.6	312.85	313.48	312.82	307.43	314.24	309.72
317.8	316.54	314.82	316.66	314.24	315.5	319.97	315.18	319.26	318.62	321.51	321.47	317.08	319.41	312.03	313.57	318.16	314.71	322.22	320.24	316.14	314.63	315.41	323.02	311.33	321.47	320.7	313.95	315.14	316.24	317.18	313.3	312	317.6	316.53	316.32	316.82	318.98	320.53	313.8	316.24	317.68	315.04	322.21	322	319.25	316.77	316.53	318.98	317.01
320.95	325.68	324.71	323.21	330.85	319.41	326.6	330.05	324.85	325.31	325.71	324.5	328.37	319.87	327.08	329	324.28	323.61	327.94	322.66	324.99	331.24	324.84	324.18	330.98	324.72	330.85	330.82	328.9	327.7	321.86	327.36	329.22	324.02	324.22	323.95	327.12	328.46	330.3	328.48	325.33	324.27	328.22	324.27	327.25	323.73	329.81	323.12	324.28	329.53
303.87	301.51	300.86	306.82	306.53	301.49	304.48	302.04	309.27	295.97	301.8	301.22	304.43	305.65	304.31	307.11	301.7	306.31	305.76	305.24	303	298.85	301.78	303.16	303.41	306.01	302.66	304.82	302.05	305.33	302.2	301.56	302.65	307.67	300.08	308	306.54	303.28	302.45	303.36	301.96	300.7	301.55	302.33	305.75	305.06	299.65	302.8	304.54	302.85
313.21	313.79	308.21	316.08	315.84	315.67	312.37	313.26	318.61	317.18	321.23	317.38	314.38	314.16	312.26	311.45	314.39	313.26	313.18	316.69	316.68	318.4	317.63	310.87	314.32	315.98	313.84	317.02	314.7	319.11	320.86	311.06	317.42	320.42	310.23	316.07	313.25	318.12	315.41	320.59	318.16	311.49	313.8	322.09	320.69	312.91	313.19	319.01	316.56	313.88
320.9	318.97	323.95	315.14	319.46	321.26	313.1	318.91	312.61	322.64	316.62	321.54	316.81	320.08	324.15	322.6	321.33	317.44	316.35	318.85	321.88	318.91	316.86	317.24	317.56	319.13	319.94	317.29	319.14	324.03	318.57	321.38	321.9	321.17	318.72	319.21	318.29	318.38	320.97	320.2	315.23	322.99	321.67	319.25	321.27	313.3	327.14	318.67	323.79	314.1
316.59	316.09	317.15	314.06	309.67	318.56	315.12	309.72	314.82	317.2	315.76	319.67	319.6	311.77	314.07	319.5	317.31	312.1	315.59	320.04	314.29	313.15	310.91	314.61	317.19	314.13	314.22	314.79	321.67	313.38	312.94	315.82	315.1	314.25	316.95	316.86	310	318.03	313.08	315.57	319.03	311.58	316.12	316.09	311.37	313.05	313.09	315.07	312.83	324.55
315.75	320.07	318.6	321.17	321.14	317.37	321.08	312.12	311.35	321.41	314.82	317.66	316.6	316.37	319.24	326.07	312.74	315.87	316.65	320.17	315.63	314.39	317.99	315.83	317.57	320.01	323.36	319.56	318.76	318.52	319.05	317.65	315.62	319.93	317.62	317.98	319.59	316.55	312.39	315.87	317.89	312.43	315.21	316.83	318.17	319.31	319.5	320.29	317.45	315.81
303.48	302.55	304.01	304.14	304.84	304.03	299.58	302.09	306.42	295.63	299.99	306.68	303.43	299.64	299.61	303.83	300.11	306.98	303.14	303.74	300.31	304.43	298.73	304.62	301.98	299.22	300.43	301.9	300.95	301.51	300.01	298.23	302.83	301.29	305.64	303.82	303.12	304.87	298.64	303.16	302.34	299.81	294.38	300.36	304.25	306.47	301.54	307.64	308.65	300.03
319.15	320.26	316.82	318.06	322.38	317.82	316.56	322.06	311.75	319.97	319.78	316.16	318.88	322.97	320.05	319.65	314.14	322.71	317.17	318.86	312.73	320.76	316.46	321.3	319.87	328.65	315.47	317.55	314.9	318.65	320.12	315.84	320.36	317.64	316.12	318.98	318.41	323.33	323.77	320.58	317.28	320.91	319.31	316.8	313.64	323.5	314.5	314.1	319.31	315.24
313.97	318.52	315.91	319.45	315.5	314.8	316.73	315.18	319.63	317.5	314.84	310.9	317.9	316.43	321.87	317.98	314.83	317.31	319.97	313.35	315.79	315.76	312.69	314.1	315.4	318.2	317.34	317.7	321.19	323.54	316.15	314.84	319.75	317.13	321.88	315.57	316.99	317.43	315.61	325.52	316.61	321.6	319.98	314.03	316.17	321.77	317.12	315.67	320.4	318.26
317.06	311.16	311.35	312.16	321.97	316.49	307.78	312.36	315.22	315.11	315.29	314.4	313.14	314.47	308.22	309.94	313.83	312.13	318.1	312.58	313.72	315.55	313.41	316.22	309.48	309.82	312.46	317.58	311	314.28	313.88	313.29	304.88	316.93	310.95	310.35	308.47	310.36	311.14	308.57	314.6	314.51	312.5	308.93	316.09	311.17	317.2	312.01	308.86	314.19
315.34	315.08	314.09	316.28	315.02	317.09	309.69	316.44	311.51	318.02	312.29	320.83	320.36	310.85	314.36	316.79	319.77	315.14	317.07	319.03	316.59	319.22	314.32	316.06	312.21	314.32	315.42	314.55	316.13	316.98	312.88	315.33	310.8	317.39	315.83	318.44	317.61	312.74	312.08	316.04	318.47	313.51	317.56	317.16	317.47	312.03	319.76	314.61	318.59	322.52
314.43	310.59	313.49	312.68	308.69	315.75	313.39	309.31	308.67	311.83	309.89	310.37	309.93	312.95	312.4	313.96	315.73	316.23	310.32	316.05	312.25	307.63	311.96	314.46	317.72	316.16	308.94	313.02	312.28	314.24	309.3	313.1	310.26	311.78	312.24	317.24	312.15	312.49	309.88	312.15	314.4	310.72	306.13	307.8	311.77	313.63	310.71	312.82	311.18	310.76
326.79	331.23	329.54	326.88	331.57	327.85	325.79	327.72	323.81	326.29	328.72	326.59	325.53	329.38	326.41	328.35	322.44	327.32	328.15	329.16	326.4	327.21	326.71	327.44	328.01	325.49	324.63	322.87	328.24	324.1	325.73	326.69	326.06	323.62	331.75	328.29	322.97	329.34	330.54	330.94	330.2	324.13	330.23	327.8	326.45	326.5	327.82	327.94	328.94	321.8
310.65	312.74	316.72	314.69	320.42	318.14	311.79	316.66	313.37	314.94	318.84	312	312.45	311.87	322.05	314.35	313.4	315.68	315.58	311.39	310.32	312.42	315.77	314.49	312.7	318.32	314.41	315.83	317.86	310.97	313.64	314.77	314.24	314.79	313.17	319.37	315.19	316.9	317.01	315.4	316.43	315.26	317.28	312.38	317.98	315.97	315.31	310.55	319.4	317.21
318.83	316.12	312.49	323.81	320.23	316.47	315.45	316.34	320.93	322.6	312.48	320.21	323.47	315.36	319.26	310.46	320.28	312.9	315.98	315.39	316.01	318.61	319.77	318.04	317.75	322.28	320.44	318.86	319.71	318.37	319.67	319.95	324.68	320.02	317.04	319.89	315.85	322.82	319.76	315.74	319.97	315.8	318.39	322.49	316.92	319.9	312.51	317.09	322.7	317.58
306.42	302.49	303.83	305.12	307.35	304.9	305.38	303.79	309.69	302.55	305.61	303.73	306.23	302.47	301.12	305.07	304.22	311.01	305.7	307.43	308.6	302.56	310.7	302.47	297.06	307.48	306.63	306.07	305.2	313.21	303.67	305.03	305.9	306.99	303.39	308.09	305.78	301.92	299.28	309.77	305.33	310.66	303.93	304.37	306.81	305.58	307.63	305.12	300.96	308.21
293.85	297.48	292.41	295.72	300.57	294.28	292.78	303.03	294.27	293.37	291.4	290.97	293.92	294.86	297.45	293.73	295.6	296.66	299.94	298.46	294.46	295.69	292.43	291.3	296.21	294.81	293.96	293.63	297.63	295.08	295.12	291.02	294.55	295.43	296.97	292.58	292.75	292.31	290.34	296.63	290.75	294.81	297.04	295	298.24	293.44	296.2	296.54	292.29	294.06
295.03	300.01	292.8	296.11	288.84	295.03	294.96	295.42	293.75	300.74	296.61	291.13	292.88	292.42	293.45	302.31	293.69	294.54	290.26	294.59	295.53	301.07	293.29	300.67	294.04	295.61	296.64	294.83	296.78	295.48	295.27	296.75	297.16	292.01	297.25	297.68	293.12	298.02	293.7	298.26	298.93	295.9	297.15	288.95	291.76	289.32	294.54	292.74	297.46	301.56
307.23	300.57	306.39	303.37	304.06	301.01	308.47	304.15	304.38	302.69	302.92	308.41	299.3	300.86	304.77	302.9	295.45	298.46	299.33	299.16	306.23	304.59	300.73	307.52	299.97	308.41	297.55	304.96	301.84	299.57	300.13	303.95	302.42	302.88	305.05	303.86	304.39	301.65	306.23	299.14	301.51	297.5	304	302.69	301.76	304.06	299.15	299.24	304.13	307.82
296.68	296.19	298.54	297.94	296.7	296.64	292.28	294.51	291.13	295.22	295.95	297.62	299.56	299.57	299.39	296.21	300.73	300.33	297.18	300.16	296.82	297.06	297.2	302.25	296.9	295.12	297.43	293.84	297.24	296.29	298.81	295.47	299.39	292.84	295	299.85	296.67	301.14	295.07	298.83	297.15	295.29	297.23	297.4	295.07	298.9	298.76	298.51	294.83	296
305.32	300.08	302.07	299.19	303.02	301.92	299.88	303.46	300.43	309.59	305.79	302.13	297.68	301.19	304.39	295.28	302.67	304.89	302.21	307.11	301.51	303.35	306.46	300.22	304.27	302.01	305.12	305.7	301.61	302.93	305.59	302.58	303.42	305.77	301.85	305.12	302.46	302.13	304	301.78	302.52	303.19	300.27	298.26	301.21	306.35	303.68	301.09	300.75	305.57
309.93	308.08	308.15	306.51	310.55	310.71	306.38	307.21	306.55	310.99	312.76	307.83	313.47	309.15	306.83	308.02	312.07	308.75	309.42	310.7	310.94	314.42	303.44	308.73	310.98	308.93	312.42	309.45	310.11	312.57	309.36	311.05	305.94	308.31	311.8	309.57	307.21	310.32	305.02	306.06	307.35	312.58	311.92	308.97	309.43	307.1	308.51	305.55	310.32	313.8
315.08	314.11	313.66	319.5	316.41	313.74	316.21	310.65	316.16	314.34	316.47	317.14	316.38	313.95	318.38	318.26	314.46	315.43	315.44	319.51	317.09	319.45	316.88	319.78	307.9	319.09	313.6	314.64	316.78	320.56	317.7	312.69	315.65	313.45	310.14	310.16	315.22	316.03	320.31	314.87	317.38	315.24	316.83	317.73	315.72	312.6	312.85	314.69	312.68	309.96
307.13	304.49	308.86	304.53	307.21	302.98	304.32	307.45	306.6	306.93	313.74	307.61	306.39	308.62	311.18	311.83	311.31	306.51	303.35	298.2	299.05	307.69	309.04	303.57	308.64	305.39	304.96	310.45	308.28	306.79	310.91	304.82	310.03	311.22	307.92	311.41	306.6	310.41	312.29	306.06	310.83	308	301.59	307.57	306.69	300.27	307.17	299.23	309.29	308.48
314.92	317.07	319.21	318.82	310.43	311.23	314.17	315.04	310.11	313.52	319.11	312.92	315.35	316.5	309.44	313.18	316.01	315.36	312.77	317.41	312.7	311.31	312.56	316.57	318.47	313.76	315.14	318.48	315.68	316.04	312.26	318.23	309.97	313.09	316.35	311.83	315.58	315.66	317.08	315.07	312.57	313.76	316	313.07	315.56	317.11	310.37	317.96	316.43	313.32
309.08	299.7	306.53	302.11	305.38	302.17	305.82	305.42	304.25	305.5	304.23	303.39	307.97	307.48	304.42	301.81	306.94	306	307.21	305.02	304.25	306.91	303.35	309.08	301.56	310	308.92	303.1	304.84	303.57	306.63	303.65	310.87	310.44	302.16	305.62	307.68	307.41	302.53	307.03	305.25	306.1	306.32	302.78	306.85	307.94	305.72	307.14	308.1	307.22
309.84	306.74	308.16	307.24	308.77	309.24	313.36	314.89	304.23	308.8	313.06	307.31	309.02	309.38	307.47	308.49	309.06	309.82	310.65	305.92	311.12	305.16	307.49	308.33	305.46	309.33	306.15	305.85	307.96	306.13	307.39	311.6	307.94	307.41	312.08	309.6	309.78	305.94	311.72	310.15	307.97	311.03	309.51	306.85	304.58	310.21	308.04	314.88	306.31	304.49
306.63	297.57	301.61	306.32	303.34	310.8	311.03	302.99	307.92	311.54	312.18	310.01	302.97	301.77	306.62	306.46	303.35	307.61	307.48	305.82	306.07	304.48	309.81	309.21	307.83	306.93	304.74	312.99	304.26	305.97	298.93	309.68	308.15	304.49	308.58	307.37	305.4	309.61	311.3	304.06	307.56	303.75	305.4	305.98	308.45	303.85	305.51	303.23	306.97	304.73
294	294.88	297.03	301.7	295.5	299.62	294.16	292.13	292.73	295.49	294.4	301.89	298.21	291.31	293.3	291.45	293.23	291.71	295.06	294.22	293.42	292.15	292.59	291.98	296.29	291.51	288.76	299.31	292.79	299.41	292.37	297.61	292.68	295.94	297.75	294.95	296.21	296.29	297.48	295.21	298.75	295.51	293.81	293.99	294.6	299.9	289.41	297.96	299.47	294.69
324.36	322.38	324.82	322.6	324.43	320.74	325.16	323.84	327.55	323.82	329.96	327.52	324.68	329.24	332.5	322.58	326.73	320.48	329.37	325.18	323.23	326.39	323.77	324.73	322.59	323.91	322.87	319.77	329.3	322.59	323.21	319.89	330.4	322.05	326.89	324.32	322.86	323.8	323.96	329.44	323.79	323.72	329.8	329.65	328.42	321.3	324.37	326.65	326.69	322.9
327.4	333.4	327.76	326.29	320.69	326.51	325.64	327.67	327.56	329.09	331.58	328.76	329.83	332.37	325.22	332.04	329.88	324.69	327.7	328.11	325.56	333.55	324.72	322.46	325.36	327.04	323.67	324.52	326.63	327.16	327.85	325.18	326.56	332.5	331.57	326.96	324.93	334.94	321.09	332.44	328.33	330.09	328.06	328	329.38	324.83	330.4	328.84	328.13	329.62
312.79	312.92	315.75	315.5	318.94	312.64	315.23	313.78	318.22	314.21	311.28	313.2	314.2	316.09	311.95	309.35	316.84	318.78	315.21	312.54	313.73	310.03	320.23	312.97	314.93	311.66	313.28	314.88	313.83	313.95	315.86	313.52	315.08	317.56	312.16	313.75	308.39	316.05	318.47	313.99	314.66	316.37	314.4	310.73	311.55	311.25	315.77	313.51	314.08	315.23
328.67	328.81	331.1	325.78	324.77	324.48	326.58	328.89	335.56	331.53	330.96	331.08	322.32	323.56	331.51	325.04	326.25	329.85	329.8	327.31	329.34	323.81	325.17	328.5	328.83	328.45	323.73	328.07	325.99	326.35	329.94	331.08	321.25	324.92	323.97	323.75	330.76	324.19	329.29	327.19	328.04	330.85	329.99	326.33	323.93	329.18	327.64	327.44	324.29	324.47
325.88	326.92	326.92	329.74	327.36	324.78	326.25	328.37	326.13	329.57	327.66	324	324.65	325.92	330.13	327.25	327.15	324.28	329.59	317.95	323.65	323.86	320.87	322.25	324.71	321.92	325.32	326.36	324.62	326.09	327.26	324.14	326.05	325.28	323.28	323.57	330.66	324.6	325.12	331.35	322.34	328.34	325.55	326.76	326.85	325.28	321.95	326.55	326.31	328.59
299.03	305.84	305.12	303.9	302.1	302.69	301.22	307.76	304.39	301.9	304.26	307.58	303.6	301.02	302.14	304.2	302.12	298.28	305.13	303.96	304.52	297.9	305.69	300.06	304.09	295.37	304.15	301.82	302.23	303.05	304.05	308	302.4	306.05	302.47	307.09	300	302.42	303.81	303.07	305.77	303.97	304.87	298.52	300.02	308.19	304.21	302.49	306.83	306.03
308.82	303.03	307.48	309.66	307.84	304.38	305.46	304.94	304.45	307.25	304.3	307.04	310.43	306.63	304.45	308.15	309.32	308.53	310.86	306.39	306.09	313.66	306.44	308.06	309.6	302.98	310.83	304.25	311.7	310.64	310.41	309.73	307.81	305.63	304.89	307.97	304.5	306.25	308.58	301.96	305.89	308.47	303.13	309.37	310.8	306.28	303.47	306.07	309.41	307.24
316.38	313.49	318.44	314.21	316.18	312.9	315.63	314.14	316.9	315.93	318.8	312.43	315.65	318.78	311.66	312.66	319.57	310.69	311.24	313.15	317.14	317.29	315.45	310.83	312.04	312.14	313.75	319.16	318.76	320.09	309.08	315.11	316.73	311.87	313.01	318.55	318.27	316.54	314.82	317.04	316.2	311.7	313.82	315.3	313.47	311.16	310.77	315.28	316.27	315.07
308.12	304.71	302.57	302.35	300.47	302.25	301.34	303.52	301.92	303.25	306.21	299.65	304.65	301.62	309.3	301.48	302.18	302.72	303.12	305.59	304.24	299.61	298.95	300.05	295.89	301.95	307.38	303.76	299.92	309.8	303.81	301.41	306.77	304.85	307.9	299.52	302.47	301.1	303.87	303.54	304.15	301.74	303.28	303.06	304.25	309.07	301.21	308.55	305.71	308.68
324.79	318.42	318.67	317.07	318.96	316.6	320.76	320.73	314.67	321.03	318.25	318.34	320.99	320.84	319.03	320.13	313.82	323.2	314.82	319.65	320.73	317.4	320.87	321.69	318.49	314.16	313.6	318.19	322.4	315.7	320.7	321.61	320.19	315.33	321.63	320.72	316.19	320.18	319.3	317.06	319.87	319.69	321.41	319.09	314.65	318.25	322.53	318.31	314.69	315.68
299.69	298.55	300.34	297.64	293.47	304.64	299.88	294.45	295.95	293.42	295.76	293.98	292.54	296.39	299.68	299.63	297.44	297.89	293.36	295.45	295.84	304.5	296.83	295.5	293.76	297.93	297.29	294.6	299.07	295.9	296.33	296.6	291.9	302.41	297.3	291.7	302.51	299.01	296.2	294.25	293.68	299.6	298.29	294.75	300.72	296.44	292.48	294.88	295.69	301.93
316	313.95	307.32	311.74	304.56	313.76	313.06	318.88	307.66	311.68	311.45	308.33	308.23	311.96	307.45	312.49	306.99	307.81	306.79	311.58	310.07	314.86	306.87	309.4	307.86	313.41	304.44	312.15	311.56	309.32	306.38	313.74	311.47	310.06	309.46	314.02	313.4	307.05	308.18	310.76	308.66	310.07	310.01	308.92	307.73	308.32	307.83	313.64	306.95	312.17
320	321.37	316.02	319	316.11	317.37	320.85	320.69	315.7	316.59	319.59	314.09	320.05	312.81	318.6	316.93	314.65	321.17	318.99	321.39	313.39	317.84	317.89	317.49	320.26	318.33	316.13	318.66	312.91	319.87	319.67	321.91	321.24	318.23	318.03	318.46	310.82	314.3	314.67	318.38	317.81	320.78	320.88	318.88	317.95	323.49	319.31	315.35	320.84	317.05
299.94	299.94	296.04	300.31	295.55	296.46	295.67	295.27	298.3	300.37	296.48	296.65	294.05	296.97	300.07	295.13	300.27	301.61	299.15	293.52	294.91	299.07	298.78	299.89	300.37	294.49	295.01	303.18	297.56	297.48	302.77	298.83	295.63	294.97	298.95	294.23	297.25	297.46	297	299.14	297.36	297.31	302.32	294.03	299.92	294.71	297.57	293.11	298.02	300.76
307.83	306.96	307.69	308.54	301.56	305.6	305.97	306.83	303.72	303.6	303.16	303.88	301.61	299.46	308.49	306.21	303.15	306.28	304.21	297.67	306.61	304.92	303.01	303.21	307.21	305.26	302.03	299.39	305.5	303.71	301.36	295.11	306.91	305.23	309.99	301.04	301.16	309.19	306.16	306.92	301.34	300.75	307.52	305.44	302.67	304.01	300.3	302.59	304.33	297.99
316.32	313.18	313.39	312.97	311.57	322.46	314.28	313.2	322.02	315.76	313.3	315.01	316.35	318.72	313.54	318.59	314.73	317.28	316.17	314.77	319.48	311.88	319.85	316.41	313.62	317.45	316.91	316.8	317.37	321.52	313.25	322.88	319.62	313.61	317	318.61	308.55	315.74	312.7	316.39	312.54	314.54	318.12	314.65	314.19	319.9	313.32	309.05	315.11	315.77
316.53	307.63	308.68	309.31	310.72	310.96	313.74	311.01	309.89	309.16	310.84	307.3	310.08	309.59	314.01	314.31	309.12	308.4	307.34	308.24	306.38	307.57	311.4	310.92	313.97	311.9	318.34	312.75	309.95	308.5	308.71	314.45	306.78	306.17	303.17	307.53	311	305.47	310.26	312.62	312.79	308.76	308.97	310.97	312.61	311.45	313.46	305.5	311.95	309.05
300.89	295.72	296.26	296.83	294.68	294.43	298.91	296.85	292.9	292.73	297.94	296.15	299.39	298.05	293.03	295.3	294.02	296.21	299.85	297.58	296.41	295.47	297.51	294.49	298.75	301.25	297.16	297.69	301.54	297.42	296.22	297.7	297.18	299.68	297.83	298.14	298.41	297.88	295.11	292.23	296.02	293.11	299.22	293.67	296.23	298.13	293.31	297.92	294.39	299.7
322.98	317.78	316.1	317.19	319.79	318.96	320.17	315.94	319.61	321.46	321.18	319.45	314.63	318.96	316.63	327.32	320.31	322.83	317.07	321.73	320.29	315.27	319.17	318	317.26	311.73	315.91	314.15	322.19	318.96	315.5	321.38	322	317.31	319.56	323.82	319.69	323.08	319.78	317.79	317.93	309.92	321.56	318.79	324.82	320.2	315.19	322.66	317.98	317.38
313.55	302.61	306.03	302.02	303.08	308.97	305.39	301.36	302.05	299.67	300.27	303.28	298.17	301.85	302.99	303.17	303.19	302.03	298.96	305.89	299.27	308.35	304.67	304.86	303.69	305.77	307.29	303.81	305.69	305.61	306.65	303.19	304.17	303.91	306.23	308.47	304.76	302.52	302.6	301.4	304.44	301.96	306.14	305.2	308.18	306.4	303.07	301.23	303.08	311.72
297.8	302.94	295.03	301.91	299.23	296.06	296.96	301.79	295.4	301.03	300.02	297.97	304.16	300.08	299.49	303.78	301.12	298.69	298.58	302.62	301.03	299.87	299.75	301.11	300.78	297.61	298.25	302.94	302.81	298.26	297.32	300.15	300.97	301.81	303	299.24	298.94	302.17	298.69	295.91	303.16	298.67	301.7	302.3	296.42	302.52	299.57	304.05	300.96	298.32
309.52	307.37	306.12	302.54	305.8	307.52	303.86	306.48	305.23	307.72	304.49	307.01	307.06	312.15	306.33	305.55	305.91	303.54	306.18	306.52	306.84	305.49	310.84	302.5	304.24	300.28	301.29	305.21	306.57	311.57	304.65	312.45	308.83	301.46	304.64	306.19	304.22	306.5	301.35	313.22	306.95	303.85	308.23	306.18	304.42	305.77	309.55	305.61	306.61	301.49
314.5	316.59	318.68	314.33	315.41	314.06	315.69	316.59	323.65	321	317.71	315.15	316.99	311.06	319.57	316.63	316.41	320.09	313.79	317.35	316.56	321.68	317.9	315.63	310.9	311.34	317.63	318.66	316.18	318.42	308.09	318.86	317.87	316.45	322.05	320.42	319.83	310.84	315.31	317.75	313.41	311.04	319.77	311.29	320.5	315.83	317.3	315.36	318.47	320.76
295.97	300.37	304.3	303.15	298.59	299.41	299.93	305.92	297.46	298.77	302.2	300.09	302.89	303.97	302	303.11	305.26	298.75	296.9	294.72	302	300.26	299.08	294.04	302.6	297.94	295.51	298.29	296.16	301.6	301.75	300.16	303.55	300.33	304.85	301.86	302.09	298.87	296.25	300.56	298.87	300.36	301.29	306.01	297.26	296.82	298.63	299.6	298.48	301.43
330.7	323.96	327.02	331.94	324.64	330.11	321.33	329.35	327.86	324.53	322.9	326.95	325.51	323.36	329.53	328.31	326.63	324.72	325.41	325.46	331.29	327.64	327.87	326.12	330.04	325.64	326.23	326.1	333.67	324.26	327.16	328.65	333.21	321.11	329.62	327.44	327.86	330.07	330.91	321.28	328.58	328.32	330.57	332.57	323.58	326.49	325.66	327.6	328.89	328.58
304.5	303.76	306.05	311.98	302.74	305.4	304.31	307.64	309.74	307.96	308.47	308.93	306.44	304.47	310.71	308.84	308.35	308.14	305.48	306.38	302.45	305.47	304.29	302.08	307.01	306	311.36	308.33	305.31	302.23	305.21	302.15	304.11	306.59	309.38	305.75	309.65	304.05	311.95	306.01	307.17	304.48	303.28	304.89	306.12	299.52	303.52	306.93	307.8	306.04
316.52	316.16	315.84	312.27	309.75	319.13	308.93	312.54	313.41	316.12	310.52	315.68	316.79	311.48	314.75	316.46	316.37	318.44	318.39	316.15	313.8	320.97	317.68	317.67	310.37	313.01	315.9	313.33	315.09	316.37	312.28	313.7	314.12	313.28	315.71	316.8	314.63	313.45	315.57	315.3	315.74	320.79	315.58	317.06	314.2	314.53	309.41	311.93	316.17	315.54
303.2	306.45	304.1	307.1	303.81	301.4	304.1	301.45	308.34	303.15	304.45	311.35	299.18	309.36	308.94	307.44	309.45	302.9	307.66	302.43	303.98	309.35	303.54	302.24	310.46	304.22	307.66	304.09	305.12	304.06	305.82	307.94	298.53	306.52	302.55	306.2	306.05	307.23	304.08	305.56	306.61	302	305.59	303.47	304.8	303.63	306.88	306.93	306.08	305.01
301.16	311.01	310.75	307.7	312.07	312.42	312.1	310.12	306.94	305.84	308.66	306.19	309.34	310.07	307.94	306.31	308.64	307.74	314.48	308.03	307.8	307.42	310.45	308.39	307.9	308.92	307.06	309.49	307.49	307.94	312.05	306.16	306.07	308.06	308.13	313.71	307.3	310.23	303.51	313.35	307.96	311.21	309.32	310.19	312.41	309.4	310.33	305.69	308.65	310.29
300.04	306.09	303.43	300.26	300.23	297.27	301.03	295.81	305.7	301.85	306.62	302.87	304.47	299.59	296.82	304.82	301.24	304.91	303.33	304.23	305.61	303.59	302.59	299.62	301.94	302.08	305.54	300.41	303.84	299.82	306.05	302.4	299.11	305.24	302.98	303.14	301.78	305.49	303.99	305.29	297.35	301.02	302.27	305.11	300.21	303.24	301.62	307.82	302.86	298.5
319.84	322.61	316.99	312.47	312.9	317.72	321.76	315.48	316.72	318.28	316.48	311.99	315.84	314.37	319.2	320.73	316.92	315.97	315.17	314.66	317.04	313.63	315.91	313.47	317	316.81	314.02	319.01	314.72	320.43	311.67	317.98	313.43	321.37	317.86	316.07	318	319.33	322.01	313.83	317.99	309.2	319.85	317.81	312.53	318	315.99	321.57	320.07	309.2
305.98	308.34	303.94	302.93	304.34	300.88	302.08	308.36	309.35	304.23	304.2	300.41	303.98	304.88	307	302.77	302.88	310.07	303.05	307.16	305.28	296.21	304.71	305.17	304.98	308.6	300.41	304.53	303.79	306.03	303.5	304.5	304.03	307.97	298.98	305.41	307.17	300.8	298.67	302.22	303.82	303.4	303.12	305.74	300.79	305.28	306.33	304.75	304.17	301.95
298.3	300.74	302.68	303.38	300.97	300.87	303.65	300.86	296.76	303.26	301.23	302.88	297.26	302.4	302.6	301.11	300.49	297.24	307.54	300.78	298.68	300.48	300.15	298.92	301.71	299.63	298.91	299.31	302.84	299.96	301.74	301.03	297.64	304.81	299.85	297.19	297.94	307.45	301.85	303.82	299.61	300.93	304.3	303.91	300.28	299.41	300.36	305.17	299.91	302.6
311.85	309.34	316.61	312.01	312.14	308.54	314.67	309.99	310.17	317.26	316.29	310.82	312.24	315.76	309.67	312.84	314.51	313.11	313.32	315.32	312.39	313.79	315.93	309.13	313.79	311.24	314.16	314.77	315.02	311.47	316.3	312.33	314.8	307.93	314.69	313.22	311.63	318.41	315.35	311.5	308.08	317.17	310.66	311.44	311.66	312.7	316.41	317.41	316.47	308.21
299.68	291.58	299.27	302.25	299.91	305.77	298.33	295.75	300.08	295.93	300.15	299.05	301.13	296.68	301.05	299.75	301.9	303.47	303.31	299.35	303.54	300.84	298.77	301.12	299.24	301.26	303.78	301.38	297.61	296.73	302.94	301.82	302.32	298.43	303.49	299.76	294.21	298.43	298.2	302.07	302.87	301.82	301.94	299.3	301.42	302.1	302.94	301.68	301.52	298.53
316.96	312.45	319.54	314.51	316.33	313.36	306.41	314.62	317.27	311.29	315.96	315.68	312.61	316.94	316.43	317.11	315.82	317.3	310.37	311.16	312.32	312.89	314.69	312.73	309.07	315.47	312.2	313.99	316.3	314.98	315.09	314.39	315.17	313.51	314.67	314.79	316.17	317.75	318.83	316.88	312.01	312.64	312.19	316.82	312.46	312.84	314.85	311.73	317.42	312.07
304.32	305.82	303.05	306.06	307.81	302.11	308.01	301.09	304.05	305.92	306.62	303.84	302.16	299.12	304.22	301.58	308.04	304.79	305.65	301.29	306.57	308.78	305.52	302.2	306.1	305.61	303.78	304.08	307.34	302.45	305.85	303.04	301.67	302.51	304.22	305.54	301.93	302.61	302.85	300.64	304.43	308.52	297.64	308.6	305.89	303.27	307.4	306.18	304.69	307.88
316.3	320.85	318.69	315.22	314.87	314.34	320.18	317.61	319.28	316.03	322.39	319.12	324.44	314.93	315.68	308.49	315.66	320.48	323.26	313.63	315.28	315.67	316	316.92	316.65	318.13	317.93	315.65	316.47	315.9	322.69	315.74	317.94	318.81	316.56	318.98	315.3	314.95	315.76	317.85	317.34	311.41	318.9	316.27	316.41	317.95	317.06	315.5	321.21	321.61
304.14	310.18	302.8	304.68	306.61	308.88	310.07	311.2	306.49	304.64	306.71	304.6	309.93	309.15	303.52	303.94	306.01	305.13	303.93	308.68	298.98	303.02	304.92	307.21	311.55	306.9	307.14	305.2	307.71	303.24	300.91	304.33	305.76	303.39	309.94	305.9	305.39	310.38	302.89	307.48	307.24	306.01	307.63	307.24	306.94	308.99	306.16	310.56	308.35	305.88
305.18	304.34	305.36	307.21	309.45	306.7	305.96	302.27	304.55	305.09	304.68	308.15	305.85	306.28	302.7	304.21	306.71	306.36	304.98	301.03	306.39	302.74	297.86	304.39	309.06	304.35	304.06	306.45	301.38	299.86	306.94	306.02	300.82	303	299.91	308.37	303.9	301.55	305.68	307.09	303.64	304.97	305.87	306.63	304.36	307.68	304.75	304.33	300.73	304.87
305.01	305.21	303.22	307.35	303.8	304.14	304.77	303.62	303.63	300.73	302.2	306.6	307.07	303.02	307.43	303.64	309.28	305.3	301.04	304.57	308.6	301.35	310.18	306.09	306.21	306.2	304.59	306.02	308.06	307.27	303.76	302.49	302.78	304.62	308.54	302.42	300.66	308.24	303.66	304.99	308.16	305.35	308.61	301	304.28	307.95	307.76	301.67	305.29	306.26
312.24	310.63	315.49	316.38	312.23	311.47	307.75	310.24	313.54	310.16	315.52	319.58	316.36	308.77	308.93	312.08	312.03	308.86	317.29	315.86	312.8	316.43	316.72	310.25	313.79	310.3	311.71	310.1	318	313.29	311.98	315.64	312.55	316.26	316.47	318.52	313.23	310.6	310.44	314.41	309.07	312.98	312.04	313.95	313.22	314.84	309.58	311.75	312.03	314.92
299.43	304.33	299.05	301.8	301.71	305.39	302.21	306.17	300.23	298.82	301.03	303.74	305.67	305.19	297.86	304.72	299.15	305.95	302.63	300.82	301.4	302.37	301.78	306.34	305.2	296.54	297.65	301.4	302.95	300.1	300.65	301.26	301.68	300.74	302.44	301.53	306.16	300.23	305.73	303.41	304.1	299.45	301.81	309.68	305.41	296.27	298.77	307.25	296.67	303.46
316.6	317.27	316.25	318.17	313.36	313.51	309.74	315.91	311.07	322.54	321.28	313.96	318.22	316.02	316.05	312.39	313.95	314.08	315.24	319.18	310.19	311.91	315.23	313.06	315.33	313.45	319.46	316	319.44	314.71	310.1	317.96	318.12	318.68	316.23	316.76	317.14	311.23	315.23	314.6	315.7	314.45	317.74	313.86	318.76	317.37	314.22	312.32	313.04	314.04
299	304.79	302.43	296.79	296.5	302.6	298.44	300.39	303.2	296.07	305.27	303.67	301.88	297.39	300.54	298.45	303.17	295.95	298.18	298.87	306.99	302.42	300.5	302.3	298.55	296.68	300.64	300.02	299.54	300.86	304.12	297.7	301.96	292.95	297.62	304.54	296.82	299.91	301.69	296.64	298.6	295.59	301.29	297.87	296.96	299.49	300.49	299.37	299.16	305.17
307.03	302.86	302.81	307.15	302.77	305.18	307.37	302.45	304.16	308.03	303.79	310.45	307.21	299.21	299.65	305.16	296.33	303.88	305.35	304.83	305.4	303.72	305.99	305.37	303.5	304.65	305.62	303.68	305.57	304.52	302.32	301.63	306.99	303.14	300.38	302.82	305.46	299.62	305.15	298.67	303.18	302.49	306.55	303.44	298.25	308.86	302.06	300.81	305.59	310.87
328.98	323.62	329.86	326.56	326.47	327.45	326.98	328.01	326.38	327	325.89	331.3	328.19	327.82	324.75	321.03	327.63	335.91	329.83	330.35	326.73	324.66	327.92	329.4	331.35	330.51	331.56	329.83	328.8	329.19	328.91	331.43	329.38	328.15	322.35	327.26	325.65	321.01	328	325.59	331.31	328.83	330.24	326.1	325.22	327.11	326.83	325.29	328.72	324.47
299.1	308.48	290.83	297.14	296.77	298.43	300.65	299.24	299.13	301.34	298.67	296.82	294.74	291.85	293.18	295.59	298.07	300.99	294.54	295.6	296.84	296.08	293.8	295.36	296.82	291.67	296.41	291.16	292.17	298.63	295.24	298.42	296.05	296.64	298.24	298.96	295.83	293.66	293.58	299.75	295.73	301.6	294.72	295.05	297.9	294.32	294.51	296.7	295.61	299.18
308.23	300.13	301.98	307.03	303.93	306.74	305.91	304.61	307.91	302.26	304.47	302.14	303.42	306.17	305.61	303.78	303.09	307.49	303.57	300.53	310.16	303.33	301.14	304.67	304.44	305.37	305.38	304.47	308.71	302.38	307.1	303.52	299.01	310.45	302.5	303.58	304.85	308.76	304.26	305.11	306.98	306	303.78	307.82	308.85	305.77	298.78	302.02	305.55	301.23
317.6	320.6	312.36	318.22	314.76	312.19	315.96	321.29	315.9	317.05	317.48	316.85	320.73	311.97	314.58	310.94	318.13	313.62	319.02	316.27	314.16	311.85	320.54	312.97	320.88	311.49	317.29	310.58	313.73	313.37	316.03	313.17	316.8	315.49	314.66	312.44	307.88	317.41	309.9	315.22	316.23	319.07	315.13	314.67	317.88	315.94	316.64	314.09	308.8	315.52
301.65	304	306.98	306.35	304	303.43	305.3	303.13	305.99	301.38	309.34	302.15	307.43	305.33	302.29	304.51	299.17	304.61	306.06	305.41	302.11	303.6	306.28	301.59	303.09	302.23	302.22	298.76	307.67	300.68	308.35	301.92	304.28	311.43	305.08	305.59	305.37	304.6	306.45	307.21	304.86	306.19	304.56	305.03	301.6	306.51	303.74	309.9	308.02	308.98
312.23	316.55	316.09	312.53	314.56	313.41	311.32	313.27	316.1	315.81	313.73	315.93	309.15	311.63	319.22	309.4	314.44	311.95	307.67	314.13	311.94	314.35	315.72	315.69	314.77	310.17	312.53	318.23	313.72	316.35	315.24	312.25	312.63	315.11	317.79	308.17	309.73	305.32	313.8	311.12	309.44	309.02	317.36	311.92	312.72	309.82	311.76	305.33	308.78	315.59
311.18	316.86	315.86	311.82	315.45	315.76	312.29	313.01	312.58	311.41	319.94	313.29	308.77	314.46	315.04	317.37	311.49	313.98	312.8	314.87	314.61	311.62	310.07	313.14	314.44	311.3	312.51	311.1	311.53	318.11	308.45	310.01	312.4	318.13	310.33	312.96	314.63	315.04	315.15	316.01	312.36	310.35	311.31	318.79	317.58	315.79	315.75	314.81	313.67	312.09
313.71	317.77	317.8	319.18	315.17	313.91	314.84	316.31	315.22	317.56	315.16	314.59	313.11	315.15	313.44	316.23	312.35	320.35	317.58	314.5	312.95	316.09	312.93	314.5	309.18	312.27	313.57	309.45	320.19	315.78	315.83	318.48	312.38	314.81	312.12	315.02	315.66	319.17	311.15	316.16	315.3	315.79	315.23	315	314.19	312.32	319.53	308.35	317.32	313.87
332.73	329.08	320.52	323.93	327.69	325.96	329.93	328.93	327.95	329.32	323.88	329.99	332.39	325.53	337.52	324.92	335.66	332.83	324.35	331.85	329.74	328.26	330.8	326.8	327.97	326.33	335.35	329.63	328.69	328.34	326.27	328.55	332.39	320.49	328.49	326.91	332.4	328.29	327.22	331.19	324.44	326.54	330	324.78	326.63	330.13	327.54	328.34	328.17	330.22
316.46	315.56	317.66	317.76	316.44	314.79	315.25	320.27	315.87	317.99	313.43	312.85	320.96	315.5	322.16	316.6	311.78	315.45	311.78	319.71	318.63	319.89	317.13	312.95	316.58	318.04	318.65	313.26	310.75	319.69	313.78	317.23	317.47	315.71	318.22	317.89	316.87	320.41	320.23	316.47	317.69	309.82	312.49	314.64	317.79	320.49	315.81	319.89	314.62	317.31
305.92	302.19	305.4	302.75	307.51	300.69	299.99	306.7	299.7	307.28	305.25	303.75	300.84	309.47	304.26	297.18	305.25	302.84	308.76	304.36	305.02	303.42	305.79	303.16	305.06	305.25	306.46	299.9	304.9	304.8	304	305.22	304.51	303.81	302.74	307.12	308.64	308.07	308.23	304.57	309.99	304.36	306.24	304.74	303.5	303.55	305.4	310.63	307.44	307.14
305.49	303.1	309.77	302.5	301.44	300.99	305.76	307.73	302.36	307.65	299.23	303.74	304.68	306.31	304.71	310.76	305.07	305.5	312.39	308.81	302.23	304.8	303.94	305.88	311.04	307.19	307.84	305	304.1	302.7	304.13	303.14	307.45	308.66	303.98	304.86	312.91	303.56	310.31	310.33	304.94	309.89	304.37	303.52	304.63	307.81	305.07	302.17	307.59	310.45
318.64	312.56	311.82	312.91	314.42	310.09	315.53	318.01	316.2	311.26	312.18	315.71	315.9	315.86	312.84	310.15	311.54	316.27	316.56	307.44	312.12	312.83	315.72	313.94	313.98	311.3	310.01	316.58	314.01	314.32	312.18	312.61	313.54	316.26	315.82	309.68	318.25	317.01	312.47	315.39	313.56	311.94	314.01	313.65	318.82	310.73	314.11	314.91	311.07	319.01
305.69	302.52	296.92	305.91	302.66	306.39	302.76	300.63	304.84	305.95	301.13	303.36	301.46	301.8	306.98	302.5	301.42	305.49	303.22	305.59	302.99	307.58	301.29	305.01	306.05	302.98	306.34	304.79	300.29	303.4	299.28	299.82	307.69	303.19	306.93	299.89	302.38	305.75	306.25	300.8	306.16	304.85	302.2	297.02	302.44	302.28	306.3	307.83	303.91	299.87
325.08	324.03	329.8	325.04	323.58	328.85	321.28	327.87	328.47	325.56	327.09	326.22	327.24	323.96	322.92	322.02	328.86	326.38	323.62	319.99	321.39	327.16	323.83	322.89	321.48	324.54	325.5	325.63	324.89	323.65	328.28	322.35	323.02	324.28	322.32	323.85	327.9	327.81	327.48	324.99	324.24	322.89	324.27	324.69	327.41	325.29	329	327.97	320.38	325.49
322.45	323.29	321.5	327.32	329.59	324.96	328.54	326.1	320.63	324.45	324.73	321.86	326.42	322.5	324.19	321.83	326.01	326.22	326.12	322.35	326.6	323.71	329.13	323.73	327.2	320.29	325.99	325.87	325.68	332.22	324.3	323.55	325.26	326.41	327.32	325.49	322.57	329.48	329.12	325.64	328.26	327	323.46	324.65	325.64	323.68	323.71	325.58	325.77	330.35
310.79	309.67	308.87	309.44	305.92	300.7	314.19	306.77	309.14	306.59	302.71	304.9	308.66	310.51	303.75	311.6	307.42	306.72	303.33	301.82	307.15	304.55	304.67	300.52	308.14	308.39	306.37	307.4	309	305.42	309.39	310.04	307.72	300.99	304.43	306.55	308.64	311.06	307.4	306.2	312.95	305.99	313.35	306.79	305.76	307.44	301.41	303.57	307.7	303.67
303.44	305.79	303.02	304.3	308.29	298.75	308.87	302.13	303.31	307.89	301.71	298.31	305.43	302.74	302.36	302.59	304.46	304.66	301.98	307.51	305.51	308.23	303.15	300.97	302.46	303.92	306.3	302.01	309.44	303.14	306.85	308.22	303.18	306.29	305.63	299.48	307.49	308.03	302.82	306.16	300.52	300.56	304.77	304.33	307.25	305.09	303.9	303.63	308.1	307.94
298.8	298.85	300.23	299.35	300.36	300.02	300.38	303.27	301.11	303.19	296.83	294.53	300.83	302.76	300.73	298.97	302.51	301.34	298.52	294.91	298.77	300.66	300.43	300.6	297.75	297.32	299.55	301.43	302.83	301.85	300.49	309.44	303.73	302.54	302.19	300.58	297.2	298.53	305.39	303.96	300.1	300.48	302.54	301.32	300.07	301.36	304.23	297.31	297.97	302.87
313.98	309.05	312.3	311.53	311.32	309.11	306.59	315.61	309.52	311.7	308.7	307.09	304.83	311.98	307.84	312.01	307.22	308.38	310.21	312.26	311.75	310.43	303.76	311.23	315.68	312.74	309.7	311.56	312.98	310.01	310.96	311.77	305.31	311.91	313.89	306.17	313.15	310.2	313.84	312.86	311.26	305.37	307.82	311.6	304.58	315.42	309.33	310.15	308.79	310.31
303.6	307.8	304.67	307.04	304.42	305.2	305.24	305.92	309.91	310.3	312.31	308.66	308.07	305.29	306.84	305.03	307.18	304.87	302.23	301.68	301.34	306.77	302.79	312.68	304.79	302.37	305.24	302.95	309.51	307.48	303.87	309.1	304.65	302.77	306.22	302.88	306.38	302.68	309.16	302.67	307.48	305.87	312.99	306.15	308.13	308.94	308.96	306.4	311.39	309.5
306.87	303.2	306.16	311.66	302.45	309.77	313.67	305.18	309.1	311.41	312.22	308.42	303.29	311.24	305.12	307.26	311.02	303.22	303.99	310.11	309.54	305.4	307.24	310.49	306.36	304.23	307.33	305.87	304.25	309.26	309.02	305.34	307.27	303.02	302.86	308.52	304.29	305.71	305.5	307.79	309.16	304.89	306.42	310.15	310.35	303.35	310.26	301.65	308.83	305.24
311.91	308.04	311.38	312.01	309.16	307.61	303.41	311.76	314.03	312.5	308.57	311.46	310.32	307.01	309.52	304.55	313.6	308.38	306.84	314.36	307.93	312.15	306.89	310.3	309.96	305.69	307.83	310.91	313.45	304.55	304.08	309.96	313.04	309.46	308.26	314.08	309.67	304.94	309.45	306.89	303.5	314.16	309.87	308	308.61	311.96	306.88	306.78	310.76	310.69
313.22	308.05	312.29	311.05	307.55	306.33	316.98	310.66	314.07	313.42	314.43	311.88	310.94	319.22	312.26	315.6	313.1	314.53	310.54	308.71	310.22	314.58	317.93	310.77	312.75	314.78	311.15	312.01	318.71	310.55	311.15	312.38	309.52	308.76	310.6	313.27	310.87	313.87	314.86	312.47	315.26	311.06	311.39	311.22	306.25	316.88	310.96	316.37	314.1	308.41
306.43	295.78	296.98	298.99	300.25	298.14	305.96	295.52	297.04	302.03	302.96	298.33	297.16	299.37	296.93	299.82	295.77	298.68	303.62	298.34	305.83	299.21	307.54	296.94	294.32	302.74	298.69	301.18	299.18	303.81	300.41	295.86	295.46	299.86	300.64	303.47	299.92	298.82	295.43	300.6	299.43	300.65	299.64	298.95	299.69	293.12	303.95	299.26	301.43	305.49
301.06	298.66	301.66	298.19	300.75	300.98	295.5	303.43	301.46	298.63	301.36	302.4	302.65	302.24	299.08	304.8	301.62	302.9	297.95	303.28	300.59	303.28	299.03	298.28	299.85	298.61	303.04	303.61	299.19	304.87	303.09	302.43	301.88	300.98	306.05	295.04	298.67	305.91	302.98	300.05	300	302.4	297.25	296.67	300.89	296.64	295.38	300.36	297.15	301.32
301.02	302.65	306.67	304.35	304.6	302.17	304.55	310.05	307.39	301.94	301.04	304.22	302.05	305.31	306.3	302.92	306.24	306.08	303.27	301.92	303.63	304	302.96	303.92	301.61	302.5	302.95	303.91	306.45	304.89	304.6	305.72	302.59	306.28	301.27	304.37	303.92	311.11	301.43	303.84	302.94	303.22	303.37	301.16	306.34	302.08	309.7	299.89	305.32	301.42
305.94	307.33	307.03	311.9	303.54	302.79	297.51	310.45	307.1	305.36	307.21	305.81	306.55	311.88	308.78	301.7	305.58	309.23	305.66	308.27	308.65	306.6	309.69	307.58	310.22	305.71	307.51	302.2	307.04	306.26	306.55	307.75	300.12	305.82	307.34	302.74	305.87	308.53	305.63	309.82	304.69	312.54	307.02	311.74	308.3	306.87	301.35	302.67	307.62	302.11
299.09	303.19	300.94	300.57	303.87	309.61	306.24	301.14	301.64	304.03	303.03	305.04	303.5	304.61	308.17	303.71	303.28	304.13	302.41	303.84	307.44	304.76	298.99	308.34	309.02	300.25	301.85	302.69	300.52	308.55	300.56	301.85	301.03	300.84	306.24	304.13	299.73	298.33	301.9	300.43	301.9	306.42	303.11	300.57	305.24	304.71	303.1	306.18	298.88	302.17
303.27	306.82	308.55	307.36	305.06	303.79	301.28	306.79	304.28	306.06	305.69	303.52	309.43	302.45	303.31	304.95	304.32	308.87	304.13	300.95	302.4	300.99	304.13	299.46	310.54	304.93	307.88	301.15	306.73	302.44	304.24	303.66	302.75	309.19	304.5	302.74	307.73	309	307.08	306.6	307.14	302.77	301.72	305.18	300.46	304.29	303.05	305.33	303.85	305.25
305.95	303.61	299.15	305.78	303.47	304.51	305.21	302.19	304.26	301.48	304.46	299.6	302.74	304.44	305.97	302.49	306.49	297.17	299.15	304.36	306.31	300.54	307.5	305.09	304.56	302.35	305.06	305.92	299.57	306.32	303.59	302.91	305.95	304.87	305.01	304.89	303.93	305.05	302.74	303.96	302.46	303.64	302.45	302.11	306.46	300.41	304.06	304.18	302.4	301.98
313.93	314.94	310.62	310.32	311.33	313.18	311.64	315.45	311.92	315.64	314.59	311.89	315.12	316.94	315.33	320.19	315.82	312.15	308.89	312.63	313.78	308.95	313.88	314.69	307.01	310.84	309.49	314.42	311.29	311.81	309.36	312.21	314.71	313.09	317.92	311.37	315.46	309.36	313.28	316.16	310.96	315.78	311.57	311.1	315.17	308.72	310.84	313.92	311.86	313.33
310.85	309.74	313.33	310.38	307.76	312.16	306.4	312.19	313.03	305.15	313.1	315.91	306.98	311.59	313.55	312.24	305.63	306.45	307.53	312.5	307.08	311.44	305.87	308.32	308.12	311.77	312.07	309.59	308.7	307.78	308.94	308.78	308.41	312.1	312.2	312.08	308.01	302.81	303.13	310.05	307.77	308.73	306.17	308.99	310.75	313.57	302.46	308.34	307.56	308.57
295.01	294.47	294.74	292.3	293.54	295.22	293.22	294.17	295.24	293.48	293.77	295.28	291.75	292.88	291.83	291.18	294.82	294.07	293.39	294.01	294.23	292.41	292.74	297.47	292.77	292.07	295.38	295.41	296.02	293.78	296.87	290.61	293.8	288.96	288.84	292.38	293.39	294.4	291.82	294.46	297.55	293.29	295.65	292.79	292.02	295.49	300.41	292.75	292.43	292.5
302.79	304.49	300	304.58	300.62	308.2	302.44	302.42	302.88	305.84	298.82	298.96	306.33	302.94	303.03	301.4	302.99	307.21	307.63	301.4	302.37	302.57	306.35	304.32	302.06	304.27	299.97	301.51	303.07	300.54	304.21	297.33	304.8	302.43	302.32	304.71	303.26	297.92	300.93	305.75	303.03	303.06	300.89	308.4	305.64	303.14	301.03	307.61	307.25	299.83
305.01	299.85	302.66	297.72	304.66	304.37	310.54	308.58	306.05	304.35	307.31	308.33	299.52	306.09	301.83	301.89	309.67	302.11	304.57	312.47	304.32	301.77	302.4	307.1	306.9	306.9	303.17	302.25	305.51	306.91	305.76	308.24	302.94	304.73	301.49	300.42	307.26	302.01	304.15	303.44	301.23	309.39	305.44	301.01	305.49	302.83	303.43	307.3	303.1	305.1
318.92	313.42	317.82	315.13	315.32	314.45	311.13	322.6	312.41	311.9	317.44	315	317.4	314.39	311.8	315.22	314.8	317.99	315.33	316.46	315.52	312.06	318.21	312.47	311.08	316.3	316.09	320.18	319.36	318.44	312.54	316.57	317.75	323.22	314.79	313.06	316.52	311.23	314.51	318.43	311.55	318.72	315.68	314.98	314.8	320.5	318.08	319.34	314.59	318.24
318.7	317.79	318.14	315.4	316.67	317.01	315.3	317.49	317.59	313.68	320.2	321.36	323.17	315.3	314.76	321.33	316.63	314.66	317.7	317.13	313.66	317.13	313.65	320.28	316.79	320.18	317.47	317.41	314.64	318.1	313.31	319.31	319.86	312.13	318.02	319.77	312.19	317.08	319.38	317.19	321.4	320.4	316.03	318.22	317.55	312.54	315.94	319.16	313.94	314.39
326.78	330.43	328.64	326.29	327.82	328.31	330.23	327.2	319.83	325.43	334.17	328.34	325.49	330.8	328.72	330.75	331.53	327.62	327.28	328.88	326.22	327.33	327.67	321.91	324.91	326.89	324.22	332.21	327.13	323.38	327.13	329.81	334.38	326.58	321.57	328.13	324.09	323.1	324.83	331.56	329.36	325.1	328.55	329.66	331.23	325.5	325.58	328.19	322.43	326.58
306.67	314.7	310.28	310.87	310.21	306.63	317.86	309.87	310.54	309.91	311.69	307.01	312.94	304.55	315.73	310.64	313.79	310.75	310.65	314.68	311.03	308.5	307.19	307.59	313.23	309.09	311.96	309.98	310.59	316.91	308.71	308.45	309.98	312.5	308.84	306.25	311.57	308.03	311.37	305.92	315.17	311.48	306.41	314.31	310.86	307.2	304.06	307.49	310	307.4
307.33	308.3	311.15	308.31	306.46	308.22	306.8	308.67	310.09	310.25	303.3	309.92	309.9	307.79	308.75	309.97	310.55	307.75	311.19	301.38	312.49	312.96	305.27	311.11	310.28	308.56	308.78	304.57	313.73	307.23	308.52	310.41	310.85	307.9	310.37	307.07	308.96	309.45	310.46	314.29	306.24	310.11	307.67	306.33	305.39	304.46	311.58	308.66	314.84	311.16
324.85	324.41	319.5	322.98	326.82	316.65	328.56	322.87	329.84	323.39	327.77	326.79	318.61	320.16	326.63	319.73	329.58	321.57	323.75	324.68	323.27	322.69	327.51	326.89	323.47	321.85	323.13	323.32	323.74	324.78	329.07	328.21	324.1	322.54	324.91	326.55	328.19	325.64	328.83	331.46	323.05	328.68	319.14	322.59	326.57	324.2	323.55	326.99	322.03	321.38
312.41	312.89	312.23	316.73	313.93	316.4	311.43	315.12	311.71	313.77	310.39	311.04	316.95	315.32	311.62	311	311.28	315.33	306.28	309.57	312.62	316.18	311.16	311.28	314.79	315.97	310.25	312.63	314.99	306.66	313.95	312.54	312.64	315.05	309.66	316.58	307.25	309.43	313.27	312.68	311.82	315.03	313.07	312.13	304.96	316.41	312.71	308.77	311.9	315.25
302.33	308.62	300.82	307.98	306.31	304.3	305.79	304.33	310.02	305.06	302.62	301.8	302.77	301.63	304.78	307.55	304.68	303.67	302.38	302.43	307.01	305.88	301.57	303.16	303.02	302.88	303.44	307.19	306.65	303.7	301.85	307.5	303.34	303.3	300.8	308.09	302.93	306.86	302.88	304.31	305.91	304.45	307.9	298.98	302.56	304.97	302.2	302.76	305.23	301.74
310.99	314.29	312.94	316.31	313.37	315.2	309.99	313.94	319.3	315.3	317.71	314.87	309.92	316.99	316.69	313.73	316.9	311.5	312.08	314.22	317.75	318.09	311.9	315.18	314.93	312.1	314.51	313.11	315.16	318.51	307.98	312.26	314.49	313.73	313.98	315.03	314.26	310.17	314.81	313.88	316.1	314.12	312.78	311.26	318.06	314.07	312.34	312.08	307.87	310.43
301.87	306.3	306.36	307.23	307.13	301.08	303.69	308.96	299.46	304.25	303.75	304.46	304.14	304.86	307.99	306.78	308.87	308.44	299.95	308.09	305.14	309.09	304.93	304.47	307.46	308.45	304.39	306.91	302.81	298.89	303.15	304.08	304.65	304.23	302.99	306.95	300.84	306.85	300.11	304.58	303.74	308.77	301.49	310.43	305.33	307.94	306.17	300.49	301.21	303.77
313.76	312.18	309.52	308.22	305.78	310.31	316.16	318.22	310.63	311.46	310.08	311.95	316.29	313.62	309.52	310.44	305.22	305.53	313.41	306.38	306.93	315.08	314.07	309.4	307.66	309.96	310.44	310.74	312.43	309.75	312.12	308.19	314.98	311.1	308.44	315.46	313.52	306.63	311.15	308.31	310.16	311.67	312.98	310.08	306.35	304.16	311.71	307.69	310.43	307.69
314	314.4	315.23	315.06	316.54	316	312.64	317.19	314.91	313.68	310.01	314.8	314.56	309.83	321.07	312.92	315.32	314.1	315.74	314.7	311.02	317.22	313.91	317.78	319.82	309.98	316.2	310.79	310.75	313.42	314.05	311.43	312.42	314.37	315.86	316.77	312.4	314.68	311.22	320.9	309.39	318.71	311.06	317.33	311.13	312.87	312.56	317.32	310.72	319.84
300.05	302.47	298.42	298.26	299.34	302.18	303.1	301.93	304.37	296.21	303.57	299.76	301.86	301.1	299.97	297.47	302.39	301.59	301.06	303.52	304.59	301.79	298.57	303.25	305.18	298.36	294.6	299.01	298.32	300.47	301.66	293.58	299.27	297.77	301.81	300.34	297.55	302.16	298.19	296.83	302.13	304.39	299.31	297.74	297.44	305.27	297.74	295.62	301.16	298.8
330.47	325.67	327.95	327.15	331.37	327.51	332.12	327.97	330.01	328.58	325.58	325.99	327.22	324.1	326.42	330.71	326.78	328.62	328.31	320.62	326.78	327.47	333.83	326.97	331.36	327.47	329.99	325.48	331.7	327.08	325.82	328.55	329.22	325.01	326.98	326.92	328.21	329.38	326.34	323.06	333.42	332.42	322.3	334.6	325.7	328.21	326.02	325.42	331.51	320.38
316.21	311.91	310.28	312.83	314.95	312.36	315.7	313.16	314.53	312.34	313.07	314.69	310.27	313.01	318	316.22	316.49	315.46	313.04	315.1	312.8	312.79	313.75	317.94	313.11	317.64	312.01	311.28	317.74	308.73	314.64	318.18	316.33	320.33	313.03	317.71	313.48	315.14	313.42	312.01	312.82	309.6	309.21	315.56	311.85	313.42	316.96	312.85	313.12	314.4
310.63	314.35	313.15	311.57	313.31	308.29	314.71	319.23	314.04	315.61	315.41	316.79	308.81	314.23	312.52	315.15	312.82	315.99	312.97	309.79	313.09	313.03	313.03	312.86	312.55	322.1	313.64	310.37	321.11	312.93	307.02	311.03	318.37	317.26	311.64	314.53	312.45	312.29	314.19	308.9	312.96	315.74	322.33	316.18	311.7	316.39	321.62	313.84	318.41	316.1
317.24	313.83	313.51	315.22	312.88	318.72	318.45	317.12	315.54	311.04	314.88	312.5	317.03	319.56	314.77	312.61	313.15	317.21	318.48	313.67	315.77	317.99	315.1	311.35	313.82	316.42	318.11	314.66	313.78	319.43	321.26	316.46	317.52	313.41	316.75	318.15	313.88	318.68	319.45	319.23	312.48	314.84	319.17	315.98	316.76	319.05	313.27	314.94	312.09	319.42
315.01	317.04	309.76	309.11	310.26	312.98	304.63	308.95	319.39	311.96	315.54	315.61	306.25	317.17	314.82	311.66	311.09	316.38	314.96	315.68	311.76	315.57	314.39	312.31	314.49	310.81	309.19	311.47	316.47	311.84	312.62	315.32	308.98	313	315.79	311.69	309.83	312.75	311.77	319.68	314.23	308.32	313.12	313.82	312.29	310.78	312.02	313.31	317.9	308.23
304.06	304.88	298.28	297.03	301.57	306.13	297.57	300.31	300.32	300.95	300.88	301.26	301.83	300.19	303.81	306.51	301.4	299.06	300.41	303.05	306.13	302.72	297.94	300.37	304.59	303.9	304.88	307.05	301.45	303.01	299.22	300.76	302.56	300.5	297.26	296.61	299.3	303.13	303.65	301.71	306.08	299.48	294.77	297.37	304.49	302.9	303.21	300.65	300.86	298.2
294.64	292.51	294.85	296.66	295.02	294.14	297.97	300.98	297.7	293.32	297.04	300.02	296.77	298.57	295.71	297.07	301.64	295.37	293.02	299.62	292.33	294.87	299.28	295.52	299.99	297.88	302.43	300.44	290.02	300.56	295.59	298.58	293.71	298.62	290.76	294.18	297.57	300.02	295.14	293.75	295.27	300.32	300.24	297.67	304.26	295.05	295.37	299.79	297.84	297.51
315.34	317.72	316.58	319.42	314.41	321.03	323.65	315.56	321.82	321.5	316.42	321.84	318.93	320.81	321.35	314.81	313.71	316.38	318.3	322.25	320.85	315.63	319.42	313.7	313.8	318.17	316.78	317.71	315.3	318.1	322.24	314.31	317.27	315.13	314.04	318.79	316.37	321.2	312.55	321.69	320.14	319.88	314.26	319.35	319.5	316.73	316.64	314.63	316.09	312.99
312.88	312.84	306.05	310.74	313.79	317.04	310.54	309.57	313.08	313.93	315.28	311.22	315.53	314.96	320.91	313.69	318.02	314.66	311.35	311.31	313.46	311.26	312.8	313.76	311.91	305.59	310.57	316.45	316.75	314.41	314.7	312.33	314.39	311.19	315.81	309.59	309.75	309.74	310.9	314.17	310.69	308.89	313.24	310.27	304.46	313.56	312.74	311.38	313.18	314.07
314.27	311.72	315.42	312.07	315.12	311.89	314.54	315.33	312.23	312.23	314.57	308.91	313.23	312.62	311.92	310.01	310.76	308.86	307.33	310.57	310.51	313.02	310.23	307.1	313.93	318.46	313.84	312.31	304.75	312.99	315.77	316.95	311.19	308.08	313.28	309.41	311.81	311.1	313.07	312.21	311.04	310.62	316.31	313.07	307.74	310.38	314.37	309.28	309.15	315.52
310.7	319.03	313.33	313.82	309.43	314.49	312.75	314.28	311.59	312.33	315.85	310.46	317.36	312.64	305.15	316.17	312.56	313.4	318.51	314.49	313.42	314.87	312.69	307.2	315.09	310.63	312.89	307.99	314.71	312.1	313.08	313.28	311.56	310.35	311.7	310.26	312.46	311.74	313.55	313.43	307.52	315.87	314.04	308.82	310.47	313.95	312.86	316.38	311.52	316.13
310.72	311.33	314.63	314.78	313.35	314.06	316.81	316.25	313.82	315.91	310.94	315.31	311.86	316.1	311.65	309.56	311.59	315.71	309.79	313.86	310.04	317.06	315.72	312.02	309.58	311.16	320.97	314.8	315.31	312.09	315.63	308.91	313.93	317.09	314.87	314.62	313.67	318.09	309.41	314.08	312.9	317.76	307.72	313.91	313.27	310.75	308.5	314.05	311.34	312.6
302.69	301.11	304.99	301.71	298.13	305.53	303.48	299.66	299.62	300.92	304.57	298.44	307.8	297.84	300.12	302.92	305.11	302.52	303.73	303.72	305.08	296.8	304.94	298.92	307.76	299.39	295.5	306.94	302.23	304.79	301.44	297.39	298.55	303.06	303.94	299.73	307.12	302.06	305.26	305.47	304.11	297.15	301.6	302.03	306.04	304.37	309.49	302.83	298.03	304.66
324.66	324.09	321.41	322.27	322.4	322.19	323.74	325.37	327.43	330.57	327.28	323.01	330.2	322.17	323.99	324.88	324.12	326.35	321.39	326.02	321.05	325.99	327.39	325.8	316.28	327.29	322.85	327.04	325.07	321.99	323.89	321.64	319.19	324.93	325.08	329.68	325.11	324.5	326.02	322.52	322.28	328.78	327.47	325.26	320.13	327.1	325.82	322.29	326.67	319.41
310.63	309.67	307.23	311.92	309.83	308.69	308.74	311.42	309.63	315.08	308.27	314.14	312.51	307.62	316.02	309.52	312.18	306.65	309.36	310.66	308.05	307.85	307.59	306	313.55	310.11	310.93	306.12	313.01	310.52	311.7	315.77	313.41	310.47	306.7	309.09	310.59	310.9	314.63	314.82	307.41	307.35	312.37	315.66	308.09	311.1	307.98	313.47	305.74	311.72
300.49	301.77	298.31	298.95	305.29	300.13	297.94	304.88	298.07	301.99	300.44	298.91	303.92	299.47	303.34	305.69	303.7	304.16	304.75	296.45	300.88	302.2	302.63	306.88	301.49	300.77	304.79	303.81	301.97	301.05	311.66	306.95	301.19	305.38	305.6	304	304.41	306.99	302.14	299.5	308.24	306.86	300.96	300.13	303.78	303.81	305.34	303.78	300.85	304.64
297.24	294.45	291.85	289.59	293.46	295.98	295.51	288.85	292.96	296.63	290.98	294.34	293.07	292.82	288.89	300.82	286.46	292.92	293.28	297.49	292.17	290.6	294.19	293.32	293.56	295.33	299.9	294.74	295.23	294.73	289.31	296.78	295.7	294.06	293.3	296.34	289.64	293.69	297.57	302.04	292.58	295.13	295.77	290.7	291.98	289.91	293.6	294.1	295.05	291.73
315.24	312.07	318.55	314.51	315.12	314.09	312.51	321.25	314.69	316.7	316.09	316.11	317.22	314.47	310.56	313.8	317.97	313.07	316.48	313.94	310.73	313.19	317.22	311.41	310.72	317.49	312.95	316.3	311.47	316.62	317.85	311.35	312.31	308.43	316.93	313.16	318.42	315.82	316.98	315.81	314.27	319.21	316.06	310.72	314.02	314.43	314.62	313.36	316.3	313.96
310.98	315.2	317.92	315.03	310.67	310.92	315.57	315.69	311.67	316.58	316.49	314.93	313.51	317.28	315.1	313.88	312.98	314.31	313.55	309.14	316.44	312.29	314.23	316.06	317.79	316.42	311.39	312.33	312.42	313.5	313.48	315.57	314.86	319.15	308.05	312.78	316.5	315.38	312.04	314.45	315.48	316.82	315.98	309.86	311.81	310.69	310.32	315.12	314.71	318.42
310.35	309.24	304.42	305.2	305.81	308.36	310.66	309.22	311.72	305.26	306.72	306.64	311.27	312.73	310.99	306.56	310.55	305.32	305.57	308.26	308.13	307.06	307.04	301.78	304.52	312.56	309.97	308.48	309.75	306.22	311.43	308.28	308.02	315.94	311.68	308.61	306.8	306.86	309.28	305.81	308.16	310.97	306.61	312.29	310.37	309	308.1	312.34	305.67	311.74
304.83	299.21	301.38	300.38	296.77	301.53	298.26	301.66	303.02	309.09	303.81	304.52	302.65	306.51	306.8	302.41	303.49	306.54	300.77	302.73	301.79	296.33	303.36	304.73	302.96	301.07	305.79	305.64	302.68	302.65	305.38	304.24	300.17	303.87	305.58	301.5	302.9	299.72	304.51	301.25	304.54	306.91	302.18	305.11	301.52	299.86	305.51	303.79	305.45	299.74
300.66	299.82	299.58	300.17	303.93	302.47	303.06	302.83	306.41	304.4	299.38	303.02	303.91	300.62	297.04	302.36	301.56	303.09	298.89	303.22	304.9	299.67	300.7	308.75	300.8	304.08	303.49	303.18	304.92	299.58	302.56	304.53	302.56	303.33	304.58	302.99	305.74	303.28	305.43	304.33	303.6	300.34	304.89	299.41	302.55	299.15	302	300.8	305.16	305.86
300.51	291.46	289.13	293.43	297.66	291.85	291.61	297.27	297.12	295.09	296.71	295.08	292.08	294.03	292.87	291.36	296.72	293.56	292.67	292.41	301.71	295.87	294.12	294.81	295.65	289.74	294.94	293.29	290.4	291.86	298.67	296.8	293.67	295.32	293.52	296.46	291.9	287.69	289.9	293.3	292.59	295.61	296.04	298.42	299.52	290.53	293.4	297.94	287.87	298
300.49	297.6	296.72	300.5	299.58	298.99	302.27	302.67	300.49	300.41	298.07	304.45	299.02	299.45	301.26	299.17	301.22	310.35	299.98	298.96	304.59	297.94	300.83	297.8	296.1	303.81	308.35	306.44	301.46	305.59	297.95	299.79	304.6	306.22	302.02	302.53	299.54	296.48	301.55	303.45	297.47	303.54	305.74	297.61	297.34	298.05	300.46	304.87	297.55	296.86
322.43	319.1	330.13	328.12	325.83	331.11	330.65	326.28	324.64	325.6	329.52	325.63	331.47	330	324.7	320.86	329.42	330.79	326.65	326.67	331.32	325.26	327.1	322.6	328.75	327.1	330.8	332.71	328.24	326.2	330.19	324.08	336.22	323.54	329.5	325.02	326.56	330.34	325.83	330.46	329.43	328.48	323.78	329.26	331.47	330.93	323.66	332.58	329.29	324.07
298.8	303.14	298.88	303.28	304.35	300.61	308.26	304.94	307.36	297.61	301.94	303.85	303.69	303.58	302.53	305.75	304.09	305.31	302.28	301.33	305.99	304.09	303.51	300.61	302.38	306.94	302.53	303.28	303.33	299.01	301.39	307.77	299.59	303.85	298.32	300.72	302.76	302.47	303.61	303.12	298.04	306.55	304.73	303.02	304.5	303.77	304.51	303.03	303.19	305.46
305.26	304.45	304.25	302.75	311.56	307.13	309.21	299.75	310.42	307.87	303.11	306.2	309.11	305.32	303.81	305.09	310.41	308.63	307.93	304.23	314.36	307.45	306.86	308.33	309.35	301.54	303.51	307.78	307.59	311.68	308.53	303.85	303.54	302.39	305.72	312.1	303.43	306.27	300.53	307.12	303.66	306.51	305.46	305.22	311.55	305.99	302.31	307.39	303.6	302.31
299.17	303.92	304.8	299.54	302	302.01	304.63	304.5	300.66	300.79	303.96	300.46	305.59	300.37	299.26	299.92	298.34	299.26	299.62	304.15	306.79	301.7	299.13	298.82	303.82	304.16	300.98	307.88	304.81	303.9	301.61	304.45	298.13	305.44	301.12	299.4	305.63	305.29	301.38	303.51	298.68	298.56	306.24	304.66	301.17	302.67	303.77	299.57	297.77	301.73
309.04	312.62	310.94	304.09	309.69	311.19	307.85	312.35	306.74	313.37	309.48	315.67	308.85	313.66	311.2	312.32	311.76	311.48	308.17	311.33	305.08	308.07	309.66	312.33	312.36	307.69	315.66	310.63	307.02	310.08	307.82	311.11	308.87	309.1	307.36	314.45	313.64	312.28	304.43	312.84	314.82	309.91	314.14	308.26	312.09	311.73	308.91	311.62	308.64	303.66
314.4	320.5	320.8	317.2	310.85	319.64	320.21	317.28	312.34	319.87	320.93	313.57	317.61	315.72	319.11	313.66	315.8	317.79	313.31	316.22	315.13	314.41	318.79	319.71	318.56	316.22	319.79	312.19	318.32	315.2	318.03	315.99	314	313.87	312.46	316.55	320.29	314.75	321.08	311.08	311.59	320.23	315.29	316.27	317.12	316.43	314.86	320.83	318.84	315.87
303.86	297.64	300.71	298.42	302.16	298.85	301.71	295.79	309.04	303.32	302.68	296.98	302.3	298.61	299.56	298.68	302.91	303.23	299.5	299.41	302.16	297	297.48	301.46	293.74	299.31	304.21	300.98	295.7	300.11	298.22	299.62	300.91	299.36	296.06	300.53	298.28	299.28	302.94	298.28	302.81	297.37	302.02	299.92	298.27	296.28	301.78	292.42	297.12	298.51
299.81	307.25	296.58	303.13	304.33	305.19	297.7	300.55	297.98	302.84	304.53	308.91	302.9	299.2	302.65	304.66	308.85	301.08	303.77	300.94	297.81	302.88	301.83	301.77	303.71	300.92	300.71	301.78	302.34	301.64	304.22	304.46	300.86	304.65	305.88	301.8	304.13	305.4	308.19	304.32	300.48	300.67	304.75	300.6	307.64	303.93	303.59	303.2	302.49	304.87
318.52	322.95	314.12	317.46	312.69	321.97	313.87	315.65	317.78	314.54	312.46	315.96	312.45	316.13	323.33	313.74	317.69	318.08	322.85	313.01	314.87	317.17	318.17	313.25	310.89	313.27	315.98	316.29	313.75	318.5	314.94	314.54	315.74	318.13	316.97	317.55	319.83	319.39	310.23	314.33	319.13	315.27	319.47	311.77	318.17	320.65	318.89	318.55	317.32	314.66
320.48	321.9	318.84	321.16	318.7	315.09	321.11	319.31	317.49	317.34	317.11	316.02	321.16	316.5	319.91	318.1	315.8	319.81	321.62	318.7	319.07	322.66	319.99	322.96	320.71	323.65	321.32	321.67	321.23	315.69	318.69	317.58	320.79	317.16	322.24	316.23	316.9	315.36	320.23	315.59	322.99	318.84	319.63	311.79	319.94	317.24	319.95	318.57	316.83	321.26
305.92	302.19	305.09	304.47	306.4	303.74	300.81	303.85	305.91	309.25	308.24	301.44	303.51	306.85	305.09	295.56	305.78	303.4	305.24	305.94	308.2	299.98	306.39	302.62	302.53	303.73	304.94	306.82	311.11	304.47	304.7	304.41	300.42	304.14	301.31	309.21	298.72	304.64	300.33	304.76	303.63	306.79	308.06	305.8	300.65	306.59	302.36	306.75	305.79	306.02
311.15	302.65	307.62	308.09	307.9	307.56	303.04	303.68	308.05	304.5	308.41	307.61	311.98	306.66	305.33	305.38	307.24	303.06	304.02	304.87	305.71	307.58	303.7	309.53	306.45	310.91	312.42	306.7	309.27	306.46	307.17	303.33	309.21	301.76	310.65	312.21	305.41	307.05	313.11	310.98	309.8	310.55	307.6	308.89	306.07	308.68	306.96	307.5	308.02	300.51
309.2	300.77	299.68	304.6	304.22	308.66	303.96	305.23	299.75	306.13	304.88	304.77	308.95	305.18	299.98	303.51	306.06	306.34	302.43	308.64	300.81	306.92	305.14	304.13	304.55	307.67	302.84	308.15	308.63	309.14	301.22	308.53	303.05	302.64	302.71	306.14	301.72	312.65	304.96	309.5	307.2	298.73	308.76	304.13	299.28	311.7	306.61	301.35	303.07	305.22
310.25	313.77	309.04	303.84	310.67	309	309.52	313.6	307.73	311	307.79	308.82	304.54	306.43	311.09	306.48	307.06	309.04	306.54	313.78	310.01	303.48	310.8	306.78	311.5	306.71	311.55	306.22	310.85	312.5	307.84	311.72	311.83	304.83	309.33	309	304.38	309.51	308.56	303.78	305.03	306.54	310.86	307.29	307.94	306.27	309.69	308.45	308.41	307.08
310.06	306.6	312.77	307.56	306.79	308.62	307.64	310.22	308.32	303.95	314.63	313.95	309.61	310.13	310.13	309.27	316.08	307.26	308.27	313.47	310.07	314.45	308.63	308.59	309.92	313.09	307.92	310.38	313.79	313.95	311.8	309.89	308.35	309.07	307.45	308.69	308.68	312.93	309.72	311.49	308.01	313.11	313.46	310.69	306.76	306.13	308.6	311.09	314.33	309.63
326.69	331.56	326.07	322.95	329.77	329.11	328.18	332.61	329.22	328.51	329.19	334.42	331.99	333.43	328.4	334.28	325.54	328.41	328.87	327.22	324.85	328.45	327.63	327.02	325	324.92	325.94	326.58	328.03	327.56	326.13	332.63	325.1	325.13	328.71	327.24	324.07	324.19	327.33	331.99	332.25	330.22	327.82	331.42	326.61	327.47	333.1	332.73	330.31	331.39
304.62	308.48	302.41	310.63	308.91	300.79	307.08	301.56	304.16	308.74	305.55	308.76	309.74	307.95	302.22	305.91	304.58	303.18	307.75	302.47	303.41	303.42	303.79	299.98	305.85	308.03	304.03	308.99	310.65	306.37	308.84	306.95	306.67	305.45	305.64	304.61	300.79	297.82	304.71	310.43	306.56	300.04	304.75	304.66	306	303	308.71	306.92	304.16	304.69
308.87	310.56	309.6	313.09	310.22	309.12	309.07	307.16	311.27	309.13	309.16	308.83	307.55	313.38	310.2	313	315.1	307.88	309.24	309.87	319.21	307.99	315.96	314.75	312.23	311.87	314.66	312.51	314.1	307.8	314.98	311.31	312.77	309.36	306.9	309.21	309.9	311.4	314.67	313.03	309.08	307.87	311.77	308.78	314.36	313.56	308.75	309.57	313.66	310.53
288.58	296.88	296.42	295.15	291.26	295.43	289.87	291.6	300.65	290.86	294.7	292.4	292.71	296.86	295.48	287.62	298.46	293.36	289.82	298.71	292.84	292.18	297.16	296.97	295.42	299.48	293.17	294.44	290.91	293.73	299.59	294.52	295.87	295.54	289.23	303	297.08	296.7	289.12	292.68	294.45	299.69	289.65	294.46	297.66	292.29	295.01	295.58	291.58	289.42
323.71	319.65	320.44	317.95	322.92	320.45	319.1	316.22	318.66	318.33	319.6	321.43	323.26	317.56	318.83	314.95	323.94	321.15	322.65	319.69	319.21	322.08	317.83	315.94	321.91	319.52	320.94	319.38	325.86	320.33	318.01	315.97	315.11	318.22	323.71	317.16	321.22	320.62	321	314.01	323.95	315.79	317.76	319.03	316.82	316.86	324.98	322.81	318.85	318.02
312.27	311.58	308.98	312.44	312.56	308.74	316.62	313.47	318.61	318.84	318.76	309.62	315.16	316.54	313.44	310.95	314.29	314.04	310.32	313.87	314.18	314.09	317.62	315.16	316.36	316.11	311.74	310.71	311.06	313.17	311.25	311.5	316.47	311.19	316.7	315.1	316.73	314.52	309.65	315.26	316	318.25	313.43	311.47	312.36	313.48	316.73	316.61	311.4	316.08
312.56	310.48	309.58	315.11	313.98	309.66	314.61	306.76	308.7	309.51	311.07	313.39	312.5	312.38	315.05	307.43	313.71	307.88	312.01	313.11	314.99	311.84	309.55	314.88	306.28	309.95	309.9	316.2	311.69	311.79	314.82	312.13	309.62	312.45	317.84	315.07	316.08	311.48	310.12	310.7	309.19	306.23	307.29	310.68	315.9	311.52	313.99	309.98	308.3	320.05
312.73	317.83	317.03	319.32	317.88	317.64	315.44	316.78	314.7	315.05	319.24	320.23	318.53	313.52	314.8	313.68	315.69	316.57	319.8	313.78	317.02	313.9	320.68	315.31	313.66	313.17	316.44	313.73	319.86	313.33	310.91	314.71	312.37	311.02	316.83	314	313.09	316.83	314.33	319.21	320.87	318.21	310.32	315.96	313.27	316.84	315.73	314.27	315.84	318.56
295.77	290.22	294.13	292.26	292.27	288.05	292.76	296.22	295.82	298.83	295.26	293.27	296.21	293.52	295.07	297.61	291.12	291.01	295.44	293.17	293.11	296.62	290.71	292.72	292.81	297.52	294.36	298.02	293.6	294.49	300.16	293.66	291.94	293.29	294.69	295.9	296.26	294.34	294.55	289.06	293.51	297.28	294.93	292.96	297.05	293.95	296.99	291.79	295.74	296.12
309.4	308.5	304.25	310.99	305.93	312.46	306.18	304.56	307.77	305.22	309.85	302.26	307.71	301.97	300.82	306.17	310.02	307.02	305.21	304.58	312.52	308.82	307.28	305.95	300	309.69	305.54	299.32	309.36	302.53	304.91	308	303.52	302.66	309.54	304.52	308.04	306.57	308.66	305.86	304.2	306.38	311.91	309.87	311.02	305.01	308.84	307.68	309.8	303.92
305.36	303.96	303.53	297.57	302.61	301.22	306.61	302.83	303.7	302.46	301.3	303.69	304.46	302.31	305.03	301.22	304.43	302.58	303.82	302.54	304.19	307.55	302.1	303.77	302.41	298.18	304.12	307.37	301.65	300.38	301.78	302.26	303.61	306.56	300.29	300.18	302.91	299.63	309.44	300.73	302.67	305.23	300.36	303.89	302.55	304.18	302.32	301.18	304.45	302.83
312.02	310.31	314.59	313.47	314.17	316.48	318.77	310.7	312.81	310.9	317.44	312.98	314.63	313.95	317.45	311.76	317.42	316.64	312.89	315.93	315.87	315.35	316.1	314.24	311.1	317.05	311.25	314.67	314.9	317.74	317.25	307	311.84	315.21	317.23	310.72	310.88	314.97	318.42	310.78	313.77	312.43	313.3	313.54	313.45	313.03	309.88	313.12	318.13	314.92
301.17	302.69	300.72	296.11	297.93	307.93	308.14	301.81	307.18	297.83	301.17	298.57	297.66	301.75	299.47	299.96	299.52	300.83	295.23	300.32	298.85	298.95	307.32	295.28	299.12	304.32	301.47	300.03	300.36	299.97	298.69	293.66	304.54	302.61	295.91	296.49	300.33	297.74	297.95	303.66	306.33	303.86	298.27	304.55	297.6	296.02	298.08	303.86	295.21	297.24
298.68	299.32	299.73	289.78	293.16	295.51	292.49	302.16	298.47	293.34	298	300.01	294.38	294.48	301.26	299.95	295	296.5	298.17	294.93	293.22	295.39	295.73	299	292.9	296.55	301.88	294.47	297.2	296.14	299.03	291.46	297.1	290.75	295.4	300.03	295.5	298.57	297.24	296.87	296.78	298.77	293.43	302.49	296.4	295.73	296.49	297.21	300.01	294.55
326.57	329	322.1	326.6	328.07	327.42	330.97	331.52	331.14	326.61	325.33	324.22	323.34	324	322.16	326.28	323.76	327.19	331.06	327.57	325.47	326.04	327.03	327.37	329.84	332.82	332.11	330.03	327.67	325.66	329.78	326.26	327.88	328.27	327.86	325.38	326.33	323.68	323.95	326.35	327.61	328.5	329.89	328.79	327.14	327.24	329.35	332.23	321.47	326.84
314.35	316.21	313.81	312.86	310.85	314.62	310.29	312.5	315.02	313.57	313.37	314.7	318.63	313.7	311.42	309.13	311.4	314.75	320.62	318.54	312.17	311.37	311.63	308.82	313.81	315.75	317.08	314.91	317.26	314	311.14	304.43	313.04	312.06	311.21	311.2	307.82	317.48	313.4	309.86	309.65	313.97	308.19	311.43	317.31	312.68	309.85	314.81	309.99	308.91
316.24	314.29	315.44	315.32	317.77	311.41	316.86	314.98	314.02	312.61	312.93	316.65	312.72	314.86	319.31	319.04	314.25	319.56	315.5	314.64	313.98	314.35	312.93	317.17	313.11	317.65	317.8	315.32	319.53	315.17	315.49	313.95	318.91	316.89	310.8	315.17	319.61	316.66	313.94	315.79	314.74	318.11	313.59	311.36	317.4	320.15	315.6	317.19	317.67	313.98
305.81	308.64	310.55	311.78	314.91	315.65	311.74	309.38	308.78	309.55	311.01	305.9	311.96	309.8	308.76	310.18	305.81	314.65	315.85	310.43	309.82	314.02	309.98	305.93	314.76	311.1	312.75	307.35	304.87	313.91	311.87	311.84	303.9	307.05	313.21	313.77	313.1	307.98	311.34	312.11	309.8	311.2	307.86	308.76	313.73	307.06	310.18	310.17	310.21	313.64
313.84	314.03	311.87	317.97	313.96	313.69	318.05	307.6	312.57	309.13	316.64	316.88	310.28	317.6	311.82	312.51	311.44	315.17	313.26	310.09	309.89	311.3	311.73	311.23	312.53	317.23	313.87	307.05	310.3	313.38	309.72	315.71	315.44	311.87	312.49	312.56	315.71	313.49	317.93	311.14	313.33	310.72	315.58	313.71	309.61	308.36	314.55	312.36	314.99	313.72
306.93	307.62	305.94	307.08	308.54	308.15	308.04	305.76	299.31	305.77	303.45	305.21	304.76	299.96	301.72	300.98	310.96	306.73	310.81	307.93	302.56	303.57	304.1	304.99	305.98	305.16	310.09	300.76	309.03	304.15	300.69	307.95	307.97	308.98	310.17	306.08	306.3	304.1	308.98	308.35	306.61	303.85	305.76	308.2	303.83	306.45	306.28	304.41	306.41	307.25
299.93	302.99	311.78	306.42	304.14	303.69	311.08	305.42	309.35	307.72	307.35	300.44	307.91	300.88	305.06	306.06	297.37	306.43	305.87	306.97	302.79	305.09	302.98	307.7	307.73	308.3	300.02	302.52	307.18	303.23	302.94	302.19	303.31	305.68	303.14	305.52	306.56	303.8	312.73	308.93	305.46	301.18	306.47	308.19	306.17	310.96	305.67	303.96	305.24	304.07
302.11	310.41	303.67	306.06	305.04	305.02	308.79	309.96	304.9	308.99	305.82	307.79	312.64	304.23	312.43	312.73	304.29	309.48	308.49	310.49	307.89	308.08	305.49	305.77	306.68	304.79	307.72	305.09	301.14	305.27	305.88	312.24	311.07	306.25	306.49	307.21	305.98	305.42	309.65	301.11	302.11	313.12	307.56	304.94	304.59	309.34	305	308.76	304.38	309.27
293.94	292.87	294.38	295.91	293.33	290.06	294.65	294.49	296.71	298.15	293.72	296.06	300.16	293.39	290.17	300.36	298.09	295.79	295.79	293.12	296.14	293.38	296.41	296.06	298.64	294.34	300.61	293.69	295.84	298.54	292.5	294.97	293.91	292.14	296.13	291.01	296.35	296.13	291.21	297.65	299.44	293.1	295.27	293.39	295.8	294.2	295.52	293.35	291.76	295.51
316.11	319.34	317.21	319.68	315.48	319.75	322.86	316.46	316.72	320.17	322.2	319.87	315.06	315.19	316.78	316.25	319.51	315.95	315.9	320.27	317.48	315.4	322.85	320.5	320.34	313.76	318.73	315.85	316.98	319.29	319.18	320.37	316.15	317.57	316.33	313.68	321.56	318.86	312.88	314.82	321.9	319.74	320.26	318.44	323.28	316.68	317.1	320.1	320.85	320.3
327.11	322.73	329.88	322.42	317.62	323.98	323	325.32	320.37	319.44	323.27	320.81	326.99	327.04	319.01	325.37	322.62	325	327.12	322.43	322.64	324.86	326.6	323.17	325.97	319.75	329.07	320.75	323.76	323.5	326.35	323.7	326.45	322.94	320.88	326.89	326.66	324.67	330.46	323.94	328.72	321.85	328.66	327.49	327.12	322.47	322.97	323.97	329.71	321.96
305.57	305.7	306.83	304.62	299.01	306.06	304.01	303.64	302.86	300.03	299.04	306.46	307.03	305.08	303.78	303.8	303.91	301.77	306.01	309.45	295.59	301.62	303.78	303.87	304.83	304.77	306.67	305.44	299.84	299.76	307.17	306.54	301.18	309.53	304.36	304.5	302.78	304.54	301.61	300.93	300.82	306.22	305.98	304.53	306.65	303.69	307.36	304.23	304.69	301.36
299.59	301.08	307.27	301.99	308.02	305.01	304.94	303.63	306.93	304.32	306.92	306.41	302.94	303.45	299.13	302.13	301.7	303.44	302.92	301.12	302.34	303.38	302.53	306.4	305.79	304.59	306.19	300.13	304.57	300.37	305.25	304.15	300.81	303.05	305.28	301.07	305.55	298.32	306.14	306.8	307.79	302.06	303.07	302.82	303.36	307.72	304.88	297.71	302.63	300.63
301.82	302.13	306.51	307.5	304.3	304.1	303.31	302.49	302.72	304.92	300.1	305.35	305.1	303.07	306.11	302.74	298.86	305.77	305.63	300.67	306.74	307.6	305.51	301.98	306.78	302.76	305.42	300.75	307.41	307.5	306.13	304.15	299.85	299.97	300.66	302.13	301.59	303.83	305.69	303.44	308.68	303.43	302.32	308.41	305.72	305.47	303.91	304.57	308.52	302.94
308.32	302.59	306	307.55	312.07	307.44	308.42	307.06	301.85	305.49	308.34	302.15	305.92	306.91	303.34	308.69	307.96	306.62	308.55	305.69	304.85	310.67	302.52	304.83	305.06	304.94	313.95	307.83	309.28	313.7	303.34	307	309.9	312.07	303.59	305.76	307.22	307.13	307.35	305.81	305.71	306.34	310.83	304.98	306.46	305.34	304.54	307.05	304.49	301.39
307.79	315.77	314.15	312.83	313.17	310.25	308.28	315.63	310.72	310.5	313.03	311.78	312.38	315.81	310.83	315.88	310.13	309.63	309.93	315.24	314.7	305.69	308.64	315.77	306.57	310.79	310.1	309.1	307.82	304.76	311.11	311.9	312.45	313.43	313.6	316.49	312.08	312.94	312.9	310.29	308.86	316.27	314.06	310.51	312.06	313.24	314.9	314.86	313.55	313.85
298.04	302.99	305.97	303.14	312.13	303.9	302.66	299.55	302.98	306.33	299.84	299.56	303.24	303.18	302.08	308.31	299.92	305.65	304.36	303.14	302	300.36	306.28	304.83	305.09	299.14	304.88	302.3	300.33	306.39	300.31	301.15	297.72	301.05	302.25	305.02	302.04	301.87	298.08	304.36	308.99	305.09	302.28	298.92	297.58	305.09	303.3	306.7	300.4	299.73
314.32	314.96	314.11	315.57	314.35	319.61	310.81	316.03	315.53	312.98	316.87	315.21	317.04	311.78	314.16	315.14	315.7	312.97	312.59	318.55	313.51	317.9	313.48	316.35	313	314.51	318.46	312.04	316.67	316.45	314.21	314.2	309.11	315.34	317.53	314.41	310.64	315.71	313.19	315.34	317.7	313.81	313.67	318.03	315.46	314.56	316.96	310.72	312.9	317.73
312.24	308.85	311.75	315.27	314.54	311.54	313.13	311.2	315.26	315.37	311.73	311.83	312.16	312.56	315.18	317.69	311.65	314	312.94	303.57	311.28	308.64	314.44	314.43	310.48	308.69	309.53	312.98	307.64	311.91	308.82	312.48	312.96	311.91	311.5	305.68	310.9	312.1	312.4	306.65	308.15	309.34	312.8	310.76	309.45	312.47	307.94	312.59	313.4	316.4
325.18	327.08	324.45	316.84	325.47	322.39	325.07	320.72	327.04	326.82	327.76	322.06	325.03	322.91	328.46	323.87	323.47	318	329.49	321.34	323.79	322	320.64	325.89	327.77	326.28	323.73	325.37	323.33	324.15	328.38	322.43	327.99	327.35	327.21	325.13	321.28	321.46	327.28	325.62	323.94	321.45	325.55	327.76	325.17	322.65	323.38	326.4	320.92	323.41
300.39	308.37	300.8	306.18	306.67	306.21	301.89	303.25	299.86	303.1	304.37	299.57	309.04	302.38	304.45	302.76	305.7	306.61	304.42	301.88	301.26	301.99	306.47	306.31	302.76	303.89	304.62	303.68	305.26	299.93	310.04	301.59	304.41	305.22	302.02	300.94	305.44	300.84	301.31	305	310.06	304.3	299.32	305.81	307.15	304.47	305.66	304.93	307.17	301.55
313.15	316.52	310.72	312.28	316.37	310.9	301.38	307.88	310.87	308.93	312.26	310.74	312.09	309.83	312.26	308.04	309.98	314.95	310.84	313.28	309.64	312.98	308.55	314.82	316.36	312.99	309.5	312.29	308.56	312.22	312.34	307.79	311.25	314.07	307.18	306.73	311.55	313.12	312.78	305.84	312.15	309.15	308.4	313.05	312.24	313.94	314.22	314.49	307.1	309.92
307.28	306.91	311.27	304.58	308.89	311.86	313.42	315.33	310.95	308.07	309.74	313.57	308.34	311.19	307.42	305.4	305.61	310.43	307.81	307.51	311.23	307.96	304.89	310.75	307.16	308.68	308.9	310.06	309.78	307.85	308.56	307.52	310.06	314.34	309.4	306.91	308.08	304.68	308.36	309.28	306.17	313.15	306.32	308.33	310.47	306.16	308.48	315.79	311.04	312.08
322.85	326.29	322.69	325.09	323.62	325.02	326.72	320.75	320.08	326.67	322.25	322.02	322.21	325.2	323.48	320.93	327.89	324.36	321.07	325.5	321.3	325.46	328.4	322.66	328.74	322.87	330.47	326.82	323.77	320.83	327.21	324.98	325.26	326.13	327.01	328.01	324.3	326.95	330.66	328.53	324.3	325.4	324.74	326.25	322.92	324.37	327.01	323.94	327.77	323.67
313.36	310.23	309.39	305.83	314.64	308.84	311.46	312.84	311.14	318.23	316.81	313.72	317.31	309.63	320.77	316.83	314.95	316.8	316.74	311.64	316.09	316.11	309.14	311.39	311.82	315.77	310.57	312.87	317.36	308.56	314.49	313.6	319.6	316.87	314.67	309.32	306.42	316.54	316.16	311.5	311.49	314.88	313.97	320.77	316.27	312.36	315.15	311.87	308.66	314.68
307.36	306.69	303.69	303.48	309.28	306.6	307.49	304.38	305.7	304.88	306.71	303.74	305.84	303.42	301.81	309.7	304.54	306.69	310.36	303.42	309.2	302.98	304.67	304.18	307.91	305.91	307.64	305.89	305.33	302.87	303.47	306.62	307.51	306.86	303.75	310.59	311.41	307.97	306.44	308.65	306.73	303.79	313.82	308.2	303.29	304.46	309.01	307.73	303.9	301.08
308.12	304.27	303.25	309.07	303.44	308.54	306.74	305.69	308.15	305.81	308.63	301.75	303.22	306.2	305.13	302.47	307.43	302.45	306.59	306.02	307.42	307.46	301.57	304.47	305.04	306.05	308.08	304.05	303.01	304.25	306.25	304.01	306.27	306.31	307.49	303.54	305.51	300.34	303.64	302.69	306.26	306.3	303.4	302.79	314.18	305.7	302.02	305.7	310.26	306.67
296.13	295.17	296.64	294.13	293.41	292.37	288.95	292.84	294.9	298.93	291.03	296.71	294.26	294.71	292.71	293.94	299.85	297.84	296.85	293.5	295.12	296.29	292.99	296.11	298.73	290.84	291.11	296.6	294.85	297.1	296.51	297.43	302.16	292.95	297.56	292.9	297.88	298.73	295.08	297.42	294.93	298.18	292.5	298.19	293.32	290.24	289.06	292.66	294.16	295.58
304.51	300.71	302.55	308.06	307.5	302.91	305.68	300.99	308.15	308.15	305.68	304.63	304.09	303.13	303.67	304.92	298.94	304.75	303.24	305.79	309.12	312.34	303.66	305.05	301.04	308.41	310.3	301.87	309.05	303.77	303.1	307.02	309.9	304.4	306.93	305.14	309.76	305.31	301.77	302.31	303.28	304.88	308.77	305.24	302.92	308.61	309.27	307.23	308.6	297.78
306.4	306.7	307.55	307.89	314.51	309.07	311.61	310.61	306.74	314.88	310.66	307.14	302.47	311.5	302.9	308.8	306.52	304.64	308.46	314.01	307.34	305.72	311.65	310.96	310.36	305.6	307.46	310.73	305.33	311.94	304.34	310.37	304.9	310.05	310.51	305.51	307.96	309.94	311.52	309.07	313	305.4	308.43	308.14	308.35	306.93	309.11	303.01	307.26	311.16
320.1	311.36	317.53	318.38	321.17	318.92	318.52	316.79	315.8	311.98	312.29	315.55	318.85	316.68	318.01	322.47	321.35	317.16	318.16	317.96	316.17	314.68	318	320.6	317.14	317.58	315.44	322.82	319.55	317.22	317.03	318.76	313.79	312.43	322.74	316.17	318.88	314.1	319.47	315.08	318.33	313.02	315.5	316.81	318.19	318.34	313.12	314.16	314.21	317.4
315.54	315.65	312.66	314.04	321.03	313.99	319.35	315.69	319.1	318.11	318.05	317.48	315.47	316.65	316.46	315.22	317.93	316.91	320.28	321.48	314.62	315.21	323.15	322.52	319.35	313.33	317.94	316.76	314.39	318.54	319.62	322.29	313.34	318.84	312.85	308.48	327.86	315.92	316.76	321.99	315.63	312.14	319.8	315.74	317.37	314.37	316.6	317.96	315.54	317.2
325.85	323.92	326.7	330.32	326.82	325.5	322.46	323.12	318.05	322.92	328.27	321.82	321.16	326.06	324.05	323.83	323.01	327.38	328.59	324.12	324.71	323.35	322.53	326.39	322.77	325.58	318.17	328.03	321.95	324.97	325.38	324.19	327.04	326.67	323	326.56	322.63	322.74	327.17	325.56	321.92	324.35	323.26	328.05	324.56	325.11	324.97	325.3	324.76	325.77
310.34	313.96	317.62	311.68	313.18	314.38	312.25	310.51	312.28	310.32	313.62	313.29	313.16	305.96	309.28	310.65	313.23	311.16	314.94	315.66	313.13	309.81	313.06	308.08	309.19	311.14	311.17	313.47	311.87	314.6	314.8	309.07	316.82	318.42	318.33	311.48	313.36	315.36	311.2	313.99	314.99	314.65	312.75	317.34	312.49	314.93	308.97	314.12	310.33	308.6
302.3	304.33	305.31	303.71	304.2	304.63	304.87	303.99	301.93	306.65	307.57	303.5	303.82	307.16	306.43	301.1	300.37	302.71	308.21	304.07	305.42	300.71	302.86	303.38	307.34	300.36	304.82	304.07	309.18	306.31	304.31	304.45	300.73	299.29	304.84	305.21	304.72	303.38	301.23	303.25	301.95	300.43	301.42	303.01	303.46	308.93	305.62	300.54	299.55	308.46
307.2	304.86	310.3	308.01	307.07	307.61	304.74	309.81	310.25	310.46	307.56	312.07	306.14	308.93	313.57	307.03	308.71	307.32	308.19	310.85	312.49	309.71	303.92	310.94	303.87	309.44	306.99	306.97	309.02	311.06	301.26	308.13	305.32	305.9	307.39	308.72	305.46	311.31	305.59	307.14	311.45	310.32	312.53	307.02	303.51	312.15	307.67	312.91	310.44	308.73
315.13	310.42	316.08	317.32	314.67	316.65	315.69	310.71	313.81	317.16	318.44	315.49	313.58	315.04	315.62	318.71	319.94	312.32	315.1	312.29	312.3	312.48	312.7	310.93	315.25	316.66	308.52	315.99	314.37	308.25	309.31	310.99	315.58	315.19	313.35	316.53	313.42	320.46	312.7	314.88	311.79	310.51	317.41	314.19	309.58	317.7	314.78	314.55	315.24	315.76
301.32	305.87	300.38	301.38	304.89	306.74	303.22	303.98	308.2	303.3	303.83	303.43	303.68	306.49	302.79	306.82	298.77	301.65	303.61	300.34	310.17	303.4	307.36	304.22	305.24	301.02	301.54	306.24	301.93	301.81	305.74	302.9	300.92	302.83	302.45	303.31	305.54	304.91	304.7	304.54	304.67	301.49	303.61	302.22	307.04	304.26	302.61	302	302.75	304.55
303.47	307.82	306.28	301.99	307.88	304.06	308.95	304.29	308.82	304.68	304.02	307.81	305.33	307.4	305.41	302.87	305.86	307.54	303.01	305.23	305.66	304.27	308.58	300.97	303.26	305.98	304.62	305.35	304.22	304.18	306.24	306.42	307.85	305.21	306.19	308.58	302.63	304.59	309.82	309.89	303.11	302.57	304.59	303.23	306.88	303.58	303.41	303.83	305.97	308.85
308.59	302.17	304.82	302.32	302.92	307.48	304.31	301.53	301.89	300.46	300.87	300.6	306.85	307.01	304.86	297.13	306.92	299.12	304.67	302.14	302.88	306.11	301.8	302.24	300.93	300.43	306.91	307.09	302.8	300.85	305.53	300.7	304.96	300.71	307.74	305.85	303.88	300.5	305.76	303.28	303.33	301.7	305.13	301.75	302.39	304.24	305.87	302.21	304.39	309.66
318.07	321.42	322.08	318.64	317.43	321.14	317.81	318.26	318.59	323.44	320.05	319	318.14	322.58	318.59	316.3	319.7	318.75	313.83	320.2	320.54	323.79	319.4	321.01	316.91	315.27	321.24	314.72	316.44	316.03	319.85	318.2	314.62	316.32	314.4	320.16	320.94	316.56	315.3	317.05	318.68	319.72	320.07	321.44	319.16	317.74	318.29	317.05	307.45	314.28
310.43	312.81	310.69	305.76	313.73	308.49	312.44	310.26	312.52	311.63	317.51	315.89	312.6	311.76	314.44	311.56	316.16	311.46	309.72	312.87	314.52	308.84	311.22	314.11	311.72	310.05	312.07	314.49	311.6	309.09	313.28	313.88	310.51	313.2	306.71	312.07	309.79	312.53	311.93	308.42	313.44	311.88	308.89	315.74	314.31	310.54	311.94	312.45	315.37	311.49
314.3	311.23	314.39	310.4	317.75	314.37	312.9	317.87	315.84	311.75	315.96	311.1	313.32	318.96	319.14	314.83	321.32	314.57	311.26	315.71	312.59	315.25	317.36	311.08	311.12	314.15	314.48	313.08	315.87	311.51	317.74	317.21	311.53	313.58	317.87	316.23	314.04	316.83	313.81	322.33	316.56	312.83	313.16	316.53	313.71	315.85	313.3	311.65	315.19	312.96
304.53	302.56	304.47	306.7	303.87	302.74	307.11	309.19	305	306.57	302.99	302.23	313.19	305.66	306.04	304.47	305.18	309.74	303.36	308.46	312.75	305.51	306.16	304.25	301.11	310.62	310.75	312.95	302.64	302.2	305.8	305.03	299.68	311.25	311.11	304.33	309.5	304.12	303.31	302.25	305.17	303.95	306.51	303.05	302.4	307.42	305.81	305.53	305.67	305.48
300.3	294.62	293.96	296.28	295.39	294.32	296.9	292.65	295.18	296.48	293.74	293.73	299.6	299.04	292.9	291.6	295.43	299.6	292.4	298.31	293.29	293.78	294.25	293.88	294.93	293.57	289.77	296.27	292.4	299.01	298.48	295.24	291.17	294.47	294.4	296	288.87	297.23	294.08	297.15	288.94	294.66	295.47	294.52	295.45	295.02	294.82	297.29	298.84	290.33
301.79	309.58	303.61	300.02	300.26	302.69	301.19	305.64	307.34	306.18	303.31	305.41	301.5	301.86	300.36	303.52	304.8	298.27	301.94	311.56	302.96	301.82	306.24	299.35	306.15	306.3	302.53	300.75	298.4	300.94	303.14	306.11	301.3	298.26	304.61	303.7	298.56	300.48	305.04	308.06	307.14	304.8	301.07	303.23	301.77	306.19	304.52	303.18	303.13	302.87
314.72	314.76	318.53	313.19	311.54	313.41	313.49	313.49	313.49	311.05	311.5	313.38	311.97	311.43	311.61	310.2	316.85	315.73	316.64	315.77	314.51	309.1	314.42	311.78	303.23	315.1	315.66	314.63	309.11	312.97	313.02	310.5	319.5	314.83	307.56	316.45	315.29	313.01	313.82	309.7	314.63	311.79	320.49	312.6	311.52	311.27	312.89	314.53	313.01	313.87
306.07	307.68	308.8	303.83	307.22	305.03	308.09	310.68	300.13	307.74	306.98	303.47	310.07	306.98	301	307.41	298.16	309.61	311.97	305.76	303.11	307.39	311.64	303.14	307.33	311.23	309.83	304.38	306.02	306.85	304.08	307.52	304.35	302.06	303.21	305.93	303.71	304.31	310.76	306.28	306.34	305.41	302.1	303.54	307.1	305.02	305.05	312.93	307.18	307.48
316.23	318.02	317.91	320.56	320.82	317.13	319.25	320.2	321.47	320.69	321.01	317.01	319.34	316.34	320.37	317.38	314.23	320.84	313.58	317.83	321.08	320.3	316.14	312.79	318.31	319.77	318.34	316.22	317.04	321.13	321.16	319.64	308.73	320.06	317.68	322.64	319.94	318.4	315.65	318.27	316.52	321.09	317.35	322.73	317.65	315.69	316.76	315.9	317.07	318.97
314.54	313.92	315.94	320.68	314.43	318.36	312.74	319.04	317.73	315.91	313.64	316.75	316.11	316.83	312.17	315.76	321.38	316.19	324.37	313.11	313.62	314.4	312.97	316.43	313.3	316.86	320.32	317.64	315.73	318.14	315.02	315.7	317.01	317.33	311.39	316.03	311.34	318.82	312.12	315.95	316.76	316.38	318.82	307.28	314.85	318.32	316.22	318.08	315.42	314.59
319.56	307.83	311.83	311.79	316.79	314.76	314.51	313.88	317.67	315.05	306.49	310.5	311.77	309.32	314	312.02	314.32	314.97	312.75	312.04	312.69	313.51	312.38	313.06	317.81	316.28	314.37	317.33	312.68	313.46	315.67	316.44	314.71	315.8	310.37	316.24	317.26	314.42	314.01	314.39	320.83	314.95	313.55	309.16	313.15	311.34	317.16	311.75	317.58	315.92
302.15	300.08	305.16	300.31	296.56	294.96	300.45	301.94	299.81	303.38	294.58	301.21	296.61	293.52	300.08	297	301.28	300.9	300.17	300.32	303.89	303.19	305.17	299.53	295.97	301.88	297.45	302.31	305.4	297.9	298.11	299.38	296.94	295.86	295.08	299.23	298.58	298.39	302.74	296.07	297.16	302.88	296.73	296.01	296.33	302.12	298.71	295.12	297.48	298.32
330.2	324.46	328.41	332.2	330.5	325.91	323.04	326.65	322.31	330.29	326.57	324.26	330.95	323.87	327.15	328.57	328.44	329.42	327.96	327	322.97	322	322.54	323.45	323.48	330.88	321.73	323.9	328.02	330.31	328.49	328.55	323.11	329.31	323.92	328.69	328	324.36	326.09	329.15	330.53	327.83	327.44	326.01	324.64	326.29	332.92	326.95	324.16	326.34
304.87	300.51	307.94	303.54	302.21	301.79	300.04	301.49	297.94	298.41	302.52	303.59	303.03	304.76	303.83	298.25	303.17	300.66	304.15	301.67	302.35	299.09	302.12	301.6	302.58	304.71	299.81	300.04	304.68	306.29	303.08	303.2	301.21	300.64	299.81	302.5	305.58	308.72	297.24	307.6	304.18	298.4	299.98	304.61	304.72	302.98	303.28	301.26	301.98	304.37
291.19	296.16	292.36	296.25	292.36	299.32	292.94	296.31	290.61	295.26	299.25	290.55	289.69	293.65	293.37	295.85	300.01	295.38	296.46	289.93	295.3	296.35	293.33	293.39	292.25	296.22	299.54	297.26	298.81	295.89	295.6	296.78	295.04	300.06	294.61	297.67	295.91	293.84	294.3	297.2	291.13	297.53	294.22	291.76	291.82	294.87	294.3	301.55	293.33	299.68
319.71	313.15	317.93	315.74	313.04	315.25	319	319.17	316.71	314.3	323.65	319.74	321	320.57	318.45	324.08	315.14	318.34	318.57	318.83	317.95	324.7	320.71	320.55	318.62	317.41	319.26	314.75	318	314.93	318.72	319.01	325.71	319.39	314.48	318.66	316.81	318.76	323.28	322.17	324.68	321.84	319.62	323.31	321.49	312.92	321.58	318.43	316.99	315.55
312.83	315.05	312.22	309.09	314.53	313.73	310.94	312.4	316.91	317.3	314.1	317.14	312.28	313.16	313.62	310.26	311.65	314.19	310.42	314.86	311.78	315.24	311.42	310.9	314.39	311.49	314	309.91	312.61	311.29	313.97	314.81	311.83	313.67	319.66	311.68	313.53	314.03	316.26	311.3	311.08	311.2	310.36	313.67	315.38	309.75	313.13	312.24	309.13	312.42
325.41	330.77	328.78	331.61	324.54	330.37	329.9	328.72	329.84	328.46	331.33	328.85	329.44	325.02	327.75	328.39	324.8	328.7	333.45	329.94	327.6	327.81	332.49	328.75	333.8	329.34	328.19	329.23	331.03	330.36	329.97	330.27	333.24	331.87	326.45	329.68	327.69	331.75	333.52	326.16	334.75	332.42	326.69	326.26	329.34	331.95	329.79	324.33	330.08	330.36
315.19	309.44	314.22	311.57	312.57	313.81	315.77	317.88	312.85	314.28	317.27	311.37	314.17	310.09	311.93	310.53	310.11	309.25	314.96	314.26	314.33	315.93	318.15	312.64	316.94	312.15	312.77	313.05	317.96	307.69	314.76	314.19	317.04	314.48	317.82	314.43	314.08	315.7	315.59	316.62	312.59	314.33	316.03	313.52	315.65	310.12	315.54	314.59	317.84	315.72
321.09	329.37	323.28	326.26	323.44	324.07	324.84	324.54	320.22	325.67	319.25	324.4	327.16	326.82	323.05	322.82	325.23	327.31	326.17	325.7	322.19	328.77	322.16	323.4	327	326.26	325.94	326.76	326.98	324.48	325.57	323.59	323.23	331.73	324.13	327.11	322.8	324.02	329.31	327.37	324.61	327.64	324.03	325.53	326.01	321.29	324.76	319.91	327.4	326.78
297.38	302.87	302.67	300.44	294.83	302.29	304.09	297.58	305.01	297.82	298.87	300.88	300.58	297.67	308.13	296.71	298.71	299.72	299.97	298.98	294.45	296.19	294.2	301.63	299.6	297.75	299.49	295.03	301.44	303.56	303.53	296.39	297.07	303.64	299.63	303.21	302.88	291.88	300.88	300.55	300.87	299.38	300.6	300.57	303.23	296.33	302.03	300.28	297.14	303.44
313	314.03	319.55	310.83	312.12	315.98	314.51	314.98	320.85	320.2	312.67	313.71	316.37	311.42	312.22	314.05	311.38	316.34	318.9	314.74	314.8	315.2	313.95	315.58	314.53	316.7	313.98	311.32	314.15	317.96	312.31	314.97	317.63	317.48	310.65	316.72	317.3	312.5	316.75	316.11	316.34	310.72	312.33	316.38	315.31	313.36	315.12	311.99	319.97	316.92
316.22	313.03	316.45	320.48	319.14	318.44	318.88	322.42	315.67	323.8	314.13	319.33	320.89	318.89	315.33	319.88	317.56	317.61	317.45	315.75	319.24	318.94	315.99	316.29	326.25	314.97	318.1	324.25	313.65	319.16	320.15	314.6	319.91	317.97	315.77	319.52	320.03	318.12	317.79	322.4	320.16	318.38	314.79	318.43	319.97	311.4	319.12	319.15	322.22	316.74
295.88	293.35	290.84	293.07	298.9	297	289.19	298.49	297.2	293.78	291.59	296.87	294.8	297.9	294.97	289.45	293.05	294.79	294.48	291.74	288.72	297.06	296	294.65	295.38	290.28	296.03	290.86	291.22	294.43	291.48	298.74	291.99	293.05	293.63	293.62	293.33	292.18	290.29	290.34	291.52	295.32	296.37	292.96	300.19	289.29	296.66	298.76	293.79	298.01
310.43	305.92	310.62	311.28	312.25	309.34	311.94	318.03	305.43	311.71	316.11	314.3	310.59	310.49	308.47	310.81	308.72	308.77	312.13	311.29	309.71	310.44	311.43	311.12	310.8	311.97	310.08	310.26	308.46	310.01	309.55	309.5	307.18	312.74	303.51	312.33	307.94	305.7	314.18	313.31	310.29	313.25	304.86	310.89	308.09	305.56	315.06	317.11	313.79	317.51
310.89	316	313.24	313.53	315.54	313.78	318.05	320.25	312.78	315.53	317.7	316.12	314.34	315.86	317.78	315.24	317.09	310.61	314.35	314.91	313.48	312.21	322.79	311.27	316.41	312.97	311.83	316.47	313.72	316.91	314.49	317.95	316.26	315.31	316.36	309.78	312.99	316.35	312.3	312.8	312.47	317.07	319.68	317.01	314.01	312.56	311.95	315.59	316.81	312.56
308.03	309.53	308.15	308.25	302.92	309.74	310.95	314.47	307.66	310.72	311.8	303.43	307.18	311.66	309.32	312.76	307.66	307.77	307.18	307.3	308.42	308.1	307.37	315.25	307.41	314.95	310.53	310.61	307.56	309.48	304.71	306.89	309.32	309.74	310.73	311.87	310.72	313.33	311.65	307.63	306.24	313.48	305.06	313.91	309.6	312.52	311.07	313.88	315.89	313.74
304.32	298.32	301.85	303.37	305.03	300.82	301.2	300.12	305.47	300.94	301.09	301.58	303.67	301.46	307.7	296.24	300.54	302.36	295.21	304.03	302.63	300.06	301.28	299.79	303.13	300.29	306.41	298.19	302.44	305.68	303.32	307.5	299.78	300.47	305.51	305.48	300.84	305.55	304.55	301.64	304.6	302.56	303.92	302.62	300.28	298.44	304.95	302.37	307.09	308.63
302.73	306.95	304.06	305.46	301.03	305.99	312.31	306.07	307.64	307.32	302.85	302.51	303.12	304.25	303.5	302.61	305.87	306.91	298.88	303.07	304.5	301.04	303.92	303.27	302.01	297.02	301.38	304.01	300.26	297.47	301.69	302.33	305.07	296.13	305.13	307.57	303.94	304.59	303.51	305.65	303.93	307.75	303.27	306.07	304.45	301.78	303.4	297.42	300.7	300.48
306.86	309.42	313.37	304.02	312.56	305.93	309.74	306.22	307.3	309.94	310.26	310.92	308.6	311.3	309.18	305.74	311.99	309.03	309.7	311.21	306.95	308.67	309.43	310.48	306.21	308.89	308.12	304.52	306.22	311.08	308.91	306.16	310.49	310.31	308.16	312.53	309.41	308.9	307.56	310.79	308.47	311.59	308.95	310.79	306.83	308.16	312.29	311.8	308.18	310.9
315.78	315.97	320.02	318.45	318.33	322.89	323.34	324.89	320.12	314.74	324.06	318.1	319.06	320.57	322.06	315.65	320.59	319.17	317.86	321.13	318.22	316.56	312.67	317.08	319.66	316.41	318.22	322.51	317.77	319	318.13	320.27	315.14	320.23	314.63	315.77	320.82	315.84	325.02	319.96	312.38	316.04	320.08	318.51	318.8	321.63	318.49	323.73	321.14	318.4
303.4	304.13	304.46	300.52	312.66	304.12	301.97	299.25	307.87	299.07	305.75	306.26	302.08	302.55	304.59	306.19	304.6	303.61	305.84	301.38	298.93	308.84	305.84	305.04	304.2	299.45	298.1	304.05	307.78	303.78	309.35	307.17	304.8	311.44	311.23	302.57	305.52	308.93	305.23	302.8	303.87	306.41	302.86	303.49	302.85	302.45	305.51	302.31	304.05	308.04
300.8	299.66	300.79	302.23	301.57	300.83	298.5	297.68	300.27	298.95	300.49	301.7	302.26	300.34	298.01	294.11	305.11	295.98	299.8	296.96	297.69	295.91	296.61	294.46	299.08	300.71	303.16	303.2	295.42	294.84	301.27	300.11	304.31	305.68	300.14	298.92	300.05	299.47	305.68	299.12	308.27	300.27	300.54	302.11	296.67	300.88	298.4	298.84	300.87	300.21
310.94	310.38	311.51	312.54	312.58	313.7	315.48	313.28	314.17	313.61	317.07	316.56	317.48	314.49	311.21	315.88	314.58	308.91	315.55	312.36	310.69	311.23	310.41	314.61	316.07	313.7	315.98	312.41	314.56	312.01	317.05	316.93	310.07	315.48	313.23	314.9	310.12	316.2	308.69	314.09	316.1	310.09	313.23	317.45	313.68	312.68	316.38	313.91	317.35	311.51
313.47	308.06	314.83	311.36	306.03	314.77	309.13	314.03	317.57	312.32	311.33	310.52	312.27	312.26	315.63	308.05	316.6	310.53	310.42	311.79	310.34	309.98	313.69	317.44	313.87	309.06	312.11	316.06	308.87	312.25	313.92	310.75	311.05	314.2	311.98	308.92	312.04	313.15	310.74	317.01	310.6	308.43	315.64	314.13	314.83	306.33	311.62	309.92	310.6	310.72
303.14	305.31	304.77	302.52	306.9	303.84	303.05	314.24	303.95	305.55	305.38	308.67	301.2	302.61	298.98	305.49	300.54	300.58	303.93	303.18	302.38	299.18	301.05	298.26	297.49	304.13	303.35	304.22	304.41	303.63	299.54	305.91	302.93	300.7	300.27	303.07	307.19	310.09	303.7	299.02	300.32	306.72	305.8	302.98	304.7	303.58	304.39	300.68	302.19	309.03
319.02	316.77	317.37	316.17	316.32	317.47	314	318.09	315.1	319.97	316.03	314.86	317.67	313.32	315.1	315.12	313.83	317.03	312.93	318.8	311.51	313.7	313.45	313.94	313.8	314.16	315.24	316.4	323.45	323.35	317.45	315.79	313.44	316.6	309.51	315.93	315.06	313.99	314.79	314.04	317.25	313.62	315.81	317.73	314.34	313.52	311.85	317.88	314.01	318.68
309.06	307.51	311.31	306.04	306.54	303.95	302.91	308.22	312.25	307.01	302.23	307.5	304.27	309.82	305.22	308.13	305.95	309.34	304.83	305.45	308.66	306.94	303.41	302.46	304.45	303.96	303.6	305.61	305.39	307.94	302.94	304.99	300.87	307.26	305.62	299.3	307.28	309.43	306.79	305.89	310.81	304.34	303.33	306.96	305.85	306.33	305.69	303.24	307.38	303.72
304.67	302.34	303.76	305.09	307.65	308.05	303.58	308.5	301.59	305.41	304.13	305.01	304.26	302.68	305.46	300.4	303.04	301.3	299.82	303.89	306.25	304.23	304.72	303.1	303.83	304.74	302.7	303.47	300.83	304.89	300.76	307.28	303.77	302.26	301.33	306.09	310.44	302.52	301.55	304.93	306.72	304.66	300.19	312.1	306.16	302.64	306.65	303.08	306.34	301.98
320.06	322.19	318.48	315.33	314.46	316.64	320.59	316.62	315.39	316.74	316.08	313.45	315.87	316.5	316.62	319.49	314.92	320.01	316.81	318.41	312.26	316.82	313.34	318.88	315.39	317.34	316.53	319.53	318.23	315.48	314.55	317.41	313.89	315.84	316.15	313.51	317.28	311.25	318.77	318.38	316.23	319.54	316.18	316.31	320.56	317.36	315.05	320.24	315.6	319.03
305.15	304.45	307.81	311.37	305.08	307.78	306.61	310.04	307.65	307.73	311.04	301.94	306.15	300.8	301.69	307.18	307.34	311.39	312.61	305.04	307.92	305.44	308.84	310.05	305.78	304.24	306.94	308.74	304.71	306.77	305.52	310.11	303.63	305.72	309.33	302.43	310.54	305.86	306.34	307.63	312.25	306.9	307.1	302.9	309.41	304.16	304.53	303.96	304.67	308.63
304.64	308.64	310.23	307.05	311.61	308.82	309.33	308.77	306.54	302.34	309.85	311.2	307.68	309.27	313.34	311.34	309.81	314.41	307.49	308.31	309.54	305.59	306.69	305.88	306.44	305.02	310.21	306.05	312.82	307.78	309.26	304.21	308.59	310.43	313.56	307.85	312.98	311.39	310.93	310.47	304.41	305.06	312.99	307.8	308.2	313.42	313.26	307.11	304.46	308.4
310.64	312.48	305.94	304.73	305.3	308.94	308.71	305.2	301.16	310.27	309.81	304.66	306.25	308.38	303.09	306.36	300.52	305.87	305.52	305.34	305.69	305.25	303.16	305.35	302.65	304.21	300.45	301.54	305.77	304.13	305.39	307.21	305.26	310.72	305.76	305.24	305.44	310.16	302.75	304.4	306.93	303.82	303.3	305.96	307.54	304.58	310.45	305.52	305.52	313.74
305.69	308.33	313.86	313.35	308.01	308.43	309.09	307.36	310.68	308.69	310.61	309.43	313.86	309.31	317	309.27	306.74	308.04	310.95	308.62	308.05	307.51	308.61	307.07	308.91	303.02	308.75	308.78	305.16	308.13	304.78	311.64	309.72	311.03	309.1	313.93	305.35	312.78	309.04	310.3	307.6	308.15	308.62	307.26	308.52	306.62	305.62	307.9	307.85	311.55
309.84	305.18	306.23	300.55	300.01	309.73	301.17	302.43	305.18	303.02	308.37	303.27	298.98	299.69	300.53	305.78	301.76	308.48	303	303.57	300.57	306.58	310.11	300.5	307.72	304.08	305.54	305.42	307.01	303.26	297.16	303.68	303.55	298.11	302.79	306.19	308.93	303.43	306.93	300.56	303.98	307.73	299.03	304.64	300.6	297.31	310.98	306.05	304.34	308.42
310.86	308.64	313.67	310.11	313.56	312.05	313.22	314.09	313.92	316.23	314.52	315.05	311.59	311.67	313.5	316.24	311.4	313.9	312.37	311.69	310.29	312.62	313.16	316.18	315.09	311.34	306.31	314.3	310.71	314.34	309.47	309.61	312.4	314.8	311.61	310.62	307.71	311.82	313.97	313.54	313.19	309.05	310.05	311.06	316.42	311.99	319.29	311.57	318.14	317.28
319.75	317.27	317.37	318.46	322.34	322.78	324.01	319.61	323.73	312.89	318.94	323.51	314.78	321.16	318.77	316.49	321.95	323.87	317.62	318.11	322.22	318.88	317.29	317.56	320.4	326.61	318.31	317.07	320.37	322.9	319.58	320.11	321.85	320.57	318.25	315.05	322.54	318.19	321.38	323.04	315.24	318.87	316.4	318.17	316.42	320.33	319.09	322.74	317.45	319.49
312.92	316.12	314	318.6	314.14	314.6	317.75	315.12	312.88	320.03	318.6	319.38	317.58	318.58	320.62	317.33	323.33	311.21	316.99	322.12	312.88	314.32	318.27	315.08	314.49	320.67	318.94	318.11	315.08	319.64	316.27	320.16	317.09	313.29	315.55	314.87	314.89	319.93	315.11	315.15	316.85	315.24	313.72	311.84	316.65	312.7	324.05	321.81	316.61	320.34
315.91	318.63	313.11	311.12	315.4	311.52	310.61	317.3	311.57	313.33	315.46	313.2	315.59	316.81	314.85	314.21	312.21	317.39	315.43	315.12	316.25	314.73	313.52	317.82	310.72	318.43	314.15	312.3	313.19	314.19	315.85	314.91	317.88	317.36	321.22	312.72	316.23	308.13	310.31	320.74	312.08	314.04	313.53	315.59	314.47	314.42	316.13	315.34	312.65	315.9
316.84	317.12	311.17	319.84	318.59	317.82	311.51	317.21	320.53	318	317.69	315.26	316.88	317.85	315.63	316.2	317.99	315.02	314.28	319.7	314.65	315.65	317.2	319.65	312.55	318.2	317.67	322.01	317.77	316.72	315.69	320.03	309.12	317.32	318.67	315.84	314.1	324.97	311.56	314.98	313.43	312.9	318.33	311.18	313.07	315.28	314.75	319.34	320.24	313.2
309.49	308.08	310.74	312.62	311.03	314.2	312.94	307.61	301.7	310.83	308.91	310.92	308.26	310.91	311.04	308.03	310.98	306.46	311.86	314.51	310.3	307.17	308.89	309.12	302.78	312.46	310.16	312.4	313.22	312.57	312.52	309.68	312.79	306.15	313.66	311.81	312.06	310.32	309.27	314.05	311.44	308.09	307.39	311.32	313.46	309.33	308.16	314.15	310.35	310.06
312.74	314.76	309.07	320.08	315.86	316.1	317.3	313.62	311.89	315	311.01	317.92	308.42	314.88	311	310.42	311.28	314.55	316.25	316.05	309.99	311.94	318.44	314.89	314.74	308.33	313.49	313.88	316.49	315.66	312.06	315.27	310.22	311.56	315.98	315.12	309.57	317.62	311.83	312.86	314.79	310.41	317.76	309.59	317.84	310.69	312.46	314.01	315	315.74
291.34	295.38	299.82	299.63	293.22	293.8	299.19	293.95	297.57	296.28	297.89	298.54	297.57	293.03	297.26	300.04	295.16	295.37	299.27	298.25	300.44	294.42	297.7	295.96	299.46	295	294.9	295.82	299.26	299.97	300.2	295.88	299.38	293.83	298.72	301.05	295.62	297.04	297.4	300.15	291.05	294.06	295.89	305.65	300.85	295.18	297.22	294.79	299.91	295.72
306.2	303.78	307.13	310.08	305.03	304.77	299.64	299.78	303.1	303.92	308.44	306	307.64	303.78	306.06	306.76	304.59	305.21	304.23	303.9	307.25	307.63	306.52	301.12	304.28	300.59	309.4	300.57	301.56	304.92	301.05	304.84	303.41	304.21	303.77	312.64	310.61	303.1	306.38	301.63	303.54	297.45	307.66	305.56	307.42	300.28	309.14	307.95	307.89	306.18
314.02	312.84	314.06	313.23	311.06	311.97	314.43	311.3	308.05	309.86	312.79	309.33	310.74	308.88	310.13	312.96	308.28	308.46	314	308.18	307.61	314.7	312.59	309.3	308.23	306.95	310.17	306.66	310.46	313.86	310.66	313.25	311.5	307.1	309.92	308.47	305.88	306.16	309.26	311.43	308.16	315.24	310.73	306.37	306.57	311.58	309.37	311.35	314.44	310.04
307.88	310.3	299.23	303.66	306.52	304.49	309.58	303.44	301.75	303.29	308.8	305.84	306.78	301.76	306.23	304.53	310.43	306.23	302.42	306.87	307.21	307.72	307.78	303.7	309.02	303.64	309.79	309.38	308.94	303.04	302.53	303.01	306.08	299.72	308.76	305.72	302.55	301.96	305.23	306.89	308.51	308.87	305.8	310.35	305.69	304.29	307.89	310.93	304.64	303.66
313.73	312.78	313.33	310.5	315.92	311.01	313.36	318.55	317.12	315.38	310.32	320.68	315.33	312.95	312.51	312.35	314.48	313.37	314.97	311.22	315.28	318.48	319.55	318.81	314.36	310.93	314.38	314	309.83	310.94	311.95	316.62	313.47	316.69	313.14	312.45	315.86	315.83	310.47	315.45	313	312.73	314.83	314.57	310.44	319.27	312.54	315.2	317.41	313.89
314.05	309.14	309.59	307.46	315.61	309.3	312.32	309.49	307.75	314.2	306.08	312.77	312.38	311.3	308.66	312.24	308.22	312.12	309.43	306.26	310.24	316.14	306.85	309.86	314.03	316.25	309.75	313.03	308.37	313.57	311.4	312.57	311.25	312.2	306.1	310.54	308.92	309.94	308.02	308.83	311.6	309.35	309.41	310.16	307.27	316.11	308.54	312.97	309.33	308.89
310.89	311.06	315.34	312.27	316.28	312.43	317.84	311.01	315.5	312.3	313.37	317.66	320.98	317.71	320.84	314.28	310.9	312.17	314.43	313.5	312.85	313.45	314.48	315.72	318.08	308.41	312.17	313.54	310.28	313.41	314.74	309.56	309.65	313.54	320.8	313.23	317.55	317.13	313.77	313.7	318.56	320.66	309.69	313.48	314.72	309.93	316.93	316.63	312.64	318.37
301.53	303.57	302.37	301.55	301.68	293.69	303.92	299.27	297.77	301.91	299.72	300.55	301.87	298.01	301.22	305.93	296.76	302.67	296.98	303.11	304.57	299.59	299.46	310.01	306.25	305.88	299.37	300.65	302.9	296.82	292.56	303.39	297.24	301.17	296.08	299.37	297.35	302.47	298.78	298.62	300.54	297.33	296.81	305.15	299.89	299.92	302.69	296.45	297.81	299.42
292.32	292.79	293.02	298.47	291.52	294.93	289.29	297.1	294.8	294.41	296.22	296.92	294.76	295.34	291.21	295.61	288.61	295.94	287.13	293.68	295.31	293.84	291.64	291.44	292.95	288.78	291.92	289.8	296.14	298.55	291.94	295.04	294.31	298.53	296.35	293.47	294.62	297.06	293.8	292.16	294.88	292.62	292.11	292.65	290.95	293.39	291.59	294.11	292.8	296.04
301.44	309.48	305.15	301.84	302.45	307.6	303.21	299.54	308.89	305.95	305.55	302.85	299.83	302.18	302.68	307.14	300.38	306.45	305.33	307.43	301.72	300.2	304	304.95	301.78	308.95	298.07	297.97	301.39	304.29	304.53	301.91	301.76	304.37	303.01	300.16	302.94	302.55	300.91	306.62	301.4	304.55	305.45	306.82	302.26	301.75	298.36	301.76	303.24	304.55
302.65	305.07	294.79	304.95	304.38	303.23	304.15	305.13	303.63	303.43	302.89	300.19	301.08	306.48	300.98	305.48	303.19	298.9	301.34	303.47	301.35	303.31	303.64	301.7	299.86	302.39	304.69	304	305.67	308.28	299.27	303.43	305.69	304.05	301.39	302.54	299	304.37	302.9	302.69	301.4	305.32	302.11	304.34	302.26	302.12	301.5	299.52	305.91	305.52
313.65	311.93	312.23	312.04	314.59	315.54	312.97	312.51	309.08	315.81	312.42	314.04	311.64	310.28	315.17	308.77	316.9	314.47	310.64	313.49	312.67	314.65	314.54	313.93	313.55	313.11	318.29	312.33	313.47	312.26	311.8	320.67	316.1	315.77	308.21	318.45	313.61	309.85	318	318.56	311.33	309.79	314.98	312.79	318.32	314.96	318.5	315.9	310.56	313.25
309.76	317.28	311.23	313.66	312.16	308.86	319.48	310.07	309.78	313.21	315.79	316.44	315.49	316.23	313.5	315.4	310.78	311.35	309.05	316.44	316.89	313.51	311.19	311.21	313.46	309.14	313.2	306.52	314.53	311.81	313.77	318.2	313.54	313.69	310.72	315.4	318.34	313.1	313.28	315.71	313.03	311.37	315.56	314.35	311.03	317.55	313.31	311.74	315.1	315.54
305.15	302.95	308.58	305.41	304.85	304.86	304.72	306.6	304.6	306.3	304.97	304.55	308.74	303.56	303.13	303.35	304.96	306.42	301.58	304.22	304.36	303.12	302.01	304.71	305.23	306.83	305.69	303.78	307.38	305.83	305.41	302.63	303.46	307.55	310.73	308.07	303.11	303.51	304.07	302.62	303.7	304.37	299.76	305.35	302.71	303.63	303.51	310	306.19	298.1
320.02	315.53	315.92	313.03	312.65	316.4	312.37	310.96	313.54	315.43	315.5	315.91	312.55	311.5	316.56	312.4	315.46	321.75	316.52	315.77	317.51	310.85	311.23	313.21	314.46	315.88	315.93	316.52	316.71	314.23	312.26	312.84	318.57	312.71	316.96	318.3	315.2	318.5	312.97	316.98	315.14	310.24	316.47	313.5	313.39	318.45	316.75	314.49	319.51	313.27
308.06	309.96	312.1	310.54	309.43	307.64	306.23	307.1	310.28	312.97	309.74	310.37	310.38	306.79	309.93	302.51	310.14	313.62	307.73	310.24	309.52	309.01	309.94	311.44	306.77	304.54	313.66	310.2	310.94	313.58	305.81	307.59	309.55	315.56	309.41	313.14	307.52	304.88	308.07	307.96	310.74	308.7	308.84	312.48	306.09	311.53	309.12	308.75	306	305.28
307.03	307.58	310.04	310.8	309.59	307.05	309.1	309.03	307.82	310.1	311.53	311.68	309.67	308.7	308.12	310.81	309.56	309.68	304.96	306.9	311.82	309.41	307.55	308.4	307.11	309.61	306.36	305.04	310.17	311.76	310.36	310.42	308.79	304.76	312.35	308.93	307.36	311.67	312.84	310.16	307.5	305.1	313.36	309.63	310.77	311.08	306.67	310.71	301.67	309.33
313.85	312.39	316.4	316.1	320.03	315.35	312.33	314.26	310.94	311.4	315.9	312.8	318.02	314.99	313.69	313.01	315.01	313.55	312.29	309.25	319.42	311.14	316.7	314.1	308.97	315.01	316.28	310.86	315.46	314.17	315.51	314.56	320.03	312.62	316.63	315.56	318.45	308.72	314.17	316.99	317.04	314.4	314.05	319.1	314.11	314.51	312.75	316.31	312.06	311.04
293.85	293.15	287.82	294.58	290.79	297.56	292.06	293.58	293.9	295	296.25	290.63	294.3	298.35	299.93	297.35	298.7	293.21	294.22	290.19	293.65	291.54	296.87	292.33	290.77	295.29	295.02	294.08	290.6	300.23	296.54	294.05	299.24	295.84	293.71	294.4	291.87	292.53	291.69	296.33	296.53	292.9	291.82	292.57	300.56	293.77	293.19	292.89	292.26	290.66
316.49	320.69	314.72	318.18	318.46	315.1	317.26	321.06	308.52	316.02	318.3	311.61	312.28	316.06	314.28	316.64	316.59	315.26	315.65	320.16	321.95	312.16	320.61	315.58	323.1	316.98	315.73	317.44	319.49	318.84	312.9	320.56	316.94	312.66	318.01	317.2	318.31	314.96	321.04	319.16	315.48	321.82	317.74	314.07	314.41	314.48	319.42	317.13	310.25	313.5
315.3	310.75	322.79	316.04	319.23	320.59	316.63	316.14	317.94	321.21	321.2	314.81	315.64	314.23	315.2	316.51	316.72	315.24	319.17	314.45	318.78	318.91	317.88	313.89	312.53	317.52	311.61	319.17	318.79	313.09	309.62	318.35	315.1	312.49	319.03	315.36	313.32	318.76	309.05	313.42	314.84	315.4	318.01	317.1	315.19	318.29	315.62	317.35	317	309.44
312.14	305.41	311.16	307.53	310.27	312.56	308.68	307.76	306.97	306.16	305.75	312.89	307.09	309.67	311.66	308.03	306.22	307.23	306.23	312.07	304.81	310.16	313.16	306.64	307.32	308.08	311.32	305.91	308.17	305.51	304.26	310.13	314.1	306.69	310.56	307.2	309.62	307.26	308.64	311.74	303.39	308.56	307.55	306.22	310.87	311.88	310.15	307.92	313.11	308.56
319	315.7	317.2	316.19	317.28	319.3	320.12	317.02	322.54	313.33	316.87	316.42	318.19	317.9	317.48	316.54	312.6	314.83	317.01	318.32	317.14	316.15	320.88	319.82	315.62	313.76	315.04	318.25	318.75	316.3	308.13	306.08	314.58	317.76	319.11	315.42	311.45	311.94	317.53	313.26	316.63	316.27	318.53	318.24	319.38	323.01	319.52	320.22	317.38	316.42
316.85	311.81	313.41	314.79	320.05	316.81	314.24	312.5	312.92	319.64	319.81	315.94	312.83	310.76	312.91	313.14	318.13	314.78	311.56	312.85	312.75	319.62	315.69	317.72	309.94	309.51	311.88	320.22	308.73	316.81	313.65	312.64	312.1	314.25	316.49	321.36	312.34	312.38	315.77	317.44	317.7	315.82	311.3	318.51	313.93	310.31	306.28	312.74	313.97	313.39
298.39	296.96	296.31	303.57	298.9	301.81	296.63	301.94	302.49	305.06	303.45	297.85	301.97	301.65	293.08	298.4	296.46	295.89	299.71	300.92	299.78	295.65	303.53	299.67	294.98	300.83	301.05	301.69	299.56	300.84	297.76	303.17	297.29	299.26	299.24	298.99	298.2	301.56	301.87	299.76	298.3	297.84	295.37	302.78	301.04	301.77	300.7	298.42	299.33	301.29
291.37	292.76	291.95	295.65	296.47	292.39	296.29	290.43	295.9	295.07	292.85	296.53	293.21	292.86	290.14	294.76	291.67	293.67	289.22	296.39	296.52	290.92	302.45	291.37	298.36	293	293.37	294.89	291.89	297.25	294.45	294.92	293.75	296.6	294.79	295.76	294	295.57	292.35	288.36	290.85	295.4	295.57	298.42	295.07	292	295.54	293.35	296.14	296.64
311.9	316.64	307.27	311.68	312.37	307.45	313.56	308.04	308.91	307.61	309.43	314.52	309.35	314.01	311.06	312.77	314.09	311.56	312.38	307.23	312.58	310.12	306.69	309.43	303.8	305.24	311.46	309.71	313.88	314.88	313.46	307.58	314.07	315.14	305.45	309.55	309.65	307.54	309.69	304.09	310.9	309.69	306.28	310.07	313.5	311.75	310.27	310.05	311.11	309.44
297.96	306.29	313.5	300.47	302.53	304.44	304.24	303.22	305.59	294.85	303.69	301.19	304.24	300.85	303.11	297.86	305.32	302.42	303.28	307.28	305.65	299.99	301.21	299.17	298.95	302.69	300.91	304.26	301.37	304.48	301.43	300.7	301.35	303.73	303.28	299.92	303.75	304.14	296.78	301.55	300.33	306.87	308.79	299.48	302.13	303.57	302.84	297.16	301.63	308.5
295.74	305.22	301.68	302.91	305.17	300.86	302.03	301.68	302.99	301.53	296.91	294.67	300.11	298.87	301.78	300.12	302.3	300.93	305.87	298.29	297.58	301.77	298.73	296.52	300.78	302.72	296.69	301.67	300.87	300.43	300.05	298.65	298.42	299.75	300.6	301.92	298.54	299.13	301.94	303.26	306.14	301.33	306.44	299.87	298.42	300.89	305.38	299.63	304.69	302.66
335.07	328.38	328.65	327.29	333.27	323.37	329.93	327.71	325.46	329.19	330.85	331.92	328.37	320.39	326.6	333.14	328.88	326.92	329.15	328.55	328.43	324.54	326.91	333.43	329.52	327.66	323.38	333.82	329.71	331.28	329.63	330.43	325.36	326.4	334.39	329.58	328.35	327.58	321.56	326.17	329.26	330.72	325.81	327.68	327.71	331.68	331.72	321.19	328.97	325.62
309.26	302.94	305.22	306.05	305.27	302.83	306.42	310.39	306.44	309.74	311.48	303.64	307.09	304.66	308.27	305.99	304.41	298.87	305.98	306.2	300.42	303.14	311.61	307.44	304.1	307.82	305.44	302	305.61	307.06	299.32	303.62	308.6	309.88	304.71	307.74	309.66	307.78	299.47	302.47	307.46	306.73	305.64	301.62	309.27	308.67	305.79	302.26	307.47	302.32
306.6	305.11	307.54	302.67	300.64	303.33	301.44	308.3	306.55	304.69	303.58	306.19	304.81	301.19	306.78	303.45	308	305.71	301.53	306.54	304.21	306.21	306.72	308.71	301.52	306.53	304.68	308.25	301.87	305.31	308.36	304.58	305.14	301.68	308.63	306.1	306.97	304.29	302.45	305.94	306.28	305.88	301.57	307.92	302.28	306.5	298.19	309.65	301.53	309.85
303.81	310.14	305.22	303.24	308.93	298.75	309.85	309.41	309.88	306.34	303.91	304.08	308.17	312	305.59	312.94	304.94	304.18	305.1	301.99	304.22	308.01	307.71	309	312.21	302.56	301.63	303.22	305.74	305.91	307.03	305.57	307	308.16	307.23	309.82	305.23	308.09	302.06	311.62	305.79	302.94	304	308.78	307.75	303.31	305.7	310.25	303.73	307.51
327.94	325.99	323.41	333.51	332	331.11	327.97	325.93	331.02	328.31	326.98	327.93	332.98	322.35	322.13	329.65	326.84	328.66	328.05	331.65	326.22	324.09	328.67	329.72	328.42	333.44	331.68	330.01	323.34	328.62	323.55	330.78	332.13	328.48	327.26	327.24	330.08	331.21	336.5	331.25	334.56	327.52	328.73	327.56	327.67	331.95	331.26	328.54	330.55	328.98
303.25	308	301.82	305.19	297.94	302.95	307.09	303.08	302.23	306.02	305.13	304.45	298.74	302.61	305.34	307.33	303.4	300.21	310.87	300.66	307.67	298.78	301.97	305.47	305.12	299.93	304.91	306.78	308.39	299.88	306.15	307.91	305.41	303.37	305.48	302.44	300.47	303.27	307.87	309.61	303.84	300.99	302.17	306.08	303.1	305.47	303	305.57	304.32	306.45
309	302.89	306.7	304.9	300.17	305.76	308.52	304.92	304.4	306.16	305.09	304.68	314.04	306.21	307.21	302.56	304.17	298.86	308.86	303.72	304.85	302.48	312.46	299.92	301.63	299.18	302.57	307.78	303.61	306.28	301	304.28	304.25	304.46	307.75	301.91	303.52	297.97	307.13	304.82	306.33	307.49	304	304.42	302.75	302.04	304.24	304.07	305.56	299.63
304.63	306.51	305.04	308.18	307.66	302.88	308.36	301.54	304.77	301.61	306.62	306.21	308.86	305.96	310.09	300.31	306.37	306.71	305.82	307.12	308.54	305.52	307.96	306.26	311.53	309.2	308.45	308.27	303.62	305.91	305.07	308.4	309.01	305.96	305.2	300.56	305.57	306.16	302.43	306.86	307.48	303.89	310.89	304.3	305	310.42	304.51	305.96	311.54	301.82
307.67	314.79	310.61	315.28	312.35	312.45	316.54	307.62	308.3	313.25	313.31	305.09	312.07	311	310.13	312.8	310.71	308.09	308.06	311.03	313.7	311.6	311.44	308.18	314.92	310.12	312.12	311.62	308.24	313.54	315.2	313.6	314.5	305.37	309.4	307.48	308.57	315.68	312.09	308.46	310.5	310.92	306.35	310.67	308.45	317.31	311.22	309.76	306.59	307.87
298.03	294.82	299.29	297.05	297.8	296.98	298.3	297.24	290.65	290.91	302.71	304.32	295.92	298.16	295.68	294.23	298.21	294.28	302.74	296.17	298.25	302	297.68	296.18	294.57	300.81	297.5	303.08	298.78	297.27	295.79	296.93	293.81	296.27	294.16	297.88	296.06	293.74	295.4	295.75	298.3	298.15	302.16	292.5	296.98	296.37	301.69	295.67	291.65	293.2
302.47	298.23	297.94	299.11	297.31	299.19	302.89	302.7	299.73	306	299.59	300.8	300.54	297.16	300.43	295.63	302.8	300.92	301.24	295.47	303.53	298.38	300.34	304.55	301.18	303.72	301.89	300.53	299.48	298.85	295.68	295.1	304.38	299.88	303.22	301.8	307.55	302.09	300.59	298.95	296.47	299.61	301.75	301.76	298.59	305.31	309.97	302.67	299.97	299.01
320.54	316.13	320.52	316.48	318.54	319.66	317.07	319.16	318.13	318.43	317.26	311.64	316.33	317.98	318.29	319.12	323.92	317.53	317.72	316.6	319.14	318.1	318	320.13	317.05	316.76	318.12	315.48	319.19	321.44	320.14	319.18	319.61	319.12	319.35	312.52	322.5	318.99	320.74	312.33	315.46	321.62	322.2	319.68	321.74	318.65	317.67	322.1	319.48	315.34
318.02	308.4	312.13	313.87	306.81	314.47	312.1	313.46	316.38	315.49	315.71	317.94	316.99	316.52	319.51	313.23	313.08	313.91	314.06	315.97	314.09	312.38	315.96	318.81	317.84	309.08	310.39	313.06	314.3	308.05	315.06	315.17	316.27	315.02	312.09	313.46	315.8	315.86	315.59	317.84	308.8	312.91	321.71	316.36	314.65	315.64	311.59	308.91	306.51	315.8
317.18	313.62	312.49	310.28	316.03	313.22	312.58	312.79	315.73	318.22	308.81	315.82	312.68	311.4	313.29	316.14	316.85	315.38	314.34	309.16	317	316.36	309.56	311.87	311.47	315.42	312.21	311.21	316.11	311.13	314.97	309.07	313.33	315.09	315.19	308.33	310.62	314.11	314.92	311.68	315.99	308.73	312.9	313.48	316.51	311.65	316.52	311.23	317.52	312.07
295.66	298.96	297.41	293.95	295.61	296.43	292.08	296.94	294.93	292.22	292.33	292.8	295.79	295.29	296.99	288.31	295.32	296.97	286.13	299.12	295.56	293.13	295.04	290.55	296.81	289.34	297.67	297.24	298.03	291.64	299.39	293.63	287.63	294.21	296.06	299.5	292.1	288.57	291.47	297.71	295.43	301.88	296.24	299.19	297.2	297.09	292.35	291.53	296.05	296.98
314.37	312.31	310.2	313.19	312.58	316.67	310.04	310.76	310	311.38	309.03	310.62	316.96	317.82	313.26	313.52	309.21	308.8	312.25	315.4	310.61	313.33	309.92	308.66	312.94	310.68	309.96	319.14	304.99	314.95	311.7	314.73	309.17	315.15	319.74	310.02	311.31	311.8	312.45	309.25	310.59	313.62	312.51	312.04	307.31	312.44	313.91	314.64	313.13	312.54
295.64	302.63	299.61	301.5	298.68	302.24	299.4	302.56	296.71	295.41	300.61	301.8	301.22	302.5	301.43	299.14	301.78	295.39	300.52	302.17	295.38	294.67	300.62	301.47	295.31	289.74	304.64	299.04	303.68	297.08	302.14	299.74	298.61	298.87	301	303.39	293.89	297.07	299.29	301.03	298.7	302.41	302.24	296.19	297.22	302.18	298.42	302.52	299	299.17
309.11	308.12	307.71	310.28	311.49	307.4	310.08	307.48	311.83	308.68	312.67	311.94	309.69	305.34	306.95	305.14	308.91	309.67	306.74	306.02	311.42	312.02	310.6	309.65	311.33	307.57	309.2	311.45	309.59	308.37	311.65	312.02	306.8	311.05	310.33	311.69	309.66	313.01	311.18	311.48	309.93	311.54	308.5	311.14	309.69	312.49	311.81	306.39	307.93	308.21
324.66	325.44	327.29	327.01	327.53	319.83	322.84	320.34	324.47	329.21	329.05	330.18	324.46	327.88	328.04	327.64	323.67	327.86	319.23	325.17	327.04	324.55	327.45	324.25	326.85	326.83	327.3	329.49	324.15	324.69	326.44	328.06	325.43	325.16	322.36	318.84	331.48	328.78	323.58	322.36	326.33	320.78	325.93	326.23	325.91	322.69	328.01	324.24	323.12	320.53
296.68	297.39	289.7	293.67	287.57	292.06	290.69	289.18	296.81	296	298.02	297.11	293.75	300.45	290.44	289.98	291.31	290.96	290.57	294.29	293.03	296.41	292.78	292.85	294.78	293.93	288.46	292.71	290.81	296.19	292.36	294.61	298.39	294.81	291.05	296.06	290.34	298.02	292.18	295.13	297.95	293.66	295.14	297.07	295.32	294.39	292.19	294.24	289.31	296.07
315.99	316.66	316.23	317.08	318.1	308.95	320.76	315.52	316.59	317.26	315.29	314.39	318.04	318.87	317.44	316.82	309.92	315.24	311.38	319.23	315.29	313.54	317.87	316.09	313.75	318.78	314.21	319.72	314.64	318.34	316.38	320.02	316.02	320.43	320.35	314.33	313.71	320.27	317.36	321.94	317.55	311.59	320.97	317.94	320.5	312.82	312.33	312.75	323.7	313.85
312.07	305.54	307.98	310.73	307.55	310.76	311.69	309.76	310.84	313.9	314.22	308.58	311.08	310.14	310.21	311.1	307.89	312.93	309.27	306.41	310.4	315.49	313.12	307.87	311.79	305.83	315.22	311.19	307.62	307.05	315.54	315.76	306.75	313.81	307.92	312.68	310.32	310.99	313.32	313.8	312.01	313.4	312.32	307.79	307.2	309.76	306.83	311.84	306.33	313.43
305.77	304.41	305.67	304.07	307.34	305.77	305.75	302.29	301.66	307.1	304.94	307.1	302.85	302.24	302.42	301.65	303.51	304.94	310.05	302.06	304.38	305.62	305.95	308.25	305	305.1	306.33	309.71	305.46	303.15	300.82	306.99	304.48	301.7	303.69	304.65	305.49	304.74	303.22	303.12	305.79	304.26	303.75	296.16	301.74	300.04	301.62	307.83	302.27	299.5
301.25	301.72	297.43	301.97	297.8	301.47	301.36	301.98	300.71	302.93	297.52	301.62	298.04	303.75	301.89	302.93	300	305.45	298.37	300.31	305.31	302.9	300.9	297.84	295.44	303.86	305.43	300.88	305.56	299.79	299.42	298.96	295.88	297.99	300.11	300.58	301.91	298.45	301.86	300.67	299.63	304.37	297.79	297.96	297.64	302.88	298.96	298.92	302.63	308.14
309.99	313.93	312.1	317.57	315.34	311.1	316.5	315.94	311.14	314.19	317.5	311.11	314.05	313.32	312.04	313.48	312.99	315.39	310	315.81	316.54	315.83	317.91	317.81	312.09	307.36	310.99	315.2	313.37	312.85	313.49	311.78	312.02	309.49	310.89	316.2	313.94	316.49	312.96	315.7	318.91	312.68	315.72	317.13	315.66	310.26	311.49	307.59	317.53	314.35
311.67	309.89	309.58	309.28	303.05	304.02	308.66	307.07	305.93	310.43	305.32	310.18	310.28	304.22	304.26	308.44	304.76	310.33	307.01	310.27	310.82	305.58	314.21	314.94	303.82	309.01	306.01	309.85	309.02	309.89	306.44	308.86	309.32	311.28	307.83	310.64	303.28	306.07	310.73	309	305.6	309.32	313.26	305.47	313.22	308.03	308.36	313.16	307.4	309.18
326.44	323.55	325.31	321.89	325.19	330.03	323.05	330.3	328.51	324.35	327.84	330.1	323.25	322.77	329.01	324.85	323.72	325.43	324.33	325.61	327.45	322.02	323.29	321.03	323.36	321.35	325.06	319.9	325.98	325.85	324.36	319.11	327.77	318.57	319.74	329.04	323.16	321.03	324.28	323.88	327.67	325	325.18	328.05	323.82	326.03	326.68	322.62	324.1	324.24
302.34	299.28	302.76	299.78	299.45	299.37	296.04	302.2	304.48	309.61	300.46	303.37	303.52	304.75	301.94	300.19	297.41	301.78	300.46	300.78	308.6	303.47	299.95	305.34	303.44	299.3	300.27	301.39	299.69	301.64	308.73	301.9	299.48	299.89	302.65	303.35	304.14	300.88	303.6	303.84	306.9	301.61	298.51	305.62	301.65	300.89	301.67	300.49	304.03	298.89
330.07	332.34	332.17	328.2	326.9	322.47	332.37	320.63	331.82	325.49	328.69	325.68	332.15	329.75	327.43	324.33	328.22	329.73	328.05	321.53	329.81	330.77	328.16	327.22	327.88	331	325.73	329.2	322.48	326.29	330.43	325.24	328.38	329.9	324.87	328.32	327.99	324.84	332.6	319.85	333.4	331.39	329.93	328	326.02	333.13	329.06	328	329.42	325.07
306.21	301.84	305.41	307.17	300.91	301.97	307.52	306.1	299.47	309.44	303.79	306.8	299.57	303.96	302.23	306.22	302.91	299.88	309.44	303.34	308.75	307.15	309.36	301.48	306.06	301.55	305.41	306.49	306.43	306.14	305.21	307.13	300.55	302.45	302.75	304.62	303.21	308.73	299.71	303.1	304.88	308.39	308.54	305.11	298.23	302.96	306.8	305.43	302.61	306.44
308.69	313.81	310.4	309.03	313.44	313.55	313.12	310.57	306.3	312	312.23	310.99	314.4	312.31	312.41	310.47	310.65	309.65	307.85	304.38	312.11	306.64	310.07	314.94	308.33	310.58	312.33	307.55	312.72	309.92	315.43	303.35	309.51	313.12	311.67	316.78	311.04	313.03	309.25	309.08	307.12	311.71	308.05	310.81	310.81	313.4	311.76	310.49	312.79	314.17
302.55	311.28	307.73	306.37	303.43	305.95	305.68	304.62	310.14	305.58	302.63	303.25	308.68	304.4	304.12	303.71	304.91	307.51	297.27	301.73	304.93	307.95	305.51	306.23	307.43	305.46	308.91	306.81	303.93	303.93	309.89	307.61	305.28	302.25	300.89	305.66	305.07	307.49	305.09	303.23	302.69	311.24	308.99	303.6	297.85	309.21	311.22	306.89	301.31	309.7
312.74	308.6	310.57	310.31	309.93	310.78	318.72	310.57	309.52	310.89	312.17	315.03	308.51	313.32	310.12	318.68	311.76	310.49	310.08	316.38	319.38	311.75	314.92	313.16	322.53	315.52	309.59	316.45	320.31	313.55	314.6	313.22	309.51	318.1	316.32	316.97	317.96	312.08	310.77	318.71	309.16	314.67	314.03	309.27	317.58	308.75	315.19	312.42	315.22	313.38
309.54	315.34	321.69	321.05	320.76	311.3	315.6	316.76	318	310.9	315.61	315.79	315.92	312.94	316.78	317.73	318.61	318.57	319.57	315.84	315.82	320.26	318.61	319.4	316.15	317.55	318.74	319.66	316.92	318.03	317.4	319.04	319.05	315.34	315.83	313.94	313.5	314.85	324.04	319.03	314.73	313.81	321.02	314.61	319.35	318	318.49	316.59	318.51	314.66
298.85	296.51	299.15	301.84	294.05	296.71	293.43	302.61	301.88	296.21	295.94	293.18	296.39	295.72	294.69	297.78	295.62	294.51	296.56	299.41	300.12	299.23	292.76	302.54	298.73	297.64	298.45	297.68	294.02	292.14	299.78	294.13	293.12	302.59	296.12	296.49	299.86	297.89	295.86	293.92	295.43	298.07	296.36	300.6	301.72	297.03	296.55	294.73	298.2	294.41
315.46	316.06	312.89	315.47	314.45	307.36	314.8	317.92	315.04	314.93	312.72	319.35	311.01	314.15	320.53	314.77	314.14	317.16	315.87	314.31	311.23	317.26	314.57	310.18	315.04	315.18	315.26	312.73	313.06	321.68	312.39	314.96	318.65	318.12	315.08	317.47	315.39	315.65	320.39	311.32	308.12	314.98	319.13	313.71	313.47	311.34	316.78	305.73	311.64	314.93
314.31	319.03	310.47	313	313.55	319.55	313.8	317.98	318.64	314.81	319.01	318.36	315.09	314.6	315.27	310.98	316.12	314.19	313.9	315.78	313.61	315.39	315.43	312.65	310.22	315.22	319.9	309.3	318.2	312.92	318.14	320.6	316.35	315.64	315.18	313.41	317.32	314.02	315.19	311.83	317.92	312.29	318	314.58	318.14	318.11	313.91	318.26	316.03	313.78
318.42	317.53	318.38	317.61	322.47	319.39	318.68	314.53	315.64	319.27	319.61	317.99	319.21	313.98	318.25	313.05	314.99	319.85	319.89	317.58	314.42	321.51	319.55	314.3	312.6	316.95	314.13	317.17	316.47	319.85	319.53	315.38	316.66	318.79	316.85	315.91	318.8	319.98	318.68	312.48	319.52	313.73	312.1	316.73	320.03	315.81	319.17	315.17	315.64	319.54
315.4	310.04	315.81	309.29	312.47	318.44	314.09	316.87	310.84	313.38	317.93	320.88	317.98	313.26	316.73	315.13	317.17	312.11	314.76	316.07	319.06	316.67	316.6	320.42	312.31	319.6	315.32	315.77	320.35	314.54	316.23	318.12	311.54	317.46	318.97	314.15	317.2	320.33	317.84	314.19	318.96	318.52	314.19	314.92	316.69	314.05	315.39	316.36	316.96	318.75
311.47	311.64	313.23	312.07	310.96	316.81	315.53	315.04	313.53	318.81	314.44	310.89	312.32	319.02	313.32	310.34	316.71	314.91	316.65	314.79	314.43	313.47	310.6	311.25	311.08	313.5	311.99	318.69	313.75	314.69	312.89	318.52	314.85	310.97	309.78	312.45	317.6	306.01	318.83	313.52	314.96	313.61	311.11	309.32	311.34	311.88	313.07	317.09	319.96	313.66
326.08	324	323.08	327.18	327.63	326.74	328.47	324.15	331.49	325.89	329.03	327.76	324.97	327.95	327	330.97	326.59	330.68	323.6	325.75	324.56	325.41	328.22	330.11	324.22	328.12	327.04	323.28	326.32	329.79	326.63	331.05	323.51	327.85	324.7	324.01	327.35	326.15	327.74	326.02	327.39	330.16	325.62	329.79	325.43	325.67	327.56	326.81	326.38	326.09
313.25	315.41	316.2	313.59	312.41	313.89	312.52	312.11	312.91	313.29	310.09	316.2	314.58	310.45	318.12	315.59	316.76	313.81	316.59	317.13	316.1	315.35	315.38	313.77	310.59	317.15	314.25	314.4	318.46	316.26	310.92	315.65	315.08	318.48	313.82	312.31	317.29	317.58	313.28	310.36	314.4	319.55	316.38	318.64	316.46	311.96	314.91	311.78	317.21	324.14
315.63	309.36	311.25	313.26	309.41	311.99	310.42	309.7	309.98	313.01	313.86	311.77	312.18	312.89	313.54	310.43	311.92	308.67	310.97	311.13	313.92	312.54	311.59	313.39	313.79	311.31	317.14	312.05	314.61	314.35	311.11	311.28	312.69	309.14	311.92	307.77	312.46	314.23	311.17	312.14	314.6	313.27	314.91	316.74	308.64	312.82	316.87	309.2	310.12	311.25
305.53	303.95	301.49	304.93	303.64	305.95	304.06	304.89	306.53	301.78	305.74	303.07	309.4	304.75	304.81	306.82	295.95	303.07	301.43	302.87	303.14	302.25	304.19	303.3	303.15	306.59	301.21	300.07	307.52	298.84	301.97	304.72	300.53	300.25	310.91	303.91	301.67	301.36	308.15	308.04	305.08	305.92	306.24	304.22	309.12	306.57	303.99	298.29	301.96	298.6
313.63	315.96	312.7	312.91	315.71	320.57	318.44	311.3	318.32	310.16	316.93	317.08	311.68	309.91	314.98	310.43	316.42	316.8	316.99	315.29	311.18	313.57	315.09	313.55	317.57	315.99	308.69	318.52	321.04	311.14	315.04	313.34	311.54	316.51	309.77	312.66	318.24	318.11	313.51	313.15	312.68	317.3	317.2	316.21	315.81	312.91	318.88	318.66	316.15	317.95
328.8	330.65	328.55	323.26	329.37	326.84	325.11	325.01	325.62	326.23	325.67	327.65	329.01	332.49	327.37	324.58	330.17	325.69	328.06	326.97	332.06	328.35	333.28	329.57	328.95	329.63	327.39	328.79	329.31	329.56	328.47	329.51	331.43	329.6	329.15	330.11	330.51	325.12	327.23	331.98	323.69	328.66	324.83	331.45	330.77	327.01	332.85	330.31	332.42	330.67
307.2	313.92	307.34	308.97	312.06	310.44	307.84	309.08	307.54	306.64	308.81	311.7	309.44	309.77	303.47	312.74	308.01	308.99	304.79	312.6	304.7	307.2	314.74	309.29	309.37	316.46	309.03	309.26	306.99	305.69	308.67	310.38	309.65	312.88	308.65	308.31	309.18	302.97	308.75	309.3	314.68	310.05	309.89	312.22	313.44	311.89	309.14	311.32	304.06	309.96
306.53	301.55	299.61	303.69	304.61	303.14	303.69	299.44	305.92	305.08	302.49	304.87	302.55	305.43	298.9	301.32	292.35	305.55	300.74	301.88	299.56	303.78	301.64	301.09	306.76	300.94	301.19	300.53	302.13	305.12	302.09	300.82	303.11	304.69	303.78	306.21	301.85	304.72	305.62	305.4	300.58	300.41	304.1	299.98	300.11	302.76	304.82	302.34	303.88	305.73
328.8	325.25	327.55	328.13	326.77	327.22	327.58	330.18	332.47	331.79	328.93	331.68	328.94	331.54	329.36	325.04	329.81	332.19	323.41	330.38	329.6	327.16	327.75	327.92	331.46	324.98	325.64	323.39	327.58	333.28	329.5	329.4	329.33	330.64	326.59	333.97	328.14	331.44	331.99	324.42	330.8	330.89	326.35	328.39	326.73	324.25	324.17	329.62	327.16	329.47
301.22	303.29	302.91	303.05	305.12	300.63	298.23	300.76	298.17	301.33	302.84	297.58	298.21	303.3	297.87	302.8	299.05	298.52	301.21	300.93	303.69	302.43	297.22	299.68	301.01	300.39	303.37	294.89	300.24	298.99	306.14	298.34	303.86	296.7	295.26	302.85	300.13	301.61	301.3	301.91	299.7	300.9	293.31	301.61	301.53	303.82	299.98	302.14	299.39	303.69
319.95	315.25	317.6	322.09	319.76	316.66	312.72	314.08	319.63	318.71	314.41	317.25	316.09	314.26	315.64	315.17	313.83	317.83	317	317.76	320.54	320.75	321.92	321.06	318.63	318.3	317.28	318.72	321.3	322.45	316.87	315.02	318.66	316.16	322.16	315.68	317.94	318.19	314.76	318.58	317.65	318.77	315.07	310.72	323.23	316.52	315.92	314.24	325.52	317.67
295.75	297.98	300.91	298.88	299.96	298.94	297.46	297.03	300.78	296.38	295.13	299.16	294.79	295.89	295.47	294.63	298.91	294.23	295.56	297.23	297.13	297.67	288.37	296.96	295.53	295.62	300.39	293.76	290.83	300.75	294.08	297.73	301.2	294.5	295.31	300.52	302.96	293.87	291.74	291.39	299.11	297.17	295.76	300.94	300.33	292.82	299.9	297.9	298.83	298.59
314.83	319.29	309.55	316.67	314.41	315.81	313.7	316.89	308.82	318.3	314.58	309.74	310.8	313.66	320.42	309.66	316.64	314.79	314.96	314.29	311.79	313.31	318.32	313.68	316.44	313.77	314.06	314.38	307.82	317.79	315.71	316.8	314.38	309.21	314.42	311.43	314.21	312.43	316.22	312.65	318.93	313.67	314.53	311.98	315.62	313	315.44	313.23	315.13	313.49
306.64	303.15	308.88	301.67	303.6	303.4	303.73	309.49	306.61	303.41	307.42	302.98	306.72	304.05	306.77	309.18	307.8	308.74	306.55	299.06	304.49	305.9	305.95	301.62	307.83	303.18	303.01	301.81	301.76	309.1	307.71	307.99	300.88	306.76	304	301.2	303.74	302.18	301.05	307.68	305.56	308.02	299.86	304.2	301.3	306.12	301.16	304.88	302	306.41
309.49	308.26	312.49	316.97	313.23	315.16	317.43	313.61	312.83	314.51	317.61	307.04	313.66	315.07	314.99	314.34	316.19	311.54	315.65	317.57	314.83	313.58	311.68	317.1	309.77	316.02	315.81	315.65	315.59	315.83	318.03	314.25	318.02	314.27	313.88	317.62	312.94	309.58	312.93	311.79	314.02	317.67	316.45	315.52	314.94	305.45	311.88	311.33	313.97	314.73
292.26	298.53	290.19	296.33	293.87	293	291.5	294.28	293.62	295.93	294.54	296.38	293.47	296.52	291.64	288.16	291.92	296.7	292.79	291.57	294.75	291.94	296.34	291.94	300.82	297.83	300.3	295.17	290.72	295.62	300.72	297.73	296.07	297.36	298.29	294.31	293.91	291.81	293.61	293.59	296.78	296.69	294.07	295.95	299.6	293.09	300.55	292.98	293.99	292.84
302.27	298.39	295.53	299.16	302.58	298.18	304.5	298.09	297.01	302.22	301.06	298.22	303.49	301.77	299.54	294.89	306.01	299.13	301.31	302.81	301.86	302.33	301.69	301.87	300.42	296.62	301.73	294.51	302.81	300.45	297.74	302.42	306.77	297.46	301.92	303.14	301.94	299.22	303.27	305.16	299.52	296.89	301.2	302.52	299.79	300.98	300.24	301.58	296.28	306.67
314.82	315.98	314.5	312.17	317.88	313.33	309.96	309.66	314.38	312.94	310.2	309.46	316.6	319.12	316.76	313.45	314.65	310.15	314.38	316.65	314.79	312.88	314.96	314.81	314.67	314.91	311.24	315.9	313.36	312.54	320.61	312.38	310.55	316.37	312.92	307.6	315.67	312.59	311.79	311.12	313.81	318.37	313.93	315.04	311.82	308.12	312.8	309.2	312.38	315.31
318.68	319.76	314.95	314.88	318.67	320.88	324.82	317.41	318.65	319.57	313.56	321.07	316.42	313.83	313.65	317.59	313.39	318.85	313.18	321.32	321.6	317.49	321.3	315.68	315.33	317.2	314.27	318.37	316.89	317.41	315.49	315.34	323.73	319.89	314.94	318.5	323.97	315.79	315.85	319.06	317.56	323.24	314.35	317.28	318.92	320.16	317.93	314.53	317.9	319.35
313.98	314.87	317.02	311.35	314.71	316.53	309.9	311.5	309.44	314.84	313.05	311.65	314.29	311.18	309.34	316.9	316.07	313.36	319.58	316.37	316.12	310.28	314.11	315.84	317.33	316.85	316.4	311.35	315.59	314.57	315.06	310.34	314.3	315.65	311.97	312.47	315.13	318.35	316.8	313.46	317.71	313.33	318.5	318.68	315.25	316.34	316.81	317.67	311.02	311.72
295.91	297.67	292.98	292.58	289.52	295.66	291.55	296.46	295.17	292.3	289.21	297.95	295.09	287.99	291.26	297.58	295.06	292.94	297.33	292.48	291.38	293.5	299.2	299.28	300.87	291.8	300.67	292.93	295.83	292.36	300.49	291.16	295.69	295.09	295.44	294.85	296.72	294.4	297.1	296.42	293.42	290.74	293	297.33	299.12	294.03	293.46	295.16	296.57	298.75
328.12	329.12	328.9	325.04	324.68	327.08	329.32	330.28	326.25	328.22	321.78	322.95	327.04	326.35	329.06	328.19	325.18	325.74	331.43	330.52	325.65	325.9	326.88	327.42	326.26	326.09	330.26	328.65	327.65	330.22	330.62	324.5	329.04	325.04	328.91	326.41	325.85	330.69	322.54	326.52	329.98	334.39	326.36	333.71	325.51	328.54	323.27	327.16	330.27	329.66
303.1	302.05	303.37	308.36	303.57	304.26	304.63	306.24	299.93	308.36	301.67	300.74	308.77	304.14	309.33	310.2	302.7	308.76	304.83	303.94	308.72	307.02	303.88	307.81	306.6	304.09	307.77	305.58	303.66	307.49	304.19	303.99	307.37	301.94	305.11	305.6	304.55	307.33	304.64	304.7	309.13	304.31	303.37	310.87	302.9	303.73	306.52	305.8	311.12	304.22
303.11	304.56	307.23	300.71	302.04	300.07	302.94	303.49	304.82	302.69	304.23	300.37	301.07	296.65	301.83	302.39	302	300.73	305.18	304.01	301.64	300.85	299.13	297.43	303.46	301.02	307.57	305.37	306.02	301.25	299.12	304	306.13	298.87	304.57	305.81	302.93	299.74	299.65	304.71	301.53	301.34	300.91	307.19	303.35	302.84	302.14	302.21	294.46	300.58
293.41	296.34	291.74	300.16	295.14	291.18	295.12	292.38	295.68	291.43	293.37	301.26	294.04	292.4	295.57	295.74	292.86	293.94	294.8	295.08	295.43	300.93	293.33	292.3	294.54	294.71	293.28	295.21	297.57	293.76	294.36	294.25	297.73	298.76	294.38	298.56	289.93	295.32	291.61	289.47	293.17	290.85	290.48	292.97	293.17	293.98	291.88	294.36	292.49	294.14
332.29	333.02	326.62	323.54	325.67	329.59	327.08	327.16	331.08	324.28	329.23	326.94	328.13	322.75	333.39	328.16	331.07	329.44	330.06	325.5	329.33	330.43	330.07	330.37	326.05	326.31	331.23	327.97	327.19	327.2	329.86	330.81	326.18	329.59	328.67	331.4	331.4	330.55	330.46	321.15	334.2	333.5	323.63	323.73	326.91	325.82	326.46	329.49	330.09	323.99
314.44	313.45	318.26	316.85	312.25	319.52	317.43	316.49	314.7	315.79	318.84	313.72	316.6	318.68	317.46	311.72	323.59	319.03	322.71	314.8	324	323.78	319.11	315.05	315.4	317.87	322.52	318.63	316.04	320.74	313.7	323.68	318.89	317.36	314.29	318.85	317.8	310.99	314.12	315.42	315.24	316.96	315.71	317.57	315	315.24	314.29	320	317.93	320.08
313.51	312.13	314.79	305.29	311.88	309.21	313.29	313.67	316.24	308.86	313.51	311.97	314.83	315	312.39	310.71	311.67	313.35	314.93	310.42	313.02	311.69	310.71	318.65	312.68	309.28	310.79	311.68	312.51	311.18	311.94	314.05	315	311.02	317.7	315.52	312.67	313.9	317.74	310.05	313.25	314.78	311.06	308.67	309.32	312.8	316.34	313.91	310.8	308.99
299.9	304.95	303.86	308.35	302.32	305.31	309.86	309.27	301.12	301.85	307.88	303.9	300.5	308.34	309.85	305.87	297.89	309.21	300.03	304.45	306.56	301.44	302.59	303.8	305.87	302.65	306.4	306.39	303.24	305.04	302.43	308.1	302.93	303.01	299.32	299.93	305.83	305.19	302.36	301.06	302.41	304.29	302.36	301.93	309.83	300.42	304.4	300.08	302.53	306.47
299.81	304.94	302.47	303.94	306.66	302.13	307.07	304.47	303.18	307.39	304.42	306.29	297.04	306.16	306.84	298.87	305	305.58	305.89	305.39	312.13	304.54	303.68	308.03	307.04	301.21	310.02	302.48	302.05	305.59	304.28	305.54	302.18	304.54	300.96	300.94	303.19	307.36	303.45	305.9	308.91	305.13	310.31	301.24	305.73	308.36	301.42	305.54	304.16	303.44
306.3	305.44	307.19	303.46	307.4	307.47	306.53	302.09	305.37	304.1	307.38	302.91	307.48	305.59	304.46	308.55	305.61	302.74	299.08	304.65	309.63	304.63	307.6	308.42	305.61	306.75	303.84	306.63	307.41	306.62	304.82	303.33	298.97	310.29	301.97	307.64	303.01	305.46	305.83	307.86	302.25	305.26	304.66	309.05	303.26	306.8	306.77	308.58	308.27	302.79
310.55	316.03	317.27	314.06	320.65	312.27	314.65	321.24	317.39	312.17	318.61	315.8	315.59	316.17	312.94	312.43	320.4	318.68	312.75	320.33	316.22	313.91	313.31	320.57	315.26	315.74	318.05	313.01	314.77	315.94	316.56	311.83	311.29	316.45	314.12	309.8	311.29	313.57	315.87	313.14	318.03	319.39	315.26	318.15	315.21	310.15	314.9	312.88	317.37	315.55
308.15	311.94	312.67	311.91	312	311.31	304.32	311.54	306.45	312.26	317.64	312.53	309.74	312.08	315.24	310.22	309.2	306.19	311.79	305.99	306.86	311.22	312.32	313.01	313.78	313.95	313.01	313.66	313.18	311.64	311.25	307.53	312.17	311.53	313.21	311.87	310.72	314.22	317.2	312.48	308.69	316.31	311.22	310.42	312.82	311.43	314.42	309.36	310.67	312.37
317.28	319.46	311.79	316.83	316.39	321.74	317.01	315.27	320.91	314.45	318.99	320.24	317.47	316.38	319.22	319.91	313.52	315.22	321.13	316.52	316.95	318.51	318.47	315.98	323.49	321.79	312.34	314.38	317.01	325.54	316.78	315.1	316.12	318.48	315.72	322.03	318.48	316.54	319.01	311.72	317.26	315.22	316.94	322.05	315.4	312.77	319.66	316.13	322.62	313.74
313.89	315.03	312.29	314.35	314.96	313.01	316.73	305.65	311.51	308.94	311.83	310.45	313.21	314.76	318.15	315.33	310.57	313.48	310.28	315.34	313.56	315.76	314.72	308.98	310.21	316.59	309.09	311.85	313.67	312.27	315.24	317.65	312.8	314	315.26	311.61	310.79	315.82	314.36	315.5	310.9	313.81	310.9	311.74	309.72	311.87	311.82	315.99	312.33	312.9
308.83	305.6	307.82	307.76	304.96	303.22	306.42	305.6	302.55	306.17	302.93	303.99	303.23	311.04	302.33	303.5	308.18	302.94	307.41	309.08	303.8	305.19	306.99	308.43	301.5	303.38	302.02	308.39	304.26	305.37	304.64	304.23	310.78	305.86	311.76	306.62	300.88	306.21	310.06	305.55	306.47	310.29	308.32	307.02	303.91	307.96	305.62	304.42	308.75	308.49
303.29	298.99	299.59	304.26	299.29	306.19	299.28	310.12	306.09	301.19	300.56	300.1	303.43	303.84	305.64	303.78	304.8	300.77	300.55	303.9	301.84	307.8	303.58	302.54	302.28	299.42	302.68	307.2	307.17	301.55	302.39	299.39	300.23	304.81	307.08	300.3	305.17	305.72	305.32	302.25	304.03	303.33	303.21	302.31	303.08	302.19	304.09	301.66	302.86	308.47
311.65	314.91	312.6	312.43	310.79	313.98	312.57	314.44	313.76	309.61	313.25	316.13	317.65	313.38	312.8	312.95	312.79	309.6	317.42	310.3	307.44	307.69	310.46	312.11	311.96	312.79	313.5	314.47	310.63	309.58	311.01	313.02	310.45	311.59	312.22	315.83	314.38	316.82	304.96	311.43	310.86	313.29	311.4	307.98	311.06	315.58	312.17	315.3	310.21	311.82
298.67	302.91	299.79	298.15	300.27	300.7	301.79	303.63	298.12	299.72	302.02	299.76	300.44	305.56	304.67	302	298.32	299.09	297.78	298.02	301.25	303.83	297.3	303.18	299.12	298.7	299.94	299.03	301.4	298.08	304.9	299.01	298.06	303.13	306.66	304.42	301.49	298.63	299.82	304.23	298	302.3	301.85	301.09	304.99	298.9	300.18	300.93	302.4	303.41
324.63	323.96	330.68	333.67	328	332.48	333.03	330.47	328.82	329.06	320.41	325.72	325.79	329.54	329.52	332.78	333.22	327.35	327.45	327.44	328.01	330.27	326.17	327.67	329.26	327.97	324.99	326.67	328.35	329.7	330.5	325.13	321.49	326.61	331.86	331.76	328.76	327.57	325.32	326.96	324.61	324.62	326.48	328.56	329.49	325.79	326.57	326.84	329.31	328.67
316.96	312.74	309.26	313.48	321.27	316.6	310.26	316.53	312.55	314.13	311.45	314.52	317.59	314.41	316.4	314.92	312.57	320.88	314.48	322.08	317.64	313.98	311.81	320.78	314.26	313.13	321.48	311.83	318.42	321.11	316.87	313.42	311.9	314.41	317.03	314.53	317.58	314.98	317.04	314.33	321.53	316.31	311.96	314.66	317.24	311.08	311.16	317.85	311.83	313.42
316.54	314.47	316.89	313.48	310.03	309.46	313.73	314.47	314.64	317.41	316.06	317.55	312.89	314.88	314.17	312.1	313.02	313.22	314.21	313.09	310.17	318	310.84	315.52	314.14	309.44	315.75	316.86	314.47	312.35	314.83	311.3	313.72	311.41	312.02	313.74	310.7	314.08	317.62	311.91	314.08	314.69	315	319.19	317.48	310.05	315.77	315.58	315.08	318.84
296.51	301.81	300.44	292.15	294.97	298.48	292.36	299.06	299.97	293.58	295.04	300.66	297.5	297.52	298.02	292.32	294	294.9	296.32	292.61	297.5	299.08	295.91	299.25	298.29	294.33	302.39	302.37	297.61	291.27	297.05	299.21	292.82	296.39	298.55	297.07	296.73	298.36	295.18	296.31	293.92	300.34	294.62	294.53	296.4	295.96	294.23	297.52	299.43	295.12
302.91	314.47	311.07	309.57	312.23	301.93	309.1	316.12	311.26	313.39	311.41	311.7	311.74	314.04	318.76	311.73	310.18	310.03	312.6	307.37	312.34	313.71	305.58	308.33	310.88	312.37	308	306.36	308.62	310.55	309.19	311.38	311.62	310.52	307.34	308.99	311.71	309.83	312.77	310.8	312.88	309.05	309.28	314.46	310.59	315.41	308.36	311.93	313.64	312.93
309.6	313.53	316.42	308.24	313.04	313.81	312.11	313.19	310.29	308.17	314.98	314.64	309.66	314.18	310.86	315.06	315.15	313.02	314.45	314.43	319.24	314.27	316.24	320.07	317.16	316.69	312.62	313.8	311.97	310.11	311.88	315.35	315.85	314.77	312.75	314.83	310.47	312.77	314.1	316.61	307.73	310.9	316.67	314.73	319.11	313.2	311.12	320.19	313.84	314.88
326.5	331.94	336.84	323.83	329.1	328.95	322.67	324.48	330.8	330.37	322.52	327.45	327.47	327.86	330.48	327.47	326.67	329.01	331.74	326.1	333.11	327.37	327.21	329.41	326.67	322.97	322.08	328.85	325.47	325.92	329.34	326.77	324.67	331.6	325.39	325.56	325.66	327.25	329.77	322.05	322.89	326.59	329.56	327.36	329.03	322.51	332.66	331.72	328.31	327.45
302.6	311.21	302.08	304.93	307.54	308.41	296.23	296.19	301.8	302.33	307.8	305.32	300.52	304.44	304.87	300.98	304.89	303.53	304.06	302.18	303.43	306.05	301.4	301.53	302.71	302.07	304.15	301.34	301.15	302.68	304.1	305.61	305.7	305.61	304.88	301.22	306.25	308.63	304.56	303.65	304.79	305.08	302.7	304.93	301.8	303.3	304.11	305.26	304.42	304.43
323.97	326.06	319.05	320.84	327.69	326.73	324.76	319.88	326.52	325.93	332.21	327.4	323.24	323.42	325.3	325.26	322.11	322.47	331.58	323.76	327.24	326.1	324.68	323.03	329.05	330.41	327.09	323.43	323.66	323.26	329.36	321.19	326.06	332.35	328.1	327.87	325.59	329.11	323.34	328.63	323.23	327.03	325.23	326.4	330.03	324.87	327.18	322.38	326.32	327.79
305.2	302.37	298.18	303.49	299.99	298.53	301.2	297.75	299.25	294.18	298.36	297.67	303.2	305.4	298.77	302.53	294.24	299.85	298.73	301.74	307.79	303.9	303.9	302.08	302.39	303	299.81	301.04	301.98	306.37	306.53	305.46	306.28	305.77	301.02	296.16	303.09	304.97	294.59	300.09	301.14	306	304.27	303.72	300.59	300.47	304.06	296.57	298.94	296.51
312.77	310.55	318.6	307.96	309.55	308.58	311.17	311.54	316.22	314.21	308.61	314.71	318.74	311.74	312.9	313.64	313.24	314.65	311.62	311.9	311.71	307.96	314.03	312.43	306.72	310.74	310.43	313.74	312.78	313.78	319.15	313.13	307.79	316.25	315.14	311.83	313.79	316.55	311.96	310.72	314.85	313.66	312.46	315.6	316.06	310.49	311.41	309.93	309.52	311.58
303.93	302.99	305.11	303.25	308.73	300.92	299.24	305.14	303.92	300.94	301.3	302.28	303.83	302.59	303.5	301.89	302.81	308.12	305.63	302.15	301.92	301.14	305.94	309.74	307.7	305.38	305.58	305.24	301.82	303.85	302.07	297.21	304.87	307.16	303.99	304.27	302.61	301.84	307.23	304.18	300.72	300.28	305.07	301.37	301.24	299.26	305.63	306.08	301.57	306.95
305.86	308.66	311.68	312.15	309.2	305.75	313.19	309.5	312.1	303.7	308.17	309.8	309.84	308.13	311.41	307.77	309.9	310.47	308.11	310.59	309.27	311.88	310.53	308.03	310.09	307.4	309.13	310.34	306.63	310.07	307.07	307.66	304.57	307.36	313.79	308.8	307.34	307.56	309.2	307.03	311.31	310.7	314.67	307.05	312.12	308.03	314.61	310.23	310.57	308.66
299.05	303.27	302.72	299.98	304.31	296.17	300.44	305.91	302.15	298.58	301.89	298.5	300.57	299.84	303.66	299.53	299.65	303.63	306.38	296.3	302.22	303.21	305.7	299.6	301.8	304.46	301	304.1	301.25	295.08	302.74	301.89	304.79	303.09	298.78	298.44	298.46	296.84	302.89	296.17	299.16	300.71	300.13	299.47	306.18	299.37	301.87	301.17	301.29	306.29
301.7	304.72	305.57	308.53	305.59	305.18	308.05	305.97	305.13	307.26	304.52	300.91	305.91	303.77	300.85	301.56	305.14	307.61	302.52	307.98	310	303.34	303.97	306.83	305.1	302.42	303.67	298.31	306.45	301.62	308.15	304.95	303.95	302.45	305.36	303.29	304.18	304.68	301.63	305.7	305.13	298.78	301.45	301	299.66	307.33	302.97	301.72	306.42	302.83
303.82	299.65	301.34	305.13	304.51	301.3	300.99	299.85	305.73	302.9	301.26	308.38	305.89	305.94	304.67	302.97	303.48	298.53	306.38	303.48	302.13	305.98	305.93	300.52	305.4	307.72	307.07	305.94	305.75	304.91	300.84	297.76	301.19	300.98	304.02	304.65	303.96	304.67	307.96	303.87	301.34	302.43	302.77	307.77	302.02	307.77	304.45	304.55	299.97	301.86
293.86	293.21	294.79	301.67	294.8	290.69	292.09	288.12	293.26	293.18	293.91	298.47	291.96	300.34	290.07	296.06	301.29	293.34	295.09	294.74	293.62	287.72	295.03	292.31	293.35	295.46	298.61	294.34	290.99	293.27	292.7	291.72	291.53	294.41	292.07	294.43	293.88	293.02	293.97	294.04	290.84	287.03	295.05	293.65	293.57	292.98	294.27	296.94	291.35	291.58
308.11	301.46	303.4	307.32	310.98	308.49	301.9	307.97	303.38	305.99	311.28	307.17	300.4	303.98	304.25	307.65	309.25	305.17	307.43	305.99	300.76	307.56	304.04	305.43	302.14	308.49	310.5	308.75	303.33	305.04	305.92	304.11	301.74	307.99	305.28	306.05	308.17	306.2	301.07	305.44	305.05	306.97	305.25	309.23	302.56	306.17	306.83	302.88	305.52	301.09
320.87	318.96	315.89	319.93	312.84	318.76	322.11	315.38	317.61	317.2	311.23	315.17	312.31	320.23	319.47	321.52	316.99	323.63	320.33	317.69	314.63	311.49	317.63	318.99	318.15	314.16	315.15	320.38	315.05	313.82	316.27	312.03	316.06	318.75	317.88	316.28	318.49	314.54	316.32	315.85	319.31	317.16	313.31	322.08	321.06	318.45	317.26	317.52	315.6	317.08
324.08	327.48	327.46	321.89	323.54	324.29	319.04	326.03	316.77	321.34	322.92	324.04	318.15	322.43	324.9	324.89	330.48	322.86	325.93	327.2	322.04	320.28	327.74	321.8	325.69	323.72	325.63	325.58	326.85	319.61	325.52	328.05	322.97	327.91	326.05	322.93	320.3	327.96	328.56	322.04	321.08	322.89	326.68	327.78	325.08	328.9	326.48	324.95	323.8	321.53
307.56	313.68	310.23	311.22	308.02	309.33	312.55	308.49	311.14	317.52	311.14	310.14	313.79	311.89	311.37	311.98	320.21	314	313.09	313.02	309.15	312.63	310.46	313.59	314.05	313.25	310.82	312.64	316.37	318.58	305.58	308.44	314.96	314.32	310.13	309.71	314.44	310.4	317.06	313.58	308.26	312.38	312.56	312.8	311.89	315.3	316.19	309.34	312.85	314.69
313.46	313.37	313.92	313.85	312.18	312.22	309.95	319.07	311.36	311.1	314.81	318.5	313.26	307.44	314.51	313.42	311.71	314.58	314.61	313.8	314.99	313.7	318.65	311.57	311.1	318.84	310.25	312.77	313.69	313.04	312.99	310.49	306.07	309.18	313.91	313.96	308.43	313.66	316.49	314.13	311.64	312.78	311.02	306.86	313.45	307.7	312.33	313.4	314.93	316.12
311.53	312.11	316.39	318.99	315.24	319.95	312.75	314.93	318.39	317.38	314.01	314.06	318.35	310.99	311.73	315.31	312.88	311.84	309.02	317.49	308.28	315.31	310.51	307.84	311.42	312.56	318.51	313.43	315.98	311.34	308.66	314.84	315.95	315.68	307.95	314.85	312.21	317.97	319.19	315.94	310.66	313.6	309.58	314.15	312.09	313.48	319.67	318.26	314.69	315.55
310.14	320.05	314.36	312.74	317.34	310.29	316.27	310.97	312.44	311.72	314.57	315.46	310.51	311.66	313.66	316.31	310.51	317.08	315.5	312.76	315.27	316.85	312.25	311.55	312.17	310.84	309.83	318.64	316.44	310.41	311.74	317.11	310.86	315.24	315.7	309.26	308.68	316.83	312.74	316.74	310.56	310.91	316.63	312.64	312.5	316.43	321.75	312.34	311.35	316.25
303.21	303.85	298.2	303.98	299.93	305.71	300.35	304.22	300.88	297.92	304.15	303.64	305.54	303.21	298.75	306.82	304.78	308.78	297.5	307.28	304.9	300.19	302.16	297.88	302.17	304.24	303.33	300.37	302.24	299.1	299.66	307.56	304.44	302.85	300.39	305.6	307.49	302.55	307.74	301.19	304.06	305.65	304.4	300.78	305.43	300.33	305.81	302.97	297.03	301.72
318.13	326.62	326.26	324.74	318.77	327.7	321.1	323.29	322.32	321.9	325.23	321.08	320.85	323.55	326.09	319.29	323.12	316.34	325.16	327.18	322.13	323.84	322.56	327.68	324.83	328.32	321.75	322.67	321.59	327.74	321.2	326.07	325.29	324.86	320.1	324.6	327.83	324.27	321.8	317.9	323.88	323.37	323.72	324.33	318.8	324.56	324.19	327.01	322.02	324.14
305.32	302.48	301.75	306.08	308.25	302.8	306.78	304.44	301.17	296.53	308.16	306.47	309.48	305.76	303.42	306.15	305.32	301.58	305.66	303.12	303.62	303.36	307.92	300.85	308.23	307.59	306.75	300.53	299.51	306.66	303.98	303.99	301.71	309.11	306.58	306.73	300.48	306.03	300.02	305.58	300.86	305.61	304.92	301.99	303.12	307.56	306.33	305.88	309.64	304.98
325.52	326.75	327.11	327.9	326.26	325.4	327.9	326.9	328.48	323.2	323.12	328.67	326.18	320.68	325.96	324.65	320.27	328.72	331.09	327.92	328.18	327.56	322.89	326.78	324.58	327.08	332.68	324.68	325.93	323.33	324.09	326.07	324.95	330.77	323.6	328.84	324.12	329.4	328.59	329.44	326.52	325.11	331.21	329.14	324.55	326.75	329.93	324.57	326.33	325.4
303.31	306.52	305.76	304.67	308.71	310.2	302.25	308.65	308.33	308.23	302.53	305.19	303.14	307.88	307.66	304.27	303.33	301.51	305.37	309.31	303.84	299.47	304.88	307.43	306.7	306.31	304.76	311.21	306.44	303.59	310.4	305.41	305.78	304.38	305.28	304.92	305.09	308.77	306.01	312.56	307.3	300.43	307.2	307.58	307.94	305.11	304.85	310.57	310.4	306.45
309.89	306.35	308.79	308.45	309.41	307.88	306.07	306.71	305.78	308.36	306.69	306.15	304.53	306.98	305.42	308.81	306.35	308.91	305.65	304.75	302.39	307.04	310.52	302.51	302.18	304.74	311.31	306.74	304.25	307.53	307.67	307.97	304.81	299.91	309.16	305.54	308.1	305.27	307.76	303.97	311.47	307.76	306.91	305.95	306.75	307.95	301.83	306.75	306.6	306.99
310.15	305.57	302.32	304.36	306.83	301.53	304.5	303.05	304.32	300.53	301.43	305.41	302.36	301.29	303.37	302.31	302.82	303.89	303.2	302.73	306.18	300.36	304.14	304.59	303.01	303.41	305.31	308.95	304.57	304.77	308.07	301.41	304.14	300.14	304.25	306.67	300.19	306.47	300.81	306.04	307.25	303.97	304.56	302.92	305.94	304.3	306.54	310.03	308.81	305.25
304.23	309.7	299.37	308.45	302.78	305.78	300.77	300.67	306.29	302.5	304.78	306.37	306.04	304.76	311.04	299.91	308.19	305.11	304.34	301.98	302.11	302.91	307.35	303.89	307.65	307.2	301.95	303.77	304.7	305.2	304.68	305.91	302.95	304.11	306.36	311.17	297.49	300.67	303.33	303.55	306.05	299.58	301.94	303.85	302.09	305.13	304.92	305.18	306.19	305.03
298.97	306.2	303.78	301.02	298.97	301.27	300.67	301.04	302.24	305.95	303.2	299.43	303.78	300.22	305.42	298.79	301.53	296.22	299.18	300.99	300.38	304.59	304.74	306.1	298.65	296.43	308.52	301.86	300.35	301.01	309.05	308.51	308.42	300.65	307.27	302.65	302.07	305.38	298.41	302.53	304.83	309.75	301.9	303.87	298.71	302.7	305.4	303.47	305.54	305.43
317.75	314.14	318.84	318.97	316.96	317.54	317.23	321.77	322.1	316.01	316.17	317.91	316.47	319.4	320.1	316.42	321.88	317.66	316.04	316.25	319.62	319.1	316.37	316.26	319.05	316.6	312.95	319.84	314.31	318.69	315.34	318.01	316.04	314.79	315.65	323.17	318.52	317.54	319.58	320.05	322.44	317.77	319.58	316.19	318.37	317.46	318.01	318.95	319.73	316.69
321.31	322.23	324.6	319.99	311.55	322.04	312.13	321.27	318.72	318.38	321.72	319.96	321.18	322.35	320.32	317.77	321.67	320.03	321.91	321.35	319.52	319.06	319.21	319.92	318.68	322.22	320.26	325.07	317.64	318.72	318.17	317.3	315.63	319.51	321.75	317.62	319.17	320.32	320.04	322.81	319.14	318.45	317.45	318.79	320.13	314.37	313.87	317.6	320.04	322.18
317.32	312.63	313.72	311.85	313.67	311.81	314.63	310.2	317.51	313.28	318.32	311.24	312.48	312.21	312.15	309.67	314.19	317.58	317.61	311.52	313.05	311.73	314.98	313.43	316.07	314.75	311.89	310.7	313.94	312.09	313.62	308.96	315.99	315.77	303.95	316.63	309.02	313.58	312.19	310.4	309.67	310.17	315.78	312.1	313.61	311.74	311.56	311.63	307.26	311.61
313.4	314.56	314.31	314.06	307.59	310.53	310.89	315.78	314.46	314.72	313.44	310.65	308.82	316.02	315.19	309.69	320.36	319.1	312.88	307.92	307.42	310.03	314.62	316.02	313.77	314.89	312.85	310.78	310.47	313.64	316.94	311.6	312.48	310.66	316.53	316.29	314.66	313.51	314.68	312.73	314.17	315.77	311.02	309.26	312.55	317.06	315.03	314.94	316.32	314.68
317.7	316.15	318.32	313.83	312.63	314.96	321.52	318.74	317.72	313.83	316.41	317.15	319.3	316.69	314.1	314.86	313.42	320.11	324.01	320.79	317.83	312.68	315.81	318.23	316.49	320.02	317.44	317.65	320.27	316.76	315.92	315.81	320.27	320.48	318.8	315.54	317.41	315.69	313.61	314.36	323.2	317.77	314.78	320.27	318.85	315.69	315.32	316.5	317.15	316.18
315.96	317.84	318.17	319.03	312.91	316.98	315.9	308.99	310.28	318.7	316.65	313.21	314.27	316.61	318.33	313.01	309.42	319.51	316.47	313.12	314.9	315.31	319.53	315.77	313.65	313.74	315.55	315.38	313.69	314.5	313.43	311.75	314.68	314.6	315.98	320.04	316.8	315.3	308.65	317.08	317.62	312.85	314.67	309.59	315.46	310.85	313.34	317.51	311.8	313.7
313.77	312.15	313.68	313.17	318.29	314.8	313.77	313.23	314	318.93	316.25	313.35	313.67	314.31	314.92	313.39	312.2	314.44	313.16	311.98	314.87	315.39	311.56	315.63	317.68	313.17	318.18	313.59	315.64	312.5	314.36	315.15	311.1	316.76	310.6	318.85	316.33	321.11	308.43	314.41	313.68	316.42	316.59	315.9	312.22	314.19	311.84	312.23	313.7	315.84
315	316.49	323.02	315.72	322.2	314.34	312.85	309.69	317.55	317.42	317.5	319.37	314.21	310.43	318.3	317.56	322.27	315.62	319.29	319.15	314.76	312.72	317.21	318.97	323.63	318.53	316.47	315.27	322.27	323.09	317.3	316.6	316.93	311.66	320.97	318.88	319.57	320.23	317.64	318.04	315.79	315.22	316.78	315.67	312.8	320.65	316.96	320.01	313.21	318.73
307.9	305.93	308.86	310.81	311.01	304.47	312.52	306.48	306.43	309.87	304.43	309.53	308.41	311.49	305.2	311.54	312.16	311.96	311.99	318.22	311.63	311.26	304.8	313.52	309.48	311.23	308.42	307.66	308.73	312.19	305.36	309.68	311.14	310.94	307.05	306.1	309.38	309.37	309.78	306.11	311.04	312.18	309.32	307.02	310.91	311.55	309.66	309.51	309.4	306.49
316.84	316.09	310.59	315.96	319.54	314.12	316.3	309.5	315.86	314.81	320.76	314.13	312.66	315.85	319.92	307.84	318.63	310.89	315.1	318.71	318.29	320.51	317.81	312.47	314.84	311.88	316.77	315.86	313.86	315.64	313.77	317.49	313.82	318.11	316.75	315.26	315.41	312.03	317.04	318.26	315.39	316.67	316.09	315.22	319.51	321.06	316.83	318.39	315.4	318.67
311.4	319.04	321.31	314.57	316.1	315.09	311.46	316.59	320.64	316.96	310.94	317.3	317.62	318.11	316.93	321.27	313.95	313.15	318.79	314.86	315.91	321.12	313.34	314.05	315.12	314.47	316.45	313.31	315.17	319.96	317.97	316.7	314.3	313.43	317.11	310.83	315.24	315.69	319.52	311.81	316.83	317.45	320.31	313.25	313.72	313.41	317.26	316.19	320.9	317.56
307.75	313.02	311.93	310.93	311.65	309.16	312.02	310.05	311.81	314.61	312.45	309.34	310.89	308.36	311.23	311.98	309.87	310.85	313.17	310.85	311.96	308.18	312.8	313.12	306.03	310.99	308.41	315.68	309.4	310.49	312.96	308.61	314.76	310.62	314.51	308.39	305.65	310.84	308.72	310.52	308.41	313	313.63	306.16	310.84	307.71	309.13	312.06	308.97	313.84
308.27	309.08	304.9	306.57	310.32	308.73	307.44	313.41	311.26	309.22	312.72	310.54	307.97	312.43	306.63	309.69	309.94	311.69	310.07	315.57	310.1	308.57	309.02	313.4	311.47	315.01	310	310.45	308.16	309.64	311.98	308	307.49	309.88	310.5	306.09	310.5	306.48	309.21	308.76	308.01	306.96	309.7	319.12	312.48	312.06	312.23	311.95	311.51	310.98
315.58	317.79	318.55	316.71	316.58	314.93	313.71	310.36	313.5	314.12	316.13	313.37	313.55	316.16	315.28	311.61	314.43	313.86	310.03	316	316.19	312.73	318.46	313.36	317.9	313.81	315.4	314.23	315.4	309.83	311.62	313	315.18	310.72	309.69	316.42	313.84	313.01	314.18	307.86	311.53	311.63	315.16	311.11	310.89	312.6	313.61	320.86	308.38	312.35
296.64	292.85	298.94	301.82	296.36	299.56	297.4	292.5	292.93	298.77	297.31	292.86	302.33	295.82	290.21	299.16	293.74	297.44	295.6	297.1	302.62	299.65	296.49	295.54	296.38	290.95	296.26	298.75	301.75	294.18	297.32	293.75	290.72	297.52	297.62	298.75	299.17	297.35	298.61	298.91	296.06	304.11	297.33	297.98	292.3	303.64	294.78	299.73	293.97	299.4
305.52	310.84	311.81	313.89	313.21	312.71	312.76	309.12	313.94	316.09	311.05	310.44	308.04	313.95	313.93	313.01	309.68	312.39	310.92	312.15	312.14	313.26	313.34	312.24	312.16	311.68	314.82	311.77	312.1	313.14	310.86	315.7	312.2	313.66	311.76	312.31	318.77	314.1	311.32	312.9	313.76	308.96	312.99	312.17	309	310.52	313.76	315.81	310.84	310.54
302.29	311.77	303.94	308.46	310.89	305.17	302.05	309.28	305.67	303.4	300.5	303.83	307.41	303.67	305.65	307.73	305.13	305.11	304.11	304.39	305.66	310.81	305.21	307.54	302.66	309.89	309.5	308.04	305.3	301.94	306.65	307.43	303.58	306.02	310.29	308.37	304.31	306.77	305.43	316.1	308.23	301.88	305.85	308.28	300.73	306.02	311	308.89	305.89	306.02
326.52	327.21	322.4	322.47	327.05	328	322.29	324.04	324.29	326.97	322.42	325.6	331.58	320.72	321.22	321.71	324.67	322.42	326.41	325.31	319.96	322.03	326.83	322.1	331.08	319.01	326.1	323.74	331.89	322.02	321.01	327.37	323.74	328.46	326.72	326.58	322.25	325.93	326.99	324.56	323.99	329.86	323.27	326.6	321.15	331.69	329.2	324.1	325.36	326.68
318.75	321.2	316.71	312.77	314.36	316.59	318.73	315.83	314.5	317.74	316.3	317.1	311.65	314.99	316.71	317.03	312.32	316.44	316.95	320.56	316.24	313.07	316.92	319.12	321.55	309.67	314.96	314.58	321.09	321.38	310.7	313.13	316.58	317.31	315.92	322.28	320.18	314.12	318.92	318.93	317.14	315.69	319.21	314.7	318.35	315.69	321.13	312.75	318.55	313.97
315.18	316.25	312.54	311.7	313.11	313.56	303.9	316.56	312.76	308.43	315.11	317.27	310.71	311.26	316.04	311.62	312.37	313.75	314.37	313.98	312.03	312.8	313.26	315.08	314.63	310.44	316.75	314.63	315.6	315.44	307.21	315.52	314.02	313.57	314.54	318.28	314.66	312.66	316.3	312.08	312.31	313.66	309.93	315.64	311.7	314.76	315.11	313.91	313.55	314.61
319.72	318.64	312.48	319.12	319.82	319.94	314.73	319.71	318.75	315	314.42	318.41	320.9	319.41	319.4	317.73	316.49	318.89	321.13	318.21	318.54	315.21	319.38	323.53	323.23	322.58	315.79	315.6	315.72	314.58	318	316.58	319.55	318.21	316.52	320.39	316.4	316.3	313.24	321.85	318.71	316.14	315.72	322.86	318.26	316.39	322.09	319.06	314.1	317.37
322.82	321.31	323.43	320.13	316.93	318.27	316.95	319.84	319.46	310.88	314.32	320.51	319.89	316.65	324.89	315.45	315.25	315.45	319.85	319.71	317.54	313.6	313.33	316.43	314.61	320.09	318.17	317.87	320.1	321.27	316.8	311.79	312.27	319.3	317.91	318.56	318.08	320.77	322.7	323.68	317.1	321.43	313.17	318.92	314.73	311.72	318.81	316.89	317.45	319.58
310.83	316.46	314.52	315.21	315.27	316.82	306.33	316.18	317.5	319.86	314.95	308.25	318.31	315.08	314.81	319.71	310.17	317.36	316.81	314.24	317.24	313.55	319.02	312.85	317.52	320.8	315.09	306.92	313.81	318.06	315.11	314.28	316.77	312.06	318.89	313.17	313.25	312.44	314.62	315.57	313.21	312.98	313.46	313.6	317.92	319.08	317.27	312.95	311.64	317.91
302.41	310.18	307.15	306.91	304.5	313.48	305.8	305.07	313.65	309.72	306.94	311.2	309.18	309.99	307.6	305.89	305.4	305.83	309.22	304.17	302.31	309.36	306.5	302.63	304.86	307.19	308	307.4	308.84	306.89	309.37	306.51	309.55	307.11	304.49	310.4	308.08	303.71	304.56	303.94	305.87	306.78	307.25	311.4	307.69	307.55	306.6	310.74	305.11	308.5
299.02	297.26	296.23	296.49	301.76	301.74	303.14	296.27	301.97	298.38	299.39	294.64	303.43	303.41	297.79	298.96	296.71	303.19	306.79	295.4	303.45	299.76	300.36	301.92	301.87	300.36	301.76	303.71	299.58	300.13	299.34	297.95	301.14	299.99	296.21	300.1	300.34	303.37	304.94	299.75	304.26	297	297.08	303.51	298.15	303.96	296.87	304.64	299.64	301.14
317.18	312.05	311	314.99	308.61	310.26	309.75	312.22	314.18	311.79	312.1	317.51	310.18	312.21	314.88	309.96	312.92	313.61	309.5	312.39	312.02	310.62	313.47	315.12	313.89	311.68	315.06	312.23	310.05	318.94	314.87	308.34	316.43	311.09	316.26	312.03	314.03	316.73	313.89	315.26	312.3	310.43	311.51	314.84	312.68	308.86	314.68	310.2	313.17	310.79
305.66	305.52	306.79	307.64	313.6	306.79	303.58	306.82	309.97	307.77	303.79	304.38	300.07	309.26	302.09	304.75	308.65	306.06	307.18	308.72	307.93	301.84	304.76	307.74	308.82	303.47	308.81	314.12	305.69	306.83	309.79	309.14	305.38	307.19	303.32	307.19	308.01	313.56	309.17	307.33	308.21	309.97	303.05	307.8	309.98	303.12	309.71	308.19	306.49	304.79
301.7	304.63	305.85	306.59	300.36	300.23	305.58	309.51	302.6	304.43	305.3	300.35	300.88	305.76	301.78	302.6	302.64	302.07	301.35	306	306.24	304.83	308.34	305.71	307.08	306.41	300.88	303.06	303.57	305.51	305.71	307.07	306.43	299.39	302.82	305.14	302.28	309.17	304.38	310.33	304.86	302.87	301.72	305.41	299.11	302.31	305.33	305.54	309.19	305.83
300.71	299.37	299.61	299.6	300.29	302.16	297.78	301.1	304.43	301.83	301.27	302.68	301.54	303.84	300.83	298.71	299.1	299.24	302.89	300.08	299.87	298.88	300.87	300.47	298.34	300.32	301.41	298.37	299.7	296.72	299.23	299.33	300.63	302.39	299.16	301.64	297.69	299.59	305.42	296.75	298.67	304.41	301.72	303.25	296.33	299.85	299.59	299.16	302.88	299.94
312.13	314.31	311.52	311.32	312.91	313.06	317.17	305.69	312.98	310.35	311.71	311.64	315.75	315.69	308.16	314.01	313.19	313.71	314.23	314.58	309.63	313.02	318.81	314.7	317.93	316.74	311.81	316.42	317.58	313.29	313.11	312.59	316.35	317.35	314.6	311.53	311.79	316.01	313.06	315.67	315.31	314.32	316.64	317.44	312.17	314.96	312.47	315.9	314.23	312.96
315.74	313.71	310.51	312.44	310.64	314.69	314.03	313.08	314.35	313.47	310.53	311.07	311.75	314.17	310.63	311.88	314.78	310.18	310.53	306.54	310.21	314.75	313.99	311.76	315.91	309.68	312.71	307.84	311.69	311.01	314.64	310.48	311.1	316.27	316.85	311.27	307.97	307.62	309.08	313.31	309.82	313.01	311.24	313.72	313.23	311.45	311.71	311.71	310.2	315.75
312.74	313.92	311.2	312.48	311.74	309.06	311.77	314.43	315.68	318.2	315.33	314.51	310.65	314.11	316.07	312.33	310.46	310.24	315.13	314.54	310.45	313.64	316.35	313.75	316.72	315.71	314.88	312.15	313.32	309.12	317.22	307.62	310.14	311.19	316.93	317.41	309.75	313.9	316.43	313.63	312.48	317.46	312.96	313.42	310.28	317.82	309.81	316.75	313.67	317.6
302.63	302.57	300.28	300.22	303.02	308.51	306.86	303.28	303.29	303.27	302.78	308.86	304.58	302.81	303.13	301.69	300.93	305.42	305.97	304.9	303.74	303.82	302.57	304.05	305.54	303.39	309.25	298.44	300.46	306.29	300.46	300.14	306.28	302.65	306.11	301.59	300.66	304.38	310.23	301.12	302.72	300.46	307.91	302.9	303.54	302.2	295.23	307.49	298.89	300.96
300.18	303.21	303.05	300.82	298.27	299.81	303.53	301.86	296.94	301.24	300.87	302.3	300.65	302.34	305.51	301.94	304.23	302.36	303.12	303.64	301.57	306.24	306.61	302.7	300.27	296.41	303.9	303.76	302.56	298.95	302.04	306.33	301.61	303.61	303.97	298.29	303.61	300.96	304.35	298.91	304.75	304.43	303.6	297.91	304.48	303.45	298.64	301.71	301.84	302.79
326.87	329.2	328.88	328.72	327.83	326.49	322.49	324.77	329.54	329.34	326.51	324.54	324.86	325.8	323.51	328.31	331.53	327.73	326.2	329.44	324.62	324.21	329.69	328.26	325.88	331.49	326.09	327.38	321.33	326.88	324.54	325.97	331.16	327.91	326.14	323.89	328.03	330.17	327.49	326.96	330.3	323.59	329.62	329.54	326.65	325.06	329.6	329.32	331.46	327.06
324.91	327.33	325.33	324.12	322.5	326.55	327.33	324.35	326.45	327.11	323.62	326.12	331.07	322.77	318.59	329.18	325.9	328.13	323.12	328.77	327.45	326.91	327.57	324.22	324.05	324.79	320.9	328.76	324.98	332.2	322.97	324.48	327.83	325.58	325.83	324.19	327.24	324.86	323.71	318.57	330.51	323.15	319.75	335.56	322.45	324.34	325.18	320.01	321.56	317.78
320.3	322.84	317.51	320.76	315.55	318.89	318.08	316.59	320.89	317.42	318.68	316.12	316.01	318.35	313.98	315.89	312.6	312.47	317.41	317.24	316.37	316.5	312.43	320.6	318.49	320.55	321.07	320.26	318.1	315.2	318.59	319.35	318.34	315.53	314.8	317.39	320.66	319.35	315.06	318.07	318.57	324.49	319.18	318.75	316.89	316.14	321.83	319.88	313.63	319.21
302.3	303.56	300.97	301.14	308.6	299.88	294.78	306.31	303.13	297.51	300.52	299.35	301.24	302.12	299.76	297.53	302.6	304.35	301.12	299.85	292.68	297.93	302.73	295.39	301.83	301.75	301.13	300.79	302.1	301.58	298.43	305.97	300.83	302.04	298.17	298.94	297.48	299.18	298.7	298.86	302.17	304.61	300.73	300.05	298.55	300.37	304.82	297.51	297.04	303.52
290.53	298	294.02	296.84	296.91	300.5	295.2	297.26	301.02	293.91	295.37	300.79	298.71	294.83	293.77	297.27	296.72	294.82	292.42	298.75	296.38	302.07	299.34	294.9	294.03	293.58	302.8	297.65	297.4	301.19	302.49	295.48	298.43	292.06	296.71	293.32	297.4	295.39	294.81	293.44	301.67	300.77	296.51	298.33	298.47	299.46	298.87	297.76	296.41	295.09
329.77	329.5	329.32	326	324.83	326.12	321.16	328.51	325.82	328.31	327.62	327.77	329.31	330.84	326.8	324.82	326.02	327	328.28	327.84	333.57	327.09	328.97	325.66	326.53	322.73	328.41	325.81	327.05	332.67	326.26	320.49	327	328.11	325.78	332.84	328.31	324.8	330.77	328.51	328.42	327.01	327.4	322.31	323.01	327.51	330.56	325.54	333.15	327.27
306.02	303.9	311.69	303.33	306.06	304.86	303.54	300.67	303.77	308.77	304.08	304.51	300.66	306.02	300.21	298.15	303.31	307.3	304.73	308.33	302.52	303.07	305.21	305.51	303.33	304.98	304.7	308.42	309.01	306.26	302.98	304.12	305.48	305.25	304.02	302.34	309.83	307.98	304.66	303.86	305.84	304.79	306.88	302.6	308.76	305.37	302.95	307.17	308.16	306.56
299.87	299.05	300.14	298.64	297.79	295.17	292.54	295.99	295.75	294.05	298.51	293.9	294.79	293.45	296.43	297.12	291.17	293.87	295.53	300.57	296.17	298.22	296.55	295.69	296.98	300.25	295.65	296.65	299.72	297.45	292.46	293.39	299.62	297.72	295.2	301.96	296.5	299.6	300.7	298.42	295.99	296.86	298.75	296.37	297.53	295.3	294.62	301.95	291.41	297.94
310.46	305.23	303.51	309.13	305.42	306.63	308.29	299.14	303.81	303.08	306.05	311.05	302.36	303.67	307.04	301.08	306.49	300.65	305.64	311.85	304.57	301.93	304.77	308.63	307.91	305.43	304.59	305.81	305.33	304.7	304.92	301.41	308.99	303.4	307.3	305.16	302.48	306.86	305.8	310.01	309.38	304.28	303.02	304.08	304.43	303.79	307.46	308.29	302.34	307.71
304.44	305.91	308.5	306.56	305.81	304.72	307.78	308.71	311.89	307.23	304.81	309.66	308.48	310.71	308.71	306.69	307.18	311.24	302.94	311.96	309.15	307.45	308.54	306.92	309.2	303.77	309.27	308.38	310.87	306.79	305.02	311.05	310.05	304.82	302.19	304.13	309.11	298.34	310.17	307.25	311.36	309.01	307.66	307.94	307.45	305.04	310.51	305.97	305.75	307.75
313.61	310.52	315.07	311.01	311.91	312.08	312	313.81	306.59	309.35	309.05	308.94	318.39	313.25	310.5	313.96	312.01	307.79	314.62	318.08	314.69	318.55	314.65	313.91	303.64	313.36	309.45	318.62	316.16	305.19	313.02	316.76	311.66	315.69	312.18	314.01	315.3	316.4	308.26	312.49	309.89	307	317.82	311.17	312.16	312.69	312.73	311.48	314.72	315.48
318.68	317.81	319.29	317.34	316.92	318.1	320.82	316.57	316.46	316.84	320.68	316.87	325.61	312.33	319.67	317.51	316.59	317.87	309.91	324.32	319.46	319.11	313.4	322.27	313.18	317.93	317.23	316.05	318.37	318.23	313.96	314.54	315.07	315	322.6	318.72	317.78	317.45	318.99	319.85	315.05	318.92	313.71	317.51	315.7	315.08	313.51	317.24	313.49	317.51
307.78	311.34	303.04	305.27	304.95	304.61	307.59	306.33	305.57	309.89	300.79	309.67	304.63	304.58	308.13	311.25	310.76	302.29	308.08	307.48	308.98	307.92	304.32	307.73	303.3	308.84	307.22	306.4	302.52	307.14	299.2	304.91	307.43	304.13	308.74	309.94	307.37	306.32	308.52	307.98	298.05	304.97	303.79	305.77	305.66	306.06	306.58	303.36	302.51	305.88
313.51	311.06	314.53	312.71	310.21	318.81	308.6	317.31	316.17	312.31	317.94	318.91	311.77	314.49	318.44	319.96	314.74	314.56	315.93	313.26	314.4	312.76	313.8	312.18	316.14	311.02	310.18	313.5	316.71	308.35	312.54	318.01	314.57	320.99	316.95	313.65	310.95	315.62	313.13	314.38	305.34	314.71	318.52	310.7	318	312.81	318.25	307.49	319.59	319.42
328.15	326.96	329.47	324.6	327.52	326.24	327.64	323.51	325.76	323.48	327.04	328.17	324.66	322.78	326.23	323.16	322.43	323.2	325.61	326.95	321.5	330.22	323.74	327.76	331.13	324.08	329.58	325.61	325.99	327.51	329.33	322.84	327.65	328.57	322.98	322.58	324.57	323.82	323.62	326.28	324.07	322.79	327.88	331.35	321.84	328.38	327.81	321.07	325.47	324.1
314.79	321.94	318.81	315.47	317.44	321.48	323.37	313.69	315.36	317.57	319.85	317.61	314.46	315.65	320.75	315.15	317.96	317.08	313.76	316.53	317.01	313.03	319.55	318.56	320.47	320.38	319.93	315.01	317.04	314.39	311.39	318.18	318.69	316.04	316.14	316.1	321.64	316.54	315.63	312.54	318.15	315.83	312.23	315.2	321.92	316.19	315.14	319.41	312.93	319.36
304.83	306.64	301.95	304.38	305.22	298.4	302.23	303.28	303.58	308.7	300.5	302.54	303.98	303.4	301.91	300.21	306.74	305.53	301.28	295.2	305.19	301.35	305.53	300.12	305.13	308.21	303.58	302.61	301.84	301.03	305.35	308.21	306.48	305.08	305.5	301.74	305.4	302.58	308.48	304.41	302.99	302.79	301.13	301.2	308.21	300.9	304.01	304.99	303.4	302.01
320.16	320.02	317.94	313.02	322.48	317.47	317.07	318.78	318.33	316.48	317.46	319.39	318.8	317.89	320.56	319.44	320.89	317.8	317.44	322.26	316.88	316.69	316.14	317.1	320.1	320.66	318.55	320.85	312.77	315.45	319.33	310.98	320.29	324.71	316.54	322.01	320.08	315.56	317.81	319.2	317.08	322.02	317.38	318.62	318.19	316.61	320.19	317.74	321.73	323.67
323.59	331.14	325.9	327.4	325.02	322.28	326.95	324.26	324.1	332.15	322.15	329.68	325.46	321.15	324.88	325.98	326.63	323.28	326.8	329.65	325.52	326.02	324.91	328.55	328.93	327.76	326.01	328.18	328.78	322.66	324.45	326.2	323.34	329.77	331.27	326.26	328.46	322.89	323.19	325.51	322.35	327.81	323.07	330.03	329.89	323.53	323.16	326.35	325.36	327.43
308.98	310.64	311.92	313.88	316.23	313.19	312.19	312.74	313.71	312.14	314.89	321.91	310.42	312.65	312.05	307.83	313.72	315.43	313.04	309.78	307.09	313.25	311.83	319.49	313.82	313.97	312.77	316.23	314.97	312.24	319.45	314.88	311.33	316.44	308.67	313.54	308.3	314.51	313.99	314.02	310.16	313.77	318.03	312.23	313.88	319.93	308.62	313.92	310.53	314.4
329.48	322.74	325.13	323.35	327.12	327.69	325.65	325.51	327.04	328.13	328.67	331.31	324.92	327.21	325.34	330.32	321.97	329.39	325.55	319.59	325.84	329.49	326.13	324.88	327.73	327.57	326.91	329.94	328.34	330.4	327.47	329.99	327.95	327.73	326.63	325.4	327.75	328.7	325.96	325.52	324.84	325.56	321.15	327.07	330.9	328.74	329.95	327.36	327.33	332.72
292.19	297.84	292.16	292.63	301.58	293.41	294.97	295.27	296.16	289.29	296.39	299.46	297.79	298.72	290.24	291.94	289.4	295.31	295.44	299.51	289.83	295.5	291.68	296.89	292.21	297.7	295.57	294.45	293.61	293.3	295.98	291.04	296.73	298.06	296.44	296.35	294.16	295.82	290.87	292.26	291	289.27	289.46	291.42	293.25	296.18	291.55	295.55	296.46	292.4
310.63	309.98	308.48	310.36	311.24	310.81	309.05	309.75	315.07	311.15	308.54	305.08	311.12	307.71	310.66	313.22	308.58	307.56	307.91	309.27	307.01	306.94	312.04	307.74	307.76	306.65	309.9	306.12	307.67	307.22	311.6	299.54	303.91	314.83	310.36	307.4	315.9	310.53	303.67	307.01	308.21	311.47	310.41	308.55	310.29	312.08	306.11	308.07	306.94	307.31
298.39	302.87	304.79	299.28	304.51	302.63	301.51	303.77	302.57	298.5	307.06	308.38	304.56	301.92	300.16	302.29	300.98	305.05	306.76	301.4	301.93	304.04	303.21	303.84	302.22	302.97	307.6	304.6	306.75	304.24	306.9	298.31	306.21	302.76	300.43	297.19	308.37	306.19	306.59	301.11	305.14	306.15	306.16	303.93	298.65	304.45	303.18	305.04	303.61	299.22
305.9	307.56	304.19	304.64	307.55	308.05	304.43	306.29	306.53	302.84	306.18	305.14	306.61	309.9	304.29	307.84	297.17	302.16	308.3	302.18	303.17	305.77	309.18	302.99	302.41	305.04	299.46	302.84	303.79	301.58	303.71	305.49	304.35	303.57	306.63	308.03	302.81	311.37	306.59	309.24	304.35	307.98	303.45	308.4	303.75	305.23	308.7	305.96	307.02	304.05
302.73	310.02	305.47	308.12	307.5	307.53	310.59	311.88	310.65	304.86	310.57	306.6	310.03	305.03	314.72	310.22	312	307.07	305.7	306.81	310.13	309.88	303.24	305.91	309.26	306.33	307.76	308.04	302.71	311.24	310.38	303.21	308.52	310.82	306.88	310.64	307.16	309.14	310.56	314.15	310.31	309.44	306.77	309.2	312.18	307.69	312.6	310.42	311.19	312.9
315.59	314.03	308.2	311.26	317.78	310.35	312.05	311.86	313.47	317.2	313.98	306.51	309.28	314.49	313.77	309	314.17	314.08	308.7	308.93	315.82	309.73	310.69	306.77	309.98	311.06	317.86	316.86	313.05	312.04	312.31	311.1	314.02	310.47	313.25	315.48	308.28	314.5	314.64	310	311.69	313.05	314.29	311.76	312.99	315.96	312.96	312.41	311.88	312.82
301.26	305.74	307.54	301.67	303.77	306.8	305.56	303.23	306.27	307.32	302.97	305.22	303.76	307.15	303.44	304.36	305.59	306.88	304.42	307.44	304.64	306.6	307.1	305.17	305.91	305.04	310.47	307.08	304.39	304.15	303.49	308.96	305.99	303.01	307.35	305.17	306.32	308.98	307.29	305	306.36	305.81	300.91	300.6	306.26	303.8	306.19	304.22	308.64	299.02
299.15	300.42	303.03	306.26	301.52	302.76	308.44	303.19	301.45	302.73	303.64	306.11	310.26	307.95	303.73	308.07	301.7	308.13	304.35	308.28	304.27	305.51	305.15	301.73	302.93	308.51	306.6	306.43	305.31	301.01	301.94	306.15	305.19	299.37	305.82	301.99	305.71	301.33	307.45	300.07	302.25	306.47	308.83	306.79	303.57	305.73	305.37	300.77	307.27	304.25
315.15	322	321.66	316.26	319.43	318.52	319.13	319.66	322.56	320.92	318.88	317.61	319.83	320.6	315.79	319.66	317.5	321.07	319.19	322.03	314.28	317.52	313.93	317.2	316.83	316.58	318.66	315.76	314.89	319.04	314.67	321.79	314.42	317.47	320.85	319.91	312.27	321.04	318.39	322.42	317.51	317.5	316.11	313.17	321.2	316.77	317.92	319.94	315.65	317.14
315.13	316.85	306.75	310.72	311.66	317.36	312.07	313.38	311.16	310.79	311.09	315.91	311.86	310.85	309.82	313.27	315.46	309.03	312.7	307.22	309.31	311.28	314.18	312.07	312.5	316.2	314.23	313.42	317.39	311	316.47	307.76	305.69	312.17	306.51	305.15	308.92	314.13	314.09	312.26	308.97	312.3	312.03	311.65	304.28	310.69	312.8	312.35	313.33	310.13
315.28	318.2	312.02	316.82	315.83	321.79	320.44	318.08	312.89	315.55	315.19	315.65	316.66	313.2	313.98	318.5	315.49	316.66	316.85	311.81	316.75	314.28	315.15	315.38	318.8	314.91	311.36	315.03	308.94	316.85	311.47	316.64	314.78	319.29	319.18	315.41	319.48	315.38	312.42	316.53	315.67	310.96	321.69	317.01	310.07	314.24	317.55	316.85	316.42	316.61
313.43	308.28	310.91	315.44	312.29	306	310.23	313.14	304.48	311.46	308.3	313.49	306.98	313.63	310.88	316.58	313.81	312.16	318.29	313.32	309.89	311.93	316.51	305.77	315.05	314.66	309.32	314.12	313.36	319.72	308.19	315.65	310.21	313.56	300.88	311.28	308.77	307.52	306.7	311.33	309.94	311.02	308.42	313.1	315.19	312.61	312.18	311.16	313.69	311.28
303.64	305.81	304.8	304.63	305.44	310.22	312.4	310.71	299.73	307.81	309.86	306.32	304.8	304.96	304.95	305.05	302.09	302.95	302.7	303.61	309.92	302.08	303.62	308.24	310.46	301.42	308.34	307.72	305.17	307.66	309.45	302.69	307.68	308.8	301.9	305.24	301.73	305.98	304.55	305.56	308.45	308.72	308.64	309.39	309.23	302.96	307.43	306.98	303.99	307.32
311.98	316.67	314.29	314.92	311.01	315.11	314.81	313.31	311.18	311.65	320.23	314.72	307.87	313.29	318.5	311.02	316.43	315.68	315.27	314.26	312.91	316.24	315.31	313.07	307.78	316.71	315.89	311.35	308.92	314.6	306.76	314.55	311.06	316.3	315.18	312.69	320.96	314.2	310.35	310.71	315.94	311.78	315.8	319.27	311.53	314.68	316.74	316.12	310.54	315.72
316.38	311.71	306.14	307.99	307.07	309.85	308.93	311.11	309.84	313.27	312.36	308.32	310.03	311.39	307.12	308.27	308.76	312.11	310.54	311.2	314	315.17	308.73	309.95	313.87	306.84	313.85	310.86	307.11	305.86	311.1	310.72	315.98	311.21	311.54	313.29	309.36	308.69	308.99	305.94	309.33	309.19	313.71	311.27	307.1	313.02	309.43	306.26	309.15	311.13
316.27	310.02	318.5	314.48	316.18	315.39	315.48	307.85	309.11	312.29	318.7	318.8	317.22	309.72	316.32	311.48	316.76	317.51	317.96	317.81	314.99	318.45	314.58	319.15	320.26	316.46	314.49	314.01	314.48	311.73	314.1	315.53	311.04	312.87	311.43	317.57	313.48	315.05	312.99	315.91	315.1	313.32	320.29	312.59	314.65	318.73	309.05	312.12	316.62	319.42
305.58	302.12	305.91	299.42	304.31	305.69	306.15	306.58	309.44	306.69	302.79	307.28	306.95	308.88	307.25	303.31	310.59	307.24	305.6	304.41	305.31	302.42	304.36	307.03	304.22	307.66	305	307.98	306.72	304.64	303.54	306.73	306.95	306.48	305.41	308.54	301.55	308	304.73	300.3	301.17	307.22	307.09	305.52	302.78	306.59	306.98	303.86	305.86	308.51
316.63	315.5	312.61	315.51	315.01	316.37	317.65	321.9	319.29	319.12	319.07	314.77	316.32	313.08	316.22	319.59	317.51	315.5	317.03	317.88	314.56	313.3	320.74	318.93	314.92	320.97	314.96	312.35	318.37	316.47	320.46	315.58	317.3	318.35	314.19	319.37	318.06	317.49	314.86	315.43	314.27	315.03	313.8	315.52	318.97	318.73	317.68	318.91	319.47	323.09
303.76	304.93	304.41	307.79	300.25	303.11	310.44	305.73	312.2	309.32	313.87	309.12	304.92	310.83	309.46	302.24	312.02	308.61	308.57	309.29	311.37	309.71	307.55	305.31	305.44	312.05	311.01	308.65	311.61	303.68	308.72	312.72	310.14	310.78	307.85	306.83	311.84	303.05	311.92	308.44	306.65	310.34	310.2	310.96	303.27	310.97	305.16	312.43	312.37	313.16
312.31	308.5	302.45	303.97	297.05	308.49	304.42	304.55	302.41	302.84	309.89	308.83	309.07	305.78	302.47	300.77	304.94	305.88	305.2	303.81	308.19	302.35	309.63	308.27	305.71	306.86	304.42	306.38	304.87	303.95	301.11	306.12	306.93	302.97	309.61	308.56	305.42	307.82	306.9	305.06	299.53	308.4	303.72	302.76	304.1	308.3	307.79	308.4	305.43	306.5
303.56	305.05	303.29	299.06	304.78	303.77	300.98	302.43	301.21	304.61	305.33	298.68	302.16	306.76	301.58	304.3	302.69	303.1	299.01	302.48	298.1	303.94	302.45	297.34	305.31	300.37	307.57	305.68	305.79	302.92	307.4	302.48	304.14	304.63	302.97	304.9	303.51	300.7	298.25	303.27	302.83	305.02	300.2	306.39	309.08	299.36	303.09	304.08	305.41	298.47
315.35	311.55	316.96	312.51	317.05	319.28	311.85	313.86	316.16	310.04	312.6	315.9	310.27	315.27	312.91	315.66	316.13	313.95	313.3	310.99	313.32	316.7	313.87	315.93	316.01	314.32	317.37	310.56	312.23	315.08	313.6	317.59	314.86	314.2	309.24	313.31	314.33	313.62	311.32	316.63	311.79	314.14	318.26	318.33	318.93	313.37	314.35	317.53	316.12	314.26
305.02	304.43	305.35	304.56	304.89	305.45	307.13	309.37	307.46	306.09	307.28	306.67	310.24	312.3	306.67	306.1	306.49	303.51	305.37	308.49	306.37	309.57	308.09	307.16	307.58	306.22	307.58	309.92	310.24	308.48	310.77	308.43	307.94	301.7	307.88	308.87	305.09	305.95	304.53	303.76	308.01	303.79	310.65	301.54	307.16	306.29	306.06	308.97	312.6	304.25
311.19	319.01	309.55	315.1	315.77	314.81	315.07	308.19	313.6	312.96	312.44	315.72	310.79	314.86	313.14	310.15	314.9	309.47	310.64	309.65	314.63	307.01	316.73	312.65	312.04	311.88	312.21	313.73	314.23	311.21	307.91	310.04	317.11	314.39	313.67	314.5	316.07	309.42	311.26	313.99	311.59	314.03	309.55	313.73	312.48	316.77	316.91	312.01	315.41	312.47
316.56	321.25	314.64	319.77	311.04	316.29	318.73	316.1	316.49	316.82	319.54	316.91	311.54	315.02	314.78	317.22	314.32	314.8	317.83	315.46	315.52	313.34	316.52	318.87	314.91	317.75	318.9	319.21	317.98	318.14	314.65	313.94	316.84	316.83	320.29	313.68	317.84	316.14	319.56	315.66	317.41	314.43	317.16	317.64	317.44	313.25	313.86	314.75	318.44	315.94
309.62	312.37	313.22	313.43	309.31	315	313.02	312.01	309.78	312.01	312.77	314.52	309.78	314.12	317.35	314.95	310.97	313.02	314.44	312.88	315.98	312.43	321.1	306.12	307.1	308.02	314.89	311.75	317.7	312.38	315.55	312.36	310.25	314.06	308.99	316.36	313.71	310.38	313.86	309.21	311.88	310.59	313.42	310.33	309.06	314.17	308.85	312.56	312.79	314.87
293.28	294.79	294.24	299.86	293.51	295.2	295.46	298.94	296.14	299.02	299.6	295.78	297.88	298.95	299.9	298.16	293.37	295.93	298.14	295.6	296.52	296.04	293.49	294.96	293.96	295.37	295.76	293.37	297.05	297.04	292.13	299.19	299.36	296.86	288.06	292.92	296.13	295.9	298.89	293.12	295.87	295.16	297.36	298.04	297.79	292.56	295.96	301.05	295.12	297.07
316.19	309.79	317.86	319.55	313.69	316.41	314	318.53	314.98	311.06	314.5	316.11	316.53	312.64	316.67	312.88	309.79	319.18	319.47	310.46	314.83	315.94	313.41	317.45	312.59	313.93	316.63	312.98	315.2	317.78	317.68	314.87	315.96	313.75	318.24	317	315.62	315.25	318.24	320.18	318.49	314.85	316.54	314.44	315.61	312.91	315.47	316.23	318.41	316.12
302.36	299.12	296.88	305.32	305.87	304.67	300.62	304.64	305.1	303.29	300.88	305.53	302.45	301.85	299.78	303.84	301.39	297.09	303.35	302.68	298.89	304.42	304.8	296.95	301.02	299.94	304.25	305.13	304.59	304.42	305.5	298.48	303.83	305.78	297.89	301.84	301.83	305.62	296.66	307.27	303.15	302.15	303.43	302.68	300.86	296.9	302.31	305.22	304.59	305.2
310.02	313.75	317.35	315.41	314.49	313.3	312.35	314.5	308.22	309.37	309.86	312	311.08	310.89	307.87	310.4	313.41	315.5	312.25	314.93	310.73	311.81	312.09	308.78	310.38	307.39	308.28	310.96	314.12	310.54	309.08	313.16	311.7	311.59	316.91	310.34	311.26	312.77	312.24	312.96	311.63	310.3	311.22	314.45	311.31	312.91	307.56	313.88	308.1	306.23
306.06	303.83	305.49	301.33	304	305.95	308.1	303.35	303.58	306.83	307.14	305.54	300.75	307.97	304.01	309	305.48	303.2	308.15	305.62	304.89	307.03	307.7	308.92	301.34	305.88	302.15	304.45	302.99	302.75	308.93	304.18	300.64	305.59	304.05	304.87	306.27	307.26	304.05	305.05	306.63	301.74	307.73	302.28	303.33	298.81	299.6	304.4	302.98	301.86
317.37	311.49	315.43	315.77	313.51	314.02	318.12	318.88	314.38	322.37	321.47	316.23	315.57	316.53	313.04	316.87	308.02	319.14	319.6	317.07	318.24	314.98	316.56	317.58	319.05	313.84	318.81	321.21	321.43	315.93	320.46	313.98	315.9	319.91	315.78	314.41	320.59	312.86	314.94	319.51	321.61	313.08	313.52	314.44	320.78	319.1	319.56	321.33	317.07	319.4
329.97	325.96	327.45	326.19	327.98	324.66	328.14	333.67	328.7	330.65	327.6	325.61	330.22	329.27	329.72	325.56	332.84	325.41	333.71	328.32	330.86	329.29	326.78	327.56	329.92	324.98	327.94	326.79	327.65	330.14	329.74	326.51	326.63	328.73	329.85	331.17	328.19	325.82	329.96	327.25	327.1	325.51	332.67	321.79	328.55	325.5	330.76	335.39	335.43	334.72
307.68	304.49	307.83	303.14	300.01	302.29	299.77	307.86	303.24	311.83	300.65	303.72	308.87	306.16	306.23	305.66	303.31	304.87	301.84	300.31	307.12	307.57	300.22	301.82	299.22	297.05	307	306.03	303.76	303.74	303.98	302.2	302.82	305.41	305.41	305.32	308.33	310.39	304.01	301.26	300.59	305.42	303.65	306.1	300.6	306.2	308.97	305.65	302.82	306.76
318.65	315.51	317.69	315.99	312.41	317.66	316.32	310.09	321.63	314.99	318.38	310.01	314.4	313.11	315.07	316.45	318.16	315.5	310.54	316.81	314.87	310.65	315.11	312.32	316.99	313.7	313.56	314.85	310.81	320.82	319.58	319.98	316.82	316.83	314.69	311.52	312.75	313.71	312.95	317.89	316.35	318.71	310.08	315.27	314.37	318.85	309.75	316.41	314.05	318.08
309.84	312.04	309.77	312.82	307.47	309.12	309.63	309.23	309.64	312.81	315.26	306.63	313.72	309.28	308.58	314.33	307.26	308.55	311.53	313.31	310.85	311.95	309.49	313.52	314.16	312.64	307.81	310.66	307.86	314.42	309.06	310.61	312	309.48	312.75	307.96	309.53	306.45	302.93	307.31	316.41	308.78	309.65	310.62	307.72	309.58	314.07	310.14	310.96	315.6
307.77	309.16	302.14	305.96	307.34	312.29	311.17	304.95	303.78	304.13	306.54	306.97	306.82	311.21	302.2	306.22	305.57	307.76	308.92	296.6	311.64	311.37	304.73	301.86	310.37	307.38	308.83	308.9	305.04	308.78	303.85	305.66	306.46	306.84	308.39	309.16	306.28	305.81	311.56	304.59	307.48	309.19	303.45	307.12	307.94	310.13	306.51	304.43	307.27	301.13
295.1	289.62	295.58	295.79	297.8	293.34	293.56	292.62	292.65	297.38	292.84	293.6	300.79	290.17	290.29	299.25	297.04	297.92	297.92	289.35	294.09	289.98	294.74	296.86	293.84	296.88	298	293.81	289.76	296.97	291.41	294.03	291.55	292.1	292.15	297.44	294.43	295.85	291.29	296.53	292.7	291.92	291.35	291.59	292.48	293.51	297.44	295.25	291.79	291.99
324.3	324.05	322.3	326.64	325.03	324.01	322.96	328.61	325.42	326.76	325.55	324.77	328.39	329.19	329.68	326.93	327.9	327.71	331.59	329.6	328.94	321.57	328	330.79	325	329.24	331.69	329.72	320.98	325.61	326.34	332.08	331.93	328.91	324.59	326.36	327.26	331.75	325.61	327.3	323.75	330.06	323.21	325.33	327.13	327.22	327.77	322	327.15	327.55
315.56	311.56	314.33	313.92	313.09	307.01	308.89	311.6	315.86	312.34	313.5	308.76	315.34	314.09	313.12	311.79	319.39	316.55	314.43	309.81	313.69	315.3	316.31	307.64	314.33	313.92	308.4	309.27	311.32	313.44	314.59	311.91	313.26	314.94	312.83	313.91	310.98	312.33	315.57	315.37	313.06	312.32	319.22	309.48	313.74	313.88	309.64	312.85	313.53	315.46
299.1	304.38	307.2	305.44	305.02	300.45	302.81	300.21	303.8	300.78	304.26	301.5	298.42	304.3	301.07	303.14	300.73	302.4	296.92	306.64	302.99	303.73	304.69	300.63	299.96	304.62	305.1	308.5	302.53	303.87	306.64	305.04	308.89	296.95	305.97	304.21	308.38	301.46	302.89	303.66	303.67	304.54	300.93	306.43	302.52	298.8	304.2	306.35	303.71	302.6
311.08	314.95	317.09	318.85	314.17	318.45	314.06	316.97	315.99	311.64	312.78	316.12	315.68	317.13	316.07	316.93	318.76	316.73	309.04	318.56	312.95	316.63	317.37	314.89	308.25	312.88	322.74	309.64	315.79	315.07	320.69	314.93	316.01	316.41	317.71	317.13	319.48	314.71	315.1	311.95	316.01	316.36	318.28	316.44	310.16	314.2	312.29	311.73	313.11	316.12
305.41	303.01	299.06	306.79	304.54	301.53	307.72	306.43	301.44	304.2	303.75	308.05	308.72	308.13	310.24	304.34	299.02	301.39	301.17	303.91	306.92	304.72	301.12	305.8	303.64	306.3	302.87	301.58	307.62	301.02	303.25	306.81	305.1	306.05	301.8	303.4	303.93	304.54	306.82	308.48	306.71	306.94	304.07	299.96	306.18	303.94	305.36	301.51	307.68	303.23
318.52	312.55	311.42	315.73	316.58	313.43	315.64	315.85	308.79	317.25	310.39	311.63	313.34	313.76	315.13	311.68	318.06	312.86	310.92	312.23	309.93	311.22	310.69	315.57	310.64	310.14	317.91	314.51	313.47	313.55	314.55	313.9	312.97	312.45	310.4	311.09	313.15	307.44	314.61	317.51	313.23	314.6	315.9	310.97	317.11	314.43	312.02	311.88	307.36	306.81
323.05	317.81	320.59	324.42	320.13	322.13	317.91	315.97	320.92	318.32	322.63	317.94	319.38	315.95	322.62	320.6	314.64	313.26	315.95	324.3	321.34	322.3	320.77	323.61	319.79	318.52	319.41	321.94	322.68	314.1	317.72	321.6	316.97	318.28	322.09	316.51	316.68	318.92	320.4	322.54	325.07	316.37	321.39	322.59	320.62	321.66	314.67	326.3	320.91	320.43
319.45	315.88	317.81	310.23	314.93	311.06	314.62	314.49	314.47	315.92	313.14	317.14	315.5	307.75	312.26	315.55	310.24	320.46	318.13	319.59	315.26	320.41	312.37	314.32	320.85	317.46	321.25	316.36	314.07	317.13	317.27	314.58	313.89	315.43	316.64	314.33	314.41	311.55	315.19	311.11	312.41	310.8	318.69	313.68	317.33	315.32	312.13	313.67	314.71	310.93
297.63	296.67	301.44	297.2	304.35	301.35	300.9	301.08	295.61	298.51	299.82	302.14	297.2	298.46	301.68	301.49	301.29	302.2	300.18	303.8	302.53	303.24	300.14	302.23	305.22	306.44	298.59	300.82	299.56	298.86	300.92	292.24	300.33	294.4	298.74	305.34	302.48	300.37	303.22	303.33	299.83	297.86	295.64	300.36	298.61	300.59	300.69	302.23	297.38	297.15
303.52	301.49	307.52	304.91	305.35	306.44	308.75	307.91	306.59	313.22	303.1	304.35	310.97	305.24	302.26	305.43	299.1	304.57	300.65	311.38	307.54	303.7	310.57	306.81	304.43	302.56	300.29	307.64	306.7	308.64	300.06	305.1	300.92	307.46	306.92	303.06	306.53	308.99	307.15	305.96	300.73	307.99	308.72	309.21	307.86	305.92	308.39	306.43	304.79	304.79
300.68	304.18	294.88	300.37	304.85	299.55	306.2	303.64	299.75	301.54	300.9	299.23	303.01	299.62	302.77	297.74	296.75	310.29	305.05	301.77	301.8	299.82	305.01	300.38	304.17	299.87	303.17	297.26	300.73	300.59	297.86	301.35	306.1	298.09	300.23	302.74	301.55	304.63	303.08	302.32	296.31	303.8	304.28	299.06	305.99	300.02	298.98	301.82	300.93	306.75
306.43	305.51	305.08	300.05	299.97	306.33	299.9	306.24	302.46	306.39	303.17	305.12	301.95	299.7	301.02	305.5	306.38	308.14	302.55	303.59	299.48	302.21	305.21	308.69	305.11	303.17	301.52	302.23	304.12	301.24	301.16	299.32	304.56	302.28	301.55	306.04	303.01	303.58	303.31	304.26	300.56	301.73	300.23	305.79	303.35	305.65	304.21	305.48	298.43	296.79
304.53	304.62	300.75	302.05	302.56	303.16	300.05	305.2	303.97	301.35	301.74	307.07	299.26	309.45	305.65	302.46	301.87	305.63	305.37	299.56	309.26	304.61	304.25	298.42	306.8	302.99	303.94	302.2	301.02	305.92	299.99	312.61	304.57	307.32	299.24	300.24	307.69	297.83	302.19	306.14	301.47	300.27	304	297.85	299.73	304.75	303.32	302.27	299.36	302.15
302.32	308.75	303.94	307.27	301.54	307.6	301.99	308.71	309.2	307.85	303.36	304.97	308.07	307.49	304.65	301.35	311.45	306.96	309.99	305.68	306.07	309.41	303.96	308.64	305.25	307.19	305.53	309.98	305.26	302.89	308.23	307.01	303.91	304.58	306.13	307.28	309.05	307.83	308.61	305.14	301.82	306.14	309.68	300.74	300.32	302.6	304.62	300.46	308.42	302.68
299.71	303.89	303.43	299.18	303.91	305.35	302.73	303.83	303.48	301.29	306.83	305.18	306.29	299.74	303.47	301.96	302.54	303.19	306.41	302.7	300.77	299.76	303.38	300.82	305.77	303.77	299.5	301.04	304.22	303.93	300.26	298.54	300.42	299.45	301.97	304.1	301.42	301.72	303.44	305.61	302.7	305.23	299.59	310.02	303.57	305.58	303.56	300.7	302.81	297.91
305.53	303.55	304.48	302.76	299.44	305.56	300.24	301.83	293.31	301.67	307.27	302.93	299.51	296.8	301.19	301.49	304.26	306.89	301.92	304.32	305.34	301.82	308.76	301.03	304.01	306.12	302.6	298.36	302.82	299.58	298.9	303.35	306.23	304.44	300.55	297.02	304.72	303.74	300.66	303.85	299.82	299.87	300.08	302.34	308.02	303.77	303.8	305	299.79	304.59
306.13	301.08	303.99	306.8	300.41	301.44	306.4	300.34	303.57	304.61	303.59	303.26	299.66	305.3	301.35	306.77	305.34	306.68	301.69	302.47	306.92	301.73	302.85	307.61	301.6	302.22	308.5	304.68	303.71	297.81	304.59	306.26	302.66	307.4	307.91	301.95	302.72	304.23	299.93	304.47	298.36	300.49	302.33	302.15	301.48	303.67	297.93	308.75	305.76	296.23
304.34	301.28	301.34	308.88	302.35	306.31	303.43	300.16	300.85	303.03	305.67	307.75	304.51	303.6	303.98	303.49	305.66	306.94	307.61	305.73	300.61	305.01	304.37	306.41	306.19	303.8	306.47	304.6	305.77	303.6	305.57	306.77	301.85	306.33	304.12	305.2	298.95	301.53	303.88	304.47	308.64	305.77	304.17	300.85	309.42	298.04	303.29	303.56	309.48	301.42
296.24	290.43	295.6	296.35	296.75	300.45	295.83	291.51	294.07	294.39	292.09	303.63	294.1	294.18	292.15	290.25	298.67	294.64	296.26	294.21	295.4	291.76	296.19	295.12	293.96	293.89	297.26	290.94	296.98	296.34	294.7	293.43	297.29	295.15	299.78	290.23	292.54	292.59	291.12	296.12	291.37	291.74	292.56	293.9	294.54	298.51	294.4	294.41	293.13	293.37
327.57	320.33	325.32	333.24	327.8	324.5	328.12	320.48	326.04	323.84	326.76	326.3	327.92	332.64	328.48	328.08	326.66	326.11	327.36	332.4	325.44	322.81	330.26	326.27	329.21	333.65	322.43	328.88	325.56	324.5	324.31	329.84	330.35	322.96	320.54	330.48	329.21	326.97	327.79	322.85	327.53	325.33	327.11	326.24	326.88	325.04	324.45	325.9	327.81	326.89
306.51	301.53	302.49	300.79	299.83	300.13	304.02	300.52	303.08	304.49	303.43	303.9	301.15	302.91	304.2	305.15	301.54	302.55	302.23	303.87	304.36	302.72	301.46	301.62	303.3	307.73	299.52	303.74	303.85	303.66	304.27	301.46	302.38	305.45	302.57	301.4	306.29	302.38	298.71	302.26	302.94	301.35	305.71	300.37	296.43	304.48	298.44	303.79	302.71	306.53
314.6	313.28	312.5	317.09	310.86	313.71	316.67	311.9	313.88	314.4	314.28	312.48	314.55	315.07	316.3	312.74	312.11	314.87	315.66	318.25	311.99	313.73	317.73	313.33	317.52	316.01	316.06	314.15	316.17	315.2	309.29	311.72	318.97	313.55	307.87	318.71	312.24	313.33	315.27	315.96	311.43	313.3	315.24	315.28	313.2	315.35	315.46	309.02	315.79	314.56
315.27	309.7	313.36	313.29	312.78	316.87	315.01	312.15	314.76	316.18	308.63	304.92	311.76	307.74	313.68	314.09	313.24	312.98	319.09	308.89	316.35	312.08	314.54	308.5	314.51	311.28	311.32	313.7	308.54	317.12	313.81	310.7	309.56	315.14	314.07	309.38	313	312.96	312.7	310.44	311.59	312.19	312.24	303.76	316.55	315.07	314.14	315.58	307.34	310.19
304.28	301.89	303.94	301.4	304.94	299.35	307.21	301.92	306.33	302.23	301.8	305.19	302.42	303.27	306.55	304.8	303.41	308.43	304.58	305.37	307.71	299.35	303	307.21	304.36	304.84	304.14	305.29	302.14	304.84	305.7	299.24	303.38	301.61	300.28	300.27	304.71	299.35	305.56	307.9	303.55	306.64	301.66	306.04	306.97	303.21	302.53	300.09	300.89	301.98
303.96	307.36	300.86	303.62	307.16	302.64	296.31	304.04	306.67	304.01	297.08	306.42	301.52	304.52	299.42	305.99	304.29	304.99	303.77	304.81	305.31	305.35	308.9	301.7	302.43	304.18	308.82	301.96	302.29	305.08	304.99	306.67	308.22	300	308.81	304.58	310.29	301.86	300.12	301.69	307.46	304.76	300.46	303.18	303.72	301.88	308.97	308.1	304.5	301.44
304.35	305.04	305.43	310.15	308.76	310.35	306.19	309.18	313.03	307.87	308.23	310.53	305.59	310.33	304.45	306.94	307.36	302.95	306.28	308.6	303.07	300	305.86	302.91	302.43	300.3	300.62	304.27	305.31	302.2	306.71	309.61	302.45	302.93	304.27	305.84	302.14	309.22	306.53	310.84	306.51	303.54	304.87	297.16	308.31	306.74	301.07	308.59	301.96	303.96
300.98	298.7	298.34	298.54	302.35	300.76	296.91	299.74	296.29	300.82	298.9	302.94	300.19	305.4	303.39	301.37	301.11	297.82	303.6	301.82	303.29	301.26	301.34	299.39	303.58	301.98	295.61	304.89	298.63	300.19	303	300.69	302.77	297.35	301.05	297.63	299.13	298	304.43	297.91	300.27	295.65	306.92	302.11	303.02	300.02	301.32	298.88	299.84	301.86
311.66	311.97	312.93	311.94	311.54	309.78	310.49	308.61	314.44	313.05	314.44	314.69	311.7	310.54	307	311.06	317.44	313.58	312.02	307.85	305.73	308.55	315.15	314.39	306.47	314.2	311.24	310.53	318.94	312.08	315.71	316.02	317.11	311.58	311.69	310.48	313.62	311.8	313.55	312.09	316.05	311.21	316.37	318.03	317.65	310.19	316.82	312.67	318.71	307.77
310.05	310.27	311.94	313.39	309.46	311	311.93	308.32	312.06	309.88	306.46	309.04	311.98	309.41	308.7	308.49	313.76	311.9	308.78	311.83	304.95	312.51	305.98	308.78	310.3	310.18	313.72	307.91	311.87	307.81	308.9	313.92	309.4	309.5	308.11	306.85	313.05	314.34	308.24	308.22	312.24	311.03	308.73	311.5	310.97	309.1	312.24	305.11	305.49	309.33
307.87	308.84	303.89	302.93	305.45	305.23	307.39	310.01	304.65	303.89	307.37	310.84	309.76	306.21	306.18	308.5	301.19	307.34	307.19	306.46	309.62	309.97	307.17	305.19	301.41	304.2	300.86	307.97	306.53	303.64	306.82	306.51	305.4	304.09	306.73	305.5	304.52	310.85	302.57	304.37	307.5	306.32	302.44	309.91	304.98	306.08	302.06	305.99	309.13	303.14
299.12	297.77	296.49	300.05	301.12	305.99	296.54	293.33	303.05	298.73	296.58	299.76	303.69	300.48	301.43	299.93	301.08	303.05	297.11	301.33	300.28	299.79	300.65	298.34	302.24	300.22	300.21	299.81	300.45	301.53	301.85	300.17	303.01	300.74	301.98	302.79	302.22	298.46	296.38	296.32	300.27	303.05	302.81	298.18	298.1	299.79	299.11	294.25	301.66	302.37
304.45	301.86	303.52	305.61	302.69	311.57	306.58	302.58	301.26	304.9	301.55	301.92	304.15	306.55	304.66	303.14	305.03	299.56	302.91	310.96	303.76	302.45	300.14	306.14	301.48	305.22	303.43	299.25	296.31	302.44	302.13	300.74	300.29	307.17	301.43	301.64	305.3	302.08	301.8	302.35	300.67	297.63	302.2	304.95	301.01	304.4	303.29	299.78	303.83	304.12
308.33	315.15	309.41	313.39	313.42	310.79	313.71	315.22	316.26	312.44	313.24	310.97	311.51	315.17	318.96	310.38	312.06	311.27	309.45	316.2	308.44	317.31	306.85	313.95	313.72	316.06	314.71	314.02	308.79	311.03	308.37	311.96	313.36	312	314.32	308.54	311.55	313.68	316.15	309.31	312.21	308.62	312.36	310.09	314.15	317.66	312.32	311.28	310.43	314.18
291.88	297.02	295.21	300.2	296.01	298.01	294.23	294.37	302.5	296.81	299.68	292.93	295.93	299.64	294.97	295.51	296.33	293.47	295.72	293.28	291.39	291.07	295.29	296.17	290.49	296.8	295.74	295.35	291.27	299.17	291.38	298.24	293.96	295.24	295.39	292.95	296.77	292.83	294.46	295.51	294.2	294.54	296.3	295.81	291.98	295.46	294.6	296.58	295.63	294.19
301.99	302.43	296.05	298.87	298.28	303.84	295.25	301.36	302.61	298.16	301.64	300.81	301.06	300.7	302.03	302.61	296.69	295.78	301.43	298.82	300.23	299.47	301.43	297.32	297.75	301.45	308.1	294.76	302.7	301.41	299.64	301.81	303.37	303.59	302.48	304.41	301.02	303.31	305.93	304.49	298.08	301.04	297.72	303.28	298.36	300.27	305.55	303.19	300.94	298.86
307.35	300.19	308.1	303.65	299.48	298.26	306.3	302.21	304.15	304.53	301.92	301.61	305.31	301.81	306.39	301.51	303.24	302.46	299.65	299.89	299.46	300.57	307.75	302.2	301.84	302.64	297.65	300.81	298.47	301.48	300.99	300.84	303.82	298.97	301.66	305.37	305.06	298.73	299.35	302.76	304.16	302.68	301.1	307.98	302.03	300.8	307.81	301.82	300.18	308.78
322.24	320.72	321.37	320.78	317.64	318.21	318	319.78	319.57	320.01	323.32	319.05	325.14	328.58	323.52	316.59	321.15	320.91	316.73	316.52	326.82	320.12	321.54	318.74	313.64	323.58	322.03	316.86	316.81	321.32	321.76	319.84	322.62	317.73	315.56	319.87	317.56	320.89	320.55	315.7	322.12	321.12	318.77	317.44	315.82	323.91	320.94	322.05	317.72	321.14
316.3	316.22	315.51	316.65	313.18	320.72	320.73	323.39	320.63	317.53	320.48	321.59	317.18	316.38	317.83	318.84	318.88	317.65	321	322.33	316.62	322.46	315.44	319.46	314.8	318.89	317.68	320.92	321.95	309.84	314.57	321.52	316.69	314.34	323.37	316.3	319.2	316.23	323.25	317.94	320.01	323.9	317	319.55	321.04	317.1	320.29	324.56	315.58	324.6
309.53	308.2	309.65	314.88	312.93	309.89	312.05	314.71	309.98	311.92	314.39	312.86	314.54	311.39	308.96	319.43	317.44	315.16	313.29	314.56	312.8	312.34	310.81	315.23	318.45	309.7	312.35	313.69	309.61	318.17	314.38	313.34	318.41	317.74	313.91	313.21	314.46	314.04	320.04	309.49	312.17	314.02	316.34	312.58	310.65	317.42	313.15	313.11	314.75	316.5
313.47	312.41	310.01	309.83	308.1	310.55	316.99	317.96	313.14	310.27	311.55	312.66	310.28	309.28	310.48	314.06	311.63	318.79	311.14	308.66	312.32	315.18	310.46	311.79	312.64	311.71	313.55	312.49	314.99	315.31	313.57	311.17	312.46	308.26	313.64	307.52	313.19	316.29	313.26	314.34	311.91	316.68	317.83	313.55	316.73	313.12	314.54	313.74	314.8	311.41
313.1	318.61	309.14	309.56	312.5	311.86	311.58	316.81	312.15	309.27	313.56	313.01	308.57	313.87	308.35	311.34	319.48	314.79	307.82	308.73	306.28	315.38	314.5	312.16	313.57	310.57	311.02	315.87	315.39	307.59	303.36	315.5	313.17	314.53	313.84	313.82	311.92	310.92	315.35	316.53	319.63	312.64	313.32	315.63	314.06	313.18	314.82	313.73	311.27	312.54
318.95	318.98	322.02	319.69	316.37	324.3	320.67	315.65	316.9	324.07	318.72	321.2	317.53	319.41	319.85	319.08	322.32	322.29	319.12	318.5	317.61	314.32	316.23	320.96	323.38	313.19	317.85	317.64	315.7	316.37	319.1	319.05	317.3	315.28	321.12	319.23	320.22	320.98	318.67	319.48	319.65	318.26	322.42	321.17	314.9	318.26	322.24	315.36	320.82	320.16
304.35	310.4	311.54	305.08	303.8	304.2	310.44	303.16	307.8	303.5	306.64	311.62	302.64	306.98	300.23	306.23	305.18	307.54	306.61	307.76	307.6	307.46	307.27	303.66	302.11	304.43	305.54	314.16	308.84	303.55	305.41	309.83	308.68	306.16	304.92	308.42	306.62	302.99	307.68	309.8	306	309.61	310.15	305.37	309.6	299.72	306.18	306.1	307.76	305.2
310.11	300.68	310.76	308.26	304	306.72	304.81	305.65	311.04	307.26	310.25	309.14	309.52	307.75	307.78	310.64	305.1	309.51	309.24	306.89	313.35	308.71	309.57	304.65	305.83	309.82	309.23	309.8	309.57	311.29	306.7	310.7	313.23	316.39	307.39	308.59	310.14	308.8	308.73	308.56	308.73	306.18	304.17	310.25	310.21	310.74	313.47	310.99	305.79	305.97
313.14	309.45	314.84	308.58	318.02	313.35	313.7	315.23	319.93	314.18	312.71	311.2	310.52	309.43	316.36	315.06	310.68	308.57	313.87	312.65	319.48	312.58	315.29	314.8	312.24	313.85	312.6	311.44	314.44	315.48	316.37	316.36	315.96	312.88	317.75	313.98	314.95	311.25	312.73	310.9	313.16	317.98	316.46	314.64	313.36	312.05	308.99	320.81	318.09	317.62
324.05	318.43	319.11	320.3	316.78	319.77	318.64	320.13	315.63	322.37	316.52	319.89	321.93	315.53	316.61	318.46	318.05	317.73	318.29	317.02	315.7	313.17	315.07	317.2	321.34	320.77	316.86	319.61	320.62	316.24	320.66	315.02	312.39	320.28	323.14	323.77	316.62	316.88	321.98	321.71	318.19	319.04	316.89	323.61	310.39	320.61	318.89	317.22	319.66	322.38
297.53	300.89	302.45	299.02	301.47	299.31	299.67	299.73	299.85	302.39	302.91	298.39	295.83	298.87	299.34	302.02	301.79	295.62	300.33	298.77	298.39	299.51	301.38	302.36	302.67	292.73	301.97	295.54	301.27	301.87	298.42	301.61	301.82	298.96	301.95	298.24	299.23	301.7	299.03	296.69	301.1	299.1	303.97	296.84	300.13	301.08	298.72	301.08	307.2	299.24
303.27	299.71	306.93	298.86	303.08	305.92	309.72	304.89	305.1	308.23	302.45	305.59	300.27	300.53	300.55	300.15	301.69	305.39	301.82	305.31	299.15	303.89	302.33	311.98	299.49	306.55	301.44	305.06	304.37	303.99	305.32	306.09	300.38	303.79	299.14	305.99	299.94	301.98	302.03	304.07	305.11	302.64	302.2	301.71	304.49	304.68	300.03	302.35	300.6	303.69
307.95	305.94	300.15	306.57	306.3	299.59	308.29	305.81	304.8	308.78	305.77	305.33	308.15	306.26	306.91	309.28	309.76	305.96	307.41	309.01	304.44	302.79	304.18	305.63	303.96	303.08	308.3	304.31	308.09	303.25	312.22	305.98	304.65	304.14	308.64	307.24	305.84	309.87	302.56	305.38	302.68	302.33	308.09	306.31	303.49	304.02	301.22	308.91	306.12	307.42
317.09	314.94	319.09	318.95	321.09	311.55	320.01	316.25	319.83	318.39	311.25	315.19	315.83	315.57	314.82	319.21	319.51	310.67	317.32	315.93	314.44	318.26	312.81	320.78	320.02	316.43	315.53	311.26	319.59	314.97	320.01	314.23	313.27	312.65	319.16	312.42	316.37	313.56	314.11	318.53	319.85	317.16	314.6	316.11	312.78	318.75	316.37	313.57	310.66	309.85
302.1	307.69	304.54	301.36	308	301.97	304.21	306.75	302.47	306.51	302.75	308.21	303.24	307.82	299.77	305.46	309.75	310.64	301.99	305.62	304.05	305.12	308.62	305.8	304.68	305.85	303.55	302.61	297.51	301.78	304.6	303.3	306.35	305.31	300.86	306.27	307.91	306.59	302.27	303.76	300.75	303.84	304.98	308.5	303.15	301.49	302.65	303.17	303.58	297.17
302.08	305.31	303.76	304.85	306.81	301.52	300.6	305.8	308.17	299.57	303.91	300.12	300.84	302.84	307.45	305.07	306.52	305.73	305.98	306.11	302.59	309.62	307.78	305.88	305.24	302.72	299.08	305.93	307.16	308.52	304.35	306.1	306.24	302.83	306.13	303.43	304.82	303.44	302.35	303.7	300.21	300.39	300.66	309.01	305.77	310.72	305.24	301.54	302.75	304.12
307.2	309.33	305.19	305.57	304.77	309.9	306.36	310.48	306.42	309.57	311.98	306.06	304.51	310.98	308.59	303.65	310.69	308.73	306.74	306.96	308.46	305.48	308.45	304.11	304.72	304.16	305.42	306.56	307.69	306	301.77	311.76	303.13	305.13	307.33	305.3	306.94	306.47	305.23	309.68	305.84	304.93	305.47	310.45	301.07	304.01	309.03	308.34	306.37	304.32
313.97	312.98	311.09	314.84	310.47	314.37	319.08	314.75	312.11	311.46	318.53	313.96	313.96	317.56	318.96	317.81	320.86	319.66	316.44	315.08	314.93	318.09	310.77	319.68	316.22	317.49	316.42	317.02	316.72	314	314.93	314.65	318.66	313.6	314.67	312.82	312.6	320.02	316.8	314.24	311.8	313.55	313.45	310.05	314.18	314.57	315.11	311.73	316.24	316.02
306.6	296.33	302.2	302.11	299.49	301.53	302.73	301.14	297.87	304.04	298.72	305.52	300.09	300.02	298.38	301.54	303.92	300.78	298.81	299.2	299.38	300.8	302.41	301.06	299.11	299.74	297.37	298.2	292.83	299.88	297.4	300.28	300.56	299.15	296.1	303.29	305.33	297.31	303.93	302.91	299.18	296.47	299.95	299.45	301.64	304.46	301.96	301.31	303.37	301.81
312.01	310.44	317.67	317.02	311.54	307.56	313.73	314.43	314.34	315.09	311.68	314.12	318.52	311.26	311.55	315.92	319.28	310.76	318.7	317.76	307.99	317.26	318.07	319.64	318.25	310.79	315.21	316.5	316.55	318.93	316.01	309.83	315.18	312.2	312.22	313.67	308.91	311.93	313.9	313.62	311.36	310.21	317.34	317.66	317.16	314	309.24	315.33	312.16	316.51
307.6	302.84	305.5	306.84	306.8	304.96	304.75	307.81	300.71	298.19	301.38	308.46	306.79	307.78	308.43	301.6	306.6	304.02	304.87	305.9	306.48	307.25	302.95	303.85	306.01	298.65	310.26	307.06	300.25	305.36	304.71	306.62	302.45	308.28	306.65	304.58	301.39	300.64	312.07	303.88	305.37	304.68	302.26	300.11	301.96	304.05	305.45	306.34	305.91	306.95
291.1	297.36	294.42	291.01	294.99	289.75	291.79	299.71	290.78	296.04	293.89	293.29	297.39	296.52	297.95	293.69	292.99	290.04	290.94	289.81	294.38	294.19	294.46	291.85	292.82	296.23	294.33	290.85	288.5	295.68	291.11	285.09	287.34	294.5	288.17	290.15	292.84	294.72	298.22	293.2	294.36	297.56	300.8	295.22	290.75	291.24	297.06	294.21	300.47	299.06
311.67	310.91	310.15	316.17	313.35	311.76	312.99	317.29	313.65	316.32	315.26	316.32	315.48	312.17	312.36	314.78	317.08	315.12	310.68	308.32	311.36	315.23	314.23	311.5	316.53	311.95	315.52	314.95	316.12	314.83	315.01	310.87	315.8	319.14	312.79	316.32	313.23	313.44	310.96	319.36	311.6	317.72	313.43	311.08	314.07	315.96	308.62	314.17	314.57	315.09
313.87	318.58	315.75	313.39	312.07	308.05	314.7	314	319.31	314	307.62	313.39	314.23	315	315.92	312.52	311.6	313.74	313.05	305.8	317.75	314.59	309.58	314.03	314.9	314.12	314.44	314.9	311.51	315.1	311.5	312.96	313.51	311.69	310	310.05	315.26	317.71	316.97	312.09	311.69	311.04	315.72	314.73	312.91	316.09	317.18	314.08	310.47	313.47
294.45	292.79	294.31	296.98	295.13	291.72	297.13	292.79	296.34	294.78	295.94	292.92	295.76	299.04	292.58	290.61	296.08	293.23	294.58	295.9	297.38	295.98	294.45	293.47	295.61	296.37	292.16	295.14	289.71	293.75	291.96	291.17	293.12	293.72	290.9	291.08	291.28	293.05	297.59	294.45	293.96	295.73	295.27	296.65	289.43	294.97	295.26	293.77	296.4	291.07
288.94	290.93	292.96	295.61	295.11	289.84	297.37	291.88	295.99	296.87	297.27	296.19	290.91	288.78	292.85	293.58	294.18	300.83	293.58	291.46	293.62	289.56	298.35	298.67	295.25	289.3	289.55	294.05	293.66	298.43	297.02	293.14	293.62	297.45	295.26	293.72	298.74	292.93	292.73	298.49	299.37	297.49	292.52	301.46	290.92	292.07	296.63	294.6	290.01	299.62
307.72	306.17	304.42	301.54	298.17	308.42	303.2	305.72	301.58	302.45	300.85	302.95	303.35	304.4	303.6	303.79	304.07	307.76	302.64	309.15	303.5	305.95	303.85	296.69	309.07	304.75	306.33	306.35	306	302.54	307.59	301.88	306.08	303.22	305.93	301	304.18	307.23	306.44	304.58	297.15	304.31	308.94	307.64	304.61	304.63	304.32	305.46	303.02	307.85
300.34	293.19	293.44	296.81	293.02	297.59	300.92	295.72	302.46	295.17	293.78	292.16	293.59	292.88	294.14	292.05	292.55	297.85	298.54	295.81	297.3	294.85	296.9	295.43	293.26	299.53	290.05	294.95	296.58	296.98	299.5	296.71	297.59	289.07	292.34	295.37	295.93	291.49	296.04	290.89	296.06	293.65	294.33	289.2	292.79	296.72	290.59	296.06	289.83	291.59
305.62	303.3	304.97	303.01	308.43	310.77	303.38	305.51	298.08	305.47	306.86	306.12	310.44	305.47	301.22	307.35	303.65	304.04	308.31	301.16	306.46	307.89	302.84	304.07	304.74	307.77	307.03	300.5	305.78	305.69	302.93	306.91	303.96	302.09	309.56	298.62	303.39	306.68	305.9	304.63	304.53	303.46	303.17	307.85	303.46	304.36	300.72	307.45	305.44	302.18
306.2	299.51	298.19	309.08	302.42	304.78	306.81	304.75	305.39	300.54	302.48	304.2	306.84	305.75	300.83	304.82	306.15	300.67	302.06	303.61	303.59	305.19	304.05	303.6	300.76	304.1	307.84	307.27	302.84	305.03	306.93	303.8	307.69	302.48	305.14	308.95	306.73	308.87	303.45	307.1	311.3	302.64	302.52	308.34	306.19	305.42	308.82	304.99	302.66	305.2
315.05	317.55	312.21	316.88	320.75	318.8	317.19	320.09	315.52	315.63	317.67	317.93	316.79	316.55	316.91	320.92	315.26	321.61	317.9	314.84	319.5	314.15	323.21	318.26	324.55	315.73	322.86	314.26	312.83	315.32	323.38	322.74	318.35	313.26	321.76	312.88	320.96	316.53	321.5	312.67	313.8	315.64	316.03	323.43	319.37	321.88	319.82	315.57	320.79	317.74
313.11	309.62	315	318.49	313.14	313.35	316.95	315.31	310.18	311.42	318.29	307.91	315.04	312.66	313.22	305.94	315.88	314.67	312.53	313.34	314.2	313.17	313.16	317.54	310.89	311.21	314.39	311.18	313.6	308.26	313.8	314.36	308.19	313.9	312.45	315.51	316.44	315.08	317.08	311.38	318.29	308.6	317.35	311.55	313.23	309.85	311.77	317.83	313.43	316.34
327.18	323.4	327.24	323.9	325.1	328.87	323.93	326.42	322.6	328.04	328.84	326.32	324.32	325.86	330.47	325.44	327.29	326.68	326.73	328.29	325.15	327.33	328.52	328.69	326.84	326.35	329.72	323.84	331.89	325.81	322.91	325.99	326	330.25	326	327.3	327.23	331.84	329.05	328.07	324.27	326.2	320.08	326.41	330.05	327.56	326.53	326.84	327.76	323.32
314.62	309.07	310.69	306.53	313.4	306.43	313.41	306.87	307.02	310.59	312.72	309.7	314.5	310.46	311.16	312.65	314.65	313.81	311.17	305.59	312.17	310.18	310.57	308.13	318.57	306.14	311.38	310.64	309.43	311.09	313.16	313.78	313.96	306.64	314.27	312.45	309.54	312.26	309.64	311.96	317.8	312.62	313.35	314.59	308.06	312.46	312.27	310.11	307.37	311.37
331.57	330.21	324.93	327.11	326.13	325.94	334.49	327.09	330.21	328.4	329.67	325.11	330.5	322.91	324.61	330.92	333.05	329.53	324.56	331.88	325.78	326.61	326.16	326.5	326.71	328.37	330.55	327.33	326.92	326.48	323.75	326.13	328.44	327.21	335.06	328.9	333.03	326.36	335.2	326.49	327.17	335.44	333.21	325.49	326.64	329.09	327.25	332.24	332.31	329.04
305.97	306.67	304.75	306.98	301.84	300.61	305.69	303.9	302.84	303.74	304.75	300.69	299.95	306.01	304.41	305.65	307.47	302.19	302.82	300.89	304.16	303.65	307.75	303.43	304.09	309.15	302.11	301.1	300.58	306.89	302.81	303.34	301.13	302.73	302.94	302.91	304.83	304.32	303.02	303.08	306.8	303.9	305.75	300.65	300.51	302.16	304.21	304.56	300.02	303.25
312.26	309.64	309.69	311.74	307.65	305.32	305.57	311.4	304.24	312.25	307.07	309.36	311.58	309.92	308.91	312.05	314.44	311.38	311.03	310.55	315.34	311.53	308.94	308.29	313.09	310.54	311.2	312.81	308.08	312.45	314.03	315.45	309.31	311.95	310.32	312.15	311.87	311.39	311.01	314.72	308	313.19	312.09	305.75	308.95	315.42	313.18	307.71	306.94	310.83
316.2	320.44	312.85	319	319.09	317.38	318.83	318.76	321.05	319.28	318.92	319.92	318.52	323.59	319.02	316.03	312.46	316.55	318.93	321.47	319.35	320.77	319.37	317.55	318.59	318.95	319.29	322.24	319.86	315.46	317.77	318.16	322.58	318.86	317.31	320.98	319.93	317.08	320.75	313.84	320.15	322.05	318.43	314.68	318.82	319.83	315.22	316.23	317.35	316.87
311.31	312.83	314.64	313.98	316.75	310.49	316.13	316.08	312.2	314.56	311.86	311.65	313.42	311.27	317.39	314.17	314.62	317.2	310.51	317.81	317.15	315.37	312.03	318.57	312.12	315.26	312.24	310.84	313.44	317.21	309.34	311.99	311.18	314.95	317.84	314.25	317.71	322.84	310.83	314.06	318.69	311.68	315.9	314.26	312.26	308.97	315.39	312.35	319.37	309.32
294.45	293.62	290.96	295.65	293.31	290.67	297.95	293.49	294.27	289.56	290.78	296.42	296.97	297.07	293.19	290.89	296.07	293.35	293.26	295.97	297.25	292.04	292.03	293.34	293.65	294.64	291.18	295.35	299.37	295.79	293.38	295.46	294.7	290.66	298.2	291.7	294.97	290.29	293.98	293.13	294.59	294.14	300.05	294.83	294.56	297.12	293.57	293.82	297.82	297.21
300.22	299.83	300.08	301.08	299	299.65	300.81	298.89	304.94	301.41	299.71	300.49	304.53	302.21	300.08	295.56	297.95	303.01	301.54	303.62	301.84	298.29	302.43	301.67	303.91	297.25	303.12	299.07	298.17	303.73	299.42	310.17	300.05	303.18	301.05	302.43	301.16	301.15	303.93	303.22	300.7	301.36	299.82	302.22	300.6	300.3	299.46	300.05	301.27	301.1
313.56	307.11	307.58	302.15	306.01	304.68	306.77	301.86	306.3	297.96	305.83	301.33	306.69	302.65	308.14	302.67	307.37	305.5	305.98	305.5	302.16	308.99	306.24	306.22	305	310.09	310.25	305.52	304.92	304.34	304.52	306.03	302.9	308.39	306.43	304.32	306.01	302.59	301.66	301.41	305.07	305.02	305.24	302.63	307.98	308.28	307.17	296.68	304.75	303.21
315.65	316.93	312.33	318.01	315.83	317.37	316.18	320.84	313.65	318.67	317.46	318.43	316.66	320.56	322.99	315.72	319.39	324.14	313.19	315.13	310.96	312.72	317.49	315.29	315.78	319.52	320.7	319.08	317.03	317.33	315.72	318.39	317.21	319.01	315.79	316.67	321.41	320.59	322.04	320.15	321.2	318.26	315.36	313.97	312.19	317.77	318.86	316.08	314	321.31
321.37	318.23	316.86	327.04	318.51	319.47	322.09	326.07	315.37	318.47	317.23	316.35	322.28	318.89	316.45	316.41	325.73	315.26	322.38	317.21	321.2	318.04	321.02	322.26	318.89	317.58	320.81	318.83	315.65	320.38	322.36	314.86	316.61	315.75	318.7	316.8	317.27	324.89	316.85	314.97	314.57	317.37	322.86	316.9	316.9	319.06	316.28	321.57	314.78	319.54
311.67	314	307.81	317.62	309.1	310.21	312.82	314.47	312.92	316.85	316.1	308.91	315.29	310.87	316.49	314.87	312.4	315.17	314.96	310.69	314.47	311.68	308.86	314.15	314.79	311.02	314.13	315.08	316.85	312.76	316.51	312.41	311.09	312.62	310.5	310.02	309.36	308.15	307.76	313.26	317.57	312.97	311.34	312.13	315.15	315.09	312.77	312.32	313.36	316.77
318.15	317.21	322.88	319.83	315.14	319.8	324.4	320.66	322.86	322.39	318.01	321.62	320.35	317.7	316.26	313.56	319.56	318.62	321.87	322.07	318.71	315.82	317.16	313.15	321.3	318.13	321.08	321.46	319.85	317.03	319.63	319.53	322.8	318.85	320.5	316.88	312.35	320.46	315.88	321.28	316.24	316.83	317.13	318.06	319.07	319.95	323.47	318.62	315.47	315.43
306.27	300.72	304.52	307.04	302.68	303.63	302.87	305.61	301.18	302.68	301.57	304.91	303.23	302.13	302.45	306.64	304.58	305.4	306.96	306.92	308.91	302.64	308.9	299.78	300.79	301.94	304.68	305.37	306.3	303.19	302.61	297.46	304.69	304.61	301.43	303.64	300.03	308.23	303.45	305.45	305.18	300.88	302.48	305.62	296.56	302.95	298.29	303.07	301.04	301.99
315.26	318.08	315.5	313.3	314.66	314.27	315.89	309.28	314.12	321.92	316.64	315.72	317.02	314.81	318.14	313.76	317.99	319.45	316.79	316.4	315.15	312.77	320.04	311.97	313.71	318.95	315.88	316.32	313.44	314.06	317.21	312.69	316.05	316.87	310.95	317.62	316.49	314.35	316.62	317.92	318.77	311.62	315.94	319.97	317.05	315.8	319.2	317.87	316.91	312.83
309.97	306.8	309.67	306.07	305.92	305.81	304.31	303.62	305.02	307.7	308.12	309	307.29	307.04	308.15	303.19	307.53	307.3	307.56	303.45	303.83	305.65	304.74	305.35	306.92	309.36	306.55	309.31	302.74	304.19	308.36	306.32	310.25	310.65	303.51	308.74	307.35	304.22	301.69	306.27	308.4	308.78	308.82	306.36	306.09	304.83	298.06	305.99	305.63	311.19
307.51	309.74	296.66	302.85	302.55	303.48	304.54	303.07	305.3	302.35	298.47	301.1	301.89	305.55	306.03	307.76	304.41	304.91	305.08	303.23	304.14	299.56	298.9	301.89	302.05	299.14	302.59	301.89	301.75	301.89	302.47	310.92	305.23	297.56	301.92	302.03	302.03	303.61	302.82	299.46	305.21	302.57	304.87	299.8	301.39	302.91	296.63	307.01	303.72	304.58
310.59	297.85	303.06	306.56	300.13	300.41	310.09	305.37	307.22	301.73	301.1	302	307.44	302.3	302.76	301.37	300.68	299.85	305.02	307.15	302.16	299.88	300.86	302.06	304.39	304.95	302.77	302.11	301.42	303.68	300.41	304.46	307.47	300.28	300.43	307.82	306.85	303.73	300.18	299.33	297.38	302.23	301.69	301.54	302.9	303.08	303.46	299.8	303.19	299.62
318.85	313.65	314.78	314.82	316.7	319.38	317.82	313.39	310.69	317.96	314.67	308.63	314.28	317.21	318.5	320.51	316.99	314.17	314.1	315.43	310.73	317.06	320.05	315.21	311.69	318.67	313.17	316.04	318.27	317.9	313.83	316.6	320.97	316.9	316.05	316.31	321.23	309.2	317.41	314.44	315.46	318.44	313.34	318.77	312.15	319.73	316.08	316.74	318.73	316.36
298.24	294.84	294.33	297.29	289.03	294.99	292.14	292.51	293.23	295.26	290.48	294.28	296.27	297.6	295.22	293.8	296.87	298.2	289.16	295.84	295.09	293.2	290.66	294.88	293.49	290.72	296	294.95	292.44	296.15	292.96	297.55	293.64	294.54	294.33	297.52	296.17	295.64	298.71	295.74	299.14	294.96	296.13	300.31	293.79	296.65	290.41	294.22	300.02	294.36
299.45	306.28	309.77	305.74	310.51	303.34	303.42	306.88	301.36	304.06	303.68	307.61	304.8	305.64	303.25	307.38	307.19	304.72	308.4	305.13	308.31	309.55	308.8	305.89	309.01	306.7	305.15	304.18	302.87	303.99	302.52	304.88	300.5	302.93	305.02	305.43	305.11	306.46	309.46	304.51	303.32	305.73	304.29	303.37	306.97	307.59	305.64	306.35	306.8	307.48
310.24	312.19	313.38	315.52	304.24	307.96	310.2	315.14	309.27	312.45	313.09	309.36	314.87	309.05	316.71	305.64	310.83	309.19	316.29	307.4	310.92	311.83	307.68	309.02	309.66	311.59	311.69	312.88	311.56	306.76	308.57	310.53	308.58	310.37	310.98	304.93	309.62	316.91	306.43	309.58	310.67	315.03	314.17	312.05	309.18	312.21	304.82	312.41	313.46	311.27
311.54	315.93	312.7	311.42	314.65	313.86	315.33	312.07	315.09	313.24	314.75	313.93	314.06	311.8	316.71	311.55	311.09	311.43	313.19	315.23	311.14	314.54	311.6	313.35	313.26	305.24	315.75	317.39	315.5	313.76	316.05	312.52	308.83	313.12	313.92	318.74	318.54	311.88	316.5	313.46	315.42	318.73	311.85	313.61	315.38	311.22	314.77	316.33	314.28	317.75
317.27	321.03	309.98	322	313.08	319.21	322.18	318.6	316.04	317.8	312.67	312.85	316.8	319.04	319.94	320.34	314.45	315.84	320.09	314.41	314.63	322.56	318.48	312.21	311.99	316.86	319.9	317.06	312.77	319.03	315.73	318.35	318.92	313.18	312.47	309.5	318.31	314.06	316.91	317.16	322.88	316.36	314.68	314.6	314.47	314.43	317.26	317.04	320.31	316.5
316.67	306.87	310.62	312.38	310.69	311.68	314.04	310.79	309.58	312.6	315.53	313.47	313.39	309.61	309.01	309	312.03	308.78	311.67	312.55	312.42	303.73	310.94	311.69	312.33	310.76	316.83	311.56	315.15	307.06	309.78	309.14	314.25	310.4	314.08	308.58	307.72	309.63	310.26	308.73	309.33	307.77	311.48	317.54	310.84	320.7	314.32	314.07	313.3	307.99
310.31	315.27	318.2	312.61	311.88	315.3	316.42	314.56	314.58	312.89	317.63	317.91	317.98	316.34	313.2	318.02	309.26	313.93	313.51	311.47	315.83	319.45	315.81	315.35	311.93	316.59	311.42	313.46	316.35	314.51	309.83	317.29	310.99	310.91	318.49	318.79	316.08	312.73	311.03	313.41	310.06	317.98	316.01	312.06	318.98	316.56	312.95	316.87	312.49	312.44
317.86	315.33	321.78	313.85	316.87	316.52	313.92	318.43	319.92	317.73	319.6	313.91	313.63	315.68	319.2	317.17	317.24	316.96	319.8	310.09	317.01	319.05	316.53	310.3	316.22	315.68	322.93	321.19	316.22	318.63	320.29	320.61	316.22	312.13	317.71	318.79	314.92	316.75	311.39	317.3	316.01	317.64	322.87	317.47	314.09	315.11	315.12	320.89	322.46	320.14
308.51	301.15	304.73	305.52	307.08	303.14	307.91	308.54	306.68	305.57	303.65	307.3	304.29	307.17	304.24	306.88	307.26	305.94	303.9	305.85	307.13	308.74	305.58	303.73	302.48	306.26	305.92	303.88	306.36	307.96	307.81	303.85	300.32	305.04	304.42	303	308.03	304.62	310.03	311.4	304.19	303.24	310.64	303.95	304.85	304.4	305.51	305.17	299.42	306.98
305.67	302.84	304.2	302.14	306.21	301.21	305.17	304.67	306.68	309.67	309.17	301.27	304.51	307.86	305.5	302.51	307.12	301.13	308.36	297.43	300.63	301.6	302.36	308.02	304.81	301.49	302.71	302.07	299.84	303.58	307.02	303.95	304.45	305.69	303.88	308.15	302.67	305.65	304.69	305.56	306.5	303.76	307.3	302.42	305.31	303.93	302.22	305.9	303.78	300.96
306.41	307.44	306.79	306.53	307.86	308.44	302.37	305.75	305.38	303.76	305.81	303.2	303.44	303.95	301.5	302.14	306.76	305.02	307.09	305.46	303.56	306.71	300.62	301.36	299.94	301.98	303.28	307.9	304.77	305	304.55	302.72	308.31	307.83	305.21	303.65	305.44	303.17	305.29	304.6	306.27	301.2	301.12	305.86	309.22	302.75	307.82	306.16	307.76	309.01
314.26	308.29	308.58	312.07	308.53	307.99	308.81	307.96	308.52	310.51	308.04	315.46	309.41	312.92	310.17	309.04	306.67	306.17	310.73	309.66	312.28	308.19	308.76	305.67	303.56	310.09	306.07	310.76	308.57	310.22	310.22	308.97	307.09	304.05	308.78	308.54	303.69	308.57	313.69	310.61	309.25	307.13	308.2	311.78	310.26	307.72	304.9	310.59	306.87	312.87
303.4	302.79	299.4	305.12	298.29	302.84	306.05	299.05	296.33	303.22	301.2	304.46	303.77	304.04	301.19	301.65	300.08	302.42	300.16	303.17	297.18	304.44	306.53	301.43	300.85	303.87	297.9	301.46	303.83	305.14	297.71	306.08	299.12	300.1	303.6	301.56	301.44	303.6	298.39	303.89	306	303.73	299.44	300.1	303.79	305.52	307.34	302.52	300.71	299.41
302.16	307.98	306.99	303.87	297.84	299.66	303.69	302.72	306.93	304.16	304.51	303.5	303.15	307.89	300.35	300.35	302.98	300.01	309.28	305.7	303.13	304.44	301.25	310.5	301.63	307.98	304.27	300.01	306.06	306.7	298.27	305	305.69	309.21	305.29	304.15	299.24	301.99	305.51	303.04	299.73	299.52	303.25	302.51	303.55	304.93	309.74	303.81	304.17	299.87
304.45	305.53	303.68	304.75	300.32	303.95	305.81	303.06	299.92	301.21	303.7	304.07	308.05	301.28	306.55	306.43	303.55	302.19	305.46	302.13	299.42	305.57	309.4	301.86	308.06	303.62	307.61	307.02	303.5	302.54	302.28	302.75	302.47	303.9	306.88	307.1	304.59	301.49	305.71	304.66	302.43	298.29	303.26	302.7	300.14	307.67	295.92	304.29	301.99	306.65
319.24	314.24	314.89	316.4	319.29	316	310.33	320.15	319.08	316.87	319.26	318.84	314.03	319.71	309.74	314.85	313.44	317.01	318.39	316.06	315.15	320.99	318.9	317.13	318.53	315.57	311.03	314.99	318.09	320.89	316.06	318.11	318.92	318.09	316.02	315.72	317.79	315.34	322.05	317.4	316.13	321.87	319.4	323.63	317.99	315.01	323.24	318.47	318.85	319.06
304.41	301.14	299.17	302.65	303.1	303.04	297.28	300.04	305.32	303.74	305.11	303.99	304.64	303.77	299.21	299.72	307.02	301.43	300.88	309.37	306.24	302.11	300.57	304.98	302.69	306.63	303.78	297.98	301.42	300.67	298.55	307.28	305.03	298.73	305.02	298.8	307.03	300.49	298.1	306.41	302.4	307.04	300.67	300	299.18	302.42	304.7	300.61	298.6	302.8
316.58	319.97	313.23	319.31	316.65	310.13	315.06	314.57	316	306.78	308.85	314.16	318.92	312.57	317.8	316.19	319.52	314.3	316.42	318.21	322.27	313.43	317.79	319.05	313.68	317.3	317.7	318.88	314.87	314.56	313.4	321.83	315.25	317.49	318.19	317.46	312.32	318.66	312.98	315.16	315.66	319.38	318.13	321.12	315.05	312.77	312.64	314.39	315.08	315.49
320.49	327.12	329.02	326.36	328.26	323.14	317.36	322.63	325.75	325.9	327.17	325.4	324.57	327.46	325.88	323.9	323.69	326.95	324.12	321.53	322.66	323.89	321.72	325.49	325.3	326.63	323.77	325.86	324.82	329.14	328.31	326.39	323.42	323.45	326.14	320.77	322.36	325.61	330.08	326.94	325.92	327.21	323.52	326.68	326.89	326.31	328.06	326.65	325.42	327.49
300.64	300.02	295.8	298.53	302.61	296.67	295.54	300.15	298.04	300.33	299.91	300.48	296.77	300.49	297.5	297.3	305.5	299.82	298.64	296.86	296.56	305.52	299.91	307.23	301.56	302.71	305.5	300.4	305.57	297.77	300.12	304.59	293.72	298.06	300.93	298.49	299.48	296.01	298.07	300.28	305.47	302.63	299.15	300.33	298.73	300.69	300.82	301.82	298.89	302.16
306.73	308.81	307.51	299	298.84	305.93	306.36	300.21	300.88	304.34	305.91	303.25	299.75	303.87	305.24	307.31	303.96	304.7	308.45	306.44	304.49	305.52	304.61	305.36	311.96	304.69	299.57	307.56	304.29	305.31	306.28	305.61	298.11	303.12	302.84	309.01	305.6	312.97	306.44	301.02	300.52	300.32	307.07	301.52	301.7	300.41	300.07	307.07	306.19	311.29
321.25	317.88	317.94	321.12	318.16	323.17	315.93	319.87	309.58	318.68	319.19	317.75	319.1	319.05	318.45	319.69	317.74	321.71	321.93	315.47	312.79	315.84	321.5	325.68	315.56	319.58	313.18	320.12	320.31	321.05	320.46	320.39	314.9	318.7	313.75	314.46	320.82	321.45	316.25	319.56	318.21	318.9	319.14	320.03	314.13	316.43	316.31	316.66	323.58	320.32
310.5	307.92	308.92	313.12	307.16	309.65	310.6	314.64	310.83	308.48	307.55	308.52	310.86	307.12	306.16	310.57	313.45	308.38	309.44	310.73	306.94	312.83	312.05	313.84	310.47	309.59	309.25	309.74	310.33	310.16	315.06	310.23	310.44	309.24	311.19	303.01	312.18	316.56	306.97	314.48	308.5	303.52	317.45	313.09	313.36	304.58	312.14	304.03	312.14	313.16
318.24	318.31	319.74	318.43	317.17	317.65	316.87	318.43	317.16	320.52	320.64	320.73	320.64	321.68	319.24	312.92	316.54	315.95	318.3	321.34	315.5	318.95	317.15	316.6	317.31	321.4	319.75	316.08	313.76	316.7	317.85	319.14	318.78	313.78	318.17	315.58	314.22	321.04	318.2	320.28	315.55	316.24	311.8	314.28	318.21	321.25	317.59	320.77	319.93	316.29
314.96	318.38	319.75	318.17	318.49	321.22	318.26	319.18	319.46	314.04	313.85	317.26	318.83	314.44	318.21	316.38	317.53	317.79	318.84	322.1	315.01	314.98	317.1	314.56	317.47	317.26	318.49	319.11	309.66	316.94	318.06	322.08	316.79	309.85	315.65	320.74	320.86	313.54	317.93	318.08	317.08	314	313.01	317.24	316.17	319.42	319.87	318.58	317.28	322.07
313.39	322.31	320.13	320.83	320.5	323.86	318.21	315.14	315.29	321.63	317.1	312.65	312.57	316.54	316.54	316.88	320.12	315.49	317.14	315.28	316.08	319	311.67	319.89	317.52	319.36	317.64	317.77	314.75	321.89	319.7	315.96	315.02	318.56	320.22	319.96	318.84	315.91	314.94	317.38	316.12	319.32	321.25	320.25	315.3	316.09	315.63	322.89	322.19	317.45
312.09	315.3	304.88	307.01	309.06	304.79	306.04	302.65	306.39	308.07	309.51	310.82	309.12	306.63	305.92	299.34	302.37	303.51	305.14	304.2	306.12	309.2	308.74	307.92	308.2	306.2	306.45	310.68	305.63	309.16	306.15	305.3	304.88	304.5	308.75	306.81	305.73	306.75	305.01	302.69	305.56	309.8	305.4	307.19	299.41	305.77	308.06	306.67	304.46	313.58
309.83	312.71	314.49	310.7	314.4	315.68	311.56	313.99	312.14	318.27	309.52	309.22	307.88	315.85	309.38	311.89	313.76	313.63	317.91	315.62	312.94	318.03	311.27	313.82	311.56	315.36	314.78	312.66	315.58	311.68	310.75	314.58	311.82	313.89	314.93	316.09	312.73	310.12	309.4	312.62	308.7	316.38	316.83	314.74	306.53	315.84	316.41	311.47	312.91	312.52
318.3	314.1	315.14	314.19	315.22	314.39	310.84	315.26	312.13	318.81	312.94	312.21	311.02	314.32	311.59	312.08	317.82	314.46	314.8	314.12	317.24	316.01	310.31	312.98	312.44	310.04	319.19	317.97	314.78	315.71	314.9	312.38	313.75	320.86	315.84	309.9	314.42	311.74	312.14	314.39	313.01	313.47	312.09	313.98	322.03	316.83	311.45	314.05	316.44	312.78
305.58	308.11	307.98	306.26	303.42	300.92	304.26	302.32	300.81	299.24	302.77	302.21	300.59	305.14	301.25	305.26	302.01	305.46	300.26	304.53	306.69	310.73	307.76	307.52	307.54	303.82	302.91	305.44	305.25	309.38	303.81	305.47	301.12	305.08	303.02	306.25	308.44	304.56	300.16	303.46	304.6	305.95	301.32	310.01	302.31	304.79	306.42	305.97	300.83	299.21
330.23	327.03	329.75	327.05	333.11	325.22	328.45	335.38	326	331.79	328.05	326.52	322.72	324	327.17	331.45	327.19	324.69	330.51	327.7	324.65	330.74	331.38	322.18	326.12	329.47	325.49	332.22	327.09	324.5	328.51	324.84	327.24	324.94	327.23	331.54	331.34	325.06	326.73	331.94	323.85	331.52	330.12	327.52	329.53	319.95	330.85	330.66	327.63	327.75
313.9	311.05	313.45	311.1	314.82	317.37	313.6	313.52	316.08	313.97	315.5	312.26	311.71	318.92	311.21	317.22	315.85	310.21	306.02	308.07	310.65	313.87	314.53	314.18	313.88	315.49	312.81	317.63	321.42	315.71	316.89	315.26	314.82	318.13	313.79	311.28	314.24	313.63	309.24	312.78	314.27	311.92	314.04	311.46	315.43	312.15	313.41	312.09	313.6	314.35
315.42	312.91	311.33	313.25	312.19	315.64	311.95	311.71	316.28	321.61	313.19	314.48	316.67	308.87	319.89	313.65	316.18	314.03	315.5	314	313.05	317.76	309.42	316.46	313.12	316.05	313.28	312.07	317.96	315.66	319.74	313.2	317.16	315.4	317.52	319.7	311.68	316.54	317.04	315.25	317.54	313.64	318.05	314.48	314.74	319.31	315.23	315.06	319.35	308.29
298.53	309.15	301.75	301.94	301.45	304.89	301.99	295.54	305.26	306.8	299.97	300.45	302.53	301.28	299.51	298.94	299.94	301.02	301.1	302.13	299.18	297.09	297.57	307.12	299.46	303.96	302.95	299.07	302.87	300.72	302.94	297.48	300.42	309.6	302.47	302.28	301.53	302.68	302.37	305.07	298.04	302.13	294.72	301.98	300.8	295.33	301.78	303.27	302.1	301.49
295.23	293.73	288.9	296.06	294.22	293.84	294.95	297.34	294.24	290.85	298.47	294.04	286.21	298.87	290.68	294.57	298.57	293.62	290.53	295.17	294.2	297.41	292.6	297.31	297.11	292.88	295.96	298.95	291.73	292.64	290.59	294.56	294.56	290.07	292.24	291.37	294.59	295.5	298.86	291.82	291.31	293.33	295.28	290.28	288.36	293.92	291.44	302.33	290.84	295.74
310.98	315.7	315.89	311.27	311.83	311.18	303.3	310.27	314.29	310.31	315.83	313.45	314.85	314.04	311.53	314.01	307.69	307.09	314.26	316.02	313.69	307.72	313.43	313.94	317.67	314.64	315.33	310.05	307.03	309.61	310.74	313.8	315.22	314.28	310.17	310.47	306.28	311.34	315.08	315.62	315.29	315.75	308.94	310.88	315.54	310.76	308.02	312.89	314.94	314.23
316.63	316.45	318.42	315.24	319.68	313.63	317.68	316.7	313.76	312.46	311.23	320.2	323.03	315.82	314.17	318.42	322.2	315.3	318.13	318.81	317.36	318.07	313	316.75	317.91	311.68	317.38	323.18	322.62	319.88	314.44	318.34	320.28	315.09	319.98	319.04	315.87	313.07	315.85	316.73	316.65	313.27	317.61	313.14	318.29	314.66	313.66	314.12	318.75	318.95
316.28	314.4	314.89	314.05	315.75	313.25	313.24	313.91	315.26	314.07	314.51	312.58	313.73	316.16	311.03	312.23	314.54	312.99	314.57	309.3	314.37	309.52	315.52	316.09	320.17	310.75	315.16	315.34	316.12	310.95	317.7	314.01	315.55	309.74	308.61	316.84	314.72	313.46	309.82	316.57	311.78	310.88	309.73	314.01	310.96	311.01	315.04	317.4	312.23	317.27
306.65	304.11	305.03	303.9	299.8	301.17	305.67	306.4	303.09	303.44	303.82	301.9	306.49	304.89	309.51	305.59	306.34	304.2	302.34	303.53	303.57	307.54	305.2	305.23	301.15	304.57	304.6	305.2	300.77	306.26	302.67	302.22	302.88	309.18	307.46	302.91	305.76	306.62	303.28	303.77	307.05	306.85	308.87	308.1	307.86	307.62	303.73	306.12	305.36	303.77
294.35	295.81	295.22	299.31	297.68	296.69	293.5	295.76	295.75	300.45	294.03	298.1	298.31	295.98	300.45	296.73	298.11	296.19	292.88	297	298.06	298.07	297.84	294.3	300.4	297.07	293.01	300.39	299.76	298.48	292.13	300.35	294.32	299.94	299.69	299.22	294.86	300.53	297.84	301.51	305.52	298.79	300.98	298.52	299.64	299.71	296.45	295.18	292.86	300
294.12	290.88	297.72	295.46	296.38	291.88	299.94	292.56	295.93	292.73	295.29	298.78	295.98	290.11	295.99	295.9	298.56	296.68	293.91	293.64	294.76	297.49	296.82	294.88	295.09	297.43	291.09	294.36	292.87	297.13	297.62	296.57	292.37	296.74	300.34	295.57	297.73	291.53	298.44	295.76	293.24	298.26	293.37	296.18	294.47	296.4	299.74	294.47	296.66	296.18
302.78	299.07	301.26	301.43	302.19	302.09	299.97	301.75	300.53	300.43	307.43	302.76	301.58	301.69	306.49	305.45	299.1	299.84	303.71	304.23	302.62	299.15	302.11	308.33	300.35	305.87	307.81	301.26	298.67	300.27	300.44	302.61	304.27	304.14	300.3	304.65	303.33	303.07	301.5	304.38	303.41	297.36	303.85	301.72	307.23	304.21	298.06	305.34	300.19	303.42
306.3	306.51	304.39	304.56	308.93	305.36	302.65	308.37	303.87	307.96	304.81	302.84	306.68	305.3	305.56	306.99	305.81	312.35	311.86	307.29	307.57	303.3	309.32	310.41	305.84	306.99	308.03	308.84	312.42	306.16	307.3	303.78	308.09	304.25	303.04	301.68	310.73	306.49	306.73	306.86	312.79	304.77	305.13	307.64	305.43	309.83	305.87	304.53	306.56	302.08
307.4	299.65	302.51	308.97	305.49	306.7	305.6	306.84	306.78	305.28	306.55	305.12	303.53	308.25	306.28	304.46	310.62	306.9	305.58	305.82	310.95	305.63	303.13	305.83	302.06	300.19	302.04	302.67	310.4	306.08	301.87	306.32	304.04	304.16	303.67	303.33	305.07	305.32	305.97	305.76	307.63	305.5	308.62	308.69	303.85	310.71	307.84	306.04	300.9	307.9
311.92	307.24	314.66	311.74	306.04	316.54	312.67	311.86	313.17	313.38	310.15	310.83	309.05	307.66	311.45	308.69	309.19	310.59	308.73	312.16	309.76	306.01	307.64	311.03	312.29	314.76	312.49	313.46	315.02	313.67	313.74	313.78	311.8	311.88	312.82	314.51	308.15	307.81	306.65	314.21	313.09	309.66	314.02	310.99	313.41	309.33	307.62	311.05	313.63	312.26
315.34	315.17	311.67	311.06	307.22	313.37	312.03	320.03	312.3	310.81	310.92	312.83	314.69	309.79	309	313	313.09	310.98	307.98	311.85	314.1	309.02	318.37	312.22	312.75	311.05	312.26	308.67	309.97	315.42	310.59	313.55	310.98	313.64	312.11	318.45	312.94	310.67	316.57	313.64	311.71	314.01	314.77	315.6	312.71	314.81	311.8	314.41	312.81	318.02
314.13	310.46	313.81	310.94	315.45	313.37	311.94	316.47	311.33	313.24	314.34	319.58	316.4	314.22	312.15	308.06	314.88	314.03	313.33	316.72	310.1	314.36	318.73	309.96	314.54	314.75	316.1	310.64	308.62	313.33	313.04	318.83	317.31	310.44	309.17	316.21	316.02	315.65	316.99	314.96	308.48	314.57	307.55	319.57	312.36	313.28	310.77	310.39	310.89	308.13
317.69	321.15	318.32	314.73	315.3	319.42	317.03	318.31	322.21	316.06	312.85	319.51	328.42	313.04	322.97	314.58	316.55	312.42	317.48	319.77	322.67	324.24	316.29	319.91	319.03	320.85	317.4	319.52	314.81	317.3	315.91	323.76	323.05	317.46	316.22	316.26	318.79	324.69	319.98	319.6	312.85	320.54	324.69	317.19	319.03	318.46	317.88	322.48	320.51	318.83
297.69	300.25	303.49	300.52	304.64	296.89	303.53	300.71	301.69	303.53	303.76	301.24	302.29	301.42	304.25	299.06	301.98	296.64	304.71	303.52	295.83	298.23	303.67	299.73	297.84	305.68	302.96	293.87	298.46	296.24	298.96	299.71	304.4	298.81	302.39	302.46	300.91	297.7	299.82	302.77	298.97	299	308.49	302.99	303.65	300.57	301.17	302.56	299.91	299.37
316.43	315.41	310.84	316.18	314.78	314.79	312.74	316.45	319.16	315.15	310.05	318.28	310.26	315.47	314.9	317.7	309.28	302.9	316.91	318.77	311.52	317.39	318.64	319.39	313.66	314.38	314.45	316.15	315.82	318.16	314.3	311.48	312.67	316.36	312.54	319.19	316.22	312.7	312.82	312.25	314.72	311.44	317.58	311.98	314.37	315.36	318.8	313.83	314.94	312.73
303.95	304.32	302.51	302.99	303.53	303.46	299.74	305.34	308.3	297.62	298.56	311.22	301.51	301.25	306.31	305.8	302.15	300.65	305.12	305.92	303.07	308.68	307.48	304.98	304.76	303.11	304.02	306	301.49	303.48	306.99	305.37	305.82	304.3	306.93	303.33	302.88	303.46	306.66	303.34	305.22	306.6	305.45	300.92	305.63	302	307.62	308.57	304.69	306.12
311.7	308.33	311.65	308.24	312.08	310.22	312.34	310.87	310.27	306.44	312.13	310.13	311.07	307.16	307.6	312.89	309.74	314.06	308.73	303.73	309.64	310.23	311.92	304.99	310.82	311.43	313.69	313.88	310.93	311.51	311.07	311.08	309.68	314.08	308.58	310.07	305.19	312.33	310.81	308.02	306.06	304.25	307.55	310.04	306.03	307.42	307.39	313.56	309.27	313.38
308.92	310.44	305.18	310.93	312.22	312.06	313.07	312	310.79	312.4	308.25	316.07	308.39	307.98	313.69	312.73	308.69	316.9	314.9	311.57	317.82	309.45	314.69	315.29	315.81	308.92	314.73	312.11	306.92	313.74	313.47	313.69	311.18	310.73	308.73	312.59	310.43	313.25	308.62	313.74	318.4	312.78	314.69	310.86	311.57	313.75	314.82	311.98	312.6	309.16
318.16	313.62	314.24	312.08	319.21	313.47	319.46	315.38	313	320.94	312.93	312.68	310.35	317.49	313.17	313.13	320.53	316.76	316.06	315.87	314.04	314.73	312.07	320.51	320.15	318.07	318.12	313.8	309.92	316.3	318.79	320.55	318.73	314.55	316.66	317.65	317.48	312.95	319.69	310.57	311.34	317.02	314.92	314.84	314.41	311.33	317.74	323.27	311.6	314.81
313.6	318.15	310.87	317.26	314.8	311.81	317.07	320.62	314.51	318.7	313.98	309.38	313.49	312.27	313.69	312.02	312.98	316.5	316.96	310.72	311.28	314.73	311.58	314.33	313.61	310.09	314.69	312.47	309.05	313.77	309.57	314.66	313.03	313.05	313.03	311.01	316.53	305.87	312.48	309.06	316.33	316.99	310.55	313.14	317.12	311.56	317.89	309.17	313.43	314.92
314.01	313.59	314.6	318.63	319.75	321.42	312.03	312.44	312.96	315.04	314.1	316.28	313.4	320.93	313.98	313.83	319.2	311.55	308.99	312.25	317.67	314.67	314.39	315.13	312.13	313.21	315.51	314.5	309.96	320.23	317.24	309.56	319.89	315.27	313.9	317.1	312.47	314.86	315.44	314.71	313.88	313.98	312.83	311	313.54	307.98	310.79	316.94	318.09	315.33
300.07	302.74	303.76	303.75	307.05	302.3	304.64	309.23	304.03	304.16	306.77	304.08	308.7	304.18	303.92	303.84	308.71	303.77	302.05	302.72	304.51	303.21	302.87	302.96	300.81	304.21	300.39	306.38	301.09	308.28	309.35	300.33	305.28	304.56	304.74	305.93	308.99	303.85	308.5	305.41	303.99	306.13	306.93	300.51	304.74	307.49	305.7	299.12	305.24	306.86
330	331.8	326	331.99	334.69	325.01	333.7	327.82	328.33	326.22	328.82	327.6	330.2	323.95	330.32	332.13	330.42	324.75	330.2	326.24	331.75	325.35	328.99	326.04	333.52	326.16	332.13	330.47	327.66	326.77	325.93	330.44	332.28	329.02	333.15	327.99	320.05	324.51	328.97	329.31	328.6	327.24	325.56	330.48	327.63	331.66	325.95	331.38	328.88	329.86
300.48	302.77	304.41	306.83	301.52	301.36	305.61	307.18	300.26	303.37	305.26	297.69	301.08	301.58	304.56	304.62	300.59	305.57	305.21	303.73	302.26	301.27	302.93	303.59	300.81	301.5	305.5	301.35	301.58	304.89	300.19	306.12	298.47	307.14	306.68	305.01	301.49	305.81	303.64	302.61	299.03	305.57	303.02	301.18	306.49	305.09	301.06	302.53	299.99	306.76
316.37	314.45	314.3	313.59	309.46	314.54	312.5	314.09	314.37	318.3	311.89	308.1	316.93	319.29	315.55	313.32	313.42	317.98	311.17	319.23	312.73	317.71	316.78	310.82	311.07	312.38	315.08	315.15	313.64	306.84	317.09	305.5	313.47	313.37	318.63	310.35	312.09	309.99	312.23	311.24	315.04	308.19	313.31	317.26	313.17	313.55	312.86	316.15	315.66	317.77
326.03	325.86	326.38	327.89	327.64	330.09	329.65	325.9	329.21	328.03	324.01	323.76	331.96	330.02	333.61	329.71	332.19	327.65	324.24	330.01	330.91	324.68	329.25	327.94	324.91	326.5	335.47	327.14	323.05	330.9	332.7	326.14	327.49	327.34	334.35	331.73	329.78	330.98	325.47	326.78	331.46	330.85	321.72	329.63	330.35	324.76	330.71	328.79	323.13	331.18
306.35	304.73	303.06	308.71	306.87	310.53	304.51	308.12	306.15	308.46	308.34	311.58	309.53	312.99	308.14	307.19	303.05	307.16	307.44	303.2	307.36	306	309.34	307.38	303.36	300.62	304.47	306.74	311.22	310.58	307.16	308.54	309.99	312.99	308.08	305.26	305.87	307.43	304	303.1	308.62	306.68	308	306.78	306.5	304.1	306.79	305.7	305.46	309.29
326.73	324.3	326.15	327.13	325.38	328.31	324.2	330.84	325.16	332.17	326.08	319.48	326.86	324.22	327.83	325.23	324.94	324.55	327.15	325.69	324.76	324.89	327.58	323.35	326.09	328.18	322.62	325.28	330.75	325.25	329.97	323.69	330.81	326.38	327.7	328.62	323.84	324.54	329.62	329.63	322.84	327.09	336.84	328.01	330.11	324.59	322.56	323.1	327.98	325.78
312.83	311.21	311.22	311.21	307.53	314.51	317.96	318.55	318.26	314.48	313.73	318.76	315.75	310.59	312.89	316.72	312.59	310.49	310.98	310.46	314.76	313.79	317	310.92	314.59	310.92	311.56	311.5	315.07	316.35	313.2	310.35	309.33	311.52	316.96	314.37	313.69	313.99	310.03	315.93	308.37	311.5	311.24	313.69	309.32	310.01	312.55	312.7	314.17	313.82
315.87	311.82	315.86	317.55	312.43	312.13	308.85	307.23	312.16	313.12	313.47	307.36	312.32	311.11	311.33	310.41	310.67	312.29	308.53	317.56	310.9	311.89	310.95	308.61	316.54	313.71	314.04	311.63	312.16	315.63	315.83	314.97	311.66	315.25	309.82	313.24	312.17	308.71	314.53	311.07	314.31	319.42	316.03	310.96	315.54	312.97	308.04	311.57	310.98	315.01
295.57	295.85	295.08	295.08	297.65	296.4	296.16	299.08	293.4	295.72	295.92	297.86	301.56	295.84	301.69	293.65	297.01	293.49	295.47	294.38	294.99	292.4	297.3	294.55	298.68	297.77	297.11	291.75	304.46	292.42	299.33	295.1	295.88	294.38	296.56	301.61	299.07	298.3	299.14	298.19	293.92	295.81	295.99	293.7	297.94	296.47	291.88	296.37	295.64	299.33
304.32	309	303.19	304.23	304.14	305.91	305.45	304.69	299.81	300.12	307.01	301.85	302.38	309.87	305.65	306.28	303.55	305.68	301.34	310.57	304.48	305.44	296.52	306.66	299.7	302.21	308.92	303.28	303.69	302.72	300.51	304.91	300.37	299.73	303.62	309.73	303.38	305.49	305.47	305.53	309.32	303.08	301.76	303.3	302.14	306.43	305.85	303.55	305.44	306.04
310.31	311.62	313.16	309.78	308.14	307.84	311.93	305.39	311.81	311.54	309.4	308.24	303.29	306.3	308.93	308.56	304.73	310.7	305.32	311.44	304.9	307.61	309.26	306.54	309.15	312.76	308.22	310.25	310.47	311.5	306.29	304.18	304.73	305.07	314.98	304.85	306.75	303.21	307.84	307.75	308.42	308.12	309.98	310.62	308.96	306.64	306.51	309.3	306.44	306.74
298.28	293.1	290.72	298.73	290.86	292.16	292.57	299.19	294.18	294.2	294.33	295.88	295.98	289.56	293.38	293.57	289.87	294.94	294.47	294.89	298.31	293.43	292.84	293.26	292.63	295.71	292.85	297.01	289.96	293.71	291.89	298.59	293.79	292.6	292.44	297.16	293.73	294.69	290.21	297.09	292.6	296.99	294.37	295.96	297.2	294.07	293.96	291.31	293.51	292.64
305.13	302.96	305.47	305.73	300.33	306.78	306.17	300.11	306.77	303.05	297.38	303.59	301.9	306.72	306.72	308.06	302.14	297.3	298.71	298.68	298.61	300.65	304.5	305.95	302.01	296.05	302.35	301.39	304.06	302.1	308.58	304.77	301.43	302.29	304.39	300.24	303.08	301.43	306.06	303.64	303.27	303.08	304.75	307.15	302.45	307.01	303.53	301.61	306	307.75
298.32	294.74	296.46	296.52	297.4	292.58	295.41	298.94	299.86	300.57	295.02	292.47	301.63	299.17	293.54	292.48	290.09	295.45	296.59	296.52	298.96	294.15	298.06	296.38	300.08	300.07	298.78	293.43	300.17	297.36	297.79	295.75	295.35	300.66	297.97	296.2	301.24	297.18	292.42	292.89	297.54	298.06	298.17	294.7	298.58	299	293.56	299.72	298.2	292.7
303.75	308.04	309.7	306.75	305.36	304.55	297.31	308.21	301.46	304.82	303.5	307.27	305.98	305.98	310.34	308.2	305.47	306.74	305.59	307.96	300.1	302.56	304.06	303.39	303.97	305.79	301.62	309.22	304.94	299.23	307.42	304.64	305	306.88	306.04	301.49	303.28	305.66	310.47	301.17	306.92	305.08	308.75	308.43	305.03	303.04	308.51	298.56	306.87	301.01
293.11	293.18	295.22	293.6	297.05	297.95	295.34	295.12	291.09	296.86	298.3	294.91	295.79	296.02	300.27	299.1	301.94	294.85	302.64	299.78	291.33	295.16	296.48	296.96	300.9	298.55	297.4	298.75	294.23	295.8	300.62	299.5	299.97	296.1	297.04	298.56	294.98	291.4	297.58	297.3	294.01	294.26	295.18	297.25	300.94	294.57	295.8	300.86	300.32	299.45
303.22	307.75	304.49	306.98	303.76	304.58	303.43	306.03	303.55	306.5	306.11	306.15	300.88	304.64	306.98	300.85	299.25	305.1	305.79	305.51	302.88	303	305.36	302.21	305.68	305.13	306.75	303.72	302.58	300.26	306.19	304.85	301.95	304.87	306.92	298.26	302.47	304.36	298.3	304.64	302.67	307.7	305.39	305.51	303.26	305.93	300.45	297.37	303.15	306.73
301.73	303.71	300.2	297.86	298.56	302.88	302.84	302.03	300.38	301.74	302.61	300.26	298.86	296.86	299.42	301.88	300.23	299.9	297.72	301.76	293.69	300.06	296.55	297.8	301.48	301.69	309.37	298.98	299.73	301.84	300.27	303.85	303.46	298.53	304.96	299.38	304.45	297.52	298.42	301.7	297.8	298.53	295.44	298.34	300.51	297.05	301.01	296.96	302.78	303.18
308.51	312.8	312.82	309.09	309.79	306.92	314.02	306.87	314.3	308.91	313.3	306.35	314.75	309.78	306.55	308.57	313.46	312.37	311.53	310.53	305.07	311.72	311.56	311.2	311.58	305.05	309.02	308.44	316.62	310.9	306.72	309.79	307.11	313.38	308.7	308.58	312.2	308.86	309.13	313.99	313.31	309.77	307.26	305.38	314.16	308.59	310.42	308.75	306.44	311.1
303.52	303.4	311.65	304.63	308.38	304.31	304.5	306.73	305.06	302.8	306.93	304.25	308.16	304.12	301.81	301.29	304.49	304.33	309.13	301.59	306.23	307.7	308.92	302.49	304.88	307.16	306.28	302.55	308.16	305.62	305.91	302.82	307.64	308.32	301.25	304.89	301.72	305.98	305.26	303.91	302.75	303.89	305.58	307.06	305.48	303.23	303.56	306.56	303.84	307.24
319.04	320.52	320.79	316.05	320.05	316.42	319.8	322.22	321.81	318.62	324.49	321.29	314.47	322.09	315.56	321.27	317.34	323.27	317.68	317.56	311.56	319.42	317.44	318.92	316.06	315.39	318.51	315.66	323.36	324.4	315.44	319.52	316.18	318.04	314.19	322.45	315.97	324.14	317.69	314.91	319.27	323.87	317.6	320.83	315.09	318.04	318.77	321.28	314.13	321.64
296.92	299.9	299.07	295.46	299.8	290.09	293.38	295.14	295.29	292.74	292.88	295.17	293.76	292.8	294.51	291.31	296.15	291.67	295.14	296.08	297.38	298.46	298	297.66	293.76	292.87	294.49	297.74	297.4	291.46	292.87	294.7	291.34	289.55	295.96	288.96	293.32	298.8	294.58	296.74	293.89	294.46	293.82	301.36	292.55	299.07	290.84	295.24	292.86	294.21
331.75	330.18	329.36	324.21	322	327.91	330.37	333.53	328.68	328.83	326.83	326.73	329.78	323.92	334.03	328.79	330.41	329.41	331.69	328.92	333.6	327.01	325.57	331.27	331.2	329.43	328.25	329.71	336.68	328.56	329.02	331	324.02	330.38	329.18	327.62	331.41	334.81	325.65	332.35	324.66	334.39	324.47	329.1	330.35	325.01	331.42	328.67	328.45	324.99
314.13	314.83	307.1	311.33	310.24	313.7	315.53	313.3	311.05	316.58	314.61	308.99	312.44	312.3	309.01	315.32	311.83	310.35	317.19	311.55	311.89	314.55	308.89	312.71	316.04	309.09	314.69	318.51	316.58	313.24	311.47	313.68	312.61	311.45	310.43	310.63	311.52	315.18	315.48	309.63	312.75	315.59	316.64	317.67	313.4	314.25	309.85	318.35	309.61	315
304.24	310.59	306.76	307.16	306.19	314.65	311.23	308.91	312.71	308.42	309.01	306.19	311.45	308.47	306.4	303.1	308.42	310.8	307.31	310.93	304.47	309.19	317.13	310.84	314.31	304.69	312.89	308.45	312.42	310.17	308.91	306.01	307.29	311.23	310.39	307.25	314.77	308.87	306.89	312.68	310.28	308	314.11	314.24	309.02	309.01	314.99	305.63	313.25	310.93
312.66	314.31	313.84	313	313.73	314.67	317.26	310.43	313.74	312.58	313.43	317.33	313.43	315.4	314.76	310.59	313.78	308.38	310.02	313.2	314.04	314.79	316.31	316.56	312.18	315.92	310.76	314.9	315.72	316.52	319.77	313.37	312.37	312.44	313.49	314.13	315.56	314.9	311.81	310.92	311.64	314.43	316.19	316.31	314.41	315.26	318.17	308.96	312.32	315.74
311.05	316.08	312.27	308.33	312.01	312.76	313.71	311.94	311.51	310.99	310.39	308.37	312.47	311.24	313	311.7	315.97	315.52	311.28	312.86	313.85	312.87	313.42	316.45	311.84	308.6	310.75	311.33	311.13	306.34	314.24	310.16	313.95	313.86	313.63	314.31	309.07	313.96	308.32	318.57	311.65	312.3	313.59	314.35	316.11	312.47	310.78	313.71	308.21	312.13
309.07	309.71	314.18	310.46	315.14	312.44	313.49	309.07	311.24	317.09	316.59	317.27	311.91	314.55	316.62	314.07	315.52	318.22	314.36	311.53	318.85	312.69	314.47	311.17	316.96	316.9	316.03	314.38	312.95	314.02	319.97	319.3	310.42	315.01	315.43	320.03	317.89	316.21	315.97	315.24	315.14	316.94	309.16	315.9	315.25	309.52	315.53	316.78	318.61	315.04
307.41	313.6	314.71	306.88	303.74	309.72	310.16	309.52	310.2	310.51	310.28	314.83	308.03	309.75	313.85	308.4	308.48	313.12	310.42	313.19	311.9	311.94	311.47	313.57	309.42	312.05	310.76	311.23	309.54	312.04	312.45	312.05	309.01	306.78	314.38	313.88	314.19	309.29	305.95	308.83	311.89	310.62	311.68	311.7	313.2	309.67	312.23	311.7	316.63	313.51
303.13	305.02	306.82	301.88	305.13	307.88	307.76	299.86	299.86	304.46	302.96	305.02	307.49	304.32	310.01	303.85	302.92	304.06	300.49	306.4	305	302.87	302.95	307.98	300.57	306.67	300.2	302.06	301.15	309.63	301.05	304.69	302.59	300.2	302.24	301.29	302.58	302.48	308.82	303.69	301.43	307.12	306.51	304.2	299.84	306.61	307.86	307.31	304.13	304.45
318.71	316.13	320.64	315.57	316.78	312.48	316.52	319.22	317.39	309.61	318.47	318.82	319.08	317.36	321.6	314.11	313.66	320.56	313.19	316.25	315.04	315.89	315.37	317.11	311.05	316.46	319.57	317	322.02	315.56	313.86	314.73	318.61	316.83	315.36	321.11	317.39	317.58	314.99	319.17	316.6	321.56	317.93	317.79	319.87	318.13	309.22	316.98	318.04	314.35
292.79	291.32	294.57	297.17	293.56	292.84	289.71	292.21	289.33	299.18	294	295.66	294.83	294.77	296.91	293.12	295.09	295.75	294.63	288.64	293.04	288.83	292.28	289.8	294.82	294.46	295.54	296.03	290.47	296.32	292.03	287.27	298.73	296.63	293.45	294.06	294.92	295.8	293.11	293.89	298.63	294.38	297.2	295.38	290.66	288.57	296.1	298.96	300.48	293.13
304.11	303.07	297.78	303.17	298.47	304.53	302.54	296.52	303.55	301.32	297.57	306.77	305.37	301.46	299.51	298.61	303.59	301.64	303.45	304.79	307.37	299.4	303.01	305.41	301.78	298.14	300.53	301.5	303.81	302.93	299.06	300.81	304.08	299.88	303.5	302.14	300.05	306.3	305.53	305.59	303.73	308.39	302.35	303.55	300.72	307.16	303.49	306.9	303.54	310.94
306.87	307.64	300.57	304.12	303.28	304.3	302.03	304.19	299.86	304.56	300.64	305.06	301.06	299.88	301.02	310.01	304.36	307.28	303.17	299.7	305.56	300.18	299.88	298.56	308.52	299.56	302.97	300.16	301.42	304.17	304	308.22	306.64	301.35	305.89	296.46	302.29	304.58	300.35	299.97	306.78	300.3	304.81	301.44	304.29	300.79	298.58	303.71	306.19	301.09
307.44	304.01	305.37	306	302.38	299.34	302.88	303.27	302.07	302.95	304.98	303.86	303.48	304.03	301.02	299.29	303.5	303.2	304.34	301.96	306.14	300.69	302.19	303.27	299.56	302.96	304.81	305.67	299.05	304.6	301.97	297.65	304.64	303.51	301.47	304.19	304.87	303.65	307.26	301.77	304.31	305.98	299.49	307.04	301.52	300.56	303.73	303.1	303.2	304.77
297.91	296.82	293.02	296.87	297.68	298.99	292.92	294.53	296.65	288.62	299.13	296.16	295.43	294.44	300.08	299.38	302.18	294.8	293.9	296.64	295.86	296.84	295.74	298.15	297.42	297.96	292.89	301.15	302.99	289.98	299.22	298.08	294.53	295.12	300.16	294.63	297.43	297.36	296.2	293.46	297.44	298.59	296.47	302.75	295.18	293.39	295.05	298.38	297.93	293.6
328.14	327.39	327.3	322.65	325.04	325.71	327.01	323.95	326.52	323.62	323.96	328.2	326	327.48	324.96	320.34	326.9	322.67	325.68	325.86	323.41	324.61	322.82	321.29	326.77	324.64	324.77	324.42	324.65	330.12	326.41	323.4	328.97	326.12	326.36	321.12	331.03	325.48	327.76	328.25	325.02	325.49	325.59	330.76	323.41	320.83	324.32	329.69	327.73	325.89
293.62	292.37	292.05	293.47	296.69	298	296.03	290.58	290.8	293.58	295.14	296.47	291.56	291.83	294.06	297.75	295.61	295.91	294.75	292.68	295.97	297.42	286.28	292.62	296.51	294.89	294.94	294.95	293.04	300.75	296.37	294.42	295.23	297.2	292.61	296.07	300.75	295.3	297.55	294.72	291.78	293.59	292.77	293.09	294.87	294.53	294.13	300.09	292.2	293.12
300.37	305.18	305.05	302.54	305.02	305.21	306.05	305.48	304.45	308.9	303.15	308.28	304.83	312.44	301.84	304.54	305.06	312.71	304.58	307.42	307.99	303.24	300.81	302.89	311.14	306.01	306.04	307.75	306.33	302.59	303.82	305.55	302.12	306.42	307.45	305.37	311.23	310.51	304.97	303.04	306.12	309.62	303.46	307.19	302.21	303.5	303.37	307.34	306.14	310.84
317.77	316.81	319.27	316.18	317.42	319.07	312.46	316.69	313.57	316.42	316.14	316.74	319.81	315.04	311.01	313.09	313.2	317.25	318.17	317.51	314.4	318.4	321.1	320.22	319.47	316.65	318.92	310.72	320.27	315.21	318.67	316.4	316.96	318.27	316.47	317.14	318.08	315.21	314.6	321.74	313.85	321.98	313.96	312.78	315.81	311.54	316.25	314.85	317.7	316.69
311.16	315.94	314.88	313.09	317.27	312.01	315.39	312.6	318.04	312.17	312.93	313.18	312.19	317.24	316.87	316.5	312.74	320.33	321.46	313.09	313.23	314.46	314.53	318.35	314.36	313.52	316.1	315.71	319.11	319.02	318.33	315.4	314.43	318.34	315.6	317.05	315.83	312.87	318.22	314.08	314.92	311.02	315.14	315.25	315.25	313.93	314.45	315.15	314.15	314.94
308.5	309.9	315.86	310.67	310.66	311.1	311.08	310.71	310.72	312.08	315.52	309.02	310.48	315.56	312.58	310.17	315.25	312.05	311.85	315.71	311.88	308.6	309.83	312.81	320.96	312.62	314.12	311.94	313.26	309.88	313.74	313.4	320.92	311.22	304.83	308.56	310.88	312.13	312.92	307.72	311.32	313.29	303.42	309.76	313.89	308.86	313.89	313.18	306.92	311.17
315.56	320.25	315.9	321.46	320.89	317.23	315.55	317.02	313.36	317.97	315.51	311.71	319.99	316.42	316.82	316.48	321.51	318.34	317.21	313.81	318.23	319.75	318.55	316.62	317.41	317.8	315.76	320.94	315	321.68	314.75	320.96	319.87	320.18	318.12	311.81	318.36	320.87	316.58	319.7	314.47	314.83	317.79	319.07	317.03	313.1	318.2	316.17	315.56	318.44
328.93	326.33	325.77	327.58	323.44	330.29	330.69	325.2	327.53	320.51	329.09	325.79	326.06	326.18	326.61	324.84	323.02	323.02	329.32	326.01	329.52	324.73	326.31	330.94	325.27	321.97	328.08	325.07	328.38	328.4	330.88	327.62	322.45	327.54	326.28	323.95	325.35	327.28	328	327.4	319.63	328.65	322.9	324.78	328.46	326.7	325.02	327.31	326.84	326.03
315.86	317.22	318.47	313.86	316.52	317.45	314.39	316.27	316.51	320.07	321.4	320.69	317.45	314.66	318.4	317.5	317.96	320.84	318.32	316.27	317.74	321.55	321.65	321.97	320.4	312.64	318.57	322.99	317.94	316.38	315.63	318	323.19	319.45	321.44	317.99	316.27	316.48	320.77	317.6	315.83	317.13	316.41	318.3	320.3	317.06	313.68	316.87	314.47	313.57
315.61	312.71	312.83	313.36	315.52	316.33	306.78	312.76	317.18	314.28	313.79	315.06	319.52	313.83	316.86	315.87	311.88	317.43	316.84	317.62	318.35	314.63	317.46	316.94	315.18	312.62	315.14	320.92	309.2	313.5	312.86	317.05	312.1	312.08	319.88	315.93	319.05	315.36	313.26	313.55	309.44	317.49	312.17	316.07	313.92	313.28	310.83	310.78	317.11	311.97
306.34	309.15	309.31	304.72	308.52	304.27	304.13	313.24	314.78	308.16	303.69	305.53	309.58	306.7	307.11	303.94	307.64	303.21	309.37	306.95	302.68	307.05	310.33	307.08	308.29	302.93	308.55	306.67	306.97	311.43	308.76	309.41	308.05	300.94	308.52	306.22	306.79	307.96	303.59	304.34	308.05	311.94	305.57	308.41	308.42	307.98	305.07	305.88	310.44	308.7
301.23	302.53	298.35	303.6	302.11	301.08	303.1	303.36	298.37	303.44	304.62	305.4	305.12	305.99	295.04	304.47	303.4	302.86	300.38	303.65	300.75	300.7	300.68	302.13	304.85	307.15	306.26	299.91	300.51	307.34	303.71	301.07	301.02	302.71	306.14	302.41	304.13	303.17	306.14	305.84	303.42	297	305.04	297.61	303.58	303.01	310.53	305.17	310.21	306.1
309.72	305.83	308.31	302.68	305.34	304.38	302.02	306.13	298.3	305.41	310.16	307.86	303.05	302.51	306.81	306.95	308.07	306.39	304.94	304.4	308.78	301.3	304.17	302.5	311.01	304.45	303.31	312.99	307.71	308.31	303.57	306	307.47	305.02	303.69	306.65	305.73	306.79	302.55	308.44	303.74	301.65	308.78	307.28	306.04	303.98	307.23	300.05	301.62	302.86
322.83	315.9	316.58	318.87	323.87	315.48	318.33	324.56	316.92	323.95	316.43	319.17	312.95	316.81	316.52	317.99	315.28	318.95	315.13	320.92	318.77	316.59	312.91	319.96	323.32	317.36	316.63	320.11	316.6	316.72	318.57	318.92	319.27	319.39	313.01	319.37	318.73	315.03	319.26	319.99	320.05	317.87	311.31	320.28	321.15	316.34	315.23	317.7	322.1	318.49
316.44	317.98	308.23	312.98	315.64	317.86	321.3	313.6	314.57	314.73	314.57	320.1	307.62	313.71	314.81	314.87	315.64	316.49	314.04	314.49	313.28	315.24	310.7	311.04	313.63	317.1	312.36	311.83	315.17	315.19	313.94	314.6	310.2	313.93	314.42	318.24	316.62	310.53	308.38	310.12	310.67	315.86	318.64	317.44	311	315.41	310.95	314.21	315.69	315.51
328.03	330.2	321.79	331.2	329.57	324.29	324.21	331.12	326.7	322.2	328.14	325.42	326.82	328.32	327.03	326.69	328.16	324.96	324.52	323.07	325.93	322.94	326.91	331.24	329.37	328.93	328.11	330.37	327.66	328.34	332.72	326.55	328.48	331.91	335.82	331.54	326.43	328.31	328.9	327.76	324.3	326.41	327.01	328.55	328.23	326.71	329.81	323.83	331.28	331.92
291.77	295.33	290.42	293.77	290.83	292.15	287.94	292.33	291.28	295.59	299.9	296.03	290.39	290.11	296.85	291.99	299.28	296.59	297.91	291.81	296.99	292.35	297.11	290.21	290.81	298.44	292.76	294.31	299.68	296.83	293.95	294.82	289.47	294.98	292.77	291.53	292.96	290.15	295.44	295.3	293.92	294.78	294.12	289.12	296.85	300.11	294.27	297.22	293.1	294.22
307.19	309.95	301.94	307.32	304.03	304.25	303.56	301.69	309.49	304.13	306.15	307.8	306.91	308.83	303.35	304.39	303.27	301.49	307.64	304.38	305.45	310.13	306.1	301.83	304.78	302.98	308.13	308.12	304.57	306.21	304.27	311.77	300.01	303.94	305.6	310.12	305.48	308.62	300.78	301.47	304.84	309.12	302.94	302.72	307.07	308.88	307.46	301.54	304.08	302.2
301.73	301.88	303.36	306.86	307.24	300.96	300.54	303.57	303.79	307.22	307.57	313.01	304.28	303.97	305.74	304.24	299.89	302.07	303.9	305.01	306.18	302.85	305.13	303.02	305.75	299.74	305.65	306.32	304.38	304.37	302.76	299.25	299.52	307.25	304.58	300.97	300.91	301.05	304.83	309.41	307.65	302.57	303.27	301.48	302.78	305.84	305.77	305.75	300.18	310.03
314.61	309.69	310.39	313.16	312.48	320.04	310.02	311.03	315.21	311.84	313.36	313.21	312.31	313.93	315.99	311.63	311.24	309.12	313.8	309.77	312.25	309.78	313.12	317.32	312.59	317.3	314.06	311.59	312.15	312.93	317.83	310.87	307.34	309.77	315.68	314.31	309.76	310.6	312.08	311.68	310.09	314.34	312.73	308.96	311.39	310.82	310.92	314.72	309.04	306.94
313.09	315.51	309.28	313.94	313.99	313.06	313.06	315.37	313.59	316.42	313.74	313.57	314.5	314.57	311.66	319.66	315.84	315.72	318.36	312.84	310.27	315.47	316.01	317.18	319.21	314.83	314.12	309.24	312.56	313.69	314.7	317.77	317.03	320.08	308.93	315.69	314.85	315.55	315.67	317.33	315.67	318.45	316.81	314.74	309.15	313.36	310.55	311.87	315.06	309.32
308.69	307.51	310.83	309.09	309.46	306.05	310.59	306.39	309.26	312.37	305.96	306.86	306.91	309.58	313.48	312.79	308.34	313.56	307.06	308.35	306.65	307.45	309.81	314.53	305.97	307.89	309.06	309.53	311.2	311.55	307.97	303.93	313.74	303.58	304.12	313.14	306.57	313.73	303.85	315.18	305.88	310.94	309.01	313.28	309.76	312.03	307.26	308.57	309.84	309.19
302.51	311.04	308.82	299.33	308.97	302.7	303.98	305.75	305.86	307.18	307.81	305.42	305.19	310.01	301.41	305.84	306.73	309	309.3	302.29	304.19	305.64	306.56	305.01	306.34	303.7	306.52	299.1	304.43	307.66	308.06	303.07	301.85	310.04	305.58	311.96	306.88	306.83	308.19	310.15	309.38	307.91	300.96	306.57	306.3	304.93	309.08	305.91	302.13	298.58
306.91	304.06	309.72	310.02	311.14	307.08	309.92	308.49	304.72	305.4	304.45	306.36	308.44	304.71	307.33	309.96	302.82	309.16	309.36	306.08	302.01	301.59	306.04	306.8	305.86	307.07	306.98	308.67	303.21	311.01	307.62	304.47	306.69	305.9	304.32	307.45	305.99	314.28	306.26	307.11	299.14	312.07	304.72	308.43	305.17	306.1	311.18	310.08	302.73	305.88
316.94	311.68	313.97	312.18	314.25	313.62	311.34	315.4	313.57	312.6	314.26	317.11	311.29	313.84	314.7	310.62	315.77	313.8	310.41	309.93	313.68	313.71	312.5	310.77	309.89	309.58	317.44	313.73	312.41	314.22	315.81	313.99	315.98	314.31	316	315.88	308.68	314.8	317.88	319.15	315.66	311.03	312.12	312.14	314.81	313.02	314.84	319.27	321.05	311.43
331.23	324.1	327.8	322.61	328.55	332.16	325.23	330.26	321.78	328.65	329.63	326.08	330.86	331.64	325.77	326.8	327.53	329.31	327.75	329.71	328.21	328.4	326.42	329.89	323.42	323.44	329.26	338.31	328.98	327.91	324.97	325.6	326.58	326.57	331.99	327.25	330.08	332.29	329.62	327.14	328.61	329.25	325.22	332.81	329.29	325.19	328.03	324.89	324.43	332.26
311.95	307.81	305.69	303.21	304.91	310.89	304.08	306.51	306.23	309.96	306.42	309.81	315.24	307.75	311.74	312.2	304.27	308.01	307.18	310.55	307.96	303.29	307.73	309.05	313.93	308.8	305.67	303.02	303.07	306.38	304.23	304.3	301.15	306.99	313.05	313.43	310.23	307.04	308.53	309.91	310.79	312.05	308.28	306.3	307.95	306.69	303.15	306.71	308.18	306.56
320.11	312.13	314.65	313.26	309.99	312.38	313.49	313.3	312.03	310.1	314.63	314.42	310.04	312.3	311.8	315.51	313.49	313.19	313.15	309.37	312.06	315.22	313.59	311.17	308.03	312.62	315.1	318.01	307.37	309.4	311.37	311.54	311.72	319.75	313.82	315.8	311.27	317.08	312.8	308.65	311.5	316.08	319.38	314.19	306.03	311.53	315.08	311.37	313.69	311.07
301.51	298.29	304.84	303.25	300.31	296.84	295.95	300.36	302.69	305.52	300.79	299.5	305.35	296.5	300.55	302.87	299.85	298.01	298.48	298.67	297.26	301.57	301.19	299.04	298.99	294.4	299.72	299.73	303.15	296.09	301.06	298.79	302.07	300.16	295.21	302.13	298.31	299.08	296.95	299.2	298.64	299.35	299.3	298.76	297.93	298.15	300.83	302.35	300.29	304.56
316.67	315.67	318.39	313.98	314.31	314.58	314.34	311.61	314.72	315.66	313.44	314.85	312.83	311.67	311.19	313.03	312.56	317.19	314.34	315.41	313.91	317.65	310.52	308.31	313.96	315.15	309.48	311.92	315.01	318.1	316.82	317.86	314.97	311.45	313.03	315.06	309.38	313.12	315.8	315.02	317.39	310.66	313.61	313.85	310.96	312.33	317.19	316.68	316.79	312.78
327.94	321.29	321.82	321.95	322.08	328.81	323.93	320.97	320.71	319.22	328.3	321.48	322.22	321.57	328.99	324.97	324.09	319.24	327.13	323.3	320.38	322.93	325.76	325.76	321.51	328.64	326.12	327.34	325.91	328.88	323.83	321.34	325.32	323.57	322.54	325.1	325.25	323.84	320.64	324.16	326.81	326.59	325.57	322.49	316.98	325.92	319.4	323.56	321.95	326.39
305.11	310.32	303.16	296.89	306.18	308.95	302.73	306.94	303.98	303.64	303.22	300.8	303.93	308.9	302.42	307.71	304.37	310.35	308.79	304.91	301.25	308.04	304.14	304.05	308.5	297.87	301.75	306.05	311.77	304.45	304.2	310.29	302.43	306.29	306.33	304.39	303.05	304.38	306.13	301.88	303.24	302.56	307.55	304.14	301.42	297.58	304.28	307.02	305.89	301.51
313.51	314.43	308.47	312.9	317.66	316.02	307.91	312.55	311.26	313.54	312.9	310.09	318.24	313.32	309.92	311.61	312.15	310.19	315.56	317.39	311.55	317.17	308.72	311.9	314.74	312.55	311.04	312.4	315.29	314.9	314.5	314.64	314.3	312.18	317.78	312.4	312.34	311.74	307.94	312.59	312.17	311.38	312.55	310.49	315.42	310.63	317.25	316.6	314.23	315.14
309.15	312.72	311.55	309.33	316.23	306.45	315.27	311.74	313.83	312.99	315.85	308.77	312.43	308.54	311.52	317.25	314.16	315.3	311.51	314.19	313.79	314.9	314.14	312.95	308.25	315.83	314.55	310.32	315.45	316.62	312.64	309.65	317.35	317.33	317.04	311.23	310.21	308.79	317.33	312.64	312.13	315.15	314.44	311.2	312.21	312.87	314.17	319.94	312.98	316.38
305.18	307.44	293.64	298.44	298.62	302.63	297.45	303.02	298.93	302.3	300.16	302.19	301.37	300.8	306.74	302.76	299.8	299.93	300.9	295.46	298.88	299.49	296.24	303.5	303.81	298.31	293.78	298.29	300.79	299.36	297.42	302.5	297.72	300.1	299.11	300.84	299.63	296	298.52	300.85	296.9	304.16	301.91	299.4	297.08	296.18	301.92	302.16	301.22	303.12
317.55	316.78	316.05	318.33	312.91	317.29	319.04	316.42	322.66	314.99	315.2	313.03	316.95	320.4	317.9	316.36	318.58	318.74	316.04	315.02	311.89	317.22	309.53	318.91	315.37	314.8	314.06	315.72	315.63	320.49	317.61	316.43	322.79	315.59	313.37	320.28	321.65	317.63	313.99	322.55	320.69	317.55	320.83	315.7	316.77	319.31	317.65	318.64	318.2	314.91
297.8	293.24	295.17	297.72	297.41	289.09	295.98	296.63	298.65	292.46	292.82	294.1	295.65	292.47	299.14	296.97	290.5	295.48	292.47	292.57	293.06	292.63	294.23	293.51	288.93	294.24	298.36	290.35	288.84	288.95	294.96	295.87	291.98	293.64	292.02	294.76	297.37	294.09	292.79	295.06	292.21	295.12	292.76	293.61	290.91	297.35	291.53	296.21	292.67	292.15
310.32	315.89	314.22	311.47	311.57	311.6	316.67	313.15	312.78	313.4	312.55	314.56	307.16	313.62	317.21	308.56	316.36	311.26	316.11	313.43	315.15	314	317.01	314.27	313.72	317.02	313.31	310.44	309.17	313.89	315.36	316.82	313.87	315.4	311.02	313	315.49	311.1	309.05	316.08	309.94	313.06	317.5	310.72	313.48	312.24	312.77	313.89	311.33	313.75
309.31	301.91	307.37	305.91	299.36	306.89	305.02	304.97	305.37	306.36	302.6	300.51	303.42	305.8	305.66	300.94	306.86	303.71	308.18	311.77	303.82	303.1	303.53	304.56	308.76	307.44	306.19	303.45	304.68	301.96	309.82	303.97	297.74	309.07	296.41	309.71	308.85	311.52	307.14	305.64	299.91	305.35	303.56	305.32	303.63	308.93	306.06	304.17	305.16	304.59
308.47	300.16	302.98	310.63	306.86	306.68	301.1	306.49	306.39	303.33	308.15	299.26	311.87	306.52	308.17	304.89	306.95	305.1	307.69	307.34	307.21	308.87	312.4	307.26	303.59	310.68	304.48	305.37	306.44	306.62	301.41	306.74	307.73	305.6	307.35	306.29	307.92	306.04	307.29	302.31	306.58	308.34	308.76	306.43	309.92	310.36	307.14	308.99	306.59	307.69
304.91	304.89	300.93	302.36	301.54	302.33	301.16	299	302.68	304.27	301.02	298.99	298.21	303.09	306.02	299.4	304.42	294.57	298.07	302.22	300.5	300.44	304.55	308.07	301.54	300.93	302.29	306.53	304.07	301.94	303.02	299.73	301.07	300.01	301.14	299.76	301.75	302.1	300.47	298.42	301.07	299.83	305.19	301.9	304.68	300.48	301.95	305.61	300.01	300.66
304.86	305.16	308.21	308.35	303.55	300.72	300.29	303.82	304.38	301.32	301.3	304.82	294.61	305.88	304.12	301.64	303.16	298.84	299.56	301.26	304.32	305.23	300.69	301.9	305.77	304.36	302.1	308.73	303.85	300.26	302.75	299.66	296.97	300.33	302.45	302.48	304.09	301.84	302.74	303.38	305.31	304.32	302.42	307.19	303.27	307.17	307.01	302.01	305.04	306.29
315.81	310.37	310.47	313.81	309.38	313.8	316.8	315.34	319.24	309.46	317.21	315.84	313.43	313.67	321.51	312.55	315.44	318.33	315.77	311.92	314.11	314.79	317.18	313.34	312.19	314.8	312.22	316.47	313.59	311.76	309.7	311.43	311.91	320.76	317.51	312.81	316.5	316.3	314.3	314.04	317.86	316.16	314.71	316.52	314.69	311.41	317.08	308.17	315.27	314.39
307.91	305.61	306.09	305.04	305.96	306.53	302.05	301.21	304.67	298.66	307.94	304.81	303.68	303.64	300.27	306.03	302.62	298.61	301.98	300.35	305.27	303.45	305.34	303.51	306.86	305.77	305.78	302.34	302.32	304.21	305.66	303.28	311.05	307.54	306.87	306.11	298.82	303.77	300.41	306.5	306.39	303.21	305.08	305.35	308.93	302.55	307.87	307.34	304.71	307.53
316.53	317.44	318.85	315.1	316	319.25	318.73	315.25	322.39	313.19	319.27	315.84	315.99	318.24	320.06	319.58	318.28	312.27	315.35	316.86	310.88	316.96	319.4	324.29	316.8	313.9	312.22	319.51	318.1	319.72	320.07	319.34	311.46	316.19	319.26	321.41	322.15	317.14	313.53	319.75	319.45	318.93	316.5	321.32	317.22	315.35	318.63	317.63	318.59	311.31
307.78	306.91	304.84	308.99	305.58	307.87	301.01	301.62	305.12	304.89	311.22	303.73	307.37	303.22	309.45	303.09	305.49	313.78	307.4	303.41	310.28	312.51	304.94	303.84	308.5	301.11	304.4	304.49	306.35	306.71	306.74	307.75	298.83	303.22	307.69	309.87	310.58	301.78	311.46	308.43	306.4	304.83	304.82	305.4	305.22	307.94	311.47	303.36	313.57	304.59
302.34	306.23	305.54	307.2	303.46	305.98	305.79	305.77	303.02	303.03	301.91	303.47	306.44	306.03	306.26	302.4	302.6	302.25	304.13	305.1	297.99	307.16	300.61	299.94	302.1	304.87	303.64	302.81	306.25	303.58	301.53	298.51	304.12	304.72	300.67	302.17	312.35	305.65	298.98	304.14	303.27	302.48	303.19	305.63	305.95	300.49	306.06	306.33	306.88	301.94
296.17	294.75	290.77	297.06	300.64	292.08	298.2	298.34	293.01	295.17	296.19	296.8	294.58	294.65	299.26	298.15	297.62	293.51	295.29	294.41	293.31	301.56	296.32	295.24	295.44	296.71	298.46	300.04	292	294.26	297.84	296.12	297.49	293.86	295.27	292.13	295.7	296.09	302.7	296.57	294.79	295.53	298.68	293.35	293.33	299.98	298.38	300.45	298.66	297.04
318.36	316.5	319.14	322.41	321.12	321.98	315.58	318.58	313.11	322.16	317.94	325.1	311.88	319.15	319.05	316.52	318.78	315.45	319.79	320.06	316.41	317.07	319.05	321.18	321.97	321.24	313.53	315.89	315.78	318.7	317.26	319.19	318.12	325.06	322.83	318.9	318.01	323.55	325	321.77	315.26	320.11	318.9	320.37	319.75	317.46	318.24	317.13	315.69	321.12
310.72	312.1	312.68	310.78	311.49	307.6	310.95	311.9	311.66	312.19	310.75	315.08	311.65	313.19	308.01	314.83	310.39	313.69	311.65	310.97	305.61	308.99	316.17	312.4	307.88	311.83	313.24	307.48	312.76	312.15	310.2	312.25	309.26	315.22	308.01	311.68	309.53	312.2	308.06	309.15	315.41	307.05	310.75	308	310.73	311.82	306.27	311.64	313.06	302.99
312.29	313.1	314.14	314.23	315.44	313.6	311.12	315.12	316.89	313.56	315.65	313.61	311.11	313.96	312.63	311.22	316.44	316.5	310.76	312.14	311.13	318.58	317.22	309.26	316.45	312.68	312.98	315.83	308.8	306.48	308.42	311.07	317.37	312.32	316.41	313.99	316.39	309.3	311.51	310.5	318.27	316.79	311.91	318.73	320.59	313.76	317.9	310.23	310.26	315.67
314.97	315.01	313.52	312.67	305.69	308.95	305.57	313.09	310.85	312.04	313.87	309.66	312.3	315.96	317.23	308.53	312.1	308.4	311.59	313.12	314.87	313.78	309.77	317.22	314.63	313.5	321.08	314.2	307.92	311.91	312.41	308.51	310.96	311.63	316.54	312.11	308.88	310.4	310.08	306.88	315.89	313.21	308.19	309.81	316.26	309.18	311.19	313.78	311.55	307.64
300.31	303.43	305.18	303.49	304.64	307.13	303.72	304.41	304.31	300.13	303.02	299.52	309.89	306.08	304.99	301.58	302.39	304.12	301.21	304.19	305.42	308.87	306.08	308.27	304.62	310.77	303.47	302.89	304.27	306.71	305.45	304.4	302.8	303.95	302.42	310.52	307.75	306.34	301.82	301.71	301.9	305.41	302.6	307.03	304.24	304.89	307.33	304.99	305.75	306.79
315.14	314.02	317.77	317.2	314.11	311.58	320.23	311.61	311.49	314.51	321.14	313.17	314.52	318.47	314.93	318.3	319.2	314.85	310.5	311.1	311.25	314.22	316.22	316.54	311.67	311.31	315.96	312.62	319.52	313.07	310.96	318.81	315.36	317.45	309.58	318.84	311.78	311.02	314.54	317.38	315.17	313.61	313.19	315.51	313.3	317	315.02	316.77	315.42	316.01
331.2	325.68	332.41	331.33	327.02	327.81	325.52	339.5	331.77	330.7	324.91	328.79	331.47	330.9	330.87	325.92	328.08	329.09	327.35	332.37	331.1	328.14	325.11	326.25	324.5	330.77	322.18	331.78	328.03	329.03	327.99	331.12	329.79	322.71	331.73	325.17	326.43	324.63	329.13	333.48	326.87	325.9	329.93	329.92	323.65	331.83	323.28	327.15	331.98	330.25
316.31	307.3	311.26	318.46	312.92	316.23	318.65	316.29	314.26	313.14	311.87	314.88	310.76	316.72	316.15	316.22	314.11	314.38	312.78	311.81	314.54	312.52	313.24	313.24	313.76	312	313.1	313.47	314.45	314.14	318.95	311.1	319.87	317.61	311.87	312.35	309.52	315.48	313.47	314.3	316.92	314.73	317.37	310.33	316.81	311.47	310.02	309.96	312.45	313.52
296.51	294.16	296.42	295.49	289.77	295.24	290.33	294.02	293.49	290.89	289.39	300.46	292.82	292.21	293.38	291.6	292.79	295.06	295.95	292.53	294.43	291.4	295.98	293.76	296.43	294.85	292.7	290.9	296.36	291.85	293.8	291.04	290.74	292.09	294.18	286.93	292.19	291.69	298.15	293.28	296.22	299.39	292.93	291.15	294.44	296.45	292.56	299.02	293.73	296.57
305.15	307.81	310.34	304.92	311.4	311.81	313.66	305.68	306.98	308.05	309.97	306.83	305.91	313.41	308.96	312.1	308.01	308.66	310.29	309.49	308.84	303.69	313.62	304.92	306.61	313.26	308.48	311.57	309.35	304.21	313.02	313.4	309.31	312.46	304.82	308.28	311.93	306.16	307.53	308.71	312.71	306.78	306.4	304.67	305.97	307.06	307.91	308.7	305.24	309.99
303.08	300.36	304.78	299.52	300.91	302.84	301.6	306.43	296.36	296.66	302.45	299.93	301.86	300.71	297.02	305	301.53	302.44	303.67	300.37	302.04	302.95	301.07	303.72	301.33	296.65	303.22	304.71	306.82	302.27	299.18	301.49	298	302.78	302.64	300.78	306.62	303.35	302.56	303.1	298.57	306.27	304.94	304.65	307.06	302.29	303.27	301.74	305.35	301.09
306.16	298.59	304.07	300.97	300.48	307.51	302.73	301.4	303.23	305.14	302.27	305.5	304.28	305.2	305.38	302.49	304.28	300.89	301.41	298.36	301.23	304.52	306.72	298.22	302.7	304.16	308.66	307.16	301.24	303	301.76	304.59	301.65	304.16	304.06	298.26	301.75	299.55	305.32	303.37	305.47	300.75	303.39	302.05	301.65	302.41	307.61	304.35	300.9	301.86
305.58	303.18	303.96	300.57	305.57	305.9	307.99	305.15	311.32	304.41	303.95	306.93	304.76	300.42	303.81	301.12	301.15	300.44	301.5	301.63	307.31	305.26	304.81	306.34	302.21	308.03	304.05	303.13	302.97	302.62	308.17	300.73	305.37	304.37	307.46	302.59	304.52	312.53	303.93	304.74	302.65	306.44	301.17	305.07	304.53	300.95	300	305.29	300.33	308.41
310.05	303.98	305.68	308.7	308.82	302.49	309.69	303.94	306.27	304.34	304.33	304.48	302.85	306.45	306.33	303.87	304.86	307.57	308.75	302.16	302.43	304.43	305.61	303.87	307.08	300.58	302.19	302.36	306.74	301.33	305.74	303.62	304.61	306.84	306.1	305.83	305.48	309.09	305.21	301.13	305.68	302.8	303.79	303.24	306.4	306.78	308.23	302.86	300.95	305.98
319.18	314.91	315.07	325.1	319.62	312.87	319.14	322.74	316.79	317.6	313.14	318.05	317.27	318.18	315.69	314.33	313.71	314.76	315.62	315.18	315.6	321.23	318.94	318.31	320.9	317.9	317.6	320.75	320.26	311.39	316.87	318.85	312.87	318.41	316.94	316.78	321.79	312.6	313.9	316.89	318.86	317.31	309.4	321.08	320.17	311.35	315.79	319.17	316.34	319.21
304.19	302	299.73	304.14	302.94	305.47	297.04	303.58	302.04	310.27	302.39	302.82	304.68	297.9	294.75	300.35	299.21	300.98	302.26	301.96	304.06	301.32	299.54	306.7	299.34	302.16	299.22	300.55	300.89	303.91	300.74	301.07	304.11	308.16	304.1	307.59	302.22	301.93	305.88	302.36	306.15	300.87	306.1	301.78	306.8	299.48	304.19	302.09	303.72	299.99
299.7	305.06	304.66	303.67	308.15	311.37	303.42	309.64	304.91	302.81	309.28	303.42	308.22	305.21	305.68	304.87	303.58	308.57	310.15	309.84	304.09	303.01	299.59	302.92	299.23	301.97	304.8	306.57	306.36	303.1	305.34	310.06	304.62	304.09	308.69	311.51	307.56	300.98	301.74	307.91	297.2	306.85	307.21	306.96	302.9	306.11	304.95	308.59	304.45	305.14
311.76	313.52	312.92	305.91	310.27	307.89	317.32	312.48	311.26	314.57	312.91	312.77	309.73	317.23	308.82	315.58	316.47	311.3	312.55	311.22	313.27	311.32	307.33	313.79	309.93	315.3	309.41	312.06	312.55	315.86	314.28	313.61	315.52	313.53	314.56	305.64	313.56	314.07	309.17	312.4	312.88	311.76	312.64	311.97	312.14	315.88	312.5	312.99	311.39	308.11
292.91	293.2	292.69	295.91	302.5	301.69	299.06	293.73	296.3	291.11	294.04	299.19	295.44	291.68	295.77	295.65	292.84	298.05	296.1	293.06	290.97	296.45	292.82	292.32	293.47	292.75	293.4	291.92	297.11	297.88	294.83	296.84	288.21	294.35	290.05	293.55	296.82	294.32	290.35	297.27	296.33	292.15	294.01	296.77	296.75	297.51	297.51	294.84	298.24	298.31
308.45	297.57	304.16	304.1	305.18	304.5	299.08	306.77	305.49	300.47	306.56	306.02	301.13	307.54	305.49	308.34	303.02	305.47	307.02	303.16	302.25	302.79	309.92	302.33	302.97	308.45	308.96	299.61	306.48	303.29	300.68	305.41	304.79	302.92	302.18	308.6	303.53	304.35	303.03	306.88	308.73	304.75	305.5	301.19	301.02	306.6	305.38	303.87	307.25	306.74
314.39	311.16	307.56	307.29	310.68	312.55	312.11	307.41	304.79	309.3	310.32	310.07	311.99	305.81	311.38	311.44	307.72	311.93	312.98	311.5	309.41	307.68	311.06	312.74	304.08	307.76	309.03	309.59	313.61	310.53	311.4	310.89	315.39	310.16	308.83	309.84	314.64	310.25	307.85	309.91	310.51	308.46	314.46	308.84	312.35	307.68	309.16	313.14	303.62	313.28
310.78	303.86	301.07	306.51	302.99	309.36	308.05	307.91	299.67	304.06	304.45	302.89	301.88	309.52	303.82	304.02	307.65	310.99	310.47	309.91	307.59	311.18	303.45	307.75	303.67	304.93	309.08	304.29	310.18	305.54	304.45	308.78	305.84	310.45	305.79	307.83	309.42	302.93	307.78	310.02	301.64	308.65	311.17	304.59	302.43	305.24	305.47	304.69	306.95	311.98
316.47	317.25	316.5	321.01	320.19	319.05	315.8	312.89	319.16	319.05	317.79	316.62	317.77	317.04	316.98	317.67	315.99	316.51	319.76	316.32	318.77	311.38	315.5	319.91	316.15	314.97	316.08	313.79	316.66	320.05	311.54	312.32	317.3	316.38	317.77	317.97	319.49	317.75	320.59	314.25	321.47	316.09	316.85	316.59	318.97	312.88	316.1	318.83	316.08	317.4
315.17	313.61	313.44	316.37	311.55	313.67	310.25	310.03	315.57	307.7	313.32	318.66	313.61	312.27	308.42	311.71	310.63	313.84	310.23	313.84	311.67	315.73	311.93	311.76	308.04	307.77	315.11	313.07	315.29	315.4	310.07	311.32	311.54	314.64	313.08	314.33	303.41	313.02	314.51	306.1	310.3	311.19	312.44	316.08	313.53	310.49	307.77	317.49	313.56	316.88
311.79	312.4	313.47	313.62	314.16	309.94	316.22	310.53	310.81	308.12	312.86	308	314.85	317.55	313.71	308.03	313.63	311.11	311.18	312.1	306.04	313.89	311.97	315.96	311.69	309.36	310.48	316.92	314.86	310.67	308.64	311.75	316.39	311.12	312.07	310.72	312.83	314.91	311.1	312.33	314.91	311.32	315.04	314.69	309.65	309.17	307.28	310.92	310.91	314.29
295.33	294.32	292.9	294.25	294.39	299.81	289.7	297.23	296.02	295.67	293.98	294.29	299.4	299.87	297.26	292.73	293.83	293.15	296.93	296.11	296.85	295.68	295.48	293.63	295.74	291.18	294.82	294.94	295.28	292.5	293.96	294.65	292.86	291.81	299.97	299.83	295.67	304.95	291.03	294.44	296.12	296.5	294.86	290.06	292.82	299.03	298.62	301.36	296.42	296.42
331.61	326.02	327.59	330.09	326.96	329.15	329.86	324.38	331	329.45	326.15	325.51	323.8	326.26	330.75	326.59	330.28	326.6	323.66	327.75	327.4	328.6	325.12	323.08	327.65	329.1	326.75	324.16	328.18	331.15	325.6	325.42	328.5	325.64	328.66	330.38	325.63	325.1	327.58	323.91	329.12	324.7	326.37	328.42	327.83	324.65	328.74	328.18	330.56	322.32
314.65	315.54	320.68	312.47	315.98	317.32	313.22	313.57	314.01	316.26	309.23	312.01	313.08	311.89	315.01	318.01	309.83	308.57	312.57	318.43	316.23	319.07	316.32	315.73	317.11	312.33	314.69	315.55	312.72	309.23	313.61	313.91	318.04	310.57	312.75	314.87	315.14	316.01	315.22	316.42	308.31	319.13	311.59	309.26	312.72	317.63	316.82	308.03	314.11	314.86
298.57	300.28	301.77	302.48	300.71	301.77	294.53	302.23	300.47	301.72	298.87	297.56	300.55	300.48	304.01	301.04	302.21	296.21	297.54	294.33	304.06	300.94	298.82	300.62	304.55	302.2	300.76	304.69	295.83	293.43	297.5	304.18	299.17	297.43	302.47	299.11	301.05	297.01	301.11	299.44	295.87	300.94	299.89	303.58	302.29	301.56	297.45	300.71	300.25	300.19
319.48	316.81	313.86	321.81	318.17	320.77	318.66	312.32	315.56	317.64	312.79	315.75	315.64	314.16	318.11	316.36	310.02	313.59	312.01	314.68	315.74	318.79	315.18	316.2	309.36	314.96	313.66	319.22	313.46	318.31	316.92	317.44	317.27	316.26	312.89	315.77	311.06	312.63	313.08	314.17	313.58	317.89	319.66	315.72	316.72	316.24	310	322.42	317.28	314.51
318.97	316.48	312.36	322.89	317.14	314.2	308.14	314.68	317.05	310.35	312.41	316.77	317.29	318.04	316.23	315.34	317.17	313.58	315.57	315.97	317.43	315.34	317.53	315.48	316.22	310.31	315.89	315.05	318.17	314.13	316.27	313.95	314.58	322.38	311.5	319.19	317.18	314.62	318.05	321.07	317.63	319.7	315.73	311.67	317.11	314.28	312.77	315.39	317.35	313.42
309.07	307.32	307.68	300.68	306.05	303.84	303.69	303.72	309.88	302.3	303.94	301.7	303.72	302.65	297.8	302.92	311.68	303.63	297.28	300.53	305.42	301.51	309.07	305.08	305.86	304.11	305.59	303.9	299.35	303.17	304.41	303.77	301.44	303.61	303.58	299.64	300.98	299.1	309.51	306.39	306.02	302.35	305.31	304.61	304.15	302.38	303.74	302.12	303.68	304.53
326.23	325.44	325.44	330.9	332.26	329.73	327.96	327.76	329.24	330.61	327.35	327.35	325.35	326.9	327.56	323.45	330.04	328.2	331.64	329.65	328.77	331.64	323.55	323.46	330.52	324.16	330.79	330.24	331.75	333.55	325.68	326.63	325.3	327.95	329.03	323.1	332.09	326.95	324.59	329.27	330.35	326.34	331.86	331.07	326.26	326.88	326.33	331.37	328.2	331.46
315.96	309.71	318.33	314.73	310.03	311.06	310.86	311.85	312.83	314.8	309.22	317.24	309.21	312.62	311.74	313.18	312.18	308.03	309.11	313.48	313.13	312.77	310.28	308.55	311.76	310.78	312.56	314.44	307.52	313.1	312.07	306.64	308.68	312	315.54	309.51	309.25	313.45	316.73	316.32	309.25	309.3	312.14	309.87	312.27	310.94	317.17	315.2	312.86	310.2
315.98	312	311.82	316.07	308.56	316.93	317.14	311.72	312.98	311.09	314.5	311.95	311.74	310.44	312.96	313.75	315.61	306.87	315.96	309.99	310.35	317.02	315.68	310.78	313.84	312.36	310.47	313.19	313.96	311.27	305.74	310.26	313.43	311.24	315.42	308.52	312.89	310.91	315.47	311.36	307.42	308.81	311.31	311.81	310.34	314.36	313.05	309.13	312.33	312.34
312.42	308.49	314.12	308.03	308.54	314.58	313.56	311.35	313.56	309.51	313.73	307.38	310.84	310.49	311.59	310.1	313.02	311.27	310.38	310.88	309.93	312.78	312.96	308.98	310.08	313.64	310.41	319.16	311.41	314.53	314.6	309.47	311.53	313.97	308.55	310.45	311.21	313.03	308.28	310.07	312.81	312.34	312.96	314.41	313.2	311.56	309.38	310.42	311.51	311.73
294.6	296.39	301.84	293.13	296.05	300.57	293.81	294.1	296.39	296.2	292.68	293.8	293.59	293.79	292.48	294.91	292.4	296.28	293.61	294.83	296.23	293.78	293.3	291.5	296.3	288.87	294.89	298.55	298.89	285.96	292.71	291.15	291.06	292.51	294.69	294.5	292.92	293.66	300.69	295.87	294.86	295.16	292.66	296.51	293.49	295.1	291.88	292.52	292.51	297.31
305.28	296.73	300.07	303.34	297.17	301.07	300.4	303.76	302.7	305.03	304.51	303.84	301.8	300.79	300.19	309.45	305.29	298.87	297.78	306.06	303	303.22	302.82	304.04	300.13	304.16	298.44	297.97	302.84	302.72	305.61	301.18	300.68	303.24	301.31	306.95	303.14	305.28	300.56	301.1	302.28	301.82	302.98	303.13	299.65	301.42	302.2	303.68	302.76	305.77
302.61	307.63	306.71	305.41	305.19	308.29	305.26	306.59	304.33	302.34	302.91	302.09	304.93	306.99	304.28	297.52	303.34	303.58	301.54	302.19	310.57	304.64	303.68	304.11	306.45	305.68	308.78	306.81	309.41	306.36	300.25	303.81	306.3	313.62	301.38	305.27	303.86	301.39	298.57	309.46	307.83	301.14	300.73	306.95	303.92	306.77	305.25	302.88	308.15	303.03
312.2	313.48	317.58	314.14	317.08	314.03	312.01	309.61	313.93	315.26	316.91	313.44	311.62	315.51	311.73	311.72	313.8	313.44	316.6	312.91	315.43	309.23	312.19	319.59	316.44	311.97	316.4	316.03	317.09	311.72	316.93	314.87	319.06	315.49	316.23	315.55	314.8	315.76	310.07	315.48	313.42	308.37	311.54	317.08	313.83	313	317.4	312.68	318.01	317.51
322.06	331.7	319.3	325.38	323.5	328.28	322.15	327.58	320.97	326.53	325.55	325.15	324.08	321.14	321.53	329.69	323.06	325.12	324.67	321.94	324.12	321.11	324.57	333.4	324.95	321.56	320.7	319.95	321.15	322.98	323.19	328.83	322.23	327	328.19	329.28	326.53	326.45	325.85	318	324.2	327.54	327.06	325.99	319.57	324.14	326.34	323.39	322.98	324.97
311.94	310.07	306.84	313.79	311.1	306.8	306.99	306.74	303.31	311.31	314.11	305.54	309.81	313.94	309.78	307.67	310.28	307.35	311.05	305.31	311.65	305.63	314.99	311.56	306.94	305.3	311.47	307.16	309.53	303.57	308.57	308.78	310.36	303.14	306.99	307	309.05	312.63	310.37	310.53	306.02	308.36	306.37	312.52	310.5	314.33	308.57	312.85	309.66	304.3
303.1	297.86	304.28	307.99	306.75	299.47	303.04	298.2	306.5	306.91	303.7	304.92	303.06	306.04	298.93	301.86	301.44	305.84	305.38	299.17	301.69	307.09	305.94	303.06	305.1	305.67	304.03	302.78	305.27	300.78	300.38	299.73	304.44	301.25	301.69	305.1	298.66	306.78	301.78	301.83	302.9	310.36	304.82	298.48	300.8	300.23	304.98	303.59	300.14	299.55
321.45	317.27	316.66	317.58	316.45	311.14	313.24	313.36	320.48	319.41	315.25	312.02	319.31	322.04	313.91	317.2	316.66	318.25	317.61	316.07	320.86	309.16	317.16	318.71	316.48	317.05	318.05	317.8	314.56	318.49	321.19	315.96	316.25	312.4	310.59	315.53	315.01	318.93	317.8	312.46	316.01	320.48	311.81	318.14	315.82	318.77	314.31	318.46	316.95	316.96
306.11	303.79	300.48	301.07	308.48	300.4	304.82	303.93	306.62	306.97	301.45	304.03	299.68	303.46	306.47	306.1	303.19	300.77	303.38	301.38	306.35	306.47	302.81	307.96	303.62	307.24	304.11	306.96	302.83	303.77	304.51	304.59	305.3	305.09	302.24	303.03	305.22	303.52	300.04	305.39	300.58	305.14	306.64	306.05	308.77	298.78	306.17	306.32	301.26	305.69
315.63	305.04	310.1	311.36	312.87	311.75	309.89	309.19	315.4	316.38	312.41	309.78	313.8	315.35	308.71	312.96	314.26	314.47	317.82	312.77	311.02	314.06	313.6	315.01	312.26	315.75	315.64	312.43	311.21	312.3	313.46	314.29	309.45	315.64	309.52	314.11	315.7	312.38	309.05	311.73	310.36	314.57	317.24	312.76	311.94	311.06	314.41	314.36	313.72	310.5
301.07	300.99	302.84	301.52	301.7	298.3	293.7	301.36	296	299.42	301.51	300.57	292.5	299.63	304.96	300.51	301.06	298.69	300.07	302.08	303.25	302.84	304.74	303.4	298.07	304.05	300.53	301.44	302.27	303.9	303.27	303.45	302.37	299.96	303.11	297.55	300.4	304.2	302.32	301.15	304	305.16	303.58	296.82	298.83	302.38	303.05	299.62	301.74	301.5
315.87	319.02	320.86	319.49	320.16	322.6	313.87	318.49	325.42	315.49	321.4	320.71	315.65	320.1	316.63	317.89	318.87	320.79	320.39	319.26	323.02	323.41	321.61	314.52	318.21	319.66	322.34	320.35	315.25	323.09	323.53	317.31	320.39	317.93	320.59	316.33	314.3	320.57	319.65	318.12	323.47	318.41	323.24	318.47	317.94	320.91	319.27	318.7	315.61	316.68
331.89	334.74	326.79	328.57	331.37	327.22	326.78	328.14	330.37	325.83	330.99	327.67	324.1	324.01	325.62	326.86	327.02	324.71	330.09	323.3	326.59	328.53	329.21	323.88	329.24	328.69	326.04	326.54	327.99	324.1	326.09	328.07	322.7	333.39	327.27	328.65	327.58	321.87	331.22	330.32	322.83	328.86	330.68	327.87	322.15	323.95	327.13	326.59	330.26	326.43
301.31	307.9	305.62	308.56	302.48	301.69	301.28	304.83	300.39	305.92	299.65	301.75	299.91	301.3	305.58	306.37	300.54	300.99	301.81	303.39	304.52	303.47	306.13	300.04	303.93	305.77	303.02	307.76	304.15	302.8	308.33	301.82	299.89	301.41	304.76	300.24	296.85	306.7	309.74	299.91	303.71	300.65	306.24	310.73	302.17	304.6	305.1	303.29	302.46	306.66
307.57	304.36	307.37	306.22	310.11	304.52	302.96	305.38	302.76	305.68	303.28	307.07	304.04	303.8	307.04	304.24	305.38	303.96	308.72	308.31	302.98	299.14	302.71	303.93	304.75	300.62	306.94	302.36	309.19	303.51	303.8	299.35	301.14	303.51	300.04	302.74	306.81	303.83	302.51	303.95	307.22	300.85	305.42	302.75	302.05	306.39	305.67	306.91	306.59	302.69
306.59	300.67	303.09	302.09	306.94	305.58	303.66	302.62	304.85	305.43	300.99	301.57	298.83	301.48	299.32	306.29	302.01	300.49	304.46	296.26	302.4	303.65	306.99	303.12	300.92	305.44	305.92	305.53	297.69	306.19	305.88	302.57	304.39	302.84	306.85	302.98	302.52	298.38	304.04	302.85	303.42	300.61	305.05	301.29	297.03	304.72	300.86	296.51	306.41	301.59
313.89	311.69	311.46	317.9	318.86	316.85	317.29	315.2	316.9	314.49	319.29	313.98	319.85	316.92	312.33	318.82	311.18	320.56	312.83	313.75	311.21	312.47	314.58	312.71	317.8	308.42	316.86	316.6	310.8	315.16	315.78	312.56	317.98	313.58	315.12	311.38	319.55	311.08	312.16	312.95	317	317.11	315.76	311.92	308.39	314.68	308.81	317.01	314.14	309.23
300.94	308.37	302.24	299.99	305.1	300.81	305.34	301.48	304.27	308.95	303.61	304.59	308.44	305.96	306.48	304.22	306.13	301.4	307.84	307.15	306.71	305.92	301.68	309.37	297.41	301.24	304.88	303.21	308.27	305.99	308.13	299.64	307.94	303.4	301.49	301.13	302.58	307.11	305.05	302.43	309.62	306.4	302.99	307.82	305.18	309.86	303.47	302.65	307.06	306.57
320.66	329.22	322.23	326.35	324.62	321.26	324.3	325.61	329.64	326.1	321.13	324.78	323.6	324.7	326.05	328.21	324.25	325.07	325.38	321.4	320.76	324.75	327.73	323.35	324.53	322.07	323.37	324.06	324.6	325.36	331.32	328.97	324.51	318.03	322.69	326.11	324.89	326.87	323.84	322.56	327.66	324.91	324.68	324.8	324.96	323.86	323.28	329.08	319.06	328.9
309.7	314.15	313.13	311.97	311.11	306.76	312.54	311.22	311.77	311.07	308.81	309.31	309.34	311.27	308.19	314.34	311.47	305.01	301.33	313.37	309.06	310.66	313.48	307.48	306.83	306.73	309.91	305.88	308.06	308.39	309.93	309.36	313.41	313.11	311.48	310.5	309.48	312.41	312.07	310.25	311.66	309.97	309.65	308.47	306.05	309.58	308.56	310.46	308.86	317
295.94	294.74	290.55	295.74	295.52	293.05	298.54	295.11	294.26	292.27	294.65	300.05	296.07	291.35	292.65	294.69	292.46	294.24	292.93	298.57	289.59	292.54	288.86	291.52	296.07	291.8	292.15	292.6	290.38	290.12	292.42	292.97	296.87	291.08	293.69	295.7	296.01	292.73	296.07	295.15	293.47	294.47	294.95	297.2	295.3	291.75	296.56	292.03	292.39	293.13
318.01	313.12	313.8	311.72	310.2	314.21	311.37	314.43	314.7	316.27	315.82	312.7	316.09	319	315.6	315.55	316.83	311.32	309.51	314.12	315.18	314.71	316.36	315.11	314.68	314.25	318.75	310.8	308.25	317.06	316.84	319.98	312.48	312.87	312.23	312.22	314.67	311.23	314.98	323.26	317.74	311.64	315.5	316.26	314.46	315.14	311.68	318.98	311.14	315.81
299.01	304.45	302.47	306.04	303.51	305.15	302.8	302.03	307.33	302.4	298.75	303.16	305.31	297.63	307.15	300.34	301.26	308.04	302.66	301.55	301.87	299.98	299.24	298.04	304.48	306.24	307.59	300.71	295.04	300.78	304.21	303.09	303.11	304.84	303.74	301.52	298.91	301.09	295.87	301.63	304.98	307.86	299.08	303.85	304.98	305.09	304.78	301.27	302.67	305.6
300.25	304.59	300.99	298.34	301.32	298.23	299.94	299.35	308.06	299.82	302.79	301.44	299.9	301.53	296.64	306	301.99	299.56	300.7	298.09	306.07	300.87	304.26	303.59	296.18	295.75	297.86	301.16	301.8	300.02	301.91	298.66	298.58	299.17	304.59	305.52	302.94	303.67	296.49	298.98	298.72	301.03	296.51	302.92	302.33	307.07	298.77	305.01	300.99	302.31
296.47	301.69	297.28	302.88	298.38	295.16	302.34	298.24	297.88	298.43	293.88	300.13	299.68	297.55	299.32	298.34	301.5	296.65	300.25	299.59	302.85	298.89	297.88	298.37	296.85	303.83	302.92	302.46	297.53	298.74	303.41	302.74	303.67	302.38	301.29	301.56	302.37	302.64	298.4	300.48	297.57	299.66	300.71	293.78	305.34	297.5	300.61	303.83	295.55	301.95
325.54	323.31	322.32	320.21	326.77	318.2	323.15	326.45	325.88	320.87	325.25	323.48	318.68	326.47	321.05	321.65	325.28	329.72	324.45	324.85	322.83	324.07	329.02	322.05	322.36	326.43	321.57	323.02	324.07	327.93	326.61	323.27	326.46	324.31	323.64	325.49	323.69	319	324.63	322.99	328.76	318.73	323.61	323.13	322.53	323.56	329.02	321.46	326.29	325.58
310.32	312.54	314.88	315.29	312.5	309.59	314.74	311.18	313	311.58	308.12	313.26	313.18	313.96	313.67	314.92	318.27	314.64	317.02	315.13	314.58	312.8	311.11	311.8	313.92	315.65	315.1	315.76	312.51	314	312.92	312.86	311.27	317.47	314.28	318.27	313.63	317.55	315.62	311	321.44	316.36	314.35	315.01	313.18	307.83	310.16	309.24	315.1	317.59
306.61	301.96	302.43	309.28	304.42	299.36	305.26	306.1	313.09	307.43	308.25	311.11	303.49	308.49	305.53	305.85	311.2	306.25	304.68	304.71	302.83	303.85	306.19	306.14	306.53	307.28	301.33	298.83	307.03	304.71	308.59	302.72	303.66	306.79	305.37	302.7	314.17	303.97	308.46	305.56	305.11	302.39	306.8	306.87	302.05	301.88	303.91	304.61	304.63	303.53
315.14	308.37	318.2	313.39	312.2	312.38	313.93	316.41	312.22	313.14	318.5	312.08	316.06	313.3	316.11	313.06	311.57	312.57	311.04	311.67	306.61	314.77	317.26	316.14	312.06	317.31	312.79	311.6	313.3	311.44	310.69	316.29	312.56	311.27	312.15	317.89	309.44	315.31	316.5	313.94	308.89	314	310.65	316.2	308.77	315.16	314.02	311.4	312.92	310.15
302.84	300.21	302.78	301.84	297.14	305.5	304.34	301.99	303.23	301.45	304.21	303.97	304.2	304.32	300.82	303.68	298.27	303.02	305.49	301.25	305.72	302.48	302.6	301.37	301.22	306.38	304.97	301.45	300.22	302.3	300.05	304.78	299.57	301.45	307.16	301.66	301.93	306.47	302.68	308.01	306.04	304.45	301.54	307.26	296.34	302.77	301.69	304.29	306	301.08
311.1	315.58	312.09	316.97	310.33	312.38	311.81	309.06	306.98	311.42	311.3	313.36	311.88	310.72	310.21	308.68	314.78	313.59	314.66	314.64	314.37	314.4	315.23	319.02	314.21	310.54	316.88	314.59	311.89	317.46	313.86	316.54	310.75	313.22	309.27	316.38	313	318.64	316.12	312.2	317.15	308.25	312.96	314.19	313.23	320.79	313.1	314.68	317.51	313.47
317.43	314.36	319.63	315.57	311.91	317.13	315.75	319.49	311.69	313.43	313.15	315.61	313.21	313.83	316.76	315.24	315.86	314.97	319.72	318.22	314.57	319.91	313.43	311.14	317.86	313.97	312.1	314.19	317.34	314.44	314.89	309.99	313.59	315.19	312.8	317.19	313.59	315.53	319.25	317.29	317.77	314.94	314.75	317.98	317.86	311.64	309.63	313.06	313.32	318.36
300.87	304.79	303.86	303.39	300.78	300.87	299.62	299.71	304.72	304.73	299.86	300.9	297.54	304.4	305.89	298.15	300.39	303.25	293.01	301.68	296.61	299.45	304.54	299.4	298.76	304.28	297.21	297.11	300.55	303.51	299.61	302.72	303.02	303.95	298.85	304.91	300.37	297.85	303.96	299.89	295.08	304.15	300.87	303.28	298.96	296.72	297.09	302.67	302	303.08
296.78	296.42	299.51	296.7	289.83	298.52	295.12	299.45	302.31	301.53	289.83	303.16	295.36	292.45	298.56	294.19	294.99	298.7	297.6	298.54	293.37	300.63	295.61	299.64	292.43	295.67	302.46	299.19	297.9	294.93	296.13	297.02	295.94	297.33	301.18	292.73	297.16	299.86	294.91	297.08	297.34	295.86	296.49	294.81	292.97	299.65	300.16	298.69	297.31	297.84
319.76	315.67	314.4	312.53	312.68	316.18	312.88	316.43	316.06	316.94	309.95	317.77	318.36	312.75	311.35	314.81	313.93	310.82	314.74	312.85	309.19	314.16	312.39	309.58	313.74	317.31	317.33	314.6	313.81	313.9	312.97	312.63	315.04	319.67	315.58	312.89	313.26	318.86	311.64	310.53	313.23	314.79	314.95	310.68	317.52	314.41	317.02	316.59	309.09	310.73
304.55	305.15	310.08	297.02	305.27	304.67	304.62	305.22	301.24	303.76	305.96	298.41	311.19	309.15	302.99	302.96	306.96	299.8	300.95	305.05	300.07	304.99	301.77	302.33	301.08	307.32	304.43	299.37	301.3	305.72	302.47	301.02	303.28	300.38	307.01	300.08	301.81	303.56	304.96	295.07	304.92	303.27	302.29	299.25	307.25	305.57	303.63	303.62	295.06	302.17
313.77	314.71	318.76	316.22	311.59	313.6	315.61	310.36	311.36	314.72	313.83	314.66	313.41	311.62	319.91	311.81	318.15	316.69	313.77	313.35	311.18	311.73	313.86	315.45	313.19	314.42	316.21	316.99	317.07	318.34	310.24	312.15	313.74	311.17	313.41	312.34	316.87	315.79	315.9	314.15	310.95	313.24	309.78	314.74	318.28	310.75	312.35	317.25	315.24	315.67
324	312.95	315.59	316.08	317.15	317.87	317.39	314.03	318.23	316.33	312.46	314.33	321.57	322.23	315.91	316.71	319.79	320.39	316.03	317.49	319.69	320.26	314.12	313.57	318.85	315.47	313.92	315.63	317.71	318.91	313.79	320.97	315.43	317.17	319.42	314.7	315.91	320.98	310.2	320.48	315.27	314.96	311.9	316.72	317.79	316.28	317.36	316.52	316.64	315.12
308.2	300.89	309.81	303.57	303.94	304.91	306	309	303.93	306.8	308.16	305.94	309.96	310.55	306.49	304.54	309.58	308.91	305.66	305.06	306.6	305.53	310.69	307.83	307.71	308.16	303.48	308.14	308.4	307.33	305.96	302.03	305.03	305.72	307.29	304.01	301.87	304.26	300.91	302.2	306.22	306.33	306.91	304.72	304.15	309.68	302.16	304.06	303.57	307.3
313.96	313.78	307.58	312.47	313.06	314.58	309.94	315.47	311.01	315.57	309.53	307.23	312.92	311.66	315.53	316.25	317.35	319.63	309.7	310.07	314.12	315.8	311.4	312.26	311.56	315.78	311.82	308.92	315.76	319.8	308.29	315.47	315.07	311.58	316.32	311.7	317.97	311.2	309.98	315.21	309.47	311.21	310.82	315.24	315.7	310.45	314.43	311.35	309.21	314.8
303.15	305.11	300.66	306.77	303.13	304.62	302.13	306.28	301.22	303.48	306.83	305.58	307.62	305.47	303.72	308.16	306.28	300.68	304.84	306.81	300.98	305.76	304.03	301.88	304.51	307.16	301.6	303.01	301.69	303.73	306.12	309.05	302.4	308.03	303.98	299.26	305.09	300.26	304.83	306.33	307.42	300.85	308.05	301.59	300.8	304.39	306.17	303.2	305.41	302.8
319.61	316.31	316.33	311.33	317.5	316.28	309.4	319.62	316.12	318.75	317.23	313.32	318.12	318.51	313.59	311.58	315.84	317.93	317.55	317.38	314.45	317.78	314.97	317.22	320.27	308.97	314.63	313.05	315.04	313.57	309.89	318.13	313.35	318.16	316.88	320.9	318.53	320.07	316	312.13	320.47	321.23	310.14	317.09	319.35	312.62	318.13	313.21	313.95	323.73
326.84	323.87	327.4	326.63	323.63	327.85	329.75	330.39	330.59	327.39	328.89	329.2	328.09	321.91	331.17	325.11	326.2	331.37	328.56	331.93	327.66	331.27	329.15	327.28	320.88	333.46	327	327.37	329.15	327.54	330.33	332.9	330.51	331.96	328.99	330.53	328.06	330.67	327.82	323.61	331.06	327.5	325.55	333.14	328.78	327.43	325.3	331.3	325.6	326.78
318.69	313.54	313.99	311.9	313.61	312.47	316.87	313.66	320.68	319.77	315.49	309.28	314.82	316.91	314.52	311.32	312.13	311.27	316.01	314.04	311.66	314.29	317.81	318.42	311.82	314.44	316.07	310.04	316.78	309.71	318.43	309.65	316.62	317.63	320.66	311.38	317.73	315.08	311.35	315.98	313.39	312.54	312.9	321.06	310.44	312.5	312.22	310.43	313.1	312.69
305.93	307.11	306.15	310.7	307.27	305.24	311.89	305.48	309.62	306.88	304.96	306.66	307.52	308.58	304.54	311.68	309.26	307.75	304.6	300.73	304.83	304.18	307.16	305.52	304.58	305.93	304.87	306.85	304.14	305.03	303.11	307.1	306.86	309.61	309.16	301.21	311.64	304.84	306.13	308.98	303.42	306.49	307	306.42	311.15	311	306.15	308.39	305.23	301.7
303.7	298.5	303.86	299.21	299.05	305.66	295.21	299.65	299.9	306.92	299.56	300.11	299.52	293.94	308.77	303.62	303.76	300.16	298.5	299.36	300.92	304.25	302.15	298.77	302.6	302.63	301.04	303.57	299.57	301.04	297.41	302.08	305.97	298.92	299.79	299.18	297.54	303.91	304.46	302.28	298.42	295.26	303.61	303.57	301.58	301.5	293.87	301.09	300.39	302.73
295.64	290.62	294.41	292.37	294.94	296.82	299.11	293.38	292.71	290.79	293.8	293.79	297.52	291.79	292.11	296.82	292.9	293.43	290.24	294.42	294.92	295.15	295.61	290.36	297.32	294.88	288.71	291.31	288.83	293.28	293.28	295.92	295	293.03	295.27	293.33	293.39	292.12	293.46	294.2	292.47	291.51	293.71	291.38	293.26	286.71	290.2	299.82	294.77	293.56
312.76	307.17	311.58	310.42	313.01	309.7	307	309.9	312.22	313.66	309.02	311.31	308.2	308.19	313.7	315.95	316.92	315.5	310.15	313.55	311.15	310.93	314.25	311.62	310.17	314.76	307.35	309.84	308.14	311.83	310.97	309.4	308.65	309.73	309.92	313.26	309.64	309.19	310.66	308.53	310.78	312.37	313.77	314.52	310.63	308.96	316.6	312.88	309.21	311.35
304.19	309.33	306.37	309.04	301.83	305.73	308.72	307.49	308.82	306.69	311.61	309.36	308.51	305.6	309.26	303.08	313.95	305.32	310.27	309.59	309.28	304.44	306.44	305.57	309.65	303.54	312.26	300.62	307.72	307.07	307.59	310.45	308.16	302.75	309.57	310.67	306.6	308.43	303.46	310.14	308.7	311.53	308.1	304.8	306.35	307.21	307.67	308.06	303.48	304.13
307.18	303.78	305.27	300.7	303.13	303.1	303.08	299.6	303.65	302.5	304.12	297.1	306.6	302.25	295.82	299.1	302.91	301.47	300.12	298.74	301.87	299.9	302.57	305.89	300.23	302.85	301.72	305.12	305.08	301.64	298.5	307.93	304.57	303.03	303.9	301.26	307.41	302.75	301.23	303.93	300.97	303.41	305.23	298.13	300.93	306.5	301.13	303.07	301.7	303.74
305.25	308.79	304.41	307.03	305.53	307.32	306.72	306.91	302.01	309.75	305.78	306.13	310.98	308.87	297.61	305.32	303.33	308.88	308.48	301.45	303.94	309.75	309.6	307.6	308.62	306.44	303.29	304.55	302.75	306.41	302.35	308.89	307.43	311.01	304.76	310.79	302.68	309.09	308.86	305.56	307.74	304.85	304.34	300.32	307.04	307.9	305.1	308.24	307.39	311.43
292.64	299.63	294.55	292.36	293.1	289.56	294.14	299.17	294.84	297.28	293.5	291.37	296.13	296.86	294.29	296.36	292.91	290.92	295.08	292.65	294.34	296.33	291.26	294.18	290.56	293.95	294.28	292.59	288.79	294.6	295.9	291.03	292.91	292.8	294.34	294.19	292.38	292.58	291.29	298.14	294.93	291.06	291.29	300.22	294.3	287.89	289.41	292.49	293.79	290.37
306.93	305.97	305.01	303.31	300.09	304.86	309.69	304.12	306.24	306.06	304.77	307.59	306.6	312.06	309.2	306.29	305.43	305.39	305.61	310.61	307.38	310.89	305.97	302.4	308.42	304.83	302.56	304.77	302.53	305.22	305.53	306.05	306.84	310.35	302.77	307.41	306.89	305.89	304.35	307.55	304.26	302.55	305.67	309.9	309.61	306.2	306.1	311.29	308.52	312.74
304.66	307.55	305.49	305.25	306.22	307.12	305	305.04	305.89	303.98	307.73	305.31	303.22	303.98	307.54	303.88	303.13	303.08	305.99	303.82	305.34	303.53	306.42	302.53	301.89	301.57	307.03	307.29	308.44	303.27	304.19	302.64	302.78	305.7	310.61	304.24	306.52	303.71	303.5	305.32	301.69	301.96	301.38	304.95	306.31	302.64	303.98	305.04	306.41	306.7
292.96	293.4	295.01	297.8	293.68	299.14	293.59	294.57	296.84	293.35	295.84	295.63	295.28	292.39	294.45	296.52	298.08	295.11	300.3	298.49	295.88	294.25	301.02	297.71	291.09	289.42	289.24	297.8	294.73	288.11	290.79	290.79	295.72	294.25	291.32	295.03	295.4	294.65	293.11	291.58	296.47	291.57	291.71	297.39	295.91	291.77	295.18	289.41	293.44	293.98
294.08	291.5	291.07	296.27	294.09	298.48	295.03	290.63	293.11	293.22	291.01	292.76	298.39	299.8	296.3	292.06	295.55	290.8	293.29	293.63	290.69	294.22	295.73	292.48	289.16	291.99	295.97	296.21	296.71	291.9	292.36	297.45	289.4	297.66	294.16	300.46	295.08	293.53	296.05	294.37	292.11	295.58	293.18	296.47	295.23	290.6	289.64	293.45	295.12	289.24
309.86	313.97	315.15	314.43	314.8	312.2	316.4	313.49	310.69	313.63	316.58	313.92	313.06	312.82	313.05	314.25	315.19	308.3	312.62	311.72	316.16	309.22	312.74	315.04	313.3	316.88	314.24	313.92	310.53	311.31	309.46	318.4	314.15	313.96	314.21	310.37	307.48	318.47	311.87	310.84	314.71	314.13	315.7	304.85	316.93	310.66	314.7	311.27	320.23	307.62
311.5	315.66	310.56	309.27	311.34	310.23	308.63	317.84	309.05	314.42	313.64	312.86	310.22	311.63	314.72	310.47	312.57	310.95	308.15	313.26	314.3	308.71	308	307.56	308.76	316.5	312.29	312.46	308.77	310.37	310.43	311.78	312.56	312.57	311.09	310.66	312.38	306.11	308.94	316.79	311.96	314.34	307.6	320.21	313.63	317.64	312.71	312.53	309.84	315.78
307.25	300.02	303.01	302.68	303.55	303.53	304.76	306.07	307.02	308.18	306.69	305.56	305.77	298.85	308.38	302.83	303.9	305.82	303.77	302.86	303.87	299.94	305.23	306.98	308.04	307.87	309.35	304.89	302.77	303.33	307.57	305.55	305.45	315.65	305	304.68	304.74	303.8	309.87	304.28	308.65	305.08	302.27	309.93	306.41	307.64	306.92	307.51	306.6	302.84
313.76	309.46	309.47	308.41	312.57	312.06	309.46	314.01	312.26	311.19	305.33	311.1	313.45	307.69	312.43	312.26	308.65	313.09	312.71	311.82	313.54	308.44	305.91	308.94	309.5	309.16	312.52	306.83	309.07	315.09	308.16	309.88	308.65	313.2	311.01	311.19	312.02	308.77	309.13	312.86	314.8	304.21	309.92	314.5	313.66	307.34	305.89	309.12	310.18	319.82
316.21	318.94	320.58	316.01	316.52	317.64	317.49	322.74	316.69	321.17	322.49	320.48	318.95	318.18	324.58	316.17	316.17	321.27	321.16	324.81	315.11	319.2	318.42	318.02	317.26	315.65	318.33	317.77	322.46	317.68	315.93	318.44	317.57	319.1	320.86	316.82	317.25	313.22	320.81	318.69	320.14	319.22	318.91	318.68	316.63	319.03	318.41	319.85	321.38	320.69
313.96	315.25	309.77	306.6	310.64	316.2	314.66	311.22	311.78	311.56	309.53	315.06	312.38	306.9	310.8	314.21	312.61	309.55	310.35	311.96	313.55	309.39	309.19	314.53	313.72	312.9	306.52	312.45	312.69	306.78	314.54	315.01	308.9	315.29	308.22	313.3	307.63	314.29	316.48	313.45	316.86	311.86	312.06	311.31	310.79	311.72	312.62	311.1	308.18	313.2
314.63	312.41	314.91	313.31	313.61	315.09	312.39	311.5	316.85	307.3	315.83	314.57	315.13	311.23	309.32	309.52	308.77	305.65	311.75	309.17	313.33	307.1	310.97	306.46	311.61	310.44	312.65	311.18	308.15	311.23	317.14	308.86	314.19	313.76	313.06	311.91	318.68	314.68	314.27	312.51	311.01	314.4	312.43	312.78	311.69	310.56	311.35	312.01	305.62	312.83
310	312.98	316.37	315.47	315.96	311.61	314.57	313.87	318.11	316.89	319.05	317.24	317.03	312.37	317.68	317.62	316.14	318.13	312.25	316.19	313.34	316.31	313.25	314.82	320.28	311.93	315.29	315.07	314.89	316.5	314.58	317.41	313.4	318.01	317.82	316.42	313.38	314.1	317.36	310.79	319.25	316.35	318.71	319.15	313.84	317.83	314.45	318.78	318.26	311.84
304.86	307.96	304.15	306.65	309.06	305.31	301.15	310.74	308.13	304.44	302.88	303.98	304.9	304.4	299.05	305.75	304.39	307.06	307.08	302.09	308.08	304.03	304.89	301.65	301.22	302.7	307.03	300.98	303.8	302.75	308.43	305.04	301.83	303.06	299.85	307.41	303.31	306.21	300.9	308.6	308.5	301.86	300.65	302.8	308.59	305.36	309.84	303.27	307.28	301.7
322.13	320.91	323.75	322.21	330.28	321.28	326.84	324.29	328.15	323.4	328.65	325.54	325.4	324.08	321.88	328.93	324.33	328.71	322.5	322.21	322.42	323.71	326.65	318.2	323.38	327.04	327.51	321.5	321.39	322	324.68	326.61	322.79	328.31	326.6	328.1	326.16	322.81	328.54	324.54	325.79	328.4	324.43	324.53	323.26	322.09	324.72	317.62	324.09	322.31
316.29	313.6	315.74	315.08	318.16	316.86	316.06	314.92	316.03	310.14	316.89	311.67	309.18	314.08	311.34	314.64	308.69	318.47	310.94	313.23	315.38	314.87	317.02	316.19	316.84	310.01	315.72	314.4	319.44	315.89	316.58	315.61	317.74	312.05	317.65	314.65	318.29	310.07	314.44	321.68	317.7	313.64	318.05	312.13	313.8	313.65	316.56	314.81	316.34	313.98
303.08	303.41	305.11	302.07	299.62	304.52	302.61	304.82	297.77	302.46	302.29	305.37	303.72	304.03	306.86	305.43	309.14	307.83	303.73	299.73	302.82	298.47	299.03	303.82	303.73	304.86	306.21	301.9	300.49	306.67	302.14	301.93	300.13	305.2	302.46	307.64	304.41	304.41	301.15	303.76	303.77	301.23	309.59	299.94	299.91	307.24	303.1	302.31	309.46	301.82
305.79	306.02	306.3	309.75	310.54	305.77	306.65	306.05	307.36	303.3	305.38	303.63	302.78	312.59	309.98	304.2	304.25	300.68	304.32	301.23	301.97	303.68	308.44	305.89	307.93	306.86	306.16	304.06	301.95	309.98	301.72	304.71	302.6	304.28	300.54	303.52	304.53	306.25	301.09	301	306.1	308.08	308.9	305.25	302.33	305.83	306.54	305.83	306.95	304.66
304.31	297.57	305.46	302.45	300.53	299.81	304.97	303.97	304.04	298.58	306.7	305.13	299.46	305.31	303.26	305.13	304.27	301.2	310.6	302.83	299.21	304.26	303.36	306.03	305.56	301.79	300.97	302.95	304.57	304.95	299.23	306.04	303.36	300.74	294	300.81	300.59	301.4	299.91	303.38	302.32	302.3	302.45	303.18	303.54	299.49	301.85	299.37	300.57	303.52
303.68	302.39	308.92	308.18	309.04	304.82	307.42	303.09	305.79	302.95	301.66	302.93	306.84	306.74	303.44	308.51	306.23	304.92	295.99	307.24	304.4	303.06	300.33	302.34	306.14	305.99	303.2	305.15	304.8	304.24	301.66	298.76	304.72	301.76	302.39	303.05	305.27	305.77	306.09	306.7	306.43	301.93	299.16	302.22	297.82	296.93	302.64	304.46	304.36	306.56
322.57	317.37	314.36	318.38	310.74	319.4	319.97	317.08	318.89	319.41	321.47	315.43	317.73	314.02	318.5	318.12	315.98	317.34	326.83	317.36	320.37	321.22	319.79	315.73	315.9	318.97	321.21	317.8	316.71	316.51	316.96	312.44	318.56	320.76	317.53	312.68	323.01	320.42	318.23	316.53	316.09	317.39	318.62	316.96	318.32	317.92	316.36	319.51	319.55	318.69
318.59	322.64	326.31	326.83	327.33	326.85	323.78	324.84	324.97	321.18	326.75	324.39	329.72	326.18	328.42	326.11	324.86	325.11	321.9	323.4	323.97	328.52	326.16	323.42	331.38	325.58	323.95	326.46	325.97	327.67	320.24	327.3	321.26	322.5	326.83	331.68	322.39	327.11	325.71	326.38	327.64	328.13	325	331.47	323.93	324.11	327.03	321.27	323.13	323.66
303.47	304.85	301.68	311.19	302.77	308.23	302.79	304.37	307.3	301.91	303.79	303.06	304.69	305.3	304.52	305.04	308.93	304.89	303.79	304.95	307.52	303.42	303.6	304.19	308.73	308.78	304.57	304.59	305.36	308.88	306.62	304.66	302.07	310.8	304.86	306.86	301.85	303.92	305.48	304.79	305.94	303.71	305.92	304.31	300.65	302.01	307.91	303.79	307.54	308.57
303.15	309.96	304.58	306.82	301.29	306.43	307.49	306.29	303.27	305.9	302.15	305.14	298.89	303.27	306.4	305.89	299.89	303.45	300.25	306.1	305.4	303.35	306.09	304.6	303.75	300.93	299.7	302.07	302.78	309.43	305.37	302.82	302.32	303.18	301.39	304.24	305.84	302.79	303.02	301.91	309.05	303.67	302.32	306.5	305.74	303.31	302.02	308.12	302.04	301.97
319.49	318.37	319.94	318.61	317.87	314.66	310.67	316.91	311.36	314.95	315.67	317.16	311.22	314.67	312.94	312.16	317.11	315.55	313.25	309.7	312.8	319.28	317.43	313.35	319.57	309.42	313.28	310.98	314.58	312.49	313.79	310.93	320.45	315.43	316.05	313.43	318.13	315.11	320.92	318.55	315.37	320.83	314.82	316.35	313.3	314.08	309.53	314.5	316.76	314.17
312.41	317.16	318.17	317.52	317.29	317.16	315.9	323.2	319.47	315.02	319.65	319.13	315.57	317.06	320.33	316.85	312.15	314.91	320.36	322.1	317.77	317.7	311.77	313.53	317.45	316.52	314.43	322.3	321.94	319.82	320.52	315.72	318.42	321.4	316.9	318.87	316.39	320.64	311.23	316.1	315.27	322.52	321.17	319.98	322.22	323.08	323.69	318.38	317.15	321
311.54	315.97	317.82	320.14	311.73	316.57	318.66	313.2	312.64	311.69	310.53	317.06	311.77	316.47	314.43	306.68	315.88	312.18	315.89	313.64	320.34	314.9	316.19	316.67	312.22	321.03	310.86	313.16	310.45	315.67	317.01	318.3	319.91	314.51	312.61	318.22	317.91	319.37	317.47	318.09	309.39	316.37	316.25	312.57	317.25	317.62	316.44	315.22	315.35	317.99
315.76	315.26	310.65	315.29	318.02	310.28	314.15	313.75	312.58	309.1	317.07	308.25	313.51	307.1	316.64	316.62	317.21	315.08	315.18	310.13	313.4	316.11	312.2	313.93	310.19	312.13	312.59	312.01	312.2	315.92	314.04	313.63	313.25	309.56	313.45	314.84	314	309.15	311.83	315.33	308.83	310.66	313.55	312.83	314.23	309.16	311.56	310.58	314.46	313.91
303.94	307.38	303.7	310.43	305.51	300.56	304.87	309.35	301.17	310.67	304.02	302.75	301.39	304.62	304.16	304.13	306.18	305.47	301.91	306.36	307.81	302.49	300.98	300.2	302.69	304.51	301.88	300.54	309.06	301.81	301.33	305.16	309.61	300.57	305.53	303.38	306.67	304.44	299.84	305.93	303.19	303.81	306.79	307.55	300.68	302.81	303.82	302.07	301.35	306.23
305.11	307.56	306.89	308.79	305.83	308.72	309.96	306.52	301.32	303.38	306.38	305.22	308.79	304.35	307.25	304.76	306.71	305.31	300.95	305.34	299.39	307.12	303.39	313.45	305.94	304.64	300.36	306.15	310.56	306.88	297.51	306.49	301.88	303.03	301.13	304.93	299.86	309.18	307.61	306.1	303.01	304.9	302.35	304.49	302.85	305.65	303.54	304.87	301.8	297.99
305.52	305.31	304.3	308.04	306.43	304.05	307.45	310.52	303.82	305.29	306.69	309.11	308.89	313.19	307.27	302.58	304.76	304.21	307.42	307.75	303.6	306.45	308.75	306.62	305.7	303.33	307.78	307.52	312.41	302.68	306.63	305.14	305.26	304.73	303.16	307.51	306.9	305.87	307.46	305.56	307.64	305.1	302.17	310.73	305.81	303.8	302.67	304	307.42	310.48
304.9	307.03	311.22	305.39	304.94	307.92	306.33	305.13	302.42	302.03	306.2	306.81	304.65	302.55	309.06	306.19	311.12	308.5	299.82	304.72	302.02	302.67	303.73	305.83	304.62	302.5	307.35	304.92	305.28	302.53	306.71	307.92	308.11	304.17	304.41	302.82	306.68	305.73	311.71	308.98	305.97	309.78	307.32	307.86	300.71	306.05	308.08	303.96	303.83	307.1
305.37	303.42	305.65	305.63	309.8	303.12	306.32	304.55	304.7	304.67	302.76	301.98	304.92	304.15	308.1	305.17	304.3	305.35	304.09	301.63	303.44	298.84	303.81	304.14	302.07	306.29	306.63	308.58	307.47	301.04	307.07	307.62	309.11	307.01	303.54	307.33	307.64	306.95	304.52	301.76	304.98	300.13	306.55	302.19	309.65	296.97	310.05	305.27	308.2	305.48
300.75	290.87	297.27	296.52	296.47	297.74	296.89	296.65	299.06	295.79	289.58	295.93	294.78	293.1	298.37	297.14	295.84	294.89	299.03	293.68	301.05	294.17	297.74	297.2	293.78	290.09	293.82	297.43	294.33	294.94	296.23	294.38	297.2	293.22	295.57	294.01	295.72	290.96	289.04	297.22	294.14	293.52	294.83	293.94	295.21	288.76	293.64	298.09	295.88	289.28
308.1	306.17	301.9	305.62	302.1	306	306.33	308.87	310.53	313.3	304.07	309.84	311.88	309.15	306.44	313.86	310.8	304.47	306.84	313.05	305.58	305.83	306.12	313.27	308.55	310.18	307.64	304.38	305.47	306.81	307.05	309.32	309.88	310.74	305.99	308.88	309.73	313.52	309.8	306.71	308.35	307.47	307.16	305.97	305.79	308.81	303.48	305.48	311.91	308.06
305.03	306.23	297.18	301.14	306.11	304.53	300.89	301.12	300.91	306.04	302.06	301.47	305.45	305.12	304.43	296.95	300.96	307.83	299.43	299.82	304.35	301.37	304.69	300.03	304.66	304.01	303.91	300.13	296.59	306.07	300.47	304.58	307.92	306.8	306.11	300.55	303.63	301.41	304.99	301.07	302.19	303.59	303.84	302.96	302.8	303.55	306.56	304.41	305.59	298.91
309.3	309.4	308.43	304.23	305.42	306.97	304.22	309.43	309.3	310.29	312.11	308.61	310.32	309.84	307.22	313.31	303.64	309.07	307.31	308.3	312.97	310.2	304.09	306.91	308.63	308.45	303.58	311.28	311.63	307.72	306.55	307.37	310.72	307.7	305.57	312.24	307.49	310.31	309.9	307.46	307.23	307.24	303.19	304.95	306.43	310.5	304.46	305.92	310.38	307.52
304.94	296.4	304.09	303.73	302.92	298.25	306.12	300.18	301.02	300.28	303.8	306.72	303.55	296.95	304.23	302.61	304.22	302.53	297.6	304.06	303.25	300.99	308.93	302.74	300.36	306.49	296.46	306.94	310.76	305.52	303.8	302.99	299.64	303.17	301.21	305.95	305.93	302.94	304.67	303.35	302.79	310.44	298.12	302	299.84	299.12	308.02	307.57	303.26	301.26
312.96	300.74	303.89	305.4	304.26	306.31	301.94	304.78	304.04	306.23	306.48	311.08	304	304.24	306.31	307.76	304.22	310.34	304.3	304.82	309.77	305.53	305.52	303.87	303.97	309.43	302.47	307.71	304.72	310.15	312.39	302.73	305.92	297.71	304.81	306.35	301.1	303.49	302.61	306.42	306.53	307.28	299.93	302.89	299.93	304.46	307.27	311.48	310.16	304.06
303.86	302.96	302.06	300.56	303.08	299.23	301.19	302.06	301.45	301.44	304.69	312.75	303.48	300.54	300.49	304.64	302.33	298.32	305.43	308.05	299.65	298.83	295.16	303.52	299.97	304.16	306.64	295.65	302.73	299.56	303.76	302	297.69	305.09	302.82	305.54	304.54	300.92	298.76	304.83	302.82	303.39	305.2	299.26	300.81	303.34	303.61	299.02	300.58	302.55
312.73	316.02	322.59	309.68	313.24	315.33	321.84	308.32	310.5	316.27	312.13	315.13	307.97	313.24	316.66	311.51	311.44	319.12	316.35	316.31	317.63	312.16	313.86	310.67	311.16	317.46	314.91	312.09	315.68	318.12	320.42	315.14	317.26	315.49	317.72	315.34	323.39	313.47	316.09	314.06	313.15	314.14	315.12	314.6	311.72	319.79	320.26	311.85	315.28	317.18
316.02	311.02	317.48	313.15	316.5	314.73	315.17	312.75	318.61	315.31	308.95	315.1	312.47	307.72	317.58	312.58	313.2	316.26	316.54	315.26	313.54	319.75	314.73	312.98	311.39	308.66	315.77	317.01	313.73	316.51	312.77	313.64	310.66	315.34	307.99	313.99	310.15	314.69	316.31	315.15	315.86	313.03	313.02	308.4	315.11	315.8	311.84	317.32	314.36	311.39
294.84	300.07	301.03	300.52	301.24	306.36	300.29	299.03	301.79	307.87	304.1	298.17	297.99	302.75	305.92	302.49	302.47	301.14	298.51	305.22	300	301.44	300.98	302.15	302.65	301.98	297.91	303.59	298.07	300.29	302.55	305.08	307.35	300.59	295.68	300.35	300.76	303.76	304.3	295.58	304.67	301.7	298.52	303.23	303.92	301.04	303.22	301.15	303.16	296.83
315.22	319.58	318.24	317.63	315.44	317.4	320.15	318.04	317.82	325	323.98	322.46	317.44	322.89	322.77	318.13	316.15	316.07	319.57	323.87	319.51	318.07	320.06	315.36	320.22	317.21	320.17	317.63	319.69	320.2	321.43	322.64	320.77	313.83	321.71	316.73	313.02	318.35	315.78	317.12	316.97	318.74	317.45	322.01	321.49	319.69	319.05	319.24	319.89	323.19
321.67	326.59	320.95	329.74	329.12	322.52	319.42	321.68	320.25	327.14	325.98	325.82	327.67	325.3	322.27	325.45	322.16	329.22	327.74	326.39	324.19	326.26	324.88	325.1	323.72	325.94	326.85	331.29	324.15	328.24	323.1	330.92	328.18	322.6	325.01	323.24	326.29	323.77	320.53	325.57	326.33	324.97	325.73	320.67	323.51	329.01	324.68	322.55	323.72	324.79
322.89	315.9	317.96	316.84	315.63	316.6	319.32	311.74	317.54	323.73	320.57	318.46	317.23	310.28	313.46	315.15	314.72	318.5	314.06	314.21	315.84	309.95	314.78	314.64	312.05	311.74	310.48	315.03	308.96	315	327.1	315.83	317.96	308.86	313.5	315.65	310.9	311.35	316.23	316.06	316.92	316.96	315.62	310.28	316.61	322.2	317.1	312.28	314.11	322.07
306.73	307.32	308.09	306.77	311.51	310.86	307.46	304.68	312.01	311.07	308.08	315.18	312.63	304.36	310.03	307.39	315.16	306.91	306.54	312.89	312.34	309.08	310.29	306.04	311.54	311.12	309.46	311.91	305.16	300.39	308.11	305.06	311.8	308	307.55	304.8	309.96	311.28	311.81	309.97	308.13	307.97	310.17	302.58	313.76	314.76	311.83	311.92	311.49	313.93
315.53	313.36	313.95	313.95	313.98	313.1	313.19	313.53	312.09	314.78	313.64	312.85	315.08	318.43	315.26	313.59	311.61	306.43	314.73	311.44	311.95	312.75	312.69	317.2	313.76	315.66	310.96	311.95	314.23	319.41	317.81	313.54	314.87	309.19	317.87	314.7	308.63	315.31	312.49	317.74	313.22	316.61	314.4	314.62	311.87	315.93	312.08	312.18	314.97	318.84
298.54	292.97	295.62	297.94	298.01	298.72	300.04	296.89	298.52	297.62	299.37	298.38	298.2	296.09	299.23	295.34	303.8	298.92	296.89	299.57	302.32	298.61	296.15	295.64	295.51	287.75	296.83	294.97	295.64	297.24	295.61	295.5	294.62	299.73	301.28	296.44	293.53	298.03	297.25	294.77	296.33	294.5	295.93	296.87	297.95	301.78	299.86	299.5	291.08	298.19
300.37	303.7	303.91	305.48	302.18	296.35	304.61	302.93	304.71	298.19	305.25	300.86	303.17	303.29	304.01	304.39	303.47	302.49	299.98	307.13	304.04	302.53	300.63	303.94	305.8	300.72	302.9	307.65	306.28	304.03	303.03	305.29	302.89	301.04	300.91	307.36	301.28	301.79	299.41	302.36	303.45	304.18	301.22	299.29	301.47	302.28	306.09	303.01	302.75	303.5
307.3	308.92	310.89	308.38	315.07	309.55	306.53	315.08	314.39	316.32	310.47	311.06	310.45	310.49	314.93	308.07	315.05	310.37	311.98	314	316.23	310.02	309.76	316.77	308.95	306.58	315.08	315.24	309.02	310.49	311.39	315.59	313.98	312.18	313.28	314.49	317.27	317.22	315.03	309.34	314.52	316.8	318.75	308.9	315.94	313.67	314.23	310.7	315.13	311.29
325.27	326.06	324.53	332.71	322.44	323.06	323.04	323.54	324.08	323.47	326.33	323.29	323.83	321.49	323.3	324.64	319.3	326.07	319.22	325.01	325.41	330.02	325.88	320.58	321.81	324.25	323.61	327.39	325.96	329.07	323.18	326.24	325.98	325.42	322.47	324.69	325.89	328.06	332.34	326.36	319.17	326.98	324.07	324.14	324.41	318.03	324.68	327.76	327.04	326.8
316.1	318.84	317.98	313.69	313.72	317.51	314.72	312.45	316.77	313.86	319.51	317.87	318.86	314.93	318.84	315.99	315.95	314.08	318.34	316.91	316.36	312.3	319.39	318.25	322.16	320.1	318.86	317.17	312.49	319.13	316.87	312.88	314.36	320.11	319.18	318.03	315.08	322.15	312.1	314.87	315.33	319.21	320.73	314.63	317.92	318.19	321.66	316.69	312.93	314.61
301.56	304.37	302.58	300.56	301.66	305.95	304	304.19	303.3	305.12	296.09	304.61	304.94	303.01	300.05	302.37	302.72	304.83	303.16	305.02	305.19	299.51	304.08	305.06	304.88	300.92	306.93	300.84	305.22	301.84	306.29	303.37	301.25	303.07	307.38	306.47	300.87	306.24	299.69	301.8	301.76	305.58	301.63	301.83	303.33	304.93	310.65	306.99	307.16	304.14
318.34	319.97	316.77	314.7	313.25	315.49	317.99	316.73	319.5	321.9	316.87	322.92	318.07	315.32	317.13	320.83	319.7	312.57	315.17	317.45	319.17	312.09	314.43	322.61	314.73	321.12	317.61	319.02	317.11	321.05	319.08	322.2	316.93	316.23	313.44	319.12	323.79	317.3	315.32	314.57	315.13	315.38	317.5	320.21	319.59	317.05	319.47	321.66	316.36	317.49
316.51	313.42	314.68	314.12	315.35	322.04	312.8	313.83	314.71	315.25	317.1	318.9	312.19	311.66	316.83	315.89	316.92	318.3	313.06	308.02	312.82	314.1	311.19	314.62	316.52	309.35	315.58	317.49	316.92	317.61	318.92	316.12	309.53	316.3	313.22	315.45	319.65	315.33	319.12	313.01	315.48	316.98	312.21	316.29	312.44	320.19	318.79	315.12	314.93	312.67
306.99	315.8	315.65	305.94	306.19	311.38	310.87	312.99	310.37	312.13	311.05	308.62	310.86	306.46	309.76	315.49	308.05	313.05	311.97	312.79	311.03	312.08	310.39	310.31	308.12	313.15	313.9	309.73	310.42	312.82	309.5	310.43	312.5	307.01	310.19	308.71	310.66	314.74	315.92	312.8	310.68	306.77	313.76	312.14	308.67	308.85	310.65	310.16	310.27	306.92
309.85	307.72	312.55	313.35	309.9	309.17	313.16	311.29	310.95	305.08	312.14	309.56	311.39	305.03	304.55	304.03	308.01	309.86	311.93	305.9	304.4	310.91	303.15	307.51	309.74	307.58	308.16	311.94	311.22	305.63	309.14	311.02	306.13	312.58	305	308.16	308.71	305.07	311.78	309.38	313.81	310.33	304.33	314.81	311.57	311.17	311.29	312.88	311.55	311.27
317.61	315.75	316	321.4	317.59	314.04	316.33	315.2	319.19	320.87	318.51	316.88	310.99	309.97	317.27	315.44	318.78	314.56	315.21	316.8	318.27	317.64	314.11	314.63	324.95	316.1	315.74	314.31	315.62	316.69	317.26	315.29	317.94	317.64	318.35	319.44	316.65	326.33	313.02	317.04	314	322.94	314.99	315.57	315.19	317.37	318.47	314.37	317.06	316.04
311.42	313.44	307.22	306.3	313.76	320.07	313.08	309.53	314.55	313.56	312.78	312.5	312.19	312.08	310.54	309.46	311.43	313.04	313.57	315.32	308.9	310.56	311.3	315.79	311.5	316.93	312.72	313.21	314.16	308.64	314.07	314.89	313.86	309.57	310.6	312.86	312.54	315.86	314.18	313.4	314.96	315.86	308.4	314.76	308.04	312.75	312.42	314.26	314.9	312.53
314.23	316.81	310.46	315.57	308.54	311.19	310.72	311.5	313.65	315.37	311.41	312.53	308.87	316.32	310.01	312.49	314.35	312.94	309.72	317.35	317.31	317.07	309.95	313.32	313.24	312.27	321.97	313.52	313.3	313.18	314.51	311.75	313.54	311.82	313.9	318.69	312.7	313.25	313.28	308.87	310.39	310.93	318.92	316.88	311.19	310.63	316.9	316	310.53	313.87
297.54	303.63	297.96	299.25	299.46	295.15	299.01	304.4	297.71	293.72	295.27	296.26	297.08	300.94	297.14	298.23	294.6	296.36	299.4	298.82	300.71	293.76	297.47	304.68	298.03	300.59	299.96	301.67	302.17	304.6	297.91	302.89	297.92	298.95	299.49	301.83	295.78	296.07	298.38	305.18	302.48	300.4	302.39	299.73	298	303.58	297.05	299.91	302.23	297.27
321.88	319.08	319.23	318.43	316.14	321.52	324.44	315.35	316.96	315.68	316.4	324.72	314.94	317.43	315.26	317.11	315.83	315.44	313.24	318.81	321.73	317.25	317.34	312.35	319.64	318.78	316.55	318.89	320.2	312.86	317.82	318.57	318.11	317.8	324.01	319.53	322.96	316.85	319.73	317.18	316.36	319.5	311.55	319.14	318.34	316.33	323.73	321.04	321.64	315.12
303.08	304.37	306.95	302.54	302.47	305.09	301.4	300.58	306.92	304.58	308.91	305.67	300.45	302.65	303.52	299.99	305.18	303.82	305.06	306.14	305.71	305.02	308.78	305.08	304.04	304.75	309.65	308.03	308.54	305.48	309.26	308.39	307.51	304.75	303.86	309.57	302.99	301.65	304.89	306.76	305.29	302.85	300.11	305.56	305.31	302.92	300.59	306.8	303.97	298.86
321.33	317.37	320.4	315.21	318.18	314.59	319.43	318.61	321.33	320.73	319.12	318.21	319.78	315.13	319.34	323.43	319.74	317.1	319.96	319.48	318.3	316.95	316.94	320.07	321.39	320.62	316.29	318.45	313.15	318.47	316.12	317.28	320.35	319.3	314.89	315.97	317.89	319.57	313.93	313.72	318.3	318.36	320.81	316.79	322.06	320.91	317.81	320.41	321.01	320.42
296.85	296.62	296.49	289.64	291.82	298.12	300.16	302.93	290.44	300.93	293.88	298.66	293.18	295	294.69	294.59	295.8	299.76	299.61	294.28	296.64	298.7	295.51	294.76	295.05	290.97	294.96	294.89	301.16	296.77	296.5	297.53	291.86	295.96	297.03	292.46	297.47	292.66	298.02	291.32	295.69	295.74	296.45	294.23	299.23	294.92	293.61	292.68	295.15	295.95
309.34	306.76	309.42	309.25	309.35	312.17	310.97	309.27	311	313.09	314.94	308.97	308.85	311.02	317.06	312.17	309.45	308.24	309.56	309.97	310.95	312.62	307.57	312.09	309.47	305.48	311.93	309.99	315.8	310.7	308.9	313.31	313.02	303.27	311.69	306.06	310.16	316	307.45	308.18	309.39	312.21	315.73	307.95	310.42	308.77	308.02	309.12	308.7	311.84
318.01	314.68	318.56	315.35	316.26	321.94	318.49	317.87	316.83	313.08	319.22	316.66	315.65	316.32	314.63	308.5	312.14	312.02	314.93	318.93	318.35	319.06	319.11	317.16	316.69	318.94	320.42	317.28	315.5	316.33	319.47	319.04	317.43	311.17	317.5	315.82	318.51	318.33	319.72	318.16	314.23	309.45	316.04	320.11	319.06	315.35	310.84	320.1	312.04	317.4
305.65	299.44	300.88	301.96	302.98	307.1	306.96	299.28	303.06	305.25	304.48	306.3	302.82	305.27	305.46	306.4	304.84	310.87	305.77	304.07	302.02	302.64	305.66	307.85	303.02	304.43	311.45	302.53	308.03	305.98	306.21	307.78	309.34	306.61	306.3	305.39	304.57	305.67	303.73	307.87	301.47	299.43	303.6	303.73	310.23	308.93	309.57	304.99	303.05	307.7
299.57	305.27	303.83	300.38	303.5	301.69	302.62	302.41	305.91	300.87	306.78	301.62	303.52	300.03	299.1	303.6	305.05	300.31	303.97	300.72	304.36	302.55	298.02	304.78	304.61	300.34	302.83	305.05	306.06	300.23	304.45	300.74	301.05	307.05	305.8	303.86	302.34	301.55	302.84	302.46	305	300.44	299.96	304.79	300.19	299.94	307.81	298.49	302.5	302.48
322.82	319.71	315.76	312.04	319.76	320.02	316.69	314.63	318.02	318.36	315.67	319.17	317.19	317.18	320.4	318.95	316	315.59	315.84	312.97	317.61	314.07	321.4	316.41	311.94	323.11	316.5	314.77	312.48	312.2	320.09	319.16	315.73	315.55	319.37	317.8	315.97	315.98	323.32	319.63	313.53	313.36	318.31	317.2	321.79	318.42	314.06	313.93	313.7	317.74
328.11	327.6	327.82	329.81	330.32	327.93	328.87	328.93	329.71	327.66	326.73	327.27	324.62	326.63	330.82	326.75	331.45	329.54	329.81	329.38	326.82	326.72	324.05	331.06	328.93	329.94	325.71	322.58	328.02	329.61	334.6	331.26	329.26	324.68	329.03	325.52	329.48	331.8	329.29	324.17	327.78	329.25	326.79	326.81	328.08	323.59	328.03	330.84	329.76	327.58
299.43	306.73	305.92	307.17	300.03	305.45	303.9	307.65	305.88	302.41	304.82	305.16	300.48	304.05	304.74	301.07	297.49	304.13	298.01	300.61	305.67	303.26	304.89	301.12	300.12	305.15	306.24	301.42	307.61	299.14	307.2	310.5	305.31	304.17	303.41	300.74	302.97	298.77	305.95	304.85	304.71	304.35	303.85	301.11	302.24	306.99	301	306.52	306.47	301.36
301.75	305.26	303.75	302.65	296.98	303.62	307.83	304.83	304.06	305.48	299.05	304.87	304.41	304.39	302.85	305.87	304.26	303.34	308.73	304.96	300.93	307.11	307.71	301.97	306.17	302.67	307.95	302.95	303.63	301.97	305.19	302.31	302.62	303.26	306.88	304.22	302.58	300.29	307.58	307.77	302.91	306.32	298.4	302.3	306.25	302.66	301.47	303.55	305.62	303.61
301.67	307.76	305.52	306.45	305.87	308.1	309	312.21	303.56	304.39	308.52	306.78	309.22	306.45	311.87	305.31	306.57	304.19	307.92	310.9	307.71	313.75	305.24	306.7	308.31	301.89	306.12	308.09	303.08	307.56	311.79	304.78	306.2	305.12	310.38	308.18	306.53	305.8	308.82	309.25	306.69	307.84	305.3	310.28	309.97	305.25	304.96	303.28	304.31	304.67
298.46	302.99	305.35	306.31	308.33	304.01	303.9	308.68	304.11	306.62	305.84	301.2	303.72	302.71	302.67	301.7	307.23	300.32	302.07	304.35	303.29	300.11	301.79	306.73	300.71	302.58	303.75	303.4	304.17	299.74	302.6	306.19	306.07	305.44	304.03	307.15	297.19	303.83	300.64	299.34	301.12	306.23	308.01	301.94	302.82	304.42	301.47	301.26	305.28	299.2
305.54	304.4	304.68	306.8	307.09	308.11	309.23	301.84	302.57	301.63	302.99	305.14	305.66	303.88	301.74	302	301.65	304.59	303.81	300.28	301.08	305.55	302.22	306.42	305.5	303.12	300.51	302.32	307.48	305.15	303.95	309.57	307.69	302.21	308.07	300.66	302.97	305.09	305.76	306.01	306.98	300.12	303.98	302.78	310.3	303.58	305.85	306.85	302.45	305.51
312.48	313.31	314.89	308.94	311.96	317.09	312.87	315.83	310.56	313.42	310.96	309.67	314.53	314.52	313.21	306.16	311.18	315.38	309.47	311.81	313.13	314.97	309.14	312.83	311.1	310.36	312.45	306.92	308.8	313.19	307.32	309.96	312.06	309.7	308.99	307.59	312.95	307.89	312.67	313.96	312.51	312.79	305.25	313.23	312.33	311.46	308.86	314.38	308.27	311.83
306.77	306.36	311.84	301.36	308.22	308.29	305.21	309.41	308.65	305.78	306.6	310.68	308.8	306.11	307.82	302.67	305.6	302.81	302.42	303.75	301.81	308.44	300.1	306.3	309.22	303.5	302.11	305.91	307.05	314.45	307.87	304.63	305.7	306.35	310.17	305.36	303.88	307.02	312.63	300.49	305.81	301.75	305.63	300.85	304.85	305.72	305.31	310.02	309.29	304.01
328.27	323.34	322.35	314.95	319.81	322.78	318.52	323.95	318.42	316.23	319.93	316.35	321.48	316.03	323.62	318.64	322.69	317.88	319.71	326.32	314.79	324.02	322.73	322.75	319.85	319.06	319.46	321.45	320.09	320.22	319.91	323.88	312.89	318.69	320.24	318.65	314.66	314.14	313.85	317.66	321.17	319.64	318.69	317.64	321.32	318.38	319.36	320.53	320.29	325.3
316.37	312.06	314.48	317.29	310.91	307.97	309.2	310.23	311.82	315.7	306.42	313.51	312.76	313.09	312.93	305.29	313.76	312.92	309.82	312.14	314.82	314.19	312.31	317.94	316.15	315.08	316.53	319.38	312.78	315.44	315.61	312.68	311.48	317.91	314.67	311.16	317.73	312.72	311.6	312.23	314.42	315.06	308.22	316.37	315.9	310.73	307.14	316.23	311.8	313.44
294.27	291.14	298.28	296.15	290.33	291.54	299.26	289.61	292.88	293.84	298.12	293.34	294.92	291.75	290.2	299.33	295.29	290.58	293.08	293.7	292.57	294.98	295.89	298.24	292.08	297.88	291.13	290.64	298.52	294.22	289.66	295.44	290.63	292.08	298.14	295.61	300.68	293.99	294.31	294.8	293.4	299.46	293.29	293.31	293.43	291.31	296	292.91	290.31	294.36
318.68	311.39	310.44	315.46	311.7	308.95	314.5	317.06	316.25	310.92	308.27	312.59	310.89	309.27	319.12	315.22	313.59	308.69	314.16	316.04	317.01	305.33	308.8	315.62	309.6	316.88	315.38	313.69	317.41	310.54	313.02	315.74	312.34	318.1	313.07	313.8	312.14	310.98	316.18	315.2	313.24	309.72	309.25	314.9	311.95	309.38	306.83	313.32	315.35	311.62
314.93	314.36	314.88	317.02	321.07	315.26	316.66	316.42	318.79	316.46	315.88	309.79	312.12	312.22	311.47	315.98	316.84	315.74	313.62	317.28	320.21	315.06	314.51	317.99	315.18	318.53	321.54	318.05	313.89	315.43	321.96	314.52	318.57	317.89	313.99	321.9	312.42	311.85	315.32	314.4	319.05	314.24	316.23	312.81	318.94	316.2	313.23	315.85	312.48	314.97
305.02	303.12	305.51	301.67	306.29	302.41	308.5	307.85	303.99	306.12	304.52	306.12	306.87	306.2	304.94	301	302.09	304.81	305.08	304.24	304.54	304.77	306.85	301.62	300.4	302.72	307.42	307.99	298.86	303.41	307.9	304.68	298.7	306.81	307.25	306.94	303.36	305.53	308.03	301.54	309.3	303.66	305.26	306.79	306.54	299.29	307.07	311.62	306.24	304.86
311.91	310.31	309.16	305.37	309.42	312.82	309.62	307.95	310.85	311.39	307.82	312.37	306.73	309.46	305.97	312.43	309.92	312.14	309.96	311.94	310.47	313.19	314.21	315.83	310.95	305.43	312.56	309.67	311.86	314.91	314.17	311.85	309	313.21	306.99	310.94	313.23	309.44	315.3	307.19	311.79	311	307.1	310.3	310.36	313.35	307.92	307.49	303.64	310.84
306.87	304.88	303.48	308.02	308.83	302.45	305.7	297.72	300.37	307.88	301.97	306.03	301.98	305.04	303.99	295.64	301.01	305.59	307.09	311.44	305.16	302.94	306.52	305.79	307	307.75	305.43	306.9	306.26	304.94	306.2	304.02	304.39	306.04	308.33	301.62	302.2	306.21	306.94	307.06	306.78	302.53	303.27	306.78	304.93	303.25	306.16	305.15	305.22	309.13
306.54	308.9	304.73	307.64	309.87	310.91	305.63	306.23	306.97	305.1	313.11	308.45	309.52	314.38	304.27	313.44	308.03	314.18	308.98	308.97	308.87	306.03	309	312.27	305.95	307.68	305.54	307.72	308.98	308.13	313.29	309.79	313.45	307.5	307.58	312.52	306.8	311.52	307.64	309.67	308.77	305.7	307.46	308.64	304.42	311.63	314.08	311.58	310.83	308.43
301.03	297.95	298.06	301.34	302.35	300.51	308.28	310.05	299.16	299.23	301.9	305.47	302.97	299.06	303.36	299.33	297.83	303.05	303.48	310.03	300.34	300.47	306.71	307.58	301.03	307.09	306.53	304.26	305.45	307.66	299.53	300.04	302.61	299.68	293.35	306.94	303.27	298.68	306.23	303.96	298.48	301.48	303.12	302.04	299.91	303.92	303.29	302.73	307.36	305.77
305.4	305.07	315.3	304.69	313.04	307.25	309.8	305.26	312.5	308.61	306.39	304.11	305.56	311.88	306.18	305.34	305.61	310.11	305.15	307.49	309.11	308.44	304	307.86	308.75	308.34	307.62	307.65	312.04	311.57	306.66	308.94	312.42	309.31	312.47	309.84	306.68	300.27	310.74	304.93	307.66	303.85	303.57	303.01	302.92	308.41	312.35	313.4	312.66	308.93
307.43	302.45	303.57	304.07	306.27	306.44	308.61	304.26	304.27	304.95	300.47	304.32	303.72	298.13	306.49	304.81	305.21	304.92	304.97	304.21	302.23	305.75	304.35	306.96	305.36	306.58	307.94	307.08	301.69	308.24	304.99	304.71	305.79	302.15	304.39	304.84	300.67	302.4	303.76	306	304.69	305.34	308.14	306.78	305.04	305.57	303.38	305.02	304.83	308.66
331.96	325.88	327.33	327.91	325.31	327.23	329.58	334.54	323.51	328.93	332.35	328.18	325.54	325.9	328.08	332.24	329.27	334.96	331.63	328.27	329.11	329.38	327.93	333.99	332.37	329.54	326.45	329.74	326.73	331.02	330.42	324.34	325.62	330.81	329.77	327.14	327.88	329.52	325.5	334.17	328.12	333.37	329.45	324.29	329.99	331.31	324.93	332.2	332.05	326.84
290.4	293.78	292.68	292.86	290.57	296.08	296.22	294.42	293.52	298.73	299.92	292.14	292.9	297.08	294.55	295.38	291.71	299.53	296.05	295.53	299.12	292.43	299.61	292.4	291.86	296.1	296.69	288.99	294.34	294.47	291.55	295.63	293.47	293.57	292.21	296.2	295.71	297.6	297.78	293.36	294.3	290.65	294.01	293.91	295.45	290.15	294.54	298.95	292.62	296.86
309.46	308.09	309.98	308.25	310.27	310.78	307.38	312.14	309.98	307.42	312.48	310.73	307.8	310.61	313.45	306.78	310.44	313.68	309.59	311.81	309.82	312.66	306.63	309.13	311.86	308.2	306.74	313.46	314.29	306.51	312.67	310.79	309.73	310.85	309.86	309.75	307.43	307.98	314.56	310.69	310.98	309.36	312.5	312.66	314.57	316.72	309.1	307.67	313.38	310.3
315.42	316.55	317.63	318.09	312.37	317.69	318.48	315.82	312.09	312.47	314.19	315.35	316.36	322.2	318.62	319.74	317.35	318.95	318.73	321.71	320.5	316.63	316.71	316.52	313.35	317.92	313.26	319.9	319.76	315.51	313.02	326.69	318.88	314.02	317.56	314.37	315.44	315.07	318.28	316.55	319.52	314.8	319.87	318.46	315.46	315.33	317.61	320.04	321.71	316.98
296.62	296.65	301.65	293.87	292.74	296.69	296.91	293.87	291.85	298.26	296.26	296.24	297.86	295.52	295.46	290.3	295.53	295.25	297.27	291.11	296.38	298.71	292.31	296.9	297.63	295.75	296.15	298.72	291.21	290.41	292.18	291.18	293.03	294.21	300.1	290.07	292.31	296.84	296.07	293.97	297.38	293.72	294.4	296.33	293.51	300.41	301.71	292.17	298.54	294.07
309.9	303.97	304.01	310.61	305.25	308.24	304.07	305.1	302.81	303.49	311.96	303.63	309.29	307.77	304.58	306.75	306.38	308.75	306.61	302.68	311.83	303.21	302.26	306.52	307.95	301.18	302.95	307.19	302.99	305.36	302.17	303.58	305.82	306.91	308.95	310.03	304.63	301.48	306.67	306.77	307.65	304.28	308.26	306.44	300.25	307.03	307.96	305.34	304.36	304.92
317.85	317.97	316.05	314.94	314.09	314.01	315.15	311.89	313.83	313.46	317.27	320.65	320.02	311.88	317.5	312.54	313.94	314.25	315.32	314.58	313.63	312.8	315.48	318.12	319.59	315.98	314.88	315.53	316.23	318.17	314.95	313.89	314.29	317.18	315.56	318.59	316.97	315.51	312.57	310.85	308.48	308.21	314.64	315.23	312.95	312.8	311.08	319.31	313.11	314.47
298.44	292.07	300.25	295.48	296.57	298.41	297.44	294.92	295.28	294.78	300.55	297.35	297.9	295.89	295.6	297.21	295.96	293.67	292.66	301.88	301.56	296.84	300.03	293.81	297.7	295.28	295.74	297.38	294.36	301.57	296.24	298.17	292.9	294.23	296.16	295.99	295.53	298.76	301.19	297	297.58	300.8	292.46	295.52	295.22	294.05	295.65	301.49	292.71	300.39
307.24	300.23	304.37	304.99	303.4	301.08	303.78	300.18	301.19	301.64	300.24	296.43	299.98	303.24	298.52	308.78	302.08	300.36	300.24	305.81	300.54	307.83	304.77	302.42	305.56	309.15	300.67	301.01	302.7	303.39	300.15	305.83	298.69	303.15	302.02	299.89	303.52	303.98	302.82	298.92	302.47	307.02	301.99	301.91	300.57	306.14	304.73	299.87	305.01	303.11
313.37	309.66	316.22	310.51	313.96	310.31	312.96	315.22	308.33	312.71	311.58	310.06	311.2	313.24	313.78	310.15	311.88	311.05	312.89	311.04	311.03	309.41	316.99	312.23	315.05	312.74	313.21	314.57	310.3	310.45	311.42	313.65	311.63	314.79	313.08	312.06	314.78	308.89	312.95	315.76	318.19	309.55	315.91	314.71	307.34	316.61	316.6	312.82	315	313.3
293.22	296.25	299.36	299.8	300.15	295.08	291.13	299.34	293.54	297.53	297.75	299.3	294.98	300	297.71	296.51	296.96	295.47	295.89	296.21	297.02	296.36	296.98	295.48	302.17	299.33	292.97	294.14	296.39	297.14	298.98	295.05	294.71	292.45	296.29	298.53	299.33	294.92	298.75	296.39	294.11	297.05	295.03	294.13	296.61	296.77	299.44	298.86	294.13	298.25
298.57	296.36	298.37	291.19	296.08	297.99	295.72	293.23	296.59	296.29	296.41	296.98	292.62	292.98	294.34	295.87	297.09	296.97	297.04	294.41	296.81	295.94	295.69	294.05	294.23	293.04	297.39	288.53	294.16	296.21	295.02	298.04	300.17	293.97	294.77	292	297.42	295.51	298.07	292.18	297.83	298.05	294.35	294.51	297.79	296.53	300.17	296.27	293.91	298.38
305.85	305.27	303.08	305.15	306.52	305.92	307.29	308.31	307.08	312.1	306.24	309.38	307.65	301.73	302.95	309.85	309.15	311.87	311.58	305.89	308.39	306.38	308.3	310.62	306.8	309.86	303.9	309.38	310.01	304.16	306	310.22	303.3	303.6	304.97	308.06	307.16	302.85	308.01	305.25	308.55	307.81	304.65	307.53	306.22	302.33	310.09	307.17	303.88	299.7
313.21	314.13	309.77	309.43	310.57	313.15	312.71	316.48	313.61	313.61	318.9	313.9	310.57	316.1	310.94	311.83	312.6	313.3	314.87	316.32	313.58	311.47	312.36	312.47	311.84	309.67	310.71	312.54	309.35	315.12	316.78	313.44	310.77	310.21	312.51	315.84	311.08	310.95	312.22	313.46	309.35	310.64	307.87	310.63	316.1	313.66	307.69	310.33	312.34	311.44
293.6	292.25	291.75	299.73	301.42	290.8	291.68	293.65	295.75	298.51	295.29	289.5	292.19	292.58	299.31	298.01	296.43	295.94	293.39	294.38	295.62	293.7	294.84	295.84	301.1	294.69	290.04	297.11	293.02	294.34	298.33	294.37	298.07	295.84	294.23	293.22	296.21	299.6	296.27	291.46	290.66	294.64	296.28	298.34	290.49	298.13	299.39	297.88	292.54	292.48
315.44	312.48	316.66	314.49	312.94	310.62	318.68	312.23	313.54	310.1	313.32	317.97	313.59	309.74	318.83	313.58	311.56	307.76	311.63	313.36	315.64	313.39	313.16	318.74	317.23	315.16	304.3	314.15	316.81	314.41	312.88	312.34	320.03	315.14	315.84	316.81	313.26	312.78	317.58	311.83	310.36	312.59	312.07	314.56	318.84	316.57	311.15	310.57	313.1	314.27
317.46	314.9	317.5	315.85	310.48	317.38	315.72	309.81	317.43	314.61	310.52	318.69	311.37	316.73	319.47	311.14	312.61	319.93	316.96	319.13	313.49	314.54	315.93	315.17	314.35	311.95	310.78	313.11	313.05	315.11	311.29	310.79	311.07	314.7	317.75	311.26	317.5	309.98	309.23	314.64	319.09	318.49	313.08	313.94	313.26	315.17	310.93	312.08	314.48	315.65
318.95	319.02	317.2	316.59	318.69	320.91	315.92	315.45	317.13	320.43	317.55	316.75	319.77	318.82	315.04	320.75	318.01	316.58	321.34	317.93	317.59	316.93	315.77	322.33	320.83	317.2	316.33	319.52	314.59	318.23	319.37	316	316.31	316.16	318.45	314.84	320.93	316.34	319.82	319.8	314.1	319.5	318.28	317.22	311.76	317.42	311.39	319.6	317.53	318.93
327.13	328.28	328.41	333.28	322.44	327.86	329.5	331.01	328.76	327.82	332.48	330.3	328.56	325.06	330.48	329.82	321.52	327.37	325.19	327.64	324.94	326.13	326.27	326.73	330.96	327.22	327.49	325.73	330.78	323.58	330.42	326.63	327.99	327.53	328.02	328.38	326.18	329.38	331.11	322.87	324.45	332.55	326.49	327.34	324.7	330.83	324.45	330.09	325.68	323.91
288.03	291.48	291.62	285.42	295.23	292.05	290.75	294.75	291.7	294.02	293.79	291.79	294.55	297.76	293.9	290.89	297.46	289.38	296.34	292.39	295.63	294.83	293.78	296.1	289.54	297.11	294.11	289.47	293.17	297.75	296.13	295.35	294.31	293.83	292.87	294.18	291.68	289.58	288.87	298.93	291.41	299.01	293.77	288.61	293.15	296.85	290.67	296.58	298.4	289.94
317.03	312.69	310.95	314.4	316.07	312.37	310.82	310.62	311.41	312.7	318.78	308.04	312.49	318.45	312.22	313.31	313.92	314.46	312.06	312.09	316.35	312.51	318.73	313.5	314.02	313.97	313.63	315.43	315.12	313.7	311.69	310.82	307.08	312.66	314.39	310.05	310.79	311.11	316.76	316.63	313.58	310.64	314.31	312.17	313.18	313.15	311.59	316.09	318.58	310.46
306.53	304.1	312.16	316.52	306.26	309.19	312.62	309.78	310.43	312.27	312.8	306.96	307.27	309.93	312.03	310.4	310.88	309.14	312.3	308.22	306.36	308.95	312.07	307.77	308.65	310.73	307.18	314.4	306.56	308.33	312.57	309.55	311.66	313.63	308.96	311.55	306.54	311.69	311.51	304.67	310.71	310.97	310.53	305.87	311.13	312.81	313.45	308.94	309.8	306.17
314.29	316.24	310.32	316.55	312.83	313.21	313.91	311.73	317.19	313.07	316.05	317.61	308.89	314.09	311.28	313.84	312.24	315.65	311.27	313.26	315.4	314.13	308.3	317.05	316.1	308.19	314.85	315.35	314.7	312.39	306.63	309.51	311.47	311.93	310.7	311.03	308.36	316.46	310.72	312.91	314.73	311.56	306.93	311.6	311.13	315.48	307.03	314.12	310.13	317.46
319.77	319.58	315.85	309.72	316.19	310.55	319.21	316.72	314.55	318.91	320.18	316.27	319.21	313.25	316.97	319.9	314.83	316.82	316.9	318.46	316.33	314.77	310.22	314.87	315.44	315.06	316.04	318.52	316.59	317.22	315.19	318.74	314.93	314.54	314.52	314.32	308.15	319.21	316.88	314.94	312.92	315.69	312.6	318.93	319.58	312.11	315.22	318.95	313.91	321.99
299.14	293.6	301.4	299.05	295.61	295.07	299.38	296.06	298.92	297.93	297.97	298.36	292.9	294.53	295.6	298.17	293.62	299.91	297.05	300.56	300.67	297.35	293.55	296.47	298.23	297.77	295.52	295.18	300.09	301.37	295.95	293.85	297.94	299.24	295.05	292.61	292.81	299	297.21	298.92	299.4	293.05	299.13	297.17	297.64	293.66	297.95	299.02	295.34	296.68
311.62	308.89	303.67	302.14	304.64	305.01	305.35	307.23	305.94	308.55	305.86	307.73	311.44	305.09	305.13	302.08	306.74	306.56	306.37	307.97	310.56	307.44	307.83	305.53	306.57	307.47	307.64	304.34	305.29	302.77	311.76	306.03	308.73	299.77	308.54	310.23	305.83	306.35	303.58	306.16	303.39	313.19	305.1	304.1	306.35	309.85	305.49	303.68	306.52	303.96
326.43	327.12	324.17	321.81	328.92	321.83	326.13	325.21	326.51	326.62	325.47	320.66	328.32	328.87	327.35	329.53	326.68	324.75	327.8	323	324.72	326.68	325.61	324.23	320.94	325.76	325.89	322.1	320.62	322.08	331.72	332.52	327.5	323.8	322.45	320.6	324.11	326.86	323.49	324.41	325.41	328.77	322.23	326.44	318.87	326.48	323.02	325.04	326.26	322.12
317.25	316.13	316.42	313.92	322.73	320.28	318.21	316.68	313.43	320.32	313.39	317.84	317.32	312.4	314.67	315.07	312.85	315.9	318.88	317.06	317.57	320.89	314.23	313.08	310.29	315.57	314.99	315.66	318.57	316.77	315.34	312.96	316.18	313.91	316.66	318.09	313.27	319.36	316.89	311	314.39	317.7	321.63	314.85	316.8	317.71	313.47	316.66	310.44	316.63
314.05	313.43	316.23	309.66	311.34	313.53	310.77	315.54	311.99	313.83	315.45	316.17	316.18	312.58	314.09	313.87	313.19	316.79	316.86	318.01	311.58	315.34	315.44	311.03	313.62	312.2	315.03	314.78	313.36	311.43	311.74	314.97	311.12	314.53	314.61	311.21	309.62	306.71	318.35	315.77	309.5	309.75	318.72	312.69	313.81	316.22	314.7	312.17	312.94	316.33
300.32	305.04	306.36	306.37	303.43	307.74	311.56	308.16	304.25	306.1	307.26	310.02	303.44	305.32	308.99	303.89	304.11	307.3	309.39	307.65	310.62	304.72	303.66	301.77	305.31	303.16	310.25	304.47	305.62	308.46	304.2	307	308.31	306.08	301.88	301.36	304.09	308.66	303.97	312.42	308.53	303.24	304.35	310.18	305.83	303.15	305.4	309.23	304.66	306.05
318.81	315	314.87	314.04	308.5	314.32	313.24	315.37	310.61	317.97	316.18	309	318.26	314.69	317.25	312.7	315.06	310.94	312.99	312.57	315.04	313.83	319.81	310.61	314.58	313.79	315.93	321.34	313.14	313.2	317.48	314.29	313.07	315.02	315.81	317.59	315.15	309.15	317.32	312.41	312.55	315.96	313.01	312.26	313.9	313.35	320.18	315.34	315.06	318.1
301.73	305.55	301.34	301.49	299.56	307.11	305.26	304.77	305.34	299.19	301.76	303.38	306.05	307.23	300.54	303.44	305.84	301.16	299.46	297.92	300.86	307.06	304.45	303.22	301.9	298.89	303.59	302.41	305.5	303.81	306.06	298.3	302.34	297.25	302.24	308.82	298.95	307.71	305.12	309.61	298.71	304.22	302.53	300.85	301.58	301.35	302.87	299.71	293.81	304.89
315.8	317.38	314.26	318.99	314.39	316.41	320.92	316.95	322.15	317.24	315.5	314.02	317.6	316.14	314.74	314.95	319.25	316.95	316.76	314.46	319.81	315.85	312.96	312.39	318.2	320.01	320.67	320.12	316.84	317.19	316.73	318.19	320	317.33	319.2	317.88	317.2	317.13	315.94	314.25	315.62	318.96	314.9	317.49	318.86	313.42	318.79	319.22	319.72	314.16
318.68	316.87	316.45	316.3	319.22	318.99	313.35	315.2	317.23	316.49	316.51	319.4	319.8	320.39	318.07	317.45	316.2	318.38	319.67	317.53	317.69	314.96	320.89	321.6	321.75	315.47	317.43	313.7	318.02	313.18	318.78	315.88	317.49	316.08	317.02	313.02	319.87	316.13	321.13	315.48	320.24	316.87	314.47	318.07	316.18	319.61	316.66	316.79	314.65	320.23
301.96	310.97	304.88	305.54	302.38	299.87	303.88	300.94	307.79	306.24	314.38	303.29	306	303.7	308.59	305.5	304.88	311.98	301.19	304.27	304.93	296.26	309.8	304.36	298.65	305.51	306.29	300.4	303.88	302	299.79	302.49	307.52	300.44	301.83	298.23	305.23	300.08	302.65	302.96	306.38	307.74	306.3	305.19	303.46	304.77	303.72	305.67	304.09	309.1
303.22	309.85	303.04	308.26	303.98	306.95	304.21	302.01	301.66	307.72	299.99	305.85	309.33	303.06	298.85	301.66	304	302.77	300.37	302.71	303.4	302.77	307.88	305.74	305.75	303.88	305.85	304.42	305.88	305.61	305.44	302.36	309.34	299.46	304.39	299.57	305.31	306.55	306.02	302.48	298.97	302.8	299.33	301.96	306.69	304.25	301.31	302.33	307.55	303.73
308.59	311.2	305.06	301.81	302.08	306.19	301.81	300.86	301.64	304.34	302.67	306.25	303.01	304.04	300.95	304.31	303.98	307.47	299.08	304.78	303.9	303.53	303.5	303.24	301.04	309.04	304.45	309.63	305.45	306.42	306.96	303.34	298.56	303.88	302.92	304.66	304.69	304.68	300.36	305.34	301.97	305.88	307.16	305.34	308.34	304.97	305.25	298.84	308.83	312.91
311.84	315.69	314.85	315.9	311.22	312.41	312.72	319.86	310.1	313.41	313.11	317.46	315.08	311.66	312.44	312.61	317.41	310.42	314.13	316.4	310.36	311.43	314.35	313.81	314.63	310.75	309.9	315.65	316.75	314.25	310.82	312.58	317.27	310.75	312.08	315.37	314.56	312.5	310.02	315.4	317.21	312.42	311.97	316.35	312.92	316.44	312.25	314.27	310.05	312.31
308.77	304.59	305.47	302.24	304.28	308.41	307.43	301.09	305.01	305.56	304.85	301.6	302.13	305.89	308.23	304.39	307.9	297.45	308.03	305.53	300.96	308.3	305.7	303.53	306.1	306.37	308.44	307.81	304.49	307.13	303.6	305.55	300.72	304.95	301.65	307.2	300.2	302.85	300.5	305.73	306.08	305.5	306.2	304.49	310.41	305.38	304.27	305.22	305.16	302.28
300.94	303.7	305.63	305.84	306.11	309.6	302.01	302.59	300.53	307.83	298.89	305.24	302.59	301.58	297.5	298.41	304.11	304.24	307.12	307.02	302.43	301.61	303.1	300.25	302.24	306.82	305.2	304.4	304.19	306.21	303.32	302.27	303.71	304.55	307.53	311.46	301.86	303.33	301.78	304.69	302.35	302.58	302.66	306.03	304	305.6	302.43	301.78	309.73	310.35
312.63	317.41	313.63	315.37	310.36	311.65	315.12	313.79	315.32	313.75	312.66	317.03	312.67	314.74	310.91	315.82	315.3	312.92	317.77	315.75	312.39	316.27	316.11	316.17	310.5	314.76	314.52	314.31	316.23	319.18	315.65	314.79	313.96	313.54	312.51	317.76	311.7	317.27	313.61	317.07	313.31	314.59	315.88	315.42	314.42	312.26	315.34	318.12	313.71	310.25
304.95	302.83	299.49	296.67	304.84	301.33	302.98	304.51	302.13	299.84	301.4	296.75	302.98	298.25	302.19	306.91	303.46	303.72	300.67	301.38	304.78	302.67	301.4	303.49	301.67	301.04	301.22	307.06	302.22	307.6	298.12	305.14	303.26	300.85	303.12	301.93	305.33	300.86	306.97	301.61	304.04	306.05	305.11	305.28	303.6	305.54	300.55	300.66	301.67	305.72
303.94	302.92	309.8	308.21	305.94	308.61	301.86	304.3	308.86	310.83	306.82	309.23	306.13	304.47	306.95	309.89	303.82	304.12	308.06	306.89	304.53	306.7	311.46	308.41	311.34	307.1	302.27	309.79	304.25	305.36	305.97	309.95	310.82	304.82	305.81	311.95	301.82	311.27	306.74	312.11	306.46	304.78	310.26	310.78	306.21	306.14	309.68	305.16	307.34	306.16
303.01	302.69	299.55	300.44	296.49	298.43	302.24	300.65	301.34	301.65	304.02	301.05	296.87	297.13	295.73	303.11	295.33	300.36	301.77	300.12	301.77	304.89	299.61	300.33	305.06	299.54	301.69	299.49	300.6	303.05	302.27	296.66	298.28	300.87	302.03	301.51	296.46	301.46	301.26	296.87	296.2	297.01	300.42	298.99	302.96	300.29	295.54	301.08	302.83	303.82
317.53	322.53	315.92	316.51	320.37	321.07	319.55	322.55	321.66	323.67	319.03	320.72	319.51	320.1	315.78	318.58	317.59	324.22	319.96	320.09	324.45	325.16	322.78	317.9	320.04	310.45	319.83	323.44	312.91	319.23	318.02	322.58	322.6	318.14	319.29	320.36	320.39	317.29	317.14	322.32	320.02	316.59	321.09	319.45	321.34	318.8	316.18	319.55	314.97	316.95
310.22	308.43	315.34	315.46	316.92	314.96	317.81	310.24	314.51	314.67	319.19	310.25	313.69	312.14	315.47	317.54	314.98	314.8	315.54	315	319.27	309.88	315.23	318.51	316.13	315.86	320.76	319.1	313.9	315.24	314	316.3	315.66	315.06	314.71	314.79	316.57	308.24	316.07	315.5	312.48	316.96	313.57	311.55	316.84	311.2	312.63	316.82	312.77	318.96
307.96	309.56	310.58	306.23	306.65	306.24	305.94	306.66	306.82	302.64	305.58	310.05	305.62	305.9	309.06	306.8	304.61	308.06	305.44	304.71	312.62	309.28	305.79	308.13	304.26	304.39	309.4	303.39	309.63	307.18	311.24	306.46	306.99	301.15	306.74	305.75	306.11	308.44	304.64	308.01	310.39	305.69	313.12	305.01	305.7	305.59	311.7	311.11	309.55	302.31
304.11	305.36	306.68	302.13	305.11	301.35	300.67	302.13	306.16	297.77	301.28	300.75	300.92	300.21	298.21	299.9	302.67	300.52	306.04	303.29	300.4	304.14	304.48	303.2	300.61	306.04	302.7	308.45	304.4	308.96	299.22	302.08	302.24	305.76	303.59	301.55	306.04	304.12	297.06	303.79	306.06	302.61	300.68	302.4	298.81	308.2	299.22	308.7	300.03	306.88
305.86	305.49	310.37	309.02	305.53	307.36	305.49	302.78	306.17	308.01	307.76	304.74	311.66	308.04	305.09	309.93	303.26	307.81	312.29	306.17	302.77	306.18	308.64	303.71	310.3	307.8	305.24	301.98	306.46	304.94	299.84	303.63	303.62	306.21	304.45	307.97	305.32	311.31	306.23	302.41	305.43	303.4	301.66	308.9	306.3	305.63	310.02	303.32	303.68	309.85
303.29	300.49	303.86	303.44	300.36	302.89	300.86	304.03	306.91	299.03	300.9	302.43	304.84	301.64	297.4	298.41	299.32	305.23	294.5	304.74	309.09	304.85	306.25	300.48	305.37	302.67	301.87	304.49	300.39	300.55	300.79	304.57	298.15	307.03	304.62	298.12	302.9	300.29	305.68	300.05	297.77	303.85	302.3	298.09	299.46	303.69	305.65	303.01	301.9	301.51
308.74	302.49	299.69	298.02	297.34	311.51	299.83	303	303.81	298.65	300.47	300.72	305.19	306.81	304.66	302.55	300.29	303.53	302.3	299	304.14	306.98	302.15	301.96	304.79	303.88	300.65	298.39	307.79	306.09	303.04	310.42	305.58	305.34	304.5	304.1	305.58	309.02	300.99	303.41	302.33	304.07	303.04	305.29	300.56	305.73	299.49	301.11	303.82	304.56
299.68	302.94	303.33	298.23	301.25	308.48	305.26	308.07	309.4	304.78	300.71	305.23	306.49	305.4	305.48	305.54	304.04	303.78	303.22	307.53	299.7	302.99	308.78	306.82	311.27	309.62	305.42	306.75	307.1	309.73	305.2	302.55	305.9	311.88	303.95	306.39	304.24	306.91	302.55	304.95	301.18	303.64	304.18	304.4	302.76	300.44	302.45	307.03	308.21	305.91
301.67	309.34	310.81	306.46	307.47	308.09	298.18	300.53	309.57	305.42	313.75	305.93	308.16	302.37	305.52	307.43	304.9	303.32	306.11	302.53	307.52	306.65	307.09	302.37	306.55	305.5	307.48	304.93	304.17	301.46	310.11	306.48	305.21	304.04	309.44	302.49	308.75	302.77	302.9	301.19	309.02	302.77	304.65	302.6	306.23	305.05	303.36	303.88	302.42	302.84
318.94	324.81	322.79	323.46	320.68	325.78	320.11	320.54	327.69	318.51	324.76	323.61	325.54	322.96	326.77	326.26	328.8	325.45	328.29	323.7	328.19	323.55	320.24	324.57	328.67	321.28	322.4	323.09	323.34	325.76	321.64	322.26	324.6	322.81	325.46	324.09	323.07	326.28	323.89	328.01	326.35	325.66	325.15	323.54	322.44	327.43	325.62	323.76	328.1	327.18
314.36	310.58	310.83	310.94	310.03	310.61	309.45	309.82	311.77	313.06	308.14	313.07	310.85	305.54	312.14	310.47	308.02	312.04	315.24	311.2	312.12	312.55	309.49	311.65	314.89	309.25	311.32	314.27	312.13	306.27	315.03	311.31	309.49	310.39	311.98	316.22	308.32	306.36	305.83	314.49	314.68	313.07	318.68	305.78	312.1	315.1	309.25	314.17	311.75	314.06
308.49	303.43	308.59	304.15	301.12	306.74	304.18	300.2	303.63	300.57	302.49	307.53	307.83	308.7	302.23	302.8	304.64	305.58	306.34	302.77	294.56	308	303.27	307.29	307.94	305.02	311.23	307.75	307.36	306.34	309.47	308.83	304.34	302.74	307.84	302.95	304.2	303.34	304.9	308.21	308.14	306.03	304.05	300.74	306.71	303.25	301.08	301.53	295.94	303.99
323.23	323.4	326.6	321.02	323.24	326.8	321.55	322.5	318.21	325.41	323.38	322.86	322.44	327.2	320.25	322.23	321.54	327.2	326.97	323.14	324.76	329.44	321.83	326.12	319.78	329.91	322.43	324.09	326.83	321.51	326.32	322.92	320.19	327.3	324.99	322.42	325.42	323.69	322.76	326.21	318.45	328.3	321.94	322.72	325.43	326.65	327.64	325.56	325.67	325.66
312.41	316.81	312.02	313.92	313.2	311.46	314.07	313.89	312.74	319.04	316.42	314.28	315.4	317.17	311.87	312.71	311.65	315.22	312.8	315.39	307.24	313.43	314.47	316.03	315.09	316.25	313.75	311.33	308.71	314.84	308.85	315.15	311.35	309.51	313.1	310.87	314.12	316.39	314.25	315.27	313.85	314.44	313.97	316.49	312.33	312.34	310.84	313.99	311.84	314.22
316.93	314.39	322.01	317.19	317.38	317.22	320.65	315.69	318.09	321.62	325.79	315.45	317.16	316.75	315.5	319.35	323.68	319.56	318.54	316.15	316.86	315.94	319.39	319.72	315.19	319.49	313.45	323.75	319.57	319.49	321.59	321.87	317.42	316.36	323.59	320.28	323.35	319.73	312.9	325.91	320.51	318.13	323.18	317.37	322.12	318.57	327.24	319.79	317.91	319.77
293.83	292.37	293.42	290.17	296.7	296.11	298.26	294.26	291.8	296.67	299.01	289.35	292.01	292.5	296.51	295.73	292.5	288.66	287.83	295.82	288.54	287.72	288.48	292.97	294.16	295.2	296.33	297.95	292.02	295.14	294.88	294.14	293.09	297.6	296.32	294.38	293	295.49	295	298.58	294.6	295.49	295.87	294.17	294.15	292.19	290.41	294.32	294.66	296.11
324.43	327.09	324.02	328.31	326.69	328.95	326.11	328.49	323.54	327.2	327.91	330.06	324.83	329.22	324.64	323.23	324.19	327.65	333.56	329.47	324.51	327.67	329.1	331.56	319.77	326.14	329.85	325.2	327.43	324	326.91	327.5	324.54	327.65	322.88	328.86	327.56	326.81	326.89	327.98	326.85	328.26	325.72	323.81	322.28	328.75	324.6	323.81	323.48	325.19
301.07	308.09	305.54	298.5	303.87	301.74	305.31	306.35	305.03	298.52	299.4	299.8	306.36	303.18	302.47	300.54	301.1	309.55	299.67	302.23	297.7	304.85	304.51	304.42	299.24	306.01	301.59	302.77	306.63	295.35	308.87	297.98	302.84	299.72	302.52	301.85	299.15	300.65	299.72	299.71	299.53	307.83	306.75	301.86	301.26	300.31	306.89	303.44	296.85	301.16
303.92	316.84	315.98	310.64	316.45	307.45	308.47	309.64	305.52	313.99	310.64	310.1	308.43	314.52	305.65	309.41	310.52	307.37	311.17	312.56	310.41	311.03	306.71	311.03	307.73	304.49	309	313.68	315.87	309.84	314.01	310.31	305.93	311.97	311.67	309.63	307.71	313.61	311.51	308.07	308.36	308.4	315.41	310.47	306.36	312.09	314.93	312.27	309.76	310.55
318.24	312.87	307.04	314.86	311.27	313.68	304.52	313.25	313.56	313.03	309.66	307.36	314.41	311.69	315.72	313.68	310.73	310	313.16	311.79	312.78	314.98	316.51	317.24	317.55	311.22	312.05	308.65	311.29	314.98	316.29	315.27	307.34	312.02	315.94	315.62	307.39	313.2	312.97	309.96	310.32	315.83	313.79	311.38	313.89	307.99	313.4	317.25	314.61	316.32
317.7	313.97	317.7	318.27	313.47	320.75	316.6	315.75	316.95	318.96	312.22	316.22	318.5	320.11	319.49	318.12	316.96	317.58	317.02	314.32	314.28	319.75	321.39	315.92	320.32	315.92	314.25	315.57	319.12	316.82	315.88	319.93	313.63	317.75	318.53	320.52	315.26	318.06	318.05	316.79	317.33	317.08	312.22	310.73	316.73	320.62	310.92	316.33	317.32	318.39
313.16	311.09	310.77	312.33	308.39	310.04	306.78	310.06	306.76	310.22	313.85	313.16	309.6	309.67	309.97	314.23	314.08	314	310.53	313.72	313.93	317.73	311.92	311.69	314.46	312.63	312.89	318.04	312	310.46	310.22	319.2	314.94	307.35	314.2	308.69	312.6	311.61	311.33	309.68	315.7	308.02	308.08	309.5	310.17	317.88	309.06	311.72	311.88	309
313.79	319.4	318.02	323.58	320.09	322.9	318.63	320.37	323.05	315.59	318.47	316.56	318.08	320.25	314.25	315.66	317.32	316.56	320.83	320.22	314.35	320.05	321.86	322.48	320.7	323.22	319.65	321.76	314.49	319.24	314.83	316.87	324.68	323.17	318.23	313.76	320	318.89	315.11	320.43	318.05	319.72	325.45	317.11	321.27	318.27	317.97	316.27	320.88	318.93
305.87	303.7	305.11	306.7	304.98	303.4	300.67	303.61	298.46	301.14	301.31	299.07	299.03	303.54	304.3	300.14	307.04	301.06	306.97	303.23	303.35	306.11	309.91	302.58	298.76	300.05	302.37	306.41	306.96	307.29	304.72	302.15	300.73	307.03	295.95	297.39	303.14	301.01	303.89	303.29	304.47	304.66	300.04	300.62	305.06	304.09	305.69	307.5	300.4	307.53
300.78	310.34	309.35	307.16	305.89	307.06	304.51	300.96	311.99	302.72	306.88	305.94	310.02	301.01	306	301.71	302.35	305.24	304.95	305.9	307.56	306.37	304.89	302.92	305.01	304.64	308.28	302.54	305.31	302.6	304.11	306.12	305.38	304.99	309.68	305.14	302.33	305.84	301.74	308.58	308.49	308.58	305.58	307.28	304.4	305.65	306.92	305.27	307.2	307.63
317.69	315.43	310.91	316.29	320.95	311.32	319.82	313.08	318.96	316	313.22	315.72	309.88	321.24	321.54	319.15	314.19	317.08	314.12	315.64	315.57	317.9	319.87	314.65	317.72	315.53	320.14	315.81	318.64	315.96	314.52	319.62	313	318.41	315.64	316.79	315.58	313.93	317.28	323.88	319.78	320.11	317.46	316.51	324.59	312.75	317.61	315.1	318.69	317.56
299.01	291.2	296.24	293.74	294.37	290.54	292.96	290.77	291.56	295.74	295.22	289.39	293.61	295.92	290.42	296.57	299.69	295.45	298.04	295.6	293.82	291.61	292.8	293.52	294.75	292.76	293.58	295.83	292.63	288.76	292.59	292.09	296.29	293.18	288.53	297.86	295.7	293.85	291.82	292.66	293.88	298.69	292.82	294.61	292.32	292.61	295.46	292.69	294.82	296.84
311.23	312.63	315.16	315.92	311.05	318.77	311.85	317.49	310.89	308.64	312.84	308.36	316.29	315.68	309.62	311.77	315.95	311.28	314.44	309.92	312.14	317.68	313.16	314.64	311.94	309.71	313.54	315.98	317.11	313.56	316.97	307.44	310.97	310.39	316.66	313.69	310.46	310.58	318.87	315.81	319.34	317.29	310.54	311.94	311.15	308.74	312.75	308.88	309.41	316.01
298.98	291.18	296.31	292.63	296.92	296.27	296.89	291.71	294.81	293.25	289.42	293.97	290.06	295.13	292.23	293.69	287.49	296.4	297.77	293.62	289.38	293.83	294.82	293.77	293.5	296.13	294.7	293.96	289.77	295.75	291.27	293.37	296.77	293.99	294.77	295.61	286.37	295.52	293.07	298.96	296.69	291.19	294.83	291.2	293.36	290.67	293.02	294.25	293.89	293.32
306.36	304.6	303.84	307.52	302.81	300	298.41	305.12	301.62	306.91	303.14	302.65	299.86	306.33	301.67	307.15	301.76	305.55	306.29	305.65	301.05	306	304.17	304.61	307.7	306.17	301.43	303.96	304.86	298.91	304.68	300.41	309.02	298.16	304.31	302.87	308.79	304.23	301.45	300.25	305.03	305.49	304.85	303.03	305.74	309.48	307.75	301.84	303.29	306.6
302.3	301.89	305.58	299.59	298.41	300.23	306.57	307.95	302.88	307.46	301.39	299.12	304.8	300.07	300.24	306.36	303.25	299.69	303.34	303.2	302.43	304.45	302.83	304.36	301.24	302.83	295.9	300.28	300.89	301.69	301.3	304.42	304.5	301.55	305.4	304.48	303.96	301.56	307.54	301.36	302.97	304.21	303.7	304.71	300.38	306.89	302.19	305.93	300.1	300.75
324.28	325.56	329.67	328.24	325.2	332.71	327.95	329.63	328.57	325.88	330.38	324.98	326	328.13	328.41	331.16	324.07	324.19	331.9	324.46	329.46	328.9	324.02	329.18	327.57	326.02	327.52	326.76	332.66	330.74	326.3	327.55	330.02	325.77	328.83	323.81	327.92	323.63	330.6	333.61	329.94	327.24	329.24	327.48	325.91	330.41	324.92	326.47	324.19	325.33
310.22	299.88	301.2	306.5	305.17	302.65	301.59	305.44	306.87	302.21	300.93	305.6	305.58	304.78	311.53	307.41	302.45	303.12	300.39	306.16	306.11	301.1	300.43	306.67	307.55	300.49	302.24	300.04	299.5	309.8	304.26	305.54	306.5	308.07	308.7	306.87	306.19	310.54	306.44	303.5	307.43	304.97	305.27	308.02	305.04	301.7	304.32	301.44	306.63	299.06
304.74	306.11	303.46	306.25	307.93	307.83	302.42	312.32	306.5	303.81	306	308.27	307.72	308.16	309.37	304.46	306.18	303.55	310.21	308.43	308.89	304.8	310.34	304.09	304.26	309.36	307.08	309.55	310.77	304.67	305.39	302.81	305.61	308.27	300.82	307.94	307.48	303.12	304.71	307.5	301.98	312.12	311.8	304.76	306.55	304.93	305.72	304.63	304.73	311.03
299.91	305.34	304.24	303.46	305.04	304.67	301.84	307.84	302.66	306.84	313.58	304.52	310.7	305.84	304.33	306.08	307.93	306.88	303.05	310.08	304.57	297.62	305.46	305.81	301.78	306.21	308.3	310.67	300.69	304.37	308.45	303.34	302.69	303.96	307.14	302.4	305.33	308.24	304.36	306.63	306.14	306.31	300.54	301.73	297.88	301.73	307.57	300.88	297.21	306.19
307.11	306.75	305.32	308.58	307.9	308.61	308.08	309.19	311.53	306.52	304.64	309.29	308.64	308.24	307.87	303.65	305.15	304.11	305.2	308.77	308.49	312.55	311.76	305.77	305.49	307.98	303.97	314.35	307.57	304.89	308.19	306.38	313.79	309.35	308.53	309.7	299.92	302.56	304.14	303.13	311.38	304.34	307.87	309.92	311.11	309.69	310.11	308.48	309.26	307.82
305.34	314.97	312.37	313.81	317.99	318.32	314.8	318.38	317.68	319.86	310.76	317.29	312.55	315.73	317.28	313.45	317.08	315.58	314.13	317.28	313.12	314.57	314.96	311.82	312.85	316.1	311.13	317.29	312.59	313.43	312.83	316.27	318.57	311.35	318.82	314.7	320.58	321.93	315.57	316.25	314.97	318.18	319.19	318.18	316.13	313.08	312.01	312.44	315.25	318.3
305.89	299.58	306.86	306.76	302.17	303.3	301.17	301.27	304.99	301.91	303.88	305.65	303.64	307.42	299.03	298.8	300.54	301.28	301.05	304.38	299.52	305.54	300.24	301.06	304.13	301.78	305.87	304.86	305.32	297.1	305.46	301.71	306.6	300.86	295.98	299.51	303.38	304.54	301.88	296.44	310.68	307.33	307.25	301.6	299.29	301.44	303	305.6	300.94	302.39
315.62	317.45	314.52	322.79	326.24	318.61	319.01	315.71	318.32	313.49	316.5	319.97	328.42	322.43	314.08	319.67	320.24	321.76	322.08	318.67	320.54	315.45	320.19	322.68	318.77	317.01	323.94	317.52	317.05	319.65	322.54	320.18	320.78	312.54	320.66	312.77	321.26	322.51	322.63	317.37	318.35	318.44	315.49	317.8	316.56	322.18	319.77	316.48	316.39	317.66
308.59	311.25	305.98	307.68	304.82	308.06	306.78	308.27	304.15	301.25	301.99	303.57	301.77	303.06	311.18	308.49	307.61	307.89	307.32	307.19	305.82	303.57	307.73	304.45	298.35	303.25	301.13	306.5	305.83	305.88	301.24	306.57	302.8	304.65	300.28	302.97	311.47	300.41	306.14	305.68	307.5	303.5	307.84	305.74	298.87	299.52	303.93	308.84	302.46	308.32
325.01	329.22	326.95	323.03	325.27	322.32	323.85	321.21	328.06	321.89	324.28	313.77	326.34	326.04	325.49	327.64	330.45	324.63	322.75	326.9	327.86	327.23	322.71	325.42	328.41	322.02	327.07	324.35	322.95	323.37	328.82	324.22	329.89	321.66	325.56	328.43	324.46	319.62	322.92	321.17	326.64	321.18	325.76	328.76	322.48	325.09	331.29	322.21	328.54	326.62
325.7	324.83	318.07	321.25	327.42	321.51	324.85	320.34	325.95	325.03	326.22	326	322.54	321.82	324.48	322.5	326.32	326.56	325.95	326.78	323.67	320.27	326.39	320.91	327.77	319.56	325.32	326.03	325.6	326.46	326.11	328.72	326.79	324.23	327.51	325.31	321.19	326.24	322.36	328.73	327.96	327.45	322.47	327.33	330.03	329.97	322.73	324.43	322.35	322.47
304.47	296.68	296.19	301.86	298	301.69	302.62	300.68	299.41	304.01	302.07	303.65	303.25	298.38	302.16	302.97	299.5	301.17	296.86	304.2	301.46	303.6	300.21	298.66	297.35	301.21	298.91	305.39	299.22	302.23	301.18	298.92	297.7	298.51	298.1	296.63	300.77	298.26	298.04	294.69	298.96	301.34	300.86	294.75	295.79	296.32	301.95	303.08	304.82	297.31
310.97	313.98	315.32	310.61	311.07	313.42	312.95	318.49	316.41	310.01	311.8	312.48	314.04	313.01	317.91	315.08	314.35	316.49	313.16	316.43	315.02	318.72	316.29	311.89	316.24	314.62	315.62	316.31	318.31	309.33	311.25	318.16	317.46	318.44	314.2	314.84	313.87	312.59	312.74	315.64	313.68	316.74	319.62	319.35	311.41	316.49	313.1	310.83	315.23	316.24
306.02	304.22	299.4	299.76	304.38	306.81	294.07	302.26	299.24	301.99	300.89	305.19	305.92	300.82	302.76	301.95	299.92	303.58	304.87	306.06	304.55	300.66	302.94	300.18	300.35	304.11	304.74	303.1	302.74	301.36	302.6	301	302.06	303.47	301.14	302.52	297.71	301.84	302.83	300.66	300.06	298.07	301.29	305.46	298.81	309.29	304.48	306.7	299.99	308.14
321.85	318.82	328.69	327.63	324.23	324.29	322.95	325.23	320.71	328.48	330.71	325.87	324.79	321.2	326.92	326.53	321.57	327.21	328.52	320.7	321.24	326.67	333.51	324.6	324.87	325	324	323.79	319.65	322.53	325.35	326.98	328.22	329.29	323.46	323.13	326.63	328.08	324.71	326.86	324.99	323.41	322.8	325.13	325.46	325.94	327.63	324.3	329.75	323.33
300.23	308.68	299.96	300.38	303.2	299.1	302.97	300.48	307.07	308.45	300.73	302.94	301.5	301.99	303.59	302.67	301.13	303.29	298.55	299.82	298.18	302.57	299.25	305.65	303.4	307.66	300.74	300.22	299.47	306.08	303.65	304.98	304.87	303.77	301.48	306.24	302.44	303.39	303.56	301.2	303.43	302.98	306.73	304.73	303.32	300.98	301.97	300.34	303.01	303.34
311.09	307.48	311.34	308.54	310.46	307.11	303.96	306.1	308.96	311.75	309.02	304.28	303.35	308.58	312.96	304.21	306.87	309.58	309.07	303.34	308.94	303.9	305.66	306.26	307.74	307.36	313.36	307.84	310.27	304.82	309.07	304.61	309.46	309.12	312.6	304.67	303.77	307.89	305.95	309.9	307.43	308.33	307.79	309.43	309.56	307.26	307.17	311.45	308.21	308.68
300.56	292.01	302.89	295.62	297.97	296.89	298.01	297.96	298.74	290.87	294.31	292.95	299.46	298.16	297.5	302.7	295.61	295.55	300.62	293.25	296.32	294.42	296.13	299.19	298.33	298.36	302.19	292.62	294.92	293.96	298.53	294.17	293.16	296.29	297.64	300.3	296.01	296.27	298.21	303.04	297.67	297.73	297.25	292.55	294.89	293.84	299.22	296.54	300.97	296.84
312.52	311.91	313.76	313.34	308.99	311.15	311.07	312.74	319.8	314.92	311.81	308.72	313.34	314.7	313.95	316.4	318.01	311.52	316.53	318.85	310.15	309.18	312.55	312.85	309.42	317.36	309.96	313.79	306.79	313.72	314.78	308.21	315.64	315.58	312.78	315.61	310.45	307.41	310.77	312.26	309.52	313.38	310.62	310.32	315.73	312.46	314.17	316.37	317.92	317.92
304.92	305.67	306.51	305.16	306.44	311.95	310.7	308.24	305	309.37	308.11	310.68	310.39	304.71	305.3	308.52	315.34	310.88	306.11	311.36	309.75	304.12	309.19	307.82	310.23	308.21	309.93	305.15	309.73	304.05	303.46	303.58	305.21	303.91	301.33	302.74	302.37	308.42	310.34	303.94	308.55	310	306.01	305.97	309.73	305.28	306.7	309.11	309.99	308.35
302.65	302.34	305.02	303.27	299.52	306.39	301.53	298.19	301.38	301.58	308.5	303.56	301.65	305.99	310.65	304.98	304.36	305.09	305.56	305.35	307.22	301.02	306.35	306.14	305.76	302.78	304.79	304.16	301.01	305.04	307.8	303.21	304.4	303.75	298.07	303.95	301.73	302.29	305.6	300.7	303.66	303.99	306.76	304.19	308.82	305.43	304.21	300.54	300.93	298.74
313.16	313.54	312.08	315.97	315.41	315.21	312.12	316.91	314.62	315.48	317.27	318.83	310.28	312.64	315.31	317.56	320.76	315.51	313.43	313.75	319.57	318.98	313.61	311.36	314.92	317.05	315.62	314.49	310.23	315.36	313.99	314.43	323	317.19	312.02	313.65	313.75	307.58	315.65	313.72	308.1	316.98	310.3	313.06	316.45	309.64	311.47	315.38	311.58	315.26
302.63	304.68	302.9	306.11	303.87	303.49	303.12	304.25	310.88	306.35	300.76	302.47	300.59	309.42	307.29	301.32	310.95	299.77	304.17	308.25	307.68	306.48	305.22	307.83	303.91	305.85	302.03	304.65	305.01	305.75	303.08	307.9	305.79	302.92	300.33	299.13	306.74	304.09	304.83	305.51	301.49	308.95	304.94	303.57	306.09	304.84	306.73	305.66	302.51	304.81
314.38	310.25	314.17	310.99	305.25	315.92	312.56	312.99	312.43	308.14	311.55	309.21	309.44	311.98	315.77	311.19	315.38	313.78	311.87	311.69	312.61	305.02	316.55	314.01	317.16	315.5	313.35	310.76	311.33	315.49	315.44	309.14	309.8	313.47	313.17	311.01	312.91	309.37	312.03	313.65	310.9	310.55	318.39	313.26	312.64	316.3	317.68	311.96	316.69	313.67
301.4	304.78	306.37	303.81	299.68	300.76	303.64	302.41	304.31	303.08	306.61	300.91	300.44	305.42	305.33	301.75	305.25	305.9	298.27	302.54	307.48	305.17	301.17	301.13	302.35	299.58	299.98	308.62	303.83	301.01	299.9	297.59	293.5	306.91	302.28	304.52	304.65	295.95	300.09	308.96	308.93	303.27	311.91	302.06	300.62	309.62	308.9	305.19	304.27	305.36
304.06	301.03	300.48	301.54	304.31	300.11	298.43	309.48	299.17	302.65	299.23	308.87	302.85	301.41	308.18	301.51	302.16	299.56	305.42	295.24	300.28	304.18	302.8	304.22	300.51	300.33	303.86	303.08	302.23	305.23	300.77	304.05	301.58	301.35	307.32	305.74	302.8	300.04	304.95	304.3	301.55	301.49	300.66	299.8	304.33	303.3	301.62	303.72	305.51	300.27
308.76	305.08	307.81	308	303.19	304.56	310.5	306.55	307.79	301.92	306.59	300.64	305.36	304.02	308.77	307.34	307.32	305.9	308.24	311.89	301.93	307.86	304.16	308.46	305.13	307.68	302.23	302.22	311.38	304.71	304.45	305.07	304.4	312.93	304	305.9	311.02	306.8	308.24	306.78	309.56	307.41	308.93	305.18	303.61	309.48	305.68	304.9	306.76	311.04
305.79	302.32	301.16	304.89	302.41	299.4	301.46	302.43	304.08	304.55	307.02	301.62	302.58	301.89	306.46	298.02	293.36	303.01	304.83	307.55	306.2	300.81	304.06	304.22	304.81	303.47	309.44	299.34	300.51	295.65	303.17	302.25	302.36	304.85	304.88	303.79	303.5	303.95	306.31	300.7	304.5	303.55	303.84	305.91	304.6	301.3	304.54	300.62	304.08	298.34
326.45	326.1	322.14	328.52	330.03	326.99	323.76	323.23	323.95	322.1	326.5	324.85	323.05	323.81	328.16	328.28	322.97	324.62	323.66	328.56	329.5	327.16	325.23	326.33	326.58	324.94	328.35	326.02	327.44	328.36	322.67	327.09	325.6	326.91	321.97	318.1	326.26	328.99	321.6	318.22	319.13	323.02	323.62	321.46	326.25	326.04	318.19	328.63	320.51	325.96
318.28	319.24	321.6	317.07	315.6	317.55	318.83	316.62	316.99	317.62	317.83	318.84	314.12	319.77	320.85	318.46	310.95	317.53	316.6	317.02	314.43	319.73	321.49	315.31	314.06	317.44	316.95	316.72	314.55	315.73	319.56	313.84	317.21	314.57	317.16	315.82	314.17	320.25	318.82	316.8	316.12	320.44	316.38	317.94	320.35	313.93	315.5	317.37	316.07	314.21
306.22	302.59	307.6	304.17	296.12	303.66	298.34	303.65	302.96	303.02	301.18	302.11	308.13	300.86	302.97	304.11	303.07	304.27	302.98	302.92	301.59	302.78	303.03	301.43	303.89	301.42	305.24	307.81	301.94	301.11	302.34	308.44	305.34	300.25	306.66	300.07	302.17	301.31	303.98	309.4	302.43	306.79	304.22	298.84	301.16	306.41	304.37	303.08	304.44	307.98
315.56	317.31	310.76	311.73	315.31	316.59	315.2	312.41	310.76	309.36	311.94	311.24	308.36	313.83	312.6	313.9	309	313.01	309.6	312.96	312.31	312.3	316.71	318.8	312.68	311.77	311.08	316.36	313.63	314.27	314.18	310.1	308.09	308.52	313.41	312.23	313.24	307.18	314.58	310.94	312.4	313.49	313.63	312.91	314.26	312.84	311.7	317.37	311.87	310.96
318.86	310.23	310.74	318.6	315.64	316.53	310.1	310.68	315.92	316.9	319.04	317.68	319.28	315.37	314.9	316.87	313.43	318.17	317.78	316.54	314.93	316.88	316.8	318.26	315.72	314.36	309.64	316.24	312.48	315.37	316.25	313.7	313.6	313.18	313.14	317.57	313.18	311.51	314.66	313.11	316.32	315.76	313.48	320.77	316.29	317.41	316.48	316.82	317.2	312.29
312.08	308.84	312.55	316.7	306	308.15	314.37	313.15	315.12	314.48	315.32	313.41	313.9	312.21	308.46	310.66	318.74	309.47	309.3	312.79	314.65	315.72	313.65	310.98	312.26	316.86	312.27	306.75	314.59	311.67	311.24	313.13	315.19	311.75	311.3	311.54	309.19	309.35	308.8	315.6	310.67	308.22	310.15	307.43	310.99	308.41	309.16	309.2	317.07	314.71
305.45	306.92	303.39	305.75	310.87	307.47	311.02	310.7	310.01	308.54	310.47	308.62	308.86	314.22	302.6	305.41	309.45	311.37	306.8	310.24	311.36	307.87	312.58	310.31	310	310.49	309.7	308.63	306.83	309.53	305.74	313.52	308.74	312	310.07	312.52	307.86	308.72	306.8	312.32	309.48	306.61	311.09	310.64	310.01	309.33	307.92	309.14	306.84	313.38
299.92	302.22	301.25	309.38	309.6	310	301.58	299.6	303.4	305.92	304.75	310.58	305.97	300.34	299.69	301.53	301.31	298.98	306.56	305.19	297.68	306.55	304	301.33	310.83	301.15	304.39	305.44	299.79	305.22	303.26	304.65	307.39	301.87	305.62	308.75	306.77	301.76	310.88	305.27	303.83	306.27	300.09	299.59	307.77	303.19	301.68	303.51	301.73	304.4
316.45	307.9	316.99	312.88	311.88	315.34	317.68	316.6	313.9	319.97	317.1	311.9	314.56	316.19	319.65	315.74	319.41	314.53	313.99	317.29	307.53	315.1	315.55	312.72	312.8	318	313.54	319.58	317.07	317.1	307.71	312.9	315.23	314.31	317.18	316.25	309.12	317.24	310.68	313.13	318	314.21	312.12	310.69	315.96	313.13	318.18	315.74	313.95	313.61
302.46	300.54	301.04	298.1	298.99	300.9	297.73	303.35	301.36	296.91	305.21	304.5	299.84	300.65	296.71	301.92	302.11	296.14	298.78	300.51	306.76	305.54	298.27	298.48	298.1	300.35	299.26	303.96	296.62	299.28	297.13	303.66	301.39	300.49	300.79	295.78	303.08	301.76	300.35	299.44	302.41	302.96	295.6	301.01	302.87	299.97	297.11	301.58	294.5	305.39
291.18	294.43	296.1	294.97	290.62	292.22	295.37	295.29	295.96	296.96	297.28	295.88	294.74	295.29	294.08	292.48	299.29	293.28	294.78	291.66	295.68	292.02	293.78	290.62	297.38	293.39	298.52	297.74	287.7	290.02	297.44	299.71	291.05	294.83	294.22	297.4	295.83	294.29	293.19	297.48	296.11	292.74	296.88	290.59	292.32	298.82	298.51	292.77	296.54	296.21
312.55	314.16	313.06	310.86	319.32	313.83	316.21	315.96	312.2	314.22	314.2	315.65	312.08	312.11	315.7	318.93	316.73	318.66	311.66	319.97	316.16	317.16	317.72	314.54	316.11	313.19	320.65	312.94	318.32	314.99	310.17	310.75	310.53	311.07	316.52	316.3	319.52	311.51	311.78	313.77	314.1	313.4	319.61	315.96	310.83	313.37	312.18	319.09	317.06	316
305.81	310.71	310.1	307.94	306.9	306.56	312.11	304.94	306.04	299.97	307.74	308.97	303.31	306.01	309.03	309.62	310.06	307.38	309.63	305.28	306.34	305.77	306.97	303.47	306.82	310.88	302.36	302.43	300.73	305.9	308.03	307.3	308.54	304.68	306.26	307.58	306.59	306.68	302.97	301.96	305.98	303.95	304.95	307.25	306.66	306.19	303.91	305.51	306.47	307.69
301.53	308.98	307.22	306.42	303.51	305.71	307.14	304.9	304.07	306.99	303.94	297.5	302.69	307.3	303.79	305.89	305.38	307.85	309.37	305.19	300.77	306.28	309.11	302.29	304.29	306.48	303.68	303.52	305.24	302.5	305.45	304.22	307.22	297.98	303.58	301.56	304.51	303.11	308.24	310.19	303.53	304.61	302.83	308.86	305.35	303.25	299.88	306.55	302.58	307.13
314.83	320.27	319.9	320.01	318.98	318.55	315.91	316.87	316.69	314.44	317.15	321.83	316.55	318.23	316.91	317.24	311.55	320.67	319.27	317.29	320.72	318.7	314.26	317.13	316.38	314.96	321.72	318.38	322.4	315.17	313.54	315.2	315.56	309.71	315.7	307.3	314.98	314.67	312.84	313.94	315.46	313.71	318.58	315.71	313.04	317.63	318.15	314.78	314.13	317.7
326.5	324.42	324.34	319.15	321.58	325.78	321.08	318.69	324.32	321.69	326.9	324.39	324.1	326.17	323.19	325.28	317.93	326.33	328.51	322.48	324.77	328.19	325.03	327.3	323.97	328.64	320.79	320.11	324.24	320.79	324.86	321.48	325.63	327.09	321.76	322.64	323.45	328.9	323.68	328.34	325.34	328.45	325.64	323.55	331.46	323.59	326.3	324.12	321.83	321.72
313.04	319.67	314.62	318.22	316.35	323.87	316.27	313.24	321.41	317.32	324.57	315.67	316.64	314.21	317.84	319.45	316.21	311.91	318.16	317.33	317.19	318.43	319.52	311.68	313.78	317.2	317.17	320.07	314.67	315.89	317.28	315.37	313.06	318.88	316.37	320.76	316.57	316.4	316.43	324.15	317.7	318.71	318.93	310.88	314.3	321.92	314.32	318.6	313.16	313.85
322.11	319.47	316.8	320.1	320.96	316.94	325.6	320.03	319.73	315.72	322.46	322.41	315.29	321.11	318.08	316.85	322.06	319.45	321.6	318.47	317.37	319.35	320.71	322.35	317.51	320.95	321.73	324.94	319.58	319.02	315.85	322.97	318.85	314.79	321.85	315.16	317.63	324.23	321.39	313.42	316.59	318.55	322.62	322.86	317.84	321.25	319.66	319.27	317.58	316.8
312.32	314.07	311.72	316.28	313.31	315.35	311.11	311.35	316.28	316.02	314.63	313.96	309.92	314.51	309.9	311.74	308.91	312.11	316.65	312.77	315.96	308.83	314.65	310.27	311.39	311.78	312.8	309.25	311.52	311.71	311.24	307.49	312.41	311.94	316.48	307.46	311.37	313.04	307.73	315.2	314.18	311.36	314.66	313.25	315.07	314.69	312.94	311.61	311.31	311.19
318.79	316.02	310.01	312.78	311.36	316.22	315.69	313.7	315.47	311.71	311.96	310.53	315.6	315.85	311.67	309.13	310.05	313.08	313.15	318.38	315.9	311.38	319.61	314.73	315.51	308.67	307.29	305.97	314.32	309.35	308.85	310.99	316.61	316.22	313.12	317.17	312.49	308.44	313.11	309.48	308.91	310.11	316.71	314.31	312.35	311	314.61	308.54	310.17	317.61
315.18	308.54	305.27	312.96	309.87	309.13	310.02	307.43	307.85	306.31	307.5	309.17	313.06	307.79	308.49	311.62	308.57	306.31	313.03	309.08	313.84	316.34	311.65	312.54	307.7	304.76	311.44	307.43	310.99	305.11	309.45	315.04	305.53	309.64	311.92	312.04	307.07	311.02	311.76	309.38	315.53	313.45	314.09	308.96	305.68	306.98	310.58	314.96	311.96	312.81
306.2	304.78	305.62	305.44	305.6	305.98	307.05	307.51	306.47	299.23	303.75	305.92	303.44	304.24	304.69	301.67	308.23	300.65	305.05	300.59	302.94	302.21	296.87	304.86	306.73	305.49	311.83	304.17	304.11	299.07	305.32	304.47	305.98	307.84	309.87	307.55	310.86	305.12	306.87	307.06	302.49	306.94	302.92	309.48	305.72	310.59	309.73	307.39	302.99	305.8
311.49	312.79	310.16	312.4	312.69	309.14	317.85	309.72	310.3	308.81	312.32	310.22	312.34	311.75	311.51	310.37	313.96	306.25	310.94	308.09	309.94	310.23	310.09	311.09	314.14	313.21	310.84	311.99	310.58	311.06	307.8	309.38	314.62	309.5	307.66	312.6	310.28	312.97	311.16	313.42	309.99	307.85	314.31	311.17	314.32	307.03	308.32	310.91	313.09	311.4
319.41	314.6	318.02	313.41	314.98	314.21	313.94	313.29	314.01	314.11	314.84	312.71	317.12	319.2	309.45	316.23	313.42	316.02	312.39	315.11	310.19	315.99	318.46	310.22	309.08	314.03	315.43	316.54	318.03	313.91	315.91	316.99	312.56	313.79	312.42	313.42	312.47	312.16	314.49	314.03	312.69	317	318.03	313.75	314.54	314.39	311.01	315.27	319.89	312.95
294.38	293.53	290.97	293.87	291.7	296.42	296.06	293.73	292.23	291.29	298.92	298.58	294.85	303.5	298.97	291.42	296.65	295.39	293.44	295.34	294.61	295.41	295.2	291.7	291.74	289.87	288.7	299.85	294.04	293.05	294.67	296.02	292.22	297.99	294.93	294.55	298	297.38	298.99	300.47	295.76	299.49	294.96	292.78	295.34	292.75	295.44	295.34	296.01	291.42
324.91	322.81	328.23	321.49	325.76	323.48	325.11	322.72	320.74	323.32	324.22	322.14	323.24	319.1	329.48	323.35	320.56	320.52	330.43	325.56	324.15	322.17	321.84	325.11	326.72	326.42	324.82	323.03	327.59	321.17	326.3	326.73	326.48	326.05	328.83	329.38	318.35	329.74	322.91	323.41	322.44	320.54	321.53	322.27	324.24	324.63	326.43	325.07	326.66	327.64
[truncated: 50 more rows]
[truncated: 150 more columns]
