# Supplementary material for: Genetic dissection of main and epistatic effects of QTL based on augmented triple test cross design
Source: PLoS One. 2017 Dec 14;12(12):e0189054. doi: 10.1371/journal.pone.0189054 (PMC5730204; doi:10.1371/journal.pone.0189054)
Supplement: S9 Supporting Information — (ZIP) [file pone.0189054.s009.zip › z5_1200_0.2_5.csv]

297.89	304.04	306.35	305.55	299.72	304.73	303.47	300.63	301.94	308.98	304.84	304.77	302.19	303.79	301.18	307.17	306.47	302.8	310.35	298.8	301.35	305.57	300.4	308.29	302.32	302.35	300.16	301.29	301.36	301.87	306.33	298.42	296.66	297.68	304.34	314.75	299.44	301.8	304.01	302.33	298.27	304.72	304.06	303.66	306.18	305.16	303.6	302.95	311.28	307.45
308.81	299.84	299.74	299.41	303.87	305.27	309.9	305.08	297.51	307.46	306.37	309.41	303.97	308.73	304.24	301.17	309.87	307.29	301.04	303.49	306.96	302.71	296.48	296.46	301.68	309.72	310.43	300.36	305.5	305.97	303.76	301.94	304	302.56	300.63	305.09	301.38	301.83	306.96	301.67	298.77	306	312.71	300.41	301.66	303.3	300.14	304.26	309.76	299.14
300.8	298.6	299.33	290.61	291.95	292.75	296.93	292.88	297.85	299.19	292.63	292.87	297.49	299.27	296.71	292.79	297.08	292.86	300.91	297.38	290.41	291.82	296.05	291.63	293.96	294.16	297.52	295.34	300.57	296.87	298.95	293.77	307.2	292.69	295.94	296.48	295.66	296.58	294.8	297.5	296.16	303.62	300.39	292.95	298.54	298.09	295.68	297.41	293.24	294.54
300.72	307.44	311.16	303.86	307.74	306.74	302.17	304.9	301.31	303.18	304.28	305.05	309.19	308.77	301.88	298.48	305.55	296.91	306.52	300.85	312.52	305.36	300.12	301.92	307.03	304.8	301.96	301.44	313.58	308.8	305.69	301.37	302.63	305.74	299.96	306.65	296.95	309.41	298.29	301.19	304.16	310.27	300.35	304.89	301.78	302.48	304.81	302.99	309.5	306.47
302.16	294.2	303.56	301.75	308.94	297.56	297.13	302.19	303.4	301.17	308.08	303.14	306.6	308.78	305.41	309.28	300.05	304.63	303.54	305.7	302.75	295.65	293.62	309.95	300.82	302.16	308.49	306.81	308.69	298.46	298.94	296.84	296.78	307.39	301.2	301.51	303.25	303.01	305.84	300.75	299.45	302.39	307.21	299.21	305.24	301.71	301.65	299.4	305.54	299.1
317.89	314.12	318.66	303.87	315.25	320.48	308.05	307.28	321.65	305.88	307.16	308.49	313.11	317.8	312.07	313.91	309.93	313.93	308.31	313.4	309.22	315.02	308.25	309.9	311.13	305.74	312.61	311.92	311.54	310.56	309.94	311.46	310.55	318.28	314.01	311.89	311.61	306.71	314.8	309.65	320.21	309.73	313.8	312.9	311.74	313.25	315.09	311.6	317.12	304.56
317.04	316.09	326.74	311.66	322.67	317.57	314.57	322.07	314.82	321.51	318.43	314.76	319.3	320.05	311.72	312.68	318.8	312.34	318.64	311.36	312.76	313.74	316.36	316.91	326.75	312.73	323.57	314.13	316.73	322.99	319.55	316.02	316.94	313.46	314.7	316.2	314.79	321.48	322.81	321.38	314.21	316.2	311.44	324.92	317.2	319.7	314.2	313.87	312.86	319.19
304.11	306.85	303.67	304.42	305.42	305.64	306.01	300.54	308.52	302.26	312.18	309.93	309.27	301.55	310.45	301.16	302.91	303.77	310.92	312.41	305.59	303.58	314.09	310.06	306.16	301.96	306.6	303.63	309.1	306.2	309.14	309.5	306.46	308.56	306.54	313.08	307.76	300.92	309.35	308.13	318.41	307.19	308.41	303.99	308.59	303.24	316.7	307.02	307.13	305.01
292.25	293.8	292.25	293.77	293.41	298.43	296.09	300.88	295.13	295.57	294.7	297.07	295.1	300.06	297.97	301.96	289.37	292.17	295.52	285.16	290.45	299.25	292.56	295.66	292.92	289.53	301.75	298.69	289.81	291.38	288.84	292.07	294.6	295.56	299.64	291.84	296.9	294.63	295.66	283.67	294.9	283.36	302.28	295.67	290.27	291.27	301.04	290.11	298.87	290.95
304.11	299.1	306	301.27	300.96	302.87	303.37	304.05	310.54	300.92	303.26	304.61	295.08	300.38	302.64	304.1	306.53	305.1	300.77	307.75	309.1	305.17	308.01	300.82	304.95	305.68	303.77	299.22	301.63	308.64	307.35	302.95	309.94	303.17	303.17	294.99	304.11	304.26	305.02	302.86	297.25	302.4	305.67	302.57	295.06	304.76	307.34	305.82	304.22	306.68
300.98	301.77	303.54	294.24	300.1	301.39	300.61	298.74	293.46	306.8	299.12	303.67	291.97	302.53	309.83	300.9	302.43	292.79	299.22	302.12	301.25	306.8	301.42	297.2	296.76	304.89	302.14	302.64	303.17	299.85	301.25	292.11	296.03	301.55	300.88	307.02	299.47	298.47	303.43	299.34	295.79	299.85	298.32	306.65	306.01	297.38	301.69	296.94	297.43	301.85
314.79	318.41	307.33	310.88	313.03	313.37	312.77	312.66	318.83	320.01	315.39	311.76	310.79	314.17	312.72	316.08	309.66	307.58	313.16	312.75	321.93	314.75	315.84	313.37	309.48	311.32	311.45	314.02	306.23	318.36	310.95	314.17	312.53	312.35	312.25	314.56	318.32	308.06	312.55	314.02	311.67	316.92	315.83	315.48	311.03	308.23	311.34	317.96	310.33	316.11
307.8	305.71	303.95	301.38	303.21	310.13	300.55	299.69	306.74	303.15	305.67	305.44	303.99	306.47	304.03	309.42	306.99	303.98	312.24	306.1	304.84	306.23	300.7	303.91	304.92	309.1	300.42	308.47	306.33	302.01	307.57	311.42	301.92	307.91	304.98	303.92	308.87	307.29	308.3	307.81	310.15	300.47	298.65	313.48	307.8	302.1	306.7	300.15	309.19	306.01
306.85	300.06	300.42	308.25	302.11	305.08	299.49	302.06	308.76	296.91	302.75	302.28	310.03	306.53	304.94	296.19	301.22	303.82	299.47	302.66	307.44	298.82	301.09	305.34	295.79	300.29	303.29	308.98	308.77	301.57	305.78	308.47	306.09	302.46	308.15	299.89	299.77	301.62	303.78	306.25	299.73	306.95	301.6	302.09	305.01	304.73	306.16	301.8	298.1	303.25
320.38	318.34	316.23	317.65	322.82	319.13	311.12	317.61	311.96	317.39	320.22	312.74	317.57	320.77	318.55	317.18	321.42	322.41	316.14	314.28	317.93	322.92	322.47	322.96	314.82	330.02	322.48	320.59	318.1	322.87	314	316.17	320.91	322.79	321.12	317.69	321.33	313.47	317.45	320.45	323.25	316.64	318.89	318.76	311.91	310.76	324.8	315.69	321.5	323.35
309.46	309.71	311.76	321	314.62	316.02	315.31	316.8	313.71	311.75	311.42	317.88	313.85	317.24	309.13	318.36	316.34	307.55	312.83	308.99	314.96	309.25	315.13	314.63	309.77	311.79	307.1	305.15	307.93	313.48	313.74	314.7	311.38	320.12	310.02	319.65	317.7	319.3	312.31	316.64	308.25	313.7	317.35	311.92	314.31	322.06	313.31	301.28	309.94	313.5
300.66	302.65	305.49	307.51	305.33	298.36	305.45	303.02	306.89	306.86	305.5	306.39	300.24	300.17	301.01	295.95	310.08	296.22	303.36	306.82	307.39	307.77	299.08	301.72	301.6	302.77	298.52	299.34	302.58	306.97	302.01	301.99	306.03	306.44	306.92	299.89	306.13	306.28	302.11	301.4	297.38	307.42	298.89	304.07	308.23	307.28	304.37	303.14	312.03	304.5
302.43	311.63	307.1	306.82	303.99	308.41	311.26	305.17	303.46	310.56	305.84	309.21	309.07	306.62	300.28	305.67	312.33	300.97	306.95	304.42	314.75	300.3	301.69	314.67	312.58	301.59	308.3	310.64	308.09	307.88	314.29	303.37	302.33	302.42	301.79	304.8	304.39	313.02	300.51	308.25	306.76	301	311.07	303.62	311.84	311.19	308.81	307.73	302.51	306.25
307.21	304.74	304.81	308.56	307.64	306.92	306.98	306.72	296.6	297.16	307.64	302.16	303.47	300.68	303.78	302.5	302.19	305.16	300.69	300.16	311.74	303.92	309.97	308.4	307.25	295.59	307.07	305.37	311.17	306.7	301.2	302.98	302.13	302.74	307.94	305.09	305.66	310.85	310.81	301.8	312.28	300.54	306.34	303.45	300.99	310.55	305.05	311.58	302.92	302.05
303.23	307.49	304.91	305.87	297.45	308.49	298.68	306.84	302.02	291.07	315.13	297.82	306.22	302.86	305.38	301	305.78	300.17	304.52	301.47	300.46	309.32	308.68	302.41	304.37	303.09	303.08	302.01	305.48	301.07	302.23	301.25	305.73	300.07	307.77	306.25	296.15	301.3	299.23	302.36	300.25	307.04	306.08	306.61	298.51	305.17	307.82	301.9	304.64	300.53
294.07	300.33	308.03	292.14	285.45	298.84	298.14	294.84	295.41	299.4	295.73	288.97	300.53	295.24	297.51	299.88	297.77	294.32	299.88	301.43	296.82	293.44	299.59	295.13	293.86	300.52	303.55	298.77	293.51	297.13	298.79	304.55	304.28	288.7	300.01	293.36	288.2	299.32	300	290.27	297.49	295.29	295.34	296.74	301.81	289.41	306.88	292.68	297.7	295.78
298.49	307.92	303.36	303.97	307.09	302.17	302.77	305.61	300.54	307.11	299.46	308.64	302.5	309.09	298.1	307.89	312.08	309.13	308.71	304.03	304.65	304.26	299.67	297.92	300.94	303.61	304.12	306.25	296.42	297.9	301.93	301.87	296.82	303.67	310.37	307.33	307.5	299.3	295.54	300.03	303.38	304.62	307.86	306.88	302.68	311.85	300.07	304.71	297.75	301.86
303.6	304.16	307.22	297	302.78	300.83	303.33	303.79	301.34	303.89	307.4	301.88	306.95	303.62	307.93	305.99	311.33	301.59	302.19	308.93	307.64	308.43	303.51	302.31	310.72	312.2	305.86	309.15	302.9	301.09	308.01	305.63	309.46	306.91	307.7	307.68	301.11	309.81	303.97	303.73	301.08	306.19	311.46	305.81	305.5	307.03	300.08	303.71	311.13	307.78
302.8	317.68	314.76	308.33	312.67	315.36	316.36	319.1	308.15	313.99	317.56	313.11	315.23	316.12	315	311.19	319.64	313.15	314.17	316.15	313.77	321.16	310.53	308.53	314.7	307.3	313.83	304.03	311.4	315.86	310.52	313.16	313.23	309.52	306	312.36	312.95	311.08	312.82	317.35	310.18	316.56	309.04	314.64	312.2	313.43	314.34	318.05	308.8	315.44
297.18	297.03	289.28	298.78	295.73	300.52	302.88	292.06	290.61	299.56	298.7	295.08	284.51	296.24	298.28	293.25	299.24	296.53	296.7	298.53	294.32	294.16	287.16	294.39	293.34	291.41	297.07	299.36	294.78	302.91	291.6	295.07	286.52	293.76	292.84	294.21	298.94	294.16	299.47	296.42	292.94	292.02	288.05	294.98	297.04	293.48	301.15	290.67	294.76	288.61
304.83	298.73	303.45	312.17	307.26	309.71	308.68	302.57	301.63	308.74	309.63	312.36	314.79	303.68	302.57	301.94	308.62	302.38	306.92	304.82	306.91	302.49	309.99	310.78	310.16	308.51	310.94	310.85	301.3	301	299.71	305.52	308.45	303.59	305.17	307.18	310.26	310.11	310.67	308.24	304.54	297.18	308.95	308.51	303.24	302.97	316.45	307.35	308.06	316.98
308.29	312.02	308.69	323.23	314.86	308.63	305.01	309.03	319.85	311.43	313.15	311.17	313.68	318.9	303.87	305.45	307.95	312.74	312.03	318.06	310.79	312.68	314.15	310.93	313.44	314.03	310.6	311.25	306.41	308.95	312.43	312.1	308.43	307.06	317.05	319.6	312.27	309.53	306.48	310.24	318.15	310.79	320.72	311.69	313.22	313.02	307.88	313.54	309.46	307.93
325.64	324.03	319.69	317.79	310.01	320.43	315.18	314.8	324.5	320.01	317.65	323.99	321.56	319.7	321.51	314.05	315.79	316.1	319.19	314.94	317.22	316.41	315.46	318.02	325.37	326.14	319.61	320.4	314.05	312.19	324.56	317.3	313.32	320.89	319.85	316.52	309.91	313.99	316.81	314.18	314.44	318.32	319.99	323.08	323.51	317.67	321.03	319.19	319.15	315.78
301.7	304.78	308.27	314.33	308.58	309.72	303.73	307.95	314.66	312.28	311.91	313.18	304.55	316.58	306.31	314.58	305.67	303.74	306.36	304.07	305.2	313.01	302.43	307.18	316.92	308.31	312.58	314.78	303.73	302.09	308.21	301.3	309.19	306.76	309.53	306.15	303.18	309.83	306.19	308.44	301.01	306.14	309.19	304.38	310.53	306.3	319.45	312.77	308.31	306.41
313.55	309.76	311.88	316.02	311.47	309.78	309.69	319.11	305.05	304.38	310.37	304.45	310.18	305.84	308.29	311.24	313.53	309.21	311.13	311.19	313.9	308.65	320.34	310.2	318.48	307.39	308.4	310.37	313.52	315.4	302.21	314.25	305.25	310.48	316.15	311.02	305.57	308.07	315.56	313.14	321.05	314.43	303.16	304.88	314.16	313.66	306.43	315.44	309.21	311.31
299.9	303.11	304.26	301.07	302.67	301.64	300.46	298.5	306.21	298.04	308.2	298.91	306.05	306.97	305.61	306.17	299.81	304.44	309.06	303.43	312.41	299.57	306.9	305.6	304.12	301.49	306.33	300.36	305.76	298.03	297.68	305.29	294.24	302.92	302.52	303.22	306.09	294.65	304.52	309.66	299.9	298.18	303.9	303.7	296.4	302.71	309.42	302.83	300.63	306.21
311.88	311.73	307.96	314.57	318.12	312.14	311.14	314.21	311.72	309.4	310.28	309.16	317.83	312.6	323	306.15	311.54	314.93	307.94	309.71	317.76	312.03	319.4	314	319.21	315.15	312.8	308.39	317.61	313.29	310.68	309.8	309.25	316.73	315.81	316.73	318.07	315.29	312.41	318.43	309.61	312.4	320.23	310.07	319.28	306.52	309.43	316.29	315.47	314.93
310.1	314.09	315.84	312.76	314.22	307.3	311.58	310.52	311.52	312.16	313.48	307.83	309.65	316.35	313.4	303.03	315.39	314.39	315.18	306.44	306.55	302.55	307.16	318.75	309.63	308.38	308.59	306.95	305.8	312.13	308.16	301.52	302.53	308.89	307.68	309.97	303.74	308.58	314.14	313.64	307.33	315.03	308.55	304.59	307.89	320.75	312.28	317.5	311.32	307.59
308.9	304.88	305.8	301.58	307.43	307.72	295.64	308.62	309.11	301.51	302.17	301.3	308.17	306.01	303.49	308.57	306.97	310.42	307.3	300.43	309.05	302.06	307.88	302.08	311.48	306.66	307.72	308.67	306.44	301.91	306.52	308.33	301.27	296.21	308.58	300.68	304.15	307.4	304.34	306.49	298.73	307.83	305.28	298.13	301.04	305.52	303.58	307.49	309.26	307.94
300.57	297.26	288.05	293.11	300.28	291.66	298.48	297.76	300.85	295.44	291.79	297.54	300.21	295.59	300.11	303.24	287.38	294.7	297.78	300.51	294.72	296.63	294	295.88	297.77	300.51	293.55	292.52	297.15	297.32	292.26	303.08	304.65	303.96	298.38	291.09	300.77	289.48	304.94	297.31	303.96	302.86	293.7	298	293.86	294.74	297.48	296.31	301.46	291.86
326.54	324.58	324.26	320.62	328.08	330.37	330.65	330.4	329.28	329.83	327.65	329.6	330.96	329.41	328.84	330.65	325.46	322.19	324.32	330.33	332.82	322.59	327.17	326.2	328.9	325.45	329.49	326.81	323.46	324.5	328.4	331.27	331.14	328.46	323.59	332.25	322.35	329.95	330.94	326.16	324.39	323.25	325.17	335.14	323.87	327.59	323.74	323.6	329.06	331.06
292.75	300.2	301.5	304.23	296.74	304.62	295.3	301.57	304.23	300.68	299.4	298.49	300.05	302.32	307.14	305.65	301.84	302.62	300.19	296.4	302.13	306.76	305.3	297.57	299.49	299.73	295.61	305.94	297.78	303.02	297.26	296.33	308.67	304.51	304.05	302.92	300.99	305.98	302.89	304.5	300.28	302.58	299.25	300.41	292.36	307.27	301.07	307.68	297.33	304.19
305.4	300.93	310.44	306.98	305.81	299.24	308.82	305.43	307.63	306.18	313.99	303.63	307.24	301.79	307.07	299.45	311	308.98	313.6	304.14	311.12	304.84	305.5	307.85	305.21	308.63	310.17	309.03	310.87	306.58	305.61	304.65	307.75	306.36	307.75	308.4	309.05	297.61	300.84	313.35	301.23	298.78	318.77	304	309.91	306.39	308.93	304.65	305.55	308.11
314.86	318.8	320.26	318.82	319.33	312.8	322.51	325.99	321.47	324.11	319.54	320.08	321.33	319.22	320.22	328.98	321.45	320.48	323.97	315.9	318.83	318.61	320.64	323.18	318.34	313.43	321.98	313.52	318.88	316.62	326.12	316.56	321.01	324.7	324.08	316.13	323.59	326.99	318.73	316.47	314.13	319.14	322.55	322.28	316.87	320.7	325.63	320.13	323.67	312
335.48	329.4	333.32	319.1	337.37	331.15	326.03	323.04	327.59	323.45	324.25	320.96	324.92	334.21	331.23	331.92	330.19	328.49	326.36	328.77	323.36	332.4	331.5	326.88	325.02	333.42	331.47	325.9	328.33	331.39	327.34	330.66	325.41	331.44	332.44	324.86	330.34	323.43	324.9	330.17	322.83	329.39	332.15	328.49	322.9	326.83	330.13	329.24	327.01	330.03
300.92	302.2	297.11	294.89	290.77	291.46	300.24	296.58	291	297.54	294	297.82	298.49	295.84	290.39	298.68	294.32	294.29	297.12	300.8	296.9	300.76	293.69	291.71	293.92	291.03	295.31	295.81	297.11	293.79	288.54	287.56	304.12	299.9	288.58	294.67	297.01	294.52	299.49	299.39	301.18	292.46	291.88	296.72	295.49	292.25	293.99	288.76	302.76	297.72
305.82	309.06	307.45	304.35	310.79	304.34	303.1	311.56	306.97	312.78	303.61	304.62	314.98	306.64	302.12	307.36	307.96	300.25	308.9	304.16	305.76	301.73	308.51	303.29	310.83	308.59	303.12	313.01	304.93	309.02	312.27	310.47	309.23	310.95	304.12	307.87	301.66	308.89	304.29	303.98	300.26	302.71	305.9	301.82	311.67	306.56	309.55	301.77	302.01	313.39
304.91	302.92	304.57	302.05	303.63	304.88	300.26	302.92	307.12	305.11	310.18	306.32	307.94	316	305.92	303.3	305.68	298.45	309.98	306.21	302.26	302.08	306.6	302.5	313.2	309.47	300.79	308.27	307.94	310.04	304.03	302.55	304.28	309.07	311.47	301.86	304.12	305.23	305.08	303.78	310.77	308.45	303.52	308.51	303.38	299.76	308.51	307.88	303.34	306.59
310.46	315.64	308.94	302.26	314.83	308.04	305.93	307.69	313.92	310.36	309.16	308.4	310.03	314.01	307.81	311.51	308.62	312.71	312.24	308.19	308.12	307.2	314.25	315.89	314.01	312.47	313.65	318.29	312.94	313.62	313.34	316.96	315.99	308.76	310.96	308.77	308.29	309.16	305.35	304.88	313.74	304.66	309.4	311.25	310.84	307.38	312.89	312.74	308.74	310.01
303.72	300.64	300.96	299.39	297.86	301.41	298.17	294.39	294.06	299.07	296.36	299.27	299.52	301.3	296.36	302.93	304.93	296.62	302.47	300.46	299.94	301.61	296.82	295.64	302.01	301.91	299.7	307.78	301.04	299.98	304.54	299.45	305.24	301.44	302.94	297.82	295.48	303.2	303.24	300.43	297.56	298.87	301.06	302.42	298.6	301.37	297.38	294.9	300.7	300.39
302.69	312.64	308.71	304.71	300.64	304.54	303.69	302.17	300.52	304.83	309.65	305.71	300.52	301.17	303.97	298.51	298.37	301.53	305.82	299.03	304.84	300.93	305.64	301.97	300.98	308.25	306.16	315.75	310.65	304.32	306.02	303.61	299.61	299.07	304.4	303.63	297.44	303.49	300.02	304.45	299.3	303.88	310.25	300.86	304.16	297.82	301.92	307.75	305.27	299.42
299.55	287.73	295.08	292.68	300.24	291.06	293.66	295.07	294.91	296.96	291.49	295.97	293.04	291.18	290.23	300.55	288.84	303.81	297.77	290.97	296.64	290.6	291.28	303.46	293.73	290.48	296.98	294.84	295.8	298.19	293.08	292.36	289.98	291.03	299.21	297.98	292.71	288.51	295.6	292.84	296.51	301.24	295.96	293.17	300.84	296.98	287.37	291.66	292.89	291.43
312.61	309.96	312.47	318.22	320.4	315.93	320.42	317.35	318.33	317.12	319.76	318.57	316.21	317.29	318.55	313.12	324.58	321.54	322.72	324.17	320.39	321.08	321.5	314.41	313.87	321.02	311.46	319.84	317.59	316.56	315.67	320.28	314.03	318.49	317.95	318.63	315.57	321.19	319.98	318.96	320.98	323.72	318.31	316.08	321.82	314.06	322.79	317.87	321.79	319.19
311.42	295.51	301.27	300.35	310.36	304.47	302.27	302.47	300.26	299.14	303.93	307.34	301.2	310.56	308.06	303.75	305.42	305.95	304.8	306.81	308.46	299.11	308.18	300.08	301.39	306.76	305.3	310.65	300.87	301.32	305.21	303.84	296.25	305.38	300.28	301.1	303.6	302.64	304.53	302.29	301.49	302.8	300.78	307.39	300.82	304.65	298.77	305.42	302.35	303.56
307.81	306.27	307.33	313.56	314.64	314.67	309.16	309.25	316.14	306.09	312.11	308.91	301.7	313.01	307.07	302.23	314.78	309.2	307.9	307.49	309.96	310.44	312.47	315.33	308.72	306.2	311.23	317.47	315.85	308.16	315	312.94	309.17	308.67	312.45	308.96	308.88	309.18	308.74	315.02	307.02	308.99	311.76	317.71	315.45	306.12	308.98	313.01	313.14	310.17
329.41	322.75	330.54	331.85	327.62	335.53	327.65	324.9	333.57	330.46	328.45	328.34	333.24	322.86	330.51	337.26	321.77	336.08	324.93	326.65	329.51	318.4	326.96	332.11	328.56	321	332.31	332.6	331.3	326.62	326.94	328.65	318.53	329.62	323.29	334.52	332.47	327.54	322.87	328.01	332.08	322.65	330.72	327.36	325.07	325.82	328.33	332.56	326.14	319.97
328.23	324.77	328.55	322.63	332.44	328.66	330.24	329.69	328.95	326.61	325.87	330.96	325.55	324.54	329.84	327.04	329.16	324.88	326.34	321.49	335.39	325.93	321.94	330.56	328.37	329.69	328.51	321.45	324.92	330.05	329.47	331.61	324.98	324.99	329.89	323.93	324.01	328.1	324.38	328.24	327.94	333.52	329.82	330.62	325.81	323.48	325.49	326.89	331.18	327.36
303.83	305.7	302.15	300.73	298.28	302.67	308.84	306.56	303.24	296.9	304.83	308.21	297.12	299.43	301.55	303.2	299.98	306.7	296.8	306.4	303.37	308.23	299.62	303.5	300.53	302.49	306.29	303.38	307.47	302.95	295.56	298.48	302.5	295.26	299.34	303.34	303.58	294.6	295.26	308.4	308.6	297.99	298.41	304.06	308.43	310.5	296.22	296.12	304.53	301.86
315.12	317.3	315.06	315.48	325.2	323.31	317.73	317.85	316.52	312.49	314.65	320.65	316.8	319.88	313.05	317.91	322.21	314	311.32	319.85	315.91	311.36	313.81	314.3	316.21	316.38	328.72	321.11	314.13	312.09	313.72	317.08	321.11	313.01	313.47	315.87	317.21	312.42	323.69	312.71	313.63	322.33	312.38	318.14	325.72	319.06	314.28	313.79	317.99	313.94
319.37	314.38	319.87	311.03	302.23	307.38	319.82	311.38	319.46	312.59	314.21	319.19	308.99	306.87	312.71	312.44	311.05	313.48	318.82	316.92	313.3	314.68	314.21	312.7	306.06	313.8	307.64	305.52	310.63	304.7	318.45	315	311.24	313.62	312.28	314.88	316.22	316.71	314.58	312.37	314.58	306.11	314.72	304.27	317.43	314.25	315.48	317	316.86	311.66
326.95	331.16	337.35	333.98	329.47	324.09	333.07	329.02	325.7	326.92	330.81	329.04	339.26	328.68	331.06	328.1	328.82	326.22	333.91	326.67	326.45	330.16	328.63	328.19	328.85	324.48	330.61	320.08	323.89	324.31	324.64	326.36	325.18	319.26	326.71	320.82	329.98	329.96	324.86	321.8	328.5	332.62	326.38	328.62	332.56	325.32	328.83	325.98	328.88	328.9
305.69	308.37	319.95	312.67	318.04	313.71	312.38	317.2	310.72	315.21	310.23	313.18	308.2	312.48	314.39	313	315.84	311.11	315.87	304.71	310.68	318.98	306.21	316.82	312.76	310.35	312.04	310.22	308.85	308.82	313.9	309.68	312.73	303.73	308.9	308.75	316.9	306.95	314.09	321.13	310.87	310.7	311.98	319.49	312.61	313.67	315.74	312.04	310.43	309.05
310.7	318.12	326.17	310.07	314.22	306.53	314.81	319.75	314.67	310.22	314.27	315.55	307.05	315.2	314.51	316.78	314.78	319.87	317.13	314.23	324.17	316.11	316.78	318.3	319.76	311.73	320.47	321.45	313.71	313.43	321.25	315.04	318.73	319.42	312.84	316.93	324.7	317.02	311.77	323.52	325.75	312.29	320.6	321.95	321.48	323.58	312.55	315.95	319.4	315.75
307.99	314.09	311.99	310.12	309.61	311.86	306.25	307.51	308.72	306.09	307.15	307.82	310.69	314.68	305.28	306.25	309.25	310.38	312.45	314.09	317.87	306.34	306.07	306.49	315.26	306.32	315.78	306.88	312.23	305.2	306.38	311.78	309.44	306	304.06	309.83	305.21	315.3	302.92	310.84	309.47	312.67	308.5	318.19	311.75	307.72	308.91	309.04	305.71	305.96
315.45	311.07	320.28	311.23	312.47	318.93	315.32	316.1	307.15	310.52	311.86	308.29	318.19	317.49	314.22	320.22	312.21	313.84	312.18	315.27	317.83	317.11	312.47	307.61	313.84	323.35	303.28	309.96	311.66	307.89	317.62	314.53	309.85	308.42	316.3	315.21	309.22	316.56	314.86	311.88	318.38	319.54	307.79	310.64	317.89	321.28	312.12	314.7	315.01	307.16
305.81	308.33	306.61	316.44	312.25	306.41	306.1	311.42	306.65	309.33	310.1	314.32	315.99	307.17	315.72	305.54	308.96	311.7	312.92	308.33	306.54	308.38	309.77	305.06	308.64	310.59	309.87	305.64	304.55	311.89	309.42	315.05	305.41	309.72	299.86	305.97	312.98	304.99	316.72	304.32	310.63	310.28	300.71	309.75	301.36	308.56	314.87	311.14	304.42	309.6
309.47	298.09	297.6	312.39	304.91	304.2	303.2	300.22	306.43	305.34	301.79	307.26	303.88	300.56	302.34	309.12	309.9	313.59	300.79	295.37	305.39	295.52	300.49	306.16	298.62	305.61	298.2	301.65	307.38	301.05	300.07	300.11	302.22	302.88	303.91	313	302.32	308.56	303.79	305.54	301.85	297.89	307.18	299.59	299.43	306.38	306.11	298.74	309.79	299.53
328.5	324.04	323.36	332.62	322.65	333.42	333.89	328.63	329.97	330.15	322.26	336.78	333.64	328.41	324.76	326.27	326.79	325.42	331.77	320.47	334.78	330.36	323.47	323.93	320.62	330.42	326.38	323.59	332.88	323.65	327.54	331.09	321.99	331.51	327.91	324.58	326.78	329.05	326.69	325.42	328.21	328.45	329.36	326.62	329.51	328.78	322.19	323.12	322.96	328.6
316.47	308.55	317.4	318.34	309.5	306.71	313.24	319.46	312.6	306.43	317.49	311.27	315.59	309.26	314.26	314.69	311.15	312.25	318.72	319.31	312.73	313.65	314.16	316.26	318.9	310.32	317.82	317.84	314.6	314.67	309.36	313.76	311.94	311.35	323.7	314.12	311.1	315.11	314.63	316.66	311.81	322.26	311.65	314.4	312.8	313.19	309.65	312.57	317.03	313.42
308.13	322.41	324.98	320	323.7	323.5	322.12	310.65	314.21	325.46	324.67	326.02	313.41	317.84	319.05	316	330.65	322.37	321.66	320.6	312.98	324.13	322.11	316.34	322.79	318.26	325.16	313.72	317.21	322.2	317.77	319.38	329.65	327.91	318.03	329.94	321.23	316.31	321.18	320.59	323.15	319.62	321.89	314.89	311.48	317.72	323.9	316.83	322.13	321.46
313.9	308.1	306.22	301.16	301.63	314.44	311.46	315.41	316.18	307	321.47	313.07	312.03	308.13	308.2	314.32	309.87	314.74	304.7	312.8	317.29	315.42	310.65	313.29	311.02	316.9	316.25	309.78	309.96	313.41	312.97	316.98	303.82	307.4	309.58	312.78	301.74	308.63	309.26	310.35	304.09	308.29	313.58	309.41	307.24	310.96	307.78	308.8	308.71	311.3
313.26	318.17	310.98	310.53	301.51	318.63	310.95	312.59	310.81	312.37	312.06	313.7	313.19	311.97	310.55	311.9	311.22	314.56	308.18	312.56	312.86	312.89	311.14	315.88	312.07	318.84	312.42	317.43	312.7	317.19	311.67	314.49	308.92	319.04	308.63	316.99	314.78	314.19	315.99	316.35	314.69	311.93	320.36	316.77	313.34	314.07	309.71	319.24	311.39	311.89
317.23	313.01	309.49	312.7	311.41	311.68	311.63	314.68	311.21	312.79	303.28	312.01	310.53	307.01	307.03	320.26	313.74	306.78	297.62	315.93	311.34	310.56	308.67	307.65	311.47	314.49	313.79	309.75	310.59	318.29	313.72	317.07	314.53	310.62	318.19	314.43	319.28	313.58	310.65	305.84	316.69	319.59	306.55	313.75	320.48	308.22	314.91	320.64	312.72	322.52
310.91	308.04	310.98	299.07	313.61	305.17	306.95	301.7	298.08	300.86	301.82	303.4	301.64	300.83	298.79	296.34	306.39	302.57	310.17	305.49	299.91	300.35	301.89	303.42	302.88	303.43	298.19	303.33	305.24	303.94	304.15	302.5	297.67	306.99	311.39	300.35	304.41	300.49	309.48	298.96	305	305.85	295.88	304.56	303.58	300.34	302.07	303.04	300.71	302.77
305.94	304.5	298.89	303.07	299.79	308.63	301.9	306.88	303.97	306.03	298.62	298.76	303.48	302.6	300.53	298.09	301.37	304.54	304.09	296.69	300.83	300.52	306.13	304.11	313	294.48	306.19	301.44	303.63	302.11	300.64	306.28	305.4	302.66	299	300.34	301.25	309.72	301.58	296.79	300.75	302.38	298.61	305.38	302.52	301.9	301.73	302.02	299.65	304.06
314.71	308.92	312.53	312.58	315.75	317.4	313.5	312.82	318.81	313.35	314.84	314.36	312.39	314.1	310.16	311.24	311.18	309.18	319.92	310.38	312.67	310.49	319.95	313.29	316.44	319.47	310.75	312.38	304.17	312.11	313.29	310.91	305.87	311.94	312.16	305.83	314.05	302.79	307.68	319.41	312.78	310.81	309.29	315.9	309.47	312.21	315.85	310.08	316.7	314.42
309.77	313.77	306.1	313.47	310.72	311.89	303.27	303.15	313.42	317.35	307.86	305.19	311.46	308.99	306.37	313.59	306.6	312.47	311.35	312.7	311.16	311.15	310.48	308.87	304.31	306.64	313.42	310.77	307.07	309.12	306.59	298.11	305.56	307.5	303	298.22	317.09	302.23	312	313.59	304.66	312.6	303.62	302.15	309.64	311.16	312.17	305.41	316.78	312.21
323.15	313.17	316.95	307.89	306.38	313.88	312.55	308.81	316	319.83	317.37	313.78	312.6	306.17	313.64	323.29	311.66	314.79	312.51	314.82	305.78	317.33	311.12	320.61	312.81	315.63	323.62	314	313.01	308.47	316.72	309.85	316.95	321.64	314.67	313.17	317.37	311.13	319.74	317.07	318.68	318.52	312.17	315.17	315.15	316.95	319.51	309.08	310.01	317.15
305.03	299.06	310.22	304.84	300.89	301.62	315.94	307.13	311.51	309.21	307.87	311.6	307.77	305.56	308.36	300.79	301.29	305.98	304.06	306.18	292.74	305.83	306.85	305.27	306.81	300.69	303.39	303.41	307.99	296.49	300.07	303.27	301.25	301.92	306.93	299.62	295.92	302.42	302.33	299.37	304.57	302.57	308.76	305.74	297.01	306.86	293.11	307.22	308.15	309.53
323.42	316.28	318.55	319.95	314.96	322.57	319.3	317.26	313.88	325.56	323.82	317.49	319.54	319.34	321.7	317.09	318.89	316.14	317.69	308.84	316.45	318.87	322.76	322.11	320.38	321.65	319.12	321.43	317.6	324.84	318.08	313.65	316.91	316.15	323.72	321.87	320.32	323.27	321.54	309.78	316.59	322.35	317.73	313.57	322.21	321.46	328.19	314.12	317.42	317.6
311.81	309.56	309.9	315.95	317.66	315.95	317.56	309.81	312.15	312.35	311.43	313.93	312.87	309.74	313.75	308.81	316.06	319.47	315.46	312.12	316.15	307.09	316.55	315.1	314.56	315.98	309.96	316.76	309.66	320.42	310.5	311.07	308.3	314.91	307.89	313.06	309.28	313.86	315.54	309.31	304.67	317.14	311.62	319.74	312.4	315.1	316.88	319.83	305.76	306.99
318.75	319.13	313.52	322.13	326.26	319.22	318.9	317.76	316.01	322.99	320.72	316.72	327.11	319.43	320.59	322.22	320.79	318.64	319.69	317.58	315.46	314.73	323.35	318.2	320.29	321.42	319.08	313.3	312.99	317.48	320.16	323.09	317.68	319.6	315.23	318.99	319.14	320.26	322.09	318.85	317.4	321.21	322.39	320.17	320.27	310.52	316.26	319.43	317.94	314.54
312.91	312.63	313.36	313.83	314.21	314.26	304.59	314.84	308.2	311.31	305.44	312.3	312.34	312.7	309.78	313.87	321.94	324.21	314.32	315.49	308.44	313.08	314.31	303.06	314.33	314.31	316.87	316.56	319.33	305.89	308.86	308.5	314.19	309.14	314.54	315.45	318.75	317.34	309.67	314.12	307.34	315	320.56	314.19	311.78	317.1	315.35	316.4	315.01	311.31
308.4	314.07	313.34	306.97	308.93	312.46	312.2	306.96	304.33	314.69	314.38	310.79	309.97	300.2	307.31	313.08	316.74	307.48	304.96	308.25	313.37	301.47	306.97	310.89	304.87	315.25	319.64	316.17	315.33	311.43	314.94	308.76	307.03	310.06	308.89	315.65	309.98	303.69	315.41	318.89	311.86	310	307.99	311.55	311.76	317.19	308.56	317.28	311.25	310.82
299.58	310.38	299.59	299.3	302.24	298.68	306.94	295.55	294.7	302.75	307.23	292.53	303.56	303.65	303.47	297.66	305	301.13	297.75	299.8	305.52	301.39	301.93	300.89	298.12	305.62	304.21	303.77	299.13	304.64	302.73	301.66	295.63	300.86	295.18	307.02	299.3	302.34	309.19	302.82	295.21	289.55	297.83	303.3	307.63	299.82	297.04	297.45	303.51	300.09
294.92	285.82	296.38	289.97	290.63	302.43	291.87	293.01	299.4	296.69	293.62	298.22	286.51	297.62	290.27	292.86	294.8	299.36	297.29	295.8	293.95	290.99	291.9	299.07	302.35	304.05	300.46	295.86	304.18	292.29	296.33	293.92	297.68	297.93	295.43	293.14	297.73	288.08	294.39	299.99	296.9	293.15	300.24	298.55	291.59	303.48	297.33	292.23	293.65	298.34
307.81	300.96	307.85	305.34	308.18	298.63	303.99	307.32	306.25	312.18	305.96	298.11	304.72	307.12	308.06	300.35	303.28	305.43	296.65	307.75	307.39	305.9	307.05	303.36	305.18	307.4	307.48	304.31	305.66	301.88	310.05	307.89	296.97	298.84	306.69	307.99	310.6	300.83	311.54	303.69	306.91	304.74	309.17	302.11	302.36	301.47	302.61	308.58	302.72	305
305.19	311.46	302.68	305.36	308.17	301.8	304.78	300.03	305.22	307.86	299.27	305.8	307.49	301.25	303.76	300.19	300.39	296.16	301.51	303.09	304.53	302.7	299.62	296.86	305.26	307.98	302.91	303.62	300.81	299.71	307.26	306.37	293.13	308.85	306.41	309.36	304.18	300.83	308.09	297.45	308.07	306.16	295.77	303.1	305.7	301.37	307.05	307.95	300.48	300.8
316.52	304.65	315.7	304.81	307.6	310.57	311.75	306.96	309.44	302.38	312.48	316.14	305.75	311.43	312.58	310.65	308.27	296.96	309.78	311.58	309.7	304.72	311.41	314.72	313.85	312.83	312.12	304.14	304.3	314.99	307.95	314.42	303.72	313.29	311.71	317.05	312.45	306.29	313.37	308.26	309.56	308.87	306.59	315.21	310.6	312.16	307.88	306.68	313.55	308.13
293.42	293.48	292.5	295.54	294.64	304.11	289.95	292.22	289.25	292.27	292.31	292.69	293.54	301.22	294.43	291.22	294.45	296.03	292.4	297.76	294.08	295.79	297.9	300.66	296.21	295.51	291.46	304.46	291.82	290.89	297.46	294.14	300.39	297.03	300.27	292.42	302.11	292.8	287.46	296.82	298.53	295.05	291.8	299.08	289.67	293.69	300.59	291.51	297.09	292.38
315.18	311.37	317.49	318.69	314.78	313.36	312.81	320.67	312.64	308.76	317.48	315.85	311.01	314.82	316.93	314.3	311.17	315.48	315.28	309.83	318.41	305.74	310.01	318.34	322.96	319.42	314.23	317.48	319.77	318.76	314.69	321.28	320.51	309.38	312.2	310.77	317.38	310.14	314.83	314.58	310.76	317.68	307.88	314.66	308.39	311.04	313.43	322.61	323.13	308.46
315.1	318.36	314.46	320.94	321.51	325.37	321.79	313.03	323.65	323.28	321.2	315.49	312.88	317.89	315.88	315.69	311.23	324.22	317.82	312.08	318.16	323.18	317.38	315.55	322.97	321.06	312.42	316.74	316.38	325.28	317.92	320.37	322.18	319.1	321.04	321.94	319.36	314.56	317.41	318.28	326.12	310.77	317.75	311.5	321.25	327.09	316.21	321.78	315.33	320.26
295.45	291.55	294.19	288.91	290.95	296.48	286.93	301.42	295.14	293.04	308.73	294.06	294.95	289	289.89	296.84	288.31	288.68	294.64	295.16	297.4	288.05	293.17	289.38	291.06	296.46	295.29	299.22	295.82	291.4	291.79	295.74	292.31	298.98	296.39	285.4	293.38	291.83	295.41	299.49	296.83	291.63	289.25	288.75	288.05	297.14	293.87	292.24	292.66	287.21
299.88	303.49	305.93	303.22	303.67	306.75	306.71	303.89	306.34	300.43	312.6	292.64	304.46	305.1	302.22	301.91	295.85	307.62	307.31	305.86	315.26	305.08	309.12	314.97	305.16	304.21	301.22	303.59	305.28	300.48	309.57	305.33	305.88	305.27	304.11	299.81	313.11	303.43	305.12	301.13	304.07	302.06	305.25	307.64	303.91	302	304.16	301.63	301.25	301.86
304.48	306.69	310.35	306.87	303.85	311.8	302.29	306.55	307.45	302.35	301.68	302.66	307	307.91	299.66	306.41	301.87	296.02	295.55	299.86	309.18	303.41	308.55	303.08	305.55	306.55	303.17	309.58	301.92	304.68	306.29	303.73	302.38	306.31	310.4	299.7	303.93	297.84	299.15	306.71	307.65	302.47	303.54	307.43	307.58	303.24	306.49	308.74	300.3	306.06
319	318.68	313.37	309.79	317.74	313.13	316.87	321.42	318.03	311.75	321.56	322.9	316.7	314.36	311.2	315.3	314.75	306.37	317.52	314.39	320.32	311.53	321.16	317.09	312.29	312.34	319.44	304.52	317.39	310.64	319.22	310.62	308.03	316.87	317.62	320.44	316.85	316.78	318.72	317.22	313.23	305.03	314.05	313.39	315.81	319.61	309.13	315.18	315.46	314.19
305.64	307.17	299.31	304.89	301.14	303.89	305.15	306.61	304.21	306.2	311.48	298.03	303.67	306.06	308.53	306.13	307.11	311.12	307.38	305.65	297.19	301.06	307.54	302.28	304.25	295.22	308.65	301.59	307.37	307.03	307.49	303.64	307.33	311.22	308.48	302.13	303.96	300.47	305.96	301.82	300.24	299.03	306.59	308.15	303.22	306.39	299.89	298.72	306.71	309.89
304.63	306.29	303.44	309.65	301.01	303.04	308.45	306.95	297.84	303.59	302.82	298.01	300.21	308.87	302.49	306.52	307.65	311.55	303.75	304.93	301.41	300.03	300.87	308.58	307.19	306.85	297.21	303.39	298.98	293.17	303.89	300.95	298.43	308.43	299.68	305.6	311.69	302.19	305.86	295.47	302.9	305.09	296.83	300.69	304.79	301.33	299.21	299.34	295.43	302.62
292.11	301.5	294.07	302.48	298.82	296.86	303.27	302.43	292.05	293.55	300.62	296.46	301.22	300.46	296.96	302.12	296.52	303.21	296.57	297.04	299.01	296.02	303.15	291.85	300.77	298.85	294.08	294.19	297.5	296.65	302.37	291.91	294.54	291.77	292.87	290.71	294.09	297.13	299.94	301.88	294.34	295.98	293.09	293.34	301.25	296.86	293.07	295.28	294.74	304.73
320.96	318.2	318.66	319.52	318.28	317.1	313.15	321.4	314.09	313.14	319.04	312.65	326.37	317.07	312.23	318.84	316.72	320.13	321.76	321.11	314.28	324.38	326.7	318.3	320.02	314.01	316.7	316.62	323.47	312.02	314.9	317.91	319.02	316.39	325.34	315.42	327.13	318.94	319.76	314.12	311.56	314.13	315.83	319.65	320.69	319.01	316.66	317.26	316.49	313.3
303.05	308.27	309.58	299.77	303.38	298.27	306.4	303.38	304.9	310.9	306.67	309.93	295.63	304.21	299.43	298.59	302.08	304.01	303.53	300.35	308.05	301.64	300.4	306.32	297.57	302.97	299.98	298.38	306.72	313.43	299.2	302.85	299.99	305.97	301.89	297	312.21	301.46	295.64	304.19	301.8	300.27	297.22	307.2	302.15	303.72	308.19	306.91	302.09	306.95
306	291.83	289.3	289.21	292.49	299.86	285.03	293.54	291.95	292.85	291.97	291.75	293.2	289.6	295.47	295.88	280.88	288.96	294.62	287.94	295.7	289.23	296.86	294.1	289.21	294.39	291.96	288.26	297.82	292.23	295.99	293.53	293.17	297.47	299.15	297.39	291.8	293.51	291.21	289.26	296.84	293.34	298.84	289.89	289.63	292.55	287.54	290.24	293.36	297.32
314.71	312.7	308.13	304.64	306.57	301.99	305.15	308.81	308.08	307.85	308.83	300.76	304.29	312.25	310.69	309.13	310.12	315.21	315.64	312.41	319.87	306.27	305.73	306.95	315.04	303.66	306.52	307.28	306.36	309.72	307.3	304.55	312.54	315.47	304.33	310.23	307.99	307.62	315.75	306.62	309.83	298.94	306.95	309.79	307.15	313.58	314.99	308.35	311.08	312.88
311.55	306.98	319.63	308.99	311.93	309.67	311.82	310.84	311.95	307	303.4	311.95	313.26	308.99	308.05	308.78	311.26	304.16	313.72	313.52	314.89	316.39	308.78	310.07	308.08	312.86	303.8	304.76	310.3	304.65	310.67	307.18	318.39	312.45	310.9	314.63	308.31	311.99	312.44	313.29	304.21	315.46	308.21	314.16	311.95	307.46	308.24	316.54	310.84	309.88
318.01	312.54	317.52	318.91	332.39	314.31	311.91	315.24	322.56	318.42	319.69	314.91	312.43	316.6	323.94	309.52	327.93	325.41	319.33	318.2	328.57	319.22	322.62	315.88	319.29	320.7	323.72	329.08	322.54	323.71	320.58	321.47	316.62	322.32	325.89	321.14	321.07	320.26	319.77	323.05	318.52	322.59	319.53	318.19	321.3	321.78	312.99	315.7	321.12	315.05
329.5	336.1	328.01	325.51	325.9	321.22	329.59	326.41	323.82	321.93	322.23	330.01	328.46	327.54	318.01	329.71	332.51	331.06	320.1	323.99	331.35	324.09	331.17	327.33	329.11	323.73	327.21	326.91	327.56	330.4	332.26	322.82	331.4	326.33	328.66	331.19	323.22	327.5	326.9	325.68	321.8	320.91	326.16	327.25	332.76	322.52	328.21	326.97	326.65	323.62
300.29	305.87	303.24	307.4	306.19	305.51	308.35	300.79	300.81	301.61	302.75	300.36	303.49	307.1	302.19	300.25	304.39	304.87	303.25	308.71	303.06	304.31	304.06	306.09	299.22	305.95	295.66	302.1	300.43	306.52	305.62	298.34	309.26	308.56	302.84	302.43	303.95	305.99	299.12	305.36	311.3	297.71	301.34	308.14	314.04	300.94	304.41	308.65	295.57	305.9
311.96	313.63	317.18	318.27	313.91	308.81	313.07	314.93	320.03	320.7	315.39	308.35	314.45	308.87	315.38	311.09	319.88	317.41	313.34	310.14	307.82	312.26	311.87	317.12	311.73	320.68	313.62	313.11	315.94	316.51	307	314.13	314.83	311.72	318.72	319.55	318.22	320.17	309.02	316.46	320.11	317.04	314.99	320.59	322.36	320.94	311.27	317.18	315.72	316.25
309.96	316.54	317.87	311.12	320.3	312.87	318.34	325.89	324.94	315.87	318.63	309.21	319.13	317.74	321.46	309.18	315.48	306.65	314.24	318.27	310.45	301.3	316.21	326.6	317.36	316.28	309.67	311.17	306.85	317.79	313.82	308.89	316.86	316.07	316.34	318.58	317.18	306.58	311.79	309.38	311.13	308.87	310.71	319.29	313.16	317.76	311.29	309.08	308.92	307.38
301.57	303.3	303.21	303.29	314.32	302.47	304.7	302.88	304.63	304.12	305.34	311.33	300.98	303.52	305.94	303.8	307.03	299.6	301.6	308.13	303.45	298.25	308.06	306.55	314.92	307	300.27	311.14	302.29	303.19	305.82	309.17	311.82	302.93	308.74	307.95	312.07	307.46	299.07	302.48	307.08	300.14	307.05	300.31	297.55	302.99	300.52	308.24	308.48	300.7
303.19	292.07	290.5	301.23	297.02	291.92	284.57	295.26	296.15	300.33	297.27	300.48	293.43	299.15	296.34	293.42	297.6	293.93	289.72	295.59	288.83	290.68	300.92	291.98	282.17	304.03	290.81	294.66	292.82	298.38	292.98	293.13	293.77	295.15	294.58	291	293.83	298.35	298.79	296.38	288.64	300.95	296.96	297.29	291.69	289.8	298.74	292.28	295.14	292.19
304.59	303.45	303.52	305.62	307.91	302.44	306.5	299.25	299.92	299.03	308.52	306.18	309.29	312.35	309.64	308.88	299.44	301.97	304.14	303.56	308.12	300.53	299.6	303.54	304.51	302.72	311.04	297.71	298.28	296.66	300.22	303.65	307.14	301.6	295.27	303.7	302.72	300.81	304.4	301.25	300.78	308.7	294.39	304.64	305.88	300.03	308.2	304.82	309.2	306.13
325.8	326.73	330.84	319.51	325.43	330.89	327.34	330.85	324.94	330.44	331.02	327.9	320.29	331.44	323.14	323.14	320.25	325.12	327.11	323.72	327.97	324	321.64	319.2	325.16	323.91	327.56	324.95	323.05	321.65	325.55	327.52	322.67	330.43	330.72	313.85	321.34	320.86	320.59	320.35	327.82	321.24	318.81	320.37	321.86	323.05	322.19	323.67	325.17	325.68
308.51	312.96	307.81	313.48	314.86	312.17	311.89	313.97	306.76	313.3	308.46	316.35	304.06	308.28	313.7	312.06	316.53	314.15	317.13	310.34	305.21	314.92	324.16	316.7	309.06	308.45	311.87	311.75	313.02	312.38	306.2	316.55	322.32	318.81	318.74	316.95	315.11	322.82	312.99	318.5	314.29	312.4	311.66	308.9	311.71	322.34	313.47	312.38	312.67	306.98
300.16	304.07	311.41	307.81	303.42	304.22	306.66	303.97	306.84	313.23	312.81	302.3	309.74	303.79	315.18	303.97	314.63	309.83	307.37	315.57	299.64	312.51	301.6	303.06	305.26	306.58	302.68	303.56	306.15	311.14	302.02	302.81	300.29	299.65	308.95	302.81	309.86	306.54	306.89	307.05	307.39	306.76	299.45	302.24	311.39	304.78	309.81	307.3	312.65	307.71
315.14	313.2	306.7	325.3	311.44	319.58	319.01	321.5	312.48	315.75	313.33	314.63	314.57	318.47	310.85	323.42	317.21	323.26	319.89	314.83	313.32	316.3	315.79	312.68	314.61	311.23	309.27	319.76	309.75	310.98	310.98	318.56	316.87	314.09	321.74	325.23	316.65	309.68	317.59	314.35	312.91	317.97	317.3	320.21	315.11	315.73	314.49	312.64	314.95	315.65
317.27	314.2	315.86	314.91	306.33	317.88	317.78	313.41	322.27	311.74	314.12	316.16	322.67	320	320.04	321.91	316.47	317.52	316.16	316.98	315.39	311.63	314.91	317.96	323.2	315.86	306.16	318.53	312.96	312.15	321.91	317.55	315.51	314.87	313.55	312.55	314.46	313.8	307.8	313.87	314.33	318.15	322.57	313.89	318.48	320.57	318.76	313.82	304.55	316.65
301.04	302.3	301.03	301.77	305.78	306.78	304.54	308.62	301.73	308.4	306.44	310.42	302.36	300.58	304.29	312.19	307.55	300.88	303.27	297.36	304.3	304.16	306	309.14	308.62	299.55	306.31	303.73	304.8	304.89	298.41	299.04	298.9	302.17	309.52	297.31	297.36	303.52	307.11	302.81	296.66	302.74	301.73	304.96	301.41	302.14	301	305.86	304.39	305.1
305.75	305.11	309.56	312.4	308.34	305.23	310.46	305.02	303.14	303.29	303.17	308.9	302.26	305.32	302.42	301.21	309.35	307.02	296.19	304.14	302.25	301.16	306.52	308.01	313.44	303.97	305.17	307.71	296.85	306.17	305.16	304.59	308.84	309.46	311.17	294.15	299.06	300.53	303.96	304.34	297.18	307.8	304.53	302.17	300.28	302.27	303.53	301.02	306.18	306.31
330.78	334.01	321.32	329.26	328.52	327.94	328.28	326.53	336.17	323.57	322.15	323.82	335.94	333.06	328.25	326.83	324.49	325.88	335.6	336.39	335.33	324.08	324.11	328.22	326.89	334.2	329.12	326.01	325.5	325.2	324.28	326.98	324.84	330.9	325.57	323.29	321.06	324.99	330.78	335.23	333.97	326.17	327.82	338.68	328.08	331.14	329.76	328.44	338.15	335.87
301.42	301.95	306.08	303.22	300.21	302.99	301.33	303.88	301.29	305.73	308.33	305.77	298.54	302.81	305.88	302.68	297.45	299.24	301.69	309.59	300.47	303.59	299.46	302.69	300.16	298.1	301.01	296.96	299.4	305.07	300.44	299.36	304.4	300.1	304.19	303.46	299.04	306.52	303.59	304.04	294.86	301.09	303.68	302.25	301.59	294.07	302.81	299.54	307.93	299.43
311.97	300.31	307.94	309.6	305.98	299.22	304.57	311.59	299.69	308.4	301.25	314.17	294.81	305.97	306.3	314.47	306.78	306.52	306.83	302.49	306.92	303.69	309.4	305.37	308.45	306.77	301.78	300.26	304.76	304.84	306.51	303.23	302.83	304.84	310.16	302.31	304.1	301.52	300.26	301.72	307.08	304.28	300.45	305.28	300.9	305.22	297.87	301.45	300.22	304.76
309.03	316.98	312.21	309.47	315.34	306.46	303.34	313.56	307.36	312.69	313.29	309.5	302.58	306.21	310.53	300.24	311.06	309.46	305.25	304.1	308.17	303.48	318.62	304.58	312.04	314.34	306.01	310.29	300.19	308.76	308.37	312.31	309.8	308.03	315.13	315.51	313.66	305.95	300.5	303.93	310.08	313.89	307.02	308.47	306.46	319.88	312.76	312.72	309.59	316.01
302.04	302.17	300.63	308.04	301.62	307.21	303.8	307.76	306.32	308.9	307.64	301.85	309	308.68	306.4	306.17	312.37	307.37	308.33	306.89	304.69	295.89	296.93	303	298.71	305.46	306.41	297.36	307.92	302.33	304.34	312.09	299.68	300	299.88	297.75	302.12	312.02	306.97	303.6	303.56	308.57	306.31	309.39	303.65	314.01	302.54	305.84	306	302.77
295.57	293.62	299.09	295.08	290.67	298.12	308.13	308.1	296.78	295.59	296.53	291.52	297.57	300.74	294.02	298.36	305.08	304.26	302.54	300.61	301.21	303.68	301.86	299.82	294.06	298.69	306.89	300.74	303.44	299.2	306.55	298.37	306.36	301.53	297.77	299.97	296.57	305.43	300.77	302.3	299.11	297.29	304.91	302.13	302.06	301.27	295.78	297.23	305.43	303.1
298.91	289.05	304.72	291.19	308.72	302.01	298.73	297.73	303.14	305.1	299.72	298.38	299.18	294.76	299.46	304.58	305.19	298.78	307.14	294.76	295.89	300.55	297.4	297.92	295.78	302.83	295.2	300.22	297.43	296.66	296.72	295.01	300.43	301.55	299.23	291.21	297.38	304.56	300.79	298.5	299.22	302.4	300.19	298.63	303.91	291.87	303.96	305.54	301.67	303.35
295.85	302.97	294.34	294.61	295.92	286.71	296.39	299.31	296.69	293.26	298.06	292.97	294.36	295.2	295.03	297.01	295.46	283.68	296.73	293.98	291.68	298.2	288.21	300.02	292.36	289.78	290.03	291.6	294.63	304.64	294.51	297.6	295.26	298.06	292.25	291.01	297.21	289.08	288.39	301.33	295.23	298.04	297.5	298.73	293.36	297.21	288.41	294.97	289.73	292.55
313.18	310.45	306.48	304.88	310.28	315.16	318.17	308.39	313.42	313.58	312.45	310.54	307.16	309.11	315.92	316.1	310.28	322.17	314.51	317.57	320.22	318.22	310.51	310.78	319.28	311.43	314.77	321.24	316.63	317.2	311.19	310.62	308.83	310.14	316.95	312.43	309.02	306.6	314.64	315.57	305.51	315.76	306.76	309.81	316.09	311.99	309.75	313.7	315.03	309.52
316.59	315.71	322.34	314.18	319.01	319.68	319.77	313.16	319.77	315.26	315.73	316.7	321.25	309.82	321.07	313.9	318.17	323.51	312.74	317.93	314.82	315.86	317.98	321.72	314.75	309.6	310.98	315.74	319.01	318.23	316.69	316.67	315.16	322.99	315.86	323.83	316.4	317.06	320.3	316.32	316.52	313.14	314.7	313.6	319.96	317.38	314.59	321.84	319.97	317.25
301.88	301.69	305.81	300.29	301.91	290.71	301.61	306.99	303.45	297.6	300.9	303.03	298.9	304.36	300.72	300.85	302.68	300.75	300.48	297.87	302.75	302.81	300.26	303.3	293.54	302.46	304.28	300.42	298.25	302.36	296.24	300.8	298.81	303.55	305.11	306.15	297.67	297.5	298.97	301.97	294.95	297.3	296.37	297	298.03	299.43	296.46	308.84	303.69	303.46
315.41	311.5	330.66	326	311.21	320.45	317.69	319.22	321.98	318.33	324.87	315.57	319.94	316.75	311.68	317.64	314.47	318.81	311.87	312.05	308.93	327.42	318.43	326.21	313.45	318	315.24	329.12	314.25	321.58	322.39	319.51	318.48	320.51	316.19	309.1	312.83	318.43	319.67	313.49	321.83	318.7	318.7	317.44	318.53	313.15	314.17	323.24	310.32	319.05
310.68	313.19	311.78	322.25	311.66	318.56	315.39	308.92	318.48	307.34	311.76	314.9	316.96	311.68	309.98	309	314.33	311.42	314.7	310.1	314.33	312.84	315.88	314.41	315.82	312.11	320.35	319.59	318.72	302.18	312.73	317.17	318.22	313.8	322.89	323.23	320.27	315.74	317.97	319.17	314.82	318.74	311.26	314.97	316.27	309.86	321.26	318.97	312.86	313.27
293.9	293.25	290.3	295.95	297	293.01	294.77	291.75	291.32	299.12	300.18	298.87	294.13	294.91	294.34	286.71	289.1	289.09	292.27	296.93	299.1	294.39	295.61	291.46	301.08	297.99	305.71	294.94	299.51	295.06	293.01	298.96	302.99	291.59	289.43	296.89	293.87	291.45	294.92	296.81	293.08	289.65	292.8	300.23	294.68	300.75	291.56	299.29	300.86	298.77
311.76	315.47	325.87	311.54	315.43	312.69	311.51	316.25	315.84	314.56	315.85	313.8	310.04	308.71	311.35	310.6	311.62	309.99	321.62	316.57	315.03	317.28	313.36	311.32	317.97	308.39	310.24	316.52	314.6	311.16	314.98	321.11	314.29	316.38	315.92	309.67	319.15	315.18	311.9	312.12	315.48	314.68	316.98	313.02	310.76	318.12	317.26	320.41	312.39	315.06
302.59	307.09	303.58	309.63	304.79	304.76	310.3	317.24	299.12	300.97	307.81	308.45	306.29	300.93	307.07	312.93	310.77	300.49	312.74	303.56	307.51	313.61	300.86	306.72	305.72	312.76	305.32	308.36	303.38	302.09	304.9	303.23	312.95	310.45	302.24	296.74	303.9	309.59	309.61	302.31	310.32	306.16	310.06	306.49	304.08	305.76	299.44	309.29	303.46	315.1
315.14	303.72	309.7	314.85	316.93	317.88	321.99	313.17	313.54	312.24	318.62	314.55	315.35	315.6	317.46	312.14	311.47	313.5	310.82	314.36	311.87	315.5	321.9	322.91	316.68	312.16	322.6	320.41	321.22	316.15	313.68	316.47	318.3	315.33	311.64	311.94	311.02	313.43	315.65	316.27	315.04	321.58	318.84	318.87	312.73	316.92	317.28	313.23	315.67	321
295.56	303.36	305.23	304.75	305.25	303.69	306.57	306.67	311.12	301.71	301.44	299.63	304.43	306.2	306.7	306.1	309.9	304.83	300.95	306.65	308.88	302.81	302.95	308.2	307.31	300	306.25	309.83	309.13	301.18	307.2	303.03	310.34	294.69	302.71	297.15	300.7	307.05	294.52	305.14	305.89	312.11	303.6	303.83	304.8	303.49	304.9	303.53	308.47	306.5
310.26	306.31	309.42	305.05	312.21	305.69	303.17	309.55	313.23	305.86	303.82	304.21	300.65	309.56	300.14	305.89	302.91	307.73	307.92	310.54	310.41	316.15	311.17	306.69	311.82	314	307.21	306.32	303.24	311.93	307.35	308.26	313.15	302.8	310.43	309.87	304.87	312.07	305	301.85	310.2	306.82	308.88	303.25	306.97	310.04	303.18	310.02	309.35	307.61
316.28	309.74	313.73	315.73	314.26	308.38	313.3	317.16	314.36	316.82	308.88	315.58	321.54	313.05	317.27	319.06	315.74	315.56	312.64	309.33	311.21	306.67	310.42	309.37	312.17	319.34	318.93	309.74	313.83	310.76	319.43	310.97	311.4	313.95	312.21	314.36	314.07	314.05	305.84	307.63	309.68	321.27	312.06	317.28	308.75	321.38	312.12	311.42	309.93	315.56
299.82	299.62	309.84	301.38	300.16	303.63	298.02	302.48	297.61	299.01	302.14	297.61	298.2	301.35	304.71	304.52	299.36	293.74	299.35	298.71	304.78	299.41	304.93	294.55	299.1	300.12	300.04	308.97	310.14	296.77	303.22	298.34	305.28	303.28	291.01	306.49	305.44	303.46	298.06	305.42	296.04	299.81	299.53	300.39	302.04	300.02	300.02	301.02	310.09	298.4
312.71	314.15	311.34	309.5	311.56	311.24	316.57	313.03	312.33	309.52	316.62	308.38	316.42	317.04	309.01	311.06	323.37	316.4	308.26	318.23	314.95	312.86	318.84	310.96	317.27	307.7	311.84	320.84	319.06	319.07	312.79	312.42	314.46	315.21	314.29	311.72	314.28	310.91	314.83	312.58	316.68	317.94	316.6	318.13	309.05	321.91	324.13	315.17	316.77	314.96
302.14	308.83	307.59	309.05	302.04	310.18	308.03	308.34	311.12	304.02	298.42	303.92	309.94	312.54	309.35	310.68	306.8	302.18	300.3	303.41	304.51	303.39	306.71	302.74	300.35	307.96	300.65	308.82	304.44	310.02	304.94	311.43	312.45	309.7	301.21	301.92	311.04	302.61	304.6	311.01	303.21	303.28	313.85	306.75	303.16	299.4	298.7	305.46	310.07	303.78
318.52	315.53	308.73	314.16	313.7	312.76	315.35	319.89	317.74	319.84	318.9	320.01	313.9	314.57	317.55	314.08	315.9	309.34	315.09	314.07	316.3	316.78	313.56	320.21	314.28	311.47	310.14	319.01	316.05	312.76	314.23	315.68	314.86	314.04	314.53	309.42	307.51	318.48	315.75	308	319.46	320.24	313.86	313.26	308.76	313.97	309.08	310.12	320.44	315.31
303.61	310.91	302.7	303.22	300.89	310.16	310.81	305.5	310.2	303.27	306.19	306.65	311.09	305.43	304	308.72	306.01	302.87	310.64	311	303.33	299.25	298.82	305.6	305.6	304.15	303.83	304.14	304.04	302.35	304.66	307.73	300.81	302.1	308.78	302.76	306.66	309.38	304.74	307.81	304.54	307.94	308.74	302.15	302.84	308.86	313.79	304.99	305.5	306.89
314.51	313.07	307.24	309.76	317.51	310.87	307.86	316.11	311.62	310.15	311.13	307.57	315.26	310.11	309.87	309.04	313.04	303.22	312.44	312.9	308.14	314.12	312.78	313.64	313.16	311.85	309.88	312.48	317.71	303.42	309.74	319.35	306.49	301.66	316.14	315.67	310.39	316.75	321.56	314.59	313.5	307.27	311.09	310.73	312.94	307.75	312.41	305.98	314.68	318.36
298.97	303.29	303.81	300.46	299.53	296.23	299.85	298.64	305.29	293.73	299.33	301.21	300.14	300.34	302.87	295.85	303.71	304.74	300.22	297.31	298.74	297.38	304.45	294.42	294.14	296.86	298.91	306.6	301.83	296.43	299.78	299.11	298.32	303.28	295.53	301.57	303.74	301.91	303.42	294.14	302.61	298.84	297.51	311.57	296.85	295.98	299.63	309.81	305.92	295.15
299.38	306.39	297.43	306.4	303.3	291.36	296	299.26	301.12	305.77	307.56	295.42	305.19	305.79	295.33	305.27	294.92	303.45	297.55	299.75	300.37	306.79	303.7	301.67	300.8	297.2	299.25	298.31	295.42	300.74	299.37	297.51	304.8	299.93	297.15	299.19	298.86	304.35	304.81	299.52	293.37	299.68	303.71	301.65	303.23	303.97	297.26	297.44	301.6	301.66
317.21	321.32	312.44	319.97	324.26	318.17	311.47	317.97	316.06	317.17	315.34	316.28	317.66	314.37	317.13	313.37	310.68	316.31	315.45	316.23	315.32	312.31	317.68	321.83	323.07	316.53	322.04	322.59	322.31	315.9	321.99	321.32	318.4	317.04	315.54	318.17	320.53	322.2	322.91	321.85	322.92	315.16	319.1	323.21	321.9	319.15	308.39	316.73	318.03	323.17
297.92	290.73	298.24	301.02	297.35	295.37	298.66	291.56	300.35	288.3	296.62	296.45	293.9	293.86	296.07	297.69	287.51	295.08	291.08	287.71	289.55	286.46	298.43	296.69	298.05	294.08	299.6	296.66	292.26	292.51	292.45	301.49	293.46	290.74	294.88	288.71	298.1	295.66	297.62	289.93	290.2	289.02	291.93	297.01	290.36	287.68	294.04	292.52	290.56	296.74
312.73	314.31	324.89	319.9	315.41	321.01	315.19	315.21	319.82	320.95	324.85	310.22	318.24	316.02	315.59	321.7	313.17	318.75	310.54	318.28	318.23	317.04	320.53	312.26	314.73	314.64	319.63	315.73	324.33	312.75	324.43	322.51	314.9	316.74	318.31	322.13	319.69	325.25	317.96	319.31	320.94	319.71	321.33	322.07	322.38	314.94	323.45	315.57	322.79	321.64
307.94	308.26	296.43	310.1	298.69	294.89	300.31	307.08	300.67	303.67	301.09	304.19	299.12	300.89	303.29	299.64	308.06	303	303.45	299.87	301.65	311.13	298.31	307.08	298.62	298.71	303.65	302.49	299.3	299.78	305.47	302.4	304.59	299.08	307.46	310.76	303.53	301.2	296.55	298.16	301.15	307.28	301.04	296.54	305.59	302.28	300.82	300.17	309.09	298.19
310.2	319.61	314.18	311.57	305.62	312.86	314.39	310.78	317.82	320	312.67	312.48	312.97	311.1	305.6	308.2	321.42	312.96	314.48	310.51	323.5	317.71	313.45	319.09	307.91	316.14	309.7	309.27	318.14	315.95	315.36	314.18	311.75	311.93	302.71	309.83	317.94	313.99	319.69	310.19	318.79	313.65	306.57	310.94	311.12	309.98	313.26	319.04	320.58	318.94
319.07	317.94	318.68	315.01	322.4	316.61	315.8	316.91	314.41	311.07	315.05	313.41	300.92	313.51	308.1	313.03	316.41	324.88	323.57	317.06	321.77	316.79	315.16	313.02	315.63	319.52	317.79	312.11	316.24	318.99	319.81	315.09	314.9	316.03	312.82	316.73	312.19	319.16	314.42	316.26	315.89	326.2	325.89	312.66	316.81	318.05	319.06	318.79	318.6	313.03
291.16	298.84	302.24	295.39	300.22	298.18	294.32	296.25	288.99	289.76	285.67	294.89	298.15	292.04	294.92	301.02	292.21	298.14	295.43	290.1	300.3	297.2	287.89	293.22	296.53	294.49	300.49	294.23	297.25	301.78	294.33	295.6	297.47	300.75	296.02	289	292.23	290.24	304.48	293.97	299	301.45	286.78	297.89	301.56	295.87	297.47	303.61	292.33	292.77
294.41	298.3	297.66	303.55	294.81	291.77	297.28	294.54	298.86	292.43	301.46	293.88	294.35	292.37	297.2	289.91	289.53	301.6	298.87	291.99	292.21	292.57	300.63	298.52	292.39	296.8	296.76	297.93	300.69	293.72	298.54	292.4	299.69	291.26	299.41	292.39	293.08	290.7	295.6	289.6	293.11	298.93	291.59	292.88	293.92	287.04	290.81	295.68	298.06	293.44
306.69	297.52	300.01	306.24	299.9	302.41	305.24	303.79	305.13	304.9	309.11	296.86	308.28	308	307.17	302.36	308.22	309.82	306.12	301.4	299.38	303.02	301.84	299.14	302.49	308.89	307.61	307.64	295.22	305.99	304.73	311.08	299.91	302.04	297.28	303.08	307.94	300.3	305.41	304.91	308.77	305.06	300.5	306.6	301.45	301.4	301.85	309.15	309.24	301.38
298.67	296.33	295.92	293.68	293.2	291.22	293.63	298.54	296.5	301.47	303	301.57	294.47	299.2	300.4	290.62	298.74	299.13	297.32	292.15	302.89	298.84	299.53	307.38	298.17	297.16	308.07	288.69	297.32	291.52	288.26	301.88	288.77	291.74	300.6	296.66	296.7	296.05	298.27	299.49	297.6	299.19	300.38	296.93	299.45	302.61	297.23	294.63	294.2	297.37
305.22	302.39	314.4	308.47	302.02	296.49	306.75	305.41	310.07	298.8	304.76	302.04	299.63	301.9	312.88	306.91	308.4	308.18	307.51	305.32	297.52	296.84	307.22	306.37	301.62	303.09	302.75	305.67	305.85	306.92	295.95	302.97	311.05	308.7	306.5	303.48	306.34	302.31	301.25	304.22	302.83	299.96	303.7	305.04	307.52	311.31	306.91	302.78	303.77	298.98
325.92	326.24	325.12	327.37	331.15	330.16	325.08	323.81	325.89	329.03	328.75	326.25	330.04	322.17	328.78	329.14	330.86	328.18	328.73	332.17	329.3	328.93	328.23	324.07	332.28	330.82	323.06	317.67	322.16	330.26	336.54	325.81	335.19	333.46	332.02	332.05	320.44	330.43	326.43	332.05	330.59	329.84	326.5	321.76	329.32	324.97	330.59	324.53	332.29	333.88
314.04	320.86	311.5	315.74	318.69	311.84	306.71	313.51	320.38	312.27	314.62	321.61	315.5	312.51	317.48	313.79	315.49	317.95	312.71	310.99	314.33	318.6	320.05	315.28	321.63	316.56	318.84	310.39	310.01	301.63	313.24	318.67	311.32	319.11	312.92	313.37	315.12	314.82	318.15	317.43	315.43	319.15	308.57	315.09	314.52	318.13	313.17	311.65	310.48	309.84
323.93	322.93	320.02	327.66	324.85	332.57	322.02	330.32	324.77	331.67	328.65	328.7	324.72	331.1	325.63	325.83	317.15	333.62	328.06	332.41	326.4	330.5	324.62	325.09	318.17	329.6	328.11	333.39	329.62	321.85	325.13	323.57	326.4	336	324.29	325	330.79	326.52	335.21	327.38	328.44	331.98	332.12	321.49	325.7	331.22	324.97	333.66	336.37	329.26
330.38	324.76	336.29	329.11	321.42	337.62	326.7	323.8	325.67	325.42	321.43	331.22	324.06	325.01	330.21	321.52	327.66	328.65	326.87	327.98	326.73	324.87	320.37	326.87	331.68	324.93	319.09	330.16	327.92	327.59	319.9	328.99	320.97	335.35	325.84	327.21	323.82	326.45	323.51	326.83	328.37	331.11	328.32	328.06	335.56	329.29	331.74	326.31	323.14	323
306.65	305.82	307.35	307.71	305.79	305.68	308.19	306.63	301.9	311.4	308.34	301.64	299.89	312.18	299.43	301.7	299.52	303.44	313.91	301.85	305.99	304.83	302.31	309.32	300.71	305.49	303.48	309.04	294.91	305.43	305	306.82	305.76	305.41	301.56	309.81	298.78	302.32	301.52	303.29	301.8	310.5	300.98	315.52	309.55	302.47	303.42	306.29	296.2	305.48
321.3	308.99	307.32	317.89	319.8	310.97	314.05	307.53	316.03	309.82	313.26	321.28	316.19	315.01	311.65	312.55	319.26	316.33	314.5	310.82	317.79	313.98	312.58	311.8	313.68	316.65	310.81	313.49	313.41	311.76	310.86	317.97	317.82	312.75	317.51	311.15	311.04	319.1	318.23	312.02	313.12	315.09	315.78	315.97	310.34	318.24	319.8	312.74	320.52	318.67
307.1	307.83	302.72	301.49	303.52	298.45	299.66	299.01	297.26	313.85	305.23	304.35	304.25	303.28	299.67	297.1	300.91	302.56	295.97	308.06	306.34	295.45	305.53	308.44	295.67	299.02	300.94	304.42	303.49	292.69	301.28	293.36	301.85	303.65	307.19	309.09	306.7	311.76	298.74	295.45	305.87	298.92	301.1	303.1	296.79	307.87	298.47	298.89	307.92	298.24
312.98	309.45	310.29	316.94	302.67	312.61	308.58	308.08	311.21	305.37	314.77	311.27	310.06	310.04	309.68	305.9	319.83	310.07	303.52	312.26	317.84	307.02	308.44	304.36	301.63	314.69	316.26	314.29	308.03	309.4	303.71	311.9	315.36	311.88	313.65	314.52	314.15	313.8	308.4	315.13	310.79	309.78	307.68	315.08	310.33	313.44	310.18	305.04	313.42	311.19
303.45	309.79	305.41	304.94	310.72	306.57	301.75	313.01	306.7	305	306	307.6	304.65	306.09	310.07	302.4	304.57	304.83	305.17	305.28	306.95	308.39	314.48	308.62	307.96	315.79	302.21	304.99	314.82	312.04	310.36	301.61	307.97	302.71	302.79	303.36	305.52	300.78	301.9	305.26	306.02	308.23	307.81	300.98	304.9	304.6	303.27	308.19	302.51	303.26
321.34	311.96	315.49	319.94	315.79	321.98	319.31	324.1	319.91	320.35	318.46	315.57	319.61	322.06	322.18	321.18	320.17	323.09	321.42	318.48	313.68	318.55	316.31	321.04	320.73	319.16	318.25	325.87	320.66	316.54	320.18	309.97	323.03	317.38	319.46	317.34	321.45	312.39	322.7	319.06	316.86	317.8	325.54	314.75	323.81	323.13	309.92	320.9	323.31	318.94
312.87	305.9	315.69	304.67	304.4	310.14	306.32	315.32	312.07	314.34	319.24	315.54	321.28	315.94	313.64	301.53	311.69	312.27	315.71	306.13	319.87	307.24	305.31	318.76	312.14	308.71	310.84	308.99	316.15	312.66	306.58	312.19	311.07	317.57	318.49	304.61	316.14	313.55	315.02	313.88	314.79	312.41	309.41	317.06	308.12	315.14	311.5	317.58	307.03	304.38
303.87	303.97	299.77	308.77	305.19	313.65	297.2	306.43	306.74	303.43	303.9	306.02	306.27	308.03	302.48	308.98	312.44	303.03	307.79	301.29	304.71	305.8	300.59	313.92	304.74	304.25	308.52	308.01	305.09	304.36	301.16	312.21	303.31	312.06	308.54	310.6	308.8	300.32	303.05	307.96	300.62	303.79	305.39	304.25	306.92	309.1	308.2	308.37	310.42	307.32
299.77	296.45	304.44	305.52	297.59	302.07	297.73	295.42	303.45	297.99	304.92	305.97	303.81	304.08	297.82	301.43	298.48	306.96	306.09	304.65	306.72	301.72	306.36	300.33	312.09	298.71	293.11	299.48	309.63	303.76	303.72	302.26	304.73	296.84	304.03	303.5	299.93	303.75	300.85	306.45	296.09	300.51	299.65	307.49	303.68	302.68	309.8	299.76	303.7	299.94
316.48	313.78	305.25	309.77	304.37	313.98	310.43	311.62	309.46	313.91	313.7	314.07	310.1	306	310.46	307.07	316.47	312.18	317.99	321.5	320.47	308.75	310.72	305.63	312.16	314.81	308.19	308.51	309.67	306.42	310.11	309.79	315.64	314.03	310.65	313.89	313.97	311.84	310.65	314.23	310.27	316.97	313.58	312.73	314.14	315.78	311.59	313.3	313.13	318.64
309.5	312.48	312.63	308.4	318.35	310.51	315.27	314.35	315.5	312.32	306.61	316.73	307.41	312.15	310.91	314.42	307.42	313.73	314.61	306.28	319.92	315.53	317.16	314.91	312.02	312.23	314.06	308.48	313.27	308.91	313.46	313.16	311.32	311.39	321.32	312.11	311.46	311.13	317.87	312.78	313.44	315.78	308.39	318.31	309.35	316.02	311.64	310.43	314.33	309.79
322.13	310.65	308.75	320.35	316.73	315.8	311.95	319.45	312.77	308.1	312.02	309.41	314.53	313.91	314.13	306.49	310.87	307.77	308.58	311.08	312.24	307.76	306.76	311.83	305.49	310.96	314.86	315.57	313.13	310.23	314.56	309.67	307.18	314.21	313.08	307.81	309.91	310	308.56	315.57	310.75	311.43	310.39	305.18	312.16	315.69	306.33	312.95	311.67	312.4
320.68	313.52	311.65	316.13	312.04	305.1	313.15	312.27	307.41	313.34	305.83	309.41	313.66	320.34	308.55	316.08	307.85	310.65	302.71	319.92	315.54	304.84	304.82	302.19	302.76	307.72	311.12	313.43	308.48	306.03	313.79	312.5	317.27	310.68	305.79	307.07	306.48	311.98	311.35	314.05	310.21	313.33	315.83	299.55	306.61	306.92	300.7	307.47	315.38	311.5
317.27	316.17	319.46	314.14	313.42	316.28	318.15	310.4	317.94	317.8	315.22	311.26	315.09	314.36	321.07	321.12	316.74	319.44	318.89	323.56	312.12	319.77	314.38	319.39	309.61	325.29	314.2	316.07	325.31	315.87	320.26	313.97	313.17	316.43	310.93	309.15	315.56	313.27	316.91	317.97	311.99	314.05	320.46	315.63	319.74	327.52	316.57	311.15	327.51	325.44
303.69	308.14	301.86	316.14	314.75	308.74	309.99	309.79	306.28	309.84	312.49	305.92	314.66	307.17	309.91	309.93	312.82	312.48	312.21	307.08	304.91	309.61	312.41	309.55	303.23	302.7	309.79	302.81	312.49	315.96	312.78	302.55	314.27	312.1	316.01	308.25	311.49	308.76	308.97	309.12	307.59	306.56	308.15	308.86	302.93	306.5	304.17	312.68	303.54	311.52
319.71	313.87	317.17	320.84	318.21	322.62	321.65	320.25	316.59	311.05	323.77	316.74	315.64	319.59	313.81	318.28	309.84	313.43	317.2	318.76	318.95	320.8	316.18	316.29	317.65	314.04	318.51	322.96	310.4	310.75	320.2	322.52	317.3	318.96	319.14	323.19	317.85	326.67	311.86	311.46	314.28	311.43	319.98	318.56	324.87	316.01	325.17	321.46	315.8	315.21
330.79	330.48	321.16	331.97	327.78	337.11	331.37	334.09	333.71	331.82	334.08	324.64	333.1	335.8	332.49	332.97	330.88	330.09	331.58	328.6	326.48	327.9	325.96	334.06	335.49	337.58	331.52	331.3	331.78	323.05	327.57	330.31	327.91	321.42	335.98	330.36	327.09	332.43	330.1	336.23	333.16	330.17	325.83	326.71	335.46	327.55	325.71	333.9	322.41	327.23
302.23	310.19	315	301.21	302.32	306.48	304.92	305.48	306.16	304.48	304.93	306.25	302.9	303.38	313.94	309.75	305.83	297.68	306.92	310.44	303.34	304.55	305.99	307.82	307.71	300.41	305.26	310.66	296.29	312.5	309.78	310.98	304.93	309.54	308.06	303.87	304.33	303.85	306.43	302.61	303.83	298.88	297.88	304.57	305.09	309.53	310.94	305.75	304.39	305.16
300.77	303.13	298.35	301.37	297.25	298.57	310.5	308.76	304.68	307.09	301.31	306.93	306.99	307.81	305.82	306.12	304.91	303.79	304.06	299.13	301.14	309.7	307.47	301.72	304.75	307.09	301.91	301.39	307.7	297.86	304.95	306.86	297.89	300.87	304.07	299.55	304.04	293.92	298.32	301.58	303.35	304.17	300.1	300.32	310.43	297.08	298.28	309.1	292.61	302.78
317.88	314.17	313.52	323.06	319.62	318.33	323.14	313.97	318.31	311.79	313.73	316.73	327.46	313.63	316.62	313	318.84	318.57	313.28	317	319.73	309.77	314.79	308.92	308.58	314.78	321.87	312.52	314.96	315.06	312.48	318.24	312.4	316.64	322.58	311.17	314.11	319.39	317.14	311.78	317.5	320.19	315.13	311.43	320.57	318.92	317.49	318.36	313.82	312.38
322.21	326.78	334.4	326.49	324.76	324.91	332.33	326.21	325.35	327.45	329.52	317.78	330.96	333.13	326.27	323.77	329.78	327.15	337.63	328.05	328.04	329.35	334.94	332.05	328.22	318.7	323.14	328.34	334.76	333.19	325.34	333.59	323.1	326.02	324.75	322.21	322.03	328.23	326.2	332.4	322.47	327.7	327.44	331.02	329.96	331.71	326.24	323.96	324.72	323.82
307.26	300.08	306.37	309.99	306.72	302.01	309.88	300.35	307.46	304.67	309.39	306.05	296.87	304.64	312.29	307.5	310.71	309.72	304.84	310.66	309.21	306.18	298.04	305.04	302.53	308.78	311.32	307.66	305.8	302.26	303.68	305.9	312.13	302.01	304.12	309.23	309.15	307.35	304.74	298.84	309.64	302.89	307.5	307.44	304.71	302.65	305.35	314.19	304.67	308.19
309.43	306.55	307.32	315.97	309.74	305.47	317.08	315.6	307.35	318.52	312.01	312.08	316.01	307.04	309.12	308.84	311.34	306.89	314.26	312.61	315.66	316.73	316.33	312.14	313.66	304.41	307.79	319.86	313.32	314.95	310.49	315.14	308.71	315.07	315.44	315.92	312.27	313.77	309.56	310.98	315.64	305.16	311.45	317.45	312	313.41	310.89	309.22	308.91	313.6
299.79	299.34	295.96	298.11	298.5	291.11	297.29	293.79	295.72	295.95	298.79	297.62	285.89	295.06	289.63	298.54	294.09	292.23	293.94	295.87	295.5	293.33	297	304.97	299.6	297.09	302.51	292.16	299.28	300.3	293.67	298.05	296.37	298.31	294.94	299.55	289.79	299.51	295.42	295.43	298.16	299.06	292.99	289.82	294.92	292.5	296.67	304.61	291.16	294.56
307.23	307.96	301.73	306.06	305.15	301.02	302.84	303.24	311.7	304.89	309.93	301.99	303.15	308.23	305.23	313	306.1	303.87	302.14	300.97	305.81	303.08	308.78	308.95	306.44	300.18	302.85	303.34	308.66	306.05	302.88	299.29	300.6	312.83	306.75	298.85	307.1	299.21	300.83	297.36	304.89	301.6	299.38	302.13	303.82	303.37	304.82	301.24	296.47	303.97
301.83	305.54	302.75	296.21	298.39	300.08	304.51	297.66	303.88	298.25	310.31	297.42	306.07	300.37	305.85	305.13	302.1	301.97	301.07	303.58	298.41	299.72	300.03	306.1	305.02	304.91	304.53	303	305.06	305	305.74	301.38	290.99	303.5	297.23	297.57	306.16	303.12	301.55	302.7	310.72	299.86	308.18	306.34	303.62	302.83	302.81	305.81	304.3	302
300.42	307.25	300.71	310.15	307.47	304.2	313.95	311.32	307.57	312.36	302.78	312.33	300.25	303.42	312.65	299.23	303.78	301.8	308.87	301.07	304.42	303.71	310.25	304.72	301.87	308.45	298.06	310.42	306.79	301.15	310.97	309.24	311.59	311.5	306.07	303.22	310.57	312.18	301.65	313.5	306.09	302.48	305.07	305.41	312.45	299.4	302.12	315.01	298.91	304.42
301.4	300.66	302.35	303.06	297.68	297.42	302.04	304.15	304.27	305.2	297.7	302.47	303.49	311.61	305.19	306.41	306.27	298.89	304.1	305.79	296.68	303.23	298.96	299.18	303.24	306.71	295.72	304.66	306.7	302.96	307.22	304.62	302.66	306.26	297.56	302.82	304.78	306.25	305.35	303.74	297.47	291.53	303.8	302.28	302.71	302.09	305.73	312.81	305.16	308.35
311.54	314.23	316.79	327.32	322.55	323.23	323.93	322	313.04	320.88	318.64	322.23	321.6	326.98	322.12	326.08	319.01	318.03	321.32	320.31	324.83	318.91	321.87	321.93	321.11	322.72	322.79	321.61	315.67	322.38	323.68	321.96	322.22	324.12	319.17	312.12	319.46	321.48	318.49	329.95	317.37	311.43	322.88	321.63	308.86	319.54	322.01	322.87	314.18	318.49
331.69	327.89	327.08	322.52	326.52	323.94	325.65	322.19	317.49	326.51	318.92	324.48	325.21	325.79	320.8	327.22	329.47	325.19	325.37	319.45	322.57	328.99	325.06	321.96	321.61	330.81	327.6	328	322.33	321.18	328.11	326.31	322.64	328.62	324.27	320.2	328.69	317.72	322.72	327.52	315.89	324.35	318.79	317.54	316.75	326.56	324.15	323.83	317.85	324
315.37	314.14	321.22	318.1	325.11	322	323.23	314.11	315.66	326.61	313.35	320.8	319.5	327.2	311.7	319.17	323.01	320.93	311.63	318.85	314.77	314.32	315.94	315.74	324.76	325.76	323.44	315.13	311.65	312.59	317.13	314.32	316.18	322.44	316	321.76	323.78	323.05	319.24	328.23	310.23	319	327.2	318.94	325.56	317.26	317.4	318.28	323.74	318.95
285.07	288.95	298.1	287.7	293.5	294.81	296.31	297.85	289.36	288.61	297.1	298.64	295.26	290.36	294.31	294.59	291.82	298.76	294.14	297.77	294.9	294.25	289.59	299.49	295.73	293.88	292.39	300.29	295.67	297.46	293.66	294.64	301.35	299.36	296.16	290.42	300.72	302.45	294.81	297.75	299.55	298.76	299.12	300.63	294.82	296.52	290.85	300.03	292.73	298.72
293.39	293.99	291.19	287.31	289.29	291.91	288.9	288.93	295.35	295.45	292.23	291.29	298.8	294.46	289.86	286.95	295.47	291.85	296	300.08	298.38	289.88	287.16	298.86	292.42	294.02	290.65	289.5	296.3	298.64	299.22	289.48	292.65	287.4	289.38	287.61	292.61	290.26	296.03	287.99	293.16	289.99	288.2	293.07	295.62	299.75	282.95	292.9	290.47	289.12
290.97	303.98	296.74	303.78	297.4	289.15	298.24	301.71	297.97	297.46	295.96	295.15	297	303.43	295.54	297.99	296.37	293.45	300.02	297.52	298.81	291.63	297.34	287.59	296.37	297.39	290.53	298.44	293.2	293.17	293.47	289.74	292.25	291.07	299.73	297.59	290.49	298.63	298.17	295.53	298.09	287.69	295.1	291.95	303.55	292.4	291.95	289.7	288.94	293.19
322.55	320.09	327.08	321.25	321.34	315.52	313.29	318.58	316.95	321.12	320.16	321.99	318.09	326.69	321.93	322.86	320.47	324.03	321.57	322.27	318.33	322.12	322	331.89	319.35	316.11	316.57	316.04	322.3	320.23	315.33	316.88	319.14	319.33	322.51	312.06	318.75	319.12	320.13	321.1	320.53	319.82	325.19	317.79	320.86	309.46	315.85	320.28	322.83	316.09
299.59	304.99	305.84	304.19	297.61	303.85	302.21	303.81	307.52	297.19	297.18	300.69	301.4	295.9	300.41	298.71	308.61	303.99	305.28	300.32	300.91	295.62	304.16	303.52	298.93	302.67	302.47	298.15	304.58	304.25	300.56	300.06	304.78	303.53	305.67	304.19	304.18	302.92	296.4	302.96	302.13	303.51	298.1	308.28	306.15	305.15	308.14	306.33	296.57	304.63
318.23	319.26	311.33	320.25	316.16	315.68	317.38	316.14	318.67	313.89	319.47	318.58	316.04	320.88	310.98	314.64	320.33	321.55	317.99	311.61	312.96	317.35	318.46	322.84	315.84	319.79	319.44	315.15	317.03	313.3	322.64	319.46	324.35	319.36	318.05	309.33	328.55	317.75	315.27	325.58	316.46	314.82	314.34	318.67	312.75	310.2	316.86	310.32	320.39	318.16
302.29	299.49	295.35	295.97	300.34	302.16	304.8	305.3	296.87	293.81	300.03	295.13	290.24	307.01	309.74	300.73	305.49	303.53	302.75	309.52	304.66	300.25	298.07	297.97	295.95	298.51	299.89	299.9	302.77	293.1	292.68	303.25	296.84	298.65	296.36	291.74	300.37	290.42	298.05	300.35	294.23	301.68	304.12	300.53	303.13	291.53	305.03	291.7	307.66	298.52
316.86	309.74	311.84	319.27	307.98	320.51	315.91	310.67	314.16	310.85	314.13	311.05	313.65	317.07	318.19	311.3	309.88	315.25	309.3	314.08	310.38	311.24	308.5	309.98	316.19	314.69	317.08	313.92	305.48	321.24	317.1	304.81	307.46	315.43	312.68	314.01	315.76	310.81	316.34	306.56	313.2	313.78	309.63	322.79	315.29	308.85	314.22	315.85	312.39	312.73
301.57	296.83	305.92	304.18	301.77	294.32	296.81	297.04	304.03	304.04	296.67	301.34	300.14	300.15	301.14	302.74	290.84	296.08	291.08	304.71	305.66	297.59	303.37	301.47	305.9	302.72	305.56	297.63	298.96	303.22	306.92	301.89	300.11	302.09	298.93	299.44	294.23	303.79	308.22	298.75	303.25	298.97	305.97	306.25	299.72	304.98	302.11	303.6	293.02	300.44
303.31	303.05	298.92	301.79	306.93	300.32	308.91	302.2	307.3	303.95	301.1	305.16	303.33	304.75	305.09	299.42	305.29	300.66	304.26	301.44	305.91	296.7	303.35	300.03	308.88	302.86	309.25	299.1	310.69	298.34	309.15	305.2	303.5	302.84	309.39	301.16	299.08	305.8	291.82	308.55	303.96	297.48	305.81	303.2	304.78	305.61	313.18	296.4	306.38	303.36
312.45	316.01	313.38	311.85	315.91	310.23	309.39	317.5	313.59	318.56	322.15	315.08	309.31	314.42	314.46	312.22	317.73	308.02	316.08	314	305.91	317.87	311.9	317.05	313.87	310.12	309.28	318.32	317.22	313.65	312.84	316.35	315.27	315.01	314.15	313.85	316.64	313.28	310.84	316.77	314.71	317.24	311.24	308.49	316.92	314.19	308.56	321	315.22	309.21
304.21	297.05	308.62	303.33	304.34	307.33	302.9	304.84	305.42	300.4	304.84	300.26	299.24	303.47	306.29	307.97	303.73	311.2	305.05	301.31	307.48	299	307.37	306.99	300.22	304.6	304	309.8	299.19	306.47	307.73	305.1	299.74	307.99	305.52	310.47	297.65	308.04	300.34	309.16	298.71	302.29	298.55	303.61	298.04	298.02	304.17	303.21	307.51	307.49
331.36	332.24	322.36	329.4	333.65	327.05	324.15	326.42	330.43	336.88	329.11	324.81	325.86	334.31	327.72	332.1	326.39	323.24	324.52	333.54	328.26	330.36	331.87	322.21	325.42	329.41	332.9	330.64	324.72	330.38	323.78	333.26	331.56	334.33	326.78	324.13	328.02	330.17	327.48	322.13	330.89	327.56	326.16	329.18	325.17	326.78	330.24	322.76	326.92	318.81
324.06	315.49	321.65	314.59	325.82	320.13	323.74	322.17	314.88	312.57	315.26	316.5	315.79	317.91	317.2	320.21	317.27	320.05	318.28	316.82	314.93	314.57	316.15	314.59	316.19	312.23	313.76	314.38	317.01	307.58	324.32	318.94	312.68	315.33	319.3	328.72	318.79	311.5	322.43	314.18	316.14	323.49	323.06	317.4	322.3	314.46	317.2	319.61	316.54	313.49
299.21	304.93	299.28	302.6	303.15	299.82	306.75	303.78	305.49	298.33	307.78	296.01	299.75	304.73	308.97	305.13	305.61	307.81	301.17	304.56	303.81	310.51	301.89	303.69	303.24	306.97	305.42	300.83	305.7	299.43	305.05	303.4	310.63	302.62	308.6	305.47	305.09	301.22	306.6	310.33	305.22	307.07	305.16	310.87	303.42	305.39	301	297.97	310.9	304.63
317.29	314.76	317.74	312.24	317.28	308.99	318.75	316.28	314.61	320.29	314.7	313.71	311.57	310.4	313.03	320.12	312.28	309.45	309.53	305.73	313.15	315.26	316.3	323.41	316.32	315.35	320.09	313.73	313.4	313.24	312.72	311.83	316.86	317.38	324.99	313.28	318.31	317.69	312.04	322.51	317.61	314.35	314.77	317.97	315.44	316.34	311.93	320.14	312.72	310.17
288.63	294.73	298.33	306.42	295.31	297.03	289.61	287.27	291.6	292.49	300.55	290.7	296.23	288.73	290.8	289.14	291.17	294.95	292.2	298.54	291.91	303.01	291.73	295.9	294.31	298.64	289.85	289.06	296.68	295.96	296.41	291.64	296.09	292.1	288.08	297.44	289.18	298.23	292.64	290.22	291.41	293.56	291.56	292.73	290.45	292.67	289.77	286.33	298.78	299.09
315.51	314.63	323.65	315.76	315.41	320.47	314.29	309.78	312.52	308.47	305.83	304.47	311.2	316.15	312.72	314.76	316.46	310.69	314.09	317.39	311.31	311.8	312.16	308.34	313.3	317.57	318.36	315.48	318.61	317.81	313.61	318.56	307.34	312.73	309.36	312.1	314.01	317.62	309.31	322.66	318.37	311.58	315.49	307.63	316.49	317.58	318.64	313.07	313.34	316.98
307.03	302.46	304.75	302.74	305.5	294.28	298.26	297.89	307.53	303.3	306.9	301.1	297.91	297.5	298.17	296.96	294	302.05	299.63	304.8	304.99	297.78	295.55	304.33	295.76	303.73	300.01	298.08	301.8	307.34	308.13	297.07	306.89	302.69	295.16	298.82	300.43	301.02	292.49	308.13	303.42	310.06	295.19	303.25	307.48	295.32	302.56	310.83	299.76	308.42
325.79	328.93	331.72	327.91	333.26	331.61	329.18	322.02	334.43	329.26	323.21	325.21	330.66	325.62	323.9	324.86	329.55	332.81	328.91	330	326.06	333.82	330.34	326.92	329.12	326.87	327.05	329.56	326.94	329.05	324.32	327.89	325.83	329.22	331.76	321.11	326.03	331.48	334.22	332.42	321.99	325.85	323.96	331.5	333.41	333.14	321.94	329.12	328.35	331.8
308.95	312.94	309.88	306.79	319.34	311.09	313.53	312.51	317.37	313.17	308.44	308.25	309.93	312.57	312.9	302.29	310.73	305.69	311.77	310.2	310.91	308.3	301.11	311.11	310.24	308.63	305.95	307.08	313.49	300.86	314.68	306.14	310.79	311.55	304.86	308.59	307.87	308.77	309.7	314.52	307.35	309.56	309.78	312.36	313.89	309.56	304.63	314.34	306.1	310.82
306.16	297.32	305.77	299.3	301.29	315.02	308.29	305.34	310.64	302.92	304.67	300.15	301.44	307.32	297.2	304.91	311.36	304.51	306.75	308.58	303.91	299.58	309.85	302.16	295.77	312.15	301.49	306.07	307.99	309.94	304.51	308.94	303.15	310.82	303.84	293.94	299.41	304.47	309.7	303.54	306.23	306.06	307.52	302.94	309.73	303.06	307.48	309.63	297.38	304.46
301.82	306.15	298.57	297.82	303.86	302.74	311.37	305.13	305.89	298.6	300.49	303.39	302.01	306.3	305.15	301.8	300.29	304.68	300.8	298.04	311.02	301.78	306.61	308.47	304.01	302.98	303.75	297.39	305.16	305.94	302.38	298.55	299.52	307.21	302.02	303.13	301.84	306.11	311.1	305.7	303.72	297.31	302.28	307.54	310.14	299	307.59	298.35	309.96	312.74
301.33	298.94	304.21	306.4	300.46	301.81	304.53	305.53	306.15	307.56	302.87	302.25	308.8	308.24	310.4	302.86	301.01	299.72	299.68	304.77	303.93	299.32	307.27	299.51	306.92	302.48	302.33	300.1	300.61	302.07	301.83	310.91	296.01	305.19	304.93	304.02	301.06	303.79	301.33	308.24	305.4	302.32	305.17	302.46	305.41	301.46	303.12	302.59	298.6	302.25
327.45	325.6	326.47	326.14	325.68	324.45	322.88	325.72	331.34	325.25	331.72	320.75	328.84	328.58	329.95	332.18	329.15	319.2	321.06	329.75	325.28	325.64	331.19	321.36	324	334.22	324.34	326.42	322.88	326.39	330.6	323.2	327.17	329.75	329.81	318.72	327.52	332.24	327.53	330.57	325.32	331.13	326.83	323.12	332.02	327.61	327.12	324.33	322.87	326.71
311.1	306.82	318.45	312.04	309.8	305.79	316.77	315.1	307.45	309.39	313.81	315.24	305.83	310.55	315.14	303.59	315.42	313.38	309.51	311.78	312.73	313.1	308.94	311.41	306.85	311.3	316.48	322.64	309.31	312.45	312.43	310.31	313.99	309.54	316.54	318.76	317.44	314.69	307.58	313.1	319.77	321.83	310.35	310.72	308.24	315.04	312.21	307.71	315.23	314.24
289.29	292.18	289.01	289.74	293.84	303.19	291.29	291.83	299.45	299.9	293.41	285.22	300.04	301	297.96	288.09	292.28	290.07	293.99	294.36	293.66	294.53	289.84	295.48	297.71	295.29	288.6	300.45	295.42	295.54	292.72	307.68	291.72	292.16	297.56	298.79	294.02	300.31	290.33	296.24	289.59	285.76	284.05	299.13	284.13	299.18	296.22	296.05	292.47	296.75
313.81	309.46	310	313.01	306.7	312.13	313.92	309.66	309.11	315.69	317.71	310.42	315.33	317.23	314.44	315.84	305.32	313.3	317.91	312.96	312.7	317.74	313.11	310.14	314.59	311.79	311.33	315.71	312.23	316.63	312.89	306.64	316.59	309.73	310.88	312.29	311.54	316.65	311.21	318.88	318.29	308.21	308.5	312.09	315.82	319.14	316.86	314.92	312.54	308.08
325.63	312.31	316.16	324.06	312.47	319.01	320.58	315.31	315.31	316.74	319.35	316.29	316.44	321.35	318.88	319.26	318.67	319.8	318.88	315.45	322.62	313.09	319.48	317.49	311.29	315.59	318.57	315.12	318.37	314.42	322.93	314.08	318.28	315.63	316.47	311.33	315.24	320.14	321.12	320.88	313.28	319.22	313.39	318.45	320.28	318.86	321	323.06	313.66	322.43
308.66	304.21	305.83	304.19	308.11	311.06	299.29	307.51	307.79	309.6	299.06	304.68	305.65	305.28	306.3	306.37	304.19	302.27	305.77	302.98	307.68	305.77	302.93	307.13	306.53	297.94	302.22	303.35	303.87	302.12	305.72	307.55	306.13	302.25	308.96	306.71	307.94	310.94	302.64	303.97	307.34	301.57	308.42	308.37	308.72	307.13	305.83	308.82	306.18	313.45
321.45	326.5	329.06	325.04	324.56	321.92	325.24	329.08	328.9	331.42	323.55	324.85	323.32	325.21	329.06	327.03	326.43	330.27	323.18	323.53	323.29	327.07	323.79	330.82	324.21	323.17	333.43	334.59	320.31	319.09	319.91	327.24	323.17	325.43	326.52	323.63	332.09	324.51	319.65	329.21	325.44	322.7	322.44	329.28	319.8	324.6	322.07	323.43	331.34	325.78
307.34	314.58	312.92	308.76	310.44	301.14	310.85	309.02	306.91	310	304.91	306.47	311.93	317.14	305.25	312.69	308.46	305.28	310.46	313.09	309.9	315.91	308.58	311.27	307.64	302.81	309.54	314.36	304.65	306.04	310.49	306.57	311.32	312.34	314.03	310.33	310.18	310.06	300.15	302.31	318.24	303.22	303.92	309.83	304.22	310.05	306.98	308.64	303.9	315.22
300.01	297.42	300.82	300.43	304.94	301.92	302.49	301.72	304.66	301.26	300.56	299.64	309.7	301.23	303.67	302.56	298.77	299.91	298.98	301.89	299.43	306.01	296.37	304.95	298.56	300.11	297.54	301.96	297.42	296.08	304.14	296.63	301.14	302.79	304.32	300.6	298.69	300.92	310.51	296.38	297.46	299.91	308.33	296.36	302.79	294.37	304.19	301.04	302.05	305.76
299.6	291.4	297.75	292.11	292.03	295.82	300.13	293.12	291.95	291.23	291.33	295.9	297.19	294.69	298.42	298.31	292.98	293.88	293.95	295.63	294.8	298.17	290.72	299.28	292.19	298.72	292.66	300.36	292	296.89	296.13	292.13	296.26	295.53	297.68	290.21	299.26	294.59	292.56	291.54	295.01	299.12	292.8	295.71	296.05	293.68	292.82	300.74	303.31	294.49
302.67	305.62	300.4	304.82	304.99	298.58	306.34	301.75	291.14	304.4	303.65	309.8	303.44	309.13	303.87	305.06	305.6	312.21	305.88	301.5	302.54	307.19	299.18	303.24	307.45	305.42	301.26	300.43	298.05	304.59	307.44	305.59	301.01	293.27	298.66	300.65	300.02	299.37	300.99	305.82	307.68	306.64	305.25	306.42	301.38	304.16	307.69	298.97	305.29	302.93
312.62	313.21	313.45	317.26	316.81	321.99	319.87	316	314.05	310.19	308.99	312.63	318.74	310.17	312.47	317.21	318.97	312.23	314.48	316.69	313.19	306.55	309.76	317.5	311.81	319.52	312.26	311.87	319.4	318.98	312	315.69	313.09	313.81	311.84	317.97	315.2	312.71	321.49	318.9	316.6	306.58	310.86	309.55	312.35	315.1	313.51	313.13	317.47	319.76
321.74	317.36	320.48	313.78	318.41	319.94	320.2	324.31	323.37	309.06	323.28	320.43	320.76	314.3	316.64	319.77	318.56	311.75	319.87	326.27	317.48	319.08	312.54	313.51	315.96	311.98	315.77	318.93	318.48	317.99	313.48	311.22	316.43	318.06	314.41	314.02	319.77	317	320.92	324.93	325.08	318.42	314.11	317.31	324.68	314.84	318.34	320.83	317.13	315.57
296.76	301.37	308.37	300.8	304.81	304.86	308.62	300.59	303.98	299.92	303.28	308.33	304.31	301.59	300.88	304.65	309.2	304.55	302.06	300.72	306.49	303.17	305.96	299.03	305.9	307.93	302.97	304.1	302.04	311.73	307.07	304.05	303.92	305.76	301.18	301	301.52	306.34	301.05	303.37	307.1	305.13	308.71	299.01	304.36	301.95	300.67	298.97	306.37	298.14
304.32	307.31	306.86	304.68	299.18	305.2	305.33	308.08	305.35	304.56	303.27	303.43	307.22	311.07	304.09	312.21	306.97	300.78	305.05	306.82	302.75	300.29	305.49	304.73	308.09	305.39	301.62	302.58	300.15	305.9	300.76	302.66	316.66	307.42	296.95	311.83	304.78	297.95	301.3	303.45	310.06	307.01	306.33	307.27	298.49	310.57	312.53	301.83	302.04	307.16
313.9	302.22	306.85	304.3	310.77	314.17	316.06	302.19	302.74	311.56	314.19	310.41	311.76	304.68	309.53	307.57	303.59	309.18	311.35	313.66	313.14	307.82	310.21	306.62	307.21	307.34	307.22	313.03	311.37	309.51	313.01	308.38	313.05	313.15	309.68	309.83	306.01	313.44	314.13	312.11	310.04	300.94	307.96	320.05	311.31	311.35	309.77	303.54	307.69	314.66
322.06	310.53	319.06	310.71	310.04	308.06	308.33	311.06	313.39	315.04	312.17	316.32	316.84	311.39	309.65	316.54	312.88	308.71	310.72	314.35	307.31	312.91	310.52	312.07	310.24	311.2	302.85	312.26	315.49	313.7	308.41	310.35	315.57	322.65	309.95	313.89	306.29	308.98	309.21	308.96	308.46	305.1	310.98	320.03	315.22	311.81	309.36	312.47	315.11	306.2
300.77	292.52	297.02	301.3	296.28	299.47	296.14	302.39	295.64	291.77	293.96	295.22	295	290.06	286.38	296.28	291.06	292.92	296.67	290.21	297.63	295	300.51	294.8	293	291.13	293.02	288.42	286.44	296.04	292.41	295.73	302.7	303.61	295.38	290.94	289.84	292.67	292.65	296.5	292.71	296.72	290.81	296.5	303.52	296.11	290.52	293.5	292.39	298.25
315.42	313.7	316.14	306.78	316.68	306.19	318.19	305.58	315.48	307.85	311.67	310.1	315.71	315.27	314.47	307.58	324.54	309.17	309.4	314.5	313.35	321.65	312.42	311.9	310.83	318.08	314.9	315.09	316.86	310.17	310.58	318.99	315.56	316.72	309.53	311.14	313.24	318.34	321.87	309.1	307.59	311.08	313.33	313.37	312.84	313.34	307.35	309.26	311.62	310.61
302.23	305.46	300.45	302.95	299.39	310.1	308.88	303.24	299.69	305.64	303.06	304.43	304.83	301.59	300.41	309.75	309.61	304.06	305.63	311.32	302.88	304.38	306.38	297.04	306.78	302.77	296.58	294.94	307.04	296.42	303.9	301.64	310.12	301.18	303.23	305.64	301.62	301.27	305.94	303.01	305.39	304.94	304.14	302.4	302	306.06	296.9	299.63	309.37	303.72
310.21	299.2	306.03	307.44	308.59	304.43	294.64	299.35	305.56	305.18	300.76	300.67	305.34	302.98	301.51	297.72	302.93	307.98	301.34	310.04	304.22	295.37	303	301.15	310.16	297.75	298.77	304.71	308.84	309.56	305.88	308.48	300.69	309.21	303.81	305.3	297.37	302.22	304.23	304.03	303.23	302.79	300.73	297.47	305.23	301.13	304.52	303.96	308.02	308.47
304.52	301.79	300.01	302.54	306.78	296.15	310.72	294.83	301.29	303.57	294.46	307.66	296.93	307	311.05	304.51	304.76	301.97	303.09	297.56	302.34	308.43	301.72	303.66	303.36	301.9	295.78	302.53	307.42	305.72	303.91	308.9	310.81	299.26	308.4	303.1	309.72	305.7	303.48	307.1	298.53	302.25	309.97	308.57	301.86	303.4	306.89	304.19	306.92	301.36
323.92	315.48	324.85	316.77	324.77	322.82	325.35	319.51	326.14	324.52	324.7	329.24	318.37	319.54	321.56	331.72	327.07	325.5	320.82	326.83	331.41	326.89	320.94	323.93	321.93	327.48	328.66	328.79	319.6	323.66	323.53	326.15	325.32	324.2	325.32	323.13	330	326.09	329.2	326.4	326.51	322.81	323.01	329.45	320.18	322.29	321.18	318.4	323	324.49
295.1	304.56	302.23	304.95	298.53	304.04	302.28	300.95	300.67	303.33	298.1	296.95	299.96	297.62	298.11	298.56	304.86	303.79	298.4	297.38	293.95	297.51	301.12	308.77	298.2	305.17	303.63	304.93	301.57	297.92	297.05	306.04	301.01	302.96	301.8	297.92	306.32	303.95	302.25	301.54	303.71	301.51	305.93	304.49	297.87	302.4	309.6	308.51	295.57	305.83
323.71	316.89	319.29	313.94	322.31	316.85	324.01	317.61	320.13	317.49	317.18	316.94	317.88	313.27	320.71	313.98	308.63	315.97	316.82	320.14	313.51	315.01	317.26	318.27	322.37	312.76	316.92	317.9	317.8	316.13	319.58	320.27	324.46	315.86	315.64	318.37	312.97	315.92	320.86	317.46	315.45	315.62	321.63	310.1	317.86	307.06	320.83	313.77	318.38	317.38
298.17	308.34	301.57	299.87	303.14	301.8	302.82	301.82	303.32	301.08	303.28	302.51	307.65	296.72	306.09	301.22	303.64	306.38	302.86	302.58	301.55	312.06	309.52	299.83	307.15	299.05	298.28	305.07	307.84	312.19	306.39	302.37	296.96	301.68	308.76	302.67	304.99	304.3	298.16	303.12	308.2	308.43	306.63	299.38	297.4	307.75	298.19	312.44	298.06	302.32
316.19	320.62	309.35	314.11	308.95	317.12	321.29	310.03	307.74	310.32	314.66	311.03	316.51	316.29	311.22	313.34	317.93	318.2	311.22	320.37	308.9	310.35	314.03	309.66	311.57	311.38	313.76	315.5	313.25	318.7	323.67	311.68	305.67	317.47	312.61	320.91	313.29	315.49	313.77	318.13	309.89	320.92	310.26	317.13	311.87	314.96	310.09	319.28	315.62	316.42
313.25	313.92	305.04	309.68	309.48	304.88	313.32	309.88	316.32	312.85	313.85	310.57	311.26	311.82	303.1	312.29	315.06	308.91	314.7	311.47	315.03	311.55	314.34	310.43	311.28	308.25	309.9	315.4	307.38	306.4	310.28	315.23	318.91	306.92	309.38	310.88	315.69	316.06	310.42	306.26	316.85	310.95	313.65	312.21	303.79	312	314.27	308.94	313.11	315.42
314.75	315.68	313.56	323.49	324.14	317.54	325.73	325.27	314.33	324.42	316	319.92	326.34	313.42	317.91	319.11	323.69	316	318.56	316.05	314.49	317.74	316.45	318.88	319.6	315.92	314.16	318.31	319.85	312.32	321.06	319.93	319.89	322.1	319.26	313.19	315.84	317.76	315.63	320.08	317	319.91	313.3	313.27	316.73	312.41	312.06	321.77	322.58	313.59
307.44	307.47	304.2	309.02	307.48	303.45	307.44	305.72	306.19	307.78	308.04	306.07	307.67	308.52	309	310.18	312.23	301.93	308.53	308.54	308.13	310.25	308.82	302.34	308.42	310.86	308.2	302.36	305.72	307.79	310.02	312.17	303.33	304.94	302.53	316.88	306.35	309.55	310.12	309.52	311.06	304.88	307.71	300.22	311.38	310.36	309.38	303.19	303.44	303.49
310.39	313.95	318.14	310.9	312.75	315.95	309.94	309.27	316.72	311.81	305.15	306.77	314.13	315.52	319.85	309.59	316.48	313.57	314.34	321.24	316.14	317.76	311.11	315	312.27	316.82	308.53	305.69	316.14	307.61	311.7	305.83	317.66	311.47	304.15	315.68	313.71	309.02	311.09	305.38	315.36	312.84	308.31	312.19	311.37	311.83	310.48	308.2	315.24	308.19
314.61	316.94	317.07	318.15	311.38	310.68	314.24	313.09	317.37	315.81	311.02	315.44	312.32	311.88	315.62	316.66	306.75	313.96	311.63	309.94	311.73	315.66	318.34	312.76	307.16	327.31	313.86	313.08	317.56	305.73	313.19	307.71	308.25	320.9	312.75	313.17	314.55	317.98	316.22	306.44	318.58	314.31	313.88	316.96	314.39	308.71	318.97	311.17	315.85	314.35
327.82	321.27	308.14	320	317.91	314.92	321.8	323.26	320.3	322.48	317.51	311.88	317.09	318.61	314.83	319.62	313.03	318.13	319.57	321.76	312.54	312.51	319.69	316.33	315.48	329.44	316.18	320.39	325.07	324.19	320.18	321.5	318.23	321.8	307.37	315.63	317.71	319.46	323.86	317.81	325.56	320.37	318.97	315.4	319	315.38	313.66	311.83	312.36	312.17
317.21	313.3	304.22	319.66	308.06	308.92	317.44	312.56	311.72	322.44	316.87	322.37	318.75	316.79	308.82	309.06	312.89	310.72	311.59	314.17	307.03	309.73	315.44	318.33	308.25	314.99	307.91	310.72	309.73	308.81	306.62	316.28	312.91	307.95	309.05	315.31	312.72	319.68	312.89	320.93	313.93	314.15	316.11	316.75	320.66	310.34	312.33	310.5	311.71	313.04
302.84	301.01	299.51	303.29	306.99	315.08	300.18	303.25	300.93	304.16	298.38	304.52	301.4	303.68	304.68	302.33	302.97	304.21	308.16	302.97	307.51	300.27	301.08	304.39	302.46	310.06	298.55	308.97	303.74	301.25	304.89	304.66	307.08	302.89	299.24	302.93	299.53	313.8	307.79	297.26	302.74	311.84	303.03	306.17	306.09	300.41	303.27	306.18	309.74	307.83
328.79	330.42	328.77	325.69	321.15	330.78	327.97	328.55	319.81	325.18	325.43	330.13	321.44	322.08	330.88	329.16	323.69	324.64	325.1	331.81	331.72	330.95	337.27	319.58	330.87	326.43	325.5	331.36	325.41	324.97	328.57	330.87	326.29	325.78	322.86	321.34	331.72	330	319.65	329.46	329.22	329.89	326.05	321.91	322.46	326.91	328.05	318.51	330.79	330.17
300.17	289.29	293.1	291.07	290.4	295.21	291.68	297.09	295.1	294.41	290.46	294.41	293.79	297.03	296.91	300.35	287.92	293.1	287.77	293.39	294.47	285.34	297.37	286.84	290.04	297.74	291.84	296.63	304.35	291.43	297.87	302.41	282.43	289.77	290.44	290.99	300.63	293.63	295.6	294.67	300.45	296.18	291.48	296.83	294.96	297.65	302.6	293.21	296.64	298.65
323.96	329.1	327.32	318.19	321.33	315.24	330.24	324.1	316.56	330.43	323.01	324.75	318.86	324.26	319.38	325.23	324.91	326.83	326.97	327.96	328.41	321.01	322.03	317.38	325.05	326.62	313.9	328.85	318.39	324.45	327.8	325.21	324.03	326.33	324.11	328.69	324.82	325.63	320.42	326.41	323.4	322.92	326.29	325.37	330.23	327.82	318.44	327.4	321.24	328.2
301.19	298.24	300.68	299.89	300.58	303.52	298.63	305.78	296.41	295.61	298.37	300.21	301.36	300.54	301.97	305.08	297.95	299.53	296.44	300.78	303.62	295.47	303.46	298.61	297.89	303.96	298.49	296.96	297.22	304.25	305.49	292.36	298.42	290.5	297.94	304.32	298.29	300.31	304.42	302.41	301.78	302.82	300.01	293.22	298.5	300.2	297.06	307.86	304.22	293.92
304.08	303.02	302.14	303.84	299.93	300.35	296.08	305.38	301.94	298.99	302.06	303.24	306.19	301.27	300.78	309.06	298.21	301.62	306.42	304.1	308.62	307.24	308.84	300.94	301.28	301.9	308.92	297.76	309.76	302.48	302.36	300.28	308.35	301.75	308.9	308.22	305.1	299.49	311.4	306.47	299.11	303.45	302.41	310.07	302.31	303.63	299.6	302.42	296.67	301.85
292.38	302.28	298.18	300.33	299.48	297.24	299.77	299.76	299.49	293.4	288.85	294.39	294.18	298.42	294.62	295.77	297.48	293.41	299.06	299.28	296.58	296.44	303	294.87	292.26	291.56	297.48	292.39	300.12	302.33	299.24	296.43	301.38	298.44	295.97	300.15	292.24	294.94	296.94	306.1	293.44	295.72	302.62	298.76	295.09	296	297.6	296.66	293.8	287.52
309.22	299.97	313.14	310.16	317.29	306.22	312.55	309.42	312.13	314.56	306.32	312.33	311.79	311.65	311.37	309.48	308.09	312.96	320.31	308.22	311.51	311.99	307.48	320.24	311	311.37	312.94	307.85	312.42	311.04	306.43	310.62	315.24	307.42	308.66	311.52	311.83	313.62	309.75	314.63	312.92	303.78	310.93	313.74	306.6	316.57	308.2	307.75	304.21	307.33
307.76	317.11	313.2	311.97	313.31	310.7	313.39	311.42	318.42	313.14	317.74	315.68	319.3	321.5	311.33	315.74	312.89	314.65	316.83	317.79	316.45	313.95	314.81	315.75	310.14	309.52	319.53	316.62	311.38	310.26	320.58	315.22	313.46	317.55	311.09	313.87	317.96	309.24	311.2	314.1	315.39	316.54	317.51	321.27	313.54	323.93	312.95	318.59	318.82	313.53
312.72	308.82	310.32	310.03	307.42	308.33	311.15	314.12	310.77	311.88	307.35	310.42	312.43	301.93	304.93	316.32	313.46	312.54	317.42	312.69	315.39	309.84	309.61	307.08	310.57	301.61	308.98	313.83	309.75	311.3	313.51	306.33	310.19	306.54	310.45	312.34	310.62	313.11	309.17	307.74	306.41	310.42	317.03	309.38	313.05	311.75	315.25	314.05	308.21	311.76
301.71	303.79	305.2	302.91	295.1	310.07	306.3	305.43	303.18	309.77	306.6	296.1	305.02	299.01	303.94	302.89	308.23	302.08	302.69	301.72	302.98	305.89	297.53	304.01	300.75	302.05	310.83	305.46	307.44	303.32	306.6	300.84	308.37	302.75	296.46	306.8	305.53	301.22	302.54	307.91	306.85	308.15	315.23	309.33	300.86	301.88	307.07	302.87	307.21	301.15
323.31	335.85	327.57	327.44	324.9	328.09	328.29	321.64	330.61	326.32	329.49	327.41	336.27	331.44	331.23	325.18	321.85	328.97	328.41	326.33	326.15	334.2	328.43	320.2	319.75	329.03	333.88	334.05	328.28	320.69	330.08	324.58	322.85	330.01	329.33	326.65	327.86	330.17	323.24	326.12	329.74	329.21	320.24	329.94	326.29	330.29	325.33	321.73	328.17	331.48
302.83	305.7	310.13	303.75	312.28	313.74	310.5	305.25	309.13	314.68	316.01	307.93	311.73	309.27	311.81	308.34	313.27	315.61	311.51	310.43	316.38	315.26	307.45	311.07	305.14	306.02	310.87	315.07	309.82	313.79	308.44	313.87	317.29	311.04	306.19	315.61	314.7	309.32	310.17	311.32	315.09	310.96	306.52	308.3	307.53	306.35	307.8	318.59	309.15	309.07
298.53	304.65	292.32	300.04	300.21	305.71	304.11	301.05	298.69	299.44	306.72	295.39	296.39	304.62	301.95	299.97	299.86	308.72	304.89	302.75	288.55	295.67	298.35	299.47	296.69	302	300.27	307.67	300.86	301.86	295.86	301	300.84	304.5	298.99	307.77	295.82	311.22	298.11	294.79	306.65	297.5	301.06	301.2	299.12	295.05	299.31	297.7	299.28	303.78
313.35	318.36	302.08	314.34	321.5	315.17	310.65	315.47	308.29	313.5	307.18	312.7	316.8	308.15	316.63	315.97	323.07	315.78	318.29	311.26	310.66	309.3	321.2	308.71	315.84	315.73	324.46	311.4	317.47	319.87	311.95	315.2	313.16	313.79	313.83	311.56	315.61	312.12	316.3	314.82	314.69	316.02	309.53	320.63	315.92	318.46	310.74	311.19	317.4	320.37
303.66	306.17	303.27	298.84	302	306.53	307.25	300.36	306.62	306.04	307.35	303.46	304.1	303.63	308.37	305.77	309.09	307.01	306.37	306.54	308.18	303.16	307.48	306.68	304.48	306.13	310.62	303.08	306.37	302.43	306.79	308.11	306.26	301.18	307.16	298.33	301.31	304.94	301.22	302.91	308.38	309.18	315.61	315.75	306	310.38	308.1	306.35	313.96	305
318.19	327.91	324.39	325.76	325.12	313.88	327.22	325.96	321.06	328.74	331.1	324.59	334.44	325.16	329.04	319.87	329.93	331.61	325.23	325.02	329.49	321.07	325.69	321.46	323.83	322.57	325.1	323.08	317.75	326.31	330.56	328.95	328.03	323.77	329.06	322.9	328.56	321.63	322.15	326.84	334.03	322.97	328.54	323.05	330.65	325.06	331.14	326.7	321.62	323.96
319.2	320.33	320.85	322.38	314.95	328.24	318.79	319.82	324.94	320.61	320.41	315.55	316.09	315.54	322.45	314.6	310.98	321.66	319.25	316.3	313.79	316.96	320.4	321.21	320.64	315.69	314.14	316.05	314.07	320.39	317.86	318.43	311.23	316.18	316.82	322.99	325.22	327.16	320.67	320.37	321.16	319.91	317.25	313.11	317.35	321.29	322.34	315.03	312.99	328.31
301.06	303.68	311.26	307.79	302.09	302.82	305.52	305.25	306.72	305.2	300.31	301.48	306.27	304.95	301.35	303.22	304.52	301.35	296.47	303.79	300.78	303.7	301.92	307.95	307.02	308.95	299.49	301.21	304.73	296.81	299.01	302.9	304.48	303.23	308.71	312.22	306.2	300.36	305.08	309.23	300.48	301.73	308.9	307.26	305.27	298.08	303.24	307.64	306.22	302.14
316.93	310.9	315.71	315	312.45	305.82	318.6	312.52	310.45	311.38	312.2	315.86	312.24	310.13	314.31	303.41	315.82	308.46	317.45	309.9	307.51	308.56	315.76	307.69	308.21	312.78	310.79	310.76	308.01	312.43	316.03	318.73	315.15	318.4	318.93	320.39	313.53	309.48	310.99	311.1	312.56	318.07	315.64	318.01	311.09	306.54	316.95	320.05	315.84	311.66
296.41	299.97	299	302.54	305.59	298.77	304	306.32	304.26	307.37	298.57	299.8	293.06	301.64	303.25	301.31	302.31	304.39	303.05	305.16	299.71	304.27	305.91	305.33	302.08	308.59	305.69	295.72	302.07	297.13	301.89	301.45	299.62	306.88	298.42	305.91	297.66	305.23	300.61	299.56	295.12	294.73	305.42	301.48	296.07	311.02	301.26	297.34	306.79	300.52
313.71	312.98	314.81	315.3	307.87	315.65	316.95	310.19	315.69	315.83	311.64	309.46	314.05	310.81	316.25	308.74	315.28	318	311.37	308.31	314.42	304.51	307.97	311.93	314.18	308.91	308.65	317.03	322.14	310.14	321.43	312.22	307.19	306.61	308.17	318.9	305.44	317.28	311.69	316.41	309.65	312.62	311.27	312.94	316.87	308.1	311.12	319.39	315.26	309.05
312.27	319.18	317.46	323.01	319.42	315.93	318.2	321.15	312.2	310.91	315.09	320.39	319.87	314.69	310	324.2	319.88	315.3	317.86	313.72	315.59	312.64	312.81	313.46	314.73	310.44	311.91	316.52	319.95	314.65	314.19	305.45	309.47	318.38	315.79	316.09	315.61	318.41	313.98	317.47	312.25	312.52	314.97	317.17	310.67	314.52	308.61	310.48	316.53	318.3
304.87	303.65	308.93	304.33	302.11	296.58	299.3	301.64	297.36	309.63	303.84	305.09	304.89	303.33	307.37	294.64	306.3	306.01	305	315.26	301.47	305.54	298.93	301.24	308.73	307.84	308.32	302.12	308.34	308.98	303.66	304.92	308.12	312.77	309.49	303.38	300.93	305.12	297.19	302.05	301.62	308.06	304.87	307.48	309.74	303.4	302.91	303.24	302.57	296.52
304.83	310.71	311.56	318.64	316.27	310.09	313.98	310.62	314.84	309.54	314.46	314.17	315.65	311.34	313.11	310.63	311.2	317.18	314.59	319.53	319.31	316.71	310.5	311.84	317.26	307.03	316.31	314.07	311.36	313.23	310.63	310.61	311.92	315.98	312.9	308.26	321.54	312.96	310.17	309.85	310.89	308.54	315.52	313.66	309.3	313.12	314.58	310.44	312.11	317.49
314.12	314.42	319.56	310.08	314.57	310.28	312.73	316.54	316.03	316.6	320.55	314.54	315.26	311.48	308.46	314.33	316.3	320.5	308.3	320.54	315.35	317.99	316.71	319.62	314.6	314.16	317.87	317.39	316.47	317.87	305.48	314.3	312.3	317.92	316.91	316.73	308.52	322.18	315.8	311.22	311.43	313.91	313.89	310.93	312.46	318.88	315.54	317.65	310.04	306.95
320.33	326.32	318.92	322.21	326	323.08	330.22	332.74	321.78	320.83	322.25	316.69	317.73	321.47	324.86	328.05	319.9	325.98	327.8	324.81	326.62	323.26	324.14	329.27	324.97	322.18	322.87	316.4	318.62	329.53	331.2	324.16	322.01	325.12	326.33	324.97	330.86	329.94	325.13	319.72	325.28	327.23	327.09	328.11	325.82	327.33	324.71	332.73	331.53	330.1
317.89	322.32	313.65	317.46	317.08	317.02	317.51	319.49	317.48	322.14	316.04	316.76	322.81	310.6	313.98	308.42	319.3	316.35	313.25	311.51	315.85	314.24	317.27	316.17	318.2	316.39	320.75	318.34	322.15	323.16	311.56	307.63	314.67	313.83	319.81	314.69	315.2	314.79	314.3	312.12	324.52	310.48	312.42	318.05	322.28	320.26	321.81	321.25	310.8	315.75
323.54	321.35	319.04	318.27	318.77	315.36	314.02	318.25	318.72	327.03	314.06	316.05	315.49	322.92	324.69	316.46	317.41	324.9	320.43	321.68	314.63	317.52	315.21	317.17	322.16	327.3	314.67	321.09	325.82	319.25	323.11	309.97	322.04	322.54	317.79	314.32	314.8	318.93	320.93	322.88	322.12	316.62	322.87	321.47	316.96	312.25	315.18	315.17	310.54	323.88
304.63	306.73	307.6	314.31	304.15	306.54	304.21	308.5	311.52	308.21	305.17	309.32	305.45	304.62	301.39	300.61	303.21	312.43	300.58	300.85	303.04	302.68	307.49	309.59	303.92	309.57	300.56	308.66	303.47	306.03	308.14	312	314.19	307.18	304.34	307.03	303.73	298.11	301.06	308.56	307.44	304.1	303.74	306.19	311.55	311.18	304.52	308.42	313.07	296.93
303.26	301.5	317.49	302.86	308.8	301.17	296.04	300.11	301.81	303.96	311.74	307.88	306.05	295.97	310.06	309.85	308.17	302.45	307.19	298.55	308.07	303.46	311.97	306.79	313.4	308.78	303.98	299.61	301.78	303.54	310.78	303.22	305.87	308.33	302.39	309.63	307.91	309.75	304.38	304.91	306.55	304.66	304.81	305.19	303.1	309.79	309.5	299.06	308.2	309.62
320.9	327.44	322.13	319.4	318.57	322.46	324.31	313.76	319.17	312.4	320.87	322.76	321.03	318.27	326.11	323.4	326.9	315.38	319.69	318.99	324.95	314.11	317.85	312.11	314.55	316.69	319.08	316.61	318.71	314.04	322.56	325.37	316.37	318.19	315.55	318.6	321.93	315.48	320.8	321.25	312.31	315.35	320.58	315.44	327.27	322.38	317.75	307.84	323.77	316.79
307.49	310.69	313.1	318.8	309.13	320	313.37	308.55	307.06	311.02	316.26	311.71	307.46	310.39	319.93	319.58	323.19	320	311.77	310.37	317.09	307.69	307.93	313.65	311.62	312.48	317.44	318.39	310.2	312.27	319	317.9	314.5	309.28	308.23	311.93	310.92	313.77	310.11	314.31	312.48	311.66	312.86	318.8	313.83	310.66	312.95	313.42	309.51	316.65
293.06	310.12	297.11	305.4	300.29	299.76	301.34	305.97	299.6	300.86	299.08	302.64	298.76	312.81	300.21	305.77	301.08	299.52	301.61	300.96	293.76	302.41	302.93	297.45	297.74	298.9	295.67	301.75	297.96	299.48	293.03	302.89	295.96	295.7	302.14	295.1	305.19	295.34	302.03	306.96	295.23	300.76	285.46	295.37	304.21	300.47	296.57	297.93	302.68	298.92
304.01	308.04	307.53	298.76	305.09	306.96	302.96	309.38	297.91	306.04	297.95	302.7	298.97	301.62	307.28	303.57	309.77	306.34	312.66	306.17	308.29	305.1	311.04	306.65	296.86	298.74	304.06	299.62	297.72	311.85	304.16	305.23	303.83	305.93	304.78	307.87	303.19	301.14	304.82	293.13	302.95	304.99	307.7	306.14	303.68	307.72	302.31	312.42	306.98	305.96
332.76	326.83	329.71	329.45	330.03	326.03	324.79	328.25	323.71	328.26	329.19	326.72	327.76	317.67	327.95	325.21	322.42	327.48	330.82	326.79	325.99	321.15	325.71	330.29	324.07	332.47	326.59	327.37	323.57	325.39	325.48	326.03	328.67	333.69	328.19	327.01	324.16	327.54	327.24	334.12	329.87	325.77	317.15	331.42	332.47	327.2	324.27	327.64	337.79	323.94
315.76	315.68	309.84	314.21	308.62	311.34	313.89	310.81	311.13	319.84	320.66	312.43	305.52	321.41	315.99	326.99	312.99	317.3	310.98	316.78	321.54	321.84	321.39	317.68	314.45	323.17	312.8	315.48	312.4	318	318	314.88	312.69	314.39	318.1	319.5	312.44	321.95	315.7	313.95	314.57	310.7	313.14	311.5	313.39	312.54	315.48	317.17	311.02	312.85
318.21	319.66	313.64	317.76	312.25	311.98	318.97	314.73	319.58	308.19	315.14	317.39	314.28	311.72	315.68	315.59	314.39	309.9	316.78	317.16	309.53	313.75	318.21	323.22	313.26	319.83	323.9	313.93	317.28	315.08	312.4	316.94	317.35	316.9	314.81	314.12	310.24	316.18	318.34	329.61	312.95	315.05	317.21	315.67	313.23	313.34	319.3	310.79	316.25	322.43
325.61	316.74	317.2	315.55	316.12	322.74	309.38	320.63	316.61	314.94	319.56	317.9	321.28	319.85	320.83	317.37	326.86	323.24	325.15	314.49	321.06	321.66	326.64	317.66	319.99	320.32	310.39	327.32	316.93	312.18	323.88	319.85	310.33	319.87	313.37	325.27	316.28	317.35	319.9	314.93	317.24	318.6	316.25	315.53	320.33	309.72	315.68	322.39	319.89	326.14
310.07	303.85	303.64	302.5	300.28	306.17	302.65	295.64	299.34	311.61	307.2	305.09	300.79	306.49	299.79	303.35	302.14	301.41	305.99	301.48	304.49	295.99	302.53	306.03	304.5	305.82	303.14	305.12	296.68	302.91	308.77	299.4	294.52	294.27	304.86	309.61	303.91	304.47	298.08	307.15	302.71	303.48	301.59	303	301.86	299.82	302.1	307.91	305.39	304.78
319.01	316.66	312.17	312.85	311.94	319.3	322.48	323.18	311.31	314.68	308.92	318.19	318	327.6	327.08	324.93	310.51	315.32	317.94	321.85	320.05	323.41	314.59	313.17	323.85	322.01	319.07	318.7	319.07	313.05	319.59	323.69	317.42	318.54	315.68	315.31	321.99	317.45	321.24	316.05	316.66	317.35	310.16	316.14	322.33	316.62	314.54	321.66	329.45	320.62
302.45	299.71	299.62	299.38	295.11	299.34	295.76	303.25	305.26	294.39	311.5	299.83	303.73	300.48	310.37	294.65	298.82	301.25	304.04	301.19	302.78	302.11	306.94	301.36	298.41	294.61	301.64	295.67	299.15	303.15	301.07	299.25	304.84	300.22	293	309.8	303.89	303	304.43	301.37	302.61	307.37	300.71	304.76	304.49	306.13	303.18	307.36	300.16	297.76
332.01	326.32	318.26	325.93	329.49	330.19	325.98	329.5	327.53	330.28	330.91	332.99	324.52	325.42	331.58	322.49	321.68	330.92	326.41	321.89	328.94	329.06	332.13	327.97	326.47	326.4	327.55	332.45	328.28	328.89	328.52	339	327.3	330.56	330.12	324.47	325.2	325.4	329.89	331.1	333.18	330.99	323.3	322.38	329.72	322.82	324.51	330.27	325.52	329.7
303.33	308.14	307.61	306.43	307.13	307.81	307.7	306.96	305.1	313.21	303	309.35	301.23	309.6	313.46	310.81	304.76	301.55	304.96	309.08	311.36	302.77	298.45	304.47	309.07	314.94	312.04	304.39	301.03	306.83	304.82	307.31	303.62	302.48	305.7	299.94	310.54	299.88	312.83	305.28	308.01	301.1	309.88	302.95	304.12	306.47	304.96	308.11	301.17	307.01
335.78	331.72	325.69	330.71	327.77	323.54	325.66	324.9	333.28	330.28	322.19	328.93	327.89	323.93	329.54	326.26	331.62	318.92	332.68	337.86	325.33	325.72	326.99	327.27	325.6	322.07	327.58	330.96	334.07	328.98	326.82	333.17	328.32	325.6	331.96	330.69	329.79	327.61	330.33	331.45	326.48	327.7	320.02	327.86	324.29	320.49	328.01	333.08	327.47	326.67
309.77	309.1	298.21	303.94	300.75	301.14	298.14	306.69	296.36	301.62	304.81	304.65	305.67	305.39	305.83	305.05	294.59	301.34	295.56	298.1	302.56	298.7	300.1	308.77	306.43	302.93	302.38	307.55	305.36	308.39	304.29	304.88	311.53	303.41	302.79	300.37	308.56	295.51	306.02	303.17	303.29	305.52	299.71	306.24	297.21	298.51	304.88	310.16	303.68	299.69
294.66	298.97	300.05	304.89	298.62	296.06	299.88	291.4	294.33	297.28	295.25	295.7	303.81	294.21	297.76	292.93	303.36	301.6	289.99	289.1	286.44	293.95	292.75	290.71	293.63	296.55	290.89	292.7	290.91	296.62	294.48	298.85	297.7	296.52	288.66	296.34	296.62	294.05	298.13	300.11	298.19	295.48	294.58	300.36	297.99	304.21	297.9	294.07	293.99	297.34
313.96	310.85	312.07	319.36	315.04	315.47	307.76	309.04	314.85	314.57	319.4	311.96	315.22	314.66	317.14	314.52	313.23	306	317.72	319.74	314.9	312.92	309.03	311.37	311.07	311.34	314.32	314.66	305.13	312.46	312.82	311.93	316.96	311.27	311.59	310.99	318.23	319.35	316.27	311.61	323.21	311.93	310.47	311.96	320.4	319.48	311.55	304.73	323.04	311.76
305.12	306.8	315.82	311.68	313.07	314.68	317.6	312.72	311.97	307.51	317.97	315.28	317.32	314.2	311.44	313.21	315.75	309.73	314.38	317.93	305.9	308.13	313.08	310.11	309.55	310.79	313.11	316.33	322.58	318.66	315.05	310.11	309.85	320.2	311.58	310.41	316.25	305.72	313.67	317.17	311.83	318.3	310.17	304.09	314.56	312.62	311.4	304.83	313.33	318.37
314.44	318.25	318.82	309.96	312.23	307.79	310.44	315.59	312.73	313.03	309.5	307.52	318.98	310.19	315.93	307.46	317.41	319.96	317.17	321.09	316.3	317.79	318.81	316.74	317.73	315.98	323.17	315.66	304.67	323.06	317.72	321.98	314.83	310.84	323.13	312.48	317.64	315.95	312.93	314.81	315.95	321.86	318.94	314.06	311.77	315.89	319.3	312.29	310.24	318
305.63	308.66	316.01	309.66	312.52	309.25	308.07	309.98	309.48	309.01	304.48	299.66	307.02	308.49	312.72	307	312.63	309.89	308.47	308.65	312.88	309.18	307.42	307.33	308.44	307.14	311.62	317.96	299.13	310.99	311.49	312.66	303.9	308.2	305.36	308.72	309.52	311.08	310.5	309.07	315.13	311.49	311.3	311.79	302.08	312.47	311.25	315.42	300.91	308.93
316.75	318.35	314.1	315.04	310.03	303.97	312.4	316.58	314.37	319	318.2	313.42	310.57	314.88	318.86	321.27	313.61	310.39	310.76	315.93	312.42	316.1	311.31	316.9	313.53	312.1	312.39	316.36	315.07	310.04	311.05	315.3	311.72	311.38	311.83	320.43	303.34	313.42	320.27	306.58	315.89	313.89	315.12	311.77	315.17	314.74	316.82	314.18	312.37	313.64
322.44	320.93	326.06	324	317.4	321.89	323.16	321.9	317.06	315.1	316.08	319.06	310.19	319.21	316.76	319.6	317.24	310.77	321.19	313.59	321.71	323.41	311.99	317.85	316.43	317.15	313.89	318.93	310.21	319.31	315.82	317.84	321.55	312.98	310.3	321.3	313.46	312.02	318.05	315.78	314.31	311.68	315.6	313.45	314.6	316.65	322.46	313.37	313.27	321.1
323.02	322.3	317.17	318.62	313.39	316.06	320.82	314.71	315.26	317.02	320.52	321.79	321.13	315.44	313.47	315.04	318.36	318.43	317.72	313.3	322.3	316.18	319	310.8	318.37	316.37	318.77	319.61	321.64	321.62	318.89	317.89	317.12	316.24	314.74	317.27	312.87	314.77	310.02	313.9	327.91	320.78	309.31	319.16	327.62	320.56	315.41	322.24	318.26	313.88
308.19	303.96	305.12	305.96	304.48	312.35	308.86	308.21	303.68	307.19	309.29	296.7	311.03	311.51	303.32	301.67	305.23	314.15	303.85	309.29	308.37	306.36	307.09	310.75	303.52	300.01	310.9	305.07	304.14	305.19	303.24	311.19	303	306.5	297.37	304.9	303.72	308.38	308.51	301.56	306.71	304.75	302.19	297.83	305.98	311.52	306.38	309.71	304.07	310.06
308.55	308.18	300.41	305.83	300.93	308.22	298.97	298.89	293.02	304.69	300.94	303.26	308.2	308.82	308.8	306.4	304.2	303.49	313.62	307.28	299.64	296.05	304.03	307.39	306.38	304.26	301.45	301.01	304.38	298.26	297.85	297.21	306.01	308.99	304.86	297.02	307.24	298.05	306.1	298.91	303.56	304.8	299.27	299.51	293.45	302.78	302.61	299.09	303.39	300.44
295.08	291.21	290.64	292.91	299.71	297.35	297.03	290.6	301.7	301.21	301.56	295.06	296.05	293.05	294.22	293.69	292.58	296.36	295.11	295.23	297.04	289.19	291.1	297.35	295.09	293.72	292.46	294.5	299.7	297.36	289.45	293.32	297.24	292.14	289.95	294.41	293.89	290.67	294.37	295.26	290.65	298.18	290.54	292.68	295.04	291.9	296.3	295.78	298.62	285.27
310.09	303.05	297.49	304.39	306.43	303.42	300.18	303.76	306.74	304.11	308.6	295.87	305.72	307.24	311.34	304.16	310.43	311.71	307.24	302.18	302.66	302.62	305.29	308.82	304.21	305.89	309.83	304.97	309.83	297.41	304.24	302	305.79	294.56	307.24	303.56	306.85	308.03	309.81	313.09	303.4	303.93	308.19	301.21	301.74	300.73	307.9	302.11	302.08	304.15
296.84	302.17	307.63	296.93	299.86	302.03	303.71	306.95	302.47	297.07	293.27	294.1	301.25	306.63	304.65	304.79	298.94	305.39	305.36	304.59	300.89	310.22	299.53	308.98	300.18	299.67	305.43	302.54	301.6	305.14	307.88	310.3	298.26	291.95	297.86	299.71	306.2	298.27	301.28	303.94	310.67	312.27	301.16	308.27	301.62	307.22	302.19	298.11	303.84	300.59
317.46	321.71	321.83	319.8	320.64	322.87	323.09	322.66	325.98	311.69	321.72	317.85	314.72	317.97	327.17	314.89	318.53	323.6	319.91	317.29	319.72	323.39	323.68	319.48	317.83	320.37	317.99	322.72	318.74	324.04	317.79	315.81	319.04	317.24	318.2	316.31	324.98	318.94	323.08	317.38	322.59	321.21	315.06	317.11	322.57	313.75	320.72	315.38	319.02	317.89
308.21	301.63	304.84	311.86	308.91	305.67	302.69	302.83	308.97	301.81	305.23	304.09	302.71	300.96	317.06	304.28	306.87	306.44	307.33	302.83	302.57	302.8	292.15	313.77	302.24	309.91	303.38	303.05	312.63	302.95	309.07	308.35	301.24	310.87	304.25	308.77	308.28	308.25	308.93	305.3	309.46	310.81	305.15	301.44	310.8	308.68	301.8	308.04	296.53	306.58
296.49	294.01	302.87	298.3	298.89	297.31	296.24	294.35	307.37	305.23	296.95	298.89	298.39	302.39	300.56	301.15	296.88	301.96	303.87	297.75	293.09	295.31	296.88	300.99	301.77	297.63	301.07	295.01	305.19	294.8	299.45	302.28	291.66	292.61	299.12	296.28	297.88	290.58	295.93	298.43	298.4	303.75	299.87	295.87	298.46	296.12	297.99	297.72	296.27	303.1
295.77	301.66	297.6	288.52	296.26	295.22	298.18	297.1	300.17	293.32	295.54	300.38	293.2	303.23	293.88	294.49	302.46	302.76	292.65	296.46	303.53	294.84	298.18	295.19	290.47	295.94	293.57	298.2	297.24	293.36	296.49	296.39	297.23	293.27	299.65	305.48	299.43	293.18	289.72	299.76	298.94	297.17	300.11	298.23	296.92	299.41	294.67	299.74	295.09	298.61
316.69	310	320.37	315.93	317.59	314.99	310.63	318.45	315.05	314.43	318.89	314.34	321.32	326.39	316.18	319.73	316.91	310.6	320.48	315.68	319.26	313.16	320.01	319.6	328.93	316.47	321.41	316.64	326.59	324.62	319.25	313.75	321.74	315.12	321.63	321.42	317.66	314.79	322.11	324.61	323.26	316.76	320.77	324.77	324.51	315.03	328.95	323.07	312.53	316.48
298.35	302.48	306.2	301.16	303.43	295.47	292.66	301.44	299.85	307.28	304.75	300.56	303.07	294.77	306.51	299.34	303.58	301.35	298.27	298.62	296.73	299.94	298.35	301.28	298.53	295.8	307.92	300.63	293.95	298.67	293.52	290.63	308.53	305.37	306.47	306.77	304.16	296.76	302.64	301.17	305.82	299.06	301.53	300.34	305.27	310.42	312.13	304.47	304.24	297.73
305.12	314.5	310.59	307.86	313.22	310.63	316.2	325.33	312.29	311.44	306.85	311.94	316.97	312.4	316.09	314.43	313.75	314.52	316.4	321.27	308.08	316.12	320.13	314.25	314.63	319.59	313.17	310.93	316.05	317.49	319.92	308.27	309.3	316.95	318.54	306.96	308.9	320.89	319.12	314.12	315.01	310.16	318.65	312.06	312.15	317.32	313.92	311.49	315.2	312.26
292.51	302.96	298.84	303.81	300.32	300.33	295.74	306.3	297.8	300.84	296.53	303.94	300.04	304.63	308.66	305.46	300.86	300.06	294.75	304.32	299.17	298.09	299	291.88	302.12	298.66	296.4	301.74	299.65	300.85	302.31	299.24	303.83	292.97	299.84	294.74	301.71	295.62	299.66	298.39	310.44	304.88	304.71	301.13	307.3	300.83	298.35	298.34	300.21	298.57
313.72	320.99	321.35	316.55	322.17	307.65	311.81	306.56	322.05	323.32	324.45	319.25	321.14	323.75	314.73	322.76	320.53	323.41	322.5	313.46	311.27	322.94	320.19	322.62	321.04	316.1	316.4	315.29	313.8	317.53	316.08	318	316.85	323.25	323.77	320.5	320.22	321.9	310.54	318.17	316.74	315.67	318.38	311.47	326.64	319.38	315.2	326.12	318.75	322.93
314.29	317.75	314.93	306.67	302.66	314.81	319.28	306.49	311.31	322.49	318.12	313.07	316.6	312.86	311.89	318.81	315.9	319.52	310.7	320.38	321.9	313.87	315.42	315.71	312.81	311.94	320.61	317.47	313.58	311.95	315.47	318.64	315.81	317.34	319.23	312.12	313.79	318.84	312.43	316.07	317.15	310.37	315.86	302.35	317.59	312.04	311.85	318.62	309.34	314.09
303.68	307.05	309.43	318.88	307.09	312.76	309.13	314.06	311.41	315.27	319.11	312.82	307.41	310.47	303.36	315.24	303.98	307.67	311.33	316.16	311.05	312.06	312.06	308.68	307.71	311.26	312.43	307.45	310.83	305.89	304.03	305.18	311.96	301.75	317.04	304.64	309.69	312.43	310.6	302.74	312.25	308.77	312.31	307.7	310.97	311.77	310.7	313.72	306.51	314.8
333.61	332.88	327.89	333.98	325.47	332.15	333.34	337.58	329.86	325.36	325.98	327.93	327.14	329.17	322.91	327.07	328.23	330.33	317.42	325.6	331.29	326.56	326.91	338.64	329.09	331.13	331.95	322.65	326.82	331.79	326.9	322.97	328.25	324.81	331.64	333.98	326.6	329.63	329.6	331.66	329.03	326.63	334.78	330.49	324.53	326.07	333.17	321.13	330.81	327.27
311.33	309.79	311.79	313.88	310.48	314.08	312.14	308.9	306.76	310.23	317.6	309.14	310.82	311.78	310.2	319.78	303.98	307.31	300.17	314.12	305.37	315.36	311.24	311.53	303.72	310.2	310.19	310.8	308.59	316.37	315.77	313.1	312.58	310.44	306.81	306.86	309.39	307.8	313.92	309.53	310.33	312.1	318.66	308.38	309.88	310.92	310.92	305.46	313.62	309.55
320.04	314.51	325.8	312.19	315.62	314.54	316.5	315.62	318.03	316.94	319.31	316.14	314.51	312.63	314.98	312.82	316.43	312.91	316.69	312.45	314.24	313.6	308.22	316.98	311.62	307.98	316.66	317.74	322.44	315.24	321.08	309.83	315.2	316.57	323.8	307.48	312.1	312.69	315.16	316.91	311.31	322.58	311.02	319.23	322.22	316.3	316.38	316.93	318.09	314.01
323.06	323.22	333.59	333.43	329.67	329.02	329.45	329.85	330.87	327.17	333.14	326.43	322.76	324.29	328.59	323.35	326.21	330.81	328.98	321.26	335.27	326.45	332.07	333.76	324.7	322.84	329.8	329.74	330.29	328.84	326.82	325.2	329.85	326.31	321.42	328.91	329.47	330.76	327.12	327.43	333.46	334.72	329.42	333.01	332.66	325.77	327.53	334.38	319.19	334.18
311.99	309.3	313.45	315.32	314.08	324.41	310.42	318.74	316.4	304.84	310.24	310.2	308.76	319.5	310.14	312.5	314.71	313.52	312.77	308.91	305.05	320.59	314.22	318.46	309.11	309.41	314.12	314.66	318.11	315.3	314.05	313.52	313.68	314.03	315.79	314.09	315.62	319.23	317.33	316.01	312.94	315.46	313	308.75	314.79	307.84	310.43	309.35	308.09	314.11
315.79	326.57	313.89	308.88	316.41	324.97	319.54	316.16	320.16	324.11	318.36	320.6	313.09	323.02	323.75	310.02	320.66	319.48	317.05	324.31	319.52	309.28	314.12	323.62	311.79	312.71	316.37	316.05	315.89	324.36	314.12	314.54	315.32	320.76	317.8	311.78	308.43	311.14	322.97	313.69	318.24	317.06	318.87	321.24	317.37	314.5	320.31	323.52	321.88	314.96
304.89	301	309.35	307.23	303.38	302.69	308.69	305.55	310.44	306.84	305.58	306.63	306.62	304.37	303.54	304.15	301.82	307.32	303.53	303.34	303.32	299.56	302.14	304.62	301.09	306.42	304.73	303.8	300.33	309.9	301.51	300.85	304.91	302.19	296.08	309.57	303.89	306.76	300.28	306.39	304.31	297.01	305.44	305.12	305.86	310.85	305.09	298.47	302.42	299.79
328.7	316.82	333.05	322.5	331.16	324.34	324.25	329.28	323.5	322.46	328.14	326.07	328.14	325.65	325.45	322.33	320.18	327.41	320.41	323.53	327.54	323.66	321.83	317.84	320	320.98	320.63	326.82	322.69	322.4	323.11	319.28	318.77	327.5	325.48	323.24	322.48	330.08	325.19	323.63	320.66	327.7	317.48	323.61	328.34	328.29	327.84	325.04	328.86	334.45
309.66	317.61	313.25	313.15	313.56	312.08	313.86	306.73	308.43	310.57	310.11	306.93	310.89	313.91	310.55	312.18	316.68	306.32	310.14	308.39	309.28	318.79	314.1	306.38	311	309.86	316.94	322.23	309.22	310.48	315.78	313.65	310.55	308.44	315.32	308.63	309.36	310.88	309.87	319.37	307.51	307.29	312.31	310.11	302.65	313	315.41	316.16	312.34	306.11
318.54	318.46	311.75	311.16	314.75	310.21	311.03	320.88	312.58	312.84	319.57	316.68	312.71	312.93	317.5	311.94	309.42	321.14	317.88	309.96	321.69	318.83	311.93	303.41	308.1	317.52	309.04	312.2	309.67	317.91	316.36	318.25	318.48	314.4	308.06	309.21	314.11	305.51	304.7	314.64	314.4	310.36	306.35	314.08	318.71	308.06	320.51	313.88	309.12	322.23
308.7	317.22	308.19	317.75	305.86	304.88	307.17	307.9	310.56	312.75	314.95	310.59	306.25	312.37	310.12	307.27	309.42	311.05	303.83	310.57	315.64	315.28	314.07	315.58	315.61	309.37	310.1	311.55	307.89	312.5	314.47	299.68	307.87	312.96	310.41	303.75	310.89	307.86	308.9	309.73	315.18	315.66	311.51	311.27	312.96	308.09	306.45	308.94	307.98	311.92
303.62	310.23	303.65	307.61	301.07	299.84	301.43	298	301.41	302.55	301.01	297.67	303.31	290.65	306.95	299.7	299.67	297.82	299.04	302.2	303.78	307.29	302.94	297.94	299.88	297.5	307.54	300.45	298.11	299.9	304.95	305.68	308.7	301.31	301.88	307.9	304.25	295.84	304.11	305.46	304.75	302.12	306.91	303.91	293.37	302.03	301.38	300.37	297.06	302.21
300.78	305.18	302	303.14	305.36	298.14	300.13	298.64	297.96	305.62	298.13	304.12	300.24	299.13	301.62	298.1	304.02	307.13	302.19	303.43	306.09	299.12	300.69	303	299.54	302.44	304.09	303.99	303.4	302.67	308.14	301.5	298.57	304.95	302.22	300.55	296.22	307.85	301.45	307.12	305.46	306.37	297.26	310.36	303.98	307.89	297.04	298.25	306.13	303.9
307.4	301.8	310.63	313.48	302.99	305.01	307.94	306.1	309.51	305.1	311.45	306.38	306.7	310.46	305.82	309.72	308.35	312.46	307.88	314.31	307.38	303.17	316.4	305.37	306.22	311.06	303.4	295.5	309.98	304.41	310.96	311.91	307.47	299.06	306.97	301.15	318.12	306.83	302.51	296.28	305.54	304.33	303.69	298.16	299.98	310.21	299.9	303.21	300.7	304.84
317.1	308.68	311.33	318.44	316.83	311.5	313.82	316.84	312.68	314.85	312.18	316.21	313.79	313.65	312.62	311.25	313.23	313.78	315.55	314.3	301.71	320.72	311.52	312.38	320.1	317.24	311.76	310.34	314.89	321.13	313.7	309.76	316.31	314.9	314.33	313.01	308.26	312.23	307.3	308.71	311.51	305.74	321.13	312.82	308.16	306.16	307.78	309.6	313.4	310.95
314.91	306.71	309.56	303.21	319.05	311.27	314.06	312.79	312.37	319.22	310.89	311.9	308.36	316.43	313.59	315.12	320.54	307.82	315.37	313.84	315.28	308.96	307.93	311.35	310.11	311.28	310.53	313.65	310.36	315.99	321.47	316.18	313.27	318.23	313.92	318.08	315.78	316.75	310.54	314.65	309.25	313.5	308.74	319.09	318.74	316.46	313.4	315.97	308.97	315.87
299.21	304.8	300.4	303.95	302.31	299.36	302.34	301.13	305.25	308.85	309.1	315.19	302.66	303.08	298.92	304.41	296.88	306.42	298.4	303.94	305.08	313.54	307	308.39	300.19	306.99	306	310.88	297.32	306.27	305.76	304.95	302.97	300.89	303.73	303.07	302.52	303.28	310.38	305.13	314.07	303.47	299.65	306.84	307.35	307.29	307.83	302.81	305.73	304.03
306.29	298.78	302.17	305.67	315.34	303.78	299.51	304.03	301.51	303.11	298.98	301.66	301.7	290.19	302.19	307.65	296.55	301.08	310.72	308.69	300.06	303.16	295.64	304.62	300.16	304.97	308.68	305.44	300.32	297.93	296.56	297.15	290.61	307.37	299.9	305.15	302.88	297.29	309.13	305.95	304.75	294.48	305.85	295.76	303.91	302.99	303.15	303.19	305.54	293.77
312.03	298.75	301.92	308.7	309	306.32	295.35	314.03	293.44	299.48	298.94	299.04	306.3	305.83	307.12	297.46	306.28	309.21	304.36	305.41	304.11	304.66	302.28	307.05	310.33	305.93	308.47	306.79	299.71	296.67	305.19	298.7	305.03	302.15	302.58	304.77	305.25	302.12	292.75	295.37	307.34	308.7	308.46	297.92	297.57	307.98	303.96	293.46	302.85	298.42
294.85	301.31	301.22	303.97	289.03	301.82	303.95	292.01	296.19	294.55	301.8	295	301.39	297.02	301.09	292.49	295.24	299.59	290.16	292.74	290.92	299.15	290.09	288.9	297.14	295.28	296.25	292.48	294.44	294.22	296.51	292.63	295.71	300.21	294.77	299.33	301.32	298.81	299.04	296.6	293.79	291.34	301.1	299.34	297.17	295.98	292.08	303.41	295.26	295.05
313.14	311.09	307.02	308.79	319.37	310.28	310.86	303.25	306.88	312.76	315.78	308.78	313.3	312.05	312.69	311.85	303.69	313.19	309.47	307.55	310.25	311.36	312.66	307.79	320.09	312.22	309.66	311.39	315.02	312.84	308.16	304.09	311.96	307.53	316.09	309.43	310.29	310.46	312.81	314.72	315.71	302.34	309.14	314.78	306.32	311.04	308.67	313.95	302.64	307.64
306.57	309.74	314.06	304.5	305.67	312.42	301.03	304.45	312.65	307.07	309.02	302.47	311.99	310.79	305.1	310.72	311.9	303.71	304.88	301.21	311.16	305.65	305	305.71	302.91	303.51	304.19	309.34	309.32	305.9	303.46	305.9	304.71	306.24	302.37	306.33	302.49	300.34	307.88	310.58	306.76	310.67	308.68	305.22	309.03	304.6	307.54	309.3	311.25	301.04
304.22	303.19	304.47	307.91	305.16	301.47	299.62	301.87	300.1	304.2	297.33	306.8	305.36	305.6	301.58	294.16	300.19	301.26	297.98	304.57	301.76	303.31	302.03	301.56	303.46	302.4	297.95	300.39	297.37	301.74	301.79	302.84	297.01	302.41	304.52	295.85	299.1	300.3	301.01	302.4	292.87	300.75	300.86	305.06	308.21	297.58	300.22	304.34	300.19	299.78
312.52	315.55	304.55	308.41	316.79	311.3	317	317.88	317.55	319.06	312.08	313.5	307.42	320.13	311.54	312.09	312.52	310.2	323.18	313.89	314.16	319.62	320.52	314.32	311.28	321.45	313.99	319.9	312.14	318.29	316.66	314.63	319.3	313.26	319.99	312.83	317.46	316.15	316.83	317.09	317.54	313.93	323.3	312.93	316.85	316.47	320.63	317.28	310.9	312.29
307.26	312.99	323.49	312.31	307.23	312.09	315.43	306.6	313.7	316.15	319.64	323.9	316.29	309.12	311.4	313.75	307.54	312.64	314.08	315.77	318.02	312.47	315.47	311.15	306.69	312.89	313.2	309.93	312.54	316.05	310.05	310.51	312.97	312.32	314.15	313.67	309.5	309.22	315.73	310.85	310.81	312.79	311.17	310.18	306.16	307.92	309.68	312.37	309.63	307.71
296.82	298.85	302.85	300.58	298.74	295.49	304.8	302.4	298.88	297.47	301.41	309.69	302.43	301.61	300.54	297.46	302.39	301.28	297.19	301.05	299.05	301.4	296.54	297.9	299.52	301.85	292.81	300.62	304.74	301.04	300.49	300.1	293.74	298.58	295.69	297.97	300.39	298.88	292.78	300.69	297.86	302.31	304.56	295.3	298.92	296.38	299	300.29	302.39	299.43
311.14	310.62	321.34	304.06	318.16	311.1	315.16	314.61	309.53	317.66	311.91	313.77	312.41	318.01	308.52	313.44	318.7	305.89	316.9	318.77	319.04	309.59	325.08	316.07	315.62	319.44	312.53	319.1	313.68	312.23	310.99	317.64	314.48	318.99	321.35	313.33	314.92	322.41	313.58	312.47	315.07	318	316.63	318.2	307.68	312.48	315.75	317.9	316.17	317.98
309.82	312.69	311.99	307.27	312.98	309.46	311.36	319.53	313.28	311.96	299.17	317.96	314.47	311.86	304.95	319.78	316.32	314.18	317.29	311.07	315.7	316.87	315.17	319.99	312.13	316.79	309.53	310.91	312.76	315.92	308.24	311.86	318.78	318.95	312.91	314.78	312.52	313.15	311.09	312.1	310.15	313.38	316.59	322.46	315.63	318.37	312.74	308.88	307.41	309.75
304.59	298.78	305.23	306.61	315.33	310.85	312.3	311.57	300.02	309.72	303.98	302.91	297.19	312.06	305.07	309.79	310.87	314.2	290.54	306.15	307.23	310.61	298.93	301.55	303.01	301.33	305.15	303.46	307.21	301.82	308.69	311.7	309.64	305.48	299.15	303.33	309.9	303.9	305.8	304.56	310.21	301.1	306.18	305.3	311.78	311.45	306.89	304.98	306.46	308.71
315.19	307.98	307.09	305.79	309.57	304.08	302.94	308.66	310.6	314.07	299.93	309.72	309.93	311.27	307.77	305.83	312.28	308.79	306.97	302.09	306.24	304.94	310.1	302.92	300.16	306.21	299.41	302.41	301.73	310.64	304.9	308.66	309.03	308.46	309.24	307.15	309.57	302.59	307.09	310.14	303.21	312.83	300.4	305.8	309.65	314.07	311.51	289.63	303.06	308.4
303.24	319.8	311.38	314.5	314.76	320.33	321.86	311.89	311.77	322.62	307.64	315.55	309.33	319.67	319.45	305.39	324.75	320.13	312.91	312.73	312.66	317.11	316.57	306.67	317.53	313.88	306.69	305.94	315.66	316.66	311.36	315.61	313.93	315.76	314.41	317.91	314.89	315.53	313.54	313.11	315.32	315.07	313.95	319.64	312.45	312.93	310.42	315.57	306.59	317.39
303.66	307.06	304.26	303.37	303.01	302.55	308.2	304.08	302.96	303.2	298.63	303.48	297.85	304.67	304.89	309.38	304.72	303.3	306.71	294.7	303.25	305.2	297.2	306.31	313.66	306.32	306.64	303.95	307.65	299.75	296.12	306.37	297.79	308.23	305.03	299.77	297.08	302.12	299.02	301.71	304.33	307.23	312.82	301.47	308.12	301.36	304.23	304.74	306.53	297.85
297.1	308.02	301.64	297.63	299.24	295.15	298.85	292.84	300.61	299.92	294.08	299.4	295.18	296.21	297.55	301.01	295.64	302.61	306.16	302.6	296.33	306.07	305.53	296.77	297.29	303.12	301.56	299.93	297.47	303.31	301.17	296.55	309.37	298.14	299.88	306.91	302.41	296.55	308.72	307.48	302.69	304.74	304.65	295.02	304.17	304.64	302.71	301.98	304.84	295.06
320.07	318.74	314.78	314.12	311.48	306.03	316.22	315.88	310.82	310.54	316.29	315.27	317.87	315.69	315.69	315.74	313.25	315.41	315.16	310.46	308.64	315.26	313.52	309.72	319.23	308.71	312.44	314.19	310.14	315.46	316.65	311.35	309.47	320.48	316.04	307.24	316.31	309.1	316.19	307.16	314.22	313.9	315.54	318.96	316.57	310.69	308.73	309.63	322.87	314.46
310.64	310.22	310.42	313.48	316.87	316.52	320.33	316.64	310.42	317.84	316.84	310.61	313.23	312.82	315.91	316.5	320.98	311.19	328.31	314.17	311.8	312.59	310.75	316.65	315.8	318.05	311.08	312.05	313.99	316.78	308.88	315.14	313.3	321.66	312.6	322.68	313	312.94	320.73	313.83	317.38	315.94	315.99	315.9	317.32	317.26	317.79	315.92	315.83	310.28
281.3	302.29	300.18	293	297.7	289.25	291.97	291.1	290.56	296.02	299.37	295.78	291.74	298.67	298.04	297.09	295.8	288.42	292.99	294.44	293.11	291.97	294.99	299.52	291.4	293.94	292.37	291.97	290.5	291.29	294.06	291.43	297.4	292.83	286.88	287.65	288.49	290.99	296.28	294.72	293.74	290.37	293.44	287.73	285.22	295.39	297.42	296.86	295.31	292.76
300.4	302.29	302.18	309.87	301.52	302.37	302.69	302.69	306.98	302.48	303.02	299.54	298.02	300.39	301.24	301.38	299.67	302.01	304.5	298.15	298.23	305.24	301.77	305.91	306.46	303.59	305	305.91	305.92	299.03	301	307.63	300.44	298.57	305.42	307.19	300.94	299.34	306.3	297.38	294.05	299.33	307.16	303.28	295.78	307.12	309.57	297.63	303.38	301.19
294.28	300.08	300.5	300.85	300.75	304.71	299.87	301.5	298.96	305.73	304.5	298.76	300.72	294.79	302.72	291.04	293.36	299.42	301.08	302.95	298.72	307.6	297.6	301.43	298.54	298	306.47	295.76	299.24	297.16	301.03	298.59	299.86	298.79	301.87	302.1	297.03	302.66	302.64	296.63	292.79	301.76	297.09	295.01	301.08	300.28	295.74	297.19	296.85	292.79
300.38	294.09	292.01	288.87	296.28	294.49	292.43	289.55	293.09	291	295.26	298.94	293.57	304.48	290.59	293.84	289.75	293.32	288.6	294.88	288.78	297.19	296.99	296.37	299.75	297.57	293.08	291.63	295.95	297.61	288.53	291.47	290.72	289.58	297.1	290.62	289.89	301.27	296.18	286.49	287.8	294.46	290.64	289.19	301.43	293.48	295.46	290.3	294.64	295.51
316.15	317.26	310.37	308.53	308.67	316.52	311.21	310.7	309.25	317.04	314.58	310.14	311.24	313.04	307.48	309.06	314.07	307.96	311.51	314.35	310.13	320.83	310.48	308.26	310.2	312.67	309.37	303.8	316.69	312.91	316.07	308.39	311.07	316.68	315.64	317.32	319.9	312.94	314.93	319.92	303.52	315.63	309.19	323.79	313.13	310.1	314.58	312.14	310.29	310.62
312.89	313.93	309.27	313.05	314.34	308.37	305.45	306.39	309.88	314.01	310.09	313.55	310.11	311.4	308.2	306.1	309.25	303.77	315.23	311.94	308.96	310.94	310.34	313.93	304.5	306.93	312.34	310.24	301.83	312.42	317.06	308.68	313.64	311.06	310.36	312.41	316.07	307.07	309	318.46	311.21	314.7	311.48	314.9	308.04	315.73	314.91	307.36	308.12	308.17
300.13	308.35	299.9	296.57	300.52	293.37	310.16	302.97	305.39	303.63	299.32	301.4	301.03	303.87	298.54	300.61	307.8	303.79	312	298.42	303.73	306.13	302.84	305.31	308.12	305.05	303.57	310.19	295.84	302.49	299.43	308.53	307.41	298.78	303.03	304.15	305.5	300.15	303.28	303.57	303.25	301.38	304.13	310.61	298.21	303.34	302.23	304.08	299.44	297.46
299.13	303.62	305.59	309.42	311	309.02	308.21	308.3	311.08	300.73	306.54	304.89	306.1	307.67	304.83	308.15	307.96	303.11	308.17	302.26	303.64	305.89	302.44	309.74	308.29	315.56	305.38	304.97	310.14	304.03	308.74	306.03	310.17	302.27	309.01	311.36	307.96	307.86	313.97	306.09	300.09	307.57	311.2	310.32	306.52	310.06	314.2	304.19	302.03	304.67
317.33	313.48	310.29	310.09	310.72	318.95	317.95	317.6	318.55	322.24	310.84	322.13	321.4	314.13	314.68	318.76	312.96	323.8	315.39	314.69	314.78	312.06	312.12	317.5	321.67	315.6	312.97	316.99	323.35	311.57	317.88	322.98	314.18	317.78	319.52	311.38	308.85	310.97	317.7	318.27	317.57	312.63	316.58	312.48	310.42	312.28	314.61	306.64	306.49	311.61
316.77	313.03	310.06	311.21	319.15	307.81	306.36	314.87	306.74	314.68	316.67	309.93	308.56	307.04	317.15	315.5	308.85	313.49	313.78	310.98	312.03	308.84	311.6	309.39	316.54	311.47	306.68	318.21	305.68	320.26	305.27	311.98	315.52	304.66	304.48	311.78	306.58	311.83	312.14	311.11	321.43	313.41	308.66	312.41	312	314.53	307.38	307.19	318.32	302.27
304.79	295.32	291.39	288.13	306.26	294.92	301.85	294.69	295.37	291	293.53	300.28	295.27	294.92	298.1	299.02	299.56	292.74	293.34	294.78	292.87	301.05	301.05	291.84	298.99	293.77	298.49	300.96	293.31	301.24	301.21	302.85	296.04	290.99	292.44	296.86	290.43	295.83	294.09	302.71	294.42	296.52	296.65	303.29	297.38	297.48	290.67	297.8	301.29	297.15
295.39	296.56	304.17	304.31	296.37	299.48	297.8	307.24	306.68	305.09	306.52	307.29	299.2	293.63	297.07	299.44	304.64	304.38	299.53	301.88	304.26	296.84	298.94	297.53	295.15	295.59	299.54	295.86	299.35	306.73	301.69	306.96	295.85	297.68	301.43	296.24	300.66	303.41	306.92	299.37	303.08	301	297.62	297.78	307.41	307.99	299.14	299.15	304.47	305.98
308.92	309.62	317.46	315.7	310.9	307.9	309.77	311.46	311.06	318.66	313.31	315.71	308.17	308.35	310.59	314.65	309.93	315.53	313.14	314.9	311.42	312.54	314.79	303.98	310.74	319.59	318.72	309.69	317.46	318.28	314.22	309.71	313.21	316.22	310.5	308.35	314.86	308.62	307.28	312.42	312.9	308.58	309.98	315.69	308.43	309.94	313.58	314.16	312.97	309.71
324.18	321.86	324.28	316.26	308.89	321.37	318.12	322.92	311.02	315.48	316.83	323.48	312.75	314.17	316.94	320.31	317.31	323.52	324.15	314.56	313.78	314.11	313.39	318.26	315.46	316.9	319.3	318.34	309.62	323.27	314.23	314.09	312.94	315.93	318.89	309.45	315.57	316.71	308.09	313.63	315.16	320.77	313.01	318.92	311.27	311.54	310.18	312.97	315.4	319.41
306.14	309.39	310.3	313.12	312.05	313.94	309.5	319.11	317.02	313	320.9	301.47	315.37	313.43	310.08	307.8	309.04	319.24	314.72	308.26	307.87	315.51	310.42	320.33	317.74	313.53	319.29	302.37	315.96	311.15	308.34	310.5	304.31	317.77	307.29	312.83	311.76	308.15	313.72	307.27	306.06	308.8	324.61	313.72	311.71	310.16	307.82	311.48	319.5	306.99
323.99	327.07	312.55	323.52	324.41	320.55	316.01	319.81	319.38	320.99	316.16	317.39	318.5	317.96	320.05	316.64	320.9	317.21	319.86	323.55	320.22	323.43	329.92	320.53	312.74	321.71	326.33	317.73	317.99	316.77	315.96	312.97	312.99	323.58	325.93	328.1	311.2	317.04	319	323.1	325.06	323.98	323.48	321.16	321.16	314.95	321.98	320.09	313.85	316.35
317.34	313.96	318.18	316.39	315.72	314.39	310.19	314.5	310.45	311.73	306.41	314.28	313.25	312.73	312.57	314.8	321.11	305.46	317.1	315.67	308.09	311.15	307.9	310.24	313.15	321.7	323.15	314.27	308.27	314.49	314.39	311.27	310.23	314.89	319.03	314.39	310.25	314.59	314.76	312.59	314.6	312.18	310.88	311.5	304.54	309.45	320.6	308.37	307.32	320.64
312.99	319.26	311.43	310.31	307.71	320.28	304.51	319.16	307.49	316.61	317.59	313.82	314.4	316.8	317.76	316.3	311.28	307.26	317.26	311.37	316.4	317.11	312.56	315.64	309.49	315.69	311.16	313.55	318.52	316.65	315.77	310.33	313.6	315.24	309.9	311.97	321.15	319.49	317.42	313.29	313.91	315.65	316.74	311.13	313.46	309.25	308.75	310.64	320.98	320.12
315.07	312.79	310.35	308.83	310.28	325.85	316.86	312.83	323.06	310.03	313.92	310.26	317.4	306.25	312.19	316.85	309	314.81	316.73	317.78	310.59	314.19	317.88	311.21	320.44	313.24	323.13	316.42	312.76	312.16	318.02	306.47	310.84	311.49	312.61	311	317.89	309.63	324.18	315.38	311.63	322.11	319.37	314.47	310.11	314.28	312.75	311.02	311.2	318.37
297.43	298.68	306.66	303.99	305.58	303.14	298.72	305.88	303.6	293.82	299.28	310.92	300.75	298.71	302.66	300.97	304.05	302.77	308.14	302.55	300.76	299.07	294.84	300.89	294.24	305.04	303.1	304.48	295.02	303.86	304.56	299.85	301	305.45	300.53	298.36	302.36	297.95	296.64	303.16	298.41	302.56	306.82	306.04	300.41	296.85	304.7	307.59	302.25	299.52
322.87	325.73	317.56	312.35	313.77	303.07	319.08	314.34	317.81	317.47	315.85	317.28	310.39	321.42	313.77	317.48	310.64	312.85	314.14	319.75	319.95	316.25	320.21	317.72	317.59	314.77	313.66	315.98	323.61	315.94	316.62	320.2	312.8	320.28	319	316.47	311.76	316.4	318.28	318.78	315.18	322.85	313.64	309.85	312.71	317.02	311.11	318.36	315.74	312.43
315.24	314.16	313.83	320.79	320.58	320.92	318.69	316.94	312.26	311.01	319.4	310.65	318.26	320.14	314.69	317.31	316.12	320.82	321.15	316.34	321.42	316.76	314.57	320.94	320.49	313.75	328.7	319.94	318.68	312.16	311.98	311.74	322.69	314.35	313.67	323.19	319.15	320.9	316.73	307.96	319.52	311.64	321.07	309.04	317.41	320.2	319.77	309.98	317.3	314.16
321.32	322.13	314.96	313.56	313.03	320.55	316.53	323.35	313.1	313.65	313.21	319.02	312.83	316.13	317.41	316.12	311.26	314.75	319.8	319.94	320.64	308.73	321.73	316	310.34	316.6	313.96	314.06	317.64	322.37	318.63	313.17	317.26	318.71	311.87	312.57	314.15	311.93	315.81	314.63	316.31	320.21	314.95	318.41	317.22	317.05	314.29	306.26	313.48	320.08
323.32	335.06	322.45	331.63	336.75	330.36	324.13	327.7	321.36	329.06	329.21	323.11	320.24	329.43	324.1	325.1	322.62	324.64	329.21	329.37	331.45	323.39	324.97	331.02	329.23	326.96	331.41	335.45	323.67	324.32	328.31	334.14	331.68	331.99	328.62	328.76	327.89	325.53	335.44	328.87	329.67	326.87	327.94	330.95	325.28	327.35	323.24	328.47	330.29	328.47
306.98	304.68	313.53	301.79	308.89	302.69	302.32	308.36	302.76	305.24	307.31	305.42	297.42	303.91	306.55	310.48	300.07	305.55	304.05	309.32	302.93	308.12	303.13	302.15	315.23	301.87	305.55	301.85	307.28	301.25	306.37	308.59	300.23	305.19	305.25	301.76	304.02	299.98	304.05	302.06	306.06	298.05	312.12	300.01	297.92	310.73	308.59	303.95	302.35	299.59
318.6	317.16	304.81	306.65	316.9	309.6	308.21	316.78	322.85	306.05	311.61	314.36	317	308.23	307.11	312.48	305.43	306.37	309.32	313.41	317.93	311.65	312.19	311.56	309.15	307.37	314.89	314.63	309.65	312.78	310.9	313.9	311.45	315.46	311.42	315.82	313.63	310.28	314.8	304.12	306.24	309.67	310.65	311.33	309.3	307.13	312.09	305.6	318.03	306.62
305.74	305.73	312.02	307.72	307.97	306.35	304.5	310.58	311.45	308.84	304.29	302.15	310.97	309.33	307.53	308.41	313.74	304.37	309.49	308.46	309.83	313.68	306.54	310.54	303.42	319.21	314.61	314.1	312.13	306.71	310.15	303.72	314.13	304.13	306.97	313.72	308.52	309.96	312.79	310.83	306.1	310.56	306.68	312.36	308.61	309.05	314.13	313.59	309.71	307.44
308.7	315.54	309.26	309.87	314.12	312.26	309.09	304.69	310.37	303.84	300.47	303.75	312.44	306.45	307.34	310.23	312.03	311.34	312.74	301.53	300.6	310.78	307.68	307.42	312.03	306.68	309.45	310.38	306.97	303.59	306.76	302.68	303.37	312.37	311.41	313.65	305.54	303.02	305.57	309.98	311.4	316.06	315.7	307.13	304.85	303.37	313.76	313.38	306.82	299.51
312.84	313.54	311.11	314.06	322.22	310.05	313.5	317.07	320.33	317.78	313.61	315.64	312.37	315.26	320	318.63	314.96	313.63	306.69	311.63	313.18	314.75	316.55	318.02	321.45	319.17	322.3	313.6	311.26	316.57	320.33	320.71	315.08	314.81	317.97	317.15	321.4	320.38	311.41	310.48	309.23	314.54	314.76	312.57	309.84	318.61	324.27	313.52	313.16	310.57
325.6	325.44	327.84	334.2	326.14	328.6	324.18	330.15	327.62	328.12	327.14	331.78	323.41	326.97	323.68	329.06	326.92	323.97	326.45	324.05	329.56	327.24	331.87	329.09	325.53	332.34	321.5	333.49	329.16	328.24	329.28	326.92	322.94	319.75	323.18	335.91	328.88	327.57	332.1	325.98	329.56	325.14	326.51	329.69	334.24	322.89	329.21	323.38	328.64	333.93
315.5	317.56	318.19	317.57	318.44	311.33	313.22	320.98	315.09	317.5	319.48	315.89	311.82	314.04	316.47	320.46	321.67	316.8	322.22	318.94	317.46	317.01	311.24	311.97	321	317.85	321.42	312.36	313.57	322.85	319.94	312.89	319.48	310.69	319.87	316.05	318.26	315.88	319.14	328.72	316.6	315.65	315.5	310.01	313.61	324.88	317.22	315.42	319.29	318.29
299.72	293.68	300.64	295.67	297.44	304.99	300.57	297.33	294.99	296.63	303.63	295.05	297.8	298.22	293.41	292.27	295.4	298.8	289.82	297.98	296.88	294.11	297.26	296.98	304.19	296.91	295.37	290.8	295.84	295.27	293.42	299.39	297.86	286.61	301.14	299.06	300.1	293.51	295.9	287.71	295.54	289.48	296.23	294.49	301.05	299.94	297.49	297.3	295.26	297.05
306.7	301.62	302.56	306.97	298.13	303.18	303.2	305.57	300.5	301.66	306.97	304.2	310.17	297.34	310.29	306.59	305.92	300.99	303.88	304.05	303.69	298.9	310.43	312.68	299.3	306.04	305.22	305.43	302.31	304.53	298.29	304.68	308.61	302.3	299.31	312.99	305.93	302.29	305.25	304.97	296.17	299.94	303.37	299.13	298.47	301.83	311.54	304.35	302.23	307.2
290.32	296.98	286.97	290.69	287.39	290.48	300.25	292.08	296.13	293.93	291.8	292.47	298.89	294.7	296.06	296.64	290.02	297.93	298.71	294.08	293.38	295.85	285.42	292.23	294.23	294.06	291.73	295.43	298.8	296.32	292.51	291.07	290.43	295.92	298.33	299.09	295.64	298.29	297.96	302.81	292.26	289.53	294.56	296.42	298.08	294.16	294.5	295.61	292.09	306.36
304.6	300.13	296.09	300.87	303.18	301.12	301.09	295.37	304.97	293.4	300.93	295.31	303.32	301.41	303.35	299.02	299.39	306.58	296.66	300.31	299.42	304.23	295.06	303.91	309.82	304.27	301.99	299.02	303.09	296.56	299.12	301.3	295.79	301.14	307.32	300.61	304.13	298.42	295.45	300.98	304.82	307.39	304.01	302.97	305.46	301.04	300.22	299.29	290	298.61
312.25	312.07	311.82	313.49	315.39	314.98	303.42	314.1	313.48	314.35	314.15	317.26	316.24	313.57	309.08	317.68	304.21	309.5	314.97	312.28	309.21	315.37	304.35	308.47	316.29	316.85	309.23	311.83	315.72	316.88	312.04	317.17	311.43	314.41	312.93	315.81	313.46	312.26	310.15	306.22	315.04	315.65	313.27	318.43	311.15	317.99	313.81	310.87	317.08	310.39
326.87	319.42	326.07	326.84	324.42	319.32	324.32	331.75	317.76	327.26	330.22	329.68	324.17	324.25	325.14	322.68	324.06	319.79	322.65	320.95	326.66	323.39	325.29	325.18	330.72	319.3	327.61	320.56	328.16	326.41	323.57	326.64	326.92	325.43	319.01	328.37	322.57	323.65	334.12	321.46	316.39	324.11	319.03	320.54	329.18	328.17	321	332.98	326.13	321.76
313.53	316.57	315.21	315.08	316.84	318.79	325.19	313.84	314.35	308.25	314.7	314.44	304.87	311.37	316.29	312.52	314.76	314.72	312.47	319.8	320.93	318.58	311.84	308.91	317.87	314.92	313.49	318.26	314.24	314.31	315.08	317.05	313.71	314.71	319.17	313.33	311.61	305.55	311.5	312.32	304.14	313.79	309.4	316.26	308.06	310.01	320.52	315.91	316.63	310.98
304.45	315.08	314.07	307.29	300.79	309.22	314.28	316.23	318.03	308.38	309.01	316.67	312.05	302.29	310.42	312.67	311.05	311.43	306.46	312.24	302.06	314.15	314.03	310.29	305.86	310.1	311.93	305.21	312.23	312.46	318.56	303.14	310.37	309.26	310.22	311.06	304.95	309.24	303.09	313.38	309.7	304.15	308.31	308.67	308.87	307.25	308.03	308.84	300.56	306.78
306.05	306.68	309.75	313.97	309.62	311.92	312.29	307.25	309.5	313.52	315.93	309.31	308.88	305.43	310.37	307.94	313.53	313.62	317.56	307.72	316.07	314.57	311.56	314.55	313.4	312.22	306.59	311.38	311.94	312.23	305.23	305.03	311.5	311.13	309.82	307.24	312.63	306.93	305.72	310.8	310.05	309.7	318.19	311.04	320.1	305.37	310.07	307.39	314.26	314.24
311.87	300.94	303.3	306.88	304.78	302.08	308.6	299.55	300.59	303.43	299.61	311.44	305.5	301.42	305.12	296.9	300.53	308.27	301.69	299.1	304.06	303.5	304.19	299.85	304.72	301.49	301.89	303.3	299.6	303.87	303.74	305.83	299.11	295	304.6	299.53	298.25	301.91	302.15	298.56	301.77	298.65	300.9	309.26	300.45	297.02	291	304.97	302.66	301.36
306.44	300.11	297.9	300.45	299.52	308.99	303	308.76	306.08	303.97	300.18	297.02	303.72	302.59	304.27	299.54	303.66	311.85	308.58	299.89	309.88	304.4	301.87	309.47	298.75	309.73	311.61	295.85	308.04	302.02	305	306.8	306.76	300.77	302.88	307.88	296.42	300.29	297.91	305.6	304.46	295.85	301.85	303.81	301.14	298.33	307.43	297.62	295.98	301.75
299.7	298.59	302.49	297.4	292.48	305.44	300.53	301.3	303.04	301.3	299.34	303.54	300.66	299.99	301.21	302.45	304.37	303.25	300.4	295.14	303.82	296.1	295.46	297.94	304.48	301.52	302.92	301.29	297.19	295.68	300.29	303.54	300.99	304.66	294.18	296.28	297.88	288.81	306.06	299.48	300.01	301.68	303.74	300.35	300.75	305.48	293.98	301.61	300.17	296.85
319.18	309.83	308.82	321.64	319.07	315.73	311.63	304.86	319.06	312.21	312.51	312.13	318.69	315.18	317.33	318.78	318.65	314.92	313.32	314.68	312.88	318.74	315.53	307.63	318.96	312.42	316.55	316.55	315.48	311.14	314.2	315.42	317.35	315.89	313.41	311.34	320.5	308.79	315.39	314.41	309.62	311.33	313.16	320.99	314.47	314.3	320.8	319.4	316.83	315.32
312.04	314.16	316.5	317.67	318.95	316.69	319.62	311.9	315.8	317.21	325.51	315.79	316.44	317.71	318.25	318.24	319.51	314.91	321.07	314.56	314.81	316.23	306.33	318	310.78	320.35	320.15	320.64	319.45	316.78	318.11	330.65	316.45	313.18	318.61	311.96	312.77	323.79	321.82	319.96	315.07	319.97	313.79	317.32	324.52	319.1	311.79	316.19	316.28	309.13
311.2	300.56	305.2	303.35	303.54	300.61	302.7	309.75	304.47	297.59	305.56	303.48	303.58	300.72	298.95	301.27	307.67	309.66	306.34	303.41	299.86	296.63	304.71	307.24	305.01	299.94	306.53	296	304.3	300.78	308.47	310.36	297.46	303.71	310.68	310.05	298.64	299.77	302.3	297.95	304.63	301.93	296.92	300.36	306.78	299.93	303.24	302.62	303.83	302.62
305.01	309.78	307.63	303.77	295	306.38	306.86	317.34	308.45	299.98	308.17	299.17	306.53	307.09	304.02	298.4	312.33	309.8	302.74	309.56	309.24	303.89	300.16	317.83	304.71	304.12	308.47	309.2	302.71	313.1	304.64	303.54	309.42	305.87	306.59	305.25	303.65	302.88	304.06	306.46	305.35	302.62	301.93	305.17	305.91	309.21	311.46	304.52	304.17	299.87
316.46	318.01	313.18	317.25	315.67	312.06	313.67	316.19	315.57	311.79	315.62	316.91	314.09	306.81	315.22	317.86	319.6	317.84	315.7	315.33	320.93	315.6	316.62	311.88	315	321.96	317.71	322.75	316.96	313.34	314.61	314.63	319.89	313.07	311.37	315.99	319.12	316.06	312.98	315.21	319.87	316.29	311.04	315.53	312.64	313.79	314.57	323.48	310.48	310.67
296.31	304.92	301.16	302.69	304.98	299.74	297.13	301.7	309.2	307.76	303.78	303.2	300.99	299.32	301.28	291.51	299.59	306.76	302.27	304.37	295.96	303.06	302.11	300.97	298.26	303.47	296.87	297.36	302.77	294.56	301.55	302.52	296.93	305.5	300.62	297.27	302.22	299.01	295.31	302.08	295.45	303.98	306.23	303.26	298.65	303.42	305.34	303.73	300.95	296.43
308.44	312.6	311.86	308.21	309.92	303.88	302.88	310.01	313.33	305.65	308	308.59	301.78	306.47	307.73	308.1	303.12	307.64	305.31	311.56	312.08	305.8	305.33	308.39	307.16	300.2	300.12	310.61	308.24	303.52	308.12	309.31	301.23	297.83	302.92	312.86	311.58	303.81	312.7	315.81	304.63	312.24	303.57	307.79	303.67	307.74	310.05	306.96	312.09	310.98
307.75	303.26	310.89	303.22	306.96	305.55	304.76	305.57	299.9	301.15	303.92	297.7	297.51	308.99	300.7	304.42	301.91	308.71	303.96	298.97	303.82	302.03	312.3	311.4	307.68	301.11	302.31	304.52	308.39	306.12	303.9	308.47	307.71	302.46	307.42	304.65	298.67	307.27	311.55	312.4	308.3	302.28	306.63	310.4	311.79	307.62	302.38	304.73	300.46	304.89
329.81	325.14	323.98	323.36	328.04	322.98	327.59	333.17	324.85	333.89	324.75	328.08	328.01	325.21	328.27	327.57	328.46	329.43	327.9	323.19	327.47	328.52	332.55	325.22	328.4	328.83	330.42	330.87	331.1	325	323.14	325.5	326.81	335.03	329.11	334.73	323.99	335.3	324.36	320.51	326.3	317.86	324	324.45	327.52	328.21	328.44	328.78	327.65	322.68
300.96	300.41	301.8	311.1	309.83	302.02	309.19	303.08	302.86	307.69	306.73	310.47	306.2	303.36	310.56	307.35	302.79	306.71	308.27	306.52	309.74	305.03	304.78	306.14	306.12	301.78	310.5	317.64	301.93	305.99	299.33	297.98	308.22	309.87	311.63	298.23	306.09	300.8	305.95	305.79	300.1	304.83	299.48	307.35	313.54	303.66	312.29	309.54	304	312.07
333.01	330.6	336.01	332.32	323.11	328	323.48	324.67	326.19	321.86	329.3	326.71	330.57	325.71	333.91	323.02	328.14	328.38	326.52	328.15	329.64	330.18	333.88	327.97	326.91	325.78	331.17	329.54	335.98	328.8	323.93	321.29	333.05	326.69	328.16	336.92	319.54	327.21	327.85	328.69	330.15	328.99	320.8	331.19	326.31	318.98	326.42	324.42	325.35	329.49
316.75	317.69	311.02	305.12	317.43	308.69	312.55	318.25	312.53	311.02	324.31	317.23	323.64	325.13	317.73	307.44	314.03	316.61	306.6	314.07	322.66	315.55	315.37	313.97	316.12	318.54	318.53	322.88	311.07	309.74	325.07	310.89	317.88	320.21	317.47	312.8	315.4	313.8	321.09	321.23	323.37	317.17	317.66	315.02	319.38	318.8	316.58	313.03	313.55	321.23
301.53	301.53	312.03	300.24	300.94	306.87	301.08	300.96	294.64	299.38	306.32	299.49	301.29	301.63	299.17	294.74	301.62	299.16	297.11	296.51	300.99	297.89	300.64	298.36	296.97	302.97	302.78	301.75	299.19	305.13	310.98	305.14	299.28	306.88	298.89	304.16	305.96	299.41	297.45	289.73	300.3	299.97	302.21	296.59	298.23	300.45	304.5	299.19	306.64	302.63
289.51	293.95	291.68	300.17	293.65	294.94	290.05	291.86	301.04	297.95	288.36	283.42	299.65	298.11	286.24	294.41	292.79	294.79	288.72	290.02	294.55	295.92	290.54	296.41	294.25	297.52	296.79	292.93	297.56	294.93	287.25	295.63	292.63	301.12	296.75	298.23	288.33	298.75	290.3	293.94	299.98	297.48	289.77	304.3	299.52	295.94	300.61	292.53	298.64	293.09
293.82	294.19	308.48	303.2	298.48	299.71	304.07	295.42	300.15	301.37	296.12	303.37	294.4	301.63	299.59	291.73	299.24	302.25	295.89	291.52	295.81	294.24	296.89	300.6	300.27	293.07	305.9	303.82	297.38	302.57	296.24	306.71	299.57	305.98	298.14	303.48	300.36	300.4	303.53	300.55	295.34	302.27	298.43	307.66	301.67	302.55	299.44	306.39	297.66	301.98
325.56	320.8	324.37	326.37	323.05	327.58	324.42	322.35	321.32	323.18	330.33	334.38	328.73	326.61	320.03	323.51	327.23	321.74	325	330.55	327.94	318.61	328.13	321.25	328.93	322.09	318.76	323.92	321.6	324.56	327.64	323.94	332.75	314.86	324.26	320.97	324.9	327.1	326.86	322.52	324.89	329.51	325.05	331.91	328.08	327.37	326.3	321.89	325.29	320.68
314.16	302.57	313.46	299.37	307.79	302.73	312.98	307.08	300.76	309.79	303.7	305.62	306.2	300.58	315.81	307.22	303.38	311.59	309.17	306.84	307.36	304.23	312.22	307.31	301.2	305.88	317.03	305.49	301.83	302.57	305.72	303.56	303.39	304.3	316.77	302.29	311.75	310.5	300.54	306.89	306.6	312.21	307.64	311.78	310.08	304.78	303.77	305.34	308.36	313.65
309.2	302.75	300.5	307.41	296.44	306.15	300.13	302.92	296.47	304.6	306.2	305.53	305.63	303.35	306.22	299.66	301.19	306.19	306.5	301.41	306.24	299.63	299.37	296.96	312.71	305.51	303.69	301.27	302.29	293.65	308.94	295.64	303.28	306.85	299.85	300.51	308.65	305.92	298.93	296.72	302.94	304.28	307.41	304.14	301.79	298.36	301.88	308.47	310.69	307.28
303.27	300.12	292.98	294.93	289.65	296.83	295.84	294.55	298.37	292.52	295.79	297.61	295.1	290.43	292.66	294.31	297.31	296.25	294.3	292.22	293.31	302.03	295.41	291.43	300.3	290.65	291.68	293.27	293.35	296.43	291.88	296.13	290.22	288.85	293.55	300.08	300.22	291.32	293.18	298.72	295.63	298.9	290.07	291.55	293.14	295.85	290.75	299.05	303.31	290.85
305.86	306.69	308.11	305.88	300.69	305.13	306.97	312.35	299.53	306.23	301.21	296.72	304	301.06	311.59	303.82	304.17	302.44	303.78	307.25	304.61	304.55	304.99	307.58	303.78	302.69	299.77	301.39	304.91	297.55	305.07	309.66	306.57	300.45	298.89	306.69	302.65	308.39	304.76	300.38	304.1	304.52	303.15	308.16	304.8	307.75	301.92	304.14	307.78	302.05
302.55	302.59	301.36	304.02	300.01	301.74	302.5	305.23	302.7	308.03	305.31	307.87	304.14	300.76	301.81	309.14	306.56	309.33	305.66	303.11	307.95	303.56	309.53	300.26	306.32	309.26	302.43	299.6	302.33	300.02	302.27	302.78	302.31	301.23	301.03	307.75	304.46	301.12	293.92	303.43	304.28	301.86	308.04	301.99	300.59	313.49	303	303.7	305.82	305.1
315.01	310.36	321.44	320.01	316.67	314.85	313.76	317.15	319.59	318.73	327.67	317.82	320.19	318.43	317.61	320.65	318.5	322.68	317.8	318.35	314.57	310.75	312.52	321.32	317.63	315.41	318.16	314.72	318.75	322.07	320.26	312.06	316.65	316.8	316.92	317.28	317.71	317.06	311.72	317.26	317.79	321.3	318.45	322.76	319.43	319.1	322.74	318.57	318.13	318.13
301.13	308.73	303.02	301.72	310.86	300.79	297.83	296.85	300.1	295.86	295.72	303.01	305.74	300.62	305.3	296.98	316.14	299.48	301.28	305.58	310.64	302.36	301.02	307.78	299	297.45	308.03	307.67	300.73	301.72	302.53	308.57	309.94	306.19	303.72	309.14	311.08	304.08	305.96	310.55	301.11	301.96	300.48	305.41	305.45	305.71	304.79	301.34	303.55	308.3
301.36	299.95	302.04	295.94	307.71	308.37	308.78	307.54	302.66	313.48	302.94	303.76	309	307.57	299.28	302.82	300.23	304.08	308.86	307.05	305.69	300.48	305.19	301.39	297.36	303.86	308.45	306.35	301.97	306.25	299.54	303.77	299.87	304.12	303.02	304.71	301.45	303.31	303.06	309.72	304.97	303.93	306.54	298.24	307.54	308.41	300.95	297.33	307.74	303.92
306.45	308.41	314.26	308.39	308.72	310.66	306.18	309.08	307.1	304.74	293.69	310.11	314.15	309.46	312.26	308	313.43	304.33	307.02	309.35	305.26	305.89	312.2	310.92	306.18	311.33	309.25	309.5	309.84	310.31	307.94	315.69	311.72	311.01	313.06	307.38	307.97	309.66	304.53	313.72	303.76	305.57	300.87	304.57	309.05	315.11	306.31	307.39	313.42	305.9
300.93	310.31	302.39	308.17	306.28	300.38	311.94	297.49	302.91	304.99	304.31	307.72	305.77	305.51	302.05	303.34	305.68	304.83	306.67	305.89	304.19	308.97	304.73	309.08	302.81	306.3	310	308.32	310.89	302.46	310.67	308.09	311.31	306.52	304.99	305.13	303.03	305.67	307.45	303.6	304.6	310.92	299.94	301.05	307.99	308.06	303.98	313.02	303.76	306.89
309.71	313.26	312.09	308.81	317.36	312.45	313.08	305.83	311.93	313.84	313.23	314.94	313.19	312.98	312.81	311.37	307.22	314.57	312.26	308.08	314.58	318.21	317.87	310.46	313.45	314.17	315.32	315.05	315.93	316.15	316.75	318.4	310.71	307.24	313.34	312.25	315.7	316.96	309.84	305.76	312.04	305.76	316.45	314.71	309.35	316.28	315.23	317.91	311.44	305.04
314.96	314.13	319.52	313.75	311.06	315.24	307.13	315.45	316.11	318.01	310.41	316.09	314.03	310.03	323.11	311.96	309.44	313.9	310.62	315.65	308.25	318.83	315.39	312.12	318.67	312.51	316.32	310.82	311.89	318.59	311.67	309.75	318.62	307.49	317.48	313.5	311.85	316.33	313.92	315.08	315.51	314.78	307.99	317.44	317.04	307.4	312.34	308.05	313.09	310.3
313.55	311.96	319.15	313.8	315.79	319.51	315.56	311.4	319.77	313.94	313.83	309.3	312.08	315.33	313.11	307.28	310.92	314.9	313.44	305.74	315.35	305.4	313.56	315.18	312.98	321.2	315.37	315.92	316.61	310.92	310.74	310.93	305.56	317.22	307.66	315.26	309.56	311.46	308.06	315.45	307.88	313.29	313.94	314.47	311.04	314.69	309.47	299.14	309.29	309.9
300.06	304.33	293.4	291.25	302.23	298.93	301.41	306.05	303.17	301.21	302.3	294.94	299.61	295.47	297.5	299.19	300.76	300.1	299.02	291.37	306.12	299.62	304.02	302.12	298.57	295.79	296.01	303.22	303.77	298.57	296.71	295.44	300.65	296.1	303.49	299.25	297.03	304.88	300.01	301.11	300.91	303.49	301.47	301.82	297.72	298.23	298.54	298.55	293.21	300.07
322.84	321.03	316.62	318.65	314.2	319.25	326.73	322.64	310.58	313	319.52	316.84	318.7	320.37	317.03	312.9	325.54	319.93	316.6	311.74	311.47	316.45	310.54	322.71	314.32	318.91	321.83	314.09	317	316.63	315.58	326.4	323.93	320.62	317.45	320.78	314.92	317.25	319.43	321.82	317.06	323.68	327.68	313.18	316.89	321.74	317.17	321.59	318.42	316.12
318.88	310.3	310.49	311.05	310.79	310.65	318	306.7	316.19	313.19	307.64	311.98	310.63	305.65	310.11	311.14	309.67	309.7	306.11	313.1	312.39	312.02	316.9	311.97	314.35	312.91	305.59	309.76	320.27	313.24	304.09	321.71	314.07	306.46	309.9	313.8	307.98	313.57	313.49	316.04	316.24	314.32	316.4	314.16	317.84	306.64	308.66	314.92	315.46	315.77
321.28	318	318.42	321.74	325.96	317.15	314.14	317.99	316.03	312.46	324.01	315.94	317.99	319.89	315.83	322.35	318.55	320.41	319.97	317.61	309.14	310.35	314.64	324.05	324.04	319.35	308.82	319.71	317.35	317.5	320.07	316.46	320.9	322.04	313.26	316.9	321.77	317.6	307.93	317.76	321.33	319.38	311.86	320.21	322.9	313.57	321.71	315.94	317.85	319.56
304.51	306.93	300.78	303.19	307.17	303.04	304.78	307.11	300.91	308.61	304.04	303.96	300.17	295.86	301.65	305.97	301.7	306.02	303.07	300.42	297.15	307.68	305.53	309.37	303.33	305.32	304.2	307.31	302.97	299.09	302.11	304.05	303.42	300.48	301.16	300.11	302.28	303.39	307.7	302.01	308.24	303.88	305.33	305.08	306.72	308.9	303.25	301.96	302.14	301.27
319.03	313.9	314.24	314.96	314.88	322.34	317.75	317.7	312.37	308.25	312.53	314.08	310.47	327.05	315.19	323.36	314.42	318.48	323.35	317.34	319.21	322.88	306.64	310.41	322.48	314.96	316.11	315.12	320.05	317.03	311.34	309.06	320.39	313.38	313.32	314.23	321.23	311.21	316.16	320.41	320.87	313.47	307.9	315.62	312.29	321.96	322.39	305.2	314.85	313.04
311.18	303.41	306.88	299.94	298.84	304.21	308.35	302.97	309.19	306.56	309.76	305.77	308.91	299.92	296.12	300.46	302.88	309.39	305.37	306.11	306.38	312.95	309.93	305.94	304.81	303.77	308.75	312.92	312.35	308.04	303.15	305.69	301.4	308	304.46	304.91	298.07	312.32	303.43	304.81	303.13	304.73	306.71	313.84	301.9	302.68	304.83	301.85	299.03	307.68
323.8	324.84	330.02	319.94	320.58	321.02	319.74	327.43	320.98	322.79	322.52	331.38	324.98	320.5	319.09	329.57	328.49	325.02	320.94	325.28	323.52	321.14	322.06	331.97	322.63	325.25	322.24	320.34	324.6	329.35	318.86	326.76	324.61	325.4	322.34	326.27	326.99	321.65	324.5	318.32	328.73	326.88	325.15	323.27	322.87	321.07	326.28	321.47	327.84	328.7
303.84	302	305.32	302.41	303.18	298.91	303.64	304.49	309.44	305.76	303.48	312.68	302.02	307.53	306.35	309.2	313.61	302.35	300.96	303.51	307.32	297.78	306.79	299.04	302.36	303.89	297.7	306.23	306.43	301.76	308.19	305	309.91	305.52	301.81	307.9	304.42	314.21	305.8	308.18	304.8	308.58	307.28	303.33	307.03	308.34	305.29	307.21	297.35	305.8
320.66	318.12	311.13	319.87	323.8	316.57	315.3	316.05	312.73	311.76	318.09	322.49	318.09	322.78	320.83	322.53	321.18	321.03	319.87	316.6	320.32	320.14	318.24	312.3	316.55	321.78	311.83	318.15	315.35	317.23	313.34	318.25	319.63	321.92	316.5	324.65	321.2	315.43	316.37	316.66	322.13	315.38	321.96	314.73	320.64	315.3	308.14	324.7	315.79	317.45
321.78	317.14	319.19	317.09	313.88	318.82	315.19	310.35	309.25	311.67	318.07	318.15	306.62	314.59	314.79	320.78	306.66	306.01	316.59	315.12	308.07	307.74	313.65	313.18	314.73	313.33	313.13	316.54	318.99	310.89	315.27	313.5	318.74	306.2	314.58	314.4	309.05	314.47	312.41	316.15	310.96	319.4	307.74	307.79	315.95	312.59	311.39	314.55	313.93	305.52
309.43	310.79	316.03	317.76	315.2	316.88	312.36	313.41	313.77	315.04	319.58	312.34	320.97	318.66	312.18	317.33	312.54	320.83	313.52	311.63	312.17	314.58	322.34	311.19	305.91	315.54	316.77	315.82	316.15	314.15	311.75	317.37	312.71	310.34	321.79	318.38	316.65	317.1	313.57	316.3	306.38	313.66	320.56	321.07	315.17	318.43	320.91	318.21	313.25	314.06
303.11	298.01	299.77	298.33	304.87	301.72	307.91	307.02	302.77	303.82	297.19	299.58	305.27	301.7	307.06	303.58	311.13	304.05	306.2	302.08	298.69	300.42	305.44	296.72	302.37	310.63	299.77	300.08	305.55	307.28	297.68	304.17	305.75	303.51	309.47	306.21	305.13	311.35	303.88	297.8	305.74	306.04	306.41	304.8	300.68	296.23	303.74	310.35	305.65	299.03
305.01	300.6	300.45	307.85	305.08	303.13	299.21	300.2	307.13	305.61	305.34	305.24	307.64	308.27	308.54	309.59	304.53	307.89	307.66	302.16	296.98	306.57	302.01	309.08	305.3	306.21	302.45	299.59	308.94	306.5	298.7	296.83	304.41	301.58	303.09	306.94	297.41	301.24	299.24	307.89	309.34	299.58	311.65	308.18	303.9	303.35	300.93	306.25	306.24	304.82
297.14	299.87	311.33	296.08	307.94	300.02	304.35	295.81	296.4	304.12	295.56	294.74	302.8	298.77	301.51	300.87	305.7	305.11	302.89	302.99	307.12	299.78	298.84	303.03	301.31	300.65	305.75	299.26	297.08	296.76	303.36	297.94	301.28	299.92	302.11	302.44	306.01	301.91	295.31	296.55	306.33	294.58	303.61	306.47	300.88	301.66	312.37	296.97	304.63	297.1
309.67	312.1	316.48	310.89	313.87	315.85	310.23	307.84	312.91	307.41	313	314.23	308.4	310.38	318.12	313.16	312.87	316.54	312.35	314.68	307.05	314.73	315.51	312.12	318.72	312.76	316.01	320.38	309.49	317.03	309.86	312.64	318.87	320.21	317	315.26	311.81	315.56	310.02	309.94	316.65	318.52	309.44	321.25	315.51	321.44	315.12	315.4	308.52	313.51
299.58	300.07	302.51	303.63	309.31	306.39	300.6	300.1	305.33	307.27	296.4	306.85	303.22	305.87	301.6	303.58	302.09	299.88	308.95	307.97	310.25	306.3	296.03	311.4	304.15	303.81	308.47	301.1	307.05	306.21	307.74	301.14	303.26	300.55	296.1	310.16	304.97	302.24	303.07	301.71	304.88	302.3	300.86	305.38	303.76	302.04	295.89	296.83	306.46	303.37
314.65	317.6	314.32	308.91	309.91	316.12	313.93	318.54	313.74	313.88	316.86	321.1	311.86	317.33	316.53	315.86	317.23	314.78	311.44	313.75	315.43	323.54	319.99	318.57	312.37	316.04	318.86	314.94	316.01	312.82	310.59	318.53	319.11	320.34	315.25	313.58	318.92	320.63	311.1	314.6	313.17	324.03	321.56	313.27	315.14	308.69	310.66	311.59	312.72	313.55
315.4	317.7	317.17	317.72	312.75	314.78	306.29	312.64	314.48	315.05	319.24	311.13	311.37	315.74	313.22	316.47	313.8	311.01	307.81	308.02	316.98	308.35	305.1	306.83	312.66	312.9	311.5	315.88	312.09	313.73	315.57	316.71	314.2	309.04	312.34	318.07	312.86	313.19	307.57	323.7	310.01	308.63	312.64	312.91	313.35	316.56	313.79	310.07	316.3	315.95
312.69	306.06	305.99	308.09	305.19	300.36	299.47	309.37	302.29	304.15	307.96	301.23	301.43	311.97	308.52	300.97	298.13	301.19	301.57	307.62	302.08	307.01	299.28	303.2	306.78	309.8	299.64	302.41	303.96	304.48	301.08	298.98	303.18	310.29	306.9	303.98	300.16	302	310.09	298.8	305.05	307.63	300.75	307.73	302.84	316.56	306.28	304.29	306.78	304.92
317.98	322.14	316.29	315.12	318.59	317.32	320.08	323.07	322.77	321.37	314.45	312.4	321.55	319.41	320.26	320.37	316.56	318.73	319.08	323.56	315.9	320.81	317.32	309.91	324.7	320.38	324.43	315.4	318.6	325.11	321.05	320.47	317.01	323.09	312	323.56	317.54	322.82	315.76	315.57	318.43	313.94	317.87	311.54	317.61	311.09	318.23	313.33	320.61	318.2
301.03	309.39	306.9	306.95	312.09	303.19	300.87	296.28	301.24	302.23	305.22	300.79	311.69	302.83	301.16	296.74	300.29	304.15	303.41	298.7	298.26	299.64	306.84	302.55	298.67	295.45	315.41	294.64	300.69	302.08	308.6	308.49	304.06	297.19	307.63	304.06	298.65	309.35	302.75	303.36	306.73	303.85	306.38	305	299.15	297.77	299.71	302.22	302.63	309.3
302.91	303.45	294.8	304.72	310.24	304.62	300.97	304.4	300.11	301.42	299.86	303.49	306.06	301.66	300.67	301.02	304.12	316.02	308.05	297.94	297.24	304.87	302.87	300.65	308.01	312.24	302.61	306.98	307.98	300.42	304.26	303.99	303.01	301.74	309.11	294.88	299.71	303.65	294.32	299.28	299.02	302.59	311.19	307.67	302.92	306.4	306.04	304.67	300.77	300.42
304.9	303.34	301.68	302.07	309.39	301.21	303.58	301.38	305.14	303.37	301.48	301.53	308.38	307.26	301.02	301.82	304.22	302.88	304.98	299.89	302.76	299.57	291.64	301.59	294.04	304.75	307.13	301	305.01	302.94	308.37	302.04	303.97	304.49	304.97	302.77	303.01	305.09	303.38	301.55	306.32	302.68	300.49	301.79	300.93	311.41	301.63	300.33	301.49	300.59
300.63	297.39	301.02	306.78	310.97	302.2	311.57	302.01	303.4	301.04	303.69	303.46	297.58	311.61	299.64	301.15	306.12	300.82	308.12	304.63	304.22	303.42	300.76	305.8	297.78	301.11	303.19	304.06	302.69	301.94	306.81	304.91	299.01	306.99	296.19	301.98	306.51	301.41	299.44	302.45	299.29	305.38	307.87	307.05	307.6	299.3	302.76	300.2	303.32	305.64
330.22	324.8	329.22	337.68	336.35	323.55	326.07	323.49	332.01	333.05	321.44	327.96	327.63	320.12	323.89	323.24	325.31	320.33	325.69	326.18	323.98	333.95	332.27	326.76	330.27	326.17	335.83	332.84	327.01	330.85	329.79	322.91	330.48	327.77	324.03	321.58	326.42	327.28	326.58	328.19	333.05	325.24	327.86	329.01	326.96	331.14	325.47	325.28	331.23	332.13
305.22	301.5	300.97	310.77	305.84	308.4	305.35	302.31	303.86	307.53	299.59	294.37	302.34	301.85	303.85	299.51	308.11	306.48	305.82	310.34	302.72	304.53	304.45	303.9	304.07	300.68	304.07	299.22	294.55	295.72	302.9	304.9	299.29	308.5	297.4	307.17	304.85	301.91	302.97	301.4	307.01	308.47	303.83	300.76	306.7	302.06	308.61	307.3	311.17	297.44
310.34	318.52	313.06	310.06	319.31	316.47	308.55	321.24	309.53	318.14	310.56	315.17	311.57	309.8	311.17	318.69	311.56	308.64	316.32	310.2	319.41	314.48	313.76	320.28	314.6	315.47	313.85	324.34	314.58	317.05	309.53	315.52	311.81	321.52	305.41	322.26	321.83	313.73	316.39	313.23	317.34	323.03	311.02	309.92	315.33	314.4	306.43	323.97	312.4	313.62
301.74	302.73	299.74	298.4	300.28	300.11	304.67	298.83	304.92	306.22	302.24	305.21	300.99	307.83	307.52	296.94	310.9	308.74	302.98	306.07	294.51	303.15	300.22	306.24	305.21	304.11	305.33	301.45	303.56	297.2	307.5	305.36	304.49	302.36	304.36	305.8	303.2	298.9	300.76	306.53	299.88	300.7	307.05	302.99	299.95	314.49	301.61	299.26	309.48	304.1
318.19	305.3	310.44	309.87	306.68	309.98	312.47	311.44	302.61	318.29	310.26	302.8	310.37	310.57	308.06	305.84	309.64	311.04	311.8	309.6	304.73	310.88	314.3	311.91	312.56	314.7	312.59	305.02	301.88	315.03	308.26	308.34	306.72	311.76	305.54	308.53	305.66	314.13	310.57	313.53	304.65	319.47	309.3	309.08	303.83	311.58	303.38	307.17	308.79	313.07
300.63	299.56	302.66	304.11	307.47	300.41	302.69	302.25	299.63	300.99	299.31	305.99	306.23	301.61	304.2	306.03	303.1	298.37	308.17	302.55	299.16	301.45	298.07	304.99	298.49	297.64	315.59	300.41	300.79	305.27	305.29	305.03	306.77	308.78	296.97	302.38	303.5	302.31	304.36	304.78	307.68	295.49	304.05	304.57	297.25	306.08	304.85	306.01	299.73	300.65
315.2	311.09	315.31	310.63	316.4	315.64	307.1	315.98	316.61	310.66	313.7	310.86	309.25	316.14	317.41	315.14	316.21	323.92	317.17	314.12	312.29	315.52	311.81	316.86	317.16	307.76	308.53	313.15	313.75	311.01	310.92	310.24	319.33	321.57	314.16	314.61	315.66	306.86	309.4	311.19	319.26	317.7	312.96	314.44	311.85	312.11	313.84	311.05	314.18	311.06
302.53	302.21	297.28	306.94	306.91	299.38	303.09	304.73	303.51	296.56	301.34	308.81	306.66	304.42	300.13	307.19	300.57	299.46	305.5	300.56	303.29	299.25	301.19	302.64	299.55	299.23	308.83	303.01	300.46	297.24	302.38	300.56	301.16	302.98	295.68	305.03	305.72	297.97	303.09	305.24	296.79	303.25	299.5	300.56	305.35	302.75	297.61	294.44	306.3	299.13
302.88	295.72	304.89	307.84	303.05	298.74	296.03	299.85	301.72	298.77	307.41	303.16	296.7	302.63	299.77	297.45	306.5	311.31	300.28	300.37	300.78	298.88	305.11	305.37	305.95	306.6	299.14	304.65	298.07	300.31	299.9	302.84	303.58	303.18	302.7	306.71	302.86	301.19	304.69	303.64	302.58	304.88	307.19	292.81	306.35	301.65	304.15	304.42	301.21	303.9
304.22	304.71	307.31	307.45	302.75	301.19	303.08	308.2	306.42	304.93	305.98	305.89	306.41	298.92	306.4	298.45	308.84	302.52	305.65	301.43	298.9	303.89	310.88	308.03	304.45	303.6	305.48	302.24	304.53	307.99	305.14	302.44	309.07	301.22	308.24	305.26	304.55	298.74	302.58	307.28	305.06	309.23	312.84	301.61	310.05	300.98	296.85	309.03	306.25	295.78
315.41	323.26	311.95	311.56	319.1	319.12	312.11	312.5	316.03	313.05	313	313.86	311.07	321.22	314.4	309.55	312.14	317.12	317.39	312.98	307.71	313.38	310.65	315.8	316.45	315.82	323.4	318.92	314.41	316.77	318.06	314.29	317.73	317.57	308.32	316.84	313.83	313.17	312.31	313.92	313.12	309.09	319.43	315.96	312.08	312.03	315.64	320.17	317.38	317
312.78	314.63	321.36	313.95	321.45	319.61	314.9	317.17	308.43	314.15	316.62	312.59	316.75	314.64	310.09	317.93	316.87	307.96	319.9	308.54	317.98	312.17	320.93	319.7	314.26	316.32	313.75	313.22	319.34	309.29	322.79	314.43	318.88	317.99	315.16	315.59	318.4	310.94	311.99	320.65	311.25	318.93	312.85	316.3	313.68	315.63	311.93	313.18	317.44	321.74
308.92	318.98	311.72	318	319.97	312.37	311.38	312.98	318.16	313.86	322.1	315.03	320.46	313.74	305.6	320.83	310.82	314.7	311.61	307.39	315.95	317.96	316.23	315.51	308.58	322.82	312.94	313.54	311.26	320.13	318.08	320.6	316.98	314.53	319.89	316.53	313.27	311.82	319.25	317.55	325.18	310.8	314.04	316.04	311.55	317.89	316.46	319.77	317.9	316.45
325.13	325.94	323.84	320	329.33	317.92	325.25	331.28	329.78	324.85	321.69	326.17	330.82	322.73	328.72	335.08	329.04	323.33	325.56	315.68	327.1	329.34	329.93	337.03	328.48	326.6	329.54	324.75	332.46	327.49	313.81	325.68	327.76	328.04	332.26	328.36	327.57	327.18	331.45	327.52	330.8	330.09	324.6	332.57	328.29	327.02	324	325.11	327.31	328.15
317.44	306.65	320.18	314.7	313.28	311.34	318.01	309.76	315.76	318.71	312.92	311.17	315.02	303.93	308.78	317.59	309.53	316.65	312.82	304.6	312.91	314.62	317.69	315.34	318.07	310.39	315.94	309.61	313.71	308.9	318.14	308.45	309.42	307.94	312.29	308.03	308.36	314.56	324.94	312.22	318.28	315.96	307.19	309.79	309.84	315.76	309.9	316.15	315.11	306.66
306.8	303.24	309.38	304.46	308.34	308.92	306.44	312.6	306.67	298.54	305.34	312.47	308.2	309.33	308.97	303.64	309.08	307.05	303.99	303.64	302.25	307.95	307.28	309.04	308.78	312.66	303.73	307.71	302.66	304.86	301.72	303.02	307.3	306.72	305.33	315.69	302.54	308.84	299.96	306.58	308.8	305.95	305.29	303.66	312.85	307.15	302.24	306.17	308.83	303.97
308.82	300.51	302.7	305.57	301.66	303.73	303.28	306.9	309.95	308.09	313.78	308.69	299	312.87	306.71	299.93	311.36	303.59	295.76	307.2	298.84	314.48	304.82	311.47	305.36	308.92	309.62	304.09	307.02	304.5	305.03	312.92	299.57	308.22	306.91	306.21	306.78	303.99	306.46	310.16	311.1	302.83	306.13	307.4	311.21	299.38	313.07	305.45	311.45	305.08
322.71	318.59	321.45	316.66	319.41	310.77	322.21	321.26	319.5	322.07	322.92	316.74	322.65	322.23	322.64	319.82	318.71	319.91	325.89	318.89	314.35	320.52	326.76	320.74	318.34	316.17	314.17	323.31	311.92	317.07	317.86	323.43	317.5	320.47	321.7	312.92	319.19	315.32	319.13	312.11	316.3	311	319.55	313.48	317.7	318.64	318.05	317.21	324.82	317.38
300.53	294.39	297.79	290.17	294.45	290.22	299.34	291.55	287.45	289.93	299.04	294.9	295.09	291.75	296.52	294.48	296.82	297.65	298.29	300.24	289.36	290.2	291.47	293.63	293.74	287.25	290.23	294.18	292.99	291.51	300.81	295.51	292.05	296.86	295.19	296	292.68	293.84	288.79	293.62	298.1	294.02	297.19	299.16	290.04	297.28	295.13	290.79	295.79	294.68
315.45	307.79	303.77	311.78	302.69	305.09	310.97	308.15	300.83	306.32	311.61	307.3	312.26	301.19	311.88	303.42	314.02	304.76	305.83	312.57	307.07	311.4	308.74	308.05	308.72	310.15	302.92	304.88	306.48	302.17	304.69	301.71	299.61	307.83	303.32	308.08	318.18	307.68	301.75	307.42	313.65	314.01	302.22	308.02	306.45	309.37	308.51	303.04	308.24	313.96
299.76	300.49	296.8	302.58	300.88	301.33	307.06	307.46	298.37	306.05	311.1	306.72	302.34	303.06	306.83	300.27	302.51	298.65	301.62	303.35	304.9	302.63	304.63	303.15	301.7	302.3	299.33	299.74	301.84	294.3	300.84	308.85	304.29	306.35	303.5	304.24	305.6	309.12	297.99	303.72	298.57	301.52	302.29	302.59	305.6	309.6	296.35	307.6	304.6	302.5
314.26	311.39	312.18	313.54	310.88	315.08	309.64	308.8	314.78	309.56	309.57	305.8	310.1	313.71	309.28	300.81	304.97	315.02	303.71	316.21	307.47	304.05	312.29	309.4	312.93	309.75	310.1	304.07	312.55	312.64	312.1	311.1	303.19	304.41	305.9	307.74	306.11	314.69	313.4	304.46	309.58	311.19	309.67	310.75	314.81	313.84	307.52	308.2	309.99	301.96
313.27	318.65	308.39	309.57	310.52	304.32	314.42	307.83	314.91	312.55	315.14	309.11	311.13	314	303.7	308.98	310.14	309.11	305.59	313.19	314.19	319.63	314.01	310.11	313.99	306.36	314.97	312.32	307.54	313.96	300	306.3	313.83	303.56	307.91	309.82	308.98	304.14	309.95	308.34	308.56	314.94	310.97	306.64	315.67	310.47	310.09	307.78	305.73	305.43
330.48	327.81	329.23	329.26	327.95	318.9	324.02	323.09	324.36	323.31	327.94	326.66	324.23	331.5	322.95	325.83	320.89	326.08	328.25	323.12	321.75	320.66	331.57	319.55	327.66	319.29	324.67	322.61	324.83	336.08	324.08	331.65	324.21	324.42	325.26	319.41	327.04	326.3	327.37	328.5	324.32	326.36	326.9	331.01	330.35	330.97	324.66	329.5	322.56	329.86
318.37	319.78	316.78	313.83	315.8	320.28	317.82	316.83	314.06	322.87	318.51	317.77	321.12	312.28	315.53	321.38	320.97	320.46	320.03	322.02	324.32	321.38	319.15	316.27	319.77	320.74	321.12	307.63	318.72	321.06	320.32	309.52	314.52	319.46	318	314.08	320.61	312.68	313.04	316.13	314.33	317.44	319.25	314.88	317.27	318.25	316.79	322.62	323.04	313.77
304.45	304.23	302.54	300.27	300.46	308.92	300.6	298.51	304.68	300.73	304.29	304.42	304.1	308.49	300.22	303.02	299.94	306.74	295.53	301.27	309.16	303.62	298.34	302.06	302.97	307.75	299.43	303.34	295.1	303.31	303.27	304.82	304.37	304.14	301.02	301.22	308.47	299.64	312.14	303.03	304.54	307.94	305.67	306.5	299.9	301.85	301.53	305.09	308.77	309.22
316.56	316.91	312.39	313.1	307.71	318.06	312.85	312.28	313.18	316.02	317.12	313.72	313.61	316.56	314.11	316.46	314.11	313.87	312.35	319.7	312.4	319.19	311.19	320.64	317.13	312.46	314.02	317.16	321.81	322.99	322.24	323.55	317.09	324.83	312.21	308.58	313.44	316.94	320.77	313.54	311.73	312.31	319.44	313.59	315.7	313.43	319.59	322.48	312.05	309.43
308.36	308.21	306.63	303.18	307.24	305.77	306.06	308.22	304.54	303.29	307.77	307.99	306.9	309.79	309.23	304.57	312.73	309.48	308.02	306.18	301.53	307	296.26	307.65	309.95	310.38	307	308.69	310.57	307.99	302.25	308.68	299.66	301.4	309.56	305.56	308.07	315.09	311.44	299.57	313.52	303.8	311.48	310.84	308.21	307.23	311.48	310.83	302.58	309.48
299.77	306.49	306.38	303.64	301.33	303.19	309.97	308.03	301.19	302.37	302.57	311.14	309.69	306.79	309.59	305.97	301.54	301.35	308.17	304.49	308.3	309.45	298.12	306.55	304.85	302.82	304.93	308.94	306.88	305.83	305.31	301.16	301.76	307.37	303.58	302.04	306.75	301.75	303.36	301.34	307.02	302.4	303.78	306.45	307.78	299.77	304.56	301.36	304.66	308.36
305.41	306.05	308.58	310.7	301.04	303.06	296.71	302.29	301.35	310.8	307.79	308.24	297.8	303.84	302.16	299.11	305.96	309.07	310.91	296.84	305.92	305.86	306.25	310.99	299.98	300.02	302.69	308.85	309.74	308.59	306.9	313.18	303.43	305.39	299.38	313.63	307.41	304.97	301.54	310.93	299.36	312.04	304.4	301.38	315.28	302.05	307.17	299.09	308.05	305.38
304.1	307.09	308.31	309.33	308.8	315.43	309.99	315.07	315.51	310.91	307.15	308.96	309.69	307.14	307.86	309.09	311.84	306	312.43	313.08	312.77	304.41	312.75	307.18	318.18	300.75	303.39	301.79	314.18	300.18	306.59	302.7	306.64	311.86	306.44	305.72	309.63	309.6	302.83	307.91	308.98	304.17	310.39	304.34	309.81	318.13	305.95	306.53	309.39	307.57
293.51	304.47	305.85	304.07	303.28	302.5	297.43	302.46	297.38	301.94	303.31	299.13	305.7	298.64	300.28	305.37	303.1	298.46	307	303.93	303.74	304.29	303.52	303.43	300	303.46	304.28	300.36	310.17	305.4	302.68	305.91	299.66	300.25	306.06	305.16	302.68	307.49	307.43	304.75	311.66	311.32	306.45	302.16	301.12	304.59	304.68	301.14	297.88	299.49
307.33	312.66	309.91	310.14	311.66	315.49	312.36	303.69	317.98	316.81	314.1	317.78	319.73	317.57	313.64	318.79	310.62	312.57	312.16	313.91	314.97	316.56	323.31	312.1	316.74	309.02	318.81	312.6	311.99	314.88	309.19	314.95	310.74	303.92	317.6	316.49	315.35	311.02	316.89	308.89	316.02	316.85	321.93	310.26	316.19	320.18	316.11	316.24	310.17	312.01
309.21	311.58	316.19	304.91	311.19	312.87	305.66	303.16	319.13	309.01	309.15	303.26	309.91	315.72	312.94	303.65	300.82	303.33	306.43	312.84	309.76	313.57	313.51	310.32	305.64	305.31	305.51	309.35	309.14	314.62	304.97	315.17	308.44	314.51	307.46	308.52	308.45	312.48	312.94	312.16	311.64	304.16	300.76	309.3	313.81	313.35	308.18	314.1	311.43	313.4
304.49	299.96	300.37	301.19	307.29	304.3	310.35	305.17	306.04	300.68	311.65	304.76	311.49	306.97	306.25	306.88	301.54	303.75	302.42	303.14	306.28	308.5	308.22	302.16	301.32	300.46	306.48	304.54	309.93	300.38	295.39	301.83	305.66	310.2	311.34	305.5	301.68	299.25	310.17	298.95	305.96	303.7	301.74	305.21	312.28	301.98	306.09	308.81	311.98	301.27
310.83	309	301.36	314.95	301.61	303	306.28	307.15	304.53	306.51	298.86	298.71	308.21	307.44	301.92	310.4	302.38	303.03	312.79	301.76	307.78	299.94	307.13	304.87	307.81	303.03	310.66	306.94	309.26	313.43	306.91	302.74	300.13	308.98	305.97	302.54	313.58	315.44	301.41	298.67	306.15	307.02	302.14	313.38	297.17	310.21	303.71	313.63	304.06	307.75
296.63	308.42	303.39	302.72	302.35	303.96	310.37	295.79	304.15	298.44	303.84	302.57	304.77	308.44	308.05	301.27	298.76	310.14	299.97	301.37	306.49	306.64	309.46	299.22	304.43	304.37	304.06	303.09	305.94	300.18	301.25	304.65	308.71	301.11	299.76	307.37	297.83	299.6	299.37	301.78	300.29	307.25	301.61	297.97	302.68	299.69	296.73	305.24	295	302.02
308.86	307.7	311.13	313.43	310.36	317.46	316.97	301	311.91	315.05	314.27	315.16	311.56	308.57	318.33	308.94	309.19	312.44	314.81	314.56	306.32	312.58	312.99	314.91	318.82	317.14	306.02	315.21	315.15	317.57	309.47	312.57	307.1	313.19	310.75	314.2	309.01	319.42	323.24	314.62	313.56	315.49	316.86	314.13	316.35	308.11	309.04	309.62	305.48	309.28
315.8	303.5	304.56	305.31	306.41	309.76	302.53	307.5	308.53	309.44	300.36	311.47	308.83	305.26	300.96	310.25	301.66	303.2	310.81	313.14	303.59	305.63	309.29	307.23	309.24	301.92	304.57	300.85	311.23	303.71	314.07	309.29	306.62	307.79	301.04	305.43	301.22	310.5	308.44	309.1	298.96	305.74	305.15	308.66	308.37	303.66	305.93	311.41	304.4	314.69
307.94	315.37	316.08	309.48	314.73	303.17	322.46	314.87	313.41	320.54	312.77	323.48	310.71	311.3	320.24	313.28	309.73	312.4	318.61	313.79	314.3	317.45	307.74	308.05	312.51	315.94	308.67	311.01	316.65	316.19	318.51	309.62	310.48	312.02	312.52	314.43	319.16	317.8	317.97	318.65	308.66	318.92	314.18	313.59	313.73	307.79	313.91	317.1	315.62	320.81
314.86	313.98	313.4	314.21	310.73	314.93	313.47	316.36	319.95	316.25	313.48	316.79	316.52	315.32	321.33	311.86	319.61	311.97	309.65	310.81	313.73	313.97	315	311.05	310.26	314.34	319.13	317.54	315.68	316.06	312.85	314.11	316.53	315.57	320.42	315.98	314.84	318.31	313.14	314.19	314.61	316.55	314.08	315.96	316.67	314.49	318.23	320.23	318.45	315.13
303.64	307.12	304.37	305.34	310.13	306.05	314.02	304.48	311.1	305.91	297.94	305.18	304.44	306.16	306.39	308.63	301.46	302.62	302.96	304.92	300.24	301.36	308.88	302.37	305.65	311.09	301.49	307.76	304.81	304.63	304.11	300.64	311.12	301.62	308.94	302.97	302.69	302.86	308.32	309.16	302.01	306.92	308.12	306.56	308.51	300.29	299.87	311.07	312.36	312.4
303.61	299.4	301.66	303.28	298.95	306.31	299.39	309.16	299.69	304.16	298.25	298.36	306	306.63	310.43	299.73	301.21	305.95	304.38	305.14	301.9	301.47	301.48	301.62	303.71	304.82	309.27	301.35	302.26	313.86	308.49	301.39	308.9	309.93	305.3	313.57	301.7	298.15	302.76	299.47	301.69	311	304.81	294.14	303.76	296.99	308.7	304.68	303.13	301.35
320.16	317.48	314.69	309.29	310.09	314.77	312.97	313.59	317.02	312.98	314.29	315.54	310.36	313.39	317.76	315.99	314.88	308.6	312.91	316.29	316.47	318.07	314.34	315.19	320.12	305.55	314.14	307.09	303.76	316.69	310.16	315.23	309.2	314.77	313.27	315.95	309.09	312.42	314.86	311.58	314.58	311.47	308.35	309.34	307.11	315.4	312.24	312.19	314.32	312.42
311.66	323.36	310.52	312.82	314.44	306.67	310.04	313.26	318.55	304.5	312.8	310.41	310.03	309.33	306.51	303.92	312.31	321.08	307.65	305.88	311.04	311.68	307.01	310.39	315.45	317.43	305.26	307.36	315.84	304.49	312.82	321.27	301.88	314.28	310.35	310.93	307.29	317.72	319.81	314.14	309.15	309.9	311.82	323.23	310.31	312.68	310.06	308.78	314.21	305.9
306.53	308.48	310.11	300.03	306.11	304.68	313.94	303.88	308.59	308.78	301.74	308.71	310.15	299.56	307.3	305.31	310.51	306.36	307.45	303.51	307.45	308.78	309.8	313.62	301.51	301.14	304.7	311.38	300.53	304.8	310.36	306.21	312.66	303.46	303.23	308.58	311.25	302.24	306.85	310.21	311.31	313.17	308.38	311.56	301.04	314.81	312.34	303.92	304.79	307.48
312.14	316.2	311.48	312.1	321.4	306.26	310.63	316.96	306.47	310.23	317.11	308.8	310.79	316.09	309.71	313.76	312.29	313.35	312.61	310.53	318.14	316.04	310.38	316.46	322.97	309.86	311.04	310.51	312.36	311.67	312.41	312.52	317.34	307.5	305.82	313.68	315.21	313.64	312.45	312.54	307.81	317.46	315.48	309.21	305.97	306.43	312.3	308.11	304.76	312.5
309	307.83	309.59	313.57	307.61	309.12	305.94	312.68	311.73	302.38	306.2	308.54	305.72	313.41	308.44	313.5	304.12	310.19	309.47	307.38	309.65	313.33	303.11	316.38	307.67	310.38	308.94	310.03	301.26	306.67	299.91	308.57	314.6	315.24	307.78	310.49	309.14	307.5	306.49	307.61	304.87	308.58	310.93	312.87	302.99	312.08	318.52	312.32	313.13	307.8
303.39	301.34	304.23	303.37	301.96	298.42	300.16	297.02	300.69	301.96	301.48	302.83	307.6	297.21	300.01	302.17	309.76	304.97	306.07	301	298.81	311.11	302.15	304.52	307.6	305.8	297.99	304.54	299.84	302.05	304.05	296.85	310.6	304.57	307.78	300.84	302.76	302.93	308.43	303.91	299.3	305.91	298.59	303.89	302.33	305.23	300.07	300.44	305.27	300.96
304.71	303.04	307.88	305.1	305.45	306.37	295.68	306.93	304.95	305.27	299.79	307.15	303.8	307.4	304.34	308.61	310.12	304.12	308.9	302.82	304.92	309.52	301.01	303.68	308.82	297.81	304.64	309.2	307.72	300.78	302.42	305.01	310.89	295.43	300.59	309.56	305.99	303.03	303.03	308.71	306.31	304.2	311.34	305.43	300.23	304.95	298	299.29	302.98	302.81
313.6	311.9	313.28	305.02	310.67	307.91	316.81	306.39	315.8	306.31	314.17	307.63	308.77	308.1	305.83	305.6	309.79	311.45	307.13	309.64	305.91	314.85	310.09	308.52	311.95	311.62	301.83	314.13	307.64	309.97	313.55	306.62	311.58	306.44	303.88	304.87	313.66	309.74	308.44	313.26	303.3	309.81	304.28	303.91	313.19	308.14	311.15	310.01	304.48	307.78
319.18	317.19	312.37	310.16	317.55	310.09	311.95	309.42	314.99	311.72	317.58	311.68	316.06	313	316.49	314.22	308.3	312.89	314.28	315.76	308.6	312.65	320.52	311.79	319.66	314.97	318.32	309.57	310.87	315.1	315.24	320.84	320.22	319.27	318.25	314.81	321.99	318.46	313.06	313.74	315.93	315.26	319.06	312.32	316.56	312.64	318.35	315.22	315.51	307.93
301.4	301.11	302.55	303.27	307.13	310.32	305.54	301.98	304.41	299.42	296.08	297.85	299.27	300.31	306.77	304.87	305.29	302.36	301.15	302.96	310.27	304.99	302.07	300.14	304.01	312.89	303.71	303.34	303.07	303.79	303.92	305.48	300.08	308.86	301.68	310.7	300.56	300.77	301.92	304.3	307.51	300.81	306.26	304.35	302.33	302.32	293.26	305.61	302.51	305.46
320.26	317.71	317.59	314.07	315.41	309.82	314.96	312.48	316.8	320.11	312.98	312.84	316.5	312.23	322.16	312.16	316.29	310.31	316.4	318.19	307.56	309.86	309.99	308.45	315.85	314.92	314.36	313.28	316.12	309.88	306.93	317.92	316.34	316.42	311	310.33	315.39	317.5	315.43	315.04	311.57	322.01	314.34	314.58	316.6	314.04	321.9	319.7	314.55	311.26
318.5	312.95	322.93	319.14	318.11	324.15	319.14	322.42	318.4	320.94	317.86	314.54	318.82	309.47	314.79	319.17	324.55	322.77	327.83	312.25	319.56	318.01	311.4	314.63	316.1	320.22	325.48	317.51	324.08	326.1	316.9	317.84	318.33	318.1	317.29	315.65	314.98	318.43	321.29	328.21	313.9	321.77	309.13	320.58	323.1	321.43	319.4	313.3	321.27	321.71
310.14	308.93	307.65	310.85	320.89	315.2	312.03	314.6	304.77	312.99	312	315.89	318.6	313.82	313.65	315.82	309.22	316.83	306.01	315.4	312.5	308.97	305.76	305.42	318.4	310.88	314.51	312.18	314.38	310.41	318.75	316.17	317.73	309.1	314.24	314.75	312.38	315.19	317.62	318.84	312.66	315.57	313.51	308.71	316.57	315.35	303.8	307.63	317.85	320.06
304.12	306.92	302.41	312.2	305.06	310.61	307.33	297.56	303.07	304.63	304.83	303.54	307.64	303.34	311.55	301.01	304.31	301.94	301.63	309.8	305.98	301.35	304.1	304.65	302.44	309.47	315.2	305.62	305.95	302.68	304.44	302.02	307.11	307.84	306.13	302.05	303.75	306.04	306.89	303.12	305.01	299.95	304.94	304.61	305.04	301.98	313.36	308.78	306.89	310.08
307.43	314.44	310.18	308.96	304.6	314.21	308.52	311.58	312.86	314.67	312.97	302.78	310.56	314.41	307.9	314.78	309.4	303.36	309.27	306.66	308.05	302.64	311.36	303.67	314.5	308.02	312.96	303.66	308.07	307.88	316.05	307.14	315.18	312.81	314.06	315.07	308.38	312.24	313.3	307.14	312.64	311.94	310.5	311.45	310.96	309.05	308.28	320.6	317.2	305.95
308.41	309.1	310.98	310.8	306.04	314.47	316.5	317.81	309.65	310.93	304.03	308.43	312.73	308.1	307.66	315.1	303.86	300.83	306.74	310.14	310.11	307.13	312.67	306.6	307.86	310.92	305.27	307.51	317.13	309.02	311.07	313.05	307.16	308.76	313.65	308.03	307.65	310.21	313.77	311.71	319.49	315.96	307.37	303.96	310.77	316.39	308.02	303.25	308.48	309.94
299.58	305.55	307.23	304.03	299.56	300.57	301.22	309.27	302.49	310.39	313.87	307.91	306.25	302.52	300.51	310.09	311.06	301.19	305.47	302.38	303.28	295.54	309.48	304.23	310.06	306.84	306.36	312.07	298.51	308.4	308.74	305.16	308.42	303.68	303.29	304.09	302.46	292.92	307.89	305.5	310.11	306.71	308.75	301.82	306.76	301.94	305.62	307.43	309.24	301.15
312.88	316.18	312.38	316.22	311.3	314.49	313.67	309.48	308.62	309.6	312.36	316.53	311.28	313.84	314.89	315.2	315.49	315.78	308.79	304.32	309.41	312.18	311.01	309.93	315.89	318.18	311.88	316.36	309.6	312.88	318.49	307.26	315.76	314.62	319.55	307.82	313.21	314.82	309.32	315.68	308.68	313.22	315.28	315.6	316.16	318.68	308.71	308.21	310.57	316.97
318.63	320.72	324.12	321.07	319.45	319.68	315.55	306.41	325.33	320.3	316.11	322.02	316.49	326.68	312.46	316.84	326.79	321.91	326	314.86	318.7	317.93	317.07	321.71	319.66	316.07	313.79	323.91	318.93	320.98	321.61	316.87	318.01	315.42	313.21	320.67	322.6	314.11	306.61	320.4	317.76	314.97	315.95	323.72	313.13	320.14	317.99	314.73	317.65	316.97
310.57	310.68	308.76	301.06	306.33	304.84	301.25	302.62	303.27	303.99	302.84	296.66	303.16	309.61	303.23	300.09	304.01	301.22	300.82	305.91	302.12	303.18	302.34	298.35	304.18	299.68	299.51	301.2	298.91	310.98	305.34	301.27	301.65	296.53	303.8	306.84	314.55	311.78	301.97	302.95	301.29	299.16	303.38	309.43	310.68	302.41	304.52	309.06	312.21	310.11
314.5	308.72	315.94	308.57	311.8	311.1	310.26	311.45	317.1	310.13	310.58	305.38	309.01	310.29	311.75	313.79	311.44	316.5	307.82	309.37	312.34	311.81	301.61	308.69	301.24	310.12	307.37	312.54	311.06	306.93	314.06	307.81	303.77	313.15	305.16	310.38	306.47	307.96	310.18	310.28	310.88	312.36	311.82	316.44	312.72	300.68	319.95	309.66	309.98	313.13
301.72	300.57	304.48	299.43	306.35	302.75	306.25	301.25	299.24	298.09	298.33	305.76	302.34	307.82	302.44	310.89	308.21	306.46	299.55	304.97	304.26	300.62	298.5	300.74	303.46	302.97	299.89	306.43	306.95	302.6	305.29	300.58	298.11	306.55	307.29	296.41	301.75	306.34	304.41	304.65	304.68	306.05	299.59	302.77	299.38	298.91	307.85	302.29	301.62	302.04
308.09	312.28	311.7	310.73	314.35	312.69	314.2	314.71	319.68	317.73	308.01	310.42	304.51	313.14	309.3	316.12	315.23	315.68	312.44	307.55	315.83	310.03	313.92	313.64	322.91	314.95	314.63	319.94	316.88	314.72	316.57	316.45	312.84	318.6	309.31	319.71	316.93	309.6	311.67	310.72	316.48	311.01	312.33	311.44	312.65	314.02	316.43	318	318.29	317.32
294.93	291.13	292.82	289.9	299.62	289.96	291.03	298.32	292.7	298.35	293.58	298.44	290.97	300.53	295.8	296.57	300.45	297.36	297.32	289.13	287.98	296.6	298.52	302.21	291.77	291.39	295.13	288.83	294.38	295	294.22	294.05	291.04	288.28	291.6	291.14	291.36	292.7	295.13	299.03	297.34	297.96	292.07	294.88	295.8	297.74	291.64	294.96	290.82	295.89
317.01	307.59	307.79	317.08	317.78	315.38	310.55	306.41	311	316.25	317.69	315.69	308.88	308.92	313.23	314.7	315.65	314.98	308.83	315.73	312.95	320.12	311.35	307.72	313.4	314.5	314.14	319.1	309.77	314.3	313.7	320	309	303.18	303.91	315.48	311.36	318.18	309.74	316.71	308.2	309.68	313.87	310.61	312.34	311.14	309.01	302.22	316.61	312.87
291.64	297.57	300.01	297.74	298.87	298.39	296.03	298.86	300.3	295.31	298.08	296.64	299.56	295.67	294.07	296.21	297.92	297.13	302.75	294.47	294.61	309.09	302.3	297.04	302.54	293.17	303.46	308.26	301.36	301.65	298.87	298.01	297.24	298.89	304.16	293.39	300.56	297.3	302.41	304.12	298.37	294.75	291.05	299.71	303.88	299.54	303.07	299.81	297.95	297.96
331.68	329.4	330.03	323.43	334.75	326.81	323.02	326.81	336.48	330.58	332.75	332.78	331.23	328.53	338.22	333.2	328.96	327.11	325.07	321.8	328.58	328.9	328.68	326.66	332.05	330.13	326.95	326.9	327.08	324.26	331.37	336.88	318.82	328.08	331.75	321.51	327.96	334.19	327	329.08	333.6	330.15	323.62	330.34	325.73	329.65	329.68	322.59	326.59	322.17
315.84	301.8	310.74	297.82	297.42	293.05	303.83	304.93	304.28	296.85	304.44	304.73	311.28	302.19	308.72	300.61	302.02	309.61	304.33	311.1	300.21	310.32	308.69	300.98	309.17	310.53	310.3	301.53	302.27	309.49	302.24	310	308.8	305.58	308.5	302.51	301.09	310.05	301.09	306.47	298.78	305.63	302.66	304.62	298.66	310.07	304.83	305.57	299.9	311.46
323.27	305.7	312.67	317.33	309.75	317.92	311.6	317.09	308.29	315.24	314.17	315.46	308.19	315.74	321.41	320.41	316.94	315.29	314.63	317	310.38	312.33	305.04	317.92	320.2	314.93	314.29	322.83	318.69	318.82	317.65	317.55	319.51	309.11	318.28	320.95	316.22	306.59	315.45	315.41	314.36	311.96	309.94	315.28	326.92	306.4	314.19	309.77	315.25	315.22
326.74	317.24	323.42	325.4	321.38	316.15	325.55	324.98	328.46	330.83	327.51	323.93	319.89	314.38	316.45	327.54	315.37	317.53	323.15	325.49	326.2	328.22	327.24	316.1	328.06	319.77	330.29	323.23	317.1	320.63	330.42	322.67	323.76	323.62	328.86	317.78	329.89	325.14	323.92	328.3	330.34	330.3	317.11	326.72	323.24	321.34	323.19	315.77	327.66	325.13
307.38	308.96	310.95	305.27	301.17	304.95	301.21	308.58	303.64	304.12	304.69	297.68	310.77	313.01	309.16	295.94	302.24	303.55	306.14	301.83	305.51	309.34	312.78	310.74	306.32	309.54	304.01	311.26	300.91	300.77	307.61	309.85	302.56	303.01	308.84	309.11	305.76	304.39	311.25	301.7	304.44	307.73	305.1	310.44	310.2	307.53	305.05	308.46	296.02	311.69
310.81	311.78	300.43	300.97	304	302.4	306.11	301.36	309.69	298.89	303.24	297.55	305.95	305.13	304.13	300.94	302.2	304.11	306.99	308.24	301.5	305.12	308.62	311.71	298.63	303.7	298.68	306.02	301.69	299.09	308.28	313.6	305.67	304.52	305.49	303.99	312.12	304.48	300.59	303.35	306.45	304.46	302.7	299.01	310.88	306.22	306.74	305.67	303.11	300.62
309.84	312.01	305.45	304.76	298.44	297.58	312.41	303.58	305	304.76	300.14	308.91	299.54	291.82	304.21	306.32	299.14	309.57	305.11	300.16	306.81	302.11	309.05	302.29	305.7	307.11	303.17	298.62	305.41	300.06	297.62	309.53	296.85	298.04	305.39	305.9	306.44	302.55	299.88	306.84	300.5	299.16	311.93	300.71	308.27	301.4	298.49	301.84	308.27	304.31
296.96	303.43	300.34	304.74	295.86	307.67	307.48	302.55	297.26	302.85	297.76	300.48	303.83	301.65	304.15	299.07	303.34	298.71	302.24	301.7	306.83	301.39	301.93	306.76	304.97	298.78	311.64	295.17	299.16	293.49	308.67	297.41	302.18	305.38	310.41	308.65	309.28	305.71	302.57	301.43	307.07	303.19	300.15	307.58	308.69	299.46	294.65	302.74	309.66	304.72
314.99	320.19	309.67	316.91	314.63	317.81	310.13	314.34	311.99	317.32	316.08	316.29	311.76	322.93	313.29	315.58	320.96	313.46	313.54	311.51	319.7	312.92	316.41	308.51	310.18	306.93	313.05	322.97	317.2	320.9	312.55	315.19	314.64	315.74	318.51	312.58	318.46	309.42	311.99	313.78	313.56	318.33	319.65	314.08	313.85	318.34	316.21	318.91	313.44	319.71
310.37	307.57	310.77	318.44	309.6	313.18	313.12	319.48	310.01	313.76	320.49	306.87	312.59	310.13	321.76	315.27	312.48	310.75	313.14	315.66	311.87	309.36	317.8	320.73	320.07	312.68	312.68	311.08	311.18	319.8	314.85	310.69	306.32	309.47	316.54	306.17	318.54	311.48	313.61	314.51	315.57	311.61	309.66	312.64	308.86	318.15	311.51	311.98	310.05	314.78
309.85	314.66	312.64	324.94	318.27	310.54	320.98	318.74	316.77	309.12	317.63	317.76	315.8	312.76	323.77	312.97	318.32	323.93	313.85	326.5	319.32	314.81	315.86	310.93	328.14	318.27	317.93	319.51	315.82	323.26	316.77	322.84	317.81	319.04	318.62	321.73	314.59	312.72	321.16	317.94	321.38	308.38	319.19	321.36	323.09	322.2	314.17	320.03	311.62	320.22
315.82	311.63	312.47	313.13	314.72	322.17	320.03	304.4	311.99	307.22	316.48	312.66	311.29	311.53	314.85	315.47	309.52	319.01	312.19	314.53	310.43	315.93	304.27	316.28	317.41	315.18	310.47	315.08	315	308.26	315.02	318.79	310.12	316.67	309.95	319.75	311.43	312.29	314.73	316.92	307.46	317.24	309.93	315.13	302.72	314.07	307.21	310.13	312.6	311.53
315.8	316.32	320.11	322.37	319.49	322.93	317.29	322.54	315.8	321.41	313.06	312.03	328.33	325.44	320.52	319.25	311.08	317.67	313.41	315.17	322.14	321.78	318.15	310.24	312.62	314.55	315.38	317.64	311.11	318.61	317.44	320.62	322.94	320.93	325.23	321.18	317.1	318.65	321.99	318.02	320.26	320.49	320.75	323.22	315.55	320.38	313.75	316.55	320.37	316.69
302.35	311.31	300.35	307.16	311.69	299.8	298.74	301.1	305.94	311.13	298.88	303.54	301.85	306.03	296.69	301.93	301.42	310.51	309.78	305.51	302.25	298.46	301.58	301.39	295.68	300.72	311.32	306.72	302.23	304.13	299.61	298.28	298.47	305.73	304.94	304.17	296.48	307.44	302.18	300	307.02	308.03	302.54	304.7	303.1	305.28	298.03	296.95	302.21	305.58
302.86	304.21	309.1	308.83	312.21	314.11	314.51	317.51	313.01	303.66	313.35	315.17	310.01	308.45	309.98	317.54	315.94	318	309.57	307.51	311.8	313.23	315.53	309.88	315.03	309.44	302.14	309.23	308.33	308.64	308.11	308.67	312.67	314.28	309.28	312.51	306.54	307.69	308.21	315.58	313.25	308.69	311.24	310	307.14	305.47	309.93	313.13	306.37	306.55
306.27	302.96	305.25	304.82	303.9	307.6	312.29	307.63	305	305.48	306.21	308.5	304.5	302.22	301.03	304.34	302.17	311.63	309.25	311.02	302.65	306.86	305.62	309.41	299.65	306.98	305.32	312.99	307.37	309.6	299.23	308.55	309.53	307.72	310	302.74	302.92	312.05	304.25	311.42	305.36	297.17	306.87	308.3	307.23	306.84	305.29	311.28	308.66	307.41
307.61	294.27	291.44	296.93	295.88	300.24	291.84	296.82	290.93	295.82	289.05	293.65	298.88	302.56	299.53	288.76	301.89	296.28	296.81	298.23	299.01	290.86	293.48	292.75	294.36	292.88	303.2	286.41	285.88	295.36	291.37	297.23	290.39	294.48	292.45	297.7	292.12	300.44	292.86	293.44	295	290.23	292.19	292.62	291	291.47	294.83	294.09	289.34	293.56
315.51	311.23	316.83	317.62	309.69	314.93	316.21	310.04	312.28	320.61	313.66	314.08	313.48	312.48	315.93	316.47	310.86	314.7	312.57	308.86	313.93	308.15	320.07	309.05	309.41	312.63	311.47	317.97	312.63	306.1	309.36	315.54	308.82	311.33	313.95	310	312.17	318.66	310.62	299.58	320.65	314.69	310.04	316.48	320.01	318.34	309.95	317.06	315.15	308.84
303.48	299.72	310.53	304.57	302.31	307.44	306.24	304.94	303.87	307.39	307.23	307.07	301.38	302.5	308.72	303.66	303.89	306.42	304.87	303.33	314.49	302.29	313.43	306.86	301.66	310.44	301.37	302.54	305.91	303.47	308.62	305.31	306.11	300.87	298.77	304.87	308.62	303.87	313.27	312.99	306.65	302.53	298.72	310.02	300.61	317.49	305.74	307.14	305.02	300.7
293.69	294.35	295.09	302.06	298.07	298.58	294.36	296.53	298.51	297.93	299.41	291.51	291.18	287.99	296.39	298.96	294.94	301.11	301.99	298.13	294.39	302.65	295.45	292.4	301.18	300.07	295.14	291.9	301.04	298.55	299.85	295.9	299.22	289.69	303.6	296.13	299.28	288.68	290.98	302.9	292.65	295.65	291.8	297.09	297.02	293.44	297.03	294.03	298.35	301.43
310.73	313.73	317.25	316.55	308.47	310.38	318.8	309.43	306.22	323.31	316.76	313.9	319.31	315.52	320.58	308.02	311.19	315.84	308.99	312.52	309.55	321.21	315.34	323.44	315.42	315.96	319.66	312.28	317.72	321.12	315.76	313.95	319.8	313.29	306	319.7	320.24	318.95	316.92	319.93	322.17	311.7	314.8	311.38	314.41	322.06	311.16	308.93	318.27	320.07
303.35	305.46	305.85	307.56	295.71	302.52	303.54	298.69	302.74	305.07	299.56	302.78	301.17	308.3	299.76	301.94	301.84	299.02	294.99	303.67	304.71	304.08	306.9	307.5	309.31	296.64	303.7	301.99	304.83	298.17	303.89	299.34	299.16	310.22	307.55	297.4	300.91	309.39	304.93	307.33	306.67	302.32	304.44	304.6	297.07	299.79	300.76	303.2	305.15	304.29
308.46	306.92	300.9	303.56	305.4	305.73	302.92	308.24	303.44	312.02	309.94	309.13	302.98	302.31	304.22	298.22	310.7	297.96	302.7	307.51	308.17	307.54	308.16	305.52	307.79	298.25	308.94	302.02	306.86	306.36	305.64	302.11	307.71	305.74	300.33	298.71	311.85	307.97	295.36	299.64	304.66	304.34	309.78	302.64	308.29	306.65	308.3	313.75	300.13	312.56
315.61	307.84	318.05	321.3	312.71	311.9	308.12	319.2	303.36	313	318.78	311.48	314.49	311.02	307.63	312.08	312.23	314.82	311.38	307.36	313.14	315.39	311.97	308.45	314.49	312.4	315.58	314.73	320.25	313.97	317.05	310.06	314.2	307.96	313.23	318.78	313.22	317.7	312.31	324.47	308.7	317.68	308.69	316.48	316.39	319.22	313.73	317.21	319.15	322.17
321.46	309.17	315.32	315.37	313.46	319.7	313.78	323.82	308.74	316.28	314.87	320.19	317.01	316.27	321.34	319.51	312.89	310.64	319.26	309.34	319.65	314.1	315.03	316.9	315.63	316.29	315.53	325.24	316.51	309.69	315.93	305.32	313.83	310.77	313.38	320.26	311.03	311.63	311.89	316.17	319.88	312.44	313.9	307.73	313.12	322.25	306.65	317.36	314.99	317.32
296.59	304.62	304.64	304.42	300.03	297.05	302.03	295.66	294.97	304.5	304.46	290.39	297.28	303.24	302.32	302.29	296.8	302.73	296.53	306.79	305.03	295.52	298.33	303.5	295.78	305.66	298.36	305.02	301.62	298.77	303.72	299.75	302.66	303.12	301.92	297.56	299.72	302.31	300.87	300.97	303.97	299.46	302.93	308.81	294.14	304.11	301.32	299.09	301.39	297.22
318.94	314.94	315.03	319.52	314.41	317.87	324.41	308.9	315.64	317.87	314.79	321.21	325.42	318.42	316.43	315.61	318.24	320.02	324.22	312.48	317.14	317.36	315.99	321.96	317.36	321.61	316.09	315.51	319.14	316.86	315.78	327.08	312.35	319.72	314.99	319.42	320.79	315.19	320.02	317.35	320.6	310.36	323.04	317.56	317.23	321.34	324.51	322.44	313.35	316.97
318.83	311.09	312.02	316.6	310.36	313.58	311.23	310.53	321.48	317.4	318.53	318.79	315.22	311.2	310.88	319.76	306.18	314.85	324.66	311.06	314.35	314.03	312.32	307.1	311	314.36	316.3	309.28	312.8	307.87	315.12	314.99	318.46	311.59	317.93	314.45	318.78	314.82	316.88	315.81	310.63	311.41	316.72	308.22	315.57	320.05	315.29	311.4	319.7	323.51
324.95	328.43	324.6	324.58	332.57	324.05	331.23	321.11	322.73	327.49	327.53	328.35	323.29	327.58	333.23	332.31	319.98	329.81	331.64	324.38	324.38	324.48	321.26	320.96	317.3	331.93	327	327.75	331.6	317.27	333.23	323.59	333.33	322.61	340.54	326.22	329.67	326.69	329.44	326.2	323.21	327.44	325.51	326.27	325.56	328.72	324.12	321.23	325.98	327.11
302.95	303.39	302.97	308.67	307.85	309.9	308.75	302.3	302.94	297.1	301.45	301.83	309.74	314.58	304.94	295.18	307.34	304.45	302.09	301	305.7	308.81	299.33	309.98	305.22	311.22	305.81	303.02	309.11	310.08	307.42	308.17	299.23	303.19	306.92	299.89	311.25	311.11	300.94	304.11	312.61	303.56	309.08	313.48	309.83	307.14	306.39	310.11	309.46	302.16
301.85	308.05	307.12	304.82	307.96	304.07	300.55	314.58	307.18	303.7	312.21	302.71	300.16	306.87	308.56	304.19	306.69	301.95	305.53	298.8	301.37	302.5	309.58	304.15	299.97	302.56	299.98	306.56	302.59	301.24	299.87	298.62	306.14	309.79	297.06	302.63	303.76	301.42	296.78	301.03	294.39	303.22	301.24	305.91	300.08	307.24	302.03	303.44	298.63	306.98
307.88	314.59	312.22	319.63	309.99	311.7	315.24	310.26	314.79	309.32	310.61	318.16	310.17	305.93	315.52	311.59	311.07	308.18	314.2	308.27	320.05	308.74	312.03	306.88	313.23	318.91	307.95	315.56	314.98	308.65	313.92	310.76	322.34	309.99	313.16	314.12	314.23	311.08	311.2	306.77	310.81	313.29	316.97	310.56	315.02	316.26	310.73	312.49	315.54	315.97
316.79	318.62	302.91	307.82	316.93	307.01	309.26	306.41	313.67	301.8	306.96	309.23	306.1	309.09	308.39	306.39	306.76	311.08	317.42	307.65	308.56	309.1	318.81	311.32	310.43	302.25	308.57	309.9	313.96	315.24	313.69	308.41	308.28	311.37	307.66	310.28	314.18	313.81	307.28	312.2	314.1	313.87	309.59	313.78	311.79	313.97	308.88	310.41	314.08	311.83
303.94	303.62	302.28	307.91	307.62	308.41	304.68	304.73	306.52	301.38	302.52	310.35	313.43	301.49	303.09	309.04	304.99	302.1	306.18	308.84	294.97	302.12	311.41	295.8	303.63	308.76	306.49	310.66	312.81	304.04	314.11	308.23	303.78	308.16	304.06	308.04	310.72	310.63	306.34	309.92	305.81	311.48	308.64	303.93	309.68	308.14	306.81	298.08	299	306.32
302.6	298.01	304.53	302.65	311.45	293.38	296.19	305.51	303.58	302.23	298.5	301.84	300.42	291.15	295.81	299.8	301.14	297.31	296.2	303.21	297.97	302.13	302.42	303.29	302.12	298.34	303.37	308.09	309.58	298.18	304.9	305.13	291.81	302.65	304.12	297.57	305.34	306.68	302.09	299.27	302.74	299.29	301.83	305.73	302.56	296.62	308.2	301	299.67	300.68
316.16	319	323.54	316.59	313.29	323.9	315.08	311.17	320.42	316.48	317.96	323.15	317.73	319.44	320.02	320.94	313.26	323.33	318.36	321.45	315.31	321.15	316.84	318.39	315.16	315.17	314.9	316.86	319.47	311.39	315.75	324.31	317.5	321.86	315.53	315.59	318.11	323.82	318.62	309.35	319.66	322.72	322.27	318.47	316.54	316.24	315.53	323.2	317.85	313.31
311.1	313.88	305.08	300.83	307.08	303.85	306.47	301.45	308.73	311.75	302.07	303.47	305.43	307.7	307.59	304.53	301.4	310.71	305.94	302.17	295.46	304.93	311.6	303.49	312.45	304.85	307.27	302.38	312.65	299.88	305.19	304.91	305.04	300.47	304.35	308.73	311.45	310.83	303.17	304.88	309.04	302.37	308.05	308.96	299.5	298.72	307.93	310.28	302.99	305.9
311.56	317.16	313.98	317.02	323.77	317.35	314.93	309.93	321.16	312.15	310.9	307.11	306.86	310.67	316.28	310.76	305.63	312.01	314.1	320.61	319.66	315.34	311	316.04	304.47	317.04	313.19	314.6	314.42	311.5	319.09	315.55	313.27	315.74	317.02	310.18	319.35	315.09	315.96	319.2	316.92	310.4	314.65	314.37	314.26	315.26	316.95	311.62	317.36	318.59
309.35	314.64	310.73	314.6	302.35	314.48	311.67	311.65	307.92	310.84	307.2	309.32	316.02	305.97	317.85	318.99	315.92	315.35	312.67	308.72	310.56	315.58	316.57	315.87	305.5	313.14	312.16	312.21	304.09	318.89	314.66	310.57	314.77	306.89	314.04	313.08	308.81	315.7	309.14	312.09	312.23	307.32	310.05	307.16	310.89	316.17	311.26	311.8	309.46	319.54
319.59	320.75	321.1	314.6	319.51	316.22	317.18	315.08	315.12	315.32	321.47	321.67	317.2	313.78	319.46	322.5	316.49	320.75	320.92	318.02	321.73	315.9	314.64	314.12	322.74	321.21	321.77	317.71	315.86	315.2	319.17	316.32	327.03	315.77	316.04	319.91	321.09	318.87	319.97	319.56	320.55	320.39	319.35	322.19	320.61	320.12	321.43	315.9	315.11	317.3
302.12	311.96	313.53	308.47	309.76	311.35	309.29	312.43	303.94	311.45	306.88	306.26	304.52	306.78	302.05	311.03	308.96	307.32	304.95	311	314.5	318.7	310.43	314.91	307.28	311.34	308.22	302.51	307.43	310.96	312.49	316.46	312.58	311.18	305.8	316.16	313.73	310.18	311.48	313.05	304.24	309.48	305.05	305.53	313.61	307.42	304.26	312.54	309.95	316.27
299.45	300	297.32	293.21	302.76	304.5	295.14	295.3	293.25	296.76	297.43	298.13	302.25	296.54	296.51	297.44	300.43	302.78	298.69	302.3	298.17	297.75	295.35	295.2	295.2	293.31	293.09	290.17	296.8	295.42	294.26	289.95	291.74	290.31	296.7	290.17	294.7	299.62	293.48	294.51	301.88	297.06	298.05	296.73	289.91	292.26	293.59	293.35	285.54	292.55
321.92	320.45	325.53	313.55	324.31	324.38	315.63	319.53	322.13	315.35	321.67	313.64	316.39	322.69	318.31	313.8	315.08	321.43	321.47	315.5	322.31	320.26	321	318.8	318.34	311.81	313.15	316.42	319.48	311	317.55	319.81	323.69	320.63	319.95	320.95	318.89	324.44	320.48	311.29	319.44	319.49	315.23	313.09	318.54	319.45	313.03	309.42	320.68	314.49
294.64	296.73	290.82	295.35	286.96	300.46	298.9	291.45	291.08	292.03	290.69	294.6	294.89	304.46	289.59	290.9	296.81	293.67	292.53	295.72	294	294.98	295.02	296.42	299.36	294.22	293.69	297.68	292.73	290.48	296.17	293.44	295.55	288.85	301.22	294.19	297.21	289.28	295.87	298.14	300.1	296.78	297.05	297.75	299.61	291.67	294.53	297.55	293.98	293.08
305.16	307.48	302.49	314.54	308.92	306.7	308.47	304.9	308.79	304.12	313.01	307.59	304.52	309.74	311.18	305.93	303.14	308.39	307.42	311.7	308.02	305.5	297.14	305.93	309.58	308.43	303.65	306.75	300.41	311.55	306.26	307.91	309.74	306.21	308.81	300.29	306.11	309.61	300.43	306.55	307.07	305.44	309.03	309.02	303.89	302.67	302	304.36	307.32	306.05
306.53	319.9	306.47	316.63	317.5	316.42	306.67	310.93	311.7	308.42	310.04	311.64	315.13	316.06	322.53	311.56	307.16	315.91	322.73	313.99	316.85	310.64	315.14	311.89	308.41	318.84	314.95	310.76	314.5	315.27	314.09	314.13	315.51	311.13	305.32	317.56	309.98	312.89	310.06	319.04	311.94	313.33	314.65	312.38	309.33	319.05	316.02	313.52	316.25	313.11
314.8	316.32	320.12	312.4	314.26	319.82	317.14	306.32	308.98	309.51	318.1	314.04	313.1	308.94	317.39	323.29	317.19	316.81	307.51	316.73	310.2	312.32	311.26	315.96	311.41	319.98	313.08	319.38	302.72	308.05	312.55	307.77	313.73	313.91	314.1	314.29	307.79	312.04	314.9	310	315.03	317.04	312.99	310.25	317.63	314.83	308.42	315.49	319.33	313.94
314.85	313.19	317.11	316.32	311.75	317.49	308.46	306.7	311.29	309.98	315.2	319.74	309.3	311.39	311.36	307.49	309.9	312.24	315.62	320.72	314.04	314.73	312.06	313.25	309.74	314.85	313.54	315.31	314.89	316.28	310.47	315.56	311.73	307.51	312.63	315.31	307.63	309.36	307.99	303.09	310.89	313.72	313.91	318.91	312.16	314.74	311.06	311.34	310.64	315.61
298.59	311.89	309.14	308.91	302.7	315.51	312.63	313.39	311.06	303.44	314.99	310.87	315.34	309	312.74	311.14	308.92	313	305.33	314.5	317.93	312.4	307.67	305.04	309.8	307.68	312.95	300.32	319.69	309.59	310.3	309.85	318.35	311.71	314.48	297.77	307.09	299.18	313.88	306.86	304.9	306.07	309.53	319.5	314.97	306.21	312.1	305.93	305.41	310.89
316	309.8	320.28	320.49	308.63	315.59	323.43	311.47	316.73	316.09	313.72	314.75	312.72	312.86	313.72	316.92	315.14	317.15	314.31	314.75	316.15	319.95	313.46	315.9	306.71	313.83	319.54	315.63	326.54	314.42	317.68	314.42	309.17	306.01	316.74	316.46	311.94	314.94	316.41	306.23	321.17	318.25	309.32	315.75	310.35	314.01	314.17	317.96	310.37	312.17
326.11	327.57	327.35	325.17	319.76	331.59	325.34	316.71	325.76	327.44	330.05	321.07	318.8	323.39	323.29	325.41	321.16	327.31	322.14	321.64	323.59	328.28	325.06	332.12	321.13	324.75	329.02	323.04	326.29	330.72	327.11	326.21	323.85	323.4	321.82	328.03	325.77	326.36	329.27	328.28	325.78	325.62	321.06	323.86	319.15	330.39	326.42	320.5	322.52	330.88
332.51	326.74	331.38	323.25	325.17	325.81	316.65	330.32	332.14	325.01	327.67	332.26	332	327.9	334.98	325.86	321.15	330.26	328.15	326.02	318.79	323.44	332.65	324.56	324.98	321.9	329.35	327.71	324.12	330.95	321.52	327.84	339.41	329.88	322.89	331.55	323.81	322.24	327.83	328.12	330.64	333.34	326.3	331.53	324.58	328.69	318.57	320.71	314.9	327.51
298.09	305.7	298.17	303.24	304.66	301.6	308.11	305.28	306.6	301.45	308.1	298.98	304.6	312.21	299.51	306.26	308.37	293.39	295.41	302.6	299.75	308.22	303.26	299.55	308.89	299	293.25	298.34	308.05	309.46	297.6	301.01	305.63	307.88	301.36	296.86	307.53	306.46	302.08	299.86	299.07	302.93	296.43	297.21	306.18	304.81	301.22	297.79	298.35	299.64
298.51	302.29	305.33	303.77	302.98	306.15	301.08	299.51	314.34	308.66	304.02	298.98	304.09	306.46	298.39	306.31	307.15	308.02	306.87	303.98	301.43	306	311.38	303.24	301.7	303	301.88	294.76	302.91	301.34	300.08	304.2	307.52	298.63	294.3	305.98	301.06	304.11	301.22	304.32	305.07	310.16	307.36	302.19	300.23	297.6	301.88	303.51	308.04	294.2
306.91	306.62	309.86	308.16	313.32	316	304.82	309.35	310.68	314.03	310.55	308.82	310.27	301.15	319.19	310.07	306.11	310.64	311.24	307.64	306.58	304.76	314.46	311.88	304.89	317.2	312.98	302.22	308.42	302.97	307.03	307.93	309.2	309.67	309.38	314.52	306.16	310.63	315.49	299.9	307.66	302.86	304.67	310.01	314.65	307.89	307.94	301.62	316.28	308.7
304.56	301.28	301.2	304.41	304.16	306.88	307.53	304.23	303.06	304.64	309.77	302.92	304.72	306.44	304.89	304.66	305.98	297.58	297.07	305.02	313.14	310.15	301.36	307.34	307.04	313.71	299.3	309.26	311.86	306.36	312.98	311.8	308.92	310.08	304.86	302.65	301.4	309.03	306.93	301.29	303.9	305.22	302.97	310.65	306.31	305.16	306.42	301.2	306.91	302.1
317.18	314.17	319.41	313.6	326.67	320.91	318.88	319.3	318.14	314.95	316.77	313.99	314.43	310.18	314.86	316.38	318.32	313.59	310.58	314.99	317.59	318.03	323.05	310.11	317.64	323.57	315.75	316.83	315.42	313.44	319.47	318.4	310.02	320.36	319.13	307.63	321.09	313.58	314.74	315.89	320.97	320.4	313.47	315.19	308.67	321.56	320.62	319.61	314.29	320.53
304.38	306.7	313.15	307.09	311.89	309.83	306.76	311.64	309.78	310.41	313.49	304.63	313.91	306.18	313.9	307.89	312.83	307.49	305.36	309.35	307.33	307.98	302.95	305.03	308.06	307.39	307.07	309.79	313.69	313.48	302.47	313.97	311.23	306.94	309.86	309.22	300.47	316.59	311.35	302.27	313.82	306.13	309.25	308.24	310.72	303.13	306.7	306.84	312.61	311.31
305.19	299.82	301.87	295.82	303.19	303.63	300.14	304.16	301.69	301.84	302.72	305.95	300.82	304.18	299.44	307.77	307.95	300.04	304.75	309.25	298.24	303.46	302.68	301.31	309.62	298.55	296.63	309.29	296.92	299.96	301.47	303.05	311.31	299.31	302.68	304.18	305.51	300.08	308.5	297.69	303.93	301.57	306.23	300.7	308.78	309.57	295.06	301.5	309.66	303.67
303.48	308.34	302.96	310.41	305	307.44	305.66	297.92	302.31	304.4	302.37	306.13	304.57	303.84	300.73	306.19	302.1	299.82	301.36	304.7	302.79	308.53	302.72	307.87	299.44	298.36	308.54	298.46	304.41	306.28	307.32	307.35	304.09	309.07	309.96	303.48	307.36	302.87	301.74	309.29	304.9	303.14	303.07	300.18	301.08	302.94	303.05	304.21	302.13	310.49
317.74	321.65	319.35	315.83	325.06	323.63	319.81	324.82	312.98	316.49	314.68	313.62	313	321.38	321.78	311.68	318.93	317.71	319.95	319.88	315.29	308.22	314.91	312.2	322.07	315.95	317.57	319.46	315.63	318.67	320.05	315.48	322.11	320.1	316.17	317.44	316.98	317.41	315.84	315.52	317.23	318.05	322.84	314.26	323.04	314.7	315.97	307.52	321.95	317.85
304.78	300.97	299.63	304.98	307.75	301.83	304.92	310.6	313.31	309.35	307.02	305.79	312.49	302.38	305.7	311.56	305.42	298.88	308.24	304.09	306.31	304.82	307.9	302	304.54	309.29	305.48	312.95	313.27	304.19	298.49	314.69	306.05	312.68	305.32	311.18	303.17	311.54	300.78	307.49	306.46	304.96	306.75	301.63	304.08	307.11	305.97	303.7	297.93	309.52
302.64	308.81	306.1	302.86	309.18	299.73	303.77	307.4	301.93	306.24	300.38	308.11	300.18	298.99	298.05	305.17	306.66	308.39	305.36	305.35	304.01	306.64	307.81	293.28	304.62	300.09	303.01	305.37	304.62	294.6	301.71	304.91	307.26	301.53	296.53	299.51	302.04	305.99	300.46	305.23	305.5	307.38	305.52	302.16	302.66	301.85	300.54	298.01	304.13	298.09
317.71	310.84	313.95	309.51	320.39	318.86	312.87	317.09	321.97	307.58	321.27	314.98	317.39	320.33	314.27	323.45	322.1	316.84	317.8	321.16	314.9	312.44	321.07	309.65	314.3	319.6	318.97	315.69	315.75	316.85	307.47	318.57	312.38	317.73	317.14	313.91	320.99	313.79	315.37	317.12	319.42	319.66	314.05	312.55	318.43	315.65	312.88	319.24	314.74	314.48
308.87	306.38	300.19	303	305.47	303.25	307.75	307.77	308.71	303.88	307.05	305	302.31	298.06	302.51	309.76	299.97	310.97	308.94	309.49	300.43	305.2	304.73	308.34	309.57	310.47	299.33	306.25	309.82	311.87	303.91	306.25	302.32	305.58	297.41	300.71	308.59	301.86	308.41	307.61	303.98	306.01	312.07	305.15	300.34	300.65	304.19	301.9	305.68	301.97
299.99	296.27	295.71	293.69	298.21	297.7	295.22	291.34	290.38	298.36	297.83	303.02	297.53	291.04	301.22	300.39	294.26	292.22	298.99	299.09	295.5	307.25	301.21	294.15	301.06	295.43	298.88	299.92	292.98	302.43	285.37	297.55	294.88	297.65	292.28	296.61	295.64	309.08	304.42	297.31	296.36	296.42	297.89	298.72	306.03	296.57	294.41	304.6	293.96	294.08
327.31	326.5	332.01	326.7	325.97	321.75	319.9	317.81	327.08	328.76	323.25	325.78	327.08	321.72	326.19	324.28	322.78	321.69	329.95	329.93	325.27	323.95	331.37	324.41	332.1	326.42	323.12	328	325	326.83	323.96	330.27	324.5	321.74	327.25	326.12	325.42	331.66	321.9	322.78	323.88	327.61	323.87	328.15	327.93	329.44	325.85	327.67	325.83	324.96
331.29	324.56	335.84	325.66	329.81	328.32	325.83	332.04	331.36	328.32	328.19	326.21	320.38	331.11	327.09	330.55	324.3	324.2	323.19	327.36	333.51	323.02	326.63	328.16	323.78	325.87	328.52	326.78	327.69	328.64	320.42	323.04	328.17	327.62	339.14	332.7	332.01	330.16	322.94	330.32	335.9	327.3	326.84	326.79	331.63	332.58	327.41	329.25	327.9	328.64
312.71	312.8	320.96	317.67	315.36	320.3	314.83	320.72	315.18	310.25	317.53	311.82	312.57	319.8	319.6	313.72	326.27	314.84	313.05	312.94	314.51	315.46	317.96	308.81	314.27	320.07	316.9	321.35	319.08	313.36	310.94	316.37	312.07	314.13	317.67	319.6	315.45	315.57	321.73	317.61	315.52	316.68	318.09	314.39	312.12	319.15	318.14	319.53	307.2	310.83
313.64	309.01	312.64	316.13	313.38	317.63	307.12	310.65	315.03	315.93	314.98	321.38	315.81	316.12	314.07	317.51	316.89	317.41	308.18	308.39	307.67	309.91	317.91	316.09	317.59	311.95	313.69	309.57	307.95	312.99	317.83	313.33	310.27	311.58	314.31	308.14	311.83	312.38	307.78	316.49	313.08	308.86	310.47	310.38	314.18	316.16	315.2	310.2	312.67	316.45
318.94	317.26	319.04	321.77	324.41	322.28	322.9	320.39	322.28	324.91	307.49	323.52	316.34	315.32	320.46	321.82	316.7	316.39	323.64	312.98	322.08	311.22	318.36	322.47	318.05	316.79	309.27	324.37	320.26	314.83	315.3	314.21	314.47	321.52	320.31	315.16	318.15	317.98	319.85	323.55	316.61	309.03	320.13	318.01	322.74	318.93	317.57	317.73	319.91	319.36
309.71	307.64	308.85	317.4	309.04	317.35	316.61	308.07	308.43	317.09	314.98	319	314.69	313.75	310.92	308.37	315.37	314.72	315.07	311.04	314.28	316.4	311.84	318.42	315.28	307.93	314.76	310.74	312.45	311.68	310.62	310.37	311.61	311.64	315.64	321.02	311.22	310.5	317.87	315.79	315.54	306.78	314.45	317.36	306.6	308.47	308.93	309.14	310.61	311.29
294.53	288.01	297.64	294.69	302.72	297.13	289.54	285.99	301.24	291.22	286.37	294.86	293.86	294.98	287	291.92	291.03	292.64	292.34	289.76	295.02	291.67	291.34	290.85	296.49	290.61	298.41	299.08	291.51	298.09	295.87	288.11	292.44	295.04	287.4	298.01	299.48	284.39	293.86	301.68	295.39	296.38	294.8	290.84	290.56	298.52	289.94	292.3	298.19	288.78
315.22	316.99	327.87	322.14	315.56	315.09	320.01	318.93	315.33	323.02	315.63	323.74	316.84	314.95	317.95	314.76	316.73	309.79	312.7	316.74	316.18	313.77	318.19	316.07	316.16	321.36	315.18	314.04	315.06	320.39	319.21	314.63	324.86	319.86	312.7	323.26	318.49	317.69	313.7	313.55	321.43	314.7	315.34	314.97	311.97	322.4	315.38	320.36	322.28	314.76
321.51	323.91	327.14	321.96	330.58	324.7	320.68	327.24	320.58	320.87	326.12	325.27	320.88	327.14	321.69	324.92	327.22	326.37	331.77	316.6	322.64	327.49	326.78	323.99	319.35	317.86	328.94	326.25	326.14	321.47	324.63	328.59	318.8	327.03	323.44	330.65	324.9	329.72	326.18	332.68	327.9	324	324.45	325.28	329.41	319.85	326.38	317.83	327.71	330.65
303.98	299.7	302.8	302.38	309.81	298.22	306.22	303.79	305.3	296.82	293.98	309.93	301.91	296.26	302.38	308.84	300.87	302.1	304.17	300.86	308.69	305.15	301.97	300.98	298.99	300.09	307.23	295.44	299.12	296.96	306.51	306.86	309.48	306.7	299.3	301.68	301.37	300.99	295.82	303.27	294.48	298.04	305.48	301.93	303.05	303.65	306.63	303.3	297.07	300.25
305.37	306.72	295.16	300.2	298.37	312.59	304.87	299.7	300.5	301.57	312.78	298.81	296.56	302.87	302.43	299.86	307.94	296.59	301.52	309.25	302.08	308.1	305.25	303.53	301.79	309.19	302.51	300.3	303.59	308.6	299.82	306.08	306.06	307.75	306.99	306.2	302.64	309.01	301.03	305	302.12	305.74	302.99	301.18	303.77	299.83	307.52	298.75	300.27	309.39
302.76	303.67	306.58	308.88	312.38	303.47	305.52	302.54	305.31	305.85	304.23	297.13	303.41	306.7	299.95	304.69	305.11	305.31	301.45	305.31	306.96	299.97	303.18	302.17	302.5	307.04	312.32	307.03	300.77	310.39	297.21	308.25	301.31	306	297.4	305.91	304.8	295.1	305.26	305.69	301.11	302.04	298.33	298.8	305.4	304.91	304.95	305.62	305.94	298.46
310.18	301.92	306.59	298.41	301.78	300.47	304.24	303.35	303.39	303.58	301.4	306.91	298.1	304.82	303.23	299.82	303.36	310.8	307.91	301.17	310.54	303.92	304.25	301.83	302.69	302.33	303.48	302.74	303.8	302.58	300.24	300.15	306.15	300.37	297.64	300.93	297.45	303.47	300.6	304.86	306.58	302.53	312.49	301.08	306.58	303.47	294.68	306.47	303.83	310.02
316.58	300.97	314.18	322.33	316.84	313.37	317.19	314.08	308.38	313.58	307.69	312.28	312.59	311.79	307.3	321.75	315.97	313.91	314.72	311.44	314.54	308.01	305.57	316.41	309.04	316.16	317.75	312.81	321.08	309.3	313.7	316.79	315.28	310.41	314.75	309.69	308.78	313	313.32	311.76	312.14	318.82	318.55	306.12	315.12	316	311.88	307.88	320.16	307.66
304.64	299.61	301.44	304.51	302.25	297.92	302.99	305.22	307.2	304.5	299.6	302.94	302.41	301.93	313.64	302.8	292.87	304.7	302.83	304.68	302.62	295.29	295.02	306.6	302.35	307.71	311.88	301.51	307.69	296.97	301.84	302.72	303.28	301.72	301.26	298.73	308.13	306.16	305.91	302.87	306.5	305.43	304.17	304.98	300.55	301.16	303.18	308.82	301.58	301.36
314.56	311.58	308.28	309.78	312.56	317.13	315.63	312.04	308.4	309.42	310.33	303.83	305.38	305.91	303.98	306.9	306.96	308.34	312.64	314.05	302.25	308.1	308.33	309.7	312.64	312.75	313.03	312.95	303.85	306.36	308.26	305.28	307.12	313.92	314.78	310.41	306.44	314.85	305.65	305.32	309.43	304.37	313.15	310.62	299.4	303.65	309.47	312.83	309.33	303.53
317.74	323.48	319.59	313.66	317.46	313.43	313.8	320.1	316.39	321.33	322.34	313.93	313.43	320.1	321.28	312.79	316.91	318.92	311.28	317.92	316.33	319.69	321.5	319.48	313.72	321.74	316.89	318.3	313.22	309.46	310.88	317.8	321.13	315.09	317.94	313.16	316.31	314.55	319.09	316.46	310.16	314.16	314.55	309.16	314.97	312.94	320.96	319.9	317.23	311.27
306.25	306.65	304.03	295.14	305.45	299.56	296.75	302.08	302.84	309.06	303.35	303.31	300.71	307.62	294.45	301.53	301.71	308.23	298.52	295.63	304.77	303.2	298.39	302.11	302.11	302.85	302.84	306.34	304.96	300.18	296.69	304.85	303.59	300.8	309.18	310.47	299.02	299.83	297.57	300.52	299.95	292.63	299.52	303.07	304	299.53	294.65	302.24	301.06	307.26
301.76	302.95	303.32	305.51	312.61	301.45	303.53	305.82	309.91	303.32	304.58	305.61	308.62	308.46	298.74	300.75	309.39	300.97	299.07	306.34	307.31	303.9	306.51	305.18	302.71	305.56	302.17	303.86	302.75	305.59	306.13	305.43	302.91	302.21	292.83	311.83	298.87	304.1	307.15	301.19	302.59	315.32	304.93	301.08	304.26	300.94	306.86	304.45	307.85	301.84
323.62	327.95	327.57	322.23	328.63	324	329.19	326.12	330.25	327.8	325.47	329.16	323.52	322.72	320.36	334.82	328.13	330.66	327.52	317.36	326.94	324.43	329.97	329.13	323.9	324.26	320.18	321.95	325.93	321.7	321.7	329.65	322.77	324.76	325.2	332.24	332.05	326.56	324.64	333.69	326.16	325.53	316.08	321.91	324.25	325.27	326.17	328.46	322.69	325.96
313.13	317.48	310.74	310.18	320.81	318.09	314.97	319.92	314.82	308.16	307.62	314.8	314.43	315.46	307.24	317.06	312.38	309.57	310.19	313.04	316.59	314.96	316.99	316.22	310.48	320.25	316.08	304.51	309.85	309.24	309.01	318.71	321.03	304.1	317.92	310.12	315.71	306.41	317.29	315.89	318.91	315.14	312.85	310.66	313.27	314.75	305.72	309.41	309.49	308.7
312.14	320.09	322.97	316.07	312.15	314.88	322.46	312.64	318.84	323.04	314.71	323.32	318.34	318.63	317.15	318.99	318.35	316.24	318.19	326.92	319.8	327.21	315.01	310.72	311.82	317	316.61	312.49	319.15	318.66	321.43	319.54	323.62	319.51	319.19	328.45	315.66	316.19	312.93	311.91	321.54	313.65	316.38	315.01	309.24	321.34	318.92	316.83	314.85	322.11
295.37	290.17	296.67	292.65	296.27	300.72	299.44	295.27	294.42	292.87	295.43	296.2	298.99	297.3	302.57	300.65	288.61	300.73	300.41	292.42	298.89	298.22	302.16	291.54	294.7	293.38	299.63	305.33	289.9	294.39	300.47	301.29	301.35	291.34	296.77	299.24	300.41	290.85	292.95	293.29	303.67	301.58	297.51	298.64	295.29	295.24	297.23	297.68	299.11	295.91
303.81	302.8	302.87	307.72	307.76	301.93	310.1	302.43	308.3	296.97	298.95	310.06	305.01	307.54	301.53	295.57	305.07	300.91	308.33	298.08	308.98	302.7	304.59	304.08	306.69	302.88	300.72	303.49	307.08	307.41	299	308.97	306.37	306.58	306.23	303.33	308.38	297.79	295.58	295.6	297.43	302.69	310.4	300.28	302.65	304.74	305.61	306.9	309.46	305.68
303.18	307.41	304.45	309.89	308.25	303.67	306.04	309.38	310.81	312.09	306.3	303.61	301.29	307.79	304.7	304.48	308.03	306.43	301.86	304.76	298.56	307.68	304.68	306.99	305.81	309.55	303.53	304.42	300.86	311.05	302.66	307.78	299.73	302.45	306.89	306.2	307.38	303.39	301.35	312.63	310.69	311.9	317.09	304.06	301.52	298.93	307.75	297.19	303.87	305
305.18	302.9	304.56	308.44	303.18	310.17	300.21	296.76	306.66	308.44	306.52	305.88	302.43	308.52	305.44	310.94	302.51	305.78	306.66	300.49	305.15	312.84	311.37	309.45	309.95	300.8	305.16	303.05	300.36	303.15	302.34	302.98	302.57	302.67	300.03	299.91	312.74	301.87	307.72	306.02	307.21	305.51	301.68	309.89	309.78	311.93	303.79	305.05	309.31	304.49
310.44	305.07	310.83	299.52	303.6	296.68	306.06	305.53	301.93	305.13	295.07	298.03	297.22	303.32	308.05	300.52	304.71	299.28	301.06	302.27	298.59	300.74	303.23	299.72	300.72	302.6	302.58	302.78	299.77	301.58	298.35	308.14	309.07	303.4	306.98	306.15	299.6	300.51	304.34	307.85	302.04	303.02	305.18	301.41	301.39	300.47	302.35	301.68	308.89	307.38
304.64	311.7	311.58	302.73	311.17	302.29	308.15	306.91	305.98	307.81	316.28	302.04	314.59	310.36	309.83	313.88	304.46	308.91	307.8	303.19	312.3	307.44	312.23	303.22	309.94	305.98	305.99	302.32	304.21	312.17	310.3	313.08	305.9	307.61	313.45	314.65	310.69	306.25	310.77	310.32	310.56	311.8	309.94	310.5	304.56	309.85	307.17	305.43	307.28	308.33
296.73	302.97	306.21	305.47	303.59	300.65	313.58	300.97	305.73	303.26	301.27	309.17	303.47	300.11	301.48	301.79	299.89	306.99	302.1	300.46	303.78	304.67	299.75	305.24	300.89	308.51	306.53	306.9	304.12	304.51	297.16	302.21	305.32	306.48	308.99	309.44	303.27	300.82	303.05	301.51	301.13	295.18	300.72	306.05	303.87	304.58	304.52	302.29	307.15	301.04
309.54	305.01	302.49	309.81	300.94	307.83	302.37	306.12	307.63	310.38	303.67	308.8	314.27	311.26	312.84	308.61	300.84	313.41	305.02	309.11	311.51	303.01	314.4	310.18	297.16	300.89	300.4	310.27	303.27	301.37	306.75	303.27	310.56	296.14	307.28	306.44	309.28	314.68	313.87	303.12	302.27	304.52	315.44	308.97	307.04	316.1	301.64	307.3	305.22	310.84
300.79	300.81	296.31	301.57	301.26	304.85	294.67	300.11	302.36	303.69	292.74	301.1	305.39	298.85	288.21	302.19	300.96	299.4	300.47	300.28	294.84	296.95	298.01	303.53	300.39	303.19	298.77	305.6	300.37	297.22	295.24	302.8	302.49	297.43	298.57	309.35	303.8	301.84	306.63	295.99	301.12	295.43	297.13	301.93	306.39	304.88	300.59	301.34	289.95	295.98
311.65	304.21	306.97	305.94	303.51	307.02	304.67	304.08	300.49	305.08	304.4	307.58	299.4	305.32	306.53	302.66	304.41	306.57	307.43	301.07	306.53	304.63	305.81	298.18	306.42	308.39	305.27	302.52	309.93	304.89	307.66	301.23	312.85	310.53	304.29	301.89	299.21	304.2	306.14	303.23	301.13	304.34	307.25	300.68	303.33	302.31	304.26	298.95	303.85	305.32
309.07	312.79	310.73	308.34	307.19	314.05	321.29	308.17	311.22	310.81	309.33	304.24	313.41	314.57	306.32	321.1	308.25	308.74	302.73	304.81	307.81	311.36	302.52	309.63	297.33	309.37	304.61	311.18	312.34	310.34	308.46	308.79	314.24	314.03	303.97	306.18	311.02	302.82	309.41	306.97	315.18	312.87	308.25	304.13	307.14	309.94	312.45	309.15	309.26	314.21
303.65	307.94	302.04	306.2	300.86	302.6	309.43	311.61	305.65	306.31	307.81	307.74	308.03	304.67	315.86	300.01	310.73	308.48	307.5	296.82	297.02	303.49	311.39	307.63	305.46	305.22	310.36	308	307.02	308.81	304.94	306.61	301.54	303.92	309.77	305.44	312.02	302.6	307.1	303.74	309.24	305.51	306.01	302.72	305.27	306.6	304.1	310.76	320.49	306.56
317.17	309.64	312.71	308.19	311.7	308.33	315.45	315.49	306.75	310.4	309.6	310.58	310.85	313.53	310.97	308.06	314.02	309.8	313.96	309.09	314.08	318.74	322.38	311.98	312.47	307.98	316.81	315.41	307.96	309.07	312.4	313.3	317.55	318.86	312.18	313.43	309.04	316.23	311.73	310.94	312.99	319.39	311.82	318.67	312.34	314.57	310.45	305.59	307.38	323.69
305.23	301.04	289.89	297.19	298.28	299.36	306.54	306.07	305.14	306.06	305.81	297.36	305.44	301.33	303.39	301.55	306.37	298.42	307.76	302.06	309.86	302.8	300.23	296.17	306.34	295.18	305.25	307.13	303.43	310.06	304.37	301.74	300.83	307.3	302.85	298.3	299.61	298.47	302.94	301.21	307.7	303.93	298.65	310.15	305.61	304.16	298.22	306.25	303.21	295.35
298.46	295.68	295.53	288.12	292.51	291.63	291.29	288.98	294.87	290.3	290.54	291.18	289.71	291.79	295.79	299.9	293.92	297.41	293.44	288.44	294.51	295.19	296.66	298.68	296.27	294.05	296.58	296.06	291.38	296.67	293.77	291.86	293.65	293.3	301.62	298.06	294.19	293.28	301.76	296.09	294.13	292.77	290.59	294.1	293.13	294.53	297.83	292.85	297.24	300.62
310.32	308.04	310.04	311.08	302.49	308.97	312.94	307.51	307.69	308.25	309.72	312.64	301.3	303.77	305.83	309.51	306.42	309.72	306.23	306.9	303.54	302.17	304.7	300.73	314.79	311.31	312.26	309.11	310.84	297.33	311.28	305.35	304.88	316.09	313.63	308.06	304.09	314.69	307.89	310.47	306.64	312.74	309.67	304.29	311.3	303.86	304.31	303.61	304.04	306.84
300.19	296.15	302.57	304.4	301.48	300.47	302.07	304.56	301.63	293.11	293.4	303.15	296.6	298.13	301.67	305.54	302.48	308.49	305.1	303.81	297.78	308.14	302.03	303.52	296.12	293.39	305.58	303.99	303.49	295.37	303.81	298.83	301.36	304.07	300.51	297.56	302.69	299.22	298.1	298.66	299.63	298.86	307.73	295.8	295.12	308.33	302.74	296.89	291.89	302.19
314.69	316.35	319.42	310.04	318.56	313.26	310.89	316.95	316.5	321.22	325.94	309.39	326.34	318.68	319.26	313.15	318.41	321.56	311.44	311.27	318.59	314.55	321.06	314.96	320.19	313.71	315.39	313.44	311.96	321.28	325.86	325.65	311.5	311.14	317.43	314.14	311.13	313.37	313.88	315.57	320.2	328.26	315.51	313.12	316.9	311.75	314.33	316.11	322.67	317.83
312.41	310.93	305.04	317.58	303.49	312.72	312.84	313.6	306.09	314.44	308.48	313.47	308.18	309.07	305.62	306.01	315.38	311.64	311.25	307.63	313.08	316.65	309.22	315.68	307.37	304	309.28	316.44	313.79	311.67	306.95	308.37	313.28	316.22	308.13	307.84	306.45	310.05	308.48	312.29	307.85	306.79	310.04	308.38	308.18	312.96	322.09	306.54	308.82	314.32
327.56	322.34	322.79	329.52	332.4	331.03	337.07	331.74	331.74	322.89	327.71	333.52	328.41	327.37	323.51	331.33	321.55	322.46	326.81	318.13	328.57	326.34	322.87	329.96	330.82	330.9	326.75	332.35	325.13	330.85	329.98	331.05	322.45	325.38	332.38	328.15	327.32	329.83	327.56	320.77	331.38	325.17	333.32	323.32	328.56	325.75	331.11	339.1	326.15	321.83
307.68	314.93	316.72	308.16	312.15	311.92	309.58	318.58	315.92	310.74	317.95	316	314.2	322.38	313.31	312.59	311.64	313.58	306.55	311.33	313.86	314.8	312.79	322.32	310.53	305.28	314.91	302.74	318.33	315.96	306.89	313.35	303.32	308.63	312.22	318.55	307.83	320.85	319.6	305.86	306.6	310.08	312.36	315.62	307.4	310.15	312.97	312.95	312.02	317.48
319.06	314.58	315.66	324.47	318.33	317.37	320.76	313.88	309.85	310.46	311.93	316.15	319.8	322.73	322.31	311.12	317.78	315.21	313.86	314.16	322.75	314.79	317.55	320.48	319.63	313.63	309.1	312.74	310.07	320.24	312.42	320.43	319.77	312.87	322.24	319.13	316.51	314.82	314.12	312.79	319.24	315.75	321.78	308.5	319.47	312.61	306.92	317.93	312.87	317.57
327.43	332.01	325.92	330.61	321.18	331.67	324.54	332.01	329.32	330.78	328.82	328.81	327.68	328.96	324.92	326.04	323.69	333.41	325.72	327.13	327.11	321.56	328.43	330.58	332.38	325.74	317.25	328.62	324.68	326.54	328.05	330.68	323.37	329.21	329.63	326.59	320.88	335.29	316.78	326.61	330.76	321.8	331.07	324.19	326.96	325.73	332.9	327.94	327.11	329.64
319.42	311.34	320.26	316.06	314.88	315.37	308.72	315.06	306.71	321.76	312.56	317.78	310.21	314.59	319.82	318.88	320.45	316.46	316.4	314.35	310.95	321.68	311.39	313.8	318.2	310.65	310.68	313.08	313.14	317.44	317.13	319.82	310.48	317.18	317.83	315.33	314.77	307.41	320.89	317.95	315.29	313.98	317.08	311.39	317.36	312.38	318.55	314.75	323.86	319.24
331.05	321.63	328	328.73	332.1	331.53	319.44	318.42	327.15	319.57	328.1	327.66	324.86	314.9	324.5	318.5	327.29	330.01	317.68	322.97	326.61	328.8	327.17	324.76	325.68	330.35	328.67	330.48	319.57	317.24	327.73	318.46	331.58	329.57	326.89	327.48	329.37	325.64	328.83	324.65	324.58	329.53	334.39	326.88	333.32	328.95	327.34	320.34	332.39	321.89
301.92	293.51	301.91	303.96	300.35	298.89	306.43	304.55	306.81	303.59	299	300.38	305.63	301.35	303.88	303.85	304.18	307.95	297.73	300.31	300.89	295.77	304.55	300.22	302.48	305.16	301.64	301.2	303.6	299.95	300.59	304.03	302.31	298.25	302.26	302.92	310.05	310.2	304.69	303.04	311.81	307.22	313.87	300.19	304.68	298.17	299.19	307.98	301.11	307.18
316.25	319.22	303.6	306.75	307.89	310.59	308.36	310.02	312.98	320.5	316.44	313.76	315.61	307.97	312.96	311.72	321.86	305.75	320.85	310.22	322.04	308.11	315.01	314.55	314.29	309.07	313.32	309.6	314.33	304.84	314.53	305.74	312.81	307.62	310.56	308.35	315.7	317.88	309.62	317.72	316.39	312.04	315.1	325.3	317.25	313.29	321	316.71	311.84	313.4
303.56	311.22	301.64	307.08	304.13	300.9	300.08	309.12	303.86	308.78	299.63	308.37	304.76	313.99	310.68	307.15	312.74	306.5	306.4	306.83	307.04	305.74	306.11	303.81	303.19	298.02	305.63	299.97	306.03	307.44	306.16	299.19	307.16	302.87	312.83	308.91	306.8	307.53	304.02	307.91	309.14	310.73	301.47	304.8	306.45	313.43	302.85	305.42	308.39	308.2
300.15	298.72	297.25	302.83	299.17	299.97	307.2	298.91	294.42	305.9	299.47	301.73	300.83	297.94	300.52	302.48	299.1	305.78	295.3	301.82	292.3	303.1	302.13	298.42	303.13	301.25	289.17	305.65	300.83	299.93	298.26	297.25	299.4	302.06	300.73	296.46	299.3	294.14	301.63	297.04	299.94	302.94	298.85	296.95	304.56	301.68	300.29	303.72	299.93	304.85
310.2	300.49	309.53	309.27	308.23	311.09	318.15	303.38	312.88	312.03	308.6	314.9	316.37	308.01	306.34	313.14	315.74	313.19	308.54	312.69	315.42	314.11	307.87	312.4	305.87	307.33	306.55	309.88	305.47	314.43	308.2	314.97	307.97	312.07	315.74	315.23	308.5	312.39	309.06	305.82	315.04	311.59	310.05	310.47	316.04	313.97	318.8	307.37	315.56	313.52
306.13	298.23	294.56	302.77	309.45	308.03	300.08	302.63	300.6	303.23	301.61	305.14	302.83	306.68	301	306.43	304.89	306.01	299.44	300.45	298.73	301.8	300.25	305.87	304.98	305.8	306.66	300.94	302.75	303.82	304.7	311.54	304.77	302.72	302.44	298.06	304.14	305.58	302.91	300.84	302.84	304.87	304.51	300.89	297.16	307.34	302.34	299.09	298.63	306.94
302.27	306.66	303.11	311.21	304.51	310.04	317.88	306.53	301.31	307.47	304.4	308.22	297.3	299.8	301.86	300.92	301.21	300.64	300.93	294.98	299.46	302.92	305.54	295.9	301.64	307.65	303.06	308.6	302.1	300.73	297.97	307.27	303.18	301.02	300.18	307.79	305.61	306.61	300.41	298.22	302.71	304.61	301.37	303.98	298.96	302.75	299.79	301.31	295.9	310.88
307.61	303.08	309.96	303.1	302.59	297.41	301.18	306.27	312.38	305.89	303.65	303.54	310.48	308.3	298.09	303.64	303.87	302.84	300.36	302.75	306.02	302.35	304.64	305.28	300.43	309.55	299.94	303.06	302.48	298.27	301.79	306.45	301.31	308.6	306.64	302.43	313.38	311.77	306.33	306.62	303.15	302.84	305.37	309.99	306.12	308.49	306.79	308.66	310.07	301.78
310.98	300.71	299.99	311.57	306.67	307.23	307.2	306.45	305.43	309.58	302.94	300.76	302.9	309.1	305.72	304.55	301.89	309.71	305.07	296.47	307.16	306.59	302.89	308.32	305.86	311.85	300.81	309.4	300.71	302.58	306.14	309.86	303.28	307.09	309.57	304.69	312.88	304.39	303.14	297.78	302.63	296.51	308.76	311.3	319.65	304.68	307.27	309.07	310.57	307.44
309.87	309.57	307.62	310.84	310.92	314.39	313.52	314.55	316.17	308.02	310.02	313.98	308.76	309.11	311.86	315.9	311.18	308.73	306.84	313.83	307.76	311.62	303.93	317.38	313.22	315.14	315.05	313.74	311.7	309.42	318.22	312.03	310.15	315.24	314.11	317.3	310.1	314.06	307.78	309.03	308.07	318.19	309.61	312.89	317.75	309.76	315.95	310.61	316.64	309.58
310	304.42	305.24	306.69	308.05	306.32	313.39	307.95	307.66	308.26	311.43	314.78	319.12	307.18	314.78	315.63	309.63	314.62	311.38	303.85	311.35	305.53	312.91	311.66	312.32	310.99	315.14	304.82	309.95	308.59	314.89	309.31	312.21	319.91	308.24	314.12	311.42	308.69	308.05	312.05	310.48	308.22	307.56	310.69	312.69	308.79	315.25	311.2	309.83	305.38
320.32	316.88	310.19	315.95	315.3	317.02	320.15	316.44	315.57	311.26	320.3	317.3	311.56	322.84	314.59	317.02	317.11	323.28	313.62	324.53	319.68	319.69	314.34	317.6	313.89	316.57	313.87	310.14	306.32	316.6	315.69	321.37	314.86	312.82	318.82	307.86	318.62	318.16	311.48	315.51	314.59	321.29	313.16	311.37	317.27	318.19	312.53	313.71	310.11	312.81
307.21	314.52	316.33	313.85	315.7	317.38	315.71	307.36	313.41	312.7	312.08	315.65	311.46	311.24	307.66	302.59	315.79	313.93	316.45	313.29	313.54	318.8	316.12	321.96	316.67	318.92	316.49	318.92	318.64	315.17	318.54	313.67	313.53	315.81	328.64	315.82	315.61	320.8	313.31	311.87	309.53	316.96	314.94	317.12	314.1	313.05	314.65	315.57	318.12	312.33
309.03	299.59	303.9	297.59	303.98	304.2	303.16	305.36	301.79	300.7	303.61	302.2	306.96	303.87	299.02	299.73	298.13	302.02	296.92	296.22	297.96	299.27	303.11	298.4	305.35	302.27	298.38	298.74	312.39	309.61	297.73	306.65	304.25	301.2	302.79	305.26	308.56	297.9	302.82	303.29	303.1	302.49	301.81	308.06	299.74	295.82	298.5	301.4	306.38	299.1
303.8	306.04	302.43	305.85	305.74	302.74	312.99	307.23	305.08	301.92	302.43	302.44	308.98	307.84	304.82	302.41	312.15	304.63	309.58	304.12	304.29	305.94	298.76	299.99	308.28	309.14	309.57	300.73	306.76	299.75	307.9	302.51	299.71	299.96	307.98	298.71	305.4	308.53	306.66	301.53	298.66	309.58	303.85	301.93	304.06	309.43	305.03	305.94	306.72	305.72
312.37	314.96	310.4	310.54	312.88	313.42	315.55	310.75	311.5	312.67	317.15	317.47	309.59	313.73	317.45	313.89	314.88	314.53	318.66	322.71	313.24	313.34	322.47	312.7	314.44	315.95	319.29	311.78	305.55	319.71	313.62	308.05	307.88	317.49	314.36	319.37	319.36	314.16	321.06	320.59	320.24	311.18	312.05	318.73	320.05	316.31	304.78	313.61	313.15	312.46
303.76	307.04	303.85	306.69	300.15	309.71	307.69	304.3	305.24	299.39	301.03	302.84	304.72	305.1	302.79	300.65	310.5	301.64	302.97	308.74	307.97	300.98	302.04	307.95	311.09	305.67	305.57	301.16	302.49	308.43	308.66	302.33	307.72	298.75	300.92	301.71	307.89	304.11	307.02	314.08	298.35	297.8	304.35	300.72	305.4	301.85	304.37	307.8	304.58	303.6
324.23	329.12	322.83	327.46	328.49	325.71	323.57	329.73	324.34	326.91	329.69	336.62	322.92	328.53	322.17	328.3	329.08	324.56	327.4	326.73	332.26	325.17	333.32	323.61	326.24	334.25	332.14	324.78	327.35	326.33	327.64	326.26	324.93	325.14	326.27	320.56	329.37	324.75	328.83	332.02	330.66	324.43	327.87	330.87	325.1	325.45	330.92	328.43	321.57	327.13
332.37	322.65	336.48	327.38	331.95	329.4	331.7	329.63	330.64	330.01	323.16	332.72	323.91	328.33	318.29	326.52	330.48	321.66	328.53	326.25	324.33	330.36	327.44	324.81	326.9	327.78	326.15	325.19	327.82	329.69	330.63	324.15	322.43	324.93	322.84	324.27	322.37	323.11	329.85	329.23	325.18	329.52	327.92	324.55	326.51	331.07	334.38	338.93	324.9	326.85
305.98	303.2	298.35	303.07	301.02	308.8	303.26	308.96	306.34	302.28	304.64	307.02	304.56	303.62	307.42	307.36	308.1	300.02	303.85	311.47	300.62	294.67	300.98	304.37	301.83	301	304.94	304.98	300.16	298.68	301.44	303.61	305.66	307.45	304.78	302.49	303.41	304.6	301.06	298.35	303.79	304.54	298.97	304.17	300.9	302.18	300.11	306.71	304.67	307.13
306.39	313.98	314.02	300.95	311.46	318.11	305.15	312.91	306.54	310.45	310.05	313.43	314.84	312.49	308.91	305.21	307.67	310.48	318.5	313.08	305.3	309.62	305.7	306.53	306.47	314.44	309.56	311.27	310.01	316.79	313.34	300.73	313.28	310.83	311.27	307.5	318.43	306.97	311.74	311.69	301.8	304.63	313.39	307.22	311.34	310.37	312.55	307.64	312.04	309.47
311.22	309.2	304.64	306.61	304.7	312.35	306.98	303.39	304.06	315.09	313.69	309.39	306.85	309.55	306.38	312.98	312.06	306.03	306.7	306.21	313.49	306.63	302.75	314.2	309.64	311.3	306.78	307.7	318.26	308.77	310.63	309.3	300.6	309.19	308.13	309.66	312.11	308.73	314.78	310.13	305.24	309.58	313.4	306.82	310.71	304.78	309.82	309.86	318.11	310.55
324.73	324.71	321.98	330.27	327.95	329.3	324.27	320.46	324.55	330.99	327.69	324.26	336.79	324.26	319.96	322.47	326.3	327.69	327.6	325.69	324.64	325.11	322.46	331.66	324.44	335.9	331.49	331.46	329.56	322.06	329.61	321.76	327.24	322.43	331.83	325.34	323.87	325.08	319.62	329.52	332.24	323.79	326.43	329.45	325.54	330.46	325.79	326.73	321.64	335.28
307.23	303.83	295.76	304.02	308.66	301.93	310.51	303.78	300.57	307	310.17	309.74	301.5	299.95	300.54	305.07	302.17	305.64	310.16	307.36	309.39	303.41	306.48	308.97	307.27	310.58	304.2	310.54	306.82	310.07	305.46	306.59	310.34	309.45	300.78	301.22	303.92	304.89	304.54	308.99	305	310.03	302.22	311.99	308.67	299.92	311.46	308.44	304.88	312.7
312.13	314.4	312.78	315.03	315.97	315.95	316.22	313.93	313.76	313.57	313.86	322	314.22	314.31	313.38	316.72	310.67	315.04	315.74	315.55	315.48	313.24	317.65	318.66	317.52	309.74	315.36	321.41	313.84	312.7	313.54	314.21	317.9	323.3	317.37	313.63	316.41	312.63	317.41	316.65	311.6	317.54	313.66	312.16	314.21	316.21	312.1	311.08	312.41	310.59
306.66	308.95	312.04	312.12	306.62	309.91	306.44	311.42	309.87	309.75	310.56	302.99	309.49	301.21	310.67	304.72	308.22	305.08	307.28	312.8	312.41	311.02	307.32	310.94	314.07	307.17	304.37	307.5	306.77	305.91	307.72	317.83	307.13	309.56	315.76	309.95	309.43	303.69	304.26	310.74	309.67	301.2	310.02	309.62	313.93	307.57	312.05	300.23	307.11	305.5
294.86	301.54	294.65	294.71	299.63	299.98	308.96	300.32	298.29	310.19	303.21	296.45	302.69	295.55	301.58	300.93	307.51	298.76	301.47	306.54	302.11	305.2	299.52	305.81	303.11	297.93	303.97	301.61	305.51	300.48	304.1	300.17	295.92	295.96	301.5	299.38	304.69	305.66	295.58	297.45	294.5	300.5	295.62	299.54	300.69	305.97	303.5	300.22	299.56	295.86
304.52	307.92	294.29	304.58	306.7	305.44	298.59	298.64	297.55	311.99	304.93	304.49	300.32	308.63	301.71	299.8	299.35	304.09	306.17	304.45	305.44	301.58	302.39	302.87	304.3	304.5	295.01	302.65	305.5	306.46	303.78	300.19	301.17	301.6	302.48	298.6	298.36	310.7	308.13	297.13	305.96	308.09	304.07	304.71	301.96	311.08	300.52	301.65	303.63	301.66
330.92	332.03	329.25	325.45	325.28	323.28	329.87	330.35	324.11	329.31	327.17	330.92	325.26	327.67	330.26	328.25	324.69	332.07	329.26	320.81	329.31	333.36	330.76	328.73	325.93	327.63	325.22	325.24	324.04	328	333.93	329.36	328.59	328.69	327.59	329.98	332.17	328.05	324.85	326.74	330.26	326.57	326.54	333.74	318.71	330.69	332.04	322.14	325.24	329.25
299.25	301.59	294.05	304.05	297.55	304.73	297.48	295.13	294.58	295.32	297.08	303.76	303.92	306.33	294.52	297.45	305.14	297.16	299.13	299.27	301.98	302.6	302.75	303.83	295.16	310.34	306.21	298.29	306.88	305.06	306.31	302.16	302.41	308.24	301.49	295.35	302.26	302.22	297.28	302.48	303.32	300.15	301.86	304.98	299.29	298.45	302.54	297.15	297.59	303.21
293.35	299.26	294.12	296.58	293.05	289.24	286.04	292.38	296.94	294.42	293.91	296.31	297.99	294.3	292.27	290.86	297.39	297.33	294.31	297.05	294.46	296.76	296.2	300.4	292.91	300.04	295.53	291.63	292.07	302.44	295.42	296.93	299.04	306.38	294.19	300.61	292.17	295.41	292.96	301.03	298.48	291.89	299.54	289.39	296.54	289.97	292.37	296.73	293.62	296.28
312.84	316.48	317.52	320.32	313.09	314.85	313.85	315.77	322.43	316.31	321.91	317.95	322.09	316.91	309.83	316.39	315.48	316.55	319.01	315.03	316.4	325.54	326.84	324.28	318.2	324.47	319.46	314.12	313.61	321.84	316.85	323.81	320.58	318.49	322.59	319.51	316.5	314.97	314	311.36	312.89	319.38	317.28	317.53	316.47	315.41	323.44	319.11	319.93	322.33
295.13	296.99	303.6	307.27	300.48	299.71	299.27	304.04	304.14	304.53	298.37	304.47	301.57	299.39	305.88	303.19	296.86	289.36	299.88	302.59	299.15	308.43	305.66	301.94	302.07	297.64	307.45	302.21	306.63	301.41	303.17	303	300.89	298.88	300.55	299	295.56	303.77	303.99	302.56	304.59	302.98	293.6	303.6	303.87	308.94	301.46	302.75	303.92	301.56
309.24	294.51	297.12	301.86	298.59	298.47	307.2	293.74	297.96	294.89	301.91	300.78	301.93	301.86	297.38	305.19	298.34	300.45	298.02	300.55	303.91	297.05	295.18	297.66	306.38	300.99	295.6	295.25	300.17	298.5	294.72	299.96	298.89	294.92	303.4	299.25	303.62	303.76	301.53	298.77	298.8	303.87	291.79	304.16	296.95	296.67	299.8	300.43	296.74	296.74
329.77	321.28	325.42	325.12	332.63	325.53	329.7	327.27	327.83	329.9	323.14	328.93	327.57	323.08	329.6	332.13	326.8	330.72	327.97	332.85	321.84	328.77	325.17	316.81	326.61	321.6	322.71	323.59	330.57	322	328.26	320.65	330.33	327.98	328.63	329.05	327.62	328.11	323.02	328.88	333.92	330.53	330.76	327.81	330.05	326.11	325.45	325.48	329.67	324.88
306.92	305.41	310.29	305.44	302.07	305.17	314.14	311.51	309.07	299	299.57	300.93	292.2	304.6	307.17	295.86	304.77	312.38	303.08	302.29	302.28	307.48	305.18	300.29	306.81	305.44	299.81	299.91	307.21	306.7	303.45	308.41	302.97	298.18	303.12	302.52	306.25	299.69	305.58	307.62	303.41	299.93	307.16	304.63	302.92	307.35	304.72	304.57	297.04	309.02
309.51	320.66	308.8	318.72	315.54	311.81	310.68	308.56	314.23	317.04	315.37	312.37	322.1	311.99	317.35	314.5	313.03	318.13	316.02	312.3	313.46	320.37	313.39	314.09	315.56	311.5	317.77	311.1	307.71	316.24	315.67	319.47	317.07	318	307.37	320.83	313.81	318.05	311.9	312.37	312.89	310.27	312.35	314.3	312.1	315.32	314.22	313.78	318.8	315.53
314.4	311.63	313.75	313.25	309.23	314.16	309.53	318.22	314.97	317.53	320.07	318.21	313.17	318.98	319.98	309.82	315.08	313.51	313.27	315.21	310.57	320.88	308.65	317.6	322.96	318.83	310.62	313.91	319.66	304.12	315.8	311.76	314.47	319.37	315.8	314.56	314.66	310.85	318.37	311.96	318.17	313.82	318.03	313.25	311.43	315.26	317.86	315	317.52	310.45
298.98	294.56	298.15	297.26	293.63	290.84	302.28	301.46	297.04	300.32	295.21	302.53	300.73	296.02	289.32	297.35	297.28	292.72	297.21	295.04	305.68	295.29	287.96	301.06	295.76	294.69	296.15	294.52	293.11	295.42	309.09	295.72	298.91	282.54	300.59	302.52	291.82	295.08	292.31	301.85	296.82	300.16	293.95	293.54	296.2	294.96	302.48	294.71	291.13	296.8
309.22	323.2	316.37	314.63	317.56	314.25	319.65	313.29	316.19	313.87	321.12	319.09	319.47	319.87	315.95	324.43	316.83	319.02	323.79	321.3	321.54	310.67	317.2	322.94	316.78	319.6	324.72	320.22	318.65	314.69	321.36	316.95	310.63	320.96	315.49	318.63	315.2	322.62	314.87	314.26	317.19	317.95	315.33	322.12	316.65	321.42	317.59	323.63	320.05	320.99
316.41	319.29	319.71	318.84	318.96	316.88	316.93	317.64	320.31	320.14	322.02	314.77	316.95	320.25	321.94	327.21	316.77	317.32	325.71	320.53	312.66	315.03	317.15	316.12	319.2	323.7	312.98	310.4	313.36	323.82	317.74	323.33	313.44	320.95	318.5	316.35	318.93	316.8	321.94	317.07	325.44	321.79	318.14	325.73	323.28	315.89	318.91	316.21	324.03	324.56
296.16	298.68	297.89	298.76	300.02	296.49	290.71	303.99	303.61	307.59	299.18	298.14	303.05	297	300.06	296.22	304.83	302.56	298.44	298.45	301.73	300.28	299.03	305.36	301.2	300.45	294.71	306.63	295.99	304.77	301.98	294.41	299.27	303.52	301.57	296.43	294.66	306.42	292.91	300.38	301.34	298.81	297.45	310.57	306.52	298.18	295.34	296.48	301.86	302.67
298.48	305.29	302.06	294.57	290.73	299.81	295.72	299.54	304.18	295.94	302.88	307.36	302.36	306.41	299.81	310.7	300.5	301.9	298.16	305.57	301.33	303.04	298.87	296.77	299.47	301.39	298.16	306.49	302.78	301.71	299.58	309.19	305.44	301.53	298	302.26	302.05	295.49	304.75	304.91	302.93	297.15	298.51	310.27	302.42	297.73	301.84	297.97	300.96	299.06
307.2	302.35	301.75	309.95	307.33	301.39	295.24	303.38	294.86	306.65	294.52	305.22	301.87	300.64	308.76	300.48	304.84	298.82	300.21	301.28	301.01	306.61	304.16	297.28	295	294.6	296.96	298.7	292.66	300.36	306.79	305.76	299.08	298.2	301.98	298.84	294.24	303.24	304.44	305.26	296.8	302.95	300.43	303.73	302.56	304.58	298.11	297.97	293.49	302.56
302.11	303.76	302.7	304.19	305.4	299.62	300.83	305.58	304.36	298.15	302.7	306.71	304.48	314.03	303.7	303.79	300.96	304.93	301.18	300.39	306.21	303.6	301.28	300.15	301.31	303.97	308.64	307.28	305.49	305.1	296.18	298.28	314.25	305.14	303.81	301.17	309.81	304.56	303.52	305.91	296.98	308.94	301.35	298.29	305.49	303.63	303.3	301.96	300.98	304.78
309.87	310.58	320.2	310.11	307.92	311.7	303.37	316.31	315.02	313.18	311.3	310.11	310.14	310.64	316.15	308.15	302.49	316.3	313.97	311.31	312.29	303.8	305.14	317.82	315.17	316.57	304.13	313.08	307.45	312.53	315.62	314.11	320.99	309.48	313	307.16	309.92	318.13	315.54	310.91	310.3	312.45	312.56	306.27	312.52	317.15	313.6	309.52	314.39	308.31
318.68	311.64	313.05	320.77	318.49	316.29	313.94	315.84	324.78	317.51	311.78	314.41	314.89	321.17	318.78	322.76	318.4	321.53	313.76	313.91	319.83	313.67	314.08	311.14	317.12	314.16	316.18	322.53	312.38	312.66	312.5	325.83	316.53	314.06	320.06	313.47	319.98	318.24	321.46	312.53	321.62	315.45	314.35	306.51	308.63	320.95	313.55	315.65	313.36	316.92
313.96	314.14	309.65	315.93	320.9	319.05	319.18	318.76	311.09	325.02	320.61	310.29	318.32	317.73	316.48	320.92	314.05	319.56	313.07	313.84	315.87	312.11	322.57	313.67	308.22	313.85	314.88	314.11	322.7	321.53	316.33	317.91	314.77	319.07	313.76	316.59	319.1	314.82	312.73	314.36	325.66	314.55	318.7	322.88	319.77	319.12	320.6	318.97	315.6	319.57
309.34	309.98	308.42	309.18	312.5	304.25	312.45	314.72	309.9	310.29	311.15	309.1	311.04	309.46	311.43	316.55	305.93	307.88	311.4	308.57	312.09	312.26	305.85	307.19	315.97	314.13	316.57	309.19	309.56	308.06	305.02	313.3	310.27	309.99	306.96	305.58	298.37	311.74	311.26	320.18	307.13	305.58	308.52	314.77	314.28	310.63	305.89	305.16	312.48	307.93
317.51	319.34	317.3	316.38	321.13	312.82	309.19	315.77	314.74	314.72	316.28	311.63	313.34	311.43	315.07	314.01	312.13	316.74	309.16	319.78	309.26	322.42	314.23	316.34	314.8	315.32	313.71	311.33	308.59	308.3	318.28	314.98	319.39	311.86	307.16	312.83	318.81	314.85	312.7	319.16	316.96	314.81	306.95	309.7	318.54	315.78	314.85	316.49	312.85	316.98
309	316.46	314.92	308.34	310.38	312.21	314.8	315.14	309.69	310.99	311.91	316.26	314.62	311.41	310.88	314.63	309.58	318.21	313.52	314.58	306.77	311.85	304.32	308.96	313.73	321.5	308.33	315.59	314.25	316.65	321.15	316.51	306.9	313.29	313.46	318.39	315.67	317.33	316.02	315.06	313.43	314.42	308.03	314.44	317.4	307.13	313.94	313.52	306.83	314.54
322.46	336.13	323	326.14	319.5	327.69	326.65	326.13	325.14	323.29	323.1	319.56	325.52	330.4	323.8	325.33	330.87	323.53	329.24	326.85	324.19	325.01	328.49	323.08	326.55	331.03	329.62	326.97	325.75	321.9	327.88	326.03	329.36	322.05	322.81	318.68	326.52	330.48	323.69	328.34	324.28	324.35	325.31	313.02	326	330.35	324.7	324.86	322.3	324.58
316.81	318.62	313.99	314.89	319.36	315.02	310.94	313.18	319.41	323.66	316.23	327.64	311.4	315.03	315.25	312.86	310.82	320.06	321.61	315.79	317.81	327.28	307.06	316.56	316.22	317.97	319.81	315.11	306.02	307.77	313.52	316.69	308.61	324.21	321.43	305.66	315.38	315.08	314.85	319.28	318.23	315.28	319.59	318.8	320.75	312.36	320.61	317.98	315.75	316.45
301.68	300.18	296.73	298.28	303.18	301.81	297.97	307.79	299.32	301.55	306.51	307.01	301.87	306.05	310.72	298.16	302.48	309.88	305.67	302.37	304.49	312.99	306.13	303.08	306.7	305.87	303.02	300.94	302.9	300.6	305.89	304.47	306.36	299.27	302.23	307.61	300.05	305.1	295.75	305.01	305.58	310.38	298.61	298.94	300.16	298.69	303.77	307.45	302.79	307.64
295.42	306.55	290.87	297.35	308.65	296.54	302.31	309.05	301.22	298.19	309.57	309.7	298.66	302.21	304.45	296.17	298.88	302.1	299.46	301.04	295.28	297.64	304.94	306.13	303.16	300.36	302.55	313.08	298.05	302.63	302.88	297.91	306.07	303.72	302.32	302.91	307.48	300.97	303.66	296.11	301.93	302.49	305.96	293.93	299.04	298.28	305.56	303.18	302.76	299.66
304.12	299.06	304.16	304.52	304.07	311.01	310.43	306.21	307.42	312.77	307.1	305.13	299.86	307.45	308.27	305.3	306.72	298.55	301.49	308.82	301.89	303.92	304.32	305.27	307.15	304.62	304.15	301.44	311.4	302.61	303.14	308.69	298.35	302.89	305.75	309.91	306.53	299.26	308.86	313.37	301.78	303.7	311.7	305.97	306.69	309.27	302.38	309.22	305.27	307.11
326.55	316.37	314.28	320.44	326.22	318.93	319.82	321.33	307.43	312.52	325.75	324.6	319.69	312.7	323.86	330.08	317.89	313.8	314.01	316.16	318.48	322.92	324.06	320.43	317.06	317.22	323.07	318.1	319.07	318.11	315.45	319.22	316.67	319.72	320.4	318.96	315.55	323.56	323.17	321.87	323.03	323.79	316.67	322.73	323.02	316.18	312.71	309.73	320.31	319.83
324.21	323.19	323.12	315.47	321.93	325.17	319.77	317.93	321.17	317.46	312.87	321.88	312.27	318.91	317.77	316.82	316.03	324.84	325.98	320.55	322	321.24	316.21	321.39	320.62	326.4	324.03	323.12	317.82	316.77	323.65	314.15	319.45	315.75	318.46	317.98	317.63	316.49	322.04	318.26	320.94	318.69	321.67	319.83	317.52	320.42	323.89	316.14	313.61	319.54
301.61	306.08	305.11	306.3	307.87	312.39	302.15	303.7	306.4	299.01	304.27	295.56	298.73	298.78	300.04	305.54	304.69	303.58	300.72	305.44	294.91	308.24	302.61	303.03	304.56	305.64	301.12	304.24	305.63	299.27	305.63	302.69	296.47	301.92	302.62	308.46	303.16	297.18	299.46	298.38	304.23	304.82	298.85	301.81	301.05	300.63	300.02	304.17	312.02	309.28
305.31	304.94	296.1	294.11	310.15	310.66	298.31	303.97	298.13	296.08	307.48	305.77	299.65	306.73	304.84	297.4	306.3	297.76	299.48	304.5	299.27	299.97	296.95	301.35	302.89	297.43	295.14	301.62	305.36	299.67	301.27	302.27	304.11	299.96	305.5	300.3	300.62	304.88	295.12	307.88	294.51	305.22	304.76	293.38	302.22	292.61	294.11	301.93	301.37	300.53
309.38	307.23	309.42	307.13	306.1	304.34	303.69	302.18	305.86	311.45	305.52	309.56	300.51	304.65	301.45	301.77	310.4	303.13	305.96	301.61	299.54	301.11	314.25	309.74	301.29	309.18	305.79	307.57	300.06	313.03	307.22	300.38	301.46	297.17	305.88	300.95	302.5	299.78	311.84	306.62	302.06	309.88	310.45	303.56	305.56	307.15	307.38	306.1	302.51	309.71
316.69	318.41	310.61	312.89	323.87	312.39	309.25	321.01	316.31	315.16	314.1	316.3	318.55	314.49	316.69	322.61	316.11	320.69	314.54	311.67	321.91	314.12	319.74	313.33	309.76	316.99	319.64	313.24	309.18	312.62	320.34	318.55	319.3	308.12	316.94	315.48	316.61	323.03	310.52	309.54	317.01	313.49	319.69	320.1	315.37	313.27	319.62	307.83	319.2	312.56
304.93	306.94	303.47	310.96	301.66	300.79	304.44	297.96	310.06	301.83	307.76	297.56	304.11	305.94	294.21	300.67	300.96	297.68	299.87	306.18	300.3	299.73	305.77	298.28	293.56	297.17	304.7	301.12	307.54	299.58	298.3	305.83	304.27	298.17	305.82	300.55	301.48	303.82	300.01	297.58	302.71	301.33	305.4	300.93	298.48	303.18	304.71	297.42	302.76	309.23
315.95	315.45	316.05	317.64	314.84	317.61	321.32	316.43	317.16	315.22	310.2	313.06	309.65	314.03	314.36	320.9	319.12	307.79	308.21	309.84	323.85	311.84	311.98	309.43	325.52	318.79	316.82	316.26	309.97	312.18	314.63	308.17	316.56	309.91	308.99	313.21	318.15	312.82	311.56	317.93	311.46	314.46	309.39	316.63	315.25	317.58	308.35	316.3	315.03	316.04
312.81	318.95	309.6	314.9	304.7	306.19	304.26	307.19	305.6	314.42	305.91	308.59	310.89	313.08	311.4	308.44	311.48	309.5	310.18	312.38	310.3	300.85	315.28	313.11	315.25	311.6	306.33	310.3	310.55	303.87	307.27	310.15	305.25	303.23	310.99	304.83	316.83	305.44	312.79	308.21	305.14	316.18	311.9	306.11	309.76	319.85	308.6	299.87	304.2	302.36
302.22	308.91	301.82	305.04	293.79	311.66	307.27	304.18	302.75	306.28	300.1	303.65	303.24	301.94	307.12	298.06	302.83	300.23	302.31	304.59	301.41	294.27	302.97	301.93	295.4	304.09	303.53	304.74	310.27	301.86	302.47	297.72	300.45	295.13	304.15	302	301.79	293.71	302.35	295.1	301.52	300.87	305.37	299.19	304.44	302.51	304.73	298.73	305.97	304.68
298.65	301.79	301.38	301.38	302.25	308.91	305.72	304.87	301.6	304.87	312.21	299.15	292.98	301.57	294.83	307.23	308.95	302.73	301.81	302.8	302.34	300.2	305.57	306.17	302.4	307.92	299.44	303.35	303.62	309.24	298.58	298.85	306.54	301.89	303.02	302.98	300.62	304.76	302.05	306.57	301.9	298.44	300.83	300.82	298.36	307.83	297.66	301.59	304.76	305.21
325.66	327.68	327.13	326.55	329.27	326.37	328.25	331.88	330.96	328.08	322.47	334.8	327.85	329.93	325.34	327.95	324.72	329.03	332.57	319.69	336.27	331.6	321.01	326.86	325.96	331.2	328.89	324.23	332.08	331.33	330.53	332.5	328.19	335.84	328.17	326.07	327.03	330.99	329.81	326.95	327.53	328.2	328.43	326.53	332.91	321.3	331.36	330.11	324.57	327.47
315.87	311.02	314.94	316.48	317.93	312.23	305.43	308.65	317.69	311.32	319.5	320.34	310.71	319.56	316.89	319.63	312.83	319.01	309.73	309.19	309.04	312.16	314.99	314.26	314.44	312.35	315.09	313.18	324.32	320.65	318.23	314.49	317.23	312.21	307.4	323.72	314.26	315.13	316.53	323.2	311.89	314.86	321.81	316.91	318.28	318.14	309.09	318.6	317.6	321.69
306.15	303.97	305.13	305.61	306.54	305.94	299.43	307.33	289.28	304.2	300.88	306.55	310.66	307.04	298.61	295.17	306.44	306.97	306.12	304.47	303.32	301.78	297.54	309.51	303.42	300.86	296.22	300.99	295.21	306.64	303.34	300.48	299.08	306.22	305.93	294.08	302.38	301.46	306.07	301.11	294.87	311.98	303.04	300.11	300.55	305.45	303.7	304.86	312.65	303.61
293.22	297.33	295.5	293.01	305.02	294	298.19	293.13	299.04	302.27	295.74	296.03	291.41	301.14	294.83	294.18	298.79	299.21	293.64	291.97	298.54	295.21	297.44	299.48	299.53	298.57	292.15	292.81	294.25	297.72	296.54	299.45	302.15	296.1	295.94	293.84	297.41	293.76	294.37	294.64	291.46	291.59	300.12	293.92	298.95	297.42	297.3	296.44	298.83	293.79
301.5	297.03	297.8	307.08	300.02	303.36	308.18	301.86	300.84	301.47	303.25	298.22	296.87	300.22	303.44	296.51	294.62	293.73	305.14	300.04	304.27	300.19	297.34	302.33	301.14	300.31	300.43	304.97	310.94	306.59	310.45	294.5	304.07	308.97	303.56	304.01	304.35	301.47	308.07	301.53	295.65	304.63	306.45	299.71	300.87	302.73	309.24	299.17	300.61	292.58
306.14	308.81	300.42	305.61	304.03	297.56	301.65	303.34	307.55	299.24	302.63	302.42	309.58	305.27	303.74	304.98	308.28	305.77	303.24	299.94	299.09	297.06	297.51	300.71	291.71	296.94	307.64	303.64	304.02	300.72	304.47	297.54	300.8	308.52	302.95	304.17	304.64	307.43	300.58	303.93	299.68	306.88	305.85	305.42	299.62	305.68	299.52	306.5	306.25	304.07
300.04	299.92	297.87	297.32	292.03	304.11	298.5	298.68	295.41	295.72	304.51	302.82	293.79	296.3	297.39	295.28	293.77	297.96	296.26	294.89	295.09	294.1	295.38	292.71	298.54	298.03	295.12	308.34	293.87	295.42	293.68	295.73	291.35	299.8	295.74	296.86	291.64	300.96	310.46	298.98	301.55	289.74	297.94	295.24	291.61	298.25	297.54	300.41	292	295
314.97	314.53	312.55	316.92	312.54	316.08	314.71	306.34	306.56	312.54	310.17	308.87	318.79	310.51	317.38	313.11	316.72	313.61	316.07	306.33	313.34	315.12	316.8	315.37	317.67	310.64	319.02	312.5	316.01	319.3	312.42	310.55	313.21	321.11	313.09	305.09	308.1	315.56	312.28	317.86	318.99	316.68	313.47	320.58	317.22	313.08	311.95	314.33	316.49	315.99
313.41	323.57	315.61	315.5	315.44	319.09	318.94	324.69	316.31	317.16	321.59	311.6	318.36	318.04	323.98	312.07	321.16	324.71	315.51	321.74	311.12	323.04	314.59	317.02	323.56	318.01	312.92	320.36	316.61	325.35	319.7	317.37	316.48	313.92	317.08	312.77	313.31	318.53	317.07	311.68	322.07	317.17	319.12	326.37	314.7	320.5	326	325.58	318.57	322.43
305.45	308.22	304.36	303.95	303.9	304.12	305.56	309.12	300.77	304.7	311.86	307.91	308.42	297.77	313.7	307.46	303.71	308.11	304.34	300.34	309.3	307.41	301.72	302.44	307.76	301.89	303.01	307.19	304.49	305.75	303.23	300.78	304.34	301.19	304.42	301.12	302.29	303.12	301.43	312.35	301.74	309.2	302.58	298.59	303.21	310.04	309.75	311.59	305.9	305.84
299.9	297.5	302.56	302.99	301.28	300.56	304.09	299.74	305.25	304.83	306.49	305.63	306.35	295.91	305.99	301.42	304.99	305.5	303.5	303.14	303.97	306.25	302.99	306.18	297.23	302.38	302.48	305.04	303.16	304.07	306.95	302.22	303.14	303.88	302.24	295.44	299.96	299.64	304.25	303.97	302.98	306.42	307.74	306.78	306.15	298.58	307.06	301.21	300.6	310.93
290.49	295.15	288.81	293.28	291.94	290.78	298.13	292.54	287.45	295.79	297.83	297.57	292.48	299.79	295.99	296.55	295.09	295.96	288.36	301.29	297.57	297.08	286.82	290.79	295.01	300.06	303.65	295.09	293.87	289.86	298.69	284.01	290.43	300.57	291.22	293.62	293.24	288.61	294.03	290.26	292.85	289.47	294.18	293.29	294.66	299.67	298	297.24	292.6	291.32
309.04	304.68	304.69	305.93	300.96	300.15	306.64	305.84	302.25	307.01	306.23	305.25	309.3	302.38	305.23	306.09	301.32	306.6	307.94	308.44	307.13	305.19	310.09	306.77	306.86	311.75	308.73	304.52	303.71	311.04	303.34	309.8	305.36	302.38	306.75	311.05	316.7	305.13	312.99	305.75	310.18	299.05	307.99	309.63	311.9	306.92	308.06	305.7	300.03	314.99
300.74	303.08	301.65	301.62	297.28	299.28	306.57	296.74	296.5	303.88	312.1	303.01	306.7	301.47	294.02	306.65	308.43	298.19	306.69	307.35	304.84	303.45	298.58	308.58	294.42	306.94	299.28	299.79	299.85	303.56	309.02	297.36	292.31	306.38	308.94	303.93	307.12	294.51	297.73	308.22	296.44	304.91	300.72	306.93	301.57	301.36	300.95	303.6	305.9	304.44
298.47	296.14	295.98	295.91	299.93	299.49	291.89	301.73	292.41	297.28	300.18	300.07	295.5	301.67	302.37	299.01	289.88	291.77	301.27	298.84	293.62	291.26	297.73	300.34	295.92	300.16	296.69	297.5	292.16	304.14	296.15	301.09	290.84	296.28	296.28	287.98	296.76	295.4	292.11	302.63	296.18	293.37	300.56	292.99	294.44	301.86	294.49	295.8	295.21	286.04
294.68	287.63	298.01	299.4	296.26	293.62	295.29	295.87	297.61	291.35	299.43	287.81	301.8	298.53	295.43	296.2	298.51	298.78	294.78	294.59	292.96	297.28	282.82	299.57	292.59	291.72	295.39	293.3	303.15	294.29	293.05	305.57	289.8	292.87	297.53	291.03	291.59	297.8	291.92	292.46	295.5	295.98	299.47	299	291.62	299.89	300.17	299.53	302.64	294.38
314.24	310.41	316.41	313.42	317.05	322.25	313.17	309.72	311.13	309.06	314.1	313.49	315.88	325.01	312.05	316.52	312.06	316.32	322.48	311.28	311.27	316.56	310.9	310.67	304.07	311.53	315.06	320.11	307.92	312.21	318.43	309.8	308.93	313.82	311.35	312.33	317.01	314.61	318	316.47	303.6	307.45	316.91	312.65	314.85	307.95	315.11	310.12	317.38	305.74
313.56	309.8	306.88	316.67	306.41	306.5	307.35	311.95	311.88	315.13	314.23	313.61	313.58	315.53	309.73	315.19	312.11	310.82	315.78	316.25	315.75	317.07	313.71	310.08	306	308.25	315.97	312.14	305.15	313.48	306.02	313.18	316.39	307.35	303.78	310.73	316.25	318.61	308.32	318.13	312.38	314.73	320.98	315.49	308.03	308.02	316.59	310.83	307.13	313.79
310.07	302.93	292.73	308.82	302.22	302.4	310.47	298.68	310.01	302.16	298.14	298.14	309.27	306.91	300.92	307.05	304.86	300.04	310.8	307.21	303.33	303.14	307.99	292.39	304.23	297.89	307.18	303.06	302.32	305.64	305.19	301.71	307.51	309.72	303.93	300.46	305.38	296.25	296.01	299.83	299.81	295.13	294.07	301.84	304.61	307.98	303.82	306.1	302.52	295.38
309.35	298.85	299.13	296.06	307.13	301.21	296.91	304.22	300.79	299.71	304.81	305.17	298.08	304.59	298.31	292.33	299.68	308.05	301.59	305.86	295.25	311.02	301.29	300.11	292.92	302.03	296.08	295.32	300.36	303.49	297.05	304.64	299.54	297.56	297.97	301.4	301.41	298.78	301.48	302.21	298.54	298.97	298.27	295.25	307.47	300.75	306.74	302.89	305.32	297.2
330.31	326.14	327.78	324.86	325.69	328.95	325.09	321.57	328.56	325.21	328.51	330.81	329.69	328.69	332.21	320.93	330.78	321.49	326.68	332.22	329.2	331.45	331.8	323.93	333.5	330.9	331.58	330.65	328.16	327.31	330.09	332.05	325.16	331.81	326.79	328.95	326.8	331.4	328.17	326.63	325.36	328.54	333.15	333.58	316.87	329.24	325.82	325.68	333.43	326.53
299.83	296.56	302.64	290.53	294.83	295.85	295.54	301.32	296.64	293.54	296.51	301.57	299.89	299.01	296.69	298.04	295.61	301.24	297.96	296.61	301.94	298.2	299.29	302.31	299.41	293.93	300.27	294.62	295.76	298.42	297.58	302.64	305.18	301.4	301.13	299.61	295.34	300.68	303	298.84	290.81	291.78	295.48	294.18	298.47	296.77	292.06	303.19	295.58	298.75
318.27	323.48	321.89	311.14	309.88	322.94	323.35	323.95	316.03	322.58	312.04	319.11	315.22	320.13	321.82	320.93	325.62	312.78	310.43	322.21	313.94	322.66	315.43	311.54	324.98	315.25	311.81	322.51	310.83	313.81	318.71	322.85	318.33	323.55	321.45	325.63	321.16	322.22	323	320.8	316.08	321.25	321.94	317.68	320.74	323.03	318.83	313.01	321.49	312.23
296.67	308.4	303.81	303.45	309.58	303.26	304.14	309.41	297.05	307.63	302.23	306.81	301.42	309.97	300.95	299.71	312.03	297.28	309.7	298.07	301.38	307.35	309.03	298.67	300.17	313.45	297.27	308.62	312.31	299.03	305.44	301.61	297.38	307.6	298.28	308.57	302.77	303.94	308.82	303.17	301.15	295.52	302.28	307.7	300.03	307.9	303.33	312.08	307.06	301.27
326.68	327.33	332.93	321.77	319.56	323.18	330.3	327.77	329.2	324.25	324.52	329.92	324.32	324.5	325.22	325.4	320.73	328.72	322.73	323.39	329.63	320.41	322.22	319.92	331.9	325.2	323.43	320.09	321.75	327.29	325.28	331.22	327.44	316.43	331.6	329.3	326.25	326.31	323.49	320.16	326.31	326.71	319.7	324.02	323.74	330.11	324.9	323.6	326.9	319.3
318.57	317.48	315.83	315.34	329.26	319.88	317.89	311.3	328.45	320.6	308.86	312.16	316.83	323.66	309.17	324.14	323.41	317.27	322.03	316.04	316.41	317.13	314.26	319.92	313.48	310.06	312.8	316.92	313.99	324.52	312.83	326.61	311.54	318.36	306.77	314.05	315.61	317.2	308.13	313.71	311.53	314.96	316.45	317.81	319.41	319.54	317.01	318.96	319.33	319.46
306.35	304.15	300.26	301.39	306.15	301.82	299.41	313.22	303.77	301.69	304.94	302.49	312.59	303.05	305.59	293.11	301.8	298.69	305.75	301.92	305.54	305.31	301.62	289.78	306.63	302.81	304.08	304.74	301.15	299.09	303.95	299	301.7	310.54	300.21	306.75	306.1	315.03	305.14	303.1	301.28	304.9	302.86	302.17	307.53	304.59	308.03	312.7	306.03	305.27
293.82	310.29	298.03	312.36	297.5	301.15	296.25	301.78	299.37	301.73	302.19	300.26	291.51	304.16	301.5	298.66	294.62	298.69	302.08	298.3	308.44	301.69	302.75	298.52	305.83	296.05	301.45	291.67	293.81	292.83	297.12	297.49	301.3	289.32	301.28	295.51	304.04	305.27	303.82	298.1	299	299.71	306.06	299.03	290.72	296.66	305.62	298.44	302.1	301.07
298.39	293.9	307.09	297.27	299.41	298.42	301.31	302.94	303.21	301.39	300.86	303.68	296.36	305.48	301.54	309.54	308.86	300.4	297.84	305.46	298.35	296.63	297.17	306.86	302.62	300.84	295.51	300.4	302.23	298.38	298.34	297.99	301.23	301.82	296.32	304.24	302.32	312.46	309.09	305.02	315.09	298.2	304.58	306.19	304.76	302.35	298.88	300.14	304.92	307.84
307.39	314.23	313.98	310.57	310.08	310.76	314.54	312.9	317.12	321.13	314.41	310.38	315.28	308.75	321.8	312.86	311.64	313.41	311.37	311.89	318.29	306.2	310.52	311.93	315.69	315.77	309.97	311.04	310.07	318.52	314.69	318.15	311.02	311.92	312.65	312.58	312.83	317.11	317.47	315.76	314.83	314.04	315.81	312.9	316.17	315.85	313.63	308.55	313.35	311.21
301.25	303.39	297.51	297.4	299.58	298.99	296.24	289.98	297.59	298.35	295.02	292.92	287.71	295.21	298.68	299.1	300.38	293.81	301.83	298.62	295.1	297.57	301.17	293.51	296.94	298.11	307.87	302.29	301.78	292.67	291.19	301.13	291.67	295.42	297.83	302.47	295.37	305.17	296.82	296.13	297.08	294.44	297.19	296.67	289.34	303.48	293.05	298.62	296.86	297.63
310.62	310.39	308.85	307.39	300.55	303.76	307.85	304.04	307.36	304.34	314.72	314.43	313.93	310.75	309.45	310.59	304.18	308.97	316.13	303.98	313.21	305.55	308.25	301.61	305.35	308.09	303.44	306.57	312.67	306.09	312.21	316.99	301.53	314.15	305.64	309.3	314.03	310.63	309.82	308.32	303.71	309.07	306.56	302.86	312.81	309.07	306.62	299.57	311.64	308.18
310.22	310.92	325.62	317.25	310.65	315.4	313.48	310.84	318.63	314.7	314.26	311.07	318.03	316.93	322.72	309.8	318.6	314.19	319.51	308.85	309.3	313.29	317.28	314.68	313.79	310.64	313.95	317.76	318.63	312.35	317.61	314.54	313.96	323.57	313.02	322.47	315.91	311.94	310.69	310.4	317.41	311.65	313.61	319.18	308.99	310.66	320.36	313.47	312.95	312.32
291.4	299.7	288.99	300.95	296.31	289	298.38	297.49	298.41	295.48	295.1	295.5	291.71	302.19	296.16	301.73	290.4	296.49	289.88	295.05	292.46	295.84	297.33	300.37	293.43	288.6	295.91	296.25	293.73	298.49	289.32	295.89	294.76	293.36	297.91	299.31	291.47	292.11	297.64	301.29	290.15	296.03	297.3	301.53	296.37	300.14	301.7	292.77	290.52	296.07
325.84	324.74	330.03	318.76	325.63	325.3	325.3	323.67	318.77	319.01	316.73	320.44	319.44	324.87	326.48	327.1	328.16	323.51	327.66	323.57	321.73	327.54	325.2	327.57	322.14	322.79	328.7	331.76	318.05	321.32	327.35	327.18	319.84	325.97	329.92	327.76	328.98	323.67	332.63	316.36	327.09	326.16	322.69	325.59	326.62	319.77	320.07	325.94	335.18	319.72
325.93	323.21	325.53	326.66	318.74	322.2	330.28	321.85	326.64	321.15	318.88	330.89	325.8	319.5	327.94	329.48	323.12	322.66	326.98	323.84	326.43	330.22	322.85	324.64	323.97	321.95	327.36	329.79	317.93	325.98	332.36	325.83	323.5	321.28	333.87	328.69	323.17	331.75	314.62	327.28	326.29	323.07	319.49	320.41	321.74	330.64	322.37	325.28	324.92	322.77
311.84	313.22	314.79	308.69	304.85	310.46	316.33	309.85	308.9	309.83	304.74	310.07	308.65	310.38	313.69	310.04	309.62	313.55	303.65	307.65	316.42	307.88	315.36	312.25	310.79	316.78	315.52	314.21	309.71	313.02	308.68	314.85	308.84	309.16	309.8	308.63	311.26	317.74	315.89	318.62	314.5	309.87	314.45	311.46	306.8	311.23	305.41	309.8	318.34	309.28
308.62	305.88	309.25	313.02	313.95	306.02	304.09	303.8	304.83	307.04	312.98	308.33	306.96	313.34	302.71	323.92	305.02	306.84	309.82	310.58	307.88	307.33	309.71	307.49	309.64	305.09	303.87	313.59	309.58	310.22	308.75	315.34	306.8	304.61	307.92	310.38	301.25	310.69	309.04	305.49	309.81	305.27	314.2	316.09	304.96	309.6	298.75	305.71	305.41	309.82
306.83	296.8	301.77	304.38	306.22	302.61	299.63	310.5	310.85	306.52	301.28	306.12	308.91	304.93	301.89	305.01	297.99	301.47	299.56	303.41	305.3	304.86	301.58	306.4	303.02	306.68	309.82	305.67	301.22	305.72	300.83	300.36	308.28	308.41	301.09	307.56	313.04	303.5	307.5	310.37	300.89	303.38	304.71	306.52	305.53	306.61	305.04	299.92	302.71	302.58
315.16	321.61	316.69	315.44	314.06	314.95	316.29	320.73	317.3	319.57	312.23	312.45	321.05	319.3	313.85	317.8	315.97	315.25	321.14	315.22	320.01	315.11	313.4	324.35	313.71	316.36	312.42	312.83	314.94	322.72	319.97	316.93	311.91	318.21	325.69	313.85	318.37	319.84	320.47	318.36	325.28	315.47	316.65	314.58	317.22	313.33	317.35	320.19	317.8	319.07
306.86	315.19	302.98	311.15	308.4	304.42	312.02	306.28	300.7	307.58	312.61	310.32	316.3	311.84	307.91	305.66	313.37	307.1	308.3	311.72	314.89	311.64	314.38	311.51	315.65	305.5	309.86	317.82	310.72	313.22	310.62	304.58	311.57	309.45	311.33	313.02	306.02	307.98	310.35	306.63	314.56	312.82	312.25	308.03	308.44	310.46	306.05	314.66	308.61	307.06
297.74	304.01	307	303.48	307.37	300.67	305.6	307.44	302.28	300.27	300.72	301.63	305.23	307.55	307.75	311.96	303.1	305.3	300.74	296.55	305.76	315.56	303.08	304.76	303.04	300.75	304.06	304.05	305.42	308.89	304.26	304.5	302.64	307.89	304.32	299.05	303.63	303.51	305.85	309.32	299.11	307.98	305.14	305.18	307.65	304.01	298.13	299.7	305.62	309.39
315.4	318.63	322.28	313.42	317.45	325.53	319.33	314.19	321.24	315.12	309.97	309.97	323.7	326	319.96	321.14	319.35	317.79	317.12	325.32	318.18	317.24	320.02	317.78	321.22	320.78	319.93	317.61	323.52	321.09	312.83	320.23	316.15	324.83	314.61	317.58	325.39	313.38	320.11	318.41	312.49	313.66	324.24	310.06	319.9	320.42	319.73	323.24	318.42	316.89
307.22	302.96	304.26	310.06	304.18	305.95	302.71	309.58	297.11	295.76	302.06	302.71	303.07	301.41	304.64	299.35	308.72	299.96	300.94	306.79	298.14	306.64	302.22	303.79	299.44	308.38	306.76	302.98	301.22	304.39	302.12	303.86	303.8	295.5	306.06	310.83	305.53	305.83	303.77	301.3	301.76	309.87	301.48	303.47	301.43	308.89	298.55	296.32	302.91	307.44
319.81	310.54	319.06	317.04	316.79	313.26	314.63	321.59	327.01	315.82	320.31	320.91	314.78	321.69	323.35	316.76	308.11	320.22	319.53	319.5	315.22	316.41	316.24	315.22	310.99	326.89	320.12	320.65	313.27	314.53	320.22	313.53	319.3	311.75	315.96	319.47	317.5	317.71	321.29	318.62	318.21	319.94	310.49	325.32	323	316	315.42	313.35	323.37	312.85
309.03	304.01	306.87	300.89	304.47	309.21	300.38	311.37	311.44	307.2	302.29	302.83	302.46	306.44	306.04	302.68	303.72	303.39	305.14	299.67	299.89	305.32	302.81	302.18	302.86	309.38	305.26	303.14	303.95	302.89	302.24	293.96	307.22	303.5	302.29	317.99	300.04	297.62	304.04	302.7	306.37	302.4	305.09	311.28	307.21	307.94	307.74	304.08	300.18	301.44
301.79	296.6	308.78	299.06	302.94	300.55	299.77	294.96	302.55	296.53	301.48	302.51	299.87	298.14	294.25	301.06	291.62	299.29	300.38	295.9	304.03	300.02	301.94	307.54	297.09	303.1	293.61	299.6	299.12	295.81	297.21	297.06	301.22	299.28	302.69	300.62	304.7	303.59	297.56	294.79	304.28	292.96	298.57	300.57	303.48	297.09	297.77	296.29	296.78	295.75
310.9	313.26	311.45	303.95	313.13	307.45	319.79	317.84	313.25	308.59	314.88	313.24	311.5	311.63	307.86	314.84	310.49	311.12	311.77	305.47	314.98	317.33	316.56	305.67	309.85	308.02	306.84	310.57	308.3	310.06	310.09	314.58	315.78	305.04	310.25	310.03	314.14	310.85	310.12	319.18	307.03	306.12	310.72	306.48	314.69	315.92	317.23	305.18	309.21	317.41
300.17	309.36	307.9	305.45	302.65	306.28	309.2	302.7	295.56	308.51	303.61	308.41	301.8	304.06	300.09	310.04	298.61	299.96	306.38	304.7	301.97	310.01	302.82	305.7	312.63	302.47	304.14	306.06	298.38	299.18	302.2	308.88	300.75	302.74	308.24	303.52	310.6	305.99	300.76	309.38	306.11	307.7	314.85	299.89	302.71	302.93	310.45	306.72	304.58	304.74
293.16	298.28	295.59	291.25	289.59	297.56	295.74	290.97	292.06	294.99	296.57	297.38	299.35	289.13	295.49	289.94	299.71	287.6	297.26	292.13	290.31	297.2	297.73	293.83	291.33	298.43	298.02	290.37	295.14	290.23	297.62	289.67	288.63	290.43	290.74	299.49	293.62	293.73	295.66	300.98	297.01	295.2	294.96	305.83	290.82	288.45	307.04	288.1	292.28	290.67
321.32	325.12	317.13	312.89	316.82	327.96	320.09	313.65	320	324.61	307.84	318.47	324.64	314.28	310.97	319.7	312.24	315.34	320.82	308.43	317.43	316.61	316.53	311.23	321.27	322.51	317.44	321.4	312.82	317.41	320.97	324.07	317.72	325.97	318.24	312.01	318.73	322.24	311.99	310.28	316.23	315.85	319.22	316.34	316.85	314.76	313.5	317.87	314.91	322.29
307.01	311.3	303.88	299.38	298.25	306.64	308.03	299.98	302.13	307.62	301.72	303.33	296.68	304.24	300.7	300.09	297.29	305.87	303.44	306.35	307.35	299.21	306.27	309.14	295.02	310.21	307.54	300.5	293.97	302.52	305.29	297.9	307.1	301.19	309.18	299.14	299.75	307.38	300.15	298.06	304.74	305.86	301.02	300.04	300.72	305.07	301.4	302.61	303.44	307.83
305.25	311.78	304.48	309.66	296.34	303.16	301.16	306.09	307.26	308.64	309.99	307.62	310.42	304.34	305.97	314.88	308.42	306.18	308.72	309.11	310.9	307.4	302.23	300.39	303.61	300.22	306.63	308.4	298.48	304.71	305.27	300.97	308.31	305.34	306.54	303.91	307.88	303.67	311.21	305.19	306.96	306.59	299.31	316.35	309.91	309.05	303	308.55	300.86	307.56
304.22	307.27	305.34	299.79	306.58	301.04	300.38	304.22	304.74	301.54	299.74	300.49	306.08	303.66	302.56	306.35	304.44	297.51	302.24	306.2	300.48	296.75	302.72	302.64	305.24	304.29	306.54	309.22	298.26	308.54	294.92	303.24	303.22	305.47	300.35	301.89	305.81	297.92	297.51	297.71	306.82	305.08	305.72	300.96	298.41	305.48	308.14	302.07	301.62	305.56
325.4	316.23	313.3	311.86	315.64	319.04	311.05	317.02	319.56	316.26	313.8	313.82	316.23	320.24	316.23	321.38	315.29	320.83	324.82	320.38	318.34	319.63	321.03	314.9	318.95	321.58	320.41	318.83	318.77	317.36	316.05	307.68	320.75	319.58	319.91	313.4	323.88	312.41	318.26	318.94	320.21	319.09	314.87	318.85	315.42	320.98	320.82	318.47	311.12	318.95
316.03	321.57	309.8	315.46	315.72	319.2	315.78	317.88	315.49	321.53	322.61	312.42	326.1	316.53	313.82	314.82	321.2	315.32	313.48	317.78	317.61	317.3	318.56	322.17	320.49	317.36	317.87	314.92	320.83	320.36	321.42	321.52	310.88	317.39	315.92	319.99	322.43	310.75	314.91	320.97	315.28	317.46	321.78	320.51	318.06	313.15	318.28	316.4	319.93	309.98
303.59	300.99	306.49	311.53	301.64	303.47	304.19	309.55	305.79	306.93	308	307.47	302.02	301.96	305.12	311.65	303.49	311.11	307.37	304.11	309.68	307.25	305.3	303.69	314.18	311.47	308.05	302.74	309	303.28	305.49	307.26	304.11	303.51	306.86	305.17	306.86	306.23	303.93	302.4	308.11	308.16	302.26	310.81	312.57	308.91	307.02	301.97	309.19	306.84
320.54	313.97	314.33	314.73	311.69	316.92	312.77	318.17	318.34	324.22	316.77	317.86	319.71	320.53	324.85	314.94	317.02	321.83	311.42	319.41	318.22	312.8	308.98	316.64	319.42	315.84	314.99	320.02	313.7	318.29	318.59	316.66	321.82	320.87	313.51	318.8	317.21	317.83	312.36	307.21	319.48	318.37	316.25	317.19	314.55	316.2	321.05	320.1	317.57	322.01
314.42	314.28	316.45	314.32	321.25	302.55	321.44	314.14	305.08	316.12	318.32	311.73	302.3	311.42	312.1	308.82	315.22	315.12	313.25	315.33	318.66	315.21	309.14	301.62	316.05	312.83	312.19	321.66	313.96	305.92	321.33	319.32	322.77	318.88	313.48	315.79	316.37	309.33	315.12	311.42	322.92	310.26	314.34	307.29	312.77	311.7	314.61	311.24	319.15	316.56
300.1	295.56	294.62	294.41	290.93	298.22	300.14	293.39	287.8	297.73	295.42	294.89	294.01	297.99	289.88	296.63	280.71	286.43	295.4	293.17	290.51	297.94	290.54	286.04	293.08	288.46	300.67	297.17	298.38	298.47	305.84	296.2	292.87	293.43	299.14	294.55	295.27	298.61	292.16	297.39	302.67	299.22	295.74	298.13	289.77	293	287.62	300.49	295.76	296.16
307.83	300.63	303.83	302.37	306.25	308.21	306.11	309.09	299.25	304.99	303.41	301.59	306.81	308.05	304.75	295.22	304.57	306.82	304.67	303.11	303.31	304.5	303.72	302.85	299.06	306.73	304.55	309.05	298.55	308.86	312.95	298.42	304.15	310.54	303.94	294.31	301.09	298.68	305.56	304.2	301.41	307.35	304.82	298.65	302.58	306.14	306.28	296.86	306.51	302.07
308.05	313.82	310.94	318.24	313.78	302.89	312.03	307.43	311.31	315.82	310.24	301.22	305.61	304.3	309.15	313.53	308.58	308.64	315.74	310.81	311.47	313.33	318.26	315.38	306.42	307.35	315.02	309.12	308.71	309.89	309.54	310.35	311.8	305.72	310.87	314.45	312.67	308.2	320.44	310.83	313.25	311.2	313.38	316.52	305.33	302.55	307.01	307.29	301.68	313.38
303.26	301.72	299.44	304.81	298.5	296.56	297.61	300.31	297.83	308.05	293.07	298.78	302.12	306.16	304.17	300.98	292.83	306.46	301.26	301	295.91	292.78	305.38	300.1	304.9	302.72	300.33	300.1	308.61	310.78	304.09	299.21	306.27	301.49	291.9	304.7	305.46	306.61	299.07	308.47	293.8	301.28	298.39	304.09	301.94	293.37	302.09	298.41	309.04	299.59
313.97	307.6	320.59	313.05	311.4	311.77	313.24	321.42	309.39	318.32	310.77	311.33	313.74	322.16	318.7	310.68	305.23	316.37	316.18	304.74	308.7	310.56	311.66	313.72	309.87	312.41	312.17	307.91	316.41	315.49	308.33	320.68	315.36	310.99	311.25	308.18	308.28	313.26	319.86	314.78	316.56	306.36	306.01	321.62	311.08	317.81	313.88	313.95	316.7	313.41
296.67	298.08	298.85	306.45	301.06	297.89	295.46	303.78	298.86	302.9	301.66	301.74	294.3	299.24	292.56	297.45	303.03	294.91	297.22	305.43	296.16	291.45	299.39	297.5	293.3	297.06	297.27	301.26	292.77	292.64	290.24	297.97	301.45	301.27	302.62	299.66	299.71	301.98	304.36	302.23	301.26	302.15	302.37	301.75	307.37	297.67	299.64	300.5	303.11	301.79
309.23	304.66	307.43	304.39	311.94	306.74	306.83	305.6	301.98	302.41	309.64	304.97	303.7	310.16	300.28	297.16	304.47	305.5	299.64	297.74	307.21	306.02	301.21	302.25	305.7	310.75	307.61	302.43	302.1	304.48	306.34	302.54	308.55	303.76	309.86	301.33	305.33	304.47	306.05	302.21	307.35	302.15	302.11	302.14	300.22	304.23	306.22	310.39	307.63	300.08
290.35	294.73	290.49	291.12	293.01	292.32	292.53	290.56	289	296.77	294.81	297.47	287.02	292.89	293.76	290.35	293.5	295.74	293.73	288.93	296.45	286.85	294.84	299.19	290.85	300.36	294.56	293.29	298.67	291.36	294.95	299.63	301.75	294.25	298.82	294.18	289.57	296.14	290.97	296.11	294.55	292.22	295.23	295.35	295.84	295.2	293.87	301.91	295.82	291.83
331.65	335.94	317.89	328.04	326.65	333.39	330.82	327.03	332.57	320.29	323.86	326.51	329.09	323.4	328.39	329.74	328.03	334.6	336.03	323.8	328.8	320.45	324.39	327.26	337.89	329.1	316.08	331.02	332.73	332.5	325.52	328.41	327.07	332.27	330.28	331	329.92	327.84	324.46	322.66	323.53	324.03	332.07	328.49	332	331.77	330.08	328.06	331.63	334.27
324.24	328.76	329.68	329.18	327.24	329.31	332.21	327.77	328.24	328.03	329.51	322.37	324.7	318.64	324.19	328.75	319.17	327.75	324	324.2	328.11	319.92	322.88	329.92	319.36	326.93	330.95	319.85	328.96	323.46	322.53	331.89	315.4	326.67	325.29	323.01	330.56	325.39	324.99	324.76	326.01	324.08	324.32	319.98	324.09	321.14	319.53	324.39	331.11	327.85
301.09	291.56	288.93	301.56	292.75	292.82	298.84	291.52	296.26	284.03	286.65	292.94	294.66	293.7	293.25	290.53	292	287.73	303.45	286.1	282.48	286.75	292.86	292.87	297.74	287.6	295.36	293.3	293.15	302.38	288.92	304.15	294.67	295.26	300.42	291.02	295.87	291.61	296.23	298.6	286.34	301.45	296.63	297.75	296.65	291.2	296.43	294.59	290.78	292.28
324.95	331.23	328.04	329.43	326.34	324.46	325.03	327.43	329.85	328.32	329.01	329.38	328.67	323.13	327.99	323.72	322.4	320.21	322.29	326.98	332.25	328.08	321.34	334.07	324.87	329.9	326.69	331.24	329.66	326.06	334.19	325.33	328.88	325.66	326.58	331.25	327.39	324.17	326.01	326.89	325.3	330.37	321.4	326.4	324.24	327.96	329.38	329.34	322.66	333.75
313.7	314.96	315.25	319.01	314.95	319.72	313.21	320.51	310.86	314.42	319.75	311.95	324.95	311.92	323.49	311.1	320.98	316.99	324.45	318.87	317.06	319.55	322.71	314.56	311.71	317.19	314.19	315.13	314.67	309.7	317.34	318.27	320.3	316.39	310.29	312.48	320.33	317.58	310.12	313.71	316.35	317.89	317.8	314.3	322.2	316.86	312.06	313.65	319.57	319.13
307.74	315.83	306.84	317.95	306.71	310.74	313.65	318.45	312.85	319.74	315.84	315.1	313.42	314.81	319.94	320.42	313.96	319.04	316.82	309.48	312.31	317.09	315.32	317.02	315.17	317.59	313.26	305.01	319.04	311.58	317.1	316.29	317.95	318.84	311.15	319.6	321.23	311.8	313.25	319.98	318.97	310.05	322.1	317.03	318.38	318.56	318.33	312.1	306.59	318.44
312.36	308.18	320.73	310.31	309.66	308.83	313.51	315.91	313.5	320.03	316.28	317.9	311.13	317.17	310.38	315.84	312.51	315.21	314.53	311.52	318.01	318.87	306.9	312.4	307.16	314.27	317.5	315.53	318.01	307.86	315.56	321.67	312.29	308.19	310.51	313.81	313.63	316.12	312.48	310.41	320.58	306.68	315.16	308.4	307.93	313.36	308.43	316.97	317.51	313.57
305.18	300.3	304.93	300.28	304.27	303.88	297.53	299.65	300.14	300.64	299.12	308.15	300.79	310.33	306.33	306.45	298.68	302.58	302.13	306.44	305.75	300.25	306.15	300.16	301.82	302.16	303.52	304.67	302.92	302.99	303.65	303.02	302.78	303.9	310.14	308.5	306.66	302.79	313.84	302.76	308.65	300.55	301.67	305.63	301.46	300.74	302.56	299.81	300.41	302.41
300.25	302.36	294.32	305.72	301.74	294.75	300.21	291.68	301.71	302.1	295.06	296.76	299.36	296.46	302.1	304.21	308.84	305.4	303.44	301.65	306.33	307.18	295	299.74	297.72	303.7	304.46	297.54	299.04	298.96	301.5	299.63	300.37	299.15	302.1	302.9	298.66	301.16	298.92	303.81	295.88	298.82	299.08	303.69	296.12	297.79	294.42	299.92	298.83	300.48
296.34	296.52	293.8	291.69	289.32	292.42	291.81	294.56	293.4	290.77	294.3	296.12	297.17	298.32	294.97	297.45	299.04	302.8	290.59	295.43	295.3	298.04	289.79	288.5	290.06	293.94	295.19	301.57	293.95	285.24	288.06	296.98	296.23	292.16	294.63	298.04	287.47	291.82	292.87	297.41	290.49	290.82	296.36	294.94	296.04	298.14	301.84	296.33	294.1	288.89
302.55	309.89	312.99	307.48	308.89	303.63	306.15	309.37	304.88	306.83	311.18	305.42	307.73	309	316.06	307.19	316.27	302.86	305.53	312.52	312.9	305.35	305.15	306.93	301.52	305.52	311.02	299.79	312.31	310.1	311.41	301.23	307.32	309.05	307.47	309.37	305.49	312.28	309.61	307.1	307.21	309.51	306.17	304.21	315.04	309.65	315.58	307.87	303.73	307.76
316.68	322.34	308.11	313.62	319.31	316.68	309.91	310.43	319.76	314.96	309.27	309.82	310.58	314.29	313.74	309.82	315.27	315.04	310.4	316.06	313.25	312.88	311.09	315.85	308.53	312.83	314.42	310.01	313.33	313.54	321.48	316.24	311.03	308.13	315.75	316.33	311.68	318.79	317.57	321.33	310.6	311.16	319.43	317.15	310.13	316.25	319.99	318.31	308.98	316.88
324.4	317.49	323.42	324.89	326.78	325.07	323.45	321.58	322.32	331.11	331.77	330.02	327.62	330.49	320.66	325.31	328.71	328.67	314.69	329.46	324.97	320.22	321.5	328.33	321.49	326.42	327.85	332.97	324.04	325.27	325.89	327.37	323.93	320.97	329.64	327.27	327.54	324.35	323.08	323.7	322.2	324.79	328.25	325.35	328.32	325.81	321.61	327.56	333.58	326.14
296.93	297.22	302.18	308.88	307.05	303.46	306.95	301.66	302.06	304.35	294.04	311.69	302.35	304.97	304.36	311.35	304.15	301.09	307.61	300.88	302.76	307.94	302	298.88	294.38	302.17	296.32	305.43	309.24	302.94	305.56	305.77	301.53	300.15	306.88	300.11	307.18	303.66	305.69	303.79	294.78	308.95	307.61	303.67	308.46	301.69	306.19	302.18	303.47	310.13
298.99	302.03	303.27	298.97	306.56	295.76	303.82	298.93	309.66	302.27	302.91	307.56	308.06	299.66	298.07	305.28	300.43	306	311.97	308.28	305.42	310.11	305.39	299.66	301.3	303.11	306.81	302.29	313.92	301.25	302.96	301.76	303.31	304.7	303.95	306.13	300.62	298.44	299.56	305.63	302.68	310.17	299.41	307.46	300.68	295.34	304.45	302.13	301.7	307.59
304.68	297.06	306.48	306.41	309.5	309.8	308.8	298.18	301.48	305.99	308.35	307.75	305.56	305.52	301.95	303.78	305.35	309.41	304.2	299.54	302.34	308.54	308.49	303.66	301.52	308.25	307.45	307.88	305.37	303.74	308.32	305.47	307.95	304.12	299.96	309.98	312.95	312.94	302.52	304.4	305.56	307.31	308.69	306.67	306.37	308.3	305.79	305.52	304.64	301.31
326.49	324.59	329.17	323.11	328.48	327.82	323.54	323.72	330.87	327.78	329.44	330.86	326.87	325.92	333.04	327.94	317.26	328.34	336.97	324.56	332.59	326.48	327.89	326.14	332.18	326.16	328.92	328.15	330.26	331.91	326.39	325.92	330.12	322.67	322.36	326.14	329.94	329.91	334.17	331.09	333.69	329.1	334.13	325.52	325.03	331.07	324.73	332.73	323.87	331.21
300.07	309.53	306.13	303.42	301.6	306.41	293.33	299.85	302.23	297.95	307.65	304.01	310.16	298.39	309.5	297.07	304.99	305.97	297.33	298.13	310.46	305.8	305.69	295.42	297.25	308.4	302.08	304.69	300.02	295.48	305.18	295.15	313.36	311.45	302.74	301.11	298.64	307.33	301.54	310.81	308.91	302.16	306.95	299	295.91	307.96	299.74	310.95	307.92	299.8
306.77	306.08	297.42	307.13	305.43	305.74	302.44	303.7	305.31	311.99	307.35	301.81	307.96	304.99	306.15	298.92	302.61	310.89	302.98	302.09	303.52	306.05	300.77	301.01	298.54	299.67	294.12	306.23	299.24	301.89	306.25	305.57	302.09	296.73	308.79	301.69	297.55	300.53	302.6	306.51	303.41	300.95	300.75	304.02	300.96	299.17	305.9	305.05	298.24	303.01
321.18	326.38	331.05	319.18	321.39	321.54	325.88	322.74	322.13	327.97	322.16	323.26	330.25	321.41	322.19	320.09	325	328.96	330.11	324.52	325.17	332.19	317.94	320.91	325.92	330.65	316.83	324.22	327.52	327.92	319.13	331.81	323.55	322.23	327.45	328.37	324.03	327.79	329.13	327	322.53	332.33	326.88	322.51	321.93	328.03	314.46	330.4	326.22	329.76
309.94	313.94	311.18	308.3	318.96	311.69	312.98	315.54	309.84	315.53	313.58	304.45	309.81	315.53	315.26	312.81	304.56	301.29	311.5	311.86	312.84	309.08	314.42	311.82	313.39	310.53	308.96	313.71	310.96	315.35	311.6	316.69	317.98	314.53	314.68	310.17	310.98	312.6	318.15	309.8	317.72	319.01	314.84	312.69	313.61	314.06	312.08	307.74	308.37	314.62
313.17	313.13	315.45	312.47	306.87	318.89	316.63	309.53	302.85	307.16	315.77	307.7	315.63	313.8	307.72	309.47	310.15	312.04	315.72	316.25	315.06	313.93	319	313.84	319.97	313.09	316.48	317.69	311.55	308.81	314.07	310.59	314	313.34	311.79	324.46	312.26	315.02	319.19	320.52	317.62	314.42	315.42	310.25	319.23	313.12	313.54	319.03	318.28	311.34
299.13	297.47	300.53	303.22	306.07	297.95	306.16	299.74	299.65	298.05	304.64	297.16	302.06	297.85	299.78	292.35	298.98	303.34	298.35	298.25	303.55	303.2	295.5	299.4	298.34	301.06	306.18	303.01	294.47	294.78	301.66	295.91	305.87	295.98	303.46	297.85	301.88	300.84	296.41	296.94	294.96	297.54	303.55	300.47	302.15	298.44	301.86	308.95	296.54	300.28
305.99	301.98	298.64	305.07	304.64	305.19	301.22	308.12	294.12	298.93	301.83	309.1	307.07	303.32	300.38	303.27	300.52	304.04	301.37	300.41	299.36	302.18	308.61	304.21	305.63	300.31	301.79	302.9	306.46	306.1	301.42	298.97	308.46	304.99	306.41	312.86	299.61	299.2	301.3	299.32	303.39	302.37	296.89	304.75	311.46	298.87	303.24	301.29	304.93	299.08
296.32	288.75	298.34	293.1	298.08	295.02	294.25	293.02	293.95	299.9	297.9	298.86	289.82	289.02	296.05	295.15	297.98	294.14	294.7	297.12	291.48	292.69	295.18	296.17	300.58	297.14	297.01	293.22	293.81	297.26	294.88	293.54	291.7	298.33	296.16	298.31	287.36	297.08	296.72	295.96	290.11	292.15	298.19	290.2	290.01	291.48	294.01	293.24	290.12	292.07
313.15	311.81	308.2	312.25	314.05	310.26	306.49	310.65	308.69	306.49	314.34	313.83	305.32	319.86	313.19	316.27	308.92	314.72	320.06	314.35	314.01	313.48	315.7	308.53	303.43	313.12	309.35	313.25	314.77	306.75	313.9	307.47	314.63	301.2	310.3	314.79	310.21	307.46	313.66	313.67	313.7	308.73	312.31	312.31	313.61	313.97	309.29	308.38	315.02	313.87
319.68	327.15	322.31	320.68	323.36	327.21	327.37	325.91	330.75	328.79	323.12	327.08	324.67	327.73	322.13	319.99	328.44	323.11	323.37	322.74	326.77	329.64	315.94	316.4	327.21	327.43	325.81	322.06	328.63	327.96	333.95	324.61	326.09	325.81	321.56	321.96	323.09	323.56	327.65	332.42	322.8	321.37	320.38	320.76	328.27	327.76	317.64	324.07	335.35	314.85
308.92	314.64	303.37	311.4	312.57	309.64	305.34	307.78	315.76	305.7	312.25	311.5	305.87	310.26	305.93	312.22	307.38	310.32	302.5	309.97	305.39	310.81	309.69	304.99	309.83	308.1	313.62	312.8	313.02	315.76	317.74	305.76	318.01	310.77	305.33	307.42	305.84	309.47	303.46	303.21	312.37	312.16	314.29	306.9	306.45	311.22	309	308.27	307.1	315.41
301.05	301.85	297.07	301.69	298.71	301.82	299.04	309.69	302.97	305.05	299.97	305.17	299.24	297.74	300.68	299.8	298.52	302.92	307.57	299.3	297.54	296.47	294.7	301.93	307.22	296.55	302.57	300.2	304.09	300.95	303.46	300.95	302.05	298.03	305.03	301.89	298.77	298.04	301.23	301.18	305.28	303.22	300.63	302.4	294.46	299.95	299.1	296.7	299.19	299.48
302.08	301.99	303.3	308.7	308.79	306.31	303.5	307.11	304.6	305.47	308.21	312.97	311.35	311.81	312.35	308.25	303.3	302.78	305.47	302.19	312.34	303.28	302.01	302.09	300.25	305.31	304.35	302.41	304.54	308	304.83	304.58	309.06	308.62	306.23	298.72	298.36	301.53	299.03	314.38	304.23	303.84	303.23	307.5	303.96	300.17	305.93	307.04	295.41	303.19
314.19	302.35	301.07	307.03	308.92	304.67	307.93	304.43	306.68	307.96	308.05	310.73	306.91	305.09	307.39	309.26	310.83	303.7	311.42	311.07	309.34	306.7	315.34	312.44	307.84	306.81	308.61	306.94	312.98	305.52	304.53	307.11	303.59	310.62	312.09	304.45	313.92	299.57	308.8	311.48	306.22	305.65	305.87	309.83	304.74	304.28	306.06	310.46	308.21	302.38
318.08	318.78	312.65	308.87	308.89	310.23	313.43	318.46	316.31	318.44	313.72	311.15	314.87	311.09	314.33	311.64	314.53	317.53	305.1	314.28	307.1	310.39	320.33	316.28	307.74	308.49	308.91	316.24	316.32	309.32	317.01	310.4	314.64	310.62	304.42	310.78	315.21	314.4	313.45	308.68	316.83	312.01	312.98	314.48	309.78	311.23	310.17	319.4	306.92	312.05
311.44	312.59	315.48	314.72	313.6	309.68	312.61	319.27	314.4	314.33	309.81	319.04	316.66	304.54	322.51	311.65	314.73	316.31	313.85	314.23	317.03	312.6	312.76	316.25	313.03	315.41	311.02	311.25	310.32	317.28	316.12	307.95	309.94	308.73	311.27	309.85	314.88	311.42	306.11	313.32	321.25	310.91	312.42	312.3	307.39	311.51	307.87	316.08	315.67	322.02
303.64	313.38	305.62	301.97	307.18	304.77	303.53	310.72	305.6	316.97	309.87	306.59	300.51	312.19	300.54	307.43	310.34	308.49	309.7	309.1	314.09	310.72	298.25	297.4	304.13	308.24	307.61	304.83	309.88	304.9	310.87	304.36	308.56	307.57	308.4	312.69	307.56	314.14	306.39	308.19	314.05	303.91	311.16	309.9	305.16	309.02	307.53	304.94	308.56	308.65
309.57	318.49	313.97	319.72	315.86	306.52	315.34	313.52	306.38	307.83	312.14	312.68	310.3	305.54	315.27	326.93	314.45	315.84	315.4	319.13	315.35	321.65	311.8	314.25	308.16	320.63	311.91	316.14	315.49	319.6	316.74	319.38	306.07	312.98	320.56	309.28	305.64	314.7	309.43	316.81	320.68	311.02	313.17	308.35	309.22	316.17	313.44	310.38	308.45	313.77
297.08	299.4	300.74	291.66	293.67	288.34	291.11	293.73	296.76	290.82	293.43	299.72	299.51	303.35	294.18	301.04	302.64	289.07	304.54	299.76	296.6	292.87	293.15	298.01	296.88	298.71	295.52	293.7	299.35	293.99	294.15	293.15	298.4	300.42	297.36	299.12	301.59	293.56	297.4	288.14	299.78	289	296.78	292.58	298.45	295.32	295.97	304.61	294.09	291.73
308.66	300.69	301.89	303.65	303.62	303.55	301.26	299.43	300.77	306.64	310.19	299.96	310.21	301.64	307.93	306.7	302.71	307.91	301.72	306.98	317.45	309.25	305.14	302.48	304.34	301.51	305.7	304.85	297.7	305.78	302.65	298.52	309.18	308.21	307.55	302.06	309.26	298.96	306.15	308.36	299.89	310.89	305.19	309.64	311.42	302.3	299.95	306.3	298.43	304.91
303.72	299.97	301.29	301.56	301.16	302.35	297.64	299.84	295.13	296.52	301.39	300.84	299.98	296.85	297.08	299.54	290.36	293.82	292.49	301.31	305.94	294.62	300.43	299.13	298.83	305.74	296.65	292.1	304.45	305.7	301.01	304.33	304.49	293.44	300.53	295.16	297.69	304.25	296.09	299.22	292.29	299.81	304.95	302.02	298.18	305.57	302.94	300.31	301.04	299.32
317.17	315.85	321.56	313.28	311.57	318.61	324.04	316.15	313.74	311.89	312.72	325	316.46	316.78	314.1	322.21	313.08	319.62	316.25	315.64	318.1	317.84	318.95	312.28	321.66	311.3	317.13	315.59	319.57	311.57	317.53	323.47	315.58	323.21	321.74	309.6	320.02	320.8	319.54	311.64	315.05	320.6	307.65	318.22	318.07	315.58	319.98	319.88	325.05	314.17
293.16	290.8	294.45	293.66	295.76	288.97	293.33	297.22	293.22	295.05	293.91	296.77	293.05	292.34	293.47	299.46	299.07	290.72	287.84	290.11	296.04	293.01	293.17	291.01	298.72	293.49	286.81	299.96	295.04	285.38	297.65	287.43	294.78	289.75	298.75	288.82	289.98	286.33	289.46	289.88	293.44	291.29	294.21	293.29	293.76	295.46	290.93	298.77	299.27	293.88
309.17	300.46	301.36	303.06	299.04	306.32	296.85	300.57	300.14	311.69	306.39	300.71	298.22	300.92	308.55	300.41	306.24	302.71	300.62	304.02	302.55	301.72	297.14	301.92	301.68	295.37	299.72	303.31	303.44	307.4	298.51	304.54	308.82	300.99	306.07	306.38	297.9	305.94	300.63	303.23	297.49	298.85	305.18	295.3	302.15	306.12	300.8	307.51	309.27	298.2
310.93	301.78	307.78	312.75	309.41	309.23	300.96	308.4	315.04	302.46	295.31	308.13	299.91	304.4	299.29	300.75	304.73	300.8	307.8	308.61	306.21	302.55	305.25	304.34	314.77	303.99	308.3	309.79	307.36	301.03	307.29	302.7	295.39	306	307.47	311.19	306.1	301.41	304.02	304.34	310.93	302.72	303.71	304.99	300.04	305.84	307.58	303.93	308.24	304.78
290.03	290.94	302.02	296.07	301.33	301.38	294.65	289.55	290.34	294.93	294.32	299.06	295.2	295.41	282.55	296.34	298.05	291.82	291.58	295.88	296.89	297.09	291.24	286.93	293.94	296.21	291.18	292.51	294.48	295.88	293.12	291.81	298.04	293.48	294.39	300.85	299.52	294.07	293.49	297.06	297.3	297.71	299.8	293.96	291.53	296.29	293.58	294.71	296.13	292.37
291.79	292.3	293.24	298.9	291.79	296.91	298	292.55	297.06	292.68	290.81	292.29	289.72	294.78	295.18	288.05	295.77	292.55	290.54	301.04	299.93	296.91	292.86	287.01	287.23	290.09	288.7	293.02	291.74	300.47	295.82	291.56	290.86	296.67	298.23	292.9	292.6	293.22	287.38	298.76	297.66	289.9	292.73	296.66	294.65	294.91	289.08	298.36	295.15	295.29
303.02	302.72	309.98	303.59	299.91	302.13	305.12	302.42	302.66	308.51	294.39	298.01	309.82	296.31	305.69	303.45	301.7	300.9	302.39	305.91	299.82	300.22	306	300.49	303.8	300.63	306.18	302.65	297.72	302.86	309.26	307.07	300.79	306.3	301.48	305.31	299.87	303.5	300.37	294.53	303.71	297.84	306.17	302.34	297.23	302.22	302.98	302.54	305.52	301.04
314.29	309.48	310.39	312.84	310.62	310.37	307.86	307.82	311.75	315.52	314.64	313.12	308.83	315.28	308.84	312.01	310.72	310.04	307.06	316.2	308.68	308.14	307.76	318.19	306.39	307.63	315.77	313.21	310.61	303.33	304.57	307.91	308.56	314.42	314.39	312.01	318.59	314.18	314.67	318.85	314.79	313.13	309.17	312.83	308.71	303.07	313.27	308.64	313.28	308.34
316.72	317.02	312.55	313.25	314.31	309.03	322.33	314.41	315.94	317.43	317.39	323.91	314.1	313.89	316.22	309	314.24	322.1	308.64	315.86	315.9	314.59	312.49	317.03	314.38	316.98	314.84	313.6	317.87	321.54	316.06	313.37	313.63	318.15	312.67	322.19	310.18	309.23	311.67	316.12	312.85	318.03	317.53	317.07	312.04	317.86	309.79	312.77	310.94	315.18
299.75	291.76	301.33	301.95	298.11	299.25	299.35	297.42	309.22	306.07	300.1	295.96	297.88	301.18	296.16	297.51	301.72	305.62	300.92	300.22	304.65	297.76	296.26	296.48	302.03	301.19	304.61	306.4	305.2	296.22	301.59	306.93	298.65	298.1	302.27	302.6	301.46	298.99	300.3	305.24	298.7	293.18	300.16	303.39	294.53	305.22	297.3	294.2	297.31	297.46
329.09	331.52	329.53	328.59	323.45	318.21	319.12	331.24	319.28	325.15	326.58	327.27	329.15	325.52	329.03	331.96	328.95	326.44	324.35	326.13	323.08	321.16	323.38	330.37	326.33	329.83	334.06	327.63	330.3	325.12	328.89	325.26	330.5	325.53	331.77	324.26	327.16	323.93	331.56	327.84	332.67	327.7	326.57	323.61	320.29	329.53	324.1	323.98	322.62	320.48
331.34	321.27	323.61	327.37	319.84	325.48	326.63	320.93	328.73	323.5	321.96	327.39	326.49	328.77	320.01	322.59	320.51	319.66	321.75	322.06	321.12	329.59	323.57	327.18	328.5	325.95	324.3	329.69	331.26	325.92	327.95	320.36	322.13	326.1	320.87	327.02	321.01	318.89	325.64	321.56	325.97	321.8	322.86	316.9	320.08	323.96	330.81	321.05	327.25	329.27
308.67	307.41	301.91	298.79	300.69	303.01	304.46	299.24	308.39	300.7	299.75	297.09	306.55	308.26	307.22	306.66	310.24	293.15	305.78	304.55	303.79	303.38	307.07	303.64	301.54	306.52	298.38	304.67	297.95	306.67	296.77	298.86	309.28	304.6	304.64	300.86	306.02	303.64	309.77	315.4	307.24	299.08	305.2	305.11	296.55	303.66	308.07	306.72	305.64	302.99
323.58	324.08	329.92	323.33	320.67	326.71	327.78	330.56	326.03	325.79	320.43	327.33	323.48	325.46	327.7	322.24	324.58	330.46	322.71	330.64	323.26	326.44	321.07	326.46	321.95	328.57	327.5	331	322.47	322.73	323.86	325.92	325.47	318.64	323.52	330.23	319.25	323.77	331.81	316.68	324.35	327.39	323.48	323.31	326.43	323.17	325.62	323.35	322.74	320.4
322.54	321.75	316.71	318.22	314.54	322.74	317.35	308.22	319.1	319.44	319.81	307.92	318.59	320.19	319.43	320.34	317.37	318.22	325.03	319.18	318.42	325.85	325.24	315.4	317.86	318.26	315.18	317.12	312.81	316.84	320.75	322.93	319.43	312.83	323.23	313.6	316.35	314.89	316.83	315.48	315.5	321.8	327.89	312.35	312.49	321.15	316.26	312.99	320.5	318.59
302.37	296.4	297.99	302.8	301.98	296.7	304.45	292.53	301.64	298.35	300.25	296.27	294.9	299.55	297.54	298.64	299.67	304.04	299.9	299.11	305.13	305.67	305.71	300.1	298.27	292.51	299.76	295.81	305.44	306.3	308.16	304.94	293.65	299.68	294.96	299.46	298.01	301.78	303.96	307.33	304.33	294.98	298.42	305.48	304.79	303.53	302.3	297.1	301.14	297.84
288.56	292.5	292.9	294.29	297.99	295.05	293.65	291.01	294.47	299.55	294.75	294.2	293.93	296.97	296.76	295.87	292.91	293.08	292.47	289.22	294.89	297.32	294.01	297.23	286.92	297.79	290.83	293.46	284.14	296.53	301.05	287.67	297.82	298.06	297.14	295.19	290.7	294.72	295.18	297.45	298.53	300.86	291.11	295.36	295.78	293.29	292.51	298.41	289.14	292.28
316.44	320.73	314.21	315.55	324.48	320.84	315.62	315.49	315.11	313.65	322.18	316.92	317.8	315.38	322.14	309.25	316.54	320.87	318.05	317.94	312.54	312.81	315.99	314.3	317.23	316.27	319.64	319.34	316	318.82	316.78	321.51	317.09	315.83	321.1	326.76	319.04	318.81	315.14	314.19	310.55	313.62	320.2	311.97	319.27	312.41	321.21	314.42	317.78	315.44
313	316.62	310.24	312.29	313.82	310.8	314.3	314.33	318.12	317.08	311.31	317.06	318.02	318.96	321.75	311.74	309.25	315.29	314.37	310.17	315.64	324.91	313.82	319.56	312.92	315.25	315.1	313.03	307.49	316.4	313.21	318.52	315.26	315.84	306.22	320.96	312.88	319.12	318.15	316.75	313.95	315.4	312.56	315.44	307.08	305.51	310.81	316.71	315.59	318.25
310.86	312.93	299.82	301.27	303.73	303.13	304.54	301.23	306.89	307.74	306.03	300.81	300.46	309.1	303.98	306.64	310.95	310.64	304.35	306.94	305.03	301.78	300.63	299.62	306.77	308.13	298.86	306.1	306.52	306.2	304.6	302.27	306.19	310.5	308.85	304.45	300.16	299.08	304.76	309.57	312.03	305.22	301.01	302.95	302.69	298.01	305.87	303.03	302.77	310.03
305.82	297.26	305.43	306.8	312.16	310.78	305.13	305.15	304.71	302.56	303.7	300.42	304.37	305.37	312.32	308.84	302.41	305.47	311.76	310.21	309.21	307.47	310.26	305.28	310.77	301.75	310.5	306.6	301.48	306.13	306.41	306.13	300.2	314.12	306.95	304.49	309.6	311.08	308.93	301.39	307.48	301.09	305.12	307.66	300.44	305.41	313.51	304.93	303.53	308.37
305.79	301.19	299.42	301.85	305.01	303.51	301.98	301.23	296.38	297.7	305.9	308.33	305.65	305.29	309.75	302.81	299.58	299.01	308.04	298.46	307.38	309.13	305.73	299.23	305.55	300.42	301.17	305.69	304.5	300.63	299.9	301.92	303.38	301.27	305.81	308.34	302.91	304.99	306.23	306.05	305.35	301.64	304.64	306.66	304	307.94	299.53	309.64	304.83	307.55
320.1	312.72	318.26	318.85	318.69	312.69	321.75	315.18	310.42	316.3	315.8	317.9	309.93	313.68	315.86	312.64	320.26	316.06	313.15	308.61	312.54	316.11	316.17	307.88	317.31	306.04	313.16	314.99	310.34	312.29	309.84	312.63	314.33	311.09	312.88	309.46	309.28	308.94	308.34	318.71	311.79	312.63	312.24	314.16	308.47	310.65	317.55	314.79	316.93	317.71
308.83	301.45	307.17	306.01	308.98	304.82	311.69	301.74	304.19	307.95	303.45	302.92	306.54	308.7	308.89	305.92	306.11	307.84	308.36	311.89	307	305.61	299.86	302.57	311.74	302.76	309.58	311.11	301.56	308.6	304.74	301.28	307.46	311.7	303.79	305.61	307.68	314.03	304.22	306.79	303.29	308.7	302.88	311.59	308.35	309.75	302.04	312.93	301.31	310.36
306.63	320.91	311.17	320.5	320.89	319.01	310.89	320.79	319.25	314.94	321.56	315.17	318.77	320.35	307.16	321.78	311.28	310.23	308.83	310.65	319.19	304.88	313.2	319.38	309.08	316.86	310.99	316.31	316.87	320.99	319.27	316.69	312.6	320.13	313.56	316.06	311.32	312.3	313.2	323.06	315.42	324.6	323.14	321.96	311.36	314.08	314.68	312.53	314.36	321.18
322	329.67	324.68	328.01	326.58	327.19	327.6	323.88	331.91	326.3	321.01	315.98	318.99	316.72	330.43	328.77	325.56	324.28	318.09	321.2	325.47	328.31	328.19	322.52	318.33	324.97	315.57	321.38	326.46	331.11	324.12	322.51	321.53	327.73	324.75	320.31	321.15	321.64	321.21	321.38	324.96	328.63	320.3	326.36	322.87	319.74	328.32	327.08	320.17	327.03
312.85	310.86	309.5	310.31	315.83	305.3	315.82	315.48	317.95	309.29	316.01	316.13	302.98	307.34	311.42	315.54	310.06	311.61	316.07	309.27	305.56	315.39	312.99	314.1	316.3	306.11	302.2	306.6	315.34	313.28	318.05	313.1	310.98	310.32	305.55	311.65	308.43	307.18	312.39	314.24	306.17	315.05	309.49	305.17	311.03	320.99	309.93	320.23	311.78	313.28
302.07	305.87	308.68	305.91	309.26	299.12	308.52	310	302.09	309.17	308.75	303.05	304.11	305.99	309.64	307.05	306.29	307.77	304.65	304.92	302.1	310.16	300.79	301.12	303.78	302.7	305.64	305.77	302.89	304.73	304.63	309.76	310.61	301.95	298.38	305.56	305.55	301.77	303.42	301.6	305.09	305.54	309.09	305.83	304.94	303.8	306.82	304.45	305.89	307.73
310.11	314.46	320.64	318.8	322.21	315.71	309.67	322.66	310.89	319.06	316.7	322	324.9	323.37	315.46	324.23	313.48	317.93	323.61	309.21	325.03	316.97	314.52	316.08	316.58	313.75	324.42	326.03	321.88	313.54	322.03	322.42	319.77	315.07	322.26	320.12	320.53	320.26	319.42	327.62	320.53	320.85	318.49	319.96	310.35	316.67	321.01	311.69	319.98	319.29
315.88	318.19	317.15	315.47	319.43	319	317.11	313.13	317.04	319.01	311.72	312.8	320.1	319.98	317.89	313.17	324.11	310.15	317.42	320.18	325.39	316.59	321.02	319.85	314.23	317.41	316.48	310.23	320.85	321.72	320.16	314.72	309.56	311.57	325.86	311.87	317.04	316.25	325.34	318.25	315.36	316.64	319.45	322.29	317.21	320.5	322.59	319.34	319.7	319.6
307.14	313.25	300.11	303.1	298.24	304.01	306.86	299.56	309	302.07	307	307.7	314.36	316.78	309.37	312.14	299.22	313.39	309.57	301.82	303.01	304.15	300.55	296.58	301.2	300.38	308.87	308.68	303.96	296.91	302.36	296.53	301.7	301.93	304.44	310.83	299.46	308.78	307.05	307.27	303.19	300.9	305.11	309.73	308.57	305	304.93	311.92	302.83	302.59
295.82	296.67	294.1	298.44	299.92	298.43	303.25	300.51	298.88	297.59	294.05	287.88	293.68	297.27	289.8	294.08	286.31	291.12	289.5	297.53	292.34	293.16	293.97	294.18	296.57	300.1	299.99	295.6	293.32	296.6	300.06	293.42	286.65	297.5	296.86	297.2	291.57	291.89	296.49	292.75	293.86	296.81	294.18	301.42	291.57	293.53	293.12	305.75	296.09	291.73
321.14	324.29	320.15	323.42	315.64	315.73	322.06	318.49	321.1	318.7	319.59	315.43	320.86	315.01	319.43	315.65	324.15	314.82	321.87	319.63	320.39	319.59	321.64	318.14	318.58	319.49	316.51	320.51	319.05	319.32	320.54	318.24	310.43	315.48	313.02	322.05	314.42	316.48	313.1	315.68	317.77	319.87	318.72	321.49	322.34	314.86	316.89	316.38	324.63	325.1
321.11	314.09	320.54	314.3	316.28	316.64	315.65	309.66	317.25	319.59	314.33	319.99	312.35	322.06	312.83	316.5	318.9	323.45	317.88	318.95	318.55	319.56	322.4	312.19	315.25	319.33	321.44	314.68	319.06	313.06	321.14	318.13	317.84	316.16	320.8	312.83	321.17	316.09	316.01	318.42	310.43	322.19	319.39	318.13	317.96	322.34	319.72	319.54	321.11	317.84
311.93	309.76	307.37	311.47	310.58	316.35	307.08	307.61	315.66	317.51	314.41	315.61	312.22	300.33	312.54	319.94	309.13	311.17	311.59	310.14	312.05	315.37	301.94	313.1	311.42	306.38	317.41	315.09	313.32	314.23	316.15	310.64	304.09	313.56	307.93	306.66	310.4	315.14	314.86	307.44	314.33	306.41	313.06	319.3	312.18	313.15	315.82	307.01	308.04	308.61
293.17	292.1	303.47	307.21	304.34	303.18	295.26	295.66	306.48	297.69	302.08	302.58	305.76	296.53	310.2	302.75	299.17	305.78	301.08	301.18	295.76	293.11	297.79	299	304.46	301.62	306.9	306	295.55	298.85	300.26	303.8	300.2	306.09	306.05	303.22	296.04	299.21	298.29	296.41	305.22	304.13	308.75	295.66	298.73	306.9	290.36	303.07	304.54	301.9
315.46	308.6	319.3	322.21	314.26	314.66	318.12	314.06	313.09	316.55	317.59	321.79	311.22	316.08	313.95	316.44	320.4	316.84	316.83	315.59	313.08	313.04	320.23	315.58	309.61	321.39	317.05	308.91	320.86	311.75	317.14	322.08	314.52	314.31	311.13	310.82	314.74	313.84	320.52	319	313.64	315.88	310.74	321.5	315.49	312.02	316.1	322.53	309.28	314.23
318.58	323.38	323.82	312.78	313.34	314.91	319.12	313.91	322.05	316.5	319.96	311.26	316.6	313.89	317.73	314.56	317.86	316.17	318.73	312.1	315.37	316.37	317.62	313.48	314.8	320.86	308.61	316.6	315.74	310.96	314.6	317.73	319.81	318.42	320.79	311.92	306.53	315.55	314.52	311.92	313.79	312.58	316.92	313.55	309.78	315.3	320.88	314.04	316.09	312
309.68	311.61	316.43	308.55	313.44	310.05	313.01	309.73	308.87	316.61	308.5	315.96	306.7	306.06	302.51	308.31	315.38	305.84	308.36	313.86	307.9	307.88	306.61	314.38	312.92	313.7	304.7	308.58	312.29	309.63	315.82	307.34	301.92	316.49	305.42	314.21	309.09	309.01	312.31	313.95	306.39	302.15	306.52	309.41	311.85	311.65	317.27	305.38	303.6	306.69
307.84	303.58	308.5	304.02	308.57	297.62	302.09	305.89	308.3	300.85	305.33	302.47	296.3	299.05	303.5	302.76	302.47	304.39	301.26	301.12	302.86	301.33	310.43	304.32	300.77	309.81	304.72	294.79	302.26	306.61	305.54	301.26	306.62	298.15	298.6	313.63	304.03	302.99	303.08	310.84	295.46	301.97	299.09	305.76	302.66	305.99	305.13	300.19	306.01	298.99
319.15	312.11	317.29	306.52	314.44	316.21	311.99	312.78	314.14	308.75	317.42	318.12	316.78	315.59	313.44	321.51	311.86	313.49	314.72	312.53	307.85	310.46	310.81	323.26	316.43	316.98	309.63	308.24	307.5	311.86	317.59	312.75	308.18	314.02	315.68	312.01	306.81	318.88	308.78	318.94	315.36	309.11	307.71	309.9	319.03	318.87	307.14	310.65	316.73	313.08
330.43	327.54	320.87	328.74	321.29	328.81	329.96	331.01	325.29	327.29	326.56	326.86	323.23	329.89	323.45	329.21	326.95	324.05	330.83	330.88	325.33	327.52	324.3	327.52	322.96	319.33	332.26	323.07	330.73	336.08	329.28	325.63	334.57	328.55	331.83	322.16	326.79	334.99	326.04	330.64	329.16	336.27	320.63	331.94	329.34	337.2	324.56	322.21	323.62	324.43
301.6	300.9	293.26	303.48	304.8	303.03	298.5	300.02	297.46	296.05	297.65	295.48	296.6	301.92	306.76	303.56	299.06	302.41	288.42	299.91	299.08	304.45	304.02	292.73	303.14	301.14	300.8	299.63	300.74	301.59	303.55	294.88	297.5	295.9	299.41	297.54	301.72	297.86	295.6	302.04	301.14	292.14	304.69	299.74	304.26	296.9	299.01	304.53	296.68	295.38
299.56	305.75	307.29	299.5	304.3	305.62	303.92	308.16	302.43	308.23	302.02	303.81	306.73	299.03	301.85	303.07	302.93	303.52	304.79	304.76	298.89	299.96	301.46	303.56	297.19	298.58	303.23	302.94	302.67	303	293.61	308.53	299.93	300.8	305.53	309.44	307.44	302.15	302.87	302.93	305.4	301.79	303.81	300.09	304.04	295.66	309.66	298.8	302.77	301.59
296.86	298.18	297.75	293.9	296.79	292.02	295.59	292.78	294.76	293.38	296.93	292.32	294.04	303.86	293.28	295.93	304.5	298.66	295.44	295.07	292.71	297.66	296.77	294.13	294.59	293.15	294.84	288.48	298.47	298.19	294.84	293.03	301.1	294.91	294.8	290.14	290.94	299.3	293.06	297.84	302.37	290.4	291.22	302.22	295.9	293.29	298.03	292.84	290.67	291.26
310.91	306.16	310.86	308.98	299.27	308.31	311.22	307.19	304.36	308.23	313.63	304.87	313.48	306.87	306.05	311.99	312.59	308.49	306.36	302.39	310.08	308.81	311.95	304.48	307.25	308.57	316.46	306.57	309.37	304.61	310.4	309.94	314.48	307.6	309.5	308.74	313.49	310.46	310.3	308.36	307.32	309.17	308.87	309.32	309.7	311.14	311.23	304.6	311.34	311.61
303.41	305.27	304.64	310.27	311.47	311.13	306.03	307.6	309.81	297.82	308.02	306.3	303.12	304.94	310.45	308.21	305.19	312.85	305.68	312.5	305.43	306.66	306.43	308.46	309.29	311.53	305.48	304.1	307.78	308.32	309.02	306.04	314.71	307.14	315.89	314.07	300.74	313.14	311.11	305.06	308.56	307.57	308.42	302.13	320.28	305.92	311.63	305.71	311.65	302.75
312.19	304.49	304.69	307.1	303.58	312.9	307.22	303.98	305.24	298.69	303.85	300.09	301.21	298.74	311.92	304.06	306.32	304.75	308.88	304.04	305.02	302.98	305.18	310.13	300.54	302.36	304.6	309.82	304.8	310.21	297.62	307.1	303.54	308.77	297.57	305.92	302.25	311.84	301.98	302.42	304.92	306.89	306.08	304.16	301.65	300.35	305.75	303.5	304.8	313.13
313.74	321.3	313.59	317.84	312.03	318.69	312.59	310.99	319.25	317.21	314.41	312.45	309.19	319.11	311.97	318.72	320.87	318.27	314.9	315.44	312.22	317.16	323.93	313.23	314.18	317.4	320.45	310.68	313.28	320.68	309.15	318.39	318.2	318.21	315.92	311.43	315.6	318.74	311.5	310.94	320.14	316.07	314.16	317.79	316.07	314.54	315.49	315.92	316.61	310.02
308.66	305.42	307.45	303.71	317.84	310.41	312.44	302.29	301.59	309.36	310.15	309.11	310.53	311.6	300.21	310.03	312.52	308.58	311.95	313.89	310.7	317.16	302.57	306.67	302.03	307.51	308.34	309.44	313.55	314.15	308.07	315.93	311.24	308.78	311.81	301.04	301.93	311.79	309.85	310.98	306.08	298.87	305.6	311.98	312.44	303.26	305.69	309.11	309.21	310.02
305.26	310.2	310.97	309.17	303.83	313.25	307.05	303.79	314.87	310.72	312.18	308.39	306.79	300.16	313.78	310.03	316.67	305.86	312.59	316.62	307.69	300.92	311.37	304.01	309.83	313.68	307.47	309.17	306.99	315.27	315.21	307.01	314.48	303.41	306.96	303.46	309.43	311.38	316.52	314.4	310.05	308.05	302.92	305.7	306.19	306.81	306.68	312.43	305.63	310.56
304.8	306.32	303.79	307.94	307.13	312.73	314.12	313.22	305.26	312.66	313	312.73	310.18	307.92	308.07	308.32	316.4	312.13	314.38	313.83	316.36	317.07	312.04	312.32	309.49	309.15	319.53	310.63	314.12	310.32	313.99	311.29	310.23	313.17	317.11	307.11	311.46	312.19	314.23	300.92	314.15	312.38	304.05	304.63	313.19	312.04	307.04	308.12	307.23	303.78
299.16	302.43	309.97	308.34	308.7	304.21	308.71	294.5	300.99	301.98	301.63	306.24	302.32	306.87	306.21	300.2	307.3	305.3	307.6	307.97	301.53	304.21	307.79	299.72	302.67	302.31	297.76	303.03	305.17	297.8	300.88	308.3	303.28	301.35	305.16	301.03	299.46	299.14	301.31	310.77	304.1	305.18	300.8	301.99	299.86	305.1	305.26	301.31	303.48	296.62
318.71	323.36	314.38	304.39	311.86	315.46	309.21	316.95	310.22	322.37	311.92	311.37	318.58	310.06	314.88	320.91	321.49	316.2	312.52	311.76	313.68	317.8	315.97	316.53	315.63	318.18	320.41	317	311.67	315.94	314.23	316.17	317.12	318.97	315.16	312.34	316.49	315.75	311.5	319.3	321.39	321.41	319.38	317.86	315.6	320.56	320.29	310.26	324.8	309.06
303.39	300.83	304.24	310.91	307.94	302.26	308.38	308.59	307.55	298.41	305.17	304.03	301.11	300.91	307.27	302.53	309.08	302.4	314.03	310.54	306.4	307.3	307.77	307.41	306.04	311.9	312.69	306.59	298.35	307.11	301.62	306.46	304.36	300.53	310.36	302.62	317.58	302.56	305.85	306.01	306.45	305.05	304.03	302.47	297.47	309.4	309.25	302.68	309.21	310.78
315.31	319.05	318.61	310.73	317.32	315.49	313.76	315.89	316.71	316.72	318.92	314.97	313.38	313.83	316.1	317.26	316.47	314.4	317.21	308.93	317.98	319.37	315.47	321.59	312.35	321.76	316.29	311.67	311.18	310.19	318.75	319.62	311.7	311.03	317.39	310.8	321.93	313.27	316.36	314.88	315.7	310.91	312.38	309.73	315.26	320.22	314.71	316.35	316.09	316.3
296.1	310.05	301.52	306.25	308.17	303.88	310.79	305.18	310.37	311.58	306.23	301.77	303.01	298.08	311.3	305.87	308.95	301.64	305.25	305.29	300.57	308.91	301.44	302.89	309.58	309.58	309.54	308.27	303.17	302.42	309.73	305.67	294.87	298.96	310.2	302.25	303.87	301.13	309.55	303.49	307.58	302.07	305.95	302.87	308.98	308.23	301.31	307.47	304.6	311.71
319.77	318.44	318.95	314.68	322.24	313	311.9	317.35	314.42	320.9	314.07	312.1	318.59	319.49	318.05	314.09	314.18	317.8	315.63	311.27	319.79	312.92	323.97	318.15	317.04	312.73	313.48	310.91	316.46	315.52	316.72	319	315.56	311.93	319.84	324.49	316.44	324.59	319.49	322.45	316.72	310.44	322.56	320.44	306.03	311.34	317.68	319.15	324.71	319.19
300.88	296.67	305.84	302.71	306.01	298.24	306.07	304.96	307.57	300.06	303.56	309.36	299.4	299.9	305.58	308.89	301.69	311.02	301.45	299.6	307.01	304.72	297.84	305.62	303.25	305.81	300.07	302.9	297.65	308.63	298.17	303.96	304.57	305.61	301	299.11	298.63	303.97	302.08	304.07	305.22	307.81	306.02	298.53	306.51	307.8	306.15	303.55	303.61	308.06
293.06	300.7	291.73	294.2	288.55	299.22	296.4	291.19	296.97	299.43	295.33	294.99	295.87	288.61	294.74	293.74	289.27	301.3	299.42	289.36	285.23	302.33	292.84	293.82	290.95	299.11	299.55	293.49	293.03	292.5	291.79	289.42	291.52	296.38	302.97	294.37	295.16	295.11	294.56	294.43	300.89	292.81	295.07	297.16	299.07	294.19	295.01	298.65	288.46	289.13
309.17	321.82	319.17	314.12	318.63	314.13	313.98	317.65	313.1	318.11	320.7	318.96	319.02	314.28	320.74	313.96	315.33	307.74	316.06	320.89	312.93	314.72	310.06	314.76	315.27	315.44	318.33	322.55	317.24	312.37	308.56	323.93	313.25	312.69	316.7	315.19	311.64	315.35	315.46	314.34	322.76	315.72	312.38	314.19	315.47	322.11	320.44	315.77	313.79	312.13
302.09	301.57	303.74	307.73	305.73	312.07	307.16	304.52	303.37	298.97	305.6	307.78	300.65	298.89	306.6	307.08	298.71	303.3	298.92	301.66	301.61	310.66	305.35	295.17	300.29	305.45	304.56	303.51	303.34	299.94	303.14	305.09	307.88	306.79	305.95	306.52	308.18	305.88	303	300.39	310.26	307.74	305.54	306.3	309.81	302.88	303.06	309.38	305.31	301.31
307.84	308.5	303.96	301.36	302.37	297.43	302.53	309.51	301.01	301.34	311.29	299.28	303.94	306.51	303.36	310.01	305.16	301.74	308.53	305.43	301.01	302.05	305.3	300.2	305.78	304.49	303.7	305.68	303.65	303.34	303.79	309.18	297.67	302.93	306.53	310.19	300.87	304.98	305.77	302.13	303.12	303.85	301.47	304.65	302.63	295.73	302.96	303.99	305.69	303.59
298.94	305.42	301.3	309.65	306.07	307.31	312.28	310.31	305.43	300.7	313.09	303.6	306.75	310.1	314.07	306.5	309.23	308.4	303.46	305.17	316.54	304.06	304.92	303.83	303.57	303.17	305.48	303.71	313.43	308.82	306.54	305.22	308.34	316.02	312.73	310.16	302.61	309.18	307.86	310.59	306.3	304.8	312.56	308.64	307.42	304.9	303.47	304.62	301.4	311.54
297.68	294.28	295.49	303	300.21	296.85	294.35	297.62	302.15	291.29	302.3	297.31	291.38	295.27	300	298.04	299.2	297.06	294.83	294.88	295.52	301.35	296.43	298.75	300.75	294.6	302.56	287.13	298.79	299.21	297.73	301.59	294.17	300.08	305.09	300.46	298.58	294.84	297.77	292.5	297.15	289.95	304.33	296.64	294.57	297.78	298.93	298.23	297.47	296.78
311.96	313.1	310.6	318.5	312.28	315.7	317.67	319.46	310.09	318.23	314.56	313.62	309.24	309.61	318.42	312.9	316.72	315.51	309.64	307.97	312.45	319.64	318.03	323.3	317.25	311.78	315.79	308.91	315.36	318.78	311.42	312.72	322.59	309.25	313.46	315.52	311.26	313.06	310.71	318.12	316.88	315.89	314.34	306.89	319.27	321.4	311.3	312.74	311.29	309.41
325.32	327.9	327.46	324.96	334.08	326.94	318.45	331.16	318.54	326.56	330.62	332.81	321.35	324.3	322.06	325.75	316.85	323.83	319.42	320.35	325.07	326.18	326.22	328.74	320.49	329.02	319.8	330.26	325.4	325.31	324.62	331.71	322.18	321.48	324.86	328.61	325.39	320.66	319.57	325.18	328.05	325.37	322.62	324.36	325.87	325.69	326.18	327.31	328.94	328.54
297.73	296.99	301.85	302.3	300.47	309.12	305.41	299.56	308.56	303.74	298.03	298.82	295.1	304.75	300.06	301.96	306.72	304.44	308.17	306.22	304.54	299.42	304.99	305.7	296.94	296.53	306.07	306.02	296.3	301.39	304.56	295.85	300.24	303.07	303.6	293.53	303.93	303.18	293.19	297.99	304.87	302.93	306.34	312.81	302.84	305.08	306.53	300.54	310.39	304
295.79	299.4	289.63	299.32	295.55	297.72	303.65	286.98	299.64	297.38	301.31	295.47	288.2	300.81	292.78	295.86	298.54	300.5	292.4	298.48	298.07	293.37	301.47	294.2	299.4	296.48	298.86	295.81	294.49	295.55	299.47	292.29	296.01	290.24	293.29	301.3	287.81	295.14	296.41	301.78	294.8	290.84	291.49	292.9	303.01	296.78	294.75	302.68	294.43	304.09
313.46	307.71	310.53	309.75	307.74	311.78	313.12	305.97	311.63	303.79	303.26	308.02	310	310.19	309.03	311.23	316.17	312.39	314.77	322.19	312.99	310.78	309.15	313.55	315.05	307.06	308.45	315.88	314.23	312.75	302.85	310.64	309.71	308.96	314.4	317.1	310.68	305.04	304.42	311.09	314.19	307.09	311.64	316.19	309.04	309.82	316.01	304.79	311.8	308.83
307.08	304.99	303.99	308.03	304.83	304.88	306.57	309.49	305.04	303.76	310.27	301.64	306.71	305.34	315.01	311.53	304.83	304.01	307.75	312.18	300.45	307.44	308.42	304.06	303.25	303.56	306.41	305.16	310.21	302.34	307.3	297.88	307.37	304.79	299.75	310.43	307.2	302.19	305.07	297.16	302.6	301.75	305.82	311.7	306.14	304.9	302.88	303.67	306.7	297.91
330.74	328.58	326.45	320.46	326.61	329.06	327.33	325.47	330.06	321.5	318.62	324.02	318	328.48	327.69	330.75	326.92	323.22	330.95	322.09	326.03	336.85	335.26	325.94	323.41	323.68	328.24	331.2	326.99	335.15	327.32	329.82	326.42	328.89	328.94	324.41	324.19	323.84	327.42	332.36	323.3	323.04	324.81	329.8	325.71	335.75	325.49	330.96	324.41	332.2
300.8	304.05	307.9	300.73	300.53	305.05	304.62	302.46	304.56	303.4	299.03	303.95	303.46	312.04	308.54	303.33	302.59	301.9	301.19	307.45	310.29	299.33	300.03	300.43	307.04	310.08	297.37	302.94	304.13	297.56	301.49	305.89	309.15	299.76	302.61	305.81	296.99	307.05	303	301.49	312.87	304.68	300.27	302.49	300.29	305.41	301.33	302.44	301.85	298.34
320.8	312.75	320.37	314.95	314.21	319.76	320.57	322.25	325	317.16	319.8	310.59	313.24	315.77	314.78	321.36	318.99	319.86	328.59	316.34	317.28	324.98	316.15	314.52	320.51	321.44	314.67	320.32	314.56	308.85	315.69	324.59	314.7	317.63	323.95	328.63	317.06	319.57	324.91	317.57	319.19	320.24	327.68	317.58	313.56	314.66	320.37	316.72	317.74	316.7
305.62	307.19	313.5	312.09	312.08	310.97	315.93	314.7	317.13	312.66	306.15	308.24	310	313.13	306.73	311.29	311.89	308.66	309.37	313.45	309.75	310.84	315.14	313.14	301.45	311.92	311.69	315.61	311.51	306.95	317.17	311.96	313.44	306.23	314.2	315.01	313.21	306.35	308.05	304.62	313.02	313.65	308.23	311.63	314.35	317.13	312.54	313.68	320.42	307.5
304.71	300.39	296.32	293.56	295.63	295.62	288.61	292.61	308.55	303.28	292.8	303.29	295.33	292.12	297.3	304.4	301.48	299.27	292.72	292.13	300.11	302.93	297.54	300.24	297.87	294.29	291.75	299.89	299.06	297.07	304.74	291.53	291.61	291.89	305.46	295.75	300.68	296.61	300.43	297.93	297.08	300.28	299.16	296.82	290.74	295.95	290.78	297.95	295.17	294.97
317.34	310.84	311.28	315.78	321.66	314.4	311.58	315.49	310.58	314.63	318.81	316.2	308.97	313.77	312.47	321.36	319.33	315.85	312.72	313.14	312.22	312.89	317.67	312.05	322.26	321.57	316.44	316.13	305.17	317.54	322.42	317.85	318.78	313.7	315.31	312.96	312.41	318.41	320.51	314.81	319.5	318.97	317.06	305.23	310.24	318.11	312.78	309.08	319	313.36
311.6	313.28	308.48	302.23	311.22	306.57	309.48	307.11	308.39	305.1	305.79	307.61	306.07	305.8	315.03	311.01	310.23	308.06	307.8	304.3	309.08	303.2	303.22	316.15	305.03	308.81	309.86	304.07	309.32	308.09	303.82	307.29	311.55	311.23	304.55	307.74	305.79	302.09	308.09	305.71	307.03	314.75	301.77	299.96	304.17	306.6	305.58	304.65	308.5	311.36
318.46	322.9	320.33	316.64	312.86	325.03	327.21	314.44	318.95	318.72	314.83	320.25	315.98	318.94	321.11	319.41	325.54	324.15	317.73	326.91	320.13	320.51	322.8	321.2	321.69	313.66	322.07	316.04	316.53	312.88	315.18	314.92	314.93	319.25	321.43	323.64	315.54	320.4	315.21	315.83	322.79	320.46	317.15	315.51	314.64	321.08	320.75	321.07	318.39	328.53
303.86	302.77	299.26	304.38	297.28	304.37	302.94	298.25	305.25	303.53	301.97	306.45	301	306.26	301.16	302.78	297.44	304.38	296.78	303.38	303.13	308.02	299.36	300.13	316.59	304.84	308.93	301.59	309.06	293.78	301.28	304.96	298.76	299.86	305.92	300.31	305.04	309.22	302.49	307.1	304.34	305.17	305.9	296.97	301.22	301.24	306.44	298.77	300.18	297.72
317.17	315.72	315.68	320.89	310.59	319.8	315.65	317.54	321.75	318.5	315.88	318.31	319.78	317.98	319.6	318.07	319.57	309.98	320.06	318.87	317.1	319.76	313.18	319.69	328.09	321.47	318.49	317.72	317.18	315.95	325.57	318.22	317.88	321.43	323.77	317.41	326.51	326.79	322.23	322.12	321.94	317.38	322.17	318.91	325.43	319.17	321.23	324.29	319.36	318.75
316.73	324.23	317.86	320.41	318.4	316.18	315.34	314.98	323.51	316.35	312.55	315.13	314.8	319	318.92	308.61	316.48	316.49	330.84	315.55	319.82	320.25	320.98	313.73	321.48	315.68	317.95	317.57	320.43	320.33	322.04	320.1	317.19	318.05	314.27	319.99	319.08	321.27	317.54	311.6	312.71	312.03	317.98	309.41	315.76	313.7	313.74	314.93	315.43	315.19
293.35	287.36	301.59	291.49	301.74	294.61	296.17	300.08	293.58	295.88	289.4	295.54	292	294.83	296.13	299.08	301.82	290.16	297.87	300.47	296.19	291.94	295.54	300.1	298.58	297.92	298.34	293.55	300.82	295.83	303.22	299.46	296.92	292.13	298.27	301.7	301.73	299.96	294.01	291.7	292.28	302.04	293.87	301.15	297.08	293.82	289.45	300.59	291.57	296.89
302.5	297.54	292.98	306.06	304.96	312.89	306.75	308.6	302.61	300.31	308.77	305.88	300.01	303.7	299.33	312.18	306.01	302.64	308.93	303.15	300.15	301.89	305.92	308.19	310.77	300.9	307.62	304.63	300.01	300.42	309.2	300.28	308.31	300.33	311.41	302.56	303.24	309.57	298.24	302.22	303.93	295.91	308.22	300.01	307.35	307.13	294.34	299.99	299.41	306.29
293.81	295.03	298.25	293.97	299.02	290.6	295.87	301.95	299.84	291.7	297.76	295.47	294.41	295.17	290.71	293.12	295.82	291.73	293.87	289.92	297.3	292.36	292.11	295.33	299.45	294.95	296.25	296.56	286.18	289.87	291.16	297	295.95	292.81	296.33	299.05	290.69	289.05	292	301.82	285.38	292.89	291.51	292.39	290.16	292.4	293.83	288.47	291.05	295.23
315.91	305.46	310.17	304.79	307.5	309.38	305.86	314.67	310.15	308.69	308.76	309.12	300.54	306.8	312.55	312.7	301.37	307.87	306.42	303.28	314.54	305.96	304.51	304.18	305.03	298.66	309.28	305.09	313.15	300.38	306.02	308.39	311.21	310.05	306.06	304.59	317.03	310.17	307.02	301.29	300.98	309.42	304.53	311.78	300.7	303.93	309.72	305	306.76	309.85
296.4	294.7	294.46	288.72	297.62	301.27	299.9	288.7	292.83	290.78	299.93	297.46	294.33	296.64	293.46	289.7	292.87	295.17	289.5	295.94	299.53	298.76	300.77	295.62	291.65	297.9	298.28	297.19	284.84	290.08	283.89	290.17	300.39	299.49	294.47	290.96	297.78	297.2	294.67	298.97	289.19	296.99	296.03	287.92	301.03	304.33	297.43	293.38	293.08	290.01
302.57	304.09	306.3	304.16	305.85	303.52	304.86	308.07	309.82	297.17	302.91	309.53	301.43	300.59	307.54	302.81	299.08	306.33	306.31	299.62	301.94	306.07	308.09	305.33	301.36	296.74	300.82	303.92	306.09	295.95	307.8	299.19	295.32	298.56	304.88	305.88	298.07	298.27	298.85	305.07	297.7	300.43	303.08	298.47	303.09	301.45	293.19	304.56	304.05	305.19
321.26	318.99	318.04	310.39	308.21	316.43	315.66	322.17	312.3	318.21	314.06	317.75	313.4	310.37	315.34	311.77	315.46	316.55	313.59	316.93	319.97	315.95	318.31	319.79	319.81	315.96	318.37	315.51	313.03	310.68	319.05	318.35	319.19	317.26	316.55	315.68	315.08	319.37	321.65	317.11	314.45	315.36	318.36	313.4	314.39	324.38	319.89	316.72	307.66	314.95
314.16	320.81	315.17	312.38	313.65	316.76	311.97	315.57	306.12	303.76	315.29	311.74	316.44	310.43	314.55	308.73	312.87	315.64	314.74	307.82	309.08	310.58	312.93	311.96	313.94	318.22	311.43	307.44	313.37	311.42	309.12	312.55	309.9	316.41	319.93	310.5	309.54	312.22	303.84	311.23	311.03	311.16	318.1	308.34	317.5	311.21	311.32	314.88	313.01	325.24
306.41	314.13	313.27	319.48	317.1	310.74	307.99	313.27	311.46	312.4	304.29	314.82	314.72	313.31	313.5	315.24	311.8	310.39	313.1	315.98	314.02	307.92	311.69	316.39	309.42	315.5	310.93	311.89	314.41	321.32	319.07	321.52	310.1	309.73	312.64	309.49	315.56	315.88	308.73	317.69	311.01	319.5	309.9	310.1	311.88	312.07	311.15	305.74	311.75	317.07
311.55	317.56	316.99	317.4	317.2	314.95	311.8	315.25	317.18	316.55	317.37	316.35	316.91	318.85	318.47	307.61	319.36	320.16	315.55	317.7	313.43	320.21	320.03	326.77	318.82	315.73	322.7	318.11	314.14	321.48	318.47	320.24	319.94	318.58	311.23	310.79	311.35	316.63	310.85	316.76	320.03	311.73	318.84	314.58	310.75	317.57	320.67	318.99	324.79	319.79
320.64	317.99	325.29	317.27	321.36	322.57	317.29	318.2	321.89	311.37	315.03	322.35	320.42	317.1	317.02	319.13	319.23	316.14	321.74	317.8	317.16	315.42	322.14	319.15	316.51	315.21	319.17	323.32	320.27	323	321.46	314.86	325.05	320.96	316.76	323.38	316.77	320.27	319.26	316.06	322.06	318.51	324.25	312.8	327.61	321.86	316.54	326.07	319.6	317.23
307.11	301.5	307.3	299.04	303.75	305.91	305.32	304.15	306.65	305.99	307.47	308.82	298.73	309.52	305.76	305.77	296.41	309.93	296.02	302.78	296.2	298.4	303.65	304.11	301.1	303.64	302.15	305.53	305.21	308.25	307.54	309.18	297.25	301.37	305.58	297.85	300.52	306.51	307.4	293.58	302.44	300.22	302.17	304.92	297.88	299.65	304.93	301.06	306.34	302.97
320.23	315.6	307.29	311.04	313.18	308.99	315.66	313.32	318.89	316.89	311.8	315.08	315.43	308.72	309.74	316.3	316.6	304.7	314.55	310.86	313.5	314.42	310.86	315.51	315.11	312.93	317.47	317.37	314.27	313.03	310.77	311.77	312.53	314.74	308.77	315.47	310.39	307.82	314.5	313.32	310.88	308.1	304.01	309.95	316.8	310.47	314.83	309.01	314.02	314.15
298.02	303.87	301.17	305.86	303.21	308.86	306.17	298.73	306.6	309.74	299.59	305.18	306.51	295.12	305.02	297.53	302.45	302.56	305.07	298.71	301.45	294.94	302.97	304.78	311.69	301.26	305.97	307.64	298.83	304.31	307.55	301.51	304.52	302.42	300.35	313.53	295.03	306.44	302.1	302.79	305.75	300.57	300.97	301.28	303.71	304.41	300.35	311.99	307.27	306.1
312.46	318.76	311.8	321.83	316.88	307.14	311.2	309.62	311.45	311.13	311.4	313.51	312.74	312.44	311.73	314.96	314.16	309.77	311.64	310.05	313.96	314.98	313.3	315.63	318.78	313.44	321.17	315.99	316.6	316.25	320.14	317.16	311.89	315.56	315.9	308.84	317.84	316.61	318.63	318.63	312.04	315.88	313.48	314.25	322.08	316.28	309.32	313.86	312.51	319.49
299.74	304.75	309.2	301.56	304.68	302.42	299.46	302.02	299.25	306.23	307.51	309.28	302.84	302.45	310.24	296.78	305.33	302.96	299.18	301.54	298.32	303.36	301.34	308.34	301.56	299.57	304.53	306.24	299.99	303.43	300.06	306.2	301.39	304.1	304.35	309.85	301.22	304.97	306.06	306.2	302.41	303.87	306.57	298.09	298.15	300.58	298.97	301.79	299.22	299.61
310.36	309.95	319.14	317.4	314.38	308.23	319.56	315.65	315.56	319.74	318.73	311.58	313.13	312.2	316.06	315.5	319.48	313.81	314.71	315.35	316.5	314.49	321.9	322.21	317.75	321.47	321.76	308.3	315.53	323.77	326.25	321.54	317.07	311.51	318.31	322.26	314.58	315.01	318.67	316.96	314.81	315.13	327.37	315.76	308.71	317	314.81	314.28	312.1	313.1
298.49	303.86	303.82	303.32	311.45	303.63	297.79	296.64	305.25	308.35	300.56	299.92	307.15	300.38	305.93	301.6	304.83	304.57	303.43	295.01	311.98	300.64	301.39	300.41	302.05	299.86	308.19	301.21	303.17	298.48	304.89	301.25	298.82	300.04	295.71	302.91	301	308.59	310.8	307.89	301.64	301.85	303.89	304.08	300.93	302.23	304.98	300.48	300.39	300.29
309.44	313.29	308.44	311.04	319.7	312.65	316.44	314.17	315.36	314.16	315.86	312.57	318.1	316.68	319.21	313.03	313	309.59	311.31	310.91	309.33	313.19	309.73	325.71	305.59	313.61	318.2	314.26	312.98	316.16	315.81	312.34	315.35	313.51	318.96	311.7	314.02	313.02	314.38	316.39	317.98	314.65	314.83	313.52	320.01	316.14	316.01	305.56	312.16	308.38
302.05	306.36	301.76	309.34	299.6	301.81	300.8	303.35	304.45	299.72	300.52	300.71	307.29	303.88	305.57	301.87	306.3	309.34	302.55	302.88	306.32	304.7	297.46	296.41	305.2	304.1	313.57	305.37	305.99	298.91	300.21	306.36	305.75	304.41	303.2	296.53	306.35	305.21	304.05	298.87	301.56	300.98	307.68	306.01	302.62	301.22	301.47	310.5	304.17	302.48
305.83	312.29	317.12	311.45	313.17	315.07	315.25	316.51	314.64	309.55	313.37	318.85	314.91	311.7	314.3	316.87	316.61	318.55	304.59	310.84	317.11	322.68	309.49	306.65	316.89	311.17	321.83	313.95	311.68	313.91	319.87	316.6	316.18	312.33	318.43	315.82	319.9	314.59	311.27	314.79	310.11	311.37	320.74	320.56	314.55	312.32	323.56	318.5	314.21	319.07
308.14	309.57	308.14	307.44	302.53	305.45	310.03	304.02	304.19	302.72	303.11	306.58	305.25	301.79	303.36	306.11	309.9	302.17	300.7	304.34	302.96	304.2	304.07	302.77	309.78	304.66	307.7	303.91	290.7	303.07	304.29	299.48	302.72	313.27	306.47	299.61	308.07	305.52	304.65	302.73	303.88	309.77	314.81	311.69	300.87	300.42	310.94	302.51	301.3	305.37
319.83	313.56	314.58	315.54	318.51	318.05	316.26	313.78	318.19	312.06	317.15	319.68	318.12	316.42	321.38	313.55	319.61	315.82	312.78	312.46	319.63	315.95	317.42	323.37	316.1	322.14	320.35	319.2	315.28	314.44	322.05	319.22	314.88	320	321.39	320.95	318.62	321.56	319.11	322.08	321.69	321.77	320.31	317.02	317.06	321.51	314.14	312.81	314.58	319.16
301.17	303.49	295.95	306.4	307.14	305.53	302.6	307.38	303.04	299.92	301.07	304.47	296.61	304.75	299.03	300.03	298.53	307.81	304.11	302.58	302.9	308.7	302.21	307.32	297.09	303.3	295.17	300.49	304.26	308.9	300.97	302.91	295.17	306.37	294.58	300.48	301.15	295.15	292.67	304.26	308.21	302.53	304.92	306.8	294.03	299.89	306.32	306.73	310.57	302.14
312.73	313.74	320.39	317.21	318.24	312.92	311.86	321.13	322.29	312.58	318.3	312.91	317.4	319.58	316.71	310.41	314.12	315.13	320.43	313.8	322.46	316.75	308.27	313.93	313.21	315.86	311.23	318.82	315.18	309.28	313.24	315.88	308.35	310.76	315.1	310.09	315.61	319.82	318.48	309.07	310.25	315.21	313.06	315.14	317.41	316.59	311.19	319.45	317.9	309.14
309.87	315.08	308.12	310.26	310.18	306.32	302.81	306.97	304.85	312.11	307.93	302.94	313.2	309.29	304.68	306.37	302.47	302.32	306.04	310.58	310.2	306.08	304.44	301.22	302.03	303.46	305.52	305.11	304.27	303.76	307.23	305.14	305.01	306.43	302.83	304.56	308.56	313.6	304.4	304.58	304.43	308.01	313.28	302.93	311.39	303.48	309.12	306.12	310.75	308.08
316.5	308.37	314.26	304.2	296.26	306.07	302.85	313.21	304.7	303.28	312.37	309.89	303.68	313.98	303.83	306.74	305.19	305.11	305.84	307.81	304.89	317.1	308.99	301.4	310.38	304.17	301.27	308.07	304.75	309.49	302.56	302.8	301.02	311.2	306.01	307.94	301.24	305.02	306.11	304.99	312.23	306.73	308.57	305.02	310.49	305.04	311.36	310.79	311.42	305.98
320.97	322.73	309	312.18	317.45	312.56	320.97	306.79	315.57	317.9	316.54	315.96	313.59	320.93	313.09	313.84	304.42	313.74	313.57	324.21	316.96	317.43	321.61	318.9	319.76	320.6	325.16	321.34	314.1	313.23	319.72	313.96	321.74	321.89	319.35	317.84	313.43	316.79	310.54	321.28	311.7	306.5	314.18	318.08	322.7	320.24	318.92	315.37	313.04	319.48
321.02	314.86	323.42	321.15	312.38	316.77	310.27	323.26	315.67	318.01	318.02	316.49	324.18	312.36	311.37	319.97	319.57	319.9	317	315.84	322.44	320.92	312.98	321.42	318.42	316.88	321.18	316.46	315.45	324.22	322.86	320.19	312.82	316.08	317.2	317.2	316.86	320.75	319.38	314.71	320.22	313.96	321.15	319.35	310.57	317.9	318.85	322.26	313.61	319.22
303.84	303.65	298.95	307.76	307.4	303.91	315.42	310.21	309.01	303.79	306.53	307	305.62	306.15	303.19	309.35	302.32	303.92	304.76	310.28	303.47	301.52	309.75	310.14	304.9	303.31	311.52	304.76	300.44	302.92	305.17	307.49	305.4	306.94	306.92	304.63	305.14	304.59	304.04	305.16	300.97	305.73	308.21	302.17	304.29	307.16	304.7	304.97	297.79	306.59
303.92	304.45	304.78	300.17	303.44	301.8	305.15	301.58	297.79	303.41	302.51	303.12	304.89	304.56	304.75	307.14	306.76	307.18	295.27	300.52	297.22	303.99	303.23	310.77	304.46	303.45	301.97	299.72	305.15	302.94	302.72	299.37	304.33	294.93	306.01	301.94	300.43	306.38	307.93	298.52	301.88	307.64	306.83	297.9	308.61	302.65	302.4	300.31	306.45	293.21
309.85	318.51	305.87	311.94	313.69	314.9	313.24	312.63	312.7	311.75	300.04	311.17	316.42	314.77	309.61	314.01	311.91	310.13	309.42	305.42	308.61	305.51	309.61	307.31	315.82	310.48	315.06	317.99	307.07	322.44	315.53	314.49	311.09	318.7	302.61	316.92	312.04	314.4	321.79	312.37	314.55	307.02	309.26	313.19	315.27	313.44	313.2	309.91	314.99	314.98
299.82	302.12	299.94	295.09	296.24	296.08	287.4	293.78	290.8	298.47	290.29	301.25	285.84	297.97	290.61	290.04	291.68	288.63	296.95	296.78	300.28	294.91	292.8	305.74	290.05	295.23	295.6	297.45	299.43	287.61	297.71	292.85	295.04	294.94	294.87	298.1	296.96	297.12	298.12	293.82	294.58	294.18	292.64	292.33	295.58	296.03	292.21	294.46	303.38	297.08
306.56	298.37	305.55	296.39	305.65	304.11	309.03	302.85	296.54	299.07	297.13	307.69	298.21	299.65	297.16	306.09	298.15	295.93	299.05	305.26	305.24	305.41	304.02	302.59	304.54	292.65	301.02	304.53	295.33	306.47	305.79	301.63	295.94	300.84	310.57	300.65	301.48	300.52	300.38	302.7	299.83	305.22	297.04	309.13	297.7	301.89	296.18	298.7	302.4	298.03
312.11	314.41	318.82	319.39	309.57	317.53	309.75	312.07	324.33	317.6	319.08	306.16	319.16	316.15	311.59	312.22	313.44	311.09	312.73	317.2	313.47	321.38	323.44	309.59	317.77	316.94	317.6	314.65	315.74	306.32	318	315.93	310.87	320.66	314.98	304.85	322.8	310.63	310.78	320.77	314.93	311.64	307.48	311.14	312.37	309.08	316.39	314.15	312.48	310.41
317.91	311.16	311.9	308.27	312.41	313.73	313.81	314.7	309.09	312.65	316.08	313.46	318.76	317.32	308.64	311.86	312.88	309.09	313.23	309.07	315.41	306.87	311.36	317.82	306.19	308.85	318.69	313.8	321.14	305.18	315.78	310.83	314.26	307.2	314.99	310.74	315.06	313.46	307.92	308.44	308.23	315.03	317.77	309.72	313.18	308.01	310.65	315.53	308.43	312.49
293.59	294.13	294.53	289.86	296.76	296.05	296.47	299.84	292.91	293.5	292	304.4	299.29	298.5	296.39	289.22	302.45	299.65	301.7	298.07	293.24	300.97	300.15	295.29	296.68	290.48	300.31	298.75	295.68	304.27	298	291.95	295.16	294.86	300.63	292.69	300.47	292.28	301.47	290.84	301.59	299.88	291.13	293.55	300.61	299.63	292.22	300.76	292.49	297.88
310.53	303.73	302.69	305.15	299.28	301.28	303.7	307.7	307.25	306.08	318.25	313.74	312.25	306.88	306.06	299.26	302.35	304.31	306.59	306.9	313.14	307.08	307.29	303.92	297.49	306.57	309.12	297.5	310.25	306.53	312.78	299.68	304.34	305.34	306.93	308.59	295.51	302.09	306	306.32	303	315.48	310.08	299.43	304.44	303.79	307.14	307.13	298.79	309.09
312.61	323.22	300.24	312.88	305.88	304.18	313.16	309.71	305.91	311.05	317.48	315.44	312.49	313.36	314.31	314.46	312.03	322.26	308.35	311.07	309.57	321.28	312.39	313.86	317.57	309.54	309.86	311.07	307.42	309.82	310.9	310.19	311.14	305.41	309.59	312.34	309.65	307.79	316.31	311.26	315.05	308.31	309.31	313.33	313.59	310.55	312.83	312.14	312.89	314.03
317.28	315.92	318	320.71	316.77	314.98	316.9	315.1	315.9	314.88	320.68	313.27	311.88	319.38	314.24	315.2	316.81	318.24	322.05	311.69	321.45	315.6	313.24	318.17	320.69	320.46	317.8	322.18	312.52	312.82	316.83	314.22	311.99	311.41	318.96	316.1	323.92	317.47	318.38	313.17	318.65	314.41	314.86	315.04	317.39	321.09	311.81	317.76	310.85	313.87
304.91	304.9	302.08	308.58	308.02	310.46	315.53	310.33	310.17	310.53	304.06	310.71	301.33	314.56	310.15	306.56	311.55	311.29	311.26	311.76	314.23	313.62	310.3	310.62	306.39	307.73	307.82	309.07	309.6	305.26	305.52	305.88	307.18	312.25	303.12	315.38	312.12	308.24	310.61	314.77	311.05	310.8	312.93	310.47	307.65	312.14	317.64	312.01	306.52	305.31
324.3	316.05	316.75	314.33	322.57	314.72	317.95	315.6	310.82	319.57	311.01	314.72	319.18	318.91	309.48	311.97	314.05	318.07	315.4	311.24	321.43	320.92	317.36	313.54	315.19	310.94	317.77	316.32	311.33	314.6	315.42	315.5	326.58	315.84	319.69	314.08	312.54	322.06	323.95	318.58	319.52	312.34	320.9	314.55	311.87	321.51	317.99	323.45	314.39	312.9
302.1	306.06	304.68	310.63	302.89	304.13	303.79	306.49	299.67	300.28	304.26	306.41	306.32	309.87	302.38	305.19	302.38	306.85	304.14	308.07	303.06	304.3	305.1	305.08	308.48	304.14	307.73	309.06	299.5	307.07	304.2	309.22	303.99	313.87	298.42	302.01	300.82	308.29	313.96	304.95	304.3	296.41	304.72	307.17	298.62	301.34	300.66	307.03	302.68	306.23
299.79	304.21	300.34	304.66	308.63	301	302.26	307.01	300.1	305.73	310.57	308.34	307.58	299.28	303.35	300.91	302.55	303.64	305.84	308.86	303.77	301.1	309.81	300.69	305.11	305.94	307.07	309.07	297.1	301.7	300.01	300.54	305.33	301.61	303.54	305.76	303.69	305.96	308.08	304.81	297.61	312.07	305.64	308.2	309.64	303.48	302.79	302.77	301.3	302.07
303.93	308.84	299.98	300.2	308.67	306.4	308.06	311.72	302.76	307.41	299.24	300.8	304.47	307.13	300.75	314.04	303.86	304.77	300.28	311.73	309.53	303.86	299.46	311.96	304.73	302.46	300.29	302.88	299.17	306.27	298.2	298.78	301.41	302.71	305.27	305.73	306.34	309	307.97	302.19	302.9	303.49	302.33	305.47	303.22	303.33	307.15	310.51	303.16	309.95
329.75	331.6	328.55	320.99	333.85	328.44	326.16	324.64	322.75	327.69	333.93	333.96	329.38	328.51	328.77	331.76	330.04	326.38	331.82	328.56	321.81	331.1	326.15	330.64	321.06	324.25	320.43	320.14	326.8	330.23	328.99	328.23	325.14	327.1	332.57	328.21	335.23	327.17	326.96	323.73	329.45	333.57	330.76	334.06	320.8	326.24	331.35	330.96	321.68	331.82
301.75	314.6	309.55	314.73	303.25	308.5	313.88	310.1	309.62	312.14	312.64	321.22	314.07	309.09	311.31	310.18	304.77	311.3	305.4	313.58	308.6	306.49	310.79	311.22	305.8	305.82	300.38	315.35	304.99	315.29	310.49	305.41	312.03	316.3	313.93	323.19	310.11	307.31	315.65	304.46	314.29	306.46	312.07	306.85	307.28	308.27	315.25	308.81	315.32	309.14
313.77	306.94	309.14	311.22	317.31	317.96	317.49	308.96	314.24	310.12	322.51	315.94	315.34	315.37	313.97	307.71	309.46	316.87	310.32	304.66	314.88	312.25	317.23	313.61	312.81	310.59	319.88	309.74	318.89	317.86	320.39	309.58	314.51	313.11	316.35	312.66	308.59	320.41	313.3	318.8	317.19	308.86	315.33	311.95	316.47	311.4	310.57	310.4	310.21	312.92
290.85	311.72	303.02	311.59	304.93	306.6	313.19	305.8	300.59	305.85	306.17	302.59	299.7	306.76	307.14	305.47	298.58	303.43	304	308.67	304.44	312.1	303.53	304.83	305.33	304.54	304.36	296.92	311.11	301.43	301.6	304	298.7	300.31	304.56	304.22	305.79	305.64	305.61	301.79	302.18	308.03	304.64	306.65	305.32	296.96	304.27	305.67	305.11	304.68
328.91	331.72	329.37	326.51	333.85	322.63	328.24	326.75	326.82	325.31	320.47	325.81	331.37	332.97	333.32	326.45	328.37	333.47	329.3	331.18	329.56	321.79	327.98	333.85	332.09	330.82	327.79	323.26	329.12	327.1	329.07	330.86	321.09	326.45	332.27	327.18	329.81	328.7	325.49	320.5	323.98	332.03	322.03	330.97	325.31	331.84	321.8	327.15	326.1	329.8
319.7	316.5	322.09	320.12	323.37	314.73	312.98	319.29	314.38	323.69	314	317.19	317.38	316.44	322.65	309.05	314.58	316.39	321.98	318.69	318.76	317.13	323.22	322.99	314.12	314.69	316.58	317.27	320.63	315.45	321.62	318.7	313.28	323.68	327.3	319.84	322.26	314.38	320.63	318.61	320.55	315.99	322.65	319.32	324.21	319.11	316.09	313.09	307.98	317.43
307.69	291.7	307.55	297.91	301.63	303.05	301.66	297.57	298.87	305.2	299.57	302.86	299.79	307.22	307.86	299.96	305.06	304.4	304.52	304.99	299.91	301.26	307.29	290.05	307.15	304.23	298.83	296.93	308.06	307.23	297.86	305.21	302.79	302.04	303.93	303.57	300.83	300.9	308.83	305.52	307.12	294.74	299.81	305.58	307.2	307.98	308.86	310.97	302.62	302.64
303.11	297.31	304.44	309.92	305.74	288.92	299.66	300.03	304.06	303.36	303.34	294.44	300.22	299.46	300.83	298.75	302.96	298.38	307.74	298.83	295.25	303.82	301.75	295.79	301.96	301.74	298.11	302.32	293.4	293.26	299.18	304.87	302.84	301.77	292.28	296.15	300.11	294.05	298.11	296.9	289.67	297.86	299.18	296.58	292.59	301.7	297.88	297.13	297.94	294.37
306.99	302.82	295.43	306.64	311.83	310.98	302.62	305.77	299.49	301.69	306.35	300.78	302.4	299.59	303.66	303.36	301.77	295.87	293.5	297.26	305.27	306.83	300.22	300.02	303.13	313.26	303.04	303.56	303.83	303.9	300.53	302.58	306.01	309.82	309.84	299.12	309.86	303.58	306.81	310.79	301.83	304.18	302.15	303.07	300.28	301.6	305.93	302.83	299.07	307.33
312.13	304.66	305.52	299.77	304.03	295.92	301.15	301.05	304.17	307.28	304.26	302.7	301.01	307.31	304.87	303.26	306.44	307.62	299.62	301.64	301.18	303.19	294.68	293.36	308.45	302.37	310.19	312.24	308.86	309.5	311.12	304.98	308.19	309.9	304.01	309.02	303.45	303.8	307.12	311.8	312.03	296.08	314.17	307.02	305.91	299.61	301.5	303.51	305.98	297.19
331.44	327.48	322.15	334.44	329.99	334.51	331.77	329.4	330.32	327.59	334.42	329.79	322.2	323.52	328.16	323.36	328.99	330.19	335.32	330.03	318.8	327.61	326.09	337.76	328.15	319.97	323.3	332.07	326.85	333.96	325.14	329.91	323.86	328.28	329.32	326.65	330.66	331.78	326.48	323.82	332.37	327.17	322.48	323.8	331.84	335.78	324.37	336.53	327.4	326.14
312.7	315.63	315.3	314.1	317.99	316.82	318.68	316.73	324.16	320.59	314.7	317.39	320.8	318.48	312.09	318.69	321.15	322.57	315.83	316.94	314.11	318.49	309.34	319.85	314.9	318.11	319.23	322.45	315.84	312.97	310.22	321.87	314.29	320.63	316.89	318.23	320.43	309.82	318.84	316.53	326.51	312.91	319.06	303.75	319.01	315.45	320.42	315.97	306.49	314.28
290.46	299.33	294.19	297.07	289.57	296.69	294.59	301.75	299.82	298.96	293.21	300.25	299.42	292.68	297.83	289.97	299.44	289.34	296.12	298.02	294.67	296.2	291.04	293.33	291.98	303.56	293.93	295.17	294.59	294.7	296.36	294.87	292.71	293.25	299.96	294.47	285.1	293.93	295.1	297.07	287.26	291.47	296.41	297.69	293.43	301.31	295.42	293.82	294.87	298.56
293.9	297.59	301.02	301.26	295.07	290.59	290.78	299.71	303.74	294.29	301	301.07	290.38	293.67	291.29	293.91	295.64	298.07	297.54	293.69	289.03	295.16	297.33	293.14	302.67	283.97	290.34	300.21	294.71	297.68	293.67	290.66	290.92	286.93	292.17	290.58	301.97	296.57	296.08	300.21	294.74	292.34	290.02	289.38	295.63	297.54	293.53	292.79	296.13	291.81
330.06	325.02	330.87	325.42	325.82	329	326.67	331.54	329.03	322.61	330.61	330.96	332.73	330.91	333.74	322.5	335.32	323.83	328.38	330.01	339.15	327.89	319.98	334.61	324.99	334.43	330.64	329.35	329.22	335.81	332.38	323.9	325.71	332.79	328.18	334.05	325.23	328.48	327.63	328.75	329	328.94	326.86	331.39	326.64	324.91	325.06	328.81	323.39	325.88
320.47	314.1	321.76	320.08	322.69	314.51	319.8	320.7	319.64	320.35	322.71	317.96	310.99	314.96	327.3	312.54	309.07	310.51	310.53	313.48	318.46	313.81	313.76	322.69	313.16	315.92	314.59	319.98	315.44	310.92	322.15	312.67	312.92	320.44	312.72	318.14	314.27	328.95	321.23	319.73	318.21	318.27	315.72	315.86	315.63	318.88	313.98	323.93	316.64	322.6
303.55	305.65	305.32	302.02	302.51	301.12	302.4	297.82	298.46	305.38	307.25	299.36	303.73	306.38	309.06	304.16	307.53	300.46	302.51	307.98	305.73	301.06	301.33	298.58	306.95	308.46	299.64	303.86	296.7	307.29	298.24	312.14	303.71	304.98	301.51	302.02	302.08	310.18	302.84	301.75	307.16	309.98	302.61	300.98	302.75	298.74	303.27	304.82	305.21	301.82
321.77	320.56	319.27	319.45	316.73	316.28	318.1	312.36	321	324.35	320.32	316.16	314.55	318.84	323.15	325.42	314.49	316.49	319.49	321.77	312.11	320.59	318.34	324.21	320.35	317.19	323.84	313.02	316.61	320.53	315.78	328.8	318.26	322.24	327.29	310.74	316.08	322.87	319.56	320.85	321.91	314.35	317.54	322.98	315.5	312.28	321.27	320.85	322.02	324.37
311.31	306.12	302.36	299.74	303.67	308.15	309.32	307.37	309.62	301.98	306.12	300.24	312.77	305.01	299.82	303.83	304.91	304.51	305.32	303.39	304.61	300.72	305.01	309.43	298.43	302.75	302.92	302.54	300.67	310.44	302.96	305.69	305.66	301.52	305.77	312.36	300.98	311.01	300.4	307	309.08	307.5	304.25	307.09	307.4	303.27	303.84	304.09	304.19	303.99
295.88	306.9	302.58	302.51	303.02	301.2	302.91	301.78	290.45	309.26	300.75	300.1	302.18	304.07	302.04	297.5	304.05	299.27	300.48	299.74	301.2	306.67	298.38	299.06	301.2	302.25	300.28	300.45	299.62	299.86	296.07	297.26	302.74	302.48	305.19	299.2	302.52	295.13	294.78	297.25	301.67	304.36	303.6	300.3	294.76	297.74	303.97	300.03	303.56	299.1
315.89	318.12	316.37	309.85	319.96	313.24	317.5	316.97	315.95	316.64	311.81	316.33	314.78	323.07	313.96	312.64	305.75	319.91	320.11	314.53	317.61	317.12	311.18	315.59	320.26	314.43	311.47	322.88	320.76	319.09	319.01	318.87	311.16	312.83	316.72	311.68	312.65	318.43	314.08	316.41	313.63	327.24	320.42	321.61	323.75	322.22	314.62	311.74	318.71	308.54
301.24	302.17	303.51	304.74	305.57	293.46	296.76	305.93	308.59	298.61	300.89	300.39	307.13	302.77	304.12	299.64	307.46	302.29	300.84	302.92	304.14	310.77	302.78	296.74	303.99	309.23	300.86	305.78	302.21	309.18	295.3	306.64	298.42	304.67	304.17	305.01	310.33	303.41	293.74	300.44	308.63	300.52	303.92	303.38	303.48	300.59	308.04	303.27	304.43	302.62
311.68	309.33	307.17	301.74	304.75	307.22	306.49	304.48	307.22	295.32	296.29	305.99	303.16	307.76	302.01	306.98	300.82	306.83	301.34	301.73	296.29	299.97	300.87	300.27	304.64	308.91	307.87	316.19	307.31	308.59	305.29	306.3	302.22	297.36	303.96	305.27	306.53	303.92	304.24	304.6	301.66	299.45	303.92	302.28	298.53	304.11	304.47	303.18	301.68	301.07
300.73	303.17	290.37	295.2	295.06	308.56	300.39	303.09	302.28	301.4	305.55	292.55	307.63	295.61	296.89	299.24	307.57	291.03	299.15	304.17	298.4	294.87	293.74	294.03	298.15	302.32	300.36	300.61	304.53	302.89	297.29	303.59	297.62	300.35	301.83	305.96	293.71	301.61	293.32	301.13	304.76	300.91	300.32	300.18	296.91	294.38	303.89	302.9	306.46	298.41
321.34	314.02	319.85	318.02	318.48	311.34	318.45	316.5	316.63	313.88	323.93	313.51	311.73	312.26	326.59	312.4	313.68	311.69	307.46	316.99	318.81	323.44	319.06	320.7	313.6	311.38	316.77	311.41	321.02	321.04	316.4	324.03	316.74	318.29	317.23	317.49	322.9	312.73	310.18	322.74	310.01	315.77	316.78	318.07	317.62	309.53	316.31	315.23	320.09	322.77
304.03	304.77	307.8	310.45	305.05	305.8	307.07	303.31	308.36	306.28	301.2	307.72	307.3	313.97	305.19	309.19	305.48	307.13	302.1	301.42	305.84	299.66	310.23	306.73	306.72	311.77	303.68	307.69	303	306.09	299.55	309.11	306.01	299.64	303.45	310.18	302.32	304.72	307.78	306.72	306.98	305.99	309.59	301.7	302.07	308.21	303.98	311.68	305.3	300.28
301.02	301.94	305.7	309.15	300.99	302.26	302.16	304.43	305.33	297.34	307.4	302.2	304.38	299.7	301.28	298.79	301.67	299.6	301.13	305.66	303.18	301.56	309.81	304.04	296.2	303.69	297.75	308.22	299.16	303.22	304.39	308.8	296.21	303.37	302.89	297.36	308.78	307.36	300.16	301.79	301.76	297.38	300.33	304.82	307.17	294.98	296.82	301.79	291.73	310.05
314.59	312.16	305.22	308.6	304.85	312.42	306.33	315.5	309.49	306.99	313.08	303.94	311.2	313.35	313.69	314.15	311.5	307.62	305.14	309.64	311.58	309.91	307.19	309.4	313.92	312.09	313.41	319.8	310.69	314.68	313.57	308.85	311	309.18	313.42	315.89	309.46	312.43	305.84	307.29	312.77	307.88	309.03	309.52	309.34	309.95	310.29	307.79	305.4	305.22
298.71	305.33	297.98	301.38	310.51	301.54	308.13	308.68	312.13	303.31	298.71	298.73	307.38	303.74	301.39	301.82	299.73	299.42	297.39	301.53	301.63	299.37	300.11	305.08	304.77	301.92	304.44	301.84	299.92	301.66	304.62	301.65	307.49	311.28	307.87	306.41	307.42	313.39	309.4	302.55	299.71	302.76	303.31	302.91	304.4	302.94	306.41	295.61	302.17	297.1
318.9	318.3	318.92	315.18	318.4	317.76	316.67	315.79	312.68	325.12	319.44	317.54	317.83	316.98	315.73	318.48	315.63	313.81	313.25	313.32	313.97	317.4	316.76	314.88	325.14	312.26	317.83	320.53	315.63	317.18	315.22	319.01	309.68	319.07	316.63	311.82	318.55	320.6	322.98	321.08	317.98	316.97	312.3	317.4	315.82	320.08	318.59	315.75	318.92	318.57
305.45	299.39	301.19	310.63	308.15	306.33	301.02	295.92	309.76	304.5	308.06	303.99	306.27	299.96	308.68	303.54	307.43	311.75	313.26	301.58	295.92	305.54	307.67	316.02	302.73	307.35	308.48	309.92	302.35	307.27	301.21	304.85	301.93	305.21	305.93	304.85	303.98	299.73	308.36	299.9	310.74	307.18	308.23	305.88	308.11	296.73	303.51	309.2	300.82	302.72
306.46	301.76	309.93	303.25	309.2	298.52	306.59	301.75	303.53	306.14	299.19	297.95	304.14	303.88	297.47	300.98	306.12	304.57	298.76	298.45	299.81	300.25	295.29	302.87	299.86	301.27	301.31	300.32	296.43	302.22	306.4	302.28	302.19	305.33	305.64	299.23	305.65	313.12	310.45	301.24	306	296.72	301.8	307.42	296.51	304.1	299.53	305.03	300.42	305.54
316.58	316.98	317.97	309.29	314.75	313.15	318.68	312.35	322.18	314.75	316.59	317.95	328.14	317.25	310.13	312.19	312.05	312.25	317.22	310.95	308.51	311.39	311.04	316.48	322.32	322.84	318.24	315.73	323.35	320.32	314.45	316.2	320.1	310.46	305.14	319.5	317	316.19	322.37	309.47	321.84	314.05	312.67	310.23	314.53	316.57	304.83	312.67	317.28	315.85
314.77	318	322.72	312.24	313.1	319.63	319.34	322.68	319.64	319.3	318.53	318.16	319.83	317.8	317.07	313.83	309.02	308.69	318.43	316.79	317.62	307.45	324.01	325.19	317.37	322.84	322.01	310.76	318.7	316.83	314.55	312.85	319.71	321.24	321.56	312.72	315.23	312.93	311.1	315.65	315.88	319.05	321.46	321.75	317.12	314.55	310.93	319.34	319.95	324.41
328.44	325.65	329.33	326.22	329.95	322.59	317.69	336.63	322.08	318.12	328.27	334.18	325.21	324.91	324.73	316.8	329.65	332.99	322.55	326.44	331.81	328.08	324.55	330.07	329	327.22	326.31	330.43	331.34	331.34	333.93	326.34	327.56	333.6	326.79	334.44	323.15	332.79	326.44	327.86	326.81	327.51	327.71	336.27	322.2	330.04	330.21	324.73	329.73	324.27
302.93	308.98	311.15	302.19	304.14	308.8	298.19	306.14	307.65	307.66	309.71	304.78	302.93	300.9	305.78	299.83	302.78	297.97	302.18	301.31	297.88	304.17	301.1	293.7	301.82	292.62	302.42	301.76	306.31	304.88	313.3	303.13	297.8	306.03	302.98	308.74	296.66	304.39	304.42	302.18	299.79	290.69	304.04	291.66	303.57	299.72	308.88	302.1	308.81	303.69
314.49	312.11	310.78	313.12	312.21	313.58	315.48	311.03	312.47	312.22	320.77	308.43	308.62	317.24	315.25	314.75	315.26	311.03	310.55	311.79	314.9	320.08	306	309.7	318.98	312.98	315.48	312.22	306.34	306.32	308.92	312.08	315.81	310.83	316.27	310.77	316.54	317.07	308.09	311.04	314.69	311.68	312.16	310.45	309.42	313.08	312.76	312.83	307	320.97
319.05	320.1	330.77	328.81	323.47	321.2	323.13	316.48	329.63	320.9	327.29	324.35	325.8	325.04	331.64	324.98	329.84	320.7	325.05	322.49	327.34	331.87	331.93	332.53	329.64	327.35	320.44	323.09	324.59	321.71	332.13	323.88	322.95	326.34	323.21	322.39	323.32	328.24	324.67	314.15	327.57	321.49	330.17	327.83	323.65	317.09	327.32	320.33	327.53	320.14
302.94	303.27	303.38	307.54	307.32	310.96	306.01	309.05	300.32	305.64	306.97	297.84	302.05	298.82	303.18	302.65	305.91	308.19	303.17	305.67	305.02	300.2	302.9	301.59	308.9	313	309.48	309.59	305.31	303.55	310.51	307.93	299.11	307.91	305.09	304.8	305.39	308.17	306.13	307.66	305.97	307.52	300.2	302.86	309.5	309.28	298.7	304.26	301.06	304.42
315.23	315.66	314.14	313.82	311.98	309.49	312.68	309.64	312.77	314.6	301.38	316.01	310.52	313.85	312.57	308.6	312.52	305.83	306.5	315.65	307.87	309.83	307.04	307.28	305.76	313.53	315.96	306.28	312.89	313.12	308.6	309.68	315.07	311.21	311.64	307.08	315.19	310.97	311.8	316.33	308.63	310.19	318.4	307.58	312.27	313.68	311.87	310.28	312.66	309.2
313.54	314.84	313.96	317.54	316.54	311.47	326.72	315.43	317.85	316.81	314.26	315.86	319.02	320.08	316.11	319.72	319.68	319.13	317.03	310.94	323.05	316.65	314.89	319.58	323.37	319.42	313.01	326.63	323.2	318.32	313.91	308.42	319.39	323.57	314.27	314.68	317.2	320.65	317.73	308.74	317.47	320.98	316.54	319.04	321.83	324.53	323.78	312.65	319.48	319.74
332.26	333.52	331.38	326.02	323.6	330.56	328.83	327.95	321.66	335.1	333.43	329.58	330.42	331.75	330.9	334.8	321.94	332.52	331.77	326.11	333.01	325.06	327.25	325.84	325.81	326.35	330.87	334.86	325.37	332.75	327.57	326.09	333.32	322.42	325.13	327.61	333.92	330.96	332.11	329.14	331.12	321.26	331.42	334.65	320.23	326.05	327.1	325.65	330.32	330.73
313.35	314.38	306.92	310.25	313.19	318.87	312.17	317.15	308.74	315.84	308.21	313.15	315.1	312.4	318.36	317.91	304.56	312.73	315.19	311.24	306.45	312.29	317.44	312.8	319.19	308.08	310.63	311.89	317.89	311.48	312.82	310.95	309.31	315.42	319.73	310.84	313.71	310	314.71	309.67	310.58	312.58	314.12	312.03	316.71	307.07	317.01	315.19	317.92	317.73
305.82	308.68	306.24	301.68	299.32	303.62	302.24	301.35	310.37	302.61	303.48	308.41	298.37	303.71	304.48	300.48	307.47	301.3	301.72	297.72	306.31	308.58	303.97	303.72	303.61	304.26	304.3	303.34	307.47	303.56	306.96	309.18	310.93	301.47	300.77	307.36	296.46	293.83	298.72	298.09	306.49	301.82	299.17	299.87	302.02	305.88	302.13	297.38	299.17	306.02
299.07	299.52	294.18	298.95	294.65	303	297.66	303.97	296.06	303.16	293.08	293.93	300.86	298.18	297.97	295.93	288.45	292.23	296.56	304.71	294.79	295.87	300.08	297.29	304.1	290.12	308.72	299.02	300.83	302.71	297.24	296.5	306.69	293.12	298.36	293.3	301.31	297.19	292.74	302.15	294.72	299.24	296.4	296.22	295.77	290.73	299.07	299.24	299.45	301.63
316.11	312.69	309.06	309.96	308.08	309.85	311.87	311.31	312.57	305.91	311.39	310.49	315.14	310.45	307.49	314.28	315.21	318.13	303.35	311.05	319	317.57	319.21	317.68	317.76	309.02	306.36	310.84	313.4	309.59	309.68	318.71	300.85	307.57	318.65	312.41	311.59	316.3	316.95	316.19	312.82	315.8	303.61	322	307.01	314.25	312.92	313.54	317.03	310.28
297.52	301.8	305.48	303.08	304.14	306.38	302.87	303.83	299.74	299.1	299.89	293.2	300.45	297.65	298.71	303.91	303.56	298.25	300.38	296.82	301.54	305.58	298.46	303.95	305.8	300.71	302.36	296.21	304.63	300.28	293.52	303.08	296.94	303.4	299.09	298.36	300.39	297.11	301.34	300.47	304.61	304.14	300.93	296.93	301.1	300.31	298.3	298.36	306.47	307.14
312.5	313.37	307.43	317.87	314.07	314.45	311.64	310.83	313.23	314.65	319.11	313.76	317.55	317.45	308.83	313.13	310.24	308.28	319.1	312.64	315.89	309.76	321.37	312.25	313.4	312.02	311.15	309.82	312.52	320.39	318.16	323.13	323.52	316.19	317.49	303.71	316.18	314.29	311.18	305.51	318.26	305.93	310.77	311.42	307.24	313.63	315.73	317.48	312.72	311.66
323.05	311.92	310.96	314.43	316.36	315.14	315.82	320.28	314.53	316.56	311.7	320	309.93	308.34	312.94	314.32	315.52	309.67	319.89	316.01	307.65	307.05	308.45	313.69	311.26	308.77	312.26	313.48	314.97	315.7	319.51	313.08	313.15	308.34	312.22	307.35	317	314.64	307.44	315.37	318.07	312.06	315.83	316.28	314.06	310.75	311.22	319.1	304.76	313.23
308.75	314.57	311.78	311.14	306.31	309.47	315.48	313.9	322.42	312.54	312.39	310.82	315.24	322.7	302.31	314.39	308.49	311.78	311.47	304.75	300.68	313.33	310.72	317.36	316.07	315.41	310.16	318.91	309.55	312.53	314.18	308.72	311.18	312.34	310.99	315.28	311.3	312.13	316.89	309.98	313.38	314.12	307.49	303.86	305.42	312.82	312.45	313.35	310.81	305.53
318.49	320.41	317.88	303.89	309.8	318.26	305.65	313.69	320.92	312.58	314.44	312.99	317.02	304.94	312.56	302.29	313.78	314.67	309.98	319.68	317.15	314.66	317.98	324.08	317.68	316.84	318.28	316.16	315.46	314.67	306.06	316.98	313	317.7	313.71	316.56	311.95	314.42	310.19	313.65	313.08	318.2	320.86	312.87	314.44	313.89	311	304.83	318.96	312.25
310.65	306.84	299.43	303.58	305.16	310.59	302.39	306.99	300.95	301	301.14	304.59	308.72	307.67	304.44	316.43	305.54	304.65	306.15	303.57	308.33	308.34	306.02	301.8	304.63	295.78	311.61	308.13	302.36	299.33	303.13	307.68	307.18	297.83	307.45	305.7	300.93	307.61	306.13	304.7	312.33	309.15	305.81	306.11	310.06	303.63	300.7	304.76	304.09	312.69
302.34	294.33	298.68	296.25	304.92	297.4	296.9	303.85	297.09	300.23	301.12	296.6	298.49	304.47	298.09	301.72	302.07	293.93	304.21	294.65	295.95	298.28	299.51	294.93	302.89	300.48	303.4	306.6	304.12	300.34	305.18	309.91	290.88	302.45	302.99	302.71	298.81	302.69	297.14	305.28	302.82	294.47	302.92	298.34	294.07	299.66	298.04	299.68	298.59	302.55
289.15	296.64	298.99	294.17	296.79	285.41	299.06	297.95	295.23	292.53	296.51	293.31	297.37	292.68	292.78	295.78	291.35	297.71	297.75	291.34	294.99	294.28	295.37	290.55	293.84	289.24	291.53	291.11	289.02	294.77	293.91	290.51	301.05	290.66	294.88	289.14	289.06	295.28	296.28	292.78	290.01	291.87	289.94	301.44	294.95	294.24	287.02	289.91	295.42	287.2
303.33	305.22	298.96	304.5	297.84	305.86	307.89	295.69	298.3	309.95	310.81	307.5	305.12	308.18	309.71	304.94	304.01	304.57	308.22	299.07	306.33	306.93	310.32	310.36	303.15	300.34	304.95	302.69	297.44	302.22	301.89	299.43	305.61	301.1	299.34	305.37	305.16	310.32	303.91	300.3	299.9	307.05	314.67	307.27	303.79	304.25	297.92	302.89	303.04	297.71
296.4	296.83	298.16	298.42	296.18	302.33	294.27	297.02	296.07	297.22	298	303.6	300.19	297.13	299.81	298.48	298.98	296.72	292.76	300.39	309.3	294.54	298.34	297.78	300.41	304.68	303.04	303.23	307.89	296.8	305.37	303.45	298.69	296.4	298.68	304.53	293.09	298.86	300.66	298.47	296.66	303.68	294.65	299.42	294.74	296.32	296.65	304.41	296.39	306.74
298.58	299.54	297.63	298.2	297.93	293.41	292.05	294.06	295.57	297.02	290.25	301.51	297.49	293.18	303.35	296.75	301.54	299.08	294.24	301.06	296.6	302.96	297.73	293.59	295.64	294.79	299.93	300.16	292.38	297.96	298.84	297.85	293.21	304.01	294.36	293.96	293.18	294.94	292.28	300.65	293.3	292.39	294.15	298.79	297.2	297.78	297.17	298.53	295.21	293.38
305.8	309.19	303.95	304.94	304.69	303.33	308.8	297.55	304.94	305.99	301.92	301.26	307.62	304.37	299.23	306.9	306.68	308.78	300.1	303.66	303.98	305.41	306.28	304.36	302.08	300.07	300.95	300.26	306.53	308.55	301.82	302.42	304.52	303.33	311.12	307.54	305.13	304.62	305.81	300.19	301.51	305.04	298.08	301.34	308.73	305.02	308.25	300.18	311.08	304.15
301.08	295.71	298.72	295.99	292.12	295.74	290.99	290.96	295.86	300.28	287.34	290.84	298.11	295.62	294.03	298.03	289.81	289.63	289.93	290.65	293.46	292.9	291.27	290.76	289.83	290.04	296.89	293.77	290.34	299.65	291.22	293.39	293.3	302.53	285.68	290.91	298.2	292.5	296.94	298.28	295.36	298.12	293.78	292.92	291.77	293.63	296.02	286.54	291.11	290.26
306.94	307.94	298.19	308.1	306.1	303.45	302.61	305.69	310.37	297.88	312.74	303.02	298.18	305.68	299.2	313.34	305.1	309.12	304.44	301.64	306.56	307.4	302.04	302.79	304.06	306.16	308.21	300.16	308.15	312.42	302.1	298.72	309.74	304.48	295.64	310.46	311.03	301.44	310.06	305.32	304.86	306.25	296.82	303.89	306.32	300.45	306.82	304.69	303.36	306.51
315.96	325.5	320.81	315.29	318.15	308.85	313.36	321.65	311.72	321.4	322.08	312.41	320.19	316.06	324.12	319.41	315.25	316.14	312.74	314.65	324.77	314.72	317.99	319.45	308.04	321.93	320.39	323.37	314.48	316.14	316.22	315.19	316.7	314.39	326.55	313.38	313.78	314.92	317.61	318.52	316.79	316.31	318.22	318.95	326.26	323.08	314.61	320.94	312.29	320.03
312.25	299.39	309.27	306.96	302.29	300.86	309.7	304.53	310.23	300.81	307.84	309.5	305.43	312.1	311.1	311.69	306.76	303.9	308.22	299.87	298.73	306.64	311.26	303.17	309.37	305.72	308.43	308.71	308.87	308.95	299.7	308.01	298.23	312.37	311.75	303.11	311.3	307.12	305.29	305.94	307.97	298.49	308.49	309.77	299.5	308.25	304.71	301.97	308.06	305.29
322.64	318.63	315.72	324.41	318.27	317.89	313.27	322.65	316.67	320.88	316.44	316.75	319.14	318.97	314.57	319.78	316.82	321.2	313.74	322.5	321.68	316.76	320.08	322.5	328.92	314	320.68	319.33	323.03	321.79	320.83	319.68	321.38	309.78	318.32	314.84	318.17	320.88	322.6	314.27	319.07	320.05	321.13	326.72	316.22	321.2	319.29	315.57	317.77	317.14
300.01	304.88	301.98	302.38	304.35	302.43	298.11	305.56	306.4	306.26	300.8	306.41	304.8	302.24	307.53	295.26	301.47	294.96	305	299.7	296.48	306.58	310.07	302.4	303.58	300.96	306.17	303.79	302.23	309.25	309.92	303.95	298.21	301.88	306.56	305.24	301.17	295.77	302.16	311.37	304.73	304.38	303.39	302.5	300.52	295.76	299.56	306.15	302.97	300.54
313.7	318.27	317.77	309.96	314.06	315.26	319.74	315.65	324.49	326.79	312.92	313.62	319.69	320.48	312.95	315.09	321.05	313.23	316.26	320.28	318.86	318.93	314.91	319.93	321.53	308.63	313.51	314.28	320.54	318.95	316.21	319.27	312.8	327.82	318.29	316.4	317.57	313.59	318.64	312.46	314.96	316.19	315.09	314.74	322.97	314.75	318.3	319.68	317.29	317.26
303.03	316.57	310.1	312.45	311.41	310.73	321.8	316.29	312.91	314.29	317.55	310	318.12	315.54	312.31	310.45	322.78	311.04	313.39	316.78	314.15	315.03	310.69	315.86	309.02	313.51	313.48	315.71	312.35	309.41	309.78	317.15	309.97	315.95	310.53	311.58	315.82	314.24	308.95	313.01	322.86	312.55	307.59	312.78	314.7	315.01	318.81	324.98	310.33	312.33
319.49	316.28	319.14	316.46	314.46	312.52	317.59	310.74	319.8	319.34	313.87	317.04	318.11	318.07	317.9	314.71	316.6	311.1	317.02	313	315.99	305.88	315.85	304.35	316	318.55	318.34	315.73	310.66	326.82	322.15	322.39	317.26	317.47	314.87	318.2	315.12	318.51	316.12	313.82	312.79	319.11	318.88	311.29	317.43	312.64	315.17	310.38	318.12	312.13
324.4	312.79	311.43	312.68	315.04	313.18	309.83	311.31	311.1	313.44	313.1	315.84	315	312.94	312.09	309.82	311.3	314.94	310.95	310.11	315.26	326.17	307.82	313.12	309.46	310.15	321.56	310.87	314.43	310.77	314.71	315.93	315.88	313.11	318.54	316.13	311.4	316.09	310.17	320.9	312.2	308.97	310.04	312.25	324.9	307.94	302.83	310.61	313.89	314.01
301.51	293.38	295.63	301.15	296.01	300.08	300.89	299.09	292.79	296.01	296.4	296.75	301.83	290.49	307.35	301.22	300.74	297.76	301.08	296.87	298.98	295.08	290.89	299.38	302.11	298.74	299.74	300.85	297.55	293.62	287.22	292.54	294.33	289.99	293.32	302.34	302.53	301.46	297.6	296.37	295.3	294.97	296.1	299.29	300.76	294.49	302.02	299.9	294.74	297.01
311.67	310.87	309.21	312.86	305.24	310.16	313.54	307.94	309.86	309.95	307.44	312.39	313.96	304.93	314.36	312.33	307.19	309.9	308.99	305.97	309.2	315.95	304.26	310.41	305.95	310.38	311.33	311.55	319.87	308.37	310.33	306.44	305.83	309.18	315.09	303.6	310.44	314.33	308.27	313.31	307.91	308.74	314.83	316.89	305.93	309.78	310.07	311	311.42	311.56
302.39	309.78	308.31	313.79	309.44	308.35	300.66	301.84	308.85	299.8	300.79	298.74	308.41	305.39	302.99	307.59	302.25	310.41	308.55	303.89	304.01	298.82	302.83	306.51	299.72	303.93	299.66	304.21	298.37	309.49	308.11	310.91	303.49	307.05	301.59	299.26	305.61	310.24	302.47	300.15	303.88	302.63	304.69	307.42	301.88	303.99	307.07	297.65	305.23	309.35
298.27	309.85	307.98	300.99	296.63	306.17	295.55	302.36	308.58	304.66	302.56	304.39	308.78	299.15	306.9	306.38	298.95	302.01	300.13	303.89	294.11	301.25	298.17	306.85	306.68	302.87	297.99	304.27	305.08	305.74	297.92	305.65	308.48	307.16	304.85	304.01	291.53	307.14	300.49	301.88	303.69	296.83	298.86	301.17	305.73	304.63	301.93	300.69	301.3	299.38
319.07	317.09	315.78	322.9	316.23	317.06	312.85	316.05	321.6	315.61	319.35	320.5	316.19	313.32	316.53	322.91	318.26	311.96	316.96	313.56	313.46	316.04	314.96	320.18	320.45	318.5	322.74	317.33	321.01	315.92	323.77	313.07	319.35	316.63	313.05	311.25	317.58	324.15	317.1	311.78	317.59	326.54	318.64	312.17	321.64	314.28	315.3	317.75	321.54	319.76
313.12	320.09	314.86	322.98	323.56	317.81	318.78	320.61	318.42	312.63	324.87	320.61	323.24	317.4	324.92	316.51	325.2	316.68	319.45	325.67	321.57	312.54	312.5	313.71	315.6	321.61	320.86	319.61	321.72	319.84	319.82	316.58	325.09	316.43	322.26	317.3	316.98	320.52	318.35	315.92	317.02	326.66	319.7	310.03	321.98	319.9	320.85	319.72	318.47	315.35
307.93	301.82	305.79	301.74	309.39	307.52	302.81	303.46	299.53	301.55	295.35	308.3	303.23	312.43	307.93	300.01	307.56	303.53	296.48	301.89	310.19	315.15	307.79	299.93	312.38	301.93	304.81	305.02	303.03	305.56	310.87	308.18	303.07	307.3	306.27	301.56	310.82	300.06	296.21	305.43	312.48	309.32	304.25	309.56	301.58	303.51	306.58	310.33	303.96	304.61
308.29	307.39	315.87	311.49	306.65	311.25	319.22	308.55	309	312.79	311.54	308.25	305.6	308.12	310.18	304.3	310.12	309.79	304.85	305.01	305.86	315.36	313.1	311.71	315.08	302.96	308.72	311.16	309.57	310.15	314.07	312.62	316.73	306.16	313.25	314.01	312.36	308.14	316.59	315.61	305.69	307.42	314.12	308.65	306.05	312.85	316.54	317.02	313.72	310.93
305.24	307.28	300.48	312.12	305	304.09	304.34	308.48	306.17	303.04	305.99	309.53	307.16	305.74	297.75	304.95	300.58	301.23	305.89	305.42	310.81	300.55	308.54	305.12	305.02	306.45	303.78	300.96	309.23	305.41	306.26	305.4	300.54	308.4	310.72	303.32	297.33	304.66	306.77	300.86	305.24	302.2	303.32	302.27	307.63	310.33	310.34	304.96	298.08	308.42
306.11	302.58	303.93	309.97	306.89	303.18	303.55	304.97	299.89	300.62	304.49	301.18	306.55	301.98	306.97	305.48	298.45	310.09	308.98	303.77	301.46	307.3	300.98	303.7	306.62	304.81	308.33	302.24	305.37	306.19	302.34	299.54	298.4	307.36	310.17	302.69	302.39	307.03	303.31	302.3	307.31	313.93	306.23	301.03	306.74	301.11	309.63	304.47	299.88	310.78
298.13	304.75	301.73	304.71	307.22	306.4	300.61	298.96	306.12	297.66	296.29	304.56	304.14	307.03	304.36	305.95	305.76	301.68	301.02	304.98	298	299.51	299.71	294.86	297.18	305.02	301.94	303.37	296.03	303.81	303.99	304.65	306.16	306.92	301.45	297.97	301.26	304.6	307.92	304.48	304.04	309.13	305.24	307.53	297.48	301.84	301.82	307	307.19	304.14
303.06	301.13	305.59	303	297.61	306.56	304.18	303.47	307.85	307	301.88	308.25	302.64	303.66	296.83	298.79	306.46	302.65	302.47	307.79	305.92	305.34	301.27	298.73	310.57	307.99	310.32	299.64	307.09	304.82	305.72	300	296.92	304.15	298.68	303.42	306.02	308.07	309.21	310.45	306.27	303.38	301.57	308.08	305.74	304.91	311	302.43	304.91	308.68
297.88	300.06	293.42	297.03	302.84	293.37	300.58	306.74	299	301.11	302.15	300.68	291.19	300.44	297.3	297.34	296.04	296.24	298.78	293.67	303.87	300.41	311.13	297.44	303.23	300.23	300.19	306.48	298.27	298.83	296.78	296.61	299.36	301.67	296.71	303.92	304.66	309.67	295.67	299.58	298.21	301.9	306.5	305.24	294.83	293.04	294.49	304.18	300.57	298.91
304.84	303.98	307.1	307.54	300.45	307.25	299.91	298.37	298.1	301.96	308.75	312.28	306.89	306.55	314.28	306.12	315.35	307.16	306.14	302.73	300.59	297.64	308.39	303.25	299.2	306.84	308.08	310.03	301.18	302.32	302.54	310.48	302.16	300	298.66	304.29	298.76	304.24	303.22	299.52	307.3	302.11	302.94	308.6	302.79	301.84	299.82	309.01	301.4	306.2
309	311.99	311.16	304.84	309.02	304.16	303.65	309.34	312.75	308.62	307.45	306.44	302.82	304.72	313.93	305.6	312.99	310.06	318.48	310.34	310.95	305.96	310.39	314.03	309.84	310.71	316.49	310.6	311.55	306.62	305.27	310.28	303.94	305.35	311.34	307.52	307.14	317.04	305.68	307.53	302.47	318.1	313.93	313	312.83	305.98	311.24	314.34	310.73	302.16
313.89	319.26	316.25	314.17	320.84	317.2	314.65	309	317.39	310.08	315.63	309.1	311.01	312.55	318.72	314.26	318.29	308.92	320.34	317.26	313.41	311.73	318.15	310.74	311.11	326.43	314.99	317.45	312.91	315.42	315.83	314.06	324.04	305.4	315.96	315.79	315.61	313.7	310.6	324.62	318.22	319.38	315.3	307.02	306.48	310.62	308.87	319.14	311.77	314.01
299.43	302.58	306.97	301.49	305.12	301.24	310.48	300.13	310.85	307.3	306.54	308.4	303.8	304.62	302.48	301.7	304.61	302.8	302.36	305.91	301.5	305.99	308.57	307.76	298.65	307.53	309.07	308.13	300.97	302.83	307.38	296.33	301.06	306.8	304.68	307.39	304.87	295.85	304.7	300.03	306.61	306.71	296.05	300.7	303.46	302.1	300.71	307.24	302.03	301.3
311.9	313.99	321.33	311.66	320.09	320.5	313.93	314.71	315.74	313.45	320.74	322.28	318.31	323.1	323.41	315.12	321.27	324.47	319.31	316	311.98	315.96	315.06	315.23	318.02	316.18	322.66	330.01	313.4	320.19	312.7	307.91	321.86	312.28	314.29	314.64	316.85	316.64	318.43	316.75	317.24	318.64	316.61	318.37	318.46	319.81	312.6	314.19	314.3	316.27
313.67	305.74	312.36	302.1	308.62	310.28	312.85	311.64	305.81	307.75	308.54	307.02	308.4	307.19	306.08	303.27	306.8	301.06	308.43	302.64	310.81	306.06	300.87	303.6	308.37	303.4	304.36	309.76	307.97	315.48	304.7	308.74	308.23	312.67	314.82	308.83	303.7	314.48	304.83	313.21	306.6	300.28	310.07	311.46	311.06	311.9	303.97	307.64	307.1	300.07
303.59	296.85	299.07	302.85	303.43	298.86	309	304.11	306.26	300.46	298.83	298.86	302.59	305.53	309.16	301.98	302.09	308.75	305.38	301.57	304.69	305.06	300.73	298.84	309.35	300.14	303.18	302.7	298.51	295.78	295.71	301.28	298.02	307.25	298.48	306.14	304.54	298.76	310.14	306.89	308.12	296.76	301.25	304.84	305.77	303.48	304.08	303.32	299.65	304.13
324	331.96	325.12	328.21	330.12	322.79	327.74	329.82	325.38	326.26	327.04	326.55	320.87	325.35	326.26	333.57	318.67	325.21	330.14	325.81	322.09	333.63	323.52	324.89	319.35	333.06	317.49	324.78	326.02	327.34	327.5	315.55	326.07	330.39	333.01	326.66	333.21	336.44	321.55	330.61	328.46	322.51	327.52	326.89	324.06	326.06	326.31	326.83	331.04	324.67
307.28	304.71	301.09	304	306.68	308.68	314.01	307.13	302.08	307.21	311.07	303.76	308.75	304.78	301.45	312.38	305.18	308.52	311.94	303.91	308.85	315.37	301.99	306.34	304.76	309.77	300.96	302.01	303.28	314.6	311.09	307.78	310.74	303.64	311.3	309.16	295.75	306.28	300.85	308.62	308.21	306.61	312.37	304.05	306.95	308.66	302.69	302.92	308.28	300.29
302.11	298.99	304.5	291.31	296.55	301.11	302.71	304.62	306.2	302.45	301.38	303.19	298.17	301.83	303.76	297.05	295.11	306.6	298.79	294.04	299.47	300.03	296.81	294.86	303	304.31	303.77	296.4	303.21	299.24	298.81	304.41	302.36	295.61	304.5	291.86	299.46	299.7	307.69	299.74	298.88	305.18	296.83	307.74	305.71	296.79	300.76	288.86	297.98	298.92
287.82	290.26	298.9	299.52	292.88	293.96	306.37	294.27	294.04	297.53	292.38	296.47	294.3	288.21	297.61	292.22	298.65	290.95	297.44	297.92	295.37	298.78	287.47	296.54	290.28	297.11	287.97	297.17	288.51	299.09	286.98	297.75	297.77	299.37	294.39	290.7	300.36	293	301.16	292.09	293.63	292.65	285.98	286.4	289.26	293.04	289.64	295.83	287.87	287.52
297.73	295.21	300.22	291.98	303.53	300.11	297.01	286.6	299.53	298.54	296.85	293.94	304.04	289.59	298.09	296.92	294.19	295.98	300.76	295.71	299.21	297.62	292.51	298.39	296.94	297.66	294.09	293.77	295.23	300.79	293.24	300.57	306.89	297.55	301.01	288.95	300.2	290.58	296.1	300.48	299.79	294.41	299.34	294.71	289.66	302.18	294.06	291.26	296.07	293.4
318.76	309.76	312.8	311.23	317.05	312.91	313.17	308.17	310.77	309.87	316.3	309.3	315.13	314.04	314.55	312.7	304.64	308.87	314.14	319.66	316.45	310.56	314.8	307.57	315.34	309.26	306.27	320.13	315.17	307.37	312.99	308.06	305.03	319.55	316.69	306.26	306.47	319.96	310.3	307.54	313.93	307.63	314.75	314.35	313.08	307.02	305.21	315.45	318.35	314.76
293.21	298.08	296.63	292.92	293.43	295.33	292.1	294.97	295.91	293.93	297.69	278.99	289.61	298.85	297.45	294.56	292.6	293.41	299.31	299.72	293.27	292.27	294.2	294.06	293.35	287.79	290.33	301.04	291.44	295.2	297.6	297.59	288	296.44	298.19	287.5	299.01	292.27	291.98	298.56	296.32	296.8	295.83	294.97	288.75	294.55	293.05	291.45	299.18	293.39
306.31	301.42	304.17	297.86	300.59	312.33	309.27	306.17	305.04	302.37	296.94	303.57	300.29	304.41	305.53	304.49	296.37	303.71	309.56	300.75	301.81	304.81	300.5	308.74	303.21	296.86	312.75	304.3	308.41	304.56	303.38	300.59	297.2	305.41	301.94	301.46	296.98	297.38	305.42	298.1	301.49	300.8	306.46	305.06	313.18	297.67	298.37	299.28	297.67	299.8
324.19	326.72	329.37	327.3	327.43	322.62	333.6	330.12	321.78	327.84	326.86	316.75	326.9	329.67	319.16	330.18	325.56	321.66	324.69	327.87	326.66	321.33	323.21	318.79	325	326.38	327	322.41	324.72	328.53	326.21	320.66	327.61	324.97	325.62	333.12	323.57	327.37	324.78	311.94	323.51	325.73	324.05	328.41	327.23	325.8	327.78	322.71	329	327.65
323.04	314.54	321.76	309.01	318.83	311.31	319.94	314.3	322.46	317.29	314.74	313.25	314.7	318.29	308.71	317.18	324.57	315.72	321.51	320.53	314.72	321.83	320.03	323	315.64	320.21	314.18	316.82	315.59	316.54	323.4	319.15	324.83	316.68	315.82	311.07	318.81	312.78	322.99	318.19	314.71	314.69	321.83	318.14	313.94	319.53	319.17	313.42	321.3	320.33
303.33	294.43	297.92	304.14	302.93	306.97	296.19	304.27	300.42	306.89	303.67	299	307.62	300.05	308.43	305.39	308.5	306.9	307.43	305.13	303.82	307.61	305.66	305.95	308.38	304.94	300.74	298.04	301.46	302.53	311.63	300.46	305.14	303.41	300.1	296.28	307.05	310.79	304.6	295.82	310.62	306.02	309.87	297.57	307.47	313.37	302.42	299.44	303.41	304.37
315.36	311.73	312.49	314.17	315.89	308.39	315.24	308.12	314.63	319.83	307.95	310.56	315.32	312.59	314.96	312.63	312.71	317.29	318.09	316.45	313.04	316.96	311.66	311.95	311.42	314.37	313.7	315.43	311.87	314.95	305.68	304.59	314.03	313.29	317.56	308.82	314.95	313.21	313.89	319.63	316.61	313.56	317.06	310.59	315.72	309.77	313.05	313.15	313.71	320.27
311.66	315.51	320.36	314.94	313.82	309.37	316.77	314.5	311.1	321.3	317.31	311.92	311.68	319.03	309.29	309.64	308.92	309.2	303.52	311.05	311.93	317.85	313.3	313.6	318.1	314.3	311.97	311	318.07	314.59	317.89	311.76	318.28	320.08	318.34	314.06	309.26	317.78	308.86	313.01	317.19	317.25	309.71	311.89	318.09	306.49	313.09	309.54	310.76	311.12
308.21	302	305.26	302.96	301.23	310.88	308.07	309.67	301.23	311.95	302.5	293.86	296.19	302.1	305.11	305.41	291.7	303.37	299.29	307.24	304.63	304.3	302.21	297.11	294.76	301.22	310.93	302.05	306.43	311.07	306.1	298.04	308.98	307.37	307.79	305.29	301.75	302.76	302.41	300.81	303.66	300.38	305.23	306.36	299.89	304.71	305.38	302.44	296.93	303.31
293.14	296.3	296.15	294.65	290.54	291.97	295.73	288.99	292.02	294.53	295.88	295.66	291.45	290.94	298.74	293.75	292.59	300.09	297.78	290.26	287.58	294.55	290	297.76	299.04	295.63	290.93	294.76	294.04	295.29	290.96	293.58	298.03	295.29	292.84	295.67	289.1	296.74	305.43	293.13	297.03	297.05	297.85	298.73	285.18	301.72	296.33	295.7	291.03	293.07
319.4	317.28	319.77	317.68	309.95	312.49	312.65	312.53	313.8	313.29	312.28	310.28	320.45	316.39	311.77	310.27	314.06	315.37	313.38	310.74	307.3	318.32	315.46	318.49	317.36	315.3	313.7	313.56	316.16	317.15	314.9	318.34	317.35	315.58	316.58	316.41	312.86	311.02	318.89	311.1	318.81	319.06	317.15	314.8	319.13	317.67	317.79	313	315.49	311.04
287.56	296.77	294.3	300.2	295.57	295.03	289.97	296.14	296.01	292.08	292.32	294.43	292.75	294.92	291.09	296.58	292.11	296.67	297.49	296.08	295.25	291.08	300.04	293.26	282.98	302.11	289.05	299.03	291.02	296.97	298.04	297.31	295.2	298.31	289.78	294.58	293.14	294.43	296.8	298.77	296.02	297.14	298.34	286.1	287.11	288	296.99	289.23	292.45	286.39
297.73	294.66	308.37	301.58	300.9	301.21	306.65	297.72	300.76	297.51	302.59	304.43	306.85	303.06	304.99	306.61	300.96	303.4	303.11	305.61	306.75	299.53	308.95	305.82	307.13	308.58	299.36	299.71	305.74	305.79	302.77	303.64	308.92	305.01	305.15	305	304.6	309.69	299.81	309.88	296.05	305.35	305.57	297.8	304.85	303.14	309.53	306.24	302.87	300.54
308.75	314.05	312.58	315.31	313.59	310.51	318.33	315.14	313.88	303.95	314.45	308.61	317.11	315.03	315.95	315.1	310.3	312.47	305.84	314.67	312.43	313.58	315.05	317.99	308.84	311.97	313.57	313.85	314.64	312.2	308.96	310.97	311.23	321.25	314.04	309.81	318.74	321.27	314.32	316.05	313.67	318.8	314.83	315.31	313.57	317.29	314.19	315.17	314.36	316.8
299.34	308.17	297.94	295.21	298.84	305.58	303.65	306.25	304.33	304.3	310.85	304.59	306.7	305.47	300.69	299.7	304.79	297.6	303.22	300.58	306.02	305.49	297.25	298.17	300.12	304.69	305.37	300.28	304.74	301.38	301.81	303.65	300.23	298.98	299.34	303.65	307.43	300.73	304.14	297.2	304.83	298.64	301.24	304.65	304.79	301.73	300.95	303.42	303.7	298.01
317.53	312.54	309.7	315.85	321.67	310.95	312.9	312.35	313.95	315.28	317.18	313.09	313.88	311.6	309.22	317.11	310.6	313.05	319.64	308.78	317.06	309.05	319.74	316.62	313.02	316.73	310.04	307.94	308.83	315.84	311.44	315.55	310.9	309.18	315.05	315.36	317.44	312.52	313.04	316.33	309.83	314.56	313.8	314.45	314.94	313.82	311.84	312.89	318.69	323.17
317.81	320.75	313.6	316.46	312.03	307.83	313.6	315.04	314.47	316.97	315.81	316.96	315.39	321.07	311.93	307.05	313.02	315.37	308.85	312.96	310.84	311.38	312.14	310.82	312.68	313.51	312.46	319.51	317.8	315.49	311.89	315.17	309.29	310.83	311.15	314.74	311.62	313.99	309.21	315.27	311.78	314.77	309	310.71	314.36	310.96	307.49	311.92	316.63	308.4
313.7	322.75	318.8	318.99	322.8	318.51	316.88	322.48	323.22	312.95	315.53	314.32	318.33	318.3	317.69	315.64	322.15	327.07	313.8	324.33	312.66	324.46	319.84	316.93	321.15	316.49	317.3	318.76	318.57	313.32	320.87	317.83	314.03	314.21	319.41	324.68	312.94	320.28	320.51	322.3	319.31	310.87	319.77	318.49	319.67	326.23	322.51	317.72	317.85	316.99
317.18	312.16	314.8	310.31	321.39	311.42	311.34	315.36	318.73	314.86	312.11	314.02	316.92	309.8	318.69	309.36	311.43	312.92	314.4	316.44	320.23	314.85	311.97	319.35	315.96	313.61	317.38	317.22	312.54	317.41	316.34	314.28	318.37	311.12	316.72	314.57	306.16	314.89	314.42	309.81	317.91	320.64	308.35	302.06	318.92	310.31	322.6	310	324.12	314.94
300.56	302.61	297.88	296.94	300.67	304.5	299.76	295.88	298.11	301.17	312.71	302.03	304.71	303.89	302.57	295.36	303.5	299.72	302.15	298.6	302.94	298.42	299.19	303	299.48	299.36	306.19	302.07	299.87	298.26	306.43	294.02	295.17	298.96	298.2	297.44	295.95	294.81	301.81	303.82	300.85	299.49	305.19	305.36	302.5	307.82	299.41	296.71	299.7	299.91
308.39	303.58	306.99	301.55	303.98	302.87	305.44	304.26	302.95	303.21	310.23	307.01	308.5	302.07	295.09	306.75	308.87	300.25	298.22	313.03	299.85	302.99	302.42	306.47	300.76	306.14	307.61	304.58	300.96	299.35	306.92	298.95	292.24	309.58	305.81	300.34	304.04	304.96	309.21	307.08	309.59	298.48	301.14	305.69	301.73	300.58	308.4	306.06	306.78	302.21
305.99	305.14	305.93	305.33	300.6	308.99	303.77	309.3	311.71	312.72	303.57	309.11	310.18	307.86	306.38	304.24	316.97	311.93	306.6	312.63	313.43	310.22	307.65	309.9	306.73	312.35	312.6	309.54	305.27	307.81	313.44	308.46	309.08	301.24	306.42	306.26	309.77	314.68	308.1	303.49	308.56	308.7	314.24	310.41	311.62	310.92	307.36	307.63	303.45	311.73
310.84	313.97	311.28	319.78	312.59	310	311.58	312.73	323.13	315.88	313.09	304.46	314.88	314.41	319.23	311.02	314.35	312.63	306.87	305.35	318.59	313.28	313.78	314.38	313.59	314.25	315.46	312.97	314.25	318.36	318.48	317.65	311.4	317.32	314.33	315.09	316.03	312.64	316	316.2	307.54	313.83	318.06	311.42	318.71	314.41	311.71	320.22	316.66	311.04
318.79	314.44	315.11	316.89	315.89	316.84	314.42	312.78	311.78	307.82	316.87	310.84	315.89	308.84	310.11	313.74	313.3	318.65	318.13	318.87	324.07	314.15	316.26	312.2	321.72	314.13	316.14	314.54	315.12	315.08	314.42	313.09	315.41	314.16	313.42	312.96	316.03	319.17	319.09	311.54	310.1	313.86	314.94	311.99	317	311.25	324.08	313.1	317.47	318.42
307.26	311.25	303.62	310.85	304.82	308.23	299.28	310.52	304.02	298.96	297.88	299.89	302.57	301.21	302.41	300.71	306.93	304.24	303.52	312.91	308.13	304.73	307.48	306.56	298.7	301.59	303.53	308.43	302.46	300.14	305.42	304.84	301	300.88	296.25	308.44	304.11	295.75	311.87	305.49	301.15	300.9	301.38	299.63	307.75	306.7	309.25	297.71	303.48	304.37
324.53	320.95	320.34	321.41	316.37	320.47	318.54	318.57	318.18	317.36	322.11	320.76	318.31	326.11	318.91	315.47	315.42	316.13	310.03	319.43	317.08	317.14	321.22	316.7	324.35	314.93	320.75	312.14	311.58	319.07	318.88	324.79	320.35	311.91	320.69	320.76	312.59	314.13	320.92	318.51	314.15	317.66	319.29	311.3	318.89	322.05	320.14	317.71	312.1	316.41
334.94	323.79	327.99	318.39	327.93	328.05	324.84	325.18	326.23	324.96	327.02	324.57	325.22	331.74	332.81	326.59	323.02	321.91	335.14	326.67	331.24	321.59	330.48	319.81	331.49	319.07	326.03	323.14	333.88	331.08	324.42	332.62	321.93	328.29	326.16	324.98	329.82	325.46	326.63	327.08	331.84	328.14	333.09	331.47	325.99	332.52	333.78	326.37	319.11	318.97
305.28	311.48	308.39	306.08	308.6	302.32	313.47	310	311.67	310.14	309.31	309.56	316.25	312.24	313.69	312.26	304.1	303.78	321.52	313.02	309.79	311.72	310.93	312.93	308.48	312.01	315.43	315.49	315.92	311.12	313.08	306.44	307.32	304.06	309.31	304.8	311.11	308.48	315.96	313.02	307.03	317.29	311.81	311.55	311.22	305.5	311.67	308.54	308.26	316.14
286.04	294.22	300.94	292.21	290.9	291.18	296.8	284.87	287.33	299.61	298.8	298.44	294.63	295.88	290.33	293.98	292.1	295.04	297.5	298.17	293.27	292.36	294.23	292.97	289.97	297.06	296.5	297.95	295.98	284.07	295.33	295.2	289.2	288.93	300.18	296.48	297.87	292.1	291.44	297.66	296.95	298.25	296.21	286.23	294.43	299.74	291.66	293.78	289.16	295.97
318.51	317.24	309.25	313.3	317.59	309.65	304.51	309.86	321.76	305.57	303.21	307.15	307.35	315.64	308.7	312.65	310.89	310.61	308.54	303.04	310.34	314.04	310.32	321.12	312.17	313.19	308.75	309.95	309.75	309.47	316.84	308.33	317.71	311.99	308.8	309.55	310.2	314.9	311.07	318.02	306.24	311.68	310.63	311.15	310.34	314.74	308.9	317.65	312.88	313.12
305.34	302.96	307.46	299.33	310.5	309.17	304.46	306.19	299.87	304.01	304.72	302.86	305.51	305.83	308.98	303.58	301	304.85	304.96	301.23	301.06	300.35	310.58	307.47	303.16	303.29	303.38	302.93	297.4	307.37	300.73	297.9	301.76	302.43	299.76	304.37	299.7	310.55	301.8	304.4	314.79	306.32	308.86	307.78	303.37	301.74	301.76	304.54	306.73	302.16
323.59	309.08	307.79	314.16	312.81	306.26	311.91	317.14	318.62	314.21	305.35	313.49	312.3	307.79	315.82	309.44	314.82	312.95	314.4	318.88	317.19	312.63	314.32	319.06	312.77	313.31	312.82	309.67	321.66	308.27	316.91	308.56	315.94	317.85	320.05	311.91	313.87	317.47	313.5	319.89	318.26	318.49	319.8	320.02	308.54	309.98	308.75	318.89	308.56	312.47
319.11	314.08	309.32	321.56	313.98	325.67	318.34	315.71	311.46	317.57	321.33	322.52	314.29	317.27	321.78	314.1	317.29	316.02	321.35	316.13	315.95	318.25	315.83	318.75	325.13	319.54	314.95	326.73	317.24	311.85	317.74	316.71	314.9	321.2	316.38	310.45	315.96	323.01	314.09	316.11	317.31	318.18	320.05	327.33	311.72	314.63	316.35	319.52	321.64	321.19
303.85	314.44	310.6	308.12	307.73	301.8	305.85	301.06	306.17	301.87	300.97	299.14	301.65	296.94	307.12	305.69	306.79	304.66	300.52	306.35	301.29	298.7	307.94	301.66	302.57	306.18	300.65	296.57	296.58	299.21	294.57	312.05	295.86	297.15	307.67	307.44	307.51	298.2	298.64	295.85	302.6	299.03	305.66	300.57	309.24	297.43	295.96	304.1	296.82	302.37
301.17	301.72	305.99	301.49	301.15	305.62	302.29	300.48	309.81	299.64	300.12	301.29	299.19	305.73	305.9	306.1	306.92	303.6	304.21	294.08	301.21	305.85	300.2	305.46	301.72	303.96	302.12	301.92	304.43	304.16	298.39	302.29	301.3	302.02	297.03	303.07	300.12	302.43	306.02	305.71	305.27	306.08	306.87	301.04	303.08	304.25	303.25	293.61	301.91	304.88
302.04	307.9	302.66	298.85	303.37	300.57	304.93	301.25	296.27	309.29	302.59	300.78	308.45	302.19	305.62	301.93	293.41	297.59	298.37	298.21	302.55	301.24	297.39	303.08	301.22	304.79	297.13	292.78	297.94	303.31	303.94	303.36	297.41	301.28	299.74	302.24	298.2	298.27	297.01	301.28	300.19	301.18	298.51	301.46	290.03	311.23	302.88	296.06	294.72	298.41
297.82	301.8	305.43	301.07	295.32	292.45	305.05	301.46	300.5	311.64	299.46	301.27	298.06	301.96	308.66	303.08	298.06	296.03	300.42	311.01	309.16	303.91	299.61	304.89	305.16	309.02	296.63	302.49	300.52	302.55	299.88	301.18	292.35	302.23	302.34	309.06	295.84	310.99	308.28	298.29	308.07	302.59	301.55	304.2	298.55	301.15	302.55	303.26	297.92	296.45
300.41	309.91	300.43	300.03	302.15	300.18	303.58	298.5	297.63	308.71	303.7	301.1	301.03	305.28	299.57	303.8	303.34	303.97	309.14	300.81	303.2	301.65	308.72	308.77	303.28	301.81	302.49	313.46	292.28	306.93	303.97	299.74	304.39	301.99	307.25	302.56	296.85	306.09	306.16	300.09	303.44	307.96	301.02	293.81	305.01	299.77	299.96	305.53	305.36	298.46
308.35	309.28	313.31	313.68	317.9	305.93	311.2	317.85	309.75	314.54	314.96	318.7	311.43	313.97	317.45	310.34	319.41	316.03	313.08	315.2	310.76	311.53	316.64	315.23	314.06	315.26	317.19	313.47	313.15	309.96	309.94	321.56	311.91	316.14	314.47	318.66	309.07	314.02	310.73	309.23	318.78	320.32	313.88	314.82	315.62	313.83	312.46	317.8	315.37	319.79
310.71	309.17	302.31	302.93	302.93	310.86	314.88	306.82	310.14	307.01	305.24	313.08	307.85	301.71	310.08	311.45	310.13	310.77	309.71	312.13	306.1	307.6	322.07	305.91	304.4	310.16	307.3	312.74	303.98	300.79	302.88	317.63	304.87	300.46	308.73	300.26	314.56	312.58	306.33	309.05	317.45	310.75	315.81	311.42	308.98	310.67	306.74	306.31	310.43	314.13
307.64	311.94	310.5	299.7	309.3	309.51	312.7	310.53	308.24	309.95	305.23	310.13	311.52	309.47	306.03	307.83	305.15	313.87	315.69	309.43	308.47	309.96	300.57	310.89	312.34	301.77	303.64	302.52	305.04	311.99	311.79	303.78	304.18	309.3	307.98	304.86	306.92	302.25	311.8	308.1	314.21	314.8	310.44	311.41	302.32	308.17	310.59	310.68	305.45	311.91
305.19	302.4	309	300.69	300.84	298.03	304.21	303.55	304.2	297.24	307.92	304.32	297.92	306.73	305.95	301.74	303.44	300.98	295.81	309.23	303.99	304.22	306.21	301.98	300.04	299.39	309.77	302.67	304.76	301.14	307.09	302.58	307.36	299.14	299.28	297.95	308.72	308.98	304.31	300.25	301.77	305.88	308.55	303.68	305.11	305.4	302.46	301.79	300.53	303.35
304.27	302.7	304.66	311.34	306.32	308.3	301.07	304.68	310.76	296.78	297.14	309.15	303.7	300.61	296.38	310.72	306.31	305.07	306.07	308.3	300.32	311.51	300.53	303.94	305.28	303.16	305.75	306.09	306.06	306.97	311.36	304.68	303.18	307	303.9	300.53	299.58	305.34	307.72	296.26	307.38	299.6	302.52	304.39	306.06	304.67	304.48	303.64	309.88	305.03
308.23	315.97	311.75	315.44	306.72	306.44	312.69	312.31	314.47	311.52	311.31	311.71	318.45	310.28	311.66	307.13	306.05	307.67	309.56	307.95	308.75	309.41	318.7	304.61	313.82	312.71	312.49	311.25	313.08	308.53	313.73	312.85	310.25	317.15	307.46	308.9	306.77	305.95	311.46	307.02	313.81	308.25	302.9	309.3	314.84	308.54	308.57	311.28	311.28	303.46
331.09	328.54	334.32	320.93	325.15	326.88	319.67	330.76	328.45	330.57	325.34	330.3	331.81	324.31	324.93	328.48	332.79	326.99	321.49	326.03	332.41	325.63	329.21	328.85	333.61	322.53	328.48	323.05	319.86	328.7	328.72	333.08	336.92	324.43	322.28	337.2	331.03	326.26	326.44	326.39	322.38	327	328.57	333.97	331.44	329.09	325.18	323.82	328.57	326.48
296.92	304.56	306.29	305.1	309.31	304.28	299.61	305.05	305.35	307.94	300.21	302.45	299.44	301.38	309.15	299.8	304.15	298.37	303.16	300.8	293.46	300.17	300.73	309.99	309.66	298.88	307.66	300.67	299.64	303.4	302.79	301.27	304.04	307.67	310.29	305.52	306.62	298.11	313.28	309.03	304.42	305.99	306.95	307.14	298.12	317.09	305.15	308.17	302.41	303.55
288.38	300.7	296	298.16	295.6	294.1	293.97	295.47	296.76	290.96	302.91	301.09	301.39	295.06	291.41	294.6	290.98	291.23	304.73	290.4	298.47	294.94	287.07	290.29	294.26	290.91	289.53	292.93	289.29	288.66	297.61	293.5	291.66	292.95	295.08	296.58	298.46	296.11	293.84	296.67	292.26	298.98	294.08	288.68	299.93	301.26	293.26	298.4	292.47	294.09
302.53	301.69	308.58	310.08	300.14	304.69	303.26	305.83	305.18	305.08	305.71	304.05	302.66	299.74	311.9	303.08	306.98	309.59	305.83	304.37	303.6	314.79	305.1	304.4	310.23	300.42	299.66	301.92	300.51	306.41	305.51	306.24	305.36	303.28	309.76	305.69	305.49	304.99	300.59	309.71	303.27	310.74	303.61	305.74	312.41	309.42	305.35	306.48	309.68	299.85
318.92	314.69	313.55	314.12	321.16	310.28	315.31	316.91	317.76	315.18	313.35	316.96	320.23	311.2	318.1	322.84	308.09	314.19	309.54	313.56	312.64	311.53	315.04	315.18	302.27	316.11	314.28	299.4	320.94	310.6	315.73	315.57	312.5	304.61	315.88	311.65	308.85	309.36	316.2	320.57	310.16	316.24	309.28	323.17	320.12	309.28	314.94	308.42	317.78	313.75
302.72	301.48	299.6	307.1	298.94	308.35	300.63	307.28	302.95	303.41	297.69	305.76	300.1	297.16	298.82	303.43	304.19	304.82	310.15	300.55	304.63	304.2	299.08	307.15	300.11	292.27	304.07	310.4	302.01	298.35	301.63	304.33	304.63	305.37	299.76	304.16	305.65	301.14	300.97	300.65	308.13	300.77	301.15	295.36	305.28	295.23	307.41	298.87	304.48	298.92
304.68	308.93	311.41	310.23	305.41	310.69	303.19	306.11	301.27	305.16	307.55	299.56	302.48	304.9	306.39	300.63	307.04	308.45	310.53	297.32	302.76	301.39	303.46	297.4	306.38	306.36	303.35	304.95	311.88	303.74	302.66	304.54	302.72	298.51	302.05	306.14	299.42	297.83	304.99	307.45	309.45	304	304.85	308.25	299.19	310.74	305.64	307.92	299.13	303.41
308.46	302.41	311.33	305.75	309.02	307.47	305.7	303.75	301.03	303.92	307.46	298.17	298.94	309.09	307.85	299.78	308.66	306.19	304	300.02	300.71	303.5	312.56	306.41	303.8	302.79	305.06	303.14	296.73	311.2	306.83	304.95	303.25	297.81	297.59	301.43	298.1	302.18	300.95	307.51	307.86	302.39	303.14	301.57	305.68	303.98	302.46	312.43	305.95	304.71
313.38	309.5	307.9	304.64	307.25	306.84	309.65	305.83	306.4	302.1	304.85	303.83	302.24	309.55	311.38	306.57	305.38	305.49	304.19	304.01	311.25	305.26	304.81	309.45	304.86	304.45	312.94	298.54	304.04	308.06	308.19	311.01	303.53	313.34	310.91	307.6	306.5	306.14	306.69	304.18	312.91	307.02	307.98	304.11	310.1	298.47	308.79	306.28	308.75	297.35
306.09	306.26	309.03	308.73	303.07	300.6	301.74	297.32	310.14	305.95	302.6	303.62	302.9	301.85	299.47	298.58	308.54	300.27	300.31	310.33	297	303.19	309.88	302.23	299.93	298.4	308.67	302.04	301.85	301.34	296.03	302.89	306.4	302.03	305.52	308.29	305.28	300.24	308.02	300.46	301.28	304.26	310.69	294.54	305.51	301.38	296.68	304.86	303.14	299.56
303.4	302.44	304.56	302.05	308.66	300.83	304.53	301.93	306.31	305.13	305.24	305.56	305.39	300.51	299.11	301.53	310.23	295.54	295.57	302.86	305.46	297.51	304.96	310.43	300.2	307.46	299.94	302.29	303.03	308.18	304.6	305.26	303.76	305.99	308.46	301.24	313.1	297.88	304.07	301.93	314.2	304.12	309.94	310.43	306.88	301.46	304.67	303.9	307.13	305.24
322.19	311.6	312.35	316.8	310.69	322.33	314.05	312.03	314.98	319.18	316.25	317.72	314.32	320.26	310.24	316.58	316.53	316.31	321.46	317.54	307.38	317.16	312.28	318.25	311.72	312.22	310.23	319.76	307.05	318.33	321.28	308.1	310.49	312.78	312.43	307.12	317.56	321.05	320.79	322.78	319.85	318.23	316.85	310.94	317.6	301.69	315.47	307.36	309.9	330.02
324.67	311.81	318.01	311.8	313	318.29	320.17	317.08	318.78	324.56	318.42	325.66	323.28	315.72	325.13	326.76	317.71	320.22	310.41	314.45	319.15	319.36	320.44	314.06	325.98	314.46	316.97	318.45	319.77	319.42	311.89	318.9	321.53	315.44	318.95	316.76	310.13	329.55	316.7	314.31	321.78	319.29	323.32	319.92	310.67	321.59	315.65	316.66	325.4	319.39
306.2	307.53	317.5	298.35	308.09	309.66	302.7	312.92	307.36	299.44	306.15	301.65	299.28	305.07	311	302.56	306.02	307.79	304.45	301.82	306.73	304.35	309.16	302.29	308.58	304.15	302.6	313.35	310.6	310.6	305.9	303.4	302.82	305.76	302.94	317.48	309.6	309.7	299.54	301.57	306.18	302.5	305.46	303.64	307.1	309.62	308.28	305.71	308.71	305.41
315.55	304.61	312.69	306.44	317.25	309.85	307.14	309.76	311.25	309.31	306.56	307.09	313.73	307.15	312.12	309.35	308.6	308.31	311.86	311.22	308.28	308.27	312.19	308.96	309.85	305.82	310.87	312.71	305.72	310.77	311.27	309.17	307.84	304.77	307.5	313.69	308.85	303.79	309.83	306.19	308.91	314.97	309.16	307.47	301.59	309.77	308.46	318.61	304.11	306.3
328.33	324.09	327.95	332.16	327.33	319.44	331.92	326.52	322.37	319.66	325.49	324.01	324.09	328.15	332.17	322.85	330.87	326.63	329.5	331.59	327.84	334.21	325.87	322.34	322.7	329.64	326.65	327.82	325.98	326.32	331.21	325.85	328.21	327.49	331	327.42	330	333.92	334.8	329.33	333.93	325.19	330.98	331.12	327.16	323.79	327.08	322.85	329.21	329.28
310.98	305.38	312.44	307.94	308.12	314.82	318.16	312.93	315.53	318.21	311.5	312.26	315.61	307.49	305.1	308.48	315.46	311.9	312.42	319.78	313.39	315.13	315.8	313.31	314.29	311.6	313.62	311.59	316.48	308.35	311.97	315.52	312.14	311.4	315.96	311.75	313.92	310.85	318.62	312.08	309.98	312.89	311.78	312.91	310.83	310.41	315.3	317.27	315.77	317.71
312.08	318.96	315.87	320.9	315.07	310.53	308.33	315.14	313.07	324.37	306.52	315.7	316.08	313.07	315.71	317.47	313.76	314.58	311.07	316.87	308.31	314.35	312.71	310.45	312.4	311.64	309.64	313.84	306.08	315.83	313.4	315.58	308.72	316.64	316.71	313.36	317.86	319.45	316.5	308.82	312.29	309.53	313.62	321.25	316.8	321.63	322.51	309.17	311.59	316.24
313.25	312.62	301.03	303.5	306.98	295.39	302.05	303.16	306.88	309.29	312.15	310	299.27	302.66	314.3	300.81	301.88	309.43	303.14	304.92	304.86	306.96	305.06	306.51	306.67	308.82	305.56	302.52	301.5	306.84	299.17	307.2	307.55	299.91	305.64	310.53	306.74	301.63	307.53	305.53	305.79	308.17	298.57	303.57	301.79	299.55	307.01	310.62	304.26	304.15
309.57	296.41	311.37	312.19	304.17	299.61	306.91	304.61	302.73	303.57	307.53	313.45	306.07	303.86	308.58	307.76	315.64	306.24	307.97	303.73	307.88	304.13	304.85	308.58	311.45	311.16	309.75	304.87	307.81	304.87	308.39	307.92	299.25	302.48	308.36	307.07	303.21	302.27	300.42	299.65	315.02	308.81	310.1	307.07	306.27	316.87	308.15	309.88	306.77	307.81
329.56	324.7	320.93	326.39	327.72	322.43	322.52	320.97	320.93	326.19	324.8	324.25	329.35	324.91	322.38	326.41	321.94	318.98	322.84	322.37	321.12	320.32	328.97	319.89	327.6	327.08	316.49	322.53	325.27	326.3	330.73	321.39	321.22	332.34	323.68	321.4	325.16	322.94	327.03	320.32	316.73	322.96	322.46	325.42	323.32	326.96	328.53	328.15	319.26	323.22
312.85	317.52	320.09	316.74	315.74	320.68	317.74	311.03	310.89	310	316.19	310.78	308.53	315.33	311.88	315.05	321.73	314.14	316.75	313.28	311.29	315.7	316.64	309.93	321.69	321.47	321.48	321.81	320.94	319.68	310.65	314.59	313.51	315.32	317.22	325.06	318.08	308.8	318.8	320.03	319.14	309.8	321.13	308.68	313.36	307.85	319.52	319.36	313.06	313.67
308.59	308.75	315.37	318.49	310.11	316.59	311.85	311.59	313.64	311.24	308.94	311.29	315.17	315.18	309.52	318.82	312.49	311.86	314.12	309.18	309.15	313	315.09	314.14	309.67	319.93	314.39	311.31	311.99	317.72	313.98	310.86	311.98	311.67	314.87	317.1	309.22	312.06	309.02	311.82	306.18	307.24	315.62	312.08	315.93	316.4	317.37	315.07	310.77	312.36
326.43	319.06	319.59	320.82	314.97	322.38	318.31	313.17	319.25	323.14	318.94	325.83	313.37	321.14	315.46	310.91	321.49	319.86	316.86	311.9	314.87	324.19	311.9	322.91	312.63	325.82	317.41	321.39	320.6	320.62	318.58	312.35	317.52	320.98	314.86	318.91	331	322.62	319.17	317.53	316.84	317.84	315.52	322.56	318.07	319.96	315.94	326.3	312.19	319.58
301.21	303.3	300.37	306.41	306.35	310.94	301.77	306.5	301.89	301.92	310.21	303.71	294.98	307.1	301.76	303.4	298.4	307.81	304.64	309.51	303.23	298.05	305.3	304.92	305.04	301.55	303.56	297.75	305.77	309.34	304.75	300.33	303.75	309.16	305.43	296.51	296.22	309.89	306.62	308.58	305.91	301.38	298.27	308.88	309.1	302.43	314.93	310.19	307.72	301.99
294.36	301.44	297.27	300.14	306.56	297.22	298.29	284.49	297.22	296.51	297.14	293.5	295.78	294.24	293.42	300.12	295.94	291.72	292.69	294.87	296.91	289.68	292.23	296.77	293.11	299.08	296.14	296.41	294.99	296.69	292.6	291.37	293.44	294.26	303.02	293.51	293.02	296.03	293.61	294.68	288.49	299.23	296.83	297.27	291.79	300.23	296.69	292.62	292.9	292.98
311.7	323.24	320.14	316.93	319.37	322.47	315.23	322.88	316.1	317.5	321.43	318.71	315.48	314.64	314.36	317.85	315.18	317.69	319.29	312.63	317.03	316.75	322.75	320.35	316.37	322.47	317.55	319.28	318.11	326.31	326.96	320.29	320.98	315.36	322.9	316.51	320.46	318.12	324.8	320	318.15	318.92	318.83	313.88	314.36	318.31	323.74	323.63	315.11	317.43
310.28	313.15	309.07	311.49	313.55	316.29	310.9	316.84	317.89	312.01	310.27	312.57	311.21	313.32	304.84	313.31	313.57	311.21	313.03	315.42	316.55	314.84	312.5	311.38	315.06	316.82	314.59	313.56	309.77	313.98	310.62	311.87	306.49	315.41	310.43	310.6	311.09	310.31	313.51	318.64	312.46	310.38	315.51	311.65	305.52	309.48	317.59	312.11	317.3	311.8
293.34	297.87	293.84	301.57	298.35	298.72	286.15	293.4	298.37	305.41	303.09	294.82	289.99	295.89	297.19	296.74	293.17	301.76	298.23	290.46	297.56	295.26	296.44	296.66	298.41	304.53	295.26	301.86	300.11	300.31	299.43	301.06	293.43	302.17	298.44	297.66	299.12	302.02	301.67	300.04	295.66	299.52	296.67	292.86	296.65	289.88	293.75	294.89	295.46	299.93
326.58	329.3	332.22	321.71	327.87	327.58	326.71	323.45	322.32	328.76	329.41	326.44	331.78	324.19	315.84	328.6	333.54	333.36	329.29	323.54	324.6	321.11	326.71	322.39	329.49	326.99	331.77	324.02	321.08	320.76	325.23	330.59	327.18	324.69	322.43	323.68	322.73	327.24	324.19	325.74	333.65	321.45	335.31	322.24	326.5	325.95	324.54	328.63	328.01	329.18
304.16	299.87	310.03	305.21	302.99	305.37	310.14	300.85	307.3	302.99	304.46	308.04	308.01	300.56	297.87	305.17	309.96	309.36	303.47	309.76	302.45	301.18	296.68	301.31	314.64	305.77	305.42	310.99	305.13	308.7	306.32	307.51	309.64	300.3	307.67	307.58	304.61	312.18	305.4	300.73	309.36	300.04	297.86	301.59	295.37	304.51	301.21	300.09	308.34	307.25
302.36	297.73	305.14	306.96	302.24	313.01	308.5	312.98	304.22	303.52	311.1	309.81	302.03	307.03	306.49	304.02	311.3	310.74	309.64	306.75	309.66	313.49	308.45	303.31	310.48	303.68	311.72	298.44	310.92	306.56	305.19	309.04	308.6	310.06	312.06	308.65	304.82	308.35	302.7	300.79	304.6	304.92	299.51	306.37	300.87	305.86	311.69	313.97	302.68	300.62
319.11	317.65	318.41	320.07	326.5	316.67	314.91	325.15	316.18	319.59	323.75	313.68	317.88	322.29	316.39	318.97	325.31	317.84	315.02	309.27	322.3	317.28	313.63	316.39	307.19	306.67	317.49	315.47	316.72	314.07	316.75	311.5	318.73	319.1	320.07	312.76	320.08	318.36	316.82	313.71	314.96	317.06	316.48	315.03	320.64	322.83	311.18	311.22	314.53	318.75
301.05	308.82	300.22	304.21	304.58	304.03	302.39	307.85	294.35	304.41	302.56	298.38	304.78	308.07	301.64	304.69	305.54	296.85	307.41	306.86	297.15	305.64	312.99	302.04	305.13	298.84	298.72	296.99	312.65	300.33	300.78	305.38	310.09	311.93	296.14	306.9	299.36	303.09	298.83	299.67	300.85	311.08	298.75	300.19	302.67	304	306.19	309.29	302.93	305.63
306.19	299.83	302.71	309.53	299.43	299.94	305.3	302.77	298.98	300.12	304.33	299.39	301.34	291.67	304.28	303.15	299.91	300.28	304.24	306.9	303.36	304.79	301.84	306.11	297.33	306.54	296.35	298.29	301.41	297.39	309.55	304.72	302.84	303.34	300.08	303.76	303.63	304.57	299.98	297.31	302.43	310.79	306.56	306.26	306.36	302.22	299.23	303.71	304.99	305.92
291.89	299.05	302.05	306.16	299.87	300.11	304.14	298.45	303.68	309.78	303.38	306.13	305.85	295.89	309.11	302.44	307.56	294	303.83	300.45	305.03	298.16	299.62	310.06	303.89	302.88	303.73	304.95	299.57	302.95	303.4	305.68	302.18	305.4	299.85	308.82	303.37	303.25	298.17	297.07	301.41	300.03	295.57	296.91	302.62	310.35	305.67	305.29	304.71	297.04
308.07	305.77	306.56	305.64	304.7	306.47	305.6	301.6	307.56	306.9	306.48	300.04	299.74	301.93	310.2	312.52	300.69	301.14	304.64	308.24	299.58	307.4	307.04	307.92	311.01	314.84	304.41	304.52	301.62	310.06	301.13	308.08	309.55	306.83	310.13	306.54	307.14	305.4	300.23	302.29	307.94	303.59	310.11	308.16	311.69	307.84	302.19	304.67	302.72	303.04
315.33	316	317.82	318.84	317.35	311.02	308.8	322.25	315.7	311.38	304.27	313.31	313.27	310.38	313.99	310.49	312.54	311.84	311.92	315.44	316.63	306.76	313.22	313.36	315.56	319.8	319.47	304.37	314.33	313.38	322.07	318.23	314.25	313	322.71	315.74	314.51	318.91	307.35	313.74	316.45	317.85	315.9	311.66	314.05	313.24	317.84	317.86	314.54	310.3
298.48	301.87	303.37	294.4	303.66	299.46	304.09	299.08	304.36	293.93	299.06	300.76	294.39	299.9	295.39	299.48	297.36	297.41	304.94	298.54	304.52	300.17	302.03	302.08	301.27	298.98	303.26	304.03	300.57	297.29	298.58	298	293.96	304.66	300.1	293.09	303.44	296.12	303.61	307	299.4	299.36	305.91	296.48	302.4	305.02	300.23	296.1	295.64	304.53
295.87	288.7	291.43	297.28	287.05	291.84	290.67	292.05	287.36	291.2	293.47	295.88	286.34	293.98	297.19	292.66	294.47	288.84	295.63	298.36	294.98	297.54	295.14	286.85	287.49	297.78	291.22	294.35	290.43	298.47	285.77	293.69	293.87	291.65	298.46	299.78	290	292.67	294.58	295.83	298.21	284.78	295.35	297.11	290.2	292.09	296.44	289.23	292.16	291.72
310.02	307.54	307.47	309.76	307.78	313.38	307.3	306.56	308.82	305.34	311.45	309.82	307.39	310.71	307.63	301.44	308.16	313.17	312.39	305.27	306.33	305.09	313.01	309.16	298.98	308.63	310.6	303.5	302.82	304.77	309.03	308.14	306.5	308.72	308.85	313.75	306.86	313.6	299.74	309.71	311.34	310.78	305.32	303.69	306.7	310.64	312.5	308.29	318.76	310.61
312.07	318.44	309.87	310.94	316.35	313.27	315.68	315.06	322.52	321.81	314.86	315.96	320.95	317.71	311.54	315.27	323.44	319.98	311.64	318.29	321.46	317.88	312.52	311.51	314.11	309.87	317.21	312.41	313.63	314.47	314.26	323.02	314.5	327	320.31	317.1	314.3	313.45	316.69	315.14	323.52	315.92	309.33	315.97	310.03	315.74	317.84	311.27	309.28	310.75
306.27	295.52	299.91	309.35	302.64	305.86	296.73	303.36	303.68	305.54	301.25	297.51	303.19	302.52	311.13	308.81	305.51	306.76	301.14	293.17	307.5	300.91	305.24	298.62	307.09	298.68	297.51	309	305.19	304.52	302.67	298.51	299.51	301.12	308.74	300.91	309.58	297.86	302.37	306.34	300.94	297.78	302.78	299.16	299.86	304.46	302.92	305.24	304.79	298.04
299.7	299.03	299.64	306.83	301.47	297.65	297.84	299.78	296.16	292.34	303.98	296.4	296.61	297.32	295.19	300.85	301.95	297.3	300.13	303.28	303.26	292.44	303.36	298.44	304.94	303.39	299.53	299.17	303.25	304.88	296.23	299.66	298.86	298.33	296.34	295.79	305.65	298.89	297.96	302.44	292	299.98	300.21	304.56	303.26	301.29	309.88	306.1	302.1	305.76
302.73	300.75	300.14	304.59	296.59	298.26	302.02	305.78	304.53	298.26	310.49	302.32	303.57	304.3	305.67	303.52	295.36	303.81	307.55	303.68	307.22	298.92	303.77	302.77	302.12	301.78	303.9	305.31	299.88	302.17	302.99	303.73	300.09	302.41	304.93	306.77	301.91	303.59	306.74	302.53	300.77	301.67	303.04	304.17	308.34	304.34	300.29	300.06	302.09	307.67
303.55	307.73	309.19	315.58	309.84	318.8	318.67	316.56	310.15	310.14	317.19	306.64	313.83	310.48	317.41	307.15	317.21	315.34	317.03	313.49	317.57	312.8	314.33	306.83	310.31	309.63	311.93	310.88	316.95	318.65	314.58	323.6	315.05	313.39	307.49	312.64	312.17	310.28	318.56	316.31	312.13	315.56	314.59	316.56	314.22	312.68	313.49	311.81	314.49	312.11
300.22	293.04	297.39	301.97	294.71	300.07	299.04	287.23	294.03	293.13	293.85	295.38	289.02	293.57	296.09	293.95	301.46	293.89	295.52	293.68	295.59	291.89	296.24	291.13	297.57	297.53	293.92	296.2	294.8	292.08	295.36	296.43	297.92	296.87	299.43	297.74	300.78	294.2	291.02	288.8	294.21	292.56	297.27	295.62	291.86	298.5	297.13	301.24	297.78	302.59
318.06	323.73	321.39	317.48	314.38	321.31	321.06	319.32	314.83	320.05	318.45	316.76	316.46	320.44	316.41	316.46	318.17	316.37	319.87	316.28	317.93	319.6	318.86	318.32	323.11	320.72	317.93	319.8	311.18	313.71	319.48	321.17	324.66	324.32	321.58	315.09	321.15	312.33	317.06	312.41	312.77	316.98	322.44	316.55	314.4	315.6	317.17	315.65	316.47	322.87
307.21	303.32	309.17	307.56	305.15	304.04	306.9	307.49	306.64	303.72	306.21	306.29	307.91	300.91	303.53	304.38	309.5	308.77	308.18	308.31	305.44	301.73	307.14	302.78	302.97	307.47	306	314.59	304.71	307.11	312.49	304.71	311.92	306.62	304.5	300.58	299.25	303.96	290.95	308.93	304.38	305.89	294.21	299.97	303.7	304.33	300.81	312.82	311.58	307.01
292.41	292.41	299.65	301.27	291.4	297.3	285.67	296.56	288.43	293.89	289.7	293.74	295.93	300.57	292.89	292.58	297.31	287.43	294.44	291.52	294.55	287.47	294.75	291.33	294.36	294.8	291.86	307.18	288.57	290.21	299.91	296.01	296.52	294.8	298.89	294.39	301.75	304.42	293.66	292.09	285.69	293.98	292.68	291.34	286.71	297.14	299.26	294.49	297.36	294.34
303.49	299.37	301.36	306.23	305.16	303.31	306.16	302	300.79	300.92	310.94	302.24	300.7	305.01	304.68	303.64	301.86	308.06	306.94	307.41	307.2	305.81	307.27	300.43	303.55	304.27	300.34	299.07	303.13	300.37	313.26	307.02	308.32	308.66	312.2	297.48	309.68	306.09	302.01	306.84	300.15	303.23	307.64	300.17	307.64	300.92	315.32	305.19	304.14	305.91
304.08	302.63	302.92	295.63	302.14	300.26	300.1	291.65	298.04	302.38	302.39	297.57	299.44	296.43	304.2	297.41	297.51	301.24	298.94	295.39	302.52	293.25	306.03	301.8	303.11	302.5	296.29	302.63	297.06	303.98	301.19	294.38	296.08	302.51	296.45	298.53	306.27	300.56	302.63	293.59	297.25	300.69	300.38	305.29	299.32	304.62	299.51	298.74	301.85	299.46
296.99	291.68	292.97	295.87	289.56	284.16	286.51	293.77	296.45	296.2	291.6	288.4	294.18	300.76	294.75	300.52	291.47	292.53	296.29	296.12	294.39	297.12	292.79	292.43	292.88	296.39	289.61	293.31	291.99	296.62	294.13	294.98	299.32	290.78	293.85	295.28	296.33	294.06	299.55	291.25	287.21	299.48	294.8	294.61	294.21	287.97	294.6	297.39	287.76	287.47
300.32	303	298.81	300.4	303.73	304.33	297.83	300.27	305.73	301.59	297.97	306.59	301.11	306.28	301.02	300.71	297.62	302.64	308.65	296.24	302.84	303.86	305.06	301.72	303.59	305.01	301.15	296.05	301.83	304.59	296.79	299.39	304.83	312.16	305.55	305.8	303.93	293.59	301.01	305.9	304.81	301.01	304.55	301.58	296.49	310.29	302.22	301.89	298.79	299.05
300.99	298.24	301.38	297.18	302.07	305.52	306.78	301.58	299.73	296.95	296.12	305.7	300.67	300.83	304.23	302.26	298.14	304.27	300.3	300.65	306.89	300.44	296.74	303.65	297.27	305.11	299.1	309.83	296.53	303.3	304.29	299.59	302.87	303.98	299.11	302.16	302.86	301.42	302.41	298.48	298.22	301.04	306.14	305.93	299.96	298.3	305	305.77	300.32	298.51
320.4	317.15	304.86	316.48	314.98	304.93	311.56	314.63	315.18	301.04	304.75	307.91	314.57	317.6	311.47	315.7	304.8	316.35	317.95	307.59	319.49	319.67	316.48	316.97	314	318.54	315.66	308.95	312.15	317.01	315.67	315.34	311.26	309.91	311.13	310.14	312.09	317.84	311.88	314.73	317.79	307.03	317.46	317.61	309.62	314.82	312.2	314.31	310.35	312.39
308.38	304.54	307.26	310.61	302.55	308.15	303.07	307.96	309.7	310.09	302.45	296.19	305.51	309.84	306.04	312.88	307.68	306.38	305.67	306.9	303.78	301.05	311.23	307.25	305.55	301.45	304.1	308.68	305.26	314.36	299.39	311.05	307.86	315.21	304.22	309.76	306.09	311.18	303.19	305.52	305.26	309.91	305.65	309.24	306.13	302.45	309.52	303.2	307.67	308.83
327.34	327.07	335.46	324.13	327.76	329.01	327.65	328.26	336.08	325.64	325.82	330.85	319.22	319.42	331.68	329.81	329.96	318.61	330.26	331.83	321.71	329.96	328.54	335.5	332.23	322.52	331.06	326.99	327.92	332.38	331.45	319.14	331.37	322	326.19	324.57	325.35	324.07	330.36	329.21	324.87	329.25	330.12	321.33	331.95	322.48	321.1	330.02	325.16	333.63
313.88	313.75	316.59	308.93	313.13	313.09	315.52	313.61	310.12	315.33	312.98	314.83	315.47	320.93	310.99	314.62	315.84	313.58	308.03	319.19	316.61	311.63	312.69	312.17	313.08	313.14	319.41	312.16	308.61	320.48	312.86	315.93	310.67	311.93	311.08	312.74	311.81	312.67	313.17	309.24	311.08	315.21	314.25	312.64	318.95	313.25	312.53	308.49	313.32	317.38
306.15	301.9	305.49	310.18	305.66	303.34	297.94	296.73	300.02	306.06	304.64	301.6	298.15	309.78	296.53	308.79	303.79	305.43	303.49	306.26	297.52	305.1	306.51	293.11	304.72	296.42	305.14	301.49	309.91	300.04	303.9	298.24	303.05	306.4	302.82	306.99	301.49	304.32	302.6	301.3	307.11	308.28	301.12	299.72	298.57	310.68	305.66	302.09	295.98	302.29
303.43	305.11	296.95	304.87	302.81	298.27	307.48	306.63	306.14	303.95	305.41	303.16	305.1	308.98	307.85	298.89	301.35	301.17	301.57	307.55	314.27	307.87	303.74	307.02	302.86	303.76	303.53	309.17	300.32	308.53	306.95	302.99	293.01	297.86	310.93	303.51	306.58	305.19	309.95	309.68	302.46	302.58	299.27	308.43	301.55	311.22	313.55	306.1	307.49	303.09
302.2	303.98	314.22	307.92	305.3	310.13	306.03	308.08	316.38	308.82	307.94	303.39	303.6	301.55	304.59	306.51	304.09	305.91	299.7	309.38	308.73	308.75	300.16	302.13	302.99	305.91	314.42	308.71	305.8	304.67	309.22	307.72	298.86	307.14	308.1	312.23	307.41	312.83	305.95	317.28	307.38	315.45	312.42	307.94	308.52	318.24	314.74	311.01	316.32	311.08
328.58	330.94	330.81	334.39	327.26	328.71	327.6	332.79	327.54	327.3	323.69	330.37	331.67	326.51	329.38	322.47	329.46	330.7	321.98	329.57	324.57	327.92	331.67	331.83	322.1	324.5	329.29	332.8	320.79	323.22	331.18	326.63	331.48	326.84	321.65	332.29	331.35	328.38	324.52	330.63	334.36	329.48	325.49	321.43	333.11	329.99	328.61	325.72	330.78	330.24
305.72	297.01	311.08	305.58	309.34	307.96	308.54	308.33	305.64	308.19	308.1	308.86	302.82	300.75	312.3	308.51	305.95	300.35	312.81	303.2	306.33	307.81	305.14	303.17	311.12	304.67	301.44	307.69	305.47	306.7	306.72	307.55	311.09	303.91	303.73	308.92	304.4	311.1	302.58	305.3	306.04	305.63	307.48	309.77	299.75	304.68	303.89	303.42	303.9	308.72
315.85	309.82	319.67	317.41	321.29	320.85	316.3	324.25	312.21	314.52	314.38	315	316.36	311.05	316.35	314.07	311.28	323.95	315.92	314.96	320.11	315.64	313.28	311.17	320.51	316.96	315.21	319.3	310.04	311.31	314.19	317.56	320.67	309.31	317.36	311.22	315.94	313.38	320.86	310.33	309.09	307.68	319.42	320.7	317.97	314.32	315.24	323.73	319.89	319.82
317.94	319.29	322.24	332.55	321.84	322.58	318.29	315.87	319.5	325.39	309.97	327.67	316.61	319.51	319.91	318.37	315.13	321.27	315.86	323.52	320.24	324.83	315.7	318.87	319.01	321.81	311.89	312.46	317.74	323.38	319.63	316.51	315.93	326.1	321.91	313.82	324.9	316.61	315.15	317.65	329.7	317.87	320.68	314.41	318.85	321.09	318.7	317.35	322.34	315.83
297.25	287.84	302.5	285.76	293.77	292.81	297	296.78	295.01	295.7	298.63	296.63	288.87	295.28	292.04	292.77	290.69	297.68	292.53	292.48	297.8	296.58	293.83	293.47	293.16	285.08	293.57	291.34	301.68	295.74	298.97	292.27	297.87	292.81	294.8	297.72	301.18	295.91	292.5	285.84	292.33	294.44	302.02	296.91	289.87	292.86	296.61	290.25	291.36	285.88
334.65	322.67	327.17	327.76	332.43	326.7	330.98	326.37	321.45	327.52	330.87	322.48	330.62	326.14	324.95	323.09	321.49	323.35	324.56	324.77	324.4	329.7	335.04	331.07	330.38	319.3	327.91	333.94	328.54	326.98	328.69	327.42	326.99	328.25	326.55	325.63	323.95	326.96	323.57	322.69	332.81	322.29	328.71	322.91	327.74	333.05	329.95	323.44	330.59	326.42
303.62	302.9	313.79	309.72	307.8	315.68	305.63	311.74	308.72	304.27	315.9	316.19	310.65	305.91	311.89	312.28	312.6	311.29	301.56	308.98	304.45	303.51	309.61	306.34	307.57	307.72	314.63	308.35	305.87	305.62	309.8	307.17	309.53	310.51	310.12	313.9	303.43	304.67	306.64	305.04	300.48	311.35	308.3	303.73	310.02	311.12	309.24	303.15	307.52	307.64
306.04	301.9	302.4	304.79	300.66	299.33	305.55	308.28	304.91	311.66	299.49	305.76	305.66	305.86	304.96	307.35	305.52	305.92	308.91	305.67	308.57	307.37	312.42	313.5	304.9	306.43	304.62	300.82	307.14	304.43	310.56	302.99	306.54	312.78	305.77	300.5	320.26	304.3	312.58	306.7	304.75	308.47	310.94	309.46	305.19	312.17	303.01	302.32	310.57	313.43
302.05	302.85	300.37	317.29	309.16	312.65	304.13	308.99	302.72	303.86	305.24	305.99	305.98	310.1	308.73	300.7	304.1	312.6	310.59	306.14	305.13	303.47	308.86	315.13	302.94	307.53	309.6	306.88	304.26	309.95	310.12	304.28	308.24	300.02	302.05	304.36	309.51	308.14	305.72	309.82	303.86	301.45	305.66	308.46	305.67	310.27	305.66	300.01	306.5	303.18
315.94	314.68	317.04	318.55	318.53	312.91	316.63	317.33	323.86	316.58	317.19	318.75	314.02	320.38	311.28	320.36	323.93	320.44	319.06	316.98	323.36	319.12	317.99	316.46	324.95	321.04	321.22	317.85	318.21	313.62	314.18	316.2	317.26	319.42	311.94	325.65	316.26	321.68	313.38	318.24	323.27	321.08	320.31	316.05	322.84	320.32	314.61	316.3	310.02	319.57
294.62	296.2	294.84	288.75	295.94	297.16	296.77	293.01	288.71	286.97	297.26	291.07	291.95	291.45	293.09	291.79	293.69	296.48	297.86	295.31	289.71	284.99	293.31	292.68	299.97	296.93	296.46	305.15	296.59	292.81	291.48	286.03	290.81	289.72	292.84	287.1	299.35	297.4	293.92	292.52	283.77	299.1	295.89	299.75	298.83	287.86	293.43	291.27	294.21	296.05
313.58	317.03	309.17	318.37	308.25	312.32	318.32	315.65	309.04	303.3	310.87	316.95	308.8	307.54	307.71	314.1	309.44	319.26	308.97	309.52	316.62	305.94	316.81	309.6	321.35	311.09	320.25	311.26	313.49	310.39	307.71	314.09	313.67	316.32	302.61	309.62	320.98	320.29	301.65	308.91	317.85	321.07	310.32	315.28	315.77	311.56	306.79	315.3	316.68	311.28
319.48	319.96	321.1	317.18	319.26	323.31	316.04	316.57	310.68	321.74	313.84	312.64	314.27	315.29	311.87	323.26	322.34	320.26	309.71	320.11	325.97	313.89	323.37	319.21	321.58	318.03	316.54	312.58	313.02	311.81	314.82	320.98	319.12	312.92	314.74	316.23	321.01	319.99	322.9	317.27	311.54	312.39	320.17	316.12	315.91	313.88	322.07	319.16	316.19	320.13
308.03	305.09	311.69	307.95	308.35	320.61	308.08	304.74	309.76	308.34	316.01	304.04	307.35	310.76	307.7	304	306.03	302.44	311.46	305.82	311.94	309.53	310.39	302.64	306.98	311.76	312.01	306.42	309.57	299.47	307.89	304.33	310.12	304.64	301.91	299.08	316.49	309.92	310.83	305.18	309.63	300.92	305.65	310.09	305.03	308.15	305.49	308.22	305.88	313.3
324.66	321.14	317.84	313.34	314.34	320.02	318.5	310.95	320.38	317.97	319.42	315.29	311.38	322.79	311.95	318.2	313.69	321.68	311.01	311.79	321.89	317.39	328.68	327.41	322.02	312.91	318.99	318.26	319.18	318.8	322.98	318	317.97	312.82	322.47	320.45	317.84	313.69	321.85	320.71	322.8	322.86	321.51	320.39	318.21	317.02	320.52	309.83	323.29	314.99
296.08	299.84	294.69	301.36	303.95	295.75	302.17	303.5	302.2	296.41	305.13	306.43	305.16	304	301.94	294.17	300.51	297.81	304.43	303.67	304.4	304.15	297.63	289.78	310.47	291.78	301.78	300.11	303.85	300.47	302.13	305.1	300.04	307.97	306.18	297.9	297.72	293.76	294.43	304.99	303.13	303.9	305.76	302.9	295.56	307.56	290.44	302.82	304.12	307.23
329.38	328.2	321.81	328.2	319.27	327.93	322.53	327.49	319.91	329.78	326.33	321.65	329.53	331.66	326.02	327.6	319.74	326.24	320.53	323.95	331.07	323.74	323.01	323.21	324.17	321.59	325.9	320.71	330.12	331.33	322.37	324.5	327.93	322.76	324.71	323.17	325.13	324.2	334.24	323.88	320.04	318.53	323.19	323.67	326.19	326.45	325.79	333.07	325.92	324.06
324.1	322.14	313.84	325.61	321.35	323.84	314.1	316.2	314.95	318.97	317.85	320.78	320.52	324.12	315.94	313.95	322.37	322.37	320.89	320.01	331.29	319.85	312.37	315.26	317.83	315.56	315.45	314.79	319.49	318.93	319.33	318.47	324.63	314.75	317.68	312.45	321.49	319.47	321.45	319.48	322.76	322.96	311.38	318.65	323.38	322.01	317.76	315.05	318.32	315.8
311.87	302.33	294.54	293.75	303.41	296.06	307.79	301.62	299.41	303.95	305.52	295.62	294.82	305.51	303.5	297.53	296.55	300.49	295.72	302.07	297.16	310.41	304.01	306.02	300.51	298.56	305.18	302.06	303.71	305.74	294.64	305.86	298.84	309.34	309.37	305.22	297.77	302.99	300.68	297.74	300.35	298.72	299.04	302.48	306.04	301.4	296.5	314.04	304.35	301.33
324.12	320.28	317.43	323.28	315.78	321.86	322.07	315.79	319.32	314.88	306.65	312.05	322.16	319.48	313.01	310.44	319.94	313.03	314.35	319.88	319.1	317.22	313.85	321.51	316.11	321.51	318.46	316.08	315.04	318.04	316.61	323.86	321.6	323.49	317.31	319.86	319.19	316.73	324	312.22	309.14	318.9	318.31	316.1	318.76	323.1	319.19	305.46	320.41	315.46
330.32	323.31	330.4	323.18	324.07	330.44	331.77	330.68	322.27	320.48	332.71	321.64	323.76	335.3	325.35	327.4	322.17	328.68	324.42	324.75	333.14	329.37	327.32	333.14	337.94	328.74	328.61	324.88	327.38	327.22	324.26	331.21	327.56	324.73	324.61	324.45	326.95	330.34	320.43	328.57	332.59	328.7	326.45	332.12	325.8	324.58	328.37	326.8	330.99	327.84
316.96	302.73	311.67	307.29	308.32	308.69	312.68	305.48	312.58	313.58	314.03	306.72	308.7	311.84	309.64	305.81	302.92	306.67	307.23	309.06	310.96	306.87	308.5	306.62	312.44	314.03	315.39	315.35	307.14	316.06	308.93	305.12	307.09	302.92	305.53	298.95	307.09	312.97	306.41	303.22	309.37	305.74	311.32	301.25	313.35	310.68	302.16	312.83	303.28	309.6
299.74	301.75	306.48	296.71	308.19	297.67	306.7	304.2	301.12	304.57	306.16	301.74	307.78	307.26	296.53	304.69	301.5	304.07	312.57	297.46	302.84	305.65	300.08	304.69	297.49	311.69	308.05	303.85	308.48	308.99	304.95	295.36	307.3	304.87	303.9	303.35	300.48	304.06	300.15	307.49	297.39	304.43	312.59	300.3	308.03	303.53	307.58	298.11	300.97	305.76
[truncated: 49 more rows]
[truncated: 150 more columns]
