# Supplementary material for: Genetic dissection of main and epistatic effects of QTL based on augmented triple test cross design
Source: PLoS One. 2017 Dec 14;12(12):e0189054. doi: 10.1371/journal.pone.0189054 (PMC5730204; doi:10.1371/journal.pone.0189054)
Supplement: S9 Supporting Information — (ZIP) [file pone.0189054.s009.zip › z5_1200_0.5_10.csv]

305.78	305.59	305.82	305.76	304.68	306.13	305.85	307.25	307.83	304.88	304.11	305.86	305.13	306.3	304.71	306.36	305.94	304.23	305.52	307.16	307.68	305.01	308.56	304.48	306.33	305.84	309.34	305.53	306.73	305.94	305.84	304.72	307.47	307.64	309.51	307.22	307.61	305.9	307.66	308.83	306.98	306.42	308.36	306.24	307.99	304.98	308.34	306.77	306.43	305.49
312.85	311.79	314.79	314.83	311.86	314.75	312.87	313.74	310.99	313.28	314.87	314.8	313.8	314.03	312.69	313.65	312.78	311.78	315.43	315.08	314.49	311.96	312.8	313.32	311.88	311.36	314.27	313.54	312.75	312.39	314.93	313.68	314.76	313.79	313.59	314.51	312.69	312.3	313.37	311.87	313.16	312.26	312.01	313.18	312.49	311.38	311.75	313.6	312.98	313.47
307.65	304.5	308.14	307.11	305.8	306.51	302.96	309.07	304.25	306.87	304.06	307.14	304.26	305.19	307.07	302.16	305.32	304.96	305.1	305.33	305.79	302.91	305.47	304.54	302.63	304.13	304.99	305.88	306	304	306.02	304.16	305.48	305.47	305.89	304.43	305.5	304.04	304.76	305.03	306.06	305.81	305.51	305.37	305.35	305.46	307.74	305.49	305.77	305.07
303.77	302.44	301.9	305.01	301.71	305.07	302.28	306.34	302.76	304.28	303.68	304.35	303.17	304.01	303.72	304.89	302.29	303.86	301.75	303.81	307.3	302.63	304.13	301.74	302.05	301.6	303.99	301.14	304.26	301.71	302.87	301.25	302.32	304.73	305.1	301.27	301.97	304.14	304.55	303.66	302.23	304.27	301.32	303.6	302.96	302.17	303.31	303.37	304.66	303.35
312.92	314.91	311.12	315.56	312.96	313.7	311.88	315.51	312.65	312.35	311.55	313.62	316.36	313.48	314.07	313.79	316.16	311.61	314.91	311.26	312.66	314.02	313.72	313.46	312.01	314.34	313.3	314.52	313.07	312.59	314.58	314.53	312.49	311.26	313.62	312.27	314.39	311.24	312.85	314.02	311.02	313.89	312.36	314.69	313.67	313.39	311.41	315.77	314.86	310.78
316.94	315.83	316.58	318.01	317.7	317.3	317.3	317.33	321.16	319.32	317.98	317.23	316.21	315.97	317.31	319.95	319.3	321.2	318.99	317.46	319.89	315.3	319.45	318.06	315.05	318.75	319.45	316.71	319.91	316.4	317.77	319.03	318.82	318.8	318.46	317.68	318.29	317.74	319.47	317.44	318.89	318.74	320.45	319.51	320.66	317.83	316.24	317.63	318.58	316.06
309.79	308	309.05	308.05	308.31	310.53	308.73	309.08	307.83	309.42	310.4	310.02	309.43	309.92	309.12	306.46	308.62	310.82	308.32	307.22	309.14	307.5	308.79	311.46	307.62	309.11	312.21	309.97	310.98	309.44	310.53	310.57	307.09	307.7	307.5	307.76	307.99	307.9	309.86	309	308.43	310.26	310.13	309.02	310.24	309.79	308.93	309.59	307.13	308.62
303.99	305.22	304.26	303.61	302.77	303.53	303.82	301.52	306.13	304.82	305.94	303.38	305.86	303.55	305.35	303.26	305.94	304.2	304.19	304.02	305.27	303.81	303.89	304.83	306.98	304.46	302.76	305.64	304.61	305.98	302.02	304.22	302.21	306.16	307.72	304.7	303.53	304.58	304.16	303.58	304.22	301.84	304.06	304.27	306.69	304.72	306.1	304.99	303.46	305.98
313.89	311.34	313.03	316.59	312.55	313.89	312.89	313.82	314.01	315.52	312.84	314.09	314.55	314.65	314.53	316.26	314.35	312.65	314.92	315.02	312.91	316.26	314.49	311.93	314.73	317.37	313.83	313.4	313.93	312.15	313.45	313.82	315.91	316.47	313.46	315.77	311.77	313.78	314.91	313.27	313.52	313.31	313.3	310.86	312.42	312.81	311.71	313.77	314.11	314.3
310.96	309.24	311.81	312.61	309.96	309.94	309.07	310.91	310.52	309.95	310.23	309.44	310.98	312.67	309.02	311.27	310.23	311.54	312	310.04	308.98	313.55	309.51	310.79	310.05	310.74	311.91	311.5	308.54	309.83	312.38	313.9	312.16	311.91	312.39	308.81	311.61	310.1	311.95	311.28	311.46	309.71	310.4	309.43	310.69	310.65	309.83	311.34	312.04	311.48
317.72	319.99	319.09	316.79	317.53	317.69	315.9	315.88	319.05	316.51	318.97	318.8	316.72	316.27	317.3	317.38	319.93	317.47	317.36	319.79	317.69	320.72	319.14	321.02	317.08	319.45	315.69	320.4	317.95	319.06	321.16	318.73	317.83	318.02	317.25	319.46	318.12	317.82	317.45	317.94	319.37	319.2	317.43	318.25	316	316.63	318.05	318.78	318.99	317.06
306.32	305.28	304.88	305.28	306.22	305.53	306.08	306.54	305.03	304.98	304.78	306.3	305.36	303.66	304.36	305.08	305.97	305.58	304.88	303.81	305.04	307.4	306.54	305.02	301	304.03	305.29	302.39	305.62	304.05	302.46	305.29	306.67	306.21	306.41	304.91	304.82	304.69	305.33	304.38	305.71	306.14	305.84	303.03	303.58	304.35	303.97	305.28	306.22	304.19
296.95	293.5	295.25	296.23	296.08	294.04	293.51	294.36	295.66	295.02	295.69	297.94	296.2	292.97	295.16	297.55	297.56	297.98	295.5	295.2	295.05	295.46	294.75	294.3	291.95	295.24	296.4	296.61	296.96	295.36	294.79	296.79	296.1	295.94	293.72	294.2	293.29	294.55	294.48	297.01	294.4	295.13	296.3	294.9	295.24	295.39	295.87	294.96	295.18	297.04
310.9	308.78	306.76	308.11	311.42	307.57	306.36	309.84	305.61	310.75	308.04	309.38	309.44	308.51	310.11	307.96	309.48	309.25	309.72	310.66	308.15	307.57	308.24	308.09	310.61	310.87	309.53	308.27	310.81	305.85	310.24	307.51	306.33	307.97	310.02	309.96	310.12	308.29	308.63	306.78	310.7	309.11	307.42	310.01	307.49	306.77	308.74	311.34	307.54	308.87
312.86	313.61	313.75	313.52	312.76	313.43	313.37	315.3	315.44	314.44	314.39	310.25	312.31	310.26	312.29	313.82	314.86	311.54	311.32	312.02	313.32	315.76	314.85	312.55	313.03	314.63	313.09	314.2	311.17	315.51	311.83	314.49	313.7	314.09	312.31	314.6	312.38	313.65	310.95	315.55	312.8	313.5	315.24	310.45	315.41	314.22	312.83	315.03	313.71	313.11
317.07	318.16	317.42	315.89	319.52	317.95	317.52	317.03	316.22	322.16	318.98	317.25	318.99	319.01	318.65	318.82	320.18	316.13	318.47	313.5	319.4	318.55	317.6	319.2	318.29	317.99	318.95	319.26	317.03	314.77	317	318.62	318.36	318.7	319.29	318.03	318.24	318.73	318.02	318.79	318.76	319.31	318.17	318.1	319.9	318.31	318.84	318.87	317.73	318.24
312.16	313.41	312.24	312.38	312.24	313.21	313.14	314.17	311.58	311.35	314.06	313.09	311.64	311.88	315.87	312.88	310.51	313.12	313.02	312.35	312.01	310.69	311.39	312.41	310.06	312.78	315.18	314.45	314.37	310.27	314.38	314.58	314.19	310.15	311.44	311.94	312.63	313.45	310.63	310.92	312.84	312.74	311.02	312.95	310.64	313.13	312.41	313.11	314	311.98
296.57	296.74	293.09	292.84	296.06	294.1	298.18	294.39	294.99	294.88	293.13	291.54	297.51	293.04	293.51	295.02	295.34	292.6	293.25	294.2	296.8	295.06	294.76	296.62	295.68	294.9	294.46	297.33	293.43	295.33	297.09	294.73	296.18	296.35	297.74	295.87	296.03	296.55	293.67	294.55	294.71	295.78	297.05	291.68	296.51	294.86	294.05	293.09	293.52	295.18
305.5	305.01	306.3	306.42	305.29	308.32	305.09	306.33	307.47	307.3	303.98	304.78	306.67	304.85	303	307.57	303.91	307.33	306.32	304.57	306.24	304.86	307.74	304.57	303.37	303.74	305.17	305.9	305.19	306.63	305.6	304.47	305.3	305.56	305.62	303.56	304.83	303.72	304.31	302.96	305.27	303.72	305.32	306.41	304.46	304.31	303.99	304.35	304.61	305.44
306.68	304.12	304.69	306.05	307.33	309.86	305.08	307.92	304.55	304.7	307.5	306.93	306.54	305.58	305.16	302.25	305.47	307.17	308.22	304.37	306.59	306.73	306.74	305.36	304.64	305.82	308.13	307.3	304.05	306.92	306.9	305.19	305.94	308.94	304.1	308.59	307.56	304.66	306.85	306.73	305.02	305.63	306.63	305.49	304.95	308.14	304.56	305.45	306.17	307.03
305.3	304.15	304.22	304.9	304	306.32	307.47	305.57	305.98	303.81	306.83	305.12	304.8	305.56	307.99	306.79	305.56	305.11	307.47	305.54	306.4	306.28	305.34	301.93	303.94	307.78	306.82	305.12	304.91	306.39	305.71	308.36	303.46	306.52	303.72	302.85	307.35	306.11	305.52	305.55	303.06	304.02	304.95	305.07	307.2	305.92	305.11	305.55	303.72	302.94
301.49	306.83	306.74	303.93	306.33	303.92	305.89	303.62	303.28	304.37	304.35	305.83	307.04	305.75	303.95	306.98	305.4	305.24	305.09	305.04	306.74	305.83	305.71	304.36	305.5	306.76	306.57	306.41	303.66	303.68	306.36	303.17	305.96	305.8	302.92	305	305.89	303.75	304.27	308.88	303.23	307.23	303.58	304.98	303.28	305.82	306.92	303.39	305.73	304.26
302.2	304.08	300.7	301.73	301.28	303.53	302.07	303.78	301.63	303.59	302.57	303.67	301.58	302.02	300.42	304.04	302.57	303.73	301.88	305.39	301.48	301.22	303.32	303.13	302.65	303.25	303.29	304.37	303.52	303.09	302.41	303.49	302.51	300.68	302.19	304.01	302.77	303.58	303.22	304.14	304.19	302.71	301.19	302.43	303.19	303.12	303.5	304.14	302.83	301.09
313.06	312.27	314	316.41	313.03	313.83	313.41	315.89	313.54	312.89	314.55	314.89	316.18	314.77	316.79	315.78	313	313.76	314.31	315.34	313.62	313.17	314.31	313.13	314.52	314.05	315.9	313.68	312.6	315.22	313.59	314.78	313.58	313.02	317.37	313.64	315.48	311.79	316.81	314.96	313.42	313.64	314.93	312.81	315.18	315.47	316.81	312.78	315.23	313.15
313.4	313.14	313.79	311.09	313.55	312.33	313.33	314.62	313.25	311.75	311.89	313	308.96	313.44	311.84	315.13	311.58	312.26	313.52	312.22	313.87	311.43	313.52	311.67	313.59	313.87	312.43	312.29	311.09	313.4	311.27	315.28	311.75	310.5	313.68	312.96	312.81	314.93	312.28	313.73	312.67	314.11	312.63	312.27	315.68	311.62	313.5	314.59	313.04	313.73
308.95	309.22	310.42	309.74	309.29	309.18	308.85	310.09	309.33	310.55	308.82	308.43	310.66	307.33	308.79	308.7	310.13	308.87	308.31	310.83	307.8	307.7	310.42	308.52	310.09	308.67	309.89	308.93	310.08	307.52	308.1	306.25	310.18	310.73	309.72	308.57	311.11	305.27	308.26	307.76	307.86	310.09	310.75	309.35	310.64	309.65	307.88	306.93	306.22	308.08
305.49	305.65	305.42	306.68	307.72	305.62	309.63	306.64	306.32	306.56	303.67	306.89	305.33	305.47	309.45	306.24	306.93	304.36	307.38	305.42	307.49	305.44	308	304.95	306.57	306.3	306.27	306.02	307.95	309.88	306.88	306.02	308.65	307.02	306.38	306.07	306.85	309.73	306.26	307.23	306.95	307.93	306.79	305.32	305.8	307.96	305.58	306.68	306.93	308.48
306.83	307.28	305.21	306.15	309.27	305.62	306.34	303.44	305.99	305.23	306.63	305.79	305.58	303.78	304.16	305.88	304.44	307.54	304.8	304.06	306.22	305.39	305.73	306.3	308.26	307.75	307.46	306.22	304.05	308.04	306.53	305.46	308.39	304.7	305.54	305.17	305.65	307.83	308.54	307.38	305.71	304.22	307.45	305.53	305.77	304.77	307.73	306.2	309.64	308.45
313.62	315.3	314.73	315	313.27	313.17	313.43	313.85	314.07	311.85	311.81	314.23	315.06	314.35	311.96	313.31	313.64	313.38	313.94	315.19	314.71	313.73	313.25	314.7	312.66	311.91	313.68	315.61	314.16	313.02	311.83	315.34	316.72	315.77	316.79	311.17	315.55	315.4	313.79	314.12	313.53	315.05	314.51	315.9	313.72	314.29	312.91	317.01	315.08	314.35
319.47	317.44	319.63	317.47	319.6	319.3	319.66	320.37	319.18	317.42	318.83	321.1	315.41	316.41	319.15	318.7	317.55	317.87	316.36	314.93	317.09	318.43	318.2	318.93	317.23	314.73	315.6	318.89	318.58	321.33	317.67	317.86	320.61	315.76	318.49	317.83	317.59	316.75	318.33	318.36	317.43	317.53	317.71	319.34	315.27	318.06	317.22	321.12	321.22	319.11
312.92	311.7	313.68	311.34	312.6	315.91	312.71	312.66	311.64	313.72	313.13	315.97	315.15	314.84	314.17	312.82	314.93	312.92	315.06	312.78	314.6	312.38	313.04	313.94	312.49	310.11	311.59	310.97	313.78	313.62	314.43	314.22	311.12	314.71	312.87	314.22	314.33	310.76	312.23	312.24	314.73	312.96	314.65	315.36	312.59	314.22	311.01	314.82	313.38	310.55
302.11	304.28	303.71	303.15	303.95	303.81	303.83	304.33	304.37	305.39	303.28	299.32	302.14	300.98	301.34	301.94	303.03	303.73	303.09	303.45	301.95	304.8	302.53	301.89	301.58	302.43	305.62	305.54	302.59	304.69	304.97	302.9	303.78	300.49	302.82	302.12	305.4	304.46	305.06	305.59	304.08	302.53	304.53	302.75	305.43	302.33	304.66	301.01	303.74	303.71
327.96	328.08	328.81	327.76	326.81	326.22	330.21	327.08	324.99	327.94	327.15	326.01	327.99	328.87	327.81	328.06	327.68	326.72	326.56	329.23	328.66	327.22	327.6	328.25	323.25	326.48	326.5	328.58	328.28	330.06	327.36	327.86	326.8	327.13	328.1	326.54	327.19	325.44	326.76	326.94	327.19	327.22	328.58	328.83	324.4	327.26	327.05	328.67	331.67	325.68
293.78	296.29	296.3	295.9	296.75	297.57	299.09	297.99	299.51	296.9	293.36	296.39	299.48	297.13	297.51	297.24	297.41	296.93	296.76	294.34	297.8	295.44	295.39	296.56	298.22	296.67	296.4	299.61	297.42	297.69	296.29	293.47	295.41	296.74	295.8	300.19	295.83	296.49	297.05	298.76	298.3	295.18	293.45	296.29	296.3	298.42	296	296.82	297.39	297.01
301.14	302.72	302.24	305.14	300.24	302.78	304.11	302.81	304.68	301.38	302.15	300.25	303.11	304.4	300.75	301.26	302.1	303.3	302.12	304.81	305.59	302.26	304.94	300.37	301.14	303.19	304.02	300.67	301.76	304.74	301.61	301.98	301.81	303.39	301.09	303.05	302.03	303.08	302.54	302.64	303.32	304.24	303.87	303.86	302.53	303.33	302.79	304.03	304.15	303.15
316.6	316.08	315.03	317.23	318.9	315.55	315.4	317.38	317.65	315.31	316.46	315.87	316.93	317.84	313.25	316.1	315.91	314.8	316.1	317.72	316.65	314.69	315.02	316.63	316.96	313.61	317.6	318.85	314.98	313.69	313.27	316.57	316.73	314.83	316.18	314.87	313.91	317.79	317.42	312.78	316.84	316.23	315.86	313.34	314.27	320.16	317.65	311.41	314.47	316.54
295.79	296.18	298.25	296.37	295.67	293.13	297.09	295.82	298.06	295.03	294.3	294.26	295.39	296.29	295.31	294.72	294.65	295.45	296.59	294.18	296.86	295.25	295.54	296.15	293.57	295.37	297.91	294.26	297.28	294.63	297.17	294.52	294.94	294.04	296.54	294.16	295.66	292.28	295.79	294.71	295.67	293.6	292.68	294.8	295.47	295.78	296.59	294.87	295.4	295.46
319.62	318.89	319.93	318.66	317.69	318.99	316.33	320.58	318.33	320.81	317.78	318.77	318.3	318.45	319.07	317.51	319.79	317.05	316.76	318.79	317.05	320.06	317.89	318.96	318.38	318.58	318.28	319.46	318.19	318.24	319.3	316.43	317.63	315.46	319.13	320.41	317.87	320.39	319.36	319.42	319.8	320.99	317.21	318.7	320.05	318.35	320.78	318.62	319.5	318.35
315.43	313.61	316.34	314.16	317.2	315.67	317.21	314.79	313.62	317.43	316.26	313.81	316.29	315.81	314.33	314.22	316.57	316.27	313.4	316.28	315.65	316.8	315.85	318.98	314.69	315.47	312.44	313.11	316.1	314.7	315.59	316.78	316.26	313.35	316.22	316.46	315.96	313.61	316.95	314.46	313.72	315.77	313.78	315.94	314.5	315.66	313.65	315.3	317.28	316.3
305.95	305.26	303.3	304.45	307.98	304.42	306.12	306.49	307.66	302.23	305.55	305.86	306.64	306.15	307.29	304.9	302.74	307.55	304.7	304.86	306.31	303.37	305.03	305.24	306.14	304.93	306.94	305.26	305.53	307.3	305.78	307.04	305.78	305.23	304.84	305.65	304.87	303.56	302.77	305.46	306.86	308.33	305.58	303.3	306.74	308.11	304.5	307.92	307.33	307.77
316.74	314.56	311.9	316.63	317.05	313.66	314.22	314.82	312.99	314.81	314.54	315.51	313.52	313.74	317.15	314.22	314.17	314.68	314.92	313.79	315.84	315.6	313.87	314.57	313.09	317.18	315.79	315.67	315.71	314.88	315.72	313.79	315.53	316.5	316.95	313.55	314.3	317.87	315.72	314.61	316.61	316.92	315.51	315.32	314.72	314.17	311.94	314.39	315.61	313.04
302.78	302.85	302.48	299.69	299.71	303.31	300.44	302.45	300.93	301.4	299.82	299.77	302.01	300.61	301.71	302.58	300.72	302.62	302.27	302.6	303.07	300.11	302.41	302.13	299.83	303.08	302.92	300.89	300.39	302.39	298.11	300.66	300.32	299.62	301.74	301.44	301.69	300.65	301.46	300.7	300.13	301.19	301.04	302.87	303.71	301.09	300.52	301.72	298.68	301.61
304.48	308.4	308.03	306.92	310.87	306	305.85	307	304.85	306.85	309.01	305.61	306.44	305.41	305.63	308.28	306.34	307.41	305.38	305.94	309.05	309.2	307.63	306.66	308.51	303.45	304.57	307.39	308.01	303.41	307.37	307.63	308.42	303.49	304.3	311	309	305.22	307.49	307.95	307.65	303.93	304.16	306.06	304.66	306.54	306.81	308.59	304.85	308.56
316.89	317.14	316.54	316.98	316.33	316.5	314.79	316.55	316.23	317.41	316.55	317.01	319.02	317.19	316.9	315.1	318.91	319.36	318.08	315.23	315.95	317.28	314.58	314.47	317	316.44	315.03	316.28	317.5	315.37	315.52	315.6	317.24	318	315.13	317.52	317.69	318.59	316.98	316.37	316.04	317.52	317.45	316.17	316.86	315.74	315.1	316.27	316.29	316.72
325.8	326.49	328.49	328.09	327.01	328.39	326.07	324.84	326.12	330.43	326.53	327.76	326.61	325.06	327.64	325.93	327.52	323.52	327.51	324.53	326.01	327.63	326.16	325.63	324.75	325.67	326.33	328.4	324.54	323.78	326.85	326.81	326.65	326.89	327.96	328.91	327.63	325.87	326.85	329.03	326.63	326.98	324.53	328.74	326.49	327.57	327.02	325.21	326.28	327.63
303.22	304.29	306.3	300.24	305.52	303.35	303.8	304.89	304.51	301.81	303.7	304.89	304.86	304.23	303.19	304.25	305.61	302.36	303.05	303.93	302.3	302.77	303.94	301.73	305.58	301.15	304.33	306.25	306	301.88	302.4	302.85	304.9	306.15	302.54	304.42	302.31	302.07	302.87	300.59	304.12	304.27	306.21	303.33	304.63	302.46	304.99	302.72	303.94	303.25
298.85	303.32	302.51	302.85	301.23	302.15	300.48	302.97	300.62	299.98	300.83	300.49	299.97	300.45	301.41	301.51	301.11	300.77	299.47	301.94	301.12	299.95	301.41	300.67	302.43	303.01	300.64	301.24	301.13	299.75	300.92	302.27	302.33	302.87	300.84	300.43	301.71	300.98	301.3	301.2	297.86	303.11	300.91	303.68	299.59	301.09	300.05	303.04	297.21	301.04
310.59	309.7	307.04	308.47	310.68	312.14	310.99	309.59	309.83	312.58	310.67	312.31	308.97	309.73	313.12	311.35	312.39	308.73	309.92	310.64	307.76	311.62	309.93	310.17	311	309.04	310.47	309.17	309.92	314.65	311.86	309.27	312.04	309.98	312.73	308.83	311.58	312.01	309.57	310.57	310.22	309.75	310.43	311.32	308.45	309.73	311.04	307.73	309.95	309.66
304.65	305.05	300.56	302.13	304.69	304.59	303.25	302.53	303.51	302.07	304.62	303.35	303.17	303.04	302.43	306.02	302.75	302.67	305.19	304.87	305.19	305.05	302.9	302.52	300.3	303.22	304.22	302.65	303.64	306.05	304.78	301.25	303.16	302.9	303.5	302.48	304.27	303.13	303.12	305.35	303.41	301.72	303.84	302.97	303.95	302.42	304.74	300.1	302.66	305.2
311.91	312.36	310.59	312.03	314.5	313.67	312.74	313.07	311.44	312.7	312.11	312.06	309.87	314.83	312.12	311.22	313.69	312.28	312.49	313.98	311.67	313.14	312.19	314.22	312.98	314.74	314.48	311.88	313.89	312.99	311.83	312.68	313.09	313.98	313.52	311.66	312.18	313.36	314.51	310.88	313.98	312.11	312.67	313.75	312.58	310.33	312.78	311.01	309.36	313.93
327.93	327.08	326.6	328.81	328.08	326.57	327.57	328.48	328.23	326.98	325.68	328.53	326.9	326.2	326.38	328.59	327.55	326.23	327.81	328.78	328.51	326.9	327.52	328.81	329.79	326.96	328.41	328.21	329.43	327.92	327.76	327.97	326.76	327.66	326.86	328.59	325.04	329.22	325.7	326.61	329.16	327.96	326.12	328.04	328.88	327.15	329.81	328.36	325.82	325.53
315.58	315.84	316.02	315	314.54	317.25	317.06	314.77	312.4	313.33	314.04	315.38	313.73	313.76	314.77	317.27	313.92	314.35	315.44	314.53	315.23	314.8	315.54	315.11	315.24	315.88	312.25	315.22	314.57	316.29	315.35	315.57	314.99	313.98	314.56	313.92	315	314.19	312.27	315.71	315.49	315.26	316.07	316.49	313.9	315.13	313.23	316.26	313.17	316.21
304.41	303.92	307.32	301.2	304.31	304.4	305.27	306.2	305.16	306.01	307.24	302.05	305.16	304.69	303.1	304.2	301.1	305.35	305	303.73	303.67	304.74	304.1	305.11	305.58	303.75	305.91	305.97	303.71	305.09	302.78	303.37	303.61	303.91	301.97	302.72	305.86	304.07	302.87	303.17	304.48	303.68	304.45	306.01	305.09	305.6	302.2	303.97	304.36	303.27
305.01	302.98	305.43	302.37	305.25	305.19	305.08	304.57	304.07	303.93	304.46	303.24	302.04	305.39	302.43	304.96	302.64	306.67	304.88	303.12	305.46	303.53	304.45	302.89	303.97	305	303.14	304.07	302.01	306.39	301.27	305.89	304.17	305.26	304.61	305.3	305.74	302.87	306.53	306.83	302.52	305.01	305.19	303.52	304.79	303.73	303.19	302.76	305.56	306.1
323.64	327.63	325.52	323.76	323.35	325.7	324.26	325.37	323.91	325.84	324.92	324.79	324.7	323.25	329.18	323.41	325.4	325.09	325.34	324.23	327.3	323.41	324.83	324.97	323.63	324.24	327.62	324.85	325.84	324.32	325.52	325.8	323.93	327.24	326.42	323.53	324.41	325.56	324.92	324.69	326.13	323	326.43	326.1	324.45	326.09	324.62	327.25	323.79	325.95
315.2	315.16	315.28	314.71	316.02	316.08	315.75	314	314.75	314.06	314.78	314.51	314.62	314.78	313.15	316.28	315.81	315.45	314.6	316.51	314.53	313.92	316.97	315.22	313.58	314.26	314.53	317.78	312.94	312.6	316.78	315.7	309.66	316.57	316.3	316.35	316.52	317.48	315.51	314.28	315.7	313.72	316.25	314.19	315.89	316.8	313.61	312.91	313.46	313.72
307.31	307.94	312.43	310.51	309.91	307.2	309.83	306.2	310.22	309.1	308.04	308.51	310.89	308.08	308.08	306.47	308.71	307.81	310.96	308.93	309.28	307.32	310.84	307.52	308.95	308.67	307.74	307.53	308.62	308.85	308.15	308.87	307.63	308.96	308.76	309.42	307.6	309.06	307.71	308.56	309.28	310.84	308.09	307.61	310.56	310.08	309.23	308.86	311.2	308.68
302.23	302.93	304.13	301.7	301.77	302.17	303.31	302.17	303.12	301.61	303.16	301.16	302.47	302.89	303.19	303.63	302.35	303.06	301.81	301.62	302.66	300.27	301.84	302.58	302.65	299.96	300.64	300.37	301.51	299.45	304.75	301.9	301.42	303.93	302.31	303.59	300.78	301.28	301.46	302.89	302.54	305.47	303.04	300.61	304.53	302.85	302.76	303.08	300.77	301.29
300.79	302.17	301.99	302.06	301.3	301.27	302.29	301.59	301.86	300.05	300.31	302.65	301.53	301.86	297.91	302.09	300.56	301.62	302.2	298.12	301.93	301.65	303.42	300.45	300.98	300.09	297.95	301.01	302.25	301.07	302.24	301.06	301.11	298.03	302.4	300.32	302.24	299.04	301.12	301.1	301.45	299.99	300.98	300.79	299.66	304.17	302.82	301.41	302.11	300.78
314.05	311.64	317.41	312.82	311.23	311.74	312.61	310.46	311.47	313.03	313.45	311.09	311.57	312.81	313.21	313.16	313.78	313.28	312.1	312.05	311.08	313.29	314.45	313.26	313.26	313.95	313.5	313.21	313.62	310.78	311.83	310.11	313.37	311.69	308.86	311.51	312.37	312.55	313.17	313.16	312.58	312.04	313.69	309.96	311.8	312.04	310.39	310.94	314.13	312.08
303.71	302.74	302.32	303.64	303.07	301.96	303.09	302.05	302.9	302.29	303.32	300.98	301.73	304.84	303.14	299.35	301.97	302.1	301.32	303.31	304.23	301.57	301.27	301.52	303.71	301.78	301.97	302.17	304.05	301.68	302.91	303.38	300.79	301.63	300.99	301.8	302.02	301.83	303.98	301.6	303.14	303.89	304.45	302.42	304.41	300.19	298.95	303.21	301.47	304.75
308.03	305.59	306.43	306.31	305.45	305.75	302.2	304.65	306.34	306.11	307.07	304.46	306.92	306.41	305.6	304.81	304.08	304.78	305.38	302.48	303.44	304.8	303.9	306.14	305.22	304.24	306.13	303.85	304.08	306.14	305.45	306.57	305.98	305.31	306.38	304.17	306.06	307.12	306.16	307.52	304.54	303.9	304.58	307.33	304.03	303.73	304.46	303.92	304.36	304.96
319.18	319.3	321.9	320.97	320.16	320.67	318.82	319.26	320.16	319.85	319.93	318.34	321.57	318.46	320.23	318.89	319.58	319.39	319.49	320.27	318.09	319.63	320.84	318.11	318.44	317.65	318.53	319	319.58	321.52	318.3	318.63	319.41	320.4	320.58	318.45	319.5	320.16	319.34	319.99	318.32	319.31	318.02	317.99	317.59	319.08	318.92	318.03	317.38	318.5
305.7	306.96	306.17	304.84	307.74	308.01	306.51	304.66	305.05	306.35	305.35	306.12	306.29	305.87	305.44	304.27	308.57	307.95	308.59	304.95	308.61	306.52	308.36	305.31	305.04	306.29	306.3	303.6	305.61	306.63	306.73	304.97	305.28	304.88	307.28	304.1	303.23	305.76	304.16	307.17	308.72	305.32	302.97	304.53	303.36	308.3	308.94	305.65	306.2	306.77
313.48	315.17	316.07	317.12	315.78	312.67	314.92	313.97	312.62	316.54	316.53	316.65	315.52	317.62	316.94	315.27	312.41	315.44	314.76	316.68	313.77	316.88	315.62	315.14	315.07	316.61	314.75	315.66	314.87	313.3	315.25	313.98	314.01	314.39	316.65	314.65	314	312.31	315.94	314.6	315.18	317.42	313.55	316.46	315	317.36	315.17	314.03	314.99	312.94
304.51	303.38	306.25	305.11	305.26	302.62	304.96	306.3	303.78	304.03	304.44	306.82	305.3	305.65	305.12	305.97	301.63	304.29	304.01	304.12	306.85	306.33	304.94	305.46	304.81	302.35	305.29	305.07	302.66	303.47	307.46	305.04	306.82	305.85	305.22	304.42	306.5	303.97	306.07	304.52	307.61	304.44	303.17	305.05	305.11	303.54	304.74	303.89	306.57	303.88
323.26	322.99	326.74	325.01	325.49	324.9	323.39	325.8	323.19	321.93	323.76	323.9	323.97	323.81	324.29	323.97	324.04	322.69	327.28	323.29	324.84	324.48	324.17	326.5	323.73	323.27	323.06	325.84	323.76	324.41	324.76	324.68	324.91	324.18	325.34	323.36	323.51	325.5	326.41	325.24	324.09	323.75	326.21	327.03	324.07	324.24	323.67	324.32	327.18	327.41
310.08	312.38	312.48	309.3	308.09	310.12	312.61	314.33	310.92	313.79	307.73	309.73	312.16	311.58	310.4	310	311.14	312.64	311.99	311.33	311.87	312.36	309.89	311.51	310.86	310.07	309.21	309.53	309.41	313.62	311.65	310.54	310.8	312.07	312.41	312.5	310.94	309.77	313.06	310.34	311.6	309.97	308.49	311.02	311	310.02	313.82	311.19	310.99	309.97
305.84	306.26	305.5	305.52	307.1	308.59	303.62	305.51	306.22	307.08	307.02	305.52	306.11	304.89	306.09	307.59	306.96	306.69	306.7	305.71	305.23	305.98	306.9	307.32	306.97	303.94	304.96	307.34	306.09	305.69	306.66	307.64	303.92	305.27	305.38	305.91	306.06	305.48	308.73	303.02	306.37	307.41	307.53	306.11	306.39	307.57	306.23	307	306.21	307.5
326.34	326	328.71	329.26	325.69	328.78	327.6	325.79	325.93	328.58	327.25	327.73	327.55	323.93	328.28	328.43	329.06	326.16	327.39	328.61	328.2	328.38	327.94	327.91	326.22	326.86	324.46	325.24	327.91	326.26	327.68	326.14	323.58	330.58	328.43	327.09	330.92	327.99	325.49	328.07	327.35	325.02	326.19	326.88	323.76	326.16	328.89	327.42	325.82	328.26
295.41	295.57	294.22	293.85	292.97	293.87	293.38	290.95	292.51	291.36	293.05	294.88	293.32	295.57	294.43	293.6	292.91	294.68	294.34	296.32	296.41	294.85	294.67	294.51	293.06	291.39	293.26	295.49	293.35	296.85	295.65	293.08	294.12	294.56	297.5	293.07	293.76	294.24	296.54	295.99	295.47	294.74	293.46	293.38	294.09	291.58	297.12	293.75	294.18	293.44
312.18	308.58	313.11	315.24	315.36	311.22	313.6	313.47	313.81	311.24	314.42	312.28	313.77	315.06	311.2	311.59	312.95	313.51	312.62	313.51	313.25	312.9	314.69	313.48	312.14	314.55	314.15	312.76	312.57	313.15	313.61	312.74	311.25	311.87	313.24	310.87	312.46	310.93	314.51	314.14	314.21	310.31	312.41	311.88	313.38	314.92	315.8	314.2	310.59	313.22
294.06	296.39	293.95	294.93	296.12	295.4	293.52	296.31	295.21	294.14	292.54	294.47	294.34	297.11	295.53	295.2	294.06	294.66	294.47	296.33	293.75	296.9	295.13	295.93	295.66	291.92	295.39	296.93	296.28	295.32	292.4	297.17	296.19	294.95	294.16	292.17	293.31	294.76	294.67	296.8	293.56	296.28	295.22	294.89	293.12	297.76	297.43	297.38	297.76	296.22
306.52	302.05	303.75	306.39	301.35	303.53	302.58	302.95	300.57	303.39	304.61	300.67	306.09	303.02	303.29	304.49	304.5	304.09	301.45	298.86	302.97	306.28	302.63	306.73	303.45	302.4	302.68	303.48	303.74	302.23	302.89	301.49	302.75	303.67	303.2	303.16	302.38	304.65	301.42	302.38	304.82	301.99	303.25	306.06	300.16	303.17	300.89	302.68	299.61	301.67
304.02	303.62	303.96	304.46	302.06	305.2	304.34	302.98	302.64	303.3	302.5	302.84	304.39	303.43	304.9	303.25	302.71	299.29	303.27	301.64	303.31	306.42	301.56	302.73	305.23	303.36	302.46	303.3	300.23	302.07	303.22	303.66	301.9	302.3	302.12	303.61	302.24	302.77	302.09	301.79	301.41	299.67	302.97	302.23	301.03	305.94	303.77	301.77	303.01	302.03
307.44	306.85	307.21	304.34	305.64	307.1	304.83	305.05	305.86	307.6	308.99	304.63	305.61	305.91	309.17	306.77	308	305.3	307.23	305.26	304.32	304.42	307.02	307.85	303.95	303.9	307.55	306.32	307.56	307.92	302.74	307.73	304.75	306.08	305.44	306.85	304.03	305.18	304.09	305.38	304.5	304.94	304.23	306.15	308.06	305.06	305.61	305.34	305.47	308.19
328.19	326.32	325.99	326.85	327.81	329.95	327.62	326.78	328.3	329.5	326.76	325.88	329.14	327.23	328.86	329.75	326.78	327.99	327.51	326.09	328.41	325.78	325.78	328.7	328.36	328.63	327.11	328.98	326.68	328.46	329.2	327.25	327.81	327.87	327.74	330.9	324.41	327.24	327.44	326.92	330.29	326.02	327.35	330.1	327.75	329.23	326.77	327.08	329.76	327.25
305.4	306.02	302.54	305.92	304.8	306.06	304.81	304.35	306.55	305.81	304.4	303.57	303.71	306.68	305.78	306.23	303.48	303.31	302.96	305.64	302.96	305.32	305.14	303.37	304.65	307.01	302.81	305.41	303.05	305.85	306.18	303.77	307.94	305.32	304.62	304.21	305.15	306.69	303.91	302.53	303.93	304.97	302.45	302.29	306.74	302.68	303.96	304.96	304.14	304.97
302.22	298.61	301.1	301.07	298.24	297.88	297.38	298.77	300.79	301.38	300.29	300	301.72	298.52	300.7	298.71	302.61	300.65	302.46	299.45	301.81	302.73	298.75	300.97	300.66	301.47	298.24	300.64	300.28	300.32	301.14	299.38	300.09	299.07	300.74	299.12	299.29	299.43	303.45	301.58	299.31	301.01	297.42	300.92	299.28	299.59	298.97	299.63	299.87	300.61
309.46	308.45	308.25	311.02	311.81	308.17	309.57	311.16	308.38	308.6	310.63	309.68	308.86	310.58	310.85	310.75	312.02	308.37	311.82	309.7	309.44	308.36	308.06	308.34	309.45	307.28	311.75	312.09	311.23	310.61	309.83	310.21	309.53	309.13	311.99	309.16	310.95	309.51	309.58	308.22	311.04	309.38	308.8	308.53	310.85	309.11	310.08	307.12	306.5	309.03
329	326.36	327.45	324.71	328.54	328.84	327.21	327.01	326.72	330.06	329.14	330.84	326.87	329	327.71	327.31	325.66	327.73	326.28	326.18	327.1	326.38	327.25	327.68	329.18	327.39	328.28	328.97	327.81	327.2	329.21	327.13	329.45	327.81	327.92	330.76	328.11	327.96	328.64	327.24	327.18	327.09	327.82	326.39	330.09	326.55	328.97	328.59	326.42	327.6
312.24	317.63	313.43	315.74	314.35	314.02	316.05	313.3	314.96	315.52	314.87	314.01	317.11	315.88	312.89	313.96	314.49	312.48	314.88	312.67	314.14	314.02	316.15	313.17	312.85	313.63	315.97	312.4	314.35	317.76	314.2	314.86	312.3	315.83	312.15	313.13	315.11	313.14	314.36	312.26	313.08	314.5	313.57	313.58	312.41	314.21	313.35	313.22	313.69	315.57
319.64	320.08	319.79	318.05	319.33	319.09	316.66	318.95	318.48	318.43	320.53	320.96	319.31	318.31	319.79	318.22	322.01	318.36	319.9	321.14	316.86	319.68	322.01	317.11	319.57	320.6	321.43	319.78	318.53	320.71	320.92	317.3	317.91	319.75	317.69	319.12	322.03	318.76	319.27	317.19	319.07	319.16	320.28	320.16	319.26	320.62	319.77	318.4	318.25	319.3
328.86	324.16	325.42	324.15	325.85	329.15	326.14	328.91	330.28	330.42	327.91	326.01	329.05	325.98	329.91	328.92	328.23	329.87	328.94	327.21	326.29	327.05	326.78	327.68	325.68	329.59	328.36	324.95	329.48	330.9	328.56	325.45	329.21	328.11	327.05	327.07	326.45	325.62	327.3	329.25	326.32	327.75	327.83	329.28	330.45	327.5	330.39	327.29	329.76	328.83
303.88	305.4	304.17	307.12	304.86	302.99	307.67	302.6	306.43	306.15	304.11	304.54	303.13	306.63	305.15	304.15	305.23	302.89	302.27	304.41	306.38	304.53	304.73	303.67	307.23	307.12	303.97	304.26	304.06	304.84	305.23	304.45	304.41	306.84	303.36	307.52	305.54	305.48	303.59	307.31	302.27	306.9	305.39	303.02	304.85	305.56	304.11	305.15	306.24	305.85
314.18	312.46	315.02	316.35	316.07	314.85	312.66	314.89	315.78	314.7	314.81	313.49	311.51	314.14	315.33	314.3	313.77	314.52	314.75	314.19	315.86	312.64	315.63	315.66	313.69	312.8	315.34	313.6	314.77	313.53	314.41	313.23	316.47	311.19	315.09	314.38	314.11	314.41	313.13	313.29	316.73	313.94	313.35	314.71	316.49	314.52	314.69	313.65	316.05	313.18
305.36	304.57	307.11	304.32	305.5	302.49	307.68	307.36	304.67	305.3	305.37	305.09	307.66	305.61	305.06	306.31	306.17	306.66	305.78	304.65	306.26	302.34	306.11	307.39	308.5	303.42	304.02	304.26	304.09	306.26	306.09	307.2	303.64	305.62	303.65	307.52	305.2	306.57	301.86	305.11	305.18	306.68	309.52	305.53	305.46	305.04	303.36	304.84	305.22	308.41
304.37	304.23	302.03	303.96	302.16	307.11	304.39	303.96	304.2	302.92	300.43	304.04	304.76	304.94	302.7	304.83	303.28	302.91	302.21	304.05	304.58	304.43	301.31	305.74	304.51	303.41	305.62	304.81	302.5	302	303.78	302.73	304.49	303.43	303.31	303.59	303.64	302.45	303.54	303.46	302.44	303.94	301.92	301.04	306.23	305.32	300.39	304.49	302.7	303.83
324.89	323.58	323.37	324.64	326.07	322.41	326.15	325.13	322.7	324.13	325.59	323.8	324.89	326.23	324.62	323.01	325.39	324.98	323	321.93	325.71	322.77	322.69	323.5	324.48	326.82	325.26	322.48	323.6	324.22	324.96	325.94	322.15	325.71	325.43	323.07	326.58	327.02	326.9	326.33	325.97	325.61	324.29	323.86	325.8	324.31	324.48	324.99	324.03	322.76
315.66	314.19	314.41	315.76	314.96	315.29	313.41	312.23	314.92	315.1	314.05	314.22	310.51	315.35	316.61	315.45	315.14	314.08	313.39	316.36	312.51	313.1	315.12	315.62	313.49	315.4	313.96	315.1	315.01	312.1	316.17	315.74	311.72	315.08	313.15	313.74	312.63	314.51	315.26	314.89	316.28	312.91	315.05	316.27	314.41	312.5	311.43	312.86	315.73	311.91
302.48	303.9	301.65	301.69	301.46	306.05	301.26	302.33	303.09	303.44	303.14	302.39	300.91	303.99	301.59	302.44	301.2	301.36	304.7	304.11	302.23	302.53	302.42	302.05	301.26	302.12	302.39	302.21	302.35	301.44	301.16	303.33	301.29	303.69	303.87	301.16	302.19	301.75	301.48	300.87	302.55	301.14	303.92	300.8	303.16	301.88	302.2	304.76	302.7	303.73
307.78	306.64	304.87	306.2	305.49	307.48	306.93	305.6	304.53	307.44	306.88	307.44	303.69	308.91	306.36	304.26	305.32	309.54	304.18	305.47	303.61	303.54	308.38	305.11	306.55	306.69	307.45	305.78	306.84	308.59	303.58	306.52	306.8	306.99	308.82	304.06	307.19	307.28	306.31	308.86	307.74	304.74	307.16	308.55	305.56	304.1	307.95	307.4	308.17	310.08
315.84	317.28	316.01	318.16	317.05	317.54	316.19	318.84	318.62	316.92	319.85	318.09	317.79	316.09	318.49	316.77	317.74	318.4	316.88	317.58	317.86	319.06	318.8	320.09	318	317.74	318.34	318.86	317.39	317.41	317.61	319.39	319.77	316.84	315.22	321.5	314.79	319.13	316.65	317.21	316.99	319.28	315.81	315.74	318.45	318.62	318.31	315.07	318.11	316.69
308.37	304.28	305	308.18	304	300.79	304.84	306.51	305.39	304.81	307.62	306.2	306.96	305.36	305.58	304.75	305.18	305.55	305.67	305.01	304.69	303.12	305	306.18	307.33	307.3	306.68	307.87	305.03	304.28	308.06	305.45	304.79	305.31	305.79	305.24	305.09	306.21	303.14	305.78	303.36	306.95	306.15	304.89	305.55	307.06	304.53	303.86	302.88	303.78
298.16	298.9	300.83	293.95	298.55	296.57	297.82	297.07	294.69	295.47	296.99	295.88	295.35	296.9	295.51	295.59	295.1	297.74	296.12	298.35	299.17	298.46	296.18	296.2	298.19	295.37	297.46	298.38	298.25	297.6	294.61	295.69	296.3	296.58	296.3	296.87	295.88	297.37	296.99	297.04	297.92	297.39	296.65	295.92	294.39	297.52	296.86	297.3	298.9	297.46
326.97	327.76	325.79	329.71	329.49	327.96	326.45	328.05	329.08	329.9	329.34	327.22	329.66	328.06	327.85	328.29	329.27	329.32	327.19	327.1	330.31	327.88	331.47	328.95	329.45	328.62	330.73	330.78	331.01	330.47	327.59	331.32	328.49	326.46	328.8	327.38	329.9	331.23	329.9	327.41	328.55	328.98	329.52	329.6	327.61	330.37	325.66	329.02	327.68	327.5
300.51	306.24	302.36	301.2	303.31	303.11	300.68	302.54	302.53	304.22	305.07	305.38	303.22	304.2	305.12	305.4	303.62	302.27	300.82	303.57	304.46	304.97	303.31	303.6	302.37	300.63	303.65	305.34	302.38	302.81	304.65	302.39	300.88	303.87	302.88	302.45	302.92	302.75	305.83	301.95	303.18	304.56	302.12	302.96	302.63	304.08	302.8	304.36	303.6	304.24
308.23	307.74	306.17	306.81	306.58	307.49	308.62	308.32	307.11	306.91	308.19	306.3	304.37	305.91	307.15	309.09	307.9	307.16	304.84	307.66	309.31	307.88	308.46	307.41	304.86	307.05	307.67	307.03	305.71	307.35	306.92	307.46	306.67	305.54	306.8	309	306.9	308.34	310.54	308.21	308.15	309.33	306.33	305.15	308.94	308.77	307.3	307.88	307.18	307.75
315.28	312.8	313.49	315.56	314.2	314.65	314.32	312.73	312.66	314.53	313.3	312.65	312.91	315.25	314.48	311.88	313.92	312.8	313.38	315.39	313.1	312.11	316	316.11	312.85	312.37	312.44	314.81	315.73	314.66	312.76	313.9	313.98	312.16	314.15	315.65	314.44	313.28	316.23	312.59	313.83	313.73	312.55	315.32	312.46	315.13	310.79	315.3	316.07	314.19
303.13	305.05	303.44	307.6	303.86	303.74	304.91	303.96	304.55	304.94	305.81	305.11	303.61	304.88	303.96	304.68	305.91	301.53	304.04	303.34	303.54	304.07	304.9	302.59	305.96	304.93	305.84	304.02	304.81	302.61	303.98	303.57	304.48	303.63	307.64	305.53	303.53	305.3	303.68	305.1	302.88	304.83	305.1	304.56	303.95	304.37	304.11	304.06	304.99	306.73
318	319.87	320.3	318.81	317.73	320.65	317.55	318.54	315.68	320.47	318.77	318.58	318.17	318.32	319.94	318.77	322.16	317.22	319.04	317.1	318.47	320.36	315.95	318.53	319.28	317.05	318.26	318.09	318.33	317.67	317.5	319.46	320.83	316.69	318.08	318.29	318.49	317.88	318.39	319.11	318.82	317.19	318.21	317.59	317.67	316.55	318.14	318.84	318.48	315.73
317.25	314.22	315.66	314.27	313.14	315.68	316.71	314.56	314.86	315.2	315.39	314.55	313.65	316.02	313.89	314.64	313.15	315.37	317.21	315.46	313.5	313.36	313.9	316.32	313.2	314.08	316.44	315.87	315.09	313.73	315.91	311.64	314.88	315.72	316.67	312.96	312.94	315.77	314.72	315.86	315.78	315.5	315.94	315.76	316.93	314.94	315.72	316.26	315	313.81
295.62	295.41	296.36	297.38	295.95	297.12	298.28	297.79	295.25	298.69	295.18	297.57	297.45	296.57	296.76	295.71	294.48	293.86	298.95	295.67	298.11	298.07	298.11	297.13	295.42	295.12	295.98	295.53	298.42	297.39	295.05	298.08	294.85	296.36	297.3	298.57	297.54	293.08	297.26	295.58	298.21	296.15	296.57	294.1	296.04	296.02	295.44	294.94	294.55	298.16
302.48	303.8	301.82	306.31	302.87	304.01	299.89	305.24	302.19	303.85	303.65	303.11	303.21	302.52	305.59	303.96	301.36	303.41	304.26	300.48	304.4	302.71	300.54	302.09	303.37	300.19	304.78	303.21	300.78	304.64	302.65	301.1	301.29	304.8	300.44	300.79	301.03	301.81	303.86	302.91	301.35	302.64	299.77	304.99	303.01	302.61	303.33	303.76	303.02	300.19
302.09	298.71	299.6	300.82	300.4	300.68	299.89	301.31	300.67	300.17	301.08	297.21	301.31	303.46	300.14	300.73	300.96	300.62	299.77	300.98	301.34	299.39	300.13	299.04	299.17	301.92	300.96	300.03	299.51	300.71	297.77	300.57	300.42	298.69	299.45	300.4	302.75	299.26	302.17	298.81	301.2	299.5	300.36	302.29	298.75	300.28	300.04	299.72	301	300.97
308.42	310.91	308.01	310.96	307.39	308.16	306.24	310.08	312.35	309.44	307.53	309.83	310.01	310.44	309.86	308.63	308.56	309.13	309.7	307.93	308.25	310.8	312.15	312.35	310.17	311.18	308.6	311.51	312.12	308.58	308.51	307.53	311.41	308.66	307.61	312.02	311.49	311.31	309.98	308.8	309.6	309.98	309.24	310.42	311.06	309.32	309.19	310.29	308.87	313.01
316.66	316.85	319.76	317.42	318.12	317.99	315.08	317.71	319.85	318.86	317.97	317.17	318.82	316.03	316.25	316.36	316.61	314.92	318.65	319.92	316.29	317.45	316.86	315.59	316.09	317.27	318.37	318.25	316.14	318.61	319	316.98	316.19	315.79	315.23	316.99	319.04	319.61	317.56	316.02	319.63	314.67	316.47	317.1	316.68	319.48	316.03	317.2	316.49	316.12
314.18	315.58	313.8	316.27	315.41	313.91	313.24	314.96	315.62	316.63	316.09	315.95	314.93	316.43	312.77	316.47	316.6	314.16	315.2	311.49	315.53	315.55	316.86	314.64	315.94	312.36	315.15	312.75	315.98	314.19	316.96	314.63	315.81	316.21	317.71	314.83	314.4	314.8	314.76	314.11	314.15	316.68	313.11	314.05	314.38	315.34	312.95	315.17	316.07	314.18
310.37	309.79	311.94	313.45	310.81	308.6	308.76	309.43	309.81	310.15	311.82	309.02	310.57	312.33	312.23	309.06	309.88	307.35	312.84	311.11	312.48	310.13	310.91	311.14	308.91	309.64	310.62	311.2	312.13	310.87	310.24	310.07	311.91	311.82	309.28	310.25	311.32	311.42	310.01	313.89	309.8	310.28	309.71	310.14	311.23	309.1	313.44	312.1	313.31	309.85
311.59	312.74	316.06	314.04	312.27	311.77	312.65	314.82	310.77	313.78	311.78	311.47	311.22	311.74	314.16	311.37	313.66	311.39	313.38	313.29	310.4	311.28	310.74	311.37	311.98	314	312.99	312.35	313.09	313.06	312.28	313.4	312.82	311.92	313.86	313.31	312.9	312.08	313.49	313.13	311.98	314.5	313.44	313.87	313.42	313.18	312.48	314.66	312.95	310.64
327.53	329.46	329.31	328.48	331.43	328	328.06	327.67	328.04	325.37	330.39	329.35	328.24	326.56	326.58	328.69	327.04	327.73	327.45	323.73	326.3	328.89	326.52	328.21	328.7	328.56	328.18	326.61	329.23	326.8	328.01	328.56	326.61	328.44	326.4	326.91	326.05	327.11	326.93	330.33	328.53	329.89	329.95	329.84	328.75	326.7	327.21	327.62	326.29	325.76
318.87	317.87	315.12	316.08	316.64	316.61	317.69	319.27	316.46	317.89	318.68	317.16	316.53	318.64	315.09	319.73	315.73	317.95	318.11	319.48	318.29	315.94	316.42	317.31	316.74	315.08	314.88	318.43	317.86	318.99	317.62	315.3	316.8	316.97	318.52	316.95	316.65	316.53	317.33	317.27	316.98	319.55	319.02	317.95	315.81	316.84	318.38	315.97	316.32	317.43
299.72	300.83	301.21	300.85	302.08	298.01	299.01	298.14	300.86	298.74	300.76	300.7	298.67	304.72	300.25	300.67	301.12	300.05	299.51	300.43	301.38	300.76	302.03	297.48	298.74	297.09	298.46	299.43	299.31	299.61	300.56	302.46	299.94	298.5	296.98	301.63	299.49	300.64	299.34	299	301.78	302.48	300.82	299.88	301.25	298.38	298.05	301.28	300.99	303
296.73	292.91	294.81	294.11	294.51	293.84	296.32	295.33	294.32	296.18	296.61	293.68	295.49	293.59	295.79	299.7	295.86	295.24	296.12	293.2	295.26	294.85	294.34	295.73	295.95	295.62	295.45	294.4	294.72	295.17	294.78	295.74	295.15	294.91	293.81	295.12	295.21	295.2	294.93	297.3	295.32	294.31	297	295.29	296.08	296.3	297.38	298.82	296.53	295.93
309.02	308.44	307.44	305.58	306.94	307.3	306.38	306.45	308.34	306.76	305.41	305.53	307.91	307.07	306.92	307.68	307.93	307.25	307.47	306.39	307.38	308.61	307.65	306.59	307.92	307.43	308.06	308.16	308.28	307.8	306.53	306.25	306.27	308.19	307.6	307.08	306.62	308.99	308.73	305.94	307.77	306.89	308.83	306.63	306.57	308.14	305.92	306.55	308.36	309.11
301.04	302.3	301.44	301.26	301.95	301.01	302.15	301.64	300.41	300.91	299.56	303.72	301.76	300.37	301.66	298.7	300.73	302.07	301.87	302.95	302	303.93	303.81	302.24	302.24	300.97	301.53	301.83	302.13	302.09	301.1	300.84	301.14	301.96	300.59	302.06	299.04	302.59	302.62	300.56	300.39	303.67	302.57	300.38	300.77	302.61	300.13	300.12	299.13	303.31
305.6	303.31	304.76	304.69	303.64	305.46	304.66	301.94	301.48	303.58	304.25	302.14	302.38	305.1	303.53	302.4	303.59	305.58	303.35	303.76	301.82	304.41	304.04	306.5	302.39	305.62	303.06	305.2	303.02	303.71	304.13	304.08	304.56	307.09	304.96	306.72	305.66	305.07	304.46	302.61	304.62	305.22	302.54	303.96	305.01	304.06	304.13	304.47	304.32	302.76
315.82	313.94	312.67	311.34	311.79	313.32	312.02	310.77	313.71	315.73	314.21	315.47	314.63	313.7	313.71	314.53	312.15	314.94	311.17	313.87	312.59	311.45	313.46	314.76	312.81	314.22	315.19	314.91	313.54	313.41	312.32	310.96	315.67	315.43	313.95	313.01	313.73	312.28	311.37	312.64	311.73	310.82	313.95	311.88	311.09	313.03	311.26	314.4	314.88	313.54
299.18	302	303.27	303.47	301.41	301.71	301.7	299.22	301.12	300.72	300.51	300.7	298.49	301.39	301.22	303.39	303.53	300.9	301.45	298.9	302.62	298.36	299.64	303.53	298.99	301.66	300.82	302.15	302.22	302.77	301.4	300.95	300.2	302.86	300.18	302.46	301.11	301.46	300.08	302.75	299.85	300.97	301.71	301	301.45	300.85	299.62	301.64	298.98	301.28
320.32	319.8	319.62	317.67	318.19	318.1	317.14	319.71	315.26	322.07	319.36	318.01	320.93	317.83	319.94	320.55	318.85	319.11	319.67	321.18	318.48	315.43	320.19	319.81	319.01	319.89	318.99	319.33	320.55	318.68	319.55	320.13	320.6	321.66	318.34	318.94	320.67	317.62	318.78	317.65	320.55	319.04	319.53	319.94	317.73	319.18	319.05	319.29	317.37	318.87
307.28	305.51	308.1	308.83	306.58	306.77	303.95	307.55	306.22	307.6	309.66	307.08	306.78	309.13	306.93	305.19	307.93	305.21	309.74	310.09	307.1	307.08	307.66	306.7	309.74	308.28	308.03	308.17	306.66	307.28	307.53	304.83	306.44	307.69	306.29	306.12	308.67	306.42	309.77	307.29	307.9	309.09	307.09	306.6	308.81	309.62	305.64	307.85	306.11	311.25
302.36	304.61	301.5	302.07	299.63	303.6	301.37	302.05	303.49	300.94	300.61	302.42	300.58	302.53	300.62	302.01	304.68	302.5	303.68	302.89	304.25	302.05	303.57	303.64	302.28	301.05	303.58	301.8	303.07	302.31	302.93	302.1	302.85	303.87	302.12	302.34	303.15	301.55	303.75	301.41	302.67	303.74	301.4	302.9	303.18	303.88	301.21	301.78	302.46	303.58
311.83	314.36	309.23	313.32	314.87	314.5	313.65	314.32	312.65	314.12	314.67	313.15	312.12	314.19	313.5	312.88	313.73	314.17	314.69	312.46	315.57	313.58	316.1	311.25	314.05	312.79	313.11	313.51	315.12	313.85	312.61	315.5	315.47	314.98	315.04	312.3	311.48	313.07	316.51	314.73	314.57	312.75	313.62	314.41	315.46	312.45	311.28	314.74	313.36	315.58
310.56	313.74	312.05	315	314.89	313.7	314.55	312.63	314.68	310.19	312.85	313.74	313.13	315.37	312.23	313.66	313.4	312.9	311.61	313.67	312.55	314	314.3	312.98	311.86	310.51	311.85	313.92	313.35	311.23	312.57	311.77	313.25	313.88	313.51	312.8	312.8	312.21	309.95	313.23	312.62	313.48	311.94	310.7	312.44	313.06	314.93	310.92	314.5	311.36
316.29	314.1	315.11	313.23	315.09	316.59	314.01	314.26	315.49	314.93	315.65	316.56	314.5	315	312.17	315.67	312.24	315.55	317.95	317.05	314.14	314.54	315.72	315.85	315.49	314.5	315.12	313.84	315.03	315.09	316.24	315.2	316.69	314.6	315.22	313.48	314.99	313.21	316.09	315.37	315.52	317.29	314.76	314.43	315.62	316.69	316	315.07	314.22	312.37
328.04	326.97	330.9	328.62	328.06	329.15	329.05	326.46	329.83	328.95	324.3	323.53	326.93	329.4	328.37	328.83	327.01	328.91	327.71	326.71	327.22	328.4	327.41	327.32	328.49	329	327.92	326.59	329.59	327.42	329.33	327.99	329.27	325.48	327.58	327.39	326.92	327.26	327.76	328.15	327.35	326.41	325.6	328.03	327.69	329.34	327.1	327.62	329.57	327.37
313.14	313.92	315.87	312.63	317.75	314.38	314.36	313.63	313.29	315.62	314.97	315.4	314.32	317.7	312.11	315	313.88	312.1	314.58	315.16	313.15	314.04	314.68	315.42	312.86	313.73	312.64	312.27	313.34	313.53	315.7	314.31	315.39	314.85	315.86	315.96	315.69	315.82	314.88	313.24	312.9	312.94	315.45	314.96	315.26	314.38	315.31	311.81	310.5	311.63
314.43	314.4	312.72	313.2	314.37	315.13	312.55	312.64	311.89	312.68	312.04	313.2	312.31	313.46	311.04	313.43	311.99	311.78	313.19	312.08	315.56	315.08	311.52	311.75	311.84	312.82	312.43	312.7	315.8	316.43	314.25	311.84	310.91	311.45	312.27	313.18	311.01	314.02	311.44	311.48	311.95	313.94	313.72	314.09	312.99	310.5	311.34	312.65	311.95	313.91
320.19	319.83	319.2	318.72	319.79	317.23	320.54	320.79	320.85	320.08	319.72	321.46	319.25	321.79	317.4	319.16	319.97	319.57	319.88	319.08	317.19	320.5	318.75	318.72	319.68	319.44	318.57	320.35	320.32	319.08	318.72	318.84	321.41	319.64	317.82	320.02	319.21	321.73	320.34	319.83	319.35	316.33	320.71	321.64	317.97	319.23	318.3	318.17	317.2	320.91
294.97	297.34	292.74	296.23	295.31	296.5	293.49	296.85	294.39	295.37	295.76	297.21	298.03	296.13	296.32	295.16	294.76	297.44	297.65	296.31	293.37	294.72	295.61	294.02	293.78	296.56	295.29	297.05	294.72	293.41	292.58	293.56	294.61	292.69	293.36	293.11	295.33	296.85	295.12	296.36	294.28	295.9	292.4	294.12	293.38	295.66	297.41	294.51	294.5	294.8
294.31	294.59	292.65	293.3	292.64	293.69	293.9	294.67	293.94	293.54	294.29	293.28	293.28	296.52	296.44	294.16	293.65	293.41	294.15	293.5	293.27	296.04	295.16	296.04	292.23	293.59	296.81	294.93	295.1	293.43	293.67	294.37	294.17	293.91	292.54	293.63	290.5	294.43	292.97	290.6	292.53	293.55	295.49	295.49	294.33	295.9	293.13	292.81	293.34	294.57
295.46	294.67	297	292.54	294.35	294.49	297.26	295.05	299.39	292.53	296.97	294.48	293.54	294.8	295.36	295.43	296.35	295.72	295.24	294.58	293.17	295.45	294.68	293.62	294.63	296.56	294.18	294.55	294.41	295.51	294.55	293.65	296.81	295.96	293.82	294.98	295.29	296.74	294.75	295.84	296.84	294.35	295.17	295.03	294.47	294.99	293.39	294.05	294.1	296.23
308.18	306.6	305.79	306.14	310.37	307.89	306.09	306.81	306.46	306.9	306.13	306.89	307.14	308.46	307.92	305.41	306.75	305.77	308.94	304.87	306.32	304.42	306.27	303.07	310.22	306.21	306.94	306.37	304.23	302.55	306.01	308.6	306.04	308.11	308.37	305.35	308.67	307.1	308.49	307.44	306.47	305.65	306.04	308.3	308.45	305.52	306.9	305.82	306.18	306.37
297.2	294.59	295.08	296.44	297.61	295.02	295.18	293.48	295.63	295.45	296.11	295.1	294.92	295.8	296.89	294.68	293.88	293.25	294.19	297.72	293.32	294.54	294.16	295.63	294.48	295.09	292.47	295.87	295.16	295.46	295.77	294.2	295.62	296.58	293.92	296.15	294.87	293.18	295.02	295.65	295.03	295.73	296.17	294.35	294.97	292.75	294.56	292.98	294.49	296.37
316.47	316.9	316.7	313.91	316.53	316.15	317.38	318.07	317.44	316.42	318.63	318.11	314.88	316.96	315.41	316.69	317.14	317.49	315.72	315.11	318.71	316.22	318.28	315.7	317.83	318.04	316.42	315.44	316.06	316.03	316.67	318.01	315.83	317.43	314.82	320.84	315.72	316.49	316.86	317.97	317.4	317.86	316.41	317.49	315.48	316.34	315.65	314.1	315.02	316.45
303.49	300.81	301.87	297.42	302.38	301.73	301.27	303.37	301.25	303.76	301.68	300.08	301.07	300.05	301.36	302.21	300.32	300.92	303.55	302.2	300.64	300.04	301.09	300.24	303.38	301.84	300.36	302.66	299.5	299.23	301.86	303.62	300.63	297.88	301.22	301.16	300.82	299.13	300.23	301.47	301.76	302.34	299.93	300.88	303.7	302.36	301.12	301.42	303.17	302.87
301.22	301.07	302.89	302.97	302.88	301.16	304.07	299.89	301.73	300.62	300.16	301.58	304.08	300.21	302.57	300.12	303.12	302.55	303.12	301.95	303.49	304.33	304.56	305.97	303.68	302.77	303.41	302.3	302.91	300.07	302.35	302.23	302.4	302.22	303.02	301.06	301.62	301.07	301.76	300.18	302.78	303.15	302.46	301.14	301.31	302.42	302.41	302.37	301.82	301.5
307.49	306.66	305.84	304.3	303.98	306.62	305.8	304.61	305.92	307.77	305.72	307.08	303.94	305.01	304.46	307.71	306.72	308.11	306.14	305.71	307.36	307.54	306.3	307.52	306.45	304.53	305.21	304.14	304.93	308.1	307.39	304.21	307.35	305.14	306.08	305.86	306.72	310.3	305.93	304.87	308.16	305.02	306.17	305.92	306.77	306	306.31	305.81	307.23	306.54
295.85	296.14	295.47	296.85	294.84	295.51	292.95	294.84	295.9	294.5	297.69	294.57	294.07	293.06	295.39	297.09	295.88	295.06	294.72	295.57	294.62	294.28	296.53	294.84	295.76	292.74	293.71	294.45	294.97	297.3	294.81	292.29	293.61	294.06	295.12	294.61	292.45	296.08	296.67	296.53	294.12	294.72	296.3	293.51	294.21	295.14	294.41	298.16	293.45	295.47
314.86	312.54	315.32	313.91	313.76	310.97	312.67	313.42	312.87	314.17	313.87	315.77	312.98	316.08	314.23	312.45	314.32	314.05	313.45	313.43	315.32	309.87	311.14	313.75	313.92	317.78	313.64	314.46	312.49	315.29	313.07	315.26	313.65	316.87	314.36	313.96	313.45	316.09	313.62	313.5	311.64	313.65	315.01	312.49	311.9	312.41	315.17	313.11	312.15	312.83
308.96	308.72	308.8	311.04	308.51	306.54	309.79	308	309.71	308.84	306.6	308.27	306.62	307.42	308	310.72	308.79	308.67	310.6	309.06	308.64	306.43	305.92	309.61	310.34	307.86	309.28	308.65	311.22	308.59	307.4	306.97	309.85	308.77	308.16	309.08	309.73	309.95	310.08	310.42	309.77	308.89	308.07	309.65	308.62	307.41	308.42	308.44	308.64	307.54
312.55	311.18	308.16	310.68	310.28	309.84	311.47	309.42	312.42	309.78	311.29	310.55	310.52	309.91	310.72	309.38	312.21	313.92	312.15	310.18	309.29	310.26	312.57	310.47	310.84	311.84	312.23	313.58	309.19	309.01	309.02	312.47	311.51	309.74	310.7	308.09	310.88	309.02	311.82	310.6	311.38	309.91	310.88	310.37	311.05	309.8	310.01	311.92	311.95	308.08
302.9	305.25	302.25	301	302.38	305.72	304.13	301.76	301.87	301.27	302.4	303.5	301.25	303.85	300.25	304.04	305.23	301.63	303.5	302.71	300.86	303.34	299.79	304.15	302.64	300.89	300.67	302.95	299.07	301.62	303.08	302.72	304.03	303.56	303.28	303.09	301.74	301.3	299.5	300.33	300.95	301.94	303.72	303.27	300.65	301.06	300.78	304.37	302.22	301.83
301.21	298.97	300.56	299.1	300.12	297.92	298.49	298.54	299.53	300.54	298.9	299.84	300.42	298.41	298.84	298.77	299.69	301.1	300.38	299.71	299.37	299.47	300.36	300.7	301.33	301.8	298.63	299	296.41	300.06	300.92	302.4	301.32	302.13	298.19	300.16	298.99	298.51	297.87	298.99	296.45	301.21	299.78	300.85	300.51	300.45	302.47	301.68	300.55	295.49
314.65	312.75	312.7	315.14	313.33	312.22	313.24	313.26	312.71	313.11	313.95	312.64	313.18	313.3	314.38	315.67	311.17	312.78	314.42	312.25	314.04	313.29	311.03	314.58	309.82	312.55	312.29	314.29	312.2	313.66	311.58	312.93	313.83	310.5	313.06	313.84	312.5	314.24	311.79	313.37	314.82	312.24	313.17	314.04	312.6	315.44	314.01	313.84	313.71	312.7
318.7	316.83	317.01	319.27	318.58	318	319.74	318.2	320.36	320.48	318.78	320.13	316.14	319.31	319.72	318.96	319.4	319.86	318.35	317.53	320.95	319.5	319.18	320.63	318.68	316.36	318.15	320.07	319.05	318.88	318.25	319.88	319.21	321.9	319.47	315.27	318.64	317.87	319.41	320.6	318.45	317.46	318.55	315.76	321.55	320.75	319.91	320.89	318.7	318.34
294.13	293.3	294.64	294.4	295.97	294.02	294.38	292.43	295.23	295.54	295.04	293.79	295.78	294.24	294.54	294.19	295.82	294.69	296.45	295.02	295.76	295.73	294.09	296.1	293.77	293.43	295.14	292.99	295.44	293.55	293.63	294.14	293.25	292.37	293.93	292.69	294.94	296.19	291.57	295.74	295.11	291.49	292.67	294.22	293.01	292.92	294.96	294.63	294.33	292.26
315.19	312.35	318.22	314.43	316.57	310.93	315.22	314.25	311.87	312.95	315.26	312.56	315.43	315.78	314.5	315.73	314.6	314.03	316.82	313.75	316.14	310.22	315.04	311.7	316.09	311.53	312.82	311.94	312.94	313.28	314	314.21	314.81	313.89	312.78	313.46	313.48	314.07	315.55	315.42	313.76	311.8	315.02	314.13	313.31	311.81	313.59	314.2	312.32	313.52
312.85	309.47	312.39	312.92	311.95	314.49	313.87	310.92	312.52	312.42	311.56	315.13	310.63	311.09	310.27	307.96	311.99	312	312.59	312	313.3	311.77	314.54	310.11	313.98	313.19	312.58	313.27	310.1	312.84	311.18	311.82	310.3	312.15	312.69	311.07	310.77	309.38	311.38	310.95	311.07	312.66	314.55	311.3	313.52	311.64	310.54	313.5	311.86	309.82
297.39	296.2	294.27	292.7	294.92	293.87	295.14	294.41	293.6	293.79	294.68	294.53	293.72	295.6	292.9	294.04	295.53	294.11	292.99	295.09	293.25	294.38	294.76	295.38	294.44	296.59	294.24	293.98	296.66	294.39	294.12	298.18	294.6	296.72	295.69	293.94	298.25	297.95	294.8	294.25	294.97	295.74	294.47	293.44	296.33	293.27	293.86	294.92	294.67	295.47
298.94	295.63	298.06	296.17	297.66	297.06	296.6	297.37	297.62	296.37	296.22	295.94	296.8	297.1	296.72	297.5	295.18	295.72	299.33	297.05	298.81	296.66	297.78	296.58	295.35	293.91	295.02	298.42	295.54	298.1	300.62	297.1	298.35	295.75	296.52	296.12	295.7	297.76	296.02	296.71	297.1	295.16	299.4	295.54	297.13	298.31	296.9	296.84	296.9	296.62
302.03	301.15	304.07	302.27	302.69	304.55	303.66	301.5	302.9	302.24	301.54	302.53	302.82	305.02	299.14	302.2	306.06	303.98	304.86	302.87	303.93	301.93	304.25	302.81	304.55	303.62	303	301.78	302.63	301.46	301.34	301.24	305.26	304.26	303.66	300.9	303.72	302.03	302.33	303	303.33	302.63	303.65	302.54	301.52	301.85	302.81	303.39	301.09	303.84
304.55	304.69	303.1	302.47	304.61	305.02	304.57	303.44	305.42	303.88	305.38	302.89	303.46	303.6	305.15	303.71	305.12	303.76	304.19	302.3	303.78	305.64	303.02	304.86	305.57	303.67	304.64	301.49	303.58	304.82	302.68	303.02	303.97	303.85	303.29	303.09	303.27	305.18	303.35	303.45	304.29	303.35	305.08	304.24	302.37	306.77	304.32	304.88	304.82	303.41
315.39	316.77	316.58	315.02	315.29	313.64	315.01	318.53	313.13	315.91	315.79	318.1	316.94	317.69	317.5	315.78	313.48	317.7	313.28	312.66	317.86	317.04	313.99	316.15	314.48	318.38	315.43	314.61	318.28	315.25	313.61	316.89	315.41	315.8	317.12	316.62	314.8	317.35	318.18	313.63	315.24	313.66	316	317.12	317.98	316.08	316.63	315.54	314.86	316.48
310.03	312.15	311.65	314.39	312.38	310.5	313.29	309.75	311.76	310.98	311.7	311.85	312.06	312.67	312.82	313.86	313.79	311.74	309.77	310.88	311.67	310.77	312.5	311.22	310.7	310.5	309.6	313.93	312.87	310.45	311.54	312.57	311.32	313.3	312.77	311.17	310.58	308.99	311.81	310.93	313.4	310.96	311.91	312.56	314.18	311.89	312.47	310.47	312.13	312.63
306.88	309.91	308.91	307.75	308.63	309.58	309.11	308.5	306.6	306.07	309.26	309.39	307.95	307.29	309.42	306.73	308.28	309.12	306.64	307.41	306.04	310.59	306.01	307.89	307.78	310.52	308.83	309.04	310.67	309.42	309.63	308.23	309.32	310.02	308.11	310.8	311.93	310.48	308.37	312.46	307.64	309.78	309.31	307.75	309.44	306.96	309.24	308.96	309.58	308.93
320.86	319.05	317.59	315.88	319.76	317.55	318.85	318.54	318.43	315.47	317.92	316	319.25	319.44	317.5	317.6	317.27	319.26	318	316.58	317.54	319.44	318.14	317.14	316.5	317.83	318.26	317.26	319.81	314.22	319.57	318.38	315.91	317.89	317.79	316.29	319.23	316.99	315.49	319.02	318.88	316.51	319.72	317.09	317.74	318.55	315.63	315.85	317.64	318.18
318.26	315.17	317.95	315.69	315.86	316.52	316.14	317.35	318.18	317.5	316.9	314.9	314.52	318.03	316.67	315.91	316.64	317.4	316.16	315.89	318.21	315.25	316.53	315.23	316.47	318.4	315.96	315.38	317.7	317.76	314.56	315.84	315.36	317	316.63	316.77	319	313.48	316.9	316.01	317.67	315.86	315.93	316.48	317.1	316.74	317.69	314.56	317.23	319.38
299.35	299.68	302.27	299.79	300.72	298.73	299.41	300.34	300.45	301.21	299.64	298.31	300.18	299.93	301.44	297.92	299.99	299.64	300.67	299.11	298.87	300.45	299.24	299.01	301.45	299.27	298.94	300.77	302.44	300.44	297.31	300.52	300.2	299.52	298.14	300.23	299.04	300.49	302.69	301.34	299.56	299.91	301.06	299.21	299.68	297.37	296.86	297.71	300.42	298.74
296.21	293.72	294.43	293.67	294.75	297.32	292.9	295.65	293.59	293.07	295.51	295.57	294.21	296.45	294.67	292.17	295.43	295.39	294.49	295.7	297.28	296.55	296.72	294.86	294.12	295.76	295.27	296.08	296.02	296.12	296.07	296.17	295.16	293	296.4	293.24	296.25	292.96	295.29	295.72	296	293.98	297.45	297.23	296.12	295.21	296.74	295.53	294.28	297.43
302.35	302.66	302.4	301.85	301.21	305.24	305.2	303.44	302.94	302.9	304.15	305.97	303.76	302.67	304.93	303.97	303.63	301.22	304.81	300.22	304.15	304.57	305.05	304.67	302.85	300.79	301.22	303.04	302.54	304.59	303.42	304.83	301.24	302.77	304.24	304.19	302.96	301.66	303.92	302.57	303.68	303.83	301.88	305.34	302.91	302.9	303.86	303.39	301.23	304.71
302.77	302.7	304.25	302.9	304.05	304.71	302.81	302.07	306.26	304.46	303.09	304.2	304.92	301.27	301.34	302.16	302.79	304.61	305.04	303.03	304.62	304.11	300.26	303.04	303.21	303.4	302.27	302.55	304.29	304.83	304.14	305.27	304.95	304.9	302.76	303.87	304.99	304.53	301.06	302.56	302.67	302.85	302.18	305.88	303.36	305.21	301.66	305.21	305.7	304.86
320.58	320.25	318.05	319.37	321.87	319.33	320.41	318.79	320.01	318.94	319.64	320.56	321.68	318.28	318.15	319.7	318.92	320.36	316.69	320.26	319.87	321.21	319.23	319.88	320.82	318.46	321.17	320.85	319.97	317.8	321.81	317.18	316.93	319.18	319.48	319.72	321.64	318.8	318.53	317.5	319.96	319.78	320.27	318.61	317.81	318.57	318.04	319.53	320.27	320.27
301.79	304.03	300.72	302.38	303.7	303.03	302.8	303.86	302.7	303.2	304.94	301.69	304.28	303.47	303.67	303.28	304.39	304.67	302.63	301.52	301.86	302.89	303.64	302.44	303.7	305.27	306.05	304.55	302.86	304.53	303.29	303.41	303.92	301.11	303.08	302.87	302.19	304.02	304.49	301.49	302.11	303.32	303.62	302.67	302.78	301.3	301.28	304.62	305.52	302.34
294.05	298.04	294.39	294.12	294.55	294.47	292.36	292.19	295.41	298.15	294.52	292.03	293.55	295.76	294.06	295.08	293.88	295	293.34	293.96	296.01	293.75	294.49	292.03	297.33	294.94	293.97	293.85	292.72	293.4	293.67	291.19	293.87	294.02	293.68	294.3	293.83	293.46	294.1	296.31	293.6	292.94	294.26	293.87	295.91	296.25	296.85	296.13	293.28	294.14
321.55	318.26	316.48	317.36	319.4	320.23	318.28	319.14	318.89	318.35	318	315.1	319.79	316.41	318.8	320.6	317.96	317.59	319.09	318.65	318.58	320.71	319.84	317.41	319.88	320.08	321.04	321.43	321.45	320.27	318.92	320.38	318.31	320.49	318.28	318.82	318.04	321.05	319.67	320.15	318.34	318.74	319.1	319.25	318.57	317.66	317.86	318.66	317.65	318.02
330.6	329.62	326.77	328.39	325.76	327.17	327.01	328.34	328.95	326.67	329.34	329.37	330.02	327.38	329.95	327.72	330.76	326.49	327.97	329.27	327.19	328.34	326.2	330.52	327.72	327.76	326.16	328.47	328.25	326.76	327.41	327.76	327.78	327.77	325.47	326.35	326.48	328.33	327.51	328.85	329.4	328.21	328.48	327.17	329.69	328.77	325.56	329.34	328.58	330.08
304.71	303.83	304.89	301.6	303.78	301.41	306.02	304.86	305.29	302.88	303.52	303.7	305.05	303.39	304.15	305.41	302.93	303.71	302.2	302.29	304.14	302.34	302.52	306.67	304.39	304.62	302.08	305.63	303.43	305.13	303.68	304.95	302.14	306.77	304.71	307.17	303.57	303.82	303.06	301.7	302.54	304.86	304.91	304.82	306.46	304.74	304.18	304.33	303.12	304
325.91	327.72	326.41	328.71	327.04	325.07	328.02	327.42	328.07	330.36	326.31	325.18	327.73	328.47	328.02	326.54	329.33	327.09	328.6	329.95	328.94	330.08	328.67	328.35	329.03	327.44	327.08	328.31	326.66	327.11	329.27	328.08	327.16	328.04	327.28	329.84	328.67	326.75	331.95	329.86	330.49	327.36	327.11	327.67	327.56	325.66	327.2	325.92	326.36	329.74
295.09	296.24	293.85	295.61	294.62	294.74	293.32	292.71	293.58	294.21	293.29	293.39	295.02	295.58	296.66	296.59	294.96	294.75	292.68	294.07	293.76	295	294.47	297.06	295.58	295.18	293.96	296.04	294.5	293.23	295.79	294.34	294.07	295.01	297.57	294.42	295.42	295.59	291.47	294.24	293.33	295.24	295.4	294.07	295.65	293.79	291.09	294	293.99	295.04
311.32	308.07	308.84	311.04	308.44	307.18	307.33	313.01	309.5	308.35	308.06	308.03	309.43	307.37	308.82	308.3	309.16	309.29	308.32	312.53	308.3	308.99	308.88	308.09	307.84	309.86	309.87	308.53	306.72	305.27	310.94	307.85	308.34	310.88	307.91	307.18	308.33	307.34	309.69	307.99	307.4	310.17	308.18	309.12	306.79	309.41	308.87	311.03	307.34	310.4
306.72	303.42	305.31	305.09	302.41	304.76	305.77	305.2	303.52	306.06	304.31	303.83	307.02	304.99	305.3	306.58	306.47	307.78	304.99	304.89	305.89	306.14	306.24	305.28	307.53	303.45	306.71	305.09	307.16	305.79	303.47	304.76	304.13	305.94	304.79	304.93	308.54	306.77	307.61	303.74	302.32	307.33	306.14	304.87	306.21	304.84	305.14	308.05	302.59	303.83
305.51	307.1	305.67	305.33	307.07	304.49	308.33	309.56	307.49	304.58	307.25	306.03	307	306.32	307.41	306.94	306.62	307.04	307.32	306.34	306.01	308.52	308.79	305.83	308.35	307.24	302.94	306.37	307.51	306.26	306.62	305.46	306.48	311.23	305.71	306.49	305.89	306.1	305	306.66	305.02	308.15	308.93	306.71	307.86	308.02	305.2	307.17	305.31	305.98
294.83	292.52	294.81	296.03	293.54	294.47	293.78	293.24	295.53	294.67	296.36	296.79	293.03	293.93	295.39	294.03	295.47	291.8	293.55	292.36	295.01	291.2	291.62	295.88	293.31	294.29	295.46	296.03	293.8	290.25	293.74	293.53	295.18	294.83	295.93	291.53	295.36	293.41	295.34	292.61	293.18	294.71	296.02	297.11	295.98	293.98	292.27	292.19	293.46	295.62
317.17	315.4	319.46	312.36	315.74	316.91	317.95	316.64	313.33	318.58	314.05	315.78	314.73	315.16	314.76	315	314.69	315.76	317.64	313.07	316.68	313.92	316.26	315.95	314.76	312.47	315.07	318.61	317.94	314.99	317.65	312.35	315.96	316.38	314.55	316.02	315.06	317.71	315.63	312.96	316.69	313.95	313.14	314.57	316.99	318.59	316.16	317.01	314.93	314.36
302.83	302.37	303.47	302.44	302.21	302.5	301.6	302.59	301.1	302.22	304.23	302.69	301.38	303.44	298.94	302.29	301.38	302.57	299.59	304.98	302.43	303.39	299.82	304.17	301.68	304.4	301.7	302.97	301.85	303.01	300.97	302.97	302.07	303.72	303.8	301.53	302.49	304.67	302.08	303.44	301.86	303.96	303.23	302.34	305.13	304.13	302.16	303.08	302.47	306.24
311.8	311.94	312.83	310.8	312.93	314.31	311.5	311.23	312.49	312.44	313.86	311.96	313.19	314.08	311.26	313.89	311.59	314.21	314.86	310.04	312.03	316.41	315.56	315	312.3	313.8	312.55	309.49	315.4	311.43	313.84	312.21	313.38	313.9	313.27	313.86	310.88	311.02	315.8	312.19	313.69	312.17	313.61	312.78	313.48	313.37	312.71	312.67	314.03	312.24
300.7	298.77	296.8	299.34	299.8	301.38	299.54	300.14	300.43	301.82	299.48	298.63	303.67	298.78	300.79	299.54	301.22	301.2	299.35	297.09	299.29	301.65	299.75	300.37	300.88	300.76	301.29	301.01	300.69	297.19	302.12	300.36	299.88	299.57	299.08	301.12	297.58	302.22	300.74	301.94	297.59	301.33	299.89	300.44	301.01	300.6	298.37	301.16	300.21	300.33
312.04	314.99	312.63	313.12	313.61	312.83	310.07	311.76	315.12	312.25	313.17	313.54	314.69	314.65	315.09	313.62	316.76	310.87	312.08	313.36	312.38	313.21	311.73	315.43	312.7	313.56	313.24	313.11	313	314.52	313.78	313.35	310.32	310.03	312.11	313.42	315.42	312.81	316.37	312.19	313.31	315.58	314.05	315.39	312.12	310.01	309.77	311.58	314.23	314.83
315.01	314.76	316	312.86	312.77	314.74	313.9	314.33	313.36	312.41	313.3	314.71	314.27	312.67	312.11	313.29	313.44	311.18	313.47	314.53	313.82	312.58	315.93	312.95	312.45	311.48	314.24	312.54	312.27	315.61	311.35	313.92	314.21	314.97	311.09	314.5	315.47	311.63	312.65	312.78	312.79	312.69	314.01	313.27	311.96	314.1	313.66	315.68	311.71	311.25
301.02	303.41	302.54	306.77	304.72	303.97	301.99	302.8	305.48	302.2	300.44	302.72	304.67	305.87	305.94	304.02	304.89	305.86	303.73	304.67	304.3	300.36	306.1	302.93	303.5	304.16	303.47	304.72	304.21	306.03	302.57	303.25	304.12	302.34	304.65	304.25	303.23	303.27	303.77	301.59	303.55	303.37	301.97	304.17	301.57	305.21	305.78	305.01	304.08	304.81
316.6	318.75	317.72	318.34	316.2	317.03	317.81	317.12	319.26	318.01	315.78	316.99	317.21	318.8	318.95	317.93	315.18	315.95	316.16	315.63	319.39	314.71	314.48	317.56	318.03	317.66	315.97	318.43	314.46	315	316.82	318.2	318.41	317.66	315.85	318.75	316.95	318.35	317.5	317.42	317.82	315.18	317.38	317.67	317.81	316.99	316.56	317.78	318.55	316.32
305.51	305.86	306.26	307.15	307.36	308.64	306.09	307.56	308.34	307.3	306.89	309.07	307.97	304.35	309.52	309.24	306.48	307.39	307.15	306.75	308.46	306.31	307.5	305.41	307.99	308.88	307.27	304.72	306.66	308.81	306.41	309.28	307.41	306.49	307.8	305.26	306.97	306.24	308.19	305.31	307.3	309.91	308.96	307.03	307.33	309.73	308.4	307.04	306.51	308.91
307.34	309.36	305.4	305.15	307.42	309.29	309.45	306.88	307.15	307.63	310.04	309.19	306.86	305.5	308.13	309.25	305.18	308.62	307.99	306.15	306.57	306.46	307.44	308.38	306.54	305.92	307.26	307.03	308.09	303.48	308.78	306.75	308.23	307.63	309.29	309.47	308.63	306.38	308.77	308.51	306.06	305.62	307.69	308.92	307.15	307.68	307.19	307.9	306.72	309.98
312.09	312.61	312.12	313.88	312.35	312.99	310.93	313.07	315.43	314.54	313.77	312.49	313.9	311.41	311.35	313.11	313.17	315.79	312.6	314.86	313.65	312.95	315.41	311.28	314.06	312.24	312.25	312.57	314.58	311.27	314.5	313.25	313.27	314.18	312.79	313.23	313.39	312.75	315.52	313.91	314.86	312.78	316.24	314	314.18	314.53	313.04	310.47	312.55	311.74
301.87	304.97	304	303.28	304.39	305.36	304.06	304.63	305.68	303.06	305.35	303.85	303.03	304.64	303.93	301.18	305.26	303.46	305.26	302.5	304.38	305.05	304.7	304.73	304.02	302.78	304.21	305.3	304.11	303.7	304.55	304.85	304.12	303.28	305.01	306.47	304.62	303.16	304.92	303.1	304.65	303.81	306.9	301.5	307.04	306.3	304.49	304.4	305.82	305.76
304.26	303.64	302.91	307.18	304.35	303.81	304.49	307.85	300.05	305.03	303.84	304.37	304.88	304.76	303.28	304.76	305.65	303.56	306.59	305.07	303.03	304.64	304.75	304.28	301.66	302.96	306.61	306.68	300.77	304.47	304.88	304.27	305.53	304.11	307.92	304.52	305.56	302.61	302.9	303.99	303.28	304.39	302.41	304.65	305.64	304.22	304.75	303.08	304.78	304.31
302.62	302.69	303.57	302.95	304.57	303.45	305.15	303.7	302	304.47	304.07	305.39	303.66	304.05	305.58	303.89	303.93	303.95	303.96	305.29	304.07	304.93	302.51	302.95	304.28	302.48	303.95	306	299.78	303.55	302.4	303.79	303.31	304.66	305	305.9	303.99	305.77	302.57	304.6	303.87	305.37	304.42	304.95	304.95	303.66	304.12	305.35	304.96	302.56
304.46	306.15	306.41	305.19	306.14	306.18	306.27	304.18	306.91	305.05	305.52	307.34	304.7	305.74	306.09	304.18	304.69	304.14	307.09	307.15	305.16	306.08	305.83	306.24	302.64	305.31	305.46	307.23	305.53	304.15	305.86	306.29	303.95	307.26	304.96	305.05	307.06	307.45	304.52	305.97	305.7	305.54	303.79	305.63	305.94	305.14	306.63	306.31	303.82	305.59
306.64	305.87	305.18	305.48	306.58	305.21	305.98	305.11	303.54	305.71	302.15	305.45	305.02	306.55	303.97	305.34	303.68	303.55	306.68	304.99	306.2	305.1	306.2	304.8	305.56	305.07	305.53	305.14	304.48	303.73	303.68	304.23	305.67	307.74	305.25	302.67	305.32	302.51	305.21	304.25	304.43	304.45	303.15	304.61	305.5	305.98	304.34	306.66	306.27	301.92
300.53	299.78	298.61	302.82	300.82	301.67	300.52	299.64	301.89	301.14	299.38	302.08	299.68	303.67	298.75	300.46	301.75	298.01	299.58	299.89	304.82	302.64	301.19	300.69	302.19	302.96	301.62	300.87	302.95	301.06	302.08	302.31	300.76	300.34	297.05	300.24	299.96	298.75	301.45	302.2	300.18	299.58	300.87	303.65	298.53	300.26	302.15	299.39	300.74	300.17
305.99	307.4	308.43	304.45	304.36	306.2	303.8	306.36	303.95	305.01	305.07	305.49	303.55	304.12	307.53	305.65	304.61	302.57	306.09	306.16	308.52	304.8	306.02	307	305.34	303.89	303.65	307.3	305.73	306.25	305.05	304.96	305.15	305.39	305.58	306.35	306.34	305.84	305.39	303.24	303.99	306.57	305.23	304.99	303.16	304.83	306.04	303.83	306.24	306.8
293.34	295.03	294.21	289.66	293.18	291.82	293.63	294.9	293.8	290.79	294.07	292.52	294.31	295.17	294.62	296.17	293.83	295.18	294.32	294.54	294.83	293.73	295.69	294.26	294.7	296.75	294.34	295.68	292.4	293.65	294.15	296.04	293.67	295.37	295.07	293.22	293.28	294.88	294.21	294.61	294.23	294.13	296.05	294.49	297.45	293.98	294.23	293.35	294.8	292.71
308.16	310.55	309.71	310.74	310.22	312.36	315.01	311.78	310.68	309.86	312.16	308.52	310.37	310.31	311.71	311.01	311.28	310.33	310.54	311.36	313.15	311.58	311.54	308.99	309.56	310.73	309.37	310.38	311.02	310.81	309.68	311.5	311.43	310.96	310.44	310.52	311.4	310.16	309.94	315.1	311.27	309.32	310.35	310.2	309.97	310.86	311.95	310.82	309.48	310.63
301.5	299.53	300.94	300.17	297.5	298.59	302.47	301.19	301.79	302.04	302.21	300.12	302.52	301.92	303.59	301.4	300.49	299.54	301.81	303.16	301.35	302.99	300.11	301.33	299.27	299.51	301.44	300.79	301.16	302.66	302.57	298.84	299.91	300.42	302.4	302.73	300.13	301.36	301.03	301.08	300.31	301.45	300.82	298.48	301.93	299.21	298.48	301.95	300.33	301.21
331	328.62	328.85	328.9	331.01	330.21	330.11	327.85	326.79	326.96	328.43	325.25	328.47	327.08	326.94	329.58	330.47	329.11	326.72	329.29	328.36	328.23	329.55	326.55	329.08	330.8	330.73	329.26	329.26	330.32	331.12	327.78	329.37	329.62	327.63	329.12	326.67	327.88	329.73	328.87	328.95	328.92	329.04	328.67	328.54	327.21	329.98	329	329.19	327.39
311.73	312.28	311.62	310.55	314.94	312.32	313.53	313.17	307.9	314.35	311.55	312.58	315.49	313.69	311.1	313.16	312.28	310.61	311.47	313.63	313.26	309.36	311.12	309.79	313.01	312.15	312.58	310.41	311.19	311.09	314.73	311.76	309.07	312.97	310.91	312.39	314.29	310.21	312.92	315.26	311.75	311.42	311.9	312.91	312.68	313.42	311.33	311.19	311.28	310.63
305.25	305.33	307.48	306.11	306.96	306.55	309.26	304.41	307.44	307.47	308.29	306.23	305.76	306.25	306.78	306.49	308.71	305.04	304.75	305.67	307.57	305.21	307.36	304.38	305.51	305.55	305.65	306.26	303.57	307	306.97	306.73	306.04	307.07	306.1	307.28	306.81	306.32	302.97	305.02	305.79	308.78	307.33	303.23	306.83	305.22	306.06	307.27	306.36	305.56
316.3	316.37	318	316.01	318.57	316.99	316.34	317.61	318.55	318.65	318.35	320.79	317.36	316.9	316.42	317.4	318.88	317	316.55	317.8	314.43	315.59	314.91	315.58	315.38	317.47	316.35	314.83	315.14	319.26	314.5	320.17	316.08	317.5	317.04	315.81	317.46	315.49	316.57	317.83	314.49	316.76	315.21	315.31	314.93	318.48	317.4	315.81	316.8	318.39
312.97	313.63	314.91	314.39	309.76	316.82	313.07	314	313.49	315.13	312.14	315.87	314.79	315.25	311.57	314.83	313.7	314.3	314.66	314.97	313.63	314.1	312.35	315.21	312.97	315.92	312.78	314.67	313.94	313.68	312.89	314.25	314.68	313.68	315.24	312.83	312.81	315.57	313.62	314.73	313.76	314.05	315.41	315.48	312.76	315.09	312.67	316.06	314.99	313.17
327.45	325.95	327.22	329.83	327.93	328.02	329.76	329.88	328.27	327.94	330.11	330.77	327.9	327.2	328.43	325.53	328.52	327.48	329.51	328.63	329.17	329.86	330.27	327.72	329.37	328.94	329.02	328.28	325.53	326.38	328.12	328.34	328.74	327.91	328.02	326.36	326.35	325.25	328.18	326.3	329.4	328.98	325.67	325.46	329.56	328.36	324.43	328.59	329.03	328.55
300.22	305.14	302.46	303.34	302.89	301.63	304.54	302.93	303.16	301.49	305.38	304.86	304.16	302.67	304.19	301.76	303.14	302.7	303.04	302.09	304.36	303.59	301.79	302.71	305.6	305.05	301.34	304.04	302.29	303.07	301.42	304.51	303.38	303.78	304.37	302.95	304.59	303.25	302.03	304.49	301.79	301.82	302.64	302.98	305.71	304.83	304.95	302.75	304.76	305.24
315.56	316.7	317.68	316.3	319.69	312.88	315.27	314.85	312.9	314.18	316.82	315.52	312.8	316.79	313.59	316.24	316.66	315.99	314.49	312.74	318.5	313.37	315.43	314.5	319.15	314.62	316.29	313.89	314.55	314.52	315.73	314.4	315.39	313.91	317.2	314.48	314.81	311.56	314.34	313.84	316.76	313.62	315.12	314.67	315.04	317.05	314.8	315.49	314.35	316.01
306.5	303.48	306.43	308.68	308.7	304.92	305.29	307.74	306.56	308.41	307.18	306.54	307.38	305.6	307.29	306.21	305.2	305.53	306.23	308.29	307.35	306.74	306.12	305.07	307.79	306.56	305.67	307.56	307.83	308.15	308.68	306.2	304.89	307.55	304.77	307.02	305.96	307.61	306.68	306.92	305.89	306.59	305.48	307.68	307.26	305.44	307.84	304.71	304.72	306.99
315.48	317.2	314.12	315.58	317.29	315.24	317.97	314.54	317.89	316.04	315.61	315.65	315.59	316.06	315.25	314.58	315.79	314.57	316.79	313.8	315.27	316.76	315.91	316.85	316.76	316.69	315.58	318.78	315.55	317.46	316.7	318.22	316.03	313.51	314.8	314.53	316.68	315.97	315.55	315.48	313.04	317.48	316.87	314.25	314.72	316.01	316.52	316.45	317.4	318.02
297.53	302.93	301.24	300.09	298.4	302.15	300.26	299.59	303.12	303.72	300.99	300.55	301.54	300.24	297.91	301.95	302.63	302.83	301.04	302.47	300.76	301.39	299.26	303.57	300.06	300.99	300.86	301.08	300.66	300.86	302.87	301.01	299.47	302.75	302.37	300.59	298.9	300.12	299.12	301.73	298.75	300.87	302.12	302.52	302.58	299.58	299.51	302.47	298.87	301.7
309.88	310.39	310.36	310.18	309.1	309.13	309.95	307.95	309.99	309.73	311.02	309.19	311.66	308.19	310.21	309.12	309.73	309.72	309.67	309.11	306.9	308.68	311.14	308.08	309.21	311.7	307.72	308.33	310.48	308.05	311.62	309.61	309.14	308.87	307.89	311	308.18	310.31	309.94	307.25	309.73	309.62	306.39	309.14	305.95	309.08	312.09	308.31	311.96	308.76
315.24	312.7	313.83	314.51	315.67	312.16	315.88	312.44	315.47	316.02	312.6	315.98	315.26	313.58	312.72	314.59	314.11	311.79	313.44	313.84	312.61	314.47	314.45	313.6	313.88	315.47	314.95	312.78	315.46	313.61	314.57	313.76	313.37	315.01	313.26	314.63	313.59	317.98	313.5	312.85	312.29	316.06	313.82	310.65	315.78	313.58	317.55	312.03	312.64	316.55
310.83	309.07	309.56	310.19	311.63	312.1	306.11	309.31	308.29	307.57	309.95	311.16	308.93	310.44	311.13	308.73	308.06	308.49	311.09	310.17	311.99	309.42	309.71	309.88	310.35	310.03	310.56	309.01	311.73	312.97	309.4	312.24	310.65	311.9	307.34	308.65	309.69	309.19	309.21	308.39	309.59	309.76	309.6	308.91	311.03	309.6	311.14	310.81	308.17	309.41
313.88	312.65	310.42	311.75	310.2	311.8	312.05	307.52	311.2	312.16	311.79	313.78	312.86	310.46	312.59	312.1	310.59	314.23	311.55	312.56	313.3	312.16	311.22	311.31	312.37	311.96	311.83	310.65	312.25	309.68	311.3	311.33	309.66	311.7	309.33	309.29	308.91	311.33	310.2	311.17	311.21	308.24	311.66	310.8	310.61	311.59	314.03	311	311.62	309.31
328.36	327.16	329.21	330.35	326.7	326.01	329.97	328.33	328.81	328.28	328.97	328.88	326.45	326.11	325.79	328.57	327.06	330.31	328.79	327.55	328.36	326.65	328.93	328.11	328.86	328.83	327.27	329.21	325.74	329.34	327.17	327.59	327.82	327.63	329.25	328.44	329.76	327.57	327.28	329.33	327.23	325.25	329.85	330.29	329.31	328.89	328.32	328.63	329.4	329.36
319.15	317.03	317.73	319.64	319.36	318.09	316.99	319.22	316.92	316.62	318.16	317.62	314.65	319.85	317.88	317.26	319.19	318.69	317.4	318.18	318.25	318.79	316.04	318.02	321.36	316.91	319.21	319.22	316.04	319.77	318.02	317.13	317.2	317.83	319.62	317.8	320.15	317.59	317.86	319.12	318.86	318.18	319.57	318.13	319.26	319.59	319.32	320.47	318.57	317.42
300.64	304.02	303.75	301.18	303.17	303.57	306.43	304.94	304.91	306.03	308.88	302.54	304.59	304.72	304.05	304.37	306.32	304.46	304.63	306.53	305.28	303.34	305.45	303.39	302.56	305.72	304.33	304.41	302.54	303.69	305.67	304.86	304.02	303.82	302.96	303.12	305.02	304.6	301.83	304.33	305.38	305.98	305.29	302.54	302.59	303.76	304.44	305.81	301.35	305.17
316.2	313.62	314.8	313.68	314.7	316.74	315.75	315.69	314.19	314.49	312.16	315.78	314.17	314.32	313.75	313.24	313.29	315.16	313.59	314.95	313.9	316.92	313.91	316.28	314.05	313.33	316.5	312.94	314.88	313.81	314.36	314.5	315.66	317.41	317.09	316.26	315.09	313.78	314.55	313.93	314.28	314.26	312.24	315.61	314.31	313.49	314.67	314.47	315.97	315.26
317.69	320.47	317.89	318.3	318.86	320.79	317.16	316.89	319.54	317.05	319.17	320.26	317.02	316.29	318.22	317.76	316.9	317.66	316.83	317.62	318.61	319.23	318.37	318.53	318.74	320.21	317.05	318.43	320.13	316.6	316.48	321.18	319.95	320.3	319.86	316.66	318.41	317.33	316.29	317.58	319.02	317.02	320.76	318.68	317.87	317.48	318.87	315.61	318.4	320.53
304.65	306	304.62	306.13	305.11	306.13	307.82	306.27	307.83	306.79	305.95	308.75	306.4	307.89	305.84	306.86	306.74	309.06	305.23	309.29	308	305.47	304.8	305.52	306.96	306.01	303.79	307.29	305.16	307.26	306.38	305.37	308.57	306.26	306.14	307.05	306.64	306.83	307.42	305.08	306.79	307.45	307.4	306.99	306.89	305.27	307.59	308.44	304.29	307.65
303.99	304.83	301.17	304.21	304.22	306.09	303.95	304.57	303.1	302.38	304.35	303.71	304.85	303.9	303.65	304.99	305.59	306.31	304.45	305.34	306.8	304.96	303.73	304.62	303.61	306.14	304.02	304.5	302.89	303.83	305.62	301.56	304.71	305.26	304.01	305.16	303.26	303.16	305.44	303.49	302.91	305.33	306.15	304.16	307.88	306.13	304.49	305.88	301.05	305.56
309.13	310.39	308.34	308.83	307.84	311.57	307.79	307.1	306.95	309.46	309.58	307.71	310.71	306.84	308.04	307.59	309.96	309.53	309.56	308.43	310.38	309.94	309.75	309.5	309.36	308.51	308.49	309.81	308.16	310.83	307.76	309.76	310.8	305.49	310.03	309.77	310.01	309.45	308.12	309.96	307.86	309	308.21	309.58	309.88	308.5	308.94	310.75	305	308.52
300.68	301.3	299.18	303.81	301.84	303.73	303.08	300.43	301.13	299.85	300.7	301.6	298.95	301.17	299.18	302.45	300.79	300.2	302.51	300.31	303.34	299.65	302.46	299.25	300.54	303.96	299.26	301.43	296.22	301.14	299.39	301.32	300.39	300.1	301.17	303.04	299.17	301.93	302.1	299.19	301.53	301.87	299.79	298.29	301.6	303.09	298.8	300.62	300.82	297.71
314.51	310.87	314.54	312.77	312.15	313.05	315.47	313.25	314.55	313.72	312.26	312.55	312.65	313.33	314.4	316.08	316.01	312.98	314.91	314.04	311.08	315.28	314.12	313.35	314.49	313.34	316.02	314.78	314.49	313.82	310.46	314.27	312.73	313.16	313.29	312.48	311.06	313.53	315.25	314.23	313.07	314.66	313.24	312.34	313.19	311.56	312.61	309.73	316.87	312.71
312.59	308.88	310.55	310.05	313.28	310.41	312.94	311.31	310.81	313.63	312.43	312.65	312.44	310.29	312.94	311.16	311.47	311.53	312.45	310.26	313.46	310.93	313.25	313.42	310.35	312.31	312.75	312.92	311.52	311.44	313.59	311.62	313.27	311.98	312.91	313.78	312.52	312.87	312.79	316.11	310.57	312.56	313.46	310.67	315.21	310.66	312.31	313.59	311.89	309.59
319.61	319.54	318.48	317.64	318.04	318.39	319.48	317.95	318.04	318.2	317.87	316.71	317.01	320.84	317.95	320.06	317.83	318.82	318.29	317.42	319.73	318.13	319.59	318.63	315.55	319.3	316.32	316.27	317.13	318.72	318.48	318.86	319.92	317	316.11	319.13	315.65	318.91	318.58	317.18	317.38	317.63	319.24	317.61	317.4	319.17	319.07	319.18	314.13	317.97
299.07	299.18	300.78	299.33	299.5	299.9	300.52	301.08	299.87	300.78	299.37	298.9	299.1	300.17	299.46	300.42	299.91	299.44	302.91	297.7	301.84	301.13	300.46	298.61	300.67	300.48	302.23	300.6	299.99	300.74	298.06	301	300.98	299.31	302.94	300.1	298.67	300.91	299.57	300.15	299.78	300.35	299.63	298.26	301.35	300.63	299.99	298.84	299.53	300.04
311.04	309.82	310.1	309.79	309.59	309.61	310.69	309.97	309.18	311.53	308.68	308.83	307.24	308.75	310.02	310.47	309.13	310.9	308.94	309.86	313.75	310.7	309.03	309.88	311.47	311.82	309.87	310.29	308.31	310.47	308.91	311.34	309.25	308.56	310.25	308.59	310.6	311.34	307.78	309.35	308.98	308.26	310.03	312.15	308.12	310.81	312.27	308.37	310.89	311.75
312.52	315.23	313.42	314.59	315.09	313.02	313.43	311.58	312.47	314.91	313.96	313.58	312.62	314.06	314.22	312.08	312.92	312.59	313.7	316.52	313.52	312.53	314.47	311.48	313.83	311.45	314.21	315.4	310.9	312.62	312.36	311.72	314.22	313.09	314.38	311.85	312.27	313.87	313.43	311.9	313.35	312.48	315.09	312.99	311.63	310.83	313.12	310.47	310.35	313.73
303.26	303.02	303.74	304.2	307.26	306.19	304.78	306.56	304.42	305.87	302.91	305.61	303.59	306.41	304.75	304.62	302.41	301.86	304.48	304.95	302.66	304.12	303.12	304.11	303.23	305.16	303.33	303.83	306.02	303.92	303.97	304.31	303.09	306.14	302.72	301.88	304.71	303.82	303.37	303.4	300.75	303.25	303.98	303.58	302.69	303.71	303.79	303.6	303.16	304.75
315.34	314.26	313.89	316.22	314.23	311.04	314.52	313.54	313.29	313.44	313.99	313.97	313.85	313.56	312.52	314.6	312.97	314.54	316.23	312.17	316.11	314.8	311.66	313.91	313.02	315.45	313.63	313.65	314.52	313.76	314.9	313.37	314.53	315.79	313.59	313.55	315.13	311.98	312.83	311.14	317.17	314.83	313.33	315.35	314.31	312.95	315.79	312.38	317.41	313.49
318.89	316.25	319.06	316.91	316.89	318.21	316.28	316.32	316.91	317.68	317.57	317.6	317.47	317.91	316.79	320.34	318.64	319.51	318.37	316.77	316.56	316.05	317.82	318.34	314.38	316.77	316.31	317.85	316.72	316.26	321.76	316.85	317.54	316.52	317.9	318.58	315.46	316.14	315.71	314.94	317.19	314.25	317.27	316.7	318.33	316.21	318	315.63	317.67	316.74
306.76	302.43	304.63	304.62	306.42	305.69	305.2	304.81	304.33	305.2	304.75	308.31	303.4	305.85	307.14	302.38	303.23	305.3	306.32	305.66	307.15	304.53	305.63	301.12	303.89	302.91	307.36	304.12	304.76	306.77	304.14	305.07	304.02	303.71	304.85	306.81	304.09	305.91	307.79	304.89	304.74	304.52	307.23	303.07	304.11	304.23	303.01	305.11	302.73	302.73
313.64	311.98	313.7	313.39	315.42	315.71	314.9	318.22	313.49	315.84	314.86	312.56	316.33	314.49	312.45	314.92	317.5	312.47	311.78	314.08	313.31	313.97	315.93	312.94	311.5	312.35	314.86	314.37	312.28	314.02	314.33	314.77	310.5	315.99	314.41	314.69	313.86	314.96	316.17	313.34	314.3	315.2	313.8	316.67	311.52	315.28	314.5	314.32	313.57	312.01
306.21	303.47	304.19	302.51	302.1	301.15	302.52	303.23	304.08	303.27	302.88	303.01	302.58	304.03	303.44	303.13	300.48	304.97	305.94	301.78	301.25	303.16	302.61	302.61	301.07	302.56	303.63	305.23	302.24	302.5	301.3	304.71	302.5	302.66	300.65	301.91	302.01	301.1	302.94	304	301.22	302.26	302.86	301.23	303.75	300.89	302.79	302.45	302.16	301.02
323.46	325.75	323.53	327.22	325.66	324.37	325.71	322.18	325.16	327.43	325.58	324.89	325.72	324.86	325.89	322.88	324.31	325.02	325.56	322.89	324.19	327.65	324.36	325.05	325.68	325.58	326.8	322.98	325.33	325.66	325	323.64	325.81	326.01	324.48	325.71	326.48	325.92	324.11	324.12	325.8	324.06	327.42	325.18	324.21	324.84	323.48	324.19	323.87	326.76
301.27	302.1	303.78	304.79	303.91	302.41	303.92	302.7	304.31	301.45	302.95	302.87	300.55	301.2	303.1	302.56	303.61	305.42	300.72	300.09	299.18	303.99	304.08	301.66	301.94	303.83	303.36	303.65	302.9	301.6	301.74	302.2	303.98	302.99	301.84	303.86	306.26	303	304.22	301.37	303.28	302.83	303.67	300.56	301.94	303.05	306.47	302.31	302.14	301.79
319.14	322.01	320.57	320.06	320.6	319.28	322.2	319.25	320.36	317.38	320.35	321.41	317.87	320.74	317.81	319.51	320.32	318.96	319.08	319.45	317.34	322.55	317.46	319.24	321.22	318.56	319.44	319.34	318.7	318.07	318.59	318.26	319.15	318.51	316.95	320.08	320.68	320.58	319.95	316.67	322.07	318.59	318.64	317.45	319.17	319.27	318.97	322.18	322.13	318.69
320.43	320.7	316.81	320.77	318.68	319.67	319.32	319.26	317.16	319.61	319.9	318.08	318.29	320.31	320.43	319.27	321.82	317.93	318.96	317.83	320.27	318.61	315.63	319.26	318.42	317.83	319.48	319.78	318.03	321.81	319.98	319.94	320.79	319.66	319.82	320.07	318.93	317.93	320.52	320.48	315.38	319.68	320.08	320.49	317.36	319.98	321.73	318.57	320.24	320.15
315.37	314.37	315.48	313.95	310.3	310.38	311.77	313.27	313.06	311.15	314.26	313.77	314.81	311.81	314.11	313.44	312.07	314.43	314.38	313.49	312.89	315.41	312.77	312.86	313.24	312.59	314.15	312.67	313.07	311.65	311.82	312.19	312.36	314.87	312.69	309.74	311.09	313.66	314.02	313.94	312.96	317.18	313.45	315.56	314.37	311.95	314.6	311.34	312.15	315.28
305.49	304.71	305.87	305.28	305.34	305.64	305.01	306.65	306.32	304.6	303.45	304.54	306.93	305.77	304.31	305.1	307.18	308.1	303.31	304.52	304.65	307.69	306.93	305.74	309.31	306.4	305.9	305.96	304.14	306.35	303.26	304.2	305.57	303.5	302.27	303.43	303.69	305.9	305.59	305.32	305.29	304.79	305.79	306.27	305.58	304.6	307.68	307.41	305.87	305.1
328.95	329.7	327.55	330.23	328.24	326.77	325.95	326.28	327.08	328.74	329.07	329.71	329.55	329.75	328.77	328.06	328.13	326.85	327.32	327.68	326.05	328.42	327.51	329.35	327.78	329.82	330	328.13	325.48	327.72	329.48	329.45	325.76	328.56	328.56	326.71	327.85	329.81	330.78	329.53	329.32	327.62	327.43	326.92	326.59	329.29	330.51	329.57	328.48	328.36
329.03	329.46	326.86	329.07	328.33	329.39	329.42	327.34	327.83	329.07	328.99	329.64	329.85	330.23	328.92	327.98	328.03	330.68	327.55	329.13	325.52	329.49	329.92	329.07	329.85	327.63	331.75	329.35	327.02	323.77	328.05	327.91	328.35	326.73	329.5	326.81	328.55	328.59	329.82	328.24	328.98	328.11	327.71	328.47	329.59	327.22	329.13	327.64	326.79	327.98
303.98	300.74	302.57	304.05	301.67	302.36	301.1	302.16	301.02	301.95	302.73	302.43	300.82	300.62	303.46	305.78	302.48	303.41	303.4	302.89	304.99	302.89	304.31	301.97	301.32	301.73	300.92	302.17	300.28	305.06	302.98	303.72	301.7	301.64	305.98	301.81	302.25	302.84	305.1	300.01	303.96	301.24	300.86	302.3	300.32	304.4	300.6	302.85	300.56	303.46
294.1	294.55	294.87	294.87	295.19	297.34	295.63	292.84	295.63	297.4	292.52	292.83	295.31	296.76	295.21	294.35	293.03	293.85	294.81	294.83	295.24	293.91	295.84	294.4	295.13	296.98	295.23	293.91	295.92	295.16	295.77	295.31	296.54	295.02	293.62	292.61	295.12	294.69	292.49	292.34	294.65	296.41	293.74	294.06	295.27	296.43	295.7	293.91	291.68	296.32
316.81	319.33	316.57	318.4	316.1	317.62	316.85	319.48	316.89	318.8	321.25	317.01	317.23	318.92	319.15	317.33	318.98	316.35	317.19	316.94	315.06	319.65	317.37	317.01	317.83	318.77	317.55	317.19	319.07	314.38	315.3	318.59	317.45	318.79	318.11	319.26	319.83	318.19	318.39	317.8	320.92	316.89	317.78	319.04	316.72	319.69	319.37	318.07	317.64	318.94
313.63	314.18	313.76	311.75	312.66	314.38	311.93	313.21	313.45	312.73	314.08	314	314.49	312.6	313.34	314.78	313.48	313.18	318.41	313.96	313.47	314.41	312.05	313.53	313.72	315.18	310.61	311.2	315.28	311.96	313.59	313.16	313.81	313.43	314.85	315.31	311.2	314.55	313.64	316.01	315.13	315.56	313.09	313.61	312.25	313.22	312.86	312.95	312.4	313.3
319.07	318.58	317.43	318.6	317.13	319.4	317.11	318.45	318.83	318.98	317.33	318.06	318.22	319.92	317.3	317.98	316.97	317.42	317.2	320.51	316.24	320.13	318.19	319.14	318.05	316.14	319.04	317.6	317.67	316.93	317.37	317.63	318.02	317.05	319.12	319.48	319.22	317.32	317.79	319.07	317.02	318.68	316.5	316.95	318.39	318.19	317.82	317.34	317.75	318.45
310.68	309.87	310.6	305.11	310.45	310.1	307.95	308.74	307.17	306.09	306.88	305.11	308.54	307.75	309.05	305.86	303.12	307.34	308.4	306.41	308.35	309.68	307.09	305.14	306.99	305.42	307.82	305.9	306.58	307.12	306.27	309.34	307.24	307.08	307.27	305.84	307.54	308.07	307.75	309.2	306.77	307.44	311.36	305.5	307.3	307.11	307.33	306.71	304.61	308.53
294.53	297.92	295.61	293.58	298.13	298.09	298.38	299.14	297.07	295.66	296	297.96	296.76	295.31	296.21	298.29	295.75	296.44	295.05	296.11	296.13	297.61	296.89	296.24	296.63	297.54	294.97	298.39	296.88	298.2	296.02	298.84	293.73	296.36	298.28	297.69	294.26	296.6	295.46	296.06	297.82	298.15	299.64	295.03	297.27	297.01	295.45	296.17	296.34	297.2
325.83	325.11	326.91	328.43	327.67	326.1	326.34	327.05	328.58	326.21	330.23	326.93	328.45	328.21	326.19	328.06	327.56	327.66	329.23	329.23	327.7	327.51	326.55	325.46	326.86	328.57	327.9	326.48	326.23	328.2	325.57	326.66	328.23	324.68	326.9	329.31	329.97	328.07	328.32	325.59	329.24	328.17	329.21	326.31	327.84	325.05	328.01	328.5	326.86	325.9
311.67	314.14	313.39	315.47	313.78	314.95	313.56	316.03	313.4	315.45	314.61	314.87	314.73	313.27	313.45	311.49	310.92	313.09	313.24	313.59	313.92	313.11	312.49	312.2	314.51	313.85	313.58	312.59	311.59	315.19	314.05	315.77	312.13	316.66	313.85	316.92	313.47	315.21	315.17	315.27	312.53	313.53	311.42	313.07	312.81	313	314.43	312.63	316.21	313.84
316.23	315.76	315.84	317.11	318.56	315.31	315.84	318.74	315.13	314.64	315.57	318.29	314.12	316.73	316.33	316.97	315.33	313.99	316.39	315.73	311.88	314.47	317.33	316.77	314.85	316.05	314.58	316.03	315.35	314.36	316.82	313.24	312.52	317.49	316.39	315.49	316.09	317.11	315.27	316.28	314.83	316.82	316.15	313.89	313.9	313.17	313.67	315.93	314.9	316.73
303.88	301.44	302.08	303.94	302.17	301.52	303.86	302.13	303.92	302.54	301.01	301.24	303.42	302.75	305.03	302.55	302.9	299.61	302.26	303.88	303.96	302.71	302.48	300.15	302.2	305.78	302.42	304.2	305.41	302.67	303.98	300.86	302.03	304.98	300.01	305.91	301.55	301.52	302.61	302.64	304.88	303.49	301.88	301.65	301.83	303.2	301.73	302.15	300.95	301.3
306.1	305.2	303.05	302.07	303.79	309.18	307.39	305.69	305.06	305.64	305.7	302.76	305.81	306.14	305.14	304.29	303.41	304.93	305.76	306.39	303.68	302.93	304.31	305.44	304.94	305.39	306.13	306.38	304.49	303.75	306.13	306.06	305.16	304.41	305.18	305.3	307.17	306.29	302.52	305.26	305.08	302.02	305.43	305.35	303.45	306.02	301.97	305.86	303.22	304.99
309.95	311.1	310.03	308.64	308.08	309.69	308.63	307.44	308.16	306.5	308.85	309.72	309.29	309.13	309.71	310.19	310.5	310.95	311.23	308.71	313.51	312.25	312.58	309.27	311.99	309.69	308.42	308.49	308.84	311.38	309.43	309.86	310.96	308.57	309.82	311.57	307.07	311.14	307.71	309.61	310.81	308.2	312.15	306.63	310.57	309.44	308.33	312.07	310.46	309.28
312.64	315.38	312.85	313.22	314.55	311.52	312.95	315.65	311.19	314.64	314.38	313.7	315.09	314.67	313.63	313.72	311.43	312.98	314.92	315.3	312.77	315.11	316.23	314.58	312.73	311.67	313.57	316.88	314.67	313.6	314.19	314.61	314.81	315.23	313.08	315.69	315.14	311.47	314.81	315.28	314.44	312.54	315.04	313.41	315.87	313.21	313.53	312.12	314.02	313.89
331.4	326.76	330.43	328.18	330.1	327.25	326.98	327.4	328.37	326.99	329.63	327.16	326.46	326.98	326.5	326.28	325.34	327.65	329.51	329.32	329.09	327.52	328.94	330.73	328.47	329.6	328.81	329.63	326.53	328.77	328.58	327.28	327.62	328.56	328.23	326.02	328.2	328.72	326.08	328.16	327.37	325.21	328.67	327.56	327.07	329.03	327.49	327.56	327.9	327.11
295.15	295.18	295.01	295.86	297.17	292.82	293.94	294.59	294.38	294.97	295.53	296.28	293.08	293.61	294.7	293.16	294.59	296.71	293.03	295.35	297.3	292.86	295.6	295.04	293.91	294.69	293.37	297.26	297.3	295.32	295.16	296.29	295.17	294.72	293.68	294.58	295.01	294.43	292.77	297.23	293.53	295.41	295.46	290.1	297.6	294.21	294.78	292.55	295.75	296.97
315.35	314.34	312.85	316.45	315.08	315.4	311.75	314.74	313.9	316.11	315.94	314.34	315.49	315.44	313.93	313.53	313.96	314.66	315.33	313	313.41	312.65	311.98	314.04	313.39	315.62	314.53	315.65	317.63	315.05	314.32	315.82	313.78	312.28	312.38	314.85	311.63	312.67	313.48	315.03	315.3	312.43	313.14	313.59	313.54	314.67	315.09	314.4	313.36	313.97
313.4	313.18	310.95	314.73	313.27	313.34	311.59	311.48	314.56	313.2	314.15	312.81	313.79	316.02	312.75	313.99	314.18	313.32	310.36	314.19	315.44	314.41	312.7	312.81	313.92	311.48	312.27	312.91	312.57	313.57	312.16	312.88	312.09	313.85	316.03	312.85	311.41	310.52	313.9	311.33	313.67	314.16	312.33	312.71	314.71	313.07	313.75	312.09	311.89	313.44
326.25	327.15	326.67	325.81	326.22	323.44	326.49	328.86	325.9	324.46	325.53	323.86	324.74	325.32	325.08	323.72	323.75	326.39	323.79	324.6	325.51	323.56	325.49	325.76	324.36	324.48	326.45	323.41	325.45	324.97	325.12	324.9	325.09	326.58	324.26	324.16	325	325.38	325.48	324.98	324	326.27	323.21	325.45	325.23	324.4	324.06	325.83	327.71	325.05
314.45	316.32	314.99	313.41	317.01	313.99	314.12	313.89	316.2	316.05	314.93	316.38	314.62	312	316.73	313.51	315.6	314.3	314.59	313.95	316.57	314.43	316.86	316.21	316.52	315.24	314.23	314.42	315.1	311.5	315.69	313.46	315.41	315.82	314.18	315.49	316.57	313.12	316.3	313.62	315.42	312.9	313.7	316.26	316.55	315.6	314.83	318.73	317.74	313.29
313.83	313.49	313.05	315.42	314.07	314.6	311.08	315.92	313.98	312.32	312.86	312.3	315.12	314.01	316.57	314.99	314.71	311.43	312.47	310.44	314.02	313.82	312.71	313.87	311.73	313.87	313.24	312.43	312.19	315.27	313.34	311.47	312.15	316	312.78	314.9	313.4	316.25	313.76	312.98	314.26	313.09	311.15	311.89	313.97	313.22	312.82	315	310.4	317.36
307.46	307.59	305.97	303.79	303.73	307.76	304.63	304.93	303.06	307.1	307.11	304.87	304.73	306.52	303.83	305.94	305.39	303.43	307.83	304.98	306.51	306.71	306.09	305.33	306.58	304.95	304.51	303.15	302.59	303.57	304.25	305.6	303.08	302.48	305.96	306.32	306.82	306.94	307.58	305.36	305.34	307.69	305.14	303.94	305.13	307.4	307.04	305.01	305.73	304.87
303.98	305.98	305.04	308.24	306.7	305.87	304.99	303.42	304.03	304.83	302.69	305.85	304.84	305.6	306.47	304.71	304.02	305.31	306.14	305.27	304.04	306.77	305.25	305.06	304.93	305.5	304.29	306.39	304.2	303	306.73	305.76	304.52	305.59	306.39	305.44	303.96	306.27	302.85	306.1	304.08	306.05	305.36	304.93	304.71	306.62	304.77	305.41	305.77	305.83
306.21	305.45	309.21	308.53	307.27	306.61	307.45	307.36	307.89	307.12	306.33	306.69	306.35	305.69	306.7	305.31	307.31	305.61	307.23	304.12	305.86	305.03	306.41	306.07	308.1	307.32	311.06	307.21	305.29	307.56	306.58	306.73	305.32	308	306.13	307.13	309.41	307.46	305.71	307.32	307.37	306.41	305.65	308.1	307.23	305.36	307.55	309.77	305.94	309.03
303.48	304.6	301.39	301.88	303.67	304.27	301.89	304.05	305.58	304.18	304.51	305.29	302.67	303.89	303.82	303.1	304.37	303.05	303.85	305.6	303.92	302.2	299.95	303.82	304.46	302.31	304.3	304.41	302.62	303.01	301.69	303.21	304.72	302.23	302.43	304.06	302.8	301.86	303.43	300.12	303.65	303.31	302.73	303.86	304.27	303.66	303.88	302.79	302.15	299.62
304.69	302.4	301.28	302.02	302.57	305.17	300.88	303.77	300.41	302.66	301.97	300.72	301.56	303.44	304.03	300.69	302.55	303.04	302.9	303.12	300.31	301.55	302.09	300.78	301.6	300.05	305.38	300.01	300.82	300.79	303.48	303.85	300.48	303.11	303.6	302.83	303.79	301.92	302.73	303.95	301.14	302.86	302.21	302.12	300.76	301.48	301.46	303.35	304.36	302.67
318.51	317.8	316.32	316.18	317.1	316.27	317.3	320.45	317.23	317.94	319.4	314.86	316.46	318.25	318.1	318.4	315.94	317.05	317.83	317.79	316.36	316.83	316.66	318.19	317	317.58	318.23	316.48	317.61	318.84	317.57	318.71	317.82	317.58	316.73	318.74	317.69	316.29	317.13	316.72	319.78	316.4	316.48	318.99	318.33	317.08	316.22	317.91	320.2	316.07
302.45	301.81	304.29	304.54	300.87	303.65	306.03	305.28	303.67	299.71	303.49	305.74	304.48	303.5	304.8	303.14	304.01	305.18	303	303.88	303.46	303.04	304.48	304.09	300.53	306.27	306.91	304.27	303.55	302.98	302.73	302.46	308.54	304.32	305.15	304.21	305.76	305.86	302.92	301.03	305.21	305.57	305.98	305.08	303.04	303.65	301.85	305.76	304.06	302.99
312.54	314.49	315.41	314.67	315.47	316.3	313.81	314.55	313.18	316.19	315.73	316.26	316.16	315.06	312.85	314.64	313.45	315.66	315.35	315.83	314.59	313.76	315.43	315.76	314.95	315.2	312.22	315.1	313.35	315.98	315.88	315.1	313.42	314.12	315.06	314.27	314.17	315.69	312.62	317.47	313.65	315.11	313.78	316.91	314.23	314.69	314.97	316.78	315.76	314.36
328.59	327.87	327.39	328.63	330.35	330.93	326.35	326.87	327.1	328.14	324.22	327.45	326.42	327.34	326.8	327.12	326.1	327.72	326.25	327.86	326.96	327.11	327.73	328.06	328.96	327.17	325.79	327.71	326.63	328.75	327.42	328.57	328.63	326.42	329.02	326.67	329.14	329.97	325.59	326.21	327.13	328.78	325.42	331.37	328	328.58	328.85	328.93	328.04	327.93
318.94	317.3	318.61	318.55	321.7	318.25	317.82	319.09	319.13	318.34	319.6	318.13	319.5	323.25	319.09	318.19	319.39	319.64	321.6	320.3	319.26	322.34	320.8	321.63	319.67	319.36	320.73	318.46	320.36	317.24	319.47	318.51	317.84	316.95	317.34	320.27	319.43	321.94	317.62	318.71	317.95	317.21	320.04	318.96	318.08	319.12	322.78	322	318.48	321.32
311.47	313.84	313.86	314.48	314.26	316.31	316.44	316.82	313.6	314.65	312.34	316.46	314.5	312.68	311.79	315.75	313.79	313.81	316.84	315.9	314.06	311.68	315.62	312.69	314.04	315.1	315.31	314.11	315.77	316.98	314.71	312.44	315.84	316.64	315.4	314.62	314.62	315.26	314.22	314.47	315.97	312.4	314.25	311.87	313.14	315.68	315.79	313.06	314.95	316.17
306.03	307.21	305.52	304.33	306.87	306.86	306.71	303.92	304.57	305.23	305.43	303.88	306.58	306.34	307.34	306.26	305.88	304.99	304.86	306.02	305.3	305.61	305.72	306.82	303.93	308.3	306.98	307.15	303.6	306.63	307.14	305.66	305.05	306.95	306.77	305.44	304.87	305.29	305.65	304.75	305.98	306.84	306.54	305.05	308.72	305.29	305.58	305.96	304.79	308.34
327.79	327.49	328.08	328.48	329.06	324.77	326.16	328.16	327.28	326.87	326.1	329.29	327.52	328.33	329.96	324.4	327.24	327.35	328.44	327.05	326.55	328.66	324.92	331.99	328.57	326.76	328.23	327.13	326.28	329.96	326.79	325.1	329.69	325.41	326.53	328.38	328.93	326.11	329.12	327.3	326.06	327.72	326.18	330.18	326.77	328.09	328.18	327.07	325.77	326.94
305	305.75	304.94	304.24	305.12	308.54	305.35	305.61	305.47	307.37	305.28	303.95	306.42	306.27	305.12	306.94	304.38	304.31	306.85	303.81	305.28	306.58	304.03	307.24	303.97	304.32	304.14	304.15	305.15	304.78	307.27	305.11	306.93	305.26	306.83	304.98	305.09	306.9	303.6	304.02	304.31	304.78	304.67	305.65	304.95	306.46	303.56	302.83	304.98	304.16
324.3	324.1	328.3	323.55	325.29	325.78	325.43	327.52	322.31	325.07	326.7	325.47	326.56	323.81	326.79	322.93	325.95	325.58	323.2	324.77	324.98	324.39	322.49	326.7	324.52	323.55	323.74	320.28	323.76	323.11	324.06	322.71	324.7	323.08	323.62	326.33	325.38	323.95	324.49	324.56	325.27	324.54	323.29	324.54	322.79	323.97	324.72	324.43	326.41	322.19
316.65	317.49	316.92	315.19	313.01	314.57	316.28	313.53	317.19	317.14	314.14	317.34	313.61	315.77	316.86	316.14	315.9	314.21	314.46	314.66	314.05	316.02	316.34	315.19	315.14	315.48	314.49	311.95	314.23	315.8	313.76	313.41	314.83	313.24	315.24	315.35	317.68	317.4	312.73	314.19	313.54	315.6	315.48	313.29	314.8	314.98	314.54	317.33	312.64	315.48
316.8	314.55	314.99	316.76	315.16	313.79	311.7	316.06	316.43	313.75	313.81	313.98	317.89	315.85	316.52	314.89	312.47	315.35	315.27	316.22	314.83	315.85	313.55	314.7	317.17	315.33	315.01	315.96	316.5	316.75	316.89	313.18	313.27	314.03	313.13	315.14	314.46	315.27	315.96	315.74	317.63	316.2	315.37	314.27	316.05	316.74	316.49	316.94	315.17	314.22
305.5	305.02	303	307.03	304	303.52	303.46	301.85	305.09	306.43	303.02	305.6	303.81	306.04	306.03	305.07	305.65	305.75	302.22	306.47	304.58	305.45	305.06	304.06	301.59	305.83	304.9	303.68	303.04	305.47	304.37	303.19	305.43	304.84	302.81	306.91	303.16	302.99	304.6	304.04	303.84	305.42	301.98	303.53	302.46	304.44	304.59	302.78	304.15	303.36
326.82	326.88	324.6	327.06	325.53	328.32	329.14	326.53	328.22	325.56	328.57	326.47	329.47	327.94	325.55	329.98	327.56	327.62	326.73	327.99	326.79	326.99	327.86	325.52	326.84	330.04	325.14	323.77	324.61	327.38	327.84	327.83	329.12	328.54	326.3	325.38	329.01	328.42	328.2	326.65	325.97	326.84	326.78	326.84	327.03	327.91	327.86	328.95	326.57	327.08
308.94	308.68	309.22	309.46	311.32	310.12	310.09	307.8	311.19	309.46	308.46	306.47	309.79	309.62	307.43	307.63	308.26	306.61	308.76	308.15	311.86	308.07	309.15	310.2	310.76	310.61	308.1	308.93	310.2	308.88	309.61	307.55	310.8	308.05	307.56	309.73	308.96	310.12	309.52	309.72	309.1	309.13	307.88	307.41	308.26	308.72	310.99	309.35	308.37	310.4
314.01	314.83	312.26	316.2	313.98	312.9	312	311.55	313.7	313.3	312.65	312.87	313.65	312.54	313.32	311.17	311.95	311.22	315.05	317.46	314.22	312.5	315.4	313.39	313.12	310.83	313.86	311.67	311.26	311.8	313.29	311.27	311.52	312.75	311.39	314.11	310.14	313.81	311.4	314.72	313.83	310.06	313.47	312.66	313.74	312.79	310.85	313.58	310.46	314.91
304.22	304.38	306.2	304.88	306.42	303.86	308.1	307.35	304.42	305.9	303.61	307.32	306.73	305.42	305.31	306.62	304.6	305.9	303.79	303.15	303.77	303.74	306.16	307.08	303.88	303.73	305.28	305.75	304.69	307.45	305.92	305.76	303.9	303.96	304.21	306.39	303.74	305.67	307.99	304.68	305.87	304.57	304.1	305.81	305.59	304.87	306.17	306.13	308.24	306.81
307.02	305.22	305.78	306.88	306	306.18	306.15	306.8	308.5	308.72	309.51	305.81	305.5	306.47	304.69	305.96	305.06	306.43	306.83	307.88	303.42	305.44	307.17	304.05	306.13	307.25	305.76	305.55	308.63	308.43	307.08	307.15	305.36	308.27	303.81	306.62	304.94	306.86	304.99	308.89	305.08	306.62	305.03	305.75	307.92	304.96	307.79	307.18	305.72	305.82
318.84	319.3	318.91	318.03	319.6	318.51	316.94	316.38	319.2	315.23	317.45	318.07	315.84	317.52	317.73	318.15	315.66	318.31	317.34	318.88	317.87	319.3	320.42	317.09	316.82	317.78	320.05	318.47	315.35	319.66	317.6	318.68	318.39	318.68	317.04	317.58	317.68	318.45	318.49	319.67	317.65	318.33	320.58	318.15	315.83	315.72	318.49	318.97	319.87	318.33
314.71	317.53	316.26	315.91	318.52	316.23	318.4	317.56	316.49	314.59	316.51	319.55	317.92	317.63	315.75	316.75	315.82	317.82	317.35	317.18	315.44	318.08	319.87	319.95	314.87	315.61	318.05	317.05	315.45	314.96	315.13	315.66	318.09	318.12	318.87	315.64	316.56	316.23	317.1	316.7	316.02	318.12	315.66	317.61	316.96	317.59	316.07	316.38	315.67	315.87
314.74	313.4	313.83	313.27	315.61	314.49	316.7	312.42	316.11	317.96	314.24	316.77	315.62	316.82	315.95	314.33	316.84	315.66	314.76	313.27	314.64	316.09	316.51	315.9	316.63	314.21	316.22	313.83	314.37	317.83	314.96	317.45	314.27	316.72	314.27	314.86	315.33	312.67	313.87	316.18	314.52	317.37	314.78	314.83	312.51	315.41	314.29	313.84	314.14	315.61
318.26	317.93	318.07	317.91	319.83	318.08	319.8	319	316.36	319.69	317.16	318.15	317.14	318.82	320.06	319.63	317.51	320.51	319.48	320.22	318.36	319.17	317.37	317.4	319.83	317.07	315.51	317.74	318.25	318.55	318.18	315.39	317.49	317.45	316.34	315.95	317.34	319.56	319.04	318.11	315.64	317.52	319.28	318.32	318.63	319.88	317.41	318.97	316.72	319.5
315.43	312.73	315.76	315.18	314.61	315.81	313.46	317.22	313.76	313.86	314.23	313.14	314.07	313.91	314.7	313.87	314.6	315.41	314.21	312.37	314.38	312.22	315.36	311.48	315.09	313.71	315.71	313.24	314.7	315.94	315.43	315.86	315.96	312.84	315.64	317.39	317.27	315.94	315.78	314.69	318.68	314.22	315.86	312.67	313.44	316.2	314.82	313.96	312.68	313.6
295.63	293.72	292.11	293.32	296.72	295.64	294.51	292.18	294.74	297.58	296.02	295.71	296.73	297.11	296.04	294.28	294.93	295.8	295.46	293.05	294.46	294.61	294.89	295.85	294.2	295.41	294.92	295.04	295.51	295.04	295.2	295.86	296.45	296.85	296.34	295.97	295.73	295.09	294.58	297.18	294.51	294.73	296.86	292.87	294.87	293.78	296.11	293.77	296.02	293.78
307.96	307.81	306.34	311.96	310.23	312.34	306.14	310.81	309.1	307.74	309.83	308.32	309.03	308.9	306.33	309.79	309.49	309.22	309.31	309.11	309.46	307.62	308.58	310.59	307.98	310	308.73	309.33	308.06	309.12	310.86	308.82	310.12	307.96	307.24	308.83	309.78	308.04	306.57	305.86	309.94	311.01	309.77	310.45	305.02	306.53	310.44	309.22	310.04	307.94
302.84	303.35	302.21	300.42	299.2	300.07	302.83	300.7	300.15	302.21	299.97	301.36	300.88	300.51	301.43	300.33	302.43	303.23	301.94	300.41	302.65	300.06	301.29	302.81	301.81	300.73	301.29	298.89	302.05	301.03	301.63	300.13	297.68	303.82	299.99	301.26	302.26	299.27	300.08	298.87	301.55	300.23	300.83	299.96	299.3	301.02	300.64	300.53	301.24	300.87
303.72	306.26	303.31	305.62	305.61	306.24	307.12	306.13	304.15	305.2	302.88	307.75	302.22	305.38	306.07	307.28	306.78	304.33	305.27	305.36	306.28	304.2	304.93	303.78	306.1	304.81	304.8	304.01	306.67	304.01	303.68	305.12	304.92	305.22	304.71	302.77	307.75	306.62	304.1	306.07	305.95	303.13	302.16	307.33	304.17	305.86	304.13	306.18	305.17	303.21
313.85	314.13	312.19	313.64	315.91	314.04	313.69	314.73	314.34	314.98	315.17	316.59	315.99	313.65	316.65	312.76	315.74	316.92	315.27	314.15	314.25	315.01	317.45	314.81	314.75	314.33	316.46	315.68	314.51	315.89	316.15	315.75	314.18	312.73	316.04	314.34	313.48	316.66	315.68	315.35	315.44	315.3	314.63	313.13	312.77	316.7	314.33	313.06	314.78	315.02
306.39	305.16	305.33	305.4	307.16	307.02	304.92	303.86	306.83	304.98	305.09	302.54	305.79	303.1	306.39	304.71	305.54	304.82	305.78	305.85	307.01	308.43	307.79	306.24	303.92	304.39	306.28	305.92	307.07	303.96	306.29	306.74	304.86	305.84	304.62	304.36	309.22	307.1	302.61	306.53	305.32	305.4	304.59	305.7	302.65	306.13	305.78	306.59	304.99	304.6
315.47	316.7	312.43	317.85	316.69	316.02	316.7	315.14	317.34	317.27	315.2	313.22	318.55	317.7	316.37	318.17	314.59	315.72	316.55	316.28	316.31	314.67	317.97	314.2	315.83	316.76	313.58	315.21	318.47	313.67	315.58	314.94	317.63	316.3	314.94	318.01	315.98	316.83	316.35	314.67	316.22	315.44	316.87	314.12	315.38	319.54	312.74	316.44	316.64	318.49
301.77	304.24	302.65	302.64	301.38	303.08	303.63	304.21	300.88	301.84	299.56	301.28	302.5	301.97	303.09	302.94	303.39	302.62	303.48	304.08	302.37	301.31	300	303.42	301.42	303.71	303.59	303.23	302.2	303.09	301.67	304.1	302.09	302.59	304.32	298.79	301.99	305.08	303.64	302.37	301.94	302.93	304.16	304.68	302.46	302.6	301.92	303	301.01	303.09
308.68	307.17	306.99	306.78	305.93	308.01	305.4	303.89	306.41	306.12	304.96	303.41	307.94	307.04	306.24	304.64	305.38	305.35	305.57	303.97	305.88	305.33	306.53	305.83	308.25	309.03	307.37	306.23	305.88	307.57	306.47	304.59	306.26	306.74	306.62	302.94	306.88	307.96	307.61	305.51	305.09	307.28	306.55	305.96	303.98	303.75	304.7	308.43	306.41	303.67
304.68	305.45	303.73	303.22	305.36	303.78	304.4	302.74	302.07	302.55	304.47	306.45	307.08	306.4	305.27	305.27	306.63	302.62	304.09	303.36	304.23	302.11	304.22	301.15	303.69	305.2	303.28	303.28	303.68	303.82	303.62	304.91	304.38	304.39	304.95	305.32	303.15	305.24	304.01	306.25	306.14	303.25	307.45	305.37	301.76	306.46	303.38	305.61	304.77	305.09
317.5	321.09	319.02	317.89	316.4	318.27	317.14	319.22	318.38	316.24	317.3	316.85	316.95	317.32	318.93	318.3	317.8	317.88	317.69	317.97	319.22	317.57	318.13	315.67	318.67	318.27	317.16	318.85	318.38	317.55	317.1	317.05	319.95	319.1	319.23	316.3	318.82	317.55	317.31	318.11	320.37	320.51	319.54	316.34	318.15	317.26	320.38	315.25	317.95	316.91
305.36	302.12	302.88	304.62	305.9	302.21	303.18	303.36	305.45	304.85	301.31	305.65	304.59	304.6	301.64	303.18	304.79	304.84	303.08	303.59	305.63	305.6	304.27	301.04	304.1	304.76	305.18	304.32	301.63	304.42	306.92	303.68	302.72	303.64	300.52	301.5	303.26	304.99	300.46	301.53	304.32	304.74	305.63	302.39	305.42	303.87	304.76	306.26	305.19	304.99
314.55	309.36	312.19	312.74	314.89	314.7	315.12	310.6	312.92	314.4	313.27	312.24	313.32	311.42	311.61	312.38	312.81	315.22	310.45	312.23	313.9	314.22	312.42	312.14	311.57	314.4	313.15	314.53	312.75	314.18	313.49	312.21	310.46	312.42	310.47	311.4	313.11	314.09	312.53	312.73	312.99	310.89	314.15	316.24	316.23	313.42	313.64	315.32	310.31	315.13
303.25	301.35	301.89	302.79	302.88	301.74	299.84	298.98	302.89	301.31	300.71	301.2	300.1	302.18	300.82	302.34	299.25	300.24	299.29	302.25	300.23	301.69	301.11	300.83	300.79	303.46	299.24	299.77	301.95	300.04	301.18	301.3	302.27	299.08	300.57	302.12	301.33	302.21	300.13	299.67	297.69	302.08	301.69	302.98	298.2	300.7	301.61	302.33	299.08	301.39
320.06	319.91	319.01	320.92	319.04	318.93	318.19	316.65	319.79	318.09	318.64	317.69	316.8	318.77	318.54	318.98	319.11	319.36	319.31	320.62	319.83	320.19	318.15	318.92	319.04	319.8	318.89	316.17	320.66	315.36	319.35	320.34	317.14	318.79	318.35	318.82	319.6	320.52	316.06	318.6	317.43	317.04	317.23	321.2	316.79	318.62	319.42	320.5	319.16	318.84
295.43	297.66	296.11	291.87	298.65	298.45	297.06	296.73	296.52	297.2	295.03	296.45	299.24	300.11	299.68	297.05	298.53	295.31	295.88	298.32	297.73	297.58	299.45	298.07	295.16	297.72	298.04	295.58	299.01	297.23	295.97	294.46	294.43	296.89	293.58	295.9	298.74	297.29	296.3	300.23	296.62	295.27	296.25	296.56	296.81	297.17	296.4	297.54	296.33	296.84
303.76	302.07	305.98	304.32	302.19	304.29	305.81	307.05	304.18	305.83	303.77	305.53	302.65	303.38	303.14	303.41	305.65	303.81	301.98	305.31	303.22	303.76	304.76	304.32	304.92	303.78	304.87	304.3	302.44	304.61	303.36	304.97	301.57	302.6	303.07	303.52	303.02	304.25	303.57	304.91	304.74	307.74	305.78	302.83	303.96	304.18	304.01	305.22	306.76	306.66
311.13	308.95	310.62	311.21	310.58	312.83	310.63	309.81	310.38	308.79	309.63	311.75	308.62	308.39	309.62	310.95	309.38	310.7	310.57	311.22	310.08	312.48	309.2	310.89	311.61	312.47	312.27	311.91	311.39	312.82	311.18	308.38	309.19	308.03	310.58	310.11	313.41	312.71	311.19	310.06	312.67	310.57	311.96	314.07	312.19	309.44	310.54	312.78	309.78	312.44
313.71	313.23	311.68	314.39	312.23	312.43	312.16	313.47	311.94	312.43	313.46	312.44	314.39	314.13	315.1	312.08	310.65	313.37	314.58	313.21	314.26	314.21	311.67	311.19	312.6	310.82	312.16	313.69	309.34	312.13	313.71	312.32	311.7	310.92	315.02	310.8	311.62	312.11	315.08	312.46	316.96	312.43	312.29	312.2	312.61	313.06	311.63	311.13	314.54	311.82
295.45	296.68	296.2	293.89	296.29	296.12	298.14	297.22	295.02	297.57	293.49	294.87	295.99	294.92	296.31	295.3	292.52	296.9	294.48	296.42	294.43	294.82	295.64	294.56	297.93	297.7	296.9	294.79	293.81	295.43	293.17	295.07	294.57	295.28	293.23	293.89	293.61	296.6	295.23	295.93	297.05	297.27	294.16	295.73	295.99	295.98	294.45	295.77	292.69	293.45
310.22	308.07	308.52	308.42	310.43	309.62	309.73	307.43	308.93	306.95	309.14	308.04	309.27	306.16	309.54	309.48	310.55	308.65	309.45	310.8	309.75	310.49	305.87	309.07	309.98	311.72	309.81	309.6	308.71	308.88	312.33	308.01	310.94	308.25	309.9	307.63	313.23	309.66	307.73	310.59	307.01	307.88	308.64	309.54	308.9	306.51	308.6	308.27	308.93	308.25
303.6	306.11	304.52	305.73	305.76	308.45	305.24	306	306.5	304.96	309.34	305.14	305.66	306.66	306.09	306.85	305.4	305.5	307.11	304.75	308.67	306.47	306.81	308.96	307.18	305.41	304.51	303.92	306.02	305.65	306.6	306.03	308.28	306.64	304.75	306.97	306.62	305.15	304.07	304.17	306.45	308.01	303.23	308.02	306.22	306.6	306.85	305.26	306.34	305.39
310.33	313.68	309.95	310.68	310.03	311.69	310.5	310.72	310.02	309.02	310.77	307.82	308.38	311.1	310.64	309.73	312.06	311.72	310.07	308.38	309.8	309.15	308.19	307.56	307.79	312.53	310.22	308.29	309.7	311.31	310.25	309.64	309.36	310.49	310.96	310.18	309.74	309.82	309.44	310.98	310.18	310.58	309.45	310.76	310.85	309.04	311.39	309.58	311.97	311.21
323.8	324.13	321.82	324.5	324.94	326.2	322.78	322.39	326.08	323.99	321.82	325.56	323.52	323.03	324.78	325.07	325.47	325.56	323.46	322.2	325.52	323.48	324.5	326.03	326.13	323.32	325.96	323.03	324.78	326.88	324.37	326.57	324.4	320.99	326.77	326.29	324.39	324.22	323.65	325.48	324.27	323.76	323.89	325.88	328.9	324.35	323.3	326.71	324.96	323.96
297.5	298.19	297.15	297.11	298.44	294.47	297.66	298.51	296.1	297.92	295.76	294.06	297.2	295.22	295.6	296.34	298.2	296.98	295.83	296.94	298.25	296.42	298.96	297.78	299.04	296.85	295.81	295.5	295.31	297.88	298.93	297.71	296.41	299.13	298.42	297.86	296.36	295.07	297.29	298.79	295.59	297.4	296.7	293.82	297.14	297.19	294.07	299.62	295.9	297.98
317.05	317	316.66	314.38	319.09	319.07	318.39	317.94	319.04	318.67	318.48	318.57	317.27	318.09	319.91	318.44	319.33	321.4	318.7	317.56	318.04	319.89	318.71	320.51	316.91	317.5	318.56	317.93	316.99	319.47	318.94	319.66	320.81	318.44	318.2	320.6	316.97	319.13	318.2	319.52	314.95	316.25	317.79	317.57	316.12	318.02	316.15	317.83	318.88	316.41
298.04	294.14	293.61	292.31	296.64	297.71	295.4	294.97	296.18	295.88	295.84	295.88	299.49	294.49	297.11	296.1	297.37	295.8	293.86	296.46	295.74	294.33	292.58	296.32	295.58	294.2	295.68	295.23	294.9	294.95	295.23	293.55	294.74	296.63	294.06	295.03	294.63	297.57	295.01	295.45	295.04	294.32	294.9	296.94	295.58	297.47	293.7	294.61	293.98	295.01
305.71	304.64	305.2	304.26	307.37	304.17	307.6	305.83	306.2	308.43	305.26	305.24	305.98	303.68	304.85	305.88	306.08	304.94	305.21	305.57	305.01	306.6	305.29	305.01	306.29	305.29	306.43	304.52	305.94	306.91	305.8	305.27	303.5	306.94	307.39	306.74	305.63	306.55	307.96	307.31	308.07	306.38	308.04	307.02	305.05	304.26	308.68	304.55	306.6	304.63
328.44	329.57	326.75	328.03	327.02	325.82	326.91	326.02	327.15	329.62	326.8	328.75	329.6	327.22	327.79	329.89	328.93	327.45	332.52	326.07	326.43	326.17	327.56	327.4	327.45	324.93	325.25	328.77	326.94	325.54	326.36	327.74	329.6	326.31	328.17	325.53	325.65	328.41	328.19	326.76	327.05	328.02	326.62	325.93	328.15	325.46	328.2	325.68	328.3	327.11
308.74	309.41	308.58	310.21	311.42	311.98	310.32	311.52	311.17	310.11	311.59	310.7	309.81	310.28	309.38	311.26	310.17	310.79	312.06	311.96	309.76	309.83	310.9	309.05	310.67	309.63	309.07	313.07	309.3	310	311.94	310.79	313.28	310.93	310.23	311.27	310.49	310.18	307.98	310.64	313.53	311.1	310.78	313.02	309.67	310.47	308.94	309.17	313.12	311.41
318.51	315.19	314.44	314.53	316.86	315.41	313.44	312.91	315.52	316.69	313.91	315.38	313.96	311.09	313.7	314.27	312.97	313.81	312.42	314.98	315.17	313.83	314.88	312.95	314.26	311.92	314.17	315.65	311.89	310.36	314.55	313.88	316.03	314	313.55	314.26	313.27	315.7	313.13	315	312.65	311.95	314.07	311.97	314.33	312.29	312.83	314.95	315.54	315.81
329.4	327.44	328.07	328.13	327.9	326.89	326.77	327.48	328.04	327.5	328.77	326.83	327.78	327.79	327.36	327.79	326.39	326.87	327.47	328.84	325.15	327.36	328.44	328.38	327.16	325.7	326.42	327.43	328.4	329.01	326.84	325.44	327.31	328.34	327.31	327.41	327.5	331.2	327.23	328.4	327.57	330.1	327.02	329.39	327.24	327.37	327.37	327.16	327.26	327.27
315.65	313.54	318.28	315.64	313.2	313.3	316.99	315.38	312.03	314.78	314.06	315.86	314.32	315.95	312.41	316.13	315.29	315.56	315.11	314.04	314.12	315.93	319.75	316.28	315.67	314.53	314.18	314.5	312.56	313.86	311.85	312.59	315.25	314.05	316.08	313.81	314.94	313.3	313.14	312.63	312.36	314.48	315.31	314.99	314.34	317.26	314.97	315.26	314.24	314.24
311.75	313.98	313.5	313.72	313.82	315.31	314.37	314.59	314.01	312.56	314.67	312.83	314.78	316.94	314.41	314.69	313.79	313.78	311.96	316.04	316.08	315.53	313.4	315.53	315.03	315.66	314.06	316.33	313.12	312.44	315.05	314.58	315.73	315.73	318.61	312.67	314.37	315.62	317.3	313.38	319.38	313.47	316.32	314.97	312	315.21	315.92	315.97	311.28	315.46
316.42	316.3	316.98	316.25	316.6	317.88	317.51	316.12	316.26	316.58	320.01	316.31	318.9	317.82	314.32	315.59	318.24	315.91	317.99	316.26	317.67	320.09	317.81	316.14	317.22	315.91	318.07	315.72	318	315.26	316.8	317.67	318.58	318.58	316.15	316.01	318.27	315	318.05	317.47	319.94	318.18	317.82	318.34	316.95	314.45	318.67	316.96	317.09	314.02
302.07	301.72	302.08	303.72	305.08	303.19	302.43	305.31	305.07	300.34	302.9	303.63	305.76	302.02	304.28	305.09	302.66	305.67	303.66	303.38	304.97	303.82	303.89	304.09	302.73	303.16	303.55	304.98	303.94	304.26	303.07	307.17	304.21	305.32	302.86	305.38	305.23	301.93	303.01	304.57	303.68	305.92	303.95	302.56	304.11	305.94	305.11	304.41	305.6	303.31
311.96	313.86	313.2	311.77	311.97	312.12	312.82	313.56	312.77	313.11	311.99	314.84	312.9	312.25	312.27	312.88	310.33	313.36	313.25	313.02	313.72	312.09	314.82	312.96	314.55	314.12	313.31	313.44	314.53	313.12	314.6	311.26	313.15	313.25	311.22	310.65	311.1	314.29	312.18	314.18	313.74	313.81	314.57	314.16	313.15	313.46	309.92	314.52	311.15	312.7
314.66	312.18	313.19	315.36	313.99	315.5	313.04	314.53	313.36	313.63	313.83	315.22	313.09	312.43	311.15	313.15	311.87	315.88	313.44	315.02	311.81	313.72	313.36	314.2	313.78	312.12	312.24	314.9	313.16	309.8	315.03	311.92	312.78	316.1	313.27	312.59	314.73	313.68	315.08	313.81	313.01	315.61	313.98	314.45	311.46	315.24	314.31	312.61	312.17	312.79
304.25	302.8	303.64	302.5	304.44	303.08	302.37	301.73	304.73	301.03	301.42	303.81	301.91	305.64	305.19	304.49	303.53	301.33	303.76	304.18	303.52	304.21	302.33	300.79	302.58	304.37	302.78	301.01	304	304.45	301.08	304.25	302.97	306.48	302.61	302.85	303.21	302.9	302.6	302.44	304.48	304.44	303.25	303.18	303.68	302.92	303.55	305.19	305.13	302.74
318.25	319.42	319.64	318.02	319.16	318.24	318.77	319.09	319.17	319.69	319.02	316.74	317.89	317.38	319.35	315.24	316.42	317.53	317.54	318.05	317.36	317.77	318.08	317.3	319.31	318	317.87	318.03	320.64	319	318.87	319.7	320.02	316.65	319.88	318.19	318.06	319.03	319.56	317.69	316.97	317.38	318.47	315.48	318.66	316.5	319.13	318.52	316.59	317.05
307.11	310.55	309.59	310.3	311.98	310.88	311.34	311.27	312.18	308.87	310.16	311.63	311.69	309.67	308.87	311.58	311.53	310.3	309.7	311.91	312.13	309.33	309.66	310.57	308.14	312.96	310.64	309.15	309.48	310.13	312.26	309.2	309.94	311.02	309.26	309.59	310.45	311.23	312.02	308.57	312.48	308.62	311.52	310.37	314.51	309.38	311.81	311.96	311.14	311.44
312.71	312.83	313.55	313.9	312.7	310.32	312.92	312.32	314.05	313.01	314.26	311.26	315.1	311.9	311.88	312.03	311.31	311.56	315	316.66	312.71	311.17	313.19	312.32	310.91	312.73	313.26	311.42	311.88	311.34	312.46	313.23	314.89	313.88	312.69	311.07	309.97	309.89	311.1	311.3	312.83	312.1	313.63	309.46	312.77	312.02	312.62	312.76	312.56	307.46
314.35	315.98	313.12	314.46	315.48	314.06	316.28	315.59	312.65	314.26	314.89	314.5	312.88	313.17	317.68	314.03	315.59	314.76	314.35	314.79	313.33	313.01	314.07	314.81	313.89	315.22	312.33	313.76	315.91	315.09	312.59	316.33	315.52	315.01	313.82	313	313.08	313.38	314.6	313.11	313.3	316.25	315.32	315.81	314.59	315.58	316	313.22	312.56	314.52
311.79	312.42	309.95	310.68	312.12	313.27	311.57	315.75	313.09	313.35	310.42	312.94	310.93	310.41	313.19	313.04	314.45	312.17	311.78	313.87	311.58	311.86	311.51	312.91	313.4	312.16	311.72	310.46	313.89	312.44	311.5	311.38	310.88	312.53	312.61	313.22	311.01	312.99	311.24	311.63	313.41	315.25	310.09	311.28	312.26	311.44	312.02	314.04	313.16	313.43
309.94	315.28	307.42	311.62	308.23	309.53	310.27	314.76	310.66	311.3	310.27	308.95	310.43	311.62	313.03	308.59	313.98	310.42	312.23	308.98	310.63	311.35	309.51	311.86	310.67	312.45	311.32	309.51	310.52	311.53	311.47	309.64	311.42	313.33	309.81	311.05	310.44	311.92	310.43	310.37	313.61	309.81	311.58	312.3	310.03	311.67	312.17	308.97	310.64	310.97
313.85	314.62	315.36	313.27	313.2	315.96	317.23	314.35	314.84	314.8	314.97	317	316.68	312.54	314.42	314.82	315.28	315.71	316.77	311.84	313.73	315.6	315.5	316.3	317.24	316.65	314.58	316.03	315.07	313.51	314.59	314.1	315.38	315.25	315.87	315.5	316.28	315.65	314.34	314.2	312.56	310.47	314.77	315.83	317.23	315.13	316.75	314.43	315.45	314.98
301.92	303.53	302.65	300.59	300.88	301.72	301.77	301.09	303.11	305.49	302.5	301.22	302.88	303.98	302.81	300.71	300.24	301.97	301.92	302.13	302.07	301.84	301.18	303.38	302.38	303.04	301.81	303.85	303.66	301.98	302.24	302.66	303.05	302.02	301.55	301.73	303.03	302.19	302.35	301.41	304.29	301.47	303.61	302.96	305.6	301.25	301.2	302.96	305.47	304.46
328.16	330.22	329.95	326.81	328.37	328.89	328.95	328.25	326.21	330.29	327.6	327.32	328.67	327.42	327.66	329.15	325.95	330.74	326.94	327.5	327.18	328.74	327.09	326.91	327.28	326.41	329.98	328.23	328.34	326.97	328.91	327.19	326.55	326.02	328.03	330.83	328.26	330.91	327.63	329.57	329.34	327.89	327.87	327.53	329.42	329.06	327.37	330.14	327.25	327.17
323.47	323.54	325.08	324.64	323.61	322.83	324.7	323.05	324.33	324.02	324.06	324.52	326.96	323.63	325.61	323.74	324.36	322.21	320.34	325.69	325.78	324.19	323.7	325.09	328.02	328.16	323.42	321.93	325.35	322.37	324.04	323.61	325.08	322.37	326.15	323.45	323.22	324.7	326.2	323.28	323.75	324.39	326.57	325.71	322.89	325.92	325.54	323.73	326.24	325.58
310.24	309.8	307.57	309.63	307.7	308.86	307.45	306	309.2	308.36	309.83	308.66	309.99	310.15	306.8	308.94	307.6	309.15	308.35	306.71	307.81	309.39	309.57	309.14	309.46	310.38	306.9	309.14	310.86	309.92	309.77	310.83	307.74	307.35	308.49	309	307.37	310.27	306.95	306	308.83	310.77	310.48	308.73	305.95	309.16	308.2	308.56	308.18	307.23
313.71	312.43	314.57	314.77	311.41	311.5	315.63	315.45	312.62	311.81	310.4	314.29	312.68	312.86	309.25	310.59	313.47	312.34	311.9	314.14	315.55	314.78	313.28	313.14	314.23	312.3	314.25	310.92	314.67	312.27	314.25	312.82	309.77	313.8	311.13	313.25	312.14	313.76	313.3	316.03	313.7	313.19	313.1	312.31	312.61	314.85	312.56	311.96	312.2	311.18
294.81	292.14	292.31	294.84	296.28	292.7	294.34	291.71	295.15	295.73	293.46	295.01	293.89	294.46	292.51	293.7	296.45	295.08	293.74	292.92	294.09	294.72	293.5	292.42	295.06	294.61	295.67	292.87	294.34	293.69	294.75	294.62	293.6	298.17	293.35	295.96	291.84	292.88	294.65	297.13	293.87	294.6	295.23	293.84	293.27	293.84	294.01	296.46	292.48	296.22
325.6	327.36	327.35	325.49	328.46	328.36	329.49	327.92	326.92	326.98	325.83	327.25	327.12	328.47	327.26	326.76	326.95	325.96	327.46	327.13	326.86	327.98	326.51	327.45	329.38	327.98	326.08	327.26	326.25	328.67	331.45	326.49	326.54	326.22	327.93	328.49	329.13	327.2	330.86	326.82	325.39	328.39	327.42	328.36	328.13	328.35	325.77	326.66	328.19	328.79
325.44	325.08	325.74	326.29	326.73	328.77	327.42	328.48	324.93	326.32	327	328.49	326.7	327.25	325.8	327.62	328.92	326.04	326.44	325.54	325.6	328.84	327.87	327.51	327.08	326	326.07	326.94	326.47	324.84	325.54	328.35	328.36	326.25	326.97	328.63	326.53	328.18	327.55	324.63	323.79	330.16	327.93	326.16	327.07	325.41	327.29	327.28	324.5	326.34
303.65	300.22	303.58	302.29	301.02	301.98	304.96	302.53	300.88	305.17	304.39	303.6	303.66	303.53	301.5	302	303.08	303.35	303.47	300.37	305.65	303.17	303.49	304.6	304.28	301.64	307.06	303.38	303.53	303.71	303.06	304.87	303.53	304.36	302.75	302.89	302.34	304.27	303.95	303.12	301.03	298.39	302.12	303.35	302.18	303.28	301.98	303.9	302.95	305.41
296.61	296.35	296.4	296.54	296.93	295.97	298.45	295.18	297.26	296.08	297.51	297.49	296.49	298.38	293.8	296.78	296.24	295.42	294.08	297.8	300.14	297.75	296.5	296.33	297.65	295.57	298.35	298.25	297.9	295.39	294.64	295.6	298.12	293.78	297.15	296.07	295.08	298.62	295.16	296.45	297.09	296.37	296.88	296.08	298.24	299	299.16	296.24	298.08	294.95
317.98	317.32	315.7	314.27	317.66	316.66	318.03	315.96	315.72	316.67	314.03	315.23	316.45	317.68	317.23	316.26	313.49	315.26	314.19	316.11	317.39	315.3	318.61	317.47	314.68	314.22	314.5	316.32	314.35	317.65	317.44	314.34	315.83	314	317.93	319.08	317.49	314.58	317.97	314.59	316.06	317.82	315.94	315.57	314.61	320.17	317.2	317.93	316.52	314.33
311.08	311.31	311.92	311.42	314.21	312.62	312.3	310.5	312.63	313.56	310.88	311.98	309.31	309.72	312.28	313.18	311.63	310.18	310.76	312.29	311.59	309.7	311.37	311.7	311.88	311.42	311	310.98	311.41	314.11	313.2	312.07	313.32	314.72	310.04	312.36	311.5	309.99	309.34	310.61	309.56	310.86	310.22	312.93	310.65	310.9	308.88	313.82	309.89	309.76
313.29	310.09	311.65	311.12	313.62	313.2	312.16	313.31	311.75	312.75	312.42	312.27	313.45	312.94	314.41	311.47	311.15	314.72	308.98	311.72	312	310.87	309.68	312.25	311.38	311.68	312.52	309.86	310.53	313.02	312.69	312.19	313.63	310.71	310.93	313.89	311.84	310.73	308.57	311.78	311.77	310.08	311.78	312.04	311.31	312.41	312.33	311.52	312.73	311.8
301.84	303.15	301.4	304.9	302.84	302.03	303.06	303	302.53	304.77	304.37	302.86	302.62	303.49	300.46	303.91	301.44	305.65	303.96	302.37	301.73	303.87	302.64	303.14	303.07	303.87	303.8	303.01	305.97	301.05	304.51	301.05	301.77	302.98	304.49	303.81	303.13	303.21	303.69	301.42	302.09	302.02	304.62	301.16	301.14	303.88	301.89	300.31	303.8	303.53
313.16	312.97	314.23	316.51	309.38	314.03	310.1	314.61	314.36	313.97	312.2	313.03	311.88	312	315.2	312.16	313.33	312.74	311.42	313.39	312.43	310.61	312.81	312.27	313.37	313.54	311.56	313.03	312.83	314.15	312.76	311.91	310.04	314.73	312.75	312.32	314.02	314.48	309.85	314.27	313.53	313.61	312.3	316.18	312.05	312.28	310.33	312.41	312.89	314.68
313.26	316.3	313.61	316.2	313.11	314.61	312.35	314.53	312.48	313.43	315.05	315.29	313.7	312.57	312.58	312.83	316.44	312.89	312.58	313.95	315.02	313.17	315.64	313.28	313.84	315.02	314.65	314.52	312.16	313.19	313.83	312.56	314.03	313.61	313.82	312.85	315	313.05	316.56	312.56	315.94	315.83	311.77	313.15	313.06	311.28	314.07	310.78	316.44	311.48
299.26	296.88	300.78	300.4	297.81	300.74	300.1	300.01	300.67	299.92	298.22	299.76	301.18	298.85	300	301.71	301.53	301.75	298.8	299.14	300.03	300.84	300.5	298.28	298.02	298.49	300.55	299.16	299.76	298.69	298.49	297.22	300.13	299.33	302.08	298.22	299.86	299.61	298.45	299.48	300.79	298.58	298.47	298.82	300.91	302.08	299.89	300.36	297.94	301.07
309.52	312.42	309.67	312.69	311.49	310.25	310.36	309.91	310.14	310.47	311.85	312.42	306.88	309.11	311.2	308.99	308.15	312.3	310.72	309.77	313.61	309.67	313.03	308.57	311.71	309.99	309.4	310.05	312.27	312.69	313.64	311.68	312	310.58	309.44	309.95	309.57	311.56	312.54	311.37	314.42	308.82	311.82	311.43	308.9	309.87	311.17	311.58	312.61	312.86
301.22	299.67	300.72	300.76	302.61	303.3	301.02	300.91	297.57	300.42	302.71	301.94	300.77	299.5	302.19	301.28	301.57	298.51	302.59	300.93	301.17	300.5	299.47	297.99	300.6	298.82	303.24	299.65	299.68	301.4	300.42	303.08	301.76	302.6	299.87	299.17	300.14	301.89	301.42	297.81	302.98	300.88	302.95	301.33	302.38	298.19	301.27	300.99	299.04	301.83
326.45	327.16	325.73	326.09	326.08	328.47	328	326.12	326.95	328.57	327.93	326.97	327.76	327.34	326.12	326.56	328.22	325.11	326.92	325.04	324.81	326.44	326.96	325.12	325.62	324.83	326.81	327.55	325.94	327.2	327.91	326.76	327.54	327.41	327.24	326.06	327.24	325.25	327.18	327.95	329.2	327.54	327.92	327.26	327.62	325.92	330.68	327.73	326.72	325.29
305.24	307.2	308.02	308.65	304.37	302.84	304.74	305.63	306.35	305.52	305.52	306.47	307.24	307.15	306.51	305.3	305.03	309.8	305.64	307.82	305.57	303.82	304.57	302.36	309.43	309.07	308.38	305.19	304.32	307.32	305.49	305.97	305.15	304.19	307.89	305.16	307.67	306.87	306.79	304.53	307.48	306.25	308.02	305.78	305.49	306.39	306.24	306.98	308.05	305.43
303.64	303.26	302.51	302.6	303.32	303.2	301.79	301.26	306.05	302.66	302.67	304.59	302.43	302.12	302.01	302.27	302.47	302.34	302.39	304.46	302.42	304.17	302.34	305.24	301.36	303.5	304.61	302.26	303.52	303.34	301.02	301.6	303.53	300.61	303.72	302.29	302.81	302.86	305.04	303.4	301.74	302.13	303.64	302.99	303.31	302.09	300.48	303.09	303.63	300.41
312.78	314.68	316.5	313.32	313.8	318.46	316.7	313.52	315.15	314.41	315.05	315.48	314.38	313.13	315.79	316.52	314.92	316.28	315.61	314.37	313.26	313.35	313.9	312.59	312.28	315.94	315.69	314.67	316.95	313.86	314.14	312.51	314.89	316.2	313.87	313.44	315.96	313.32	314.85	316	315.07	314.04	314.54	317.17	315.62	315.62	315.81	315.73	314.77	315.92
317.74	318.32	316.52	315.78	317.34	317.86	318.75	317.72	320.2	318.48	316.35	318.03	314.39	317.59	320.14	317.72	318.28	317.49	316.16	319.61	319.27	318.71	318.08	318.43	318.68	317.69	317.72	316.67	319.55	315.99	317.83	319.19	318.9	318.45	319.36	318.94	317.9	318.67	317.99	315.52	317.68	316.39	323.3	318.62	318.98	314.69	316.89	318.19	318.23	318.38
301.56	300.61	302.16	300.38	301.46	300.07	299.23	300.96	302.22	303.5	299.54	298.31	302.8	301.86	301.39	302.23	299.94	299.75	298.47	302.8	303.03	300.61	300.41	301.25	304.55	299.74	303.33	303.45	303.33	302.97	299.74	303.37	301.39	300.49	302.32	301.13	302.63	302.48	303.22	301.63	301.2	301.59	298.99	302.1	303.99	303.7	299.26	300.03	301.38	302.32
313.84	314.52	314.66	315.08	316.26	312.94	315.48	315.75	313.57	313.79	314.83	314.24	313.96	313	313.59	313.01	313.38	312.31	315.37	314.09	312.85	312.56	314.65	313.4	313.9	312.03	312.38	313.77	312.96	313.58	314.77	313.75	315.98	315.12	315.31	314.49	314.86	314.66	314.94	312.86	313.16	315.78	309.81	314.23	311.17	313.84	313.14	316.23	312.74	315.78
293.19	295.25	293.09	297.93	293.01	293.97	296.47	296.13	296.05	293.79	298.03	294.72	296.47	294.06	294.81	295.45	293.81	293.5	294.8	296.74	294.47	293.58	295.2	292.6	297.67	295.86	292.46	293.9	292.69	295.72	294.45	295.2	294.72	295.45	294.5	293.97	297	293.86	294.87	293.8	295.62	294.85	295.56	297.5	295.07	293.49	293.61	294.33	293.98	294
295.5	293.89	295.94	295.97	295.35	295.93	291.16	293.84	293.29	295.77	293.41	294.75	295.65	294.77	294.65	296.31	294.71	294.68	295.24	293.91	294.54	294.48	295.2	294.82	294.97	295.89	294.83	294.39	296.59	294.73	295.75	294.19	295.34	294.69	293.5	295.1	295.46	295.33	293.81	298.77	296.87	294.5	296.78	295.29	293.57	297.01	295.16	294.38	296.02	294.77
299.91	300.87	298.63	302.3	299.09	299.42	298.42	297.45	298.55	299.73	299.04	298.72	296.6	300.08	296.65	300.31	301.33	300.25	299.18	296.98	300.37	300.82	299.64	302.4	296.78	299.88	300.3	302.21	302.34	300.43	300.13	301.6	298.36	298.03	299.67	301.85	296.85	301.1	300.36	299.28	299.88	298.28	299.8	298.88	301.5	299.63	300.48	301.23	300.13	301.26
306.53	309.69	309.24	308.83	306.86	310.05	309.77	308.27	309.77	307.63	309.91	307.76	310.11	305.82	308.42	309.93	310.1	307.41	308.63	309.41	310.5	306.42	307.27	310.13	305.4	307.42	309.8	309.87	310.09	310.95	309.05	307.29	308.83	309.97	308.85	309.57	310.09	308.75	307.36	309.29	309.79	307.53	308.44	308.47	307.3	310.28	307.98	307.79	309.78	310.73
315.48	313.96	316.63	312.74	315.92	314.65	316.35	316.58	315.5	317.52	315.02	315.08	315.96	314.97	317.43	315.99	313.8	315.23	315.08	314.45	313.56	315.1	314.17	315.05	315.98	314.35	316.04	315.52	316.05	316.18	315.63	314.61	314.72	315.67	317.44	314.79	316	313.28	316.56	315.24	313.72	314.78	314.76	315.05	315.69	317.14	318.78	317.27	316.25	316.32
304.07	301.61	299.33	301.6	304.37	301.89	304.69	303.93	301.77	304.63	302.15	304.02	302.26	303.03	303.44	303.09	303.34	301.4	302.11	302.16	305.29	302.86	302.51	302.83	302.83	303.68	300.83	301.22	303.3	303.18	303.22	303.25	305.06	303.15	302.72	300.62	303.28	304.56	305.08	302.17	300.19	299.8	303.24	303.51	303.7	302.28	302.64	302.37	302.43	303.5
329.72	327.86	328.16	326.16	325.4	328.64	326.83	328.79	329.24	328.84	328.83	329.12	329.87	328.23	329.58	329.88	328.58	330.18	326.77	328.84	327.89	327.94	331.12	326.45	328.35	329.66	327.74	326.43	328.11	327.88	329.99	328.77	327.3	327.22	328.31	329.31	328.75	327.66	328.87	328.98	325.62	328.5	325.33	329.7	329.82	331.09	328.8	330.75	329.79	329.05
296.22	297.57	294.14	296.59	295.76	296.93	294	299.43	296.35	295.29	296.61	295.42	291.96	298.02	297.94	295.17	295.94	297.52	296.94	294.84	296.98	295.67	296.27	296.32	296.26	296.63	299.14	297.58	295.32	299.69	295.39	298.55	298.07	294.64	296.97	298.51	296.61	295.42	297.74	293.98	296.81	295.06	297.9	298.36	295.76	296.67	294.58	296.03	298.44	299.47
300.02	302.17	302.51	302.19	302.03	305.05	300.85	302.5	303.17	303.03	302.31	303.47	302.13	301.09	299.45	304.1	303.9	302.78	302.04	302.58	303.85	303.05	302.25	305.21	304.06	302.43	302.46	303.91	301.28	304	302.23	304.44	305.18	304.91	300.84	304.43	301.97	302.58	304.71	306.41	302.15	304.13	303.14	304.96	301.44	300.79	301.16	304.14	303.75	300.04
305.05	303.82	301.99	304.38	304.73	303.06	304.26	304.9	301.46	305.5	301.94	302.36	303.72	302.6	304.78	302.52	301.62	302.62	305.81	302.91	302.72	302.08	303.85	302.56	301.68	302.48	302.11	304.37	302.59	303.33	304.18	305.59	302.75	303.97	303.47	301.31	302.66	303.9	304.41	301.54	301.99	301.72	303.54	303.88	302.64	304.44	300.85	303.08	303.11	302.12
311.37	310.6	312.49	309.76	310.59	309.49	311.42	309.77	312.12	308.02	312.03	311.42	311.95	311.83	309.53	312.3	311.89	312.03	311.44	309.96	311.3	312.24	309.98	310.57	308.7	310.89	310.84	313.61	311.91	310.45	311.64	311.25	311.51	310.6	308.31	312.15	308.88	311.41	308.28	311.76	312.58	310.03	308.16	312.06	312.45	310.78	310.6	310.43	310.73	313.31
305.07	303.76	305.56	304.95	307.21	303.7	305.99	303.5	305.48	305.62	302.92	305.15	307.19	303.08	304.14	305.8	303.17	305.2	305.45	304.76	304.34	303.23	303.71	306.79	306.63	304.13	305.71	306.2	306.57	304.44	305.32	303.39	306.96	306.25	306.36	303.54	305.75	304.66	305.58	306.06	304.56	304.06	304.69	305.21	305.69	306.43	306.71	302.82	305.25	303.79
306.46	305.99	306.79	306.73	304.27	306.92	306.68	310.35	306.15	307.11	304.55	303.91	304.51	307.66	307.78	306.78	307.27	306.62	306.7	308.44	304.29	307.51	306.82	306.96	305.69	305.41	305.38	301.1	307.18	304.61	305.12	307.03	307.6	305.84	304.11	307.28	308.57	305.7	305.23	308.62	306.16	304.88	304.36	307.71	306.65	307.98	308.7	308.52	308.2	307.66
310.03	313.24	312.85	312.2	312.76	313.7	312.89	311.37	312.81	312.81	309.66	311.16	313.55	308.58	311.6	311.99	313.02	311.74	310.88	311.82	311.96	312.69	312.73	310.81	310.23	312.39	312.7	312.26	311.32	311.34	312.31	311.19	313.22	313.15	309.8	313.65	310.82	312.11	310.5	313.96	309.51	309.61	310.92	313.89	314.03	314.02	313.41	312.91	313.58	312.25
301.02	302.72	300.4	301.18	300.01	302.83	301.33	303.12	303.31	300.27	301.22	300.91	300.53	299.82	300.82	300	299.87	302.02	304.9	301.6	299.52	301.57	300.49	300.44	302.14	302.48	297.91	301.72	301.41	302.42	301.16	302.57	303	298.04	303.5	302.91	298.81	299.1	300.54	297.94	301.97	299.5	303.69	299.92	304.65	301.46	297.67	299.6	301.26	301.84
307.9	309.48	310.29	307.54	309.24	309.78	310.7	313.07	312.49	310.61	307.72	310.38	310.51	308.7	310.28	312.12	308.97	309.66	308.72	310.11	309.64	311.71	308.02	309.62	311.32	308.38	310.87	311.54	309.71	308.13	311.56	310.19	309.35	309.07	307.19	311.33	311.02	308.73	309.35	309.04	309.07	313.46	309.42	311.89	310.45	309.31	309.89	310.9	309.94	309.3
316.73	314.55	315.58	312.89	314.06	313.59	313.06	315.65	316.42	315.81	314.96	316.65	316.81	313.92	315.47	314.45	315.32	315.21	316.99	314.27	313.56	317.05	315.55	313.45	313.72	314.12	313.77	316.56	316.24	315.82	315.4	315.14	313.69	316.9	315.39	315.45	314.96	314.8	315.15	314.44	315.77	314.58	315.15	314.47	315.29	316.45	314.33	315.96	314.16	313.41
303.7	304.98	304.01	306.07	304.17	303.48	306.03	306.64	306.29	304.68	304.1	304.58	304.55	306.75	304.69	303.38	304.54	305.59	303.26	302.66	303.13	301.79	303.71	303.54	305	304.18	305.55	302.91	304.57	302.53	302.79	304.74	306.16	305.37	304.72	305.48	306.48	303.42	304.03	304.75	305.95	306.4	303.96	305.29	305.05	305.06	306.18	306.13	304.67	303.81
296.67	297.31	299.48	298.97	294.67	295.04	296.2	296.29	295.96	297.72	296.43	298.19	294.27	297.97	294.67	296.36	298.86	299.38	296.79	298.4	296.83	295.93	297.42	298.13	298.39	297.39	296.36	297.69	295.37	296.21	297.4	299.78	296.67	294.83	295.62	292.57	298.84	296.73	297.09	296.33	296.37	297.11	297.26	296.12	296.15	298.89	298.32	298.85	298.1	297.83
328.72	328.75	328.18	327.46	330.53	328.08	328.71	329.9	328.39	330.35	327.85	327.28	327.86	326.46	330.05	327.48	329.03	328.44	325.83	329.38	329.17	327.32	326.94	326.96	329.51	325.83	328.79	330.28	328.51	328.33	327.37	329.63	327.99	328.81	328.84	327.39	327.44	328.14	328.29	326.29	329.52	331.04	332.61	327.7	328.67	329.1	328.92	328.5	330.2	329.05
325.68	324.53	325.04	326.09	325.8	327.34	322.76	325.52	323.51	322.64	324.48	325.08	324.62	322.69	324.52	325.64	323.23	326	326.04	322.42	323.66	323.43	326.32	324.22	323.99	325.13	326.26	324.34	322.71	325.42	325.56	322.16	326.3	324.62	323.18	325.27	325.67	322.41	323.65	326.94	322.69	328.25	322.74	325.46	324.64	324.47	324.67	327.06	325.15	324.26
312.76	311.4	312.83	310.33	312.2	313.77	310.37	314.98	310.27	311.39	312.68	310.6	311.9	311.64	308.99	311.97	313.75	311.58	313.18	313.08	311.11	313.41	310.92	311.44	310.82	313.82	313.23	314.45	314.27	314.95	310.16	311.18	317.17	310.82	311.18	310.42	313.43	312.35	310.34	312.14	310.98	313.34	310.84	310.85	315.12	313.22	313.07	312.89	311.63	313.25
302.13	301.18	300.65	305.05	303.78	303.47	303.44	303.78	300.1	304.12	302.13	300.7	301.69	301.01	300.9	302.04	301.17	303.17	302.39	301.54	300.94	305.6	300.82	301.5	302	302.73	302.88	301.18	302.34	303.13	304.71	303.17	302.73	304.4	300.77	301.41	302.55	304.45	301.96	301.09	301.09	302.59	301.45	303.48	301.08	300.12	302.43	303.57	302.55	304.51
311.77	311.8	311.49	312.39	309.4	312.74	311.02	312.86	309.53	311.86	310.95	311.22	311.07	312.42	311.93	310.86	314.51	312.05	313.76	311.55	313.63	311.36	310.4	312.05	314.65	312.57	311.37	312.8	313.16	311.16	312.19	312	312.75	311.64	313.1	310.71	312.42	314.14	310.47	310.55	312.75	311.13	312.85	313.37	314.91	311.26	313.53	313.28	313.24	312.13
311.69	310.08	312.08	314.5	311.85	311.55	313.63	311.32	312.38	310.97	312.09	314.22	312.7	312.1	311.27	311.4	312.6	310.74	311.93	315.27	311.72	311.7	311.7	312	311.82	314.22	313.61	308.09	314.72	313.78	314.23	310.64	311.78	312.31	313.65	312.21	311.39	312.23	311.45	310.46	311.19	309.65	309.77	313.11	311.24	311.43	314.27	311.05	312.85	311
305.77	302.42	303.8	306.03	301.41	302.3	302.54	304.39	302.95	303.23	305.17	303.11	301.77	303.29	302.25	303.35	305.62	299.28	301.8	304.01	302.64	302.75	305.66	302.45	303.3	302.26	301.08	303.3	302.94	303.73	302.89	304.1	301.22	303.01	303.98	301.35	302.58	301.96	301.14	303.57	300.81	304.7	306.25	300.42	301.32	306.34	303.84	302.37	302.06	302.11
324.31	325.69	323.03	324.44	324.82	323.56	325.1	326.29	324.57	325.23	323.2	323.97	324.1	323.91	325.67	325.06	325.62	327.43	324.75	321.47	322.3	326.1	325.87	324.44	326.31	326.26	325.56	324.51	325.57	323.17	324.42	327.05	322.62	323.07	323.32	325.24	321.8	326.03	321.87	325.88	324.72	325.9	325.37	325.84	327.86	324.33	324.79	322.42	323.3	325.5
311.78	313.72	311.06	315.26	313.14	315.57	314.36	314.52	313	314.65	315.46	315.63	313.49	314.75	314.67	313.05	313.05	313.55	313.6	312.79	313.41	315.66	314.9	312.66	315.02	316.63	312.6	314.04	313.94	314.27	315.93	313.04	313.83	317.4	315.43	312.55	314.61	311.77	314.16	317.01	313.67	313.76	314.53	312.99	314.94	314.24	312.61	315.67	313.95	314.5
312.69	310.82	310.78	312.91	313.27	312.3	310.75	310.8	312.82	308.64	310.99	313.07	310.28	312.32	311.28	312	308.74	310.35	313.6	312.02	312.43	311.87	307.78	310.91	310.85	313.78	310.35	309.46	312.54	312.71	310.16	310.53	311.22	311.48	309.07	309.74	314.18	312.97	310.84	309.01	312.98	310.5	311.6	310.32	311.78	310.68	311.64	310.29	307.67	310.06
305.92	304.09	306.96	306.6	305.34	305.86	305.61	305.52	306.01	303.38	306.84	307.06	307.69	306.77	307.04	307.06	305.47	302.7	307.54	305.8	309.89	307.3	305.87	304.41	304.83	306.4	308.4	304.61	304.97	305.5	306.83	305.86	307.79	307.27	307.61	306.64	305.49	309.74	308.85	306	305.48	305.8	305.41	304.57	305.1	306.44	306.63	305.21	307.42	307.68
297.62	296.45	298.72	296.14	296.55	295.89	301.62	297.46	295.22	293.7	295.85	295.56	297.06	296.23	299.12	295.93	295.31	295.49	296.43	297.43	296.74	296.82	294.79	293.77	297.03	298.55	297.88	296.52	296.89	297.32	296.5	295.95	296.16	296.98	296.79	294.59	296.77	299.48	298.03	295.54	297.5	300.14	295.7	297.18	295.93	297.7	298.47	298.55	297.37	296.18
302.96	302.94	302.82	303.25	302.43	303.36	303.97	302.64	301.26	305.03	303.66	305.72	305.22	303.02	306.06	304.77	301.8	300.16	304.14	302.6	299.09	303.32	304.29	303.15	301.35	301.79	304.83	301.43	304.33	301.95	303.09	303.78	304.07	303.4	302.87	306.17	305.26	302.77	303.56	304.63	302.8	305.84	303.3	301.63	303.7	302.59	302.56	303.02	303.89	301.89
320.3	316.9	313.59	317.31	317.6	318.44	317.67	318.44	318.54	317.36	314.27	316.85	315.92	319.23	315.8	316.26	317.35	315.14	318.04	316.47	318.17	319.14	317.72	313.75	316.94	318.67	316.41	319.7	318.21	315.95	319.26	318.99	315.43	318.65	318.39	317.16	319.29	315.77	318.7	317.99	316.12	317.02	317.46	318.2	319.1	316.98	318.3	317.85	317.26	317.12
317.29	318.76	317.7	318.26	315.24	316.4	316.16	319.57	317.89	318.41	317.72	318.46	317.78	319.04	316.3	320.04	318.12	318.56	316.14	316.15	319.44	315.93	317.27	317.97	318.21	320.67	316.95	320	316.95	321.51	316.77	316.4	318.04	315.65	317.67	319.09	316.89	318.89	318.97	318.23	317.37	321.18	318.69	317.7	319.27	317.73	315.01	318.22	319.68	317.54
297.98	299.36	296.72	296.49	294.89	296.22	292.87	297.39	293.92	295.74	293.58	296.75	295.21	296.79	295.48	296.27	298.71	298.75	296.22	299.61	296.96	296.75	296.83	296.09	299.6	295.06	297.31	295.76	296.41	296.83	295.34	295.93	295.24	298.82	295.91	295.3	294.18	297.67	294.02	296.97	294.44	294.98	294.75	296.92	297.28	298	298.98	295.61	296.34	296.42
299.86	299.99	299.66	302.63	301.29	298.59	300.75	301.28	301.11	301.18	302.23	304.52	299.68	301.06	301.17	302.26	300.72	302.74	302.58	299.84	300.34	302.26	303.24	299.55	302.3	300.61	302.41	300.31	303.1	300.04	300.09	300.15	300.86	302.24	300.87	301.04	301.04	302.54	298.55	302.36	298.23	299.65	302.5	300.16	300.44	301.68	300.4	301.34	303.81	301.27
304.24	305.95	307.5	304.74	304.09	307.64	307.96	303.43	303.67	306.06	307.66	304.48	304.99	305.78	302.4	301.65	306.8	304.91	306.43	303.68	304.35	305.24	304.28	305.66	305.31	303.86	305.37	306.68	305.04	306.02	306.21	305.83	304.9	303.29	302.82	303.69	305.46	303.81	305.22	304.77	306.69	304.09	302.45	303.01	305.53	301.93	302.23	305.04	303.53	304.79
303.45	302.18	304.02	304.01	302.79	306.3	303.41	304.71	305.83	306.63	303.9	302.73	304.76	303.77	302.2	304.31	303.9	301.99	303.19	304.82	303.37	302.71	303.47	305.71	305.87	301.88	306.23	306.82	304.35	305.37	303.65	304.98	303.05	302.35	306.92	303.52	305.47	302.77	301.08	303.63	304.62	304.05	305.67	305.05	303.44	302.54	304.08	303.85	304.89	303.68
301.2	303.54	303.9	305.08	306.83	305	304.19	304.74	303.14	304.67	304.31	305.29	303.9	305.93	302.19	303.97	304.4	303.74	302.96	303.93	305.29	303.84	305.24	305.72	305.86	306.62	307.24	303.62	306.91	304.63	306.79	305.64	305.91	303.06	303.05	303.3	305.62	305.46	302.12	306.18	303.56	307.3	304.48	304.53	305.72	304.83	301.32	302.76	305.1	305.41
313.71	314.18	315.15	314.99	315.03	313.95	316.55	316.58	314.76	315.98	314.91	317.15	319.51	314.44	316.63	317.34	314.4	314.27	315.37	316.12	313.63	315.08	315.95	316.37	317.52	315.52	314.67	318.47	314.57	315.2	313.4	315.87	316.9	315.76	316.09	313.93	316.87	318.04	316.08	317.61	316.25	315.2	316.96	316.46	318.45	315.23	316.03	317.09	314.21	317.64
308.38	309.62	306.47	307.43	307.31	306.14	306.61	308.86	308.61	307.72	307.44	308.98	306.72	306.08	306.56	307.53	308.06	305.63	308.06	308.49	306.57	307.61	308.73	305.7	307.74	306.17	304.2	306.81	307.67	307	308.28	307.69	305	308.09	305.06	306.59	306.08	306.58	307.03	309.21	306.39	309.55	305.58	307.88	307.6	304.8	308.78	308.55	306.18	308.18
315.31	314.82	315.67	315.05	313.97	316.77	319.74	316.17	315.24	317.43	314.51	316.45	315.92	316.88	318.37	316.86	315.7	318.01	316.06	315.43	313.37	313.81	317.06	314.1	316.38	316.36	315.28	313.78	315.66	316.23	313.61	313.36	315.75	315.01	318.44	314.09	316.15	314.21	315.71	315.73	318.09	315.21	314.37	314.77	316.07	316.73	316.85	315.05	314.3	315.15
306.48	305.18	307.61	304.78	305.36	305.84	304.77	306.68	306.99	306.21	307.18	307.01	306.08	306.06	307.49	305.14	307.86	307.31	306.67	305.36	306.42	307.44	307.47	307.38	306.52	306.55	305.69	307.9	305.2	306.39	306.39	305.04	304.68	306.44	307.18	303.57	306.35	304.81	305.54	308.07	304.5	304.89	306.35	307.58	307	306.58	307.05	301.89	302.3	308.1
314.87	312.33	314.11	314.7	312.77	312.34	311.03	310.32	315.04	314.79	311.54	313.27	314.29	311.69	311.77	313.05	313	313.15	311.98	309.72	313.43	312.61	313.78	313.73	313.91	312.22	313.24	313.44	311.36	312.82	312.59	313.43	311.61	313.01	310.59	314.45	311.61	313.83	312.79	313.56	315.65	313.78	312.56	315.36	312.79	313.27	312.88	310.47	312.82	313.54
296.46	295.01	295.75	291.89	295.86	296.12	296.3	296.12	295.85	294.71	293.86	297.65	293.6	296.57	296.81	296	296.18	296.13	295.26	295.49	295.37	294.03	294.23	295.1	294.92	297.83	295.27	294.32	292.47	294.11	294.17	295.06	293.82	297.15	295.1	295.8	294.23	295.34	295.6	293.77	293.92	293.18	292.7	296.45	297.21	293.72	295.51	294.71	296.69	294.93
308.22	307.58	309.35	307.83	308.47	310.31	309.07	306.92	309.81	309.5	306.02	308.6	309.5	306.55	309.19	308.9	311.12	308.84	305.57	310.91	308.08	311.13	307.05	310.05	309.33	308.64	308.76	308.46	308.96	309.61	307.94	310.42	309.53	311.2	307.94	309.19	310.91	309.88	307.51	308.92	311.18	309.78	306.82	310.43	307.38	308.76	310.88	311.83	311.68	308.49
310.54	308.22	313	312.89	310.68	315.43	310.34	310.55	307.78	313.29	311.14	311.85	310.74	310.46	311.35	310.84	311.41	310.54	310.55	313.49	311.88	312.84	310.44	311.58	311.03	313.17	312.55	310.46	312.25	312	310.75	312.66	309.81	311.47	312.81	309.14	310.02	310.96	310.67	311.76	312.84	314.03	312.36	310.27	312.55	311.42	311.71	311.23	312.52	309.5
308.24	305.08	306.6	305.91	303.2	306.09	307.52	305.97	308.06	307.04	307.73	308.32	306.62	308.54	307.01	307.27	306.01	306.06	306.49	306.16	305.51	306.24	306.22	305.46	308.33	306.16	307.21	307.47	306.69	306.16	306.79	306.78	308.03	304.27	305.35	306.99	307.17	306.65	308.06	305.39	306.58	304.78	307.54	308.95	307.27	305.99	305.38	305.88	304.17	306.29
316.33	314.25	313.97	314.96	315.66	316.09	314.87	315.58	314.97	313.27	313.35	316.68	314.27	314.67	315.21	317.34	317.78	315.52	315.89	313.27	312.58	313.92	313.03	314.95	315.73	316.67	315.17	314.33	315.64	316.07	314.71	313.25	311.97	313.57	316.66	315.5	315.45	314.48	314.63	314.57	315.25	316.55	314.77	314.38	314.75	311.51	313.84	316.54	315.43	313.88
312.27	313.11	312.66	311.62	313.87	310.61	309.88	313.36	313.54	309.86	310.08	311.87	313.04	311.98	313.44	314.35	314.26	312.66	313.21	315.81	311.95	312.6	313.69	313.35	314.07	313.77	312.22	313.65	310.83	312.31	313.49	310.85	312.82	312.38	314.01	309.96	310.7	312.65	311.98	311.83	314.07	309.68	313.69	312.76	309.68	311.76	312.04	313.69	313.93	313.57
305.95	305.45	307.14	305.84	304.94	306.74	308.84	305.36	304.33	304.3	305.27	307.05	306.41	308.35	305.3	304.27	301.59	303.77	309.12	306.03	303.72	305.36	307.43	307.35	307.18	305.02	305.18	303.34	305.86	305.6	307.96	306.8	305.82	307.94	307.42	304.82	306.27	306.69	306	306.23	307.52	306.38	304.86	305.22	305.24	306.62	304.51	307.19	306.8	306.46
309.57	307.4	308.59	308.17	306.19	311.36	307.54	306.62	307.89	309.6	310.37	309.6	306.46	307.53	307.88	308.62	307.29	308.83	306.71	307.9	309.87	309.28	310.96	310.41	306.06	310.55	309.51	306.81	310.64	307.78	310.51	310.67	309.03	308.65	308.75	308.66	309.36	305.83	311.53	309.38	309.56	308.85	307.99	308.73	307.13	307.58	307.39	306.01	306.9	307.19
326.3	324.75	322.71	324.19	326.41	326.14	323.3	327.72	324.65	326.41	325.46	325.24	324.15	328.04	328.09	326.1	323.57	323.7	324.64	326.62	324.98	324.72	325.94	325.92	322.38	324.29	325.14	326.33	326.18	325.49	324.7	327.47	325	323.24	325.24	324.37	324.91	326.86	325.17	325.96	323.9	323.93	323.85	325.84	323.59	323.41	325.04	326.9	325.05	326.46
312.1	315.15	315.1	314.44	313.34	312.36	312.95	314.2	313.48	312.63	309.78	309.84	312.31	314.16	313.86	312.23	312.37	313.97	311.49	313.33	313.72	311.61	311.85	313.83	311.29	313.16	309	314.26	314.87	312.79	310.86	313.63	313.93	314.28	312.51	311.3	312.82	309.71	313.94	313.17	316.17	311.72	316.26	313.88	311.54	313.02	311.87	311.54	311.11	311.23
292.34	293.45	295.04	295.61	295	296.57	297.21	297.72	293.3	291.44	295.31	295.09	294.61	295.66	294.79	293.58	296.61	292.98	295.26	294.65	297.51	295.84	293.85	294.49	295.68	295.53	297.19	295.88	297.23	293.5	294.72	297.33	292.63	294.73	295.15	295.21	294.69	293.64	296.72	293.93	295.03	293.58	294.65	296.23	295.69	297.19	294.01	296.18	295.41	293.75
320.28	318.44	314.68	319.19	318.09	315.99	315.64	314.68	318.6	318.65	318.58	316.94	314.92	315.71	319.84	317.35	316.43	317.72	316.9	317.12	314.02	316.3	317.83	318.01	316.91	318.43	317.35	317.82	316.69	316.35	317.79	314.44	317	319.5	317.92	315.72	318.53	314.99	315.92	318.4	316.26	317.26	315.57	318.5	318.06	316.74	316.07	316.05	318.13	317.49
304.93	299.81	302.95	304.19	301.08	305.25	303.24	302.52	302.75	301.67	306.02	302.59	302.65	303.05	301.14	304.63	304.49	304.87	302.76	300.63	303.32	302.06	302.16	303.92	301.78	303.95	303.69	304.02	303.48	302.4	302.16	304.81	300.96	304.64	303.26	303.15	301.35	305.12	301.15	302.46	301.83	304.07	305.08	304.34	301.61	306.85	302.36	303.95	302.98	301.88
295.47	297.56	298.54	294.44	296.14	295.88	294.91	296.76	297.68	297.3	297.56	296.67	296.95	295.59	295.46	296.48	298.54	297.11	294.85	295.42	297.62	295.97	293.89	297.63	299.35	296.87	296.37	296.75	293.01	298.51	297.62	296.67	297.76	298.17	298.62	296.43	296.43	299.13	298.29	298.87	295.5	297.49	296.78	296.61	296.57	297.58	296.93	295.76	296.89	294.55
326.93	325.3	324.11	323.6	325.32	323.17	325.62	323	323.66	328.49	325.67	323.72	323.49	325.06	324.82	325.24	325.59	326.65	325.12	325.14	325.41	323.66	325.25	323.68	323.06	326.21	325.31	323.71	324.51	324.23	326.41	325.48	328.17	326.55	326.07	325.76	324.62	324.63	326.15	323.41	324.71	325.47	325.28	326.34	325.89	325.06	328.04	325.94	324.26	324.71
301.26	301.2	303.25	300.83	303.21	301.9	302.8	303.66	303.48	302.32	306.3	302.44	301.79	303.17	301.19	302.52	303.84	300.21	303.2	301.8	302.7	303.73	302.01	304.47	303.25	302.59	302.8	301.96	302.01	302.91	301.39	302.02	302.85	301.01	299.52	301.81	303.8	303.82	303.67	302.26	302.38	302.42	300.98	305.11	303.3	301.18	302.07	302.33	302.54	300.45
314.87	311.56	314.63	314.44	313.64	315.75	317.24	312.08	309.84	314.06	313.49	312.33	314.27	312.64	313.09	314.13	313.85	311.76	311.15	315.3	313.99	312.37	314.12	315.01	313.08	315.86	312.48	315.27	314.34	314.33	311.98	313.9	314.39	312.84	316.41	315.52	311.74	315.26	312.82	312.72	315.32	314.55	314.59	312.4	313.44	316.43	313.3	313.24	310.03	314.07
302.24	301.53	301.82	305.29	300.63	301.91	301.79	300.83	301.59	303.59	301.57	303.18	304.21	302.42	301.28	303.99	302.87	300.6	300.6	300.98	302.71	299.81	300.24	305.67	301.66	302.95	304.41	302.51	302.39	302.53	302.12	300.96	301.88	302.42	302.14	305.26	305.73	303.11	303.1	303	301.01	303.27	301.92	301.9	301.86	304.02	300.08	302.18	302.83	302.82
317.78	319.46	317.54	320.27	320.48	318.31	317.88	320.78	318.09	316.95	317.98	318.79	315.88	319.6	320.6	317.07	319.03	321.58	319.94	317.08	321.51	323.08	318.29	317.68	318.8	319.6	320.86	318.32	318.97	319.56	322.65	319.8	318.32	320.24	319.01	320.54	318.63	318.21	319.53	319.9	317.25	319.25	319.13	318.4	318.47	320.35	318.55	316.72	318.62	320.08
305.15	304.93	306.06	303.68	305.45	304.25	304.98	302.5	305.45	305.49	303.43	303.23	301.77	305.77	305.96	306.05	306	306.73	307.04	304.62	306.79	305.01	305.58	303.7	305.37	303.86	304.62	303.2	306.25	306.52	305.28	304.84	306.64	305.43	303.06	306.65	302.78	305.94	303.99	304.19	305.61	304.36	304.44	306.27	304.93	302.55	305.3	304.97	302.29	305.29
313.58	311.6	315.8	313.31	312.68	313.51	312.41	314.63	315.67	314.1	315.46	313.59	314.96	314.12	313.52	311.65	314.18	314.81	316.19	312.6	312.82	314.67	315.06	313.79	315.07	312.38	314.59	314.19	313.41	313.09	314.36	315.33	314.49	313.45	315.54	314.58	317.04	315.12	313.2	313.41	313.4	312.86	315.87	317	313.88	315.87	318.22	313.49	313.4	312.75
296.99	298.04	295.69	296.6	299.75	298.02	296.86	295.71	297.11	297.5	297.87	297.55	296.85	299.85	299.72	297.25	295.58	295.16	293.78	297.85	293.4	298.23	294.41	296.88	296.35	298.37	297.07	294.05	296.58	296.53	296.57	294.25	297.86	296.41	299	296.81	296.18	295.04	296.34	296.9	295.84	296.98	297.31	294.86	296.25	299.9	298.17	296.46	298.39	296.36
317.43	315.13	316.47	315.25	316.5	314.07	315.6	313.73	315.51	315.57	315.06	315.48	316.39	313.85	319.19	314.78	313.89	317.28	316.3	316.49	314.74	315.34	315.6	316.78	315.69	316.98	315.12	317.17	315.66	313.64	315.75	316.61	313.36	315.06	318.12	316.14	316.61	316.18	316.51	314.86	317.17	315.44	314.6	313.56	315.4	316.14	316.75	315.17	316.64	314.33
313.93	313.57	314.71	314.7	314.85	317.97	314.23	314.97	312.12	312.8	316.35	313.6	313.09	314.29	315.68	314.2	313.17	314.01	312.53	317.2	313.38	314.86	314.74	313.49	314.04	313.87	312.86	315.77	313.52	314.5	313.04	315.92	310.7	314.1	314.52	313.14	315.69	312.77	315.89	312.74	313.06	313.63	315.46	314.12	315.83	313.66	315.3	311.28	314.19	314.63
299.82	299.33	299.6	300.02	300.94	300.17	301.04	302.27	301.89	300.08	302.33	302.02	301.69	298.96	300.8	300.21	301.89	303.79	302.51	300.69	300.2	302.22	301.52	303.61	300.56	301.63	304.14	300.22	301.75	300.74	300.31	303.63	301.03	302.22	300.88	300.94	302.38	301.89	300.79	300.04	298.07	300.75	301.02	302.09	301.14	301.61	300.45	302.61	302.04	298.44
313.84	315.59	312.08	310.56	312.62	313.02	312.16	315.11	311.73	311.49	313.3	312.22	311.78	314.11	314.31	313.71	314.24	312.23	314.1	314.13	310.25	312.86	312.66	314.15	310.35	312.8	313.63	312.46	313.74	311.71	312.07	313.77	317.11	315.33	312.66	312	312.91	310.72	312.86	310.23	315.38	314.3	310.52	312.75	312.87	311.67	313.15	313.4	314.56	312.39
327.6	329.51	328.38	327.9	328.75	329.1	331.54	329.64	327.38	330.26	327.52	326.03	329.47	328.08	325.25	329.55	328.62	329.38	330.83	329.94	328.05	326.9	330.98	326.28	328.56	329.24	328.57	329.41	328.32	327.36	327.92	326.71	330.09	327.88	327.42	329.59	329.66	326.78	328.92	328.8	328.94	326.45	327.08	329.54	326.95	330.7	328.51	330.88	328.46	329.93
328.11	329.07	330.15	326.66	327.72	329.16	328.62	330.53	328.46	327.85	328.23	328.49	327.05	328.25	327.18	327.43	326.47	327.56	326.51	330.2	326.14	328.22	327.39	328.62	327.33	327.87	328.81	328.19	326.75	330.4	327.12	327.71	329.08	328.56	329.75	328.16	328.88	330.02	327.95	328.58	327.33	327.31	328.1	329.07	328.43	328.88	330.33	328.66	327.72	327.69
315.8	315.72	316.84	317.58	317.19	316	318.47	315.26	318.21	317.46	317.14	315.61	317.04	316.21	317.58	316.08	316.21	317.71	315.52	316.02	316.19	319.35	316.34	316.83	317.19	319.9	318.53	314.88	315.31	319.35	318.27	315.7	318.41	315.31	317.53	319.87	314.54	318.68	315.37	316.98	315.16	317.48	318.07	316.04	316.44	316.28	316.85	320.23	318.96	317.7
327.51	327.84	327.36	326.95	326.98	328.97	326.24	326.97	328.39	328.8	327.35	325.66	329.99	327.19	326.53	331.75	327.28	327.33	326.99	327.93	325.52	326.4	325.44	326.4	326.28	328.75	329.17	326.15	325.68	326.92	325.07	329.72	327.42	330.22	328.29	325.19	328.07	329.28	328.65	329.68	329.49	329.16	326.64	329.47	329.2	326.85	328.04	329.23	326.5	329.16
308.36	311.78	306.36	309.85	308.29	310.29	308.35	309.96	308.1	307.74	310.35	311.1	311.17	308.52	310.49	310.75	306.97	308.17	312.76	307.14	312.02	309.38	308.27	309.21	311.79	309.57	309.66	311.26	310.08	309.8	308.73	308.22	310.88	310.34	309.23	309.09	309.57	310.27	309.06	311.19	310.62	311.35	309.16	308.02	312.19	309.2	310	309.31	310.86	309.01
292.67	296.76	297.44	292.14	296.37	294.21	295.18	296.3	293.13	297.86	294.83	298.56	296.41	293.71	293.75	295.08	293.1	293.26	295.62	296.92	294.08	296.26	294.27	295.07	295.63	293.24	293.9	296.38	295.64	296.51	296.01	295.37	292.72	295.25	297.82	293.55	295.77	296.2	293.54	295.76	294.92	294.9	294.75	293.64	296.58	294.76	294.08	296.44	294.39	295.65
300.3	304.9	304.66	303.15	303.9	304.95	303.34	304.91	303.71	305.73	305.09	304.46	304.35	302.59	305.21	304.09	303.27	301.31	301.86	305.02	303.78	306.73	304.7	301.12	303.94	301.03	305.06	306.71	305.18	305.14	303.59	305.67	306.15	303.2	302.35	303.6	304.21	303.37	302.26	301.42	305.34	303.49	305.3	303.64	301.54	303.21	300.78	303.75	306.31	303.2
313.48	314.04	315.48	313.69	314.68	312.48	314.64	314.53	316.03	316.27	313.81	315.32	313.67	313.96	314.49	316.13	314.42	314.45	312.28	314.76	314.16	314.17	315.6	312.73	313.56	312.87	312.38	313.61	312.7	313.69	314.96	312.86	315.04	314.34	314.89	314.33	316.13	313	312.58	313.84	314.96	312.54	313.64	313.32	313.4	311.74	312.25	313.09	314.84	311.14
309.92	310.38	312.17	310.04	307.42	310.55	311.03	312.62	312.47	310.31	311.39	312.06	310.27	314.44	312.14	310.15	309.9	311.41	310.47	310.6	311.1	309.67	307.69	309.97	310.95	312.12	311.96	311.41	310.87	307.18	312.63	309.95	310.72	310.78	312.22	310.04	308.5	308.48	315.77	310.14	312.08	311.93	309.69	313.43	310.22	307.9	310.6	310.9	310.59	311.97
312.28	311.6	312.53	314.08	312.07	315.82	313.5	313.16	311.73	311.01	312.62	314.19	312.79	314.7	312.78	313.95	312.59	311.89	313.4	313.93	313.33	310.52	313.89	310.79	313.31	314.12	314.72	312.59	312.27	313.17	313.14	311.7	312.22	310.89	312.41	310.64	313.41	312.77	316.66	312.8	312.7	314.28	315	310.24	313.6	311.85	313.33	313.69	310.7	314.67
293.99	295.15	294.6	295.93	293.06	294.92	296.36	294.42	292.68	295.54	291.54	293.49	293.48	296.96	295.2	295.03	294.06	293.27	293.44	294.01	294.2	296.7	295.32	294.74	295.07	294.42	289.39	295.89	294.15	293.64	296.69	294.1	295.57	294.89	290.58	294.01	295.24	291.76	296	291.47	294.58	295.12	295.1	291.57	295.57	295.13	295.3	295.57	293.16	295.09
296.18	294.31	295.91	296.2	296.14	295.61	297.45	297.04	297.19	296.26	295.74	296.52	297.66	291.82	298.39	297.67	297.88	297.44	295.13	297.59	297.49	296.78	296.62	296.39	296.58	296.96	297.76	295.68	296.64	297.62	299.27	297.98	297.71	299.44	295.23	296.94	298.19	298.01	293.97	299.59	297.49	294.21	299.65	296.66	296.7	298.74	297.02	296.29	296.98	296.82
324.18	327.81	328.32	326.98	328.89	326.21	328.52	327.39	326.15	324.31	325.73	326.72	325.06	326.15	328.99	326.25	328.12	326.47	326.12	329.33	327.25	327.53	324.34	329.32	327.71	326.39	327.99	327	327.86	328.4	328.66	326.61	327.67	325.71	327.76	325.79	328.16	323.21	327.04	328.77	327	326.51	324.34	327.25	326.57	326.91	325.53	324.52	325.75	328.79
302	298.7	298.48	300.45	301.86	301.14	298.92	302.41	300.11	299.34	301.62	297.68	301.82	300.14	301.22	302.05	299.13	298.28	300.53	299.94	301.69	300.32	298.75	300.26	301.64	297.5	302.97	301.01	300.68	302.17	301.68	300.13	300.72	301.01	298.1	299.32	298.86	298.97	299.89	299.86	296.7	300.26	297.97	298.62	299.45	302.79	302.54	298.13	299.7	298.69
313.62	314.68	314.32	312.99	313.3	315.2	315.54	315.64	318.1	312.98	314.35	315.18	315.8	315.44	314.23	314	314.17	314.25	313.86	317.33	315.84	314.42	313.88	314.76	313.71	315.16	315.55	314.35	315.26	315.99	315.82	314.08	313.54	313.36	314.73	314.51	315.74	315.74	315.88	315.06	314.61	313.32	316.03	312.52	313.97	316.82	314.97	315.87	313.52	315.14
325.15	324.03	326	325.08	324.98	324.73	325.44	324.77	322.48	324.18	325.44	324.28	326.52	327.33	323.85	324.51	323.94	326.22	326.14	324.59	326.81	324.38	324.64	324.89	323.78	324.35	323.94	324.36	324	324.95	323.67	324.23	323.14	325.52	324.08	323.47	324.12	324.64	326.69	327.02	321.98	323.92	325.74	326.5	323.9	323.28	324.74	326.67	323.08	327.46
310.74	309.23	311.73	310.81	308.57	309.97	313.15	309.24	310.14	309.7	310.66	310.67	309.67	313.5	308.49	309.8	311.87	309.7	310.39	311.39	310.29	309.52	312.63	310.83	309.49	311.24	310.12	309.66	309.18	311.05	312.82	312.66	310.94	312.15	310.64	311.27	312.54	308.36	310.13	311.82	311.41	311.38	309.49	312.12	312	312.07	309.54	310.61	311.43	311.15
311.38	312.73	311.54	313.47	313.86	312.54	310.25	312.79	313.41	312.93	314.95	314.31	314.06	310.95	312.17	312.14	312.14	310.98	315.91	313.81	313.42	311.39	313.16	312	315.17	312.28	314.17	312.26	312.31	312.19	312.78	314.94	311.63	311.63	311.51	312.07	313.4	312.51	311.84	312.84	310.95	313.98	311.17	314.37	312.62	312.4	313.71	316.4	311.98	314.11
301.68	299.64	297.37	299.44	300.15	300.16	302.31	299.57	300.22	300.55	299.96	300.69	300.79	300.05	301.41	300.7	301.61	300.88	301.36	299.73	300.55	299.42	299.41	299.91	298.21	299.47	298.47	299.97	299.02	300.81	299.38	302.04	300.04	299.65	300.03	296.95	299.92	298.52	298.85	298.37	299.49	300.72	302.59	299.07	299.12	295.99	301.46	299.93	300.88	299.97
313.98	314.21	315.09	314.78	313.93	314.28	313.31	314.41	315.7	314.16	316.19	314.91	312.26	314.68	313.42	312.86	312.16	312.6	311.14	313.34	311.66	314.16	311.21	315.17	314.51	314.5	314.11	312.86	316.34	311.25	312.69	315.28	313.48	312.87	313.53	312.4	315.57	313.62	318.35	313.77	312.11	312.97	313.27	313.27	313.5	312.26	314.92	313.66	313.55	314.97
304.29	303.31	303.57	304.07	306.19	304.03	303.24	303.51	306.68	304.22	304.57	305.28	306.07	303.16	304.38	305.54	303.35	305.4	305.17	304.86	304.64	305.78	304.73	305.89	305.02	303.82	305.19	303.73	303.15	305.52	303.09	303.21	304.15	304.22	303.83	304.37	303.75	304.2	303.82	304.96	304.68	302.74	304.03	301.44	304.46	303.72	305.56	302.54	304.57	305.03
310.76	312.03	310.12	312.58	312.22	312.81	313.25	310.58	312.56	313.14	314.65	311.12	310.7	311.9	311.71	314.09	314.65	310.99	311.82	313.3	312.38	313.76	313.2	313.01	314.35	313.92	311.7	312.18	313.49	316.42	310.13	313.48	311.64	313.16	313.31	313.3	314.85	312.75	313.64	312.11	313.47	311.93	313.48	310.71	313.56	312.57	310.29	312.85	313.13	310.79
319.97	320.62	317.9	319.92	318.4	318.66	320.22	319.62	319.91	320.48	320.78	320.72	321.2	320.25	319.71	318.66	318.72	317.15	317.17	320.46	318.77	318.91	318.04	319.96	318.51	317.73	316.93	318.63	321.15	318.36	319.43	321.67	321.75	319.19	318.75	320.73	320.3	319.36	320.08	320.49	318.63	321.24	317.82	317.71	319.04	318.13	319.52	319.46	319.21	320.3
301.13	304.2	302.94	302.54	303.76	302.23	303.2	304.81	303.14	303.14	302.5	304.61	302.48	302.76	304.81	303.08	302.42	303.44	304.7	303.77	304.48	303.58	306.59	302.95	302.57	301.55	304.05	303.23	304.73	303.84	304.04	300.98	305.33	305.89	304.56	304.36	304.09	304.91	304.61	302.53	304.17	304.06	303.53	303.43	304.17	304.42	303.08	304.29	304.72	304.35
298.36	301.79	299.75	299.37	300.82	299.32	301.12	301.09	300.38	297.95	300.48	301.44	299.6	300.16	299.75	299.74	298.2	299.2	297.91	300.52	299	301.33	302.03	298.59	300.62	298.83	301.44	300.68	300.08	298.9	298.8	300.58	300.95	300.48	299.32	300.89	296.67	301.28	298.97	299.96	300.1	299.86	299.97	299.8	301.03	299.78	300.74	300.32	299.9	299.75
314.32	316.41	315.69	312.17	314.26	314.85	315.35	314.91	312.68	313.59	314.1	313.53	313.17	313.63	311.55	313.44	315.77	315.01	315.6	314.56	312.42	313.76	315.01	315.23	310.65	314.33	316.76	311.93	312.55	313.15	312.15	313.71	313.64	314.1	311.96	314.73	313.73	316.53	312.79	315.97	315.61	314.33	314.58	313.45	313.65	314.18	314.93	317.44	313.08	313.21
318.9	316.73	319.73	317.61	317.24	317.91	316.45	316.94	318.36	321.83	320.85	316.01	318.49	319.82	319.27	318.34	319.95	315.02	317.78	317.37	318.71	319.38	318.3	318.67	317.54	317.86	317	318.79	316.26	316.99	319.58	317.67	319.19	317.61	319.33	319.21	318.99	317.55	318.33	320.13	315.79	317.87	316.51	319.43	316.84	317.65	320.06	318.73	317.54	318.7
315.3	315.04	318.06	317.83	318.15	315.39	318.08	314.16	317.25	316.37	316.2	314.07	316.78	317.31	315.4	315.4	316.82	317.37	314.44	318.79	318.3	316.21	318.58	318.73	316.92	314.91	316.73	312.49	314.54	316.79	319.11	316.3	317.29	317.21	317	313.92	318.19	316.71	316.37	318.79	315.14	317.73	317.36	317.85	317.74	317.03	318.21	317.25	318.5	317.37
312.92	311.58	310.13	311.85	309.8	308.94	308.89	311.77	311.58	310.75	312.48	311.14	309.54	311.44	309.61	311.79	309.46	311.55	310.36	311.79	312.85	312.64	311.84	308.98	310.31	313.49	312.63	310.15	309.87	309.11	311.39	309.29	310.96	309.88	312.36	309.04	310.52	309.41	310.67	310.57	311.55	312.12	310.92	309.69	310.93	309.32	309.24	310.08	309.08	311.64
303.37	303.44	304.23	300.98	305.44	304.25	303.87	301.21	304.66	302.72	304.01	306.02	304.9	303.25	302.1	303.74	302.37	303.73	301.29	305.15	305.29	305.12	303.27	303.19	305.28	303.93	303.9	303.93	305.34	304.97	305.33	306.6	301.59	302.2	303.74	303	303.76	304.48	303.29	305.4	304.93	302.81	301.98	303.38	305.18	304.11	302.95	304.42	303.86	304.7
316.76	316.4	318.98	318.73	318.35	316.86	317.88	317.13	315.83	315.84	316.3	316.88	317.6	317.42	318.77	315.32	316.36	318.07	316.88	315.2	318.2	317.54	318.32	314.48	317.76	317.44	315.93	319.07	315.47	317.71	318.85	316.47	318.41	317.93	317.41	317.26	317.86	315.74	316.24	316.24	315.98	320.54	315.87	316.68	318.9	319.68	317.79	317.55	315.62	316.92
307.19	307.98	311.41	306.83	307.6	307.27	306.27	307.43	306.45	307.25	307.57	308.3	304.82	305.46	306.88	309.07	306.22	306.68	304.93	307.37	307.03	309.3	307	306.93	309.21	305.65	306.83	309.1	308.12	308.4	307.9	307.13	307.75	306.56	307.84	308.16	308.4	306.89	307.54	307.65	307.18	310.02	307.58	306.83	308.62	310.11	309.82	307.16	306.05	305.27
294.07	295.45	291.91	294.55	295.33	292.26	293.99	293.41	294.54	294.95	293.51	294.72	294.25	293.31	296.7	294.96	293.68	294.55	292.6	294.8	293.05	293.86	294.35	294.59	295.07	295.25	292.28	294.35	293.22	296.49	295.55	295.28	293.19	294.62	292.12	295.12	293.72	292.74	293.22	293.71	292.58	297.48	292.7	293.91	292.78	293.23	294.83	295.49	293.03	296.34
302.42	301.32	301.74	301.36	304.02	299.8	302.33	301.78	303.06	301.57	303.5	304.17	303.73	304.17	303.99	302.75	303.18	303.68	304.15	300.67	302.88	299.88	299.86	301.39	300.73	304.4	303.65	301.97	304.43	301.13	302.59	299.87	303.91	303.29	304.21	302.14	305.27	302.92	304.31	303.9	301.45	305.93	302.56	304.26	303.6	302.78	303.94	306.5	300.79	305.44
305.43	303.87	301.02	305	305.78	306.28	303.9	303.05	305.64	306.19	305.45	303.49	302.58	306.72	305.59	305.07	305.23	304.35	305.17	303.7	305.4	304.67	306.55	305.48	305.24	305.27	303.83	304.01	304.4	304.46	305.85	303.77	302.7	305.15	305.91	306.72	303.54	305.7	305.84	305.08	305.32	304.92	306.73	305.6	305.41	307.5	304.29	302.4	306.29	306.29
299.12	298.32	303	300.4	301.41	301.56	302.39	299.9	301.09	301.83	299.12	301.26	302.6	303.55	301.59	301.59	301.53	302.58	303.81	300.06	298.43	301.33	301.13	300.67	298.23	297.91	302.87	301.24	298.5	299.84	299.51	303.06	299.94	300.28	299.02	300.22	301.53	300.54	300.69	301.51	300.03	301.63	301.46	301.09	299.88	301.38	299.72	302.71	303.73	303.08
311.87	309.91	314.22	313.11	311.74	310.08	308.98	309.43	310.83	309.63	310.78	310.37	313.36	311.35	311.54	312.72	312.44	311.54	308.11	310.22	309.63	312.01	309.39	307.26	312.4	308.26	311.2	309.64	309.44	311	309.73	310.34	310.74	309.98	311.18	311.92	310.88	310.38	311.05	311.18	310.29	311.68	312.62	310.58	310.84	311.15	308.81	309.63	310.86	309.65
313.22	314.6	315.94	314.24	313.94	312.55	313.48	313.27	311.99	312.62	315.3	313.47	313.83	312.14	314.17	313.97	312.37	312.77	312.37	313.72	313.31	312.77	312.93	312.46	313.36	311.6	311.92	313.57	313.84	311.09	313.88	308.76	312.15	310.69	314.4	313.34	313.66	311.04	312.14	309.81	313.95	312.29	310.75	315.96	315.79	310.05	315.06	309.98	313.8	310.79
317.56	318.25	318.32	320.05	317.69	317.13	319.37	318.92	318.75	318.55	318.53	318.21	318.59	319.68	319.27	318.43	320.57	319.21	318.15	319.34	319.42	318.82	316.59	318.17	319.08	320.08	317.73	318.84	320.24	318.52	317.28	319.06	318.26	317.4	320.34	317.03	316.26	316.52	319.53	317.62	317.71	317.87	318.73	318.98	319.41	320.12	317.11	317.74	319.19	318.02
326.46	324.69	324.95	325.74	325.56	325.81	327.19	323.83	326.88	325.82	324.34	325.29	324.24	325.2	324.54	324.01	325	326.6	327.37	324.91	327.62	326.44	324.62	324.64	327.36	324.61	326.88	325.16	327.08	327.51	326.59	323.52	328.38	322.88	326.45	324.76	325.69	325.73	324.67	327.03	324.93	324.88	324.76	327.3	326.18	324.89	325.76	323.72	326.59	327.94
319.27	315.57	318.46	316.97	318.9	318.56	318.92	317.07	315.82	317.63	317.72	317.31	316.51	315.38	314.95	316.73	317.88	316.27	316.99	318.2	316.4	317.36	318.03	318.82	318.47	316.48	316.51	315.96	317.12	317.74	317.65	316.76	317.99	316.88	318.38	317.87	317.82	317.2	319.81	316.01	316.53	317.47	320.73	318.8	318.73	313.66	316.71	318.09	315.51	317.7
311.96	313.66	312.16	314.19	312.65	311.98	313.11	312.25	311.63	313.04	312.9	310.5	313.64	312.4	314.99	312.08	314.61	314.42	314.21	314.51	312.34	313.46	313.13	315.17	312.54	312.22	311.79	311.5	314.59	314.01	314.68	310.58	313.87	313.62	312.22	313.21	310.57	313.2	314.42	312.8	312.27	313.4	314.66	313.43	313.47	311.93	311.37	312.04	313.44	310.47
326.5	327.59	327.39	327.75	326.87	327.66	326.03	325.58	327.72	326.2	327.82	326.08	327.74	325.47	327.4	325.46	327.76	325.27	328.34	328.6	327.9	326.59	326.17	325.4	326.98	326.53	328.37	325.77	325.35	323.96	325.2	326.85	329.41	329.58	325.95	324.69	327.01	328.41	329.67	326.92	326.1	326.92	326.05	330.97	326.56	327.19	327.48	328.49	327.64	327.84
303.64	300.21	300.89	301.68	305.23	302.48	301.36	304.78	302.79	299.84	302.28	302.37	300.17	302.07	300.87	303.53	300.39	302.36	302.31	301.84	303.16	302.09	304.84	300.55	301.7	303.88	302.29	302.89	302.29	302.02	302.55	301.72	300.04	300.97	303.42	302.8	303.13	302.4	302	303.65	304.08	301.91	301.18	301.92	301.44	301.04	302.03	302.08	302.35	302.28
315.08	317.09	315.7	314.66	314.11	315.26	313.77	313.98	315.3	313.22	316.11	315.51	315.79	314.42	316.49	315.95	315.58	314.83	312.63	312.52	313.84	315.68	315.61	317.06	316.62	317.97	315.26	314.23	313.7	315.5	314.81	312.64	314.57	315.25	314.6	313.02	315.18	317.22	315.11	315.3	313.85	315.82	313.7	316.55	312.75	315.52	315.31	315.3	314.38	318.01
296	292.48	290.54	293.36	292.62	296.19	293.57	291.81	295.59	294.37	294.93	293.89	294	296.12	293.53	291.8	291.4	294.35	295.49	294.43	291.75	295.26	294.03	296.69	293	296.19	293.74	292.96	292.66	294.36	293.65	294.21	294.92	294.77	293.82	296.39	293.71	295.17	294.7	293.73	294.03	295.53	294.35	296.18	293.67	294.23	292	292.17	293.89	293.84
301.86	303.86	302.8	302.61	301.58	301.52	302.63	301.73	302.77	301.51	303.66	302.5	303.71	302.35	302.68	300.61	300.05	301.16	304.48	301.46	303.81	302.44	304.1	302.91	305.48	301.02	300.51	303.99	299.71	303.79	302.34	305.28	300.35	300.4	301.08	302.6	300.34	303.46	301.36	303.19	302.98	302.75	302.15	301.36	302.57	303.23	302.05	303.92	302.8	302.19
301.3	302.05	299.96	301.28	301.91	300.57	300.83	300.09	301.99	300.52	300.46	300.53	303.81	302.41	299.5	300.27	302.17	300.93	302.4	301.63	299.63	302.29	300.23	303.49	300.2	300.59	299.79	302.44	300.01	300.58	300.26	300.75	302.52	302.84	301.31	302.12	300.97	302.53	303.22	301.81	301.39	299.56	300.57	298.47	303.17	303.68	301.73	302.24	301.36	298.08
319.29	319.81	318.19	320.29	319.66	319.57	319.07	319.98	319.76	319.78	318.39	319.03	317.34	319.16	323.22	320.42	318.08	320.83	318.51	318.12	317.77	317.9	317.69	320.87	319.07	319.1	319.92	320.24	320.32	317.78	320.75	319.66	317.53	320.43	318.45	318.44	320.96	320.73	318.36	320.09	318.44	318.5	318.46	318.49	320.39	319.04	319.73	318.64	319.66	321.06
300.68	303.48	302.05	304.19	302.82	301.76	304.2	303.04	301.79	302.23	302.06	301.86	302.09	303.1	301.87	303.85	303.48	302.98	301.87	301.17	300.24	303.53	301.47	300.96	302.4	302.73	303.66	301.25	303.27	301.52	302.95	303.25	303.47	299.22	300.68	302.13	300.36	303.1	302.58	304.3	301.86	299.92	301.88	302.42	301.77	303.61	300.8	300.38	301.68	301.41
311.37	307.88	310.01	309.5	312.03	312.7	310.41	309.49	307.36	312.25	312.13	309.82	312.03	309.56	310.53	311.31	310.82	310.8	310.59	309.17	309.81	310.67	310.16	309.63	314.24	309.62	308.54	310.51	310.54	311.08	311.23	310.55	313.73	309.31	309.47	311.05	310.28	312.18	310.56	311.64	310.12	309.35	311.32	310.2	311.36	309.76	310.31	312.83	308.98	309.3
316.4	316.97	321.58	317.64	318.33	320.05	317.43	319.44	317.68	318.9	319.56	319.82	319.93	321.33	319.63	317.62	318.36	320.69	318.35	316.58	317.13	318.74	317.23	317.99	318.31	318.23	321.16	319.52	316.99	317.5	316.35	318.03	317.02	318.59	316.18	319.6	320.77	319.11	317.31	316.54	317.14	317.34	315.53	316.6	316.98	318.86	317.24	318.16	318.97	318.49
305.8	303.06	306.26	304.83	304.19	305.4	302.38	302.81	303.71	303.98	302.9	304.88	302.99	302.44	303.5	304.31	302.96	304.55	302.74	302.66	304.15	303.11	304.27	303.42	303.13	302.91	303.53	302.03	302.82	304.8	302.55	303.49	303.91	304.04	301.79	304.37	304.2	303.17	304.02	303	303.8	304.43	303.27	303.3	301.89	302.16	305.01	303.43	303.4	303.67
313.43	316.18	314.84	313.34	315.07	317.43	315.13	313.47	313.51	311.39	312.47	314.47	313.61	313.72	313.04	314.83	316.09	315.17	314.03	314.11	315.62	313.46	312.09	312.6	314.85	312.45	314.86	313.62	314.9	314.73	313.56	315.31	315.38	314.28	313.7	313.94	313.12	314.02	313.79	314.25	312.45	314.32	313.97	315.13	312.94	315.34	315.4	312.83	313.4	315.11
297.76	296.42	297.19	298.51	297.53	294.08	298.54	294.62	296.39	296.44	295.99	296.27	295.48	298.48	295.5	295.17	295.9	298.12	295	296.53	297.43	297.32	297.6	294.76	296.96	296.8	295.27	297.04	297.52	300.26	296.19	295.59	297.1	297.36	296.7	295.49	296.07	295.89	296.09	295.01	297.15	300.78	297.86	298.89	295.98	294.98	294.27	295.95	297.42	295.6
295	295.28	295.21	293.55	293.47	293.23	293.72	294.86	294.72	295.33	295.62	293.65	293	292.97	292.5	294.58	293.81	293.52	293.45	293.91	294.46	294.23	294.34	295.87	293.78	292.3	293.66	294.49	293.43	294.7	293.5	293.1	293.29	291.59	292.87	294.5	295.49	297.18	294.2	295.33	292.22	293.21	294.66	294.14	295.29	294.26	293.07	294.63	293.91	295.11
313.2	313.68	313.55	312.96	313.52	314.73	312.24	314.23	314.26	313.82	314.18	312.37	311.51	313.98	310.5	313.47	313.91	313	314.27	312.34	313.48	312.89	312.21	313.29	312.92	312.5	315.52	312.21	313.9	314.39	312.87	314.53	311.85	313.92	312.53	313.6	314.63	313.11	312.84	312.27	312.7	313.75	311.97	315.37	311.8	314.08	315.12	313.47	313.12	313.89
303.81	303.76	303.56	303.52	302.5	303.94	302.75	302.09	302.67	303.22	305.12	303.4	301.05	301.87	304.42	303.82	303.79	305.6	307.02	304.07	303.65	300.23	303.76	303.66	302.82	302.09	304.89	302.67	304.97	302.87	301.94	303.51	304.28	302.69	303.9	304.48	304.89	303.03	302.44	304.94	305.16	301.84	304.19	305.14	303.51	302.32	305.47	302.69	302.68	302.56
303.8	301.82	303.13	302.13	305.01	301.5	302.45	301.45	299.23	304.88	302.78	302.68	300.8	300.8	303.41	301.36	304.98	301.6	304.03	303.32	303.77	302.23	301.97	302.86	301.63	301.76	304.65	304.83	302.94	304.95	302.39	303.11	303.55	303.28	303.65	301.09	302.79	302.59	303.22	301.78	304.97	302.69	300.95	300.5	303.65	301.99	300.97	303.61	304.17	302.77
301.72	302.52	303.4	303.82	301.2	300.77	302.85	304.47	303.67	303.41	302.85	300.07	304.01	300.97	303.02	301.46	303.32	304.17	301.47	301	303.22	302.26	301.51	301.27	303.61	302.53	301.73	303.29	302.96	302.91	302.22	303.23	300.02	303.66	300.78	302.9	300.06	303.27	300.14	305.37	303.29	302.63	303.28	302.99	301.43	304.34	302.85	301.82	302.36	302.58
329.87	326.49	327.21	327.22	329.61	326.63	326.84	327.54	326.44	327.94	328.03	328.67	326.47	329.19	329.2	328.15	324.76	328.69	328.15	327.62	327.04	326.79	328.95	324.67	326.36	328.91	328.62	326.39	327.87	326.83	327.47	325.07	327.14	329.39	328.17	329.43	328.44	326.92	325.66	327.43	327.35	325.11	327.1	327.25	330.01	328.82	327.82	327.63	330.14	329.15
303.14	301.95	302.92	303.91	303.27	304.92	304.84	302.16	305.24	304.24	302.66	303.75	304.34	302.97	305.21	304.93	305.43	302.72	306.45	301.4	304.12	303.59	305.12	301.28	302.26	302.47	306.3	303.79	305.42	302.29	303.67	304.04	303.54	305.12	303.86	303.43	304.2	302.61	303.87	304.35	301.75	302.65	305.57	306.8	306.31	304.7	303.99	303.79	304.16	305.16
317.52	316.48	317.34	317.63	314.66	314.38	313.13	316.38	316.52	315.39	317.85	315.19	313.98	317.03	313.46	314.79	316.36	314.69	315.54	315.73	319.08	313.95	315.23	317.44	314.73	314.1	312.97	315.07	315.73	316.5	315.83	313.12	315.39	314.64	316.73	316.29	313.98	315.94	317.08	318.96	315.53	316.36	314.66	316.48	313.81	316.9	317.39	316.1	318.69	315.24
328.6	329.59	327.48	328.54	329.48	328.28	330.35	326.63	328.5	328.01	327.6	330.69	328.6	327.95	329.38	325.95	328.37	329.13	327.7	328.77	326.3	327.88	330.23	329.09	326.79	329.02	329.19	328.94	327.08	328.07	329.34	328.89	325.59	328.93	328.72	328.13	325.54	330.38	329.37	327.89	329.68	330.69	327.71	329.75	327.87	328.17	327.29	328.73	329.85	329.39
306.94	306.16	306.95	308.66	305.62	307.74	308.37	305.73	307.53	303.98	305.9	306.94	306.33	306.79	306.01	304.82	307.61	306.08	306.46	307.09	305.36	306.83	306.55	304.43	307.63	302.73	304.65	307.48	306.15	307.76	306.07	304.48	308.06	305.43	305.07	305.72	306.58	310.67	307.56	306.31	306.87	308.02	304.13	306.53	306.2	308.53	305.63	308.12	305.51	306.97
306.05	304.99	303.34	304.2	304.45	304.01	302.75	300.94	303.01	301.72	303.88	304	301.82	303.19	303.28	304.15	302.76	304.31	304.46	304.9	304.46	303.77	303.64	307.2	303.17	302.96	301.35	304.52	302.71	302.73	303.2	303.74	303.21	304.72	303.25	304.15	302.18	301.8	303.34	303.52	303	304.42	301.72	303.76	302.93	304.77	304.42	304.54	303.78	301.41
300.15	302.21	302.03	304.5	304.76	304	302.89	302.75	300.9	301.68	303.15	301.75	303.79	301.64	301.78	303.84	300.43	304.44	302.19	300.91	302.33	300.84	302.8	304.09	301.22	300.15	305.48	302.63	301.41	303.54	301.86	304.93	302.93	300.44	302.91	302.09	302.58	300.53	301.03	301.39	304.47	302.19	302.17	304.64	302.72	301.77	299.17	301.27	303.04	301.29
319.09	314.35	318.31	318.72	315.33	315.92	316.9	319.75	316.8	318.67	316.49	319.54	315.71	317.34	316.58	318.56	316.56	317.34	316.73	317.06	318.9	316.51	316.17	316.26	318.54	316.02	313.2	316.63	316.66	317.03	316.64	316.26	314.22	315.98	317.16	318.28	316.99	315.44	317.72	317.56	321.07	315.52	318.34	316.26	317.08	315.4	317.25	316.78	316.6	318.44
310.76	313.03	309.71	311.1	311.2	311.29	312.37	313.84	313.07	310.41	312.07	311.24	311.17	311.39	312.8	311.69	312.05	311.09	309.38	312.65	309.82	309.84	309.09	311.76	312.97	309.34	309.07	313.21	311.76	313.01	311.23	311.34	311.75	310.93	312.44	313.09	311.9	308.24	309.79	311.59	311.79	310.46	311.16	311.14	309.75	313.12	313.23	311.78	309.99	311.22
304.77	303.88	303.21	301.24	305.09	303.05	302.96	304.37	302.19	304.77	303.23	303.89	304.43	302.1	304.5	303.56	302.14	303.73	303.3	301.84	304.08	304.2	304.74	304.95	303.54	302.64	304	303.03	303.17	302.63	303.61	303.79	303.93	304.24	301.68	302.35	302.61	304.55	302.77	301.34	302.46	302.28	303.58	303.45	302.91	303.3	304.33	301.72	303.16	304.9
303.12	304.33	307.04	305.4	304	304.01	304.72	304.47	301.09	302.85	303.33	302.82	299.89	303.65	305.68	302.35	304.5	302.82	301.65	303.65	303.36	304.58	303.74	303.69	304.68	304.76	303.98	304.55	304.8	302.06	303.2	303.62	304.32	303.05	303.28	303.31	303.82	302.59	302.98	306.27	301.43	302.74	302.08	303.46	303.78	302.11	301.87	303.35	301.93	304.13
309.31	309.08	310.61	309.9	310.66	308.51	308.07	307.09	310.74	308.89	307.75	310.13	307.91	309.35	307.22	309.6	308.11	310.78	306.6	309.27	309.99	308.93	307.85	310.61	308.85	306.91	309.47	307.91	309.33	307.82	309.56	309.13	308.73	308.56	309.23	309.09	308.37	309.95	306.64	308.81	307.29	310.3	308.81	310.34	306.68	307.82	310.28	307.95	309.1	307.36
310.06	312.28	311.08	307.09	309.02	308.76	307.98	309.42	306.35	308.9	309.69	307.39	308.31	308.77	307.66	306.36	309.5	308.4	307.54	309.54	309.58	310.16	310.6	308	308.98	308.59	307.15	307.95	308.26	308.56	309.37	310.08	309.84	309.52	309.15	308.02	310.19	307.56	310.01	311.59	309.68	307.28	309.03	309.08	309.6	309.43	308.44	308.78	311.6	309
307.17	306.48	307.93	306.49	306.78	305.36	306.56	305.14	309.53	307.37	307.08	305.49	309.06	306.89	307.38	307.23	307.09	306.42	304.63	306	306.48	305.27	309.62	306.4	309.14	308.44	304.13	308.55	303.73	304.56	306.68	305.55	305.47	306.62	305.21	305.14	306.9	306.57	307.87	306.14	308.01	304.63	304.17	307.95	307.84	304.17	306.21	306.13	304.43	304.3
318.01	314.56	317.22	318.42	316.92	319.02	314.53	315.89	319.29	316.45	318.3	319.09	317.16	317.86	317.52	316.71	317.76	318.12	315.86	315.93	318.33	318.17	319.79	316.57	318.77	317.76	318.23	314.26	317.81	318.58	315.04	315.21	317.37	317.14	317.5	322.07	316.36	313.58	315.28	318.11	315.03	316.11	315.92	315.81	317.43	316.8	315.77	318.41	313.37	315.55
296.46	296.79	295.6	294.54	295.01	295.67	293.54	296.96	294.01	296.92	294.44	296.58	295.54	295.12	294.54	295.44	294.74	298.14	296.32	296.6	296.27	298.77	296.14	294.36	294.55	294.91	295.18	296.59	294.44	295.49	294.16	295.54	295.54	295.06	295.14	294.85	292.19	293.56	294.96	292	296.26	294.68	292.53	294.64	293.18	298.02	293.98	296.33	295.97	295.06
303.17	305.54	301.96	305	302.39	301.26	302.07	303.62	302.85	303.5	305.12	304.78	303.56	304.34	306.04	301.98	301.87	303.25	304.22	303.63	303.22	305.62	303.93	303.9	304.96	303.66	304.83	306.79	303.97	303.96	303.81	302.75	303.25	304.85	307.32	303.86	302.45	306.05	303.8	303.43	303.3	304.07	303.89	303.33	302.34	303.85	304.03	304.59	301.47	306.42
325.28	325.34	325.6	326.19	329.11	324.77	324.04	327.73	325.15	323.45	323.66	322.78	326.11	325.18	325.21	326.67	326.62	327.75	325.78	323.76	326.72	325.67	323.43	324.92	325.99	322.58	321.82	324.39	326.67	327.39	325.54	325.44	324.12	327.11	326.13	325.21	327.01	326.3	324.75	324.68	326.65	325.14	325.26	324.1	326.72	326.95	326.18	323.11	324.98	326.88
305.95	305.18	305.61	304.44	303.04	304.96	302.78	302.73	302.67	302.15	303.62	302.32	303.23	302.01	305.61	302.33	304.58	304.92	305.27	303.08	306.47	303.45	304.87	302.93	306.14	305.43	302.79	303.55	304.36	302.07	306.33	305.05	304.33	303.7	304.92	303.17	300.58	304.77	303.91	304.4	303.12	305.39	303.63	301.87	304.06	305.18	304.16	304.37	305.22	304.54
327.13	330.03	326.58	326.3	326.71	326.28	328.55	325.83	327.02	330.01	328.74	327.97	327.31	327.57	326.96	325.99	332.66	330.27	329.09	328.37	327.29	328.51	327.54	329.11	328.12	327.81	328.36	328.03	327.99	327.2	328.41	328.07	326.76	327.42	328.34	328.7	325.81	325.98	327.8	330.01	329.52	329.24	327.04	328.44	326.29	327.99	327.61	329.21	328.58	326.58
300.76	302.91	301.2	301.73	300.53	302.26	300.14	300.84	299.86	302.87	302.58	299.26	302.88	304.05	301.07	301.85	300.48	303.02	303.69	298.73	301.32	302.46	300.73	298.16	300.96	303.14	302.16	301.79	302.62	302.5	299.14	301.9	299.68	300.37	299.57	304.09	301.07	301.27	299.95	300.37	304.01	299.27	299.5	303.59	301.13	301.14	301.73	302	302.33	300.93
298.52	301.55	302.29	300.26	299.82	298.37	298.46	300.4	298.37	298.57	300.61	300.56	300.43	301.4	300.12	300.42	300.03	298.67	300.35	299.25	299.25	301.78	302.06	299.57	300.82	298.83	301.25	300.3	298.96	298.75	301.01	299.43	300.5	300	300.47	299.7	298.35	300.24	299.06	302.93	298.94	299.25	299.86	299.23	303.07	300.8	303.61	300.06	300.7	301.93
299.06	297.62	297.71	300.99	300.24	302.29	299.92	302.64	297.79	299.85	298.74	302.56	295.42	302.61	300.73	301.58	299.1	303.21	298.16	300.18	301.03	298.39	300.99	299.39	301.54	299.77	300.87	299.79	297.78	301	300.49	301.04	299.94	301.77	298.74	296.8	300.29	299.15	300.38	299.1	300.32	300.18	298.27	299.86	301.63	300.73	300.51	301.51	298.23	300.51
313.53	315.09	314.75	313.06	315.77	314.67	312.45	314.82	314.72	315.91	312.66	317.06	315	315.19	315.87	314.98	315.42	312.05	315.09	313.35	315.94	314.34	315.52	314.05	315.04	316.12	316.58	315.9	315.13	318.8	316.61	313.26	315.02	314.88	314.96	316.07	315.44	312.65	314.08	312.63	315.83	316.3	316.15	313.03	315.25	313.74	315.11	314.15	316.22	314.11
305.33	305.12	303.37	306.33	305.84	306.24	303.36	303.64	305.19	302.94	303.68	304.61	304.97	307.25	304.71	303.52	307.28	304.63	305.73	303.34	303.6	305.46	303.42	302.89	304.16	304.92	306.21	302.49	306.63	302.55	304.36	306.62	306.51	305.46	307.95	304.91	304.54	305.61	305.62	304.64	303.43	302.67	305.18	303.28	304.46	305.8	303.72	305.5	305.01	304.51
326.47	324.96	327.29	325.75	329.83	329.28	328.6	326.18	328.02	327.46	327.42	327.91	326.99	325.95	328.73	328.78	326.66	327.57	327.75	327.44	325.43	327.71	328.19	327.88	328.17	326.17	329.51	329.29	328.92	328.55	330.01	330.03	328.65	326.51	328.62	329.21	325.72	324.62	328.73	326.77	330.02	329.99	328.67	326.48	326.96	327.14	326.08	329.52	329.09	329.72
307.63	303.25	307.85	307.19	308.33	306.41	304.28	305.74	303.12	305.42	306.84	305.16	304.57	306.92	306.95	306.44	306.86	305.26	303.53	305.89	306.7	306.5	305.01	306.41	306.72	305.83	305.16	307.55	305.58	305.46	302.57	304.84	306.34	305.74	304.52	304.62	308.3	304.48	304.95	303.13	304.46	304.39	306.99	307.81	307.45	304.8	307.58	306.46	307.19	306.71
310.22	310.57	311.35	310.12	310.47	310.02	312.67	310.92	307.86	311.51	310.32	311.57	310.87	310.81	311.97	308.49	311.07	310.84	310.15	308.78	310.36	310.18	311.27	308.98	306.68	309.6	308.21	309.79	309.17	311.43	311.53	309.32	310.56	308.01	308.7	310.88	309.83	309.58	311.13	310.58	312.02	311.66	310.36	309.52	308.65	311.62	309.83	312.8	309.02	308.1
301.25	302.84	303.34	307.05	300.54	301.7	301.34	303.63	301.86	304.52	303.39	304.17	303.96	302.41	301.93	303.14	307.55	302.79	299.82	304.13	304.03	301.19	301.48	303.3	300.76	301.45	302.61	304.59	303.42	304.32	304.06	301.92	304.4	302.28	302.71	305.03	303.88	304.08	305.63	304.16	302.54	302.19	302.99	301.13	304.45	302.43	304.34	302.63	302.42	301.49
318.67	318.96	318.75	318.73	320.55	317.6	315.79	321.84	317.34	316.52	317.41	317.36	317.18	319.58	316.89	316.27	317.4	318.13	320.25	315.8	319.15	318.91	316.88	318.06	318.27	319.13	318.22	319.37	317.46	318.06	319.88	320.1	318.76	316.55	317.75	318.16	319.51	317.46	317.26	317.04	319.7	319.57	317.98	318.54	319.26	320.92	318.79	316.93	320.21	318.76
303.16	303.77	303.25	303	302.18	301.7	303.16	301.93	301.04	301.92	302.44	304.49	300.6	300.9	302.08	302.85	301.98	303.22	304.48	301.87	301.51	302.94	300.91	301.21	302.57	303.97	302.2	304.67	301.39	300.95	302.92	300.91	302.41	303.89	302.45	303.37	301.94	301.21	302.26	301.84	300.77	303.09	301.27	301.63	303.86	301.63	304.81	302.86	303.29	303.24
311.29	312.1	309.37	314.1	311.87	311.8	311.54	312.73	312.96	313.31	311.49	311.16	312.57	314.39	311.43	311.28	312.36	312.91	314.23	311.94	314.04	312.51	312.95	310.65	311.16	313.26	312.19	312.89	313.68	313.2	314.5	313.75	310.55	312.5	312.68	310.41	311.49	311.2	313.73	310.7	313.54	314.66	314.04	313.08	312.25	313.8	311.7	312.41	314.87	312.64
301.76	303.83	302.27	302.29	304.2	300.47	302.85	304.41	299.98	301.63	300.88	301.14	304.52	303.31	302.8	304.25	302.61	301.67	305	303.37	303.04	302.83	302.3	303.72	306.53	303.5	303.46	303.72	302.75	303.33	304.02	303.27	304.18	302.67	305.76	300.69	300.88	303.23	302.55	303.74	303.3	303.62	303.62	303.77	300.38	302.91	302.91	300.75	301.94	303.69
304.39	307.84	304.73	304.14	305.22	304.42	303.74	304.98	308.07	305.06	305.48	305.58	304.44	303.49	305.02	305.99	304.78	305.72	303.07	305.09	305.92	304.46	305.4	306.01	305.02	305.92	305.79	305.18	303.96	303.98	305.55	303.2	301.79	302.49	306.53	305.44	305.4	304.25	302.41	305.25	301.67	303.69	307.28	301.89	304.67	305.12	306.27	306.55	306.83	304.03
306.62	304.97	303.07	305.89	304.77	305.36	305.37	305.84	302.58	306.02	305.89	307.5	305.94	304.64	305.21	305.73	306.56	303.36	305.74	305.47	304.21	304.39	302.9	304.58	305.47	303.65	303	303.36	307.15	305.43	304.74	307.12	306.15	305.07	305.64	307.4	305.53	306.24	304.8	306.99	305.87	303.55	304.02	304.64	303.58	308.18	304.56	304.71	306.52	306.01
297.3	294.94	296.16	294.79	293.99	294.63	295.04	297.39	295.09	295.14	294.81	295.64	297.64	292.94	296.86	292.55	294.77	293.03	296.55	296.92	295.95	294.25	295.05	293.26	294.15	294.28	296.51	294.29	293.14	296.31	292.26	295.13	296.23	295.2	296.14	293.52	296	295.34	293.19	295.42	294.92	295.36	295.55	293.76	296.23	294.53	292.76	296.63	294.92	293.57
318.13	317.45	318.14	316.51	319.64	318.36	317.05	317.22	317.52	321.08	315.08	319.02	319.53	317.24	317.39	317.72	317.83	319.78	314.69	318.12	318.23	320.28	317.74	317.85	320.21	320.02	317.78	318.4	318.91	316.56	319.93	316.87	319.41	316.86	318.25	318.77	316.73	319.34	316.53	317.96	315.14	318.23	316.94	316.14	315.03	317.35	317.55	319.19	316.74	318.78
292.88	293.69	294.59	291.43	293.5	293.84	295.85	296.36	295.62	292.53	296.48	290.97	294.47	291.22	293.8	292.84	296.64	295.84	294.98	294.31	294.02	295.31	292.59	294.5	295.52	292.66	292.63	294.72	292.45	295.03	293.73	293.92	295.35	295.77	295.65	296.15	293.37	295.25	293	294.3	295.2	294.12	293.41	293.4	296.35	295.04	292.95	290.87	296.23	293.49
303.39	303.48	304.84	303.03	303.66	303.44	304.37	301.65	302.5	301.68	303.16	303.51	302.12	303.22	303.33	304.3	303.33	300.35	302.7	302.23	303.7	304.62	304.69	301.73	303.24	305.61	301.48	303.31	303.53	302.45	302.34	302.36	301.69	300.42	302.03	301.13	304.09	304.89	302.67	301.74	300.48	304.6	303.2	299.79	302.36	303.83	302.57	300.64	301.95	302.21
304.37	303.33	302.2	302.59	303.61	301.15	305.52	300.8	304.33	304.75	302.61	305.4	302.88	305.01	303.12	303.86	303.74	304.26	303.6	302.79	301.63	299.93	301.04	303.21	304.36	302.12	300.82	304.67	304.4	301.82	304.7	303.12	304.28	305.65	302.15	304.49	302.43	302.14	303.91	302.07	303.24	302.01	302.05	303.4	303.53	303.91	304.53	301.21	301.53	304.44
301.16	303.36	301.84	304.79	302.04	303.42	302.17	302.46	300.28	303.08	302.25	300.86	301.01	304.05	303.18	304.84	301.75	302.49	302.9	303.75	302.75	304.06	302.42	302.74	301.61	304	303.21	302.89	303.62	304.26	304.32	303.87	299.76	301.47	305.81	301.46	301.72	303.71	301.35	300.82	301.46	301.81	301.63	303.89	301.31	303.25	302.36	302.23	305.33	300.15
302.51	306.3	303.25	301.83	303.55	303.58	305.04	305.45	303.98	307.09	300.91	304.93	306.02	304.19	303.4	304.2	305.39	302.63	305.84	304.54	304.42	302.12	304.36	302.68	305.03	304.19	306.53	304.4	303.06	304.11	305.3	304.53	306.98	302.61	303.83	303.31	304.94	303.93	305.21	305.86	303.76	300.82	307.1	307.02	303.87	303.75	304.91	305.01	304.06	303.62
311.34	310.77	309.1	313.03	309.38	311.9	310.96	312.08	309.69	310.9	312.27	310.35	309.37	310.32	310.81	311.44	309.95	310.97	310.7	309.65	309.62	309.94	308.83	311.66	310.76	309.26	310.14	313.36	311.88	309.02	308.28	311.81	311	307.52	310.56	306.6	310.75	311.78	307.88	313.02	312.69	312.02	312.85	308.84	312.74	311.45	310.48	310.6	309.34	309.44
326.69	324.26	324.46	325.54	325.89	325.74	327.15	326.16	326.67	325.07	323.86	324.48	325.19	325.71	327.66	324.15	325.04	327.51	325.82	326.37	323.73	326.22	325.44	326.07	324.73	324.51	328.3	325.26	325.71	327.83	322.86	323.73	325.27	326.11	325.69	324.22	325.7	324.26	325.76	324.2	324.23	326.09	323.55	326.75	324.14	327.53	325.69	326.76	328.34	325.96
307.83	309.7	309	308.17	311.28	310.74	309.27	309.21	310.65	309.2	307.52	308.87	307.39	308.8	309.11	306.86	309.5	310.77	309.38	308.93	308.67	307.26	310.1	306.9	308.58	306.77	309.66	309.87	307.71	310.81	309.92	311.15	307.58	309.38	308.83	309.52	309.69	309.8	309	308	311.71	307.89	308.29	305.86	307.92	308.53	307.63	308.11	307.99	310.29
305.57	302.68	302.73	303.86	303.47	303.63	302.31	303.29	302.63	304.08	302.64	303.56	305.83	303.31	302.48	303.48	301.93	302.64	304.33	301.44	302.98	304.26	302.07	303.3	304.26	304.53	305	305.91	303.02	305.56	305.08	303.94	304.59	304.6	306.25	301.31	303.63	302.02	304.28	302.28	302.63	303.02	303.24	303.58	303.72	306.74	304.9	300.95	303.56	302.03
293.91	295.02	292.66	293.94	293.37	294.64	292.56	295.63	292.42	294.87	292.69	293.48	294.78	291.39	292.13	295.17	297.2	295.62	292.43	294.59	292.89	292.82	294.97	293.97	293.55	295.48	292.78	293.05	295.08	294.15	294.45	298.51	293.1	294.11	295.4	295.31	293.45	293.06	293.34	294.64	294.91	293.77	294.93	292.13	290.12	294.44	293.14	293.67	294.54	295.9
314.8	314.37	315.21	314.56	315.19	316.19	314.33	314.47	314.53	311.57	314.79	314.4	315.3	313.96	315.76	315.24	315.77	311.8	313.52	313.21	314.29	313.93	316.57	314.68	315.52	314.95	314.68	313.98	315.82	316.55	314.88	310.96	316.27	315.26	314.28	314.69	312.12	314	315.86	313.18	316.9	316.97	310.99	312.85	314.69	315.75	315.25	314.66	316.16	314.71
312.67	313.35	312.62	310.61	314.32	312.78	313.61	314.17	313	311.82	311.55	312.23	315.68	312.09	312.98	315.31	312.19	313.12	313.29	312.8	313.12	313.28	312.21	311.59	313.66	311.48	311.98	312.42	315.74	315	312.57	311.39	314.51	315.4	314.07	311.91	315.9	314.39	315.68	312.79	310.75	313.15	311.47	313.28	311.57	314.54	316.24	314.21	313.98	312.42
312.29	313.16	308.52	309.19	313.72	310.11	312.72	306.91	312.7	310.97	311.3	311.02	311.16	311.08	309.39	309.42	310.15	311.25	310.3	311.46	310.53	310.22	310.68	312.28	311.07	311.18	312.6	309.44	310.24	313.25	311.17	309.16	313.32	311.37	308.92	310.22	310.83	311.34	309.72	310.52	312.09	310.96	310.46	310.09	311.58	309.69	310.03	308.92	309.06	312.55
301.33	303.61	302.51	303.94	306.19	303.24	306.07	305.09	305.44	303.64	302.56	303.45	305.25	308.07	308.67	304.05	304.09	305.49	304.24	305.11	303.27	304.78	305.46	302.49	306.5	305.1	307.97	307.41	303.21	304.82	303.92	303.39	306	306.08	304.47	306.12	306.72	306.49	306	303.77	304.91	305.61	302.95	305.7	306.48	308.68	305.09	303.64	303.62	301.95
317.57	315.97	314.97	313.81	311.74	315.28	314.09	316.4	313.16	313.78	316.46	314.24	314.98	314.89	315.22	316.24	313.52	312.05	314.01	315.28	314.93	316.09	312.21	314.43	313.94	313.18	314.36	316.49	316.99	317.5	315.7	314.25	314.87	314.38	313.7	312.9	314.34	314.77	316.07	315.97	316.32	314.3	315.15	314.7	316.35	315.64	313.98	314.57	316.18	314.59
309.58	311.14	309.17	309.47	312.44	310.68	312.47	311.9	310.35	312.13	309.62	310.96	309.65	310.74	312.29	311.07	309.46	311.33	310.41	312.25	311.37	308.73	310.81	310.93	312.34	308.93	312.86	311.13	308.69	310.55	312.97	310.74	311.88	310.79	311.82	310.38	312.49	313.06	310.69	314.31	307.78	313.99	307.87	313.03	310.8	311.97	308.77	309.79	309.35	309.59
299.27	299.92	296.26	300.33	299.39	301.46	301.7	298.45	298.18	298.71	302.64	299.74	303.41	301.69	298.66	299.78	298.8	298.01	302.8	298.09	302.19	301.49	297.34	300.46	301.67	298.29	301.34	299.83	300.02	301.41	298.95	297.4	298.98	300.64	299.13	298.95	302.84	299.75	299.87	299.97	301.35	299.11	302.3	300.14	300.26	300.06	299.88	297.69	298.49	300.96
302.76	305.08	305.24	303.32	302.69	303.84	302.55	303.56	301.64	305.34	302.18	304.69	304.31	301.89	303.8	303.16	304.92	304.25	303.21	301.89	302.26	302.41	301.01	304.51	303.58	302.95	304.86	303.1	302.63	304.07	302.15	301.44	304.2	302.2	300.35	302.9	305.96	303.76	303.3	303.54	304.42	304.84	304.96	301.91	304.74	307.11	303.76	302.6	302.93	304.31
313.29	313.15	315.23	314.77	317.33	316.43	315.13	316.93	316.1	316.49	316.44	317.43	316.4	314.29	314.75	315.13	317.3	314.75	315.72	315.88	315.66	318.38	316.27	315.72	318.19	317.01	314.71	318.06	315.14	314.63	316.37	316.71	316.87	316.07	315.53	316.63	316.78	317.93	316.52	315.56	314.64	314.3	314.21	315.97	313.25	317.32	314.63	317.55	315.71	315.52
313.71	313.91	314.54	315.51	315.32	314.07	315.27	315.77	313.09	315.58	315.79	316.46	314.39	311.92	311.6	316.04	315.36	313.78	313.6	313.35	313.95	316.96	317.47	312.36	315.72	314.57	314.63	316.34	317.82	314.34	314.59	314.3	312.44	316.76	314.42	316	314.71	314.81	311.06	314.21	314.75	316.38	315.02	312.59	314.22	312.18	310.98	317.08	318.6	315.12
302.98	304.85	303.54	304.49	304.97	303.1	306.98	304.62	305	306.05	304.21	305.16	306.05	302.71	302.7	304.59	304.18	304.11	305.68	303.5	310.89	304.94	304.04	302.47	306.14	305.59	305.56	304.42	304.92	303.07	304.75	305.21	303.02	303.89	303.3	304.71	307.52	303.12	303.13	303.9	302.91	304.05	302.93	304.6	304.74	305.94	302.93	303.24	304.51	304.69
313.59	311.72	313.79	313.43	313.14	315	314.01	315.49	315.73	313.22	315.82	313.18	315.29	314.78	312.42	314.91	312.62	313.93	316.31	315.69	312.87	315.04	314.79	314.8	313.43	313.73	312.85	314.08	313.31	314.41	312.96	315.13	316.94	312.35	312.82	311.82	311.81	313.77	313.04	314.5	314.87	314.18	313.39	313.85	312.82	312.97	315.07	310.61	314.25	313.34
293.96	294.45	291.96	295.27	295.15	294.63	295.02	292.5	291.59	294.4	295.62	294.76	295.78	293.1	296.02	291.5	295.61	292.71	295.92	294.94	292.33	295.96	296.21	292.07	294.15	293.49	294.79	294.06	291.86	294.33	295.08	294.25	294.65	293.55	295.91	292.7	295.87	294.66	292.94	295.47	294.65	292.06	294.27	294.4	293.33	293.21	293.77	293.94	295.95	293.51
303.21	304.05	301.6	300.52	306.04	301.85	301.97	301.41	306.16	304.66	308.22	304.19	304.52	303.54	303.65	303.8	306.07	303.07	301.47	304.22	304.38	303.36	304.85	303.83	304.55	306.86	302.74	305.52	301.92	305.35	303.46	302.09	306.28	306.28	303.05	302.25	303.55	304.45	303.28	302.96	303.53	305.01	303.5	300.82	303.44	301.84	302.75	304.74	303.96	302.65
298.79	297.51	301.39	298.49	300.7	299.84	301.82	300.59	300.69	300.1	299.7	300.61	300.05	299.1	299.86	297.86	301.3	301.33	299.91	300.92	298.8	300.75	300.25	300.22	299.71	301.4	299.97	297.83	301.44	300.02	299.34	298.56	300.9	300.29	298.36	298.53	301.88	301.18	302.29	301.02	298.97	300.64	300.07	301.83	299.01	300.55	302.4	299.92	300.97	300.14
311.33	314.52	314.7	313.52	313.38	313.88	314.04	315.24	311.16	313.97	314.31	312.72	315.01	314.16	313.12	314.12	312.1	311.81	310.57	313.68	312.78	313.88	311.4	314.07	315.73	315.97	312.79	311.42	313.01	313.88	312.94	313.22	313.26	313.37	312.74	314.49	313.12	313.5	312.89	314.8	314.72	316.21	314.89	313.43	313.03	314.21	311.78	312.32	313.36	310.08
304.01	304.58	304.1	302.09	304.42	302.48	302.55	301.57	303.75	303.29	298.49	303.43	299.27	300.39	304.28	303.9	302.1	303.13	303.72	301.54	303.29	302.66	302.7	304.42	302.27	305.79	303.48	303.98	306.82	304.49	301.27	302.84	301.66	305.66	303.08	302.92	300.49	299.93	303.93	302.77	304.55	302.47	302.7	302.09	304.37	301.14	304.3	303.71	304.3	303.88
303.94	303.87	301.83	303.59	305.45	303.35	304.51	303.45	303.81	302.39	304.33	305.17	302.76	301.63	306.36	303.35	307.25	304.35	303.48	301.88	304.17	306.46	304.8	305.6	304.36	304.47	303.41	303.77	302.39	301.37	304.93	305.07	300.9	303.69	303.81	303.58	304.61	303.94	304.04	305.08	306.69	308.89	301.96	304.28	302.13	304.23	305.24	305.63	305.02	304.56
310.84	309.82	309.66	309.49	309.67	309.98	309.51	310.25	312.79	309.24	310.58	308.36	312.27	310.86	309.58	309.83	309.97	309.52	311.7	306.05	310.72	308.91	309.75	309.92	309.48	308.99	307.9	307.87	310.89	311.16	310.1	309.58	310.16	311.28	310.95	309.95	311.31	311.48	308.64	308.11	311.13	311.09	308.1	311.78	312.07	308.49	311.79	308.27	311.25	309.89
319.38	318.46	317.26	316.38	320.86	314.99	319.87	316.28	319.54	318.46	320.98	317.64	319.23	318.7	317.78	319.06	318.1	319.59	321.73	314.59	318.3	315.78	319.66	317.26	319.47	319.57	320.58	316.64	318.99	318.41	318.01	319.08	318.17	319.52	318.99	318.06	318.39	319.75	318.96	322.37	320.03	320.5	316.92	320.11	318.46	320.83	318.69	319.46	318.71	320.93
304.71	303.32	305.59	304.74	303.86	305.87	301.88	302.12	303.61	307.8	304.23	305.36	309.41	303.58	303.69	301.99	305.38	305.18	303.33	304.98	303.56	305.04	307.14	303.41	306.2	305.01	303.24	305.75	305.14	304.1	305.33	305.11	303.58	305.52	303.16	304.36	305.25	303.03	308.06	304.01	302.12	305.75	303.99	305.37	305.78	304.54	303.84	306.24	302.89	306.96
304.44	306.1	304.79	306.5	304.78	305.13	304.05	306.73	306.67	304.75	306.3	307.42	308.35	306.75	306.08	305.21	305.08	304.87	308.56	304.95	305.41	307.3	307.3	306.51	306.95	307.18	307.72	306.91	307.2	307.13	303.82	304.24	306.27	304.02	306.12	305.96	305.97	307.32	306.75	304.53	305.45	306.09	306.68	305.96	304.61	305.24	305.83	306.5	305.51	306.95
303.77	304.75	301.13	305.23	303.82	300.9	305.8	305.49	302.88	304.07	306.82	301.65	304.67	303.77	306.38	305.59	301.55	302.53	304.74	303.24	303.28	301.98	304.14	306.14	305.97	304.76	303.96	303.95	305.33	305.6	303.45	305.41	303.61	305.95	305.2	301.9	301.74	304.48	303.24	300.55	303.75	305.64	305.28	302.73	302.79	302.9	305.24	301.85	303.12	303.83
327	329.06	325.46	327.07	328.34	329.95	327.4	327.43	327.76	327.78	326.99	327.84	328.52	330.63	326.61	329.01	326.91	324.82	328.38	329.52	328.84	328.08	326.78	329.79	328.37	326.47	327.41	328.39	328.53	326.01	327.46	328.36	326.72	330.65	327.43	326.37	327.57	327.09	326.91	329.21	329.51	327.51	327.91	324.95	327.09	328.75	329.06	328.63	329.82	329.54
320.73	321.19	318.23	316.38	319.19	317.21	316.13	317.48	317.5	316.67	316.98	317.53	318.34	316.61	318.73	316.61	320.54	317.56	319.07	316.26	318.35	318.56	318.37	319.78	318.97	320.29	317.12	317.82	319.75	317.25	318.05	320.66	318.31	320.39	318.85	318.02	317.82	319.11	317.44	316.36	319.13	318.92	317.62	317.86	318.81	319.35	318.51	318.07	314.87	315.84
315.32	314.87	317.35	313.35	313.47	315.02	315.82	312.92	315.49	312.84	313	314.71	312.57	315.2	314.98	314.36	314.16	314.13	313.73	316.57	314.32	315.22	316.14	314.26	312.6	316.01	313.09	316.43	314.77	315.2	314.52	314.07	316.52	313.89	315.12	312.76	314.45	314.14	315.09	314.98	316.61	318.28	315.73	315.09	316.14	314.69	316.67	313.46	315.21	314.02
304.18	301.56	304.64	304.25	301.19	301.87	305.71	303.32	304.56	304.84	302.25	303.53	305.19	302.88	302.66	302.85	300.26	303.59	303.13	305.14	302.59	303.93	304.4	304.71	303.34	303.85	300.05	304.81	303.57	303.39	307.01	299.97	304.75	303.37	302.04	301.84	302.7	302.77	302.86	301.98	304.34	302.57	304.95	301.4	301.06	304.12	301.05	302.18	303.78	303.03
317.17	315.1	314.31	314.62	316.24	315.62	315.58	313.67	313.72	315.94	313.84	315.36	316.28	317.88	317.99	318.25	316.19	314.58	316.43	316.87	312.92	317.38	315.88	317.5	317.61	316.06	316.91	316.48	318.17	316.33	318.86	314.8	315.95	316.14	317.79	316.06	316.75	316.18	317.17	317.67	317.61	318.02	315.98	314.83	315.36	317.59	317.54	315.6	317.33	316.55
313.17	314.63	312.21	312.57	313.42	311.59	313.47	313.68	313.47	312.28	310.72	313.63	312.9	312.76	310.96	311.82	314.61	313.34	314.24	313.11	314.73	311.82	312.71	311.1	315.08	313.33	310.98	311.38	312.72	314.55	310.95	315.27	311.03	314.57	311.29	311.9	313.88	312.97	314.88	312.58	313.36	310.88	313.23	311.09	313.78	313.86	313.67	314.66	315.58	311.92
310.28	310.31	313.67	311.4	313.71	308.88	309.6	311.96	312.22	308.87	309.99	311.6	312.82	310.33	312.3	312.17	312.79	312.24	310.85	312.28	310.83	312.82	309.99	309.92	310.54	311.02	311.73	310.97	312.36	313.52	310.94	313.31	311.29	312.14	312.08	311.69	309.05	312.18	310.61	312.22	312.11	314.06	313.42	312.38	310.89	309.54	312.01	312.08	308.14	313.11
294.89	295.25	294.21	293.74	295.11	294.28	295.49	294.31	291.96	293.18	291.84	293.5	293.7	291.44	294.79	292.76	295.08	295.97	293.66	294.09	294.51	295.24	291.61	295.78	296.9	293.03	296.59	295.38	294.39	293.39	291.79	295.31	295.96	294.64	293.95	294.06	292.69	294.54	294.31	293.48	293.73	294.37	294.11	292.99	294.1	292.94	293.12	291.63	297.22	294.51
323.6	323.32	327.18	326.94	325.9	323.7	324.88	324.65	325.24	324.77	325.9	324.06	325.3	325.06	325.19	325.6	326.64	325.64	325.26	325.95	326.8	323.69	323.59	324.59	322.02	326.99	325.29	323.6	322.99	326.3	326.19	328.71	326.73	323.59	325.78	326.02	324.33	324.37	324.85	326.58	325.21	324.08	326.39	327.52	327.37	324.23	322.73	325.34	325.63	327.32
302.62	303.89	300.57	304.17	300.94	301.78	303.35	305.08	300.42	302.45	302.54	302.9	302.2	301.89	304.44	301.67	301.04	304.81	300.76	301.27	301.81	303.86	303	303.27	299.27	300.28	301.97	299.29	301.51	300.94	301.62	304.51	300.27	303.05	301.4	301.84	302.59	300.29	301.55	302.37	302.35	302.13	302.63	302.04	301.09	302.72	305.8	302.79	301.35	303.03
330.03	326.36	327.58	329.3	330.65	326.88	328.76	327.87	326.15	328.57	328.1	328.16	328.1	331.5	327.05	327.79	326.71	327.38	327.64	326.62	327.73	327.92	327.8	328.25	329.41	328.21	325.59	327.19	330.34	326.28	328.33	327	327.22	329.7	329.7	330.52	329.96	327.76	327.64	327.64	325.72	327.77	327.86	328.28	329.95	327.29	327.22	328.35	329.29	327.04
303	308.15	303.91	303.78	304.35	301.86	304.34	303.97	305.44	304.78	304.57	305.21	305.66	305.81	305.34	306.14	304.78	304.25	304.31	305.78	303.26	306.14	305.48	305.45	303.66	303.27	303.44	304.18	303.11	304.72	301.76	306.06	303.6	304.73	304.41	303.98	304.19	303.56	302.86	303.48	304.15	305.92	304.26	304.85	304.12	303.02	304.62	304.06	306.34	303.35
306.5	308.17	307.93	305.74	304.82	307.29	304.77	308.88	304.35	306.39	309.14	304.58	309	305.23	306.02	305.34	306.4	305.86	304.21	305.92	307.29	306.25	303.47	306.63	307.28	307.2	306.16	305.67	305.79	308.39	306.42	306.1	305.48	305.82	304.25	307.62	307.12	305.19	307.14	304.14	308.39	306.49	305.84	305	306.31	309.8	306.17	307.23	309.15	307.33
298.6	299.46	300.35	298.33	301.05	298.33	300.41	300.67	301.34	300.98	299.21	300.29	297.63	299.88	299.58	299.93	300.17	301.02	298.49	301.46	299.5	299.03	297.75	301.85	298.77	298.57	298.67	299.84	301.15	297.66	298.56	300.83	301.19	300.04	297.66	300.75	299.44	300.84	298.85	298.8	297.68	301.7	303.24	295.8	299.53	303.08	299.8	299.71	301.4	298.14
314.25	315.14	318.26	313.96	315.52	316.76	314.95	315.35	314.33	313.98	315.88	314.08	316.36	315.61	314.71	317.38	315.32	314.49	313.71	314.21	314.31	314.84	316.74	314.24	314.12	316.69	315.98	314.94	314.55	314.15	313.55	314.49	314.36	315.12	317.3	313.23	314.35	315.89	313.53	315.52	314.26	315.76	317.42	315.87	315.44	316.49	314.46	313.1	313.16	313.43
311.17	311.22	308.08	308.61	307.96	308.01	306.38	308.39	310.26	311.52	309.98	307.74	309.04	310.9	308.52	310.27	305.8	308.64	308.44	310.67	308.51	307.21	310.25	309.08	309.23	308.44	310.96	308.05	309.3	309.89	309.73	308.41	309.33	308.25	307.64	310.81	311.47	309.95	310.35	309.77	309.2	308.6	307.22	305.19	309.11	308.51	306.8	308.72	306.54	309.74
300.51	301.53	302.61	301.49	301.15	302.03	301.02	301.85	302.36	301.39	301.19	297.66	301.42	301.14	299.76	299.09	300.7	299.07	302.81	302.16	302.87	301.49	301.49	302.86	299.36	300.28	302.4	301.04	300.47	300.34	301.33	302.63	300.56	304.22	300.14	303.58	302.51	300.26	300.8	299.86	301.33	298.89	298.99	299.46	297.49	300.26	300.98	301.47	300.35	301.67
309.36	314.01	309.62	313.26	311.92	313.46	313.31	315.51	312.56	311.42	313.66	310.64	311.34	310.63	310.73	311.86	311.28	314.05	312.1	312.25	312.07	312.95	312.15	315.68	313.05	312.69	312.14	314.74	312.43	311.39	310.88	313.14	310.6	312.48	313.62	310.52	313.11	311.23	311.51	312.43	313.64	313.43	311.96	310.39	312.25	310.98	314.8	312.64	311.51	312.62
320.31	318.32	320.13	318.55	318.08	318.46	313.5	318.56	316.56	318.86	319.64	317.02	319.57	319.95	316.21	318.37	317.97	318.4	319.25	319.34	315.24	318.54	315.45	317.38	317.49	320.97	317.25	318.89	318.37	317.88	316.57	319.12	319.87	318.33	317.31	318.76	319.02	316.4	319.81	319.37	318.48	319.75	316.83	316.79	320.13	318.24	317.27	317.24	317.89	319.18
310.35	312.95	313.73	310.64	312.76	312.82	310.18	311.81	311.08	311.34	314.14	310.08	310.87	308.98	314.2	314.18	310.46	312.59	309.9	310.32	312.5	315.31	311.56	314.18	314.93	313.16	313.33	312.96	312.44	310.51	310.93	313.16	315.11	313.31	312.43	312.51	312.08	310.43	309.79	312.22	315.34	310.16	313.78	313.08	310.89	312.06	313	312.28	311.96	312.44
305.97	306.85	307.28	305.86	307.75	307.61	308.1	305.11	308.52	308.77	306.35	306.68	306.98	307.69	306.78	304.72	305.88	308.57	307.68	304.53	307.18	307.57	306.23	307.44	304.84	308.39	308.16	307.44	306.89	307.01	307.38	307.19	306.73	306.88	306.86	307.42	305.77	304.96	306.2	304.95	306.69	306.24	304.7	306.72	304.59	310.09	306.36	305.08	305.95	305.82
304.41	303.74	301.48	301.71	304.42	303.93	299.75	302.68	302.66	302.92	302.08	301.51	302.89	301.64	302.69	304.12	302.77	301.99	303.95	302.42	301.36	302.69	302.08	302.86	301.73	302.07	306.39	302.26	303.41	302.17	303.7	301.84	303.93	300.01	301.76	303.05	304.44	301.87	302.6	302.25	302.74	301.75	303.69	305.03	302.99	303.75	301.01	302.73	305.55	302.36
316.26	315.39	314.9	315.61	315.03	315.43	317.14	314.88	316.4	313.81	313.39	315.36	315.41	314.35	313.28	316.19	314.96	315.36	313.04	313.91	314.34	314.92	312.57	314.72	315.14	316.99	316.17	313.91	315.53	317.19	313.89	314.92	312.56	317.12	311.74	313.56	314.44	314.47	315.29	315.92	311.78	313.2	316.54	315.18	313.14	316.12	312.82	315.99	312.91	314.94
302.87	303.63	303.55	303.59	303.9	306.82	301.98	303.69	303.53	304.53	301.53	301.98	301.1	302.64	304.16	303.61	299.26	302.02	305.85	304.26	302.41	303.7	303.94	303.11	303.28	303.46	306.48	305.13	303.25	305.7	304.81	304.36	303.18	303.63	304.78	303.61	302.38	304.02	304.06	304.73	304.79	302.19	303.97	304.83	302.96	304.12	304.32	304.71	303.35	301.87
317.58	319.36	319.67	317.96	317.77	321.44	317.93	319.57	321.03	317.67	318.1	315.31	318.06	316.46	315.63	316.89	318.89	318.38	320.48	319.03	318.65	320.18	322	319.15	316.62	317.85	319.06	317.96	321.2	318.32	318.8	317.67	319.24	316.33	319.54	318.75	319.3	319.49	321.39	317.13	318.6	318.99	319.38	318.64	319.98	315.03	315.92	317.24	318.36	319.73
315.97	315.58	315.55	315.98	317.48	312.63	315.3	315.29	317	313.45	317.78	313.3	316.11	316.86	317.36	315.24	312.58	317.35	315.9	316.14	316.1	317.73	317.89	316.4	316.81	317.64	316.68	315.01	314.59	318.37	318.43	316.22	317.01	315.41	313.89	316.53	315.7	317.44	316.32	314.3	315.83	313.46	316.21	314.75	314.15	315.48	316.21	315.43	315.24	313.46
312.64	313.1	313.07	311.95	311.59	312.49	312.84	313.86	309.07	308.85	312.79	312.02	310.14	311.53	313.37	312.69	313.03	312.78	312.23	311.81	311.04	309.34	312.63	310.71	310.05	309.29	309.5	311.14	310.2	310.74	313.21	314.26	311.51	311.18	312.63	311.44	310.86	311.29	313.6	309.5	311.84	310.94	310.53	311.05	310.87	310.19	313.18	313.43	312.71	312.37
312.89	312.65	314.12	314.38	313.79	315.78	315.18	314.78	312.58	314.4	313.64	313.3	315.16	314.41	311.36	313.61	313.74	316.01	313.05	313.69	313.88	311.79	315.56	313.03	317.16	312.17	316.26	315.63	313.34	312.06	313.82	312.28	313.04	313.09	313.36	314.62	312.86	313.89	313.46	313.25	314.55	314.87	315.25	313.84	312.4	313.49	311.92	312.7	315.04	314.12
315.99	317.72	316.84	318.34	317.61	318.35	319.71	316.7	317.88	317.17	316.8	319.03	319.57	316.55	315.53	315.1	316.63	316.02	318.48	317.61	315.58	317.11	315.48	317.79	316.94	316.23	316.54	315.83	318.56	317.86	317.07	318.96	315.8	315.41	316.76	314.81	321.34	318.84	317.83	318.82	317.52	317.63	318.69	317.18	318.13	316.83	318.12	316.76	316.64	316.17
309.38	310.27	310.75	308.46	307.42	309.45	309.08	308.73	309.02	309.3	309.02	308.47	308.44	306.65	307.98	309.58	309.86	308.37	309.15	307.9	310.92	308.64	309.6	310.86	310.92	308.46	309.55	309.1	311.71	306.7	306.8	310.82	308.85	308.54	310.74	307.93	306.6	308.24	307.94	307.45	307.23	306.53	309.7	308.6	307.66	309.64	310.83	309.44	308.31	309.14
303.21	305.43	303.52	304.14	303.74	304.23	301.92	302.89	301.86	304.73	304.91	302.4	303.88	303.05	303.82	306.27	302.23	302.15	302.71	302.29	303.45	303.23	303.02	302.35	302.75	304.3	298.79	303.35	304.48	303.82	301.44	302.56	302.78	302.45	304.41	303.64	301.59	304.55	303.2	303.45	304.92	306.19	302.89	305.05	302.12	302.06	304.51	301.34	303.17	302.37
303.14	305.43	305.06	306.44	307.54	302.45	304.49	302.25	305.54	303.47	306.44	303.99	304.09	303.59	305.55	306.62	305.77	303.53	307.03	306.46	303.97	303.94	303.76	307.15	305.02	304.94	304.52	306.84	305.33	305.72	305.11	306.75	307.28	303.49	304.51	305.01	304.15	304.99	303.94	306.4	304.89	305.07	303.49	305.95	303.71	303.39	306.33	305.01	305.09	308.54
304.21	304.71	304.69	303.75	303.87	306.49	303.72	307.04	304.09	303.68	302.56	303.12	304.07	304.79	302.73	304.56	306.11	308.01	304.48	306.45	301.08	305.11	305.28	305.09	305.05	304.97	302.49	303.08	304.65	304.84	304.15	303.36	305.64	303.98	306.58	305.98	305.32	302.7	303.11	303.77	306.81	305.04	305.9	303.87	305.42	304.68	305.42	306.18	303.72	303.07
305.77	302.9	300.83	303.43	302.32	303.23	306.09	304.05	303.53	303.55	303.49	301.45	306.37	306.28	301.98	303.21	305.52	303.94	302.99	301.95	304.16	304.45	303.86	306.02	304.09	303.24	304.66	302.96	302.22	301.34	305.55	302.86	303.42	301.26	301.22	303.66	304.41	302.03	303.42	304.32	305.27	302.29	304.47	303.53	304.83	303.31	303.12	301.15	304.01	301.77
317.33	317.91	319.32	314.39	316.7	314.42	317.89	317.59	316.21	316.97	318.04	317.54	315.28	314.97	316.89	316.13	314.13	318.98	317.84	318.12	317.88	318.25	316.48	316.25	317.6	318.13	315.95	320.13	317.89	317.53	317.44	317.33	317.02	316.92	318.04	318.65	315.77	317.21	318.33	317	317.17	313.34	316.33	317.67	314.88	318.14	319.74	316.8	317.03	315.63
294.62	295.9	293.72	293.78	294.55	297.09	298.84	295.4	294.31	294.59	292.27	294.36	295.9	294.01	293.62	296.62	293.75	294.69	296.22	296.65	295.14	294.65	293.74	296.99	294.74	293.42	295.98	294.92	297.69	296.84	295.77	295.52	295.89	295.86	296.1	295.63	296.3	293.68	297.55	295.08	298.09	296.03	294.67	295.74	294.27	293.55	295.65	293.35	296.15	296.74
304.12	304.99	304.54	302.71	305.06	303.35	306.69	303.3	301.91	304.22	304.99	306.21	307.9	304.93	303.85	301.34	304.5	304.57	303.71	305.8	303.81	303.79	305.18	304.24	305.19	303.36	301.37	303.4	303.14	304.06	305.63	305.89	304.57	305.88	304.8	305.46	304.56	305.5	302.64	302.98	305.21	304.66	306.57	306.91	302.55	305.53	303.33	305.81	306.15	303.54
317.78	318.36	318.29	313.59	314.97	319.67	318.21	316.19	317.04	315.99	316.35	318.25	317.64	316.21	316.17	315.95	317.44	317.14	318.09	319.08	316.3	316.42	317.81	316	319.21	319.05	318.09	314.78	315.41	316.34	317.34	318.76	316.66	316.04	316.65	318.24	316.89	316.82	315.39	318.94	316.53	318.18	316.88	317.26	317.25	315.3	316.29	314.12	319.05	314
305.87	306.7	304.4	306.67	307.44	306.31	303.54	304.43	304.72	305.51	307.12	304.83	307.1	308.76	308.96	307.01	304.23	306.97	306.72	306.95	310	306.79	306	306.9	307.79	304.52	305.92	307.85	307.85	306.54	305.28	308.37	305.2	305.18	305.59	308.06	305.66	308.04	307	308.11	306.31	305.63	309.85	305.33	306.63	305.86	310.16	306.79	304.17	304.98
303.65	301.75	304.65	303.47	304.11	304.5	303.62	303.51	303.13	301.43	302.93	303.09	301.41	304	301.43	302.86	302.15	302.69	303.19	302.46	303.66	302.06	301.78	302.13	303.61	302.2	301.19	304.43	302.16	301.78	305.99	301.8	304.53	303.85	303.79	303.13	302.66	303.16	303.37	304.18	303.68	301.93	304.26	301.59	302.36	302.18	299.52	303.32	303.01	304.21
330.12	330.92	331.17	329.03	328.73	327.33	328.75	328.91	328.73	330.48	328.33	330.06	330.83	327.5	327.85	327.69	328.77	328.52	329.96	327.28	330.04	328.35	323.82	326.93	329.24	326.1	328.92	327.44	328.69	329.07	329.49	326.75	328.33	328.72	330.71	328.64	326.83	327.57	327.46	330.55	326.8	328.4	329.68	328.42	329.99	331.29	328.75	329.94	330.94	328.34
303.64	302.09	305.73	304.97	301.86	304.57	301.24	304.79	303.68	305.03	303.14	302.57	303.06	301.95	302.07	304.25	305.02	302.44	302.81	302.89	303.68	303.75	302.76	303.96	304.09	304.9	301.42	305.78	306.21	305.4	302.57	305	305.36	301.96	303.81	302.37	302.95	304.69	304.84	303.93	304.61	304.65	301.77	304.34	303.6	300.96	301.84	302.56	301.8	301.61
302.32	303.65	304.38	303.45	303.42	306.61	305.25	305.18	304.8	304.62	305.56	305.9	305.31	303.29	304.13	304.11	304.44	304.3	305.21	302.28	304.92	303.3	304.53	303.49	305.79	306.44	306.05	303.51	303.75	302.48	305.93	305.71	303.78	306.15	305.58	304.31	304.23	304.23	303.52	304.43	303.74	307.32	305.85	303.36	304.9	304.92	300.84	302.3	303.26	303.28
307.29	306.93	303.95	306.6	307.16	304.5	302.95	301.75	304.55	303.6	307.27	305.69	303.1	305.34	304.22	304.41	303.58	302.85	304.73	304.67	303.23	304.68	303.19	304.6	304	307.57	302.6	306.95	306.02	303.36	305.03	305	307.17	305.58	304.17	305.76	304.98	302.76	305.65	306.63	304.77	305.67	303.02	304.83	301.44	303.44	305.02	303.02	306.51	303.16
313.43	309.28	313.62	311.87	314.14	311.7	313.84	312.13	313.74	312.55	310.91	314.16	311.15	313.57	311.69	312.57	314.47	310.96	313.22	310.33	311.02	314.63	313.09	313.25	314.14	313.81	314.12	312.5	311.53	312.81	312.72	313.63	313.3	314.69	313.99	312.31	311.81	313.58	315.12	312.52	310.43	313.34	314.72	313.78	313.13	312.88	312.29	313.57	312.43	312.91
313.72	314	311.25	313.26	314.9	315.23	315.35	314.72	313.02	312.14	313.71	313.61	312.41	312.59	314.45	315.91	313.19	316.72	312.54	313.54	311.83	312.85	313.37	313.6	316.31	313.84	317.96	316.64	314.22	314.97	314.47	315.95	312.66	313.14	314.72	314.32	313.77	314.68	314.04	317.53	314.24	315.17	312.71	316.26	312.94	314.15	314.05	313.71	315.43	312.67
311.21	314.98	312.02	312.14	312.11	315.2	313.5	313.59	312.54	310.67	313.8	315.97	313.27	312.48	314.06	313.47	312.09	314.29	314.01	312.85	310.16	312.46	311.5	312.29	315.13	312.96	312.47	314.67	310.86	313.74	313.02	313.8	314.07	315.6	314.85	313.06	312.67	313.3	311.66	309.99	312.72	312.12	310.1	314.2	313.23	313.49	310.08	311.24	312.73	313.31
295.58	293.55	292.59	295.93	293.04	295.3	294.04	295.85	292.8	297.65	295.32	298.22	293.78	297.13	297.8	296.92	293.22	294.9	293.2	293.4	296.43	293.68	294.83	295.71	296.01	295.01	292.29	295.5	295.78	297.27	294.09	298.47	295.76	293.04	293.41	293.63	293.46	294.6	296.72	296.4	296.12	295.17	294.08	294.65	294.56	296.19	296.34	296.99	294.68	294.64
303.62	301.78	304.3	304.48	302.13	304.35	303.49	304.13	305.13	302.19	302.63	304.8	305.66	303.76	302.31	302.7	302.84	305.46	301.55	302.67	301.78	304.75	305.05	303.18	302.22	305.86	304.91	305.64	303.8	304.51	302.16	304.01	304.45	303.98	305.26	302.06	302.12	303.72	304.03	301.68	302.48	304.38	302.12	303.5	301.61	302.65	301.38	303.96	303.14	303.39
315.41	314.36	317.16	317.54	318.21	317.92	319.86	318.56	318.55	316.05	319.03	317.54	314.91	320.37	317.87	318.35	317.2	318.33	314.81	317.44	315.91	314.17	317.78	319.43	317.78	317.32	318.42	317.24	317.97	317.94	318.29	317.71	316.74	316.6	316	316.06	319.24	315.16	317.45	315.56	315.5	315.56	317.53	317.12	315.58	316.61	315.28	317.09	317.43	320.71
292.96	291.57	291.78	293.24	293.75	293.98	295.7	292.09	292.81	295.66	292.9	294.7	292.84	295.16	292.04	293.29	293.03	295.2	294.2	292.44	292.89	294.7	293.66	293.06	294.26	295.78	294.99	292.84	293.36	292.22	291.38	293.99	293.23	295.46	295.29	291.67	296.26	292.76	291.53	294.59	296.14	295.29	291.89	294.2	293.85	294.91	295.84	292.49	293.8	292.38
318.27	316.1	315.8	321.19	317.94	320.1	319.16	317.14	317.62	318.81	320.16	319.07	318.77	316.66	317.72	319.34	316.95	317.62	318.39	318.36	318.97	319.15	316.27	316.95	317.86	318.12	318.08	317.82	320.36	317.93	318.42	318.84	316.2	320.86	319.39	316.19	317.73	318.27	318.47	317.33	318.47	318.9	319.02	317.17	319.55	318.32	317.79	318.75	317.81	316.42
305.99	304.64	306.38	305.94	307.21	305.51	309.76	306.58	306.28	305.6	304.96	306.61	307.18	305.46	303.02	305	308.66	306.93	305.99	306.33	303.84	305.01	305.49	302.67	306.02	306.46	306.27	308.45	303.04	306.02	305.42	305.54	307.59	308.68	303.25	308.16	306.07	306.54	307.63	307.72	307.77	305.75	304.97	307.46	305.49	306.23	303.71	304.81	304.55	308.13
301.98	301.46	302.66	302.96	301.73	303.04	304.1	303.1	302.11	304.37	300.65	304.21	304.01	301.23	302.11	302.25	304.1	302.33	301.24	302.53	303.79	302.94	304.65	302.29	303.6	302.34	301.72	301.82	302.65	304.46	302.91	303.08	301.53	302.79	304.26	300.22	301.44	302.63	301.87	302.25	303.43	300.53	302.15	303.79	301.75	302.7	301.35	304.6	303.44	302.32
325.7	325.25	325.72	324.26	324.21	326.44	321.49	322.98	324.21	326.23	323.58	324.09	322.56	322.18	322.82	325.08	322.43	325.58	326.9	325.55	321.57	323.75	323.53	322.84	323.71	326.64	322.09	323.14	324.03	324.53	322.64	323.2	321.66	322.89	324.84	325.15	323.56	324.53	327.37	325.12	321.98	326.65	326.1	324.46	325.08	323.65	322.49	325.4	324.8	326.45
327.6	326.93	327.05	328.11	327.18	326.77	324.23	326.68	326.74	329.4	327.85	326.47	327.24	328.94	326.29	326.42	327.3	327.28	325.15	323.62	327.81	329.18	326.89	328.11	325.88	326.91	328.95	327	327.7	327.69	328.8	328.17	327.45	326.88	329.25	326.8	328.83	328.25	324.81	326.14	327.31	328.78	325.25	326.05	326.16	327.36	327.94	325.75	326.17	326.72
301.58	304.26	304.37	303.25	305.44	304.52	303.85	303.79	305.82	305.38	307.04	302.55	303.4	302.6	302.54	305.88	306.96	307.36	303.82	301.55	303.12	303.3	301.42	302.57	304.71	302.65	306.24	304.26	302.91	303.21	303.8	304.6	305.46	303.55	303.86	302.76	302.27	302.25	304.73	300.53	302.56	303.61	304.12	301.67	302.21	306.3	303.81	303.64	303.73	303.57
304.29	306.22	307.4	303.9	305.2	304.98	304.86	304.98	306.19	306.56	304.11	304.65	306.51	303.97	306.16	305.31	303.04	307.72	304.13	305.98	301.85	305.76	308.6	304.84	306.93	304.51	306.12	307.97	305.04	306.16	305.82	303.4	308.21	303.78	304.2	302.99	307.69	307.58	304.31	308.6	306.4	303.79	303.8	307.4	307.41	306.12	305.16	307.73	305.98	305.65
301.69	302.73	302.73	301.79	302	303.66	304.66	303.09	306.41	304.09	306.34	304.61	304.26	303.94	303.91	301.95	303.28	304.42	303.77	303.86	302.49	302.4	306.35	305.29	303	305.26	303.74	305.2	303.59	304.48	303.22	302.55	303.86	301.63	303.75	303.08	303.54	303.01	301.67	305.76	305.68	301.17	304.48	301.21	302.53	303.42	304.79	304.37	304.11	303.77
298.12	298.43	297.48	298.33	295.78	294.89	296.33	296.82	294.97	297.48	295.73	295.33	297.17	295.72	297.1	296.06	296.94	294.61	296.33	295.72	296.3	296.17	294.96	295.59	295.14	294.39	297.81	298.62	297.18	299.05	297.68	295.95	296.23	295.59	297.15	294.9	299.7	296.84	295.3	298.94	296.35	293.81	297.25	296.09	296.36	295.42	295.33	296.02	297.72	297.27
313.42	316	319	318.07	317.45	315.24	319.31	318.24	317.71	319.12	317.11	318.3	317.6	314.78	318.08	317.09	314.69	318.1	317.6	314.8	317.88	316.33	316.25	318.77	317.81	317.48	317.37	316.16	319.05	319.17	315.42	316.24	316.13	315.88	317.62	319.79	316.03	317.44	315.98	316.79	319.48	317.92	315.62	316.93	319.23	319.08	319.06	317.11	317.46	316.1
300.54	304	300.9	300.71	301.59	303.01	302.75	302.4	302.86	301.7	302.56	303.2	303.41	303.7	303.53	303.4	301.52	301.4	302.19	304.24	303.77	304.35	301.47	303.39	302.22	304.4	302.32	301.42	302.25	304.79	302.34	301.44	300.96	301.52	303.01	300.39	302.33	298.85	301.64	301.48	304.88	299.78	302.69	304.13	302.13	300.64	303.53	302.35	303.09	300.98
313.06	314.92	313.2	311.08	312.5	314.53	314.26	311.92	313.85	312.22	313.37	312.99	313.22	311.68	312.26	313.79	309.46	314.49	312.31	311.9	311.55	313.18	311.88	313.69	313.63	315.36	310.74	313.03	313.01	314.01	314.3	312.31	313.83	313.14	313.51	315.41	313.46	314.6	313.35	314.56	312.04	313.57	313.15	313.14	312.46	314.67	312.53	313.3	312.15	311.76
299.99	302.94	301.94	305.22	303.78	302.88	303.56	302.27	302.02	307.03	302.79	302.65	302.28	303.07	303.47	302.08	302.2	303.31	303.03	302.72	303.52	303.57	302.47	300.12	303.74	302.9	302.75	303.22	302.33	303.99	302.98	301.65	303.24	302.19	300.76	302.34	304.62	301.98	303.02	301.69	303.41	304.22	302.01	303.01	302.86	302.32	302.63	303.18	302.13	304.48
312	313.4	313.34	315.42	315.16	313.29	312.07	313.03	314.39	312.64	314.65	313.15	314	314.08	311.39	313.15	311.79	311.61	314.12	312.88	314.75	314.45	313.46	314.37	312.65	315.44	313.16	314.33	314.75	309.58	312.02	315.07	314.19	311.88	313.52	314.44	314.56	313.76	313.21	315.55	314.75	311.88	313.5	312.67	312.68	311.86	315.31	314.42	314.76	311.64
306.12	306.55	304.98	306.81	305.36	307.53	308.33	305.67	305.8	305.68	305.57	306.55	304.4	306.88	305.27	306.62	304.65	306.28	306.16	306.36	305.42	306.6	309.32	302.32	302.98	305.55	307.18	307.31	304.75	304.22	305.17	308.74	303.84	305.25	303.13	305.84	303.95	306.71	308.39	303.72	306.42	306.92	307.63	303.89	307.34	306.45	305.55	304.16	306.57	305.04
304.1	303.41	305.63	301.96	305.8	304.08	303.67	303.45	304.59	301.23	304.73	304.6	303.33	302.15	302.39	303.2	303.98	303.68	304.55	300.98	302.58	306.32	303.61	305.89	303.82	302.39	302.37	303.08	303.22	304.09	306.12	302.58	305	304	304.02	305.7	304	302	302.45	302.07	303.96	304.15	305.02	303.86	302.66	303.48	302.78	302.81	304.05	302.27
304.97	304.74	302.68	306.39	303.51	305.06	304.97	306.53	302.78	300.19	305.94	302.03	304.15	302.96	303.7	302.05	307.32	307.68	304.26	305.66	302.66	307.58	302.27	302.58	307.52	305.02	303.44	304.76	303.33	304.39	301.66	302.62	305.75	302.81	304.58	303.2	304.39	303.81	305.82	304.02	305.27	303.72	303.54	304.76	304.23	302.56	303.77	303.85	305.32	301.76
311.3	309.64	312.9	311.7	312.24	311.9	313.29	310.64	311.15	310.29	311.38	311.87	311.7	312.14	312.49	314.16	311.96	310.25	310.63	310.66	312.53	313.21	310.23	310.17	313.36	311.83	311.31	314.35	310.11	310.38	309.3	310.86	313.09	312.14	312.52	313.46	312.34	312.48	310.54	311.91	311.33	311.52	310.18	311.16	310.76	311.13	311.59	311.89	312.34	311.1
312.56	313.27	313.74	311.37	312.95	312.93	313.64	311.14	311.52	315.36	312.19	310.77	312.59	312.77	310.68	313.36	311.7	314.01	312.54	311.96	313.83	310.41	315.44	313.33	313.94	313.07	312.73	314.05	313.71	310.64	312.47	312.98	312.69	314.26	311.7	314	312.03	313.57	314.88	309.17	312.47	313.98	310.56	313.97	312.12	313.52	312.66	310.77	311.47	311.69
307.29	308.41	305.7	308.38	305.99	308.37	306.67	305.95	305.37	308.13	308.13	306.45	307.38	308.54	308.78	307.94	305.8	307.74	305.34	305.32	305.67	308.66	309.87	307.06	308.17	308.56	306.91	303.2	306.43	306.3	308.68	306.88	307.53	309.23	304.33	307.33	306.85	305.26	307.49	305.44	309.62	306.17	306.97	307.71	308.55	306.04	307.46	307.36	308.01	308.56
307.4	303.26	307.24	304.31	306.93	306.04	305.68	307.1	305.88	304.77	306.25	305.47	306.92	308.35	308.35	306.6	307.37	306.41	304.37	307.52	306.14	305	304.99	307.8	305.59	306.47	307.45	304.95	309.35	306.82	305.99	305.81	305.25	307.06	307.16	304.88	306.15	308.18	309.28	305.72	307.93	305.36	306.04	308.12	305.98	306.7	304.62	306.76	307.51	308
317.4	317.31	316.8	316.85	318.01	318.2	319.79	317.23	319.35	317.81	317.96	319.27	318.63	316.38	319.33	319.56	317.79	318.22	316.73	319.61	318.08	317.69	316.38	317.52	317.06	318.03	316.95	318.12	315.58	317.76	319.05	319.13	319.03	317.54	319.23	318.11	319.75	320.17	317.99	318.17	316.42	318.52	318.57	316.94	318.42	318.93	316.52	317.13	320.7	317.82
321.36	319.62	318.71	318.67	323.51	318.59	318	319.27	318.01	318.75	321.2	317.72	318.95	322.72	320.15	315.51	318.85	319.47	319.44	319.23	320.27	320.42	320.13	319.94	321.3	316.55	318.87	318.26	320.74	319.67	319.52	319.63	320.24	320.03	319.08	319.92	319.63	319.24	320.61	319.79	317.59	316.11	320.7	320.68	323.39	317.87	319.23	316.42	321.51	318.76
307.68	309.79	306.6	307.41	309.6	306.73	310.52	309.19	310.58	308.27	309.62	309.09	309	311.37	309.33	308.73	309.23	310.37	308.79	307.36	311.79	309.85	307.16	306.35	307.9	310.54	305.58	307.61	308.93	306.13	309.39	310.13	311.11	307.71	309.43	308.03	309.23	307.16	311.33	308.27	307.67	306.7	310.25	310.62	308.78	309.95	311.23	308.89	309.8	309.44
305.04	306.96	305.15	306.41	306.82	305.14	307.04	304.55	304.29	306.63	306.77	307.29	305.61	305.84	306.34	305.75	307.9	308.36	305.61	304.55	306.08	305.43	306.79	307.17	304.57	305.73	304.77	305.04	304.03	305.14	304.35	306.02	306.13	306.07	306.05	306.89	307.6	306.1	306.78	305.28	302.84	308.36	306.74	306.16	309.24	305.31	309.68	306.38	306.1	305.3
301.91	300.32	303.82	302.64	302.53	302.33	302.31	301.91	306.34	305.02	304.63	302.1	300.53	305.46	305.72	301.15	303.75	302.93	302.43	303.96	304.18	302.53	303.43	305.75	302.2	301.17	300.13	303	302.81	303.17	302.13	303.06	305.4	300.95	304.73	303.32	303.23	304.32	301.73	301.83	302.42	302.15	303.39	305.2	303.09	299.85	301.34	304.18	304.52	303.55
327.19	324.38	323.61	323.3	323.61	324.28	324.54	322.63	327.59	327.25	323.61	325.56	324.37	324.61	323.27	324.86	323.63	325.11	324.96	322.49	324.55	326.95	326.44	324.25	322.68	324.23	323.65	324.43	325.61	322.7	322.81	325.18	325.95	323.65	325.36	322.71	325.34	322.55	325	325.42	327.09	324.28	325.31	323.6	324.78	323.68	324.01	324.7	324.12	325.23
313.41	313.83	313.3	313.59	312.56	313.87	313.44	311.4	315.12	314.86	311.66	312.2	313.31	313.82	312.3	311.85	312.92	313.51	313.52	312.44	313.06	313.79	315.36	314.49	314.26	313.52	314.46	312.13	314.14	313.44	313.91	314.5	311.32	313.36	312.84	311.17	312.19	313.45	313.17	314.9	313.16	312.99	307.71	313.31	316.12	311.54	310.03	311.97	313.18	314.3
304.54	305.63	302.44	303.8	304.79	305.65	302.96	303.1	305.26	306.23	305.54	303.62	306.47	307.54	306.61	304.97	303.89	304.05	305.61	304.77	303.81	303.85	304.85	304.82	303.96	304.69	303.89	306.16	304.05	307.15	304.46	305.28	304.33	302.78	304.02	305.72	304.11	302.99	304.25	302.72	303.9	305.94	305.31	305.81	300.76	304.89	302.65	304.74	302.79	303.07
311.26	311.6	311.59	313.99	310.89	314.3	312.56	311.24	312.29	313.75	310.68	312.5	312.61	313.11	310.85	312.94	313.79	311.01	311.9	312.32	314.42	309.33	311.58	312.16	314.57	310.05	310.22	309.32	311.86	310.64	311.8	310.71	312.76	311.88	311.58	312.24	309	311.33	312.09	315.68	311.13	311.45	311.26	312.21	313.24	314.42	314.49	314.31	311.52	311.35
307.38	308.19	307.78	309.54	308.9	308.42	310.44	309.77	310.06	309.06	308.58	306.94	307.51	309.96	310.79	309.63	305.9	307.93	308.91	306.7	309.92	308.66	308.93	308.27	309.79	308.25	307.66	309.42	306.04	310.69	309.69	307.31	307.39	310.85	311.68	309.16	309.04	309.37	309.91	308.27	309.21	307.13	311.18	305.56	309.01	306.43	310.18	309.87	307.57	310.65
311.52	310.06	311.63	311.05	309.15	310.91	311.06	310.19	309.32	311.12	310.98	307.08	311.32	309.21	311.12	312.52	310.47	309.32	310.23	308.92	310.38	306.98	308.43	310.71	310.5	309.03	310.44	309.39	310.37	308.76	310.69	306.78	308.11	308.35	309.85	310.66	311.29	308.15	309.54	309.23	309.64	309.93	311.82	312.04	308.26	311.7	310.05	308.89	310.61	311.6
303.15	304.13	302.46	300.04	303.26	300.13	301.65	302.81	301.38	300.53	302.69	304.13	300.2	301.52	302.4	303.46	303.42	304.22	301.29	300.26	306.75	304.51	303.15	301.14	301.47	301.08	301.13	303.31	301.42	302.37	302.68	302.25	299.79	301.32	301.71	301.4	303.22	302.55	302.1	301.77	304.46	302.75	302.94	301.38	304.01	301.86	303.81	301.11	300.17	302.14
316.85	317.55	315.83	317.93	315.17	317.98	319.33	318.25	320	317.25	318.18	315.47	316.98	317.74	317.99	316.85	316.86	313.84	315.17	318.04	316.32	316.67	317.96	317.53	317.44	318.27	317.09	317.8	315.58	318.66	316.6	317.05	316.63	318.95	318.82	317.84	317.09	319.91	318.26	315.92	318.48	317.15	313.64	316.66	315.76	316.56	320.47	318.08	317.59	316.44
301.5	300.24	300.91	303.27	301.05	302.47	300.84	301.56	302.67	300.98	301.46	299.72	300.79	299.16	302.62	301.34	298.76	302.23	299.61	304.73	299.38	301.73	301.04	300.53	300.82	301.6	301.58	299.59	302.58	296.17	299.23	297.68	301.16	302.11	301.7	299.83	300.08	300.46	301.34	301.96	303.13	303.92	302.03	299.5	300.33	299.96	299.69	304.7	300.99	302.05
328.11	329.01	328.96	331.09	327.16	330.49	329.55	329.09	327.71	326.95	328.38	326.77	329.31	328.25	327.57	323.26	327.3	326.71	327.4	328.1	327.22	329.6	328.19	328.88	327.87	329.17	326.05	329.11	326.38	325.97	331.73	325.67	326.12	326.41	329.08	327.05	325.94	330.27	327.95	328.18	323.76	329.74	331.64	327.49	326.06	327.74	328.76	328.81	328.76	327.44
306.28	303.94	307.52	305.6	307.19	304.57	306.65	304.78	307.41	305.63	305.81	308.74	305.62	307.16	303.48	305.86	304.01	305.18	307.96	305.84	307.04	306.16	304.41	304.2	306.29	305.67	304.88	306.79	308.01	304.46	306.49	306.5	306.36	303.99	305.66	305.64	304.74	304.44	304.59	305.88	307.12	305.55	307.48	307.29	307.69	305.32	307.91	306.96	304.99	306.9
314.5	315.98	313.67	314.4	316.99	315.29	313.71	316.44	314.46	315.43	315.47	315.93	315.19	313.26	314.76	313.72	313	312.08	314.23	313.78	311.56	313.22	314.16	312.92	315.71	315.55	314.75	315.19	312.02	317.42	314.93	317.19	314.79	313.38	313.93	312.76	315.1	314.82	314.14	313.04	313.4	316.64	314.55	314.55	314.07	313.28	316.57	314.25	315.96	316.05
315.29	316.46	315.39	316.7	315.91	318.3	317.53	316.81	315.71	315.77	318.21	315.72	317.73	315.05	315.2	317.69	315.31	315.15	316.38	314.05	316.44	315.99	316.61	313.15	314.92	313.9	314.72	313.74	317.71	316.21	316.92	316.37	317.82	315.8	315.69	314.13	313.66	314.68	314.66	314.95	317.46	313.68	313.54	314.89	313.91	315.19	317.42	318.14	313.66	317.12
310.29	314.94	311.03	315.7	311.17	310.83	307.34	312.06	314.81	314.32	311.75	313.82	309.98	312.5	312.97	314.27	314.54	311.74	312.55	313.6	312.01	311.16	314.26	311.73	312.92	311.27	313.61	312.12	313.83	314.42	313.02	312.23	313.18	313.75	314.16	311.18	312.62	313.68	313.9	311.8	313.97	313.96	312.53	310.63	311.22	309.86	308.97	313.74	312.16	312.38
314.01	315.03	315.28	314.68	316.05	313.07	315.74	314.92	315.03	316.59	315.03	314.84	314.53	314.41	313.32	316.17	313.86	314.7	315.95	312.62	315.83	313.63	316.24	314.11	313.08	314.25	312.8	314.87	316.13	316.87	314.25	314.25	313.49	316.83	314.8	316.44	314.28	316.37	314.3	315.96	314.2	315.52	317.76	316.12	315.78	313.29	314.5	315.64	315.56	315.79
309.95	313.13	312.61	312.52	312.88	313.63	316.18	312.96	310.96	311.4	315.6	314.25	311.49	312.89	313.96	311.61	313.24	312.8	315.13	312.8	314.81	313.98	312.06	311.25	311.91	313.9	314.64	313.3	313.05	314.4	315.7	312.01	316.33	310.41	312.45	311.94	314.28	313.6	313.79	314.45	311.5	314.59	314.33	314.73	310.43	314.06	313.04	312.53	313.97	312.52
328.04	330.44	327.5	327.6	329.27	326.99	326.57	328.56	328.53	330	328.3	325.83	329.1	329.98	326.48	327.11	327.07	326.9	326.4	327.65	327.52	329.1	328.47	326.24	329.29	328.67	324.69	328.7	329.89	327.6	329.03	327.79	326.83	326.36	326.8	329.6	326.55	327.03	325.69	326.69	328.8	327.54	326.74	325.9	325.56	331.01	325.35	326.75	328.92	328.71
303.4	303.84	305.85	303.34	305.99	303.73	304.17	302.67	301.85	303.2	303.56	305.5	302.5	303.77	302.35	303.98	303.79	304.06	303.69	303.5	305.9	302.93	304.14	301.89	303.91	304.37	301.41	304.26	303.25	301.2	305.36	304.37	302.42	302.24	304.18	303.41	303.7	302.09	302.37	303.19	304.2	301.34	303.16	303.28	301.74	302.26	303.17	305.11	307.1	304.19
312.58	315.11	315.26	313.11	317.45	314.84	315.18	314.28	316	313.73	315.64	313.74	312.73	314.72	313.78	314.96	316.36	315.17	313.21	316.77	312.9	314.88	314.89	314.29	317.24	314.09	314.17	315.93	313.16	313.26	315.25	314.62	313.52	315.19	316.18	315.23	314.03	313.92	316.73	316.51	314.22	314.98	315.64	317.34	312.75	316.3	313.87	314.83	315.53	315.59
301.7	304.22	302.65	303.61	303.84	301.06	302.99	304.37	303.25	301.35	302.95	305.23	303.45	303.63	303.57	305.61	304.18	301.94	304.48	302.46	301.81	302.9	300.74	304.02	304.14	301.89	302.91	302.67	302.18	303.96	303.43	304.88	304.84	304.44	305.22	303.57	303.6	301.4	305.69	304.4	301.37	303.72	302.19	304.63	300.39	303.98	305.85	303.53	301.96	301.46
316.15	318.51	314.7	316.56	318.5	316.96	315.65	318.79	313.04	316.12	316.84	314.5	317.94	314.67	318.83	316.68	318.59	319.97	318.09	314.73	315.73	318.02	318.97	317.25	316.04	316.79	317.07	316.71	316.99	313.88	319.67	317.72	317.07	314.67	314.9	313.36	315.71	318.43	316.36	314.78	320.1	315.66	315.7	315.31	315.46	317.46	316.3	315.84	315.28	315.16
301.75	302.8	301.79	302.19	303.69	304.67	302.43	302.72	302.86	305.08	303.23	300.44	300.23	301.82	304.76	302.72	301.82	301.24	303.5	303.75	300.67	305.12	300.18	301.38	301.15	301.84	301.52	302.28	303.36	302.79	300.95	302.32	304.73	303.6	303.13	302.15	304.12	303.99	303.54	301.87	303.8	300.25	303.05	300.01	303.5	302.94	301.35	302.3	302.72	305.91
312.62	311.66	314.49	313.61	312.12	312	311.94	313.25	311.56	312.83	312.64	311.83	311.3	310.26	315.6	314.01	312.44	315.06	314.26	314.62	312.31	313.38	311.7	313.26	313.45	313.88	311.84	314.02	313.57	312.77	313.35	314.52	312.84	312.5	311.75	312	314.82	312.63	314.61	312.32	312.04	315.13	311.93	311.24	311.6	314.69	310.47	311.22	313.56	314.89
302.5	302.85	303.74	303.02	301.89	302.87	301.85	303.97	304.59	303.01	304.28	303.45	301.49	301.9	304.68	303.32	302	302.46	304.74	306.64	300.27	304	303.4	303.31	300.72	302.27	303	302.29	303.6	302.32	302.29	304.36	301.64	302.36	303.74	305.61	302.39	302.6	303.93	303.06	303.03	302.34	302.51	302.67	302.38	303.85	301.72	301.09	304.76	302.04
314.04	312.89	309.94	310.46	312.35	311.97	312.11	313.14	309.94	313.93	311.69	311.45	313.86	310.73	309.98	314.24	314.14	313.23	314.45	311.67	312.81	309.93	311.27	310.33	311	311.86	314.14	313.54	311.92	314.08	314.87	313.51	311.74	312.2	310.42	312.45	312.72	311.19	312	312.2	313.98	313.29	312.83	311.68	310.76	312.5	311.01	312.17	311.47	313.64
297.43	295.87	294.15	296.42	293.52	293.65	295.65	296.48	296.96	295.77	294.8	292.82	294.95	294.56	296.87	294.15	295.01	292.98	294.12	295.39	294.12	297.43	294.57	293.32	295.82	294.25	295.26	296.36	295.84	296.86	295.18	295.59	295.02	295.47	295.53	294.71	293.53	294.15	295.53	294.33	298.9	293.41	293.55	294.34	296.77	299.6	292.8	295.73	296.51	296.55
308.46	309.37	306.13	304.61	306.01	306.29	307.16	309.12	308.66	308.91	307.43	307.81	308	307.13	308.05	307.44	303.51	308.76	308.15	309.29	306.37	308.79	308.19	308.8	307.91	307.08	307.38	305.08	309.23	305.17	308.06	307.06	305.75	305.37	307.05	308.39	307.34	307.96	307.63	306.86	308.05	308.61	306.43	308.52	307.1	308.62	306.6	308.37	308.13	310.92
327.07	327.01	328.67	327.67	329.3	328.29	326.96	326.39	327.44	325.4	327.35	325.93	330.63	326.75	328.19	327.77	326.4	326.63	328.9	327.53	328.56	328.52	328.72	327.98	326.39	328.01	329.17	327.32	326.77	325.14	327.97	324.87	325.94	328.41	326.94	329.31	328.5	327.66	327.31	327.02	327.97	325.21	328.05	327.42	324.97	326.49	329.12	328.17	328.7	328.44
314.77	314.11	312.81	312.93	313.21	313.7	311.39	312.55	313.23	313.01	311.36	314.97	312.42	311.76	313.38	316.42	315.61	314.24	313.94	312.37	314.11	314.58	313.41	312.35	311.71	315.48	313.57	314.76	309.24	314.25	313.94	315.1	314.5	314.4	314.24	312.42	311.22	313.25	312.61	314.6	313.09	310.46	312.95	313.93	312.9	311.39	310.87	312.04	314.14	312.72
305.03	306.11	302.9	305.01	304.4	304.45	303.76	304.29	307.34	307.28	304.46	305.52	303.3	302.46	305.98	304.86	303.16	304.72	305.14	302.16	304.54	305.95	303.13	306.17	303.56	303.09	304.64	304.73	305.01	304.82	306.23	303.96	305.41	303.94	305.3	303.28	305.25	303.24	302.9	303.25	303.39	306.11	302.48	302.67	304.11	304.91	304.1	305.53	306.96	303.25
318.71	320.11	319.57	319.89	318.69	318.96	320.01	320.05	318.08	318.6	319.57	317.87	316.95	321.24	319.23	318.48	319.26	319.58	318.22	318.98	319.38	316.68	319.29	319.12	320.1	319.97	317.96	318.1	321.61	318.83	321.83	317.15	321.28	321.41	319.22	318.24	319.22	320.57	320.53	318.84	320.25	320	321.29	319.62	318.78	318.61	319.6	319.48	319.48	319.23
302.88	303.12	304.8	303.56	303.13	301.83	307.19	304.19	303.47	303.54	302.57	305	304.54	306.1	305.26	307.12	305.43	301.85	305.96	303.17	303.79	302.8	302.94	306.18	305.25	303.19	303.56	305.25	304.72	303.37	301.68	304.86	305.11	305.31	304.31	304.06	304.1	305.61	304.42	303.89	303.54	305.18	304.48	302.86	302.6	306.41	305.79	303.87	304.03	301.82
316	318.5	316.35	318.65	315.26	316.83	315.79	317.24	317.11	316.55	317.17	318.21	318.5	316.38	316.63	316.96	318.96	316.31	318.84	318.04	316.27	315.36	318.07	318.85	317.62	317.4	315.95	314.48	316.33	315.94	319.81	316.37	319.17	319.4	315.94	316.21	318.73	318.75	318.9	314.82	317.72	314.6	319.17	318.53	317.7	317.85	315.44	316.64	315.62	317.68
325.68	324.92	322.97	326.56	325.27	323.58	324.78	324.64	326.52	324.89	326.48	322.37	326.25	325.5	323.53	324.89	326.84	321.67	322.03	326.36	322.3	325.54	323.86	324.32	326.9	324.21	324.36	324.8	325.88	325.35	324.64	323.44	325.8	326.1	325.38	326.78	324.65	325.32	327.34	321.81	324.27	323.9	324.06	325.25	324.58	323.91	325.16	327.51	324.5	324.77
302.89	304.77	306.14	303.83	304.78	303.95	307.35	303.91	306.06	307	303.71	306.18	306.41	303.86	304.14	306.05	306.14	304.68	307.36	303.14	304.29	305.06	304.43	304.61	307.03	305.77	305.39	302.72	307.19	304.34	302.65	304.07	305.21	303.02	304.43	306.79	304.55	305.29	307.25	305.67	302.34	304.17	303.6	303.76	304.86	305.23	304.88	306.89	303.82	304.32
324.26	323.04	324.44	324.18	324.73	326.6	324.7	323.85	324.85	324.23	323.53	325.34	324.17	324.22	325.71	323.7	325.39	325.85	325.52	322.73	324.32	324.94	324.16	325.83	324.33	324.78	322.12	327.2	326.53	323.7	325.83	326.96	324.22	324.67	325	324.48	324.42	322.55	324.14	323.22	326.62	324.63	325.18	325.47	324.85	325.12	325.75	324.68	320	325.33
302.13	302.73	304.55	301.5	300.53	302.29	301.71	303.68	303.32	304.94	300.42	301.29	300.44	303.79	302.67	302.43	301.42	304.92	301.32	303.76	304.38	302.45	300.37	301.24	302.71	302.89	304.81	302.29	301.92	302.15	301.15	302.77	301.39	301.65	303.15	301.47	302.04	301.7	301.28	301.59	301.52	300.75	304.68	303.12	305.64	302	303.83	301.2	301.33	302.64
302.56	304.04	303.86	303.42	302.72	302.27	304.5	306.37	303.33	302.99	303.14	305.62	304	305.7	302.6	306.02	304.22	306.11	305.84	305.48	304.37	305.62	303.96	304.03	305.93	303.86	303.22	303.06	304.19	302.91	306.68	306.14	304.25	302.86	303.64	305.51	307.37	305.2	303.67	305.51	303.92	304.03	304.1	302.8	304.23	306.18	305.92	305.1	304.98	302.26
296.73	293.02	293.91	293.82	296.12	294.9	291.36	295.86	293.52	293.79	294.48	295.62	294.55	292.46	292.89	294.87	292.46	294.6	294.17	296.4	292.44	296.72	294.14	295.19	294.46	297.21	294.07	292.75	292.87	293.42	293.5	295.18	291.91	292.02	293.47	293.52	294.9	294.67	294.27	291.99	295.68	295.62	295.36	296.45	295.71	293.57	292.15	295.09	292.4	295.85
305.43	304.99	305.43	307.78	306.11	305.67	307.79	309.51	307.8	307.28	306.67	306.07	305.85	306.18	308.34	307.81	307.59	305.48	302.86	307.81	305.62	303.95	309.01	309.15	308.27	307.32	305.14	305.37	308.16	306.74	306.46	307.98	310.25	306.69	307.49	306.83	306.94	306.95	308.74	308.13	307.67	307.09	308.62	305.52	307.34	307.26	309.48	307.64	307.13	307.03
304.09	301.01	306.91	303.81	303.32	303.11	303.47	305.08	303.76	301.91	306.28	307.15	301.64	304.41	303.46	302.9	304.84	304.02	305.97	305.35	301.91	302.76	302.33	304.43	303.32	301.17	302.27	304.08	306.11	303.7	305.1	303.27	304.41	306.41	307.21	305.15	303.64	306.4	299.94	305.01	302.38	302.83	303.18	301.5	304.31	302.11	304.23	302.24	302.89	304.32
300.83	302.82	298.9	296.15	299.26	298.01	298.73	301.97	298.5	300.84	300.21	297.87	300.27	303.06	298.98	301.33	300.77	299.59	299.71	297.07	300.36	302.14	300.63	300.73	302.4	299.06	298.33	300.04	298.51	300.3	301.06	298.98	301.13	302.37	300.06	299.2	298.06	302.17	296.94	298.49	300.79	300.87	299.19	303.29	299.24	299.3	301.49	298.98	300.33	301.21
297.91	296.88	297.07	295.49	294.62	296.58	300.45	296.83	298.47	295.89	296.69	297.71	296.12	296.78	297.07	298.18	299.65	296.14	298.45	297.84	297.59	298.37	296.88	296.05	300.64	296.7	299.12	297.04	298.64	296.06	295.59	294.49	297.28	296.65	296.08	296.61	296.65	297.04	297.95	297.89	299.33	296.81	295.31	295.06	297.2	297.69	294.96	298.29	298.53	295.93
297.63	299.63	301.85	299.49	302.81	299.65	300.84	301.73	298.9	300.49	300.68	300.18	300.89	299.63	300.29	299.08	298.81	299.74	299.58	298.43	301.46	300.02	300.82	298.97	300.27	302.79	299.71	299.44	298.11	300.55	302.34	299.75	300.26	301.29	298.31	299.01	297.61	303.1	300.11	299.38	299.34	298.93	298.92	301.27	299.75	300.48	300.46	300.09	302.59	297.61
318.68	318.94	319.89	317.14	317.54	318.93	319.05	319.59	318.97	322.92	318.28	321.51	320.82	319.43	317.54	317.2	316.94	315.92	317.1	318.68	317.63	316.55	317.44	317.7	319.36	316.87	318.95	321.03	320.02	317.54	317.22	318.56	319.78	315	316.82	317.65	317.75	318.91	318.62	320.64	317.67	319.53	321.27	319.61	319.63	317.44	317.85	319.34	317.95	318.92
295.03	297.41	297.02	295.52	292.09	295.03	295.13	295.01	295.55	297.54	299.02	293.03	297.4	299.29	296.14	293.04	295.45	295.2	293.02	294.15	296.04	297.36	294.7	295.31	293.44	293.89	292.86	296.09	289.45	295.88	295.1	293.12	293.7	295.38	295.69	295.8	297.44	293.48	293.63	295.56	296.01	296.55	293.66	297.22	295.86	293.64	296.31	294.9	295.28	292.91
326.43	322.21	323.9	325.05	324.12	322.57	324.85	326.08	322.14	323.68	322.1	325.26	322.64	324.82	324.02	325.45	324.34	326.2	325.95	322.18	319.7	324.11	322	323.43	323.21	327.6	325.6	325.28	323.08	325.03	326.89	325.09	325.03	326.14	324.82	324.94	324.24	322.93	323.01	324.75	326.18	322.73	322.84	326.5	324.85	323.73	323.47	325.9	324.61	324.38
313.7	314.09	313.82	312.62	313.46	312.32	312	311.45	315.29	316.15	313.37	313.28	312.11	313.07	313.84	313.29	313.6	312.35	313.47	314.41	314.29	313.76	313.75	312.78	314.54	311.97	312.4	313.27	313.62	314.35	311.75	314.93	313.78	312.11	311.29	312.53	312.13	313.59	310.62	312.93	313.2	311.31	311.71	314.17	312.81	314.77	312.77	312.12	313.69	311.99
315.06	314.34	317.51	315.47	316.16	319.09	313.46	316.24	313.97	315.15	316.11	316.98	316.08	316.39	318.08	317.7	317.16	316.37	318.12	315.12	316.34	316.43	317.29	316.56	317.91	317.41	318.73	315.77	318.29	314.7	314.9	314.28	316.37	315.5	314.23	315.96	316.26	317.24	317.82	314.59	316.66	317.46	315.41	321.02	317.72	317.66	319.01	318.06	317.04	318.79
306.07	302.61	304.85	302.48	303.35	302.83	305.94	304.42	302.02	305.71	302.77	307.28	305.02	303.5	305.7	303.61	308.12	304.78	302.81	303.22	302.53	305.8	302.52	302.73	303.7	304.36	303.32	305.11	303.26	304.7	303.83	302.73	304.64	303.01	304.85	301.74	303.98	302.98	303.07	303.81	305.85	302.88	304.78	304.76	305.31	306.21	303.57	306.56	304.72	303.87
314.16	314.56	315.09	315.68	315.79	314.59	313.65	314.53	316.6	316.82	314.39	315.34	315.25	315.56	313.53	318	315.35	315.95	315.93	315.76	318.9	315.39	316.03	317.48	316.48	314.93	318.15	314.96	313.71	315.89	315.7	316.2	314.88	314.81	313.19	317.23	316.47	316.48	315.19	314.94	315.28	317.64	315.02	314.69	316.66	313.18	316.21	317.04	316.17	314.52
313.37	311.36	312.66	311.3	312.9	309.26	311.39	313.25	311.16	311.26	314.2	315.07	310.76	312.15	312.49	310.91	312.54	310.23	311.66	311.76	311.75	313.03	313.89	311.86	312.38	313.48	312.08	312.34	312.6	311.37	311.05	309.3	311.78	313.6	311.23	312.31	314.02	312.67	311.97	313.88	311.62	311.33	312.38	311.7	311.63	311.71	313.13	312.05	310.4	313.38
303.6	300.51	301.96	301.84	300.67	302.87	304.27	305.18	302.36	304.47	301.92	301.57	302.66	302.96	302.28	303.42	303.2	303.29	304.46	304.49	303.97	301.63	303.17	301.21	301.67	303.63	302.94	304.07	301.74	301.96	302.17	304.19	305.46	304.01	305.34	302.55	302.55	301.53	301.68	301.18	302.62	301.5	301.91	301.54	301.2	300.38	301.82	304.35	301.6	303.03
326.65	329.91	330.11	328.03	328.34	329.02	328.96	326.76	328.7	327.21	327.76	328.68	329.19	327.54	325.95	327.27	327.26	328.02	325.17	328.42	327.27	327.93	328.38	327.16	328.53	328.79	328.43	329.77	325.36	329.53	326.33	327.53	327.44	328.45	326.94	327.01	325.32	329.19	327.79	328.89	326.35	329.79	325.42	329.75	327.44	330.03	327.73	327.47	328.8	325.55
312.65	314.99	314.37	315.09	313.12	316.13	312.55	315.67	314.15	313.14	315.65	316.44	315.41	314.24	315.34	313.17	314.42	315.93	316.05	314.38	315	312	314.31	316.62	314.21	314.93	316.43	313.01	313.5	315.36	315.39	314.37	315.07	313.91	314.98	314.13	315.02	312.56	316.45	314.62	314.48	313.4	314.38	315.09	316.5	314.23	317.45	316.62	316.82	313.57
312.3	313.53	312.49	313.71	315.81	314.96	313.79	314.72	314.3	311.95	313.71	315.89	315.97	312.2	312.37	310.32	311.49	313.81	311.98	312.37	313.21	314.8	312.92	311.14	313.92	315.11	315.77	311.34	311	311.34	313.88	313.74	312	314.95	315.17	312.97	313.61	314.5	314.42	313.84	310.02	314.97	311.17	310.81	314.68	312.31	311.97	309.63	312.76	315.42
295.87	296.84	296.76	298.36	299.37	296.87	298.2	296.93	299.27	297.24	295.86	299.11	297.25	295.79	298.66	298.05	295.44	297.63	296.44	294.71	295.71	293.45	296.81	296.6	296.42	298.83	295.03	294.51	296.94	298.99	295.79	297.35	294.95	294.08	299.42	296.52	294.83	299.17	294.69	295.61	295.21	295.85	297.23	297.01	295.96	296.67	296.64	298.44	294.87	296.94
314.65	310.75	311.64	316.36	314.14	311.93	315.47	314.6	312.46	312.05	314.49	313.07	314.34	311.79	313.3	314.27	314.41	310.81	311.91	312.08	314.27	312.74	314.41	311.83	314.6	313.8	313.79	313.58	312.79	311.34	314.5	313.49	313.7	316.4	312.68	311.9	313.46	310	312.34	312.17	312.58	311.27	313.59	311.14	314.59	315.6	313.69	313.26	312.28	313.37
305.37	306.57	303.13	303.66	303.47	303.8	305.33	306.69	303.22	304.77	302.87	303.43	305.86	306.27	307.29	304.35	304	303.56	304.63	303.28	305.6	306.96	304.17	307.73	303.84	307.89	304.86	301.88	302.22	302.66	304.67	304.33	305.1	304.85	303.57	303.69	304.21	302.24	304.45	303.91	304.96	303.77	303.43	303.41	306.89	304.46	304.08	302.44	303.44	306.07
314.94	312.56	313.77	312.76	313.33	312.98	313.77	313.19	316.47	315.75	312.89	315.41	315.78	317.14	315.63	315.31	315.45	315.28	313.02	314.79	314.17	314.09	313.94	313.89	317.19	314.42	312.84	316.64	314.85	315.69	315.9	316.24	315.95	315.41	313.84	311.87	315.08	314.13	315.97	315.07	313.83	315.53	313.8	313.51	314.75	316.68	316.03	312.71	312.95	316.39
327.93	328.74	327.92	328.6	328.31	329.91	330.45	327.36	325.49	327.78	330.84	329.96	329.48	326.12	327.04	327.75	328.43	326.25	325.64	328.18	328.76	327.45	329.17	327.95	329.08	330.48	327.72	325.86	328.64	326.9	326.35	327.73	328.16	327.13	325.59	327.68	328.58	327.68	330.43	326.73	327.81	326.83	327.44	327.18	329.56	325.03	327.95	326.54	324.42	327.34
315.49	313.79	313.61	315.3	314.28	313.03	313.81	313.89	315.26	315.35	314.98	311.84	313.64	312.28	313.19	313.49	312.64	314.16	312.05	313.85	313.13	316.32	314.66	313.43	314.79	313.23	312.51	314.62	314.68	313.71	311.05	315.48	315.7	314.61	316.28	314.93	313.73	314.04	315.38	312.82	317.89	314.27	314.16	315.68	315.52	313.61	313.84	313.6	314.98	311.88
316.37	319.89	319.36	320.05	317.27	320.16	318.56	317.92	318.77	319.11	317.81	318.93	318.16	319.8	319.38	317.97	318.76	318.38	319.82	319.51	319.16	317.88	318.69	319.12	319.56	318.24	319.29	317.42	318.34	317.33	317.16	317.93	320.77	318.37	318.79	319.44	316.73	316.53	319.46	316.84	320.69	318.23	318.19	318.98	318.86	318.67	321.45	319.86	317.46	316.69
300.95	301.69	303.27	300.13	302.37	303.08	303.88	302.02	302.4	301.02	303.82	302.78	303.92	304.41	301.8	303.44	304.07	301.12	303.31	303.48	303.65	305.17	302.68	303.71	299.83	305.55	301.97	302.6	302.35	305.87	302.45	303.91	302.9	301.45	305.16	299.71	302.75	303.73	300.1	302.82	303.78	301.88	300.46	303.92	302.58	303.94	303.04	304.69	303.26	303.12
301.77	300.01	304.46	298.99	302.2	302.02	299.5	300.32	301.23	301.9	299.92	300.08	301.42	301.06	300.15	301.99	300.47	298.11	300.44	303.61	302.69	300.43	301.64	302.37	301.65	300.14	302.07	298.47	300.56	300.3	300.92	300	300.66	299.87	301.23	304.86	301.07	300.27	303.59	302.22	301.06	297.8	298.15	301.22	301.92	303.54	299.15	303.35	301.16	298.98
303.83	300.45	303.69	301.3	301.62	304.05	301.72	300.99	306.24	303.59	304.17	301.83	305.11	301.66	302.97	302.7	304.91	302.69	301.82	303.31	303.01	302.22	303.54	303.33	301.28	303.37	303.62	303.79	303.05	304.31	304.03	302.73	302.48	305.21	303.89	304.61	304.48	305.02	302.62	301.66	302.36	302.19	302.2	303.63	302	303.53	304.08	305.74	303.87	303.78
309.35	308.57	309.58	310.18	309.13	310.63	307.92	308.83	309.55	305.93	311.08	310.02	309.43	310.74	309.38	308.08	309.13	309.66	308.67	307.48	308.82	309.56	308.95	308.5	310.43	309.26	306.83	309.39	310.07	308.25	308.74	309	310.96	306.19	308.86	308.03	308.91	312.63	309.01	309.62	310.11	308.86	305.68	308.91	310.01	309.1	309.68	307.7	310.72	306.22
302.97	305.7	306.63	306.57	303.62	302.72	303.27	303.89	305.68	303.53	305.32	305.7	308.32	306.09	306.57	306.98	307.55	305.35	304.11	306.42	306.37	305.14	305.62	304.01	303.14	308.91	306.22	305.04	305.62	307.57	305.7	307.69	305.68	304.81	305.77	305.92	305.33	306.86	303.25	304.62	307.62	304.99	307.13	306.77	305.23	307.67	307.93	302.77	306.49	302.85
315.65	319.41	318.29	319.83	318.2	319.37	316.34	319.53	315.42	320.38	320.29	317.67	316.69	319.09	316.24	316.96	319.88	318.38	318.89	318.55	317.14	315.63	315.9	316.1	317.33	317.58	319.42	318.3	316.67	317.43	316.35	317.72	319.8	316.09	318.6	318.27	317.38	318.14	321.09	316.05	318.82	318.24	317.74	317.16	317.51	316.32	317.54	318.29	317.34	318.42
327.32	325.71	330.22	328.42	325.54	328.02	327.84	328.83	329.08	325.28	329.06	324.94	326.83	327.13	327.33	329.42	327.56	326.27	325.45	326.98	325.39	325.48	326.89	327.8	325.53	326.42	327.08	327.9	327.12	327.63	325.14	328.23	326.93	327.72	327.16	328.29	326.81	325.47	328.18	326.61	327.48	328.4	325.52	327.92	326.62	328.25	322.67	327.53	327.81	325.94
302.53	302.56	303.34	304.54	302.43	303.42	303.19	303.13	302.84	301.84	304.88	303.25	303.9	303.1	302.25	303.08	303.14	305.59	303.3	301.22	305.54	302.56	302.19	302.38	301.85	303.13	304.1	302.76	303.21	300.07	299.38	299.92	301.67	300.95	303.04	303.9	302.4	303.13	305.38	303.01	301.52	304.13	301.57	302.23	304.13	302.72	303.74	301.68	303.18	303.52
304.99	305.14	305.75	302.61	302.27	303.06	303.42	303.36	303.16	300.5	304.06	301.64	301.54	304.59	304.28	304.8	304.73	302.4	302.63	304.9	302.91	302.84	302.52	301.77	303.64	303.52	304.61	305.38	303.67	301.58	304.06	306.56	304.28	306.08	302.04	302.21	305.45	302.46	304.05	305.6	306.58	303.68	301.36	305.77	302.31	299.58	304.77	303.5	302.5	302.63
314.62	312.68	313.27	312.59	314.82	315.39	312.51	313.06	311.8	315.08	313.64	313.5	312.94	313.21	313.56	313.82	310.02	312.77	312.29	312.33	315.11	314.5	312.92	314.65	314.68	315.73	313.76	315.55	312.56	313.14	314.08	312.22	310.34	311.57	311.04	312.35	310.15	313.23	314.07	311.15	316.53	312.36	313.14	315.25	312.73	311.69	312.99	311.98	313.03	315.39
319.72	318.16	317.35	318.18	315.61	317.84	317.29	319.98	317.39	318.94	315.43	318.95	316.27	318.38	316.92	317.55	318.49	317.7	317.13	316.55	319.99	315.09	318.09	319.04	317.03	319.31	317.65	318.84	316.37	316.98	320.72	316.96	318.9	317.1	318.18	319.17	316.73	319.07	319.26	316.51	315.63	317.73	318.88	318.36	318.68	315.88	315.17	320.11	318.57	318.06
294.28	296.22	295.61	291.88	294.53	294.02	294.89	293.53	292.22	293.82	293.86	293.09	292.35	295.82	295.27	294.72	292.21	294.61	292.2	295.71	294.82	291.71	294.46	294.78	292.42	295.49	295.98	295.46	293	292.63	293.29	295.38	296.02	292.93	293.24	292.6	295.37	296.56	293.48	299.02	292.64	290.31	293.82	294.27	291.65	293.66	294.3	294.35	292.72	291.67
295.44	296.66	297.76	298.54	295.81	296.85	297.84	298.92	295.5	295.39	300.85	295.79	295.45	297.22	298.5	297.8	294.28	296.54	297.92	296.85	298.1	294.54	294.94	297.48	295.26	298.15	297.84	297.7	296.76	297.5	294.45	295.84	297.91	297.02	297.74	295.19	295.24	296.73	297.23	298.11	296.06	298.59	297.99	297.14	298.41	298.45	294.68	295.86	298.57	297.29
312.47	312.78	315.31	313.54	313.2	313.24	315.16	316.05	314.6	314.6	316.27	315.37	316.31	314.48	313.23	313.53	314.76	316.48	311.27	313.56	313.15	314.98	311.56	316.47	315.58	314.39	312.91	317.01	314.18	317.67	315.65	315.27	315.93	313.45	315.98	312.95	314.83	314.07	313.42	313.8	316.26	314.11	313.68	315.78	313.47	314.64	314.85	318.69	314.36	313.74
316.69	312.78	314.15	314.93	312.97	314.65	315.02	311.44	313.02	314.53	313.35	315.87	314.38	315.19	313.82	312.73	317.23	314.31	315.1	314.59	314.07	313.58	313.28	314.98	313.63	313.91	312.91	317.12	312.93	314.31	315.14	316.85	312.03	311.32	314.03	314.68	314.63	316.37	313.04	313.12	313.57	312.95	315.62	317.18	313.33	313.17	316.23	314.36	314.36	312.98
298.12	298.68	294.99	296.68	295.41	295.42	296.9	298.8	296.34	297.26	296.35	296.89	297.06	297.45	297.4	298.66	296.06	295.84	295.25	297.74	298.61	295.78	296.37	298.29	295.87	299.03	299.04	295.11	298.36	296.81	298.59	293.81	295.32	299.86	297.55	296.11	297.4	297.65	297.36	296.27	296.5	296.47	296.11	297.76	299.4	295.39	297.78	297.26	299.22	296.56
307.25	307.42	305.68	304.28	306.04	306.14	305.12	309	305.99	305.8	305.82	308.02	308.1	307.6	305.59	305.99	305.24	306.27	305.75	306.26	308.49	306.01	306.64	305.75	307.58	306.63	305.79	306.86	302.48	305.82	305.8	304.98	305.54	304.92	308.83	307.83	306.72	308.69	305.84	307.92	307.39	304.66	306.28	306.38	306.23	306.23	304.27	307.78	307.4	308.5
307.11	305.44	307.42	305.24	307.15	304.99	306.78	302.65	305.24	307.35	303.43	305.61	305.75	306.5	307.06	309.2	306.56	306.7	305.04	306.74	308.85	308.35	306.13	305.73	307.46	306.23	304.54	306.33	305.23	304.78	305.39	306.09	306.99	308.05	303.69	307.13	307.74	306.07	305.99	305.85	305.22	305.51	306.45	304.64	305.81	306.04	306.83	305.58	304.75	308.74
300.73	303.06	305.65	301.68	303.51	301.24	303.72	304.55	304.38	304.03	302.41	304.55	302.91	303.59	303.98	303.19	302.21	303.58	303.46	306.47	302.51	302.92	305.71	302.18	305.56	303.01	304.09	305.47	302.04	302.86	301.06	300.36	305.97	303.28	305.33	305.06	302.11	304.62	303.57	303.42	301.49	303.85	303.21	305.44	306.36	303.02	303.99	304.85	304.17	302.41
300.86	301.08	302.59	298.92	298.76	301.07	298.56	300.31	301.27	299.97	299.12	299.92	301.34	301.33	298.68	300.13	300.68	300.97	300.28	300.16	301.58	300.05	301.15	301.41	299.93	299.82	302.12	300.41	298.75	299.01	299.83	299.53	301.46	302.1	297.37	299.68	299.91	299.85	299.49	300.7	300.5	298.13	299.04	303.49	302.33	301.99	297.39	300.81	300.62	301.55
305.84	302.8	303.74	302.52	304.92	303.93	301.73	304.15	301.76	301.54	304.76	303.93	303.42	304.62	305.1	303.4	304.31	304.5	302.23	304.73	304.67	302.77	301.62	302.03	301.8	303.3	302.41	303.28	301.57	303.59	301.84	301.65	301.72	301.51	303.85	304.29	303.78	302.2	303.77	304.56	304.45	300.85	305.03	303.63	302.58	302.55	304.97	303.26	304.64	301.02
312.07	313.91	310.61	313.73	308.79	311.85	312.21	313.51	313.2	313.33	313.06	312.85	313.29	312.89	312.68	313.43	314.27	314.43	312.45	314.8	313.07	310.81	311.61	315.59	313.67	313.29	313.5	312.54	310.97	312.79	314.05	312.91	313.17	315.94	312.8	312.47	313.06	314.58	315.51	312.97	313.36	314.91	312.6	312.05	313.92	311.65	314.81	312.64	313.91	312.21
313.99	314.91	314.38	315.94	317.26	316.8	316.65	314.79	314.86	315.49	315.63	313.55	315.44	316.43	318.13	314.02	314.56	315.14	315.28	315.78	314.8	312.6	315.57	312.32	314.75	315.24	314.43	316.69	312.52	315.1	317.43	317.18	316.1	312.68	315.89	315.3	317.41	316.94	318.17	316.51	316.53	314.47	312.95	315.17	314.41	315.89	314.04	314.69	312.55	316.72
292.17	293.98	291.05	294	293.78	295.27	293.87	294.06	293.4	293.59	293.36	296.56	295.31	294.21	295.77	294.41	295.85	294.32	293.67	295.52	294.04	295.9	293.62	294.48	295.02	293.9	292.98	294.59	291.93	293.17	293.33	296.5	293.43	293.32	292.05	294.6	291.41	294.06	291.96	297.88	295.71	293.72	293.97	294.49	293.41	294.24	293.86	294.15	293.8	293.73
305.44	305.27	306.4	306.35	306.83	307.8	303.61	306.23	307.67	302.92	308.73	305.58	306.43	304.27	309.14	305.08	307.15	306.14	305.59	306.19	305.41	305.24	305.16	305.76	305.96	306.97	306.34	304.69	305.87	306.47	304.25	304.78	305.67	305.31	304.27	303.46	306.5	305.45	306.7	306.1	306.19	306.46	306.02	308.65	305.49	306.71	306.06	305.8	303.3	308.71
309.87	308.69	310.56	308.99	308.45	308.87	307.73	308.94	308.94	309.73	311.87	307.66	310.43	310.63	311.18	307.44	310.79	311.69	310.04	310.7	308.37	307.49	308.62	310.11	307	310.36	309.5	309.25	309.03	309.66	306.91	307.55	310.09	309.34	308	309.03	310.09	309.08	310.76	309.68	309.22	308.18	308.38	308.45	308.72	309.58	307.05	311.49	307.57	308.86
318.3	321.08	321.15	317.75	319.37	320.23	323.01	318.74	317.85	321.86	320.24	315.9	318.44	319.11	316.81	317.6	319.55	317.81	319.18	319.47	321.13	320.99	318.42	319.96	318.17	317.77	318.79	319.17	318.63	320.26	320.25	321.33	319.12	318.63	320.15	317.58	320.47	318.1	321.11	318.88	319.25	316.68	319.97	318.23	320.34	318.59	318.55	317.28	318.97	321.44
305	305.66	304.07	305.64	304.08	305.33	306.71	303.97	306.17	304.44	306.67	307.33	305.96	307.99	306.11	305.27	306.28	305.19	304.64	304.78	305.19	307.55	305.66	305.85	304.12	306.43	305.31	307.26	304.05	305.7	306.66	305.15	306.22	306.53	305.43	307.6	303.77	306.88	301.91	304.42	303.28	307.27	304.32	304.6	306.45	305.58	307.8	303.95	303.76	305.09
292.21	295.43	295.29	295.63	295.77	291.78	295.62	295.5	296.37	294.36	295.76	294.98	294.43	293.97	293.71	292.7	294.83	293.13	297.68	294.03	296.19	294.47	296.28	295.01	294.57	295.53	295.71	295.01	298	296.49	296.3	293.79	296.37	295.87	294.16	294.61	293.33	294.68	296.71	294.96	294.93	296.01	294.32	293.92	293.51	296.72	295.42	294.89	296.15	294.5
307.9	311.72	306.17	307.77	308.73	308.31	309.94	308.07	307.44	308.67	309.07	307.57	309.54	310.27	311.35	308.79	311.41	310.25	306.47	307.24	307.07	310.64	309.31	308.3	308.19	308.15	306.44	308.13	308.52	305.94	307.39	307.08	311.46	309.14	308.02	308.06	307.55	308.09	307.76	308.13	310.56	305.97	307.31	307.63	307.4	314.37	307.21	310.33	308.75	309.78
316.17	314.09	314.04	316.81	314.55	313.87	314	314.94	316.23	314.62	310.92	314.9	313.84	314.32	314.86	312.87	315.54	317.77	313.58	314.77	315.96	314.04	313.62	314.91	313.5	316.84	317.42	314.1	315.62	315.09	315.25	314.09	315.36	314.41	313.46	318.2	313.62	315.84	315.21	313.46	313.53	312.68	316.72	314.58	313.78	315.34	317.33	316	316.78	315.8
312.64	314.5	312.97	312.48	313.76	310.5	311.28	311.32	309.75	313.29	311.98	314.23	311.21	313.01	310.75	314.61	312.43	311.49	312.2	310.7	312.03	313.17	311.76	313.88	314.63	312.22	313.67	312.57	310.18	310.96	313.04	314.84	312.04	313.77	308.79	311.98	314.46	313.53	313.33	313.39	309.55	309.8	312.07	313.44	311.12	312.34	311.51	313.97	312.87	311.7
317	317.58	318.78	317.74	317	318.3	317.71	318.61	317.67	318.33	318.17	320.73	317.85	317.17	317.83	317.24	318.34	320.13	318.26	318.99	317.82	316.41	317.09	317.12	316.38	319.8	316.59	317.13	316.3	315.01	317.85	318.33	316.1	317.72	317.29	315.41	315.62	317.28	317.84	318.5	318.77	316.91	319.08	315.78	315.58	316.43	317.24	319.59	318.2	319.11
311.93	314.88	315.88	314.62	316.02	314.85	312.51	314.86	315.16	314.67	317.79	314.59	314.87	315.43	315.01	316.23	312.75	314.55	313.75	311.73	315.97	315.11	316.74	312.49	314.18	315.67	316.15	314.33	315.4	313.86	317.26	316.34	313.59	314.91	314.36	313.97	314.38	313.81	313.32	314.84	315.7	313.96	313.39	314.92	314.63	316.12	314.75	314.59	316.5	314.59
307.58	304.23	304.07	305.28	304.93	306.3	305.39	306.2	304.68	305.06	306.05	303.24	303.01	305.26	305.61	307.64	304.75	303.37	305.17	303.77	305.89	305.36	305.6	302.26	307.07	304.61	303.57	307.27	304.25	303.51	303.19	303.69	303.85	304.05	304.43	306.59	306.04	304.94	306.1	306.08	304.74	303.86	304.39	306.21	306.16	306.5	304.95	304.89	305.12	306.03
301.51	301.82	303.3	303.1	302.99	301.83	302.17	300.41	303.12	302.49	304.51	302.63	304.68	302.4	302.75	302.21	301.6	301.58	303.7	302.26	303.03	302.94	303.22	302.77	302.93	306.01	301.34	302.74	303.21	302.97	302.01	302.85	302.32	300.36	303.02	300.38	303.91	301.66	301.02	304.63	301.92	300.92	302.12	301.64	302.12	303.05	299.21	304.53	301.74	300.61
306.37	307.14	306.13	304.05	304.04	306.48	307.38	307.14	306.81	308.05	307.36	306.49	306.7	308.01	305.45	305.88	307.4	308.46	307.58	307.52	306.64	306.82	306.23	307.27	306.8	305.76	304.38	306.13	306.82	308.35	306.54	304.43	304.78	305.07	303.69	306.26	307.79	304.54	306.12	302.85	308.21	303.71	307.28	307.01	306	305.28	305.85	303.64	306.8	306.39
307.38	311.05	307.67	310.35	308.85	310.42	307.78	308.47	309.26	306.24	306.62	306.93	311.35	309.65	311.71	310.01	311.99	308.96	309.81	309.61	310.73	310.03	308.71	310.44	309.22	308.9	308.17	308.17	309.43	306.84	306.27	309.39	307.6	308.58	309.62	308.28	307.92	310.41	306.32	307.3	312.55	311.11	308.4	308.62	309.88	308.85	308.58	308.45	309.05	309.19
313.03	312.85	313.63	312.89	311.18	313.84	313.94	314.61	312.87	315.65	313.97	315.59	313.87	312.87	315.31	313.48	314.32	315.29	312.32	312.62	312.78	315.93	316.54	314.78	315.25	310.94	315.34	313.84	314.1	313.59	315.92	312.76	314.79	311.27	316.29	313.19	313.71	313.44	311.91	316.84	314.48	313.92	312.1	313.15	314.42	314.17	310.8	314.02	314.08	312.04
303.39	305	304.24	304.16	304.25	302.12	304.87	303.73	302.39	300.75	301.92	303.38	301.23	303.08	302.63	304.31	302.73	304.56	303.58	303.12	300.46	303.89	304.05	302.71	304.59	304.03	303.95	302.56	301.39	301.67	305.39	302.1	300.98	305.23	303.38	303.35	304.97	303.31	304.16	300.55	303.25	304.58	301.47	300.97	304.87	303.2	303.65	305.69	303.46	302.67
317.73	318.15	316.97	318.21	318.67	315.31	318.79	320.3	315.49	315.38	317.1	318.28	317.98	319.67	315.34	316.92	319.53	315.74	320.6	319.09	319.45	317.76	319.34	318.18	321.71	318.72	314.46	318.6	318.97	318.56	317.44	318.52	318.47	317.28	315.55	318.64	318.72	322.53	318.52	317.79	315.77	318.29	315.7	317.77	317.03	316.93	320.49	318.66	318.63	319.82
303.36	305.26	304.32	304.71	301.68	305.43	305.88	305.88	307.06	304.28	303.37	306.61	302.73	304.17	307.44	305.34	301.96	306.9	304.89	302.92	304.28	305.87	302.8	304.97	306.82	304.78	305.77	303.06	303.9	306.5	304.32	305.66	304.55	303.17	303.68	305.13	304.33	304.13	302.95	306.05	303.64	303.85	304.89	305.46	302.71	304.16	301.75	307.4	305.04	305.6
303.49	307.78	305.46	302.01	304.26	305.93	304.88	308.03	304.76	305.83	306.42	306.05	307.43	303.03	304.91	302.76	304.4	305.54	307.21	306.25	304.16	304.06	305.09	305.06	307.84	302.89	305.54	303.41	307.96	304.6	306.43	304.67	304.74	305.76	305.55	303.36	306.39	304.62	305.67	304.79	304.31	303.38	304.25	303.99	307.59	307.31	302.2	303.38	303.92	304.05
316.32	318.91	317.94	314.89	318.63	315.9	321.4	317.62	318.71	319.04	315.86	319.3	317.63	317.88	318.3	317.73	318.67	319.15	318.92	317.98	319.85	320.23	314.44	318.82	316.73	315.76	319.59	317.35	316.89	315.76	318.27	313.81	317.94	318.03	319.21	317.9	317.15	316.73	318.58	319.13	320.5	318.16	315.05	316.47	320.06	316.72	318.49	318.99	316.24	318.63
312.05	314.57	314.87	312.47	315.02	314.49	317.87	314.05	312.78	314.64	314.64	315.97	315.42	316.1	314.46	315.15	313.64	313.87	315.19	315.1	315.4	315.01	315.86	315.7	314.94	315.23	316.3	316.51	313.29	314.62	315.91	315.26	314.71	312.39	315.95	315.89	316.09	315.65	316.21	313.54	314.89	314.98	315.78	316.43	313.84	313.12	314.9	315.35	315.56	315.28
294.73	294.67	294.19	294.1	295.77	292.54	291.94	294.22	294.41	294.53	292.51	291.66	292.31	296.37	292.9	295.7	292.53	293.99	295.12	298.12	292.56	293.65	294.78	293.65	295.03	295.05	294.29	294.91	293.28	296.43	292.31	294.33	295.24	294.56	295.86	296.59	295.93	293.87	294.57	293.27	292.79	292.01	291.97	292.48	293.8	294.09	293.69	296.64	292.02	293.24
302.93	303.91	300	303.18	302.87	306.2	301.94	303.5	304.62	303.61	304.51	302.05	300.29	302.46	305.59	302.27	304.55	304.92	302.62	302.63	305.22	306.37	302.91	304.04	304.23	306.58	302.84	302.35	302.68	307.37	305.02	303.12	302.42	303.35	304.43	304.82	304.28	303.87	302.56	301.16	305.05	302.54	301.43	301.75	302.03	303.08	304.05	304	304.51	302.03
312.72	315.54	312.44	314.54	311.01	313.25	315.69	314.96	314.52	313.67	313.29	314.39	313.57	313.54	314.2	315.12	313.51	315.06	312.83	314.76	313.93	314.98	317.1	313.12	312.68	313.18	314.12	314.17	312.54	314.86	313.56	314.89	314.28	314.99	310.86	314.27	313.17	313.91	315.25	312.21	311.58	312.39	315.11	314.08	310.39	316.95	313.34	316.52	312.51	315.21
306.87	304.08	304.88	303.68	304.68	304.2	305.36	305.41	303.4	303.27	302.72	302.75	304.8	304.66	304.08	304.43	302.75	303.68	303.41	303.1	307.26	305.03	303.95	304.57	304	303.94	305.68	305.92	305.16	302.34	306.68	303.05	304.66	303.9	303.13	304.68	306.9	305.18	303.84	304.57	305.5	306.32	304.48	300.71	305.06	304.27	303.9	303.9	303.96	304.2
315.56	316.54	314.25	316.45	315.17	314.54	316.64	316.04	315.85	315.11	314.27	313.45	315.63	314.34	314.09	313.89	318.02	314.96	314.36	314.38	313.77	314.52	316.4	313.83	315.69	314.8	315.63	313.33	315.93	316.19	316.03	316.61	313.4	314.25	313.99	313.86	312.43	313.33	315.41	313.95	313.9	315.39	312.25	314.92	314.41	314.29	316.98	315.49	313.4	314.24
304.52	304.32	302.33	302.1	301.05	302.16	302.2	303.81	300.32	301.14	304.54	306.24	305.03	304.51	303.58	304.66	304.62	301.81	304.88	303.48	304.07	305.48	302.5	303.49	301.98	304.56	302.34	302.84	302.47	304.12	303.6	303.14	306.17	302.5	304.8	304.1	303.5	303.61	305.18	303.72	305.58	304.84	303.45	305.04	304.92	306.02	301.15	301.59	305.74	306.34
304.91	301.99	301.96	305.3	303.06	305.11	301.62	302.64	301.7	303.53	301.76	303.27	303.02	303.72	301.85	302.52	303.85	307	302.63	302.58	302.44	301.71	303	302.2	305.08	302.87	304.38	303.99	302.16	304.81	302.23	301.79	305.15	302.37	304.91	302.88	301.64	302.38	303.9	303.03	301.77	300.65	306.18	301.63	302.46	302.26	303.85	303.28	300.52	303.02
315.1	313.96	311.27	313.58	313.97	314.05	310.35	314.47	311.61	314.22	312.59	311.44	313.1	313.97	313.51	316	310.99	315.42	313.79	313.04	313.82	314.19	313.53	312.62	309.52	313.57	314.28	311.86	312.56	313.02	314.31	313.81	310.43	311.8	315.01	313.57	315.68	310.61	315.04	315.1	316.39	313.1	311.25	311.95	313.45	313.77	312.09	312.95	313.85	314.73
303.85	301.86	304.92	302.88	301.73	303.02	305.49	304.43	304.66	303.89	305.58	303.93	303.28	301.78	304.73	301.8	301.4	304.1	303.15	303.04	303.03	305.07	303.29	302.36	305.02	304.22	304.38	304.26	306.69	305.81	304.49	303.43	305.07	306.02	304.79	302.94	304.85	304.45	302.6	303.94	304.87	303.1	304.72	301.82	305.51	303.98	303.97	303.67	305.12	303.78
319.24	319.09	315.16	317.68	317.69	316.62	317.55	315.45	315.58	317.23	316.27	317.96	314.81	317.39	317.59	316.7	317.24	317.18	318	316.1	317.01	316.51	319.95	318.76	318.02	316.7	317.07	317.39	316.39	317.67	315.49	316.2	315.83	318.64	315.94	317.21	318.35	318.35	316.68	314.77	319.38	318.6	318.46	319.35	319.34	315.13	317.89	319.81	317.78	315.96
312.66	312.38	311.87	313.4	312.97	314.36	313	313.68	313.6	310.89	314.08	312.56	312.11	314.17	312.34	310.38	314.21	313.63	312.96	313.13	315.39	311.9	313.77	313.19	315.24	314.7	312.75	315.22	312.83	312.35	312.73	313.07	313.69	313.4	314.32	314.25	312.87	315.04	312.07	312.96	313.86	312.98	311.69	313.25	312.7	311.42	313.37	313.18	312.89	313.94
316.92	315.79	315.61	317.61	315.22	318.93	315.76	317.96	316.14	316.9	318.36	315.78	315.5	318.53	316.05	318.6	314.39	319.11	317.83	318.48	314.51	315.07	315.74	318.1	313.24	316.97	317.61	316.11	318.18	316.86	317.79	318.46	317.18	317.75	318.1	316.47	316.68	318.63	318.3	316.33	316.49	318.62	318.46	315.92	317.49	317.99	317.23	315.19	316.56	317.56
303.3	301.07	301.87	303.33	303.69	304.48	302.94	300.89	302.4	304.33	304.93	303.73	301.76	303.6	305.28	303.73	304.47	302.21	303.86	302.98	302.49	302.71	303.09	303.68	305.99	302.06	304.08	303.26	303.79	300.91	304.37	303.69	304.34	304.37	302.4	304.05	302.89	303.38	301.69	302.51	304.08	300.66	305.29	305.55	301.37	303.82	303.77	301.96	303.99	304.29
314.59	312.87	315.12	311.87	312.98	313.95	312.86	309.9	310.37	311.39	311.55	314.56	314.81	311.05	311.24	312.09	311.68	314.08	312.19	312.25	310.17	313.42	314.02	311.86	314.64	312.9	314.4	314.69	311.39	315.32	313.75	311.78	312.6	311.28	311.08	312.94	313.04	312.58	313.32	312.9	312.84	309.35	310.64	312.8	312.25	315.27	314.27	310.74	311.92	313.74
327.69	329.03	327.38	327.14	326.74	326.89	328.68	325.5	327.84	328.01	328.27	329.33	326.07	328.92	328	328.87	324.25	325.88	329.17	328.67	328.37	328.45	327.47	328.24	328.01	328.07	327.82	326.64	328.2	328.02	327.87	326.56	324.26	328.08	327.49	327.37	327.57	327.01	328.19	326.92	329.97	330.54	325.34	325.21	328.73	329.09	329.79	327.11	328.5	325.66
319.22	316.57	319.19	316.1	315.65	318	317.12	315.55	319.01	316.8	317.63	318.39	318.92	316.47	316.44	319.25	318.07	320.31	314.96	319.08	316.41	317.83	318.48	314.92	318.44	316.83	315.3	317.21	315.95	318.37	319.43	315.79	316.54	318.31	317.27	319.12	317.76	315.16	319.36	317.72	317.27	317.72	317.08	316.3	318.2	316.69	317.71	319.2	317.95	318.96
305.04	303.87	304.4	302.79	301.52	302.19	306.17	301.54	300.49	302.73	304.63	301.57	303.74	304.14	301.64	304.47	302.91	304.22	302.9	300.6	305.18	303.26	301.67	302.86	301.31	302.64	304.13	300.15	303	303.36	304.25	303.98	302.71	303.22	302.4	303.9	302.84	303.15	302.4	303.51	302.61	301.51	301.23	303.61	302.54	304.55	302.76	302.9	302.26	302.85
307.64	308.4	310.99	310.72	312.28	310.25	311.58	310.61	312.05	309.92	311.77	310.26	309.21	311.87	310.74	310.23	310.97	310.01	311.43	313.07	311.23	310.86	310.44	311.93	311.48	310.76	313.29	311.22	310.46	311.58	309.97	312.39	310.57	311.12	311.62	311.68	309.79	309.2	309.22	311.58	308.22	311.68	311.45	311.85	310.48	310.56	312.69	310.21	309.57	310.9
303.64	306.6	306.15	305.5	306.36	307.04	305.74	305.8	306.51	304.93	304.69	305.71	303.96	304.79	304.76	303.87	304.23	304.01	306.39	303.71	305	306.36	305.8	303.34	304.14	305.32	301.92	306.01	306.47	305.8	303.44	305.17	307.5	306.79	306.79	304.29	306.61	305.85	306.38	304.9	306.01	303	304.26	302.41	304.38	303.8	306.18	307.52	305.01	305.34
306.84	307.33	306.14	305.03	306.45	306.08	306.75	306.12	306.8	307.18	306.15	306.75	305.08	305.98	304.68	306.14	309.1	305.94	306.42	307.57	306.14	306.9	305.96	307.55	308.14	307.8	308.16	308.17	307.27	307.15	306.51	306.18	306.96	305.7	304.78	305.87	308.13	304.83	309.15	306.17	306	307.66	304.97	306.84	305.38	306.73	304.45	304.97	308.23	307.1
327.43	329.53	327.86	330.1	328.28	328	327.7	329.24	328.4	329.14	329.67	327.86	329.33	330.11	328.89	330.04	329.64	328.67	329.09	328.38	329.78	328.96	328.82	328.35	330.12	327.91	329.3	328.78	329.86	327.54	329.37	328.67	327.54	330.85	332.55	329.29	327.14	326.69	329.32	327.1	328.18	331.93	327.79	329.05	329.02	328.92	327.63	331.54	327.67	328.79
299.17	300.04	301.77	302.03	300.88	300.1	301.27	302.81	300.47	301.03	297.62	300.34	301.21	299.82	300.61	302.55	301.74	300.53	299.63	297.56	301.8	301.23	301.79	303.44	299.8	300.66	300.72	301.47	300.57	299.27	301.36	301.45	300.22	301.89	300.16	301.14	300.55	300.37	299.88	302.15	299.97	301.1	300.91	299.79	299.94	302.27	302.06	302.76	300.78	300.17
304.48	305.55	307.24	305.73	306.52	305.28	307.24	303.62	305.17	306.35	306.2	304.45	306.45	303.69	306.14	306.15	305.54	304.51	305.69	305.44	307.1	306.19	304.79	304.14	304.64	304.16	309.49	305.49	303.89	304.61	305.25	304.56	305.51	306.65	307.47	305.96	306.34	306.77	304.48	306.46	306.78	307.04	306.01	304.71	308.27	304.95	305.98	306.42	304.37	304.37
296.08	296.66	296.39	299.88	296.17	297.08	294.18	297.5	298.91	295.59	297	297.85	296.98	297.63	297.64	299.45	298	297.32	297.74	298.03	297.86	296.82	294.96	296.28	297.1	296.37	298.62	295.86	294.96	294.49	298.05	295.65	298.17	297.9	297.33	297.16	296.54	296.19	297.05	295.18	295.94	296.95	296.16	295.23	296.71	297.89	296.53	298.6	297.07	298.85
305.86	307.23	304.17	306.76	307.88	306.58	305.87	307.84	305.49	304	304.76	306.22	305.13	305.38	306.72	305.74	304.06	304	306.62	306.88	306.91	306.29	306.43	305.69	305.82	306.35	305.71	307.9	305.15	304.91	306.4	307.46	304.31	304.49	308.69	307.87	305.75	306.02	306.2	304.12	306.13	308.53	306.39	305.81	304.62	305.87	305.41	305.81	307.11	304.84
330.39	327.28	326.75	328.46	328.34	327	325.89	329.86	325.15	326.12	326.96	329.47	329.09	326.99	329.5	324.43	327.46	328.55	328.38	330.03	325.38	326.7	328.13	328.87	324.81	327.36	327.85	327.93	329.05	325.74	328.12	329.71	328.05	329.02	326.75	327.34	326.67	327.52	325.71	328.09	329.87	327.15	326.25	326.61	330.38	327.8	328.93	326.1	327.72	326.43
304.8	303.97	306.92	307.61	304.22	307.15	305.9	303.88	304.09	307.17	306.2	306.27	308.87	304.75	303.36	306.96	304.34	305.84	303.74	306.94	306.34	304.68	307.35	307.03	305.22	304.77	306.62	305.93	306.39	305.59	305.56	305.36	304.54	307.36	305.72	304.62	302.99	306.84	305.21	303.96	306	305.55	306.05	307.07	302.72	306.46	303.35	303.7	305.54	305.59
310.84	311.63	314.75	310.77	312.55	312.34	312.38	312.78	311.06	311.53	312.16	310.16	312.9	309.37	312.68	312.73	313.58	313.1	314.25	314.76	310.52	311.9	310.7	310.94	313.31	313.37	311.27	310.55	313.76	313.92	312.65	310.41	312.69	312.11	313.4	312.75	313.16	311.17	312.76	310.26	311.07	311.59	310.04	309.4	314.23	311.32	310.43	312.03	313.2	311.93
312.2	310.64	315.59	311.83	312.01	313.06	311.97	311.21	311.05	312.42	311.74	312.19	313.59	314.19	311.51	310.71	309.39	313	314.69	313.04	311.68	312.37	311.71	311.02	311.73	311.35	308.39	311.81	312.59	311.25	310.47	310.9	311.55	312.6	312.72	310.79	314.49	310.8	312.16	312.4	310.32	311.96	312.24	311.47	309.79	310.64	310.32	311.42	310.66	311.74
311.49	311.94	313.87	311.66	313.66	309.33	312.19	313.08	311.42	316.2	314.09	312.66	313.18	311.59	314.21	313.85	312.57	315.28	311.5	314.55	312.76	313.8	312.25	312.23	312.92	311.42	314.99	311.81	313.06	311.83	311.35	314.22	311.43	312.23	313	310.91	312.99	313.6	312.99	312.82	314.21	311.6	311.31	312.11	312.41	309.83	312.76	314.02	311.18	310.02
306.03	306.14	307	306.09	303.93	306.58	304.44	305.93	305.95	303.49	302.42	304.11	305.96	304.57	305.52	304.63	306.86	304.77	304.8	306.89	305.88	306.02	303.35	303.71	305.81	304.58	304.85	302.6	305	309.11	307.31	307.04	305.87	304.56	305.46	304.36	305.22	303.7	306.2	306.05	305.31	304.44	305.55	304.36	306.69	305.9	307.71	307.2	303.14	303.79
328	328.01	325.17	326.41	327.27	329.1	326.36	327.13	328.12	328.65	326.91	327.97	327.45	326.56	323.78	326.24	327.06	329.29	326.57	327.67	325.24	326.43	328.12	329.36	327.8	329.78	330.28	325.46	327.8	329.07	326.57	328.17	326.3	328.11	324.64	325.34	330.27	327.2	327.43	328.41	326.98	324.41	327	329.16	329.88	326.49	325.1	325.39	327.05	325.71
301.74	301.54	305.54	304.54	303.89	302.66	305.59	302.91	305.28	303.19	303.09	305.06	305.43	304.75	301.53	301.73	303.89	304.71	302.3	303.77	304.58	305.67	303.96	304.06	305.88	303.55	301.83	305.28	303.63	305.08	305.39	305.77	303.44	301.82	305.89	303.66	302.91	307.91	304.48	302.48	303.76	305.3	302.3	304.23	304.05	305.31	302.4	302.7	301.74	303.76
324.57	326.6	327.85	324.24	326.26	326.98	325.09	324.87	326.14	323.48	325.65	326.81	323.85	321.64	327.16	326	324.58	324.24	324.11	325.33	325.5	326.47	322.54	324.72	325.18	325.78	325.51	325.33	323.86	324.18	325.95	325.85	326.05	324.09	326.74	324.23	324.97	326.99	321.87	323.08	323.54	326.91	326.42	327.04	324.08	327.03	324.98	322.74	329.4	327.16
310.92	314.54	311.87	310.2	311.8	309.25	311.24	308.58	312.4	311.93	311.2	310.29	309.79	310.5	310.58	312.89	309.21	313.63	311.89	310.94	309.62	312.69	309.34	308.66	311.49	312.4	310.31	313.56	311.67	311.93	312.73	311.87	314.59	310.03	312.36	311.34	313.21	311.29	310.89	310.43	307.7	312.3	312.64	310.86	314.53	310.98	311.71	312.82	313.84	311.08
313.86	313.3	311.22	314.52	312.3	313.41	312.41	312.57	310.8	310.05	311.96	311.36	312.41	313.02	312.42	313.87	314.23	313	313.91	311.68	311.38	314.48	313.93	313.7	314.25	312.84	315.23	312.13	311.59	314.21	310.69	312.19	312.46	312.56	310.4	311.04	312.97	311.01	312.96	314.9	312.62	314.35	314.93	314.02	311.52	313.34	312.54	310.97	312.67	315.34
311.81	314.07	312.6	314.11	312.13	311.52	311.83	313.14	314.96	312.63	313.11	311.85	311.75	310.27	314.06	312.16	311.8	314.27	312.64	314.28	313.4	311.27	312.9	311.88	313.91	311.27	313.1	313.91	312.83	315.12	315.78	313.78	313.12	314.14	312.54	313.75	311.9	313	311.33	310.47	313.32	312.99	312.44	315.35	314.98	313.91	313.13	311.92	313.46	313.13
293.91	295.05	292.88	296.48	296.4	295.7	295.61	295.7	294.16	294.55	294.11	293.01	292.71	296.2	292.9	292.21	293.72	289.54	296.27	295	295.48	294.36	293.84	294.54	292.63	293.76	294.17	292.44	296.72	291.07	293.53	296.63	294.14	293.96	294.49	294.36	293.78	292.69	293.46	297.59	293.69	293.99	292.72	296.21	295.5	295.65	294.18	295.27	294.41	295.92
303.6	304.87	303.67	305.69	302.45	302.32	304.93	304.11	302.74	303.44	301.9	302.92	305.83	304.24	304.34	304.36	303.56	302.09	303.4	306.06	301.7	300.74	301.93	305.24	299.44	302.67	303.88	302.96	304.47	302.64	304.87	304.21	302.68	303.72	303.74	304.43	302.86	302.89	303.8	302.48	303.04	302.04	303.97	302.61	301.69	300.48	303.9	302.18	303.48	303.08
304.01	306.33	307.39	303.03	308.34	304.89	306.93	306.92	307.26	304.35	306.73	307.44	306.75	304.04	304.46	304.07	305.02	303.85	303.95	303.95	305.43	305.29	307.42	305.35	306.22	306	304.82	305.48	306.59	306.02	304.43	303.56	306.6	308.18	303.41	305.44	303.86	303.99	306.09	304.14	306.92	302.42	302.36	305.57	306.15	309.27	306.59	306.27	303.51	305.12
309.06	307.13	306.54	306.36	309.24	307.92	306.57	305.66	307.22	306.57	309.81	309.1	306.67	307.49	307.43	305.68	303.98	308.87	308.1	307.83	307.93	308.93	307.05	309.95	307.95	307.08	305.65	309.39	307.36	309.96	304.77	306.73	308.05	306.04	305.81	305.36	306.52	307.47	306.95	305.63	308.5	307.99	306.92	308.29	307.71	307.62	306.65	305.83	307.91	307.72
316.05	318.24	317.98	320.18	316.62	317.89	317.07	317.28	315.61	315.94	316	316.97	316.07	317.04	318.17	314.75	315.42	317.29	319.06	317.82	317.18	319.04	315.49	317.64	316.64	314.67	318.11	316.47	316.52	317.27	317.8	316.48	314.74	316.58	315.26	318.22	316.64	318.96	316.25	316.06	315.48	317.86	315.76	316.34	315.6	316.24	317.5	317.11	317.64	313.91
314.2	313.94	314.87	316.65	313.71	314.6	315.39	312.88	314.67	314.08	316.83	312.42	316	314.19	312.52	317.45	316.09	314.72	314.02	314.79	315	313.93	315.44	312.87	315.35	317.19	315.16	314.59	314.02	315.73	316.21	313.39	314.41	315.08	316.6	317.77	315.74	314.97	315.11	314.39	314.58	316.58	315.37	312.26	314.24	314.24	314.28	314.03	314.01	314.98
307.6	305.38	308.34	309.22	305.07	308.54	308.54	307.86	306.3	308.59	308.06	304.05	307.09	306.96	306.88	306.6	309.34	308.6	308.41	307.39	308.42	309.37	308.27	307.34	310.18	307.9	307.54	307.71	305.33	308.67	306.34	308.64	310.23	306.21	309.01	305.99	307.98	307.82	309.36	306.64	304.4	309.15	308.57	309.53	306.81	304.64	307.11	308.44	306.18	307.69
300.82	302.25	301.34	302.01	299.57	300.77	301.51	299.19	299.3	299.5	302.02	301.79	304.01	300.53	299.88	300.44	300.85	300.08	301.39	301.58	301.32	299.69	298.17	300.92	302.12	301.69	297.45	301.92	300.94	303.25	303.32	299.52	301.07	301.93	298.2	302.23	302.13	303	301.33	301.13	303.77	301.81	300.62	301.94	301.24	304.53	303.29	300.93	301.17	297.97
304.07	303.56	304.18	304.92	303.08	305.17	304.08	305.46	304.92	305.56	305.14	305.21	305.68	305.22	304.92	305.14	305.35	304.39	304.9	305.13	305	305.34	303.51	302.95	304.48	304.6	304.2	305.33	305.89	303.68	305.36	305.26	303.53	303.31	305.35	304.99	304.01	305.65	306.4	305.51	306.07	303.55	306.41	304.61	304.42	306.44	306	302.97	303.59	307.85
326.82	328.3	328.47	326.89	327.33	329.65	327.21	329.14	328.48	328.15	328.37	327.22	327.79	326.71	326.94	328.67	328.76	330.39	328.37	327.15	327.14	325.84	329.34	328.24	328.09	327.85	325.66	329.98	329.48	328.49	328.14	326.85	329.95	328.74	328.96	329.16	326.56	326.57	330.69	328.12	328.71	326.82	328.88	326.73	329.02	326.97	326.76	326.81	325.76	328.49
309.18	312.77	310.53	315.06	312.05	311.3	309.63	310.3	311.17	312.88	312.43	309.71	311.15	310.9	311.25	311.94	312.13	311.59	313.66	312.33	313.71	312.14	309.88	312.03	310.42	314.14	310.44	309.66	312.91	311.7	311.39	312.51	310.2	313.13	313.25	309.12	311.04	313.33	312.15	310.12	312.42	309.54	310.2	309.51	310.02	309.52	311.63	311.56	312.74	311.88
305.87	302.08	301.96	302.07	302.75	303.99	304.95	303.26	303.87	303.13	302.33	304.86	307.4	304.67	303.16	304.93	304.66	304.17	304.73	301.74	305.64	305.31	303.55	304.31	301.73	305.53	304.67	305.73	303.02	302.06	303.55	302.88	303	301.53	303.28	305.16	302.95	303.89	302.53	300	303.22	303.03	304.2	305.38	304.76	304.64	303.89	301.28	302.77	304.76
314.24	312.38	314.58	313.19	313.24	312.91	311.95	312.87	313.99	312.27	311.9	313.14	309.7	313.66	310.69	311.72	312.33	314.04	312.51	310.61	311.6	311.92	312.14	313.49	311.18	310.82	314.3	310.9	314.43	313.88	312.84	312.21	312.44	310.68	311.56	311.37	312.45	310.69	312.23	313.49	311.92	309.35	310.65	314.74	311.97	310.36	308.62	312.22	311.36	312.89
305.98	306.17	305.83	307.08	305.79	304.59	305.67	306.93	307.46	306.82	305.8	308.17	305.28	307.22	305.29	305.66	305.41	305.59	304.24	307.34	305.93	308.41	305.12	305.69	307.7	304.21	306.38	306.6	305.09	306.48	305.23	306.56	305.11	307.23	304.22	305.55	305.2	307.88	303.38	309.42	304.27	308.62	305.04	307.16	306.21	305.25	305.78	305.26	305.86	306.95
295.52	294.77	292.07	295.03	291.89	291.87	296.75	294.15	296.92	293.8	295.33	294.97	294.44	292.93	293.87	294.33	292.26	295.16	293.17	294.07	297.07	296.25	293.63	293.69	296.61	294.25	293.53	292.03	293.29	295.36	291.75	292.88	293	294.11	296.29	293.72	294.2	295.4	296.3	295.06	296.8	295.6	295.09	293.81	294.73	294.72	295.94	294.99	294.48	294.49
306.41	302.58	302.01	305.66	303.27	302.26	300.86	300.96	303.32	305.02	302.62	303.74	302.87	303.81	303.49	302.98	303.76	300.6	301.86	301.31	300.46	303.68	302.41	303.78	304.27	301.46	303.04	302.08	302.52	302.99	306.39	304.83	302.91	303.44	301.17	303.7	303.1	304.27	302.36	303.78	301.51	303.94	303.81	302.67	303.54	300.95	302.91	302.99	303.41	302.14
313.49	312.65	312.6	314.15	312.52	312.07	313.73	312.86	312.06	314.31	312.84	313.41	315.3	315.52	312.49	313.97	311.9	310.91	313.42	310.29	313.12	313.38	311.69	314.11	312.06	312.35	311.44	313.11	311.71	314.85	313.07	316.64	312.92	312.91	312.87	310.46	314.9	313.98	314.24	313.37	310.95	316.65	314.05	314.49	314.09	314.08	314.34	312.12	312.03	312.56
307.29	304.4	306.66	305.74	305.11	302.88	303.73	304.56	305.6	304.65	304.49	306.93	306.93	306.7	304.43	304.5	304.12	304.62	305.44	306.17	305.78	302.34	305.92	303.92	307.21	307.55	306.19	304.1	304.01	306.99	303.78	306.95	304.88	307.5	306.02	300.93	307.93	305.25	305.9	307.69	304.94	304.72	303.97	304.26	305.31	306.62	307.94	304.19	304.28	304.39
325.47	324.65	325.29	325.92	324.27	324.66	325.58	327.35	323.16	322.57	322.35	325.37	324.18	325.12	322.72	324.77	322.27	324.38	323.44	323.94	325.34	326.15	326.99	324.37	324.65	322.86	324.9	326.55	323.27	327.78	325.27	324.03	324.99	324.4	323.9	325.57	323.32	324.62	323.5	322.31	323.12	324.27	324.12	324.59	321.88	322.81	323.75	326.93	325.93	324.56
317.07	313.12	313.21	313.75	313.61	312.58	315.11	315.79	314.63	315.7	313.08	315.55	314.78	314.23	315.26	315.57	315.65	311.52	315.42	314.68	315.6	315.08	315.55	315.5	314.87	315.63	316.03	316.77	314.29	312.98	313.72	315.25	313.35	316.75	315.33	315.46	314.3	316.38	315.07	316.22	313.28	316.32	313.02	314.36	315.58	316.65	315.89	315.38	313.81	313.46
307.03	305.11	308.19	306.72	308.97	307.31	307.78	309.54	308.92	307.55	305.11	307.08	307.74	307.51	306.73	308.71	307.59	308.02	308.81	306.16	308.55	308.66	306.65	308.22	306.2	306.92	305.83	308.31	308.73	307.6	307.6	305.05	306.38	306.91	308.33	305.93	308.2	307.74	308.16	305.47	304.66	306.63	305.84	307.03	306.76	305.97	305.74	308.75	308.03	305.92
291.85	291.49	294.3	294.46	294.16	294.06	293.67	291.97	293.02	295.45	291.87	294.07	296.11	294.45	292.56	293.72	295.34	295.23	294.86	294.86	294.6	293.33	295	294.07	295.16	293.1	294.03	293.87	293.08	295.74	293.65	293.6	295.3	294.93	293.55	294.01	296.16	293.36	294.18	295.18	293.54	296.34	294.13	295.97	293.64	296.88	292.8	293.55	295.64	293.71
317.05	318.7	316.09	315.74	315.53	317.46	317.38	316.84	317.52	318.36	317.25	319.36	315.43	316.72	317.98	316.51	316.69	316.92	318.38	316.88	315.11	317.57	318.82	317.62	314.89	317.81	317.55	319.48	317.24	317.34	318.29	315.26	318.13	318.9	317.47	320.49	316.82	318.39	317.87	316.98	319.38	318.33	316.59	317.98	318.21	319.86	316.63	314.53	317	317.88
305.18	305.26	305.16	304.83	306.95	305.02	304.93	305.76	306.16	305.04	304.99	305.89	301.6	302.99	308.13	302.52	306.55	304.9	307.36	304.52	303.69	305.38	305.64	302.83	303.38	303.27	305.98	303.93	305.25	306.59	303.77	304.27	305.52	304.03	304.86	305.31	306.11	304.23	305.62	304.83	304.95	304.75	304.89	303.68	303.75	305.16	306.67	303.75	308.27	304.56
309.8	310.01	308.83	310.73	309.24	311.7	313.6	311.72	310.44	313.76	311.28	311.66	311.25	309.54	310.54	309.01	311.68	308.74	311.17	312.6	309.97	309.24	311.62	309.43	311.18	309.23	309.37	310.45	309.22	307	307.76	310.98	312.2	310.46	311.17	310.52	308.17	313.1	309.76	311.28	310.55	310.18	309.62	310.89	306.16	311	310.96	309.64	308.62	307.81
302.17	306.87	306.42	303.31	306.9	306.77	306.71	306.66	305.85	304.84	304.31	303.59	305.42	305.33	306.45	306.78	306.52	306.27	306.61	303.44	304.75	302.82	307.27	303.93	304.22	304.27	305.96	304.28	304.1	302.68	307.08	305.69	306.67	307.03	302.88	304.24	305	306.89	305.01	308.09	303.86	304.93	306.35	304.97	303.82	305.1	306.16	306.95	306.05	303.04
306.97	302.67	302.76	304.82	304.73	303.17	304.13	302.21	304.44	302.04	305.1	303.7	303.45	301.78	302.39	305.73	302.88	305.08	302.13	302.17	302.81	301.86	304.56	302.76	301.78	302.13	304.81	301.01	302.16	302.21	305.22	302.96	304.52	302.97	302.93	303.44	303.56	304.83	304.44	301.2	305.28	303.99	303.87	305.01	304.2	305.31	303.88	302.98	302.99	304.72
315.44	314.57	312.63	314.56	314.03	316.44	314.3	315	315.47	316.21	316.08	312.48	313.33	313.59	313.91	314.55	311.9	315.35	315.88	314.62	314.8	314.93	316.18	316.37	312.73	315.41	317.48	314.99	314.58	313.83	315.87	316.47	310.94	319.06	316.85	312.04	315.35	312.84	315.06	314.17	315.35	312.6	315.45	314.72	314.98	315.46	314.64	314.62	314.13	314.35
313.43	313.6	311.31	314.61	315.48	314.57	315.31	313.37	312.49	311.27	313.42	310.8	310.42	310.95	312.02	310.77	311.07	312.87	312.67	312.27	313.41	311.96	312.95	312.96	314.49	312.76	312.34	314.46	312.7	313.57	313.35	310.3	313.58	313.26	315	312.89	313.67	313.31	313.39	314.96	314.4	314.55	312.99	311.39	313.27	312.25	313.5	313.11	313.47	313.86
301.45	304.5	303.13	300.41	302.88	304.33	302.09	302.62	299.86	303.95	302.88	303.03	304.27	303.95	301.34	302.51	302.57	302.55	302.38	302.71	304.94	302.87	305.47	301.74	301.63	301.61	305.31	306.09	305.08	303.76	299.2	302.44	300.78	302.52	304.33	301.04	304.74	304.7	302.71	302.7	301.16	304.69	304.04	303.72	302.23	306.86	305.56	302.23	303.4	301.52
310.1	310.58	310.98	309.46	311.62	313.09	310.03	309.15	312.06	310.47	312.44	309.99	312.35	312.07	310.16	310.09	310.2	311.86	312.3	309.98	310.25	309.77	312.37	312.35	308.74	310.03	312.84	312.01	310.29	311.73	310.67	311.23	310.39	312.14	312.4	314.69	311.78	311.84	313.38	309.4	311.79	309.7	311.7	311.4	312.07	312.56	311.97	311.93	311.65	315.05
310.32	309.95	312.53	311.78	311.21	310.63	314.2	315.26	313.31	314.72	311.43	312.52	310.34	310.18	313.2	314.34	312.74	311.05	310.3	311.55	311.67	314.23	311.46	312.56	312.54	311.43	311.97	311.25	309.02	312.1	313.46	312.3	310.77	309.62	310.3	310.66	312.83	311.39	311.55	310.19	313.83	311.83	316.15	311.23	312.79	311.67	311.47	313.22	310.57	312.41
310.73	312.56	311.36	313.55	311.81	311.4	310.39	308.71	313.17	312.03	311.74	312.62	310.55	309.23	310.97	311.08	312.29	313.97	311.19	309.25	310.42	310.72	313.29	312.78	310.82	314.65	312.05	311.22	311.58	311.58	313.47	311.67	312.86	311.57	312.03	309.96	311.88	310.24	313.07	311.73	310.81	312.41	313.24	312.85	312.17	313.15	310.98	311.15	311.46	310.97
302.48	306.51	303.02	301.92	302.83	303.8	303.22	302.47	300.89	303.57	302.59	302.53	304.63	302.42	305.3	303.14	298.66	304.78	303.1	302.11	302.17	304.4	300.31	303.26	305.73	304.78	304.19	304.72	304.47	300.97	303.52	305.82	302.92	300.09	303.52	304.47	302.96	303.82	303.74	303.64	304.88	303.4	305.11	304.79	304.02	300.26	305.47	301.95	303.71	302.49
310.26	308.54	309.08	309.6	306.89	309.36	307.9	308.45	305.61	310.32	308.31	307.95	307.7	307.31	309.88	311.05	310.71	308.48	310.64	305.95	308.72	308.95	306.24	309.38	309.1	309.05	310.96	309.91	309.23	309.18	308.53	308.1	306.62	307.65	310.12	310.77	308.5	309.95	307.56	308.68	309.67	308.57	310.01	307.76	307.4	307.87	310.72	308.55	308.83	310.39
299.4	298.16	299.39	299.42	301.45	297.6	299.88	300.22	299.44	300.54	301.32	300.83	300.31	300.89	301.13	300.42	302.09	302	299.67	301.31	299.37	298.64	301.68	301.93	298.29	298.06	300.58	301.28	302.25	299.22	299.51	297.68	298.82	301.21	299.2	301.59	303.15	303.22	299.42	302	301.92	301.5	299.08	299.2	300.3	300.54	301.24	305.09	298.05	299.56
327.51	325.84	330.17	325.38	327.14	327.49	328.48	327.49	329.46	325.59	326.53	329.77	328.31	327.18	327.16	329.37	326.01	327.37	326.15	326.94	328.05	326.21	325.62	329.09	328.15	327.44	328.78	326.03	328.05	327.63	328.08	327.46	326.29	329.83	327.25	326.32	329.26	328.72	330.26	328.45	327.74	328.65	325.96	329.16	326.41	328.41	328.72	327.72	328.16	328.19
311.01	311.61	312.26	312.93	312.26	309.21	312.55	312.97	313.07	312.29	311.07	313.72	312.97	313.35	312.44	310.61	311.82	311.69	309.56	312.92	310.74	311.56	311.51	310.6	310.69	311.02	311.89	312.11	309.19	310.01	312.83	313.03	310.51	314.81	313.14	312.6	312.68	309.89	314.82	310.48	313.62	313.34	309.1	310.94	312.58	311.83	311.25	308.64	311.95	309.95
313.19	314.77	316.59	311.46	316.49	312.49	313.27	313.33	314.03	313.92	315.57	312.91	314.06	312.91	312.59	312.51	312.79	315.75	312.46	316.13	314.56	313.97	311.31	313.11	310.58	316.51	314.73	315.82	313.99	314.67	312.91	312.54	313.65	313.74	312.06	314.66	312.48	312.41	315.62	312.17	313.46	314.3	314	315.92	314.73	315.85	313.84	314.07	314.19	313.58
313.32	316.45	314.51	312.92	315.31	313.97	312.66	316.18	315.94	316.25	316.69	314.75	315.6	316.21	316.83	317.99	311.94	318.77	316.06	312.42	316.23	313.53	312.1	315.08	315.15	313.61	313.93	313.29	314.67	315.29	312.28	316.87	315.35	315.14	315.85	312.95	315.31	316.71	313.6	315.43	313.65	313.44	316.78	316.03	314.94	313.33	316	314.25	312.76	314.37
313.9	314.9	313.08	312.44	312.59	312.95	312.36	313.4	312.39	313.51	312.75	309.42	315.27	311.75	314.14	313.61	314.26	311.73	314.83	313	309.39	313.34	311.76	315.45	316.32	313.1	313.47	311.12	313.18	311.82	311.45	311.28	313.5	312.04	316.35	314.38	315.07	312.87	311.14	311	309.67	310.25	313.39	312.95	312.34	312.83	312.92	313.67	312.5	313.42
306.46	305.88	308.92	305.52	306	304.35	306.33	304.94	305.62	306.1	308.16	308.26	304.49	306.42	307.46	308.03	305.75	304.72	305.26	306.32	307.3	307.14	308.57	308.43	303.68	305.14	305.87	305.79	304.67	303.79	306.96	306.74	307.22	306.9	304.52	306.42	307.23	306.04	307.09	306.8	306.23	306.08	307.79	305.91	307.67	305.73	304.79	304.68	304.49	309.16
314.25	314.38	313.22	317.44	314.67	315.69	315.34	314.91	315.59	314.33	312.95	316.55	314.74	316.14	315.34	314.67	312.58	312.78	312.02	313.15	316.11	313.64	316.69	314.13	315.75	312.76	313.79	315.7	311.98	314.19	314.05	315.26	313.11	313.47	314.41	315.31	315.19	314.81	315.72	311.25	315.64	315.18	318.37	313.94	312.77	314.86	313.02	312.72	313.43	315.18
324.65	323.37	325.26	325.35	324.81	324.88	323.9	328.03	325.04	322.98	325.09	324.14	324.67	322.56	323.99	319.74	324.23	324.91	325.27	324.16	323.17	326.7	324.55	322.92	324.4	325.69	324.1	323.54	325.29	324.87	324.65	323.54	325.39	323.55	323.95	325.53	321.84	323.46	323.48	325.85	322.7	325.13	323.36	325.46	324.13	325.32	326.21	325.36	322.6	324.33
294.78	293.83	295.27	295.06	294.18	294.65	293.43	292.5	292.91	296.03	293.18	295.34	293.74	293.07	295.33	294.73	290.47	297.36	294.38	295.47	294.16	295.95	294.53	296.64	293.25	294.23	291.64	294.5	294.36	294.37	290.01	294.86	293.69	293.34	293.54	294.34	294.64	291.68	293.24	291.88	293.1	293.7	291.62	295.59	293.19	290.09	292.59	292.85	295.43	295.81
293.39	293.06	293.43	296.28	294.61	294.73	294.14	296.72	295.85	295.16	297.13	295.36	295.31	295.04	294.37	293.99	295.76	298.31	295.13	296.56	295.51	295.1	294.66	293.86	295.99	293.34	296.34	295.39	297.76	292.84	295.71	293.19	294.99	294.81	295.88	295.6	292.85	293.06	294.76	295.61	295.03	295.17	294.65	293.59	293.59	296.5	293.63	297.31	297.31	295.78
315.88	317.17	314.94	314.02	313.78	315.37	313.99	313.19	315.95	316.49	315.75	312.42	316.05	314.78	316.1	314.39	316.56	313.63	311.94	314.49	315.72	313.73	315.24	315.71	310.98	315.7	315.99	314.96	317.67	316.15	314.88	314.78	314.59	314.1	315	316.29	316.1	312.41	314.28	315.31	314.51	312.01	314.11	314.35	313.64	318.12	314.41	313.51	315.78	316.38
310.98	314.04	315.25	312.21	315.36	312.73	311.38	312.3	312.26	315.9	312.87	313.01	311.98	312.46	311.86	315.35	312.53	314.32	313.74	310.95	313.86	314.49	314.99	313.05	314.07	314.71	312.22	315.65	314.22	314.58	314.62	314.95	314.48	315.9	312.05	315.58	315.32	310.93	313.21	313.02	314	314.3	315.52	313.61	311.9	312	312.89	314.34	314.89	312.41
319.42	316.53	318.74	319.95	319.62	315.73	317.47	318.92	317.42	317.83	318.3	319.25	317.71	318.31	318.78	317.57	318.66	318.28	316.79	318.24	321.04	318.34	318.4	321.31	321.07	321.31	320.17	318.2	319.98	317.35	319.6	318.08	320.38	318.06	319.41	319.48	316.77	319.81	320.36	320.15	317.1	320.24	319.86	319.18	319.17	318.54	316.37	318.1	318.03	319.01
310.85	310.75	312.18	310.56	311.65	309.7	308.56	310.58	308.33	308.44	312.24	309.93	309.9	310.62	309.4	309.9	309.6	311.93	311.18	309.32	311.17	312.56	311.14	309.64	310.13	313.96	312.1	310.65	310.48	308.32	311.35	307.58	311.42	308.94	311.72	310.45	308.27	310.21	310.84	310.57	311.43	311.74	311.55	310.44	309.73	310.44	308.34	311.25	309.56	312.17
311.31	312.53	311.04	310.1	311.24	310.81	312.34	310.62	311.46	311.1	310.65	310.13	308.93	311.17	310.8	308.57	309.44	308.1	311.88	311.75	311.94	309.74	310.74	311.84	309.15	309.83	311.28	311.25	309.92	310.61	310.83	310.89	310.76	310.07	312.31	308.23	312.12	310.96	312.35	310.89	312.82	310.28	309.58	313.03	311.43	312.7	311.27	309.76	308.51	309.88
303.21	301.52	303.85	300.92	303.31	303.61	302.6	300.49	299.26	304.52	302.87	301.59	303.56	303.78	302.52	300.84	302.09	302.54	302.45	301.74	302.81	300.01	300	301.96	301.88	300.8	306.09	302.63	302.92	304.88	304.43	301.94	303.45	302.45	305.31	300.72	300.9	303.84	301.85	302.69	302.29	302.44	302.61	303.06	301.77	303.22	304.1	301.85	300.51	303.36
315.21	315.84	316.84	314.62	316.7	314.74	316.81	313.28	315.73	314.32	316.7	316.49	314.85	316.39	317.36	314.08	316.32	315.2	317.46	315.51	314.87	315.77	316.44	316.39	314.21	315.83	316.88	314.61	314.7	315.99	314.96	315.86	317.29	314.85	316.06	316.24	313.85	315.29	314.27	316.23	316.83	316.67	314.06	316.41	316.7	316.58	317.03	315.12	318.56	315.23
300.6	303.42	301.67	303.21	299.79	300.22	298.67	300.56	301.51	300.37	304.14	301.33	300.98	301.33	303.16	299.5	301.65	300.06	302.83	301.33	301.66	300.96	300.21	301.59	300.87	300.79	300.56	299.59	302.33	300.51	301.06	300.58	301.38	301.54	301.66	303.38	301.23	301.21	299.91	301.11	301.34	302.31	299.42	301.99	298.38	303.89	301.76	300.58	301.94	300
311.3	311.12	314.2	312.53	316.12	313.29	314.4	312.69	315.09	313.45	312.51	313.66	313.26	312.5	311.52	310.31	310.31	312.58	313.04	312.39	313.59	313.83	312.88	315.16	315.87	313.1	314.46	311.03	314.78	313.15	315.18	316.33	313.54	313.15	315.69	314.53	315.58	313.29	314.08	315.47	313.31	312.99	315.38	312.95	313.91	313.89	312.41	313.61	318.56	314.04
312.54	313.38	314.5	313.66	314.2	316.11	313.6	311.86	313.71	312.21	315.42	315.69	313.01	312.4	315.94	313.36	315.27	313.95	310.56	314.66	312.54	314.68	314.96	313.39	311.51	313.39	313.09	312.96	313.82	313.45	313.69	315.04	314.83	311.44	314.27	312.76	313.3	313.33	313.25	311.05	311.95	311.13	312.05	313.18	315.08	311.03	310.34	312.15	315.14	313.53
304.42	304.56	305.86	302.56	305.33	303.51	305.06	303.05	302.03	304.75	306.1	303.39	307.31	301.6	302.52	302.56	302.01	303.62	304.95	305.6	306.5	302.58	302.6	302.35	305.58	305.93	305.46	302.67	306.59	302.32	304.74	301.8	303.9	304.15	301.93	304.88	304.26	302.53	303	304.97	302.82	304.9	306.64	303.95	301.39	302.79	304.91	302.27	303.72	304.71
318.2	317.94	317.83	317.07	319.54	317.16	319.17	318.07	318.97	316.87	317.6	319.08	316.16	316.88	316.36	319.67	318.4	319.99	319.86	317.6	318.53	318.95	318.68	319.83	319.88	319.13	319.88	318.09	319.6	320.04	318.93	318.87	322.95	318.68	320.72	318.75	318.82	317.27	317.31	316.13	316.27	318.56	318.49	320.63	316.58	321.45	315.22	316.82	315.02	318.46
300.85	299.81	299.24	302.25	298.91	301.63	296.86	301.23	302.35	300.94	299.93	302.06	298.96	299.6	300.28	299.65	299.2	300.04	301.76	300.18	299.38	299.83	298.1	297.34	299.78	299.25	298.31	299.27	298.77	300.83	300.89	299.5	299.84	297.7	301.63	302.59	300.91	298.76	297.8	299.6	299.82	301	299.1	301.82	298.72	297.2	300.61	300.81	300.9	298.1
323.83	326.5	327.86	328.51	328.65	327.37	327.58	326.26	324.56	327.47	327.59	326.23	324.32	328.19	326.64	329.63	326.68	325.89	324.74	327.61	327.41	326.05	326.26	327.05	327.44	326.43	326.65	327.07	328.65	326.59	327.7	327.35	329.25	327.28	325.43	328.1	326.53	326.26	326.7	324.85	328.26	327.67	327.16	325.03	327	323.34	326.65	327.03	325.06	324
298.63	295.99	297.23	297.35	298.08	297.33	295.87	296.43	295.55	297.32	295.92	299.54	295.33	294.78	294.96	296.17	297.02	296.74	296.09	295.41	295.59	294.61	299.36	298.53	295.25	298.56	295.78	298.3	297.24	296.8	298.88	295.73	296.5	295.77	298.95	298.19	296.46	296.06	296.59	295.65	297.32	295.15	296.43	299.85	297.31	298	296.39	295.48	297.01	295.29
320.26	316.17	317.15	317.22	317.88	321.01	319.37	317.19	317.26	314.16	317.89	314.65	317.99	319.47	319.71	315.73	317.48	318.94	319.1	319.7	315.5	316.04	316.98	317.43	318.87	317.05	315.43	319.64	317.8	316.82	316.52	316.68	318.15	319.19	315.23	316.02	317.77	319.45	315.38	314.47	316.77	316.96	316.94	317.04	316.65	318.24	316.84	316.63	316.82	316.84
312.11	313.2	313.79	313.47	315.06	311.51	312.04	313.34	315.83	313.13	312.61	312.28	311.89	314.62	312.7	315.14	311.74	313.14	312.85	314.96	313.61	315.46	312.25	314.14	313.61	316.86	311.51	312.87	313.64	312.53	312.75	314.89	312.8	311.8	313.68	311.04	314.8	315.76	312.06	313.61	312.65	313.14	315.6	311.48	312.65	312.18	312.96	310.9	312.6	313.61
303.78	302.34	303.96	299.82	303.54	303.06	303.63	300.62	300.37	303.29	303.92	305.48	302.29	303.33	298.85	301.72	303.29	301.04	303.05	304.37	300.7	300.45	301.43	301.24	303.55	299.2	302.83	302.3	303.75	301.25	303.37	302.78	303.48	305.14	300.49	302.72	302.53	300.67	301.28	301.2	302.83	304.45	302.23	302.2	303.3	302.86	303.02	302.9	302.62	301.15
325.41	327.72	326.68	327.93	327.52	325.68	324.14	326.47	326.66	329.38	326.46	326.74	329.56	329.03	327.41	326.63	327.99	327.54	327.3	328.88	327.91	329.03	328.65	327.41	328.6	328.15	324.82	328.48	325.82	328.7	327.88	327.54	325.68	326.69	326.16	325.14	324.26	324.23	324.51	327.32	324.86	325.95	327.07	326.86	327.6	325.65	326.78	324.93	326.02	326.09
317.44	317.06	316.77	319.49	318.29	318.1	316.29	317.99	315.81	320.35	320.27	319.27	317.83	319.78	318.49	316.72	316.84	318.72	317.14	319.45	318.98	316.41	318.45	321.03	317.13	318.05	317.43	320.05	319.29	317.81	317.24	318.54	320.16	317.69	317.46	318.23	317.37	314.88	317.77	317.86	317.76	316.69	319.62	317.76	317.96	318.43	314.21	321.09	317.13	320.12
318.69	318.25	313.75	317.23	317.45	317.14	318.55	320.7	318.6	318.19	317.99	318.68	317.7	318.24	320.99	318.96	317.31	317.99	319.67	319.56	317.92	317.82	320.83	314.94	316.65	319.58	317.21	318.91	317.53	319	319.5	320.22	317.89	318.84	315.06	319.11	317.32	317.89	316.75	317.34	317.63	317.9	319.17	318.85	322.81	320.78	319.9	317.16	320.23	320.21
320.08	318.5	317.24	319.73	318.15	319.97	318.6	318.8	319.01	319.02	320.5	319.51	319.69	318.29	319.31	317.32	319.95	318.48	318.38	319.46	319.38	321.49	319.98	319.11	319.14	320.56	316.66	317.99	319.43	319.9	321.1	316.39	321.53	319.04	320.36	318.44	319.84	319.86	317.52	319.47	319.52	319.77	316.64	319.94	320.29	320.04	319.46	320.15	317.92	319.87
302.26	303.31	304.42	302.3	303.68	303.72	303.85	301.18	303.5	301.84	304.14	302.11	303.18	303.49	303.71	301.8	302.23	303.37	304.2	300.46	305.87	303.05	302.24	301.51	301.93	300.81	303.15	301.8	304.73	306.25	300.83	302.55	304.44	304.15	301.82	303.34	303.88	301.37	303.06	303.52	303.67	303.27	301.3	302.97	303.95	301.92	304.35	305.38	305.34	302.22
294.61	293.83	294.84	292.29	295.95	292.73	295.71	293.49	291.38	296.23	291.11	293.55	294.08	298.14	295.31	293.51	295.29	294.7	294.1	292.48	292.46	293.89	293.73	292.31	294.73	295.07	295.13	292.12	295.66	292.88	295.23	294.34	296.86	295.94	295.21	294.69	293.74	295.3	294.43	293.74	293.76	293.35	293.58	294.4	293.1	295.12	296.33	293.04	294.12	294.97
295.77	295.82	295.57	293.57	296.32	294.79	294.71	294.69	297.62	297.87	297.04	295.55	295.28	293.44	294.47	296.25	295.19	296.33	295.75	294.3	293.22	292.96	295.05	294.51	294.71	295.17	294.8	295.41	292.76	296.2	295.63	294.99	293.98	296.5	294.9	295.34	292.25	294.99	294.97	296.71	293.74	293.45	293.68	293.4	295.81	295.17	298.63	294.18	294.5	295.52
300.17	298.64	300.58	300.89	299.28	301.17	301.44	299.15	301.6	299.67	300.8	303.48	299.78	301.7	297.44	301.43	300.09	301.3	298.68	300.97	299.52	298.77	300.6	300.82	300.42	300.08	302.35	300.67	297.88	299.51	299.53	299.7	297.4	300.1	298.03	298.08	299.26	299.61	299.69	299.05	300.15	299.66	298.85	303.21	299.31	298.96	300.17	301.51	300.11	299.62
300.21	301.51	299.68	299.23	303.52	300.73	301.22	300.51	301.89	300.91	298.52	299.39	299.75	297.97	300.18	303.61	299.34	299.94	299.46	299.46	300.65	303.38	301.6	301.25	301.87	302.81	303.42	298.09	303.45	299.33	302.16	300.68	300.97	302.88	302.7	300.43	302.27	302.5	298.89	302.67	304.26	301.7	302.03	301.13	301.17	299.99	299.08	301.82	299.93	300.68
306.72	302.41	305.89	302.83	303.03	302.49	304.51	301.18	300.71	302.88	302.64	303.27	305.27	303.37	300.94	303.58	301.68	303.21	302.88	304.41	303.98	303.16	301.63	302.96	304.75	301.4	301.75	303.8	303.58	305.03	302.33	303.44	303.35	302.69	305.33	304.94	305.61	303.13	302.54	303.98	302.99	303.87	304.44	299.51	302.48	303.68	303.46	304.57	303.04	304.02
293.56	293.22	292.16	293.55	292.97	292.29	291.21	291.24	295.67	294.84	294.17	295.86	297.48	295.05	292.44	294.24	293.66	290.85	293.47	292.37	294.26	296.56	295.56	295	292.07	295.54	293.63	293.33	293.31	292.83	293.92	293.53	295.43	292.3	295.23	294.57	292.74	293.64	294.92	294.29	295.66	296.1	294.07	292.93	293.84	294.51	292.52	295.16	292.34	294.16
300.04	301.11	300.48	301.56	302.06	300.18	302.49	301.55	300.31	300.95	302.24	300.2	302	301.43	302.93	299.96	303.4	298.58	302.1	299.51	300.36	301.69	300.29	302.12	301.6	301.79	299.37	300.61	302.4	303.06	300.74	302.99	304.09	301.11	301.64	300.67	301.91	301.4	302.67	301.2	301.13	300.63	301.14	301.55	301.75	300.15	296.62	300.42	300.95	300.96
301.98	305.24	303.62	302.74	302.17	300.67	300.83	302.4	304.45	300.9	300.61	303.91	302.64	302.75	303.34	302.76	301.46	302.55	304.7	303.02	301.55	300.79	301.08	302.67	303.54	302.4	302.85	303.33	302.79	301.77	301.83	303.34	303.97	299.71	304.15	301.89	303.33	301.25	303.26	304.7	303.59	303	301.96	302.23	300.51	303.88	302.64	302.26	301.97	303.06
300.91	299.69	299.96	299.4	298.88	299.13	299.81	300.99	300.98	298.95	299.15	298.09	297.85	299.54	299.91	298.63	300.98	300.89	302.05	299.68	299.08	302.35	300.81	300.93	300.34	299.72	299.99	298.5	299.09	300.51	301.01	294.86	298.18	298.41	298.61	300.74	297.48	299.92	300.82	298.55	298.95	300.65	301.31	301.13	298.94	299.2	300.3	300.45	301.49	299.82
311.18	310.37	311.85	309.58	310.78	311.18	310.84	312.89	313.27	314.4	311.95	309.88	313.14	311.13	311.63	309.91	312.86	313.07	312.49	313.9	312.76	313.05	312.18	311	312.53	313.7	313.71	310.59	316.18	310.17	310.26	310.57	312.61	310.87	312.16	312.3	312.59	312.33	310.72	313.69	311.62	311.61	314.79	311.02	313.42	311.77	310.1	310.93	314.01	313.16
308.8	312.52	309.02	308.73	311	308.62	308.28	307.7	308.22	310.86	306.99	308.48	307.24	308.16	308.47	309.11	310.33	308.68	307.64	311.5	309.4	308.3	309.2	309.72	310.92	311.07	308.66	308.14	309.38	308.2	309.63	310.98	308.77	307.4	308.99	310.56	308.51	309.47	307.12	310.24	308.21	310.71	307.92	310.2	309.37	308.65	308.14	310.55	308	306.85
320	317.67	314.58	318.06	318.29	316.7	319.46	317.52	317.78	315.25	318.99	317.82	314.84	319.39	317.79	317.77	318.95	318.23	318.69	318.48	315.67	318.3	318.24	317.72	319.19	316.02	318.84	318.12	319.59	318.48	316.39	317.13	318.9	316.46	318.41	319.01	317.61	316.05	319.91	319.56	317.73	317.86	318.41	320.78	316.56	320.52	316.81	317.85	317.59	318.68
316.1	314.73	315.45	311.06	316.35	316	316.56	314.93	313.15	314.58	314.83	315.87	315.29	314.05	313.92	312.63	314.98	313.41	312.12	315.07	316.64	314.33	315.78	314.6	313.38	315.36	315.21	313.73	314.44	314.1	313.61	314.23	314.97	314.37	313.41	314.76	314.76	314.27	316.08	315.14	314.66	311.97	312.01	314.93	312.4	315.01	314	317.25	317.24	314.14
303.79	303.48	304.55	304.33	305.5	303.72	303.87	303.45	303.88	301.99	303.36	302.59	305.52	301.76	307.45	304.37	303.12	305.12	306.13	303.66	304.17	306.98	305.02	302.83	301.19	304.39	303.75	303.43	303.77	306	304.62	307.81	304.03	305.12	304.41	304.95	305.36	304.39	303.57	305.04	305.7	304.46	303.8	306.67	304.63	304.73	304.71	306.44	305.2	305.73
306.53	305.63	305.82	303.24	305.75	303.89	305.13	304.49	303.49	307.39	305.89	304.73	307.47	306.42	303.29	304.94	303.54	303.09	302.03	305.9	304.93	306.25	305.47	303.7	303.71	305.17	302.89	306.22	306.78	301.56	305.49	303.89	305.97	301.88	304.18	304.62	302.93	305.6	305.78	304.22	304.29	305.47	305.27	305.46	303.09	304.47	303.81	304.78	303.51	303.48
308.64	310.18	308.64	311.32	312.03	305.61	309.3	309.9	309.24	306.91	309.44	308.21	310.04	308.48	307.39	309.54	309.39	308.69	308.35	308.68	308.46	308.6	311.34	307.79	308.94	309.39	306.47	310.69	308.36	308.47	309.31	308.77	309.72	308.84	308.47	311.09	308.3	309.75	311.74	308.99	310.14	306.95	307.51	309.23	309.81	309.51	308.93	306.81	309.95	306.36
304.75	303.72	304.86	303.76	303.15	305.55	307.04	305.46	305.27	305.07	304.22	301.68	304.71	303.11	304.51	301.89	302.65	305.15	302.56	303.01	308.55	301.66	302.16	302.71	304.32	304.97	304.16	305.08	302.96	304.68	302.76	303.78	304.49	304.14	303.28	305.26	304.02	305.43	305.94	302.85	304.53	302.92	305.58	303.97	304.52	305.72	303.56	302.9	304.06	306.58
313.07	309.85	313.16	311.15	311.5	309.54	314.23	311.64	312.14	308.79	310.64	310.46	308.98	307.51	310.84	311.92	310.36	309.2	310.03	311.01	312.62	314.38	311.06	310.07	311.21	312.41	311.17	311.26	310.47	310.2	311.11	309.75	308.93	311.76	310.35	308	310.39	308.54	310.53	311.14	308.46	313.78	309.23	312.53	311.52	310.57	311.72	310.56	310.12	311.18
309.39	309.11	310.11	310.88	311.09	311	311.54	308.6	308.26	312.34	310.99	311.48	308.3	313.39	311.63	309.82	310.81	310.83	312.61	312.48	311.21	309.54	310.68	310.46	312.4	308.55	313.15	309.49	310.7	311.56	312.32	311.74	309.41	310.54	308.48	309.38	309.61	310.78	310.97	310.39	309.15	310.8	312.75	314.23	309.21	308.07	310.7	310.01	311.97	308.06
314.23	315.13	314.86	314.07	315.3	316.21	314.67	315.06	315.64	315.39	312.03	315.72	314.14	313.72	315.16	314.03	315.23	314.36	312.65	314.34	313.96	313.64	316.46	313.53	314.42	315.53	316.32	313.88	312.81	314.84	310.36	312.7	312.25	313.78	315.86	315.31	314.11	315.99	315.01	315.85	315.89	315.51	314.14	314.47	315.47	314.86	316.55	314.88	314.27	317.39
305.25	303.47	305.95	305.21	302.62	306.87	306.57	301.44	303.79	306.08	303.89	306.08	304	303.68	304.99	305.71	304.54	303.22	306.19	305.8	302.98	305.38	304.77	305.91	305.33	304.5	305.44	303.18	302.45	306.32	304.07	303.66	303.94	306.15	303.21	306.05	306.66	305.3	304.91	304.28	301.57	302.81	305.65	305.79	304.75	303.97	304.97	303.62	307.63	305.57
317.73	313.81	315.79	316.1	316.49	314.3	313.7	318.48	318.65	313.72	316.32	314.43	314.6	316.56	318.3	316.28	315.32	316.29	312.25	316.68	316.29	316	314.67	315.52	315.7	314.89	313.76	315.82	317.6	315.59	314.32	315.59	315.34	316.32	314.15	316.23	316.05	315.88	316.31	315.3	317.28	316.8	317.92	314.41	318.46	316.45	314.13	314.78	313.59	314.67
311.27	312.07	311.18	310.12	312.02	311.54	310.54	310.36	312.57	311.33	310.1	310.23	310.1	310.69	310.23	310.54	312.68	309.6	311.56	308.18	310.15	311.84	312.54	311.34	309.23	312.68	311.81	309.47	310.46	307.66	311.39	311.59	310.08	310.87	310.16	309.46	312.11	310.3	311.47	311.64	308.65	311.63	314.17	309.18	310.76	313.07	308.59	311.31	311.59	310.06
317.1	318.04	317.82	317.6	315.4	317.54	317.81	317.63	317.53	314.96	317.3	316.52	316.46	317.01	319.15	314.91	317.84	318.69	316.85	318.04	317.93	316.6	316.08	316.58	317.61	316.36	316.46	317.37	316.77	315.83	315.56	317.99	313.92	314.43	317.52	316.27	316.94	316.01	316.33	315.1	315.65	317.45	316.44	315.04	314.77	318.53	314.89	318.45	316.43	318.81
312.54	313.07	314.97	313.89	315.12	312.23	313.12	313.46	313.6	311.6	310.91	315.88	316.44	314.32	313.32	312.02	314.24	314.02	312.58	313.87	311.95	312.59	313.08	312.74	314	313.76	314.09	311.33	312.77	313.3	313.75	314.7	312.66	314.07	314.95	315.39	316.3	316.36	316.86	313.27	315.28	311.69	313.88	314.07	317.34	315.33	314.52	314.08	314.59	315.69
314.65	315.48	313.86	313.25	314.6	311.56	315.38	314.39	315.62	315.05	315.56	314.6	315.52	316.88	313.62	315.61	313.51	316.78	318.99	313.21	314.47	313.96	313.8	314.45	315.54	315.56	315.26	314.46	312.24	316.2	315.89	314.84	314.28	314.32	312.82	313.93	314.07	314.26	314.26	314.49	314.75	313.24	313.7	314.93	317.13	313.79	313.43	315.02	315.52	314.75
317.68	318.17	316.9	319.8	316.49	318.03	318.66	318.69	318.08	317.31	316.02	317.61	317.95	317.85	317.58	316.36	316.96	317.23	318.78	318.47	319.47	316.83	317.43	317.98	318	318.48	318.64	319.83	317.11	317.98	318.53	319.28	316.53	315.73	319.15	318.66	318.09	318.82	317.48	319.89	316.45	317.54	318.06	318.22	318.79	316.39	317.8	318.18	319.42	316.74
296.09	290.96	293.49	295.61	294.47	293.85	295.88	295.53	296.51	293.02	294.65	292.58	294.71	291.93	296.16	294.9	293.94	294.8	293.73	293.56	296.77	295.08	295.09	295.57	294.06	294.04	293.26	294.35	294.08	293.93	293.61	294.72	294.44	293.97	295.16	294.28	294.14	292.98	293	293.92	294.14	295.07	292.81	290.62	293.69	292.51	292.9	293.26	292.14	293.92
310.84	311.24	314.1	310.76	314.42	310.67	315.36	316.08	315.76	311.78	314.28	312.96	314.88	313.31	311.86	313.4	310.94	314.23	311.91	312.79	314.85	311.75	312.47	312.22	310.45	312.47	310.56	312.08	313.23	315.29	312.11	313.91	312.83	312.72	313.25	312.31	311.3	312.69	313.74	315.19	311.53	315.33	313.26	311.8	314.89	314.3	312.1	311.97	313.8	312.2
295.74	298.83	294.78	298.31	298.94	295.86	296.92	299.33	298.93	299.01	297.85	295.88	295.49	294.03	296.15	296.37	298	297.16	293.71	296.54	296.35	297.8	296.27	296.54	296.91	293.9	295.56	298.74	297.96	296.53	298.51	298.64	296.62	295.49	297.61	295.43	296.12	296.4	298.5	295.18	296.42	295.23	295.66	298.32	293.77	296.85	297.45	298.29	298.14	296.51
304.3	307.6	309.53	307.71	306.36	306.41	307.87	305.49	307.58	306.01	305.8	307.16	307.13	307.19	307.08	307.08	305.61	305.81	307.14	306.46	308.88	307.86	308.36	309.25	307.62	306.2	305.06	305.71	307.37	309.07	306.31	306.59	305.13	307.33	306.38	306.56	305.64	306.31	306.39	305.66	307.04	303.61	306.61	303.99	309.33	305.18	303.63	305.71	306.44	306.95
311.23	313.35	308.56	310.29	310.76	310.48	311.42	309.88	311.04	309.22	310.7	310.58	311.72	311.54	309.75	308.98	310.48	309.71	308.18	311.55	311.06	309.31	312.25	311.43	309	308.62	310.47	307.06	311.09	310.5	309.31	310.48	312.33	308.1	310.37	308.75	309.15	309.03	308.17	307.68	308.29	308.05	309.26	310.53	311.42	310.51	307.64	311.76	311.26	308.44
294.49	293.21	293.96	293.54	294.86	293.05	293.15	295.94	295.32	294.81	292.11	293.08	294.01	290.75	296.91	294.4	294.78	292.21	294.32	293.13	295.65	296.36	293.07	293.37	294.16	291.95	294.15	294.87	294.61	291.92	293.79	295.2	296.12	295.54	291.48	294.3	295.29	293.26	294.33	293.12	295.3	294.45	293.91	293.2	294.14	292.89	295.25	294.86	294.1	292.64
303.76	303.85	303.24	303.67	303.55	303.64	303.61	301.36	304.12	301.92	302.17	303.79	301.96	304.32	302.03	299.85	302.37	303.18	299.9	301.47	303.04	303.23	305.42	303.63	305.52	305.79	303.49	303.34	302.81	303.35	302.46	303.02	306.11	304.87	301.99	303.99	303.47	303.05	301	301.69	304.79	303.64	305.48	303.88	302.62	303.24	303.5	306.26	304.48	300.92
319.5	318.18	317.26	321.5	315	319.09	317.79	319.87	319.22	316.85	316.36	319.44	317.08	317.69	317.96	318.68	317.63	318.57	318.16	317.24	316.38	316.92	318.71	320.52	318.78	317.5	317.84	317.35	318.76	314.89	320.37	318.26	317.1	318.96	319.6	318.75	318.44	320.48	315.68	319.34	319.96	318.32	318.72	318.57	317.72	316.55	319.37	318.65	318.04	320.6
314.98	317.09	319.32	317.22	317.04	319.6	314.87	316.44	317.42	317.78	316.8	320.32	317.62	316.54	318.48	318.48	318.23	319.46	320.42	316.99	317.16	319.38	317.55	315.43	317.39	320.97	317.67	319.39	319.77	315.6	317.86	317.71	317.04	318.82	317.03	319.84	316.52	317.66	316.33	318.59	316.42	318.7	315.36	316.47	320.64	319.14	316.82	316.95	317	319.83
317.47	313.34	317.2	314.66	315.44	314.26	314.44	316.39	316.84	315.78	313.44	314.28	315.53	314.28	316.01	314.36	317.36	313.77	316.16	315.33	315.59	314.95	315.07	315.15	316.27	314.98	312.68	316.79	315.31	315.25	314.06	316.95	314.58	312.36	314.87	314.31	316.2	317.33	316.01	315.58	315.56	314.23	311.11	311.83	314.99	313.91	313.8	313.85	315.44	315.46
297.35	297.52	295.6	297.69	297.21	296.92	296.96	296.44	297.89	299.87	297.5	298.02	296.59	295.92	295.94	298.92	296.73	297.33	298.51	296.43	296.89	294.74	297.74	297.8	296.07	295.4	298.47	296.13	295.91	297.7	295.17	296.8	296.88	298.22	298.56	295.97	298.57	296.97	298.24	297.25	296.5	297.95	298.25	298.06	296.98	297.57	297.37	297.65	296.62	295.62
299.92	300.1	301.45	298.98	300.3	300.61	302.57	301.31	300.94	298.76	303.33	302.67	301.1	299.15	303.53	303.53	299.5	303.55	299.19	302.65	300.76	300.42	300.38	300.42	298.99	298.09	299.79	301.96	299.16	299.73	300.49	301.62	304.11	300.61	299.94	301.34	300.92	300.35	301.28	302.94	301.49	302.63	302.19	302.4	303.51	298.83	302.71	302.23	301.19	302.51
313.3	316.11	314.59	315.5	316.43	314.33	315.77	316.16	316.64	316.03	314.21	317.67	315.89	314.8	315.57	315.86	317.87	316.86	314.74	316.79	317.35	316.19	316.37	317.27	318.74	317.17	317.38	316.88	316.37	314.97	316.55	316.8	316.92	315.77	315.9	314.54	313.32	316.08	317.07	315.97	316.06	312.92	316.4	315.02	314.05	315.19	315.22	317.59	315.84	317.28
294.78	297	295.66	294.92	298.05	296.13	294.25	297.42	295.44	294.3	293.35	298.29	295.89	297.17	295.3	296.62	297.28	298.85	294.84	298.51	296.13	295.03	296.52	296.77	296.42	294.44	296.91	296.01	298.15	294.76	297.8	296.3	297.64	299.2	297.76	296.86	294.72	296.95	293.4	294.55	297.71	294.75	296.16	298.84	295.45	296.94	294.86	295.21	299.21	297.16
305.86	303.75	303.35	301.46	305.65	304.33	304.47	303.7	300.12	304.11	305.12	303.28	303.12	305.1	303.55	302.24	305.69	301.6	302.75	303.71	305.71	302.44	305.35	301.78	304.08	305.02	303.25	303.66	303.63	303.63	305.47	302.29	302.93	304.38	305.57	302.27	304.43	303.84	303.96	303.9	302.79	304.28	305.29	302.62	304.06	304.38	303.75	304.34	305.19	304.8
327.36	327.74	327.9	328.09	326.61	325.87	327.69	328.17	326.53	328.5	329.06	326.18	326.83	327.02	327.41	328.47	327.85	326.19	327.83	325.03	324.71	328.83	326.57	329.03	325.23	328	328.06	326.18	330.59	326.33	326.68	326.76	327.87	326.69	327.41	328.44	325.38	328.01	329.79	328.45	326.32	327.78	327.34	328.25	329.84	326.6	325.74	327.52	326.78	326.9
310.74	312.85	312.98	310.97	313.24	310.95	313.05	311.2	312.66	312.88	312.57	314.32	312.95	311.67	312.62	315.33	311.94	312.36	312.57	310.71	311.56	313.84	312.54	312.23	313.17	313.17	310.95	310.84	312	315.69	311.99	314.07	312.04	312.7	313.59	312.83	312.3	313.44	312.09	312.15	313.85	313.94	311.32	312.16	312.67	311.28	315.09	313.98	313.56	314.57
294.62	294.4	294.92	298.38	296.06	293.88	295.86	294.21	295.21	294.36	295.66	294.08	296.54	293.92	294.39	294.32	293.88	295.64	297.21	293.68	295.45	297.28	294.98	295.32	296.89	296.99	294.62	294.72	294.43	294.81	292.42	296.13	294.06	295.02	295.81	294.17	294.63	296.85	296.26	293.48	294.48	296.48	292.75	293.88	294.47	293.11	294.45	295.35	293.89	292.63
301.95	302.64	299.86	300.49	301.41	300.27	300.35	302.22	299.33	301.28	301.6	301.33	298.7	301.28	301.3	299.28	302.93	301.66	302.86	303.72	302.7	301.95	301.25	299.58	301.18	302.43	299.83	301.5	301.98	301.85	298.99	301.34	298.99	297.92	298.79	301	302.65	301.3	302.7	304.7	300.39	300.69	300.28	302.58	300.03	301.97	301.25	299.86	302.93	301.35
318.62	318.64	318.11	318.59	316.72	317.98	318.28	316.84	317.06	315.67	315.52	314.99	317.41	316.52	316.88	318.54	316.73	318.65	316.65	315.95	316.81	317.1	315.14	317.91	316.77	317.54	316.43	317.16	318.44	320.1	319.26	318.95	318.64	317.38	317.1	318.69	317.94	316	318.83	316.89	321.02	317.99	316.87	316.14	315.7	317.29	316.68	316.14	316.5	316.97
302.95	304.76	304.88	301.05	304.6	303.14	306.41	302.63	302.11	303.79	303.57	303.57	302.17	306.83	300.38	305.64	305.98	304.18	300.75	304.05	303.98	304.52	304.84	304.51	304.67	301.57	305.49	302.36	303.95	303.17	302.15	304.33	302.14	304.55	306.22	305.85	301.74	303.49	304.45	303.65	304.8	302.74	303.55	301.18	301.93	304.1	304.17	303.29	302.46	299.83
303.19	302.99	305.26	305.27	303.78	304.84	304.58	304.79	306.91	303.2	304.34	303.4	304.7	302.36	300.87	304.67	303.97	303.65	305.85	303.57	304.91	305.93	301.01	303.5	302.74	303.9	301.56	303.75	303.94	300.9	301.9	305.32	302.87	304.28	304.4	304.16	303.27	304.36	304.11	304.36	304.75	304.53	304.51	303.24	303.88	306.35	304.73	305.42	304.76	305.21
312.21	313.57	312.42	312.3	310.43	313.94	310.64	311.27	312.32	312.67	313.02	315.62	313.21	311.23	313.6	311.17	314.96	315.26	314.2	314.04	313.6	314.48	313.57	312.32	309.17	311.56	314.77	310.74	314.8	311.65	312.01	312.49	313.8	312.81	312.45	312.82	314.05	312.74	313.66	313.02	312.72	312.88	312.48	311.45	311.51	313.13	311.48	312.37	310.86	314.66
317.5	315.94	317.27	317.03	316.81	312.37	312.82	314.19	315.85	315.88	314.45	316.65	313.41	314.09	315.92	317.35	315.61	316.9	314.96	318.18	315.29	316.01	314.47	314.81	317.61	316.87	316.23	317.89	315.94	314.11	317.54	315.56	316.23	314.45	315.36	314.68	316.18	315.8	316.07	317.19	319.14	315.46	313.21	315.56	316.94	314.88	313.48	315.76	316.93	315.76
305.59	305.92	303.81	302.38	303.02	306.97	303.24	301.52	304.05	304.32	302.16	305.23	304.63	304.44	304.99	304.67	303.62	304.48	304.03	305.59	305.89	303.64	304.1	303.67	305.79	303.74	305.39	305.02	304.4	304	303.14	305.29	304.07	302.27	303.19	305.26	304.09	304.85	302.03	303.17	301.81	303.86	307.99	304.67	305.05	301.96	303.19	305.65	303.22	303.48
305.99	306.28	305.64	307.9	304.48	306.99	304.91	305.7	303.86	306	306.49	304.7	304.11	304.93	304.36	305.3	304.35	308.35	302.93	305.57	304.79	305.08	306.2	304.8	305.55	304.49	305.9	302.89	304.9	305.24	305.59	302.74	302.37	303.9	304.11	306.18	305.87	306.72	304.64	306.46	304.98	303.4	305.41	305.06	304.59	304.27	306.24	302.8	304.59	305.21
292.88	294.19	294.83	294.73	294.29	293.48	295.07	293.75	295.83	293.44	292.99	292.96	295.64	293.61	292.72	295.77	294.45	295.35	294.36	289.97	292.33	293.02	293.26	294.77	293.29	296.19	293.63	293.74	292.3	294.53	295.23	295.24	291.97	293.24	294.08	293.43	294.63	294.29	294.59	294.56	297.19	292.37	292.35	293.67	296.92	293.57	294.66	294.27	294.49	294.94
314.72	313.73	315.77	314.91	314.74	312.93	313.84	312.99	316.18	313.89	315.45	314.29	314.51	314.05	313.57	316.12	312.97	315	313.46	316.2	315	313.76	315.57	317.42	316.92	314.02	313.13	315.1	317.37	315.4	314.15	314.11	316.6	312.66	314.12	312.83	313.52	314.91	313.58	316	315.85	315.69	314.78	313.82	314.74	313.96	314.76	316.16	312.95	311.59
305.71	306.57	308.57	305.18	307.27	304.92	305.54	309.27	309.27	308.72	307.88	306.24	308.3	305.69	307.54	308.9	309.25	306.13	307.5	307.77	306	308.89	307.83	306.88	308.13	305.74	308.1	307.99	306.21	307.98	304.86	308.78	308.07	305.68	306	306.01	304.9	305.73	306.64	307.18	309.12	308.64	306.92	305.25	306.35	307.47	306.21	307.36	308.04	308.48
293	294.83	293.6	295.75	294.62	293.48	291.21	292.57	297.29	296.67	294.69	295.49	291.91	294.85	296.97	294.26	294.67	293.39	296.14	294.81	293.06	291.88	292.91	292.28	294.91	293.35	295.9	293.07	293.2	292.15	293.57	296.46	295.85	294.77	293.37	295.12	294.02	292.88	294.38	294.75	293.88	291.55	294.6	293.55	291.16	295.52	294.88	294.56	293.34	293.51
307.31	306.74	308.64	308.7	306.54	305.78	308.6	307.72	307.73	307.02	305.93	307.69	305.74	304.99	306.29	309.97	308.25	304.95	306.52	304.96	307.23	309	307.62	308.7	304.29	307.65	307.16	307.58	303.82	304.93	307.18	307.07	309.38	304.93	303.08	307	306.86	307.95	304.49	305.22	306.34	306.36	308.11	307.43	307.55	305.68	306.93	310.05	305.31	306.13
312.82	312.53	310.01	310.05	311.55	312.05	311.02	313.76	309.41	312.64	313.65	312.83	311.18	312.45	313.16	311.08	313.25	311.41	310.64	313.57	312.19	312.69	312.27	313.06	312.8	312.05	312.15	314.16	311.64	311.54	312.29	313.33	311.52	312.81	309.76	314.01	311.78	313.47	314.15	311.01	312.5	311.75	310.51	313.34	309.73	313.63	309.06	311.4	311.52	312.47
329.09	330.06	329.23	330.14	329.86	326.91	328.36	327.28	327.36	325.69	328.77	326.92	327.45	328.5	326.9	327.05	328.19	328.68	328.46	327.01	327.64	327.36	329.27	328.2	329.01	329.92	327.81	325.16	327.22	327.58	329.68	328.49	324.58	328.26	329.06	327.43	327.15	329.53	330.98	328.76	327.38	327.58	328.15	327.11	328.15	327.63	326.82	329.86	327.79	327.44
297.01	299.53	297.88	294.32	295.5	297.25	296.17	297.04	297.46	297.52	297.25	296.98	299.24	296.14	298.94	296.19	296.78	294.09	297.62	295.52	297.4	297.37	296.92	296.03	296.07	296.37	295.69	296.74	296.08	297.43	295.96	296.39	298.42	297.47	295.03	296.24	296.62	296.88	298.68	297.66	296.37	296.32	299.72	298.85	297.11	298.53	296.39	297.28	298.49	295.39
293.49	293.24	296.68	293.58	291.46	292.81	291.73	294.25	292.99	296.53	296.28	295.02	295.49	292.91	293.93	294.83	295.49	293.31	293.47	293.35	293.12	292.37	290.31	292.75	292.96	292.06	295.71	293.06	295.8	294.65	294.15	291.89	294.23	292.73	293.04	293.56	293.45	293.41	296.8	294.28	294.05	292.95	293.79	294.53	295.45	294.27	292.68	295.32	294.75	292.65
309.39	308.57	309.12	305.93	309.55	308.31	309.72	308.29	308.26	308.82	307.96	308.5	310.82	310.41	310.67	309.02	308.5	310.83	306.92	309.5	307.73	307.98	308.76	308.5	312.78	308.71	311.96	308.5	308.04	307.25	309.78	309.14	305.87	310.26	307.84	309.2	307.05	307.7	310.82	309.21	307.01	307.92	308.98	308.29	308.82	308.03	306.9	309.72	310.1	310.67
302.37	299.93	298.77	298.61	296.11	298.85	298.24	300.33	297.43	300.05	298.41	299.07	300.4	298.18	301.88	298.76	299.79	300.08	300.62	300.37	300.08	300.98	298.38	300.04	301.11	297.79	301.98	300.54	297.6	301.88	299.78	300.82	298.24	300.81	301.13	300.03	301	299.08	300.52	300.31	300.98	300.81	300.9	302.72	302.2	300.48	298.84	299.07	299.91	300.44
295.59	296.63	297.34	295.45	295.88	296.43	296.36	295.12	294.39	292.53	291.54	294.28	293.67	294.17	294.97	296.5	294.48	294.36	296.4	295.25	297.98	293.9	294.62	295.86	295.7	292.67	295.7	294.65	295.64	295.43	296.76	295.85	292.12	294.96	295.43	294.96	294.39	293.83	296.72	295.74	295.72	294.23	293.49	294.11	295.62	295.32	294.55	294.77	295.5	293.98
315.3	315.22	315.03	315.25	313.94	314.09	316.38	313.99	315.59	315.72	315.37	315.54	313.13	316.29	315.92	313.76	313.93	314.93	318.95	315.89	312.9	315.05	315.64	314.56	313.92	316.49	315.88	313.81	317.02	313.39	316.64	314.81	315.96	314.64	314.19	315.29	314.28	314.66	313.86	316.84	314.68	316.7	317.12	315.15	316.24	314.08	312.67	315.62	314.94	315.88
324.62	324.78	324.4	324.86	322.17	323.61	325.2	324.11	324.41	324.6	324.62	325.26	324.44	324.75	325.43	325.94	322.2	327.35	323.36	326.33	327.01	325.65	326.51	325.51	324.77	325.45	325.66	325.12	326.14	323.85	324.58	325.54	321.97	325.87	324.14	325.52	324.8	326.48	326.3	322.92	323.66	324.02	327.27	325.52	328.19	326.51	328.14	323.53	327.87	326.05
312.46	312.89	313.56	312.76	314.18	311.62	313.14	314.64	314.85	314.07	311.66	314.29	312.38	314	315.12	313.76	314.62	314.55	315.91	311.63	316.32	314.84	313.8	316.38	312.69	314.97	313.13	313.94	314.32	314.7	313.79	311.37	312.05	312.59	311.94	312.69	313.87	311.8	313.36	313.69	313.78	315.46	313.59	312.98	312	316.02	313.99	315.58	311.6	312.76
304.9	302.92	303.59	302.64	303.94	302.57	302.11	302.99	300.82	302.69	304.06	305.31	303.25	302.9	303.1	303.49	305.04	303.13	303.38	303.55	304.07	303.75	304.81	302.74	303.06	302.82	305.84	302.4	305.04	302.86	302.02	305.22	302.91	304.09	306.3	304.53	303.78	303.03	303.66	301.95	301.46	303.02	305.77	305.94	303.73	302.38	303.63	302.33	303.13	302.84
317.27	317.16	315.14	318.29	318.28	314.36	315.82	315.44	316.17	314.9	316.49	315.23	317.01	319.17	318.55	317.56	316.8	315.84	318.9	316.22	318.8	315.75	316.64	317.98	313.64	317.17	318.03	318.09	316.57	315.81	315.59	317.11	316.2	318.82	316.04	316.31	317.98	318.74	316.29	320.35	318.62	318.8	317.04	319.75	317.85	317.64	316.16	317.36	315.29	315.39
299.18	301.05	300.38	300.73	300.54	300.07	299.58	299.12	301.23	302.76	300.86	299.67	298.85	298.92	300.32	299.93	301.86	301.13	300.07	301.19	300.35	298.08	301.09	299.56	298.92	300.83	300.66	299.61	302.64	299.29	300.64	300.98	301.47	299.75	300.46	299.04	300.41	300.81	301.66	299.82	300.22	299.5	298.82	299.13	296.96	301.46	299.08	302.07	299.33	299.15
302.06	306.07	301.99	305.24	304.68	303.93	305.28	304.37	301.39	304.29	304.5	302.4	304.4	303.62	305.44	305.69	303.74	303.53	304.04	305.42	302.39	304.78	303.86	304.17	303.91	303.69	303.79	303.21	305.66	302.73	305.14	303.71	306.38	306.12	303.21	303.38	304.22	301.77	306.81	304.41	302.77	303.69	305.12	304.73	304.03	305.38	303.1	303.63	304.03	305.16
312.07	315.5	311.63	311.71	311.17	313.99	312	313.58	311.52	312.94	315.42	313.88	313.2	314.53	314.2	312.58	312.65	312.88	314.5	314.24	312.41	314.04	314.07	312.92	311.32	308.77	313.74	312.58	313.3	314.55	313.72	313.09	313.67	311.73	312.37	311.52	314.93	313.79	311.13	312.35	313.23	311.56	312.14	314.61	309.97	312.08	312.34	312.39	314.27	313.69
309.28	310.26	306.61	306.84	309.74	309.13	308.7	310.42	306.72	308.88	308.93	308.43	309.33	308.55	308.08	310.26	311.64	307.37	310.37	308.98	309.45	308.14	310.45	307.96	308.14	308.09	311.17	310.83	311.98	308.32	307.16	308.68	307.65	309.54	307.14	308.31	311.03	309.48	310.4	308.08	308.55	309.44	308.08	309.59	308.04	307.33	308.52	311.15	309.22	309.36
304.54	306.95	306.27	308.2	307.45	306.2	308.62	306.24	307.46	309.07	306.09	308.47	309.09	308.12	306.37	307.52	305.03	307.38	305.06	307.68	307.86	306.6	309.83	309.61	308.02	307.91	306.09	308.43	308.36	306.53	306.22	306.95	307.62	309.78	305.67	307.98	307.13	307.33	307.64	308.73	308.76	306.07	307.57	308.61	309.15	306.03	306.69	305.45	307.51	306.98
315.7	315.49	313.44	312.52	317.37	315.1	314.88	312.52	312.82	313.39	315.44	313.59	313.84	315.31	313.04	313.59	314.05	314.55	315.22	314.31	314.18	314.92	313.84	316.63	316.24	312.5	314.44	317.45	317.39	313.48	315.94	316.86	318	312.69	314.38	314.75	313.87	313.09	317.41	313.79	315.27	315.93	314.54	313.67	314.66	317.02	314.59	314.87	314.72	316.42
318.25	317.15	315.87	316.14	317.64	315.04	316.57	317.71	317.78	318.51	318.48	319.52	316.8	315.68	319.27	317.23	317.45	315	319.87	316	317.52	317.23	316.17	316.96	318.18	315.46	314.7	317.62	318.04	317.92	316.15	317.85	319.42	316.56	320.03	318.31	314.73	316.16	318.29	317.2	319.11	318.39	315.63	317.33	314.53	318.17	318.7	318.01	318.71	317.45
313.41	315.03	314.27	314.77	314.71	311.1	312.68	316.65	314.11	316.03	313.49	314.64	313.62	313.61	314.11	316.13	312.99	312.75	315.8	313.37	315.74	313.46	313.03	313.12	313.23	316.01	312.05	314.62	312.79	313.13	313.73	313.44	314.03	312.72	315.85	313.67	315.22	313.51	314.13	315.01	315.41	316.64	315.01	314.38	316.21	314.39	313.95	315.64	315.55	314.03
310.28	312.37	313.26	311.01	311.33	314.22	313.39	313.48	311.96	311.45	310.63	312.8	311.07	313.94	314.52	311.52	313.99	309.97	310.95	312.12	312.43	311.55	312.72	313.48	310	312.37	312.97	311.82	311.26	313.34	313.69	313.81	313.16	311.73	312.53	312.93	311.66	314.66	314.6	310.17	312.53	312.91	314.07	311.18	312.59	315.37	313.75	314.95	314.54	311.17
311.65	309.2	308.95	311.76	309.83	309.83	309.88	308.96	311.02	309.34	308.71	308.61	309.27	309.68	309.03	310.69	309.31	309.6	308.53	308.6	309.58	309.33	311.92	308.78	310.92	311.3	308.12	310.05	309.77	311.28	308.36	309.49	311.46	308.95	311.3	311.34	310.18	311.49	310.39	312.18	309.5	311.75	309.06	312.58	313.53	308.31	309.17	311.06	309.75	310.52
313.63	315.03	315.75	316.25	314.26	315.06	316.58	314.89	314.65	315.23	316.43	315.86	315.16	313.92	314.98	314.87	316.02	316.54	314.14	315.67	316.47	314.97	315.14	314.5	318.44	313.74	313.26	312.73	316.17	316.43	314.7	314.28	315.19	316.72	314.58	312.02	315.96	315.29	315.03	312.89	313.55	315.15	312.46	314.27	314.16	315.71	316.8	315.05	315.92	315.26
314.91	314.16	311.63	310.98	312.91	311.29	314.41	310.62	314	312.32	311.84	313.31	312.46	314.25	313.03	313.01	313.29	313.91	312.19	312.33	312.54	311.6	313.01	314.18	311.08	315.5	312.8	313.36	312.17	313.02	312.24	314.71	313.53	311.96	311.32	312.94	310.95	315.05	311.46	314.91	311.93	312.77	313.36	313.56	313.04	311.91	313.97	312.21	310.74	309.82
295	296.64	297.29	296.15	297.79	298.89	299.01	296.66	296.72	290.78	295	296.22	296	295.24	296.23	296.93	297.3	294.37	294.75	296.3	296.69	295.53	297.58	297.98	295.75	296.58	294.92	300.26	296.1	297.29	296.79	295.8	298.63	295.79	298.44	296.38	298.11	299.29	296.54	294.15	297.41	296.47	299.26	293.59	298.39	296.48	296.87	295.59	296.84	297.96
315.38	315.59	314.07	317.83	313.74	316.54	317.06	318.17	312.59	316.06	315.14	315.51	315.7	317.91	313.17	315.59	314.59	314.34	312.53	314.93	310.93	313.84	315.83	316.26	315.08	314.09	316.29	314.1	314.89	315.59	313.68	317.7	316.02	318.03	314.46	313.36	315.74	315.88	317	313.88	314.45	313.86	310.77	311.46	315.19	315.71	312.94	317.35	315.51	316.56
315.93	316.92	318.29	318.48	318.96	318.37	317.43	316.45	318.19	319.5	315.96	316.67	318.63	319.08	317.36	319.55	317.38	317.53	317.41	319.29	317.79	317.72	317.11	316.75	319.14	318.1	318.91	322.19	318.38	318.55	316.88	318.42	317.35	319.7	315.25	316.97	320.85	318.99	319.52	319.42	318.16	319.23	320	319.13	316.24	318.78	319.37	316.61	314.66	316.15
318.14	318.29	319.92	315.59	318.43	317.14	319.33	318.71	319.17	319.15	317.25	317.56	318.19	316.49	315.62	320.25	317.77	317.66	319.93	318.08	319.24	316.27	315.52	315.37	317.01	315.19	319.38	317.43	318.41	318.58	318.15	320.72	317.24	316.83	318.1	319.26	316.78	318.82	317.89	319.25	315.68	317.16	319.55	319	318.06	318.66	317.61	317.42	320.14	317.13
316.09	317.21	316.28	314.07	315.89	317	315.61	315.57	315.89	316.35	318.26	314	313.21	314.35	314.59	313.25	316.89	315.65	317.06	314.84	318.75	315.38	312.48	314.9	314.99	315.28	316.56	315.08	313.44	315.57	316.5	314.05	313.95	314.13	316.16	314.1	317.39	316.02	315.18	313.72	317.26	316.3	317.25	316.1	314.93	313.67	314.56	313.7	316.21	317.18
304.59	302.81	303.55	300.62	304.75	302.9	304.77	302.78	303.52	302.53	302	304.78	305.28	303.18	306.13	301.37	303.79	304.62	304.17	302	304.43	305.9	303.24	302.85	302	303.55	304.32	303.99	302.27	305.28	303.83	304.34	303.84	301.8	302.05	304.57	305.12	305.19	303.55	301.57	303.6	299.98	304.05	304.8	304.03	303.32	302.5	304.61	302.03	300.27
313.45	313.34	314.45	314.89	315.22	315.06	317.14	312.32	315.25	315.66	316.61	313.97	314.46	313.08	315.23	316.75	313.04	313.97	317.84	316.3	316.08	313.36	313.39	313.36	314.11	314.74	315.8	315.83	311.77	313.79	314.57	314.67	315.59	314.6	314.26	315.11	314.39	314.62	316.47	316.37	314.35	314.27	313.61	317.2	314.9	314.6	313.66	315.84	314.56	317.42
304.22	306.97	304.05	305.49	302.75	303.8	305.13	303.26	303.66	303.69	303.81	301.25	301.78	301.63	305.8	302.72	300.19	301.55	302.47	301.25	304.28	304.32	301.3	302.36	303.52	301.63	304.97	300.37	301.34	300.19	303.49	302.49	302.48	301.89	301.73	302.3	303.73	300.82	302.86	303.89	301.35	302.1	302.11	304.77	302.51	303.72	302.62	301.05	305.33	302.58
328.01	328	327.59	329.22	326.5	329.29	329.59	329.46	327.18	329.29	326.21	328.09	330.67	326.63	329.13	328.28	326.19	329.66	328.57	328.23	330.67	325.3	326.8	330.55	324.6	325.69	326.87	327.47	325.4	329.23	327.86	327.72	327.55	328.79	328.38	330.35	328.51	328.87	328.81	328.44	329.27	326.94	327.2	328.13	330.23	327.31	327.87	326.95	328.1	327.94
317.57	318.08	317.73	317.4	318.61	319.38	317.88	317.08	317.45	321.86	315.73	318.59	318.04	318.77	315.56	316.63	318.87	319.07	317.2	318.84	318.43	317.81	318.33	317.6	317.85	317.75	318.66	319.2	318.55	319.94	319.24	316.26	318.16	316.11	316.51	319.26	318.31	316.76	318.17	316.91	317.92	318.45	318.09	317.69	319.33	318.42	318.5	316.66	317.62	319.34
324.41	327.94	326.17	325.14	322.79	328.1	323.78	327.04	324.77	324.61	324.33	327.77	325.6	321.77	322.98	324.96	322.29	323.81	323.32	323.75	323.31	326.47	325.51	325.06	325.58	324.22	325.58	324.58	324.32	325.83	325.42	325.34	325.65	325.33	326.33	326.47	323.27	323.8	326.66	326.98	325.95	324.15	326.31	325.94	323.15	326.72	325.5	326.89	326.08	328.44
314.16	312.3	313.57	313.93	312.99	313.92	314.25	312.37	312.52	315.84	314.57	313.75	312.22	312.96	314.13	312.2	310.93	315.5	314.18	313.13	313.86	314.33	313.25	313.54	311.59	313.41	313.42	314.87	315.3	314.33	315.93	312.72	315.27	310.96	313.55	313.84	315.64	314.59	312.68	311.65	314.24	314.91	311.64	315	312.63	312.27	315.11	314.56	311.06	312.27
299.48	298.41	299.55	303.09	301.46	301.81	302.01	301.48	298.32	302.28	299.88	300.35	299.06	301.68	298.54	300.51	299.12	302.06	300.56	297.79	303.04	300.15	300.58	299.77	300.43	301.15	301.33	301.43	300.19	301.96	302	300.69	300.66	304.82	300.03	299.36	298.99	302.21	299.97	302.3	300.11	302.91	299.87	300.08	301.75	302.76	302.9	299.92	302.37	299.01
304.87	304.72	306.03	306.69	306.47	308.62	306.05	306.07	306.12	305.97	305.15	306.43	304.85	309.12	305.31	307.44	307.62	308.51	307.36	304.96	306.23	307.49	303.29	306.65	307.16	306.13	307.23	308.08	308.22	306.3	305.55	306.93	306.82	307.12	305.79	306.52	304.41	305.28	306.44	306.71	308.66	304.58	306.09	304.79	304.66	304.65	307.4	307.91	306.47	305.74
307.1	306.88	309.07	305.91	304.93	308.35	307.72	306.5	307.34	305.6	306.56	305.86	308.56	306.18	306.36	307.32	307.49	307.25	305.64	306.24	307.35	306.41	308.03	305	308.16	305.05	307.26	307.84	306.47	307	306.89	306.68	308.68	306.58	305.71	307.66	306.79	307.06	308.24	308.85	306.47	306.93	307.11	306.25	306.76	305.82	306.23	307.33	307.11	307.85
326.32	330.53	325.99	328	330.62	329.16	328.77	328.1	327.14	328.19	328.17	330.9	327.47	329.61	327.25	326.28	327.15	329.48	326.63	329.75	331.89	329.12	329.92	326.16	331.2	326.87	326.83	328.72	328.35	330.47	329.13	328.08	329.87	331.2	327.66	328.4	329.75	328.76	330.82	331.53	330.35	328.13	326.91	328.77	331.31	327.34	326.2	329.21	328.36	329.61
316.12	313.48	313.79	316.54	316.16	313.27	315.2	317.6	316.98	313.86	315.24	314.41	316.7	315.35	314.72	312.18	314.44	311.67	316.12	314.24	312.55	312.84	312.79	315.28	317.41	313.74	315.41	315.3	315.32	311.33	317.53	313.82	316.27	313.55	317.52	314.71	316.23	317.07	313.96	316.88	315.75	315.95	314.62	314.14	313.55	316.32	315.25	313.6	316.99	314.78
304.66	305.08	304.43	305.32	304.69	303.68	302.93	306.68	306.61	305.72	307.21	304.33	305.15	302.57	306.95	304.44	303.24	305.38	303.92	305.35	305.05	305.71	303.08	303.98	304.12	305.82	303.28	307.22	306.69	301.78	303.58	306.1	306.73	304.92	304.28	303.84	304.91	305.48	306.77	305.93	306.1	305.4	304.46	303.5	304.96	305.25	304.85	303.77	304.54	304.46
317.22	318.75	319.9	319.38	316.98	317.33	318.18	317.33	319.23	317.51	317.36	313.94	318.7	317.99	319.43	319.17	318.54	318.59	316.94	317.13	319.89	319.01	318.22	320.61	318	317.38	317.94	316.78	318.33	316.55	318.62	319.41	319.38	319.94	318.39	318.06	317.37	319.47	318.4	318.07	316.38	319.1	318.52	321.44	320.98	321.32	317.11	318.81	318.32	317.66
315.03	314.36	315.81	314.18	315.38	314.31	317.1	314.7	317.15	313.54	315.38	314.66	314.56	312.73	316.68	315.44	314.65	311.71	314.72	315.38	314.44	315.99	315.21	314.35	317.5	315.92	313.87	313.07	314.43	316.06	315.28	314.87	315.83	315.03	316.88	314.46	314.46	310.97	313.98	317.41	315.67	314.92	312.75	313.28	317.63	315.3	314.91	312.22	313.73	315.85
317.32	318.92	315.65	318.33	319.61	318.86	317.73	314.93	318.59	319.28	317.59	319.45	316.83	315.34	317.02	316.77	318.5	323.45	317.38	316.18	320.52	319.02	319.21	317.14	316.28	319.32	319.68	319.4	317.1	318.73	320.37	319.62	316.84	316.67	319.79	316.74	318.81	318.6	320.45	317.29	314.94	319.69	318.01	317.88	319.97	317.25	318.38	316.38	316.7	321
297.15	296.36	296.33	294.35	296.65	296	294.33	294.02	297.74	293.65	295.22	295.42	292.65	294.3	295.76	291.55	292.99	295.06	295.98	295.16	295.45	295.22	295	294.22	292.58	295.65	296.41	294.86	294.23	295.41	295.66	296.24	295.3	292.97	296.93	295.19	296.85	297.12	295.99	292.69	293.69	293.67	294.87	296.49	293.96	296.19	295.32	293.91	295.05	298.02
319.72	319.81	318.58	316.7	318.21	320.51	318.43	317.89	317.5	319.72	320.18	316.63	319.03	319.05	316.57	318.27	318.35	318.5	318.69	317.42	319.8	316.46	319.71	318.31	320.49	317.9	319.62	318.59	319.36	323.05	317.01	320.27	319.2	320.13	318.76	318.05	320.73	321.17	318.18	321.01	318.19	320.82	320.75	318.79	318.58	320.39	320.93	319.87	320.16	321.09
316.35	316.32	317.23	317.58	317.04	317.67	314.01	315.59	317	316.92	316.16	315.46	315.39	315.48	316.26	316.99	316.6	316.99	318.39	318.41	316.93	317.65	315.4	318.75	317.49	312.32	317.76	314.53	316.95	316.34	317.34	316.78	316.57	316.09	319.32	315	317.28	317.66	316.85	317.22	316.47	315.59	315.69	311.6	315.76	315.86	315.44	315.42	314.76	314.58
316.86	316.18	316.32	317.04	313.98	313.26	315.32	311.98	313.85	314.49	314.75	313.79	312.71	314.07	315.69	315.52	315.97	314.59	313	315.25	315.53	316.11	314.06	314.07	315.32	314.12	314.93	316.06	315.22	314.69	314.48	314.99	312.55	314.82	313.85	316.11	312.49	315.17	313.69	315.33	316.04	315.74	317.46	315.75	318.18	317.22	314.43	316.39	314.4	315.86
304.3	300.49	302.79	299.82	300.65	302.26	300.8	300.87	300.6	304.13	302.94	299.3	300.74	303.73	299.77	299.77	302.6	301.39	304.76	300.69	301.4	302.13	303.52	302.71	301.03	305.54	300.74	304.14	303.06	300.96	302.96	304.17	304.83	301.44	301.66	301.36	305.29	303.26	303.71	304.11	301.81	299.93	302.91	300.82	299.55	302.18	306.43	301.44	301.25	301.11
314.32	310.64	310.45	311.87	308.99	312.22	313.86	313.74	311.78	312.99	313.12	311.18	312.14	314.08	312.85	313.02	315.19	311.31	315.64	311.97	309.97	311.07	312.76	311.9	312.19	311.36	310.09	313.89	312.09	312.6	315.42	313.39	313.73	311.87	313.12	314.51	315.63	312.29	311.98	315.32	314.3	313.71	311.61	310.6	312.62	313.08	312.78	309.95	312.61	313.3
295.41	296.79	295.79	295.75	294.94	298.11	295.25	294.99	294.49	297.87	294.36	294.82	291.52	293.58	295.38	294.24	297.8	292.45	292.87	294.43	294.84	294.39	293.31	294.43	295.95	295.78	295.77	295.24	294.69	294.68	293.87	294.4	296.64	296.77	296.77	296.64	294.29	296.62	293.64	296.23	294.24	293.48	294.72	293.46	293.14	293.9	294.99	293.62	293.55	294.56
303.7	305.73	305.1	306.77	304.82	304.61	306.55	303.48	304.38	305.95	304.93	306.52	303.49	304.87	302.16	305.56	305.14	305.28	305.25	303.48	306.17	302.67	304.23	305.43	304.47	303.62	305.95	306	305.77	305.02	304.32	303.83	303.23	304.97	305.58	302.82	304.64	303.42	304.83	305.66	303.63	305.05	306.45	307	306.12	304.79	304.36	305.7	302.7	304.82
312.47	313.45	313.53	313.31	313.67	314.31	311.38	310.88	311.86	313.07	315.31	313.44	311.93	309.61	309.81	313.78	312.68	312.91	314.25	310.53	311.64	313.38	310.93	314.8	314.72	313.21	313.5	313.86	310.86	312.13	310.56	311.44	311.4	311.68	314.31	313.98	312.66	313.41	312.82	312.98	312.81	312.83	312.79	313.82	314.07	313.88	312.92	313.32	313.95	311.18
316.74	318.61	316.5	316.85	313.34	312.07	317.03	316.07	316.58	316.84	317.21	313.96	315.33	314.03	312.68	317.24	314.78	315.09	312.96	316.38	317.71	316.51	315.04	315.16	315.36	312.33	315.17	314.75	318.44	317.64	317	316.29	315.22	314.63	316.98	315.05	317.2	313.77	315.71	317.46	313.66	315.43	315.13	312.71	315.26	313.48	316.21	313.97	313.61	314.21
316.71	315.51	314.13	314.27	316.09	315.29	312.29	315.38	316.87	315.86	315.34	313	315.63	313.73	315.71	315.37	313.03	316.78	314.46	314.22	315.28	314.33	315.81	313.77	315.19	313.19	317.28	315.84	314.8	314.77	316.03	314.45	314.74	314.36	314.75	314.57	315.15	314.5	313.88	313.32	315.52	313.76	315.59	314.34	313.14	316.5	313.61	316.9	314.58	316.05
316.87	319.29	316.5	315.06	315.52	312.8	315.51	315.45	316.87	316.82	315.8	317.73	315.64	315.94	315.19	314.39	315.49	314.41	317.22	315.47	315.19	315.69	314.74	314.8	318.35	313.79	311.53	318.17	316.68	316.85	315.26	316.41	315.64	316.64	317.18	315.68	316.21	315.91	315.95	315.04	315.23	315.2	318.32	317.43	317.79	317.48	316.6	313.24	317.65	318.3
326.34	325.34	326.43	323.98	323.47	324.72	325.41	325.15	326.88	324.16	326.92	326.24	324.16	324.08	323.78	327.4	323.22	327.43	324.4	325.48	322.9	326.79	325.85	328.01	326.14	324.99	324.89	326.83	325.53	324.17	324.66	324.96	326.92	328.05	325.52	324.33	324.77	326	326.1	323.81	324.36	323.49	325.55	325.92	326.67	326.7	324.78	326.92	323.98	327.05
311.93	311.83	311.8	311.46	311.63	312.66	312.09	310.93	313.83	312.15	312.58	313.49	313.75	312.82	313.99	312.11	310.66	314.36	311.19	312.44	313.37	315.06	314.18	313.07	312.08	314.54	312.46	312.13	312.8	314.14	315.31	312.45	310.44	311.7	313.05	315.3	311.46	312.13	313.8	311.03	311.71	314.76	315.09	312.8	312.94	314.07	312.99	310.84	314.41	313.53
318.75	319.8	319.21	318.71	320.09	319.42	319.61	320.79	319.11	321.61	320.28	318.25	318.14	319.72	323.32	320.38	318.07	319.86	318.37	317.81	319.54	318.25	317.25	318	320.18	323.07	316.21	318.9	320.84	319.81	319.25	319.89	320.54	320.2	319.75	320.08	317.07	319.42	320.32	319.44	318.43	319.65	317.65	317.98	319.6	320.15	320.58	320.54	319.95	319.05
312.65	316.57	312.14	315.42	310.05	313.64	315.29	311.98	313.21	310.95	316.06	311.71	314.73	315.02	310.77	312.62	315.58	315.99	312.86	310.39	312.77	313.32	314.73	314.4	312.3	314.87	312.57	314.16	313.5	313.89	314.65	311.94	311.38	312.19	312.49	312.08	314.07	314.35	315.33	312.2	312.55	312.75	311.86	311.29	312.36	313.19	312.55	311.19	316.79	313.21
294.35	294.34	296.41	295.43	295.52	295.15	295.38	298.1	295.99	295.74	296.01	293.95	293.01	294.68	294.37	294.17	294.87	296.97	293.74	295.84	295.42	294.94	295	296.99	294.77	292.38	293.58	294.45	294.01	294.9	296.31	296.16	293.72	294.59	295.39	295.28	296.21	295.03	295.37	295.77	295.1	293.26	297.21	295.66	296.38	295.27	294.48	294.45	295.67	296.03
309.36	308.8	308.69	309.39	309.51	307.5	307.57	309.07	311	310.86	310.71	307.99	308.62	307.02	309.88	312.73	307.58	310.73	308.89	308.35	308.75	309.7	306.99	306.19	308.83	309.05	305.61	310.78	308.65	306.29	307.37	310.34	307.13	307.42	306.8	310.62	308.4	307.65	307.2	310.1	307.97	309.03	309.25	308.48	308.27	306.2	307.03	308.75	310.4	307.22
295.48	297.2	297.4	294.84	298.14	298.28	294.6	295.18	298.05	297.53	294.98	295.32	296.26	298.08	296.24	296.93	294.74	295.11	296.72	297.06	296.58	297.16	297.12	298.4	296.56	296.51	298.57	295.47	298.17	295.63	297.46	296.66	297.4	296.44	298.38	296	296.94	297.58	296.26	297.1	299.56	296.5	297.48	297.5	295.5	299.68	296.87	295.21	297.62	295.27
294.31	294.09	295.46	294.59	294.26	294	292.32	293.9	293.21	295.6	293.42	292.42	294.81	293.5	294.62	292.92	292.76	293.12	296.21	295.01	293.77	292.87	294.89	291.73	295.82	294.22	293.97	293.63	295.59	292.5	293.83	296.67	294.29	294.62	292.85	294.06	295.13	291.82	292.92	295	296.62	292.7	294.04	293.4	292.05	293.06	293.33	291.84	295.86	293.92
300.6	303.85	304.33	303.44	301.95	302.78	303.66	303.03	302.17	303.95	305.58	301.37	300.71	302	306.02	304.13	302.83	302.02	306.94	302.68	306.01	302.69	302.51	305.21	302.65	304.69	300.42	302.72	304.07	302.57	302.58	304.38	305.01	301.66	304.36	305.2	301.87	300.64	302.89	304.63	306.09	306.3	303.55	303.67	303.71	304.14	302.76	305.67	303.46	303.79
303.69	305.07	303.11	301.76	303.51	307.35	307.16	305.11	305.14	304.4	305.59	303.26	302.69	304.68	304.87	306.35	303.12	304.7	306.4	305.5	305.07	306.82	301.6	304.78	305.11	305.3	302.44	302.73	304.38	305.27	304.14	304.91	304.69	305.51	303.89	302.07	304	304.16	304.78	303.46	304.55	305.2	300.67	303.42	302.7	303.91	300.97	305.38	303.76	304.22
314.09	313.16	315.9	313.37	315.72	314.96	313.95	314.28	313.3	312.02	313.51	312.49	314.83	315.21	315.68	313.51	314.99	314.89	312.06	311.61	313.8	315.1	313.33	312.48	315.47	314.92	315.01	312.95	315.82	318.09	316.4	314.61	314.81	312.59	313.81	315.37	313.22	313.41	315.16	311.93	315.16	312.04	314.73	314.09	313.33	311.23	312.21	311.67	312.43	315.37
301.71	304.74	305.15	303.02	302.74	302.1	304.37	301.74	303.89	303.45	303.03	301.98	301.35	303.94	304.55	302.83	302.99	305.14	303.83	301.95	303.41	303.65	304.98	303.71	305.47	302.62	303.47	305.8	303.89	302.45	301.65	304.13	304.02	302.35	303.41	303.44	303.09	302.59	303.08	301.38	303.96	303.7	303.35	302.73	304.82	302.21	301.87	305.24	302.8	304.03
295.72	293.92	292.94	297.17	296.69	294.46	296.09	296.49	295.38	293.84	294.45	293.44	296.22	294.43	293.79	294.28	293.82	293.02	295.57	295.88	294.9	295.01	294.19	291.04	294.92	293.84	296.64	294.1	294.76	293.92	293.17	294.82	295.23	294.63	296.79	295.62	293.61	293.84	293.48	293.24	293.19	297.3	295.62	293.59	295.58	294.16	295.66	295.96	290.66	294.4
313.08	314.14	311.39	312.52	313.54	312.28	313.24	312.82	312.18	312.8	311.86	313.81	311.7	312.55	313.7	314.03	313.5	314.3	315.39	313.05	311.06	313.83	312.83	311.44	314.64	312.16	313.5	310.72	314.21	313.16	313.7	311.16	309.87	312.02	312.66	313	313.99	312.45	312.76	312.84	312.85	313.76	314.8	312.88	314.92	312.15	314.18	313.58	313.15	313.04
318.66	319.24	318.9	318.9	320.01	317.56	317.28	315.35	318.55	319.16	317.66	319.3	315.64	316.98	318.89	314.83	316.49	319.11	318.79	318.19	317.58	318.93	316.42	318.34	316.99	319.33	317.61	317.49	318.11	319.26	317.93	317.38	315.43	319.42	319.25	317.27	319.45	318.89	318.09	317.66	317.19	319.6	320.8	317.97	318.52	317.14	319.31	317.91	318.56	322.09
301.31	300.1	301	299.9	301.7	299.88	299.11	300.92	300.76	300.21	302.54	302.27	299.49	298.17	301.02	298.97	302.27	299.25	298.84	299.2	300.38	299.33	298.76	299.42	301.06	298.5	300.55	299.33	299.64	300.89	300.62	301.82	299.29	302.2	301.97	301.21	302.16	301.19	298.55	299.98	299.32	299.22	299.54	299.01	301.3	300.37	299.41	301.77	299.5	301.14
298.32	296.37	297.79	294.6	295.94	298.18	297.68	296.31	297.44	295.62	296.9	297.18	296.42	294.7	297.45	296.8	295.45	297.54	298.09	296.26	296.89	295.61	295.74	298.01	296.4	296.27	295.73	298.71	297.7	299.88	296.39	298.12	297.82	294.33	297.04	295.94	298.26	296.48	298.8	297.78	295.67	298.5	300.32	298.41	295.14	296.4	297.72	297.48	295.76	295.84
306.93	306.46	305	304.55	306.1	305.98	305.16	302.98	305.12	304.44	304.46	302.94	306.29	305.6	303.41	306.18	305.17	308.33	308.24	303.39	303.96	307.07	305.65	307.33	306.39	304.36	304.55	305.78	305.77	305.95	304.44	303.17	304.99	306.01	302.04	305.14	304.28	307.57	307.16	303.48	306.62	305.85	306.27	305.94	308.27	305.49	305.58	303.16	306.24	303.04
311.83	314.25	313.1	313.43	314.07	313.11	313.24	315.3	313.23	312.98	312.15	312.69	312.01	315.4	311.69	315.01	312.78	313.49	313.42	311.48	310.95	313.71	313.41	314.85	314.87	313.61	315.64	312.51	312.55	313.59	311.94	311.76	312.95	314.2	311.47	310.99	313.68	312.83	313.05	313.54	313.67	309.96	311.7	312.65	310.4	313.1	311.72	312.56	310.9	312.48
311.64	310.36	310.78	312.78	313.16	312.42	310.22	310.65	313.34	311.9	312.86	313.31	312.7	310.41	312.23	312.68	312.33	311.5	312.25	313.45	310.12	311.26	310.02	312.71	312.16	310.9	311.71	313.58	312.23	311.79	314.41	312.86	313.17	311.99	312.52	309.52	312	312.23	313.7	311.87	312.81	313.9	312.15	311.76	312.12	310.32	313	311.84	311.34	312.38
314.01	315.52	311.23	314.71	311.63	311.31	311.83	313.27	313.58	314.56	313.41	314.61	311.69	313.47	313.48	313.48	313.84	314.78	312.44	313	314.5	312.44	313.41	313	313.99	313.59	315.84	315.39	311.38	317.05	314.19	312.74	312.07	315.58	312.52	313.73	313.59	315.09	312.23	316.15	313.6	312.94	311.77	313.76	311.07	314.53	314.51	314.63	314.58	316.32
300.54	302.3	298.45	299.52	299.42	300.24	298.56	298.27	302.31	296.23	298.41	302.29	301.21	300.71	301.7	300.05	301.35	299.97	298.7	297.92	300.79	300.12	298.53	300.66	299.96	300.64	300.18	299.21	300.97	300.42	299.65	302.43	300.77	300.42	298.84	300.11	300.27	298.8	298.78	300.26	300.58	300.33	300.33	301.52	301.23	300.32	301.25	296.63	300.24	301.51
303.79	303.85	301.4	303.75	305	302	302.32	305.04	301.83	304	305.16	307.17	305.12	304.27	302.74	304.48	304.74	304.73	303.07	304.07	302.18	302.35	303.97	302.6	302.06	303.39	304.17	303.38	303.18	300.83	303.07	302.43	303.12	301.16	301.3	301.95	305.77	303.36	302.66	303.86	303.41	304.29	303.9	302.89	301.9	304.58	305.75	304.83	302.34	305.47
314.2	317.73	314.69	314.55	317.68	316.17	315.69	314.78	315.75	315.4	314.3	316.03	319.12	314.93	318	312.35	316.59	318.02	315.83	314.74	314.74	317.24	318.25	314.84	316.76	314.52	315.9	317.23	315.78	314.14	317.75	316.52	316.72	314.39	316.07	316.18	315.86	317.3	316.9	315.14	313.59	313.99	316.55	316.37	315.08	313.7	318.09	317.01	318.06	317
311.02	310.36	311.69	310.38	311.09	309.73	310.39	308.6	308.96	311.08	308.55	310.53	309.2	308.88	309.91	311.86	308.47	312.15	309.98	309.7	310.84	307.87	311.19	307.68	308.05	308.84	309.77	308.64	311.09	308.75	309.83	310.42	308.65	308.65	307.77	308.31	308.79	311.94	310.22	310.74	309.86	311.06	310.39	310.57	309.77	308.16	308.15	310.74	309.34	308.55
326.23	325.19	329.86	325.66	327.96	330.04	329.28	329.21	326.78	328.76	328.81	327.99	327.1	328.67	327.51	326.47	329.1	330.08	328	327.44	327.14	326.54	328.92	325.06	325.78	326.25	327.38	327.92	326.18	328.42	325.68	327.95	326.33	328.3	329.17	327.46	328.88	328.04	327	329.52	328.27	327.87	326.44	326.99	330.1	330.08	326.29	327.28	326.36	329.12
328.39	327.78	327.63	326.41	328.74	323.99	327.81	327.97	328.26	328.75	328.98	328.77	330.63	329.83	329.03	329.03	328.05	329.43	329.88	326.36	326	329.8	327.91	330.77	330.4	328.87	330.27	328.47	327.89	326.49	330.26	328.36	328.54	329.33	327.4	330.1	327.62	329.21	328.45	328.91	328.58	327.19	328.17	328.43	329.5	332.1	328.53	329.7	331.99	329.79
305.15	308.12	302.55	308.66	307.39	308.43	309.15	307.03	304.98	305.19	306.53	307.67	307.17	307.64	304.8	306.64	306.06	305.9	307.21	304.98	308.35	306.9	308.15	307.03	304.95	309.21	309.79	306.95	310.52	307.3	306.75	306.08	306.42	308.32	306.01	306.98	306.25	306.74	307.35	305.34	303.93	306.34	306.13	308.47	303.75	306.15	306.49	304.55	306.49	304.97
316.35	318.87	316.6	319.83	316.37	314.76	317.58	316.32	315.74	315.6	316.84	315.18	316.49	317.89	318.23	312.45	315.98	317.28	318.04	317.95	316.9	314.98	316.84	315.77	317.99	318.28	314.78	316.89	315.32	315.23	315.83	315.65	315.16	315.84	315.97	317.96	318.69	314.4	317.6	318.51	316.59	316.67	317.29	314.43	316.91	318.97	315.27	316.53	315.72	315.41
319.14	319.75	320.11	320.62	319.42	318.06	319.82	319.79	318.75	319.4	318.38	320.25	319.58	318.96	316.44	318.83	319.67	320.13	316.02	318.87	320.47	319.59	319.95	317.59	319.52	317.04	319.65	320.26	321.65	317.1	317.12	317.15	318.59	319.55	317.77	319.32	317.31	319.61	319.84	319.17	322.23	318.72	319.23	320.88	318.8	321.02	318.73	318.47	318.3	318.36
308.5	306.62	306.41	306.85	307.25	304.91	306.73	305.46	304.98	309.61	306.58	307.7	307.08	305.7	307.87	307.83	307.95	305.06	307.82	306.46	306.53	307.59	306.51	307.43	305.92	307.93	307.32	309.09	303.49	307.76	307.85	303.51	308.98	306.61	305.66	305.12	304.7	307.15	307.12	309.3	306.14	306.45	305.23	306.41	305.87	307.59	307.84	309.12	306.34	308.28
327.7	326.74	328.94	326.65	329.81	328.91	327.54	327.35	329.54	327.78	325.98	328.38	327.63	327.08	328.39	329.02	328.46	327.01	327.9	328.49	325.94	329.03	328.66	329.18	327.68	327.35	327.79	326.92	328.68	328.15	328.19	326.75	327.01	329.3	328.67	327.16	328.9	327.6	326.3	326.76	325.29	326.99	324.68	326.66	326.79	327.09	327.24	327.73	328.21	329.75
304.05	303.74	304.49	304.43	306.99	304.05	302.58	306.15	305.88	305.14	305.99	307.3	306.44	304.02	304.03	306.96	305.15	306	304.09	305.03	305.56	306.37	304.3	304.57	303.23	303.87	304.13	304.35	305.26	305.93	304.64	304.75	304.66	307.48	302.89	303.59	304.82	305.66	305.43	302.63	305.57	305.84	302.55	305.55	305.89	304.19	304.37	304.66	304.99	305.19
292.9	292.89	295.44	295.06	295.07	293.39	293.6	294.71	294.92	294.82	295.53	293.88	295.13	294.95	293.37	294.09	296.04	294.43	296.48	296.95	295.01	295.24	291.63	293.46	294.22	294.87	293.19	296.96	295.76	294.84	294.76	294.54	296.86	296.4	296.4	296.12	295.66	295.28	293.79	293.89	293.37	294.5	295.09	299.22	297.22	294.94	296.07	297.01	293.18	296.55
303.09	299.44	300.8	304.1	300.94	303.83	303.59	302.27	303.28	302	301.05	302.71	303.76	301.85	301.91	303.59	304.76	301.19	301.98	302.86	303.29	305.65	303.65	304.33	301.41	304.63	301.28	303.78	303.99	303.25	302.6	300.15	301.7	302.05	302.43	302.58	301.56	302.67	303.37	302.13	302.05	299.66	302.39	304.11	303.2	302.09	300.46	301.57	301.28	301.84
300.93	302.78	299.78	300.82	302.49	300.08	300.74	300.46	299.79	299.09	300.37	302.71	300.81	298.52	299.78	300.5	298.51	304	302	299.27	299.15	301.35	300.07	300.61	300.26	298.6	300.48	300.19	300.74	299.94	297.99	301.54	299.06	299.55	300.04	302.12	298.96	302.15	299.5	301.46	301.54	301.74	299.23	300.06	299.38	301.02	300.1	300.13	300.76	298.67
291.87	292.8	295.31	292.41	292.48	292.84	292.66	293.17	294.75	294.8	292.44	293.11	294.3	293.58	294.94	293.17	295.72	293.69	292.5	295.03	296.69	290.41	295.06	295.47	293.49	295.33	288.82	294.43	295.5	291.97	293.5	294.88	296.16	294.48	297.04	293.17	293.65	291.96	295.24	294.13	293.03	294.07	294.81	293.92	293.1	293.76	293.6	295.06	295.72	296.86
317.17	315.27	316.42	319.25	318.48	318.75	317.67	317.75	319.81	318.41	315.44	319.03	321.53	317.36	316.5	317.11	318.85	319.6	316.84	320.03	317.5	319.81	316.74	316.17	316.61	316.72	320.84	317.7	318.03	319.19	316.02	318.05	318.71	319.37	318.02	317.73	319.82	318.02	317.45	319.55	317.71	317.06	318.09	320.28	317.53	319.05	318.8	317.96	314.51	318.78
303.76	302.03	304.59	303.36	303.83	303.53	304.46	301.81	305.06	301.71	305.19	303.54	302.91	305.4	305.12	304.87	305.76	302.47	302.43	301.75	305.42	305.79	303.57	305.46	305.05	302.13	302.22	301.52	299.96	302.3	302.91	303.57	301.54	302.25	301.79	301.75	303.47	300.51	303.85	303.61	302.18	306.04	301.88	303.37	304.67	304.29	301.07	301.74	303.7	303.18
294.84	295.53	292.06	292.34	295.24	297.05	294.76	295.67	292.91	296.33	294.57	295.54	293.21	296.34	293.86	292.17	291.95	296.39	297.6	294.96	293.49	292.95	293.77	294.16	294.53	294.55	293.49	295.01	297.53	295.77	294.9	294.68	295.91	294.37	295.54	296.07	295.97	294.14	293.88	296.39	294.4	295.84	293.62	293.63	296.58	294.05	295.17	296.11	297.31	294.91
311.44	316.54	315.3	314.04	313	313.08	316.03	313.48	313.75	314.63	314.43	313.44	311.05	313.56	314.09	312.28	311.45	314.09	315.35	314.43	311.79	313.74	314.18	312.81	313.16	315.12	314.01	312.9	316	315.89	313.64	317.3	316.69	314.15	313.55	315.74	312.1	313.52	313	314.13	313.73	314.07	313.47	312.71	314.14	314.62	316.14	315.62	315.07	314.82
297.36	297.81	297.03	295.59	298.14	296.39	296.04	297.79	297.79	297.07	295.95	296.98	294.41	298.19	297.45	295.36	295.71	298.35	296.44	296.77	296.68	300.92	297.88	295.53	296.91	293.95	296.39	295.34	297.55	296.54	294.6	295.78	297.29	296.3	296.25	297.8	297.24	294.76	296.21	296.8	297.36	296.07	295.25	296.97	298.69	297.58	296.17	294.86	297.38	294.56
316.27	314.27	315.97	316.49	316.23	315.72	316.28	317.16	318.55	313.97	317.78	318.65	316.98	313.64	315.15	314.34	318.53	315.49	317.45	316.07	315.92	315.21	315.79	317.12	316.49	316.24	316.15	315.95	316.74	316.44	316.7	316.47	318.49	319.07	317.61	316.83	316.22	315.4	315.09	314.28	314.8	318.71	316.36	314.64	314.26	315.42	316.38	315.93	316.96	315.08
322.04	325.65	325.65	323.33	324.68	323.71	327.05	320.15	325.75	323.41	322.36	320.91	323.6	323.46	325.24	326.67	324.32	327.97	326.21	324.3	323.46	324.57	326.2	326.22	324.03	324.61	322.71	325.27	322.3	326.66	325.33	325.81	325.03	323.92	324.49	325.89	325.75	322.64	325.62	325.54	327.99	324.95	322.43	324.93	322.91	322.41	322.97	325.81	325.21	321.91
306.28	305.1	304.89	303.13	303.55	305.09	306.76	305.27	304.66	304.38	305.17	300.84	304.23	302.95	305.46	303.58	305.02	305.54	305.48	303.69	303.58	304.91	304.77	305.44	301.14	305.12	305.19	304.78	305.16	302.75	304.91	300.73	304.33	304.89	301.83	304.48	307.02	305.05	304.48	305.56	306.27	303.67	305.93	303.15	306.05	303.11	302.93	301.24	305.77	304.72
314.6	317.14	316.01	313.12	313.6	315.81	312.62	316.62	316.09	314.82	315.37	312.27	315.2	314.93	313.63	318.27	314.4	317.45	316.02	316.92	313.42	315.81	315.04	313.74	313.51	313.62	314.09	316.84	314.39	317.04	314.98	313.54	312.16	316.93	312.81	314.04	315.62	313.57	314.8	318.39	317.22	312.39	314.58	312.21	312.09	315.77	316.43	313.79	315.28	314.32
317	316.27	314.61	314.18	314.8	315.29	315.22	314.8	313.65	314.49	314.81	314.81	314.45	312.79	313.2	314.69	314.32	314.11	313.43	315.11	315.86	313.83	316.53	314.17	317.94	314.53	314.86	316.4	316.22	313.79	314.33	316.12	311.56	312.74	315.45	317.04	314.03	314.98	312.89	313.67	311.58	315.78	316.1	317.69	315.88	313.26	314.55	314.17	315.9	313.21
301.82	300.12	300.83	300.75	299.19	300.59	300.73	299.98	297.68	299.62	300.51	299.14	300.15	298.72	296.65	299.58	301.78	302.64	300.22	298.34	300	299.19	301.04	300.39	300.46	300.01	301.93	299.54	298.14	301.63	299.39	298.79	299.21	301.64	301.58	300.35	298.05	299	300.64	299.85	299.23	299.71	301.2	298.02	300.39	300.02	301.66	301.64	300.14	298.76
323.26	327.08	325.54	323.04	324.29	326.04	328.33	323.75	323.6	324.29	327.13	326.09	325.64	323.51	327.36	327.64	325.42	326.63	327.27	324.92	323.05	325.2	325.28	323.56	325.85	323.44	326.56	326.17	326.56	324.86	326.26	321.76	324.39	326.93	326.26	323.85	321.98	325.89	327.46	325.3	325.19	325.07	323.02	324.31	324.89	324.56	327.17	325.4	324.81	328.86
317.22	319.17	317.49	315.66	317.06	318.48	316.22	320	315.19	315.63	319.94	318.18	318.1	319.2	318.67	318.19	318.15	317.79	319.39	318.17	316.7	317.64	317.29	316.77	318.94	317.99	317.04	315.1	318.82	319.04	318.14	317.53	318.02	318.8	316.38	316.71	320.45	318.81	318.2	318.43	317.05	320.8	318.14	319.59	316.77	319.2	317.96	320.47	317.78	319.22
331.27	329.46	328.09	328.82	327.78	330.57	329.82	330.89	328.52	326.82	327.86	329.4	329.83	328.99	328.64	329.43	328.64	327.06	328.67	329.81	331.34	327.72	326.9	329.12	328.05	329.07	329.71	328.93	328.31	327.82	326.84	328.35	326.31	330.68	330.61	331.03	327.12	327.11	330.53	328.56	328.33	329.27	326.46	329.21	329.87	327.7	327.2	328.85	330.83	330.37
314.59	314.36	311.9	312.96	315.75	313.47	313.36	313.44	312.96	315.1	315.8	316.17	314.31	313.72	315.88	314.75	314.61	315.58	312.96	315.71	315.1	314.02	314.56	312.38	312.63	314.74	312.57	313.31	311.79	313.19	315.69	311.59	312.18	315.41	311.03	314.8	315.45	313.57	314.59	311.95	316.48	313.77	315.17	314.76	315.13	314.25	312.56	314.48	313.78	315.14
315.1	316.6	317.72	316.83	315.19	315.99	315.99	314.44	313.49	316.92	315.51	312.42	315.92	315.32	316.24	314.62	315.33	314.08	312.93	313.36	313.97	314.05	314.4	314.2	313.06	314.42	314.82	313.16	313.87	313.99	315.06	314.4	314.98	317.32	317.41	313.24	316.19	314.81	313.67	315.35	315.71	313.45	316.47	314.67	314.82	314.28	312.27	313.43	315.71	314.19
313.94	315.22	317.79	315.52	314.63	314.63	318.32	314.27	316.06	314.63	316.57	316.78	318.83	315.2	316.32	316.03	315.14	314.7	315.08	316.89	315.28	316.97	315	315.87	315.48	315.13	316.95	315.91	315.59	317.41	315.93	313.62	316.05	316.05	318.26	316.74	318.36	315.72	313.45	315.14	316.66	316.84	315.08	316.19	317.57	312.85	317.21	316.35	318.21	316.75
302.59	300.54	300.48	303.51	303.79	301.59	304.6	305.24	301.32	302.38	303.3	304.23	303.46	303.62	303.78	301.32	300.57	302.58	302.59	303.48	304.21	302.87	302.16	301.99	299.6	301.85	301.85	302.34	303.02	304.79	302.73	301.57	304.93	303.35	302.55	301.26	301.81	303.49	304.02	302.27	300.83	302.1	304.81	304.46	303.32	301.67	300.44	302.95	302.81	299.91
326.29	329.44	328.35	327.33	327.07	325.02	327.66	327.79	328.67	328.3	327.15	329.14	328.8	328.85	325.51	330.27	329.04	328.65	327.28	328.85	329.73	329.66	329.31	327.29	329.58	327.44	328.35	329.86	330.25	332.03	327.68	328.63	328.79	329.54	327.63	327.02	330.83	330.04	329.53	328.07	329.15	327.34	328.41	328.62	328.46	327.34	328.7	330.05	328.82	327.65
301.31	301.91	302.6	301.46	300.45	302.07	301.28	301.58	299.5	302.27	301.09	301.6	302.35	300.23	302.53	299.06	300.61	298.02	302.78	298.99	303.32	300.52	301.86	299.63	300.5	301.15	302.71	301.3	301.61	304.25	302.51	303.24	302.34	300.33	304.07	299.9	301.15	301.19	300.7	298.86	300.93	303.92	299.25	299.87	299.12	301.77	300.47	302.49	301.03	300.92
324.92	327.06	327.38	324.42	324.06	323.59	324.66	323.95	323.73	324.97	322.69	324.63	323.6	325.52	325.34	323.59	323.73	324.23	323.5	321.64	324.32	322.25	325.22	324	325.77	323.81	324.63	323.49	324.61	323.6	323.06	325.12	326.36	324.45	324.19	322.6	326.32	327.41	325.92	324.61	326.39	323.11	325.12	326.85	324.14	324.17	325.19	325.59	324.31	324.9
307.78	306.41	307.51	308.5	308.29	309.12	307.81	308.85	308.86	309.61	306.39	307.5	308.94	309.8	308.06	308.01	307.22	310.46	308.59	309.23	309.86	309.19	311.58	307.81	308.54	308.62	309.99	308.13	307.63	309.41	309.69	309.14	310.53	309.18	308.07	308.08	309.63	306.6	309.88	309.83	309.46	311.03	309.68	309.27	306.68	307.9	309.01	311.1	311.4	307.42
326.3	323.62	323.68	324.66	324.75	322.84	326.51	326.35	327.81	324.25	324.02	324.39	326.41	323.12	323.72	325.51	324.1	322.72	324.21	325.66	323.37	323.83	326.13	325.48	325.28	325.17	323.6	327.02	326.71	323.95	325.48	325.36	323.3	324.25	323.66	326.84	324.74	322.61	324.41	324.29	322.62	323.64	325.16	325.9	322.51	324.34	323.22	326.37	324.96	326.17
319.21	318.03	318.61	317.94	320.3	319.92	318.25	318.57	322.1	319.03	320.23	322.5	317.59	318.33	319.25	320.77	319.71	318.37	319.73	316.11	318.96	316.37	319.4	318.68	318.72	319.02	317	320.62	321.23	318.22	317.92	317.81	319.39	317.51	319.02	319.1	318.19	320.12	318.22	319.06	318.68	319.5	319.7	319.15	317.23	318.14	319.94	317.17	318.76	318.88
327.67	324.46	324.47	325.39	325.85	323.21	326.27	324.95	327.34	326.05	326.54	324.66	323.3	324.84	322.98	325.75	326.58	325.31	325.84	325.79	321.85	323.27	325.24	325.18	327.47	324.71	326.78	327.18	325.95	327.29	325.01	327.58	323.07	325.36	323.79	325.31	327.13	325.77	325.93	323.88	325.89	328	325.01	325.44	326.26	325.7	326.76	326.14	326.59	325.45
298.54	300.5	300.34	302.19	297.88	301.16	299.94	299.18	301	299.87	299.51	301	300.61	301.49	300.51	300.69	299.93	300.5	303.68	303.05	301.13	299.79	298.71	299.54	302.14	298.22	302.45	298.92	300.96	300.33	299.27	298.95	299.24	299.1	298.66	299.86	299.73	298.02	301.64	301.07	298.11	297.62	300.68	299.98	299.25	300.92	301.03	301.56	299.99	296.55
301.35	300.22	303.35	300.4	302.42	300.53	301.94	301.59	301.59	303.07	299.22	302.32	300.81	301.84	301.63	302.65	299.1	300.1	300.69	301.97	302.14	300.14	299.95	302.37	301.87	300.36	299.87	300.66	303.33	299.78	299.41	300.69	301.84	303.34	300.15	300.85	302.43	302.86	299.78	300.17	300.92	301.94	301.62	302.26	300.2	301.93	302.88	300.96	300.41	302.85
327.93	327.36	329.74	325.91	328.63	325.63	328.47	328.01	326.59	328.61	327.03	326.55	328.22	326.58	326.59	328.9	327.58	327.61	325.87	328.39	329.43	328.73	327.9	330.48	326.69	327.21	327.64	328.18	328.08	328.24	327.76	326.97	325.13	326.84	327.27	329.24	327.73	325.99	327.19	330.42	327.27	328.52	326.58	328.28	329.22	328.97	325.92	328.24	331.22	328.8
313.28	313.82	312.22	313.42	313.22	314.21	311.42	313.86	312.43	314.28	313.95	312.87	311.83	313.13	313.3	314.34	311.63	313.33	313.6	313.92	313.36	314.63	316.19	313.36	311.88	315.06	314.54	312.36	310.98	313.67	314.91	314.48	314.38	314.23	314.15	312.05	313.97	314.27	314.33	314.92	314.56	311.09	313.76	315.5	314.07	313.53	311.97	312.92	313.09	314.92
305.27	304.27	305.72	306.41	304.45	305.97	307.05	307.67	305.83	305.01	304.37	305.85	303.99	305.32	305.44	308.18	305.66	305.33	306.7	306.22	304.64	305.41	304.76	305.45	303.18	304.79	305.5	306.14	304.58	303.87	305.08	308.05	306.95	304.02	306.51	305.07	305.55	305	304.66	305.02	306	304.51	305.93	304.13	306.76	304.45	306.38	303.83	305.1	306.22
308.7	308.85	307.82	310.99	310.35	307.47	309.56	307.71	309.43	307.97	307.26	309.3	309.91	305.72	312.03	310.52	310.24	309.31	309.09	309.46	310.33	311.11	308.75	306.41	309.44	308.07	308.21	308.98	309.8	306.75	308.94	308.94	310.19	306.28	310.39	309.23	306.45	309.04	309.7	307.72	306.09	309.87	308.95	312.43	306.8	309.63	309.89	308.89	308.6	308.68
312.15	314.02	313.12	314.01	313.81	312.4	314.83	314.11	312.54	311.55	312.86	314.97	315.43	313.6	313.21	313.88	310.31	312.76	314.34	310.93	313.76	313.3	314.31	312.53	312.29	311.11	313.13	312.37	313.71	313.82	309.28	313.35	310.97	311.57	312.4	311.71	313.18	310.59	312.62	312.85	313.42	313.77	313.35	313.35	311.76	313.24	311.95	312.05	312.28	311.66
311.59	308.58	309.99	310.05	310.09	311.36	312.41	310.64	311.88	312.2	309.53	309.16	309.18	312.35	310.91	312.73	312.31	312.03	311.89	311.06	311.26	308.8	312.19	310.95	311.94	312.91	310.17	310.71	312.51	312	309.36	310.32	310.13	311.01	311.04	312.13	311.59	312.24	311.89	310.37	311.24	311.18	312.13	312.09	311.51	312.24	311.42	312.11	310.17	308.79
292.03	291.69	294.34	294.07	294.97	294.16	293.71	291.1	293.39	293.37	295.55	295.4	293.84	293.68	295.43	293.24	294.19	292.41	294.26	294.24	292.69	296.03	296.25	296.14	294.64	294.63	296.08	296.03	296.57	294.39	293.22	292.26	292.69	294.2	291.53	291.72	293.73	294.96	294.71	293.81	294.66	292.81	293.26	295.53	294.65	292.39	293	294.25	292.31	297.71
308.2	306.44	308.86	308.62	308.8	310.02	308.79	309.41	308.39	307.96	309.89	305.93	308.6	309.85	309.11	307.09	307.45	310.81	311.5	306.84	310.11	307.82	309.22	308.99	308.52	309.5	308.2	306.74	308.33	307.49	306.08	309.45	310.31	307.55	307.99	308.37	308.97	309	308.7	308.28	307.57	306.69	307.68	307.67	309.17	307.61	309.87	309.42	307.34	309.05
300.38	298.9	298.47	300.56	297.84	300.26	302.6	299.53	299.97	300.69	302.28	300.07	301.56	302.22	299.6	301.6	301.98	301.01	298.54	300.56	299.73	300.1	298.89	302.54	299.75	302.69	301.31	299.28	301.12	301.45	302.69	299.42	298.16	300.87	301.44	297.34	299.52	299.34	300.46	300.9	302.31	299.75	301.83	299.41	300.28	300.85	299.59	299.26	300.35	300.88
302.96	300.84	304.17	303.32	305.63	304.67	302.08	302.99	303.08	304.18	303.87	303.42	303.63	300.71	304.28	303.24	302.68	301.44	306.01	303.15	303.23	304.02	302.62	304.02	303.37	301.83	304.79	301.37	301.8	302.13	302.78	303.31	302.67	302.91	301.93	302.85	306.5	303.62	303.37	303.55	301.08	305.5	303.81	302.52	301.03	303.19	303.49	302.03	305.35	303.79
315.52	314.61	313.11	315.36	313.78	314.69	314.2	313.27	313.92	315.54	314.07	315.11	311.25	313.84	317.42	313.82	316.09	314.9	316.76	312.78	315.89	318.3	314.89	313.58	314.64	314.93	314.77	316	314.61	315.64	315.05	314.8	315.88	313.98	315.03	314.01	314.11	315.1	313.59	317.03	313.27	313.53	316.82	314.67	315.65	315.43	315.64	315.4	314.07	313.91
314.77	316.23	315.25	314.09	316.21	316.88	319.11	316.93	315.54	315.71	317.43	315.65	316.11	317.51	313.69	316.87	314.26	317.31	317.02	317.67	316.81	316.53	314.35	315.1	316.87	314.84	317.21	315.02	319.01	316.71	314.99	313.5	314.45	314.2	315.96	313	316.53	314.82	313.2	315.59	313.54	316.38	314.53	314.99	315.32	315.31	315.5	315.03	314.28	317.21
314.45	313.35	312.26	313.44	315.65	313.14	313.1	313.04	315.59	313.06	312.82	314.08	314.92	313.73	312.95	315.87	313.74	314.77	314.21	315.33	314.38	314.03	313.12	312.2	314.84	312.08	313.81	313.81	313.51	313.88	315.49	311.72	314.45	314.08	313.58	316.51	313.54	312.84	316.52	313.99	314.96	314.92	312.6	312.91	312.66	313.09	314.65	313.1	314.33	314.22
311.35	311	311.14	311.49	311.18	312.15	310.62	310.45	312.73	309.15	309.89	310.6	308.89	310.8	312.8	310.5	313.01	309.78	312.03	309.64	311.38	314.67	313.46	312.73	309.14	312.61	308.43	312.03	310.23	310.84	311.23	310.7	310.07	309.98	311.11	311.94	312.12	311.43	310.67	311.07	311.27	307.93	310.65	310.64	311.42	310.56	311.86	311.62	310.3	311.39
313.48	312.64	314.5	310.88	313.03	315.21	313.11	315.49	313.6	313.77	314.45	313.73	313.09	314.37	313.18	314.21	314.12	314.62	314.57	312.73	316.22	314.39	314.03	311.5	313.19	316.47	314.02	314.12	315.2	312.03	314.31	316.28	313.86	314.27	313.86	314.33	313.77	315.3	313.35	314.86	313.52	315.35	313.4	315.44	313.5	317.28	315.7	314.54	314.36	313.59
309.7	309.53	307.89	309.36	309.28	310.79	309.9	312.58	311.94	309.11	308.64	309.4	311.99	309.79	310.68	309.65	308.65	309.54	310.41	311.07	307.67	309	309.82	310.1	309.9	311.57	309.39	306.69	307.59	308	308.99	310.7	309.9	310.76	310.83	311.43	312.75	308.85	310.38	309.56	309.22	309.93	311.11	309.87	309.9	311.13	308.9	311.69	308.6	308.82
317.79	315.14	316.86	315.33	317.22	314.13	314.99	315.61	317.09	312.65	317.35	316.58	317.33	317.7	315.69	315.36	316.43	315.37	316.85	316.52	311.43	316.73	315.1	317.46	317.15	315.09	315.13	313.55	317.57	315.46	317.07	315.91	317.62	314.85	312.69	315.94	312.55	315.82	316.85	314.74	317.54	315.99	314.84	316.8	316.26	315.16	316.52	314.34	315.87	315.04
311.05	312.47	311.85	313.97	311.19	312.32	312.66	310.33	311.8	311.02	311.59	314.58	312.77	310.77	312.09	311.96	313.47	312.59	313.75	313.08	310.91	311.96	311.42	310.79	310.44	313.54	311	312.09	314.1	312.35	312.15	309.71	312.4	313.26	313.11	311.66	312.65	312.82	312.62	314.59	310.96	311.69	310.04	310.59	313.51	313.48	309.63	312.18	313.64	312.74
319.08	318.43	322.24	319.28	319.89	322.45	320.86	318.93	316.79	319.01	315.82	318.91	318.57	319.77	320.35	320.71	321.61	318.16	320.86	318.51	319.55	318.45	319.14	319.43	317.03	317.65	320.55	318.72	318.44	319.15	320.36	322.05	320.02	319.86	322.18	321.27	322.3	319.93	320.07	321.59	320.16	320.91	318.99	320.69	317.8	320.29	317.78	321.71	316.29	319.08
304.38	306.01	305.97	303.2	305.52	307.41	303.43	306.94	303.51	303.65	305.23	302.95	304.72	303.81	303.63	304.56	307.21	303.95	303.95	309	302.99	307.49	307.3	304.6	306.46	304.87	305.4	306.58	305.79	307.46	306.36	304.69	303.98	304.42	304.83	305.83	305.38	305.3	305.55	306.82	306.75	303.81	303.29	302.43	305.38	307.37	303.8	307.06	306.63	304.99
328.76	327.49	326.6	327.4	325.45	325.96	328.35	326.86	327.32	324.55	328.01	328.04	327.63	331.08	327.78	327.02	326.51	329.27	325.49	330.06	328.01	325.56	327.57	329.8	327.36	324.71	322.46	324.89	325.63	328.95	328.25	326.79	323.47	327.43	327.13	328.09	328.66	326.84	326.63	325.4	326.63	328.47	326.09	328.38	327.43	328.69	327.47	328.13	325.79	326.98
300.06	299.35	300.79	300.27	297.27	297.05	299.5	300.47	299.72	299.67	300.08	299.22	299.76	300.05	298.19	298.73	300.81	300.94	298.61	298.9	301.94	299.64	297.78	298.01	297.38	300.88	299.24	300.33	300.21	299.87	299.55	300.29	298.35	299.8	301.56	299.41	303.12	299.19	298.87	300.05	299.95	301.08	298.16	301.55	300.87	299.9	300.02	299.76	298.78	301.94
313.95	311.91	311.2	312.66	310.44	314.27	312.14	312.25	311.59	314.42	311.31	312.15	312.35	313.49	308.87	314.09	309.53	310.52	311.25	312.5	309.36	312.43	311.8	315.25	312.76	313.01	310.47	313.69	310.09	312.88	312.42	311.66	313.57	313.02	311.39	311.03	310.75	308.52	312.72	315.97	311.31	311.71	309.94	311.54	310.97	312.58	313.54	311.75	310.18	314.27
309.51	314.4	313.86	311.82	311.25	313.61	311.01	313.69	313.64	311.77	314.37	310.9	312.16	312.69	313.3	313.69	310.21	312.21	311.72	313.99	311.79	312.57	311.99	313.21	311.05	310.18	310.08	310.49	312.83	312.49	311.7	312.13	310.43	312.09	313.83	311.08	311.81	310.36	311.85	312.11	313.03	311.56	313.42	311.59	313.2	314.54	311.59	313.85	312.26	313.52
316.29	315.03	315.1	314.44	315.11	314.26	314.91	316.05	317.43	314.62	313.66	315.95	314.46	316.16	317.99	316.88	315.54	315.06	314.52	313.94	315.02	315.27	315.87	316.51	316.81	315.37	316.13	317.77	317.67	316.43	317.77	314.26	314.84	313.96	314.73	316.09	314.86	317.4	316.74	314.89	313.1	316.1	316.74	317.61	312.82	315.36	318.06	316.22	316.48	314.31
304.91	303.96	305.02	301.62	305.64	304.92	304.25	305.29	305.11	305.5	305.03	305.69	305.82	304.78	303.81	303.43	303.95	304.58	306.75	305.26	304.33	305.76	304.78	305.9	304.04	304.75	303.61	302.29	304.03	305.89	305.24	303.44	304.06	305.97	303.67	305.31	305.28	303.21	306.38	304.58	305.4	304.79	305.1	303.64	304.49	304.83	304.89	306.12	303.74	305.02
302.76	302.73	301.74	302.55	302.67	303.53	305.12	304.17	303.36	301.9	299.8	301.81	304.1	304.26	301.84	304.91	305.42	304.8	305.34	304.03	302.23	305.79	303.93	303.7	302.31	302.55	304.57	305.89	303.29	301.65	304.75	302.43	303.74	303.73	304.65	301.93	303.37	304.52	304.87	303.7	299.98	304.61	305.15	303.94	303.24	306.88	302.66	305.51	302.44	303.67
312.68	312.2	313.06	315.71	314.92	314.38	312.56	315.1	313.81	312.19	310.81	313.06	314.34	313.39	315.08	315.58	314.13	316.28	314.96	314.93	315.28	312.79	312.98	314.09	314.16	315.64	313.83	316.07	313.38	313.75	312.39	312.77	314.82	312.73	313.18	314.08	314.34	315.03	315.43	315.08	314.74	314.32	313.39	315.61	311.6	314.1	314.57	315.73	313.85	313.03
310.84	310.22	311.3	309.92	311.25	309.01	308	306.17	308.57	309.52	310.45	310.55	311.96	310.13	309.44	310.36	312.32	310.56	312.16	309.73	309.16	310.14	307.1	310.2	308.19	311.38	308.89	309.32	309.72	310.86	308.88	309.7	309.62	310.68	308.82	310.19	310.86	312.43	311.85	308.85	308.83	309.34	306.51	311.09	310.23	311.7	310.41	308.21	312.18	308.02
304.59	300.63	300.62	308.36	301.75	304.3	306.46	303.51	303.82	303.83	304.67	303.98	302.95	304.63	301.15	303.63	303.22	305.58	303.93	298.63	305.75	301.67	302.78	302.99	305.07	300.98	305.33	304.63	306.09	302.43	303.98	303.53	304.21	304.98	303.13	302.39	304.13	301.36	304.94	301.3	302.35	301.43	303.34	303.99	303.17	304.68	304.47	304.25	306.22	306.85
328.26	327.7	327.6	326.27	327.63	327.83	327.94	328.58	326.36	325.42	329.49	325.27	327.8	327.41	326.67	328.46	327.71	326.45	328.26	328.69	328.13	327.91	326.79	329.34	326.77	327.73	325.29	325.87	330.25	328.13	325.98	327.18	327.62	328.5	326.91	326.36	327.57	329.85	325.82	329.31	329.77	327.17	324.66	327.37	327.92	329.13	327.94	330.6	327.56	331.17
327	326.31	325.43	325.18	327.68	327.69	323.58	327.58	327.55	328.13	327.27	327.81	327.22	326.6	326.1	327.36	324.84	327.92	327.83	326.67	326.47	329.06	327.63	325.09	327.09	326.77	326.38	327.1	325.98	328.35	328.67	328.46	326.02	327.3	326.39	327.62	326.15	328.01	327.22	326.78	324.79	327.66	325.32	325.46	325.05	329.42	326.17	326.17	327.3	325.88
302.12	303.04	304.31	303.56	302.86	298.65	304.42	301.35	304.16	303.08	305.89	304.13	302.8	302.33	303.49	302.48	303.18	304.34	304.87	303.94	303.65	301.85	301.05	301.31	301.99	303.6	302.91	303.36	302.19	300.32	302.57	302.82	300.95	303.14	302.71	301.18	304.19	302.53	303.6	304.06	305.33	305.22	301.61	305.27	301.55	304.17	300.81	304.88	302.29	302.02
307.54	304.78	307.34	306.1	308.98	307.25	305.02	304.83	308.27	304.95	306.21	305.34	307.55	305.78	305.95	310.41	306.24	308.91	304.51	306.59	307	304.83	307.49	307.03	307.52	304.77	307.35	306.66	305.28	306.75	307.09	305.8	307.06	305.55	306.64	306.1	307.02	310.06	305.2	307.51	305.71	306.47	306.28	305.85	306.3	306.57	309.24	308.4	306.72	308.26
309.48	312.7	312.28	312.75	311.81	311.57	314.76	311.97	310.1	311.74	312.57	310.79	310.82	312.41	313.07	310.8	314.1	313.98	312.67	310.64	313.42	313.44	312.49	315	311.98	311.62	312.11	312.32	313.93	313.66	311.19	312.39	311.96	312.64	312.2	312.11	313.69	314.38	313.57	310.53	311.02	312.88	312.76	312.99	312.86	310.6	311.08	309.69	313	313.59
302.14	301.89	303.14	302.26	302.25	304	301.09	301.75	304.65	302.39	304.27	299.43	300.81	301.46	304.5	304.25	303.81	303.39	304.07	304.49	300.29	302.6	302.1	300.74	303.03	303.25	299.95	302.3	301.07	304.41	301.78	301.44	302.33	302.75	300.13	302.02	303.37	304.57	302.08	302.86	301.79	302.9	304.18	301.38	298.37	303.76	303.76	301.72	301.86	300.83
313.43	313.68	311.06	312.32	313.02	314.59	312.66	311.39	310.09	312.73	311.67	313.54	312.35	314.9	314.13	315.6	311.56	312.75	311.3	315.33	315.27	312.63	315.32	311.43	314.15	311.92	313.87	315.05	314.44	309.59	313.86	315.23	312.72	313.18	315.29	313.24	313.66	311.16	313.28	310.43	312.23	314.22	313.25	312.82	314.67	313.56	312.25	312.73	314.75	313.33
301.51	304.8	305.65	303.05	304.13	304.94	305.93	304.28	303.59	304.92	305.75	305.62	304.91	305.48	305.4	305.2	306.24	306.6	305.92	306.16	304.2	304.71	304.95	305.78	304.37	305.24	304.82	303.68	305.31	304.66	303.28	303.59	303.94	305.14	304.42	301.89	303.1	304.52	304.93	304.99	306	303.06	303.4	304.71	302.89	304.67	304.45	303.25	303.08	306.2
300.53	300.83	302.46	302.85	303.81	301.08	302.88	302.82	302.94	303.48	304.4	303.9	302.08	303.18	301.66	304.97	302.91	304.28	303.35	303.5	304.06	299.75	303.95	301.87	303.41	307.24	302.13	303.2	306.85	302.05	304.73	303.73	304.28	305.48	302.61	301.04	304.84	302.16	303.41	304.04	302.98	301.57	302.23	302.12	302.92	300.81	304.37	305.16	302.04	303.63
319.57	318.26	317	317.85	318.84	317.69	316.88	320.14	316.81	318.39	316.25	318.17	320.49	317.85	317.23	316.14	317.94	318.29	319.39	316.31	318.96	318.35	317.8	319.36	316.31	319.31	316.87	317.33	318.77	318.65	317.77	318.96	316.52	319.08	316.42	319.14	315.64	319.46	320.73	320.44	317.69	317.83	320.24	320.38	316.46	317.95	316.92	316.55	321.22	318.61
306.9	305.98	309.07	307.04	304.74	305.94	304.96	305.83	306.9	308.68	306.21	306.65	307.13	305.71	306.18	305.67	308.62	306.03	308.38	306.01	306.12	304.93	306.32	307.59	305.12	306.17	307.66	303.6	303.9	306.3	307.11	306.59	305.17	307.2	305.87	305.17	305.9	304.84	306.45	303.7	305.45	307.01	306.32	303.28	307.82	307.89	305.6	306.34	306.37	307.86
302.97	305.39	305.32	302.47	302.46	303.31	302.42	301.13	302.81	304.85	303.08	302.44	303.13	303.88	302.94	301.45	304.83	305.04	306.28	303.34	303.37	302.05	304.11	303.75	306.71	302.83	303.93	303.35	303.99	304.51	301.21	304.69	301.16	304.63	303.21	303	301.93	304.79	303.1	305.47	303.2	303.93	304.06	302.1	303.87	304.34	301.64	306.97	302.96	303.85
329.72	329.8	328.6	329.08	329.26	325.69	326.93	325.53	329.1	329.75	328.02	327.46	326.93	328.98	326.69	329.3	328.48	326.29	328.82	328.14	326.21	327.28	329.96	326.29	328.13	329.5	329.37	328.93	327.1	329.91	330.92	327.55	327.91	328.66	330.71	330.13	327.49	330.62	327.59	330.04	329.92	328.47	329.22	327.8	326.9	329.91	329.02	329.69	329.6	328.63
313.33	314.6	312.43	313.81	311.69	314.08	313.91	314.88	313.49	311.91	314.89	314.3	314.7	313.6	312.76	315.39	313.42	315.3	316.49	314.51	314.62	315.3	314.64	313.81	313.8	315.46	315.28	314.98	313.61	315.11	311.74	312.82	314.29	313.42	313.42	312.93	315.4	315.68	314.07	312.91	314.17	314.51	313.68	313.85	313.09	315.32	314.22	314.39	315.66	312.77
301.31	302.4	301.71	303.28	303.89	301.61	302.72	301.31	304.33	303.45	302.28	304.83	304.23	301.95	302.04	302.12	302.71	302.21	304.43	303.43	303.74	303.52	303.5	301.97	300.83	299.51	301.08	303.79	301.97	301.5	302.57	303.74	303.24	302.12	303.02	302.67	302.96	301.78	302.14	304.04	301.71	300.56	301.69	304.98	301.36	303.48	303.46	301.8	301.54	303.29
314.43	315	310.32	310.97	315.25	314.21	316.56	310.64	315	312.92	313.09	312.55	311.07	311.17	311.68	314.3	309.71	309.98	311.14	315.67	314.51	312.28	310.77	313.81	312.81	312.63	312.69	312.68	312.88	311.46	312.27	311.12	310.07	314.75	314.13	311.72	310.41	312.61	312.78	313.35	313.98	312.78	312.65	312.16	315.59	314.6	314.33	313.35	313.11	313.39
311.17	311.47	309.65	312.32	309.37	310.29	310.02	310.34	311.1	310.29	310.62	310.86	306.74	308.98	311.44	310.26	311.9	309.2	309.7	309.3	312.32	310.26	311.82	310.45	308.18	311.21	311.5	313.15	310.06	308.49	310.95	308.97	310.38	310.61	310.02	310.05	310.85	309.37	311.52	311.41	311.9	312.74	309.03	308.98	311.53	312.04	312.15	312.14	309.61	310.52
304.76	305.24	305.46	303.69	303.66	304.93	304.44	304.33	305.94	304.71	304.15	303.48	305.25	306.69	305.16	306.35	304.57	306.19	303.86	305.14	305.25	306.23	304.32	304.23	303.5	303.35	303.4	303.48	306.62	304.28	306.1	306.58	304.18	304.69	304.45	304.33	304.88	302.28	305.44	305.64	302.88	305.49	303.23	303.72	305.35	302.93	304.01	302.2	304.02	304.24
305.26	304.95	302.97	306.51	305.99	307.34	303.5	304.43	303.44	305.1	305.69	302.41	305.63	305.49	307.21	307.42	309.15	306.46	306.97	304.81	305.52	305.98	306.76	305.42	304.04	306.29	304.99	305.4	304.48	305.43	306.73	306.64	307.62	305.66	306.4	305.17	307.36	304.57	305	306.34	302.46	306.26	305.88	306.02	306.66	305.83	305.12	304.55	305.74	306.38
316.87	311.45	316.5	316.3	314.59	314.5	315.86	314.35	314.46	314.94	317.01	314.86	313.13	314.88	314.71	313.58	314.35	313.42	314.38	317.63	315.73	311.39	315.82	315.75	312.57	314.04	316.71	317.07	315.91	315.57	314.22	312.88	315.27	314.21	314.04	316.98	314.83	317.4	316.57	316.8	312.4	316.32	314.51	312.74	313.8	313.82	316.66	314.83	315.76	315.94
305.92	305.98	305.2	306.7	305.89	305.95	303.92	303.65	305.21	304.29	303.07	303.42	302.06	305.55	305.07	304.43	306.19	304.21	305.34	307.19	302.82	303.29	303.36	305	304.98	304.67	304.51	304.08	302.89	305.52	305.52	303.4	306.18	303.02	304.94	304.22	305.06	304.67	304.81	304.27	305.02	304.77	302.4	303.72	304.31	304.29	303.47	304.61	306.01	305.02
327.55	328.89	326.64	327.62	328.76	325.4	327.18	327.51	328.16	325.44	325.37	331.27	330.4	327.85	328.46	328.76	326.56	326.57	325.37	326.93	328.75	327.66	328.03	327.27	329.84	328.08	329.6	326.42	329.6	326.71	326.21	327.5	327.74	326.25	329.79	326	328.72	327.71	327.87	327.34	324.99	322.95	324.9	325.73	328.08	328.08	326.72	325.56	326.21	324.88
312.53	309.54	313.18	311.86	309.71	312.59	308.44	310.97	311.26	310.52	311.14	309.66	309.85	310.99	310.65	310.96	310.38	311.56	312.44	309.47	313.19	311.58	308.3	309.67	311.49	311.59	311.64	311.93	310.32	311.66	310.48	309.43	309.28	309.19	311.07	309.95	310.68	311.01	310.01	311.47	309.58	308.4	310.5	308.59	308.63	310.24	312.41	308.34	311.88	310.91
314.07	313.63	312.43	314.05	315.09	315.26	311.79	312.94	314.15	315.64	315.72	314.76	312.9	312.74	315.34	313.72	315.63	313.31	313.79	315.59	312.03	313.53	316.32	315.1	315.46	315.62	314.65	315.58	317.37	311.13	313.02	313.31	316.29	316.18	314.62	315.06	313.15	314.25	313.56	314.35	313.24	310.93	312.06	313.77	313.78	313.41	314.71	311.83	312.74	312.25
301.76	302.26	299.59	298.52	300.32	300.81	299.7	299.35	302.31	300.18	301.29	301.84	300.93	301.46	304.09	302.38	302.57	301.52	300.66	302.07	298.61	301.11	301.95	304.6	302.93	303.9	301.92	299.7	302.38	300.42	303.98	301.38	301.28	299.93	300.9	301.33	300.03	300.63	301.89	299.32	300.85	304.55	303.99	300.78	302.05	300.67	303.38	299.89	302.26	299.16
327.36	327.89	326.58	327.39	327.13	328.19	328.04	325.79	329.74	328.08	329.69	329.12	326.26	330.22	327.69	326.18	328.61	325.94	327.32	325.87	330.61	327.82	327.87	329.21	327.63	326.03	328.45	328.36	325.2	329.41	327.97	326.85	327.22	327.51	329.32	327.36	327.22	328.77	325.66	327.52	329.7	329.59	330.24	329.38	325.83	325.9	328.52	328.26	329.6	327.29
314.88	313.52	313.98	314.01	314.24	314.4	314.5	313.85	314.07	312.3	316.26	316.13	313.15	315.58	314.26	314.64	317.62	315.86	313.81	313.99	314.17	316.56	315.63	315.4	313.07	314.84	317.79	316.34	315.97	314.82	314	316.06	316.9	315.26	315.81	314.95	317.36	315.98	313.87	314.85	315.12	315.3	312.73	315.08	315.46	313.74	316.08	316.99	314.18	312.7
294.85	295.66	296.16	298.27	298.52	296.6	297.56	298.34	296.47	296.51	297.69	298.36	294.62	296.78	294.7	296.87	298.25	297.67	298.58	294.48	295.86	297.33	295.96	298.81	299.21	299.39	297.96	295.58	297.3	299.34	297.2	296.57	296.93	297.05	297.12	299.47	298.66	296.95	296.11	295.05	297.55	297.31	297.38	296.1	296.83	296.49	298.5	295.28	297.2	293.88
311	315.3	315.83	311.34	315.13	313.48	311.52	313.83	312.51	314.3	311.29	312.79	313.91	313.82	313.62	312.52	311.75	313.4	311.71	311.96	310.98	311.28	312.9	314.5	310.95	314.59	315.03	314.17	312.26	312.9	313.55	312.5	313.97	314.23	311.11	314.15	313.24	312.46	312.34	313.82	310.29	310.55	314.73	311.28	311.93	313.29	314.11	314.59	309.79	314.92
304.82	306.35	304.97	305.05	305.65	304.29	306.02	306.69	303.11	306.46	303.97	304.31	304.14	302.93	307.21	306.75	303.77	303.89	303.42	302.55	303.39	305.53	306.41	304.01	305.13	307.14	303.73	304.04	305.44	303.55	303.26	303.62	304.03	304.38	303.87	305.4	305.44	304.36	306.45	304.48	305.4	302.84	303.79	304.5	303.56	306.53	304.48	300.8	304.6	303.48
302.06	301.26	300.67	301.16	300.99	298.15	300.67	300.49	300.25	301.06	297.91	299.55	299.31	299.01	300.15	300.16	300.66	300.3	302.06	299.66	299.91	301.12	300.51	300.34	299.02	297.49	300.9	300.14	300.34	301.13	299.65	300.57	300.54	300.28	301.3	300.93	301.75	301.03	298.38	297.93	301.73	298.49	299.06	298.97	297.79	301.03	300.23	301.16	299.59	300.33
315.21	313.36	315.08	315.2	317.39	313.13	316.38	315.35	312.96	312.91	314.04	318.01	315.94	314.99	317.88	314.98	315.18	314.98	316.4	314.85	312.9	315.01	315.61	316.03	315.48	313.44	316.02	314.6	315.51	313.08	315.1	312.84	313.05	314.99	314.91	314.37	315.9	315.7	317.22	314.11	316.46	314.14	314.72	316.33	314.09	311.22	314.42	314.91	316.47	314.55
302.26	300.21	303.47	300.6	302.53	302.06	303.39	301.5	300.09	300.47	300.28	301.48	301.13	304.88	302.06	300	302.6	303.44	301.45	302.08	303.14	303.85	303.3	302.35	300.43	302.91	303.8	301.29	302.99	303.16	303.7	302.72	303.06	305.03	303.93	305.08	302.91	302.15	304.96	305.25	301.88	300.46	299.93	303.57	303.85	302.25	305.42	301.18	302.61	304.19
313.09	316.76	317.64	317.86	319.49	317.66	316.28	317.03	314.49	314.53	316.75	316.5	317.16	315.42	314.1	314.79	315.42	316.72	314.97	318.93	315.09	315.98	315.66	316.39	317.46	315.36	316.01	316.78	315.4	316.3	317.23	314.75	316.15	315.35	314.98	315.65	315.48	316.59	316	314.29	316.34	315.55	315.71	316.54	316.38	318.12	316.78	316.2	314.59	315.08
303.95	305.66	304.03	304.73	303.14	305.1	304.17	304.86	305.64	308.13	302.84	303.16	304.4	304.82	305.68	302.44	305.48	305.47	305.22	305.91	305.1	303.88	303.49	306.09	305	304.51	302.9	305.33	306.44	305.28	304.91	305.79	305.47	302.53	302.51	304.17	304.44	305.61	304.19	305.61	305.46	306.49	304.45	306.88	304.79	304.24	303.57	305.97	305.26	306.2
326.35	324.9	325.95	326.1	324.62	326.48	327.22	322.83	325.6	323.81	323.15	325.78	324.04	326.27	326.84	326.61	324.87	326.43	322.67	326.9	323.8	324.41	323.56	321.7	324.91	326.11	325.59	325.58	325.12	322.5	327.86	327.7	325.95	325.14	329.31	324.76	325.81	324.72	324.4	324.3	325.92	322.9	324.52	326.85	322.22	324.74	325.84	325.8	325.68	321.47
304.61	304.96	303.28	301.8	305.14	305.93	304.4	306.51	305.51	306.98	306.72	305.12	305.81	307.1	303.94	303.48	303.68	301.72	304.68	302.74	302.82	305.39	305.17	304.72	304.67	304.65	305.71	304.53	305.68	304.56	305.59	305.12	305.43	304.09	305.53	305.33	302.23	302.81	304.64	303.95	305.18	305.96	305.05	303.46	304.09	302.79	304.7	304.11	304.38	304.59
303.83	303.52	305.33	304.31	303.19	302.5	302.48	305.83	305.59	303.91	306.25	304.19	306.21	305.4	303.27	306.37	303.8	304.03	305.12	304.07	307.06	307.49	308.66	305.15	304.79	305.26	304.15	305.91	305.12	304.07	304.07	303.1	304.35	305.48	304.54	303.15	304.59	304.28	304.67	303.44	303.87	301.91	305.2	304.52	305.27	304.91	305.53	304.22	301.45	302.91
311.47	312.98	314.18	313.99	313.06	311.01	312.55	314.06	312.42	309.58	314.36	313.32	312.42	311.39	313.36	314.42	312.67	311.26	312.1	311.44	312.27	315.56	312.53	315.94	313.24	311.57	313.21	313.77	312.99	311.98	311.68	314.85	312.67	311.13	312.15	314.85	313.93	312.65	313.76	312.89	310.67	313.44	312.67	311.83	311.92	314.37	312.69	311.87	313.08	312.31
305.58	305.21	304.34	304.51	306.86	304.79	305.16	305.94	303.19	303.95	303.13	302.1	306.55	303.78	306.59	305.61	304.66	303.21	304.69	303.09	303.78	301.31	303.61	304.97	305.52	303.95	302.14	303.97	304.47	303.67	305.08	304.7	303.67	304.09	303.44	303.51	305.36	303.01	306.34	306.45	302.55	304.77	303.94	304.57	301.34	303.67	304.38	303.61	303.66	303.38
313.75	314.07	314.75	317.17	313.19	313.02	316.6	312.34	312.88	314.05	313.75	314.79	314.38	315.14	314.43	314.1	314.8	311.59	314.96	315.02	312.97	314.81	313.36	313.86	313.68	313.44	312.51	312.59	314.81	312.4	313.85	315.65	314.9	314.13	313.67	313.43	314.53	313.69	312.47	315.23	312.11	314.16	314.21	313.68	315.02	314.35	314.62	311.64	312.8	311.76
306.87	307.31	306.14	308.82	305.38	304.85	306.18	306.84	307.5	304.12	304.08	306.97	306.28	306.14	307.29	303.31	305.74	305.02	307.77	307.85	308.07	304.25	307.19	305.47	305.6	305.57	306.38	305.55	307.42	304.84	306.23	306.45	307.54	305.03	306.22	306.62	308.1	303.74	308	306.26	306.82	307.43	306.32	306.73	307.07	308.58	306.55	305.12	306.5	305.4
317.41	319.99	317.53	319.13	317.92	318.5	317.11	319.83	317.65	318.93	318.47	318.37	318.08	317.77	318.12	319.72	318.53	316.36	318.56	316.62	317.75	316.7	319.35	319.07	319.06	315.44	317.27	319.01	317.99	319.23	318.67	318.21	315.91	319.28	317.81	316	317.53	317.65	318.58	317.39	318.61	320.91	316.91	319.59	317.35	316.84	319.03	320.29	317.56	317.88
319.08	316.43	316.45	315.61	317.38	319.67	317.48	321.41	318.58	318.35	319.81	318.97	319.57	319.78	314.86	318.91	319.3	315.64	318.7	317.91	319.03	317.78	318.24	317.42	317.92	318.65	318.11	317.82	318.08	319.48	320.27	320.42	317.11	319.7	318.13	317.42	314.8	318.27	316.41	317.33	318.21	319.43	318.58	318.11	317.74	317.43	317.32	317.38	317.91	317.27
305.88	302.02	307.23	305.24	303	301.91	306	309.15	304.21	306.1	306.39	305.5	305.09	306.08	303.56	305.08	306.44	304.22	305.01	305.91	304.03	305.52	303.91	305.77	304.67	305	307.36	302.94	306.63	304.71	307.98	307.72	304.2	302.18	306.03	307.05	305.61	303.51	306.17	304.66	304.09	305.47	306.64	303.62	303.72	302.97	305.39	305.09	302.96	305.33
313.19	313.27	311.84	313.02	312.22	313.86	312.15	312.11	314	310.27	313.44	310.86	311.47	312.98	313.74	310.51	311.99	313.11	312.17	312.78	312.5	311.67	311.05	311.43	312.3	312.6	310.14	312.96	312.07	311.73	313.15	313.16	312.8	314.39	312.37	311.26	311.27	309.91	313.1	314.25	313.16	314.08	312.05	312.33	311.39	311.06	312.86	313.95	309.9	310.13
307.41	307.17	305.74	305.38	303.1	305.27	307.89	307.77	308.9	304.86	305.25	306.5	304.92	309.75	305.96	304.58	306.11	307.36	307.77	303.84	307.2	306.77	305.45	306.08	306.7	307.73	308.38	308.63	305.8	305.4	305.91	302.77	308.52	308.55	306.58	307.72	304.59	306.43	307.88	309.48	305.64	303.89	306.89	303.82	305.15	306.04	305.98	305.82	305.19	307.28
295.25	294.8	293.29	294.1	294.65	294.29	296.31	295.91	293.58	291.57	291.69	295.23	292.68	295.28	295.72	294.51	297.82	294.8	291.58	296.28	293.97	294.06	292.05	293.71	293.06	295.23	295.97	290.94	291.57	295.04	293.67	293.81	295.07	293.16	291.8	294.59	291.89	294.59	295.45	296.38	295.52	295.84	293.25	295.62	293.96	294.51	294.24	295.72	294.46	291.7
311.97	317.43	314.9	315.16	315.9	311.93	314.86	313.77	314.26	318.14	318.13	317.06	314.99	317.59	313.93	314.16	312.59	315.52	316.98	314.06	316.26	314.65	313.26	316.3	313.13	314.82	314.82	315.23	315.83	315.97	313.44	314.44	315.16	317.31	316.41	314.41	313.93	314.82	314.57	314.36	315.05	315.51	314.72	315.62	313.57	315.95	314.83	317.97	314.93	315.47
312.52	313.92	315.32	312.55	312.58	311.71	311.75	314.89	315.5	312.75	312.21	312.39	314.69	314.56	313.15	313.94	312.77	313.28	312.07	313.92	314.2	312.63	314.17	314.09	309.29	312.27	311.29	311.84	313.77	315.51	313.68	315.02	312.83	310.45	314.53	312.64	309.58	313.57	311.6	313.53	311.49	314.04	313.25	313.24	312.12	312.25	313.54	312.81	313.03	313.48
327.83	327.68	326.81	327.72	327.76	327.35	327.91	328.17	328.89	328.46	326.28	327	326.86	326.92	329.09	326.81	328.82	326.95	327.69	327.87	328.63	327.2	326.63	327.33	329.64	327.4	328.83	327.83	328.26	325.33	327.72	326.52	327.86	327.98	325.35	329.9	327.9	325.94	327.52	326.34	325.59	329.14	328.13	326.98	329.22	331.68	328.71	324.87	326.2	326.9
306.98	305.15	305.92	309.05	310.11	303.88	305.89	305.71	308.46	302.75	305.76	307.65	305.44	307.12	304.07	306.14	305.17	306.84	305.47	305.25	304.52	306.15	305.18	306.45	306.97	306.16	307.37	307.88	303.89	306.45	305.3	304.2	305.05	304.27	305.18	305.27	307.01	306.89	306.6	305.64	304.81	304.93	305.53	306.32	305.43	304.49	305.78	305.63	303.75	306.5
303.85	303.89	304.42	300.22	302.82	301.63	301.4	300.43	302.68	303.41	302.29	300.73	304.72	303.79	304.11	304.49	301.2	304.17	304.36	302.52	303.49	301.89	302.49	304.42	305.16	304.87	306.14	303.41	303.2	302.13	303.97	303.19	302.79	302.19	302.7	303.4	304.1	302.12	301.83	304.39	304.3	304.4	302.91	303.23	302.08	304.56	302.84	304.34	307.22	303.85
317.96	316.55	318.75	316.7	315.7	318.39	316.45	316.36	318.68	319.18	317.84	315.54	316.01	319.69	317.79	318.08	315.89	317.58	317.27	318.27	316.99	316.22	316.31	316.02	316.58	313.93	315.9	317.18	317.48	315.32	317.36	316.17	315.97	314.91	317.23	317.01	317.85	319.25	316.49	315.53	317.67	318.42	317.23	317.19	315.95	316.72	317.75	316.18	318.96	315.07
313.82	314.91	316.74	315.35	315.15	318.82	315.22	315.49	317.03	316.23	312.18	314.02	318.15	314.84	317.12	316.47	315.88	317.71	317.61	313.44	318.09	314.02	315.16	316.32	315.26	315.86	316.3	317.09	315.98	315.9	315.15	316.36	316.36	316.82	313.51	316.33	315.04	315.78	312.26	315.62	315.2	315	317.98	315.38	316.01	315.15	316.99	315.92	315	314.37
313.53	313.59	317.52	313.88	313.63	313.73	312.4	314.57	315.12	313.96	316.48	314.98	312.22	315.74	316.01	313.57	313.4	314.4	313.79	314.9	313	312.84	314.98	315.74	314.88	312.59	315.11	314.7	313.54	313.88	314.96	312.17	313.96	314.16	314.62	314.16	314.84	312.91	315.68	315.15	311.66	314.53	314.12	313.35	311.93	314.64	311.51	314.2	313.87	314.06
326.9	328.58	329.16	324.73	327.88	326.22	325.52	329.8	326.85	328.18	326.33	327.55	330.99	328.1	327.34	328.34	327.46	328.66	328.12	328.32	328.59	327.2	325.35	328.1	326.64	326.98	328.23	328.92	329.48	329.41	327.14	326.34	326.72	327.42	327.69	326.92	329.42	328.95	327.96	329.31	330.3	327.15	329.99	328.49	327.28	326.31	329.8	326.83	326.48	327.69
312.42	313.6	310.58	311.69	313.24	311.86	311.78	315.65	312.37	310.87	312.39	313.86	312.98	313.42	314.14	312.06	313.53	313.91	314.37	311.3	312.65	312.93	312.21	311.36	312.23	311.67	312.22	313.42	310.56	310.98	316.46	313.07	312.17	315.15	314.12	313.78	310.73	313.66	312.25	311.75	310.28	311.37	315.92	314.13	311.29	313.1	313.07	312.73	312.34	314.16
301.09	298.83	297.36	300.62	301.47	300.46	299.92	300.34	300.35	299.16	299.54	298.14	298.59	302.76	301.76	298.95	301.22	299.98	300.13	300.64	297.66	295.27	297.87	299.87	300.36	299.59	302.29	297.33	302.17	299.32	298.42	299.49	299.55	300.81	301.55	300.84	299.56	299.92	300.96	303.16	300.25	299.36	299.34	297.18	301.05	301.73	300.91	300.82	297.14	298.74
306.83	301.57	305.84	305.73	305.98	303.96	305.99	306.86	306.85	306.39	305.62	306.76	307	304.5	305.33	304.41	307.65	303.87	305.21	305.05	306.15	307.16	303.68	306.19	302.55	305.45	305	303.33	306.11	304.1	306.25	304.44	306.79	304.81	303.98	305.9	307.55	303.68	308.09	303.68	308.36	306.01	304.57	304.34	306.47	305.73	304.45	306.24	306.27	303.87
326.02	328.37	328.14	329.33	328.04	327.71	326.23	330.61	327.31	327.62	325.79	327.27	325.43	327.9	327.03	328.34	325.61	329.09	328.57	329.39	326.75	327.1	326.2	328.04	327.65	329.02	329.93	327.99	329.03	327.15	325.13	327.25	328.78	327.69	328.75	329.31	326.97	329.92	327.48	326.34	328.23	327.73	326.79	328.4	326.53	327.45	326.9	326.91	326.55	325.98
312.24	313.1	310.78	309.26	309.64	310.2	311.77	311.79	311.78	312.21	310.15	310.79	311.91	310.36	313.95	308.08	309.97	308.7	312.02	310.92	313.12	309.07	311.22	309.87	309.76	310.24	312.95	312.34	311.14	310.31	309.32	312.05	308.71	311.5	311.46	311.75	310.75	309.55	308.36	309.62	309.45	312.37	311.14	310.41	313.33	311.85	311.43	307.8	308.95	311.19
302.79	304.78	305.81	304.37	304.75	308.21	302.63	303.59	303.1	302.14	304.9	303.1	303.3	304.63	303.69	305.63	305.32	302.88	302.15	306.19	304.07	302.13	302.66	304.7	300.59	302.2	306.09	304.99	303.59	305.5	302.04	303.93	304.28	303.96	303.63	304.68	303.2	303.82	303.17	303.07	302.53	306.2	303.06	304.38	305.24	304.74	304.69	304.75	302.79	304.76
298.32	296.12	297.02	295.2	297.89	296.92	297.28	297.86	298.59	299.79	296.3	297.46	294.58	297.82	295.48	295.14	296.19	297.01	297.19	296.84	297.3	295.29	296.9	297.74	295.99	296.1	297.06	298.63	298.23	296.02	297.13	295.56	298.56	297.02	298.78	299.04	298.78	299.8	295.55	298.62	297.51	297.94	298.82	298.46	298.37	297.11	295.63	293.84	297.25	297.48
312.13	314.49	313.23	314.37	316.36	312.2	313.83	312.44	314.6	313.02	313.49	314.93	312.48	313.87	312.02	313.52	312.52	312.23	313.66	315.68	313.89	315.31	312.97	313.65	314.96	313.9	314.8	312.33	312.33	315.14	311.65	311.42	313.13	314.82	312.11	313.96	313.46	313.37	313.09	310.89	313.48	314.49	313.98	313.31	311.01	312.44	311.95	313.96	313.14	312.05
316.35	316.6	313.95	315.27	315.12	314.47	316.78	316.03	315.88	314.42	313.94	314.07	314.1	314.77	314.77	314.25	318.72	316.52	317.89	314.09	316.62	316.77	317.39	313.34	313.75	315.37	314.95	315.79	312.44	316.77	318.15	315.33	316.68	315.82	315.96	315.42	315.98	316.3	314.24	313.87	316.77	314.43	314.96	315.22	318.27	315.86	313.44	314.64	314.66	314.05
309.05	306.45	307.89	307.64	308.18	306.38	307.57	308.88	306.03	307.72	307.38	306.33	304.89	307.99	308.66	303.68	306.66	305.81	306.51	305.74	307.94	307.01	306.48	308.43	305.79	306.51	305.33	306.5	306.48	308.09	308.6	308.16	309.26	308.75	305.95	305.77	307.38	306.44	308.47	308.51	307.3	310.3	309.3	306.1	309.35	307.12	306.72	306.82	306.21	304.18
299.53	300.94	300.89	300.71	302.62	301.16	300.35	299.42	299.1	302.52	298.64	299.61	300.1	299	301.12	301.38	301.07	300.45	302.02	301.22	299.07	299.59	299.79	302.02	299.46	299.61	301.99	298.66	298.92	301.09	301.29	297.55	299.13	298.58	297.98	297.95	300.87	299.34	302.72	299.44	301.91	297.27	299.87	299.49	301.8	298.5	297.84	300.25	302.54	300.31
306.55	308.82	309.65	306.67	307.91	309.31	309	308.25	310.18	305.51	309.9	308.75	309	309	310.36	307.43	306.14	309.5	309.42	306.08	309.94	308.06	308.42	307.2	311	305.53	308	310.32	311.04	308.24	308.72	309.17	307.57	309.71	309.59	309.85	309.89	307.05	308.73	311.71	312.52	309.77	310.23	307.35	308.83	307.29	309.75	309.24	309.8	310.55
313.24	313.16	313.99	313.41	314.2	314.97	316.19	313.65	314.4	315.48	316.31	313.59	312.25	314.88	314.38	314.71	312.84	315.43	314.45	315.22	314.62	315.27	313.85	314.35	315.42	316.73	312.5	314.58	313.47	312.65	315.49	314.44	314	313.13	312.16	313.19	314.1	315.46	315.41	313.95	318.14	315.41	313.95	315.68	312.5	315.3	315.52	314.82	313.64	315.96
312.52	313.04	318.3	315.42	313.26	313.4	312.22	313.74	314.32	313.06	311.77	314.09	315.97	314.43	313.21	315.04	314.36	314.46	313.36	315.74	312.99	315.14	313.5	312.42	310.85	313.25	315.13	314.55	313.61	315.68	313.38	315.93	314.9	312.12	312.13	316.22	312.83	313.32	312.94	315.39	315.71	316.14	315.76	313.08	311.46	312.17	314.28	313.6	315.95	312.92
305.82	308.61	310.07	308.13	308.95	307.13	307.35	311.64	311.27	306.17	308.6	306.04	309.64	310.12	308.95	306.28	306.6	307.95	310	306.92	309.11	309.24	308.65	311.54	308.48	308.4	307	306.91	307.71	309.33	308.06	311.56	308.65	309.7	311.08	309.43	309.48	308.34	309.98	310.33	307.06	308.23	310.03	306.69	309.81	309.33	309.77	309.25	308.29	306.84
300.89	299.77	299.58	300.93	299.86	300.07	298.68	300.98	300.72	299.92	299.89	302.46	302.32	300.45	301.22	301.8	299.24	302.21	297.97	302.28	301.92	299.86	300.8	299.53	304.83	300.83	300.82	298.4	301.89	301.74	301.09	301.31	300.56	300	299.02	303.11	301.2	302.17	301.13	299.42	301.64	298.64	302.58	302.6	300.84	295.72	298.32	301.35	299.65	299.96
312.93	314.75	314.37	315.79	313.64	314.52	312.75	313.68	313.87	313.2	313.93	313.65	314.51	312.95	312.33	314.28	313.91	312.77	313.22	314.04	312.82	314.46	312.17	312.73	312.28	314.56	314.29	314.58	312.07	316.77	313.77	312.87	315.35	313.85	314.79	313.73	315.35	314.76	314.19	313.15	314.55	311.47	316.03	314.63	312.82	315.64	313.9	312.56	312.83	314.37
317.98	318.92	318.69	318.35	318.26	319.64	316.44	319.86	319.17	319.31	321.46	318.82	319.35	317.51	317.91	318.08	318.1	318.35	316.92	319.93	320.17	320	318.05	319.49	317.91	318.16	318.67	317.98	317.59	317.71	317.81	320.07	319.45	318.3	316.6	319.94	320.14	318.84	319.08	317.96	317.89	315.11	320.05	317.41	318.77	318.69	317.25	318.07	317.45	318.91
324.6	325.03	324.67	324.64	323.33	324.33	325.77	324.24	322.79	321.43	325.81	325.02	321.94	325.11	324.53	324.22	323.69	323.33	324.48	322.31	324.58	323.78	327.21	323.52	324.63	322.76	323.93	325.18	324.24	327.07	325.13	324.1	326.8	323.31	325.17	325.43	326.74	325.33	323.09	324.09	324.64	323.2	322.59	325.61	326.34	324.92	325.1	321.55	324.47	324.08
327.23	327.47	328.34	326.62	327.04	326.6	327.44	328.1	329.34	326.51	328.27	329.35	331.72	327.11	326.07	326.96	329.03	328.35	330	329.76	329.15	329.94	327.63	326.81	328.37	327.47	327.41	326.57	328	328.74	327.5	328.14	326.26	328.71	327.51	329.38	328.28	327.75	329.67	328.05	329.27	329.38	328.81	329.04	329.06	325.21	328.06	328.1	327.13	327.84
316.15	318.44	318.46	320.05	320.76	318.89	317.78	316.51	318.15	318.19	319.41	321.98	318.45	319.91	318.32	317.27	317.3	321.6	319.42	318.42	316.79	318.58	318.4	318.72	315.04	315.52	316.63	320.53	319.7	318.82	318.13	319.7	318.45	318.97	319.55	319.02	318.9	319.53	320.95	318.66	316.67	316.36	319.03	317.2	318.23	317.7	317.42	319.16	320.43	317.77
329.4	326.08	327.63	326.19	329.62	325.87	328.84	325.08	326.87	328.48	327.08	328.31	325.88	327.92	325.87	328.4	328.56	326.51	328.03	328.08	327.34	329.23	327.04	327.78	325.05	328.63	327.47	327.84	326.38	323.32	327.59	327.37	327.04	327.76	326.26	328.03	327.6	326.89	327.12	331.87	327.52	329.59	327.33	326.76	328.93	328.25	328.06	327.18	327.4	326.32
292.45	295.37	296.81	297.16	297.16	293.73	295.1	294.87	293.53	295.84	294.52	296.33	295.71	296.65	294.12	296.16	294.07	297.05	296.3	296.27	295.18	294.49	295.15	294.68	295.02	296.3	295.52	294.4	295.87	295.58	293.46	294.87	293.56	295.81	293.5	294.68	296.72	293.37	294	294.94	294.38	293.72	294.46	296.01	296.15	295.03	295.03	294.54	294.41	295.07
305.1	306.36	304.27	306.45	305.89	307.24	303.23	304.2	304.4	304.4	304.5	301.34	306.95	305.63	302.71	304.89	302.87	306.07	304.36	305.73	302.7	306.56	305.72	303.59	303.91	303.85	306.53	300.31	303.26	304.95	305.43	303.58	305.77	304.52	303.02	304.52	303.34	305.93	303.85	303.51	304.89	304.33	302.98	306.41	304.25	305.9	303.66	304.61	304.78	306.44
306.89	307.44	304.55	304.98	309.08	308.01	305.18	307.58	308.79	307.46	304.84	308	306.74	306.91	306.53	307.38	306.79	308.05	305.12	307.05	306.12	308.81	307.63	306.87	309.79	306.56	307.85	307.99	311.95	309.6	304.47	304.35	305.47	306.73	307.66	306.71	309.62	307.71	306.27	307.43	308.42	305.83	307	307.26	305.72	307.96	307.7	307.13	306.15	307.35
305.02	304.78	306.34	302.65	306.27	304.29	303.17	305.74	304.6	303.28	305.47	304.4	306.09	304.45	303.65	306.97	304.93	304.86	303.36	305.64	304.32	303.34	305.71	307.06	306.98	304.41	302.72	304.63	305.73	308.04	304.11	304.46	306.55	306.07	305.14	303.45	301.74	302.68	305.83	304.32	302.78	305.24	303.44	302.21	306.21	305.68	305.94	305.88	306.45	304.03
302.37	303.89	303.57	302.43	301.9	305.78	302.75	302.74	300.08	302.86	300.27	303.04	304.57	306.57	302.79	301.18	302.33	304.26	303.05	303.4	302.66	305.47	302.73	303.63	301.55	304.46	304.36	302.63	303.91	303.09	304.47	302.55	303.55	304.48	303.75	303.76	300.73	304.47	305.91	304.12	303.98	305.47	304.05	304.96	301.85	303.09	303.21	304.1	306.03	303.09
315.31	314.76	315.82	312.68	315.85	314.13	312.9	312.75	314.33	317.39	313.72	313.71	313.92	314.46	313.63	315.21	316.69	314.2	316.38	314.27	312.9	315.69	316.02	316.04	314.8	314.2	312.91	315.14	314.52	313.18	315.11	315.17	315.15	313.69	315.66	313.41	315.26	315.61	315.08	316.54	313.35	311.61	313.07	313.01	314.31	314.39	314.24	313.97	315.06	315.48
305.83	304.62	301.05	302.01	303.42	300.22	302.16	303.48	303.58	300.68	302.09	301.59	304.22	303.88	303.41	301.83	301.23	304.42	302.2	302.75	303.12	303.16	302.24	303.32	306.04	302.73	303	301.47	302.67	301.91	302.52	302.46	301.15	301.32	303.9	302.64	302.95	303.01	303.72	303.44	303.11	303.2	304.87	302.2	300.37	305.58	303.28	304.55	304.06	301.08
319.99	318.47	317.13	318.62	319.31	319.81	318.23	318.56	318.98	321.71	319.51	319.08	316.37	320.98	321.31	317.88	320.11	319.14	318.67	319.42	318.89	320.86	320.85	318.35	316.68	320.61	318.15	316.93	319.54	319.06	320.66	320.38	318.61	316.11	320.64	317.98	320.08	318.9	316.5	317.69	316.11	321.77	320.85	321.34	319.08	320.08	318.85	316.87	319.06	319.9
312.84	311.21	313.06	315.3	315.59	313.97	312.84	313.52	312.82	311.45	316.17	314.68	314.78	313.43	314.25	313.08	313.51	313.87	313.82	310.94	313.04	311.4	308.9	312.78	311.74	314.44	310.97	312.25	315.04	313.28	313.46	311.38	311.3	314.84	315.38	314.03	311.97	310.73	312.86	313.34	312.45	308.62	312.81	311.16	314.01	311.9	311.83	315.38	312.94	312.73
295.09	294.89	292.87	296.25	296.19	293.41	291.82	296.04	293.22	294.42	292.87	294.23	295.78	294.49	293.23	291.98	294.21	294.93	296.31	293.83	295.25	295.62	291.76	292.65	293.82	291.29	293.81	294.4	293.05	293.11	293.68	296.94	292.29	292.96	290.96	293.97	293.99	292.49	292.52	292.84	293.21	292.87	295.11	296.46	292.62	294.27	295.71	294.96	291.64	293.18
306.93	303.52	303.86	305.72	305.02	305.23	304.48	301.09	302.95	303.94	305.48	303.67	303.39	304.6	304.69	302.57	302.6	304.05	306.72	301.26	303.96	305.16	302.83	304.37	302.42	306.3	301.76	304.36	303.29	308.03	304.12	304.44	303.29	305.9	303.99	303.5	303.51	304.4	305.4	306.79	304.62	302.59	303.9	304.09	305.93	303.78	303.63	302.56	304.73	304.58
316.3	322.22	317.8	318.51	319.94	319.75	318.52	320.69	317.75	316.86	319.19	316.75	322.27	318.46	318.58	318.29	318.77	316.11	315.41	316.04	318.4	318.98	317.34	317.78	318.14	317.93	319.54	315.58	318.82	317.67	318.02	318.09	318.41	317.54	320.71	318.38	315.34	321.82	316.25	318.22	315.36	317.22	318.47	319.18	319.05	317.7	316.14	319.87	317.73	318.59
[truncated: 49 more rows]
[truncated: 150 more columns]
