# Supplementary material for: Genetic dissection of main and epistatic effects of QTL based on augmented triple test cross design
Source: PLoS One. 2017 Dec 14;12(12):e0189054. doi: 10.1371/journal.pone.0189054 (PMC5730204; doi:10.1371/journal.pone.0189054)
Supplement: S9 Supporting Information — (ZIP) [file pone.0189054.s009.zip › z5_1200_0.5_5.csv]

316.3	315.71	316.23	316.24	314.98	317.12	315.61	318.63	314.38	319.58	318.17	318.42	316.09	317.8	314.48	316.48	318.15	317.37	317.77	317.79	317.46	316	318.23	314.69	320.31	317.44	316.35	320.24	316.03	316.76	317.62	318.58	314.21	318.01	316.78	318.1	314.32	319.26	315.17	316.45	317.33	314.68	315.66	316.28	318.57	318.51	315.18	316.06	316.17	316.01
321.97	319.84	316.68	319.8	319.4	320.61	320.82	320.53	318.83	319.11	319.01	320.65	320.35	315.67	320.33	322.04	320.68	316.65	316.84	320.49	321.11	315.35	321.56	318.01	321.83	320.3	321.99	319.19	318.94	317.54	318.73	316.27	318.12	317.68	317.14	317.46	317.82	316.74	320.35	321.96	317.42	318.28	319.83	321.94	316.68	320.08	316.11	317.88	316.41	318.91
315.63	318.71	315.98	318.88	324.02	319.69	319.15	317.44	319.21	318.9	314.24	315.17	320.64	320.46	316.7	318.87	318.66	323.47	316.87	321.41	318.18	319.77	318.31	315.82	316.65	319.4	316.64	318.21	318.71	321.75	313.69	320.36	315.71	314.86	314.82	320.04	316.91	317.96	319.75	314.89	319.37	317.81	315.79	315.19	321.33	316.93	316.38	318.48	315.4	316.9
318.2	317.24	317.94	317.95	318.48	321.39	315.72	314.7	319.88	322.43	319.84	321.89	317.59	319.3	317.59	318.67	319.48	315.46	316.77	321.75	320.77	319.37	320.78	315.06	319.96	318.39	318.46	320.63	318.43	318.93	319.04	316.69	318.91	316.5	317.45	316.24	318.1	318.5	318.61	316	317.87	318	317.89	320.07	320.31	320.56	320.29	315.6	316.39	316.42
309.97	308.4	309.97	306.92	309.36	313.13	311.08	311.42	308.54	309.68	311.76	307.64	309.24	309.69	310.06	305.43	310.26	314.7	314.13	308.83	309.01	309.27	310.74	309.92	309.85	308.56	307.32	310.55	308.69	314.84	309.61	308.95	308.79	307.94	311.55	308.79	310.85	308.34	312.53	310.71	311.62	311.36	307.27	306.64	310.55	310.71	311.09	308.98	306.46	309.24
299.46	302.42	305.51	300.34	302.33	300.71	303.27	302.89	302.15	304.05	302.48	301.03	298.16	302.95	304.79	300.4	306.28	306.75	304.6	302.96	302.47	306.72	302.93	300.86	303.4	302.74	300.86	299.44	304.65	303.41	301.88	304.52	305.14	303.79	304.01	303.81	302.89	300.68	301.29	304.65	304.55	306.28	298.83	303.03	302.66	302.87	303.43	302.45	302.65	304.54
314.69	313.4	313.77	314.7	313.58	318.25	318.12	316.99	317.91	316.85	315.86	315.67	318.38	315.66	318.2	316.79	316.37	315.18	311.87	311.13	311.82	314.99	314.05	316.73	313.74	315.17	316.34	312.99	313.7	316.26	315.56	317.02	318.71	317.27	316.17	314.13	312.69	311.52	314.9	310.47	314.9	315.04	316.21	314.84	314.73	311.67	315.92	316.25	314.6	313.97
313.32	312.38	315.68	316.83	315.97	315.69	311.35	310.26	313.54	318.75	314.86	314.27	311.34	313.84	317.48	312.15	312.83	315.45	315.09	315.07	311.92	312.51	315.46	314.94	315.54	315.76	313.56	314.95	316.26	313.06	314.77	314.91	313.39	315.16	315.26	313.23	313.31	314.19	312.43	313.72	313.03	310.02	314.57	315.2	314.53	313.06	314.8	310.96	315	311.73
301.79	299.71	300.5	301.93	303.77	302.72	302.03	300.81	303.13	300.75	302.47	299.95	303.29	298.34	298.78	302.29	301.98	300.08	304.11	305.79	305.89	306.2	301.3	300.96	304.11	303.13	302.42	302.62	302.42	301.02	305.01	302.08	304.45	303.57	304.33	305.31	300.24	302.27	300.27	299.92	304.7	303.7	301.34	300.28	300.3	299.84	299.97	303.36	303.91	303.29
308.17	302.62	303.45	303.76	307.32	305.61	303.09	302.69	306.99	305.91	305.6	304	302.53	304.92	303.3	306.72	304.98	302.8	304.67	303.75	305.05	302.24	303.82	301.97	305.98	303.52	305.69	303.15	303.57	305.27	303.93	302.32	305.87	306.27	303.4	303.93	301.32	302.89	303.01	304.1	304.69	302.62	307.04	303.72	302.58	305.47	303.07	303.91	304.19	304.84
307.21	306.45	305.15	304.6	306.81	305.72	308.55	305.33	304.64	304.21	306.01	303	304.09	307.36	304.41	304.52	305.07	307.79	307.08	305.18	305.88	302.95	306.16	308.75	306.51	305.37	305.71	308.33	304.38	308.06	306.25	302.57	306.69	303.92	305.04	305.35	306.39	304.54	306.98	304.11	304.83	306.77	304.12	305.72	308.03	306.3	302.11	302.34	303.8	307.37
314.87	312.68	312.41	312.99	312.55	316.68	313.01	314.57	316.22	315.42	314	309.46	312.93	313.12	314.73	313	315.12	313.09	311.42	320.46	312.52	316.09	313.29	311.11	314.2	311.02	313.4	316.13	309.93	312.95	314.25	311.41	313.73	313.78	311.14	313.26	314.71	313.67	315.64	311.87	310.25	312.76	314.67	311.66	310.47	310.52	314.71	317.17	314.03	311.2
324.3	326.71	325.8	320.84	327.99	324.82	323.73	325.9	325.23	321.74	321.59	326.89	325.94	324.87	322.59	323.02	321.93	326.19	327.96	323.75	326.58	325.29	327.82	321.35	325.64	327.02	326.72	328.51	323.86	325.38	327.35	327.82	323.15	328.88	325.37	326.33	326.67	322.6	326.81	323.68	326.11	328.25	326.32	322.7	324.83	327.9	326.58	323.71	325.38	328.06
312.82	311.46	317.83	314.63	314.59	314.46	309.69	312.29	311.92	311.79	313.44	313.18	314.8	309.28	312.14	313.72	311.93	313.9	314.73	315.66	313.37	316.31	312.98	311.53	315.18	316.21	312.75	311.18	309.4	312.93	315.13	313.95	315.44	316.7	310.35	313.59	313.03	311.19	314.36	311.19	313.83	313.45	316.2	310.81	313.45	313.61	313.03	313.03	311.49	313.17
325.48	323.52	327.35	323.17	325.58	327.88	327.77	325.28	327.07	325.76	327.23	325.47	324.87	322.28	322.51	326.99	325.27	324.53	324.7	327.06	326.33	322.6	323.41	322.67	319.32	328.48	323.34	325.98	325.78	326.49	327.84	324.63	323.95	330.11	324.49	324.06	322.29	324.66	326.32	325.85	321.88	325.01	326.38	324.24	325.32	328.43	327.72	324.72	326.98	328.13
313.95	307.36	311.17	313.5	313.24	306.68	312.39	308.56	309.59	312.34	312.98	311.27	308.7	308.89	311.92	311.46	311.23	310.67	313.53	310.46	312.09	311.21	310.57	310.59	311.19	314.52	309.74	311.82	310.37	313.96	312.58	308.57	310.16	310.62	306.63	312.67	310.23	313.59	310.63	310.25	311.23	311.1	311.24	307.27	309.53	308.87	312.26	312.83	308.28	311.12
298.54	298.27	302.7	301.49	303.81	300.95	301.49	301.48	299.74	301.48	306.03	301.59	300.75	299.89	301.21	301.55	301.14	300.68	298.08	302.66	300.26	301.65	304.17	302.23	300.22	299.58	301.97	301.59	304.54	298.29	301.45	299.6	303.39	301.22	301.4	305.07	298.09	302.91	296.92	300.3	300.42	299.95	302.11	307.02	300.77	303.07	301.35	297.41	303.51	301.31
295.79	294.57	294.01	298.91	300.37	298.85	295.28	298.01	297.06	298.13	294.46	296.23	300.1	295.82	298.05	296.42	297.52	299.61	295.19	298.41	297.17	295.38	299.23	297.44	297.38	299.45	300.6	296.86	299.88	292.65	297.4	292.6	299.82	295.45	296.14	297.38	298.8	296.47	298.22	296.57	295.11	293.69	297.01	297.99	294.13	293.61	298.74	299.51	299.17	296.58
308.06	309.91	308.36	311.52	308.55	307	308.47	311.72	307.33	309.37	309.4	311.62	311.76	307.9	307.31	307.02	310.65	308.75	306.49	310.18	309.03	309.54	308.87	311.72	309.29	303.73	308.96	310.91	310.16	307.74	309.67	310.42	309.77	310.1	312.4	310.77	310.32	307.72	309.65	310.09	303.9	308.91	310.39	311.75	312.18	309.3	303.88	306.44	308.81	307.99
298.5	299.95	301.52	299.63	300.78	299.41	300.04	303.03	299.83	301.81	298.05	302.6	303.46	301.57	301.36	297.1	302.06	303.73	296.43	300.29	299.84	303.47	304.68	299.07	304.15	300.83	301.17	297.85	302.29	301.06	301.28	300.18	298.9	299.6	303.06	301.87	300.45	302.46	302.17	299.71	299.02	304.18	301.06	302.89	302.75	300.34	299.56	298.8	297.79	301.91
302.64	306.86	305.12	304.32	308.65	303.95	303.76	305.87	304.68	305	306.04	307.7	303.8	306.87	308.24	304.23	306.07	303.24	306	307.74	304.9	305.46	307.3	307.34	306.3	305.48	308.25	304.41	298.77	305.4	304.82	307	308.38	305.04	304.38	302.46	302.48	303.69	305.11	306.48	305.25	308.93	304.82	307.12	302.93	304.75	307.36	303.46	306.12	304.9
315.25	313.3	312.47	316.46	310.69	313.78	314.24	313.45	307.9	312.78	313.65	312.87	312.92	313.54	314.63	313.67	315.15	311.73	310.02	310.11	313.19	312.54	315.71	314.46	312.56	311.5	313.28	312.04	311.48	315.53	310.85	315.76	312.62	313.84	315.45	313.65	314.12	312.9	314.99	311.93	310.71	314.02	312.74	312.6	314.02	310.37	316.73	319.69	311.38	314.58
291.61	295.27	295.88	296.16	297.25	298.16	294.99	292.33	293.08	293.2	289.51	294.13	293.36	296.2	291.21	295.81	291.99	293.59	302.11	292.36	294.05	293.9	296.96	295.56	293.02	293.14	296.24	292.34	293.4	298.89	292.27	289.62	294.04	292.67	296.31	294.71	292.83	290.7	292.44	293.28	294.46	295.41	295.42	294.8	294.91	291.28	293.63	293.73	294.25	294.55
301.04	296.67	304.98	303.09	303.51	300.56	300.37	300.63	305.19	304.54	301.01	300.87	304.46	300.82	301.04	301.75	300.94	301.27	299.09	300.67	304.41	300.95	300.85	298.68	302.64	304.66	299.27	303.34	301.41	300.72	299.22	301.3	304.77	300.67	305.32	304	298.86	299.81	303.73	299.39	301.34	304.31	305.77	300.13	304.59	303.5	300.53	302.82	306.82	302.04
301.45	304.12	301.82	305.11	299.47	298.48	298.04	299.88	301.62	298.38	299.91	298.86	299.35	297.42	298.34	298.29	304.07	299.52	300.91	298.5	296.11	299.04	296.64	299.24	298.77	298.3	300.28	299.85	300.76	300.1	301.07	299.98	301.49	299.17	300.03	299.66	299.92	303.59	298.22	301.21	300.98	300.26	302.52	302.95	301.79	302.78	298.49	303.72	300.17	301.78
329.06	324.78	329.41	328.59	325.25	327.42	324.98	326.39	326.38	326.31	326.34	327.37	325.45	327.46	325.86	326.94	328.94	332.75	330.7	327.07	325.52	327.28	328.18	325.64	328.72	326.23	330.18	327.53	329.27	328.21	326.21	325.26	323.13	327.09	326.17	326.31	326.07	324.21	326.75	325.51	329.99	326.47	323.93	324.5	327.97	330.26	328.82	331.47	324.75	329.07
298.93	300.23	299.88	300.29	299.25	298.29	299.91	300.99	300.32	299.36	300.72	301.31	301.92	300.85	299.77	299.95	296.77	302.41	301.29	302.38	303.68	297.18	301.06	299.53	302.65	300.69	297.83	301.8	300.06	301.19	297.16	300.6	301.59	301.33	298.81	300.63	303.07	301.41	301.65	301.42	298.67	297.28	301.15	301.11	302.34	300.32	300.28	299.32	300.57	301.29
294.81	296.56	297.66	292.85	294.34	295.19	291.93	294.94	294.42	292.42	298	294.35	295.82	298.65	292.47	298.85	297.14	294.95	292.85	291.48	294.46	297.56	289.51	294.5	295.55	295.58	291.63	294.67	295.89	295.86	294.55	296.55	297.64	296.81	296.05	292.42	295.95	293.79	295.44	296.17	297.76	295.21	294.25	294.22	295.12	291.87	291.31	291.2	294.12	293.2
315.12	315.29	312.3	310.96	314.54	310.57	313.33	312.65	315.27	315.52	313.03	313.92	316.84	312.71	317.62	314.26	314.72	312.42	311.77	309.87	312	311.06	310.87	309.98	314.37	312.18	312.24	312.42	311.99	314.02	316.83	310.86	314.16	315.61	310.59	309.49	308.41	313.7	312.38	312.15	312.19	310.5	313.39	313.1	312.12	312.23	310.53	312.12	309.24	314.34
303.72	304.22	302.12	300.18	303.8	303.17	299.04	301.9	305.14	303.05	302.8	298.99	303.51	299.51	301.76	302.17	301.06	304.19	303.34	300.42	305.84	303.5	305.03	300.64	301.9	302.3	304.36	300.74	301.86	300.62	301.17	304.58	304.5	302.52	298.5	303.08	301.67	301.77	303.82	301.73	305.34	302.91	302.43	304.4	305.77	302.64	301.27	301.71	304.87	303.51
310.3	304.38	302.57	306.49	302.96	305.4	304.48	302.79	304.1	302.78	307.45	303.94	304.01	307.91	306.21	308.01	308.34	302.71	305.62	302.8	302.5	302.93	302.75	304.87	305.43	308.41	305.2	303.6	304.22	302.46	306.3	304.46	305.29	306.7	305.77	303.49	306.49	304.72	303.44	305.92	305.69	305.1	304.63	305.53	305.13	303.67	302.21	305.41	304.44	306.66
294.06	294.89	291.1	297.28	291.06	292.46	292.74	297.27	290.58	294.64	296.4	292.54	291.74	294.83	294.05	295.14	293.68	295.01	294	292.2	294.75	295.07	292.96	296.81	296.95	292.69	295.5	292.11	292.55	292.66	293.53	294.63	294.72	294.44	295.62	297.41	288.46	290.61	295.58	292.98	292.51	294.46	296.13	295.89	294.7	293.66	294.14	292.27	293.75	293.98
302.16	307.72	307.13	302.48	303.55	305.84	304.94	305.28	305.27	300.97	303.09	307.88	301.7	302.65	308.38	303.19	303.88	303.63	306.1	306.42	306.22	305.74	305.12	299.2	306.08	303.48	305.34	308.38	305.75	306.18	304.17	304.5	301.21	303.92	307.63	305.16	304.76	304.66	306.44	308.25	305.61	306.79	305.69	307.31	302.86	308.94	302.06	306.11	301.24	301.76
312.48	314.12	313.64	316.8	311.13	313.27	318.2	310.88	310.55	313.94	314.09	310.89	312.95	316.3	315.9	312.49	312.95	310.91	312.9	312.92	316.55	312.71	311.12	311.79	313.15	315.19	312.61	311.73	312.98	314.73	314	314.99	309.49	313.83	312.2	313.95	314.62	311.36	315.37	312.58	312.73	314.15	317.81	312.66	311.74	314.41	312.54	313.03	311.76	313.33
325.49	328.66	326.13	325.36	322.41	323.9	328.33	324.92	325.58	325.59	323.47	327.9	323.95	325.23	325.62	320.85	328.05	326.93	326.23	323.55	324.56	325.29	325.25	326	321.78	321.59	326.27	324.87	325.78	323.93	323.61	325.86	324.98	326.27	328.12	325.93	326.42	328.21	322.92	329.25	326.55	323.69	325.11	323.17	330.71	324	328.11	326.94	327.3	324.47
314.71	312.08	315.62	311.93	317.83	314.8	313.55	313.49	315.62	315.87	313.72	315.77	316.29	314.46	313.29	313.49	317.92	316.63	312.4	314.93	315.83	319.16	311.34	314.52	314.81	316.33	312.57	312.82	314.75	314.97	313.03	316.5	317.27	316.85	315.14	316.82	314.68	312.63	311.78	315.03	317.25	312.66	316.74	316.72	315.21	313.3	311.34	314.9	315.29	314.97
301.63	301.22	300.78	302.98	300.06	301.99	305.59	303.56	303.92	304.21	301.08	307.38	305.99	299.22	304.64	300.38	303.15	301.16	307.32	300.33	301.43	301.53	302.67	302.85	301.69	298.13	300.52	301.24	301.69	301.18	299.6	298.02	302.29	298.63	301.31	301.9	304.09	300.67	303.02	300.92	303.71	300.83	300.83	301.17	299.82	304.17	302.79	299.48	302.6	301.52
312.08	313.7	318.39	314.36	316.08	316.51	314.18	316.93	313.42	315.86	317.23	313.86	314.29	315.15	318.19	313.9	315.92	316.77	316.06	315.56	316.43	316.45	315.25	313.02	314.79	315.75	316.47	315.58	312.95	316.14	313.61	319.38	318.64	314.35	316.58	317.41	314.67	315.7	313.51	315.02	317.53	313.42	312.91	315.72	311.32	314.54	314.73	312.79	313.39	315.05
308.78	312.35	315.79	311.73	312.51	312.87	314.78	314.59	315.33	314.2	313.34	313.74	314.28	314.78	315.07	312.12	314.34	313.11	319.53	315.04	312.75	316.52	311.46	319.03	313.53	313.05	308.92	314.27	313.63	316.1	317.11	311.32	314.85	314.71	314.33	312.56	313.84	312.97	314.44	315.5	316.37	316.65	311.2	313.1	311.62	315.2	315.09	314.26	314.19	312.78
322.51	318.25	318.59	318.84	316.24	318.11	317.46	318.73	316.84	321.63	318.62	326.49	322.36	318.57	319.89	321.45	318.7	316.63	321.09	320.52	320.26	318.26	319.12	321.66	322.69	319.37	318.69	317.71	320.53	316.52	317.44	317.7	317.32	319.25	318.85	317	320.1	320.77	317.81	320.79	320.98	316.79	319.73	316.04	317.32	317.82	321.5	317.11	317.33	317.27
302.39	300.85	302.02	303.6	300.33	304.03	302.05	303.8	302.19	303.13	300.59	303.93	298.34	300.03	300.09	301.26	304.34	301.03	302.3	300.22	300.35	303.56	300.88	301.1	301.55	301.24	302.74	302.1	302.06	302.33	304.45	297.56	300.51	300.46	302.23	298.86	303.35	300.59	299.3	301.48	299.08	302.7	299.31	299.16	301.09	303.84	300.15	306.46	298.59	301.65
296.84	298.31	301.38	298.33	301.33	297.52	296.28	297.6	295.05	299.81	295.55	297.79	295	298.07	295.93	295.76	298.02	295.83	297.88	295.72	299.2	295.84	298.61	296.12	297.98	295.45	294.98	297.52	291.99	298.81	301.08	296.07	298.63	294.74	296.48	296.34	300.5	297.86	297.67	300.61	295.24	294.46	296.92	296.28	295.61	297.74	298.06	295.34	298.9	293.77
302.52	302.91	301.69	302.12	304.53	302.43	303.05	302.5	304.13	303.35	304.67	300.03	302.94	302.91	302.13	303.64	302.4	297.57	298.83	301.72	301.86	305.3	303.42	301.16	303.74	303.37	303.48	304.87	301.99	303.15	303.72	301.58	305.47	302.75	304.24	302.8	306.05	298.44	300.79	303.84	301.45	302.57	299.36	301.93	302.04	304.15	302.39	299.76	303.02	302.81
310.88	312.47	312.97	313.36	317.64	310.26	316.11	312.47	311.08	314.45	310.94	312.47	317.63	314.65	311.52	312.12	314.3	313.33	312.32	312.04	312.11	309.68	311.63	310.83	309.06	313.13	314.79	311.43	315.66	314.71	312.54	312.99	312.93	314.64	317.72	310.92	311.25	314.04	316.52	314.09	313.73	312.22	315.92	311.51	309.91	314.66	314.76	309.34	311	315.61
313.99	314.16	317.55	314.46	314.8	313.91	315.9	315.21	313.5	316.22	318.14	315.47	311.12	315.17	311.57	314.3	314.01	315.27	315.66	313.91	310.39	313.06	314.63	316.76	315.73	317.08	314.93	315.41	316.46	316.1	313.8	315.86	311.16	317.1	317.11	313.12	316.42	315.3	316.76	316.63	314.93	316.68	315.28	315.35	312.94	313.32	315.58	313.85	320.12	312.6
307.55	310.11	306.48	306.24	308.24	308.73	308.03	309.46	306.41	309.59	304.52	311.21	305.37	308.26	310.17	308.88	304.08	305.43	306.2	307.67	308.62	309.05	308.02	306.81	310.54	308.51	307.33	308.78	309.08	311.9	312.1	307.72	308.15	306.8	305.82	306.14	310.84	307.8	309.11	311.07	308.23	310.94	306.83	310.19	308.33	308.78	304.05	306.69	306.95	309.4
307.81	312.6	313.28	306.51	310.84	310.47	311.9	308.2	309.16	308.08	308.82	311.86	312.78	308.93	312.04	307.59	309.27	311.67	310.44	312.75	307.88	313.55	307.5	309.34	312.4	308.28	311.28	312.13	309.04	311.38	309.94	307.84	310.37	310.47	310.21	312.02	311.36	310.73	315.98	309.48	305.73	307.44	310.12	311.72	314.48	307.95	307.02	309.83	310.96	310.32
316.92	317.69	321.52	318.59	319.39	323.54	321.52	317.31	319.33	319.69	321.18	319.21	320.63	317.1	318.88	317.7	316.83	318.08	317.3	320.82	316.49	314.6	318.86	319.93	316.97	317.92	319.1	317.79	317.3	315.86	319.18	320.9	320.35	315.03	318.91	319.56	315.71	317.32	318.94	320.25	318.6	318.62	315.9	315.78	317.11	320.25	316.86	318.89	315.74	316.52
312.92	313.7	315.29	314.22	315.27	314.32	314.98	316.56	314.49	316.58	313.61	315.53	312.84	315.35	316.66	313.89	314.9	313.88	315.89	315.15	313.12	316.62	313.93	318.51	310.14	313.73	313.33	316.86	317.05	314.57	317.75	314.97	312.48	316.49	314.67	316.93	312.55	314.68	314.1	312.6	315.95	312.66	312.43	315.86	312.51	315.94	312.5	314.96	318.01	319.68
294.48	298.33	294.18	292.11	295.19	295.45	292.19	296.32	294.99	298.77	292	300.03	293.87	295.1	299.34	295.47	291.33	292.63	293.97	293.87	294.61	292.69	292.1	294.2	295.07	291.27	293.56	295.74	296.23	292.93	294.42	296.32	294.44	290.91	290.99	291.58	292.85	294.27	295.43	294.58	295.82	291.46	294.71	294.02	294.86	298.91	291.64	293.79	291.98	293.24
314.43	311.39	312.1	314.39	318.9	308.72	315.28	311.15	311.45	310.61	313.75	314.13	310.27	311.01	314.22	313.91	312.87	313.14	311.93	314.85	311.05	311.82	310.36	311.13	315.45	314.37	312.49	315.15	310.35	315.76	309.53	309.82	309.35	312.2	317.83	315.86	315.81	316.16	311.47	312.9	312.51	313.78	312.64	316.37	314.76	314.9	309.67	313.84	314.11	315.07
313.56	314.54	313.03	314.74	313.66	311.63	315.81	311	312.8	314.82	313.3	309.69	313.16	312.17	311.25	310.43	313.95	312.98	312.64	310.2	311.86	313.87	309.72	311.84	310.55	312.45	314.65	314.61	309.64	310.16	312.76	317.1	315.28	314.09	311.68	309.1	311.8	315.36	312.74	312.98	314.14	310.75	314.16	309.05	310.2	313.5	315.56	308.89	308.73	314.45
303.56	305	305.47	299.87	298.77	301.67	301.99	304.75	302.76	301.47	303.2	300.55	301.93	305.68	305.18	303.36	300.11	303.16	300.24	304.31	303.59	302.38	304.46	301.2	298.96	300.9	301.49	304.6	302.53	305.21	300.32	302.41	303.53	302.14	303.39	303.73	306.09	302.61	303.38	301.2	304.82	304.21	300.27	304.49	300.54	304.25	303.14	299.2	300.18	302.44
309.05	305.8	308.88	305.44	304.86	306.86	306.74	304.46	306.02	301.23	304.3	308.45	301.96	306.47	306.19	308.54	305.77	311.86	305.5	304.44	303.27	307.82	302.51	306.24	305.38	303.59	308.08	307.74	306.24	306.32	304.95	307.18	307.44	301.53	303.58	307.8	301.57	306.81	304.92	308.41	306.55	310	305.08	305.48	306.32	305.23	307.06	307.38	304.73	303.63
316.26	313.59	315.98	312.84	315.23	312.91	316.87	314.15	313.86	313.93	316.2	312.78	313.58	316.76	315.82	313	317.19	315.27	315.7	314.44	314.52	317.71	314.9	314.5	315.95	319.2	314.07	315.98	314.06	315.02	317.59	318.5	315.09	312.5	313.52	314.58	315.23	315.31	310.94	315.95	310.91	314.61	315.08	316.28	313.75	314.61	314.88	314.45	316.48	314.48
295.68	298.13	296.91	297.11	297.66	295.17	295.58	295.4	296.81	292.17	299.69	294.9	294.85	296.89	291.48	292.36	293.41	293.61	294.66	294.58	294.66	293.75	295.14	291.75	292.9	293.58	292.66	298.25	295.31	295.28	294.31	292.21	295.78	293.32	294.74	294.44	297.96	290.26	295.37	298.54	292.11	297.15	295.11	294.19	298.77	291.06	296.01	295.01	295.85	290.84
315.4	316.32	311.73	314.72	314.76	315.12	316.08	316.54	316.41	313.98	318.27	314.78	315.04	316.66	311.63	315.94	314.65	314.8	314.23	318.83	312.6	317.36	319.55	314.47	314.42	314.56	316.5	316.51	316.2	314.79	313.78	310.26	317.36	314.63	315.13	312.31	317.14	318.44	317.99	318.05	313.98	315.92	315.13	315.77	315.97	314.94	316.28	315.47	318.28	317.96
308.79	308.26	308.92	309.61	307.62	307.6	309.41	308.5	312.05	312.09	311.4	310.32	306.85	309.85	309.63	310.27	309.76	307.16	309.92	308.6	309.4	312.95	307.15	310.91	312.23	310.18	306.3	308.54	310.98	313.67	308.68	312.72	309.22	308.35	309.47	311.71	306.68	307.42	309.89	309.61	314.89	311.39	312.35	305.86	312.58	310.58	310.86	309.89	314.21	311.51
305.09	304.12	305.83	308.01	306.42	304.26	306.61	307.49	304.68	301.77	307.14	304.42	303.97	305.48	300.89	305.88	302.41	303.18	302.16	305.51	302.69	306.38	304.71	303.76	310.57	304.48	302.56	306.23	307.21	303.37	304.91	307.61	306.07	304.04	305.32	306	303.85	307.3	307.65	307.04	301.47	304.14	306.69	303.74	303.24	304.45	304.22	303.23	305.24	306.39
314.28	313.86	310.56	313.86	314.89	313.77	313.01	312.56	313.48	315.27	311.99	311.72	307.95	312.53	311.4	315.73	314.24	315.93	314.69	313.35	314.52	311.89	310.31	313.15	311.45	313.99	314.44	316.71	312.5	313.26	314.85	310.06	313.76	313.54	310.14	313.38	310.26	312.03	313.59	312.24	315.6	313.34	313.69	312.71	313.25	313.33	309.81	314.36	314.14	313.34
309.11	307.58	310.33	311.71	308.18	307.19	309.14	310.81	308.21	310.22	306.22	303.59	307	307.43	311.13	309.44	308.73	309.52	305.9	308.3	308.11	308.2	307.58	308.06	309.03	311.1	308.85	308.55	313.58	310.49	305.39	310.45	309.84	305.27	305.8	309.98	305.78	309.46	310.5	311.36	306.71	309.61	310.76	308.69	307.08	308.78	311.1	308.75	306.26	309.62
291.26	294.08	294.5	298.05	293.7	294.12	297.97	295.03	296.01	294.65	294.22	292.58	294.65	293.61	292.83	294.95	294.48	296.04	297.61	291.67	294.77	296.14	294.68	295.75	293.9	292.24	292.86	295.84	293.07	296.55	296.53	294.21	295.12	293.92	294.9	295.53	298.66	295.33	296.01	296.99	296.26	295.11	294.89	296.55	297.69	295.43	295.34	297.66	294.68	296.43
303.53	301.48	302.94	301.74	298.22	303.06	302.6	303.8	297.05	305.1	304.66	300.55	303.76	300.68	304.51	300.8	303.91	300.12	297.66	304.84	300.71	301.75	304.52	303.64	298.83	303.83	299.7	304	301.29	302.41	299.27	301.38	304.73	302.01	304.28	303.24	301.13	303.58	302.97	304.74	301.38	304.42	303.33	301.88	304.31	305.74	299.87	301.48	306.29	298.65
307.04	307.4	309.31	308.19	306.75	306.86	308.25	308.27	306.62	309.62	309.56	310.5	308.99	310.52	312.19	308.73	305.86	309.33	307.76	308.14	308.56	308.4	306	306.62	310.88	309.95	309.29	309.11	307.34	310.2	308.6	305.48	304.67	310.53	309.4	311.29	307.99	308.54	310.73	306.65	309.43	308.03	313.21	307.95	307.56	308.99	306.68	308.42	307.47	309.91
300.92	303.55	298.94	303.17	302.84	301.71	305.77	303.45	297.92	301.87	301.94	301.65	302.37	300.88	301.23	301.79	303.87	305.36	304.88	304.97	304.36	302.58	303.71	298.17	301.09	305.58	302.27	302.66	302.65	303.98	304.12	300.03	305.64	303.84	300.28	302.81	303.62	303.69	302.85	304.39	301.29	300.17	302.11	303.57	301.98	304.21	304.99	303.08	300.57	304.87
323.23	323.59	322.46	325.01	327.23	328.48	324.33	323.47	327.18	326.56	327.68	325.96	326.46	327.25	325.73	322.86	326.62	323.09	325.06	326.01	324.48	325.34	321.13	325.03	326.06	324.84	325.51	323.77	326.94	323.38	326.01	326.61	323.02	321.28	327.52	325.89	326.35	327.29	325.59	324.23	322.49	319.95	327.48	327.33	321.92	328.15	323.39	323.99	323.32	323.12
304.87	304.75	304.07	303.32	303.58	302.54	302.94	305.56	302.22	304.81	305.11	301.28	303.81	302.03	301.88	304.69	304.39	305.65	303.37	304.1	306.55	304.26	303.99	302.25	304.02	305.19	301.77	305.46	303.25	304.38	303.71	301.95	302.43	304.78	302.5	304.51	302.84	304.62	306.51	304.14	303.03	302.11	300.96	306.79	302.89	305.03	303.16	304.74	305.91	305.78
313.02	309.79	315.95	309.61	312.04	310.78	315.92	316.91	310.79	313.37	310.28	313.71	310.66	313.18	311.6	312.79	313.7	309.91	309.45	312.43	311.62	311.19	313.1	313.99	314.17	310.23	310.2	310.58	311.71	313	312.48	313.66	310.64	313.14	314.81	311.99	309.37	314.72	312.33	314.21	313.94	310.67	312.22	311.84	314.45	311.82	310.94	307.57	308.49	307.91
319.24	316.46	320.09	319.09	317.82	324.09	317.92	318.52	318.69	315.53	319.09	319.15	321.1	315.91	317.66	317.28	320.23	317.43	320.13	316.5	321.59	316.83	314.93	319.6	320.55	317.39	317.22	317.58	320.34	317.63	318.13	314.46	316.3	317.74	318.06	316.29	317.48	318.03	319.84	319.8	320.8	321.83	319.68	323.44	318.56	319.09	316.57	319.7	315.79	317.11
308.62	309.2	309.21	309.22	311.22	310.55	308.23	306.12	310.11	303.81	312.56	307.3	309.57	309.31	310.11	304.91	307.77	310.63	309.52	309.34	307.19	306.52	307.38	310.03	305.97	305.32	309.02	306.63	307.91	311.51	308.42	310.43	309.85	307.62	308.46	311.15	306.69	309.36	310.49	309.56	311.89	308.63	308.67	309.89	310.16	306.79	306.86	311.14	307.72	306.95
313.87	311.9	315.04	314.12	313.54	310.13	311.42	311.02	313.04	310.23	313.25	314.59	314.85	311.94	316.71	312.04	311.66	312.5	315.55	310.97	313.6	313.78	315.99	315.89	312.99	311.72	314.67	313.92	315.16	311.86	312.88	312.96	316.03	312.59	310.95	312.53	316.48	311.52	311.97	313.72	312.72	316.76	313.22	314.09	317.12	311.03	315.31	311.05	313.39	311.77
305.81	305.76	304.84	301.67	304.18	304.16	302	307.51	308.78	308.8	302.93	303.98	310.06	303.84	302.97	304.07	306.07	305.02	304.73	304.98	301.86	303.35	301.71	306.81	309.03	305.69	304.37	305.32	303.89	305.56	304.41	303.31	303.41	302.16	308.63	305.26	302.08	303.17	306.49	308.33	304.63	302.5	303.09	306.1	304.7	305.22	305.29	302.26	304.4	306.07
326.08	332.17	324.1	324.2	330.29	327.94	330.29	326.8	327.8	325.74	326.72	324.79	329.39	325.36	328.57	328.83	327.51	329.06	325.67	324.7	327.85	326.18	327.8	327.12	331.24	329.02	326.86	326.57	327.65	324.86	330.37	327.92	330.52	325.24	328.53	329.69	328.26	329.37	329.26	329.65	328.23	328.24	331.42	329.18	327.95	324.96	330.02	323.98	325.94	331.98
291.32	296.33	292.26	291.66	296.74	298.25	295.38	294.83	295.07	291.73	296.54	293.07	293.9	295.61	294.32	295.62	295.08	292.93	292.37	294.48	292.9	293.78	293.72	292.59	294.93	293.29	294.61	296.15	293.52	296.4	294.93	299.05	294.96	296.87	295.84	296.69	295.39	296.96	295.43	293.93	295.22	295.93	297.19	297.39	298.18	294.91	291.94	299.95	300.46	294.41
319.02	314.91	315.48	314.95	315.94	314.41	313.47	314.41	310.33	310.39	316.27	314.85	313.27	313.87	315.12	313.89	312.15	315.09	318.17	311.79	312.69	315.04	313.55	315.59	312.6	316.2	311.79	314.32	312.48	312.81	315.68	316.2	314.69	310.11	314.52	315.45	311.63	312.04	313.19	315.01	313.03	316.11	313.03	315.46	312.83	312.47	311.6	315.03	313.06	310.56
323.52	323.96	327.21	326.61	324.91	324.38	321.74	326.24	323.09	322.66	326.54	325.64	326.63	326.73	326.28	324.74	325.32	327.64	324.54	323.41	324.6	323.34	325.28	326.12	329.16	327.69	324.98	322.92	323.16	326.12	321.08	325.43	327.94	324.28	325.55	324.1	325.22	324.58	325.61	327.56	327.04	326.3	324.01	329.32	324.98	319.64	323.27	322.59	320.77	327.08
309.68	313.93	313.25	312.52	317.38	315.18	313.73	312.64	314.27	314.07	310.28	307.08	310.48	312.51	313.56	311.93	310.98	310.7	312.66	313.33	312.71	313.05	309.1	311.49	310.67	314.28	315.51	312.54	311.87	313.75	310.22	310.86	312.34	313.09	313.85	309.26	317.53	309.74	316.69	315.53	314.85	311.96	311.91	313.73	313.53	316.7	315.39	311.22	311.69	314.44
323.73	330.53	324.49	328.87	332.21	329.47	326.63	326.94	329.16	328.09	326	328.72	326.44	325.76	327.95	328.7	328.59	327.1	326.43	326.87	327.93	327.95	328.65	329.16	326.66	331.97	328.68	329.58	332.11	329.36	329.37	326.06	329.47	328.42	330.31	328.88	328.09	327.12	328.29	330.68	326.96	326.89	328.1	328.39	328.63	326.55	325.47	329.86	327.14	326.78
298.54	304.63	305.06	303.76	302.53	303.14	306.2	302.59	303.63	300.62	302.38	301.37	300.14	304.63	300.97	299.53	305.72	300.46	301.35	302.43	303.77	303.35	307.02	302.72	304.06	300.03	302.81	306.28	304.1	303.72	300.34	303.07	301.25	305.95	300.29	302.73	302.98	301.51	301.6	302.6	301.84	304.77	299.98	302.56	302	300.95	303.4	301.98	300.78	302.31
303.77	306.13	307.31	306.42	307.42	306.88	305.77	306.12	306	305.02	304.5	301.94	308.75	305.1	303.26	304.79	308.89	306.98	307.91	303.23	304.96	304.84	307.69	305.87	302.24	304.92	304.17	303.74	307.07	305.02	305.77	305.35	304.36	303.54	306.82	304.37	307.31	303.86	306.47	303.35	304.23	300.78	305.72	304.28	304.53	303.14	305.39	302.38	304.05	304.06
320.98	319.48	314.04	320.49	316.18	316.52	318.68	320.85	317.27	322.09	318.09	320.52	317.15	316.38	320.89	318.12	317.71	321.44	320.91	317.19	318.87	317.87	318.15	318.78	320.3	320.78	315.05	318.78	322.66	315.73	317.28	321.73	318.97	320.08	318.41	316.2	322.54	315.68	322.3	320.03	317.64	321.95	317.6	319.83	319.08	320.18	322.41	318.39	316.65	317.04
326.28	328.02	331.45	328.08	325.38	328.7	334.39	326.41	327.41	326.13	328.04	327.17	325.11	330.02	324.92	328.04	328.53	328.18	327.93	325.12	327.56	325.96	326.33	327.75	331.22	327.99	324.09	326.42	328.12	328.46	326.25	327.3	328.97	324.17	325.89	328.16	329.14	323.4	326.93	329.36	328.19	329.31	326.04	327.62	329.58	326.68	327.79	329.36	329.72	328.34
303.03	303.76	301.78	299.09	301.24	302.77	304.98	298.59	301.4	304.59	306.84	302.83	301.92	303.18	304.43	302.91	301.64	302.71	306.54	302.81	301.58	300.26	304.14	303.83	303.29	299.11	305	301.97	303.69	300.17	304.42	301.85	299.22	305.72	302.78	303.86	304.57	301.22	302.69	303.98	303.39	302.23	301.21	299.81	305.89	303.34	301.3	300.32	299.15	304.76
327.76	329.61	328.19	329.04	326.87	326.04	327.03	325.56	327.18	325.1	327.2	330.01	329.47	327.34	327.12	329.2	327.21	327.73	330.52	326.05	328.16	328.85	328.7	326.81	325.94	328.99	330.19	326.99	330.61	327.44	328.77	325.58	330.77	327.65	326.23	326.46	326.67	326.75	323.18	326.35	328.29	327.75	328.35	329.81	327.09	325.16	328.84	330.74	327.38	327.36
296.79	294.93	296.62	295.57	294.99	296.97	294.05	297.17	295.01	296.99	296.77	297.12	300.96	294.17	297.8	293.23	295.58	296.86	300.23	298.07	295.19	299.12	297.52	296.57	298.14	298.4	295.95	296.89	296.36	293.6	296.96	297.34	297.66	298.83	297.52	291.57	297.04	295.84	296	296.5	295.45	297.5	295.26	296.61	295.06	292.54	295.79	298.88	297.6	297.44
298.16	304.19	306.84	301.39	304.14	305.33	303.32	304.99	302.79	300.07	305.97	304.11	305.04	301.77	300.84	302.94	299.79	303.05	302.19	302.71	306.01	302.07	301.47	301.68	302.19	304.24	304.57	302.49	303.35	301.12	305.28	301.9	304.18	302.52	300.78	306.91	301.29	305.69	308.1	303.99	301.08	306.03	303.75	305.35	301.46	304.97	302.75	300.71	303.02	302.1
302.31	305.2	308.98	301.17	306.33	307.92	307.56	308.44	303.06	304.54	308.95	306.55	305.73	310.08	307.41	306.3	304.29	305.02	308.66	307.62	306.06	305.71	306.65	308.99	303.51	304.98	304.69	307.67	306.61	305.82	305.51	307.29	306.63	306.35	307.74	308.28	310.26	308.69	303	306.83	308.56	302.96	306.44	304.53	305.08	304.31	305.06	307.5	306.85	307.74
314.21	314.38	316.22	317.34	315.64	314.97	314.91	315.49	314.45	316.46	316.58	314.55	314.62	311.64	315.27	314.72	312.75	312.69	315.4	313.23	317.24	317.5	319.16	315.66	315.7	310.66	312.6	313.86	315.32	316.09	318.51	314.52	316.22	314.56	313.91	314.34	316.44	314.54	313.76	313.01	314.33	315.71	312.29	313.64	312.81	318.63	314.05	312.15	315.06	315.97
319.82	320.87	320.55	320.81	321.48	322.52	317.26	318.01	319.89	321.15	321.58	320.01	318.93	318.91	318.29	316.31	320.51	321.19	318.59	318.69	321.25	321.22	319.4	318.6	321.14	318.9	318.88	322.87	322.21	317.95	318.41	318.62	317.88	317.04	320.2	316.65	319.28	315.99	320.96	318.55	322.18	317.71	322.86	322.04	320.49	321.89	319.13	318.2	318.65	320.15
302.26	301.35	303.39	301.23	303.19	300.6	304.6	305.71	304.58	303.35	302.82	305.12	305.57	305.5	305.52	304.49	305.4	301.26	304.83	306.6	305.28	302.96	306.42	305.11	305.44	302.23	303.78	300.7	303.47	304.23	304.49	303.14	303.9	307.03	304	303.24	305.06	303.23	305.33	302.75	306.31	305.18	302.97	302.46	304.79	304.45	302.19	304.82	302.32	302.5
321.29	329.53	323.45	330.34	330.43	324.21	326.02	323.81	325.3	325.94	326.85	328	325.84	324.75	328.32	326	326.23	326.77	328.26	324.53	326.19	325.14	327.21	327.53	325.16	330.3	326.75	327.49	326.56	329.72	326.36	326.86	326.96	324.61	328.9	328.15	325.4	329.57	328.07	326.36	328.35	327.86	328.27	330.31	325.15	327.31	327.02	326.24	326.51	325.93
302.45	302.14	301.39	301.56	303.25	305.01	304.19	304.09	301.07	304.31	303.71	306.01	301.13	302.22	306.45	300.59	303.27	303.63	302.18	301.61	300.89	307.58	304.36	305.3	303.49	301.54	300.5	305.31	303.07	304.25	307.54	307.15	304.1	302.4	304.09	304.96	300.57	306.61	300.99	306.13	302.7	303.06	304.48	304.86	300.45	308.16	302.83	304.37	302.77	304.63
329.94	328.86	328.44	329.2	325.64	327.96	324.81	331.81	328.52	331.49	330.22	328.4	332.78	326.99	329.9	329.57	324.87	328.91	331.24	328.74	326.59	327.99	327.12	326.75	325.41	324.94	328.16	328.53	330.96	327.9	327.25	327.04	329.37	333.08	330.25	325.35	328.75	328.18	331.57	330.21	332.71	329.83	327.36	328.76	326.8	327.9	332.39	326.76	328.24	330.02
312.74	310.82	315.89	314.22	312.26	314.46	310.44	316.07	317.05	316.3	315.85	315.01	314.52	313.26	312.72	311.28	311.69	310.77	312.89	312.56	314.6	316.68	317.42	312.81	316.81	316.38	314.81	315.03	315.92	312.15	312.17	312.69	311.4	314.74	310.87	309.26	314.12	313.9	312.31	316.61	312.38	313.3	314.03	313.46	313.29	314.15	316.3	316.16	309.26	314.45
309.16	308.98	306.86	307.74	308.78	314.54	307.97	309.02	309.42	307.21	310.13	306.17	307.98	311.14	310.75	310.19	309.02	308.63	308.51	308.22	309.38	307.65	310.22	307.14	307.5	308.97	309.5	311.92	306.58	310.17	304.29	309.99	306.87	309.07	307.35	308.81	308.54	309.79	312.42	314.89	306.98	310.81	311.7	309.61	308.55	309.62	309.71	312.99	304.36	310.59
327.97	325.54	325.06	325.43	328.05	327.52	330.61	327.22	326.79	326.97	323.06	324.6	326.33	327.11	327.71	329.19	327.16	323.41	328.7	322.72	326.81	328.11	323.4	323.69	330.2	326.6	328.46	326.72	327.29	324.78	325.96	330.92	327.01	325.39	322.71	326.79	328.95	326.61	328.1	327.18	327.6	327.5	329.95	329.96	328.07	324.42	326.49	328.67	327.46	329.41
315.75	317.03	317.15	316.54	317.89	313.66	316.98	320.37	318.17	316.94	314.14	311.66	316.19	315.66	319.47	316.08	316.68	313.22	315.14	314.54	316.69	314.13	311.97	315.09	313.42	317.5	313.75	316.85	318.3	317.27	317.52	318.83	317.89	314.94	314.16	317.27	312.63	316.06	315.92	314.07	314.43	317.69	319.19	318.9	312.43	312.37	317.21	313.91	317.27	315.66
316.94	314.22	315.43	311.04	313.41	314.15	315.93	315.08	312.51	311.18	312.21	313.01	311.91	314.12	311.66	311.17	312.32	307.97	312.84	311.24	314.23	314.47	312.34	311.53	312.81	309.44	310.59	312.15	311.76	315.17	314.29	310.78	313.78	308.86	310.3	313.46	314.11	311.15	312.3	315.51	314.93	313.76	316.16	308.45	311.27	311.97	312.98	313.15	314.36	309.52
320.23	317.13	315.39	316.85	316.26	315.5	315.63	314.69	317.25	317.58	315.84	317.85	318.22	315.65	316.43	317.88	317.06	318.47	315.58	318.54	318.19	318.6	316.29	317.05	316.86	315.01	318.25	317.9	318.69	318	316.72	315.94	316.04	315.49	318.17	313.33	318.81	315.03	312.23	320.32	318.48	316.31	317.7	313.8	318.17	312.6	317.61	316.73	314.87	318.01
319.61	318.45	317.91	314.24	315.1	318.84	318.68	317.95	322.08	321.5	320.43	317.66	315.32	318	320.55	318.18	319.94	316.88	321.82	319.21	321.44	316.96	319.74	317.58	317.35	319.89	319.16	320.62	318.98	318.58	318.71	321.62	320.94	317.97	318.9	319.35	316.64	317.4	322.5	318.32	316.83	319.62	321.94	318.72	318.4	318.97	320.18	319.62	320.2	319.65
301.7	303.33	299.27	300.24	300.75	303.22	299.74	303.5	298.58	302.74	300.87	299.62	300.93	298.97	299.54	299.77	303.29	300.58	299.2	302.83	301.08	300.47	303.14	302.07	299.76	302.18	300.49	299.14	299.96	303.79	300.1	302.94	300.82	297.53	299.07	303.16	300.25	298.95	301.19	306.16	302.91	300.57	302.99	301.09	301.68	302.9	302.3	301.62	299.96	300.36
311.03	313.44	312.78	315.67	307.98	314.02	313.06	313.31	317.65	314.72	310.76	310.95	312.32	310.63	313.35	307.71	312.25	316.05	311.02	313.47	313.78	314.28	314.49	313.04	313.45	313.94	310.49	313.14	310.65	309.79	311.08	313.75	311.46	312.7	315.98	309.61	308.23	313.64	311.15	310.66	313.9	310.01	315.35	313.95	313.6	313.65	311.51	314.42	312.16	315.59
303.1	311.17	305.15	307.67	304.91	305.24	307.46	304.67	302.23	302.99	305.12	304.19	303.34	305.96	306.48	307.14	309.24	305.27	307.02	304.39	304.66	304.65	307.31	307.76	304.08	307.35	306.69	307.27	306.01	302.28	306.78	307.28	306.75	304.83	305.33	305.69	306.99	301.45	305.61	305.93	304.16	305.44	303.83	300.37	305.5	308.09	310.15	306.87	304.06	303.66
311.56	313.04	313.13	316.24	315.87	316.47	313.03	313.59	308.45	313.68	315.33	314.2	314.22	314.84	315.94	311.19	311.44	311.02	312.6	315.05	314.91	314.31	313.26	313.57	312.08	311.48	313.22	312.14	312.2	312.87	316.36	312.61	311.32	313.32	312.64	315.97	315.9	312.02	310.8	316.1	312.75	310.54	312.06	314.1	315.04	313.88	315.53	310.83	308.9	313.04
296.95	296.73	297.55	302.32	300.25	300.9	300.01	299.98	301.91	297.24	303.49	300.91	304.53	298.78	301.97	303.07	300.6	300.58	298.88	301.22	304.09	301.18	298.55	302.18	301.05	299.29	301.19	301.89	298.91	301.96	301.64	300.37	299.99	299.84	301.85	304.13	299.61	298.38	302.95	301.28	299.43	298.94	300.38	297.66	301.63	301.85	297.77	302.3	301.92	302.94
300.05	303.1	300.34	301.07	301.5	298.89	300.29	302.08	302.18	297.83	298.17	302.6	298.43	300.41	299.94	304.84	307.68	300.67	302.96	299.79	299.43	300.65	299.47	300.01	299.57	302.46	303.44	296.89	301.58	303.06	302.45	303.51	299.51	301.88	301.18	300.78	302.14	299.3	301.1	300.5	299.85	300.07	300.15	301.14	301.63	299.96	300.44	300.94	303.64	301.37
317.67	318.75	320.34	317.82	316.43	315.77	318.38	315.48	316.36	316.48	319.31	318.28	318.68	316.73	321	318.58	319.25	317.6	316.41	316.69	318.76	315.28	316.02	317.73	315.19	316.04	319.58	318.03	318.01	318.78	314.35	319.89	316.14	317.53	315.91	315.59	318.13	317.69	316.88	319.02	320.6	318.27	321.02	317.96	316.75	318.15	318.32	315.9	318.82	321.89
312.53	313.31	310.05	310.37	312.84	312.94	314.32	314.59	313.46	313.11	312.22	313.04	311.62	309.3	311.91	313.3	312.19	315.56	313.65	312.08	313.33	315.37	316.23	312.86	313.6	312.05	311.61	315.54	308.63	313.29	314.29	315.34	311.03	310.62	315.08	311.73	312.48	316.04	311.79	315.46	312.79	313.53	312.42	312.68	312.74	315.6	314.21	314.6	311.95	314.68
306.26	308.27	306.17	306.81	307.57	302.87	306.24	304.48	305.42	304.49	304.15	307.97	304.03	308.95	302.55	302.49	304.49	307.36	310.01	302.34	303.91	308.11	305.22	307.66	302.28	306.1	307.39	306.04	304.38	305.22	310.26	305.72	304.43	306.47	306.59	305.4	304.7	308.54	306.55	306.19	305.59	308.98	309.83	307.41	307.43	306.19	311.18	307.5	305.62	304.51
304.25	302.71	300.83	304.36	302.33	303.89	303.77	298.09	299.69	305.4	301.68	301.84	304.36	302.32	302.74	302.46	300.88	304.42	302.04	302.89	303.86	305.14	299.43	306.08	300.71	301.32	302.42	302.38	302.45	300.9	302.54	303.46	304.4	304.94	304.2	303.05	305.58	302.95	303.18	304.05	305.24	304.43	305.75	304.6	302.41	304.84	302.79	306.15	301.56	304.58
313.32	311.1	315.55	311.07	314.69	312.1	313.84	308.61	312.01	313.79	309.83	313.67	314.98	312.49	311.01	309.26	311.92	311.34	312.22	311.3	310.87	315.19	311.79	310.54	311.34	312.13	313.18	309.39	309.96	308.92	312.76	314.85	310.85	309.76	315.25	313.49	312.06	314.68	312.21	311.07	313.18	309.48	310.71	311.09	314.13	314.56	310.8	311.02	314.74	312.06
304.55	300.72	305.86	306.97	301.38	306.64	306.4	305.18	303.82	302.59	305.7	305.66	308.27	302.49	304.6	308.29	304.08	307.58	302.83	303.17	305.03	300.79	309.08	305.32	302.76	308.95	305.61	307.64	303.96	305.13	302.95	303.75	308.89	305.7	302.42	305.96	301.09	300.98	303.7	306.49	306.83	305.63	304.11	305.78	301.79	299.63	305.3	306.98	307.17	307.49
303.42	302.13	306.53	305.79	303.24	301.72	304.05	303.01	299.51	305.64	306.58	303.98	305.2	307.28	304.38	303.1	301.56	303.19	302.41	303.24	302.67	304.04	302.3	305.05	302.52	302.16	307.09	305.6	306.11	304.82	302.94	302.39	307.63	302.44	304.51	306.38	304.1	302.94	301.9	302.63	304.5	304.91	302.56	304.53	303.62	304.31	307	305.2	302.69	304.22
310.22	308.75	309.77	310.76	306.8	309.1	305.93	309.79	306.81	309.54	307.96	308.65	309	309.37	307.32	306.83	312.49	307.22	309.17	311.71	309.83	310.54	307.91	303.94	306.41	309.79	307.8	308.53	307.64	307.82	306.09	311.31	312.24	310.48	307.41	307.47	309.97	309.56	309.23	308.76	311.74	309.94	311.94	306.42	309.38	305.7	307.58	310.16	308.71	308.76
317.93	319.71	318.5	320.31	320.44	316.1	316.49	319.97	317.53	317.62	319.6	320.52	319.65	317.64	317.8	315.43	318.29	314.84	319.28	321.49	321.38	318.48	320.39	320.18	316.92	318.03	322.15	318.41	317.25	318.46	320.02	320.27	318.24	319.76	323.21	318.76	320.49	318.29	318.58	319.55	320.23	318.8	319.47	321.49	318.7	321.7	319.89	317.23	322.84	317.24
316.46	317.92	319.62	316.65	319.13	316.34	320.32	314.81	318.78	319.5	318.02	318.92	314.69	317.24	319.45	321.1	315.88	317.85	315.37	318.54	317.44	317.85	317.25	320.5	319.7	323.52	317.25	317.81	317.95	315.17	318.77	318.78	314.99	317.64	317.6	316.94	318.08	316.57	316.28	317.95	315.7	320.81	316.65	316.47	318.24	314.75	315.05	314.73	315.69	314.96
303.75	304.82	304.9	305.32	304.77	301.87	306.23	304.32	304.36	303.83	306.08	305.51	304.3	306.38	303.91	305.31	300.78	304.35	302.64	301.13	302.6	306.63	305.01	305.62	307.46	305.75	305.39	307.28	303.67	305.62	305.64	301.98	304.17	304.16	303.57	305.86	303.42	308.16	306.78	304.4	302.35	303.31	303.18	299.58	307.88	304.01	308.76	304.46	305.77	306.51
315.16	320.74	320	318.05	318.65	319.96	319.29	318.45	316.86	317.32	316	315.88	315.14	317.79	314.67	317.32	319.08	318.19	314.11	317.76	317.97	316.53	322.07	319.49	318.6	318.15	319.35	314.5	317.6	316.12	315.46	315.71	318.84	316.95	316.5	316.44	315.51	317.32	318.06	321.15	315.53	316.39	315.64	315.94	315.8	319.24	321.59	320.12	314.78	317.88
301.53	303.01	306	303.65	299.31	300.37	301.26	300.5	299.54	298.93	300.39	298.29	303.78	298.36	304.27	301.34	297.6	303.87	300.13	304.91	303.37	304.89	300.66	298.56	301.64	302.35	302.82	300.8	301.44	299.39	303.58	301.84	299.64	299.28	297.84	302.67	301.31	302.69	301.03	302.71	303.09	302.02	298.79	299.72	298.58	299.77	298.94	303.17	298.46	301.86
304.91	308	304.84	304.59	308.45	308.13	306.31	304.36	304.92	305.51	309.2	306.5	304.39	306.55	307.1	306	305.62	304.99	304.28	305.96	308.65	303.71	303.12	311.56	308.6	309.26	308.27	311.77	310.57	307.35	311.64	306.09	307.72	302.41	307.44	309.13	303.68	305.78	304.9	308.34	308.04	309.74	306.21	306.56	308.49	306.29	305.96	305.25	307.42	307.82
303.77	305.66	307.58	304.37	301.48	308.09	307.4	309.05	304.59	303.07	304.11	300.73	305.86	304.49	304.85	306.51	306.4	303.1	305.5	300.87	304.3	307.49	303.7	305.74	306.84	304.63	303.32	304.85	305.38	301.76	303.63	306.59	305.19	301.33	303.42	303.79	299.29	304.62	305.41	304.3	308.12	301.67	302.5	301.52	304.47	303.54	304.4	302.93	301.6	305.85
301.37	297.39	300.68	300.17	299.36	300.22	300.47	301.4	301.24	303.98	302.06	301.98	299.08	302.48	301.3	295.89	299.2	301.86	299.8	298.65	300.29	296.62	303.26	300.75	297.96	298.28	303.67	298.99	297.74	299.18	299.92	301.81	300.26	302.73	301.56	305.61	300.89	299.14	301.15	299.36	304.09	299.02	301.36	300.15	302.83	299.7	302.22	301.2	301.67	301.7
303.31	304.12	303.5	307.39	305.15	305.86	307.86	305.34	307.57	307.04	307	310.17	306.69	306.26	305.83	307.65	306.23	304.05	307.26	306.02	307.68	303.99	311.49	308.76	306.7	310.55	307.86	305.82	307.47	309.27	310.4	305.75	307.73	310.56	305.87	306.92	305.61	306	308.26	309.58	304.73	305	305.11	311.06	308.98	304.81	308.92	307.91	308.05	309.55
304.39	304.02	304.91	305.86	303.27	303.32	298.14	304.23	303.36	306.14	303.74	303.56	305.06	304.27	304.07	303.06	305.49	306.26	303.68	302.27	304.95	302.94	305.54	303.89	301.21	305.95	303.58	305.44	307.35	303.03	302.83	301.6	305.65	304.07	304.93	303.74	306.47	302.86	304.52	301.64	299.95	304.35	304.42	303.8	304.46	302.96	298.08	304.17	303.49	301.92
310.51	314.19	313.61	314.77	314.62	315.77	316.23	313.16	317.06	316.21	314.65	315.71	316.57	315.55	317.9	313.56	317.15	313.45	317.51	314.4	315.51	314.49	315.7	314.07	316.41	315.3	313.42	312.64	313.43	316.06	317.2	315.93	316.34	315.24	313.54	315.31	319.19	312.86	315.51	313.61	312.27	316.63	312.84	314.76	314.91	315.14	313.89	316	314.83	314.52
311.86	315.66	315.15	312.16	314.4	313.95	309.64	311.48	313.11	314.39	310.06	318	315.62	316.3	314.53	313.27	316.12	313.66	314.55	314.5	316.61	314.41	315.01	313.13	315.26	312.74	313.7	313.53	313.47	310.45	313.32	314.74	311.24	312.68	314.15	313.77	312.91	314.61	313.98	312.31	315.67	312.79	313.25	318.42	314.17	313.72	314.08	314.21	312.56	314.33
302.39	299.08	303.61	300.55	303.89	301.19	302.49	303.5	299.09	299.53	303.81	303.18	303.19	303.74	304.73	301.99	304.62	302.9	305.37	303.65	303.38	300.6	304.48	302.03	302.87	301.61	305.11	300.3	305.58	299.96	305.86	305.64	302.64	302.93	304.67	302.61	305.73	305.12	304.54	304.47	303.54	302.02	301.66	300.15	303.36	302.27	305.7	304.41	303.14	306.3
311.43	313.63	314.82	313.45	313.78	311.61	312.95	312.07	315.69	311.95	314.15	317.21	314.8	313.2	312.2	308.15	311.57	314.5	310.67	314.62	313.63	312.29	311.88	313	313.67	309.95	314.44	315.28	313.05	315.85	313.14	313.36	314.85	310.32	311.44	315.35	315.47	313.92	313.46	311.32	313.72	314.84	311.83	313.08	311.76	310.08	315.67	313.78	314.55	312.97
300.07	296.71	301.39	302.28	300.1	307.04	300.83	301.92	303.01	301.21	300.68	298.74	301.32	302.18	297.98	295.73	301.4	300.07	300.48	302.55	300.9	297.87	303.38	298.76	301.74	300.57	301.92	298.42	301.04	302.18	301.99	298.03	300.23	298.78	299.49	299.88	298.42	300.71	299.68	300.85	300.06	301.77	302.27	300.47	298.35	302.7	299.48	302.99	299.65	301.22
316.28	315.93	311.82	313	313.67	313.35	318.84	317.84	314.71	311.65	316.37	313.96	311.24	313.81	315.88	314.89	314.81	315.62	317.72	316.66	314.83	314.77	313.95	316.74	315.95	316.25	317.16	314.72	314.5	321	313.58	312.74	318.36	313.76	311.96	314.15	310.77	314.76	315.43	312.9	317.08	318.89	314.31	312.08	317.52	315.35	315.57	317.71	313.96	314.87
314.75	313.19	313.54	310.81	310.42	311.39	309.32	309.44	310.1	313.76	313.31	310.93	310.17	311.85	311.32	314.32	312.58	311.47	312.65	308.09	310.45	313.21	312.82	311.58	312.4	311.13	310.22	309.47	308.47	310.65	309.82	309.24	309.18	312.79	310.18	308.35	310.72	311.56	309.81	310.97	310.46	313.92	314.78	312.98	310.02	310.97	311.15	310.45	316.24	310.28
304.69	307.15	305.8	305.37	308.06	307.21	307.08	306.41	303.66	303.53	307.08	305.78	308.74	307.51	309.41	305.97	306.21	307.2	305.49	306.8	307.09	307.41	305.53	306.3	308.11	309.14	302.43	308.14	304.37	305.84	304.75	309.83	305.43	305.19	304.69	306.6	310.05	307.92	306.41	305.42	305.04	308.24	308	304.61	303.75	308.04	305.5	301.9	305.51	307.1
304.78	299.69	303.55	303.07	300.13	305.12	298.77	299.03	302.3	305.39	299.3	299.78	300.87	302.36	299.56	299.76	301.22	304.26	305.11	300.93	298.1	302.32	300.75	300.15	298.75	300.4	299.96	300.35	300.82	299.65	300.26	304.48	298.86	300.55	301.14	302.17	300.99	302.28	302.62	304.25	295.9	302.55	298.13	301.09	302.57	298.38	302.35	300.62	299.91	299.08
313.5	315.51	316.89	311.58	316.4	313.37	319.24	315.26	317.17	314.79	313.38	311.99	312.08	312.6	316.49	314.22	311.77	318.9	314.51	318.33	311.76	316.54	316.29	313.3	315.53	310.04	317.66	313.04	317.09	314.6	313.45	315.74	315.36	314.81	316.62	314.64	314.83	314.73	313.18	315.67	316.13	314.57	312.6	315.25	316.08	316.89	317.01	315.52	315.28	314.3
293.91	293.58	296.01	292.57	296.29	295.98	295.64	294.77	294.59	295.9	297.37	293.79	296.84	295.74	294.28	293.24	295.58	293.97	293.93	294.98	291.42	295.86	296.88	293.6	294.97	293.76	296.57	294.57	296.13	294.55	298.22	294.38	295.64	295.06	292.12	293.76	295.24	293.93	292.96	294.48	294.76	296.7	293.94	292.03	294.88	294.59	294.86	298.02	297.59	291.81
304.3	302.96	301.33	304.12	306.79	305.96	304.09	299.8	303.75	304.62	301.84	306.39	303.27	303.95	307.58	304.03	305.59	304.68	301.55	306.18	305.6	308.57	304.75	305.81	307.14	304.14	303.6	306.72	303.21	304.25	303.01	304.24	305.75	304.09	301.72	305.92	304.44	307.55	304.53	305.35	301.82	304.53	304.98	303.56	306.35	302.19	304.61	302.68	307.2	306.54
315.18	318.34	319.2	314.12	313.39	313.42	315.35	318.61	314.15	316.1	313.33	313.2	316.92	314.97	317.12	316.76	316.21	318.76	313.87	315.39	317.39	318.06	311.61	316.64	319.63	319.74	319.09	314.42	314.74	315.53	314.72	316.27	315.96	316.97	315.82	315.65	314.08	315.68	315.02	315.73	319.29	316	316.42	313.25	316.36	315	314.54	317.43	312.98	315.86
306.26	301.22	303.5	307.61	303.45	306.53	307.12	304.71	306	302.47	304.59	304.81	306.53	306.35	304.85	304.76	304.27	303.69	307.27	305.31	304.56	302.75	304.59	302.15	307.83	302.11	307.75	305.97	305.91	304.53	305.51	304.26	299.27	303.85	306.36	306.25	305.58	306.76	306.27	306.4	306.85	306.28	302	305.39	306.13	304.14	302.26	302.25	302.11	304.74
316.57	317.69	317.12	315.63	316.04	313.2	313.31	317.08	318.95	315.36	314.01	318.09	318.36	316.7	316.89	312.38	317.38	318.29	319.55	316.25	316.21	315.15	313.5	315.93	314.46	312.4	318.39	315.52	316.51	313.79	316.1	315.15	316.07	316.68	314.71	318.17	312.85	316.86	318.09	321.83	317.21	316.57	314.15	310.95	317.64	313.76	312.31	315.93	314.21	317.85
305.19	308.77	304.45	307.12	307.16	305.06	299.77	306.28	302.47	305.36	306.65	299.82	306.65	306.21	306.17	309.29	304.88	304.3	306.24	305.59	306.63	303.08	303.45	305.3	305.55	306.22	308.85	304.58	303.3	304.05	303.23	302.11	304.4	302.5	306.39	309.31	304.3	307.02	303.43	306.79	303.69	305.76	306.94	304.09	305.36	307.13	307.48	302.23	306.12	305.46
310.25	313.06	309.64	309.21	307.75	309.77	309.61	308.23	308.57	305.45	310.59	311.22	309.98	306.56	309.72	309.15	308.57	307.94	309.41	311.78	308.25	309.66	310.52	310.18	311.6	309.97	309.46	309.17	306.55	306.26	309.94	308.14	308.17	312.31	309.27	306.57	307.11	311.12	309.57	307.05	309.91	309.49	309.16	308.99	313	310.64	311.57	308.48	309.85	307.28
299.38	296.51	296.35	299.66	299.35	301.19	300.78	300.24	300.01	301.74	299.97	298.89	298.71	303.06	302.18	302.25	297.91	301.01	297.44	304.27	301.21	298.34	303.6	300.11	301.92	298.23	295.61	298.06	305.11	299.51	300.73	298.98	298.37	302.66	298.84	298.77	298.68	299.39	299.43	297.52	302.23	302.84	302.91	296.94	299.48	299.93	299.77	300.78	300.09	299.7
318.73	313.72	317.22	314.47	311.97	315.15	318.31	317.26	314.03	314.65	316.62	315.05	316.51	314.96	315.48	315.27	317.68	313.59	311.69	317.75	320.43	316.4	313.21	314.5	315.98	314.69	311.7	316.01	316.5	317.81	317.04	311.94	317.23	319.55	313.45	316.77	315.21	315.36	314.73	316.48	316.37	318.37	312.58	316.02	316.21	314.72	317.77	313.61	319.44	313.78
314.71	315.75	317.96	315.35	316.27	319.02	315.98	315.08	320.27	318.04	317.89	320.42	315.51	315.87	315.62	315.43	317	318.37	315.58	313.7	313.7	312.66	317.75	314.52	317.53	317.18	315.66	318.56	315.45	314.1	318.25	316.47	317.36	318.65	315.72	313.97	317.83	315.75	318.59	314.84	317.42	314.61	317.32	317.68	319.28	317.57	320.65	316.94	313.43	314.8
325.57	327.59	326.09	325.37	327.73	324.57	323.32	327.58	327.39	324.95	325.36	322.99	327.14	325.53	325.42	325.48	324.23	323.72	321.05	328.26	322.67	328.74	324.31	323.84	322.56	322.81	326.28	322.1	325.63	322.82	323.74	325.27	325.46	323.64	322.86	328.45	325.45	325.69	324.88	323.27	323.39	324.14	326.03	325.54	323.02	321.28	325.99	326.47	321.5	327.07
324.39	329.41	328.46	328.57	331.41	326.89	326.97	326.03	328.25	328.72	328.12	328.64	327.78	328.06	328	327.28	329.21	327.64	328.22	330.74	329.97	328	329.45	329.32	330.87	330.47	325.02	329.57	326.36	327.67	329.76	328.97	329.55	330.19	329.39	327.51	329.92	325.7	329.08	329.91	328.86	332.07	328.66	331.86	327.32	327.84	330.9	327.94	328.88	326.67
313.16	315.08	314.54	318.27	312.07	317.34	316.29	315.86	320.51	314.95	311.25	316.01	314.04	316.77	316.95	316.68	315.05	314.7	312.02	314.91	314.88	313.84	314.31	314.45	314.07	312.19	316.46	312.86	312.35	316.45	317.04	313.05	312.23	316.27	317.65	315.72	316.43	311.63	313.93	317.91	316.39	316.69	310.47	314.85	315.64	314.9	315.58	317.24	315.17	314.9
311.28	314.76	317.74	311.45	314.06	311.34	310.95	313.06	310.11	314.97	314.63	313.77	311.93	314.56	313.17	315.68	315.92	312.01	315.72	314.69	315.06	314.01	309.36	312.41	316.03	311.8	313.47	315.2	316.64	313.98	313.73	310.68	314.29	312.72	310.12	313.83	310.88	310.94	313.52	311.15	311.99	312.39	314.48	313.82	315.57	315.55	315.03	313.88	309.79	314.4
316.2	312.4	315.65	313.56	314.45	316.56	312.77	318.09	318.34	315.05	318.74	314.76	315.61	321.13	314.89	313.83	315.54	318.62	318.2	314.66	314.97	313.54	313.57	316.36	316.42	316.47	313.58	315.57	319.06	321.09	316.67	318.37	316.39	316.75	314.92	317.96	316.95	315.64	314.68	315.62	318.36	312.41	315.14	312.65	317.71	314.03	313.42	316.64	316.5	315.76
328.58	329.76	328.98	332.3	327.66	327	329.28	331.04	330.82	329.56	326.26	327.01	327.9	328.32	328.2	331.39	323.57	328.78	323.25	328.65	328.15	325.63	327.05	330.15	324.2	328	327.47	328.87	328.18	329.19	324.72	327.41	328.98	326.88	327.5	322.43	325.43	328.94	327.22	325.35	331.18	324.48	323.15	330.32	328.04	328.66	324.94	325.04	327.03	327.83
317.03	315.96	319.82	318.7	317.47	315.99	318.16	319.26	316.85	313.39	320.28	315.41	318.73	316.52	317.05	316.33	319.36	319.94	317.1	317.5	317.04	318.16	314.35	317.15	320.68	320.75	319.6	316.39	316.28	319.38	315.29	315.85	319.44	316.95	315.18	320.31	320.82	319.25	314.78	317.44	321.13	317.47	317.88	319.61	320.7	317.59	320.01	317.7	319.97	317.69
291.23	296.62	295.54	291.33	294.88	293.79	291.71	294.51	292.61	297.8	296.8	295.06	296.57	294.27	290.82	294.16	296.61	294.89	298.21	292.6	292.13	295.38	292.19	294.7	295.61	294.69	290.23	293.98	292.09	296.71	293.5	296.46	296.08	294.32	296.91	294.94	294.62	294.22	295.51	293.47	296.81	291	293.37	296.22	295.51	296.53	291.95	293.39	294.12	295.56
308.17	305.83	304.06	307.41	306.2	305.14	303.99	307.07	306.66	302.96	306.18	304.86	308.24	306.66	306.72	305.2	307.81	303.82	305.38	307.7	308.92	309.14	306.07	307.01	308.44	303.93	303.55	303.65	309.27	305.58	307.13	306.28	306.77	304.97	306.6	307.32	307.51	302.77	305.67	304.06	309.75	307.1	308.6	305.13	305.23	306.23	303.11	306.22	307.36	307.03
304.66	305.19	305.81	304.49	302.76	304.65	303.33	307.44	306.13	306.13	311.5	306.46	305.87	305.23	306.09	307.06	309.04	306.73	307.8	307.01	306.1	306.64	307.53	305.01	306.57	304.01	305.36	309.71	306.44	305.24	305.52	304.68	303.74	310.54	309.21	302.47	306.52	303.78	307.53	305.92	305.56	304.77	306.51	307.52	308.62	303.81	306.75	309.32	306.61	306.63
315.24	315.5	312.78	317.44	317.17	316.51	316.68	316.51	314.03	314.73	317.66	315.57	313.93	316.7	312.44	316.33	315.59	314.97	316.92	320.17	313.68	313.42	313.3	313.72	318.14	313.84	312.31	314.92	319.27	313.4	316.09	317.36	316.26	318.28	317.51	312.75	316.43	314.26	312.17	313.62	311.16	318.34	312.82	312.75	313.45	315.89	315.07	316.99	313.04	315.52
327.01	328.88	329.5	327.04	325.4	329.31	328.29	329.04	326.76	326.78	325.92	327.66	327.33	327	327.14	329.08	329.58	325.22	330.52	328.31	326.57	327.31	328.32	331.4	328.46	325.74	327.29	324.19	324.35	324.3	329.98	328.56	326.34	331.76	325.39	329.91	327.47	329.23	326.74	327.73	326.1	327.06	327.64	327.15	327.81	326.14	326.86	329.31	325.51	332.17
303.33	303.17	302.18	302.55	302	304.45	304.03	301.9	302.12	302.12	306.55	305.86	303.54	304.04	304.31	303.72	298.9	300.87	303.96	304.69	304.13	302.77	307.69	302.1	302.21	305.87	301.9	303.68	297.39	304.31	305.42	300.47	303.4	304.12	303.8	304.01	301.38	304.47	307.38	305.15	298.53	305.32	301.04	302.51	299.03	304.44	306.55	303.49	302.7	305.01
309.41	310.22	316.04	311.98	313.74	313.39	313.15	308.07	313.58	312.69	315.05	313.5	313.11	312.49	314.73	310.76	314.5	311.88	314.92	312.72	308.71	313.87	315.76	315.71	312.24	314.64	314.59	313.45	313.91	309.21	309.54	314.71	315.84	313.91	313.43	314.63	313.79	313.33	312.8	314.02	312.92	312.19	316.61	313.35	313.33	309.94	312.09	311.75	309.8	312.34
293.27	296.97	294.59	296.44	299.88	295.98	298.13	297.74	296.13	293.77	293.53	293.72	297.7	294.29	295.89	292.59	294.1	296	296.63	296.26	295.69	295.78	294.91	292.07	295.57	291.97	295.68	294.37	292.79	295.26	293.51	293.53	293.51	293.12	290.31	294.94	296.32	297.18	294.94	295.84	294.36	296.19	295.43	294.34	296.74	292.6	294.87	297.29	294.87	296.24
313.73	316.36	310.33	312.14	316.22	313.47	312.15	318.11	311.34	316.12	314.34	312.72	313.43	313.75	315.75	312.7	314.66	316.57	310.96	311.1	310.99	312.65	313.11	311.13	313.91	313.19	318.92	314.21	313.11	314.96	315.05	314.29	314.9	308.99	314.96	313.93	318.23	319.51	313.72	314.48	311.89	318.61	314.11	316.78	311.75	311.99	313.17	313.51	314.52	314.86
311.36	314.23	311.74	315.75	309.81	310.64	314.04	312.2	311.99	313.12	313.48	311.13	309.27	313.01	310.79	312.53	311.44	312.94	315.79	311.89	314.95	313.4	314.71	314.81	314.2	312.12	311.66	314.13	312.28	312.8	311.86	313.23	309.56	308.85	313.47	315.34	308.3	312.92	315.24	312.61	312.27	315.38	310.68	314.3	313.93	314.24	312.29	313.13	310.83	312.21
293.77	289.35	293.74	291.02	294.19	292.11	294.57	289.64	297.01	293.37	293.72	293.06	292.65	293.3	291.01	294.31	293.1	293.59	294.65	297.81	295.71	294.05	295.65	295.33	294.35	295.87	293.07	295.7	296.51	291.76	294.14	295.42	293.84	288.5	297	299.47	294.08	292.88	294.79	294.5	292.02	294.9	292.53	292.54	294.61	292.43	294.8	291.65	295.38	297.8
291.91	296.17	296.67	296.54	294.88	295.82	295.4	292.27	292.96	293.96	297.32	295.02	297.2	296.97	296.35	293.56	296.44	292.45	297.89	297.75	293.94	292.94	296.31	296.66	294.47	298.07	294.06	293.47	293.62	293.95	293.94	295.42	293.64	288.85	291.94	298.23	293.45	296.86	293.92	294.24	293.05	294.31	295.83	294.95	292.1	294.28	298.35	295.49	296.1	293.69
303.61	301.63	302.45	301.97	302.85	303.2	302.63	301.96	301.97	301.84	305.87	308.17	302.19	302.4	303.53	299.58	300.83	298.56	302.32	303.69	302.65	302.62	302.24	301.67	303.08	301.66	302.43	300.84	302.53	304.19	305.82	305.09	304.23	301.41	307.16	301.49	301.93	300.75	307.34	306.19	302.29	300.49	304.11	301.12	301.1	303.51	303.47	302.33	306.32	303.17
329.3	328.96	329.28	330.84	325.16	326.66	330.48	328.73	327.41	329.63	330.99	328.47	327.95	327.64	325.54	328.03	329.96	327.27	326.63	329.25	329.71	324.7	326.06	328.46	329.22	326.99	329.98	330.72	331.05	328.66	327.52	326.43	333.31	327.72	326.86	328.61	328.91	332.06	330.63	327.59	327.83	325.07	330.4	331.27	330.05	325.6	327.17	329.17	327.37	330.13
311.62	313.76	312.38	316.31	313.27	314.76	309.41	314.37	312.69	313.61	311.46	309.22	311.97	310.64	311.27	316.47	312.83	313.19	311.29	312.43	313.07	311.46	312.86	311.49	314.96	313.67	311.52	313.18	309.98	309.03	312.99	306.87	309.98	316.87	316.64	310.93	314.63	305.7	312.34	311.98	313.43	314.48	311.93	311.97	311.53	313	308.93	314.44	313.31	313.87
313.54	314.17	317.8	313.13	311.53	313.99	311.69	313.75	315.48	315.15	313.04	316.58	311.4	318.2	316.23	314.63	317.78	313.32	313.16	311.4	317.72	314.66	313.78	315.27	316.2	312.64	315.69	315.86	314.22	315.08	313.62	314.95	316.94	315.87	315.5	314.24	312.3	315.05	316.26	312.09	313.95	312.46	314.39	316.62	317.91	321.3	318.07	315.99	310.84	313.39
313.56	311.04	311.35	315.93	313.93	317.64	315.96	312.16	313.46	312.58	314.62	313.17	313.05	312.88	314.76	310.55	316.49	314.51	313.91	312.69	314.04	316.28	314.87	314.6	310.51	314.18	314.36	313.12	313.42	314.41	314.32	317.9	313.87	313.02	310.68	311.85	314.33	312.17	318.36	316.15	314.22	313.37	316.61	314.92	312.93	316.31	315.51	314.95	312.84	316.21
310.95	314.01	310.85	318.11	312.77	314.81	315.16	314.05	313.29	316.13	310.19	309.01	316.11	310.76	315.31	311.7	310.97	314.51	314.7	314.08	307.55	312.46	316.99	313.98	315.62	316.25	313.26	313.91	311.89	313.7	315.97	311.06	315.17	314.24	313.31	312.96	313.41	313.39	313.52	312.71	315.39	314.46	316.6	311.67	313.79	318.03	310.03	315.7	309.25	312.25
307.4	302.39	302.28	301.89	302.76	306.16	302.95	300.93	305.82	305.63	301.58	299.31	301.04	302.31	304.68	302.11	305	302.03	303.08	299.5	302.76	304.61	302.16	302.3	303.19	303.88	302.53	299.87	299.31	302.39	299.65	302.39	305.64	303.09	299.94	299.73	302.06	302.15	304.66	299.41	301.46	303.41	301.57	301.46	305.52	301.35	306.23	301.04	303.06	302.56
322.22	326.16	325.68	325.01	328.34	326.93	327.18	323.49	323.62	328.05	326.11	323.12	317.39	324.04	324.18	325.78	325.82	326.4	321.84	325.05	326.87	322.99	323.76	325.76	327.72	324.19	324.94	326.17	325.24	322.5	325.4	322.85	326.63	323.59	324.11	322.85	324.55	321.94	323.77	324.82	326.71	323.72	323.35	325.12	322.58	323.72	326.97	326.95	322.75	322.53
303.91	306.82	303.34	310.4	304.3	305.6	302.83	308.63	308.61	307.06	307.32	304.97	305.17	305.09	305.61	308.35	304.9	303.15	306.05	307.95	307.11	307.03	305.69	305.15	300.16	308.25	307.45	307.47	309.59	308.03	306.84	307.28	307.69	304.33	305.91	303.67	307.81	304.67	306.59	302.65	304.84	302.3	308.49	306.49	308.24	307.36	306.73	305.87	304.91	309.56
328.37	330.51	325.56	327.05	323.25	329.99	324.21	329.99	325.19	329.4	330.96	327.23	328.26	326.03	328.84	328.03	326.84	328.78	329.83	329.45	326.43	326.35	326.41	324.66	324.42	328.05	325.32	326.59	326.36	331.87	329.51	326.69	328.42	328.16	326.31	328.13	330.65	327.63	328.41	327.79	326.64	324.99	328.57	329.95	326.05	324.43	330.87	324.79	328.53	329.65
304.78	304.03	301.62	301.8	301.59	307.04	302.47	302.54	303.05	303.68	303.87	302.44	304.14	306.83	303.78	302.02	306.41	305.84	304.72	307.34	303.79	302.34	304.81	305.67	304.8	305.78	303.01	302.41	304.57	302.38	303.84	306.41	307.59	302.09	309.21	302.26	309.67	304.81	307.89	304.81	306.64	303.57	306.45	304.28	306.64	304.78	300.68	309.3	308.43	307.8
311.07	311.13	315.33	312.09	311.76	314.83	312.14	313.26	313.88	309.39	314.42	316.65	314.71	316.18	312.35	318.66	308.84	309.87	313.57	315.23	312.04	309.05	316.12	311.8	311.79	314.24	312.93	312.79	316.81	312.9	310.87	313.99	309.86	311.35	312.78	309.45	314.77	315.55	314.32	309.97	313.75	312.37	315.11	316.26	313.34	314.85	314.9	311.13	313.91	315.08
301.91	300.02	302.2	303.51	305.16	306.32	301.86	301.54	303.06	304.09	304.54	306.73	302.15	303.49	305.53	301.85	299.86	302.21	303.82	302.91	305.6	301.7	302.67	298.54	301.09	303.59	305.13	300.93	304.19	303.56	301.44	301.28	304.73	304.72	305.75	305.12	302.39	302.42	302.5	303.09	304.79	305.32	302.5	304.98	303.83	304.77	304.12	302.95	304.67	301.88
319.16	316.44	318.88	319.79	314.48	319.33	319.44	323.58	317.79	319.03	318.57	319.4	321.87	319.56	315.25	318.03	316	315.29	315.3	320	319.2	319.23	321.2	317.13	316.77	319.19	317.9	315.34	320.14	316.89	315.85	318.71	318.87	320.1	320.27	317.21	318.91	319.59	319.19	317.46	320.48	318.48	320.73	320.93	319.59	318.79	318.84	316.94	318.04	317.99
317.9	318.36	320.14	317.35	318.18	315.17	318.47	316.09	316.35	318.18	317.17	317.36	318.79	319.51	317.18	313.58	317.22	320.35	316.89	317.15	314.19	316.49	319.47	315.85	313.82	318.36	319.26	315.12	314.92	318.05	319.67	321.32	318.79	317.59	316.26	317.8	317.18	318.52	321.37	315.76	314.88	318.11	318.42	314.51	311.93	318.43	317.42	316.02	314.3	320.4
327.45	331.5	325.87	328.36	326.58	329.45	329.53	327.68	328.76	330.28	329.37	325.61	328.91	324.96	322.78	326.75	326.63	330.77	328.08	326.17	327.21	326.45	324.23	326.17	330.06	330.11	330.91	326.97	329.47	326.66	326.35	327.63	327.24	328.34	329.75	331.85	324.6	330.02	327.42	327.6	329.3	327.73	327.51	326.19	328.36	331.16	327.69	326.73	328.16	328.24
303.45	307.15	300.58	303.57	304.29	303.72	304.51	304.93	305.62	303.53	307.86	303.9	303.08	304.81	302.5	301.26	304.13	305.48	304.2	303.42	307.04	304.54	304.78	303.01	305.65	307.43	303.54	302.61	305.17	306.14	302.08	304.34	302.2	305.33	303.1	304.15	301.68	304.77	304.48	305.43	305	305.75	303.16	301.34	302.48	302.72	304.43	305.49	303.66	306.07
325.1	323.82	326.63	328.01	328.72	328.76	328.24	326.44	329.66	325.36	327.37	327.06	326.69	326.96	325.11	325.32	329.25	329.78	325.88	329.98	326.37	324.12	324.66	326.2	324.15	328.72	325.3	325.17	325.71	325.43	326.42	325.88	328.22	327.25	327.02	329.01	328.98	325.49	327.37	325.68	324.21	330.26	327.84	331	327.89	327.38	324.32	324.26	328.35	328.07
302.3	308.99	309.76	305.73	302.53	310.29	307.25	304.17	307.28	306.12	305.26	304.56	303.85	307.94	304.47	303.41	304.84	304.63	308.31	308.28	304.02	307.16	301.47	306.34	306.56	304.09	309.19	301.17	304.58	304.95	304.49	304.31	306.88	305.04	308.09	305.13	305.02	302.4	309.86	307.6	305.63	310.15	304.38	305.33	306.97	302.83	304.62	305.12	306.46	304.54
311.04	313.59	311.51	314.02	310.03	312.9	311.68	316.28	311.33	313.36	310.39	312.5	312.21	312.04	313.86	318.73	314.45	312.57	311.23	314.59	316.06	313.88	313.31	313.15	311.53	314.83	312.25	313.24	312.77	315.56	315.41	314.03	311.42	311.13	316.06	314.5	308.21	312.73	310.62	311.88	313.79	313.57	310.25	316.62	314.4	314.98	311.97	311.33	314.33	315.96
306.17	299.65	303.18	301.31	300.6	298.27	302.14	301.85	299.45	304.06	300.52	303.65	298	305.51	301.64	299.6	304.55	301.21	302.04	303.28	301.12	302.86	302.81	302.33	300.88	300.06	302.46	300.59	305.02	302.21	301.75	302.42	299.38	301.92	302.98	302.13	305.27	301.31	301.6	297.48	303.49	302.61	300.28	300.96	303.41	306.27	303.94	304.09	306.86	302.96
307.32	312.1	308.81	305.27	310.63	315.57	305.2	312.18	310.88	313.67	310.6	308.83	312.71	309.11	308.78	309.87	308.41	311.45	310.71	312.54	310.64	310.48	310.35	314.36	310.33	308.55	308.99	309.23	311.46	309.9	308.93	308.91	311.7	310.35	306.07	310.09	310.11	311.74	310.8	309	309.24	306.84	308.97	315.95	307.25	306.63	310.88	308.9	311.78	311.03
309.81	314.9	314.13	312.29	312.81	311.23	308.01	313.24	314.59	311.38	312.63	310.76	310.92	309.06	314.76	309.03	313.62	315	314.1	310.27	313.99	316.02	313.54	311.96	311.53	313.04	312.28	313.78	312.7	313.21	316.21	315.39	311.21	314.59	311.84	313.14	315.79	314.33	311.02	316.23	312.63	315.75	310.96	312.47	314.9	310.04	314.86	312.68	311.29	313.1
320.45	319.81	318.18	319.29	318.73	319.1	317.32	319.69	317.87	317.46	317.28	319.74	321.82	321.77	318.76	320.2	316.19	317.99	320.33	321.3	318.01	317.72	320.21	320.5	316.96	315.1	318.89	319.45	317.15	321.47	315.25	313.55	317.47	318.11	314.72	318.74	319.65	322.05	317.45	318.94	316.99	317.4	323.62	317.13	318.33	321.1	318.51	320.36	316.3	318.11
314.77	316.01	313.5	315.53	312.22	312.31	310.02	312.49	312.65	312.26	312.77	313.93	311.06	313.5	314.05	312.35	317.18	316.51	316.95	315.11	313.65	311.81	310.24	312.3	309.25	313.42	313.06	311.62	313.92	313.64	311.39	314.32	312.72	310.27	311.57	316.19	312.84	312.04	310.16	314.24	315.41	313.81	317.34	313.38	314.4	312.55	314.41	312.29	312.22	313.26
318.2	317.4	316.69	315.2	319.83	316.43	314.26	315.55	314.55	316.86	316.33	318.06	313.54	314.81	313.38	318.93	318.21	314.61	312.95	312.17	319.92	318.15	314.3	317.62	311.78	316.63	312.89	313.34	316.3	312.82	316.91	319	315.03	315.36	314.03	314.66	313.98	317.42	316.72	317.99	312.05	316.82	318.07	316.49	314.55	317.44	316.44	315.05	315.33	316.72
318.79	316.05	319.01	316.05	317.76	318.88	316.96	319.13	319.31	318.5	320.87	318.61	318.03	321.51	318.29	320.44	316.69	319.33	320.36	316.51	320.33	318.33	322.57	322.54	321.77	319.39	319.44	318.16	320.45	321.62	316.18	316.74	315.75	318.38	317.44	320.52	320.33	318.83	319.45	322.58	316.36	318.53	323.39	319.96	322.34	317.64	319.3	317.5	321.04	317.81
310.41	318.18	316.98	311.08	315.61	315.83	310.12	310.28	312.68	312.71	313.2	314.42	312.16	316.02	313.73	316.3	309.21	313.61	312.1	315.65	314.53	317.33	315.8	311.32	311.52	315.15	318.57	316.68	317.28	317.36	314.09	314.2	312.44	314.16	315.55	313.86	311.69	314.21	317.74	318.59	311.33	313.34	313.83	316.1	312.12	312.88	313.22	313.44	314.97	313.97
320.49	320.33	313.71	315.88	318.93	320.12	313.67	318.25	316.96	318.65	318.65	316.59	316.92	317.61	315.99	317.53	319	316.45	319.73	318.73	319.1	315.62	318.85	317.76	319.25	321.93	321.85	319.4	317.65	318.07	319.29	318.88	318.74	318.28	316.75	316.86	318.29	320.15	316.44	313.04	319.2	318.97	317.17	317.25	318.91	315.56	316.41	317.98	317.74	318.87
318.76	316.79	318.37	315.09	314.91	315.32	319.67	317.19	317.1	317.61	316.65	318.78	317.95	317.11	319.04	318.65	315.93	315.53	317.34	317.16	317.61	317.98	316.79	317.4	317.66	317.82	317.37	316.92	319.1	317.07	316.77	316.65	319.97	315.85	319.75	314.73	317.53	317.33	316.84	318.38	316.9	314.58	316.42	313.21	318.31	316.73	317.41	317.7	317.02	317.51
302.32	304.81	303.18	303.96	303.8	301.57	304.69	302.9	303.03	304.84	304.94	302.88	306.46	305.74	302.93	301.64	304.35	302.89	300.18	306.58	306.35	307.02	307.8	304.14	303.69	307.09	304.36	306.76	302.74	303.02	305.33	303.54	303.57	302.85	302.09	304.53	303.45	300.37	305.94	303.51	303.12	300.09	303.97	303.53	302.41	305.44	302.97	305.41	301.69	304.1
303.24	306.23	304.51	303.89	307.16	299.22	303.02	305.7	304.7	306.07	306.59	301.54	299.2	305.93	304.69	303.77	304.12	303.71	301.5	302.61	301.21	305.97	303.75	304.38	305.45	304.31	303.05	303.8	302.45	302.03	305.08	305.02	305.35	304.63	304.11	305.06	304.85	303.56	304.08	301.63	306.47	301.66	300.93	305.62	307.22	303.37	304.3	304.54	304.12	304.01
314.57	315.5	313.96	313.27	315.7	317.17	314.09	313.44	313.96	315.77	315.92	316.23	314.41	316.4	312.6	313.42	312.3	315.37	319.51	312.44	314.21	315.74	314.17	317.72	314.18	315.63	313.95	313.57	314.79	315.8	314.19	310.88	315.55	314.93	318.5	316.65	316.03	311.36	313.82	317.31	313.98	312.36	317.24	315.34	314.89	313.27	315.92	313.75	317.94	315.32
311.33	313.62	309.58	312.84	309.61	311.8	315.22	312.27	316.31	311.99	312.35	312.51	312	311.16	317.09	312.9	313.72	312.22	313.33	315.93	312.86	313.15	310.77	311.01	311.36	312.78	311.5	315.31	314.94	310.84	316.37	314.08	315.81	316.43	313.29	316.39	312.18	311.97	316.34	314.14	314.78	313.94	313.35	312.35	314.29	314.67	314.46	309.34	310.77	313.77
300.69	301.59	306.77	303.91	302	300.6	300.63	300.05	301.59	301.89	302.29	304.6	305.04	303.83	301.4	302.86	301.95	303.13	301.79	301.91	300.97	305.75	302.34	301.33	304.12	304.24	300.9	302.07	302.3	304.83	303.79	305.05	300.01	301.64	299.33	304.27	301.16	305.19	302.23	303.3	305.61	301.46	305.55	301.86	301.62	300.94	309.45	302.76	299.74	305.33
293.04	292.88	290.68	297.31	294.73	292.21	290.83	288.34	291.9	292.24	293.17	292.84	291.83	292.38	292.51	294.31	293.44	290.78	293.13	294.26	294.9	292.63	296.62	292.97	291.69	290.09	293.16	294.73	293.24	296.62	292.76	293.8	294.6	296.14	292.08	292.64	295.53	296.62	294.09	293.2	292.76	291.94	291.42	292.42	295.64	294.29	292.59	291.84	294.3	294.38
329.85	328.16	324.36	323.45	326.75	326.21	327.93	327.06	329.09	329.13	328.36	327.23	329.97	328.58	331.12	327.36	330.02	325.01	324.66	325.14	327.88	327	326.53	324.14	328.16	326.92	327.23	328.08	329.04	327.21	326.76	326.61	328.47	329.02	328.97	325.35	324.59	326.58	324.65	326.96	323.31	328.82	327.88	327.45	324.82	327.41	326.47	325.89	328.83	330.6
307.49	311.07	313.86	311.5	311.41	312	307.54	309.69	314.49	309.67	312.68	309.7	311.42	313.16	312.66	310.06	311.16	311.76	310.8	315.91	312.85	311.46	312.79	312.39	309.71	309.91	309.36	308.05	308.88	311.86	311.47	313.56	312.97	310.14	310.3	312.98	310.65	307.24	308.52	310.25	313.27	311.66	313.38	311.95	308.44	312.34	310.24	310.44	311.72	307.37
302.94	298.68	306.32	304.27	300.39	302.44	302.73	305.05	303.35	303.77	304.33	305.85	300.11	301.17	304.81	306.65	304.34	301.89	301.44	302.38	302.7	306.1	304.3	299.5	304.97	305.91	303.7	305.98	299.3	305.19	306.35	303.91	304.02	305.01	302.16	302.47	301.84	304.73	302.67	300.05	301.01	304.41	301.53	307.25	303.54	299.56	300.95	303.43	304.67	303.58
300.63	300.79	302.82	305.66	303.98	303.56	304.47	301.69	303.27	305.22	303.49	300.17	304.83	302.29	302.4	298.6	303.57	305.23	303.69	303.65	300.23	303.16	304.36	299.88	305.82	305.89	300.76	306.63	304.02	302.33	305.4	303.42	304.81	300.36	302.38	307.62	304.48	307.16	302.67	302.75	302.32	303.44	305.95	304.86	308.57	302.36	305.07	302.69	301.6	301.77
302.09	304.86	304.28	303.66	302.06	304.32	302.58	298.75	301.26	304.97	303.72	301.93	304.83	303.28	306.15	304.07	303.99	306.16	303.08	304.62	306.12	302.69	306.94	303.69	303.91	303.09	301.67	301.69	300.08	304.87	304.73	302.48	305.79	304.51	301.91	301.88	305.88	305.19	303.12	303.91	304.61	303.56	302.95	302.6	310.04	304.39	303.16	300.75	302.71	304.81
312.86	317.26	313.2	311.85	311.38	316.19	310.85	311.03	314.69	314.03	314.24	311.82	314.83	311.85	315.25	312.99	310.15	312.09	310.01	318.04	313.16	314.6	311.54	314.85	313.93	312.11	315.92	311.72	310.12	312.84	313.71	314.25	310.42	311.91	313.43	310.17	313.53	312.46	314.32	313.87	311.68	314.26	310.84	314.53	314.39	314.37	313.22	315.66	313.86	312.27
301.91	302.56	305.88	298.39	308.05	299.06	302.79	302.98	302.76	303.43	303.91	301.55	306.59	302.6	304.54	303.39	304.83	300.43	305.68	304.01	305.95	304.05	302.93	301.92	305.7	303.49	305.34	304.61	303.22	305.92	303.65	304.57	308.23	302.52	310.16	303.34	302.16	302.83	300.92	303.17	303.39	301.44	302.57	302.14	303.91	303.32	305.31	301.47	305.5	303.32
318.77	321.01	323.6	316.33	317.82	318.56	322	318.84	318.64	319.61	317.63	315.71	317.66	317.63	319.41	320.1	318.76	321.97	322.75	317.79	320.23	317.14	319.08	320.15	317.65	318.1	324.55	318.53	323.26	318.77	316.21	318.74	317.14	320.79	321.67	319.36	316.22	320.23	319.27	323.03	317.85	316.14	318.84	319.14	322.91	316.26	317.14	320.93	317.97	316.61
319.53	316.94	314.11	317.65	318.58	319.02	318.16	316.39	316.89	316.85	323.89	321.06	321.38	318.51	317.76	320.68	322.24	318.54	319.22	319.03	322.17	317.71	317.81	319.69	318.7	319.05	319.99	321.41	322.12	321.46	317.89	319.28	315.72	319.59	319.4	317.6	316.07	316.85	318.55	322.36	320.59	317.26	317.33	323.35	322	319.72	319.66	318.47	321.23	317
301.85	302.5	305.61	300.25	302.58	301.33	302.71	307.45	302.34	302.07	300.73	303.19	305.9	302.46	304.49	300.65	306.98	302.48	302.5	302.19	299.32	302.18	305.88	303.7	303.13	300.43	304.27	304.76	301.4	300.45	303.11	302.61	306.49	302.84	305.36	300.44	302.23	302.2	300.78	301.81	300.1	299.69	301.85	300.53	297.25	300.96	303.24	299.97	302.1	302.44
313.39	317.02	317.44	316.47	314.65	315.86	316.25	313.92	319.32	316.17	319.48	316.03	314.09	314.79	314.79	313.75	315.61	315.19	316.89	316.37	315.76	314.86	315.98	316.65	310.71	315.43	319.61	312.62	316.71	314.8	316.44	315.55	311.77	315.34	314.75	314.22	319.14	319.19	317.05	316.93	313.15	315.92	313.91	317.18	314.38	317.41	316.72	314.82	318.23	317.3
312.5	310.44	310.56	313.56	311.92	306.73	311.69	311.86	311.31	311.86	311.48	312.54	311.05	313.5	310.97	311.33	310.22	312.14	305.94	310.85	310.33	307.46	311.51	308.95	309.03	306.78	311.47	311.79	311.17	311.79	310.33	311.11	309.68	310.7	308.06	309.67	311.35	314.97	313.69	311.44	310.8	312.23	311.38	311.52	310.22	311.21	311.73	310.85	312.06	310.49
290.82	293.23	295.3	294.5	299.8	293.6	299.52	297.18	294.81	297.99	297.52	292.77	293.83	291.16	296.97	295.07	294.66	295.13	293.53	291.66	292	298.45	297.08	294.6	295.2	294.6	297.27	294.89	290.6	295.24	296.98	295.99	297.87	295.76	294.17	294.31	297.4	292.95	294.63	293.1	296.16	294.69	297.19	292.77	298.85	291.92	294.08	297.89	296.41	297.49
308.91	304.34	304.08	307.63	308.9	304.34	308.8	307.86	304.16	304	302.88	305.71	303.6	300.4	303.62	309.24	307.43	307.36	307.64	308.26	303.13	302.54	304.17	306.61	309.95	307.13	306.06	306.09	307.09	307.53	300.98	305.15	303.94	304.14	307.36	303.3	309.78	301.97	304.11	308.1	303.11	304.58	309.74	305.76	308.56	304.28	303.88	306.03	305.03	305.82
302.9	302.51	304.23	303.1	304.01	308.49	302.05	301.76	306.52	302.92	303.5	305.03	302.36	304.6	304.22	306.66	303.23	301.69	303.39	304.57	305.34	300.8	304.22	304.61	301.33	303.87	301.15	304.49	304.8	299.79	307.67	305.63	302.49	303.08	302.33	305.04	304.24	305.5	305.05	299.74	304.79	304.89	301.54	301.97	302.26	299.35	303.07	304.36	301.93	303.54
303.49	304.07	305.05	299.39	301.37	302.98	303.69	301.02	301.77	305.94	302.54	304.79	300.59	303.03	301.41	302	302.28	303.2	303.04	304.16	302.23	304.71	302.4	301.56	303.8	303.37	304.54	299.51	308.22	303.67	302.64	303.31	298.65	302.44	301.3	304.34	303.99	303.56	305.32	304.29	304.28	303.41	301.83	302.47	303.41	302.5	303.1	301.65	304.07	304.6
298.55	297.85	298.97	295.83	291.36	298.19	295.46	296.29	300.25	296.47	297.13	298.73	295.86	298.77	299.12	296.2	296.21	296.87	293.29	298.91	301.72	297.26	296.97	298.09	296.34	298.73	296.64	295.17	292.52	300.27	295.67	299.03	295.84	293.42	297.58	294.11	296.04	296.98	297.91	295.88	293.19	296.62	297.73	297.1	298.74	296.84	296.23	295.44	298.75	294.63
301.64	294.48	293.93	296.01	297.74	295.75	295.71	297.96	295.89	293.25	295.11	297.55	294.51	294.07	296.41	299.64	298.31	294.53	296.77	299.92	297.72	297.25	297.88	295.44	297.64	295.37	296.5	297.09	294.86	298.53	299.33	298.22	296.21	293.68	296.76	296.66	297.93	295.78	297.15	299.27	298.21	298.62	302.13	296.17	294.52	296.57	297.76	295.74	295.95	295.73
302.73	302.41	303.01	301.76	302.77	303.75	303.75	303.25	300.91	303.92	306.13	304.55	298.44	304.56	306.58	306.09	304.47	302.52	301.42	302.77	303.51	301.57	303.12	304.34	302.87	300.47	299.79	304.35	303.65	299.6	301.65	302.45	301.79	304.82	300.07	304.94	304.65	302.85	303.42	304.13	304.21	303.11	301.44	305.37	301.23	305.39	302.94	305.93	301.53	304.03
299.93	306.92	304.41	305.1	305.46	299.33	300.87	305.78	302.76	303.77	302.01	303.83	299.92	303.09	301.02	303.29	302.5	304.17	302.24	302.82	303.11	303.78	299.84	299.68	305.05	301.08	304.19	304.42	303.88	301.95	303.32	304.6	305.5	303.85	305.12	305.24	302.29	307.09	301.55	301.98	300.07	301.89	304.04	305.72	303.75	300.86	303.62	301.66	304.71	301.84
304.01	301.77	301.54	299.95	304.83	302.76	297.5	299.84	302.19	298.96	302.58	301.76	299.16	299.19	303.2	303.14	302.8	301.48	301.63	301.7	304.08	301.83	300.95	298.13	303.09	298.84	298.12	301.05	301.38	298.43	302.79	300.26	296.95	298.72	302.88	301.68	302.68	301.78	303.52	300.52	303.26	301.01	298.68	299.97	302.08	305.27	302	302.01	298.42	300.25
310.72	312.26	310.1	309.06	314.36	313.61	312.41	315.55	309.09	310.17	310.99	307.61	312.15	312.45	307.95	312.3	311.2	307.05	309.58	313.71	311.18	312.86	308.17	315.29	311.1	309.45	307.97	308.88	307.52	311.96	311.52	308.85	310.04	309.77	311.35	310.22	309.32	313.21	307.62	308.64	313.01	311.61	311.17	311.38	309.97	314.49	313.54	306.85	311.59	308.43
305.96	309.44	308.57	305.48	307.73	305.44	308.15	305.06	307.85	307.62	308.42	306.07	309	305.64	309.26	308.44	310.32	305.18	305.69	307.56	309.62	307.3	303.95	307.28	304.03	306.85	307.57	306.2	305.27	306.44	310.04	306.83	307.75	307.32	309.07	304.21	304.59	305.58	305.82	308.25	306.83	309.04	304.33	310.25	305.09	309.67	308.21	308.53	306.77	302.9
300.43	304.05	303.81	308.45	305.04	303.13	308.88	305.37	306.41	305.36	300.51	304.71	306.66	303.56	306.27	305.82	300.65	305.73	308.43	303.91	305.82	304.82	305.68	303.66	307.36	305.31	305.79	307.66	302.02	302.01	305.42	304.88	305.78	302.88	306.11	301.22	304.94	303.86	304.66	309.56	308.08	305.19	305.11	300.14	306.81	305.8	305.29	303.17	305.14	303.65
315.6	314.51	318.12	316.23	314.66	315.23	319.9	320.82	316.88	316.64	316.92	317.26	314.84	314.93	317.01	316.03	317.42	318.01	316.95	315.69	318.92	319.34	318.03	319.89	319.64	316.34	317.82	318.06	317.91	316.12	319.21	312.55	318.48	314.89	314.58	318.33	317.82	315.94	318.86	315.95	313.15	318.42	317.73	318.52	314.38	318.34	316.99	315.68	319.84	320.16
300.3	299.92	297.17	299.15	298.84	301.85	300.28	303.29	296.87	300.85	300.1	302.99	302.8	298.39	299.14	300.32	297.6	297.87	303.17	300.97	300.38	302.99	299.8	298.39	300.19	300.6	300.39	298.67	303.17	298.73	297.03	301.62	297.11	300.64	300.36	300.7	297.61	296.85	299.31	302.72	303.43	302.88	301.83	298.89	299.78	298.69	301.77	298.94	302.58	300.64
295.49	294.67	296.21	295.53	293.12	292.87	299.66	297.91	296.6	293.61	295.6	294.49	296.6	295.22	293.15	294.7	293.89	297.2	296.98	295.83	295.3	293.93	294.35	294.75	296.79	294.26	294.69	291.45	296.49	295.77	291.32	291.26	294.53	294.8	297.14	298.01	295.89	296.09	293.34	290.92	296.28	293.87	296.27	293.66	297.42	295.43	293.68	298.96	297.28	293.93
313.08	313.51	312.01	311.77	313.71	311.42	312.46	312.18	310.85	314.09	313.81	313.52	313.57	315.76	317.99	310.02	309.11	310.74	313.56	313.76	310.42	315.88	311.03	312.51	312.1	312.09	313.58	313.82	312.77	314.45	311.25	310.82	314.39	314.23	315.57	311.63	308.82	315.15	311.55	311.53	314.33	312.12	311.96	307.65	313.86	314.81	309.98	314.65	311.58	315.62
304.67	301.4	303.44	304.93	304.73	302.81	301.67	304.77	304.83	305.71	301.39	306.68	306.24	308.36	306.4	303.8	306.55	306.09	302.59	305.1	309.29	303.83	307.74	302.83	306.03	305.76	306.29	303.94	306.6	306.04	305.65	306.71	302.12	305.51	302.26	304.66	305.96	303.95	300.05	304.21	306.2	307.83	306.86	304.3	306.18	304.35	305.54	306.82	305.11	307.05
312.2	309.52	316.39	313.97	312.71	311.35	312.31	313.61	314.63	315.28	313.84	312.53	311.03	315.13	312.56	309.15	314.23	310.88	312.55	311.77	316.26	307.35	314.82	310.93	311.16	314.4	310.99	311.91	310.64	314.98	315.62	313.02	311.72	313.66	316.04	316.94	314.4	312.12	313.57	311.42	313.7	313.69	314.6	310.96	314.15	312.4	312.31	312.11	313.7	314.28
316.29	312.56	316.38	308.36	314.51	315.67	312.74	314.08	310.83	311.33	311.88	314.05	316.64	311.84	317.5	315.56	314.74	313.66	314.61	313.96	313.75	312.97	315.72	311.62	314.48	314.5	312.89	314.78	309.87	313.75	315.45	312.79	312.52	314.21	312.83	313.57	312.29	313.95	313.38	315.96	314.35	317.16	312.88	316.37	314.42	313.83	314.92	312.16	314.49	311.27
299.68	300.87	303.37	304.79	301.85	303.78	304.84	302.35	299.98	299.22	302.18	298.77	303.87	304.66	303.66	303.33	302.93	305.93	303.92	303.64	300.67	305.16	303.9	304.07	303.28	301.38	302.37	302.39	302.56	304.79	303.74	302.15	300.5	302.24	306.09	303.4	303.73	305.11	302.63	301.86	304.72	299.21	302.4	304.6	304.67	304.32	302.03	300.23	303.35	306.18
323.29	312.94	315.9	316.29	314.15	317.21	315.39	319.13	314.45	313.9	315.67	317.25	315.3	314.48	315.43	316.03	314.17	313.08	313.86	312.65	312.59	314.9	315.14	318.08	317.42	313.45	313.72	318.61	319.14	315.82	315.08	316.76	316.91	317.35	320.02	316.73	315.15	316.32	311.45	314.78	315.65	317.77	316.24	316.54	315.76	316.57	313.37	315.17	315.7	317.25
304.72	302.1	301.61	303.44	303.07	303.43	305.76	305.78	306.08	306.5	301.18	301.48	299.88	307.17	304.42	304.08	302.04	304.11	306.97	302.44	305.76	303.17	301.92	303.87	302.19	305.99	303.35	302.44	301.68	301.99	302.58	304.67	301.67	303.08	303.5	303.58	304.65	306.79	302.97	303.05	298.98	303.14	304.25	307.07	302.47	304.48	304.18	307.95	305.4	301.7
313.76	315.91	318.16	315.22	315.84	316.34	317.72	317.04	314.65	314.23	314.57	312.82	313.41	313.62	314.29	314.28	312.7	310.75	317.24	313.51	309.48	315.56	313.94	317.84	314.01	317.18	312.18	316.4	315.14	312.62	314.98	316.21	314.03	319.87	313.68	317.09	316.51	317.53	317.3	317.38	316.09	314.72	316.3	317.58	314.05	317.21	314.61	315.72	315.29	313.94
324.62	326.55	323.47	325.96	321.45	325.2	324.57	325.28	324.05	328.55	324.42	325.94	322.88	326.32	327.03	326.15	325.44	324.71	326.09	323.27	326.26	326.09	324.25	321.55	323.93	326.56	325.35	326.23	324.46	326.19	327.16	321.7	322.82	325.34	326.27	324.63	326.65	324.71	321.83	325.19	321.76	321.98	322.53	325.53	324.66	322.42	323.65	324.03	326.15	322.55
306.11	300.99	306.34	309.06	303.13	304.41	305.64	306.81	301.56	305.98	306.44	308.74	301.27	307.48	304.19	302.22	306.14	304.67	301.55	302.47	305.61	304.71	304.67	302.44	305.78	304.02	305.06	305.8	304.83	306.29	305.08	302.99	302.2	302.14	305.51	307.27	302.23	304.57	302.26	306.77	305.28	306.25	301.93	305.07	306.12	304.38	306.79	304.89	302.84	306.01
310.23	309.15	309.83	312.19	308.39	311.12	312.18	306.64	310.58	312.89	310.26	312.07	309.83	310.63	313.02	308.6	312.42	308.96	309.4	306.29	310.35	305.94	309.66	313.16	311.77	312.34	313.72	308.46	312.18	309.2	311.17	310.19	313.72	312.92	305.44	309.24	308.75	310.01	309.64	306.27	309.63	311.27	310.45	309.8	310.24	310.18	312.49	311.24	307.64	308.5
301.76	304.64	296.65	304.51	299.62	302.67	297.58	299.92	299.8	300.84	297.82	300.24	301.95	302.29	299.46	301.65	297.45	299.51	303.67	300.28	300.41	300.88	301.19	298.5	297.77	302.14	302.54	300.51	301.61	300.12	300.46	300.54	299.04	300.05	302.47	299.93	298.97	300.24	301.93	297.82	299.25	305.01	297.42	294.62	294.41	301.77	301.82	296.08	300.57	301.19
305.34	298.98	304.48	299.3	300.72	300.14	304.04	299.29	304.09	302.19	302.73	300.46	299.23	304.87	301.08	302.44	304.38	302.56	306.3	305.69	301.48	302.4	300.11	302.21	304.06	304.05	299.41	304.71	304.39	303.36	304.4	299.08	304.6	300.62	300.84	301.1	300.98	305.21	299.66	304.41	301.55	304.91	305.1	303.78	303.16	304.09	306.49	300.21	303.04	302.17
304.78	301.73	305.33	304.39	306.24	306.78	304.21	303.64	306.79	304.19	305.38	305.74	303.42	303.35	310.3	306.28	305.03	305.24	303.98	308.01	303.94	307.09	305.97	302.42	302.38	304.55	305.58	302.88	303.5	301.85	304.33	306.3	302.77	303.75	306.64	302.65	304.56	303.75	305.39	304.26	305.07	302.15	304.81	302.06	302.67	306.81	304.98	304.65	307.01	302.49
316.59	318.45	316.65	315.48	313.51	312.75	312.18	314.46	312.97	312.71	312.19	313.17	314.02	316.41	315.36	312.49	315.49	314.41	318.08	315.34	314.96	313.73	314.18	312.92	314.79	315.09	317.46	315.72	314.32	316.29	318.92	314.62	315.92	315	313.83	315.62	312.16	318.33	311.5	313.38	314.29	313.6	313.45	314.64	312.48	312.7	315.36	312.9	314.56	310.84
304.7	308.33	305.18	304.38	303.67	302.67	302.79	303.59	302.59	303.27	305.52	305.98	304.52	307.49	302.99	303.43	306.33	304.15	303.59	302.16	302.64	303.05	306.13	302.39	304.58	303.57	304.81	305.18	304.42	302.31	300.48	304.16	304.22	301.94	301.9	302.86	302.81	303.09	303.68	303.31	303.72	303.35	305.35	303.49	305.64	299.92	309.82	300.94	307.45	304.47
310.72	306.19	309.87	311.55	312.42	310.79	312	310.78	314.15	311.66	309.13	309.48	309.83	307.59	312.91	314.09	309.45	307.21	309.16	308.11	307.8	310.68	309.03	306.78	309.88	309.39	311.15	311.42	315.21	310.78	310.94	308.21	313.69	312.47	308.97	314.66	310.61	309.48	311.23	311.4	313.39	311.22	307.72	310.76	311.58	310.17	306.74	307.85	311.31	309.03
311.71	312.81	314.13	310.86	311.86	312.64	310.07	311.01	312.44	308.97	310.01	315.11	308.08	309.99	307.83	314.52	312.17	314.87	309.16	312.08	306.13	309.45	311	312.51	314.63	307.35	310.98	314.47	314.81	308.85	310.24	312.24	307.82	311.79	313.05	310.63	307.68	308.47	311.17	314.76	308.11	309.26	312.89	311.24	313.59	310.73	310.49	312.46	312.07	309.16
302.54	306.44	300.48	300.94	300.78	302.98	301.21	303.19	304.36	303.46	303.02	302.65	302.5	303.56	301.34	304.15	301.5	298.84	303.24	298.66	306.61	303.04	301.3	300.61	301.56	304.21	303.94	302.45	299.64	301.33	308.71	305.84	304.36	301.46	304.62	300.53	303.63	301.81	301.28	299.45	300.86	299.7	302.22	301.98	300.25	304.04	302.18	300.86	301.78	304.89
304.5	303.14	306.21	302.56	308.38	302.62	304.94	301	302.13	306.75	303.3	307.33	299.58	306.8	302.9	304.24	303.54	301.61	303.87	300.04	304.24	303.78	302.65	300.78	301.79	302.54	301.74	302.61	301.57	302.34	302.07	304.6	304.52	302.25	304.02	304.96	303.5	301.96	301.57	303.45	300.31	305.03	302.49	303.53	302.05	304.26	306.7	306.4	305.06	301.19
313	314.7	315.82	319.21	316.31	316.67	318.56	317.14	315.48	313.58	317	315.5	315.93	317.38	314.29	316.06	314.2	316.3	316.42	314.68	314.29	316.99	311.4	317.7	314.68	310.79	314.42	315.84	313.19	315.33	315.31	315.97	312.18	314.46	313.98	316.48	313.07	316.17	317.73	317.32	314.88	315.79	315.92	318.28	316.8	315.4	315.04	316.87	317.59	315.82
299.21	294.12	301.55	298.71	294.32	299.42	298.25	298.67	299.71	295.22	297.14	297.83	297.69	300.86	294.25	297.22	297.05	297.8	293.08	292.93	297.39	299.07	296.95	294.29	295.56	296.57	298.21	295.46	293.21	293.22	294.55	300.48	298.15	297.46	298.49	298.98	293.24	294.06	294.56	299.49	298.34	292.65	298.64	294.52	298.37	293.51	296.97	296.85	297.2	295.49
311.26	313.54	313.17	313.68	314.23	314.08	317.03	314.55	314.29	315.34	311.89	314.61	313.91	314.14	316.36	313.69	313.13	313.41	315.62	315.03	314.11	313.14	318.62	314.43	314.39	314.71	313.17	310.38	313.63	315.82	312.1	315.74	316.07	313.88	311.12	319.44	316.49	315.33	315.69	314.3	315.9	310.88	313.73	312.82	312.13	315.62	312.28	315.53	311.46	311.99
312.52	311.67	310.33	313.22	312.59	311.29	311.01	311.77	310.6	310.78	308.65	312.35	311.9	314.11	314.55	307.86	309.97	312.91	310.68	313.99	309.16	311.47	315.29	313.76	314.33	314.02	313.05	311.64	313.6	313.4	314.5	313.8	310.15	311.94	311.75	313.54	312.28	311.55	312.54	309.08	312.12	311.36	315.59	312.62	314.41	313.79	312.95	312.4	310.08	315.74
328.25	328.12	331.15	327.36	325.96	326.73	329.89	326.67	324.54	328.02	329.68	327.54	329.26	328.53	329.92	326.12	327.43	328.78	325.62	326.87	322.77	326.65	327.4	325.42	329.94	329.36	326.12	328.95	325.86	331.97	325.08	325.09	324.75	324.14	327.8	328.53	326.63	327.75	328.89	321.93	327.85	327.03	329.72	328.41	327.09	328.93	328.23	326.91	331.02	328.7
304.73	307.55	306.17	309.03	304.79	303.09	303.21	304.17	306.36	308.52	302.53	302.8	304.22	305.28	307.64	305.76	304.99	306.99	305.3	305.59	302.55	305.48	301.78	302.16	304.58	306.67	302.15	304.88	304.04	306.77	305.31	304.18	303.89	304.51	303.88	303.41	303.55	306.86	303.16	306.32	304.21	303.47	303.55	303.08	300.89	304.8	303.37	306.25	306.65	304.54
316.23	315.19	316.72	318.65	313.68	316.7	312.38	318.1	316.33	317.58	314.04	316.3	315.92	311.85	316.74	314.94	316.63	315.2	313.12	314.23	312.69	318.27	310.44	314.96	313.38	317	318.38	317.11	315.88	321.83	315.89	314.3	314.26	315.13	314.49	317.12	314.3	317.87	317.04	317.54	315.64	315.95	316.36	315.39	319.25	315.34	312.09	314.85	315.54	317.43
305.51	304.66	302.23	303.13	307	308.62	307.97	303.56	303.27	303.34	307.68	305.67	303.46	303.59	304.98	303.79	303.76	306.47	303.47	304.76	303.3	304.99	307.28	304.12	305.95	305.87	301.82	306.38	304.72	303.24	303.95	303.42	303.9	304.67	302.52	305.35	304.61	303.78	304.25	305.25	306.08	304.69	302.56	306.85	303.84	302.66	301.08	305.43	307.85	303.53
292.72	292.11	288.21	293.41	294.53	294.71	290.21	293.43	293.21	294.9	294.1	296.06	297.49	296.91	292.17	293.55	295.96	296.23	294.83	291.99	292.81	291.75	296.95	293.49	294.44	292.81	292.37	291.37	291.38	294.05	294.87	294.01	293.86	293.66	290.5	296.41	294.82	292.54	293.54	295.91	297.43	294.83	295.11	291.57	294.94	293.2	294.28	293.79	292.87	295
302.58	304.56	303.21	305.9	304.35	303.63	301.12	303.49	305.94	304.85	302.34	301.97	306.55	301.77	303.05	302.49	304.45	304.99	307.8	300.05	303.93	303.53	301.7	300.41	307.35	304.1	301.95	302.05	302.15	305.43	302.9	299.55	306.96	305.27	301.38	302.49	304.65	301.94	304.02	306.08	306.55	298.85	301.98	305.97	301.21	302.54	304.36	302.82	301.18	306.46
314.97	313.11	313.91	314.5	311.73	317.87	314.2	314.05	311.13	310.05	311.33	313.22	312.75	315.2	311.68	309.58	312.35	315.82	310.33	314.32	314.91	312.96	309.02	314.87	310.56	315.78	312.19	317.07	313.99	314.74	312.59	314.48	308.87	313.48	309.43	309.99	314.14	313.01	315.61	315.05	312.25	311.12	316.39	313.28	312.97	311.98	314.4	311.24	317.02	311.31
314.98	311.36	311.95	308	311.75	309.08	312.77	311.41	310.67	309.33	309.56	308.31	310.78	310.53	314.4	311.09	311.16	310.34	309.62	310.73	308.96	311.76	309.91	310.2	309.24	311.96	313.57	310.22	310.28	309.86	311.79	311.85	307.01	315.07	311.42	312.92	309.66	310.25	311.26	311.36	310.02	311.8	310.82	311.53	310.77	311.94	311.73	310.21	312.22	309.18
315.59	317.29	322.09	319.84	317.85	321.65	319.56	311.83	320.5	313.6	318.95	320.68	317.31	312.79	314.91	320.84	319.33	319.56	316.17	318.34	318.37	316.49	316.29	313.52	315.57	316.83	317.74	317.16	318.77	314.99	316.66	317.21	318.46	317.01	312.42	317.22	312.89	313.68	317.1	319.19	319.05	318.07	315.57	319.54	319.69	313.89	317.2	318.5	319.1	321.86
303.15	304.39	302.16	304.31	307.37	308.45	305.59	306.98	306.87	305.68	309.86	306.94	306.9	304.73	305.19	305.98	304.63	303.22	303.92	308.17	308.54	304.84	307.21	306.41	304.61	304.74	303.32	305.8	305.04	302.8	305.99	308.81	303.7	307.64	308.52	306.6	304.51	307.31	309.32	307.91	305.26	309.7	308.34	303.99	304.27	303.75	306.72	305.52	306.36	303.78
328.39	328.39	329.93	328.27	329.14	327.89	328.56	328.27	329.17	325.48	326.92	326.79	328.87	326.41	330.15	329.16	327.65	329.48	330.38	326.51	332.34	330.85	328.78	327.3	328.5	330.47	328.86	325.2	330.58	327.44	328.53	326.9	327.82	328.32	329.71	327.97	330.14	329.83	329.99	328.84	327.94	325.24	325.68	325.72	330.51	331.45	330.86	330.88	328.59	325.78
328.49	324.3	326.79	323.94	331.57	327.45	329.29	330.72	328	322.73	327.26	331.41	327.35	326.79	328.41	328.52	326.15	326.08	332.23	328.97	328.17	331.18	330.12	325.64	331	327.09	328.2	327.56	327.66	325.98	326.99	329.9	328.07	331.32	329.56	331.21	330.78	328.36	329.69	325.92	326.42	332.07	327.04	328.33	325.26	330.42	328.12	332.02	329.84	331.09
308.39	305.79	304.86	307.24	307.32	306.62	306.34	306.63	306.91	304.55	305.13	305.08	306.15	306.66	309.42	309.95	307.14	304.65	304.16	307.08	302.63	303.62	305.62	307.81	304.25	303.24	307.41	306.19	306.63	304.01	303.52	305.58	308	307.03	305.41	306.04	309.6	303.89	305.66	308.2	302.97	306.7	305.13	305.62	308.28	302.3	306.98	304.47	306.97	305.51
301.63	298.79	299.45	299.39	301.42	300.84	302.02	302.75	298.98	300.94	298.22	300.17	301.78	300.06	302.77	299.68	299.83	301.18	298.85	296.93	302.35	302.3	303.6	301.23	301.3	303.7	298	302.62	305.27	301.65	303.96	298.19	301.3	300.93	305.75	302.09	302.33	302.21	302.56	299.27	300.09	301.81	301.98	300.85	301.64	301.41	304.24	298.55	297.54	302.43
306.79	310.43	306.68	312.82	309.21	308.56	307.98	311.29	309.26	309.48	307.71	304.88	308.51	311.78	309.07	309.93	308.32	310.59	308.56	306.69	306.59	309.7	308.98	310.93	309.19	307.07	306.05	306.31	307.8	307.21	306.02	311.37	308.02	305.56	310.8	310.52	309.26	306.77	306.98	306.29	309.91	311.43	310.61	308	307.7	308.22	310.5	305.11	305.64	308.26
308.7	302.69	308.69	304.59	302.26	306.78	301.83	305.88	304.67	306.99	303.58	306.79	305.53	301.96	304.63	307.88	303.26	304.95	307.7	305.45	303.8	300.99	299.94	303.73	304.94	304.96	305.38	303.1	307.16	304.07	306.17	303.79	306.91	304.04	303.26	308.38	307.62	305.94	309.81	306.56	306.94	302.85	305.21	308.6	302.37	305.38	306.89	304.14	304.54	304.29
297.58	293.06	293.68	296.97	295.68	293.32	298.07	294.47	295.1	297.68	291.79	295.28	296.48	294.73	289.88	295.22	293.68	299.81	294.2	299.74	295.09	293.64	294.22	294.24	294.76	295.63	295.55	294.22	295.62	292.67	296.68	294.85	291.45	298.63	297.56	294.72	294.8	296.22	295.14	295.23	298.77	295.42	294.55	293.93	292.98	293.38	295.07	292.3	295.65	295.51
303.81	300.61	306.03	304.72	303.34	303.16	303.69	303.61	306.92	306.78	304.96	303.22	301.64	308.43	301.48	307.25	303.96	303.08	307.97	305.87	304.23	305.7	301.93	306.8	305.79	306.02	308.16	304.91	304.98	305.44	302.98	308.11	303.55	306.13	306.01	305.42	305.89	303.72	305.88	307.43	302.39	304.27	305.7	306.06	301.26	300.92	303.7	307	304.44	306.73
299.71	296.51	296.89	295.12	295.61	297.3	297.37	298.54	298.17	296.98	300.27	295.98	296.26	294.1	300.68	298.99	295.29	296.96	299	299.12	298.18	297.91	294.97	298.52	296.65	295.54	293.6	297.13	299.75	296.78	296.22	297.94	297.77	296.9	298.82	297.87	298.7	296.3	297.86	296.81	296.3	296.29	296.93	300	294.27	299.75	295.18	294.72	295.12	297.86
304.48	304.15	305.42	299.5	299.61	304.1	302.71	304.22	304.37	303.72	305.17	305.07	304.47	304.17	300.37	303.78	300.95	305.55	302.66	308.12	303.09	301.93	300.32	302.24	303.09	306.12	303.47	304.23	305.64	305.68	304.01	303.77	303.76	304.75	307.05	301.85	302.11	299.31	303.22	302.81	304.16	302.17	303.06	302.65	303.03	303.13	304.96	300.09	304.24	307.11
322.89	317.68	319.99	318.07	320.92	320.08	317.85	317.97	323.08	320	318.56	316.78	316.67	319.87	319.61	319.67	319.73	316.48	317.37	317.11	318.72	320.14	320.02	319.69	320.53	322.85	321.9	317.61	318.28	317.5	319.73	319.05	320.76	317.94	319.76	317.1	320.4	320.74	319.3	319.76	319.68	320.18	320.43	320.78	317.44	317.73	318.85	318.92	317.69	319.88
296.9	298.5	298.97	295.92	298.28	297.7	293.04	297.37	298.39	294.88	299.49	293.7	300.65	298.24	296.43	300.9	294.97	295.11	297.45	298.74	297.07	298.34	297.29	297.95	299.41	295.14	294.79	294.64	298.47	296.78	297.42	298.36	300.23	297.02	297.53	297.13	296.55	294.85	296.72	295.04	295.06	298.45	296.85	302.07	296.66	295.75	297.97	296.45	295.18	292.4
298.17	295.47	298.76	300.6	296.59	297.01	293.85	297.47	296.26	297.53	291.68	297.43	296.77	298.83	296.14	296.15	295.23	298.64	295.93	293.49	301.1	296.77	294.79	293.23	295.7	297.46	294.08	295.9	296.88	295.96	298.25	297.91	296.26	296.44	294.19	293.38	298.51	300.73	299.91	296.29	298.17	294.34	296.35	294.74	299	295.29	298.44	299.83	297.22	294.59
293.65	294.21	291.98	298.03	296.22	294.61	297.2	295.15	295.65	297.36	295.57	294.68	291.74	292.36	292.37	292.88	294.18	290.31	290.6	295.79	295.37	296.64	291.45	292.63	294.82	295.48	295.58	297.07	296.02	293.69	291.08	292.17	293.71	297.48	295.73	294.1	289.82	296.55	297.41	293.46	292.36	293.61	294.11	294.68	292.76	290.13	295.85	294.07	293.67	293.48
311.23	309.28	309.72	308.93	312.37	309.89	310.34	312.23	310.49	308.68	307.59	309.52	307.97	311.15	309.44	311.29	311.25	309.24	309.95	307.32	304.78	309.89	306.99	309.86	309.55	310.23	310.3	309.28	311.02	308.97	308.13	306.05	311.56	312.32	309.77	311.57	310.26	307	310.36	310.56	306.51	307.54	311	305.24	310	306.31	304.51	310.13	311.15	311.75
331.51	330.67	330.91	326.95	326.35	328.45	326.45	326.32	329.18	327.83	325.97	324.58	327.44	329.18	327.25	327.95	326.49	329.09	323.54	325.81	325.38	328.66	325.85	326.91	326.86	329.91	328.39	328.94	331.41	331.72	327.89	326.72	325.31	328.53	324.03	328.7	325.8	329.59	328.2	326.6	330.3	326.7	326.67	329.54	327.48	327.27	328.69	325.81	328.76	328.54
328.42	323.92	329.36	330.69	326.18	328.01	330.09	327.75	329.3	329.65	326.67	325.36	330.21	328.91	326.59	329.46	329.52	327.09	328.03	328.34	328.58	328.64	326.76	326.02	326.21	328.88	330.42	329.55	325.12	324.9	327.48	327.03	329.1	326.51	329.5	326.11	327.1	328.61	329.67	324.7	324.32	328.63	325.97	325.17	329.13	330.5	326.74	327.62	326.13	328.91
300.06	304.49	305.8	304.48	305.21	306.34	306.62	307.59	308.73	308.43	304.9	304.69	307.68	304.85	306.26	306.27	307.32	306.29	312.21	303.09	303.52	303.54	305.09	304.48	303.38	306.73	304.68	301.87	304.13	308.06	307.67	304.16	305.48	304.16	303.39	305.77	304.75	308.11	301.98	302.73	307.04	305.92	306	306.51	306.19	304.15	306.94	303.06	305.76	304.55
318.01	321.54	319.08	316.82	319.08	315.94	318.68	318.99	316.39	320.2	316.98	314.54	318.78	319.09	318.09	319.39	323.4	318.78	317.29	320.41	319.08	316.96	320.1	314.92	317.15	316.82	317.02	319.98	318.78	318.81	322.82	321.16	318.85	317.79	316.15	316.43	319.44	315.89	317.12	321.92	316.79	319.49	315.6	322.04	318.24	318.66	322.51	319.96	318.28	316.96
307.99	305.07	309.54	306.6	305.32	305.88	306.56	303.93	308.84	304.68	309.44	308.32	310.03	302.99	309.21	308.21	305.8	309.13	309.44	306.57	305.89	307.09	309.83	307.8	305.21	306.66	305.19	305.86	305.55	305.01	304.01	305.13	306.15	303.04	306.72	307.85	307.01	304.18	306.22	308.59	305.41	308.26	307.82	310.63	305.65	307.26	303.02	304.96	306.25	306.21
304.91	301.53	304	304.53	301.21	301.31	304.4	302.2	304.81	303.75	308.75	302.73	303.48	304.21	301.24	301.77	301.46	301.06	304.84	303.8	302.33	305.42	305.89	305.38	303.86	303.88	306.55	303.3	304.32	304.35	297.86	305.71	304.36	305.56	303.59	302.96	301.49	300.9	303.03	302.52	302.99	305.07	301.21	303.18	303.28	305.45	303.7	300.97	305.66	303.59
315.08	316.3	312.32	317.5	315.71	314.86	315.98	316.48	315.12	316.24	314.92	310.52	315.12	314.27	314.29	316.42	312.99	315.73	317.05	317.53	316.59	315.62	317.97	317.87	315.83	315.5	314.01	317.78	313.27	316.63	316.51	317.81	314.88	317.26	316.44	316.58	314.26	314.13	313.2	313.99	316.39	313.26	320.04	314.75	316.04	315.75	314.55	315.5	317.17	311.54
327.02	330.38	325.11	328.94	327.66	328.27	327.31	328.38	327.59	329.27	324.47	326.46	329.54	330.82	327.98	322.21	326.46	327.91	326.27	325.41	332.87	325.16	330.57	329.07	329.35	322.23	328.64	329.53	326.11	328.03	328.89	328.81	325.28	327.81	327.97	322.96	326.7	327.97	325.97	325.76	326.75	328.84	330.22	330.48	325.44	327.82	329.68	328.02	328.64	326.8
314.56	319.87	315.49	316.72	309.22	314.08	311.35	313.69	315.25	315.23	314.3	315.98	311.9	318.53	313.89	313.27	311.69	313.46	317.99	312.41	314.71	313.72	313.34	312.58	310.3	318.08	311.52	309.86	312.76	314.11	313.75	311.29	314.26	313.99	314.58	314.69	312.64	313.28	313.3	314.55	313.77	315.83	312.28	316.95	312.14	313.81	311.7	314.91	312.41	319.4
309.55	313.97	313.55	314.46	317.26	312.55	313.68	308.9	317.15	312.64	315.57	311.06	314.53	319.67	313.78	315.22	310.7	313.43	314.49	312.07	315.81	314.27	315.7	316.48	313.23	312.12	314.39	314.45	309.53	314.95	317.47	317.13	313.55	313.42	317.33	317.34	314.41	310.14	314.52	318.3	313.94	315.28	312.22	313.21	310.71	312.46	313.93	316.45	311.6	311.76
317.73	315.95	317.51	314.9	314.95	317.88	317.53	314.14	319.44	318.25	319.57	315.07	315.38	318.83	317.89	318.02	314.6	318.34	316.92	319.36	317.27	318.92	318.61	315.51	317.19	318.87	316.98	318.22	314.19	318.19	314.76	316.93	314.18	318.44	314.68	318.09	319.6	314.88	320.18	317.78	316.05	317.26	314.96	317.42	316.14	318.77	315.7	321.67	318.03	318.99
300.63	301.91	304.14	299.03	301.5	303.85	302.14	301.94	303.15	303.45	300.61	302.91	303.62	305.34	304.37	304.03	299.86	299.05	303.31	307.47	304.36	303.56	303.17	301.33	301.85	304.57	300.08	300.59	304.3	301.09	304.74	301.2	301.33	302.47	303.24	301.35	299.47	305.87	304.28	302.27	303.33	304.02	303.31	303.08	306.58	305.96	305.05	300.72	301.95	303.84
300.73	301.95	301.87	303.23	302.46	303.75	302.22	303.09	304.31	303.48	302.12	299.7	301.03	304.32	305.46	302.93	301.47	301.94	300.2	302.27	302.74	302.96	306.76	305.19	301.08	303.3	304.8	300.54	302.91	299.45	302.95	303.96	301.34	303.99	302.97	302.6	304.84	303.26	305.08	299.46	303.45	300.1	301.12	301.83	299.1	303.9	303.75	299.46	302.36	304.23
298.46	298.63	302.3	297.29	299.92	302.44	300.15	297.96	305.08	300.25	301.26	301.77	296.84	297.28	303.23	301.32	299.27	297.89	302.02	298.66	300.26	302.84	300.89	303.53	302.05	302.52	301.11	299.35	301.13	300.12	301	302.09	301.66	300.79	305.9	299.21	301.87	301.17	298.09	301.4	304.36	301.21	303.68	301.71	297.43	302.83	302.7	300.19	298.82	299.62
294	294.91	299.19	299.57	297.29	298.01	296.48	301.15	293.71	295.68	296.3	294.54	296.86	296.31	298.91	297.69	298.59	297.88	298.01	295.22	294.75	296.51	298.64	298.56	295.61	299.32	297.62	300.35	297.86	296.65	292.38	294.95	298.43	297.3	299.97	290.36	294.81	296.64	297.96	296.92	298.05	294.73	297.4	292.97	293.95	297.17	298.08	295.82	296.47	295.66
311.34	309.57	312.66	310.28	311.17	315.02	312.22	313.88	314.79	312.28	310.69	312.71	311.83	310.25	309.62	311.02	310.47	313.86	309.5	308.86	309.88	312.72	309.16	313.85	313.17	315.08	314.75	312.64	310.62	311.98	310.95	312.85	311.15	313.7	312.31	312.4	313.75	314.24	310.89	311.43	310.77	310.8	311.87	312.15	311	313.75	310.97	309.45	314.12	312.99
329.49	326.58	325.6	327.79	327.6	326.01	331.57	326.06	328.4	327.95	324.61	327.63	327.83	326.89	330.75	328.53	323.21	327.57	326.79	327.69	327.04	331.93	328.15	330.08	327.49	326.47	330.18	330.38	330.71	328.21	331.5	328.28	326.59	329.49	327.55	328.09	329.14	331.56	325.25	332.92	329.09	327.08	327.21	329.14	330.68	331.43	329.53	328.29	326.55	327.04
312.05	316.32	312.8	315.43	313.8	316.26	316.03	313.85	316.92	311.16	312.86	315.19	314.07	316.55	315.86	315.83	316.34	316.24	315.85	313.61	312.92	315.24	315.95	314.67	312.36	312.94	315.48	314.8	314.37	318.71	312.69	316.51	316.98	315.18	314.22	311.19	315.04	316.43	314.14	315.2	313.66	312.36	312.99	313.58	312.83	317.16	313.94	316.9	314.42	319.09
328.41	325.98	324.96	327.58	331.89	327.22	327.11	329.36	330.38	327.16	326.42	326.24	327.83	327.42	328.04	327.09	327.86	330.22	328.78	328.73	330.35	331.95	327.76	327.3	325.98	329.33	326.37	325.72	328.7	331.04	331.07	331.01	325.95	328.66	327.31	328.5	331.05	331.57	325.03	327.79	327.09	326.03	328.03	327.1	328.32	328.12	329.41	324.9	329.79	329.49
305.02	305.61	308.21	310.33	301.45	306.89	304.07	306.1	306.09	305.01	308.87	306.06	303.37	306.43	304.94	306.7	306.37	306.96	302.79	306.21	304.9	308.46	306.36	307.29	304.81	304.74	305.14	303	305.12	304.78	306.37	305.3	305.34	302.56	303.18	308.02	304.43	304.21	305.75	305.65	303.45	308.09	304.66	303.94	302.2	310	304.37	303.14	306.98	304.31
299.49	299.55	298.36	298.92	299.48	301.43	303.56	299.75	298.03	298.37	297.78	298.06	303.01	300.07	298.52	301.78	302.2	300.81	301.63	296.88	303.07	301.04	300.7	299.26	301.4	299.85	298.81	301.14	302.57	298.34	300	299.67	300.5	304.97	301.6	299.14	301.52	302.44	299.22	301.48	298.52	300.83	299.08	298.68	299.11	299.52	297.51	301.35	300.99	303.5
320.59	319.46	318.73	318.88	314.87	318.27	315.21	319.4	318.33	319.34	317.13	317.52	321.59	320.69	314.68	321.43	317.11	319.37	318.24	317.48	316.81	317.52	318	318.75	316.15	317.68	319.95	316.2	317.85	316.5	318.31	320.66	321.24	318.87	319.2	319.86	320.43	323.12	320.94	318.6	317.32	318.96	318.37	319.37	318.24	317.07	317.96	319.94	317.4	318.47
325.61	322.71	328.63	322.97	326.37	331.97	330.59	330.17	327.34	328.21	327.73	329.39	326.06	324.06	326.21	326.19	327.21	323.63	327.66	325.73	323.48	321.73	327.17	330.22	327.01	327.4	327.98	328.54	325.01	329.98	326.11	327.7	327.02	332.79	328.57	324.98	325.85	325	328.05	328.74	323.16	329.42	326.6	330.82	326.03	325.75	326.49	323.89	327.08	328.95
318.02	318.75	312.71	311.49	310.25	315.5	315.01	312.69	313.23	319.11	312.64	315.09	311.45	314.44	315.86	317.14	318.93	317.28	315.18	318.25	318.76	315.44	314.29	314.61	315.47	315.07	313.84	316.06	314.19	315.32	315.1	314.7	315.77	318.42	316.88	315.49	316.25	310.88	315.15	314.4	312.85	312.67	313.66	318.53	311.71	315.96	314.19	313.14	318.32	316.63
316.22	318.9	316.71	316.73	316.7	314.98	314.61	313.14	317.02	312.59	319.79	315.51	317.76	315.29	311.34	316.29	314.33	314	311.94	314.62	317.07	313.51	312.85	316.4	320.45	317.66	313.96	317.67	315.84	317.91	317.77	317.53	319.74	314.91	317.95	314.99	317.09	315.46	316.01	317	316.36	315.19	313.89	316.22	316.67	321.58	313.29	315.04	315.39	315.55
328.57	326.5	327.03	330.67	332.13	326.93	327.41	329.42	327.44	327.41	325.91	328.33	324.01	328.49	328.44	330.42	329.6	328	327.78	327.44	326.27	325.73	329.27	328.48	326.16	327.71	330.93	328.21	329.33	328.74	327.1	328.83	325.08	326.56	327.83	329.37	330.65	329.6	326.62	326.42	330.38	328.02	328.82	328.55	329.06	330.02	326	327.64	326.57	328.07
311.58	315.02	313.83	315.06	310.61	311.07	317.75	314.49	314.97	313.65	316.87	312.88	312.83	314.02	314.76	307.81	311.75	314.42	315.73	313.02	316.91	312.57	313.24	313.56	316.39	312.7	319.88	311.68	313.93	312.19	316.23	314.66	317.46	315.67	317.13	318.62	312.36	316.35	313.26	315.6	312.75	312.97	314.28	317.47	312.55	314.3	313.79	313.05	312.85	311.91
294.8	299.01	298.87	301.91	297.7	302.24	297.73	298.63	299.73	300.59	297.85	300.42	300.71	298.43	302.65	299.58	299.96	304.13	301.23	299.14	300.51	298.51	299.65	302.67	300.36	300.14	302.37	299.95	300.62	300.75	299.86	299.48	302.22	300.09	299.97	299.07	300.85	298.58	301.08	299.13	300.16	298.83	300.1	298.86	301.26	300.43	302.42	299.6	300.55	298.46
313.57	311.79	312.76	316.95	314.58	313.61	314.77	314.56	311.82	310.33	315.12	307.56	313.3	310.18	313.19	313.42	315.36	313.74	316.3	312.74	314.04	311.95	311.48	313.57	310	311.89	314.17	312.64	314.59	313.78	314.33	314.53	311.18	309.41	310.84	308.79	319.35	312.01	311.72	313.86	310.61	314.91	312.55	309.63	308.94	311.88	308.26	312.91	315.38	310.11
299.77	306.1	301.91	303.58	302.58	302.37	298.69	301.34	300.48	300.05	300.9	300.59	301.23	301.47	304.32	304.46	300.56	303.96	304.47	303.84	305.82	304.85	300.69	302.21	300.68	302.69	304.22	305.14	302.7	302.64	305.71	302.59	301.05	302.41	305.1	301.76	303.45	302.17	301.19	304.36	305.61	303.03	303.61	305.08	303.5	300.97	299.93	301.96	300.79	302.86
295.16	290.96	296.49	290.11	295.33	294.06	294.59	292.78	294.22	294.9	293.2	294.08	294.79	295.58	294.37	297.29	297.91	292.74	296.16	297.81	295.76	294.69	296.98	294.67	291.13	294.91	294.12	296.24	294.04	295.34	298.29	297.68	294.31	301.47	293.43	296.29	292.04	294.01	295.59	293.66	297.82	292.42	293.54	293.77	295.93	293.09	293	295.27	295.77	294.37
313.29	315.57	315.33	315.11	314.43	316.88	314.9	311.84	316.44	313.08	313.6	312.27	316.82	315	313.66	312.33	317.51	313.43	315.01	313.95	318.25	315.84	315.8	315.7	319.26	317.24	314.34	309.38	314.87	316.33	312.67	316.15	313.26	315.81	314.76	315.23	317.74	315.91	310.74	312.75	317.44	313.83	314.65	314	314.94	314.38	313.72	317.14	312.01	314.18
301.84	309.82	303.48	308.11	303.05	304.3	303.34	302.71	302.12	301.2	306.18	303.06	304.63	305.17	305.38	306.66	304.2	309.16	304.33	303.12	303.86	305.99	304.62	303.89	302.79	302.7	306.6	303.48	303.52	303.41	307.34	307.41	309.05	300.76	303.11	302.21	304.97	307.42	304.26	307.07	309.6	303.86	308.05	305.02	304.07	306.13	302.61	305.54	305.87	303.45
311.26	313.74	312.75	312.93	311.7	311.73	315.2	316.28	312.27	312.44	312.99	313.54	309.87	315.69	312.14	314.91	310.86	314.45	314.25	314.41	311.15	314.2	311.68	316.65	313.37	312.54	310.86	315.04	311.82	316.05	310.41	309.92	313.83	311.22	312.21	312.9	315.28	315.54	310.67	313.39	315.23	313.96	310.73	313.75	308.99	314.01	312.71	313.81	311.19	309.86
295.8	293.28	293.24	293.55	296.08	292.68	289.39	290.87	291.66	292.29	296.84	292.89	295.18	295.59	291.43	292.5	296.11	291.91	294.41	292.4	296.58	294.74	293.54	293.56	298.81	294.27	295.9	294.43	292.23	292.71	295.03	293.25	292.95	294.02	293.45	291.67	295.71	295.45	294.86	293.38	294.44	291.63	293.28	295.64	293.53	292.59	293.12	294.84	294.07	290.19
318.75	318.38	314.34	315.36	314.52	315.84	318.67	319.25	317.76	313.54	315.67	314.87	320.54	314.74	311.21	319.33	315.52	311.51	317.85	315.48	312.72	313.54	317.56	312.78	315.78	315.8	316.32	314.25	318.95	313.94	318.51	313.66	315.42	316.19	316.49	315.08	318.77	314.51	313.1	314.21	316.6	317.04	317.65	317.72	318.19	316.11	315	315.71	314.55	317.48
295.01	295.02	296.56	295.56	293.03	291.43	295.3	295.98	291.77	293.58	296.81	295.69	293.4	293.67	294.3	294.59	293.78	292.44	291.53	292.9	293.54	295.18	292.64	293.43	291.96	296.77	293.92	295.58	293.83	291.7	292.27	297.48	294.72	289.2	294.7	296.22	296.79	295.06	294.05	296.78	291.05	293.47	292.64	293.43	295.1	293.06	293.83	294.31	294.44	294.74
303.98	303.48	304.23	301.7	298.94	304.54	304.92	305.65	300.42	300.3	302.08	302.07	301.66	304.45	303.6	302.11	300.85	305.5	302.63	300.78	302.23	304.7	301.88	303.26	307.66	304.32	302.69	299.52	300.62	306.42	301.04	305.9	302.84	305.62	302.53	301.63	305.1	298.79	305.5	304.57	300.21	306.28	302.82	302.74	302.22	302.41	298.91	304.42	302.08	305.47
314.83	314.44	315.6	314.79	314.26	314.32	316.04	314.02	313.15	318.13	315.86	312.74	315.29	319.37	312.98	313.09	315.88	315.3	313.74	318.07	315.52	310.67	318.1	317.18	311.74	314.76	313.42	315.35	314.87	311.48	315.73	318.45	316.95	318.56	312.23	320.4	315.42	314.54	312.09	314.95	315.86	318.76	312.8	315.66	314.13	317.33	312.55	312.03	314.43	313.41
327.37	329.82	326.37	327.82	327.64	330.4	327.37	327.33	325.2	327.37	324.07	327.74	326.24	327.21	330	330.3	325.94	327.31	327.23	327.95	328.09	328.81	331.88	328.31	326.47	329.15	326.7	328.08	329.55	327.69	327.45	323.14	328.16	331.88	326.68	323.73	325.72	327.98	327.44	328.29	328.17	328.01	326.9	330.44	325.75	326.65	326.35	323.51	324.51	325.26
302.29	300.64	301.63	299.14	299.84	299.09	300.19	301.56	302.83	299.57	299.59	302.96	298.25	301.05	302.22	300.34	300.27	299.92	303.07	303.41	302.68	299.98	301.86	299.88	302.13	298.42	299.83	301.72	301.35	304.78	299.53	303.62	302.09	303.57	303.18	299.4	301.52	299.01	302.57	303.33	303.85	302.29	300.24	303.35	303.62	299.45	296.55	301.22	300.05	301.12
303.23	304.76	307.14	307.44	308.9	306.49	306.89	309.67	307.88	305.6	305.23	308.56	306.16	308.88	307.75	304.19	307.13	306.65	307.32	310.82	305.2	306.82	307.24	308.45	308.03	304.61	307.4	305.67	309.61	307.83	307.89	303.88	307.54	302.73	304.84	306.48	305.01	304.26	301.4	308.84	307.37	309.87	307.03	304.53	306.46	305.48	311.88	306.65	305.03	304.61
304.65	301.68	302.73	306.57	303.03	303.89	300.71	307.03	303.84	304.01	304.73	307.24	305.45	302.23	305.23	303.11	304.85	299.41	304.93	303.99	306.12	301.46	306.65	306.2	303.23	305.25	305.3	302.46	302.85	301.93	300.85	305.65	303.81	301.18	303.78	303.26	304.2	305.03	303.5	305.28	300.75	302.07	303.28	303.62	303.75	305.57	302.93	304.21	305.26	305.18
300.31	301.84	302.64	300.08	298.59	298.73	296.47	303.02	297.03	301.14	299.9	298.17	297.08	298.42	300.12	297.09	295.47	297.98	297.28	302.69	299.72	300.31	300.65	302.04	301.83	299.2	301.99	299.67	300.16	300.93	296.03	299.05	298.5	301.17	300.22	300	301.8	299.45	299.48	300.38	296.95	298.52	299.78	298.04	298.65	299.66	300.85	300.58	301.63	301.02
308.84	306	304.38	310.26	305.19	305.21	303.53	307.34	309.48	307.43	305.07	306.3	306.65	302.52	306.95	305.96	301.99	302.58	306.53	307.89	306.77	309.83	305.75	306.67	304.42	302.91	305.05	309.15	308.09	309.61	305.73	305.81	305.44	306.51	304.41	306.38	308.09	304.64	306.8	305.12	301.22	306.59	304.55	305.6	307.19	308.52	309.93	305.84	308.81	308.71
317.45	316.17	313.34	316.72	319.82	321.74	314.79	318.05	316.49	316.85	320.72	318.46	317.94	317.53	319.83	320.07	319.54	321.34	319.55	318.17	318.73	314.34	319.34	316.56	317.36	314.12	317.7	315.61	315.21	317.99	314.87	317.1	317.95	319.9	317.89	315.05	319.56	318.44	313.75	316.53	316.85	314.39	316.5	318.21	319.94	319.15	313.81	317.64	315.79	317.42
298.58	300.91	304.06	306.36	301.74	304.49	307.65	303.4	299.79	305.58	302.25	304.65	301.86	307.07	304.06	304.46	303.85	299	302.7	304.68	299.56	304.24	300.82	301.15	303.13	299.65	301.95	303.96	304.6	302.08	298.02	298.22	301.98	299.03	306.23	302.35	302.79	305.2	303.36	300.02	300.98	302.28	306.01	303.07	300.35	299.74	302.52	304.47	307	303.47
294.35	295.21	297.54	296.81	297.66	298.09	295.46	296.3	291.24	292.8	293.89	296.7	299.29	294.53	297.06	294.94	296	294.95	295.43	295.54	295.23	293.3	295.66	295.91	295.99	296.63	292.39	294.63	296.58	298.33	295.2	293.38	295.05	293.41	294.24	292.81	295.66	294.83	291.61	295.53	293.91	296.18	295.94	293.06	295.68	293.29	294.46	295.62	290.97	295.58
301.66	307.05	304.45	304.77	303.24	307.41	305.68	304.65	309.7	305.78	303.19	308.26	304.3	305.98	303.67	303.96	305.67	305.04	300.27	306.74	304.08	304.65	307.35	303.7	306.03	300.8	306.2	308.98	305.24	300.48	306.03	303.72	303.72	305.88	307.71	306.79	304.47	304.45	302.96	305.05	305.06	306.44	304.06	304.92	305.98	305.72	307.99	306.86	306.32	305.17
314.53	317.81	317.98	314.99	316.13	316.66	318.17	317.52	315.32	317.91	318.3	318.44	317.16	315.19	315.19	315.22	315.99	318.46	314.78	319.16	315.11	315.14	318.33	320.38	317.85	318.4	316.69	315.02	317.01	318.71	316.25	316.75	318.5	317.36	318.52	319.51	318.14	317.83	315.12	314.96	322.42	318.68	316.77	314.55	316.58	318.48	319.32	315.35	315.75	315.24
300.63	301.83	303.8	303.74	305.88	305.29	303.29	305.54	304.99	302.68	304.47	305.48	304.04	304.16	300.89	307.27	304.21	301.09	300.83	303.38	303.11	305.3	302.73	303.59	301.8	302.28	300.49	305.88	306.36	304.35	307.69	303.93	304.14	302.52	304.66	302.88	303.86	305.17	304.07	306.55	303.33	299.57	301.8	305.1	302.64	303.35	301.75	304.32	304.02	306.74
330.7	324.66	327.04	325.49	327.25	325.9	329.65	326.33	326.32	326.01	325.64	323.17	325.67	325.39	327.81	326.34	328.4	329.78	324.02	330.67	327.81	329.17	327.54	328.6	327.7	327.4	326.21	327.78	330.74	329.64	325.51	328.9	327.63	325.21	326.29	327.21	326.11	330.49	328.47	330.4	329.37	326.69	325.86	326.54	323.79	327.74	326.89	328	326.71	328.89
300.13	303.1	304.39	301.39	302.98	307.59	303.99	303.68	306.14	304.15	304.53	304.16	301.23	302.37	306.84	302.69	305.31	302.55	306.11	301.74	304.27	302.83	302.94	302.3	307.84	307.38	302.1	303.67	304.61	304.13	302.04	303.26	307.17	304.01	306.32	301.84	302.97	305.74	303.78	302.16	302.65	303.95	304.39	306.27	304.55	299.98	300.21	306.22	305.25	306.96
311.65	308.5	308.16	312.27	304.97	308.2	307.4	311.09	306.29	312.02	311.72	311.68	306.64	312.07	309.83	307.71	309.44	307.09	309.97	310.82	310.61	312.25	309.94	308.13	310.24	311.88	309.16	307.11	306.56	309.26	307.55	309.37	310.16	306.82	310.28	309.81	306.3	308.51	306.1	309.46	308.66	308.57	310.84	308.84	309.34	310.99	309.05	307.65	310.49	307.53
306.08	305.53	305.46	302.95	304.37	307.77	303.74	305.76	309.07	304.31	303.19	304.83	305.82	307.04	307.78	304.78	307.58	306.85	305.29	302.72	303.8	305.05	306.65	307.88	306.53	306.86	306.13	304.9	303.41	306.98	306.63	307.08	308.75	306.31	307.49	302.88	306.88	304.52	309.93	303.87	303.8	305.42	301.22	306.27	307.14	304.94	304.85	306.08	305.45	308.13
328.58	327.8	329.3	326.21	325.16	331.51	328.47	327.98	327.85	328.02	330.15	329.63	326.65	328.39	330.11	328.58	328.75	328.61	327.42	327.75	331.26	324.75	329.57	327.63	326.67	328.1	328.14	330.7	329.79	328.47	329.36	330.76	328.52	332.15	325.74	327.92	326.71	325.32	328.48	327.91	325.93	326.45	326.96	328.24	329.21	327.76	331.86	326.66	329.03	328.56
298.15	293.27	297.84	301.96	294.33	293.27	294.13	297.88	296.43	295.49	296.17	294.57	295.69	299.9	296.28	303	300.03	292.98	296.26	295.67	295.65	294.22	294.47	301.08	298.78	296.2	298.53	298.81	296.74	297.09	300.35	295.99	297.43	298.39	295.92	299.32	301.28	297.03	301.26	296.03	298.89	295.53	295.68	297.37	298.31	295.66	298.03	301.37	297.7	292.57
291.88	293.26	293.61	293.42	292.63	294.97	297.15	291.45	290.84	294.63	290.88	291.08	296.81	292.36	294.21	292.29	294.28	294.49	291.97	295.28	292.66	292.63	293.82	291.12	294.11	291.32	296.87	295.27	293.57	294.21	297.54	295.2	295.12	295.51	295.76	297.78	296.31	288.97	292.71	294.08	292.85	296.28	296.74	294.24	298.11	293.07	296.78	294.95	297.92	294.64
294.1	297.84	299.57	299.95	296.57	300.44	300.36	297.61	301.94	299.12	301.26	298.92	300	300.98	297.2	300.04	297.9	300.85	299.58	304.18	299.24	301.08	302.87	299.61	303.65	302.14	299.18	299.68	300.45	300.24	299.81	301.22	297.51	298.31	298.95	296.86	298.71	299.53	300.43	298.76	301.46	297.64	296.38	298.78	302.09	301.51	298.48	294.94	299.35	299.37
305.23	303.46	305.62	304.08	303.52	305.12	308.55	306.15	305.58	301.98	306.87	305.11	303.43	302.18	303.26	306.73	301.84	303.47	306.79	307.51	306.31	304.34	308.99	307.13	299.95	301.93	301.45	308.73	306.11	304.11	302.82	308.36	304.96	304.44	304.83	305.6	302.92	306.93	306.29	304.17	305.68	303.47	305.56	303.73	303.75	306.63	303.88	306.89	309.4	303.73
308.46	308.51	308.49	308.04	303.09	307.59	307.04	307.96	307.84	310.85	311.05	309.11	305.29	304.55	309.06	308.53	305.7	308.15	307.61	308.13	308.2	311.62	305.25	304.75	307.45	306.59	307.08	307.45	310.19	311.42	304.62	308.96	310.28	310.69	307.93	309.09	308.64	308.83	311.81	309.76	305.67	305.41	306.97	311.3	308.57	308.49	310.53	305.22	307.74	309.72
304.46	304.51	301.27	302.26	304.41	303.09	306.73	306.11	302.86	306.07	303.04	301.47	300.62	304.92	305.48	302.22	304.88	303.19	304.76	303.66	304.74	306.01	303.45	305.34	301.06	304.24	299.39	306.5	304.11	307.58	304.72	302.21	303.45	304.94	302.45	303.07	304.95	303.74	301.48	302.93	304.5	302.63	305.46	305.3	304.33	303.43	304.54	301.05	304.7	301.8
317.59	315.34	315.49	318.87	319.89	319.39	317.82	316.12	318.7	321.25	319.82	319.58	316.78	318.05	315.46	315.51	316.61	316.39	317.9	319.39	316.35	319.3	318.08	318.17	320.19	318.78	321.18	318.5	318.33	319.43	315.02	317.88	317.53	316.38	321.61	317.61	320.79	320.73	312.66	316.82	319.68	315.07	317.57	317.1	318.35	314.77	316.79	319.97	320.34	316.13
316.41	320.21	315.84	320.45	318.16	319.77	322.36	318.33	317.65	320.42	323.16	317.68	315.8	316.33	319.87	320.74	314.3	319.76	316	318.8	317.62	319.29	314.8	316.41	318.29	320.7	320.52	317.17	316.91	316.3	321.44	318.34	317.34	319.13	315.38	318.83	320.38	319.05	318.6	317.24	316.97	316.74	318.3	313.64	319.41	317.13	319.1	317.68	315.82	319.83
315.71	316.15	310.35	314.78	317.07	317.47	317.05	313.16	317.69	315.21	316.75	311.98	313.74	315.6	316.83	314.21	312.61	313.75	315.6	312.59	319.02	318.4	318.7	314.04	315.17	313.39	314.3	313.42	315.08	314.32	313.51	311.63	313.44	316.96	319.32	316.43	316.27	315.01	316.41	313.75	313.03	312.71	313.7	317.07	316.48	312.7	317	314.3	318.43	314.71
312.85	314.05	315.15	314.94	313.12	315.52	316.85	310.06	315.57	315.18	311.59	316.18	315.85	317.49	309.63	315.23	316.44	315.46	312.97	317.68	316.31	313.61	318.58	317.08	312.41	315.94	316.02	313.87	315.92	314.31	315.4	313.92	317.44	315.04	311.03	312.12	318.62	313.63	314.61	315.44	316.2	311.81	313.96	313.32	315.55	320.18	314.68	316.45	313.91	316.64
305.06	303.31	306.21	303.31	303.14	302.59	304.34	306.36	304.1	305.28	303.82	305.47	306.26	304.44	304.51	302.86	306.74	306.02	305.4	306.47	308.43	304.19	303.61	307.45	304.26	308.4	305.41	307.01	306.35	306.42	307.29	303.73	303.97	306.94	306.17	305.86	303.44	304.41	302.94	304.3	306.11	310.63	304.45	303.94	302.39	304.08	305.67	303.59	305.02	306.61
312.07	311.28	313.69	311.63	308.14	311.86	311.79	313.69	308.67	310.4	308.05	310.58	310.98	313.68	308.11	310.7	309.92	308.88	308.79	313.57	309.54	308.52	311.51	312.24	313.87	312.33	307.45	312.52	311.06	315.3	313.04	311.06	309.97	311.19	311.1	308.51	311.56	314.6	311.05	313.32	308.9	310.14	310.82	309.91	310.14	308.12	312.79	314.04	311.21	313.26
331.56	325.61	323.57	328.73	328.07	328.54	330.46	330.29	329.95	330.25	330.39	329.63	333.35	330.26	330.73	331.83	331.6	328.66	331.19	326.66	330.05	326.41	330.89	328.67	325.46	327.27	330.4	327.65	328.17	328.01	329.14	329.71	327.03	329.91	325.88	331.27	326.3	329.3	328.61	328.08	329.34	329.17	327.33	329.6	328.91	329.53	330.84	327.24	325.34	328.94
317.32	314.05	308.88	315.23	312.52	313.81	307.87	309.83	310.71	314.83	315.27	313.43	320.49	316.94	313.49	310.76	318.48	313.49	313.08	314.08	311.03	313.05	316.65	317.34	313.87	311.69	317.34	312.89	310.85	316.52	317.91	313.54	308.73	311.99	310.62	311.08	318.06	317.07	312.12	314.52	310.94	314.25	310.42	316.16	317.02	315.36	312.58	310.23	314.38	315.77
311.03	314.08	315.34	313.05	313.67	313.33	315.17	307.56	312.7	316.14	310.98	313.12	311.92	311.98	313.73	314.87	310.82	311.2	311.21	313.19	313.51	315.61	312.36	315.22	313.26	308.37	310.9	312.65	311.26	310.42	311.96	308.56	316.26	310.39	314.79	318.28	313.77	313.29	315.19	315.01	313.84	310.32	310.63	313.71	311.94	311.31	311.66	314.56	311.69	314.51
315.71	318.06	319.45	319.94	318.57	317.54	319.87	315.82	319.38	315.43	317.12	317.33	320.16	320.1	318.15	320.3	320.82	317.02	318.7	315.95	318.23	321.11	318.88	315.98	321.59	320.19	321.07	314.77	319.45	320.05	317.97	319.84	319.14	316.95	321.42	322.23	319.26	318.42	320.35	317.29	316.36	318.95	315.98	315.1	320.26	316.8	317.17	317.55	318.67	317.5
300.25	301.38	300.05	304.24	305.61	304.13	301.4	302.95	301.25	306.25	303.38	301.85	302.75	302.73	299.39	301.93	305.21	302.4	302.19	301.35	304.49	301.08	302.52	300.28	301.74	302.03	308.02	301.35	306.01	304.74	299.57	304.79	302.63	296.6	304.59	303.11	304.51	300.43	300.69	303.3	302.47	302.56	300.4	301.12	304.06	306.17	301.52	300.63	301.68	300.57
297.28	302.88	302.75	296.75	301.78	298.46	300.34	301.65	296.5	298.88	298.88	303.3	304.45	298.05	303.16	300.19	303.15	301.7	301.7	300.4	302.08	301.22	303.44	301.7	300.72	301.15	299.87	303.52	302.1	302.23	303.8	298.9	297.95	301.09	302.28	300	299.92	301.77	300.76	298.43	300.13	306.29	301.9	298.89	300.46	298.88	299.57	301.3	298.14	299.84
295.55	297.41	295.78	298.45	294.8	295.98	296.29	294.75	298.56	296.95	298.94	296.92	296	293.56	294.9	298.39	299.14	297.1	297.34	299.67	295.39	296.19	297.26	299.85	297.35	297.32	299.13	294.28	297.05	297.9	296.63	296.1	297.86	296.37	297.06	299.9	296.59	295.23	298.1	298.3	294.96	294.62	295.03	297.75	293.55	295.54	295.33	302.28	296.74	295.46
302.7	303.09	301.11	306.43	303.05	303.6	301.65	304.55	303.03	305.81	301.93	302.22	307.88	304.9	303.02	306.57	299.96	302.29	305.5	304.57	303.63	306.04	303.17	304.41	302.78	301.21	300.57	300.34	305.13	301.91	306.31	303.78	301.66	305.42	303.19	303.05	304.92	300.26	303.08	302.92	303.3	305.01	301.57	302.06	305.27	302.34	303.76	302.24	302.93	303.11
329.27	325.7	322.89	325.99	329.45	323.14	326.11	322.7	322.25	324.07	324.08	325.09	328.94	325.52	323.74	321.55	326.68	326.19	321.99	329.05	323.45	321.58	327.52	324.87	323.9	322.66	326.49	325.09	321.15	324.45	323.95	322.73	324.27	324.13	324.26	321.35	325.64	324.68	325.64	327.11	324.36	323.3	328.23	324.55	321.25	327.1	326.91	325.73	324.87	325.29
316	315.77	309.36	314.91	314.07	309.57	314.55	310.17	312.14	312.66	316.66	313.03	310.37	313.07	313.32	312.6	312.99	315.24	316.57	314.9	312.74	312.73	313.42	311.42	314.32	315.43	313.71	314.11	313.74	313.87	312.11	315.71	311.88	313.61	311.46	311.94	313.6	312.09	314.29	311.77	314.36	311.62	315.14	314.74	313.5	315.14	314.22	314.14	313.22	311.13
304.07	302.85	304.42	305.06	305.96	303.68	301.92	302.32	306.17	303.31	307.24	305.01	303.17	307.38	306.1	303.89	304.95	303.65	304.16	300.92	304.25	302.65	306.08	303.48	306.74	302.64	303.78	304.75	306.83	305.04	307.25	307.13	301.73	304.44	302.7	301.65	301.88	304.33	303.86	307.07	302.74	303.37	303.71	303.98	303.47	305.14	303.88	303.47	303.28	304.64
314.77	314.64	315.51	314.85	313.45	317.21	310.77	312.23	314.31	312.14	313.75	319.49	314.98	316.01	314.14	314.46	314.47	316.04	313.86	313.2	315.46	315.75	315.27	318.26	315.37	314.29	311.69	315.92	314.95	311.28	318.88	314.34	315.29	316.11	317.05	314.71	314.12	317.98	317.31	314.14	312.75	316.11	316.55	317.15	315.99	318.77	313.35	315.25	311.86	312.79
297.32	296.52	294.01	298.14	295.6	299.68	297.53	298.01	294.21	299.68	293.88	297.62	297.13	297.66	298.52	300.23	294.38	295.99	298.38	297.12	294.54	295.9	298.48	297.41	296.71	292	295.79	295.13	298.56	295.2	296.55	298.08	299.03	297.16	298.64	299.36	296.84	299.15	298.55	294.67	291.82	295.86	295.92	294.55	296.87	297.45	293.62	294.08	296.1	295.77
301.39	299.09	299.47	301.55	298.81	299.33	295.26	306.3	299.02	299.51	297.2	300.24	299.48	299.26	299.52	299.18	300.42	297.71	303.37	301.8	304.16	299.59	300.51	301.18	300.1	300.1	298.48	301.89	302.48	299.35	297.85	299.6	300.53	300.51	300.97	299.97	300.53	301.26	301.55	302	300.96	299.35	300.2	297.05	299.39	299.49	300.63	301.21	300.18	301.54
306.4	300.88	306.81	307.35	305.87	308.65	304.2	307.16	304.78	306.64	302.61	305.03	304.27	305	306.04	304.45	304.8	304.75	302.13	308.62	306.9	304.65	305.28	305.85	305.63	305.79	302.35	305.14	301.81	305.36	306.35	308.84	306.32	303.07	304.08	308.72	304.68	305.78	304.83	305.88	306.38	304.85	300.43	303.43	305.62	306.59	306.42	304.49	302.04	305.96
307.4	304.02	305.28	306.31	304.24	304.69	302.27	304	305.62	303.19	309.35	304.76	303.44	303.54	305.4	306.05	305.88	305.3	304.95	305.54	308.02	303.14	306.1	305.24	307.99	305.42	310.96	305.45	305.64	302.72	306.4	304.21	308.36	305.04	306.91	304.49	302.96	306.24	304.97	306.16	303.33	307.79	302.17	304.8	301.61	304.8	303.79	307.29	302.59	307.74
330.87	329.34	328.32	329.66	331.11	329.53	325.61	327.1	329.68	327.78	326.93	327.46	331.02	326.3	333.25	328.37	330.12	327.65	332.46	327.27	330.25	329.38	327.02	331.95	327.88	328.99	327.4	329.72	329.26	330.63	329.02	327.64	327.46	335.17	327.45	324.97	331.67	328.07	327.58	328.58	332.35	325.64	331.58	326.54	327.32	327.62	324.13	329.35	326.95	327.97
321.28	325.47	321.6	325.42	319.39	324.33	327.8	324.28	320.93	323.36	327.24	321.16	322.66	325.2	322.61	322.55	326.28	323.19	323.29	322.58	326.01	322.55	324.41	325.94	323.79	328.66	325.51	325.43	326.19	326.75	323.63	327.59	325.42	323.56	324.59	326.55	325.58	327.08	324.71	325.05	326.68	322.84	325.07	326.94	324.99	323.96	322.99	327.57	321.65	323.21
310.94	310.73	314.19	311.81	308.92	309.96	309.56	309.48	310.9	309.43	312.35	313.65	306.68	308.18	310.85	309.82	310.52	311.16	307.41	312.45	312.3	310.76	311.48	307.14	310.76	308.49	311.48	312.41	309.6	304.67	311.47	309.34	310.58	310.59	311.43	310.5	310.99	311.66	310.49	306.15	308.35	312.45	305.17	311.9	309.22	314.92	308.01	310.18	311.13	309.36
306.12	307.9	303.92	305.39	306.36	305.42	306.13	304.97	309.8	305.47	306.33	306.28	309.1	306.72	306.43	307	307.43	306.17	304.01	305.37	307.29	304.97	305.64	305.44	306.61	309.95	304.81	304.43	308.69	304.98	308.04	305.89	307.53	305.85	306.38	308.16	308.28	305.49	308.88	312.03	311.44	304.49	306.02	303.6	305.02	305.39	306.75	304.65	308.12	304.74
312.42	311.8	312.88	317.25	319.13	311.4	315.93	318.36	318.12	319.16	314.54	316.44	312.35	317.62	313.8	316.27	318.47	313.39	315.51	313.06	320.21	312.64	315.43	316.98	314.21	317.75	313.86	314.34	314.21	317.6	316.1	318.31	315.26	311.51	315.61	316.79	315.49	317.45	314.6	317.45	313.73	320.26	318.57	319.59	317.81	318.62	315.2	316.35	316.86	317.44
301.14	302.76	300.45	301.32	301.57	304.97	303.76	306.57	302.63	302.4	301.55	300.95	302.77	300.14	303.1	300.28	304.97	303.55	300.91	305.43	304.35	304.93	305.01	299.97	298.45	299.3	301.96	303.73	306.75	306.2	299.53	303.29	302.19	303.67	303.93	299.28	301.58	301.26	303.04	302.88	301.8	302.64	302.02	300.51	304.89	303.71	304.56	304.17	304.22	301.72
308.54	307.38	307.04	307.21	311.15	308.92	314.55	313.04	309.96	307.69	309.49	310.69	307.76	308.52	310.13	305.31	308.22	307.96	309.41	312.8	309.44	310.16	308.4	310.31	307.74	309.77	313.64	305.36	308.81	309.82	307.77	307.1	306.66	310.39	308.81	310.9	310.85	310.32	312.22	311.98	310.17	305.88	309.08	310.55	308.44	308	310.4	306.32	305.66	308.08
297.12	295.64	297.11	293.16	298.93	297.45	294.74	297.28	299.54	296.05	299.71	294.99	298.92	298.78	298.77	300.05	295.51	296.84	298.94	296.44	296.33	297.09	297.73	296.52	295.09	296.87	295.46	298.28	295.3	295.62	296.99	296.28	294.63	296.25	297.7	295.28	299.09	297.79	296.36	299.09	298.45	296.48	296.06	296.37	297.73	297.75	298.38	296.11	297.26	299.6
315.08	317.56	317.23	314.81	314.72	315.25	313.22	313.22	314.37	316.64	316.58	313.22	311.73	315.26	313	314.9	313.28	314.25	314.22	315.48	311.21	315.02	317.03	315.05	315.16	315.78	318.52	313.31	314.83	313.75	314.78	313.55	314.97	314.29	316.72	313.64	316.2	313.76	318.99	316.73	316.01	315.11	313.08	316.72	313.35	319.62	314.96	317.26	315.92	315.78
312.93	312.98	311.81	312.68	313.18	312.84	311.13	314.29	308.07	314.72	314.03	311.98	313.03	315.59	313.46	309.77	309.31	312.54	305.96	308.51	313.02	309.6	313.23	311.01	311.89	312.72	313.34	308.45	314.7	311.98	311.17	314.21	308.77	304.96	309.24	311.99	311.94	312.94	311.77	314.87	309.13	309.54	311.94	308.96	308.73	313.5	313.25	310.09	313.38	311.29
319.91	320.53	318.25	316.62	317.51	317.44	319.17	316.83	316.87	317.83	319.17	320.63	319.47	320.66	317.13	318.17	317.45	320.55	322.23	319.07	320.05	317.63	319.17	317.74	317.33	318.98	318.45	318.72	319.82	319.45	318.62	321.19	315.12	320.53	319.61	317.68	319.54	316.3	315.02	318.05	319.1	316.6	319.45	317.28	316.15	319.02	318.4	315.26	317.68	317.21
317.19	314.88	314.34	312.93	318.01	314.68	314.99	314.44	314.48	315.24	314.73	318.32	317.6	311.91	311.39	318.24	314.09	313.65	318.44	312.54	314.05	316.1	315.28	314.42	315.02	316.44	312.58	314.43	313.66	316.28	316.38	313.77	315.08	318.13	311.88	315.22	313.6	315.37	314.49	314.07	316.84	316.25	315.28	313.29	316.9	311.44	313.16	316.24	317.57	315.19
315.55	314.34	312.36	316.45	314.15	312.04	315.75	314.82	318.45	322.21	317.43	315.92	317.69	318.96	310.73	313.79	312.17	314.5	317.72	315.08	316.29	312.18	313.98	314.18	315.78	315.46	316.14	311.36	315.82	319.41	315.02	315.76	316.84	317.54	314.62	313.21	316.87	314.92	316.73	312.28	316.41	317.77	319.62	317.75	315.68	315.1	315.09	316	315.03	316.79
304.89	305.36	304.24	306	303.73	304.71	303.94	303.55	305.81	311.07	305.66	305.75	304.85	307.13	308.65	304.75	308.44	308.18	304.73	306.97	304.41	308.99	306.57	308.34	308.01	310.15	308.53	309.24	308.51	303.84	308.7	304.03	310.26	308.7	305.31	302.52	303.99	305.69	302.75	307.51	306.13	303.75	308.25	304.24	309.09	306.4	306.33	307.5	307.87	306.08
313.37	309.86	313.39	312.64	313.11	310.55	312.09	311.47	311.79	312.69	310.8	313.57	311.74	311.55	309.38	314.35	314.56	311.85	314.47	313.61	315.8	312.85	311.43	313.65	311.3	315.43	312.2	312.94	311.18	308.93	311.03	312.64	310.78	310.99	312.85	311.5	310.55	313.46	312.49	312.17	313.81	314.09	312.07	311.07	312.86	309.54	312.96	314.07	313.09	311.06
307.48	307.95	309.59	308.57	307.52	309.21	306.76	303.38	310.34	307.31	306.07	306.05	307.39	304.08	309.07	309.09	308.12	306.22	309.8	305.99	302.82	305.71	306.74	305.63	308.68	309.71	307.57	308.95	305.18	305.52	309.14	306.97	307.06	307.84	311.48	304.16	304.15	303.44	307.49	312.13	307.03	307.35	306.44	306.64	304.75	308.14	308.52	308.52	306.53	307.71
305.85	304.46	306.92	304.25	307.39	302.75	304.68	304.69	302.96	304.94	301.98	306.78	305.72	310.8	306.52	308.58	306.17	305.78	299.37	307.25	306.76	306.99	305.91	306.61	305.7	305.85	307.63	305.98	308.09	307.77	309.04	305.6	306.15	305.46	310.08	309.51	304.11	304.82	306.54	304.53	301.59	308.84	301.58	305.2	307.27	308.95	309.2	306.18	309.56	308.15
315.69	320.12	315.82	316.92	316.87	315.37	317.57	316.68	314.34	316.97	321.17	318.17	321.25	313.83	318.63	317.85	319.14	313.47	316.91	316.29	317.82	316.25	315.37	317.27	317.8	312.34	316.75	318.04	316.32	315.56	314.34	319.5	316.31	317.13	314.38	318.1	315.51	318.59	315.29	313.6	320.22	317.87	317.31	316.77	320.1	319.36	316.1	316.14	319.22	317.68
303.47	304.26	304.32	305.01	305.36	303.11	304.01	303.76	306.25	300.58	302.36	302.96	300.41	302.87	306.07	303.12	301.81	300.82	301.83	306.16	304.62	305.25	304.24	303.87	302.92	302.24	302.79	301.2	303.4	301.6	302.22	303.23	302	304.15	302.42	303.4	304.98	306.08	304.5	304.08	303.52	301.5	303.89	303.95	301.6	303.65	304.65	302.61	303.04	303
302.97	302.46	303.98	302.94	305.52	298.99	302.73	301.29	302.75	302.19	304.34	303.18	304.82	307.17	303.53	301.07	306.87	301.92	302.89	304.97	302.23	304.95	300.9	303.22	300.93	304.47	302.44	304.16	301.85	301.17	306.09	304.77	302.04	302.33	301.18	300.21	305.24	304.26	306.01	305.79	300.7	300.95	307.11	304.51	307.76	300.29	306.91	304.46	302.82	300.99
323.51	328.28	326.93	327.43	326.4	326.97	327.04	326.2	326.82	326.65	324.8	324.1	326.02	324.6	326.77	328.8	325.16	328.01	326.5	326.98	328.83	327.3	325.98	326.63	329.28	325.12	324.63	328.62	328.98	325.34	326.33	327.58	328.12	328.36	326.86	329.06	325.31	328.27	326.78	323.85	328.15	323.15	324.68	325.42	327.25	323.51	328.33	324.71	328.81	328.44
309.8	308.31	308.16	303.73	307.45	304.63	306.7	307.61	307.01	308.82	308.06	308.23	307.82	307.15	308.58	310.6	308.4	308.29	304.73	306.85	307.15	304.12	306.79	308.89	305.79	306.43	309.18	305.92	310.21	307.21	309.75	306.83	308.34	309.34	308	304.87	307.34	305.72	305.12	301.73	306.54	307.79	306.02	305.69	308.52	307.79	305.17	307.67	310.51	309.69
297.09	291.9	293.81	296.95	294.3	293.67	292.51	293.65	291.47	293	293.17	293.69	296.16	293.44	295.14	291.26	293.31	294.19	293.37	293.8	293.48	291.15	292.01	288.24	296.77	294.22	292.41	292.41	293.89	293.4	293.34	294.67	293.76	293.45	292.9	292.98	292.39	296.18	297.12	295.44	295.01	293.36	291.51	297.79	294.43	291.4	293.94	295.98	291.83	295.14
327	326.65	327.01	324.8	328.66	325.16	326.32	328.38	329.65	327.14	325.01	326.04	331.51	329.22	326.79	330.02	326.05	328.19	330.88	329.43	327.09	332.35	326.53	322.36	329.17	329.91	330.42	327.02	325.6	334.02	330.8	327.22	325.65	327.3	326.84	329.06	326.48	328.65	325.37	325.57	329.92	326.32	327.21	326.04	330.45	328.18	326.88	328.07	329.96	327.16
320.13	317.02	318.47	314.71	315.81	318.23	317.67	315.9	314.4	318.88	321.27	321.4	319.5	318.68	317.44	313.18	316.78	314.68	314.95	316.67	317.52	316.24	316.98	315.47	314.51	318.07	317.22	317.53	314.85	315.83	317.79	317.84	316.79	313.22	320.38	319.94	317.68	316.63	317.58	315.09	318.13	317.05	319.67	318.36	315.91	313.58	315.73	315.1	318.19	317.32
316.09	317.09	312.31	311.5	313.03	310.45	313.52	315.92	309.94	308.93	313.76	312.98	312.57	315.7	312.27	313.87	314.09	311.73	315.46	310.32	312.66	313.17	310.62	316.15	313.59	314.12	316.64	309.8	314.78	314.94	316.45	311.58	316.2	313.4	313.07	309.83	310.96	313.52	313.33	314.47	314.63	313.84	312.57	314.42	308.38	314.22	312.86	313.89	316.89	316.15
307.48	305.65	307.07	305.87	307.91	305.55	306.85	306.06	303.42	308.41	304.68	307.02	304.31	302.74	304.44	307.89	305.29	303.8	303.82	310.68	305.59	304.52	307.22	305.92	309.05	305.8	307.34	302.13	303.42	306.81	308.54	309.54	308	304.94	307.28	305.35	306.2	307.97	309.55	306.73	308.78	306.6	305.42	303.29	308.31	309.07	307.21	306.48	306.23	307.3
295.42	296.5	296.26	295.2	295.17	298.31	292.87	291.12	293.82	294.08	297.42	295.05	297.36	293.19	296.15	293.42	294.93	296.43	294.48	295.32	294.35	300.57	297.05	293.78	295.64	294.58	294.78	296.64	296.6	295.78	292.89	295.82	297.07	293.19	294.29	292.9	291.24	295.49	296.46	295.36	292.28	293.17	295.86	295.58	292.94	295.67	294.27	295.56	294.96	297.72
302.69	301.85	304.18	303.53	304.41	302.17	307.44	302	306.69	305.47	302.83	304.73	306.98	303.79	303.61	305.45	303.36	303.77	303.64	301.22	306.33	303.78	303.9	304.52	301.33	301.74	301.87	307.37	304.74	305.94	304.53	302.88	302.85	306.79	307.64	308.12	303.02	306.6	304.59	304.04	302.34	301.65	303.6	305.93	302.02	305.09	302.62	305.75	304.09	304.83
301.57	306.28	308.99	302.86	302.42	302.62	301.51	304.77	304.32	306.41	305.84	304.55	308.06	306.7	305.26	308.94	306.69	305.61	306.07	306.44	305.18	307.02	304.95	302.14	306.72	303.78	308.17	305.21	310.6	305.81	308.96	310.26	306.93	305.5	302.82	303.95	305.33	305.98	303.21	303.33	308.02	306.98	305.17	304.73	305.5	302.93	306.48	307.82	306.08	305.64
309.86	313.27	313.96	315.58	313.54	313.32	313.16	315.1	312.63	308.6	313.68	313.41	313.78	312.56	315.75	313.6	313.78	311.29	308.02	317.48	318.07	307.05	310.85	312.11	310.77	316.51	313.11	313.83	315.85	314.51	313.52	316.93	314.07	312.91	315.69	314.92	311.73	310.08	313.87	312.2	313.14	313.74	315.42	313.15	311.47	311.83	313.93	308.86	310.68	311.87
303.16	303.78	307.76	306.89	304.21	305.7	308.49	304.77	305.65	301.91	303.49	305.14	307.32	302.98	302.86	306.06	302.82	305.06	306.16	304.64	302.87	307.87	305.84	306.84	303.9	303.32	306.08	305.18	305.23	303.96	304.8	306.55	307.49	302.85	304.16	304.52	305.86	306.4	306.64	309.08	304.58	305.34	302.74	306.71	305.74	301.96	305.82	305.75	306.31	305.93
304.65	300.79	301.85	303.9	303.73	305.61	303.31	299.3	304.21	302.01	305	305.41	303.39	298.84	305.58	304.87	302.52	302.9	306.38	305.3	303.45	306.54	300.6	301.83	301.81	302.58	302.74	304.62	304.69	303.59	301.95	303.23	299.91	302	306.23	304.03	301.31	304.3	307.3	301.92	307.63	302.98	304.28	302.43	303.21	307.53	309.47	302.04	303.21	302.78
302.6	299.99	299.02	300.13	299.15	299.28	302.36	304.39	302.45	299.2	300.51	299.77	302.65	302.68	298.88	302.07	300.72	298.91	298.61	301.42	297.68	300.42	304.42	299.72	300.07	302.55	303.38	302.83	304.49	300.65	300.17	297.16	304.26	299.18	303.65	300.61	299.03	298.18	302.05	302.22	300.29	298.79	304.64	304.09	300.56	300.69	302.99	303.13	301.26	303.22
313.97	312.55	313.29	313.3	313.99	312.83	313.27	309.85	313.54	311.52	313.91	314.48	312.7	318.41	315.77	315.33	314.65	312.14	313.45	311.87	314.04	310.53	315.13	311.4	314.42	315.61	314.03	314.15	311.99	314.58	315.37	314.11	314.19	310.5	312.59	313.01	316.56	315.37	315.15	311.46	313.53	313.43	312.32	311.92	311.96	313.54	315.31	315.93	314.06	313.71
306.96	303.75	304.01	304.58	301.34	302	303.26	304.83	304.66	307.08	304.84	302.66	306.25	304.93	302.92	304.36	303.35	306.28	300.53	301.76	302.69	306.77	304.67	302.95	302.19	302.78	303.58	300.24	306.81	304.56	302.09	302.28	304.81	305.94	302.83	305.71	301.8	304.5	302.54	299.56	302.56	304.91	302.76	302.27	302.63	303.63	301.68	303.45	305.01	304.59
310.53	308.29	311.62	310.63	311.91	311.98	310	308.25	306.63	309.37	306.55	308.97	309.68	309.18	311.11	312.84	310.01	305.29	310.44	310.5	307.85	311.8	309.94	313.38	308.74	306.82	306.85	311.51	308.96	308.38	308.77	309.85	309.65	310.25	310.42	311	308.5	309.9	307.26	306.54	310.87	309.15	311.29	314.11	306.43	310.24	309.94	307.96	308.28	308.63
315.73	316.43	320.54	320.55	321.24	319.68	313.59	319.34	319.42	315.56	318.81	317.52	320.28	316.19	316.28	319.73	318.2	319.18	319.86	316.11	317.61	320.68	319.84	315.87	323.6	320.04	319.15	316.31	311.27	315.14	317.09	320.82	322.27	316.56	320.77	318.53	316.63	316.95	321.33	318.89	312.08	318.48	321.06	316.31	317.3	317.23	319.42	321.13	319.19	318.72
293.72	299.27	298.69	298.5	297.58	293.95	295.38	297.64	297.08	298.2	294.19	294.39	297.24	298.84	293.22	296.42	293.46	293.97	300.23	298.88	295.26	299.22	297.46	298.68	298.57	298.62	300.16	296.6	299.18	295.58	297.81	297.61	298.36	294.42	295.27	294.17	301.34	300.27	297.9	297.15	295.66	301.2	299.6	296.06	298.4	299.21	297.43	298.26	296.27	294.89
317.73	317.37	315.21	318.92	317.56	316.1	318.39	316.83	315.48	318.91	316.32	316.48	316.19	316.89	318.46	316.77	320.67	319.19	315.44	315.32	316.22	314.88	317.69	315.76	317.66	315.17	317.67	320.72	316.58	318.25	313.84	317.14	320.46	317.07	316.7	314.13	314.52	315.5	319.78	311.72	319.57	319.75	318.08	313.18	318.98	317.98	316.87	315.06	317.52	314.72
318.7	314.08	319.26	315.66	314.55	318.54	317.62	317.81	319.34	319.1	318.11	316.16	314.76	317.69	320.36	319.1	323.4	315.99	316.06	320.05	316	318.34	319.72	315.64	318.21	316.54	316.2	318.17	317.2	315.34	316.76	316.39	319.56	316.12	317.95	316.72	321.89	317.21	316.04	319	315.4	318.82	317.86	315.38	318.51	314.98	314.71	318.74	316.27	315.34
317.05	318.54	316.59	318.59	318.32	319.61	318.71	320.23	316.74	321.77	318.59	318.91	315.21	315.36	316.47	316.34	317.78	318.33	318.93	320.07	315.54	316.18	316.62	316.15	317.44	317.25	320.74	317.1	321.2	318.69	311.68	318.57	316.87	318.5	319.13	311.91	316.11	319.76	315.33	315.78	318.48	315.1	316.1	318.36	314.98	315.32	316.15	316.55	317.37	317.57
310.35	310.74	307.63	309.76	308.32	309.93	307.83	305.56	304.89	307.71	307.88	306.76	307.66	305.09	307.82	306.3	309.96	306.99	306.54	305.31	304.88	306.94	305.14	303.87	307.12	311.6	304.14	306.99	306.85	308.59	306.54	307.25	308.26	305.01	307.35	306.66	304.74	302.35	309.93	305.75	305.19	306.55	306.94	307.87	305.21	303.7	308.97	307.38	307.24	307.07
302.21	305.26	302.85	303.61	305.04	302.53	305.24	304.24	302.86	303.18	302.52	306.88	304.82	306.53	304.65	306.63	305.69	305.2	300.25	305.21	304.57	305.41	301.03	302.09	306.37	307.86	302.24	309.39	302.22	303.05	303.71	305.39	305.29	302.57	305.96	302.08	302.02	305.1	303.77	302.51	302.23	305.5	304.12	303.54	302.53	304.76	304.71	307.27	301.72	305.6
317.17	319	318.58	313.75	320.98	320.54	317.36	319.11	320.35	319.14	316.11	318.29	316.25	317.13	321.34	315.81	317.2	319.56	319.98	315.77	314.97	322.03	317.62	315.92	314.63	317.57	320.75	317.86	317.9	318.96	316.44	316.43	318.27	319	317.99	319.53	319.69	320.81	319.31	318.68	317.94	320.22	315.82	319.31	316.35	317.56	316.73	318.13	318.77	320.08
326.46	329.02	327.07	328.01	328.42	325.62	329.56	329.21	326.86	331.9	329.72	328.55	328.23	326.1	326.74	327.92	327.47	328.29	331.19	327.8	328.57	329.24	322.71	332.13	326.7	326.12	332.32	324.99	323.69	329.43	326.34	327.42	327.56	329.74	325.92	327.94	327.91	329.23	326.68	326	324.87	329.02	328.39	327.85	326.54	329.38	330.61	326.15	328.11	326.49
296.07	297.38	297.77	299.62	296.19	295.83	297.94	296.76	296.32	295.5	297.01	297.56	298	293.38	298.76	297.02	297.63	297.72	300.04	296.64	298.38	297.61	297.4	296.56	297.35	297.21	297.72	293.27	295.49	294.87	295.78	299.3	292.89	297.54	295.45	293.78	299.9	297.63	300.43	296.73	296.72	294.3	296.82	296.59	297.8	296.88	294.33	297.21	297.35	294.03
328.5	328.84	331.19	327.99	330.19	326.92	329.71	331.28	330.7	331.32	329.97	329.48	326	327.87	330.34	324.68	327.86	330.98	329.6	327.76	327.57	328.19	329.19	327.8	326.66	330.1	325.98	330.46	328.28	327.69	327.71	327.62	330.35	329.34	329.25	329	329.11	325.88	328.92	326.68	327.11	331.19	329.55	327.73	330.32	324.89	326.77	324.6	326	327.38
320.22	318.24	318.15	320.73	319.26	318.49	319.21	319.47	317.92	319.35	315.63	320.92	316.88	317.75	318.89	322.16	318.03	317.1	321.04	315.58	318.73	317.06	317.94	317.46	316.59	316.84	319.02	317.38	319.19	318.8	315.66	319.43	316.33	318.78	321.57	316.1	317.64	314.8	319.82	316.51	315.16	317.53	317.55	321.35	317.41	314.97	316.95	320.98	319.95	315.29
298.84	302.07	302.01	300.07	299.23	302.84	304.54	305.03	302.61	302.9	298.67	305.54	303.2	302.86	300.24	299.92	298.95	299.63	300.06	301.35	299.52	300.76	303.14	302.56	302.5	299.54	300.47	301.31	299.85	298.79	305.08	300.04	304.79	301.31	301.01	304.23	299.96	300.15	303.14	298.04	301.71	300.29	300.21	301.52	301.75	303.03	302.95	298.91	301.84	302.26
308.22	309.27	308.94	306.06	307.44	310.48	307.3	307.84	309.37	312.15	307.71	311	306.13	309.13	308.36	310.22	311.45	309.11	310.19	309.08	307.42	306.92	309.24	309.04	311.43	308.53	309.9	310.52	309.03	310.79	308.18	306.42	307.04	308.62	307.66	308.82	311.45	311.63	306.96	306.71	309.74	306.72	308.28	307.43	307.83	309.33	307.66	308.6	310.29	307.11
297.08	299.31	298.52	293.47	295.89	295.66	292.88	295.27	295.62	295.96	298.09	294.05	298.11	299.82	297.67	295.03	299.19	297.15	295.23	294.69	297	296.94	296.85	292.73	297.49	295.17	301.79	299.5	294.89	296.12	298.49	295.78	299.81	298.63	296.37	296.19	296.14	296.68	294.32	294.17	293.18	294.44	292.76	299.53	294.27	296.87	297.14	298.02	298.26	294.61
305.61	303.98	300.07	304.41	303.86	304.64	303.85	305.2	303.86	304.63	302.45	304.55	306.52	305.35	301.58	303.31	304.35	305.83	303.28	306.22	303.15	307.37	304.3	303.88	307.16	304.61	301.96	302.28	308.34	305.04	303.42	308.4	303.19	300.67	299.49	304.34	299.79	307.13	301.76	302.82	305.21	303.8	307.64	300.37	308.04	308.03	303.72	305.58	305.05	305.26
315.05	316.8	319.87	316.01	317.85	315.78	316.07	314.63	317.32	313.81	317.23	317.55	315.35	311.46	316.13	316.93	319.6	314.32	315.98	314.98	320.41	315.49	317.71	314.88	318.64	317.1	317.7	319.17	316.51	313.54	317.43	316.29	317.96	316.4	317.63	321.53	317.11	315.67	316.41	314.91	313.55	316.71	318.38	317.18	315.31	317.44	319.57	320.1	315.33	319.72
294.61	294.3	295.78	293.17	295.05	291.77	293.34	295.72	293.64	292.51	294.11	292.21	299.11	297.31	294.21	295.46	296.05	296.62	294.18	294.96	295.62	289.67	293.46	293.4	294.41	294.37	295.56	293.51	295.04	293.75	294.22	296.13	296.68	292.04	294.64	293.08	295.47	294.25	291.04	294.7	296.16	292.02	291.12	297.99	291.04	299.63	293.2	292.66	296.76	293.9
314.21	316.54	316.29	314.88	314.5	311.24	317.72	311.29	314.5	315.08	317.71	315.35	314.57	315.66	312.07	310.19	315.74	314.22	313.23	317.73	310.6	316.08	312.96	313.22	310.64	316.03	315.91	313.14	309.82	315.3	314.74	316.36	316.17	315	315.01	313.11	315.38	317.04	313.96	312.76	314.53	315.58	312.73	315.25	315.39	313.93	317.52	313.84	314.95	314.82
312.6	308.28	312.59	312.12	315.96	314.1	309.47	315.8	313.03	309.2	316.06	313.15	308.81	313.41	312.4	310.84	308.2	311.42	314.9	309.95	310.55	310.59	310.74	314.27	312.79	315.07	315.02	311.52	314.65	314.72	311.52	312.27	310.79	313.2	312.13	313.54	310.95	312.67	314.98	313.3	309	312.01	315.02	312.96	312.94	313.26	308.74	312.44	315.21	311.29
302.37	300.79	303.56	303.31	303.37	301.4	301.76	300.36	303.29	305.98	304.54	304.1	302.66	299.1	303.92	303.32	305.53	304.38	304.06	304.41	304.88	303.94	303.48	300.66	304.33	303.45	302.55	306.99	303.91	304.29	304.51	302.81	303.51	305.85	304.95	305.09	302.39	300.44	301.44	304.4	305.08	301.97	300.57	301.1	299.43	298.75	298.37	303.23	303.18	305.22
302.79	306.47	300.42	304.14	303.72	306.52	306.07	305.89	306.88	306.02	302.09	304.75	306.26	308.09	300.69	307.42	306.08	306.06	310.78	304.3	304.75	303.63	304.15	311.49	303.57	306.44	306.67	305.25	308.24	304.12	305.24	305.28	304.13	303.66	307.03	306.15	306.29	305.83	300.99	305.03	303.96	307.09	305.22	303.33	305.91	306.04	307.79	304.65	304.9	304.16
305.19	304.8	305.52	306.7	306.19	303.61	305.98	302.97	302.62	302.09	307.07	306.14	306.7	305.23	303.64	303.16	303.96	307.95	301.43	306.34	305.74	304.97	305.32	303.43	303.82	305.38	307.33	305.27	302.54	304.91	301.73	305.21	304.2	305.71	304.87	301.94	308.37	304.3	306.97	303.06	309.96	306.15	304.04	303.29	308.26	306.03	303.05	301.57	304.73	306.53
298.16	298.1	296.71	296.95	298.64	294.2	298.73	295.22	297.87	296.88	299.14	294.96	297.1	296.38	297.92	297.98	298.52	297.77	299.28	300.56	296.33	293.74	298.81	299.56	294.61	293.95	300.2	294.86	297.98	294.75	295.89	295.13	295.76	298.39	295.52	300.22	296.94	295.22	296.31	299.33	296.27	296.25	299.27	296.84	295.78	299.58	296.78	298.28	295.56	297.68
307.71	305.74	304.59	308.5	308.31	301.13	304.39	309.81	304.11	305.81	303.06	303.09	306.8	305.13	306.32	306.43	302.55	303.14	307.44	306.3	308.2	305.97	304.66	309.28	303.9	304.73	310.76	302.98	306.04	306.54	307.31	303.1	304.72	306.73	304.47	306.26	306.75	306.96	303.54	307.3	305.9	306.06	303.38	304.61	304.21	304.42	304.98	306.27	306.62	305.51
301.47	304.31	300	305.67	304.34	304.54	302.24	304.77	305.8	302.29	304.59	304.51	305.25	305.76	303.19	305.29	301.86	302.13	302.22	301.94	306.27	302.04	303.38	302.09	300.4	302.38	302.46	302.08	298.23	298.77	300.48	304.04	299.87	299.37	303.63	306.55	301.74	303.82	306.21	304.09	304.8	304.43	305.16	302.79	304.19	303.16	304.44	304.56	304.37	305.96
308.77	308.45	306.15	306.01	311.51	309	307.58	307.39	307.02	309.81	310.33	306.07	306.54	311.37	309.71	309.08	307.69	308.7	304.75	305.91	309.63	310.93	309.25	306.81	309.42	308.9	308.39	304.75	310.93	311.34	305.77	307.48	309.38	310.88	309.89	309.08	311.12	307.95	309.27	310.63	302.83	307.81	305.44	311.35	308.78	308.37	309.07	306.34	314.5	309.02
322.59	320.01	317.91	320.09	316.58	322.69	316.81	318.32	317.64	317.62	320.18	322.37	320.87	318.32	319.67	319.83	316.77	317.74	319.03	319.78	316.69	320.1	322.37	318.74	319.89	321.2	315.33	320.14	319.71	320.26	320.02	319.61	320.31	317.07	318.98	321.97	319.47	320.69	319.52	318.57	318.6	320.57	318.4	319.39	320.7	316.49	319.21	320.58	321.18	318.54
300.86	299.56	303.73	302.99	304.21	301.3	301.1	304.92	303.73	304.51	302.91	305.49	303.88	299.22	300.13	307.45	303.3	305.8	302.56	300.85	304.25	303.8	302.36	306.24	303.88	304.46	303.33	299.62	303.41	306.68	305.12	305.37	306.84	303.04	304.49	303.52	302.85	303.07	299.96	305.54	307.38	305.26	303.9	300.96	306.03	303.7	304.19	303.64	300.92	301.6
310.58	312.18	315.76	312.53	314.4	312.95	309.41	310.85	312.21	308.96	315.88	310.85	312.17	314.72	313.47	309.34	313.42	313.15	312.99	310.68	311.08	313.28	313.42	313.42	315.19	310.22	312.79	315.06	314.04	311.02	311.36	312.66	308.52	308.9	313.9	311.03	309.71	312.67	312.79	314.16	315.83	314.85	312.91	317.33	313.73	313.77	311.46	315	312.99	313.36
303.42	302.88	303.16	303.11	305.47	303.02	299.73	307.11	305.72	304.97	305.48	305.06	303.65	304.73	305.63	302.05	303.29	300.83	304.21	302.38	302.28	303.12	303.69	303.76	303.43	303.17	304.48	304.07	303.42	304.51	303.48	300.96	303.42	303.4	305.6	302.91	305.32	304.06	302.93	305.89	303.25	305.99	306.36	301.89	305.86	302.43	306.47	305.02	301.26	307.82
313.53	314.92	313.5	310.68	311.05	312.81	313.55	311.92	310.74	312.96	317.39	314.03	310.52	312.99	314.5	315.28	312.45	313.57	312.64	313.2	313.39	313.17	310.63	312.82	308.82	314.1	312.52	312.73	312.54	315.92	313.69	312.28	311.71	310.56	314.44	310.76	311.37	311.89	313.36	311.19	312.68	315.03	314.82	312.34	312.79	315.03	311.95	313.1	316.02	312.58
304.66	304.68	303.91	305.58	305.52	304.17	307.66	304.28	302.33	305.71	299.49	302.63	304.41	304.23	302.41	305.83	304.93	304.53	302.48	304.57	305.2	302.28	307.21	305.55	305.44	303.44	306.61	304.02	306.01	301.94	301.72	307.33	305.22	301.58	306.58	303.24	304.85	304.59	303.36	303.43	306.64	302.48	304.55	304.5	302.27	304.71	304	303.79	305.74	303.35
295.54	297.33	293.47	299.03	295.39	298.93	290.77	300.02	295.44	298.02	295.96	294.25	298.15	299.03	296.9	297.65	297.95	296.81	296.22	297.59	296.29	301.15	296.8	300.85	293.9	298.51	298.88	297.56	295.28	298.12	299.55	296.79	297.56	294.58	298.77	298.09	296.74	299.49	298.37	295.97	296.26	298.37	296.99	298.21	297.51	300.47	297.62	297.3	297.8	296.15
304.35	300.95	303.91	304.1	302.76	305.69	302.08	301.76	302.32	301.95	305.09	301.41	304.3	305.21	303.29	301.21	303.6	305.37	300.8	299.32	303.3	303.24	305.9	300.48	297.8	300.36	304.32	303.97	303.35	304.56	301.99	303.71	301.41	304.01	303.24	302.81	302.83	303.84	303.24	302.75	305.24	301.26	300.18	301.33	303	303.62	307.02	305.36	306	304.88
316.13	312.85	313.64	314.63	312.89	312.5	314.22	310.77	315.15	314.92	312.91	311.29	311.41	313.24	312.83	315.32	312.63	311.24	312.71	315.61	311.73	308.83	314.6	310.78	311.28	311.94	311.27	311.42	314.32	312.12	312.72	316.74	310.77	315.2	312.28	315.14	314.27	313.1	308.85	310.69	311.68	310.93	313.63	310.64	311.72	311.92	310.05	310.37	314.63	310.42
312.33	311.02	311.6	311.49	313.84	309.25	313.86	320.3	314.76	312.69	314	314.16	310.98	312.89	314.09	314.64	311.98	310.88	319.09	315.2	310.87	312.63	317.18	315.11	312.75	317.03	311.15	313.78	315.47	311.31	316.93	315.34	310.37	317.79	314.54	312.41	311.01	313.99	312.83	311.76	310.92	313.27	312.03	314.86	315.64	314.59	312.68	311.59	314.72	316.06
311.41	313.34	315.8	318.89	313.66	312.41	316.92	315.79	311.59	315.6	314.54	315.78	311.85	313.58	313.23	314.43	313.12	315.19	319.03	316.68	313.44	313.25	316.18	316.53	313.77	316.44	315.94	311.99	314.22	314.95	318.64	310.75	314.94	314.07	316.21	312.74	317.74	314.84	317.16	309.79	316.38	315.04	314.33	316.67	312.27	319.14	313.17	313.09	315.74	313.44
310.04	311.91	315.86	315.83	313.89	312.43	313.27	315.57	308.73	310.12	314	318.58	313.64	313.4	314.56	316.67	315.13	310.3	312.63	312.06	314.76	313.42	312.05	311.31	315.68	311.09	315.18	312.71	315.02	312.71	315.7	309.87	309.61	313.14	315.13	316.99	315.14	313.45	312.62	310.7	314.59	312.01	311.57	312.06	312.1	316.5	313.35	310.8	314.62	314.99
308.72	310.79	306.17	308.45	312.08	310.8	308.15	305.51	309.49	306.65	306.95	306.86	306.32	307.98	306.68	305.24	311.37	308.81	306.49	306.84	310.22	309.05	310.03	308.95	309.89	310.68	312.45	310.64	306.97	309.99	309.8	310.13	310.97	308.66	312.13	308.64	308.46	309.23	306.2	311.65	311.82	308.26	309.43	310.84	309.33	309.33	310.18	308.74	309.33	313.36
307.29	303.4	304.72	305.35	307.83	305.73	308.27	309.6	304.93	306.66	305.71	308.07	304.36	306.45	305.49	304.8	306.59	306.85	307.49	305.08	305.93	305.95	304.94	304.84	306.67	307.29	310.15	310.01	305.73	305.82	304.62	303.49	306.72	306.69	305.56	303.41	307.21	308.94	306.5	308.31	306.09	307.17	308.71	302.33	303.84	309.73	303.54	304.1	307.38	303.44
307.03	307.24	309.58	308.87	305.47	309.01	307.81	302.37	309.99	308.1	304.59	307.08	306.02	307.9	304.61	305.85	303.08	308.09	307.07	308.76	310.1	303.05	308.27	307.8	309.19	301.24	304.13	303.87	306.9	303.35	309.23	306	303.04	307.95	302.24	305.78	304.69	304.91	305.14	306.76	307	302.91	306.34	307.49	308.25	308.73	305.17	307.49	307.24	305.15
307	310.8	310.92	313.31	311.17	311.1	310.36	310.3	312.97	304.44	309.18	309.5	306.23	306.36	307.51	309.44	310	309.45	309.46	306.89	308.47	307.91	307.85	308.05	309.14	304.57	308.24	309.65	308.78	309.43	308.28	306.13	308.09	307.15	311.18	307.08	304.27	310.24	309.04	309.77	306.8	309.61	310.24	309.69	307.74	308.23	308.43	308.9	309.27	310.36
304.06	303.81	301.31	301.02	305.71	301.68	302.39	307.49	303.88	302.1	301.89	302.79	304.44	302.01	305.32	303.01	301.55	301.97	298.73	305.21	305.55	302.12	301.34	302.76	302.3	303.72	302.86	303.41	305.01	302.84	301.29	304.07	301.3	304.46	305.73	307.35	298.75	301.08	304.7	303.91	301.21	301.23	303.36	301.93	303.24	303.26	304.55	301.84	306	301.32
312.08	314.62	313.78	315.31	311.45	315.29	311.51	316.81	315.02	318.77	315.48	309.2	317.06	312.3	311.94	315.85	314.76	312.12	315.87	316.39	314.26	315.18	313.76	312.34	314.6	315.73	319.19	315.68	313.98	314.18	317.42	314.41	315.62	313.26	315.45	314.35	313.3	317.53	311.13	315.46	315.61	312.42	317.76	313.19	317.34	316.46	315.07	314.52	314.56	316.28
312.85	314.19	312.36	315.82	315.4	315.97	310.9	316.23	317	314.38	312.64	314.45	315.69	311.92	317.42	315.99	312.99	319.72	315.34	316.38	316.64	314.48	313.57	314.53	313.66	316.44	314.44	313.13	314.11	315.36	312.61	312.98	314.22	314.31	312.78	315.79	318.1	314.89	314.7	318.11	313.99	316.41	313.66	316.24	314.22	312.89	313.42	315.99	313.04	315.92
314.5	313.71	315.56	314.8	312.75	316.8	310.97	314.8	315.01	314.99	312.1	315.95	312.93	319.34	315.55	315.43	315.21	315.62	315.47	315.87	317.42	314.87	315.49	315.32	314.62	312.67	313.76	314.55	313.4	316	316.13	315.78	313.11	315.2	315.98	313.16	315.09	316.95	314.19	317.08	314.36	311.34	315.85	313.75	311.68	310.53	312.69	317.21	318.7	316.75
313.91	317.01	313.8	312.52	314.3	309.45	318.6	316.29	313.71	314.29	312.87	314.45	314.19	314.63	315.96	313.56	317.19	313.61	314.54	318.38	313.74	315.89	313.2	314.45	311.42	312.77	313.05	315.67	315.11	313.59	313.88	315.58	317.2	313.6	313.81	312.59	311.3	313.2	312.11	312.53	310.63	313.45	316.06	318.79	313.11	314.47	311.33	316.1	312.21	315.23
324.91	328.82	327.66	324.59	324.58	325.04	326.73	326.97	325.08	322.15	326.28	324.68	325.79	324.66	323.15	326.53	325.4	326.35	326.34	327.63	322.12	326.57	325.37	325.52	328.04	325.37	325.48	324.02	323.72	322.21	323.96	326.37	321.52	325.07	327.09	324.43	326.62	323.88	327.22	320	329.45	322.67	328.16	326.34	325.66	326.06	326.6	326.07	328.32	324.44
311.45	310.97	315.29	310.44	311	313.36	310.9	312.87	313.15	312.28	309.9	314.89	316.56	310.92	313.84	313.46	317.06	309.08	312.78	314.89	311.22	315	309.27	312.66	313.33	314.94	312.47	309.47	310.52	313.39	312.23	310.6	313.96	311.38	312.05	314.4	311.55	311.14	317.62	310.83	312.96	312.27	312.22	312.08	313.85	317.25	313.45	314.3	312.78	310.1
296.09	297.73	297.78	296.75	300.07	301.67	299.43	301.57	301.13	299.16	299	299.93	301.94	301.92	298.42	301.65	299.68	297.53	304.88	300.21	302.77	300.23	300.27	300.34	300.1	300.22	300.74	299.54	302.35	301.22	300.56	302.82	298.24	295.57	300.61	299.55	300.35	299.35	301.79	301.71	303.49	298.87	299.67	297.69	301.62	301.16	300.23	297.24	301.77	301.32
304.3	306.66	303.39	305.46	302.27	299.84	303.36	304.79	304.21	301.97	302.43	303.93	303.95	302.64	302.95	302.15	300.76	303.52	303.5	301.78	303.18	301.63	303.99	299.63	304.32	300.42	301.27	301.84	302.62	300.45	307.11	298.41	299.94	303.29	302.59	302.47	302.65	300.42	300.79	300.92	303.52	301.89	303.23	304.47	303.78	302.43	297.72	303.36	302.62	306.44
325.45	328.77	326.58	329.96	327.21	329.48	332.08	330.57	325.95	326.42	328.76	329.54	328.79	329.17	324.86	327.96	331.12	330.61	328.98	328.99	326.28	327.29	329.42	327.45	331.43	328.62	328.85	330.75	328.09	327.96	327.98	328.65	328.44	328.21	326.61	329.43	330.71	326.92	331.14	329.48	327.06	326.13	331.53	331.33	325.59	329.24	325.81	327.58	330.68	330.03
310.65	309.45	313.33	316.17	312.6	309.72	310.15	311	313.16	309.32	311.99	311.65	314.09	309.98	311.91	311.39	313.07	311.85	309.62	309.82	310.49	311.94	309.22	315.48	314.2	307.03	310.71	309.91	310.37	311.31	311.17	310.79	313.65	311.63	310.82	310.03	312.46	314.05	309.71	314.91	311.96	311.63	311.69	310.97	311.77	313.37	313.89	309.74	314.05	309.83
316.02	312.77	314.9	312.73	312.42	314.9	311.93	315.57	314.08	313.83	315.74	313.42	313.38	314.27	314.87	314.24	315.28	316.65	312.8	314.26	314.29	315.99	312.79	314.9	314.75	312.96	313.53	315.27	312.34	315.14	316.18	315.82	316.29	308.93	315.81	314.48	309.59	310.79	312.25	313.71	315.51	314.12	317.02	311.34	316.79	315.05	310.49	317.21	315.14	315.57
300.94	302.7	300.32	299.67	302.23	301.6	300.26	302.12	297.27	297.53	297.64	300.53	298.84	301.77	301.35	299.13	297.93	298.02	300.61	302.13	301.43	300.24	304.76	301.76	300.72	302.85	294.72	302.01	300.2	302.62	300.62	298.05	304.4	300.41	300.85	299.5	298.67	303.33	300.65	296.82	301.47	298.47	300.87	298.14	304.83	302.62	301.85	303.15	301.25	300.09
327.48	324.74	325.31	325.43	322.22	329.31	321.28	326.77	326.68	323.32	322.28	329.07	325.22	324.57	325.17	325.63	328.39	325.53	324.56	326.69	325.27	324.26	324.74	326.83	324.05	323.13	325.48	328.13	327.16	324.5	326.74	328.46	330.31	325.43	324.4	327.09	323.28	322.8	322.89	324.45	327.24	327.92	327.4	327.12	324.27	320.64	325.78	327.23	321.53	323.35
308.99	309.42	310.84	310.56	310.12	308.81	307.14	309.19	307.84	310.52	312.19	308.19	311.06	308.88	311.66	309.94	309.66	310.95	308.81	309.85	314.36	306.6	308.34	313.55	312.71	309.62	308.26	308.26	312.49	311.46	311.55	309.41	311.15	307.35	309.49	308.76	309.23	310.01	311.51	309.23	311.25	304.52	310.41	310.35	309.33	305.88	308.21	311.5	313.39	311.16
323.11	325.04	327.78	326.03	327.96	327.36	327.27	322.83	325.75	322.84	326.03	323.35	322.39	321.65	324.78	324.69	324.78	322.71	328.4	322.83	324.14	324.97	325.38	324.7	325.64	324.35	328.12	324.05	322.28	324.38	327.64	325.28	326.41	324.21	327.73	324.54	327.3	325.76	319.57	325.63	326.47	324.09	324.83	325.87	324.64	325.72	323.39	323.59	326.48	323.03
309.93	306.54	309.57	313.87	314.17	312.37	316.88	315.42	311.41	315.01	311.81	315.6	310.72	308.12	312.82	313.17	311.1	314.68	314.35	311.55	313.33	313.89	313.39	316.61	313.11	312.35	309.74	310.66	314.22	313.61	311.19	310.12	309.65	314.33	308.01	312.66	316.36	315.59	312.84	312.31	308.6	310.28	312.52	315.82	314.28	313.79	315.19	312.59	318.21	310.24
316.71	316.93	317.02	321.75	316.77	318.37	322.65	317.97	320.3	318.92	319.92	314.73	317.36	320.92	318.12	316.17	321.06	319.97	320.89	314.49	318.64	318.88	319.58	319.05	320.22	319.99	318.92	319.3	318.59	314.69	319.37	317.15	319.77	318.37	317.21	316.97	320.14	314.78	321.47	316.49	322.38	320.07	316.67	317.61	317.34	319.48	320.14	318.05	317.41	316.75
300.8	304.09	302.21	300.07	305.18	305.5	305.21	300.53	306.28	302.53	302.81	299.6	305.14	305.49	304.28	307.11	305.77	300.45	302.6	300.41	301.98	302.24	303.55	303.34	306.13	301.76	303.6	305.41	302.93	302.36	303.25	301.07	301.75	302.77	303.88	304.21	304.79	304.09	300.58	301.57	305.01	302.03	301.69	302.72	304.02	301.91	303.81	306.63	306.41	301.52
304.71	304.65	308.7	305.72	304.96	302.88	302.71	306.32	306.59	305.99	306.95	308.14	306.29	304.3	309.05	306.26	305.96	304.16	307.72	302.98	301.31	303.35	304.16	303.22	308.06	304.06	303.5	304.61	308.58	300.64	303.42	305.42	305.82	304.17	306.47	303.06	305.27	304.8	306.29	308.01	306.09	303.64	307.32	306.15	305.99	305.92	304.34	308.86	305.34	307.11
294.4	294.9	297.65	291.56	292.55	296.5	291.87	295.13	291.42	293.85	295.23	296.87	298.66	291.86	292.03	295.97	294.09	295.69	294.86	293.74	297.06	296.5	292.81	290.73	295.2	295.63	297.99	291.34	294.9	290.99	294.92	298.56	291.28	297.55	295.03	293.66	296.69	294.8	294.99	295.2	293.87	297.45	297.67	295.22	296.19	296.07	292.16	294.51	296.51	297.32
304.36	302.52	306.01	302.04	304.5	304.48	306.49	307.03	303.44	303.84	304.55	304.31	302.67	304.28	303.56	303.31	302.82	304.84	306.12	301.94	305.39	302.83	304.07	306.23	304.3	307.02	306.05	304.66	303.52	298.59	303.19	302.23	303.37	307.04	304.62	304.32	302.38	307.2	303.91	302.62	303.65	305.12	306.94	304.09	303.81	305.26	306.31	306.96	304.43	301.14
308.68	304.47	302.11	307.12	307.43	309.95	306.39	307.15	306	305.54	304.3	307.74	304.72	306.9	307.95	305.45	308.38	311.09	307.01	306.21	308.14	303.91	305.88	306.64	302.79	304.46	303.78	306.31	309.31	308.76	305.46	306.37	304.92	305.09	305.49	309.72	303.63	304.58	308.57	308.44	310.39	308.97	303.84	308.51	307.81	300.99	302.3	305.37	301.49	307.05
318.53	320.73	313.46	317.3	316.6	314.33	317.64	316.53	319.03	317.14	316.51	318.07	319.78	318.83	316.85	320.22	314.78	321.29	315.83	314.99	319.54	319.04	318.86	318.54	317.8	317.03	317.89	317.23	318.87	320.22	313.86	315.65	316.97	314.77	315.93	313.29	317.69	316.22	316.71	318.85	317.68	317.42	318.84	315.58	316.87	317.58	316.71	317.54	317.98	321.26
318.4	320.01	315.29	317.28	320.29	320.7	321.27	319.15	317.93	319.24	317.23	318.37	317.68	319.51	318.01	316.18	319.19	316.43	316.88	321.02	322.73	320.49	321.27	321.57	317.45	319.78	317.11	318.2	317.06	316.55	317.49	317.57	318.37	319.93	316.19	318.26	316.52	319.9	318.06	318.45	315.12	315.15	317.33	316.97	320.2	319.31	315.93	318.32	318.08	319.33
317.94	316.36	318.43	315.86	316.27	316.07	319.73	320.52	322.71	316.24	316.14	316.48	318.31	318.15	320.01	319.14	318.75	316.87	318.02	319.17	318.6	319.01	316.67	318.5	314.7	317.68	318.38	317.42	315.6	322.75	319.89	318.6	320.15	323.72	316.3	316.07	321.74	318.36	317.64	317.84	316.1	316.01	320.76	318.21	318.86	317.84	316.77	321.9	318.71	317.81
310.74	307.95	308.04	309.36	306.88	308.24	308.59	312.08	309.79	313.16	309.64	307.55	308.61	311.33	310.19	311.07	309.07	313.18	309.81	309.2	311.78	311.73	309.33	311.39	309.61	310.06	309.12	312.53	308.27	310.2	308.62	306.54	309.68	310.72	309.85	307.5	306.65	312.29	309.9	305.72	310.63	312.56	307.05	310.87	308.65	307.66	308.97	309.94	306.18	310.09
325.27	327.6	325.26	325.35	323.58	324.5	328.99	322.79	325.71	325.11	325.57	327.16	323.67	325.69	323.3	325.79	324.61	323.41	329.5	323.72	325.18	330.47	325.05	327.14	325.29	325.91	324.43	325.76	324.71	324.65	326.68	325.99	323.62	325.36	322.22	327.21	326.66	323.51	323.33	325.94	328.04	324.06	326.04	325.63	324.56	327.33	330.39	323.76	326.44	326.87
310.03	308.74	311.34	311.2	311.46	307.94	310.3	309.17	313.14	310.67	314.22	313.02	310.53	313.96	309.81	312.06	310.95	311.69	313.73	311.01	312.61	306.72	312.41	314.01	310.05	310.23	310.54	310.06	312.21	309.9	310.5	311.25	308.96	310.34	310.44	308.7	311.79	311.66	308.86	312.21	309.02	314.68	313.05	312.78	311.74	309.67	309.54	313.69	313	313.36
312.5	311.96	316.91	314.46	311.97	313.7	315.84	318.07	315.96	316.6	313.7	314.37	315.35	313.6	316.87	314.45	314.53	311.95	311.92	318.09	313.64	314.61	313.56	317.85	312.26	313.06	312.32	310.78	314.91	316.83	313.29	312.77	312.41	313.58	315.06	313.96	313.55	314.02	313.1	317.23	313.52	314.12	314.07	313.24	313.13	313.28	310.67	313.32	315.44	315.04
304.18	301.06	300.52	299.02	299.71	298.29	301.68	304.6	300.46	300.62	306.06	304.12	302.4	301.87	302.04	299.89	301.53	300.88	302.88	300.15	300.7	300.98	299.66	297.5	303.77	303.05	299.78	302.17	301.6	300	303.23	303.05	299.28	302.73	298.81	302.42	306.02	302.1	301.36	303.32	302.43	302.82	305.27	304	301.03	302.2	298.02	301.77	302.86	297.11
300.47	298.53	298.32	300.99	300.42	299.64	298.92	297.61	299.95	300.08	304.69	298.92	298.62	301.06	297.47	298.97	301.98	296.87	298.48	300.64	300.03	300.24	298.35	303.39	301.39	301.58	302.44	301.34	299.2	296.42	295.89	304.01	300.83	302.9	302.63	298.33	302.94	296.25	302.35	297.13	295.73	303.2	303.05	299.37	301.67	298.57	300.13	297.04	298.05	300.73
309.29	309.35	305.68	303.51	306.51	303.55	306.44	307.52	307.34	305.82	305.95	309.35	307.24	307.16	303.35	305.49	306.69	306.98	307.38	305.15	301.45	303.82	305.94	305.78	305.55	307.68	305.76	310.17	307.01	301.38	308.85	303.74	307.66	309.42	308.32	304.93	306.31	308.31	303.43	304.94	307.37	308.83	306.39	307.42	307.93	305.83	308.37	305.49	308.28	305.81
292.02	295.27	292.2	295.03	294.21	295.76	295.99	287.01	298.68	290.22	295.44	295.27	294.08	290.16	295.18	292.66	294.55	295.15	291.19	294.7	295.36	296.02	297.01	290.7	291.79	293.31	295.61	295.27	290.13	293.06	297.46	294.75	295.56	296.07	292.68	295.35	291.39	293.66	296.06	294.64	290.99	294.81	293.67	295.73	291.68	295.91	295.88	298.2	297.31	296.12
303.33	304.8	302.7	303.72	301.8	302.9	304.35	303.09	303.41	301.44	299.08	303.94	301.09	301.63	302.71	304.5	302.86	303.08	304.37	302.28	302.93	305.18	299.61	304.16	303.03	306.98	301.58	301.04	298.11	306.14	305.71	305.6	303.16	303.54	302.33	301.49	302.75	302.25	304.29	305.54	304.6	303.19	301.43	306.8	302.6	299.38	301.87	300.23	302.57	303.73
304.93	309.13	307.9	307.53	308.74	304.69	300.67	305.67	306.23	308.2	306.38	304.67	307.39	308.66	305.73	307.39	307.19	305.69	305.37	307.01	307.3	304.22	307.4	305.36	311.07	311.43	306.92	307.49	304.38	306.27	304.82	308.86	305.56	306.46	308.7	306.62	304.85	305.48	304.78	306.14	304.15	306.59	308.45	306.78	309.63	308.15	303.09	307.66	305.71	306.39
312.12	313.87	314.37	315.6	313.96	315.11	314.16	317.02	317.77	317.16	312.98	311.14	312.74	317.05	311.09	314.96	313.07	313.79	317.28	315.55	314.25	316.84	312.47	314.48	313.46	314.31	315.74	311.16	315.15	316.41	314.04	314.71	320.44	311.49	311.92	315.38	310.14	314.8	315.84	315.78	316.34	316.24	317.23	315.74	315.33	313.17	312.73	314.87	314.44	317.91
313.62	314.22	313.79	313.4	310.84	312.24	313.27	316.25	311.15	313.3	314.63	313.74	313.27	310.9	311.05	313.23	313.01	312.88	315.97	312.53	316.34	315.86	310.17	312.96	312.36	314.41	313.86	314.63	310.25	316.72	312.67	311.76	313.75	313.19	316.73	312.82	312.87	312.01	315.07	316.25	315.2	310.28	311.36	311.06	316.25	311.69	314.15	312.54	310.86	312.66
308.44	306.26	305.21	307.13	304.42	305.2	307.17	304.23	308.04	302.86	304.46	305.54	305.03	308.84	308.74	302.87	306.29	305.68	305.77	306.09	303.02	303.5	307.22	304.96	306.49	302.94	300.16	303.47	302.07	301.99	305.61	304.93	306.57	303.78	302.64	302.07	302.79	303.84	300.9	304.33	302.29	302.89	302.77	302.03	303.19	307.27	304.1	305.51	303.64	305.46
303.93	302.12	304.54	299.82	306.78	301.53	302.1	303.74	303.11	304.61	308.63	300.66	302.46	303.64	302.48	303.06	308	301.76	306.27	304.96	308.16	306.1	302.75	308.63	303.8	304.1	303.77	303.89	304.33	305.85	306.26	304.84	298.81	303.85	306.5	306.25	302.11	306.14	301.7	304.59	300.9	309.55	305.28	302.6	308.16	302.19	304.06	303.43	303.79	303.25
304.42	305.26	302.14	301.11	306.6	305.58	304.7	306.66	303.64	304.9	308.18	304.77	308.02	304.06	306.71	303.38	305.47	303.65	307.71	306.76	303.36	306.83	300.96	307.57	306.87	305.02	306.74	306.56	306.62	306.53	305.68	304.62	306.77	309	307.67	308.52	306.56	308.28	305	304.01	305.4	305.26	304.98	308.74	304.5	303.64	303.71	304.67	303.16	302.88
309.93	310.78	313.5	312.56	310.91	313.1	310.72	315.78	314.81	309.26	314.3	310.82	313.77	309.64	313.31	311.83	311.92	308.61	310.04	314.25	310.4	311.9	317.61	309.73	311.55	310.42	311.15	314.47	313.57	312.35	311.62	309.33	312.48	312.85	310.17	310.55	312.42	313.93	308.79	315.95	311.25	312.12	312.71	309.46	313.64	311.59	313.77	311.63	313.59	311.2
327.31	330.08	325.89	326.59	324.91	326.43	328.13	327.62	323.63	324.28	326.45	326.28	326.43	323.61	325.63	325.08	324.14	325	324.45	327.18	326.91	328.5	328.89	327.77	324.54	330.4	328.97	326.36	326.85	326.68	325.78	326.91	325.94	324.64	323.76	323.26	325.86	325.31	329.13	327.45	327.63	328.02	326.89	329.61	327.58	329.06	327.6	330.59	327.94	327.68
313.09	319.71	317.12	316.36	318.77	315.8	312.77	314.37	315.82	318.22	317.19	316.49	315.63	317.68	317.35	313.52	316.5	316.58	316.01	315.78	314.63	318.45	315.18	318.3	316.89	316.18	316.69	316.98	316.86	316.19	318.92	313.84	318.82	315.15	318.3	315.65	315.56	319.53	315.5	313.36	314.69	319.55	316.09	316.94	315.51	315.79	316.48	317	318.81	316.25
320.44	316.38	318.26	317.98	317.27	317.01	314	319.04	320.05	314.89	318.18	317.47	319.06	319.66	314.39	315.99	314.65	316.35	317.23	316.37	318.52	318.45	319.53	317.34	320.16	316.81	315.72	320.72	318.06	318.29	323.32	318.14	317.51	319.18	315.61	318.83	316.72	318.92	316.08	318.01	318.68	317.32	318.52	318.44	319.44	318.87	319.7	319.28	319.34	317.88
299.1	299.72	298.49	299.26	303.26	300.99	300.32	298.46	301.77	302.74	299.12	301.73	303.3	300.52	299.65	299.33	295.1	303.38	299.82	299.48	302.46	298.33	299.3	301.06	304.87	301.82	299.76	298.07	300.8	299.11	303.85	298.19	303.01	300.63	300.97	302.19	299.54	300.83	302.07	297.94	301.57	300.37	304.15	301.03	301.45	303.32	300.18	301.89	302.94	296.48
314.66	313.19	313.25	316.06	314.63	311.23	314.1	313.84	318.02	315.46	309.77	310.43	312.41	312.3	315.31	311.83	313.52	315.84	312.99	310.94	315.18	315.7	315.48	314.27	315.06	315.39	313.03	312.42	311.94	312.04	310.73	313.28	311.98	318.17	313.96	312.8	313	313.6	310.78	310.73	318.95	312.23	311.44	313.28	313.36	309.99	312.12	313.82	313.56	311.62
328.13	330.4	329.83	326.88	328.37	326.11	325.52	329.69	329.69	329.52	326.47	328.48	327.13	326.75	329.47	325.87	328.78	328.94	329.68	324.25	327.33	330.03	327	328.73	328.71	328.04	326.98	326.62	327.49	325.83	330.1	332.36	328.79	329.88	329.16	325.87	327.29	326.7	327.67	327.86	326.55	326.43	329.76	328.65	326.46	329.52	326.36	328.99	325.13	325.78
318.71	317.36	314.62	318.05	316.74	315.34	314.7	316.76	313.96	315.96	313.55	315.27	317.96	312.82	315.94	319.1	314.2	318.94	317.86	316.62	316.8	314.92	314.18	316.59	314.88	316.29	316.08	315.67	316.75	315.39	316.36	317.04	316.82	316.6	317.15	316.46	313.09	315.89	316.84	317.02	316.27	315.36	317.1	318.79	315.17	315.59	316.98	315.16	318.2	316.93
305.12	307.16	301.38	307.08	301.86	305.03	304.25	304.39	304.9	307.43	304.43	305.78	305.46	304.23	306.05	302.76	303.4	305.58	303.65	306.37	306.78	305.07	304.26	304.51	305.25	302.47	307	303.87	305.42	304.21	301.86	306.95	304.62	303.25	304.06	305.77	304.84	301.77	308.76	304.65	307.14	307.74	305.06	304.45	307.34	303.38	302.94	305.58	308.29	303.43
306.55	305.39	306	305.43	300.97	302.97	308.78	306.6	301.69	302.8	308.19	304.98	304.96	307.83	306.72	304.72	301.78	303.73	303.98	304.55	305.6	300.92	304.77	302.61	300.11	302.66	306.22	303.14	302.77	306.48	307.49	306.3	305.9	303.97	306.62	305.95	304.1	305.77	299.43	301.24	302.14	306.31	305.44	304.1	302.25	305.36	305.01	303.81	306.11	307.15
304.32	301.04	302.61	303.13	304.14	304.15	302.17	305.88	302.25	302.28	302.92	303.92	306.85	301.31	303.56	302.64	301.83	303.99	304.75	305.18	302.81	301.13	302.76	302.95	305.02	305.95	305.3	299.68	303.91	306.65	303.14	302.12	301.55	302.83	302.8	300.75	302.68	296.77	302.61	304.98	301.43	303.68	301.62	304.59	302.6	303.49	301.78	304.11	304.86	301.03
308.44	312.6	314.51	312.27	312.91	307.74	307.98	311.11	312.88	313.53	306.92	312.3	314.55	314.18	311.62	310.82	310.53	311.82	313.53	309	310.09	312.33	312.62	311.93	312.37	313.97	307.79	314.02	309.79	315.06	311.2	310.81	308.82	310.17	312.42	313.1	310.15	307.54	312.85	310.94	313.93	313.73	314.66	311.21	310.11	314.43	309.22	314.79	312.21	313.37
305.31	305.81	307.98	305.98	302.44	302.74	305.84	303.83	301.89	306.17	303.8	305.43	301.92	303.25	301.13	301.06	302.59	304.97	306.37	304.1	303.53	308.15	306.76	305.43	307.21	305.83	303.27	303.42	306.32	305.32	306.55	302.21	304.69	304.01	306.38	303.34	305.19	303.03	304.06	308.04	306.72	306.74	307.99	305.5	305.55	307.57	305.66	305.76	304.69	303.38
305.66	305.93	306.43	305.02	304.93	306.19	305.06	305.05	305.21	306.74	304.41	303.32	304.81	306.04	302.28	304.83	305.71	304.72	305.85	308.27	307.07	301.06	302.88	306.51	305	306.69	304.15	305.21	306.02	307.2	307.47	305.04	306.33	306.31	303.76	306.31	305.46	308.38	307.52	304.04	307.65	305.33	307.47	303.59	304.1	303.32	302.45	306.75	307.25	306.15
297.79	295.73	297.97	298.18	299.62	297.65	296.2	297.03	296.7	294.3	295.97	300.16	298.49	295.43	298.02	296.41	296.88	298.36	296.55	295.94	297.13	293.28	297.53	297.32	296.07	295.75	300.13	292.67	295.6	297.55	291.89	298.44	296.92	297.06	295.25	295.82	296.71	291.03	296.92	297.58	298.98	296.36	295.38	294.37	298.09	296.28	293.34	297.18	298.82	295.43
310.49	306.39	306.82	309.52	307.35	310.94	306.28	310.14	308.95	310.02	309.28	313.29	310.44	309.18	308.6	307.27	309.48	307.99	308.08	309.14	306.22	307.14	309.37	311.64	309.23	310.1	306.62	309.19	309.1	312.09	307.53	307.73	307.46	308.13	307.64	311.21	311.83	309.37	310.37	307.87	306.76	306.71	309.03	309.96	308.52	306.31	308.83	311.37	309.75	308.61
324.42	327.15	325.15	323.12	325.24	328.7	325.5	325.83	325.94	324.73	322.28	323.93	327.08	325.95	322.93	326.73	327.92	325.61	323.53	323.88	324.03	327.08	329.18	324.65	330.23	325.27	325.09	320.79	322.58	327.05	326.89	326.85	324.97	324.99	321	325.26	324.62	324.23	322.25	328.06	323.63	320.37	327.15	318.37	328.12	324.29	319.65	323.88	325.38	328.65
301.75	300.96	298.91	300.74	299.68	301.88	302.38	301.13	300.13	297.19	296.94	299.95	305.29	301.43	295.33	299.68	303.46	296.7	303.17	300.86	302.72	301.59	299.51	302.32	299.46	299.32	303.36	298.78	300.14	301.97	300.97	302.31	298.62	301.77	300.46	298.95	303.39	301.64	301.53	301.44	301.52	301.31	302.07	301.57	302.76	299.57	302.71	300.01	301.75	303.7
311.58	314.19	310.59	311.6	313.24	311.57	312.68	311.81	314.66	313.21	311.45	314.85	314.39	311.66	313.63	311.71	316.52	315.69	309.96	312.22	310.4	316.36	310.94	311.75	313.47	312.96	313.22	312.79	313.02	311.91	311.85	310.53	316.71	311.03	314.42	312.57	312.18	313.24	311.53	307.48	313.75	308.53	313.4	316.39	310.43	312.1	310.69	311.85	313.38	314.97
305.35	304.57	301.27	308.89	303.18	306	307.74	302.37	304.74	308.29	304.39	307.73	307.07	306.6	303.25	306.67	305.01	305.49	302.93	304.24	307.62	304.29	303.82	304.13	303.31	308.91	305.7	303.87	305.8	305.98	310.3	307.5	307.91	302.18	306.46	304.34	303.26	305.45	303	304.76	304.31	306.17	306.81	304.42	304.58	302.74	305.44	303.82	303.97	309.14
316.9	316.79	312.16	315.06	313.91	315.57	311.71	316.3	312.46	312.66	315.88	314.71	313.26	314.47	315.41	310.88	315.32	313.15	312.46	312.75	317.85	317.27	315.81	316.16	313.56	312.84	310.03	315.11	312.86	313.1	312.62	313.71	314.14	317.27	314.19	313.28	316.72	312.98	311.11	311.92	314.49	313.87	316.11	314.16	314.72	314.71	312.93	315.25	314.7	312.35
302.57	301.83	296.36	301.97	305.29	300.56	302.5	301.04	303.94	303.23	298.96	304.85	298.14	300.34	301.18	301.12	304.72	303.05	303.97	300.25	304.89	302.74	301.68	301.35	300.43	304.76	302.35	301.79	300.56	301.83	306.25	306.6	307.55	299.28	303.32	301.44	303.61	302.75	305.81	302.68	301.21	298.14	299.36	298.2	298.14	303.13	301.55	297.89	302.76	304
329.43	326.44	325.32	324.71	328.63	326.76	325.28	326.33	328.54	328.56	331.42	332.59	327.51	328.41	329.67	327.68	329.12	329.71	326.22	327.19	326.69	330.83	327.31	329.83	327.94	331.55	326.95	324.4	325.4	328.76	328.04	327.55	328.93	327.4	322.64	333.36	326.87	331.87	325.13	328.04	326.02	328.77	328.21	326.22	328.99	331.62	326.33	326.11	326	333.26
306.79	303.15	309.32	302.86	308.85	306.7	302.88	302.13	306.24	306.71	303.79	306.42	303.18	301.7	301.83	304.79	304.27	305.18	307.18	302.92	304.52	306.64	308.96	308.15	305.76	305.55	305.49	306.03	303.23	303.4	306.32	303.65	304.62	305.13	306.14	304.4	305.48	305.4	306.26	308.21	305.23	306.3	307.82	306.52	300.99	299.44	306.93	304.1	305.83	304.13
302.21	301.45	300.92	300.44	307.93	299.98	300.85	303.85	301.08	302.04	301.46	301.37	303.32	301.43	306.18	302.61	303.75	299.89	304.65	305.53	306.16	303.05	300.55	303.64	306.26	302.06	303.59	303.43	299.88	302.31	302.98	309.52	302.44	306.56	305.86	300.48	303.9	304.17	301.86	302.48	302.15	306.72	306.22	306.73	302.36	306.99	304.13	305.51	306.06	298.7
314.33	318.62	314.05	314.68	318.03	316.45	317.04	312.59	317.15	317.25	317.39	319.96	320.85	317.61	315.54	318.4	317.86	317.38	317.66	316.1	319.71	317.68	315.37	318.57	319.8	313.37	317.56	315.35	314.88	309.49	314.57	315.03	316.55	315.57	317.25	318.64	318.6	315.87	315.73	316.09	316.76	318.26	317.09	317.82	320.12	319.58	313.42	317.89	315.12	314.48
302.11	300.05	296.54	298.57	301.67	301.95	299.62	300.65	301.2	301.03	302.43	298.16	301.61	299.87	299.48	300.62	299.28	300.78	299.86	299.97	299.65	303.16	300.74	297.71	301.16	302.34	298.57	302.75	296.01	299.48	298.92	300.78	295.75	301.22	302.09	301.38	303.31	303.07	301.95	299.67	298.85	300.09	302.52	300.46	304.32	301.08	300.78	296.94	301.65	299.81
325.21	325.48	322.1	325.66	324.77	323.94	326.37	323.71	321.65	325.85	324.03	324	324.77	326.63	329.19	326.34	325.3	325.07	326.12	324.18	325.64	326.96	323.04	324.94	324.2	321.65	324.17	325.11	327.06	322.62	324.4	325	323.8	325.33	325.55	324.78	325.86	325.33	324.57	323.33	321.29	324.95	324.43	324.4	324.5	325.52	322.9	323.71	326.49	326.7
301.42	301.22	296.85	299.51	298.1	299.91	300.28	301.31	301.3	299.73	300.68	297.41	298.78	299.84	299.51	301.5	300.41	294.83	300.67	298.15	298.17	300.96	298.23	296.65	297.43	301.1	298.31	296.22	302.73	301.47	297.53	296.77	298.39	299.36	300.32	300.9	299.61	299	301.83	301.42	301.7	299.19	300.03	299.52	300.38	300.1	297.54	301.68	300.9	301.64
313.36	312.81	313.14	315.24	317.29	315.33	314.88	314.4	314.97	316.17	312.85	314.33	312.02	311.11	314.08	312.57	317.37	311.11	312.81	314.73	312.11	312.42	314.56	313.09	314.44	317.94	311.68	312.84	313.97	311.26	313.43	314.76	314.25	313.4	314.78	315.72	311.65	316.71	314.31	313.03	313.71	315.17	316.65	313.74	313.43	311.58	314.45	313.85	316.87	314.53
295.27	297.07	300.48	298.24	299.01	297.73	295.42	294.1	296.62	297.12	296.69	297.89	295.52	295.89	299.27	296.71	296.6	298.83	293.7	297	296.16	293.91	294.93	299.45	295.72	295.21	297.47	296.11	296.89	297.75	300.85	297.25	298.78	299.7	294.24	299.27	296.06	297.64	296.75	295	294.85	297.51	300.69	297.37	296.45	299.68	299.86	299.62	293.41	295.61
301.62	303.24	304.61	300.41	303.9	303.68	302.23	303.02	302.48	306.16	303.56	303.07	303.77	300.91	301.71	306.25	303.27	301.66	304.18	308.51	300.72	303.9	304.3	301.63	302.41	301.27	305.15	304.57	301.27	303.9	304.49	304.54	304.06	301.75	304.94	299.82	305.17	309.45	306.36	305.34	299.89	300.01	300.07	305.72	302	300.42	304.14	302.94	300.42	301.04
316.24	313.34	316.88	315.68	317.04	315.01	316.71	319.43	319.41	319.01	314.58	315.07	317.75	317.71	316.04	314.03	316.1	317.72	315.34	318.42	315.82	314.51	315.89	313.77	315.8	320.72	317.03	318.89	320.08	316.26	315.56	318.81	316.58	318.86	318.07	318.6	316.68	320.11	317.11	314.63	317.64	320.67	315.06	313.42	319.11	320	317.53	317.75	313.11	316.02
303.33	302.44	303.51	302.68	299.66	301.48	303.66	301.64	304.67	306.31	301.62	305.91	300.44	303.87	304.04	300.35	303.73	305.1	302.18	301.29	304.65	303.09	303.72	299.49	305.04	301.84	298.55	300.18	302.53	305.96	304.95	304.18	302.3	300.68	302.68	303.68	299.79	302.16	301.75	303.93	302.84	297	299.19	300.52	304.91	299.96	300.52	305.49	306.68	301.85
315.96	317.78	318.66	319.71	319.68	319.17	319.59	320.93	317.34	317.3	316.45	317.81	320.93	322.61	320.66	314.85	318.5	319.85	318.12	320.56	319.29	315.32	318.17	314.25	317.85	317.37	317.27	317.52	319.16	318.14	318.51	312.06	316.47	315.23	317.16	314.9	316.91	319.44	319.13	316.08	315	319.09	319.13	321.53	316.45	317.84	320.93	318.46	321.01	317.69
300.83	301.85	300.24	299.36	300.59	300.8	300.46	302.83	300.8	301.66	300.84	303.77	301.28	301.56	300.73	302.14	302.25	301.2	299.2	301.18	299.87	301.37	302.99	298.76	299.54	298.57	301.87	300.5	302.69	304.02	302.46	303.62	303.89	302.6	301.19	301.76	298.07	301.43	302.34	302.92	298.8	296.58	300.76	303.19	304.18	300.27	301.97	302.88	298.68	299.89
323.75	330.64	327.54	323.53	326.77	324.58	328.75	325.51	324.67	325.25	324.45	324.16	325.81	328.89	324.83	326.94	328.45	325.44	326.1	324.83	326.38	326.73	323.33	328.98	324.36	323.06	325.58	326.73	324.78	325.87	323.44	324.51	325.26	324.97	326.19	325.61	325.26	324.48	324.98	327.01	323.19	327.16	329.08	326.8	325.84	325.68	320.99	323.6	326.75	325.53
300.9	301.46	302.85	300.98	304.29	306.73	303.32	300.88	305.56	301.97	304.21	304.11	302.49	305.94	303.04	299.61	302.72	301.44	302.01	303.13	302.11	301.38	303.36	302.47	303.14	302.65	303.18	304.69	301.84	304.72	301.51	302.91	304.17	302.79	301.08	301.43	301.17	300.39	301.48	303.54	304.01	305.94	299.98	299.84	303.09	303.99	303.24	303.49	303.77	305.55
293.9	290.54	294.73	292.17	294.95	291.85	294.35	294.31	294.88	295.09	297.89	295.87	290.47	295.51	295.46	296.97	296.16	296.09	292.55	294.83	292.35	292.2	298.32	294.18	297.06	294.74	295.75	291.71	298	291.1	291.66	294.24	296.37	296.97	292.67	295.68	294.64	297.79	292.85	292.14	294.73	298.39	292.89	292.66	297.26	290.41	292.39	295.19	294.93	291.86
312.06	313.03	313.32	313.75	310.63	312.97	314.3	312.29	312.71	312.68	314.68	312.34	312.63	315.91	310.45	313.91	312.52	308.26	312.61	310.64	315.87	310.82	315.14	310.32	314.16	313.42	312.47	311.63	314.07	310.67	312.66	309.09	313.98	313.06	316.39	315.58	311.27	311.06	310	314.59	316.06	315.88	308.09	310.96	314.56	312.57	313.23	312.45	312.51	312.26
313.52	314.78	311.5	312.91	311.95	316.09	312.09	314.25	311.52	309.91	316.33	314.22	315.35	313.63	314.23	313.8	314.55	313.12	316.36	315.6	312.23	314.61	317.55	310.61	311.48	312.78	312.04	310.63	312.43	316.51	315.46	313.53	314.68	315.14	311.43	313.99	311.49	312.91	313.37	314.87	309.49	311.49	316.2	311.41	312.26	313.13	311.56	314.41	312.08	314.79
301.39	300.71	306.35	303.14	304.3	297.74	299.27	306.83	302.46	301.44	303.35	301.85	302.27	301.63	303.47	300.97	299.74	299.69	303.44	302.35	302.13	298.87	300.4	304.39	300.23	302.78	304.19	301.97	299.41	301.08	304.12	301.15	304.21	298.21	303.25	298.99	301.7	304.6	300.15	303.8	300.74	298	301.83	304.35	305.66	298.69	301.05	300.02	303.19	303.76
302.74	302.38	306.42	304.91	304.54	302.23	299.19	303.57	304.52	305.48	303.36	303.05	303.05	305.28	302.01	307.25	304.66	305.18	305.92	303.37	302.84	304.8	302.99	301.37	300.17	299.63	305.75	304.98	302.69	303.87	302.35	305.82	301.81	306.58	305.24	304.64	304.22	303.63	305.08	303.98	306.34	302.41	304.41	302.49	304.51	302.68	302.2	300.53	303.94	303.6
296.48	292.64	293.88	295.73	294.6	298.37	297.29	294.48	295.22	293.16	297.74	290.61	295.41	295.93	294	291.24	294.31	295.66	295.19	298.94	292.49	295.97	293.05	289.75	294.9	298.2	295.91	296.05	297.17	297.16	295.42	294.43	294.77	291.97	296.32	296.53	294.89	296.2	294.45	291.01	295.28	297.52	296.53	295.74	293.42	292.73	291.53	293.94	298.45	291.68
316.35	315.65	319.69	321.02	316.72	317.32	317.97	319	314.13	313.81	318.92	314.01	318.6	314.04	313.75	315.86	316.28	312.89	315.84	318.95	316.16	317.48	317.47	314.95	315.14	319.11	318.98	314.92	316.65	319.37	312.68	318.5	316.94	317.27	314.99	316.77	315.09	315.02	316.89	319.28	317.89	317.53	316.97	316.98	313.64	317.89	315.94	315.86	318.4	315.71
319.83	314.86	319.54	319.31	316.13	318.29	321.22	318.08	318.62	316.23	319.65	320.97	317.77	319.58	313.47	321.94	314.36	320.39	320.93	320.6	318.94	318.15	314.81	316.98	317.11	316.91	318.12	316.22	317.04	322.8	318.32	317.03	322.15	319.84	318.38	316.87	322.21	319.01	319.24	321.54	316.46	317.53	321.31	319.91	319.96	320.54	318.86	322.23	316.11	315.34
313.24	313.7	310.16	312.19	308.97	311.36	317.24	311.01	311.48	314.67	312.88	311.69	315.09	315.54	314.85	316.74	314.3	314.16	313.19	315.23	310.73	312.52	314.51	317.98	312.95	312.53	309.57	313.67	314.54	315.71	311.43	314.51	311.34	313.61	312.37	310.68	311.92	311.08	315.14	315.81	311.54	310.21	313.9	312.65	315.41	313	312.49	315.64	312.31	312.5
312.58	312.68	313.73	313.66	311.88	312.03	310.93	314.41	312.47	311.87	311.31	312.1	310.52	313.89	309.22	309.37	312.35	310.27	312.67	307.93	311.2	312.74	313.52	314.57	314.93	312.8	311.62	311.71	313.07	310.37	308.47	314.45	311.59	316.76	314.45	310.26	312.54	311.5	314.74	310.65	311.96	312.8	309.34	312.37	312.54	315.24	313.27	309.76	308.66	310.24
312.93	315.02	318.41	320.77	315.35	316.94	316.36	317.89	313.52	316.05	316.29	314.97	315.08	319.38	315.81	318.8	314.81	319.3	318.84	317.76	314.46	316.41	316.96	319.24	321.62	322.06	317.19	317.22	317.54	312.96	318.85	315.53	317.35	316.97	314.79	317.73	318.44	314.81	319.58	320	317.45	315.92	317.53	316.16	314.12	316.45	315.77	315.15	316.6	321.47
302.67	302.17	300.84	301.86	303.29	305.72	304.54	302.73	301.47	306.11	301.9	305.87	301.91	301.08	302.89	301.43	306.65	303.06	304.42	305.89	301.2	302.89	304.59	304.2	303.96	303.05	304.57	303.33	303.88	302.84	304.28	303.06	299.46	304.31	300.35	305.93	305.4	301.48	301.46	301.3	305.85	305.4	301.5	306.44	306	304.01	305.35	301.05	305.18	300.75
307.29	303.28	306.38	304.64	306.06	309.32	304.42	306.17	306.89	306.46	310.15	310.52	305.7	306.74	308.66	308.19	306.3	306.48	309.76	304.28	306.16	310.36	306.67	305.57	306.4	305.56	305.74	305.81	311.8	307.02	302.81	307.88	306.74	306.99	306.68	306.95	306.57	306.18	306.76	306.33	306.61	307.6	306.1	305.63	305.18	303.81	302.45	307.27	305.11	309.87
304.43	299.44	300.45	302.18	304.25	304.34	303.7	302.02	302.89	302.61	304.83	302.84	303.88	299.37	303.04	303.08	302.74	303.05	303.86	303.01	307.12	301.4	302.63	299.69	301.06	301.73	302.29	305.32	300.31	302.82	300.47	303.6	305.54	303.69	301.74	300.18	301.62	301.48	304.48	300.1	302.34	301.88	301.58	301.63	301.08	302.18	299.94	305.85	298.02	306.04
329.35	327.68	329.54	326.49	331.42	326.53	327.33	326.7	327.71	330.04	328.38	325.48	328.06	322.15	331.86	326.74	326.04	328.76	327.47	326.7	327.33	326.64	330.51	326.04	331.25	329.32	329.6	325.31	329.42	329.01	329.3	328.69	329.84	329.17	327.21	327.51	329.09	330.28	329.35	325.8	331.36	328.4	329.1	328.37	330.5	327.69	328.41	329.39	329.28	328.87
316.99	316.88	318.1	315.51	320.26	319.58	319.48	319.06	313.64	316.35	314.12	317.22	313.74	316.68	316.06	321.27	320.28	317.61	317.66	314.44	316.93	320.4	315.58	319.2	316.04	316.1	315.07	316.52	315.46	315.91	319.07	315.69	315.22	319.53	317.74	317.13	314.63	319.54	320.84	317.11	317.61	317.66	317.75	317.44	322.04	316.45	318.04	320.09	314.99	312.2
314.69	316.21	315.58	314.58	316.48	314.26	317.66	315.22	315.1	318.17	319.19	315.98	317.61	314.12	316.47	315.48	318.39	311.36	315.07	316.85	317.83	315.43	313.21	315.04	319.5	313.39	312.4	317.87	316.53	314.22	313.75	317.3	315.72	318.11	314.63	315.35	315.78	312.62	314.47	314.43	314.96	313.87	318.18	318.37	313.37	317.33	317.08	313.3	316.65	314.57
316.36	317.27	315.88	316.62	315.16	316.48	318.89	316.93	317.23	318.67	316.45	314.13	318.41	317.08	314.14	319.12	317.18	314.94	319.55	319.57	315.75	323.1	316.85	314.58	319.41	320.52	315.78	313.9	318.61	315.01	313.76	320.12	318.52	318.2	317.17	316.93	314.5	318.63	314.36	313.51	318.24	319.7	316.32	316.95	315.66	318.04	317.01	319.08	316.94	315.08
313.32	311.24	313.44	315.27	313.59	312.96	313.54	313.39	312.69	312.2	314.51	310.61	313.22	314.21	314.71	310.6	311.71	315.98	311.18	309.75	313	314.7	310.45	315.2	313.23	314.94	308.25	315.35	320.12	314.63	313.86	312.47	314.62	311.38	310.6	311.9	311.56	315.18	314.58	315.68	314.89	315.32	314.62	309.45	310.97	314.61	313.44	311.26	312.24	316.51
311.53	310.07	315.11	318.49	311.62	311.36	310.84	311.98	311.03	313.82	317.34	312.02	307.86	315.53	316.73	312.68	314.01	315.41	311.79	309.09	313.57	311.26	313.42	310.43	311.41	314.7	314.53	309.96	312.54	312.06	311.14	312.88	314.69	310.84	312.76	311.88	315.21	313.42	310.26	313.61	316.69	310.23	309.17	314.92	313.38	308.5	310.41	311.99	310.96	312.18
312.66	314.34	311.1	313.48	316.42	312.01	309.26	313.06	309.53	310.36	312.33	312.54	314.9	313.26	312.03	315.6	312.16	316.21	313.37	314.52	310.02	306.88	312.56	311.83	315.3	310.02	312.39	313.4	310.31	312.93	312.19	313.29	311.67	310.85	313.18	314.77	316.28	313.79	312.7	312.91	315.12	312.26	311.4	310.9	308.49	314.1	312.59	310.65	310.14	313.28
305.1	303.03	305.55	301.68	305.74	304.61	306.13	301.38	305.62	305.72	307.72	301.25	304.98	303.17	308.46	302.25	302.34	304.77	306.73	306.48	304.98	300.62	304.27	306.59	301.95	303.73	305.8	303.78	301.72	300.16	304.09	304.61	300.67	304.35	303.79	300.8	301.23	302.1	303.6	308.22	301.9	301.51	301.51	303.77	305.86	303.27	301.82	303.72	303.87	304.28
323.86	323.53	324.55	322.31	327.42	326.45	326.27	323.24	325.9	322.38	326.79	323.18	325.61	325.86	322.88	325.83	323.23	324.32	326.27	322.74	324.7	322.24	328.2	326.95	324.66	326.33	321.83	321.34	324.85	324.49	323.15	324.47	321.69	323.64	325.79	323.58	327.04	327.81	323.8	326.33	329.75	323.54	323.69	322.61	324.06	323.55	324.07	323.01	326.74	322.49
313.55	314.58	317.59	316.87	315.6	315.56	310.68	315.15	317.44	314.06	315.53	316.46	313.93	315.76	314.97	316.13	318.3	317.85	317.92	314.34	314.79	316.09	313.08	315.89	317.04	318.55	311.63	314.3	314.46	318.29	317.99	319.42	316.37	313.39	315.59	312.38	311.07	310.48	318.69	316.71	318.49	316.7	315.46	314.99	317.33	317.13	314.02	314.29	317.41	317.69
325.49	327.01	329.05	327.32	328.15	328.65	331.25	324.64	330.34	325.67	327	328.38	325.33	325.26	328.73	328.56	325.56	326.62	328.82	327.31	327.3	328.16	325.26	329.24	323.12	328.61	325.95	322.72	326.47	325.81	323.97	329.52	324.33	327.68	327.38	325.75	325.51	327	326.5	326.28	323.8	327.61	328.89	329.34	327.64	331.54	327.17	328.15	326.47	326.42
323.05	326.26	323.29	321.15	325.55	326.51	326.58	323.85	328.28	322.34	326.32	327.65	323.26	321.23	326.55	326.69	323.35	325.65	324.63	323.74	324.52	326.45	327.1	325.43	326.18	323.15	324.61	325.63	321.85	328.38	326.41	319.96	320.98	322.5	326.88	324.98	326.84	322.84	321.91	324.58	326.25	327.29	326.61	323.03	327.18	325.7	325.82	326.49	324.15	324.63
316.88	317.24	316.73	315.9	315.12	313.15	316.99	317.27	319.45	316.5	318.81	317.9	315.75	314.53	318.44	321.19	318.02	319.35	317.07	315.23	318.8	316.53	317.55	316.7	317.87	314.97	316.66	318.85	317.48	316.01	312.96	317.66	312.55	319.54	318.48	317.2	317.72	315.84	313.67	314.46	318.71	322.3	312.96	317.87	318.18	315.89	318.28	318.34	317.23	319.55
305.33	307.95	308.39	304.8	306.57	309.15	308.56	304.22	305.03	302.3	307.74	306.72	307.62	306.13	304.46	309.56	306.87	307.04	301.89	304.27	304.21	308.6	305.16	306.6	305.78	306.89	304.7	309.66	305.01	304.77	307.8	307.48	305.27	305.35	306.89	307.06	306.84	306.32	303.2	307.58	306.79	307.06	307.92	308.49	305.77	308.74	307.58	308.01	306.3	306.49
304.07	308.42	306.19	307.33	302.03	308.79	303.15	308.24	305.85	305.56	306.92	303.92	305.81	306.11	302.54	303.82	309.72	307.76	305.67	307.29	304.34	306.21	303.89	309.11	305.13	307.73	305.64	305.67	306.76	303.09	307.1	308.18	304.57	301.57	303.51	302.51	305.27	303.8	305.63	305.92	304.04	305.03	308.26	303.82	304.14	305.75	306.33	306.25	307.32	299.58
303.24	305.32	303.71	303.71	304.24	301.21	301.63	303.02	302.32	302.87	304.49	301.75	305	301.55	303.18	306.95	302.79	305.31	303.97	303.92	302.33	301.34	306.68	301.11	304.36	305.22	300.83	307.12	306.47	302.54	306.78	305.2	299.01	305.67	306.25	305.79	300.49	303.44	299.92	306.17	301.77	306.15	300.71	302.21	299.65	301.93	303.78	302.09	301.59	302.91
303.46	300.74	304.54	305.13	300.89	301.02	306.43	302.32	307.64	303.33	305.71	302.3	304.21	303.33	307.61	305.53	301.45	303.39	307.22	307.25	302.21	308.37	303.46	304.27	305.66	306.34	303.9	304.67	305.85	301.84	306.81	304.29	303.58	302.23	304.87	300.87	304.51	305.96	304.38	300.93	307.31	300.89	304.49	304.98	306.41	305.63	303.27	305.18	300.67	304.3
298.25	301.88	300.08	301.63	302.71	301.94	301.71	300.88	302.87	299.02	303.46	302.79	298.98	301.37	300.06	299.34	300.64	301.55	303.21	302.06	297.91	301.1	302.98	304.62	301.38	298.08	300.53	302.03	299.75	302.1	301.19	301.94	299.69	302.6	299.38	298.42	300.74	305.26	300.72	301.99	299.59	301.86	304.5	301.54	302.07	302.33	301.16	303.38	301.7	300.93
312.08	314.01	313.22	309.26	314.78	313.39	312.89	312.51	312.57	317.02	313.27	313.82	313.71	314.86	314.46	313.02	309.74	311.71	309.69	310.82	312.48	312.86	312.03	310.52	309.07	314.69	312.26	310.18	314.54	311.42	309.67	317.35	313.06	314.24	312.09	311.97	312.19	316.3	315.33	309.37	315.21	315.99	313.17	312.73	312.27	311.14	312.19	311.92	309.45	312.38
308.07	309.1	307.31	309.86	309.8	307.89	309.73	309.11	309.47	308.4	313.65	307.83	308.47	311.44	308.37	309.49	314.11	309.62	307.31	310.56	309.93	308.67	310.49	312.11	311.25	306.62	305.88	307.75	308.81	305.29	312.61	313.19	311.63	310.29	309.9	313.23	309.76	307.46	309.66	310.56	308.84	309.05	311.04	308.24	311.86	309.38	307.55	309.82	310.79	310.23
310.47	315.77	311.71	307.16	308.86	309.89	309.92	309.09	311.64	310.37	311.93	310.13	308.7	308.42	306.81	310.63	309.39	309.86	311	311.48	312.11	314.33	312.47	313.44	310.22	309.61	305.86	313.29	308.55	310.32	313.57	311.23	311.3	310.79	309.69	310.23	309.91	308	311.15	314.32	311.08	311.47	308.94	310.91	311.7	312.6	313.49	311.03	307.97	310.48
332.45	327.99	329.32	326.63	328.97	327.85	328.44	326.11	331.12	329.01	330.68	328.34	325.33	328.76	326.98	327.44	328.48	327.9	328.02	331.55	327.28	329.05	325.44	331.77	332.86	327.57	332.41	330.18	330.85	330.05	326.46	329.02	330.34	328.04	328.41	329.51	331.33	328.04	326.56	328.77	328.44	329.04	329.86	330.85	328.88	328.08	332.19	331.54	327.81	329.46
314.46	313.66	316.44	316.85	316.32	318.55	312.94	314.68	317.43	313.42	316.22	313.76	317.03	316.91	312.92	314.47	316.71	315.6	314.43	315.25	312.63	318.46	312.53	313.3	312.93	312.94	315.52	315.79	315.57	318.05	315.56	315.15	313.69	316.77	314.82	315.87	315.67	316.81	318.05	316.81	313.3	317.9	313.66	316.85	316.36	313.33	317.16	315.91	313.96	312.67
302.69	304.39	305.07	299.98	302.33	304.48	303.87	302.71	302.51	300.53	300.3	303.45	305.34	301.08	300.23	301.22	305.76	304.93	301.19	303.58	303.11	299.94	302.83	300.01	307.05	302.07	303.91	306.35	300.44	301.75	301.31	304.9	301.42	302.09	307.11	304.64	302.47	306.06	303.15	303.57	304.06	303.16	306.86	304.57	304.45	301.4	302.67	302.27	302.37	304.92
298.17	300.79	300.54	297.05	295.83	296.93	298.71	299.74	299.16	297.52	297.54	299.92	295.19	298.73	296	296.55	300.86	300.84	297.68	295.03	297.05	295.8	299.3	294.85	296.22	296.01	299.16	296.2	301.33	293.97	299.85	299.57	294.7	298.22	297.41	296.67	295.54	298.49	296.28	297.69	299.91	293.49	293.38	297.14	296.3	293.16	294.17	298.4	295.96	294.82
314.36	313.27	311.33	315.89	310.99	308.96	311.32	314.82	311.53	311.74	315.53	311.35	309.86	315.23	312.37	310.38	309.25	314.53	312.84	309.77	313.69	311.8	314.57	313.26	314.04	313.03	310.46	312.87	314.64	310.92	309.15	309.97	313.92	314.04	312.04	311.7	314.07	313.67	313.19	312.2	316.32	313.92	309.58	314.54	312.46	312.88	313.55	313.11	314.29	312.51
322.8	325.92	320.91	324.02	325.38	326.78	322.9	324.39	326.62	326.9	324.96	326.91	325.82	323.45	325.25	323.2	325.83	326.37	319.98	325.81	323.55	325.91	326.31	322.34	323.8	325.01	324.98	324	327.7	321.69	320.53	324.76	328.29	322.89	328.49	325	326.16	325.77	325.08	328.5	324.67	321.02	326.29	325.82	324.34	326.16	323.72	322.86	320.12	324.13
298.22	297.64	296.74	293.85	298.18	300.21	298.07	298.37	294.5	294.58	295.79	297.06	299.71	293.6	298.12	297.74	294.92	299.05	299.2	296.1	294.76	297.42	299.29	294.67	295.56	298.02	294.84	297.16	297.15	295.93	297.17	295.75	299.66	297.17	299.52	299.6	296.38	299.53	293.99	298.15	295.69	295.82	296.91	296.84	297.93	296.41	299.85	298.02	298.14	293.42
306.13	305.78	302.06	305.73	303.87	309.63	302.27	305.37	305.16	302.44	306.07	303.55	305.56	304.73	304.32	301.07	301.06	302.56	305.31	303.77	304.73	302.75	303.4	301.87	309.14	302.07	302.98	303.65	302.27	302.46	304.88	302.31	307.36	305.38	305.84	302.73	303.18	304.82	304.91	300.27	302.39	305.29	301.66	301.82	302.07	300.25	303.65	304.31	302.82	303.85
324	326.93	325.69	323.11	328.32	327.03	325.96	324.72	320.7	329.41	323.38	324.7	320.79	322.85	326.08	328.66	322.68	324.99	326.86	322.97	321.22	325.82	325.64	327.45	322.93	327.16	323.58	323.4	327.04	327.38	322.47	323.05	326.22	324.87	321.84	321.61	323.6	323.8	324.84	326.15	325	326.72	326.45	327.86	322.87	324.65	323.73	326.12	321.18	324.56
313.56	312.09	316.48	319.18	318.94	319.18	313.93	316.91	316.72	317.98	315.35	317.57	314.74	317.27	316.13	312.4	316.24	313.89	316.85	312.8	311.65	314.52	315.92	316.16	314.22	316.36	314.79	314.5	315.26	314.59	313.2	313.32	313.83	313.65	317.31	312.48	316.46	319.77	314.15	314.06	314.45	316.11	318.15	315.06	313.28	315.98	315.41	311.81	315.55	315.88
313.13	313.75	311.25	312.64	312.29	315.09	314.58	313.26	314.87	313.69	313.16	316.58	312.48	312.92	313.12	316.08	313.15	314.33	314.29	315.07	311.07	313.67	313.14	312.61	315.31	313.62	311.44	313.94	311.49	313.21	314.72	309.32	315.25	312.97	313.54	314.16	314.37	313.42	311.39	310.03	315.68	312.46	314.79	315.28	308.09	313.64	315.21	313.55	317.51	313.57
312.66	314.04	314.63	315.03	314	316.46	312.5	311.8	313.83	315.14	309.46	312.18	311.19	310.67	312.6	318.11	314.63	312.38	312.56	311.05	317.35	314.17	314.02	317.06	316.58	311.11	312.28	312.6	311.41	312.24	311.03	314.32	312.44	311.56	314.28	309.03	313.99	309.97	311	315.29	313.44	312.38	313.82	310.45	313.59	313.6	314.1	315.77	312.78	311.09
303.07	304.45	305.01	298.8	302.7	300.9	303.6	301.02	301.13	300.97	303.99	304.32	301.3	300.61	304.74	301.66	304.39	303.1	304.04	305.76	305.56	299.2	302.42	302.63	303.11	305.21	302.58	303.4	301.15	305.04	303.59	303.07	304.28	306.3	305.25	306.95	302.73	302.02	301.65	301.44	302.26	307.02	303.35	303.33	302.03	304.92	297.62	301.91	302.54	305.15
307.86	304.13	306.84	306.23	305.37	303.55	303.86	303.08	304.69	301.24	304.29	304.6	303.85	303.73	306.63	305.27	302.6	301.45	307.09	306.04	302.36	304.42	305.07	300.51	304.96	303.69	303.93	307.04	301.97	305.14	306.58	304.35	304.54	305.28	306.68	304.99	306.99	304.92	307.68	305.04	304.45	304.3	306.82	303.28	306.65	305.58	305.58	303.86	304.28	307.12
313.99	314.28	311.58	310.75	314.48	315.87	308.23	307.75	314.89	316.07	315.77	311.97	313.17	310.87	312.24	316.7	316.61	316.31	309.89	310.88	311.07	313.57	313.58	313.44	313.79	315.59	315.42	313.88	311.06	315.18	314.74	312.62	313.64	311.86	313.09	314.86	312.59	313.35	310.82	314.6	316.53	312.64	310.57	314.47	313.61	314.14	312.78	313.04	315.21	314.26
303.31	303.07	301.71	302.75	297.9	301.35	303.09	304.64	303.22	304.26	303.01	302.2	299.36	305.34	303.24	305.45	302.38	300.68	304.21	301.41	304	301.64	304.18	302.67	304.12	304.53	301.32	302.4	300.61	304.41	301.16	301.01	303.18	304.94	301.47	303.52	303.11	301.04	300.86	305.66	304.46	303.76	302.85	305.55	302.15	304.18	307.62	306.65	301.24	306.19
315.57	316.57	314.76	313.55	312.08	315.77	316.56	314.1	312.06	317.21	311.09	316.22	316.55	312.94	311.69	313.31	311.46	308.58	316.2	312.74	311.69	315.88	314.72	313.62	313.19	316.52	311.29	313.27	314.74	317.12	311.6	310.89	313.87	314.85	313.67	315.75	311.57	314.54	315.17	313.7	311.13	314.78	313.54	311.35	315.58	312.83	314.76	314.7	318.88	310.9
300.19	304.39	297.54	303.47	298.27	300.22	301.11	300.1	298.08	296.62	301.55	302.36	299.66	299.28	299.06	300.34	300.66	298.89	300.62	301.36	301.72	301.8	304.43	300.66	302.98	295.44	300.78	304.11	298.29	300.26	299.11	299.26	300.57	300.11	304.04	300.43	298.02	301.22	298.96	301.2	303.21	299.1	300.17	302.06	299.26	303.53	300.05	302.33	301.22	301.01
296.41	297.72	294.72	293.8	297.1	295.68	295.52	294.59	298.94	297.75	298.52	296.68	297.1	297.45	298.2	295.24	295.85	297.57	297.52	297.34	297.17	295.94	297.73	295.25	294.88	298.89	299.61	297.54	294.38	295.89	294.49	298.01	297.67	295.62	294.77	300.29	296.99	301.44	296.87	297.45	298.11	296.25	300.15	294.49	297.9	295.67	295.7	296.04	295.78	298.17
322.89	327.67	321.83	326.27	324.31	326.3	326	324.41	326.14	326.97	320.7	325.1	326.73	327.51	321.18	327.88	324.04	327.47	323.93	324.56	325.39	322.48	326.16	325.95	320.73	326.85	323.51	327.08	328.24	324	323.66	324.44	326.22	325.12	326.17	325.42	325.63	326.04	326.32	325.35	326.64	321.26	326.64	325.7	326.05	321.99	323.09	323.17	326.17	326.78
302.9	299.64	302.17	299.59	306.62	301.55	304.24	300.3	307.08	305.07	301.84	303.58	304.43	303.4	305.1	309.24	303.25	305.67	306.89	299.69	302.98	304.7	305.36	306.44	299.69	303.04	303.6	301.93	304.12	306.41	303.79	305.6	301.78	304.31	301.21	302.78	301.37	303.53	304.86	307.48	302.95	302.96	303.45	305.56	303.78	304.25	306.19	303.39	306.7	302.65
299.58	304.32	303.03	298.76	305.06	305.54	301.76	300.78	300.03	305.35	303.56	303.1	303.07	304.52	305.62	303.55	303.82	302.99	305.07	303.34	303.25	302.94	300.72	302.08	303.85	305.51	304.08	297.56	302.63	301.92	302.75	303.05	303.09	305.53	302.73	305.21	303.38	304.73	304.36	305.02	302.44	304.84	299.34	303.4	301.35	302.59	304.51	305.68	301.47	300.42
320.79	327.62	325.69	326.86	327.42	321.17	327.44	322.97	321.12	324.79	323.34	324.25	325.09	324.53	321.5	329.3	322.37	327.02	326.08	326.7	329.55	324.84	323.12	326.74	328.93	324.34	327.29	328.89	325.44	324.75	325.2	326.09	326.48	325.95	325.14	327.05	326.89	323.26	324.33	330.07	324.07	325.99	325.15	325.79	324.97	326.1	323.29	323.77	325.32	321.02
312.63	315.82	311.19	314.51	313.24	310.4	315.32	312.3	312.5	312.74	315.29	314.18	311.88	313.53	316.77	314	312.05	313.19	314.09	309.46	310.44	313.8	314.05	313.18	311.84	312.57	314.47	314.15	317.76	313.93	312.63	316.06	312.51	315.68	312.68	313.62	315.3	314.85	314.49	312.37	311.95	313.85	312.56	309.76	309.03	311.72	315.23	312.89	313.96	312.37
306.66	308.25	307.58	308.96	307.11	307.54	307.2	304.5	308.43	307.11	306.11	306.71	302.98	306.38	308.92	305.04	307.95	306.41	305.59	307.43	305.55	306.88	307.45	308.22	306.71	306.38	302.82	308.72	302.93	304.52	308.37	307.36	306.59	305.58	306.24	308.21	306.92	309.11	306.64	305.14	304.05	307.99	306.6	305.28	304.13	305.52	305.17	304.46	301.27	304.18
312.55	312.47	318.02	314.57	312.17	309.03	313.05	315.43	314.33	314.69	317.51	309.85	313.93	312.37	312.87	314.66	311.29	312.22	316.2	313.58	315.58	313.4	312.66	312.11	312.38	310.04	313.84	311.83	311.07	311.15	315.7	314.48	312.55	312.82	315.58	311.97	314.42	310.85	311.88	311.48	309.28	314.14	311.61	311.56	311.15	317.38	310.65	315.09	313.93	312.62
307.02	310.16	300.54	308.76	302.75	306.13	305.74	310.06	303.34	304.89	309.19	304.95	305.45	303.82	305.97	304.42	301.67	305.36	305.45	303.32	304.85	306.16	301.89	303.66	311.31	305.59	301.74	307.27	304.78	307.75	302.34	303.96	304.12	307.35	304.41	305.28	305.33	302.19	305.83	306.46	305.54	311.4	304.53	305.98	304.75	305.27	304.31	306.4	307.87	304.47
311.17	314.75	314.52	316.01	315.74	313.77	315.36	312.96	318	315.76	313.96	314.3	316.75	316.78	310.72	316.1	315.54	318.91	314.08	317.06	315.83	312.95	315.36	312.94	314.23	313.21	314.38	314.24	312.46	314.42	309.47	314.67	315.33	315.91	314.87	311.82	313.89	309.61	313.36	314.47	316.67	315.1	315.87	312.08	311.54	315.29	315.42	315.08	313.76	313.53
304.44	303.55	304.93	300.99	305.9	303.74	302.6	305.63	305.5	303.11	305.62	303.39	303.11	302.38	301.43	307	306.48	304.63	306.86	305.68	303.26	307.2	303.73	303.34	301.7	299.05	302.5	309.08	299.18	304.44	302.88	303.76	306.05	307.2	303.76	303.3	304.31	306.07	306.97	306.61	306.19	304	302.62	303.12	306.11	305.03	304.4	301.55	301.73	303.18
311.64	307.27	307.83	308.57	310.18	307.92	304.94	307.25	308.57	310.08	308.46	308.37	309.57	309.73	309.81	309.86	308.48	312.53	309.74	308.53	308.33	305.41	309.57	310.47	308.55	308.9	309.41	310.33	310.92	309.68	305.87	312.7	310.5	309.43	306	308.73	307.56	306.46	311.72	308.02	314	307.23	309.9	308.07	310.29	310.32	304.71	304.73	313.67	309.34
318.43	316.68	317.21	317.91	317.25	316.69	314.63	317.23	318.55	319.35	320.66	317.78	315.55	319.59	316.35	318.12	320.1	317.74	320.66	316.66	318.9	316.35	317.45	318.74	319.22	315.84	316.97	321.2	318.71	315.56	317.85	314.98	315.69	318.61	314.79	318.21	316.82	318.97	319.07	318.2	313.11	313.62	317.86	318.89	317.3	315.03	315.13	313.17	315.84	318.59
302.86	306.57	306.51	301.68	304.85	306.92	306.21	309.7	308.4	306.13	304.08	303.65	304.41	303.9	307.06	305.53	307.25	305.2	304.82	304.48	304.83	309.06	305.27	306.45	308.79	307.43	302.07	304.36	306.14	304.95	305.29	309.86	306.88	306.05	306.94	307.75	308.05	310.53	301.74	307.69	304.37	307.21	304.1	306.92	306.23	305.85	305.53	307.32	303.74	306.72
294	296.48	295.57	295.46	295.51	293.87	295.95	298.72	294.23	293.31	296.55	294.92	289.57	293.99	293.92	295.96	291.98	293.28	293.96	295.61	297.98	291.49	292.35	295.37	296.89	294.88	292.78	296.4	293.75	294.44	295.97	294.5	295.47	293.93	297.37	296.61	296.08	299.24	298.85	294.15	295.06	295.51	294.73	297.66	296.95	294.47	295.18	295.09	294.57	293.27
316.72	311.99	312.89	314.19	314.21	311.86	313.06	318.39	316.38	313.25	314.11	313.94	315.66	314.4	312.57	312.78	312.76	313.68	314.5	315.28	312.42	311.77	317.17	312	310.14	312.72	313.54	312.27	313.88	313.23	312.22	311.33	317.38	313.48	313.54	312.42	314.95	314.54	312.71	315.97	316.06	316.89	312.83	312.3	312	317.7	314.72	313.92	313.53	313.51
290.48	294.75	294.37	290.62	292.76	294.75	294.35	296.65	298.09	293.59	293.19	290.34	291.98	295.08	295.06	294.49	294.13	292.26	292.17	295.32	294.77	293.55	291.57	293.74	295.93	290.77	294.44	295.44	292.24	290.93	293.01	296.25	289.41	292.87	290.55	293.11	297.45	292.65	293.01	292.18	293.17	296.67	293.63	293.73	295.39	294.68	291.97	290.13	296.06	292.92
302.64	301.69	302.25	302.4	301.7	304.4	300.11	304.36	306.03	300.55	302.35	302.25	303.4	301.16	305.39	301.01	303.7	302.83	300.62	302.73	302.81	302.81	305.49	303.96	305.33	304.3	304.36	303.65	304.17	305.14	300.49	301.78	305.68	304.04	302.74	301.51	300.83	303.81	307.15	303.07	305.06	303.83	300.73	298.3	303.59	302.41	303.12	302.7	301.94	302.23
315.6	315	312.41	316.78	317.58	314.86	313.18	315.98	311.85	314.62	313.34	315.2	314.46	314.62	313.96	314.97	312.78	318.77	316.82	315.32	317.58	315.12	314.93	314.36	318.58	314.2	316.24	317.33	317.95	315.03	316.97	319.33	315.75	318.16	314.77	312.64	313.16	316.9	313.16	318.91	315.11	315.14	314.2	314.28	314.95	314.3	311.66	313.87	314.1	318.27
303.57	305.78	306.38	306.07	303.56	302.02	306.05	304.63	307.71	304.06	304.2	307.98	306.26	305.59	304	304.75	306.09	306.51	307.27	303.18	306.07	306.66	306.32	306.94	302.78	305.72	304.96	306.33	306.07	305.54	304.33	304.21	304.71	306.91	305.39	307.54	304.09	306.3	304.33	303.38	306.66	304.05	306.58	303.78	306.74	303.6	304.55	307.68	308.8	304.31
304.54	305.39	303.61	307.17	305.25	302.76	300.76	307.46	304.25	305.4	305.59	306.09	303.15	306.21	302.1	307.92	303.7	307.81	305.87	303	304.05	303.97	302.34	307.04	303.85	303.72	302.72	303.04	306.89	302.93	304.35	303.55	305.4	305.65	305.99	305.02	303.75	304.12	304.2	302.64	304.02	303.26	305.24	303.57	305.99	306.07	306.07	302.21	306.66	303.36
297.52	293.41	293.64	298.44	296.8	297.3	295.47	299.7	293.56	296.82	298.88	295.51	294.16	298.36	296.72	295.68	296.6	297.47	297.61	297.66	292.96	296.2	296.89	292.68	295.22	294.19	296.46	297.05	297.48	295.57	297.09	298.27	296.48	298.49	295.11	295.73	297.03	300.63	295.82	299.07	295.94	296.6	293.54	296.91	296.45	299.45	293.62	295.5	296.23	298.02
307.89	310.81	307.5	308.25	306.23	313.5	310.17	312.92	312.26	313.45	310.83	309.67	312.07	313.43	310.67	312.24	307.98	311.63	314.15	312.4	312.49	311.38	312.33	312.82	308.59	310.54	309.01	311.22	309.04	309.78	308.39	305.6	314.91	310.65	311.47	308.61	309.76	310.03	311.59	312.77	311.66	309.51	309.33	314.88	312.35	311.42	306.63	311.93	308.67	311
307.53	308.18	306.54	304.67	304.27	303.72	306.21	306.09	306.91	304.23	305.86	304.26	303.59	303.5	307.9	306.5	305.03	306.7	300.57	301.68	302.35	308.2	306.17	305.01	306.19	301.39	306.61	303.77	304.17	302.73	306	304.26	308.22	303.53	302.23	302.23	303.88	303.86	306.97	305.78	304.65	305.86	305.34	306.3	302.08	301.87	302.8	307.3	308.75	302.83
317.68	316.82	313.57	313.87	318	316.47	317.07	318.63	314.78	316.26	313.72	315.21	315	313.67	316.5	313.71	313.89	313.37	313.62	314.72	317.52	317.35	314.53	317.93	318.31	315.87	312.73	314.93	315.91	316.79	315.86	316.75	314.41	315.18	318.49	316.49	315.57	316.72	314.13	317.55	318.22	316.13	315.93	315.3	314.27	313.17	317.36	315.98	318.33	312.44
314.48	315.29	315.51	315.66	312.79	316.72	316.44	312.61	315.96	318.4	311.86	320.53	314.66	314	313.51	313.04	313.92	316.2	318.87	312.83	310.71	313.43	311.82	311.36	311.5	314.5	317.4	315.2	314.94	313.55	310.51	313.74	316.3	311.8	314.82	316.85	314.68	314.64	315.03	311.9	314.12	314.74	307.03	315.77	315.58	314.04	313.66	316.17	315.61	316.12
312.82	318.32	317.98	317.47	314.93	313.78	314.01	315.07	314.93	315.37	317.82	317.87	321.13	313.48	315.42	315.72	314.42	314.36	314.72	313.1	314.31	319.06	317.78	316.2	313.04	314.97	315.93	313.34	316.45	315.78	316.54	318.94	314.65	314.06	314.77	319.15	320.13	316.25	315.65	313.57	321.98	315.21	316.33	315.2	316.66	316.15	314.23	314.82	311.94	316.19
306.56	302.41	305.01	304.28	306.03	308.08	306.5	306.88	306.33	303.99	305.55	304.38	302.67	302.6	306.23	306.37	303.03	306.4	303.68	304.17	305.41	304.02	305.86	306.87	306.14	304.96	310.31	307.67	306.96	305.71	306.81	305.36	303.34	306.51	301.89	303.81	301.52	302	304.58	303.74	304.68	304.55	307.98	307.09	303.86	306.96	304.29	305.63	306.14	305.57
319.42	320.01	315.71	317.43	322.54	317.19	322.55	320.82	318.39	321.18	320.68	320.6	320.9	322.18	319.18	314.65	318.11	317.31	320.21	319.44	315.73	318.42	321.47	319.69	318.43	315.37	319.07	318.36	321.32	317.48	318.74	318.21	315.76	320.13	317.55	316.95	319.15	319.47	319.03	318.8	317.81	321.74	319.67	316.37	317.55	319.89	319.54	321.21	317.56	321.9
309.15	313.99	314.28	309.63	308.65	310.59	313.84	309.06	309.96	313.68	308.59	313.17	312.01	308	315.43	310.43	311.4	310.38	315.99	310.41	312.06	315.22	313.49	314.65	310.37	313.47	313.15	310.98	312.62	311.26	314.19	314.07	310.41	311.72	314.19	313.55	313.32	313.24	312.87	311.61	314.7	311.7	315.56	308.89	312.33	312.54	310.26	311.87	310.38	309.78
293.34	295.08	293.82	294.22	296.64	290.64	291.65	292.92	295.45	291.96	292.43	292.11	296.15	289.61	296.93	294.41	295.86	293.78	294.56	293.35	291.29	295.23	295.02	292.68	293.6	292.26	296.69	292.94	294.9	292.01	292.58	296.79	289.11	294.14	294.69	294.13	292.26	293.21	296.13	293.45	291.99	297.46	294.58	296.4	291.78	291.97	293.74	296.44	294.27	290.92
308.88	304.31	305.72	306.05	304.77	308.87	309.51	305.5	303.89	302.1	304.65	302.75	303.97	303.81	303.65	303.37	305.13	306.01	305.76	300.06	305.1	306.21	303.2	305.45	306.57	304.47	306.03	300.72	303.05	305.95	307.12	303.41	304.39	304.25	304.82	302.97	303.92	303.8	302.73	304.97	306.41	308.06	307.44	303.96	308.13	306.59	304.06	304.28	304.34	303.48
306.41	303.23	302.07	302.02	304.28	305.92	302.51	304.62	305.32	302.39	303.89	305.38	305.22	304.28	303.12	304.52	303.45	302.53	304.51	303.53	303	298.37	302.79	303.95	301.93	303.14	305.49	303.24	301.73	300.84	303.1	303.66	305.32	301.64	303.06	301.98	305.12	306.47	307.83	299.6	304.7	303.41	305.6	303.09	304.66	303.1	301.98	303.78	302.21	304.43
317.63	312.76	312.16	311.11	312.47	314.04	313.35	315.07	312.84	311.35	316.95	312.35	313.49	315.28	312.17	312.28	315.76	314.34	312.44	315.16	312.37	312.39	310.62	313.23	314.77	311.31	314.58	310.61	314.94	313.62	313.34	318.06	313.15	316.99	315.01	311.63	313.05	312.38	311.56	314.14	315.5	315.32	312.66	312.38	314.11	317.46	317.3	314.55	312.13	313.5
301.89	301.85	301.25	299.94	303.56	302.03	306.35	301.8	305.32	302	299	303.39	301.14	301.52	303.46	299.27	299.41	299.31	299	296.69	299.53	299.58	301.11	305.06	304.49	304.59	302.4	298.96	304.36	304.93	304.48	303.12	301.65	303	303	302.17	302.85	306.88	304.42	301.14	303.43	302.1	301.71	302.21	302.71	300.59	303.52	299.99	303.98	302
315.08	312.45	313.58	313.62	315.69	314.61	313.75	315.66	312.28	313.72	315.22	312.85	314.3	311.38	315.25	313.96	315.74	313.55	313.04	312.46	309.45	313.77	313.21	312.75	311.62	313.08	312.68	314.93	312.77	311.26	312.86	315.34	311.46	311.28	315.93	307.8	315.68	311.24	310.94	312.38	312.57	312.4	311.97	314.43	313.42	315.91	312.38	313.33	317.34	313.52
324.82	322.84	326.48	325.57	329.43	323.92	324.44	324.98	323.56	322.32	330.46	322.37	326.13	326.64	323.71	321.53	324.77	324.26	326.88	325.44	325.24	323.79	325.18	325.56	324.09	325.51	326.14	322.38	322.34	324.58	325.47	327.94	321.59	322.47	326.13	323.37	324.81	328.27	325.73	323.78	326	323.39	326.67	326.02	326.72	326.01	325.87	325.15	327.99	325.59
301.13	302.16	299.05	298.43	302.64	300.37	301.87	303.05	301.48	301.73	304.26	300.17	302.59	300.76	302.27	301.02	303.77	299.61	303.56	299.43	302.12	300.74	300.49	303.64	301.76	301.17	300.94	304.28	302.69	299.43	303.1	306.45	299.68	304.25	302.29	303.07	302.05	302.79	304.98	303.74	304.8	300.48	307.58	304.34	304.22	303.14	301.06	304.97	302.8	305.71
317.01	312.89	315.41	317.21	316.47	316.56	317.46	316.14	318.76	314.51	314.85	317.69	321.22	318.88	316.36	314.52	315.84	313.84	316.89	314.87	316.51	314.97	318.87	316.83	316.85	318.02	317.45	316.68	317.15	316.49	319.07	317.3	314.99	319.66	318.85	316.44	313.83	314.09	317.08	315.89	318.44	314.37	316.25	316.65	313.88	317.85	316.84	316.14	314.87	317.04
304.33	306.57	309.05	301.76	305.13	304.14	307.38	304.49	303.92	304.51	304.25	304.82	305.71	305.47	306.39	303.93	306.34	305.11	303.29	303.65	301.69	305.47	303.16	304.91	302.89	304.24	310.49	306.29	303.45	302.47	305.02	302	304.66	303.81	306.21	303.14	305.16	302.8	302.16	302.81	301.5	303.97	303.34	305.24	303.83	305.44	304.67	306.77	303.2	304.17
316.95	314.85	319.54	313.6	320	316.98	317.31	316.08	315.72	317.46	316.8	318.88	318.82	318.82	318.18	316.05	318.16	317.72	314.32	315.28	314.81	320.3	318.06	317.2	315.69	316.51	312.55	314.23	316.79	319.56	316.45	316.78	318.87	316.16	319.39	320.04	316.51	319.29	319.95	318.12	319.48	317.32	319.99	314.14	316.63	317.96	314.85	321.39	315.56	316.49
305.32	305.14	306.99	307.61	304.2	305.78	303.22	304.86	301.83	307.07	306.58	306.05	304.57	303.5	305.88	304.95	307.83	307.12	303.03	306.22	305.73	304.16	303.97	302.38	305.94	303.72	306.26	307.26	305.59	302.69	305.17	304.45	306.91	307.01	302.6	303.28	305.39	304.19	308.35	307.42	304.64	307.68	302.67	303.59	304.46	304.69	305.65	306.13	304.53	305.45
291.6	297.6	294.44	291.3	296.54	295.82	296.17	295.93	295.77	294.31	294.94	295.88	296.42	295.47	296.05	295.35	293.56	293.87	295.85	296.45	296.79	296.7	295.36	293.58	297.32	296.66	296.76	298.61	297.25	295.25	295.44	293.84	293.91	295.11	297.32	293.34	295.42	295.7	296.89	295.06	291.18	294.28	292.05	296.08	295.58	293.3	295.13	296.81	294.45	297.75
314.91	315.82	313.34	310.83	312.02	313.58	312.37	309.03	313.51	309.85	315.43	314.71	313.5	311.33	316.17	312.88	309.76	312.81	313.07	313.97	311.35	313.15	315.1	313.87	312.07	313.37	313.58	313.27	313.06	311.79	314.85	315.74	314.64	312.85	311.86	312.34	313.04	315.32	308.64	313.89	312.17	314.24	307.19	313.22	311.77	311.21	314.82	314.06	312.85	317.1
299.6	294.75	293.78	294.79	295.39	295.66	297.39	293.47	294.08	294.55	295.61	294.62	292.14	292.68	294.77	297.24	295.97	296.36	290.96	298.64	294.68	297.93	294.84	293.71	295.77	296.66	294.91	293.86	294.23	294.71	293.74	293.97	291.95	298.04	295.59	293.37	294.4	294.92	297.45	294.79	297.94	295.02	298.85	293.7	296.26	295.55	292.28	299.26	299.18	292.62
307.28	303.96	303.35	305.03	306.16	307.21	306.77	305.74	305.18	307.3	306.75	304.74	305.2	304.59	308.56	309.6	306.59	307.49	306.88	308.43	303.02	305.91	306.58	306.9	304.1	305.46	307.73	307.26	307.73	304.54	303.12	307.33	306.76	304.69	301.96	305.8	304.55	309.25	306.75	304.55	304.2	307.5	302.02	304.55	306.97	303.79	304.87	307.31	305.78	307.34
298.51	293.67	297.2	291.77	297.14	296.7	293.85	294.08	293.43	292.51	297.25	295.32	294.51	294.2	296.48	294.54	296.6	297.16	293.49	298.64	298.85	293.27	294.84	299.26	298.42	292.55	296.13	294.1	291.43	295.05	293.26	295.48	293.09	295.81	292.61	293.89	295.79	296.79	294.29	296.8	294.94	295.24	297.14	295.33	290.18	296.25	295.1	294	296.93	297.64
313.7	310.47	314.38	311.73	313.62	311.9	309.61	309.92	311.13	313.37	311.38	309.9	314.04	311.34	313.66	314.3	312.2	311.63	311.59	310.33	312.69	313.72	309.55	313.88	312.26	312.22	309.61	310.17	309.04	312.8	312.31	314.06	310.47	310.74	310.68	310.47	306.7	309.77	311.3	311.54	311.47	313.67	312.71	311.89	312.47	310.22	310.86	312.54	310.46	316.11
306.5	305.15	305.79	301.79	304.64	306.84	305.48	304.26	303.72	305.31	304.25	304.04	304.13	304.32	304.6	306.4	301.11	301.09	303.63	304.29	301.56	301.4	300.13	304.97	304.13	307.39	307.68	304	302.19	304.15	302.22	304.09	305.09	302.39	304.15	305.94	302.32	307.09	304.39	303.64	302.45	302.57	305.87	304.32	306.89	302.36	306.44	303.74	305.38	304.79
295.73	290.81	298.67	294.84	292.35	295.7	292.96	296.19	295.86	293.54	294.45	296.85	295.15	292.55	291.96	292.08	294.41	299.39	298.82	290.99	293.86	295.08	297.17	297.27	298.51	294.69	291.47	296.03	298.06	295.18	295.02	295.53	293.57	290.75	296.58	295.29	296.42	296.23	294.56	295.91	298.78	294.93	295.42	293.5	292.71	295.27	292.78	294.86	297.18	297.98
309.65	310.52	311.17	312.73	311.5	312.73	315.6	311.08	313.37	312.22	310.65	315.33	308.96	313.31	308.13	313.32	313.97	312.53	314.05	315.49	313.34	311.7	313.15	310.27	313.65	310.29	307.56	313.09	311.91	312.55	313.15	313.33	312.99	313.34	314.73	312.83	309.83	311.94	312.43	316.27	311.88	315.03	312.17	314.42	310.15	314.64	314.62	313.84	308.67	312.3
312.37	315.95	310.83	315.32	311.42	312.28	313.94	315.42	312.33	317.51	316.9	314.2	315.59	312.66	314.17	310.8	314.63	315.69	311.82	312.87	311.59	314.22	313.69	314.33	311.28	312.8	312.99	313.37	312.14	311.73	312.43	313.41	313.76	315.03	313.8	314.7	316.04	315.61	313.61	317.33	313.13	311.46	313.69	313.69	318.91	315.36	310	311.11	313.23	312.59
318.91	314.13	313.29	317.2	314.79	316.19	316.41	318.8	317.14	314.57	315.62	313.99	316.2	315.16	314.92	318.3	314.48	316.8	318.12	312.16	317.75	317.47	316.81	315.18	312.21	314.76	315.16	316.62	319.92	312.96	315.76	313.92	313.56	314.71	313.54	317.98	317.01	313.85	313.89	317.98	313.88	313.37	311.57	316.01	316.39	317.47	314.25	318.1	316.47	312.76
312.16	312.67	309.93	311.18	312.62	313.14	312.37	312.72	310.19	318.34	312.52	316.28	315.95	312.93	314.93	310.65	313.88	310.48	314.67	308.63	311.3	312.61	314.59	309.67	315.83	313.44	315.48	315.93	313.02	314.95	310.53	311.17	314.42	313.61	313.29	312.33	313.8	317.47	312.7	312.19	315.81	315.21	314.67	313.45	312.28	312.18	311.5	313.82	314.21	311.55
325.85	330.38	327.65	327.84	326.96	329.23	331.69	330.56	329.71	330.04	326.77	328.77	328.98	327.89	324.39	325.49	329.17	326.11	326.94	329.95	330.57	330.17	326.41	327.25	331.31	327.14	328.18	324.59	329.26	328.96	329.53	330.93	328.39	328.39	325.59	329.88	329.69	328.23	325.92	324.34	329.07	329.98	331.14	329.89	325.83	329.22	329.32	324.82	328.67	326.57
295.76	294.47	296.07	295.74	295.6	298.87	294.71	290.36	294.2	296.1	294.21	292.78	297.78	297.31	294.02	298.54	293.75	293.34	296.03	295.69	295.31	292.16	294.09	296.58	298.64	294.79	292.42	293.89	294.07	294.52	292.73	295.11	294.23	298.28	298.64	296.31	294.39	294.16	294.21	293.36	293.78	291.6	295.84	295.86	294.74	294.27	297.52	296.94	292.74	295.91
304.37	305.6	304.85	307.35	309.68	306.46	306.16	306.89	306.75	303.1	307.4	309.6	304.58	306.36	305.64	302.92	308.39	304.94	308.54	306.88	305.75	303.53	302.83	307.52	306.3	304.8	307.03	307.5	308.93	305.83	305.85	308.76	304.57	308.74	307.18	305.46	306.56	304.93	305.94	305.25	303.43	304.92	302.76	306.59	307.47	304.55	304.29	306.94	306.84	304.18
318.75	316.35	319.89	314.4	316.84	315.81	315.59	313.22	316.35	314.75	318.51	315.61	316.22	315.75	313.1	311.3	318.05	314.46	312.73	316.72	314.17	316.25	312.04	318.6	313.68	316.4	316.71	316	313.53	314.32	315.46	317.13	316.51	315.49	313.78	316.6	316.08	315.39	318.28	316.27	313.35	315.69	315.8	313.66	313.04	319.78	315.15	316.46	316.31	315.02
302.7	303.88	304.38	304.48	301.17	304.47	306.36	303.82	301.62	301.95	302.05	302.01	308.47	307.69	304.82	304.9	302.49	303.84	302.3	305.13	300.72	303	304.11	304.11	302.08	302.33	303.64	300.62	303.52	304.44	309.27	303.63	303.51	304.17	305.78	303.85	304.77	303.15	301.96	306.09	305.63	305.57	304.93	302.8	305.08	305.64	304.63	301.85	302.54	302.37
305.23	304.31	305.71	307.99	306.08	305.08	301.91	300.93	309.44	306.46	304.78	304.57	306.08	306.37	304.62	307.38	304.25	304.48	306.46	305.71	303.01	306.85	304.41	307.41	305.16	304.1	303.7	308.77	306.78	304.59	304.96	303.7	303.52	305.71	303.78	306.96	308.42	305.32	307.38	308.51	309.56	307.47	309.67	305.18	300.29	307.42	304.65	306.06	304.08	298.73
310.24	312.18	314.72	313.55	319.25	312.01	316.64	310	313.63	314.68	312.92	314.47	315.87	314.61	310.47	312.99	313.44	312.56	310.7	313.63	313.15	308.68	314.04	315.73	312.57	311.38	312.62	311.81	311.45	312.75	314.86	311.72	314.35	312.63	314.14	315.96	313.12	313.33	313.52	313.12	312.2	314.33	314.9	313.95	315.15	315.23	314.35	314.7	315.24	312.21
308.91	310.74	312.46	310.49	310.21	308.57	310.18	310.23	310.32	310.13	309.57	310.27	311.05	308.23	313.7	304.69	310.7	308.23	308.53	311.05	312.4	311.22	311.67	315.57	308.25	308.35	308.97	309.03	309.29	312.08	305.19	310.08	311.98	308.4	309.2	310.08	313.9	311.74	308.7	308.5	312.18	308.89	309.62	311.11	310.25	306.01	312.09	308.68	309.12	308.01
315.52	309.57	310.35	313.87	312.28	312.41	312.6	312.33	308.97	309.57	314.97	310.41	307.77	306.31	311.1	308.92	308.42	308.73	313.11	310.61	311.62	309.36	311.92	312.57	311.09	313.1	311.66	310.49	310.25	310.33	311.48	309.13	308.85	312.13	311.04	310.74	314.1	310.6	307.69	310.27	308.72	314.38	305.8	309.47	311.74	311.66	307.14	312.96	310.41	310.01
301.92	306.51	303.69	297.92	302.4	302.51	301.74	304.22	305.67	299.64	303.48	302.91	304.96	303.51	303.48	302.77	300.68	301.92	303.27	300.81	302.45	304.44	306.03	302.31	305.12	301	303.36	301.13	303.93	302.91	301.84	301.27	302.13	302.46	300.59	302.37	300.53	306.45	301.22	302.39	304.84	303.04	302.71	304.46	302.96	303.34	300.88	299.45	304.36	300.97
320.15	317.37	316.76	314.43	319.53	314.94	320.01	315.62	318.85	317.85	315.56	316.01	316.47	315.81	317.39	312.97	315.13	318.48	316.46	315.75	316.25	317.12	318.02	320.78	318.85	319.89	317.53	318.18	315.95	317.61	315.42	318.91	314.97	317.94	317.18	317.29	318.14	318.56	315.9	317.38	318.59	316.87	316.68	318.99	317.59	319.18	316.92	318.3	317.61	317.09
313.23	314.4	315.97	312.28	312.8	313.09	313.6	312.78	312.93	314.81	314.37	312.2	313.1	316.6	312.85	311.83	311.7	317.02	312.37	315.42	312.63	314.04	312.85	311.99	314.14	315.78	313.36	314.94	313.83	313.68	310.77	313.7	318.22	313.66	313.76	312.28	311.22	312.29	313.9	314.38	311.12	314.04	315.62	313.76	308.14	315.18	314.43	314.68	313.23	315.24
327.36	326.87	326.89	330.65	330.92	333.48	326.29	327.43	326.3	329.86	325.89	329.59	327.92	326.87	326.05	327.08	326.45	328.15	328.52	329.76	325.98	329.58	327.63	331	328.42	326.32	326.56	330.66	323.49	328.94	324.88	331.22	330.66	328.19	329.2	329.34	327.3	326.04	327.95	324.94	329.62	325.58	329.66	326.44	327.92	326.1	327.55	329.24	329.94	324.78
328.27	325.5	325.6	324.12	327.11	324.23	325.36	322.48	323.99	324.73	323.35	326.54	327.04	325.8	328.05	325.03	326.55	323.82	326.32	323.01	323.39	321.98	324.48	328.07	325.47	323.7	325.08	323.43	327.04	325.48	323.96	326.16	324.86	325.71	326.96	324.37	324.05	322.37	321.65	323.27	325.08	324.6	330.04	323.77	323.06	327.9	325.41	326.07	322.88	326.18
312.29	312.92	311.48	312.22	311.9	311.14	311.38	311.6	311.42	311.83	313.64	310.78	312.35	311.8	311.02	314.2	312.02	315.02	306.51	312.16	312.88	311.63	310.94	317.62	317.8	309.18	314.29	312.55	310.39	315.89	309.86	313.45	313.18	310.8	316.42	311.25	314.41	312.77	313.43	312.73	312.11	310.27	311.92	306.69	308.61	309.59	313.39	313.83	312.14	310.9
311.79	311.97	312.33	315.23	314	312.8	312.4	315.78	314.6	314.96	308.44	311.9	312.73	312.3	312.66	313.49	311.75	317.49	310.65	314.47	315.46	309.76	314.75	307.72	315.59	314.3	314.76	309.77	316.55	312.3	313.15	312.43	313.97	310.2	312.84	310.59	313.62	313.36	311.99	310.63	315.09	312.62	311.05	312.27	308.16	313.39	311.08	311.84	315.05	313.69
318.69	315.14	317.82	318.48	316.42	316.93	318.85	317.48	319.71	316.3	319.34	318.78	318.13	317.01	317.63	320.18	319.53	318.4	318.26	314.83	318.63	317.1	318.47	316.65	318.18	318.85	316.65	316.9	318.29	316.81	318.41	319.3	318.32	320.02	317.72	316.01	320.25	316.66	320.43	318.14	320.58	315.16	318.67	320.35	319.81	318.85	319.4	319.09	321.31	319.57
297.38	292.68	296.07	294.57	293.65	294.17	293.25	294.76	295.15	295.56	298.15	296.3	294.64	298.09	292.7	295.78	297.07	293.83	294.14	297.47	295.11	297.11	299.26	293.09	293.2	295.91	293.94	293.09	296.4	290.55	293.64	296.42	293.77	292.71	295.09	297.41	292.4	297.32	293.82	294.69	294.94	295.7	298.34	292.64	295.23	292.53	294.48	293.91	295.93	292.12
309.12	305.86	310.16	306.22	306.53	305.53	307.75	304.19	306.37	310.91	305.84	307.98	306.69	304.08	309.99	306.94	308.61	305.28	306.92	303.3	304.95	304.33	305.35	304.67	308.15	303.48	304.34	306.54	306.92	309.07	306.25	309.85	308.02	306.07	305.67	306.33	307.67	310.94	306.48	303.41	307.15	311.12	304.84	307.97	306.74	308.43	308.97	308.65	305.82	306.55
315.78	316.16	318.89	315.82	316.29	317.14	313.76	314.69	316.65	313.72	317.95	318.46	315.49	322.12	316.8	314.95	317.57	317.38	315.37	317.81	317.16	317.19	316.84	318.52	314.61	318.07	317.15	317.34	316.75	318.1	319.58	320.45	314.36	318.8	317.41	316.5	319.77	317.95	316.37	318.02	315.06	317.82	315.31	318.96	316.19	316.78	314.92	315.22	316.79	320.96
318.18	318.48	317.85	318.13	321.72	319.95	320.32	317.6	319.27	316.58	313.9	318.9	318.32	317.22	314.74	322.3	316.23	320.1	322.05	318.2	317.5	316.33	318.48	314.6	317.34	316.68	315.94	319.91	319.25	315.67	319.16	322.12	316.32	319.73	320.32	314.92	318.51	315.93	319.28	317.59	316.77	313.92	316.26	317.24	318.87	317.39	321.81	316.69	318.01	316.89
296.51	294.7	294.77	293.45	298.82	294.38	296.41	291.69	294.84	296.12	296.67	296.43	293.82	293.8	296.78	292.2	297.19	292.53	295.68	295.25	295.47	296.3	297.22	294.13	295.6	295.82	297.5	293.15	295.49	294.9	293.55	291.29	293.26	295.58	295.57	292.42	293.35	294.82	299.91	295.4	296.76	292.21	294.06	293.99	293.43	294.93	296.81	294.58	296.59	296.61
303.99	300.02	303.79	303.6	305.7	305.29	300.98	303.46	302.84	299.6	300.58	303.27	302.3	305.13	303.53	302.43	301.55	304.56	300.8	301.65	303.05	305.9	301.82	301.65	302.85	301.37	304.42	302.51	305.07	305.33	307.47	303.53	306.39	301.88	305.96	307.22	300.55	305.54	304.49	304.2	301.45	306.85	301.78	304.17	301.8	302.97	303.66	303.24	307.43	305.02
307.25	302.45	304.05	305.91	299.63	306.24	304.15	303.8	302.88	303.1	304.07	302.08	303.11	305.81	303.86	306.69	305.45	304.83	303.25	303.15	307.8	304.78	304.97	303.16	300.01	304.32	303.84	304.82	304.42	308.04	304.34	306.4	304.69	306.84	307.81	303.6	300.1	303.5	306.91	304.36	307.2	302.03	304.25	303.55	304.31	304.14	303.87	304.23	307.7	299.27
301.2	306.89	304.6	301.67	298.07	302.97	300.14	300.83	304.23	303.02	301.86	300.63	301.03	300.25	302.94	302.13	303.74	303.73	300.22	304.61	302.21	304.19	305.36	301.69	301.2	300.79	299.38	301.73	302.89	300.91	302.98	299.57	305.18	302.09	301.79	304.04	302.48	303.12	303.78	303.86	302.47	303.08	301.37	302.35	301.52	303.23	300.36	303.32	303.83	300.16
313.94	315.05	310.39	315.43	310.84	312.35	308.72	314.16	313.51	313.26	311.97	311.73	312.31	312.78	312.61	312.86	314.78	315.05	310.88	314.2	310.51	312.48	312.25	309.3	311.72	313.69	315.31	318.39	312.08	315.38	310.54	310.65	314.25	309.75	314.44	314.74	313.55	314.67	313.2	308.77	312.08	313.43	316.01	310.99	310.54	313.38	312.88	314.51	312.92	312.91
312.57	310.75	314.14	311.92	312.91	314.22	313.58	315.4	313.35	317.62	315.57	310.14	315.55	309.73	315.96	308.53	311.13	313.15	316.64	313.34	315.4	314.59	315.95	311.06	313.38	315.85	310.95	310.52	314.15	313.11	315.23	316.26	314.22	313.45	311.03	312.6	312.15	310.18	312.15	313.02	315.32	313.89	313.3	315.5	309.92	313.03	315.05	313.71	309.53	314.09
301.68	306.76	304.75	301.09	301.48	302.81	299.62	302.11	302.69	301.78	303.17	302.96	302.45	299.57	303.44	302.37	299.96	300.6	301.25	300.51	302.88	302.23	303.81	304.38	302.08	300.91	297.63	303.33	300.85	301.1	301.17	300.73	301.26	303.32	305.81	304.04	300.09	307.28	301.34	300.96	304.34	303.25	302.58	304.17	299.65	299.21	299.47	303.14	298.9	301.6
312.03	308.43	311.32	314.03	311.9	310.26	311.41	308.22	308.69	314.19	315.8	312.38	310.12	314.34	314.33	313.78	309.54	310.58	306.78	306.34	309.62	309.65	312.43	312.45	313.61	314.83	309.51	308.31	309.7	309.34	309.61	311.13	311.13	310.12	313.14	309.61	309.96	309.85	313.79	311.94	314.93	312.09	309.16	311.43	309.24	312.75	310.53	314.77	308.23	307.92
309	306.9	309.69	306.47	306.07	306.64	304.85	304.92	309.51	309.66	306.16	305.58	303.07	305.23	305.98	308.98	307.43	307.17	307.6	306.13	310.23	307.79	308.19	305.77	306.65	305.1	308.33	306.44	306.64	309.07	310.82	306.68	308.03	309.1	308.17	309.05	308.51	305.7	307.61	309.62	308.09	306.92	307.29	307.41	304.12	314.74	307.73	305	310.1	307.51
313.35	311.71	313.2	315.55	313.74	314.79	316.33	314.35	310.34	314.35	315	316.88	316.12	312.12	307.7	313.97	313.49	313.01	314.5	315.07	312.15	315.51	314.97	312.05	315.48	311.97	313.36	316.3	312.84	312.79	315.88	314.16	317.28	313.99	313.18	315.65	312.55	313.59	316.38	313.4	313.38	312.62	313.83	312.54	312.06	311.81	311.6	311.15	312.61	314.75
302.98	305.4	304.35	304.05	304.3	304.06	306.17	304.63	304.58	305.49	303.92	305.48	304.15	305.44	305.91	305.68	310.62	303.64	304.68	308.38	303.37	306.59	305.19	304.31	303.76	306.8	304.65	303.2	303.65	304.63	303.62	308.59	303.55	304.71	307.86	302.48	305.77	304.86	305.26	305.38	301.84	304.55	303.93	304.95	304.11	303.46	306.24	307.57	306.88	306.35
312.82	314.97	313.99	312.77	314.04	313.05	312.5	309.42	313.16	311.17	315.75	313.13	308.21	313.54	313.3	309.75	314.31	315.79	312.4	311.75	313.71	312.99	311.36	313.55	314.02	309.74	310.23	313.53	313.68	315.72	313.27	312.65	310.23	310.94	313.65	314.28	311.45	312.24	309.19	311.81	315.43	310.67	306.82	308.25	313.8	313.85	310.03	309.73	310.72	310.75
303.87	305.03	313.05	308.05	304.98	305.55	304.63	304.86	309.62	304.66	308.17	307.02	308.2	305.89	307.7	303.32	304.92	310.46	306.06	307.77	304.8	304.86	308.41	307.68	307.78	306.54	309.29	306.03	305.86	308.56	304.65	304.36	305.94	304.86	301.99	301.85	303.9	309.18	306.63	306	304.33	305	304.3	306.44	308.35	305.18	306.67	306.75	305.31	303.96
297.86	296.07	298.27	299.55	299.97	298.91	295.82	298.78	293.05	298.75	295.26	294.66	297.2	297.98	295.42	293.24	296.55	296.3	296.67	295.02	298.28	297.47	296.17	298.68	294.12	295.94	297.19	297.11	295.9	296.43	299.31	297.68	295.19	300.03	296.63	300.37	299.06	299.29	296.82	294.61	297.23	298.88	298.25	294.83	297.06	292.46	293.57	298.79	297.88	298.85
309.39	308.23	306.89	308.85	307.18	309.44	307.93	303.31	310.38	305.74	304.82	305.77	307.65	306.61	307.06	301.2	304.27	307.51	305.09	304.95	304.48	308.62	308.22	304.86	304.91	307.5	306.57	305.07	307.95	306.76	305.79	306.3	306.96	303.41	306.32	306.04	304.92	302.56	305.25	303.73	303.94	305.22	303.55	307.97	306.77	307.08	305.51	301.74	305.51	305.14
320.72	319.14	318.72	320.24	321.05	317.26	315.65	321.93	319.14	318.89	323.66	319.82	317.62	317.27	321.24	321.83	320.5	318.81	318.37	318.85	315.63	321	318.59	316.19	321.52	319.09	319.49	318.96	320.36	316.52	320.36	320.1	316.63	316.34	322.1	319.88	319.39	315.76	315.42	318.8	317.78	318.72	322.21	319.29	320.89	321.12	319.28	316.51	317.72	320.39
298.52	299.65	294.52	297.44	296.39	294.42	295.7	292.63	296.37	295.84	296.92	296.09	298.26	295.15	297.91	297.5	299.38	298.68	297.99	299.58	296.18	297.01	296.65	297.1	294.65	298.43	296.41	295.17	297.92	295.79	292.92	298.06	295.82	296.36	296.63	293.86	294.92	298.76	293.26	295.23	299.85	297.29	297.12	297.42	296.59	296.99	299.82	295.35	296.08	295.35
312.37	315.26	317.84	315.68	316.23	316.1	315.21	313.55	311.99	317.02	312.69	312.47	314.86	314.8	311.07	312.01	314.75	315.6	317.23	311.72	314.81	313.76	315.24	314.29	312.91	315.86	315	318.87	312.98	312.7	314.16	316.95	315.77	311.2	314.41	315.99	312.28	313.6	315.11	316.18	314.44	313.22	316.21	312.54	315.53	313.09	315.37	317.13	316.81	312.01
303.58	308.1	302.76	302.8	303.06	300.98	304.29	308.15	302.01	300.97	302.21	299.19	303.79	305.22	301.51	306.94	302.59	306.52	299.44	301.38	300.82	302.28	304.99	305.95	300.08	303.61	300.53	300.78	302.4	303.31	300.68	304.92	305.21	304.48	303.09	307.65	305.22	304.43	304.89	304.54	302.28	300.07	303.52	309.54	303.56	301.3	303.46	303.35	301.38	303.89
295.49	296.83	294.31	296.11	292.8	291.27	293.23	294.06	291.13	291.74	295	294.66	291.51	293.13	292.72	292.07	294.21	292.48	293.05	296.82	291.76	293.44	291.88	292.09	293.16	293.11	294.24	298.45	292.72	296.95	297.32	294.93	295.06	295.62	292.39	297.6	293.91	293.38	292.35	291.47	289	293.99	293.24	292.87	293.91	296.94	293.65	292.67	295.07	292.16
314.29	317.64	319.39	319.44	313.53	314.87	318.64	315.43	314.83	317.21	316.81	318.68	317.72	313.89	315.9	314.92	317.24	316.94	319.52	317.3	316.24	315.93	317.58	316.56	317.31	318.15	314.32	312.65	319.7	316.9	318.79	318.04	316.34	318.25	317.74	318.05	317.77	319.5	315.29	318.95	317.79	320.43	317.34	315.54	316.74	318.1	318.33	318.54	320.39	316.44
308.98	307.86	310.48	309.89	309.46	308.33	310.33	310.17	309.42	311.82	312.7	311.48	308.47	306.35	308.58	307.62	309.47	309.63	308.44	309.72	305.02	309.47	310.2	312.47	308.47	309.2	309.01	307.83	310.09	309.5	310.25	306.59	310.12	307.1	303.92	306.71	310.92	310	311.56	306.8	309.69	308.27	311.55	305.92	308.6	310.94	308.24	304.77	308	308.76
310.8	316.55	312.89	312.78	317.34	314.34	313.13	313.52	311.63	317.24	312.42	313.53	311.96	312.14	315.99	316.52	313.47	312.77	313.56	310.71	312.94	315.68	313.85	314.36	309.97	312.26	315.14	313.94	313.84	315.36	314.91	316.21	314.68	313.99	313.86	314.97	312.36	315.55	311.45	315.98	313.04	314.25	310.65	315.55	310.76	312.47	311.7	314.18	313.23	315.44
315.06	315.39	314.36	313.07	313.97	313.88	312.92	314.92	314.42	316.62	309.13	313.11	311.77	313.82	315.46	315.82	312.58	312.68	314.45	314.5	316.47	312.17	317.26	310.43	316.86	315.9	313.07	314.29	314.36	313.55	312.19	314.82	313.11	312.77	311.28	312.1	313.99	308.9	310.31	313.67	314.03	318.44	312.78	312.82	311.01	313.15	311.41	313.28	313.67	312.05
303.97	300.7	300.91	302.29	299.86	304.68	303.58	300.93	301.3	299.38	304.62	303.79	304.06	299.01	303.8	297.16	302.91	298.5	302.73	299.89	302.87	302.15	303.56	301.71	303.29	301.5	299.75	301.81	303.05	302.34	304.37	300.33	300.23	303.06	300.4	303.21	301.72	302.23	302.39	305.01	300.44	302.71	305.59	302.88	300.53	299.09	304.51	301.74	300.51	299.69
317.23	315.36	317.98	315.23	313.9	314.46	313.3	319.32	316.19	315.6	318.7	313.74	317	316.24	318.78	317.84	316.46	317.66	316.1	314.39	315.24	312.65	313.33	318.91	318.96	315.9	316.14	314.56	318.46	314.82	316.5	318.42	318.43	319.27	316.27	318.28	315.2	318.88	318.54	316.91	318.15	316.98	317.55	312.94	317.42	314.68	315.02	313.65	313.59	314.19
318.8	317.32	318.15	315.15	317.29	317.72	318.48	316.23	320.54	317.42	316.03	318.4	316.33	317.5	317.65	319.26	319.25	319.48	316.63	319.74	319.16	318.95	318.89	317.84	315.38	320.94	317.79	316.58	318.03	315.19	315.62	320.11	318.43	316.5	318.27	317.91	320.11	317.99	317.53	318.58	318.45	318.18	320.34	317.48	319	318.91	320	317.4	321.84	315.63
304.9	301.08	300.86	299.61	299.22	301.92	301.66	300.82	300.74	301.91	302.18	297.41	298.66	302.82	302.33	299.03	302.87	302.46	300.37	302.78	305.88	301.69	298.74	303.86	300.99	299.81	300.63	303.14	303.29	301.89	301.47	300.25	302.51	299.91	299.74	302.56	303.26	303.54	304.35	305.24	301.72	303.73	302.59	301.77	300.7	301.31	299.07	301.45	299.76	302.86
312.67	310.97	313.32	312.28	311.69	315.54	312.07	310.29	318.16	314.32	314.55	313.84	314.6	314.01	315	313.52	316.04	311.54	311.42	313.45	314.48	312.17	313.89	313.2	314.13	313.66	315.69	313.26	318.91	313.99	314.82	313.67	310.28	310.29	313.68	313.04	315.05	314.06	316.45	311.14	314.49	313.39	309.56	314.37	314.95	313.97	312.89	314.37	312.73	314.01
325.41	324.63	322.02	323.9	324.82	325.15	326.35	326.88	324.66	325.51	324.81	326.9	322.53	321.13	323.92	324.07	323	325.96	324.85	321.83	323.65	327.78	323.08	326.34	324.07	324.51	325.13	323.76	324.32	321.48	326.15	327.54	323.08	327.46	322.76	327.05	325.71	323.83	325.29	322.96	323.46	325.6	324.37	322.62	325.16	322.76	324.98	323.45	326.15	324.34
315.97	317.02	318.07	319.67	315.28	320.04	318.98	316.95	315.18	317.2	319.14	316.74	317.05	315.1	317.68	315.19	321.13	318.8	321.95	314.7	313.36	318.45	316.81	316.43	315.1	318.46	316.61	319.74	318.41	319.05	320.35	316.98	320.53	318.29	316.48	318.67	318.16	319.78	318.43	319.34	317.61	317.36	317.49	316.46	313.39	315.99	318.25	317.37	315.42	318.59
316.63	316.79	314.35	315.13	317.17	317.48	315.67	314.48	317.77	315.27	313.4	314.51	318.1	315.43	313.92	314.04	316.1	313.35	310.54	311.74	315.55	314.76	312.48	313.6	315.09	316.91	315.41	316.61	314.78	317.99	316.93	315.59	312.85	314.03	314.86	314.06	311.04	315.78	316.76	314.82	313.87	312.63	314.9	316.07	317.02	319.2	314.62	314.3	313.96	313.36
306.49	306.81	310.76	306.05	303.78	304.76	304.8	306	310.52	306.69	308.17	305.13	309.99	307.13	308.27	307.13	306.75	309.5	307.49	307.57	306.07	306.83	305.77	308.3	304.32	308.33	306.19	311.46	304.56	310.03	308.55	306.51	307.16	308.27	304.3	307.81	304.27	309.03	306.43	307.97	308.85	304.17	308.04	306.61	307.35	307.86	308.48	309.35	309.8	307.71
310.55	308.56	312.15	310.59	308.32	307.99	307.34	311.28	311.51	312.86	310.69	309.28	314.56	305.11	310.07	311.61	314.03	307.44	315.05	306.98	310.71	309.29	311.85	312.47	309.57	307.58	314.07	307.38	309.88	307.47	311.39	313.59	309.94	310.78	309.34	312.04	312.84	311.42	309.35	309.3	312.71	315.02	306.98	312.79	310.75	309.68	310.3	308.65	307.3	306.08
310.25	309.32	310.44	307.97	308.26	311.03	311.25	307.49	309.12	308.99	310.19	309.65	307.47	313.17	307.06	311.41	312.95	310.1	309.81	306.78	309.35	307.38	305.19	311.04	309.28	306.63	308.27	309.53	309.38	311.58	310.24	307.29	309.24	310.43	308.24	309.41	311.13	307.78	309.05	309.56	306.59	307.66	307.85	308.72	310.69	307.89	307.8	310.35	309.25	308.9
305.63	301.02	298.58	303.9	303.37	304.23	302.59	304.15	303.29	305.27	304.1	299.28	298.95	301.25	302.9	300.1	303.12	305.52	308.09	303.51	304.65	302.66	301.11	301.01	305.51	301.61	301.34	302.2	301.07	305.41	305.1	304.48	303.5	300.98	299.8	301.41	299.66	300.26	299.2	300.72	304.44	303.66	301.34	302.21	302.02	303.83	302.67	301.3	301.94	301.94
304.08	301.41	302.15	304.61	304.39	303.59	306.44	302.55	300.88	304.3	301.29	302.96	301.87	301.87	302.9	302.21	306.09	307.11	302.08	301.86	303.97	303.78	300.51	300.77	300.75	305.42	305.31	305.3	303.84	304.45	302.36	304.74	301.56	307.46	302.21	308.36	304.92	306.03	305.83	304.43	305.52	304.69	302.66	301.44	303.34	306.62	303.15	304.44	303.86	305.21
301.23	301.87	301.75	304.43	302.03	304.66	304.73	304.47	304.57	303.85	304.3	305.19	303.06	303.82	306.47	305.67	305.01	300.93	305.41	303.49	306.72	303.55	305.12	303.49	303.09	302.12	302.96	300.63	307.51	306.99	305.63	304.03	305.64	306.66	304.92	302.77	297.89	303.4	306.15	302.39	302.94	303.42	307.33	304.07	303.03	301.69	300.64	301.42	301.83	304.13
304.92	307.11	310.72	306.14	302.54	310.5	307.19	309.84	307.78	308.88	310.06	310.34	305.72	306.05	301.57	306.41	309.85	306.76	307.27	310.51	307.57	307.3	307.72	303.77	306.73	308.02	308.3	305.26	308.29	307.73	309.81	309.69	305.33	308.94	307.84	309.74	308.94	306.79	302.32	306.05	304.31	305.92	309.18	307.01	307.41	307.67	305.92	306.51	307.92	308.08
296.9	302.82	302.37	303.7	305.52	301.95	300.36	300.44	303.19	306.01	302.88	302.51	300.42	302.67	305.56	301.53	303.43	302.99	306.62	302.33	302.01	301.59	304.22	306.02	302.49	305.21	299.05	299.07	301.53	300.14	305.33	300.02	303.97	301.29	305.65	301.47	302.36	302.51	305.38	300.92	302.2	301.26	302.77	301.19	298.45	301.98	302.86	300.25	302.07	303.05
301.99	306.9	303.54	300.82	307.11	302.86	302.31	299.04	299.19	299.71	301.85	304.44	300.7	304.03	302.55	303.8	303.47	302.84	303.68	301.84	300.9	302.29	301.67	303.76	299.82	301.22	303.08	304.48	303.87	301.41	301.68	299.06	302.07	301.72	301.5	300.66	299.92	302.26	304.79	303.15	303.88	306.67	303.55	306.43	302.81	304.28	306.64	300.34	304.44	305.96
321.63	315.36	318.38	317.05	320.23	316.63	319.08	314.84	312.71	315.07	313.19	320.68	317.93	320.89	317.98	319.56	318.09	319.53	317.84	317.98	324.83	320.16	316.64	316.34	316.05	317.84	318.41	316.16	318.16	318.25	314.23	316.96	315.22	316.1	315.49	316.13	321.72	315.49	314.71	318.3	319.87	315.92	318.65	316.18	315.26	316.02	317.9	318.25	316.43	317.79
302.3	300.69	300.92	299.23	299.34	297	299.29	296.94	303.95	298.06	300.88	300.27	294.57	303.42	299.8	296.91	302.25	300.63	300.4	301.21	298.48	297.19	301.04	301.17	300.05	302.6	298.93	300.57	299.65	301.39	301.91	301.88	298.36	298.41	301.33	299.9	300.32	299.97	301.78	300.88	301.45	299.88	299.91	298.38	302.59	301	297.59	298.11	299.2	299.39
298.18	296.99	298.51	298.13	294.03	297.06	295.94	301.21	297.78	300.37	296.5	296.75	296.52	301.25	297.77	298.79	298.85	295.49	295.54	300.74	298.19	298.25	295.39	295.26	297.25	293.69	297.65	296.82	294.84	297.42	297.17	298.17	296.21	294.37	295.78	298.77	297.11	296.85	297.99	295.46	293	294.72	299.46	297.9	298.2	295.79	300.47	297	296.35	295.74
310.7	313.73	310.43	312.75	312.87	313.53	314.4	313.59	314.26	314.02	313.54	313.2	310.21	313.33	315.1	312.94	312.47	315.67	313.16	315.69	312.68	314.89	315.28	313.72	309.95	312.37	311.4	314.18	314	315.84	313.48	313.72	311.13	312	315.35	314.73	315.19	310.02	315.61	314.38	317.06	313.59	313.67	314.11	312.11	311.9	312.9	313.83	311.85	315.55
327.28	332.55	329.26	324.82	327.54	327.08	331.35	328.53	328.95	328.28	328.13	330.17	325.39	329.19	329.65	327.97	329.38	330.27	325.37	328.23	328.95	332.35	326.57	331.27	326.23	328.84	328.7	329.71	326.2	331.6	329.11	329.01	328.54	329.52	326.04	327.96	326.44	329.23	328.49	329.79	329.65	328.53	329.98	328.53	328.87	327.25	329.36	328.69	325.7	329.31
314.15	313.68	312.8	315.05	313.45	316.72	313.54	318.02	314	314.73	315.47	313.94	312.61	315.44	316.68	315.85	314.18	313.4	314.54	313.15	312.25	312.23	315.7	315.41	314	313.53	312.56	314.58	312.64	310.85	314.7	312.91	313.67	314.88	313.1	309.25	311.66	310.42	316.13	316.39	310.1	312.77	320.14	310.68	312.65	314	312.34	312.23	313.96	311.25
305.04	303.4	304.2	303.96	302.34	302.73	304.9	304.02	303.69	302.51	303.77	304.72	301.77	303.85	305.73	306.94	304.9	301.57	302.69	305.03	304.75	302.69	304.33	302.16	305.82	306.47	299.05	303.96	303.16	302.43	304.44	303.79	302.27	306.45	301.67	306.81	303.64	302.54	304.93	303.06	307.14	303.46	305.22	304.47	306.01	305.14	305.91	301.75	304.84	302.57
319.57	323.27	319.26	321.84	319.1	319.83	319.86	320.47	317.59	315.42	322.27	317.74	319.17	321.96	318.31	318.69	317.25	317.17	320.39	319.23	320.2	319.81	318	316.87	319	319.34	321.4	321.51	322.52	322.58	319.94	319.43	318.16	321.19	319.2	316.22	321.13	319	318.03	316.65	321.81	317.58	317.07	318.38	319.59	316.69	320.51	319.95	320.42	318.84
305.63	302.18	304.44	305.36	303.71	300.66	304.75	304.85	302.27	305.03	304.8	301.98	306.5	308.53	304.31	306.94	304.01	308.29	307.31	306.37	303.52	303.49	305.11	303.98	301.51	302.26	305.62	304.06	304.34	305.18	307.47	300.28	301.71	304.55	302.14	305.58	304.08	307.98	304.08	306.09	305.06	301.83	304.2	305.43	303.88	303.63	304.45	302.51	303.54	305.56
300.12	300.32	302.08	302.32	299.41	299.99	300.36	299.39	302.87	301.93	302.34	302.77	299.45	299.13	303.59	299.87	296.45	299.99	304.59	297.81	298.62	299.5	301.78	304.57	301.72	301.04	303.16	303.12	305.65	298.59	302.24	304.26	302.92	301.91	300.85	298.06	300.12	298.46	301.69	300.91	302.4	303.91	301.98	300.55	302.66	299.84	298.32	301.27	304.1	302.79
313.26	308.04	311.27	312.54	312.21	308.7	310.03	310.28	309.8	311.57	312.54	312.42	308.56	312.45	312.02	314.85	314.48	311.44	312.16	312.56	310.35	312.36	313.05	307.45	312.95	312.97	313.68	317.1	315.96	309.28	309.87	308.17	312.68	312.45	310.53	315.26	313.24	308.73	307.22	310.37	312.74	315.87	308.73	313.06	313.93	310.69	310.67	315.33	311.96	310.15
296.31	298.87	296.73	298.43	296.02	293.7	298.25	296.74	295.96	293.45	297.93	291.42	297.02	294.14	294.63	295.88	289.78	293.19	293.48	295.55	292.8	295.88	291.14	296.08	296.74	293.77	292.64	293.27	293.1	296.67	298.22	295.24	296.58	293.41	298.99	295.49	293.36	296.04	298.09	291.76	293.06	295.01	299.09	294.68	292.65	291.85	298.46	293.65	296.65	292.75
307.8	300.97	304.64	304.36	307.16	308.87	305.06	304.69	305.12	306.21	306.87	306.62	309.55	303.64	308.37	304.38	305.15	305.51	307.6	304.54	308.25	305.02	304.51	306.71	304.41	301.58	308.21	299.25	307.92	305.7	308.87	304.05	301.98	306.07	303.36	299.78	305.44	304.12	301.82	306.91	303.81	303.12	306.28	307.71	306.29	303.68	306.74	309.45	303.96	302.39
307.46	307.18	308.62	307.91	309.93	311.55	309.76	311.77	311.98	308.63	308.64	309.06	309.25	310.2	304.85	307.93	308.06	308.19	305.65	309.25	308.63	307.36	308.2	308.66	311.46	312.1	308.85	308.96	308.08	312.54	309.33	306.1	311.15	307.99	310.07	313.84	310.93	303.53	308.17	306.49	312.19	312	309.22	306.8	309.47	309.66	311.09	309.59	308.5	308.65
312.06	312.51	314.41	313.21	310.82	312.56	312.87	314.13	313.14	312.79	316.68	314.54	311.39	312.33	313.93	315.7	314.25	311.35	311.64	314.01	310.7	314.12	311.64	312.38	312.31	313.36	313.23	316.54	311.58	310.13	311.92	314.45	309.72	315.14	315.86	312.06	315.56	311.63	312.57	312.75	312.63	311.95	308.95	314.64	313.22	315.74	313.68	310.11	313.9	312.89
311.44	310.3	313.24	305.75	308.35	310.35	311.87	312.75	310.16	311.02	307.01	307.2	310.16	311.24	308.28	311.28	310.63	312.38	311.97	312.34	308.88	310.54	312.64	310.34	312.59	311.26	312	309.57	310.86	312.12	307.06	309.62	314.42	311.98	312.88	311.09	312.33	310.82	313.1	311.12	310.26	310.05	311.82	306.41	310.84	312.5	310.26	312.87	313.13	310.02
290.82	296.24	297.91	297.39	293.41	298.6	292.45	294.05	294.18	293.73	298.92	296.32	292.22	297.68	294.26	291.52	296.83	295.35	292.6	294.98	293.52	296.29	298.35	293.13	297.48	298.94	294.82	290.96	296.63	293.76	293.74	294.91	294.43	294.36	292.06	294.3	296.36	295.11	296.18	294.1	294.77	295.69	292.97	293.86	293.77	297.05	296.93	298.41	298.75	295.62
303.26	304.2	308.59	304.53	306.44	308.39	306.41	305.56	306.43	308.8	306.42	304.56	307.82	304.69	307.76	307.58	308.63	307.41	308.61	306.59	302.25	308.06	305.16	306.51	305.93	304.06	304.78	308.69	303.96	307.82	306.04	305.33	306.54	306.92	306.82	307.82	307.42	304.92	307.97	308.66	305.06	304.94	303.48	308.04	306.32	308.24	309.16	308.69	306.25	308.24
301.61	304.63	302.91	303.44	305.54	300.89	304.11	304.08	303.46	304.41	302.72	302.87	303.09	304.1	304.8	301.74	304.86	305.11	299.49	308.76	304.38	306.14	300.95	302.12	301.33	303.38	306.93	298.61	304.29	302.82	302.97	301.19	302.15	299.83	299.12	304.58	306.34	303.92	303.65	301.61	302.2	304.52	306.72	304	301.61	303.72	304.08	302.54	301.53	300.26
304.08	305.23	301.12	302.23	302.43	306.1	307.15	302.92	303.42	303.61	299.99	303.22	307.33	302.65	302.28	307.14	304.3	306.15	304.13	303.35	308.75	305.24	304.58	303.56	302.75	302.06	302.72	305.3	304.39	302.66	304.15	302.61	303.73	306.03	305.31	305.18	306.15	302.61	303.24	302.14	302.33	304.55	301.13	303.32	307.16	304.82	308.1	301.58	303.75	301.25
312.74	313.9	313.33	313.11	317.09	311.87	313.64	309.5	313.66	314.02	312.2	314.13	314.5	312.45	310.29	312.06	311.86	315.53	315.94	311.67	314.36	311.99	311.88	313.54	315.13	315.53	311.42	313.62	313.58	315.66	313.29	310.2	315.85	313.74	314.12	314.5	312.14	314.33	309.86	313.59	312.13	313.28	312.84	314.9	313.68	315.55	316.06	315.84	316.16	313.58
313.57	312.41	310.69	309.16	313.59	315.8	317.48	314.32	312.43	312.79	312.7	313.08	312.13	312.66	312.98	314.28	313.58	312.7	312.39	311.8	311.61	312.71	315.95	316.03	314.67	313.16	316.96	310.62	313.94	313.18	313.12	313.7	312.55	312.52	311.55	309.85	316.1	311.1	311.23	314.84	312.64	309.24	316.8	308.28	314.32	313.98	314.8	312.26	313.25	310.54
304.21	304.07	306.1	302.86	305.23	305.54	307.14	304.68	303.84	303.34	306.38	305.54	306.6	305.43	303.57	306.39	301.94	304.98	302.88	309.68	303.45	305.69	306.42	306.27	300.95	307.39	300.96	303.84	303.58	305.32	305.07	304.01	307.92	304.59	301.17	305.85	303.82	298.71	305.17	304.44	303.82	303.7	305.43	305.61	303.56	304.89	308.67	302.17	302.23	302.64
295.53	295.34	296.13	295.32	296.05	290.75	296.2	290.43	293.58	293.25	296.14	298.58	291.42	294.94	296.41	297.97	294.26	295.47	296.11	295.03	294.26	295.27	291.64	293.87	295.68	294.88	295.52	294.7	298.03	296.05	296.04	291.53	294	296.8	295.89	292.2	294.07	295.88	293.97	297.07	298.43	294.16	296.74	292.67	293.19	298.41	293.62	295.14	294.91	296.38
317.61	315.93	319.07	318.35	316.07	317.93	315.34	320.45	316.89	314.37	313.5	315.93	315.83	317.52	318.97	315.91	315.23	317	317.33	319.71	318.66	317.44	316.38	317.42	317.32	317.18	314.94	317.01	319.84	315.66	316.65	320.41	320.37	316.93	319.34	317.21	316.89	317.31	316.21	317.24	317.92	317.79	317.12	318.4	319.71	319.78	317.44	320.61	315.6	317.83
315.47	309.69	315.39	312.59	316.15	313.96	312.98	315.81	314.99	315.59	313.42	312.77	312.85	314.4	312.62	309.5	312.54	315.42	312.95	317.44	313.15	311.05	314.89	314.68	311.35	311.94	315.8	308.6	315.34	314.65	315	313.66	313.19	313.04	313.1	313.8	316.26	315.79	311.96	312.64	314.24	314.14	310.48	312.72	313.77	313.52	312.31	316.48	312.8	312.66
326.56	324.71	323.09	326.65	324.73	327.29	327.69	324.8	326.23	320.36	326.1	322.69	323.93	324.11	326.35	322.33	326.54	322.84	323.37	323.08	324.25	326.6	322.78	323.52	323.5	324.66	324.82	330.22	325.79	321.37	322.31	328.25	323.71	324.96	324.12	324.04	326.22	329.21	327.34	327.57	324.4	322.5	323.74	326.16	325.94	326.63	323.89	320.91	327.55	325.01
295.67	299.7	297.24	293.85	295.48	297.24	298.9	296.88	293.56	294.76	296.51	294.57	298.35	296.11	301.84	297.14	295.43	295.68	297.96	296.21	295.94	298.56	294.31	296.07	292.51	294.32	296.2	297.37	295.62	294.72	296.84	295.32	296.31	295.73	297.25	296.47	298.86	299.21	298.14	300.63	297.69	295.24	292.5	298.65	296.43	299.25	299.5	297.97	299.67	296.01
320.22	317.68	319.12	314.36	316.82	320.43	320.9	321.17	319.91	320.65	317.37	318.75	316.23	320.21	319.34	316.59	317.91	320.5	316.84	319.93	319.17	317.71	317.92	323.57	317.81	318.99	321.63	320.6	318.98	321.7	320.23	319.52	316.48	322.16	318.51	320.88	316.26	317.32	322.03	318.09	319.55	317.81	317.74	318.12	319.68	318.44	319.65	319.84	317.4	317.84
305.94	305.75	306.16	302.18	304.53	305.83	304.44	302.66	306.82	308.6	308.41	307.83	305.19	304.43	307.01	301.96	303.96	306.85	306.32	306.32	305.02	302.15	305.61	306.59	308.82	301.47	301.99	304.89	304.53	303.06	305.01	303.93	305.5	305.52	304.93	303.76	305.52	304.83	302.3	304.41	304.18	303.28	306.3	304.79	305.58	309.42	304.01	307.07	308.05	306.37
313.51	309.04	309.88	313.91	310.66	313.99	306.15	309.48	308.67	308.62	308.04	309.91	308.67	308.02	314.37	312.06	310.5	310.86	311.03	310.96	312.89	311.04	308.95	311.33	310.95	313.23	307.68	309.22	307.76	310.13	309.95	307.38	309.41	308.44	310.11	308.63	311.1	307.46	308.28	308.81	310.37	307.55	306.45	308.4	307.69	310.77	307.89	309.75	310.04	307.5
302.01	305.48	303.7	305.78	302.43	302.29	304.41	298.96	302.46	303.35	305.15	304.62	306.6	306.03	302.98	299.03	300.59	301.94	300.24	300.79	301.83	301.03	303.2	302.57	302.97	302.77	299.95	301.64	301.71	304.22	302.98	303.43	306.76	305.06	302.66	301.84	300.89	301.15	302.89	303.22	305.61	303.26	304	303.85	303.89	304.94	302.83	304.64	302.1	303.11
312.41	306.41	310.86	306.42	308.09	310.2	306.93	306.38	309.59	308.11	311.39	307.16	306.2	307.98	306.89	313.16	310.5	307.16	306.13	309.78	307.5	308.96	311.31	309.13	310.95	308.8	308.18	309.45	307.71	306.38	309.61	307.33	306.61	305.53	306.57	307.43	307.96	308.1	306.73	305.75	308.47	311.42	311.39	310.13	308.24	308.14	308.93	307.46	311.47	308.68
306.42	305.52	300.53	303.23	305.57	303.85	301	303.79	302.93	305.34	307.45	306.79	303.76	301.04	302.96	305.38	306.05	305.02	306.49	305.72	304.86	303.11	303.39	300.88	304.5	305.8	305.59	310.09	307.51	304.12	305.23	302.99	303.66	301.84	304.9	304.77	301.87	302.56	303.48	306.57	300.25	303.79	306.31	302.69	301.01	303.78	302.92	308.75	301.83	302.88
293.44	295.37	291.73	293.94	294.17	293.61	291.63	291.14	295.45	293.63	292.85	294.34	295.24	294.05	293.33	295.25	293.99	294.98	292.47	294.34	295.59	295.61	290.81	291.34	292.16	290.87	290.8	294.6	295.68	295.13	298.4	294.69	293.86	292.19	294.69	294.34	295.07	293.38	295.86	291.3	293.04	291.34	295	295.67	292.14	293.46	293.01	294.88	294.05	292.52
320.04	320.15	319.86	321.36	320.63	318.02	321.84	314.14	320.22	321.16	317.99	316.54	320.3	316.98	314.3	322.73	318.64	319.95	317.38	319.48	320.46	317.42	319.95	319.42	318.98	314.69	317.86	320.51	319.15	316.99	317.41	319.23	320.31	316.44	316.12	319.11	321.85	322.62	318.91	320.34	318.89	317.32	320.89	318.81	320.86	322.43	319.69	317.06	315.36	318.87
302.65	305.38	307.96	302.66	303.09	308.72	304.25	302.79	303.78	303.72	307.66	303.11	303.91	301.58	304.89	303.59	303.39	305.73	305.14	303.88	304.24	305.24	303.5	306.78	300.99	305.73	301.91	304.59	306.08	306.32	308.14	306.71	302.56	305.2	301.89	307.62	305.62	305.13	304.06	304.78	304.69	303.72	303.55	303.83	304.74	301.51	302.44	303.15	308.33	302.72
304.18	301.26	303.96	303.79	305.37	303.44	304.68	303.95	303.7	303.14	302.81	302.24	303.55	304.98	304.97	303.06	303.14	306.99	304.59	301.79	300.38	303.83	302.75	306.24	300.37	303.88	300.27	305.14	304.47	305.03	304.53	302.41	303.2	306.74	302.58	302.23	299.35	303.71	303.95	302.38	306.05	301.82	302.34	305.21	303.65	302.17	304.6	301.58	304.5	299.8
308.76	309.08	310.34	307.4	306.41	310.88	310.33	312.54	310.75	309.8	308.05	307.99	308.91	310.48	312.07	308.85	312.55	312.53	307.07	309.02	306.67	307.28	310.07	309.77	308.22	309.56	309.72	309.54	311.07	310.15	307.52	308.91	308.02	307.76	306.22	308.15	311.25	306.32	312.55	313.05	307.9	313.97	310.35	308.3	309.8	308.73	308.79	309.05	310.42	308.82
304.98	302.61	303.06	302.37	297.87	304.54	303.46	299.76	302.56	302.64	300.35	302.47	301.82	303.67	298.8	300.93	304.02	300.53	301.08	304.97	305.89	299.25	303.68	304.3	297.19	307.05	302.57	304.99	304.86	305.2	305.28	301.06	304.3	306.33	304.81	305.51	303.69	305.88	303.78	301.28	304.02	303.42	302.12	304	302.24	302.4	304.58	301.4	304.4	302.88
302.01	304.88	305.48	301.34	303.14	306.95	306.14	304	301.57	304.18	305.73	303.66	302.42	303.55	303.26	302.03	304.7	304.46	302.74	305.91	303.09	300.77	306.96	303.05	302.4	306.41	304.33	302.47	302.29	305.45	303.06	307.14	304.01	303.01	303.95	301.32	303.81	303.89	303.01	305.54	304.66	300.34	306.89	304.4	302.45	303.85	303.76	303.54	305.85	302.39
296.17	294.43	300.33	302.67	296.19	296.67	301.39	300.15	298.56	301.36	306.68	302.79	298.65	298.63	298.7	302.82	299.43	298.37	301	299.44	298.96	299.18	298.87	294.62	297.66	301.05	296.66	300.65	299.19	299.33	296.1	300.03	302.48	302.41	302.21	299.75	297.43	298.32	299.57	301.05	303.46	304.31	304.32	299.98	301.6	305.61	300.67	296.71	302.21	299.16
317.06	316.61	314.76	315.01	313.74	319.41	314.8	312.64	316.14	312.83	314.42	316.02	315.04	318.84	318.55	313.62	312.78	315.73	315.86	313.73	313.43	315.26	314.19	317.26	316.43	313.55	317.49	317.12	316.82	317.68	315.18	313.48	317.05	316.46	316.53	314.39	313	315.37	321.13	317.27	310.31	316.51	316.12	315.87	313.55	316.53	316.36	314.54	316.17	316.2
293.11	291.56	295.11	294.33	290.47	290.86	295.07	294.85	295.09	292.45	294.05	293.2	293.84	291.23	291.95	295.69	294.79	290.37	290.19	295.36	296.22	296.63	291.29	295.55	291.87	295.02	297.14	294.41	292.87	292.25	296.63	295.67	295.6	293.74	295.05	291.79	295.84	293.2	293.84	296.73	292.67	294.64	294.06	293.19	293.48	294.38	294.09	292.17	293.48	293.69
304.3	306.13	301.04	305.48	298.89	306.35	302.12	298.33	303.12	300.76	299.67	308.02	303.4	304.33	303.77	307.79	301.6	301.2	302.66	301.41	300.98	302.07	302.62	302.72	304.78	306.17	307.14	302.12	306.23	302.33	308.95	302.19	304.02	300.2	304.73	301.07	303.05	306.01	303.89	304.09	308.32	304.47	304.69	305.37	304.83	303.65	306.73	302.63	303.86	306.55
303.1	304.05	302.89	302.74	302.39	304.76	303.67	302.9	304.74	304.21	302.12	301.57	304.1	306.86	300.16	299.14	301.41	305.44	302.45	304.89	302.96	303.9	305.2	302.88	303.28	301.37	305.3	305.09	306.72	303.25	304.82	305.69	304.12	305.29	300.93	303.48	303.89	303.64	304.98	302.69	304.25	303.99	302.27	304.3	301.08	302.51	305.19	302.4	304.8	304.74
316.32	318.2	312.64	313.43	318.83	320.25	315.44	315.72	314.76	315.32	313.72	320.63	314.82	316.55	316.1	314.14	318.1	317.97	318.2	314.99	315.84	314.2	321.92	313.63	313.5	315.9	314.08	316.81	316.47	317.8	317.42	317.78	315.54	314.38	313.77	317.95	318.09	315.83	316.27	316.61	320.07	315.16	317.98	317.5	319.61	314.9	312.41	312.8	315.68	316.39
302.23	301.14	298.42	303.04	294.49	298.51	301.18	299.58	300.67	298.72	299.11	298.49	300.99	303.84	301.17	300.31	297.71	301.15	301.35	296.43	300.74	299.53	300.09	299.59	302.22	299.64	298.9	298.09	300.16	300	295.59	301.56	299.43	302.34	296.82	299.33	300.05	302.21	302.09	297.48	302.39	301.87	301.06	297.39	299.31	299.45	301.06	301.23	299.93	300.78
306.9	303.17	300.7	302.23	298.88	301.32	303.21	298.92	301.84	303.82	302.14	301.45	304.07	302.19	304.04	303.07	303.75	304.41	306.22	300.94	302.77	300.09	305.05	302.07	301.08	304.54	304.35	302.41	303.7	299.76	302.14	304.68	298.67	299.71	303.16	301.74	303.95	301.48	304.35	302.19	304.31	303.09	301.26	302.91	305.05	302.89	304.68	299.81	303.5	304.09
315.82	313.16	314.23	314.14	316.84	313.16	316.17	314.14	314.69	313.93	314.17	314.98	315.95	314.43	316	312.87	310	315.02	313.63	316.89	312.14	313.13	312.7	312.61	314.41	316.29	318.06	314.85	315.22	313.47	313.69	312.68	314.13	313.7	317.61	318.25	315.96	315.06	315.1	314.55	319.64	314.46	312.15	314.62	315.36	316.89	313.73	312.36	318.41	316.01
305.3	307.64	304.77	304.23	307.64	304.77	307.02	305.78	305.72	304.95	304.45	306.04	305.44	305.71	305.85	303.84	306.28	301.39	305.31	301.46	306.31	307.39	304.3	309.81	303.53	303.28	307.08	304.8	304.9	307.47	307.51	308.84	303.26	306.71	304.65	305.05	303.38	304.45	301.81	299.97	304.44	302.42	307.23	307.3	304.99	305.54	306.34	300.13	306.62	304.03
297.02	296.57	296.6	299.1	297.06	297.54	296.33	297.69	297.41	297.76	297.31	295.35	295.38	298.43	297	294.87	296.85	298.95	299.18	295.33	299.59	293.64	295.84	299.65	296.92	293.49	301.54	295.1	298.2	294.34	292.32	299.83	293.6	298.11	297.76	295.81	299.75	299.74	298.58	297.05	297.75	296.56	297.78	298.28	297.54	295.52	297.15	297.77	298.1	296.44
329.79	326.08	323.37	324.17	326.96	322.43	327.22	329.66	325.07	329.12	323.26	325.17	324.08	325.63	327.09	324.86	327.05	325.82	328.4	328.07	327.95	330.75	327.98	329.8	324.81	329.53	331.66	328.63	327.78	328.48	324.66	323.86	327.19	325.24	327.41	327.36	324.67	328.18	324.66	327.11	326.03	329.29	328.84	326.4	326.34	328.34	324.03	328.83	324.63	328.05
319.82	317.64	318.99	316.44	318.78	316.47	318.6	311.25	317.05	316.45	309.62	316.72	314.49	317.93	318.84	316.99	315.9	318.33	318.62	317.77	314.59	316.24	319.13	318.18	318.75	314.68	315.49	317.7	317.04	314.14	316.73	314.38	317.75	318.19	317.79	314.87	317.53	319.02	315.74	318.16	320.88	316.79	323.97	318.27	322.73	319.17	317.38	317.91	318.54	318.19
310.93	308.05	311.22	308.44	311.65	311.79	307.99	307.79	312.22	310.22	308.78	307.48	310.96	308.99	310.64	310.22	311.34	311.53	310.13	311.18	308.47	311.3	311.73	308.67	308.17	311.16	311.1	306.93	310.31	311.79	308.48	309.86	312.39	303.26	308.04	306.14	308.71	309.81	308.59	310.19	309.93	311.38	313.42	312.12	309.88	310.07	308.75	307.37	304.56	310.12
316.25	315.74	317.54	313.15	315.43	318.55	320.92	315.83	318.87	317.49	319.71	313.99	318.73	317.46	317.82	314.34	318.54	316.07	320.48	315.27	318	317.77	315.29	314.9	316.54	314.14	312.06	315.4	318.64	315.27	318.19	313.04	316.96	314.11	317.24	317.81	315.73	315.12	316.55	313.78	321.05	317.46	315.94	316.98	320.01	317.96	315.62	320.04	317.19	314.55
306.86	304.56	311.8	308.75	306.85	308.03	305.53	305.83	303.15	304.38	311.11	307.6	309.53	307.09	309.03	305.47	306.14	310.73	305.49	310.56	310.6	302.43	305.5	306.79	310.09	307.96	308.09	307.41	307.06	305.67	308.83	305.02	306.35	307.29	308.21	307.95	307.35	306.53	308.62	304.66	310.03	309.42	311.61	308.88	305.87	309.51	307.32	305.94	304.83	306.77
315.24	311.72	311.79	312.64	309.64	311.75	311.18	313.82	311.99	316.68	312.1	310.2	312.42	313.06	312.15	315.04	308.61	308.37	311.34	310.43	310.26	310.93	309.81	310.14	312.75	313.89	312.5	313.27	312.67	310.63	311.4	309.79	310.8	316.07	310.92	310.1	313.92	311.41	310.62	309.21	313.65	309.27	314.25	312.16	313.74	305.05	308.56	310.99	311.02	308.69
308.66	303.7	309.12	307.32	302.01	305.41	306.96	308.67	305.79	305.24	304.83	305.58	305.2	305.14	305.87	306.36	310.31	306.48	306.62	309.09	306.28	306.01	307.99	307.77	306.02	306.86	305.84	300.38	304.53	307.19	301.46	307.95	307.64	304.55	305	307.43	307.15	305.24	307.71	307.3	305.16	298.05	308.27	309.16	306.93	309.89	306.62	300.72	304.31	307.24
311.8	314.77	311.43	314.35	313.36	315.31	316.7	315.67	315.23	311.04	315.45	312.63	313.3	315.55	314.53	314.24	314.57	314.59	316.14	318.42	314.18	310.39	316.16	313.86	315.62	315.13	312.84	314.68	312.17	312.03	314.2	313.37	314.97	314.72	315.4	316.77	315.75	314.72	315.52	315.98	316.45	316.93	314.61	313.44	315.81	318.56	316.72	311.36	314.29	314.63
313.11	314.3	316.21	314.1	314.1	317.54	313.88	316.97	316.76	314.44	319.24	314.93	312.42	319.3	312.02	317.28	313.57	312.95	315.02	315.32	315.26	318.42	317.36	312.14	316.2	317	314.86	316.33	314.7	317.79	316.25	320.78	312.5	317.61	314.7	316.78	317.21	313.95	313.42	315.94	314.21	316.52	315.27	315.41	317.63	316.85	314.66	315.44	311.37	316.79
327.15	328.47	326.74	331.41	330	327.33	328.65	324.83	330.32	324.4	326.02	323.03	325.01	326.73	330.21	326.91	330.6	327.52	327.97	325.79	327.42	328.87	330.61	329.28	330.12	329.2	329.53	327.72	327.38	328.32	328.36	330.06	328.7	327.06	325.51	326.4	326.96	325.01	327.31	323.97	326.69	327.93	327.86	325.61	330.49	328.76	327.06	328.84	328.39	326.74
305.97	306.13	304.01	306.81	303.56	305.99	304.99	304.76	310.41	305.67	302	302.66	304.41	304.17	305.54	306.66	305.5	306.91	305.74	303.27	302.68	300.95	306.78	303.22	310.02	306.17	307.25	304.11	305.77	305.76	304.88	303.03	304.94	307.26	305.33	304.01	306.35	304.11	302.05	306.38	303.75	302.97	307.8	300.81	300.63	308.51	301.74	303.45	300.85	304.13
315.82	312.97	311.99	316.43	316.48	315.96	317.69	317.43	319.23	314.51	317.66	312.98	319.71	313.72	316.19	314.75	315.8	315.44	317.47	312.18	316.67	316.94	314.8	315.68	316.23	317.44	314.48	314.26	317.39	314.3	319.75	317.51	321.17	313.97	315.77	318.39	314.85	314.12	312.24	313.04	313.67	314.68	317.51	314.07	316.89	314.81	316.19	315.37	313.42	313.33
288.99	296.1	294.14	293.28	296.76	296.55	289.08	293.7	296.39	295.71	294.8	291.81	295	291.28	294.56	296.65	296.27	292.7	292.53	295.24	294.89	294.81	297.49	294.49	295.25	291.91	298.33	293.84	293.45	292.62	297.5	292.44	296.91	293.28	292.79	292.57	294.93	293.05	294.98	293.86	298.09	293.33	295.56	297.53	298.32	296.97	295.1	294.3	296	296.11
299.17	300.72	300.25	299.25	300.98	304.5	298.13	299.47	302.28	300.36	304.08	299.54	300.78	300.27	299.83	298.02	300.82	301.72	302.83	298.93	300.14	299.58	299.19	300.84	297.61	300.47	299.01	298.73	300.51	299.61	301.86	301.01	301.78	298.57	300.92	299.49	300.44	299.27	302.52	296.22	298.75	301.78	301.21	297.35	301.03	299.7	303.36	302.21	300.34	302.52
329.39	331.22	328.91	334.2	329.51	329.58	329.26	326.53	328.3	327.05	329.06	325.64	330.95	323.72	328.34	329.73	329.3	328.47	328.66	323.66	326.78	327.05	327.16	329.39	326.93	330.13	326.8	327.69	326.26	330.26	328.87	322.66	327.27	326.25	327.95	329.73	330.66	328.89	332.55	332.7	329.71	330.47	327.93	330.17	330.37	329.06	325.84	331.99	326.38	324.11
304.8	302.72	304.07	305.82	307.73	310.54	308.67	304.05	303.36	302.86	302.81	300.51	307.01	305.04	309.23	305.71	308.3	304.65	304.2	304.07	310.48	304.13	308.96	306.11	307.31	304.06	301.63	306.49	306.02	305.18	303.74	306.12	305.68	310.78	310.27	305.74	305.62	306.19	306.51	307.28	303.93	309.88	306.96	303.31	307.32	308.1	301.79	309.4	305.27	305.49
313.17	309.64	309.38	311.69	310.58	310.18	307.11	307.7	309.84	308.14	309.71	312.19	310.62	306.63	310.59	308.25	310.5	306.88	310.85	308.92	309.76	310.47	306.67	309.21	311.78	310.53	309.75	305.89	310.85	310.04	310.59	309.53	310.27	309.78	309.2	310.3	311.03	308.56	312.76	309.55	308.32	310.07	309.32	306.37	309.04	310.26	307.25	309.22	309.2	310.8
325.52	328.77	322.88	327.51	328.39	324.24	327.26	324.17	327.14	324.02	325.15	325.06	322.96	323.93	327.08	327.66	327.21	327.59	328.14	324.83	323.92	322.77	324.92	325.22	326.18	324.46	324.07	325.53	326.55	324.98	327.25	327.47	326.83	326.3	325.43	323.69	325.51	328.01	322.72	322.83	323.5	320.95	324.52	325.93	321.62	322.9	326.39	324.1	328.19	324.57
303.5	305.99	303.14	303.32	302.25	303.28	302.4	302.58	303.34	301.04	304.12	303.5	306.29	304.72	305.23	304.35	302.24	307.11	306.5	304.66	300.22	304.6	302.86	300.43	299.13	305.27	304.23	307.44	300.86	305.21	301.82	301.75	303.02	306.16	302.96	300.97	303.52	303.2	307.47	304.39	300.51	302.61	305.94	305.43	301.95	303.38	302.85	303.86	303.2	301.34
293.99	294.18	294.45	290.4	293.68	293.33	295.57	293.76	292.31	293.88	293.46	295.14	294.9	293.54	293.58	291.75	294.25	294.77	293.9	295.76	293.84	297	292.84	294	293.84	295.88	294.22	297.02	295.95	293.95	296.24	294.84	292.86	294.87	295.99	293.46	296.24	288.8	293.34	291.29	291.04	292.92	296.82	296.35	296.26	298.04	294.84	292.02	294.14	294.29
322.11	319.03	319.57	316.11	318.79	316.67	320.92	318.1	316.75	316.56	318.53	315.74	316.97	320.68	319.25	316.96	318.86	319.24	314.16	320.23	317.51	317.74	319.39	319.03	315.88	317.05	319.51	316.58	318.91	318.64	317.01	318.49	315.03	318.36	316.17	318.52	318.14	321.38	317.91	318.38	320.99	314.98	317.84	318.71	318.46	317.87	320.46	320.76	317.56	317.84
313.39	313.57	312.7	312.32	312.31	316.82	311.71	313.57	312.96	311.75	313.01	313.94	309.31	313.12	310.81	313.45	313.64	315.89	313.27	313.6	315.99	308.13	311.56	313.84	308.97	310.75	311.18	313.72	312.28	311.12	311.97	312.36	309.55	311.92	315.67	310.11	312.81	312.63	312.43	311.99	310.46	311.51	312.08	314.85	308	316.4	313.95	314.15	314.28	314.8
294.73	294.2	297.3	295.47	292.56	292.13	297.18	294.65	292.05	294.21	293.8	296.42	294.1	293.19	294.19	295.1	289.5	295.07	293.27	292.15	291.43	293.76	292.14	292.99	290.48	293.49	291.6	293.9	293.77	292.47	295.18	297.01	294.33	294.76	294.21	296.42	294.82	293.4	294.22	292.92	293.32	294.04	293.56	290.38	295.63	294.53	293.71	292.63	295.49	291.76
303.86	307.51	307.1	312.91	305.85	306.15	306.34	304.43	306.78	305.68	303.96	308.15	306.35	310.07	304.82	305.32	304.47	308.46	306.52	307.09	306.89	303.35	307.21	306.39	304.2	303	305.22	305.64	307.81	307.97	307.33	302.78	305.17	307.77	307.11	306.55	306.82	306.74	305.49	306.42	306.77	306.44	305.34	304.58	305.29	309.92	306.78	306.84	303.45	309.85
314.79	314.02	314.54	316.51	313.35	315.65	313.23	311.94	312.41	315.39	314.46	314.36	315.99	315.78	315.98	313.39	314.14	316.22	314.02	315.25	311.27	315.72	316.54	312.73	312.72	315.78	310.76	313.38	314.41	313.88	316.42	314.35	312.16	311.45	312.01	315.17	311.05	314.53	313.14	318.34	314.77	311.73	312.85	313.93	315.55	314.79	312.57	313.5	316.9	315.42
308.93	308.44	306.73	310.51	304.26	309.27	302.21	306.49	307.25	304.36	305.82	305.97	308.56	307.57	309.09	305.65	312.34	309.05	308.67	305.67	310.57	307.87	307.61	306.64	308.61	307.12	306.16	308.67	309.19	308.76	309.73	308.51	306.77	305.89	306.1	304.7	308.86	304.19	306.58	309.08	311.92	307.78	305.89	306.85	306.63	306.45	304.68	309.15	305.14	307.1
315.28	313.43	310.49	312.01	315	308.05	310.26	316.77	312.93	310.12	311.42	312.87	311.57	312.79	312.97	310.66	313.75	311.9	311.31	316.14	311.25	308.95	316.88	315.04	313.26	309.04	312.91	315.76	307.74	316.5	313.17	310.59	308.51	312.21	314.69	314.49	311.33	311.43	313.15	314.54	313.14	310.08	313.78	309.65	315.74	312.53	314.13	313.14	313.8	314.08
306.59	302.96	306.11	301.46	303.85	302.85	301.41	302.86	299.13	302.92	303.61	304.33	300.02	300.35	300.57	301.06	305.06	303.86	299.66	302.68	302.81	302.78	305.82	304.08	302.47	299.58	301.07	303.63	306.45	304.93	302.27	303.22	304.18	300.47	304.6	303.58	305.33	301.28	307.37	300.84	300.57	302.86	302.5	303.82	303.76	303.08	301.79	303.12	303.21	304.03
294.59	300.14	297.18	295.49	297.83	296.7	297.72	297.24	295.38	299.4	293.54	299.21	297.53	296.2	295.88	293.3	297.03	295.13	293.84	295.47	296.62	298.59	294.83	297.62	299.57	295.33	300.6	299.55	294.27	293.12	293.89	293.85	296.43	295.79	296.8	295.09	294.21	296.77	297.32	297.12	298.1	296.11	294.27	296.63	297.23	298.52	297.36	295.83	299.28	295.98
308.81	310.39	311.56	310.8	311.3	314.12	311.4	309.8	312.77	309.6	309.12	310.55	310.59	309.94	313.74	306.84	309.36	312.48	314.61	312.42	312.28	313.06	310.79	310.95	310.49	310.55	312.08	310.78	315.91	310.32	311.42	312.53	311.13	313.15	313.16	310.43	309.42	310.64	313.03	311.23	310.24	313.98	312.45	312.24	311.19	308.95	309.16	311.42	311.42	313.55
304.24	301.19	302.72	303.34	303.78	304.25	305.08	304.2	303.65	306.24	303.12	301.63	302.03	297.66	303.54	307.34	301.67	302.29	306.59	306.12	305.04	304.95	302.16	304.09	301.34	305.91	301.64	301.2	303.45	301.83	301.6	302.98	306.08	304.8	304.12	303.75	300.73	300.81	302.57	303	304.54	301.48	304.66	302.47	302.58	300.48	302.77	302.02	300.81	304.76
316.39	312.04	312.56	317.47	316.14	316.85	312.09	319.43	312.98	314.61	313.83	316.55	315.51	309.44	313.43	316.55	318.22	316.13	315.21	317.68	314.65	319.11	315.95	314.23	312.11	312.09	312.75	315.34	313.45	315.56	314.83	317.32	319.81	314.34	315.26	312.98	313.26	315.17	314.96	317.47	314.25	316.32	319.06	312.84	317.23	316.66	317.8	314.86	317.65	315.83
294.91	294.71	293.49	291.31	295.12	296.39	293	293.5	292.9	293.92	294.63	292.61	296.2	294.22	295.73	293.66	293.72	296.84	295.47	298.06	291.98	297.39	294.03	293.34	294.53	292.7	294.74	298.47	298.82	295.33	296.33	295.13	295.9	295.93	298.45	293.36	292.48	295.33	295.92	295.32	295.12	293.6	291.53	295.19	294.5	293.84	296.62	295.34	296.88	296.07
306.01	306.04	302.91	307.6	304.13	306.22	304.42	304.86	304.66	302.34	305.06	303.85	303.26	303.58	303.19	303.94	305.24	307.24	303.22	306.2	306.65	303.44	305.1	308.91	307.68	306.18	306.18	304.55	303.19	305.7	306.59	304.97	310.5	304.65	304.79	307.28	301.88	306.63	302.26	306.9	303.35	304.21	309.91	306.36	303.01	308.33	305.58	306.08	303.91	304.56
319.76	317.49	315.5	315.02	321.77	317.14	318.32	318.86	318.98	315.29	319.6	318.65	322.43	317.64	316.53	316.94	318.6	317.97	320.7	319.65	318.95	317.55	318.49	319.99	315.29	315.44	319.7	317.57	314.31	318.23	317.39	315.98	317.61	314.8	320.73	315.91	319.15	318.63	318.24	318.26	318.9	317.57	320.47	316.73	317.33	321.02	319.93	316.06	319.15	318.54
307.31	308.02	305.36	304.05	305.5	307.52	305.62	300.35	307.35	309.5	301.94	307.87	307.03	306.18	305.07	307.59	305.5	306.78	306.69	310.19	304.53	306.94	307.35	305.85	305.06	305.63	308.21	302.63	305.74	305.15	309.06	307.55	306.16	305.6	306.38	303.2	307.51	306.76	307.62	307.27	305.48	306.64	304.37	308.94	306.77	303.6	308.73	307.97	307.71	304.89
291.16	293.6	294	292.59	295.48	294.43	294.47	293.24	295.88	296.5	290.09	291.94	293.01	295.3	295.29	291.38	294.06	295.52	292.47	291.82	294.46	295.23	292.89	294.59	294.72	293.42	294.32	293.22	290.62	294.06	296.17	292.18	295.06	291.51	294.76	292.79	292.23	298.24	292.88	293.81	291.4	296.54	292.46	293.16	295.62	294.1	292.87	293.51	292.59	295.85
304.14	308.48	304.3	306.4	305.36	307.48	308.25	303.04	306.27	305.09	311.3	304.31	305.08	305.71	303.59	304.57	302.68	307.74	303.58	307.73	302.1	308.43	307.72	307.14	306.27	306.73	306.68	308.17	305.9	304.24	304.25	305.37	306.33	306.03	306.06	306.38	304.35	306.54	301.71	307.35	304.33	306.59	302.59	303.57	303.61	305	306.74	306.36	306.15	305.42
302.21	301.34	299.57	303.61	301.23	304.04	303.81	303.05	303.36	303.82	304.74	304.56	304.8	303.88	302.68	300.58	303.37	302.98	303.49	301.59	303.25	299.48	298.12	302.34	304.32	300.69	302.87	305.64	303.8	305.79	305.34	300.99	302.19	301.97	305.31	301.69	303.82	305.83	300.18	306.4	303.43	304.93	302.11	303.06	300.29	303.29	306.34	305.18	302.57	304.34
302.78	305.4	306.52	304.55	304.98	306.64	303.04	308.46	304.03	306.15	302.21	302.76	305.04	307.19	307.52	305.41	305.86	305.83	303.95	303.39	305.65	302.2	303.76	303.8	301.29	300.71	307.32	308.08	303.69	303.29	306.72	304.63	305.29	304.49	304.88	301.1	304.61	301.46	306.94	302.76	306.09	305.08	305.53	304.38	303	309.06	307.41	306.61	306	304.96
313.87	313.75	317.43	318.95	315.85	315.48	313.77	313.82	314.91	314.11	314.79	316.78	315.64	312.9	314.87	314.75	313.85	317.72	319.52	314.56	317.5	314.66	317.64	313.53	318.85	316.4	315.46	312.91	316.01	312.23	315.33	317.82	319.8	315.96	317.81	315.29	315.36	317.25	316.28	315.23	314.48	321.83	316.21	312.71	317.7	319.66	317.61	313.98	314.53	316.46
292.65	292.77	294.75	295.68	291.79	295.06	295.72	296.62	293.84	291.39	294.86	297.16	294.9	290.61	292.15	290.58	294.99	293.62	294.92	292.69	299.66	296	297.95	287.97	288.83	292.41	296.82	296.04	292.03	298.51	293.27	293.28	293.71	293.18	295.12	292.49	291.72	291.65	296.81	293.63	297.79	294.26	294.56	294.41	294.85	296.15	290.53	292.84	291.52	295.51
309.34	309.57	307.14	305.84	308.7	309.06	305.52	311.19	311.13	308.84	308.21	307.87	311.51	307.56	310.53	310.26	307.78	304.57	308.94	310	308.63	309.4	313.82	309.32	310.61	312.64	312.94	309.27	307.29	309.28	311.33	308.38	308.52	308.63	307.68	309.7	309.59	308.44	308.24	309.17	309.69	309.89	310.47	311.43	309.18	306.58	308.15	311.65	309.46	310.63
314.08	313.08	318.23	317.57	316.28	316.31	314.66	318.35	317.95	315.09	315.77	318.62	314.98	314.53	315.73	315.28	315.97	317.39	313.44	315.74	317.57	314.12	314.24	317.26	320.55	314.89	317.74	315	315.01	314.39	315.81	320.06	314.06	319.54	316.85	315.54	316.34	313.29	312.92	318.95	316.48	315.42	315.93	312.18	316.15	316.34	316.48	317.48	315.07	317.17
307.41	306.62	311.39	309.24	305.86	306.38	308.64	308.92	305.08	308.47	307.52	307.04	308.17	306.47	306.32	308.04	305.68	307.33	307.38	309.35	305.43	306.32	306.05	308.05	308.78	307.87	307.98	307.82	307.16	308.79	302.97	303.63	305.18	307.7	308.14	307.9	305.16	304.18	310.78	307.66	305.37	306.52	306.1	304.57	309.88	308.38	305.38	308.49	309.36	303.11
301.39	302.62	304.51	303.56	304.22	300.15	303.51	302.3	303.66	301.97	300.55	298.84	304.04	300.79	303.77	300.49	301.69	304.55	302.14	304.52	303.64	302.85	302.96	301.44	306.28	302.42	298.67	302.46	299.62	305.44	303.62	302.31	304.99	303.92	299.58	303.31	301.99	302.01	303	302.19	300.41	301.83	302.55	300.89	301.51	304.51	298.41	303.48	302.15	300.35
316.33	314.31	317.59	315.51	319.87	311.76	318.77	316.35	315.13	316.5	316.85	315.43	317.32	316.84	313.48	315.75	314	318.54	314.71	316.63	317.32	317.96	317.36	316.33	319.55	319.97	316.78	318.21	315.24	317.06	317.37	316.31	320.98	318.93	317.59	315.44	311.43	317.18	316.58	317.88	316.19	316.1	317.68	317.41	315.49	313.05	318.44	313.35	316.68	313.69
303.71	307.91	305.37	307.93	304.54	308.85	308.2	306.77	307.62	311.61	306.18	310.16	309.47	308.77	305.17	308.01	307.11	305.46	305.81	305.69	311.56	307.65	309.18	308.4	307.63	307.76	303.78	309.58	304.84	306.84	308	305.43	301.65	305.93	308.23	307.9	306.11	308.75	307.18	308.53	307	310.55	306.19	306.81	306.87	307.04	308.48	311.78	309.27	307.67
293.75	294.65	293.37	292.47	295.08	298.46	296.35	295.75	299.87	297.31	295.79	296.52	294.54	294.77	296.4	299.41	292.66	293.79	295	294.47	291	291.09	293.73	296.43	293.53	296.39	293.65	293.25	295.01	297.32	290.69	298.37	293.19	298.5	294.59	292.59	293.22	290.09	293.26	296.83	296.22	294.77	293.26	291.26	296.28	294.59	297.58	296.83	294.8	296.66
300.4	304.78	306.15	303.72	300.89	303.39	300.57	303.36	302.76	305.57	301.6	305.64	304.97	300.94	303.02	304.03	303.74	306.07	302.38	303.25	301.8	305.18	304.15	304.26	302.43	303	304.86	302.77	298.1	304.15	305.49	303.81	300.87	301.25	303.15	300.38	303.6	302.33	304.4	302.94	303.3	305.19	304.05	300.49	304.47	305.16	304.37	306.92	302.23	306.3
307.08	310.96	315.2	312.93	313.67	309.74	308.53	310.87	314.21	311.95	313.17	313.07	312.92	315.72	315.72	314.51	312.51	315.27	314.6	315.91	310.1	313.09	312.56	316.04	315.11	311.64	311.46	311.65	314.89	312.06	312.34	312.68	313.03	315.33	316.65	314.76	313.7	312.93	317.92	311.15	314.75	310.75	310.45	310.55	315.7	313.1	314.75	315.31	312.18	314.16
305.16	303.72	302.23	303.65	303.37	299.5	306.85	305.75	305.61	305.44	302.28	305.38	304.45	305.98	304.5	301.18	303.78	306.99	308.23	305.33	303.28	304.89	300.1	303.89	305.74	304.6	298.7	305.72	303.98	307.51	302.79	306.76	307.29	307.4	301.64	299.73	302.71	304.52	301.84	302.63	302.01	307.84	300.23	303.16	303.87	305.97	305.75	309.33	306.9	304.56
296.74	294.2	292.96	299.73	295.6	295.29	293.57	298.67	293.13	295.92	294.05	292.84	292.85	295.64	296.75	292.42	292.01	295.16	295.35	291.65	296.48	295.95	295.25	295.31	291.77	292.7	294.65	295.4	292.3	292.38	291.97	293.44	294.35	297.22	292.83	299.55	298.35	293.6	296.49	293.64	294.72	293.16	295.47	295.77	292.82	295.53	293.57	295.45	298.56	296.73
313.07	311.79	310.43	310.46	311.12	310.45	310.79	313.2	308.93	307.67	312.42	314.43	312.83	313.19	311.35	308.02	311.51	307.99	311.87	309.86	308.36	306.83	310.9	309.87	309.69	310.26	309.29	313.07	309.21	309.69	313.05	313.41	310.29	312.8	311.2	311.15	311.98	311.17	310.53	310.33	311.22	311.34	309.06	313.01	311.58	310.52	313.7	310.38	309.88	309.99
303.14	303.26	301.53	299.1	303.16	302.98	302.8	302.77	303.07	302.21	300.35	301.33	301.34	299.39	302.31	300.07	301.86	300.2	303.05	302.02	303.73	302.81	301.46	300.98	304.01	303.15	302.36	307.3	301.87	303.59	302.69	301.97	301.93	301.79	305.36	303	302.88	302.35	304.97	303.06	304.19	302.44	300.85	303.66	302.55	305.55	304.55	302.91	302.72	301.45
303.72	300.55	298.61	299.51	302.19	300.3	306.43	297.81	299.92	297.9	301.11	301.95	298.72	299.24	298.26	301.67	297.77	301.44	299.61	302.89	301.13	299.94	303.39	299.12	300.13	301.38	302.68	299.33	297.75	303.85	302.33	297.24	300.88	301.64	300.5	296.14	301.13	299.21	296.75	300.1	299.34	297.5	301.88	301.59	299.22	296.84	297.94	300.78	298.32	299.32
326	328.48	328.67	326.41	328.97	326.38	330.07	329.19	328.97	324.97	328.62	325.84	330.27	327.74	327.72	328.41	330.22	328.64	329.47	330.62	326.93	330.96	324.04	330.92	329.36	324.82	328.13	326.59	330.46	328.76	328.48	324.97	327.63	329.89	327.52	325.12	326.61	326.77	330.92	325.81	327.69	328.86	325.62	323.78	327.29	328.03	328.97	330.52	331.32	329.34
328.42	328.15	328.52	323.2	327.93	324.6	327.16	326.1	327.41	328.53	328.21	324.56	327	327.9	329.9	327.12	329.73	324.08	325.53	326.75	327.18	327.94	324.6	329.18	327.47	332.72	326.84	329.77	325.25	330.87	331.02	326.27	331.77	329.15	326.86	324.23	329.48	329.21	325.57	321.78	328.86	327.48	329.29	327.48	328.05	328.4	326.31	328.23	331.17	325.25
315.57	314.85	316.98	316.44	313.6	316.51	312.96	314.57	315.72	313.5	313.04	314.95	313.64	313.82	317.01	314.12	316.66	314.57	314.3	312.04	313.99	314.06	314.84	316.33	313.47	312.38	315.08	313.28	315.79	313.37	316.44	314.88	312.2	314.11	317.16	314.41	312.8	310.97	319	311.61	316.16	313.17	317.74	315.71	314.43	312.78	312.05	313.56	316.18	314.78
310.71	313.2	310.9	311.96	312.8	310.88	311.1	309.88	311.01	313.67	314.72	309.89	313.74	312.96	315.07	308.81	311.23	312.88	318.01	313.04	316.43	313.93	313.86	313.62	317.11	312.14	311.73	312.81	313.41	309.01	313.88	312.93	313.67	314.69	311.34	314.26	305.7	316.2	312.81	312.65	313.46	312.63	312.12	316.04	310.94	315.51	313.79	314.08	313.44	312.05
308.87	311.47	310.5	310.84	315.45	311.74	314.28	312.33	313.4	309.58	308.91	311.88	311.79	312.39	310.07	309.62	309.77	308.83	311.13	309.14	309.86	314.14	313.85	308.67	311.69	309.16	312.41	310.91	308.79	310.8	313.18	312.07	312.1	313.93	307.86	310.32	312.99	313.15	308.88	311.15	311.82	312.75	306.7	308.42	313.71	311.53	310.06	311.05	310.42	312.92
301.02	303.31	301.61	308.17	306.49	305	303.81	301.8	303.31	303.79	303.25	300.42	307.94	305.5	299.16	305.73	304.61	303.88	300.08	300.58	303.59	302.52	300.85	304.5	298.37	303.44	302.29	302.17	306.19	304.4	304.62	301.4	305.19	301.56	303.42	305.7	306.98	300.85	303.55	303.12	305.68	303.21	303.6	302.15	300.5	303.77	300.89	302.19	300.6	308.5
301.66	303.46	298.65	301.7	301.93	304.99	305.86	304.92	305.82	305.26	301.58	303	303.37	303.1	304.23	305.76	303.94	303.23	305.48	302.02	305.62	302.13	299.65	301.67	305.79	304.89	300.04	302.88	302.25	303.23	303.87	305.64	300.65	303.66	301.44	303.79	300.67	303.13	303.95	304.78	301.36	305.53	303.04	303.64	298.59	301.35	302.61	303.22	302.08	301.87
307.41	306.68	304.25	305.8	306.87	306.62	304.43	305.17	310.5	310.71	306.31	304.61	306.61	307.64	309.76	303.74	307	305.48	307.55	307.73	305.32	306.59	307.95	306.98	305.68	307.16	305.51	306.67	309.47	303.1	307.29	305.44	308.73	307.71	307.11	304.34	306.33	305.66	307.66	304.39	303.51	304.73	308.84	305.27	305.11	307.62	306.78	307.81	306.91	305.92
324.33	325.92	326.75	328.83	325.54	328.64	328.04	322.73	324.4	329.06	326.95	327.34	324.71	323.7	324.91	322.57	327	321.32	322.16	323.9	327.08	328.08	322.94	325.34	323.2	324.27	325.5	324.81	325.29	325.82	328.99	328.51	325.7	323.75	325.86	326.26	327.29	326.21	323.26	326.41	325.53	322.99	324.61	323.46	326.32	323.23	324.78	323.1	325.87	320.96
329.76	327.6	325.87	327.26	327.19	328.53	326.71	327.57	326.17	330.68	326.77	329.66	330.04	329.31	328.68	330.01	324.58	326.15	329.5	325.64	325.44	327.17	325.78	330.85	329.73	328.58	326.04	326.55	325.69	324.64	326.2	326.87	324.51	325.52	328.77	329.51	326.35	328.14	324.76	322.19	328.69	328.7	331.06	327.8	330.14	328.02	325.91	330.73	330.52	329.49
312.73	314.41	315.29	312.49	311.63	308.96	312.02	310.67	315.6	313.35	312.3	312.16	312.94	311.25	311.7	311.07	316.66	312.43	311.72	314.82	312.5	312.3	312.86	312.54	310.83	316.68	314.74	312.85	313.7	312.85	312.46	315.32	312.19	312.79	310.18	311	313.11	312.48	313.22	313.81	311.18	313	313.23	312.27	312.51	318.05	311.38	312.68	313.57	314.58
308.68	306.37	305.08	305.87	305.24	304.56	307.22	304.21	309.41	308.07	306.99	305.77	303.94	304.87	305.04	305.37	306.8	307.03	304.21	308.29	306.55	307.9	303.43	305.85	304.11	305.09	303.63	310.21	307.94	306.3	304.5	309.19	306.87	307.27	310.08	305.36	306.24	306.46	309.73	305.4	308.63	308.02	307.92	305.27	307.63	305.17	302.69	305.61	305.16	304.32
314.6	317.87	317.06	317.34	322.96	318.36	317.02	317.73	320.42	315.69	316.24	317.71	316.74	318.79	317.54	317.48	316.25	315.04	319.25	315.6	315.6	317.04	316.32	319.7	319.35	315.58	318.41	316.82	315.42	315.66	318.02	319.31	317.86	313.8	315.72	316.71	314.69	315.89	319.34	317.66	317.42	319.92	317.02	315.28	316.46	317.92	316.92	315.58	316.44	317.47
296.65	293.54	293.34	292.87	296.15	290.13	294.07	294.71	295.2	295.71	295.3	295.34	297.56	293.64	292.12	295.13	300.01	296.94	292.81	294.16	295.24	298.22	296.59	295.9	294.23	298.28	296.91	294.03	294.35	295.53	291.56	296.59	297.38	297.28	297.31	297.54	298.51	295.57	295.58	293.72	293.55	294.83	294.57	293.52	294.29	297.31	291.64	292.51	292.54	296.25
312.22	313.48	312.79	313.26	312.09	311.78	314.41	313.34	312.3	313.61	312.8	312.19	313.24	311.07	314.26	314.44	314.03	317.49	314.41	314.75	312.92	312.27	312.56	311.7	315.61	312.59	316.15	313.18	311.22	314.76	311.16	311.93	310.67	310.07	315	310.98	316.91	311.64	312.67	313.25	314.82	315.46	310.82	314.57	314.36	312.46	313.63	314.23	312.45	313.35
311.77	313.5	318.8	313.89	313.26	311.9	313.94	317.13	313.17	314.13	311.96	312.89	311.19	317.2	312.32	314.34	314.02	313.84	312.36	317.31	314.96	314.76	312.02	315.58	313.16	314.59	313.18	316.11	317.52	313.2	314.66	313.77	315.28	310.74	314.59	310.91	316.19	315.84	313.57	313.33	312.72	317.43	311.94	312.92	316.39	311.08	315.96	315.07	311.58	311.51
310.4	313.23	310.93	309.21	313.63	308.72	312.19	312.77	308.47	312.05	309.69	308.98	311.68	308.95	309.5	310.89	312.84	310.7	306.78	308.81	313.38	310.81	310.21	309.55	310.42	311.4	311.27	308.79	311.16	307.53	311.05	309.75	309.32	311.96	309.2	309.03	311.09	311.62	309.8	311.22	308.16	310.4	308.08	309.2	303.09	307.83	307.6	313.04	306.66	310.78
312.46	312.75	316.45	312.44	309.43	311.12	313.8	308.84	310.42	312.99	310.81	309.83	313.8	313.98	312.47	310.32	311.36	313.82	311.32	311.96	311.74	312.54	310.53	312.23	310.92	309.76	309.51	311	314.03	313.59	311.06	311.48	311.93	311.83	313.73	312.37	311.21	310.85	312.11	313.19	309.1	315.91	313.05	311.26	310.12	315.96	313.92	311.01	316.03	309.09
309.16	305.65	309.06	309.44	303.96	303.93	311.07	311.37	306.93	310.02	309.71	310.1	304.65	307.51	307.33	307.09	308.17	306.61	310.07	305.16	308.96	307.14	307.35	311.04	304.61	304.83	306.07	307.93	307.98	311.1	305.51	306.13	304.35	308.29	309.62	305.18	308.52	309.31	307.95	306.27	307.43	308.57	306.9	310.4	310.56	308.63	307.43	307.48	305.53	308.17
310.3	308.23	309.04	307.69	312.61	310.56	313.18	313.76	308.3	313.47	311.89	310.09	310.31	310.69	307.52	308.46	311.85	311.58	309.91	310.1	311.24	309.25	311.24	310.54	308.85	312.63	312.84	308.12	310.01	314.38	308.51	307.32	308.67	308.41	309.18	309.45	312.15	307.63	311.54	312.04	309.71	312.27	313.69	308.39	307.93	313.97	309.13	311.21	311.3	311.04
327.72	328.58	329.22	329.3	325.95	323.51	330.69	325.97	328.96	326.46	330.09	329.38	326.45	328.73	328.15	324.6	326.5	327.74	323.46	327.95	328.38	326.26	328.5	332.05	325.89	329.8	329.22	331.1	327.12	331.63	330.14	328.01	328.54	333.83	325.23	326.62	329.62	324.37	328.67	327.83	329.82	328.46	327.06	325.85	327.62	328.52	327.94	326.17	332.2	327.85
312.68	314.32	316.89	315.7	316.38	312.86	317.69	318.47	317.31	314.79	317.26	316.64	315.9	314.93	316.61	318.02	318.13	315.33	318.53	314.34	317.85	316.82	315.76	311.62	314.54	315.35	315.58	313.9	313.88	319.29	315.77	316.3	316.63	320.24	316.19	314.55	312.01	315.86	312.23	316.32	316.95	314.7	316.06	316.9	317.64	314.8	314.08	316.3	320.57	318.81
312.37	315.32	313.3	316.13	314.23	312.93	314.76	307.99	313.48	315.04	313.6	309.92	311.96	313.25	311.01	314.94	310.42	312.91	313.8	315.03	311.7	314.1	315.18	310.49	314.47	315.31	311.48	314.19	313.94	313.83	311.62	311.76	311.66	315.93	311.61	315.34	313.77	314.91	310.21	313.61	312.87	314	310.37	310.32	315.8	313.11	312.61	314.02	311.77	313.81
303.87	304.21	302.27	300.45	304.26	303.54	303.38	304.56	301.31	303.49	302.87	302.43	301.05	304.19	303.43	302.59	303.05	301.13	304.89	300.06	301.92	302.13	302.73	306.84	304.84	303.03	301.65	305.54	305.03	304.06	301.43	301.47	303.02	302.19	303.93	299.57	301.1	304.1	303.51	302.83	302.8	304.13	302.24	299.38	301.05	305.05	301.78	304.21	305.61	302.28
303.35	307.29	301.63	307.09	303.29	305.24	304.04	307.36	308.14	305.39	306.91	307.42	306.17	305.32	304.95	306.29	302.51	307.74	305.29	307.61	304.74	310.05	302.61	308.77	304.12	306.1	304.6	305.73	308.99	303.46	302.8	307.82	306.84	305.88	306.86	304.65	312.35	303.96	304.4	307.14	305.54	305.24	306.5	303.01	305.58	306.32	307.98	304.88	307.56	302.86
315.1	319.37	319.27	319.89	318.28	314.6	318.94	319.95	317.75	317.76	316.9	319.3	320.63	315.38	318.83	314.95	317.96	316.61	316.13	313.42	317.01	319.04	318.63	320.48	319.88	317.36	318.91	316.68	317.5	315.1	321.76	316	315.14	320.16	319.41	316.58	319.13	316.81	320.07	318.84	320.61	316.16	317.29	315.77	316.54	318.07	318.63	317.91	314.66	317.71
305.94	305.78	308.34	307.39	309.62	308.53	307.79	304.31	305.35	306.83	306.3	305.41	305.45	303.43	304.13	305.67	309.37	311.59	308.61	308.02	305.88	304.56	309.07	306.63	306.22	307.83	306.01	308.02	304.14	308.59	304.07	304.88	305.29	307.32	303.15	307.84	303.1	305.57	310.26	302.24	306.91	306.22	309.58	308.92	306.44	306.82	307.11	307.24	308.45	309.04
329.69	325.66	325.86	328.55	331.41	324.66	328.98	328.38	326.78	327.5	326.44	330.59	328.98	327.79	328.49	326.7	328.49	328.3	328.05	331.27	326.57	329.92	328.09	328.34	329.64	328.88	326.84	331.19	325.95	326.76	327.12	324.07	328.71	329.09	330.98	329.53	327.12	326.41	326.92	327.37	326.98	329.58	329.06	329.45	327.49	325.52	324.85	326.31	327.62	327.06
316.26	313.61	314.9	314.62	310.77	313.58	312.02	310.53	312.35	311.81	317.35	310.39	308.27	314.69	312.69	313.24	312.31	311.92	314.92	310.22	311.82	312.35	311.92	313.73	313.49	311.64	313.58	311.13	312.81	314.57	312.22	313.76	312.8	315.09	314.23	308.39	309.47	314.58	311.54	311.27	312.07	311.69	309.9	310.96	310.94	314.05	314.58	314.19	309.66	311.14
293.69	291.66	292.06	294.04	293.02	293.96	295.25	296.17	294.79	290.94	293.82	293.77	292.16	294.52	294.35	297.52	292.82	296.26	292.77	294.84	292.67	292.29	292.21	296.51	294.07	295.39	295.92	293.18	294.31	296.52	296.54	293.38	297.23	291.78	295.8	293.74	297.21	293.11	299.05	294.84	296.88	293.25	294.85	296.86	294.41	296.8	295.81	296.57	293.78	295.62
306.21	301.44	303.57	302.57	300.55	304.73	300.03	302.73	307.88	301.29	301.44	302.82	301.26	304.87	298.62	302.31	306.55	302.19	301.39	301.76	303.29	303.42	304.92	306.99	305.81	306.42	302.24	302.8	301.36	303.95	305.24	306.67	303.92	301.15	304.87	297.91	300.06	305.33	302.87	304.66	301.62	302.23	299.1	304.56	302.09	303.21	302.76	306.82	303.17	302.28
322.72	321.58	323.39	325.21	327.33	323.76	323.66	324.17	328.01	321.02	327.62	322.12	327.75	326.07	326.58	322.11	324.6	325.11	326.28	322	325.32	325.59	327.93	325.61	326.26	325.01	322.46	325.54	325.79	321.88	326.69	321.06	324.18	324.22	322.22	325.1	324.18	322.93	325.56	323.81	326.3	323.08	322.82	323.36	322.56	324.05	323.24	324.13	319.98	324.84
307.18	303.6	306.48	303.17	307.04	303.98	306.85	305.2	303.55	306.85	303.96	308.09	307.65	305.2	305.32	302.1	305.21	306.79	305.27	305.03	304.98	304.84	306.01	304.16	306.77	304.64	304.41	310.1	310.47	302.07	304.78	307.71	303.74	302.68	305.64	303.17	304.2	307.32	304.19	305.75	305.74	303.07	302.36	306.83	305.06	307.39	307.35	305.53	306.09	306.83
305.94	300.67	303.41	300.35	306.19	300.59	304.58	300.49	304.19	304.12	303.62	304.67	300.5	299.23	303.96	304.36	301.52	302.33	300.99	297.63	302.04	302.77	302.33	302.54	301.59	303	301.63	305.95	305.44	305.74	303.98	303.69	297.3	303.12	302.52	300.12	301.94	300.98	301.69	305.34	299.43	302.17	301.64	302.47	302.28	304.25	302.16	304.75	300.68	302.49
316.77	315.49	314.92	315.12	315.7	314.53	316.55	315.02	316.05	315.36	317.11	314.98	317.36	317.42	317.18	315.21	315.02	317.83	314.74	313.65	315.11	316.55	314.24	311.77	314.06	316.6	316.76	315.61	316.78	312.89	315.1	319.49	312.56	319.08	315.53	315.49	315.28	318.08	316.16	319.48	313.9	315.68	318.25	314.51	316.33	315.83	313.74	312.82	312.68	318.67
306.6	302.49	305.08	305.44	303.98	296.98	304.86	299.78	301.95	302.61	304.79	308.42	303.81	303.55	300.69	302.18	303.32	301.93	301.87	302.71	302.79	304.34	301.65	299.59	302.24	301.78	305.41	304.14	300.29	303.16	301.5	303.12	304.5	304.01	299.78	301.25	303.7	306.24	300.14	303.53	302.33	304.36	302.4	301.78	304.12	301.12	300.94	303.79	301.48	300.96
301.91	302	304.08	304.16	303.95	300.58	302.5	301.28	300.84	302.58	305.03	301.72	301.75	302.4	304.31	308.13	304.67	306.01	303.33	302.25	302.28	302.27	303.25	302.24	307.97	310.06	307.7	303.31	307.79	301.67	299.21	301.38	305	302.98	304.69	301.88	306.02	300.8	304.36	300.73	305.93	303.29	307.47	304.14	306.53	302.3	299.83	305.23	303.47	301.5
296.78	298.07	300.94	297.79	300.16	303.83	300.21	296.79	299.99	302.08	300.35	299.05	301.28	300.12	301.16	304.92	301.08	301.53	296.97	297.15	301.77	299.7	301.8	298.16	298.5	301.4	297.15	297.41	298.02	298.45	298.74	296	300.51	301.78	298.4	298.79	300.05	300.81	300.89	297.89	301.88	299.47	303.05	300.72	300.53	299.6	303.13	299.38	300.3	300.26
330.78	329.7	327.08	328.12	330.12	329.57	328.54	328.97	330.89	327.76	326.61	329.54	329.75	329.86	327.05	330.12	329.46	325.84	329.73	330.18	326.95	333.89	329.03	331.07	326.58	328.13	331.16	328.36	329.43	329.42	331.23	326.43	328.73	324.85	326.8	326.06	325.48	324.57	330.34	324.51	327.08	330.04	328.96	327.7	332.26	326.66	329.8	324.64	328.62	327.16
306.65	308.62	309.59	303.83	303.91	306.7	305.09	307.27	307.23	306.86	306.48	307.43	306.06	304.33	308.02	305.71	304.84	308.39	303.3	304.69	306.52	307.43	303.06	303.49	306.41	306.43	305.54	309.57	307.66	307.15	308.97	303.11	306.03	301.72	305.01	304.01	307.77	304.99	308.35	306.12	303.2	306.45	302.1	307.37	308.35	305.23	303.46	306.2	306.02	306.8
297.39	300.7	301.94	306.53	302.31	300.07	303.82	302.7	300.03	298.03	301.61	300.48	300.38	300.43	302.81	303.98	300.34	300.27	301.98	299.58	300.63	302.08	300.48	303.72	302.39	300.1	301.8	301.71	301.16	299.83	300.11	300.19	302.02	304.55	304.45	296.77	301	297.82	297.91	300.8	303.88	305.09	301.85	299.9	303.16	300.38	297.4	300.11	302.89	297.66
301.47	300.04	299.28	301.86	304.11	305.64	302.26	305.02	299.67	297.98	302.74	301.5	299.77	302.51	303.12	302.26	302.87	302.63	303.36	303.8	300.33	303.24	305.58	301.41	300.73	298.37	304.53	299.66	298.66	303.16	303.73	303.63	302.16	299.36	300.96	302.29	305.21	306.44	303.66	301.13	302.5	303.23	303.37	301.64	302.32	304.67	301.92	300.83	305.75	303.37
305.22	306.28	305	307.39	304.7	305.01	303.35	306.35	307.93	304.55	304.87	300.5	307.83	303.01	305.66	307.18	303.91	304.86	304.94	303.46	306.46	305.61	301.3	305.07	310.96	308.55	306.91	307.38	307.46	304.1	305.51	305.07	304.62	305.52	305.33	305.41	308.17	304.74	304.63	306.47	303.06	303.83	308.44	306.63	303.12	305.12	305.79	304.18	306.46	305.95
298.97	293.48	294.58	297.74	294.56	295.21	298.11	300.1	295.69	295.2	296.65	300.9	295.28	296.69	297.07	294.11	291.12	297.89	295.62	298.49	296.7	297.35	297.69	297.59	294.63	296.82	299.37	299.43	294.07	294.98	293.44	296.55	299.21	296.64	292.85	298.25	294.49	294.4	297.85	294.72	297.27	293.57	298.48	295.84	299.09	294.12	299.17	298.15	294.74	297.83
304.67	303.25	305.88	309.89	305.77	304.72	303.96	307.49	302.85	305.31	306.01	303.19	306.55	306.35	302.9	309.55	305.09	301.38	303.37	304.49	307.22	300.65	304.99	306.17	300.72	308.07	309.86	307.66	307.01	302.98	301.85	301.93	306.63	302.16	304.71	304.71	308.7	306.76	305.9	306.05	305.57	305.8	303.32	305.88	307.13	303.94	304.37	304.41	302.7	303.39
301.8	305.11	305.43	302.82	302.18	301.7	302.95	301.65	301.68	303.15	302.89	306.61	303.68	302.48	300.59	302.54	302.85	300.67	304.04	304.07	306.37	303.49	306.65	302.23	303.03	301.53	301.45	305.21	302.37	304.25	302.03	305.17	307.49	304.37	304.3	303.29	302.32	304.34	304.41	303.57	305.1	305.33	305.1	302.1	299.81	303.86	302.49	306.83	303.32	300.35
327.83	325.4	328.81	328.11	330.48	330.57	325.38	328.15	329.57	327.11	329.4	329.3	326.29	327.75	328.98	330.65	327.3	326.13	324.85	325.28	326.91	326.84	332.52	330.09	330.21	331.28	333.75	329.09	328.91	324.48	327.66	328.92	326.56	329.75	326.41	329.23	327.54	328.4	327.55	329.32	331.23	327.02	330.54	330.1	328.98	327.14	327.93	330.13	327.8	329.17
331.32	326.31	326.45	328.15	327	328.05	326.34	327.13	325.52	327.39	327.86	330.57	329.07	328.83	327.9	326.83	325.45	328.33	326.68	328.6	327.8	324.5	332.42	329.01	324.58	328.18	327.6	332	325.71	327.61	329.3	329.06	326.9	328.32	328.25	327.38	327.57	328.31	327.85	327.3	329.75	329.4	328.85	327.18	327.89	327.34	327.96	326.78	326.13	329.8
305.28	303.29	300.61	305.12	305.41	306.19	303.26	302.16	302.94	303.27	307.54	302.94	304	300.91	309.57	307.8	306.35	306.32	303.18	307.14	307.15	310.23	301.34	306.01	305.96	305.12	302.52	304.69	306.81	306.7	304.15	305.37	305.27	307.82	306.76	305.18	305.47	303.66	306.84	303.67	305.06	305.19	304.52	305.64	304.85	305.2	305.44	305.69	302.31	305.21
305.36	305.4	305.34	307.29	303	303.49	304.1	304.6	303.49	304.89	303.6	303.86	304.22	306.17	306.9	305.72	305.4	303.61	304.26	305.63	307.4	301.06	304.87	302.69	302.73	303.31	306.37	307.48	304.13	304.19	305.55	306.55	304.07	306.7	303.34	304.17	305.08	307.9	303.36	305.3	301.42	305.67	306.1	302.5	305.9	308.32	303.99	304.63	305.6	303.23
306.27	304.11	305.15	306.34	306.75	307.26	306.62	309.88	304.79	303.68	304.51	306.13	306.13	307.51	308.53	306.09	305.38	305.4	311.5	308.04	309.1	306.31	311.82	309.38	306.48	309.25	306.43	307.28	303.69	304.26	308	306.73	304.31	308.41	311.3	308.27	305.52	308.65	307.44	310.01	303.36	304.4	306.73	306.12	309.05	307.52	305.39	305.48	306.16	307.22
314.01	315.37	315.67	316.01	312.25	314.42	310.69	311.19	314.14	317.12	313.59	315.89	312.27	314.86	312.58	312.58	315.14	316.87	316.37	316.68	316.45	309.7	316.07	315.52	315.59	317.34	315	313.26	313.28	313.18	315.82	312.3	315.14	318.84	315.38	312.09	313.03	317.76	316.26	313.01	316.78	313.78	313.27	316.94	312.92	318.05	313.08	315.94	316.96	315.22
305.85	305.94	307.14	303.04	306.14	308.5	303.43	308.31	305.17	303.6	309.78	306.91	304.72	308.51	307.66	305.18	305.78	305.82	308.5	305.7	306.63	309.62	304.4	305.95	306.39	303.55	307.15	307.55	305.33	306.2	305.2	305.26	305.32	307.15	303.42	309.69	303.92	307.09	307.8	302.41	308.56	309.9	304.69	305.4	305.79	306.28	306.62	303.79	308.14	306.21
305.66	301.4	303.87	303.59	307.18	305.45	304.14	305.81	302.27	302.64	305.29	306.16	304.3	305.21	305.26	307.56	300.81	303.54	301.75	308.19	300.78	303.68	306	305.68	303.17	303.92	305.85	305.24	305.23	304.76	306.3	303.62	302.45	305.39	305.89	307.52	306.47	309.07	308.37	300.06	308.11	301.49	308.13	303.87	302.24	305.53	305.06	300.51	304.71	308.27
301.24	303.3	305.96	300.36	303.97	301.21	300.51	304.1	306.02	301.08	305.75	303.94	303.96	304.53	306.41	307	305	306.29	301.33	306.75	301.35	305.83	303.46	301.51	305.79	305.79	304.09	306.56	301.52	306.05	306.23	302.45	304.26	299.64	308.22	306.02	301.33	298.54	306.65	299.31	300.73	300.87	304.05	301.82	305.71	302.18	301.68	301.93	304.54	303.05
328.26	326.67	329.91	328.4	328.2	328.26	328.98	329.68	326.97	325.39	329.27	328.09	327.64	325.92	330.09	328.32	329.11	328.2	327.68	323.5	325.67	324.59	326.08	322.15	328.68	325.06	325.89	327.07	328.68	327.58	328.07	326.89	323.31	328.35	328.07	327.98	328.11	327.19	327.67	324.16	327.87	328.28	327.65	323.69	325.22	322.05	326.31	328.85	324	328.88
307.99	302.06	303.74	306.62	303.1	304.54	304.14	302.11	306.82	305.25	304.31	305.32	304.26	305.7	306.66	304.86	303.54	308.48	304.72	310.31	306.26	307.53	305.14	305.51	303.47	308.12	304.43	304.47	307.24	302.34	305.44	304.8	305.86	306.86	309.44	304.65	306.37	303.49	308.02	308.05	304.09	307.4	305.12	307.49	306.64	305.47	305.7	305	306.95	303.69
300.95	301.07	302.66	299.55	304.49	299.07	304.14	301.85	303.16	302.36	300.55	303.23	303.26	303.1	301.6	299.87	305.69	304.08	302.45	303.2	300.32	302.64	304.98	303.85	299.05	302.34	301.71	303.13	305.61	300.64	302.29	302.85	307.09	303.57	301.64	300.9	303.07	303.79	298.82	300.28	299.84	302.16	303.57	302	298.58	304.04	302.33	302.5	298.28	298.61
302.11	302.62	308.83	304.23	305.78	306.51	305.54	303.31	303.56	302.81	303.55	302.62	302.05	306.04	303.87	304.74	304.99	303.25	303.3	305.97	299.83	304.99	301.59	305.46	305.41	300.78	304.23	305.6	302.11	302.31	304.41	304.53	305.69	304.1	302.47	301.5	303.82	300.45	303.25	301.99	301.26	301.68	304.28	305.75	303.15	304.35	303.16	298.43	305.23	304.21
304.24	304.37	303.55	306.51	304.7	303.24	300.38	306.64	302.45	303.72	303.41	304.54	301.38	306.3	305.48	302.14	301.75	305.71	302.48	306.15	301.03	303.94	302.46	302.4	302.65	300.62	303.96	299.26	300.49	303.06	302.42	301.23	304.74	299.3	304.3	305.42	300.95	300.72	304.11	305.04	302.64	307.68	306.56	301.81	304.09	303.32	302.16	304.56	307.43	305.99
316.03	317.03	316.17	316.33	313.31	314.03	313.97	315.69	312.79	315.86	315.69	312.94	312.71	316.48	313.48	312.94	313.55	314.27	318.09	315.21	311.11	315.44	314.47	317.53	318.17	313.48	313.47	314.84	317.3	318.51	315.71	317.24	316.1	314.91	316.15	313.6	313.15	317.64	316.09	316.29	315.31	314.71	316.41	314.88	318.65	318.24	316.57	315.33	312.82	315.52
315.74	316.8	315.36	316.81	311.34	315.6	314.34	316.55	312.71	313.2	314.57	312.86	314.35	311.09	315.71	314.6	315.11	315.61	315.77	315.81	314.16	316.38	315.61	314.78	315.97	311.9	314.16	314.2	315.58	311.04	314.59	315.32	316.63	313.51	315.35	313.96	313	315.35	313.23	317.55	311.31	309.81	311.57	316.12	314.64	315.47	312.94	313.47	316.5	314.36
315.68	312.11	317.1	314.44	316	314.64	316.32	313.82	312.62	314.99	312.93	310.87	313.14	314.38	312.92	309.14	313.39	312.91	313.01	313.79	312.3	315.2	312.59	315.1	314.21	313.76	314.44	314.41	313.49	309.95	312.8	311.8	314.16	313.92	315.05	313.55	314.58	316.61	315.72	313.82	312.79	314.3	317.28	312.25	312.95	316.78	315.67	313.89	310.87	315.89
292.71	290.41	292.58	294.29	293.89	292.53	293.01	293.34	294.94	296.67	300.07	294.93	293.66	289.46	295.62	296.26	292.5	294.12	298.36	292.18	294.04	294.26	292.95	292.96	293.49	292.68	297.35	291.45	295.75	293.59	295.08	294.9	291.99	294.98	294.28	295.21	294.11	294.53	291.14	298.49	291.29	295.51	294.69	296.7	297.21	294.62	293.94	294.79	295.2	294.79
325.44	328	325.91	326.76	327.41	326.02	327.28	328.03	327.12	326.62	326.43	328.39	328.31	325.69	325.88	326.1	333.64	328.18	326.73	324.57	327.36	325.14	331.29	325.88	323.93	328.42	326.24	325	326.16	325.77	325.74	326.11	328.74	325.89	327.95	325.51	326.96	330.41	329.23	325.46	326.24	329.64	329.97	325.34	325.29	325.88	324.09	329.33	328.35	323.32
298.94	301.06	298.35	295.86	297.12	299.43	295.6	294.39	295.03	295.54	295.24	298.7	296.62	298.13	297.3	294.98	294.93	296.03	299.26	301.66	300.85	297.21	295.34	295.41	295.6	297.35	296.44	297.13	298.69	292.04	296.84	298.76	300.3	297.13	297.13	297.8	299.36	298.27	296.2	295.69	298.57	297.79	295.07	299.79	296.48	299.82	297.33	293.9	298.72	291.96
295.47	295.79	296.05	300.82	297.25	300.14	294.92	300.57	297.97	298.74	298.05	297.55	298.96	299.8	297.38	294.55	296.79	301.57	293.36	297.39	295.92	297.97	296.73	298.16	299.9	297.21	294.82	294.82	296.66	293.54	298.02	295.09	296.66	293.96	298.76	294.03	294.74	294.65	294.13	302.96	297.57	296.54	295.97	297.65	297.11	297.36	297.03	298.77	292.99	295.19
303.46	303.23	303.83	305.9	305.13	304.24	304.65	304.42	303.22	300.55	306.01	305.33	305.23	306.03	303.91	306.47	303.53	303.6	305.24	305.41	303.66	307.05	304.09	300.53	304.6	306.71	305.67	306.3	306.03	306.01	306.2	303.29	303.41	303.35	309.11	302.37	301.84	302.94	299.3	306.67	303.46	303.06	308.06	306.06	305.89	306.73	304.62	304.27	308.15	303.43
307.01	304.97	305.63	303.3	301.44	303.7	307.87	303.64	306.91	305	304.37	304.21	302.8	304.08	307.45	302.37	304.08	306.88	302.8	305.21	303.21	304.19	308.29	307.56	302.08	302.98	307.53	300.92	300.22	305.51	301.56	304.17	308.06	304.21	305.44	300.52	306.56	303.99	303.26	305.71	301.95	301.7	305.27	304.88	303.41	305.96	304.56	302.82	306.13	298.47
302.4	304.58	304.52	302.23	301.47	302.96	305.99	305.59	304.15	300.23	303.93	301.04	301.25	303.5	305.16	302.29	305	301.67	302.53	305.1	304.16	302.24	306.19	304.41	303.71	304.27	304.53	304.64	307.85	303	302.76	300.09	307.98	305.21	302.99	303.82	303.91	303.13	302.28	306.19	304.49	305.96	299.45	302.41	301.6	303.96	303.09	304.1	304.11	303.22
315.71	315.77	316.83	315.49	312.56	310.74	316.9	314.73	310.51	315.12	314.73	313.96	315.49	317	316.28	310.93	314.03	316.17	312.47	316.46	313.17	313.22	316.3	314.73	315.61	314.46	313.54	315.22	316.29	313.78	312.72	311.91	317.75	314.95	316.88	318.08	318.95	313.96	314.11	314.06	310.23	316.17	314.33	317.97	316.36	316.81	320.04	314.41	317.67	314.93
310.36	312.59	311.78	314.2	311.66	311.64	312.97	310.5	315.22	310.56	310.36	313.84	310.52	306.69	309.72	312.03	310.68	310.21	312.39	309.08	314.58	316.78	312.87	308.55	314.75	314.46	313.48	310.55	312.75	315.93	311.91	307.49	312.62	312.8	307.95	309.61	312.28	312.52	310.49	310.48	309.68	311.99	313.06	314.3	311.4	312.36	314.18	312.8	309.5	309.25
315.66	312.35	313.74	311.86	315.88	316.75	315.22	319.38	313.98	314.46	316	316.24	310.01	315.52	311.31	312.4	313.89	312.98	313.41	313.72	315.23	314.63	314.93	310.5	313.82	314.91	316.39	313	314.23	316.56	314.93	314.25	315.67	314.4	313.68	315.26	313.49	316.41	313.44	309.81	315.1	314.33	315.02	314.63	313.99	311.57	310.88	318.11	312.05	312.76
317.53	315.08	317.03	314.1	318.79	317.44	317.14	317.1	316.68	319.09	319.07	316.61	316.55	318.71	316.18	318.81	314.16	318.83	315.32	313.79	314.55	316.04	318.39	315.89	316.58	315.72	317.05	319.7	317.06	316.85	317.42	317.78	321.15	321.86	314.66	318.13	315.97	319.42	318.53	317.08	318.66	316.47	315.1	317.22	320.4	320.45	317.79	319.41	318	319.57
299.71	303.61	303.72	304.47	303.1	303.2	302.63	298.45	304.52	301.59	304.2	300.04	301.2	298.99	297.6	300.8	301.98	304.07	301.52	301.39	300.78	300.09	301.88	302.63	301.68	298.02	300.85	300.05	300.11	298.6	300.23	303.84	299.09	301.56	300.24	302.39	301.18	299.68	301.63	298.96	300.12	302.72	300.26	301.53	297.87	301.47	303.58	297.5	299.63	301.98
315.57	315.53	315.83	314.57	313.28	314.39	318.48	311.07	314.59	312.78	314.71	313.86	316.38	316.06	317.93	311.69	315.21	313.06	317.24	315.68	313.84	313.19	312.81	316.95	315.46	314.51	316.51	314.88	317.57	312.98	313.42	316.99	310.16	313.82	315.96	313.83	317.8	315	314.62	314.13	316.39	312.48	315.83	318.54	313.65	318.46	316.73	313.81	313.76	314.99
317.79	315.91	317.57	316.56	316.15	313.96	312.99	316.91	316.97	317.74	314.46	314.35	315.88	315.51	316.69	317.24	318.11	312.49	313.46	316.47	314.14	319.73	311.53	316.78	318.6	315.21	312.8	318.31	315.91	319.83	319.06	318.3	316.44	317.11	318.99	314.79	318.71	316.33	313.07	318.47	315.56	318.02	316.99	316.84	317.51	317.4	314.1	317.83	317.92	312.65
312.58	315.73	317.23	313.21	313.92	312.85	314.65	314.11	313.8	317.92	313.28	315.2	315.6	316.41	314.79	313.19	314.43	313.87	316.66	315.21	315.25	315.5	318.39	315.06	317.98	315.34	315.62	317.05	312.21	319.27	311.77	315.84	318.46	313.16	313.34	316.7	316.49	311.24	314.88	315.74	317.12	313.66	317.97	316.41	312.36	314.75	313.87	316.31	314.54	318.69
297.98	300.54	300.63	300.85	302.35	302.79	301.77	301.89	301.81	304.48	303.94	302.3	303.02	302.02	300.46	303.73	300.31	299.11	297.83	303.16	302.1	302.73	298.91	301.17	299.95	300.25	302.13	301.75	299.52	299.21	303.74	299.92	300.84	299.12	302.22	301.5	300.89	301.37	296.54	302.8	301.42	298.21	299.18	301.11	300.3	300.4	301.54	299.46	302.81	301.28
319.11	324.65	318.72	314.83	317.97	318.43	319.67	320.76	318.04	319.82	318.91	319.5	318.59	319.73	317.66	318.32	320.21	315.97	320.97	317.54	320.68	318.46	319.92	319.77	319.04	316.88	317.11	321.44	319.26	315.2	315.15	320.04	314.18	318.3	320.4	314.59	315.64	318.99	320.25	313.28	316.28	316.97	318.96	322.29	319.41	320.9	320.1	317.7	317.18	314.59
307.29	312.64	309.81	306.48	310.4	305.81	310.33	306.17	310.51	309.82	310.88	304.13	314.62	310.37	306.53	309.86	309.57	308.64	307.59	306.47	311.66	309.3	310.19	307.1	305.57	306.61	309.36	309.38	308.85	306.03	312.3	306.88	307.7	310.82	308	308.89	307.82	305.69	307.02	308.88	306.53	309.83	309.77	310.8	306.43	307.88	306.05	305.39	306.53	309.63
313.53	313.65	314.8	312.87	311.41	314.3	314.73	316.25	311.81	316.98	312.59	312.44	315.62	311.44	310.26	309.87	311.84	309.88	311.42	312.79	314.17	312.48	313.53	315.17	311.47	312.9	314.68	316.72	314.64	314.39	313.34	312.18	314.38	310.77	312.9	314.1	312.01	312.55	316.01	311.88	309.46	313.6	311.47	314.63	312.55	313.41	312.89	313.92	315.26	312.91
317.18	315.14	309.62	313.52	310.76	314.32	313.95	311.46	312.53	313.12	313.74	310.3	314.45	314.24	313.85	310.63	312.52	317.73	314.26	314.37	314.92	312.56	314.01	318.16	312.42	314.17	309.97	313.5	313.24	309.1	313.85	315.09	313.77	314.52	312.61	314.23	313.45	311.84	316.79	313.01	312.85	317.29	315.26	310.98	312.64	313.55	316.94	311.54	315.04	313.33
307.07	306.99	303.03	300.76	304.6	304.62	302.3	305.68	306.33	305.21	304.37	304.36	301.97	306.73	305.18	309.61	303.3	303.82	305.76	305.8	306.77	303.62	302.6	305.64	304.41	306.19	309.58	305.64	307.26	307.82	305.58	304.87	301.25	304.15	305.04	305.13	303.17	301.39	302.42	307.8	301.72	304.35	304.19	303.35	302.69	309.66	303.01	304.7	304.52	303.78
308.5	302.9	305.6	305.51	306.38	303.88	302.72	303.65	307.45	303.51	304.4	306.75	304.29	303.9	310.13	305.02	309.1	304.88	304.15	305.43	306.01	305.67	306.52	300.37	305.15	305.49	304.37	307.19	306.57	302.33	306.72	307.29	307.99	307.28	305.73	301.04	306.18	308.58	304.06	308.14	305.76	306.3	303.98	304.89	302.88	306.79	305.58	306.32	303.73	309.36
297.07	297.33	296.09	295.38	297.22	295.88	298.94	294.46	298.24	298.88	297.21	298.93	296.45	297.55	296.92	295.2	298.06	296.79	297.32	295.09	299.41	295.86	298.96	297.16	297.48	299.2	298.76	297.23	300.46	298.75	297.7	293.12	296.73	296.83	295.55	295.53	298.36	296.02	296.61	296.2	296.37	300.09	295.52	303.13	298.22	297.76	298.21	300.08	293.99	298.13
307.43	305.54	306.85	307.7	307.33	307.77	307.69	303.63	308.49	303.95	308.82	308.52	303.7	308.66	304.7	308.3	310.39	309.27	305.57	304.24	304.85	306.72	307.11	309.79	305.64	305.41	306.88	306.06	304.87	303.86	308.17	308.68	308.32	305.24	302.47	305.87	305.78	308.04	304.93	304.95	307.7	305.5	305.25	304.87	304.28	305.63	304.59	305.33	304.26	305.38
307.42	306.94	305.95	306.7	307.11	305.11	307.71	307.44	305.9	306.45	305.53	309.08	308.65	305.46	308.04	308.64	310.66	301.63	305.37	308.03	305.45	305.99	307.77	304.76	308.4	310.05	304.6	307.91	306.17	305.5	304.34	305.26	304.31	306.79	305.84	306.97	306.87	308.48	305.61	303.05	305.04	306.3	306.34	302.73	304.29	307.97	308.25	307.49	303.18	305.68
310.27	311.55	307.12	307.03	309.38	311.2	306.78	310.85	309.73	310.96	312.55	308.67	312.92	308.94	308.53	312.96	308.06	312.07	311.5	308.84	310.89	315.43	312.53	311.83	310.11	311.66	309.57	311.81	309.41	307.36	313.95	312.51	309.93	312.76	308.62	312.37	309.69	311.29	312.67	310.01	309.6	306.56	310.51	310.2	308.14	312.41	310.95	312.49	309.15	311.83
315.64	314.61	316.29	314.01	311.16	309.85	316.57	316.44	316.3	313.28	311.91	313.68	313.83	311.44	315.08	314.36	313.3	315.29	313.19	312.73	317.91	314.72	311.74	316.69	313.71	318.61	314.87	314.81	311.01	315.36	312.52	315.73	313.68	313.05	317.39	310.93	315.39	315.21	316.5	309.95	313.49	312.5	313.66	311.25	314.89	313.43	314.82	313.71	309.89	318.94
297.39	305.95	304.86	304.1	303.99	304.29	303.73	303.08	301.88	307.07	304.08	303.17	304.13	301.66	301.17	303.57	306.27	303.14	304.04	301.06	303.38	306.08	305.35	301.95	305.08	298.66	304.08	304.44	300.05	304.91	303.71	302.55	303.4	304.6	303.52	302.08	305.15	305.69	301.24	303.84	302.43	304.38	300.22	297.9	302.4	303.79	306.41	302.65	302.65	305.45
304	305.78	304.93	306.29	307.23	302.75	304.78	302.88	300.92	304.33	303.95	304.48	302.95	304.57	303.82	303.3	304.03	304.85	304.31	303.44	302.66	301.57	303.15	300.43	306.21	302.76	303.61	303.35	304.04	303	299.7	303.83	306.32	303.41	305.55	306.3	303.79	303	307.02	300.27	302.74	303.79	303.29	299.86	301.74	303.89	301.47	302.06	298.73	305.28
310.61	310.27	313.83	311.79	310.57	311.66	313.82	309.48	317.56	310.79	309.66	313.61	314.83	312.08	316.18	315.18	313.07	316.39	312.22	312.95	314.3	311.17	314.88	310.74	309.43	310.21	315.09	309.46	315.39	313.42	312.26	312.97	311.54	308.53	309.56	310.99	313.42	316.08	312.11	314.01	309.35	311.54	309.81	313.17	310.6	310.22	314.44	313.19	313.22	315.01
313.22	313.1	313.72	311.13	311.95	313.64	314.23	311.25	314.31	316.93	315.29	314.42	315.03	315.64	314.3	315.51	314.28	311.7	312.7	314.5	316.38	314.18	311.47	317.96	309.37	313.24	312.34	312.61	313.3	316.16	312.01	316.33	313.4	316.32	316.2	314.58	313.58	317.64	311.77	314.21	314.81	313.69	313.09	311.72	312.38	317.74	313.75	315.16	315.37	311.87
293.05	294.42	294.69	294.6	294.42	296.47	293.65	295.03	295.76	297.97	293.95	293.61	292.63	295.71	297.94	297.29	291.75	296.89	296.78	298.76	295.26	292.73	296.58	295.43	293.37	291.77	293.08	295.1	294.62	297.87	295.85	294.31	296.51	292.77	296.15	293.51	294.44	291.47	292.57	293.57	294.5	293.64	294.32	295.97	298.07	294.73	293.27	294.69	298.18	293.93
299.99	303.37	307.38	302.43	301.76	297.74	302.92	296.62	302.63	303.37	301.21	302.97	302.32	302.53	299.56	299.4	303.04	303.08	303.21	300.81	303.4	302.28	299.92	301.61	302.54	298.84	303.45	303.9	303.37	300.66	301.94	300.79	296.85	300.88	297.23	303.52	300.88	308.35	303.11	299.77	303.89	305.22	301.37	302.74	304.16	304.33	304.1	303.86	302.19	304.68
310.91	309.4	311.86	314.4	312.53	313.26	310.79	312.73	314.04	311.65	313.49	313.58	314.91	313.25	312.28	310.47	311.81	311.53	310.96	313.76	310.03	315.1	312.34	311.85	308.78	309.83	314.19	312.04	311.81	314.13	314.04	314.11	308.89	312.58	310.8	309.1	310.13	311.67	314.87	314.09	312.15	309.1	316.68	314.43	312.2	310.53	310.5	312.37	314.74	310.71
290.6	296.25	293.31	288.41	297.21	295.59	293.32	291.85	295.58	292.28	292.1	294.44	290.8	293.76	293.34	295.31	296.73	295.54	293.67	295.75	293.72	296.26	294.67	293.94	291.95	296.81	294.53	292.44	293.91	295.18	292.81	291.3	293.38	292.53	290.6	296.88	292.63	298.02	296.6	292.17	291.7	295.57	297.09	294.33	295.05	290.26	294.36	293.07	293.71	293.04
305.62	304.42	307.89	307.01	309.48	304.24	301.77	305.57	307.63	306.2	305.33	304.8	302.95	305	302.42	300.99	307.77	307.97	304.01	309.77	305.91	305.28	308.8	306.34	307.81	304.97	307.18	304.52	307.59	306.74	302.44	308.47	305.62	303.02	304.94	305.48	306.58	304.3	301.59	305.47	306.66	305.82	305.87	305.73	301.69	305.51	306.65	304.89	305.9	309.03
313.82	315.04	318.61	317.89	314.84	315.31	317.71	314.65	317.73	318.66	319.76	315.25	315.48	314.03	313.57	317.58	314.82	316.59	320.21	312.67	314	314.92	315.09	316.64	316.23	311.59	315.96	314.84	317.08	315.1	314.92	318.93	315.61	316.6	315.61	319	317.93	317.83	314.22	319.05	315.53	317.03	315.53	314.47	317.68	315.06	315.7	314.73	315.01	314.74
327.22	325.99	322.44	324.56	324.58	324.03	325.15	324.62	324.96	322.88	326.16	327.79	323.37	326.7	326.91	328.75	322.93	326.29	326.72	324.67	325.04	325.7	328.63	325.12	327.93	321.39	327.46	327.87	324.76	324.19	322.04	326.59	325.19	325.81	324.53	328.72	329.28	325.56	325.96	328.88	322.17	325.64	327.36	324.74	323.67	327.23	325.74	323.76	328.56	324.89
302.37	301.67	305	303.86	304.72	305.67	299.42	302.87	302.9	301.11	302.54	302.8	303.64	305.77	300.94	303.98	301.84	302.45	304.05	305.09	305	300.79	303.71	301.48	302.49	303.56	305.28	306.43	298.61	303.35	304.34	305.37	304.1	304.59	304.36	302.25	303.94	302.99	302.59	306.61	302.77	303.84	301.74	303.05	303.47	302.4	304.47	300.3	304.66	303.62
295.46	292.09	291.03	294.53	295.33	293.37	294.21	295.23	295.52	292.62	294.64	295.35	295.81	294.72	297.35	295.41	294.01	292.64	291.29	293.84	294.12	293.01	293.97	291.7	295.41	292.62	293.05	296.18	290.69	294.18	294.83	296.03	290.39	296.04	294.42	295.72	293.84	289.33	294.57	293.28	291.85	294.55	295.91	298.46	294.75	294.9	294.88	296	293.75	294.32
315.98	313.82	318.76	311.74	312.11	314.21	310.92	315.44	314.75	315	314.56	314.81	310.58	313.44	310.78	312.35	312.83	308.76	314.22	316.86	313.13	312.85	317.08	311.64	311.66	312.31	309.33	313.67	313.9	316.88	312.43	314.76	312.48	315.29	313.88	314.62	316.6	312.33	312.01	314.91	308.35	313.52	312.57	313.62	313.07	312.19	315.67	313.2	312.38	311.5
313.69	309.71	310.42	311.2	312.65	312.03	312.25	310.48	309.99	308.69	313.59	313.48	316.28	309.43	312.74	310.97	310.43	313.24	310.73	313.44	313.06	316.3	315.83	312.38	315.4	313.24	312.34	310.78	311.39	308.84	314.28	313.88	308.31	313.43	317.75	315.57	311.44	308.33	315.99	314.77	314.91	315.1	314.52	312	315.5	310.33	311.93	313.84	311.93	310.34
307.53	308.83	302.77	308.74	306.73	305.74	306.58	307.67	307.82	306.83	308.93	306.15	306.76	305.36	303.76	303.89	306.35	305.35	306.88	306.6	305.15	303.8	304.13	306.13	307.33	307.65	306.93	302.67	306.54	306.54	302.75	307.14	306.56	303.81	307.57	305.11	303.56	306.43	303.55	308.08	305.24	304.42	303.81	303.56	309.16	308.71	305.93	307.59	307.11	304.48
309.34	306.47	305.4	303.22	306.7	307.6	303.74	306.58	308.86	307.43	306.24	307.88	306.26	307.65	303.04	302.33	308.09	305.22	308.42	303.47	302.26	307.69	305.67	309.16	303.73	307.3	307	303.81	305.35	308.59	304.88	305.68	308.95	306.7	305.21	304.61	302.96	306.39	306.5	311.57	306.65	305.33	305.5	307.62	304.24	309.73	306.64	302.69	306.25	306.28
325.19	326.11	331.01	328.82	327.07	329.9	326.49	330.05	324.89	328.34	327	322.93	327.08	327.29	327.85	328.86	328.87	330.72	326.39	330.17	330.1	326.22	330.05	325.83	326.46	328.45	331.83	325.02	326.85	326.69	327.12	324.48	328.39	324.92	325.86	329	328.38	322.81	325.65	329.91	326.23	330.05	329.55	329.67	330.77	330.31	326.81	327.42	325.86	330.91
312.28	313.74	307.4	309.37	311.91	311.82	311.21	313.72	312.73	309.58	309.81	314.04	312.89	311.79	312.3	310.17	312.93	310.38	313.57	310.51	307.87	307.92	312.13	315.27	307.02	311.96	311.13	314.03	310.18	308.83	309.3	310.33	312.1	315.92	314.29	313.8	308.18	309.91	309.69	314.08	311.89	311.79	309.88	311.57	309.97	311.05	313.73	310.68	312.67	313.72
298.75	294.02	293.07	294.88	295.38	296.12	293.47	295.76	292.99	292.16	293	292.56	295.02	295.21	295.89	299.26	294.23	296.88	293.1	294.9	296.12	294.88	296.56	291.27	292.25	291.53	292.43	295.97	293.2	296.94	297.42	296.91	296.28	292.7	294.66	297.57	294.34	292.33	292.56	295.02	291.51	297.01	295.02	297.63	291.89	292.62	295.17	294.95	292.52	291.96
313.98	313.59	317.01	313.58	310.18	315	311.81	312.81	313.61	313.86	311.68	312.73	314.97	311.32	317.14	316.63	314.08	311.67	315.3	310.93	313.71	313.27	314.33	310.7	315.62	313.11	315.29	313.19	314.27	313.79	312.67	313.78	310.45	312.18	313.03	315.14	314.3	312.92	316.2	313.39	309.31	312.91	311.07	309.67	313.61	313.82	313.87	316.62	316.9	311.77
301.95	300.19	300.56	301.87	301.95	298.05	299.91	300.04	302.51	298.71	301.26	299.15	297.81	296.76	298.29	301.1	301.94	296.98	301.79	298.81	297.24	300.05	298.94	299.2	301.85	300.57	300.72	298.06	298.37	301.94	301.72	298.82	302.13	297	298.85	298.56	298.67	299.01	303.31	301.26	299.02	298.41	298	300.6	303.58	301.19	301.16	299.25	300.41	296.05
301.23	303.1	300.16	300.66	304.25	303.67	302.87	300.4	302.62	303.41	305.15	304.82	300.61	303.14	298.55	302.12	300.71	304.73	300.55	303.18	297.37	302.89	304.46	302.21	300.95	304.6	304.84	305.48	302.63	298.1	300.76	301.82	304.43	301.68	301.94	304.46	305.75	301.15	296.85	303.31	304.55	305	302.04	304.27	303.82	304.13	305.79	297.75	301.34	303.49
315.73	314.71	312.7	312.06	308.92	313.09	311.71	312.26	315.1	311.67	315.94	311.83	311.65	310.25	312.7	314.59	314.37	311.62	314.32	312.72	312.56	308.64	318.25	311.97	313.61	314.77	309.99	313.09	315.09	313.77	312.21	314.05	313.67	311.7	316.03	315.13	312.96	316.69	312.67	315.76	316.92	310.7	308.77	312.89	314.55	311.5	313.76	309.07	312.69	311.65
312.65	312.27	314.21	313.41	314.26	314.89	315.46	314.22	313.41	315.93	312.98	312.27	312.42	312.66	308.95	311.92	314.52	313.54	311.28	313.97	310.2	314.13	313.9	315.34	313.61	314.22	312.42	310.3	312.32	316.66	311.99	314.41	314.4	309.39	315.85	319.31	314.19	313.82	313.47	313.84	315.67	314.07	311.49	312.36	311.5	312.11	317.82	316.56	309.16	314.28
306.43	302.78	299.84	298.95	297.9	304.59	300	300.09	302.75	298.07	299.53	298.69	301.28	298.66	305.62	303.01	296.75	302.67	301.92	299.5	303.09	300.04	301.21	301.56	299.26	301.84	299.86	303.58	301.13	299.16	301.77	299.35	300.67	302.19	302.33	299.72	302.59	303.75	300.2	301.25	299.1	301.67	300.96	301.59	298.38	301.26	300.06	301	302.21	303.67
306.37	304.33	306.78	309.58	304.45	303.45	305.2	306.33	303.77	305.72	305.23	306.89	303.74	305.69	302.31	304.8	306.09	302.82	302.66	304.44	305.83	303.9	302.64	304.16	307.78	305.38	304.13	304.09	304.79	303.89	301.97	305.49	305.24	302.99	303.14	303.35	305.42	307.03	305.29	306.87	304.51	302.22	304.58	305.53	304.29	303.8	304.8	304.14	304.98	307.5
318.92	321.07	318.35	317.59	317.69	315.54	315.9	315.61	319.67	319.52	320.3	316.14	318.56	319.73	319.88	318.75	317.4	320.17	318.81	313.4	321.12	315.64	315.16	316.99	320.28	317.18	321.02	314.16	321.59	321.89	317.53	318.42	318.33	319.49	315.89	317.84	318.22	315.36	315.96	314.53	317.93	319.85	318.48	316.64	317.05	317.78	318.35	313.42	318.03	320.34
294.62	291.21	292.19	290.46	296.03	292.45	296.91	293.64	294.5	293.16	292.21	291.74	292.52	293.04	292.95	292.26	294.21	295.1	294.6	293.28	293.53	293.77	295.39	295.72	295.74	297.67	289.83	293.76	295.77	293.49	297.24	296.9	294.15	291.81	291.28	292.1	294.04	293.58	295.21	296.39	291.49	293.99	298.32	292.67	292.87	294.06	293.64	297.61	296.41	290.77
299.21	302.74	300.07	299.88	299.42	299.91	302.47	301.8	298.72	300.24	297.37	298.32	297.96	300.45	299.96	297.27	301.16	301.33	302.02	299.27	298.83	299.09	299.98	302.42	301.62	299.8	298.88	300.23	302.54	301.04	298.51	300.42	302.79	298.3	299.14	302.83	299.88	298.77	299.13	300.12	301.91	302.26	298.98	302.82	301.56	298.54	298.17	300.87	301.15	302
306.76	307.77	310.61	308.66	309.7	309.58	305.36	311.12	306.4	309.57	310.27	310.61	310.05	310.7	308.43	309.41	309.55	313.48	308.33	308.84	306.64	310.13	310.15	308.66	309.53	308.46	309.93	304.98	308.36	311.74	308.89	305.12	307.78	306.59	306.97	310.02	306.93	312.1	309.51	308.46	310.73	310.08	309.15	306.08	309.55	306.13	309.56	304.12	307.99	308.92
316.67	320.13	315.88	321	318.09	317.9	317.09	318.3	319.59	319	319.39	317.28	317.94	318.58	320.53	319.37	317.5	318.92	320.27	317.15	315.3	315.41	318.84	315.13	319.7	316.8	314.81	320.35	318.65	315.5	314.36	319.63	316.75	318.16	316.98	318.19	316.93	318.04	318.57	317.48	317.08	322.64	316.93	317.21	317.46	318.48	318.73	315.24	317.5	316.78
308.27	309.31	307.15	306.06	305.76	310.62	310.09	305.91	309.34	307.37	312.22	303.76	315.97	310.55	308.52	308.05	305.88	310.34	309.42	310.75	308.57	311.1	310.49	310.55	306.13	304.43	310.1	308.77	305.17	310.61	309.81	310.55	307.44	308.25	308.12	306.71	308.12	305.31	306.74	305.68	305.85	309.12	306.23	310.51	308.83	310.37	311.73	307.85	310.94	311.25
303.03	305.89	307.86	306.89	304.05	305.89	306.13	304.92	310.49	303.91	305.02	307.76	309.06	305.81	305.78	308.12	308.68	310.61	305.34	306.03	308.85	304.41	307.74	303.86	303.39	306.27	306.5	303.6	307.43	306.9	304.91	307.3	306.31	306.71	309.44	306.95	307.29	305.32	307.79	307.14	304.72	310.36	304.96	302.97	304.63	305.54	308.47	309.44	304.44	311.76
310.4	310.2	307.78	306.82	308.36	307.26	304.82	307.95	311.24	306.33	305.01	307.64	308.45	307.99	308.08	302.12	308.5	309.45	305.69	304.93	310.02	309.19	303.88	303.54	306.21	306.14	302.8	307.61	308	308.08	310.61	306.21	302.69	303.42	307.74	306.09	306.77	306.91	306.01	307.18	305.31	305.07	307.97	303.77	305.81	306.15	306.88	306.36	302.8	307.03
305.36	303.29	301.73	304.86	305.85	305.62	301.92	305.98	303.93	303.27	309.38	299.26	310.57	304.39	306.95	307.12	309.4	305.33	302.8	306.88	306.24	305.54	307.07	303.13	306.32	309.35	305.54	304.6	305.69	303.83	303.18	303.89	307.82	304.39	302.87	304.36	304.67	305.79	301.92	303.35	306.46	305.91	305.48	304.34	303.9	303.69	302.88	305.2	305.87	303.28
294.5	289.25	293.36	295.18	295.67	294.14	296.81	296.85	297.49	293.58	295.44	295.49	295.74	293.03	293.89	291.3	293.78	297.31	294.11	295.03	296.11	290.27	295.94	297.21	295.91	292.84	298	293.98	296.23	295.92	295.21	292.99	293.87	294.4	292.42	292.87	298.27	294.78	290.4	292.61	295.65	294.52	292.44	292.86	293.54	291.73	293.33	295.49	292.33	297.69
303.12	310.12	306.74	306.42	304.17	303.03	306.2	306.36	307.82	303.38	305.73	305.8	306.6	301.48	303.47	304.09	306.16	305.95	307.09	306.36	307.87	306.88	306.69	302.69	305.94	307.71	304.29	303.43	304.24	304.27	307.86	307.53	305.59	305.24	305.83	307.57	305.64	307.95	306.27	305.47	304.83	307.18	304.81	302.55	306.84	306.66	304.8	301.27	305.27	305.49
319	323.86	315.1	316.66	319.16	313.99	320.24	318.9	319.97	319.05	323.57	320.54	320.04	317.99	319.47	321.35	316.81	319.26	318.95	317.97	321.79	315.62	317.94	317.6	323.2	318.8	317.86	322.03	318.96	318.11	317.3	321.4	321.18	320.82	318.94	322.79	317.5	316.9	322.23	318.91	317.82	316.72	319.19	317.06	317.02	320.64	320.84	320.29	319.51	322.01
315.04	313.21	314.58	313.39	316.97	313.4	317.19	312.63	309.12	310.68	313.95	312.74	317.43	313.67	313.21	314.39	315.24	313.25	313.23	314.86	311.69	312.18	316.1	314.67	313.72	314.04	316.28	313.63	314.74	313.77	312.08	312.33	315.59	313.51	315.44	315.16	313.77	314.85	313.62	313.89	315.68	318.99	313.1	316.62	312.67	315.1	309.79	314.16	313.44	314.79
311.23	316.2	316.97	315.46	312.77	315.21	315.97	316.88	317.59	312.29	314.35	317.77	313.97	315.45	315.52	312.57	315.67	315.05	314.8	312.16	314.28	316.24	314.1	313.41	316.16	315.34	313.84	316.31	315.19	315.7	311.48	318.53	316.12	313.14	314.08	315.29	314.54	318.76	314.44	312.7	315.05	317.13	316.28	314.66	316.86	315.18	310.85	317.35	315.62	317.53
301.06	302.02	302.4	301.82	302.88	298.72	298.98	299.8	298.39	298.93	302.08	300.71	304.81	301.9	299.63	300.99	301.65	303.2	302.02	301.77	299	303.13	299.46	301.64	304.57	298.67	299.15	300.37	299.15	301.33	303.32	297.08	301.23	300.9	302.04	300.96	297.1	300.39	301.06	302.27	300.36	300.76	303.62	299.77	300.41	300.51	302.8	305.05	300.8	301.27
314.16	314.01	313.31	316.34	311.41	316.21	316.15	311.11	311.45	312.14	315.68	314.99	312.02	316.03	310.94	314.88	311.75	311.3	310.73	312.24	309.88	311.65	314.8	309.63	314.91	313.32	311.67	310.71	316.38	314.01	314.94	310.61	312.77	314.16	316.72	309.19	311.89	311.59	315.93	311.93	313.41	309.41	316.09	312.62	314.27	312.05	308.34	314.13	310.34	315.23
297.19	295.57	293.82	291.41	295.07	292.17	293.88	297.66	291.16	294.01	300.73	296.16	290.78	293.76	296.61	294.92	292.91	293.27	297.77	293.73	293.7	298.49	293.05	294.47	292.71	295.83	293.07	295.76	294.97	294.44	292.85	294.27	293.63	291.35	293.72	293.11	297.43	296.04	298.32	297.82	294.95	292.91	293.17	298.01	295.71	295.17	295.96	299.25	292.07	295.39
302.34	304.91	306.08	306.48	306.11	304.59	304.09	304.71	305.32	302.82	304.42	302.19	304.54	306.79	300.74	303.37	306.93	306.51	306.42	304.56	302.8	306.3	306.04	305.77	304.43	299.41	300.97	307.32	302.37	304.06	302.04	303.34	305.82	306.38	307.45	302.63	305.97	303.68	303.22	303.11	308.34	302.86	306.32	307.84	306.51	303.09	305.46	301.2	303.06	302.31
296.35	294.07	295.05	294.51	296.69	295.75	292.3	294.04	294.34	294.63	297.57	292.11	296.89	293.22	292.83	297.68	291.92	294.37	296.84	298.74	295.53	297.31	293.21	296.25	296.2	296.72	292.21	296.09	296.31	295.46	293.36	297.64	298.36	295.91	296.86	298.97	295.63	294.33	295.89	296	289.9	296.32	292.7	294.35	290.92	294.57	294.92	296.78	295.05	292.37
297.75	294.81	300.96	296.68	296.74	300.49	299.37	296.07	295.51	300.31	292.75	296.72	297.34	298.32	292.65	297.4	296.59	295.64	295.95	296.08	296.15	295.24	297.16	299.06	295.1	296.87	296.19	295.03	292.99	298.96	296.96	296.34	293.95	296.51	299.54	298.18	297.91	294.95	293.32	297.57	292.53	296.52	299.24	295.75	300.1	296.33	297.14	293.96	294.44	295.7
309.98	309.97	308.21	308.77	307.6	311.02	311.23	308.16	311.76	309.05	306.89	313.19	311.63	308.77	310.93	307.44	310.49	308.88	308.01	309.79	308.08	311.93	308.02	312.18	309.35	305.65	311.1	312.33	309.38	309.18	310.92	308.87	313.03	308.38	312.3	313.52	311.54	309.35	310.12	305.49	309.43	311.1	309.68	307.38	307.86	307.69	309.15	309.41	311.78	304.87
306.72	308.91	304.53	304.3	308.54	306.22	307.44	306.07	309.34	307.29	307.83	308	306.01	309.69	306.58	305.26	307.75	309.53	304.63	307.74	307.35	304.47	306	304.69	306.77	306.94	306.62	307.53	308.92	308.36	308.71	307.13	302.42	305.62	306.26	307.94	306.99	309.79	307.32	307.57	306.38	308.08	303.12	307.02	308.12	306.77	308.58	305.46	306.27	306.03
301.24	295.35	299.72	299.93	295.54	303.32	303.14	300.36	302.02	298.12	304.45	300.01	299.76	302.82	302.53	298.55	300.94	298.09	299.34	301.48	299.34	300.13	302	303.78	298.95	301.63	301.86	302.01	298.39	299.39	300.32	299.98	302.18	298.63	302.94	299.93	297.18	304.11	303.52	299.37	298.12	302.21	301.95	303.15	302.57	300.87	299.05	300.33	300.87	303.79
327.22	326.74	326.66	324.95	328.42	324.66	326.08	328.42	322.69	327	330.43	326.73	327.01	329.03	326.02	327.35	327.52	328.59	324.2	324.85	328.78	329.55	326.78	325.1	326.52	326.23	325.37	331.44	326.08	326.52	330.47	330.47	326.74	324.63	325.57	330.3	325.13	324.42	332.16	325.22	327.46	327.74	327.79	326.08	328.04	327.52	327.07	329.23	326	324.98
302.15	300.41	298.84	301.82	303.32	305.88	304.23	303.01	303.6	306.08	304.23	300.6	301.79	306.34	302.13	306.33	305.98	306.51	303.37	305.26	303.93	305.26	302.26	302.63	302.03	302.5	305.97	303.39	304.02	302.48	302.34	302.08	302.57	303.98	304.92	306.14	302.65	303.81	302.99	302.75	302.78	299.88	304.47	303.17	304.98	304.82	303.54	302.79	303.33	301.99
303.78	296.75	301.73	302.91	301.92	302.49	297.75	300.94	300.24	301.15	300.93	302.72	300.15	301.83	300.08	304.26	303.02	304.47	298.84	303.45	302.57	301.4	298.26	302.03	302.31	297.92	299.65	298.8	303.7	298.66	302.62	301.48	302.43	299.99	301.21	300.65	298.61	303.63	303.67	297.76	303.09	300.2	300.22	299.53	302.7	301.37	298.53	300.24	300.02	299.83
312.08	311.78	309.95	312.36	314.78	309.5	308.07	311.58	305.87	308.78	311.47	307.72	306.36	307.95	303.56	310.02	311.81	308.67	308.5	307.57	308.02	312.07	309.46	307.47	311.1	307.81	307.43	309.21	311.24	309.88	307.71	306.47	309.58	308.77	307.71	306.12	306.61	308.8	309.38	308.4	307.97	315.98	308.53	307.82	312.98	312.22	307.33	308.87	310.65	310.09
302.09	301.43	304.55	301.4	302.92	301.29	302.29	302.08	302.42	302.47	301.66	307.79	304.27	303.9	305.61	305.47	300.26	304.47	305.84	303.4	303.33	301.22	305.08	300.49	307.79	303.13	302.74	301.7	299.95	302.62	305.34	301.77	299.8	305.18	302.44	300.72	300.01	304.46	305.01	303.44	304.88	303.75	300.2	305.57	304.88	300.67	305.01	303.15	303.19	301.51
315.67	314.4	312.3	315.52	313.91	317.48	312.84	310.41	315.5	316.5	316.44	317.9	314.01	316.35	313.89	313.04	314.19	316.45	314.87	317.26	313.55	313.84	315.82	315.53	312.41	312.39	316.12	315.73	313.62	312.24	317.02	313.47	315.23	314.35	314.4	315.03	316.63	314.08	313.04	317.17	317.16	314.82	319.65	314.95	310.17	317.37	317.97	312.84	317.01	318.22
312.28	310.45	313.97	310.29	307.97	312.54	315.28	312.21	312.74	316.6	309.69	311.47	313.2	315.92	315.5	315.73	312.82	316.34	313.35	311.04	314.18	313.88	312.83	313.01	313.45	313.22	315.92	310.27	310.94	315.73	315.47	313.88	312.53	316.09	316.09	317.03	313.49	313.13	312.78	312.03	308.74	314.99	313.92	313.2	310.39	314.36	311.55	311.87	313.56	313.31
312.6	316.52	318.88	317.84	313.26	316.02	316.48	317.85	313.91	319.19	316.11	318.15	316	318.27	318.49	315.63	313.61	314.11	316.14	314.54	316.92	320.58	316.24	311.5	311.58	315.48	316.35	313.19	315.74	315.84	314.84	315.83	316.44	317.12	316.27	318.58	318.22	314.95	314.64	314.01	313.08	314.88	313.96	318.14	314.27	317.5	316.98	315.93	317.97	316.86
309.79	311.11	308.1	310.23	310.46	309.71	311.82	310.71	311.64	310.6	310.06	315.02	308.59	310.86	311.68	306.08	309.45	306.93	313.05	308.24	314.16	312.4	310.3	308.93	311.32	315.11	308.65	311.35	311.49	310.2	309.7	306.19	311.13	309.03	310.28	311.47	312.35	310.71	314.56	310.4	311.2	313.9	311.82	311.34	311.63	312.68	310.15	310.49	306.88	311.13
318.48	315.6	315.73	316.22	313.01	316.28	315.94	316.72	313.81	313.6	313.72	314.06	316.1	313.83	314.67	318.3	317.57	315.73	312.85	311.96	317.83	309.9	318.53	316.3	312.68	317.36	317.02	316.57	313.03	314.44	318.69	316.66	318.82	313.13	315.21	315.99	317.1	319.52	313.87	316.59	317.79	316.4	316.58	316.28	315.1	314.85	316.48	314.86	314.75	316.13
306.26	304.14	306.75	304.76	303.98	304.74	301.26	303.03	306.06	306.81	303.59	302.79	301.78	303.02	302.99	302.33	303.73	301.63	301.41	303.84	302.32	305.77	301.71	306.5	307.92	303.7	304.3	302.51	303.01	305.99	305.6	304.85	303.18	309.66	303.72	302.84	303.83	301.34	302.72	301.7	303.73	306.08	301.25	304.24	303.55	306.95	305.13	304.69	301.1	304.28
306.97	303.79	303.96	305.48	306.31	301.03	307.94	304	302.34	303.1	304.97	302.56	302.84	303.7	300.69	303.02	303.86	302.24	301.1	303.47	303.91	304.98	306.24	304.43	307.36	305.68	306.25	307.54	301.47	307.57	305.64	301.78	305.66	307.29	307.6	301.41	303.72	306.78	305.97	305.34	300.22	303.64	306.45	302.02	306.67	305.67	306.7	304.01	303.59	308.14
319.42	317.17	314.85	315.32	317.77	319.71	315.73	319.68	317.54	317.96	314.06	319.01	318.92	316.67	318.86	316.23	315.28	317.35	316.09	318.24	314.51	318.46	316.97	316.71	322.91	315.59	319.76	314.99	314.62	316.35	319.29	320.77	320.6	315.09	316.84	313.03	317.45	316.57	315.99	316.8	317.9	319.33	319.29	315.62	316.29	314.73	318.2	318.03	319	316.6
292.49	294.38	295.54	292.15	295	294.18	298.86	293.04	294.47	293.19	300.91	296.56	295.18	294.72	291.7	295.85	292.69	296.07	293	293.65	293.9	294.53	291.14	293.06	290.19	293.15	295.91	291.75	291.56	291.39	295.12	297.9	293.73	291.62	291.85	295.91	293.65	292.84	294.81	292.71	291.14	293.97	293.91	295.85	295.92	291.91	294.53	296.5	296.27	291.42
306.08	302.78	306.9	305.5	306.32	305.98	308.46	305.66	305.93	303.7	306.9	304.82	306.1	305.26	305.98	304.07	306.85	306.3	305.1	307.14	303.56	305.21	302.7	304.9	303.68	306.14	306.76	308.54	306.16	304.02	306.91	306.43	305.31	306.99	306.76	305.06	304.09	307.32	303.65	304.71	307.24	304.4	303.81	308.31	304.97	305.04	309.24	306.84	306.44	305.96
314.19	318.14	316.89	315.51	316.36	316.57	315.04	312.57	312.37	312.6	312.36	314.33	314.19	318.18	312.03	316.98	315.35	317.77	318.15	315.88	313.33	317.97	314.12	315.67	313.9	315.92	315.38	313.25	315.85	317.61	312.63	309.13	317.14	314.72	314.46	318.06	313.97	315.26	316.63	313.94	312.08	319.89	318.98	317.65	313.61	315.26	315.55	315.78	314.67	317.63
298.47	296.45	296.89	291.48	295.98	292.68	290.39	290.29	296.96	291.78	292.75	297.06	296.06	294.78	295.82	294.92	294.67	295.49	294.54	298.49	295.59	295.45	294.09	294.23	291.77	292.6	291.9	292.06	290.56	292.51	296.79	293.88	295.89	295.56	291.22	293.13	293.59	291.34	297.32	294.17	289.18	295.65	290.67	296.76	293.23	297.04	292.32	296.96	295.42	293.48
331.45	330.21	327.99	329.25	326.97	327.33	327.45	328.22	326.36	328.12	328.64	332.41	328.9	331.84	328.02	328.36	327.13	330.1	328.31	326.94	330.9	327.62	327.62	328.19	330.02	327.54	326.63	328.25	326.51	327.96	329.51	326.89	326.39	325.1	325.71	328.62	328.54	326.8	325.75	328.69	324.7	326.72	327.7	326.29	324.22	324.86	325.38	326.88	326.21	325.52
304.34	305.5	305.46	305.68	303.61	305.92	305.59	305.5	306.45	304.25	304.95	303.08	303.36	305.51	304.16	305.54	305.94	302.6	307.16	304.31	311.2	304.98	306.13	304.14	307.21	302.22	305.21	305.64	306.29	304.17	308.55	301.72	303.25	307.46	301.7	302.5	303.98	305.87	305.81	306.59	306.17	303.24	304.56	305.33	308.25	304.3	304.92	304.49	301.9	303.86
301.49	304.84	306.91	303.34	302.17	302.61	300.76	301.98	299.24	301.71	304.45	302.57	305.6	298.78	306.23	302.15	303.41	302.67	304.86	305.75	299.65	300.42	302.59	304.7	303.53	300.85	302.06	298.98	304.79	301.25	301.37	303.8	303.47	302.76	306.52	303.38	300.79	299.05	303.79	304.85	305.18	304.43	301.4	301.4	300.01	304.78	301.41	306.03	303.47	305.4
305.26	308.97	307.22	307.01	307.95	305.07	303.08	301.53	307.95	307.56	302.92	305.14	306.26	306.4	304.36	306.12	305.31	304.35	307.65	303.08	307.49	303.39	309.54	304.49	306.34	307.78	309.27	304.66	306.17	306.24	302.57	304.49	306.99	304.37	300.61	302.21	307.63	305.49	304.97	305.84	306.48	305.37	304.92	304.78	305.15	302.94	302.5	305.65	305.19	308.71
302.56	306.32	307.48	305	301.17	301.22	306.3	308.51	304.86	304.66	304.11	306.68	303.85	307.41	303.74	303.64	304.27	306.33	305.34	303.91	304.93	302.88	306.3	306.92	305.12	303.51	305.88	305.36	308.75	303.17	304.36	301.82	302.46	302.3	299.79	303.88	303.36	303.74	303.97	304.17	306.39	304.39	308.46	303.7	303.57	308.12	302.14	306.94	307.61	303.58
305.78	301.53	300.66	307.1	305.05	304.55	303.81	304.18	297.87	299.57	305.14	302.39	307.83	303.93	304.41	300.53	299	300.65	304.25	301.63	302.94	304.38	305.88	302.04	304.14	307.41	304.48	304.67	301.53	304.51	300.92	301.18	304.32	304.82	299.39	303.68	301.38	303.15	303.56	305.36	306.37	305.39	303.22	304.13	299.08	303.63	302.07	305.94	303.73	304.4
301.68	298.51	302.79	298.3	300.81	301.08	300.78	301.59	297.1	301.58	303.98	301.26	297	301.71	296.54	301.65	303.28	297.4	306.11	300.85	306.45	303.41	301.59	300.15	302.95	299.6	303.06	303.18	300.25	304.61	300.48	302.47	299.85	300.53	299.65	303.07	303.17	304.22	304.05	302.68	299.82	301.07	300.97	302.56	301.52	303.52	298.38	304.21	301.13	299.68
312.76	311.28	314.72	313.47	313.03	311.92	313.09	312.52	315.24	319.07	312.01	308.72	313.94	312.34	313.37	311.78	313.78	311.1	314.16	311.85	309.79	314.72	317.18	314.36	313.77	313.89	313.59	313.47	314.78	313.76	314.31	313.2	313.76	314.82	314.95	314.67	309.38	317.06	315.22	313.72	312.2	310.83	313.99	314.36	307.03	314.46	310.54	312.86	313.63	311.3
315.1	311.29	314.96	317.56	315.25	317.8	314.51	309.71	310.21	314.94	315.33	311.6	312.21	311.61	309.71	311.53	315.14	314.53	312.78	311.62	310.75	313.15	313.3	310.05	311.33	318.05	314.38	312.08	314.7	311.39	312.34	313.08	315.41	312.29	309.95	311.65	307.68	315.84	311.88	313.45	313.31	314.3	312.46	318.22	310.33	312.05	314.45	312.79	313.67	311.82
308.55	309.79	307.76	306.36	308.13	309.94	309.12	309.28	310.98	307.02	311.59	314.25	309.99	307.85	311.97	308.35	312.92	310.14	305.18	308.94	312.87	310.89	307.71	308.93	308.4	308.65	309.66	309.73	309.05	305.27	307.8	311.17	312.02	312.66	309.3	310.17	309.91	309.14	311.08	311.56	307.08	308.86	308.15	309.89	309.58	311.52	304.72	312.74	307.6	311.48
301.31	300.79	303.68	305.52	303.92	303.13	304.93	302.56	302.54	302.31	305.05	300.09	302.31	303.95	304.13	303.39	303.17	301.17	304.95	302.84	303.95	302.84	301.62	305.33	303.96	304.79	298.22	304.82	306.23	305.76	301.17	301.94	303.78	304.77	301.36	299.85	303.35	301.22	302.45	301.89	300.27	302.59	306.95	301.23	303.72	299.16	302.26	303.4	304.71	302.39
303.31	305.07	309.06	304.65	306.7	304.15	303.39	307.42	308.3	302.97	304.72	305.78	307.16	303.58	303.97	309.39	302.8	303.85	305.61	304.4	303.73	304.77	302.75	304.27	305.13	303.9	304.98	304.71	305.14	303.32	303.61	305.61	306.53	305.75	304.07	304	302.12	299.11	303.13	305.8	308.51	305.33	307	303.67	301.49	304.09	305.92	306.73	303.25	306.54
298.56	298.12	301.85	305.24	300.91	304.11	301.13	297.45	300.63	301.44	301.14	302.84	299.94	300.56	300.6	301.92	300.66	298.71	297.29	301.36	303.67	301.47	300.88	298.13	301	304.32	300.74	300.21	299.59	301.25	301.57	302.08	299.36	299.49	301.09	300.44	299.6	302.28	302.71	299.38	301.75	303.95	301.05	300.78	297.32	299.9	299.48	300.28	301.93	298.67
314.2	309.69	315.42	317	314.57	317.63	316.24	315.62	314.56	314.45	316.9	312.66	313.18	316.22	313.62	317.36	314.25	316.21	315.74	316.31	315.43	316.38	314.66	315.1	317.06	316.63	315.59	314.97	314.35	313.86	313.39	313.63	319.24	312.34	314.62	315.13	313.49	315.11	314.65	313.94	314.6	313.69	317.7	310.54	314.66	316.64	315.24	314.36	314.49	313.38
309.5	308.62	313.18	312.5	310.81	309.68	317.48	314.71	315.77	311.41	314.25	310.19	311.91	311.28	310.73	311.73	309.97	310.79	311.37	308.5	313.38	312.21	312.92	310.23	314.25	310.63	313.81	312.28	311.1	311.63	311.93	310.75	311.83	312.95	313.67	315.22	310.88	310.58	311	308.73	313.2	312.68	310.66	307.13	311.44	313.99	311.59	307.85	313.63	310.64
301.38	302.56	299.92	302.12	300.02	301.35	299.85	301.88	298.19	300.79	298.81	302.55	302.91	304.06	299.54	303.62	300.4	301.59	300.95	299.82	297.31	305.16	302.21	302.44	300.71	300.89	300.22	301.39	303.01	301.81	303.3	303.02	301.88	303.61	305.06	302.08	298.74	299.82	299.43	298.18	295.3	296.91	301.24	298.18	298.85	303.35	300.25	300.6	297.29	299.97
307.1	309.85	307.75	311.31	307.23	308.56	306.26	310.29	304.47	309.15	306.7	307.97	303.82	306.63	304.71	304.88	305.74	310.01	306.86	306.91	307.15	307.45	304.08	306.39	306.94	306.35	308.65	307.77	305.95	308.57	303.14	306.84	304.66	305.3	308.7	307.3	306.45	302.08	305.46	309.15	306.55	309.39	309.11	303.68	307.56	305.37	305.01	310.96	304.92	302.48
306.74	305.3	306.23	308.12	304.46	305.05	308.67	304.58	301.75	304.35	303.19	302.65	304.29	303.94	304.88	303.54	306.02	304.31	304.48	303.39	308.68	306.17	306.65	303.53	301.46	305.32	303.74	304.21	300.85	306.55	301.3	304.71	306.05	305.51	305.58	306.89	304.22	306.21	306.66	303.91	301.31	305.07	306.04	305.74	301.86	303.56	304.4	306.69	303.48	304.33
315.66	316.8	313.4	312.5	312.25	315.17	315.19	313.8	316.08	315.95	313.65	315.45	311.19	313.19	313.14	315.62	315.08	312.63	314.7	313.85	309.45	312.12	313	316.8	313.28	317.89	316.86	313.49	310.88	315.63	314.75	316.17	314.31	310.97	311.89	313.8	315.79	312.02	316.81	311.01	315.58	312.36	317.58	313.53	316.39	311.03	313.64	312.92	312.9	316.47
296.43	296.15	298.99	298.43	295.79	294.93	296.9	297.87	296.28	298.1	297.21	300.34	300.26	296.63	294.91	298.99	295.36	300.31	290.13	299.49	295.48	298.41	295.69	296.62	298.33	295.84	297.5	296.77	298.09	299.22	295.87	299.79	295.1	290.88	294.55	295.99	293.42	297.34	301.19	295.08	291.76	299.22	291.06	294.97	295.38	295.58	300.22	296.03	296.45	300.02
303.39	305.86	303.92	305.4	306.58	299.66	303.84	304.56	303.13	306.59	308.13	305.32	304.84	300.85	304.96	301.14	299.63	302	305.31	303.96	302.83	307.06	303.54	305.85	302.96	303.55	306.56	302.13	301.74	305.64	302.56	302.92	304.01	304.24	302.95	302.82	304.9	301.98	303.37	302.6	304.39	304.65	302.98	304.75	300.88	305.36	308.89	302.3	303.54	305.18
303.29	308.8	302.63	306.9	306.8	306.83	308.38	306.02	309.17	309.05	305.43	306.27	305.64	307.38	307.32	299.22	306.35	308.11	306.52	309.91	303.74	307.65	309.29	306.3	302.67	308.17	305.17	302.82	305.8	306.96	304.71	307.35	305.96	302.34	307.26	305.15	304.16	302.99	302.93	307.16	305.2	305.37	305.2	306.22	303.38	303.21	305.85	307.12	309.47	303.56
295.67	292.91	295.81	293.3	292.79	294.23	295.22	292.69	293.18	295.96	293.48	294.7	293.46	296.52	294.64	295.58	293.94	294.86	293.69	295.27	296.2	294.4	295.25	295.28	293.9	295.89	294.07	293.56	295.25	297.62	292.72	294.78	290.07	293.74	294.92	294.7	293.81	293.84	295.66	294.85	294.53	291.86	294.64	298.39	292.01	295.76	295.26	297.52	296.56	294.26
314.13	310.75	313.49	314.5	312.31	308.97	313.03	311.38	311.76	309.6	312.95	313.35	307.74	312.96	311.04	313.89	311.53	313.21	308.58	311.71	314.23	312.94	311.39	312.77	313.25	312.87	312.68	310.55	312.53	311.67	313.64	313.18	313.08	313.54	311.84	315.28	314.11	314.99	312.09	309.53	311.04	312.86	312.61	310.83	314.18	311.32	310.69	314.32	311.13	313.18
308.81	309.91	311.61	310.83	309.68	309.91	312.32	313.32	310.48	311	308.56	309.96	309.83	309.77	312.11	308.91	313.51	307.2	311.9	312.16	311.23	310.61	311.13	310.59	310.21	309.89	311.77	313.47	312.01	309.97	309.06	310.85	309.76	314.61	310.49	311.03	309.24	308.23	308.05	312.96	313.53	313.08	310.92	308.83	309.62	310.57	310.09	312.26	310.62	310.13
298.72	297.52	298.22	294.09	299.71	295.69	297.67	292.42	297.13	296.11	292.5	294.14	294.43	296.21	299.4	299.9	298.02	295.49	296.33	296.4	298.29	296.43	295.14	295.92	296.39	295.63	296.35	296.98	298.63	297.71	294.08	295.49	295.23	299.16	296.35	298.8	294.59	296.73	298.3	299.3	297.71	296.96	298.79	300.05	294.5	297.95	297.55	297.63	293.97	298.22
310.58	311.74	310.07	309.43	312.99	310.44	310.86	311.6	312.11	312.04	311.33	309.97	309.57	314.8	309.93	314.53	310.08	311.93	310.27	309.4	311.21	310.87	313.63	310.6	309.43	311.73	306.55	308.14	306.05	310.53	308.57	312.19	314.26	314.51	310.25	309.28	310.99	308.35	312.76	313.41	310.55	311.22	310.77	305.65	310.24	311.35	306.57	310.88	308.64	310.74
322.18	322.28	321.45	316.64	318.9	317.42	320.33	318.65	317.09	317.51	317.47	322.51	321.96	313.73	319.95	316.24	318.19	319.74	315.95	319.14	317.27	317.06	318.71	316.96	317.62	315.37	316.88	317.92	321.24	320.85	317.97	315.67	317.78	318.26	317.48	319.96	321.82	318.42	316.21	317.28	320.17	318.84	317.04	318.08	316.25	317.38	316.65	321.25	315.03	315.31
310.57	307.36	309.63	311.63	310.24	311.54	311.23	307.92	308.69	312.85	307.55	310.84	311.02	312.87	314.13	309.99	308.48	306.8	311.1	309.96	309.63	311.98	309.97	312.31	307.93	309.86	311.33	311.92	309.89	311.24	310	309.4	311.57	310.36	309.63	309.66	313.7	312.36	310.09	309.61	314.22	309.34	310.66	310.15	310.32	310.44	309.02	311.49	308.63	307.5
294.09	297.34	293.04	295.81	298.47	295.72	293.81	292.79	297.63	295.52	295.05	292.74	292.97	292.69	292.98	291.75	291.95	294.87	293.07	296.66	291.98	292.02	293.84	295.31	296.66	292.44	295.4	293.82	292	292.74	296.69	296.81	293.3	290.09	296.31	293.71	294.63	296.67	295.67	294.04	293.18	294.53	293.06	298.12	293.71	293.15	293.06	293.18	296.64	289.06
307.73	310.12	307.13	304.37	306.77	309.84	306.74	304.84	306.54	309.44	307.58	304.45	311.66	306.74	306.73	310.31	307.6	304.14	306.91	307.49	305.06	307.66	306.93	308.08	307.25	309.19	311.42	305.49	310.34	304.81	307.87	309.69	308.52	310.71	306.95	306.62	307.02	304.5	306.65	306.67	305.99	307.57	308.44	310.73	309.63	306.29	305.96	312	307.56	309.42
324.21	327.07	324.44	322.71	323.53	325.66	327.23	321.36	322.64	323.75	327.23	323.12	327.34	325.36	325.87	325.66	325.61	322.17	325.32	323.69	326.13	324.65	324.9	325.51	326.34	325.25	326.76	324.07	325.63	323.32	328.76	325.46	325.48	321.62	323.51	325.24	325.35	324.4	323.57	326.76	326.02	327.69	325	329.34	327.42	328.56	325.08	322.74	327.31	325.01
311.93	307.18	307.7	312.36	314.37	311.08	308.75	309.66	308.88	309.48	311.91	314.44	309.52	307.81	308.26	308.58	313.96	306.52	308.62	309.57	308.18	312.12	312.91	308.83	310.62	312.37	309.85	310.67	312.23	311.64	311.34	311.72	308.91	310.83	311.36	310.86	308.26	312.17	312.46	315.43	314.16	312.1	311.86	307.19	312.57	310.14	310.47	309.67	308.26	307.61
306.75	304.79	304.13	308.12	305.87	306.48	304.68	304.63	303.75	307.93	301.74	303.2	303	303.19	305.97	304.28	305.44	304.28	306.56	305.39	299.82	303.22	306.4	302.68	304.05	305.47	303.31	306.91	303.05	303.94	307.02	303.75	303.09	306.3	301.44	302.08	303.38	306.82	305.76	303.15	305.53	300.58	304.18	302.34	303.88	305.7	305.25	304.99	306.75	306.92
325.65	328.28	324.66	327.65	328.11	328.47	325.11	328.33	328.81	326.73	329.09	329.33	324.69	325.71	326.54	329.64	328.16	327	327.04	326.35	326.66	329.89	326.06	329.86	330.81	324.66	325.55	327.06	329.68	328.92	327.97	324.94	325.15	322.72	331.47	330.63	323.55	325.75	325.19	329.69	330.03	328.69	326.57	326.88	325.63	325.15	329.96	328.54	327.45	327.4
328.41	330.54	330	329.37	330.71	330.84	327.75	327.4	326.25	325.74	324.4	325.73	326.93	325.86	328.86	329.29	326.77	325.44	328.37	329.75	326.06	329.2	325.51	328.41	326.57	326.91	324.71	331.11	328.96	326.82	329.59	329.24	332.12	328.54	327.17	324.21	328.4	328.85	332.07	328.95	327.18	330.71	323.13	326.47	326.79	325.55	327.69	327	320.69	325.15
317.45	320.66	313.39	317.5	317.55	317.2	319.37	318.56	320	317.57	317.28	318.75	320.66	317.05	322.67	320.67	317.96	321.75	316.56	316.76	317.01	319.85	318.82	319.28	318.01	317.79	319.72	314.85	315.2	315.65	319.32	318.26	320.92	318.34	318.14	321.25	318.83	318.98	318.29	316.73	316.45	321.71	316.63	315.07	322.82	322.17	318.08	317.08	318.83	320.19
305.45	306.31	305.55	307.93	306.81	308.56	304.92	307.5	304.17	306.34	305.93	304.5	306.05	306.02	304.54	306.93	307.97	306.47	306.79	307.18	305.92	308.64	303.31	309.33	308.69	304.11	306.21	306.16	305.07	305.14	302.91	310.93	306.59	305.57	304.89	306.37	303.68	309.23	308.43	305.75	305.35	304.86	306.51	303.52	308.11	305.88	306.39	310.25	305.32	309.01
308.42	304.29	304.42	304.27	308.08	305.17	307.96	307.82	305.36	306.6	306.58	306.42	306.76	304.2	304.97	303.02	311.23	304.81	307.93	307.39	307.03	308.64	304.39	308.62	309.16	308.21	310.58	303.72	303.98	305.52	305.65	303.56	306.81	311.05	306.11	307.13	305.14	303.9	309.99	304.19	306.52	303.77	304.72	305.88	307.43	305.83	306.65	307.77	307.43	305.01
315.24	314.15	313.45	313.24	312.83	315.44	308.42	311.22	312.32	315.7	313.34	309.72	313.01	315.06	316.78	315.71	308.2	316.57	315.73	312.09	314.91	313.91	311.09	313.62	313.17	313.05	311.05	315.23	311.77	315.67	316.06	314.59	314.58	311.26	316.77	314.16	312.72	314.23	314.41	307.12	311.86	312.27	308.07	311.25	314.57	314.67	312.74	310.96	311.96	314.07
325.09	323.96	324.39	327.91	325.96	323.21	324.61	323.31	324.36	325.39	326.08	322.93	324.28	324.98	321.03	323.75	323.2	325.73	327.09	326.59	326.57	326.69	327.1	323.9	325.12	324.51	323.99	324.13	318.61	323.69	329.42	322.23	322.07	326.76	321.91	324.77	328.8	324.41	329.77	324.13	326.39	326.83	322.3	325.8	326.08	326.02	323.79	321.21	326.57	324.02
308.89	309.3	308.7	309.55	306.58	310.12	306.53	310.11	311.35	309.25	311.58	313.05	308.44	305.59	307.4	311.96	311.37	306.92	310.35	308.15	308.42	308.57	312.17	308.62	307.35	307.97	308.57	309.2	310.29	309.06	305.44	307.12	306	307.31	312.7	307.74	306.16	310.18	306.4	310.22	310.64	310.03	310.68	305.95	306.17	310.3	307.99	307.76	307.2	305.67
314.01	317.38	318.41	317.69	317.44	315.82	319.22	318.82	317.38	315.66	317.7	320.54	314.89	319.08	316.32	316.29	318.59	319.37	317.37	318.4	316.81	316.62	318.14	318.29	316.63	315.82	314.32	317.86	315.97	315.86	317.74	318.26	319.12	315.49	315.58	318.82	320.97	321.1	316.74	320.51	318	316.03	315.56	318.74	317.41	318.23	316.78	317.04	317.14	317.68
312.95	314.5	316.07	312.59	315.08	316.26	311.61	312.41	312.9	312.97	316.85	312.37	314.94	314.61	311.16	314.48	315.09	314.88	313.53	313.82	311.82	314.93	313.28	315.6	311.4	313.19	316.64	315.88	311.43	312.19	315.76	316.16	313.77	312.22	315.08	310.64	316.02	312.9	314.66	312.83	314.96	313.3	316.1	318.51	317.52	311.51	315.31	313.35	313.06	315.94
305.91	306.84	304.1	309.98	302.42	306.53	307.94	303.94	306.86	304.24	305.52	303.66	306.35	303.68	307.47	304.3	303.65	302	305.18	307.89	307.34	310.03	307.89	306.11	304.93	307.25	305.45	306.34	306.51	307.79	303.25	304.18	310.39	308.55	303.65	309.29	308.18	305.26	304.57	304.09	304.9	306.34	305.76	307.23	308.19	298.65	306.65	305.34	308.26	306.69
317.55	315.51	313.75	321.06	315.94	320.07	320.69	318.84	319.49	320.24	319.28	317.93	315.07	317.04	317.27	317.83	319.8	315.01	317.21	317.03	319.92	317.94	318.65	321.36	319.57	317.63	316.88	318.5	320.45	315.35	318.09	320.83	315.42	320.75	315.16	318.52	319.54	316.95	317.21	317.93	317.47	321.79	317.49	320.3	319.8	317.66	318.92	317.07	320.17	317.58
314.56	315.39	320.23	312.42	319.59	319.43	313.4	316	315.53	314.46	314.08	316.08	313.63	317.66	317.61	316.14	315.31	314.73	314.32	316.13	315.99	315.98	317.29	318.98	313.2	314.6	317.53	314.94	315.88	315.92	317.33	315.86	313.25	318.82	315.61	315.37	317.09	313.17	314.81	315.15	315.44	315.15	314.12	316.92	317.79	316.89	314.61	317.57	316.58	314.85
314.64	312.3	312.91	311.72	314.73	309.04	317.96	312.72	310.73	317.22	313.46	311.63	312.12	313.92	312.44	312.09	314.12	312.03	315.33	311.04	314.29	309.91	316.96	310.25	313.77	311.84	310.33	313.54	315.93	311.47	316.89	313.24	312.46	310.19	313.82	312.86	311.84	312.54	310.73	315.32	309.67	307.91	311.12	312.79	313.43	318.32	314.13	314.89	313.88	310.92
317.92	313.94	312.65	311.38	314.57	312.26	310.6	311.32	308.68	310.33	309.55	311.49	307.85	310.88	312.24	307.71	311.34	310.79	311.97	308.68	309.87	310.87	312.82	313.45	307.54	311.32	311.65	311.91	309.05	308.05	313.23	306.81	312.71	309.76	312.25	311.39	311.58	306.62	311.92	310.43	313.31	313.74	309.01	311.7	310.04	310.32	311.43	313.06	314.36	312.98
300.94	298.56	303.09	300.28	303.34	302.54	302.35	303.45	299.35	302.73	302.17	297.48	302.83	303.34	300.37	302.05	299.03	299.74	302.8	296.81	299.18	299.78	299.68	300.67	299.14	301.68	302.25	300.66	302.86	299.64	299.71	299.33	296.47	300.03	297	298.49	298.62	301.29	304.29	299.62	302.12	302.28	301.31	300.47	300.18	300.7	301.14	302.41	304.86	303.04
305.99	307.83	305.42	303.75	307.19	309.78	305.47	308.96	307.63	306.96	304.49	306.09	305.56	306.23	308.7	306.07	308	308.48	306.63	308.99	305.26	308.67	306.56	303.19	307.36	309.8	309.45	305.51	306.15	306.12	307.96	308.13	304.11	309.12	304.72	303.97	308.8	305.71	306.05	305.74	305.03	308.74	308.25	308.68	302.42	306.03	307.98	306.63	309.06	307.44
306.56	306.95	305.92	304.59	303.36	307.98	304.19	304.44	305.53	305.62	304.13	303.44	309.82	304.46	304	309.28	303.08	305.36	305.44	305.64	303.43	302.39	302.37	306.98	307.55	305.13	305.4	303.29	303.89	306.68	305.28	304.25	305.39	304.29	305.09	304.48	304.3	302.16	303.95	305.41	305.53	306.39	304.76	306.17	308.67	304.08	305.62	307.21	308.01	306.64
302.89	306.41	308.31	306.23	304.15	304.66	304.49	306.36	304.45	305.78	302.47	306.59	307.33	306.29	307.05	302.28	307.55	302.69	305.15	305.65	308.3	307.15	307.47	307.43	305.29	305.48	304.91	303.02	305.32	305.03	302.72	301.51	306.89	305.96	306.4	300.93	303.67	307.69	308.6	302.84	305.7	306.93	304.14	301.74	307.64	303.21	301.89	305.22	306.9	308.89
315.15	313.27	312.32	312.27	314.29	315.71	317.11	311.55	313.86	314.07	316.41	314.11	315.42	315.21	313.09	312.35	313.18	314.74	312.69	317.99	310.94	314.42	316.44	313.91	313.75	312.76	314.75	311.08	316.45	313.34	315.29	313.53	315.35	319.11	312.49	311.88	312.28	310.2	315.45	312.62	315.62	314.75	314.91	311.06	314.52	315.64	309.82	315.87	311.88	311.46
328.74	327.01	326.2	327.61	321.5	327.96	325.65	326.68	326.6	326.08	324.27	325.94	321.97	323.26	327.1	325.8	320.68	322.58	321.33	326.96	326.66	328.06	328.6	325.91	327.53	321.78	322.17	324.55	324.64	327.07	324.47	321.51	323.85	325.32	323.58	328.5	324.97	325.26	324.01	330.24	323.96	324.29	325.22	323.16	325.48	326.39	328.91	329.31	322.45	327.24
302.4	306.49	303.33	302.75	302.64	307.41	304.8	303.49	301.84	303.92	303.7	300.36	303.79	303.49	301.24	298.81	303.18	303.15	303.27	307.71	304.9	302.26	303.53	305.59	305.38	303.95	305.74	305.19	301.87	305.01	301.27	299.63	306.48	304.92	302.57	299.98	305.29	302.38	304.01	300.87	302	306.68	305.06	302.68	304.23	304.68	301.85	304.59	303.51	305.4
310.79	312.39	318.72	312.52	313.98	316.22	313.45	312.7	315.51	316.8	317.06	311.98	316.07	312.91	313.72	314.76	310.51	312.83	315.86	316.95	318.77	313.43	314.34	314.58	312.9	317.41	317.27	314.95	312.96	314.45	319.6	315.22	312.12	313.93	313.01	316.16	314.74	315.1	314.52	316.34	313.3	313.24	315.69	313	315.38	314	316.74	314.96	312.99	313.35
309.16	308.48	308.64	305.26	306.29	307.98	307.91	309.89	305.15	307.54	308.23	304.44	303.11	308.49	307.52	305.51	304.62	309.8	303.43	305.67	302.98	304.35	304.61	308.08	305.8	308.84	306.7	309.33	309.91	309.12	307.31	310.66	311.27	304.83	310.41	308.18	305.68	304.85	303.52	309.51	307.28	304.86	307.6	308.66	305.49	306.09	307.97	306.1	311.11	305.73
312.56	318.6	315.42	313.58	314.76	314.52	313.85	318.19	311.53	315.83	315.32	316.73	317.53	314.99	311.96	312.76	315.4	314.77	316.44	313.96	314.78	315.22	316.11	314.44	315.27	314.07	316.78	314.09	315.6	313.07	316.11	314.47	312.75	317.84	315.61	314.15	317.14	317.61	318	312.91	315.86	318.68	314.57	315.82	316.5	320.71	317.3	318.82	312.82	317.18
320.1	318.1	320.64	315.35	318.18	319.74	321.32	317.7	315.51	321.59	320.01	321.68	317.55	318.45	321.1	319.37	318.28	316.65	320.09	321.87	320.63	316.82	318.62	322.85	319.3	317.6	322.71	317.58	322.49	317.95	319.6	315.44	321.5	318.19	318.67	318.22	317.42	319.68	318.06	318.22	319.73	319.21	321.7	317.65	320.73	319.76	317.43	320.08	317.37	321.34
319.96	319.64	317.42	321.94	315.26	315.67	318.79	317.08	317.54	319.42	317.59	320.23	318.26	316.18	320.3	315.96	314.03	317.16	318.95	319.81	321	321.2	317.93	315.62	316.56	317.81	320.15	312.42	317.01	320.44	316.62	317.05	321.5	317.43	316.16	319.47	317.54	317.42	319.55	319.79	314.8	317.27	317.79	315.81	317.75	319.47	318.81	318.92	316.67	319.05
312.24	314.48	314.5	313.63	315.88	317.27	313.68	314.83	314.41	314	316.61	315.6	313.62	309.28	315.67	315.8	315.63	312.75	317.52	313.91	315.63	316.2	315.65	314.84	312.24	313.97	314.8	314.66	316.72	315.78	317.49	315.45	313.28	319.13	317.84	315.3	316.27	317.61	311.71	311.61	320.33	315.78	311.81	314.4	315.15	315.15	314.43	315.15	313.74	317.86
301.74	304.48	304.78	301.6	308.38	301.98	304.97	303.86	307.24	306.92	305.98	305.13	306.41	306	305.86	303.74	305.56	305.8	307.23	303.55	306.31	302.37	304.56	305.4	305.58	303.47	303.68	303.08	304.88	305.93	302.77	305.43	302.69	305.97	306.04	307.43	306.7	307.44	301.58	305.52	306.04	302.6	307.82	305.66	304.2	306.68	303.23	306.35	301.87	305.47
300.81	306.23	304.49	299.38	303.46	304.2	301.52	303.54	305.55	305.21	303.02	304.14	300.61	300.12	303.89	304.41	303.73	303.32	300.99	302.23	301.83	304.25	301.92	303.9	305.73	304.22	301.47	301.07	302.55	303.56	305.55	303.55	300.35	302.29	300.42	304.33	302.41	298.48	302.72	303.27	299.65	300.8	306.48	301.21	302.11	305.07	303.09	302.48	299.29	303.51
312.22	313.05	311.59	315.5	315.38	313.09	316.45	312.91	315.83	316.26	312.89	311.82	313.53	311.67	313.06	311.16	315.24	313.79	313.19	314.11	313.9	314.3	312.39	312.44	313.93	311.48	310.61	315.48	309.47	314.25	315.57	313.91	312.78	315.56	316.02	316.14	314.5	315.06	311.68	317.29	314.34	314.77	313.73	313.25	314.66	316.98	312.78	312.55	315.62	312.69
291.94	295.98	299.21	297.32	294.15	294.79	296.01	293.77	300.02	293.51	295.18	297.08	295.15	299.48	292.73	297.07	298.52	295.53	291.4	293.79	292.18	298.4	295.29	296.41	296.62	292.63	296.77	296.08	297.26	294.4	294.86	298.06	293.85	296.48	295.45	298.72	295.4	296.45	293.24	297.01	295.73	293.63	293.79	295.97	295.16	294.92	289.45	291.9	295.09	293.86
307.2	310.04	307.14	306.92	303.38	306.28	306.33	312.09	307.99	307.44	305.22	305.93	306.29	305.07	308.29	309.4	307.94	304.44	305.42	308.95	307.44	306.05	308.25	308.1	309.34	308.87	307.52	308.01	312.1	307.95	308.03	306.69	308.42	309.08	307.91	308.19	306.52	307.46	306.28	307.78	304.62	305.67	303.66	312.54	309.55	307.56	306.33	307.33	309.09	306.48
314.29	314.63	313.28	314.6	313.92	313.86	312.61	311.19	311.87	317.24	310.74	315.3	313.28	315.42	313.48	315.32	310.68	313.24	313.77	312.45	313.74	312.85	309.51	311.44	314.69	312.25	316.07	311.55	314.69	317.92	315.39	314.56	313.63	312.04	316.56	313.09	315.21	314.99	315.62	312.51	311.67	319.84	315.27	309.76	316.99	314.56	315.23	313.97	315.81	312.43
306.43	306.09	305.92	306.18	305.17	303.19	306.18	308.67	309.01	303.26	308.4	310.56	306.85	304.7	303.83	304.54	303.06	307.24	308.57	303.98	306.07	304.54	307.3	303.85	308.1	305.58	303.47	308.48	308.84	304.05	309.16	307.74	308.06	306.67	307.16	303.91	302.78	305.51	304.77	303.75	305.32	307.95	309.98	306.06	304.48	306.44	303.72	304.86	305.14	306.06
312.37	314.24	313.64	312.1	311.84	315.67	313.76	312.24	312.58	309.61	310.35	316.15	311.79	313.57	317.6	312.29	309.24	311.74	309.84	309.98	309.04	316.16	312.84	313.55	312.1	313.51	315.79	313.24	317.26	315.35	318.12	313.93	312.41	313.02	315.36	310.52	310.91	312.21	312.77	313.84	311.39	313.6	310.57	311.88	315.36	311.28	313.13	312.74	315.09	314.5
303.84	303.99	302.73	306.99	304.01	302.49	299.1	304.61	303.73	304.58	300.75	302.24	305.36	307.31	305.24	303.24	300.51	303.18	301.13	306.93	300.93	304.47	305.99	302.41	302.22	304.98	300.55	303.73	302.57	305.74	303.31	303.81	301.56	303.9	305.61	303.41	299.69	303.51	303.62	307.18	301.34	299.5	303.72	301.12	305.43	300.15	301.39	303.55	304.66	302.7
302.9	302.94	304.65	304.02	305.12	303.81	306.26	304.74	305.31	302.19	307.19	305	303.07	304.31	299.58	301.97	305.27	306.96	301.13	304.59	303.91	305	305.39	304.84	302.28	302.72	303.56	302.07	310.09	305.74	302.21	307.29	304.29	309.36	304.94	308.2	303.96	303.16	305.72	301.87	306.49	300.53	308.85	306.57	306.19	303.69	303.72	306.7	308.03	306.38
328.03	329.04	326.79	329.44	327.06	329.83	326.71	328.7	328.89	330.31	329.71	325.5	325.56	328.2	330.18	327.91	328.84	325.12	329.31	328.35	329.49	330.64	331.38	330.86	329.05	330.08	327.72	326.89	330.38	330.22	329.42	329.05	329.12	328.41	328.11	328.84	329.38	331.02	329.69	328.8	330.6	329.63	325.92	328.99	329.33	324.11	328.7	328.6	329.31	324.47
310.41	312.85	314.29	312.42	316.29	314.39	312.35	311.67	321.7	310.97	314.66	311.45	312.18	310.08	312.69	314.84	313.04	314.88	313.47	313.83	314.33	309.91	315.13	309.36	316.33	316.38	314.47	312.23	313.69	312.83	308.94	310.44	311.3	312.99	315.86	311.68	309.89	316.4	310.83	314.16	309.76	314.31	307.69	315.09	315.11	314.4	315	313.52	312.88	311.96
315.45	315.55	313.5	312.13	312.22	312.42	314.14	313.62	312.07	312.8	310.85	315.05	318.09	313.95	314.71	311.85	312.27	318.28	311.03	314.64	312.51	311.42	314.96	311.71	312.57	314.14	317.8	315.83	314.17	314.6	314.68	314.84	313.96	311.24	310.44	311.98	314.48	312.4	312.58	311.27	314.33	312.19	311.96	312.62	316.01	314.27	311.92	311.05	316.81	314.51
304.48	302.22	306.41	304.8	305	302.29	303.61	305.05	301.9	304.49	302.24	307.33	304.35	302.13	300.58	308.63	302.74	304.39	304.2	303.9	301.54	305.53	303.41	301.93	302.16	303.39	304.92	301.87	301.11	302.01	300.69	303.03	302.51	303.43	301.45	302.58	303.56	303.79	307.82	300.14	305.81	301.33	302.26	302.28	304.83	304.73	302.62	306.18	302.49	303.63
302.17	301.93	300.87	301.61	302.79	303.19	303.64	299.14	299.55	302.9	298.45	301.64	303.24	304.2	303.51	303.16	301.53	302.7	300.67	306.03	301.88	304.83	303.32	306.46	308.19	303.96	301.65	302.5	299.49	306.7	304.06	302.69	305.25	299.19	303.57	305.42	300.74	303.45	300.09	301.49	300.43	303.71	303.14	303.67	305.35	301.77	299.41	304.63	300.83	302.93
329.26	324.19	329.86	325.82	325.78	332.72	328.53	327.41	326.05	328.83	326.51	326.87	326.83	326.67	327.64	330.62	328.06	324.03	328	326.22	330.29	327.88	327.37	333.24	326.13	327.31	325.64	327.5	328.39	328.24	325.72	328.53	330.45	329.37	325.34	328.99	327.21	327.58	326.26	326.93	328.47	327.42	328.53	328.44	333.25	324.85	327.9	324.6	328.77	327.31
304.73	303.36	302.83	302.79	302.3	300.68	300.81	303.35	300.45	300.2	296.67	299.43	300.63	299.27	300.82	299.32	299	296.63	302.1	300.84	296.99	298.84	303.9	302.22	301.44	297.83	298.32	300.73	303.01	298.4	301.71	304.94	299.88	299.84	301.28	300.42	300.7	302	300	300.45	302.16	299.34	301.98	303.4	299.52	303.25	298.24	300.43	300.39	302.22
311.84	314.24	314.05	314.37	314.17	313.29	318.2	315.67	314.61	315.7	316.07	315.94	319.66	312.76	316.11	312.09	317.28	311.22	315.1	315.55	315.13	315.33	314.83	314.36	311.91	315.14	316.03	320.57	312.22	316.47	314.53	316.17	314.29	313.58	313.83	318.98	307.83	319	315.74	310.64	318.3	314.23	314.84	313.73	314.93	313.45	315.74	314.01	313.97	315.17
301.79	304.23	304.64	303.67	307.68	305.33	307.89	305.49	307	304.55	306.84	303.98	305.22	306.11	305.35	304.85	305.59	301.98	302.98	301.33	303.96	303.82	305.22	304.64	305.52	305.77	305.26	302.21	302.87	305.62	306.37	308.05	302.43	302.92	306.39	305.03	301.76	298.02	305.36	307.62	307.03	304.01	310.74	305.38	303.27	307.76	305.7	306.2	305.96	304.98
311.5	314.99	313.32	316.64	315.89	314.78	312.39	318.28	313.15	313.42	313.72	311.86	310.39	314.36	317.57	312.92	312.76	313.18	315.32	317.55	307.19	314.16	311.88	311.6	312.93	315.22	312.13	315.68	313.78	316.12	309.56	314.68	312.54	312.83	312.36	311.79	319.31	313.05	311.99	310.92	314.66	314.18	317.11	315.25	313.2	314.05	313.13	315.38	314.86	315.41
292.46	296.41	299.12	292.27	292.2	294.02	295.35	293.21	292.98	297.04	296.86	293.89	294.41	294.94	294.76	295.23	295.4	293.44	290.09	295.07	294.39	293.85	291.85	293.76	293.38	296.8	295.11	294.53	291.89	294.43	294.48	294.67	296.07	294.7	296.86	294.16	295.01	294.19	293.08	295.14	292.63	294.34	292.59	290.6	290.74	295.17	294.72	293.51	297.45	291.68
328.95	328.19	327.41	327.91	328.25	332	328.5	326.86	329.62	329.86	327.81	328.12	328.11	326.3	328.58	324.71	327.39	327.54	327.81	327.05	327.69	329.5	327.69	328.94	331.47	325.26	325.42	325.75	330.57	328.11	327.92	326.7	326.75	325.67	325.9	327.96	326.82	332.34	325.8	330.12	326.41	328.96	331.09	328.36	326.5	329.89	329.43	326.93	326.46	330.76
322.09	318.46	321.07	319.97	320.5	317.33	318.45	322.3	319.44	319.53	318.02	317.9	320.11	317.51	318.92	320.97	319.7	316.21	317.94	318.63	318.99	316.47	319.69	318.29	318.02	319.02	318.79	319.06	316.11	320.28	321.47	320.57	319.79	320.68	318.81	317.44	320.26	317.87	318.99	319.26	320.07	317.21	317.6	316.9	321.95	319.59	318.92	320.62	320.57	319.17
326.55	323.77	322.53	327.81	324.05	322.33	328.02	320.4	324.43	324.97	326.07	326.94	323.4	323.93	326.01	323.97	326.28	324.9	325.82	326.46	323.46	324.18	327.77	321.95	325.33	322.07	323.06	325.25	325.14	324.03	324.02	322.63	323.7	323.07	321.99	322.37	326.91	322.25	322.58	326.48	321.75	325.54	326.56	325.4	325.06	324.61	326.21	325.17	326.97	328.56
310.6	316.17	316.45	316.81	312.13	314.52	311.54	315.96	316.86	312.48	315.25	311.31	315.8	314.01	318.63	314.37	313.12	313.85	317.76	314.85	313.24	316.01	317.84	314.1	310.84	315.06	314.07	317.42	312.69	312.45	315.52	311.19	316.49	315.62	316.31	315.07	315.24	314.05	312.78	315.6	312.68	311.8	313.73	314.58	316.02	316.91	318.39	317.13	315.3	316.02
317.82	313.59	311.87	317.61	316.66	317.13	315.68	317.97	317.96	314.37	316.69	318.36	315.51	316.85	319.48	315.48	317.6	312.68	319.38	315.82	315.38	314.87	314.24	320.22	317.39	316.27	320.16	317.21	314.01	318.53	315.53	319.31	316.32	313.7	317.2	316.37	317.16	313.62	317.72	317.44	313.32	316.69	315.9	316.66	315.65	315.92	313.97	316.92	315.69	316.41
303.4	305.14	301.3	304.1	304.16	300.6	302.57	305.85	305.32	302.45	301.84	300.16	304.47	303.98	304.28	299.9	303.16	306.47	303.98	305.66	300.22	304.82	307.62	303.55	300.42	304.18	300.97	306.23	302.45	303.57	301.71	301.77	304.35	300.49	305.62	302.43	304.67	304.22	300.29	303.7	303.93	302.82	303.54	302.38	306.09	305.99	303.05	304.7	303.66	305.12
309.86	304.18	308.68	310.72	307.16	306.41	307.29	305.66	310.45	306.2	308.78	308.91	305.54	311.18	305.79	308.94	313.79	307.73	307.9	307.75	308.5	306.77	306.34	308.38	307.13	311.13	310.08	309.81	307.01	306.57	305.06	306.42	307.64	307.74	307.83	308.01	309.15	311.54	305.79	311.78	306.29	312.85	308.86	309.06	306.53	308.77	308.37	306.69	309.92	309.68
311.24	315.55	314.49	313.07	318.05	316.52	310.73	314.64	317.74	316.58	312.51	312.74	312.49	312.1	317.05	313.37	313.31	312.6	315.32	315.72	314.31	310.79	312.89	312.23	313.7	316.51	311.38	315.54	313.86	315.02	313.23	312.54	313.92	316.84	312.69	309.62	310.33	314.27	314.78	317.66	312.4	315.93	317.48	317.74	315.47	311.95	313.77	315.65	315.15	313.5
316.73	318.91	318.17	319.96	317.17	318.49	314.65	317.51	318.41	316.85	317.83	312.93	315.84	320.02	324.36	317.49	318.09	320.93	317.71	323.08	319.16	317.8	314.33	314.78	318.14	318.79	315.99	319.49	317.74	316.79	318.35	317.59	314.28	317.24	317.03	315.71	317.86	316.58	318.49	318.42	317.11	316.26	318.94	316.25	320.29	322.59	313.78	319.14	314.97	319.96
314.43	317.59	314.67	316.19	312.34	316.03	317.25	317.9	315.14	319.34	316.55	321.24	317.63	317.89	318.7	317.1	317.38	315.68	314.83	318.81	313.6	318.95	317.06	316.47	318.36	315.12	318.72	317.6	317.17	317.92	314.42	321.81	314.72	314.77	316.85	316.69	316.01	316.73	316.98	312.67	319.1	319.58	317.1	319.24	316.76	316.17	318.13	312.95	317.02	318.78
298.84	299.1	299.77	298.17	299.46	300.05	298.29	300.29	299.67	300.75	303.79	302.61	301.38	301.36	303.47	301.35	303.75	302.53	298.67	301.77	300.79	300.73	299.98	300.88	302.35	300.3	299.21	304.96	299.35	301.61	301.79	301.09	299.76	300.61	297.44	299.15	300.57	300.37	302.25	302.92	302.93	300.64	297.39	299.93	299.73	300.13	300.88	298.91	301.65	300.02
303.29	304.57	305.45	303.51	299.87	302.06	302.49	309.84	307.46	305.22	305.01	304.41	303.61	305.96	302.14	302.93	306.3	306.45	303.37	306.98	306.91	302.58	305.6	304.88	306.1	307.36	306.37	303.97	304.79	306.24	304.84	300.8	306.96	305.75	307.37	306.04	303.92	304.33	302.37	305.22	302.12	305.18	305.66	305.89	305.04	305.06	302.08	310.54	307.11	307.94
311.47	316.95	312.4	316.98	315.26	315.15	316.25	317.07	316.2	312.25	312.3	314.33	318.19	317.77	319.77	317.43	315.13	317.55	315	314.99	315.8	313.1	311.72	315.5	316.17	316.8	315.29	314.26	312.79	315.2	316.77	312.03	317.76	313.77	311.85	316.04	315.15	317.62	314.2	311.98	312.25	316.1	312.36	316.78	315.47	311.63	316.81	313.9	314.75	313.18
303.47	303.85	303.71	306.05	305.8	309.07	305.74	307.8	307.23	302.62	304.1	306.68	306.82	309.65	304.59	304.49	305.41	301.94	302.51	306.82	304.69	305.63	306.26	302.89	301.03	303.02	306.56	305.43	309.37	307.87	301.56	305.64	307.4	303.57	305.83	298.39	303.57	301.81	306.53	308.4	307.51	307.69	306.22	305.96	308.31	306.92	306.57	306.4	304.76	306.29
291.01	292.27	293.35	291.58	291.71	295.74	295.43	295.52	298.14	291.12	295.16	295.91	291.11	296.4	295.61	295.33	292.23	296.05	292.61	299	290.37	294.24	297.78	294.79	296.47	293.37	293.34	294.7	292.68	290.81	291.19	293.6	295.25	290.39	294.19	297.74	295.77	294.71	292.58	293.17	294.74	294.32	294.92	295.16	295.99	294.69	293.68	296.55	294.5	295.44
292.64	293.75	297.08	295.16	295.75	296.09	295.75	294.2	292.73	295.62	295.15	295.67	288.84	293.42	291.82	296.83	291.17	296.36	295.54	293.87	291.36	290.29	293.23	299.67	297.09	295.99	292.29	296.05	290.67	294.05	295.46	292.63	296.8	296.96	295.9	299.56	295.38	294.61	293.55	295.63	296.97	292.29	294.23	292.79	297.28	292.49	296.64	294.92	294.82	295.87
303.65	301.43	302.99	301.61	300.96	303.22	304.38	301.94	304.5	302.99	304.63	303.81	302.16	300.1	302.5	301.59	301.52	303.2	300.21	307.4	304.05	300.89	304.72	300.17	305.48	301.95	301.04	302.91	301.46	300.46	300.64	302.61	302.51	300.34	298.97	305.81	300.32	298.37	304.35	301.79	301.67	303.25	298.74	301.23	300.6	305.44	301.47	302.38	305.79	300.85
308.63	315.54	312.32	313.88	313.44	308.92	310.52	311.63	311.24	313.5	312.81	311.18	313.3	312.35	313.21	316.24	312.34	310.89	313.52	314.01	312.74	314.23	312.81	308.29	314.02	316.13	311.7	318.63	309.4	314.7	311.04	312.5	309.1	311.96	311.96	315.76	313.24	312.6	313.58	314.1	308.93	311.89	314	313.97	311.3	312.31	310	313.74	312.99	313.74
319.69	320.31	318.59	319.48	319.54	317.69	316.54	315.3	316.33	318.35	318.34	315.24	318.92	319.35	317.96	326.22	320.2	319.8	315.69	318.76	316.72	317	318.11	315.92	316.39	321.33	317.92	317	317.3	317.72	322.24	319.3	318.53	318.23	318.66	315.36	320.03	321.2	318.07	320.49	319.64	320.27	318.73	318.81	313.86	319.41	316.6	318.33	318.2	319.36
308.74	306.64	308.58	311.07	305.28	305.54	307.23	304.44	302.57	304.85	305.2	306.92	307.55	306.61	307.35	308.61	306.44	308.73	306.95	303.28	308.25	306.74	308.42	308.89	305.4	307.07	308.96	309	309.14	303.63	310.62	307.92	306.08	308.38	311.31	309.02	309.52	309.61	305.85	310.02	306.06	306	306.23	308.89	307.17	306.34	312.1	305	309.79	304.38
299.41	301.02	301.44	300.92	299.09	300.31	299.29	301.72	299.69	299.49	298.03	298.94	302.69	300.96	298.08	298.92	300.28	301.75	298.54	298.53	297.33	300.13	300.09	298.45	300.01	300.81	297.71	303.82	302.28	300.08	302.49	303.58	300.06	299.44	300.17	300.09	298.48	303.2	300.39	301.74	300.83	301.44	296.41	300.53	304.1	302.32	303.6	302.16	299.68	298.05
306.15	306.6	307.34	305.09	305.21	306.66	303.16	306.23	307.96	308.33	305.64	307.31	302.7	306.67	304.6	306.8	307.45	308.15	305.34	306.56	303.81	303.3	306.5	306.33	305.22	306.05	306.27	310.03	306.03	306.34	301.63	303.77	303.9	304.43	302.11	302.38	304.77	306.4	306.21	304.3	305.97	304.3	307.62	305.31	303.24	306.84	307.06	306.69	306.93	304.93
293.43	294.22	292.02	297.3	293.55	292.46	295.44	292.38	289.92	293.52	292.66	292.46	292.64	290.74	292.85	294.57	298.76	298.77	292.62	289.51	294.23	297.46	293.32	296.06	293.35	296	293.64	292.6	297.36	295.52	295.55	294.43	296.75	294.53	297.31	293.3	294.07	293.52	293.16	295.26	293.54	294.9	297.04	296.65	291.1	297.53	292.34	292.32	292.31	298.19
303.19	300.55	300.88	304.01	305.64	303.04	301.52	303.09	303.66	300.03	303.09	304.27	302.82	301.12	304.39	302.07	302.48	301.09	303.39	303.31	305.02	305.59	303.95	304.27	301.85	302.71	299.62	304.51	303.13	302.32	303.18	304.35	303.37	301.17	300.38	304.09	304.91	304.2	303.17	302.12	303.57	303.59	300.43	299.89	302.77	308.03	304.02	302.7	301.75	301.94
319.46	319.87	319.12	319.5	320.73	316.29	320.18	320.04	319.65	319.41	319.03	317.44	317.3	318.74	319.33	314.62	317.36	321.51	319.42	324.27	320.6	319.37	317.91	319.06	318.63	314.7	318.24	320.22	315.11	320.46	320.24	317.98	318.09	320.01	320.75	322.11	320.95	319.3	321.95	320.34	321.43	321.29	320.4	319.21	319.04	322.62	317.9	315.27	318.82	320.43
291.64	291.66	296.95	296.36	291.09	292.18	290.81	296.15	293.74	294.69	295.42	294.1	297.07	292.97	295.45	293.22	294.06	293.48	295.43	295.43	295.39	299.16	296.73	288.05	295.1	294.77	294.71	295.84	292.14	296.04	297.26	296.4	293.16	293.81	296.21	294.8	296.95	292.71	297.42	296.29	294.82	295.39	296.63	293.61	298.69	292.81	296.32	295.89	295.61	298.7
301.97	303.47	305.31	296.83	302.56	303.81	309.09	301.87	302.68	304.06	302.07	302.62	298.85	305.01	302.62	302.58	305.31	302.19	299.4	305.34	303.57	301.48	305.48	302.72	301.84	302.72	300.3	302.1	300.86	305.18	302.28	304.79	301.48	300.24	303.85	303.48	301.07	304.11	304.61	300.72	298.6	299.94	302.47	300.75	303.84	302.76	302.75	302.49	303.3	301.03
296.85	295.32	295.27	293.04	293.52	296.3	292.07	294.41	295.27	293.97	293.83	294.96	293.6	298.63	294.76	294.2	293.48	294.79	296.73	294.5	292.81	293.69	295.18	294.73	295.19	292.78	295.82	290.1	296.5	293.41	293.03	295.44	293.19	291.65	294.03	295.26	292.23	296.73	294.9	295.72	295.38	292.52	293.59	290.87	294.8	292.19	292.75	294.58	293.14	297.47
306.82	303.55	308.39	300.55	305.17	305.98	300.7	304.06	299.11	304.44	302.95	305.44	298.63	305.29	303.22	301.81	302.61	302.08	303.39	302.09	302.25	302.16	304.16	303.79	304.83	303.42	300.65	303.4	303.1	302.77	299.87	303.68	299.79	301.91	299.86	305.06	304.52	303.48	303.86	304.52	305.97	304.39	303.99	304.9	305.5	302.11	303.26	302.25	303.2	302.57
316.11	314.92	314.26	318.38	315.33	315.91	318.11	313.63	314.84	314.66	316.92	314.73	313.3	315.4	319.93	312.96	315.23	315.46	314.93	316.65	318.16	314.09	312.71	313.97	313.21	317.16	314.7	310.97	312.81	319.25	315.08	315.52	317	317.8	316.26	316.06	316.03	317.34	318.24	314.35	316.45	316.59	315.62	321.88	318	317.39	314.35	315	315.64	317.62
312.42	309.68	309.31	310.68	309.36	312.64	310.28	310.45	312.57	309.88	313.18	307.07	309.52	309.56	309.45	309.29	312.46	310.42	312.15	309.51	310.92	314.28	311.71	310.97	311.22	311.91	305.51	306.4	307.51	310.94	307.8	310.05	311.09	306.07	312.25	309.69	312.9	313.1	308.88	309.37	312.49	306.39	311.11	314.09	308.78	310.58	309.29	310.07	307.42	310.48
301.31	300.22	299.94	297.39	300.78	302.7	300.11	306.97	299.08	299.5	300.53	303.18	301.54	298.85	299.98	298.17	299.31	301.4	302.88	302.17	300.15	299.34	298.59	295.84	301.33	301.27	297.61	301.43	297.25	300.47	298.68	300.89	303.96	301.62	300.18	303.3	299.93	301.44	301.58	301.82	299.11	299.1	301.65	303.98	297.21	302.15	298.58	300.12	297.35	301.52
301.07	303.35	297.82	298.08	299.74	301.03	300.05	298.88	300.54	299.37	297.82	301.7	299.2	302.43	300.4	303.14	302.12	303.24	297.95	300.17	299.77	301.49	300.18	302.55	297.38	302.34	300.11	296.76	301.91	300.59	299.94	299.11	299.92	301.48	302.18	300.99	302.23	303.36	298.43	298.27	301.77	300.37	302.76	301.34	301.16	298.47	300.4	301.84	301.97	300.53
300.16	303.81	300.24	301.54	300.81	298.1	301.44	301.53	298.47	302.49	302.8	300.8	303.75	302.72	300.51	301.93	302.26	301.31	299.71	297.46	303.36	300.13	302.39	299.19	303.66	300.81	304.05	299.62	301.94	299.99	300.05	299.61	299.86	297.54	297.99	299.06	301.67	302.07	302	298.91	296.33	303.84	299.24	300.92	302.22	302.96	300.51	300.81	303.1	300.31
314.29	315.94	315.56	312.06	316.35	313.83	312.74	315.5	314.89	313.76	316.76	317.46	312.74	311.39	314.81	313.91	313.86	317.87	314.5	316.11	313.14	313.03	314.23	315.02	316.15	314.36	314.66	316.42	316.66	319.51	319.84	315.13	315.25	315.48	314.93	314.61	313.36	312.87	313.3	313.87	313.28	313.96	315.4	313.66	311.47	311.91	312.93	315.32	314.47	315.56
302.27	302.92	302.69	302.3	301.2	303.38	305.15	305.4	302.25	306.5	304.34	302.42	302.28	305.17	301.73	308.61	302.55	300.79	306.1	304.71	302.34	304.63	303.3	300.75	303.83	304.94	301.1	304.46	304.57	306.05	303.52	304.74	303.49	299.91	304.26	303.58	300.93	303.45	306.62	304.51	304.24	303.74	305.21	306.32	303.58	301.89	300.24	302.58	301.95	303.89
315.94	316.35	316.48	314.24	313.32	312.01	316.24	312.65	315.87	314.34	315.47	315.02	316.55	310.75	315.1	314.39	313.44	315.11	317.85	321.21	314.09	314.44	317.74	311.42	313.26	313.24	313.86	315.53	315.07	315.56	314.77	313.19	310.92	315.41	316.72	314.88	316.41	312.77	313.24	311.93	314.99	315.25	315.25	317.56	314.72	318.27	314.84	314.55	314.41	316.44
308.27	312.31	310.19	307.39	307.42	307.97	308.4	308.44	309.02	309.39	308.18	312.27	309.37	309.5	309.97	310.21	311.35	311.95	309.56	309.79	310.25	311.35	310.64	314.77	311.34	311.51	308.65	308.24	314.62	312.42	312.97	311.64	306.95	315.56	311.38	309.67	310.42	307.88	311.96	309.5	312.02	312.41	313.9	311.31	308.97	309.39	308.7	311.03	309.79	312.36
301.91	308.37	305.15	300.41	304.97	302.04	303.09	304.23	302.7	303	307.09	302.04	306.04	301.33	305.05	301.68	304.99	302.69	302.48	303.87	308.97	302.89	305.4	303.57	303.44	305.53	303.47	301.22	303.59	302.37	302.51	302.84	302.41	302.48	302.91	301.31	301.07	306.97	304.22	307.25	307.66	302.45	304.18	304.92	304.68	303.45	300.54	302.2	307.3	304.76
316.2	318.23	317.95	317.96	314.63	315.3	319.75	314.44	312.92	316.46	317.48	316.95	312.65	315.1	318.96	314.39	317.33	315.26	313.28	314.15	314.34	316.53	314.87	316.63	316.09	318.74	311.28	315.35	315.94	317.48	316.96	317.59	314.67	313.42	314.02	314.59	317.9	316.3	316.54	313.84	318.23	313.32	315.91	314.88	313.82	315.36	314.23	316.06	315.7	312.66
302.31	302.68	305.12	304.83	301.66	300.23	304.86	306.64	303.62	304.25	300.01	307.37	299.41	302.64	302.56	305.3	303.84	302.86	303.05	306.85	303.32	303.95	302.68	302.17	301.93	300.87	302.84	300.7	302.88	303.45	299.76	304.79	302.24	303.18	306.85	299.89	304.33	304.19	303.12	306.2	303.1	300.76	306.46	300.29	300.69	302.4	302.9	303.6	305.32	304.3
314.65	316.34	314.96	314.98	311.85	316.04	315.57	316.1	316.52	317.75	317.88	317.05	316.37	311.96	314.34	317.58	313.72	314.62	318.19	320.06	317.33	315.84	316.78	318.66	313.63	313.52	315.84	315.72	315.66	313.59	311.39	315.67	314.64	315.02	317.46	317.77	315.72	316.41	312.24	314.44	316.41	318.67	318.02	316.36	314.12	313.24	315.05	314.41	313.74	316.43
302.48	302.7	303.19	300.77	303.11	304.04	303.69	299.67	303.2	304.87	304.96	302.02	302.8	305.68	303.45	303.05	299.51	303.23	304.01	307.68	306.14	304.68	301.59	303.72	303.95	301.62	303.05	304.18	304.25	302.66	302.77	305	301.51	303.24	304.47	302.3	304.74	304.93	306.14	299.8	305.45	303.68	301.63	305.55	306.26	300.94	303.28	301.67	302.48	306.43
313.56	314.56	313.84	310.71	312.75	314.12	310.36	313.54	314.98	310.74	313.64	309.8	315.79	315.45	318	313.71	314.64	316.31	315.54	313.77	311.74	311.9	315.84	310.14	312.73	313.66	312.13	315.34	311.73	312.72	315.5	318.16	317.03	311.8	317.46	314.83	314.46	313.51	311.24	313.47	313.29	313.92	315.49	312.61	315.18	315.52	313	315.61	316.2	316.38
316.15	315.17	317.95	318.59	319.26	317.89	315.37	316.68	317.38	317.93	316.77	316.63	316.4	315.39	315.64	317.4	316.38	318.59	317.31	316.42	317.46	317.73	318.03	319.58	318.67	318.04	318.31	319.59	317.56	319.16	315.32	321.1	318.63	315.59	319.7	317.88	318.83	317.35	317.12	319.48	317.28	313.66	316.4	321.03	317.03	320	319.08	315.7	317.03	318.99
312.08	312.85	312.83	311.55	309.76	310.72	307.3	311.22	310.55	310.7	312.36	309.48	312.27	310.88	311.81	313.29	309.39	312.39	309.86	307.16	310.43	312.56	311.56	311.93	313.67	309.13	311.34	308	312.77	311.76	311.98	310.56	312.64	310.26	307.67	314.26	313.34	311.23	312.5	309.36	314.61	311.02	309.77	312.94	308.36	308.74	307.16	307.36	310.33	311.72
311.19	312.46	316.7	313.72	312.74	311.38	312.42	309.73	313.5	308.59	310.58	311.8	312.51	310.6	313.11	311.25	311.84	312.93	307.78	311.32	309.15	315.95	308.31	312.84	309.17	315.22	310.37	310.33	310.24	311.47	316.3	315.04	314.36	311.8	312.72	311.95	308.98	311.21	311.86	311.35	312.33	315.11	312	309.26	314.02	310.98	307.62	308.18	309.9	314.1
300.34	303.13	300.71	301.37	299.49	300.63	301.44	301.43	300	302.7	302.29	301.93	298.11	301.09	300.13	301.06	301.33	299.46	300.46	296.5	294.78	297.65	300.27	298.88	298.36	300.81	300.95	300.89	302.3	295.29	302.13	302.33	303.58	299.66	301.03	299.62	301.12	299.62	303.11	301.74	302.43	300.94	302.28	296.66	303.18	301.95	299.87	296.7	299.37	298.79
300.8	302.6	302.25	305.67	301.24	302.22	301.6	303.13	306.99	303	304.31	306.01	304.28	303.63	302.59	304.73	304.42	302.29	300.39	300.2	301.28	301.65	302.49	305.95	301.45	306.91	304.72	303.5	302.98	300.84	301	303.74	303.2	302.25	301.5	305.13	303.78	304.21	304.75	305.41	305.43	303.41	301.05	305.79	302.89	303.05	306.69	303.71	299.78	304.67
314.83	309.04	313.69	310.36	314.5	309.97	312.84	311.97	310.79	311.1	308.85	312.13	311.32	310.53	314.37	310.95	313.53	312.99	311.05	308.94	311.68	313.06	313.64	312.2	312.15	313.37	314.18	310.86	313.23	312.42	308.79	311.03	310.24	310.5	311.25	310.5	308.6	312.43	307.19	310.9	312.33	315.84	314.41	312.57	311.52	314.44	310.72	312.56	311.8	315.34
305.34	302.9	302.06	303.8	300.44	304.59	302.56	301.39	301.76	303.77	302.61	297.75	304.96	302.38	299.14	302.89	303.51	303.88	302.24	304.91	303.6	300.53	304.74	304.26	303.31	306.33	298.02	303.12	301.55	301.67	303.37	308.03	304.17	301.84	300.19	303.15	302.76	304.92	303.5	303.44	305.14	298.85	303.47	300.81	301.9	303.24	306.84	301.75	301.79	301.09
324	325.73	325.32	327.98	322.15	323.68	324.29	323.17	328.98	325.91	325.22	324.93	325.72	324.19	327.16	325.72	324.67	324.35	326.6	328.13	327.4	326.65	323.77	327.71	319.02	328.5	324.1	328.63	326.59	321.77	322.21	328.13	327.05	324.52	330.76	326.89	324.12	325.64	326.98	325.92	330.7	326.15	324.34	324.03	327.69	330.79	325.97	326.12	327.4	325.06
303.63	301.56	300.88	305.35	305.13	303.6	304.71	302.73	302.53	305.07	303.31	304.5	302.93	303.59	304.23	302.37	304.88	303.08	301.18	301.85	304.67	304.76	303.12	301.37	301.04	302.41	307.84	306.21	306.54	300.87	300.48	303.89	303.7	304.88	303.48	304.78	301.8	305.21	304.65	300.69	304.47	304.79	304.02	301.85	303.5	302.44	299.53	298.97	304.03	306.23
299.72	298.53	301.26	297.53	300.06	299.46	299.33	300.21	300.74	297.91	299.69	301.56	300.11	299.3	301.1	298.04	299.17	299.79	301.99	298.84	301.55	300.28	295.94	297.25	300.47	299.84	299.77	298.87	301.26	302.49	300.65	297.46	299.03	298	300.71	297.05	303.92	300.83	301.3	300.43	299.33	302.3	298.84	300.05	299.62	300.91	300.78	300.88	301.79	300.33
306.99	304.96	305.14	310.33	302.86	307.52	306.23	308.16	309.87	303	306.56	307.24	304.93	306.81	308.52	308.68	306.17	306.54	304.57	302.61	306.12	307.79	303.1	302.57	304.56	305.86	308.32	305.06	304.61	306.47	300.87	307.44	309.21	306.76	306.95	307.07	305.88	311.2	305.34	306.32	304.05	307.26	307.21	307.86	307.61	306.43	307.96	303.94	306.05	307.98
318.7	315.68	313.35	317.44	312.54	319.63	313.73	317.54	317.65	318.9	314.93	317.29	316.05	318.29	317.63	315.47	318.2	318.25	313.56	319.16	321.21	318.07	318.87	314.51	315.18	318.9	318.31	317.06	313.98	316.11	314.88	321.19	317.83	314.82	319.07	318.54	319.45	316.03	317.81	316.02	316.1	316.68	318.13	313.55	315.62	317.93	319.64	317.81	315.12	316.28
306.74	304.88	305.29	307.04	304.17	305.35	305.84	307.89	305.49	305.54	303.74	305.91	304.59	304.43	303.62	303.61	304.6	303.39	303.97	308.24	303.12	304.73	305.91	305.06	306.95	304.2	303.8	307.14	304.49	308.33	304.29	303.23	301.48	299.98	303.98	306.07	309.43	301.85	304.04	303.79	306.21	307.82	305.7	304.6	307.19	305.82	304.93	304.62	305.46	307.19
290.96	292.87	292.23	292.58	293.79	293.86	294.02	292.33	296.9	295.54	294.01	291.86	294.11	294.11	292.96	294.78	295.78	296.23	294.3	292.62	296.4	293.69	294.26	292.22	293.54	290.31	293.54	297.25	294	290.16	293.4	293	289.54	294.61	293.62	290.68	294.84	295.2	295.3	294.04	292.61	297.52	292.77	293.82	293.5	295.26	297.26	294.42	291.31	289.31
320.88	320.53	317.12	319.78	321.57	321.81	318.91	318.42	321.49	318.17	318.67	320.34	318.27	315.33	316.96	315.83	321.09	318.86	317.24	319.45	323.37	316.44	318.63	319.62	321.34	318.9	320.65	318.26	322.79	319.42	320.2	321.74	315.44	319.51	316.76	321.79	316.41	319.27	321.08	317.77	317.02	320.22	321.67	317.02	319.61	323.12	319.43	318.4	320.95	322.36
307.51	309.64	308.68	310.43	310.23	311.61	309.12	308.11	310.14	311.43	310.72	307.77	309.57	313.25	308.24	307.77	312.32	307.59	314.39	310.11	310.05	310.81	308.92	309.9	306.4	310.63	307.84	310.13	307.08	310.52	310.83	311.62	308.79	313.78	311.2	311.12	309.2	305.71	305.71	312.2	309.05	313.45	311.45	309.04	308.11	306.5	311.37	306.75	309.03	310.86
328.22	330.76	330.1	328.37	326.41	326.79	328.21	327.45	329.3	332.13	325.92	328.72	326.89	329.8	330.77	325.39	330.81	327.2	327.24	330.25	329.43	327.64	329.4	327.82	330.5	328.43	329.59	327.64	331.35	330.62	327.94	328.39	328.12	327.27	325.35	328.52	328.91	328.41	324.54	329.55	330.39	330.71	330.09	328.1	329.2	325.52	326.88	328.8	331.67	330.33
312.56	312.76	310.85	310.97	312.18	311.48	311.54	314.44	310.7	313.74	314.26	309.72	311.9	312.87	311.83	312.62	313.98	310.49	312.23	316.21	313.3	311.94	313.61	317.52	311.1	308.98	311.79	314.25	311.1	313.07	314.9	311.11	313.49	314.03	310.6	316.82	314.83	310.96	312.37	312.65	313.72	311.47	314.29	317.09	311.86	312.87	313.94	309.98	313.82	314.2
326.19	326.51	323.57	327.42	321.61	321	323.27	321.88	323.25	326.69	324.88	324.55	324.56	327.82	326.1	326.99	328.04	324.9	324.85	323.73	325.84	325.53	323.1	323.73	326.29	323.61	324.34	322.13	322.69	323.32	325.54	323.85	326.92	325.72	326.16	322.13	325.97	324.57	324.82	327.9	322.58	326.95	325.62	323.93	323.53	323.84	323.55	322.82	325.84	326.06
324.47	324.91	325.7	324.34	326.34	320.21	323.59	324.28	326.8	322.66	324.69	325.89	324.26	324.12	323.84	324.17	330.51	323.53	324.31	323.71	326.53	325.43	329.05	327.96	322.87	322.89	327.92	325.91	325.24	323.48	325.48	325.37	325.63	321.9	328.41	328.24	323.19	321.12	324.62	324.44	325.66	323.36	325.75	322.66	324.93	326.04	322.65	325.82	324.14	326.99
323.62	316.19	318.9	315.9	319.77	318.77	316.42	316.47	319.84	315.95	317.88	317.59	316.98	318.21	316.24	313	319.45	318.44	323.63	320.99	320.03	318.86	319.95	318.46	317.95	313.55	319.77	317.92	320.24	318.09	319.68	322.51	317.03	319.28	319.03	315.17	316.6	317.91	322.74	316.21	317.35	317.34	319.75	314.69	318.83	317.76	315.81	323.32	318.53	316.65
302.69	301.66	302.79	300.04	298.57	302.8	300.66	303.88	301.85	302.73	300.63	302.84	303.09	301.4	299.33	299.61	298.77	303.71	305.05	300.92	304.99	299.04	300.02	300.6	298.44	298.04	298.86	300.34	303.13	295.83	303	300.75	302.37	301.48	304.98	301.32	299.03	299.52	301.79	297.79	302.73	300.41	302.67	300.62	301.78	297.51	303.12	300.08	303.42	302.87
302.12	299.35	299.87	300.77	301.48	302.4	299.55	301.33	301.26	297.63	300.07	301.5	301.64	303.9	301.26	301.07	299.86	303.2	300.3	300.9	300.45	298.85	301.1	303.25	301.39	302.25	301.1	300.24	301.42	302.43	301.93	295.68	303.33	303.14	299.86	302.23	301.54	297.87	304.65	296.74	300.03	304.72	300.09	295.91	302.95	303.81	300.05	299.71	301.61	303.07
316.59	313.58	312.67	313.06	314.87	313.99	313.62	312.23	314.48	312.78	314.97	312.25	312.13	313.28	313.68	314.69	315.74	312.87	310.05	310.91	310.43	315.52	311	312.39	313.93	314.11	313.52	314.13	313.74	313.96	310.44	310.65	313.92	313.79	312.69	315.79	311.26	315.35	312.88	315.48	317.53	312.81	313.19	312.47	313.1	312.81	314.57	313.53	312.29	314.31
306.97	300.48	305.02	304.99	303.46	304.01	306.35	308.83	303.82	307.38	305.64	304.76	304.08	300.7	303.83	303.21	303.31	305.21	304.76	300.79	304.96	306.37	304.75	304.02	303.4	301.8	304.33	306.16	301.09	303.93	304.78	303.87	303.3	304.7	302.69	301.21	308.14	304.39	304.81	302.02	302.82	302.45	303.52	306.13	303.87	304.05	304.83	308.06	302.96	304.29
301.64	303.26	302.4	304.49	306.38	306.65	305.15	305.43	302.31	307.46	300.75	303.95	306.16	304.13	301.6	306.42	307.84	303.14	304.98	308.69	301.25	306.07	306.77	303.33	305.96	306.94	308.9	302.63	303.96	302.93	303	303.72	306.39	302.11	306.47	307.59	303.47	307.05	308.57	303.66	306.69	307.3	309.55	307.98	301.51	305.23	304.97	307.93	307.17	308.53
310.21	312.18	310.53	313.45	311.26	311.28	313.38	316.09	316.38	315.17	311.05	310.58	313.29	313.17	313.91	316.21	313.37	313.1	314.97	311.34	314.23	313.19	313.99	312.96	314.69	311.12	312.32	311.69	310.27	312.15	315.41	308.66	314.23	314.94	312.71	314.76	314.08	314.43	313.04	314.26	312.29	312.42	312.11	312.78	313.35	314.33	312.7	315.89	308.35	313.3
303.2	303.47	304.05	300.5	302.45	304.62	304.19	303.99	305.77	304.75	304.75	302.88	300.28	306.58	302.08	302.55	306.99	299.23	304.17	303.84	302.14	303.89	300.16	303.89	304.86	301.66	304.64	305.66	303.24	303.9	300.44	309.53	301.01	300.54	303.59	303.33	304.17	302.85	302.56	303.99	304.45	304.52	303.5	301.55	301.76	304.69	303.2	303.25	303.77	308.12
312.56	317.79	309.78	312.67	311	314.48	311.81	310.68	315.01	314.72	312.16	313.78	312.19	315.18	313.96	311.8	313	313.6	309.16	314.14	309.91	311.43	310.44	309.84	313.1	316.09	316.06	312.04	313.65	315.46	314.34	313.6	313.77	312.81	314.94	317.63	315.34	312.7	316.06	316.61	312.39	310.62	314.71	312.8	312.1	315.44	310.88	312.7	311.89	310.1
307.1	306.62	303.2	306.09	304.89	310.91	306.19	307.73	307.4	308.58	305.9	306.19	306.93	309.55	308.58	308.07	306.73	308.49	308.59	310.24	306.87	306.45	306.22	309.94	305.88	306.22	305.73	304.79	304.17	308.62	310.38	304.54	306.15	307.06	308.05	304.11	308.62	304.89	304.1	307.84	306.55	305.22	309.67	302.53	308.67	304.07	308.3	308.68	305.27	306.2
293	296.75	296.39	299.65	295.97	297.71	298.4	295.88	296.92	294.14	298.74	291.45	296.85	297.94	298.85	298	300.58	294.38	297.59	299.5	298.46	296.34	300.39	297.19	296.88	299.96	295.85	296.1	297.44	298.42	297.75	297.79	300.13	294.19	296.03	299.66	297.35	298.66	294.97	294.7	296.13	295.39	297.59	296.95	296.69	298.36	294.47	297.73	298.16	295.35
300.42	302.57	302.64	304.64	305.35	302.76	305.19	303.44	302.83	306.09	303.12	304.31	305	303.72	299.57	305.91	307.88	305.89	303.65	304.66	304.17	304.17	302.78	304.95	299.99	302.54	302.04	302.97	307.43	307.98	303.27	307.37	308.96	305.94	301.54	305.89	304.82	303.44	304.5	303.89	300.56	303.65	306.51	304.52	304.11	300.42	302.73	302.77	302.06	307.08
316.13	314.49	315.9	317.95	315.51	316.11	317.37	316.47	313.3	319.26	314.73	317.31	315.82	316.52	318.26	319	314.66	313.97	315.89	312.66	318.53	316.47	316.15	322.65	313.74	314.76	318.41	316.01	314.96	317.9	313.73	318.48	317.69	318.22	319.4	317.54	318.86	317.54	319.8	315.89	318.75	318.37	315	317.35	313.06	316.4	319.86	317.36	316.6	314.62
298.57	301.5	303.69	299.72	297.41	299.55	303.26	302.54	296.53	300.78	301.48	299.77	297.92	300.74	293.55	297.08	304.42	299.51	299.63	303.93	296.81	300.88	302.56	301.47	299.79	300.27	302.1	299.82	298.42	303.71	301.95	299.7	300.68	300.18	298.48	300.34	301.62	300.51	296.67	300.21	300.3	301.56	301.24	301.1	302.57	297.31	300.33	300.16	298.6	296.92
310.09	306.83	309.2	309.6	308.77	309.64	310.12	310.25	309.94	309.98	308.02	311.96	310.4	312.26	307.76	311.27	308.4	310.25	310.82	309.84	312.71	310.79	309.27	310.75	309.56	312.27	311.38	313.79	309.82	311.14	310.04	313.77	312.07	311.36	315.53	308.96	311.45	311.7	309.66	308.2	309.08	309.5	312.08	308.4	309.39	308.53	309.7	313.13	312.69	309.37
303.99	306.11	304.61	306.95	304.53	308.7	306.94	309.78	307.34	305.71	302.06	306.15	310.9	307.79	305.32	305.65	309.73	306.37	305.7	307.51	307.82	307.26	304.22	305.32	306.91	306.8	306.43	306.64	307.66	304.43	305.36	305.41	309.38	307.06	303.39	311.37	309.37	307.59	307.31	309.17	308.21	309.18	308.49	306.66	305.29	305.12	309.03	306.31	306.95	308.04
303.48	303.11	305.69	303.1	304.87	306.12	300.34	303.63	299.48	303.84	304.62	305.55	303.81	300.75	304.09	301.86	302.17	304.54	302.25	303.03	303.22	302.91	301.56	303.49	301.59	303.98	301.83	302.56	301.52	303.76	305.61	305.38	305.6	303.92	299.29	304.37	306.03	301.28	301.57	304.53	302.64	304.05	299.75	304.84	301.74	302.44	300.14	303.73	302.16	300.13
331.54	330.15	326.45	326.67	327.48	327.23	325.66	329.27	324.11	327.32	328.9	328.15	327.46	327.36	328.76	327.51	327.94	330.25	323.54	328.57	327.67	327.69	327.03	328.72	322.88	327.58	329.38	323.94	326	328.13	326.1	327.33	323.81	327.89	326.23	325.64	325.4	325.43	328.97	325.78	331.08	326.94	328.39	327.27	328.73	323.38	331.81	328.62	323.64	326.3
315.41	316.57	312.42	315.89	313.51	315.7	320.45	314.3	316.77	312.34	315.26	315.89	309.95	315.01	317.39	314.29	314.26	314.26	312.28	314.74	315.18	316.48	317.23	316	316.27	316.52	318.38	314.35	315.71	312.48	314.31	318.17	316.96	316.42	318.58	316.38	315.4	315.71	316.35	315.54	317.38	315.82	315.99	314.6	312.96	315.83	314.3	316.46	315.73	314.89
310.4	304.74	303.47	307.04	305.23	303.23	304.63	305.19	301.41	303.73	307.32	303.62	302.4	302.26	305.22	306.22	304.55	306.68	302.82	304.6	303.8	303.06	303.58	304.42	299.82	300.59	302.75	304.59	304.33	304.44	304.57	302.62	303.68	304.91	304	306.53	306.67	304.86	306.93	303.92	301.37	302.54	308.9	305.27	302.19	306.9	307.26	303.71	304.79	304.02
295.68	296.1	295.68	294.31	293.84	297.1	298.84	296.66	293.5	297.78	297	297.93	296.77	296.34	295.57	294.71	292.79	297.56	297.83	295.61	296.34	293.46	296.09	295.8	297.59	298.63	294.28	296.34	295.49	297.88	297.27	293.27	294.73	293.31	295.69	292.69	291.72	293.09	293.36	295.41	294.37	291.22	295.98	294.42	294.15	295.72	296.16	294.98	293.05	295.65
312.76	315.74	312.77	313.35	311.44	313.37	313.27	311.72	315.63	314.01	312.59	311.08	310.38	309.5	315.13	316.29	312.6	317.23	313.2	313.35	312.87	308.51	314.38	309.86	311.45	312.6	313.39	311.18	312.19	314.72	314.63	310.69	311.52	312.53	312.7	312.55	311.21	312.6	313.75	315.97	310.07	312.11	312.18	313.73	309.69	311.31	311.47	313.34	312.26	311.85
304.98	306.81	305.38	304.93	307.54	309.22	307.73	304.58	308.55	303.96	309.81	302.13	307.41	306.33	302.71	304.62	305.32	307.32	306.47	300.95	301.06	304.58	305.47	309.2	303.22	305.39	308.49	305.82	305.24	304.91	304.41	309.71	305.43	305.93	306.11	304.09	305.96	306.59	307.03	306.28	305.1	304.39	307.1	302.03	307.26	303.92	303.07	307.6	303.83	307.78
314.88	318.19	312.95	312.31	313.76	315.04	317	313.9	315.32	313.13	314.24	314.68	317.53	314.41	312.65	314.26	312.17	313.56	312.09	310.84	315.49	313.47	311.27	314.58	312.44	312.99	312.8	314.99	312.49	316.14	316.89	315.5	315.37	316.23	318.18	314.92	315.64	313.42	315.7	316.62	315.74	313.75	313.19	314.06	315.85	312.73	312.86	314.64	313.32	316.89
302.77	307.43	306.37	307	305.19	305.24	302.23	303.88	306.53	304.96	303	303.03	301.88	304.11	301.71	304.11	308.65	302.72	303.95	305.47	304.08	301.39	306.37	304.5	305.46	305.27	302.17	302.37	304.97	303.48	301.64	303.41	302.84	304.9	304.14	303.67	303.65	304.47	305.14	303.67	303.84	300.89	302.37	302.73	306.94	303.22	305.47	302.25	305.84	307.09
306.36	308.4	303.34	301.61	301.37	302.46	301.61	306.31	306.06	304.28	304.63	305.32	303.66	300.79	306.57	303.97	303.44	300.09	302.05	304.61	303.8	302.4	305.48	304.58	303.81	303.87	302.83	301.43	304.19	304.57	302.82	301.26	303.04	300.15	301.09	307.59	303.49	304.41	304.92	306.13	301.67	302.82	304.47	302.15	307.74	306.91	303.74	304.33	302.5	305.2
296.49	295.57	295.52	295.06	294.07	291.62	297.18	296.99	292.54	296.38	292.96	296.8	295	295.23	293.23	294.21	297.08	295.83	297.49	292.3	292.15	300.21	295.26	296.84	295.24	297.61	296.05	293.6	299.29	293.16	293.73	297.23	293.8	293.62	294.01	296.51	297.36	295.91	293.88	294.46	292.85	293.38	290.72	291.71	297.6	300.57	295.45	293.71	298.25	291.75
312.47	314.55	310.65	311.43	310.7	310.1	312.92	310.07	314.59	311.98	315.09	313.5	314.79	313.23	311.43	312.69	310.9	314.71	314.46	312.1	311.12	311.28	312.1	313.75	311.96	315.03	314.08	314	311.62	312.45	313.22	310.32	309.56	313.71	311.49	309.31	312.09	311.13	308.94	316.36	312.57	311.98	313.21	311.34	313.19	311.88	317.87	310.38	312.79	312.25
300.33	300.57	302.9	302.43	300.39	297.56	298.19	298.45	300.77	298.93	301.28	300.17	299.43	299.34	300.17	301.45	295.71	301.2	297.08	298.8	297.95	300.62	301.51	301.18	300.28	294.04	299.16	299.06	299.22	300.14	301.2	296.45	298.88	298.35	298.34	302.07	296.65	298.86	300.98	302.39	302.49	300.01	299.87	303.19	300.7	298.67	298.64	299.09	299.48	301.55
305.22	302.58	305.03	304.68	299.93	300.7	300.65	301.87	305.62	303.53	303.84	301.92	306.66	300.72	300.23	302.43	298.88	306.45	302.91	303.29	304.35	308.56	303.26	303.69	305.36	303.34	305.96	302.85	306.54	303.3	302.27	303.09	301.21	303.05	301.58	299.23	301.43	302.09	304.45	304.02	300.45	300.66	304.94	304.59	304.63	301.69	301.76	305.25	297.92	302.26
311.57	311.43	311.75	316.21	315.73	311.73	312.52	313.86	312.28	315.58	312.58	313.19	313.66	312.76	313.68	311.98	313.55	312.38	310.67	311.18	316.58	310.63	315.27	314.53	312.42	314.93	310.24	313.44	311.53	313.38	314.88	317.85	314.88	312.12	315.82	317.2	313.04	313.99	316.74	313.88	313.26	311.05	312.18	311.88	313.29	313.24	313.09	311.3	316.04	314.09
327.29	328.08	326.7	327.92	325.91	328.56	328.33	329.87	329.53	328.75	327.23	327.61	331.7	330.76	328.32	331.8	326.91	327.97	329.04	326.76	327.06	326.04	330.15	327.11	332.24	328.99	330.61	326.88	332.32	325.87	329.38	326.81	330.38	325.34	324.82	326.4	328.54	330.31	326.34	329.41	327.84	326.01	328.73	327.71	328.16	329.16	325.94	326.59	326.8	327.72
305.57	305.69	304.36	308.89	306.09	308.34	305.32	309.99	306.67	303.84	304.26	305.53	309.56	305.55	306.83	305.68	306.95	305.74	306.72	306.86	305.74	304.69	306.28	305.03	306.85	306.77	303.12	303.51	306.83	306.39	305.48	306.32	305.76	308.01	307	306.2	310.22	307.51	307.44	306.28	307.27	306.59	305.66	305.93	307.58	306.68	303.93	304.1	308.4	308.48
314.9	312.58	313.74	310.69	314.02	314.27	316.53	315.92	315.61	312.48	318.66	314.5	317.9	313	315.29	316.64	315.92	313.59	320.15	319.69	314.2	312.49	317.22	317.02	314.04	312.36	308.11	315.76	314.55	315.29	317.07	315.46	310.94	314.49	312.19	316.61	314.08	312.33	315.48	313.78	315.47	315.17	313.29	312.69	314.34	316.44	314.61	314.1	316.57	313.75
325.91	327.77	327.97	323.97	326.87	327.88	330.14	328.27	327.53	327.28	329.01	328.81	329.4	325.51	330.2	331.06	330.26	326.87	330.19	328.16	327.61	329.06	327.39	329.58	327.69	328.83	328.51	324.2	327.8	329.42	330.81	327.91	329.07	326.18	325.31	327.06	326.68	327.84	324.92	328.86	329.15	326.1	328.53	326.31	326.55	328.39	331.64	328.63	330.02	324.57
320.08	321.45	328.63	325.56	327.22	324.99	321.51	325.29	320.26	323.61	326.39	321.13	326.35	322.63	326.63	325.29	325.27	323.3	327.04	323.9	325.5	324.66	324	324.47	327.15	324.03	325.58	323.09	324.23	322.16	325.32	324.45	325.83	326.96	325.98	325.78	323.5	325.91	325.12	325.24	322.97	325.54	327.28	327.16	326.63	326.21	328.77	324.8	325.17	326.14
328.57	328.41	327.73	324.08	328.42	330.98	328.53	327.95	327.76	324.92	326.38	328.33	329.8	330.28	326.43	328.02	326.16	329.37	325.91	327.15	330.02	330.04	325.11	331.3	326.62	327.72	325.35	329.78	328.01	328.29	329.94	326.73	326.2	329.3	327.37	324.52	329.84	327.04	329.08	325.52	328	329.43	324.31	328.33	325.37	329.5	326.07	329.3	325.33	327.94
301.18	300.43	305.56	303.23	303.57	307.97	302.31	302.95	302.58	302.61	302.36	302	303.96	299.64	298.69	303.21	301.58	301.93	306.12	301.74	302.82	306.76	308.41	302.68	307.03	302.36	302.65	299.78	304.48	305.11	303.44	304.09	301.37	304.03	305.19	302.13	305.53	303.48	304.22	301.69	306.5	301.61	300.95	302.41	304.37	304	299.07	302.88	303.04	303.26
304.78	300.35	302.71	298.58	304.94	304.64	303.45	303.19	299.35	301.29	300.84	302.98	304.79	303.48	301.52	305.61	302.41	305.12	304.86	300.19	302.23	301.37	302.82	302.96	306.87	303.42	304.87	304.37	304.36	304.08	299.15	300.85	304.59	303.46	302.75	302.13	302.93	303.37	299.56	301.54	298.37	297.37	299.55	298.49	304.75	300.97	303.89	301.66	300.22	302.86
327.74	331.49	326.57	323.53	330.28	326.97	331.4	328.15	327.87	326.3	328.65	330.36	329.3	330.45	327.53	329.17	329.15	330.89	332.45	328.57	328.32	327.24	330.35	325.49	326.87	325.33	329.85	327.38	331.04	326.39	328.95	327.8	323.6	325.99	323.89	324.64	329.95	326.71	327.51	330.98	328.09	330.49	328.01	330.54	329.84	329.49	328.45	326.61	327.21	322.63
298.66	300.99	300.48	302.03	299.57	301.65	303.73	300.75	297.7	299.63	302.16	299.48	301.45	299.88	297.55	296.95	300.38	299.73	299.12	306.05	304.21	300.55	299.73	301	299.96	298.59	300.37	299.24	299.41	299.57	300.45	302.75	303.2	304.84	304.26	299.09	301.97	301.75	299.85	300.62	300.28	299.81	298	300.63	300.18	299.92	299.05	300.44	302.15	298.62
314.28	314.14	314.88	314.34	313.26	314.79	313.63	316.39	314.32	313.27	315.02	313.63	312.49	314.5	314.55	315.11	317.64	312.89	310.72	311.72	311.49	315.69	318.97	314.87	314.08	315.37	313.67	315.47	314.39	316.91	315.26	313.01	316.18	317.47	315.92	315.26	319.83	317.64	313.52	313.87	314.49	317.87	316.05	317.06	309.91	314.21	316.14	313.55	314.87	314.24
316.94	315.78	317.15	317.59	316.07	316.08	317.48	318.59	316.12	316.94	315.42	319.81	317.21	316.58	318.78	317.3	316.43	318.44	319.22	318.82	318.03	318.2	318.22	319.25	317.47	316.3	318.85	314.21	318.77	318.24	318.14	320.6	315.74	318.88	318.19	314.82	317.56	318.34	316.35	319.28	316.62	318.27	317.77	315.13	323.85	315.72	317.64	316.22	318.55	314.63
319.62	317.86	313.32	317.3	318.38	314.87	314.38	313.02	315.33	314.24	316.79	315.65	315.13	319.42	316.2	318.57	321.89	316.05	311.66	315.57	312.89	315.95	313.75	316.2	315.92	314.74	315.37	316.98	313.73	314.66	313.49	318.09	317.91	313.48	314.28	316.39	314.97	313.13	317.55	314.93	313.68	319.02	317.77	314.33	314.36	313.35	314.12	316.17	315.53	314.02
311.88	314.24	312.3	312.06	314.39	313.29	312.85	312.77	311.24	308.68	315.21	313.63	312.41	311.78	312.37	311.49	311.45	314.67	312.21	311.34	312.95	312.27	315.78	312.53	315.4	311.36	315.22	311.99	311.98	315.81	315.29	311.11	314.76	310.81	314.74	314.39	315.09	313.34	314.65	311	313.52	313.11	313.57	313.59	313.02	316.5	314.62	316.87	315.34	310.7
329.07	331.01	324.69	331.63	325.22	329.83	329.98	327.72	330.77	324.9	324.97	326.08	331.09	326.85	328.5	328.67	327.01	327.02	327.47	327.01	329.35	324.67	327.8	323.88	329.69	326.77	330.4	329.74	332.2	328.51	331.53	331.77	328.49	327.64	327.06	328.83	326.17	329	328.53	330.21	325.75	323.47	330.82	325.49	330.58	331.69	330.92	328.16	327.49	330.35
304.48	302.34	309.4	306.3	305.53	307.32	305.92	307.19	304.5	307.05	308.85	305.47	304.29	309.04	310.13	306.71	304.91	304.17	305.4	303.61	308.3	305.66	306.78	304.97	307.66	309.58	307.36	305.37	302.72	305.54	308.75	306.73	308.15	307.16	305.17	303.04	306.6	308.06	305.84	307.59	304.95	307.07	307.34	306.36	307.85	310.57	310.12	307.66	307.33	308.5
315.21	313.58	317.18	312.54	313.41	311.79	312.97	311.61	308.78	313.53	311.87	313.85	312.1	315.54	313.41	315.55	315.71	314.29	313.25	311.93	313.57	312.31	313.81	315.73	310.99	313.61	310.98	312.85	311.93	313.13	311.16	312.34	312.9	313.23	311.44	317.36	316	312.56	313.79	311.85	311.71	318.76	313.73	314.62	311.51	313.32	313.85	312.58	312.56	316.32
307.79	310.35	309.69	308.62	311.36	306.01	310.56	309.28	308.57	309.76	308.29	305.99	309.77	311.18	308.71	309.38	309.65	310.79	307.69	306.51	308	311.15	306.52	307.41	310.51	307.09	311.44	308.33	306.33	310.31	309.63	306.64	311.24	308.65	310.11	304.84	309.74	306.28	304.85	312.82	307.36	307.7	306.82	305.77	308.63	311.54	308.66	314.27	311.14	312.26
302.81	301.47	298.69	299.11	300.77	302.37	298.79	306.6	301.38	300.45	301.22	301.57	297.24	302.06	298.27	300.24	303.82	300.83	301.22	302.58	302.35	301.03	302.79	302.12	299.33	298.7	302.29	300.74	302.08	307.02	297.22	301.94	301.46	301.59	298.53	304.12	298.35	303.3	297.88	301.44	302.78	302.18	303.09	302.34	303.56	299.83	300.18	301.86	298.08	303.15
309.14	310.96	311.44	310.29	314.27	309.47	311.36	312.84	306.69	311.32	308.26	309	305.7	309.31	308.27	308.81	312.64	310.43	310.14	309.14	309.43	311.01	309.62	311.66	311.17	311.84	312.91	306.86	313.71	310.09	308.71	309.98	306.19	312.54	310.34	310.07	305.82	311.36	309.71	308.41	314.12	308.34	309.29	309.3	308.64	310.47	307.88	307.11	306.7	310.88
[truncated: 50 more rows]
[truncated: 150 more columns]
