# Supplementary material for: Genetic dissection of main and epistatic effects of QTL based on augmented triple test cross design
Source: PLoS One. 2017 Dec 14;12(12):e0189054. doi: 10.1371/journal.pone.0189054 (PMC5730204; doi:10.1371/journal.pone.0189054)
Supplement: S9 Supporting Information — (ZIP) [file pone.0189054.s009.zip › z5_1200_0.8_10.csv]

302.56	302.88	302.76	302.04	301.86	303.99	301.92	302.43	303.53	301.77	303.46	302.77	302.09	303.31	302.28	303.52	304.1	302.66	302.17	302.68	302.32	302.37	303.92	303.83	302.49	304.25	303.33	304.41	302.76	302.09	302.78	302.95	302.66	302.58	302.87	303.37	303.12	302.42	301.9	301.87	302.86	302.11	301.84	302.43	303.02	301.81	303.06	302.11	302.01	302.31
315.59	314.62	313.84	314.45	315.08	315.48	313.53	314.74	315.02	315.46	314.17	314.95	314.76	315.21	315.82	314.76	312.97	314.58	315.54	314.56	315.1	315.11	314.52	315.95	314.23	314.09	315.13	316.42	314.55	314.47	314.96	314.54	315.85	314.41	315.41	315.45	315.97	315.04	314.95	314.11	314.04	314.06	314.41	314.46	314.48	314.9	313.87	313.58	315.25	315.02
305.45	304.46	304.23	305.24	304.78	304.1	304.7	305.63	304.96	303.64	304.85	305.66	305.84	304.71	305.2	306.09	303.99	305.69	305.98	303.42	303.84	304.86	304.65	303.87	304.19	304.89	305.32	304.78	304.78	304.2	304.43	306.09	305.43	303.94	304.08	304.49	304.55	305.66	306.17	305.26	304.52	303.95	305.52	304.81	304.61	305.07	305.5	305.73	304.13	304.96
313.03	314.49	314.37	314.07	314.47	314.21	315.48	313.83	314.11	314.32	313.68	313.35	314.9	313.45	314.05	314.46	315.72	314.35	313.46	314.78	315.44	314.61	313.79	313.82	313.36	311.85	315.53	313.47	314.68	314.53	314.28	314.34	314.08	313.62	313.5	314.87	314.23	314.36	314.5	313.42	313.44	313.67	314.78	313.57	313.8	313.06	311.55	314.38	313.87	313.17
306.01	306.21	306.34	306.43	307.13	308.18	306.56	306.49	305.12	306.33	306.62	305.72	306.24	306.22	306.56	306.65	306.07	305.51	307.04	305.92	306.39	307.16	305.78	307.66	307.02	306.49	306.83	307.3	305.97	306.23	305.61	305.53	305.74	306.64	307.25	306.93	306.52	306.99	305.9	307.42	306.06	307.17	305.74	305.85	306.66	306.45	308.02	305.64	307.09	307.98
314.54	315.64	315.73	316.47	315.74	315.15	314.96	317	315.91	315.43	315.92	316.39	316.29	315.2	314.28	315.07	316.18	315.24	316.75	314.52	314.69	315.93	316.89	316.71	316.35	315.21	315.42	315.94	316.47	315.39	315.39	314.72	316.45	316.35	316.59	315.64	315.45	315.73	315.75	317.43	315.48	315.83	316.53	315.23	315.09	315.76	316.73	315.28	315.43	316.79
316.83	318.66	317.59	317.88	316.7	317.75	317.45	317.11	317.06	319.03	318.29	317.51	317.46	316.11	317.98	316.99	316.49	317.07	317.67	316.2	316.69	316.78	318.05	316.92	317.03	317.42	316.03	317.47	317.53	317.3	316.78	316.74	317.23	317.65	319.48	316.71	318.12	318.48	317.05	317.15	317.47	318.44	317.35	318.12	316.58	316.51	316.02	317.35	316.33	316.73
305.63	304.35	304.79	304.62	305.63	304.43	305.15	305.44	304.44	305.6	304.71	305.92	306.07	305.52	304.83	305.27	303.37	305.97	304.34	305.41	305.27	305.34	303.84	305.02	303.95	304.39	305.29	305.29	305.46	305.07	305.75	303.79	305.03	304.2	305.51	306	305.12	305.16	304.7	304.66	305.21	305.75	304.32	304.83	305.56	305.22	305.22	305.77	304.55	305.78
299.77	301.61	301.99	298.98	299.02	299.93	300.8	300.31	301.61	299.41	298.97	300.21	300.76	301.12	299.47	301.51	299.54	301.22	301.19	299.23	299.79	301.14	300.18	301.21	299.72	299.91	299.71	300.99	299.95	299.32	299.73	298.82	300.49	300.78	301.28	299.17	301.08	301.07	299.72	299.42	298	299.27	300.69	299.82	299.75	301.8	300.19	301.01	300.54	300.19
296.61	297.71	296.68	297.86	297.3	296.66	297.78	296.76	296.52	296.2	296.85	296.23	295.92	297.15	297.54	296.73	295.95	296	296.76	297.26	297.49	296.74	297.91	296.22	298.16	296.33	296.42	296.25	297.13	296.62	297.28	299.07	297.8	297.56	299.03	297.38	296.65	297.17	296.43	296.1	296.78	297.49	296.63	296.54	296.46	296.94	295.39	297.23	297.77	297.71
302.63	302.91	303.13	303.05	303.92	303.36	302.44	302.95	302.33	304.54	303.01	304.69	301.79	304.06	302.74	302.72	302.59	302.69	303.01	303.94	303.11	302.86	303.71	301.57	302.97	303.64	302.55	303.18	303.99	303.35	302.42	303.37	303	303.49	303.77	303.04	303.35	303.23	303.55	302.58	303.47	303.16	304.08	302.56	302.18	302.44	302.82	303.34	303.42	301.65
313.95	313.67	312.89	312.13	314.04	312.83	313.23	312.21	313.79	312.44	313.1	313.41	314.48	312.72	313.69	313.31	313.93	313.13	313.09	312.91	312.36	312.42	313.67	312.93	313.52	313.32	313.58	312.16	313.48	314.33	313.48	313.91	312.94	312.45	313.34	313.55	313	313.49	313.48	313.59	312.14	314.03	313.39	312.12	314.2	312.36	313.87	312.57	313.27	313
318.63	318.56	318.12	317.85	318.86	317.83	318.3	319.45	316.66	319.09	317.2	317.18	317.89	318.37	319.07	317.11	318.14	319.04	317.94	316.98	317.66	318.06	318.47	319.09	319.06	318.61	319.26	318.9	317.62	317.82	317.47	318.77	318.42	318.7	319.32	317.61	318.56	316.25	319.21	317.3	318.25	318.33	318.81	318.92	318.97	318.35	318.14	317.3	318.18	318.29
314.86	313.99	314.15	315.61	314.89	314.75	314.9	313.83	313.7	313.51	314.33	315.12	316.17	314.46	314.8	315.25	315.38	314.98	315.26	315.15	314.14	315.51	315.41	315.98	315.04	314.44	315.57	315.32	313.74	315.48	315.13	314.96	315.08	315.23	315.64	315.32	314.74	315.47	316.12	314.69	315.2	314.15	314.24	314.85	315.1	314.14	314.51	315.78	315.8	315.4
313.63	313.51	313.69	313.41	312.68	313.91	313.72	314.11	313.15	313.76	313.48	315.48	314.15	314.1	313.41	313.62	314.41	314.01	314.63	313.53	314.06	314.03	315.08	313.55	314.73	313.49	313.3	314.73	314.03	313.2	313.44	314.6	314.6	314.37	314.97	314.17	313.65	313	315.37	313.19	313.07	313.81	313.73	313.22	313.51	315.24	312.91	313.27	314.58	313.94
302.26	301.63	303.56	302.48	301.4	303.35	303.65	303.92	302.35	302.24	304.15	302.27	302.58	303.49	303.57	302.34	301.79	303.34	302.77	302.87	302.36	302.54	303.39	301.83	302.45	303.28	301.71	302.86	302.77	302.77	302.97	303.16	303.92	301.91	303.08	301.42	302.57	302.84	302.36	303.64	302.85	303.18	301.49	302.12	303.23	302.57	302.62	303	302.34	302.93
307.08	308.38	307.1	308.55	307.43	307.38	306.68	306.72	305.73	307.61	307.72	307.87	307.57	307.14	307.4	307.32	307.76	305.81	305.73	306.03	306.92	309.05	307.22	307.05	307.49	307.56	307.16	307.95	307.27	307.26	306.05	307.3	307.94	308.23	307.08	308.27	307.43	306.36	307.11	308.53	307.55	306.97	307.22	308.24	308.2	308.06	307.91	307.06	307.72	306.74
311.96	312.65	311.68	311.67	311.4	312.95	312.36	312.98	311.76	313.17	312.21	311.47	311.96	313.1	313.07	311.74	311.72	312.24	312.05	312.55	312.77	312.78	311.79	310.5	311.48	310.6	312.2	311.44	311.88	311.74	312.87	312.04	312.1	312.92	312.73	313.38	312.33	312.54	312.25	312.45	312.29	312.34	312.2	312.34	312.88	311.71	311.44	311.68	312.48	312.75
296.93	297.35	297.12	297.1	297.21	296.98	296.72	297.5	296.42	296.41	298	296.58	296.79	298.3	295.82	297.65	296.41	297.33	296.75	296.83	297.49	297.1	296.24	297.89	296.89	296.75	296.46	297.97	297	296.08	295.86	296.73	296.85	296.71	297.06	296.99	296.76	296.89	296.89	296.33	297.73	297.95	297.33	296.54	295.97	295.44	296.85	297.91	297.05	297.15
318.79	317.23	318.6	318.73	317.99	318.11	318.7	318.19	317.06	318.27	320.07	317.63	318.89	317.82	319.12	318.6	318.19	318.53	319.04	318.29	318.61	318.42	318.19	319.3	318.18	318.88	319.33	316.98	318.08	318.65	318.06	318.33	318.55	318.33	318.49	317.86	318.01	318.69	317.57	319.26	317.51	318.31	317.82	317.78	317.12	318.47	317.75	318.88	318.67	318.86
305.99	305.63	304.55	304.2	305.63	305.36	306.11	303.83	304.69	306.04	304.6	304.94	305.21	303.4	304.58	305.12	305.41	305.81	303.59	304.43	304.19	304.54	304.93	305.39	305.35	305.48	306.35	306.41	306.47	305.79	304.26	305.24	305.01	305.09	305.78	305.93	304.87	306.49	307	304.22	305.42	306.36	305.22	305.38	305.38	304.8	305.87	305.63	305.62	304.97
314.12	312.6	311.45	311.59	312.88	313.14	312.47	313.91	312.95	313.25	314.17	312.99	313.18	312.67	313.92	313.75	313.84	313.5	313.82	313.25	313.47	314.69	314.24	313.82	313.3	313.84	313.43	312.55	313.48	312.51	313.02	312.43	313	314.43	312.56	314.57	312.55	312.84	312.64	313.62	314.77	313.2	313.06	312.24	313.25	313.68	313.81	313.29	314.19	313.12
307.39	306.31	308.25	307.68	306.15	308.34	306.37	307.61	306.53	306.87	306.77	307.25	306.24	305.41	307.89	306.97	307.07	306.9	306	307.02	307.35	307.22	307.12	306.94	307.01	307.75	306.4	307.26	307.68	306.5	306.72	308.4	306.61	307.26	307.96	306.38	306.81	307.2	307.58	307.65	307.97	307.36	306.95	306.75	308.26	307.52	307.16	308.36	306.96	306.41
305.42	304.61	305.52	305.5	303.9	305.01	305.75	304	305.29	305.58	304.33	305.4	305.11	305.64	304.76	305.21	305.1	304.18	304.87	305.87	305.4	304.48	305.47	304.63	305.18	304.89	305.86	304.1	305.08	304.81	304.91	306.09	304.6	305.13	306.3	304.21	304.51	304.22	304.8	306.03	305.21	305.16	304.79	304.76	305.41	305.22	305.33	304.02	306.3	305.11
312.71	313.36	313.6	312.54	312.8	311.97	312.87	312.82	312.25	313.42	313.28	313.28	312.27	312.45	312.1	312.81	314.07	313.2	313.34	312.06	312.42	311.61	314.45	312.94	313.13	313.06	313.31	311.85	313.33	313.2	311.37	312.8	314	313.43	311.67	313.13	312.21	313.93	312.92	311.41	312.53	312.24	313.01	313.21	312.66	313.71	312.07	313.88	312.25	313.4
316.73	316.73	317.03	316.6	317.46	316.44	316.8	316.26	317.22	316.56	315.67	317.83	315.93	316.92	317.1	315.7	317.37	316.58	316.99	317.38	316.1	317.27	317.42	315.77	316.33	317.34	316.82	316.18	316.68	316.23	317.21	317.78	316.47	316.8	317.72	317.28	315.74	315.02	315.64	316.44	317.22	316.62	316.45	317.12	316.86	317.04	315.93	316.98	316.12	315.41
304.89	305.76	304.33	305.86	304.43	305.72	306.31	305.52	304.05	303.59	305.31	305.88	305.94	304.47	305	305.65	304.11	304.66	305.09	304.6	305.65	304.37	305.07	305.52	305.25	306.54	304.76	305.07	303.88	304.94	304.97	305.48	305.91	305.06	304.49	304.18	304.74	305.58	304.6	304.14	305.56	305.63	305.34	304.42	306.87	305.31	305.95	304.54	304.93	304.84
309.99	307.77	308.7	308.28	309.22	306.87	309.63	308.62	308.99	308.28	307.77	309.7	309.65	308.82	308.47	309.3	309.46	308.93	307.85	309.09	309.59	310.66	308.66	308.23	310.13	308.82	309.06	308.88	310.24	308.75	307.68	308.7	307.2	308.46	307.8	308.45	308.32	310.18	309.1	309.04	308.91	308.83	308.58	308.2	308.98	309.47	309.38	308.13	309.08	308.43
314.08	316.73	317.04	315.99	315.73	316.04	315.81	317.5	316.12	316.04	316.72	315.47	316.1	315.46	315.86	315.11	315.56	316.15	315.38	316.14	315.27	316.31	316.3	315.44	315.38	313.56	316.37	316.2	315.19	316.47	317.13	315.79	315.79	315.88	314.52	314.66	316.77	315.87	316.23	316.08	315.52	316.27	316.49	316.14	315.55	316.21	316.29	316.13	314.92	316.63
304.06	303.58	303.91	305.12	303.28	305.37	305.35	304.04	305.19	305.39	303.22	304.5	302.77	304.62	304.09	303.65	303.9	304.59	306.26	303.99	305.17	304.5	305.2	303.65	304.93	304.09	304.61	305.01	304.83	304.2	304.01	303.81	304.98	304.99	304.24	305.71	304.27	306.12	304.64	304.31	305.65	305.31	304.75	304.34	304.08	303.89	305.37	303.48	304	304.21
319.52	318.33	318.69	318.5	318.2	317.1	317.36	318.07	317.67	318.16	318.2	317.87	319.46	316.6	318.09	316.78	318.38	318.43	317.85	317.25	317.91	317.9	317.06	317.6	317.76	315.64	318.12	318.04	317.41	318.7	317.25	318.65	318.67	317.82	317.33	318.32	318.17	317.25	317.53	317.38	318.65	319.03	317.62	319.86	318	317.15	317.85	318.41	317.78	316.72
304	302.94	302.83	302.54	303.34	304.52	304.08	302.6	303.68	303.32	304.68	302.75	303.58	303.94	304.01	303.4	303.77	303.87	303.05	304.5	302.94	302.42	304.25	303.19	303.23	304.23	303.81	303.59	303.65	304.12	304.41	304.23	302.72	302.95	303.86	303.48	304.67	302.27	303.69	302.5	303.22	303.29	304.23	304.47	303.5	303.49	304.06	306.11	303.57	302.72
294.1	292.65	293.62	294.75	294.01	293.9	293.44	293.65	295.04	295.46	293.34	293.43	293.61	294	294.26	293.99	295.17	293.15	293.71	294.3	294.45	294.84	294.2	295.14	294.34	293.96	292.44	294.26	294.24	292.63	295.64	294.09	294.08	295.25	293.67	295.3	294.03	294.79	293.73	294.82	294.44	295.16	293.88	294.06	294.9	294.23	294.48	294.78	294.89	293.49
328.55	328.97	329.11	327.2	328.62	327.86	329.01	327.68	328.13	328.06	328.12	327.3	326.4	327.15	327.96	327.82	328.1	328.75	326.83	328.53	327.41	327.85	328.93	326.86	328.13	327.47	326.57	327.6	328.28	327.75	327.21	326.9	328.22	328.31	326.97	328.05	328.8	328.26	327.68	328.25	327.17	327.11	327.22	328.94	327.18	328.35	327.91	327.82	326.89	326.95
303.14	302.57	303.85	303.5	303.33	304.21	302.48	302.63	303.68	303.4	303.91	303.76	302.34	302.73	303.85	302.45	302.88	302.17	301.13	302.9	303.7	303.41	303.47	302.75	303.5	302.82	302.39	304.08	303.92	305.48	301.75	302.88	303.87	303.26	303.38	303.63	303.39	303.32	302.8	303.47	303.99	303.17	302.86	303.03	302.36	303.47	303.63	302.81	303.73	303.79
311.72	312.82	311.45	312.27	311.8	312.62	312.95	312.86	312.07	312.92	311.34	312.54	313.86	311.93	312.85	312.83	312.59	313.15	312.28	312.36	312.86	312.61	311.8	313.19	312.42	311.28	312.79	313.05	312.21	313.44	312.32	312.89	311.6	313.06	312.35	311.86	313.2	313.06	311.45	312.81	314.03	313	313.03	313.01	312.91	313.01	313.14	312.8	312.61	313.03
303.31	302.42	302.72	302.41	303.1	302.51	302.97	301.99	303.14	302.82	303.04	301.44	302.33	300.71	303.06	301.81	301.59	303.14	303.09	302.51	301.58	303.2	303.72	302.64	303.05	301.98	301.23	301.99	301.84	302.67	304.43	302.55	301.64	303.12	302.71	302.35	303.66	302.41	302.61	301.92	302.51	301.6	302.03	303.78	301.92	302.39	301.92	302.93	302.25	303.07
313.56	313.46	314.37	314.15	312	313.68	312.55	313.84	312.99	314.11	312.61	314.21	312.7	313.23	312.21	314.02	312.94	312.46	313.03	313.32	312.66	313.41	312.51	313.77	314.58	311.92	313.64	312.63	313.54	314.32	313.81	314.16	312.9	313.28	312.98	313.45	314.04	315.01	313.39	312.57	313.24	313.67	313.22	313.48	312.92	313.59	311.89	313.43	313.46	312.66
304.76	305.38	304.87	304.5	304.65	304.69	303.49	304.31	305.49	304.81	305.23	304.1	304.47	304.47	306.19	303.28	304.66	305.36	305.89	304.63	305.28	305.08	304.44	303.09	304.93	303.65	303.09	303.15	304.59	304.46	303.74	305.63	304.61	304.98	305.54	303.87	304.54	304.37	304.95	305.42	305.06	303.87	305.76	304	303.77	304.6	305.35	304.43	304.54	303.79
314.65	315.77	314.36	315.62	315.94	314.92	315.33	315.38	314.78	316.25	314.32	314.36	315.45	315.27	314.56	315.86	313.89	315.76	315.19	314.36	316.11	315.57	315.22	315.57	315.35	314.13	314.84	315.54	315.86	315.32	314.31	315.18	315.42	314.07	314.48	315.86	314.78	315.27	316.15	314.64	315.9	315.15	315.73	315.9	314.38	314.45	315.43	315.17	314.75	314.83
315.27	314.3	314.09	314.2	314.36	314.94	314.82	314.88	313.88	314.35	314.63	315.38	314.25	315.24	315.08	315.8	314.41	315.22	315.34	316.74	315.54	315.39	315.08	314.75	315.12	314.25	313.56	313.34	314.45	314	315.21	314.32	314.39	314.27	314.64	315.41	314.37	314.67	314.02	314.55	314.91	314.85	315.4	315.1	316.24	314.57	315.31	314.79	315.26	315.71
301.61	302.63	302.39	303.58	302.81	303.32	303.52	302.5	301.29	302.62	303	303.02	302.31	302.89	301.94	301.04	302.73	302.27	301.85	300.76	302.53	301.35	302.22	302.52	301.04	302.38	302.51	301.89	301.39	301.43	302.96	303.51	302.92	302.73	302.09	303.22	303.46	301.94	302.05	301.98	302.06	301.55	302.82	302.59	302.48	302.74	302.8	302.02	303.52	301.54
302.91	301.04	302.42	302.37	301.32	302.68	302.91	302.52	303.65	302.16	302.69	303.35	301.98	302.98	302.2	302.14	303.27	301.96	302.36	301.45	303.26	301.93	300.53	301.79	303.15	302.16	301.7	302.33	302.14	302.11	300.84	302.98	302.53	303.48	302.55	302.93	301.76	300.94	300.97	302.18	303.28	302.91	302.23	301.4	302.38	303.21	302.56	300.96	303.1	301.7
311.23	310.94	310.37	311.93	310.04	309.86	309.53	310.66	310.03	309.56	310.29	311.06	311.89	310.6	310.54	310.18	311.37	309.22	310.17	309	310.25	310.07	310.5	310.76	309.95	310.25	310.66	309.6	311.15	310.28	309.89	310.16	309.61	311	311.12	310.91	310.17	309.36	311.22	310.98	311.18	310.14	310.48	310.12	311.8	310.14	310.31	309.22	310.04	311.59
327.77	327.84	329.17	327.56	329.11	326.78	327.44	327.45	327.84	329.04	329.16	328.14	328.24	328.05	328.55	328.02	328.96	326.83	328.15	326.74	327.33	328.13	328.3	327.58	327.17	330.02	327.8	326.43	327.79	328.27	328.29	327.15	327.58	327.25	326.8	327.21	327.52	327.5	328.52	327.84	326.86	327.62	327.18	327.39	327.34	328.07	328.21	327.88	326.83	328.39
302.62	302.58	301.98	301.91	302.97	303.42	302.12	303.53	303.46	300.52	303.48	302.4	302.28	302.92	302.14	302.47	303.12	302.46	302.27	302.35	303.34	302.97	302.47	303.16	301.91	302.01	302.4	304.56	302.9	302.53	302.27	303.25	302.62	302.39	302.02	301.8	302.9	301.42	302.26	303.21	302.55	302.43	300.36	303.35	303.01	301.68	303.36	301.77	302.17	302.24
328.48	329.36	327.8	328.58	329.25	327.9	328.57	328.38	329.53	328.3	328.2	328.21	328.73	327.3	329.32	328.05	328.19	329.52	329.73	327.99	329.67	329.11	328.87	327.22	328.61	328.99	327.99	328.2	328.56	327.11	328.72	328.35	328.85	329.61	329.02	327.77	327.46	329.63	328.95	329.47	328.47	329.74	327.82	328.85	328.65	329.15	328.06	328.97	328.98	329.14
312.28	313.96	313.75	313.39	311.54	313.81	313.07	313.22	312.73	312.02	312.07	314.23	312.68	314.39	312.51	312.22	313.53	312.7	312.99	313.97	312.81	313.38	313.16	314.29	313.15	313.38	312.63	313.32	313.23	312.74	313.61	312.66	313	313.32	313.23	312.76	312.78	313.4	313.5	312.86	314.13	312.48	313.58	313.61	313.29	312.28	311.8	314.22	313.36	314.63
306.56	306.81	305.86	305.11	305.38	306.29	306.26	307.54	305.87	305.54	306.11	305.71	306.31	307.15	306.81	306.4	306.45	306.85	306.36	307.74	306.32	305.61	303.89	305.77	305.59	304.88	306.43	306.69	306.54	305.54	305.32	304.36	306.65	306.31	306.18	305.49	305.81	304.8	306.46	307.18	306.39	305.4	306.39	306.12	306	306.65	305.92	306.67	306.85	308.09
316.79	316.64	317.58	316.65	317.17	317.18	318.04	317.14	316.94	316.91	317.9	317.28	316.4	316.77	316.45	317.23	317.09	317	318.15	317.73	318.11	316.59	316.73	318.03	317.48	317.72	317.72	316.2	317.35	317.22	317.59	317.6	317.17	317.68	316.4	318.82	318.41	318.01	317.69	316.58	316.82	317.51	317.5	316.96	317.53	317.07	316.25	316.08	316.97	318.17
311.4	312.04	310.45	310.85	312.47	310.61	310.22	311.96	311.46	311.33	311.92	310.51	311.33	311.49	311.86	311.48	311.42	310.98	311.61	311.64	312.18	311.57	312.78	311.48	310.54	312.47	310.5	312.45	311.2	311.74	310.86	311.45	311.83	311.65	311.67	311.1	312.39	310.77	311.39	311.06	310.38	311.33	311.49	311.15	312.18	311.73	311.14	311	312.1	311.05
318.75	317.74	317.35	316.85	316.79	317.9	316.6	317.41	317.22	317.22	318.11	318.03	317.99	316.44	317.4	316.88	317.26	317.11	317.57	316.85	317.1	317.07	317.65	317.08	317.48	317.1	316.81	317.23	317.15	316.75	317.55	318.11	317.36	317.25	316.87	318.23	318.06	316.33	317.47	317.48	317.45	317.4	317.2	317.66	316.41	315.9	317.45	316.91	318.3	317.01
303.27	302.53	303.67	304.33	303.12	303.42	302.85	305.04	303.85	304.11	303.75	303.44	303.94	303.94	303.89	304.06	302.78	302.4	304.26	303.69	303.54	304.44	303.56	303.89	303.39	303.71	304.8	303.49	303.35	304.57	303.95	304.51	303.13	303.6	303.39	303.73	302.99	304.09	302.94	303.91	304.38	303.25	303.66	303.47	302.35	303.51	303.01	302.95	302.41	302.38
303.81	303.42	304.61	304.97	304.89	303.74	303.99	304.36	304.43	304.04	304.01	304.48	303.57	305.65	304.33	304.52	304.65	304.77	304.62	304.45	304.53	304	304.78	304.02	303.97	305.97	304.14	304.31	305.29	304.88	304.86	303.76	303.11	304.5	303.88	303.76	305.03	304.34	304.06	303.24	304.99	305.42	304.88	304.86	304.06	305.19	305.61	303.42	303.49	303.57
302.71	303.11	303.31	303.58	303.01	303.29	304.32	304.24	303.1	303.42	302.48	303.45	302.94	303.5	302.62	302.54	303.29	302.09	301.91	303.09	301.9	302.66	301.54	303.65	302.99	303.19	302.26	302.44	301.55	303.24	301.52	303.57	303.29	302.66	302.34	303.15	303.16	301.4	302.01	303.21	302.96	304.2	302.28	302.82	302.71	301.81	303.17	302.73	303.07	304.51
295.98	296.07	297.66	296.59	298.12	296.81	297.1	298.08	296.19	297.24	297.68	297.55	297.48	297.2	296.96	295.25	296.76	296.26	296.58	297.62	297.12	295.63	296.26	297.09	297.03	298.45	297.32	297.35	297.14	296.76	296.37	297.19	295.99	297.03	296.62	297.63	296.09	296.34	297.47	296.37	296.04	296.4	295.72	296.51	297.11	296.25	298.11	296.82	296.11	295.46
304.71	304.51	304.47	305.16	304.23	303.75	304.41	305.5	304.46	303.73	303.71	304.09	304.09	304.01	304.15	303.58	304.63	304.56	304.54	304.14	304.29	305.42	304.14	304.13	304.47	305.75	305.06	304.49	304.7	303.8	304.58	304.48	304.32	303.83	303.55	302.92	304.43	303.67	304.87	305.35	305.29	305.12	303.4	305.08	304.92	303.96	302.66	304.2	304.25	304.51
305.08	303.66	305.2	305.75	305.11	304.94	304.65	304.75	304.95	304.78	305.49	305.02	303.39	304.79	304.92	306.04	305.59	304.77	303.93	306.13	306.24	304.25	303.61	305.4	303.44	305.04	304.88	304.9	305.66	304.84	304.84	304.39	304.21	304.56	304.68	305.87	303.69	305.68	304.39	304.66	304.77	304.74	305.06	305.92	304.95	303.76	304.94	304.53	304.35	305.05
294.75	294.63	295.01	294.03	295.29	293.66	294.23	292.03	293.42	295.25	293.95	293.68	294.04	293.99	295.13	293.57	293.28	293.54	294.51	294.95	294.16	293.67	295.32	293.28	294.1	294.11	293.72	294.52	293.78	294.49	293.87	293.24	294.09	293.64	295.14	294.46	293.49	294.53	293.13	293.92	294.09	293.03	292.7	295.02	293.23	294.05	294	293.49	293.9	293.59
310.58	309.99	309.39	309.91	309.66	311.08	311.12	311.1	309.96	310.12	310.89	310.96	310.47	310.17	311.09	311.47	310.64	310.07	310.58	311.42	310.98	310.56	311.28	310.53	310.85	310.39	310.78	310.94	311.05	309.82	311.08	310.59	310.58	309.24	310.29	309.9	311.41	311.62	311.01	310.77	311.03	310.05	309.82	310.72	310.3	311.42	310.75	311.19	310.15	311.27
317.11	317.53	317.42	316.8	317.43	317.87	316.52	317.85	317.57	317.6	317.65	316.07	317.09	317.45	317.44	318.05	318.05	317.46	316.51	317.15	318	318.4	317.72	317.79	317.01	317.38	316.3	317.43	317.17	316.39	317.66	317.79	316.53	317.29	317.8	316.17	317.79	317.02	316.81	317.31	316.44	317.92	316.99	316.84	317.48	316.19	317.17	318.31	316	316.84
317.87	319.57	318.93	317.7	316.35	318.53	317.36	318.58	319.48	318.01	319.2	317.88	319.18	318.46	318.31	319.4	318.07	317.82	317.15	317.96	317.83	318.27	320.06	317.07	317.33	318.61	318.09	317.58	317.24	318.29	318.99	318.73	319.22	317.63	317.58	318.31	318.11	317.39	318.11	317.98	318.2	318.39	318.66	318.8	318.03	317.18	319.18	318.07	318.35	317.83
315.86	314.77	313.65	315.15	313.85	315.76	315.43	315.6	314.94	315.04	314.99	315.5	315.54	314.4	315.12	316.26	314.87	314.34	314.54	315.23	315.26	313.12	315.45	314.97	313.77	314.81	313.09	314.03	316.18	315.98	314.1	314.28	314.66	315.06	314.5	315.86	314.1	314.04	314.17	315	314.68	314.42	315.35	314.5	313.48	315.11	315.07	314.96	315.52	313.59
300.51	301.38	301.38	302.14	300.86	300.87	300.39	301.48	300.36	301	300.24	300.59	301.33	301.32	299.38	300.82	300.97	301.77	300.68	301.03	300.98	302.99	300.93	300.71	301.08	300.73	301.5	301.79	300.62	300.53	299.51	301.74	300.83	300.5	300.65	301.51	300.92	302.17	299.38	299.99	301.22	299.46	300.53	301.07	300.92	301.38	300.64	300.4	300.83	300.28
328.87	328.04	329.08	328.44	328.3	327.37	328.26	328.81	329.93	328.97	327.95	328.14	329.11	328.04	328.96	327.74	328.71	327.86	330.07	328.96	327.93	329.05	329.32	328.89	327.98	328.97	328.27	328.23	328.77	327.34	327.82	328.32	329.07	328.17	328.84	328.54	328.98	328.56	328.61	329.29	328.12	328.88	328.59	327.16	327.14	327.66	328.29	327.62	329.13	328.72
302.77	303.21	300.83	302.62	303.21	302.33	304.02	304.17	301.1	302.81	301.87	302.83	301.55	302.83	301.85	301.29	303.16	302.91	303.08	303.22	303.05	302.43	302.71	303.05	302.52	301.13	302.65	302.17	301.67	301.84	302.31	302.4	302.35	303.8	302.94	301.02	302.4	302.91	303.22	302.83	301.16	302.75	302.48	302.64	301.82	301.94	302.33	301.46	302.14	301.5
318.62	318.61	319.6	317.84	318.52	318.86	318.21	317.97	319.52	319.63	317.95	318.57	318.12	318.96	319.06	318.36	319.78	319.14	318.05	319.12	318.3	319.06	317.6	318.14	318.86	317.84	317.4	317.45	319.84	319.11	319.34	317.65	317.71	318.3	318.53	318.4	317.68	319.19	317.37	318.83	319.17	318.13	318.65	318.81	319	319.37	319.21	318.97	318.19	319.17
317.81	318.14	318.13	317.54	316.36	316.17	316.91	317.1	316.7	316.78	317.84	317.03	317.26	317.83	315.78	316.59	317.21	317	316.98	316.62	318.22	318.66	317.94	317.25	317.33	318.5	316.38	318	318.24	317.35	317.83	317.35	318.66	317.53	316.23	318.39	317.38	319.17	317.33	318.1	316.91	317.9	316.31	317.2	317.39	317.22	317.38	317.94	317.77	317.56
303.33	304.57	305.02	304.79	305.76	303.5	304.73	305.24	304.15	305.52	303.56	303.29	304.76	304.43	303.27	303.92	304.02	304.76	303.71	304.08	303.98	303.56	303.41	304.66	304.01	303.45	305.04	303.52	303.82	305.29	304.35	303.65	303.53	304.01	304.25	304.51	305.35	303.59	304.51	304.13	303.36	305.11	304.34	304.11	304.92	304.54	304.98	304.44	303.96	305.46
317.74	316.09	317.98	316.6	316.94	316.46	316.2	317.07	317.7	316.57	316.64	317.38	317.4	316.1	315.62	318.29	317.56	317.34	316.26	317.26	315.45	316.95	317.06	318.57	317.16	315.91	316.69	316.62	317.68	315.07	316.09	317.51	317.44	316.9	316.91	316.7	317.11	317.12	317.98	317.14	317.4	318.17	315.67	317.26	317.82	316.6	318.62	315.63	317.59	317.71
307.34	307.62	306.72	305.63	306.72	307.79	306.02	306.78	307.57	306.13	306.9	306.6	306.69	307.5	305.88	306.75	306.15	305.85	308.07	307.06	305.92	306.55	306.35	307.18	307.58	305.64	305.94	306.57	306.15	306.12	305.09	306.3	307.18	307.33	306.93	307.63	306.63	306.36	305.93	306.63	306.09	306.31	306.11	306.25	305.79	306.24	307.38	305.65	305.88	306.54
304.34	303.45	302.68	305.11	303.18	304.03	304.36	303.39	303.03	303.4	303.65	302.69	303.85	303.83	304.37	303.17	302.99	303.86	303.27	303.51	303.97	302.32	304.09	303.55	302.59	303.82	303.68	303.25	302.98	303.17	305.04	302.97	304.15	305.47	305.42	303.93	302.63	303.57	303.92	303.41	303.12	303.89	304.01	301.9	303.89	304.24	304.12	303.95	304.22	303.33
315.36	315.63	314.96	315.94	315.37	314.75	316.12	315.22	316.23	314.91	313.86	315.25	314.38	314.35	315.5	314.42	315.08	315.79	315.22	316.15	315.01	315.05	314.61	316.35	315.76	314.89	315.65	315.76	314.22	316.09	314.96	315.77	315.49	313.92	314.05	314.55	315.85	314.46	315.25	315.09	315.35	314.9	314.74	314.82	315.01	314.74	315.43	314.5	315.22	315.63
301.74	300.59	301.23	301.63	301.9	300.37	299.5	301.41	302.57	301.47	301.26	301.09	300.2	300.59	300.68	301.36	300.56	300.03	302.47	300.54	301.95	301.44	301.05	301.1	301.05	301.04	301.8	300.99	301.06	302.06	300.49	301.11	299.41	301.32	301.26	302.86	299.95	301.87	300.59	300.09	301.8	300.89	302.28	300.52	300.78	300.89	301.77	301	301.73	301.44
295.54	295.84	294.61	295.34	296.27	293.81	296.13	294.75	294.73	294.73	294.47	295.7	295.86	295.29	296.05	295.17	294.19	294.62	295.02	294.57	294.67	294.53	295.28	295.65	295.22	295.38	295.84	294.16	294.9	295.4	295.12	294.82	295.81	294.01	294.68	295.66	295.71	293.87	294.58	294.67	295.26	294.3	292.4	294.77	294.54	295.78	294.22	294.7	295.18	294.7
314.48	315.32	314.29	314.13	316.44	314.12	314.92	315.86	315.76	314.83	316.33	314.82	314.84	314.55	314.37	315.04	315.09	315.08	314.75	314.91	313.7	315.56	314.97	314.24	314.85	314.96	314.6	315.19	315.01	315.12	315.57	315.34	314.43	314.85	315.87	315.79	314.28	314.96	315.38	314.04	314.6	314.58	315.14	315.4	315.16	315	314.68	315.32	314.09	314.28
316.28	316.09	316.75	317.6	317.07	315.82	316.1	315.54	315.34	315.84	317.05	315.8	316.34	317.31	316.53	316.13	315.94	316.06	315.63	316.41	316.35	315.68	315.95	316.41	317.17	317.03	315.93	316.58	316.7	315.73	317.17	317.95	316.42	316.78	317.66	316.49	317.22	316.56	316.53	316.66	317.61	317.14	316.12	317.3	315.93	316.04	315.96	315.94	315.75	317.41
308.13	308.75	308.49	308.04	309.12	309.1	307.58	308.72	308.64	308.39	308.5	308.83	309.07	308.97	308.72	309.25	309.3	308.3	308.38	309.27	309.01	308.11	308.58	307.89	309.67	309.01	309.32	309.41	308.02	309.63	307.49	308.79	309.04	308.99	309.56	307.92	309.27	308.02	308.66	309.17	307.82	308.5	308.94	309.16	307.74	308.13	308.83	308.7	309.85	309.64
302.75	304.61	303.02	304.23	304.24	303.98	303.07	303.87	303.76	304.16	304.58	304.04	304.12	303.01	303.43	304.71	303.77	303.19	304.39	303.98	303.56	302.88	304.26	305.26	303.58	302.47	303.52	304.53	305.31	304.21	302.87	304.39	303.61	304	303.74	303.48	303.77	304.82	303.61	303.35	304.41	304.86	304.05	304.55	303.91	305.28	303.02	304.14	303.35	304.03
318.01	316.73	318.28	318.49	318.87	317.4	318.62	318.32	318.8	317.15	318.84	317.09	318.01	318.69	318.84	318.48	318.89	318.64	318.55	317.83	318.29	318.11	318.12	317.75	318.9	318.88	316.43	317.78	319.23	317.04	319.2	318.03	318.24	318.82	319.13	318.03	318.06	317.26	318.68	316.93	317.57	317.38	318.47	317.69	318.25	318.78	317.34	318.83	318.69	318.8
299.66	299.75	301.72	300.14	301.5	299.99	301.12	300.71	300.38	299.98	300.37	301.63	302.36	301.45	300.15	302.26	301.35	302.35	300.85	300.96	301.14	300.75	301.2	300.23	299.54	301.88	301.38	301.04	302.74	300.01	300.96	301.59	301.39	301.91	302.04	302.38	301.13	301.3	300.63	301.08	300.32	301.89	300.1	300.65	302.02	301.04	301.12	301.2	299.84	301.11
303.69	304.92	305.01	304.79	304.28	304.75	303.59	305.03	304.27	303.72	304.46	304.81	304.95	304.17	303.2	304.81	303.45	303.44	303.66	302.33	304.17	305.12	303.08	303.56	302.62	304.95	305.2	304.72	304.33	304.07	303.07	303.74	305.08	304.55	303.69	303.61	304.55	304.93	303.76	303.78	304.87	304.3	304.39	304.01	305.73	303.87	304.22	303.97	305.21	303.88
317.27	317.39	317.67	315.86	317.37	316.8	317.31	316.85	315.2	316.98	316.71	315.42	316.83	317.33	315.95	316.68	317.25	317.49	315.56	316.75	316.03	315.96	316.46	316.97	317.53	316.96	316.5	315.86	317.32	315.93	316.47	316.94	317.46	317.13	316.65	314.89	315.35	314.94	317.22	316.77	316.08	316.89	317.09	315.49	316.29	315.86	315.93	317.77	316.4	317.17
310.03	311.47	311.77	312.43	310.45	310.03	310.77	311.72	312.15	311.02	310.81	311.29	312.87	312.22	311.03	312.24	311.55	311.49	311.29	310.76	312.36	310.83	311.6	312.45	312.03	311.93	310.47	312.04	312.21	312.72	311.76	311.6	310.58	312.12	312.2	312.15	312.39	312.22	310.69	311.79	312.24	311.01	311.54	312.94	311.51	311.23	310.15	311.69	311.14	312.61
301.34	302.25	300.95	301.49	300.01	301.56	300.39	301.02	300.72	301.01	301.4	301.99	301.1	301.24	301.6	301.39	300.32	301.13	300.29	300.83	299.93	300.36	300.43	300.66	300.93	300.6	300.78	301.95	300.47	300.82	301.3	301.6	302.19	300.82	301.97	301.24	301.58	301.79	300.34	300.93	299.88	300.68	301.74	300.6	299.83	299.82	301	300.8	300.87	300.86
306.33	305.7	307.33	305.77	306.97	306.8	305.84	305.58	305.52	305.48	306.78	305.26	305.63	305.97	306.81	305.94	307.62	306.74	306.86	307.09	305.99	305.6	306.22	306.18	307.26	307.06	305.95	307.1	307.01	306.05	306.05	306.67	306.03	306.1	305.96	305.15	306.36	307.49	305.97	305.67	305.58	306.82	305.76	305.45	306.32	305.07	306.32	305.99	307.34	306.29
308.68	309.95	308.65	309.29	308.02	309.47	309.14	309.96	309.34	309.06	310	310.3	308.72	309.44	309.26	307.48	309.04	309.25	307.13	309.41	308.86	308.22	308.28	308.51	309.4	309.92	309.99	308.83	308.8	308.22	309.35	308.95	308.61	308.72	308.71	308.91	309.05	308.78	309.37	308.59	308.79	309.75	309.18	310.19	307.62	306.85	308.72	308.02	309.55	309.78
313.07	313.82	312.91	313.81	312.53	313.12	312.8	313.43	313.65	313.98	313.37	312.49	313.12	313.44	311.9	312.63	313	312.68	313.18	313.53	313.41	312.35	312.43	314.09	313.01	313.09	312.6	312.56	313.59	313.37	312.66	312.59	310.83	313.81	314.13	313.22	312.97	313.24	314.06	312.44	314.09	313.1	312.97	311.99	312.51	313.02	311.86	313.33	313.08	312.49
301.28	302.56	301.39	300.09	301.43	302.31	301.59	301.29	301.09	301.84	301.34	300.26	301.45	300.9	301.86	301.03	301.96	300.67	302.34	301.77	300.84	300.94	301.09	300.89	300.78	301.93	301.59	301.79	301.03	299.73	300.57	301.46	301.29	299.6	301.71	301.43	300.94	300.26	301.47	301.49	301.07	302.45	299.33	300.52	302.24	301.06	300.44	301.58	302.02	300.51
302.84	303.75	302.76	303.59	303.58	302.06	303.83	303.18	304.13	303.03	302.78	303.01	304.17	302.8	303.42	303.02	304.39	302.37	302.59	303.73	304.09	303.25	303.57	303.99	304.53	303.49	302.72	301.88	302.65	302.79	303.05	304.35	303.8	303.02	303.25	303.82	302.61	303.26	302.14	302.89	304	303.84	304.34	303.02	304.02	302.07	303.15	302.14	301.56	304.14
313.07	312.81	312.18	313.2	313.87	313.06	313.35	312.52	312.21	313.89	312.12	311.53	313.1	312.31	312.61	313.76	312.63	312.89	311.99	312.22	313.01	312.76	311.62	313.65	313.11	313.11	313.06	314.59	312.77	313.36	311.31	313.07	313.06	313.39	313.76	312.02	313.13	313.89	312.04	313.92	313.59	312.93	312.47	313.21	313.94	312.86	312.28	313.74	313.4	312.94
313.92	311.62	312.12	314.22	314.32	313.04	311.77	314.32	313.41	313.36	312.02	313.12	313.55	313.73	313.85	313.83	311.9	312.44	312.9	313.96	313.18	312.59	313.3	312.46	313.5	312.54	312.73	313.06	313.86	312.67	313.4	313.59	313.51	312.19	312.32	313.7	313.02	313.69	312.81	314.17	312.05	312.03	311.97	314.45	313.7	313.57	312.96	313.35	314	313.45
317.56	316.23	317.27	317.64	317.08	316.86	318.09	317.91	316.83	318.41	317.35	316.83	318.27	317.65	315.54	316.5	316.87	317.85	317.39	315.62	316.25	317.63	317.86	316.26	317.14	318.08	315.92	316.58	317.14	317.03	318.4	316.33	316.8	316.7	317.49	317.92	315.81	317.59	316.36	317.2	317.38	317.2	318.45	317.41	316.95	318.22	318.47	317.85	317.83	317.06
312.49	312.37	312.79	311.94	312.81	311.61	312.26	312.81	311.82	311.42	312.75	312.16	313.76	313.78	311.62	312.78	313.17	311.74	312.61	312.48	313.59	312.33	312.39	312.7	312.52	311.83	312.58	312.31	313.2	311.55	312.54	311.14	312.74	312.29	311.6	312.71	312.89	312.94	312.19	312.83	313.73	312.2	315.1	312.66	312.36	311.88	313.43	313.77	312.94	312.17
304.89	304.44	305.41	305.64	305.57	304.48	305.56	305.51	305.5	303.79	305.2	305.64	305.42	305.63	304.96	305.06	305.37	305.39	304.88	304.66	305	305.97	305.64	304.9	304.65	305.63	304.68	305.37	305.01	304.87	305.4	305.25	305.23	305.52	304.26	305.39	306.34	305	304.94	305.62	304.62	304.1	305.62	305.55	306.03	304.99	305.47	304.44	305.81	304.23
327.59	326.3	329.12	327.91	326.94	326.89	325.91	328.38	327.31	328.97	327.87	328.23	327.17	327.15	327.78	326.91	327.18	327.82	326.62	327.87	328.01	329.07	327.88	328.55	328.24	329.32	328.21	328.44	327.41	327.5	326.88	327.82	327.7	327.15	328.96	328.28	327.68	326.45	327.44	327.04	327.53	327.68	328.47	327.05	328.57	327.73	327.19	327.67	326.72	327.57
294.27	293.47	294.05	293.56	293.95	294.29	292.72	294.04	294.72	294.61	292.45	293.48	294.07	294.78	292.97	293.36	295.74	294.07	293.37	294.49	292.82	293.42	294.37	294.51	293.43	294.95	293.71	293.2	294.99	294.04	293.87	292.8	294.87	293.75	293.3	292.71	294.38	295.59	293.31	293.45	294.74	294.97	293.42	294.5	293.33	294.65	294.67	293.7	295.83	293.56
294.99	293.21	293.91	295.87	293.62	294.13	293.96	292.86	293.49	293.1	294.55	293.16	294.45	294.47	294.49	295.29	294.19	293.86	294.85	294.01	293.74	294.67	293.36	294.16	295.24	293.45	295.62	294.31	293.91	294.06	293.96	294.53	293.47	294.12	294.13	294.45	293.52	294.47	293.14	295.31	293.33	294.14	294.17	292.96	294.25	294.84	294.44	294.17	294.67	293.78
327.72	328.32	328.56	328.63	328.9	328.27	328.19	328.09	328.47	328.72	328.92	327.02	328.38	326.66	328.1	328.95	328.17	328.89	327.85	329.17	329.57	327.6	328.32	329.79	327.36	327.92	328.72	329.02	327.07	328.84	329.27	329.29	328.35	327.54	328.27	326.95	330.21	327.97	328.39	328.02	329.28	327.87	330.16	328.4	328.43	328.45	329.63	328.84	327.4	328.3
310.24	309.37	308.81	309.3	308.33	309.05	309.19	308.51	308.2	309.16	308.99	308.91	308.91	308.08	309.48	308.37	309.01	309.27	309.46	309.02	308.78	308.95	308.82	308.45	308.17	308.78	310.03	309.17	308.5	309.37	309.35	309.18	308.81	309.43	308.8	309.56	308.94	309.56	308.48	307.79	309.14	308.98	308.47	309.24	309.7	310.1	308.69	309.08	307.93	308.17
319.35	317.91	316.16	317.06	317.6	317.45	318.03	317.36	318.04	317.23	318.51	317.52	318.02	317.57	318.53	317.43	317.76	318.45	318.25	317.38	317.96	318.26	317.49	317.71	318.59	319.42	318.15	318.07	318.5	317.97	318.64	317.47	318.64	317.29	318.57	317.81	318.58	318.07	318.55	317.44	318.27	317.52	317.55	318.8	318.32	317.99	318.46	316.94	318.18	318.44
318.98	318.61	318.61	318.62	318.73	319.15	320.04	318.64	318.75	319.85	318.01	319.25	319.85	317.97	318.19	317.66	319.3	317.52	318.6	316.87	318.47	319.58	318.97	318.55	318.93	319.03	319.06	319.65	319.94	318.24	319.48	319.87	318.36	317.61	318.94	318.58	318.37	319.1	318.96	318.24	319.41	318.38	319.51	318.39	316.96	318.9	318.11	319.34	316.81	318.45
316.39	316.78	317.21	317.84	317.1	316.48	316.59	317.9	316.85	316.88	318.08	316.54	317.76	316.72	317.35	317.94	317.78	317.26	317.24	315.78	316.91	316.58	317.56	316.14	317.16	316.32	316.47	317.22	317.93	316.82	317.57	317.15	315.76	317.1	317.07	318.34	316.87	316.83	318.24	316.76	317.15	318.45	318.51	315.97	317.34	317.11	316.67	317.66	317.53	318.21
314.47	315.63	314.62	314.04	315.97	314.92	315.75	315.49	315.24	315.83	314.72	315.04	314.4	314.82	314.5	313.74	315.26	313.99	315.23	316.17	314.55	314.46	314.51	315.47	316.32	314.05	314.24	313.48	314.57	315.32	314.77	315.04	315.14	314.54	314.41	314.88	314.34	314.69	314.09	315.92	314.69	314.69	314.89	314.48	314.87	314.57	315.32	314.69	314.68	313.02
303.25	303.21	303.44	304.44	304.08	304.23	303.9	304.45	305.4	303.14	302.5	303.05	303.09	304.49	303.29	303.15	303.82	303.86	303.53	303.96	303.57	303.68	304.03	303.1	303.73	303.19	304.6	302.92	303.8	305.29	304.09	304.3	303.44	303.97	304.5	303.06	303.16	304	302.28	304.59	304.38	304.2	302.06	303.5	303.35	303.64	304.36	302.29	303.82	302.98
303.66	304.34	305.34	305.17	303.61	304.4	305.21	304.35	303.78	304.27	304.08	303.71	304.89	304.04	304.56	305.23	303.89	303.61	304.1	304.21	304.98	303.87	303.76	304.61	304.87	304.11	303.13	304.7	304.45	304.35	305.08	303.63	304.91	303.27	304.22	304.1	304.55	305.02	304.17	302.53	304.94	303.32	304.72	305.01	304.3	304.98	304.72	304.96	304.33	305.16
314.81	314.47	313.9	315.42	314.2	314.88	314.34	314.97	313.27	313.09	312.95	314.42	313.1	315.1	314.91	314.19	314.79	314.68	314.45	314.39	314.51	315.62	314.59	313.24	313.82	314.86	314.11	313.35	314.26	314.95	314.33	315.66	315.18	314.57	314.29	313.74	314.72	314.35	313.26	314.06	313.13	314.15	313.64	314.68	313.89	313.51	314.98	314.1	314.16	315.02
308.14	309.42	308.45	308.45	308.01	309.01	308.8	308.66	309.26	309.59	307.98	308.92	310.14	309.3	309.1	308.03	308.83	307.86	308.7	309.95	308.72	309.08	310.02	310.41	308.8	308.96	308.97	308.8	309.76	309.5	308.25	308.77	309.22	308.82	308.7	309.05	308.91	308.87	307.79	308.57	308.8	308.21	308.78	308.88	308.84	307.67	307.42	308.69	310.01	308.56
315.56	314.58	315.61	314.76	315.11	314.75	315.13	313.86	314.18	315.1	315.28	314.85	316.25	314.46	315.76	315.83	316.19	314.28	314.24	315.11	314.26	314.61	315.07	314.73	314.7	314.17	315.02	315.14	313.44	314.51	314.04	315.48	314.37	314.48	314.66	314.93	315.86	314.36	314.62	315.2	315.14	314.51	312.54	316.27	314.64	315.27	315.17	314.78	314.15	314.3
308.28	308.97	310.16	308.61	309.02	308.05	309.71	308.58	308.7	309.07	309.44	308.75	308.45	309.3	307.69	308.71	308.41	309.1	308.27	308.76	309.84	308.4	309.9	308.9	308.79	309.32	307.38	309.6	308.53	308.57	307.8	309.64	309.62	309.17	308.86	308.91	309.83	307.19	308.5	309.46	308.55	308.87	308.92	308.92	308.83	309.03	309.11	309.6	310.11	309.46
312.6	313.62	311.3	311.7	311.29	312.98	311.96	313.94	313.41	311.78	313.33	312.21	312.72	313.91	314.24	312.67	312.4	312.38	313.34	312.46	312.29	313.04	312.23	312.78	313.7	312.91	312.6	313.79	313.3	311.8	313.53	313.34	312.11	312.24	313.08	313.74	312.45	311.56	313.21	312.17	312.36	312.16	311.56	314.9	312.41	313.29	313.02	311.57	313.15	313.34
313.22	313	313.85	314.03	314.62	314.45	313.24	313.74	314.78	313.67	313.54	314.09	314.1	312.88	314.11	314.25	314.93	314.64	314.13	314.12	313.87	313.56	313.16	314.29	314.09	315.69	312.78	313.76	312.71	313.94	313.84	313.51	314.02	314.78	314.94	313.16	314.29	313.84	313.75	312.86	313.76	313.83	313.4	313.94	315.15	313.02	314.64	312.75	314.34	314.9
305.11	306.28	305.16	305.49	304.05	305.56	305.17	303.8	305.14	304.01	305.14	305.58	305.89	305.63	304.58	305	304.85	305.45	306.7	305.69	305.02	304.98	304.93	303.62	306.54	304.54	305.59	304.6	305.36	305.48	305.08	305.35	303.67	305.27	305.1	306.59	304.95	305.44	305.46	305.54	305.63	305.21	305.46	305.51	306.59	304.44	305.21	303.45	304.9	305.98
318.85	319.04	317.56	318.91	318.1	318.6	318.15	318.14	317.23	318.07	319.38	318.19	319.04	318.3	318.54	318.6	318.6	318.31	318.34	317.03	317.64	318.78	317.21	317.68	318.14	317.22	317.78	317.63	319.21	317.87	317.14	318.74	318.76	318.32	318.35	318.69	317.48	318.31	317.79	319.22	317	319.05	318.69	318.13	317.1	317.88	316.89	317.88	319.18	317.29
295.82	296.8	297.58	296.6	296.66	297.15	296.38	297.32	298.02	297.09	296.6	296.68	296.96	296.97	297.18	297.85	296.59	296.21	296.85	295.96	296.44	296.82	297.6	296.28	297.42	296.49	297.6	295.9	295.73	295.85	297.6	296.19	295.71	296.68	297.15	296.98	296.22	297.44	297.13	297.86	296.54	296.25	296.6	297.71	295.7	297.39	298.3	296.28	296.3	296.13
317	315.1	314.81	314.41	316	316.19	316.04	315.61	316.52	316.12	316.51	316.45	316.03	315.11	316.08	314.44	315.17	315.26	315.33	316.78	315.99	316.26	316.26	316.49	315.01	316.4	315.78	315.33	316.48	315.79	316.36	316.61	314.91	315.47	315.41	316.38	315.01	316.4	315.46	317.07	314.06	315.42	315.98	315.62	315.75	315.78	316.59	316.02	316.85	315.77
312.8	312.27	312.09	312.35	311.86	311.1	312.27	311.74	311.9	311.84	312.01	311.97	312.06	312.14	313.67	312.17	312.31	312.55	311.53	312.4	311.47	311.45	312.29	312.94	313.09	311.79	310.47	312.4	311.69	312.24	311.49	312.53	311.74	312.13	312.64	311.23	313.19	311.26	313.59	312.04	312.05	312.75	313.3	312.79	312.35	312.77	311.17	311.13	312.54	311.91
319.74	319.09	319.56	318.94	318.89	318.52	320.18	318.28	319.2	319.6	318.72	319.58	318.56	319.1	320.19	319.95	318.87	319.84	317.87	319.97	319.37	318.87	319.84	318.87	319.66	319.13	318.88	319.18	318.58	318.86	319.53	319.56	318.93	319.52	319.05	319.99	318.96	318.71	319.87	320.85	319.49	318.12	319.54	319.48	320.68	319.93	319.84	319.6	319.47	319.41
305.74	304.91	305.36	303.56	305.27	305.46	305	305.53	305.92	306	305.14	303.64	305.37	305.37	306.19	304.44	304.25	306.38	305.67	305.16	303.95	306.66	306.77	305.13	305.05	304.83	306.18	305.31	304.51	304.54	305.39	306.59	304.71	305.53	304.95	304.9	305.12	305.54	305.11	306.26	305.5	305.33	305.07	305.13	305.93	305.27	304.74	305.06	305.41	305.23
318.83	318.86	317.89	318.95	318.94	317.86	319.33	319.33	318.32	318.39	318.71	318.55	318.51	316.9	318.77	317.86	317.15	318.96	317.86	317.97	318	318.14	318.79	318.36	317.58	318.1	317.35	318.66	318.78	317.65	317.21	317.75	318.47	317.69	318.87	318.55	318.27	318.59	319.08	319	318.29	317.27	317.15	318.32	318.14	318.61	318.08	317.9	317.1	319.67
311.97	314.21	312.12	313.57	312.66	312.64	312.97	313.61	314.49	312.61	313.28	312.22	313.03	313.94	312.35	312.12	312.84	314.11	313.07	312.51	311.55	312.38	312.83	312.6	313.58	313.07	313.36	312.52	312.94	313.84	312.9	313.04	312.07	312.91	313.33	313.72	313.08	314.08	313.7	311.82	312.38	313.26	312.79	313.71	312.88	313.29	312.73	313.03	313.83	312.53
305.58	305.69	305.87	306.01	305.78	305.75	305.41	305.02	305.55	305.22	305.27	305.95	304.28	305.1	305.66	304.8	304.25	306.31	307	305.37	304.96	305.54	304.68	305.64	305.8	305.5	305.22	305.62	305.97	305.13	305.34	305.24	305.57	305.83	305.53	305.82	304.86	303.94	305.56	305.65	305.24	304.61	305.48	306.08	304.23	306.2	304.92	305.57	305.52	305.45
304.65	306.9	305.91	306.45	305.87	306.49	306.69	307.08	306.86	307.4	305.35	306.22	306.55	306.66	306.75	305.37	305.35	306.94	306.24	307.63	305.32	306.33	305.4	306.27	305.21	306.67	306.75	306.81	306.16	306.49	305.94	305.23	306.63	306.34	305.92	306.12	306.61	307.04	307.61	306.99	307.04	306.02	307.37	306.2	306.26	307.62	306.72	305.95	306.65	306.81
299.98	300.93	300.37	299.82	300.97	299.72	299.6	299	300.53	299.52	299.3	299.62	299.69	299.67	301.86	299.71	299.85	299.88	298.68	300.25	299.87	299.74	300.41	299.65	301.17	300.57	300.57	300.72	299.65	299.23	299.89	300.39	299.84	300.12	299.57	298.62	300.26	300.13	298.58	299.89	300.5	298.79	300.34	299.17	300.09	299.39	300.15	299.96	299.51	300.23
313.06	314.12	312.52	312.49	313.86	312.15	314.46	313.37	313.09	313.73	313.83	312.83	313.14	313.57	313.23	313.24	312.55	312.55	311.25	314.87	313.71	314.13	313.02	313.34	314.17	313.23	312.21	314.59	312.9	312.56	314.04	312.13	313.55	312.47	313.39	313.46	313.23	312.4	314.23	312.62	313.18	313.12	313.78	312.9	312.79	313.01	312.85	313.63	312.74	313.5
314.59	315.44	315.09	315.19	314.42	315.46	314.15	314.81	314.55	315.77	315.14	316.42	315.19	314.49	315.17	315.16	314.21	315.63	314.92	314.46	314.92	314.67	315.72	313.87	314.88	314.91	315.42	314.45	314.11	314.28	314.45	315.27	314.03	316.16	314.41	313.6	314.51	313.94	315.01	316.23	315.54	314.92	315.34	315.29	316.31	314.8	313.62	314.84	315.17	315.37
308.2	307.52	307.15	305.49	306.23	306.69	305.95	305.91	304.5	305.9	305.9	306.32	306.9	305.48	306.48	305.69	306.28	306.96	305.3	305.74	306.56	304.62	305.71	305.19	306.46	306.03	306.56	305.81	306.32	307.55	305.78	305.94	305.99	305.63	306.69	306.67	306.33	305.24	305.3	305.91	305.57	305.38	305.49	305.96	306.18	305.47	307.39	305.41	306.78	306.52
303.31	304.2	305.28	303.03	303.77	304.4	303.12	303.25	304.38	303.13	304.95	304.14	302.71	303.65	304.1	304.23	304.19	304.12	302.24	303.37	304.62	304.18	303.67	303.72	303.73	303.29	303.75	303.49	303.7	303.45	303.14	303.16	303.25	304.22	303.95	303.76	303.94	304.68	303.86	304.37	303.96	303.05	302.11	303.23	303.47	303.46	303.94	303.02	303.84	303.07
304.9	305.11	304.96	305.5	304.31	304.35	304.83	307.42	305.17	305.81	305.25	304.5	305.5	306.32	303.84	304.71	306.44	303.9	305.26	305.32	304.8	304.39	305.4	304.38	305.45	306.14	304.96	305.73	305.4	306.93	305.15	304.59	305.05	304.2	305.06	304.08	305.49	304.97	304.64	305.2	304.67	305.92	304.54	305.33	304.82	305.33	305.49	305.55	304.55	304.77
305.77	306.06	306.44	304.72	306.46	306.15	306.11	305.99	306.69	306.51	306.36	306.01	306.81	304.67	305.79	306.36	305.46	305.55	306.43	307.17	305.64	306.13	307.32	307	307.13	306.43	304.27	304.84	306.94	306.28	306.73	305.14	306.28	305.89	307.96	305.24	306.25	305.73	305.93	305.52	306.63	306.39	306.13	306.42	305.99	307.05	305.91	306.59	305.42	306.18
296.18	297.41	296.77	296.29	298.01	297.15	296.1	296.89	296.92	297.11	296.56	296.02	297.04	296.69	297.14	296.96	296.35	296.14	296.27	297.99	296.06	296.26	296.58	298.56	296.72	298.84	296.32	296.64	297.54	297.36	296.12	296.27	296.24	297.5	295.99	297.66	297.55	296.69	296.42	297.02	296.17	297.31	297.21	297.18	296.93	296.4	296.86	296.35	298.29	296.34
309.27	309.79	310.1	310.41	309.38	309.87	310.31	310.05	309.39	310.2	309.82	310.86	309.82	311.17	309.47	309.04	310.66	309.7	309.55	309.24	309.63	309.94	310.06	309.84	309.27	309.76	309.28	308.79	310.03	309.44	309.56	310.02	310.07	309.37	309.3	309.84	309.88	309.18	309.07	310.42	309.69	309.91	310.33	308.95	309.32	310.28	310.2	308.67	310.16	311.06
303.86	304.63	303.94	305.54	303.76	304.28	304.41	305.5	306.37	304.07	304.1	304.65	304.89	306.36	305.7	303.77	304.87	305.06	304.21	303.56	304.17	306.34	304.93	304.37	305.62	303.45	303.25	305.28	304.79	304.8	305.14	304.22	305.43	303.87	305.7	304.28	304.77	304.38	305.08	305.1	305.18	304.49	304.87	303.96	304.54	303.74	304.24	304.7	304.74	304.79
295.62	295.71	298.4	296.44	295.61	296	297.57	297.86	297.27	297.65	296.4	296.59	297.12	296.93	298.01	296.61	296.71	296.46	296.14	297.6	296.59	296.69	295.65	295.72	296.42	295.45	295.47	297.02	297.27	296.21	296.69	296.91	296.81	296.4	297.51	295.87	298	295.98	297.31	296.49	297.09	296.13	297.09	297.18	296.11	296.92	296.93	296.37	296.86	296.1
301.85	302.92	303.39	302.33	303.44	301.82	303.5	302.75	303.06	303.36	304.73	302.93	302.96	302.1	303.86	301.62	303.36	302.51	302.48	301.38	302.1	302.96	303.11	302.9	302.46	303.14	302.65	303.31	303.31	303.17	304.48	303.11	303.75	302.55	303.08	303.84	303.81	302.44	302.57	302.6	303.32	302.37	303.33	302.98	302.88	303.59	303.1	303.29	303.82	304.75
312.41	311.91	310.74	312.54	311.93	311.22	311.37	311	312.04	311.86	312.28	312.76	313.54	311.84	311.86	311.15	312.32	311.97	311.18	309.94	313.08	311.61	312.6	311.6	311.09	312.4	311.48	311.66	312	311.53	310	310.83	311.55	311.04	310.56	311.14	311.43	311.55	312.84	311.95	312.55	311.11	312.87	311.7	312.25	312	311.82	311.48	312.23	311.42
303.07	303.22	302.29	302.31	302.34	302.33	302.17	302.6	302.16	302.83	303.53	302.41	300.81	303.09	302.51	301.88	302.44	303.68	303.05	301.95	302.71	302.04	302.87	302.77	303.48	302.13	301.72	302.48	302.38	301.83	302.38	302.34	303.9	303.41	303.72	303.58	302.01	303.33	302.59	302.36	303.02	301.76	301.81	302.56	303.58	300.93	301.44	300.97	302.09	304.09
313.02	313.22	313.19	312.92	313.53	312.42	312.73	312.96	313.12	312.77	313.93	313.91	313.27	312.43	313.55	313.09	312.86	313.51	313.52	314.58	312.78	313.64	312.56	312.53	314.12	314.42	311.88	312.83	314.14	313.2	312.77	313.77	314.1	313.31	313.23	313.94	313.27	312.13	312.97	312.55	312.84	313.64	312.33	314.11	313.11	314.55	311.56	312.95	313.64	312.76
299.39	299.18	300.54	300.29	299.74	300.34	300.5	300.13	300.94	299.73	299.61	299.65	300.13	301.09	300.61	299.42	300.2	300.63	299.93	299.72	299.78	300.63	299	299.96	299.39	300.7	300.11	300.16	300.86	300.83	299.25	299.88	299.9	299.98	300.59	299.91	301.44	300.4	301.28	300.29	300.81	299.51	300.7	301.58	299.83	300.59	299.65	299.7	300.67	300.46
293.5	294.35	294.09	293.82	293.61	293.32	294.04	294.65	293.34	293.12	294.69	293.93	294.38	293.65	293.83	294.23	294.58	294.85	294.29	295.63	293.22	294.82	294.91	293.94	293.74	295.24	292.38	293.84	292.76	293.71	295.24	294.32	294.55	293.88	292.66	293.79	295.44	293.54	294.13	293.95	293.84	295.04	293.54	293.23	294.14	293.27	293.03	293.37	293.98	295.08
315.24	313.13	315.61	315.28	316.06	314.12	315.62	315.05	314.19	315.61	315.34	315.7	315.51	314.47	315.19	315.42	315.91	315.44	314.72	314.76	314.69	315.92	314.74	315.04	314.63	313.88	314	315.57	314.27	315.59	314.79	315.72	314.46	314.09	314.14	314.92	314.91	316.7	314.45	315.17	315.66	316.12	314.05	315.07	314.56	314.55	315.27	314.66	314.51	315.38
293.47	294.3	294.36	294.72	293.9	294.08	295.04	293.44	293.82	294.93	292.98	293.51	293.67	294.16	295.16	292.92	294.16	293.19	294.16	294.13	293.2	295.53	295.26	293.42	294.41	293.91	293.54	293.7	294.07	293.8	294.86	293.35	294.93	294.36	294.18	293.8	294.38	295.55	294.26	295.09	293.77	295.44	294.31	293.78	293.82	294.45	292.62	294.76	293.59	294.54
302.95	302.48	302.89	301.99	304.01	303.04	303.32	302.77	303.29	301.96	304.78	303.4	302.43	303.62	301.58	303.25	304.95	301.98	303.24	302.51	303.93	303.39	302.61	305.14	302.63	301.8	303.34	302.95	303.38	302.28	302.28	303.29	302.63	303.25	302.98	302.2	302.34	303.49	302.45	302.58	303.93	302.11	303.23	302.25	304	302.87	302.32	301.49	302.67	302.15
314.3	314.46	313.67	314.1	313.14	313.61	313.73	312.4	314.04	313.3	314.37	314.61	314.22	314.3	314.13	314.59	313.6	313.39	313.27	314.18	313.43	313.85	314.83	312.74	312.6	313.08	313.66	314.52	313.29	314.05	313.49	313.92	314.59	314.19	313.73	312.95	312.5	312.97	314.02	314.82	313.28	314.74	313.37	313.38	314.55	314.15	314.87	313.86	315.23	314.92
316.97	317.36	318.18	317.54	318.51	317.85	318.88	317.82	317.64	317.8	317.48	318.98	319.44	316.95	318.14	318.82	318.16	318.05	317.47	318.36	318.11	318.44	317.7	317.15	317.23	317.22	316.32	317.69	319.13	318.64	317.89	318.59	317.93	317.55	317.99	319.21	318.94	318.89	318.79	317.16	318.07	318.01	318.59	319.25	317.63	318.8	317.62	317.31	318.36	317.94
302.48	302.45	303.1	303.2	302.46	301.52	303.03	302.8	303.61	302.19	302.87	302.2	303.74	303.01	302.66	302.92	303.63	303.35	302.4	300.85	302.85	303.2	303.04	302.87	302.64	301.86	303.25	302.13	303.5	302.79	302.01	304.02	303.46	302.64	302.95	303.97	302.24	304.33	302.35	301.18	301.46	302.41	303.1	302.25	303.07	302.65	302.35	301.79	301.23	302.52
313.52	314.09	314.21	314.56	314.1	313.08	312.59	312.92	314.61	314.05	314.77	314.11	313.72	315.46	315.46	313.32	314.28	314.66	314.73	313.4	312.46	313.99	314.33	312.68	313.29	313.86	314.24	313.24	314.26	313.35	312.7	313.59	312.89	313.93	314.26	313.48	313.69	312.94	313.8	315.13	313.63	313.93	314.48	314.89	314.18	313.81	313.93	312.96	314.31	313.66
328.68	328.5	329.19	328.15	330.7	327.94	328.88	329.11	329.63	328.03	328.67	328.35	328.6	329.41	328.16	328.67	329.68	327.37	328.78	329.08	328.18	329.18	326.94	328.71	328.82	329.52	328.26	329.41	328.71	327.95	328.79	328.77	327.95	329.43	327.83	328.88	328.77	328.84	327.28	328.01	329.77	328.18	329.66	328.37	328.46	329.43	328.89	329.47	328.21	329.07
307.76	306.95	307.07	306.55	307.79	309.01	306.78	308.32	307.14	308.1	306.79	307.04	307.19	306.97	308.82	307.73	306.76	306.93	307.72	308.15	306.62	307.1	307.74	306.48	307.32	306.34	306.6	307.43	307.55	307.07	307.88	306.38	307.65	307.64	306.66	308.12	306.53	307.92	308.32	308.41	308.45	306.8	308.03	306.47	307.27	307.71	306.58	307.12	307.6	307
311.66	311.76	311.85	312.97	312.66	312.26	312.91	310.8	312.07	312.12	312.52	312.52	312.55	313.6	311.98	312.37	310.87	313.03	311.66	312.03	311.72	311.45	312.79	312.59	312.09	311.74	312.75	312.45	311.57	311.32	312.37	312.63	313.15	312.35	312.05	312.16	312.02	312.86	311.46	312.04	311.56	312.83	311.36	310.97	311.65	311.77	311.98	312.61	312.95	312.46
315.6	316.31	316.2	316.81	315.25	316.01	315.25	315.09	315.71	315.57	315.58	315.74	315.37	316.13	315.94	315.3	314.43	315.07	315.7	315.21	314.54	315.03	315.38	315.61	317.02	316.61	315.71	314.49	316.55	316.02	316.18	315.08	314.99	314.63	315.24	315.42	315.79	316.9	315.51	315.81	314.32	315.93	316.65	315.86	315.75	316.38	316.46	314.9	315.85	315.1
315.41	315.19	314.07	314	314.32	313.25	314.3	314.42	313.96	313.25	314.64	314.01	314.17	312.06	314.43	313.55	313.47	314.15	311.69	313.65	313.25	313.32	313.45	314.34	314.26	313.45	314.18	314.1	313.19	314	313.91	315.69	314.14	313.08	314.31	314.7	313.25	313.1	313.44	314.39	313.55	313.69	313.16	313.24	314.16	314.06	314.47	313.78	314.78	313.89
301.8	300.95	301	301.26	301.11	300.11	301.01	301.73	302.42	301.9	300.85	301.45	301.88	301.66	302.91	301.24	301.64	301.76	301.57	300.67	300.32	300.25	302.2	300.07	300.45	300.43	301.42	300.51	300.77	299.44	301.06	300.45	300.35	300.9	302.27	300.94	299.83	301.8	301.49	300.54	302.68	301.36	300.45	301.06	301.52	301.09	302.66	300.62	301.83	300.35
312.57	313	311.42	311.01	312.94	312.31	311.75	311.78	311.59	312.05	312.14	312.15	311.77	312.38	313.1	311.79	313.36	312.45	311.7	312.07	311.17	312.56	312.16	312.72	313.61	313.23	313.09	312.24	313.28	313.08	313.69	312.76	312.92	311.73	310.99	311.98	311.27	310.17	312.54	311.93	312.53	313.04	312.12	312.97	312.25	313.56	311.21	312.61	312.83	312.37
302.69	303.81	303.27	303.98	303.32	302.65	302.35	303.92	303.17	302.8	301.94	303.16	304.39	303.06	302.93	303.54	302.92	303.31	303.36	304.14	303.12	303.18	302.82	303.64	304.31	304	302.74	304.3	302.34	303.45	301.71	303.12	302.54	303.33	305.36	302.66	303.27	303.13	303.32	303.2	303.18	302.53	303.18	303.08	303.43	304.17	303.91	302.87	303.97	303.86
294.28	294.6	294.05	294.26	294.4	292.93	294.3	294.91	293.7	294.95	293.97	293.7	293.21	294.9	293.71	293.47	293.64	294.41	294.63	294.38	294.16	293.8	293.92	294.14	294.16	293.72	294.01	294.15	293.93	293.59	294.41	293.03	292.91	294.28	294.23	294.49	294.81	294.39	292.96	293.25	294.39	295.06	293.88	294.12	293.61	293.28	294.71	293.92	293.92	294.62
320.22	319.2	318.89	320.14	320.13	318.71	319.33	320.27	320.6	319.42	319.1	319.48	319.91	318.47	318.89	320.38	320.19	319.72	319.18	319.84	319.37	319.81	319.34	318.97	319.32	319.69	319.91	318.21	319.12	318.86	318.9	319.58	318.64	319.44	319.64	318.75	319.58	320.31	319.93	319.72	319.29	318.46	319.95	319.75	319.42	319.02	319.53	318.87	320.39	319.96
316.92	317.51	318.16	315.99	315.55	318.56	316.64	317.14	316.63	316.78	316.88	316.18	318.15	317	316.87	317.6	316.14	315.59	318.27	318.79	316.58	317.47	317.99	316.75	316.42	317.62	317.99	316.52	318.06	317.82	317	317.97	317.29	317.2	317.23	318.35	316.53	318.28	317.29	317.93	318.01	316.66	317.38	317.88	318.91	317.41	317.69	316.03	317.69	318.22
295.02	296	295.25	295.09	294.56	294.54	294.85	295.69	295.26	295.53	293.3	295.63	293.75	294.8	294.46	295.66	295.52	294.77	294.98	295.34	294.33	294.75	294.14	295.26	295.63	294.41	295.89	294.95	295.35	294.25	295.05	295.29	296.45	295.48	294.43	295.89	295.62	294.17	294.5	294.94	295.74	296.2	295.91	296.13	295.36	295.8	294.46	294.74	296.02	294.17
317.44	315.08	315.58	314.8	315.47	315.05	316.07	314.84	317.29	315.56	315.58	314.17	315.58	315.52	315.16	315.65	314.4	315.52	316	316.11	315.87	314.71	316.73	314.03	315.39	316.21	315.73	315.54	314.72	316.67	317.89	316.78	314.71	316.74	315.26	315.79	316.01	314.91	316.54	316.36	315.17	315.33	314.64	316.14	315.26	315.63	315.47	314.51	315.18	316.81
316.76	316.03	315.38	315.43	316.6	314.81	316.43	315.08	314.98	316.03	315.83	316.04	315.9	316.38	315.18	315.98	316.02	316.03	315.64	315.21	316.15	316.01	315.05	314.68	317.77	315.89	315.6	316.38	315.85	315.96	315.31	316.2	316.1	315.12	315.8	315.67	315.7	316.24	316.01	315.59	315.46	316.48	316.03	315.34	315.63	316.46	315.97	315.34	315.95	316.42
319.64	319.14	319.42	320.04	319.38	319.68	319.91	318.79	320.71	319.91	319.51	320.63	320.12	318.33	318.73	319.58	319.16	319.47	320.35	318.62	320.7	319.72	319.07	319.94	318.67	319.75	318.56	318.47	319.08	319.7	319.04	319.43	318.88	318.62	319.11	319.57	318.25	319.19	318.62	318.61	319.38	319.52	318.06	320.48	319.15	319.31	319.99	318.58	319.93	319.26
305.3	304.9	304.21	305.53	304.9	304.42	306.36	305.44	304.88	305.5	305.42	304.9	306.84	305.01	305.5	305.14	305.41	306.22	306.19	306.3	305.31	304.38	305.56	306.01	304.93	305.02	304.52	305.11	304.09	305.37	305.17	304.82	304.85	305.3	306	305.6	305.59	305.85	305.71	306	305.84	305.82	304.15	306.53	305.59	305.78	306.57	305.71	306.14	305.81
318.58	318.62	318.74	318.42	318.78	318.01	317.74	319.57	318.52	318.92	319.05	317.79	318.61	318.91	318.84	318.31	318.52	319.76	317.7	316.93	318.34	320.33	318.12	318.84	319.83	318.4	318.32	319.39	319	319.91	319.49	317.36	319.52	319.26	319.43	318.12	318.12	318.07	317.8	318.12	317.65	317.54	318.64	319.42	319.74	319.03	319.04	319.48	319.92	318.1
312.81	315.21	313.54	313.85	315.22	314.14	313.46	314.54	314.91	314.4	313.2	314.27	314.98	314.23	314.16	313.36	315.51	314.96	315.1	314.92	314.43	314.46	313.62	313.97	313.47	313.45	314.5	314.74	314.1	315.84	314.69	314.11	313.75	313.5	314.3	314.5	313.95	314.16	313.52	312.93	314.58	313.92	313.25	313.36	314.22	312.16	313.64	313.52	315.18	314.49
313.17	313.03	313.67	313.71	312.42	313.78	313.03	314.72	313.41	313.28	313.03	313.5	313.21	312.87	313.58	313.7	312.92	314.31	312.35	313.9	312.95	314.91	313.2	313.13	312.01	312.94	314.08	313.59	313.74	313.25	312.36	313.83	313.52	313.98	313.68	313.58	312.74	313.93	312.15	313.51	312.54	313.82	314.07	314.83	313.45	313.93	314.19	312.6	313.3	313.83
325.01	324.58	324.86	324.32	325.15	325.37	322.63	324.8	324.38	324.36	324.85	326.41	324.6	324.89	324.89	325.13	325.07	324.41	325.19	325.6	324.08	323.66	324.38	324.65	324.78	323.56	325.38	325.09	323.99	324.13	324.41	325.08	325.57	324.67	324.66	324.21	324.27	324.09	324.48	325.63	324.22	324.65	323.71	325.1	324.36	324.65	324.42	325.56	324.4	324.63
315.76	315.88	314.78	314.51	314.76	315.55	314.64	315.25	315.28	314.87	314.14	315.31	315.74	315.73	315.43	314.75	313.5	314.85	315.54	315.03	313.36	315.13	314.69	315.45	315.3	315.17	314.37	315.11	315.48	314.66	314.26	315.31	314.66	314.97	314.09	315.47	314.96	313.63	315.13	316.22	315.45	315.41	314.68	315.78	314.46	315.34	314.62	316.26	314.19	314.58
296.62	296.43	296.81	297.09	297.09	296.88	296.13	297.51	296.5	297.32	296.74	297.42	297.01	297.28	296.22	296.97	296.07	297.73	296.81	296.53	296.88	297.59	296.64	297.38	297.28	296.78	296.86	296.73	296.56	296.29	297.5	296.82	297.26	298.08	296.98	296.77	296.33	297.36	296.89	296.36	295.92	296.84	297	296.69	297.04	296.61	295.92	296.46	297.34	296.51
316.62	317	318.07	316.41	318.08	317.22	315.86	317.03	317.4	316.44	315.87	317.24	317.27	316.63	317.54	316.41	318.26	317	317.1	316.85	316.74	317.69	317.92	316.87	315.98	316.62	316.78	318.67	317.88	317.37	317.85	318.75	317.58	317.81	317.36	316.68	317.02	316	316.52	316.42	316.74	317.71	316.64	317.98	318	316.92	318.24	318.98	316.36	317.05
310.05	310.44	310.96	309.67	309.95	311.09	311.29	311	310.85	310.12	310.15	311.31	310.66	309.66	311.07	309.09	310.79	311.89	310.86	312.25	311.05	310.61	309.71	309.27	311.34	311.58	311.3	310	310.81	310.23	311.42	310.96	311.87	311.92	310.33	310.61	310.8	310.73	311.03	311.57	311.22	310.33	310.67	311.42	310.68	310.17	310.31	310.68	310.2	310.29
309.3	310.14	310.95	309.92	310.68	310.08	310.6	310.68	310.22	311.17	311.05	310.08	311.59	310.63	310.95	309.85	310.88	311.26	310.3	311.38	311.72	310.38	310.36	310.93	310.82	311.14	310.09	311.6	310.29	311.88	312.66	310.74	310.4	309.51	310.74	310.7	310.29	311.04	310.09	311.29	309.98	310.27	309.76	310.08	311.71	310.98	310.54	311.62	311.27	311.55
304.06	305.44	304.69	303.72	305.8	306.87	305.5	304.91	305.72	305.1	303.81	305.26	304.89	303.83	305.12	303.89	305.46	303.91	305.06	305.61	304.98	305.27	304.79	306.21	304.8	305.91	305.17	304.2	305.36	304.03	304.61	305.35	305.45	305.68	304.66	305.62	305.22	305.18	304.5	304.95	305.29	304.38	304.26	305.29	305.39	305.81	304.52	305.07	305.29	305.45
315.03	314.91	315.41	315.95	315.15	314.52	314.82	314.59	313.5	315.05	314.79	315.46	314.93	315.66	314.75	313.79	314.27	314.32	314.49	314.41	315.59	315.16	315.97	314.65	314.99	315.57	314.92	314.34	315.15	313.55	315.9	314.88	315.25	315.28	315.52	313.87	313.26	315.02	315.43	314.4	315.62	314.56	315.98	316.04	314.66	315.59	315.44	314.43	316.28	314.89
293.67	293.63	294.5	295.19	293.56	293.95	293.63	294.88	294.27	294.61	295.45	293.41	294.2	294.25	294.51	295.22	293.72	293.28	295.3	294.39	293.77	293.72	293.93	293.64	294.75	293.72	294.29	294.04	293.4	294.03	293.19	293.68	293.37	293.99	295.72	293.59	294.86	294.55	295.56	292.82	294.68	293.24	294.16	295.68	293.47	293.69	295.06	293.7	294.15	294.11
306.03	304.85	304.1	305.37	305.16	304.28	305.56	304.86	306.32	304.33	305.4	305.07	306.15	305.3	305.93	305.39	305.28	305.46	305.38	305.76	306.13	303.95	305.07	306.54	304.83	307.18	305.95	305.58	306.4	304.83	305.37	306.03	305.87	305.84	305.49	305.33	304.76	305.37	305.11	305.89	304.56	306.5	304.92	304.83	304.82	305.08	304.64	304.76	305.54	306.47
301.82	303.67	302.75	303.3	304.55	304.23	302.93	303.09	302.66	304.49	303.08	303.43	303.11	304.28	303.21	303.41	303.86	302.79	303.46	304.09	302.86	303.79	302.46	303.72	302.66	302.33	303.9	303.86	303.43	302.89	302.4	303.48	304.32	302.14	303.51	304.08	303.59	303.51	302.96	302.94	303	303.41	303.95	304.14	303.25	302.85	303.46	303.12	303.83	304.03
312.71	312.69	312.77	312.84	313.44	312.94	313.29	312.25	312.39	311.61	312.5	312.24	313.59	312.64	312.66	312.24	313.17	311.98	311.29	312.7	311.77	311.86	312.34	312.17	312.38	311.69	313.2	313.31	313.89	311.89	312.34	313.06	313.47	312.71	313.12	312.06	311.93	313.09	311.54	312.53	311.6	312.12	312.21	312.54	312.91	312.64	313.28	312.97	312.73	313.07
315.42	315.67	314.35	315.5	314.75	315.93	314.3	314.22	315.95	314.4	315.21	314.94	315.88	314.13	315.64	316.1	316.24	314.1	314.51	316.76	315.67	314.8	315.74	316.3	315.71	314.58	315.08	314.86	315.28	314.45	314.81	315.33	315.05	315.6	315.24	314.99	314.45	313.42	314.51	315.47	315.37	315.4	314.51	314.96	315.73	314.62	316	314.01	316.06	313.99
315.16	318.07	316.26	317.73	317.82	316.37	317.73	318.21	317.08	316.61	317.66	317.18	316.75	316.46	318.06	318.12	317.43	316.21	316.67	317.74	316.84	316.06	317.6	316.96	317.05	316.69	316.79	317.7	315.85	317.29	317.12	317.34	319.4	317.99	316.6	317.92	317.46	316.57	316.76	316.92	317.22	317.55	317.55	316.32	317.76	315.38	317.55	316.7	318.14	316.79
312.96	312.16	312.98	311.41	313.88	312.45	312.29	311.62	313.34	312.61	311.53	313.34	312.79	313.34	313.49	311.92	312.89	312.07	311.35	312.62	313.41	313.62	311.96	312.54	312.67	312.45	312.61	313.51	312.6	313	312.96	313.75	312.29	313	313.1	312.26	312.79	314.22	311.78	311.32	313.65	312.51	313.17	312.99	312.25	312.21	312.79	312.43	313.35	311.97
328.97	327.87	327.33	329.09	326.78	327.11	327.65	327.36	327.63	329.93	327.07	326.88	327.83	327.89	326.74	327.96	328.05	328.99	327.68	327.78	327.73	327.4	326.41	327.83	327.47	327.59	328.58	326.57	328.36	327.97	329.54	327.17	328.56	328.03	327.49	327.69	327.15	328.04	327.59	327.54	328.16	327.93	327.41	328.62	327.13	327.24	327.88	327.57	327.81	328.19
297.3	297.07	296.66	297.83	297.97	297.18	297.16	296.83	295.32	296.62	296.68	297.39	297.07	296.32	297.34	296.46	297.73	296.2	297.44	298.45	297.38	296.75	297.96	296.82	297	296.21	298.12	294.86	296.03	297.34	296.61	296.4	294.92	297.3	296.72	297.41	297.06	297.76	297.48	296.92	295.64	297.59	296.66	296.62	298.18	297.18	297.18	297.85	297.03	295.88
301.91	302.79	302.47	302.92	304.18	302.59	302.3	303.36	301.9	303.4	301.8	301.54	301.87	303.05	301.8	302.33	302.62	302.23	304.23	302.13	302.79	303.33	302.57	302.03	301.56	302.99	304.29	302.65	303.11	302.83	302.57	302.28	303.63	302.8	301.84	302.16	302.77	303.95	302.29	301.38	302.88	303.15	302.9	302.54	302.61	302.87	303.6	304.24	302.36	302.38
305.73	304.48	305.16	304.1	304.84	303.62	304.1	306.03	304.03	304.1	304.02	303.56	303.64	303.19	304.17	304.74	304.98	303.76	305.48	304.88	305.8	306.36	304.21	304.95	305.64	303.69	305.12	303.44	303.56	303.89	304.32	303.92	303.86	305.1	304.18	305.56	304.17	304.94	304.73	305.73	304.64	304.66	304.27	303.21	303.52	303.81	303.3	304.69	304.7	304.67
313.86	313.7	312.57	314.7	314.17	312.49	313.97	312.53	312.36	313.77	312.95	312.65	313.8	311.69	311.43	314.09	313.08	312.44	312.53	313.13	313.97	312.32	313.56	313.66	312.8	313.89	313.37	313.89	313.9	313.48	312.5	314.1	312.54	314.85	311.87	311.98	312.84	312.66	312.92	312.7	313.09	313.02	312.37	313.13	312.89	313.27	312.4	313.83	312.29	313.62
323.5	324.31	324.21	324.66	324.05	324.05	325.17	325.42	324.87	325.9	325.62	324.51	325.57	323.76	324.1	325.1	325.59	323.54	323.89	325.31	324.67	324.74	324.54	324.3	324.62	323.31	324.68	324.46	325.32	324.38	325.22	324.35	325.4	323.33	325.14	325.04	323.82	325.22	324.69	325.62	324.67	323.32	325.36	324.9	324.56	325.5	325.07	324.97	324.5	324.16
300.32	300.09	301.64	301.1	300.07	299.94	300.64	299.51	300.26	299.06	299.47	301.62	299.68	300.26	300.45	300.14	299.92	300.36	298.07	301.73	300.08	300.49	299.23	299.88	300.39	300.05	300.25	299.92	300.43	299.97	299.94	299.87	301	299.17	300.24	300.66	300.42	300.49	300.38	300.24	299.38	300.08	300.44	299.72	299.49	300.99	300.45	299.4	299.96	300.31
297	297.42	297.54	296.98	295.96	296.14	296.71	297.12	297.72	296.46	297.7	297.91	297.93	297.53	297.05	296.43	296.37	296.92	297.26	296.18	296.8	296.71	296.9	297.1	297.39	297.84	296.37	296.81	296.83	297.78	297.55	297.84	297.42	296.93	296.58	296.83	295.76	296.2	297.16	297	296.74	296.78	297.05	297.56	298.34	296.18	297.44	296.62	295.48	297.7
303.62	305.27	303.39	303.58	305.46	304.71	303.61	304.37	305.12	304.26	303.15	304.15	303.87	303.2	305.15	305.27	304.91	303.32	304.59	303.09	303.56	303.9	304.29	305.25	303.79	304.54	303.68	304.3	304.95	305.12	304.14	304.49	303.49	304.52	305.42	303.71	303.58	304.3	303.5	303.22	304.69	305.31	305.26	303.86	303.93	304.44	303.64	304.47	305.19	303.8
300.08	304.22	301.81	303.34	301.97	302.3	301.89	302.56	303	302.64	302.1	303.34	302.35	302.13	302.03	303.68	302.07	301.64	301.84	302.43	302.42	302.12	302.63	303.53	304.05	302.73	303.76	301.46	301.85	301.54	303.17	302.98	303.57	302.62	301.71	301	302.79	301.48	302.14	303.41	302.74	303.36	302.09	301.79	303.17	302.2	302.02	301.88	302.8	301.12
310.08	308.38	308.75	308.73	308.1	309.46	308.31	308.24	309.09	310.28	309.57	308.74	308.79	308.76	309.04	309.16	309.24	308.62	309.78	310.62	309.17	308.77	308.9	308.31	309.24	308.24	308.63	308.05	307.6	308.6	308.75	310.12	309.41	309.83	309.12	308.02	309.48	308.39	307.89	308.4	308.56	309.19	310	308.69	308.52	308.19	308.47	308.71	308.82	307.73
318.81	319.51	318.95	318.45	319.45	317.63	319.56	320.25	318.77	317.64	319.49	319.36	317.15	319.38	317.54	318.18	318.42	319.19	319.22	320.21	319.12	318.11	319.37	318.31	318.56	318.15	318.79	318.61	319.83	319.79	318.87	318.41	318.86	318.05	318.52	319.22	319.45	318.74	318.26	318.8	319.05	319.23	319.76	319.07	318.09	319.91	317.84	318.57	317.52	317.54
315.35	314.73	315.34	314.66	315.25	315.87	314.48	315.17	315.56	314.46	314.39	313.8	315.67	313.99	316.21	315.05	314.61	315.33	314.88	314.78	316.55	314.96	314.07	312.99	314.79	314.03	314.39	315.63	314.81	315.35	315.52	315.17	314.94	314.94	314.48	314.74	314.25	316.32	315.75	316.42	315.01	316.24	314.93	315.39	316.41	315.81	314.76	314.85	314.89	316.23
302.05	304.33	303.95	303.02	303.92	302.5	302.97	302.97	303.65	301.61	302.82	303.3	303.37	302.83	303.57	303.42	303.12	304.15	303.04	302.85	302.62	304.28	303.49	303.79	303.56	303.13	302.69	302.97	302.13	301.98	302.87	303.85	302.39	303.32	303.6	303.57	303.07	303.87	302.31	302.5	304.25	303.3	302.85	303.55	303.21	303.1	303.23	302.99	302.52	302.9
319	319.31	318.6	318.99	320.16	319.26	319.07	320.88	319.91	318.89	319.16	320.14	317.88	319.29	318.97	320.37	319.15	319.47	318.98	318.72	320.28	318.95	319.32	318.15	319.77	318.97	319.04	320.46	320.36	320.48	318.67	320.22	319.43	319.09	317.21	318.66	318.95	318.83	319.5	318.47	318.46	318.87	319.93	319.6	318.61	319.02	319.89	319.34	319.13	319.75
304.51	305.36	305.93	307.03	305.31	305.15	304.69	304.05	305.44	305.35	304.98	304.87	305.58	304.61	305.35	304.35	304.94	305.44	305.55	306.85	305.18	305.94	305.56	304.52	305.83	304.6	305.59	305.53	307.11	304.4	305.12	305.32	304.05	305.61	304.9	305.56	305.16	305.88	305.69	304.59	304.87	306.27	306.37	305.02	305.9	306.1	305.26	305.99	305.6	305.25
312.35	312.37	312.38	314.49	312.06	313.96	312.92	313.31	312.85	313.13	312.75	313.47	312.45	313.58	312.85	313.39	313.74	313.7	313.01	312.79	313.2	313.09	313.57	312.7	313.85	313.36	311.42	313.54	313.41	312.66	312.74	313.14	312.74	312.36	312.43	312.94	313.79	313.54	313.12	312.88	312.94	312.08	313.86	314.88	312.83	312.78	313.35	312.92	312.19	312.16
307.24	309.04	308.24	306.68	308.88	308.75	308.28	308.7	308.78	308.24	308.74	308.42	308.6	309.6	308.52	309.4	308.76	307.82	308.1	309.2	308.26	308.57	309.49	307.32	309.6	309.99	309.36	308.83	309.01	308.59	309.09	309.73	309	309.08	310.71	306.97	308.74	308.09	307.83	309.71	309.42	309.08	308.29	310.26	310.77	308.07	308.95	307.8	307.89	309.49
300.22	298.45	299.88	300	299.49	299.72	299.84	300.04	299.93	301.01	300.02	301.21	298.88	300.71	299.71	299.57	298.97	299.05	299.46	300.57	299.06	298.5	298.93	299.67	299.31	298.96	299.25	300.55	300.09	299.69	299.83	299.56	301.72	299.88	300.51	300.06	300.81	299.41	301.27	300.62	300.79	300.25	299.69	300.24	300.06	299.9	299.61	300.08	299.37	299.33
311.54	310.43	310.17	311.05	312.02	309.97	310.98	310.75	310.47	309.36	310.74	310.28	310.24	311.69	311.41	310.82	310.46	311.53	312.28	311.69	310.45	310.63	311.03	311.92	310.35	310.82	310.26	311.83	311.16	310.7	311.55	310.34	309.84	310.61	311.15	310.46	311.5	310.69	311.38	311.68	310.86	310.3	309.61	311.39	311.44	309.15	311.15	310.93	310.44	311.63
306.41	305.25	305.25	305.13	304.62	306.83	305.26	305.66	304.06	305.7	304.8	306.32	306.66	305.35	304.75	304.43	306.23	305.28	304.75	306.3	306.03	304.88	306.13	304.98	303.4	305.64	305.8	307.26	305.07	306.87	306.23	305.28	306.38	304.52	306.2	306.11	304.9	305.79	305.87	305.85	305.54	305.17	304.67	306.78	306.17	306.55	304.81	305.68	306.03	305.48
316.13	316.94	316.46	317.95	317.8	316.05	316.52	315.95	316.79	317.02	316.96	316.48	316.94	316.89	317.54	315.9	316.92	316.69	317.65	316.46	316.52	316.63	316.45	315.91	315.61	316.58	316.04	316.63	317.08	316.45	315.96	315.41	316.54	316.34	318.44	316.1	315.85	316.67	316.94	316.05	316.37	316.84	316.69	317.51	315.64	316.04	316.85	316.46	317.5	316.47
305.14	304.09	305.09	304.85	303.94	304.54	304.72	303.81	304.82	304.55	304.7	304.69	304.97	303.73	305.31	304.19	305.86	305.74	305.4	304.75	303.83	304.84	305.39	305.06	304	304.11	304.24	304.51	304.07	303.89	305.02	304.29	303.97	304.63	305.79	305.15	305.23	303.97	304.16	304.28	304.12	304.55	304.57	304.4	304.41	302.96	304.19	303.98	305.25	304.36
316.09	318.38	317.03	318.19	317.12	317.34	318	317.06	317.35	318.35	317.1	317.05	316.1	317.42	316.68	317.44	316.98	318.06	316.58	318	316.99	317.22	317.3	316.6	317.86	317.55	318.08	316.79	317.18	316.14	317.12	317.14	316.06	318.47	317.22	317.34	316.72	316.47	316.41	317.59	317.2	317.71	318.18	316.9	318.49	317.35	317.83	317.62	316.94	317.36
303.79	305.53	305.27	303.46	304.2	303.72	303.96	304.63	304.47	304.22	303.49	305.43	305.13	304.01	303.83	304.09	304	304.74	304	302.25	305.61	306.17	304.73	304.6	304.76	303.85	303.54	304.25	303.66	303.11	304.08	305.73	303.73	305.86	303.72	304.23	303.83	304.27	304.95	303.62	306.06	304.06	304.9	304.86	303.95	303.82	305.21	304.28	303.3	303.85
294.39	294.52	293.49	292.92	295.51	294.62	293.94	293.64	293.19	294.57	294.18	294.83	294.6	293.86	293.37	294.39	294.29	293.25	294.06	293.51	295.08	293.06	294.94	294.99	294.75	292.73	293.56	294.27	293.97	293.8	293.78	294.53	294.2	294.83	294.36	294.05	293.33	294.21	292.89	294.32	292.69	293.71	293.46	293	293.39	294.52	294.6	293.24	294.64	293.18
312.89	313.64	313.14	313.42	313.44	313.97	313.37	313.68	314.62	312.87	311.79	313.59	314.08	313.08	313.25	311.89	313.23	311.34	313.84	313.29	313.13	313.73	313.73	313.35	314.29	312.71	312.77	314.33	313.83	313.57	313.26	313.38	313.36	315.1	313.44	313.93	311.76	312.74	312.1	313.41	312.49	313.6	314.23	312.06	311.48	313	313.66	314.19	313.13	312.79
312.2	312.04	313.07	313.1	311.53	312.33	312.66	311.78	311.13	313.93	312.87	312.18	312.96	312.65	312.78	312.17	312.39	312.3	311.56	313.21	311.89	313.56	312.31	312.38	312.33	312.48	310.9	312.67	313.3	311.56	312.8	312.71	311.27	311.96	312.04	311.14	312.41	312.17	311.44	311.54	313.31	312.99	311.79	311.19	313.36	311.45	312.48	312.24	311.79	311.43
304.24	303.65	305.43	306.12	304.95	305.28	304.93	305.38	304.59	304.71	304.72	304.84	305.26	304.79	305.48	305.09	304.19	305	304.15	305.93	306.03	305.72	305.53	305.14	305.38	304.73	305.32	304.5	304.17	305.58	306.09	306.24	306.33	306.42	305.59	305.88	305.41	304.58	305.41	304.77	303.78	304.2	305.73	305.98	304.78	305.28	305.97	304.67	304.93	304.81
327.48	327.14	327.58	326.84	327.81	327.41	326.42	327.41	326.22	327.2	327.6	327.43	327.19	326.18	327.48	326.48	327.65	326.82	327.32	327.03	328.09	327.17	327.82	327.37	327.78	325.58	327.22	327.16	327.77	327.59	326.69	325.78	326.79	326.93	326.56	327.54	325.31	326.01	327.14	325.86	327.53	326.63	326.94	326.84	328.03	328.09	326.1	327.81	327.08	327.56
326.33	326.72	327.08	327.42	326.31	327.04	327.45	327.45	326.01	326.22	325.6	325.9	326.65	327.44	327.11	328.29	327.83	327.09	327.49	326.72	326.98	327.83	327.47	327.28	327.52	326.83	326.65	326.94	326.72	325.86	326.97	327.92	327.48	326.4	327.59	326.76	326.68	327.19	326.47	325.79	326.6	326.8	327.68	327.12	327.57	326.21	326.98	326.24	326.99	327.93
317.76	318.97	317.58	318.95	318.24	317.88	317.39	318.23	318.91	318.87	319.16	319.03	318.16	316.76	318	317.48	317.76	318.31	318.29	318.83	318.79	318.69	316.86	318.34	318.95	319.38	317.76	317.46	317.66	318.83	317.73	318.84	318.28	318.79	317.74	318.21	318.93	317.53	316.88	317.34	318.07	318.69	316.3	318.31	319.04	319.27	318.69	319.19	318.16	318.97
296.46	297.71	297.09	296.88	296.74	295.9	296.32	297.02	297	296.68	297.21	296.39	296.99	298.24	297.75	297.12	296.36	296.58	297.61	296.84	295.82	296.21	297.01	296.91	295.81	296.29	295.72	297.02	297.07	296.99	297.84	296.78	297.18	296.18	296.18	298.03	296.06	296.77	296.68	297.15	298.04	296.35	296.22	296.49	296.61	295.47	295.9	297.8	296.49	295.78
300.39	300.68	301.19	300.33	301.48	301.44	301.26	300.81	300.86	302.75	300.37	300.63	300.84	300.06	300.79	300.63	301.4	302.05	300.56	300.85	300.14	300.68	301.44	302.38	301.57	302.43	301.43	301.49	301.97	300.02	300.82	301.3	300.4	299.57	301.49	300.32	301.01	301.1	300.08	299.13	301.62	301.64	300.76	301.82	301.09	302.62	300.86	302.04	301.26	300.05
305.65	304.9	306.16	305.4	306.54	305.51	304.13	305.62	305.75	304.98	305.72	304.99	304.9	305.02	305.3	303.81	305.63	305.67	305.4	305.82	304.83	304.97	306.2	305.01	304.38	304.69	305.68	305.15	305.99	305.93	305.83	305.07	305.11	304.8	305.49	306.24	305.12	305.29	305.46	306.16	304.34	305.44	305.17	305.98	305.77	304.9	304.41	304.33	305.59	306.21
316.02	315.2	315	315.59	315.52	316.35	316.59	316.93	315.39	315.24	316.64	314.7	315.85	316.27	316.14	317.13	315.74	316.41	315.38	316.61	316.62	315.79	316.38	315.4	315.61	316.47	316.24	316.19	315.64	316.8	314.85	315.53	316.12	317.56	316.75	316.38	316.55	316.24	315.57	316.3	316.41	315.65	316.8	315.82	316.48	315.88	316.69	315.41	315.64	315.72
316.53	317.2	316.82	316.64	316.68	316.59	316.18	317.36	316.44	316.76	316.48	317.45	316.98	315.21	316.1	317.1	316.63	316.87	316.41	315.86	316.67	316.58	316.49	316.42	315.94	316.67	316.68	317.08	316.65	316.21	316.23	316.89	316.56	317.82	317.06	317.55	316.4	316.07	317.14	317.43	316.17	316.47	315.79	317.49	316.87	315.43	317.63	317.12	314.64	317.03
310.1	311.28	310.85	311.42	310.4	309.73	310.43	311.58	309.58	311.44	310.7	311.76	311.49	311.23	309.53	309.07	310.9	309.81	309.61	309.67	311.25	310.6	310.84	310.91	310.04	311.08	310.51	311.67	310.87	309.48	310.83	310.59	310.16	311.48	311.63	309.57	310.07	311.16	309.47	311.22	310.39	310.41	309.84	310.42	309.47	311.56	310.89	310.15	310.95	310.51
328.73	328.25	329.03	327.51	326.69	328.5	327.54	327.99	327.83	327.79	327.57	327.25	328.91	327.86	328.54	328.54	327.51	327.81	327.12	329.43	326.21	327.81	328.37	327.58	328.15	327.53	326.88	327.26	328.13	328	327	327.73	328.86	328.79	327.94	326.45	327.59	328.1	327.21	327.3	328.51	326.28	326.66	326.87	327.24	327.39	328.03	328.79	328.1	327.51
329.22	329.94	328.51	328.13	329.31	329.33	328.77	328.83	328.66	329.01	328.8	328.44	328.29	329.34	328.64	328.29	328.73	330.01	327.02	328.64	328.36	328.37	329.18	327.95	328.63	330.35	328.19	329.38	329.79	329.01	329.16	328.88	328.59	328.94	329.9	328.17	327.11	328.49	328.55	327.02	329.46	327.88	329.52	327.69	328.52	328.52	329.14	329.33	328.18	328.46
313.17	312.95	314.84	315.13	312.28	313.35	312.78	312.82	312.14	312.7	312.55	313.02	313.18	310.61	313.75	313.56	312.57	312.25	312.84	311.94	312.75	313.08	313.51	313.52	312.91	312.83	313.33	313.64	313.82	313.88	313.29	313.35	311.31	313.66	313.19	313.17	312.89	314.01	312	311.69	314.45	311.7	312.69	313.29	314.15	314.71	313.96	314.14	312.9	313.65
302.9	303.85	302.85	304.61	303.01	303.79	303.89	303.73	303.3	303.04	303.09	303	303.43	302.88	303.61	302.18	303.34	303.24	303.48	303.01	302.06	302.94	303.19	303.13	303.64	302.7	302.87	303.21	303.94	302.83	303.54	303.55	305.26	303.06	303.99	303.99	303.4	304.05	302.5	302.12	303.35	303.36	302.91	303.84	303.34	303.34	303.32	303.66	302.25	303.09
318.05	318.2	318.49	317.3	317.47	318.81	318.71	318.92	317.25	317.48	319.79	318.49	318.28	317.67	319.89	317.78	316.89	318.15	317.74	317.58	317.96	318.58	317.77	318.9	318.08	317.25	318.26	318.9	317.3	318.24	318.72	319.53	318.46	318.45	318.43	319.06	317.92	318.4	318.48	318.8	316.55	317.36	317.79	317.07	319.6	317.68	317.88	318.75	316.25	318.26
314.74	313.28	313.98	314.82	313.04	313.15	314.37	314.17	313.92	313.95	314.99	314.45	314.18	314.79	312.69	313.59	313.08	314.01	315.08	313.4	314.66	313.04	313.2	313.36	314.37	314.51	314.52	314.26	314.28	313.67	314.02	314.05	314.51	314.32	315.06	314.2	313.99	314.2	313.99	313.45	313.85	314.22	312.71	313.66	314.23	314.57	313.8	313.84	314.7	314.33
303.22	301.67	303.07	302.42	301.93	302.02	303.11	301.8	301.61	302.81	302.28	301.94	303.53	303.47	302.34	303.06	302	302.23	303.74	301.76	302.83	303.5	301.52	303.38	302.4	302.45	303.17	302.44	302.53	302.05	303.21	302.89	301.91	302.28	301.84	301.71	302.88	302.04	301.41	302.33	302.58	302.88	302.66	301.08	303.28	303.1	301.3	302.15	302.16	302.59
329.36	328.09	327.68	328.27	327.85	328.91	328.29	328.71	328.75	327.8	328.05	328.32	327.68	328.14	328.36	327.77	327.9	327.68	328.34	327.53	327.19	329.94	328.93	328.47	327.15	327.36	329.46	327.98	329.31	327.39	328.66	328.73	328.82	328.77	328.22	326.54	328.57	327.78	328.62	327.95	328.09	327.22	327.23	328.11	328.04	328.62	328.49	327.19	327.37	327.65
312.38	312.71	312.31	313.08	312.25	312.97	312.21	311.52	312.52	312.8	312.83	313.73	312.33	312.3	311.28	311.48	312.58	312.79	312.3	313.01	312.58	312.98	311.93	312.35	313.22	312.94	313.35	313.38	312.93	313.91	313.43	313	313.47	311.55	313.67	312.78	312.35	312.69	311.72	312.59	312.34	313.91	312.99	311.68	313	314	311.78	312.49	311.93	312.29
313.62	314.3	314.08	313.94	314.99	313.45	314.39	313.96	313.6	314.04	313.57	313.82	313.66	313.58	313.98	314.08	314.13	313.97	314.38	314.6	313.83	314.46	313.22	313.08	312.99	314.77	315.03	315.07	313.71	313.07	313.73	313.53	313.7	313.49	313.27	312.76	312.72	315.05	313.21	313.54	312.94	314.8	313.86	314.43	313.5	313.81	314.57	313.59	314.25	314.34
301.87	301.51	302.4	302.96	302	302.11	303.06	303.15	301.95	302.41	301.39	304.6	302.61	302.03	301.89	302.29	302.27	303.33	302.32	301.69	301.87	302.25	301.65	302.67	301.67	302.39	302.97	302.46	302.05	302.66	301.84	302.68	302.66	301.37	302.34	303.46	303.04	302.54	301.8	301.43	302.69	303.45	301.48	303	302.91	301.94	303.08	302.41	302.41	301.44
301.79	302.32	302.58	301.68	301.6	301.47	302.09	302.84	302.85	303.3	302.6	302.42	302.79	301.54	302.54	302.47	302.6	301.28	301.5	301.46	302.46	303.05	302.86	301.36	302.59	301.89	302.33	300.67	302.68	303.08	303.93	301.94	300.81	302.09	303.21	302.92	301.6	302.26	303.27	302.17	303.2	302.23	303.4	302.33	301.97	302.75	302.59	301.09	302.88	301.24
313.57	313.85	312.28	312.03	313.46	313.27	313.01	313.26	313.19	313.5	313.13	312.21	312.31	313.52	313.48	313.92	313.5	314.34	312.39	312.54	312.41	312.8	313.18	313.4	313.87	313.33	311.79	311.95	314.45	313.82	312.36	312.02	313.08	313.98	312.9	313.06	314.03	313.39	312.85	313.14	313.11	312.64	312.51	312.55	314.44	312.62	313.46	312.34	312.7	313.13
311.32	312.65	312.51	311.82	311.87	311.73	311.79	311.74	312.66	312.05	311.68	312.63	312.45	312.79	311.55	311.93	310.72	312.19	311.13	312.12	311.89	311.61	313.43	313.08	311.16	311.61	312.24	312.88	311.85	311.61	312.42	312.68	311.69	312.17	312.38	311.82	312.02	312.52	312.83	312.44	311.82	312.84	312.57	311.88	312.81	311.36	312.67	312.15	312.55	312.56
307.98	307.57	306.75	305.97	306.46	306.06	306.4	305.78	306.23	307.21	305.39	307.86	306.41	307.65	308.22	307.24	305.99	306.45	306.35	307.56	306.67	306.6	305.67	305.6	306.65	306.11	306.59	305.78	307.48	306.51	307.2	305.01	306.89	307.22	306.54	307.53	306.7	306.67	306.13	306.58	304.94	306.89	307.1	308.38	306.5	306.51	306.3	306.29	306.51	306.43
317.84	317.39	318.49	317.68	318.05	320.14	318.65	317.73	317.71	318.92	319.08	318.19	318.8	318.19	319.56	318.45	319.21	319.35	319.23	316.43	318.63	318.93	317.7	318.22	318.85	317.37	319.21	317.62	318.31	320.2	318.32	319.16	317.18	318.82	318.03	318.67	318.25	317.65	318.29	319.3	318.85	318.42	319.99	319.54	318	318.33	319.57	318.35	318.35	319.14
318.05	316.82	316.83	316.8	317.58	319.98	317.29	316.92	316.49	317.43	316.59	317.23	316.54	317.91	318.08	317.55	318.08	319.04	318.39	317.34	316.65	317.67	317.04	317.24	317.3	317.36	317.12	317.41	317.48	317.23	317.01	317.99	318.49	317.35	317.98	316.97	316.83	316.76	316.56	316.63	317.45	318.32	316.19	317.65	317.91	317.92	316.7	317.18	316.33	318.09
302.87	302.46	302.62	301.9	303.57	302.36	302.79	301.7	301.93	302.45	303.27	302.89	301.37	302.34	302.41	302.34	302.37	301.58	301.35	301.83	302.7	302.55	301.58	301.94	302.65	302.76	301.6	302.62	301.93	301.77	302.49	301.77	302.84	302.57	301.82	302.93	302.22	302.39	302.67	302.18	303.11	302.98	302.83	302.66	301.04	302.02	302.48	302.38	302.06	302.9
301.6	302.42	302.53	302.66	303.88	303.54	302.77	302.29	302.62	303.05	303.91	301.93	303.1	303.61	303.67	302.78	302.44	303.15	302.74	303.25	303.76	303.12	302.37	302.05	302.04	302.32	302.94	300.76	302.07	303.33	303.09	302.88	302.7	303.07	302.97	302.01	304.8	302.93	302.9	303.2	302.47	303.01	303.32	302.88	302.68	302.37	303.51	303.35	302.97	301.28
305.71	306.4	306.7	306.7	305.63	306.13	306.9	306.05	307.69	305.78	307.01	306.48	304.4	305.44	306.33	305.26	305.79	305.36	307.02	307.49	306.82	305.55	306.34	304.75	306.04	307.14	305.39	305.71	307.54	307.5	306.78	306.11	306.74	307.11	306.13	305.87	307.53	305.47	306.55	306.66	305.52	306.41	306.47	307.04	305.88	306.07	306	306.43	306.39	304.99
303.31	305.04	304.28	304.85	304.95	304.11	304.36	304.01	303.82	305.27	305.26	305.43	304.3	305.29	305.16	304.83	304.6	305.55	304.06	304.03	303.74	304.25	304.26	303.87	303.41	305.25	304.31	303.93	303.33	304.67	304.57	305.36	304.02	304.56	306.56	304.39	304.3	303.65	303.8	304.53	304.35	303.96	303.86	304.74	304.77	303.72	305.39	305.28	304.83	304.11
305.21	306.58	305.2	305.84	305.11	306.6	304.58	305.69	305.3	305.69	305.75	305.21	305.42	305.13	304.07	305.76	306.24	305.48	306.27	305.97	306.24	305.85	306.02	306.58	306.1	304.92	305.17	306.09	306.19	304.83	305.54	304.65	304.69	305.92	305.25	305.85	305.01	305.64	305.16	303.93	305.16	304.79	307.42	305.61	305.32	304.82	304.99	306.42	306.01	305.88
315.21	316.51	315.71	314.65	316.46	314.83	317.31	316.13	315.32	315.32	314.73	316.51	315.98	315.89	315.77	315.8	316	315.15	316.89	316.37	315.5	316.58	315.62	314.91	315.3	315.67	315.92	316.87	315.55	315.86	313.94	316.13	315.89	316.76	315.25	316.07	315.79	315.93	315.72	316.28	315.87	315.83	316.51	315.86	314.6	315.29	316.18	316.29	315.32	315.52
312.83	312.9	313.52	314	314.58	313.48	313.74	312.97	312.73	314.08	312.89	313.61	313.3	312.95	313.02	312.06	313.16	312.84	313.72	314.01	313.08	313.09	313.49	313.36	312.81	312.89	313.05	312.54	312.37	312.73	312.99	313.61	313.23	313.04	312.1	313.5	313.73	312.86	314.14	313.13	313.97	312.21	312.41	312.93	313.82	313.8	313.48	313.35	312.13	312.55
301.34	299.57	299.7	300	300.11	300.57	300.41	301.31	298.75	300.7	300.42	299.77	300.73	300.62	302.01	300.91	299.8	300.23	298.75	298.76	299.45	300.38	300.26	301.38	300.03	299.32	300.29	298.62	300.05	299.94	300.02	299.98	300.22	299.48	299.88	299.93	301.07	300.76	299.54	298.8	300.34	300.72	299.43	300.89	299.84	300.68	301.28	299.99	300.91	298.78
318.47	317.94	317.39	317.99	317.14	317.49	317.94	318.68	318.42	318.07	318.4	317.01	318.15	317.37	317.78	317.37	319.1	317.62	318.59	316.56	319.34	318.83	318.44	318.7	318.4	317.96	317.69	317.45	318.24	318.82	318.67	318.67	317.91	317.74	318.57	317.65	317.08	317.79	317.68	318.96	318.79	319.63	319.52	317.36	317.38	317.11	318.9	319.52	318.79	317.61
306.52	305.26	305.88	306.43	305.31	307.17	306.14	306.84	306.32	306.93	306.23	306.25	305.28	306.07	305.67	307.05	306.08	306.37	304	305.92	305.24	307.4	305.39	306.21	305.79	305.84	306.48	305.89	305.5	305.04	305.84	304.89	305.95	305.22	306.27	306.29	305.25	306.3	306.41	305.13	305.15	306.84	307.12	305.45	307.54	306.48	306.64	306.51	304.95	306.22
303.93	303.37	303.7	305.69	304.82	303.61	304.52	304.3	303.9	304.02	304.36	304.62	304.48	304.46	306.57	305.03	303.35	304.11	305.03	303.82	304.09	304.97	305.15	305.3	306.45	305.1	303.21	304.36	303.41	304.79	305.42	304.29	303.89	305.22	304.14	304.69	304.12	305.3	304.66	304.3	303.95	303.83	303.41	304.19	304.51	303.6	304.59	305.68	305.25	303.16
303.61	303.88	304.95	302.59	304.59	303.37	303.97	302.89	302.26	303.31	302.55	304.63	302.78	303.34	302.8	303.98	303.52	303.25	303.85	303.51	302.73	302.58	303.68	303.15	302.8	303.11	305.42	302.69	303.75	303.44	303.77	303.14	303.51	303.47	302.37	301.76	304	303.63	302.55	302.64	303.62	303.42	303.77	304.06	303.69	303.75	302.66	303.45	303.47	303.3
306.49	305.19	305.92	305.27	304.93	305.89	304.06	305.29	305.63	304.73	305.22	305.43	305.82	305.1	303.39	305.49	304.89	304.76	305.61	305.27	305.85	304.73	305.23	305.73	304.37	304.11	305.34	305.71	305.1	305.12	305.35	305.86	305.01	304.6	304.64	305.28	305.05	305.28	303.82	304.92	306.39	305.27	304.72	305.87	305.63	305.81	304.46	306.39	304.47	305.07
302.44	301.47	300.13	302.38	301.02	301.9	301.41	304.27	301.2	302.14	303.13	303.39	302.91	301.37	302.08	302.71	301.7	302.18	301.75	302.25	302.89	303.14	302.52	302.51	302.99	301.83	303.84	302.13	301.81	302.03	302.33	301.78	302.78	301.65	301.82	301.24	303.62	302.4	302.38	301.41	302.93	302.7	302.15	302.86	302.7	302.16	302.87	301.3	302.98	303.51
308.35	307.94	308.05	308.27	309.15	308.2	309.08	309.08	309.18	308	309.54	308.85	308.54	309.7	309.03	310.26	308.94	308.66	309.23	308.52	308.71	309.02	309.43	308.84	308.47	307.87	307.16	310.02	308.69	309.11	307.79	308.54	308.31	308.08	309.48	309.3	307.31	310.01	308.6	309.11	307.98	308.98	306.97	309.36	309.47	308.97	308.71	307.42	309.01	309.96
324.81	325.55	324.01	326.03	325.64	325.02	325.88	324.9	325.13	324.5	324.49	324.41	324.73	326	325.59	324.65	324.39	325.84	325.23	325.4	325.45	324.63	325.63	325.14	325.09	326.42	324.8	325.34	324.93	325.55	325.48	324.34	325.3	325.69	324.32	325.26	325.39	324.43	326.29	325.58	324.44	324.97	326.17	325.51	326.52	324.98	326	324.95	325.12	327
299.76	300.05	300.83	300.86	300.39	299.92	299.98	299.12	300.17	299.28	300.59	300.54	299.17	299.22	299.72	301.15	299.94	300.08	300.62	300.66	300.18	301.19	300.15	299.73	298.32	299.86	300.58	299.38	299.89	300.83	300.34	300.79	299.57	299.81	299.85	300.72	299.41	301.04	299.15	300.52	300.31	300.79	300.01	299.83	300.07	299.72	300.62	300.19	299.68	300.02
304.34	304.45	303.54	303.18	303.26	304.41	302.95	304.78	304.15	302.64	303.14	303.46	303.51	304.92	302.55	304.4	303.96	303.66	304.37	303.94	303.44	304.62	302.17	303.82	303.07	301.91	303.02	303.29	304.25	304.31	304.11	303.15	304.03	304.08	303.75	304.11	303.84	302.7	304.06	304.19	304.79	302.91	303.8	303.88	303.8	303.17	303.91	303.82	304.49	305
303.87	303.82	305.3	303.44	305.97	303.49	304.24	303.49	302.98	305.19	304.37	303.89	303.8	304.79	304.77	305.36	303.45	305.68	304.22	303.79	304.42	304.42	304.34	303.97	303.26	304.35	303.75	303.77	302.92	304.44	304.45	304.59	304.27	304.52	303.59	303.82	303.31	304.97	304.32	304.45	304.55	304.72	304.81	304.33	304.98	304.52	303.81	305.34	303.51	303.87
309.28	308.97	307.73	308.07	308.13	308.63	307.72	308.64	309.48	307.55	306.7	309.66	308.96	309	308.56	310.57	307.46	309.41	308.88	307.81	308.85	308.66	308.8	308.38	309.1	309.22	309.17	307.82	308.44	308.05	309.06	309.38	308.85	310.32	309.56	308.79	307.93	308.86	310.11	307.72	308.21	308.98	309.56	309.09	308.23	309.79	309.59	308.18	308.7	307.94
327.65	326.46	327.56	328.46	328.26	328.15	327.25	328.77	328.48	326.34	327.81	326.94	327.67	327.29	327.06	327.3	328.59	328.65	326.78	327.3	328.88	327.39	327.86	327.59	328.78	327.78	328.79	327.64	329.63	327.36	327.68	327.34	328.21	328.91	328.25	327.31	328.2	327.04	327.32	327.57	327.55	327.75	328.03	326.85	328.36	327	327.77	327.97	327.52	327.45
324.21	324.97	325.14	325.17	324.33	325.2	324.8	325.28	324.34	324.72	325.44	325.52	324.77	323.5	325.87	324.94	325.07	324.46	323.79	324.73	324.86	324.12	323.76	324.43	324.07	323.83	323.25	324.29	325.29	324.25	326.17	325.14	324.88	326.18	325.36	323.56	323.86	325.34	323.51	325.66	325.69	325.11	325.87	324.15	325.64	323.22	324.65	325.14	324.77	322.93
306.93	306.86	307.89	304.88	306.11	307.27	306.37	305.92	306.13	305.58	306.91	306.22	306.25	306.13	306.79	306.27	305.5	305.29	305.47	306.42	306.49	305.86	306.28	305.4	306.67	305.05	306.26	306.66	305.64	306.33	306.44	307.72	307.04	307.49	305.76	305.01	305.89	306.15	306.95	306.45	305.77	304.65	305	305.65	306.54	306.22	306.42	306.15	306.21	304.89
303.26	303.15	302.87	301.1	303.16	301.3	303.36	302.34	302	301.94	302.78	303.54	302.72	301.9	301.93	302.25	302.25	303.59	301.73	302.88	302.28	303.07	303.24	301.7	301.82	302.9	302.41	302.95	303.3	302.44	302.36	302.91	302.01	303.42	301.81	302.36	302.25	302.51	302.86	301.72	303.08	303.46	301.75	304.07	301.92	302.26	303.09	302.89	302.73	302.63
303.06	301.16	302.68	302.09	302.22	301.8	302.08	303.52	302.35	301.98	302.77	302.8	303	302.61	302.36	302.73	301.65	302.85	302.66	303.5	301.76	302.81	302.57	302.62	302.01	302.76	301.91	302.01	302.85	301.83	301.76	302.53	302.62	302.75	302.49	301.92	302.62	302.82	302.3	302.47	302.48	302.98	302.17	302.42	302.07	302.67	301.73	302.55	303.05	302.42
304.07	303.05	303.02	302.93	302.46	303.61	302.59	304.59	303.74	303.49	303.47	302.92	303.65	304.05	302.78	302.78	303.02	303.17	303.41	302.36	303.59	303.97	302.94	304.03	303.41	302.88	303.52	303.41	303.57	303.02	304.22	303.22	304.29	303.78	303.85	302.77	303.14	304.13	303.09	302.64	302.51	303.78	303.22	303.21	303.97	303.79	304.66	303.28	303.19	302.72
305.2	306	305.54	305.33	307.06	306.23	304.94	305.01	305.83	305.92	304.93	306.01	304.7	305	305.47	304.67	304.88	305.25	306.7	305.2	305.6	305.64	304.59	304.75	305.17	305.2	305.92	305.64	305.29	304.14	304.45	306.41	305.06	305.27	305.49	305.21	305.29	305.33	304.95	304.45	304.67	305.71	305.55	305.3	304.81	304.8	305.07	305.81	305.02	304.42
324.85	325.3	325.64	324.16	324.34	324.03	324.02	324.27	325.22	325.02	324.83	324.82	325.6	325.41	324.75	324.62	324.47	324.9	324.83	322.98	324.5	325.25	324.42	324.98	324.68	323.91	323.99	326.04	323.93	324.17	325.29	323.74	323.48	324.59	325.05	323.97	324.6	323.73	324.91	324.39	324.12	325.43	324.63	324.71	323.63	324.77	324.34	325.38	324.11	324.87
310.26	311.39	309.79	310.68	309.7	309.92	311.18	310.29	310.56	310.86	310.61	310.52	309.71	310.17	310.96	309.65	311.27	310.35	310.56	310.58	310.65	310.37	310.25	309.42	310.5	310.23	309.39	309.93	312.51	311.25	310.21	310.67	310.74	309.92	312.26	310.68	310.17	310.43	309.23	310.35	310.78	310.66	309.55	311.36	310.97	309.42	309.87	309.77	310.4	310.05
309.44	309.21	308.77	308.95	310.45	308.87	308.27	309.37	309.66	309.52	308.93	308.47	309.55	309.39	308.7	308.63	307.5	309.16	309.44	308.6	308.74	309.64	308.38	308.82	309.16	309.61	306.91	309.23	309.6	309.57	307.78	308.98	307.49	309.15	307.77	309.5	307.49	307.01	309.57	309.37	309.68	308.17	309.53	310.06	308.47	307.47	308.52	309.18	307.8	307.78
310.3	313.09	312.84	313.27	312.47	311.33	313.48	313.37	311.85	311.4	311.46	311.9	312.43	311.91	311.35	312.55	310.55	311.69	312.74	312.45	311.78	311.87	313.73	312.88	311.89	312.2	313.47	311.86	313	312.44	312.37	311.18	311	312.53	312.56	312.33	313.46	312.09	312.34	310.6	312.34	311.52	313.63	312.38	312.22	312.35	313.65	312.44	313.36	311.7
311.66	313.24	311.82	312.04	313.75	313.26	312.52	311.67	312.49	311.81	312.75	313.1	310.54	313.1	311.42	313	312.91	310.6	311.74	313.2	311.91	312.09	312.56	313.32	312.37	312.27	312.4	313.01	312.88	312.21	312.16	311.64	312.95	310.93	312.94	311.95	312.21	312.87	313	313.78	313.55	311.09	312.74	312.36	312.99	313	312.27	311.84	313.52	312.04
312.94	313.49	313.01	312.74	311.96	312.77	312.31	311.7	313.35	312.74	312.86	313.24	312.97	312.69	311.98	313.27	312.85	312.62	312.74	313.6	312.55	312.75	312.65	313.71	312.28	311.55	313.09	313.84	312.09	313.05	312.53	313	312.09	311.09	311.91	312.24	311.76	311.25	313.74	313.3	313.42	312.26	315.29	312.24	313.86	311.9	312.06	312.75	312.74	311.36
319.2	318.95	320.35	317.99	318.94	318.62	318.76	319.55	319.64	318.86	317.61	320.44	319.16	319.79	319.02	319.86	319.89	319.01	317.78	319.51	319.19	318.91	318.99	319.06	319.51	320.14	319.47	319.58	318.66	318.89	318.83	319.95	319.68	318.61	318.63	320.33	319.5	318.65	319.23	319.27	320.05	318.21	319.28	319.44	318.61	319.23	319.05	319.4	319.11	319.32
303.51	302.6	302.32	302.64	301.35	303.17	302.55	302.54	303.71	303.7	303.27	304.96	302.56	302.57	302.88	302.46	303.17	303	302.21	302.88	302.31	303.83	303.04	302.81	302.3	302.13	303.33	301.57	303.07	303.48	304.13	301.86	303.04	302.35	302.76	302.92	302.23	302.65	303.6	302.44	302.98	302	304.05	302.37	303.16	302.39	302.79	303.3	302.63	302.09
316.63	317.07	318.56	317.41	316.57	318.19	318.36	317.17	318.14	317.9	317.19	318.01	317	316.46	316.75	316.64	318.12	317.39	316.82	316.93	317.38	318.11	316.88	316.4	317.2	316.4	317.65	317.52	317.94	315.71	316.81	318.58	317.46	317.33	316.92	316.85	316.69	316.81	316.99	317.39	317.75	317.85	316.47	317.4	317.48	317.57	317.11	317.49	316.43	317.67
313.96	315.53	315.51	316.13	314.01	315.15	315.05	315.71	314.81	315.09	315.53	313.51	315.17	315.03	316.83	315.82	314.82	315	316.18	314.32	313.92	314.49	313.53	314.73	314.9	315.18	314.91	315.57	313.53	313.45	316.36	314.89	314.26	314.72	315.64	314.93	314.63	314.16	314.86	314.86	315.26	313.47	315.6	315.75	315.86	314.59	315.05	316.08	315.61	316.68
296.21	296.5	296.08	296.6	296.83	296.19	294.95	296.76	297.33	296.43	297.76	297.52	293.83	297.25	297.01	297.38	296.56	297.89	296.01	296.08	296.68	296.57	296.42	297.16	297.1	296.66	296.97	297.12	296.82	298.4	296.53	295.33	296.47	296.53	297.14	296.49	296.61	296.87	295.99	297.14	297.05	297.77	296.72	294.86	296.87	297.96	297.95	297.57	296.71	296.67
312.57	313.97	312.87	313.34	313.33	313.17	314.27	313.95	314.3	313.2	314.01	313.15	313.79	314.96	311.59	314.17	312.88	312.78	312.26	313.45	313.73	313.15	313.98	313.1	313.3	313.83	313.51	312.42	313.46	313.5	314.03	312.47	313.63	313.28	312.33	313.57	313.93	313.72	313.03	313.46	313.44	314.61	312.12	314.35	313.05	313.33	313.26	312.58	313.56	313.46
315.7	314.66	315.83	317.07	316.53	317.2	316.79	316.45	316.55	316.99	315.68	317.07	317.83	315.86	315.77	316.45	316.18	315.44	316.29	317.26	317.04	316.22	317.34	318.35	316.9	315.04	316.09	317.49	316.39	317.03	317.05	317.07	316.3	316.96	316.61	316.07	317.09	316.5	317	315.82	316.97	317.05	316.47	316.29	316.31	315.99	317.17	316.97	317.13	316.61
302.32	302.98	303.38	303.58	302.88	302.93	301.54	302.9	302.32	302.5	303.49	303.45	302.94	303.38	303.11	301.44	303.02	301.77	302.57	303.32	303.11	303.2	302.93	301.6	302.05	303.2	302.59	302.41	302.64	302.15	303.52	303.63	302.69	303.77	302.94	302.51	302.85	302.98	303.73	303.42	302.31	302.26	301.63	302.42	303.61	302.41	302.12	302.45	303.61	302.33
305.99	305.94	305.04	305.93	306.23	305.31	305.27	305.62	306.02	305.96	306.61	306.65	305.49	306.91	305.56	307.21	305.77	306.04	307.45	307.17	305.29	306.92	308.25	305.51	306.39	307.07	305.33	306.48	306.32	304.03	306.99	306.93	305.3	307.05	306.18	306.38	305.29	305.56	307.45	307.01	306.25	304.81	304.35	306.32	305.91	306.52	306.51	305.58	305.83	304.89
302.9	303.12	303.12	303	303.45	304.71	302.64	303.52	302.54	304.41	303.39	302.52	303.16	304.13	302.41	302.89	303.07	303	303.36	302.11	302.94	301.52	302.98	302.22	301.88	303.39	301.8	302.72	302.46	303.06	302.14	303.31	302.91	303.62	303	301.99	301.25	301.79	302.88	301.96	302.64	302.24	304.11	302.28	302.82	302.99	302.28	302.19	303.97	302.89
303.51	303.79	303.3	303.49	302.65	302.88	302.68	302.2	302.38	302.87	303.64	303.25	302.02	303.33	302.53	301.21	302.28	303.07	302.54	302.55	302.21	302.62	302.53	303.63	300.48	302.22	301.58	302.55	302.34	303.19	303.3	302.2	302.15	302.85	303.09	303.28	302.47	302.77	302.96	302.69	302.15	302.79	302.16	303.75	303.04	302.62	303.36	303.2	304.06	302.23
305.65	306.13	307.05	306.4	305.94	306.94	305.8	307.05	305.96	306.65	305.84	305.45	305.03	306.28	305.17	306.51	306.57	307.65	306.51	306.64	306.26	306.23	306.67	305.32	306.77	305.64	306.39	306.29	307.29	304.43	306	305.83	305.13	304.41	304.85	306	305.75	305.05	305.87	305.91	306.01	305.28	305.73	305.45	306.25	305.03	306.12	306.72	305.99	306.57
303.98	305.37	304.36	303.44	303.33	304.8	303.81	304.86	303.91	304.04	303.62	303.8	304.42	305.39	304.17	304.05	303.45	303.61	304.11	303.92	305.04	304.43	303.5	304.38	305.25	303.41	303.69	305.04	304.05	304.08	304.41	305.15	305.08	304.48	304.53	304	304.47	305.04	304.49	304.28	303.74	303.27	304.82	304.57	304.49	303.01	305.34	305.04	304.57	304.31
296.49	297.96	297.28	298.86	297.2	296.48	297.88	297.02	297.34	297.16	296.72	296.51	296.42	297.33	297.11	296.33	296.27	296.28	296.8	297.37	296.37	296.75	296.42	297.19	297.25	296.08	297.58	296.67	296.87	296.42	296.79	296.33	296.28	296.13	296.96	296.83	297.35	296.93	297.01	296.64	296.66	296.33	297.17	296.8	296.81	296.85	296.75	295.96	297.29	297.08
295.27	294.25	294.92	293.53	293.64	294.68	294.49	293.36	293.96	295.24	294.74	293.73	294.64	294.9	294.44	293.98	294.21	293.7	294	294.26	294.71	294.55	294.51	293.48	293.14	293.9	294.58	295.23	292.94	293.29	295.53	294.35	293.45	294.14	293.69	293.3	292.56	293.11	294.58	293.72	293.2	293.79	294.82	293.31	294.78	293.91	293.99	294.53	293.39	293.23
327.34	327.74	326.22	328.14	327.66	327.81	327.98	327.34	328.09	328.35	327.94	327.97	327.43	328.07	328.79	327.55	327.04	327.34	327.21	327.26	327.51	328.14	328.71	328.75	328.35	327.81	327.12	328.54	327.22	328.66	326.61	327.95	329.11	326.82	327.5	328.28	327.86	326.75	326.87	325.89	328.17	328.15	328.08	327.84	327.64	328.57	326.07	327.49	327.12	328.29
318.58	319.31	317.69	318.86	320.54	318.23	318.88	318.72	317.84	318.55	318.47	317.69	318.16	317.22	319.91	318.71	318.36	317.67	317.67	318.03	317.41	318.04	319.23	318.66	318.64	317.02	317.99	318.18	317.26	318.21	318.48	318.02	317.42	320.23	318.16	317.68	318.86	317.76	318.52	317.78	317.64	318.24	318.6	318.29	317.87	317.41	316.99	318.95	318.21	317.42
301.28	301.05	300.99	300.78	301.74	300.83	300.27	299.56	301.63	300.17	300.66	300.14	300.53	299.9	301.26	300.89	301.01	301.94	301.57	300.86	301.91	300.66	302.87	300.72	301.78	300.69	300.45	299.7	300.33	300.71	301.9	301.9	300.05	300.22	301.12	301.62	301.53	300.45	299.31	301.77	301.15	300.36	301.22	301.57	300.53	301.44	300.67	301.53	301.62	300.59
305	303.57	302.36	304.27	302.88	303.2	303.51	302.95	302.64	302.61	302.59	303.91	304.16	303.95	302.69	304	303.09	301.8	304.65	302.5	303.39	303.92	303.91	303.41	303.46	302.93	302.68	302.96	302.35	303.78	302.9	303.28	305.13	303.51	303.65	302.85	303.58	303.54	303.44	303.64	303.88	302.24	303.35	303.96	304.13	302.9	303.76	303.03	304.11	302.51
305.79	306.28	305.38	306.35	305.82	306.14	305.82	305.86	306.24	306.65	306.58	306.42	305.31	306.25	306.18	305.63	306.76	305.49	305.75	306.68	305.39	306.67	307.01	306.13	306.04	306.37	306.17	305.63	306.05	306.5	307.28	305.24	306.65	305.59	306.51	306.68	306.66	305.49	305.71	305.73	306.96	306.51	307.16	305.23	304.37	306.1	306.24	306.83	306.76	306.71
314.24	314.73	315.29	315.42	316.02	314.46	314.47	313.54	314.88	314.65	315.08	313.63	314.49	314.93	315.18	314.54	314.66	314.92	314.33	315.23	313.5	314.38	314.91	314.29	315.24	314.23	314.47	315	314.78	315.08	313.8	313.82	316.63	314.49	315.14	314.64	313.87	313.63	315.15	316.15	314.14	315.03	315.3	314.4	314.09	313.91	315.39	314.95	314.7	314.2
294.82	293.83	292.96	292.96	295.43	293.38	293.76	292.88	293.01	293.61	295.16	292.91	293.17	294.43	294.52	293.32	293.98	293.52	294.03	292.11	294.14	293.66	294.71	293.85	293.9	295.45	293.01	293.63	294.53	294.27	295.33	294.99	293.41	294.13	294.06	294.81	294.8	293.63	292.82	294.13	293.4	294.54	293.9	292.51	293.57	293.3	293.55	292.58	294.3	293.82
302.39	302.06	303.25	302.5	301.28	303.02	301.84	301.68	302.22	302.51	302.48	302.28	301.96	302.1	302.52	301.83	302.79	303.89	302.7	303.14	302.88	302.49	301.81	302.91	302.21	302.7	302.67	302.77	301.8	302.18	302.19	303.01	302.37	302.07	303	303.52	302.76	302.22	304.13	303.09	302.19	302.28	301.82	301.8	303	302.4	302.49	302.81	301.66	301.85
300.49	300.72	302.05	299.76	300.72	300.32	301.07	300.79	301.18	300.75	300.33	300.99	300.59	301.44	301.5	301.12	301.16	300.68	300.4	301.03	300.66	301.05	300.73	301.33	301.2	300.89	301.21	300.8	300.41	299.95	300.78	301.02	300.61	301.83	300.68	300.81	301	300.77	301.51	300.47	300.34	300.75	300.86	301.82	301.56	300.94	300.91	302.17	301.38	300.6
305.38	305.83	305.45	304.8	306.11	306.55	304.5	304.9	305.09	305.63	304.73	304.56	305.27	305.3	305.84	305.15	305.43	304.64	305.5	305.56	305.41	306.7	306.59	305.8	306.54	304.19	306.91	304.76	305.41	304.92	305	306.58	306.33	306.4	306.27	305.23	305.8	305.02	304.75	306.39	307.31	305.41	305.39	306.01	305.77	306	306.35	304.46	306.1	304.72
296.54	297.32	295.24	296.83	296.21	296.74	296.83	298.01	298.25	296.31	296.05	295.9	296.76	296.01	297.01	296.17	297.24	296.08	297.36	296.39	297.69	295.66	296.5	296.3	296.06	297.16	296.94	295.7	297.09	295.58	297.11	297.25	297.55	296.61	297.43	296.32	296.73	296.81	298.07	296.91	297.12	296.09	296.78	297.36	296.86	297.29	297.97	297.7	296.71	295.1
317.41	317.92	318.21	317.04	318.62	318.51	318.42	318.58	317.35	317.5	318.05	318.02	317.84	317.63	316.98	318.4	318.09	319.56	317.49	319.1	317.42	318.08	318.84	317.97	317.52	318.56	317.55	318.02	318.66	317.69	316.7	317.85	318.73	318.04	317.9	318.62	317.41	318.18	318.18	318.85	318.22	319.76	318.42	318.82	317.46	317.22	316.83	318.65	318.93	318.84
298.33	298.55	297.86	296.87	297.99	296.55	297.09	297.7	297.77	296.65	296.58	295.35	297.33	296.42	296.4	296.49	296.78	296.54	297.55	297.7	297.08	297.61	296.07	296.37	296.69	297.36	297.7	297.7	296.81	295.84	296.58	297.39	296.71	297.47	297.51	297.57	297.15	297.03	298.15	296.86	296.76	296.97	297.73	297.07	296.51	297.37	297.05	297.44	296.97	296.88
300.47	300.6	299.98	299.66	301.08	300.03	301	298.62	300.61	300.29	299.73	299.81	300.27	301.43	299.11	300.34	299.37	299.8	301.07	300.44	299.19	299.69	300.55	300.08	300.45	299.36	300.09	300.33	301.17	299.19	300.79	300.26	300.59	301.9	300.34	298.2	300.04	300.01	299.59	300.16	298.57	299.7	300.77	298.55	299.7	300.69	300.27	299.81	299.87	301.41
303.99	305.51	304.07	305.58	304.59	303.45	304.65	305.8	303.31	304.04	305.71	305.45	303.83	304.41	304.76	304.46	304.88	305.03	304.5	303.91	304.53	305.53	305.06	303.64	303.9	305.32	305.35	305.17	305.07	306.02	305.61	305.25	305.36	305.61	305.98	305.02	305.62	304.95	304.07	306.65	305.48	303.98	304.77	303.91	304.8	304.12	304.36	304.12	304.77	305.23
312.97	312.5	313.9	313.87	314.13	312.06	313.56	312.93	312.22	313.4	312.75	313.39	313.35	313.7	312.65	313.78	313.28	312.87	314.46	312.55	312.91	312.57	313.63	311.8	312.42	312.38	313.38	314.02	312.84	311.79	312.69	312.71	313.67	313.67	312.71	313.39	312.85	312.75	313.62	312.25	313.36	313.75	312.34	312.89	312.66	314.15	313.8	312.97	312.87	312.9
326.5	328.44	326.71	329	326.87	326.85	327.79	328.5	328.97	327.17	327.93	327.43	328.37	328.27	327.78	327.43	326.52	327.74	329.16	327.89	327.56	327.19	325.93	327.11	327.87	327.31	327.08	329.08	329.53	327.3	327.24	327.48	326.53	327.59	327.17	328.07	327.94	327.21	327.37	327.1	327.92	327.11	326.83	327.94	327.29	327.76	327.11	327.99	327.32	328.26
313.54	312.37	313.17	313.69	313.34	312.34	313.96	312.84	314.15	312.61	313.14	313.08	313.5	312.81	313.07	312.6	312.89	313.34	314.46	312.23	312.57	311.93	311.85	312.75	314.14	313.12	313.99	312.4	314.05	312.06	313.04	313.98	313.14	313.35	312.81	314.45	313.14	314.36	313.58	312.96	312.65	313.26	312.55	312.14	312.48	313.27	314.07	314.07	314.53	312.73
314.24	312.3	314.39	314.23	313.33	314.42	312.83	313.95	314.65	314.38	313.9	313.77	313.39	314.23	314.65	312.82	314.51	313.54	314.5	312.93	313.39	313.71	313.76	312.63	313.49	314.41	313.48	313.77	313.95	313.71	314.43	313.87	314.7	313.59	312.62	313.12	313.22	314.38	312.87	312.71	312.8	313.8	315.59	314.22	315.08	313.39	312.51	314.1	313.23	312.2
315.35	315.47	314.59	315.83	314.26	314.49	314.38	316.06	314.49	314.54	314.57	314.13	315.6	313.2	314.32	314.98	315.65	314.27	315.06	314.3	315.12	314.63	315.64	314.51	315.15	314.78	314.32	315.2	315.53	315	315.25	315.72	314.25	313.83	316.15	315.63	314.76	313.94	314.6	313.98	315.23	314.55	313.64	314.38	313.66	312.73	314.46	314.9	315.04	314.96
306.92	308.17	307.67	307.01	307.19	307.17	307.69	308.03	308.05	308.42	308.42	306.89	306.93	307	306.73	306.81	306.47	306.4	307.72	307.94	307.52	307.21	307.13	307.58	307.25	307.02	307.02	307.26	306.83	307.56	307.51	308.2	308.06	306.03	307.67	308.39	307.74	307.61	307.82	306.68	307.93	307.79	307.72	308.55	307.22	308.86	308.04	307.13	307.29	306.94
305.25	305.64	305.27	305.72	305.12	303.47	305.85	305.4	306.47	305.66	303.92	304.38	304.72	304.56	305.67	303.87	306.57	305.37	304.23	304.86	304.02	304.7	304.67	305.27	305.7	305.44	305.56	304.86	304.55	304.67	304.63	304.32	305.24	305.29	306.05	304.53	304.35	304.09	306.17	303.38	304.67	305.48	304.95	305.1	303.85	304.13	304.34	303.75	303.83	305.2
306.25	308.16	306.11	305.76	307.85	308	306.29	307.47	305.66	305.65	307.11	305.47	306.91	306.75	306.1	305.08	307.7	307.06	305.82	307.14	305.89	306.82	306.62	306.15	307.84	306.99	307.49	307.18	307.3	305.9	307.49	306.69	307.06	306.87	307.43	306.33	306.38	307.71	306.84	306.55	305.73	307.49	307.01	306.26	305.9	308.22	307.26	306.64	308.35	305.88
302.91	304.83	305.02	305.15	304.87	303.1	304.68	305.51	305	304.26	303.27	305.39	304.1	305.2	303.68	303.85	303.91	305.18	304.25	304.75	304	304.87	304.39	304.82	304.17	304.16	304.28	304.89	305.76	304.92	304.46	304.51	304.54	304.07	303.95	305.05	304.31	303.88	304.49	303.78	305.77	305.29	305.11	303.88	304.57	305.47	305.22	305.36	304.76	304.44
303.97	305.34	304.8	305.06	303.26	304.03	304.04	304.02	303.19	304.8	304.36	303.49	304.4	303.49	303.78	304	303.29	303.86	302.91	303.68	304.95	304.71	304.88	304.33	304.43	304.44	304.1	303.54	306.02	305.11	304.97	303.82	304.59	303.83	304.44	303.08	303.58	305.89	305.08	305.09	304.19	304.56	304.57	305.17	303.69	304.89	305.13	303.56	303.98	305.3
301.91	301.64	302.54	301.58	303.71	303.11	302.56	302.15	301.9	302.2	302.63	301.24	302.81	302.09	303.32	301.8	301.37	302.09	302.82	302.61	303.44	302.71	302.62	302.61	302.65	303.45	303.08	301.56	301.64	302.16	300.94	302.1	302.91	302.93	303.37	302.54	302.06	302.84	301.19	301.88	301.88	302.06	302.19	303.11	302.35	301.36	301.71	302.36	301.89	302.54
303.33	303.59	303.13	303.18	303.96	303.68	304.49	302.89	303.2	303.6	303.57	304.57	303.82	304.39	303.98	303.17	304.13	302.69	303.42	303.35	303.48	303.44	303.3	304.13	302.7	303.48	304.01	302.7	302.41	303.04	303.6	303.28	303.72	303.33	303.06	303.61	303.42	303.42	302.92	304.16	304.16	304.5	302.95	303.13	303.42	304.63	303.34	302.85	302.81	303.48
301.27	300.22	300.95	301.83	300.82	302.31	300.6	300.64	301.76	302.02	299.95	301.57	300.5	300.66	301.36	301.57	300.54	301.73	301.28	301.23	301	300.31	300.76	301.08	300.02	300.37	301.08	301.94	301.28	301.19	301.84	301.36	301.11	300.15	301.2	300.32	300.57	301.87	301.65	299.84	301.29	300.8	301.54	300.79	299.78	301.56	300.33	300.68	300.69	300.45
324.72	325.07	324.56	324.44	325.47	325.11	324.01	325.56	323.93	325.29	323.61	325.1	325.22	325.01	325.05	324.12	325.82	325.22	325.27	324.69	324.19	323.45	324.95	323.71	324.39	325.43	324.25	324.29	324.36	324.84	325.36	324.43	324.9	324.57	324.72	324	324.08	325.59	324.08	325.1	325.33	324.71	326.67	324.49	323.88	324.16	325.24	326.13	324.64	324.07
303.68	304.98	305.32	304.57	304.21	305.27	304.5	304.97	304.78	304.3	305.13	303.8	305.91	304.79	302.81	303.61	303.46	304.12	305.38	304.17	304.64	305.13	304.22	303.74	305.31	304.22	304.31	303.66	304.01	304.52	303.57	303.86	303.96	303.75	304.32	303.31	302.62	303.88	304.09	306.2	304.04	304.43	304.47	305.5	304.95	303.21	304.9	304.71	304.83	304.45
305.12	305.03	305.18	305.62	306.08	305.59	305.25	304.34	305.82	304.78	305.51	305.26	305.43	304.25	305.84	304.49	305.6	304.46	305.7	305.14	306.24	305.67	305.05	305.35	304.6	305.62	305.17	305.05	305.27	305.46	306.43	305.79	305.76	305.44	305.79	305.25	304.62	305.11	305.31	305.28	305.12	305.59	305.09	304.66	304.98	305.91	303.5	305.84	304.95	304.47
319.34	317.71	318.59	319.21	317.61	318.07	318.19	318.95	320.2	318.76	319.27	317.74	319.65	319.46	317.38	319.59	319.73	319.63	318.72	319.79	318.29	318.88	318.11	318.22	318.07	318.46	319.33	318.9	318.81	318.49	318.34	320.05	319.33	318.25	318.46	318.47	319.04	317.73	320.4	317.42	318.65	319.83	319.23	318.01	318.68	318.69	318.64	319.99	318.41	318.55
310.49	312.47	311.88	312.46	312.73	311.98	313.19	311.65	312.34	311.83	313.23	312.18	311.65	313.07	313.21	312.85	311.94	312.82	311.85	313.67	313.68	312.72	311.03	312.12	312.87	312.72	311.68	312.8	313.62	312.67	311.28	312.73	312.33	311.38	312.41	311.96	311.55	311.92	312.04	311.93	312.22	311.62	310.93	313.28	311.07	312.03	311.9	312.29	312.29	312.21
318.76	318.14	318.81	318.05	317.05	319.66	318.07	318.76	317.86	319.06	317.82	319.25	318.98	319.24	318.26	318.61	318.92	318.33	317.23	318.62	319.16	318.83	318.62	318.6	318.34	318.62	318.7	318.11	318.67	319.25	318.03	318.48	319.14	317.47	319	317.22	317.98	319.45	318.81	317.68	319.26	318.13	317.44	317.92	318.96	318.92	318.74	318.78	320.1	318.81
303.36	304.27	304.43	303.64	303.77	303.81	304.42	303.05	304.89	304.67	304.53	304.18	304.17	303.15	305.1	304.21	305.32	303.24	304.55	304.14	304.77	304.76	303.93	303.67	304.37	305.24	305	304.06	304.02	305.56	304.7	304.79	304.38	306.18	303.76	304.16	305.01	303.76	304.04	303.68	304.16	304.67	304.72	305.04	304.46	304.86	303.88	304.48	304.17	302.96
326.36	323.33	324.69	324.89	324.25	324.65	324.33	325.35	323.94	324.8	323.87	324.04	324.88	325.07	324.61	325.25	325.28	325.34	324.64	324.33	323.89	324.56	323.59	325.98	324.77	324.19	324.9	323.4	324.2	324.91	324.69	325.05	324.58	324.79	323.44	324.77	324.59	324.99	324.17	324.64	324.54	325.24	324.97	324.94	324.4	325.29	323.96	323.64	325.67	323.52
319.26	319.14	319.55	319.06	319.56	319.26	319.4	317.2	319.7	318.75	319.97	318.77	319.54	318.97	319.48	319.02	318.99	319.95	317.94	319.51	319.32	319.26	319.35	319.86	320.3	318.99	319.12	319.19	319.59	319.6	319.47	319.33	320.07	318.17	319.65	319.28	319.06	318.84	319.52	318.61	319.21	319.18	319.32	319.35	319.55	318.86	319.85	317.12	320.83	320.24
294.7	295.05	294.09	293.97	293.11	293.99	294.89	292.41	296.31	293.81	293.68	294.43	294.07	294.7	294.44	294.69	293.96	294.14	294.75	294.36	293.19	293.96	293.48	295.01	294.85	292.78	294.6	292.21	294.21	294.07	293.56	294.95	295.26	293.85	294.5	294	294.1	293.67	293.79	293.74	295.05	294.37	293.41	293.19	294.63	294.59	293.6	293.69	294.64	294.87
295.87	295.13	294.04	294.65	294.95	295.26	294.94	294.66	295.57	294.74	295.02	295.48	295.63	295.4	295.61	294.36	295.6	295.01	295	296.04	294.67	295.5	294.37	295.41	295.14	295.41	296.25	293.99	295.38	294.76	294.19	296.49	296.29	295.52	294.21	294.02	295.36	295.55	294.46	295.26	295.02	295.06	295.18	295.91	294.42	294.76	294.11	295.02	294.73	293.71
301.67	302.11	301.68	302.97	302.15	302.27	303.26	303.02	302.05	303.04	302.31	303.16	302.27	300.22	301.79	302.89	302.5	301.6	302.46	303.1	303.69	303.72	303.15	302.85	301.86	303.16	302.12	301.51	302.34	302.29	302.62	302.71	303.39	303.11	303.4	301.57	303.23	301.94	303.11	302.1	301.49	303.11	303.78	302.23	303.4	301.89	301.9	301.65	301.54	302.69
305.22	305.63	304.16	304.41	304.32	304.59	305.62	304.74	305.47	305.3	305.65	305.14	305.7	305.69	305.68	305.42	306.12	304.94	304.44	305.58	305.5	305.98	305.98	304.97	304.35	305.91	304.4	305.49	305.66	304.64	304.03	306.27	304.69	305.92	305.26	305.91	305.32	305.19	305.29	304.58	304.79	304.42	304.63	305.5	305.85	304.65	305.41	305.65	303.9	305.38
303.52	303.58	302.39	303.59	302.42	302.93	304.3	302.89	304.46	303.43	303.98	304.27	303.05	303.87	303.26	302.98	303.58	302.85	303.78	303.45	303.46	303.33	303.07	303.46	304.28	304.05	303.7	304.08	304.58	303.32	303.59	302.97	302.39	302.32	303.52	303.55	303.4	303.28	303.55	303.64	302.1	302.36	302.82	302.74	303.25	303.37	304.66	302.42	302.85	302.61
312.89	313.36	313.47	313.27	314.56	313.95	314.82	314.79	314.79	314.36	313.8	313.91	313.86	313.61	313.25	313.23	313.24	314.51	313.71	313.54	313.2	313.95	313.49	315.16	315.28	312.47	313.93	313.29	313.77	315.06	312.74	314.3	313.08	313.15	313.82	313.51	314.42	313.58	314.09	313.53	313.8	314.34	313.42	313.71	313.33	314.03	314.39	314.68	314.09	313.46
314.64	315.6	316.48	314.3	315.28	313.78	314.69	315.9	315.21	314.98	315.67	314.89	314.83	314.84	314.68	314.33	316.11	314.1	315.7	314.97	313.95	315.82	315.21	315.75	313.62	314.94	314.56	315.04	313.86	314.26	314.12	314.83	314	315.4	314.32	314.18	314.97	315.66	315.83	315.36	313.82	315.36	315.51	314.7	315.66	315.13	313.01	315.05	315.98	315.96
314.68	314.36	313.93	314.31	313.23	314.23	314.1	315.16	314.75	314.77	314.92	315.33	314	313.22	314.02	314.28	313.92	313.65	315.18	312.45	313.87	313.83	314.25	314.43	313.95	314.7	313.7	314.38	313.27	313.75	313.07	315.06	314.61	313.93	313.58	313.39	314.35	314.03	314.43	313.22	315.14	314.22	314.33	314.87	312.77	314.34	314.75	313.55	314.35	313.49
311.42	311.39	312.03	312.28	312.81	311.97	313.46	312.36	312.08	312.17	312.55	312.44	310.82	311.98	311.94	312.27	314.06	311.88	312.7	311.26	311.47	310.8	311.73	311.79	313.33	311.96	313.04	312.12	311.58	312.93	311.95	312.15	312.21	312.04	312.06	312.76	312.94	311.85	313.25	311.87	312.59	313.23	311.62	313.04	312.55	313.27	313.23	313.31	312.75	312.35
296.32	296.13	295.95	295.66	294.24	294.21	295.79	293.45	293.54	295.21	295.91	295.46	294.87	294.02	295.61	295.74	294.88	294.41	295.69	295.26	295.52	295.1	295.29	295.15	294.01	295.23	294.7	295.57	295.8	294.51	294.17	295.1	294.5	295.67	295.25	295.81	295.74	295.25	295.28	295.31	295.4	295.96	296.47	295.2	295.53	294.65	294.78	296.35	295.25	295.13
314.67	314.61	312.97	314.8	313.11	314.67	314.6	314.14	313.42	313.48	314.83	314.35	314.47	313.25	313.08	313.6	314.32	313.49	315.01	314.46	314.61	314	314.38	314.34	313.86	313.7	313.98	313.87	315.11	313.6	313.19	313.13	314.07	312.69	314.61	312.93	314.41	314.42	314.15	314.11	315.4	313.2	314.48	314.71	315.98	313.41	313.68	313.89	314.12	314.33
314.42	313.93	313.56	313.36	314.73	314.32	313.79	313.95	313.58	312.92	313.73	313.05	315.05	314.35	313.34	313.43	314.62	312.65	314.19	314.62	313.97	314.01	313.12	314.25	314.47	313.6	314.16	313.19	312.38	313.16	313.9	314.06	312.73	313.58	313.72	314.81	313.26	314.15	313.84	314.25	314.41	314.17	313.67	312.79	313.68	313.74	313.32	312.85	313.06	313.26
304.49	302.61	303.2	301.91	303.63	302.05	304.73	303.1	302.21	303.3	304.06	304.03	303.97	303.89	302.84	302.52	304.06	303.53	304.55	302.62	303.22	304.05	302.41	304.06	303.3	303.26	304.34	303.04	302.18	303.04	302.61	303.51	304.07	304.18	301.93	304.39	304.97	303.23	303.29	303.08	302.55	304.29	304.13	303.59	303.12	303.12	303.81	303.84	304	303.71
302.12	304.15	303.79	302.02	303.09	303.46	302.66	303.17	303.02	302.85	302.38	302.45	302.62	303.54	301.48	304.19	303.44	301.49	301.02	301.96	302.24	302.38	303.76	303.18	302.69	301.12	301.62	301.94	302.34	301.68	301.6	301.33	303.63	302.84	302.23	302.09	303.63	302.68	301.56	301.42	304.07	303.09	302.91	302.4	304.43	302.8	302.11	302.68	302.72	303.79
300.23	299.63	300.72	300.9	299.64	299.53	301.17	299.56	299.94	300.15	300.86	300.42	301	298.8	300.27	299.66	300.42	300.67	300.97	300.16	299.97	300.16	300.44	299.28	299.68	300.78	300.96	300.25	300.26	299.28	300.06	301.02	300.63	299.53	298.36	301.75	300.28	300.22	301.15	300.38	299.96	300.3	300.71	299.77	299.98	299.85	299.48	301.06	301.14	302.03
312.3	313.25	313.26	312.79	312.6	312.52	313.01	313.12	313.08	312.52	312.93	312.66	313.3	313.53	313.12	311.35	312.94	312.91	313.59	313.23	313	312.25	313.25	313.06	313.98	312.21	313.46	314	312.78	311.69	311.42	312.07	312.39	312.69	313.17	312.97	312.69	313.46	312.92	312.77	313.23	312.88	313.32	312.91	312.32	313.86	312.41	312.47	313.05	311.83
329.18	328.84	329.76	327.67	328.61	328.66	327.61	327.45	328.79	330.12	328.64	328.43	328.75	329.85	329	328.4	328.35	327.78	328.93	329.29	328.25	328.38	327.56	329.96	329.07	329.16	329.64	328.01	328.62	328.99	327.53	328.41	329.13	327.56	328.59	328.97	326.87	328.21	328.3	328.33	328.55	329.26	328.56	329.8	329.05	328.41	327.89	328.63	328.56	329.9
298.58	296.79	297.08	298.44	295.98	297.75	295.85	296.88	295.3	295.78	296.5	296.39	295.53	296.54	296.1	297.18	295.73	297.73	297.69	296	296.63	296.89	298.59	296.46	297.31	296.86	296.99	298.22	296.65	295.8	297.59	296.2	295.96	298.26	296.85	296.45	297.23	295.9	296.7	296.26	297.13	297.93	296.13	296.76	297.46	297.4	297.02	295.72	296.51	295.88
304.26	303.59	303.75	304.03	303.27	303.72	303.1	304.35	302.74	302.9	303.88	302.45	302.4	302.56	303.47	303.39	303.63	303.81	302.91	302.92	303.69	303.89	302.72	303.37	303.19	303.29	304.2	303.48	302.58	303.04	303.99	302.93	302.06	303.37	304.45	302.89	302.34	303.16	302.57	304.69	302.92	303.25	305.03	303.24	302.86	303.47	303.5	303.33	302.75	303.3
312.87	313.96	313.51	312.3	314.1	313.45	312.61	312.27	313.56	312.52	313.41	312.32	314.23	313	310.25	313.4	313.81	313.26	313.79	313.65	312.08	314.81	313.3	312.67	313.37	312.62	314.25	311.78	314.32	312.87	312.89	311.49	313.09	315.46	312.86	313.88	313.86	312.39	312.91	313.31	313.68	311.83	314.64	312.62	313.28	312.45	314.88	312.93	312.65	313.03
312.7	312.46	312.71	312.8	313.18	313.43	313.71	312.71	311.65	312.4	313.99	314.39	312.47	312.97	313.1	313.85	313.54	314.42	313.85	313.57	313.37	313.58	313.86	312.98	313.6	314.11	313.5	313.15	313.76	312.5	312.01	313.44	312.63	313.45	312.06	314.25	312.75	313.45	314.16	313.53	311.96	312.94	312.86	313.51	314.39	314.64	313.72	312.9	314.04	313.49
305.6	306.14	306.33	305.92	304.77	306.02	306.27	307.03	306.29	306.16	305.91	306.75	305.54	306.48	306.94	305.77	305.38	307.51	307.15	306.52	306.61	306.43	305.76	304.63	305.76	306.41	307.24	307.03	307.51	306.2	304.63	307.24	305.18	305.46	306.76	305.48	306.68	306.61	306.45	306.22	305.25	306.35	306.84	305.86	306.69	305.54	305.38	305.65	306.53	306.26
303.9	303.87	304.21	304.49	304.02	304.35	304.41	302.77	304.95	304.18	303.11	304.97	305.19	304.11	304.05	305.04	304.64	305.73	304.54	304.03	304.31	303.73	304.2	304.77	303.27	304.1	304.93	304.57	303.07	304.56	304.56	303.41	305.66	305.03	304.06	303.64	304.47	303.67	304.71	304.34	304.63	305.19	303.55	305.13	303.91	304.66	304.39	304.17	304.28	304.66
305.55	306.42	305.46	306.51	306.3	307.67	306.35	306.18	307.77	305.87	307.28	306.72	307.28	306.12	305.96	306.54	305.96	306.87	306.27	306.39	304.93	306.08	306.9	306.74	306.28	306.24	306.7	305.06	306.54	307.47	305.53	305.89	305.84	305.97	306.27	306.14	306.02	306.77	306.01	307.05	305.73	306.28	305.42	306.59	306.51	305.3	306.17	306.28	306.4	306.8
306.53	306.94	306.32	306.19	307.21	306.34	307.36	306.98	307.1	307.04	306.3	306.52	306.97	306.23	307.06	305.22	305.68	306.15	306.85	307.14	307.4	306.16	306.66	305.98	305.86	306.84	306.03	307.34	306.01	307.4	307.25	306.81	306.3	306.83	307.83	306	308.17	306.9	306.1	305.63	306.8	306.1	305.46	307.53	306.15	306.6	306.69	306.13	306.12	307.06
318.64	317.75	317.97	317.89	317.38	316.74	316.7	317.69	318.73	317.77	317.32	318.15	319.07	317.91	317.91	318.14	317.86	317.68	318.61	317.75	317.59	318.2	318.51	318.1	317.95	317.8	318.29	317.75	317.88	318.33	317.2	318.07	318.14	318.33	319.32	318.02	318.45	318.47	317.69	317.68	317.51	317.94	316.97	317.61	318.79	318.47	317.01	318.87	318.05	317.76
309.18	309.6	309.52	309.75	309.49	309.04	309.25	310.5	309.51	309.8	307.52	309.6	310.29	308.3	311.23	309.37	309.25	311.14	310.3	308.61	309.05	310.22	310.49	309.69	309.82	309.42	309.3	309.24	309.73	308.74	308.93	309.49	308.83	310.23	311.04	309.18	308.91	309.33	308.8	309.23	309.84	308.37	309.53	310.25	310.18	308.71	310.12	309.32	311.26	309.04
305.92	306.64	306.3	306.28	305.49	305.71	307	305.84	306.49	306.55	307.31	306.79	306.45	305.15	306.22	306.65	306.02	305.68	306.79	305.91	304.81	306.55	306.97	306.17	305.96	306.79	305.54	306.29	306.9	305.84	306.47	306.77	306.45	305.14	305.79	306.95	305.12	305.07	306.45	305.97	306.4	305.27	304.97	307.49	305.82	305.83	306.21	305.68	305.71	306.65
303.11	303.87	302.64	303.18	301.96	302.54	302.94	302.86	302.54	302.5	301.83	303.94	302.51	303.54	303.54	303.06	301.57	302.65	302.65	302.07	303.46	303.19	302.23	302.97	304.26	302.14	301.53	303.32	303.83	301.41	303.01	303.44	304.56	302.54	302.95	301.51	302.09	302.09	302.31	302.28	302.58	302.99	303.33	302.66	304.53	303.66	302.78	302.69	303.63	302.92
314.7	315	315.51	313.89	313.63	314.05	314.54	313.54	314.64	313.61	314.84	313.94	315.73	315.38	315.04	314.1	315.66	314.09	314.63	314.52	316.11	314.12	314.75	313.55	314.99	314.97	314.57	313.56	314.69	314.83	315.03	315.8	314.69	314.54	315.91	314.68	315.29	314.44	314.77	314.04	314.73	314.95	315.19	315.61	314.71	315.2	315.96	314.95	315.36	315.14
305.12	305.98	306.81	307.19	306.97	307.63	305.97	305.25	306.73	306.54	305.94	306.86	305.26	306.48	307.13	307	305.66	306.24	306.52	307.14	307.59	306.77	306.85	306.24	307.73	307.03	306.76	306.13	307.12	306.68	308.5	307.1	306.61	306.44	305.86	307.84	306.57	307.57	306.41	305.74	305.86	307.8	307.1	306.56	306.07	307.41	306.33	307.26	306.92	306.79
317.22	317.38	316.6	318.66	318.09	319.4	317.4	316.08	317.76	317.48	316.76	317.36	317.16	317.41	316.75	316.63	317.97	316.84	316.6	317.83	318.09	317	317.02	316.47	316.97	317.32	318.01	316.71	317.52	316.03	317.84	318.29	318.73	317.3	317.96	318.07	318.18	316.83	318.45	316.92	317.93	317.24	317.56	316.79	316.92	317.42	316.71	317.16	316.52	316.86
295	295.01	295.21	295.92	295.35	293	295.13	294.63	294.08	294.48	295.73	295.13	295.31	294.35	295.08	293.85	294.86	292.98	295.68	295.24	295	294.16	294.55	295.17	296.62	294.69	294.67	294.69	295.1	294.3	294.09	295.73	294.66	295.8	294.39	296.01	295.61	295.84	295.02	295.31	296.13	294.7	294.28	293.62	294.84	296.49	295.18	295.37	294.4	294.8
305.51	304.54	305.43	305.33	306.43	305.62	306.4	305.91	306.01	304.78	305.85	304.65	305.81	304.34	304.53	304.61	303.96	306.44	305.26	305.75	305.1	305.22	305.43	304.86	305.74	305.77	304.89	306.5	305.09	305.2	304.71	304.98	305.47	304.09	305.63	305.41	305.53	305.47	305.16	304.92	305.14	305.14	306.56	304.07	304.94	305.34	304.72	304.18	305.16	305.06
303.63	303.66	303.37	301.96	302.16	302.75	302.59	302.43	302.55	302.42	302.27	303.33	303.01	303.83	303	302.21	302.33	302.47	303.06	302.18	302.91	303.15	303.32	303.42	303.51	303.85	303.21	303.32	302.93	303.26	302.28	301.09	303.29	301.68	303.04	303	302.29	303.72	303.46	302.93	301.59	302.6	303.36	301.94	301.71	301.57	303.36	303.05	302.98	302.1
298.98	299	299.33	299.85	299.37	300.63	300.44	300.35	300.56	300.04	300.19	301.1	299.49	300.92	299.42	299.41	300.6	301.01	300.59	300.8	299.37	299.88	301.6	299.02	298.46	299.81	300.5	298.81	300.92	299.92	300.17	299.56	300.86	300.23	301.39	299.74	300.38	301.21	300.48	299.33	300.46	299.4	300.88	300.28	300.3	300.11	300.89	300.46	301.05	300.23
303.58	303.47	302.36	301.17	300.51	303.27	302.33	301.7	302.87	303.65	302.97	302.48	302.62	302.76	301.06	303.6	302.32	303.66	302.78	303.34	304.37	302.59	302.65	303.13	302.96	302.13	302.1	302.78	303.49	301.47	303.14	301.17	301.65	303.51	303.33	302.84	301.31	303.11	302.05	302.86	302.82	303.48	302.71	302.15	302.02	300.76	302.74	301.77	303.64	302.68
302.97	303.67	303.77	303.31	304.34	303.45	303.33	303.8	303.54	303.37	303.65	304.08	302.9	303.3	304.15	303.49	303.35	301.94	303.22	303.44	303.01	303.78	302.58	303.03	305.78	303.92	304	303.81	303.15	304.2	303.07	304.66	303.37	304.87	302.6	302.72	303.34	304.69	304.28	304.73	303.61	303.33	302.51	305	303.24	303.06	303.67	303.46	303.59	303.76
312.39	313.27	312.72	311.75	311.76	312.72	311.85	311.53	312.04	311.92	313.52	311.61	312.84	312.34	313.42	313.82	312.23	313.56	313.37	312.12	312.83	311.99	312.79	311.63	312.71	311.49	311.79	312.45	312.84	313.06	313.32	312.38	312.32	311.97	311.41	313.13	312.79	312.86	312.32	313.05	314.09	312.55	312.96	312.56	313.6	311.77	313.55	312.21	312.08	311.93
316.23	316.49	316.07	315.72	317.09	315.61	316.5	315.36	315.72	315.3	316.82	316.48	314.96	314.8	316.82	315.98	315.66	316.17	316.37	315.49	316.49	316.92	318.48	316.35	314.89	315.62	316.24	315.03	316.74	315.97	315.11	315.33	314.75	315.61	316.18	316.71	315.65	315.81	315.89	316.14	315.69	315.83	316.3	315.46	315.16	316.55	315.7	317.04	317.08	315.51
304.38	304.48	302.28	304.15	303.85	304.22	304.05	303.49	304.15	304.04	305.96	305.35	304.61	305.49	303.31	303.5	304.75	303.48	304.41	305.61	303.79	304.27	305.08	304.29	302.4	304.78	303.7	304.13	304.17	304.26	304.18	303.76	305.23	304.09	304.94	304.93	303.36	305.35	303.5	303.32	304.36	304.22	304.62	303.06	303.99	304.66	305.48	304.03	303.75	303.52
302.3	303.03	302.04	303.66	302.52	301.96	302.79	301.89	301.66	301.65	303.3	302.61	303.33	302.93	303.17	301.32	302.83	302.11	301.34	302.26	303.15	302.78	303.59	302.48	302.05	302.3	302.74	301.99	302.82	301.16	302.43	303.55	303	302.92	302.29	302.55	303.13	302.55	300.93	302.99	302.8	302.74	302.48	302.76	302.07	303.05	301.78	302.27	301.4	302.16
306.74	306.99	306.91	307.04	306.39	305.87	305.27	305.32	305.7	306.97	306.97	305.73	306.4	306.09	307.59	307.27	306.43	305.27	305.9	305.09	307.14	304.26	306.1	306.95	305.78	305.45	307.06	306.1	305.78	305.92	306.05	306.05	305.91	306.79	306.39	305.83	306.21	306.53	306.85	306.79	306.49	306.37	306.11	305.96	306.41	304.81	306.59	305.29	307.06	306.9
318.88	320.87	319.44	318.65	320.8	318.68	319.23	318.54	320.22	319.78	319.62	319.47	318.68	319.92	319.67	319.27	319.38	319.78	319.62	318.87	319.59	320.95	320.25	320.58	318.21	319.06	320.29	319.75	319.24	319.37	320.16	319.05	318.95	319.54	319.44	318.18	318.85	319.28	319.11	319.33	318.77	318.82	320.21	319.36	319.47	320.18	319.23	320.67	318.89	319.62
305.21	305.18	305.92	305.36	305.12	306.22	306.76	306.42	306.37	304.29	304.89	305.57	305.76	306.01	305.86	306	304.32	304.06	306.51	305.82	305.65	306.19	305.95	305.09	305.12	306.91	304.78	304.95	304.87	305.45	305.52	307.48	305.48	306.6	304.54	306.04	305.58	304.39	305.38	305.48	305.62	305.48	306.33	306.49	304.21	305.65	304.97	306.22	305.7	306.07
296.62	296.69	296.29	297.62	296.93	297.4	296.39	295.93	296.85	296.6	296.13	297.28	297.23	296.39	296.95	297.93	296.73	297.26	296.39	297.09	297.06	297.13	297.27	296.21	296.78	297.24	298	296.92	297.99	295.9	296.53	297.45	297.4	295.75	297.06	297.22	296.93	297.69	297.37	297.35	297.22	297.63	297.67	296.63	294.91	298.27	297.05	297.28	295.81	296.47
295.42	294.68	296.21	295.16	295.32	295.45	296.04	295.63	294.62	294.69	295.93	294.8	295.15	294.04	295.09	294.56	294.84	294.53	296.29	295.65	295.32	295.37	294.66	295.48	295.43	295.47	294.45	296.31	294.84	295.9	294.75	295.54	294.97	296.23	294.33	294.74	295.52	295.77	294.26	294.72	294.67	293.72	296.32	295.07	294.37	295.43	295.89	295.13	294.78	295.46
293.73	293.25	293.44	293.66	295.14	293.3	295.21	294.83	293.75	293.79	294.89	293.87	294.19	294.02	295.63	295.1	293.53	293.76	295.22	293.72	294.37	294.33	294	292.46	291.84	294.32	294.48	293.83	293.85	292.63	294.35	294.27	292.7	294.96	294.3	294.2	295.48	294.22	293.93	294.04	294.7	294.5	293.74	293.85	292.71	293.86	293.46	293.23	293.72	294.11
303.63	304.27	302.4	304.69	303.18	303.99	303.5	303.66	302.64	303.4	303.98	302.69	302.75	302.86	303.43	304.27	303.1	302.64	302.77	304.73	303.46	304.09	303.57	303.73	303.52	304.33	302.75	302.42	303.63	303.12	303.47	303.96	302.98	303.31	303.66	303.21	302.91	303.33	302.75	303.39	303.12	303.59	303.51	302.57	303.02	303.75	302.93	302.98	301.72	303.1
324.97	326.22	325.01	323.43	326.42	324.87	324.34	324.68	324.58	324.76	323.55	325.44	326.11	324.84	323.74	324.79	324.54	326.39	324.66	324.7	324.52	324.38	327.38	325.46	325.31	324.33	325.98	325.3	324.76	325.23	325.13	324.83	324.65	325.18	324.33	325.8	325.63	325.12	324.32	323.7	326.34	325.51	325.57	325.32	323.81	325.01	325.68	325.57	323.74	325.5
327.01	326.89	328.22	326.32	327.2	327.01	325.86	327.62	326.5	327.06	327.57	327.58	326.9	328.91	325.74	326.43	327.02	327.64	327.36	327.46	327.68	327.37	326.86	325.99	326.22	326.63	327.74	327.12	327.07	326.38	326.49	326.32	327.19	326.5	327.12	326.06	326.6	326.2	326.72	326.15	327.03	327.16	328.31	326.22	326.31	326.74	327.55	327.55	326.71	326.79
303.98	303.08	302.94	304.5	302.36	303.53	303.16	302.16	302.99	302.33	302.91	303.11	302.86	302.5	303.05	302.6	303.9	302.45	303.17	302.2	302.86	303.59	303.49	302.64	304.18	303.61	303.6	302.87	303.86	302.14	303.07	302.55	303.66	303.76	303.69	303.89	304.17	303.85	303.78	303.25	303.78	302.89	303.53	303.83	302.65	304.39	303.3	303.35	303.52	303.19
303.23	302.12	304.8	304.73	305.1	305.75	303.26	303.96	304.43	304.25	303.84	304.38	303.21	304.29	304.29	303.43	304.44	305.78	304.67	303.42	303.9	304	304.76	305.11	304.71	305.13	303.86	305.83	303.91	304.08	304.8	302.9	303.28	303.82	304.29	304.43	304.7	303.85	303.34	304.82	303.56	304.31	303.43	305.69	304.51	305.13	304.25	303.05	304.49	303.39
303.33	304.49	303.67	304.63	302.76	303.39	303.75	303.97	305.02	303.73	304.3	303.28	304.68	305.55	304.27	304.59	305	304.82	304.45	304.22	304.86	305.07	304.64	303.5	302.94	303.48	304.36	304.4	304.54	305.26	303.21	303.37	304.65	305.48	305.31	303.97	304.72	305.3	304.82	304.67	304.43	304.24	304.19	304.13	304.72	303.05	304.66	303.83	304.4	306.06
299.14	302.38	300.82	300.77	301.77	301.03	300.86	301.3	300.46	300.61	299.89	300.48	300.55	300.01	301.25	300.69	301.62	301.66	299.88	301.67	300.9	301.68	301.92	300.61	301.14	300.56	300.4	301.22	300.18	301.49	300.85	301.88	300.3	300.78	300.31	301.38	300.41	300.77	301.33	299.37	300.46	301.72	300.84	301.76	301.71	301.02	299.47	300.81	301.53	300.39
306.77	305.85	307.19	307.28	306.48	306.1	306.24	306.34	306.18	307.83	306.95	306.87	306.69	305.93	306.21	306.6	305.88	306.21	307.93	307.34	307.1	306.85	307.43	306.74	307.41	307.19	305.65	306.43	306.73	306.61	306.81	306.2	306.58	306.76	307.13	308.23	306.87	305.94	306.43	307.04	307	307.06	306.46	307.74	306.47	306.54	306.54	308.75	306.1	306.58
313.36	313.21	313.53	314.29	314.77	314.05	312.8	313.68	313.77	314.13	313.31	313.61	312.46	315.19	313.29	314.56	313.22	313.58	313.7	313.5	314.25	314.26	313.71	314.42	314.92	314.28	315.58	313.23	313.71	314.19	315	312.89	313.9	313.25	314.63	315.21	314.11	313.76	315.07	313.18	313.52	313.87	313.1	313.8	314.25	313.25	313.7	313.05	313.61	313.49
294.48	295.19	294.8	295.55	294.55	294.8	295.95	294.16	294.85	295.47	295.35	295.12	295.17	296	295.03	294.25	295.98	294.48	295.15	294.76	295.05	295.16	295.8	295.18	295.33	295.54	295.62	295.55	294.66	294.77	295.52	294.18	294.75	294.4	296.55	294.01	294.59	295.38	294.24	295.83	295.24	294.69	294.31	293.22	295.14	295.1	293.09	295.29	295.76	294.9
312.2	313.16	313.06	313.73	313.99	313.42	313.86	314.28	313.04	312.6	314.29	312.13	312.21	312.95	313.1	313.02	313.44	312.46	311.88	312.69	313.74	313.2	314	312.34	313.59	313.32	313.57	313.5	312.24	315.06	313.66	313.95	313.22	313.35	311.95	311.76	312.32	313.35	312.35	312.19	312.89	313.21	313.03	312.53	312.16	311.94	311.94	314.8	313.56	313.68
296.62	296.89	296.91	297.01	297.41	297.29	296.87	297.71	297.04	297.37	295.8	296.9	297.3	295.68	295.52	296.01	297.73	296.47	296.71	296.65	296.74	297.03	296.89	297.86	296.65	297.58	296.85	297.13	295.41	296.89	297.33	298.3	296.67	297.04	297.11	296.31	296.71	296.94	296.29	297.14	297.34	296.71	297.45	296	295.94	295.97	297	297.27	296.97	297.85
314.1	314.1	313.86	314.42	313.86	314.57	314.07	313.27	314.49	313.08	315.19	314.08	316.11	314.12	314.67	313.1	314.06	313.74	314.33	313.83	313.15	315.11	315.2	314.12	314.37	314.28	313.04	314.44	314.39	315.22	313.62	315.53	314.26	314.48	314.38	313.96	314.51	313.69	311.46	313.4	313.25	315.11	313.4	314.31	314.69	314.5	313.45	313.74	314.95	314.05
300.94	302.98	303.87	303.51	303.04	303.91	304.11	303.4	303.19	302.58	302.16	301.55	302.86	302.92	303.18	303.35	302.62	303.23	303.5	303.46	303.65	303.21	303.52	302.51	303.47	303.75	302.58	304.33	304.35	303.94	304.41	303.32	302.68	303.14	303.21	304.66	303.7	304.35	302.5	304.37	303.92	303.38	302.45	302.69	304.28	302.87	303.04	301.63	302.71	303.82
305.07	304.43	304.65	303.66	304.17	304.44	303.62	304.29	305.58	303.84	304.07	303.97	305.49	305.21	305.01	304.89	304.75	304.68	302.48	304.73	303.32	303.36	304.08	304.38	303.26	304.05	304.66	304.14	303.69	304.06	304.57	304.01	304.4	303.7	304.16	305.03	302.25	304.52	304.72	304.96	303.62	303.98	305.13	305.19	304.21	303.52	305.46	303.59	304.17	304.14
319.45	318.35	317.95	318.34	317.5	316.18	317.52	317.83	318.63	318.04	318.96	317.62	317.87	318.98	317.99	317.27	318.09	317.69	318.3	318.46	317.32	317.4	316.89	317.83	317.63	317.69	317.49	317.27	318.26	318.41	318.61	317.69	318.01	318.83	317.08	316.55	316.8	318.75	319.06	318.14	318.42	318.92	318.22	319.04	317.65	318.37	318.28	316.83	318.44	318.15
313.7	311.93	313.34	311.92	312.41	313.11	314.08	313.08	312.68	313.8	313.25	313.74	311.4	313.95	312.92	313.49	313.88	312.13	312.34	314.56	313.38	313.56	312.41	312.63	312.81	313.05	314.99	314.27	313.01	314.37	313.31	313.31	312.96	311.98	313.76	313.19	314.19	312.7	313.47	314.2	314.68	313.07	313.59	311.63	314.13	313.12	313.31	313.71	313.26	312.33
324.53	324.81	324.58	325.22	325.11	325.07	325.82	325.71	324.81	325.73	326.79	324.37	324.7	323.49	325.12	325.93	325.23	325.47	325.09	325.72	326.52	325.45	324.95	325.29	325.67	325.94	324.87	325.13	324.41	324.41	325.06	324.7	324.9	326.39	325.11	325.48	325.8	325.45	324.4	324.09	325.42	325.38	326.03	325.47	324.82	325.11	324.96	325.51	325.76	325.21
328.96	325.91	326.61	327.43	326.18	326.59	328.14	327.05	326.55	326.61	326.5	325.99	326.83	327.05	327.45	328.07	326.95	326.64	327.82	326.77	326.48	326.87	326.71	327.6	327.6	325.54	327.01	326.85	327.47	327.12	326.6	326.34	326.71	327.6	328.06	327.02	327.02	327.02	327.58	326.87	325.93	327.78	327.66	326.99	326.37	327.2	328.62	326.66	327	327.6
303.28	304.4	303.64	302.88	304.58	303.3	303.28	304.22	302.69	303.95	303.23	303.5	303.82	303.07	303.33	303.03	303.42	303.41	304.53	302.93	303.33	303.3	302.76	303.09	302.73	304.75	302.73	303.57	303.14	303.28	302.78	304.35	303.35	304.74	303.62	304.69	301.84	304.01	303.49	304.31	303.22	303.02	303.14	302.92	303.02	302.85	303.94	303.35	302.54	302.44
318.05	318.09	318.88	318.66	318.37	318.5	318.12	318.48	319.08	318.14	319.11	318.23	318.32	317.73	319.06	317.73	316.2	318.16	319.59	317.59	318.07	317.89	318.99	318.02	317.59	319.2	317.74	318.1	318.07	317.76	318.95	317.64	319.07	318.88	318.45	318.82	317.43	317.6	317.82	316.45	318.24	318.25	317.98	317.21	318.31	318	318.19	319.05	318.38	317.58
327.69	328.05	325.7	328.77	327.63	326.87	326.77	327.86	328.25	328.72	326.75	327.44	328.11	327.23	328.38	328.3	327.54	327.01	328.09	327.74	329.12	328.38	327.08	327.57	328.24	328.92	327.28	327.14	327.34	328.34	328.09	328	327.65	327	328.15	327.74	327.56	327.14	328.07	327.54	327.77	326.84	327.77	327.07	327.14	326.89	326.78	328.35	327.81	326.94
327.73	327.1	328.31	327.97	327.25	326.21	327.53	326.21	327.23	327.28	326.13	327.97	326.25	327.24	327.25	326.97	326.64	327.29	327.72	326.97	327.09	327.6	326.89	327.5	327.42	327.16	327.16	327.41	326.1	326.75	326.91	325.73	327.26	326.07	327.1	325.77	327.36	327.28	326.97	327.01	326.86	326.46	326.9	327.07	325.87	327.13	325.97	327.69	327.77	327.33
313.32	313.12	313.65	313.39	313.03	312.43	314.59	313.1	313.83	313.53	314.57	313.44	312.96	313.3	312.44	312.68	313.67	311.84	313.51	313.16	313.27	313.24	314.01	313.81	313.26	313.17	313.71	311.59	312.39	313.15	313.76	313.68	314.24	312.83	313.74	313.51	311.67	313.18	313.23	311.52	312.01	314.38	313.41	313.77	312.74	312.2	312.39	313.74	312.74	312
320.02	319.39	318.96	319.44	319.69	318.87	319.04	318.66	318.9	319.37	318.27	318.44	318.63	318.49	318.31	319.31	319.3	319.6	319.04	319.53	318.78	319.16	319.19	318.36	319.99	319.1	320.09	319.86	320.3	318.81	318.96	319.22	319.75	319.67	318.84	319.39	319.41	319.26	319.08	319.73	319.2	319.46	320.3	317.74	319.47	319.84	319.68	319.29	319.68	320.38
308.97	308.26	308.47	308.17	309.07	308.3	309.41	309.25	309.99	307.98	309	308.13	307.97	308.58	308.93	308.84	307.87	309.96	308.62	309.41	308.32	307.84	308.58	309.15	308.6	308.95	309.38	307.93	309.72	308.81	309.29	308.79	309.02	308.05	308.56	308.07	307.94	308.58	308.48	308.78	309.33	307.9	309.92	309.19	308.57	309.38	308.85	309.08	309.24	308.6
312.18	313.94	312.81	313.22	314.48	313.88	313.16	314.55	313.77	313.34	314.46	312.93	311.95	312.46	314.07	313.27	314.41	314.46	313.86	313.8	313.1	314.18	312.7	313.48	313.42	313.64	313.67	313.49	313.45	312.6	313.56	313.41	312.86	312.92	313.03	313.58	313.82	312.77	313.43	312.05	311.28	312.73	313.69	314.64	311.44	312.85	313.29	312.37	313	313.51
315.61	315.31	314.67	315.72	315.29	314.62	314.37	314.86	315.16	314.06	314.08	314.63	315.72	314.75	315.07	314.9	316.26	315.38	315.31	314.65	315.23	315.59	315.65	314.32	315.83	314.48	314.94	314.54	313.99	316.31	314.93	314.34	314.54	314.88	315.78	314.93	314.23	314.24	315.24	314.25	313.29	314.73	315.57	315.06	312.98	314.18	315.19	314.93	314.24	313.7
300.97	302.37	302.55	303.61	303.79	301.65	303.22	301.93	302.62	302.98	304	301.41	302.69	301.63	303.57	302.47	301.68	301.41	302.91	302.45	302.62	303.22	302.6	301.76	302.75	302.79	301.72	303	303.25	302.12	302.36	302.07	302.42	301.15	302.77	303.23	302	303.26	302.36	303.3	303.28	302.74	302.55	303.64	303.82	302.31	302.6	302.44	302.14	304
312.07	312.07	311.09	313.09	310.73	313.15	312.7	312.04	310.6	313.38	312.63	312.71	311.97	311.99	313.52	312.28	313.52	313	313.37	313.79	312.89	311.63	312.55	312.7	313.18	312.41	311.83	312.88	313.15	311.54	312.91	313.44	312.91	312.65	311.64	312.31	311.97	311.89	311.81	311.67	313.51	312.2	313.18	313.37	312.8	314.18	313.03	312.39	312.15	313.19
302.41	301.38	302.18	302.35	302.67	301.79	302.44	304.08	302.61	302.41	302.21	302.24	302.34	303.09	302.53	302.93	301.92	301.75	302.79	301.3	303.23	301.53	304.02	302.33	300.92	303.17	302.19	302.79	302.25	302.42	302.49	303.57	302.78	302.42	303.74	303.59	303.62	301.31	301.74	302.73	301.71	302.4	301.28	302.28	302.67	302.27	303.49	302.09	302.42	302.08
317.22	317.31	317.79	317.02	316.83	316.69	317.27	317.66	316.38	317.39	317.87	317.35	318.58	317.36	317.68	317.37	318.52	317.03	317.61	317.2	316.92	315.86	317.37	318.08	318.65	317.5	316.64	317.07	316.57	319.2	317.84	317.18	316.6	317.14	319.36	317.19	318.2	316.6	317.68	317.28	316.71	317.2	317.22	316.51	317.13	317.74	317.32	317.42	317.1	317.52
313.34	312.48	311.74	313.41	311.01	312.59	313.08	313.45	313	313.18	313.57	312.67	311.37	313.24	312.21	312.23	312.37	313.23	311.59	312.91	311.67	313	312.41	314.01	312.42	312.9	312.21	312.9	313.27	311.51	311.54	313.67	313.95	312.58	312.71	312.98	312.29	312.42	313.73	313.14	314.02	313.69	312.34	314.01	312.57	313.71	312.49	311.1	312.34	313.53
297.08	297.36	296.84	297.35	296.8	297.31	295.9	298.29	297.88	297.18	295.17	295.38	297.16	297.58	295.82	297.39	297.55	296.93	295.78	296.67	297.1	296.57	296.45	296.67	297.58	297.27	296	296.72	297.09	297.94	297.23	296.92	295.99	296.35	296.44	297.5	296.71	296.72	296.28	296.14	296.83	296.41	296.47	297.72	296.7	297.21	297.45	296.04	296.62	298.21
328.25	327.79	328.76	328.71	328.57	328.87	328.72	328.46	327.77	329.3	328.26	327.67	328.57	327.46	329.21	328.79	328.04	328.17	328.9	328.77	327.8	329	329.1	328.92	328.99	328.48	328.74	328.9	329.01	329.39	328.01	329.15	328.72	328.97	329.59	327.97	327.95	327.64	329.32	328.06	329.01	327.75	329.51	328.6	328.59	330.21	328.29	328.35	329	328.39
302.95	301.99	303.02	304.06	303.67	303.54	303.64	303.91	304	304.33	303.24	302.68	304.04	303.73	303.38	304.06	302.38	303.22	303.94	303.08	303.04	303.61	302.67	300.8	301.59	302.98	304.13	303.36	304.52	302.66	303.33	303.47	303.23	305.24	303.97	303.01	302.33	303.9	303.31	303.28	303.32	302.48	302.85	302.98	304.26	303.25	303.56	303.63	304.26	304.28
316.24	316.45	316.14	317.12	318.3	315.47	316.6	317.79	317.41	316.36	317.28	318.09	317.55	317.07	318.08	317.46	317.68	319.44	316.6	316.17	317.56	317.08	317.05	317	317.15	317.63	318.93	317.68	316.47	318.04	318.17	318.51	317.86	317.18	317.4	317	317.59	316.84	317.65	317.35	317.7	316.83	318.41	317.9	317.91	315.64	318.49	318.2	317.19	316.45
300.23	300.84	299.91	300.69	299.73	300.62	299.28	300.13	301.01	300.19	299.48	299.95	300.65	299.46	300.51	300.04	301.15	300.35	299.67	300.82	299.62	300.06	300.54	300.59	300.23	299.53	300.72	299.11	299.98	299.2	300.17	300.14	299.66	300.86	299.84	299.75	299.62	299.76	301.12	300.54	299.22	301.38	298.72	301.12	300.15	299.73	298.76	299.98	299.7	300.14
306.82	306.93	307.32	307.42	307.44	307.27	306.54	307.17	306.93	307.51	307.9	306.25	306.79	306.88	307.12	307.86	307.21	307.8	308.09	307.14	307.14	306.48	307.43	306.99	307.72	307.03	307	307.65	306.73	307.84	308.31	306.81	307.47	308.16	307.08	306.72	307.44	307.79	306.79	307.5	307.42	308.67	306.32	307.25	305.18	306.45	307.87	307.81	307.36	306.24
293.76	294.94	295.02	295.11	292.9	293.81	293.6	294	294.84	293.89	292.52	295.17	293.59	293.62	293.93	294.11	292.71	294.95	294.4	294.95	294.05	293.86	293.16	294.22	294.03	293.99	291.88	294.45	293.69	294.43	293.01	294.23	295.06	294.76	295.19	294.97	293.57	294.01	293.22	293.92	295.18	295.17	294.28	293.13	294.03	294.54	294.67	293.74	294.45	294.39
309.27	308.65	308.11	308.35	308.6	308.94	308.43	309.69	309.13	308.83	308.36	308.64	307.81	308.49	309.01	310.03	307.64	308.12	309.54	309.45	307.31	309.61	308.26	309.45	308.78	308.82	309.93	310.81	308.49	309.74	310.45	308.36	309.06	308.7	307.98	309.34	308.61	309.26	308.3	307.81	309.04	310.22	309.02	307.9	309.08	309.58	307.4	309.66	309.06	309.07
308.62	309.34	308.73	309.3	309.6	309.56	309.02	307.72	308.31	309.22	309.23	308.26	309.6	309.61	309.34	308.7	308.29	309.23	308.62	308.23	309.15	309.56	309.2	309.65	309.81	309.81	308.98	308.46	308.69	309.86	309.07	309.87	308.08	308.76	309.11	308.76	308.96	309.26	308.66	308.61	309.91	307.85	308.53	308.37	308.92	308.15	307.55	308.87	307.83	308.77
312.59	312.16	313.58	313.79	314.66	313.54	312.52	313.28	312.55	314.96	311.88	313.12	313.42	314.05	313.52	313.15	313.34	313.75	312.9	313.51	313.62	313.12	312.85	314.16	314.16	313.58	312.87	313.39	313.22	312.08	313.74	313.59	312.56	313.85	314.15	312.71	314.46	313.03	311.78	314.31	313.08	312.79	312.97	313.27	313.03	313.14	313.91	313.56	313.02	311.94
313.01	313.19	312.85	312.92	313.55	313.17	312.25	314.57	313.5	313.91	313.68	314.34	312.77	313.8	312.73	313.35	314.07	312.51	313.86	313.72	312.71	314.06	312.23	313.49	312.75	312.92	314.23	312.94	311.62	313.52	313.03	312.62	310.29	313.26	313.68	313.89	313.43	312.83	313.21	313.76	312.8	313.96	313.34	313.87	312.77	312.73	312.23	312.81	313.94	313.89
305.5	305.14	305.8	305.81	304.48	305.08	305.54	305.4	306.16	305.97	304.96	305.66	304.29	306.6	305.85	305.19	305.15	305.07	305.54	306.03	306.13	305.43	306.22	306.71	305.52	306.95	306	305.58	305.43	305.73	306.03	303.38	305.59	305.83	305.24	304.73	305.06	304.36	306.01	305.6	306.62	305.05	305.9	305.77	304.32	306.7	306.01	305.04	305.65	305.62
295.01	295.58	293.85	294.83	294.86	295.67	294.59	294.47	295.42	294.89	293.89	294.54	294.84	295.3	294.41	295.91	294.71	295.17	296.41	295.83	293.57	294.94	295.19	294.7	294.97	295.11	294.43	294.82	295.41	293.82	294.98	295.71	293.56	295.1	294.87	296.08	296.31	294.43	294.66	295.51	295.55	295.63	294.47	295.9	295.96	295.66	294.69	295.29	295.63	294.83
313.58	312.94	313.16	312.86	313.21	313.91	312.77	313.59	312.87	312.03	314.13	313.33	313.66	313.55	312.73	313.35	313	313.17	313.97	313.97	313.07	313.81	312.88	313.4	312.11	312.43	312.09	313.84	312.68	312.66	313.09	312.26	314.01	313.05	311.89	313.18	313.54	313	313.45	312.44	312.16	312.79	314.1	313.15	314.19	313.57	312.49	312.92	313.39	313.5
316.55	316.29	315.99	315.73	316.01	316.71	316.12	316.77	314.07	316.59	316.06	315.91	314.75	315.6	316.79	316.72	316.54	316.11	315.74	317.16	315.47	316.04	314.36	315.92	315.77	314.83	315.36	316.23	314.9	316.93	315.9	315.88	315.78	315.7	315.78	316.18	316.21	315.35	316.6	315.88	315.44	316.09	315.95	315.98	315.2	315.64	316.73	315.98	315.35	314.86
314.94	314.48	314.37	315.03	315.84	314.97	314.28	315.27	315.41	314.71	313.88	315.53	315.57	315.4	314.91	315.68	314.77	313.79	314.07	314.17	316.09	314.81	314.49	315.93	315.17	314.17	315.26	314.68	314.58	314.94	315.42	315.74	314.05	314.54	314.93	314.26	313.59	315.15	314.2	314.87	316.42	314.3	315.33	315.27	314.75	315.28	314.91	314.69	313.79	315.87
302.56	303.32	303.04	301.15	302.75	301.88	303.84	302.54	302.57	303.74	303.36	302.67	302.27	302.41	303.76	302.62	303.14	302.66	303.69	303	302.36	303.83	303.31	301.74	302.43	303.04	303.81	303.64	303.99	303.57	303.64	304.2	302.43	301.79	302.92	303.49	302.82	302.68	302.36	302.9	303.49	304.22	303.21	302.86	303	303.47	303.67	303.14	301.45	301.93
301.64	299.88	300.1	302.02	301.51	301.08	300.12	300.79	301.05	300.27	301.08	301.08	301.27	300.32	300.07	301.5	300.3	302.04	299.68	301.1	300.61	300.65	302.43	300.84	300.62	303.16	302.25	301.72	300.64	302.12	300.96	300.92	299.18	300.99	301.44	300.82	301.83	300.09	300.93	301.13	301.25	300.86	301.11	301.48	301.25	300.28	299.85	301.11	301.22	300.04
316.42	315.53	315.79	315.89	316.58	316.01	315.21	315.67	315.99	315.66	315.37	315.14	314.65	316.21	315.69	314.71	315.34	315.53	315.43	315.33	315.16	315.83	315.6	315.17	315.74	315.29	315.31	315.94	316.39	315.62	316.27	315.07	315.42	314.77	315.37	315.57	317.4	314.79	316.09	315.97	316.12	315.34	315.19	315.73	315.47	316.74	317.32	315.24	315.29	315.4
328.55	328.69	328.39	329.71	328.24	328.35	327.21	327.29	328.22	327.85	328.07	326.42	328.06	326.76	327.33	328.75	328.81	328.99	328.32	327.12	328.31	327.9	327.74	327.59	328.64	328.7	327.96	327.18	328.92	328.38	328.24	328.6	327.53	326.48	326.63	329.26	327.93	327.68	329.5	328.26	329.05	327.46	328.26	327.16	327.85	329.17	327.98	327.57	328.45	328.99
302.08	302.77	302.41	302.29	302.66	302.55	301.86	302.14	302.86	303.74	302.75	303.93	302.77	302.69	303.13	303.61	303.26	303.08	304.28	303.82	302.8	303.95	303.77	303.57	302.2	302.51	303.03	302.36	303.42	302.84	304.01	303.26	302.04	304.07	302.99	303.68	303.43	303.1	303.17	303.25	302.93	303.54	302.37	301.92	304.6	302.92	302.99	301.84	303.09	302.71
312.89	313.26	313.38	313.99	314.23	313.55	313	313.16	312.73	313.44	313.96	312.38	313.35	313.71	313.54	312.6	313.53	313.15	313.04	313.5	312.92	313.29	311.86	313.97	312.76	313.08	314.56	313.05	312.09	312.34	312.43	312.65	313.97	313.02	313.45	312.81	312.17	314.51	312.73	312.42	312.97	311.87	313.86	313.25	313.37	312.93	313.58	313.53	313.42	313.76
313.92	312.56	313.41	312.78	312.16	313.42	311.89	312.66	311.93	312.23	313.61	312.52	312.64	313.57	312.79	313.82	312.53	312.68	313.67	311.35	312.21	311.99	313.08	312.71	313.76	314.03	312.29	312.01	313.95	313.08	312.83	313.42	313.31	313.31	312.21	311.76	312.2	313.54	312.13	312.64	312.74	313.16	313.01	313.13	313.58	312.73	313.76	311.67	312.74	312.28
308.14	309.18	309.22	308.39	309.39	309.33	308.91	307.74	309.65	308.87	309.52	308.11	309.56	310.36	309.13	309.25	309.24	308.73	307.73	308.78	309.51	308.54	309.35	309.02	308.47	309.06	308.48	309.57	309.14	308.42	308.09	308.51	309.23	308.56	309.37	309.54	309.51	309.55	309.27	309.14	309.2	308.39	308.56	309.01	308.8	308.13	308	308.21	309.49	308.77
305.95	305.87	305.89	305.41	306.69	304.95	305.45	304.58	306.12	305.86	303.96	305.56	305.52	305.03	305.4	305.92	304.07	305.16	305.72	306.94	305.6	305.54	306.02	306.19	303.92	305.57	306.27	306.6	306.2	305.79	304.94	304.95	305.77	305.32	305.05	305.12	306.13	305.84	304.97	306.75	304.7	305.07	305.77	305.02	305.84	306.1	305.41	306.76	306.97	304.97
317.83	318.15	318.28	318.15	316.36	316.75	317.4	317.39	317.48	317.36	317.98	318.43	318.03	317.29	317.07	317.57	316.81	317.68	316.46	315.81	317.66	317.8	316.17	317.23	317.51	316.82	317.35	318.11	316.96	316.77	318.44	317.47	315.92	317.39	316.63	317.72	317.42	316.95	317.38	317.37	314.77	315.54	316.3	318.44	316.48	318.2	318.03	318.32	315.67	317.63
309.37	308.64	308.88	307.77	307.83	309.91	309.6	308.62	307.75	307.84	308.62	308.63	308.74	309.03	308.73	308.95	309.61	309.47	308.97	308.18	308.91	308.71	309.39	308.55	309.39	308.47	309.06	308.33	308.67	308.64	308.45	309.04	309.15	309.16	309.39	308.61	309.15	310.21	309.09	309.24	309.23	308.72	308.53	309.29	310.51	309.25	308.71	309.08	308.8	307.84
310.25	310.1	310.12	310.59	310.64	310.62	310.72	310.61	310.16	312.01	310.77	309.54	309.85	310.07	310.33	310.83	310.02	310.89	310.59	310.81	311.1	310.01	311.44	310.49	310.07	309.96	310.79	309.98	311	311.01	310.91	308.76	310.86	309.77	309.5	310.46	309.78	311.09	310.67	310.56	309.13	309.85	311.39	310.84	310.59	310.67	310.28	310.03	310.15	310.02
313.86	312.31	313.8	314.29	312.99	313.18	313.85	312.21	313.48	313.4	312.78	312.25	314.33	311.49	313.44	313.26	314.3	313.51	313.91	312.82	312.81	312.19	313.99	313.58	313.09	312.44	314.19	312.83	311.79	312.73	312.76	313.48	312.23	313.63	313.3	313.11	313.27	313.32	313.86	314.04	312.53	312.79	312.15	313.52	313.87	313.38	312	313.28	313.34	313.54
314.66	314.44	313.81	313.08	314.85	313.77	314.21	313.72	314.71	313.59	313.21	314.36	314.44	315.71	314.07	314.15	314.85	315.01	314.44	314.4	314.17	313.76	314	313.03	314.34	313.35	314.37	314.9	313.44	314.25	315.16	313.38	313.94	313.79	312.99	314.51	314.98	314.29	313.57	314.08	314.44	315.43	314.78	314.13	313.92	314.18	314.5	314.61	314.7	315.13
303.87	304.29	304.14	304.71	304.76	302.76	302.71	303.98	304.37	303.65	303.88	305.89	304.27	305.14	304.61	303.5	305.06	304.39	305.32	304.27	303.61	304.82	302.93	305.05	304.44	304.73	304.15	303.75	303.57	303.6	304.7	304.45	306.11	304.06	304.11	303.4	304.42	304.42	303.29	304.63	304.29	304.4	304.43	305.17	303.88	304.5	303.92	305.62	304.61	305.67
323.67	324.28	323.75	325.36	325.33	324.36	323.84	324.45	323.34	324.57	324.17	324.87	325.21	325.32	325.26	324.36	324.88	323.98	324.83	323.53	324.86	324.52	324.3	325.2	325.69	324.48	326.75	324.32	324.66	324.99	324.64	324.88	324.8	324.9	324.12	323.14	325.7	324.5	324.77	324.73	323.48	324.16	324.99	325.29	325.06	324.62	325.23	324.65	324.88	324.1
304.01	304.41	305.08	304.44	304.52	304.08	304.87	303.96	303.49	305.27	303.91	306.01	304.24	303.7	304.97	304.2	305.14	305.42	303.92	303.52	305.24	304.43	304.42	303.43	304.28	305.7	303.59	304.67	304.77	305.17	304.21	304.43	304.8	303.27	305.77	305.15	304.52	304.09	304.49	304.54	303.61	304.35	304.27	304.97	304.57	303.84	304.15	304.71	304.13	303.68
301.04	299.11	299.96	299.49	300.25	300.08	300.18	300.53	300.63	300.57	300.44	299.97	298.85	300.52	299.84	299.42	300.5	301.06	299.95	298.21	299.56	299.06	300.85	300.51	299.95	301.09	299.58	299.81	299.46	299.55	300.56	299.01	301.22	300.49	299.39	300.56	299.36	300.17	299.8	300.12	299.34	300.61	300.39	299.78	298.68	300.24	299.81	301.39	299.28	300.27
303.76	302.35	303.8	302.85	305.46	303.65	303.02	303.12	303.5	303.43	304.1	304.19	303.43	302.31	304.8	303.53	301.42	304.18	303.49	302.95	303.28	304.07	302.8	304.53	303.13	302.09	303.9	305.09	304.23	303.14	304.52	303.57	304.77	303.24	302.77	305.61	302.88	303.83	304.66	302.93	303.85	304.67	302.35	303.5	302.35	303.33	303.09	302.97	303.31	302.73
302.62	302.08	302.23	302.26	302.47	302.89	300.73	302	301.5	302.23	303.14	302.39	301.65	301.84	301.6	301.34	302.65	304.11	303.06	302.49	302.15	303.1	301.42	302.92	302.85	301.87	302.08	300.58	301.62	303.62	302.33	301.65	303.2	302.35	302.69	302.62	301.54	301.52	301.76	302.86	302.33	302.54	300.94	301.02	303.5	300.65	302.16	302.06	302.7	302.36
312.58	312.56	313.93	313.3	312.76	313.3	314.06	314.12	312.45	314.07	312.45	313.14	313	313.47	312.76	312.09	313.29	311.42	312.1	313.38	312.75	314.09	313.68	312.96	313.38	312.98	312.21	313.54	312.51	313.15	312.74	313.35	313.58	313.04	312.73	312.73	312.34	314.42	312.81	314.32	314.1	313.14	313.34	313.16	312.8	313.52	312.95	312.38	312.93	313.67
316.96	316.12	316.27	316.94	316.45	316.49	317.75	316.48	315.49	316.77	316.54	315.3	317.61	316.24	316.78	316.53	317.46	316.63	317.09	315.88	316.87	317.05	317.09	316.6	316.42	315.11	316.77	314.86	316.57	316.13	316.37	315.75	316.4	316.59	317.77	316.94	316.54	316.04	317.57	316.23	317.32	317.74	316.68	315.8	316.17	315.88	316.39	316.03	316.38	317.16
307.82	307.7	306.81	307.35	307.12	306.28	307.84	307.64	306.65	306.05	306.8	304.87	308.33	306.72	307.09	307.12	308.28	307.46	307.65	307.48	307.85	307.42	308.39	307.22	306.75	306.43	307.15	307.93	306.03	306.76	307.45	307.03	307.01	308.09	306.24	307.18	307.28	306.75	307.23	306.95	306.61	307.57	307.48	306.72	307.48	307.16	306.39	308.77	307.39	307.61
300.87	302.26	301.74	303.31	302.7	302.37	301.9	301.5	302.52	302.92	302.53	303.41	301.13	302.8	302.13	300.84	303.19	302.83	302.24	302.9	301.76	302.77	303.27	303.11	303.21	302.5	301.96	301.65	302.23	303.24	301.86	301.93	301.58	301.85	300.92	302.9	301.21	303.19	302.6	302.73	302.64	302.88	301.95	303.08	302.44	301.85	301.36	302.03	303.11	302.8
303.45	302.65	303.12	303.37	303.47	303.7	303.33	303.03	301.87	302.13	303.61	302.96	303.61	304.24	303.18	302.46	302.88	303.49	302.8	303.61	304.23	303.83	303.88	302.34	304.29	303.86	303.66	303.55	303.59	302.72	303.5	303.79	303.45	303.49	303.93	302.71	302.81	302.95	303.69	303.88	302.16	303.65	303.84	303.52	303.88	304.12	303.08	303.15	302.76	301.97
314.37	315.32	314.19	312.2	314.17	312.99	314.41	314.03	314	313.78	313.53	313.68	312.94	312.9	313.89	313.07	313.49	313.25	312.94	312.57	313.25	313.88	314.08	315.31	312.79	313.85	314.48	314.78	313.11	314.23	314.19	313.67	314.71	312.69	314.35	313.29	314.11	314.22	315.18	313.65	313.69	314.42	314.34	315.01	313.24	314.25	314.25	313.85	316.29	314.02
303.73	303.94	302.37	304.17	302.93	302.44	303.4	303.45	303.13	304.5	303.24	303.13	303.38	303.93	303.14	304.29	303.38	302.73	303.33	304.5	303.05	303.76	304.36	303.4	303.09	303.26	303.12	303.88	303.75	301.49	304.31	302.9	302.65	304.23	303.14	303.31	303.11	305.41	303.14	301.93	301.57	302.47	303.36	302.33	302.62	303.44	302.67	301.92	301.99	302.87
310.06	308.55	309.07	309.78	308.46	309.05	310.19	308.97	308.26	308.35	309.96	309.34	309.4	309.63	308.87	307.38	307.89	306.81	309.29	308.35	309.41	309.19	307.9	309.48	308.59	309.94	309.82	309.69	308.96	308.57	307.91	308.14	308.49	308.41	308.11	307.75	310.04	309.01	308.44	309.14	308.53	309.85	309.94	308.92	309.54	307.79	308.46	308.36	308.69	309.09
318.72	318.1	318.18	317.51	317.57	318.34	317.71	318.92	317.26	318.53	317.34	318.61	318.49	319.37	317.06	318.42	317.91	317.83	317.85	318.85	318.72	316.57	319.33	318.49	319.38	318.78	318.7	318.47	318.39	318.98	318.02	317.76	317.89	318.25	318.73	316.82	319.24	318.78	317.84	318.57	318.39	318.63	318.18	317.9	318.21	317.73	318	318.29	318.04	317.86
313.3	313.7	312.76	312.11	312.62	313.1	312.27	311.9	312.59	314.23	312.7	314.31	313.3	312.24	311.28	312.16	312.53	313.36	314.23	312.69	312.59	314.14	313.64	313.94	313.46	312.86	312.39	312.38	313.59	313.6	313.41	313.3	313.24	312.15	313.35	312.73	311.89	313.71	313.65	312.9	313.88	313.66	312.28	313.02	313.73	312.68	314.29	313.08	313.02	312.68
315.51	315.45	314.29	313.86	314.65	315.5	314	314.58	314.52	314.89	316.88	315.06	315.24	314.89	314.66	315.75	314.4	314.5	313.68	316.12	315.7	315.15	316.4	314.39	315.71	315.46	313.51	314.19	315.09	313.42	315.18	313.73	314.01	313.07	315.26	314.59	314.14	315.95	314.25	314.96	314.6	315.33	314.52	314.28	314.49	314.31	314.22	313.45	313.54	314.91
315.96	315.58	316.08	316.3	316.25	315.52	315.39	315.69	315.72	315.82	315.59	315.83	316.33	316.18	315.58	315.11	314.43	315.65	316.49	316.33	315.43	315.73	316.58	316.43	316.05	315.92	316.62	316.55	317.13	316.6	315.4	315.59	314.58	315.15	315.64	316.7	316.96	315.28	315	315.92	315.21	315.83	315.76	314.77	316.12	316.17	316.13	315.54	316.01	314.74
303.47	302.08	303.72	303.45	303.86	303.52	302.4	303.16	302.57	302.71	303.3	303.03	303.72	302.94	303.6	302.31	303.83	303.33	303.86	303.49	302.93	303.66	304.64	303.53	302.78	302.83	302.27	302.87	302.98	304.02	303.65	303.48	303.48	303.87	303.23	303.56	303.69	302.46	302.88	302.5	302.72	304.41	303.38	303.18	303.94	304.49	303.51	302.69	303.48	304.29
313.04	312.08	313	312.11	312.02	313.65	313.17	312.56	311.97	312.94	311.69	312.6	312.21	312.81	312.55	312.59	311.87	313.66	312.78	311.72	311.92	312.52	312.04	312.62	311.77	313.59	313.03	311.91	311.94	313.29	311.71	312.8	311.83	312.54	312.27	312.86	311.69	312.26	313.02	312.92	312.57	313.05	312.51	312.74	312.33	311.78	312.97	312.3	312.72	312.3
318.71	319.76	318.14	318.38	318.59	318.9	319.94	320.05	319.96	320.32	319.34	318.12	319.55	319.68	319.85	318.37	319.96	318.54	319.28	319.94	319.93	319.51	318.52	319.24	318.93	318.59	318.64	319.54	319.3	318.61	319.7	318.89	319.35	319.17	318.06	318.99	319.7	319.25	319.02	318.48	319.41	319.52	319.25	319.08	318.94	320.32	321.34	320.33	318.95	318.74
297.38	296.92	296.76	296.64	296.59	297.28	297.73	297.21	296.4	296.25	297.43	296.52	296.56	298.05	297.51	297.59	298.56	297.06	298.2	297.43	296.97	297.12	296.43	297.29	296.94	296.54	296.43	297.59	296.36	297.41	295.83	297.33	297.07	296.66	297.99	297.08	296.66	297.16	296.63	296.34	296.47	296.91	296.34	296.41	297.15	296.77	295.37	297.74	296.51	296.95
304.36	305.18	304.9	303.96	303.88	304.24	305.51	306.08	305.66	306.05	304.6	305.47	304.07	305.82	304.19	305.59	304	305.13	304.7	304.38	303.1	305.12	305.29	305.22	305.74	305.31	305.29	305.47	303.2	306.07	304.93	303.82	304.54	305.57	304.45	304.99	304.46	304.64	305.18	304.71	305.53	305.49	304.62	304.62	305.27	304.53	304.24	305.84	305.79	304.85
318.57	319.05	318.88	319.36	318	318.76	318.72	317.56	317.8	318.49	318.92	318.35	317.89	317.36	319.01	318.9	318.06	317.46	317.71	318.2	316.65	318.45	318.14	317.61	316.09	317.82	317.65	319.32	319.04	318.99	318.77	317.87	316.92	317.58	316.39	317.77	317.07	318.38	317.56	317.88	318.2	318.29	318.44	317.1	319.25	317.61	318.84	317.37	317.28	318.12
328.69	329.25	329.38	329.5	328.71	328.68	327.66	329.25	328.63	329.26	328.34	329.46	327.64	327.73	328.64	328.82	328.94	327.43	327.93	329.5	328.97	328.13	328.71	329.35	328.46	328.08	328.37	327.82	328.09	328.43	327.82	329.63	327.89	329.19	327.79	327.75	328.09	328.13	327.95	328.66	328.34	329.33	328.97	329.1	329.18	328.56	329.4	329.59	328.51	327.94
310.47	309.21	310.12	308.86	309.61	310.86	309.2	310.21	308.38	309.35	310.51	308.91	309.91	309.7	309.91	310.17	309.95	310.39	309.92	310.14	309.85	308.93	309.37	309.93	310.79	309.54	308.45	309.4	308.78	310.84	308.84	311.01	311.5	310.22	309.92	310.61	309.64	309.5	310.18	310.46	309.51	310.28	310.6	310.82	309.66	309.21	309.79	308.76	308.86	308.42
299.71	300.42	299.7	299.61	300.58	299.53	300.91	299.36	298.83	301	299.89	298.92	299.77	300.16	299.19	299.98	299.77	300.23	299.96	299.89	300.89	300.19	300.17	300.09	299.93	300.27	299.88	300	299.56	298.89	299.9	299.02	300.85	299.58	299.26	300.93	301.46	301.23	300.81	299.71	300.22	300.35	300.57	300.21	299.55	300.38	300.44	300.64	299.3	300.06
314.86	314.07	312.97	314.54	313.88	314.18	315.11	315.62	313.69	314.16	314.02	315.81	317.14	314.15	315.4	315.64	314.85	314.87	314.53	315.06	314.09	315.97	315.41	316.35	315.37	315.46	313.59	315.76	315.23	315.8	315.71	315.32	314.7	316.07	314.49	314.78	315.28	314.98	314.01	315.04	314.21	315.16	314.12	314.67	316.58	314.54	315.26	314.75	314.23	314.77
294.7	293.35	293.47	295.07	293.26	293.82	294.45	294.09	294.98	294.6	294.68	293.94	295.64	293.33	294.71	295.4	295.87	294.02	294.24	295.57	295.81	294.25	294.95	293.31	295.04	293.46	293.97	293.64	294.82	293.65	294.6	294.84	295.79	293.82	294.74	293.6	294.74	294.2	294.44	293.75	293.57	294.31	293.51	294.06	294.06	292.67	292.51	294.42	294.29	293.3
293.8	294.62	294.66	292.97	294.34	292.5	294.08	294.76	292.93	293.19	292.98	294.27	293.1	294.77	294.52	295.39	294.06	292.99	294.76	294.41	293.74	293.8	294.29	294.07	293.8	293.51	294.41	292.43	293.73	293.87	292.9	294.52	294.11	292.1	293.61	293.99	294.75	292.13	294.2	293.77	293.88	294.13	294.21	294.7	294.84	294.63	294.99	293.68	294.01	293.9
325.68	327.35	328.42	327.27	327.3	327.73	326.8	326.34	328.8	326.48	327.49	326.82	326.24	327.95	327.66	326.94	326.67	325.69	326.87	326.64	327.79	326.63	328.09	328.1	326.33	326.88	327.14	326.37	326.75	326.66	327.84	327.51	326.88	327.15	327.76	327.8	327	327.16	328.14	327.08	324.91	326.98	326.98	326.91	327.58	326.66	326.87	328.03	325.82	328.15
313.51	314.94	313.5	314.4	313.24	314.77	314.46	313.69	314.12	313.38	314.47	313.97	313.54	312.9	313.62	314.51	315.87	315.03	314.21	314.58	315.23	314.29	313.78	314.39	314.75	314.22	315.34	313.02	313.51	313.19	313.79	314.45	312.73	313.81	314.01	314.87	314.2	314.67	314.24	312.78	314.6	313.8	314.45	314.13	314.44	314.25	314.39	315.74	313.59	313.86
325.13	323.76	325.18	324.97	325.24	325.03	324.76	324.81	325.64	324.8	325.5	324.15	325.37	325.7	324.81	324.95	324.67	324.7	324.62	324.61	325.94	324.02	324.42	325.2	325.87	325.72	325.35	324.01	325.48	326.01	325.66	326.11	324.87	324.32	324.18	326.4	325.01	324.59	325.27	325.82	325.1	325.93	325.97	323.82	325.22	325.47	324.88	325.99	326.12	326.43
314.48	316.29	314.58	314.67	315.31	314.67	315.59	314.21	314.86	314.27	315.17	314.71	313.7	314.92	315.12	314.37	316.23	315.93	314.17	314.4	314.48	313.76	315.17	315.78	314.86	313.96	315.22	315.23	314.71	314.13	314.87	316.27	314.72	315.03	314.59	315.34	313.87	314.93	315.69	313.37	314.08	315.57	314.75	313.7	315.18	314.79	314.58	315.04	314.34	314.79
313.02	313.15	312.69	312.54	311.91	313.37	313.76	313.5	313.18	313.09	313.71	312.65	312.76	313.4	314.12	313.64	312.23	313.5	312.68	313.75	315	313.52	314.23	312.83	313.35	312.81	313.15	312.73	313.1	312.59	313.38	312.73	313.73	314.11	310.9	312.5	313.71	313.55	313.17	312.89	312.36	312.52	312.26	313.42	313.25	313.87	314.8	314.09	313.49	313.76
313.63	315.31	314.54	313.63	314.12	313.93	313.34	313.32	314.45	313.53	313.31	313.88	314.23	313.62	314.2	313.17	314.19	313.12	315.08	314.18	313.68	312.46	313.8	312.57	314.86	315.07	314.77	315.04	314.62	313.63	314	314.49	312.96	314.22	313.9	312.83	314.07	313.19	313.07	313.98	313.14	313.51	314.16	313.19	314.54	313.52	313.79	315.54	311.89	314.83
313.07	313.05	312.39	313.38	313.65	313.24	313.08	312.94	312.85	313.5	313.13	312.61	314.04	313.44	315.07	312.2	313.08	313.89	314.09	313.67	312.75	313.45	313.71	312.29	312.81	313.14	311.6	314.14	312.28	312.63	313.03	313.7	312.99	314.01	313.75	313.32	314.07	312.72	313.23	313.36	314.29	313.63	312.54	312.53	313.7	313.68	315.15	312.04	313.06	313.46
316.49	316.17	316.48	315.34	315.61	316.48	316.31	316.09	314.08	314.88	316.12	316.02	315.26	315.57	316.92	316.02	315.36	315.81	314.24	314.92	316.59	313.85	315.33	316.37	315	317.22	315.35	315.19	315.52	314.94	315.59	316.58	316.38	315.44	316.03	316.38	315.33	316.48	315.18	315.69	315.8	315.72	315.65	316.38	316.17	315.68	315.83	315.56	315.7	315.37
304.71	305.37	303.17	305.19	304.59	304.19	306.1	304.49	304.9	304.01	305.08	304.74	304.95	305.15	304.5	305.77	304.24	304.44	304.76	305.07	304.25	304.06	303.9	303.78	304.55	305.16	302.82	303.99	304.24	304.07	304.99	305.18	305.44	303.44	303.4	304.68	304.98	303.94	305.15	304.52	304.47	304.51	304.51	306.19	303.91	303.2	305.39	304.76	303.63	305.42
303.53	304.42	304.13	304.54	303.45	302.91	304.34	302.57	302.46	303.52	303.48	303.5	303.1	304.1	303.49	303.72	302.45	303.25	304.52	303.75	304.23	302.93	304.5	303.25	304.19	303.72	305.03	304.63	305.05	304.71	304.46	304.28	302.86	304.61	303.73	304.72	303.54	303.72	302.91	304.22	304.52	304.36	304.33	304.45	304.04	304.52	304.17	304.3	303.14	304.11
315.5	316.13	317.75	316.98	316.1	318.3	315.72	316.95	316.91	317.06	317.33	316.86	316.76	315.76	317.08	317.39	316.09	316.69	316.68	315.8	315.87	316.7	316.72	315.88	317.74	316.48	316.73	316.93	316.12	317.39	316.91	316.39	316.37	316.83	317.77	317.01	316.24	315.69	316.83	316.84	316.97	316.66	317.64	316.64	318.25	316.55	316.27	315.57	315.17	316.48
315.52	315.04	316.67	314.52	314.54	313.76	314.09	314.68	313.92	314.98	315.1	315.43	315.23	313.18	315.01	313.32	314.66	314.56	315.22	314.88	313.46	315.43	314.45	314.59	314.18	314.88	314.43	314.62	315.66	314.92	314.85	314.7	315.78	313.88	314.19	314.89	314.64	313.24	315.02	314.59	314.16	315.05	314.65	314.95	315.83	314.22	314.83	314.49	316.11	314.71
296.33	296.72	296.43	296.26	296.62	295.73	294.86	296.86	298.05	296.5	297.25	297	295.71	297.44	295.93	296.55	296.85	297.08	296.54	296.77	296.26	296.28	295.92	295.99	296.84	296.98	297.08	296.14	296.39	296.47	295.47	297.44	296.41	296.63	296.5	296.16	295.92	296.87	297.03	295.78	297.81	297.68	299.07	297.98	297.26	296.3	297.29	296.59	296.69	295.73
314.98	313.82	315.74	314.59	313.85	315.3	314.65	315.42	313.19	315.05	314.5	313.9	314.56	313.21	315.17	315.07	313.57	315.25	314.83	315.09	314.02	315.64	314.59	315.4	314.56	313.6	316.15	313.92	316.09	315.49	315.48	314.84	314.49	314.37	314.22	315.2	314.87	315.69	313.23	315.27	313.93	313.66	315.25	314.03	315.58	314.61	314.65	316.05	314.4	315.05
327.29	326.21	326.97	326.96	326.47	328.07	327.03	327.45	326.44	326.84	327.1	327.02	326.65	327.79	326.5	327.99	326.89	327.29	326.53	327.54	326.38	327.31	327.01	326.83	326.83	325.01	327.72	326.93	325.48	326.85	328.21	326.98	326.88	327.74	327.44	325.89	326.02	326.86	327.85	327.9	327.55	327.24	326.42	326.39	327.03	327.16	326.09	325.97	326.06	327.27
316.64	316.2	316.29	316.09	315.93	316.46	316.02	315.95	316.52	317.3	315.33	316.06	316.61	316.59	316.56	316.27	315.9	316.38	315.18	316.21	316.62	315.83	316.87	317.28	315.89	316.59	315.9	316.22	316.47	316	314.8	316.54	315.85	316.22	316.26	315.63	316.32	317.83	316.49	314.93	316.34	314.02	316.13	316.34	316.2	316.01	315.94	314.94	315.77	316.88
307.94	308.18	310.61	308.26	309.62	307.3	307.77	308.23	309.43	310.34	308.59	309.15	309.85	309.19	310.24	308.21	308.51	309.13	307.26	309	309.71	308.51	309.27	308.05	309.33	307.56	308.56	309.19	309.84	310.03	308.25	308.46	309.36	307.34	309.09	308.82	307.86	308.35	307.21	307.82	308.53	308.85	308.21	307.92	309.07	308.46	308.16	309.41	308.97	308.47
302.2	303.7	301.6	301.67	302.81	301.73	302.16	303.27	302.54	301.82	302.7	303.27	303.68	302.1	301.77	302.52	302.77	302.47	303.79	302.43	300.52	302.45	302.55	302.65	303.16	303.35	302.91	302.55	301.95	302.07	302.53	301.9	301.67	303.35	302.92	302.89	301.4	302.9	302.33	303.32	301.64	302.7	302.39	302.76	302.25	302.4	303.19	302.05	301.72	303.61
327.69	327.19	326.42	326.87	327.69	327.45	328.12	327.01	327.51	328.23	327.24	328.58	328.36	328.11	328.06	326.88	327.27	328.18	328.6	327.2	327.55	328.68	327.24	327.37	328.69	327.61	327.39	327.74	328.44	327.52	326.95	326.98	326.25	327.18	327.24	328.37	329.36	327.64	328.3	327.88	330.38	328.16	326.22	327.82	327.25	328	327.32	327.38	328.03	327.22
307.4	307.23	306.01	306.58	305.99	306.44	305.78	304.9	306.14	306.32	305.46	307.5	305.82	306.67	305.34	305.84	305.56	306.47	306.12	305.01	306.35	305.49	304.35	306.09	305.45	307.57	306.97	304.1	305.49	306.56	305.83	306.36	306.04	305.01	306.64	306.85	306.75	305.54	306.27	306.29	305.91	306.4	304.96	304.96	307.72	306.56	306.37	305.34	305.37	306.49
314.83	315.85	314.89	314.6	314.74	313.54	315.11	314.18	314.07	316.09	313.93	313.78	314.94	313.79	315.27	315.04	314.34	315.24	314.57	314.3	316.04	314.75	314.35	315.52	315.41	315.3	313.69	314.65	313.93	315.1	315.21	315.46	314.08	314.15	313.56	315.33	314	314.89	314.17	314.63	313.7	314.67	313.89	315.37	314.36	315.18	313.99	314.62	313.99	314.7
302.09	303.38	303.83	302.41	302.71	302.72	303.23	303.18	302.28	303.22	304.26	304.12	303.03	304.38	302.56	303.92	302.6	302.89	303.66	303.46	304.36	303.69	303.31	302.67	304.18	303.81	302.89	302.55	303.58	303.98	303.12	303.22	303.83	303.38	303.46	302.79	303.29	303.43	302.38	303.96	302.91	304.18	302.85	302.99	304.3	304.36	304.47	303.96	302.6	302.23
293.46	294.23	294.84	294.49	294.02	293.25	295.26	294.24	294.02	294.59	294.06	294.27	293.91	294.79	292.71	294.15	294.74	294.79	294.43	292.93	293.92	293.37	294.59	294.16	293.83	294.77	294.55	295.07	293.43	293.96	293.87	293.47	293.66	294.15	294.65	294.33	294.91	292.27	293.8	294.67	293.33	294.35	292.48	294.05	293.72	292.83	293.95	292.84	295.44	294.6
319.39	319.11	319.41	321.57	319.82	320.4	319.35	319.86	319.51	319.01	320.5	318.98	319.63	318.42	319.66	318.72	317.81	319.37	319.5	319.5	319.14	319.19	319.62	318.52	319.84	320.74	318.71	319.84	318.91	319.55	319.44	320.65	319.08	319.72	320.06	319.32	320.31	319.72	319.45	320.3	318.97	320.6	319.31	319.03	318.13	320.24	318.99	319.12	319.3	319.34
305.41	304.06	303.04	304.13	303.09	302.82	304.14	303.83	304.36	304.06	302.79	302.76	303.29	305.23	303.53	303.84	302.95	303.49	302.54	303.28	303.94	304.07	303.11	304.16	303.87	302.19	303.81	303.78	304.05	302.46	303.35	303.32	304.23	302.91	302.94	302.79	304.76	303.76	303.67	303.47	303.06	303.96	302.39	302.83	302.07	303.14	303.35	302.69	304.74	302.98
314.65	313.07	314.53	312.39	314.05	314.22	314.59	313.97	313.67	313.32	314.6	314.17	315.58	313.92	314.25	315.49	314.18	314.21	314.17	313.26	313.96	314.97	313.44	314.8	314.87	313.73	313.56	313.87	314.57	315.35	314.42	314.6	314.7	313.77	313.37	314.96	314.26	314.08	314.34	314.86	313.88	314.52	314.86	314.7	315.07	314.16	314.08	314.05	313.27	314.91
303.49	303.42	304.86	303.53	305.2	304.92	303.49	303.56	304.3	304.96	304.57	305.2	304.21	304.46	305.12	304.06	303.21	304.2	303.66	303.67	304.69	303.68	303.55	305.63	304.63	303.15	303.83	303.37	304.17	304	303.58	303.47	305.23	305.23	305.33	303.94	303.7	304.39	304.52	304.57	303.58	303.38	305.29	304.17	305.21	304.69	303.34	304.11	305.57	305
313.28	313.83	312.57	312.52	313.31	314.3	313.33	313.06	314.54	313.86	312.23	313.7	312.87	313.8	313.54	312.39	312.79	313.61	313.46	312.49	313.04	312.76	313.68	313.48	313.02	313.18	313.12	312.03	312.87	313.42	313.3	312.17	313.37	312.51	313.69	313.3	313.83	314.37	313.92	314.12	313.48	312.91	314.38	314.15	313.75	314.29	312.21	313.1	313.08	311.71
309.35	308.46	308.76	308.9	309.36	307.89	309.75	308.84	309.43	308.8	308.27	310.1	308.49	309.05	308.65	308.12	309.73	308.27	308.84	308.98	308.55	308.63	309.84	308.75	307.82	308.12	309.16	309.76	308.11	308.27	309.06	307.27	309.82	310.47	307.9	308.79	309.14	308.63	307.91	308.31	308.88	308.9	307.74	308.14	309.57	308.78	309.33	309.01	308.84	309.83
302.92	302.53	303.66	302.4	302.56	303.31	301.88	302.7	301.23	302.94	302.77	301.72	302.8	302.49	302.87	302.6	303.08	302.66	302.11	302.39	302.29	302.79	302	303.3	302.21	303.15	301.82	301.67	301.41	302.6	301.77	302.87	302.3	302.66	301.12	303.17	302.09	302.38	302.37	302.8	302.12	302.78	301.84	302.46	302.84	303.2	302.14	302.84	302.58	302.39
305.59	306.97	306.33	305.91	306.74	305.88	305.8	306.35	305.82	307.09	305.61	307.21	305.88	306.38	305.55	307.02	306	305.61	305.68	306.14	305.94	305.45	304.68	306.19	306.09	305.99	305.09	305.44	307.14	306.15	306.77	306.37	306	306.77	306.41	306.09	306.2	305.24	306.14	307.01	306.43	305.71	307.06	306.45	305.71	307.06	305.21	306.95	305.3	306.87
304.71	305.23	304.18	306.06	305.08	305.29	304.55	304.47	304.24	305.55	305.32	306.56	305.4	305.14	305.47	304.56	304.66	305.72	305.92	305.82	304.4	305.23	305.6	305.12	303.18	305.51	305.25	304.84	305.22	305.45	305.25	304.74	303.71	306.1	305.13	306.29	305.06	305.36	306.09	305.04	306.6	306.19	306.93	306.52	304.77	305.36	304.13	303.89	304.46	305.35
313.14	313.78	313.36	313.4	313.45	314.22	313.14	313.3	315.19	315.55	313.77	311.98	313.48	315.07	313.97	314.05	314.18	315.11	315.09	313.52	313.16	313.74	315.02	313.71	314.23	313.59	312.59	312.58	313.01	313.91	312.98	314.17	314.15	315.17	314.06	314.1	314.7	313.7	314.24	314.68	313.47	313.87	313.29	312.98	314.81	314.04	314.42	314.31	314.43	313.69
318.94	319.47	319.31	319.04	319.7	319.61	318.9	319.19	318.28	319.12	319.14	319.1	319.26	319.65	319.82	318.42	318.68	318.83	319.5	319.46	319.75	319.41	319.43	319.67	319.34	318.86	318.89	319.12	319.43	319.52	320.11	319.58	319.31	319.18	318.88	320.12	318.2	318.04	318.98	320.33	320.19	320.66	319.54	320.48	318.89	319.1	318.77	319.52	320.05	319.06
309.04	308.54	308.52	309.8	309.68	309.41	309.08	308.3	309.55	307.83	308.67	309.13	309.31	307.65	310	309.13	307.81	308.17	308.85	309.21	309.48	307.27	308.59	307.55	309.35	308.88	309.8	310.16	309.64	308.49	309.29	308.21	308.16	309.89	309.07	309.33	308.48	308.86	309.39	309.46	308.51	309.11	307.97	309.54	308.95	309.07	308.99	309.04	308.97	308.32
312.08	310.5	311.41	310.68	311.29	311.31	310.86	312.09	311.09	311.34	311.4	310.67	312.01	311.72	311.29	312.62	310.59	311.07	312.35	310.67	310.71	311.31	310.83	312.91	309.77	310.44	310.75	311.25	312.25	313.05	311.62	310.31	311.6	312.02	310.53	312.68	310.54	311.37	311.24	311.02	311.79	311.71	311.86	312.32	311.11	312.11	311.65	312.15	311.52	311.54
307.64	305.69	304.65	306.01	305.47	306.32	305.72	306.26	306.57	306.62	305.97	305.61	307.32	305.9	305.41	305.51	305.13	307.06	306.07	306.36	307.56	306.22	306.59	305.81	305.73	306.53	306.53	306.01	306	306.52	306.01	306.44	306.81	305.43	306.6	305.68	305.79	306.09	306.84	306.09	305.68	305.15	307.12	306.56	307.28	306.66	305.34	307.36	306.15	305.51
315.53	316.78	315.6	317.21	316.06	316.15	315.6	314.77	315.8	315.78	316.19	316.01	315.45	314.46	316.57	316.59	316.66	316.21	316.27	314.88	316.68	315.71	315.11	314.29	315.75	315.01	314.91	316.17	316.41	315.05	315.93	316.64	316.28	316.07	315.89	315.9	315.98	315.09	315.41	314.97	315.19	315.65	316.54	316.43	315.04	315.54	314.92	315.71	315.98	315.09
314.03	313.96	315.7	313.82	316.23	314.13	314.57	316.32	314.77	314.25	316.07	315.28	314.7	314.6	314.74	314.55	315.41	315.24	315.44	315.06	313.78	315.76	313.68	314.97	315.45	314.79	316.75	316.84	315.28	315.55	314.52	315.02	315.68	315.01	315.37	314.84	315.8	314.05	315.01	314.77	313.06	314.1	313.39	315.36	313.96	315.64	314.68	315.77	314.37	315.12
324.6	324.46	324.31	324.77	324.46	324.8	324	324.13	325.09	324.57	324.45	324.61	322.97	324.8	325.35	325.57	324.51	324.55	324.31	325.37	324.51	323.47	324.08	324.03	324.21	325.12	324.94	323.62	324.59	324.86	324.14	323.97	324.02	325.29	325.36	324.29	323.67	323.26	323.22	325.4	325.97	324.6	323.58	325.23	324.63	325.34	325.69	325.58	324.63	324.32
303.37	304.95	306.08	304.67	304.77	304.95	303.82	304.99	304.04	306.59	304.13	306.06	304.77	305.67	304.87	304.89	306.71	304.26	305.3	304.23	305.15	305.63	306.01	305.59	304.52	305.25	305.1	304.18	304.93	304.84	304.29	305.64	304.74	304.76	305.87	306.31	305.53	305.81	306.28	304.81	304.53	306.03	305.85	304.35	305.87	305.46	306.1	303.64	305.27	305.39
327.33	327	327.77	327.74	328.2	326.92	326.28	326.95	326.99	328.7	327.65	326.02	327.32	326.48	328.06	325.76	327.64	327.28	326.4	326.03	325.15	326.91	326.43	326.03	326.18	327.27	326.44	326.38	328.56	328.19	326.88	327.44	327.13	326.91	326.15	327.39	326.53	326.99	327.2	327.38	327.44	326.95	327.48	326.96	326.8	328.16	327.73	326.94	327.6	327.39
308.32	308.12	309.19	309.54	308.96	309.86	308.65	308.11	308.41	308.63	308.61	307.4	308.39	308.57	309.02	309.18	308.59	309.83	308.68	309.4	309.57	308.9	308.2	309.86	308.53	309	308.93	307.97	306.99	308.74	309.22	307.32	307.55	307.01	309.13	308.97	308.02	309.65	309.09	308.88	308.55	308.05	308.14	308.62	308.69	309.08	309.01	308.58	308.51	308.58
312.25	310.8	309.91	311.47	310.5	310.86	310.1	311.28	310.13	312.24	311.1	311.47	311.52	311.8	310.75	309.82	310.48	310.43	311.87	309.58	310.87	311.71	309.38	311.35	310.98	309.43	310.13	309.38	309.93	309.29	311.16	311.62	311.82	310.3	311.93	311.41	310.6	310.61	311.28	311.88	312.14	309.96	310.91	310.94	310.54	311.2	310.71	310.65	310.61	310.48
303.38	304.01	303.34	302.9	304.97	303.51	304.89	304.56	303.45	303.08	303.63	303.93	304.39	302.85	304.07	303.77	303.94	303.46	304.35	303.63	303.76	304.53	303.44	303.91	304.21	303.72	302.64	303.88	303.86	303.86	303.9	303.3	304.71	303.26	303.98	303.12	304.28	302.91	303.96	303.06	304.45	304	304.02	303.4	302.94	305.06	304.16	304.34	303.7	303.7
315.92	315.79	315.97	315.78	315.01	315.18	315.74	316.77	315.76	315.25	315.65	315.46	315.36	315.16	316.18	315.42	314.59	316.18	315.89	316.08	315.62	315.01	316.51	315.1	315.07	314.94	315.07	315.76	314.95	316.32	315.69	315.21	316.06	314.88	316.22	317.09	316.4	315.4	316.95	316.62	315.24	315.83	316.12	316.37	316.02	316.41	316.35	315.94	316.2	314.5
312.21	312.25	312.65	310.97	311.47	312.25	311.75	312.07	312.83	311.33	312.2	312.5	311.64	312.07	312.12	312.52	312.77	311.98	312.86	311.74	311.53	311.8	312.36	311.61	311.77	312.04	312.04	313.26	311.61	311.78	312.96	312.85	311.36	311.31	312.18	311.4	311.84	312.05	311.73	312.89	312.02	311.52	312.4	311.66	312.31	311.31	311.52	310.68	312.52	311.99
304	302.64	302.62	302.81	303.75	303.49	302.98	302.92	303.46	303.06	304.56	302.95	303.27	302.96	303.32	303.43	303.5	304.38	302.62	303.97	302.36	303.53	303.05	304.29	303.47	303.54	303.42	304.97	302.89	304.03	302.66	302.91	302.54	303.74	303.15	303.18	303.67	303.8	303.15	303.51	304.28	303.01	302.85	305.23	301.99	301.76	303.12	303.46	302.83	303.11
325.28	326.39	325.46	326.94	326.6	324.83	327.15	324.81	325.08	325.37	325.89	323.96	325.5	325.73	325.12	327.37	324.97	324.83	325.92	325.64	325.51	326.09	325.42	325.59	326.99	326.05	325.8	326	325.47	325.54	325.03	324.62	325.46	324.49	325.66	326.58	324.96	326.17	325.68	324.41	325.73	325.13	324.65	325.23	323.64	325	324.12	324.65	325.54	324.64
315.04	315.16	315.08	314.21	314.44	315.5	314.9	315.85	315.28	316.21	315.21	314.64	314.26	315.3	314.91	315.31	314.77	316.12	315.47	315.07	313.84	314.87	314.98	315.54	313.92	314.67	315.85	314.89	314.95	315.76	315.69	315.45	314.49	314.22	315.3	315.61	314.71	314.98	314.71	316.6	314.64	314.38	314.92	315.3	316.11	314.77	315.43	315.01	315.21	315.52
304.88	305.17	305.39	303.93	304.3	304.32	304.91	304.78	304.4	304.37	303.1	303.9	304.53	304.76	304.73	305.21	305.59	304.28	305.33	304.63	305.82	305.44	304.4	303.46	304.71	305.46	305.22	304.43	305.25	304.12	304.57	304.72	305.13	304.64	304.74	304.98	304.13	304.69	303.34	305.51	305.4	305.68	306	305.38	304.75	305.92	304.86	303.35	304.45	302.53
303.72	303.3	302.4	302.46	303.26	304.73	302.85	302.84	302.35	303.32	302.79	302.58	302.41	303.17	301.84	301.45	302.64	303.48	304.15	302.47	303.2	303.16	302.55	301.93	303.02	302.79	301.96	302.9	301.45	302.44	301.54	302.55	303.99	302.08	303.99	303.05	303.44	302.51	303.11	302.74	302.71	303.07	302.68	303.13	303.4	303.66	302.32	301.93	302.49	302.52
316.59	317.78	317.94	317.66	316.8	318.4	317.07	317.36	315.69	317.25	317.72	317.23	317.52	317.55	317.07	316.44	317.09	316.23	317.24	317.58	316.53	318.2	316.74	316.44	318.01	316.47	317.37	317.68	317.49	316.88	317.96	318.57	316.4	316.71	317.67	317.7	317.19	316.55	317.15	317	317.27	316.17	316.94	317.02	318.6	317.38	316.88	316.78	316.29	317.31
306.63	304.88	306.87	307.03	306.8	306.62	306.08	306.63	305.52	305.5	305.74	305.57	305.41	305.68	306.46	306.6	306.2	306.53	306.24	307.33	305.92	307.13	306.8	305.51	306.05	305.35	305.89	305.5	306.27	306.37	305.52	305.57	306.56	305.92	305.71	306.37	306.57	305.89	306.57	305.51	305.97	306.01	305.89	306.53	304.91	305	307.47	306.16	305.88	305.76
304.16	302.82	302.53	303.71	301.95	303.48	303.11	303.26	303.21	302.17	302.62	303.29	303.13	303.71	304	302.85	303.99	302.7	304.07	303.03	302.42	303.09	303.56	302.55	302.89	302.94	303.18	302.97	302.77	303.8	303.52	302.64	302.51	303.74	302.67	302.38	303.45	302.96	302.49	301.8	303.34	303.3	303.66	302.02	303.22	303.02	302.38	301.58	302.63	301.59
305.43	304.63	304.83	306.11	305.41	304.74	304.94	304.44	304.12	305.83	304.79	304.61	305.02	304.79	304.94	304.88	305.4	304.32	306.28	305.08	305.96	305.04	306.68	304.43	305.49	306.23	306.01	304.86	305.23	305.06	305.83	303.99	305.3	305.47	305.56	304.45	305.2	304.63	304.42	304.14	305.04	305.14	305.54	306.01	305.52	305.3	304.87	305.06	304.32	305.13
316.52	317.46	317.03	315.43	316.14	316.57	317.06	317.59	316.93	316.06	315.95	316.89	317.11	316.54	316.49	316.9	316.74	316.61	316.24	316.21	316.33	316.71	317.17	316.36	317.37	316.46	317.38	316.91	317.41	316.57	316.13	318.4	318.26	315.86	316.12	317.33	317.08	316.81	316.2	316.88	316.46	316.64	316.35	315.98	317	316.69	316.55	316.87	317.04	316.37
302.4	303.6	303.91	303.12	304.12	303.34	302.97	302.27	303.37	302.71	302.69	303.04	303.09	303.3	303.56	302.99	302.96	303.31	302.93	303.14	303.73	301.58	302.7	302.52	303.61	302.14	302.49	302.84	303.81	302.61	302.34	301.83	303.82	303.19	302.42	303.67	303.48	303.65	303.64	302.8	303.3	302.85	302.91	302.12	303.81	302.99	302.02	303.6	301.83	302.51
327.13	327.77	326.7	326.02	328.4	325.71	326.57	327.42	327.06	325.93	327.61	327.66	327.53	326.39	325.85	325.84	327.43	327.52	327.23	328.06	328.23	327.64	327.92	326.64	325.99	327.17	327.51	328.12	325.68	326.97	326.95	326.16	327.14	327.77	325.47	326.03	327.3	327.41	326.95	326.18	326.4	327.17	326.88	326.83	327.3	326.67	326.52	327.17	327.71	327.58
314.05	315.74	315.68	313.75	315.71	314.1	315.28	315.16	313.91	315.03	315.99	314.58	314.89	314.98	314.14	314.05	314.77	315.12	314.84	315.31	315.73	313.76	314.28	313.81	314.13	314.93	314.32	315.14	314.77	315.48	314.75	314.74	315.17	314.44	314.01	313.69	316.05	314.45	314.19	315.55	315.83	315.7	315.55	313.3	313.69	315.81	315.15	314.47	314.01	314.19
296.48	297.58	296.24	296.34	297.33	297.03	295.44	296.47	296.16	297.77	296.9	296.84	297.02	296.13	295.94	296.33	297.28	297.12	296.78	296.66	296.95	295.34	296.4	296.19	297.01	297.41	296.44	297.23	296.3	296.95	297.55	297.21	296.39	298.38	296.97	297.1	296.1	297.85	298.07	296.02	297.76	296.22	295.86	296.29	297.29	297.55	297.77	296.06	297.29	295.92
304.67	304.7	306.54	305.17	305.03	305.08	304.37	305.29	304.25	305.35	305.13	305.59	304.94	304.56	305.24	304.26	305.7	305.62	305.16	305.5	305.8	304.71	306.24	305.47	304.38	304.61	305.1	304.91	305.5	304	305.52	306.07	306.02	306.26	305.39	306.4	305.3	304.67	305.88	305.18	305.41	304.94	305.36	305.55	305.85	304.59	305.35	306.27	305.81	305.59
312.81	313.5	314.62	312.46	313.48	313.69	313.21	313.77	313.77	313.73	313.48	313.53	313.98	312.02	313.47	314.36	313.37	313.35	313.25	313.37	314.33	312.57	314.14	314.15	312.28	312.49	314.19	313.07	314.37	313.87	314.58	314.07	312.4	315.07	311.62	313.91	313.81	312.67	312.82	314.47	313.13	314.63	314.66	313.17	315.13	313.5	314.9	314.03	313.61	314.13
302.7	303.39	303.1	303.08	302.64	302.37	303.36	302.58	303.1	304.27	304.2	303.55	303.67	303.52	301.93	303.07	304.15	303.07	304.01	304.31	303.19	304.04	302.82	302.19	303.08	302.28	303.95	303.61	304.1	304.56	303.72	301.64	302.32	302.41	302.74	302.49	303.4	302.93	304.32	302.65	303.61	303.28	302.85	304.81	303.42	303.45	302.45	301.92	303.46	303.4
295.4	297.5	297.68	296.23	297.03	297.66	296.34	296.81	296.78	298	296.63	296.64	297.55	297.54	296.25	297.5	296.58	297.27	295.58	296.51	297.23	298.31	297.96	296.81	296.85	296.8	297.29	295.99	297.82	296.22	296.49	296.74	297.15	296.96	296.67	297.54	296.74	296.97	296.66	296.56	296.66	297.07	296.49	297.13	297.22	297.34	296.85	297.56	297.61	294.9
313.85	314.01	313.75	314.59	312.76	314.02	314.05	313.54	312.62	313.89	312.6	313.71	312.06	312.45	312.72	313.75	313.3	315.15	312.76	313.71	312.93	313.8	312.93	312.48	313.26	312.72	314	312.5	313.07	313.22	312.66	313.58	314.2	313.21	313.47	313.26	313.3	313.89	313.81	312.64	313.71	313.39	312.68	314.18	313.6	312.32	313.36	312.26	314.07	313.83
317.85	316.5	316.91	319.99	319.63	318.26	317.25	318.54	317.81	316.11	317.6	318.76	318.11	317.53	318.45	318.84	317.36	318.75	317.35	317.71	318.74	317.51	319.85	318.45	318.02	317.84	319.58	318.7	318.3	317.64	317.77	319.09	319.26	317.3	318.49	317.1	318.22	318.64	319.25	318.56	319.11	318.16	318.05	317.1	318.36	318.18	316.93	318.84	318.94	318.67
328.34	328.15	328.45	328.85	329.21	329.31	327.71	328.7	328.35	328.1	328.42	328.85	328.66	328.32	327.52	329.34	329.39	329.36	328.13	329.31	328.69	329.04	326.79	327.9	328.78	329.55	329.06	328.63	328.67	328.28	328.54	328.36	328.47	328.89	328.12	327.95	326.68	328.11	328.53	328.99	328.13	327.8	329.09	327.74	330.11	327.87	327.69	328.89	328.5	329.03
316.79	315.08	316.24	316.16	316.46	316.81	315.84	315.45	315.86	316.03	316.19	316.59	315.54	316.18	317.41	315.12	315.56	316.06	316.26	315.51	314.88	315.46	315.24	316.7	317.45	315.86	315.79	316.73	316.01	317.68	316.88	315.19	315.37	316.01	315.54	315.48	317.46	315.96	317.34	314.76	315.89	315.59	315.43	315.77	317.12	316.5	316.76	315.69	316.16	315.66
327.77	327.46	328.56	328.78	328.17	326.44	326.87	326.39	327.83	326.52	326.91	328.23	327.88	326.87	328.29	327.91	326.33	328.02	328.45	326.95	327.57	327.77	327.66	326.67	328.26	327.39	327.61	326.66	326.52	327.59	327.19	326.84	327.64	328.6	328.89	327.32	327.76	328.2	329.25	326.3	327.43	328.16	327.48	327.81	327.12	327.14	326.24	327.17	328.67	327.61
314.77	314.86	315.07	315.78	316.85	316.35	314.49	315.01	315.13	314.64	315.34	314.46	315.74	314.58	315.99	315.37	315.8	314.74	315.64	314.43	316.4	315.53	313.81	314.44	314.93	313.13	314.02	314.25	314.81	316.04	314.58	314.57	313.84	314.61	315.26	316.24	316.45	315.77	316.33	314.5	314.6	315.79	315.37	315.59	313.95	314.64	313.99	314.9	313.44	314.29
311.16	309.65	309.66	310.31	311.11	309.75	310.1	311.12	311.93	310.26	310.15	310.06	311.08	309.66	311.78	310.62	310.4	311.41	310.6	309.8	310.19	309.53	311.01	312.1	309.78	310.42	311.41	311.64	310.29	310.15	309.91	310.83	309.88	310.94	309.88	308.93	309.6	310.82	311.24	310.22	310.37	310.7	310.78	310.82	310.72	309.85	310.27	311.11	311.85	310.41
304.58	304.67	304.25	304.06	303.58	304.07	302.87	305.15	302.89	303.46	304.86	304.42	304.44	304.3	303.63	303.63	304.03	304.05	305.5	304.6	303.09	303.78	304.29	304.28	304.23	304.17	305.3	304.71	303.44	304.19	304.88	305.32	304.2	304.18	304.5	303.48	304.7	304.92	305.16	304.76	304.42	303.94	304.54	303.85	303.45	304.05	304.37	305.36	305.08	304.05
312.46	312.89	310.57	311.71	312.18	313.16	311.7	312.57	312.21	310.88	311.83	312.77	311.63	310.73	312.25	312.91	311.76	312.04	313.43	313.78	311.83	312.17	312.55	312.41	312.15	312.49	311.31	311.93	311.86	312.11	312.95	312.46	313.41	311.82	311.58	313.09	312	313.07	312.79	312.06	312.01	311.04	311.84	311.61	312.5	311.53	312.27	313.45	312.43	312.51
324.27	324.27	325.39	323.95	324.26	323.5	323.66	324.59	324.39	324.58	324.52	325.28	324.29	325.11	323.71	323.28	325.14	324.93	323.93	323.55	324.36	323.66	324.78	323.83	324.58	324.27	325.34	325.96	324.3	325.24	324.78	324.21	323.89	323.64	324.64	323.25	323.5	324.66	324.87	324.3	324	324.53	325.77	323.39	324.31	323.84	324.98	323.8	325.15	323.76
328.79	330.16	328.72	331.12	329.32	329.49	329.01	329.49	328.84	329.59	328.73	327.26	329.41	328.66	329.38	328.27	329.85	328.99	328.99	328.32	328.13	329.65	327.74	329.58	329.05	329.04	328.5	328.96	329.21	330.01	327.76	329.2	328.36	329.48	328.28	328.68	330.09	329.41	329.53	329.33	327.85	328.92	328.72	329.78	328.98	327.95	329.13	329.63	328.44	328.9
301.77	301.53	303.09	303.93	303.52	302.93	302.01	303.16	304.87	302.17	302.29	302.08	302.64	303.19	301.72	302.61	303.36	301.9	302.26	303.71	301.94	302.42	301.7	302.63	302.58	303.15	302.35	302.46	302.47	302.11	302.18	301.62	303.79	302.64	302.87	303.16	302.04	303.14	301.56	302.86	301.82	301.96	302.18	301.96	302.34	301.14	302.37	302.33	302.77	302.92
311.62	313.51	312.88	313.91	312.96	313.25	315.05	312.98	312.55	313.52	312.69	312.98	313.97	313.12	313.92	313.07	313.32	314.52	313.78	312.79	312.75	313.56	312.83	313.15	313.63	313.88	312.65	314.56	313.35	312.7	313.45	313.31	312.82	313.21	315.42	313.82	312.73	312.66	312.63	313.29	313.7	311.92	313.08	313.01	312.08	312.97	313.06	312.84	313.72	312.84
317.85	317.42	318.09	318.15	317.98	318.39	318.31	318.04	319.07	317.77	320.22	318.13	318.2	317.35	317.02	317.65	317.62	318.09	319.3	317.76	319.15	317.75	316.76	319.46	318.75	318.88	317.12	318.2	317.52	317.24	318.4	318.65	318.38	318.5	317.36	318.57	318.26	317.8	318.6	317.98	317.45	318.94	317.66	318.46	317.95	318.75	319.07	317.34	318.69	317.76
312.73	313.88	312.9	312.83	313.13	312.54	313.94	313.07	314.51	313.13	312.35	311.86	313.65	313.12	312.98	312.87	313.36	313.34	313.48	314.53	313.61	313.55	313.55	312.97	313.91	315.08	312.69	312.77	313.19	312.93	313.18	312.58	312.74	313.52	313.47	312.38	312.55	313.25	314.75	313.38	313.98	313.51	312.43	312.42	312.83	312.47	313.37	312.28	312.18	313.76
304.23	304.39	304.76	305.41	306.4	305.81	305.55	305	306.04	305.48	305.81	305.26	305.07	305.22	305.34	304.68	304.49	304.59	305.1	306.19	305.64	304.85	305.33	304.79	305.44	304.65	304.22	304.88	305.23	305.95	305.33	304.17	304.88	305.65	304.62	305.29	305.32	304.99	305.21	305.3	305.09	304.13	305.44	306.41	305.49	305.21	305.9	305.16	305.05	305.48
317.53	317.82	317.12	317.59	317.6	317.7	317.06	317.63	319.05	316.11	316.26	317.62	317.37	317.1	317.62	317.06	316.9	316.35	316.7	318.19	317.37	316.96	316.97	316.29	316.85	316.88	318.15	318.26	318.06	317.67	317.45	316.74	316.43	318.54	317.73	317.3	318	316.83	316.66	317.53	317.02	317.84	317.48	317.59	317.36	317.5	317.55	317.18	317.34	316.73
324.75	325.41	325.86	323.26	325.02	327.18	325.23	325.8	325.45	326.04	324.99	325.03	324.67	325.88	325.08	324.5	326.63	325.05	324.29	325.43	326.27	325.36	325.33	325.84	325.48	325.59	325.1	324.59	324.52	325.56	325.17	326.33	325.77	324.65	325.09	326.48	324.78	326.06	327.29	324.61	326.26	325.42	325.91	325.59	324.71	323.76	325.22	326.13	326.31	324.16
314.07	314.49	313.85	315.1	314.25	316.33	313.86	314.78	315.98	315.31	315.62	314.68	314.98	314.46	315.7	316.3	314.19	315.76	314.13	314.51	314.35	314.74	314.86	314.83	316.51	314.83	315.08	314.39	315.09	314.23	314.95	314.31	314.18	314.12	315.27	314.9	313.75	314.84	315.06	313.8	314.6	314.74	315.28	314.99	314.91	312.32	315.3	315.15	314.83	315.06
315.68	314.71	314.96	314.78	314.47	313.36	315.28	314.67	314.11	314.3	315.71	314.61	314.51	315.06	315.36	314.58	316.19	314.32	314.64	314.49	313.87	315.11	314.47	315.45	314.95	314.51	314.83	314.59	313.98	314.45	315.09	315.15	315.04	313.71	314.48	314.28	315.53	314.86	314.17	314.36	315.16	313.78	313.15	315.01	316.37	315.13	316.06	315.51	315.6	315.77
307.08	306.69	307.59	307.53	307.41	306.32	306.61	307.4	306.97	308.03	308.02	306.78	306.61	307.2	308.35	307.12	307.35	307	308.28	306.18	308.17	306.66	307.31	307.5	306.81	307	308.16	307.42	307.16	307.04	307.33	307.06	306.46	308.51	306.37	307.79	307.89	307.35	308.26	307.47	307.23	306.54	306.99	307.7	307.34	308.1	306.91	306.61	307.3	307.75
306.4	305.9	307.25	306.91	306.56	305.95	306.36	305.91	305.8	306.24	305.38	306.21	305.86	306.72	305.29	304.73	305.9	306.58	306.61	306.09	306.39	305.76	306.16	306.31	306.27	305.71	306.15	305.98	304.65	305.75	307	306.61	306.61	306.46	305.36	306.99	305.48	306.21	306.79	305.35	306.24	305.88	305.45	308.32	307.36	305.73	306.53	305.13	306.09	306.74
316.56	316.6	315.23	317.01	317.13	315.87	317.01	317.13	318.25	316.97	318.18	317.31	317.96	316.66	318.17	316.05	316.95	317.55	315.67	318.35	317.46	316.28	317.71	317.02	318.96	317.66	317.17	316.69	316.66	316.54	316.99	317.17	318.11	317.98	317.01	316.41	316.94	317.6	315.69	317.11	317.96	317.29	318.45	316.69	317.53	318.32	317.99	317.4	316.89	317.21
316.96	316	316.53	315.1	316.87	316.12	317.39	316.89	315.29	317.48	316.38	316.7	317.13	316.78	316.54	317.71	317.12	316.23	315.91	317.24	317.01	317.08	317.03	318.26	316.8	316.8	315.86	316.72	316.63	315.53	317.12	316.03	314.92	316.56	316.29	316.54	316.03	317.28	316.05	316.14	315.93	315.29	315.31	316.56	316.44	316.65	316.26	316.49	316.67	317.88
305.58	305.03	305.12	305.06	306.38	306.22	306.98	306.28	305.36	306.98	306.16	306.37	305.68	305.84	305.72	306.74	307.49	306.9	305.54	306.57	305.37	305.59	306.75	305.48	306.64	305.99	305.13	305.71	305.07	306	306.83	304.96	306.89	306.25	306.68	305.79	305.1	305.31	305.22	305.99	305.93	306.84	306.44	306.95	305.5	306.49	306.43	305.56	305.08	306.15
302.93	303.23	303.96	302.8	304.69	301.91	302.2	303.56	304.35	304.71	302.88	303.51	302.29	304.35	303.15	303.75	304.3	302.69	302.98	303.68	304.43	304.37	303.61	303.61	302.47	303.18	302.82	304.12	303.31	302.9	302.69	303.69	302.36	302.46	304.2	301.87	302.65	302.45	303.83	303.03	304.13	302.79	303.38	303.14	302.46	302.78	302.21	303.67	305.14	303.07
318.06	317.1	318.24	316.09	317.55	316.58	316.89	317.55	316.41	318.08	317.56	317.65	318.14	318.21	317.12	316.8	316.79	317.31	316.92	316.57	317.76	318.07	316.78	316.73	316.74	317.99	317.37	316.73	317.26	317.8	315.83	317.37	317.1	316.61	315.96	317.35	317.67	317.97	317.61	317.4	317.07	316.32	316.99	317.95	317.87	317.53	316.57	316.92	317.75	316.93
294.45	294.81	294.97	295.55	294.5	294.93	295.48	294.36	294.81	295.2	294.88	295	295.56	294.41	294.56	295.23	296.34	294.57	294.82	295.71	294.39	294.91	294.6	295.01	295.58	294	295.22	295.51	293.99	294.58	294.83	295.77	295.5	295.28	295.12	294.06	294.99	294.92	295.43	294.43	294.71	294.11	295.55	295	293.94	294.44	294.67	293.62	295.2	293.97
303.66	303.92	303.42	302.32	303.08	302.29	303.42	302.36	303.7	303.66	303.13	303.65	304.39	303.18	303.14	304.13	303.18	304.7	302.71	303.18	303.57	303.74	303.77	302.46	302.95	302.46	303.66	302.35	303.19	303.51	303.62	303.76	302.71	303.56	303.36	303.5	304.15	302.99	303.22	303.18	303.2	303.26	303.42	303.63	301.16	304.67	303.91	302.85	303.36	303.24
300.95	300.08	300.98	299.9	301.13	300.85	301.26	300.79	300.35	301.24	300.72	301.95	302.19	301.03	300.71	301.04	301.25	300.4	299.41	301.94	301.4	300.1	300.94	301.86	300.98	301.54	300.93	301.18	300.72	300.9	301.58	301.91	300.43	300.12	301.43	302.27	300.42	300.37	302.36	302.32	300.43	301.59	300.33	301.52	300.27	301.57	301.31	302.49	301.29	299.71
317.91	316.26	317.52	317.43	316.96	317.15	317.81	317.29	315.96	317.22	317.51	317.62	317.04	318.14	316.5	316.71	317.22	317.75	316.3	318.22	317.06	317.14	317.01	316.95	317.47	318.02	317.97	316.78	316.2	316.84	318.03	316.87	316.93	317.19	317.19	317.36	316.67	317.22	318.92	316.65	316.81	317.82	316.86	317.45	316.52	317.44	317.16	316.42	317.07	317.18
306.68	306.08	306.63	305.68	306.56	304.62	306.39	304.6	305.12	306.53	305.37	305.61	307.46	305.71	306.26	305.35	306.38	306.2	307.75	305.49	306.53	306.61	306.47	306.17	306.24	307.1	305.62	306.14	307.24	306.7	307.28	306.6	305.97	307.36	307.35	306.22	305.37	304.25	307.21	307.01	306.38	306.1	305.73	305.86	306	306.7	306.5	306.19	305.88	305.42
312.75	311.63	312.42	313.25	312.7	313.43	313	313.09	313.12	312.51	313.51	312.82	312.51	312.27	312.65	312.16	312.76	312.31	312.92	313.17	314.22	313.17	312.9	311.75	312.97	312.38	312.97	312.74	312.93	313.71	313.41	312.5	311.73	312.36	311.24	311.38	311.49	313.94	313.12	313.06	312.73	311.4	313.54	313.81	312.26	311.64	311.57	312.3	312.8	313.38
315.91	314.93	313.99	314.41	313.98	314.8	315.93	315.49	315.34	316.07	314.86	315.24	314.14	315.37	315.81	315.57	314.53	315.65	314.57	313.63	313.75	314.26	316.04	314.73	315.32	315.36	314.97	314.6	314.95	314.41	313.44	314.96	315.39	315.4	313.9	314.56	314.68	316.21	315.07	314.72	315.33	315.84	315.9	314.85	314.65	315.86	315.58	314.23	314.77	315.59
308.98	308.89	308.39	308.28	308.52	307.92	309.03	307.85	310.55	308.43	309.16	309.13	308.59	310.09	309.46	308.72	309.3	310.13	307.49	309.23	308.42	308.72	308.25	308.63	308.12	308.17	309.16	308.9	309.9	308.39	308	308.6	308.77	308.87	308.43	309.3	309.81	310.5	309.18	308.43	309.7	308.62	308.64	308.96	309.13	309.2	309.82	308.62	307.51	309.61
314.48	312.27	313.78	313.48	313.07	313.79	313.24	313.95	313.65	313.05	314.75	314.63	313.43	315.66	313.94	314.66	313.41	313.81	314.75	314.37	313.19	313.68	313.71	313.93	313.94	312.83	314.05	315.02	313.92	313.88	312.85	314.28	314.84	314.59	313.17	314.29	314.27	313.67	313.25	314.16	312.18	313.67	313.36	312.59	314.87	314.07	315.24	313.77	314.41	314.44
303.41	303.11	303.15	303.7	303.06	303	303.88	303.29	304.49	303.64	302.57	302.73	303.69	304.8	304.32	303.55	303	303.6	302.96	303.05	303.8	304.39	303.49	304.15	302.7	304.67	304.47	303.73	303.13	304.15	303.86	303.13	303.16	303.29	302.98	302.54	303.32	303.09	301.95	303.29	303.15	304.11	303.81	303	303.61	302.27	304.01	303.98	302.71	302.78
308.61	308.88	309.29	309.24	307.53	307.99	308.99	309.5	308.12	309	310.45	308.73	308.41	309.66	309.1	309.59	310.06	308.67	308.42	308.98	309.3	308.47	309.85	307.86	309.16	309.49	309.02	309.59	308.71	308.66	309.37	308.04	308.55	308.05	306.9	309.32	308.11	310.28	308.83	311.17	308.97	309.4	308.13	310.7	308.56	308.91	310.02	309.08	307.69	309.31
311.8	313.21	311.4	312.53	312.72	313.01	313.36	311.61	313.51	313.96	313.53	313.12	311.79	312.4	313.11	313.49	313.09	312.18	313.24	313.12	312.3	312.68	312.38	313.34	312.72	312.92	312.51	313.56	313.51	312.78	312.96	312.44	312.94	312.47	311.96	312.86	313.18	313.34	312.68	312.61	312.28	312.65	312.46	312.5	314.04	312.26	311.56	312.96	311.96	313.65
309.01	308.58	309.61	310.79	308.12	308.73	309.17	309.18	309.49	307.16	310.37	308.26	309.47	308.66	308.95	308.49	308.64	309.21	308.86	308.84	309.62	308.6	307.05	309.3	308.76	307.82	309.19	308.83	308.5	308.84	307.94	309.17	308.75	309.08	308.8	309.42	308.2	309.09	308.76	309.58	309.33	308.07	309.62	309.16	309.55	308.35	308.67	308.71	308.52	310.22
300.75	301.49	299.03	299.59	301.01	300.55	298.89	300.99	297.74	300.3	300.12	300.29	299.99	298.95	299.14	299.63	298.83	299.39	301.74	300.8	300.66	299.6	299.35	300.33	299.68	300.62	300.42	300.09	299.93	299.36	299.89	300.01	299.69	299.7	300.33	301.02	299.54	300.72	299.26	299.42	300.14	300.19	299.68	301	298.83	298.94	301.05	298.66	299.82	299.93
306.94	305.52	304.78	304.63	305.17	304.68	305.37	304.34	305.83	305.5	303.87	305.13	305.81	305.04	305.78	304.71	304.22	305.85	303.98	304.93	304.89	304.22	305.52	305.28	306.05	304.31	304.87	304.99	306.34	305.72	304.85	305.42	305.01	306.13	306.72	305.57	304.71	305.24	304.42	304.6	304.54	305.71	305.16	304.51	305.38	305.42	304.59	306.08	304.43	304.97
305.02	304.49	303.72	306.2	304.68	305.57	304.61	307.11	305.54	305.1	305.83	305.41	304.76	305.98	305.88	305.01	306.68	305.22	305.8	304.92	305.76	305.21	305.76	305.14	304.76	304.49	305.18	306.61	304.25	305.13	304.5	305.37	305.46	305.58	305.26	305.37	305.01	305.26	305.21	306.08	305.16	304.7	303.24	304.24	304.99	304.36	306.55	305.77	304.52	305.25
315.84	315.12	316.34	316.43	315.21	316.31	315.27	315.47	316.38	315.75	316.62	316.91	315.25	315.46	316.21	316.52	316.04	316.51	316.45	315.23	316.63	315.6	315.49	317.08	315.56	316.19	315.39	315.14	316.96	316.08	316.2	315.96	316.12	315.9	316.77	316.33	315.48	314.69	314.63	315.74	315.78	315.99	315.18	315.69	315.41	315.54	314.31	315.6	315	315.78
314.92	314.86	316.17	316.53	316.74	316.7	314.85	315.6	317.66	315.67	315.54	315.38	314.81	316.15	315.94	315.87	314.84	315.33	316.43	315.91	316.17	315.85	316.07	314.95	316.35	315.22	316.36	315.84	315.78	314.69	316.32	314.86	315.34	316.26	315.11	313.76	315.33	316.45	315.04	317.03	314.73	316.39	316.09	316.81	314.51	315.33	315.49	315.3	315.62	315.84
305.6	306.14	305.85	305.41	303.81	304.95	304.74	306.99	304.99	304.84	305.53	305.87	306.04	304.67	306.2	307.4	305.56	304.93	304.7	305.73	305.4	306.25	305.25	304.61	305.4	304.8	306.45	304.63	305.94	305.19	304.87	305.67	306.82	305.57	305.07	305.58	304.9	304.28	306.05	304.47	305.95	304.86	305.61	305.72	306.07	304.94	305.6	305.06	305.37	305.16
314.33	312.66	312.67	313.8	314.77	314.33	314.32	313.02	314.14	314.89	313.35	313.5	314.07	313.74	314.72	313.77	314.22	313.53	314.58	314.15	314.44	313.33	314.51	313.81	313.7	314.33	314.35	313.99	315.63	313.59	312.61	313.79	313.67	313	313.49	313.64	313.36	314.77	313.36	314.21	313.22	313.5	314.03	313.54	314.45	314.08	314.79	313.07	313.74	313.1
312.18	312.41	313.32	313.13	314.29	314.1	312.14	312.67	311.65	313.3	311.64	312.31	312.99	312.85	311.81	313.24	312.64	312.63	311.25	314.21	312.14	313.3	311.61	313.08	312.29	312.35	312.32	313.11	313.04	313.75	312.78	312.37	312.95	311.83	313.02	312.72	312.67	312.69	312.24	312.92	311.16	311.59	311.7	313.22	312.85	311.64	311.58	312.12	311.88	311.91
310.77	310.69	309.77	310.44	310.68	309.82	311.04	309.85	309.87	310.54	310	310.73	311.06	311.52	309.69	311.32	310.91	311.34	309.87	309.85	309.74	310.16	310.44	311	309.98	309.76	311.68	309.7	308.69	309.61	310.87	310.39	309.73	309.62	311.04	311.1	310.16	310.05	311.23	311.66	310.18	311.56	310.51	309.15	310.64	310.56	309.9	309.79	311.76	309.95
327.57	327.31	327.94	327.81	328.57	327.41	328.47	326	328.42	327	327.87	326.99	327.34	327.89	329.28	326.84	327.07	328.01	327.51	327.96	326.9	328.15	329.04	327.89	327.48	327.92	327.92	327.57	328.77	327.21	327.34	328.62	328.33	327.39	328.01	328.03	328.7	327.67	329.03	328.21	328.23	327.81	327.86	328.77	328	329.07	328.38	327.7	327.44	327.4
304.83	302.9	304.82	303.53	303.73	304.41	304.73	304.65	303.95	305.25	304.43	304.55	304.73	304.97	303.53	304.82	304.44	304.78	302.65	304.79	304.5	304.64	303.91	305.44	303.78	304.36	304.1	304.2	304.94	303.69	304.62	303.63	304.5	304.28	304.77	304.5	304.85	303.72	303.81	304.82	303.58	303.99	303.59	305.12	303.92	303.18	305.39	305.06	303.7	303.51
294.81	294.45	293.92	294.09	293.22	293.48	293.47	294.52	292.87	293.98	294.82	294.63	294.42	293.22	293.74	293.5	293.07	294.38	294.5	293.62	295.11	294.41	293.99	294.78	294.42	295.26	294.32	294.25	295.48	293.16	294.08	294.05	294.17	294.89	294.4	294.04	294.18	292.47	294.55	293.49	294.96	293.76	293.89	294.19	294.06	293.3	293.99	292.65	293.65	294.29
314.03	313.15	313.9	313.87	313.09	314.34	313.73	313.63	312.5	314.26	313.94	314.15	313.98	314.15	314.58	313.79	313.92	313.02	315.42	313.19	313.84	315.69	314.64	313.57	313.31	313.41	314.1	314.22	313.46	314.8	313.51	313.59	314.49	315.14	313.29	314.88	314.54	314.26	313.69	315.07	312.82	313.1	314.35	314.32	314.28	314.25	313.63	313.41	314.79	313.62
308.71	309.13	307.89	308.33	308.68	309.52	310.2	308.04	307.77	308.28	309.61	308.43	308.73	309.18	309.47	308.9	308.56	309.17	309.58	310.54	308.12	308.36	308.03	309.47	308.82	308.76	308.35	308.59	309.29	309.16	308.71	308.49	308.85	307.97	308.79	309.08	308.94	309.69	308.47	308.05	308.85	309.01	309.44	307.84	308.11	308.5	309.08	308.95	308.74	309.22
315.11	314.13	314.12	315.69	314.13	314.87	315.5	315.59	314.43	314.91	313.88	315.22	314.08	315.27	314.3	314.4	314.65	314.18	315.97	314.37	315.19	313.37	314.31	314.34	315.06	315.22	314.74	314.72	313.76	315.29	315.92	315.03	314.69	316.22	314.87	315.14	314.28	315.89	314.11	314.44	314.24	313.87	315.24	314.5	315.74	315.56	315.05	313.8	313.74	313.92
313.63	313.96	313.7	313.35	313.9	314.13	314.16	313.41	314.04	312.95	313.22	313.95	315.08	314.8	315.71	313.62	313.44	314.81	313.22	314.33	314.21	313.48	313.38	313.64	314.36	313.39	314.66	313.66	313.93	314.67	314.15	314.31	312.26	314.1	314.53	313.61	314.73	313.6	314.27	313.73	313.29	314.66	314.18	314.89	313.96	313.09	313.79	314.71	312.61	313.53
309.56	310.66	310.93	309.38	310.51	309.61	310.1	311.31	310.78	310.93	311.36	310.51	310.15	310.52	310.95	311.57	310.68	310.86	309.44	310.87	310.36	310.02	310.29	310.64	310.19	311.19	310.72	310.08	311.68	310.75	310.46	309.07	310.23	309.2	309.54	309.57	310.46	311.92	309.62	309.28	311.86	309.62	309.31	311.51	310.81	310.14	309.45	309.85	310.61	310.95
308.5	310.52	309.96	309.29	309.69	310	309.74	309.81	308.34	309.95	310.75	310.08	309.41	309.6	310.73	309.37	309.84	309.56	310.27	309.22	309.82	309.33	310.64	311.5	311.08	309.38	309.72	311	309.33	309.65	309.72	309.83	308.82	309.53	309.95	309.78	310.7	309.15	309.78	309.8	309.91	311.13	308.85	309.93	310.55	310.34	309.66	310.05	310.95	309.82
303.63	304.4	304.92	304.2	304.62	303.4	304.4	304.67	303.42	305.1	304.38	303.6	305.63	302.95	303.44	304.17	304.57	304.31	303.61	303.78	303.78	303.9	303.76	303.9	304.27	304.15	303.96	304.46	304.67	303.87	304.57	304.43	304.78	305	304.09	304.34	305.22	303.53	303.86	305.06	303.74	303.93	304.26	304.45	304.92	304.32	303.29	304.72	303.85	304.47
303.78	301.82	302.72	303.78	303.83	305.07	304.79	303.96	304.16	303.19	303.42	304.54	302.54	303.27	304.02	303.38	303.02	303.12	304.23	303.57	303.71	303.6	303.9	303.22	303.9	303.33	302.59	303.05	304.67	304.51	303.32	303.33	301.64	303.46	303.03	304.36	304.61	304.82	303.76	303.94	304.12	304.17	304.04	303.21	304.98	303.9	303.52	303.79	303.14	303.08
313.81	313.48	313.98	314.31	312.82	314.37	313.64	312.99	314.39	313.62	313.85	313.72	313.46	314.91	315.15	314.05	314.06	314.93	313.5	313.98	312.68	314.66	314.19	312.94	314.01	314.24	313.27	312.9	313.81	314.25	314.78	313.53	312.45	314.29	314	313.94	314.41	313.86	314.51	312.89	313.85	314.3	313.81	313.16	314.35	313.48	313.72	312.27	313.68	314.23
312.46	313.42	312.36	312.98	313.22	313.14	312.9	311.62	312.27	312.92	313.05	312.72	311.93	313.18	311.7	313.07	312.51	313.83	312.34	312.2	310.84	313.12	312.24	312.53	314.11	312.77	312.81	313.98	313.01	312.64	311.12	312.57	313.22	312.06	312.73	312.36	312.82	311.81	313.13	311.61	312.48	311.7	312.52	312.27	311.94	312.77	313.2	311.86	312.88	312.89
305.12	305.37	305.33	304.69	304.81	304.73	305.89	304.42	304.74	303.86	304.73	305.61	303.98	304.54	304.14	306	305.51	304.52	305.18	304.62	304.36	305.08	304.34	304.41	305.13	305.16	306.07	304.67	304.95	305.91	304.56	306.34	304.34	304.71	305.84	304.32	303.65	303.93	305.75	304.68	303.92	304.69	304.03	305.07	304.9	303.87	304.04	304.26	307.16	303.93
318.7	317.74	316.97	317.35	318.6	318.37	319.27	317.92	318.64	317.63	318.69	318.81	318.58	317.67	319.31	317.77	317.54	318.1	317.97	317.8	318.58	317.77	317.94	317.44	318.35	318.17	316.12	317.12	318.88	317.65	317.77	317.36	317.53	317.7	317.46	317.41	317.95	317	318.8	318.27	317.2	318.77	317.44	318.66	319.59	318.81	318.82	318.11	317.35	318.29
315.02	315.32	314.71	314.89	315.18	315.82	314.78	314.25	314.92	315.09	315.41	314.52	314.72	314.87	314.57	313.29	314.54	315.43	314.89	314.93	315.54	314.07	315.8	314.64	313.92	315.18	315.2	314.74	315.54	314.65	314.74	315.37	315.9	315.25	314.52	314.19	314.19	315.11	316.47	314.53	315.28	314.79	313.99	314.69	315.44	312.98	314.96	314.98	314.21	314.07
302.18	301.79	303	303.18	300.89	303.86	304.05	301.47	301.47	303.82	303.27	302	302.32	303.66	302.77	302.2	302.33	303.77	301.91	301.58	301.81	302.7	302.14	302.07	302.04	302.91	301.77	301.52	302.31	302.61	302.18	302.34	302.22	302.31	301.59	302.48	301.43	300.88	301.31	302.26	301.28	303.23	301.5	302.87	302.67	301.67	303.28	302.1	302.26	302.73
301.28	299.7	300.81	300.35	300.13	302.02	300.72	301.23	300.78	300.18	300.19	300.28	300.73	301	301.77	301.28	301.12	301.32	300.96	300.72	300.48	300.89	301.54	300.65	301.29	301.37	300.83	300.28	299.7	300.64	301.1	301.05	300.44	301.74	300.76	300.89	301.64	302.55	301.15	300.47	301.1	301.42	300.58	300.88	302.13	300.61	301.92	301.89	301.41	300.26
305.72	304.75	305.32	305.94	305.4	305.03	304.64	305.48	305.68	305.69	303.32	306.18	304.73	305.3	304.11	306.97	303.84	304.39	304.46	305.13	305.07	304.78	305.71	304.4	304.29	304.08	305.12	304.76	305.61	304.14	305.41	306.03	304.56	305.04	305.33	306.35	305.29	305.35	305.82	304.85	304.25	305.01	305.81	305.16	305.17	306.01	305.29	303.94	305.43	304.99
309.19	308.97	308.84	308.76	308.99	309.6	308.48	307.56	308.96	308.21	309.58	308.12	309.26	308.34	309.7	309.1	307.32	309.52	309.51	309.53	308.14	307.62	309.02	308.75	307.14	308.57	308.44	309.44	308.96	309.07	309.5	307.71	307.61	309.25	307.46	310.16	308.72	308.41	309.9	308.72	307.82	308.69	309.72	310.02	307.97	309.04	309.5	308.47	308.89	308.94
312.69	312.9	312.79	311.81	312.38	311.9	311.92	312.55	311.96	311.6	312.6	313.91	312.28	313.21	313.45	312.51	312.42	312.88	313.29	312.52	312.87	311.79	312.31	312.4	312.29	313.4	314.2	313.22	312.06	312.75	312.71	313.01	313.2	312.77	313.77	313.87	312.85	312.66	312.18	312.06	313.06	312.59	312.45	311.44	312.02	312.63	312.75	312.63	312.21	312.71
327.16	327.23	326.67	326.55	327.38	325.55	327.34	326.82	326.23	327.95	327.97	327.16	326.84	326.38	326.36	325.98	326.9	327.74	327.23	327.06	326.69	327.17	327.73	328.73	326.43	327.98	327.31	326.59	327.2	326.81	327.37	326.3	327.29	326.36	326.97	327.11	326.19	327.3	327.79	327.01	326.44	327.72	327.26	326.88	327.53	326.55	327.44	326.7	326.89	326.45
312.65	313.14	312.59	312.38	312.73	313.06	312.37	312.84	310.97	311.92	312.55	313.3	313.44	312.38	311.18	311.53	312.54	313.44	313.1	312.73	313.18	313.05	312.25	313.16	312.46	313.53	312.99	313.82	312.51	313.04	313.43	312.26	313.13	311.92	312.34	312.59	312.22	313.91	312.25	312.02	312.52	312.9	311.97	313.48	312.9	311.93	312.56	311.73	312.87	311.72
309.95	310.21	310.24	309.85	310.15	309.91	309.75	309.98	309.34	310.26	311.03	312.02	309.6	308.75	309.7	311.44	310.76	310.49	309.98	310.5	308.8	309.55	309.5	308.92	308.64	310.24	309.75	310.45	309.3	309.69	309.13	309.08	310.24	310.88	308.97	308.87	310.27	309.48	309.72	309.76	309.86	309.35	309.46	309.97	308.9	309.4	310.27	309.83	309.1	308.87
300.75	300.8	299.83	300.97	300	299.63	301.6	299.91	300.89	300.41	299.14	301.28	300.61	299.21	299.57	299.16	299.48	299.99	300.25	299.33	299.19	298.8	301.34	299.16	300.05	299.87	299.44	300.98	299.73	299.76	300.59	300.96	299.34	299.45	300.18	300.75	300.44	299.22	299.19	299.09	300.19	300.37	300.6	299.74	299.52	299.66	299	300.18	300.23	300.36
317.08	318.44	318.58	318.31	317.15	319.22	318.47	317.95	318.79	317.58	317.28	319.25	318.14	317.14	318.69	318.49	318.01	318.59	318.6	318.19	318.46	317.96	319.82	318.69	317.95	318.7	318.1	318.06	319.07	318.61	319.18	318.7	318.12	317.95	317.28	318	317.03	317.14	318.16	318.38	318.45	317.52	318.83	317.69	318.28	317.65	317.86	318.8	318.58	319.04
314.67	316.24	316.65	315.09	315.48	315.06	315.59	315.09	316.21	315.92	316.01	315.58	315.68	315.65	316.13	316.49	316.47	315.05	316.79	315.51	315.07	315.63	314.61	316.62	314.89	315.74	315.41	315.64	315.19	315.99	315.22	316.23	316.31	316.61	315.66	314.87	317.28	315.64	316.25	315.28	316.54	315.36	314.32	314.48	315.54	316.73	315.36	315.41	315.44	316.19
310.9	312.35	313.12	312.37	311.86	312.54	312.02	312.13	312.26	312.44	313.97	312.45	311.76	312.45	313.4	312.44	312.91	312.13	312.67	311.65	311.46	311.02	311.08	313.67	312.17	312.62	310.77	310.15	312.36	312.27	312.17	311.83	312.76	313.48	311.79	312.3	311.68	311.2	312.19	310.68	311.64	312.88	310.86	312.97	312.21	312.34	311.43	311.69	311.6	311.99
311.91	311.81	311.35	311.59	312.56	312.46	311.02	310.48	311.6	311.78	314.27	311.4	310.21	311.53	311.33	310.93	311.29	310.59	311.08	311.71	310.04	311.23	311.41	311.52	311.38	310.81	311.25	312.07	310.86	310.63	310.45	311.47	311.93	311.59	311.02	311.07	311.01	311	311.39	310.41	312.92	310.49	311.5	311.92	311.35	312.49	310.59	311.28	310.71	310.3
304.59	304.39	305.04	304.46	302.14	304.45	304.73	305.23	304.02	305.53	304.82	305.21	303.02	304.1	306.02	304.37	304.89	304.8	304.13	304.22	303.54	304.66	303.48	305.4	305.15	304.16	304.96	304.34	303.49	304.34	303.5	305.56	303.51	303.21	305.06	303.64	304.4	303.9	303.8	305.82	304.91	303.97	304.91	304.71	303.73	304.51	305.11	304.65	304.68	302.85
302.42	301.96	304.03	304.04	301.86	302.58	302.82	302.8	302.42	302.79	303.04	303.77	303.37	302.32	302.51	302.88	302.6	303.36	303.72	302.93	303.01	302.22	303.65	301.66	303.13	303.76	303.02	303.76	302.86	302.5	303.59	302.12	303.51	301.8	303.1	301.47	303.1	302.26	303.18	302.6	303.22	302.36	303.03	303.14	302.51	303.67	302.35	303.09	302.46	302.41
308.63	310.13	310.26	309.04	308.95	309.8	310.28	308.53	310.24	309.53	309.08	309.8	311.23	309.9	309.37	309.5	309.44	309.9	310.53	309.57	309.14	307.86	310.78	310.86	309.65	308.54	308.86	309.6	310.12	308.82	309.1	309.77	309.55	309.38	310.71	310.36	309.46	309.6	309.77	310.7	310.03	309.97	309.47	309.23	309.96	309.82	310.35	310.05	309.9	310.86
304.99	305.33	305.65	307.34	305.3	305.48	305.72	304.97	304.23	304.87	305.79	306.52	305.1	306.66	305.16	306.13	305.56	304.82	305.64	304.95	306.25	305.89	305.01	305.81	306.04	304.91	306.2	304.81	304.91	304.78	305.12	306	305.27	304.94	305.6	305.57	305.91	304.99	307.22	304.37	304.75	305.23	305.68	304.66	304.23	304.67	306.23	304.91	304.2	305.85
304.49	304.25	305.09	303.68	304.2	304.86	303.67	304.44	305.4	304.6	304.12	306.43	304.05	305.24	304.91	305.74	304.65	304.78	305.49	303.58	304.7	304.86	304.42	305.28	305.28	305.02	306.18	304.58	303.66	304.9	304.9	304.17	303.73	304.23	305.06	303.87	305.27	305.23	305.43	305.17	304.56	304.41	305.19	306.2	303.59	304.55	305.4	306.05	305.06	304.49
313.77	312.29	313.24	313.28	312.98	312.7	312.49	314.03	313.41	311.95	312.24	312.37	312.1	312.43	313.07	312.27	312.91	312.5	313.35	311.78	312.35	312.9	313.87	313.27	312.89	312.18	313.5	312.72	312.46	312.64	311.69	314.11	313.2	312.48	312.85	312.44	313.43	312.53	313.66	312.5	312.38	313.08	312.91	312.55	313.13	313.16	311.4	311.39	312.15	312.73
293.49	293.58	294.59	294.65	295.39	293.2	295.23	294.64	294.51	293.66	293.56	292.36	293.51	293.96	294.98	294.49	294.37	292.98	293.75	294.62	293.67	294.13	293.07	294.36	293.64	294.81	294.08	293.41	295.09	295.08	293.34	293.06	294.32	294.78	295.42	294.29	293.44	295.05	294.3	293.47	294.86	293.41	294.68	294.83	293.49	294.13	293.48	293.76	293.94	294.08
313.28	313.68	312.99	312.12	312.28	313.26	313.92	312.55	312.02	312.56	313.24	314.27	312.05	313.01	313.98	313.71	313.62	313.02	313.62	313.59	311.48	313.33	313.37	312.89	313.31	312.88	311.91	314.07	313.3	312.23	314.19	313.72	312.7	313.07	312.35	313.37	313.05	313.45	312.99	313.38	314.39	312.24	312.34	314.13	312.85	313.99	314.01	314.24	312.99	313.47
302.82	303.6	303.76	303.56	302.25	302.59	302.34	301.89	303.14	303.13	303.78	302.71	302.33	302.56	302.62	303.43	303.54	302.61	301.82	303.01	302.86	302.95	302.54	303.02	304.08	302.94	302.36	302.03	302.53	302.77	302.39	303.13	302.71	303.13	302.35	303.22	302.96	302.96	301.37	302.73	301.99	301.59	302.29	302.89	303.49	303.51	302.82	302.76	303.63	302.58
294.38	294.26	295.1	294.45	294.03	295.02	294.94	294.73	294.58	295.31	295.22	295.94	295.42	295.64	294.37	295.46	294.54	295.47	294.34	295.1	295.87	295.67	294.68	295.31	296.08	295.05	295.8	294.26	294.29	294.19	294	295.13	294.6	294.68	295.35	294.34	294.31	294.84	294.81	294.98	294.82	295.47	294.84	295.99	294.43	294.19	294.9	294.71	296.13	295.11
312.76	314.84	313.95	313.1	313.81	313.18	314.82	312.48	312.84	313.41	313.8	313.76	313.26	312.71	313.15	314.25	313.9	313.11	314.02	312.9	314.43	313.13	314.36	314.25	313.83	312.55	312.96	313.07	313.75	313.25	314.06	314.86	313.43	315.28	314.14	314.28	314.28	314.35	314.86	313.97	314.62	314.21	313.4	314.45	312.88	313.9	314.68	313.4	314.52	313.34
302.04	303.97	303.14	302.73	304.22	303.67	302.78	304.23	302.43	302.61	302.73	302.99	303.32	302.58	301.11	302.94	302.17	303.78	301.93	302.35	303.17	302.59	302.45	302	301.41	302.19	302.59	303.28	302.95	302	302.49	303.01	302.54	303.35	303.11	304.19	303	302.77	302.78	303.19	302.44	303.34	302.75	303.1	302.85	301.66	302.96	303.16	303.25	302.43
315.37	315.38	314.2	315.12	314.37	314.84	315.12	314.62	314.12	315.52	314.29	315.08	314.44	314.36	314.79	316.15	313.24	314.99	314.96	315.13	315.06	314.62	314.03	314.05	314.63	315.49	314.44	314.74	314.97	314.93	313.67	316.04	314.73	314.35	316.29	315.56	314.98	315.6	314.12	314.54	314.26	314.61	315.25	314.2	313.8	315.66	314.18	314.48	313.89	314.01
303.88	303.87	303.88	303.21	303.24	303.58	302.66	303.08	304.47	303.24	305.14	303.25	303.42	304.37	304.74	303.39	301.94	302.64	303.08	303.41	304.55	302.37	304.07	303.46	303.89	304.1	304.38	302.85	302.65	302.53	303.22	304.19	304.99	303.63	305.02	304.29	302	303.21	303	303.96	303.93	303.41	303.56	304.43	302.42	303.22	303.37	302.44	301.97	303.3
314.17	315.15	315.88	314.19	313.99	314.25	315.64	315.76	315.67	314.24	313.5	313.69	313.4	314.89	315.77	314.94	313.92	315.76	314.14	315.05	314.38	314.68	315.65	314.91	315.34	315.36	314.35	315.89	314.03	314.69	313.73	316.01	314.21	314.01	315.49	314.66	314.67	313.97	313.99	315.52	316.18	315.27	315.41	316.27	314.53	316.14	314.37	315.16	314.55	315.06
304.67	303.39	304.44	303.3	303.31	302.53	303.43	304.8	303.58	302.38	303.2	302.96	304.66	303.15	302.93	303.4	303.27	302.75	303.62	303.28	302.23	304.36	303.81	303.35	303.18	303.72	302.89	302.82	302.07	303.02	303.36	303.03	304.03	301.45	302.05	303.45	303.97	302.75	301.43	302.73	303.55	303.79	304.51	302.92	302.85	303.65	304.63	304.4	303.4	304.04
304.39	303.4	303.07	303.56	303.39	302.61	303.84	303.3	303.28	303.62	304.33	303.3	303.27	302.77	302.62	303.71	303.3	303.82	303.91	303.35	304.24	303.14	304.29	303.64	303.53	302.54	304.44	302.81	302.69	304.74	303.07	303.81	303.67	302.71	303.29	303.92	303.55	304.09	303.27	302.95	303.53	304.24	302.92	303.78	302.4	303.78	303.05	303.82	303.2	303.56
301.16	300.42	301.92	300.98	300.27	301.05	300.59	301.51	299.46	301.31	302.43	301.17	300.72	301.37	300.63	300.18	300.13	300.98	300.59	300.3	300.85	300.86	302.42	301.3	301.42	302.04	300.43	301.3	300.57	301.38	300.9	301.99	301.14	300.96	301.22	300.86	301.52	301.15	301.49	302.24	300.58	300.37	300.53	302.68	300.8	300.15	301.54	300.81	300.18	301.19
329.13	327.16	327.91	329.17	328.16	328.38	328.63	328.96	329.1	328.92	329.44	329.45	329.17	329.15	330.5	328.73	327.96	328.56	329.51	329.58	328.71	328.7	328.24	327.54	328.41	329.31	328.92	330.49	328.32	328.35	329.84	329.03	328.06	328.71	328.16	328.72	328.13	328.58	326.64	328.51	327.81	328.88	329.44	329.36	329.09	330.12	328.83	328.52	328.62	328.7
312.69	314.29	312.73	313.28	313.79	312.94	313.86	312.25	313.56	314.24	312.58	313.77	312.81	313.81	313.92	312.72	312.18	312.58	312.57	313.31	313.96	312.66	312.11	312.97	313.57	313.36	312.66	312.75	313.17	312.42	313.09	313.64	312.93	314.47	314.21	314.07	313.69	313.92	313.09	313.64	313.1	314.11	313.03	314.45	313	313.42	313.32	313.75	313.87	313.3
306.87	306.73	306.99	307.26	306.81	307.67	308.18	306.92	307.19	307.57	307.48	306.27	308.04	307.19	308.66	307.26	306.51	306.69	307.75	307.64	306.93	305.65	306.48	306.97	308.06	307.63	307.29	308.7	307.91	307.63	307.38	307.65	307.11	306.94	306.68	307.9	307.8	306.82	306.56	306.57	308.13	307.51	306.88	307.61	306.14	307.8	306.87	307.88	306.74	307.15
317.91	317.35	317.82	319.63	317.64	318.28	318.8	318.49	318.02	317.78	318.4	316.34	319.65	317.82	318.8	318.36	318.54	318.17	318.33	317.69	318.58	318.5	316.8	318.72	317.66	319.21	318.63	317.43	318.33	317.99	317.95	316.85	318.75	317.82	318.72	318.04	317.77	317.53	317.15	318.36	318.85	318.28	318.24	318.46	318.67	318.15	318.73	318.61	318.16	319.19
329.1	327.19	328.4	328.33	327.47	326.92	327.72	328.54	327.62	326.97	328.38	327.61	327.67	328.23	326.95	327.93	328.51	327.08	328.29	328.42	328.01	328.31	327.85	327.52	328.05	328.77	328.73	329.14	329.15	327.52	327.78	328.26	327.95	328.09	328.42	327.45	328.63	327.83	328.85	328.96	326.1	327.33	327.86	327.94	327.14	328.11	329.18	327.2	328.28	327.98
295.31	294.14	294.24	296.75	296.18	295.76	295.31	294.59	293.78	295.97	293.96	295.02	294.55	295.12	294.48	294.03	294.26	295.01	294.11	293.76	295.24	294.51	295.28	295.92	293.38	294.27	294.81	293.68	296.3	295.02	296.09	294.95	294.98	294.21	296.12	295.57	295.03	295.69	296.4	294.54	295.02	295.61	294.17	294.45	295.08	294.65	295.86	295.66	294.59	293.91
304.57	304.96	306.06	304.16	304.23	303.91	303.38	304.7	304.01	304.61	306.28	304.29	303.86	304.45	304.32	304.56	304.17	302.66	304.87	303.76	304.69	304.24	304.22	303.87	304.76	305.22	304.19	305.32	303.36	304.66	305.48	303.77	303.68	304.23	303.56	304.43	303.44	303.63	304.91	304.07	305.45	304.14	304.31	304.8	305.01	303.65	304.15	304.52	304.22	304.35
313.46	313.33	313.84	312.89	312.51	313.64	313.61	313.71	313.86	313.37	313.6	312.1	314.61	312.53	312.68	314.29	313.55	313.39	313.97	313.19	312.39	314.03	313.54	313.82	313.84	312.65	312.56	311.75	313.09	313.62	313.36	312.24	311.93	313.17	312.42	313.04	313.72	313.38	312.25	312.84	313.78	313.03	313.29	310.99	314.28	312.87	312.12	314.87	314.16	312.73
325	325.86	323.15	324.92	325.05	324.14	323.57	323.81	324.6	325.25	324.68	324.39	323.52	322.71	324.58	324.94	323.33	324.73	323.52	324.4	323.74	324.68	325.19	324.14	324.02	325.15	323.82	325.09	323.82	325.53	324.94	325.49	325.32	324.21	324.87	324.37	322.81	323.17	323.22	325.5	322.75	323.48	323.45	324.25	324.3	325.19	325.07	323.89	324.51	325.19
300.23	299.86	301.53	299.51	299.44	300.45	300.13	299.93	299.52	300.61	300.77	299.96	300.91	300.16	300.33	300.16	299.55	301.23	299.7	300.13	300.09	299.39	299.05	300.56	299.56	299.21	299.84	300.27	300.29	300.01	299.37	300.37	299.22	299.24	298.78	300.68	300.22	299.84	298.91	300.96	300.5	300.54	299.81	298.42	300.76	300	299.76	299.76	300.68	299.07
300.39	300.57	300.24	300.7	300.36	300.63	300.48	299.71	301.02	301.48	299.79	300.89	303.14	300.77	301.54	302.05	300.71	301.4	300.84	300.63	300.87	301.89	300.1	301.26	301.1	300.89	301.3	300.78	301.72	301.66	300.5	301.26	300.89	301.67	302.4	300.83	300.48	301.32	300.98	300.1	301.18	300.75	301.66	301.51	300.75	301.11	300.41	300.67	300.21	301.78
304.63	303.37	303.64	303.95	304.51	303.86	303.72	303.21	305.28	304.36	304.31	304.74	303.78	303.14	304.75	304.69	304.44	304.58	303.87	304.44	304.83	304.18	304.17	305.25	304.87	305.37	305.26	303.61	304.74	304.52	305.1	304.3	304.48	304.72	304.39	303.79	304.1	304.19	305.57	304.36	304.58	304.44	304.51	304.21	305.05	304.25	303.9	303.75	304.63	304.58
306.52	305.87	304.32	305.56	308.03	307.33	307.38	305.14	306.14	305.99	306.35	305.9	306.62	306.83	305.9	305.93	305.79	306.44	306.72	305.91	306.49	305.9	305.33	305.89	306.96	305.27	306.27	304.96	306.6	306.29	305.34	307.02	305.88	306.06	305.53	306.21	305.77	305	307.88	305.98	306.49	307.78	307.12	306.49	306.37	305.81	306.76	306.6	305.47	305.4
301.1	300.62	300.88	302.2	300.94	300.87	301.07	300.78	300.33	300.94	301.27	300.59	300.66	301.44	301.71	301.68	300.66	301.91	300.62	300.87	299.17	301.73	300.27	301.58	302.04	299.61	301.11	300.31	300.98	301.8	300.89	300.81	300.84	300.68	301.34	301.12	301.49	300.23	301.35	301.27	300.17	301.09	301.49	300.47	301.65	300.23	300.94	300.97	301.82	301.74
311.38	310.41	311.01	310.79	310.26	310.62	311.02	311.12	310.57	309.91	310.11	310.94	310.69	311.38	310.13	309.18	311.54	309.89	311.54	310.48	311.35	310.63	310.8	310.52	311.16	310.62	311.33	310.56	311.65	312.3	310.83	311.8	311.89	311.49	310.2	310.63	310.67	311.57	311.79	309.99	310.31	310.44	311.43	310.15	311.46	310.72	311.12	311.85	309.88	309.82
314.58	314.68	314.49	314.38	315.61	313.89	314.58	314.72	313.03	314.62	314	313.42	312.51	313.73	314.64	313.59	313.39	314.65	314.91	313.75	312.92	313.37	314.23	313.28	313.02	313.72	313.84	313.54	313.35	313.82	313.87	313.06	314.23	313.95	313.52	314.36	314.46	312.66	312.84	312.9	314.7	314.18	314.6	314.35	313.65	312.97	315.13	313.07	313.39	314.17
303.86	305.13	305.63	304.59	303.85	304.46	305.01	303.91	305	304.53	302.31	303.24	304.83	304.28	304.05	303.89	305.69	303.85	304.94	305.2	305.09	305.18	303.92	305.11	303.98	304.82	304.49	305.26	305.69	305.08	304.16	304.89	304.4	305.35	305.08	303.47	304.32	304.63	303.92	304.46	304.05	302.86	305.55	304.89	304.69	304.62	304.38	305.73	304.69	303
306.24	306.64	307.19	305.53	305.81	305.9	305.89	306.57	306.81	306.14	305.36	306.37	306.85	305.74	305.84	307.31	305.94	305.84	307.09	305.14	304.91	305.76	306.17	304.98	306.39	306.07	305.11	305.97	305.65	306.3	307.08	305.59	306.03	306.06	307.2	306.68	306.21	305.93	306.13	305.57	306.15	307.14	306.07	306.81	306.9	307.66	305.8	306.11	305.12	306.24
304.39	304.11	303	303.77	303.6	304.22	303.77	304.2	305.46	304.56	304.07	302.79	305.19	303.29	303.51	304.98	304.31	302.46	304.75	303.14	302.52	304.35	304.14	303.05	303.9	303.55	305.08	303.76	303.05	304.62	304.43	304.3	304.64	304.13	305.11	303.98	305.29	303.18	302	303.66	303.81	303.74	304.01	303.69	304.28	302.58	303.61	304.1	304.98	303.25
313.14	313.06	315.28	314.11	313.52	312.61	313.36	312.24	312.75	313.96	312.78	313.08	313.03	313.03	313.79	312.73	314.95	313.57	313.63	312.95	313.03	313.54	312.77	313.56	314.39	312.18	313.68	312.99	312.45	312.63	312.56	313.8	312.96	313.74	313.35	313.81	312.66	313.72	313.31	312.57	312.81	314.41	313.82	313.28	312.79	314.17	312.65	313.47	312.97	313.2
312.1	314.26	311.95	313.53	312.32	313	312.74	313.49	311.81	312.25	313.28	311.65	312.33	311.8	312.52	312.35	312.8	312.37	311.54	312.8	311.85	312.91	313.83	312.69	313.09	312.86	312.51	312.55	312.87	312.24	313.48	313.2	313.15	312.19	313.69	312.05	312.46	312.86	312.33	311.72	311.97	312	311.66	312.57	312.32	312.39	312.95	311.32	312.87	311.64
327.58	327.04	328.32	327.81	327.8	327.06	328.6	328.34	326.83	327.79	327	328.21	326.53	327.86	327.58	327.07	327.19	327.04	327.53	327.38	328.14	328.66	327.64	328.06	329.05	328.03	327.82	328.33	328.39	327.94	328.68	327.54	328.27	328.86	327.47	328.02	328.2	327.73	326.63	328.25	328.23	328.18	328.25	327.85	328.24	328.44	328.14	327.35	328.34	327.4
307.13	306.33	306.66	306.28	306.35	307.68	306.4	306.16	306.44	306.5	306.35	306.95	305.82	308.08	306.72	305.75	306.91	306.28	307.72	307.42	306.81	306.74	306.65	306.45	306.61	306.47	306.57	306.29	307.17	307.09	305.61	306.63	307.35	306.78	306.14	306.95	307.73	305.15	306.05	306.13	305.61	307.56	306.41	305.93	306.19	305.79	306.98	306.55	306.45	306.64
303.58	304.06	304.08	303.55	302.79	302.64	302.95	302.2	304.24	304.3	303.37	303.41	303.24	305.03	303.02	303.69	303.89	304.46	303.03	303.88	303.17	303.92	304.57	302.85	304.75	303.34	302.68	302.8	304.62	301.41	303.69	303.67	302.1	304.05	303.04	303.45	303.37	302.24	301.83	304.86	303.95	303.89	302.86	302.63	302.66	302.59	304.03	304.32	302.6	303.11
327.98	327.3	326.88	327.49	328.46	327.04	327.01	327.94	327.76	328.46	329.31	327.74	328.31	328	326.82	328.55	327.65	328.95	327.89	328.09	328.39	328.4	328.49	327.9	327.17	327.88	328.89	327.87	327.04	327.95	328.58	329.47	328.45	327.75	327.16	327.9	328.78	328.64	328.2	328.36	326.92	326.83	327.73	326.91	327.79	327.98	329.22	327.27	328.18	328.56
306.24	304.87	306.47	305.58	305.07	305.04	305.08	304.56	305.35	304.89	305.12	305.18	304.59	305.84	305	305.59	305.32	305.7	305.33	304.92	305.93	305.44	304.3	305.2	306.09	306.48	306.02	306.05	304.73	304.96	307.26	305.15	304.68	305.73	305.78	305.25	304.97	305.37	305.37	305.15	305.55	305.65	305.55	304.59	305.96	306.12	305.65	306.19	305.4	305.56
317.99	318.31	317.95	317.9	317.39	318.28	320.24	318.58	317.02	317.55	318.42	317.62	318.33	318.14	318.55	317.74	316.99	318.45	318.5	318.6	318.43	316.9	318.1	318.62	317.25	318.25	317.77	317.86	317.81	318.45	318.07	318.03	317.76	318.3	319.21	317.35	318.47	317.31	317.61	318.42	317.06	318.46	318.65	318.04	318.07	318.47	318.28	318.09	318.78	318.63
295.07	295.39	294.97	293.83	294.87	295.7	293.83	295.42	295.54	294.76	295.83	295.16	294.99	293.78	295.94	294.59	294.24	295.09	294.25	294.95	294.25	294.16	295.57	295.24	295.84	295.39	295.93	294.71	295.94	295.01	294.65	295.19	295.1	294.16	295.39	294.55	294.63	293.58	294.15	294.33	294.32	295.05	294.83	294.22	295.06	295.83	295.48	294.41	294.77	295.15
301.48	301.07	301.52	301.94	301.18	301.9	300.86	301.04	301.94	301.49	301.02	301.08	301.42	301.54	300.86	302.78	299.61	300.68	300	301.91	301.02	299.31	300.34	300.59	301.08	301.8	300.3	301.61	300.48	301.48	300.24	300.13	299.95	301.8	300.99	300.39	301.97	302.15	300.9	300.63	300.02	300.51	300.8	301.01	300.62	301.66	300.19	300.89	299.84	300.24
305.75	304.75	306.05	306.59	305.01	303.9	305.66	307.12	305.08	304.78	305.65	305.1	305.71	304.16	305.02	305.24	306.42	305.3	306.16	304.22	305.15	306.27	306.76	304.08	305.67	304.18	305.79	304.9	305.08	306.25	305.54	305.26	304.48	305.94	304.96	304.56	305.16	306.08	305.51	305.96	305.61	306.02	305.3	305.08	305.11	306.64	306.21	305.01	305.13	304.27
302.89	302.83	302.4	301.18	303.17	302.58	302.29	302.11	301.87	302.17	301.33	302.89	302.32	303.04	302.58	301.85	302.43	303	302.7	303.53	302.42	301.14	302.63	302.11	303.19	303.31	302.96	302.82	302.65	302.82	302.4	302.9	303.1	302.27	302.04	303.4	302.37	303.17	302.89	302.53	301.89	302.5	302.61	302.44	303.32	301.71	303.13	303.42	302.53	302.6
305.71	304.18	306.29	306.51	306.08	306.93	307.32	307.2	305.37	305.5	306.01	307.24	306.29	305.79	305.53	305.31	305.81	307.35	305.97	305.29	306.32	305.55	306.36	306.28	305.04	305.63	306.75	305.58	306.08	304.67	306.33	305.17	306.27	306.11	306.75	306.96	305.7	306.57	305.31	304.86	306.3	306.17	305.67	307.11	305.64	305.51	305.64	306.84	305.92	306.64
302.59	302.8	302.28	302.77	302.15	302.87	302.86	302.3	302.04	301.86	302.88	301.96	302.77	303.39	303.46	302.89	302.46	301.61	302.26	302.95	302.71	303.53	301.37	301.73	301.59	302.43	301.15	301.81	303.08	302.67	301.68	302.52	301.84	302.31	301.63	302	303.2	301.57	302.01	302.94	301.86	302.59	302.15	301.78	302.56	302.04	303.2	302.63	303.44	301.49
314.83	314.58	314.55	313.51	313.43	313.17	313.59	313.05	314.08	314.58	313.7	313.43	312.85	313.41	313.6	312.99	314.59	313.56	314.33	313.84	315.42	314.36	313.97	314.34	314.2	313.37	314.5	313.91	313.82	313.71	313.84	314.96	314.88	314.05	312.09	312.04	313.51	312.95	314.86	314.38	313.48	313.49	314.71	314.01	312.92	313.56	313.35	314.48	314.79	315.24
293.86	294.77	292.64	295.19	294.66	293.39	294.24	293.83	295.32	294.68	294.59	294.27	293.9	294.74	293.93	293.43	294.15	293.6	294.29	294.64	295	293.59	294.85	294.48	293.85	293.19	292.9	293.12	293.11	294.19	293.24	294.2	293.61	292.6	294.73	294.65	294.36	294.84	294.21	295.13	294.48	294.4	292.98	294.11	294.02	294.45	294.66	294.5	293.01	294.18
318.07	318.48	318.18	318.98	317.58	317.78	318.69	318.93	318.84	317.57	317.1	317.47	319.19	317.9	317.22	318.75	318.92	318.13	318.92	317.14	315.73	318.96	318.65	317.87	318.41	318.07	318.45	319.02	318.95	318	318.76	317.84	317.01	318.67	317.55	319.14	316.83	317.74	319.43	317.49	318.56	317.9	317.74	317.88	319.12	318.66	319.75	318.06	318.08	315.79
318.01	319.29	318.05	319.46	319.1	317.93	318.63	316.91	318.6	319.29	318.24	318.72	318.97	318.95	317.87	318.66	319.86	318.24	319.02	318.46	319.83	319.52	318.38	319.08	318.34	317.61	318.9	318.22	318.7	319.92	317.89	318.51	320.13	318.6	318.14	317.48	318.75	318.77	318.63	319.85	318.96	317.65	318.14	318.28	317.24	319.44	318.1	319.52	318.19	318.57
295.81	295.75	296.16	295.55	295.34	296.05	295.72	295.29	295.1	295	295.6	293.44	295.37	293.45	295.69	294.71	294.46	294.12	295.49	294.84	295.35	294.36	294.51	294.59	296.08	295.05	295.94	294.68	293.13	295.26	295.16	294.86	295.84	295.21	295.22	294.74	295.21	295.51	294.68	296.41	295.19	295.3	294.69	295.24	294.91	295.54	295.3	294.87	296.17	294.06
303.66	304.79	303.99	304.48	304.61	304.4	304.19	304.05	303.58	303.42	305.29	303.89	303.53	304.84	304.29	303.25	303.96	303.79	304.39	305.21	304.22	305.12	304.96	302.87	303.95	305.6	304.7	303.73	305.74	304.02	303.73	304.15	304.04	305.46	304.05	304.64	304.3	305.6	304.09	304.82	303.91	303.99	303.82	304.41	304.61	303.63	304.62	303.93	303.63	303.54
306.82	304.59	307.86	306.57	306.78	306.6	305.34	307.06	305.76	306.09	305.89	306.89	306.04	305.94	307.39	306.39	306.09	305.35	304.59	307.25	305.53	305.8	306.06	306.62	306.04	305.35	306.12	307.16	306.49	305.85	305.75	306.04	305.72	306.04	304.24	307.87	307.44	306.41	306.79	304.62	306.14	306.18	306.05	306.4	306.39	306.24	305.47	306.71	305.77	305.53
314.33	311.81	314.21	313.26	313.68	313.6	313.13	313.87	313.95	314.5	313.94	313.6	313.64	314.66	314.32	314.14	312.79	313.58	314.65	313.55	313.78	314.27	315.55	313.45	314.45	313.77	313.81	313.37	314.4	314.33	313.43	313.64	313.78	314.32	313.32	314.2	313.21	313.71	313.98	314.08	313.77	313.13	314.71	314.16	313.22	313.35	314.06	313.56	314.24	312.31
315.79	315.71	317	316.07	317.4	317.25	317.69	316.06	316.44	317.33	315.09	317.52	317.1	316.32	317.62	316.56	316.42	315.42	317.25	317.67	315.76	315.41	316.13	316.31	315.92	316.33	316.78	316.12	316.89	315.76	317.55	317.13	316.11	315.61	316.79	316.17	315.9	315.28	316.13	316.34	316.54	316.57	316.85	316.03	316.34	315.83	317.16	316.03	315.52	314.97
304.59	303.44	304.26	302.97	303.51	303.3	303.57	304.02	303.88	304.18	304.12	304.21	303.53	303.02	302.98	303.54	303.01	304.92	304.19	303.11	303.9	303.5	304.64	302.44	303.44	302.55	303.63	304.38	304.06	303.94	304.04	301.51	303.72	303.12	304.18	303.73	303.36	302.86	303.66	303.78	303.67	303.39	304.43	303.8	303.71	303.54	303.63	304.35	302.63	303.41
303.31	301.31	302.11	304.16	302.78	302.91	303.29	302.91	303.22	301.93	302.7	302	303.94	303.05	303.05	302.91	302.09	303.95	303.33	303.27	301.93	303.04	303.15	303.41	302.5	303.63	302.17	303.75	303.09	302.25	302.95	304.07	302.76	302.79	302.37	302.8	304.17	302.73	303.26	302.75	303.41	303.29	302.63	302.65	302.96	303.3	304.36	301.8	302.97	302.94
319.23	319.49	319.48	319.14	318.72	319.47	319.24	317.96	319.42	318.95	317.77	319.88	320.15	319.94	318.71	319.56	319.31	319.95	319.16	320.06	318.89	320.58	318.63	318.84	318.65	318.69	320.04	319.39	318.71	318.7	320.18	319.11	320.74	319.77	319.33	318.14	318.53	321.44	319.83	318.89	317.8	319.64	318.18	319.95	319.38	319.52	319.11	318.76	319.52	318.69
309.59	310.4	309.35	309.81	310.5	309.6	309.58	309.31	307.99	309.32	309.93	309.29	309.89	308.52	309.93	309.81	308.97	309.47	308.68	308.54	308.15	308.77	308.35	310.34	310.13	309.67	310.38	310.34	309.54	309.93	310.32	309.47	310.09	311.13	310.7	310.99	310.08	309.25	309.72	310.27	309.49	311.2	309.16	310.81	309.85	311.23	309.92	309.75	310.03	309.27
297.66	295.17	296.31	297.58	295.82	297.09	296.81	297.6	297.23	296.33	298.15	296.87	296.58	298.07	296.62	296.37	296.56	296.36	297.25	297.47	295.33	297.99	296.7	296.83	297.56	296.71	297.72	296.54	296.83	296.58	297.2	297.71	297.39	296.13	295.89	296.87	296.63	297.59	295.82	296.36	296.38	298.07	296.61	296.31	296.39	296.38	297.08	298.01	297.43	296.09
295.53	295.08	294.9	295.61	295.03	295.42	295.03	294.4	295.13	293.95	295.14	294.85	294.99	296.57	294.6	295.02	295.1	295.25	296.74	295.71	294.66	293.87	295.55	296.16	295.53	295.27	295.2	295.36	295.29	295.31	294.28	295.8	295.33	293.41	295.63	294.36	294.65	295	296.02	295.22	296.07	295.91	295.26	294.78	295.13	295.06	295.32	295.96	294.74	295.26
294.69	293.68	294.52	293.74	293.88	294.17	295.13	293.08	295.64	294.89	294.42	293.13	294.86	294.27	293.68	293.83	295.36	294.4	292.72	295.08	293.36	294.5	294.79	294.17	295.42	292.99	292.98	293.09	295.72	294.89	294.28	293.57	293.7	294.19	294.13	294.82	294.29	295.06	294.29	294.97	294.19	293.86	294.19	292.97	294.3	293.6	293.66	294	295.12	294.78
300.02	300.79	300.66	300.63	300.81	299.37	299.84	300.59	300.71	301.5	299.27	298.94	300.36	299.2	299.97	299.63	299.43	300.58	300.03	300.82	299.64	298.62	300.34	299.42	300.48	300.11	300.28	299.21	300.49	299.79	299.82	300.14	299.88	299.69	299.06	299.57	298.85	298.66	301.17	300.33	299.93	300	299.6	300.23	301.21	300.5	301.22	300.16	299.64	299.73
306.73	305.91	305.97	306.86	306.19	307.14	305.56	306.61	305.7	306	306.29	306.54	306.25	305.45	306.24	306.53	306.17	306.21	306.72	306.68	306.12	305.21	305.03	307.88	305.37	305.79	305.14	308.31	306.93	306.35	306.13	306.14	306.35	307.38	304.34	306.85	306.89	305.77	306.16	305.71	306.59	306.51	304.52	306.03	305	305.73	304.84	304.65	306.28	307.42
301.1	300.74	299.9	299.66	300.54	298.93	300.56	300.67	299.05	299.89	299.21	299.98	300.07	299.87	300.27	300.95	300.81	299.87	299.43	298.93	299.95	299.24	299.08	299.84	300.06	299.68	300.32	300.77	300.38	301.02	300.34	300.89	300.49	300.42	299.18	300.18	299.29	300.89	301.76	300.37	299.77	301.58	300.4	300.94	301.07	300.62	300.77	299.76	299.93	299.33
303.1	302.97	301.88	303.63	302.65	303.41	301.47	301.89	302.75	302.35	302.42	302.99	302.57	304.14	303.38	303.16	303.57	303.62	301.72	302.19	302.57	301.5	302	303.34	301.83	303.32	302.62	302.84	303.27	302.72	302.45	303.76	301.99	303.02	302.48	303.32	302.71	302.66	303.03	302.44	301.5	302.64	300.99	303.23	301.53	303.22	302.32	302.59	303.08	303.3
295.02	293.38	293.31	295.28	294.31	294.64	294.14	295.2	294.48	294.18	293.44	293.84	292.11	294.37	293.94	294.32	293.9	294.02	294.92	294.98	294.23	294.95	293.8	293.42	293.24	294.02	293.65	292.95	293.33	292.97	295.24	294.79	293.96	294.92	295.6	294.02	292.42	293.26	294.19	293.93	295.09	294.43	294.37	293.4	293.51	293.85	294.34	293.59	292.77	294.67
304.96	304.28	304.3	305.27	304.01	304.44	303.89	304.26	304	303.49	303.64	304.43	304.74	304.32	305.06	303.74	305.25	304.24	304.79	304.15	304.7	304.06	304.18	305.15	303.59	303.59	303.35	304.59	305.44	304.76	304.36	304.07	304.22	305.75	304.14	304.5	305.56	304.69	303.77	304.57	304.55	304.81	304.13	302.57	304.97	303.21	305.49	304.38	304.38	304.91
305.3	306.59	306.3	304.46	307.51	306.41	306.87	305.7	305.05	305.7	306.62	306.46	305.61	305.4	305.95	306.85	305.61	305.62	305.67	305.7	305.67	305.74	307.09	306.4	306.15	305.9	306.68	306.32	306.74	306.11	305.33	307.46	306.29	306.11	305.73	306.53	307.47	306.94	306.38	304.86	305.96	306.22	305.66	305.89	304.59	305.29	306.68	305.99	306.28	307.08
312.89	311.98	313.71	314.1	313.29	313.41	311.34	312.63	312.91	313.88	311.95	311.2	313.34	313.1	311.08	313.09	311.89	312.7	311.9	313.66	311.46	311.21	312.83	312.09	312.61	312.17	313	312.09	311.68	312.82	312.88	312.7	312.93	313.11	312.42	313.14	312.31	312.22	313.27	312.15	312.54	312.8	312.49	311.72	311.64	312.04	312.52	313.22	312.47	312.36
312.92	313.77	313.87	314.56	313.89	314.09	313.85	313.33	314.68	313.06	314.55	314.89	313.84	311.91	313.57	313.25	314.64	315.86	314.43	314.78	314.3	313.36	314.35	314.03	313.72	313.64	314.02	313.18	313.85	314.96	313.94	315.54	314.17	313.59	313.81	314.23	313.6	313.76	314.05	314.54	313.75	314.04	314.73	314.14	312.85	313.94	314.47	314.34	314.37	314.68
314.27	314.28	314.11	312.36	312.51	312.72	314.28	312.3	313.53	313.33	312.26	312.41	312.9	313.31	312.71	313.08	312.43	313.51	313.55	312.38	312.59	313.05	312.85	314.22	311.97	312.54	313.69	312.82	313.24	313.57	313.36	313.15	314.48	312.81	313.17	314.13	312.88	313.53	313.06	314.52	313.39	312.3	312.75	312.69	314.79	313.36	312.7	314.48	312.75	312.95
304.65	304.55	303.79	305.25	304.57	303.21	305.34	303.91	305.22	304.94	304.59	305.07	304.42	305.36	304.23	304.15	305.14	304.28	303.2	304.22	305.25	305.27	304.74	303.4	304.32	305.5	304.28	304.67	303.72	303.58	303.29	305.12	304.67	304.46	304.25	305.77	304.91	305.19	304.82	303.32	304.52	303.99	304.08	305.2	304.61	304.97	303.87	304.17	304.78	304.44
302.74	302.98	302.07	303.33	302.99	303.15	302.43	301.55	303.39	302.22	302.88	303.16	302.91	302.17	303.48	302.85	303.08	302.19	301.27	302.69	303.17	302.74	303.52	302.38	302.23	303.09	302.25	303.74	303.04	302.72	302.37	302.57	303.44	302.33	303.49	302.73	303.19	301.31	301.72	304.77	303.53	302.33	303.54	303.78	303.78	303.27	303.98	302.58	302.55	303.09
315.77	315.86	317.33	317.38	317.75	314.4	316.94	316.56	315.55	316.64	317.24	316.95	316.99	315.81	316.74	316.41	316.43	317	317.11	315.82	316.72	317.01	316.54	317.62	315.59	316.26	317.2	316.05	316.54	316.47	316.59	317.4	315.93	316.45	316.36	316.91	317.58	315.07	316.97	316.3	316.47	316.84	316.47	315.93	315.92	315.97	317.12	315.21	316.24	317.61
305.2	305.56	304.89	306.5	306.16	304.7	306.21	305.44	305.69	303.63	306.38	304.88	304.1	305.27	304.37	307.05	305.32	305.81	304.33	305.57	305.21	305.83	305.4	304.98	305.33	305.24	305.08	304.95	305.16	304.86	305.34	306.16	304.1	305.45	306.43	305.25	304.56	306.31	305.96	304.12	305.34	305.2	305.33	305.39	305.2	305.15	305.81	306.34	305.46	305.71
313.83	313.26	313.35	313.5	314.01	313.02	313.84	313.23	313.22	312.97	313.63	315.67	313.82	312.09	312.83	314.51	312.48	313.31	312.94	312.61	313.2	313.58	314.43	313.04	312.21	313.55	312.49	313.73	313.14	313.47	312.52	312.49	313.07	313.24	313.29	313.61	312.72	313.77	313.18	314	311.59	314.08	311.91	312.23	313.01	313.4	313.07	314.65	312.91	313.62
303.95	304.83	305.64	305.47	304.41	305.61	305.21	304.93	304.98	304.73	305.15	304.87	303.98	305.22	305.98	305.75	305.88	305.32	304.86	306.74	304.23	306.28	304.71	304.49	305.15	306.21	305.07	305.97	305.86	305.73	305.24	304.85	304.16	304.97	305.65	305.31	305.83	305.36	304.07	304.92	304.83	303.98	305.19	305.43	306.22	305.47	304.84	305.49	306.2	306.46
300.77	301.48	300.69	301.7	300.33	299.6	301.36	302.05	301.12	301.03	301.78	301.29	300.82	300.63	302.1	301.89	301.25	301.3	300.81	300.13	300.36	300.81	301.1	301.93	301.26	301.02	301.17	301.54	301.36	300.66	301.66	301.33	302.38	300.88	300.34	301.14	300.65	302.55	301.56	301.49	301.48	300.45	300.22	299.99	301.45	301.4	302.61	302.01	300.19	301.32
303.47	303.97	305.82	304.06	304.98	304.85	304.43	304.58	305.18	303.92	303.02	304.3	304.91	304.51	304.53	304.32	302.84	304.47	305.09	304.43	305.11	305.56	304.48	305.54	305.24	303.64	304.9	305.13	304.42	305.66	305.26	306.22	303.15	304.15	303	304.14	304.5	304.13	305.33	304.31	303.4	304.34	304.52	304.69	303.03	303.8	303.59	304.65	304.59	304.45
305.01	305.39	305.54	303.34	304.6	305.23	304.84	305.31	305.16	305.74	305.12	306.13	306.54	304	305.54	305.6	304.7	306.27	304.77	304.19	305.13	303.96	305.34	304.96	305.05	304.73	304.56	305.23	304.48	305.67	305.35	306.41	305.83	305	305.11	306.42	304.41	304.97	304.61	303.28	305.78	306.2	305.33	305.28	305.61	304.46	305.05	305.76	305.49	305.79
304.48	304.12	302.49	303.17	304.71	303.67	302.66	303.33	303.95	303.19	303.88	303.84	303.88	303.16	303.47	304.29	302.92	304.25	304.24	304.83	303.12	303.98	303.89	303.18	303.3	304.36	303.89	304.85	303.08	305.15	303.84	303.67	303.79	304.61	303.93	304.04	303.88	304.81	304.44	303.96	304.55	304.16	304.62	303.29	304.36	303.16	302.95	303.01	303.06	303.82
318.77	318.45	318.57	319.23	319.82	319.64	319.04	319.92	318.72	319.48	318.54	318.23	319.83	319.67	319.04	319.54	318.31	318.64	319.8	319.69	318.19	320.89	319.08	319.2	320.55	319.84	319.83	316.76	319.11	319.36	319.37	319.04	319.22	319.9	319.66	319.48	319.37	318.44	319.44	319.93	317.81	319.67	320.5	318.48	319.85	318.27	319.39	318.37	318.38	319.22
305.49	304.84	305.17	304.39	305.87	304.87	305.36	305.01	305.84	304.46	305.62	305.65	305.09	305.37	305.28	306.04	304.6	304.91	305.81	306.37	304.69	304.76	305.32	305.58	305.54	305.03	304.36	303.31	306.01	305.43	305.14	303.73	304.92	306.14	305.35	305.75	305.29	306.61	305.22	305.16	306.94	304.05	304.9	305.45	306.16	305.72	305.51	305.3	304.51	305.37
328.57	327.38	329.47	328.67	327.77	327.16	328.71	326.7	328.09	327.44	328.44	328.04	327.39	328.39	327.24	327.57	328.36	326.36	326.55	329.26	326.6	328.73	329.54	326.53	329.2	326.65	326.42	327.72	327.95	327.61	328.13	327.56	327.64	327.04	327.3	328.45	326.1	328.83	328.83	327.37	327.26	327.72	328.24	326.78	328.22	327.6	329.07	327.16	327.14	328.18
305	304.53	303.48	304.4	304.56	304.25	303.28	304.71	304.66	303.93	304.47	304.74	303.96	304.91	303.53	304.13	304.52	304.32	305.75	302.98	303.81	303.64	304.9	304.32	304.47	304.67	303.96	303.67	305.24	306.3	304.98	302.87	303.86	304.27	303.21	304.56	305.92	304.77	304.21	305.07	304.44	305.04	302.95	304.9	304.44	304.32	305.49	303.83	304.89	304.47
304.25	303.39	304.08	302.74	303.11	303.77	303.21	303.5	304.32	302.43	303.43	302.83	304.07	303.41	303.35	304.08	304.15	304.34	304.19	303.82	303.58	303.67	304.43	303.12	303.14	302.67	303.43	302.36	303.33	303.34	302.93	302.31	302.7	303.19	303.44	304.38	303.72	303.73	303.37	303.85	303.1	304.11	303.27	303.17	304.09	303.93	302.28	303.68	302.15	304.32
312.22	312.99	313.27	312.16	312.94	313.44	313.35	312.84	313.65	312.67	311.91	313.29	313.38	313.23	313.64	314.47	313.59	312.6	312.9	313.63	312.31	312.07	313.34	313.56	312.93	313.46	313.51	313.45	311.75	312.67	312.56	312.5	313.99	314.31	312.65	313.81	313.09	312.34	314.57	312.86	312.8	312.14	313.53	313.57	312.24	313.42	312.82	313.42	312.1	312.79
311.87	311.89	312.12	313.79	312.27	312.85	312.47	312.08	312.2	311.64	310.94	311.32	311.51	312.04	311.72	312.12	312.54	311.63	311.7	311.5	312.1	312.33	313.09	311.14	311.41	312.11	312.81	312.76	312.49	312.26	313.29	311.41	311	313.07	311.49	312.48	312.04	311.24	311.74	310.83	312.8	312.82	313.08	313.1	312.23	312.18	312.25	311.41	313.4	313.7
328.89	328.67	328.16	326.9	328	328.9	327.46	328.52	327.7	329.02	328.88	327.32	327.53	328.42	328.87	328.6	328.26	328.09	328.27	328.17	328.47	328.93	328.63	328.88	328.31	327.87	329.05	329.2	329.26	328.78	328.68	329.66	329.45	328.35	328.86	328.12	327.68	328.98	328.32	327.68	327.56	328.82	327.32	328.58	328.61	329.32	328.77	328.74	327.56	328.87
309.16	311.08	310.12	310.69	310.49	310.87	311.31	312.04	310.43	310.25	311.18	310.61	310.08	310.78	311.15	310.78	310.55	310.63	311.17	310.07	310.68	309.91	310.89	310.27	311.48	310.07	310.15	309.81	310.6	311.36	310.94	310.33	311.31	310.49	311.84	310.23	311.25	310.07	310.76	310.17	312.44	309.91	310.61	312.01	310.77	311.82	311.45	310.5	311.76	310.54
304.88	304.25	305.03	304.69	305.12	304.16	305.09	305.24	304.01	304.2	303.85	304.29	304.69	304.32	304.15	303.32	305.3	303.74	303.62	305.11	303.4	304.18	304.99	305.58	304.38	304.27	304.51	303.13	303.89	304.16	304.82	303.75	304.68	303.77	304.27	303.83	303.87	303.5	304.84	304.17	304.03	303.54	303.26	304.14	304.99	304.46	304.64	304.32	304.79	304.91
315.52	315.34	313.66	314.63	315.53	314.57	314.69	314.5	314.38	315.01	314.65	314.47	314.83	314.09	315.34	314.71	314.98	315.19	315.14	314.41	316.28	315.16	315.49	317.09	314.53	315.41	315.02	313.86	316.02	315.43	315.4	314.48	315.06	314.96	316.09	314.5	315.14	316.35	313.99	314.48	314.35	314.27	314.72	314.49	312.97	315.53	315.6	314.93	315.38	315.84
303.19	302.62	301.54	303.4	302.89	303.01	303.21	303.81	301.93	303.69	302.9	303.04	303.93	302.39	302.07	302.91	303.16	302.61	300.83	302.54	302	303.37	302.86	302.19	302.98	303.13	303.62	303.22	303.13	302.62	302.77	303.34	303.49	302.77	303.22	302.7	302.52	302.45	302.95	303.13	302.49	303.32	302.37	301.24	301.22	303.42	302.81	302.23	302.8	303.04
303.98	303.89	302.24	301.87	301.87	302.77	302.3	302.04	302.82	302.41	303.54	304.11	301.94	302.74	301.89	302.47	303.51	304.09	303.84	302.2	302.29	302.6	304.42	303.19	304.1	302.07	303.41	302.6	303.24	302.95	302.41	303.52	303.95	303.01	302.78	303.6	301.6	302.98	302.84	303.06	302.2	302.7	302.49	302.4	303.33	303.79	302.97	304.5	301.97	303.17
314.22	313.82	313.43	313.32	313.5	312.92	312.58	312.11	313.12	313.54	313.41	314.4	313.17	313.29	313.52	313.78	313.86	313.53	314.99	314.36	312.66	312.05	312.51	312.55	313.4	312.67	313.34	313.57	313.56	314.33	313	312.87	313	312.02	313.51	313.76	312.65	313.26	313.58	312.68	312.83	311.66	313.09	313.21	312.04	313.94	314.73	313.4	313.07	313.62
303.18	303.6	303.94	304.83	303.37	303.26	303.46	302.58	303.08	301.87	303.57	302.04	304.3	303.41	303.4	301.87	304.21	304.22	303.97	302.9	303.08	303.33	303.43	305.84	304.33	302.88	303.55	303.4	303.94	303.75	302.76	302.93	303.77	303.39	303.6	303.33	304.22	303.27	302.82	302.78	303.95	304.21	302.83	301.71	303.49	302.87	302.94	302.36	304.02	303.15
303.68	302.9	302.72	303	304.41	303.46	302.7	303.14	302.62	303.5	303.79	303.6	304.05	302.51	302.79	302.6	303.06	302.66	302.64	303.41	303.63	303.3	304.45	303.42	304.35	303.51	304.11	303.47	302.92	302.3	304.09	303.17	303.15	304.4	304.42	303.29	304.52	303.48	302.3	304.38	302.8	303.25	303.19	303.9	302.86	303.25	303.36	304.29	303.49	302.45
312.91	314.83	312.39	314.22	312.56	313.13	312.95	313.41	312.49	313.17	312.74	312.6	314.38	313.56	313.75	314.33	311.82	312.81	312.98	312.9	315.21	313.93	313.64	313.12	313.5	313.22	311.93	313.47	313.75	312.35	312.7	312.48	312.67	314.02	312.12	313.32	312.83	313.34	313.62	312.07	312.43	312.24	313.77	313.48	313.73	312.65	312.68	311.74	313.27	312.35
326.16	324.61	325.41	324.81	325.33	324.7	326.07	326.23	325.7	325.29	325.94	324.44	325.05	324.58	325.32	325.73	324.46	325.32	324.85	325.87	324.19	324.47	325.18	326.57	325.21	326.34	324.74	325.02	325.38	326.02	325.73	324.22	325.9	325.21	324.47	325.49	325.11	325.07	326.3	325.96	325.72	324.15	324.86	324.8	325.84	325.14	325.37	324.74	324.85	325.72
309.27	309.8	310.15	309.65	309.92	309.87	310.51	309.82	309.46	309.77	309.3	309.13	311.02	309.99	309.66	308.83	310.46	308.42	309.28	309.98	310.21	310.2	308.97	308.51	309.04	309.98	310.52	310.66	309.4	310.39	309.77	310.39	311.51	309.48	309.51	310.92	309.91	310.16	309.99	310.67	309.65	311.59	310.53	310.5	309.78	309.39	308.41	309.91	310.61	310.75
299.47	299.38	300.59	300.67	300.66	299.98	298.86	300.84	300.19	300.36	299.86	299.34	300.6	300.41	298.97	299.8	300.28	300.17	300.27	300.11	300.65	300.57	298.75	299.7	299.63	299.53	301.06	300.31	300.29	301.28	299.58	300.25	298.92	299.53	299.95	300.02	300.76	299.72	299.41	299.3	300.18	299.63	300.12	299.65	300.23	300.43	299.86	301.16	300.5	300.57
304.43	305.4	306.43	304.64	304.85	304.63	305.61	305.26	305.7	305.08	305.02	305.54	304.86	304.41	305.52	304.82	304.6	304.72	305.42	304.54	305.84	306.03	305.31	305.34	306.37	306.09	305.05	305.24	306.04	305.54	305.47	304.83	305.54	303.78	304.01	304.55	305.8	304.12	304.43	304.86	305.71	305.24	304.94	304.65	303.69	304.64	304.31	305.14	305.24	305.62
310.75	310.67	311.31	310.99	309.95	309.82	311.31	311.29	311.89	311	311.04	312.15	311.04	311.57	310.5	311.21	311.6	310.41	311.48	311.36	311.16	309.89	309.96	309.93	310.88	310.17	310.8	310.86	310.5	311.14	311.22	311.3	310.48	312	310.92	310.4	310.46	310.4	311.3	310.93	310.5	311.05	310.05	310.23	310.73	312.32	311.29	309.4	309.11	311.7
299.41	299.82	299.78	299.35	299.09	299.95	299.61	299.08	300.06	301.08	300.78	299.59	297.89	300.2	299.58	300.31	300.01	300.05	299.8	300.38	300.53	299.34	300.56	299.97	300	301.9	300.69	299.77	299.68	298.8	300.96	299.74	300.12	300.07	298.9	299.66	298.7	298.8	299.77	299.3	299.85	300.47	301.09	300.4	299.96	300.54	300.54	298.01	300.63	299.42
294.13	293.95	293.18	294.68	294.75	293.77	294.37	293.59	293.52	294.18	293.33	294.63	293.12	295	293.71	293.29	294.32	294	293.48	294.07	294.28	294.25	295.27	295.44	294.37	293.97	292.89	291.96	295.04	295.01	293.42	293.54	293.68	294.28	293.8	294.92	294.29	295.2	293.66	294.09	293.94	293.68	294.22	294.67	293.26	293.89	293.22	294.02	293.93	294.71
313.14	313.29	312.57	313.26	312.77	313.66	312.24	313.17	313.35	312.74	313.59	312.36	312.25	313.96	313.55	313.25	313.33	312.34	313.4	312.55	312.9	312.09	312.56	312.51	313.22	312.43	312.85	312.66	314.26	312.55	313.55	313.05	311.83	312.58	311.36	313.01	312.71	311.94	312.27	312.14	312.64	313.17	312.53	312.24	314.2	313.85	314.11	312.51	312.8	312.61
314.18	313	312.89	315.1	314.3	313.05	313.38	313.45	313.27	314.05	314.44	312.68	314.53	314.29	314.93	312.91	314.66	314.55	312.54	312.74	315.11	313.31	313.48	313.38	313.58	314.52	314.29	314.7	313.58	314.35	313.62	314.04	313.06	314.83	314.52	314.11	313.2	314.5	315.02	313.4	314.49	312.84	313.65	314.15	314.05	312.42	312.8	313.77	313.81	313.44
306.42	306.61	306.12	305.41	304.62	305.51	306.01	303.73	306.59	306.6	305.2	305.94	306.76	304.92	305.68	305.97	304.88	305.79	306.4	306.06	306.63	305.91	307.29	305.37	306.65	306.14	306.13	306.08	305.97	306.03	306.33	305.31	306.08	306.71	307.76	305.97	306.2	307.14	305.79	305.24	305.97	306.87	307.11	305.63	307.33	307.93	305.91	305.5	305.98	306.42
319.18	319.04	317.1	318.84	317.81	318.13	318.69	317.57	318.1	318.27	317.09	318.57	319.21	318.9	317.11	317.79	318.31	319.09	317.48	318.14	318.23	317.82	317.17	318.07	318.3	318.27	317.09	317.51	318.48	317.91	317.71	318.03	317.39	318.47	318.75	318.86	318.45	318.92	318.54	319.01	317.76	319.1	317.12	318.09	318.69	316.83	318.42	319.68	318.64	317.77
305.69	306.85	306.68	306.79	306.65	307.38	306.75	307.08	306.75	305.54	306.39	306.76	305.46	307.7	305.63	306.15	305.34	305.61	307.53	306.42	306.1	307.79	306.96	306.33	306.42	306.47	307.99	306.68	307.36	305.49	306.85	305.64	306.34	306.92	306.38	306.44	307.09	307.59	306.43	306.96	306.41	306.85	306.95	306.19	307.74	306.85	307.13	308.05	306.79	307.83
303.9	304.79	304.77	303.63	305.1	303.66	304.7	304	305.02	302.65	305.84	303.84	304.11	304.11	304.05	304.66	306.29	303.93	303.93	304	304.28	303.76	304.72	304.35	305.67	304.52	305.23	304.37	304.08	304.42	304.63	305.5	304.13	304.16	304.23	303.57	303.77	304.28	302.86	304.49	303.91	304.4	305	304.11	304.18	305.05	306.21	303.26	303.17	305.91
309.84	309.29	312.02	311.98	310.9	309.26	310.85	310.6	311.57	309.23	310.32	310.15	311.44	310.39	310.41	309.45	310.75	310.3	311.03	311.3	309.54	311.25	310.17	310.36	311.99	311.3	310.49	310.28	311.16	309.36	310.37	310.12	310.21	310.39	310.81	310.41	312.72	310.6	311.33	312.25	311.65	311	310.92	310.55	310.76	310.17	309.65	310.99	309.74	309.62
311.18	312.58	311.68	312.49	312.43	311.77	312.33	312.65	312.39	312.4	312.42	313.11	310.89	312.27	313.41	312.93	311.73	312.52	312.19	313.48	312.6	310.72	312.46	312.27	312.14	312.52	312.36	312.84	313.57	311.91	313.34	311.13	311.25	310.97	311.38	311.89	312.28	311.9	311.48	312.39	311.76	312.02	311.89	312.75	312.02	312.95	310.72	312.26	311.84	311.12
316.11	315.69	314.1	316.06	315.2	314.49	316.82	314.05	314.94	315.34	315.44	314.52	314.32	315.7	315.85	315.84	315.39	314.97	315.03	314.25	315.58	314.72	315.24	315.01	315.16	314.76	314.82	314.33	314.84	314.59	315.93	314.03	314.74	315.47	314.86	315.92	315.65	315.22	314.38	314.42	316.85	312.97	314.4	315.56	315.39	314.29	314.49	315.32	315.21	314.07
311.34	310.76	310.96	309.64	309.19	310.57	310.88	310.21	310.95	311.77	310.18	310.33	311.16	309.83	311.08	311.51	310.79	308.49	309.81	310.35	310.17	309.38	309.75	311.23	311.58	309.87	310.09	311.01	310.07	311.75	310.2	310.65	310.25	310.27	310.52	311.27	311.01	310.88	310.51	311.17	310.35	311.23	310.64	310.57	310.42	309.69	311.95	311.46	311.93	310.82
310.94	307.93	309.08	307.72	308.72	308.1	309.96	309.14	308.08	307.43	310.34	310.22	308.96	308.11	309.58	308.47	308.11	309.23	308.53	310.21	310.01	309.35	309.68	309.41	308.22	308.77	309.65	309.26	308.73	308.72	310.27	308.92	309.46	309.58	309.06	308.02	310.53	308.94	308.44	309.52	309.06	309.99	309.01	308.76	308.87	308.6	309.1	309.62	308.84	308.55
307.51	305.75	306.65	306.83	306.46	307.16	306.5	306.24	306.39	306.64	306.02	306.42	306.83	306.81	306.57	306.1	306.61	306.98	306.18	306.69	308.02	305.06	306.47	306.8	308.3	306.06	306.57	306.96	306.67	307.03	306.95	306.32	307.08	306.02	306.6	305.09	306.47	306.01	306.6	307.05	307.12	307.78	307.15	307.11	306.63	307.24	306.47	307.96	306.06	306.37
317.57	317.05	317.29	317.29	317.4	316.89	317.29	317.82	317.19	317.92	317.55	317.55	318.22	318.37	316.82	318.31	317.53	316.15	318.32	317.46	317.34	317.65	317.08	317.35	317.2	318.08	315.71	317.12	317.5	316.86	317.23	316.9	317.4	316.92	315.99	318.62	316.24	317.96	318.12	315.74	316.78	318.21	318.41	317.52	317.49	318.05	317.6	316.86	317.08	316.35
316.39	317.1	315.29	316.15	317.59	316.8	316.45	316.96	316.31	316.61	316.27	316.27	315.17	318.05	317.73	316.22	315.94	316.29	316.39	317.59	317.13	317.71	317.13	316.26	316.78	316.25	316.8	315.49	315.88	317.03	316.93	315.97	315.48	315.77	315.93	316.78	316.72	316.14	317.06	317.46	316.49	317.39	316.62	317.41	317.12	317.87	317.46	316.47	315.17	316.69
304.51	304.89	305.62	304.57	305.45	305.34	305.19	305.43	305.19	305.08	305	305.27	305.14	305.42	305.37	305.63	305.25	304.46	304.65	304.96	305.27	305.15	306.05	305.03	304.54	305.51	304.32	305.35	305.74	305.71	305.51	304.87	305.56	304.22	305.85	305	305.01	305	304.77	304.98	305.22	305.93	305.34	304.56	304.56	305.41	305.06	303.95	304.93	306.01
305.77	307.37	306.75	305.8	305.68	306.89	306.19	305.97	306.2	307.35	306.64	306.23	306.38	305.71	307.18	305.67	306.13	305.88	306.29	306.44	305.34	306.73	306.58	306.5	306.4	306.75	306.76	306.62	306.76	306.13	307.66	306.14	307.36	306.49	307.48	306.42	305.79	306.42	305.99	306.04	306.06	307.14	307.29	306.59	306.34	307.3	305.93	306.85	306.4	306.24
313.44	313.29	315.39	313.7	314.3	313.81	313.6	314.19	313.79	314.59	315.2	313.76	314.14	315.07	314.58	315.6	314.19	313.51	314.17	314.19	314.65	313.94	314.05	313.49	313.75	313.97	314.85	312.92	314.19	314.35	313.76	314.8	313.54	314.09	313.64	314.3	313.72	312.95	313.53	313.66	313.43	313.75	314.8	315.08	314.38	313.57	313.85	312.46	313.65	313.54
327.56	327.27	327.35	327.07	326.93	327.09	327.47	325.57	327.63	326.7	326.51	327.21	326.48	327.44	327.11	327.27	327.32	326.51	327.52	325.79	326.97	327.38	326.2	327.82	326.55	326.19	326.29	326.06	325.73	326.1	325.75	327.27	326.63	325.69	326.52	326.24	327	327.86	326.66	325.59	327.14	326.91	327.84	325.31	326.03	327.12	326.23	326.31	327.21	327.16
302.6	303.07	302.38	303.91	302.92	303.52	303.82	302.66	304.49	302.01	303.75	303.61	303.56	303.75	302.75	304.33	303.82	303.19	303.12	302.33	302.69	303.19	303.24	303.9	303.14	302.8	303.44	302.58	302.72	303.49	303.65	303.86	302.44	304.1	302.19	303.53	303.94	303.11	302.95	303.36	303.98	304.16	302.47	303.98	303.59	303.15	304.34	303.58	304.05	304.08
314.62	316.53	314.97	315.56	315.4	315.25	314.29	315.54	315.16	314.49	315.19	313.9	313.78	315.11	315.56	314.53	314	314.11	315	314.08	314.9	315.42	315.72	315.75	313.57	314.6	314.51	315.35	315.64	313.34	314.41	314.39	313.45	314.78	314.69	316.03	314.92	315.11	314.03	314.38	314.12	315.41	314.79	314.77	314.56	314.98	314.83	313.55	315.91	314.34
304.8	305.84	304.1	305.86	305.49	305.86	304.7	304.84	305.23	305.9	305.3	305.78	305.56	304.39	305.77	305.02	304.68	305.07	305.55	306.04	306.32	305.62	304.97	306.43	305.86	305.21	305.32	305.57	306.32	304.98	305.94	306.29	304.82	306.15	305.61	305.79	305.49	307.22	304.93	305.07	305.21	304.91	304.88	304.09	305.26	305.81	305.47	305.57	305.88	305.82
303.95	302.68	303.54	301.36	303.03	302.41	302.99	301.62	302.82	303.78	302.81	304.26	303.89	302.81	304.7	302.33	304.19	303.75	303.74	302.65	302.26	302.94	303.47	302.84	302.85	303.69	303.99	302.5	303.71	303	302.63	303.56	302.8	302.95	304.26	302.66	303.56	302.52	302.72	302.78	302.52	302.02	303.26	302.68	301.92	303.14	304.43	301.9	302.63	301.3
302.89	301.94	302.44	302.44	302.55	302.33	302.89	302	301.41	302.44	303.4	302.72	302.92	303.46	302.01	303.16	302.24	301.97	302.26	303.16	301.54	300.99	302.37	301.23	303.23	300.02	301.81	302.15	302.85	302.78	302.27	302.86	302.21	301.76	302.73	303.12	302.82	301.91	303.89	302.43	303.8	302.34	300.95	302.59	302.23	302.84	301.6	302.59	303.26	303.6
312.01	313.5	313.4	313.09	312.77	312.06	311.58	314.98	314.03	311.96	312.71	312.48	312.8	313.48	311.8	314.41	313.77	312.74	312.27	312.58	312.94	313.08	313.11	314.52	311.88	312.9	312.58	313.79	313.31	313.12	313.64	313.15	312.29	312.64	312.53	312.19	312.75	312.55	313.4	313.78	313.2	312.25	313.04	313.07	314.15	313.01	311.64	313.57	311.97	312.65
318.26	317.67	316.88	317.75	317.44	317.23	316.78	317.63	318.55	316.7	317.49	317.79	317.01	316.67	317.67	317.18	317.36	317.24	317.12	316.98	318.35	317.66	316.64	317.25	318.06	318.87	317.18	316.9	316.36	318.21	316.32	317.77	317.54	317.95	316.51	317.28	316.11	318.27	316.28	316.53	318.25	316.82	318.06	317.6	318	317.51	317.59	318.68	316.57	317.34
328.21	327.36	328.55	326.88	325.25	327.63	326.18	326.76	327.05	326.36	327.27	326.66	327.43	325.3	326.91	326.66	326.48	325.72	327.83	328.99	327.72	325.6	327.48	326.36	325.29	327.53	328.34	326.69	327.51	326.45	326.46	326.8	327.33	327.74	327.71	326.49	328.28	326.82	325.75	325.35	327.2	326.98	326.03	326.53	326.1	326.3	326.19	326.65	327.81	327.98
328.88	330.26	329.37	328.38	329.2	328.33	328.68	326.49	327.76	328.59	329.01	327.85	328.34	328.01	329.92	328.1	328.5	329.37	329.75	329.83	328.02	327.24	328.57	328.78	328.21	329.26	328.22	328.44	327.23	327.18	329.51	328.1	328.57	328.45	327.79	328.39	327.38	328.23	328.2	329.78	328.91	328.92	330.07	329.11	328.69	328.06	328.5	327.06	328.42	329.5
303.53	304.35	303	304.09	303.98	303.81	302.44	302.98	302.33	304.34	302.55	304.83	302.83	304.08	304.36	303.16	302.96	302.68	303.91	304.4	304.65	304.05	303.09	304.55	302.99	303.92	303.72	304.96	303.44	303.97	304.39	302.66	303.19	304.1	303.57	304.49	302.58	303.88	303.25	303.4	303.7	303.84	302.15	303.39	302.3	303.64	303.36	303.12	302.21	304.29
305.96	307.24	306.44	304.89	305.71	306.82	307.14	306.19	305.8	308.51	306.59	304.91	307.58	305.85	305.66	307	306	307.59	306.97	305.22	305.16	305.84	305.47	306.38	305.92	306.47	306.33	306.76	305.92	305.85	306.67	305.67	307.34	305.87	306.49	305.8	305.81	306.9	306.21	306.44	307.27	305.98	305.16	305.31	304.71	305.89	306.84	306.19	305.76	306.03
317.61	316.24	315.82	317.53	317.96	316.47	316.8	316.29	315.67	316.97	316.29	316.29	316.81	315.07	316.43	315.69	316.75	318.85	317.42	316.39	316.45	316.57	316.09	316.72	314.83	316.85	317.3	316.12	316.86	316.19	316.06	315.34	316.04	316.5	316.21	316.09	316.75	317.15	317.85	315.73	317.04	315.57	316.47	317.05	317.5	317.07	315.41	316.78	316.39	316.95
314.73	313.72	313.52	313.63	313.31	313.17	313.67	313.16	313.91	313.22	312.69	315.01	312.74	314.08	314.46	313.99	312.95	313.49	313.88	313.86	312.57	315.22	314.14	313.53	312.73	311.41	314.33	313.91	313.55	312.74	313.08	314.3	314.06	312.82	313.92	313.56	313.73	312.82	313.2	314.3	314	313.13	314.82	313.28	312.67	314.96	314.81	314.46	313.51	314.12
308.1	309.25	308.82	308.74	309.6	308.88	308.79	308.96	308.09	308.16	308.26	308.94	309.41	308.56	309.29	309.02	309.11	308.26	308.47	310.13	308.63	308.38	307.73	310.03	308.51	307.78	308.92	309.1	307.95	309.74	309.09	308.83	308.85	308.27	309.98	307.49	310.12	307.4	308.45	308.8	308.94	309.75	309.19	309.03	308.97	308.99	308.44	308.29	308.26	308.24
314.58	314.21	315.2	313.79	314.75	314.65	313.01	314.97	314.56	314.33	313.77	314.22	315.37	315.01	314.5	314.4	314.94	313.98	314.28	313.4	313.36	315.88	314.47	314.24	314.16	314.93	313.32	313.15	314.6	313.56	314.38	313.66	313.63	314.6	314.34	314.06	313.82	313.52	313.48	313.53	312.98	314.54	312.83	313.66	314.78	315.29	313.34	313.07	313.03	313.25
325.02	326.32	323.83	326.3	325.77	325.47	324.71	325.12	325.8	326.22	327.18	325.32	325.47	324.69	325.39	325.44	324.73	325.08	326.26	325.33	325.15	324.73	325.39	325.35	325.01	326.27	324.87	324.55	325.63	326.21	326.5	325.46	325.58	325.69	325.56	325.02	325.29	325.96	324.98	325.51	324.17	324.69	326.96	324.79	324.08	325.95	326.11	325.92	323.86	324.27
309.58	309.61	310.42	310.62	311.94	309.85	310.79	311.39	310.87	310.67	311.18	310.77	310.55	310.99	310.09	311.03	311.45	310.35	312.14	311.06	310.32	310.3	311.51	311.8	310.69	311.09	311.23	309.49	310.87	312.23	309.28	309.12	311.6	310.57	310.61	311.33	311.37	310.66	310.11	310.73	310.43	309.86	311.47	311.79	307.95	312.05	310.57	311.9	312	311.08
314.61	313.62	314.09	315.2	315.82	314.31	316.04	313.53	315.28	313.95	314.89	314.8	314.58	314.3	314.11	316.55	316.14	316.06	314.65	312.79	314.57	315.28	314.2	316.03	315.23	315.28	315.64	315.07	314.3	314.8	316.06	314.36	314.93	315.5	315.02	315	315	316.28	314.44	314.28	314.75	316.27	315.66	314.38	315.24	313.79	314.14	313.69	314.95	314.64
301.46	302.24	302.06	302.54	301.41	302.44	302.93	303.43	303.31	303.28	302.67	303.2	302.54	301.86	303.25	302.14	302.02	302.08	302.42	302.14	302.59	305.36	302.07	302.72	301.85	303.34	300.98	301.75	303.23	301.49	302.34	302.5	301.47	302.2	303.89	302.77	302.62	303.69	301.26	303.06	302	302.91	302.43	302.04	301.51	303.34	302.09	302.65	302.3	302.21
304.09	304.49	303.55	304.23	303.79	303.58	303.03	303.81	302.21	303.62	303.56	304.83	303.42	303.58	303.52	302.34	303.41	303.58	303.39	304.06	304.68	303.9	302.75	303.16	303.84	304	302.85	303.98	303.85	303	302.59	303.01	302.89	303.6	303.18	303.48	303.07	304.14	304.96	302.76	303.89	303.38	303.43	302.98	302.91	303.36	303.09	304.46	303.23	305.16
305.63	304.38	305.77	306.05	306.79	305.03	305.95	304.44	305.71	306.12	305.41	304.63	304.97	304.92	305.33	306.32	305.3	304.62	306.11	305.12	303.98	303.72	306.38	304.63	304.48	305.17	305.46	305.66	305.4	304.65	306.45	304.87	305.02	305.51	303.94	305.2	306.17	305.36	305.21	306.02	305.15	305.94	305.3	304.3	305.21	305.09	305.24	304.52	304.49	303.91
305.5	304.91	306.62	305.41	305.63	304.39	307.35	305.69	305.36	306	304.09	306.27	306.42	305.71	305.49	304.91	306.11	305.39	306.7	305.33	305.06	305.79	306.75	306.18	306.25	304.96	306.35	305.11	304.31	306.55	306.26	304.86	305.56	305.16	306.31	305.29	306.18	304.86	305.23	305.07	306.59	304.53	305.37	305.13	305.47	305.08	306.25	304.97	305	304.56
316.16	315.67	316.8	317.44	317.68	317.39	316.28	317.52	316.92	316.78	316.43	317.95	318.41	318.22	317.54	317.81	316.7	317.71	318.06	316.91	316.82	317.41	316.96	316.49	316.33	317.42	314.81	316.93	317.27	317.49	318.14	316.71	318.15	316.68	317.6	317.43	316.31	317.11	317.09	317.15	317.68	317.12	318.13	316.53	318.06	318.42	317.51	317.39	318.21	316.93
303.34	303.96	303.55	303.02	303.1	303.41	303.24	303.71	303.8	302.57	302.66	304.41	303.57	301.52	302.98	303.2	303.31	302.6	303.42	302.27	302.4	303.44	303.11	302.61	303.37	302.8	303.32	303.58	303.68	303.22	303.34	301.85	303.01	303.56	303.35	303.44	303.67	303.27	304.07	304	304	303.36	303.35	303.84	303.27	303.16	303.71	303.38	303.2	303
304.37	303.22	303.28	302.73	302.24	302.57	303.23	304.34	302.41	304.1	302.8	303.17	303.29	303.07	303.28	303.17	302.99	303.55	303.4	302.75	302.84	302.31	304.27	301.55	301.62	303.32	303.76	302	304.25	303.61	303.58	303.82	302.53	303.79	303.6	303.39	304.25	303.19	302.83	303.16	303.85	303.28	303.81	304.07	303.71	303.57	304.71	303.05	304.27	303.39
327.7	325.91	327.85	327.25	327.38	327.57	327.64	327.43	327.53	327.73	327.08	329.17	328.01	327.83	327.28	328.21	327.91	327.55	327.31	326.86	328.4	327.48	328.98	327.14	327.35	327.34	326.74	328.74	328.47	328.53	327.94	328.82	327.17	329.14	327.41	326.97	328.23	327.77	329.11	327.95	328	328.15	328.77	325.99	327.4	327.35	327.61	327.78	327.59	329.05
319.83	320.42	319.3	318.79	319.53	319.67	319.36	321.05	318.09	319.86	319.94	319.5	320.36	320	319.97	319.62	319.1	318.89	320.59	319.34	318.68	318.7	319.12	320.21	320.57	319.63	318.97	318.93	319.67	319	320.41	319.75	319.73	319.35	319.68	318.85	319.58	319.38	319	320.09	318.42	318.04	320.37	319.59	319.89	318.76	319.06	318.65	320.76	319.64
293.93	295.17	295.21	294.99	294.67	294.71	295.48	295.74	296.4	294.92	295.06	293.83	295.81	295.62	295.31	294.99	296.04	296.47	294.73	294.22	295.89	294.76	297.01	294.83	295.17	295.66	295.03	294.24	294.69	295.29	294.07	295.79	295.72	294.83	294.34	295.58	294.93	294.65	294.94	294.63	295.78	295.47	295.32	296.17	294.99	295.04	295.9	294.78	294.42	294.76
317.1	317.12	316.98	316.74	317.42	317.85	318.26	318.32	317.29	316.83	317.34	316.82	317.27	316.07	317.74	317.09	315.91	317.51	316.84	317.13	316.94	317.05	318.19	317.6	317.38	315.36	317.45	317.9	317.33	318.83	316.06	318	317.17	317.28	317.33	317.3	317.25	317.39	318.3	318.16	317.11	317.6	317.69	316.71	316.72	318.13	318.22	317.96	317.53	316.93
314.09	314.44	313.18	313.6	313.35	312.8	314.18	313.34	314.47	313.12	314.55	313.72	312.64	313.9	313.55	314.66	312.81	312.94	313.56	314.76	313.28	313.14	313.97	314.29	313.01	313.66	313.19	313.22	314.24	314.04	315.27	314.16	312.9	313.83	314.65	313.72	313.33	314.23	313.87	313.28	312.55	314.29	313.85	313.37	314.66	313.93	313.32	314.41	314.08	313.04
315.09	314.55	314.94	315.14	315.99	315.31	315.43	315.2	314.24	314.53	314.55	314.71	315.01	316.02	315.07	315.74	316.13	316.1	316.58	313.98	315.61	314.74	314.39	315.4	314.84	314.72	315.87	315.74	315.4	315.25	314.15	314.23	315.27	315.14	314.48	316.3	314.61	314.84	314.77	314.51	315.3	315.22	313.48	314.56	314.35	313.87	314.69	315.23	315.74	315.22
317.68	318.91	318.6	318	318.57	318.46	318.45	317.2	319.69	318.49	318.25	318.82	318.32	318.18	319.28	318.33	319.19	319.5	318.92	318.11	318.94	318.69	317.94	318.66	318.2	318.82	319.27	317.68	318.9	319.97	318.61	318.13	318.23	318.47	318.75	319.64	319.05	318.66	318.86	318.44	318.74	319.36	319.07	318.62	318.77	319.24	319.61	319.12	317.75	317.75
303.65	303.72	303.77	303.28	304.02	303.27	304.53	302.65	303.57	303.63	303.69	302.71	303.74	303.14	303.68	302.87	305.13	303.09	302.82	303.6	303.33	303.59	303.74	303.28	303.56	302.93	304.22	302.5	303.09	303.54	303.51	303.51	304.16	303.55	304.26	302.68	303.14	302.79	302.93	302.96	303.68	303.72	302.82	303.18	303.62	302.73	304.4	303.07	304.36	302.82
294.67	293.88	293.32	293.8	294.01	293.22	295.02	293.71	292.67	293.36	294.9	292.94	295.02	294.49	294.32	293.45	294.23	294.29	295.39	294.36	294.93	292.8	294.05	294.42	294.14	293.71	293.14	293.09	294.51	293.94	294.09	294.08	294.69	294.42	292.61	294.2	294.04	294.48	294.59	293.26	294.7	295.25	293.68	295.18	294.71	293.93	294.22	294.86	293.79	294.1
313.02	314.82	312.91	314.29	314.1	314.54	313.12	314.21	313.75	312.45	314.22	312.72	313.8	313.54	312.93	314.22	314.86	314.2	313.74	313.58	314.8	314	313.74	313.63	314.25	313.4	313.11	314.76	313.57	314.3	312.57	313.67	315.17	313.46	314.56	313.77	314.27	313.78	313.38	313.61	314.98	312.28	313.81	314.36	313.62	314.19	313.91	314.32	313.66	313.99
308.3	309.34	309	308.65	310.43	309.07	309.03	308.82	309.58	309.6	308.07	308.8	308.93	308.5	308.25	308.32	310.48	306.8	307.79	308.88	308.77	308.31	309.06	307.34	309.14	308.48	308.58	307.58	308.52	309.58	309.17	309.07	307.45	307.82	309.95	309.27	309.05	308.51	308.41	310.13	308.05	309.6	309.96	309.16	307.58	308.27	308.82	308.42	307.95	307.32
304.13	304.2	303.72	304.09	304.99	304.31	303.89	305.15	303.5	304.81	305.2	304.93	304.42	305.09	304.2	304.49	305.51	304.28	304.37	304.44	304.44	304.2	303.33	305.21	303.58	304.09	304.17	302.54	304.24	304.48	303.24	305.28	303.39	303.49	303.6	304.14	304.34	304.24	304.18	303.88	303.19	303.85	304.14	303.76	305.03	303.65	304.18	303.98	304.54	304.28
304.02	302.92	302.66	302.63	302.47	302.94	303.49	302.75	303.85	302.32	301.95	303.49	303.87	303.17	303.54	301.88	302.21	302.71	302.24	303.58	302.44	301.98	302.66	303.43	301.55	303.38	302.71	301.22	301.94	302.54	301.91	302.04	302.59	303.07	303.11	302.82	302.59	302.07	303.6	303.78	302.14	302.81	303.86	303.28	302.99	303.62	302.89	303.28	302.11	302.53
314.75	314.86	315.97	314.55	315.02	316.25	316.28	316.18	315.45	315.6	314.5	315.49	314.17	315.66	315.44	314.24	314.9	316	314.92	315.23	314.62	315.33	315.42	315.11	315.69	317.02	315.16	315.59	315.26	314.65	315.43	314.39	314.44	315.32	315.71	314.07	314.25	314.1	315.93	314.01	315.51	315.04	315.78	314.62	315.01	315.01	315.49	315.03	315.4	316.59
309.57	309.7	310.77	309.31	310.03	310.29	309.65	310.06	309.84	309.94	310.3	309.31	309.18	309.67	308.63	309.81	309.72	309.06	310.44	309.31	309.1	310.24	310.52	308.1	308.54	309.18	310.35	309.93	309.08	309.3	310.24	310.45	309.21	309.34	308.5	308.72	308.95	309.9	309.04	309.52	309.91	309.31	309.58	310.28	310.51	309.88	310.33	309.24	308.7	309.59
302.61	302.7	302.38	302.85	303.11	302.59	301.49	303.32	303.68	303.89	303.08	303.31	304.22	303.59	304.31	302.02	303.16	303.11	303.15	303.87	304.17	303.44	303.69	303.79	302.29	302.23	303.19	302.2	303.05	303.28	303.93	302.57	304.46	303.1	303.6	303.89	303.33	303.2	303.23	302.77	303.32	303.89	302.83	302.99	304.76	302.37	302.29	303.25	304.34	304.39
305.17	305.13	304.41	302.69	303.31	304.35	303.73	304.37	303.98	306.01	304.36	303.74	304.62	304.71	303.46	304.1	304.04	304.62	306.19	303.43	303.71	304.14	305.32	305.28	304.72	304.84	304.49	304.07	303.62	305.71	304.09	303.29	303.28	304.98	304.28	303.81	304.37	304.4	305.13	304.15	304.41	304.3	304.24	304.58	304.12	304.19	304.33	305.22	304.69	304.13
317.08	317.32	317.44	318.22	316.62	317.91	316.4	318.32	316.5	318.07	317.27	318.57	317.86	318.33	316.33	318.29	316.67	317.24	317.53	317.97	318.78	318.35	317.27	317.97	317.91	317.73	316.66	316.54	317.25	317.08	316.89	317.24	316.88	318.3	315.9	317.79	317.27	317.19	317.18	317.08	317.14	316.68	317.52	318.11	318.18	317.97	318.04	317.21	316.15	317.58
312.5	311.99	312.79	312.55	312.38	312.58	313.5	312.98	313.31	313.09	312.13	311.69	312.87	312.42	312.91	313.22	312.44	312.8	313.1	312.68	312.62	312.05	313.49	312.45	312.63	312.26	312.77	312.44	312.19	312.97	312	313.37	311.07	312.41	311.23	311.95	313.74	312.5	312.37	312.49	313.03	312.75	313.78	312.08	313.2	312.94	313.72	312.82	312.24	312.5
303.18	302.07	303.75	302.16	302.63	303.87	302.99	300.71	304.24	303.68	304.41	302.09	302.01	302.45	303.32	303.08	303.84	303.12	302.24	302.44	303.2	302.23	302.75	303.47	303.15	303.09	302.69	303.29	302.84	302.14	303.37	303.24	302.41	303.26	303.92	302.28	304.4	303.86	302.83	301.78	302.94	303.31	303.25	302.69	302.86	301.7	302.14	302.65	303.41	302.23
304.92	304.4	305.02	305.12	305.39	306.09	305.02	305.72	306.49	304.87	304.1	305.37	305.67	304.74	305.02	303.76	304.8	304.51	306.03	304.09	304.59	304.28	306.69	305.06	306.11	304.78	305.27	305.36	304.61	304.9	306.15	305.01	304.54	304.29	304.75	304.98	306.51	305.02	304.42	304.1	305.79	304.95	303.93	306.02	305.97	305.94	305.17	304.7	305.96	305.6
311.14	309.2	310.15	309.94	309.76	310.01	311.29	312.58	310.62	310.48	311.21	310.14	310.31	310.47	310.39	310.95	311.63	309.77	310.48	311.49	310.46	310.78	310.37	310.52	311.45	311.65	310.3	311.13	310.9	312.1	310.95	310.84	309.58	312.34	312.37	311.86	310.39	310.31	310.32	311.97	311.24	311.91	310.6	309.87	310.82	310.31	312.05	310.68	311.53	310.21
305.51	305.8	305.63	304.37	305.76	305.57	307.17	306.56	306.32	305.97	305.87	306.19	306.22	304.75	305.53	305.03	306.25	305.6	305.79	305.37	306.16	306.76	306.57	305.44	307.46	305.74	304.73	306.04	306.26	308.5	306.06	305.77	305.66	305.19	305.74	306.07	306.9	306.7	307.2	305.95	306.77	307.1	307.4	307.25	305.76	307.16	306.65	305.02	304.97	305.95
302.91	302.92	301.98	302.58	302.5	301.87	302.02	301.97	302.88	302.28	302.88	301.86	301.62	302.42	302.59	301.89	302.98	302.46	301.59	302.02	302.33	302.14	302.51	302.02	302.23	302.88	301.22	301.41	302.19	303.25	302.63	301.71	303.25	303.11	301.59	302.72	301.85	303.84	302.49	302.76	301.39	302.75	301.4	302.57	302.62	303.06	301.54	303.14	300.5	303.07
294.5	294.62	295	294.22	295.27	295.61	293.74	295.19	295.19	293.91	292.99	293.65	294.35	295.01	294.86	294.58	293.4	295.71	294.94	295.38	294.1	294.71	294.04	295.44	294.3	293.93	294.84	293.81	295.31	294.94	294.62	294.07	293.51	294.41	294.7	293.94	295.22	295.03	294.08	294.55	295.08	294.53	297.01	295.29	295.74	294.62	295.47	293.93	293.89	295.4
304.52	303.56	304.02	303.94	303.75	305.44	304.54	304.6	302.99	304.22	303.53	304.39	304.95	304.87	303.61	304.07	303.64	305.25	303.67	304.65	305.12	304.6	302.64	305.07	304.64	304.82	304.01	303.53	303.71	305.53	303.95	304.56	304.59	305.62	302.97	304.95	304.2	302.97	304.09	304.39	304.25	304.37	303.99	304.31	304.51	303.95	303.84	303.1	304.51	306.19
319.18	320.07	319.53	319.15	319.45	318.44	320.33	319.65	319.41	319.91	319.01	319.39	319.94	319.07	318.58	319.27	318.9	319.44	319.09	319.84	319.89	319.26	319.57	317.55	319.78	318.93	318.62	319.81	319.7	318.65	320.27	318.57	319.57	319.12	319.31	319.28	320.37	320.78	317.81	320.38	320.31	319.86	319.5	318.69	319.67	318.93	319.87	318.69	319.7	319.87
312.27	312.84	313.35	312.8	313.64	312.17	313.27	312.79	314.46	312.21	312.69	312.98	313.69	312.01	315.09	313.74	312.56	314.2	313.93	312.32	312	312.9	313.96	312.33	313.42	313.05	312.57	313.79	312.85	311.79	313.46	313.1	312.51	313.47	314.13	313.57	312.71	311.84	312.93	313.08	312.79	312.21	313.02	313.25	313.5	312.88	313.32	314.61	312.68	313.43
293.44	294.98	294.56	295.43	292.7	295.27	292.89	293.9	293.91	293.17	294.63	294.64	294.17	293.44	294.67	292.26	294.62	295.89	294.72	294.81	294.26	293.83	293.45	294.18	293.93	293.91	293.55	294.11	293.97	294.39	293.95	293.73	292.87	292.81	293.14	294.99	294.74	294.72	293.08	294.95	294.18	293.56	292.9	292.91	293.68	294.13	294.17	294.39	294.08	293.3
304.59	304	305.17	305.45	304.96	304.95	305.34	304.8	305.5	305.27	304.79	305.57	305.16	303.8	305.65	306.23	304.53	305.01	304.19	304.56	305.59	305.4	303.93	304.44	304.68	306.02	304.07	305.28	304.53	305.29	305.3	304.31	303.33	305.72	305.53	304.67	304.8	305.08	304.64	304.58	305.7	304.44	305.39	305.07	304.65	304.61	306.5	304.45	303.58	306.22
314.48	313.54	312.78	313.69	314.5	313.86	314.29	315.05	314.29	313.27	313.31	314.53	313.28	313.71	313.26	314.3	314.4	312.51	314.16	315.79	314.15	314.33	313.69	314.11	313.36	313.88	313.81	313.42	313.41	314.89	313.74	314.05	314.1	315	314.41	313.84	313.77	313.87	314.47	313.6	314.58	313.58	313.87	313.81	314.97	314	314.1	314.73	313.85	314.2
308.57	307.91	309.45	309.04	308.27	308.08	307.96	309.86	308.55	308.54	308.8	308.7	308.43	307.97	309.39	307.83	309.28	310.08	309.6	309.41	308.53	308.32	309.16	308.84	309.42	308.35	309.66	309.46	309.8	309.64	308.88	308.34	308.69	308.77	308.94	309.21	308.57	309.12	308.68	309.23	310.04	309.37	308.3	309.11	308.54	308.79	308.38	309.03	308.4	308.19
327	329.01	328.54	328.11	328.39	329.17	328.47	329.12	327.84	328.74	328.35	327.5	328.38	327.57	328.36	330.25	328.98	329.14	328.38	329.07	328.55	328.62	328.71	328.5	328.92	328.32	328.17	328.05	328.3	329.38	329.19	327.14	328.49	329.35	328.22	329.37	328.16	328.36	329.03	329.02	328.95	328.04	328.45	328.81	328.87	327.84	328.97	329.96	329.15	328.34
312.55	314.06	312.17	313.25	312.81	313.15	313.6	312.99	313.36	313.39	312.65	312.75	314.23	313.63	312.69	311.51	312.32	313.02	311.65	312.48	312.66	312.75	313.28	312.05	312.96	312.52	311.73	314.06	312.19	312.83	312.5	311.6	311.77	312.18	313.04	312.43	312.53	312.94	312.89	313.46	312.82	311.26	312.73	312.59	312.94	312.92	312.26	312.84	311.59	312.87
303.39	304.58	304.52	302.81	304.98	305.08	304.61	304.65	305.1	302	305.23	303.48	304.44	305.22	304.35	305.34	303.1	304.17	305.34	304.25	304	303.89	304.94	305.09	305.49	305.15	304.32	304.21	304.06	303.76	304.69	305.08	303.93	304.81	304.24	304.47	305.22	304.46	304.93	304.67	303.68	303.35	305.76	302.9	302.67	305.21	304.34	304.6	303.98	303.71
311.66	312.09	311.17	310.76	311.13	309.99	310.77	309.7	310.92	312.15	311.42	310.86	311.18	311.1	310.57	310.75	311.54	310.01	310.1	312.35	310.8	309.89	311.49	310.46	311.55	310.87	310.42	310.81	312.04	310.53	309.46	310.82	310.61	310.13	311.49	310.25	311.26	310.51	310.58	310.46	310.19	310.03	310.45	311.91	310.43	310.35	309.56	310.73	311.19	310.57
313.4	312.59	312.59	312.7	313.93	313	312.58	313	313.36	313.21	313.73	314.05	313.15	312.85	312.87	313.17	312.65	313.27	312.84	312.43	313.85	313.34	311.52	312.74	313.23	313.25	313.62	313.42	313.92	313.04	312.82	313.28	313.37	313.24	312.94	314.32	313.48	313.84	312.76	313.04	313.42	311.72	312.27	313.49	313.73	313.88	313.15	312.92	313.33	313.52
294.96	293.67	295.41	295.04	295.16	293.89	294.53	293.88	293.75	294.56	294.15	293.68	293.36	293.01	294.55	294.16	294.2	294.54	294.37	293.58	294.14	293.76	295.48	293.61	293.37	293.49	294.05	293.81	294.04	293.14	294.29	293.48	293.65	295.48	293.37	294.02	293.32	293.07	293.55	292.71	293.67	294.34	293.22	294.61	295.33	295	293.73	294.28	294.45	294.72
300.61	299.67	300.37	300.24	301.54	300.74	299.41	298.58	300.05	300.21	300.82	301.07	299.8	299.53	299.63	299.41	300.16	298.61	301.14	299.95	299.64	299.22	299.27	300.55	300.42	299.71	300.24	300.31	299.39	299.78	299.77	299.58	300.35	298.49	299.79	299.21	300.78	300.89	300.11	298.52	299.56	300.31	301.72	301.14	299.68	300.21	300.47	298.7	298.78	300.89
315.97	315.06	316.7	317.1	315.91	314.88	316.13	315.43	315.58	316.21	316.26	316.57	315.84	316.01	315.23	316.25	315.6	315.06	316.02	315.46	316.43	316.27	316.58	316.23	316.79	317.21	315.38	314.41	316.11	314.53	316.55	316.08	316.66	316.85	316.93	315.64	315.52	316.35	317.36	315.24	317.35	316.93	315.76	315.54	316.51	316.64	316.13	316.04	314.78	315.94
307.21	306.21	306.44	306.36	306.73	306.95	306.46	306.92	305.92	305.77	306.8	305.48	306.83	306.71	306.23	307.68	305.54	307.22	306.53	306.67	305.8	306.36	306.53	306.26	306.02	306.59	307.42	307.17	306.44	306.52	306.9	307.61	306.3	305.97	307.28	307.95	305.94	307.23	306.28	306.73	307.14	307.19	304.97	305.82	307.32	305.9	306.35	306.28	306.85	306.21
296.61	295.22	294.43	294.34	294.57	295.16	294.42	294.47	294.33	295.16	295.22	294.54	295.31	294.24	295.33	294.45	294.01	294.08	295.84	294.62	295.12	294.39	294.57	295.17	294.85	293.97	293.55	296.66	295.25	294.53	295.6	294.06	294.89	295.32	296.29	295.04	295.17	294.94	295.31	295.05	294.93	295.91	295.7	294.46	296.23	294.72	294.82	293.45	295.26	294.56
300.86	299.38	300.44	299.79	300.26	300.38	299.72	300.33	298.47	300.37	299.36	300.52	299.58	299.72	299.45	300.49	299.66	299.91	300.05	298.47	300.96	300.78	299.3	299.99	299.8	300.55	301.32	300.06	299.36	300.98	300.27	300.54	299.22	299.7	299.28	300.27	299.94	300.46	300.37	300.45	300.63	299.05	299.87	299.9	299.76	299.94	299.25	300.48	299.97	300.34
325.69	325.59	324.61	324.04	325.06	324.64	324.16	323.53	324.43	325.13	325.52	323.78	324.95	324.75	325.64	324.26	325.27	323.29	325.12	325.07	324.69	323.81	323.56	324.01	324.86	324.55	326.38	324.9	324.76	324.83	323.07	325.34	324.63	323.69	323.38	323.87	324.82	325.27	325.71	325.01	325.21	325.22	323.98	323.08	325.41	324.78	323.8	325.06	324.63	323.77
306.18	307.17	306.95	306.25	305.03	306.63	307.32	306.63	306.47	306.95	306.32	306.95	306.84	306.64	306.01	307.08	307.11	307.21	306.42	306.89	307.11	306.8	305.72	306.89	306.73	305.88	305.85	307.86	306.46	308.01	306.74	306.65	307.54	307.05	306.81	307.25	307.33	307.33	306.95	306.17	306.64	307.08	306.71	305.41	306.96	306.53	306.74	306.84	306.58	306.83
312.95	314.26	314.56	313.78	314.49	314.05	314.72	312.8	313.39	315.39	313.7	314.13	314.18	314.67	313.86	314.07	313.32	315.11	314.5	313.96	313.96	314.38	314.6	313.45	314.41	313.44	314.05	314.96	314.11	313.36	314.6	313.85	313.81	313.06	314.97	315.12	313.86	312.88	313.89	314.87	314.1	313.2	314.25	313.99	314.63	314.43	314.59	314.14	313.56	314.91
299.72	302.14	302.02	300.74	300.16	301.11	301.92	301.64	300.68	301	301.54	300.68	300.88	300.92	300.3	300.64	300.55	302.06	300.76	301.44	300.52	301.3	300.38	301.37	302.61	301.73	300.05	301.3	299.82	301.42	300.58	301.13	300.7	300.79	300.98	301.4	301.89	300.87	300.96	300.64	301.06	301.25	300.65	301.57	300.18	300.02	301.05	302.46	300.4	301.67
317.31	317.53	317.75	317	317.27	316.6	317.21	318.5	316.96	317.34	317.25	316.35	317.68	317.73	318.26	316.44	318.15	317.52	318.16	317.37	316.7	317.89	316.79	317.02	316.98	317.61	317.28	317.54	316.6	318.45	316.83	318.17	316.98	317.14	317.45	317.66	317.04	317.04	317.59	316.84	318.85	317.87	317.22	317.72	316.43	317.02	317.45	317.91	317.27	316.9
305.9	305.15	305.44	304.69	305.5	305.66	305.65	304.96	304.64	305.6	305.39	305.45	305.81	305.96	304.53	304.37	305.68	304.57	305.56	304.21	304.77	305.71	306.02	305.59	306.55	305.31	305.26	305.62	305.26	305.2	305.24	304.99	304.77	305.87	304.09	304.4	305.05	304.75	306.15	306.07	305.34	305.92	306.9	305.63	303.09	305.25	305.31	304.27	305.47	304.66
313.61	314.95	314.67	313.55	313.48	313.44	314.19	314.35	315.04	312	313.17	314.13	313.14	314.05	312.84	314.07	312.68	313.8	313.93	313.35	313.42	314.22	313.92	314.22	314.32	314.87	313.68	313.95	312.39	314.75	313.37	314.01	314.13	314.72	312.96	314.33	312.46	314.62	313.8	314.86	313.29	313.67	313.55	312.36	313.82	312.94	313.93	314.16	314.27	312.78
328.18	327.88	327.19	326.73	328.08	327.73	328.11	327.28	327.74	327.8	327.77	327.84	327.71	327.49	327.84	327.24	327.96	328.16	327.84	327.86	327.59	328.38	327.73	328.4	328.06	328.36	328.42	328.03	327.77	327.82	329.48	327.58	327.43	328.88	326.94	327.1	328.67	327.86	327.81	329.22	328.42	327.57	328.11	326.76	328.18	328.58	327.39	328.47	327.37	327.91
326.47	327.58	327.43	327.78	327.84	328.12	328.18	328.53	327.64	328.07	328.2	328.76	327.06	328.71	328.42	327.5	327.88	328.24	327.86	327.54	327.32	327.86	328.4	328.36	327.91	327.59	328.96	328.52	328.76	327.38	327.85	327.89	328.81	327.55	328.77	328.49	328.94	328.41	327.06	327.35	328.37	328.14	328.46	327.35	327.47	327.18	327.86	326.41	327.06	328.11
303.84	303.9	303.89	302.57	303.42	303.34	302.89	302.62	303.27	302.6	303.12	303.83	304.68	302.7	304.11	302.96	303.46	302.86	303.91	303.62	302.19	302.59	303.29	303.38	304.54	303.92	303.79	303.11	302.76	303.13	303.63	304.69	303.87	303.1	303.34	303.3	303.46	302.48	304.21	304.04	303.27	302.16	303.57	303.13	302.81	303.34	303.6	303.04	302.7	303.22
304.17	305.19	305.96	304.16	306.18	305.16	305.72	304.51	305.09	304.81	305.2	306.17	305.22	304.43	305.55	306.21	305.57	305.51	305.3	305.79	304.43	305.71	305.01	304.4	306.17	303.87	304.94	304.72	305.63	305.31	304.66	304.99	305.56	305.47	305.62	305.07	305.68	305.09	304.77	305.73	305.16	306.16	306.6	305.35	305.97	302.65	304.24	303.99	305.45	306.76
305.14	306.6	305.6	306.54	307.89	306.85	306.06	306.2	306.02	307.33	306.94	305.78	305.78	306.29	306.06	306.24	307.15	305.74	306.32	305.99	306.27	304.87	306.68	306.79	306.31	304.98	305.56	306.3	306.14	306.7	306.55	306.34	307.63	304.72	307.62	306.05	305.39	307.03	305.12	306.08	305.85	306.67	307.11	305.72	307.19	305.95	304.01	306.99	306.48	305.9
324.57	324.07	324.85	324.59	325.3	325.61	325.78	324.68	324.6	324.9	325.15	325.88	324.97	326.94	325.61	325.5	324.39	325.25	324.83	324.49	325.43	324.4	325.12	325.59	325.19	324.79	324.82	324.56	325.16	326.4	325.73	324.25	325.07	324.92	324.83	326.64	325.21	325.05	324.09	325.31	325.09	326.14	324.81	326	325.78	324.29	324.59	324.8	325.53	324.53
312.42	313.29	311.52	313	313.71	312.12	313.82	312.35	311.57	313.9	313.4	313.44	313.88	312.32	312.73	313.65	312.52	313.2	312.93	312.7	311.81	313.6	313.2	313.16	313.01	313.19	312.29	311.64	312.31	312.42	313.43	312.98	314.02	312.81	312.02	311.48	313.24	312.58	312.82	313.46	312.97	312.45	312.28	313.67	312.63	312.42	312.82	312.96	313.62	313.58
305.18	304.96	306.42	305.28	305.99	304.02	304.75	304.23	305.8	304.65	305.09	305.28	304.6	305.31	306.32	303.42	305.84	304.49	305.6	305.58	305.14	304.69	306.33	305.78	305.22	305.31	305.8	304.49	303.73	304.52	306.56	305.13	304.82	304.25	305.33	305.38	305.35	304.51	304.89	305.64	304.61	304.06	305.66	305.41	305.45	304.06	306.4	305.58	305.83	305.01
317.04	316.14	317.23	318.22	317.45	317.9	316.56	317.23	318.7	317.65	318.34	318.06	316.19	316.5	317.65	316.89	317.62	317.89	318.07	318.7	316.78	318.07	317.86	317.01	318.48	317.11	316.47	318.12	317.01	317.57	317.09	317.73	317.84	317.46	317.62	316.04	317.81	317.19	317.73	316.59	316.88	318	318.17	317.35	317.68	316.81	316.73	316.33	318.09	316.5
309.79	308.15	308.41	308.3	307.6	309.91	309.1	308.83	309.63	308.59	309.93	308.33	308.97	309.27	309.12	307.38	308.35	309.43	308.76	308.37	309.16	307.3	308.34	307.29	309.45	308.14	309.43	308.83	308.39	308.9	307.95	309.01	310.08	309.77	308.72	308.58	307.73	307.73	308.73	308.36	308.63	308.05	309.89	307.93	309.12	308.72	309.03	309.63	307.28	308.88
312.72	311.27	312.26	311.68	312.06	312.36	311.08	313.27	311.84	312.37	312.14	312.19	311.93	311.32	312.67	310.58	312.56	312.65	312.5	312.03	310.37	313.08	313.38	311.67	310.82	311.09	312.53	313	312.87	312.85	310.95	313.1	312.65	312.88	312.81	311.96	311.78	312.07	311.66	311.15	312.25	312.03	312.57	311.77	311.56	312.05	311.22	312.03	311.79	312.06
300.12	298.15	299.42	299.36	299.55	299.69	300.38	299.66	299.7	299.5	299.51	300.83	301.87	300.42	298.99	300.35	299.26	299.66	299.93	299.67	299.64	300.41	299.68	298.37	300.04	299.69	301.1	299.36	300.82	299.97	300.04	299.74	300.36	301.13	299.74	299.66	300.4	299.58	299.64	299.65	300.6	300.65	300.07	300.5	300.24	298.29	300.11	299.26	300.81	300.1
297.53	297.24	296.65	296.71	296.32	297.03	297.02	297.11	296.62	297.31	296.34	297.16	295.35	296.7	297.33	297.12	298.68	296.34	296.33	296.64	296.87	297.56	297.69	297.89	297.78	296.52	297.14	296.69	296.78	296.5	296.99	297.01	295.64	296.37	297.91	296.77	296.22	296.15	297.01	297.3	298.02	295.55	296.54	297.16	296.8	297.8	296.9	296.44	297.44	296.8
317.75	317.49	317.59	316.61	316.31	317.11	316.6	316.59	317.54	317.11	317.43	317.99	317.83	316.9	316.67	316.89	317.45	317.23	317.38	316.46	317.26	317.65	316.34	316.74	316.91	317.92	319.06	317.45	316.38	317.36	317.34	316.98	318.27	315.97	316.65	315.55	316.11	316.6	317.27	317.27	316.43	317.55	317.39	316.72	318.33	317.1	317.8	315.63	317.54	316.85
294.26	294.56	293.75	292.58	292.94	293.47	294.11	294.45	294.63	293.78	293.03	294.23	294.33	293.8	294.6	294.77	293.78	292.25	293.33	294.11	293.63	294.68	293.42	292.46	293.43	294.16	293.47	293.78	294.1	294.48	294.34	293.82	293.4	293.03	294.6	294.14	294.1	294.04	293.71	294.54	294.68	293.5	293.87	293.97	294.19	294.32	295.92	293.4	293.96	293.17
304.85	306.24	305.96	304.72	304.21	304.54	306.35	305.38	304.82	305.77	305.45	305.37	303.92	304.33	305.01	305.45	304.78	306.11	304.53	305.07	305.46	304.23	306.55	305.06	304.85	304.97	305.53	304.43	304.85	305.26	304.46	303.86	304.73	305.12	305.89	305.2	306.31	305.61	305.87	304.77	305.18	304.4	304.7	305.57	305.05	303.92	305.14	305.1	304.15	305.94
309.42	309.15	309.31	307.39	308.17	309.45	309.27	308.95	308.79	308.69	309.38	307.85	308.6	307.69	307.06	308.52	308.22	309.27	308.36	309.02	308.48	308.27	310.42	308.75	309.7	308.88	308.91	308.94	309.6	309.82	307.77	309.06	307.59	308.14	308.61	306.39	307.74	309.59	307.73	309.76	309.55	307.77	309.81	308.54	307.28	309.15	308.83	309	307.74	309.23
324.5	325.06	323.93	324.27	324.05	323.92	324.7	324.3	324.66	323.09	325.61	324.59	324.83	324.34	324.22	325.16	325.24	323.39	324.56	325.87	325.24	325.25	325.14	325.39	324.83	325.14	325.03	323.58	325.49	325.65	325.27	325.45	325.05	324.91	324.99	323.98	324.18	324.62	324.58	324.38	324.95	325.16	326.19	326	325.04	325.55	325.22	324.35	323.39	324.32
308.31	307.86	307.63	307.09	307.64	307.07	306.85	307.85	307.39	308.6	307.37	307.48	307.64	306.77	307.91	307.03	307.33	305.54	308.43	307.16	306.93	306.33	307.23	308.24	307.54	307.89	307.94	308.01	308.03	307.04	305.92	306.98	307.44	307.57	306.04	306.49	307.9	306.63	307.48	306.24	307.56	307.84	307.14	307.47	307	306.29	306.36	308.96	306.36	307.69
294.35	294.64	294.44	295.61	295.46	294.94	294.89	294.68	294.07	295.09	295.23	294.74	294.64	294.85	295.05	294.8	295.72	294.73	294.93	294.93	293.81	294.99	295.76	295.21	294.99	293.02	294.43	296.54	295.62	294.96	295.1	295.22	295.71	294.85	295.36	295.16	293.65	294.03	295.56	295.02	294.44	295.32	296.64	293.97	296.65	294	295.52	294.66	296.62	294.65
313.28	313.91	312.49	313.1	313.33	312.79	312.52	313.08	312.93	312.74	312.45	313.41	312.98	313.81	313.4	313.37	313.86	312.44	313.23	314.38	313.66	312.96	314.36	314.09	312.63	313.36	314.19	312.57	312.33	311.62	313.54	312.1	312.91	313.57	313.7	313.46	312.42	312.46	312.33	312.86	312.89	314.14	314.25	312.86	313.71	312.86	312.3	313.36	312.58	314.15
312.17	311.57	313.38	311.97	312.31	312.48	313.22	312.48	312.26	312.83	312.37	313.86	312.37	312.03	312.93	313.27	311.83	313.51	312.66	311.42	312.19	312.32	312.08	311.66	312.66	313.04	313.23	312.35	312.78	311.45	312.94	312.5	312.71	311.45	311.36	312.28	312.9	311.83	311.74	312.26	312.09	311	312.57	310.59	312.97	313.39	311.48	312.54	313.61	312.91
307.29	306.38	305.94	306.14	305.75	305.38	306.54	305.6	305.61	306.03	305.71	305.56	307.23	305.76	306.29	305.84	305.57	306.1	306.75	305.15	305.55	306.26	305.49	305.95	305.25	306.83	305.37	305.32	305.9	305.2	305.95	306.65	307.44	305.49	306.33	306.34	306.1	305.43	306.07	306.6	306.49	305.45	305.93	305.98	306.05	307.38	306.37	305.66	306.38	306.86
300.49	300.51	300.34	301.03	300.6	300.86	301.41	301.57	301.8	301.29	301.06	301.46	301.83	301.1	300.56	301.42	300.78	301.89	301.3	301.25	301.32	300.72	300.25	301.03	302.61	300.97	299.22	301.2	301.41	300.12	301.36	301.2	298.92	301.27	301.07	301.24	300.37	302.12	301.16	300.76	301.61	301.83	301.99	300.52	300.72	300.79	300.73	302.27	300.29	301.25
301.59	302.69	300.7	301.03	301.14	301.93	300.39	299.82	301.15	301.25	299.19	300.67	300.93	300.31	301.7	301	300.55	301.6	301.46	301.29	301.45	300.75	301.22	301.59	299.96	300.04	301.04	301.83	299.95	301.9	300	302.13	302.12	300.48	300.48	300.59	300.55	301.45	300.8	301.05	299.71	301.32	302.11	301.13	300.42	301.41	301.73	301.4	300.6	300.94
319.93	318.86	319.19	318.7	319.7	317.9	320.16	319.48	318.76	318.78	319.46	319.32	320.09	319.39	319.97	319.29	319.06	319.87	319.93	320.47	319.97	319.04	317.9	320.01	319.97	318.51	319	318.48	319.39	318.46	319.83	320.04	318.11	319.21	319.08	319.13	318.35	319.01	319.59	318.96	319.52	319.25	319.27	319.26	318.16	318.8	318.7	318.81	318.61	318.1
296.62	296.55	296.5	297.35	296.61	297.13	297.33	296.58	297.29	297.06	296.94	295.41	297.34	296.46	297.5	296.4	295.7	297.42	296.18	296.76	295.83	297.27	297.49	295.59	296.44	297.24	297.32	296.46	297.05	296.54	296.58	296.38	297.49	296.71	296.35	295.92	296.71	296.8	297.09	295.89	296.94	297.57	298.4	295.92	297.2	297.2	297.97	297.03	297.09	296.93
303.54	303.58	304.3	302.11	302.66	302.46	303.31	303.18	302.83	302.65	303.86	303.28	304.67	303.17	304.15	303.86	304.04	303.97	302.99	304.62	303.93	303.11	303.48	303.58	303.26	303.36	302.31	303.5	303.26	303.06	303.67	303.61	302.84	303.29	303.9	304.31	303.93	302.41	303.17	303.84	303.15	304.07	303.29	303.03	303.44	304.07	303.29	303.35	302.63	303.91
306.11	307.31	306.54	307.91	305.87	305.31	305.69	306.09	305.99	305.85	306.06	306.16	306.12	305.85	305.62	307.23	306.45	305.05	305.81	305.95	305.49	306.48	306.39	305.99	308.18	306.46	306.47	306.24	305.03	306.59	306.31	305.6	306.17	306.56	306.08	306.26	306.83	305.86	306.65	305.98	306.21	305.74	305.95	306.49	306.63	305.92	307.41	305.14	306.43	305.77
311.09	312.05	312.88	312.44	312.68	313.11	311.98	311.38	311.63	312.96	312.34	313.18	312.25	311.72	311.89	312.16	311.52	311.51	312.27	312.28	311.61	312.18	311.65	311.98	312.08	313.21	312.69	313.28	311.78	311.85	311.63	312.06	312.21	312.57	311.85	312.05	311.88	311.88	312.66	312	312.62	312.27	312.28	312.67	313.62	312.21	312.62	311.81	312.24	312.31
314.11	314.58	314.46	314.86	315.36	314.68	313.94	315.44	317.37	315.52	315.22	313.41	314.48	314.72	315.28	314.08	313.62	314.11	315.42	315.21	314.91	314.33	314.69	315.26	315.42	315.15	313.9	315.09	314.99	315.59	314.87	314.17	313.92	315.14	313.58	316.2	314.96	315.58	314.83	316.09	315.75	314.28	315.57	315.29	315.63	315.48	314.62	315.41	314.57	316.67
297.77	296.41	296.6	296.48	297.37	297.52	296.97	297.52	297.42	298.13	296.22	297.71	296.42	296.18	296.09	297.53	297.9	295.69	298.07	295.84	296.52	296.59	298	297.63	296.46	296.72	295.74	296.46	296.28	297.2	295.97	297.35	296.54	297.35	297.4	296.18	295.59	296.87	296.87	297.8	297.8	297.36	296.12	298.13	297.1	296.81	295.43	296.62	297.37	296.67
315.54	314.83	314.75	314.44	315.11	314.47	314.04	315.39	313.42	314.9	314.65	313.97	315.67	314.58	315.76	315.19	314.86	315.43	314.34	315.47	314.61	315.77	314.99	315.78	315.47	315	314.45	314.97	315.8	313.89	315.08	315.9	315.38	314.94	315.75	315.61	315.2	316.27	313.56	313.95	315.73	315.81	315.31	314.23	315.69	313.98	314.87	315.45	314.68	314.63
295.49	296.23	298.71	295.84	295.88	296.5	297.45	295.97	297.87	296.95	296.65	297.03	296.47	297.03	296.07	297.08	296.83	296	297.17	295.55	296.6	296.7	296.9	296.81	295.67	296.24	296.97	296.08	297.42	296.37	297.04	296.87	298.09	297.24	296.41	297.97	296.71	296.67	296.55	295.65	296.35	297.73	296.4	297.85	295.96	297.84	297.53	296.42	296.53	295.78
312.27	311.48	313.26	313.07	311.6	312.35	312.83	313.14	313.35	313.09	313.48	314.12	312.3	312.89	312.69	313.18	313.24	312.66	314.13	312.99	312.25	312.17	313.76	313.01	313.29	312.35	312.73	311.99	312.85	313.37	313.24	312.76	312.98	311.66	313.16	314.15	311.48	312.65	313.49	313.14	313.38	311.71	312.25	311.65	313.53	311.98	313.33	311.71	312.85	312.42
315.99	313.91	315.97	315.21	315.51	314.84	314.2	313.25	315.68	314.91	315.42	314.56	315.73	314.77	314.76	316.01	316.12	315.85	315.81	313.67	316.51	314.54	314.72	314.53	314.94	314.9	315.5	316.4	314.49	315.51	315.43	315.7	313.96	315.27	314.31	314.36	313.31	315	314.82	315.28	315.28	315.26	315.52	315.75	315.47	314.46	314.58	314.74	314.9	314.72
306.74	306.22	306.87	306.33	303.99	305.36	307.14	306.14	306.06	306.62	306.86	306.33	306.33	305.63	306.81	305.13	306.92	305.83	305.99	306.15	305.71	307.08	306.34	304.87	306.5	306.67	306.01	305.03	306.41	306.48	305.77	305.71	304.34	306.1	305.32	306.22	305.66	306.27	305.46	305.18	306.77	306.79	306.43	305.88	305.68	306.42	305.67	306.43	306.69	306.3
314.96	314.17	314.33	314.44	313.67	314.57	313.99	314.31	312.85	314.45	314.29	314.13	314.1	314.99	314.32	314.72	312.38	313.95	313.23	313.9	313.67	315.03	314.77	314.11	313.42	314.4	314.35	314.9	313.54	314.66	312.96	313.7	313.83	315.81	313.5	313.55	314.16	313.41	314.41	313.07	313.53	313.44	314.36	314.15	314.02	314.88	314.36	313.44	314.44	313.36
309.59	309.02	310.1	309.2	309.27	309.14	309.61	310.5	310.84	309.75	308.59	309.39	311.48	309.89	310.2	308.89	310.58	309.55	309.25	308.55	310.64	309.3	310.15	310.05	309.72	310.74	310.41	311.12	308.75	309.02	310.49	311.06	310.85	309.32	310.15	310.51	309.32	311.54	310.75	309.36	307.96	309.24	309.14	310.7	309.43	309.23	309.32	309.66	309.51	310.05
313.77	314.92	314.94	314.62	314.52	315.07	314.82	314.5	313.87	314.07	314.71	316.32	315.13	313.9	316.2	313.77	315.5	315	314.15	315.39	314.2	314.13	315.52	315.13	315.4	315.69	315.34	313.49	315.11	315.43	314.59	315.31	314.34	315.09	314.59	314.95	313.72	315.8	315.61	314.63	314.94	314.35	314.81	314.82	314.97	315.26	314.01	315.55	313.85	314.37
313.52	314	314.48	311.98	314.28	313.46	315.2	313.66	315.24	313.87	313.56	314.49	313.76	312.43	313.24	312.58	314.35	314.89	313.24	314.84	314.22	312.17	315.02	312.99	314.39	314.16	313.38	313.88	312.51	313.54	312.5	313.66	314.25	314.45	313.96	314.37	314.17	313.59	313.3	314.72	314.77	313.4	314.62	313.63	314.03	312.96	313.75	314.79	314.07	313.57
324.54	325.4	324.51	326.26	325.75	325.67	325.6	326.19	325.33	324.72	324.02	324.62	324.68	324.77	324.33	325.43	325.56	325.54	325.8	325.43	325.45	325.27	325.87	325.37	324.68	325.57	324.57	325.72	324.91	324.94	325.77	325.05	324.93	325.74	325.58	326.38	325.18	323.83	324.98	324.5	326.55	325.09	324.66	325.92	325.44	325.93	324.85	325.38	324.78	325.15
307.24	307.59	306.21	307.38	308.09	307.2	305.54	305.85	306.96	306.07	306.09	305.22	308.18	306.85	306.32	306.2	306.34	307.72	305.31	306.55	306.56	306.89	307.42	306.79	307.28	307.46	306.35	306.88	307.07	306.86	307.68	306.27	305.05	305.54	307.72	306.85	307.56	307.06	306.9	305.86	306.34	306.92	306.62	306.38	306.72	305.95	306.26	305.6	306.92	306.44
303.16	303.33	304.41	301.2	301.97	302.72	303.27	301.95	301.75	301.62	302.68	302.74	303.52	302.88	303.82	301.58	302.79	303.02	302.4	302.28	302.09	302.03	302.85	301.51	303.77	301.89	302.58	303.87	303.64	302.08	302.59	302.67	302.03	301.25	303.14	303.07	301.69	301.6	302.23	302	302.12	301.3	301.97	302.53	302.44	302.42	302.04	302.77	303.8	302.82
316.76	317.08	316.91	315.96	316.24	316.47	316.36	317.26	317.11	316.72	316.66	317.37	317.04	317.59	317.01	316.68	316.78	316.61	318.3	318.36	316.96	317.55	316.25	316.75	317.23	316.19	316.84	317.49	318.08	318.27	316.79	316.84	318.9	315.96	317.03	316.93	317.64	318.72	317.37	315.75	317.42	317.21	315.99	317.45	317.52	317.46	317.24	317.9	317.65	317.05
307.19	307.76	308.1	308.02	306.68	307.98	306.91	308.07	306.94	307.57	307.45	306.92	307.19	308.18	307.08	307.35	308.19	307.5	307.73	307.78	305.99	307.61	307.75	306.44	307.54	307.98	307.21	308.33	306.66	307.62	306.43	307.43	307.54	308.92	307.31	306.4	307.09	307.03	306.88	307.43	307.54	306.92	308.17	306.48	307.33	306.65	307.62	307.15	306.5	306.84
314.93	315.46	314.75	314.75	315.19	315.15	315.07	315.37	314.74	316.49	315.95	316.07	313.9	315.45	316.86	315.63	316.64	315.41	316.22	314.58	315.89	316.22	314.78	315.04	315.66	316.29	315.41	315.49	317.12	315.25	315.31	314.82	315.47	315.12	315.39	314.57	316.21	315.47	315.83	315.75	315.89	315.87	314.84	315.57	315.34	315.94	316.17	315.98	316.98	315.78
313.17	312.05	313.12	312.52	311.71	312.06	313.54	312.77	312.34	313.32	313.24	312.6	312.73	313.15	311.9	314	311.54	313.14	313.41	312.1	311.83	312.39	312.77	312.19	312.53	312.1	312.46	312.97	313.19	312.16	312.8	312.72	311.45	313.11	313.12	311.03	312.79	313.03	313.6	313.02	312.08	311.52	313.26	312.86	312.13	312.33	312.25	312.3	312.65	311.61
306.06	303.38	302.84	304.73	303.9	303.58	304.33	303.89	305.54	303.77	305.22	305.44	304.62	304.85	303.09	304.01	305.05	304.3	303.72	304.89	304.79	304.22	304.23	305.08	305.59	304.55	305.14	305.8	304.12	303.14	304.02	304.51	303.97	304.43	304.97	302.83	306.01	304.88	304.45	303.29	303.91	304.07	303.24	304.3	304.01	305.15	305.89	305.16	304.58	303.66
329.2	329.77	329.03	329.15	328.46	328.47	328.48	328.23	328.77	330.03	328.37	328.7	328.76	329.03	327.37	328.99	328.58	329.42	329.27	328.41	329.85	328.32	328.85	328.92	328.9	326.62	328.27	328.48	328.13	329.54	329.05	328.25	329.31	328.55	329.42	329.97	329.17	328.35	327.67	329.21	329.99	329.76	328.63	329.34	328.18	327.77	328.86	329.5	328.36	329.85
312.93	312.07	312.52	313.13	312.8	312.53	312.15	313.4	312.03	313.22	314.83	312.9	312.5	313.34	311.7	311.57	312.64	314.08	313.28	312.98	312.73	312.11	313.49	314.57	312.94	312.98	313.3	313.8	311.63	312.45	312.2	311.1	313.45	313.4	311.67	311.94	313.26	313.63	312.11	312.84	312.6	312.07	312.92	313.24	312.77	311.43	312.65	312.42	313.26	313.09
326.25	325.9	324.83	324.81	324.19	325.33	326.18	325.58	325.55	326.02	325.81	325.26	324.25	325.58	326.08	324.73	324.94	325.51	325.79	324.25	325.14	325.23	326.25	325.44	326.04	324.62	325.47	325.49	325.7	325.21	324.55	325.68	324.8	325.35	325.43	325.02	326.37	326.23	324.69	325.47	326.75	325.96	324.74	324.59	325.66	325.14	325.65	324.25	325.78	325.91
314.02	315.57	314.45	315.49	315.48	313.38	314.4	315.23	315.35	314.57	315.81	315.11	314.56	315.01	314.86	315.16	314.96	314.51	314.76	313.2	313.49	314.84	315.25	315.01	314.04	314.96	316.11	314.83	314.52	315	316.35	314.46	314.5	313.89	315.49	313.91	315.66	313.81	316.14	314.2	315.27	314.71	314.52	315.13	314.52	314.66	315.64	316.17	314.36	316.13
313.82	313.38	314.68	313.82	312.72	312.5	313.01	313.68	311.67	313.65	312.6	313.64	313.21	313.56	312.27	313.84	313.59	313.05	312.85	312.96	313.24	313	312.46	313.69	313.68	312.34	313.33	313.27	314.79	311.66	313.36	313.38	312.62	313.23	313.19	314.14	312.11	313.02	313.32	312.65	312.22	312.93	313.1	312.35	313.69	312.84	312.78	312.77	312.73	313.36
309.52	308.75	309.37	309.39	308.41	309.52	309.05	308.21	309.33	308.26	306.87	309.43	308.36	308.76	308.19	309.25	309.31	309.28	308.97	308.88	309.39	308.64	308.86	308.89	310.56	308.34	308.03	308.63	309.58	308.35	308.77	309.38	308.73	307.86	308.71	308.25	309.35	308.92	309.42	309.08	309.84	308.08	308.21	307.89	307.55	309.49	308.92	310.14	309.14	309.09
293.76	293.99	294.28	294.5	293.37	294.29	294.34	294.35	294.33	293.71	294.05	295.24	293.92	293.71	293.99	294.07	293.76	293.14	293.76	293.07	295.04	295.1	294.31	295.05	294.29	293.97	294.31	294.02	294.63	293.75	294.68	294.07	293.43	294.37	294.39	295.37	293.9	293.97	294.5	294.3	294.72	293.97	294.08	293.76	293.99	294	293.52	294.64	293.78	295.1
315.86	317.24	315.42	316.26	315.96	315.71	315.69	315.81	315.31	315.22	315.57	315.28	314.69	314.9	315.93	315.38	315.43	315.44	315.94	315.24	314.98	314.67	315.68	316.18	315.66	314.47	314.67	316.3	315.97	315.29	314.51	316.4	315.22	315.16	316.12	315.91	315.14	316.09	315.91	316.18	316.04	316.06	315.54	315.4	316.56	314.65	314.95	316.21	315.45	316.11
317.39	318.41	319.84	319.14	319.13	317.02	318.16	319.25	318.13	318.73	318.49	319.05	319.13	318.82	317.82	319.22	319.43	317.56	318.11	319.24	318.81	318.49	318.81	319.77	318.56	320.08	318.49	319.85	318.77	318.18	318.99	317.74	317.08	319.11	318.3	318.82	318.18	318.5	318.16	317.5	318.15	317.66	318.51	319.47	319.3	318.08	319.59	318.51	318.4	317.99
314.36	315.2	315.21	315.09	313.79	315.2	314.74	316.2	315.69	314.37	314.91	315.47	314.31	315.32	314.16	314.83	314.01	316.29	313.87	314.02	315.19	315.07	315.37	315.49	315.41	315.75	315.54	313.85	315.72	314.75	315.51	315.8	314.26	314.25	315.88	315.69	313.84	313.31	314.73	314.3	313.94	315.2	315.85	314.53	314.28	314.41	314.18	315.44	315.39	314.53
304.22	303.12	302.56	302.27	302.5	303.92	303.37	303.95	304.08	303.32	304.05	302.33	303.07	303.24	301.87	304.32	303.3	302.67	303.16	302.89	303.15	303.75	302.51	303.24	302.58	303.02	303.21	302.19	302.65	302.53	304.74	304.16	304.34	303.86	303.23	303.69	302.51	304.06	302.73	302.58	303.59	302.51	303.57	304.3	303.29	304.04	304.43	302.82	304.52	303.19
318.85	318.12	318.81	317.24	318.44	317.23	317.79	319.11	318.46	318.88	318.5	318.7	318.22	318.6	317.44	318.67	318.27	317.63	318.18	317.97	317.77	317.26	318.12	317.64	317.88	318.35	318.5	317.69	317.22	318.29	317.76	317.38	319.16	317.49	317.59	317.33	318.16	317.87	318.43	318.96	317.97	319.12	319.74	318.23	316.4	317.69	318.23	318.37	318.79	317.99
325.86	326.42	323.89	325.7	323.81	324.12	323.89	324.98	325.45	322.85	323.27	323.59	325.32	325.37	323.86	323.65	325.36	324.88	324.49	325.1	324.25	324.52	324.96	325.51	324.81	324.71	324.78	324.61	324.62	324.38	325.29	324.26	324.06	325.49	325.11	323.64	324.76	323.71	324.55	324.62	323.59	324.83	324.57	324.74	324.53	324.56	323.53	325.07	324.56	323.46
301.97	302.12	301.65	302.96	302.34	301.75	302.32	302.75	303.52	301.56	303.26	303.21	302.47	303.75	302.94	301.35	300.14	301.77	302.61	302.38	302.66	301.97	303.27	302.33	302.1	302.54	301.77	302.19	302.33	304.21	303.89	302.75	301.02	302.54	302.4	303.8	302.73	302.11	303.08	302.64	302.53	302.49	302.01	301.99	302.66	303.65	301.74	302.73	301.8	302.64
315.84	317.72	317.02	316.01	316.25	316.53	316.88	317.22	316.51	315.63	316.86	317.15	315.73	315.22	315.94	317.13	314.77	317.07	316.69	316.48	315.89	318.32	316.1	317.23	315.75	317.27	316.97	317.59	317.36	317.38	316.84	316.83	317.83	316.96	317.72	315.75	317.06	316.7	316.21	315.22	316.44	316.9	316.05	316.69	316.39	316.11	317.65	315.08	317.03	316.44
297.43	295.57	296.63	296.63	297.46	297.6	296.48	297.49	297.27	298.04	296.69	297.32	296.69	297.71	298.03	297.55	295.92	297.18	296.8	296.12	298.05	296.59	295.81	298.58	298.05	298.62	296.62	297.8	296.57	297.01	296.52	297.49	296.58	294.69	297.36	297.61	296.12	297.92	297.11	297.53	297.09	296.56	296.49	297.51	296.68	296.52	298.24	297.12	296.66	298.69
303.35	302.85	303.04	304.15	301.29	301.4	302.75	302.43	300.68	302.33	301.82	302.49	301.28	301.57	302.53	302.89	302.96	302.11	302.23	301.52	302.24	303.12	300.45	303.34	301.61	302.09	301.82	302.36	301.55	303.51	302.84	302.72	302.07	302.57	302.58	303.53	303.36	302.77	301.97	301.33	303.12	302.04	303.22	302.09	300.78	302.76	302.69	303.81	302.31	302.18
302.77	303.27	300.48	302.04	302.47	301.21	301.19	302.57	302.93	302.94	302.09	302.42	301.93	301.82	302.05	301.91	302.19	302.56	302.55	300.76	302.98	302.63	302.49	303.12	301.31	302.52	302.39	302.14	303.04	302.88	301.62	303.25	301.77	301.99	302.65	302.04	303.54	302.78	300.88	302.1	301.67	302.15	303.09	302.55	301.3	301.91	302.06	302.77	302.02	302.81
312.3	314.83	312.53	312.01	312.47	313.49	312.96	313.11	312.93	312.6	312.7	311.43	312.48	312.79	313.56	312.11	313.3	312.53	313.78	312.1	313.64	313.68	312.57	311.88	312.47	312.58	312.73	313.29	313.56	312.7	312.42	312.18	314.29	313.4	313.02	312.71	313.42	313.3	312.35	312.95	312.15	312.83	314.58	313.96	312.28	311.92	312.33	313.7	311.41	312.42
306.97	307.75	307.51	306.77	306.67	307.77	307.66	308	306.54	305.65	307.05	305.84	307.16	307.37	307.15	307.52	308.69	308.2	307.86	307.32	306.79	306.55	307.05	306.95	306.98	308.08	306.38	307.38	306.67	307.14	307.53	307.23	307.64	307	307.76	307.65	308.29	308.31	307.49	306.53	306.74	307.64	306.56	306.5	306.35	306.1	307.03	307.29	306.67	306.04
293.89	293.73	293.85	294.35	294.35	293.69	295.5	294.15	294.18	293.09	293.22	293.76	294.1	293.81	293.7	293.87	294.94	295.4	294.3	295.36	294.49	294.88	293.57	293.03	293.55	294.28	293.87	295.92	295.12	293.33	294	294.29	294.52	293.93	294.31	293.13	295.35	294.58	294.79	293.99	293.53	293.22	294.21	294.49	293.16	294.33	294.49	295.1	294.24	295.09
303.06	302.51	302.76	302.68	301.62	303.11	303.29	303.97	302.31	302.73	302.86	301.98	302.39	304.27	301.89	303.26	303.03	302.49	303.49	302.94	303.17	302.43	302.5	302.98	303.49	302.73	302.36	303.33	303.19	303.12	302.71	303.69	302.08	304.2	303.72	302.8	303.55	302.14	303.1	303.32	302.27	301.71	302.58	303.49	303.37	303.46	303.68	303.44	302.22	302.26
315.08	314.72	314.48	314.45	314	314.27	315.39	314.49	314.32	314.09	315.09	314.72	315.26	315.88	315.06	314.42	316.01	316.04	314.28	315.17	314.87	314.61	315.62	315.41	315.86	314.12	313.61	315.34	313.44	315.75	314.66	315.74	314.46	315.11	314.79	313.66	314.49	314.65	313.47	314.77	315.35	315.99	314.99	314.8	314.52	315.59	314.97	315.64	314.43	314.97
297.16	297.5	298.27	297.88	298.21	296.12	298.04	297.85	296.71	296.99	296.94	296.58	296.11	296.64	295.83	297.49	297.6	296.65	297.68	297.58	296.05	298.11	296.28	296.83	296.42	296.35	296.37	297.81	296.99	295.82	296.36	297.04	298.3	297.08	297.19	295.72	297.82	296.39	295.85	297.45	296.85	297.8	297.61	297.05	295.26	295.63	296.93	295.78	296.49	297.79
312.92	312.19	313.44	312.75	312	312.03	311.54	313.34	313.21	311.76	313.72	312.19	312.91	313.33	313.12	313.06	312.91	314.33	312.51	313.11	314.6	312.58	312.23	312.2	313.96	313.76	313.87	312.06	312.52	314.28	311.51	313.37	312.42	311.7	313.03	312.07	312.08	312.14	312.5	312.88	312.85	312.98	313.44	312.65	312.85	312.97	312.23	312.17	313.02	312.27
312.31	311.58	311.73	311.51	310.74	311.68	310.5	311.08	311.75	312.69	311.56	310.71	311.07	312.13	311.6	311.85	311.18	311.66	311.54	310.22	311.84	311.23	309.62	311.68	311.3	310.24	311.75	312.11	311.87	311.45	312.32	310.98	313.16	311.19	310.58	311.42	309.84	312.41	311.47	311.74	313.35	311.3	310.49	312.15	311.46	311.83	311.69	310.77	311.55	311.99
324.93	325.48	324.73	325.46	324.52	324.66	326.31	324.52	325.54	326.22	325.12	325.42	325.53	325.19	324.63	324.24	324.84	325.57	325.85	325.34	325.73	324.72	326.31	325.2	325.56	326.13	325.52	326.96	325.58	326.08	326.82	326.49	326.07	325.4	326.35	325.54	325.3	325.78	325.27	325.78	325.21	325.52	326.19	325.13	325.73	326.05	325.31	325.48	324.36	323.7
300.8	301.63	300.76	301.13	301.28	302.08	300.93	300.56	300.52	301.63	301.47	301.16	302	301.17	300.47	301.8	300.77	300.65	300.54	301.26	301.1	300.22	300.57	301.56	301.59	301.04	300.17	301.89	302.19	300.99	300.94	300.76	301.25	301.29	301.73	301.28	300.89	300.97	300.21	300	301.42	301.83	300.56	301.42	301.32	300.42	300.81	300.65	301.41	299.78
325.75	324.71	324.09	324.96	324.01	325.34	324.47	325.18	323.71	324.91	325.17	325.1	326.33	324.53	324.7	324.27	324.21	322.92	324.76	324.83	323.88	323.56	323.96	325.44	324.71	325.04	323.81	325.09	323.83	325.71	324.9	324.45	323.21	324.49	323.43	325.31	324.52	323.65	324.18	324.84	324.1	325.89	325.21	324.03	325.48	324.36	324.13	325.03	324.4	324.66
297.52	296.92	296.9	295.59	297.09	296.95	296.51	297.72	297.29	295.88	298.27	296.96	297.64	297.99	295.64	297.05	297.7	295.8	296.1	297.95	297.09	295.68	297.01	298.14	297.85	297.99	296.06	297.18	295.72	295.78	296.72	296.89	296.17	295.97	295.7	296.21	297.38	298.41	296.29	298.07	295.98	296.28	296.59	296.73	296.41	297.61	298.03	296.43	297.15	297.65
304.58	303.49	305.22	303.07	304.29	304.89	305.82	303.44	304.96	303.64	303.84	305.22	304.13	304.75	304.3	305.14	305.07	304.91	303.71	304.18	303.77	305.03	303.84	303.36	305.03	303.43	304.18	305.66	305.36	303.69	304.82	305.17	305.18	304.24	304.99	304.02	305.18	303.36	303.81	304.44	305.1	304.69	303.88	305.23	304.66	303.71	303.06	303.34	304.59	304
305.23	303.9	304.97	304.18	304.79	306.07	303.93	304.48	303.96	304.26	305.59	304.65	304.65	305.11	305.49	305.61	304.02	304.44	305.19	304.05	303.75	304.24	303.8	306.05	304.1	304.9	305.22	305.07	304.74	304.08	304.23	304.97	305.32	304.79	305.1	304.64	304.42	304.78	305.51	303.46	305.31	305.4	304.59	304.77	303.99	305.4	305.48	304.09	304.82	304.46
305.09	305.1	304.97	305.18	304.84	304.5	305.3	304.71	304.28	304.29	303.14	304.52	303.93	304.21	304.13	304.56	304.12	304.41	305.66	303.31	304.67	303.74	303.98	305.03	305.3	302.93	303.63	303.51	304.32	304.63	304.33	304.3	306.05	304.56	304.71	303.57	303.61	303.56	304.18	305.45	305.43	304.26	303.82	304.13	304.91	304.72	304.11	304.36	304.39	304.88
309.89	309.52	309.15	308.8	309.78	309	309.11	308.76	309.55	308.39	307.78	309.25	308.6	310.29	309.43	308.9	307.27	307.83	308.9	309.07	309.32	309.1	307.89	308.58	309.23	308.59	306.62	309.52	308.67	309.42	310.02	308.14	308.9	307.72	308.27	308.35	308.57	310.05	309.78	309.95	308.51	310.36	309.06	309.07	308.91	308.14	309.51	308.97	308.39	309.43
302.97	301.91	301.44	303.9	302.92	302.89	301.5	301.72	302.21	302.18	302.98	301.8	303.58	301.94	301.41	302.7	303.06	301.95	302.72	301.84	301.7	302.2	304.41	301.15	302.67	303.17	301.93	303.01	302.83	301.79	301.58	302.57	303.54	301.85	302.07	302.62	303.7	303.49	302.84	303.29	302.82	302.9	301.14	302.59	302.16	301.11	302.41	302.36	302	302.54
314.72	314.02	314.16	313.39	314.12	314.65	313.39	313.37	314.12	314.41	314.19	313.8	313.1	315.28	314.21	313.97	313.14	313.13	313.74	314.7	313.86	314.16	314.02	313.51	314.48	314.46	313.81	313.6	314.63	314.62	314.38	314	314.58	314.94	312.95	314.79	314.4	313.3	314.6	314.1	315.07	313.1	314.01	314.6	314.45	315.22	313.22	313.38	314.76	313.38
306.53	307.52	307.55	306.2	305.75	307.16	306.83	307.91	306.82	306.04	307.06	307.45	305.66	307.98	307.17	305.61	306.19	306.78	308.55	307.1	305.94	307.03	306.54	307.54	307.71	306.53	306.4	305.93	306.49	305.96	307.09	306.32	305.72	306.68	306.46	307.28	306.41	306.26	306	306.93	306.48	307.35	307.23	306.88	308.11	306.27	307.11	306.78	307.11	306.99
306.95	306.69	307.67	306.37	306.37	306.32	305.73	306.05	307.46	306.3	306.42	306.95	305.72	306.38	306.21	307.57	307.28	307.54	306.79	306.34	306.63	305.78	306.77	306.05	306.03	305.58	306.68	306.71	307.37	307.41	308.31	306.03	306	306.1	306.74	305.12	306.86	305.93	306.59	306.69	306.46	305.94	306.42	306.68	306.28	306.1	305.78	305.36	306.49	306.81
312.47	310.66	312	311.78	312.56	311.41	311.64	312.71	311.25	311.96	311.01	311.55	312.1	310.4	312	310.91	311.76	310.98	312.67	311.18	310.16	310.36	311.55	311.84	311.77	311.43	310.91	311.35	310.05	312.92	310.97	310.92	311.14	311.23	311.62	311.51	311.48	311.95	311.69	312.33	312.13	311.39	312	310.21	311.35	310.5	310.38	311.24	310.81	311.87
299.13	300.58	300.2	300.49	299.98	299.71	299.1	300.65	299.83	299.36	299.74	300.54	300.11	300.12	299.56	300.77	299.82	300.93	299.39	301.24	300.17	299.15	300.11	298.81	300.38	300.59	300.53	299.48	299.97	299.97	298.96	300.93	301.81	300.75	300.05	299.68	300.31	300.14	300.63	300.05	299.33	299.05	299.53	299.98	300.45	300.28	299.24	300.06	299.92	299.84
304.23	304.82	304.58	302.55	303.33	303.13	303.91	303.14	303.91	302.98	303.11	304.54	304.2	304.48	304.23	303.92	303.12	302.52	304.83	304.02	303.43	303.32	305.48	304.24	304.13	303.58	304.09	303.57	303.63	304.66	303.51	304.41	304.65	303.13	303.09	302.98	302.44	303.4	303.09	303.57	303.03	303.3	303.95	303.28	305.1	303.58	303.99	303.67	303.64	304.8
314.89	314.43	312.79	313.49	313.86	313.7	314.76	315.22	314.8	313.74	314.39	315.04	313.1	315.72	313.27	313.54	314.69	313.8	313.99	312.72	313.9	312.88	314.29	314.76	314.1	315.1	313.64	312.53	312.94	313.9	313.92	315.05	315.66	313.1	313.42	313.9	313.22	313.72	313.58	315.2	315.46	314.11	314.34	314.46	313.19	314.17	314.11	312.77	314.45	314.5
309.86	307.99	308.9	308.5	308.69	309.71	308.99	307.71	308.64	308.81	308.47	308.1	308.77	308.82	309.25	309.22	307.41	310.24	308.47	308.08	309.25	308.91	310.12	308.08	308.11	308.98	310.01	309.1	307.86	309.04	308.62	308.46	308.22	308.56	308.79	308.46	308.76	308.49	309.75	308.97	309.55	309.17	309.61	308.36	308.48	309.71	308.41	309.43	309.86	309.03
296.02	296.22	294.33	295.05	295.16	295.25	295.64	295.28	295.1	295.9	294.52	295.26	294.99	295.48	293.98	293.23	294.42	296.14	295.01	295.24	293.9	295.66	295.76	294.75	295.62	294.59	294.59	295.6	294.04	294.47	295.89	294.52	293.93	293.64	295.3	295.47	294.46	294.84	296.2	295.08	295.87	294.77	295.66	295.83	293.7	295.95	294.84	293.06	296.45	294.71
312.07	312.21	313.59	313.43	312.2	311.65	312.69	311.97	312.55	312.28	312.32	311.48	312.45	311.04	311.75	311.71	311.99	312.21	312.31	312.13	312.26	312.64	310.45	311.83	312.84	312.64	311.76	312.63	312.21	312.34	312.34	311.81	312.02	311.24	310.56	311.53	312.23	312.81	311.03	311.2	311.92	312.37	312.36	312.71	313.92	312.27	313.44	312.63	312.63	313.4
310.94	311.57	311.26	309.71	310.98	310.77	311.1	311.83	310.41	311.18	311.55	310.42	311.44	310.37	310.61	311.34	310.42	310.57	310.13	311.52	310.03	309.39	310.06	311.19	311.38	309.78	311.12	310.54	311.31	310.8	311.23	310.45	310.53	310.79	310.04	310.1	309.19	310.44	311.87	310.56	310.43	310.07	311.17	310.23	311.88	310.3	309.94	311.74	310.86	310.82
315.02	315.16	313.5	314.35	313.55	314.46	313.94	312.98	314.53	313.65	313.32	312.05	313.67	313.28	314.61	313.39	311.75	312.82	312.84	313.68	313.57	314.06	314.14	314.39	314.56	313.99	313.61	312.03	312.93	314.57	313.12	313.5	313.5	313.52	314.05	313.95	312.51	314.18	315.12	312.66	314.25	314.19	314.34	314.45	314.16	315.24	313.24	314.37	313.13	312.58
301.84	301.11	301.02	300.76	300.55	300.52	300.46	302.19	301.97	301.33	302.02	300.94	301.63	300.25	301.59	301.69	300.78	301.06	301.22	302.07	300.27	301.6	301.1	300.9	300.64	300.58	301.47	301.15	300.45	301.52	301.03	302.27	299.71	301.31	299.1	301.35	301.06	302.27	300.56	301.87	300.18	302.05	300.92	299.91	301.1	300.46	300.44	301.52	300.47	301.36
315.94	316.33	316.3	316.16	315.88	315.11	316.15	316.17	315.56	316	316.37	315.98	316.74	316.1	316.2	315.44	315.04	315.16	314.76	315.83	314.98	316.86	317.35	315.42	315.77	315.62	314.91	315.13	315.99	314.84	316.37	316.42	316.45	316.08	315.64	315.35	315.72	315.48	316.03	315.43	316.68	315.63	315.87	315.04	314.99	316.66	314.92	315.87	315.48	314.89
310.24	309.68	311.19	310.23	309.51	311.05	309.22	310.16	310.69	309.72	309.55	310.02	309.73	310.88	310.26	308.15	310.55	310.14	309.45	310.09	308.79	309.88	308.84	310.23	308.64	310.49	309.48	309.11	309.93	308.41	308.61	309.97	308.84	308.59	309.28	310.21	309.59	310.08	310	308.7	310.52	311.58	310.65	309.4	309.87	310.25	309.64	309.43	308.33	309.89
294.34	294.11	295.76	295.86	294.88	294.4	295.26	294.02	295.09	294.21	295.86	295.07	294.51	294.5	295.29	295.02	296.52	295.29	294.79	293.79	294.74	294.95	295.36	295.35	295.11	294.57	296.05	294.14	295.24	293.77	295.61	295.37	295.44	295.76	294.28	294.84	295.19	295.34	294.11	294.64	296.86	295.09	295.62	293.6	294.31	295.23	294.12	294.75	294.98	296.04
305.47	305.89	305.44	305.33	306.11	306.26	305.84	306.32	306.16	306.93	305.74	305.03	305.57	305.41	304.7	306.92	307.1	306.44	305.91	305.96	304.87	306.37	306.94	306.82	305.87	305.7	305.26	306.23	306.46	305.77	305.26	306.67	305.7	305.68	304.45	305.95	306.25	306.08	307.15	305.24	305.52	306.4	305.83	306.54	305.91	305.13	307.04	306.11	306.42	306.93
304.54	303.96	302.76	303.15	304.73	303.44	303.19	303.64	304.03	303.82	304.28	303.07	303.44	303.35	303.44	303.26	302.3	302.92	303.88	304.82	302.45	303.4	303.17	304.26	303.95	304.7	303.63	302.96	303.11	304.35	304.04	304.02	304.87	303.54	303.39	303.51	304.56	303.21	304.27	304.89	304.46	303.45	303.36	303.86	303.78	303.51	304.57	303.83	302.96	304.27
305.16	304.96	306.52	306.23	305.42	308.21	307.28	306.65	305.96	306.04	307.07	305.51	307.24	305.81	307.21	307.44	305.19	306.24	306.61	305.91	305.75	305.77	305.45	307.18	305.72	305.21	305.05	306.6	305.67	306.08	305.62	305.5	305.67	306.24	305.48	306.09	306.77	305.37	306.65	305.16	307.64	305.8	305.78	306.51	306.84	306.38	304.72	305.95	305.27	306.75
305.91	304.7	305.23	306.13	304.15	305.77	305.19	305.05	304.85	306.49	305.14	305.86	305.54	305	305.05	305.37	305.96	304.28	304.02	305.2	304.61	305.49	305.6	306.2	305.38	304.46	303.39	306.19	304.76	304.73	305.92	305.81	304.22	303.67	305.54	305.32	304.92	305.5	305.69	304.84	305.78	304.62	304.39	304.85	303.82	305.73	304.94	305.29	305.85	305.27
327.28	325.97	326.5	326.68	326.91	326.7	326.12	325.01	327.11	327.45	327.88	327.03	327.93	326.84	327.34	326.79	326.18	325.72	326.37	327.12	327.45	327.41	328.27	326.97	326.03	328.97	327.89	326.78	326.81	327.95	327.02	326.34	325.27	326.93	327.62	327.47	327.33	325.69	326.77	325.7	328.35	326.91	327.01	327.2	327.52	327.75	326.47	327.56	327.07	326.46
326.44	324.48	325.04	324.11	325.46	324.51	325.75	325.89	325.74	325.47	324.86	325.31	325.72	326.39	325.45	325.31	325.68	326.24	326.25	324.75	324.9	325.16	325.02	324.91	326.15	325.19	324.37	325.23	324.6	325.18	326.13	324.46	325.11	324.95	325.16	325.36	325.46	325.06	326.6	325.31	325.66	325.29	324.1	324.45	325.37	325.77	325.39	325.22	325.89	325.55
313.91	313.47	312.49	313.12	314.25	315.5	313.03	314.37	314.38	313.42	315.29	313.33	313.51	314.15	313.68	313.86	313.96	313.17	313.72	312.74	314.57	313.85	313.67	313.98	312.86	313.63	313.45	314.05	313.58	314.55	313.53	314.31	312.47	313.64	314.83	313.59	313.68	314.55	315.02	313.61	313.03	312.84	313.29	313.4	313.15	311.94	313.31	312.73	313.09	312.87
302.63	301.86	301.39	302.27	302.14	302.65	301.93	302.14	302.72	301.92	301.65	301.79	303.41	303.54	302.15	301.78	302	303.02	303.2	301.99	301.92	302.73	302.67	301.48	301.85	302.31	303.09	303.61	303.38	302.17	303.61	302.08	303.84	301.89	302.67	302.26	303.15	302.97	302.54	302.18	303.16	301.58	303.12	302.15	302.4	301.46	302.98	301.74	303.83	301.93
309.74	309.3	309.57	309.17	310.44	309.71	310.5	309.69	310.66	309.15	310.62	310.04	309.69	310.21	310.65	309.86	309.94	308.19	309.94	308.44	309.87	309.65	309.8	310.54	310.12	310.62	309.45	309.03	309.3	310.93	309.46	309.84	309.53	309.14	310.03	309.74	310.78	309.88	310.38	310.03	310.32	310.02	309.67	310.96	310	308.57	309.52	309.49	310.25	308.41
314.91	313.68	314.77	313.42	315.66	313.18	315.14	315.14	314.61	313.68	314.14	314.39	315.94	314.81	315.78	316.62	315.29	314.32	315.08	314.72	314.57	315.16	315.41	315.28	316.03	314.31	315.65	314.8	314.01	314.21	315.51	314.73	314.16	314.31	313.76	314.82	314.08	315.02	314.88	313.86	316.5	314.68	314.04	316.03	315.28	313.64	315.57	314.23	314.05	314.31
314.93	314.63	314.73	313.4	315.09	314.84	315.17	315.18	313.76	315.32	314.91	314.3	313.04	314.56	314.36	314.45	315.09	314.68	316.01	315.86	313.9	316.59	314.81	315.66	314.15	313.69	314.95	314.56	314.6	315.47	314.07	314.12	314.98	314.97	314.85	313.88	315.63	315.37	315.77	315.59	315.32	313.87	315.68	315.42	315.42	314.76	314.88	313.56	314.29	315.15
315.43	314.91	313.56	314.26	314.1	314.76	313.24	316.09	314.74	314.11	313.8	314.08	314.95	316.43	314.42	314.37	315.23	313.92	314.72	315.07	315.49	313.85	314.71	314.29	313.72	314.21	314.49	316	314.45	313.35	314.2	314.14	314.21	315.37	313.64	315.72	314.76	314.6	314.79	314.79	314.83	315.44	315.1	316.07	313.35	315.16	313.61	314.62	315.13	315.47
304.72	304.27	305.21	305.11	305.45	304.47	304.29	305.57	304.55	306.05	305.87	305.37	305.2	303.83	304.28	304.75	305.94	304.88	305.33	305.25	305.52	304.8	305.49	304.19	306.28	306.69	304.53	304.8	304.64	304.81	304.42	304.47	304.68	305.25	304.77	305.08	304.66	304.26	304.88	306.02	304.76	306.09	305.61	304.79	304.97	304.15	305.57	305.96	304.27	305.16
292.53	293.84	293.91	294.07	293.6	293.88	294.4	293.75	292.37	293.71	292.74	292.92	294.66	293.26	293.55	294.14	292.95	294.15	293.58	292.95	294.55	294.14	293.54	293.42	294.47	292.27	294.23	294.42	292.93	293.37	294.05	294.78	295.26	294.11	293.99	295.13	294.88	293.6	294.84	294.57	293.52	294.03	294.29	293.35	292.87	294.33	292.39	294.67	295.16	294.57
310.65	310.6	310.42	311.22	309.92	310.32	310.89	310.51	310.49	309.64	310.43	311.16	310.47	310.81	309.93	311	310.97	310.97	309.76	311.44	310.85	311.17	310.45	310.57	310.03	311.09	311.19	310.13	311.39	310.26	311.11	311.83	311.08	309.97	309.79	310.7	310.9	310.12	309.82	310.12	311.05	310.45	310.11	310.44	309.36	310.63	310.98	311.77	311.86	311.43
303.83	303.66	302.99	303.52	302.75	302.47	304.4	303.5	304.17	303.69	303.61	302.84	304.21	304.58	303.8	303.33	303.6	303.87	302.53	302.36	302.92	302.48	304.89	302.59	302.55	303.79	302.75	303.34	303.34	302.61	303.7	303.31	302.63	304.12	302.87	302.83	303.57	302.63	303.23	301.82	303.25	302.29	305.4	302.94	302.62	304.34	304.11	302.5	303.34	302.53
318.18	317.5	317.68	317.43	317	316.17	316.9	317.08	316.5	316.76	316.88	316.89	315.73	317.21	316.58	317.75	315.78	317.53	317.55	316.64	316.92	317.32	318.23	315.9	317.46	317.69	317.2	317.44	317.3	318.07	317.66	316.08	318.63	317.66	317.59	317.2	317.08	317.81	316.61	316.69	318.17	316.67	317.17	317.36	317.14	316.19	317.56	317.14	316.97	317.37
315.7	313.45	312.72	313.13	312.5	314.05	313.99	313.67	313.9	313.61	313.98	314.12	313.84	312.44	314.05	314.22	314.1	314.66	313.07	313.44	314.84	314.16	315.02	314.43	314.64	314.68	315.36	314.57	314.87	313.05	314.45	314.95	313.73	313.8	315.2	314.49	312.73	313.26	314.14	314.34	313.22	313.77	313.91	313.37	313.35	313.14	314.01	312.89	313.5	314.67
319.51	318.41	318.99	319.14	319.64	318.81	319.07	318.31	320.54	317.57	317.27	319.19	318.74	318.69	318.88	318.99	320.15	318.38	319.54	319.71	319.78	317.48	318.77	319.77	319.27	319.82	317.82	319.56	317.92	317.53	317.63	317.8	319.16	319.05	320.59	320.06	317.49	319.43	317.75	318.38	319.57	318.08	318.58	317.7	318.43	318.64	318.16	317.58	319.47	317.91
306.64	305.93	307.26	306.75	305.76	306.47	306.75	306.53	305.93	305.29	306.85	306.01	306.28	305.38	306.76	306.3	305.76	304.69	306.2	306.88	306.78	307.54	305.21	306.94	305.18	306.47	305.83	305.24	306.26	305.48	305.65	305.82	305.97	306.63	307.36	306.1	305.48	305.4	306.19	306.15	305.73	306.85	306.23	304.58	304.42	305.8	305.44	306.62	305.84	306.15
310.92	311.52	311.58	312.61	312.66	312.74	311.54	311.43	311.8	312.13	313.3	312.66	312.13	311.5	313.61	312.1	311.93	310.13	313.79	312.35	312.45	311.14	313.24	311.35	312.17	311.08	311.93	312.91	312.66	312.99	311.47	312.08	312.2	311.87	313.2	312.08	312.44	312.29	312.49	312.8	312.85	311.23	311.96	309.91	312.15	312.26	313.02	311.3	311.77	311.25
327.69	327.61	328.48	327.21	326.84	329.02	328.14	327.8	328.53	328.29	328.25	328.44	327.56	328.46	328.68	328.43	326.99	328.6	327.77	328.21	327.56	327.42	328.85	327.94	327.2	327.75	327.22	328.29	327.96	327.5	328.75	327.52	327.54	326.85	329.1	327.36	327.15	328.65	327.93	327.17	328.22	329.3	327.24	327.01	328.09	327.15	327.13	327.49	328.03	327.9
305.68	304.99	304.45	305.81	304.92	304.58	304.51	304.34	304.82	304.66	305.27	304.83	304.11	305.09	304.4	304.56	304.84	304.66	304.49	305.81	306.42	305.68	307.1	304.55	304.7	304.87	305.62	304.92	305.77	304.71	303.95	304.88	304.29	306.03	304.86	307.12	305.73	305.25	305.37	306.81	303.93	305.38	305.15	304.26	305.85	305.61	305.68	304.51	304.69	305.78
324.14	323.97	325.77	323.63	325.3	324.2	324.62	325.1	325.43	324.81	324.44	325.24	325.39	325.51	326.2	323.66	323.52	324.34	324.64	324.34	324.73	325.08	325.51	324.8	324.88	323.64	324.54	324.67	325.38	324.5	325.07	325.03	324.71	324.93	324.47	324.68	326.09	325.17	324.86	324.61	324.65	324.59	324.64	324.73	323.23	324.54	323.79	324.23	325.17	324.98
303.31	303.27	303.33	303.82	303.57	304.88	304.38	304.01	303.36	305.13	302.14	305.57	303.44	303.57	303.72	303.61	305.19	304.27	303.53	304.42	303.38	304.41	304.01	304.34	303.36	302.84	303.49	303.5	303.69	303.82	304.25	304.11	304.22	303.84	302.24	304.25	302.85	303.84	303.46	303.18	303.55	303.11	303.98	303.63	303.24	304.39	304.4	302.72	303.16	304.21
312.77	313.15	312.6	311.99	313.54	312.99	313.1	314.14	312.64	312.47	312.65	313.19	313.24	313.14	313.74	314.68	313.57	313.49	313.28	314.05	313.85	312.82	313.51	313.63	312.84	312.36	314.15	313.65	313.2	312.81	311.88	311.31	313.17	313.45	312.75	313.88	313.94	314.3	313.19	313.02	313.61	312.98	312.7	313.5	314.02	312.87	314.37	313.48	313.29	312.71
311.25	311.13	309.39	309.7	311.6	311.29	311.31	310.92	311.4	310.45	310.62	311.43	310.64	309.38	311.36	310.13	311.11	310.42	309.52	311.32	311.05	311.32	311	310.82	312.53	310.42	311.21	310.11	310.34	310.16	311.23	311.24	311.22	311.19	312.3	310.64	311.05	310.54	310.32	310.96	310.39	310.38	310.17	310.16	310.04	310.58	309.93	310.6	309.75	310.98
306.11	304.74	304.89	304.75	303.57	303.56	303.35	303.98	304.52	303.81	304.74	303.79	304.73	303.17	305.07	304.78	304.2	304.68	305.14	303.97	303.41	304.72	303.66	305.29	304.35	303.77	304.92	303.27	303.5	305	304.15	304.18	304.35	303.65	303.88	303.75	304.34	303.39	304.62	305.14	303.46	305.24	304.77	304.79	306.44	302.92	304.91	304.08	304.46	303.97
308.8	309.19	308.93	308.36	308.06	309.61	308.87	309.75	307.55	309.15	308.3	309.79	308.63	308.77	308.57	309.65	308.06	308.79	308.18	307.81	308.36	308.63	309.17	308.59	308.72	308.84	308.99	308.58	308.86	308.99	310.38	307.58	308.39	307.17	309.18	308.89	308.81	309.38	310.15	308.75	307.58	308	308.88	309.63	308.71	309.74	308.76	308	308.3	309.04
306.56	306.29	306.38	305.99	307.07	306.29	307.14	307.71	306.27	306	305.96	306.41	305.06	306.07	306.16	305.51	305.73	307.2	306.29	306.54	306.32	306.48	306.25	305.28	306.2	305.01	306.27	306.31	306.28	306.52	306.36	306.38	306.06	306.94	306.53	306.72	305.49	306.46	307.26	305.21	305.26	307.67	306.18	306.58	306.66	306.27	305.72	307.71	306.21	305.19
324.94	325.78	323.87	324.83	324.95	325.51	324.51	325.73	325.53	324.62	324.92	324.05	324.53	325.21	324.6	325.24	325.25	325.54	325.51	326.41	324.89	324.89	324.66	324.5	325.34	324.5	326.68	325.19	325.06	325.14	325.14	325.79	326.01	326.63	325.1	326.62	325.42	324.26	324.28	326.14	325.51	325.93	325.03	324.27	325.71	324.86	325.47	325.52	326	324.94
293.28	294.9	293.03	293	294.36	293.41	292.92	294.17	293.71	294.02	293.39	294.54	293.39	294.42	293.88	295.02	295.5	294.46	293.73	294.2	294.38	293.6	293.62	293.15	293.95	293.22	292.78	293.84	294.4	293.51	294.33	294.22	294.53	294.64	293.72	294.55	294.3	293.61	294.02	294.02	294.42	294.36	294.85	293.74	294.75	295.31	294.22	294.8	293.39	294.09
313.51	312.82	311.85	313.5	312.3	312.43	311.62	314.64	312.39	312.88	312.86	313.08	313.8	313.31	313.02	312.71	313.4	313.26	314.52	313.41	312.56	312.08	312.89	313.47	312.37	311.35	312.07	310.74	313.68	312.07	313.33	312.57	311.58	314	312.97	312.62	312.67	312.95	313.17	313.17	312.78	313.1	312.62	311.49	312.88	312.75	312.5	313.21	312.35	313.03
325.9	325.61	325.22	325.41	326.03	325.65	326.08	325.24	325.68	325.24	325.67	324.66	325.55	325.54	325.33	324.59	324.82	325.48	326.39	323.79	325.64	325.4	325.9	325.21	325.47	324.44	325.05	325.27	325.41	324.78	325.33	325.04	325.66	325.45	325.89	324.6	323.91	324.77	325.09	325.27	324.85	325.07	325.69	325.91	326.34	325.6	325.53	325.34	325.86	326.39
312.42	312.81	312.87	312.65	311.79	312.76	312.62	311.93	313.02	311.97	311.43	312.63	312.5	312.01	313.14	312.99	312.14	312.62	312.12	313.73	312.73	313.95	313.87	313.39	313.59	312.45	312.61	313.4	312.44	313.27	312.83	313.12	312.26	311.91	312.81	313.61	313.72	312.54	314.52	311.61	313.83	311.31	312.86	312.22	313.33	312.64	312.71	312.88	312.15	312.79
305.54	306.09	304.67	305.14	306.6	305.81	305.6	305.7	305.34	306.28	307.75	307.22	305.95	305.96	306.64	305.48	306.13	306.25	306.37	306.87	305.64	306.44	304.81	306.9	306.36	306.09	305.39	306.61	305.73	306.69	307.81	305.63	306.51	305.88	305.91	306.79	304.9	306	305.55	305.82	306.16	305.71	306.34	306.56	306.09	305.78	305.89	306.08	305.35	306.01
302.14	301.29	301.81	301.04	301.49	301.7	301.72	301.03	299.7	300.35	300.3	301.17	301.68	300.7	301.1	300.94	300.16	301.62	302.38	302.61	300.99	302.8	301.46	301.19	299.6	300.86	301.4	300.99	301.17	302.23	300.65	301.4	301.83	300.12	300.84	301.17	300.71	300.01	302	301.43	300.71	301.07	300.17	300.58	300.59	299.25	301.78	300.84	301.46	300.81
311.14	311.65	311.23	311.64	310.42	311.05	311.68	310.67	311.46	309.85	311.74	310.6	309.77	310.27	311.05	311.19	310.36	311.57	310.9	311.47	310.62	311.31	310.85	310.84	310.2	309.58	310.69	311.46	309.62	311.72	310.08	310.92	309.36	311.16	310.88	310	310.74	309.66	311.71	311.04	309.45	310.83	311.23	310.11	310.77	310.78	311.71	311.21	309.99	310.99
312.7	313.22	312.84	313.12	313.68	313.56	312.51	312.6	313.56	312.3	313.28	313.43	313.39	313.66	313.63	314.46	313.74	313.62	313.39	313.12	313.54	314.11	312.6	312.15	311.77	313.65	312.35	314.15	313.34	312.3	313.66	314.04	313.36	312.69	313.34	313.18	314.24	312.72	314.21	312.88	314.32	312.93	313.22	313.9	312.81	313.3	313.23	312.49	313.01	314.44
303.61	303.82	304.18	305.14	304.75	304.95	302.72	304	305.19	303.76	304.75	303.41	304.56	304.72	305.2	305.1	304.65	304.97	304.92	304.39	305.6	304.46	305.11	304.19	304.84	304.99	304.94	303.79	304.98	304.4	304.28	304.22	304.14	304.67	304.94	305.52	304.4	305.32	306.06	305.09	305.08	304.06	304.86	304.07	304.83	303.99	304.53	306.6	304.18	304.75
297.53	297.83	295.29	297.4	297	295.32	296.16	295.86	297.14	296.2	298.21	296.49	296.59	296.43	297.45	296.66	295.68	296.67	297.4	296.5	296.26	297.27	296.52	295.89	296.13	296.82	295.41	296.11	297.32	297.98	298.09	296.9	296.39	296.67	298.18	295.78	298.06	296.27	296.76	295.69	296.81	297.21	295.47	297.5	296.88	296.14	297.42	296.48	295.96	296.38
303.91	302.79	303.73	305.17	303.13	302.46	302.6	303.05	304.19	302.36	303.13	304.59	300.86	303.95	302.44	303.49	302.13	303.96	303.81	302.58	302.97	302.64	304.27	304.13	302.86	302.99	303.14	304.08	302.1	303.02	303.65	302.25	303.58	302.75	303.07	302.86	303.47	303.35	302.97	303.52	303.43	303.53	303.2	302.37	302.67	302.44	303.24	303.89	305.06	303.07
313.35	314.47	312.68	312.84	311.94	313.67	313.05	312.06	313.57	313.77	313.46	314.75	313.71	312.75	314.03	313.69	313.45	314.39	313.51	313.54	311.9	313.1	314.93	311.86	312.4	313.65	314.29	313.32	313.12	313.6	313.76	312.55	312.67	312.79	314.03	312.92	314.16	313.53	313.33	312.52	312.9	312.74	312.91	313.41	313.89	313.21	312.01	313.55	312.9	311.41
311.23	312.08	310.59	310.8	310.33	310.45	311.43	312.35	309.28	310.59	309.84	310.82	310.35	309.56	310.54	310.65	310.05	310.87	309.86	310.94	311.21	310.32	311.34	310.32	311.51	311.15	309.58	311.34	310.37	309.06	309.79	310.37	309.62	310.7	310.2	310.45	310.41	309.91	312.67	310.17	310.42	311.01	310.25	310.52	310.49	310.23	309.88	309.35	310.4	309.58
301.47	303.27	302.91	302.28	303.37	303.45	304.86	304.03	303.85	304.31	304.09	302.91	302.97	303.34	304.41	304.01	304.18	302.82	302.54	303.81	303.49	302.41	303.43	303.38	303.32	303.13	303.2	304.13	302.61	302.8	303.94	303.31	303.26	303.77	304.1	303.53	304.11	303.77	303.68	303.45	303.55	303.97	303.48	302.22	303.16	303.68	303.6	302.96	304.21	302.88
311.44	309.71	309.64	309.08	309.27	309.57	310.58	310.96	309.68	309.34	309.97	309.67	309.65	309.13	309.18	311.44	309.28	309.75	310.84	309.06	308.78	309.73	310.08	309.57	309.72	308.54	309.49	310.17	311.54	310.31	309.21	310.53	309.88	309.63	310.93	311.07	308.87	309.08	309.98	310.62	310.23	310.34	309.73	309.7	308.7	310.47	310.34	309.72	309.25	309.74
312.42	312.69	312.68	313.98	311.89	312.55	313.15	311.98	313.08	312.95	312.18	312.42	311.67	313.83	313.45	313.5	313.43	313.82	313.37	313.6	311.89	312.59	313.15	312.88	313.52	313.36	312.8	313.88	314.47	312.75	313.2	313.23	313.51	314.11	312.32	312.94	313.5	313.3	312.83	312.4	313.77	313.8	313.2	313.89	312.4	312.44	312.94	314.52	313.45	313.98
318.19	318.11	317.48	319.51	319.76	317.3	318.91	318.68	317.24	319.12	318.68	319.19	319.1	318.69	318.54	319.7	318.63	318.53	318.13	318.89	319.17	318.02	319.31	318.52	318.31	318.87	319.17	318.17	317.99	318.71	318.67	319.11	317.74	317.94	319.68	319.22	318.02	318.6	318.59	319.21	318.57	319.41	318.38	319.83	318.87	319.03	318.9	318.33	318.23	318.42
294.88	295.43	295.95	294.57	295.13	295.25	294.83	294.51	294.98	294.7	295.53	294.64	294.98	294.07	294.54	295.4	295.41	294.57	294.58	294.71	295.18	295.08	295.58	294.8	295.58	295.19	296.03	295.05	295.14	295.07	294.91	295.6	293.32	295.67	295.12	295.05	294.37	294.71	296.1	295.52	295.05	294.37	294.7	294.79	295.73	295.58	294.23	295.04	294.44	293.15
314.99	314.49	314.61	315.65	315.35	314.81	315.15	316.99	315.51	314.85	313.79	314.76	316.69	314.73	316.08	314.81	314	314.99	314.81	314.37	314.33	315.35	315.43	314.57	316.25	313.69	315.92	315.35	315.31	313.43	315.54	315.29	315.48	314.79	313.37	314.74	314.85	315.56	315.71	315.35	314.44	315.89	314.3	315.75	314.77	314.9	315.74	314.6	315.16	313.4
313.58	312.96	312.92	312.95	312.52	312.94	313.41	313.94	313.46	312.87	313.36	312.4	313.4	313.36	312.54	312.04	313.04	312.42	313.2	313.93	313.81	311.61	312.66	314.58	312.18	311.78	313.77	313.4	313.52	312.1	312.7	312.75	312.94	312.98	313.02	313.71	312.69	312.13	313.48	311.92	312.51	313.42	312.44	313.62	313.48	314.28	313.38	313.26	311.96	311.82
304.04	302.62	303.11	303.69	302.88	301.99	303.4	302.9	302.59	302.58	303.68	303.99	303.43	303.28	304.19	302.55	302.99	303.42	302.66	303.49	302	302.83	304.56	303.8	303.88	302.52	303.52	302.41	304.01	302.09	303.8	303.25	303.03	303.75	302.51	304.54	303.62	303.96	303.84	303.59	303.56	303.08	303.54	302.26	302.88	302.76	303.6	304	302	302.36
311.87	310.61	310.31	310.8	310.33	310.6	309.9	310.95	311.24	312.15	310.43	311.49	310.1	310.49	310.67	310.49	310.62	310.72	310.84	310.56	310.19	309.6	310.84	310.63	311.71	310.17	310.81	310.84	310.11	310.09	311.55	311.11	311.69	311.11	312.33	310.18	309.89	311.25	310.56	310.49	310	310.21	310.47	310.47	311.15	309.68	310.5	309.56	311.34	310.36
296.33	295.14	295.6	294.29	295.25	295.19	296.65	295.55	294.79	294.74	295.62	294.76	295.67	294.66	295.18	295.25	295.36	294.5	295.51	295.12	296.02	295.12	295.26	294.75	295.4	294.91	295.35	294.96	294.89	295.31	294	294.39	294.37	294.25	294.49	294.65	295.76	294.48	293.78	294.7	295.52	294.33	295.91	292.67	294.4	294.87	295.33	294.42	294.47	296.37
306.12	306.9	306.46	306.43	306.28	306.77	306.44	305.04	306.42	305.42	306.49	305.66	306.26	306.6	305.89	306.82	306.27	306.23	306.44	305.26	305.64	305.09	306.63	305.82	306.14	306.15	306.47	306.13	305.96	305.81	306.1	304.91	307.11	305.73	305.23	306.13	305.37	305.38	305.23	306.05	304.92	305.55	307.85	306.72	306.21	305.97	306.29	306.61	305.9	306.44
324.57	324.22	324.73	325.74	324.1	325.53	323.52	323.84	324.48	323.98	323.82	324.57	324.83	325.03	324.79	323.22	324.02	325.5	324.8	324.06	325.68	324.77	324.32	324.86	324.12	325.46	324.49	325.18	323.81	323.61	324.74	323.57	323.77	322.83	325.05	324.61	322.85	325.42	324.32	323.57	325.12	325.29	324.7	325.09	323.96	324.33	324.12	325.68	324.98	326.15
317.76	318.22	317.91	319.36	319.75	317.69	318.13	319.15	317.71	319.17	318.27	317.24	318.2	318.38	317.2	318.68	318.79	317.48	319.07	318.04	317.7	317.12	317.07	318.55	317.27	318.53	318.27	318.25	319.17	317.26	317.61	317.91	317.8	319.54	317.24	317.27	319.2	318.29	318.95	318.2	317.79	317.35	319.13	319.37	318.11	318.36	318.62	317.49	318.19	318.19
310.99	313.21	312.81	312.96	312	313.18	311.39	311.94	311.17	312.66	312.03	312.9	312.4	311.79	312.91	312.12	313.17	312.33	312.66	313.19	312.45	311.96	312.58	311.9	313.43	312.59	312.44	312.26	311.86	312.13	312.03	312.09	312.07	313.41	311.47	314.06	312.66	312.94	313.19	313.29	313	312.06	313.8	313.36	311.67	311.97	311.48	311.86	313.26	313.58
295.52	295.1	297.15	294.95	294.84	295.98	295.12	294.93	295.48	295.94	294.57	296.52	296.08	296.18	294.45	294.57	293.64	295.95	295.25	295.6	294.82	295.77	295.01	294.66	295.35	293.3	295.3	295.57	293.64	294.8	295.36	294.46	296.03	294.76	294.94	294.69	295.52	293.9	293.49	296.51	295.04	294.62	294.44	294.57	293.28	295.43	295.48	294.94	296.15	295.46
328.24	328.76	327.56	327.76	329.86	328.28	327.56	327.21	328.25	327.2	328.3	327.82	328.98	329.19	327.27	327.37	327.25	327.99	327.2	327.46	328.15	327.09	328.59	327.85	328.17	327.75	328.75	328.19	329.33	326.94	327.69	327.39	328.15	326.77	329.13	327.45	328.27	327.81	327.42	327.31	327.97	327.05	327.02	328.2	328.16	328.07	327.34	327.09	329.08	327.72
302.89	302.46	302	302.44	302.52	301.58	301.68	302.85	302.17	301.53	302.34	301.47	303.27	302.07	302.61	301.71	301.09	302.12	301.59	301.21	302.58	302.43	301.69	301.25	302.77	302.49	303.25	301.42	302.54	301.93	301.65	302.18	302.57	303.65	302.66	302.76	302.5	303.08	302.39	302.58	302.78	301.74	300.58	303.06	303.19	303.4	303.16	303.23	302.17	303.56
304.44	304	304.98	303.94	304.73	304.03	303.55	305.01	304	305.5	304.27	304.32	303.85	303.88	303.91	304.37	304.22	303.53	304.98	306.04	304.91	305.83	304.31	305.76	304.75	304.3	305.05	305.1	304.72	305.41	305.77	304.87	304.99	303.99	305.95	304.84	305.09	304.88	304.83	304.41	305.7	303.34	305.98	304.09	305.54	305.87	305.88	304.87	303.41	304.38
318.41	318.52	319.4	318.24	318.32	319	318.33	318.82	318.9	317.9	320.16	318.73	318.23	318.38	319.04	318.81	318.28	317.42	318.27	319.31	318.76	318.55	317.17	319.1	318.26	319.75	318.61	319.07	318.49	319	319.01	319.19	318.68	317.82	319.02	318.3	319.08	318.54	318.72	318.21	318.95	318.31	317.39	319.19	318.42	319.07	317.83	318.52	317.71	318.13
315.89	316.47	317.32	316.48	317.22	316.55	316.83	317.01	316.23	317.59	316.69	316.21	316.48	316.87	317.14	316.43	315.61	315.75	315.51	315.85	315.53	316.87	316.86	316.39	317	317.33	316.55	316.44	317.09	316.05	316.21	316.36	317.87	316.7	317.44	316.76	317.09	316.94	316.43	316.26	316.06	317.25	318.33	316.69	316.29	316.13	316.68	316.89	317.23	316.61
308.47	307.82	306.27	306.52	306.37	306.28	307.22	306.97	306.47	307.56	307.25	306.96	305.73	307.12	306.23	307.48	306.3	308.1	308.2	307.03	307.05	307.05	308.09	306.79	306.69	306.72	307.08	306.8	308.02	306.87	307.59	307.16	308.36	306.93	306.94	307.6	307.04	306.61	307.16	306.18	306.57	308.72	306.96	306.84	306.26	308.35	307.12	306.85	308.36	306.72
313.35	312.15	311.74	312.85	312.33	312.93	313.08	310.93	312.74	313.29	312.98	313.26	313.14	312.25	313.15	311.65	312.68	313.29	311.81	313.74	312.73	312.44	312.67	313.75	312.73	312.67	313.3	311.83	313.89	312.24	312.96	313.47	313.73	313.16	312.71	313.58	312.06	311.86	311.7	312.16	313.42	313.37	312.3	312.73	312.49	313.16	313.18	313.22	313.63	312.75
300.27	300.45	299.08	299.45	300.22	299.29	299.37	300.11	299.65	300.41	300.95	299.36	299.64	298.97	299.9	300.11	299.44	298.98	300.46	299.25	298.96	300.57	299.43	300.52	299.64	299.93	299.54	299.48	300.6	300.45	299.99	298.25	300.53	300.49	299.15	300.59	300.01	299.64	299.52	299.78	300.24	299.68	300.46	299.92	300.08	299.85	300.19	300.04	298.91	298.69
312.73	313.99	313.27	313.82	313.35	312.7	313.07	312.6	312.96	313.62	313.76	314.07	313.8	312.44	313.04	312.78	313.74	314.16	314.38	312.71	312.84	313.07	313.32	313.9	312.23	313.37	313.15	314.77	313.17	313.69	313.19	312.6	313.72	314.57	312.89	313.7	313.67	312.21	314.16	313.87	313.1	313.31	312.33	314.91	313.17	313.42	312.62	313.85	313.98	312.66
309.66	308.89	309.53	307.89	310.13	308.35	308.91	308.95	308.83	309.18	309.48	308.23	309.24	309.2	309.43	309	308.97	309.1	309.08	309.03	309.84	308.74	309.16	308.88	309.22	308.12	309.93	308.9	309.03	307.66	309.33	307.53	308.92	308.63	308.56	308.52	309.48	308.52	309.74	310.25	308.47	308.92	309.67	309.39	309.59	309.35	308.94	309.39	308.39	309.18
314.83	314.66	315.85	315.39	314.12	314.81	313.59	315.39	315.21	314.39	313.86	314.95	313.93	315.65	315.61	313.98	314.02	314.92	314.13	315.93	313.94	315.84	313.87	314.92	315.14	315.16	316.13	314.82	316.17	315.05	314.83	316.12	314.95	314.74	314.72	314.61	315.61	314.87	314.58	313.98	314.09	314.9	314.54	315.07	316.73	315.19	315	314.95	313.87	314.21
312.84	312.51	313.09	312.76	313.06	313.24	312.45	311.57	315.14	312.54	313.63	312.97	313.41	312.93	313.12	313.13	313.27	311.41	312.65	312.5	312.9	311.72	312.78	313.04	313.15	313.38	312.11	312.57	312.87	313.08	312.85	313.19	312.18	312.55	311.87	313.44	312.97	313.41	313.65	312.34	313.76	314.11	313.22	311.46	313.2	313.36	311.2	311.54	312.69	313.25
293.48	293.62	293.91	293.99	295.56	294.33	292.39	294.4	295.31	293.43	294.29	294.9	294.52	293.67	293.48	293.09	293.62	293.17	295.5	294.43	293.61	293.93	294.89	294.7	293.95	294.64	293.7	293.59	293.73	294.35	293.51	293.66	295.28	293.39	294.77	294.43	294.17	293.14	293.36	293.84	293.68	293.21	292.96	293.65	293.71	293.55	294.76	293.14	294.47	293.28
304.22	304.58	304.81	304.64	306.35	306.15	306.15	304.35	305.35	304.93	305.8	303.68	305.15	306.91	303.85	305.74	304.71	305.53	304.79	304.75	304.47	305.22	305.64	305.57	304.67	305.74	306.57	305.79	305.74	305.5	305.63	305.62	305.09	305.71	304.94	304.43	303.86	306.25	304.37	305.28	305.96	306.08	304.55	305.5	304.52	304.12	305.14	306.75	305.29	304.73
301.73	300.22	300.7	300.86	301.75	299.67	301.44	300.6	301.33	300.87	299.35	300.76	300.6	301.99	301.32	301.13	302.81	300.05	301.26	300.86	301.26	301.25	300.59	300.78	301.36	300.7	301.64	300.01	300.05	300.32	300.55	300.3	301.77	300.6	301.49	301.21	301.32	301	301.36	300.61	300.87	301.6	301.19	300.55	300.55	301.73	299.49	300.16	300.28	300.72
308.97	309.54	309.35	308.83	308.72	308.04	310.08	308.93	308.57	308.94	307.82	308.94	309.25	308.74	309.55	308.08	309.82	307.91	307.93	309.89	308.7	307.96	309.22	309.73	308.75	308.41	309.41	308.97	310.51	308.83	308.42	308.67	309.45	309.65	309.14	309.59	309.02	308.31	309.12	307.87	308.23	308.87	308.9	308.32	308.09	308.87	308.56	307.77	309.88	308.18
314.13	314.04	313.16	313.51	313.25	312.1	314.24	311.3	312.81	312.98	313.23	313.69	313.63	313.07	312.31	313.2	311.89	312.55	313.56	312.55	312.32	313.22	312.35	312.87	312.1	312.44	314.68	314.04	313.35	314.79	313.57	313.04	312.44	312.58	313.02	312	312.45	313.38	312.06	312.68	313.3	314	312.28	312.74	312.51	313.22	312.74	313.04	312.89	313.76
294.15	295.26	293.96	294.44	294.37	295.36	294.08	293.96	294.74	294.07	293.63	294.28	293.42	293.64	294.24	292.93	293.66	294.33	293.34	294.06	294.87	294.41	294.3	292.7	295	294.04	293.5	293.32	294.09	294.17	294.17	295.08	293.22	294.24	294.32	290.84	293.9	295.09	295	295.16	293.97	292.93	295	293.92	294.44	294.67	295.02	294.16	294.41	294.1
301.54	301.4	301.82	301.17	302.3	300.76	301.47	300.01	300.91	301.19	300.88	301.14	299.89	301.06	299.69	300.41	301.41	299.56	302.38	300.89	302.22	301.85	299.74	301.03	301.26	300.67	300.4	301.53	301.16	303.33	300.14	299.76	300.08	299.43	300.89	300.62	300.43	300.54	301.4	302.29	300.93	300.92	300.73	301.3	301.92	300.97	301.04	301.96	302.42	300.36
304.57	306.3	304.75	305.71	304.3	305.94	305.64	303.56	305.06	305.71	304.58	304.72	304.37	305.1	305.01	305.42	305.06	305.4	306.21	305.38	304.43	304.43	304.33	304.6	306.17	306.09	305.39	305.23	304.49	304.38	305.83	306.74	305.41	303.88	305.46	304.9	305.78	305.91	304.29	305.53	305.51	304.37	304.47	305.8	304.89	305.16	304.44	305.49	305.65	304.83
299.09	300.37	300.1	301.74	300.34	299.97	300.2	299.68	299.86	300.57	299.53	299.59	299.47	299.63	300.57	300.58	300.01	300.92	300.14	300.26	299.84	300.19	300.07	300.56	300.14	300.39	301.37	298.49	299.03	300.54	301.15	300.72	300.64	300.84	300.77	298.85	298.88	299.51	299.94	299.89	299.66	300.57	299.22	299.87	300.79	299.17	298.72	300.28	299.92	299.17
306.63	306.33	306.52	306.82	305.61	306.07	306.23	306.37	307.85	307.35	306.68	305.92	306.21	306.5	306.81	306.76	307.13	306.63	306.37	306.67	306.74	306.47	306.32	306.66	307.69	306.39	306.19	306.28	308.25	305.85	306.91	307.07	306.19	306.09	306.74	305.99	305.79	307.08	307.55	306.76	306.63	306.67	306.79	306.68	306.49	306.4	306.65	306.92	306.97	305.7
304.34	303.91	303.75	303.65	302.9	305.23	302.7	302.65	303.39	303.4	303.46	302.5	302.79	304.35	304.29	303.36	303.29	304.44	303.83	302.81	304.29	304.01	303.29	304.38	303.35	302.37	303.46	303.67	303.11	303.8	304.15	303.18	303.29	302.67	303.57	303.16	302.38	304.21	303.02	304.04	302.14	304.13	302.69	303.28	304.1	303.57	304.11	304.22	303.03	303.1
303.41	304.24	303.83	304.69	302.52	303.52	303.13	303.71	304.13	303.77	303.53	303.24	303.58	303.92	303.62	303.7	305.29	303.05	302.49	304.53	303.77	304.13	302.78	303.81	303.08	305.43	303.83	304.39	303.82	303.57	301.27	302.57	303.3	303.37	303.3	304.9	302.26	303.1	303.54	303.33	304.71	304.54	303.7	303.43	303.96	303.78	302.12	302.73	303.82	303.3
299.51	299.24	298.52	300.67	300.51	300.55	299	300.05	300.81	300.79	298.44	299	298.94	300.74	299.71	300.03	300.45	300.69	299.87	300.17	299.17	299.51	299.88	300.2	299.89	299.64	300.17	299.01	300.13	301.46	298.72	300.73	300.57	299.57	300.59	299.89	299.54	299.22	299.29	299.89	300.69	299.95	300.83	300.2	300.01	300.39	300.75	300.35	300.62	300.49
326.95	327.1	326.13	326.72	326.75	327.62	327.51	327.83	326.53	325.87	327.28	327.22	327.76	326.45	327.69	327.76	328.23	328.45	325.79	327.01	327.21	326.9	326.01	326.39	326.39	326.57	327.96	327.6	326.93	327.17	326.8	326.46	327.28	327.15	326.2	327.41	326.99	326.41	328.15	327.38	325.64	328.2	326.98	326.95	327.25	325.44	326.75	326.78	327.02	327.06
326.7	328.27	327.75	328.95	327.26	328.88	327.37	327.71	325.4	328.57	327.62	327.64	326.6	326.76	328.98	328.29	327.8	328.85	329.2	327.92	327.48	327.19	328.23	328.35	327.46	327.2	327.66	326.61	327.72	327.19	327.54	329.2	328.6	327.96	328.7	327.07	327.21	327.46	327.95	327.98	327.43	328.11	327.82	327.88	327.45	326.97	328.35	327.69	326.76	327.44
312.45	312.82	312.64	313.07	312.37	312.21	313.12	313.41	313.01	311.95	311.98	312.45	313.02	313.31	312.72	313.34	313.05	312.15	312.39	312.4	312.18	312.95	311.52	313.35	311.83	312.92	313.11	313.6	312.81	313.65	313.07	312.94	313.23	312.96	312.74	312.42	312.81	312.1	313.85	311.94	313.05	312.71	313.84	313.61	312.92	313.41	313.22	312.94	312.97	312.41
303.17	304.67	304.93	305.74	305.46	303.57	305.29	305.08	304.99	303.83	304.47	304.44	305.18	304.51	303.66	305.87	303.91	303.77	303.5	304.5	305.28	304.92	304.68	305.07	305.25	305.37	304.52	303.89	304.35	305.1	306.02	304.76	304.84	305.12	304.63	305.47	304.93	305.12	305.1	304.08	305.06	304.87	304.89	305.05	304.49	305.17	304.94	305.58	304.53	304.5
308.9	308.69	307.73	308.5	308.5	308.74	308.59	308.6	308.16	309.01	308.42	309.44	308.47	308.11	309	310.19	308.78	308.44	308.73	309.21	308.92	308.89	308.97	308.81	308.35	309.61	308.36	309.8	308.04	310.65	308.38	307.51	307.66	310.15	308.57	309.72	308.81	309.26	309.31	309.11	308.91	308.39	309.16	308.3	308.69	308.74	308.76	308.97	309	307.35
301.1	300.44	300.43	299.28	300.23	300.27	299.57	300.28	301.44	299.3	300.64	299.56	299.83	300.16	300.2	300.48	299.7	299.58	300.11	299.72	300.15	301.43	300.44	300.06	299.72	298.95	299.83	300.91	300.06	300.43	299.77	299.3	298.5	300.72	300.75	300.77	299.74	300.5	302.17	300.11	301.23	298.52	300.97	298.27	300.07	300.02	299.01	300.06	300.76	298.8
318.13	316.99	318.02	317.21	317.41	318.5	318.12	317.78	317	319.1	317.28	318.82	317.96	317.15	318.47	317.1	318.19	319.35	317.23	318.39	317.16	319.02	317.32	317.59	318.89	317.21	318.48	318.79	318.79	318.87	318.09	318.03	316.93	319.06	317.71	317.8	318.64	318.86	317.48	319.43	318.42	317.9	318.82	318.43	318.16	317.51	317.84	317.86	319.01	318.01
304.86	304.71	303.78	303.98	303.67	303.9	304.66	303.32	304.09	304.41	304.56	302.96	304.52	304.66	304.95	304.31	304.02	303.91	304.28	304.67	304.47	305.06	304.55	304.27	303.88	305.35	305.07	304.2	304.69	304.43	304.51	303.45	304.68	304.87	304.77	303.54	305.07	305.05	304.76	304	303.8	304.54	304.72	304.1	304.68	304.45	305.21	304.81	305.08	303.11
293.11	292.8	292.98	294.64	295.59	293.37	294.3	294.97	293.94	293.86	294	292.47	292.9	295.35	294.22	292.37	294.3	294.59	294.16	293.97	294.22	294.92	292.98	293.46	293.62	293.47	294	294.43	293.16	294.91	294.54	295.55	294.09	294.12	292.89	293.44	294.77	294.49	293.47	293.18	294.09	294.14	294.74	293.53	292.2	295.03	292.87	294.64	293.59	294.12
302.08	299.98	301.83	301.8	302.07	300.91	300.56	300.81	300.48	300.93	301.31	300.41	301.22	301.96	300.69	300.14	301.16	301.03	301.08	300.09	301.51	301.13	300.86	301.04	300.7	299.6	300.53	300.72	300.02	300.8	299.61	301.13	301.48	300.02	299.64	300.03	301.25	301.09	302.66	300.69	302.3	301.51	301.01	301.16	300.91	300.89	300.56	300.74	300.38	302.11
303.91	304.75	305.86	304.53	305.12	304.78	304.92	304.55	305.35	304.22	304.9	305.85	304.65	304.43	304.8	304.78	305.26	303.81	306.85	305.9	305	305.35	304.23	305.75	304.97	304.68	305.88	305.98	305.02	305.34	304.32	303.98	305.9	305.75	305.23	305.42	304.31	303.68	305.03	304.55	305.13	304.81	305.33	303.94	305.41	306.08	303.97	305.18	304.43	305.39
297.68	295.79	295.58	297.98	296.68	297.67	295.32	296.24	295.32	296.16	296.39	298.13	296.22	297.48	296.57	297.45	295.94	295.9	295.53	297.4	298.15	297.56	297.32	295.72	296.78	297.54	297.4	296.52	296.23	296.69	296.06	296.87	296.77	296.98	297.57	296.92	297.23	296.34	296.93	296.59	296.68	296.93	295.92	297.02	296.42	297.98	296.35	296.74	297.97	297.77
304.63	305.22	305.66	306.52	305.72	304.63	304.11	304.52	304.32	304.98	305.81	305.49	305.33	305.4	305.85	305.13	305.21	305.29	306.15	305.47	305.83	305.99	306.53	304.9	305.89	305.94	304.79	306.35	304.96	304.69	305.61	304.27	305.56	307.16	305.56	305.38	304.51	305.41	305.85	305.69	305.67	306.07	305.42	305.29	304.64	305	305.04	305.38	304.09	304.48
295.75	294.96	295.58	295.06	296.1	295.05	296.12	296.22	294.39	294.54	294.28	295.15	294.67	294.69	294.48	294.54	295.15	294.04	294.77	296.15	295.18	294.43	295.08	295.81	294.79	294.09	295.85	295.25	294.93	295.73	294.28	295.52	295.53	296.7	295.03	295.64	294.39	294.54	294.6	295.99	295.39	294.63	293.93	295.46	295.99	294.53	294.43	294.74	295.82	294.96
298.68	298.19	297.26	296.51	297.57	296.37	296.89	297.07	296.54	297.41	297.68	297.62	296.6	296.96	296.58	297.88	297.43	296.26	297.04	296.97	296.57	296.46	297.28	297.37	297.27	297.36	296.41	297.36	296.19	296.47	295.89	296.35	296.99	296.52	296.96	296.42	297.17	296.79	297.32	296.56	296.83	296.08	296.17	296.74	297.02	296.91	297.14	297.4	296.57	296.01
304.38	304.51	303.36	303.77	304.18	303.62	303.95	303.48	302.8	304.33	303.22	303.71	303.84	302.88	303.75	302.72	304.15	303.41	303.22	303.62	302.79	302.73	304.03	303.3	302.53	303.35	305.42	302.57	304.1	302.88	302.65	303.73	302.78	303.85	304.11	303.54	302.25	302.62	302.79	303.03	303.33	303.74	303.04	303.45	305.07	304.11	303.72	303.69	303.4	303.75
313.54	312.28	312.09	312.03	313.22	312.28	313.39	312.42	312.07	313.29	313.26	313.32	311.63	313.07	311.16	311.96	313.45	311.17	313.03	312.58	313.96	311.97	313.51	313.23	312.28	313.18	312.73	313.46	311.78	312.67	312.85	313.07	312.49	312.27	313.11	311.69	313.63	314.19	311.64	311.95	312.42	312.4	314.72	313.64	313.06	312.78	312.53	314.9	311.66	312.18
325.01	324.72	325.51	325.42	323.99	323.14	324.12	324.19	324.28	325.17	324.38	324.56	324.48	323.91	325.25	324.53	324.37	324.15	325.11	323.8	324.97	323.8	325.44	324.89	325.58	324.33	325.34	324.12	325.2	325.59	323.47	324.43	324.88	324.48	326.7	323.46	325.09	324.51	325	325	324.56	324.4	324.94	324.87	324.51	325.14	325.16	325.59	323.39	324.12
327.73	327.47	328.25	328.62	328.26	327.31	328.9	327.53	328.26	327.05	327.22	327.3	327.77	327.92	326.98	327.14	326.82	327.62	326.98	327.43	327.96	327.24	326.66	328.36	326.83	326.14	328.15	328.34	327.65	328.4	328.07	328.61	326.37	327.72	327.78	326.34	328.03	328.29	329.32	327.82	328.68	327.49	327.41	325.99	325.75	325.9	328.81	329.29	327.9	327.83
300.17	300.22	299.83	299.34	299.07	299.77	300.11	299.81	300.16	300.13	300.29	299.59	300	299.46	299.15	300.09	300.67	301.28	300.28	300.65	301.36	299.1	298.41	299.71	300.62	300.29	300.43	298.78	300.21	300.74	300.51	300.88	299.61	300.59	301.64	299.76	300.49	299.58	300.19	299.72	300.57	300.48	300.1	299.71	300.04	299.1	298.58	301.49	300.41	300.18
312.57	314.55	312.74	313.84	314.09	312.65	312.44	312.18	314.54	312.44	313.4	313.76	313.15	313.5	312.7	311.98	313.89	313.15	313.57	313.4	313.97	313.71	315.33	313.91	313.96	313.9	312.75	313.55	312.56	312.84	313.06	312.86	312.18	313.06	312.46	311.31	312.5	314.46	313.2	314.74	313.08	312.23	313.18	313.41	313.27	312.68	313.91	313.79	312.25	313.81
317.06	318.89	317.01	318.05	317.24	317.95	318.65	318.15	318.16	318.84	318.29	318.23	318.69	319.1	318.87	317.77	318.45	319.46	318.46	318.61	317.9	318.29	317.79	316.55	317.88	317.02	317.74	319.43	318.27	316.74	319.18	319.12	317.6	320.05	317.69	317.72	319.24	318.89	317.62	318.19	317.93	318.39	317.78	317.88	318.34	318	317.17	318.73	317.94	317.9
309.34	307.49	308.86	307.78	307.59	308.66	308.48	308.17	307.86	309.81	308.76	308.5	307.86	309.11	309.06	308.33	309.51	307.97	309.03	309.07	309.79	309.74	307.84	309.86	308.07	307.54	309.47	308.63	308.87	308.27	307.93	309.09	307.75	308.68	308.65	309.55	310.1	309.22	308.39	309.26	307.58	309.26	308.24	309.77	306.3	309.41	309.43	308.87	308.72	310.04
312.78	313	314.47	314.16	313.54	314.39	314.5	312.92	312.83	314.26	313.06	314.48	313.97	313.41	311.88	314.39	314.25	314.92	312.9	313.42	313.58	314.29	314.1	314.42	313.76	314.02	313.61	313.09	314.17	313.81	314.22	313.25	314.23	313.01	313.43	314.64	313.39	313.89	314.37	313.72	314	314.17	314.28	313.89	312.89	313.71	313.89	313.18	313.29	314.18
297.11	297.26	295.31	296.83	297.21	296.03	296.68	295.64	296.34	298	296.84	298.06	297.07	296.76	297.65	296.14	296.44	296.75	296.67	297.73	295.5	298.29	297.4	295.48	298.19	298.21	296.09	296.3	297.62	297.95	296.85	296.43	297.09	297.37	297.05	296.34	298.01	296.15	297.13	296.54	297.14	295.78	296.72	296.17	297.44	296.11	296.58	297.06	296.96	297.29
310.16	309.61	309.81	310.21	309.38	309.55	310.49	309.9	310.88	310.25	308.9	310.36	310.19	308.72	308.88	308.94	310.36	309.48	308.7	309.99	309.85	310.23	309.17	309.7	309.99	309.5	309.22	309.6	310.52	310.04	309.73	309.47	309.45	309.54	309.58	309.36	309.38	308.2	309.36	309.42	307.95	309.97	309.33	309.76	309.83	309.27	309.66	310.27	309.84	309.69
304.37	303.89	304.05	304.48	304.03	304.33	304.87	303.6	305.51	305.86	304.39	304.89	304.32	304.77	302.81	305.36	305.19	303.06	304.5	304.04	304.27	304.03	304.32	303.73	305.33	304.27	304.38	303.8	304.29	305.29	305.63	304.03	305.31	304.65	304.22	303.8	304.59	305.52	304.95	303.8	304.4	304.67	304.28	305.16	306.12	304.02	304.53	304.07	305.18	304.89
304.43	304.74	304.25	304.63	305.5	304.1	303.88	305.34	303.68	304.81	305.98	304.51	304.51	304.09	304.26	305.15	304.53	305.23	304.43	305.49	306.04	303.59	303.97	304.52	304.65	304.14	303.74	304.96	304.4	302.99	303.87	303.22	303.61	305.6	303.49	303.62	304.41	304.82	304.66	304.77	304.03	306.31	305.07	302.53	305.48	304.61	304.74	304.05	304.39	304.13
317.98	317.81	319.06	319.75	319.88	318.74	319.62	317.64	318.46	318.4	318.82	317.97	319.3	318.16	318.06	318.34	318.26	319.58	318.51	317.94	318.09	317.53	317.87	319.04	317.93	318.37	317.91	317.31	317.91	318.5	319.35	318.21	317.6	318.45	317.66	318.48	319.16	319.3	318.63	317.77	318.87	317.2	319.12	318.94	319.16	317.45	318.62	318.85	318.71	317.78
302.55	303.56	303.41	302.75	302.97	304.19	302.46	302.15	304.1	302.98	302.87	303.22	304.47	303.59	304.42	303.8	301.67	303.52	302.73	303.39	304.35	303.86	304.08	304.37	302.98	304.14	303.45	303.02	303.19	304.7	304.04	303.13	302.56	302.37	303.67	303.51	302.67	303.96	304.25	302.77	303.69	303.03	302.36	304.01	303.28	303.4	303.17	304.36	303.33	302.13
317.57	316.08	318.61	316.79	316.31	317.63	318.53	316.69	317.04	317.79	317.07	317.44	317.76	316.51	315.91	317.71	317.66	318.06	316.68	317.79	317.27	318.13	315.99	317.5	316.69	316.62	317.51	318.13	317.17	317.64	317.9	318.01	317.44	317.98	317.81	317.24	316.26	318.08	317.09	317.76	317.88	316.81	317.49	317.36	315.17	316.33	317.34	317.87	317.47	317.66
304.55	304.42	303.42	304.4	303.59	303.39	302.67	303.7	304.15	304.05	302.57	303.07	303.78	303.31	304.13	302.65	303.33	303.13	302.84	302.77	302.98	302.34	303.15	302.79	302.6	302.31	302.75	303.86	304.4	302.68	303.27	304.16	303.55	304.56	303.02	304.21	303.31	302.47	302.91	303.52	303.16	303.52	302.86	302.82	301.57	304.19	303.27	303.31	302.32	303.64
314.98	315.1	314.63	315.51	314.45	313.6	315.13	314.31	314.81	313.86	314.03	315.19	314.54	315.36	314.09	315.08	314.74	314.29	314.82	315.08	314.39	315.23	315.68	314.59	315.66	315.05	314.78	316.07	316.18	316.63	314.76	315.1	313.68	315.27	316.14	314.49	314.18	314.8	315.42	314.5	314.69	314.93	313.91	315.94	314.93	315.34	314.61	314.51	314.48	314.2
300.47	301.37	300.5	300.75	300.23	300.65	299.79	300.42	299.35	300.6	300.72	299.57	299.94	299.6	300.86	300.19	299.54	300.26	300.25	299.31	299.58	299.2	300.11	299.54	300.14	299.93	300	300.85	299.56	300.14	300.36	300.17	300.58	300.54	299.25	299.3	299.6	298.72	300.79	299.6	300.43	300.71	300.22	299.92	299.43	299.71	300.05	299.98	300.28	301.24
303.31	302.79	303.89	304.63	303.35	304.23	304.24	303.37	304.34	303.84	302.67	304.32	304.85	303.98	304.03	303.74	303.7	304.49	304.03	304.06	305.61	303.36	303.21	302.51	303.69	304.31	303.28	303.77	303.43	304.51	303.77	304.53	303.83	304.33	302.39	302.24	303.81	304.05	303.97	304.28	303.41	303.49	306.05	303.41	303.9	302.52	303.98	303.03	304.83	302.78
327.51	327.96	328.12	327.44	328.03	328.5	327.81	327.77	326.93	328.21	328.1	328.48	328.16	328.1	327.45	326.45	328.85	328.22	327.79	326.8	327.47	326.35	328.01	327.08	327.8	328.01	328.04	326.88	328.39	328.16	328.27	326.48	329.13	327.29	327.23	329.24	326.37	328.03	327.41	328.48	328.35	327.12	328.68	327.87	329.39	327.64	327.27	327.36	328.39	326.84
313.64	313.25	312.72	313.73	313.09	314.43	313.97	313.62	311.52	312.78	314.46	313.61	312.98	311.7	313.25	313.96	313.2	312.75	313.01	312.87	313.36	313.01	314.09	312.53	313.01	314.38	311.33	313.81	313	314.16	313.36	312.53	315.05	314.11	313.36	313.26	313.27	312.4	313.43	312.44	312.92	313.56	313.6	313.69	312.64	311.88	313.35	314	314.79	312.72
301.42	301.1	301.9	302.29	301.53	300.78	301.08	300.2	301.51	300.35	299.92	301.79	300.01	301.49	301.23	300.02	301.24	300.52	302.21	302	300.54	301.65	300.96	301.26	301.04	299.72	300.72	301.03	300.07	300.45	301.51	299.38	300.55	301.23	300.63	302.35	300.54	300.94	300.63	300.12	301.51	300.67	300.95	300.08	300.08	301.6	301.53	301.93	302.36	300.38
304.65	305.86	302.83	304.52	304.2	304.02	304.54	303.99	303.39	304.05	303.1	304.1	304.44	302.42	304.48	303.29	303.73	303.36	303.68	303.44	303.54	304.27	303.6	303.93	304.71	305.01	304.93	303.63	304.17	304.01	303.54	302.49	302.49	303.93	302.33	304.45	304.2	304.62	302.42	303.97	302.5	303.12	304	304.38	304.06	304.67	303.03	303.94	304.57	304.65
313.04	313.44	313.67	313.91	314.36	313.53	312.87	314.38	313.1	313.52	312.48	313.13	313.92	313.86	312.96	314.1	313.04	313.76	313.15	313.76	312.57	311.83	313.96	313.67	313.83	313.57	312.05	313.89	311.96	312.65	313.06	314.72	314.41	313.44	311.91	312.93	313.4	313.45	313.61	314.01	312.9	313.66	312.3	313.47	313.92	313.14	313.48	313.95	312.98	312.93
294.72	294.42	293.5	295.44	294.61	293.55	294.11	294.22	293.35	294.65	292.58	292.74	294.32	293.32	296.33	293.81	294.33	295.38	293.18	293.61	295.15	295.12	293.68	293.87	293.02	293.31	294.35	294.03	293.39	293.92	294.02	293.7	295.22	293.36	294.29	294.06	293.1	293.62	294.19	293.74	294.04	294.47	294.16	294.99	293.57	294.02	294.69	293.79	294.37	294.41
306.62	306.22	307.7	306.32	306.78	306.9	306.88	306.05	305.6	306.25	305.54	306.84	307.21	306.7	306.02	306.05	305.99	306.3	305.66	306.29	306.61	306.03	306.37	306.44	306.04	305.25	305.04	305.9	305.93	306.19	306.6	305.4	306.95	307.03	306.87	306.46	306.12	306.18	305.78	307.65	306.92	306.32	306.52	306.39	306.66	306.46	305.42	306.28	306.85	305.31
315.21	315.41	316.29	315.36	316.97	314.93	316.62	317.18	314.8	316.41	316.61	314.84	316.19	316.09	316.2	316.05	314.7	314.76	316.36	315.48	315.93	316.6	316.48	316.46	317.39	315.76	314.15	316.78	317.77	316.38	316.39	317.17	315.74	317.29	316.96	315.31	315.27	315.02	316.46	316.82	316.06	315.41	315.62	316.07	315.01	316.18	316.29	315.68	316.52	315.04
306.31	307.34	306.93	307.59	306.96	306.14	306.59	305.05	307.4	306.06	306.35	306.38	306.65	306.71	307.25	307.23	307.17	306.63	306.94	306.72	306.65	305.97	307.08	305.98	306.41	306.88	306.24	306.03	306.95	306.16	306.07	307.97	306.41	306.68	305.15	306	307.46	307.59	306.68	307.3	307.66	305.39	306.77	305.92	306.5	306.9	307.15	306.69	306.43	306.51
309.98	310.54	310.98	308.24	309.18	310.33	309.27	310.69	310.11	309.59	310.04	309.14	310.57	309.64	310.46	309.77	309.22	309.59	310.74	309.48	310.11	309.68	308.91	310.17	308.63	308.69	310.04	310.11	310.29	309.49	309.29	310.88	310.59	308.88	310.71	309.29	310.09	311.04	309.86	308.89	309.37	310.93	309.48	309.33	309.65	311.25	310.33	309.25	308.53	309.34
315.96	315.36	316.84	315.56	316.73	315.99	315.35	316.05	316.64	314.61	316.28	316.59	314.86	314.75	314.85	316.26	316.78	314.85	315.21	314.76	316.34	315.41	316.66	315.31	316.15	315.4	316.44	316.72	314.99	316.56	314.65	315.48	314.3	315.84	315.98	316.26	314.99	314.84	315.51	316.4	315.93	316.15	315.42	315.7	316.05	316.47	315.14	315.03	315.43	315.67
314.13	314.55	314.58	315.93	314.87	314.87	315.61	315.27	315.16	315.63	314.2	314.37	315.68	314.43	315.41	315.3	314.1	315.48	314.97	315.08	315.53	314.87	315.31	314.99	314.11	315.24	315.87	314.29	314.24	315.5	314.9	313.94	315.7	314.83	314.45	315.41	314.52	315.44	315.03	315.06	316.2	314.3	315.63	314.93	316.16	315.94	314.6	314.41	316.32	315.07
304.31	304.57	304.21	304.95	304.56	305.5	304.68	304.23	305.53	303.17	305.51	303.38	304.96	303.54	305.5	304.72	303.59	303.56	304.37	303.34	303.92	304.95	304.64	305.14	305.74	304.83	304.29	304.04	303.61	303.26	303.2	304.05	303.44	302.76	305.7	304.21	303.24	304.72	304.38	304.74	304.72	305.1	305.34	303.02	304.2	304.81	303.24	304.68	304.83	304.72
303.47	302.52	303.88	302.93	302.47	303.06	304.62	305.16	302.58	302.84	303.46	303.52	302.9	304.46	302.82	303.19	303.26	303.53	303.66	302.12	304.05	302.57	304.32	302.54	303.09	302.4	304.18	302.55	302.89	300.38	302.92	303.53	304.14	303.24	303.16	303.56	303.36	304.33	303.64	303.14	303.24	303.48	303.17	303.02	303.81	302.37	303.65	303.21	302.49	303.45
315.3	314.39	315.76	315.71	313.72	315.43	314.75	314.92	314.77	315.05	315.24	317.2	314.79	315.43	315.44	315.18	315.05	314.15	314.85	315.3	314.77	315.14	314.75	314.81	314.78	315.4	314.15	315.37	314.63	314.67	316.5	315.92	314.29	316.29	315.16	314.79	315.55	315.75	314.85	316.05	315.97	315.25	313.99	314.98	315.01	314.35	314.76	316.41	314	315.23
316.98	317.59	317.04	317.41	317.54	318.3	316.68	315.9	315.75	317.88	318.13	317.23	317.38	316.51	317.17	316.99	318.18	318.36	316.37	316.91	316.63	318.02	318.13	318.67	316.93	316.26	317.05	317.39	317.51	319.22	318.25	317.71	318.24	317.21	316.81	316.67	317.89	316.35	317.69	317.82	316.49	317.31	318.09	317.82	317.15	317.41	316.63	317.68	315.67	318.18
305.56	305.16	305.64	306.01	306.85	306	306.24	307.06	306.6	306.96	305.91	306.99	306.02	307.18	305.61	305.14	307.08	306.4	306.95	306.36	306.18	306.96	306.64	305.84	305.17	306.6	306.31	305.13	305.83	307.02	306.65	307.34	307.01	307.04	306.17	305.63	306.77	306.68	307.06	307.04	307.58	305.55	306.92	306.44	306.36	305.31	305.37	306.09	306.38	306.34
303.69	304.79	304.44	303.22	304.21	304.22	304.28	304.79	303.22	304.46	304.74	305.16	304.1	303.31	303.39	305.61	303.14	304.67	304.48	305.13	302.98	304.49	304.16	304.12	304.35	304.61	303.87	304.48	305.79	305.85	304.75	304.56	303.65	304.71	304.94	304.88	304.15	303.58	304.49	304.7	305.32	304.54	304.64	302.9	304.09	304.93	304.79	304.82	304.26	304.66
305.34	302.67	304.34	304.38	302.85	304.27	304.56	302.52	303.05	303.49	304.16	304.07	303.93	304.2	302.45	304.14	304.27	303.6	305.61	304.24	303.11	302.33	303.08	304.04	303.37	304.03	302.84	304.34	304.36	304.31	303.71	303.85	305.17	303.95	303.99	303.06	301.83	302.91	303.88	303.91	304.32	304.33	302.91	303.81	303.53	303.58	304.01	303.68	303.73	302.85
294.71	295.23	295.28	295.57	294.82	293.63	294.75	294.15	295.86	294.46	295.58	295.77	295.53	295.57	294.83	294.11	295.35	295.78	295.69	294.73	293.59	295.68	294.71	295.15	296.18	294.24	295.22	295.5	293.73	295.13	295.63	294.6	294.03	294.35	294.42	294.29	294.68	295.13	294.7	295.79	295.12	294.91	294.8	294.67	295.68	295.78	294.42	295.41	293.96	294.91
312.07	312.88	310.76	311.62	311.72	312.75	311.38	311.76	312.33	312.52	312.45	312.71	312.47	312.4	312.51	312.25	311.19	311.19	313.35	311.9	311.23	313.51	312.94	313.62	312.49	311.62	312.7	311.59	313.34	311.78	312.04	313.05	313.15	312.89	311.5	311.6	311.45	311.51	311.97	312.5	312.19	311.25	312.9	311.66	312.63	312.17	313.21	313.23	312.2	312.17
303.29	302.24	302.27	302.72	302.57	301.84	301.38	302.74	301.72	301.89	302.44	302.67	301.78	303.02	301.02	301.28	302.98	302.23	303.13	302.52	301.25	302.22	302.17	302.6	302.21	302.1	302.1	301.91	302.62	302.52	303.11	303.18	302.33	301.94	303.06	300.97	302.63	303.07	302.78	303.68	300.84	302.32	303.09	301.9	302.11	302.09	303.51	301.68	302.3	302.73
314.3	313.7	314.47	314.07	314.07	315.02	314.52	315.22	314.33	316.25	315.35	315.31	314.65	314.46	315.16	314.2	315.01	314.92	316.55	314.61	314.37	314.7	314.94	314.37	315.14	314.83	315.52	314.81	314.29	314.63	315.05	314.81	314.08	316.02	314.73	312.98	315.33	315.22	315.09	315.39	314.25	314.71	316.73	315	314.98	314.03	313.25	315.63	315.97	315.11
315.36	314.73	313.3	314.27	312.33	313.05	313.79	313.86	313.26	313.1	313.48	312.61	313.14	313.89	314.47	314.14	312.86	314.69	313.92	314.94	313.84	313.96	313.88	314.5	314.28	313.9	313.58	315.13	314	313.92	314.91	313.49	314.14	314.7	314	315.01	313.7	314.37	312.98	312.93	313.2	314.18	314.5	314.39	313.03	314.17	314.5	314.54	314.78	312.96
302.63	303.81	303.3	303.3	303.35	301.34	303.52	304.12	303.82	302.64	304.13	303.17	304.04	303.72	303.59	302.93	303.81	304.48	304.88	304.51	303.23	303.02	302.41	303.66	302.46	303.23	304.44	302.21	303.44	303.86	303.48	303.03	303.48	303.35	304.11	303.58	303.67	302.99	305.13	301.84	302.42	302.92	303	304.62	303.54	303.85	302.92	303.92	302.98	303.47
317.9	317.78	318.32	316.69	316.98	316.79	317.21	317.78	317.68	317.94	316.06	316.86	317.41	316.85	316.73	316.71	317.23	318.06	317.37	316.07	316.14	317.29	317.11	317.6	318.48	317.99	318.27	317.37	317.19	315.89	317.02	318.24	316.44	317.91	317.29	316.42	317.1	316.14	317.27	317.67	317.56	317.27	318.55	317.34	317.49	317.51	317.14	318.59	317.46	317.92
302.65	303.59	302.64	302.12	303.1	302.3	303.26	302.48	303.16	302.15	303.97	302.96	303.49	302.53	303.24	304.4	303.13	303.7	303.46	302.85	303.83	304.47	303.9	303.61	303.12	302.82	304.47	302.73	302.57	303.52	303.79	303.95	302.97	303.42	303.28	303.18	303.3	302.2	303.49	302.94	304.26	303.94	302.91	303.6	302.6	302.84	303.17	303.35	302.53	302.5
318.44	317.19	317.62	318.35	319	316.8	317.28	318.44	317.89	318.28	319.08	317.81	318.19	317.21	318.02	318.29	317.6	317.85	318.27	317.29	318.59	317.08	317.43	318.78	318.73	318.64	319.18	319.23	318.62	318.58	317.67	318.8	318.75	317.75	317.25	317.45	317.33	319	316.93	318.85	317.68	317.25	318.82	318.3	319.88	318.29	316.91	317.42	318.15	317.66
310.31	307.64	308.58	309.31	309	308.58	309.16	309.47	309.24	308.76	309.56	309.18	309.64	308.63	308.99	308.15	308.98	310.21	308.94	308.7	309.07	309.67	308	308.47	309.07	308.89	307.88	310.39	308.35	307.2	307.36	308.58	308.76	308.99	308.65	308.76	309.35	309.89	309.55	308.08	309.31	308.89	308.12	309.45	307.86	308.7	307.59	309.55	309.7	309.8
299.73	299.37	299.36	300.18	299.84	299.34	299.07	299	300.36	299.26	300.83	299.44	299.06	298.5	300.95	300.46	299.42	299.84	299.7	299.4	299.71	300.86	300.05	299.93	299.35	300.86	300.83	299.19	300.03	300.8	300.07	300.33	299.92	299.53	300.33	298.71	300.31	299.75	300.85	299.87	299.33	299.94	300.04	301.23	300.27	300.95	299.97	300.56	299.07	299.08
302.25	302.99	301.34	302.98	301.31	301.58	303.02	303.73	302.68	302.36	301.31	303.83	302.02	302.83	302.26	302.3	301.32	302.14	303.2	303.35	304.12	301.96	302.82	301.23	302.09	301.63	302.92	302.68	302.07	303.13	304.19	302.44	301.26	302.53	302.15	302.83	302.43	301.96	301.26	302.75	301.5	301.14	301.3	303.04	302.38	303.27	301.92	302.69	302.87	302.19
319.04	319.37	318.1	318.45	317.6	317.99	316.78	317.89	317.59	318.7	317.79	318.16	318.28	318.82	317.09	318.52	318.35	318.19	318.66	317.6	318.1	318.13	318.18	319.04	318.11	318.24	317.89	318.83	319.8	317.46	317.71	317.84	317.7	318.4	318.51	318.74	319.11	318.62	319.38	318.33	319.22	318.51	318.98	318.13	318.68	318.99	318.58	317.94	318.63	317.14
303.27	302.95	303.18	302.17	302.61	301.74	302.62	303.19	303.16	302.87	302.9	303.1	301.89	301.93	302.54	302.61	302.95	303.06	303.34	301.82	302.4	302.38	303.61	302.55	302.78	303.28	302.19	301.56	302.22	302.31	302.55	302.39	302.31	301.59	302.25	302.96	302.81	302.55	302.36	302.16	302.54	302.27	303.34	302.98	302.65	302.58	303.91	303.13	302.58	301.9
313.45	312.49	312.31	313	312.54	312.51	313.03	312.11	312.56	312.36	312.22	312.75	311.04	312.52	313.29	311.98	312.82	312.84	312.93	312.71	313.25	312.48	313.83	312.38	311.47	312.7	313.39	313.53	313.21	311.9	311.6	311.68	313.57	313.36	313.86	312.62	312.92	313.49	313.22	313.65	312.46	311.71	313.53	312.73	313.16	312.7	312.08	313.64	313.19	312.62
300.92	301.34	301.75	301.46	301.41	300.5	300.05	301.29	300.17	301.31	300.6	300.91	301.75	301.15	300.37	300.33	300.73	301.68	301.51	301.12	301.28	301.22	299.81	301.91	302.51	301.69	301.14	300.59	301.68	301.19	300.79	301.14	302.86	300.76	301.32	301.43	300.74	301.27	301.3	302.25	301.01	300.93	302.06	301.86	301.29	300.55	301.31	300.29	300.52	300.86
324.54	325.25	324.42	325.52	326.03	326.49	325.12	325.38	324.74	324.66	325.04	325.45	325.92	325.42	325.27	326.13	325.8	326.06	324.28	325.08	326.06	326.08	325.14	324.73	325.02	324.63	324.8	325.36	325.53	325.78	326.48	326.57	327.28	325.14	325.55	325.14	323.97	325.71	325.67	325.49	325.16	326.34	326.59	325.46	325.47	325.26	325.67	324.39	324.6	324.25
302.75	302.23	303.37	303.67	302.58	303.83	303.38	303.81	303.64	302.81	303.91	302.08	304.81	303.91	303.63	303.36	304.47	304.49	302.93	303.93	303.6	301.55	303.47	303.15	304.42	303.55	303.77	303.98	302.93	303.42	302.89	302.35	303.15	303.95	303.61	303.91	303.35	303.83	304.47	303.79	303.09	303.34	303.87	302.39	305.06	303.9	303.5	303.11	303.75	303.83
303.88	302.79	304.71	303.44	305.29	305.22	303.92	304.32	304.5	303.33	305.21	303.33	304.24	304.43	305.72	304.12	304.25	305.59	304.75	304.64	304.09	304.37	303.87	305.07	303.47	304.25	304.31	304.31	304.64	303.33	303.41	304.38	304.76	306.23	304.22	305.62	305.62	303.4	304.25	305.08	303.63	303.32	306.15	304	305.29	304.48	305.49	303.24	304.8	306.38
313.49	313.01	312.89	312.18	313.28	314.26	312.68	311.52	312.68	312.86	313.44	314.47	313.56	313.24	313.87	312.72	313.75	313.22	312.99	313.04	313.31	313.57	313.32	314.55	313.08	312.43	312.67	313.48	314.35	313.66	312.37	312.85	313.38	311.61	313.2	312.4	313.69	313.92	311.97	313.09	312.28	311.53	313.94	312.7	313.5	312.45	313.57	312.35	313.58	313.54
315.93	315.19	313.88	314.37	315.57	317.19	315.58	315.89	316.37	314.66	314.58	315.71	316.34	315.7	315.53	315.66	315.84	316.43	314.97	316.34	316.13	314.62	314.97	315.04	315.37	316.66	315.59	314.9	315.21	315.11	315.39	315.05	315.12	316.01	317.03	314.96	315.22	315.82	315.85	314.74	316.09	315.41	315.93	315.41	314.86	316.29	315.79	314.83	316	315.81
308.44	307.72	308.5	308.34	308	308.34	309.57	307.77	307.95	308.05	309.24	309.78	309.19	309.53	308.04	308.67	307.91	308.11	307.64	308.48	308.03	309.84	308.92	308.78	307.96	310.48	309.12	309.5	308.03	309.38	309.56	308.78	309.15	308.79	308.31	308.67	309.14	307.89	308	310.18	308.93	308.81	306.67	308.88	309.64	308.37	309.82	308.92	308.29	308.64
325.14	325.24	325.11	325.91	325.75	326.03	324.56	325.07	324.64	325.63	325.55	325.07	324.54	324.51	325.47	326.14	324.6	325.65	324.74	324.81	326.19	325.09	325.29	324.78	323.53	326.01	324.74	324.88	326.48	324.75	324.95	324.88	324.46	326.44	324.34	325.51	325.68	324.29	324.27	324.86	324.93	324.96	324.95	324.38	324.63	325.33	324.86	325.09	324.57	326.16
317.85	316.85	318.68	317.61	317.48	317.76	316.67	317.05	317.31	317.24	318.44	316.33	315.93	317.15	317.8	317.67	318.49	317.4	317.44	317.18	317.28	317.26	316.6	316.6	316.75	318.03	317.54	316.81	317.05	317.4	318.09	317.56	318.5	317.64	317.43	316.79	316.65	317.59	316.59	317.13	317.75	317.61	316.67	317.01	317.84	317.69	317.94	317.6	318.36	317.4
313.44	311.81	312.27	311.43	313.29	312.42	312.73	312.46	313.97	312.64	311.81	313.4	312.75	311.31	313.07	312.85	314.08	313.64	312.84	312.48	313	313.07	313.92	312.66	313.28	311.01	313.02	312.75	312.64	313.25	313.64	313.82	313.21	314	312.5	312.86	311.29	313.98	313.19	312.48	313.25	313.01	313.9	312.7	312.08	313.19	314.01	313.68	311.89	311.17
295.08	295.93	296.16	294.57	293.65	295.25	294.61	296.3	294.77	295.89	296.08	295.56	296.21	294.54	295.64	295.38	295.9	294.13	296.43	294.82	296.01	295.45	296.27	294.72	294.75	294.99	295.47	295.33	294.78	296.22	295.23	295.02	294.96	294.85	294.42	294.22	294.76	295.68	294.55	295.11	295.62	295.35	294.46	294.89	294.14	296.81	295.46	295.16	295.18	295.32
296.31	296.03	294.85	295.11	295.26	293.34	294.71	295.18	294.71	295.13	295.36	294.32	295.88	295.42	294.13	295.69	295.17	295.39	295.93	294.88	296.09	295.64	294.71	295.49	294.68	295.51	294.84	295.06	295.09	293.98	295.71	295.23	295.31	295.19	295.59	297.03	296.42	294.89	295.55	294.93	296.43	295.96	296.05	295.58	295.39	294.21	293.21	295.27	293.93	296.08
297.98	297.42	297.06	297.85	299.19	296.05	296.78	296.91	297.27	296.12	296.66	297.3	296.9	296.65	297.43	296.83	296.33	296.78	297.51	297.08	296.13	296.15	296.39	296.16	297.43	296.34	297.41	296.69	296.8	296	297.25	298.11	295.82	296.91	298.4	296.58	296.87	296.28	298.3	296.57	297.09	296.13	295.91	297.06	295.33	296.71	295.98	297.28	296.75	297.25
324.95	326.26	324.69	325.93	326.5	325.18	326	325.68	324.16	327.67	323.9	326.2	325.19	325.61	324.52	326.05	326.07	325.29	325.43	324.41	325.66	325.25	324.9	324.13	324.5	325.59	325.62	324.93	324.25	325.88	325.02	325.01	324.87	326.03	325.93	324.89	324.5	325.94	324.81	324.57	324.92	325.45	325.32	324.33	325.86	326.99	325.74	325.41	324.92	325.73
305.38	306.01	304.22	305.09	305.04	305.48	306.91	306.5	305.42	304.63	304.55	304.83	305.4	304.01	305.63	305.91	305.74	304.62	305.25	304.76	305.81	305.1	305.4	305.34	306.55	305.25	305.33	306.54	305.51	305.51	306.43	306.53	305.13	305.74	306.01	304.74	305.34	305.85	304.04	304.18	306	305.87	305.34	305.2	303.09	304.64	304.57	306.27	305.94	304.87
294.5	293.04	292.93	293.45	293.41	293.98	293.12	294.39	292.78	294.88	293.33	293.28	294.11	293.88	292.55	294.07	294.21	293.55	294.89	292.48	294.07	294.04	293.95	293.86	293.17	292.64	294.88	294.47	294.82	293.4	293.79	293.46	294.02	293.88	293.2	295.71	292.85	294.43	295.43	292.67	294.23	293.33	294.57	295.4	293.7	293.3	294.94	293.02	293.71	294.09
309.75	308.76	308.53	308.76	308.88	309.54	309.08	309.2	307.49	309.54	309.12	308.63	308.69	308.32	308.54	309.72	309.43	309.38	307.62	308.74	307.95	309.67	308.91	308.8	309.39	307.81	308.87	309.22	309.91	308.62	308.93	309.23	309.44	308.65	307.7	308.91	309.03	309.28	308.72	307.42	309.92	308.63	307.91	307.8	308.77	309.33	308.02	309.85	309.91	308.12
306.88	307.12	306.55	307.43	306.24	306.76	306.79	306.76	306.57	306.7	307.01	306.77	307.05	305.98	306.66	306.1	306.8	306.43	306.65	306.89	306.15	305.2	306.88	306	307.01	307.51	307.33	305.1	306.16	307.02	306.45	306.11	306.51	306.52	306.93	306.63	306.01	305.25	307.77	304.53	306.29	306.99	305.98	306.81	306.54	306.25	306.42	306.93	307.1	307.34
319.35	319.62	319.52	319.17	319.54	318.6	320.06	319.18	320.12	318.71	317.88	318.55	320.57	319.6	320.29	319.87	318.91	319.39	319.3	319.33	319.18	319.19	320.02	318.88	318.38	318.92	319.64	320.03	318.89	318.4	319.71	319.88	318.7	319.2	318.92	319.52	318.87	319.64	319.94	318.53	320.03	320.26	320.39	319	320.59	318.6	319.23	320.1	318.88	319.63
301.01	301.09	301.39	301.64	301.1	301.03	300.55	300.43	300.26	301.48	300.56	300.11	301.29	300.72	301.21	300.74	299.62	300.02	299.35	300.74	301.02	300.88	300.88	300.46	301.53	300.37	301.45	299.98	300.53	301.2	300.69	301.43	300.92	301.23	301.28	300.36	300.96	301.13	301.88	301.06	301.58	301.27	300.07	300.47	300.38	301.33	300.27	300.26	301.56	302.37
310.09	312.31	311.56	310.43	309.58	311.31	310.7	311.93	310.39	311.58	311.36	311.29	312.14	311.81	310.62	311.65	310.87	310.73	310.58	311.5	310.57	309.44	310.08	310.14	310.21	310.41	310.53	312.16	310.09	311.03	310.71	309.39	310.85	311.09	311.11	310.59	311.61	311.3	310.42	310.89	311.76	310.94	310.92	311.28	312.05	311.16	310.39	310.72	309.15	310.09
312.06	311.88	311.73	312.02	311.57	311.73	312.74	312.93	312.01	312.91	312.23	311.77	311.46	311.95	312.65	311.9	310.87	312.38	312.67	312.87	312.85	311.52	313	312.84	313.61	310.19	313.09	311.73	311.92	312.35	311.08	311.55	313.12	313.02	311.4	312.31	312	311.92	311.85	311.88	311.66	313.61	312.63	312.63	312.85	312.34	312.83	312.93	312.24	312.02
300.45	300.51	299.73	299.9	300.24	299.69	300.06	300.17	298.73	299.9	299.95	299.43	299.74	300	299.69	301.69	300.53	299.6	299.6	299.61	300.73	298.79	300.49	300.01	299.44	298.49	301	299.89	301.12	300.12	300.73	299.53	300.17	300.08	300.09	299.4	299.3	300.24	301.97	300.72	300.21	299.62	299.26	299.78	299.66	301.46	299.09	300.54	300.42	300.88
314.21	313.57	314.71	314.41	314.1	313.41	314.08	315.06	314.98	315.16	314.64	313.75	314.12	315.48	313.94	315.36	314.21	313.41	314.82	314.4	314.88	314.93	315.31	314.45	316.31	314.12	314	315.93	314.7	313.86	315.85	315.84	314.35	313.4	314.76	313.59	315.95	315	314.74	314.89	315.32	315.13	315.06	315.62	313.81	314.47	314.26	314.74	314.12	316.01
306.49	306.41	305.43	306.8	306.52	307.6	306.38	305.51	306.22	305.82	307.34	307.17	305.57	307.12	306.85	307.42	305.46	306.21	307	306.04	307.01	306.63	307.24	307.25	306.95	306.28	306.5	306.67	306.83	305.97	306.58	307.53	308.71	307.65	306.56	306.75	306.4	306.24	306.76	305.65	307.44	306.13	308.12	307.43	306.37	306.75	307	304.73	305.96	306.86
301.24	301.55	302.45	300.97	303.69	302.11	302.04	303.72	301.47	302.75	303.12	301.16	302.17	301.36	303.76	302.73	302.36	301.61	302.56	302.38	301.85	303.37	302.47	302.17	301.35	301.58	302.12	302.45	303.62	301.27	302.05	301.49	302.83	302.83	301.59	302.76	302.69	302.91	303.47	303.64	303.54	301.56	302.82	301.25	301.95	301.34	301.36	303.42	303.3	303.81
314.81	311.99	313.64	312.79	312.98	313.08	312.94	314.43	314.24	314.24	312.85	313.11	313.14	313.48	312.29	313.17	312.49	312.65	313.8	312.9	312.6	313.37	313.14	314.37	312.85	314	313.28	313.06	314.97	313.24	313.18	312.51	313.12	313.71	312.79	313.04	313.41	312.61	313.47	313.71	313.39	313.7	314.97	312.69	313.59	312.64	314.26	313.07	312.07	313.84
318.89	318.32	318.04	318.51	318.79	318.55	318.08	316.79	320.03	317.52	318.85	319.74	318.98	319.15	318.74	318.62	319.14	319.22	318.88	318.68	317.86	317.31	318.57	318.81	318.72	319.06	318.45	318.58	318.25	319.18	318.51	318.31	317.85	318.8	318.96	318.17	318.11	319	318.45	320.18	319.41	318.77	317.69	318.5	317.49	318.25	318.56	318.31	318.85	317.93
304.79	306.17	304.23	305.29	304.27	303.96	304.3	303.99	304.12	304.51	304.02	304.16	303.98	305.68	305.11	305.34	304.98	303.35	303.82	304.11	303.52	304.23	304.53	306.13	305.39	304.08	304.77	304.29	304.05	303.21	303.47	304.15	304.79	303.9	305.04	304.97	303.38	303.52	304.98	304.65	305.09	304.57	304.11	304.69	304.5	303.89	304.78	303.71	303.69	304.98
306.46	306.85	306.23	306.3	307.24	306.62	306.69	306.23	307.16	307.27	306.34	307.09	306.79	307.06	304.9	306.18	307.73	306.47	306.04	306.29	305.35	306.47	305.51	306.88	306.21	306.71	306.05	307.62	306.51	306.63	307.3	307.61	306.15	306.88	306.32	307.88	305.1	305.07	307.97	306.32	307.06	306.34	306.47	307.45	306.81	305.93	306.25	307.05	305.69	307.16
312.6	313.73	313.03	312.88	311.78	312.82	313.13	312.79	313.5	313	312.13	312.34	312.89	313.4	313.01	314.06	313.85	313.75	312.42	312.9	314.68	313.61	312.73	314.96	313.82	314.19	312.13	313.05	313.16	312.62	312.78	313.48	313.43	312.5	311.64	312.95	312.07	313.22	313.49	313.63	312.14	313.81	313.17	312.89	313.49	313.65	313.11	313.21	312.85	313.09
317.32	316.85	318.01	316.77	317.49	317.52	317.18	318.37	316.36	317.93	317.05	317.75	319.17	317.63	316.73	316.32	317.31	318.63	317.64	317.41	317.95	317.65	316.5	316.94	317.35	316.13	317.72	318.72	318.16	318.23	316.93	316.78	316.42	317.6	318.1	316.88	317.76	317.63	318	317.14	317.75	317.56	316.21	318	316.06	316.98	317.91	317.22	317.06	317.95
302.36	303.63	302.55	304.35	303.44	302.23	304.48	303.46	301.67	303.57	302.23	303.35	304.14	302.7	303.44	303.23	303.4	302.74	303.92	303.44	301.64	304.32	303.41	303.55	303.87	304.13	303.59	303.13	303.19	302.64	301.84	304.21	302.38	301.66	303.68	304.06	302.35	303.1	303.86	302.94	302.8	303.5	301.25	303.51	301.75	303.05	302.84	302.95	302.91	303.18
307.74	307.67	306.74	307.46	308.11	306.9	307.3	307.89	307.29	306.24	307.56	307.65	307.33	306.14	307.12	308.66	307.49	307.03	308.81	307.86	307.23	306.73	307.49	307.28	306.81	306.69	307.15	307.46	307.62	307.53	306.84	307.53	306.55	307.38	307.44	306.25	307.02	307.95	307.51	306.96	307.04	307.39	306.62	308.35	308.35	307.19	307.51	307.87	307.59	307.42
312.71	311.45	312.86	312.41	313.9	313.49	312.12	313.15	313.87	312.89	313.45	313.02	313.44	312.1	314.41	313.96	313.06	312.04	311.58	313.74	312.82	313.65	312.54	313.33	312.89	312.12	312.4	313.93	313.09	313.34	312.41	313.65	313.13	314.58	314.12	313.33	312.46	313.56	312.87	313.81	313.72	312.76	313.9	311.75	312.81	313.53	313.8	314.39	312.57	311.55
304.29	305.35	305.14	304.89	307.03	304.94	306.91	305.39	306.17	305.79	305.01	305.85	304.75	304.41	305.37	307.22	305.67	305.86	306.68	306.79	305.9	305.18	306.61	304.34	307.94	305.32	305.26	305.25	306.49	304.03	304.79	306.03	305.68	305.72	305.45	305.31	305.85	305.48	304.6	305.38	305.2	305.56	305.29	305.96	304.17	304.55	304.87	306.17	305.54	305.83
327.09	327.38	326.04	328.71	326.38	326.36	327.31	326.77	326.07	327.91	327.69	326.94	326.82	326.56	326.77	328.05	326.28	326.58	326.11	327.05	327.55	327.88	326.88	327.45	326.37	327.31	327.45	328.4	326.99	326.73	327.04	326.55	327.46	327.42	326.46	327.29	327.04	326.66	327.16	325.34	326.61	327.26	326.91	326.58	327.05	328.1	328.2	326.5	328.06	326.99
312.4	313.45	312.75	312.7	312.39	313.88	313.39	312.74	313.16	313.18	312.8	312.71	312.58	312.57	313.33	313.79	314.21	312.38	311.81	312.46	312.58	312.2	313.1	313.4	313.85	312.58	311.95	312.3	313.05	313.24	313.6	312.46	313.76	312.89	313.78	312.09	312.52	313.2	312.29	312.94	312.54	311.94	313.27	312.75	312.9	310.87	313.15	312.69	311.53	314.15
294.46	294.65	294	294.49	295.86	294.13	295.43	294.68	293.77	294.45	294.76	293.83	294.22	294.33	293.95	293.97	294.38	293.11	294.23	293.86	294.81	294.88	293.72	293.27	293.94	294.33	293.3	294.01	295.29	293.66	293.58	294.19	294.65	294.03	294.61	293.14	294.29	294.59	294.13	294.2	295.14	294.02	294.25	293.98	294.34	292.84	294.69	293.99	295.19	293.63
312.79	312.85	314.72	312.65	312.94	312.48	314.59	314	314.27	312.32	312.95	312.74	313.15	313.75	312.99	313.4	313.3	313.35	312.99	314.34	312.44	312.23	313.79	312.39	313.17	312.33	313.47	314.24	312.72	313.46	313.66	313.54	313.39	312.61	314.02	311.72	313.05	313.54	313.78	312.89	314.03	313.22	313.13	313.75	312.76	312.75	312.8	314.41	313.69	314.37
329.23	329.06	328.86	328.74	328.47	329.72	328.66	328.41	329.36	328.66	328.78	328.42	327.96	328.27	329.52	328.92	328.76	328.28	329.04	327.94	328.58	328.71	328.88	327.18	328.04	327.96	327.63	329.49	330.11	328.85	328.48	327.05	328.22	328.38	329.01	327.77	328.03	327.31	328.65	328.6	328.11	329.18	329.5	327.88	328.21	327.15	327.88	327.86	327.84	329.21
324.72	323.93	323.79	324.24	325.63	324.57	325.71	324.84	324.89	323.68	324.26	323.83	323.82	323.43	324.7	324.84	323.54	325.15	324.1	324.51	326.03	324.31	324.59	322.5	323.91	325.67	324.36	325.74	324.39	323.52	325.56	324.46	324.53	324.41	324.12	323.37	324.55	324.34	325.2	324.6	323.96	324.14	326.06	325.36	324.1	324.19	324.72	324.91	324.47	324.18
327.96	326.25	327.97	326.85	326.94	326.77	326.36	327.61	326.08	326.62	327.17	327.35	325.8	327.03	326.25	326.19	326.53	327.05	326.94	325.88	325.54	327.7	327.3	326.96	327.01	327.63	326.32	326.51	327.38	327.88	326.62	326.96	326.21	327.67	326.31	326.5	327.3	327.03	325.93	326.3	326.4	327.27	326.68	327.25	327.53	327.46	327.1	326.89	327.41	326.27
300.66	300.56	301.55	300.84	300.63	302.37	300.85	301.22	301.16	301.89	300.56	300.42	301.78	302.37	301.4	301.87	300.73	300.98	301.81	301.89	300.31	301.87	301.46	300.45	301.31	300.49	301.33	300.01	301.54	300.83	300.48	301.64	301.2	300.41	302.03	300.46	300.95	301.97	301.63	300.62	301.01	300.49	301.98	301.93	299.79	301.44	301.28	301.01	301.09	301.69
304.05	303.4	305.71	303.71	305.94	304.16	305.44	304.2	305.26	304.24	304.8	305.15	305.32	305.04	305.31	305.13	303.93	305.35	303.97	304.28	305.94	305.23	304.89	305.68	305.51	304.06	304.29	304.69	305.23	305.53	304.48	305.66	306.04	305.56	304.85	304.33	303.64	304.94	303.72	305.07	305.21	303.95	304.73	305.77	305.35	305.83	302.91	303.87	304.95	303.85
301.24	301.01	300.89	300.58	301.89	302.06	302.06	300.66	300.82	300.01	300.68	299.74	301.48	299.7	300.52	301.56	300.57	299.95	300.75	300.53	301.65	300.21	302.06	300.56	300.14	301.18	301.28	301.97	302.2	301.62	300.78	300.31	301.49	300.76	300.58	301.16	301.15	301.36	300.63	302.08	300.13	300.89	300.66	301.3	299.06	300.72	300.83	301.63	300.92	302.78
295.75	295.53	295.88	294.28	295.62	295.68	295.52	294.51	295.56	296.07	295.17	296.06	295.12	295.71	294.51	295.7	295.41	295.69	294.64	294.28	294.8	294.53	295.26	295.69	294.22	294.13	293.49	294.69	294.63	294.85	293.92	295.03	295.62	294.27	294.11	295.43	295.87	295.6	293.98	294.34	295.57	295.61	295.1	294.83	295.13	294.88	295.78	292.91	293.36	294.41
326.67	328.78	327.43	327.09	327.89	327.12	326.91	326.92	327.72	328.41	327.93	325.98	327.56	327.55	327.55	326.79	327.33	327.29	328.79	326.67	327.95	327.5	327.2	326.58	326.97	326.81	327.45	328.07	328.4	327.61	327.53	328.96	327.13	327.07	327.46	326.83	328.64	327.49	327.09	328.66	327.84	328.75	327.93	328.69	328.61	327.58	327.01	326.84	328.09	327.56
303.69	304.59	303.78	304.27	303.9	303.81	304.83	303.99	303.52	304.18	305.46	305.73	304.1	304.93	303.03	303.11	303.92	304.89	303.56	302.81	303.64	304.23	303.44	303.56	303.36	302.74	303.72	303.38	303.37	304.6	304.21	303.66	303.22	305	303.64	304.67	302.37	304.09	303.56	304.68	302.96	304.82	303.63	303.74	304.88	304.25	302.72	303.96	304.71	303.49
318.07	317.12	318.4	317.38	318.29	317.4	317.68	318.23	318.45	318.79	318.22	318.27	318.31	316.84	317.39	317.48	317.57	318.09	316.94	318.34	317.77	318.4	318.41	318.1	317.86	318.57	317.49	318.07	318.52	318.19	317.95	317.91	318.91	318.1	318.16	317.15	318.25	318.75	318.87	318.31	317.17	319.57	317.45	318.26	317.57	318.3	317.06	317.59	317.76	317.89
317.7	319.16	319.4	319.18	318.77	319.26	319.59	317.63	321.25	320.24	319.61	319.49	319.11	318.73	319.52	317.74	319.12	318.91	319.28	317.98	320.41	318.89	320.25	319.21	318.69	320.13	319.56	320.25	319.77	319.36	319.56	319.17	319.57	320.24	319.33	319.17	319.1	319.24	320.75	319.36	319.55	318.89	320.23	318.34	319.12	319.99	319.11	320.1	319.52	319.6
326.85	326.54	326.8	326.24	326.48	327.36	326.85	326.99	326.52	325.85	327.31	327.39	327.49	327.45	327.43	326.97	326.36	326.74	327.35	327.43	325.93	326.32	328.29	327.04	327.75	327.04	327.23	326.69	325.85	327.85	325.95	327.13	326.61	326.94	328.38	327.9	326.61	327.35	325.96	327.41	326.24	326.63	327.19	327.67	326.37	326.84	326.91	327.34	325.78	327.33
305.22	304.91	304.39	304.55	305.68	304.32	304.67	305.63	304.15	304.41	303.81	303.28	303.23	303.67	303.35	304.6	304.32	305.06	304.4	303.9	303.54	305.05	304.72	304.54	304.72	304.94	304.07	304.9	305.21	304.47	303.65	305.6	303.73	304.98	304.25	304.23	304.22	304.87	304.66	303.8	304.7	304.66	304.82	303.07	303.84	305	304.47	305.01	303.51	304.32
295.25	294.4	295.6	293.56	295.18	295.46	294.78	294.78	294.81	294.54	295.18	294.95	294.98	294.28	295.65	295.21	295.21	296.45	295	295.35	295.2	294.39	295.08	295.94	295.29	294.74	294.86	295.58	293.79	296	295.09	295.7	294.71	293.31	295.04	294.83	295.19	295.95	295.48	295.44	294.76	295.8	295.14	296.27	296.08	294.71	294.29	295.88	295.95	293.59
294.32	295.7	294.95	294.78	296.05	294.54	296.11	294.64	294.65	293.27	295.75	295.32	295.17	294.59	294.98	294.68	294.69	296.69	294.3	293.58	294.35	295.36	295.24	295.35	296.61	294.97	295.7	295.09	295.34	295.43	295.52	295.23	294.85	294.61	294.91	295.01	295.41	293.85	295.6	294.4	294.02	295.14	294.08	294.45	294.4	295.64	294.48	294.94	294.48	295.39
313.51	314.71	314.71	313.71	314.53	313.9	314.71	314.99	313.46	315.11	313.08	314.31	313.72	314.69	312.41	313.61	314.66	314.03	314.11	315.34	312.68	314.84	314.67	314.08	315.01	315.27	313.62	313.86	314.09	314.39	312.58	313.86	314.2	314.13	313.59	314.2	314.11	314.46	314.26	313.95	313.91	313.86	314.28	314.2	315.08	315.5	314.49	314.3	314.42	313.95
316.72	316.83	315.51	316.04	315.84	315.63	315.8	315.57	315.93	315.62	317.33	315.8	315.82	315.97	316.81	315.07	315.52	315.53	315.11	315.76	315.54	316.28	316.63	315.94	315.98	315.41	315.44	316.53	316.53	315.77	313.2	316.18	315.16	316.71	314.76	316.06	315.25	316.01	315.89	314.68	315.99	315.51	315.18	316.32	315.84	315.82	316.11	316.23	316.58	313.88
313.32	312.75	314.72	313.62	314.07	313.88	313.13	312.3	313.42	312.44	313	312.9	313.92	314	313.56	313.8	312.54	312.62	313.62	312.72	312.83	312.34	312.61	313.26	313	313.71	313.44	312.55	312.9	313.45	312.54	314.12	313.73	312.5	313.58	313.13	312.66	313.1	312.88	312.16	314.16	312.53	312.13	312.38	313.65	312.45	313.58	313.55	314.54	313.01
311.73	311.99	311.32	311.89	312.97	310.8	311.12	311.41	312.31	312.49	311.93	311.8	311.89	312.46	311.09	311.99	312.75	313.07	311.38	313.2	312.45	312.9	311.82	313.34	312.27	312.91	313.31	312.27	311.88	312.4	312.56	311.31	312.16	312.78	312.88	311.69	312.17	311.92	313.28	312.03	312.76	310.14	311.95	312.09	312.42	312.8	312	311.08	311.64	312.47
314.35	314.69	315.47	314.9	315.04	314.79	314.32	314.63	315.98	313.4	314.35	315.26	314.82	316.08	314.92	315.8	314.22	315.06	313.9	314.19	315.51	315	315.87	315.7	315.03	314.48	315.52	314.92	314.59	315.02	314.25	315.78	314.88	313.31	314.64	314.6	315.31	315.29	314.08	315.15	314.4	315.46	314.04	313.79	314.96	314.92	314.91	315.43	314.64	314.37
305.36	305	304.16	304.11	304.71	304.77	303.99	302.99	305.32	304.44	304.26	305.15	305.7	303.4	305.41	303.29	305.03	304.7	305.32	305.87	303.94	305.02	304.32	304.71	304.73	304.3	304.51	304.71	304.96	304.31	303.65	304.83	303.63	304.25	304.44	304.99	303.61	304.24	304.63	303.49	303.69	305.48	303.36	304.17	305.3	304.02	305.56	303.97	305.11	305.37
327.95	326.92	328.2	327.31	327.7	327.45	327.02	328.34	327.87	327.96	327.24	327.43	326.54	327.8	328.09	327.97	329.26	327.96	328.32	326.8	326.93	327.45	328.41	327.38	326.44	328.09	328.54	327.59	327.6	328.17	327.62	327.61	327.6	328.03	328.06	327.93	328.74	327.87	328.09	327.5	328.63	327.67	327.12	327.97	328.46	328.45	326.96	327.37	328.59	326.52
304.52	302.86	304.99	305.65	303.65	304.28	303.81	305.13	304.37	305.46	305.44	304.67	303.87	306.15	304.54	303.72	304.07	303.69	304.9	304.74	305.43	304.44	304.37	304.24	304.62	306.28	304.62	304.03	303.84	304.44	305.6	302.02	305.64	304.77	304.52	304.73	304.26	304.51	303.9	303.55	304.29	303.94	302.9	305.37	304.99	305.33	304.74	303.4	305.1	305.43
314.03	313.24	312.42	313.87	312.46	314.03	311.87	312.16	312.92	313.29	313.54	313.41	312.57	313.03	312.54	312.65	313.52	312.79	313.95	312.37	312.93	313.85	312.88	312.18	313.09	313.37	312.46	313.65	313.28	313.17	313.51	313.36	313.79	312.46	313.58	313.79	312.86	312.66	313.33	313.02	313.59	313.18	313.45	314.74	312.69	313.19	314.35	313.41	313.23	314.42
311.28	310.29	309.79	310.83	310.42	310.72	310.52	310.98	311.54	311.45	310.08	311.32	309.84	309.93	312.62	310.62	309.98	311.81	311.29	310.45	311.34	310.84	310.25	310.72	311.17	311.73	310.27	310.94	311.05	310.79	312.05	309.7	310.14	311.28	311.86	311.16	312.2	311.38	311.58	311.31	310.81	310.66	311.12	311.97	311.24	311.1	311.04	310.22	310.82	309.93
318.06	318.29	317.9	318.56	318.43	317.85	318.03	317.54	319.52	318.47	318.59	319.74	318.96	316.83	318.11	318.27	317.14	318.08	318.12	318.69	318.76	318.37	318.64	319.82	319.01	319.02	318.34	317.15	319.02	318.93	317.88	318.71	318.87	318.84	317.45	317.69	318.38	318.54	317.08	319.36	316.72	318.11	317.73	318.2	318.85	317.99	317.23	318.22	317.87	318.43
324.17	324.32	325.2	323.6	325.96	324.47	324.9	324.4	323.91	325.2	324.46	324.86	324.3	324.63	324.97	325.2	324	324.57	324.41	324.9	324.1	324.04	325.06	324.2	323.86	324	324.77	324.02	325.83	324.84	325.04	323.43	324.84	325.81	323.59	324.29	325.43	324.18	324.94	324.45	325.38	324.16	324.39	324.89	325.57	324.25	324.64	324.05	324.42	323.83
294.71	294.86	293.39	294.15	295.47	296.56	295.3	294.31	294.94	294.45	294.28	296	295.61	294.16	294.46	295.69	295.23	294.13	293.73	294.81	295.26	294.74	295.56	295.06	295.96	294.23	294.47	294.71	295.43	294.81	295.5	294.33	294.08	295.87	294.88	294.37	295.8	295.58	293.79	294.61	295.07	295.97	294.87	294.5	296.39	294.37	295.39	294.55	294.68	294.28
316.35	316.26	316.01	315.75	314.6	317.11	316.99	316.02	314.84	314.54	315.81	315.68	315.65	315.84	316.73	315.51	315.48	315.33	316.83	316.9	315.52	317.11	316.07	316.28	316.81	315.64	315.75	317.05	314.73	315.97	315.71	316.49	315.71	315.37	315.56	316.39	315.36	315.43	315.99	314.86	314.89	314	315.4	315.2	315.23	316.13	316.52	316.29	315.74	315
295.85	295.1	295.07	294.86	295.16	296.44	294.63	294.16	296.04	294.9	295.2	294.35	295.15	295.14	294.73	295.38	295.24	295.1	295.79	294.95	294.79	295.82	295.31	294.38	296.25	294.79	294.24	294.19	295.74	293.74	294.93	294.96	294.59	295.65	294.55	294.07	294.76	295.51	295.45	294.65	295.28	294.62	294.55	295.51	296.65	296.5	294.98	295.5	294.36	295.11
323.45	324.39	323.91	325.21	324.24	323.55	323.94	323.9	324.41	325.02	324.47	324.75	324.95	324.67	324.08	323.97	326.06	324.34	324.84	325.19	325.51	325.38	323.6	322.87	324.4	324.98	323.8	323.16	326.42	323.73	325.39	324.37	325.26	323.06	325.22	325.58	324.54	323.15	325.04	325.24	323.87	323.89	325.21	325.65	325.39	324.86	323.66	324.33	324.8	324.78
300.02	300.95	299.9	299.87	299.46	299.64	299.62	299.72	300.59	300.21	301.38	299.48	299.59	299.72	300.8	300.39	299.72	299.5	299.97	300.09	300.77	300.96	299.42	300.96	299.65	299.72	300.21	300.59	300.08	299.89	297.81	299.65	299.38	299.77	300.38	301.04	299.93	300.39	299.24	300.36	299.54	300.95	300.25	300.84	300.36	299.8	299.92	299.61	299.37	299.11
302.63	302.77	303.37	302.23	303.12	303.6	303.14	303.81	304.04	303.78	303.65	304.63	303.17	302.84	303.34	304.72	303.61	304.01	303.21	303.24	302.62	303.9	303.98	302.71	303.84	303.66	303.9	301.89	303.27	304.32	304.02	302.03	303.12	301.92	302.69	303.89	303.54	303.19	302.98	303.37	303.06	302.79	304.92	303.92	303.25	303.05	303.17	303.79	303.93	303.94
305.96	307.86	306.79	305.75	307.53	309.49	306.39	308.09	308.28	306.2	307.76	308.2	307.23	305.84	307.55	306.18	308.73	306.83	308.52	308.53	307.89	306.73	307.97	306.5	308.19	307.06	306.79	307.11	307.02	307.31	308.57	307.1	308.86	308.85	306.83	305.68	306.53	307.32	306.74	308.11	306.74	306.65	307.22	308.04	308	307.8	307.97	307.77	308.3	306.56
314	314.76	315.01	315.55	314.55	315.09	314.25	313.72	315.16	314.61	314.37	315.15	314.77	315.01	314.63	315.41	314.23	313.87	314.37	315.18	314.52	314.3	314.64	314.66	313.65	315.38	313.84	314.48	314.05	314.81	314.47	314.87	314.54	314.86	315.55	314.1	315.35	314.27	314.38	314.93	315.25	314.6	315.13	316	314.4	314.84	314.13	315.21	314.44	314.52
305.83	304.43	304.87	304.39	306.88	305.53	305.19	304.72	306.32	304.93	305.09	306.04	305.5	304.53	304.56	304.82	305.16	305.31	305.74	306.09	304.42	306.3	305.28	304.27	305.44	305.44	305.03	305.66	304.99	304.75	305.15	305.21	306.03	306.66	305.53	305.14	306.19	306.02	305.72	306.36	305.42	306.2	305.17	306.27	304.73	305.43	305.93	306.6	305.58	306.32
305.65	306.87	305.58	304.37	306.02	305.82	305.81	306.61	305.94	305.33	304.42	304.94	304.89	306.36	305.68	307.04	304.09	305.63	306.04	305.31	305.86	304.84	306.18	305.11	306.04	305.27	306.59	305.79	306.74	305.73	305.69	305.62	305.76	304.52	305.06	305.72	304.54	305.22	305.01	305.75	306.48	305.81	306.3	306.77	305.99	305.49	304.95	305.33	305.5	303.77
300.18	300.96	300.53	300.88	301.08	299.76	300.17	300.65	300.4	300.99	301.94	301.44	300.87	300.65	300.77	301.55	299.52	302.21	301.14	300.99	300.58	300.61	303.29	301.33	301.49	300.43	301.57	300.98	301.97	301.21	300.41	300.65	300.75	299.86	301.96	301.06	299.88	300.96	300.33	300.79	301.39	300.9	301.5	302.27	302.13	300.86	301.59	299.57	300.62	301.88
297.85	296.93	297.13	296.83	297.17	296.08	296.39	296.73	295.49	297.69	295.98	296.79	296.31	296.74	296.33	297.15	297.02	296.03	297.02	296.02	296.57	296.47	295.35	298.38	295.19	297.15	297.88	296.22	296.03	296.34	297.57	297.17	297.56	297.77	297.43	296.88	295.85	296.89	296.68	297.29	296.58	296.91	296.68	296.52	297.22	297.01	297.28	297.45	296.44	297.62
316.55	317.02	316.61	315.62	316.52	316.43	316.33	316.63	316.61	316.02	317.2	316.44	316.59	317.48	317.5	316.43	316.29	316.21	318	316.88	316.61	315.85	317.83	314.47	317.28	316.61	316.66	317.67	315.95	316.37	315.97	317.67	316.15	317.59	317.87	316.47	315.2	315.95	315.72	316.78	316.86	317.33	316.24	317.89	317.13	316.46	318.61	316.38	315.73	315.65
325.75	324.49	326.41	326.08	325.7	324.94	324.74	324.49	325.36	325.44	323.81	325.87	326.39	325.27	324.34	325.15	324.77	325.53	325.02	325.69	326.12	324.29	325.18	326.1	324.87	325.02	324.38	325.1	324.92	325.63	325.28	325.1	325.76	326.63	324.66	326.26	325.81	327.6	325.33	326.03	325.79	325.76	326.1	324.56	325.02	325.77	324.85	323.9	326.86	325.5
296.44	297.11	297.13	296.64	297.37	297.64	297.09	296.91	296.2	297.7	296.35	296.53	296.14	296.13	296.31	297.42	296.66	296.88	296.23	294.87	297.42	296.36	295.48	296.79	296.79	298.18	297.35	296.95	296.67	296.44	296.97	297.42	296.2	295.61	298.08	296.38	297.71	296.08	296.32	295.9	298	296.65	296.99	295.96	296.27	296.24	297.09	296.72	297.04	297.08
301.63	303.46	302.47	303.21	301.19	303.19	301.06	303.23	301.94	303.22	303.02	303.21	302.56	301.39	301.96	301.52	302.23	303.36	302.84	303.34	302.98	301.62	302.87	302.9	303.36	303.05	303.26	302.83	302.9	302.11	302.65	302.33	302.96	302.49	302.25	302.68	302.08	302.2	301.67	303.46	301.61	303.6	302.49	301.78	303.61	301.75	303.02	301.78	302.67	302.09
326.02	327.43	328	327.75	327.18	326.66	327.03	326.13	327.28	326.95	328.04	326.5	326.37	326.99	328.68	327.17	326.87	327.54	327.06	327	326.18	327.7	327	326.23	328.09	327.01	327.36	326.88	327.04	327.99	327.46	327.5	327.2	327.15	326.59	327.8	326.35	326.84	326.55	326.92	326.88	327.71	327.07	325.35	327	327.11	326.79	327.02	327.83	326.38
312.52	314.03	312.61	312.82	312.44	312.52	313.65	313.01	313.67	313.52	313.5	312.62	312.91	312.3	312.29	313.69	313	312.14	312.17	313.36	311.45	313.72	313.02	312.62	312.4	312.71	313.05	312.43	313.03	313.01	312.84	312.64	313.25	313.66	313.52	311.87	313.98	312.22	313.52	313.03	313.17	313.56	313.74	313.57	312.38	313.79	312.53	313.83	312.85	313.51
324.52	325.16	325.28	323.47	325.05	324.08	324.32	325.46	325.36	324.26	325.72	325.21	324.29	324.63	323.55	324.71	323.39	323.61	325.94	325.81	325.94	324.55	323.12	323.89	324.87	325.09	324.28	324.23	325.49	324.52	325.3	324.42	323.64	323.84	325.61	324.54	324.98	324.12	325.91	324.92	325.55	323.45	324.51	326.32	323.46	324.58	324.18	325.17	324.51	324.82
305.18	306.56	305.52	306.13	305.65	307.74	306.52	305.77	306.86	306.09	308.13	306.59	305.41	305.75	306.2	306.44	305.45	306.25	305.48	306.9	307.36	307.16	305.23	305.66	306.99	306.07	305.57	306.6	305.7	306.53	306.03	306.13	304.8	305.49	306.26	306.61	306	307.03	306.43	306.15	305.3	305.77	306.93	305.59	306.32	305.94	306.36	305.8	305.89	305.53
304.28	305.44	303.43	304.03	305.25	305.95	303.31	304.55	303.16	303.44	303.67	304.5	305.43	303.93	305.2	304.73	303.68	304.72	305.91	303.7	303.12	305	303.48	304.4	305.23	304.75	305.11	304.66	304.22	303.9	304.53	304.56	305.28	304.42	304.13	303.94	304.58	303.27	303.51	303.3	304.49	304.15	304.5	303.84	305.06	303.78	304.64	304.06	303.81	303.72
299.24	299.54	300.66	300.29	300	299.8	301.22	300.74	298.95	300.73	299.42	299.38	300.59	300.6	299.98	301.08	299.22	299.66	299.24	299.76	299.61	299.55	300.08	299.55	298.97	301.24	301.21	299.79	300.48	299.63	299.82	300.07	299.89	300.58	299.9	299.84	301.48	299.35	299.84	300.03	301.05	300.79	300.63	299.84	300.21	301.27	299.53	299.43	300.47	299.72
[truncated: 49 more rows]
[truncated: 150 more columns]
