# Supplementary material for: Genetic dissection of main and epistatic effects of QTL based on augmented triple test cross design
Source: PLoS One. 2017 Dec 14;12(12):e0189054. doi: 10.1371/journal.pone.0189054 (PMC5730204; doi:10.1371/journal.pone.0189054)
Supplement: S9 Supporting Information — (ZIP) [file pone.0189054.s009.zip › z5_1200_0.8_5.csv]

308.59	308.62	309.35	308.79	308.86	309.58	310.59	308.07	308.41	309.73	308.17	308.58	308.81	308.23	310.72	308.63	307.3	308.06	308.94	309.32	308.73	308.53	307.23	309.72	309.93	310.44	309.54	308.92	309.2	308.2	310.1	309.38	309.7	308.47	310.33	308.82	309.26	309.67	309.16	310.05	307.83	309.48	308.69	309.41	307.8	309.06	307.85	307.77	309.43	308.74
303.84	304.12	303.18	303.94	301.82	303.04	301.65	303.55	302.28	304.41	302.76	302.56	301.05	304.15	303.54	304.69	301.65	302.28	302.05	303.87	303.6	302.39	304.93	304.1	302.91	303.85	304.93	304.65	302.42	301.01	303.18	303.41	304.04	303.72	303.65	304.37	302.12	301.79	302.87	305.26	303.48	302.24	303.44	303.02	305.04	302.75	302.6	304.33	300.77	303.11
314.19	313.48	315.94	312.52	315.25	314.56	312.51	314.64	314.16	314.24	315.02	311.28	313.15	313.87	312.87	312.31	313.26	314.44	313.07	313.37	312.54	312.68	312.76	313.25	314.17	313.55	314.41	313.55	312.43	312.59	313.34	312.56	312.98	310.56	313.68	313.63	313.94	315.03	313.76	312.44	313.1	313.12	311.6	314.55	312.57	314.81	313.83	312.12	313.33	313.02
303.38	303.54	303.8	303.88	302.65	303.91	304.42	301.93	303.93	302.61	302.47	303.45	302.32	302.67	303.29	303.25	302.22	302.81	302.99	302.35	302.56	301.85	305.81	302.23	303.39	302.83	302.73	302.96	302.82	303.8	303.75	302.09	304.13	303.42	304.57	303.72	302.64	303.71	304.53	302.65	302.97	301.66	302.43	301.91	303.59	304.18	303.97	301.33	304.22	303.3
304.85	304.83	305.43	304.38	305.79	306.44	304.78	304.28	303.23	304.49	305.7	305.15	306.43	303.97	304.81	304.67	304.1	304.21	303.59	304.55	306.55	303.38	305	303.88	304.78	305.8	305.21	305.31	303.25	303	305.28	304.58	305.86	305.47	304.59	306.39	306.09	303.88	305.32	303.71	303.08	305.63	306.13	305.6	306.98	305.44	304.72	304.8	307.12	304.08
304.44	304.49	304.81	304.94	304.61	307.04	306.25	305.16	304.49	304.32	306.29	304.81	307.3	303.26	305.59	304.78	305.31	304.82	303.67	306.92	306.73	305.44	304.57	304.88	304.29	306.13	304.95	305.85	304.98	304.38	305.42	305.85	306.71	305.19	306.74	306.54	305.26	306.64	306.23	306	305.14	304	306.61	306.39	306.51	305.22	304.32	306.32	304.02	306.27
294.41	293.83	292.65	291.66	294.17	293.22	294.27	294.37	293.38	294.11	293.42	294.62	294.65	292.12	292.77	293.72	293.94	294.75	292.6	293.13	295.47	296.66	294.52	294.95	294.12	292.48	293.06	293.53	294.15	293.21	293.62	294.65	293.49	295.56	293.93	294.9	292.24	291.22	293.26	293.89	296.42	292.89	293.51	296.01	293.44	293.75	294.81	295.07	293.76	294.59
322.36	324.5	324.91	324.77	323.15	324.59	323.57	323.64	324.55	325.8	323.95	326.21	326.61	324.21	325.64	323.86	323.92	324.99	325.28	324.49	326.4	323.65	323.15	326.52	325.34	325.09	326.06	324.9	325.9	325.01	325.06	325.47	326.2	324.41	326.31	326.5	325.23	326.58	324.7	323.49	324.25	325.14	324.71	324.03	324.3	325.33	323.4	324.22	324.82	323.72
306.08	304.7	304.44	304.04	305.62	307.64	306.97	304.26	305.95	306.24	304.44	304.03	307.1	305.83	305.41	304.61	303.82	304.26	304.85	305.85	305.54	305.4	304.91	304.24	304.42	305.47	305.15	305.8	304.92	306.13	305.57	304.47	305.67	305.02	304.5	303.07	306.7	305.69	306.23	305.23	304.6	305.3	305.04	304.66	306.98	305.97	307.81	305.23	303.53	302.31
304.94	306.89	306.48	306.24	305.83	308.59	306.54	304.79	306.49	305	308.07	304.61	309.64	305.46	304.87	306.1	305.65	305.35	307.17	305.88	304.92	306.7	307.17	307.34	305.6	306.38	305.79	303.98	305.77	305.67	306.22	306.57	306.09	308.27	305.55	307.11	305.66	306.64	306.34	307	303.57	304.83	306.64	305.59	305.38	304.47	305.75	305.26	305.07	306.51
318.35	317.61	316.98	317.28	317.48	320.35	317.9	316.96	316.71	319.36	317.27	318.81	319.48	320.18	318.42	317.69	320.62	316.96	318.6	318.99	317	319.71	319.8	318.68	316.05	317.34	318.42	316.87	317.94	319.65	317.89	318.04	318.14	317.96	316.84	317.65	320.92	318.22	317.12	317.54	318.5	317.41	317.55	317.08	319.15	317.56	317.68	319.11	317	319.4
326.49	327.56	329.06	327.71	326.72	327.77	328.1	325	327.13	327.84	329.4	328.78	328.13	328.03	325.92	327	329.39	325.76	327.06	330.99	326.03	328.11	328.88	325.73	329.04	325.48	328.18	327.48	328.59	329.84	327.62	326.66	328.73	328.01	327.39	327.07	329.66	328.9	326.49	327.08	329.74	327.08	327.47	326.44	328.19	328.3	325.52	328.41	325.7	326.31
308.04	306.69	309.31	307.41	308.71	309.18	309.3	307.89	307.02	309.68	308.08	308.53	308.3	308.72	307.05	308.07	310.53	307.78	310.06	309.17	308.13	308.99	308.15	311.1	307.84	307.12	309.05	305.85	308.9	308.12	308.4	309.23	309.22	309.25	309.42	308.78	307.9	309.35	309.89	309.32	310.34	308.68	307.21	309.33	308.43	308.61	308.7	308.73	310.75	309.21
315.86	316.72	315.77	316.72	317.21	316.09	314.5	316.85	316.46	315.97	313.09	316.09	315.91	315.63	317.4	315.81	314.95	315.68	316.58	315.87	315.69	317.06	316.89	316.24	317.01	316.71	316.58	315.32	315.97	316.31	315.98	318.88	315.12	314.49	315.6	315.71	316.4	314.53	316.22	315.32	314.28	314.32	318.38	315.3	315.97	314.46	317.64	316.11	317.11	316.17
312.29	311.2	313.07	313.7	313.47	313.13	314.89	312.62	314.26	311.91	312.3	311.98	313.26	313.36	313.51	313.16	314.46	312.52	314.53	313.85	313.47	312.97	313.57	312.05	313.11	312.97	312.04	313.16	310.73	313.48	313.24	311.96	313.42	312.54	312.13	313.51	312.44	313.4	312.54	313.22	313.75	310.59	313.19	313.85	313.04	313.11	313.79	312.71	313.93	314.15
317.41	315.9	314.25	315.45	314.32	314.33	316.45	314.28	315.38	315.26	315.61	314.54	314.19	315.19	314.08	315.81	314.16	315.51	317.45	317.12	317.73	312.89	314.58	315.21	313.43	313.91	315.6	314.93	315.41	314.25	313.56	314.08	314.73	315.85	316.08	313.66	316.98	314.29	314.04	315.99	315.21	313.74	316.81	315.82	314.72	315.03	314.62	314.62	315.56	314.2
302.31	299.89	302.68	302.12	299.12	300.88	302.19	300.68	300.43	301.02	301.9	300.21	301.21	301.17	301.38	299.63	300.81	301.36	303.34	300.35	302.95	298.96	299.9	300.82	301.59	301.29	299.96	300.29	301.35	301.7	299.59	300.54	299.38	301.44	300.85	301.35	300.72	299.91	302.93	300.85	301.88	301.99	301.72	301.82	300.43	300.63	303.04	300.72	300.33	300.63
297.21	295.94	299.42	296.18	296.86	297.01	296.62	297.57	297.62	295.89	296.66	295.78	297.95	295.47	294.63	297.11	296.52	295.87	297.54	295.68	295.7	299.03	296.42	296.06	295.78	298.93	297.67	296.88	297.55	297.36	294.44	296.11	296.47	298.87	296.06	297.42	296.75	296.72	297.5	299.25	296.79	295.36	296.89	296.53	296.43	295.21	296.54	296.12	296.86	297.95
317.84	320.35	318.71	319.97	318.68	320.57	320.12	318.99	317.56	318.7	319.54	317.75	317.51	318.48	318.4	317.43	318.63	318.83	318.15	317.85	319.06	318.94	318.64	316.53	318.56	318.7	320.17	319.17	318.72	319.93	319.01	317.87	319.28	319.28	320.81	317.58	318.05	319.9	319.74	316.85	316.93	319.08	318.44	317.31	319.71	317.96	317.44	319.63	321.2	317
293.89	296.52	295.01	293.57	294.21	295.39	294.03	297.23	296.56	293.84	295.47	295.44	295.16	294.26	293.41	295.3	295.54	295.48	296.22	294.61	294.59	294.16	295.36	296.12	294.19	295.63	294.89	295.78	295.98	296.09	295.95	294.06	295.82	297.34	294.81	295.03	296.13	295.87	294.32	295.32	293.98	295.51	293.54	296.02	295.07	294.68	294.65	294.06	294.35	294.68
294.37	294.18	292.88	294.51	293.49	297.97	294.53	294.1	294.67	293.79	293.29	292.44	296.07	294.24	295.37	292.96	294.6	293.42	292.64	293.17	294.93	294.72	292.59	294.75	294.72	295.57	295.43	293.66	294.63	293.9	293.79	293.55	293.27	294.51	292.99	296.88	291.75	294.21	294.06	292.99	293.18	293.46	295.1	295.88	294.93	293.46	292.39	293.04	294.47	293.93
312.3	312.73	311.32	311.78	311.89	312.66	312.53	311.61	311.97	314.34	314.44	312.05	311.06	311.75	312.21	312.57	312.13	311.8	313.94	312.96	312.58	312.03	313.79	314.56	312.21	312.78	313.35	312.71	312.62	312.87	312.31	313.98	312.98	313.3	313.41	313.72	314.03	312.77	313.16	312.57	311.66	313.18	312.78	312.7	312.63	314.03	313.85	312.7	312.63	311.99
295.8	292.64	294.34	295.39	293.98	292.15	295.11	293.64	295.29	295.82	294.31	293.06	295.4	294.3	295.75	291.99	295.47	293.23	293.65	292.76	294.23	294.61	290.61	293.28	293.71	292.57	293.87	294.31	293.74	294.67	294.49	294.05	295.05	293.8	293.23	293.96	294.61	294.79	292.96	292.69	293.92	293.97	295.54	294.35	293.62	293.71	292.35	293.53	294.27	293.55
308.52	309.8	311.3	309.21	309.05	309.46	308.27	310.25	308.52	310.36	309.07	307.69	309.91	307.75	307.78	308.29	309.53	310.32	309.17	309.39	309.5	308.55	305.83	308.46	308.62	309.62	308.09	308.42	307.93	309.67	309.54	310.82	309.58	308.03	307.88	308.07	308.86	310.61	310.6	310.32	309.57	308.17	309.23	309.99	308	310.93	309.01	307.47	308.06	309.39
307.9	306.14	308.9	309.83	309.88	309.7	308.13	308.03	309.7	307.65	309.75	309.75	307.06	306.09	309.41	308.46	307.29	308.45	309.71	308.88	307.57	309.61	308.5	307.97	309.16	309.76	309.01	309.08	308.15	308.99	308.84	308.68	309.61	309.92	309.32	307.84	309.24	308.64	309.11	309.28	308.12	309	308.17	308.35	309.42	309.19	308.9	308.58	308.2	308.23
304.18	305.78	304.92	305.26	305.04	307.33	304.18	304.45	302.83	305.02	303.83	305.41	305.12	304.51	304.86	303.91	305.3	305.74	305.61	303.87	303.56	304.98	306.25	303.67	303.46	305.59	305.9	304.12	303.62	305.3	304.63	306.48	303.49	306.62	304.3	304.94	302.82	303.95	304.82	303.75	304.33	304.68	306.08	304.92	305.4	304.28	304.33	303.83	304.74	305.21
315	313.77	311.93	314.44	312.76	314.57	315.37	313.2	314.8	314.79	314.15	313.73	312.86	316.26	314.17	313.54	313.9	312.46	313.85	313.9	313.66	313.53	314.41	313.79	314.56	314.01	314.33	315.74	314.71	315.83	314.06	313.85	312.26	315.06	314.97	314.14	312.83	312.15	313.07	313.23	313.49	312.91	311.37	314	314.94	312.87	314.2	314.1	313.32	312.76
300.96	303.11	302.48	303.49	301.33	302.79	303.22	305.16	303.9	301.86	303.12	302.8	301.37	301.32	301.93	300.31	301.11	304.47	303.31	302.85	303.99	300.24	303.77	301.75	302.43	303.14	303.48	302.74	303.76	302.52	301.58	304	301.95	301.69	300.79	301.86	303.25	301.51	302.52	302	301.1	303.44	303.03	301.81	304.08	303.84	302.44	302.9	302.26	303.58
315.19	315	316.16	316.05	316.04	313.57	314.14	314.58	314.6	317.88	314.26	316.11	314.62	315.44	315.99	315.6	315.3	315.42	314.39	313.66	313.29	313.32	315.64	313.65	315.72	313.78	315.02	316.77	315.71	316.73	314.58	314.64	315.56	314.28	313.79	314.96	315.71	314.2	314.98	315.4	315.28	313.39	315.14	314.53	315.62	316.1	314.74	312.19	314.8	315.22
315.07	314.82	314.94	315.69	315.36	315.44	316.44	315.4	315.97	316.4	317.47	315.35	318.13	313.22	313.36	315.36	317.06	315.12	314.86	314.33	316.25	315.31	316	316.77	316.54	316.3	316.52	315.77	315.48	316.58	315.75	316.51	315.99	314.99	314.06	317.75	317.14	317.6	314.23	314.89	316.11	317.15	316.74	315.59	316.08	315.72	316.14	314.96	314.44	316.11
319.72	318.37	318.68	318.89	318.64	318.48	320.21	318.02	316.96	318.79	317.72	318.89	320.1	320.39	317.39	320.77	317.57	319.35	321.74	319.64	319.49	319.01	320.54	319	319.8	319.48	317.63	318.32	318.39	320.03	320.03	318.63	320.33	319.21	321.42	319.85	320.05	319.13	318.05	319.25	319.29	317.34	317.26	319.19	319.9	318.84	320.57	318.94	318.63	319.14
314.49	316.41	315.89	314.74	315.64	315.19	315.31	314.51	314.46	314.6	314.94	315.41	314.63	314.35	313.05	315.78	315.7	314.18	313.68	314.96	315.03	314.48	313.91	315.8	315.68	313.62	315.34	312.94	314.92	315.74	316.3	314.6	315.45	314.55	314.9	315.5	313.97	315.85	316.59	315.07	315.41	315.37	313.18	314.71	314.34	315.96	315.26	316.43	316.09	315.78
309.84	308.55	308.89	310.62	307.75	308.52	309.02	309.19	307.57	310.7	310.11	307.93	309.18	308.23	308.73	310.2	309.38	309.44	309.84	310.33	308.66	309.04	307.22	307.7	308.21	311.26	308.02	307.61	309.19	308.6	308.09	308.14	308.29	310.25	307.15	307.78	308.75	308.44	309.71	308.87	308.29	309.31	309.63	309	308.33	307.71	308.81	309.4	309.8	309.72
304.51	306.76	307.51	307.26	305.01	306.02	306.05	306.64	306.48	307.07	307.78	305.7	306.25	305.69	305.51	304.96	306.71	307.84	306.27	306.74	308.36	307.39	305.07	306.97	304.54	307.97	304.36	307.3	305.21	305.2	307.33	307.36	307.13	307.31	305.62	306.84	305.87	307	303.99	307.29	306.3	307.92	307.19	308.07	307.52	306.46	305.53	305.65	308.11	306.14
312.37	312.99	311.92	310.46	312.54	313.61	313.62	313.43	312.68	312.78	312.06	310.59	312.65	312.17	311.4	312.42	311.41	312.23	311.07	312.45	313.08	311.32	312.54	312	312.77	312.13	311.71	312.5	312.38	313.31	312.33	312.76	312.58	313.03	312.4	310.95	311.18	312.93	311.61	311.31	313.7	313.21	312	311.53	312.24	312.11	313.17	313.22	311.99	313.64
316.1	316.46	317.13	318.34	317.82	318.19	317.08	317.55	317.75	316.58	317.9	316.86	316.99	317.82	317.38	319.75	317.43	315.84	317.95	318.14	316.63	317.33	317.68	316.72	316.92	317.86	317.39	318.16	317.86	315.04	318.28	317.18	315.39	316.96	318.62	316.37	314.9	315.5	317.82	317.77	315.93	316.59	317.06	317.9	316.26	316.22	317.45	317.29	316.41	317.91
295.16	293.82	293.57	295.2	294.15	293.69	291.49	292.69	294.74	293.4	294.65	293.63	293.9	294.74	293.06	296.25	293.47	294.65	293.93	294.55	294.36	292.89	294.6	293.22	292.59	296.07	292.71	292.51	294.46	295.39	294.44	294.62	294.94	296.38	294.04	294.42	294.58	293.45	294.12	292.74	294.49	294.23	293.74	293.43	293.97	294.05	294.38	295.06	293.24	292.98
319.17	318.1	315.91	316.23	316.1	318.51	317.54	316.6	316.97	317.51	318.84	317.46	318.44	316.66	318.41	317.41	317.15	317.98	316.97	317.18	315.86	318.51	318.35	317.81	318.76	315.48	316.7	318.8	316	315.3	318.1	316.92	318.67	317.37	317.04	317.05	317.53	317.43	316.92	317.42	318.02	317.55	317.81	315.15	317.12	319.72	317.37	317.35	315.64	317.5
305.71	307.18	305.1	304.26	306.5	304.88	307.29	304.31	305.4	305.78	304.74	305.55	303.27	305.36	304.78	305.05	306.94	306.21	307.78	305.46	306.74	305.25	304.49	306.42	304.73	306.33	303.56	304.96	304.84	305.1	304.18	304.07	303.93	305.88	304.79	306.07	305.16	304.1	307.14	305.89	302.74	307.66	305.08	303.51	306.03	305.06	303.8	304.89	304.74	306.21
314.59	316.22	316.48	316.37	314.26	315.54	314.8	315.92	316.51	317.84	315.74	315.54	314.77	314.81	315.03	315.39	316.34	316.76	315.32	315.54	315.63	315.74	315.72	314.39	315.75	316.82	316.13	314.72	316.05	315.47	316.07	316.62	315.91	317.15	315	316.37	316.4	313.85	314.97	314.61	315.98	316.13	312.14	316.08	314.55	314.29	315.58	317.52	315.56	316.71
315.11	314.65	312.76	315.32	313.84	312.49	314.23	312.59	313.95	313.58	314.68	313.47	313.15	311.83	312.58	313.24	313.52	312.87	314.83	315	313.78	312.68	313.9	314.01	313.79	312.7	312.89	312.91	315.4	313.35	314.45	314.72	313.65	313.81	312.94	315.17	312.88	312.75	313.53	312.54	313.14	313.08	314.55	312.78	313.91	314.85	313.05	312.29	313.48	313.96
319.23	319.19	320.21	319.59	319.77	319.3	320.32	318.73	320.41	320.98	319.31	319.36	318.77	319.34	318.95	318.43	318.72	320.07	319.62	319.52	319.52	317.2	318.16	318.08	316.07	318.86	319.43	320.09	320.68	318.14	320.89	318.04	321.09	317.83	319.53	319.29	322.05	318.87	322.21	318.14	318.06	319.29	317.05	319.24	318.25	320.7	319.02	320.47	318.7	318.88
318.87	318.47	321.11	320.01	319.38	317.05	318.66	318.22	321.1	320.47	319.67	316.39	318.69	317.94	317.78	318.52	318.04	318.85	318.36	317.8	318.24	318	318.63	318.66	318.8	318.4	318.45	317.54	316.79	317.69	318.36	318.65	318.27	318.63	318.29	320.2	318.96	318.83	319.49	319.68	318.92	317.7	318.56	319.72	319.13	316.66	318.57	317.47	316.84	318.82
294.79	292.78	292.72	293.92	293.93	292.82	291.77	293.05	293.53	291.5	294.51	293.6	294.72	293.15	294.47	294.23	293.85	294.76	294.75	294.58	293.44	292.97	292.92	293.61	296.27	294.55	294.12	294.49	294.75	294.56	293.45	294.27	294.34	294.08	294.58	295.96	292.65	292.62	293.75	294.52	295.91	295.02	293.89	293.56	294.33	292.93	295.18	294.31	294.68	293.14
310.91	309.31	311.57	310.8	310.65	311.48	312.2	310.57	310.54	309.3	310.95	311.23	311.24	311.19	310.69	310.8	309.46	310.75	310.19	310.44	311.78	312.44	312.68	310.22	309.37	310.5	312.27	310.59	309.52	312.03	310.05	311.75	312.36	311.01	311.19	311.56	310.82	311.7	310.39	311.55	309.78	311.29	312.18	309.92	311.01	309.97	310.47	311.14	312.73	310.18
310.16	310.17	311.29	311.84	309.43	310.12	311.48	311.36	310.97	311.81	310.08	309.66	311.21	308.99	311.39	311.43	310.65	311.69	310.61	310.35	310.72	312.18	310.59	311.55	310.66	311.95	309.27	311.22	312.13	309.82	312.28	309.78	310.42	310.95	310.08	310.78	308.64	310.51	311.9	310.4	311	311.34	311.59	312.37	310.02	310.47	311.2	311.84	309.95	310.61
327.81	326.94	328.5	328.26	327.56	326.22	328.33	329.79	326.12	329.96	326.94	326.47	328.16	328.31	328.34	327.92	326.59	327.98	329.34	326.53	326.02	329.27	326.13	327.72	325.17	327.42	327.82	327.41	327.4	326.91	329.79	328.16	328.6	328.08	328.71	329.05	328.85	326.6	329.42	328.89	326.63	328.41	326.38	328.37	328.85	328.02	326.54	328.33	327.91	328.14
317.89	319.78	320.44	319.23	318.52	318.91	319.05	319.83	319.18	318.98	320.18	318.9	317.49	318.11	319.13	318.23	319.31	321.34	318.88	319.78	319.91	319.41	319.94	321.15	318.67	317.9	319.25	317.63	318.12	318.29	319.6	319.86	318.93	319.17	319.88	318.21	318.73	317.38	319.25	318.81	319.57	320.06	320.3	320.93	318.2	322.04	317.9	317.98	318.81	317.48
311.7	310.24	310.52	311.25	309.69	310.93	310.93	312.49	311.42	309.81	310.13	309.37	310.11	309.25	310.76	309.13	312.18	310.07	314.18	311.95	312.08	309.74	312.37	310.67	311.54	310.67	310.56	311.14	310.87	310.54	309.43	310.98	310.88	311.31	310.4	310.87	308.91	311.35	310.91	311.31	309.69	312.46	309.66	310.22	310.5	310.92	311.1	310.25	310.89	310.68
293.14	293.66	292.63	295.22	294.84	292.73	294.15	293.28	295.95	293.52	294.49	294.32	293.23	294.6	294.96	293.19	293.82	294.48	294.23	293.99	294.19	294.41	292.47	292.86	293.69	293.79	293.93	294.21	293.72	294.46	295.14	294.9	293.44	291.75	294.81	293.6	293.61	292.04	295.81	294.67	293.65	293.52	292.46	293.9	292.41	294.71	294.38	294.47	293.66	294.18
316.87	316.73	315.3	315.5	313.91	313.64	315.03	314.94	314.47	314.52	314.23	314.95	316.51	317.75	313.87	317	316.82	316.57	316.79	316.03	314.66	316.32	315.74	315.5	316.26	315.87	314.57	316.15	315.13	315.66	314.58	315.15	318.6	316.22	315.46	316.9	314.3	312.66	313.9	318.01	314.99	315.65	314.36	316.18	316.29	314.64	316.25	313.44	315.84	315.41
317.55	318.48	317.79	317.9	319.76	318.2	317.26	318.31	316.55	316.59	317.04	316.13	318.26	318.17	318.45	319.98	319.12	318.52	317.11	318.14	319.4	318.57	318.72	318.93	318.87	317.76	318.32	317.74	317.48	319.18	318.31	317.49	316.74	319.29	318.69	316.12	317.7	318.06	318.1	320.31	318.71	317.62	318.35	317.4	317.36	318.26	318.46	318.4	318.14	317.47
302.68	302.36	301.06	301.37	303.71	303.32	302.1	303.46	302.82	301.78	302.38	302.58	301.75	302.27	302.41	302.64	304.36	302.8	303.79	302.13	301.65	302.19	300.74	304.19	301.03	300.66	304.36	302.19	301.9	301.56	303.88	301.33	303.52	300.6	302.98	302.12	302.42	302.41	302.04	303.01	301.75	301.95	303.14	303.64	302.68	301.33	302.71	301.67	300.79	302.44
301.28	301.82	300.09	300.93	301.32	301.03	299.28	300.45	302.32	301.47	300.49	302.44	302.37	301.32	302.42	300.98	301.09	298.81	302.59	302.6	298.27	301.08	299.9	302.43	302.82	302.83	300.3	302.1	301.39	302.83	301.42	301	302.49	302.66	300.75	300.38	302.54	299.58	301.82	301.73	301.49	301.57	300.73	301.24	299.32	299.78	302.58	300.23	302.76	300.66
315.09	314.29	312.06	314.12	312.84	314.81	314.92	313.02	314.45	313.29	314.76	314.73	313.68	314.16	313.19	313.51	313.61	316.04	315.31	315.64	314.68	313.88	312.35	312.94	313.94	314.56	313.92	312.67	314.57	311.04	314.02	313.57	313.88	313.58	313.85	314.77	313.67	313.69	312.94	313.32	314.53	315.55	314.83	313.66	314.63	312.7	315.3	313.49	312.79	314.77
307.89	304.39	303.84	303.99	302.17	302.71	304.5	306.2	305.88	304.63	306.05	305.46	304.72	305.97	305.55	305.61	306.04	304.87	304.22	304.35	305.66	304.7	304.55	305.28	305.05	303.82	304.32	306.4	303.2	304.19	305.44	304.32	303.66	304.71	305.22	305.5	304.54	304.7	306.72	303.55	305.27	306.03	302.97	305.17	306.67	305.79	304.24	305.83	302.2	303.62
295.96	295.72	294.8	295.63	295.07	295.79	295.1	296.11	295.97	295.79	294.39	295.56	295.14	295.32	296.08	296.75	293.46	295.13	292.79	295	296.36	293.87	294.49	295.74	294.53	294.83	294.9	295.69	293.75	295.25	295.16	296.28	295.09	293.88	293.85	295.87	297.12	295.22	295.36	296.44	295.48	294.74	295.18	292.9	293.6	293.03	294.82	295.14	295.58	294.9
301.55	305.29	302.45	303.1	301.5	302.53	302.95	301.93	302.81	301.63	303.98	300.76	302.55	301.76	302.46	303.34	301.85	301.98	301.9	301.93	304.13	303.26	302.5	302.9	301.14	302.18	302.89	301.32	301.28	303.01	301.96	303.9	303.33	301.44	303.25	302.07	300.25	302.72	303.3	301.79	301.45	302.59	303.62	303.46	303.67	302.57	300.71	301.11	301.43	302.16
310.39	308.69	308.82	311.53	309.47	310.73	307.46	307.54	308.44	309.56	309.08	308.15	307.02	306.97	309.03	309.87	309.89	308.25	308.54	308.92	309.75	308.29	308.7	309.38	308.87	307.77	308.67	309.26	307.28	310.51	308.73	307.84	308.86	310.65	308.51	308.84	310.03	309.13	310.11	307.85	310.82	310.07	308.56	309.38	308.72	308.55	309.87	309.35	309.29	310.21
326.26	326.74	325.59	323.73	325.72	324.4	325.19	325.42	324.22	326.57	324.86	325.09	324.4	324.51	324.18	325.47	324.31	325.99	324.35	324.07	326.3	323.71	325.32	324.77	324.86	325.23	323.92	325.36	324.06	326.15	324.59	326.92	326.87	325.61	325.3	326.53	326.43	326.22	325.7	326.25	326.35	326.07	324.23	324.93	325.71	324.82	325.65	325.81	325.29	326.03
322.71	324.12	324.71	325.53	325.49	325.09	326.43	324.66	324.52	325.48	323.55	324.13	323.68	325.01	324.42	324.39	324.4	324.82	324.65	323.52	325.81	325.03	324.07	324.26	324.63	324.9	323.43	325.13	325.73	326.08	324.1	322.25	327.03	324.23	325.46	322.69	324.64	325.34	324.9	326.11	323.45	324.04	325.18	326.54	324.75	324.39	324.77	324.64	326.1	324.43
327.52	327.63	326.42	325.54	327.61	329.79	326.68	327.82	328.48	326.76	328.22	326.48	327.28	326.89	327.79	326.93	329.69	327.79	328.43	328.67	326.77	329.33	326.3	327.81	328.45	327.3	328.1	328.43	326.56	328.78	327.52	326.31	326.35	328.08	327.43	328.93	329.75	326.31	328.11	325.33	327.23	327.33	326.35	327.16	326.74	326.59	328.54	327.14	330.89	327.52
328.38	327.56	327.73	328.01	329.6	328.32	327.52	327.39	327.45	326.98	329.06	328.7	327.96	327.05	328.95	328.85	328.5	328.45	328.76	328.85	328.72	326.39	328.67	326.02	329.37	328.21	328.51	327.33	328.16	328.87	326.96	328.33	328.16	326.68	327.95	327.01	329.19	326.93	326.36	328.14	330.41	328.44	328.37	328.88	328	328.66	327.97	328.45	326.37	327.76
305.46	304.22	303.18	303.21	303.81	304.3	304.45	303.32	302.58	302.7	303.12	304.15	304.33	302.52	301.97	304.9	303.36	305.1	302.11	303.62	304.31	303.71	302.37	304.24	303.31	301.83	303.3	301.82	304.16	304.06	301.44	303.49	303.82	305.14	303.07	303.52	304.17	303.35	304.5	302.96	303.68	302.57	302.76	302.37	303.9	304.35	302.26	303.71	301.46	303.29
306.56	304.04	302.68	302.53	302.7	303.1	304.64	302.9	303.36	302.44	304.55	303.16	303.92	302.28	305.16	305.75	301.46	303.46	304.61	303.62	305.47	302.09	304.22	305.48	303.6	305.26	302.88	303.14	301.72	301.6	303.53	305.15	303.53	304.52	304.3	303.98	301.95	303.03	303.46	304.06	303.08	302.72	304.14	304.32	303.07	304.04	303.63	303.7	303.35	302.89
300.34	300.2	298.87	300.88	300.45	298.63	299.68	300.63	299.8	299.08	299.27	299.57	298.98	301.44	301.56	301.48	299.53	299.6	298.55	298.26	301.03	301.14	297.73	298.32	299.62	302.01	299.41	300.16	300.88	300.9	300.52	299.64	299.59	300.04	300.99	298.43	300.87	300.79	300.44	300.07	300.77	300.74	297.99	299.78	299.18	299.9	299.24	299.06	300.13	302.1
317.96	317.21	316.69	316.89	318.53	315.98	316.3	315.49	317.11	316.85	316.04	317.56	318.53	317.19	316.54	316.22	316.09	316.65	317.62	316.74	318.57	315.06	317.69	319.15	318.28	316.68	318.37	317.68	316.86	315.78	317.96	318.66	316.64	318.42	317.19	318.36	316.71	316.21	316.11	315.8	317.41	317.49	316.47	317.8	317.93	315.63	316.55	318.66	317.66	316.11
302.25	302.3	303.76	303.84	303.05	304.6	303.08	303.37	304.52	303.91	303.93	301.9	303.51	304.64	302.92	302.42	303.04	302.13	302.12	302.82	302.65	303.77	302.77	301.4	303.04	303.45	302.2	302.79	302.57	304.3	302.47	303.32	304.34	304.34	301.33	301.81	302.8	303.89	301.64	303.83	301.35	302.85	302.6	304.09	303.6	303.16	301.76	303.6	302.17	302.43
304.74	304.8	305.42	306.22	302.76	303.99	306.57	303.46	304.75	304.47	306.52	303.18	305.77	305.03	305.2	305.87	304.86	304.84	306.56	305.99	305.48	305.1	305.59	304.98	305.22	304.83	304.64	307.16	304.78	305.67	306	305.75	304.66	304.33	306.09	305.58	305.08	306.04	305.13	304.51	304.4	306.26	304.84	304.26	306.49	305.1	305.94	304	305.36	304.46
305.16	303.51	304.42	304.46	304.53	304.62	305.45	305.37	306.44	304.85	305.02	304.51	303.84	304.39	303.74	305.7	305.45	306.3	303.4	304.98	303.71	303.88	305.1	304.82	303.96	303.51	303.48	303.6	304.15	304.19	303.85	304.39	305.24	303.66	302.97	304.5	303.75	304.07	304.5	302.75	303.85	304.23	304.18	303.43	304.17	303.86	304.03	303.82	303.51	304.36
299.48	299.02	300.57	298.49	299.35	299.65	300.05	298.15	300.37	298.84	300.09	300.87	300.1	301.64	300.07	300.63	300.18	299.99	301.91	300.15	299.3	299.81	298.97	299.31	299.54	299.1	299.63	300.17	298.27	300.52	299.11	299.62	299.58	299.5	300.79	301.44	297.62	298.42	299.55	300.03	300.72	299.33	300.21	301.23	300.93	299.97	301.07	301.96	299.98	300.43
302.95	300.17	302.14	303.77	303.53	303.43	302.77	302.71	301.99	303.87	302.52	302.52	302.91	303.6	304.65	301.8	301.7	304.16	301.45	303.4	303.35	302.74	301.4	302.07	302.02	302.95	302.51	303.83	302.7	302.79	301.61	302.92	303.15	304.74	302.49	303.97	304.41	303.66	300.76	302.58	302.78	302.26	301.83	302.13	302.19	303.22	302.81	302.15	302.8	304.58
306.84	307.3	303.95	306.18	306.52	306.49	305.96	307.71	307.75	307.59	306.49	306.81	305.98	305.98	307.2	307.7	307.59	305.01	308.26	307.67	306.97	307.71	306.56	308.24	307.01	306.39	308.26	307.5	306.59	307.56	306.54	307.07	306.47	306.69	306.3	305.61	304.6	305.95	307.01	304.93	307.76	306.66	306.2	306.65	306.75	306.6	305.56	307.35	306.37	307.22
314.25	315.07	316.65	313.61	313.49	313.7	313.41	312.56	314.05	314.63	313.21	313.3	315.86	314.06	314.55	314.81	313.72	314.05	315.33	313.66	313.35	313	315.12	315.97	313.86	316.06	311.82	315	312.93	313.3	314.99	313.22	315.89	312.78	314.64	313.13	312.78	314.31	314.3	314.82	314.26	313.59	314.3	315.09	313.83	315.66	313.06	316.12	314.88	314.08
317.81	318.63	316.84	317.94	319.13	317.15	317.39	314.93	318.73	316.43	319.49	318.57	317.77	317.45	317.22	317.02	317.98	318.83	318.19	319.57	318.11	317.5	317.2	317.43	318.39	317.5	319.78	318.62	319.28	318.54	319.23	317.98	319.92	319.31	318.84	318.26	319.35	317.95	316.96	319.44	318.86	317.76	317.88	318.33	318.28	319.19	316.77	317.38	317.17	316.76
297.64	296.81	298.06	297.78	295.89	297.52	296.46	297.98	297.43	296.34	296.99	297.62	297.13	298.24	296.11	297.58	296.93	296.22	297.26	297.86	295.34	297.99	296.91	295.98	296.98	297.82	296.23	297.27	296.11	297.32	296.16	295.91	296.11	296.74	297.39	295.8	296.11	296.81	295.7	298.74	297.42	295.51	295.86	295.88	296.99	296.8	297.93	297.52	292.86	296.2
299.75	299.78	302.99	299.12	302.18	300.95	300.92	300.73	299.93	302.14	299.41	300.44	301.67	303.15	301.14	302.16	301.18	301.07	299.12	300.81	301.43	300.76	301.32	302.71	300.25	300.33	300.86	300.96	300.83	301.31	299.15	302.82	299.42	301.52	301.77	302.49	302.19	303.49	299.34	300.53	300.24	302.3	300.34	301.51	301.72	301.17	300.43	300.83	301.31	301.35
320.1	317.02	318.86	317.43	319.59	317.72	318.47	318.94	318.87	317.73	317.28	319.64	321.04	319.39	316.14	319.21	318.83	320.1	318.72	316.97	318.18	318.08	319.62	316.75	319.14	318.44	320.03	318.62	317.66	318.85	317.95	317.65	318.78	318.09	318.57	317.99	317.88	318.29	318.35	319.34	318.96	318.81	317.95	318.36	318.57	316.76	318.62	318.32	318.86	319.15
302.37	303.81	300.7	303.52	302.8	300.75	304.33	301.52	302.46	305.07	302.21	302.26	301.71	301.14	302.66	303.71	301.46	303.29	302.35	300.97	302.56	302.55	302.68	301.51	302.18	302.65	301.44	301.63	303.11	301.27	302.24	303.07	302.93	303.39	303.34	301.78	301.32	303.42	302.8	302.59	301.45	301.41	303	301.22	301.78	302.57	303.15	305.15	302.97	302.75
310.32	311.21	310	310.04	309.85	311.02	309.38	310.11	311.14	310.29	310.82	311.62	311.83	311.11	310.7	311.57	310.65	312.11	311.2	309.87	310.23	310.12	309.89	310.53	310.63	311.18	310.56	311.44	311.02	311.41	310.03	311.45	309.62	310.31	311.13	311.56	311.51	310.8	310.26	311.65	309.64	310.59	310.54	311.06	309.54	312.14	309.66	313.51	311.74	311.96
295.54	295.26	295.73	297.06	296.67	292.73	294.48	293.48	296.02	296.2	295.78	295.92	294.71	293.83	296.58	294.54	294.83	295.87	295.7	294.51	296.26	295.53	295.65	295.45	295.08	295.17	293	294.73	296.01	295.46	295.09	296.5	294.79	292.87	294.47	294.05	294.75	295	294.66	295.95	294.79	296.13	295.11	295.24	294.8	294.78	295.19	294.8	293.92	293.99
311.27	312.47	310.66	311.44	312.26	312.84	311.39	312.15	313.27	313.71	312.9	311.76	312.43	312.91	312.78	311.93	312.67	313.64	312.41	313.47	312.64	310.9	312.11	312.06	311.3	311.4	311.39	312.63	313.79	312.83	312.92	312.05	310.99	312.01	311.71	311.51	310.47	311.08	311.09	313.64	313.04	313.09	310.77	312.01	314.53	312.26	311.41	312.91	314.03	312.43
302.06	303.13	303.38	302.7	302.37	304.75	301.99	302.74	302.83	302.9	303.9	304.1	303.95	302.94	301.23	303.55	302.83	301.18	302.55	303.16	303.75	303.48	304.28	304.35	302.1	302.3	304.15	304.3	302.71	303.11	305.11	303.43	303.04	302.28	302.22	303.93	303.92	301.24	303.09	304.02	303.27	303.73	303.39	302.08	301.85	301.38	303.29	304.88	303.91	301.35
304.6	306.86	305.48	305.26	304.11	305.11	304.62	305.93	304.67	305.99	306	306.61	306.22	305.21	306.49	305.95	308.73	305.58	305.92	304.68	307.1	306.29	305.58	304.53	305.45	304.48	304.57	305.33	305.8	306.46	304.78	305.26	305.05	306.01	304.26	305.08	304.76	307.3	305.51	305.12	305.91	304.75	307.15	305.26	306.6	305.31	306	305.44	305.06	303.88
305.59	305.41	306.11	306.54	304.94	304.71	305.79	305.25	305.8	305.34	304.16	304.97	304.92	304.99	305.72	304.83	305.85	307.18	304.04	306.6	306.49	307.52	305.91	304.62	305.84	305.42	307.08	304.5	304.09	304	305.55	306.13	307.08	305.39	302.59	305.02	304.23	305.07	307.27	308.21	305.37	304.38	305.97	304.29	304.73	306.34	306.65	305.34	306.8	305.12
320.12	318.87	318.93	319.97	319.79	318.26	319.1	319.15	318.77	318.24	320.11	320.1	319.85	320.86	316.35	318.99	319.02	318.98	318.91	319.29	319.04	320.88	318.53	319.78	319.68	320.49	319.01	317.67	319.75	319.1	318.71	317.78	318.69	319.98	320.13	319.4	319.13	321.48	320.68	319.75	321.52	319.57	319.81	320.22	318.38	318.86	317.56	320.16	318.54	318.12
293.47	294.77	297.64	291.94	294.31	294.87	295.22	295.22	294.83	294.11	295.28	296.27	294.51	293.1	293.18	293.97	292.47	293.3	294.36	295.06	292.9	293.64	295.29	295.01	292.38	294.71	294.98	294.24	294.17	295.05	294.8	293.05	293.51	296.76	294.04	293.73	294.67	293.19	293.5	294.76	292.44	294.85	296.03	290.88	294.02	295.27	294.99	294.09	293.61	296.2
304.78	303.95	303.67	303.57	302.05	303.84	303.27	303.21	302.13	302.73	304.62	303.2	303.46	303.01	301.82	303.32	304.27	303.21	303.71	302.91	302.71	302.18	303.38	302.85	304.31	304.54	302.16	302.3	303.7	303.36	302.57	304.26	302.96	304.82	303.3	300.36	304.19	304.74	304.7	301.38	304.26	303.1	305.28	303.45	304.54	302.35	303.82	302.77	303.55	302.31
307.95	309.36	306.73	307.99	306.91	308.42	306.56	307.08	307.58	306.44	306.18	305.5	308.99	308.44	306.92	307.05	307.81	308.6	307.5	305.51	308.1	308.62	307.26	304.86	306.52	307.84	306.68	306.16	306.9	307.75	307.62	307.34	308.75	306.06	308.17	307.35	305.5	305.46	307.18	308.3	308.97	307.26	306.37	308.35	308.18	308.15	306.66	306.6	307.51	307.34
314.49	313.07	314.41	313.26	312.33	312.14	312.34	313.19	313.04	313.9	312.14	313.35	313.51	313.39	312.7	314.07	312.29	313.4	313.69	314.24	313.02	311.52	312.9	311.32	312.86	313.2	313.91	314.13	313.09	314.12	313.37	314.65	314.09	313.46	314.23	311.83	311.26	312.38	313.22	311.68	313.31	312.81	314.35	311.02	312.76	312.7	313.02	312.81	313.58	313.76
308.86	307.89	306.96	307.92	309.93	308.83	308.1	308.44	308.81	307.76	308.53	309.9	309.64	308.85	310.82	307.8	310.22	307.98	307.23	310.17	308.57	308.55	309.1	307.28	308.72	308.6	308.15	309.32	308.05	307.3	311.86	309.27	307.84	309.31	310.66	309.93	308.89	308.26	307.82	308.78	308.64	309.53	308.07	309.27	309.09	307.53	307.58	308.29	310.63	307.84
299.52	300.84	301.22	300.74	299.85	300.63	301.59	298.21	300.16	300.08	300.39	297.87	300.58	300.84	301.29	299	299.41	299.51	300.59	300.73	299.96	299.77	299.24	301.24	300.15	300.21	301.42	297.98	300.08	299.37	300.91	300.46	298.59	300.16	300.99	298.32	300.21	297.96	300.34	299.68	299.69	299.19	298.91	300.59	301.64	300.58	300.86	299.42	299.72	300.21
303.02	303.13	302.75	301.64	303.37	301.49	301.55	303.36	301.86	302.54	302.81	301.83	303.11	304.29	300.82	300.54	300.88	303.44	301.37	302.32	300.73	302.34	302.86	300.88	302.04	302.96	301.85	300.89	302.81	302.83	301.54	301.69	302.27	302.62	302.07	302.66	302.25	300.62	302.71	301.78	303.24	303.64	302.58	302.62	302.71	304.89	300.85	304.07	303.91	303.5
312.92	314.71	313.38	313.4	314.03	312.17	312.8	312.02	311.39	312.74	312.78	312.07	314.61	313.39	313.24	313.63	313.44	312.91	313.29	311.47	312.39	312.26	314.31	313.21	310.39	314.87	314.17	313.38	312.98	312.68	314.24	314.22	313.4	311.93	314.7	311.83	313.89	313.93	311.79	312.88	313.33	312.57	313.11	312.93	311.69	312.85	313.16	312.2	313.11	315.5
310.88	310.15	311.72	309.58	310.95	311.98	309.24	311.05	308.53	309.41	311.94	311.26	310.46	309.83	310.16	311.03	310.79	310.51	311.04	308.84	309.93	309.02	309.38	310.51	310.01	309.49	310.13	310.56	311.02	312.18	310.04	312.05	309.35	310.99	309.06	311.91	308.53	312.27	310.66	310.21	309.63	310.38	309.75	310.59	308.9	309.99	307.27	309.18	309.97	310.43
327.52	327.45	326.72	328.47	327.67	326.68	327.48	327.36	328.95	327.43	327.97	327.51	327.95	327.92	327.77	327.71	325.26	328.71	328.25	326.06	328.19	326.88	327.2	327.01	326.95	326.31	326.6	325.23	327.98	327.4	327.9	327.23	326.67	328.98	329.49	326.64	326.98	327.61	327.03	326.68	327.28	327.63	329.41	327.3	326.74	329.54	327.87	328.24	327.31	329
313.63	314.21	313.54	313.93	312.98	313.49	315.1	313.6	313.19	314.1	313.79	313.59	314.41	314.45	314.87	314.92	314.13	313.33	313.76	312.11	310.55	314.22	314.92	315.08	314.87	313.84	313.83	314.26	313.53	315.17	314.25	315.6	312.67	314.02	312.26	314.04	314.71	314.1	314.3	315.28	314.92	312.78	314.8	315.34	315.04	311.95	314.6	314.33	314.41	313.02
304.14	302.18	301.77	300.25	302.27	304.62	301.89	302.65	299.29	302.53	304.09	302.78	303.67	303.05	301.28	301.73	302.19	304.51	303.47	303.67	303.94	301.63	302.39	303.06	303.32	304.21	303.93	303.3	300.95	299.78	301.91	303.73	302.05	301.9	301.02	302.72	301.35	302.09	302.36	304.6	300.8	302.87	303.01	303.5	303.43	302.61	303.51	302.86	302.18	302.88
300.23	302.78	300.97	300.65	300.67	302.26	300.06	300.07	300.92	302.56	300.52	301.33	299.82	301.41	302.67	302.47	301.9	299.24	302.82	300.76	299.92	299.42	299.73	300.12	299.74	300.3	301.06	299.87	301.17	301.25	301.37	300.53	301.88	300.01	299.73	302.08	298.24	301.82	302.42	300.96	300.93	300.73	301.04	300.99	300.91	301.35	301.68	300.49	301.34	300.11
293.39	293.79	293.97	294.32	296.28	292.6	293.95	293.76	294.49	294.11	293.96	293.85	295.5	293.65	295.6	294.11	292.97	294.92	296.02	293.37	294.79	295.7	292.65	293.66	294.75	292.54	293.43	294.86	294.69	293.33	294.86	294.47	294.32	294.62	293.6	292.91	295.44	294.09	295.14	294.23	291.73	293.8	293.75	294.86	291.49	294.45	295.16	293.15	294.85	293.6
304.27	303.3	303.24	304.47	304.9	301.87	303.71	303.87	301.71	302.15	304.28	302.54	303.99	303.8	303.52	302.53	303.02	302.61	303.11	302.72	303.22	303.41	304.28	303.72	302.13	303.88	305.52	301.72	303.49	303.14	304.24	303.19	303.19	303.94	304.92	303.71	303.27	303.74	304.03	303.25	303.84	303.75	305.06	301.44	302.94	303.84	302.52	304.06	302.61	301.87
314.74	313.43	314.3	315.8	314.61	314.72	314.9	314.55	312.7	314.26	315.73	315.68	313.82	313.29	315.12	313.61	315.11	314.79	314.81	316.37	315.08	313.91	315.93	315.66	316.08	317	314.28	313.6	314.87	315.97	316.01	315.43	315.85	314.28	315.26	312.67	315.99	314.54	315.14	314.95	316.71	313.54	315.21	315.28	316.3	315.37	314.84	314.75	315.46	314.28
313.23	312.84	312.73	313.78	313.29	313.44	312.29	313.57	311.77	310.77	311.55	311.89	311.66	313.79	313.94	312.71	313.8	313.53	312.93	312.57	314.04	313.85	311.51	311.98	311.89	311.78	312.13	313.07	313.2	312.79	313.01	311.91	312.5	313.98	313.97	312.7	311.53	313.15	312.23	311.9	313.26	311.86	313.2	313.32	313.98	312.24	312.79	311.83	311.82	311.18
315.39	315.03	314.95	313.68	315.32	315.12	312.79	314.03	313.48	315.86	313.67	312.53	313.25	314.07	312.95	313.63	312.39	314.21	312.79	315	314.55	313.34	312.65	314.98	313.31	312.7	313.66	313.49	315.24	313.93	313.56	314.2	313.84	314.35	314	313.96	313.47	312.04	314.53	313.68	315.41	313.31	314.88	314.39	314.97	313.14	315.38	314.35	313.26	314.41
294.11	296.77	295.73	293.33	296.03	295.45	295.51	295.59	295.36	295.73	293.19	294.91	295.61	295.16	293.55	295.38	294.68	295.74	296.27	297.06	295.39	294.11	295.24	295.59	295.23	294.73	295.6	294.95	296.13	295.65	297.44	294.51	295.54	294.23	293.93	294.81	293.44	297.06	292.95	295.55	296.18	295.95	295.31	294.42	295.8	296.4	295.57	296.48	295.17	294.31
318.41	317.5	318.95	318.35	318.89	319.7	317.34	316.96	320.54	318.88	318.38	316.66	318.84	318.33	318.7	319.16	316.98	318.23	316.42	318.31	317.98	317.63	319.15	318.59	317.49	319.17	317.38	317.34	319.13	319.13	318.7	320.31	317.48	317.43	319.57	317.68	318.02	318.71	318.2	318.92	318.19	318.56	318.34	317.04	318.43	317.91	317.84	318.75	317.56	318.44
306.74	305.67	307.06	305.1	306.01	305.14	305.44	306.66	307.12	306.71	305.67	305.15	306.61	307.86	306.81	306.47	306.28	307.7	308.53	305.46	305.06	308	307.14	305.62	306	307.4	306.21	305.31	306.31	307.26	304.84	306.13	308.37	307.52	307.27	304.99	307.18	306.91	305.63	305.08	307.11	307.54	307.88	305.22	306.35	305.55	306.4	307.51	307.96	305.04
308.4	308.09	306.97	307.3	310.29	310.58	308.35	309.45	309.6	309.3	309.74	307.64	306.97	309.32	307.3	310.64	310.31	308.41	307.89	310.02	309.69	309.24	308.52	309.81	309.65	308.61	308.07	308.97	309.04	307.88	308.72	308.95	307.73	308.15	308.72	306	308.38	308.63	310.27	309.25	307.99	308.78	308.97	307.32	308.16	308.65	308.23	310.47	308.57	308.9
327.66	327.46	328.88	327.09	326.47	326.45	326.18	324.88	326.55	326.28	327.31	327.53	327.57	328.48	327.56	327.43	328.54	325.17	327.14	328.46	326.46	325.84	326.92	326.78	328.45	327.02	326.96	327.91	328.14	327.19	324.89	326.79	328.38	325.19	324.15	327	323.34	327.52	326.7	326.77	327.15	327.24	326.92	327.96	325.81	327.56	327.32	326.9	327.58	327.53
306.84	306.29	306.09	307.68	308.85	306.27	305.55	307.02	305.7	305.46	306.9	305.34	307.08	306.21	307.85	305.94	309.16	306.78	304.04	307.08	307.88	306.38	305.24	309.52	309.67	307.39	307.53	306.48	306.58	304.84	304.26	307.2	308.18	306.35	307.21	305.25	306.17	306.64	304.47	306.58	305.42	307.12	306.7	305.23	307.37	306.99	307.2	306.77	306.51	305.72
314.72	314.84	315.7	317.83	314.4	315.19	313.06	314.98	314.65	315.73	316.21	314.07	316.47	313.92	313.45	315.44	316.16	315.38	314.81	316.06	313.37	315.15	314.38	314.91	314.64	313.85	313.12	313.63	315.39	315.34	315.44	315.44	316.36	314.17	316.16	315.52	315.26	315.76	314.6	315.46	316.92	316.17	316.34	314.81	314.51	312.99	316.01	314.62	314.1	314.4
295.71	296.75	296.1	297.17	296.69	297.57	296.72	299.16	295.93	298.33	296.17	297.7	296.96	296.88	297.92	297.42	297.21	298.62	296.1	297.72	296.56	298.35	296.97	297.06	297.49	296.21	296.49	296.57	295.66	296.13	296.98	296.97	298.45	297.95	297.94	295.8	296.58	298.53	295.78	295.19	294.24	296.44	296.89	295.44	296.77	296.79	296.06	297.55	296.23	294.27
304.36	302.94	302.19	304.18	304.05	301.85	305.97	302.51	302.48	305.14	303.3	304.18	304.05	302.92	302.97	302.55	301.15	303.1	302.97	304.59	302.91	302.55	302.57	304.21	303.52	304.59	303.53	304.07	302.45	303.78	303.12	303.5	303.27	303.85	303.85	304.14	303.87	303.69	302.92	302.77	303.13	301.01	304.91	305.3	303.75	303.06	302.45	303.01	305.02	303.25
312.42	312.78	313.5	313.12	313.59	312.27	311.89	314.94	313.03	314.54	314.4	313.6	313.48	314.04	316.21	314.53	312.16	311.43	312.2	313.52	313.58	313.27	314.06	313.52	312.95	313.7	314.28	313.27	312.14	312.73	313.8	314.41	311.05	314.58	312.5	311.21	312.14	313.24	312.65	313.04	314.03	315.07	313.77	312.56	313.21	313.37	313.41	312.11	311.77	315.07
313.45	312.1	312.4	313	312.73	311.88	311.36	314.53	311.21	314.12	311.69	312.96	313.03	311.39	313.43	313.53	314.15	313.15	312.74	313.57	313.32	314.59	311.96	313.36	313.99	312.02	313.24	313.13	312.84	314.33	314.32	313.02	312.55	313.18	313.84	313.09	314.52	311.75	313.27	314.01	312.06	314.57	314.89	311.92	315.26	314.58	314.34	313.69	311.69	313.55
317.16	318.17	315.83	316.43	318.4	316.38	317.59	316.56	315.98	317.29	317.42	318.01	318.63	316.68	316.88	318.21	316.59	316.53	313.53	317.16	316.23	314.4	316.36	315.95	315.64	316.6	316.82	316.52	317.53	317.94	317.36	316.03	314.74	314.19	316.04	316.01	316.77	316.55	315.96	316	316.34	315.55	318	316.71	317.21	315.39	317.38	317.5	318.5	316.75
308.37	310.45	309.58	309.83	310.34	308.8	310.46	308.85	310.25	308.68	310.83	309.9	307.85	308.96	310.1	308.99	309.9	308.9	310.39	310.4	308.34	309.85	309.24	311.49	309.75	310.93	310.92	311.92	311.56	309.87	309.69	310.03	309.37	309.1	310.91	309.07	309.5	312.24	311.31	309.18	309.95	309.22	309.66	310.63	309.53	309.18	309.25	309.39	309.75	312.45
293.8	297.41	292.99	294.57	294.37	293.05	293.54	294.75	294.36	295.22	294.89	296.11	292.78	292.8	294.84	291.69	293.09	294.96	292.82	293.88	294.12	293.99	295.8	294.39	294.69	295.06	294.53	294.82	292.78	291.79	294.35	293.65	293.43	295.34	293.9	294.91	293.11	293.35	292.67	296.19	293.65	293.7	293.86	291.97	293.22	291.93	295.17	294.81	296.2	292.07
310.67	309.43	310.98	309.98	309.07	309.72	309.91	312.4	311.04	310.49	310.33	309.56	309.01	309.47	308.83	309.6	310.02	311.16	309.16	309.58	312.07	310.72	309.49	309.97	309.34	309.96	307.09	310.82	309.24	308.37	309.87	307.55	309.71	309.37	310.71	309.47	310.29	308.74	310.31	308.83	308.6	309.94	311.16	308.14	310.15	310.27	308.99	310.55	308.7	310.38
328.47	327.65	328.24	325.7	326.67	327.28	328.12	326.88	326.74	328.78	328.82	327.2	327.06	328.87	326.43	327.51	327.94	327.65	326.24	326.65	329.24	328.25	327.31	329.04	326.7	326.43	328.04	328.38	326.61	326.34	327.28	326.44	328.13	329.17	327.08	328.15	327.36	327.56	326.52	326.91	329.79	325.84	327.16	329.73	325.04	329.4	327.53	328.65	328.31	328.44
304.78	303.76	306.4	305.83	305.36	305.53	304.27	304.77	304.29	304.95	303.09	305.83	305.87	303.68	304.06	305.46	303.85	306.19	303.73	304.2	304.18	303.04	302.91	305.3	304.71	305.2	305.49	305.66	305.82	304.63	304.67	303.57	303.68	303.7	304.27	303.07	303.54	304.2	304.54	304.29	305.77	303.53	304.21	303.75	303.32	304.23	303.5	305.1	304.26	305.96
314.36	314.85	314.2	313.86	313.41	312.95	314.37	313.49	314.19	314.61	314.58	313.31	313.83	316.03	313.82	314.73	314.1	313.62	313.44	314.18	314.15	313	315.39	314.04	313.5	312.16	314.43	312.88	313.9	313.12	314.7	312.06	314.02	314.57	313.35	313.95	312.55	314.73	313.66	314.6	314.47	314.41	313.59	312.64	313.54	313.89	316.45	313.43	311.81	313.26
313.63	313.1	310.9	312.54	313.48	312.87	311.79	313.16	312.81	313.4	312.99	314.29	311.88	313.95	313.51	312.44	313.81	313.68	314.71	314.92	313.29	312.59	313.93	311.92	313.63	314.21	311.86	313.91	312.96	311.43	311.55	312.76	313.06	312.44	312.15	314.78	313.31	314.17	312.56	311.56	313	311.97	311.54	313.57	311.7	312.22	313.51	312.26	313.12	313.5
297.77	296.57	296.7	295.02	297.57	296.16	295.97	295.32	297.42	298.79	298.28	297.93	296.95	296.88	296.09	297.37	298.62	296.82	296.73	297.42	295.4	295.28	297.61	296.89	297.66	295.98	298.29	296.19	297.14	295.08	297.35	297.29	297.98	297.47	295.59	296.62	299.15	295.99	297.66	296.45	295.84	295.94	296.51	296.38	296.35	297.87	296.31	295.87	297.22	295.04
323.05	325.61	326.35	324.55	326.23	324.8	326.09	324.43	325.58	323.93	324.09	325.13	325.57	324.85	325.75	325.93	326.12	325.83	325.65	325.31	324.98	322.87	325.38	325.79	324.96	324.83	326.01	325.32	326.13	325.29	325.15	324.81	325.26	324.67	326.27	325.03	324.76	324.45	325.56	325.1	326.13	325.17	325.34	323.94	324.72	326.63	325.4	325.31	326.57	325.21
325.7	325.58	324.69	322.67	323.72	322.46	325.42	323.99	323.77	325.1	325.68	324.89	324.84	324.04	321.48	325.68	325.2	324.27	325.67	325.31	324.16	324.13	324.77	322.97	325.14	324.42	325.34	323.85	325.92	325.04	323.63	326.09	324.27	324.68	324.4	324.64	323.56	324.88	325.11	322.44	323.18	323.67	324.32	326.19	323.01	325.45	323.89	325.74	325.57	324.92
328.2	326.28	326.94	327.72	327.69	326.24	325.29	327.87	327.37	326.19	328.75	327.65	329.12	326.66	327.88	327.21	327.02	327.7	326.41	327.11	327.38	327.8	328.67	327.08	327.58	327.02	327.37	327.04	325.15	327.77	325.96	326.12	326.47	328.6	326.75	325.86	326.74	326.57	327.81	327.55	327.05	327.35	326.47	327.46	326.83	327.86	326.77	326.55	329.1	326.49
299.77	301.46	301.25	301.37	301.21	298.67	302.43	303.76	300.34	299.42	301.87	302.84	300.17	301.93	300.12	300.73	301.54	301.97	299.38	299.71	302.5	301.56	299.83	300.54	300.75	301.4	299.87	300.61	300.41	301.25	300.77	301.36	302.83	300.97	299.51	300.62	300.39	301.24	298.25	300.43	301.85	301.59	299.95	299.86	302.19	302.13	300.57	300.29	301.45	300.71
296.48	296.26	297.19	297.99	297.22	297.26	296.01	296.23	294.73	296.83	295.31	298.21	294.32	295.66	296.07	296.39	297.2	294.79	296.34	296.15	296.78	295.77	294.29	296.75	299	295.81	296.88	297.53	296.9	295.92	296.48	296.83	296.83	295.56	296.71	297.57	298.73	297.45	296.22	297.88	298.49	297.36	295.63	296.94	296.07	296.03	296.76	299.05	297.02	295.35
302.86	305.33	304.39	304.55	305.11	304.51	305.87	304.47	305.73	304.26	305.33	305.78	306.06	305.29	305.37	305.42	304.12	304.45	305.6	306.46	305.07	305.82	304.44	304.39	305.9	306.29	304.68	304.5	305.45	304.71	305.49	304.37	304.59	304.67	303.95	304.37	307.51	304.5	303.87	305.57	304.85	307.58	305.03	304.84	303.51	304.63	306.34	304.98	305.7	306.89
305.61	304.32	306.08	303.38	304.71	306.21	304.81	304.71	305.97	304.29	306.01	305.63	304.31	306.41	304.79	305.42	305.45	306.21	305.72	305.71	305.63	305.32	305.54	304.76	305.47	304.12	304.28	306.25	305.18	306.28	304.48	303.72	304.22	304.74	306.08	305.93	306.58	304.98	304.77	306.17	305.31	304.75	305.14	305.67	305.1	304.09	305.18	305.06	304.35	304.81
319.09	316.46	317.41	318.26	318.95	318.41	317.76	319.58	318.56	318.22	318.97	317.88	318.7	318.33	316.63	316.83	318.4	318.49	316.2	319.39	317.39	317.17	318.61	316.71	318.58	319.1	320.1	316.61	318.02	318.41	318.41	319.5	319.04	318.47	318.12	319.06	317.74	317.83	319.37	318.52	318.32	319.12	318.33	317.59	317.96	317.5	318.17	319.9	319.02	319.04
327.47	328.3	328.88	327.09	323.57	328.4	328.78	326.07	327.69	328.11	330.32	327.54	328.87	327.2	328.59	328.41	328.85	328.82	328.01	328.22	326.94	325.87	328.41	328.55	328.88	328.53	326.13	327.2	326.7	329.43	328.68	328.98	328.76	326.75	327.57	325.68	325.79	327.83	326.26	324.74	327.64	327.8	326.56	326.42	328.92	327.69	327.67	327.46	327.93	327.64
292.83	294.19	293.82	293.22	294.21	294.34	295.12	294.79	294.08	294.25	293.93	293.75	294.18	292.61	295.08	291.07	293.45	294.54	296.75	292.51	291.86	292.01	292.64	294.39	295.64	292.36	292.9	294.09	296.09	293.46	295.28	292.77	292.18	294.6	294.7	292.09	294.46	296.04	293.48	293.85	296.3	294.62	293.54	292.79	293.32	293.15	295.08	293.79	292.52	293.08
329.11	329.21	330.12	327.87	328.33	330.89	329.64	328.51	327.12	327.81	327.36	328.17	329.29	326.94	330.93	328.52	329.33	329.16	328.22	329.04	327.04	329.26	328.43	328.71	328.02	329.86	328.94	328.32	329.72	328.46	328.81	329.06	328.94	330.52	328.1	326.11	328.59	328.97	328.9	327.74	329.58	328.51	328.99	329.24	327.7	328.2	327.81	328.6	329.03	328.69
304.16	305.74	304.19	303.58	306.2	303.35	304.83	303.22	304.47	305.02	304.57	305.65	303.18	303.35	304.17	303.45	303.67	306.47	305.04	306.26	305.48	303.78	304.51	305.05	304.73	304.26	304	306.3	302.92	305.02	303.51	304.51	303.79	305.26	303.53	304.26	302.93	303.91	304	304.93	305.8	305.01	304.1	303.62	303.83	303.5	302.73	303.8	304.42	303.35
311.91	312.98	312.67	314.14	313.66	313.89	314.36	313.94	314.08	313.08	315.09	313.89	312.54	314.06	314.52	313.06	313.6	312.75	313.37	312.69	314.29	314.19	312.35	314.22	313.21	312.7	315.27	314.38	313.87	313.82	314.72	313.29	314.94	314.08	312.74	313.39	313.19	312.81	313.71	313.61	314.65	314.46	313.39	314.89	315.75	312.9	312.83	312.31	312.81	313.76
294.43	293.97	294.6	293.3	295.06	292.31	296.14	294.6	293.55	294.09	294.55	295.04	293.94	291.76	292.97	293.65	292.99	292.87	294.04	292.91	295.38	295.55	292.97	295.36	294.15	293.92	292.87	296.07	293.22	293.42	294.95	294.95	294.47	293.63	293.93	293.3	293.42	292.91	295.08	293.41	293.61	293.31	293.45	293.43	294.3	293.62	294.47	293.5	294.72	294.13
303.23	303.48	302.83	304.34	303.95	304.67	302.95	302.57	303.08	303.18	304.05	301.98	303.45	304.91	304.06	301.13	303.2	302.64	304.6	301.03	304.79	303.94	303.73	302.54	303.29	302.91	302.99	303.64	304.61	303.09	303.23	302.89	303.42	304.16	302.67	303.35	301.72	301.33	304.33	304.86	303.05	305.52	303.85	302.7	303.72	302.13	303.44	304.25	301.89	305.48
314.59	313.89	314.53	315.15	312.76	314.27	314.68	313.99	313.52	313.45	312.87	313.99	314.6	314.61	314.05	314.22	314.17	312.8	312.43	314.16	314.25	315.51	315.03	313.84	313.04	313.8	313.83	313.92	313.46	313.77	314.31	313.43	312.96	316.08	312.53	314.86	313.61	314.62	316.06	312.1	314.45	313.85	315.12	315.57	313.67	314.46	313.79	316.02	313.16	315.29
307.46	305.95	304.74	306.27	305.53	305.76	306.09	305.21	305.15	306.02	306.9	307.34	307.16	304.18	304.91	305.44	307.02	304.35	306.56	307.17	305.63	305.31	306.5	308.32	303.9	305.86	306.11	306.79	304.66	305.31	307.23	306.21	304.99	305.31	308.32	307.13	307.41	305.97	306.01	305.44	305.67	306.92	307.12	305.53	303.75	304.04	307.3	305.49	306.03	306.07
302.28	303.27	302.74	301.02	302.65	302.07	303.47	304.03	302.4	301.59	301.51	302.89	303.1	305.07	304.49	302.35	303.72	303.91	303.51	300.31	302.1	303.45	301.7	303.83	303.53	300.49	301.5	302.47	302.24	304	303.57	303.79	302.14	302.68	301.95	302.17	300.75	301.28	301.5	300.61	301.9	302.29	302.47	301.71	301.94	302.19	303.08	302.43	304.8	302.23
302.42	303.77	302.34	301.31	302.08	302.32	303.87	300.96	303.36	302.2	302.78	302.67	301.85	302.35	301.22	302.93	305.28	302.66	302.93	302.39	304.28	301.33	303.76	302.18	302.56	303.81	304.7	303.9	303.4	302.74	303.39	303.51	304.07	303	302.69	301.73	304.06	302.16	303.03	303.62	302.21	302.8	302.9	304.28	303.77	302.57	302.93	302.89	304.2	303.17
327.87	329.14	329.09	327.1	328.6	326.69	327.33	328.8	328.68	326.57	329.03	327.6	327.1	328.56	327.65	329.16	327.96	328.47	327.57	326.52	326.78	328.21	327.69	325.45	325.99	327.68	327.4	327.57	326.23	326.42	327.87	328.87	327.54	328.42	325.65	328.51	328.23	327.81	327.52	328.14	329.09	327.86	328.02	328.1	327.55	327.25	327.84	328.14	325.48	326.79
314.79	313.4	314.74	314.16	315.03	314.25	314.3	313.75	313.46	315.08	313.92	313.63	313.94	315.46	314.04	314.7	315.33	316.32	314.35	312.8	314.33	315.71	315.4	316.24	314.32	314.47	314.86	313.52	314.03	314.86	314.87	314.9	316.36	314.21	315.7	314.57	314.87	313.68	315.53	315.96	315.04	317.37	315.05	315.48	316.03	317.13	314.57	315.07	314.04	315.98
302.04	303.59	304.23	305.29	305.21	304.87	304.04	304.68	305.45	304.79	303.69	302.77	303.8	302.6	306.01	304.76	305.05	303.68	305.71	304.9	303.66	303.25	304.55	304.76	304.88	303.49	303.6	303.73	304.27	304.46	303.71	304.26	305.62	303.89	304.91	304.44	304.59	303.46	304.2	304.52	304.12	303.37	304.75	304.29	305.1	304.27	305.63	305.12	303.99	304.49
314.47	313.84	315.84	314.91	314.15	313.14	314.83	313.88	315.28	317.08	314.22	316.01	315.12	314.6	314.41	314.82	313.98	315.04	316.38	315.47	314.92	314.65	314.31	313.59	314.37	313.25	314.68	314.73	315.76	316.15	315.71	315.17	313.93	315.37	315.37	315.22	315.33	313.04	313.8	315.04	315.19	314.25	315.67	314.68	316.64	316.54	313.94	314.1	315.09	315.36
300.21	298.86	302.1	299.64	300.27	298.65	300.56	300.38	300.49	299.74	299.1	299.79	300.92	300.41	300.46	298.89	299.39	300.23	300.95	298.41	298.1	301.09	298.42	299.23	300.32	299.69	300.5	299.03	300.45	300.74	299.66	302.51	301.15	300.31	301.08	299.19	300.67	299.13	299.51	300.18	299.07	299.91	300.52	300.66	300.25	299.83	298.92	299.21	298.48	299.95
319.36	319.86	321	318.27	318.11	318.9	319.33	318.31	318.52	319.57	318.14	318.33	317.88	320.57	319.58	319.27	320.87	320.33	317.91	319.93	319.12	319.16	318.34	317.76	319.04	320.03	318.85	319.75	319.22	319.27	320.98	318.08	320.05	318.91	319.49	318.34	319.09	319.16	319.3	318.06	318.26	321.13	320.91	319.85	319.92	320.3	318.29	319.44	318.37	319.12
312.44	314.2	312.43	313.82	313.85	313.46	313.44	313.73	314.06	315.6	313.46	313.76	315.24	315.35	314.07	313.41	315.54	312.45	314.23	313.22	314.14	313.88	314.22	312.31	314.34	314.44	315.15	315.16	312.97	313.35	314.11	314.59	313.96	313.12	314.99	313.51	314.36	315.25	312.3	313.33	312.97	313.52	313.93	314.4	313.54	313.77	314.37	314.76	311.8	312.73
310.43	309.51	310.96	310.21	310.53	310.59	309.9	310.8	310.49	307.82	311.46	309.4	307.34	311.45	308.15	309.7	309.94	309.34	310.66	309.11	309.7	309.35	310.07	310.18	308.17	308.51	310.06	309.64	310.29	309.72	310.27	308.9	308.71	311.39	310.61	310.19	311.55	311.62	309.32	310.49	310.98	311.31	309.3	309.77	310.13	309.56	310.32	311.53	311.37	308.16
305.01	303.51	304.44	304.44	302.71	305.48	304.97	305.21	304.94	305.65	305.29	305.9	305.52	304.57	306.9	305.81	305.83	305.94	304.63	304.59	305.19	305.9	304.84	305.46	304.44	304.81	304.64	306.54	305.22	304.65	306.43	302.99	305.76	305.68	305.54	306.49	306	305.27	303.08	304.71	304.63	304.66	304.37	305.73	306.35	306.25	305.01	304.98	305.42	303.2
312.12	310.69	311.2	311.89	309.68	311.59	310.5	310.77	311.89	312.55	310.82	313.15	310.57	311.13	312.17	311.19	312.66	309.89	311.83	312.57	311.98	310.02	309.65	312.96	312.62	309.61	311.11	311.06	312	310.88	311.37	312.1	310.29	312.7	311.64	310.36	310.26	310.57	311.97	312.43	313.32	312.32	312.04	311.78	310.7	311.36	311.45	310.6	311.19	310.43
305.44	302.88	302.76	301.95	305.3	302.99	306.37	306.37	304.4	303.93	305.89	304.01	303.59	302.71	304.81	303.01	304.2	305.35	303.35	302.24	304.16	305.63	302.96	303.66	304.89	303.77	304.01	304.36	304.96	304.91	303.84	305.94	304.61	304.46	305	304.87	305.45	302.72	305.66	303.58	304.37	305.58	305.83	305.74	304.93	304.67	304.72	307.25	301.95	304.64
305.57	305.32	303.66	307.04	303.6	303.28	304.47	305.51	304.93	304.51	303.84	304.06	303.9	302.46	304.13	303.5	305.16	304.54	304.71	304.37	304.39	303.2	304.21	304.93	304.74	305.76	305.89	303.54	303.72	303.7	304.38	303.9	302.76	304.05	303.33	305.25	306.25	303.58	305.7	304.87	303.88	304.61	303.6	303.93	304.92	304.04	302.72	303.34	304.98	304.95
301.26	300.38	301.29	300.15	301.22	300.57	299.08	301.2	301.14	300.7	299.75	300.06	301.08	300.78	299.28	300.26	303.58	300.89	300.47	299.7	300.75	300.29	300.94	300.62	301.45	301.82	300.31	301.19	300.6	299.67	301.56	301.68	300.9	301.31	300.74	301.03	300.12	302.22	301.68	298.61	301.35	299.44	299.95	299.96	302.01	299.8	301.02	299.59	301.14	301.39
293.15	293.54	295.47	294.13	293.91	294.62	293.47	295.72	292.5	294.83	293.03	291.84	293.07	293.24	294.63	296.24	293.26	294.35	294.31	295.38	293.05	294.2	293.39	294.41	294.2	293.12	294.66	294.9	294.52	293.32	293.41	295.23	295.45	293.71	294.74	294.19	293.65	293.43	292.77	294.23	294.22	293.8	294.1	294.68	294.15	293.57	292.29	293.99	293.87	293.62
304.5	306.06	305.46	304.46	303.95	303.71	306.04	302.78	303.98	303.5	303.7	303.13	304.9	304.25	304.56	304.84	303.53	305.23	304.55	305.14	303.53	304.57	303	305.01	305.38	304.59	303.57	303.84	304.95	303.23	305.56	303.91	302.45	303.25	305.48	305.6	303.57	305.41	304.11	305.28	302.3	302.9	304.6	304.5	303.75	303.68	302.6	303.59	303.96	302.57
303.59	304.13	304.57	305.08	304.19	303.87	306.41	305.53	304.04	304.9	303.64	304.77	304.9	304.04	304.87	304.26	304.97	304.7	301.38	304.36	305.09	303.06	304.97	304	303.77	303.87	304.21	304.67	304.8	304.36	304.19	304.38	305.67	305.59	303.44	305.88	303.87	304.5	305.45	304.08	303.37	303.69	304.08	305.82	304.39	305.17	305.75	304.85	304.53	304.52
317.74	318.83	320.5	318.5	320.1	319.94	317.89	318.26	319.08	319.41	319.86	320.17	318.71	318.72	318.8	318.36	320.49	317.59	319.83	320.64	320.14	319.61	320.05	319.43	320.41	318.53	317.81	319.61	319.66	320.73	319.81	319.37	320.47	318.76	319.59	319.65	317.53	319.15	318.48	320.14	319.67	320.43	319.94	318.72	319.14	319.45	318.94	317.81	320.52	318.17
294.95	296.13	296.35	295.81	295.54	294.12	296.13	294.27	295.1	295.92	294.74	296.95	295.77	294.43	296.73	294.6	293.41	295.52	293.27	296.3	295.27	293.11	293.62	295.19	294.48	294.89	296.64	295.05	294.55	293.81	295.62	293.79	295.79	294.59	296.36	293.46	295.04	295.74	295.27	294.65	295.88	294.15	294.74	296.54	294.93	294.23	295.9	295.14	294.69	294.67
294.11	293.5	295.42	293.62	294.75	294.94	295.38	296.67	294.34	293.74	294.35	295.78	296.01	294.5	296.3	294.92	295.33	295.92	297.32	295.18	294.28	295.41	296.07	295.26	295.45	293.48	295.43	295.25	294.54	296.13	294.84	294.9	296.25	293.04	295.33	294.79	294.27	294.57	294.61	296.07	294.3	296.05	296.06	293.99	292.52	295.11	295.07	292.59	297.06	294.22
299.5	299.48	299.27	299.15	300.51	299.82	302.04	300.41	298.31	300.45	300.88	299.89	299.63	299.47	302.33	301.61	301.33	300.22	300.42	299.54	298.92	299.93	299.66	300.52	299.55	299.45	300.63	301.6	300.55	301.28	301.03	299.19	299.06	299.66	301.46	300.84	300.39	300.56	299.93	300.27	299.62	300.66	299.84	300.53	301.09	299.64	299.91	301.04	300.28	301.72
310.87	311.85	312.39	309.27	311.43	312.99	311.9	312.61	312.38	308.72	309.31	310.1	311.05	312.2	311.27	313.32	310.75	311.01	311.92	310.82	312.13	311.1	311.13	311.35	312.24	312.33	310.12	311.45	313.52	312.97	312.01	313.1	310.89	311.9	309.49	312.96	312.5	311.51	311.58	310.65	311.65	311.56	308.82	311.57	313.21	312.93	310.95	311.63	312.45	313.35
329.74	328.92	328.91	328.73	331.31	326.6	327.16	328.88	328.61	327.59	326.95	328.39	327.28	329.95	326.17	327.57	328.01	328.58	329.58	327.74	328.27	328.25	329.63	328.35	328.91	327.12	329.01	329.07	330.27	327.45	329.11	327.63	328.66	328.57	327.06	326.74	328.38	328.98	326.87	327.38	328.77	329.6	328.15	329.67	329.89	328.4	329.89	328.35	329.18	327.97
302.06	302.29	303.46	301.31	304.14	301.75	305.21	301.24	302.37	301.39	303.61	303.69	301.73	303.69	303.19	303.56	302.56	304.47	301.71	300.62	302.88	301.11	302.21	302.75	302.19	302.73	302.35	302.66	301.61	303.53	302.73	302.08	301.63	302.13	301.94	301.61	303.4	301.76	301.94	302.54	302.55	301.29	303.69	301.32	300.43	304.51	301.98	301.24	303.72	300.08
312.84	315.33	315.81	316.45	313.65	314.5	314.39	314.97	313.99	315.5	314.55	315.12	313.67	316.58	313.42	315.2	314.69	314.53	315.44	316.44	316.93	314.7	315.05	316.16	313.54	312.55	315.13	314.68	315.12	315.72	314.42	314.6	313.75	313.64	314.49	314.97	315.19	315.33	314.24	314.11	312.69	315.35	315.08	313.64	315.34	315.07	316.53	315.29	314.14	314.28
303.4	302.71	304.05	302.24	300.9	302.37	303.09	302.74	300.92	302.99	303.27	302.14	303.73	301.96	302.01	300.97	302.25	301.05	302.42	301.52	302.53	301.74	302.83	303.43	302.9	301.49	303.73	300.12	302.36	303.6	303.61	301.74	301.96	301.9	302.1	302.48	303.24	304.1	303.13	302.98	301.59	301.23	304.46	301.84	300.35	302.54	301.31	302.33	302.19	302.71
328.82	328.17	328.92	328.4	328.92	329.26	330.2	328.9	328.5	329.6	328.94	327.46	327.23	327.67	328.21	327.38	326.78	328.29	328.72	329.11	329.24	327.5	329.06	326.57	328.79	329.44	329	328.84	329.82	330.05	329.34	330.09	329.09	328.23	327.01	328.67	328.96	329.34	329.17	328.37	328.68	330.17	328.31	327.55	328.94	329.94	328.11	328.71	328.13	329.43
303.08	303.14	302.74	303.72	302.88	302.39	302.13	300.23	302.74	302.93	302.02	303.27	302.46	302.42	303.44	303.02	301.66	302.36	302.94	302.76	305.08	304.7	300.78	303.94	303.91	301.99	303.02	303.03	304.93	302.64	303.71	303.09	303.96	301.82	302.24	302.83	302.38	304.11	301.96	302.71	302.99	302.52	301.62	303.14	303.83	301.67	302.18	301.48	303.33	301.92
306.85	307.24	306.85	306.57	304.46	306.74	305.55	308.62	307.51	306.67	306.41	308.07	306.69	306.55	304.11	307.14	304.63	306.46	307.6	307.63	307.5	308.15	306.85	303.18	306.82	307.47	307.71	305.99	307.16	305.27	307.01	307.65	306.73	306.95	305.79	306.73	308.45	305.91	307.42	307.57	306.6	308.97	306.32	304.9	307.05	305.66	305.53	304.44	305.05	305.83
300.14	301.11	301.05	301.38	300.77	300.43	300.79	300.41	300.38	301.05	300.97	299.15	301.09	301.75	301.3	301.6	300.93	301.86	302.26	303.6	300.24	300.35	301.43	302.58	300.21	301.1	300.41	303.7	301.33	299.41	298.85	301.91	301.3	301.98	301.29	300.21	301.52	300.59	301.55	301.62	300.71	301.28	301.51	300.78	302.89	303.04	300.49	300.56	301.53	300.68
319.61	317.85	318.76	317.88	318.96	318.29	318.16	317.19	320.37	317.67	319.34	318.04	317.03	320.73	319.41	318.44	318.55	319.82	317.57	316.73	317.4	319.45	319.21	317.99	317.68	317.74	319.22	319	319.18	317.1	318.77	317.31	318.25	318.22	317.85	318.6	319.86	316.38	318.63	318.94	318.39	318.73	317.85	316.83	316.63	318.29	319.72	319.09	319.41	318.81
317.71	316.23	316.21	317.45	317.08	317.2	316.24	319.12	317.92	316.57	318.4	318.29	316.15	316.05	316.9	318.13	318.41	317.67	317.5	316.95	319.78	316.59	315.97	317.93	316.56	315.96	317.47	317.25	316.84	318.32	317.18	319.9	317.12	316.87	317.06	316.92	316.77	316.39	316.7	315.83	318.43	318.01	317.51	316.85	317.13	316.65	316.94	317.82	318.81	316.58
302	303.84	302.09	303.07	303.5	303.97	300.48	304.08	301.16	302.34	302.77	303.46	302.17	300.92	303.49	303.19	301.56	301.9	300.99	300.69	303.91	303.3	304.25	301.5	300.12	301.76	304.1	303.02	301.53	303.33	302.35	302.41	301.21	302.43	302.9	303.27	301.97	303.41	302.08	302.4	302.91	303.02	302.07	302.13	300.86	302.76	302.62	302.76	301.56	301.26
307.88	308.56	306.8	307.52	307.77	305.64	308.36	307.86	306.99	307.31	307.7	307.51	308.49	307.23	309.89	305.61	306.94	309.08	308.26	307.27	308.34	307.03	305.35	306.88	308.6	309.23	306.47	308.19	307.4	307.58	307.92	306.58	305.77	306.61	305.44	307.46	305.88	307.7	305.98	306.89	308.33	307.91	309.09	304.26	307.77	305.53	307.39	308.71	306.94	307.77
315.54	313.71	314.63	313.18	314.51	316.01	314.47	315.3	315.79	313.96	315.33	316.18	314.62	313.6	314.71	316.42	316.16	313.98	314.17	313.88	314.61	315.87	315.25	314.81	314.99	314.43	315.58	314.36	316.18	314.3	314.65	313.61	314.99	315.92	314.54	315.41	315.76	315.15	314.3	314.33	315.16	314.16	315.85	315.08	314.61	314.2	315.37	315.49	314.93	315.52
301.56	301.7	299.37	302.97	301.46	300.09	301.34	299.27	301.96	300.8	302.07	301.74	301.31	300.74	300.4	301.04	302.01	300.86	301.07	301.82	302.49	300.88	302.49	300	301.66	299.04	301.44	299.67	300.24	301.43	300.53	300.6	299.39	299.12	300.1	301.53	300.45	300.52	299	300.98	300.42	301.43	300.91	299.91	301.78	301.28	301.96	301.48	300.68	301.03
309.54	311.72	310.7	310.58	311.38	309.48	310.95	309.07	310.77	310.36	311.7	310.28	310.44	310.31	310.35	309.12	310.99	310.98	309.93	309.37	310.37	309.34	311.7	309.94	312.76	311.33	308.94	311.99	310.08	310.4	311.98	310.29	311.26	309	312.04	310.49	310.35	310.28	311.33	309.06	309.96	311.67	313.75	312.71	310.84	312.66	311.4	311.65	309.54	311.44
310.3	307.63	310.04	309.96	310.27	312.61	311.22	309.88	308.87	309.03	310.57	310.39	310.61	308.63	309.62	309.34	310.07	309.92	310.81	309.56	308	309.67	310.24	308.98	310.04	309.47	309.49	309.46	308.44	308.17	309.2	309.78	309.76	308.55	309.31	309.44	309.56	309.54	308.64	310.07	310.71	309.85	309.25	308.46	309.89	309.86	310.52	310.52	309.35	308.24
315.2	314.36	314.76	315.34	313.44	314.08	314.57	314.09	313.57	315.29	313.76	314.69	317.37	313.08	314.08	315.27	315.62	315.5	313.02	313.04	312.91	313.38	312.84	313.69	314.46	311.98	313.87	314.52	313.76	314.43	314.26	315.03	314.54	313.35	314.46	314.04	314.71	315.86	314.67	313.37	313.97	314.25	314.44	313.94	313.94	316.3	315.53	311.88	314.04	315.23
308.86	310.09	311.09	310.97	311.62	310.03	308.9	309.65	309.88	311.24	311.77	310.66	310.58	310.96	311.77	312.82	309.89	311.24	310.11	310.05	311.34	310.91	310.36	311.41	309.12	311.59	311.56	310.49	311.08	309.09	310.86	312.8	309.95	310.06	310.34	310.12	312.02	310.49	311.46	308.31	310.56	311.37	312.22	311.31	310.5	311.2	311.91	310.5	311.53	310.18
310.16	309.5	310.5	311.96	309.76	310.11	310.48	311.01	311.6	310.22	311.81	312.9	310.57	309.92	309.85	311.05	310.61	310.43	310.37	309.91	313.17	312.89	310.93	311.91	311.33	310.42	310.56	310.09	312.21	309.16	310.98	312.28	311.46	312.16	309.22	311.29	312.73	312.4	309.8	311.67	311	312.87	311.56	310.21	310.52	312.14	309.72	311.94	310.19	311.47
316.64	317.57	317.16	316.3	315.41	313.92	313.09	316.13	315.5	314.94	316.2	314.92	315.01	315.4	314.62	315.47	317.94	315.44	315.86	316.3	318.11	316.87	316.97	315.99	316.34	313.9	315.69	316.26	314.71	315.75	316.27	316.75	316.82	315.77	316.25	315.54	316.79	315.69	315.22	316.75	315.96	317	315.46	316.67	316.43	315.16	314.19	315.91	314.01	315.11
313.4	314.05	314.62	314.64	313.47	313.05	315.35	315.56	313.08	315.08	313.12	313.63	312.67	313.66	314.12	312.9	314.17	314.51	314.94	314.07	314.54	314.67	313.73	313.85	314.71	314.61	314.18	312.37	316.13	314.41	314.35	314	314.4	313.41	313.18	314.48	315.58	314.82	313.91	313.97	311.93	313.59	315.63	314.07	314.88	313.05	314.06	314.85	313.49	314.73
294.6	292.7	292.42	294.44	293.94	291.33	292.83	294.39	294.88	294.02	294.06	294.02	294.25	293.56	293	294.94	295.65	293.06	293.34	294.27	293	294.97	293.48	294.07	294.12	294.81	293.96	293.55	294.16	294.46	293.68	296.06	294.27	294.12	294.15	293.74	294.38	294.72	293.96	295.19	293.66	295.76	293.62	293.08	293.93	295.02	293.07	292.99	294.58	293.94
314.31	315.7	314.51	315.03	313.22	315.25	316.39	313.91	315.24	315.15	313.41	316.19	315.45	315.89	314.95	315.33	314.47	315.76	316.06	315.32	315.69	316.2	314.26	315.53	313.52	315.1	314.45	314.42	314.28	316.51	313.74	315.71	315.51	315.15	316.84	314.09	314.8	316.94	314.4	315	314.83	316.06	313.98	315.08	314.51	315.64	314.68	314.7	316.37	313.73
304.33	303.59	301.71	304.26	304.29	303.25	304.35	303.67	304.61	302.66	302.74	305.03	304.73	304.13	303.51	302.66	302.84	301.21	301.85	302.71	303.18	303.24	302.86	301.5	302.75	304.33	303.74	303.7	301.51	302.35	303.54	304.36	301.61	303.84	302.97	303.37	301.89	304.98	303	302.92	303.26	303.63	303.61	303.22	303.81	305.35	302.69	302.69	304.25	302.18
305.41	302.64	304.59	302.05	303.39	305.27	305.76	304.53	305.21	303.48	302.55	303.23	304.21	303.69	302.27	304.04	305.07	304.3	302.47	303.21	304.85	304.07	303.32	303.01	303.25	303.92	304.38	303.22	302.7	304.07	303.66	303.4	306.66	303.97	305.44	304.94	303.98	302.46	305.94	303.27	303.82	305	303.4	303.73	305.67	305.58	304.17	304.26	304.11	305.37
304.14	302.05	302.7	302.5	303.38	302.4	301.39	303.53	302.63	302.25	302.84	302.92	303.48	303.57	302.88	302.84	303.3	302.59	302.85	303.05	302.38	302.9	303.62	303.78	301.92	303.83	302.67	303.1	301.85	302.93	302.71	302.71	301.9	301.63	303.31	301.76	304.3	302.96	303.07	302.04	302.44	303.13	301.87	304.36	303.26	301.21	302.81	302.17	303.15	303.55
302.46	303.83	302.42	301.15	302.14	302.65	300.87	304.17	302.39	302.3	303.37	303.67	304.01	301.54	302.31	301.57	302.7	301.96	302.31	301.56	302.91	302.79	301.51	302.07	303.69	302.42	303.14	301.41	303.46	302.03	303.12	301.77	303.78	301	301.76	301.6	302.73	302.41	301.17	300.68	301.35	301.84	302.61	301.64	304.05	304.19	303.96	301.59	303.17	302.67
320.29	317.87	318.56	317.16	318.05	319.25	318.01	318.65	321.27	319.54	318.04	318.29	317.17	318.57	317.9	317.03	319.18	319.5	320.31	317.98	317.56	316.58	317.53	318.55	320.1	318.48	317.97	316.96	319.64	318.28	316.79	318.89	320.32	318.88	317.56	316.97	317.92	316.85	319.06	319.21	318.84	318.34	317.91	319.1	317.3	318.11	318.39	316.13	317.59	320.57
307.23	307.53	306.77	308.14	305.72	308.03	308.28	307.49	308.98	306.78	309.72	306.89	307.72	307.9	305.14	309.27	305.95	309.23	305.83	309.9	306.76	305.72	306.82	307.87	307.2	307.8	306.08	307.9	306.34	306.91	305.64	308	307.03	308.39	306.54	306.41	306.9	307.03	307.13	307.82	307.09	305.65	306.89	307.98	307.06	305.87	307.44	307.32	306.63	305.53
324.78	324.88	324.32	325.76	323.48	323.77	325.08	324.76	322.35	325.85	325.75	326.93	324.53	323.45	326.06	324.51	325.54	325.37	324.92	324.98	325.23	324.79	323.09	323.39	324.01	324.47	323.18	326.23	326.46	324.88	325.92	325.97	324.5	324.05	324.97	323.03	323.62	325.86	324.89	325.75	324.31	325.12	323.29	322.95	325.53	324.41	325.11	323.98	326.19	323.6
313.93	312.91	314.47	315.24	314.26	315.33	314.62	315.41	313.52	316.01	316.29	313.56	316.36	314.58	313.27	316.29	315.61	316.31	313.28	315.18	315.46	315.25	313.83	313.44	315.36	317.04	315.91	315.56	314.95	312.86	316.11	313.53	316.47	315.19	316.69	315.18	314.46	314.93	314.73	312.78	314.5	315.67	313.07	313.63	314.3	313.22	314.14	314.31	313.39	315.28
327.65	329.52	328.78	327.47	328.58	329.89	328.93	327.4	327.72	326.85	327.98	329.31	329.37	330.32	329.09	330.26	328.58	328.55	329.06	328.35	328.66	329.25	329.6	328.27	330.86	329.49	327.97	327.3	327.87	327.88	329.14	327.46	330.15	329.18	327.69	327.47	329.34	329.55	326.26	328.07	330.31	327.73	328.69	329.14	326.48	329.07	327.76	329.4	328.19	328.86
307.39	304.46	306.84	305.41	307.68	304.46	305.25	306.64	307.09	306.93	306.04	305.64	306.7	306.67	306.18	306.61	304.78	306.25	306.07	305.48	305.7	307.76	304.26	305.89	306.03	306.83	305.12	306.96	307.09	304.74	306.82	306.17	304.85	306.27	306.18	305.66	305.9	306.04	307.37	305.81	305.72	306.35	306.1	306.31	306.56	305.79	305.67	306.27	305.03	306.54
306.92	308.1	307.26	308.07	306.81	306.61	307.68	307.29	309.15	307.83	305.5	305.56	307.79	307.8	307.7	306.09	307	307.03	309.27	309.51	308.09	306.35	306.82	306.87	307.73	306.49	307.46	309.25	308.34	307.64	306.5	306.53	305.32	305.51	307.16	306.31	307.8	308.7	309.01	307.91	307	307.97	307.4	306.8	305.87	306.16	309.59	305.72	307.44	306.79
314.28	310.76	313.15	313.33	312.49	316.29	312.93	312.59	312.51	311.14	312.72	313.11	312.76	312.3	312.89	312.72	313.84	313.99	312.91	314.95	314.14	312.22	313.34	313.23	313	311.61	314.83	312.6	315.9	311.52	312.62	313.98	313.66	313.05	314.17	313.83	312.85	313.8	312.98	313.64	313.87	312.57	312.98	313.99	311.16	314.49	312.88	313.77	313.34	312.71
292.52	293.62	295.55	296.35	295.2	294.59	295.4	295.12	296.22	293.91	294.03	297.03	296.09	294.99	295.67	296.91	295.04	294.29	294.31	294.57	293.78	294.86	295.99	295.08	296.99	296.04	296.23	294.21	292.24	296.37	295.41	294.7	294.02	294.63	295.84	296.11	295.5	294.55	294.54	293.55	295.1	296.2	294.4	296.65	294.43	295.87	295.39	293.97	296.22	294.66
310.02	309.26	310.58	310.86	309.46	312.22	310.3	311.16	310.43	309.98	309.36	309.41	308.67	311.01	310.69	309.88	309.95	310.82	309.81	310.52	312.03	310.28	311.64	310.65	310.19	309.25	309.56	309.52	308.85	310.28	310.7	308.36	309.67	309.31	309.42	310.95	310.19	309.64	308.94	309.94	311.09	308.72	309.29	309.01	311.23	309.88	308.56	308.88	310.8	310.15
304.35	306.93	306.47	304.58	304.9	306.25	303.07	303.64	305.88	305.23	303.18	306.07	306.76	305.62	306	306.39	304.86	305.21	304.84	305.84	305.92	304.21	305.32	304.43	306.95	304.32	305.82	306	304.16	303.96	305.67	304.07	308.57	307.1	304.88	305.14	306.67	305.96	305.01	304.7	304.17	306.61	305.82	305.94	306.5	306.98	307.17	305.87	303.18	305.4
303.75	303.7	303.78	305.26	303.6	304.47	304.7	303.63	303.11	303.38	304.6	302.94	304.62	303.77	303.64	303.69	305.18	305.35	303.51	304.29	302.31	304.18	304.83	302.8	302.73	301.96	302	303.55	302.62	302.31	302.79	303.97	302.48	302.02	304.03	304.07	305.01	303.49	304.29	302.12	303.88	303.59	302.85	303.02	302.9	303.81	303.43	304.65	304.43	304.07
310.99	310.98	310.11	311.71	312.8	309.76	312.39	310.51	311.54	310.05	309.35	311.13	310.38	312.04	310.73	310.69	312.38	311.32	310.25	311.54	312.07	312.96	312.54	310.54	311.59	312.68	310.86	312.73	311.43	312.34	312.35	312.19	313	310.54	311.69	311.56	311.16	312.24	311.03	310.29	310.71	312.33	310.8	311.07	310.98	312.06	312.16	312.22	311.36	310.51
302.18	303.97	303.27	300.9	303.09	302.5	303.64	302.63	302.58	301.89	302.4	302.36	300.63	302.44	302.48	303.94	301.86	300.58	305.09	302.38	302.25	301.65	302.25	302.31	303.85	301.64	304.35	302.58	303.37	302.67	303.1	303.32	302.88	304.19	301.16	303.5	303.51	302.65	301.27	301.99	303.15	301.99	302.65	303.81	303.71	302.54	301.89	303.9	302.11	304.3
312.54	311.48	312.86	311.59	312.6	313.34	313.86	313.93	311.45	312.62	315.34	311.12	313.92	314.8	312.29	312.94	311.74	312.55	314.27	314.4	314.36	312.01	312.84	312.11	313.47	313.44	312.96	314.24	311.59	313.15	312.03	311.92	313	315.52	313.26	312.18	313.22	312.42	311.63	313.29	311.98	313.38	313.61	312.38	311.58	313.24	312.92	313.55	312.53	313.26
300.78	302.17	300.74	301.64	300.36	300.53	299.56	302.87	299.77	300.57	300.82	300.91	299.71	300.77	302	301.82	301.61	301.75	302.39	300.61	298.88	299.85	300.3	299.65	300.57	301.15	301.99	301.04	299.39	301.29	301.09	301.16	301.53	301.97	303.15	301.45	300.11	301	300.93	301.45	302.37	300.7	300.15	301.41	301.24	302.44	300.28	302.54	301.62	301.36
305.18	304.84	306.64	308.07	308.23	306.46	305.32	306.64	307.14	305.7	305.77	306.13	306.16	306.72	305.93	306.19	305.49	306.87	305.38	306.65	306.5	304.73	303.65	307.78	306.03	305.32	305.37	307.63	306.18	307.53	305.5	304.96	306.38	306.11	308.2	306.05	306.56	306.37	306.9	303.76	306.48	303.08	305.96	305.92	306.04	307.41	305.48	305.15	305.59	305.87
312.34	311.38	312.68	313.39	312.39	313.82	313.59	313.5	312.9	312.87	313.13	313.17	313.8	312.74	313.56	314.77	313.6	312.1	312.49	314.96	314.67	314.19	311.1	313.88	312.42	312.22	311.87	313.94	311.68	313.26	313.33	312.95	313.39	312.41	314.38	313.02	313.2	312.57	312.94	313.55	313.77	313.19	311.81	314.89	313.92	312.96	313.04	312.58	314.76	312.36
315.13	316.45	314.59	316.62	316.51	313.43	313.99	315.17	316.03	315.97	314.71	315.64	314.32	316.22	314.25	316.75	315.21	316.01	316.8	314.94	314.34	314.15	316.08	315.86	315.44	314.62	315.36	315.25	314.1	315.47	313.93	315.96	313.33	315.59	315.03	313.94	314.39	315.09	314.53	314.79	315.49	314.91	316.15	314.34	314.77	313.21	314.27	314.85	315.95	314.32
327.08	327.02	326.91	327.23	329.71	327.17	327.82	328.61	327.89	327.54	327.69	327.48	325.24	326.51	327.09	328.3	327.21	328.51	327.06	329.49	328.25	326.56	326.99	325.24	326.88	327.76	327.45	327.66	329.23	329.12	328.2	326.97	327.34	328.54	328.29	326.83	328.43	328.25	327.96	329.73	329.71	328.84	327.87	329.81	326.92	325.61	327.25	327.71	327.58	325.91
305.79	304.07	304.17	304.21	302.92	303.64	304.05	304.72	303.91	301.73	305.94	303.6	304.39	304.09	304.11	305.57	302.93	303.09	304.99	304.66	305.83	305.09	303.82	304.75	305.08	304.3	304.25	303.94	305.2	304.11	305.15	304.11	303.01	303.3	304.54	303.88	303.45	304.27	305	302.94	304.66	303.35	306.13	304.92	303.49	305.29	304.99	305.21	306.34	304.34
308.01	306.11	308.56	307.59	306.07	306.79	307.71	305.93	307.67	305.38	306.78	307.39	306	305.98	308.4	305.67	306.01	306.77	305.89	307.54	307.58	307.39	306.99	306.1	304.97	307.46	305.01	304.89	306.83	306.99	307.69	307.48	308.1	306.73	307.61	307.47	305.58	305.98	306.77	305.62	306.91	304.33	305.17	307.22	305.33	305.15	305.53	306.74	306.8	307.33
296.66	295.05	295.64	295.23	295.12	293.96	295.9	294.13	295.13	294.32	295.88	294.94	294.26	294.04	295.57	294.32	294.58	294.26	294.79	294.46	296.26	295.85	295.43	296.29	294.47	296.27	295.11	294.37	295.34	296.79	295.79	295.62	295.95	295.9	294.15	295.3	297.41	293.81	294.67	294.75	295.54	294.42	294.97	293.76	294.93	295.41	294.81	295.72	294.96	295.14
320.03	318.36	317.85	319.06	319.78	318.75	318.28	320.49	318.19	319.48	317.98	319.43	317.11	320.09	318.71	317.34	319.03	317.5	320.04	319.19	315.6	319.13	318.22	319.6	319.31	318.7	318.12	317.09	318.68	316.66	316.31	319.8	319.78	317.91	318.56	317.84	318.55	316.99	316.14	317.01	316	319.29	317.18	317.89	315.89	318.6	318.61	318.94	318.66	319.07
293.33	295.8	294.42	294.73	294.43	295.06	294.36	294.14	294.56	293.99	293.96	293.38	293.67	293.26	294.88	293.51	292.08	293.34	294.91	296.4	293.86	294.76	295.53	292.68	294.7	292.44	291.62	293.34	294.86	294.98	294.54	294.57	293.22	294.49	293.37	294.52	293.25	294.2	294.19	294.19	294.99	293.88	293.08	294.25	293.66	294.67	293.08	294.61	291.53	294.53
327.24	326.56	327.8	329.34	328.38	326.84	327.27	329.36	328.32	328.47	328.45	327.85	327.46	326.99	327.25	327.98	327.32	327.18	327.82	327.11	328.65	327.38	326.44	329.33	327.12	328.92	328.09	327.34	328.4	328.21	328	326.84	326.98	328.66	327.03	327.68	329.05	326.5	326.26	327.14	327.62	328.17	329.04	327.52	328.62	328.72	325.86	327.87	327.92	328.44
301.49	300.06	300.13	299.17	300.26	298.67	298.12	299.37	301.57	299.1	298.95	299.99	299.72	298.53	300.43	299.97	298.27	299.78	299.99	298.99	300.33	300.13	299.75	300.77	301.29	298.8	300.18	300.28	298.52	299.3	300.58	301.08	300.1	299.9	298.66	300.52	299.31	299.72	299.05	298.21	300.17	300.74	300.76	300.35	299.97	301.54	300.6	302.57	299.34	300.85
303.11	304.14	302.85	302.54	301.06	303.85	303.45	304.11	302.21	303.6	303.31	301.99	302.97	302.39	301.47	303.16	301.22	303.58	303.01	303.97	302.91	303.05	303.23	302.19	303.88	303.4	303.14	302.04	303.23	301.86	303.21	302.82	302.29	304.8	302.82	303.5	303.17	303.23	303.66	302.81	303.52	303.8	303.22	302.64	302.52	304.22	303.4	303.16	302.74	302.65
305.28	304.93	304.5	305.15	303.89	303.43	304.54	304.18	304.49	304.78	302.69	304.25	303.96	305.07	305.44	304.92	304.57	304.11	305.7	304.62	306.49	305.94	304.17	304.93	304.13	304.99	304.6	303.42	303.54	304.77	305.21	302.86	304.3	304.74	304.7	303.04	303.92	303.84	303.91	303.67	305.39	303.54	304.05	304.86	302.1	304.99	304.34	304.6	305.21	303.55
315.41	312.33	313.4	315.22	314.29	314.11	314.76	314.45	313.38	313.01	314.88	313.41	312.05	314.74	314.8	313.12	314.4	313.29	316.15	314.21	313.42	314.1	312.81	312.8	313.28	312.52	314.17	312.48	313.44	313.47	314.77	313.81	313.87	314.47	311.87	315.19	313.49	313.47	314.5	313.34	313.22	315.34	316.87	314.16	313.92	313.48	314.99	312.95	315.54	312.96
296.99	299.21	298.4	295.75	297.69	295.84	298.24	298.43	296.26	298	297.41	298.01	295.25	297.4	296.37	296.54	297.86	298.52	294.71	296.38	296.69	297.19	295.7	295.8	296.31	298.06	297.76	297.08	297.13	297.84	296.48	297.01	294.18	298.14	297.43	296.19	296.32	295.89	298.24	297.55	296.99	296.06	297.51	294.81	299.55	295.88	296.97	296.38	296.77	296.59
316.53	315.95	316.46	317.77	316.36	317.48	317.99	317.69	316.84	317.56	315.23	316.67	317.09	315.67	317.96	314.73	314.68	317.95	318.8	317.84	317.99	317.64	315.86	317.13	319.44	319.69	316.45	316.81	317.13	317.94	317.01	317.3	318.53	316.42	316.71	316.15	318.85	318.28	316.99	318.54	318.1	316.47	317.63	317.45	317.11	319.55	318.08	315.82	316.71	316.71
315.04	315.58	312.12	311.7	314.87	312.81	315.14	312.68	315.06	313.61	314.5	314.95	313.72	313.7	314	313.74	313.93	315.04	313.78	314.37	312.38	313.39	314.99	314.54	313.61	313.55	313.34	312.22	313.87	314.77	315.42	314.78	313.19	312.35	314.89	314.11	313.58	313.16	313.57	315.05	314.18	313.9	314.27	313.84	311.85	314.1	315.23	313.21	312.76	313.6
324.68	322.81	324.93	325.1	324.9	325.84	325.37	325.29	323.16	323.8	326.79	326.65	324.52	326.28	325.71	325.85	323.81	325.8	325.01	325.22	325.41	324.1	326.06	325.29	324.73	325.15	325.24	325.95	325.99	324.94	325.22	324.79	325.21	326.42	325.91	325.69	326.25	324.99	324.76	325.92	325.96	325.87	324.47	324.67	325.43	325	326.86	324.71	326.78	324.02
312.43	312.05	313.87	313.79	312.24	312.59	312.85	312.75	312.39	312.9	313.55	312.91	311.64	310.31	313.1	314.01	313.84	313.33	312.25	313.35	312.46	312.81	312.88	312.41	312.37	314.12	312.17	313.68	311.9	313.34	312.47	310.62	310.33	312.24	312.11	312.9	313.7	311.64	313.76	310.61	314.74	313.5	310.84	312.42	313.28	311.3	312.51	313.46	312.78	311.26
303.55	304.27	302.18	302.66	303.49	301.26	302.39	302.35	301.46	301.21	301.1	300.77	301.08	302.9	301.82	302.41	301.37	301.33	302.7	302.53	301.34	301.99	301.56	303.36	301.74	301.62	302.2	301.83	301.69	302.97	304.3	302	303.4	302.2	302.28	303.82	301.73	303.4	301.95	302.92	303.8	301.19	302.81	302.64	302.73	302.49	303.41	302.48	301.6	302.84
312.54	316.24	315.31	314.91	316.54	313.56	315.92	315.5	314.15	314.87	314.75	313.93	315.21	313.68	313.43	316.19	315.26	315.36	316.92	315.64	315.52	315.34	315.79	314.93	313.65	313.9	315.53	314.17	314.72	315.92	316.78	315.56	315.58	313.47	315.14	314.83	316.02	315.27	315.84	316.2	313.07	316.44	314.11	316.24	314.47	313.85	314.09	314.74	316.59	315.62
317.82	320.27	317.06	316.21	317.1	317.98	319.13	318.9	318.36	318.76	318.57	319.82	317.68	318.9	317.44	319.06	319.22	318.23	317.97	317.8	318.39	316.72	318.73	317.75	318.37	319.42	316.16	318.77	318.15	317.91	318.76	318.63	317.66	318.36	319.19	317.46	318.58	317.82	317.76	318.49	319.31	318.87	316.78	319.07	318.04	315.67	319.44	317.63	317.13	317.47
312.55	312.68	311.2	311.79	312.59	311.83	313.69	312.7	311.43	313.22	312.55	310.74	311.48	310.53	313.25	313.41	311.47	312.6	311.3	312.71	313.16	310.9	312.88	311.27	314.02	311.65	311.63	311.27	311.6	312.14	314.16	312.8	311	312.68	312.72	313.39	311.33	311.53	312.97	311.17	312.12	312.92	312.73	311.86	311.85	312.63	313.25	311.27	311.03	312.06
315.23	315.47	314.4	316.17	314.2	313.87	313.23	314.31	315.39	313.49	314.68	315.02	316.05	314.88	314.2	316.33	315.84	314.28	316.41	315.48	313.79	316.16	315.1	313.06	313.29	314.92	315.78	313.87	314.69	315.03	315.5	315.97	317.06	314.38	314.79	314.43	315.27	314.36	313.77	313.76	314.52	314.56	314.57	315	316.13	315.19	314.24	314.83	313.54	315.26
302.25	298.35	300.53	300.53	299.95	297.46	299.9	298.49	300.55	300.82	300.81	301.05	300.46	300.86	300.06	298.91	299.91	299	300.13	300.17	299.32	301.47	298.99	301.01	299.55	301.67	301.4	302.01	300.08	300.58	300.91	300.21	300.81	298.95	299.63	300.33	298.86	297.81	299.19	300.14	299.56	298.63	298.71	301.24	300.01	300.18	297.82	299.39	301.06	302.49
302.71	304.77	302.64	301.42	304.1	301.73	302.48	303.3	302.26	302.82	303.54	303.03	303.12	302.08	303.64	304.02	303.27	304.43	303.13	302.59	302.75	302.79	303.87	300.83	302.34	302.93	302.52	303.15	302.76	302.66	303.99	304.15	304.22	301.62	303.95	304.72	303.06	303.59	302.11	305.21	302.99	303.26	304.38	302.75	305.02	306.52	303.8	304.48	303.78	302.46
296.95	295.02	298.1	296.45	294.31	296.03	297.33	297.34	295.68	297.13	295.35	297.26	295.64	297.3	296.59	296.69	295.89	296.59	297.64	296.23	297.26	296.68	296.99	296.52	296.86	296.65	294.98	296.5	296.81	297.06	297.6	295.64	298.17	297.03	297.55	296.29	296.74	298.06	295.75	297.24	297.08	296.53	296.65	296.73	297.58	297.39	297.4	298.53	297.01	298.02
314.84	315.51	315.46	314.37	315.2	314.38	313	311.42	314.54	312.72	314.73	313.56	314.21	313.89	315.02	313.47	313.02	315.23	314.69	313.49	312.62	315.54	313.1	312.85	315.06	314.74	311.41	312.95	313.79	313.35	314.44	314.5	313.3	314.1	313.13	313.96	313.93	313.49	314.62	314.59	314.42	313.85	313.14	315.26	313.42	314.42	312.94	312.46	313.96	314.54
314.17	315.47	315.84	313.84	314.01	313.02	312.51	312.93	314.23	311.96	314.86	312.5	313.31	313.29	314.14	313.56	313.02	312.19	313.37	313.85	314.65	313.15	313.04	314.17	313.12	314.69	312.43	312.78	311.35	312.2	312.84	313.62	314.22	313.28	313.45	314.19	314.6	313.43	314.41	314.09	316.2	315.33	312.39	313.12	313.74	314.18	314.36	315.01	311.15	313.04
302.18	301.84	303.22	303.17	301.64	303.12	303.85	303.95	301.74	301.9	302.33	302.21	305.39	304.53	302.89	303.75	302.21	303.53	302.46	304.16	303.06	303.21	302.99	303.26	303.56	303.61	301.31	301.68	301.63	303.11	304.06	302.66	303.59	304.17	302.38	302.79	300.73	301.54	302.12	302.57	302.9	303.68	299.14	301.13	302.16	302.73	302.13	304.24	303.45	303
303.31	303.68	304.67	304.72	305.18	305.97	304.09	303.5	305.09	302.94	304.31	303.68	306.04	305.12	303.79	303.25	305.26	303.84	304.16	304.31	304.21	302.95	304.16	303.5	303.44	304.29	304.28	304.41	303.76	303.84	303.4	304.35	304.96	304.38	303.5	304.06	306.65	304.26	304.77	304.21	303.18	306.34	304.22	305.99	304.57	303.48	304.99	304.36	303.49	303.94
304.53	305.31	305.58	307.05	306.45	306.09	306.2	306.81	306.15	304.88	307.89	306.15	309.09	305.26	304.43	306.85	306.73	305.93	306.49	305.87	305.87	304.81	306.03	304.85	307.61	305.53	306.51	306.29	304.2	306.91	305.8	308.2	305.88	306.28	306.09	307.99	307.58	305.21	307.15	305.97	304.39	308.69	307.94	305.44	306.86	307.43	306.26	306.14	307.61	308.1
305.99	305.96	307.76	305.04	306.12	306.28	304.53	305.96	306.29	307.2	306.33	305.98	307.51	307.61	305.93	305.69	306.1	305.99	306.19	304.91	306.46	303.72	305.56	305.7	305.52	305.62	304.96	306.81	305.78	306.55	307.13	307.11	306.03	304.18	306.05	306.87	304.19	308.07	307.38	307.44	306.24	304.33	306.36	306.62	304.24	306.54	308.41	305.51	304.99	307.61
302.73	302.37	300.87	303.41	302.34	303.15	301.19	302.47	301.05	302.3	303.35	305.26	302.15	302.93	301.52	303.24	303.39	302.1	303.25	301.32	300.82	303.1	303.51	301.45	303.49	303.37	302	301.33	303.67	301.96	303.73	302.54	304.37	302.16	301.05	302.8	300.88	302.51	302.51	302.32	301.64	302.85	301.15	302.59	301.78	303.01	301.9	303.78	302.16	302.73
313.77	313.71	311.49	313.29	314.08	312.71	312.01	313.46	312.5	313.51	314	312.72	312.27	313.46	312.16	313.91	314.76	314.04	310.69	314.14	313.04	314.64	310.62	314.03	313.2	313.74	313.14	313.52	314.32	313.55	311.76	314.24	313.25	312.49	312.12	313.6	313.08	315.24	312.69	315.37	313.54	313.67	314.78	313.67	312.16	312.14	313.61	311.39	313.33	313.29
306.46	309.65	308.54	308.01	309.88	309.11	309.19	308.09	308.76	308.66	309.37	310.17	309.01	307.68	309.15	309.2	309.08	308.71	308.33	308.67	309.73	306.8	308.79	310.29	308.89	307.48	308.16	308.68	307.66	309.44	309.24	308.06	308.56	309.83	309.07	309.15	310.05	309.23	307.77	311.7	307.56	309.37	307.7	307.94	308.08	309.43	308.6	307.87	307.51	307.73
312.23	314.03	313.69	312.42	314.9	314.26	311.67	312.19	313.41	312.51	313.16	313.44	312.67	314.64	313.34	314.17	311.82	313.39	313.13	310.79	313.78	314.24	313.77	313.09	313	312.58	312.84	313.22	314.34	313.15	311.63	311.61	314.41	312.47	313.85	311.92	314.11	314.36	313.3	313.77	314.12	312.1	314.8	313.3	312.43	310.87	312.77	313.22	311.49	312.28
316.45	318.69	316.96	317.39	317.41	316.59	315.5	318.25	315.68	318.1	315.88	315.95	317.08	318.5	318.68	317.4	316.33	317.75	317.88	317.62	317.17	318.28	318.06	318.94	316.89	317.44	317.27	316.85	317.37	315.65	316.42	315.92	318.27	317.21	317.37	317.63	317.55	317.31	317.76	318.62	316.9	317.95	318.31	316.16	317.68	317.97	318.59	317.27	316.58	318.28
303.63	303.13	303.86	304.64	304.53	305.09	302.98	303.31	304.04	304.24	304.31	305.38	302	305.67	301.91	302.99	303.93	304.6	304.35	304.37	305.44	305.09	303.95	306.46	304.94	301.99	303.13	303.44	305.01	304.57	302.7	304.06	305.22	303.74	304.12	301.66	305.05	304.22	304.66	304.52	305.86	305.49	305.44	303.1	304.29	302.99	305.47	302.8	304.09	305.11
304.13	305.64	305.24	305.93	304.5	305.36	304.28	305.16	303.85	305.21	302.48	305.28	303.72	304.65	305.18	303.66	304.6	303.47	303.65	304.33	305.47	305.29	305.14	304.89	302.92	306.02	303.1	305.19	304.84	304.82	304.24	304.08	304.85	304.38	302.64	304.25	305.49	304.32	303.82	305.91	302.27	303.95	305.71	303.79	303.68	304.81	304.93	306.12	305.74	304.05
325.97	324.04	324.9	324.96	324.67	326.57	325.45	325.94	324.18	323.56	324.53	325.88	325.16	324.58	325.95	325.44	324.55	326.22	325.68	326.45	326.77	326.57	325.45	325.36	324.76	327.54	324.77	326.17	324.5	326.79	326.19	326.77	326.25	325.91	325.09	324.48	325.87	324.94	326.73	326.2	326.35	324.85	323.3	325.97	325.69	324.75	325.25	324.94	326.24	324.18
311.97	310.45	311.89	310.87	312.68	310.34	312.09	309.88	311.71	310.28	310.77	309.08	310.97	311.25	311.81	311.13	309.99	310.53	309.78	310.87	310.39	311.48	309.72	312.62	310.19	312.06	310.93	311.36	310.44	310.95	310.37	311.44	310.01	310.17	310.73	311.52	310.26	311.99	312.03	309.81	309.45	312.23	311.68	311.93	310.72	308.87	310.46	309.51	309.98	308.91
312	312.98	310.99	313.47	313.2	311.32	311.1	311.86	314.19	311.94	312.48	311.59	312.5	312.77	313.84	310.77	312.81	312.37	311.58	313.81	312.15	311.7	312.99	312.26	312.58	311.62	313.82	312.5	312.91	311.92	313.99	312.26	313.27	311.27	311.88	312.19	311.66	312.07	312.97	312.76	313.73	311.06	312.15	313.22	312.4	312.71	313.39	313.04	312.37	313.24
305.81	305.17	305.78	304.55	304.34	303.73	307.19	305.8	307.03	304.42	304.18	306.26	305.5	304.16	305.91	302.45	307.8	306.05	304.31	305.04	305.89	305.72	305.18	305.74	304.47	305.96	305.86	305.04	304.07	305.86	305.91	306.76	305.64	304.6	305.2	304.96	307.24	305.55	306.09	305.38	304.96	304.04	305.37	306.62	305.49	304.94	306.77	306.89	305.53	304.92
326.99	327.37	326.77	327.1	328.34	328.85	327.68	327.3	327.56	328.89	326.64	326.89	327.3	327.46	328.45	326.57	328.73	329.15	327.29	327.88	328.93	329.58	328.08	327.08	328.27	328.94	329.18	327.54	328.92	326.97	327.34	328.5	326.63	327.04	327.08	328.93	326.8	330.38	326	327.77	328.56	328.48	328.88	329	329.36	327.65	327.33	326.75	328	328.01
303.42	302.89	301.61	303.9	304.01	303.53	303.35	304.22	304.07	302.51	302.82	302.04	304.53	302.19	302.86	304.09	303.8	303.31	302.82	302.92	303.5	305.28	304.54	302.65	303.81	303.84	303.86	304.75	303.96	304.4	303.61	303.22	301.33	302.8	304.16	303.39	303.67	303.88	304.11	302.56	303.74	303.77	301.85	304.91	305.36	304.04	302.77	304.49	304.24	305.25
318.6	316.3	318.06	317.36	317.57	317.73	317.49	317.76	318.38	319.88	317.97	318.14	318.05	317.39	320.12	319.14	317.64	319.18	318.05	317.13	318.38	318.19	318.21	318.36	320.73	316.59	317.29	319.26	318.9	318.29	318.19	318.67	318.36	318.92	319.66	316.66	319.88	318.27	320.05	319.13	318.6	318.73	318	318.38	317.29	316.41	317.77	318.14	317.61	318.04
313.58	311.6	312.27	312.38	312.53	311.74	311.51	310.67	312.5	309.92	311.57	311.91	311.14	311.35	309.87	313.02	313.41	311.7	311.4	311.54	310.82	312.57	312.77	312.44	312.67	311.32	311.6	311.75	309.79	311.93	311.65	311.79	310.28	310.92	311.26	310.65	311.87	310.91	310.96	310.58	310.31	312.82	311.46	310.34	312.35	309.25	312.08	309.51	311.8	312.92
302.99	304.17	303.34	304.87	303.07	302.08	303.45	304.17	303.93	303.14	302.6	302.48	305.69	303.06	301.71	304.99	302.98	303.47	302.99	304.42	303.64	303.1	304.33	303.63	304.17	305.23	302.05	304.43	302.65	301.39	304.17	304.65	302.38	303.31	303.01	302.87	302.47	304.49	303.95	303.32	303.17	305.38	303.86	303.67	303.75	302.8	303.47	302.04	301.35	304.35
295.19	294.22	294.28	295.83	294.33	294.82	293.44	293.72	293.41	295.05	293.39	295.27	295.44	292.83	293.67	292.62	292.77	295.12	293.47	293.69	294.2	294.22	293.12	294.03	295.4	294.38	293.75	295.22	295.98	295.24	295.21	293.81	294.08	294.83	293.07	292.39	293.19	294.33	293.73	295.03	295.13	292.76	293.57	291.53	294.37	293.76	295.56	293.42	292.87	294.8
301.7	303.97	304.15	302.97	305.65	303.21	305.08	302.42	303.25	303.37	304.27	305.08	303.15	301.93	302.98	302.06	302.64	303.79	304.5	304.13	301.71	304.14	303.18	304.09	302.04	304.12	304.48	303.66	302.9	302.18	302.07	303.28	303.68	305.02	303	303.05	304.11	303.59	303.51	304.8	302.8	302.77	302.74	303.19	303.91	302.6	302.55	303.57	303.28	301.88
294.86	294.71	295.13	294.63	295.62	296.13	294.43	293.94	296.74	295.85	294.43	294.71	294.73	294.45	294.5	295.17	295.38	295.89	294.45	294.21	294.42	295.43	294.34	294.68	294.93	293.94	296.26	296.87	296.29	295.19	295.01	296.34	296.39	293.72	296.3	294.02	294.89	294.72	296.3	294.4	295.78	295.37	295.1	295.04	296.37	295.15	295.33	294.08	294.9	293.71
316.61	315.84	314.76	316.72	313.94	317.2	315.42	316.22	315.42	314.54	316.63	315.71	316.03	314.51	315.24	314.7	315.2	316.46	315.09	315.44	316.73	315.97	315.9	315.8	316.33	315.77	318.55	315.21	316.66	316.54	317.38	315.28	316.56	315.02	315.52	315.96	316.34	315.49	315.82	314.61	316.75	315.39	315.55	318.35	317.13	313.44	315.71	316.08	315.81	317.64
304.56	302.5	303.28	303.26	303.98	303.78	303.67	301.37	304.3	302.1	302.32	302.73	303.47	302.49	303.2	304.91	303.22	302.7	304.65	303.79	302.16	302.75	304.7	302.05	304.58	301.63	304.62	302.83	304.64	302.81	303.24	301.75	302.37	303.55	303.06	303.57	304.22	303.43	303.79	303.82	302.46	302.86	303.54	306.38	303.13	305.94	303.58	303.73	302.76	303.78
303.39	300.68	300.68	301.17	300.89	300.91	302.3	303.25	301.64	299.54	302.02	302.7	301.16	303.4	304.75	301.28	300.16	300.92	301.19	302.24	298.49	300.1	301.76	302.11	302.55	300.91	301.34	302.84	300.95	300.47	299.52	299.95	299.94	302.38	301.41	300.2	300.6	300.79	301.75	301.3	299.61	302.64	300.41	300.76	300.54	300.99	302.6	301.48	302.54	301.32
316.05	315.35	316.8	316.86	314.41	315.72	317.31	316.23	315.31	316.79	315.39	316.12	315.11	314.5	317.23	314.85	315.32	316.73	316.73	317.11	314.62	315.8	316.52	315.69	314.53	315.83	314.41	315.49	315.79	315.66	317.32	316.44	314.5	316.59	315.75	316.52	316.39	316.15	314.99	318.1	316.33	315.31	314.48	316.7	316.21	316.16	316.39	315.38	315.21	315.83
318.35	319.6	317.67	318.71	318.7	318.15	317.59	317.96	317.26	318.37	319.7	316.58	316.56	319.03	316.89	318.92	317.3	318.16	317.65	318.44	317.69	318.4	317.16	319.64	317.8	318.07	319.1	317.05	317.65	317.85	316.38	317.02	316.48	318.36	316.14	318.88	319.67	317.71	318.29	319.09	316.99	318.25	316.96	318.56	318.78	317.22	318.79	318.24	317.31	317.86
313.27	314.57	316.13	316.1	314.78	316.45	313.18	315.06	316.32	315.47	314.76	315.26	314.94	313.22	314.95	314.56	315.98	315.09	313.61	313.64	315.24	314.89	314.98	315.09	314.57	315.24	315.49	315.55	314.41	316.09	314.74	316.05	315.76	315.92	315.66	314.25	314.57	316.56	315.53	315.06	313.83	316.06	313.36	314.57	316.4	312.73	313.44	315.67	315.75	314.21
295.18	296.83	296.77	297.88	297.6	295.74	296.58	294.63	297.36	295.77	296.37	298.06	296.63	296.37	295.29	296.53	295.94	295.9	296.14	297.71	298.06	296.2	297.93	297.28	296.03	298.06	297.82	295.8	295.93	298.25	297.3	297.68	297.77	297.72	297.7	297.86	297.81	295.53	298.21	298.02	296.68	296.6	296.28	298.71	299.24	295.67	296.34	296.86	297.3	295.57
303.48	300.55	302.64	302.57	302.92	303.04	301.78	303.95	302.3	303.95	301.43	302.2	301.56	300.89	301.23	301.24	302.04	301.72	302.76	303.16	302.68	302.46	303.15	302.85	302.92	302.66	301.14	303.69	302.44	304.45	302.19	301.53	301.07	302.78	303.96	303.5	302.47	302.79	303.49	303.79	302.06	301.74	302.12	303.31	303.26	302.81	302.79	302.93	304	302.12
313.32	312.78	314.09	313.05	314.29	311.63	311.49	311.59	313.46	313.85	314.7	310.9	312.68	313.36	314.02	312.63	313.97	314.39	311.71	314.37	313.85	313.12	312.27	314.27	313.56	311.67	313.32	313.26	313.12	312.68	313.26	312.37	313.57	313.85	314.26	313.16	311.94	313.51	311.61	313.94	312.62	312.21	314.38	312.61	313.36	314.58	313.62	312.82	313.59	311.77
315.63	317.87	316.94	317.93	314.92	318.3	316.07	317.34	316.33	316.7	316.66	315.35	314.9	317.59	316.38	315.41	316.46	316.16	316.8	316.39	315.67	315.96	317.5	313.96	317.07	316.89	316.13	317.21	318.08	316.82	317.05	315.88	318.48	316.49	316.17	317.12	316.96	317.93	316.53	317.49	315.46	318.87	316.42	315.74	316.03	316.86	317.23	316.79	316.03	316.81
301.44	301.02	300.66	300.73	302.02	301.09	300.32	300.19	302.09	299.64	301.77	298.76	301.68	300.81	300.09	301.85	300.91	302.24	301.94	300.21	299.17	302.08	302.59	300.79	300.65	299.49	300.79	299.62	301.12	301.3	300.21	300.43	300.78	301.19	301.26	300.14	300.26	300.75	300.54	299.78	299.22	301.34	300.82	301.15	301.59	301.96	300.71	301.42	302.1	300.75
302.31	300.95	300.8	302.13	300.95	298.94	301.71	300.24	301.99	301.36	301.19	300.56	302.19	302.83	301.55	299.17	301.88	302.07	300.25	299.98	301.44	302.18	300.9	302.7	301.69	300.31	299.49	300.44	302.61	300.69	300.03	302.77	302.76	302.45	299.58	301.85	302.22	303.1	301.08	300.98	302.04	301.36	301.66	301.55	301.13	301.14	301.02	302.7	302.91	302.88
314.42	313.01	313.37	313.41	313.02	314.06	315.74	314.31	313.53	314.31	312.77	315.33	314.69	315.53	314.27	314.15	314.82	313.08	314.83	314.14	313.89	313.34	313.39	315.34	315.14	314.68	315.22	314.94	314.88	315.21	312.65	315.4	312.78	313.3	314.59	314.48	314.43	314.79	314.64	312.15	313.16	312.82	311.79	313.49	314.19	311.9	313.64	314.69	314.8	313.98
303.48	303.38	303.1	301.67	302.31	302.75	302.55	303.81	303.04	303.69	302.62	304	302.3	303.99	301.24	303.3	302.76	303.64	303.79	305.19	302.98	303.46	303.15	303.63	303.85	304.02	302.73	303.34	303.42	302.63	304.77	302.49	302.51	304.56	305.45	304.42	304.25	303.6	302.98	302.25	304.93	302.47	301.97	303.69	303.05	301.88	302.84	304.94	302.8	303.16
317.82	316.72	317.11	317.04	316.93	316.77	318.38	317.07	317.7	317.98	317.48	317.59	318.54	317.02	317.02	317.71	316.11	316.72	317.61	317.72	317.24	318.04	315.06	315.98	317.62	317.34	318.69	319.15	317.94	317.39	318.94	315.99	318.07	318.92	316.83	318.65	317.49	316.43	315.68	317.33	316.95	316.95	316.51	316.09	317.09	317.82	318.64	317.16	316.52	317.14
320.2	318.92	319.46	318.45	319.95	320.09	318.86	318.67	318.25	319.14	319.39	319.64	319	320.13	319.36	319.07	317.62	320.24	318.45	318.09	318.94	319.87	319.62	320.55	316.7	319.22	320.32	319.97	319.44	321.32	318.49	318.12	320.2	319.45	319.77	319.82	321.58	318.08	319.87	319.53	319.1	320.36	318.71	320.05	319.07	320.11	320.18	317.85	320.26	320.76
307.16	309.07	308.44	309.12	309.27	308.87	308.4	306.29	309.27	310.14	310.14	309.49	308.49	310.65	310.21	310.07	309.38	307.98	308.07	307.73	309.32	307.95	308.49	308.28	309.89	308.97	308.78	308.5	309.59	308.63	311.43	307.19	308.48	307.96	309.46	309.79	307.7	309.76	309.28	309.11	311.31	308.92	310.07	308.51	309.27	307.89	310.2	310.5	309.08	307.62
302.69	303.75	303	305.42	302.11	301.04	303.65	303.96	302.57	304.55	302.14	301.68	303.4	301.93	302.9	304.77	303.18	303.15	302.28	302.2	302.03	304.06	302.88	302.37	302.73	302.75	301.73	301.39	303.89	301.88	301.43	303.75	301.88	303.13	301.91	303.25	301.4	303.78	303.75	304.09	302.49	302.15	301.6	302.27	303.78	301.73	303.14	302.67	302.46	301.96
300.25	300.86	301.96	302.49	299.64	300.23	300.75	301.77	300.89	301.58	299.92	300.91	299.97	301.02	300.46	300.53	301.3	301.13	301.43	301.86	301.83	301.62	299.89	299.92	302.49	301.69	299.95	299.89	301.84	302.48	302.19	298.81	301.62	302.52	300.04	300.65	298.95	301.41	301.3	300.76	300.46	301.26	302.92	302.12	300.71	303.1	301.45	301.6	301.47	301.3
297.11	297.61	296.18	296.92	296.79	296.37	298.11	297.83	296.45	295.27	295.86	297.44	296.2	296	296.39	298.35	294.6	297.37	297.12	297.06	297.13	297.89	296.33	297.39	294.84	298	297.59	296.41	296.03	296.51	298.57	297.9	297.85	296.73	296.88	295.71	296.75	297.36	296.14	294.97	298.16	297.92	297.62	297.45	296.57	296.4	297.81	297.9	297.35	297.98
298.75	301.13	299.51	299.18	299.1	299.35	299.07	300.22	300.6	300.6	298.92	298.5	298.36	301	300.59	300.45	301.61	302.26	299.94	299.36	299.59	301.54	302.5	300.57	301.43	301.8	300.82	300.38	298.95	298.9	300.63	300.98	301.19	300.29	301.67	300.63	299.4	299.41	301.23	299.44	301.25	300.2	298.41	300.35	300.79	299.31	299.4	301.5	300.7	300.3
295.35	298.16	295.58	296.89	297	295.37	296.17	297.79	294.84	296.43	296.02	297.98	298.55	296.42	295.17	297.6	296.76	294.85	295.16	296.04	296.46	296.17	298.51	297.27	296.12	297.5	297.28	296.47	296.86	297.31	296.94	297.2	295.44	296.82	297.55	297	296.15	296.99	295.84	296.3	296.05	297.22	298.33	295.03	294.72	294.57	296.33	299.03	296.58	296.86
299.56	300.17	300.77	301.12	300.07	300.64	300.53	299.79	302.17	299.65	300.97	299.88	300.61	299.67	301.49	299.95	302.07	300.77	299.43	299.33	300.57	298.49	300.34	299.11	299.76	300.42	298.17	300.58	298.92	300.33	299.06	299.58	301.88	299.69	300.09	299.19	301.73	300.45	299.94	301.03	299.63	300.03	299.49	301.44	300.66	301.48	299.08	301.64	300.69	299.76
318.87	317.85	321.3	318.55	318.78	318.8	320.26	317.73	318.48	317.17	319.71	317.51	317.56	318.93	316.63	317.67	318.29	316.78	320.01	318.08	316.69	317.6	318.44	318.63	318.27	317.79	318.29	318.82	319.45	318.88	318.65	318.31	318.89	319.9	317.33	318.15	319.37	318.05	319.78	318.26	320.27	318.87	319.69	318.51	318.62	318.23	318.37	318.59	319.08	316.66
305.26	304.11	306.14	304.57	304.69	305.48	304.81	304.42	305.33	304.46	306.93	305.07	304.31	304.2	303.25	304.41	304.87	304.64	303.61	305.24	304.88	304.78	304.81	306.29	302.56	306.04	304.17	303.69	306.18	304.94	305.95	304.05	304.31	303.84	302.84	303.31	305.73	305.78	305.17	303.49	303.95	306.8	306.47	304.18	303.66	303.88	305.4	303.71	305.07	304.96
324.05	325.14	323.99	323.57	323.14	324.11	325.09	325.72	323.8	323.8	323.85	325.29	325.95	324.17	323.34	325.18	322.65	324.64	326.36	324.2	323.67	325.18	326.02	325.58	324.91	327.82	323.97	324.15	324.3	325.15	324.04	323.15	326.12	324.4	322.53	323.82	323.53	324.08	323.58	324.37	325.36	322.52	323.41	326.14	326.04	325.48	324.19	323.42	326.04	325.45
304.11	304.85	305.63	304.19	305.37	305.77	304.19	306.13	305.7	306.22	304.61	305.41	304.63	306.22	305.35	305.58	304.66	305.56	305.12	303.93	303.4	305.51	304.35	305.93	306.09	305.77	305.33	304.14	305.78	305.05	305.57	304.23	304.01	305.91	304.9	304.56	304.67	303.94	305.57	305.58	304.06	304.74	304.95	305.9	304.16	304.73	304.32	303.67	305.85	304.29
323.79	324.14	324.49	323.96	323.9	324.98	324.38	326.17	324.52	324.07	325.16	322.74	323.43	323.29	322.95	323.96	325.66	324.88	323.44	326.13	321.39	322.44	324.95	325.17	324.75	324.04	326.3	323.04	323.59	323.19	324.58	324	326.32	324.75	325.98	323.15	325.26	324.49	324.72	325.46	327.29	325.99	323.61	323.41	324.81	325.46	325.1	324.85	323.71	322.42
313.04	312.6	312.54	313.61	313.14	313.8	312.19	311.8	310.76	314	312.64	310.99	313.51	311.84	315.23	310.1	312.57	310.12	312.23	312.43	314.16	312.76	311.09	312.38	313.54	312.55	313.57	314.18	313.74	311.87	310.85	312.76	310.7	312.02	313.52	311.95	313.79	311.12	312.77	312.17	314.09	312.7	312.11	310.8	312.32	312	312.84	312.5	313.34	311.89
302.01	302.84	304.55	302.59	301.57	302.59	302.8	302.07	302.2	301.7	304.08	301.46	303.15	302.78	302.49	301.49	302.94	302.46	301.75	304.15	302.21	302.56	300.99	300.92	303.18	302.3	302.62	303.6	302.88	303.61	303.52	302.88	301.83	302.34	302.43	302.87	303.67	301.29	300.63	303.27	302.17	302.94	301.74	303.61	303	302.87	299.94	300.7	303.35	302.64
313.54	311.96	312.62	314.51	312.73	314.35	313.44	313.61	313.91	314.02	311.92	312.58	313.73	312.87	312.23	314.02	314.04	314.09	313.89	313.65	314.98	314.1	314.73	313.98	312.42	313.52	314.18	313.57	312.3	315.24	315.22	312.86	313.86	314.42	314.16	314.43	314.79	312.64	312.55	313.02	314.03	313.4	313.26	314.01	313.75	311.87	313.37	313.49	312.96	313.49
308.47	307.62	309.08	309.4	311.05	307.99	310.47	307.91	308.77	309.58	309.92	308.38	307.46	306.31	308.92	308.92	308.19	309.3	307.01	308.88	307.99	308.91	306.62	310.29	309.37	309.45	309.02	307.55	309.23	309.41	309.28	308.68	308.24	310.38	308.49	309.69	307.65	308.82	307.84	308.86	308.88	307.72	309.07	309.73	308.11	307.77	308.39	307.96	308.18	309.53
303.67	302.83	303.51	302.38	302.2	302.43	301.49	304.71	303.73	304.57	303.49	303.25	304.2	303.38	303.05	302.95	301.67	302.69	304.08	303.15	303.68	304.6	303	304.15	303.16	302.73	303.42	302.71	304.34	302.24	302.36	302.51	303.02	301.82	302.28	303.95	301.99	305.19	302.57	302.97	306.02	303.19	304.36	303.01	304.67	302.6	300.7	301.9	304.58	302.87
317.9	318.63	321.15	319.32	319.94	318.58	318.26	318.83	318.2	319.05	316.07	318.67	316.81	319.2	319.15	318.76	320.31	317.53	319.12	318.77	317.98	316.44	317.58	320.32	320.87	318.07	317.04	318.39	318.64	319.03	318.69	319.01	318.44	318.26	319.1	318.01	318.68	317.7	317.25	318.77	319.67	317.2	317.36	317.05	319.11	318.52	319.7	318.47	319.12	317.14
303.74	303.7	305.36	303.51	301.22	301.57	302.89	302.55	303.22	303.32	302.4	304.29	303.36	303.02	303.29	302.78	304.48	304.74	302.07	302.6	302.14	305.04	303.27	301.94	302.61	303.89	302.87	304.7	302.74	302.12	302.68	304.59	304.38	302.36	302.86	303.38	305.42	301.55	301.75	303.67	301.33	302.32	304.58	302.56	304.36	305.57	303.98	303.24	303.32	304.8
315.63	315	313.95	316.45	316.27	314.72	314.96	316.12	314.43	316.63	314.08	317.15	315.2	314.87	314.86	315.47	314.28	313.93	315.19	313.42	314.54	313.02	316.01	314.51	314.56	314.92	314.33	313.8	313.99	314.25	315.07	314.78	314.92	314.56	314.92	313.7	314.77	314.67	315.63	314.56	313.96	316.03	315.11	314.69	314.77	313.68	313.19	316.13	315.33	314.9
307.68	307.35	306.08	305.84	307.41	306.7	305.4	306.52	306.68	307.95	304.76	306.05	305.98	308.3	308.27	304.35	305.64	305.54	305.89	306.72	305.63	307.29	306.29	307.16	305.77	306.31	306.48	306.53	306.55	307.89	304.9	306.84	306.86	306.62	306.65	306.21	306.94	305.61	306.36	305.97	307.57	305.94	305.36	307.31	306.99	306.24	306.07	306.39	304.86	306.9
310.06	311.79	309.94	311.55	311.29	310.3	310.26	311.97	310.2	310.38	311.51	311.18	310.39	309.59	309.28	309.5	312.95	309.79	308.14	311.51	312.14	311.27	312.73	309.92	311.4	310.81	311.18	311.25	309.48	308.92	307.42	311.33	309.85	309.93	311.44	310.45	311.92	310.62	311.15	310.52	310.44	310.13	311.18	309.88	309.76	311.24	310.43	311.33	312.06	311.22
313.6	315.56	314.42	313.02	312.42	313.8	312.53	315.12	313.21	314.94	314.32	314.59	313.32	313.59	312.56	313.61	315.73	312.35	313.03	313.82	313.86	313.44	315.83	315.84	314.02	313.99	314.23	314.27	313.9	313.22	312.92	314.2	313.33	315.5	313.72	313.14	314.63	314.5	314.8	315.26	313.86	314.56	312.95	314.11	313.48	314.65	313.66	315.09	314.06	313.6
310.13	311.04	309.65	308.9	309.3	311.76	309.62	311.33	311.77	311.68	311.16	311.29	311.13	309.54	312.23	310.13	310.65	311.89	311.73	310.56	310.49	311.57	310.21	309.04	309.29	311.79	312.28	310.02	312.25	309.87	310.94	311.47	311.25	311	310.25	310.73	312.15	311.48	311.1	311.16	309.39	310.32	311.24	311.16	310.23	309.89	310	311.28	310.4	309.97
303.82	305.91	302.84	304.24	302.51	303.53	302.26	303.52	303.06	303.9	302.3	302.82	302.56	302.09	303.65	301.79	302.26	302.28	304.02	303.78	304.03	303.04	303.18	302.95	303.47	304.65	302.5	302.16	304.23	304.23	301.18	302.43	303.77	302.24	304.33	302.06	304.71	304.69	303.04	303.6	302.46	303.9	303.16	303.7	303.12	303.07	302.23	302	303.11	300.81
314.86	314.43	316.12	315.11	315.68	317.31	316.69	314.6	315.38	315.33	314.44	317.37	314.6	314.95	316.73	316.26	318.26	316.21	315.2	316.9	315.43	316.16	316.03	315.8	316.78	315.58	314.94	315.44	315.83	317.05	315.78	315.09	316.9	315.51	315.74	317.3	315.22	315.62	317.05	315.53	314.67	315.33	316.42	314.6	317.46	314.94	316.79	315.34	315.02	314
305.05	302.13	304.3	303.13	304.04	306.64	303.18	302.27	303.47	302.77	302.81	304.21	304.33	303.25	304.04	303.79	303.35	303.36	303.5	301.93	302.55	303.32	303.63	303.47	304.27	305.3	304.76	304.85	303.68	302.28	304.15	303.71	303.58	302.95	303.21	304.74	303.93	304.61	304.07	304.73	302.59	304.22	302.9	304.22	305.7	303.31	305.21	302.43	304.53	304.16
293.55	295.2	292.97	294.08	293.29	293.03	293.72	294.98	293.19	295.36	293.81	294.59	294.83	294.26	295.23	294.61	295.71	293.89	294.19	294.72	293.29	292.87	293.17	291.69	296.67	293.68	293.5	294.27	293.15	293.52	294.8	294.88	291.8	294.26	294.65	294.65	293.91	293.87	295.65	294.28	294.19	293.44	294.64	294.63	295.97	294.26	293.97	292.72	294.82	294.24
301.73	301.36	302.33	303.07	301	302.29	299.63	301.31	300.48	298.99	300.83	301.51	300.47	300.83	302.2	302.15	300.44	299.25	300.08	301.42	302.47	302.2	301.85	301.65	300.81	300.64	301.96	301.21	302.48	300.64	301.16	302.83	299.44	300.89	298.88	301.06	300.68	300.86	300.52	300.23	301.7	304.67	301.19	302.66	301.94	303.02	301.3	298.82	300.91	300.87
326.26	324.26	323.36	322.84	323.96	327.06	322.47	324.05	324.99	322.83	324.12	323.58	324.29	325.2	326.01	325.94	325.13	325.5	326.69	325.16	321.89	324.71	324.15	325.91	325.14	324.87	324.89	324.02	326.32	325.24	326.18	324.47	325.08	325.25	326.37	325.51	323.03	324.93	323.88	324.28	325.19	325	325.23	325.78	324.41	325.48	326.59	323.45	324.09	323.74
302.79	303.54	302.35	303.3	301.1	301.92	301.33	301.28	301.22	302.54	301.81	300.13	301.81	302.9	302.76	302.82	303.81	302.83	303.17	303.1	301.75	301.51	303.89	302.88	302.49	300.55	302.27	302.9	301.96	303.71	301.71	302.03	301.24	301.98	302.52	302.6	301.5	301.81	302.75	300.54	300.99	302.98	301.97	301.48	301.77	301.88	303.3	302.78	303.19	302.08
326.8	327.07	329.6	328.53	327.93	328.35	328.22	327.37	328.77	329.35	328.04	328.1	327.83	328.03	327.91	328.88	328.06	327.95	325.85	329.12	325.96	328.1	327.57	328.84	327.65	328.02	328.5	327.11	327.38	327.1	327.18	329.32	328.73	328.55	328.92	327.13	326.17	327.56	328.31	328.93	328.71	327.38	327.87	328.31	327.93	327.1	327.54	328.03	328.56	328.08
300.73	299.08	299.68	299.62	299.9	300.03	299.32	299.51	300.17	300.32	300.85	300.5	301.64	300.36	299.67	300.46	299.88	299.64	299.1	300.43	299.47	301.95	299.24	301.76	299.47	301.37	299.99	301.29	301.96	300.09	301.06	298.39	298.37	300.45	299.78	300.41	300.53	301.3	300.78	299.38	299.88	299.67	301.35	299.44	300.37	297.77	301.44	301.09	299	302.88
313.28	313.95	313.35	314.33	312.3	310.55	313.45	312.82	313.54	312.59	313.19	314.67	311.95	314.08	312.8	311.77	314.04	315.05	313.6	312.61	313.14	312.63	313.68	315.1	312.57	312.53	314.17	312.48	312.82	314.76	311.5	312.13	311.33	313.93	313	313.09	313.27	314.02	312.99	310.24	312.95	313.17	312.2	312.43	311.97	313.93	311.95	311.45	312.02	312.04
300.4	300.99	300.71	300.7	298.83	299.41	300.78	300.78	300.43	301.98	300.55	300.41	300.36	300.38	301.29	299.4	299.08	299.55	301.45	300.52	300.76	299.15	300.11	299.73	301.36	298.32	300.65	300.4	299.8	301.54	299.41	300.33	300.57	300.54	301.43	300.25	300.6	301.1	301.08	300.26	300.2	299.73	299.49	298.94	301.43	299.89	299.58	300.24	299.45	300.02
297.71	294.76	295.68	294.57	296.22	297.38	297.22	297.91	296.09	294.63	296.33	295.2	298.06	297.63	296.29	296.22	294.88	296.67	296.7	296.16	297.12	297.6	296.49	298.02	297.84	297.51	295.68	297.01	297.87	296.52	296.23	297.75	295.58	296.44	296.38	295.76	297.34	296.43	297.25	297.23	297.11	296.04	295.76	295.71	296.45	297.67	297.07	297.08	298	297.22
316.93	315.39	318.02	318.68	317.78	317.7	317.51	317.57	317.86	318.38	317.42	317.28	317.59	317.13	317.86	317.92	316.05	316.92	316.15	318.74	318.06	317.24	316.73	316.96	316.19	317.21	316.31	316.48	318.81	316.54	316.79	317.3	316.47	317.05	316.73	316.84	318.11	317.05	316.51	317.13	316.97	317.76	317.88	316.94	317.02	317.8	316.62	317.1	317.57	317.93
318.86	319.09	318.98	318.57	319.94	319.84	318.39	318.77	319.68	319.75	317.9	320.04	318.94	319.96	320.64	319.7	318.55	316.92	317.01	319.59	318.34	318.99	318.43	320.22	320.3	319.31	318.09	317.82	317.59	318.35	318.19	318.35	318.35	319.5	317.32	319.85	318.87	319.9	318.37	319.25	318.99	316.16	317.82	320.24	318.89	319.82	319.81	319.14	320.32	318.27
305.48	307.83	306.88	306.51	307.9	307.72	306.77	306.71	305.71	307.56	305.92	306.75	305.11	307.29	306.57	306.97	307.33	308.48	307.43	306.74	306.12	307.67	306.83	304.97	307.27	307.7	308.56	306.1	307.33	307.95	305.51	306.11	305.94	308.88	305.44	305.55	306.24	306.72	305.91	306.61	307.67	309.01	307.29	305.13	305.76	305.29	307.23	307.34	306.57	307.17
311.32	312.23	310.62	309.33	310.45	310.58	311.73	311.27	311.47	310.81	310.53	311.78	309.06	310.77	310.4	309.48	309.96	311.44	310.41	310.98	308.45	309.16	312.16	310.5	310.86	312.2	311.44	312.42	311.45	310.73	309.55	309.72	309.66	309.55	310.1	311.3	310.55	311.2	310.78	312.26	310.78	312.29	311.39	311.05	311.24	311.52	309.66	310.61	310.73	310.16
303.5	301.09	301.36	302.79	304.39	301.63	301.33	301.31	301.3	302.65	302.64	302.89	303.99	301.3	302.15	301.41	303.28	301.43	302	300.75	301.76	302.35	303.54	302.29	300.23	301.65	304.41	300.32	300.8	302.38	303.13	302.6	303.31	300.06	301.92	301.13	303.83	304.55	302.35	301.46	304.26	303.91	300.81	301.1	303.66	304.16	302.59	303.81	303.51	301.39
317.42	318.58	318.13	317.42	317.03	318.15	319.49	319.12	318.24	317.15	318.31	318.73	318.72	317.11	317.36	317.96	319.45	319.62	316.98	317.01	317.82	317.59	318.9	318.88	319.57	317.46	316.22	318.26	318.51	318.71	318.89	318.42	317.66	317.38	318.02	318.14	318.08	318.69	316.03	318.62	318.35	318.91	318.48	318.6	317.49	319.15	319.25	317.62	317.04	319.3
314.66	314.32	315.02	314.17	314.56	314.13	314.29	314.94	313.49	314.94	313.82	313.6	314.38	314.54	314.45	316.16	313	315.39	313.47	315.76	314.73	314.79	315.01	314.5	315.76	315	315.93	312.81	313.68	313.67	313.9	316.52	314.43	315.17	315.62	315.18	314.91	314.67	315.06	317.07	313.81	315.35	312.91	315.33	314.77	312.88	313.26	314.32	316.19	315.11
304.5	302.41	304.38	302.46	302.69	304.34	304.18	302.19	302.96	302.98	301.71	303.56	304.41	302.6	303.32	303.03	304.46	302.61	302.98	304.61	304.97	303.85	302.91	303.14	304.6	302.75	303.11	304.32	303.87	301.78	305.49	301.65	302.32	304.57	301.66	303.3	305.43	303.17	303.79	304.36	305.03	302.31	305.8	305.54	305.27	303.29	303.1	304.19	303.95	303.57
325.19	327.54	324.59	323.86	324.6	327.42	326.33	325.02	325.43	326.09	323.99	326.73	325.51	323.74	326.24	323.96	324.92	325.82	325.16	325.94	328.71	327.04	325.5	326.32	326.12	324.59	323.98	328.19	324.97	323.78	325.98	325.43	325.16	325.86	325.16	325.55	325.06	326.52	324.32	325.25	326.25	327.37	324.43	324.19	324.54	325.91	324.24	325.21	324.91	327.11
300.48	300.87	300.02	299.58	298.86	300.2	299.22	299.81	298.83	300.62	300.22	299.5	299.22	301.06	300.56	300.18	299.24	300.85	298.89	301.94	300.3	300.39	299.97	298.89	299.91	297.96	301.56	301.63	301.15	300.11	300.68	299.07	300	298.74	300.83	299.63	300.15	301.89	299.66	298.7	298.83	300.3	298.99	299.41	298.07	298.28	299.03	300.34	298.57	300.31
328.6	328.97	328.42	326.4	327.78	326.39	327.58	327.82	327.13	327.15	327.34	326.61	327.19	328.35	328.39	328.41	326.97	326.71	328.91	326.94	328.08	328.28	326.04	329.8	328.57	327.92	325.37	328.33	327.22	329	326.52	329.44	326.21	325.93	327.69	327.76	326.29	326.13	326.56	326.05	326.59	328.12	328.27	326.85	327.79	328.9	328.04	329.95	328.68	328.03
312.35	315.87	314.62	312.17	316.73	313.57	316.22	315.75	312.97	315.1	313.4	314.25	315.25	314.24	316.57	314.33	313.75	314.2	315.8	315.26	315.14	313.98	313.71	314.69	313.21	314.77	315.05	314.65	314.97	311.42	315.46	316.26	315.07	314.36	311.96	313.25	313.63	313.06	315.41	313.38	313.86	316.26	312.32	313.58	314.99	315.04	313.31	313.71	313.02	313.61
302.68	304.37	302.09	305.22	303.64	303.54	304.38	304.91	305.42	303.66	303.46	306.43	304.08	303.2	303.63	304.18	303.91	303.43	303.97	303.65	302.41	307.64	303.29	303.62	304.72	305.64	304.1	304.55	305.17	303.95	302.63	306.4	304.19	304.44	303.3	302.5	304.61	304.53	303.41	302.83	303.19	303.36	303.99	303	305.35	302.42	305.09	304.29	303.68	304.19
313.09	314.1	315.75	315.15	313.42	313.55	313.35	312.6	312.15	314.97	312.29	314.98	314.37	313.27	315.09	314.45	313.59	314.75	314.42	312.99	314.1	313.95	314.56	314.35	314.16	312.49	311.88	313.97	315.05	312.31	315.03	313.21	314.03	313.87	313.71	313.6	313.61	312.48	316.5	316.57	313.41	313.78	313.58	313.52	314.73	315.52	315.55	314.67	311.99	312.33
306.62	308.55	307.75	308.51	307.64	308.83	307.82	309.42	308.96	308.98	308.76	308.89	310.07	308.08	308.02	309.57	308.56	309.02	309.28	308.54	310.06	308.83	309.78	309.5	307.93	308.49	309.12	308.8	309.32	308.9	309.45	307.87	309.07	307.32	308.49	310.22	308.21	309.22	308.17	308.28	309.61	306.8	309.11	309.09	308.94	307.62	309.12	309.12	309.04	308.48
305.82	304.95	304.9	307.4	306.65	306.32	305.14	304.91	305.83	303.22	304.65	305.57	305.59	304.19	306.86	306.62	306.87	306.99	304.97	306.18	306.01	305.66	306.56	304.78	304.7	304.19	305.47	305.24	307.39	306.16	304.91	303.9	306.45	306.02	307.76	305.88	305.53	306.18	305.42	305.98	307.59	305.84	305.36	306.58	306.11	306.16	307.25	304.89	305.95	306.32
300.87	303.31	302.45	302.07	302.82	301.55	302.4	300.17	303.54	302.29	303.2	302.74	302.39	302.35	302.34	301.95	302.77	302.2	304.02	301.77	301.39	301.45	304.5	303.38	302.05	303.38	302.19	301.76	301.61	300.78	300.64	302.17	302.09	301.38	304.07	301.48	302.96	303.85	302.25	303.21	302.93	302.33	303.09	302.25	302.39	301.66	300.85	303.53	302.27	301.46
307.18	303.96	305.07	305.49	303.7	304.73	305.56	305	303.32	304.1	306.32	307.14	304.49	304.42	303.83	303.77	307.04	304.17	307.71	304.53	305.34	307.72	303.95	304.51	306.52	305.77	305.64	306.12	304.57	304.88	306.13	304.92	307.77	306.48	306.72	304.15	306.19	304.16	306.5	305.99	303.93	306.16	305.16	306.79	304.44	303.2	305.5	307.36	306	304.15
304.56	303.43	304.16	302.34	304.08	304.1	303.12	303.69	303.5	303.14	303.63	301.66	303.33	301.83	303.68	305.31	304	304.23	301.91	303.66	302.46	303	302.01	303	302.66	304.04	303.04	302.74	302.94	301.21	304.42	301.66	302.86	302.49	302.01	303.29	304.06	302.88	301.69	303.5	302.99	305.7	303.27	303.06	303.54	304.49	304.04	303.45	303.15	303.53
295.4	294.48	296.78	294.38	295.09	294.07	293.05	296.74	294.44	294.02	296.84	295.65	296	294.83	294.1	294.14	294.01	294.37	293.94	294.72	294.76	296.14	294.89	295.57	295.31	294.44	295.67	294.86	294.94	295.66	295.33	294.32	295.99	293.14	294.58	293.78	293.93	294.29	296.17	292.64	294.47	294.98	295.56	293.92	295.53	293.83	296.44	292.97	293.75	295.72
296.85	296.73	296.05	295.7	296.91	296.52	296.84	297.28	296.52	295.78	296.52	296.97	298.57	295.97	297.03	296.01	297.43	296.56	296.92	296.6	297.34	295.99	296.05	297.4	296.77	297	296.93	297.34	297.3	295.01	298.09	298.01	295.81	296.33	297	297.2	295.63	295.64	296.47	296.24	296.19	296.49	295.35	296.87	296.89	297.22	294.87	295.66	296.51	297.72
306.39	306.89	306.25	304.98	306.25	305.45	305.81	305.57	304.83	306.23	306.63	305.27	305.85	305.82	307.3	304.97	306	305.75	305.33	306.13	305	304.41	306.09	304.99	304.86	305.63	306.46	306.2	305.48	305.19	305.55	304.87	305.3	305.17	305.67	303.97	304.21	307.23	307.85	305.55	304.55	304.13	306.9	306.23	304.4	303.73	304.77	306.52	307.05	308.24
306.58	306.36	307.8	307.9	306.77	308.02	306.34	307.43	307.41	306.27	308.17	308.8	308.24	306.74	308.05	306.21	305.92	306.39	306.03	307.18	306.99	306.85	307.99	307.87	310.13	308.89	307.24	305.71	306.3	305.5	308	307.41	305.94	305.89	306.67	308.73	307.37	307.68	307.64	306.73	306.74	307.59	307.73	307.18	307.94	307	307.63	308.07	306.77	308.04
307.71	303.66	305.08	305.4	305.96	305.73	306.04	306.33	305.16	306.36	305.34	304.96	306.17	305.12	304.84	306.19	306.96	305.59	304.91	306.4	305.25	305.31	307.53	307.42	307.82	306.42	306.25	305.48	306.76	305.86	306.28	306.08	305.18	305.94	304.47	304.41	305.61	307.54	306.75	307.82	307.24	307.35	306.76	305.22	304.82	307.08	305.18	305.95	308.7	305.86
314.02	314.66	314.38	315.37	315.62	314.15	313.67	314.94	314.29	315.4	314.65	315.65	316.43	315.74	315.34	315	313.71	315.15	315.33	314.9	314.8	317.73	315.58	313.99	313.46	313.62	313.99	313.81	314.21	314.88	314.6	314.42	313.92	314.18	314.18	315.96	315.49	314.6	313.54	314.76	316.04	315.55	314.75	314.06	314.72	315.52	315.42	314.83	316.06	312.88
303.79	304.92	304.02	303.89	303.81	305.8	302.39	304.92	303.44	302.5	303.72	301.87	302.34	302.82	303.05	303.02	302.92	303.96	303.5	305.14	302.12	302.14	302.98	303.3	304.05	305.15	302.9	304.39	304.17	303.43	304.59	304.31	302.92	305.78	303.94	302.38	304.43	301.71	304.19	303.12	303.06	304.78	305.22	303.28	303.61	304.33	304.57	304.48	304.27	303.48
325.78	327.39	328.26	327.77	328.51	328.3	328.75	329.23	326.44	327.03	328.18	326.29	326.82	327.28	327.86	328	327.99	327.08	326.57	328.72	327.39	328	326.62	326.56	328.77	327.27	329.94	327.37	326.6	329.41	326.74	328.83	328.78	329.59	329.45	327.57	326.64	328.31	328.64	326.67	326.42	328.4	326.44	327.61	328.09	327.82	325.66	328.74	327.97	328.85
310	309.34	310.34	309.59	309.8	309.12	308.43	310.07	311.28	309.31	310.38	309.2	308.91	310.75	308.01	310.79	308.89	308.09	309.73	309.47	311.39	307.89	310.5	309.34	309.38	309.62	310.53	309.91	309.75	308.68	310.98	310.42	308.07	310.52	309.2	309.48	310.82	310.12	310.61	309.1	310.7	310.12	311.46	308.16	309.71	311.65	308.76	308.83	307.78	310.45
315.11	314.9	314.93	315.13	315.7	315.73	314.81	316.36	316.84	314.82	315.1	314.69	315.58	318	313.73	315.56	315.05	316.49	313.95	315.72	316.98	316.41	317.5	315.56	316.95	315.84	317.05	314.75	316.26	317.03	316.03	314.11	314.6	315	316.64	315.98	313.89	315.2	316.95	317.26	317.59	314.92	315.11	316.48	315.47	317.12	316.05	316.79	315.83	314.56
314.32	314.37	313.1	313.19	313.7	313.95	312.71	313.17	314.3	311.27	312.15	312.54	312.71	312.42	313.47	311.68	311.82	312.43	310.68	315.13	312.77	312.98	313.07	311.08	311.37	312.78	312.59	312.6	313.09	312.59	313.47	314.08	312.21	313.78	312.89	313.12	312.04	313.14	311.63	311.79	311.87	311.45	311.63	312.89	312.85	312.35	311.55	309.78	311.83	312.09
317.7	319.86	318.04	317.82	318.62	318.56	320.16	317.42	318.19	320.95	317.95	321.72	317.15	317.74	319.33	316.35	319.36	318.54	319.9	318.93	320.9	317.83	320.75	320.77	316.03	317.46	318.39	318.35	320.76	318.56	319.67	318.46	319.64	318.44	319.28	317.78	319.12	318.76	318.62	319.24	317.2	318.01	319.42	319.8	321	316.8	317.53	319.51	317.84	320.47
314.14	314.41	313	313.59	314.81	313.47	315.13	313.22	313.48	313.58	314.58	314.42	312.9	313.72	314.24	313.95	313.72	315.33	313.51	313.8	312.48	313.43	315.26	313.78	313.4	313.2	314.42	315.54	314.55	312.64	314.75	313.77	314.84	313.5	312.94	314.58	313.38	312.63	313.89	313.51	312.03	313.85	314.31	313.96	314.27	314.08	313.22	313.77	313.47	314.29
303.96	301.6	303.3	305.11	302.67	304.32	305.01	303.82	304.91	302.37	302.29	302.77	303.51	303.17	303.67	302.29	303.43	302.9	303.32	303.95	303.57	302.7	303.06	304.61	303.43	302.96	303.7	304.42	303.71	303.79	306.07	303.5	302.92	303.68	304.33	304.06	305.14	304.12	302.21	303.73	300.68	303.25	303.08	304.17	303.6	302.78	303.01	301.78	301.45	304.51
317.35	314.98	316.76	314.31	315.94	316.42	316.83	315.9	317.31	316.41	317.18	315.51	317.02	315.65	315.91	316.59	314.9	315.93	316.7	314.8	315.93	316.66	313.99	315.44	316.14	316.18	316.56	316.82	316.17	317.66	316.83	315.46	315.66	315.46	314.81	314.85	314.42	316.45	315.32	314.41	316.09	315.19	315.79	314.27	316.51	315.15	316.09	317.93	317.84	316.15
325.5	325.26	324.94	324.14	325.55	324.73	324.91	324.47	325.96	325.07	325.95	324.38	325.67	325.18	326.27	324.25	324.71	324.05	326.62	326.67	325.88	325.21	326.96	325.33	326.17	325.14	325.21	324.42	326.33	324.85	324.34	326.19	326.86	327.07	324.21	324.83	325.95	324.54	325.6	325.55	325.62	323.57	325.39	324.7	325.19	327.46	324.75	325.03	327.02	325.35
312.26	310.75	311.56	309.94	310.8	312.97	311.26	312.23	310.79	310.06	312.73	313.12	313.93	311.67	312.8	312.22	312.17	312.41	313.46	313.15	311.11	309.89	311.83	310.52	311.43	312.66	312.63	310.34	310.48	310.19	310.67	311.4	312.24	311.31	310.75	311.54	311.4	313.09	312.93	312.16	311.41	310.61	311.09	311.17	310.45	311.25	311.01	310.6	312.47	311.95
318.53	319.56	315.9	317.74	318.51	316.27	315.73	317.22	316.23	318.73	318.12	315.92	318.97	316.62	316.88	317.16	318.44	318.24	316.51	316.13	317.35	317.5	317.69	318.22	317.09	319.02	318.44	316.21	316.68	318.22	318.43	317.22	317.88	315.8	317.2	318.31	316.62	318.32	319.52	317.65	317.21	318.3	317.75	315.88	317.66	318.49	318.36	317.97	317.58	318.45
318.21	319.05	317.99	318.92	317.48	318.56	317.96	317.62	318.54	318.12	319.03	318.6	318.21	320.54	317.16	318.37	319.37	316.83	317.31	317.11	317.44	318.69	317.85	316.59	319.28	317.54	318.87	316.77	318.51	319.51	319.71	317.79	318.06	316.78	317.17	320.08	319.1	318.58	318.79	317.3	318.98	321.16	318.42	318.96	319.1	316.98	318.42	319.04	317.52	317.69
302.43	302.66	303.99	303.66	303.99	304.21	302.7	303.62	303.24	305.15	303.48	301.72	303.42	304.81	305.28	302.52	302.59	304.45	303.55	304.29	304.91	302.74	303.38	301.79	304.91	303.72	302.2	304.95	303.64	304.42	304.46	303.94	303.64	305.32	304.25	304.78	302.87	302.98	303.79	303.72	303.43	303.01	305.35	302.89	304.21	302.28	303.94	302.95	304.78	305
311.72	310.83	312.41	311.68	309.51	312.99	311.11	311.56	312.53	313	312.94	311.73	313.91	311.12	310.26	310.34	313.18	311.57	313.38	311.7	311.37	313.5	312.07	312.46	311.71	311.69	311.68	310.64	311.36	312.45	312.65	312	310.59	312.45	312.22	312.07	310.84	312.64	311.78	310.62	312.89	313.45	313.31	311.9	313.36	311.19	312.11	313.22	312.82	311.84
301.36	300.19	300.86	300.37	299.38	300.11	301.03	299.35	300.05	299.65	300.19	299.93	299.71	301.76	300.66	300.45	300.63	300.81	300.24	298.56	299.41	300.65	300.13	299.91	300.34	300.57	298.94	299.45	300.66	300.09	300.18	301.13	301.44	300.7	301.55	299.95	299.11	300.51	299.95	300.93	299.73	301.37	299.39	298.11	299.27	300.9	299.66	298.27	300.66	301.19
328.04	327.16	327.44	326.63	326.88	327.55	327.8	327.55	326.31	327.83	328.49	326.2	325.81	326.33	325.83	328.81	326.32	326.52	327.9	328.41	327.18	327.66	325.7	328.07	326.16	328.38	326.62	329.2	326.31	326.43	327.35	326.35	327.34	328.03	327.96	327	326.86	327.04	326.46	327.48	325.59	326.1	326.5	326.98	328.74	328.18	327.1	326.64	327.65	325.52
317.36	318.17	318.97	316.05	317.28	319.02	318.41	317.56	320.08	318.26	317.2	318.66	317.85	319.13	320.09	317.06	318.43	317.42	318	318.64	317.8	319.62	318.02	317.1	316.93	317.24	317.14	318.73	316.85	318.8	320.14	317.83	317.98	316.5	316.52	317.9	317.82	318.42	318.45	319.29	318.44	317.45	318	318.39	319.22	319.56	318.81	316.99	316.34	318.42
312.03	311.84	310.61	312.34	310.73	312.82	312.35	313.2	310.59	312.51	311.43	311.16	314.59	312.34	310.65	312.64	311.36	310.48	313.11	312.71	312	311.63	312.31	310.85	313.3	311.07	311.5	312.8	313.13	313.19	310.58	313.14	311.65	311.03	311.16	312.48	313.07	313.28	312.5	311.92	312.4	312.5	312.17	312.24	311.44	311.56	311.68	310.88	312.28	310.96
309.42	308.61	309.25	307.34	309.73	309.12	310.29	309.39	307.06	307.7	307.66	309.19	309.48	308.28	307.28	309.23	308.35	310.06	310.43	307.96	308.01	309.8	308.69	308.89	309.16	307.37	309.11	310.07	308.02	309.87	310.19	307.09	310.42	309.25	308.08	309.41	307.89	309.34	308.74	310.04	309.55	309.54	309.35	306.96	309.04	309.41	309.4	310.03	310.6	308.85
316.3	316.61	316.46	316.59	315.95	315.85	317.95	317.94	317.04	315.39	316.97	317.85	320.22	318.17	315.53	316.92	316.7	315.88	316.94	317.49	316.8	317.86	318.18	317.35	316.64	317.12	318.81	317.56	316.58	318.82	317.87	317.27	317.11	316.55	316.74	316.56	317.17	316.11	315.84	317.47	317.43	318.56	316.86	317.69	318.11	317.96	317.86	316.79	317.57	318.01
294.17	293.94	295.23	294.39	292.62	293.1	292.8	295.16	291.72	295.5	294.59	297.06	293.68	294.96	294.45	293.21	291.84	292.19	293.99	294.46	292.68	294.53	293.14	294.01	294.02	293.27	295.43	294.34	293.75	293.66	294.19	292.66	295.81	293.88	292.73	294.48	294.9	292.85	292.98	294.93	293.26	293.79	294.54	294.17	293.97	293.2	291.5	294.28	294.44	293.54
313.61	313.63	313.66	313.87	314.27	314.91	312.38	314.17	314.95	312.51	314.88	313.6	314.94	314.85	315.57	313.43	313.59	314.79	313.81	314.95	314.72	312.8	314.12	314.35	315.71	314.16	313.98	313.68	313.91	314.12	313.66	312.51	313.29	313.75	314.81	314.61	315.24	315.77	314.68	314.07	314.56	315.05	314.44	313.17	313.85	313	312.59	315.48	314.53	313.46
313.18	313.35	313.29	313.26	311.78	310.48	312.59	313.18	313.36	315.1	313.23	312.74	312.6	315.87	312.66	313.53	313.19	313.3	311.58	314.63	312.39	311.4	311.32	313.48	312.01	313.19	315.34	314.16	313.33	312.32	312.62	312.59	313.38	313.94	312.8	312.75	312.4	311.31	313.29	311.57	314.49	315.4	313.27	311.61	312.46	312.79	315.08	314.63	312.36	311.4
324.27	324.62	325.45	325.37	324.54	325.75	327.12	324.15	325.43	326.24	324.53	325.95	324.94	325.34	325.9	324.31	324.65	324.75	326.76	326.01	328.77	324.72	326.95	322.82	325.24	326.13	325.01	325.26	326.03	326.06	323.35	325.14	326.21	325.68	326.53	325.33	325.62	325.78	324.25	323.73	326.31	325.03	325.79	325.17	326.47	324.89	324.86	325.23	325.34	326.78
303.66	303.17	301.94	302.82	303.78	302.9	301.15	302.96	301.94	302.94	300.96	302.05	304.19	303.08	303.47	302.84	303.16	303.05	303.84	301.57	299.35	301.86	299.32	304.1	303.09	301.53	301.77	302.06	303.26	302.72	300.98	301.65	302.23	303.75	302.62	303.06	302.83	304.48	303.66	302.51	302.51	303.35	301.58	302.44	303.5	300.79	302.69	302.33	302.58	302.72
312.34	311.68	311.66	312.37	310.92	311.09	311.49	311.31	310.06	312.76	310.22	309.34	311.95	310.89	311.86	312.55	311.01	309.73	310.94	311.6	311.34	309.56	310.08	311.22	311.06	311.38	312.12	311.11	312.5	312.71	311.18	310.72	310.82	311.63	312.46	311.55	311.12	311.96	311.01	309.36	310.69	312.99	310.9	311.79	312.69	311.57	308.27	311.17	309.35	311.2
310.31	309.41	310.45	309.05	310.28	310.34	309.11	309.16	309.17	309.58	309.26	310.15	310.19	311.56	309.6	309.91	309.07	311.99	310.08	310.56	310.35	310.76	310.29	310.32	309.33	309.09	307.21	309.19	308.51	309.09	309.15	310.07	308.62	309.64	309.04	311.37	309.29	308.65	309.49	310.97	308.95	310.57	310.34	310.42	310.48	311.28	310.23	309.8	310.92	309.16
310.8	312.76	309.76	310.09	310.94	309.85	310.61	310.52	310.31	308.84	310.99	309.43	310.82	312.88	312.31	310.37	311.84	311.54	311.73	311.32	311.41	312.24	311.67	310.85	311.93	311.2	311.04	312.35	311.9	311.6	311.11	310.76	310.78	311.32	310.95	311.29	312.81	311.79	309.19	312.07	311.95	311.93	310.27	311.45	311.08	311.74	313.88	310.92	309.27	313.95
314.13	316.2	317.65	316.25	316.04	315.94	316.94	317.39	316.96	315.62	317.78	315.29	317.63	317.03	316.25	318.43	315.97	318.16	314.52	316.98	316.54	318.55	315.8	315.6	317.44	315.03	318.32	315.91	315.61	315.51	315.66	317.75	316.48	315.4	315.48	315.5	318.05	317.75	315.55	314.93	315.73	316.67	316.58	317	316.73	316.09	317.66	317.88	317.14	315.18
316.59	315.08	314.63	316.24	313.72	314.95	315.57	314.31	316.39	313.19	316.35	315.73	314.88	314.02	314.88	313.96	316.21	315.77	313.03	316.05	315.14	314.73	314.48	314.82	314.76	313.26	314.92	315.23	315.1	313.23	314.8	313.18	315.49	315.79	315.33	314.3	314.86	315.37	314.53	313.63	315.83	315.65	313.9	315.38	316.38	315.88	314.2	313.82	313.85	314.35
307.72	306.35	308.1	308.36	308.22	306.86	306.84	307.13	307.17	307.01	307.78	306.65	308.21	307.91	307.58	307.17	306.91	306.68	306.92	306.29	308.06	305.18	307.85	306.18	307.44	307.03	306.52	307.03	309.32	307.22	307.42	307.45	305.72	306.15	307.5	307.42	306.65	306.62	305.1	307.06	308.49	307.59	307.31	304.81	305.01	306.79	306.41	307.79	307.37	306.83
303.34	303.29	303.67	302.38	303.14	302.83	302.02	305.01	303.64	303.03	304.86	302.49	302.62	304.44	303.68	302.57	303.52	303.3	304.75	304.3	303.14	304.33	302.85	302.45	302.29	304.85	304.25	302.77	303.31	303.05	303.6	304.31	302.06	304.08	303.59	304.18	304.49	301.93	303.92	302.71	303.72	303.16	303.05	304.66	304.99	301.58	303.12	303.47	302.73	302.79
295.5	293.14	296.03	293.63	296.61	295.94	294	296.22	295.46	295.1	296.55	294.18	296.43	295.26	295.54	296.18	294.1	293.36	295.7	294.31	294.91	293.74	294.6	294.21	295.15	295.15	294.03	295.04	296.84	294.92	294.56	294.64	295.17	295.68	295.56	294.63	296.01	294.22	296.4	296.39	295.1	297.37	293.73	294.65	295.18	294.98	296.13	294.95	294.65	295.64
304.68	305	305.37	303.26	303.82	305.87	303.89	306.17	304.13	304.65	303.98	305.51	304.84	304.11	303.26	304.18	304.34	306.69	303.74	302.31	303.85	307.02	304.84	305.9	304.17	305.41	303.45	306.18	302.95	305.69	304.6	305.49	303.37	305.25	305.25	304.57	306.75	305.33	303.19	304.37	305.87	303.07	304.18	305	307.18	306.1	306.36	303.7	303.13	306.12
314.58	315.09	316.11	315.12	314.85	315.69	313.55	313.26	315.73	314.39	313.52	316.06	315.43	314.1	314.32	316.19	313.27	315.31	315.31	314.91	314.07	314.52	313.46	315.34	314.2	314.19	314.37	315.78	314.48	316.05	314.65	315.45	313.95	313.49	313.05	314.79	314.83	315.83	314.12	315.43	315.74	315.66	313.96	315.64	313.14	314.35	314.86	313.78	315.28	313.59
315.07	316.67	313.95	315.03	313.44	316.76	314.28	313.8	315.76	313.55	315.92	314.09	315.94	313.34	316.9	315.67	315.52	315.41	315.11	314.22	315.47	314.69	314.99	314.39	315.07	314.12	313.4	313.99	313.72	314.6	313.89	313.79	315.63	314.9	315.17	315.06	317.17	315.77	315.3	316.11	315.92	313.81	314.34	313.94	313.85	315.48	315.06	314.33	314.52	314.53
302.63	303.14	303.85	304.11	304.06	304.16	303.91	302.53	303.59	302.79	305.43	303.64	303.04	303.23	303.41	302.17	303.54	302.01	305.27	303.6	302.96	302.97	304.19	304.35	303.85	302.76	302.92	303.75	303.04	302.77	301.87	303.37	304.97	303.5	303.95	303.08	302.76	304.03	304.03	303.22	303.63	303.68	305.67	302.97	302.86	302.54	303.33	302.15	301.92	305.31
315.19	315.05	314.38	315.16	314.34	315.77	317.44	316.72	314.19	316.79	315.87	316.31	316.98	316.85	315.79	315.08	317.44	314.68	317.07	316.06	315.05	314.8	315.16	314.96	316.98	315.14	316.88	315.88	316.22	316.2	318.58	316.95	317.16	317.07	316.18	315.52	315.22	315.61	315.63	317.96	316.95	316.11	316.15	316.88	315.36	315.99	317.97	316.3	317.5	314.43
302.98	300.56	304.45	304.06	302.57	302.35	302.42	305.48	301.23	303.59	303.68	303.01	302.76	304.27	301.27	302.58	302.07	302.72	303.11	303.14	301.4	302.34	300.06	302.69	303.26	302.78	300.83	303.54	301.64	301.72	303.74	302.52	303.62	303.18	302.84	301.11	303.83	301.53	301.89	302.77	303.14	303.76	302.49	301.49	303.58	303.4	304.08	302.95	303.79	303.63
313.75	314.91	313.7	313.02	312.44	313.62	314.39	313.31	314.95	313.8	312.69	314.19	312.44	312.6	312.27	314.25	313.13	314.07	313.95	314.13	313.4	313.39	314.05	313.39	313.67	313.75	312.89	315.12	315.27	313.9	314.44	314.88	314.28	314.33	313.4	311.67	314.39	313.33	314.9	313.24	313.48	313.3	314.25	313.32	313.02	315	313.31	313.78	312.51	315.01
292.58	294.11	295.24	295.96	292.1	294.79	293.23	292.72	294.35	294.94	293.87	294.46	293.84	293.97	294.44	292.8	295.64	295.19	292.74	293.67	293.12	293.82	293.4	294	293.97	294.36	293.87	293.37	293.72	292.83	293.55	293.36	295.35	294.16	294.97	295.08	292.07	294.06	294.25	292.32	292	293.41	294.35	294.94	293.04	293.17	293.29	293.88	291.17	294.6
296.33	295.05	295.06	296.49	296.15	293.98	295.13	295.7	294.84	295.06	294.26	296.92	295.54	294.99	296.23	296.44	294.52	294.69	296.11	295.52	294.66	294.35	295.6	296.34	296.85	294.93	294.5	294.64	294.62	294.02	297.23	294.73	294.49	295.3	294.61	294.44	293.97	295.17	294.25	295.21	293.26	295.14	296.37	294.16	294.67	294.46	294.11	294.46	296.08	294.57
303.25	299.79	299.5	300.54	302.13	301.05	300.71	300.59	301.86	300	300.06	300.91	301.5	300.82	300.59	301.66	300.01	301.89	302.51	300.61	299.33	299.76	299.89	299.01	297.92	300.98	301.64	302.49	300.94	300.94	299.82	302.13	299.69	301.11	300.6	301.45	302.9	301.11	300.87	297.95	301.33	300.1	301.46	300.6	301.74	301.37	302.96	301.93	300.44	300.11
306.15	306.06	306.76	306.88	304.41	308.42	306.82	306.95	306.29	307.96	304.4	306.85	308.28	306.07	305.7	307.33	305.78	307.47	306.08	305.89	307	306.28	307.54	306.06	306.07	305.22	304.21	308.9	307.12	305.67	305.43	306.7	307.46	306.55	304.17	308.73	306.35	307.21	306.78	306.04	306.5	307.81	305.65	308.07	306.96	308.16	305.71	304.72	304.65	307.3
310.03	310.18	310.01	309.66	309.96	310.8	308.63	310.48	310.18	310.18	311.33	310.35	311.31	310.56	309.24	309.38	308.52	310.09	309.25	311.39	309.87	310.71	309.18	308.9	310.3	307.92	310.38	310.59	308.65	310.67	309.69	308.17	312.08	310.16	310.12	308.16	308.53	309.52	309.46	308.99	309.32	309.11	310.27	310.04	309.59	308.72	311.9	309.14	309.52	311.01
314.02	312.71	312.66	311.98	312.53	314.9	315.15	313.58	314.2	313.02	312.73	314.64	312.83	313.73	313.82	311.53	314.1	313.45	313.41	312	313.89	313.56	314.74	313.91	314.53	312.22	314.58	312.69	314.36	314.3	314.35	313.85	314.24	314.02	314.54	313.58	312.52	312.7	314.54	312.45	312.96	312.4	315.25	314.36	314.43	313.37	313.63	313.24	313.82	313.46
301.97	302.26	301.5	303.3	300.82	302.28	299.83	300.12	301.01	301.57	300.77	301.28	301.23	299.04	301.45	300.11	301.11	301.61	299.99	302.2	300.04	298.7	303.75	301.69	302.72	299.24	301.5	301.08	300.99	299.42	302.33	298.56	301.67	301.08	302.33	301.72	302.3	302.42	299.56	301.6	300.84	300.34	299.9	300.81	301.19	300.44	300.92	301.88	300.71	300.6
317.44	318.78	318.11	315.91	318.78	316.28	316.22	315.97	316.93	316.05	315.78	318.04	315.9	317.09	314.42	314.91	316.46	318.17	316.26	315.85	315.52	315.94	316.64	315.33	316.7	315.65	316	318.09	318.22	317.23	317.02	317.9	317.8	316.41	317.65	316.3	317.87	317.41	315.98	316.54	317.07	316.47	315.9	315.95	315.82	316.22	317.96	316.9	318.04	315.93
313.46	314.92	315.68	315.81	313.04	314.9	317.71	314.17	314.68	313.43	314.8	316.3	313.81	316.18	316.05	316.26	315.98	316.75	314.48	315.18	315.74	314.89	316.97	316.95	314.81	314.62	313.72	313.93	313.95	314.8	315.98	316.69	315	316.79	314.36	316.03	316.22	315.57	316.4	312.38	313.43	316.26	317.19	315.69	316.31	314.47	313.89	314.39	315.29	316.12
328.54	325.33	324.71	325.75	322.31	324.84	324.05	323.67	324.72	324.18	325.35	324.6	325.35	324.43	324.86	325.48	326.26	326.44	323.61	323.7	323.04	323.3	324.05	324.47	322.15	324.03	324.04	325.39	324.03	325.38	324.07	323.91	323.97	324.01	324.02	324.05	326.6	324.9	325.07	324.6	325.96	326.11	325.59	323.37	323.87	324.37	323.69	322.67	322.92	324.87
303.79	302.78	304.3	304.91	304.92	304.95	305.73	304.1	304.08	301.7	304.37	305.52	305.79	304.25	304.13	306.06	304.68	304.63	305.67	304.49	304.69	306.43	303.75	304.88	304.08	304.7	304.54	304.28	304.57	304.42	304.6	304.05	303.93	305.02	305.27	303.28	303.15	304.7	304.37	303.07	305.01	303.84	304.03	304.43	302.44	304.06	305.3	301.91	304.95	303.56
303.22	303.88	303.41	303.49	303.53	303.99	302.76	301.69	301.1	303.18	304.14	305.36	305.54	303.53	303.34	301.75	303.92	304.21	302.89	303.91	302.76	304.91	302.25	305.69	302.83	303.61	304.97	302.52	302.01	304.72	302.85	302.36	304.19	303.24	303.33	303.17	304.66	304.22	304.14	303.47	301.4	302.85	302.82	304.19	302.29	304.71	302.65	304.06	304.2	304.12
304.26	303.61	304.04	303.31	302.16	305.07	305.04	303.04	304.94	301.61	303.63	302.44	305.2	304.12	304.62	303.37	303.47	301.82	305.29	304.29	303.06	303.21	301.94	303.37	303.08	303.39	303.71	304.05	304.25	304.26	305.43	304.24	303.99	302.18	302.56	303.04	302.49	301.64	304.28	302.9	303.41	304.11	303.39	304.68	302.78	302.67	303.38	303.89	305.28	304.85
320.11	317.03	320.44	319.05	320.13	320.2	320.89	321.76	317.88	319.04	318.67	318.99	320.09	318.88	319.04	318.96	319.57	317.79	320.28	319.68	318.38	318.55	318.97	319.69	319.78	320.08	318.9	319.89	318.28	318.85	320.85	318.63	317.87	318.51	321.11	319.44	319.42	318.21	321.14	318.69	319.14	319.28	319.76	320.92	318.73	319.19	320.37	319.02	318.65	318.87
302.72	302.33	305.19	304.94	302.47	302.81	303.34	302.19	303.2	303.22	303.76	302.6	302.34	303.35	303.74	300.55	302.69	304.6	303.47	302.44	302.83	304.06	302.72	302.5	302.65	302.82	302.5	302.7	301.96	303.35	303.95	303.34	304.27	303.18	304.95	302.19	302.72	302.57	302.91	303.32	304.7	303.65	303.89	302.33	301.6	304.98	301.79	303.43	302.39	303.66
300.62	300.03	299.3	300.82	300.44	300.08	301.1	301.24	299.26	300.07	299.12	300.75	299.29	301.58	300.03	299.37	299.3	300.97	300.81	298.34	299.05	299.77	300.25	299.32	301.29	299.19	300.13	302.87	300.2	300.44	300.03	300.26	301.02	299.84	300.72	299.75	300.95	298.59	298.96	299.11	302.8	300.42	300.68	299.81	300.27	299.65	300.44	299.71	301.17	299.18
302.18	301.9	303.02	301.32	300.86	302.12	301.83	303.18	303.48	302.1	302.19	302.35	302.11	302.45	303.39	303	302.38	302.04	302.53	302.17	301.96	301.34	302.19	302.97	303.47	301.93	304.32	303.28	302.01	304.14	300.73	302.55	301.93	303.19	302.48	303.09	301.58	301.97	301.87	302.9	302.28	301.21	303.5	300.55	301.94	302.95	302.98	303.04	301.57	302.38
295.31	292.46	293.49	295.41	294.02	294.49	293.69	294.27	293.3	293.45	292.17	294.69	293.42	292.55	295.07	294.05	294.84	293.11	296.17	294.44	293.72	292.01	292.99	294.11	293.82	294.46	294.82	294.14	295.55	295.53	294.07	292.13	294.64	294.85	293.13	294.85	293.78	293.48	292.69	295.89	293.13	294.23	293.38	294.47	293.9	295.75	293.69	295.12	294.26	294.07
306.32	306.24	305.83	307.34	306.19	305.48	305.03	305.58	306.21	307.32	305.97	307.51	304.37	305.68	306.72	306.95	306.6	305.33	305.93	305.9	306.06	308.18	305.79	307.13	304.67	306.02	305.16	306.61	307.27	308.64	306.72	306.15	306.77	306.36	307.41	306.84	307.12	307.62	302.9	308.36	307.75	306.77	306.47	305.72	307.29	306.62	303.92	305.37	305.01	306.13
316.53	316.95	316.55	316.96	315.92	315.87	316.73	316.5	317.29	315.49	318.36	316.84	315.95	316.21	317.58	315.92	317.21	315.43	317.19	315.16	317.64	317.66	316.24	316.04	316.71	316	316.29	316.98	317.27	315.57	315.3	317.39	316.86	316.47	316.06	316.39	315.46	318.01	316.75	315.86	316.36	316.36	316.45	317.64	314.71	316.52	316.81	316.37	314.74	317.35
301.97	300.82	301.2	301.18	302.51	299.98	302.1	301.97	300.21	300.25	300.57	300.61	301.56	300.5	300.4	301.13	302.22	300.96	300.28	301.44	300.37	301.95	302.19	301.71	301.12	302.39	302.12	299.68	303.21	302.52	301.25	300.68	301.89	301.77	299.76	299.84	300.56	300.69	298.94	300.78	299.43	301.32	299.69	301.91	301.83	300.23	300.89	301.19	300.22	301.03
314.1	315.44	314.81	315.85	316.4	316.2	316.29	315.06	315.69	314.48	315.31	315.27	314.22	314.86	314.54	315.56	314.71	316.34	313.4	315.58	316.46	314.69	314.31	314.65	314.15	314.61	315.34	314.66	314.09	315.96	316.83	315.93	314.91	313.88	315.79	313.88	316.41	313.22	316.3	316.92	315.47	316.42	312.95	315.4	315.45	314.54	314.19	313.78	315.66	314.86
317.25	317.23	318.83	317.71	318.33	319.79	318.23	315.85	318.67	318.89	316.95	319.61	318.74	319.25	319.92	319.36	318.16	319.64	318.89	319.71	315.84	317.98	317.07	317.15	318.17	317.39	319.39	316.74	318.53	316.92	318.25	316.88	317.12	319.27	320.18	319.53	317.49	317.82	317.8	318.29	319.4	317.75	319.12	318.48	318.89	318.37	317.35	317.53	317.22	319.54
303.88	302.25	304.69	303.3	302.92	303.89	303.83	303.49	302.27	302.61	304.47	302.02	303.31	302.07	301.81	303.05	303.67	304.17	301.51	303.81	303.56	304.78	303.05	303.03	301.88	304.12	302.24	301.6	303.31	303	303.61	304.3	305.5	301.58	304.22	302.73	302.11	302.88	303.45	302.26	303.31	303.42	300.5	304.49	303	303.05	302.45	303.74	301.37	301.85
304.59	305.1	304.02	305.57	304.81	305.48	306.01	304.68	306.21	306.62	304.86	303.4	303.72	304.45	305.95	304.19	304.34	305.32	303.01	303.97	306.35	304.82	305.67	304.09	305.56	304.6	306.5	306.63	304.63	304.39	305.33	304.54	304.26	304.61	305.06	304.42	305.19	304.82	304.44	305.3	304.48	304.72	304.3	305.27	304.23	303.95	304.82	305.17	303.7	303.33
293.6	295.37	292.67	293.55	293.74	294.83	294.12	293.67	291.57	295.32	294.46	292.22	295.55	293.99	296.21	293.44	293.29	296.04	293.86	294.59	293.26	294.29	294.33	293.63	293.71	293.48	294.11	293.56	292.24	293.8	293.51	295.62	293.98	293.36	294.3	294.59	294.54	294.74	294.54	293.95	294.37	294.28	294.66	292.77	292.41	293.08	293.19	294.42	292.62	293.85
303.87	303.43	304.8	302.64	302.96	306.7	303.08	303.95	303.09	304.64	304.85	304.97	303.63	305.36	304.29	304.51	303.58	303.82	304.57	304.53	304.85	304.34	305.16	303.57	304.74	306.28	304.68	303.58	305.19	304.56	305.24	303.48	304.62	303.56	303.6	304.47	304.81	304.84	305.21	305.29	304.87	304.85	303.45	305.59	305.86	304.36	304.77	304.65	304	303.78
311.88	311.77	312.09	310.14	309.35	309.98	310.64	309.49	312.27	309.89	310.51	311.9	310.84	308.55	309.72	309.4	312.06	309.58	309	311.68	309.92	310.52	310.56	310.32	309.5	310.6	309.94	311.04	310.67	309.16	310.53	312.99	311.24	311.02	310.14	310.65	309.15	310.47	309.77	310.53	310.11	310.25	311.78	311.54	310.64	310.61	309.86	310.39	310.75	310.44
315.01	315.99	315.58	315.29	315.44	315.57	315.65	315.02	315.02	315.84	316.01	315.13	315.16	316.52	312.43	314.53	316.35	315.21	313.79	315.43	316.64	316.01	313.6	314.04	314.46	315.9	315.44	316.07	316.34	315.87	314.91	314.57	314.06	315.34	315.45	315.11	317.32	315.36	317.8	316.28	316.83	314.97	312.77	316.37	315.41	316.84	316.03	315.43	315.98	316.56
316.6	316.97	317.07	318.23	318.37	318.37	319.7	318.86	318.3	318	318.42	317.69	317.94	319.76	319.56	319.03	320.35	319.02	316.63	317.52	317.81	318.28	318.19	320.3	318.32	317.47	318.85	318.45	317.06	317.12	317.06	318.22	317	319.7	316.49	318.05	317.98	319.29	317.13	316.85	317.26	318.92	316.99	318.7	317.75	315.87	316.5	320.43	317.3	318
293.97	293.09	293.68	295.58	294.54	295.76	295.32	294.58	296.16	293.52	295.12	296.47	294.14	293.36	295	294.94	295.66	294.88	294.38	295.39	294.39	295.79	297.18	296.63	293.22	296.02	292.77	294.82	295.36	295.64	294.3	294.54	294.02	294.52	295.85	293.84	295.95	295.23	295.69	295.58	295.84	294.25	295.43	294.18	295.09	293.98	294.84	296.4	293.83	294.51
316.59	318.57	316.64	317.76	314.49	317.26	317.28	317.23	313.94	315	316.91	319.2	317.44	315.44	318.04	316.31	317.88	316.11	315.92	314.41	318.75	315.91	316.8	316.61	318.29	316.11	316.87	316.3	316.72	316.43	316.25	316.64	317.57	316.28	314.96	316.46	317.28	315.12	314.67	316.49	316.57	318.89	315.78	316.3	315.3	317.88	317.53	318.21	318.2	316.27
304.52	306.19	304.79	305.79	305.86	304.1	305.06	306.2	305.08	304.63	305.63	306.29	304.35	304.7	305.31	305.43	305.56	306.33	305.06	303.29	306.36	305.76	304.3	304.27	305.25	304.85	306.19	306.42	306.24	305	306.59	305.77	303.99	305.96	304.99	304.19	305.57	305.72	305.65	304.63	305.32	304.41	304.05	306.01	305.64	304.84	304.92	304.97	304.7	305.24
307.77	308.64	307.18	309.42	304.31	308.98	306.77	307.58	307.23	308.54	307.75	308.96	308.02	306.36	307.76	308.31	307.26	307.02	306.58	307.62	306.9	307.17	305.74	306.04	307.52	306.47	307.79	307.02	307.26	308.78	307.86	306.38	307.15	307.67	306.48	307.88	307.07	307.68	308.06	309.07	307.46	307.76	308.51	306.78	307.66	306.2	307.6	307.4	305.15	305.06
305.83	305.2	306.3	305.34	308.16	307.07	305.7	305.86	306.31	307.04	306.25	306.92	306.42	304.79	306.91	306.73	307.59	307.22	305.82	305.5	302.53	307.13	305.62	306.86	306.02	307.37	305.56	306.28	306.41	305.56	305.22	304.96	306.8	307.24	306.49	307.69	306.13	306.05	306.2	306.47	304.64	305.51	306.76	305.76	305.82	304.79	307.04	305.39	307.57	307.39
313.89	314.61	315.4	314.64	315.15	315.97	313.11	315.72	315.76	314.51	316.65	314.07	314.77	314.45	315.49	312.62	315.36	314.17	315.36	315.24	317	314.46	315.34	315.4	314.97	314.25	314.73	313.73	316.46	313.66	313.56	314.76	315.83	314.82	314.94	314.79	312.48	314.89	314.95	315.02	315.23	314.49	314.81	315.59	313.54	314.49	314.7	314.42	314.64	315.46
302.47	302.7	303.33	302.32	301.88	303.19	302.96	303.29	302.29	300.63	304.05	303.11	302.7	303.08	302.63	303.17	302.68	301.85	303.5	302.6	304.75	301.22	302.14	303.49	301.22	302.83	302.08	301.4	303.27	303.38	300.99	305.46	302.36	302.54	302.68	303.72	304.09	302.19	300.06	301.2	304.22	301.44	303.61	302.56	303.11	301.43	301.56	301.66	301.98	302.86
310.15	307.88	310.53	308.35	307.53	308.01	310.03	307.57	307.18	310.34	309.93	309.36	309.97	307.67	308.36	310.33	307.75	309.59	307.9	307.71	310.07	309.85	310.98	306.38	308.92	307.83	307.08	309.12	307.83	307.79	310.19	306.88	308.46	308.31	308.73	309.45	309.28	310.16	308.86	308.18	308.12	309.47	309.09	308.44	309.8	310.76	308.32	309.21	308.88	307.42
326.67	323.65	325.92	324.02	325.58	325.87	324.65	324.34	326.25	326.13	325.89	324.53	324.79	325.77	324.62	323.97	326.1	324.87	325.25	324.64	324.78	324.83	324.62	325.62	324.55	325.86	324.47	324.66	324.5	325.15	325.23	325.06	325.86	326.37	326.26	325.33	325.17	324.14	324.03	324.99	324.1	326.57	325.95	325.93	325.41	327.37	325.61	325.41	324.59	325.45
329.61	328.36	328.79	329.89	327.84	329.26	328.5	328.27	329.2	328.68	328.44	329.68	328.16	328.83	327.82	328.82	328.95	325.62	328.97	328.44	327.25	327.97	327.94	327.24	329.56	328.57	329.18	329.11	327.59	328.36	329.82	327.07	328.13	329.92	328.55	327.32	328.49	327.48	329.33	327.38	328.97	328.53	330.34	328.48	328.85	327.66	327.98	328.16	326.75	327.18
305.17	303.18	303.19	303.14	302.62	303.79	303.39	302.34	302.31	303.76	303.47	302.59	303.7	302.94	303.15	305.22	301.92	303.66	302.25	304.38	303.06	303.16	300.92	304.52	303.9	303.12	302.69	302.56	303.5	302	303.68	302.71	301.88	301.99	302.37	302	302.02	303.48	303.01	302.54	301.32	303.04	304.62	302.65	303.12	302.54	301.38	304.24	302.16	301.43
306.14	303.43	304.84	306.02	306.35	304.36	305.45	304.78	306.22	302.72	305.07	305.68	304.88	305.05	305.5	304.08	306.08	305.69	305.12	304.41	304.78	305.07	305.19	303.84	305.32	306.33	306.16	305.47	306.14	305.49	303.11	304.66	305.63	304	306.36	306.07	305.82	305.2	306.65	306.26	304.33	305.89	305.52	305.47	304.82	306.04	304.54	305.77	306.13	306.26
318.6	317.83	318.48	318	317.02	317.68	317.7	318.04	317.04	316.8	317.49	317.61	316.32	317.81	318.73	318.9	313.97	318.91	317.73	317.63	315.06	319.84	316.42	316.91	315.54	317.66	317.51	316.99	316.85	317.49	315.85	316.44	318.97	316.93	317.82	318.29	317.73	315.44	318.26	318.54	318.55	317.29	317.11	315.77	316.32	317.51	316.37	318.42	317.83	317.81
317.83	319.02	319.54	319.84	316.69	316.86	319.56	318.58	317.51	318.88	320.67	318.4	318.39	316.24	317.93	319.03	318.31	319.96	320.04	317.38	318.91	319.11	318.42	317.72	320.8	318.16	319.5	318.52	318.18	321.52	317.05	318.89	317.91	319.14	319.32	318.8	318.53	318.56	318.45	318.85	319.82	320.12	317.41	317.44	318.01	318.77	318.1	318.78	316.63	319.1
301.53	301.96	301.83	302.33	302.56	302.75	301.51	303.59	302.19	302.43	303.59	301.08	302.65	302	303.68	303.32	300.05	303.02	302.35	301.31	301.49	303.36	303.44	302.11	302.7	302.99	302.09	302.77	301.23	303.75	301.99	302.67	302.06	302.76	302.83	302.61	303.51	301.99	302.18	303.14	302.39	302.45	300.7	302.66	301.43	301.69	300.18	302.77	302.14	303.48
324.24	326.28	323.08	324.25	325.09	323.67	324.61	322.9	323.89	323.44	322.83	323.13	324.79	324.4	324.67	324.62	326.24	323.98	324.02	323.8	324.95	325.72	324.46	323.58	324.8	326.14	324.3	324.3	326.78	323.45	325.32	325	325.85	324.99	326.84	323.83	323.7	324.31	325.39	324.12	324.48	324.43	325.71	325.07	324.78	324.95	324.93	323.31	324.25	324.63
317.75	317.65	316.07	316.06	318.7	316.92	315.43	316.02	314.48	316.24	318.41	317.49	318.46	316.82	317.01	317.52	318.76	315.97	318.01	317.67	318.91	316.4	317.77	317.22	317.23	318.13	317.09	317.28	317.3	316.8	317.51	315.9	317.39	316.38	316.78	318.43	317.34	316.97	318.12	318.8	316.29	318.33	317.79	318.04	318.02	317.18	318.17	316.26	317.29	317.84
295.25	296.62	297.4	296.67	295.29	297.01	295.33	297.72	296.01	295.93	297.16	298.66	298.31	296.95	297.89	297.88	297.55	296.04	294.85	294.78	295.8	297.13	295.52	297.94	296.43	298.43	296.41	297.11	296.74	297.37	297.4	295.31	296.71	297.85	297.78	294.47	296.62	297.29	298.66	296.35	298.45	296.45	297.57	297.84	296.88	297.24	296.56	297.8	296.42	297.7
306.89	306.74	306.87	308.35	305.29	305.81	307.11	308.59	307.32	306.93	307.69	307.28	309.44	307.6	307.63	307.54	306.55	308.06	305.8	308.86	305.92	306.94	307.53	307.39	309.2	307.52	308.21	308.02	308.7	305.32	305.77	309.15	306.88	306.68	307.96	308.56	307.53	308.44	306.37	307.66	307.87	308.02	305.85	307.61	307.64	305.93	307.87	307.86	310.09	308.43
305.72	307.1	305.66	308.58	307.29	307.2	308.32	307.41	305.19	307.16	307.49	307.53	306.48	306.43	306.21	307.58	306.11	306.93	307	304.58	305.72	305.3	306.41	305.62	307.38	306.1	307.3	307.48	309.08	307.15	307.61	309.18	306.53	306.49	307.06	307.16	305.61	307.03	304.41	306.62	307	306.63	305.92	306.29	306.78	306.95	306.63	305.65	303.91	306.55
314.29	316.03	314.05	312.96	314.68	316.52	315.25	312.54	314.35	314.57	313.02	316.07	311.07	314.98	315.75	314.81	314.91	313.68	313.11	313.04	313.83	314.53	313.65	313.02	314.27	313.3	312.35	314.58	314.14	313.78	313.99	313.22	313.74	313.25	313.21	315.45	313.48	313.45	313.38	315.86	314.26	312.63	313.86	315.45	314.24	313.92	316.07	312.76	314.81	314.4
302.3	302.32	304.07	301.93	303.27	304.02	302.91	302.35	301.31	303.03	301.51	304.06	303.44	304.9	302.51	302.17	301.7	302.04	303.91	303.66	302.81	302.12	302.28	302.35	303.9	303.11	302.37	302.74	301.31	302.18	302.58	301.76	304.32	302.54	303.34	300.4	301.92	301.96	303.78	304.11	303.55	301.73	302.23	302.4	303.04	302.91	301.77	304.18	301.27	301.18
309.17	309.13	309.61	309.24	309.2	310.28	308.36	309.53	308.47	308.58	309.18	310.7	311.07	311.66	309.4	311.43	311.36	310.21	309	309.27	310.59	308.34	309.9	310.63	309.91	309.7	308.25	309.11	309.85	311.54	309.97	309.56	310.39	308.77	310.1	308.5	311.64	311.15	308.74	309.69	309.24	309.47	310.96	310.53	308.94	309.07	309.75	309.26	310.33	309.56
318.6	319.03	318.64	318.49	318.07	318.67	319.96	319.87	320.09	319.17	317.12	318.73	319.04	319.95	319.45	319.37	319.76	318.47	320.42	318.86	318.07	318.6	318.63	319.05	319.18	319.37	319.55	318.72	317.93	320.25	319.89	318.72	319.05	319.21	318.42	319.89	319.84	318.88	319.66	319.42	319.58	320.29	320.15	318.46	318.22	320.32	317.69	320.99	319.4	318.83
295.35	294.38	293.84	292.44	292.83	293.11	293.95	294.37	293.74	292.26	294.04	293.51	294.05	295.43	293.34	294.25	293.84	293.34	293.15	295.31	294.59	295.14	293.96	293.05	294.91	294.06	293.14	292.91	293.6	292.67	294.4	294.07	294.61	293.25	293.93	293.61	293.37	293.69	294.84	293.68	293.36	294.2	292.62	293.76	293.16	294.94	293.78	292.73	294.97	294.14
325.11	324.65	324.55	326.02	324.21	325.02	325.35	323.57	323.61	324.2	324.28	324.16	324.01	324.51	324.37	323.45	323.2	323.8	323.44	324.05	325.26	325.1	323.99	325.93	325.04	326.35	325.97	327.59	324.41	325.45	325.1	323.9	323.67	323.35	324.75	324.33	325.41	326.01	322.62	324.88	325.22	326.49	326.05	324.63	322.66	325.16	324.31	324.93	324.83	325.3
317.42	318.27	316.77	317.65	317.65	317.9	316.81	316.87	316.39	316.31	317.62	316.15	317.29	317.29	315.85	317.26	316.57	315.9	318.17	316.69	317.37	317.45	316.59	317.7	317.23	315.36	315.41	317.14	315.51	316.24	317.22	317.24	317.9	316.74	317.34	316.44	314.55	315.85	318.15	316.14	315.57	318.28	316.92	316.78	316.76	317.1	316.2	314.52	316.24	315.27
308.65	309.98	309.46	309.58	309.21	307.47	310.22	310.24	308.95	308.73	306.9	306.58	308.69	309.71	310.04	308.73	310.17	310.15	307.41	308.74	308.21	310.31	310.35	309.22	309.22	307.69	309.74	309.67	307.66	308.8	307.71	310.75	308.16	309.31	308.31	307.71	311.4	309.48	308.66	308.84	310.68	308.09	307.61	309.24	309.56	308.52	308.64	309.42	308.41	308.62
314.36	314.48	314.75	314.49	315.3	313.38	313.85	314.41	314.13	314.15	316.21	313.44	312.79	314.23	313.36	314.6	314.65	314.46	312.91	314.35	314.34	313.1	314.27	313.93	314.37	313.43	314.92	314.73	313.42	315.36	313.9	315.79	312.76	314.26	313.66	312.64	314.79	313.73	313.13	313.92	312.62	314.17	314.09	313.24	312.94	313.8	313.74	316.03	314.33	315.05
313.58	313.42	314.14	313.1	312.91	314.24	312.91	313.91	314.24	310.54	313.82	314.59	313.52	312.76	314.06	313.27	312.84	313.11	312.95	311.91	313.56	313.61	314.07	312.18	313.8	312.85	313.42	314.07	311.78	314.35	314.53	314.37	314.12	313.56	315.59	315.56	312.35	314.9	314.2	311.96	314.64	313.52	312.26	314.22	313.63	311.25	315.01	314.98	313.36	314.26
316.2	316.55	315.47	316.35	316.66	317.52	315.37	316.57	316.47	316.01	314.27	316.9	317.49	315.03	317.19	314.99	312.96	318.38	316.36	315.35	317.38	314.52	317.3	318.44	318.68	317.07	316.88	315.08	316.6	314.66	314.92	315.89	316.9	315.3	315.63	316.16	316.83	316	315.36	316.86	315.18	317.59	315.97	317.27	317.09	315.52	314.06	315.49	315.1	316.79
302.7	302.98	301.58	303.32	301.82	303.08	303.31	300.66	301.93	302.88	303.67	302.67	302.01	303.19	303.15	302.7	301.29	302.45	302.57	303.1	301.39	301.74	302	303.32	303.37	300.81	301.53	303.46	304.09	301.74	303.32	304.15	302.6	301.97	302.44	303.44	303.82	301.8	304.3	303.61	302.56	302.8	301.48	301.8	303.09	300.93	302.17	302.63	303.47	302.02
295.87	296.87	296.64	297.49	296.02	295.75	295.59	296.14	297.68	296.87	296.23	296.64	298.86	297.99	295.94	295.32	297.38	296.62	296.03	294.46	298.25	298.09	296.73	296.44	297.59	296.4	295.36	296.9	298.23	298.23	297.38	296.42	296.85	296.42	297.86	298.68	296.28	297.35	296.75	294.13	296.24	296.67	297.8	298.31	296.86	298.25	297.54	297.15	297	295.9
304.4	305.5	307.98	305.26	305.42	304.17	305.51	305.77	305.41	305.98	303.61	304.58	304.91	304.57	304.82	304.93	304.25	303.35	304.79	306.33	306.07	304.01	302.81	306.13	304.98	305.79	304.38	305.18	305.78	303.94	304.87	305.2	306.8	305.21	306.21	305.27	304.51	306.15	305.37	304.52	305.29	305.08	305.34	305.25	305.47	305.39	305.22	306.04	304.74	305.5
294.82	295.85	293.01	295.32	294.28	296.31	296.4	294.67	294.6	294.78	295.11	296.39	294.32	294.56	297.02	294.66	294.94	294.12	294.44	296.21	294.89	294.89	296.12	294.68	295.14	296.14	293.47	294.22	294.67	294.01	294.84	297.24	295.39	295.61	296.81	295.39	294.57	294.2	294.82	294.72	295.31	294.89	294.14	295.31	294.86	295.81	296.08	295.66	295.55	293.59
299.05	297.48	295.9	297.65	295.58	295.91	295.99	296.31	296.33	298.28	295.06	297.19	297.5	296.79	296.26	298.04	295.56	297.48	296.78	296.97	296.87	298.43	296.71	296.73	295.84	298.67	296.57	296.99	296.83	297.48	296.1	295.98	297.26	295.85	297.85	296.97	296.53	295.71	296.75	297.27	296.57	296.61	298.08	295.45	296.24	296.03	297.01	296.84	298.67	296.76
315.73	315.16	316.71	315.84	315.64	316.25	316.97	316.08	317.22	314.42	315.84	315.48	316.34	316	315.08	317.63	316.02	316.83	317.2	317.03	315.9	314.84	314.96	315.99	316.75	316.14	315.7	314.25	314.57	316.52	314.17	314.43	316.9	315.11	315.37	317	316.46	314.6	316.13	314.17	313.77	315.69	314.83	316.16	314.75	316.08	316.51	314.14	315.54	315.93
319.29	313.87	317.18	318.22	317.73	316.83	315.94	316.42	315.72	316.11	317.23	316.49	317.13	316.14	314.88	315.97	317.47	316.97	316.39	317.5	317.77	315.65	316.13	316.71	316.35	315.79	315.48	316.68	317.09	316.87	316.33	317.32	317.62	317.47	316.92	316.72	318.38	317.47	317.76	316.41	316.22	315.95	316.44	316.29	316.14	316.96	315.4	316.75	315.72	316.31
313.79	312.7	314.19	314.14	314.14	314.19	314.5	313.6	315.3	312.96	312.3	314.43	312.77	312.03	313.28	313.12	314.43	313.26	313.13	312.23	313.36	311.66	313.9	313.32	314.66	312.5	314.31	313.92	314.48	313.46	313.06	313.3	315.22	314.51	313.55	312.82	313	312.59	312.56	312.4	313.64	312.36	312.89	311.7	312.74	312	313.03	313.99	313.19	313.07
305.74	303.93	304.87	304.2	304.92	303.47	303.7	305.96	305.56	303.86	302.37	305.39	305.92	306.91	306.87	303.6	303.65	303.55	304.68	303.93	304.37	305.54	303.5	304.49	303.21	304.55	302.62	305.89	303.18	304.97	305.34	305.45	305.01	304.35	305.29	304.37	303.35	304.85	303.72	303.98	304.68	305.83	303.53	305.08	305.16	304.39	305.08	303.58	303.33	303.95
305.1	306.4	306.5	307.2	305.81	306.32	304.77	306.14	304.57	304.75	305.93	306.51	305.78	306.92	306.68	308.02	305.91	306.08	305.87	305.22	305.63	306.34	306.53	304.7	308.16	305.14	305.78	306.22	306.55	305.24	306.33	305.87	305.84	306.73	306.68	303.66	305.18	306.05	305.44	306.18	305.61	304.95	305.55	305.37	305.27	306.19	306.71	306.33	307.71	306.65
316.24	314.72	314.25	314.94	315.54	315.19	316.35	316.83	314.53	317.15	317.78	315.97	315.57	316.8	314.49	315.13	314.44	315.17	314.29	314.15	316.09	316.92	313.3	315.67	314.88	315.16	315.66	315.27	316.65	317.45	317.86	314.15	316.4	315.59	316.52	315.26	313.55	315.04	315.7	316.4	313.65	315.42	316.56	318.06	315.17	315.2	315.89	315.1	316.27	315.08
303.71	304.19	303.6	303.41	303.26	305.68	304.71	304.15	302.2	303.57	302.76	303.86	306.22	303.83	303.57	303.33	304.16	303.92	304.45	304.23	305.48	304.57	304.54	304.72	304.38	304.48	302.95	302.49	302.64	304.1	303.16	302.98	302.44	304.42	304.23	303.41	305.9	303.78	304.55	303.72	301.22	305	305.9	302.35	303.63	300.7	304.03	302.99	303.56	303.49
305.09	305.32	305.47	306.07	306.69	305.56	305.17	306.01	304.12	305.93	306.38	305.96	304.37	303.64	306.91	304.33	305.46	308.26	307.04	305.36	307.11	307.08	306.24	306.28	305.82	305.2	306.96	305.67	306.79	308.5	305.32	306.54	306.81	305.73	306.63	307.18	307.07	306.62	306.25	306.31	306.7	305.81	305.65	305.42	305.11	306.68	304.25	304.9	304.96	306.05
309.38	309.13	309.43	308.07	307.04	310.15	307.59	308.84	308.47	306.61	309.44	308.16	308.34	311.27	308.9	308.61	310	307.83	308.93	310.22	309.92	310.31	309.13	308.45	309.49	308.47	310	308.2	309.25	308.74	308.36	307.33	309.82	309.74	307.89	309.27	308.42	307.06	309.57	310.14	308.78	308.37	307.26	309.79	308.16	308.3	309.42	309.71	308.05	309.6
302.8	304.89	304.6	303.57	304.44	303.19	303.06	303.43	305.58	302.83	303.68	303.33	304.77	304.69	304.4	303.82	302.69	304.51	306.48	303.36	303.52	303.44	305.32	303.91	303.28	303.89	304.17	303.83	303.46	303.63	304.82	303.55	304.48	304.89	304.88	305.14	304.93	304.21	304.59	304.07	304.36	304.23	305.03	304.92	305.2	303.79	303.31	304.07	305.29	303.64
328.57	328.91	326.84	328.65	325.59	327.77	326.45	328.52	326.82	328.34	328.03	327.2	326.94	327.03	328.81	328.98	326.05	326.96	327.86	329.04	327.78	329.23	329.16	325.96	326.88	326.84	328.45	328.23	327.65	327.37	328.94	327.34	328.48	327.34	328.82	329.52	328.63	325.77	329.05	327.94	327.4	328.92	327.51	328.28	327.66	327.08	327.54	328.05	327.47	326.79
305.05	304.49	303.04	303.17	305.67	306	303.66	305.47	305.28	305.46	305.28	303.69	304.84	304.63	305.68	304.44	306.46	305.88	304.76	304.54	304.69	305.04	304.52	305.02	306.61	303.53	304.31	305.19	304.34	305.51	307.27	304.01	303.71	304.52	305.96	305.85	304.22	304.23	304.53	304.38	303.93	305.3	305.34	304.63	303.56	305.15	302.37	302.88	305.69	304.49
303.07	302.41	303.35	302.72	302.54	302.56	302.7	301.75	301.28	301.92	302.34	302.81	300.87	301.56	301.22	301.44	302.19	300.93	302.09	300.56	303.09	300.55	303	303.17	303.97	302.94	302.54	300.43	301.06	303.18	304.51	301.6	301.85	301.9	301.82	302.36	300.05	302.49	302.06	303.75	302.62	303.09	302.88	301.74	301.11	302.06	304.25	303.14	302.13	302.22
301.93	301.53	303.94	302.36	301.33	301.86	301.85	302.44	302.21	303.54	302.66	301.76	302.94	303.02	302.86	303.03	301.54	303.1	303.41	300.83	302.1	301.69	303.07	302.62	302.1	302.5	302.15	303.37	300.64	302.26	303.52	303.46	301.99	302.12	301.96	302.27	301.56	302.41	302.22	300.8	301.83	302.63	302.06	300.71	302.07	302.82	300.51	303.56	302.45	301.42
314.04	313.16	314.2	313.17	314.59	313.33	314.35	312.4	313.58	310.67	312.42	313.03	313.73	313.52	312.23	311.48	312.07	311.28	313.57	313.09	313.75	312.65	312.06	311.65	311.83	311.99	311.7	312.58	312.4	313.14	312.87	312.3	312.51	311.43	313.26	312.03	313.11	312.89	310.09	313.28	312.39	312.58	312.27	312.63	313.62	312.28	314.1	313.68	313.38	314.38
328.43	327.3	325.77	328.86	329.13	326.89	328.2	327.61	327.49	328.2	327.53	327.74	329.94	328.43	327.46	327.71	326.48	330.24	328.54	328.05	328.16	327.45	327.39	327.28	327.29	328.36	327.25	327.8	328.19	327.85	327.1	329.02	327.38	329.85	325.98	328.05	328.18	327.37	326.89	327.24	326.59	327.93	329.42	325.56	328.4	327.31	327.1	327.48	326.76	326.8
304.73	303.37	303.58	305.66	305	303.7	304.98	303.92	304.17	305.25	305.07	302.97	304.28	303.92	304.46	301.65	303.39	304.66	303.52	305.89	304.43	305.63	304.03	303.51	302.75	303.21	305.94	303.36	303.31	304.18	304.39	302.9	304.3	304.13	304.53	304.71	302.6	303.52	304.55	306.77	304.17	304.07	304.62	303.59	304.78	307.8	303.18	303.65	304.98	303.68
295.89	299.01	297.73	296.65	295.82	296.48	297.7	295.09	296.69	295.62	297.04	295.93	297.71	296.63	295.5	298.92	298.12	297.93	297.02	297.11	298	297.54	296.45	297.76	298.47	295.08	297.25	298.25	298.04	297.45	296.46	298.19	295.98	297.3	296.95	297.53	297.68	295.61	297.19	295.42	296.49	296.91	296.38	298.32	296.08	296.28	296.79	298.69	297.01	298.05
317.13	318.54	318.45	319.26	320.58	318.76	317.56	317.8	319.24	319.26	319.35	319.87	318.77	317.3	318.52	317.37	317.18	318	319.51	319.71	318.07	321.15	318.36	320.03	319.39	317.07	320.41	318.19	317.16	318.63	318.49	318.97	319.09	318.24	318.62	318.58	319.01	319.44	318.31	319.65	318.1	320.56	320.22	317.96	318.23	318.51	319.05	319.41	316.57	317.97
300.87	302.73	301.24	302.55	302.14	302.77	302.97	301.94	302.89	301.64	303.57	302.7	300	302.01	301.94	301.3	301.75	301.34	301.78	300.32	303.7	302.79	303.04	302.29	301.89	302.35	301.15	301.09	302.72	302.98	303.64	302.93	303.54	302.5	304.48	303.87	303.45	304.77	302.8	304.54	302.23	302.73	302.67	303.3	302.97	302.78	302.17	303	303.57	303.36
302.45	302.79	302.84	305.23	304.02	304.24	304.04	303.62	303.51	305.43	304.87	300.99	303.03	301.9	302.94	302.99	302.32	303.75	305.35	302.61	304.19	304.4	305.33	303	302.04	302.57	302.82	303.72	303.44	302.47	302.24	303.77	304.36	302.73	302.57	303.16	300.83	303.96	304.24	304.16	303.48	304.43	304.64	304.15	303.08	303.77	300.76	303.4	304.37	303.93
295.13	294.75	295.16	296.09	296.33	292.88	294.47	294.98	294.52	295.12	294.78	294.7	294.13	293.82	294.13	295.34	295.02	295.06	294.1	296.52	294.44	294.6	295.77	295.25	296.08	294.88	294.18	294.28	293.79	295.47	295.33	294.89	293.92	294.46	295.93	295.22	292.91	296.02	294.92	294.92	293.32	295.59	293.3	294.29	294.54	294.1	294.29	294.62	294.77	294.68
294.21	292.26	293.95	294.59	294.52	294.41	293.58	295.04	294.85	293.66	295.04	294.75	294.6	292.38	293.75	295.13	291.31	295.04	293.44	293.91	292.67	295.11	295.95	294.57	292.92	293.46	294.4	293.83	292.57	293.15	293.63	293.8	294.22	294.64	294.15	294.52	295.69	293.76	293.26	294.65	295.05	295.27	293.38	295.56	294.06	294.67	294.76	292.61	295.12	296.6
317.04	314.74	315.87	317.71	315.77	315.13	315.45	314.99	315.92	313.26	316.07	314.38	312.93	316.28	316.5	316.12	315.47	314.81	315.27	314.26	317.88	315.53	314.38	314.71	316.66	316.88	315.53	315.28	313.39	315.08	316.33	314.72	315.58	318.39	315.18	316.48	315.53	316.12	316.75	316.32	316.83	316.49	316.52	316.97	315.77	315.31	316	315.03	316.72	314.4
314.27	313.68	315.18	316.26	316.27	315.64	314.09	312.7	313.89	314.44	315.07	315.32	314.42	313.97	316.2	313.88	316.62	315.42	313.19	314.96	314.05	314.95	315.64	313.8	313.84	314.52	314.09	313.31	313.67	315	314	313.8	313.72	314.73	315.07	314.61	314.04	315.24	313.1	315.67	314.35	313.62	313.43	313.36	314.89	314.54	314.07	315.11	314.61	316.55
317.53	317.13	317.09	316.94	315.91	316.22	317.22	315.97	316.77	318.21	316.19	317.95	317.67	316.58	316.53	316.61	317.35	318.01	318.62	317.1	317.95	318.65	317.44	316.05	315.83	316.57	317.38	317.01	317.59	317.45	317.03	317.38	318.15	317.2	316.33	317.24	319.58	317.77	318.39	316.04	318.27	316.06	316.59	315.72	316.42	318.22	315.67	317.34	317.84	320.22
303.67	304.02	302.7	303.77	305.06	305.26	303.93	302.26	303.55	301.23	303.59	303.34	304.19	302.3	303.08	302.93	302.86	302.22	303.58	305.1	301.6	303.27	305.5	304.2	302.66	303.64	303.95	301.9	303.9	302.42	303.91	304.11	301.9	303.49	301.95	302.46	303.45	304.51	303.13	304.82	302.38	302.65	304.03	301.57	304.11	303.17	303.39	301.79	303.62	304.47
306.44	305.98	304.86	306.13	306.56	303.36	305.2	305.82	306.1	305.86	306.98	306.15	303.98	304.9	304.33	305.34	307.11	305.06	305.55	303.85	305.26	303.25	305.01	306.36	305.45	305.98	306.51	304.34	305.06	304.35	303.89	305.83	304.24	305.88	305.41	304.92	305.43	305.21	307.89	306.28	304.15	306.53	305.24	303.94	304.48	305.69	303.84	305.33	305.47	304.7
314.28	313.91	313.22	313	312.39	312.95	313.41	312.17	314.61	314.18	314.91	314.14	312.08	314.58	314.19	314.26	314.23	315.13	313.03	313.02	313.88	314.34	314.02	314.65	314.82	312.51	314.69	314.86	314.03	313.54	313.57	314.26	313.11	312.97	314.7	314.92	313.66	313.79	314.69	316.06	313.19	313.66	315.18	312.86	312.75	313.12	312.15	312.57	312.66	312.98
308.45	309.44	310.09	310.45	310.85	308.61	311.4	310.05	310.4	310.17	310.33	312.05	309.18	308.89	310.6	310.22	311.07	311.26	309.48	310.99	310.54	313.34	310.72	311.32	309.51	310.86	312.05	311.68	311.78	309.86	310.36	311.42	310.28	311.09	309.3	311.97	310.24	310	311.01	310.18	311.75	310.34	310.42	311	309.97	310.33	311.92	311.21	310.18	311.62
294.38	296.19	295.06	296.14	294.9	296.38	297.36	295.23	293.57	297.21	294.81	294.85	294.73	295.11	296.73	297.72	295.78	294.73	294.85	293.45	295.2	293.62	296.34	293.16	292.68	294.64	295.44	294.09	296.72	296.17	293.85	294.54	293.03	295.55	294.36	293.36	296.42	295.25	295.29	295.66	295.84	296.19	295.93	294.17	295.51	293.87	296.84	297.9	294.95	294.07
327.53	325.96	327.73	326.56	326.35	327.65	327.11	328.2	327.87	325.8	326.87	326.56	326.53	325.71	327.8	325.61	326.32	327.7	327.41	326.16	328.56	325.38	325.59	326.04	327.06	326.01	326.32	326.48	327.78	325.57	327.4	326.67	326.7	326.1	326.28	324.03	326.5	327.51	325.93	328.27	327.71	328.54	327.18	328.1	326.47	326.61	327.52	327.19	327.08	327.21
328.94	328.26	326.95	325.53	326.83	326.26	327.24	326.99	324.93	328.59	328.12	327.33	327.33	325.57	327.88	326.69	325.79	327.87	327.57	327.81	328.28	325.56	326.78	328.68	328.05	325.61	328.18	325.57	325.2	326.3	328.37	327.29	326.27	328.12	325.27	327.2	325.85	328.23	326.56	326.91	327.22	326.69	324.63	327.67	328.36	327.26	327.19	328.75	329.03	328
313.92	313	312.7	313.99	315.45	313.97	312.5	313.05	313.89	313.66	313.07	314.24	314.83	314.61	314.49	315.77	313.77	314.06	314.19	313.81	313.28	315.04	313.66	313.51	313.36	314.77	314.04	313.18	315.86	314.07	312.85	313.13	313.35	313.41	313.38	313.36	314.64	313.44	316.65	314.2	314.48	314.23	314.26	313.55	314.24	313.54	314.42	313.86	314.32	313.68
326.15	324.55	324.17	323.61	325.08	324.96	325.72	324.8	323.87	326.21	327.11	324.89	322.77	324.66	326.14	326.82	327.03	324.98	326.02	325.06	324.74	324.92	324.13	325.5	324.72	326.05	325.09	326.27	326.74	326.23	325.75	324.75	324.31	325.01	324.84	326.53	323.77	326.23	326.36	324.95	325.39	326.19	326.23	325.29	325	325.42	324.52	325.62	325.91	326.82
306.59	303.85	307.11	306.13	307.05	304.98	306.71	304.33	305.12	307.17	305.22	305.19	305.67	307.19	304.55	306.56	304.84	306.04	303.7	304.62	306.49	306.04	304.77	304.01	305.74	305.27	307.97	306.2	305.03	305.11	304.77	303.91	304.48	305.42	306.03	307.31	305.56	305.25	304.16	304.72	306.01	306.89	305.14	304.72	305.06	304.46	304.74	305.33	306.49	305.71
327.36	326.45	328.56	326.61	327.72	327.9	328.58	328.84	327.17	327.88	329	327.82	329.24	327.22	328.27	325.98	327.32	326.61	329.03	329.33	326.49	326.54	327.15	329.7	326.13	326.72	327.61	329.83	327.91	327.52	328.36	328.95	326.57	326.71	327.56	327.89	328.87	326.81	327.2	326.99	326.22	327.23	328.94	326.98	327.64	326.4	328.79	326.58	327.08	325.1
313.26	314.43	313.92	314.43	312.61	312.86	312.63	312.52	313.14	313.89	314.15	314.22	314.14	314.83	311.88	312.27	313.85	313.57	314.34	313.3	314.12	312.32	315.33	314.11	312.54	312.72	314.03	312.67	313.3	311.69	312.99	313.49	314.35	311.51	315.04	313.78	312.15	313.7	311.9	314.64	312.87	314.2	313.33	312.05	314.08	314.24	315.55	313.99	312.26	313.45
305.34	303.66	305.72	306.32	306.37	304.72	305.03	305.37	306.78	305.13	304.74	304.97	307.32	307.34	305.75	306.3	305.84	305.87	302.36	304.95	306.36	306.85	307.08	306.06	306.85	305.65	303.7	305.07	306.65	306.67	305.19	306.61	305.91	304.7	305.83	304.31	304.5	303.5	305.91	305.75	304.6	306.66	306.6	304.58	305.6	306.74	304.37	305.33	305.46	305.39
299.92	299.12	301.16	299.07	300.72	301.33	299.7	299.95	300.38	301.39	299.25	299.01	299.36	298	301.26	300.76	302.43	301.04	301.49	298.9	300.25	298.57	299.15	299.24	299.75	299.19	300.63	300.45	301.18	300.93	300.33	301.17	301.58	300.21	300.18	297.97	300.51	300.62	301.29	300.66	301.25	299.87	301.64	301.47	300.56	298.96	302.23	300.2	300.56	300
301.91	303.31	303.63	302.5	303.49	303.64	302.87	303.6	303.02	303.71	302.53	303.73	302.43	302.47	303.56	301.6	304.09	302.51	302.29	301.4	300.41	304.52	303.21	302.42	302.66	301.96	302.76	301.93	303.15	302.66	302.78	303.23	303.89	303.1	300.68	302.43	302.24	304.5	302.54	301.08	303.8	301.99	301.53	301.92	302.46	302.19	303.67	300.36	303.23	303.27
304.1	302.49	302.41	303.33	299.53	302.68	304.06	304.14	304.64	302.1	301.22	302.8	303.56	303.12	301.68	303.16	302.85	302.45	302.42	301.79	303.86	303.63	301.43	301.81	302.54	303.22	302.14	303.22	302.9	302.98	303.61	304.35	303.37	301.26	303.38	304.16	303.41	303.34	303.51	302.44	303.25	303.28	302.33	302.43	303.31	302.61	302.92	303.06	303.03	304.51
315.57	313.58	312.8	314.38	311.5	313	313.27	313.58	312.7	313.18	314.39	313.82	313.4	314.71	311.65	312.65	312.63	314.87	311.22	312.35	312.33	313.07	312.91	313.42	312.89	314.06	312.38	312.82	310.96	314.11	313.63	312.86	312.1	311.78	313.51	314.24	313.79	314.22	311.71	313.94	312.96	314	314.33	313.13	312.94	312.34	311.94	315.23	312.58	311.48
312.82	312.93	314.15	313.68	314.34	313.47	312.45	315	312.82	313.24	311.57	313.38	311.9	314.46	313.77	312.28	313.54	312.06	312.06	313.38	313.9	312.84	311.52	312.8	313.5	314.24	311.78	313.35	315.76	311.92	312.39	312.04	312.63	312.54	314.72	313.57	314.49	314.1	313.5	313.97	312.88	312.34	313.02	313.31	313.99	314.08	315.21	313.42	313.74	312.74
327.16	328.88	328.31	328.81	327.24	328.82	327.41	328.51	329	328.41	327.14	327.06	328.54	328.22	330.28	330.05	329.39	326.91	330.49	329.44	329.47	330.02	329.63	328.19	327.95	330.44	327.11	328	328.69	327.72	328.4	328.99	327.86	327.92	326.57	328.93	328.65	328.31	327.69	330.1	329.93	328.5	328.21	328.72	327.22	329.51	328.06	328.53	329.79	329.07
306.94	306.88	307.08	306.81	306.38	308.63	305.82	307.4	308.76	306.38	305.87	307.68	307.18	308.54	307.89	306.74	307.33	306.29	308.98	307.44	306.12	308.32	305.73	307.14	306.29	306.15	308.19	306.75	308.88	306.41	307.16	307.13	306.79	306.13	307.03	306.9	307.41	306.6	308.6	305.16	307.4	307.67	307.99	305.08	306.71	305.29	306.21	306.28	307.41	306.62
308.55	309.84	309.3	308.88	308.51	308.16	308.83	308.34	308.25	308.18	308.93	308.73	309.65	308.6	306.55	308.31	309.46	306.69	307.69	307.7	306.41	309.19	309.61	310.07	309.8	308.8	309.56	308.52	310.12	309.22	309.45	308.8	307.49	307.72	309.01	306.4	307.98	308.84	310.47	308.82	308.53	308.5	309.99	308.99	309.05	308.07	308.85	307.95	308.23	308.93
305.63	305.03	306.79	305.11	305.35	306.43	305.97	305.04	305.82	305.12	304.65	305.75	306.46	305.35	306.52	304.47	306.19	305.79	307.14	305.04	304.81	305.76	305.96	306.55	306.93	306.08	307.26	306.64	304.4	304.13	306.63	306.88	305.02	304.84	304.47	305.75	306.36	304.77	304.81	305.96	305.98	305.2	305.1	306	305.53	306.19	306.76	303.51	306.31	304.27
304.94	305.67	306.77	306.41	305.84	305.77	307.07	305.66	305.09	306.14	304.53	305.57	305.48	305.21	304.65	305.99	305.67	304.37	306.37	305.22	305.61	307	304.57	307.01	305.3	307.32	306.66	306.99	306.19	305.46	306.1	305.92	305.17	307.45	303.67	304.25	307.08	305.53	306.98	304.48	305.02	306.76	304.71	305.58	306.74	305.56	306.16	303.8	306.5	305.39
305.38	302.15	304.77	305.42	302.67	304.87	303.48	301.82	303.87	304.36	303.76	303.18	303.33	302.12	304.21	302.52	304.58	304.35	303.25	302.45	303.56	305.48	303.36	302.45	302.46	302.29	303	301.73	303.46	303.9	303.12	304.34	305.41	304.63	302.77	304.01	302.87	304.25	303.66	304.33	301.99	302.66	303.31	303.33	303.53	303.71	303.72	303.55	303.04	302.53
302.01	300.08	300.06	299.28	299.3	299.68	301.6	300.46	302.26	300	301.5	299.47	301.16	300.74	301.4	301.26	301.61	300.97	301.5	299.71	302.2	301.07	300.05	301.92	301.33	301.75	299.87	299.7	301.41	301.1	301.83	301.55	300.13	299.15	300.85	300.82	300.92	301.06	299.99	301.03	301.8	300.31	302.04	300.09	302.03	300.68	300.22	301.09	299.6	300.77
317.23	317.06	318.31	315.9	316.85	317.04	317.88	318.56	316.94	317.94	315.4	318.65	318.75	317.4	318.1	317.57	316.03	318.79	315.47	317.95	318.05	318.2	317.56	317.76	318.12	318.03	315.6	316.52	316.33	317.27	316.18	316.44	316.9	316.93	317.04	317.92	317.44	316.38	317.46	316.33	318.24	318.94	316.77	316.61	317.45	316.65	315.8	316.41	316.93	318.55
324.65	324.88	325.42	326.11	325.83	325.08	325.62	324.55	324.24	324.88	323.2	325.81	326.55	325.89	325.51	324.83	325.53	323.49	324.7	325.53	326.43	325.92	324.54	324.2	326.98	325.97	325.49	325.14	325.24	326.02	324.2	327.01	326.58	326.36	325.55	326.57	325.76	325.99	325.54	326.07	323.75	324.54	326.91	325.39	325.66	324.67	325.4	325.41	326.07	323.2
302.28	301.38	300.16	302.76	300.82	302.05	300.74	302.46	303.13	303.25	302.74	303.22	302.63	302.72	301.91	305.08	301.62	301.93	303.04	302.06	300.52	302.62	302.37	303.07	302.2	300.72	302.76	302.71	303.7	304.61	303.63	302.49	302.24	304.52	301.95	301.33	302.01	303.15	302.77	301.22	302.2	302.7	302.68	302.45	302.69	303.66	302.56	303.11	302.68	302.56
306.6	305.65	305.41	307.74	307.35	307.41	306.25	305.72	305.48	308.26	306.92	306.34	307.62	307.03	305.95	305.42	305.4	307.61	307.6	306.99	306.37	304.91	306.68	307.11	305.58	305.44	304.95	305.57	305.17	306.65	307.54	306.21	305.03	307.04	306.8	304.95	305.49	306.57	308.07	306.96	307.07	305.11	305.83	304.85	305.2	305.69	307.78	305.63	305.11	305.93
309.09	308.82	309.29	308.06	307.47	307.88	309.28	310.29	308.44	309.36	309.11	307.64	309.4	309.44	310.31	307.63	308.58	309.33	310.47	309.56	308.58	310.4	308.3	307.57	306.78	307.82	309.37	308.69	307.68	306.13	307.36	309.04	308.75	309.59	309.17	308.64	309.95	306.86	308.84	306.7	310.37	308.89	307.31	308.9	310.4	311.41	309.93	309.54	309.5	309.77
312.45	313.65	312.12	312.62	313.71	313.16	313.17	314.79	314.15	314.51	313.47	313.68	313.76	313.8	314.81	313.48	313.28	313.15	313.05	312.33	312.68	312.88	314.38	313.18	311.17	312.81	313.32	312.64	313.7	312.93	313.82	312.87	312.88	312.81	312.47	312.37	313.61	313.48	314.94	311.98	313.05	312.04	312.83	312.69	311.55	313.46	313.02	313.46	313.13	313.93
296.14	296.2	294.53	295.61	296.02	294.33	296.25	294.82	294.74	295.32	294.8	293.42	293.84	296.07	294.19	295.74	294.06	295.76	295.56	295.88	295.42	296.3	296.73	294.59	295.05	295.59	294.39	294.79	294.19	295	296.33	294.35	293.78	294.62	294.54	293.93	294.29	293.37	295.15	294.77	295.05	294.54	294.76	294.7	293.67	296.45	295.41	296.97	294.16	295.61
304.19	305.23	305.22	302.84	304.34	303.34	303.45	303.54	304.95	302.71	302.84	305.15	304.23	304.31	304.29	304.01	303.11	303.47	302.89	304.83	305.51	302.45	304.02	303.21	303.3	303.54	303.23	304.06	302.78	303.1	305.04	301.26	304.52	304.4	305.51	301.85	303.32	304	302.35	304.32	304.06	302.89	304.52	305.39	303.38	302.81	303.14	303.07	304.37	303.78
325.19	326.91	325.21	325.46	324	324.12	327.41	324.09	325.53	325.92	325.08	323.22	324.71	325.98	324.56	323.35	324.85	324.28	325.47	323.53	325.91	324.79	325.01	324.23	326.52	325.11	323.98	325.78	324.14	325.92	325.64	326.13	326.2	325.12	325.84	326.1	325.73	326.18	325.47	326.03	326.35	325.74	324.95	325.28	325.18	326.27	324.38	326.15	324.67	325.27
302.53	301.92	301.94	303.6	303.84	301.65	302.9	303.36	305.82	302.26	302.38	302.52	303.43	303.41	302.59	302.04	302.09	301.85	301.22	302.98	303.67	302.09	301.83	303.54	302.48	302.63	300.76	302.74	301.84	300.88	303.54	302.62	302.7	301.91	304.11	304.04	302.84	302.48	303.74	303.43	303.77	304.54	304.03	303.19	301.98	301.36	303.84	302.21	302.47	301.51
303.23	303.51	304.14	304.64	302.86	305.14	306.01	305.69	304.32	302.89	306.12	303.24	303.3	304.79	304.1	304.72	305.3	303.55	305.85	304.86	304.68	304.06	305.85	304.63	303.41	304.11	304.2	306.5	304.37	305.39	303.3	302.86	304.69	304.67	303.96	305.83	305.63	305.41	305.57	302.71	303.11	303.2	305.51	305.54	306.71	302.64	305.03	305.22	306.83	302.27
301.84	303.38	303.64	303.21	302.06	302.3	301.83	303.2	302.65	302.17	304.16	302.12	303.05	301.72	303.65	304.01	301.62	303.25	302.91	301.39	303.46	302.13	300.81	304.61	303.06	304.67	302.93	304.01	303.23	302.78	301.94	302.18	302.54	302.88	303.42	302.3	302.51	303.1	303.11	302.71	302.41	301.76	302.47	301.38	303.41	301.13	302.78	303.89	302.61	303.48
308.96	308.32	307.51	309.74	309.13	310.42	308.35	306.82	310.95	308.59	310.29	307.09	308.25	310.15	308.12	309.89	308.25	308.92	308.12	307.93	309.04	308.93	309.27	308.67	309.14	309.89	310.95	309.7	309.06	309.03	309.46	307.82	308.41	309.21	308.79	309.06	308.86	306.99	308.53	307.84	309.5	308.07	308.67	309.33	308.45	309.19	309.54	307.16	307.99	310.07
306.57	304.69	306.01	305.77	306.24	304.79	305.5	304.81	306.33	305.26	306.4	307.3	307.36	306.06	306.66	305.26	304.87	305.95	306.85	306.33	306.25	307.07	305.6	308.24	305.96	307.01	305.55	303.65	306.02	306.01	304.48	304.64	304.23	306.18	306.31	306.87	304.33	308.23	306.14	305.07	305.88	306.32	306.39	306.87	305.62	307.06	306.18	306.83	304.95	305
301.67	298.92	298.44	301.75	301.58	301.66	301.86	301.38	299.77	300.18	301.08	302.91	300.85	301.34	300.05	301.14	301.3	302.91	301.56	300.61	302.26	300.31	299.73	300.69	301.22	300.44	300.02	302.17	300.77	299.69	301.66	300.85	303.89	301.58	301.23	301.15	300.04	300.64	301.97	302.01	301.54	301.11	300.97	302.05	301.92	302.05	301.77	300.95	300.06	299.02
317.49	316.17	315.89	315.76	316.45	315.89	314.73	317.16	317.49	313.75	317.35	316.84	315.69	315.74	317.11	316.32	314.63	314.83	315.96	316.99	314.8	318.12	316.5	316.2	317.03	317.71	315.87	314.35	315.49	315.76	313.89	316.49	316.09	315.4	315.07	314.26	316.08	317.84	318.21	313.8	315.79	315.31	317.5	315.75	314.72	314.78	314.91	317.38	315.91	313.56
296.18	295.16	296.34	294.68	296	293.49	295.09	294.49	296.22	294.31	294.1	292.26	296.49	294.76	294.63	295.15	295.56	296.53	296.6	295.26	296.83	295.25	294.09	293.65	294.32	293.49	295.71	294.81	294.05	296.04	295.37	296.58	295.44	294.77	293.71	294.62	295.42	295.29	295.84	294.89	295.21	296.24	295.67	294.88	296.05	294.96	296.36	295.45	294.67	294.41
295.74	295.58	293.36	293.27	294.22	295.86	295.84	293.64	295.46	293.68	293.75	293.42	292.97	294.23	295.07	293.94	294.9	294.29	294.77	293.91	295.03	296.54	293.44	293.7	293.82	294	293.63	293.13	294.86	293.66	294.4	294.22	291.39	292.52	293.17	293.15	294.51	294.02	294.12	293.75	294.89	294.25	292.82	294.69	294.17	293.93	294.39	291.75	295.05	293.91
301.61	301.18	300.43	300.94	300.47	298.7	298.34	299.94	299.43	299.15	299.84	299.35	300.5	300.2	300.2	299.16	298.14	300.14	302.14	299.01	299.46	297.91	300.09	299.87	301.08	298.63	299.62	301.28	299.73	302.48	301.64	300.35	300.1	301.39	299.63	300.38	299.19	299.17	299.66	299.28	300.21	299.15	298.68	298.74	300.08	299.96	299.67	300.15	301.87	301.27
302.86	304.33	304.87	303.01	303.89	303.06	302.38	301.91	302.56	303.71	302.91	304.21	303.03	303.32	303.69	304.82	303.11	303.23	303.59	300.76	303.96	301.91	302.52	301.79	302.72	302.34	303.24	303.25	302.95	302.02	301.88	303.8	303.26	302.44	302.82	303.62	302.46	301.25	302.54	304.45	302.52	303.28	300.28	301.66	303.28	304.74	301.39	305.25	302.29	302.06
309.6	308.2	307.78	309.14	308.23	309.12	307.31	308.47	309.8	307.33	308.67	306.62	309.58	309	308.87	308.69	308.83	309.7	307.95	309.56	308.6	308.25	308.95	310.04	308.32	308.91	307.25	308.34	309.02	309.84	308.4	310.64	308.83	308.53	311.43	307.46	310.46	307.04	309.77	308.05	309.14	309.27	309.39	309.76	309.45	309.33	308.48	310	309.33	308.12
303.51	303.97	300.46	304.55	303.79	301.78	303.42	303.6	303.78	302.36	302.63	305.11	303.99	303.7	303.64	302.19	303.94	303.46	303.64	301.95	302.64	302.69	303.18	303.78	302.82	304.31	303.37	303.03	304.74	302.24	304.9	302.09	304.21	302.65	301.66	303.52	302.7	304.38	303.2	303.69	301.87	303.66	304.58	301.72	303.1	304.62	302.77	301.68	303.29	302.39
294.62	296.74	296.83	293.53	294.23	294.57	294.65	292.28	295.21	293.41	292.94	295.58	293.47	294.7	295.05	295.55	295.8	295.4	295.13	295.74	294.93	294.35	294.82	295.13	295.06	294.93	295.03	295.02	294.19	295.15	295.58	295.92	295.89	293.39	294.36	295.72	295.11	298.22	296.51	295.93	295.38	294.94	293.72	294.82	294.51	295.96	293.52	295.63	296.34	296.55
310.6	309.98	311.45	310.56	309.29	309.45	311.75	310.47	310.47	308.14	310.07	310.34	309.99	311.52	309.84	311.24	312.15	309.62	309.46	310.56	309.71	311.35	311.12	311.24	311.72	310.12	309.93	312.24	312.65	310.93	309.39	312.08	309.72	309.47	309.92	310.75	309.75	309.64	309.87	309.67	309.76	311.15	310.43	311.71	310.4	311.14	310.48	309.8	310.66	310.74
315.95	318.24	316.74	314.82	315.76	316.52	315.38	316.26	314.58	316.63	314.45	314.47	315.92	315.06	315.51	314.66	313.82	315.75	317.31	314.81	314.22	318.41	316.72	318.13	316.06	314.75	316.29	315.17	314.45	316.16	315.38	315.54	316.31	316.69	315.24	314.58	316.79	313.85	317.08	316.24	316.23	314.55	317.17	315.34	316.59	317.01	317.11	314.98	317.5	313.4
302.94	305.53	304.51	305.44	302.92	302.02	304.99	302.16	302.83	304.44	302.44	301.88	303.74	302.31	302.09	304.28	302.39	303.16	304.18	304.61	302.73	304.47	303.05	302.7	303.24	301.79	302.66	305.66	302.1	303.47	302.98	302.05	303.8	302.57	303.36	303.73	302.91	303.34	304.2	303.31	303.16	303.46	304.83	304.48	302.48	304.89	303.87	303.05	302.91	304.38
313.55	314.16	314.11	313.59	314.94	313.09	314.19	314.24	311.91	313.21	314.23	314.97	313.15	314.61	312.57	313.28	313.86	313.57	313.59	314.04	313.24	312.2	314.72	313.79	312.4	314.47	315.35	313.74	313.51	313.79	315.1	314.42	312.65	313.33	313.89	314.95	314.42	312.43	314.31	312.28	313.59	313.73	312.39	313.12	312.1	313.85	312.51	313.94	314.59	310.36
307.51	305.36	304.82	304.93	306.73	307.36	307.54	305.18	305.33	307.7	306.01	306.66	305.38	306.35	305.18	307.94	305.54	305.05	306.1	305.02	306.16	307.29	306.2	306.94	304.69	306.79	306.26	304.85	306.19	307.17	305.43	305.92	305.92	306.08	308.22	305.6	305.9	304.06	306.37	304.47	306.52	305.88	304.14	305.47	306.77	307.87	306.18	305.91	309.26	305.38
314.45	315.41	314.61	313.74	314.36	314.81	314.6	313.11	314.46	313.89	314.39	312.98	312.97	314.62	313.53	313.83	314.31	314.8	314.78	314.74	313.63	312.02	313.94	311.52	314.67	314.58	314.19	311.96	311.99	314	314.04	315.53	313.64	314.63	313	314.63	315.15	312.65	313.55	313.37	313.67	313.29	315.5	314.26	313.7	313.03	312.84	314.89	314.27	315.06
307.14	310.45	311.4	309.63	309.76	310.74	310.08	309.85	311	308.97	309.2	308.99	309.62	309.39	309.3	309.17	308.82	310.77	310.5	311.32	310.2	312.12	309.81	310.13	307.88	308.77	310.24	309.86	311.66	311.08	309.2	308.91	308.38	310.4	310.37	309.15	309.22	308.9	310.94	310.94	309.22	308.68	309.95	308.27	307.61	310.28	309.12	309.93	310.84	308.65
318.9	318.68	316.28	316.74	319.3	319.01	318.62	317.66	319.32	316.99	316.74	318.13	319.02	319.59	318.67	319.83	318.12	319.58	319.2	318.59	318.06	319.98	318.33	317.39	320.22	318.73	318.48	317.79	318.89	318.56	318.51	318.79	319.2	316.48	317.02	318.65	318.62	319.53	318.35	318.13	316.95	318.65	317.87	319.01	318.19	319.62	318.98	319.14	320.6	317.78
314.61	313.53	313.15	310.93	313.87	313.03	312.85	313.41	313.57	315.01	312.8	312.04	313.06	312.8	313.51	312.1	311.24	312.46	313.95	314.18	314.55	315.96	312.66	312.12	311.95	312.89	313.68	312.32	314.08	313.4	312.22	311.08	311.74	313.13	312.62	314.97	314.52	312.9	314.66	313.52	313.3	315.17	313.17	314.08	313.99	312.71	313.53	313.19	311.91	314.23
317.24	319.21	317.87	318.15	318.57	318.45	319	317.65	318.84	317.59	317.94	319.88	317.89	318.13	317.98	318.86	317.46	317.01	316.57	318.18	320.05	316.79	319.2	319.49	317.08	318.28	317.17	319.87	319.7	318.54	318.57	318.37	318.45	317.56	317.7	319.76	319	317.71	318.8	317.66	317.96	317.22	318.15	319.08	316.94	317.34	320.1	318.15	316.75	317.58
328.73	328.05	329.41	329.68	329.35	329.21	330.11	327.75	328.48	327.51	327.99	329.12	327.93	328.2	327.97	328.3	328.65	329.01	330.43	328.06	330.17	329.03	327.92	328.29	328.71	328.87	328.36	329.72	330.84	328.75	330.07	330.15	331.37	326.73	327.97	327.37	327.8	330.21	328	330.81	327.65	327.51	328.35	329	327.51	329.13	329.54	328.53	329.12	328.14
303.57	304.2	303.56	305.34	304.41	304.66	302.55	304.77	303.05	303.61	303.93	303.28	303.3	305.6	303.62	303.06	303.26	301.64	305.77	305.84	302.5	302.27	302.45	304.43	303.12	304.12	302.99	303.67	304.72	305.2	304.75	304.42	301.88	303.35	303.6	304	302.86	305.03	301.74	303.46	303.47	304.61	302.96	303.86	304.26	303.58	302.83	304.05	303.42	304.14
296.45	296.43	296.58	296.84	297.08	296.75	297.51	295.59	297.83	296.69	297.66	297.25	295.76	296.01	296.48	296.59	298.54	296.21	297.03	296.73	295.49	294.18	297.2	294.69	297.46	296.84	296.55	296.88	296.77	297.48	295.97	294.35	296.86	297.73	297.55	297.6	298.08	296	296	295.86	297.33	296.85	297.55	296.57	298.18	296.76	296.2	298.07	296.44	297.05
324.44	326.92	327.04	327.09	326.18	327.42	328.2	328.08	326.43	328.4	327.33	325.73	326.49	327.3	328.93	325.19	325.58	326.25	326.65	327.72	325.45	328.9	326.25	328.55	328.87	327.97	327.74	327.1	327.4	325.86	327.36	327.34	326.71	325.93	329.1	327.01	326.58	325.88	326.55	327.5	328.31	325.9	326.41	325.16	326.74	327.54	326.22	326.59	326.21	326.95
306.39	304.53	306.82	304.85	307.3	305.23	307.04	305.76	308.56	306.51	305.21	304.79	307.85	305.3	307.09	304.48	306.91	307.12	306.01	304.08	306.25	306.79	305.68	304.86	306.55	306	307.74	305.76	305.63	306.52	307.31	304.33	304.46	307.71	306.13	305.58	304.37	305.17	306.35	305.69	307.43	307.95	305.33	307.54	304.74	304.75	305.35	306.06	304.23	307.23
304.38	303.13	302.67	303.73	303.69	303.51	304.12	302.73	305.19	304.37	304.07	303.43	302.54	302.82	304.75	304.31	304.94	304.36	303.73	304.49	304.22	302.21	305.38	304.01	303.99	304.09	304.18	304.45	307.14	304.92	304.07	305.14	303.19	304.23	303.79	304.13	303.27	304.87	304.59	304.03	304.11	304.34	302.01	304.26	304.96	303.46	301.78	305.78	305.82	304.16
293.39	295.41	294.6	294.18	293.86	293.85	293.63	295.73	293.13	293.8	294.38	293.27	294.03	292.43	293.96	294.87	294.27	292.95	294.39	292.97	293.4	294.23	293.72	294.83	293.25	294.62	293.03	295.16	294.67	295.16	292.23	294.97	296.61	294.45	294.48	295.35	293.48	293.09	292.8	293.18	293.23	294.57	294.83	295.04	294.47	295.12	295.9	294.15	294	293.03
315.86	315.08	315.75	313.81	316.33	314.66	315.96	317.26	315.77	313	316.25	316.3	317.08	316.54	316.43	316.3	316.06	317.67	316.11	314.28	315.43	315.8	313.77	317	316.36	315.61	315.91	315.75	314.06	315.53	316.9	315.47	316.31	314.85	314.72	315.02	316.29	315.18	315.32	316.08	316.36	316.55	317.15	317.13	315.57	315.55	314.71	315.53	315.03	315.57
328.63	328.57	327.02	327.68	326.62	328.66	328.09	329.12	327.19	326.22	327.07	329.07	326.01	328.1	326.76	327.73	329.25	328.92	327.88	329.03	327.78	327.81	329	328.9	329.05	328.79	328.16	328.76	327.1	328.26	326.47	329.19	328.64	328.28	326.81	326.22	327.22	328.22	328.26	328.64	328.61	327.87	328.2	327.08	328.67	327.02	327.06	327.49	328.87	328.91
302.82	303.82	303.13	301.79	303.8	302.88	303.43	303.36	303.14	302.3	303.17	304.83	305	302.15	303.87	303.13	302.54	303.38	302.3	302.75	303.6	302.42	304.61	304.38	301.6	303.07	303.65	302.17	303.41	303.1	303.22	303.16	302.71	303.01	303.13	302.31	303.18	304.38	303.92	304.87	301.52	303.72	301.9	302.35	303.02	303.37	303.16	304.51	301.89	302.04
306.18	305.7	305.28	305.22	304.05	305.9	306.12	305.52	305.28	304.34	304.8	304.19	306.9	305.03	305.91	304.49	307.28	303.74	304.64	305.19	306.3	304.79	304.75	306.06	307.83	306.66	306.96	306.97	306.29	305.72	304.97	304.92	306.07	304.85	303.6	305.97	306.55	305.76	306.56	304.64	305.64	304.58	304.81	304.18	306.37	305.56	306.12	305.91	307.23	306.41
319.59	318.77	319.34	317.68	316.96	318.82	319.32	319.59	319.45	317.38	319.68	317.86	318.73	319.36	318.82	319.85	318.13	319.14	318.16	317.46	319.15	318.39	318.91	319.29	320.37	318.53	318.78	318.18	318.7	319.4	318.42	318.56	318.13	317.05	319.54	319.23	318.33	318.13	318.22	317.07	317.88	320.12	318.31	318.71	319.77	317.07	316.96	318.21	318.86	319.9
302.62	300.96	301.92	302.45	302.85	303.1	302.25	300.9	301.57	301.59	304.08	303.82	303.38	303.25	302.87	304.04	304.86	302.83	303.15	303.52	303.59	302.85	302.92	302.88	302.68	301.44	303.28	303.83	302.36	303.72	302.02	303.07	302.64	303.12	303.04	303.49	302.27	303.49	302.36	302.87	303.16	303.32	302.42	302.17	304.49	303.13	303.39	302.56	305.25	303.09
311.54	311.45	312.12	313.69	312.43	312.76	313.15	313.7	312.66	312.71	313.51	312.59	311.98	312.31	312.25	311.05	312.38	311.84	314.29	312.03	311.91	312.97	312.19	312.67	312.82	313.13	312.71	313.8	314.44	311.83	313.5	313.9	312.06	311.51	313.97	313.12	312.86	313.03	312.98	312.69	313.65	313.08	313.13	310.88	313.9	312.18	310.62	313.36	312.08	311.98
306.57	304.41	305.06	305.71	306.47	304.51	304.86	305.12	305.29	304.62	306.66	306.34	306.45	305.67	305.71	306.98	305.52	305.79	305.44	305.42	304.68	304.69	306.23	305.92	305.12	305.04	306.35	305.79	305.88	305.48	304.31	306.13	304.66	305.49	304.56	304.71	306.74	304.67	306.61	306.09	304.13	306.21	306.55	306.99	304.99	304.87	304.52	306.31	306.8	305.83
304.02	305.99	305.6	305.46	306.11	305.99	302.24	305.42	303.33	304.04	304.88	305.93	307.48	304.66	305.47	305.2	304.54	305.58	305.97	304.73	303.81	305.16	306.33	305.79	306.47	305.4	303.89	304.18	303.69	305.67	305.11	303.75	304.47	304.77	304.27	305.16	304	304.49	305.95	305.78	305.73	303.73	305.6	305.51	305.53	305.68	306.14	307.24	304.54	307.12
316.16	316.63	315.86	314.83	317.25	318.15	317.71	317.72	318.47	317.65	318.72	316.75	316.5	316.74	315.17	318.35	317.37	318.08	316.71	317.38	317.23	318.11	318.35	315.8	318.54	318.55	317.51	317.93	317.33	316.78	319.15	317.46	316.47	316.31	315.69	316.38	318.34	317.11	316.91	316.95	318.79	318.7	316.09	318.25	315.86	318.17	316.55	318.6	317.66	317.4
314.75	314.88	314.95	316.39	315.81	313.83	316.47	315.26	313.68	317.54	313.73	314.48	315.32	315.01	313.26	314.45	314.92	316.24	314.3	316.01	314.45	315.86	314.52	313.54	314.83	313.78	313.09	314.97	313.83	316	316.25	315.55	315.75	313.69	314.62	314.24	313.97	315.86	315.83	316.53	315.98	313.82	315.47	316.36	313.77	315.82	313.11	314.8	315.11	314.83
313.87	311.98	313.01	315.32	313.72	315.08	315.64	313.94	314.55	314.38	313.6	313.85	316.72	314.55	312.9	314.91	315.58	314.44	315.57	313.12	314.23	312.97	315.21	313.45	314.36	313.71	314.37	313.3	313.87	316.74	315.7	314.31	314.33	316.16	315.12	314.06	316.25	315.24	316.94	315.95	314.18	315.88	315.01	316.36	313.81	313.66	315.07	315.41	314.12	314.97
314.54	312.7	314.25	313.48	312.48	312.43	313.87	314.21	311.69	312.64	313.1	313.79	314.71	315.03	313.57	312.12	314.49	313.24	311.66	313.18	312.2	313.25	312.46	311.48	314.29	313.38	314.15	311.9	311.79	312.81	314.09	314.54	312.37	312.21	311.95	312.39	312.59	312.08	314.04	313.14	314.36	312.89	314.24	313.13	314.53	314.11	314.12	313.93	311.47	314.48
304.18	303.96	302.5	303.16	303.5	303.76	301.53	302.18	302.85	302.2	302.61	302.62	302.66	302.15	302.1	302.42	301.59	301.28	301.65	302.39	303.05	303.04	302.23	303.31	300.59	301.92	302.62	302.37	303.97	302.41	302.1	302.49	302.05	303.86	301.48	302.64	302.99	302.67	301.65	302.29	304.83	302.84	302.22	301.48	302.94	301.85	302.74	301.85	302.76	303.15
313.11	312.74	312.98	313.38	312.7	313.08	311.92	311.93	310.82	313.16	314.53	313.4	312.09	313.52	311.95	313.31	313.29	312.16	312.95	313.75	313.11	315.74	314.98	313.7	314.35	312.07	313.33	312.89	312.52	312.34	311.14	311.66	314.71	313.63	312.85	314.48	311.6	312.92	311.26	313.02	313.3	313.7	313.85	312.2	312.42	311.89	311.95	314.27	311.72	312.81
301.13	301.2	299.17	300.42	302.62	302.07	301.22	301.43	301.13	302.22	302.1	301.98	301.09	300.53	300.77	302.19	300.91	301.61	299.1	301.41	302.64	301.16	301.03	300.15	301.75	301.19	303.24	300.78	300.38	300.8	302.37	303.44	299.17	300.6	301.72	302.82	302.94	301.13	300.42	300.25	300.23	301.13	301.49	302.33	299.96	301.8	301.09	301.18	302.4	300.51
316.63	315.74	316.27	314.14	314.55	316.44	315.78	315.86	315.38	316.43	316	314.79	318.02	315.55	317.42	316.17	314.54	314.88	317.3	315.55	316.44	317.49	317.65	316.28	315.31	315.4	316.66	316.15	317.52	316.11	315.59	316.02	316.34	316.89	314.59	315.27	315.13	316.51	315.93	315.54	315.89	314.49	315.69	314.5	315.27	316.67	315.34	314.6	316.83	314.62
294.67	294.89	297.01	297.19	297.2	295.48	296.05	298.37	297.92	295.55	298.46	298.14	295.99	296.44	298.02	298.04	297.7	295.44	297.84	296.63	296.92	297.18	296.53	296.34	295.84	297.54	297.15	298.17	295.4	297.47	295.75	296.29	295.5	296.58	296.79	297.63	297.26	296.55	297.85	297.89	294.58	298.86	296.99	297.07	297.33	296.23	297.97	296.18	296.12	295.35
314.11	313.53	312.98	317.19	314.17	313.35	313.87	314.36	313.76	314.02	313.45	314.8	314.29	313.74	315.63	311.93	311.87	314.09	312.11	313.52	312.77	313.65	315.22	314.19	313.71	314.93	314.4	315.39	313.73	313.81	313.61	314.13	314.48	313.48	313.15	312.36	315.15	312.75	314.03	314.19	313.71	314.16	314.94	314.65	314.01	313.47	315.45	313.21	314.72	312.6
312.58	311.03	313.22	312.88	310.7	314.46	313.09	311.46	312.04	312.19	313.45	313.33	312.41	313.4	312.69	313.29	313.8	311.24	311.41	312.07	311.78	312.92	311.98	312.21	312.88	310.16	313.7	312.24	311.02	313.59	311.64	313.36	310.82	312.7	313.81	312.73	311.96	312.84	311.19	312.54	311.12	311.92	311.38	311.17	313.84	313.04	311.55	312.91	311.69	313.16
309.42	309.85	308.96	310.25	308.52	308.2	309.32	310.26	308.86	309.32	307.59	309.61	308.23	309.05	309.19	309.25	308.47	308.16	309.3	308.06	308.66	308.32	310.28	309.64	309.18	308.06	309.96	308.2	309.06	309.01	309.22	307.16	309.45	308.2	309.09	308.89	307.23	308.13	309.13	311.33	310.46	310.1	308.97	308.46	309	308.37	307.66	310.02	309.55	308.73
318.72	319.42	320.43	318.51	318.25	318.73	318.11	318.54	319.57	318.9	319.27	319.08	319.38	317.1	319.55	317.86	317.38	319.76	318.48	317.41	319.53	319.8	320.44	317.67	318.57	318.93	318.98	317.64	316.75	318.12	318.76	319.81	318.63	318.64	318.92	316.87	316.72	319.4	318.61	319.16	319.32	318.11	319.33	318.46	318.1	319.05	317.26	319.19	317.43	318.5
318.37	316.87	315.7	315.02	315.4	316.57	317.18	314.63	315.21	316.76	317.24	313.68	315.35	314.91	314.12	316.15	315.89	317.75	315.71	317.27	315.37	313.91	315.69	316.82	314.27	316.4	316.03	314.61	316.68	315.44	314.12	317.94	315.4	315.35	315.24	313.22	316.81	316.88	316.57	314.94	316.15	316.66	316.48	313.01	315.1	317.43	316.57	314.99	314.24	315.12
294.77	293.86	294.73	293.87	296.02	294.32	297.02	295.71	294.94	295.97	294.4	296.23	295.55	294.64	296.27	294.41	294.6	295.25	295.12	294.35	294.64	295.68	295.47	296.74	295.04	295.51	295.74	296.64	295.46	294.36	295.85	294.97	295.25	296.31	293.3	295.41	295.12	294.9	294.73	295.54	293.35	294.26	296.08	295.8	296.79	294.3	295.73	294.55	294.97	294.81
307.86	305.49	304.07	306.03	306.41	307.9	304.97	304.64	305.02	305.38	305	306.83	307.01	306.48	307.62	305.64	306.26	305.25	306.38	306.28	307.56	306.45	304.95	306.21	304.57	305.46	307.19	307.13	306.23	307.23	307.28	306.52	308.18	305.49	305.8	306.67	305.92	305.32	307.53	306.1	305.73	305.67	304.52	304.03	307.34	306.61	305.64	306.71	305.9	307.01
318.01	319.55	317.07	319.33	319.79	319.39	318.11	318.82	316.64	318.35	314.91	317.57	317.03	317.69	316.41	319.27	317.54	319.5	318.45	317.36	317.06	318.54	318.22	317.53	319.17	316.8	316.99	320.49	317.9	319.09	317.75	319.27	318.81	319.13	317.81	318.99	318.69	317.77	317.76	318.3	318.92	317.7	318.36	316.62	317.53	316.19	318.8	318.2	318.08	318.17
312.74	311.34	312.79	312.84	311.83	312.98	312.88	312.91	312.31	312.11	312.58	313.71	312.95	313.73	312.69	314.44	313.24	312.09	313.31	312.9	311.43	313.04	312.91	312.94	314.44	312.34	312.27	312.44	312.82	313.19	313.1	311.09	312.56	311.86	312.4	314.44	311.52	312.95	313.37	312.31	312.34	311.24	310.9	314.29	312.99	312.43	313.83	313.27	314.21	314.85
312.24	313.61	312.06	312.87	311.66	310.64	312.55	312.53	312.86	315	313.7	312.15	311.4	311.22	313.06	312.12	312.48	313.18	312.73	315.08	313.37	313.11	311.76	310.91	313.26	313.17	312.62	313.29	311.93	310.06	311.57	311.84	313.55	312.87	311.81	312.23	311.63	310.67	311.37	312.22	314.92	312.87	311.95	314.11	314.28	313.68	313.49	312	311.59	312.18
313.86	314	314.75	313.45	314.78	312.38	313.64	315.83	314.19	315.2	313.72	315.45	314.1	313.14	311.64	313.62	313.32	312.81	314.7	313.57	314.63	313.24	314.71	314.3	316.66	314.47	311.45	312.44	314.27	314.77	316.69	314.53	313.96	315.06	315.58	313.73	313.99	314.44	314.31	314.63	313.43	312.59	313.81	314.44	313.07	314.2	315.07	313.81	312.9	313.43
302.94	303.46	302.97	304.03	302.45	303.86	300.8	303.56	303.75	303.58	303.97	302.11	303.74	303.75	303.14	302.95	302.99	302.72	303.28	302.85	303.2	302.85	302.48	303.32	304.23	302.15	302.79	302.93	305.01	304.12	304.21	304.11	302.32	301.64	302.85	302.94	303.1	301.49	304.81	302.1	303.58	301.77	304.53	303.14	303.81	302.84	304.3	303.32	303.78	303.91
296.01	295.45	295.26	296.16	295.74	294.08	296.89	293.97	294.52	294.98	295.36	294.62	294.46	295.58	295.19	294.41	295.61	296.04	295.73	295.91	295.36	296.31	295.68	295.91	294.52	295.42	295.93	296.57	294.76	295.32	295.24	294.23	293.41	294.65	294.07	295.07	294.63	294.77	294.24	293.58	294.4	294.58	295.76	295.63	296.26	295.48	295.32	295.18	295.9	295.12
313.61	313.95	313.14	313.47	311.93	314.67	313.18	313.02	313.44	313.08	311.06	312.94	312.65	312.59	312.47	312.47	313.86	314.34	314.31	312.37	313.42	312.62	313.05	312.63	312.69	314.59	314.44	314.42	313.14	312.77	312.27	315.74	312.88	314.4	313.16	313.24	310.68	313.96	313.21	312.24	312.72	311.63	312.87	312.71	312.15	313.81	311.89	312.35	312.43	314.12
303.15	303.76	301.62	303.03	300.97	302.85	302.59	301.42	301.83	301.27	303.85	301.75	303.2	302.83	301.2	301.37	303.41	302.6	304.03	303.09	301.08	302.98	303.67	302.84	302.72	303.27	302.77	302.24	303.51	303.12	301.29	302.08	300.88	302.2	301.55	303.32	301.26	301.65	303.15	302.1	303.81	303.19	302.43	303.42	301.78	302.93	301.53	302.46	301.77	300.95
324.65	323.78	325.1	325.67	325.14	325.03	325.02	325.82	323.65	324.23	324.64	323.29	324.05	324.39	325.37	324.71	325.55	324.58	324.11	323.59	325.34	323.26	323.79	326.78	324.44	324.13	325.59	325.38	324.71	323.8	324.81	324.35	323.26	324.13	325.14	326.54	326.15	324.96	325.16	325.61	323.42	322.98	324.92	324.51	324.75	324.73	325.86	324.53	324.21	324.99
299.2	300.45	299.93	298.61	300.09	300.18	301.59	302.86	300.32	301.82	302.76	302.58	301.4	301.14	302.07	302.07	298.99	301.07	303.39	302.26	301.12	301.13	300.45	300.59	300.28	300.27	301.52	302	302.13	299.42	300.58	301.12	301.46	299.79	298.61	301.76	301.07	301.62	301.56	301.15	300.48	300.65	301.87	301.01	301.19	300.8	301.15	300.11	300.79	302.32
294.7	292.9	293.77	294.94	293.8	293.53	294.15	294.62	293.73	294.91	294.18	293.46	293.65	293.74	293.51	295.36	293.66	293.48	293.34	295.02	293.93	292.91	293.68	294.97	294.56	292.69	293.23	294.8	293.84	293.74	294.07	293.94	294.81	293.22	295.63	293.11	295.57	294.21	294.42	293.12	293.19	294.46	293.07	294.78	294.62	291.99	293.53	293.7	293.53	292.9
316.78	317.18	317.2	316.82	318.83	317.81	316.76	316.02	317.86	316.52	317.01	316.99	317.43	316.39	317.18	316.87	316.96	319.02	316.86	314.99	317	314.69	317.08	318.7	316.72	317.82	316.87	318.27	316.92	318.1	317.27	318.33	316.48	317	316.65	318.84	318.94	316.79	318.68	318.64	315.64	318.02	318.16	317.29	317.12	316.91	316.39	315.7	316.73	316.51
302.52	305.25	303.52	302.87	303.09	304.42	303.88	302.85	303.11	303.41	304.41	304.09	302.69	304.8	301.91	302.83	301.92	303.59	301.88	302.89	305.93	302.16	303.65	303.8	304.88	305.09	303.27	303.18	303.02	304.2	302.83	302.32	303.01	303.77	302.12	302.04	302.71	304.81	303.68	303.63	302.79	301.64	304.19	303.14	302.7	303.27	303.42	303.23	303.28	302.88
305.55	304.86	304.85	304.71	305.58	305.44	305.27	304.56	306.44	304.3	302.98	304.64	303.34	303.9	303.74	303.87	306.23	304.38	302.59	305.75	305.67	304.05	305.14	302.93	303.73	304.24	303.62	304.69	306.66	305.27	304.05	304.5	303.84	303.77	303.97	305.25	304.94	302.17	303.82	305.06	303.64	303.56	304.66	305.2	305.35	304.66	304.23	304.14	303.49	304.29
301.18	301.67	301.18	300.78	302.71	301.21	300.82	300.32	300.28	301.52	300.86	299.46	302.79	302.04	303.34	301.67	300.43	300.92	300.19	300.7	301.04	301.75	302.38	299.64	300.61	299.39	300.3	302.1	301.12	301.26	302.72	300.95	301.91	301.6	303.91	301.19	300.48	300.44	302.43	299.54	301.64	300.81	301.48	301.56	301.14	300.38	301.88	302.48	300.56	300.69
294.39	294.94	293.8	293.36	293.29	293.37	295.68	292.61	294.4	294.29	294.25	294.05	293.82	293.97	294.45	294.75	294.62	292.76	294.52	294.74	293.92	294.65	293.38	295.08	293.7	295.05	294.78	294.2	293.73	294.87	294.12	295.35	291.72	294.79	293.5	295.24	294.33	296.69	292.15	293.57	295.62	293.26	293.15	294.86	295.27	294.38	294.54	293.06	293.07	293.71
317.97	318.07	319.02	318.85	316.57	317.86	317.9	317.36	319.59	316.99	317.68	316.28	317	316.71	318.88	317.58	319	318.58	319.44	316.51	317.6	318.34	318.37	318.32	319.59	317.04	317.4	318.42	317.12	319.19	318.55	318.36	318.07	317.93	318.38	318.13	318.25	316.04	318.62	316.37	318.55	316.6	318.25	316.29	316.93	318.63	317.54	316.95	319.1	318.85
319.28	317.05	317.47	317.49	318.79	318.64	317.54	318.72	317.57	318.87	317.98	317.66	316.59	318.24	315.56	317.99	318.08	317.82	316.92	316.37	316.62	319.39	319.03	319.4	319.69	317.73	317.51	318.96	317.07	319.6	319.27	317.48	319.37	318.04	318.8	317.8	317.66	315.58	318.83	317.23	318.38	318.51	318.25	317.8	319.55	317.8	319.38	318	317.02	317.54
315.16	315.61	314.51	315.05	313.19	315.43	314.17	315.46	315.27	315.79	314.29	315.77	314.92	313.5	313.15	315.51	315.43	313.44	315.32	315.52	316.48	316.57	315.21	313.97	314.51	315.7	314.93	314.11	314.66	316.07	314.24	313.36	313.7	316.09	314.8	315.38	315.11	314.38	315.03	317.09	315.3	315.07	312.85	314.99	314.78	315.82	316.32	315.57	315.63	315.89
293.89	295.51	294.94	294.09	293.85	294.28	295.6	294.51	293.63	296.47	295.64	295.72	294.64	294.64	294.24	294.54	295.48	293.42	297.33	293.36	296.57	294.71	295.23	295.99	296.34	295.93	294.27	295.3	295.19	292.39	294.94	295.5	294.31	296.43	296.73	295.09	295.77	293.98	294.36	293.13	296.72	294.4	294.32	295.07	295.26	295.68	294.86	295.02	295.29	296.93
310	312.95	312.47	312.04	313.59	310.57	312.32	312.17	313.32	312.12	310.99	313.59	312.74	313.11	313.59	312.08	313.28	312.46	311.68	312.36	311.58	312.77	312.36	312.97	314.17	311.35	311.34	311.7	313.11	311.37	312.15	311.83	312.01	311.49	312.19	312.93	313.85	310.37	312.59	312.91	312.39	312.02	313.61	311.13	313.03	311.96	311.81	311.19	310.98	311.52
306.87	307.27	307.61	307.9	306.71	307.28	307.41	306.86	309.07	306.91	306.22	307.46	307.56	306.07	306.96	306.98	305.73	307.49	307.36	307.16	308.18	307.68	308.93	306.72	306.25	308.9	307.77	307.89	308.29	306.11	306.56	307.72	307.73	308.09	308.37	309.47	308.18	307.88	307.14	307.37	308.34	307.63	307.8	307.32	307.43	307.13	307.97	308.51	308.7	305.73
315.53	316.67	315.51	314.86	314.6	316.85	316.21	314.98	315.67	315.05	315.45	315.1	314.48	316.41	315.21	316.18	316.44	315.11	316.08	314.89	317.22	315.62	315.79	316.25	315.54	316.42	315.2	315.86	316.82	316.43	316.75	316.6	314.67	316.67	313.7	314.94	315.91	316.93	316.1	315.42	317.01	315.01	316.94	315.82	314.57	317.54	317.57	315.43	316.15	316.57
307.48	309.23	309.75	308.52	308.36	308.86	309.25	309.43	307.94	310.74	309.14	309.51	307.51	308.79	310.01	310.7	308.29	310.94	307.73	307.56	310.34	308.19	307.94	308.79	309.03	307.94	308.68	310.94	307.58	307.32	308.48	308.96	308.55	309.01	309.87	309.24	309.64	309.81	309.5	306.44	308.57	307.31	309.3	308.74	308.63	310.93	311.07	308.3	308.67	307.79
307.17	305.86	306.16	305.13	307.07	306.7	305.93	305.7	308.78	304.76	305.08	307.84	305.72	305.5	307.56	305.95	307.43	307.26	307.29	305.02	306.63	308.73	304.96	305.81	309.5	306.71	305.4	305.6	303.84	306.3	307.07	306.86	306.33	306.78	307.17	306.99	306.91	305.92	306.59	307.56	306.37	309.45	305.88	306.05	308.58	305.75	305.82	305.34	308.17	306.47
309.18	311.23	309.63	309.84	310.68	310.67	310.84	311.04	312.34	310.6	309.86	311.53	309.62	307.98	309.48	309.33	310.29	310.49	311.43	312.66	311.73	311.02	311.36	311.35	310.64	311.49	310.66	311.83	312.47	310.59	311.27	311.43	310.96	312.57	312.37	309.21	310.8	310.1	310.25	309.97	309.83	310.51	311.79	311.48	310.4	309.28	310.78	310.64	311.23	311.9
328.14	327.29	327.52	325.96	328.99	327.46	325.75	327.37	326.17	326.95	326.71	328.74	327.25	326.67	327.74	326.39	326.82	328.84	327.5	327.22	327.68	329.07	327.8	327.6	328.48	327.28	327.31	327.17	327.11	327.74	329.64	326.89	328.15	326.88	328.51	326.73	326.19	327.68	326.72	327.05	326.74	327.33	328.56	327.49	328.76	326.21	327.89	327.35	327.03	326.56
297.19	295.69	296.05	296.03	295.71	295.07	295.18	295.72	296.91	295.69	297.26	296.52	295.36	295.22	294.91	294.68	297.12	296.65	296.62	296.57	297.61	296.81	295.89	295.77	297.8	296.93	295.41	296.37	296.57	296.96	296.92	297.95	295.58	295.84	296.92	296.84	296.46	297.2	297.99	295.83	296.04	296.45	298.39	295.99	296.23	295.65	296.69	296.11	297.84	295.32
299.37	298.78	301.41	300.73	299.8	301.11	300.31	299.06	300.21	300.11	300.11	299.93	299.84	301.45	301.49	298.29	300.23	300.71	298.74	299.24	301.14	299.9	299.66	299.14	298.73	299.42	300.58	299.61	301.32	299.53	300.88	299.27	300.59	299.56	300.21	298.81	300.72	300.97	302.17	300.51	299.17	300.28	300.03	300.37	300.11	298.62	301.87	300.26	299.75	300.68
304.03	304.78	304.84	304.68	304.08	305.59	305.37	306.09	306.04	302.79	303.34	303.87	303.3	304.29	306.25	304.17	304.89	303.63	303.57	304.18	305.26	302.85	301.71	304.67	305.58	303.79	304.53	304.05	305.07	306.06	304.1	304.53	304.17	303.86	304.15	302.51	304.8	302.9	304.14	305.07	305.19	305.31	303.25	305.23	305.22	305.79	306.55	305.06	303.43	305.16
309.31	309.68	309.32	309.93	308.54	311.98	308.49	311.62	309.77	310.05	309.45	309.62	311.19	311.4	311.35	308.82	310.16	310.16	311.03	309.56	311.88	309.2	311.94	310.95	311.09	309.88	310.02	310.23	310.46	309.68	309.47	309.62	309.46	308.01	310.92	309.35	310.46	310.27	309.69	310.76	310.97	310.77	309.35	308.27	309.82	308.8	306.67	309.95	309.63	309.92
312.93	313.62	315.27	314.09	314.2	313.57	313.51	313.82	311.71	313.09	313.35	313.64	313.05	313.62	315.01	315.13	315.92	312.5	313.07	313.6	312.8	314.56	313.63	313.46	314.03	313.8	313.42	313.67	314.53	313.4	312.28	314.2	313.85	313.36	315.79	315.19	314.54	313.54	313.99	313.5	313.62	314.38	311.85	312.94	313.81	313.58	314.64	313.49	314.15	312.75
314.95	313.74	312.48	314.77	312.98	313.73	312.81	313.64	313.03	313.8	315.12	313.07	312.25	314.43	312.7	312.72	312.99	313.93	312.53	314.38	314.93	312.65	313.36	313.88	313.62	312.93	315.39	315.13	313.08	313.78	312.84	314.66	312.82	314.67	314.85	313.11	316	313.34	314.84	311.84	312.94	313.51	312.41	314.22	314.22	313.41	314.04	312.73	312.93	316.34
295.13	296.91	296.7	296.97	298.18	296.54	296.44	297.6	296.27	297.13	297.39	297.5	296.26	296.11	296.62	296.12	296.77	298.25	296.94	296.39	298.66	294.93	296.32	297.72	296.64	296.62	297.34	296.09	295.55	298.27	297.41	297.2	299.29	298	296.2	297.27	296.55	298.45	297.39	298.4	295.2	295.75	295.64	296.93	295.78	297.46	297.18	299.1	297.68	297.45
315.93	315.21	314.87	316.78	314.83	316.19	316.11	319.16	316.85	315.23	315.46	315.43	315.24	316.3	315.4	315.75	316.38	315.89	317.2	314.5	315.84	314.97	314.44	313.88	315.3	314.99	316.64	316.54	315.71	314.99	315.67	316.31	315.66	317.44	314.75	315.62	316.02	315.91	316.43	316.52	316.24	316.39	316.4	316.59	317.26	316.32	315.72	317.09	314.92	314.24
312.68	312.34	311.69	312.19	312.77	311.53	311.95	312.46	312.4	312.56	312.23	312.41	311.62	313.85	312.43	313.68	313.19	312.75	311.88	313.08	312	312.3	312.4	311.94	312.2	311.33	312.59	312.39	313.09	311.74	314.6	312.48	312.97	311.84	312.01	311.88	314.76	313.37	313.67	312.87	313.59	312.84	312.91	312.8	314.3	313.58	312.29	311.42	311.83	313.3
307.3	307.06	306.52	306.76	306.29	305.87	306.34	308.89	307.57	306.18	306.66	307.44	307.12	307.54	306.18	306.72	305.12	307.3	307.06	306.69	306.15	307.09	307.13	308.8	307.4	307.34	308.54	307.7	306.86	307.55	306.35	308.1	306.78	307.07	306.71	308.45	304.9	306.64	308.67	307.53	308	309.42	305.31	307.8	308.08	306.39	306.19	307.53	307.88	307.62
315.97	316.19	315.59	316.1	317.51	316.01	317.35	316.17	315.33	315.29	317.62	317.01	316.42	317.22	314.94	316.57	316.88	315.6	318.66	317.82	315.75	317.11	316.63	316.31	315.22	317.17	317.89	315.5	317.32	316.49	316.61	316.32	315.61	319.49	317.09	315.54	315.78	315.86	316.07	317.57	316.32	317.23	315.78	317.6	316.34	315.67	316.34	317.33	317.62	316.46
296.73	294.93	295.03	295.57	294.77	294.22	295.13	296.27	295.75	294.65	296.7	295.22	296.59	293.98	293.3	295.42	296.08	296.96	295.32	294.59	295.7	295.1	294.54	294.55	294.7	295.41	293.48	294.4	295.37	296.52	297.46	295.95	293.56	292.46	295.61	294.89	294.25	297.09	294.12	293.91	293.83	295.39	295.57	296.82	296.61	293.61	296.16	295.96	295.85	295.55
319.11	317.95	317.64	317.39	317.55	318.26	319.28	318.89	316.44	317.9	316.38	317.42	317.66	318.84	317.7	318.45	318.62	317.76	318.45	318.11	320.26	318.97	319.59	317.15	318.47	317.61	319.8	318.06	316.46	317.78	316.48	315.53	317.07	319.21	318.6	320.75	318.87	319.31	317.98	317.66	317.93	318.53	318.2	317.63	317.53	320.45	318.33	317.6	319.19	319.37
301.26	302.62	300.77	302.45	302.58	302	302.14	301.88	302.46	302.64	301.11	301.23	303.14	301.8	302.22	304.14	303.55	301.69	302.08	303.1	302.46	303.32	302.23	302.3	303.69	302.66	301.43	302.61	302.05	303.58	303.32	303.41	301.61	302.34	302.3	302.69	302.84	303.43	302.91	302.97	303.2	300.16	302.54	302.61	301.57	302.77	301.36	301.28	302.55	303.18
306.27	306.14	307.13	306.83	306.05	307.2	305.88	307.24	306.25	305.06	306.26	307.49	305.33	306.83	306.9	306.68	307.02	304.77	306.58	306.27	305.63	305.77	305.74	305.29	306.43	308.14	305.59	307.88	306.16	306.53	306.89	305.17	305.31	305.43	306.65	303.89	306.76	306.85	307.38	304.77	304.88	305.93	304.39	306.17	304.01	306.95	306.21	308.21	307.41	306.21
310.12	311.47	312.18	309.53	309.71	312.72	310.05	311.29	312.3	311.87	310.59	312.01	311.77	309.54	312.1	310.86	312.36	311.52	311.26	311.13	310.53	311.92	311.74	311.74	312.88	310.97	310.18	310.71	311.04	312.19	311.73	310.06	310.57	310.77	312.01	312.51	311.34	311.26	311.96	311.72	311.07	311.02	311.63	311.11	311.3	310.7	311.53	311.04	309.63	312.42
313.18	312.74	313.47	315.17	316.09	313.08	315	314.94	315.06	313.85	313.51	315.63	313.29	314.53	313.38	313.72	313.72	314.79	312.45	314.2	313.9	314	311.8	312.51	311.83	313.39	314.59	312.96	315.03	314.91	312.54	312.96	313.63	312.47	312.92	314.39	314.08	313.73	311.22	314.96	314.07	313.91	314.49	315.36	313.51	311.98	313.87	314.27	313.64	314.05
301.78	302.91	301.62	301.24	300.8	299.9	300.53	299.8	299.64	300.85	300.32	301.98	299.48	299.84	301.15	302.41	301.16	301.08	302.27	302.29	301.59	300.04	300.01	298.88	301.86	299.39	300.97	300.36	301.3	300.57	299.35	301.8	301.83	300.52	302.14	300.91	300.47	299.03	299.91	299.62	299.42	300.45	301.38	300.63	302.89	301.41	301.16	299.02	300.39	302.15
316.57	314.15	315.87	316.35	316.71	316.22	315.43	316.43	315.87	314.89	316.17	314.63	314.85	315.72	314.21	313.87	314.04	314.93	315.73	314.64	317.84	314.71	316.63	315.67	318.35	314.76	315.15	316.49	316.45	315.49	314.53	315.72	313.73	317.05	315.45	317	315.77	314.8	316.48	316.1	314.63	315.32	316.17	317.06	314.56	315.98	315.17	315.86	316.15	315.49
295.52	295.33	294.99	293.87	293.69	295.03	296.14	294.94	294.8	295.86	294.82	295.11	295.46	293.58	294.73	293.78	296.68	296.48	295.6	295.82	294.04	295.61	293.96	296.34	294.67	296.68	295.4	295.42	294.78	294.27	296.68	294.61	294.07	294.06	294.9	295.39	293.04	294.99	295.98	295.43	294.5	295.22	294.65	294.56	294.98	294.3	295.46	292.74	296.59	294.08
302.97	304.17	301.17	303.67	302.45	303.88	302.14	301.23	301.31	303.93	304.04	300.6	304.45	303.64	303.18	302.45	303.5	301.47	301.06	301.88	304.09	304.64	303.58	302.38	302.99	301.3	305.62	301.92	302	302.79	301.74	302.38	304.04	300.8	302.82	300.49	301.64	301.19	302.44	302.42	302.96	301.83	302.81	303.59	303.08	301.39	301.57	302.05	303.27	301.41
328.01	325.65	326.5	328.28	328.84	325.73	325.21	325.96	327.59	328.2	324.71	327.3	326.99	326.4	327.36	327.62	327.08	326.14	327.1	324.86	328.52	326.19	326.82	329.4	325.58	327.47	326.45	324.75	328.96	326.6	326.69	326.01	327.29	327.68	326.4	325.73	326.61	326.64	326.82	327.45	324.25	326.77	327.76	325.9	325.75	324.72	328.36	328.58	327.54	328.39
310.84	311.6	308.61	310.4	312.26	308.53	310.48	312.15	309.2	311.24	311.23	309.35	309.44	311.69	311.74	312.31	310.02	309.72	310.81	310.29	310.75	310.11	310.99	310.41	309.18	310.82	310.37	310.55	310.45	311.49	309.75	309.1	310.74	310.31	311.11	308.23	311	310.77	311.47	310.72	310.11	311.2	310.43	309.56	308.52	311.46	312.04	309.15	311.34	311.3
308.6	306.86	307.25	305.56	306.55	305.15	308.12	306.67	306.01	308.33	306.67	308.13	304.23	308.28	307.49	307.39	307.62	305.51	308.12	306.84	307.43	306.69	306.28	307.68	307.37	308.35	308.04	307.97	307.47	305.77	305.84	306.24	307.61	308.35	308.49	307.03	305.66	307.74	307.67	306.61	306.11	307.13	307.42	306.22	308.94	308.41	306.5	308.35	307.19	307.77
300.67	299.55	299.54	300.2	299.3	298.8	301.27	300.72	298.96	298.17	300.51	300.03	299.9	300.45	301.23	299.08	300.04	301.23	300.58	301.44	300.21	300.36	300.18	300.89	299.38	301.84	300.32	299.1	300.48	298.71	298.64	299	299.88	299.8	299.23	300.45	299.43	301.03	299.37	299.24	299.59	300.14	300.26	300.61	300	300.94	299.42	300.75	301.5	298.75
306.54	306.98	307.12	303.19	306.96	308.06	305.64	306.92	305.57	306.53	307.48	307.17	306.3	307.33	307.12	307.04	305.35	306.58	306.95	307.54	305.96	304.87	305.98	306.57	306.73	306.49	307.34	305.56	308.41	306.65	306.46	308.14	307.34	307.08	305.4	305.52	307.17	308	305.99	306.29	306.39	306.22	305.28	305.03	306.99	307.87	305.29	307.71	305.36	304.88
306.95	306.64	306.3	306.91	306.64	306.59	307.39	306.29	306.41	307.37	307.24	306.43	306.23	307.5	305.9	304.6	306.07	306.35	305.05	307.19	307.61	305.61	306.05	306.31	306.04	306.72	306.4	304.99	306.95	306.3	308.28	305	307.28	306.5	306.22	307.13	308.6	306.85	306.62	305.55	307.63	305.04	306.41	308.14	305.88	307.09	307.13	306.5	306.13	307.45
303.36	302.01	302.85	301.01	302.99	303.56	300.24	302.07	304.1	302.31	303.88	303.48	303.67	300.7	301.13	300.45	301.63	301.07	304.21	300.22	303.63	302.21	302.42	302.61	301.52	302.17	302.23	302.78	302.49	303.18	301.2	300.31	302.65	301.98	302.63	302.53	302.33	301.92	303.37	301.94	303.85	301.2	301.08	302.6	303.98	301.02	303.72	303.17	303.65	303.82
314.07	313.2	313.43	312.63	313.25	315.37	314.33	314.96	314.51	313.94	316.37	314.71	313.72	313.28	313.81	314.18	314.54	314.45	313.52	314.81	315.08	312.19	312.54	314.08	314.37	313.22	314.89	313.83	315.96	313.48	313.62	315.33	313.52	313.89	314.6	313.14	313.87	313.89	314.45	312.53	313.01	315.25	313.96	312.94	313.36	314.29	315.21	315.1	312.76	313.78
299.59	299.16	298.72	300.28	300.82	300.12	299.8	301.88	300.04	298.59	301.89	300.43	299.16	299.99	300.82	299.67	299.65	301.1	299.78	300.33	298.62	298.71	300.4	298.65	298.98	299.34	299.76	298.99	298.24	299.97	298.19	300.28	300.83	299.12	300.25	299.33	301.46	301.27	301.6	299.66	300.83	300.39	299.71	300.92	299.14	299.12	299.18	300.8	302.08	300.42
315.29	314.74	314.49	312.84	314.08	312.49	312.08	313.08	312.97	313.34	313.12	314.94	312.43	313	312.16	313.67	313.15	313.52	313.67	313.29	313.39	313.83	312.87	313.68	312.25	313.07	313.35	313.88	314.19	312.65	314.51	312.71	313.85	314.18	313.35	316.03	312.86	314.86	315.35	315.77	314.27	314.59	313.55	313.17	312.96	312.89	313.96	312.44	313.27	313.96
316.45	315.99	313.88	316.7	314.66	314.91	316.25	316.21	316.34	313.77	314.59	313.38	315.03	314.64	314.75	316.6	315.91	314.93	315.49	315.77	316.73	316.54	314.93	314.81	315.87	317.32	315.92	317.24	315.03	316.39	316.17	316.86	317.1	315.92	315.66	316.5	314.99	315.43	314.53	317.93	315.11	315.56	315.13	315.72	315.66	317.24	316.58	317.59	316.97	313.38
295.58	297.24	294.67	297.01	295.93	295.48	297.12	298.33	297.2	297.18	297.58	297.23	296.65	296.15	297.26	296.3	298.41	296.95	298.53	296.06	296.17	297.07	296.65	298.57	296.8	297.72	296.57	297.35	297.62	296.88	298.09	298.09	296.33	296.85	298.4	296.65	297.07	299.21	297.16	296.2	298.19	296.7	296.08	297.28	296.99	296	296.66	296.49	297.19	295.61
315.84	315.12	315.73	313.72	315.39	315.89	312.85	313.35	315.49	316.14	315.97	314.47	316.51	314.16	314.29	315.13	316.26	314.69	315.48	316.13	315.03	315.85	314.78	315.9	314.77	316.05	314.82	314.71	314.55	315.06	315.54	314.72	313.21	314.86	314	314.21	315.54	314.23	315.55	315.08	314.34	314.18	315.17	312.67	314.55	314.72	315.76	316.59	316.69	314.91
319.18	319.98	318.65	317.79	318.91	320.26	319.26	319.21	320.2	319.38	317.94	319.15	318.82	319.58	318.66	319.82	320.13	319.2	319.35	322.78	319.87	320.52	321.68	320.57	318.48	322.13	318.88	320.94	318.73	321.16	320.03	318.59	318.66	320.24	319.96	319.35	319.55	317.81	318.14	318.65	317.69	320.51	319.07	318.08	319.45	319.62	317.96	318.73	319.96	319.72
318.92	319.41	317.63	318.06	317.82	317.94	319.15	318.48	318.67	318.94	318.95	317.15	319.43	317.37	318.26	318.02	318.08	315.99	319.03	319.83	316.92	318.86	316.27	318.22	318.1	318.68	318.44	318.1	318.41	318.31	319.27	317.93	317.37	316.69	317.47	319.2	317.99	316.52	318.41	318.49	318.95	318.25	317.76	318.64	316.67	319.16	317.01	320.15	315.56	318.66
308.21	306.18	308.77	308.37	307.81	308.04	308.44	308.62	309.64	310.12	308.03	310.15	308.81	308.18	308.93	309.85	308.66	310.09	308.6	308.8	309.85	308.36	309.41	308.74	308.51	309.93	307.04	310.07	307.17	308.13	309.14	309.89	309.14	308.64	307.1	307.91	308.12	308.25	307.86	308.25	310.11	308.53	310.39	307.94	309.33	308.42	309.74	309.21	307.99	306.86
313.57	314.56	313.02	312	313.34	313.12	313.41	310.03	312.58	311.42	313.33	314.49	313.95	312.95	312.45	312.55	312.86	312.85	315.38	315.29	312.41	314.26	311.78	313.64	314.75	314.19	313.93	311.77	312.85	311.6	311.24	313.48	314.25	312.21	314.23	313.93	314.37	311.21	313.43	312.27	312.23	313.99	312.36	312.64	312.91	313.17	312.4	313.41	315.01	313.02
300.54	299.65	300.35	300.23	299.66	300.27	301.44	299.97	300.96	299.17	301.02	300.03	300.5	301.04	299.15	300.1	298.55	300	298.8	299.18	300.22	299.94	299.01	301.6	298.09	298.86	299.43	300.21	299.85	299.51	301.71	298.34	299.52	299.54	298.23	301.73	301.97	300.22	299.23	300.97	302.15	300.97	299.52	299.49	299.23	300.51	301.91	302.83	301.1	299.65
314.4	313.81	314.81	314.75	315.39	314.78	314.21	313.86	316.46	313.98	311.93	312.66	313.62	315.88	315.96	313.16	314.75	313.7	314.28	313.4	315.47	314.44	315.22	313.56	313.78	314.04	314.17	314.47	312.17	315.89	312.95	313.4	315.17	312.25	314.12	313.29	314.68	313.24	314.82	315.27	314.78	313.03	315.73	315.46	315.44	314.67	312.93	313.19	314.77	314.26
327.98	328.39	327.36	328.23	328.15	326.8	328.26	326.82	327.66	327.75	327.47	329.24	327.03	327.84	328.39	328.05	327.33	327.05	329.95	327.03	326.6	328.29	328.3	328.1	329.64	326.8	328.13	328.5	327.15	328.06	328.12	327.21	328.28	327.31	328.27	328.02	326.73	328.75	325.92	325.93	330.1	329.82	326.51	328.76	329.36	327.62	329.05	326.69	328.39	329.42
314.77	311.7	313.07	313.36	311.98	311.4	313.87	313.25	313.47	313.94	312.74	312.51	312.11	314.54	313.04	314.18	314.97	311.05	314.38	315.33	313.05	312.38	313	313.38	311.87	312.91	313.48	312.06	312.95	314.8	314.41	314.04	313.23	311.68	312.43	310.79	311.42	313.27	313.63	312.84	311.36	311.92	313.62	313.41	313.74	313.53	314.32	313.06	311.25	313.66
312.33	311.27	313.45	312.89	311.22	312.07	311.89	312.47	313.33	312.68	311.67	311.84	312.76	311.47	312.49	313.42	311.93	313.08	311.56	312.34	312.18	311.95	312.77	312.22	311.7	312.06	313.56	311.81	311.79	312.5	314.12	310.95	313.07	312.09	311.32	313.13	313.19	313.05	313.83	312.3	312.32	310.88	310.19	311.28	313.07	310.91	313.21	313.17	312.21	313.24
302.49	302.72	303.42	304.7	302.04	304.17	305.11	302.9	302.77	303.13	303.49	303.43	303.07	302.88	302.05	304.34	302.97	301.99	302.72	302.92	303.6	304.14	303.93	301.51	302.04	305.12	302.53	304.22	304.1	303.87	305.41	304.53	304.24	304.01	303.57	305.01	302.9	303.17	303.47	301.92	302.83	304.42	303.39	304.3	304.98	302.18	304.06	304.86	302.91	303.9
323.82	327.06	328.06	324.93	326.19	326.06	325.25	325.56	326.1	325.31	324.15	327	326.86	324.76	324.88	325.45	325.41	326.1	323.78	325.58	325.68	326.59	327.11	325.55	325.22	324.85	324.87	324.7	325.35	324.99	323.5	326.05	324.3	326.4	325.39	325.95	324.5	325.84	327.41	324.47	324.32	325.01	325.54	323.77	326.35	324.8	325.42	325.84	326.6	324.32
294.99	294.67	295.87	294.65	294.83	296.44	294.49	297.22	293.45	294.73	294.37	293.97	295.72	295.2	296.86	294.53	295.21	294.92	295.42	297.43	294.49	293.98	294.46	295.37	296.07	292.31	295.78	293.06	295.48	293.79	295.85	293.38	295.48	295.38	294.58	293.55	294.41	293	294.13	292.58	294.27	295.45	295.45	293.59	295.3	294.76	294.72	295.44	295.72	294.46
303.17	303.5	301.84	302.75	302.34	303.97	302.4	300.94	303.67	303.35	302.53	303.29	302.78	302.98	301.77	303.68	304.01	302.58	300.97	303.17	298.94	303.45	301.85	303.23	302.96	303.04	303.03	302.45	301.93	302.5	304.5	301.6	303.35	302.25	302.97	301.95	302.16	301.19	301.79	302.43	301.68	302.47	304.93	301.87	302.81	303.12	302.59	303.47	302.14	302.22
302.44	302.31	302.01	300.69	300.05	301.16	300.48	301.01	301.22	301.15	301.11	300.59	301.47	300.8	299.96	303.04	300.51	300.85	300.5	300.73	301.47	302.16	301.89	301.55	302.31	300.81	301.15	299.31	300.35	301.47	301.28	301.42	302.99	302.53	300.01	301.9	300.96	301.14	301.46	300.13	299.57	302.72	301.01	303.01	300.56	302.2	301.67	300.73	301.15	299.29
324.93	324.92	325.97	325.12	324.83	326.1	325.51	324.75	326.9	323.53	326.52	325.93	325.88	324.68	325.86	324.48	325.56	326.03	324.59	324.51	327.91	325.57	325.5	327.06	325.05	323.5	326.95	325.27	325.84	324.88	326.58	326.31	324.74	324.59	325.95	325.4	324.5	325.55	328.14	327.72	325.64	325.51	326.47	324.68	324.97	324.02	325	324.33	324.07	326.58
323.58	326.78	326.2	325.14	325.17	326.37	325.85	326.15	326.25	323.5	326.04	325.24	325.36	323.78	326.05	324.34	327.21	325.58	324.58	324.87	326.32	326.15	325.15	324.2	323.52	326.62	322.32	324.96	326.12	324.93	326.63	325.5	326.8	325.95	326.37	325.52	326.74	326.12	323.52	322.99	325.62	324.6	326.92	325.59	324.75	325.05	325.07	325.74	326.34	325.15
302.46	302.44	303.37	304.58	303.32	302.26	304.03	304.57	303.84	302.68	301.28	304.4	303.26	303.72	302.67	303.98	304.89	305.13	303.93	302.56	301.75	303.1	304.35	304.63	302.84	303.97	302.47	302.61	303.21	303.01	304.25	303.99	303.7	304.4	301.51	302.9	302.81	301.99	302.55	303.81	303.67	303.35	304.19	305.18	303.07	303.82	304.84	303.09	304.1	304.13
296.33	296.32	296.2	297.66	297.59	298.02	295.04	296.14	297.07	297.88	297.27	298.36	296.27	296.92	296.55	296.01	295.29	298.66	298.39	296.2	295.53	297.27	296.13	296.07	298.25	296.21	295.9	294.96	297.79	297.27	298.08	296.72	297.69	296.72	297.33	296.75	296.98	296.65	296.25	298.31	297.96	298.86	295.58	297.39	297.17	296.98	294.54	296.65	298.21	295.76
317.49	315.44	315.78	316.38	315.4	315.92	315.37	315.66	316.48	316.08	315.09	314.83	315.76	314.86	316.43	316.63	314.35	316.74	317.51	317.85	315.91	316.61	315.54	314.55	315.33	315.93	316.81	315.68	314.78	317.01	315.59	315.42	314.89	317.78	316.57	316.02	314.88	315.17	314.92	313.52	316.11	317.94	316.95	316.82	314.74	313.71	317.57	315.33	313.9	316.05
326.14	325.99	329.47	328.42	329.18	328.02	328.3	331.36	327.49	327.88	327.91	328.41	328.55	326.99	327.59	328.72	327.98	327.95	327.64	327.29	329.45	329.12	326.77	327.62	328.48	329.11	331.11	327.07	326.84	329.66	329.85	330.01	329.86	329.25	328.61	329	327.56	330.71	329.84	328.73	328.73	330.6	329.64	328.78	328.83	328.33	329.79	328.04	328.66	328.57
315.36	315.03	314.16	314.28	312.94	313.81	315.32	314.54	316.37	314.14	314.94	314.28	314.43	315.45	313.27	316.63	314.53	314.11	314.84	315.69	314.11	314.78	315.09	314.05	314.04	315.68	315.39	315.27	314.74	314.37	314.11	313.63	314.06	315.83	314.09	314.24	315.94	314.11	314.63	315.6	314.22	314.57	316.58	314.42	315.73	315.3	316.7	315.45	315.14	314.18
301.49	301.12	301.1	299.75	299.89	299.68	300.31	300.43	300.95	299.44	299.64	300.13	299.56	298.56	299.24	300.87	299.74	300.65	301.5	301.04	299.96	299.96	299.92	298.23	300.11	300.97	299.69	299.98	299.53	300.86	297.93	299.44	299.58	300.11	299.4	299.64	299.75	299.72	300.44	299.83	299.64	300.15	299.82	301.84	303.35	299.1	300.24	301	300.29	299.33
315.3	314.02	316.83	316.07	317.79	315.33	314.7	314.96	315.2	315.55	315.25	315.34	316.14	316.49	315.72	314.17	315.7	315.06	315.72	316.24	315.98	315.34	315.67	315.9	316.26	315.35	317.23	315.97	315.99	313.88	315.33	316.52	313.93	314.68	314.02	315.29	313.61	315.89	315.27	316.26	315.7	316.53	314.25	315.47	316.58	317.06	315.62	315.76	314.29	315.99
325.02	323.05	326.45	324.74	322.58	326.58	325.56	327.28	326.79	325.02	324.75	324.38	325.35	325.67	323.7	325.35	325.72	326.12	324.34	323.19	325.4	325.55	324.66	325.65	324.22	324.62	325.62	325.35	326.15	324.9	323.87	325.47	324.75	324.37	324.96	324.55	326.09	325.6	325.47	324.42	324.36	326.78	326.68	326.84	324.91	326.07	325.58	325.08	323.52	323.9
327.98	326.96	326.52	327.85	326.75	327.98	327.53	327.81	328.13	329.06	327.19	327.24	326.74	326.68	328.05	327.39	328.1	327.09	327.71	327.73	328.83	328.24	327.03	327.65	326.7	328.89	327.45	325.85	326.99	328.27	327.64	328.71	327.28	327.85	328.23	327.79	326.2	329.09	328.23	328.35	326.26	328.5	325.18	327.54	327.95	328.67	328.1	325.88	328.12	326.97
304.4	305.56	303.89	304.12	303.31	304.34	302.89	304.33	304.05	304.38	303.06	304.5	304.4	306.3	303.41	304.83	304.75	304.36	303.36	305.63	304.48	306.06	305.38	304.37	305.11	304.23	303.33	303.85	304.27	305.51	303.63	304.14	303.87	303.67	302.53	304.38	303.77	302.51	303.53	305.63	304.13	304.89	305	305.25	304.58	303.31	304.91	303.39	305.15	303.66
300.95	302.85	301.03	302.81	298.96	301.5	300.27	300.85	301.55	303.53	301.61	302.94	300.31	300.56	301.46	301.74	300.71	302.62	301.19	301.64	300.11	301.11	302.32	301.13	300.78	301.21	299.73	302.66	301.34	301.11	299.9	299.91	300.72	301.76	302.61	302.5	300.97	301.8	301.49	301.44	301.01	301.15	303.2	299.71	299.98	299.63	300.19	302.13	303.29	301.22
309.39	309.17	308.1	308.98	308.94	308.82	308.29	309.31	309.1	308.7	309.72	308.93	309.64	307.69	308.88	308.51	309.34	309.23	308.97	307.58	307.64	308.02	308.26	310.86	311.35	308.73	308.27	309.62	308.71	309.17	309.45	308.7	309.7	309.17	310.87	309.16	310.56	309.59	309.55	308.88	308.16	309.43	309.41	311.2	307.67	308.43	307.92	308.28	308.5	308.69
316.92	316.68	317.62	317.87	319.13	316.18	315.25	315.5	315.97	317.49	315.15	318.08	315.33	316.54	317.32	315.9	316.86	317.35	318.71	317.57	317.74	317.32	316.68	317.39	318.31	315.78	316.03	316.2	316.19	316.84	317.07	315.96	315.91	317.9	318.87	314.48	315.99	316.71	316.94	315.69	315.9	318.08	316.04	316.63	318.62	316.14	315.76	316.89	318.35	316.62
295.8	297.18	295.98	296.37	296.52	296.75	296.62	297.67	297.83	296.32	295.9	297.02	297.21	297.57	297.27	297.25	296.94	296.65	296.02	296.04	297.63	295.69	295.73	296.35	296.93	297.16	295.39	294.83	298.06	296.86	297.61	299.05	295.79	296.45	296.64	297.37	297.21	295.58	297.41	296.13	297.35	296.44	295.49	295.8	294.95	296.78	296.12	298.08	296.98	296.56
329.25	326.95	328.72	330.11	328.75	329.19	327.84	329.07	330.94	329.66	329.69	328.17	328.71	329.54	328.91	328.64	329.6	328.52	330.38	328.4	329.3	328.61	329.56	327.35	328.87	328.43	330.96	327.72	327.42	329.34	327.99	327.35	328.14	329.1	327.3	329.96	328.19	329.18	329.86	328.75	326.89	327.51	328.65	327.86	328.94	328.81	328.47	325.65	327.73	328.25
305.65	305.94	306.72	305.05	305.4	305.52	304.35	304.49	305.84	305.54	304.53	306.25	305.76	305.31	304.17	305.48	304.89	304.85	304.28	306.34	305.03	306.03	305.47	304.94	305.73	302.33	304.52	305.01	305.67	305.99	307.05	306.12	306.72	305.14	304.81	305.23	305.69	302.9	305.35	307.22	305.61	305.14	305.02	305.26	305.73	304.17	304.58	305.38	305.86	304.97
330.56	329.1	327.28	326.95	328.88	328.08	330.16	328.02	327.87	327.82	329.7	326.83	327.78	328.02	329.19	327.27	328.56	328.86	327.13	328.95	328.98	328.47	329.86	327.41	327.39	328.56	328.75	328.94	328.38	328.18	327.08	328.14	327.09	328.88	328.63	329.02	326.56	328.22	326.93	328.29	329.03	330.18	328.43	328.54	328.42	327.14	329.31	328.31	326.53	327.7
303.51	302.73	303.89	304.66	302.85	303.71	305.17	304.97	302.98	302.66	302.3	302.98	302.54	303.59	303.27	302.73	304.54	303.26	304.44	302.42	302.18	302.02	302.82	303.92	303.79	303.79	302.01	303.75	302.04	303.59	303.53	302.23	302.42	301.98	302.89	304.9	304.71	306.06	304.46	304.26	304.92	303.55	303.01	302.56	303.02	302.38	303.78	303	303.31	303.43
312.43	312.52	311.16	311.51	309.04	309.71	311.47	311.34	311.52	310.85	312.12	310.51	310.9	311.76	311.8	310.12	310.36	311.83	311.6	310.8	311.19	309.74	312.36	308.68	309.37	309.73	310.59	310.3	309.93	309.6	310.03	309.89	309.84	311.4	310.06	312.08	311.08	310.37	310.53	309.43	308.97	310.93	310.68	309.91	309.9	310.81	309.8	309.6	310.01	309.94
315.33	313.23	313.43	311.71	313.53	315.52	313.37	315.08	313.98	314.19	313.87	313.13	312.91	314.63	313.5	314.38	313.93	313.91	313.12	313.91	314.34	312.95	313.93	314.62	314.28	314.12	312.73	315.11	313.44	314.08	312.18	315.53	313.19	313.28	313.09	313.77	314.78	315.38	314.44	314.01	314.38	313.36	312.32	313.04	314.19	311.42	313.37	312.53	312.25	313.47
301.52	303	304.77	304.41	304.49	303.74	303.38	304.13	303.84	303.36	304.21	306.52	303.94	303.54	306	303.39	301.78	304.05	304.93	302.2	301.61	304.29	303.65	304.45	304.22	305.24	304.27	305.14	304.83	303.22	302.54	305.02	304.42	303.17	304.82	304.67	304.28	304.26	304.8	303.92	304.94	302.43	305.79	302.54	303.42	303.62	302.96	305.92	305.25	304.15
294.28	295.33	294	296.54	296.25	294.53	294.99	293.54	293.88	296.43	296.15	297.68	295.03	294.89	294.3	295.67	295.83	293.37	293.69	295.06	295.17	295.04	295.98	294.93	294.31	295.43	296.4	295.44	295.47	295.87	294.96	294.39	295.32	294.94	294.9	297.37	295.27	293.31	294.35	297.4	295.64	294.42	293	293.67	296.57	296.02	295.13	294.12	294.35	296.6
304.15	303.53	303.74	302.89	302.86	305.48	302.65	303.61	303.02	304	304.14	302.03	304.17	303.38	302.73	305.65	302.68	303.27	303.35	304.29	303.29	303	303.84	302.45	302.91	303.81	304.6	302.71	302.9	303.75	303.63	304.38	304.52	304.01	302.94	303.2	303.67	302.53	303.78	303.01	302.73	303.39	303.05	305.07	302.28	303.49	303.2	304.51	303.28	302.69
295.81	295.35	295.48	296.3	294.2	293.84	295.78	293.64	293.94	296.65	294.64	295.51	295.71	294.42	295.8	295.28	294.61	294.97	296.04	295.89	293.97	294.92	293.64	293.48	294.15	295.31	295.49	295.9	293.6	295.83	293.68	294.24	296.49	295.32	296.22	296.11	293.07	293.22	294.95	294.7	293.06	293.66	295.42	293.32	295.77	293.84	295.08	296.67	295.26	294.5
300.08	300.95	302.21	301.79	300.35	301.81	300.33	300.17	301.84	300.95	301.55	301.31	300.94	302.43	300.71	301.78	302.64	299.47	298.86	303.03	300.81	301.14	301.48	300.29	301.3	301.38	299.91	301.22	300.13	302.33	299.89	300.69	300.41	301.49	300.11	301.23	300.69	300.83	301.14	298.93	301.14	302.2	302.08	300.75	301.27	300.93	303.15	303.05	301.89	299.65
307.53	307.22	306.86	306.08	307.4	306.13	306.67	306	307.37	305.89	306.72	306.84	305.96	307.57	307.83	307.66	305.84	306.66	308.4	308.25	306.67	306.31	305.53	306.19	307.79	305.93	304.69	307.21	307.16	305.9	306.06	307.7	307.45	306.3	305.41	306.8	307.16	307.94	306.64	308.35	305.08	307.19	306.26	305.6	307.14	305.69	308.12	307.48	305.09	307.38
295.41	297.05	297.27	294.96	296.42	296.2	298.2	295.29	298.79	296.34	297.63	295.6	297.75	296.65	295.86	296.25	296.67	297.25	297.04	296.89	294.44	296.78	295.85	300.32	294.9	297.03	295.66	297.83	296.69	296.68	296.63	295.06	297.41	297.67	297.82	295.4	297.85	296.32	296.82	297.98	296.68	295.1	297.43	296.16	295.15	297.56	298.72	296.77	296.28	296.28
303.09	302.86	304.11	302.93	302.33	301.47	303.16	304.3	303.87	301.45	304.07	304.06	306	301.63	301.71	302.31	304.75	302.04	301.72	303.66	301.88	302.11	302.78	302.66	302.58	302.57	302.86	302.27	303.22	302.68	303.87	302.59	301.77	302.16	300.58	301.93	302.9	302.63	299.9	301.71	301.91	301.94	302.27	303.13	303.29	302.33	304.7	304.1	302.99	303.96
327.53	328.51	328.77	329.56	329.36	327.3	329.29	329.36	329.12	328.32	328.49	330.79	328.84	331.13	328.63	326.2	328.16	327.69	328.38	327.98	328.71	326.24	327.07	328.6	328.62	329.57	329.1	328.73	329.24	329.02	329.19	327.15	329.51	328.18	329.73	327.72	330.01	328.86	330.78	330.21	327.23	327.19	329.69	329.6	328.41	330.99	328.99	328.17	330.24	330.41
313.68	312.47	313.84	311.99	311.57	311.8	314.51	312.81	312.43	314.19	310.84	312.48	313.86	313.79	313.34	311.92	313.9	313.01	315.4	311.81	312.84	313	313.7	311.75	312.71	312.84	311.59	312.84	312.35	311.42	312.85	312.26	311.9	312.16	312.9	312.46	310.66	314.7	313.48	314.93	313.19	312.23	311.93	313.68	312.76	314.12	310.12	311.45	315.78	314.6
311.71	312.22	313.13	312.56	314.79	311.01	313.41	314	311.47	313.07	311.54	311.06	313.34	310.82	311.46	313.95	312.09	314.88	311.9	313.22	310.22	313.53	312.12	312.15	312.11	311.69	312.86	312.65	313.7	312.16	313.35	312.7	312.32	313.14	311.34	312.7	311.59	311.91	313.23	310.89	311.63	312.79	311.71	312.97	313.85	313.16	312.53	313.33	312.38	311.95
304.58	305.16	305.18	303.02	306.71	302.54	303.26	303.86	304.35	305.73	303.36	304.59	306.49	305.87	304.48	303.75	303.14	304.33	302.4	304.22	305.39	305.19	304.06	305.45	305.73	306.41	304.76	302.15	302.83	304.06	303.97	305.4	305.16	304.63	303.38	304.67	304.1	302.28	304.03	305.34	303.07	303.21	303.57	303.86	305.17	302.55	304.36	304.98	304.91	302.28
316.11	313.95	315.31	314.63	315.65	316.79	315.49	314.39	317.71	314.63	315.5	316.6	315.46	314.57	316.43	315.97	315.65	315.24	315.35	316.29	316.12	316.73	317.32	314.13	315.99	316.18	314.78	314.85	314.96	315.36	317.62	314.44	315.06	315.02	317.31	316.6	314.94	315.86	316.55	315.23	315.61	317.3	315.53	317.68	315.54	315.86	315.4	316.97	314.56	315.33
294.29	296	294.01	293.42	294.47	293.17	295.25	295.09	294.87	294.86	294.75	293.77	293.64	295.11	294.52	294.66	294.02	295.15	296.72	295.47	294.56	295.13	295.5	295.15	293.55	294.51	294.89	294.62	295.37	295.38	295.72	295.03	295.99	294.4	295.76	296.43	293.57	292.94	293.98	294.58	295	293.44	295.41	295.07	294.1	293.56	295.04	293.92	295	296.25
328	328.44	326.51	327.9	328.61	326.78	328.62	328.42	327.75	325.55	325.87	327.31	326.1	327.49	326.16	324.61	330.41	327.15	327.7	326.73	325.5	325.75	328.09	327.36	325.06	327.12	329.16	327.77	328.08	326.39	328.83	326.83	326.54	326.44	325.55	328.18	327.78	327.81	326.72	327.23	328.04	328.19	326.26	327.52	328.05	326.02	326.25	328.69	327.56	326.02
313.15	313.85	314.55	314.49	315.49	314	314.35	313.88	313.21	313.17	315.3	312.83	312.94	315.24	313.96	313.17	313.19	316.14	312.94	313.53	313.27	313.86	313.09	313.28	313.6	312.69	312.99	315.16	314.32	314.89	315.38	314.64	313.78	313.46	314.59	313.19	313.78	313.04	314.25	312.93	313.94	313.39	313.35	314.34	313.81	313.76	314.63	312.02	315.12	313.29
300.38	304.43	301.39	300.73	302.94	301.15	300.06	301.1	300.59	302.78	302.79	302.21	300.85	301.21	302.13	302.51	303.7	304.56	301.8	302.13	301.15	301.94	304.52	300.59	301.93	301.37	303.94	304.4	301.17	302.55	302.82	302.49	303.28	303.28	301.72	302.62	303.29	302.93	300.99	301.51	301.7	301.85	302.31	301.1	302.56	304.05	302.11	301.89	302.63	303.22
305.53	304.15	304.72	305.71	305.41	304.06	304.02	305.77	305.63	303.46	306.57	304.95	305.54	304.86	307.09	305.59	305.43	305.24	305.57	305.86	305.81	304.07	306.42	304.94	304.82	305.79	304.57	304.7	305.11	304.84	306.36	306.97	305.69	305.62	304.24	304.79	305.65	305.14	305.24	306.27	303.81	304.78	304.31	304.21	305.28	305.8	305.1	303.74	304.36	304.47
306.38	306.09	305.46	305.83	307.52	307.27	307.4	308.58	306.53	306.91	306.59	306.62	309.04	305.57	307.67	307.8	307.82	305.73	306.98	307.3	307.33	306.04	305.9	308.01	306.44	306.38	305.36	307.9	306.49	306.55	308.13	308.27	307.67	306.94	307.37	308.55	307.65	306.76	306.58	308.26	307.27	305.87	306.82	304.21	305.95	307.65	308.9	307.39	307.98	307.75
295.48	294.14	293.62	292.19	292.28	294.69	295.21	295.17	295.56	293.13	295.03	294.27	295.09	292.92	294.77	293.95	293.68	293.91	295.81	294.5	294.36	294.28	293.53	292.14	293.99	294.06	294.69	295.79	294.18	293.59	294.01	295.77	293.53	295.68	294.28	294.91	294.28	293.97	293.83	293.81	294.05	296.41	292.46	291.34	295.22	294.02	294.14	294.86	292.09	292.86
304.37	302.9	304.61	303.95	304.68	306.17	303.97	305.78	304.72	304.54	305.51	305.65	306.17	304.04	303.94	306.16	303.63	303.45	303.52	305.24	304.73	302.94	305.04	304.78	305.21	303.85	302.86	304.81	305.39	303.79	304.86	303.08	304.83	304.07	305.24	304.34	304.44	306.16	304.59	303.23	301.78	304.89	302.1	305.64	303.7	304.03	303.77	304.66	304.19	305.56
308.62	309.63	310.08	308.85	310.67	309.58	311.96	310.32	310.13	309.82	310.92	309.45	310.28	310.1	308.48	312.22	309.26	310.62	309.14	309.82	308.9	310.61	308.74	309	310.26	310.85	309.02	307.73	308.71	309.87	310.4	311.32	308.1	311.63	309.93	310.02	310.71	309.07	309.94	310.78	308.65	307.69	310.17	310.8	310.78	307.73	312.18	309.25	310.91	309.72
326.57	329.07	326.38	326.63	330.59	326.46	327.95	327.42	328.99	326.47	329.65	327.7	328.43	328.5	326.98	328.8	328.13	329.19	329.11	326.25	326.47	329.01	329.62	327.9	328.69	326.77	327.17	328.01	329.09	326.44	327.84	327.31	328.09	327.27	328.12	327.38	327.03	330.27	327.73	328.76	327.26	327.8	328.16	327.87	327.49	329.16	328.43	325.45	328.45	326.6
328.59	327.52	327.03	329.06	328.37	327.46	327.36	328.53	327.69	328.39	326.65	327.24	327.39	327.71	326.87	327.34	326.34	325.62	327.41	325.58	328.22	326.52	327.05	329.08	328.79	328.38	326.85	327.94	327.31	327.78	328.51	326.31	327.28	327.77	327.66	326.88	326.97	327.01	328.37	326.52	328.35	328.49	328.07	330.08	327.93	326.73	327	326.73	327.7	326.65
302.07	305.68	301.96	304.93	303.84	303.61	303.6	304.05	301.55	302.58	302.81	302.74	302.23	303.02	306.26	303.24	302.75	303.76	303.24	302.58	302.59	302.49	304.56	301.14	302.17	303.61	301.98	304.7	305.59	305.25	305.47	304.04	303.63	303.72	302.74	304.86	303.86	305.52	302.29	303.81	303.66	302.68	302.55	303.04	304.14	302.66	303.15	302.9	302.72	301.41
294.41	293.19	294.28	295.69	295.58	293.88	294.16	295.84	295.13	294.59	295.51	295.22	294.37	295.32	294.18	294.66	294.45	295.41	294.96	293.62	294.06	294.25	295.62	296.52	295.5	294.94	295.43	293.53	295.07	294.85	296.02	295.17	294.34	295.51	294.67	296.01	295.06	296.11	295.33	294.12	295.02	294.48	296.67	294.44	295.57	294.82	295.36	295.05	295.84	294.74
303.7	304.29	303.64	304.61	304.34	304.01	303.28	305.68	302.88	302.8	305.1	303.7	304.84	301.7	302.12	304.02	303.81	305.34	305.57	303.88	304.67	303.62	303.47	304.48	303.98	304.24	304.62	305.25	304.59	304.72	302.95	304.71	304.86	304.51	306.39	305.04	301.62	303.7	304.47	303.18	305.13	303.77	305.4	305.19	305.99	305.55	305.45	303.7	303.74	302.69
327.77	330.46	327.4	327.58	326.62	329.07	327.69	327.62	326.18	326.15	328.75	328.46	327.03	328.04	327.74	328.06	327.15	328.45	327.04	327.39	326.58	327.95	328.28	328.8	327.2	327.51	327.15	328.01	327.87	327.51	326.6	327.63	328.02	327.36	328.86	327.23	326.52	327.9	327.38	328.46	326.76	327.66	328.06	328.84	326.85	328.79	327.9	327.79	329.02	327.7
310.16	309.15	309.46	309.37	309.99	311.71	309.58	309.93	311	310.14	309.97	310.37	310.02	309.72	309.1	309.1	310.82	308.92	310.89	310.58	308.78	311.12	312.08	309.64	309.49	307.92	311.72	308.74	309.78	309.1	307.11	309.55	308.88	311.65	308.99	308.73	310.32	310.32	310.98	310.72	310.31	307.8	308.76	309.99	308.44	309.59	309.67	308.2	308.6	309.87
318.84	320.56	318.35	319.69	319.4	318.99	320.74	321.36	320.26	318.1	319.61	318.59	318.04	320.39	319.87	318.57	319.4	318.98	320.25	319.17	320.22	318.26	320.73	318.45	317.29	318.24	319.75	319.23	318.79	319.47	319.06	317.1	319.35	319.7	319.21	320.71	318.55	318.1	319.32	318.61	318.98	319.61	317.17	319.95	318.81	320.63	318.84	319.33	320.47	319.37
318.5	318.11	317.87	317.9	319.81	319.84	319.7	316.94	318.72	318.82	316.79	318.8	316.91	319.36	319.91	317.84	316.35	317.98	319.25	318.7	319.56	320.34	318.36	319.08	317.69	319.34	319.21	318.7	319.06	318.11	319.65	318.71	318.29	318.97	318.26	318.52	318.06	318.4	318.98	319.55	318.02	317.09	317.34	318.8	320.23	318.36	317	319.72	317.89	318.22
325.56	326.74	324.66	325.47	327.15	326.28	326.64	326.78	328.97	329.64	328.31	326.88	325.02	327.23	325.62	326.87	326.05	326.56	328	327.79	327.63	325.83	325.31	327.36	327.79	326.76	325.05	326.77	328	326.09	325.82	326.14	326.83	324.74	326.59	327.25	328	326.79	326.2	327.21	327.43	326.13	325.69	327.69	326.74	327.19	328.35	328.36	326.75	328.37
312.27	312.26	313.41	312.06	314.4	313.45	312.91	311.8	313.56	312.49	313.5	314.57	315.36	314.57	313.47	311.51	311.97	313.55	312.37	313.37	312.79	312.24	311.7	314.52	312.37	311.77	312.4	312.13	313.37	312.13	314.47	313.65	313.17	313.55	312.37	313.52	312.19	312.21	312.32	312.25	312.11	313.07	313.82	312.4	312.8	311.73	313.57	311.36	312.5	313.24
316.56	315.32	317.27	317.24	316.07	318.34	317.26	317.82	314.44	318.13	317.9	315.71	316.05	315.51	316.79	316.71	318.8	316.54	317.49	318.55	317.75	316.15	316.96	316.42	317.92	316.33	316.72	318.51	316.64	317.6	317.03	317.74	318.26	316.44	316.37	317.13	317.49	317	317.27	315.97	316.46	319.61	318.5	318.83	315.06	317.76	316.01	319.14	316.82	317.26
300.04	300.72	299.56	300.82	300.07	300.69	300.64	298.81	300.01	297.37	300.55	299.42	299.99	299.76	299.91	298.51	300.13	301.07	298.84	302.04	300.85	298.96	299.02	299.5	298.33	300.69	299.5	298.73	299.85	298.59	300.74	299.32	300.97	299.06	299.67	300.16	298.46	300.9	300.63	299.61	299.88	300.84	300.76	300.34	300.68	300.9	300.94	298.83	301.4	299.49
315.48	319.13	318.47	315.32	317.6	319.09	315.75	317.99	315.56	317.26	316.47	319.37	318.4	319.5	317.12	316.81	318.02	317.47	318.56	317.59	318.15	316.1	317.55	318.33	317.26	316.99	318.13	318.17	316.86	317.51	315.22	317.43	316.31	317.78	317.75	316.32	316.91	318.8	318.72	318	316.36	317.71	315.18	317.27	318.23	317.67	319.47	316.05	315.6	317.22
317.53	318.61	319.26	318.4	319.58	318.38	319.01	319.34	317.31	318.06	317.84	319.34	318.8	317.9	319.82	316.31	318.3	318.38	319.78	318.24	317.78	317.83	318.07	317.41	318.85	318.81	317.2	316.98	318.77	317.7	317.84	319.05	319.43	320.45	318.73	317.02	316.84	317.48	316.8	319.79	318.39	318.81	318.88	317.14	318.22	317.97	318.78	319.65	319.37	319.09
302.76	302.72	302.38	303.74	301.44	302.2	300.01	304.51	303.46	301.72	302.87	305.62	303.01	302.14	305.07	303.46	302.33	303.81	304.11	303.48	303.08	303.02	302.53	305.48	302.05	304.02	301.91	303.92	302.36	305	303.23	303.03	302.12	302.58	303.37	304.78	302.76	304.27	302.24	302.48	302.65	301.38	302.41	304.01	302.57	301.94	302.31	303.9	302.34	303.93
314.76	314.55	316.08	314.25	315.99	316.05	314.6	315.16	316.35	315.47	315.16	313.55	316.35	315.66	314.32	315.9	315.13	316.06	314.45	313.21	315.94	314.86	314.42	314.48	313.5	315.02	315.06	314.37	315.17	313.77	314.45	315.89	314.48	315.04	315.94	316.1	315.5	314.11	315.66	314.34	313.86	316.58	315.45	316.91	315.89	313.96	314.06	313.14	314.13	314.27
299.83	299.51	299.67	299.96	299.22	297.47	297.68	299.79	298.99	300.26	301.22	301.08	298.23	298.69	300.13	299.52	299.88	300.61	299.47	298.8	300.77	300.01	301.78	300.83	300.95	302.57	298.86	300.4	302	300.64	300.26	300.38	301.2	298.42	299.78	299.61	300.91	300.89	301.2	299.9	298.28	301.34	302.51	299.81	301.05	298.45	300.76	300.16	300.17	300.82
295.57	295.9	296.62	296.3	297.91	295.63	297.17	294.99	295.47	297.59	297.5	297.04	298.19	298.84	296.97	294.92	296.92	294.04	298.12	297.03	296.55	296.46	297.76	297.16	297.37	296.74	296.66	297.49	295.33	296.75	297.05	295.45	297.26	297.15	297.58	296.14	295.43	296.18	297.32	296.67	296.9	296.17	297.5	296.3	296.24	296.02	298.75	297.5	297.61	298.1
308.79	306.84	304.95	308.11	307.67	307.41	307.96	306.28	307.18	307.86	307.2	307.27	307.51	308.65	306.61	308.26	306.73	305.95	307.66	308.5	306.39	307.86	308.55	307.61	304.85	306.47	307.05	307.16	307.41	307.53	306.46	307.32	307.8	306.88	307.28	307.72	308.51	307.49	307.52	307.79	308.4	306.88	307.43	307.95	307.7	306.7	308.12	308.37	306.48	306.73
313.31	313.49	312.99	314.26	315.1	312.53	313.12	314.07	314.01	313.53	313.81	313.47	314.93	312.69	313.49	313.35	313.63	311.29	312.79	315.62	315.46	313.09	313.39	314.03	314.88	312.2	313.7	314.36	315.28	314.12	312.23	313.45	312.37	314.06	313.03	313.81	312.45	313.46	314.43	314.31	314.06	313.34	313.66	313.89	314.2	315.4	313.31	313.26	313.39	312.14
312.54	312.6	313.6	311.34	314.26	313.69	313.93	315.48	312.62	312.64	314.66	315.4	314.15	314.63	314.57	315.48	311.1	315.24	315.71	315.3	314.66	311.8	313.15	313.52	312.61	313.54	313.33	313.41	312.6	313.73	315.99	313.07	313.16	313.85	314.11	312.92	315.46	312.98	314.28	314.79	314.63	314.47	315.53	311.75	312.74	315.28	313.05	314.28	313.43	314.49
327.02	326.61	327	325.66	326.02	326.06	327.17	327.16	326.92	326.36	325.3	326.76	324.98	327.54	327.94	326.2	325.7	326.69	327.99	325.86	328.23	327.78	327.2	327.85	327.3	327.66	326.33	326.1	328.43	329.01	327.68	326.03	327.31	329.9	327.61	327.19	327	326.95	329.28	327.29	327.2	326.81	326.58	326.28	326.15	326.47	328.02	326.01	326.41	325.92
314.35	314.65	313.42	312.43	316.12	312.82	313.91	313.49	311.77	313.52	313.49	313.74	313.63	315.06	314.35	312.37	312.55	313.72	312.08	311.95	316.26	313.85	312.77	313.07	313.37	312.89	314.27	313.01	313.95	313.52	313.04	315.59	314.81	313.73	315.02	314.17	313.53	315	313.58	313.95	313.8	314.61	312.33	314.58	314.41	313.5	314.44	314.36	313.84	314.26
300.22	300.75	301.09	301.08	301.22	300.23	301.1	300.16	301.92	301.47	302.71	300.22	302.67	301.51	301.99	303.12	302.48	300.14	300.01	302.32	303.71	301.3	303.42	301.5	303.43	300.94	301.95	301.55	299.83	301.16	300.47	301.73	300.06	300.82	300.54	302.59	301.07	302.12	299.25	302.18	301.81	301.42	300.99	301.4	300.35	302.14	300.08	300.95	300.65	301.71
312.82	312.8	314.93	312.24	314.87	312.87	314.7	313.53	314.49	315.14	315.63	315.31	312.14	313.34	313.02	314.49	314.52	312.29	313.95	313.72	315.71	315.45	315.09	313.58	315.32	315.36	315.14	315.74	314.01	314.41	314.16	312.15	313.58	313.52	313.02	312.39	312.74	312.96	312.71	312.58	313.41	314.29	313.9	312.8	314.81	313.57	312.98	312.82	314.29	313.07
317.72	319.07	316.44	319.38	318.72	318.34	317.63	318.56	317	318.58	317.54	316.74	320.37	319.26	316.66	316.6	316.43	319.31	318.23	316.66	317.27	317.79	319.41	316.75	319.37	316.86	317.61	317.81	319.41	318.09	318.63	318.16	319.19	316.84	317.72	318.19	318.85	317.53	316.09	319.18	318.2	319.43	317.99	316.26	316.35	318.2	318.98	318.03	318.22	317.79
309.86	309.12	312.07	309.69	310.76	307.83	309.1	310.39	308.77	310.3	310.38	310.28	310.59	308.39	310.24	310.56	309.3	309.88	310.05	308.89	309.77	311.48	311.14	311.83	308.88	309.83	309.07	310.12	309.46	310.45	310.05	312.24	308.29	309.78	309.37	309.96	309.87	308.77	308.38	309.47	310.93	309.48	309.47	309.72	310.01	309.75	310.38	310.39	308.14	308.58
298.41	298.88	300.9	301.46	301.11	301.97	300.83	300.42	298.98	299.42	299.15	301.1	301.64	299.98	299.92	299.38	300.77	298.7	301.04	298.93	301.55	300.87	299.99	300.33	300.01	299.59	300.01	299.39	300.99	300.08	301.41	299.38	300.92	301.86	299.68	301.66	299.1	300.98	300.31	298.61	300.68	300.17	300.01	300.69	298.63	301.55	300.04	300.54	299.83	299.34
312.22	311.24	312.14	309.93	309.97	311.74	311.6	310.43	309.06	312.39	310.54	310.2	310.16	309.23	309.24	309.4	311.11	310.9	311.06	312.37	310.67	308.73	309.63	308.98	309.08	310.85	309.84	311.49	311.17	312.49	310.7	310.63	311.02	309.39	310.67	310.01	311.11	310.75	311.66	310.49	311.04	308.79	311.67	310.98	309.89	308.5	310.47	310.25	309.07	309.24
315.43	315.79	314.15	315.41	315.09	314.19	313.99	314.82	315.56	312.98	314.11	314.26	314.92	314.63	313.95	314	315.08	315.16	313.06	315.02	314.18	315.54	316.09	313.97	315.05	313.78	315.12	313.55	315.17	316.54	315.97	316.21	315.44	315.96	314.39	314.92	312.91	314.83	314.97	314.66	314.17	314.03	314.95	314.42	314.3	313.7	314	314.63	317.01	314.03
313.64	313.83	312.8	314.2	313.35	312.47	314.31	312.72	313.16	313.66	312.21	311.89	313.15	312.4	312.53	314.55	313.58	313.29	312.16	314.07	313.47	315.12	312.91	315.54	313.79	314.22	314	312.75	312.89	315.05	314.28	312.11	313.37	313.27	312.92	314.06	315.86	314.49	311.81	313.09	312.16	313.19	313.57	314.16	312.95	311.59	314.86	311.93	313.43	312.63
304.88	304.22	305.17	305.13	305.34	305.32	304.42	304.16	304.32	307.07	304.66	304.67	305.74	303.7	304.83	304.17	304.57	307.27	303.43	305.02	304.96	305.51	307.51	304.07	306.21	306.15	306.64	305.22	303.79	304.83	305.99	307.03	304.32	302.86	306.7	303.71	305.73	303.74	303.91	304.43	304.78	305.53	305.8	305.35	306.37	304.75	306.62	306.24	303.65	305.72
300.47	300.73	299.39	301.44	300.91	301.07	300.42	299.35	299.74	299.44	299.81	302.2	299.52	299.11	299.12	301.44	299.2	299.47	300.75	299.76	298.84	300.67	300.99	302.41	299.57	301.18	298.33	301.31	300.75	300.45	300.12	300.7	300.79	299.63	298.87	301.65	299.9	300.74	301.58	300.32	299.89	300.49	299.23	300.4	298.26	299.15	300.22	299.36	298.98	300.85
300.33	299.75	301.44	299.43	298.88	302.52	300.35	302.78	301.04	299.61	301.26	301.46	303.17	301.33	298.72	299.91	301.31	302.07	301.01	302.04	301.74	301.37	299.34	301.07	300.55	302.5	300.85	302.27	299.42	301.46	301.06	300.17	301.58	300.94	302.26	301.52	302.44	300.47	300.55	300.79	300.04	300.15	299.99	301.01	301.14	300.44	301.86	300.18	300.35	301.39
303.62	304.72	305.36	306.81	306.37	303.21	305.62	304.26	303.46	306	307.83	304.59	305.04	308.46	305.85	305.4	307.41	305.86	304.6	307.12	306.63	304.34	304.28	305.07	306.09	304.51	306.22	306.55	307.01	305.39	304.72	306.36	305.76	305.57	305.74	304.96	305.7	305.02	305.28	304.35	306.27	306.22	305.66	304.66	307.74	304.36	304.74	305.95	304.43	305.3
301.76	302.34	301.14	301.19	302.1	302.14	300.64	299.87	301.12	302.03	300.11	300.42	300.75	300.97	300.51	301.51	300.43	300.22	302.32	300.86	301.62	300.86	301.03	300.13	300.33	301.76	300.31	301.72	300.56	301.41	301.45	300.32	300.9	301.14	302.85	300.29	300.24	300.82	301.7	299.97	300.06	300.34	299.92	300.27	299.51	299.97	302.52	300.21	302.11	300.91
313.27	313.9	312.3	312.15	312.6	312.41	311.95	312.75	312.12	313.3	312.92	313.85	312.84	311.32	312.61	311.69	311.44	313.41	311.37	312.92	313.25	313.2	313.03	313.03	310.9	314.22	313.65	313.02	312.47	312.96	310.13	311.65	310.58	314.25	312.56	311.27	312.67	311.18	313.84	311.15	311.57	313.86	311.36	312.55	312.42	311.24	313.19	313.09	310.85	311.26
302.7	303.37	305	302.73	302.38	304.39	303.82	303.08	303.76	303.82	304.13	302.27	303.24	303.42	303.56	303.55	303.04	304.1	302.01	302.18	302.2	304.12	302.6	305.08	302.8	303.74	303.51	303.67	303.49	304.09	302.86	305.23	303.57	304.07	304.26	303.69	305.42	305.71	302.99	305.03	303.21	303.29	304	303.91	304.05	303.68	303.6	303.6	304.27	304.41
304.17	304.42	302.89	304.52	302.07	304.91	303.3	302.87	301.66	302.7	302.99	304.31	304.22	302.83	303.25	303.19	302.71	303.57	303.3	303.26	303.51	301.91	302.09	302.77	302.53	303.27	303.02	302.66	303.42	302.9	302.4	304.05	302.24	304.51	304.62	302.66	302.18	303.08	301.76	303.49	302.68	304.28	301.96	303.44	301.7	305.68	303.84	302.24	303.22	302.98
295.08	296.14	292.95	294.8	293.28	293	294.27	294.17	294.71	295.52	293.72	293.74	293.8	291.85	293.49	292.93	294.22	294.21	293.79	292.06	293.98	294.96	294.14	293.62	294.91	294.69	293.55	293.98	292.84	293.72	293.74	293.99	295.37	296.1	295.12	292.45	292.81	292.68	295.12	295.17	294.45	293.53	292.73	292.75	293.26	296.28	293.97	294	293.37	294.8
329.44	328.31	329.03	328.91	328.57	328.42	328.09	331	326.56	327.98	328.71	328.49	327.85	327.57	327.96	328.09	327.8	328.05	329.12	330.4	329.08	328.82	327.87	329.76	328.01	329.04	329.19	330.38	329.76	328.71	328.74	329.59	327.77	329.41	330.49	326.95	327.63	328.56	328.38	327.97	327.16	328.57	328.29	328.65	329.46	328.63	330.13	329.06	329.89	327.83
303.26	304.45	303.66	304.96	305.3	305.17	303.09	302.85	305.46	305.03	305.46	302.87	303.14	303.24	303.46	304.43	305.78	304.01	305.27	304.78	304.16	302.85	305.44	305.36	303.31	303.37	303.99	304.21	304.1	304.04	305.69	302.91	304.81	303.55	304.95	303.56	300.81	304.68	303.23	304.01	301.95	303.9	304.12	304.59	304.78	303.82	304.5	303.02	304.01	302.05
316.29	315.13	316.42	315.33	314.43	314.35	315.71	313.76	314.99	315.52	315.61	317.61	315.71	317.99	314.28	315.93	315.37	314.48	313.93	315.64	315.42	315.08	316.84	315.78	316.92	314.72	314.61	316.54	313.74	317.26	314.62	315.16	316.76	316.86	316.48	315.83	317.37	316.42	316.09	315.51	316.21	314.51	315.12	316.86	315.76	314.65	316.21	315.7	317.31	314.8
304.77	304.11	302.62	302.78	303.91	303.77	302.63	306.54	304.53	304.92	304.88	304.69	303.16	303.56	303.25	304.06	302.79	304.28	304.43	302.8	303.76	304.78	303.58	305.38	303.28	304.92	303.96	305.55	305.27	304.12	304.1	303.96	302.45	302.82	303.19	301.67	304.55	302.03	303.58	303.32	305.64	304.67	304.38	305.53	304.34	302.14	303.64	303.83	304.81	305.41
318.26	319.16	318.89	318.51	321.17	318.4	319.49	317.73	318.39	319.17	319.05	317.77	320.91	319.01	317.73	319.44	317.98	318.37	319.5	318.3	318.91	319.53	317.53	317.52	319.46	317.31	319.01	318.27	316.27	319.12	317.2	316.05	318.63	317.47	318.3	318.8	319.05	318.17	317.06	320.26	318.03	317.81	319.74	319.1	318.46	318.28	320.72	318.19	319.61	318.67
315.9	313.82	315.87	313.84	314.07	314.47	314.33	314.69	314.18	313.02	313.74	316.08	315.98	315.18	314.4	316.4	315	314.51	315.83	315.69	314.82	315.55	316.74	316.29	315.32	315.59	316.48	314.53	315.98	314.62	314.68	312.87	316.45	314.82	314.49	314.38	315.28	314.38	316	313.38	314.87	314.53	314.38	315.66	313.88	315.31	315.27	313.84	314.57	314.13
304.96	305.69	305.53	305.47	305.86	306.64	305.39	304.97	305.58	304.72	306.21	306.47	306.3	305.38	305.98	303.91	306.48	305.29	304.8	306.41	306.03	307.22	305.08	303.94	306.07	304.61	306.83	304.24	306.4	303.24	304.38	304.39	305.24	305.04	304.99	304.68	305.56	304.76	304.3	303.86	306.29	304.75	305.61	305.64	304.02	305.78	305.2	305.3	304.18	305.3
305.46	304.44	303.71	304.29	303.52	303	304.68	303.97	304.08	303.66	303.85	303.79	306.52	304.29	304.81	303.09	304.78	304.66	304.74	304.86	305.08	305.11	305.3	304.64	303.47	304.74	302.13	305.44	304.66	304.25	305.71	304.5	303.81	304.02	304.59	305	304.56	305.73	303.68	304.18	304.56	305.36	303.52	303.3	303.11	305.07	304.36	302.4	302.08	302.51
304.08	305.49	303.61	305.21	305.77	302.81	304.38	305.5	305.06	305.84	304.19	302.71	304.05	304.55	303.64	303.58	305.21	304.53	304.62	304.01	303.57	303.92	304.22	303.05	304.08	303.91	304.04	303.36	303.12	303.51	304.62	304.23	304.45	303.62	306.39	304.69	305.99	302.74	306.82	304.17	302.61	304.06	306.87	303.42	303.27	302.71	305.38	303.32	305.01	303.22
297.65	298.31	298.79	296.92	296.4	299.65	297.71	296.03	296.43	296.78	297.23	298.61	297.17	297.81	294.28	296.37	297.28	297.79	296.96	297.85	296.91	296.6	296.46	298.76	296.26	296.67	297.32	295.84	296.16	296.28	295.89	296.5	298.5	295	297.38	295.82	298.45	297.11	297.64	297.78	298.81	295.44	295.44	297.5	298.15	298.57	296.83	298.1	296.87	297.01
306.27	307.24	306.84	304.32	306.44	305.91	305.38	304.77	305.4	304.42	306.91	305.29	304.54	307.41	307.86	305.52	306.26	307.02	305.59	305.94	306.06	305.05	307.59	307.26	306.47	306.7	304.47	304.53	305.32	306.42	304.95	304.91	306.56	306.55	306.68	304.98	305.21	306.39	305.45	305.85	306.86	304.92	304.9	305.07	305.16	305.5	305.08	305.58	305.9	306.27
317.78	320.34	319.55	320.29	317.56	319.67	316.38	317.46	319.78	319.43	319.95	318.45	318.93	318.45	318.36	319.55	319.22	320.25	318.73	319.78	318.51	318.62	319.5	319.68	318.32	320.15	319.62	320.33	318.43	317.36	319.54	318.21	318.9	318.33	319.87	319.02	317.61	321.37	317.64	319.49	318.22	322.02	318.62	317.31	318.85	316.91	320.18	318.25	317.24	320.23
313.65	313.94	312.68	313.44	314.55	313.47	313.75	314.3	313.68	313.3	314.28	311.98	312.73	313.61	312.95	312.46	311.47	313.45	312.56	312.63	311.67	315.34	313.74	314.82	314.72	314.1	312.1	311.62	314.51	314.71	313.69	310.56	315.29	313.44	312.86	314.15	313.68	312.92	312.43	313.6	312.49	312.55	312.43	315.12	313.87	311.34	314.52	313.25	313.1	313.71
302.56	304.5	305.33	304.75	302.4	304.96	304.61	302.87	304.89	302.74	305.31	303.35	302.53	302.05	303.71	303.31	305.11	304.79	304.11	302.4	302.63	303.98	304.48	306.33	302.18	305.79	303.45	304.85	302.3	303.84	303.73	303	303.39	303.15	304.48	304.13	303.45	303.72	301.7	304.95	303.8	304.04	303.59	303.66	301.95	305.02	304.21	302.82	303.72	304.98
313.51	312.82	311.88	314.11	313.99	315.42	316.12	311.17	314.84	313.33	314	315.71	314.71	312.01	314.82	313.63	314.34	314.52	315.18	315.2	313.29	312.64	312.7	311.55	313.74	314.62	315.61	314.07	314.9	313.71	312.26	316	313.54	314.17	312.54	312.16	313.46	313.22	313.14	314.46	314.07	315.28	314.53	314.22	312.93	314.99	317.3	313.89	313.51	314.66
303.57	302.75	303.75	302.58	303.63	303.65	303.57	304.05	303.15	304.67	304.39	303.3	301.7	304.82	302.37	304.88	304.76	303.07	303.1	303.46	302.83	302.58	303.45	303.18	304.44	303.21	302.66	303.25	303.85	304.04	302.5	304.31	303.55	303.35	302.93	304	303.7	303.92	303.3	302.83	304.83	304.04	301.75	304.64	302.37	302.86	304.01	301.93	305.79	302.18
296.86	296.73	297.7	296.62	297.43	295.39	298.03	296.61	299.01	296.39	297.93	298.69	296.67	296.87	296.6	297.74	297.04	296.64	297.66	299.57	297.21	296.56	296.16	298.84	297.18	297.01	297.62	298.04	298.23	296.23	296.85	296.27	296.51	297.42	295.62	296.72	295.23	296.03	297.33	297.8	297.48	297.56	296.82	297.23	298.61	296.71	296.5	295.2	296.49	297
313.32	310.79	309.99	310.01	310.35	310.23	311.03	311.56	310.16	310.25	311.94	311.74	311.59	311.55	312.12	311.07	311.54	312.56	311.61	312.24	311.41	311.76	311.82	311.34	311.35	311.89	312.81	311.57	311.1	311.62	309.51	311.49	311.31	311.83	310.65	311.75	313.04	310.82	311.28	312.32	311.72	312.9	311.69	312.68	312.56	312.04	312.16	311.57	311.73	313.16
311.78	313.35	313.03	314.39	311.97	313.36	313.05	313.34	313.33	313.1	314.4	312.46	314.04	313.62	313.07	312.87	313.86	312.48	313.52	313.87	312.62	314.55	313.34	312.82	312.64	312.04	312.29	312.44	314.61	313.86	313.5	314.89	312.25	312.52	313.86	313.72	312.76	313.03	313.13	312.23	310.86	312.35	314.12	316.22	312.6	313.85	313.42	314.2	313.59	314.55
311.7	309.71	311.63	311.34	313.58	310.95	311.9	312.53	312.32	310.86	311.53	310.63	310.49	311.98	311.26	310.93	312.46	310.53	310.92	312.74	310.7	310.12	311.54	310.66	310.49	313.14	312.59	311.57	312.88	311.79	312.34	312.82	310.36	311.21	311.62	313.16	311.45	310.71	311.14	312.85	310.37	311.08	311.1	310.01	311.62	311.51	310.23	311.74	310.25	310.1
305.58	306.37	305.68	303.6	305.1	305.54	305.59	303.16	305.66	304.57	303.63	304.73	304.79	304.9	303.7	304.99	304.72	305.99	306.07	306.07	305.62	304.98	303.45	304.77	304.39	303.64	303.3	304.57	303.6	305.88	305.79	304.33	305.33	304.65	304.43	303.33	305.14	304.37	304.12	304.19	305.31	302.54	304.83	304.54	305.36	305.03	306.49	306.05	303.38	305.02
296.46	297.21	297.85	296.87	296.94	297.07	296.22	295.98	297.72	296.28	295.49	298.14	296.66	295.89	297.26	295.25	296.82	296.15	298.32	298.54	296.97	298.06	296.35	295.77	296.27	295.39	298.17	298.34	296.39	297.94	297.3	296.07	296.54	297.76	296.99	297.14	298.88	296.07	299.46	295.78	298.66	297.4	296.03	299.95	296.32	296.27	297.88	295.89	297.4	298.99
303.04	300.75	304.21	303.48	301.12	302.65	301.3	302.25	301.66	301.28	302.22	302.79	303.19	302.01	300.91	303.74	304.57	302.78	304.74	301.75	303.79	305.14	303.22	303.62	302.97	303.79	302.83	303.06	303.62	302.53	301.85	302.26	303.53	301.71	301.24	303.63	302.26	302.48	303.72	302.57	301.19	303.77	304.25	304.16	302.59	302.61	302.6	301.89	302.04	303.49
318.77	320.37	318.88	318.61	318.49	320.62	322.3	319.71	318.54	318.59	318.6	318.27	318.53	317.58	319.83	318.93	319.54	320.83	321.59	318.69	317.54	319.63	319.96	319.35	319.65	318.47	320.09	319.88	319.28	319.75	319.33	318.43	318.46	317.28	319.32	319.57	320.89	319.96	319.72	318.93	320.59	318.32	318.69	320.3	320.09	319.35	320	318.28	319.58	319.01
319.42	319.06	318.68	316.3	315.86	318.08	318.25	317.66	317.52	318.73	319.28	318.36	319.44	320.27	318.29	319.58	319.16	318.82	318.1	317.2	317.58	318.55	319.11	317.62	319.74	320.1	318.57	318.9	319.87	320.12	318.37	320.92	319.86	318.14	319.65	319.36	319.82	319.78	319.18	319.25	317.91	318.35	316.93	319.85	319.8	317.67	319.92	318.62	317.35	317.93
301.59	301.5	299.88	300.92	301.24	301.16	302.58	300.89	299.53	299.52	300.3	302.07	300.15	301.59	300.73	301.26	300.39	300.74	302.9	301.97	302.25	301.21	300.58	300.91	300.77	300.34	300.9	302.56	302.16	302.07	302.31	303.01	301.25	301.45	300.66	300.8	301.62	302.23	302.19	300.7	300.06	300.5	299.4	302.3	300.59	300.36	300.01	301.85	301.47	300.98
304.47	302.83	304.11	304.31	303.8	304.41	304.36	304.83	306.32	303.88	303.71	305.38	304.69	304.02	304.17	303.46	305.5	303	304.47	304.38	305.52	303.82	304.42	304.52	303.65	303.95	302.32	305.07	305.98	303.9	304.08	305.12	303.7	305.14	305.4	304.39	302.89	302.08	304.58	303.27	304.35	303.41	303.68	305.4	304.61	302.55	303.98	304.98	303.52	303.13
294.76	293.57	293.71	293.77	295.05	294.53	294.38	292.16	296.01	294.75	295.79	294.81	294.73	292.32	293.32	293.88	294.59	294.65	294.28	294.48	294.64	294.13	294.12	296.35	293.15	294.75	293.72	292.64	293.33	293.87	293.27	295.39	292.68	294.21	294.85	292.36	295.2	293.6	294.7	296.3	293.65	296.39	294.24	293.67	294.15	294.4	292.09	293.91	293.51	292.62
307.74	308.23	308.51	309.42	307.41	308.26	307.96	309.48	309.44	307.17	309.59	308.2	307.76	309.29	308.96	310.17	309.92	309.2	308.22	309.43	310.35	309.03	308.03	309.45	309.26	309.92	307.61	310.72	310.13	307.71	308.91	307.88	309.41	308.08	309.01	307.56	307.42	309.73	308.31	309.01	307.23	309.35	310.04	309.05	309.1	311.69	308.22	308.69	310.55	307.4
312.23	313.02	314.41	313.51	314.74	315.73	314.85	316.13	314.67	312.9	315.27	315.02	313.08	311.78	313.66	315.98	313.57	313.18	314.13	314.02	316.17	315.17	313.38	313.76	314.37	314.39	313.66	313.17	313.97	311.96	313.28	314.21	314.24	314.21	315.03	311.86	314.63	312.54	314.37	315.52	312.53	313.09	314.18	313.57	314.35	313.2	313.58	314.42	315.01	313.83
311.69	308.08	309.05	309.51	309.79	309.58	310.66	309.51	309.82	310.7	310.88	309.49	309.24	308.35	309.68	310.09	308.06	310.05	308.72	309.21	310.36	311.43	310.77	308.23	309.56	309.99	310.34	311.64	309.15	308.04	310.98	310.62	311.03	310.13	310.71	309.14	309.53	308.54	309.33	308.12	310.64	309.86	310.93	310.62	309.8	309.32	309.26	310.35	310.07	310.41
313.57	312.49	311.66	312.66	313.96	311.77	312.5	313.53	312.55	313.72	312.34	311.78	311.9	313.97	312.82	313.05	312.04	312.9	312.5	314.28	311.36	313.09	313.86	315.55	313.3	314.75	313.63	313.51	311.56	313.51	310.19	312.04	310.15	312.41	312.5	312.39	314.5	312.25	310.69	312.34	313.92	312.98	313.5	313.02	311.23	312.75	314.51	311.18	314.01	311.87
302.73	303.86	300.97	303.52	304.28	302.32	302.38	303.39	304.8	304.48	303.47	303.25	303.75	302.44	301.81	303.98	304.12	304.5	303.15	301.79	302.83	302.57	303.28	302.22	304.16	301.58	302.84	304.21	304.28	302.14	303.55	303.42	303.76	303.27	305.25	303.85	304.12	303.3	305.18	304.76	302.28	304.29	304.18	305.25	303.63	305.19	302.82	302.44	303.63	302.27
325.41	324.86	325.57	325.42	325.23	325.17	325.03	325.49	325.48	326.67	325.27	324.31	326.7	325.01	324.25	325.74	324.75	324.37	324.33	325.61	325.88	324.47	327.33	324.52	324.82	326.79	325.17	325.63	327.47	324.78	324.77	325.76	326.08	326.2	324.11	324.54	325.29	328.08	322.22	326.79	325.22	323.94	325.91	324.99	324.67	324.94	325.82	324.47	324.73	323.54
313.2	314.89	313.31	314.82	314.1	312.9	313.98	313.2	315.3	314.32	315.98	314.54	314.19	313.97	314.25	315.85	314.16	314.78	315.03	315.41	313.37	313.9	315.56	313	315.68	314.61	313.66	313.59	315.07	313.87	314.33	316.18	313.78	314.46	313.42	312.12	314.97	311.99	315.12	313.24	313.92	314.17	313.89	313.67	314.57	315.5	312.48	314.55	314.23	313.79
317.46	318.7	316.8	317.75	318.44	317.63	319.78	318.76	319.15	319.79	318.82	318.91	318.37	317.08	317.2	317.22	318.51	318.31	318.49	319.09	318.72	320.67	317.17	317.66	319.73	318.99	318.29	316.54	319.16	318.27	317.09	315.83	318.29	317.53	317.6	318.54	315.1	317.73	318.52	318.25	318.37	320.36	317.14	319.24	317.41	316.74	317.44	316.91	318.89	319.74
306.1	305.23	305.41	307.42	306.84	307.77	304.88	306.97	305.89	306.6	305.66	306.69	306.33	305.8	305.41	305.91	307.72	306.67	306.51	306.17	306.86	306.77	305.74	305.86	305.26	308.17	306.8	306.34	308.2	308.36	306.73	306.3	306.67	308.58	307.42	306.17	305.56	305.26	307.4	305.87	306.34	305.66	306.33	306.21	307.48	305.37	305.17	308.52	307.18	306.66
317.42	320.51	318.02	317.23	318.85	319.1	318.49	319.63	319.05	316.91	318.76	318.7	317.36	318.18	318.52	318.83	319.13	317.54	317.8	317.95	317.25	318.94	318.69	318.22	319.31	319.18	318.35	318.75	317.8	318.77	319.96	317.38	319.71	316.75	318.08	319.81	319.54	317.95	317.47	319.79	318.5	318.69	317.88	317.56	317.84	318.14	318.02	317.82	319.69	318.59
301.93	302	302.51	301.85	303.36	301.69	301.14	302.25	302.09	303.77	302.06	302.06	301.01	302.77	302.44	302.07	302.87	302.6	302.42	302.65	302.02	302.38	302.56	303.35	303.13	302.75	301.55	303.55	301.89	302.59	301.51	301.91	302.72	302.31	302.73	303.02	303.3	301.1	303.94	300.69	302.9	302.95	301.59	300.81	302.07	301.49	302.98	302.88	302.91	301.47
302.57	301.26	302.84	302.73	301.28	303.28	305.3	302.84	302.29	303.78	303.01	301.51	301.88	303.37	302.17	302.97	302.59	303.52	301.77	303.05	303.01	301.16	303.16	303.76	304.15	301.89	302.94	302.1	303.99	301.58	303.82	302.74	302.84	302.62	302.49	302.34	302.47	302.71	302.45	303	303.35	302.4	301.24	303.54	301.54	303.31	302.73	301.62	303.03	302.73
300.71	301.92	302.32	301.64	300.69	301.95	304.13	303.21	302.24	303.32	302.78	304.08	303.18	301.98	302.29	303.41	301.09	302.75	301.43	302.33	302.33	302.32	302.59	303.64	302.17	303.77	303.34	301.47	303.1	303.81	302.63	301.94	303.07	302.06	301.01	301.99	303.52	304.16	302.14	302.47	301.81	301.65	302.58	302.57	303.25	303.42	300.59	301.71	303.07	304.32
327.59	328.21	327.59	327.99	328.24	327.43	327.78	327.29	326.28	328.47	326.89	328.53	328.1	327.88	328.21	327.59	327.28	329.39	328.66	327.66	326.94	327.89	327.32	326.91	324.27	327.73	325.54	329.02	328.3	326.65	327.15	328.38	327.87	328.31	326.75	327.39	327.53	328.13	327.93	327.35	328.77	327.44	328.28	327.37	325.62	327.84	328	327.29	329.54	329.7
318.38	316.42	318.22	316.85	317.61	317.79	319.41	318.74	317.41	317.4	318.07	319.36	319.09	318.18	317.23	318.36	318.43	318.33	316.78	317.78	317.35	318.02	317.91	318.03	317.95	320.17	318.16	317.88	317.84	316.4	318.7	318.2	318.88	317.47	318.29	318.53	317.92	318.8	317.93	318.22	318.7	317.55	318.83	318.63	318.49	318.16	316.99	317.55	318.76	318.65
302.54	304.69	303.98	302.61	303.5	304.06	302	302.96	302.05	304.25	303.3	302.92	303.1	302.22	303.03	302.71	302.37	303.3	302.12	303.45	303.55	303.19	302.11	303.81	302.14	300.71	302.86	303.01	303.16	304.82	303.72	301.41	302.56	301.99	302.48	303.78	304.4	302.98	306.1	302.05	302.87	304.38	302.51	301.75	303.39	302.78	305.3	304.42	302.56	302.68
302.48	302.94	301.54	303.75	302.83	300.01	304.58	301.88	302.13	301.26	303	303.5	301.44	301.24	303.07	302.77	303.38	301.88	301.76	302.37	303.01	303.75	303.38	302.42	304.15	302.47	302.56	303.39	303.32	302.19	302.48	302.93	302.3	302.11	303.11	304.12	302.09	303.95	301.72	301.91	302.34	301.71	301.61	302	303.03	301.73	303.4	304.52	303.74	301.97
314.34	313.78	313.43	313.64	315.07	312.67	314.54	313.61	314.25	312.26	313.67	314.57	313.58	314.51	315.08	313.66	313.45	314.15	313.41	312.19	314.02	314.95	311.73	313.15	314.19	312.97	314.33	312.99	313.58	315.62	313.66	314.4	315.74	313.5	313.57	314.51	314.43	311.78	314.36	313.04	313.44	313.28	311.58	314.59	312.97	313.8	313.49	313.77	313.03	311.74
315.46	316.9	314.54	316.04	316.87	315.22	315.54	315.4	312.87	315.47	314.25	317.91	314.77	314.08	316.43	314.07	315.59	317.46	317.22	316.78	314.8	317.12	315.67	316.03	315.69	316.24	314.18	316.51	314.62	315.89	315.88	317.73	316.28	315.41	317.44	316.33	317.19	317.62	314.71	315.64	316.23	315.92	315.4	314.9	314.62	315.83	315.55	316.67	315.72	315.27
311.39	311.21	312.3	311.37	311.98	310.9	310.31	310.44	310.68	310.5	311.53	310.4	310.44	311.05	311.43	309.91	311.02	310.68	310.24	310.31	310.88	310.05	311.14	311.13	311.65	311.64	311.07	311.33	310.95	310.94	311.03	310.66	311.07	311.25	309.17	312.31	310.35	311.17	311.46	311.36	312.27	312.47	310.86	307.47	310.32	310.87	311.14	310.36	309.64	310.7
295.32	294.91	295.88	295.41	296.22	296.16	294.83	294.41	295.27	296.78	296.2	293.91	295.58	294.82	294.82	295.22	295.71	294.66	295.39	295.16	295.78	294.85	294.85	295.25	295.97	293.8	295.36	294.4	293.66	294.17	294.4	295.32	296.72	296.68	293.93	295.16	294.81	296.1	296.95	293.59	294.94	295.27	295.1	294.61	295.07	296.36	296.86	293.24	294.37	293.85
306.64	307.61	307.92	305.19	306.7	305.75	305.72	306.47	307.72	305.38	308.18	306.92	305.82	307.28	306.26	305.35	306.21	306.47	304.56	305.29	306.98	305.75	307.35	305.06	304.71	304.5	308.14	306.42	306.42	306.35	305.79	306.48	307.76	306.04	306.57	306.51	306.33	306.33	306.16	304.56	305.28	306.71	308.95	308.24	308.41	307.89	305.49	307.3	306.73	304.69
318.06	317.45	319.69	318.76	318.34	316.48	317.4	319.56	319.02	319.2	318.39	316.54	320.13	318.38	318.1	320.27	316.66	318.9	317.84	319.14	320.66	318.25	320.28	317.75	319.97	319.69	319.57	318.83	320.58	320.11	319.65	319.02	319	318.96	319.25	319.89	317.1	317.2	318.8	318.21	318.83	318.79	318.18	317.8	318.99	319.03	318.73	319.71	318.88	317.73
319.97	319.64	317.77	318.79	317.35	316.84	319.33	319.65	318.63	318.38	318.89	317.51	318.94	318.21	319.06	317.57	318.51	318.08	318.61	319.64	317.82	319.8	319.69	320.51	318.51	320.11	319.18	317.68	318.36	319.4	318.77	318.83	319.39	316.86	317.32	317.26	319.14	316.61	317.94	318.56	319.2	317.96	318.53	319.37	318.27	317.65	319.12	318.79	320.24	316.75
294.78	293.57	295.28	294.46	295.41	293.91	294.99	296.03	294.76	293.44	294.63	294.88	294.45	295.88	294.74	297.83	294.98	295.72	294.48	296.79	295.17	296	295.65	295.18	294.36	295.55	294.46	295.54	296.18	295.66	295.51	295.07	294.58	293.69	295.73	294.69	295.81	294.04	295.59	293.5	294.78	295.34	294.71	295.49	293.87	294.66	294.45	294.44	294.95	296.15
318.16	317.23	316.31	318.46	317.41	317.75	317.92	319.37	318.41	316.95	316.85	318.03	317.93	319.4	317.01	316.33	318.79	317.69	319.62	317.74	315.54	318.49	316.78	319.5	318.69	315.68	319.38	318.09	317.93	318.81	319.92	318.37	317.9	317.26	318.27	317.46	318.25	318.71	318.15	319.15	318.52	318.5	317.43	317.41	319.34	317.45	317.96	318.42	318.85	316.52
304.78	306.63	306.86	303.7	305.15	306.2	308.07	304.33	305.53	305.73	305.37	305.58	305.75	306.53	303.83	305.76	306.13	305.21	303.93	304.18	304.03	306.16	305.16	305.84	304.91	307.18	306.13	305.94	305.83	306.15	305	306.39	304.34	305.68	304.64	306.92	305.82	305.25	304.36	306.22	306.2	304.97	307.12	305.7	305.81	304.59	305.51	305.19	305.16	306.44
318.11	317.37	319.36	317.59	315.43	318.95	318.96	319.45	317.98	318.31	317.79	318.03	318.53	317.21	316.3	319.29	317.61	318.43	317.26	318.5	319.17	317.96	318.98	319.49	318.25	319.3	319.53	316.5	320.02	317.27	318.54	318.55	318.76	318.55	317.06	317.58	317.17	316.92	318.81	317.54	318.76	318.01	317.73	317.67	317.22	318.51	318.7	318.11	316.46	318.48
328.49	328.03	327.65	328.56	328.35	326.58	326.19	331.02	327.76	328.51	326.84	325.81	327.17	327.71	326.87	327.96	329.42	327.31	326.77	328.15	326.88	326.2	327.99	326.44	328.49	328.95	328.05	326.24	327.92	327.94	328.85	326.63	326.89	328.13	326.47	327.73	328.69	325.76	328.18	327.66	326.47	327.86	327.21	328.09	328.01	328.76	326.23	327.32	327.15	326.65
316.35	314.57	314.86	316.92	314.1	314.56	315.21	313.8	314.91	314.35	315.02	315.05	314.77	315.82	314.85	314.96	315.45	315.13	314.94	315.03	314.01	316.58	314.83	315	315.5	317.07	313.44	316.11	314.6	315.43	315.82	314.38	316.08	315.17	314.68	312.96	315.24	315.52	313.94	314.64	314.9	315.4	313.76	315.13	312.76	315.64	313.94	314.78	314.9	313.45
314.4	315.09	316.44	315.79	314.52	314.59	314.07	314.48	313.38	313.04	315.13	315.42	314.76	315.55	315.96	313.9	314.27	314.86	315.63	315.26	313.81	314.57	316.15	314.83	315.31	315.6	315.8	315.04	314.5	313.45	313.85	314.2	315.29	313.7	315.33	315.58	316.74	314.98	313.68	314	315.24	311.87	313.97	315.54	314.71	314.05	315.88	315.64	314.45	316.59
316.82	314.71	313.55	315.69	315.72	315.55	314.9	315.45	315.71	315.06	315.52	314.37	315.72	314.65	314.15	315.37	314.02	315.41	313.76	314.42	315.17	313.56	314.1	314.85	315.48	312.12	314.44	316.35	315.56	312.69	315.26	314.43	314.94	313.02	314.1	316.07	313.77	313.91	315.04	315.06	313.19	315.87	315.57	315.36	315.25	315	313.12	314.88	314.15	315.02
302.66	305.03	303.76	303.39	303.19	304.95	305.4	306.95	303.39	305.21	305	304.73	304.86	304.89	304.75	303.99	305.01	304.19	306.36	304.47	302.9	304.73	304.19	304.55	305.25	304.93	304.36	304.45	305.11	304.07	304.21	304.71	304.72	304.81	302.68	303.71	302.4	304.69	305.1	304.8	304.64	302.37	305.26	304.66	306.24	304.36	304.68	302.74	303.94	304.4
313.96	314.04	312.04	315.54	314.25	313.61	313	315.13	313.3	313.62	313.57	312.05	316.38	312.16	314.22	312.83	313.62	314.41	313.93	315.28	314.78	315.61	314.7	312.93	311.4	313.8	313.03	313.13	314.58	313.56	314.94	313.82	313.07	314.81	314.06	313.24	313.41	314.72	314.43	314.77	315.07	315.14	314.5	314.38	313.52	314.69	314.53	315.45	313.3	313.26
304.39	303.59	306.21	304.6	302.84	303.86	304.15	305.4	303.79	304.53	303.85	304.49	304.77	304.23	303.19	303.81	304.74	303.16	305.67	305.7	303.89	304.88	302.31	303.77	304	302.75	302.47	303.88	303.79	306.13	305.48	304.52	305.37	305.2	304.71	305.55	305.29	303.22	304.66	306.38	304.31	303.76	303.39	304.11	304.8	302.96	303.53	304.2	304.8	305.38
317.5	318.01	317.13	319.41	318.1	317.73	315.76	318.71	316.85	320.83	316.85	318.32	318.99	317.9	315.79	318.68	317.57	316.78	317.09	319.12	318.53	319.33	317.89	318.33	319.05	318.81	318.03	317.38	317.51	318.45	318.88	318.54	319.24	317.48	315.26	320.55	316.2	316.77	318.2	318.61	317.94	318.04	316.76	317.95	319.81	319.12	315.98	318.36	318.32	316.23
318.39	318.93	319.41	319.76	318.73	319.36	319.48	319.92	319.87	319.33	318.46	318.69	319.42	319.93	321.53	318.18	318.85	318.46	320.48	319.4	316.81	320.44	320.53	319.75	320.64	320.72	318.67	319.64	318.81	318.51	319.1	319.02	318.16	319.76	317.95	319.79	318.75	318.35	321.62	319.19	319.05	318.45	319.38	319.56	318.91	319.46	318.66	320.21	318.19	318.53
292.78	293.44	294.36	292.94	295.69	292.51	295.6	294.98	293.65	293.19	294.61	293.89	293.27	293.69	293.68	295.37	294.23	292.36	292	292.53	294.27	296.1	295.25	293.57	294.83	294.26	292.84	295.99	294.11	293.84	295.45	294.17	294.32	294.92	294.4	292.23	296.94	294.37	294.75	294.12	295.12	294.5	293.9	294.41	293.72	291.6	294.55	296.06	294.83	293.26
307.81	309.43	311.28	308.43	309.15	308.26	309.49	310.89	309.32	309.24	309.81	308.39	307.75	308.7	308.23	310.15	309.32	307.4	309.1	309.44	308.34	308.53	309.64	308.92	308.49	310.32	308.18	307.74	308.48	308.11	310.45	309.09	308.79	308.05	309.14	310.31	308.34	308.16	307.78	308.6	307.13	307.65	308.2	310.13	307.91	308.14	310	308.12	308.97	306.11
295.57	296.83	296.05	297.1	297.59	297.05	298.07	295.12	296.94	295.73	297.02	294.86	296.74	297.49	295.96	296.33	298.13	298.26	297.39	296.67	297.74	296.6	296.12	298.51	295.57	297.08	297.35	298.33	297.99	296.45	297.12	298.98	295.92	297.88	297.44	296.41	297	296.35	296.56	296.6	297.91	295.62	296.75	296.28	296.67	298.33	295.37	297.07	297.78	298.09
312.19	312.89	314	312.89	312.45	311.67	311.66	311.91	311.22	312.77	312.92	313.48	312.22	312.79	312.25	312.95	311.65	312.88	312.17	312.61	314.21	312.01	313.03	313.14	314.28	311.04	310.91	312.55	311.88	313.63	312.38	312.36	312.75	312.86	310.44	311.66	313.39	314.07	312.93	314.69	313.06	312.34	312.91	312.83	313.26	312.57	311.45	312.82	312.28	313.34
301.25	303.14	305	304.63	302.56	301.7	304.55	301.76	301.08	301.07	302.39	303.45	302.81	303.03	304.36	300.73	303.86	302.57	304.1	302.48	303.41	304.06	303.36	303.93	304.12	302.17	304.02	302.97	300.8	301.73	304.29	302.73	302.21	303.2	302.3	302.73	301.45	303.84	301.24	302.01	302.37	301.79	302.98	303.16	302.91	302.58	302.86	304.91	304.2	302.84
317.07	318.31	316.41	317.1	318.06	318.53	318.22	318.35	316.41	318.36	317.75	318.03	316.15	317.05	316.43	316.16	317.56	316.96	316.06	316.71	318.65	318.1	316.74	317.83	318	317.89	317.38	319.02	316.9	313.84	317.01	317.09	318.67	317.42	316.38	316.34	316.07	316.48	316.89	317.28	317.74	314.87	317.62	316.45	318.03	318.53	315.59	317.05	316.91	317.24
310.62	310.27	310.69	311.35	310.68	311.34	310.2	309.72	309.43	311.79	309.28	310.82	310.07	309.68	309.75	310.11	310.02	311.6	310.92	310.35	310.83	310.03	310.43	309.22	310.66	309.92	309.81	311.5	309.77	311.98	310.96	311.96	308.97	310.68	309.5	310.01	310.94	310.26	309.72	310.59	311.27	310.71	310.85	310.54	310.55	310.55	310.1	310.92	311.02	310.85
304.25	301.62	303.07	303.61	302.02	305.71	303.52	305.72	305.3	303.53	304.5	302.43	301.63	302.15	302.83	302.51	304.38	301.7	302.96	302.85	302.96	303.62	303.03	303.02	304.62	305.24	302.68	304.48	304.03	303.27	302.04	304.52	304.03	305.63	303.59	304.05	303.71	303.04	304.17	303.88	305.22	304.24	304.16	304.49	302.76	303.6	303.58	302.45	302.54	303.19
310.28	310.93	309.71	310.56	309.8	309.41	310.22	311.82	309.52	308.29	309.46	310.75	310.07	310.11	310.89	309.31	309.33	310.3	309.14	309.05	311.28	311.42	310.01	310.71	312.7	310.53	310.19	310.74	310.49	310.51	311.79	311.71	310.83	310.33	311.47	310	311.19	311.85	311.4	309.91	310.93	311.51	310.22	309.59	310.31	311.16	312.37	308.92	309.54	310.48
304.18	304.37	304.65	304.37	305.53	304.57	302.91	305.86	303.71	304.82	303.48	300.68	305.61	305.85	304.51	304.52	304.31	304.51	303.85	304.47	304.25	305.79	301.95	304.51	303.87	304.6	304.91	306.15	304.25	304.01	304.01	303.75	304.57	304.58	305.26	305.13	306.18	305.45	304.72	304.74	302.98	305.68	305.39	304.97	304.03	305.02	304.67	304.07	305.11	304.27
326.54	324.85	324.57	323.97	323.36	325.4	323.23	326.08	324.32	325.65	324.2	323.53	326.05	324.57	322.34	325.48	325.31	325.74	324.24	324.07	324.77	324.14	325.37	324.37	324.77	325	325.71	324.39	324.67	324.07	323.7	324.28	324.98	325.41	324	326.11	322.73	325.43	324.55	325.72	326.13	327.2	325.54	324.88	324.56	324.74	323.36	325.83	322.25	326.25
315.44	313.67	314.98	313.87	314.93	315.45	313.21	315.78	312.56	315.58	314.44	315.12	314.41	313.67	315.25	316.94	315.21	313.9	314.42	314.23	315.3	314.34	313.85	314.68	314.53	315.06	314.9	314.59	315.26	315.56	313.78	316.2	313.82	315.18	314.72	315.34	314.76	313.7	313.41	314.98	314.24	314.06	315.24	314.67	314.87	316.88	314.95	316.72	314.39	314.58
302.71	301.9	304.02	303.86	301.27	301.38	300.67	303.52	303.07	302.23	302.92	303.81	303.2	303.37	301.94	300.02	300.51	302.45	301.04	303.31	302.95	302.46	302.09	304.02	302.26	303.6	301.45	304.08	302.99	301.92	305.32	302.91	302.13	304.44	302.18	302.94	303.41	303.48	303.08	303.07	303.65	304.18	302.77	302.93	302.91	301.71	303.39	303.68	303.14	301.87
304.9	305.54	304.51	305.2	304.24	306.28	306.39	305.03	304.91	305.04	305.48	305.72	306.19	305.18	305.33	307.17	305.81	305.81	304.52	305.59	306.14	305.06	304.48	303.28	305.45	305.27	305.17	305.35	304.52	305.17	304.18	305.15	305.37	305.55	306.04	305.12	304.77	304.51	306.91	306.55	304.06	305.87	305.06	304.08	305.14	304.99	303.95	306.79	305.43	305.24
294.67	295.05	294	293.55	294.74	294.29	293.89	295.1	293.11	294.87	294.81	294.47	293.27	292.29	291.79	294.2	294.11	292.7	293.97	293.36	293.01	293.52	292.52	295.52	293.99	295.02	292.55	293.43	296.29	293.54	293.74	295.1	295.81	292.03	293.61	294.07	294.53	294.47	294.41	293.55	295.39	293.58	293.83	294.6	293.63	293.9	295.33	295.95	293.78	294.44
313.17	314.52	312.15	313.73	312.81	313.21	313.6	313.37	312.87	314.12	314.49	312.43	312.74	313.5	313.45	313.01	311.29	314.19	313.72	312.63	314.58	312.29	313.53	312.68	311.08	314.66	313.5	314.07	313.69	313.93	312.43	313.79	312.68	313.95	312.43	313.41	314.03	313.66	312.36	313.68	312.84	313.86	312.65	314.53	312.73	313.4	314.24	314.08	311.53	314.75
314.92	315.15	316.63	314.77	315.1	315.28	315.46	316.42	314.21	318.65	314.31	316.5	315.08	316.07	316.07	316.63	315.5	316.43	315.09	316.22	315.65	315.15	314.39	317.45	318.77	316.08	316.08	315.6	316.5	313.86	314.76	316.81	316.74	315.32	315.25	316.17	317.01	315.6	315.52	315.03	316.13	315.67	317.01	316.9	316.32	315.38	314.48	315.6	315.1	315.76
325.53	325.69	325.19	323.79	324.36	324.89	324.06	324.1	327.16	325.11	323.73	324.46	325.19	324.53	324.09	324.97	324.27	324.3	323.68	324.99	323.71	325.29	324.02	324.15	323.96	322.68	324.11	325.37	324.71	327.12	325.72	324.91	323.97	323.93	323.74	324.9	323.81	323.67	325.04	324.16	324.08	325.34	324.2	324.93	325.34	324.45	327.05	324.21	321.26	325.6
327.72	327.63	326.83	329.36	327.85	327.72	326.58	324.61	330.28	326.34	328.23	328.77	327.81	326.24	327.98	327.79	327.18	328.64	328.52	328.49	328.2	328.69	326.66	328.13	328.09	326.14	327.63	328.36	328.01	327.01	326.58	328.2	327.03	328.48	326.29	327.45	328.27	326.64	328.66	328.13	327.51	328.43	328.02	328.36	329.61	328.54	328.35	329.36	329.71	327.1
326.25	327.3	328.32	327.16	326.96	328.98	325.65	327.25	327.18	327.88	325.98	327.93	328.07	328.21	327.56	329.58	328.11	327.85	327.12	328.11	325.07	329.13	327.45	327.88	327.17	327.76	329.99	327.25	327.17	328.24	326.88	328.18	327.37	328	326.76	328.78	328.08	326.72	328.4	328.33	328.39	327.34	327.73	329.02	329.05	328.3	327.89	328.46	328.64	326.03
325.77	325.87	325.08	326.25	324.7	325.34	324.72	323.7	324.77	324.29	325.46	327.89	324.41	325.69	323.76	326.14	324.59	326.41	324.75	323.12	325.43	323.73	322.44	324.02	324.11	323.41	324.81	325.35	322.82	325.54	323.8	323.78	324.53	325.02	324.73	324.32	323.08	323.8	325.09	324.29	326.71	325.45	324.55	324.64	323.13	323.88	323.33	325.47	322.97	322.66
312.47	312.04	313.42	312.58	313.06	312.49	312.53	313.3	312.33	312.52	312.25	313.25	312.87	312.1	312.38	312.14	311.4	314.74	312.12	313.16	312.99	312.46	311.89	312.69	312.37	312.05	312.81	314.18	312.03	311.81	314.17	314.3	311.5	313.74	312.72	312.53	312.89	313.58	312.87	313.08	313.2	314.85	312.49	311.72	313.04	313.33	314.47	313.44	313.55	313.92
299.57	298.57	300.47	300.81	301.75	299.79	299.02	299.4	301.09	301.13	299.81	298.76	299.15	299.25	299.31	301.31	300.54	300.1	299.43	300.67	298.22	300.16	301.06	298.49	298.3	298.66	300.59	298.5	299.95	300.15	299.12	301.63	301.11	299.9	300.41	300.3	301.05	298.47	300.31	301.68	299.81	299.85	299.6	299.83	301.48	301.12	300.12	299.31	299.61	300.47
314.49	312.73	313.07	313.07	312.96	312.94	313.4	312.89	311.71	313.71	313.35	312.53	311.76	313.45	314.84	313.72	312.73	314.02	313.35	313.38	314.91	314.79	312.47	314.13	314.37	312.58	312.5	313.23	314.18	314.22	314.94	313.3	314.1	313.93	313.87	311.6	313.87	315.1	312.99	315.25	313.15	315.07	312.88	314.03	312.56	312	312.54	311.5	312.53	315.32
303.54	302.43	303.85	303.01	302.35	303.13	302.49	303.03	302.79	302.67	302.62	302.68	303.15	304.77	303.11	303.75	302.26	302.64	303.32	303.07	302.31	302.32	302.04	304.47	302.94	301.19	302.47	303.42	303.14	302.58	302.31	302.05	303.81	301.99	302.13	301.43	302.65	302.53	302.25	301.88	301.58	302.88	302.9	304.18	303.73	301.12	302.77	302.11	303.31	305.87
303.29	301.69	303.31	300.45	300.64	303.03	301.47	303.42	301.58	302.73	303.6	302.8	302.73	302.87	304.07	302.5	302.84	303.01	301.54	303.08	301.93	303.33	304.83	303.45	302.73	302.58	302.15	302.97	303.27	302.56	303.41	301.37	304.45	302.68	302.71	302.63	303.98	301.56	303.15	302.8	304.04	301.73	302.77	304.48	303.02	301.44	302.61	304.91	302.61	301.59
316.04	316.22	313.44	315.72	314.02	314.57	311.77	314.94	314.55	315.06	315.52	314.73	315.65	314.56	312.78	312.67	315.11	313.62	315.71	315.63	314.36	314.86	314.56	313.59	316.44	314.67	314.43	314.67	315.51	315.72	313.03	314.35	315.1	313.7	314.17	313.71	314.43	313.82	315.01	314.23	313.33	314.48	314.11	314.98	314.61	314.98	314.77	314.03	316.28	315.21
305.41	306.42	307.2	305.66	305.99	306.02	306.91	306.79	304.73	306.93	305.86	308.1	305.45	307.03	307.78	306.9	308.71	306.21	306.11	307.8	306.75	304.32	305.42	306.48	307.36	304.38	306.38	305.43	306.09	306.53	306.21	307.52	306.45	305.54	306.78	305.63	306.66	307.14	307.81	305.37	304.27	307.95	305.31	306.39	305.92	304.96	305.1	305.72	306.21	305.56
300.46	301.24	302.87	299.93	301.21	301.98	299.8	301.88	300.51	301.54	300.55	302.98	302.56	299.99	301.74	299.16	301.31	299.7	300.49	302.43	300.41	299.87	302.56	300.96	299.02	300.16	302.49	301.43	302.89	301.54	301.41	300.31	301.64	302.24	299.22	300.11	300.07	299.26	300	301.46	301.26	301.9	300.6	300.96	301.04	300.42	300.1	301.63	299.63	301.12
299.91	300.63	302.3	299.74	301.53	299.78	299.2	299.88	301.9	299.95	299.72	302.54	302.48	300.84	298.27	300.74	300.51	301.94	302.41	300.22	301.5	301.3	301.99	301.29	299.88	300.97	299.22	302.28	301.32	300.89	300.38	302.38	301.53	301.84	301.36	300.32	301.93	302.11	300.5	301.34	303.02	300.09	299.83	300.77	302.57	301.25	299.45	299.41	299.81	302.06
293.52	295.71	294.44	294.94	296.86	295.98	292.93	294.9	294.15	294.78	293.96	296.31	296.61	293.97	294.34	294.06	294.84	293.84	296.09	295.16	295.67	293.83	296.18	295.36	294.99	294.92	295.07	293.34	297.29	295.91	294.93	294.82	294.54	295.24	294.68	296.27	293.6	294.33	294.04	294.1	294.4	295.19	294.29	295.35	294.47	294.14	295.47	293.84	294.73	295.13
317.91	316.66	318.51	318.93	318.7	317.08	319.1	318.16	316.46	320.57	317.89	318.17	319.05	318.04	318.85	316.9	318.65	318.51	319.11	318.63	317.56	319.06	318.58	319.99	318.65	316.56	318.91	317.6	317.43	318.83	318.96	317.41	319.27	318.19	318.57	318.66	317.85	318.11	318.27	319.61	317.21	318.15	317.95	317.15	318.89	319.43	317.69	316.89	317.1	317.52
300.22	301.02	299.98	299.39	299.74	301.08	300.39	299.19	299	299.09	300.69	299.49	299.76	301.59	299.71	301.96	300.67	300.95	299.4	300.89	299.84	300.48	297.81	299.47	300.38	300.71	300.79	299.11	299.1	299.85	300.06	299.39	301.15	298.79	298.88	300.88	300.37	299.28	299.28	299.54	300.52	299.05	301.19	299.4	299.62	300.55	300.52	300.37	299.13	297.81
304.78	304.74	303.64	303.46	304.1	303.92	302.41	304.28	302.63	303.14	303.46	302.8	303.07	302.36	305.34	304.17	302.65	304.32	303.46	303.65	304.15	302.86	301.92	303.12	303.69	303.87	302.56	304.55	301.87	303.34	303.31	300.35	305.27	304.81	303.2	303.36	304.23	305.73	302.92	303.7	304.99	303.9	303.49	303.94	304.78	303.95	303.54	305.44	300.73	303.96
327.09	328.07	328.09	329.48	328.3	326.87	326.34	326.34	327.07	327.37	326.36	327.46	326.57	325.89	327.84	326.98	326.38	326.95	327.34	329.51	326.23	326	326.73	326.04	326.62	328.48	327	327.39	326.74	326.66	327.15	327.42	327.23	326.6	325.56	327.21	329.48	326.3	324.91	326.29	327.06	328.67	329.81	326.46	326.7	326.39	325.13	326.41	326.35	326.83
315.25	315.88	313.75	314.61	316.13	314.74	313.25	315.13	313.11	313.66	314.2	316.21	313.73	316.09	315.94	315.33	314.37	313.88	315.51	315.48	315.8	314.9	314.59	312.92	314.28	313.24	313.43	314.38	315.51	315.06	314.78	314.83	315.28	315.68	313.54	315.82	314.58	314.63	314.41	313.51	313.48	315.79	314.33	314.64	314.26	316.78	316.58	316.11	314.14	315.03
316.18	315.73	315.45	314.5	313.59	314.61	313.77	314.47	313.36	313.99	314.94	314.02	314.25	316.61	315.39	313.77	315.31	315.31	313.93	316.89	315.2	313.31	315.5	313.95	315.7	312.68	314.37	315.89	317.46	317.59	316.73	316.27	315.38	313.08	313.78	314.23	314.04	315.83	315.54	313.98	313.51	314.01	314.54	314.87	314.92	314.19	314.68	315.98	314.7	314.85
326.57	327.84	325.66	327.05	328.29	326.78	327.25	326.25	326.83	327.23	327.67	327.26	326.94	328.04	326.36	327.47	326.81	326.3	327.53	326.93	327.69	327.95	326.87	328.82	327.08	328.02	327.85	327.33	327.69	327.45	325.44	326.33	327.96	326.46	327.37	326.53	328.51	326.46	327.94	328.25	327.39	328.02	326.49	326.51	328.34	328.29	326.21	325.19	326.92	326.08
318.37	318.61	317.37	318.26	316.06	318.01	317.88	317.9	315.68	319.85	315.71	318.32	317.16	317.43	316.76	315.15	317.19	315.42	317.35	316.71	317.18	316.86	314.7	317.45	317.33	317.54	318.03	317.88	318.27	314.85	315.47	316.54	317.09	317.69	318.36	316.88	315.76	318.33	318.27	316.43	317.34	315.83	317.1	319.7	320.3	317.2	318.57	317.85	317.63	316.14
305.17	304.55	303.66	302.42	304.14	304.1	303.09	303.61	303.48	302.7	303.51	303.87	302.54	303.18	302.63	302.41	303.72	304.08	302.42	303.39	303.03	301.6	303.12	302.92	305.11	304.67	304.34	304.01	303.91	302.6	303.88	305.69	302.65	303.28	304.4	302.87	304.78	304.88	304.7	304.67	303.75	303.19	303.38	302.42	303.95	303.43	303.2	303.78	304.68	304.39
304.72	306.34	303.55	305.69	304.76	305.15	305.07	305.66	305.49	305.34	305.2	303.27	303.27	304.08	304.96	307.25	305.28	304.65	304.8	304.5	305.44	306.14	306.09	304.95	304.61	305.38	304.18	303.4	304.05	305.98	304.69	307.04	303.86	305.96	304.49	305.32	305.04	305.97	305.71	304.91	303.7	304.67	305.94	304.6	303.25	305.51	304.28	303.95	305.81	305.82
305.17	303.91	306.94	303.11	304.33	304.57	304.25	305.11	303.64	301.69	304.56	303.78	303.44	304.78	302.92	302.79	301.74	304.37	303.31	303.13	303.55	303.52	302.42	302.1	303.86	302.03	303.27	303.59	304.7	303.63	305.99	301.22	302.24	305.68	304.16	303.74	304.04	305.08	304.05	304.89	302.68	304.9	304.78	304.08	302.69	304.75	304.81	304.46	302.72	304.22
307.74	309.4	309.51	308.97	308.45	309.22	308.39	306.96	308.87	308.53	308.13	311.41	310.01	308.85	308.03	309.59	308.4	308.81	310.21	308.58	309.42	309.32	308.55	307.95	307.09	307.56	307.79	309.21	310.33	310.08	310.55	309.21	308.34	307.93	307.46	310	309.76	308.51	308.48	308.9	307.57	310.03	309.53	307.31	307.83	310.82	309.72	307.73	310.01	309.41
317.78	318.06	317.46	316.51	316.85	319.43	319.7	319.04	316.94	318.15	318.22	317.67	318.8	318.76	318.73	318	318.12	318.51	317.34	318.11	315.96	318.99	318.22	318.86	319.21	317.84	317.61	319.53	318.28	318.05	317.7	319.02	318.3	318.89	318.5	317.07	318.94	318.58	318.7	318.14	316.13	317.92	318.33	318.16	319.46	319.1	319.87	318.82	319.23	317.39
295.65	294.41	292.49	293.96	293.19	294.15	296.24	294.83	294.87	295.14	294.83	295.72	293.52	295.68	296.14	295.71	295.32	295.15	293.42	293.44	295.26	295.16	295.6	294.93	293.34	294.34	296.08	296.86	295.87	293.07	295.72	294.79	295.67	294.77	296.59	295.45	293.33	294.86	294.94	294.6	295.31	295.03	294.97	295.51	294.23	297.05	294.62	293.03	294.8	293.12
308.22	307.12	308.97	307.42	308.81	310.78	307.7	307.9	308.96	308.75	308.58	308.4	307.74	308.62	311.35	307.71	310.44	309	307.11	307.8	308.95	309.07	308.61	310.08	308.31	309.86	308.63	308.55	308.9	309.29	310.95	309.36	307.68	308.21	307.91	308.45	307.74	309.5	308.99	309	307.77	309.3	307.69	308.56	307.68	308.14	308.02	306.85	309.75	308.96
326.35	326.46	327.14	327.67	327.14	327.47	327.03	328.78	327.02	325.91	328.19	327.25	328.22	327.2	326.33	327.88	326.86	327.98	327.01	327.08	328.42	328.59	327.93	325.34	327.09	327.98	328.6	326.64	326.08	327.96	327.68	326.07	328.35	328.74	328	326.61	327.48	327.09	327.28	329.01	327.34	328.74	326.43	327.73	327.8	328.07	328.89	325.75	327.52	327.64
306.47	303.88	304.6	305.92	304.83	305.2	306.07	304.68	304.72	304.44	304.25	305.05	306.54	307.7	306.31	304.95	305.52	305.63	306.2	305.32	307.13	305.59	304.78	305.42	307.37	303.43	307.02	305.92	305.41	306.74	303.88	305.84	305.03	305.74	304.57	307.25	305.47	304.84	306.02	305.54	305.2	306.59	305.79	304.59	305.1	304.3	304.31	303.86	305.41	305.16
312.29	314.06	311.62	313.32	311.33	312.7	313.64	312.07	312.42	311.84	314.51	312.47	313.38	313.37	313	312.85	313.26	311.26	314	313.99	313.14	312.89	315.8	312.89	312.3	314.2	313.47	313.9	314.37	312.94	312.44	312.94	313.06	312.57	313.52	312.26	315.19	312.25	311.4	313.52	311.78	312.91	313.67	311.99	311.38	313.65	315.31	311.89	312.23	313.04
313.56	311.5	313.94	315.25	314.32	312.93	312.17	312.84	312.56	313.63	310.94	312.76	314.73	312.42	313.97	312.21	312.34	312.05	313.7	313.32	315.73	312.55	312.58	313.07	311.82	313.29	314.24	315.1	314.56	313.27	313.69	313.19	312.21	312.54	314.04	313.6	313.81	313.71	313.17	313.34	314.14	313.1	312.78	314.33	311.2	313.08	313.04	312.98	313.87	314.38
311.91	314.15	313.27	314.94	313.64	314.28	314.29	314.14	313.16	313.21	313.01	313.6	311.42	313.93	313.37	312.32	313.15	312.73	314.55	314.62	311.65	314.17	313.72	316.08	314.04	313.85	315.15	313.1	313.97	312.9	313.48	313.56	312.62	313.42	314.56	314.31	314.77	314.56	313.6	314.39	314.09	312.37	314.54	314.43	313.23	313.83	314.64	313.01	314.4	315.16
316.8	314.5	314.63	314.2	316.11	313.39	315.29	315.37	315.4	314.87	315.53	313.55	315.2	314.27	314.76	314.45	314.15	314.48	314.71	315.58	315.61	314.73	313.56	315.58	314.91	315.11	313.96	314.31	316.51	316.23	316.46	314.8	314.81	314.16	315.63	315.64	315.89	317.7	314.75	315.12	315.27	316.52	316.7	317.4	312.41	314.68	316.74	316.43	317.11	314.17
319.55	318.83	321.39	318.32	318.38	318.21	320.04	320.19	319.14	318.48	320.7	319.25	319.13	317.11	318.17	317.06	319.46	318.79	320.76	319.02	318.45	318.42	317.41	317.52	317.85	317.95	318.97	318.07	316.55	319.69	319.73	317.27	319.5	320.06	318.23	319.23	319.42	318.81	318.61	319.44	319.51	318.69	319.05	318.42	319.28	319.1	318.56	319.26	319.63	318.26
324.5	324.43	323.96	323.66	324.64	324.95	324.96	325.47	324.74	326.82	325.24	325.35	325.81	324.7	326.59	325.47	325.09	326.95	326.4	325.75	325.62	324.79	325.78	325.46	325	324.58	326.01	324.01	325.87	324.68	324.81	323.8	325.24	324.27	323.1	325.42	323.42	325.95	324.21	326.81	325.03	324.77	325.32	326.06	327.05	326.52	324.5	325.08	326.72	326.89
318.85	317.03	318.58	320.69	318.18	319.66	319.93	319.32	319.13	319.8	320.53	318.44	320.62	318.89	321.14	319.58	317.87	319.35	319.02	318.49	319.72	318.15	319.25	317.99	319.29	319.92	319.67	319.67	320.44	319.85	319.53	320.72	320.86	318.88	318.17	319.19	317.84	319.17	319.43	319.31	318.56	318.16	319.8	318.86	317.35	319.28	319.79	319.92	319.58	318.45
295.37	294.5	295.22	293.33	294.12	294.31	292.34	293.66	294.32	294.37	293.76	294.77	296.73	294.44	295.27	294.06	293.51	293.37	295.43	294.58	294.76	295.82	294.27	293.44	295.74	293.02	291.66	294.43	294.17	294.36	293.42	293.63	292.91	293.19	293.65	294.43	294.24	292.79	296.37	294.78	293.29	293.13	293.29	293.5	294.41	294.4	295.43	293.41	294.87	292.56
309.78	310.71	308.98	310.64	310	308.6	307.65	310.52	309.89	308.35	310.56	310.66	309.82	311.22	309.9	309.45	309.79	311.04	308.23	309.57	311.29	309.53	309.39	308.95	309.67	310.15	308.65	309.29	307.83	309.41	311.76	309.87	311.17	308.85	309.93	309.56	309.6	310.74	309.78	311.26	309.65	309.11	311.06	309.27	309.31	308.87	309.53	309.4	310.67	310.5
294.1	295.3	294.75	293.69	294.73	295.79	296.61	295.81	293.97	295.46	294.73	293.54	293.33	295.64	295.66	297.29	294.43	295.8	295.65	295.42	294.73	295.34	295.75	296.86	295.78	294.07	295.73	295.17	295.26	293.94	295.95	294.95	296.61	296.27	295.01	295.51	294.94	294.38	297.26	293.84	294.51	292.67	295.48	295.28	295.02	295.69	295.22	296.19	293.62	294.98
295	292.53	293.82	294.79	293	294.06	294.24	294.23	294.74	291.64	294.59	293.77	294.13	293.65	293.88	295.28	293.76	294.09	295.4	294.4	293.99	295.28	293.16	294.09	295.17	294.73	295.86	293.69	292.49	293.57	294.23	294.52	293.62	292.62	294.56	291.56	293.94	294.15	295.74	294.32	294.23	294.38	294.4	292.71	293.22	293.31	292.64	294.32	292.67	295.67
326.56	328.05	327.29	326.07	327.49	326.79	326.97	325.45	326.26	327.39	326.8	326.29	326.35	326.83	325.29	327.53	327.65	326.21	325.37	327.11	327.18	326.45	327.19	328.12	327.22	326.48	326.5	325.37	327.43	325.99	327.85	327.93	327.29	325.98	325.46	326.53	327.21	326.63	326.61	325.75	328.73	328.57	325.73	327.22	327.58	325.44	325.67	326.35	326.61	325.89
328.59	327.56	328.35	328.71	329.42	329.27	327.85	327.22	328.83	329.93	328.66	330.61	326.13	330.39	327.2	328.42	328.44	328.07	329.23	326.64	327.85	328.13	327.79	328	327.97	327.78	329.78	328.34	328.19	329.24	328.59	329.53	329.3	327.27	329.16	327.56	328	326.97	327.26	327.4	328.03	329.01	329.03	328.06	328.85	329.4	328.73	329.75	329.81	328.23
305.37	304.54	304.57	305.5	306.41	305.21	305.68	306.89	305.56	305.78	305.25	305.1	304.85	305.21	305.36	304.81	306.87	305.35	306.11	305.69	305.44	305.21	304.57	305.74	305.71	304.76	305.04	304.14	303.66	306.06	306.42	305	305.14	306	305.47	306.91	305.92	305.3	307.78	305.86	306.96	304.69	305.3	304.22	304.88	306.61	306.47	306.73	305.05	304.64
303.84	306.19	306.34	303.23	305.42	304.92	307.48	307.49	305.34	303.43	305.71	306.81	305.9	304.59	304.28	303.78	304.94	305.16	304.45	305.74	305.52	304.36	304.94	305.35	305.35	304.13	306.18	305.77	305	304.87	304.58	306.17	305.17	305.29	305.51	304.27	304.51	306.14	307.98	306.55	307.06	304.97	305.46	303.67	305.41	305.88	305.79	306.07	304.82	304.26
322.84	322.92	324.1	323.71	325.1	324.26	324.2	323.91	324.6	322.42	324.84	327.07	324	325	324.72	326.18	325.07	324.51	325.93	323.6	326.09	323.07	325.23	326.12	323.47	324.05	324.67	324.88	322.71	324.78	325.76	324.3	325.39	324.83	324.95	325.94	324.55	323.72	325.42	327.85	324.02	324.12	323.98	323.75	324.36	324.69	324.1	323.65	324.66	325.46
312.95	313.39	313.48	314.83	315.87	314.57	314.95	315.39	313.13	315.8	314.92	315.14	314.98	314.79	314.5	315.29	313.96	315.48	317.3	314.12	316.01	314.96	315.57	314.67	314.59	315.68	315	314.6	312.86	314.48	316.33	315.97	314.86	315.99	314.83	315.39	315.77	316.23	313.59	314.78	315.02	313.58	314.8	314.64	313.87	315.97	313.75	312.52	316.78	315.44
305.46	304.02	306.28	304.16	304.81	303.81	304.84	306.03	306.88	303.65	305.65	304.39	303.93	306.14	304.36	306.45	304.45	304.22	305.4	307.55	304.54	305.24	305.77	305.99	305.01	305.18	304.03	304.15	304.95	305.61	305.87	306.21	304.54	305.32	304.52	304.16	304.56	303.88	304.3	304.87	305.66	304.87	304.57	306.44	304.07	303.37	304.17	304.62	305.24	305.68
311.7	313.73	313.02	312.07	313.49	313.7	315.61	312.55	313.33	313.06	311.81	313.75	312.62	312.77	314.29	313.36	312.93	313.48	313.21	313.67	314.02	314.06	313.6	312.95	314.55	313.24	313.74	313.24	311.47	312.57	314.29	313.33	314.85	312.64	313.96	312.86	312.64	313.66	312.11	313.62	313.45	315.39	312.99	313.5	314.81	315.13	313.29	312.43	312.81	312.82
313.77	313.49	313.82	313.2	315.98	312.43	314.19	312.3	313.63	313.64	313.97	314.56	314.98	314.32	314.08	313.04	315.19	312.05	314.89	313.71	315.4	315.86	313.04	311.8	314.01	314.3	314.17	312.58	313.61	312.89	312.55	314.08	314.55	312.91	314.75	312.45	312.59	312.35	313.02	314.16	312.87	312.84	312.33	312.52	312.98	314.07	314.43	313.7	311.69	312.96
303.03	303.64	304.64	303.64	302.73	303.13	303.92	304.74	303.17	304.6	303.33	303.8	304.36	305.01	303.24	303.5	303.97	303.3	305.82	303.95	303.89	303.71	302.56	303.81	303.32	303.23	304.48	302.96	304.8	303.59	304.65	304.42	303.51	303.91	303.08	302.88	303.85	303.46	302.62	301.67	301.84	302.49	304.58	303.08	304.05	301.98	302.32	304.37	303.78	302.39
317.12	316.78	317.84	317.89	318.15	318.34	319.67	319.73	318.23	317.73	318.53	319.47	317.58	315.69	317.69	318.43	318.67	317.7	318.62	319.49	318.56	319.2	319.52	316.29	317.15	318.87	319.26	316.93	318.4	317.72	316.78	319.93	317.76	316.63	318.62	318.38	317.94	318.62	320.52	317.19	317.53	319.38	316.42	317.92	318.8	318.77	318.26	318.85	318.17	318.36
317.64	317.1	318.03	317.39	317.39	318.71	319.34	319.08	318.14	319.96	321.3	318.4	317.94	317.92	319.24	317.94	319.17	318.3	318.09	318.39	317.29	317.79	318.23	317.03	317.04	319.59	318.97	317.85	318.73	316.91	316.96	318.13	320.21	317.68	318.29	316.96	317.26	317.96	316.79	318.28	320.37	316.65	316.74	319.45	317.01	317.86	317.52	319.56	317.01	317.83
300.51	301.3	300.76	297.84	298.85	298.38	298.45	300.87	300.93	300.88	300.73	300.5	299.97	301.32	300.07	300.33	299.41	300.31	301.02	298.63	298.92	299.97	300.56	300.22	300.6	300.24	298.85	299.07	300.73	300.38	301.4	299.7	299.46	299.39	299.47	299.99	300.21	301.15	299.57	300.6	301.2	299.9	300.26	300.3	299.24	299.82	300.28	298.72	298.24	300.47
306.23	307.7	305.12	308.23	307.13	304.84	307.44	304.8	305.87	305.95	307.6	305.6	307.56	307.43	306.93	306.26	305.67	305.76	306.43	307.54	305.38	307.67	306.34	305.64	306.57	307.58	304.56	304.38	306.21	304.89	305.75	307.29	304.4	306.2	306.59	304.53	306.56	305.52	305.86	306.69	304.97	305.59	305.72	306.83	305.22	306.45	306.04	306.71	305.93	304.78
300.5	302.08	299.9	300.48	300.05	300.58	300.88	300.72	302.85	301.14	301.22	301.29	301.02	301.48	300.64	299.43	301.37	301.2	299.46	302.51	301.19	301.57	302.77	300.9	300.9	301.51	300.24	301.91	301.1	298.17	300.89	300.58	300.57	303.07	300.51	299.35	301.57	300.55	300.93	299.41	301.37	301.28	301.58	298.81	300.55	300.92	300.85	301.29	300.2	301.16
319.46	319.13	318.57	319.14	317.55	318.59	318.76	317.32	320.29	316.7	317.71	318.2	318.46	316.51	318.15	317.35	319.1	317.97	318.07	319.48	319.23	318.47	318.21	317.83	316.24	317.68	318.36	318.63	316.11	318.29	317.96	315.35	316.77	318.02	318.95	318.34	318.8	318.13	319.38	317.87	317.75	318.95	316.09	317.91	319.49	317.71	318.36	320.57	317.79	318.61
313.49	313.55	315.97	314.3	313.83	315	313.58	313.39	315.15	313.44	314.47	313.27	315.24	315.09	314.5	312.82	315	312.62	315	314.66	316.4	314.43	314.56	313.72	316.26	314.37	315.01	313.79	314.44	314.64	315.57	313.19	311.53	314.42	313.73	313.47	313.73	313.92	312.14	313.44	314.87	314.7	314.5	314.61	315.23	312.64	313.97	313.2	313.23	314.34
314.96	315.84	314.87	314.15	313.24	316.42	315.16	315.61	313.36	313.31	313.26	314.7	314.67	315.77	316.63	314.58	313.85	315.71	314.08	314.91	314.72	314.73	315.09	315.82	317.07	314.68	314.09	313.18	312.35	315.48	313.38	313.68	315.32	314.45	313.33	314.74	315.12	316.27	316.26	316.19	315.13	314.97	313.82	313.49	314.57	315.81	315.36	314.04	315.09	316.72
315.06	315.22	315.57	313.92	315.29	315.05	314.42	314.96	314.78	314.92	314.76	314.85	317.12	315.05	314.89	314.96	314.83	314.9	317.32	314.31	314.63	313.47	314.59	315.12	313.18	313.95	315.31	312.94	315.66	315.62	314.63	314.83	315.87	315.9	317.48	316.02	313.85	314.55	313.88	313.51	316.73	313.4	312.56	314.61	313.57	315.67	315.98	315.27	315.38	315.58
304.23	305.38	301.01	303.88	301.91	301.58	300.45	301.42	304.53	303.46	303.03	304.57	302.48	303.82	303.15	301.14	304.83	302.47	303.09	303.53	301.54	303.3	303.26	303.55	303.01	303.04	305.01	302.99	303.01	304.62	303.33	303.51	304.49	303.54	303.11	302.32	303.68	303.31	305.19	305.35	304.36	302.82	303.54	302.77	304.82	304.49	304.59	302.92	304.42	302.6
317.64	319.67	317.7	319.01	319.73	318.64	319.12	317.63	321.21	318.68	317.99	317.76	317.57	317.57	317.04	315.98	316.86	318.36	319.13	317.83	318.77	319.55	318.13	318.75	317.34	317.26	317.86	319.78	316.61	318.03	317.55	317.06	318.25	319.88	318.2	318.21	317.19	319.53	318.24	318.5	317.57	318.34	317.39	318.73	319.65	318.24	318.6	317.29	319.84	316.99
304.42	306.78	306.43	307.1	305.69	307.01	306.16	307.67	306.12	304.78	304.78	306.52	304.76	305.33	306.26	306.45	305.93	306.22	306.82	304.75	304.6	306.5	305.41	306.82	305.39	306.46	306.62	306.94	307.04	305.44	306.83	305.91	305.99	304.15	306.38	306.11	304.59	307.26	307.39	305.65	306.28	306.47	307.11	306.22	306.12	305.13	306.81	307.13	306.94	305
305.28	304.41	303.34	305.31	303.34	302.48	305.95	303.78	305.62	303.93	304.74	305.56	303.37	304.13	304.49	302.58	303.89	303.67	305.25	304.17	302.24	306.25	305.15	304.03	303.75	303.68	305.79	304.13	305.1	304.39	306.48	305.19	305.08	305.55	305	304.17	304.03	304.27	306.36	305.21	304.79	304.26	305.11	303.58	303.97	304.7	307.89	306.91	305.32	303.46
313.61	311.43	312.85	312.65	310.5	311.98	310.14	312.53	311.48	310.53	310.26	312.17	310.89	311.55	310.65	312.34	310.23	311.25	310.46	311.32	312.44	312.28	311.71	311.52	310.51	310.73	310.74	312.01	312.41	311.32	311.8	312.05	312.39	310.99	311.91	310.54	311.66	310.84	310.73	312.47	314.03	311.43	310.85	312.02	310.01	313.42	311.77	311.58	311.99	312.44
301.93	302.63	302.42	304.73	302.31	301.36	303.04	303.26	303.5	303.25	302.49	303.98	302.54	302.54	301.39	302.96	302.8	302.63	305.04	304.96	301.47	303.59	302.93	303.25	300.95	302.3	303.68	301.98	302.41	304.21	302.56	304.87	302.75	302.59	302.96	304.69	303.12	304.89	303.14	303.39	303.67	302.38	302.07	304.67	303.87	302.99	302.66	302.75	304.31	303.45
309.42	310.07	310.65	310.33	310.2	309.7	309.87	310.92	311.56	308.77	310.6	312.62	310.37	311.12	308.85	309.21	310.74	309.89	311.34	311.13	308.25	310.27	310.4	310.52	311.52	313.12	308.83	311.71	310.53	311.16	311.89	309.96	309.84	309.13	308.52	310.36	310.88	309.2	309.86	310.41	310.53	310.05	309.87	309.8	310.07	311.92	312.41	311.03	309.71	309.19
318.28	316.37	319.14	317.55	315.79	316.28	316.6	317.02	316.9	318.44	315.82	316.52	316.93	316.63	317.19	318.37	315.99	317.55	316.03	315.34	316.08	316.11	318.12	317.43	315.94	317.64	315.75	318.65	316.57	318.16	316.58	316.18	316.48	317.13	317.33	316.92	318.93	316.19	316	317.48	315.82	317.16	316.02	317.82	315.96	316.07	317.83	317.67	317.87	315.92
305.01	303.63	305.24	303.73	303.41	305.36	303.25	303.35	303.71	304.15	303.7	305.5	302.41	304.08	304.47	304.04	304.42	304.6	302.61	303.6	302.78	305.24	306.22	304.99	303.22	304.55	303.42	304.96	304.31	305.84	304.06	305.32	304.95	305.72	304.44	306.2	305.56	304.9	304.43	303.68	303.59	305.12	303.81	305.23	302.93	306.15	303.92	305.52	305.68	304.55
309.51	312.37	310.56	310.74	311.24	310.21	310.39	310.86	310.2	310.52	310.08	313.16	311.05	311.59	312.13	311.14	310.71	310.86	309.26	310.87	312.15	312.03	311.07	311.5	311.66	311.14	309.57	312.47	311.17	310.32	311	310.13	309.96	310.78	310.89	309.56	311.34	311.33	311.41	310.5	310.59	312.33	309.32	311.56	311.04	311.98	309.86	310.98	312.08	310.77
313.14	311.72	312.35	312.44	313.16	312.8	313.5	311.91	313.54	313.3	314.26	314.52	313.13	312.97	314.1	312.23	312.17	312.93	314.18	313.74	312.33	313.06	312.18	312.8	313.03	312.57	312.84	312.06	312.94	313.86	313.76	313.22	314.44	313.31	313.85	313.8	311.47	312.21	313.22	311.97	311.43	313.08	312.57	314.78	312.27	312.65	313.94	314.15	312.85	313.36
312.72	312.8	314.05	313.16	312.7	313.42	313.22	314.82	312.55	311.93	310.35	315.12	313.5	314.36	314.96	312.73	313.59	312.18	312.86	315.62	313.75	311.97	313.11	311.8	310.79	312.58	312.83	313.66	313.78	313.8	314.42	312.8	312.32	313.69	314.22	312.84	313.38	312.84	314.25	312.48	313.59	314.88	312.68	311.63	313.68	311.19	314.55	313.78	313.42	312.52
303.02	304.75	303.41	304.89	303.97	306.57	304.29	304.15	304.92	303.67	303.05	305.15	303.64	305.02	305.54	305	304.34	305.92	302.95	304.28	304.41	304.7	304.28	302.72	305.78	305.01	303.57	303.58	303.69	304.81	303.1	303.64	306.13	303.04	305.25	304.82	304.82	304.43	304.22	302.92	304.3	305.09	305.35	306.69	305.91	305.42	303.64	304.65	306.53	304.02
311.98	311.87	312.41	311.07	309.9	314.08	310.4	310.4	311.34	311.75	312.08	309.55	310.29	312.52	311.87	310.43	311.02	311.42	313.31	310.69	312.21	311.75	312.44	311.02	312.66	311.78	312.2	313.77	312.38	311.01	311.04	311.82	311.84	311.78	310.91	311.34	311.68	311.28	310.81	310.62	313.12	311.86	311.22	312.39	311.02	311.05	309.84	311.58	311.94	310.3
301.86	303.2	303.99	303.95	301.99	302.69	303.08	304.4	301.7	303.6	301	303.69	303.29	303.49	303.24	303.16	304.3	304.31	301.78	304.12	304.09	303.82	302.28	304.36	304.91	302.73	302.84	303.02	305.48	304.33	304.37	303.27	303.66	302.96	302.67	302.02	304.81	303.7	302.13	303.51	302.88	304.09	304.29	302.69	302.2	302.63	303.74	303.3	302.99	305.08
317.25	316.45	317.97	317.7	315.77	316.81	317.89	316.38	316.49	317.58	318.92	317.32	317.47	316.93	314.81	318.11	318.19	317.18	316.8	317.93	316.26	318.77	316.1	317.97	316.98	318.52	316.48	316.47	317.69	318.78	317.45	316.52	316.53	315.67	317.77	317.92	318.32	316.85	317.32	316.4	317.15	318.1	318.62	316.15	314.89	318.05	317.21	316.72	316.46	319.8
297.79	296.14	298.83	296.17	297.2	297.39	296.86	295.89	298.45	297.07	297.22	296.66	297.59	297.64	297.44	296.98	296.78	297.94	296.71	297.61	297.28	295	296.61	296.06	298.38	297.18	296.45	296.45	297.38	296	297.38	297.39	296.51	295.05	297.26	298.14	297.31	295.6	296.66	297.63	296.27	297.41	296.24	296.51	297.43	296.94	296.57	296.4	296.77	295.73
313.09	313.26	314.77	314.49	314.93	313.57	316.23	313.25	312.97	313.4	312.43	315.68	314.04	312.36	314.31	314.34	313.92	312.23	311.61	313.08	314.07	313.89	315.64	314.07	313.01	311.86	314.98	314.44	315.4	314.18	313.78	314.3	313.34	314.86	313.71	315.32	312.93	312.94	312.74	313.72	313.85	313.21	314.97	313.34	313.17	314.17	313.8	311.79	314.57	314.62
317.67	319.72	316.73	319.01	317.38	318.2	318.93	317.63	318.04	318.8	318.11	318.47	317.68	316.86	318.6	317.95	316.12	317.65	317.65	319.52	319.64	318.61	318.53	316.31	318.77	319.34	316.97	317.84	318.18	317.29	319.54	317.06	320.53	318.36	318.32	318.4	318.09	319.79	318.54	317.99	318.95	317.73	316.63	316.47	317.26	318.4	319.34	319.11	317.62	318.16
302.65	302.27	303.95	304.5	303.57	304.45	302.03	303.4	304.4	305.28	304.04	304.18	304.03	305.2	303.62	302.55	304.26	304.11	303.12	303.56	302.04	304.47	302.83	303.81	301.29	302.92	304.02	303.2	303.59	304.54	302.73	303.55	304.1	302.67	302.9	304.36	302.74	303.49	302.93	303.77	303.23	303.04	304.05	302.62	302.13	303.58	303.24	303.78	305.18	305.94
305.91	306.04	304.69	303.06	305.14	306.07	305.37	304.68	303.48	304.06	305.41	305.16	303.41	304.99	304.09	306.68	305.32	304.63	304.61	304.31	304.27	304.78	305.42	305.9	304.32	306.11	306.1	303.5	305.06	304.85	303.62	305.52	303.68	303.77	304.42	304.72	304.68	305.02	304.48	303.69	304.77	304.17	304.35	305.12	305.38	303.46	303.53	304.55	305.31	303.59
303.32	304.5	304.65	305.44	303.99	303.94	303.12	304.03	304.97	303.81	302.36	302.14	302.94	303.32	305.15	306.06	303.86	304.26	304.04	302.02	303.97	305.47	304.44	302.32	303.6	302.6	302.97	303.98	302.77	301.91	303.14	303.74	303.15	303.47	304.15	305.49	301.39	303.73	302.69	304.49	304.54	303.27	303.67	303.66	304.26	303.27	305.11	304.24	304.12	303.11
312.44	313.37	312.89	313.22	312.55	313.31	313.18	312.15	312.97	314.41	313.29	312	312.69	311.75	313.73	313.2	312.13	312.02	311.13	312.33	312.74	313.04	314.58	313.39	312.04	313.26	311.46	312.72	314.36	313.6	313.3	311.56	312.62	312.03	313.38	311.28	313.69	312.16	313.47	313.36	313.4	313.85	312.26	312.54	313.36	312.45	313.28	314.03	312.73	314.82
319.32	319.65	318.21	317.86	317.8	319.86	320.43	318.79	318.91	319.5	318.62	318.98	319.18	319.68	319.16	319.61	318.46	319.13	319.15	319.74	319.94	318.66	317.65	318.55	319.62	319.94	318.84	320.46	319.47	319.3	317.28	319.43	318.43	320.18	318.47	319.72	319.91	317.87	317.97	320.41	320.64	318.86	319.9	319.39	318.67	319.31	319.27	320.61	318.84	320.49
297.2	294.47	296.13	297.36	294.93	298.16	297.15	294.62	298.51	296.18	297.77	296.81	297.74	298.67	298.63	297.4	295.48	296.02	296.1	295.93	296.75	296.1	295.65	295.4	295.65	296.85	296.64	295.6	296.05	295.76	297.78	298.15	294.94	298	297.82	297.28	296.38	296.45	298.24	294.95	298.39	297.03	296.95	298.52	296.63	296.46	295.19	298.36	297.17	297.23
313.73	313.09	316.3	315.82	314.19	314.99	314.02	314.6	315.5	315.1	315.18	312.99	314.84	316.08	317.04	314.6	315.2	314.98	315.74	314.65	314.4	315.16	315.61	314.76	315.67	314.37	315.7	315.02	316.73	313.73	314.95	316.92	314.31	314.99	316.14	314.5	315.15	314	314.11	314.58	313.98	314.2	316.07	315.52	313.96	314.84	314.41	312.8	314.95	314.58
308.83	306.97	309.63	308.7	308.28	309.74	309.85	307.66	308.56	310.2	310.26	309.05	308.26	307.88	307.94	309.86	310.25	308.81	307.9	310.58	309.34	310.03	309.02	310.77	309.64	306.32	310.03	309.1	307.69	307.51	308.49	310.03	310.14	308.47	307.23	308.67	308.22	309.95	308.69	310.52	309.62	309.86	307.91	307.93	310.59	307.78	308.74	307.33	308.45	307.24
303.76	305.83	303.13	303.31	303.5	303.57	304.17	303.95	304.87	304.16	303.05	305.21	302.81	303.5	303.79	304.9	306.53	303.96	302	304.97	305.22	305.62	305.43	304.83	304.63	304.57	303.77	304.16	304.59	304.39	302.3	304.13	304.19	305.86	304.71	303.76	303.47	304.05	304.33	304.61	305.88	305.05	304.31	302.12	303.99	305.4	304.29	304.97	304.24	304.48
301.45	302.57	303.96	301.88	302.17	303.19	301.69	301.43	302.46	301.64	303.39	305.13	303.3	301.46	302.59	303.38	302.17	303.33	303.02	301.87	303.72	304.78	304.43	302.72	301.93	303.29	303.07	303.41	303.03	303.71	303.1	302.93	302.79	302.91	302.63	302.22	302.73	303.21	300.01	302.74	302.3	302.8	305.48	301.28	302.47	302.99	303.06	303.52	301.07	301.84
312.62	312.65	313.08	313.36	312.45	313.77	313.85	311.12	311.84	311.53	314.08	313.82	311.53	311.29	313.51	313.55	312.03	313.26	313.89	312.94	313.74	314	313.29	312.5	312.09	314.85	313.39	311	311.39	312.67	313.8	311.68	312.69	312.03	312.5	312.29	312.43	310.29	311.81	311.86	312.9	313.23	312.63	313.26	312.29	312.53	314.55	311.93	313.37	313.86
307.25	307.75	307.73	306.59	307.98	307.88	308.28	306.12	306.95	307.73	307.02	307.14	308.15	308.38	307.5	307.52	306.37	308.05	305.9	306.07	307.69	306.83	306.59	308.23	307.31	308.25	307.98	307.85	306.88	308.96	307.26	306.05	306.51	308.28	307.83	308.95	306.76	306.9	305.97	308.38	308.71	308.18	307.9	306.83	307	308.96	306.47	307.4	307.13	307.43
304.84	304.22	305.91	306.23	306.14	304.94	307.74	307.7	305.55	305.24	306.28	306.17	307.36	307.2	307.62	305.58	305.51	307.28	307.27	306.42	308.01	306.78	308.17	306.92	306.86	306.67	306.46	306.31	305.75	306.27	307.08	306.8	306.5	307.4	305.85	305.59	305.92	306.57	307.63	308.61	306.12	305.35	305.22	306.05	308.11	307.75	307.09	305.24	305.88	306.29
313.74	312.78	313.6	313.21	313.69	312.17	312.71	313.02	313.82	312.41	311.2	312.17	312.55	313.32	314.17	310.72	311.39	311.63	313.44	315.93	312.34	312.78	314.12	313.92	313.58	313.26	313.27	313.31	312.3	314.03	312.84	314.72	312.24	312.84	311.97	311.44	311.07	312.92	314.02	314.45	313.11	313.21	312.72	312.44	313.5	313.64	313.11	313.63	314.47	313.57
313.92	315.68	313.6	313.77	312.47	314.04	314.6	313.32	312.67	314.31	312.82	313.95	314.61	313.21	313.69	314.12	312.51	314.01	313.34	313.33	314.14	314.34	313.58	312.78	312.76	314.33	314.73	312.9	314.65	313.88	314.36	312.72	314.76	314.42	313.51	313.48	314.49	313.8	314.05	315.54	313.73	314.51	313.12	313.91	313.13	312.34	313.5	314.49	312.31	314.62
303.1	302	305.01	304.89	304.51	302.91	302.45	305.65	303.02	304.19	304.1	302.68	305.52	303.84	304.01	301.56	304.12	303.73	305.7	303.18	304.34	304.53	303.2	305.77	305.19	303.88	306.14	304.54	304.73	305.84	303.92	304.69	305.28	305.2	303.67	304.59	303.53	303.99	304.42	304.08	303.86	303.98	304.57	306.98	302.91	303.44	301.37	303.78	305.2	304.18
320.53	317.53	318.29	318.79	317.79	317.83	319.36	318.56	319.57	318.38	316.67	319.49	317.6	319.57	317.39	319.7	319.45	316.42	318.37	319.11	319.01	318.97	318.65	320	316.36	319.4	318.52	318.58	320.61	317.34	318.32	319.14	318.5	319.82	317.34	318.59	317.49	319.41	319.98	318.56	317.18	319.84	318.49	319.09	319.34	318.26	317.79	317.96	318.03	316.3
312.39	312.89	312.13	313.37	314.13	312.99	312.61	310.61	312.31	313.98	313.64	313.85	314	313.48	313.88	313.92	313.84	312.33	312.49	314.75	312.19	312.72	313.06	312.42	313.81	310.4	313.89	312.06	313.88	313.86	314.28	313.84	312.32	312.73	315.8	313.22	311.14	310.88	313.82	313.33	313.19	312.72	313.89	312.54	312.29	313.76	313.18	314.5	314.25	312.17
317.03	317.17	316.69	318.32	318.64	317.13	316.76	317.7	318.83	319.38	318.25	316.87	316.19	318.57	318.62	317.18	316.69	316.38	318.69	316.87	314.11	317.76	316.88	317.13	316.09	317.99	316.14	315.88	318.4	315.68	317.86	315.98	317.75	316.49	317.04	316.4	316.11	315.84	317.26	318.97	317.18	317.17	317.2	317.86	316.57	316.52	315.98	316.91	316.38	317.74
311.34	309.15	310.25	312.35	311.76	310	310.13	311.32	311.88	311.21	311.01	311.71	310.86	312.19	310.48	311.82	310.82	311.75	311.04	314.01	309.17	312.05	311.1	311.52	311.65	310.79	311.19	312	311.91	311.5	311.73	311.12	312.21	312.8	312.58	311.82	311.24	311.46	312.84	311.78	310.87	312.01	311.26	310.87	312.17	312.01	310.73	310.44	312	311.21
318.85	316.97	319.13	316.16	318.75	318.18	316.93	319.98	317.67	317.97	317.21	319.54	316.35	319.64	319.37	317.83	317.57	319.71	318.5	318.7	319.18	318.07	320.4	319.52	318.09	317.95	319.49	319.06	317.27	317.65	317.35	317.46	316.87	320.11	319.25	318.3	317.73	318.34	318.67	318.37	317.27	317.82	318.62	317.72	318.16	317.9	318.98	319.13	318.08	319.27
322.12	322.63	325.77	324.48	323.44	324.83	323.55	324.87	323.7	323.63	326.46	323.46	325.67	323.44	325.39	324.6	323.55	325.66	324.12	325.67	326.07	325.79	325.48	325.21	327.27	323.02	324.78	324.53	323.62	326.91	324.21	324.64	326.02	323.6	323.82	324.14	323.87	322.09	324.22	323.51	323.53	323.89	324.95	324.88	324.06	324.18	324.24	325.89	323.84	323.68
301.12	301.41	300.39	302.75	301.31	301.91	301.72	302.33	299.38	301.43	301.44	301.62	300.62	298.92	300.66	301.25	299.08	299.68	300.86	299.87	301.4	301.53	300.05	300.08	301.12	302.01	301.06	300.2	302.43	301.07	300.95	300.94	302.47	299.29	302.23	301.07	300.33	301.07	301.88	300.21	301.77	302.95	300.65	300.09	302.07	300.84	302.28	300.84	301.17	300.14
328.48	328.67	327.52	328.4	329.23	328.5	326.42	327.11	328.87	327.64	327.2	327.77	327.31	327.51	327.04	329.25	326.51	328.73	328.57	327.16	327.67	327.82	327.2	329.72	326.69	327.53	329.94	327.77	327.98	327.03	328.36	329.03	328.63	328.16	327.42	328.22	328.22	327.35	328.96	327.87	326.45	326.18	329.52	328.88	328.16	325.93	328.98	327.61	328	327.85
303.02	302.76	305.06	303.65	304.27	304.5	303.2	302.41	302.5	304.31	304.71	305.15	305.13	303.78	304.64	303.01	303.23	303.23	303.22	302.77	304.01	303.35	304.06	304.12	305.67	302.74	304.84	302.85	302.4	303.54	301.67	302.97	303.53	302.53	304.48	303.09	302.18	305.08	302.6	303.29	302.11	303.48	302.31	304.68	303.12	303.26	302.64	302.98	304.82	304.23
303.13	304.99	305.22	305.68	305.96	305.35	304.95	306.93	305.91	306.06	306.45	307.07	306.12	307.29	305.01	306.35	305.09	304.78	305.66	303.81	307.88	306.78	305.6	305.65	306.19	305.34	305.63	305.91	305.45	304.95	307.57	307.58	304.86	305.98	304.76	305.21	305.88	305.78	306.07	303.31	304.95	307.6	304.29	303.78	303.55	303.01	305.74	304.51	305.08	306.76
302.03	302.41	303.89	304.74	302.62	304.28	303.69	303.07	304.39	302.96	304.92	303.68	303.83	302.73	302.13	304.18	303.16	301.92	303.12	303.74	303.51	304.86	303.77	302.66	300.95	302.77	303.22	303.36	304.07	303.76	305.26	303.52	304.4	302.89	305.64	303.74	304.75	302.56	302.38	303.6	304.24	302.34	303.68	303.71	303.67	303.42	304.54	303.21	303.49	303.81
311.04	309.55	310.38	310.68	309.63	311.6	309.15	309.82	311.82	310.14	309.93	312.25	311.19	309.57	310.15	309.86	311.09	309.89	313.06	311.52	310.15	310.17	310.01	311.02	311.19	309.42	310.66	311.72	310.59	311.38	308.08	312.57	311.83	311.81	311.14	309.8	309.97	310.41	310.16	309.6	311.52	311.09	311.72	311.6	311.28	310.44	309.04	309.98	310.52	310.57
315.79	316.39	317.36	317.57	318.1	317.66	314.42	316.76	317.42	318.36	318.62	315.86	316.46	318.33	318.58	318.14	316.97	318.34	316.13	316.29	318.23	316.21	317.09	316.78	316.53	317.02	317.07	317.7	317.34	316.81	316.17	317.48	318.46	317.61	317.6	315.99	317.45	316.45	316.91	316.89	317.52	319.17	318.79	318.33	318.5	317.92	318.08	316.24	315.52	317.04
293.46	292.11	294.78	295.24	294.35	294.45	296.06	291.7	295.16	293.77	295.79	294.82	295.42	294.39	292.94	293.75	293.42	294.25	294.94	293.99	294.4	295.2	294.97	293.88	293.58	294.8	295.17	295.33	294.26	293.94	294.85	293.71	294.43	293.2	294.33	293.03	294.28	292.66	294.33	295.23	294.88	294.53	292.78	293.91	293.25	294.69	295.68	293.48	293.09	294.11
305.26	304.83	306.93	305.23	305.87	305.82	306.35	305.97	306.1	306.05	307.99	306.62	305.24	306.14	306.63	304.64	307.37	304.41	304.71	305	306.57	307.25	306.09	306.03	305.19	307.25	306.39	305.84	304.63	306.72	307.75	305.41	307.11	307.15	304.87	305.76	306.25	305.21	305.07	309.09	305.68	307.62	306.77	307.31	308.31	306.96	305.62	304.48	308.31	306.65
313.82	313.12	313.76	313.09	313.01	312.97	314.91	312.45	314	314.79	312.34	313.03	312.99	313.28	312.13	315.04	312.2	313.74	313.59	314.15	314.7	314.09	314.44	314.75	313.24	313.83	313.38	315.21	314.48	315.66	315.06	314.39	314.96	314.34	314.42	313.81	310.95	313.79	315.6	314.71	312.56	312.45	314.97	313.68	313.53	314.4	313.33	312.98	317.25	313.33
303.95	300.83	301.97	301.74	302.05	301.97	301.67	303.22	302.67	301.14	303.28	301.62	302.21	300.74	302.65	303.02	302.18	303.45	300.57	300.05	301.95	301.6	302.01	302.01	303.27	300.59	302.95	302.61	302.58	302.82	301.94	302.48	302.07	302.61	302.86	302.58	301.64	305.48	303.95	302.83	302.28	301.83	302.24	301.81	303.38	301.78	302.33	302.14	301.89	302.66
315.72	314.32	315.84	315.07	315.16	314.84	315.61	316.8	314.19	315.78	315.31	314.48	314.79	314.41	315.81	315.57	314.94	315.39	313.22	315.5	315.56	314.22	313.89	313.94	314.3	314.11	315.01	315.22	315.99	316	315.06	314.71	313.76	315.21	314.36	315.19	314.58	315.93	313.81	314.14	316.44	315.75	313.15	315.55	313.61	315.74	314.65	316.84	314.21	313.33
302.34	301.74	300.47	300.93	301.44	300.48	301.17	300.23	300.61	301.41	301.55	299.83	302.77	300.28	301.3	301.04	302.31	300.99	301.5	301.51	302.11	300.9	301.3	299.58	300.67	301.06	300.82	300.06	300.09	299.45	300.47	300.43	302.22	301.32	301.12	300.35	299.4	303.15	302.36	300.24	300.53	300.59	300.86	300.61	301.97	301.98	300.85	302.5	301.6	300.49
312.04	313.13	312.86	312.67	314.56	314.46	313.84	311.95	313.63	313.36	312.06	312.18	312.92	312.51	312.23	314.37	314.27	313.04	310.5	312.9	311.22	314.12	312.37	314.4	312.4	314.62	312.83	312.34	314.36	312.6	312.62	313.94	314.84	312.99	313.48	313.19	312.87	311.96	313.41	312.82	311.71	314.5	312.32	311.27	312.07	314.31	313.33	315.13	314.93	314.01
295.18	297.07	295.83	297.3	297.8	297.86	295.33	297.64	297.81	296.64	297.39	296.4	295.65	296.37	297.43	295.96	295.39	297.44	296.95	297.05	297.36	296.71	295.47	296.51	295.97	298.02	295.01	295.07	297.71	296.34	296.37	298.19	295.6	298.08	297.2	295.7	297.62	297.59	297.48	296.22	294.42	297.5	294.77	295.87	298.47	296.67	296.16	297.41	297.4	298.01
318.8	318.86	318.14	319.05	317.72	316.5	317.5	315.63	316.44	317.72	314.4	317.48	318.75	317.27	317.77	317.13	316.43	319.5	316.32	315.05	317.52	317.42	315.83	316.34	317.61	318.52	318.37	315.4	316	316.57	317.46	315.52	315.88	316.83	318.89	317.81	317.04	317.39	320.68	318.56	316.87	316.21	315.36	316.91	318.73	318.36	318.32	316.81	316.76	316.35
313.02	313.26	313.29	312.96	312.19	313.36	313.43	313.01	312.23	313.29	311.8	312.47	311.08	313.14	311.26	312.81	313.07	311.62	313.57	310.99	313.64	312.67	312.87	312.99	311.52	313.71	313.58	313.96	312.74	312.48	311.74	312.73	313.55	312.05	313.33	311.96	311.91	312.98	314.37	314.26	313.51	313.66	312.1	313.33	311.61	313.4	314.1	312.83	312.47	313.88
302.13	301.96	302.07	304.4	302.77	302.66	302.39	304.74	303.79	304.5	302.91	302.23	303.65	303.46	303.93	305.4	303.77	304.81	304.34	304.93	303.06	305.46	304.11	303.74	304.61	304.87	301.49	302.6	303.61	304.27	301.59	304.95	302.52	304.75	304.04	305.14	302.62	304.21	301.97	305.04	303.85	303.5	303.12	302.2	304.72	302	304.66	305.52	303.66	304.71
293.43	293.32	294.97	295.43	294.63	295.93	295.19	296.55	294.09	296.08	294.76	294.04	295.52	296.76	295.28	294.51	294.8	295.27	294.49	296.09	296.62	296.34	294.13	294.56	295.69	293.63	295.5	294.94	294.69	293.94	295	295.18	295.08	295.38	293.97	294.03	296.01	295.91	295.65	295.75	294.24	294.4	295.01	295.44	293.59	294.35	295.66	294.6	292.98	294.8
303.47	303.67	304.32	304.21	303.38	305.58	305.01	305.67	305.47	304.14	305.33	306.45	305.47	307.04	304.22	304.21	305.89	305.6	306.19	304.18	304.85	305.33	305.29	305.35	305.62	306.61	305.91	304.6	306.3	302.53	304.49	306.11	307.07	305.31	303.67	306.32	305.4	305.64	305.94	304.06	305.97	306.95	303.4	303.34	303.87	304.46	305.75	304.48	304.83	305.1
301.18	302.54	302.47	302	301.5	303.22	301.21	302.15	302.61	302.13	303.17	301.31	301.86	302.72	303.18	301.48	303.75	303.14	304.54	301.48	302.9	302.71	302.07	302.2	302.39	303.82	302.02	301.8	302.51	302.6	302.44	304.26	302.89	303.98	303.14	301.86	301.05	302.58	302.97	301.36	302.29	302.2	301.39	303.3	302.61	302.66	304.19	301.31	304.28	302.56
304.45	305.93	305.34	305.38	305.95	303.98	304.63	304.9	306.18	306.2	306.12	304.38	304.87	306.16	304.45	303.73	305.95	304.97	306.47	305.95	302.5	305.39	305.42	306.21	305.36	304.98	304.69	304.99	305.69	304.3	305.17	306.07	306.83	304.83	305.23	305.28	305.2	308.03	305.38	304.82	305.81	306.51	307.57	304.73	306.83	305.02	303.3	303.24	306.65	306.21
315.68	315.24	314.43	315.49	314.57	315.17	313.69	315.3	314.65	314.29	315.9	314.57	314.64	314.4	315.92	315.65	314.77	316.19	314.05	314.57	314.76	314.48	314.91	314.76	314.46	313.77	315.25	315.88	315.26	314.56	315.08	314.69	315.93	314.09	314.72	315.65	314.7	315.83	314.06	315.18	314.6	315.06	317.17	313.94	315.61	313.87	315.36	314.09	315.97	314.88
317.33	317.42	316.56	315.94	314.47	317.23	316.26	316.22	316.21	317.89	315.78	315.69	316.93	315.83	316.71	316.7	316.83	316.14	316.31	317.15	316.1	315.89	315.38	317.67	316.1	316.51	316.91	314.59	316.29	317.5	317.18	316.42	315.64	318	317.33	315.65	316.84	315.47	318.05	317.14	315.07	316.91	315.28	317.29	316.1	316.52	317.11	316.31	316.89	315.19
314.37	312.42	314.27	314.42	313.04	312.66	311.87	312.91	312.76	312.01	313.09	312.72	312.82	313.65	311.87	311.71	312.59	314.67	313.43	311.85	313.07	312.74	313.87	313.57	312.12	311.84	313.15	313.56	313.26	313.12	314.14	312.71	313.13	313.07	312.75	313.5	313.47	314.35	312.7	313.07	313.77	312.27	313.08	314.14	313.27	313.14	313.22	312.22	314.2	313.88
319.14	318.55	319.74	316.72	318.59	317.21	317.78	318.41	318.64	317.4	320.28	319.01	317.2	316.09	317.88	317.59	318.49	316.49	318.86	318.14	318.28	317.23	318.25	316.77	317.2	318.89	316.62	317.42	318.22	318.41	317.05	320.56	317.62	318.17	318.33	317.03	318.1	318.5	317.52	320.04	316.95	315.94	318.12	317.99	318.35	318.05	318.23	318.53	318.16	318.76
305.86	303.13	306.17	304.44	305.15	306.78	305.16	305.78	306.22	305.36	305.48	305.67	304.08	306.48	304.95	305.94	305.77	307.01	305.25	306.31	306.68	305.79	305.37	303.49	306.18	305.27	305.16	305	306.69	305.67	308.03	304.39	306.95	304.82	305.24	305.74	307.31	306.55	304.83	304.83	305.7	305.11	305.39	304.48	304.35	305.57	306.67	305.44	305.93	305.33
301.05	299.86	300.92	299.03	299.44	298.17	300.85	298.41	300.86	301.1	299.34	301.13	299.04	301.21	300.25	300.13	300.32	301.19	299.26	298.77	299.63	299.54	299.47	301.74	300.5	300.58	301	298.89	302.17	302.01	299.19	299.37	300.02	302.3	300.29	298.89	299.59	301.73	300.45	300.73	298.43	300.21	299.6	301.42	299.13	299.87	300.16	300.58	299.09	301.06
303.1	301.81	303.86	301.92	303.51	303.47	303.34	304.37	303.13	301.36	303.87	301.75	301.97	303.25	301.14	302.85	304.31	304.02	301.21	303.3	301.88	302.81	305.49	303.29	303.72	301.97	304.36	302.55	302.7	304.29	302.55	303.12	303.65	302.17	304.51	303.53	301.93	301.74	301.88	303.69	301.86	302.09	301.64	301.49	303.39	300.76	302.95	303.51	303.47	300.28
327.65	327.35	327.6	327.72	326.82	327.07	327.87	326.79	328.56	327.86	329.33	329.53	328.83	326.84	329.61	327.25	327.62	328.45	328.2	327.46	328.19	326.89	328.41	328.57	327.72	327.23	327.47	326.77	327.91	327.89	326.31	326.1	328.66	327.57	326.1	326.99	326.55	326.69	328.58	328.53	328.09	326.27	328.69	327.24	326.54	328.82	327.31	328.62	328.89	327.47
313.82	315.43	314.74	315.21	313.69	315.74	316.34	313.57	314.33	316.1	314.88	314.64	315.06	312.88	315.6	314.33	313.45	314.75	315.04	314.96	315.24	315.15	314.29	313.95	314.11	316.4	316.11	313.74	316.14	315.84	314.84	317.44	316.18	316.87	314.79	313.66	314.37	314.29	312.33	314.16	316.96	315.35	313.87	314.72	316.41	317.22	314.27	313.47	315.03	315.38
313.9	313.02	313.54	314.33	314.09	313.35	313.29	312.93	313.93	312.01	313.03	314.03	313.57	313.22	313.05	313.36	311.85	316.33	315.35	312.99	313.99	313.2	313.17	314.4	312.71	316.4	313.46	312.85	313.21	313.16	310.9	314.99	313.92	312.34	313.61	311.61	313.34	314.72	312.66	314.02	313.44	312.05	311.14	313.18	313.94	313.45	313.06	312.86	313.02	311.68
328.5	328.33	327.43	329.65	327.12	327.35	328.59	329.2	328.48	327.1	327.32	328.71	326.11	327.84	328.58	327.62	326.89	327.59	327.09	328.35	325.98	328.24	329.16	326.44	325.99	327.47	328.29	328.69	326.98	328.41	327.74	329	328.93	328.44	328.06	327.81	327.21	327.45	327.91	329.07	327.4	326.47	326.27	328.18	326.02	328.03	327.84	328.64	328.64	329.07
305.03	304.2	306.09	303.26	305.12	305.27	304.42	304.75	303.18	302.98	305.16	305.06	304.93	305.61	304.68	305.14	303.17	304.41	304.8	304.38	303.89	305.08	303.76	306.4	304.69	305.33	305.5	304.95	303.56	304.01	305.97	303.85	304.27	304.04	305.53	304.42	304.12	304.09	304.34	304.64	304.85	302.93	305.54	304.73	303.49	304.66	305.58	303.23	304.27	304.64
312.64	313.65	313.77	313.12	313.52	312.94	315.69	312.33	312.74	315.02	313.06	314.96	314.01	313.61	313.5	312.81	312.95	312.52	313	314.13	312.63	312.3	312.67	313.96	313.31	311.42	312.05	312.97	312.99	314.98	313.1	313.64	312.88	313.75	313.43	313.48	314.04	314.24	313.49	313.73	313.91	314.39	313.3	312.03	313.87	314.41	312.73	312.83	311.88	312.07
317.06	317.27	319.15	316.53	317.74	317.16	317.41	317.9	315.58	316.99	316.19	319.1	316.99	316.39	317.12	317.19	317.37	316.16	316.55	317.95	316.82	320.74	317.56	316.44	315.76	315.94	317.14	317.01	317.8	317.18	316.6	316.47	317.14	315.36	316.44	315.75	316.69	318.78	316.77	316.67	316.19	317.78	316.74	317.79	317	317.1	319.04	318.28	315.95	316.89
301.11	299.84	300.03	299.55	300.61	301.02	300.45	299.73	300.32	300.14	300.19	298.5	300.82	299.32	300.92	300.65	298.75	299.53	300.68	300.18	300.38	299.95	301.59	300.85	300.15	299.69	299.84	298.93	300.23	299.92	301.12	299.03	298.92	301.33	300.86	299.28	300.87	301.41	300.81	298.7	300.95	300.87	299.17	301.34	298.77	301.14	298.62	299.86	300.27	300.06
304.48	303.04	303.77	303.99	303.34	303.18	303.51	303.46	303.19	304.06	303.84	303.65	303.99	303.24	304.38	301.86	303.71	303.3	302.18	304.72	302.67	303.1	305.85	303.69	301.96	304.43	303.44	304.44	304.46	303.24	304.58	302.53	303.78	303.46	303.08	303.83	303.11	305.17	302.3	303.19	304.17	303.11	303.81	303.58	302.54	303.51	303.48	303.6	301.23	303.09
316.53	314.02	312.05	315.18	313.82	315.66	315.87	315.61	312.88	314.12	313.85	314.31	312.67	316.11	313.82	314.66	314.85	315.22	312.74	315.09	314.22	314.35	313.04	313.8	314.53	314.3	313.67	314.54	315.16	314.48	315.11	313.92	313.87	312.04	315.24	315.53	314.92	314.49	312.33	314.82	313.82	313.84	312.32	314.48	313.86	311.95	314.23	313.71	315.27	313.63
320.12	319.13	320.04	319.66	317.39	319.85	317.49	320.4	320.3	319.68	319.3	317.75	319.86	320.62	318.54	320.24	318.82	319.22	318.71	319.06	320.01	319.82	318.54	318.41	318.77	320.5	320.36	318.29	318.26	317.9	320.03	321.32	317.98	318.81	320.39	319.06	318.24	319.31	319.16	318.26	319.36	321.55	319.02	319.28	318.45	319.94	318.81	319.36	321.24	318.01
311.09	311.63	310.26	310.67	310.86	310.19	308.71	312.58	310.05	310.87	311.31	309.21	311.75	310.34	313.2	310.32	309.88	312.57	310.12	309.35	310.89	311.71	311.08	310.45	310.26	311.42	310.14	310.53	310.97	312.73	309.04	310.97	311.69	311.09	310.33	310.78	311.02	310.27	311.18	308.96	309.95	310.95	310.75	310.51	310.32	309.01	312.18	310	311.75	310.73
294.51	293.75	292.72	296.24	296.16	296.02	295.77	296.35	294.42	295.61	296.9	295.11	295.82	292.85	295.95	294.66	293.95	296.11	294.75	296.75	294.46	294.76	294.79	294.75	295.07	293.58	295.9	296.22	294.85	295.21	294.53	295.18	294.88	295.65	295.65	294.21	294.41	295.08	294.58	294.41	295.51	294.55	294.02	296.38	294.13	295.42	295.59	295.03	294.65	294.65
314	314.26	313.78	316.34	313.02	313.3	313.34	312.8	314.68	313.41	314.47	313.04	313.81	313.64	312.67	312.57	313.26	314.22	313.37	312.95	314.97	312.4	312.81	313.23	314.54	315.19	312.34	312.76	311.6	315.02	313.08	313.21	315.23	311.63	312.67	313.62	314.93	315.57	312.44	313.89	313.75	312.23	315.57	312.9	314.24	314.27	313.44	314.13	314.4	311.95
327.11	324.82	327.24	326.87	329.9	327.02	325.88	327.58	329.3	327.75	327.75	328.98	327.49	326.34	327.82	327.33	327.47	326.78	327.99	328.23	328.5	327.87	327.67	326.28	327.5	325.47	326.58	328.2	327.02	328.18	326.87	328.18	326.53	328.86	328.13	328.63	328.79	326.99	327.96	326.62	328.36	327.58	328.07	326.67	326.57	327.99	327.27	327.82	327.97	328.44
314.3	315.68	316.2	316.85	314.83	315.2	315.76	315.23	315.98	316.15	316.49	315.93	314.14	315.73	315.55	316.88	315.22	315.66	315.64	315.23	316.75	315.23	316.53	315.72	314.1	315.2	314.13	314.45	315.39	315.78	316.49	315.4	315.4	316.26	314.73	317.43	316.02	315.65	314.63	316.63	316.06	314.03	315.27	317.05	317.93	314.91	314.86	316.3	316.8	318.12
301.59	300.85	299.34	300.27	301.23	301.54	300.97	300.13	301.68	300.86	302.69	301.51	298.68	299.66	300.26	300.61	300.71	300.68	300.36	300.9	301.67	302.41	302.75	300.35	299.86	299.6	301.92	301.71	301	300.46	300.01	301.7	301.18	299.23	301.13	300.59	300.26	301.68	301.85	302.75	300.05	301.64	301.29	301.32	300.96	300.87	299.65	300.57	301.53	300.54
299.13	300.19	301.06	299.03	300.06	300.27	297.94	299.55	302.26	301.43	300.16	299.19	299.98	300.02	301.17	299.79	300.23	299.35	300.01	300.92	301.3	300.96	300.95	299.07	299.12	300.78	300.95	299.06	302.04	298.93	299.56	300.85	300.17	300.6	301.78	300.83	300.51	299.81	299.26	298.35	298.86	298.82	300.65	300.85	300.17	298.98	300.13	301.23	298.96	300.44
317.11	316.15	315.47	317.09	313.93	315.79	315.55	313.9	317.63	315.58	316.8	316.86	315.82	315.44	315.95	315.03	314.99	315.78	316.93	315.15	316.13	314.86	313.12	315.53	315.63	316.38	316.37	315.44	316.68	315.78	314.92	316.15	315.69	315.82	316.21	316.05	315.82	315.57	315.22	315.89	314.56	316.34	315.22	317.3	317.23	314.99	315.1	315.12	315.55	316.3
302.48	302.97	302.6	302.08	303	303.23	305.14	303.29	304.66	303.18	304.51	303.97	303.89	305.25	303.24	304.82	303.38	303.57	301.74	302.57	302.6	302.85	303.04	302.47	304.34	302.98	303.45	302.62	303.18	302.84	303.85	303.77	303.88	303	302.65	304.15	302.83	302.81	303	302.45	302.74	302.57	304.15	303.84	305.48	302.45	303.96	304.48	304.14	302.46
312.67	312.58	310.83	310.85	313.12	312.28	312.47	312.11	310.74	313.74	313.25	313.21	312.57	311.93	312.21	312.67	311.98	311.5	312.76	310.99	313.78	312.98	311.67	312.19	312.69	311.23	312.43	309.77	311.75	311.73	312.73	311.78	312.19	311.77	310.65	313.12	311.59	312.12	312.07	312.71	313.16	310.3	310.73	312.03	312.5	311.34	312.91	310.97	311.04	312.92
309.25	309.6	310.59	310.35	310.94	308.93	309.68	309.6	309.42	310.79	311.1	309.81	310.61	310.99	312.15	311.25	309.99	309.38	310.39	308.76	311.32	311.21	311.12	310.61	310.58	311.93	309.19	310.44	311.21	311.01	311.18	312.49	310.75	312.87	311.24	312.33	312.67	309.41	311.03	313.74	311.56	309.6	311.08	310.02	312.03	311.63	310.06	310.72	310.97	310.36
304.19	305.18	305.16	303.83	304.65	305.91	304.25	303.72	302.81	303.84	305.61	305.32	304.09	306.31	305.6	303.42	304.38	305.25	305.3	303.67	303.76	304.28	302.83	304.12	304.67	302.61	303.91	303.01	307.07	303.81	303.88	305	302.91	304.54	303.7	303.23	304.47	304.61	304.78	304.62	304.17	305.12	304.86	303.1	303.82	303.04	302.58	304.76	303.62	302.68
312.82	311.05	313.46	311.89	313.66	313.46	313.92	313.39	312.08	314.57	313.58	314.31	312.48	310.98	312.02	311.92	312	314.53	312.82	310.74	313.11	311.45	313.11	312.08	312.56	311.7	312.61	312.05	311.81	311.91	311.59	313.27	311.61	315.19	311.61	313.17	311.72	311.95	312.65	311.04	310.97	314.24	312.85	312.65	312.93	312.96	311.43	313.2	312.21	312.19
301.87	301.98	301.01	301.32	301.32	301.3	300.89	301.3	301.63	300.38	301.76	299.89	301.19	302.39	299.05	299.63	302.68	300.35	301.09	299.35	301.99	300.31	299.94	300.66	301.7	301.62	299.8	303.44	303.11	302.6	300.98	301.39	301.86	303	301.06	301.66	300.3	301	301.51	299.98	302.9	300.95	301.05	301.27	303.2	301.21	299.16	300.85	300.21	301.59
303.26	302.63	302.45	303.13	302.2	302.17	301.25	303.58	301.9	302.25	302.23	303.69	302.76	302.33	302.35	303.48	301.16	303.53	301.89	302.45	301.45	302.52	303.41	301.85	301.21	302.65	301.71	302.93	301.77	301.45	302.67	301.5	303.19	303.19	303.4	302.75	301.49	303	302.38	305.27	303.22	303.21	303.73	303.33	302.81	301.48	302.57	302.25	301.89	300.04
303.49	305.36	305.38	304.05	303.07	305.55	306.77	304.41	302.5	305.09	304.71	303.65	304.55	303.55	304.9	302.84	302.05	303.12	304.13	306.28	305.7	305.41	305.17	303.78	304.18	304.12	305.93	303.73	304.2	305.02	306.68	302.85	303.85	303.73	304.39	306.8	304.37	304.58	304.64	303.24	304.28	304.14	304.49	303.17	304.24	303.51	304.41	304.82	306.82	304.77
316.18	313.29	314.72	315.99	314.18	316.45	315.34	313.9	314.71	315.42	315.25	314.44	314	314.28	314.27	312.91	314	313.21	315.26	314.39	313.73	315.21	314.13	314.48	315.34	313.95	314.41	314.27	313.98	315.53	315.02	314.86	314.5	317.21	315.2	315.12	315.07	315.19	313.2	314.31	315.06	314.36	315.08	316.81	314.48	316.11	313.43	315.6	315.68	313.88
295.88	297.08	297.46	297.45	296.4	295.59	295.66	297.59	297.94	298.14	296.38	298.46	297.45	297.05	295.62	296.82	296.49	297.26	297.15	295.9	296.6	296.78	296.21	296.7	297.67	296.42	296.88	296.85	298.17	296.86	296.64	297.11	297.1	296.79	295.98	295.97	297.37	295.74	295.47	296.62	297.55	298.38	295.38	292.63	296.68	295.89	296.55	297.11	295.99	295.52
316.74	313.4	315.65	315.72	316.36	315.38	317.91	315.1	317.38	315.5	314.95	317.14	315.86	315.94	315.4	316.72	316.54	316.54	315.26	315.28	315.13	315.63	315.89	313.97	315.49	314.75	316.56	316.61	316.19	315.04	315.76	314.33	315.09	315.07	316.51	315.05	315.52	315.58	317.42	314.05	316.03	316.56	317.56	317.32	314.83	316.19	316.94	316.92	315.62	316.02
300.69	300.17	301.59	302.32	300.95	301.22	299.49	298.67	300.55	301.18	300.29	299.91	300.76	299.82	299.09	300.74	299.95	299.2	298.65	301.01	299.33	300.38	300.26	298.88	299.92	300.07	301.11	298.39	300.74	300.24	300.23	299.39	298.61	299.77	298.4	299.99	299.63	302.41	298.97	299.76	300.76	300.97	299.93	299.96	298.47	300.65	300.74	300.29	301.59	299.72
314.49	314.98	315.57	314.5	315.25	314.82	314.1	315.05	313.44	314.34	314.57	315.11	314.53	313.23	312.55	313.15	315.16	315.99	313.96	315.89	313.28	314.55	314.27	314.53	314.05	313.87	311.79	314.14	313.33	315.05	312.62	312.43	312.7	316.09	311.4	315.52	312.39	314.21	315.31	313.23	314.67	313.75	314.26	315.57	315.21	313.03	313.69	313.17	312.89	314.7
313.56	313.52	312.71	313.05	313.7	312.87	312.54	313.77	315.08	314.68	313.13	311.62	312.96	312.97	315.32	314.4	313.55	311.56	314.92	314.56	313.67	314.27	313.29	314.5	314.18	312.82	312.21	312.42	315.31	312.08	312.18	310.8	312.7	312.58	314.57	314.02	314.65	312.65	313.37	314.47	313.01	311.56	311.82	312.43	316.06	312.48	311.52	313.06	312.56	315.25
316.23	317.87	315.95	317.31	316.51	317.92	318.76	317.52	316.72	317	319.78	316.83	316.47	318.02	317.41	317.2	317.42	315.8	317.51	317.78	318.63	317.77	316.42	316.4	318.1	315.69	317.42	317.46	316.39	317.19	317.76	317.64	316.81	316.43	317.38	315.77	316.2	318.96	317.74	317.05	315.55	317.26	317.55	316.77	319.09	316.23	317.47	316.36	315.91	317.72
307.6	306.1	307.79	307.18	306.32	307.35	307.09	307.46	306.87	308.91	308.36	308.05	308.69	306.32	308.83	307.2	306.71	308.47	306.25	306.99	307.8	307.83	307.26	307.51	307.71	306.59	307.56	308.98	308.42	309.14	309.24	308.29	305.86	307.5	308.03	306.48	306.9	306.33	307.16	307.31	308.1	306.24	307.51	308.27	308.09	307.82	308.02	307.55	306.98	307.18
326.28	327.43	327.56	327.25	328.19	326.88	326.74	327.17	326.37	327.12	328.02	326.63	326.77	327.93	326.9	327.28	327.42	327.57	326.3	326.06	326.8	327.03	327.63	326.36	326.73	326.29	325.9	327.25	326.77	326.19	327.7	326.7	327.01	326.33	328.04	327.99	327.14	326	328.47	326.48	326.51	326.41	325.65	327.72	326.95	325.86	324.88	325.73	327.07	326.41
313.72	313.38	312.84	314.34	312.75	313.34	313.16	312.88	313.44	313.52	312.7	311.84	312.37	311.95	312.07	312.82	315.22	313.37	312.69	311.2	311.19	313.13	311.88	313.46	314.74	313	313.7	312.57	311.54	313.85	314.5	313.64	314.41	312.28	312.61	314.1	312.86	311.22	312.65	313.08	314.02	314.4	313.23	313.92	310.68	313.14	312.52	312.97	311.77	313.46
313.41	314.43	313.73	315.37	313.78	313.82	311.8	313.3	315.04	314.98	312.15	314.77	313.91	314.4	314.1	314.31	314.09	313.74	314.48	311.86	313.2	314.11	314.46	312.91	315.16	313.14	314.05	315.76	314.08	313.11	315.25	313.15	310.91	313.78	313.61	313.46	313.95	314.61	314.83	311.76	313.69	314.31	314.19	313.25	313.58	314.81	314.09	314.43	313.94	313.51
312.49	313.25	313.68	313.67	313.45	314.44	313.33	314.3	313.35	313.96	314.8	313.26	313.05	311.42	313.26	313.51	311.96	314.76	312.51	313.24	313.42	314.11	313.66	312.34	314.02	314.15	313.47	312.7	315.6	313.58	314.06	312.61	313.61	312.88	313.12	313.68	313.52	311.24	313.64	311.74	313.32	313.62	311.92	311.55	312.4	312.97	313.65	312.45	312.34	312.44
313.65	313.34	313.04	314.19	313.56	311.83	314.62	314.11	314.29	313.53	313.24	314.56	314.09	315.97	313.69	313.42	316.3	314.92	313.56	314.9	315.71	315.45	315.18	312.77	314.2	313.9	314.11	316.01	314.85	313.89	313.96	315.58	314.21	315.22	312.93	315.18	314.28	315.87	314.3	316.11	314.51	315.5	315.25	315.96	317.01	314.56	314.56	315.53	314.5	312.61
310.19	311.38	311.5	309.5	310.89	310.29	311.38	309.96	311.12	309.24	313.4	311.21	311.67	308.06	309.16	310.31	310.62	308.84	309.82	312.9	311.8	311.53	311.66	309.8	310.11	310.7	311.75	311.76	312.04	309.78	309.74	309.97	308.79	310.11	309.67	310.07	311.14	309.53	309.18	310.37	310.06	309.92	311.15	309.47	311.68	312.54	309.47	310.91	311.35	311.31
305.12	305.22	305.64	303.82	302.91	304.94	305.73	303.97	305.54	305.75	304.58	305.35	302.69	305.95	305.75	304.9	302.9	306.57	303.89	304.12	305.34	304.06	307.27	304.16	304.4	305.34	302.98	302.87	306.04	304.71	304.46	304.78	305.37	304.82	304.44	303.84	304.88	305.55	304.02	305.49	305.46	304.36	305.85	304.61	303.63	306.76	304.67	304.33	305.93	304.86
295.63	297.5	298.02	297.34	295.84	296.72	297.32	295.14	296.33	297.92	297.36	299	296.81	295.84	297.51	297.73	297.05	294.98	297.74	296.84	297.53	295.7	295.4	295.63	297.82	297.58	298.41	296.37	296.28	295.99	296.72	296.81	297.25	297.76	297.07	295.57	298	295.8	296.07	296.66	296.55	297.62	296.73	296.36	296.13	295.82	297.39	297.06	296.28	297.23
305.23	304.89	303.68	303.7	301.73	303.36	302.2	303.82	304.53	303.83	303.88	303.71	305.86	302.78	304.82	304.04	303.4	303.21	302.44	302.99	303.6	304.26	302.6	302.96	304.25	302.45	304.14	303.55	302.64	302.78	302.63	301.72	304.37	305.75	303.41	303.88	303.32	304.39	302.97	303.42	303.25	304.27	304.58	302.9	304.81	304.49	302.05	304.79	305.03	304.94
317.94	315.42	315.78	318.23	316.93	316.65	317.64	319.2	316.95	318.38	318.42	317.73	317.35	316.13	316.23	317.81	316.48	317.32	316.93	315.26	317.63	316.97	314.47	317.37	317.8	317.72	316.68	315.88	318.74	317.63	314.58	315.22	318.04	316.66	317.25	317.69	317.12	318.35	316.9	317.51	317.04	318.08	318.12	317.94	314.48	316.31	315.8	315.95	317.94	317.41
307.21	307.68	307.94	307.36	306.43	307.5	307.28	306.44	306.29	304.57	307.27	307.03	308.99	305.92	305.92	306.1	307.15	307.81	307.33	308.59	306.69	307.79	307.21	306.37	308.29	308.12	307.9	307.72	307.12	306.77	307.76	308.33	306.97	306.43	306.4	305.85	308.44	306.04	308.28	307.77	308.47	309.2	306.99	307.08	308.93	307.51	309.59	306.6	307.27	307.47
311.24	308.59	307.52	306.87	308.03	309.3	308.93	308.55	307.55	309.13	307.34	309.03	310.42	309.39	308.56	309.86	308.69	306.72	308.56	310.3	309.88	310.07	308.25	307.24	308.57	309.13	309.04	308.24	309.34	311.21	309.45	308.66	309.72	307.14	308.13	310.88	310.87	307.48	309.23	308.61	308.1	308.49	307.91	308.41	308.16	310.9	309.87	309.6	309.57	307.35
306.7	305.48	304.13	305.2	306.39	306.25	305.3	305.53	305.38	306.31	304.9	305.74	304.55	305.46	303.34	305.28	306.84	305.73	306.4	305.23	304.32	306.3	304.36	304.77	306.73	305.86	305.87	306.09	303.56	306.7	303.72	305.91	305.39	304.36	304.79	306.16	306.67	306.58	306.98	307.33	306.55	305.21	305.35	304.16	303.79	307.13	306.51	304.98	306.77	305.83
312.38	313.41	312.56	312.68	312.52	311.2	312.67	313.78	313.28	312.95	311.06	310.16	309.96	311.78	311.16	312.64	313.03	313.46	312.18	311.89	313.88	313.09	312.65	313.89	313.67	311.79	314.18	313.29	312.06	312.17	313.4	311.94	313.6	313.74	312.61	310.26	312.7	312.18	311.78	311.17	313.31	311.86	311.42	314.4	313.19	312.42	313.87	313.39	312.92	311.97
304.15	306.78	305.6	305	304.44	304.74	304.27	304.32	305.47	306.64	303.35	304.38	305.7	306.06	305.65	305.97	305.7	305.61	305.72	304.28	303.86	305.03	306.02	305.76	305.54	305.25	306.95	303.04	305.62	306.7	304.07	305.38	304.97	307.79	304.88	306.69	305.34	305.22	306.03	305.23	305.03	305.42	303.79	304.24	306.31	306.58	306.38	303.23	305.12	304.02
310.2	311.89	310.56	309.1	309.28	310.86	311.83	310.26	310.86	311.67	310.01	310.51	311.29	309.78	310.64	312.13	310.32	312.44	310.76	311.2	310.73	309.84	311.95	310.8	309.84	308.66	311.29	311.77	311.21	311.35	310.6	311.86	311.28	311.63	310.16	311.26	310.8	310.46	309.22	309.72	310.18	310.62	310.78	311.27	311.6	309.93	309.64	310.81	312.17	310.03
304.91	303.57	304.3	304.06	304.64	304.42	304.28	305.52	305.01	305.98	303.43	303.92	304.98	306.78	304.39	303.1	304.33	304.78	306.07	304.83	306.01	304.53	303.74	305.26	304.7	302.82	304.9	304.41	305.17	302.57	305.74	305.51	303.45	304.27	304.91	304.93	303.95	306.29	306.7	305.72	303.36	305.57	305.53	305.49	305.84	304.9	304.79	305.61	304.15	305.28
317.12	319.12	316.04	317.67	317.76	315.54	317.05	316.68	318.66	317.29	317.66	316.2	318.65	318.13	318.08	317.69	317.22	317	317.32	316.41	317.17	316.83	317.68	316.67	320.26	318.72	315.08	316.87	317.81	317.96	317.78	317.61	317.93	317.92	316.66	316.88	316.14	316.83	316.75	315.62	316.49	319.69	317.39	316.7	317.78	318.97	318.38	316.47	319.22	317.14
319.95	318.32	318.24	319.56	319.52	320.97	319.71	320.06	318.68	319.7	317.14	319.32	319.96	319.97	318.21	318.82	319.04	319.75	320.76	319.24	319.74	319.63	321.61	321.28	320.04	317.92	320.31	316.73	321.36	318.21	319.78	319.72	320.81	318.22	317.23	317.72	319.07	319.39	320.57	320.77	318.72	319	319.35	318.91	320.05	319.61	318.37	320.82	319.11	319.17
305.63	305.7	305.61	304.59	305.2	304.44	304.84	304.97	306.08	306.21	306.69	305.02	305.47	306.18	304.8	305.34	305.37	304.95	304.78	305.45	305.57	303.99	306.9	305.58	306.44	305.08	305.35	304.36	303.74	305.58	305.37	303.32	304.61	304.66	307.42	305.27	304.58	304.68	305.44	306.37	305.56	304.37	303.95	303.92	304.89	305.75	305.58	307.36	303.71	307.21
312.21	313.44	311.6	311.22	310.95	313.87	312.04	313.02	314.73	312.03	311.11	311.24	311.04	312.23	314.54	312.47	311.93	311.65	312.11	312.79	310.9	311.59	312.62	314.43	312.75	312.64	311.38	311.73	310.41	313.07	313.64	314	311.47	312.34	312.8	312.46	311.4	311.97	308.62	311.87	311.43	311.66	312.38	311.7	312.55	312.22	310.16	312.47	310.5	311.67
297.32	296.11	295.18	298.08	296.41	296.94	296.51	295.65	297.21	297.85	296.37	295.93	297.34	294.98	296.73	298.06	297.11	296.36	295.04	297.63	298.29	296.19	297.16	296.49	296.83	297.76	297.52	296.11	296.22	298.43	296.96	297.67	295.41	296.06	297.1	294.96	295.11	296.79	298.73	296.77	298.41	295.99	296.02	297.72	297.52	296.79	298.57	296.74	296.95	297.74
292.99	294.8	292.49	293.84	292.83	292.93	292.42	294.32	295.14	293.71	293.27	294.58	294.28	294.13	294.61	293.65	294.66	293.9	292.27	292.37	292.78	293.97	293.28	294.62	295.63	293.36	295.78	292.76	292.15	293.94	293.99	296.15	295.29	295.69	294.58	294.39	294.53	294.58	294.98	293.38	293.49	293.87	293.92	295.25	294.89	295.61	294.03	293.67	294.94	292.7
312.33	312.85	313.91	313.29	314.55	312.97	313.25	314.34	312.75	313.98	315.41	314.78	314.18	314.85	315.01	313.61	315.31	314.88	313.81	313.8	313.09	313.96	314.41	313.61	314.72	315.4	315.27	314.62	313.69	313.54	314.44	314.04	313.95	313.57	313.65	315.04	314.51	313.92	314.18	313.42	315.39	314.35	313.17	314.45	313.22	315.84	314.92	315.62	314.29	313.58
309.84	308.22	306.07	306.72	308.53	307.73	305.92	310.2	306.16	306.77	306.91	307.35	306.17	307.87	307.02	306.67	307.41	307.4	308.27	307.85	305.83	306.08	308.08	307.54	306.91	306.74	307.6	306.8	306.22	307.25	305.98	309.24	306.67	307.86	307.31	307.13	307.36	306.8	306.9	307.18	306.84	305.3	307.05	307.17	306.45	308.94	307.19	308.87	308.02	307.93
317.53	317.35	318.2	318.18	317.59	318.88	318.18	319.75	321.24	318.59	318.54	318.19	316.07	318.68	317.9	318.91	317.53	317.63	317.05	317.79	320.4	317.92	318	317.39	318.26	319.11	316.99	317.79	318.09	315.85	317.87	318.42	317.48	317.15	316.75	317.19	317.58	319.3	318.83	317.42	316.26	316.98	318.3	316.64	317.73	318.23	319.7	317.74	316.79	318.67
318.08	318.1	317.7	318	317.36	318.11	317.86	318.11	315.64	317.15	316.88	315.75	317.58	317.82	319.06	317.95	317.14	316.83	316.9	317.3	318.31	316.64	319.03	317.1	316.6	317.84	317.27	315.79	319.67	317.32	315.51	318.44	317.39	317.05	317	317.09	317.01	318.6	315.8	317.3	318.42	316.07	316.75	317.75	316.14	319.14	316.04	317.01	316.79	317.78
305.57	304.33	304.74	305.52	305.92	303.57	305.11	301.88	304.13	303.33	306.07	305.4	304.8	305.72	304.62	305.54	305.15	303.82	303.08	303.92	304.12	303.9	305.52	304.9	304.63	304.65	304.45	304.87	304.39	303.64	303.23	304.86	304.67	304.96	304.59	303.75	304.92	303.51	303.8	304.63	303.35	302.93	304.39	303.71	303.07	305.57	306.62	303.9	304.43	303.04
312.29	312.09	313.35	312.4	312.23	310.62	312.31	312.27	310.05	312.2	311.98	315.31	314.31	312.78	313.14	311.65	312.44	312.57	313.07	311.63	311.42	313.06	312.83	311.26	311.91	312	312.76	313.88	311.21	312.64	313.14	313.45	312.21	313.07	314.32	313.1	314.71	314.66	314.16	311.15	314.07	312.14	312.41	311.37	312.46	313.81	311.71	312.59	313.87	311.4
312.5	310.32	310.53	311.97	312.05	311.6	313.14	312.3	312.86	311.4	311.47	311.31	311.09	312.34	312.57	311.61	311.62	311.07	309.33	313.34	313.06	310.92	310.62	310.92	310.55	311.61	311.07	312.28	310.85	310.85	311.77	312.46	312.57	312.13	311.95	311.7	313.12	312.22	312.52	311.38	312.41	311.23	311.1	311.41	310.03	312.1	312.19	311.36	311.35	311.85
317.78	318.47	317.97	319.72	318.31	317.58	318.96	319.19	316.8	317.89	317.36	317.38	318.64	318.41	316.59	319.12	319.4	317.36	317.83	318.55	317.48	317.61	319.12	318.66	317.36	318.12	317.82	317.22	315.79	317.42	317.78	319.88	318.84	318.71	318.79	319	318.42	317.36	318.01	317.11	317.94	317.55	315.99	318.01	317.56	315.73	317.1	318.26	318.81	318.74
315.2	314.74	312.77	313.23	315.14	311.9	313.39	314.43	315.43	316.28	311.77	313.92	312.45	313.78	313.6	312.36	311.74	314.46	313.5	314.53	313.43	312.93	314.74	313.51	312.11	313.97	311.65	313.79	313.28	313.39	316.28	314.13	316.03	313.93	313.36	314.14	312.38	315.47	314.88	313.25	313.49	313.54	316.3	314.46	312.61	312.55	314.85	315.27	314.11	312.71
314.43	312	312.46	312.7	312.93	311.93	313.58	315.19	313.77	314.45	311.51	315.1	312.9	311.44	315.93	313.14	313.82	312.85	313.17	315.13	314.62	314.34	312.32	313.31	313.46	314.07	314.27	313.91	313.74	313.8	312.2	315.09	314.83	314.22	313.02	315.39	314.71	314.13	314.84	315.37	313.1	313.74	312.55	313.37	314.75	313.06	314.55	315.17	315.04	312.41
303.99	306.25	304.78	305.88	307.57	304.97	305.41	306.12	306.51	305.69	305.51	304.71	304.37	303.42	304.34	306.88	306.28	307.39	306.17	306.99	306.33	305.85	303.92	306.07	306.43	305.47	305.03	306.75	305.67	306.16	305.07	305.5	305.25	304.7	305.88	304.08	305.64	305.01	305.84	306.2	304.49	305.46	305.95	303.8	302.66	306.02	303.73	305.25	305.66	306.87
324.99	324.38	323.94	324.76	325.67	325.06	326.74	323.36	325.62	324.19	325.28	324.74	325.18	325.87	326.54	326.24	324.51	322.7	324.88	325.12	324.21	323.8	323.71	322.29	326.28	323.32	322.84	323.47	324.32	324.26	325.12	325.59	325.23	325.6	324.43	324.58	324.08	324.19	324.2	324.54	323.59	323.64	324.02	323.14	324.84	327.05	324.66	323.64	323.85	325.63
314.55	316.59	317.64	316.09	315.89	315.76	315.02	317.28	315.05	316.42	315.46	315.02	316.12	315.78	315.8	313.55	315.47	316.41	316.02	315.6	315.34	314.46	315.47	314.5	315.26	315.16	315.5	314.42	315.81	314.56	312.42	314.48	314.56	314.4	315.53	315.6	315.5	315.27	315.83	316.21	316.65	315.22	314.68	313.93	316.91	316.21	315.13	317.58	314.75	317.38
314.08	313.42	314.45	315.42	316.08	316.07	314.1	314.59	316.57	314.75	315.32	315.63	316	315.26	316.31	313.95	314.46	313.48	315.02	314.52	314.25	316.26	314.8	315.29	315.61	315.66	314.73	315.74	316.51	314.93	314.03	313.37	315.19	314.72	315.94	314.42	313.58	313.35	314.55	313.08	313.6	315.12	314.69	314.5	314.87	313.46	314.35	312.76	313.71	315.08
311.43	311.26	312.58	314.57	312.86	312.97	312.41	311.61	313.58	310.81	310.51	312.81	312.12	311.28	314.1	312.26	312.73	313.33	313.29	311.48	312.15	311.85	311.8	312.19	314.27	311.09	312.58	312.71	312.31	310.95	314.25	312.32	311.33	311.74	311.93	313.97	312.77	312.14	312.17	313.44	311.88	313.64	312.03	312.07	312.65	313.52	314.16	313.17	311.6	315.06
327.29	327.14	328.64	328.83	327.94	329.02	329.28	328.33	326.58	328.13	326.74	326.83	327.41	328.49	328.48	326.3	326.18	326.7	329	328.42	329.14	327.7	327.56	329.04	326.95	326.83	328.21	328.5	327.4	327.13	327.97	327.2	327.06	328.28	327.78	327.04	324.94	328.71	326.75	328.44	328.55	325.86	328.52	327.92	327.5	326.93	328.49	329.64	328.05	328.55
311.58	311.25	310.8	312.01	310.81	312.4	311.01	311.92	310.14	310.62	314.48	311.68	311.56	310.09	310.76	312.11	311.52	312.35	311.73	312.64	312.66	312.13	311.64	310.6	311.57	311.8	310.68	311.73	310.38	312.39	310.16	311.11	312.42	311.19	310.35	312.93	312.59	311.79	311.72	312.48	311.23	311.28	311.53	312.4	312.45	312.62	310.22	313.85	312.48	311.85
320.05	319.63	319.22	317.22	319.43	318.06	317.75	320.12	318.99	319.22	318.08	318.13	318.5	319.56	318.71	319.08	318.73	319.67	318.8	317.72	318.79	319.38	319.36	319.23	318.1	318.56	319.21	319.49	319.16	317.72	318.23	316.08	318.49	318.76	318.24	317.2	317.41	319.22	317.04	318.57	316.48	317.88	317.43	318.52	318.87	317.34	317.36	319.47	318.14	317.36
315.87	315.99	315.48	317.29	317.05	317.58	318.19	316.54	317.09	317.73	316.43	316.84	317.46	314.97	315.16	315.11	317.69	317.6	316.4	316.64	317.85	315.82	315.76	319.13	316.45	316.34	314.81	315.38	317.47	317.09	316.79	315.45	317.89	316.17	316.75	316.47	315.53	317.98	317.46	317.32	316.56	318.74	317.63	316.61	316.86	315.73	315.76	316.43	315.65	316.39
297.78	296.13	295.75	297.28	297.48	298	298.91	295.76	296.62	295.41	298.25	297.96	296.92	297.52	296.33	297.19	296.21	295.75	296.4	297.25	296.83	297.34	297.77	294.81	297.08	297.21	298.23	296.24	298.39	294.69	297.33	296.36	297.68	296.8	297.57	297.79	297.38	297.11	297.66	296.01	296.7	298.88	297.62	297.18	296.35	297.58	296.74	297.65	296.53	295.85
324.66	324.68	328.03	325.02	322.19	325.71	326.86	325.82	324.41	325.47	324.67	324.87	326.37	325.29	325.76	325.06	324.35	325.17	324.74	324.16	326.05	325.61	326.46	325.26	324.86	325.41	326.48	326.7	324.81	327.2	325.16	325.96	325.59	325.32	325.77	325.21	324.85	324.65	325.03	325.53	324.32	325.31	324.76	326.68	324.83	325.42	324.6	325.09	324.84	326.38
316.62	316.8	315.28	317.66	316.17	317.17	317.15	316.24	316.53	316.57	319	317.78	317.44	317.9	316.76	316.83	317.6	316.3	316.85	315.44	317.25	317.97	319.64	317.83	318.67	316.75	317.61	318.79	317.45	317.18	316.89	317.25	318.14	317.08	318.81	317.71	316.71	316.64	318.74	317.65	316.7	318.72	318.26	318.34	316.77	317.93	315.31	318.95	316.19	317.16
315.34	312.43	312.37	315.14	313.57	313.83	311.74	315.7	314.8	315.04	311.58	313.26	313.78	314.66	312.69	314.25	313.54	312.25	312.82	313.01	313.22	314.07	314.63	314.16	314.08	313.34	314.61	313.41	314.67	314.98	316.34	311.83	313.57	314.04	313.18	313.21	314.86	312.95	313.5	313.54	313.99	314.65	314.32	313.86	313.48	313.2	312.23	314.55	312.15	313.55
304.96	305.71	303.54	302.83	304.65	305.57	305.6	307.24	304.06	305.64	304.93	304.34	302.92	305.64	306.06	304.57	304.86	304.54	305.61	304.31	303.33	305.2	303.14	305.92	303.31	304.54	301.99	304.98	305.02	305.47	303.23	304.45	305.17	306.31	304.97	302.94	304.16	304.13	302.81	305.59	305.91	303.22	304.59	305.07	304.74	302.79	305.55	304.38	304.25	305.36
306.35	306.28	305.82	304.17	305.93	304.82	302.89	304.46	305.5	304.78	305.2	305.42	304.38	306.32	303.95	304.3	305.57	304.55	305.44	302.89	304.04	304.05	303.01	305.33	303.63	304.15	305.2	304.95	304.72	305.58	306.03	304.25	303.66	305.3	305.36	302.9	306.23	305.88	305.01	304.77	304.72	306.36	303.26	303.56	304.77	304.3	304.37	305.67	302.98	302.42
318.94	319.34	319.47	319.47	319.12	319.56	318.53	318.44	319.29	318.8	320	318.79	318.78	318.34	321.65	319.58	320.36	319.89	319.58	319.03	319.49	319.56	319.25	321.29	320.51	319.16	316.52	320.21	318.87	318.42	318.9	320.51	318.08	316.79	320.2	319.02	319.54	320.38	321.41	319.39	318.89	319.95	320.75	321.17	316.43	320.11	319.75	316.94	320.68	319.78
300.09	299.07	300.58	297.81	298.46	301.71	302.55	299.27	299.07	299.9	299.01	299.89	300.16	298.53	299.99	301.33	299.94	299.37	300.68	300.49	299.82	300.42	301.12	300.83	299.87	300.38	299.81	299.25	299.26	301.26	300.41	299.71	300.16	300.36	300.52	299.47	301.3	300.5	299.92	299.96	299.8	301.02	299.37	299.25	298.78	298.76	299.58	299.36	300.79	300.5
305.08	305.09	304.79	304.75	305.91	306.37	305.63	305.04	304.1	306.87	305.38	305.52	306.83	305.69	306.4	307.5	304.06	305.43	305.78	304.3	306.21	304.63	303.99	303.59	306.69	305.37	304.65	306.02	305.28	302.62	306.02	304.72	305.54	305.1	304.18	305.4	305.46	304.91	304.14	304.61	305.73	304.75	304.17	306.4	306.14	305.54	305.88	304.43	305.36	306.02
294.07	294.92	294.35	295.43	293.63	292.72	294.52	293.24	293.6	293.27	293.19	294.43	293.22	293.85	293.2	293.68	294.98	294.7	294.78	294.4	293.47	293.15	294	294.63	294.66	295.05	294.16	295.17	294.49	293.09	294.75	293.04	294.83	293.83	293.92	296.37	293.51	295.07	294.39	293.5	293.42	293.49	294.17	293.18	293.64	295.63	295.01	293.44	294.75	294.02
305.06	307.86	305.97	304.12	304.65	306.51	305.62	303.54	305.14	302.77	304.45	306.11	304.08	303.22	304.38	304.64	304.33	304.7	305.31	304.13	304.29	303.73	303.59	305.49	305.82	303.93	305.22	305.73	305.65	304.56	303.19	304.09	305.4	305.28	303.68	304.48	304.01	304.9	305.51	305.95	305.75	303.3	305.04	304.66	305.54	305.19	304.55	304.47	306.73	304.57
303.88	305.51	305.35	305.57	306.06	304.56	303.46	305.06	304.6	305.9	306.07	304.22	306.11	306.41	304.31	307.13	305.6	305.28	306.92	306.28	306.05	306.54	306.01	305.58	303.07	305.41	304.86	306.66	305.93	305.45	303.88	305.4	304.72	303.05	305.04	305.35	305.02	304.68	305.71	307.26	303.91	303.28	305.27	306.43	303.75	306.41	304.01	304.84	303.76	304.65
303.1	304.79	302.44	304.61	305.27	302.98	304.03	305.03	304.27	304.29	301.71	303.49	303.59	303.34	304.31	302.46	304.2	303.11	303.23	304.74	302.64	303.51	301.68	303.19	303.59	304.32	301.26	303	303.33	304.23	303.75	303.4	304.18	303.1	304.76	302.94	303.09	302.59	303.42	302.72	303.66	302.86	302.79	304.1	303.14	302.45	303.05	303.56	304.12	303.59
318.05	317.14	318.39	315.44	316.34	317.29	317.26	317.85	316.48	317.8	317.49	317.56	317.56	316.91	318.64	318.19	316.04	315.51	316.78	316.28	318.66	317.57	317.55	317.46	316.5	316.3	316.23	317.62	316.63	317.69	317.4	317.7	317.46	317.85	318.36	318.18	315.53	319.15	316.62	317.17	316.93	317.32	317.5	318.09	316.81	317.57	316.06	319.72	315.74	315.62
314.94	315.86	316.95	315.86	316.41	316.27	316.32	316.07	316.74	316.16	316.18	317.49	314.99	315.08	315.26	315.2	315.78	315.63	316.03	314.8	315.89	314.05	315.21	316.41	316.89	315.15	316.36	316.65	315.21	316.4	315.98	316.01	315.99	317.33	315.55	316.38	317.46	315.81	316.45	316.19	313.95	316.22	317.05	315.73	315	316.04	316.43	315.71	314.96	314.44
314.27	314.45	315.01	315.8	313.53	313.66	314.26	315.12	315.11	315.88	315	316.03	315.61	314.92	314.94	314.5	315	314.52	313	314.23	313.77	314.23	313.49	315.38	314.32	315.38	314.8	314.15	314.79	315.36	313.06	315.11	314.86	314.28	315.62	313.79	313.61	312.89	314.25	314.19	317.79	314.21	315.14	313.68	315.02	313.41	314.9	314.25	314.13	315.2
314.78	315.65	314.13	313.93	314.7	316.42	314.63	313.54	315.25	314.79	315.03	316.04	313.98	313.14	313.76	314.93	314.95	317.36	314.88	314.56	313.51	315.61	315.47	312.71	312.8	314.9	316.1	315.4	314.49	315.27	313.81	315.9	314.63	314.42	314.54	316	315.43	314.55	315.19	314.81	315.54	314.43	313.55	314.51	313.98	314.66	315.13	314.92	314.72	314.63
303.7	304.43	305.12	305.12	304.28	304.18	301.89	305.79	305.18	304.59	305.87	305.08	304.42	304.35	305.26	303.7	306.47	303.76	304.09	305.09	304.37	307.03	303.93	303.97	306.08	303.06	302.69	304.86	305.01	305.7	304.52	304.92	305.39	304.6	304.7	303.46	305.57	305.17	304.13	304.04	305.43	304.48	303.08	304.8	304.16	305.37	304.58	304.83	303.39	305.62
313.64	312.29	312.07	312.93	312.27	313.55	313.09	313.05	312.21	312	312.47	312.89	314.04	311.07	313.43	314.16	313.09	313.25	312.58	313.3	312.78	313.15	312.52	314.24	312.15	314.33	311.7	313.11	310.77	312.69	313.97	311.88	312.07	311.02	312.28	313.06	312.65	312.79	313.41	313.52	315.55	313.11	312.84	313.67	314.29	311.9	313.55	312.75	313.26	312.88
294.86	295.76	293.08	293.41	295.88	297.29	294.34	295.29	294.37	295.2	293.85	294.3	293.34	296.07	295.12	294.01	293.25	294.38	293.1	293.23	294.81	291.48	292.6	296.09	294.48	294.32	292.29	294.56	294.77	294.72	293.98	293.6	295.28	294.63	294.12	292.98	293.23	294.02	292.29	294.19	292.98	295.26	295.36	293.97	292.21	294.1	294.27	292.49	292.65	294.36
311.54	309.23	311.06	310.01	309.05	309.34	310.76	310.03	311.83	310.71	309.16	310.16	307.94	310.72	310.26	310.15	310.53	309.24	308.96	308.6	309.87	308.75	309.38	309.02	310.77	310.33	309.74	307.02	309.61	309.77	306.72	308.81	310.96	309.86	309.08	308.32	310.5	310	310.95	311.61	309.51	309.75	310.71	308.1	309.79	312.28	308.59	309.36	309.65	309.92
313.52	313.73	313.43	314.16	312.19	314.91	313.16	314.49	313.91	315.27	313.41	313.15	312.99	314.57	312.76	313.19	316.07	315.51	314.03	313.05	312.8	313.94	313.26	312.07	315.23	314.97	311.05	312.69	313.02	312.27	313.88	314.32	312.73	311.91	314.65	314.06	313.66	313.54	313.53	313.96	313.03	312.78	313.24	313.25	312.98	312.56	314.07	313.13	313.77	313.63
301.3	301.58	299.79	301.38	301.77	301.18	301.18	301.42	301.15	303.14	301.8	301.84	301.38	299.88	301.53	301.19	301.86	300.48	300.01	300.18	301.36	300.34	299.07	301.01	302.2	300.73	299.91	301.25	301.42	300.4	300.16	300.88	299.38	301.51	300.36	300.67	298.67	302.11	300.99	300.01	301.36	300.55	302.42	302.4	302.02	301.17	300.88	301.02	301.36	300.86
305.13	306.14	303.64	303.2	306.77	304.28	302.96	304.81	304.66	304.54	304.39	305.66	306.16	305.92	305.56	305.59	303.72	303.5	306.23	304.98	304.59	303.37	301.36	306.96	305.8	304.81	303.88	304.93	304.56	304.87	305.9	304.23	305.98	305.46	305.11	304.52	305.46	304.72	303.69	306.46	304.89	306.14	304.08	305.62	306.04	305.04	304.45	305.76	305.02	305.56
313.75	312.61	313.7	314.48	313.68	313.63	314.36	311.85	313.46	314.39	312.82	311.69	312.52	315.01	313.5	314.85	313.62	315.35	313.08	314.59	314.08	314.07	314.67	314.46	313.37	314.03	314.13	312.73	312.88	312.19	312.3	313.67	315.54	312.74	314.29	312.1	313.86	315.11	314.05	315.02	314.32	311.93	315.56	313.59	314.02	313.91	313.51	314.9	314.58	313.47
296.98	296.6	293.54	293.56	294.99	294.02	294.1	294.43	295.51	295.58	295.9	295.28	293.97	294.35	295.05	295.21	295.14	294.81	296.89	293.51	295.52	296.22	293.75	293.49	296.02	294.09	296.19	295.93	294.36	294.41	294.34	295.78	295.07	295.29	296.27	294.88	295.71	293.83	294.07	293.35	293.41	294.6	294.22	295.8	294.82	295.91	294.07	295.5	296.33	296.49
300.89	299.18	301.35	300.1	300.63	300.69	298.86	301.97	300.61	299.41	300.12	300.23	299.74	299.54	298.96	299.94	301.13	301.18	300.41	298.87	300.11	299.76	300.62	301.29	300.01	298.97	299.01	300.46	300.26	301.01	299.05	301.43	300.51	300	300.33	299.62	299.7	300.02	302.61	299.38	300.36	298.94	300.06	300.34	300.71	299.5	300.11	300.31	299.87	301.09
313.4	313.22	314.87	311.99	312.08	315.45	314.52	312.09	313.92	311.26	313.65	312.35	313.89	312.25	314.49	313.51	313.66	313.36	314.09	312.2	310.59	312.73	312.68	314.07	313.87	315.21	313.71	311.75	311.11	311.25	312.01	311.41	313.17	310.8	312.62	313.13	312.8	310.02	314.58	312.96	314.44	314.17	312.9	313.41	311.23	314.35	313.4	314	313.21	312.26
327.69	329.64	328.43	328.63	328.31	329.83	327.65	327.38	327.81	328.31	329.86	327.97	327.82	328.43	327.57	327.11	328.58	327.88	328.33	327.88	326.73	328.64	326.82	327.3	328.54	328.91	327.34	327.73	328.03	329.74	328.45	326.68	328.05	328.45	328.66	329.21	328.93	329.65	328.19	328.04	328.45	328.54	328.37	327.84	329.35	328.23	325.54	327.76	327.08	327.41
302.74	304.18	304.18	303.26	303.37	302.33	302.93	304.09	302.95	303.67	303.35	304.29	303.65	303.51	303.08	304.17	303.41	303.62	303.42	303.43	302.08	301.53	302.69	305.09	303.45	303.54	302.14	302.85	305.06	304.64	302.65	303.79	302.36	304.71	302.08	303.48	302.97	303.56	305.53	302.86	303.13	303.56	302.25	304.22	304.02	303.67	303.15	302.94	302.93	303.71
314.12	314.92	313.57	316.45	315.39	313.48	315.17	314.28	315.86	313.79	314.77	314.54	315.07	314.7	316.47	315.44	314.43	313.27	315.74	314.51	313.34	315.91	313.32	313.96	314.02	316.74	312.78	314.33	312.54	314.48	313.62	314.66	315.47	312.93	315.52	313.52	314.01	315.18	312.7	314.52	313.57	316.24	313.22	315.24	313.09	316.48	316.34	313.71	314.42	314.47
314.56	313.9	312.06	313.86	314.95	312.28	313.48	314.33	313.42	313.85	316.05	313.95	314.76	314.09	313.38	314.81	315.51	312.57	314.99	312.44	313.6	315.36	314.58	314.14	312.53	315.85	314.51	313.06	312.36	312.93	313.36	314.91	314.15	314.49	313.97	313.49	314.36	311.65	313.07	313.86	316.02	313.29	311.63	313.22	313.14	314.13	314.98	314.31	314.14	314.43
294.46	295.35	293.75	295.57	293.79	292.54	294.12	292.6	293.13	294.04	294.14	293.84	293.97	292.5	294.46	295.57	293.65	294.61	293.57	292.57	292.25	294.16	292.49	294.9	293.98	293.82	293.92	293.33	295.36	293.3	293.33	292.68	294.01	293.96	292.36	292.2	295.17	295.43	293.9	293.21	292.65	295.17	295.21	294.42	292.67	293.5	295.29	293.49	294.28	292.51
310.2	308.57	306.8	309.78	310.39	309.28	309.92	307.4	309.02	310.75	309.82	307.54	309.16	307.89	308.81	310.01	306.86	308.66	308.62	308.66	309.46	308.47	309.85	308.87	309.01	310.07	308.19	310.3	308.35	308.21	306.69	309.27	308.5	309.44	308.73	310.45	309.46	308.48	309.59	309.37	309.63	309.08	311.91	309.06	308.78	310.71	309.85	309.46	309.48	309.8
311.91	313.18	311.73	312.42	314.36	313.54	311.9	313.27	312.46	312.63	311.95	311.74	312.54	310.55	314.01	311.99	312.19	312.15	311.44	313.67	312.23	311.89	311.52	311.15	311.55	312.93	312.7	310.69	312.42	312.42	311.69	311.24	311.5	310.58	311.9	311.73	313.16	312.9	310.87	311.55	312.83	311.57	311.03	311.69	313.49	310.89	311.42	313.5	312.29	312.81
309.39	308.34	307.51	308.75	309.05	308.77	309.11	308.65	308.74	309.41	309.25	309.92	308.32	307.57	308.2	309.36	308.77	308.36	309.13	308.5	308.54	307.59	308.66	309	309.04	307.88	309.37	309.19	308.26	309.05	307.11	308.89	310.09	308.25	307.53	309.09	308.75	308.97	309.64	308.44	308.72	309.94	308.16	307.98	309.3	309.32	309.79	309.39	309.19	309.33
304.3	302.94	303.73	304.35	303.76	303.8	304.51	304.08	303.98	304.88	303.1	303.57	302.66	304.21	306.54	303.78	302.69	305.62	305.23	305.68	304.29	304.85	304.65	303.9	304.91	304.69	304.29	304.98	305.13	304.85	304.36	303.93	302.8	305.61	303.73	304.47	302.76	305.11	303.3	304.93	304.86	303.62	304.01	305.09	305.72	305.63	305.16	302.61	304.5	304.23
312.94	314.6	313.19	313.3	313.5	313.47	313.08	312.28	311.65	312.55	313.56	313.78	314.34	312.03	312.54	310.49	313.16	314.08	312.95	312.32	310.92	311.73	313.24	312.34	313.04	313.45	313.42	312.9	313.4	314	313.61	313.99	312.65	311.43	312.44	313.21	312.32	312.54	312.23	312.8	314.39	313.94	314.25	313.39	313.35	311.77	314.71	312.84	314.02	314.17
305.07	304.18	303.57	303.32	303.11	303.97	305.11	303.78	301.88	303.31	301.77	303.25	303.71	301.95	302.95	303.48	304.34	303.76	304.96	305.25	303.57	304.19	301.53	302.57	305.96	303.27	303.79	305.06	305.67	304.35	303.79	303.2	305.05	302.44	302.65	304.3	304.55	301.52	305.41	303.34	303.45	302.85	304.71	303.73	303.44	303.67	304.29	303.46	303.71	302.49
314.35	313.73	313.07	311.98	312.8	312.11	313.49	313.34	311.88	313.3	313.3	313.3	313.78	311.87	313.05	312.23	311.71	314.21	311.91	312.43	313.8	313.84	314.51	313.44	313.65	311.69	313.32	313.7	314.62	313.92	311.45	311.97	313.84	312.37	313.71	312.34	313.51	314.62	312.39	312.78	313.86	314.44	312.71	312.77	316.18	313.1	313.76	312.65	315.89	313.21
301.46	304.48	303.84	304.12	303.01	303.17	302.82	305.27	303.3	304.14	304.19	303.33	304.27	302.36	303.47	302.84	304.37	301.9	303.19	303.27	304	303.22	305.09	303.72	303.94	303.49	303.67	303.48	304.7	305.4	303.86	302.34	304.01	302.67	304.4	302.8	304.73	303.25	303.27	304.16	303.11	302.88	302.83	305.5	303.45	305.56	306.43	302.9	303.58	304.1
317.5	318.04	318.21	317.58	319.59	316.61	318.21	318.91	317.89	318.32	317.02	317.26	317.46	319.77	319.07	316.95	319.25	318.84	318.68	319.28	318.37	318.7	318.97	318.39	317.92	317.16	317.59	317.74	316.45	318.6	318.88	319.99	317.85	317.7	318.04	318.16	318.65	318.55	319.63	318.86	318.08	319.34	317.74	318.32	318.83	317.14	317.81	317.15	317.18	320.31
329.44	327.83	328.63	328.15	326.34	330.41	329.32	328.2	331.17	329	329.68	328.45	329.11	327.95	328.05	328.54	329.34	328.78	329.17	328.09	329.13	328.91	328.04	328.21	328.29	329.63	328.85	328.67	328.69	327.07	326.71	329.04	329.33	329.98	327.45	329.25	329.54	328.6	329.22	328.49	327.86	328.35	329.47	329.58	328.61	329.18	329.28	328.25	328.51	329.13
306.4	306.09	306.06	306.45	305.98	306.77	306.96	307.2	306.05	305.2	306.77	305.55	305.78	304.9	307.93	306.25	307.08	304.94	306.13	306.71	306.38	307.45	308.27	305.56	304.56	307.05	305.58	309.35	305.42	306.64	305.77	304.97	307.31	305.41	306.16	308.33	306.78	305.41	307.21	306.33	306.88	309.94	305.7	306.83	304.71	304.46	308.14	306.4	306.25	307.91
318.82	318.64	316.54	317.94	315.98	316.95	316.62	315.5	317.73	315.73	319.96	316.7	317.64	318.6	315.88	316.34	318.25	317.9	316.84	317.27	316.37	318.71	315.78	317.47	317.51	317.26	317.82	317.1	318.69	317.66	318.45	318.2	316.18	317.34	317.59	319.12	316.32	318.15	319.56	316.66	317.52	316.3	317.35	317.35	317.34	317.6	317.39	317.04	316.88	316.95
328.39	328.63	329.48	330.92	327.36	328.96	327.69	329.9	329.16	330.52	328.87	329.07	328.91	329.8	330.13	328.87	328.9	329.75	327.83	327.44	329.61	329.33	328.14	328.28	327.7	328.38	328.29	329.04	330.38	328.48	327.49	330.96	326.26	329.33	328.41	328.88	327.26	328.67	327.32	328	329.01	328.03	327.59	329.83	328.53	329.24	329.59	328.53	330.29	328.83
319.57	317.99	316.99	318.19	320.23	321.05	319.67	317.81	317.78	319.39	318.52	319.22	317.49	320.39	316.13	319.14	319.91	318.93	319.41	319.17	318.59	318.99	319.27	320.22	319.47	317.17	318.8	316.73	318.86	320.27	316.69	318.2	319.56	319.59	317.99	317.64	319.61	318.17	319.09	319.23	317.39	317.78	318.66	319.19	318.21	319.33	318.76	318.67	318.71	318.91
319.46	319.38	318.81	318.19	319.9	317.95	317.01	320.45	320.94	318.57	317.43	318.9	317.25	318.33	318.57	317.53	315.91	319.91	317.28	318.62	319.36	318.26	318.26	317.93	317.59	317.4	316.52	318.12	318.41	317.25	316.89	317.86	317.64	317.94	317.47	319.34	318.56	318.29	318.55	318.54	317.83	318.41	319.51	319.61	316.21	319.46	317.07	317.74	319.44	316.72
316.98	314.83	314.61	315.1	315	315.53	315.5	314.96	315.78	314.3	315.56	315.64	315.1	315.27	315.56	315.9	315.55	314.28	314.9	316.17	315.23	314.55	315.2	315.41	314.7	315.46	313.36	314.16	316.11	316.83	314.97	314.67	314.93	314.5	315.5	314.1	316.04	313.35	316.29	314.69	314.78	316.08	315.73	314.89	316.32	315.01	314.17	310.83	313.56	312.67
302.75	302.87	302.28	302.79	302.58	303.5	302.63	303.72	301.68	303.96	303.14	302.23	303.63	300.88	301.24	304.8	303.3	302.11	302.23	302.44	302.83	304.62	303.91	302.69	304.38	304.28	303.8	302.18	301.43	303.31	300.76	302.65	302.93	302.2	303.04	302.02	302.24	302.47	303.88	301.5	303.37	303.61	303.32	303.61	301.9	301.42	303.39	303.34	304.74	303.16
317.4	317.7	316.34	317.7	317.24	316.96	317.46	315.76	317.79	316.31	315.54	318.16	317.2	316.82	317.48	317.35	315.2	318.76	317.88	318.02	316.24	317.86	317.34	316.68	318.25	315.91	315.77	318.63	319.3	316.84	318.7	317.24	318.02	318.22	317.08	317.35	316.24	317.79	316.62	317.86	316.23	318.63	317.43	317.68	317.74	316.55	318.63	317.03	315.43	317.19
307.19	304.85	304.39	306.69	306.47	305.79	305.08	306.33	305.68	304.59	303.98	307.15	306.08	305.42	306.08	304.73	305.49	305.82	306.09	303.48	303.08	304.97	305.46	306.12	305.37	303.43	304.49	306.15	305.43	303.38	306.24	304.4	306.86	306.07	306.96	303.49	304.68	305.56	304.59	304.78	305.45	306.8	302.86	304.59	307.87	305.59	304.29	307	304.46	304.97
306.12	303.79	303.94	304.57	307.24	306.17	305.56	302.64	306.23	306.47	305.63	305.24	306.32	306.7	305.78	304.28	306.07	305.5	304.82	305.01	306.43	304.85	303.81	307.46	306.78	305.53	302.84	305.6	306.18	306.13	304.92	306.21	303.65	306.38	306.89	304.89	303.99	304.69	305.36	305.04	305.74	306.96	305.71	304.3	306.17	305.75	305.12	305.13	305.13	304.74
299.13	300.9	299.66	300.22	299.64	300.47	300.17	300.66	300.47	300.37	298.45	299.58	299.76	300.49	299.97	298.89	300.19	298.84	298.51	299.54	299.92	300	298.31	300.54	300.85	299.28	300.11	300.24	300.12	300.08	300.14	300.98	301.31	300.35	300.49	298.7	300.82	301.05	301.12	297.88	299.47	301.18	299.81	299.42	299.52	300.73	300.03	299.97	299.95	299.33
302.49	302.84	303.86	302.56	303.2	301.71	302.48	304.43	303.15	301.09	302.63	302.66	300.58	301.81	302.45	300.96	300.6	302.7	302	300.92	303.47	302.02	302.81	302.94	301.67	302.28	303.08	302.31	301.87	302.15	303.76	303.41	301.53	302.79	303.17	302.32	302.26	303.54	301.77	301.38	304.31	301.52	304.25	301.17	302.86	301.59	302.42	302.47	302.77	303.46
302.66	302.91	302.43	305.09	303.82	303.59	303.88	304.75	303.71	305.08	304.35	303.7	303.28	305.09	303.79	302.08	304.28	303.57	305.22	304.81	305.39	305.06	303.63	304.78	303.68	303.62	303.02	304.52	303.65	302.84	304.99	302.73	303.18	305.01	301.6	302.1	304.02	301.99	302.89	302.28	303.88	303.31	304.99	302.64	303.38	303.82	304.91	301.87	302.95	303.71
305.03	304.04	306.4	304.43	306.13	304.69	303.55	303.3	305.39	303.79	303.57	304.11	305.29	303.99	305.02	303.09	304.6	305.56	304.41	303.96	304.97	305.56	304.06	305.08	305.89	303.78	304.59	304.71	304.39	302.73	307.3	307.24	303.65	304.45	305.71	306.1	304.7	306.23	304.96	302.48	303.98	303.11	304.23	303.74	302.87	302.72	301.94	304.22	305.02	304.42
311.32	312.95	313.75	311.32	311.9	313.33	312.83	311.48	313.97	313.08	313.45	312.4	310.91	313.31	312.72	313.54	312.82	312.81	313.05	311.73	311.77	314.21	312.74	311.65	312.06	313.06	312.24	311.48	312.83	313.19	310.77	314.03	312.67	312.39	313.81	313.48	313.42	312.18	312.71	312.5	315.63	310.39	312.61	312.25	313.08	312.74	313.45	312.77	312.78	310.8
305.25	304.75	304.2	305.2	306.5	305.67	304.56	305.41	304.71	305.72	305.47	306.51	305.95	303.58	305.77	306.09	305.44	305.15	306.02	306.6	306.73	305.42	306.75	304.02	306.5	306.28	307.03	305.98	304.09	304.42	304.44	305.52	304.64	305.77	303.07	305.77	306.39	304.82	304.69	307.32	304.74	306.03	306.84	304.9	307.32	305.22	305.28	306.37	307.24	305.24
303.72	305.35	304.09	305.16	304.5	305.43	306.76	305.72	305.79	304.5	305.91	305.6	304.84	306.04	305.17	305.48	305.58	306.08	303.92	304.4	305.07	305.33	304.99	303.47	304.49	305.33	305.62	305.75	306.11	305.2	305.26	303.75	305.77	305.1	304.83	307.88	307.63	305.72	305.01	305.86	304.87	303.99	305.27	306.93	304.51	305.84	304.79	304.5	304.05	305.41
302.11	301.65	303.08	302.71	301.99	302.13	302.96	302.49	302.06	304.01	304.04	303.25	301.06	302.43	302.39	303.1	302.74	302.18	303.36	303.36	301.94	301.5	303.81	301.59	302.64	302.77	303.54	300.96	303.7	301.85	301.78	302.11	300.27	299.74	302.15	304.04	303.15	303.91	301.62	300.83	302.38	303.4	302.39	303.85	302.13	303.09	302.26	303.76	303.95	302.05
295.56	296.2	296.27	294.81	297.82	296.22	298.08	295.43	296.71	296.04	295.79	294.95	295.99	296.3	297	296.84	296.02	297.8	296.07	296.59	296.79	296.31	295.63	297.41	295.77	295.67	295.79	295.25	297.71	298.55	297.25	297.23	295.58	297.07	296.99	295.9	297.21	296.81	297.58	296.79	296.69	297.51	296.9	298.08	296.5	295.07	295.99	296.63	297.29	296.53
300.73	301.6	301.1	300.91	303	301.59	301.35	301.7	299.83	300.73	300.94	303.69	302.18	299.43	303.5	301.1	303.05	300.77	302.72	300.64	302.42	303.22	300.9	300.32	298.32	299.41	300.24	300.08	301.48	301.99	300.67	300.44	301.12	301.12	303.14	301.19	301.08	302.61	301.02	301.39	301.16	299.7	298.96	301.73	300.11	300.19	300.69	300.77	300.23	300.65
303.52	303.31	301.35	303.97	302.46	302.46	303.21	303.2	304.17	304.02	303.24	303.94	301.85	302.78	302.77	303.3	303.69	304.08	301.91	302.63	302.76	303.29	303.41	305.05	303.27	300.95	304.82	303.86	303.88	305.16	302.37	302.82	302.52	302.94	302.55	302.56	303.8	300.93	303.05	302.67	301.49	303.83	302.62	303.5	303.97	304.1	304.17	303.58	303.25	302.71
301.43	303.23	302.02	302.12	303.8	302.8	301.33	302.2	302.8	303.91	303.71	302.62	303.1	302.19	303.57	301.15	303.84	303.05	301.66	304.54	302.58	303.17	303.38	302.8	302.56	302.64	303.35	302.12	302.42	302.25	304.48	303.76	302.4	302.3	303.03	303.43	302.57	303.12	303.16	302.45	302.25	303.3	301.33	302.14	303.58	302.11	303.51	303.4	304.53	302.69
301.22	302.77	303.22	302.02	302.21	302.85	305.21	302	302.67	303.32	303.08	300.79	302.46	303.19	303.65	301.4	302.37	302.44	303.27	302.04	301.47	301.76	303.34	302.53	303.1	301.15	302.64	302.16	302.87	302.87	303.92	302.42	302.47	301.79	305.09	300.98	302.93	303.03	302.87	303.21	302.97	302.13	303.6	301.68	303.06	302.66	302.46	304.3	301.07	303.68
300.51	300.85	302.46	301.18	301.17	299.96	301.11	300.56	302.7	299.24	301.5	301.61	302.77	301.81	301.79	302.42	300.47	300.78	301.7	300.3	300.74	301.94	299.2	301.84	301.99	300.26	301.36	300.81	302.06	301.13	299.08	301.54	301.58	301.42	300	299.88	302.2	301.96	301.42	301.96	299.58	301.35	300.1	300.64	301.71	300.24	299.64	300.76	302.75	300.62
297.51	297.11	297.54	296.82	297.14	296.27	296.89	297.51	296.75	298.58	298.54	296.16	295.75	297.58	297.43	295.93	295.75	297.48	296.4	298.03	297.96	297.52	297.26	295.55	296.66	297.1	297.01	297.04	297.82	297.68	295.42	297.35	296.55	296.81	297.03	297.05	297.69	296.06	297.83	297.84	298.94	296.55	296.71	297.94	296.82	296.68	296.51	295.33	296.86	296.88
314.6	312.24	313.65	314.4	312.63	313	314.07	314.06	315.34	315.83	314	314.99	312.26	311.83	312.7	314.04	313.25	313.68	312.06	314.3	315.38	313.8	315.11	315.54	312.63	312.49	312.92	313.19	313.2	313.17	313.34	315.74	313.42	312.26	312.9	313.43	313.52	313.96	312.88	313.03	315.08	313.76	314.42	313.84	313.41	312.27	314.96	314.33	313.49	313.67
309.45	306.99	309.94	308.97	308.58	308.39	308.98	308.51	310.37	309.13	308.44	308.42	308.15	308.18	308.46	308.38	308.7	309.16	309.66	309.34	308.42	308.3	308.41	309.91	309.13	307.57	310.13	308.63	308.31	307.79	308.04	308.77	308.81	310.66	308.08	308.77	308.98	310.23	309.89	309.57	308.31	307.99	308.9	309.18	308.66	308.41	310.46	311.27	307.45	308.82
318.81	319.72	320.52	319.83	320.09	321.24	317.5	320.1	320.11	317.63	319.59	318.17	316.86	319.66	319.09	318.71	319.07	319.31	319.22	318.73	321.07	319.7	319.26	319.52	318.3	319.5	319.34	317.28	320.08	320.88	318.87	319.57	317.7	320.03	321.07	319.35	318.71	318.27	320.14	319.36	319.6	318.39	319.03	320.09	318.37	320.24	318.64	318.64	319.71	320.16
319.83	317.81	317.43	319.04	319.88	319.41	318.85	318.23	320.67	319.14	319	319.55	318.93	318.44	319.1	318.24	320.07	319.06	318.59	319.66	319.53	319.3	319.4	319.14	319.57	320.03	320.68	319.37	319.37	318.23	319.52	319.55	320.46	320.28	318.57	318.85	319.85	318.39	317.4	320.02	318.89	320	320.19	317.48	319.87	319.07	321.56	319.35	320.37	319.26
316.76	315.58	315.55	315.87	316.1	315.26	316.98	317.74	313.79	314.32	313.03	315.31	313.92	316.39	315.5	317.12	315.54	315.1	314.23	315.16	314.71	315.34	314.56	315.13	316.42	316.43	315.68	314.63	315.63	314.6	317.82	317.37	316.57	315.61	314.67	315.01	316.14	316.36	315.86	316.07	315.71	315.83	316.34	313.94	315.29	316.35	316.81	314.04	315.77	316.08
312	310.32	314.27	313.66	313.6	313.16	312.72	312.56	315.44	312.47	313.21	313.93	313.23	313.51	313.95	312.74	312.38	311.86	312.41	311.89	312.62	313.21	311.12	312.22	312.03	311.97	313.33	313.42	311.8	312.99	313.68	312.94	313.28	311.4	311.91	315.18	312.2	314.21	312.18	313.63	312.48	313.35	312.78	313.58	311.02	312.25	312.6	310.97	312.82	312.58
317.41	316.99	316.93	315.69	316.51	315.35	315.23	316.13	313.92	317.46	314.19	314.42	316.12	315.75	318.19	314.76	316	316.89	315.83	316.78	314.67	315.69	316.27	317.52	317.84	315.4	315.15	315.82	316.41	316.74	315.31	315.5	314.99	315.45	316.56	317.79	316.16	315.59	315.45	314.51	314.72	316.73	316.09	316.49	316.57	317.49	316.25	315.62	317.22	315.34
306.84	304.93	305.76	308.68	306.76	308.46	306.07	305.77	306.76	307.5	306.9	305.86	306.9	304.96	305.62	306.39	309.1	306.89	304.77	305.75	307.99	306.36	307.2	307.24	306.54	306.08	306.68	305.92	306.44	309.69	305.4	306.57	305.67	306.31	306.2	306.57	308.24	308.03	305.5	305.33	306.75	305.36	306.6	306.61	305.74	305.95	304.37	306.7	305.8	304.4
318.75	318.08	318.75	318.2	317.53	318.69	321.42	318.97	319.76	317.87	319.12	316.68	317.37	320.33	318.25	318.22	319.42	317.46	319.2	318.53	318.9	319.25	318.83	318.7	319.69	319.43	320.05	318.09	318.9	319.2	320.63	317.99	319.18	318.41	318.51	318.11	317.21	318.46	319.88	319.03	318.51	319.21	317.54	320.04	319.99	318.76	318.61	319.45	320.99	318.91
293.71	295.34	292.99	295.14	296.36	294.95	295.93	293.97	295.35	296.2	297.29	295.41	293.72	296.03	294.73	295.22	294.79	295.38	295.74	295.16	295.91	294.52	293.67	294.22	295.31	295.51	295.04	295.7	293.75	295.24	296.37	294.86	296.1	294.92	294.49	295.67	295.33	294.33	296.13	294.61	294.43	295.8	296.17	294.43	292.81	294.26	294.01	295.1	296.86	293.78
316.3	314.37	313.71	315.1	315.89	315.03	315.67	314.43	314.88	317.44	315.38	314.06	317.1	315.72	315.1	314.91	314.2	315.64	315.99	315.95	315.13	317.08	315.7	315.7	315.56	315.26	316.66	313.97	314.85	314.68	315.83	315.14	315.9	317.01	314.68	315.1	315.89	316.63	316.81	315.94	315	315.59	316.1	317.05	316.86	314.65	314.95	315.34	313.85	315.26
313.93	311.91	313.58	312.89	314.2	313.86	312.46	312.52	310.84	313.54	312.83	312.19	313.13	312.38	313.39	314.11	313.36	312.9	312.62	313.05	312.36	313.24	313.82	312.22	315.62	314.2	312.81	315.94	312.91	312.42	314.09	313.48	314.51	315.48	312.6	315.04	312.39	311.84	314.01	314.5	314.98	312.87	313.52	312.89	314.09	312.11	313.72	313.42	312.78	313.18
311.53	313.58	312.62	313.81	311.92	311.78	312.72	310.89	312.24	312.49	312.06	313.27	312.04	311.84	312.47	312.03	311.55	311.66	311.13	312.8	312.42	310.58	311.75	312.31	312.54	311.71	310.74	311.36	312.82	314.01	310.13	311.66	312.66	312.29	311.19	312.49	312.69	312.64	313.33	309.7	310.68	311.87	312.44	313.37	313.25	311.54	311.28	311.62	311.18	311.83
308.77	308.22	307.6	309.74	308.62	308.01	308.52	308.44	310.31	309.54	309.76	307.37	307.96	307.09	308.89	308.94	309.13	309.44	307	307.84	308.71	309.44	308.36	310.05	307.9	310.17	308.3	309.75	307.12	308.62	310.49	308.76	308.96	307.7	308.82	307.26	306.92	309.72	308.24	309.17	308.2	307.7	308.63	308.62	307.15	308.25	307.07	310.3	306.81	308.72
312.29	312.08	312.4	310.97	312.07	312.16	310.25	311.23	312.15	313.75	312.82	310.49	312.84	310.94	311.71	310.51	311.03	311.48	313.69	311.98	312.8	313.15	312.58	313.51	312.27	314.21	311.96	314.6	312.82	313.57	312.45	312.02	311.39	313.68	312.71	311.49	313.27	311.08	311.51	311.51	311.2	310.02	310.45	311.06	312.23	311.85	311.52	312.66	311.5	313.08
296.17	294.77	295.26	295.73	295.06	296.19	293.05	292.48	294.43	294.16	295	295.04	295	293.49	294.24	296.59	293.76	298.01	296.75	294.15	293.46	296.51	294.33	295.18	291.56	295.29	295.93	293.98	295.07	293.54	294.73	297.05	293.99	296.12	293.99	294.34	294.34	296.51	294.87	295.61	295.57	291.27	295	293.27	293.73	297.2	294.19	295.93	294.44	295.57
314.62	315.04	314.43	313.78	314.89	313.38	314.07	316.86	315.94	313.78	314.84	315.36	315.62	314.43	316.74	315.87	313.26	315.45	315.66	315.65	315.54	314.64	314.61	314.67	316.03	314.65	315.22	314.1	314.85	316.47	314.65	313.8	314.67	316.42	314.55	317.76	316.49	313.93	313.14	313.67	315.5	315.82	315.09	316.74	315.15	315.15	314.81	315.67	314.52	314.84
310.19	312.12	310.55	310.74	311.32	311.83	313.33	310.07	309.35	309.96	311.24	310.36	311.77	310.3	311.02	312.24	310.52	309.66	311.96	310.56	311.7	311.41	310.47	311.8	312.04	311.72	311.88	311.3	309.83	309.27	311.13	310.72	310.65	310.87	310.19	309.4	310.48	311	310.69	310.51	310.44	310.32	310.6	312.77	311.19	312.65	311.57	308.81	311.14	310.57
313.24	315.2	313.78	315.39	315.59	315.68	316.01	315.7	314.71	317	313.19	317.13	313.12	313.09	314.82	313.48	315.09	315.6	314.37	315.49	315.13	315.14	314.51	314.7	315.29	315.03	313.46	314.6	313.79	315.04	313.75	313.35	313.43	314.53	315.14	315.33	314.4	314.07	315.02	316.72	313.21	313.96	315.35	314.64	314.37	315.78	314.16	314.2	314.41	314.95
312.9	311.55	311.18	312.28	311.9	312.6	313.45	312.93	312.71	312.29	312.19	312.19	312.4	312.64	312.25	313.41	312.57	312.62	312.57	312.46	312.64	311.98	310.78	312.17	312.95	311.4	313.59	311.37	314.66	312.54	311.61	312	312.55	311.93	313.87	311.49	313.35	312.05	312.85	312.99	312.49	312.24	311.83	312.34	313.31	314.9	313.5	312.54	313.84	313.29
325.18	327.08	325.94	327.04	326.54	327.81	327.12	326.84	328.18	326.78	327.93	327.32	325.53	329.01	327.27	328.76	325.9	325.51	326.97	328.07	327.4	327.19	329.6	326.5	327.74	325.27	327.12	328.14	328.81	326.74	329.44	326.91	326.21	326.63	327.55	326.81	325.9	326.54	327.44	326.15	326.56	327.32	325.72	326.5	326.68	326.28	327.14	329.29	325.81	329.15
318.57	318.51	318	317.84	317.28	319.29	319.64	318.51	318.46	318.13	317.02	318.15	317.69	317.41	317.8	319.11	317.12	318.78	318.07	319.15	319.15	320.52	317.64	320.63	316.87	318.17	319.22	317.63	318	316.78	318.93	317	317.93	319.02	318.48	318.22	319.16	317.48	318.59	318.27	317.51	318.19	316.92	317.67	319.63	318.68	316.14	318.72	317.24	319.26
308.29	309.58	309.29	310.42	310.09	307.97	308.32	307.41	308.73	307.46	307.26	309.7	308.79	308.56	308.42	309.57	307.11	310.35	308.5	308.6	308.61	307.49	308.25	308.89	308.65	309.25	307.94	310.15	308.02	309.2	308.3	309.61	307.72	309.31	308.5	309.24	307.59	308.13	309.86	308.63	309.88	308.15	307.68	309.27	309.69	309.24	310.26	310.61	308.33	309.02
326.43	326.81	325.89	322.96	325.99	324.76	324.79	324.69	325.8	326.28	325.35	325.64	325.14	325.93	325.82	325.17	324.48	323.62	323.74	325.16	323.45	324.42	325.38	328.34	323.59	324.09	326.25	324.78	324.88	326.6	324.42	326.28	325.67	326.42	326.22	324.29	325.85	325.66	326.49	327.14	324.59	326.06	325.87	326.67	324.04	325.66	325.61	324.9	325.08	325.2
305.67	305.11	307.09	304.58	304.56	305.61	306.22	305.29	306.27	306.91	304.11	306.08	305.1	305.96	304.83	305.06	305.85	307.18	305.17	306.16	303.97	306.15	305.65	305.47	304.39	307.9	305.21	303.56	305.93	304.76	304.81	305.46	305.62	304.5	304.5	303.17	305.13	305.05	305.1	307.5	304.58	307.78	304.15	305.41	306.23	305.71	304.53	305.1	306.2	304.78
309.88	311.44	309.39	312.82	309.93	312.38	310.59	309.64	309.18	310.18	310.52	310.07	309.27	311.51	310.77	310.22	309.46	310.74	308.87	312.07	311.21	309.85	310.98	311.15	309.89	310.22	311.58	311.27	310.08	309.94	309.27	310.58	311.73	311.14	310.22	309.91	310.36	311.12	311.61	309.44	310.95	310.52	311.64	309.32	311.95	310.76	310.27	311.01	311.9	310.86
306.87	304.84	305.87	307.24	305.46	307.38	307.17	306.73	304.98	306.99	307.27	306.16	306.9	306.9	305.73	305.99	305.9	306.17	305.85	306.8	305.94	306.59	305.97	307.33	307.19	307.1	306.79	306.46	306.15	304.33	305.59	306.29	306.91	307.2	306.47	307.44	307	306.38	306.15	306.84	306.52	306.57	305.87	306.77	307.5	305.35	304.06	305.62	304.96	305.87
294.16	295.83	293.99	295.07	295.29	294.83	296.12	294.73	294.94	295.51	294.04	293.27	294.91	294.64	296.24	295.94	294.4	293.67	296.65	295.39	295.91	295.21	293.51	293.82	295.45	295.46	294.94	295.63	295.46	295.02	295.27	295.34	294.39	296.23	295.68	294.99	295.1	294.6	296.72	296.27	294.68	294.16	296.6	295.9	293.3	295.21	295.95	294.59	294.6	294.06
314.55	313.64	314.12	314.89	313.88	314.29	316.54	313.29	314.96	314.5	314.24	311.51	313.31	315.96	312.69	313.98	311.92	313.05	312.96	312.57	314.78	313.29	312.71	313.11	315.17	313.39	315.71	314.04	313.89	313.67	314.69	314.02	314.27	314.63	315.07	314.39	314.18	313.33	312.89	313.93	313.5	313.05	315.09	313	313.44	312.98	313.38	313.31	314.26	314.52
316.57	317.1	317.36	317	317.76	316.41	317.55	316.52	316.37	317.33	316.88	315.74	316.65	314.78	316.12	318.17	315.27	316.58	316.27	317.66	317.89	315.07	317.03	317.45	315.74	316.65	314.74	316.35	315.05	316.52	316.92	316.49	316.74	317.03	316.88	317.28	316.82	314.97	316.18	317.84	316.89	316.96	316.48	317.96	318.09	317.75	316.41	317.34	317.12	317.84
304.23	302.62	302.77	302.89	302.08	302.17	302.22	303.11	302.96	302.2	304.43	303.41	303.4	302.88	301.83	302.23	302.67	302.34	303.47	303	304.16	301.89	301.93	301.76	301.66	303.48	301.08	301.73	304.05	303.64	301.64	303.07	302.66	302.43	303.87	300.74	303.54	303.71	300.07	302.33	302.2	302.37	304.05	302.37	301.58	304.13	302.63	301.88	303.22	302.22
304.89	302.45	304.33	305.19	305.29	304.83	303.06	304.97	303.07	305.65	303.75	304.65	305.24	304.39	303.93	306.17	304.5	305.04	306.98	305.1	302.82	303.37	306.3	305.1	304.14	304.28	305.11	304.28	302.82	305.4	306.09	304.65	302.13	305.16	304.6	304.39	304.71	305.04	303.49	305.9	305.77	303.87	302.8	306.3	304.67	305.05	306.04	304.73	303.19	305.31
306.58	307.43	306.93	307.84	305.7	306.85	306.27	306.34	306.71	307.06	307.85	308.96	306.53	306.78	306.11	306.69	306.55	305.2	308.48	307.11	308.76	307.96	305.94	308.19	307.28	307.77	307.7	306.78	307.52	307.73	307.55	306.32	306.59	308.26	306.72	305.9	307.65	306.69	306.66	307.72	308.57	306.65	307.06	306.48	308.02	307.95	307.84	308.35	306.1	306.04
303.94	302.31	303.27	302.1	302.01	301.49	303.46	302.65	302.03	302.74	301.8	300.99	301.61	302.81	301.51	302.83	301.55	301.79	303.12	302.27	304.54	302.5	301.41	303.45	301.6	303.89	304.38	302.38	303.92	301.02	303.5	302.78	304.19	303.48	302.18	302.59	303.66	304.39	303.39	303.33	302.26	303.49	303.19	300.61	302.95	303.33	303.11	303.97	302.72	302.3
305.03	305.25	305.81	305.19	305.77	304.98	304.61	304.6	305.82	305.6	305.78	305.51	305.87	305.09	304.94	303.75	304.09	305.36	304.14	304.56	304.95	303.4	303.7	305.8	306.19	304.98	304.45	306.04	303.82	303.03	304.8	305.95	304.96	304.33	305.96	303.58	304.61	305.12	304.65	304.49	306.74	304.51	305.34	306.1	305.07	304.72	304.78	305.95	305.65	306.79
305.75	302.76	302.69	302.86	302.5	303.07	302.62	303.43	304.66	304.72	302.65	302.48	303.52	303.97	304.21	304.29	303.69	302.81	304.25	303.73	304.26	303.52	303.45	303.68	304.5	302.74	303.85	304.01	301.35	304.11	302.92	303.46	303.36	303.75	303.95	303.82	302.02	305.81	304.17	302.66	303.35	303.82	301	303.56	303.53	303.91	302.86	302.39	302.68	304.04
303.78	304.07	301.23	305.31	303.83	302.35	301.83	302.79	305.13	302.13	303.24	302.58	303.31	303.95	303.96	302.6	304.53	304.53	302.73	303.8	301.44	302.41	304.8	303.52	304.86	303.2	304.88	303.83	303.4	304.65	302.84	304.22	303.36	303.67	303.84	303.47	302.98	303.11	302.98	304.57	303.98	304.16	303.19	302.42	302.72	303.75	305.29	303.44	301.33	303
315.21	314.01	313.6	314.92	313.9	314.94	314.31	314.79	314.99	316.59	315	313.48	313.48	314.13	313.93	315.01	313.1	313.52	313.66	314.83	314.6	316.72	313.94	315.62	314.72	314.99	314.14	313.67	314.15	316.03	315.86	315.76	314.06	313.83	313.45	314.47	314.3	313.32	314.39	314.06	315.42	314.92	315.28	315.95	315.04	315.63	315.65	313.22	315.11	314.7
311.58	311.57	313.34	313.41	313.46	311.55	311.83	311.34	313.51	313.71	312.05	312.67	312.6	313.29	312.67	310.43	314.12	312.46	312.07	310.95	313.55	310.64	311.9	313.45	313.79	312.8	312.39	312.37	312.43	313	312.78	312.85	313.69	312.81	313.62	310.68	313.16	311.53	313.28	312.09	313.13	313.38	311.46	313.33	314.21	312.91	311.94	312.23	312.46	313.55
305.13	308.03	305.48	308.35	305.17	306.79	308.41	309.78	307.34	307.38	307.49	306.08	308.6	308.8	309.03	308.41	308.6	308.53	306.77	306.38	307.42	308.09	306.54	305.76	307.69	307.27	308.71	305.75	308.06	306.68	308.76	307.6	307.57	305.76	307.17	305.51	307.35	307.31	308.64	306.14	306.1	308.03	304.95	307.78	308.5	308.98	308.74	308.89	308.57	309.66
326.04	322.67	324.58	325.73	326.79	325.3	325.17	324.12	325.68	325.47	325.61	324.76	324.08	324.3	326.7	326.29	323.9	324.62	324.5	325.78	325.4	324.12	325.81	325.17	325.24	324.93	325.44	325.29	324.6	325.16	325.5	325.33	323.58	325.35	325.41	326.77	324.97	324.51	325.55	325.22	325.71	326.09	324.56	325.35	323.67	325.15	326.51	325.72	325.77	324.27
304.6	306.21	304.54	305.51	304.45	302.97	304.24	303.93	305.3	303.27	306.71	306.7	304.18	303.33	305.6	304.75	305.89	304.46	303.47	304.36	307.09	304.44	304.95	302.87	304.55	304.27	304.63	303.49	306.25	306.36	305.28	304.67	304.73	302.65	305.05	305.91	303.89	304.75	304.36	304.48	302.83	305.19	302.91	303.79	304.63	304.76	304.55	304.5	304.6	303.73
303.65	303.08	303.75	302	302.08	302.3	304.41	302.81	302.54	302.98	303.36	301.41	301.91	304.51	302.91	304.85	301.86	301.41	302.76	303.71	303.73	302.6	303.9	302.61	302.87	304.77	301.32	302.64	304.18	303.31	301.87	301.64	302.22	303.39	303.34	302.67	302.86	304.22	302.19	302.23	302.19	302.63	301.7	303.16	304.27	304.69	304.87	303.71	302.85	301.3
316.22	315.08	316.27	314.9	315.84	316.2	316.36	314.68	315.49	315.05	316.11	316.15	316.58	314.94	314.5	316.04	314.71	316.56	315.19	316.05	318.57	315.16	315.88	314.16	316.13	314.51	316.9	314.71	315.06	315.33	314.54	314.81	315.35	315.56	316.06	315.07	314.73	317.58	317.31	314.09	317.56	316.43	316.03	315.41	317.22	315.42	315.38	315.85	316.68	316.43
312.87	311.77	312.33	312.31	312.78	313.29	312.69	314.11	311.26	313.04	313.9	312.81	313.46	314.3	312.69	312.64	311.65	313.96	310.94	314.21	315.63	313.56	313.66	313.42	314.86	311.38	313.61	312.68	312.43	312.96	315.97	312.93	312.98	314.07	315.56	313.36	314.79	313.67	314.62	311	313.7	312.93	314.11	312.39	312.81	312.61	313.1	313.34	315.48	313.6
302.73	302.44	302.15	302.54	301.36	301.44	303.16	302.84	302.37	301.69	302.28	303.69	302.6	303.57	302.71	300.6	302.38	302.39	303.32	303.55	300.69	299.6	301.79	300.96	303.05	302.57	301.24	302.25	302.5	300.74	302.64	303.71	302.56	302.57	302.49	301.74	302.34	303.43	301.82	302.21	302.9	302.42	301.9	303.7	302.32	303.57	302.79	301.98	302.56	301.63
314.91	313.91	313.62	313.16	313.58	314.72	312.06	313.97	311.87	312.63	313.39	313.7	311.97	315.06	314.03	313.06	313.77	314.13	313.73	313.4	313.71	313.41	314.49	313.36	314.12	313.25	314.1	313.88	313.45	314.35	312.73	311.53	312.31	313.9	312.33	314.78	313.75	314.92	313.78	314.4	313.99	313.38	312.29	314.04	313.41	312.01	313.05	313.78	312.43	312.94
316.39	315.86	315	313.66	313.19	314.63	314.95	314.39	314.67	314.19	315.23	316.29	314.72	314.97	314.6	315.9	315.54	316.36	315.02	314.4	314.03	314.55	313.14	314.88	316.31	314.95	314.57	313.41	314.2	316.08	316.29	314.68	312.66	314.88	315.17	315.47	315.54	316.27	314.6	315.32	314.98	315	313.81	314.1	313.65	314.42	314.12	315.45	315.68	314.28
301.52	303.7	301.43	304.3	300.96	302.84	303.5	300.52	303.46	302.01	302.42	304.01	302.69	302.03	302.31	304.69	302.92	301.23	301.96	302.02	302.14	302.89	302.95	301	302.12	302.2	301.49	301.36	301.95	301.83	303.44	302.85	301.85	301.49	303.4	302.02	303.36	303.27	303.47	304.8	303.54	301.34	302.56	301.69	304.02	301.94	300.91	302.06	303.18	301.08
310.37	310.6	311.29	309.16	310.64	310.58	311.53	309.64	309.91	309.58	308.62	310.4	310.88	310.14	308.84	309.98	310.16	309.61	308.86	310.89	308.63	309.86	311.4	309.65	310.03	310.71	311.1	309.63	309.58	309.53	310.01	308.59	307.97	312.15	310.97	311.19	308.27	312.13	308.77	309.55	311.53	310	309.63	307.69	308.28	308.34	308.85	309.55	310.29	308.62
327.45	328.91	327.88	326.85	329.2	327.42	328.45	327.04	326.65	328	327.83	327.51	328.1	326.52	328.53	326.51	327.39	327.04	328.35	328.24	327.44	327.8	326.33	328.61	327.86	325.24	325.24	327.4	328.83	325.41	328.76	326.79	326.29	326.04	328.84	328.53	330.15	327.35	327.56	327.06	328.62	327.99	328.87	327.84	327.59	326.76	327.76	326.61	327.58	327.15
294.51	295.14	294.27	295.78	294.85	294.88	294.58	295.05	295.67	295.82	295.08	294.26	294.61	295.86	294.65	295.18	293.07	294.63	296.83	294.69	293.82	295.55	295.26	295.59	294.51	296.35	294.97	295.2	295.87	295.49	295.54	295.57	295.62	294.2	294.08	295.83	294.5	294.38	295.51	296.17	293.52	294.04	296.54	294.77	293.58	296.15	295.96	293.6	295.53	295.14
313.72	315.26	313.83	313.4	314.29	315.29	314.56	313.71	316.35	313.84	312.78	314.25	315.14	315.38	316.46	317.13	315.61	314.37	314.71	315.7	315.94	313.82	314.06	314.92	314.15	314.58	314.47	314.61	314.07	313.48	315.88	314.35	314.98	313.63	311.88	315.91	313.96	313.26	313.92	315.07	316.13	315.16	315.78	315.76	314.92	315.86	314.27	313.78	314.92	314.28
304.54	302.8	304.64	304.03	305.23	302.88	304.05	304.3	304.61	303.46	303.91	304.12	304.04	305.14	303.69	304.42	303.92	305.5	302.93	304.56	305.44	305.12	304.66	303.78	305.3	302.99	304.62	305.01	304.57	304.67	302.14	304.54	304.07	305.77	304.92	303.37	306.41	306.24	303.14	303.69	303.39	305.12	302.7	303.05	303.87	304.51	302.74	305.75	306.41	306.17
313.72	315.32	314.03	313.99	312.46	312.98	314.31	316.71	315.15	314.82	313.07	314.82	314.37	315.86	315.79	314.34	315.36	313.72	314.12	314.21	316.88	315.02	315.73	315.21	315.47	313.79	313.47	314.8	315.24	314.74	314.88	315.39	316.39	315.84	313.55	313.92	312.34	314.66	313.66	315.24	314.5	315.13	313.8	313.91	315.21	314.65	313.32	313.68	314.7	314.39
314.18	315.36	314.26	316.2	315.92	314.51	313.51	314.74	314.86	315.54	314.24	316.17	314.04	313.49	315.9	316.28	314.85	317.75	314.64	315.8	316.4	317.37	315.25	312.81	313.53	314.84	315.6	314.26	315	317.61	314.74	314.72	313.77	315.27	316.27	312.91	315.23	312.97	315.14	313.72	314.84	314.63	315.82	315.33	314.65	315.08	314.44	314.92	313.86	315.15
314.52	315.15	315.69	314.09	314.94	314.25	313.61	315.11	313.41	314.32	313.28	315.19	314.65	314.39	314.15	312.76	314.68	315.87	313.66	313.44	315.08	313.89	315.06	314.64	313.91	312.82	315.5	314.54	314.08	312.6	312.83	313.32	315.8	313.93	314.14	313.65	314.87	314.93	314.84	314.81	313.04	314.39	313.89	314.43	312.86	313.88	314.97	313.96	314.7	312.97
308.49	306.42	307.13	305.32	307.77	307.61	305.94	305.32	306.64	305.92	305.81	305.62	305.56	305.97	305.51	307.46	307.02	305.92	305.81	306.64	306.53	308.9	307.29	305.09	305.8	306.19	306.27	306.28	306.92	305.35	306.58	307.39	306.83	306.45	307.26	307.43	305.94	307.1	308.3	305.92	306.34	304.85	307.74	306.56	307.07	303.97	307.34	306.45	306.27	306.48
296.09	295.91	297.71	298.25	297.51	296.44	296.93	295.33	295.87	296.24	296.6	297.2	296.53	296.93	296.15	297.47	296.43	298.27	295.93	296.63	296.55	298.15	295.41	295.82	295.07	297.34	298.47	295.02	295.92	297.1	296.47	296.7	297.83	296.26	297.47	298.42	295.66	296.98	297.96	295.9	297.85	297.35	297.53	297.12	296.83	297.3	297.1	296.71	297.84	295.72
296.21	296.09	296.66	295.96	297.46	294.53	296.31	295.98	299.01	295.82	295.39	295.63	295.93	298.27	297.32	297.75	294.43	296.77	296.69	296.01	297.79	296.72	295.6	297.21	298.29	296.45	296.6	296.64	297.09	297.25	296.89	295.77	294.82	297.43	297.08	297.23	297.25	297.85	295.89	297.86	296.22	296.78	298.47	296.78	295.38	295.73	296.19	295.54	296.52	296.52
306.45	305.57	305.04	306.42	303.87	305.24	304.85	306.17	305.27	302.16	306.74	305.33	303.24	304.24	305.54	301.72	304.3	306.4	303.25	303.18	304.7	304.72	305.64	303.51	305.38	303.7	302.81	305.4	306.11	302.8	303.68	303.81	304.54	305.78	303.54	303.65	304.5	305.04	305	303.73	304.92	305.92	305.92	303.52	305.28	306.76	306.1	305.33	305.07	303.09
313.34	314.14	314.63	312.65	311.96	313.29	315.36	311	313.5	314.93	313.54	315.08	314.02	313.09	313.54	313.13	313.71	311.68	312.01	313.03	312.31	314.58	314.54	312.95	315.07	312.79	312.35	314.07	313.29	312.14	311.87	315.4	313.1	311.71	312.52	313.25	313	314.01	314.69	314.3	310.95	314.51	312.06	314.07	313.44	313.99	313.05	313.21	314.53	312.09
313.35	312.82	311.5	311.32	312.8	312.86	312.86	310.63	312.95	313.09	314.24	312.88	314.35	313.75	313.4	312.91	311.66	312.88	312.38	313.32	312.94	314.99	312.86	311.51	314.43	313.44	313.38	314.92	314.16	313.63	312.35	313.67	313.68	312.8	313.7	311.88	311.36	312.72	311.15	312.56	313.61	312.11	310.54	314	314.13	312.75	312.13	313.94	311.09	311.72
300.97	301.91	301.27	302.72	301.4	301.38	302.49	302.45	300.84	301.97	301.11	302.63	300.98	300.04	301.03	300.82	301.59	300.12	303.79	301.2	300.77	301.49	300.68	300.14	299.98	300.14	300.16	300.04	302.57	300.83	300.44	299.61	301.59	302.33	301.83	301.64	301.15	299.46	301.98	299.83	300.97	299.69	301.6	299.9	301.43	300.54	300.1	302.31	299.83	301.46
302.38	301.59	301.74	302.67	302.48	302.02	299.69	303.43	302.59	301.18	302.12	303.88	303.15	301.73	303.33	302.72	302.38	303.19	303.58	301.9	302.27	302.36	301.55	302.59	302.48	303.62	300.62	302.14	302.5	303.75	301.69	303.08	303.68	303.32	301.82	302.58	303.69	301.2	302.98	301.99	301.82	301.6	303.12	304.19	302.37	302.93	300.59	301.35	301.8	303.98
304.38	303.44	305.36	305.81	302.89	304.63	304.93	304.13	303.59	302.83	304.28	305.66	304.17	305.39	305.99	305.21	304.79	304.4	306.28	304.19	306.51	305.73	304.21	303.93	304.52	303.86	304.92	305.97	302.81	305.63	305.17	303.85	304.2	304.14	306.61	304.97	303.85	306.42	304.26	306.67	304.07	304.98	306.22	305.15	304.59	305	305.04	304.85	304.33	303.71
303.27	302.96	302.51	302.19	301.69	302.81	304.21	301.84	302.03	303.85	302.53	300.96	304.09	302.71	303.52	303.79	304.23	302.88	304.06	302.51	302.05	302.97	304.46	301.57	302.81	302.58	303.81	304.65	301.16	303.21	303.03	301	301.82	303.87	303.61	302.64	302.16	302.67	303.31	302.77	303.28	301.56	302.54	303.25	301.65	303.35	302.3	302.15	303.35	302.85
304.69	305.08	303.57	303.61	305.73	304.14	305.44	305.63	305.52	303.42	304.89	304.26	304.87	304.03	304.94	305.65	303.17	306.03	305.27	304.14	304.15	303.96	304.24	304.13	304.1	305.44	305.63	303.36	304.37	306.78	303.25	303.62	302.83	303.01	303.08	304.37	303.81	304.47	303.12	304.53	303.66	304.48	303.33	305.24	304.25	303.9	304.8	305.19	305.25	305.11
303.46	300.96	301.77	301.83	301.18	303.21	303.49	301.42	302.99	302.17	301.85	301.75	303.31	300.78	302.42	302.89	302.8	303.73	302	301.03	302.53	302.15	302.45	302.82	302.17	303.11	301.9	302.81	302.63	302.75	299.58	302.47	303.27	303.71	300.92	301.56	303.46	302.14	303.34	303.17	303.23	302.14	303.29	302.29	303.01	301.36	302.9	300.72	305.35	303.15
310.25	311.73	310.17	311.24	310.37	312.72	310.53	310.84	310.98	311.79	309.61	309.03	311.39	310.82	310.43	311.66	310.44	309.41	311.47	309.31	310.28	308.78	309.19	311.15	311.64	311.16	312.39	308.81	311.47	312.31	308.95	308.16	309.33	311.81	308.41	312.33	309	309.99	309.34	310.89	311.92	310.7	310.83	309.86	312.53	310.56	311.02	309.87	309.65	310.61
326.77	327.49	329.69	328.17	330.07	327.1	327.04	327.94	327.08	327.96	325.99	326.05	328.77	328.66	327.38	325.83	327.13	328.45	328.31	327.44	326.65	327.09	328.15	328.51	328.12	327.75	328.78	327.15	329.25	327.89	328.98	327.54	326.33	328.13	327	327.44	328.48	329.42	327.19	326.67	328.29	326.88	327.55	327.82	328.36	327.18	327.81	328.18	327.99	327.14
301.35	300.19	300.8	301.57	301.87	302	301.43	299.27	301.93	300.65	298.78	300.71	301.62	301.74	300.11	301.41	300.95	301.95	301.1	301.19	301.83	300.55	300.17	301.48	299.75	300.98	301.22	299.99	302.5	302.39	300.64	300.02	300.26	299.46	302.58	301.14	300.83	301.5	300.66	300.85	300.32	300.44	301.7	302.05	301.33	300.99	301.52	301.5	300.67	299.64
295.45	294.38	295.1	294.48	294.58	297.12	295.35	295.33	295.01	293.98	295.99	294.85	295.41	295.71	294.59	296.42	295.76	294.21	294.93	295.43	294.22	296.59	294.77	295.66	296.37	294.22	294.45	294.95	293.17	294.94	293.57	295.66	295.99	294.91	294.22	294.04	295.83	295.1	294.21	294.86	294.63	293.74	298.85	295.61	295.91	294.33	293.79	295.23	296.5	296.33
[truncated: 50 more rows]
[truncated: 150 more columns]
