# Supplementary material for: Genetic dissection of main and epistatic effects of QTL based on augmented triple test cross design
Source: PLoS One. 2017 Dec 14;12(12):e0189054. doi: 10.1371/journal.pone.0189054 (PMC5730204; doi:10.1371/journal.pone.0189054)
Supplement: S9 Supporting Information — (ZIP) [file pone.0189054.s009.zip › z5_1250_0.2_10.csv]

300.28	306.71	301.63	308.23	302.54	303.52	302.91	305.74	309.83	309.47	302.86	305.92	307.6	306.44	302.03	301.97	302.1	304.04	308.05	305.89	302.14	305.58	305.3	302.12	306.32	302.54	307.06	305.37	307	301.21	302.12	304.54	307.87	302.82	300.2	307.84	303.66	304.48	302.02	304.33	308.53	305.25	307.98	307.09	304.84	300.21	310.18	306.57	304.4	303.09
304.13	306.74	306.56	302.34	300.41	302.07	301.48	301.01	303.36	304.19	301.71	300.65	303.67	302.84	300.12	307.02	304.41	302.75	304.02	299.98	302.92	303.76	301.19	302.34	303.22	307.68	302.21	302.98	307.3	304.28	299.32	300.09	302.76	304.12	302.82	302.7	307.6	300.08	303.98	306.26	305.01	300.44	301	301.01	300.4	299.13	303.22	304.63	302.03	303.66
301.18	301.52	299.8	300.68	297.83	305.73	303.08	295.84	301.78	303.97	298.89	301.1	300.26	301.57	304.92	296.22	299.33	305.2	299.2	299.51	300.03	304.03	305.61	297.73	300.22	300.04	300.42	300.89	297.42	297.1	301.48	298.43	298.83	301.1	298.28	294.08	297.22	297.34	301.39	299.6	298.17	299.31	301.57	299.49	298.82	301.18	298.34	300.49	295.81	299.44
317.97	318.51	316.66	314.06	312.25	312.43	320.17	315.55	317.77	319.18	310.21	311.1	314.79	311.72	316.59	316.74	317.14	314.42	319.67	324.93	313.97	317.87	314.51	314.42	317.18	309.13	316.52	315.37	322.02	313.16	316.05	312.24	317.27	316.3	314.74	314.48	318.48	316.27	312.12	320.32	315.12	316.65	311.46	315.71	317.38	318.94	322.39	316.43	313.8	318.54
319.38	317.93	313.53	315.91	321.42	314.74	315.39	315.72	314.31	315.35	316.12	314.18	314.77	314.93	315.22	315.2	310.1	312.58	314.02	317.54	318.47	315.95	312.74	312.17	314.28	315.96	318.94	323.02	310.61	318.28	316.78	311.43	311.33	318.47	315.35	314.54	313.16	316.79	315.55	316.6	315.41	310.3	320.93	312.79	316.66	319.44	314.56	315.4	314.86	317.68
306.67	300.26	308.59	304.78	299.74	307.82	305.58	298.95	301.68	302.26	299.85	304.6	301.66	303.19	302.09	306.17	300.4	297.32	302.39	300.66	303.92	299.35	301.13	304.83	307.14	302.84	302.98	300.67	299.96	298.95	298.53	305.83	301.72	303.48	307.62	306.31	301.48	301.04	305.49	302.22	304.21	304.56	303.82	301.81	308.29	302.35	300.17	304.82	302.28	301.47
302.6	305.59	304.11	300.45	302.16	299.22	307.19	307.5	303.47	298.05	308.73	306.22	301.89	299.84	304.06	302.45	301.03	307.9	301.53	304.73	298.55	305.21	303.15	299.92	301.54	303.66	304.93	298.33	307.9	304.53	301.69	296.22	301.6	304.18	308.04	305.15	309.01	299.28	305.88	302.38	300.45	302.82	305.17	303.42	305.95	305.22	303.58	305.49	300.57	299.83
318.85	320.75	319.6	316.98	313.68	313.82	321.01	316.48	317.71	317.07	314.36	319.25	318.22	313.93	315.83	319.15	316.4	318.31	319.73	317.95	317.65	320	317.42	315.04	318.92	316.15	321.72	319.99	316.73	317	319.13	321.34	320.03	324.65	318.12	319.68	317.08	316.1	317.76	317.96	316.52	324.24	318.6	319.48	319.32	317.83	314.94	314.23	320.72	315.74
301.64	305.07	299.13	301.62	301.97	306.07	302.02	304.3	300.19	306.03	299.26	304.09	302.41	302.3	304.19	307.5	302.13	305.47	302.54	307.77	305.19	299.73	308.65	302.97	303.19	299.88	303.16	303.15	301.07	301.36	300.44	301.81	299.27	305.6	310.07	303.41	305.74	302.81	301.58	307.36	301.86	303.47	305.72	302.73	304.04	301.8	302.79	306.12	303.23	308.01
315.96	312.47	316.98	313.31	317.47	313.26	317.88	319.9	317.73	307.3	315.54	319.53	313.11	318.18	312.07	318.83	317.35	313.35	314.97	314.86	319.54	313.69	313.61	316.46	313.2	316.58	312.59	315.57	312.94	312.9	317.95	316.6	316.13	312.94	312.03	315.72	320.26	315.41	311.73	312.44	317.6	309.47	313.03	313.31	314.25	320.97	318.16	311.18	317.57	313.56
306.38	305.14	306.58	306.97	308.35	303.19	306.55	303.07	304.76	305.5	308.95	302.27	304.12	304.82	307.75	298.38	306.59	303.69	306.1	305.3	307.1	301.99	303.98	304.62	302.45	300.19	305.59	302.16	305.02	303.68	305.06	304.19	310.86	301.95	304.36	300.69	304.34	307.28	303.4	298.38	301.68	304.85	308.94	308.98	309.79	305.35	308.57	305.16	299.38	304.67
310.17	318.33	311.63	317.37	317.23	312.9	311.1	313.24	314.51	307.05	313.66	317.15	309.62	311.08	315.39	313.78	315.37	315.19	315.44	311.72	311.6	317.88	314.18	317.77	314.5	313.87	313.34	311.21	314.9	312.04	314.23	318.8	315.12	313.89	313	316.63	322.35	316.19	311.25	313.05	311.4	314.45	311.33	320.18	312.67	316.05	309.77	314.29	313.64	319.54
325.25	325.71	332.21	329.68	330.82	335.81	327.33	334.32	330.59	327.99	325.07	324.68	326.56	331.7	327.04	325.83	325.92	328.5	328.54	329.11	325.53	325.54	332.65	334.71	324.67	330.35	327.53	327.39	324.85	326.85	328.86	320.14	328.65	326.06	327.99	329.91	333.26	328.54	330.78	326.01	329.36	329.2	331.92	329.34	328.12	329.82	327.36	334.37	332.67	329.88
314.83	316.42	312.22	313.27	318.68	313.7	309.45	316.82	316.44	313.18	315.95	310.87	315.23	314.47	315.74	316.91	316.16	313.55	314.41	315.13	313.16	321.14	310.96	314.04	316.74	314.28	311.64	313.54	312.14	316.67	310.95	316.65	320.87	312.69	313.15	321.44	314.26	317.47	316.33	312.75	312.27	317.04	313.46	311.79	315.31	315.17	313.29	307.4	308.5	320.57
302.06	308.56	301.89	305.88	303.81	304.94	306.95	303.86	305.23	307.56	302.54	300.91	301.03	304.13	303.75	300.3	306.67	297.69	305.94	307.27	306.36	306.82	300.82	298.87	304.88	298.21	302.87	300.05	301.67	296.51	303.96	302.76	303.92	304.79	303.08	304.26	305.12	305.08	301.77	303.77	301.48	300.46	302.63	303.65	303.47	303.84	307.41	301.95	308.15	305.28
302.29	304.68	304.72	303.59	302.04	304.01	302.14	304.39	302.74	301.22	302.35	304.4	302.91	304.72	304.11	301.36	304.45	303.13	305.37	300.08	306.6	301.88	301.74	304.59	301.39	301.38	303.92	303.37	299.48	304.94	302.34	303.93	299.63	306.3	302.98	300.66	305.55	305.39	302.01	303.59	305.5	304.85	307	299.23	305.57	305.32	304.68	303.62	300.15	305.15
311.85	313	307.33	311.33	310.2	306.96	312.5	311.15	304.92	309.44	312.51	312.43	314.63	308.59	310.88	310.88	314.09	310.45	314.98	309.56	310.8	306.3	305.95	305.72	310.48	311.09	315.98	308.76	314.73	309.22	310.34	314.33	310.49	308.89	311.79	313.43	309.88	309.25	311.18	310.67	312.61	312.19	309.73	308.08	311.92	313.83	311.12	313.47	312.21	314.91
300.47	307.87	305.62	302.35	307.35	308.66	300.15	298.2	302.24	304.46	301.76	306.57	304.19	304.25	308.53	304.97	305.95	303.73	307.13	298.69	306.83	306.77	309.03	302.63	306.44	305.35	304.9	304.53	303.7	303.69	305.97	306.8	308.05	304.34	298.81	303.91	307.08	306.7	303.29	305.55	307.66	298.4	297.58	305.07	302.26	304.21	306.91	302.37	306.57	309.18
327.33	330.27	334.78	330.64	324.92	326.23	328.1	324.64	326.62	331.85	331.02	328.6	327.65	323.46	325.41	330.01	330.18	328.43	327.38	326.58	323.17	329.55	329.26	329.66	332.57	327.85	326.54	330.6	327.61	328.96	331.75	334.17	330.64	329.89	330.11	327.11	331.24	325.7	331.76	330	330.74	331.66	330.42	330.43	333.2	336.05	329.04	329.51	325.95	329.3
309.96	316.08	313.42	310.17	316.42	306.68	314.99	313.37	307.89	316.78	316.19	308.97	310.26	315.54	320.6	314.19	312.97	317.53	313.86	311.69	314.46	312.65	311.61	312.11	314.32	314.16	315.01	311.67	310.49	313.13	312.85	313.76	315.41	313.12	312.9	310.78	320.22	314.83	313.01	310.21	318.03	312.77	312.19	314.96	315.08	313.08	309.98	313.75	311.52	308.41
318	311.66	313.68	317.06	316.47	310.69	315.99	315.95	315.04	314.87	315.64	317.1	318.35	311.85	314.68	312.74	321.05	317.16	315.36	312.91	312.67	317.91	314.35	318.34	314.4	313.64	315.53	319.63	315.39	318.13	313.86	314.61	312.33	315.13	312.84	319.61	313.36	316.95	306.8	314.82	317.21	321.06	316.51	314.72	314.23	315.94	313.29	316.18	316.27	313.41
302.76	301.41	304.49	303.4	301.18	300.39	295.35	296.22	302.71	297.94	300.22	297.85	301.56	297.07	304.51	298.25	302.65	302.75	299.38	295.81	302.21	297.91	306.02	300.52	299.38	298.5	301.32	304.98	299.67	302.09	297.39	300.24	297.92	299.6	300.88	301.26	302.84	302.83	299.33	302.32	300.96	300.9	294.14	298.43	297.87	299.75	300.87	296.11	302.15	299.68
310.19	308.46	311.91	309.08	305.1	306.61	312.28	312.45	311.07	313.89	312.3	307.65	306.35	310.1	306.53	306.98	310.41	312.9	311.75	306.48	311.25	310.1	309.37	313.61	306.65	312.43	312.05	308.28	311.5	309.83	308.41	310.8	307.73	309.91	310.12	309.89	305.91	311.22	311.43	314.13	307.53	303.56	308.53	312.29	309.22	307.77	309	312.33	309.91	309.06
325.11	323.81	321.82	323.6	325.85	327.44	327.71	322.75	329.33	322.6	323.1	321.99	327.27	323.8	325.97	323.27	323.52	329.66	325.66	326.58	328	318.08	324.38	324.94	322.53	324.65	319.79	324.4	324.46	326.16	330.46	321.05	325.66	327.3	320.26	325.18	321.25	320.99	323.32	324.98	322.47	327.45	330.53	329.71	324.48	323.27	326.19	324.15	320.2	325.26
326.03	324.39	326	324.41	325.92	323.4	322.76	324	327.18	323	322.33	320.97	319.72	321.66	325.99	327.31	327.69	322.67	321.26	319.69	326.98	327.19	323.54	324.63	325.44	330.16	323.61	320.12	328.31	326.36	323.88	323.7	323.36	326.96	322.88	329.64	330.35	325.36	326.83	321.65	323.99	324.58	325.81	325.53	326.63	327.58	321.68	319.82	323.54	321.25
303.85	302.83	306.04	304.73	298.29	302.86	304.35	305.02	298.47	304.43	305.91	305.66	304.39	301.43	300.11	308.48	309.34	304.17	304.11	307.62	303.64	305.89	306.78	300.58	304.16	306.17	303.99	301.98	302.34	303.99	302.67	301.22	302.63	304.64	304.06	303.62	300.15	306.14	305.46	302.74	305.06	299.56	299.16	301.48	302.23	303.87	304.65	308.01	305.45	300.63
306.1	306.73	304.51	305.38	303.87	306.38	305.23	306.86	304.67	306.68	307.79	305.86	305.4	303.97	311.17	309.95	305.47	305.39	306.46	305.41	305.18	304.41	305.84	312.08	306.14	311.13	308.53	307.14	305.75	308.17	310.15	302.32	308.75	308.23	305.84	306.56	304.54	309.93	305.34	304.9	308.29	307.39	308.55	307.45	306.37	306.57	303.77	306.18	313.67	304.8
306.99	308.35	307.97	305.63	307.32	309.06	305.45	308.14	309.03	308.49	307.52	305.84	303.7	303.73	309.16	305.65	309.47	303.42	306.12	311.39	310.61	308.67	303.43	308.35	308.68	308.82	303.36	308.91	308.7	302.81	306.52	307.11	305.39	308.02	305.76	304.5	308.58	311.46	300.42	304.33	308.34	305.77	304.41	302.94	306.52	307.21	301.15	305.83	309.42	305.68
312.06	317.69	318.41	317.41	314.37	313.62	324.66	315.06	319.98	316.24	314.42	314.9	313.17	312.92	315.19	319	315.81	318.11	320.35	316.08	315.6	315.09	313.57	313.2	319.67	314.94	318.68	315.08	314.06	317.36	317.08	313.4	315.95	317.16	316.58	313.46	317.76	310.49	321.26	317.16	315.46	316.5	313.61	317.14	314.6	319.02	318.77	314.56	308.24	314.81
310.07	304.79	304.5	312.5	303.34	308.96	307.05	306.84	310.27	303.63	306.83	305.26	305.49	302.83	304.11	305.38	304.81	305.64	302.27	310.04	306.1	304.21	303.07	301.55	305.9	308.85	307.59	307.94	310.34	305.56	308.4	310.81	308.22	305.78	303	305.34	307.21	306.43	309.62	307.96	307.78	316.96	309.48	307.76	304.22	312.11	310.48	305.13	306.36	310.94
306.16	302.65	302.04	297.84	303.23	305.81	301.97	302.48	306.42	310.92	302.76	306.48	306.38	295.68	304.34	306.81	303.68	300.58	305.69	310.24	304.72	303.96	304.1	303.21	301.47	302.26	302.36	301.64	301.01	303.52	305.14	302.23	303.89	304.97	307.73	303.35	304.69	308.57	309.15	298.17	304.13	307.58	302.45	303.07	304.23	305.42	302.09	300.12	299.84	303.89
301.02	302.96	306.81	300.45	305.41	302.58	306.26	299.55	303.61	305.16	306.23	307.11	302.04	297.36	307.6	302.7	306.04	300.23	302.75	305.11	303.9	298.5	304.37	301.01	302.75	302.43	296.9	303.05	304.84	300.8	303.32	301.91	307.33	297.44	305.27	305.53	305.31	308.65	300.11	299.14	302.79	302.09	307.26	302.11	298.32	303.57	298.93	300.24	304.67	303.85
307.26	307.02	306.94	306.83	308.55	310.84	300.99	306.64	305.88	307.24	298.23	300.37	307.09	304.43	305.08	305.24	306.78	307.4	308.38	307.86	303.01	303.01	306.02	303.7	304.1	305.53	304.48	305.84	308.23	305.59	305.9	301.33	300.61	304.83	303.71	306.49	307.64	306.95	307.8	309.15	304.38	301.08	302.23	306.62	309.75	304.57	307.95	301.98	307.38	306.75
308.29	303.57	299.86	302.88	299.71	308.31	301.2	300.28	302.64	304	301.21	301.42	300.32	296.36	299.82	301.06	303.86	304.64	307.03	298.6	306.73	298.77	300.12	303.74	302.57	304.06	299.79	298.7	309.25	303.35	305.25	303.9	302.12	299.84	298.44	302.91	300.14	296.31	300.61	301.81	306.12	302.99	301.12	302.28	302.13	304.19	303.16	303.06	306.31	303.57
326.49	325.49	327.13	328.25	330.25	329.59	329.36	324.4	330.6	325.06	325.99	326.41	328.2	324.13	333.69	327.95	332.02	327.16	327.23	319.83	328.87	324.9	332.68	331.84	324.24	330.47	326.56	325.95	327.03	325.97	327.27	325.88	324.12	331.67	325.1	325.97	326.3	327.9	328.89	329.75	328.88	326.84	326.65	327.68	328.19	329.72	325.03	329.57	319.63	330.83
291.89	293.97	295	293.37	291.55	292.4	292.81	286.78	286.23	289.83	291.34	290.55	296.67	295.06	296.82	294.56	290.29	297.45	292.94	296.32	294.22	289.41	300.27	296.03	298.58	290.89	297.19	293.01	290.11	290.47	294.89	295.27	290.83	297.69	293.58	295.57	297.03	297.07	292.81	297.17	294.96	290.44	295.89	295.95	296.79	294.12	296.04	293.69	294.36	291.32
297.21	291.96	293.61	297.86	294.12	293.7	294.6	294.37	292.34	298.65	294.32	297.12	295.21	300.57	294.6	294.19	291.8	295	298.34	292.42	292.88	292.33	295.97	292.85	292.53	295	292.8	296.87	293.81	294.05	295.9	294.89	292.81	292.38	292.28	295.42	294	294.81	294.44	296.34	298.18	302.9	295.42	292.32	293.53	298.36	290.78	294.8	297.76	297.82
303	307.98	307.31	308.18	305.74	306.01	304.01	306.01	313.53	309.42	305.67	308.69	312.25	309.81	303.98	303.03	305.21	306.51	305.55	307.15	310.66	309.79	306.65	308.62	309.54	305.94	310.55	305.55	303.8	305.66	306.02	305.35	307.64	307.9	306.8	311.17	303.5	310.49	309.18	308.8	310.41	306.27	305.81	309.88	314.02	310.57	308.92	305.69	305.83	303.92
308.98	312.86	316.73	314.91	309.19	317.86	311.18	311.74	311.23	314.51	312.15	316.44	311.01	313	311.95	310.4	310.43	313.56	311.94	311.12	312.85	317.69	309.06	314.15	308.65	313	307.81	309.11	317.38	317.34	320.28	314.37	314.7	311.59	316.87	312.69	315.97	316.3	309.41	309.97	315.23	311.52	314.48	311.73	311.11	315.6	314.65	314.9	312.73	313.13
300.87	302.63	300.66	293.76	300.41	300.86	299.41	301.09	298.8	303.61	302.03	300.33	299.45	303.66	295.19	305.6	302.92	298.91	304.46	304.02	301.91	297.29	297.46	299.87	299.03	300.37	295.9	300.26	301.74	304	302.63	301.49	299.86	300.41	300.8	302.73	298.68	299.44	302.72	299.38	301.61	305.86	304	300.93	301.04	302.06	300.92	300.91	301.83	301.7
297.67	301.6	299.07	296.04	301.28	304.41	304.26	298.26	303.3	302.81	309.53	301.36	305.45	309.82	299.94	302.78	304.34	303.89	301.56	304.5	303.38	303.49	302.44	306.1	305.97	307.55	306.05	303.86	300.35	299.7	305.53	303.07	311.56	304.29	302.81	306.33	305.85	306.4	306.91	305.25	306.2	299.37	305.14	302.2	304.93	297.89	303.73	299.31	304.13	305.58
294.57	293.75	299.29	293.61	293.45	295.32	291.96	293.96	293.43	293.59	291.11	294.19	294.1	291.72	291.33	292.5	290.41	293.58	293.53	290.02	299.97	291.43	292.77	295.16	294.59	290.66	293.51	297.12	297.08	293.56	293.43	298.45	293.71	295.05	296.18	286.53	295.15	291.33	289.74	293.67	296.66	296.25	295.27	293.18	295.7	293.15	293.95	294.61	295.81	293.54
313.48	312.65	309.46	318.03	312.04	316.28	313.6	315.8	314.55	311.25	315.2	311.91	315.47	314.91	313.73	314.56	312.79	316.18	316.75	315.66	313.71	317.23	316.77	315.12	312.99	315.26	314.12	316.15	311.16	314.52	315.34	314.65	310.79	315.59	312.07	315.06	316.84	321.43	308.17	312.91	316.22	314.14	315.64	315.65	313.43	315.47	307.54	315.38	317.01	313.96
317.88	317.22	317.5	321.02	321.09	317.32	317.46	322.51	319.96	313.94	318.45	317.48	320.25	320.2	318.08	317.02	318.08	318.67	319.94	325	320.5	314.31	319.54	324.58	319.21	323.09	316.09	322.29	315.19	321.57	324.92	319.49	325.82	321.1	324.23	317.94	321.2	321.77	316.7	319.54	320.59	321.04	319.23	320.24	319.48	321.64	320.78	316.28	321.62	319.92
314.1	308.97	306.47	307.4	312.2	312.67	306.16	306.12	309.49	311.19	309.06	311.76	311.7	306.88	307.73	307.7	313.28	308.5	316.11	312.48	313.15	313.6	309.97	312.59	314.47	312.75	315.14	309.77	309.76	304.88	309.22	310.93	309.13	315.47	308.64	305.63	313.89	311.88	311.43	308.36	307.62	308.66	310.88	311.42	306	306.71	308.04	313.93	304.98	308.18
325.77	323.57	317.14	322.49	320.91	321.85	314.09	317.9	321.11	320.04	322.34	319.38	317.31	319.89	318.23	320.88	314.29	323.17	317.77	320.53	320.08	316.79	321.86	317.76	319.41	323.54	318.62	317.03	318.23	318.58	315.46	316	318.16	323.75	319.43	316.86	316.85	317.58	320.57	325.33	317	319.42	316.75	319.62	322.33	319.9	314.6	317.5	315.93	318.08
295.86	292.19	296.11	293.38	294.81	298.47	296.67	293.37	293.46	288.48	293.01	292.45	294.82	298.83	290.08	293.71	295.2	293.55	291.31	301.54	294	292.2	292.58	294.32	293.56	293.35	298.51	291.48	288.01	299.85	295.69	292.22	290.61	299.5	290.47	296.93	295.66	296.17	296.09	296.97	293.78	292.38	295.23	296.13	298.51	290.81	295.33	290.47	294.87	293.41
307.38	309.92	307.22	309.27	317.04	308.8	309.34	308.42	309.54	308.89	305.23	307.51	309.02	304.74	307	315.57	313.31	308.09	305.87	308.82	308.68	312.42	310.72	310.43	311.45	311.83	308.87	307.98	311.86	312.02	312.45	308.02	307.78	309.03	312.65	305.16	302.86	309.39	305.93	305.5	311.74	304.78	310.37	305.4	304.04	310.73	309.41	311.08	310.62	307.85
311.07	315.44	308.97	314.88	315.75	311.16	309.45	315.94	311.3	314.46	316.34	312.96	314.12	308.2	311.58	310.62	312.93	310.75	317.04	315.15	311.12	315.34	313.99	311.72	314.86	310.66	314.49	310.55	314.41	315.96	310.78	310.72	314.94	315.06	313.88	316.36	313.74	316.34	312.17	313.35	310.76	312.06	307.82	313.02	311.78	311.42	314.35	310.49	311.93	312.28
311.03	305.4	308.99	304.75	304.74	308.03	309.82	311.24	302.58	307.7	306.17	306.77	309.89	308.75	305.9	304.9	306.13	301.54	309.15	308.41	308.84	306.52	304.98	305.59	310.86	305.34	306.86	303.52	307.49	307.21	312.38	298.62	308.36	305.01	309.19	309.15	307.92	306.71	304.23	306.19	307.34	304.56	306.03	306.34	310.72	306.12	309.3	309.32	308.13	306.16
322.51	321.7	320.58	323.98	322.41	325.01	320.88	323.07	326.84	321.94	326.29	323.65	323.27	325.04	325.62	325.4	321.79	326.43	321.79	325.9	321.29	321.05	324.6	326.53	324.26	326.64	322.2	324.87	326.8	321.51	329.17	325.06	322.82	326.38	325.07	327.1	322.19	328.14	326.49	325.95	324.01	327.63	326.43	328.35	320.16	323.17	323.37	328.76	326.7	322.29
316.98	321.03	318.93	312.41	317.42	319.98	317.61	312.48	318.27	321.43	316.37	315.31	320.56	315.75	317.62	319.64	314.21	319.6	316.16	314.61	315.1	316.2	317.66	315.01	312.3	321.89	318.37	318.69	313.6	314.58	320.52	311.9	318.74	315.77	316.68	319.04	315.69	317.33	318.73	315.47	318.06	318.09	319.7	309.3	314.35	314.9	318.44	313.01	317.29	315.57
306.65	320.32	310.32	308.74	311.74	316.25	315.94	314.17	314.34	312.98	317.08	320.52	317.05	317.57	310.24	317.8	313.37	317.89	311.89	318.54	311.92	314.91	314.14	311.64	314.36	312.95	323.64	312	318.98	312.72	315.06	313.27	310.53	317.21	315.32	315.83	315.52	317.64	314.33	314.58	313.02	314.49	313.56	314.56	315.97	317.12	313.21	311.24	317.17	316.35
312.82	314.82	312.16	317.97	313.7	309.64	310.9	311.66	313.17	313.97	309.25	311.32	314.92	313.41	306.47	306.56	308.1	308.03	313.51	315.8	314.38	311.5	317.39	313.85	309.72	316.28	314.32	316.17	313.45	311.45	316.44	312.42	314.38	316.78	317.72	315.24	309.71	312.92	312.91	320.04	311.25	313.74	311.16	309.96	311.44	303.53	309.36	309.54	311.51	313.45
304.56	305.83	299.14	306.83	304.02	305.86	310.22	302.56	305.13	302.15	305.85	304.88	307.88	301.55	305.75	304.73	307.06	305.65	298.24	304.17	300.89	305.42	306.42	304.88	306.73	300.66	306.4	299.01	308.18	303.24	306.64	305.69	309.58	307.1	300.57	305.44	305.89	308.1	298.99	306.28	308.71	303.34	303.57	305.43	301.91	307.16	307.12	303.56	305.5	304.05
304.7	296.67	297.83	296.96	298.19	305.21	298.29	300.07	299.49	298.31	302.99	303.09	301.84	304.62	300.67	302.57	300.27	303.03	300.32	301.63	301.41	300.13	298.83	306.18	294.67	302.71	301.73	299.99	297.11	301.16	301.22	299.13	301.87	293.69	296.19	305.05	300.29	299.43	303.24	300.21	298.13	297.08	304.03	298.17	298.53	297.43	301.83	295.74	296.04	297.27
295.69	292.96	298.83	295.23	293.64	295.95	292.91	295.26	294.45	297.75	292.49	292.24	287.6	292.46	300.52	293.12	295.66	295.28	300.7	302.34	299.83	293.29	301.72	293.8	293.1	290.87	295.35	288.59	294.58	297.31	293.65	294.14	296.51	295.11	296.61	289.17	293.2	296.32	297.4	295.76	291.78	297.46	294.91	294.12	299.28	292.93	301.46	292.95	300.59	291.16
333.24	328.15	319.79	324.54	327.72	333.95	326.98	330.25	330.61	325.66	331.37	329.74	331.34	326.98	329.52	330.54	326.93	328.83	327.43	330.18	326.96	329.68	333.73	327.41	327.66	328.19	325.09	335.14	328.59	325.62	329.22	332.08	332.52	324.66	321.63	329.59	327.58	333.19	325.75	327.65	328.63	327.08	327.02	329.47	335.67	332.79	326.74	326.09	323.8	326.82
317.67	318.45	317.58	318.01	319.44	316.45	316.04	313.64	311.93	319.06	315.82	322.73	317.33	319.16	313.67	314.08	315.71	311.73	317.12	316.12	318.56	312.76	317.73	319.85	315.03	314.8	318.83	318.29	318.77	317.61	320.21	314.99	313.53	314.95	317.17	317.65	323.76	315.82	313.68	320.78	314.33	317.58	315.62	316.99	316.09	319.19	318.26	321.79	313.67	313.66
301.27	300.35	300.53	301.25	300.06	302.14	300.6	304.83	298.54	304.22	301.41	303.03	301.42	298.65	302.22	303.8	298.62	295.81	302.38	305.87	303.8	297.3	299.3	293.94	301.15	300.74	300.9	301.88	298.02	296.78	297.21	295.99	298.71	301.22	297.85	299.81	302.93	300.53	300.76	298.59	304.18	302.4	295.99	300.46	301.64	297.23	299.53	300.95	299.22	301.65
304.95	305.74	303.79	302.69	302.73	306.21	304.56	306.87	311.55	309.64	304.39	305.85	311.01	309.6	303.71	304.07	307.36	306.39	305.06	304.82	303.96	304.39	310.46	308.81	310.13	298.94	306.5	308.29	304.8	305.54	305.14	307.14	307.91	307.14	307.22	303.36	303.19	310.83	307.24	301.91	307.02	308.26	308.05	307.36	305.2	306.69	302.22	308.15	305.87	308.8
328.18	328.93	328.87	325.1	326.7	325.52	329.14	330.86	326.96	328.87	331.07	331.21	328.41	331.31	327.7	321.95	326.48	325.15	331.59	326.76	326.54	328.61	327.2	325.57	329.05	327.07	327.53	328.12	329.63	325.11	330.25	330.4	326.32	325.68	327.91	327.88	326.96	330.59	325.49	325.51	330.18	328.72	329.68	323.5	327.58	329.34	330.45	325.26	331.75	327.63
301.32	300.15	301.24	299.16	299.93	297.96	303.03	303.38	297.19	308.29	300.76	297.87	301.42	299.55	296.49	301.17	299.85	294.27	302.11	296.74	300.51	300.6	305.82	300.7	303.51	299.79	301.7	303.51	302.92	308.98	305.05	298.23	303.82	304.24	304.17	303.3	304.69	301.91	300.55	299.26	298.97	301.72	305.59	297.69	298.58	301.59	301.43	304.42	305.62	297.5
316.07	313.61	309.57	314.93	314	312.53	316.43	310.3	313.04	310.69	310.17	314.71	316.48	311.36	309.11	318.67	308.37	312	309.14	312.15	314.8	312.29	307.02	308.85	310.92	313.85	312.78	310.33	310.92	314.94	314.31	315.24	316.52	305.44	312.89	311.37	316.6	310.03	314.91	310.52	311.73	313.48	310.35	312.97	312.48	317.15	310.33	311.53	314.86	312.1
311.72	309.88	313.61	310.05	308.19	310.82	307.5	309.75	314.84	309.61	316.34	314.29	310.98	313.55	313.77	309.95	310.27	305.4	311.11	313.08	308.54	312.57	314.56	310.47	303.3	310.87	311.18	310.84	310.32	309.6	303.71	311.87	308.41	304.58	310.62	305.53	310.32	307.38	307.36	310.84	310.5	305.53	309.78	311.73	312.03	305.45	308.39	315.04	314.04	311.74
303.96	310.79	302.9	306.26	305.97	303.85	308.95	305.55	311.77	309.59	312.38	310.54	313.18	308.68	308.3	308.57	303.86	310.93	307.97	306.96	309.21	306.98	307.2	308.73	310.63	307.77	308.86	308.31	308.24	305.16	303.45	307.08	308.55	309.37	305.46	307.09	306.17	309.15	308.94	301.7	303.48	305.38	306.9	307.22	311.3	301.45	310.74	308.84	308.63	304.05
308.77	309.26	309.25	308.38	311.39	306.76	310.78	305.83	307.29	308.62	304.4	311.52	309.8	306.99	307.19	309.8	312.03	315.94	314.29	311.93	310.8	308.2	311.68	311.13	305.51	308.89	311.31	303.57	310	308.94	313.22	308.91	304.78	312.63	307.03	308.41	307.46	307.27	310.78	306.94	305.66	309.36	311.21	301.22	305.51	310.35	307.4	312.19	309.57	308.61
305.39	305.43	305.56	307.76	307.3	305.83	309.32	303.22	302.14	303.39	307.05	301.87	306.89	305.7	302.48	301.66	301.54	304.93	302.28	308.65	299.84	310.99	299.94	306.66	304.04	307.29	303.92	301.92	303.43	306.06	307.98	302.94	298.65	305.12	304.42	301.03	302.87	304.7	301.9	302.4	310.71	306.03	306.25	306.82	302.52	300.57	308.09	306.68	302.04	301.83
312.72	315.4	314.75	309.12	315.56	314.56	315.59	313.59	313.51	316.95	312.7	311.13	311.87	311.41	310.84	317.61	316.09	313.24	319.27	312.73	308.95	314.16	315.14	310.45	315.43	320.13	311.98	311.23	313.95	312.92	310.06	314.66	313.59	310.36	312.24	313.22	318.92	307.93	313.43	312.99	312.59	308.67	311.15	317.1	314.2	313.74	314.98	316.95	311.66	311.78
317.12	320.89	321.99	314.99	317.54	323.83	315.6	321.33	313.57	319.03	310.33	316.31	313.99	312.54	314.24	319.06	318.12	321.56	315.73	314.95	319.43	318.77	317.29	312.75	320.47	319.94	317.64	316.4	319.88	320.82	323.1	325.98	323.24	316.31	312.33	315.11	319.76	315.3	317.73	317.25	318.26	318.11	324.39	321.26	317.82	318.21	316.24	316.54	318.95	321.1
307.05	305.66	301.57	310.17	306.69	306.65	302.01	311.17	303.44	306.36	305.38	307.98	305.03	305.56	308.63	304.42	306.74	308.81	303.82	302.1	305.2	305.77	304.39	307.21	307.57	306.57	307.73	305.15	306.79	302.86	302.57	307.08	304.58	306.59	304.77	312.4	304.66	304.07	304.64	308.9	299.07	307.64	307.23	308.76	306.04	304.86	304	303.68	307.61	298.32
310.18	304.92	311.26	308.46	309.32	310.03	307.83	304.33	310.68	303.53	307.98	306.35	307.6	305.16	308	313.14	311.24	305.97	304.81	306.57	306.78	301.16	304.6	309.05	307.27	304.68	307.37	306.19	308.9	307.59	306.55	304.74	305.11	303.86	304.49	306.7	305.91	300.78	304.17	310.17	301.79	304.4	309.6	309.07	309.06	304.77	307.53	307.71	307.89	304.01
304.29	304.12	304.69	303.54	303.22	305.72	304.13	303.48	297.33	311.68	309.54	305.22	301.25	304.61	304.58	305.25	302.69	305.67	302.48	300.08	306.8	303.11	305.51	306.32	302.26	305.82	303.76	302.07	303.02	304.25	304.8	307.59	307.49	303	306.1	306.11	302.97	304.87	302.98	304.1	302.06	306.31	303.31	303.51	305.73	306.72	304.5	306.7	302.5	301.1
293.98	296.72	297.13	294.85	293.15	293.19	294.79	295.66	293.41	300.43	290.84	298.27	295.57	294.82	289.44	300.44	293.95	294.56	293.66	292.89	299.73	289.72	295.51	290.62	290.36	290.64	295.73	298.02	289.35	293.91	294.66	291.03	295.52	290.5	294.73	292.15	286.49	295.19	290.64	293.19	301.84	294.45	298.94	299.36	296.27	296.24	292.8	293.98	297.46	295.41
317	318.19	317.44	322.06	323.1	321.87	318.06	318.92	321.03	323.62	319.81	318.73	321.9	320.25	317.75	324.87	318.31	323.41	315.97	320.59	320.13	320.56	316.43	319.55	319.69	317.66	323.61	317.22	318.18	320.63	315.54	322.29	320.95	321.26	313.28	324.15	321.52	324.69	318.91	325.36	321.37	317.94	325.48	323.31	322.72	318.08	315.73	322.85	318.47	321.64
318.75	321.93	319.99	312.69	321.68	317.99	318.99	322.22	319.33	325.1	314.74	321.02	320.89	317.21	316.12	318.5	317.62	320.14	321.09	321.24	315.94	326.85	316.35	319.28	317.1	315.2	323.67	321.53	311.3	320.04	321.26	320.83	316.89	319.86	316.83	313.35	316.54	320.12	322.31	322.47	317.76	317.53	320.15	320.66	324.69	318.98	319.52	319.32	315.28	318.52
309.94	314.76	307.31	312.96	314.17	318.39	310.53	316.65	316.6	314	316.96	312.16	314.74	318.47	316.52	311.78	312.1	314.3	313.89	320.77	314.79	315.08	316.68	314.13	312.1	317.25	316.22	316.38	310.91	315.52	317.77	312.2	310.06	314.46	315.7	309.24	314.94	312.83	320.68	317.38	310.83	316.07	315.89	317.38	314.2	311.36	314.48	314.23	314.78	316.79
322.44	313.98	317.03	321.57	318.35	318.48	316.16	318.69	318.25	314.37	320.25	320.6	318.51	315.07	314.72	317.7	319.29	320.92	322.09	323.31	320.67	315.58	318.99	318.98	317.03	317.42	324.26	320.52	318.43	320.04	319.44	318	317.01	319.64	321.61	321.37	315.81	321.04	319.2	316.92	318.89	315.54	315.26	319.98	317.77	316.81	322.54	316.98	317.36	319
314.04	315.14	315.34	314.54	311.41	315.28	310.73	310.73	318.72	313.56	312.62	310.31	312.01	314.38	313.96	313.38	315.81	313.25	318.66	316.09	313.72	310.55	312.48	312.1	311.93	315.97	313.96	319.06	310.4	315.8	311.51	309.98	316.25	312.99	311.9	315.93	316.75	308.34	311.99	315.62	314.38	314.9	315.64	315.85	315.22	312.92	309.25	315.45	313.76	311.4
318.6	312.09	312.82	309.26	306.98	307.88	308.94	306.88	312.79	314.24	313.41	305.43	314.48	317.86	314.68	314.57	309.86	308.71	313.79	316.89	314.88	311.67	316.47	310.31	313.85	309.15	312.8	307.48	318.73	308.97	312.08	305.5	314.59	314.39	312.64	304.88	309.94	309.81	314.22	309.23	312.21	307.51	304.27	306.45	308.81	313.63	312.05	312.52	312.9	309.06
304.35	305.33	302.45	302.05	307.31	305.27	306.5	300.23	305.28	301.67	298.84	300.53	304.88	304.73	306.46	306.36	308.54	302.62	302.13	301.54	305.04	303.52	309.14	304.45	306.52	305.92	305.6	305.34	302.9	303.32	301.38	300.05	307.21	297.89	307.28	304.94	301.35	306.86	305.23	301.86	301.84	304.53	307.55	300.92	304.41	296.76	301.24	301.9	302.16	307.8
315.75	311.64	317.01	306.29	314.39	311.97	311.02	312.51	309.53	312.11	310.72	311.63	304.59	313.35	312.05	307.49	313.84	311.67	311.48	313.32	310.49	315.04	308.5	308.33	310.79	310.28	307.37	309.21	312.81	307.43	310.22	309.07	312.69	310.39	310.85	312.59	313.18	311.92	314.19	312.92	309.61	312.26	307.59	314.04	315.35	308.29	313.55	307.99	310.93	313.29
308.88	306	305.01	301.8	305.27	305.8	305.85	304.25	303.51	303.98	302.62	306.51	306.05	303.56	305.06	310.31	308.71	306.47	305.58	302.14	308.31	303.57	310.2	304.08	303.39	298.67	303.9	307.03	306.12	306.42	305.22	308.99	307.28	309.21	304.63	305.07	305.47	310.6	307.45	308.41	307.57	305.85	305.94	305.3	307.92	308.36	305.59	304.8	302.5	303.87
318.12	316.47	314.58	314.33	314.76	313.62	309.97	311.97	311.68	313.95	314.1	311.09	312.51	314.96	310.24	316.58	310.88	313.48	314.88	315.75	311.11	319.73	315.32	311.43	312.21	318.93	313.34	311	312.55	314.75	313.87	314.57	313.69	319.34	310.38	317.84	317.4	310.47	309.55	311.16	312.54	313.03	316.91	313.74	314.17	309.02	316.54	314.51	315.43	307.97
305.44	315.75	314.41	316.81	317.67	309.87	308.93	315.09	307.56	315.21	316.27	312.45	306.88	309.62	309.28	309.28	317.37	314.9	316.46	303.86	308.83	312.59	315.6	315.02	314.99	312.55	314.86	308	312.45	311.15	313.14	315.94	315.26	307.67	311.34	306.8	318.2	310.64	317.51	311.56	311.92	315.46	315.14	312.46	309.79	315.08	310.72	317.61	316.8	310.7
308.89	318.36	316.53	310.8	310.07	309.28	314.31	313.24	314.64	309.71	318.09	311.9	311.28	318.68	311.75	316.2	312.26	314.17	313.65	311.95	314.49	307.38	307.28	314.6	315.15	312.01	316.12	312.56	313.54	312.73	311.41	311.91	311.35	319.64	316.79	313.4	311.32	310.98	310.02	315.09	309.2	315.08	307.56	313.47	310.66	310.74	315.19	314.1	312.93	312.32
331.28	321.52	328.94	324.08	326.15	326.77	331.57	325.19	328.76	326.45	328.6	327.19	327.27	326.38	331.16	327.41	324.76	328.99	327.91	321.4	322.82	333.41	323.16	326.64	327.54	327.28	325.88	329.07	327.03	329.73	330.68	324.87	326.99	324.5	327.65	325.82	327.82	323.49	324.46	331.17	327.28	328.15	324.08	324.47	319.46	325.49	322.94	328.94	330.43	328.3
301.77	301.17	304.79	300.13	298.73	302.1	300.43	303.96	308.97	298.76	303.38	307.28	301.82	299.11	309.31	300.48	304.53	301.65	310.44	307.71	302.75	307.15	304.83	301.53	300.3	307.9	304.68	306.04	307.84	307.89	302.48	303.18	303.65	302.01	304.87	301.62	307.21	302.15	305.82	303.99	305.46	301.23	302.18	300.22	300.06	304.4	298.67	307.49	300.39	306.36
316.59	314.95	315.35	312	314.93	313.48	318.1	312.7	321.68	316.27	315.07	316.59	312.81	314.63	310.68	310.15	314.15	314.45	315.43	313.57	319.21	312.18	313.97	318.62	311.99	316.81	316.02	316.9	311.23	314.8	316.34	314.14	319.06	308.01	315.14	311.24	307.25	310.66	310.24	313.65	311.7	317.92	315.32	311.45	313.8	313.01	315.1	311.12	316.1	313.83
304.97	302.54	301.39	304.99	303.3	300.01	306.48	305.98	305.71	301.26	301.44	305.11	303.21	302.16	301.8	299.04	300.49	301.65	304.18	307.2	305.67	301.46	306.21	303.07	299.41	299.82	305.51	307.7	300.36	299.04	301.14	304.59	299.62	297.3	300.85	302.9	298.51	301.89	304.78	302.61	303.58	301.5	305.99	308.9	305.26	298.24	306.39	299.25	301.85	305.5
319.15	317.38	312.65	316.23	318	313.35	317.16	318.63	317.35	319.01	318.4	316.48	316.67	313.84	312.27	316.94	318.87	316.39	315.69	318.56	313.92	314.01	317.95	319.84	316.1	312.39	316.22	317.98	310.19	316.46	316.52	316.51	311.47	319.83	317.1	316.94	311.76	314.4	315.3	313.38	317.14	310.79	317	313.81	314.35	319.44	315.51	320.11	316.88	321.84
312.6	320.23	322.59	318.5	318.07	322.09	320.98	318.03	314.79	319.46	317.54	316.77	321.79	311.48	320.64	321.62	320.15	316.61	316.21	319.15	316.04	318.73	315.04	316.87	318.78	319.08	318.61	318.96	316.7	314.97	315.56	319.73	319.65	320.42	317.24	321.8	317.21	314.5	319.06	320.24	319.16	316.14	319.36	320.33	320.15	322.46	317.54	319.07	315.94	320.53
329.86	322.37	321.32	323.16	326.74	320.5	323.57	323.91	327.09	324.66	323.8	325.73	324.4	328.41	325.11	326.55	326.09	328.07	323.7	325.59	324.16	323.54	324.26	327.75	327.31	323.53	318.46	328.11	322.69	322.77	326.27	326.62	325.69	330.3	330.63	328.12	319.09	328.67	325.1	322.77	325.01	323.58	323	323.53	323.47	324.81	326.38	322.36	327.65	326.66
300.57	305.4	304.93	303.32	302.15	300.49	308.96	303.05	302.69	300.52	298.24	300.14	298.47	299.55	303.59	303.6	301.3	305.8	306.58	306.98	302.63	299.7	303.09	299.19	304.39	302.32	303.2	303.5	302.8	304.86	305.21	305.73	300.65	303.37	301.94	301.42	302.92	306.81	301.38	294.22	304.34	304.56	301.59	306.78	297.33	301.19	304.87	302.14	303.74	298.54
317.99	317.97	318.88	322.61	319.98	315.83	321.97	320.88	312.32	320.22	320.32	317.44	323.24	316.64	320.6	320.21	318.76	319.07	322.68	312.68	322.1	321.97	316.89	319.53	314.72	317.85	323.66	318.06	317.35	323.06	318.82	323.5	319.19	313.15	320.42	313.49	321.41	319.44	315.53	316	319.69	316.7	316.55	319.45	319.17	320.72	316.77	316.72	316.46	321.86
312.56	317.55	311.11	318	317.23	317.6	313.79	318.97	314.52	315.48	318.48	317.07	313.37	310.72	313.17	322.27	315.26	315.92	316.29	315.83	320.06	313.5	314.24	315.71	319	317.3	314.3	314.19	311.84	313.77	313.33	316.57	313.44	318.5	317.58	311.88	311	320.4	320.73	317.14	314.57	313.34	310.24	318.24	319.58	315.61	313.94	312.98	313.52	314.6
297.42	304.37	296.07	295.64	302.73	298.74	295.91	305.65	298.32	300.51	300.5	302.08	301.39	292.93	301.9	294.53	299.73	294.96	302.24	299.69	299.69	301.99	303.57	303.42	304.1	302.21	298.78	299.28	303.9	303.49	303.94	302.28	300.01	300.1	302.99	297.01	303.39	299.9	298.45	298.5	305.26	298.19	300.48	303.64	298.12	300.65	296.05	302.78	302.41	299.12
298.01	292.04	293.19	295.07	291.64	294.35	298.58	289.65	291.64	293.51	296.2	297.73	293.88	295.01	293.1	298.32	293.3	291.85	289.32	295.19	294.45	300.7	292.07	299.91	295.23	288.86	291.94	296.41	293.2	290.88	289.27	294.93	291.4	297.42	296.2	291.97	303.11	294.96	293	292.57	292.65	293.98	293.52	294.59	302.53	294.52	294.87	293.36	296.41	294.57
332.93	331.18	325.87	332.73	326.72	328.91	329.39	331.47	331.17	333.05	324.34	324.47	333.06	328.38	331.29	330.07	327.21	325.74	329.31	328.21	329.73	333.57	330.4	326.16	333.22	330.42	329.99	331.8	327	323.01	323.82	332.63	331.42	328.01	328.07	327.53	329.2	327.49	328.88	328.84	326.79	326.78	328.78	328.04	332.82	328.33	327.56	329.43	328.98	327.31
302.45	301.99	304.2	307.35	302.58	302.81	304.25	303.68	303.65	299.92	303.47	300.06	303.83	302.93	302.84	301.35	304.53	302.21	301.55	304.4	303.22	304.12	301.88	304.79	301.1	304.34	304.08	307.08	302.74	303.34	307	306.5	306.99	301.18	307.95	304.16	306.58	302.28	305.72	304.16	307.58	307.01	304.48	305.87	303.72	304.38	301.92	299.37	306.79	309.47
303.96	306.04	309.07	302.34	304.49	306.6	307.55	310.9	300.33	304.26	306.92	304.7	304.48	309.51	308.81	306.78	306.04	306.98	302.93	306.54	306.35	307.78	306.23	310.43	301.64	302.39	313.15	304.57	304.95	308.06	299.9	307.84	302.92	306.02	306.8	307.88	304.39	307.86	304.48	305.54	310.74	306.56	304.63	306.26	306.5	308.86	308.21	306.67	306.95	304.9
314.14	316.51	312.1	314.22	320.49	313.35	318.24	317.13	312.2	317.3	313.33	317.93	314.56	309.9	314.13	315.4	309.31	317.41	321.03	313.6	315.05	315.92	314.2	319.8	318.18	312.87	306.92	315.77	322.48	312.94	317.06	314.91	314.04	312.17	315.32	314.34	315.4	316.35	320.59	313.99	315.25	316.33	315.86	312.67	318.73	310.95	314.63	317.69	318.55	316.94
306.32	302.68	307.7	313.82	309.65	301.06	308.67	305.93	303.97	305.63	305.77	306.46	304.27	308.77	309.47	305.15	302.95	305.13	306.51	308.43	304.28	308.16	307.72	298.57	306.46	302.36	303.43	301.3	304.94	303.45	302.75	306.26	307.41	301.78	310.18	310.69	304.49	302.61	301.72	305.23	303.58	305.67	307.08	310.05	307.13	304.39	303.15	300.19	306.83	303.7
313.62	320.93	318.26	314	317.12	314.94	310.47	314.21	314.73	312.02	319.04	310.79	315.97	314.33	314.98	311.92	312.91	316.55	315.16	316.15	307.76	316.1	308.87	310.54	318.4	311.43	321.28	308.65	316.58	314.4	313.6	316.23	315.18	313.37	314.28	317.64	313.6	314.67	314.59	314.78	316.67	313.16	319.69	311.39	314.2	309.61	315.13	312.38	314.77	313.55
319.09	317.72	315.79	314.2	313.62	318.65	318.18	317.58	318.83	316.21	314.87	318.59	318.28	319.94	322.44	318.82	311.45	318.15	316.69	313.86	312.02	317.93	319.35	316.99	316.87	320.67	317.41	317.92	320.72	317.92	316.23	320.02	317.33	317.28	318.8	314.51	317.51	315.89	322.25	317.3	316.04	319.99	313.71	319.33	316.45	315.1	314.56	320.47	318.55	317.75
314.94	319.43	318.38	317.51	315.22	313.48	314.18	313.83	317.49	316.24	315.79	312.82	319.14	317.45	311.36	318.47	315.59	316.11	312.07	319.32	319.21	315.48	315.97	322.68	315.02	315.64	317.18	316.11	322.47	313.55	310.36	317.45	314.66	317.39	318.03	319.3	311.32	319.66	315.23	318.33	315.72	310.81	317.72	313.09	312.11	316.44	317.59	315.13	308.74	321.86
303.51	303.35	298.42	308.6	308	301.72	304.6	302.87	305.52	300.45	301.42	304.02	305.61	302.8	301.44	302	302.19	301.17	300.31	302.6	307.15	302.4	305.58	303.83	299.43	306.68	306.58	302.55	302.04	304.47	305.04	298.09	306.51	304.85	305.16	306.73	300.89	303.63	299.29	303.54	303.5	304.61	303.83	301.88	306.77	301.78	303.46	301.54	299.29	299.3
314.81	310.04	310.79	309.48	310.72	309.91	314.42	309.95	309.25	317.59	312.42	309.96	310.18	313.99	310.63	311.32	312.41	311.46	310.36	310.24	312.1	313.11	310.31	311.9	308.54	308.57	309.45	310.35	309.36	306.81	306.69	304.47	314.01	313.26	311.53	305.38	308.39	313.64	313.06	311.14	314.08	313.48	309.42	306.49	311.81	309.51	315.2	313.16	315.86	313.71
300.09	304.5	304.06	306.98	301.11	304.46	302.45	306.36	306.27	306.44	306.9	304.55	301.2	303.06	298.43	298.83	300.78	300.59	302.22	305.26	298.34	304.73	303.11	300.29	302.08	304.51	303.37	304.35	307.71	300.54	303.12	304.73	298.5	300.91	301.09	306.09	301.29	300.78	309.08	301.78	305.64	298.68	304.68	303.93	305.88	304.16	301.65	302.06	304.52	306.25
316.42	314.33	314.1	317.61	314.02	311.15	313.53	316.97	315.07	313.18	316.47	313.83	316.29	322.82	317.26	315.61	315.96	317.32	311.15	316.4	314.74	310.7	312.25	314.16	315.69	315.01	313.64	318.46	320.57	313.67	310.52	315.54	316.96	317.27	319.11	317.53	306.76	314.18	310.31	315.25	317.07	310.89	320.34	315.07	314.49	320.49	309.17	315.55	313.51	317.13
312.4	311.55	314.5	317.49	315.92	315.51	314.21	317.74	308.8	313.26	316.25	314.12	315.15	311.92	307.45	315.02	314.72	308.45	307.74	314.68	313.49	314.45	315.91	311.44	315.03	316.6	317.36	309.15	316.16	308.63	314.61	315.94	314.71	316.35	315.77	312.46	317.32	313.62	314.59	317.32	313.37	313.16	311.72	312.05	312	312.55	314.9	313.17	313.99	317.83
292.74	295.91	290.74	296.4	296.98	293.7	297.31	296.14	294.17	298.77	292.98	294.33	296.9	298.87	295.17	296.63	299.43	298.44	293.19	299.45	295.11	298.26	293.47	299.54	293.75	296.87	295.78	295.75	293.01	301.29	294.18	297.08	291.83	294.65	297.81	297.26	291.8	297.39	295.4	295.25	294.78	295.66	292.88	299.26	300.06	296.03	298.66	291.79	297.12	289.11
309.51	312.93	313.37	304.11	311.14	310.15	308.04	309.94	307.43	307.8	313.73	304.24	307.02	308.06	310.21	307.26	314.72	309.05	310.01	311.5	311.99	309.32	308.59	303.84	310.27	305.97	307.78	311.25	305.23	310.73	305.68	310.57	307.8	314.05	314.82	308.5	313.76	308.72	310.39	309.56	306.17	312.07	307.5	311.86	309.93	314.29	310.5	311.88	310.66	309.36
306.99	300.17	303.58	299.63	302.89	303.41	302.54	304.02	299.86	305.74	300.67	303.83	302.27	306.19	303.8	303.34	305.56	305.84	310.94	306.56	307.82	304.65	305.65	302.83	307.6	305.8	308.19	303.8	303.74	305.47	307.43	304.3	303.98	299.8	306.71	304.57	306.22	302.44	302.26	303.82	307.46	304.09	308.16	300.88	304.95	305.79	304.17	303.62	306.53	307.43
301.32	297.22	299.95	302.02	302.65	302.7	305.65	299.3	304.24	302.41	304.09	300.88	301.88	301.35	298.76	303.35	298.3	302.63	301.52	303.15	299.88	300.85	308.84	300.65	301.34	301.84	298.99	304.92	300.98	296.59	305.33	300.69	298.73	305.52	300.64	293.76	299.34	293.17	300.2	300.05	301.5	303.6	302.27	300.58	301.16	300.15	298.83	300.52	299.04	302.78
305.52	313.06	308.75	309.91	304.31	312.11	308.22	307.57	308.55	305.74	310.01	306.24	309.13	310.46	304.49	307.12	307.39	311.51	307.85	310.72	305.47	306.72	312.81	306.64	306.84	315.26	312.67	307.37	312.2	312.27	307.82	310.26	315.14	309.65	306.65	304.95	305.65	307.54	312.09	307.6	314.61	306.16	309.58	302.3	309.79	303.15	306.29	306.52	316.38	311.53
294.54	299.74	294.81	296.76	300.03	297.22	294.45	292.97	296.15	303.73	294.49	297.33	289.77	294.86	296.45	297.44	295.05	299.57	298.96	296.69	296.2	296.03	297.87	299.49	296.5	299.85	293.83	296.39	297.64	298.89	295.78	296.5	298.87	297.59	289.83	295.9	294.18	299.01	293.02	302.2	301.97	300.39	298.29	294.56	295	298.38	297.02	296.37	297.75	295.8
325.85	329.13	327.28	327.24	322.87	319.45	324	328.64	326.49	323.62	321.38	327.71	323.9	325.74	328.28	324.94	326.91	324.15	325.44	321.6	324.09	322.67	322.97	329.45	319.96	325.67	328.75	328.57	326.5	330.8	327.85	325.56	327.42	328.12	326.06	330.88	323.51	325.33	327.61	325.04	324.38	324.45	329.48	326.69	321.9	325.64	324.61	325.36	323.95	328.93
323.18	329.13	327.1	329.97	324.1	327.91	327.38	325.98	323.65	326.08	325.78	328.5	329.96	328.16	325.73	325.86	324.97	324.39	328.79	330.05	326.25	327.11	333.07	328.63	329.64	328.08	328.21	329.62	326.65	331.22	323.3	327.13	326.72	327.81	324.72	327.57	328.65	330.62	324.8	326.72	327.83	325.98	323.87	327.46	330.09	325.54	331.63	325.24	328.81	326.4
315.99	314.21	314	314.15	313.58	314.14	311.52	309.1	315.35	315.04	312.21	316.9	312.49	310.17	308.37	314.1	311.84	313.86	315.37	312.85	310.57	315.06	312.52	312.48	313.24	308.82	312.86	313.89	310.1	316.43	316.69	311.77	313.45	313.74	310.59	314.38	310.51	315.34	314.42	311.32	309.06	317.93	314.74	309.62	315.19	315.49	310.38	315.37	315.89	308.32
311.27	311.77	313.45	313.52	310	311.4	313.37	307.37	305.23	308.8	304.86	307.66	308.3	309.34	306.94	310.5	309.77	313.49	306.15	310.18	309.15	309.78	307.73	307.4	314.02	307.45	309.67	307.98	304.02	308.14	308.49	310.13	305.92	308.15	302.6	309.23	306.2	306.4	307.53	310.63	312.42	311.98	311.48	309.27	313.05	308.92	311.31	306.95	312.6	308.96
305.45	302.5	307.16	300.91	298.99	302.7	303.98	304.3	306.32	303.82	304.46	304.88	306.44	298.16	300.52	303.5	302.88	300.8	300.51	296.05	303.23	306.24	304.03	302.98	305.85	307.01	308.92	305.2	307.76	305.69	301.35	303.81	300.45	305.57	303.24	307.81	301.84	304.32	300.4	301.27	305.45	304.18	305.97	302.97	301.08	308.86	303.54	304.41	306.09	305.39
316.99	321.42	317.74	320.22	315.72	321.49	320.02	318.37	321.52	318.96	320.4	315.6	320.98	322.2	317.36	320.52	319.79	324.19	314.5	320.65	319.99	314.41	317.29	317.24	321.97	318.4	318.19	315.8	314.05	319.33	319.7	316.72	323.46	315.47	315.31	321.97	317.61	316.62	323.04	317.66	318.51	320.01	318.89	317.64	318.8	317.23	318.2	318.93	323.93	317.18
326.86	328.5	325.51	329.21	326.34	324.26	325.85	331.46	327.91	332.47	328.37	330.06	326.66	323.93	326.98	330.03	331.91	325.54	327.6	324.74	331.84	329.33	325.81	323.16	328.94	324.31	325.26	326.06	330.71	327.02	331.53	324.84	326.18	323.97	330.84	328.2	328.4	329.26	335.21	328.04	325.3	328.57	329.9	324.58	325.9	326.44	332.15	336.65	324.53	329.87
296.29	301.6	298.01	299.46	300.44	296.89	299.56	294.38	296.56	299.27	296.54	297.3	297.9	297.71	296.76	294.67	300.5	289.35	296.63	295.25	299.07	300.47	294.96	294.8	298.86	296.09	295.41	296.2	295.26	296.78	298.94	297.34	298.86	293.36	297.34	293.65	296.62	296.45	292.83	297.18	299.08	296.02	294.69	297.3	297.41	297.64	297.37	295.47	298.71	297.7
317.61	310.41	311.89	315.15	316.46	321.1	315.3	314.73	316.85	315.36	314.99	314.91	315.94	315.86	318.22	317.08	315.49	312.09	314.69	314.77	316.97	320.85	318.08	319.04	312.71	314.45	313.34	319.13	312.34	316.69	313.24	311.55	321.75	309.2	314.93	317.65	318.17	318.28	315.08	317.8	315.97	312.22	314.02	316.5	310.64	313.8	315.97	314.71	312.86	315.2
302.52	299.54	303.17	306.28	308.98	302.04	302.59	301.37	308.47	296.88	303.37	306.14	305.59	306.13	305.78	304.13	306.88	306.42	308.13	306.61	298.88	303.99	304.96	303.52	305.16	302.44	302.17	306.23	301.21	307.66	307.56	305.03	304.67	298.95	310.03	305.49	303.68	306.02	308.35	307.34	304.08	308.18	306.3	305.76	301.41	303.72	302.83	304.65	305.98	301.39
314.64	313.81	313.24	308.36	311.4	311.27	307.51	313.61	315.76	308.73	313.71	310.9	310.52	311.41	308.53	312.39	310.15	317.73	309.98	311.22	314.55	309.96	308.49	311.93	304.05	309.16	315.61	307.3	310.9	311.34	313.21	310.06	309.83	307.44	312.67	305.34	310.13	306.7	314.13	312.73	306.83	311.92	307.33	309.18	309.41	314.03	308.02	308.74	309.99	312.16
304.53	304.41	303.61	304.34	307.26	302.3	304.6	307.27	301.19	306.87	302.23	304.02	305.09	297.99	300.87	302.47	303.87	306.22	300.82	305.97	303.79	310.15	304.14	305.78	301.27	303.79	306.24	305.19	305.9	302.46	302.71	301.98	305.92	303.01	306.62	299.24	304.22	302.32	304.62	304.29	303.97	305.07	300.37	305.03	304.97	305.46	303.74	304.49	305.51	302.18
301.31	294.16	300.27	297.84	297.17	301.12	297.67	300.35	299.33	299.63	300.97	299.27	298.1	292.55	297.45	300.79	301.77	308.04	301.23	301.91	298.75	304.47	302.71	304.24	298.27	299.95	298.27	298.75	293.22	303.78	304.16	299.34	302.34	307.2	299.55	301.29	293.77	300.09	298.44	307.37	302	299.99	300.51	297.59	305.06	300.87	302.11	302.18	296.38	298.1
303.39	308.14	307.92	309.13	303.81	309.9	308.31	300.74	304.41	309.4	306.46	304.38	306.76	303.66	308.74	306.45	306.93	305.37	304.5	304.29	302.63	307.46	307.59	309.25	305.15	307.79	311.22	305.79	305.63	305.21	311.54	305.77	308.49	308.22	309.3	303.55	306.77	306.72	309.79	303.42	306.75	306.59	303.1	308.18	306.47	301.7	303.24	307.2	304.57	308.84
330.89	327.11	323.05	326.01	330.57	325.15	326.73	328.73	325.49	324.7	327.34	323.68	330.05	322.58	331.68	326.13	327.08	324.97	329.31	325.02	330.88	329.36	329.84	325.77	326.4	330	328.72	328.92	326.74	326.84	326.6	328.65	331.08	328.01	324.78	327.15	325.17	333.6	324.19	326.94	331.36	325.37	331.33	331.64	331.17	330.33	323.87	330.96	329.75	328.87
298.37	300.16	300.22	300.56	299.77	297.52	299.47	300.31	301.99	299.94	303.67	303.04	306.17	299.69	300.01	302.52	301.23	299.72	302.89	306	300.07	302.98	303.22	299.94	306.36	297.24	294.55	298.15	298.8	296.71	301.66	300.41	300.86	302	299.59	300.95	297.09	302.08	302.42	302.28	307.62	297.28	296.88	301.61	295.62	300.11	299.65	302.31	296.49	299.97
303.65	303.03	301.15	306.36	299.18	301.03	301.22	304.41	307.41	303.78	301.96	301.98	306.71	304.67	305.53	304.57	301.5	300.53	307.59	303.34	307.11	303.48	304.78	308.16	304.39	300.8	305.46	301.22	304.91	299.22	305.96	300.79	305.38	304.38	305.62	298.86	300.27	304.08	302.15	298.19	303.03	310.25	301.27	308.3	302.49	300.95	302.31	305.26	304.05	304.61
314.01	310.16	310.98	306.69	314.94	309.11	312.52	311.97	309.88	316.72	311.32	314.3	316.73	311.52	305.29	312.16	309.43	314.29	309.41	310.71	310.8	313.46	312.66	314.41	311.49	313.71	311.43	311.78	312.43	313.84	315.53	312.26	307.14	311.62	317.21	308.47	310.31	314.53	314.95	308.02	315.88	316.31	308.7	308.99	311	312.43	317.98	313.49	313.78	312.78
313.59	315.78	310.85	312.97	311.97	309.33	309.42	313.58	314.82	314.76	310.85	314.6	306	313.92	309.52	310.04	315.33	314.78	312.27	310.57	310.8	312.01	315	307.93	311.54	314.88	312.2	315.04	313.84	314.74	319.96	311.84	315.31	316.02	313.09	316.45	313.81	315.44	312.06	312.25	312.88	313.37	312.35	311.29	310.24	306.37	311.13	309.58	309.76	314.01
329.14	328.41	330.2	329.27	330.83	329.58	328.33	330.06	329.64	330.51	329.85	327.89	330.84	323.54	326.04	330.44	336.18	332.1	330.81	320.58	330.9	329.24	331.44	330.22	328.37	325.4	328.63	329.05	324.02	330.86	327.07	333.18	328.21	324.75	326.32	328.55	330.85	329.4	325.42	334.49	328.2	331.18	325.26	331.37	331.11	324.36	329.25	331.66	325.01	324.91
308.35	306.18	296.9	305.79	302.19	297.24	301.22	301.96	304.08	302.46	302.92	303.37	300.24	297.08	300.81	302.32	299.12	302.79	303.37	302.86	306.03	301.5	301.02	303.52	299.4	308.96	302.67	298.23	304.69	302.11	307.11	302.74	298	301.6	302.33	305.74	303.42	301.76	301.84	305.48	303.37	303.44	301.05	299.94	304.38	301.46	300.81	299.22	303.65	304.2
325.72	322.35	330.91	329.59	332.21	327.12	327.26	332.49	324.69	328.27	329.61	331.21	326.3	326.82	330.54	329.1	327.51	321.58	326.59	326.36	331.01	331.81	331.83	329.71	328.8	324.98	328.65	325.53	326.85	325.01	326.69	321.1	327.18	327.88	330.52	328.25	323.75	321.56	329.91	326.07	330.64	330.21	325.2	324.06	325.91	330.31	329.46	331.83	327.16	326.78
315.42	314.43	316.73	314.73	317.44	316.8	308.75	311.19	309.53	310.49	308.84	318.48	317.85	311.94	317.6	318.65	314.1	310.62	315.04	311.31	312.48	314.67	312.03	312.51	316.25	310.97	318.65	314.7	315.93	314.5	313.51	314.6	312.5	312.68	313.03	313.76	314.19	317.68	316.53	311.18	316.65	317.63	313.96	314.57	315.31	312.04	313.91	312.8	315.53	316.98
318.16	315.23	312.2	314.84	318.49	317.91	318.95	316.19	312.18	316.81	317.26	314.35	314.79	311.4	313.89	313.94	311.93	314.13	311.38	319.18	312.2	314.06	317.96	317.15	317.33	318.1	317.5	314.11	317.28	316.5	314.84	321.32	313.88	320.58	314.21	316.02	314.61	314.94	315.52	312.14	318.6	316.6	315	314.02	314.05	311.69	312.42	316.71	309.93	315.17
323.32	324.69	323.42	327.74	328.37	322.48	324.21	320.9	324.41	327.82	324.11	328.55	321.44	321.98	323.61	321.98	327.87	317.19	324.63	327.39	326.88	320.87	326.25	325.54	324.62	324.41	323.62	326.67	323.66	327.98	325.49	324.26	321.02	322.73	323.03	326.4	326.39	326.14	319.1	324.56	326.95	325.57	324.26	325.01	326.43	321.04	327.66	327.64	323.63	331.36
295.71	296.77	298.22	295.5	289.57	298.69	295.29	293	295.34	292.19	290.63	296.88	296.6	294.85	293.84	294.49	296.57	291.42	295.6	293.27	291.38	293.26	296.72	294.28	291.95	296.55	295.24	296.58	296.16	292.91	292.8	289.8	292.85	291.43	293.94	291.92	294.09	292.38	295.02	295.47	296.76	294.18	296.14	294.72	294.43	296.19	292.69	295.68	293.49	294.14
310.16	312.51	309.91	310.72	311.77	310.3	305.5	313.43	317.47	312.55	311.69	317.64	315.77	312.21	314.3	312.68	314.13	311.67	313.45	319.19	316.15	311.66	313.52	310.95	312.51	315.95	311.2	312.46	307.45	310.3	308.07	313.79	313.16	315.27	312.14	312.92	311.38	315.17	317.09	318.19	313.61	315.67	311.07	317.97	308.86	308.98	312.44	317.58	313.22	311.91
303.43	305.39	308.79	304.82	304.28	305.25	302.07	304.36	308.44	308.41	306.07	307.19	303.99	311.13	308.76	303.99	305.3	309.89	307.37	305	305.17	302.46	307.04	306.16	302.56	304.83	310.61	309.5	303.69	307.86	301.73	306.48	305.62	305.52	308.64	308.56	304.87	310.73	306.89	307.01	305.99	307.65	307	304.94	306.7	307.36	306.22	303.03	306.35	310.12
300.08	309.11	305.72	305.6	301.75	303.71	306.36	310.86	304.73	303.77	308.21	301.2	302.22	304.03	306.58	306.72	299.8	304.17	300.69	301.9	307.92	303.9	303.58	305.01	306.6	300.23	301.64	306.21	301.02	306.86	309.11	305.63	305.01	307.57	303.57	303.8	304.87	302.09	307.83	300.86	306.22	302.9	301.69	304.64	310.61	304.84	305.2	301.24	305.59	305.53
317.93	313.15	316.72	317.58	312.75	316.64	316.97	322.6	317.52	319.5	317.96	311.67	312.8	311.03	316.69	317.81	319.95	317.59	315.99	315.9	313.62	320.17	317.61	320.84	319.12	312.06	319.1	314.11	316.23	314.9	315.66	318.64	320.71	315.57	322.09	323.37	314.4	314.74	315.83	313.26	320.18	318.72	316.77	320.82	321.01	318.82	320.11	319.81	315.4	313.89
312.62	312.53	317.76	312.22	316.49	316.19	316.57	311.95	320.48	311.25	318.08	317.18	317.13	315.76	313.45	314.48	312.8	314.59	314.99	317.25	305.25	315.64	314.29	312.12	315.08	310.44	315.58	309.9	311.17	314.54	310.62	313.1	313.91	316.91	311.36	315.82	318.08	310.15	312.43	311.99	310.9	310.9	317.82	313.24	310.44	310.81	313.67	315.7	318.49	312.33
323.9	320.44	323.05	320.62	321.88	324.91	324.61	329.56	323.31	327.97	319.47	325.89	324.49	331.23	327.54	324.5	327.45	318.15	323.62	329.3	321.96	328.39	327.78	326.76	325.36	325.49	330.38	319.3	324.54	321.06	323.32	326.18	329.97	328.39	328.14	322.58	329.37	322.34	329.5	324.15	322.49	325.5	325.02	320.79	325.68	324.62	322.88	319.47	323.18	325.53
311.66	315.03	307.79	308.36	310.24	307.48	304.27	316.67	314.8	305.86	312.63	316.61	309.5	308.37	313.25	312.33	310.02	311.96	307.74	310.16	310.42	312.53	310.58	310.97	312.02	307.99	316.86	311.59	314.45	310.06	310.81	307.91	311.12	309.55	309.16	312.4	308.73	307.51	306.45	313.4	309.27	308.41	310.78	307.15	310.44	306.64	309.94	310.56	315.18	312.77
318.21	318.68	318.64	325.14	319.11	323.76	315.25	319.33	316.94	318.01	320.96	319.68	317.13	319.93	318.32	318.13	315.11	320.24	316.34	317.08	318.88	316.26	320.63	316.05	317.47	313.01	313.8	320.22	317.82	322.86	319.19	319.73	318.81	315.36	320.67	317.34	317.16	322.96	314.94	317.66	323.87	318.62	319.73	318.25	317.28	323.76	321.3	312.63	321.38	317.9
303.09	302.73	305.98	298.47	301.92	299.97	303.4	300.73	296.88	302.76	296.15	303.24	298.68	304.23	297.75	305.38	303.92	304.22	298.11	301.97	301.71	300.66	304.26	299.84	302.57	301.3	302.76	299.04	300.05	305.91	300.33	305.08	302.62	302.63	302.7	297.74	301.65	300.08	300.21	301.51	307.4	302.51	295.6	302.85	299.37	297.47	297.37	300.41	299.89	299.37
303.51	301.11	301.75	297.25	308.29	303.1	302.94	302.97	304.64	302.76	305.05	310.4	310.15	305.05	304.75	309.64	305.63	305.81	309.89	303.95	297.77	305.86	302.13	305.91	306.98	302.58	302.18	300.55	304.08	299.47	302.75	307.5	303.19	305.92	304.23	301.57	301.39	301.06	303.33	304.8	302.2	304.65	307.23	307.82	300.65	304.25	300.76	308.1	305.13	308.2
307.45	311.05	312.45	310.47	305.36	313.15	311.79	313.42	310.23	314.65	309.74	310.26	315.48	311.25	311.67	306.93	314.58	313.37	308.48	311.3	308.9	307.22	309.21	309.41	310.4	310.15	309.21	307.97	310.63	304.71	309.12	310.91	305.2	310.68	305.03	316.08	313.2	306.52	310.88	308.03	306.79	309.54	311.66	308.43	312.47	312.64	310.13	310.04	308.59	308.57
315.86	313.6	314.47	316.17	316.35	317.3	318.17	316.64	311.99	313.93	312.89	316.01	315.51	311	310.43	316.51	311.13	316.35	316.81	313.94	315.07	316.31	317.16	311.88	314.43	314.85	312.88	314.83	313.85	311.15	311.81	311.37	314.24	310.79	315.21	311.74	315.04	311.87	313.61	315.42	314.54	317.24	316.76	314.46	317.12	317.75	314.58	315.08	320.81	313.52
298.25	295.02	294.89	295.45	292.51	292.75	292.33	298.91	289.8	292.49	291.77	293.1	293.38	297.44	296.29	292.12	289.24	293.63	294.82	295.25	294.92	295.59	291.82	296.4	292.68	294.87	294.46	295.26	290.69	296.52	294.73	297.94	295.96	296.34	290.42	294.04	294.63	298.99	292.5	295.75	297.23	290.52	291.33	294.29	289.87	284.33	294.26	289.25	288.3	295.67
317.83	319.12	320.82	313.38	325.1	318.69	320.95	319.1	317.44	315.33	315.82	320.8	315	321.25	314.82	318.94	318.68	320.85	319.84	316.63	318.49	320.23	314.94	317.56	318.44	319.85	318.24	317.19	315.64	316.25	315.99	320.16	320.08	319.31	315.95	315.33	319.38	319.04	320.54	323.6	317.44	320.6	316.06	320.64	318.48	318.24	321.19	318.03	315.65	319.1
319.9	316.81	319.81	316.7	315.7	312.88	317.56	312.44	315.42	313.57	316.15	319.45	316.28	313.94	314.92	312.06	318.13	311.14	312.8	316.68	314.8	312.13	317.72	317.9	316.25	316.81	321.16	311.23	308.06	317.34	310.07	313.76	313.87	316.19	317.62	314.46	315.65	316.39	319.15	316.43	322.86	317.21	316.81	320.38	311.29	317.97	315.38	317.77	317.33	315.87
311.25	308	308.76	308.35	305.44	310.03	307.12	311.1	309.34	305.63	306.42	307.55	309.72	312.89	311.27	306.73	314.01	308.43	313.23	311.49	310.28	311.51	313.93	307.81	311.63	312.51	305.53	310.3	312.47	306.29	312.5	308.9	312.58	308.92	312.23	309.79	316.37	305.19	306.97	310.28	308.17	309.94	312.4	310.77	310.52	304.98	312.08	309.9	311.95	306.5
307.08	302.33	301.97	302.39	300.57	303.89	299.55	302.27	301.05	306	300.59	301.14	298.38	298.88	308.36	296.33	299.58	306.35	305.36	301.72	308.53	305.45	305.66	305.55	299.61	307.73	299.97	303.01	302.85	301.78	307.21	303.14	301.52	302.26	303.06	307.88	307.38	303.55	304.07	307.2	305.44	304.19	300.63	299.33	304.35	300.58	303.62	307.03	300.23	302.1
316.13	318.9	309.45	314.44	314.6	316.39	314.93	316.24	314.37	317.31	318.1	320.1	311.54	318.39	313.85	317.61	320.18	309.59	313.83	314.54	318.4	315.82	318.57	312.97	319.75	318.96	316.94	316.23	313.4	313.97	317.36	313.93	313.9	312.39	315.43	320.54	317.5	316.19	310.52	315.19	317.66	314.86	314.08	315.28	309.21	316.68	314.12	315.26	313.4	311.48
302.73	298.41	300.93	302.62	299.66	300.95	300.94	304.29	299.43	301.13	294.92	297.51	303.25	298.08	303.01	300.08	305.98	300.94	300.45	294.91	303.17	297.83	295.24	296.38	301.02	299.2	300.11	301.39	298.83	303.05	299.88	301.55	301.87	299.51	306.09	299.84	300.19	298.95	302.01	299.43	299.94	299.66	295.41	299.27	298.68	298.41	301.66	297.65	298.16	299.9
319.39	313.59	314.71	312.49	311.47	314.55	305.22	316.27	311.25	312.72	313.89	308.87	312.56	310.43	317.64	313.39	314.6	316.72	317.46	316.29	315.57	308.33	313.91	313.4	313.59	312.85	308.92	313.01	312.78	310.58	315.06	314.26	314	314.01	311.85	313.67	310.44	308.94	313.83	308.75	316.25	309.93	311.88	310.68	312.03	313.65	313.6	314.83	317.8	314.27
308.89	313.15	310.66	315.9	308.01	307.5	313.03	313.59	308.28	307.62	314.55	309.82	311.5	312.53	309.96	310.33	311.51	309.83	306.57	311.74	314.3	310.42	309.75	310.38	308.76	307.46	314.03	311.62	312.22	309.66	309.41	311.07	308.19	310.82	312.49	311.27	312.06	308.26	309.56	307.7	313.72	313.18	311.07	312.62	315.42	311.57	310.77	306.87	310.65	310.32
305.25	302.47	302.06	305.91	305.41	302.85	302.67	299.62	305.09	298.88	306.98	304.46	304.08	304.52	303.39	306.8	304.38	305.25	306.74	303.89	299.92	304.54	306.49	305.96	301.97	303.55	300.56	302.64	304.39	303.57	303.21	304.43	304.85	304.31	306.04	301.65	305.26	302.94	306.26	308.98	304.14	305.99	304.58	304.37	304.3	303.58	300.3	303.3	301.99	302.57
310.55	310.02	310.79	312.98	316.13	313.77	308.17	312.23	314.8	314.39	312.69	316	311.12	308.41	306.91	311.51	315.69	309.62	311.93	311.14	311.47	316.34	312.4	314.7	307.69	309.77	314.73	312.99	312.81	312.98	310.23	309.24	314.18	317.2	308.92	313.92	313.87	310.02	308.72	312.93	316.54	313.45	311.17	312.76	314.7	312.23	312.07	313.43	310.35	311
306.24	298.6	302.84	304.89	307.25	301.39	297.68	301.97	304.18	309.35	306.4	304.92	307.32	304.15	300.99	304.32	306.21	301.76	308.55	305.26	301.58	302.26	301.78	298.62	299.64	302.62	302.55	301.51	306.39	308.36	303.6	301.53	306.86	307.71	300.99	304.79	305.5	309.72	305.4	303.75	303.39	306.5	298.29	304.71	308.37	305.68	306.34	307.01	301.5	301.95
304.54	302.39	304.15	301.25	303.51	301.45	300.4	301.76	297.03	300.05	301.62	300.15	302.29	305.89	303.78	303.7	300.56	300.55	303.84	301.18	298.47	300.23	303.25	301.53	305.68	304	303.66	298.57	299.09	302.3	302.18	300.1	301.95	306.1	300.14	303.28	297.72	302.35	303.99	302.3	296.96	301.09	301.73	306.53	301.29	308.52	304.1	305.26	304.34	302.82
303.19	293.94	301.8	299.61	301.21	300.01	304.46	301.64	301.19	299.88	302.84	300.89	306.02	300.74	295.95	300.35	301.67	301.97	299.24	302.56	301.23	301.65	298.25	302.35	300.11	293.89	303.83	303.19	298.76	307.51	304.36	301.94	306.58	305.77	300.94	306.71	300.7	300.4	306.28	298.08	306.03	299.03	306.87	300.21	301.8	297.65	306.26	296.75	302.57	301.38
305.7	297.28	302.39	303.58	308.29	308.26	305.7	304.2	304.89	300.33	301.34	304.16	306.21	303.18	303.92	306.18	306.55	304.56	298.05	300.67	308.03	306.1	306.06	300.75	303.91	300.75	297.97	303.92	300.77	305.51	305.41	307.43	297.94	300.17	306.62	302.48	307.75	303.4	295.96	304.21	303.76	300.9	301.62	308.54	306.8	305.15	303.56	304.32	304.18	303.55
317.56	309.42	310.05	310.17	322.48	310.31	316.41	314.48	309.57	311.53	312.06	315.62	313.14	313.53	311.39	315.25	316.27	313.47	311.78	315.69	313.9	314.62	313.42	311.02	314.06	317.26	314.86	317.96	317.91	313.01	311.28	310.42	313.92	315.36	315.15	316.62	321.95	312.08	317.16	314.1	310.95	315.27	309.93	317.61	313.6	315.1	313.68	318.7	311.02	311.14
331.18	327.73	329.72	326.29	330.27	325.13	330.36	328.75	327.31	329.77	329.22	330.12	321.09	328.61	332.02	327.19	328.58	333.6	329.39	323.87	329.67	331.88	330.47	331.15	325.97	326.97	326.88	330.79	325.16	330.42	330.45	328.09	326.56	327.94	328.38	326.67	325.72	324.67	329.11	323.25	332.8	324.65	330.5	331.12	327.93	333.75	326.29	332.38	331.97	328.37
316.15	316.59	314.66	314.55	310.85	312.75	310.86	314.28	314.34	314.81	314.07	317.18	315.26	312.74	308.93	311.28	313.55	309.42	311.12	310.64	314.57	309.99	317.59	312.92	316.21	315.1	313.72	313.42	311.75	312.49	312.69	315.05	314.68	311.27	313.35	315.6	311.63	315.13	315.28	310.33	315.74	313.41	311.72	316.34	313.7	311.47	315.78	313.58	315.14	312.41
300.51	304.4	309.4	299.18	303.39	302.99	304.35	301.88	302.37	302.33	302.35	308.77	297.8	304.94	303.06	306.06	305.25	306.78	301.62	302.36	303.91	306.77	298	298.14	304.64	306.47	304.08	301.82	303.06	305.23	301.87	303.54	299.01	307.99	305.73	304.62	303.78	304.41	302.42	310.42	300.58	310.22	305.02	304.77	305.67	304.48	300.25	302.57	302.71	302.53
299.66	302.95	303.21	304.32	303.74	303.38	305.39	306.11	306.05	304.42	299.18	304.44	302.4	307.1	303.86	306.03	302.89	310.14	303.5	299.25	302.69	303.86	302.02	311.88	302.02	302.4	305.4	304.4	300.71	309.09	305.49	303.23	302.23	305.68	306.34	301.12	304.2	311.61	299.11	304.31	304.19	303.65	304.81	303.09	307.93	302.41	304.76	306.07	305.78	306.63
294.83	299.62	294.08	299.47	295.42	301.82	295.59	298.66	297.44	296.57	300.88	297.4	299.27	298.84	295.19	298.58	296.5	299.01	293.32	301.97	300.51	297.55	299.35	295.81	298.1	299.71	292.11	297.19	293.85	300.06	298.47	293.33	298.15	298.47	293.76	302.83	299.14	298.98	296.85	290.94	292.96	295.69	301.75	296.65	292.55	297.88	299.58	296.02	291.68	295.72
312.55	318.02	313.77	314.08	315.08	313.62	313.11	317.44	316.52	313.54	313.98	311.9	315.15	320.34	317.78	316.92	319.51	317.69	312.25	315.05	307.21	316.35	317.36	312.9	318.63	314.86	312.03	314.86	314.55	312.46	316.95	312.5	318.76	315.3	315.04	316.82	313.1	309.94	308.96	316.08	315.99	312	316.6	313.15	317.98	317.97	315.41	317.74	317.67	316.67
289.98	296.37	294.3	292.93	290.73	296.8	295.7	292.77	293.77	295.87	294.06	295.06	301.02	297.51	296.42	292.71	293.14	297.67	292.83	293.11	294.91	291.35	294.63	292.61	293.45	293.49	298.07	296.9	299.1	289.52	300.52	299.92	293.77	292.8	295.45	294.75	292.64	295.95	294.6	291.71	297.19	294.96	290.76	294.9	290.06	297.8	298.06	291.38	292.36	294.69
299.24	304.67	304.63	308.22	300.48	302.87	307.12	304.26	305.92	306.85	306.87	307.04	307.59	303.39	307.98	303.29	306.16	304.48	305.99	305.41	306.52	306.41	304.62	302.74	307.48	301.22	303.95	305.21	303.71	304.01	306.55	300.98	305.35	302.51	307.95	304.66	310.69	307.56	308.95	304.78	304.67	296.32	304.58	304.39	304.34	302.55	303.36	307.62	306.94	308.08
315.06	310.39	315.96	314.52	311.75	314.15	318.25	314.57	309.96	320.77	309.25	313.14	317.33	312.57	316.23	314.11	316.96	318.7	312.84	314.35	314.8	311.28	314.78	310.41	313.72	312.21	315.62	312.22	321.42	316.74	312.06	309.16	318.07	315.62	312	314.11	317.09	314.32	311.51	315.87	316.82	314.38	315.68	314.17	315.72	318.82	318.05	317.39	313.29	316.29
299.42	300.97	301.62	301.65	295.69	305.04	300.4	304.42	296.18	303.84	302.2	298.87	300.69	306.16	295.87	300.06	300.48	299.74	299.82	306.08	301.33	304.64	298.45	299.64	298.37	302.98	300.13	301.72	300.61	298.15	300.74	303.89	298.6	296.12	300.46	303.26	303.27	301.91	301.74	298.71	300.69	297.84	302.09	303.02	300.49	297.94	298.62	300	298.95	296.85
303.55	307.28	304.32	301.01	301.95	303.77	307.83	300.22	304.17	304.59	304.54	305.47	302.92	299.93	301.98	302.21	304.24	305.59	303.64	306.65	303.95	299.51	301.12	305.36	304.12	303.52	303.1	303.48	298.54	304.35	304.62	308.31	305.92	303.3	300.28	303.7	301.5	298.95	302.94	305.09	306.52	301.87	297.1	307.4	298.81	303	309.49	303.14	303.5	299.13
302.79	299.21	305.66	303.01	299.1	301.11	300.38	303.64	302.39	299.31	301.79	303.54	307.29	306.04	302.77	304.54	305.29	301.96	301.47	296.41	296.97	306.09	301.29	303.69	303.36	299.35	301.09	302.17	302.38	305.88	303.65	304.18	302.91	299.3	305.9	304.58	307.4	300.13	306.2	301.77	304.24	305.36	302.26	303.79	304.74	304.01	299.74	306.06	303.75	299.02
302.73	304.15	304.87	300.32	308.68	302.38	306.88	307.41	305.92	307.94	298.99	307.13	303.82	303.95	308.24	303.61	302.85	302.16	304.44	304.06	306.24	304.14	305.5	304.8	299.94	301.86	303.83	306.84	302.55	304.82	306.04	301.49	304.62	300.28	306.94	306.31	302.72	307.11	301.22	306.88	301.8	306.79	300.81	306.41	307.25	301.7	306.17	303.69	301.52	304.74
304.9	298.07	295.88	299.21	302.94	301.85	300.81	299.83	303.63	303.5	298.55	301.88	299.51	304.18	299.39	300.4	298.63	300.99	301.42	295.21	300.02	297.23	296.49	301.29	305.16	302.24	296.64	299.36	295.71	298.12	302.41	304.94	303.04	296.61	300.33	289.55	297.43	302.87	302.22	299.35	296.9	302.69	304.59	303.78	304.45	302.26	297.48	305.17	300.71	298.24
301.78	308.13	304.14	311.45	308.98	306.19	304.07	309.85	310.13	311.3	309.06	306.02	307.43	310	307.76	306.95	309.76	302.36	309.53	305.73	306.71	302.36	311.36	305.86	304.18	306.23	308.68	299.53	308.61	301.73	305.36	307.17	308.53	308.97	302.88	309.16	308.44	305.71	309.02	304.43	299.81	302.25	312.77	311.11	308.38	306.21	307.83	303.38	310.1	305.82
328.2	333.26	328.9	329.64	333.62	328.02	323.86	324.58	325.85	325.51	331.58	324.99	330.06	326.53	326.56	326.28	330.47	332.23	328.52	327.29	326.73	327.88	325.26	328.35	326.62	329.56	327.41	327.25	328.49	327.17	329.69	327	325	329.79	324.54	331.32	325.74	332.48	329.81	329.16	326.96	329.18	330.04	324.6	330.89	326.12	330.67	330.39	330.89	326.21
303.98	307.55	308.36	306.68	311.29	308.26	305.24	306.71	299.95	303.48	301.41	305.66	302.82	303.69	305.35	303.53	304.49	301.54	303.44	304.2	301.7	301.32	301.11	307.64	305.98	303.18	301.03	304.58	301.02	302.96	303.31	302.59	306.86	304.51	302.76	310.74	309.83	304.5	308.89	307.13	304.69	306.9	305.92	302.58	305.16	307.46	306.19	305.32	305.55	305.05
309.66	306.47	309.87	304.03	309.46	309.28	308.3	306.16	306.99	309.47	306.33	309.78	305.68	306.97	308.37	306.5	306.38	310.2	305.17	307.21	307.94	307.2	306.08	305.65	308.83	304.87	308.4	305.95	313.22	310.28	308.01	305.44	306.77	312.84	308.79	310.18	312.26	308.93	307.64	309.33	308.3	306.07	310.94	310.58	307.82	307.41	308.35	309.96	307.6	311.74
313.06	316.16	312.8	314.97	314.51	311.43	315.95	315.22	315.62	315.21	312.42	320.49	312.52	317.28	313.88	323.5	316.31	309.85	315.98	314	309.44	313.62	312.77	310.25	313.57	313.84	314.08	315.11	314.04	313.06	316.2	311.58	312.53	313.97	310.79	313.65	311.49	312.1	311.27	312.02	311.78	316.31	314.82	314.29	315.65	314.96	314.88	311.84	313.38	311.58
316.95	312.66	310.5	314.74	315.95	312.54	313.23	312.67	311.93	313.05	316.33	318.07	317.1	315.08	312.33	315.81	313.58	316.69	315.65	310.75	311.21	311.95	315.41	317.92	312.62	310.71	310.81	314.59	318.52	312.01	315.08	314.21	317.13	312.46	316.63	312.83	318.24	318.4	318.75	309.72	313.12	315.44	312.41	316.74	320.56	314.17	308.95	315.65	315.6	315.56
303.38	304.83	298.36	302.2	301.55	302.18	303.89	307.76	301.38	299.67	304.59	305.06	301.34	302.54	302	303.62	305.54	297.55	298.17	295.78	301.62	300.65	301.55	307.01	301.29	305.02	302.51	301.92	302.31	306.48	301.47	299.25	306.19	302.54	305.61	300.91	299.02	300.43	301.46	302.77	302.45	302.76	300.12	305.24	305.39	302.71	301.63	306.85	300.06	309.2
329.83	324.79	327.09	327	329.05	327.99	323.91	328.92	326.04	323.95	328.4	324.8	328.79	323.98	327.12	326.3	324.25	326.84	326.4	321.69	335.27	320.76	333.09	326.85	324.13	325.83	328.29	328.45	324.23	330.33	330.27	322.34	327.7	331.85	323.82	325.73	327.08	327.72	325.74	329.7	331.5	321.55	329.23	329.32	324.15	326.21	325.84	323.17	327.55	327.67
308.7	305.41	306.19	306.28	302.68	300.28	301.03	304.38	304.57	308.62	304.18	297.33	306.16	304.04	302.37	304.92	306.31	303.4	301.44	309.6	309.22	304.35	302.75	302.54	300	300.44	304.93	303.69	301.77	299.73	306.06	301.72	300.72	298.7	302.46	298.91	306.79	302.29	301.15	307.18	304.95	304.89	304.57	302.23	306.41	307.62	304.43	303.92	304.57	306.89
302.33	304.79	305.67	302.69	309.43	300.94	303.19	305.15	307.64	307.24	301.99	309.66	305.61	309.97	304.87	306.12	307.86	307.21	303.81	303.29	308.95	303.32	312.25	304.78	304.04	305.25	309.13	303.25	303.85	308.67	307.1	302.21	305.62	306.3	310.87	305.01	303.93	305.6	307	304.63	307.49	305.54	305.73	304.86	305.1	304.47	308.26	309.13	304.88	309.32
315.56	316.65	313.33	312.29	315.21	312.14	311.64	317.42	308.27	317.77	310.44	312.98	311.88	315.23	311.87	317.43	313.84	314.94	313.21	311.49	315.27	312.42	313.96	316.21	313.85	314.28	314.63	313.3	318.46	313.6	316.61	311.63	311.58	317.83	316.98	311.08	315.35	315.79	314.39	308.65	317.29	314.52	315.76	315.92	311.93	313.1	313.26	315.97	314.87	315.03
295.36	291.17	292.51	294.24	295.48	297.43	295.85	289.97	298.44	297.53	292.61	292.85	293.41	298.25	293.7	291.34	291.34	296.14	292.13	292.2	294.34	296.45	293.65	293.78	297.82	289.17	295.4	293.45	293.61	292.71	296.31	296.46	297.88	299.35	294.06	293.98	295.47	290.7	300.5	295.78	288.51	297.25	298.14	290.41	290.25	296.36	292.6	292.04	291.17	293.81
299.36	302.19	302.36	305.22	302.42	306.57	304.41	305.66	303.15	302.96	298.14	298.19	304.66	306.4	300.55	304.77	301.79	301.38	303.57	303.8	302.88	298.46	302.97	303.76	298.51	306.31	298.97	306.47	301.54	300.83	305.39	298.3	303.53	302.7	303.13	302.3	298.42	304.99	301.73	305.89	309.96	300.47	300.09	305.93	303.59	305.92	304.87	303.59	304.5	303.16
295.05	300.94	300.36	296.74	298.2	295.35	293.14	299.34	295.89	294.05	295.92	294.55	296.8	298.22	298.31	300.56	295.07	300.76	291.21	298.33	291.17	297.99	300.26	293.22	301.52	298.48	291.84	295.26	297.56	295.28	293.65	301.58	295.39	300.16	298.33	299.57	295.38	293.5	296.49	297.57	301.73	295.76	298.63	295.68	295.59	299.98	298.35	301.57	294.87	289.02
307.67	307.73	313.43	306.42	311.62	304.19	306.86	310.49	310.34	313.46	310.76	310.61	313.93	313.75	312.46	307.16	308.26	305.43	312.65	312.03	309.82	307.77	309.33	304.78	312.05	313.67	306.45	306.95	308.86	311.51	311.65	309.22	310	312.14	303.53	308.28	310.11	307.38	310.9	310.96	308.8	308.6	306.33	312.03	306.43	311.69	307.77	310.35	306.73	306.35
312.57	318.19	317.12	314.9	319.54	312.48	317.83	318.04	317.2	314.09	313.37	311.71	319.16	317.95	315.96	316.84	313.18	315.84	313.75	313.3	315.43	317.82	318.01	315.03	309.84	321.71	317.14	312.21	316.22	313.06	315.25	311.26	313.78	311.77	315.49	317.56	311.87	317.23	317.09	313.14	309.28	316.39	317.34	318.48	312.95	315.48	320.53	313.14	312.92	309.69
325.68	327.26	330	321.08	321.48	323.36	325.92	324.02	322.95	327.57	323.81	324.16	325.55	322.74	319.66	321.42	327.46	324.19	325.18	323.82	322.82	324.97	321.39	323.07	330.34	320.82	324.13	323.54	321.87	323.69	323.52	322.88	323.96	327.05	318.71	319.86	325.1	324.88	327.81	328.28	321.21	327.53	325.01	325.8	321.15	327.96	325.51	325.97	325.79	322.18
315.59	307.78	313.46	314.56	312.36	320.54	316.01	309.78	312.67	320.66	315.65	309.67	311.92	314.52	312.4	312.51	316.6	315.64	311.48	311.63	312.84	310.96	313.08	313.19	309.79	314.28	317.02	308.16	315.83	314.9	313.38	318.57	313.87	311.62	316.79	307.26	313.65	318.28	319.18	313.03	312.95	309.96	316.56	315.95	315.49	311.59	311.47	312.62	314.4	315.47
317.57	316.54	321.26	312.87	314.12	316.92	314.08	312.53	314.66	319.2	319.32	319.42	313.24	316.02	314.95	311.58	319.01	314.27	315.41	316.43	316.25	311.76	313.54	314.55	312.86	315.98	318.45	311.81	318.84	317.92	313.55	313.54	318.23	318.91	309.53	313.15	312.91	315.49	317.51	311.13	311.5	313.92	313.55	315.96	316.63	313.25	315.13	317.91	314.7	312.8
305.14	302.47	305.64	304.17	309.01	304.26	304.41	304.04	303.59	304.85	303.89	308.03	308.54	300.77	304	304.08	306.22	308.75	304.15	303.84	307.61	302.44	307.12	310.8	301.88	306.06	303.58	301.01	299.63	313.47	310.77	302.87	304.61	304.57	304.72	311.13	303.07	303.55	300.74	307.6	306.75	302.71	306.36	300.62	304.41	306.8	308.42	306.11	308.61	308.69
306.5	300.07	299.04	297.62	303.16	303.48	297.82	306.63	299.09	300.07	298.38	303.83	294.98	302.72	299.54	301.64	297.53	296.67	303.4	302.06	298.94	304.28	302.99	301.88	301.02	301.51	297.98	298.48	300.97	303.11	299.62	299.98	297.52	295.74	296.95	298.85	301.7	300.01	302.03	298.31	304.6	297.77	302.29	296.9	300.8	300.24	303.02	301.17	301.68	299.31
300.28	300.57	301.1	299.45	302.03	298.22	302.49	303.55	303.24	301.9	296.75	300.86	299.82	302.71	298.46	303.2	302	296.09	300.84	297.11	299.09	296.65	299.62	297.45	305.22	302.07	296.73	302.19	296.45	294.94	302.63	301.39	295.27	298.77	299.54	301.93	298.03	298.98	294.34	299.83	300.53	303.29	306.05	301.53	300.43	297.82	304.08	302.51	298.47	298.26
312.05	310.74	313.36	309.49	317.39	311.39	309.32	318.97	317.72	314.99	308.29	310.91	309.5	316.48	307.3	314.45	317.7	312.48	314.98	313.83	308.36	313.2	311.9	315.06	315.24	312.36	313.3	314.01	311.95	312.34	315.52	316.31	314.08	308.87	311.82	313.15	312.13	313.9	314.71	315.6	315.64	313.58	313.22	311.82	314.89	312.38	309.11	308.5	311.3	317.09
310.42	308.31	319.22	308.17	308.45	311.31	316.59	304.94	316.78	313.78	317.13	311.51	317.95	314.95	310.92	313.8	313.69	318.97	311.56	306.2	314.44	308.91	314.9	309.56	311.09	309.6	310.01	312.21	308.87	311.39	314.29	310.5	315.49	314.99	315.55	314.21	315.82	315.29	311.64	308.06	313.48	309.79	309.87	311.88	310.56	315.37	309.89	316.83	315.25	317.92
323.38	325.04	328.83	326.06	325.62	325.34	322.95	320.05	323.58	329.99	327.7	328.59	329.08	323.54	328.06	324.79	322.45	327	324.87	325.39	323	325.16	321.79	327.94	322.95	321.06	326.69	322.19	323.1	325.49	324.13	325.34	319.59	321.62	324.29	319.61	325.61	326.19	325.61	325.82	329.35	326.34	323.6	322.72	322.44	322.95	323.64	326.09	324.67	322.58
306.84	301.63	303.36	303.67	303.54	301.56	302.53	300.02	301.98	300.51	302.59	300.21	301.96	303.96	306.46	301.53	306.11	303	297.52	303.94	302.97	302.26	300.52	304.53	303.77	302.36	301.3	300.3	305.1	302.32	300.29	299.98	307.77	303.6	298.24	296.52	304.71	300.86	301.66	301.49	303.82	303.45	303.63	301.3	302.16	298.93	302.55	301.79	303.91	296.84
317.63	319.28	319.88	322.52	322.42	325.28	320.75	317.06	317.11	323.24	314.8	318.47	314.57	320.89	322.49	317.67	322.59	321.05	317.49	320.26	319.92	319.75	315.12	315.83	322.32	315.81	317.5	318.28	320.79	315.66	316.29	317.06	319.59	321.53	320.7	319.23	320.04	325.36	318.52	316	322.94	321.76	318.6	316.61	316.05	321.92	316.96	315.66	319.34	318.15
305.88	306.14	300.53	306.67	302.34	305.62	301.91	303.22	299.73	306.18	303.02	304.19	301.81	299.83	304.31	305.58	306.94	307.69	302.82	303.61	300.01	304.75	299.66	300.08	305.01	304.02	299.42	306.25	302.05	300.96	300.87	299.61	302.19	309.7	306.33	304.75	300.81	306.76	307.98	304.72	302.97	300.31	300.7	307.54	306.88	304.01	304.82	306.55	306.38	304.39
317.47	312.61	314.97	314.6	317.07	316.08	315.32	314.44	318.96	314.39	314.28	311.86	320.64	316.51	317.88	314.65	314.81	312.67	313.91	315.77	315.04	312.75	314.4	314.98	314.34	318.42	316.23	313.61	316.22	313.72	314.7	313.37	317.84	318.33	316.82	319.02	315.69	316.4	313.01	315.33	316.27	316.07	312.86	315.62	317.52	314.78	315.44	313.55	317.87	312.46
298.69	300.76	304.67	301.28	296.05	300.52	303.84	296.44	301.94	297.29	303	304.84	299.16	304.87	301.54	302.25	298.04	299.4	301.65	300.43	302.25	301.91	301.05	295.44	306.15	298.07	297.57	297.21	304.41	303.71	300.58	301.4	299.87	301.69	298.88	305.71	302.07	302.62	302.6	298.99	303.89	298.61	302.45	298.34	302.31	302.14	298	303.61	299.95	301.95
313.62	314.07	310.87	314.98	316.53	309.18	316.89	311.35	314.56	315.55	313.66	316.69	311.49	309.14	310.28	311.2	316.85	312.06	314.38	314.06	311.35	311.42	314.42	316.45	315.11	315.23	311.06	309.46	311.6	315.32	309.87	308.9	309.25	314.57	312.87	312.4	312.19	314.94	311.71	309.21	315.17	310.2	318.22	315.6	311.69	317.28	312.35	315.49	313.61	315.73
302.07	298.92	301.89	299.11	302.75	299.81	296.75	301.94	301.26	301.75	297.22	300.9	302.66	304.96	299.48	296.78	299.13	301.26	299.99	299.13	297.02	297.7	305.83	298.99	303.04	298.1	297.02	302.22	291.65	303.82	299.97	297.01	303.4	297.99	302.88	300.29	296.48	298.26	299.28	303.19	299.44	298.29	301.86	298.54	299.82	300.38	300.85	298.95	301.47	298.18
311.08	307.37	312.93	307.72	313.32	308.64	315.17	317.61	310.3	311.11	309.78	307.42	307.31	309.33	311.54	312.57	309.49	317.25	310	312.35	307.53	312.09	312.52	316.48	315.11	314.25	308.19	311.43	312.79	309.65	303.44	308.94	308.57	309.28	316.48	311.9	314.8	310.85	309.46	309.48	312.49	310.92	311.14	312.28	307.47	316.53	311.15	312.4	309.54	311.38
301.82	299.95	300.66	297.12	301.25	300.25	302.37	303.79	303.24	299.56	300.44	298.98	296.06	304.29	300.88	304.99	301.17	304.8	301.56	301.92	302.54	298.47	302.29	299.21	300.32	303.04	302.2	299.59	303.9	299.28	300.2	304.55	303.62	303.02	305.4	301.79	301.46	301.14	301.2	303.61	305.87	302.92	299.16	298.56	298.6	298.99	298.71	299.42	303.09	298.92
310.08	306.64	303.9	305.68	308.09	311.06	306.37	308.84	306	308.77	311.74	305.86	311.65	302.1	306.62	307.83	310.25	301.49	303.52	306.57	303.17	306.83	311.22	304.54	308.37	307.12	311.41	306.61	307.73	311.73	303.8	310.93	308.52	311.05	307.25	302.38	306.39	307.9	306.05	310.41	304.87	312.88	308.05	306.41	305.04	307.41	311.98	303.94	308.15	307.09
327.15	330.71	332.97	327.41	325.56	328.66	329.85	325.74	327.97	330.92	329.76	332.34	324.86	333.67	333.71	334.64	323.7	331.03	329.27	332.34	329.58	329.09	329.39	327.27	329.3	327.28	326.51	330.2	327.13	326.32	330.13	325.03	328.45	326.43	323.97	333.69	330.17	330.93	329.65	325.1	329.09	322.81	322.95	330.15	325.98	327.81	326.78	324.73	327.68	329.07
307.36	306.36	309.8	311.41	310.23	312.19	304.39	311.71	309.58	311.51	312.09	308.5	314.16	314.04	311.52	312.7	310.26	316.52	309.4	304.96	310.59	312.56	314.11	308.88	307.65	313.22	311.41	311.21	313.16	307.86	319.5	308.95	310.43	313.08	306.54	314.24	307.32	303.57	310.28	306.53	311.65	314.09	312.18	309.06	312.85	309.52	310.76	311.38	310.41	311.53
306.71	297.14	310.38	306.62	310.44	307.25	305.83	304.91	310.06	309.61	308.33	305.25	304.47	308.53	308.87	306.32	305.11	305.6	307.27	308.92	304.25	313	306.64	304.79	304.2	308.81	309.45	309.17	310.12	305.24	305.08	307.81	303.45	302.6	305.39	305.95	302.58	302.5	308.44	308.11	303.38	309.67	309.45	311.19	308.36	306.31	307.17	306.65	305.37	306.79
309.78	314.86	307.4	310.16	309.07	311.14	308.09	309.63	314.3	309	310.97	309.71	309.93	313.33	312.99	315.5	309.89	306.07	315.05	312.4	310.98	311.5	313.58	306.4	311.13	315.04	314.99	305.14	313.06	308.03	313.3	307.22	309.86	308.7	311.74	306.13	310.56	313.77	305.76	310.37	313.32	315.81	311.74	310.55	311.19	313.59	311.78	312.36	308.31	314.83
302.44	303.48	303.68	298.82	300.59	301.31	303.27	303.08	297.27	303.03	302.41	297.91	300.25	301.36	304.99	299.78	301.16	300.5	304.24	301.41	302.53	300.89	302.27	301.75	304.31	298.72	300.55	300.75	298	297.71	300.1	298.59	297.19	299.53	298.01	302.37	301.76	297.75	301.1	306.01	296.32	307.61	299.29	303.24	304.61	295.99	300.76	303.22	299.57	300.82
302.55	307.22	303.37	305.47	304.26	305.98	302.37	304.16	307.45	304.88	302.97	306.55	303.16	304.59	304.66	301.41	302.87	300.55	299.28	303.21	309.62	301.36	305.46	308.02	303.95	308.94	308.84	304.1	303.82	304.5	305.96	301.97	302.78	300.33	302.12	308.9	305.98	304.08	304.54	303.75	305.04	302.71	302.25	305.57	302.66	304.61	299.16	301.53	305.07	308.79
316.75	319.05	318.76	317.97	311.03	312.36	315.72	318.12	321.09	317.74	319.51	314.49	316.66	318.48	312.49	324.7	317.27	318.52	318.18	316.07	313.81	321.08	320.91	318.22	313.97	318.05	314.65	317.1	315.08	316.47	317.84	314.92	316.58	317.9	321.31	321.32	316.07	314.67	310.63	314.64	316.62	316.3	314.02	313.1	312.78	313.73	318.7	317.48	315.58	319.33
289.63	295.15	292.97	293.68	298.59	302.4	294.95	301.16	290.95	298.63	294.96	296.22	294.09	293.58	295.67	289.56	293.44	294.53	294.57	291.37	295.3	296.85	293.31	296.73	293.91	293.66	298.84	294.34	295.62	293.01	297.92	293.66	292.17	295.26	293.13	300.61	293.65	295.53	293.05	293.51	293.34	292.7	291.98	291.7	295.78	295.4	291.96	292.77	296.19	289.78
300.97	303.45	300.7	303.42	302.66	306.26	307.63	302.89	305.41	302.51	298.54	305.19	298.87	300.18	302.47	300.16	304.7	301.63	303.96	302.26	300.2	300.02	307.59	302.4	303.05	300.4	302.63	302.65	302.35	307.59	301.66	308.66	305.91	303.17	310.37	297.23	302.49	301.38	305.9	303.03	306.37	303.38	303.42	304.15	305.94	303.14	300.09	304.25	304.98	308.35
297.61	292.98	288.27	296.59	299.37	294.04	295.86	293.04	294.55	291.92	295.28	294.96	296.63	289.09	297.11	297.55	297.51	297.69	297.32	297.39	295.39	294.61	293.26	293.43	295.12	296.9	296.29	298.34	297.53	296.13	296.27	299.29	298.04	299.15	293.52	295.17	296.94	289.71	293.94	296.75	301.88	295.79	294.49	292.41	301.76	293.17	292.43	295.66	293.42	296.19
295.84	302.03	296.25	295.56	301.04	298.24	294.45	296.38	296.88	295.23	294.13	295.14	298.17	299.22	294.38	295.38	297.76	295.91	295.32	298.21	297.41	296.72	298.13	296.27	302.65	294.33	297.37	294.99	302.73	295.27	296.72	296.96	295.44	294.93	294.35	295.25	294.12	300.92	300.52	299.01	298.86	296.56	296.87	295.47	294.59	298.57	294.09	296.24	298.78	293.07
311.52	313.46	312.13	315.15	315	313.03	312.04	309.12	317.72	316.2	310.33	311.45	319.28	311.89	314.9	309.07	310.17	312.8	318.21	313.31	313.4	315.1	309.57	312.86	314.06	310.54	313.21	313.79	317.19	306.65	316.09	313.42	309.86	316.84	314.83	308.8	316.71	313.87	314.12	311.64	310.32	310.25	309.66	311.06	314.53	315.17	315.16	310.54	317.9	306.19
301.87	303.07	303.69	304.71	303.61	304.69	304.91	306.29	297.88	298.84	297.58	303.07	304.25	301.84	302.17	304.03	306.96	306.04	299.99	304.95	301.64	302.79	299.39	310.79	300.47	304.86	304.6	304.46	302.29	303.62	303.44	301.04	302.14	299.09	305.16	303.53	300.97	310.43	302.1	301.35	300.12	301.5	301.43	301.06	302.39	304.91	304.5	308.9	302.54	306.49
295.67	292.78	294.62	299.52	298.73	295.62	299.31	296.31	296.85	297.2	298.34	297.67	293.96	295.11	297.18	296.38	300	303.04	299.81	295.8	296.75	295.06	294.87	295.48	299.47	295.42	296.27	297.05	300.71	293.9	295.06	293.2	293.48	296.93	294.71	295.27	295.91	297.19	302.08	298.23	297.69	294.42	296.86	294.94	299.86	295.08	295.79	299.34	297.78	295.75
301.33	297.64	300.71	297.45	304.63	300.42	298.36	302.15	306.71	304.66	300.99	301.68	298.4	296.05	302.4	305.32	303.32	300.82	301	298.1	301.76	301.73	303.39	303.76	299.28	299.77	303.77	300.23	300.8	300.17	298.83	300.04	302.48	297.67	302.72	298.13	301.47	302.22	303.38	301.33	299.44	300.51	303.88	304.94	298.34	305.24	301.04	301.53	296.93	301.8
305.58	309.71	306.7	305.16	299.15	306.03	306.08	304.42	305.45	305.58	301.71	300.37	297.56	304.8	303.69	304.71	303.72	308.02	299.44	297.64	305.1	302.94	301.1	300.48	307.07	299.8	300.61	300.02	301.3	303.73	305.4	299.29	302.21	304.32	302.59	302.99	300.36	302.58	299.51	301.2	302.48	309.79	298	299.28	309.67	299.25	306.58	300.79	304.52	302.3
328.29	325.92	329.3	324.63	331.54	324.4	321.94	326.97	326.38	323.12	323.04	324.1	324.9	325.43	328.01	324.23	324.95	327.6	329.12	327.75	324.82	323.05	330.27	326.82	322.56	321.59	325.33	327.42	326.54	326.41	325.79	332.65	324.92	323.81	327.33	323.98	325.78	325.09	327.97	330.13	320.16	326.75	328.28	322.32	328.86	325.11	326.62	325.45	321.03	326.22
306.9	305.92	305.97	305.89	302.41	306.53	306.97	307.06	300.77	309.58	305.6	307.5	302.05	313.94	308.69	309.78	308.02	303.04	310.09	307.7	311.01	307.06	309.16	309.78	307.04	305.86	308.69	307.65	307.23	306.4	304.47	305.41	309.11	304.38	305.87	305.49	309.16	306	306.9	309.63	310.74	301.26	309.6	301.16	306.05	306.97	304.1	305.11	304.64	311.26
310.96	312.5	311.42	311.77	312.31	316.56	318.59	315.01	315.01	315.75	313.52	314.27	310.79	314.68	310.07	314.22	318.76	310.85	310.1	310.46	311.95	313.38	314.05	316.09	311.06	314.12	316.63	311.8	315.23	313.4	311.06	313.82	315.24	313.92	312	308.87	313.16	312.34	310.93	308.25	312.85	314.48	314.73	307.98	316.9	315.01	312.57	312.11	315.11	313.56
312.98	310.32	310.4	310.3	308.65	310.81	311.59	310.54	306.34	308.93	310.65	314.86	313.56	308.11	310.02	315.14	312.7	309.59	315.28	314.47	308.47	311.19	312.13	309.09	312.51	308.67	312.42	311.78	309.32	313.36	312.15	307.58	312.12	310.19	313.9	307.37	310.87	309.19	310.64	311.53	306.84	308.64	308.78	313.37	307.54	312.55	311.67	311.48	309.56	313.86
324.88	333.62	326.07	328.17	330.44	325.49	329.89	327.13	328.73	331.56	326.8	327.15	332.31	328.15	332.04	328.41	326.89	329.5	323.23	321.96	334.27	331.91	324.86	331.93	322.4	327.53	325.02	327.83	323.11	330.39	325.85	331.41	327.06	323.87	331.2	332.17	327.65	325.18	325.74	326.68	331.85	324.32	326.1	329.58	322.84	328.85	325.89	325.66	330.42	328.42
310.19	313.89	313.73	317.92	313.52	314.35	307.07	310.67	317.38	315.96	309.6	314.03	314.34	315.78	311.34	315.3	311.94	314.41	309.91	319.77	317.47	315.95	310.32	315.34	311.85	318.88	314.52	318.66	311.38	313.24	313.67	306.21	313.49	312.71	312.94	315.68	314.32	312.73	314.18	314.24	311.89	313.98	316.24	311.13	313.5	312.86	314.05	322.15	313.54	314.03
315.78	315.69	322.23	314.35	317.13	317.28	321.31	316.61	318.88	317.85	320.08	316.82	319.1	315.83	312.17	314.87	319.51	315.96	318.78	316.39	317.71	316.02	313.96	313.18	316.02	315.22	317.5	320.6	316.69	317.28	310.25	317.81	318.67	314.97	317.71	314.61	321.52	318.4	322.83	315.88	318.29	322.95	310.46	314	315.5	321.06	316.25	318.63	315.83	318.28
329.86	331.39	332.69	329.23	331.27	328.8	326.4	328.13	326.91	329.15	326.42	329.66	324.49	332.79	329.36	330.49	325.53	320.05	323.82	327.51	328.25	328	331.75	327.54	327.13	329.31	328.67	328.93	328.91	329.73	328.79	328.43	326.83	327.34	326.53	332.02	324.65	329.28	329.68	324.44	332.34	328.45	329.4	327.87	329.75	328.65	329.64	333.84	328.79	324.56
314.17	314.03	318.93	312.22	311.83	314.36	313.26	313.3	316.56	311.41	316.7	313.39	320.3	315.3	313.95	311.16	312.33	313.62	317.03	312.58	310.83	309.23	315.3	308.45	315.2	314.15	312.26	316.58	314.17	313.19	315.47	320.9	315.79	319.66	313.12	321.02	312.24	315.23	310.8	315.99	317.71	315.72	318.94	313.72	310.92	316.06	311.91	318.08	319.41	315.52
302.21	294.79	296.75	294.05	294.93	302.41	296.67	299.92	295.03	300.16	295.83	298.69	297.85	297.47	295.66	296.31	297.83	291.34	299.83	298.22	292.46	298.55	298.73	292.7	296.75	294.8	295.31	295.8	296.88	299.76	298.03	294.09	300.23	292.74	291.83	295.47	295.17	296.54	298.37	297.16	293.37	295.35	297.69	295.97	298.92	297.44	295.63	290.73	296.61	299.51
312.72	308.82	313.68	315.08	309.09	311.16	310.49	308.55	314.86	308.8	309.39	309.45	313.65	309.33	313.7	317.8	308.89	311.59	312.32	311.34	307.2	314.45	308.55	308.9	313.62	306.98	312.76	315.13	313.73	315.07	311.05	312.9	312.5	313.99	311.18	315.14	311.44	310.27	313.54	313	313.79	309.46	312.42	307.46	314.19	314.52	312.67	306.37	309.75	314
326.97	324.89	325.71	322.85	323.62	319.24	329.12	323.68	321.79	328.22	323.45	325.76	322.98	323.86	322.97	325.01	327.83	329.69	327.29	325.29	326.42	326.28	323.74	321.66	325.5	323.9	318.88	322.97	323.47	329.33	324.04	330.01	327	322.58	323.26	324.76	324.98	328	325.13	326.74	327.04	329.54	333.85	328.01	324.45	322.8	323.98	321.95	329.7	320.32
318.1	313.9	316.75	313.6	323.19	316.47	317.34	315.48	313.69	317.38	315.67	317.19	317.97	317.42	318.64	321.07	312.81	318.94	321.6	318.46	312.01	319.19	319	316.72	316.7	319.14	315.15	320.64	316.59	317.02	313.29	317.25	319.73	320.59	312.01	317.81	314.28	320.93	315.42	320.93	317.49	316.36	318.61	318.5	313.98	312.25	321.07	319.45	319.3	318.99
316.8	314.76	316.59	314.73	313.47	315.84	314.42	315.51	311.66	317.92	314.11	321.04	313.45	311.4	317.36	318.79	319	314.94	313.97	321.33	316.48	320.88	312.97	313.28	313.73	312.98	314.52	310.34	316.48	312.71	313.46	314.29	316.95	313.63	313.67	314.44	315.82	315.91	313.03	310.86	314.68	312.86	313.65	320.13	314.14	317.12	319.04	311.48	313.68	319.36
323.68	329.36	327.51	329.89	323.79	323.74	328.69	330.15	327.29	326.14	328.96	323.85	330.25	324.5	326.5	332.16	325	328.26	326.72	326.7	325.76	326.71	326.9	322.03	332.25	327.19	327.47	334.2	329.73	331	323.34	326.68	328.85	328.78	323.54	327.6	329.1	328.15	335.99	325.04	323.36	326.88	325.06	330.17	328.58	324.56	327.61	326.46	325.39	328.92
309	312.88	305.75	306.62	310.9	313.44	307.54	311.5	314.89	306.53	313.8	308.02	307.65	312.2	313.44	311.49	309.19	307.64	310.05	310.98	311	304.83	307.2	310.93	309.72	313.26	311.88	311.58	309.63	308.56	311.05	314.78	313.7	306.43	314.87	307.4	311.25	309.69	311.27	308.01	315.21	311.29	306.96	309.19	305.68	308.13	312.32	308.49	308.08	312.31
295.84	288.15	301.24	299.14	298.85	295.63	295.23	297.72	299.17	297.02	297.6	302.19	297.66	294.21	295.95	300.71	296.07	295.56	299.94	295.22	296.34	296.51	296.35	297.68	294.12	296.07	292.54	298.67	300.19	294.81	298.21	296.8	296.99	303.65	296.43	293.92	296.39	296.04	299.55	296.18	302.9	303.28	299.88	297.78	297.37	293.9	296.75	289.97	298.96	301.4
308.11	303.59	309.21	307.98	303.92	307.08	300.05	305.35	302.99	306.94	303.41	304.59	303.29	299.42	304.68	301.83	300.05	305.2	304.33	301.3	298.55	303.95	302.97	307.5	302.53	300.86	307.29	303.45	299.72	302.79	307.21	303.78	304.73	307.87	298.9	305.57	305.28	307.37	306.62	303.88	308.25	306.31	305.98	303.78	302.97	307.69	301.88	305.95	302.81	311.12
306.82	306.19	303.44	306.71	303.1	309.47	306.09	305.27	309.63	307.87	308.87	305.66	308.16	313.55	307.19	303.56	304.89	302.63	304.53	306.74	303.12	305.91	308.97	305.68	308.56	303.77	304.24	308.36	304.02	305.21	304.46	307.23	302.46	302.39	309.11	307.58	307.96	312.96	310.15	305.37	308.95	304.7	304.95	306.2	303.42	302.45	306.09	307.56	303.83	307.98
310.81	318.45	318.01	316.11	313.99	315.12	312.85	313.71	313.71	311.47	311.08	312.12	314.91	311.48	314.43	310.82	311.24	320.04	310.92	312.04	314.29	315.64	313.57	315.52	315.03	313.22	317.93	312.36	311.77	308.33	314.1	309.39	314.95	314.33	315.52	312.72	311.67	311.41	313.91	309.87	311.67	311.97	309.07	311.81	315.91	317.07	311.45	316.2	312.73	312.59
319.41	316.36	319.42	320.74	319.56	317.71	317.67	317.64	314.95	319.72	315.04	317.15	319	314.94	319.05	316.38	320.12	319.32	316.81	306.25	318.7	315.6	316.09	317.4	318.69	323.31	324.83	317.82	315.38	321.14	315.24	315.43	314.65	318	318.07	317.73	315.21	318.32	316.89	316.63	313.87	313.77	317.46	317.12	318.43	315.86	315.59	316.08	316.71	317.47
320.77	321.09	317.97	314.82	314.94	319.31	314.05	315.35	314.12	318.1	315.9	315.74	314.49	313.39	319.32	316.61	309.96	320.37	321.73	314.68	315.21	319.77	315.71	313.69	312.75	312.12	317.26	310.35	313.43	318.05	319.35	317.41	314.13	314.55	312.56	318.75	319.71	310.02	315.29	320.44	318.58	318.23	318.52	315.24	317.47	313.76	317.73	314.11	319.97	312.67
305.95	311.72	309.56	308.94	308.97	308.08	310.76	310.06	308.11	311.68	308.52	306.31	308.5	305.73	309.2	308.98	308.88	311.64	316.65	310.42	311.6	307.05	304.12	307.61	307.37	310.11	309.65	311.14	305.95	311.84	308.95	307.6	307.11	307.23	306.41	311.11	311.47	313.03	312.45	315.8	310.94	310.95	310.77	309.29	303.07	308.31	308.16	301.09	310.55	306.66
318.19	320.47	316.98	318.11	316.65	314.49	319.18	320.46	323.38	320.46	319.78	316.64	320.86	321.14	315.02	319.27	315.68	316.16	318.11	311.93	316.63	318.79	322.35	315.19	317.49	312.08	320.63	317.58	325.61	318.05	316.06	317.68	321.44	317.11	321.68	322.34	316.36	321.97	321.52	320.73	323.86	316.76	312.78	319.28	319.12	319.08	316.19	318.79	320.1	313.3
319.79	316.56	316.29	314.78	320	313.69	312.64	318.6	313.77	311.61	313.07	315.38	313.4	316.2	313.03	314.67	314.62	312.67	317.51	320.3	308.96	315.85	311.2	314.06	316.53	314.49	319.67	312.28	313.5	316.1	318.94	316.91	313.76	318.81	315.64	313.04	319.54	316.27	312.96	317.75	312.05	313.66	312.51	314.69	316.98	316.79	316.44	310.52	314.34	315.69
308.09	310.99	308.09	310.02	312.11	307.05	305.97	308.43	307.61	311.46	309.87	309.78	312.75	304.11	313.18	308.36	306.59	306.66	303.84	310.16	309.67	312.86	311.97	310.7	312.22	310.81	313.25	306.51	310.42	310.61	310.2	312.87	307.56	308.54	311.57	308.99	313.08	311	307.44	310.76	311.34	309.36	309.35	305.22	311.47	310.04	307.52	308.76	311.65	312.37
298.04	295.47	303.87	305.44	300.72	302.41	296.2	299.98	297.19	301.55	301.99	301.6	302.91	298.78	300.45	295.85	301.32	297.72	298.07	301.23	300.76	299.49	303.91	295.1	301.53	297.69	297.42	298.98	304.65	302.17	302.06	299.62	306.29	299.53	302.88	298.76	298.74	304.81	298.5	297.47	300.14	299.98	301.71	300.09	305.08	303.18	304.66	297.03	299.97	303.83
296.1	289.93	295.97	302.48	298.07	289.98	294.02	295.49	297.88	292.88	293.04	298.86	302.56	297.38	296.18	295.87	298.4	290.95	297.4	300.02	297.77	299.59	294.92	304.74	298.77	297.58	300.7	293.28	298.58	302.43	295.56	295.89	296.95	294.38	294.95	302.43	301.51	297.87	296.11	293.18	296.9	291.35	296.29	298.44	295.16	298.2	297.9	292.45	298.33	297.03
317.51	317.8	313.67	310.66	312.85	314.02	313.36	317.3	314.47	315.57	322.71	314.63	317.9	321.26	321.22	320.86	313.34	322.71	316.49	317.52	312.61	317.88	318.39	318.84	308.31	322.86	315.16	320.08	314.05	319.4	318.24	318.85	319.67	316.71	315.8	316.96	317.09	319.56	317.52	315.27	320.32	319.52	315.8	312.13	315.44	317.53	318.18	314.4	318.68	314.86
304.11	301.31	304.68	306.23	305.8	300.73	303.53	302.87	304.92	297.05	300.61	302.52	301.49	305.46	304.05	308.06	303.54	301.26	302.93	301.93	299.1	299.66	310.99	301.44	305.02	299.1	300.16	302.04	301.88	300.41	308.61	304.12	300.17	309.38	300.28	298.84	302.04	306.79	306.64	298.1	301.9	306.62	304.82	307.63	303.89	299.77	308.44	300.68	301.54	302.89
315.4	308.88	313.43	310.71	313.83	310.15	313.71	309.49	313.47	314.71	315.59	307.91	316.1	313.98	315.81	313.23	310.92	313.74	316.26	312.37	315.05	308.47	311.77	311.5	314.31	314.7	314.54	317.17	311.45	310.13	310.94	316.06	314.43	312.06	309.11	308.4	310.39	310.02	313.96	308.2	313.54	312.16	310.25	311.55	321.12	313.57	311.84	312.78	315.21	313.69
303.24	306.82	306.18	302.54	303.8	301.95	305.77	296.62	302.55	303.91	303.06	303.22	299.52	305.39	302.74	302.81	299.65	307.09	300.36	303.13	301.96	303.32	301.96	304.31	307.7	301.19	300.28	302.58	302.87	305.17	306.4	306.39	300.74	306.8	303.16	304.65	302.93	304.65	306.22	306.32	302.69	305.13	301.55	300.49	301.39	310.1	303.64	301.76	302.76	310
313.24	315.71	318.49	315.95	315.36	313.98	316.45	320.02	313.12	322.99	316.35	319.23	316.85	315.72	318.21	314.21	312.82	316.82	315.5	316.01	310.91	311.61	310.68	321.93	313.05	318.72	316.83	317.38	312.47	318.43	316.22	316.06	315.44	315.78	316.33	311.9	316.49	316.28	310.18	314.76	311.96	316.45	315.4	309.37	320.57	313.97	316.39	313.18	307.79	318
313.75	310.21	309.01	307.68	311.05	307.49	315.07	311.3	314.37	308.5	315.39	311.64	309.38	305.39	308.59	309.28	312.6	310.61	309.51	309.65	311.79	310.01	313.11	314.53	313.11	311.14	310.78	309.18	311.77	311.9	311.21	310.86	309.82	309.17	309.16	310.26	311.08	306.77	308.47	309.22	306.81	315.03	306.44	316.07	313.88	310.79	312.11	309.76	312.18	310.2
296.86	297.67	294.08	299.68	297.4	298.23	294.9	299.44	294.96	295.5	294.98	299.46	294.45	297.46	301.66	297.65	296.64	300.25	297.54	298.92	297.91	289.75	299.17	300.25	294.61	299.63	296.23	297.41	295.21	299.76	300.26	296.28	295.89	294.92	296.41	294.11	298.02	293.46	299.64	293.61	294.23	291.93	298.22	298.37	296.59	291.45	294.22	295.55	302.43	295.7
295.16	297	291.4	294.88	294.76	295.31	295.67	296.79	298.74	289.86	290.6	296.15	291.36	294.7	295.82	294.34	291.31	295.1	295.46	291.73	292.7	294.99	295.68	295.03	291.43	291.26	294.51	294.37	290.81	293.46	294.36	296.1	291.02	289.38	297.89	293.72	296.75	295.11	295.44	291.93	297.71	296.79	290.39	290.98	294.53	292.68	291.72	292.56	292.43	296.18
304.26	301.72	305.39	310.96	302.01	304.66	306.97	300.68	306.38	299.15	302.35	305.65	304.6	304.75	299.88	301.3	308.25	307.54	304.36	303.92	307.15	305.79	306.43	308.19	303.18	304.45	300.82	302.43	305.56	303.89	306.76	303.17	300.55	305.85	304.52	303.34	302.66	302.23	306.25	303.79	308.81	303.9	304.92	302.05	305.07	307	300.16	304.73	306.3	306.09
298.35	298.14	299.56	298.98	301.32	299.5	303.07	298.95	296.66	299.35	302.16	294.98	300.85	298.67	299.93	301.23	303.73	293.59	301.96	295.36	301.2	301.19	301.16	299.74	299.01	300.47	300	301.6	303.54	299.51	309.27	302.57	300.4	302.22	305.13	299	300.95	303.37	302.78	296.95	302.29	299.67	300.33	300.79	297.42	306.7	297.52	303.36	299.87	294.69
305.84	302.04	304.88	306.5	307.8	305.83	306.61	304.5	304.54	301.19	309.25	308.41	305.49	309.3	308.13	308.5	308.04	305.82	307.08	307.35	307.83	304.79	305.73	306.89	306.22	300.58	304.29	306.64	308.23	305.22	301.7	304.18	301.39	305.15	306.94	305.8	307.15	306.69	311.79	302.34	306.95	309.58	305.23	306.01	308.65	305.73	305.42	306.94	308.34	304.32
303.55	303.6	304.9	304.75	305.28	306.93	302.96	301.35	301.94	301.87	303.62	301.18	296.98	301.79	300.08	295.51	303.03	303.4	302.24	302.49	295.54	303.06	302.58	301.32	301.41	302.15	301.12	298.18	303.61	304.13	306.63	307.19	302.58	302.36	302.06	304.81	300.86	299.55	302.81	298.56	302.42	306.28	306.89	305.87	301.96	300.14	302.62	299.98	302.74	301.41
328.96	327.5	330.1	331.13	328.08	330.07	329.57	324.7	327.92	324.86	325.83	321.67	329.12	329.23	325.62	322.93	329.55	328.53	325.72	328.06	330.55	324.27	325.14	331.64	324.88	322.77	329.28	331.91	327.49	325.36	326.77	328.85	326.65	322.51	319	323.43	325.83	320.57	330.71	325.15	327.24	323.28	328.53	324.97	329.9	325.61	324.48	330.05	330.06	326.63
315.19	314.37	312.7	312.02	313.25	319.38	317.99	320.98	308.13	318.65	316.59	315.69	314.85	312.17	317.93	314.8	318.82	319.37	313.09	319.13	315.77	315.26	318.41	319	319.08	314.07	317.25	318.41	317.12	315.96	321.85	313.25	318.13	317.28	310.76	318.82	316.43	316.81	309.07	314.03	320.89	314.74	313.21	313.43	317.7	317.42	324.93	314.78	313.49	312.9
311.52	316.27	312.15	312.77	313.59	312.49	311.04	313.05	310.31	311.68	316.18	313.94	312.82	309.21	312.53	308.04	316.67	313.37	312.66	314.07	316.21	314.33	311.09	312.68	315.41	314.2	312.5	313.59	314.4	312.73	314.02	315.6	315.38	313.4	310.04	312.2	314.57	312.74	312.54	312.53	315.06	316.09	313.6	313.71	313.8	306.9	311.09	313.89	313.67	315.33
308.66	307.72	305.82	308.28	303.66	300.14	304.41	305.67	303.36	308.52	305.82	306.87	304.63	309.46	297.17	303.85	302.08	303.34	300.15	301.75	304.12	303.79	307.15	304.65	308.97	305.64	307.46	305.19	302.66	306.55	303.81	305.25	307.63	303.36	306.73	306.59	304.21	302.54	303.4	304.78	307.66	304.9	309.66	306.92	307.42	302.18	302.51	305.73	307.06	304.47
313.77	311.11	313.86	314.51	311.48	318.38	314.81	313.44	317.05	314.24	317.69	314.54	317.21	316.23	315.89	311.02	314.94	311.57	316.1	314.25	307.59	316.97	315.27	313.29	312.33	314.84	316.22	317.01	311.31	315.42	313.98	318.31	313.58	316.04	316.21	311.45	318.72	318.8	316.94	316.28	309.41	315.23	317.31	316.45	315.65	315.06	316.69	316.27	315.06	313.94
315.9	316.92	316.86	312.66	313.49	316.57	313.4	321.1	312.34	313.92	315.16	312.28	311.69	314.63	310.22	316.17	314.79	319.93	314.77	317.29	309.93	318.17	313.36	314.32	314.11	317.61	314.22	314.77	312.09	315.27	314.94	317.8	313.37	313.04	316.73	309.08	313.88	314.44	317.53	316.04	313.54	314.59	315.18	316.76	315.74	313.79	314.06	314.31	313.58	312.08
304.94	309.29	304.52	301.49	306.6	308.73	306.67	309.72	306.28	309.22	308.5	302.86	297.72	305.29	304.94	307.15	308.36	306.67	310.2	303.74	308.59	303.7	303.06	309.95	302.96	308.54	307.01	303.51	303.79	307.38	308.2	305.05	301.25	306.95	307.88	304.34	303.07	304.56	303.61	306.16	304.11	304.9	302.73	299.29	307.17	303.57	303.21	307.42	305.98	303.59
308.41	312.91	313.88	311.44	310.33	310.62	306.68	311.44	309.18	308.67	305.86	310.62	306.07	310.96	310.45	309.45	310.71	309.17	307.58	310.67	310.35	310.7	313.09	313.27	310.83	310.42	313.1	311.35	312.79	309.55	309.6	308.85	310.7	314.02	309.9	315.05	310.8	309.03	306.6	309.84	308.78	315.5	309.29	309.67	313.93	312.29	309.27	308.37	310.79	310.82
310.13	310.55	310.61	306.47	309.63	304.75	303.4	305.18	305.97	308.47	307.69	304.39	304.8	305.04	309.05	308.58	306.38	311.76	305.42	306.46	304.14	306.28	305.84	308.07	306.06	307.33	305.1	305.29	300.85	304.39	303.99	308.07	305.69	307.33	308.38	301.4	307.99	305.49	309.42	308.23	309.75	306.81	305.06	304.93	307.5	310.9	307.5	308.91	307.69	307.26
313.86	312.19	318.39	318.88	313.12	316.19	312.42	312.65	314.28	317.28	309.89	314.09	317.69	318.28	313.4	312.83	317.05	310.61	314.12	318.12	311.82	315.65	315.02	318.98	314.42	316.08	318.22	315.99	310.73	316.32	316.71	313.54	313.43	311.99	315.6	315.02	313.2	311.77	313.51	312.57	311.42	312.56	312.45	315.61	314.24	314.01	311.78	316.03	313.87	318.37
299.19	297.95	303.23	303.3	300.77	303.84	300.05	301.01	303.16	300.5	298.29	298.14	302.3	308.43	304.33	309.02	302.08	307.12	296.56	304.17	300.32	303.97	296.47	300.7	301.63	304.25	304.64	304.4	302.27	301.52	301.73	298.81	307.73	296.14	298.13	301.5	297.19	300.44	298.38	303.77	304.39	302.02	303	304.73	302.22	300.27	301.5	303.95	300.85	295.64
317.35	316.25	321.15	315.17	320.5	316.86	319.78	325.59	318.23	322.19	319.36	320.61	317.88	320.27	317.92	318.87	317.02	318.93	315.46	319.75	319.15	317.63	316.79	314.88	314.35	315.9	319.67	321.54	319.3	317.79	320.4	318.51	317.75	320.11	317.81	316.83	320.7	315.93	318.89	321.41	319.01	315.77	310.98	320.6	318.26	321.56	321.6	313.31	319.86	319.78
320.17	314.95	318.23	316.87	321.31	321.69	322.08	319.99	314.27	316.94	319.33	319.66	320.53	325.98	318.17	320.85	323.35	318.87	320.27	313.98	316.42	320.11	318.08	319.31	321.07	321.57	319.81	311.97	321.63	314.3	321.66	316.99	310.17	316.1	319.89	317.88	317.03	317.13	318.06	315.38	315.04	316.91	322.6	319.16	315.8	315.46	316.56	317.91	317.12	321.96
295.35	290.41	295.06	296.65	295.45	294.75	298	297.39	297.87	289.17	295.65	294.22	292.5	297.01	298.17	299.43	290.39	296.94	294.47	292.31	295.54	297.01	294.65	297.14	296.39	295.39	296	289.13	297.06	296.43	296.31	295.92	287.6	298.7	294.47	295.01	295.36	292.52	293.67	295.8	288.97	295.21	299.61	294	297.33	296.54	293.61	293.18	295.16	291.41
313.52	317.85	316.67	313.19	319.12	314.13	313.15	314.95	315.38	308.55	314.09	317.87	315.84	316.24	315.02	310.07	315.36	311.88	314.2	313.36	319.2	313.56	315.71	318.7	310.51	313.48	309.1	312.83	314.49	313.57	316.01	317.77	318.16	312.9	315.83	315.51	311.19	316.96	312.59	312.49	314.35	314.23	314.72	311.02	315.32	311.18	316.07	316.54	311.43	313.37
303.37	301.62	297.17	297.06	298.44	301.64	296.72	296.73	298.13	301.73	299.86	299.53	297.24	301.35	292.99	301.84	299.35	294.03	297.21	297.48	296.9	300.3	296.92	307.33	302.69	300.77	300.48	301.5	300.2	296.79	302.98	294.59	298.49	300.91	303.09	299.23	297.3	302.29	299.36	298.83	296.31	299.58	304.06	298.84	298.97	300.75	299.45	302.66	302.29	300.56
301.42	299.82	302.13	296.23	297.68	298.46	302.27	299.03	301.96	297.76	298.34	296.41	304.25	300.41	301.76	299.4	293.59	301.93	298.55	301.66	301.26	299.43	299.85	295.44	301.19	297.54	298.86	298.35	295.28	300.06	295.55	301.85	300.02	304.67	296.96	307.13	301.63	303.47	300.48	300.33	304.23	300.17	298.42	294.19	292.78	294.86	302.45	297.69	296.87	305.86
298.77	293.94	294.06	298.48	297.02	296.33	301.25	297.47	296.85	292.67	303.05	297.21	292.63	293.08	301.36	297.86	289.48	298.25	299.72	298.65	293.27	300.66	296.47	298.83	300.12	296.09	301.45	295.92	294.87	292.49	292.62	292.18	302.01	300.27	296.86	302.47	298.61	297.17	300.48	292.72	299.82	300.25	299.26	298.17	301.5	293.24	291.95	295.86	297.37	297.19
313.63	312.67	314.46	319.55	313.79	311.36	314	320.02	313.62	312.1	310.35	315.35	314.98	315.31	313.56	312.51	310.77	308.98	312.29	314.62	310.36	312.84	313.83	313.7	311.68	305.15	314.17	316.58	309.22	311.4	310.43	314.13	316.12	317.11	309.4	308.64	314.39	314.28	318.64	311.76	309.44	314.85	314.34	314.33	310.71	310.71	316.66	311.3	313.3	314.02
298.03	301.45	303.95	304.77	302.72	304.65	301.44	305.47	305.35	304.22	301.4	304.83	305.3	298.78	300.38	296.34	307.41	302.02	302.05	299.69	301.58	307.03	303.76	301.82	298.38	306.73	308.52	300.87	301.54	301.19	299.81	303.11	305.57	300.27	308.83	302.95	303.2	300.85	303.27	300.63	304.8	305.66	306.06	301.53	299.37	300.85	303.96	301.63	303.87	302.17
296.75	290.86	293.87	298.17	296.13	294.6	293.11	295.1	295.14	294.34	295.39	291.76	291.26	289.28	297	288.68	294.88	292.91	292.06	297.76	289.38	297.68	295.73	296.94	295.16	295.82	297.36	297.33	296.69	288.42	296.55	291.33	296.33	292.58	292.2	290.69	292.28	292.63	293.55	299	294.25	292.32	300.05	299.01	294.04	293.38	295.76	292.74	290.07	296.81
315.55	313.36	315.92	314.54	316.66	315.38	311.54	319.37	314.17	313.42	312.87	311.27	312.98	318.16	313.56	309.47	313.89	314.56	314.95	312.08	313.04	305.6	311.44	315.73	310.73	313.04	311.72	313.58	310.28	312.97	317.53	312.27	314.22	312.92	314.85	313.03	318.8	317.11	316.28	316.23	308.54	314.01	312.99	311.15	312.81	311.86	315.81	310.35	316.33	311.41
310.44	312.19	309.49	310.33	314.78	314.82	319.01	313.78	319.37	317.68	315.51	314.94	310.51	314.48	310.5	316.84	314.86	307.49	314.06	311.88	311.02	310.09	313.37	316.26	317.74	312.28	319.31	315.19	313.16	315.65	312.39	310.89	313.58	310.62	312.27	314.38	315.58	306.73	316.15	310.73	315.78	319.47	309.2	320.15	311.14	310.09	309.42	310.52	310.97	312.76
303.9	298.71	304.81	303.57	305.3	303.57	306.7	303.78	305.64	307.01	303.94	307.13	301.32	304.95	298.87	300.37	307.54	300.78	299.02	304.39	298.19	302.36	300.57	295.64	298.71	298.05	306.39	302.07	304.04	300.03	301.81	304.31	306.31	302.87	305.9	305.68	301.23	300.21	303.5	305.72	304.42	305.06	300.61	308.44	301.66	301.05	304.71	300.74	298.95	295.72
311.57	308	309.45	308.82	307.88	311.76	305.32	311.76	312.99	311.48	309.88	309.79	306.62	311.35	308.05	308.93	310.99	307.56	308.85	309.73	309.87	307.73	312.64	308.26	305.23	312.13	312.28	309.55	308.26	308.06	311.75	310.33	308.74	303.5	313.92	311.76	310.22	314.34	311.33	310.57	307.42	310.38	311.21	309.51	312.14	307.76	312.75	306.67	306.15	308.35
310.77	307.69	302.69	302.33	307.34	306.92	307.3	309.79	306.96	304.64	300.95	308.19	306.66	302.7	306.62	307.94	306.95	303.85	305.65	306.07	309.83	309.27	310.48	307.24	311.09	304.36	304.98	307.39	308.88	303.33	306.21	303.54	300.57	300.34	306.58	307.84	303.98	307.35	302.13	307.09	308.03	305.58	306.2	301.24	310.67	308.51	306.59	306.71	308.2	305.69
311.38	306.19	314.96	311.63	307.31	311.23	312.42	311.58	311.89	310.6	311.38	312.44	308.36	311.22	311.65	314	308.83	306.86	310.76	307.13	305.86	308.55	306.41	307.11	311.31	307.91	306.49	314.52	312.18	310.71	310.79	311.33	309.07	308.59	310.46	307.91	313.37	309.46	307	310.91	314.57	316.61	315.46	310.32	309.97	308.77	305.53	307.04	310.18	313.42
298.13	291.61	296.09	294.76	289.54	294.25	291.67	294.91	293.36	292.54	293.67	293.28	293.71	291.6	297.26	292.74	297.26	298.45	289.79	294.18	293.03	291.98	293.2	293.84	292.31	291.73	297.35	289.77	292.9	292.36	294.95	290.1	288.89	294.94	291.8	294.26	298.6	296.71	292.5	294.28	294.36	286.4	293.01	294.56	295.67	290.39	294.82	297.3	292.6	293.22
303.98	305.75	306.61	301.92	302.9	308.4	309.06	303.46	312.61	307.07	303.46	306.89	300.17	307.06	305.81	309.08	305.24	305.12	300.73	301.93	306.94	303.04	306.64	307.27	304.68	301.38	308	303.46	297.82	307.01	309.77	307.92	300.37	305.4	301.78	303.25	305.85	304.87	304.38	308.81	306.29	301.8	303.09	304.85	305.96	310.95	304.58	309.71	302.11	302.44
313.24	311.46	314.35	315.09	313.52	313.51	311.81	312.85	310.67	311.21	314.72	310.35	316.63	312.06	306.3	315.17	312.22	312.61	315.62	313.33	309.87	309.55	312.31	314.8	307.91	313.21	315.98	312.18	313.95	307.83	314.52	316.51	310.43	309.44	312.29	310.24	313.47	312.68	322.47	312.42	316.32	311.19	313.74	311.43	313.62	316.86	314.61	314.27	318.33	309.08
315.57	318.66	308.06	316.25	316.81	316.17	311.15	318.44	315.87	313.27	313.25	318.3	313.71	314.29	318.9	313.76	314.24	314.64	311.93	313.29	314.65	314.39	312.7	311	314.71	309.23	318.63	313.79	320.95	315.98	317.71	317.45	318.21	317.96	313.75	318.45	315.37	312.43	317.85	314.65	317.01	316.53	313.32	308.45	312.43	311.17	307.99	318.68	310.52	314.65
300.29	302.27	304.74	309.95	301.22	306.87	301.4	298.26	300.08	308.36	308	300.78	307.17	300.8	303.26	305.57	303.04	302.62	305.56	304.28	303.35	301.44	303.4	307.6	303.45	303.15	306.38	305.97	304.43	300.22	300.33	299.75	304.51	303.84	302.84	301.33	297.39	303.19	299.89	304.04	307.22	305.68	304.39	304.08	303.03	303.36	308.09	301.19	300.95	302.69
316.78	318.31	316.42	316.27	315.95	315.79	317.84	324.17	316.87	316.21	317.08	319.17	319.63	317.51	317.85	315.4	318.06	319.97	319.96	318.76	321.68	320.38	317.8	315.82	321.33	325.56	316.21	316.96	316.89	314.75	320.35	317.23	317.47	324.62	319.44	317.74	319.81	319.31	314.69	317.2	315.25	317.91	321.98	311.84	317.26	316.19	312.19	316.12	319.36	318.71
315.28	316.5	314.02	315.2	313.96	313.06	314.45	313.61	316.49	316.1	318.42	319.57	314.04	310.17	314.49	310.29	312.16	310.49	310.03	311.29	311.94	313.61	313.9	314.81	311.28	313.32	315.02	312.36	314.81	312.86	316.92	313.41	313.55	313.95	313.86	315.91	312.55	312.51	314.22	310.96	314.6	310.7	315.41	316.36	311.18	314.31	312.44	314.39	316.99	311.34
304.98	307.04	306.25	309.16	308.88	307.27	305.25	302.61	305.21	308.54	303.04	300.21	307.46	309.8	305.99	307.92	304.92	309.47	306.84	307.64	312.13	310.21	307.91	304.21	300.7	303.9	301.76	313.9	308.81	311.05	309.48	304.35	304.15	306.8	306.87	307.71	305.51	307.82	302.68	309.13	310.87	302.58	306.31	302.84	306.34	298.86	308.64	307.73	305.42	307.65
313.07	317.6	312.76	311.36	315.36	314.83	318.4	318.38	317.48	316.79	311.97	315.47	316.89	314.29	311.84	316.34	315.77	317.09	316.39	319.95	316.67	313.64	311.48	312.61	310.79	316.03	314.8	313.61	316.01	312.44	314.11	312.07	319.16	312.44	318.98	312.91	313.92	314.79	317.89	311.88	316.89	315.11	316.22	310.62	315.29	315.27	319.22	319.51	311.5	316.98
326.85	322.55	329.79	321.82	328.32	323.41	325.16	324.94	330.96	324.98	332.57	325.69	333.03	329.45	330.37	323.84	321.13	329.9	325.13	327.3	326.19	323.02	324.66	326.34	328.21	323.79	328.24	324.89	322.58	328.23	328.49	329.62	324.39	329.04	326.77	328.24	325.36	328.59	330.34	329.45	323.44	326.56	324.37	328.81	326.95	330.69	329.95	329.1	324.7	322.51
324.23	322.24	329.22	326.89	326.65	325.68	324.68	322.22	323.14	323.38	325.31	327.91	327.1	325.96	326.44	324.13	323.57	329.27	329.9	322.89	324.31	324.79	324.17	325.65	328.19	325.99	320.34	323.51	321.55	325.46	318.4	320.75	326.16	323.79	324.4	321.01	326.09	323.81	326.6	318.52	327.08	323.61	321.24	324.54	322.54	328.77	324.74	323.23	328.07	319.81
302.82	306.57	310.53	305.95	309.37	306.9	303.7	301.11	305.81	308.67	306.99	307.66	306.2	305.27	304.64	312.01	300.98	304.86	301.75	309.23	299.8	304.73	310.76	306.75	306.49	302.75	307.27	309.44	306.12	305.66	308.8	300.17	303.87	305.71	305.55	301.4	304.34	300.87	311.8	310.41	300.85	309.78	303.76	308.4	308.01	303.96	308.02	307.17	307.08	307.06
293.83	298.49	297.97	294.6	297.98	295.96	291.12	295.67	293.23	293.36	293.13	296.41	298.05	294.53	290.17	296.26	293.64	295.52	291.09	290.88	296.88	293.45	290.64	298.94	293.31	296.42	294.95	293.97	292.53	291.76	292.21	296.31	296.49	295.48	294.31	297.69	297	294.74	292.32	296.6	293.47	293.96	301.16	298.73	295.92	296.74	301.22	291.08	295.6	298
300.94	291.41	292.97	296.2	291.27	291.46	301.21	298.21	298.72	295.14	296.55	294.29	297.91	293.76	301.19	297.36	299.13	299.1	296.69	297.31	296.48	297.39	292.33	294.66	299.38	296.11	301.73	295.5	296.94	298.28	297.79	296.07	299.3	296.08	294.83	293.09	298.3	297.36	293.9	299.36	299.94	294.45	294.47	295.03	294.05	295.51	294.57	296.11	296.32	293.41
312.11	316.21	318.63	316.53	309.77	310.26	311.61	315.31	309.25	318.29	310.13	315.41	315.45	310.26	308.44	314.74	312.03	312.98	312.25	315.21	313.25	311.61	312.89	314.86	316.18	314.87	308.07	313.04	315.99	311.22	313.41	316.91	314.99	315.82	314.1	310.94	314.39	314.31	313.15	317.04	313.81	313.88	310.42	319.68	309.37	310.75	313.21	312.86	312.11	313.38
317.47	311.62	317.73	312.59	317.18	318.9	315.78	310.26	316.08	316.3	311.17	313.89	314.19	314.64	317.59	316.7	316.51	319.71	313.31	317.83	313.56	314.38	319.13	315.03	317.09	314.78	313.52	316.15	316.33	314.78	317.64	309.09	316.5	318.75	311.85	321	313.57	317.29	313.91	310.67	313.61	310.67	314.85	314.83	314.71	314.08	319.44	317.62	313.86	314.99
308.42	302.64	301.88	303	307.31	300.4	302.12	304.28	303.83	305.53	302.37	299.28	302.46	300.32	305.43	308.03	302.11	301.01	302.36	304.99	305.91	299.22	307.44	299.72	307.42	304.95	301.17	302.52	302.33	306.2	298.29	301.67	307.78	304.64	302.33	306.12	302.85	302.66	303.3	304.17	304.36	303.04	309.17	303.4	305.09	303.61	308.21	305.78	304.02	298.47
308.41	309.25	308.39	304.01	304.02	304.82	298.62	302.49	310.4	308.48	302.5	310.67	308.6	304.49	305.76	301.87	301.77	306.24	303.68	308.01	302.41	306.9	301.79	301.87	312.95	301.84	305.98	305.41	302.77	305.27	305.67	309.5	310.63	308.36	310.31	306.43	308.23	307.4	306.27	305.65	303.77	307.28	307.35	303.94	307.78	304.29	307.07	305.58	306.34	300.39
319.59	316.96	316.65	317.03	316.06	318.6	314.45	321.18	312.71	317.67	312.48	313.42	317.6	314.43	314.11	315.12	314.04	312.05	314.7	313.33	314.19	315.85	314.2	316.86	315.33	314.12	316.95	312.19	314.31	309.06	313.24	314.16	314.75	312.04	319.08	315.52	312.38	315.68	315.82	321.28	309.49	318.34	313.81	314.37	319.77	315.43	308.77	318.81	315.03	312.53
312.5	311.72	315.3	319.96	317.98	315.14	313.86	316.92	316.48	314.7	313.48	317.31	315	314.71	310.68	312.84	314.43	310.35	317.8	313.7	319.19	310.89	314.5	315.62	313.51	313.6	314.5	317.23	317.89	311.3	317.66	319.6	316.55	317.17	316.69	312.37	314.24	313.67	314.76	313.94	316.97	316.19	318.4	318.31	319.85	315.38	318	316.96	314.34	312.09
302.57	307.06	304.77	302.49	304.64	304.25	304.38	307.49	306.57	308.29	308.74	315.78	300.42	309.45	301.06	306.03	304.6	305.75	306.89	305.74	307.63	309.62	306.86	307.11	306.11	305.84	306.61	304.31	305.13	309.29	305.07	305.13	306.35	304.33	307.42	301	302.26	305.8	306.29	307.07	304.3	308.19	303.05	308.34	304.74	307.23	306.77	306.68	303.72	304.74
295.79	301.74	304.28	303.59	298.94	298.75	305.84	305.35	305.4	300.11	300.97	303.28	300.38	301.57	296.74	300.06	303.69	306.45	301.16	304.22	299.38	305.09	305.86	298.82	302.77	301.06	300.68	301.01	304.47	305.47	298.02	304.08	305.91	301.08	302.89	302.16	305.09	302.88	301.87	302.22	301.63	302.14	302.56	306.55	301.49	303.52	303.93	301.41	302.84	304.2
304.65	310.3	304.92	296.97	299.98	303.69	301.34	304.63	302.92	296.46	302.24	307.12	299.58	304.39	301.97	302.2	304.77	307.43	300.53	303.27	300.86	305.14	303.44	308.03	300.86	305.46	306.71	304.43	300.81	298.26	302.78	301.46	307.12	301.94	306.63	302.3	302.69	300.6	304.24	304.52	308.42	300.07	298.93	304.85	304.6	301.59	304.6	298.82	301.29	304.5
302.49	308.93	304.53	305.53	304.39	305.65	309.43	306.99	304.89	304.62	304.52	306.21	307.15	306.71	302.57	305.15	308.5	304.01	309.43	307.91	304.88	308.1	304.65	304.11	308.24	305.6	307.4	309.09	307.65	307.71	299.55	305.98	303.58	303.64	305.35	309.62	306.62	305.03	308.12	305.87	307.48	298.86	307.94	310.51	306.45	304.98	309.72	307.36	304.04	312.27
304.93	309.1	305.87	315.33	309.53	313.21	306.93	310.59	310.01	309.38	302.28	304.05	311.42	313.11	309.63	309.25	310.03	309.28	309.75	307.58	310.62	312.04	305.83	309.95	306.54	310.11	306.53	306.82	309.89	306.66	306.37	309.57	307.59	305.28	306.09	311.92	311.39	307.23	311	309.15	308.74	305.87	308.85	303.4	306.64	313.54	305.48	303.85	307.69	310.54
308.85	311.18	310.2	311.46	319.51	312.9	313.81	313.65	313.11	304.13	310.12	308.57	312.07	313.61	315.32	307.65	310.22	308.89	307.09	311.22	306.87	313.06	313.17	307.62	311.05	309.95	312.3	311.83	305.29	304.25	309.42	314.66	310.52	310.17	313.39	312.35	313.34	314.59	307.07	312.06	311.48	312.65	313.01	316.16	307.69	309.3	309.46	311.68	313.24	310.96
316.27	318.88	318.92	319.21	318.22	319.91	317.49	319.57	317.6	314.11	319.04	324.79	313.92	321.45	312.9	316.53	316.38	319.45	321.86	311.43	319.07	322.25	318.79	315.29	317.63	314.63	315.9	316.88	315.12	315.16	316.2	317.35	312.45	317.69	313.25	319.13	317.73	315.1	313.5	313.22	312.99	320.13	318.19	315.36	321.34	311.95	320.58	317.68	318.48	316.37
313.54	311.3	313.38	314.2	316.69	307.95	312.93	311.56	313.59	314.19	305.63	309.48	309.63	311.55	310.15	311.31	314.35	310.95	312.14	311.34	312.79	311.57	314.44	309.98	313.09	307.42	311.76	308.87	310.26	309.17	305.46	310.78	314.52	317.87	316.17	315.7	315.48	308.48	312.26	312.82	315.08	315.21	314.65	312.59	316	308.84	320.39	312.55	311.17	312.13
317.86	320.06	319.96	317.56	312.86	317.72	318.32	316.74	312.92	316.96	315.42	321.02	320.64	325.79	320.66	315.51	313.79	314.25	319.95	321.9	321.65	320.9	321.8	319.8	317.98	319.61	315.67	315.75	318.54	314.61	314.89	317.84	318.55	314.02	319.62	319.25	317.98	315.82	322.79	315.77	323.61	315.71	322.26	317.09	321.04	317.04	313.2	322.26	315.24	314.75
311.65	306.92	310.55	308.9	308.48	308.06	310.21	305.57	309.02	308.39	312.85	308.86	310.31	310.53	306.26	309.87	308.39	310.32	307.39	308.03	307.6	309.96	307.01	308.48	305.81	310.25	305.39	305.48	306.09	304.35	307.26	309.03	308.07	309.13	307.58	311.87	308.48	306.19	309.72	310.97	311.4	310.51	306.31	303.23	302.34	307.98	306.45	308.52	309.52	307.35
313.8	314.86	310.36	314.62	315.48	309.68	319.12	316.19	312.1	313.65	312.37	311.61	316.61	313.34	313.12	319.37	315.31	313.48	318.6	308.8	315.39	315.18	314.12	311.76	317.29	314.87	315.9	317.39	313.29	314.59	311.35	316.12	311.95	315.07	314.04	310.87	314.24	314.7	314.81	316.45	313.36	318.13	312.26	312.67	314.83	309.19	316.98	311.5	316.26	316.89
295.12	293.88	293.91	296.57	292.14	295.2	294.81	296.76	291.65	296.49	293.15	296.54	297.64	296.41	291.56	297.38	291.33	295.99	293.54	296.56	288.72	297.64	297.37	296.05	295.9	291.63	295.33	294.68	298.38	290.55	294.51	294.56	291.05	289.89	290.94	290.94	289.68	292.53	291.71	293.57	293.91	291.64	290.75	293.73	293	295.85	293.51	288.76	291.97	297.9
309.28	300.12	305.87	300.7	305.84	308.81	301.35	305.72	299.7	304.48	297.98	306.7	305.84	303.67	300.8	300.04	310.14	301.93	306.98	301.82	308.81	302.96	303.14	307.83	307.31	305.26	300.47	301.91	307.42	303.74	304.18	303.04	303.46	302.64	306.59	305.7	304.19	306.19	301.87	303.24	302.3	306.45	307.39	306.87	306.17	304.65	309.46	304.52	309.97	310.01
319.64	315.49	311.42	319.1	317.43	314.87	314.71	313.94	313.31	318.83	323.3	316.19	311.67	314.62	315.64	315.44	319.65	315.26	314.96	311.92	318.18	309.92	312.95	316.71	314.77	314.72	314.98	316.12	319.08	317.14	313.21	315.31	313.59	314.33	315.67	311.59	316.2	316.59	320.1	320.14	311.62	316.55	313.11	312.99	318.46	314.37	316.44	315.88	318.49	316.2
293.04	298.05	299.22	294.79	295.41	292.46	296.5	296.13	298.4	295.95	293.53	297.7	299.18	301.59	294.17	295.33	292.63	293.88	291.63	297.09	298.1	296.04	293.78	295.19	298.28	302.08	298.42	293.22	294.2	291.25	297	299.38	293.54	299.55	288.28	296.4	292.27	296.33	292.21	294.97	294.62	297.68	295.42	292.56	299.56	291.18	294.81	290.33	296.32	297.14
306.07	308.74	305.29	303.55	303.4	311.01	302.22	307.25	303.29	308.57	308.26	307.82	306.08	300.39	309.3	304.85	305.94	305.23	307.39	306.66	306.97	308.37	306.93	308.13	303.59	304.85	305.25	312.77	307.93	307.09	306.51	309.28	306.18	303.44	305.02	304.25	307.28	305.64	305.89	304.97	307.2	305.2	306.02	300.59	300.35	308.97	309.49	312.15	308.29	308.03
302.9	299.57	303.97	302.34	295.29	298.25	297.24	301.17	300.49	300.72	297.87	300.85	301.1	300.43	301.75	302.26	299.99	298.54	302.52	300.04	307.75	303.1	298.14	299.44	303.52	299.32	301.64	298.44	300.73	299.69	298.7	300.47	301.68	303.24	303.06	297.07	297.81	300.7	302.62	297.76	300.38	298.58	303.19	296.1	300.76	292.87	302.57	298.03	303.7	301.23
295.96	302.49	304.67	299.36	302.72	303.56	300.34	302.79	299.85	298.75	305.29	304.87	301.33	298.74	301.21	299.98	300.1	302.69	297.38	300.53	304.04	301.59	299.88	297.06	304.43	299.2	296.14	302.56	300.43	303.24	302.05	300.4	305.36	301.66	301.66	306.53	306.35	298.73	303.9	300.16	294.31	301.85	297.19	301.67	301.03	294.16	297.84	299.03	303.85	295
293.88	293.31	291.79	296.09	293.52	294.22	292.21	296.13	298.2	295.81	291.69	296.62	301.74	290.17	299.32	297.13	293.52	293.99	292.2	294.05	293.51	297.64	288.06	291.28	292.09	296.45	291.15	293.37	297.02	288.14	293.54	295.58	294.91	293.85	296.01	296.75	296.83	293.13	295.67	300.48	293.62	291.55	295.57	297.16	292.29	291.88	291.36	295.57	294.38	293.98
317.09	313.06	312.37	311.74	303.77	311.68	312.64	312.99	310.23	309.35	306.72	308.91	311.64	309.37	309.52	313.24	310.7	308.22	305.96	308.99	312.09	309.28	311.16	311.77	311.39	313.65	315.38	317.09	309.61	309.92	310.61	309.37	312.48	315.57	311.05	307.14	312.06	312.98	309.84	311.32	313.03	305.61	308.53	310.5	310.83	313.3	313.55	309	310.33	315.07
302.25	298.66	303.69	295.62	305.96	302.18	306.67	302.63	303.97	302.33	301	303.36	303.12	302.99	300.58	303.61	302.59	301.2	299.85	300.52	299.49	298.57	299.79	305.15	305.7	297.82	300.55	302.27	301.49	308.18	303.51	309.3	301.85	301.43	304.77	303.28	304.37	299.04	307.87	299.25	305.74	302.47	303.18	305.48	299.16	301.05	303.39	303.69	298.16	303.53
307.11	307.55	300.17	304.12	306.51	305.74	305.77	307.49	309.39	306.36	305.14	306.1	303.55	305.79	304.85	308.98	307.77	305.5	304.21	306	302.71	306.06	302.88	300.29	296.72	306.81	304.87	306	302.92	300.65	306.81	309.52	304.99	299.66	305.22	305.45	306.06	309.1	304.75	301.31	303.85	305.46	310.29	303.2	302.91	305.44	306.93	303.83	302.85	305.61
323.04	312.65	308.92	320.79	318.13	314.68	311.84	312.76	316.18	315.8	307.7	315.56	316.79	311.41	305.19	318.35	315.98	318.15	314.08	315.86	312.02	317.17	312.87	311.6	318.42	313.35	311.56	312.15	313.35	310.78	312.76	316.31	313.27	319.14	317.65	313.83	313.09	315.97	311.69	315.12	312.41	310.28	314.42	309.37	312.17	314.03	319.8	310.93	315.36	312.91
304.56	302.21	300.78	301.4	305.88	301.7	307.86	305.59	297.57	303.3	303.32	301.89	302.93	301.45	303.72	302.47	305.51	304.88	299.33	306.12	305.83	298.61	301.76	306.54	305.36	300.93	305.22	306.81	305.15	303.76	300.19	301.83	308.32	298.49	305.86	307.78	303.1	300.04	304.6	303.5	303.41	305.78	305.43	305.02	300.61	297.92	302.31	299.23	304.89	303.93
321.21	312.38	317.04	318.46	317.75	314.95	309.29	314.42	310.89	316.82	314.51	313.91	315.02	314.29	314.24	316.87	316.61	316.24	316.67	317.74	316.03	318.08	314.36	318.65	314.8	311.62	313.09	315.68	315.76	313.6	313.58	316.66	316.11	313.69	319.33	312.78	317.29	318.82	316.12	313.15	316.48	317.23	311.93	313.92	315.79	314.63	322.08	316.81	314.33	314.88
303.56	301.3	301.95	303.07	304.84	300.26	297.61	299.74	306.63	305.74	302.28	302.72	302.68	303.77	303.77	305.2	297.03	298.13	303.67	300.22	302.39	306.82	304.9	301.46	300.72	297.91	302.91	305.41	303.02	301.68	301.01	300.65	302.69	298.7	303.53	305.06	307.59	298.34	301.06	300.37	302.29	295.5	297.56	308.66	296.39	302.61	304.16	301.98	302.31	300.13
290.28	289	299.06	293.96	297.73	293.15	294.65	295.69	293.24	296.69	295.24	294.72	293.1	294.84	291.51	298.33	291.81	295.26	299.24	289.97	292.99	294.18	291.59	289.63	292.5	294.74	300.39	292.24	293.5	296.15	293.98	296.39	297.4	290.7	296.31	296.76	295.54	292.98	293.98	293.47	295.24	294.82	299	290.25	292	293.85	292.36	293.43	294.69	294.36
316.89	317.02	318.85	317.78	312.06	317.84	319.53	318.31	316.66	314.31	311.48	313.59	319.09	317.43	317.93	311.69	316.45	316.79	310.21	316.86	318.36	318.16	314.98	312.36	314.57	317.02	312.99	314.87	314.7	311.06	318.24	315.86	318.95	315.65	317.76	314.49	315.31	314.76	318.96	317.21	320.83	317.65	312.51	315.62	320.23	312.58	316.1	318.47	314.34	315.07
307.15	301.08	298.75	309.34	299.01	303.4	303.27	301.76	300.1	302.29	304.7	304.54	308.74	310.21	306.43	301.31	301.23	298.25	302.86	300.58	301.5	296.39	301.08	302.69	302.72	303.14	299.84	300.7	299	302.7	304.55	306.32	302.07	304.91	298.96	303.3	303.64	301.48	302.78	303.54	300.73	304.18	306.17	307.13	299.5	296.79	306.02	298.23	296.22	304.95
303.44	303.52	305.02	305.75	305.04	300.85	303.78	305.22	299.4	301.92	299.67	304.32	304.54	299.41	300.96	301.66	304.66	301.08	301.56	303.03	300.25	304.8	302.24	302.81	304.8	300.44	300.46	301.61	305.59	301.74	302.71	302.03	300.25	301.84	302.43	305.08	303.88	301.66	306.99	302.16	299.31	301.28	300.63	302.78	301.06	307.01	299.28	302.59	297	307.95
304.29	305.13	306.06	306.53	302.24	308.96	308.75	308.79	311.3	315.01	304.95	300.77	308.77	301.72	304	305.16	305.63	307.33	305.01	304.75	303.81	308.73	306.2	308.08	306.48	305.76	306.8	311.58	306.07	306.6	304.95	305.58	308.5	309.35	306.74	304.25	305.34	304.27	306.66	312.1	309.41	308.19	305.83	307	304.16	306.33	308.26	302.57	305.43	307.6
321.64	320.3	325.09	317.61	321.68	316.06	323.15	319.77	317.19	319.96	317.76	322.63	320.69	321.66	322.1	323.53	316.76	320.92	320.91	319.76	319.67	319.74	320.38	325.88	316.49	317.25	317.8	316.12	320.26	317.17	318.97	320.46	320.19	321.81	319.77	323.82	321	321.2	316.81	320.98	324.92	320.16	318.5	319.35	317.67	316.97	317.96	322.62	318.96	318.03
303.01	302.21	298.68	300.07	302.02	304.49	305.17	306.82	301.9	301.71	305.09	304.41	305.51	306.53	301.23	302.98	304.57	302.88	303.75	305.31	309.05	309.45	301.34	301.75	306.84	308.05	300.57	300.13	304.53	307.81	300.54	307.31	304.6	305.95	304.65	309.04	310.2	307.68	306.79	304.53	304.33	298.58	300.31	304.49	309.14	308.07	306.8	305.1	302.49	305.94
316.82	318.79	312.28	316.5	317.82	319.32	321.13	315.86	319.69	318.2	318.41	315.7	317.64	319.33	319.46	316.49	318.37	317.39	313.7	320.93	314.72	322.64	315.99	317.41	315.97	317.08	315.18	309.91	320.91	319.35	317.43	313.93	316.13	318.6	311.5	316.4	318.14	315.9	319.3	318.92	316.24	320.09	313.23	315.36	317.02	316.08	315.7	316.53	317.99	316.58
331.87	327.54	325.28	329.05	327.93	332.01	329.2	328.21	328.94	328.59	327.83	331.56	330.45	330.2	330.97	326.5	325.34	325.6	321.74	331.12	330.57	328.48	328.69	327.7	331.13	327.47	327.95	328.41	331.74	328.05	329.87	328.26	325.72	334.65	327.15	328.76	322.49	326.7	330.2	331.78	331.23	331.36	332.71	333.62	329.93	328.51	325.81	326.23	330.58	325.51
327.36	332.15	327.76	331.08	327.62	328.4	327.1	326.43	332.43	328.7	325.34	329.46	324.61	326.29	327.81	327.31	331.32	322	327.07	327.76	325.28	327.53	329.13	331.41	323.57	328.29	326.34	331.57	321.96	332.36	327.05	331.09	328.12	325.5	326.39	326.32	324.94	332.43	333.91	324.73	324.16	328.45	326.07	324.54	331.16	324.58	330.85	328.19	325.57	330.61
328.2	321.81	328.33	330.16	330.78	326.56	324.68	326.36	323.43	326.41	326.27	325.86	324.81	324.69	331.55	328.17	329.3	331.08	330.27	320.5	328.05	332.28	325.8	326.78	329.47	326.12	325.4	326.7	320.87	329.8	330.65	327.24	325.14	326.76	329.05	323.96	329.19	321.95	324.54	332.93	326.49	331.37	327.9	326.49	325.07	326.29	321.89	322.46	325.77	330.3
304.16	302.68	304.96	309.36	301.67	303.38	305	304.08	301.17	307.78	305.14	307.25	305.58	302.01	306.62	308.24	307.28	300.64	303.25	305.71	300.07	302.62	304.17	304.27	307.29	305.17	303.49	310.81	304.36	311.35	311.04	304.54	300.96	305.6	302.56	302.45	305.76	305.41	304.37	303.74	303.65	308.05	309	302.1	301.59	307.5	306.76	300.96	303.62	307.48
300	306.52	308.76	308.53	310.13	309.85	305.8	310.04	308.05	308.26	304.54	306.96	306.85	306.54	306.31	305.7	305.63	303.45	311.64	304.29	304.91	311.07	300.72	311.05	307.48	302.46	302.99	309.44	312.95	304.99	307.48	306.77	307.8	303.64	307.32	301.79	308.5	308.02	310.8	306.49	303.01	307.55	307.72	307.38	304.29	305.28	308.19	305.47	308.32	305.46
303.22	303.39	305.69	306.31	304.81	303.49	306.38	303.96	304.87	309.88	299.54	305.6	306.11	296.77	310.64	301.02	304.84	299.12	307.04	307.83	305.41	304.75	306.6	305.89	303.1	306.97	301.12	302.48	300.79	304.65	304.76	305.09	305.79	305.35	302.06	301.93	296.86	305.65	307.26	303.16	311.44	308.16	308.74	307.09	307.15	301.42	301.78	304.32	304.7	301.57
308.16	314.81	315.41	315.1	312.61	312.16	313.05	310.32	312.98	314.65	313.39	311.65	310.48	314.44	311.37	313.08	313.02	312.59	317.34	307.94	316.25	313.99	314.89	310.93	308.89	317.36	313.28	315.84	314.32	310.8	313.51	313.55	312.76	317.92	313.15	312.74	310.76	313.57	317.03	316.71	312.04	306.49	317.33	314.89	310.76	315	311.36	313.43	313.19	309.25
315.71	318.81	314.72	318.26	317.37	319.2	320.64	320.88	320.16	315.87	317.62	313.73	314.63	317.25	315.21	315.67	320.94	321.5	316.4	315.72	314.67	314.47	315.98	318	314.84	316.32	317.32	312.32	318.99	318.45	315.79	311.03	314.71	314.35	320.17	313.26	310.82	319.47	316.47	317.16	313.56	315.58	317.47	315.66	314.77	316.66	315.46	316.51	315.17	313.56
300.98	303.67	300.17	302.21	297.24	300.56	299.03	301.96	305.15	300.17	293.99	300.15	301.51	299.77	298.14	302.46	299.5	298.94	294.68	298.46	298.4	299.56	298.94	300.32	303.83	298.45	301.46	302.44	300.91	301.9	296.69	296.82	300.33	302.6	298.9	294.43	302.66	299.48	298.6	299.84	301.24	295.9	305.36	300.52	306.74	302.3	299	299.13	296.72	301.15
311.25	304.31	303.07	303.27	304.06	306.76	304.87	301.6	301.4	305.55	302.42	306.21	306.76	305.5	304.14	300.11	306.96	306.61	306.85	303.03	305.48	304.39	306.57	309.56	307.26	304.16	311.33	305.49	309.84	304.21	307.5	306.84	304.05	303.39	312.44	306.82	307.25	307.54	306.34	307.32	305.3	305.51	303.1	307.02	307.28	306.37	309.41	303.89	303.18	304.68
331.38	328.98	329.73	330.03	331.18	329.54	326.49	327.97	333.19	331.15	326.12	326.92	329.33	332.6	330.28	328.05	328.01	335.17	329.23	326.42	326.63	327.2	328.64	326.54	325.06	327.57	329.78	326.63	330.38	327.68	326.97	324.45	324.32	325.43	323.88	328.06	326.29	329.62	333.1	328.69	332.98	326.12	329.31	324.12	328.88	326.01	329.6	331.83	324.75	324.19
329.3	322.27	326.06	333.02	327.26	323.76	325.33	327.75	333.22	329.64	332.28	324.44	329.93	327.85	329.82	323.47	328.18	327.08	324.51	326.78	325.5	325.11	327.08	325.16	321.49	330.3	327.81	325.34	330.48	330.22	326.59	330.56	319.38	324.51	327.73	330.96	329.55	326.14	325.8	323.17	324.93	327.22	328.33	324.25	326.5	328.01	329.99	325.53	327.31	321.25
313.55	319.55	318.16	317.55	311.95	318.46	312.78	315.43	306.85	321.33	313.06	311.78	313.23	315.69	313.48	311.45	312.65	312.47	314.22	310.06	316	319.1	316.81	310.82	319.22	309.29	311.44	316.81	319.05	309.5	312.93	318.15	312.32	317.17	317.81	315.48	312.17	316.56	316.17	312.78	318.67	315.85	315.05	314.22	317.61	312.32	310.52	314.42	315.64	314.97
310.84	311.55	314	320.37	316.06	311.32	313.91	312.36	318.91	321.95	318.82	312.64	311.3	316.54	314.65	316.98	314.33	317.98	313.75	313.93	310.38	319.61	311.96	313.24	313.76	315.96	314.59	313.56	313.26	321.79	313.39	317.44	315.72	317.84	315.3	319.17	312.66	316.02	313.02	315.88	312.38	318.99	317.4	317.58	316.31	316.24	312.81	315.74	314.53	318.92
320.74	318.81	318.97	323.52	320.55	313.72	315.38	315.8	316.91	315.73	314.8	314	319.16	320.83	317.84	320.37	316.32	320.16	318.32	318.22	319.82	321.82	321.17	314.94	319.41	320.47	319.21	322.52	322.57	319.45	317.92	313.72	317.67	319.19	318.31	317.09	318.56	314.85	316.72	323.24	322.46	321.61	320	314.98	319.37	318.84	321.14	320.63	321.26	320.92
316.58	320.47	319.98	320.12	319.44	318.68	321.29	315.44	319.92	321.09	320.14	322.22	316.7	320.29	324.78	316.77	321.79	319.93	320.61	316.73	318.92	315.43	316.27	319.5	320.41	316.34	320.27	318.21	320.01	324.68	319.84	322.6	324.65	319.95	319.28	322.27	317.88	320.81	324.54	314.8	317.63	317.69	320.61	312.04	318.97	318.8	315.88	318.24	324.46	319.5
309.33	307.58	309.02	306.46	310.19	314.62	308.8	309.39	312.64	304.52	309.52	309.14	308.89	312.48	313.09	312.2	312.05	311.26	305.67	305.3	309.09	312.68	307.04	315.87	306.92	307.5	308.41	310.32	307.44	310.37	304.95	307.74	309.62	314.3	310.18	311.99	308.03	307.02	310.39	306.99	311.01	307.84	310.59	312.24	309.87	310.59	308.61	314.75	310.07	310.13
318.68	313.23	319.18	316.93	319.9	319.45	317.28	316.1	316.31	316.13	319.67	314.11	319.48	319.38	319.37	316.76	318.31	308.47	322.37	315.68	315.15	319.24	314.51	317.57	319.86	321.03	320.85	316.72	321.43	320.32	323.01	317.05	318.17	321.2	320.05	313.91	316.23	318.26	315.32	317.84	321.29	317.47	318.8	321.18	319.06	319.64	323.55	318.89	321.55	322.56
311.04	311.02	313.1	311.65	307.95	314.74	311.95	308.96	315.42	316.19	316.09	312.44	315.83	314.4	311.96	316.87	312.35	316.16	313	315.85	312.07	319.9	315.08	307.36	311.95	309.04	311.17	310.24	313.05	310.88	312.44	309.24	311.6	313.33	312.59	308.31	311.58	310.89	305.48	314.35	314.41	318.19	312.98	313.27	311.23	310.42	311.04	313.4	315.11	314.25
310.09	314.76	312.37	316.14	311.17	310.82	308.1	312.78	310.87	313.65	312.36	313.24	315.49	310.26	315.11	313.92	309.9	308.95	312.77	311.08	311.58	314.56	312.17	315.15	308.32	317.31	314.4	313.43	311.91	312.69	316.14	312.66	313.31	311.28	313.56	314	313.38	313.88	313.77	310.98	312.95	312.84	310.11	315.53	315.47	310.9	309.74	316.98	311.93	310.12
315.83	316.02	320.31	323.16	318.61	313.56	316.98	318.49	318.56	314.48	313.36	315.73	316.6	317.97	317.03	318.5	316.58	313.57	312.1	315.32	314.63	318.25	321.26	315.42	317.87	317.48	318.04	322.4	317.76	317.34	318.48	319.4	319.02	317.55	318.65	318.71	315.03	316.75	317.11	317.06	313.76	324.78	318.26	317.12	312.74	317.35	319.93	321.25	314.61	323.4
309.56	312.7	315.49	309.4	310.92	313.5	313.37	311.13	315.13	313.41	306.87	316.36	315.98	312.43	311.85	309.31	309.13	311.57	320.51	309.24	312.18	315.51	320.08	312	315.63	308.74	317.28	311.49	313.85	311.1	310.6	312.76	309.74	311.01	313.6	315.18	308.11	312.34	310.56	308.61	311.77	311.74	311.67	316	314.08	307.79	311.42	311.06	309.85	311.4
302.96	311.63	303.68	307.89	308.83	304.73	301.33	312.29	306.11	302.32	306.04	305.48	301.11	305.03	305.76	309.54	303.96	303.79	304.52	301.12	309.26	308.35	296.64	305.53	302.07	305.84	303.17	305.85	297.73	302.25	297.01	304.53	304.25	304.61	308.26	305.59	301.73	304.32	305.41	307.31	305.08	306.77	308.83	307.49	304.89	308.4	307.24	309.72	305.39	305.72
324.87	329.78	324.02	322.35	324.61	325.19	331.56	320.64	321.01	319.66	326.09	326.02	332.75	324.51	322.18	324.11	328.75	331.23	326.17	319.7	326.21	324.56	324.62	324.77	327.31	327.03	332.62	327.25	324.05	326.32	329.86	324.69	324.55	329.92	325.55	324.4	327.98	319.59	323.43	323.72	327.68	324.93	325.81	323.67	322.62	322.06	324.16	327.65	326.76	326.31
303.23	298.36	304.53	301.64	306.89	302.83	303.05	304.64	304.93	301.06	303.68	303.11	303.6	308.93	302.48	302.03	302.45	308.48	303.47	303.99	306.93	301.3	306.62	303.79	296.94	304.49	307.66	302.66	308.38	306.17	302.94	295.98	301.63	300.09	299.8	307.37	303.49	302.55	300.98	308.14	302.43	300.63	301.19	306.27	306.32	303.98	305.19	308	302.4	308.73
331.25	322.91	325.49	324	333.13	327.98	324.5	329.73	329.3	327.24	328.41	326.92	332.39	323.42	328.92	330.46	332.44	332.49	331.58	331.77	327.6	327.75	327.56	329.3	330.97	331.81	327.78	328.13	328.06	331.24	327.62	329.36	325.42	325.31	328.18	328.47	326.4	331.15	327.03	321.86	329.42	327.85	327.85	327.14	327.01	321.27	323.43	327.38	320.32	327.74
312.23	311.22	311.75	306.21	309.05	309.62	308.45	311.56	309.55	309.86	314.08	307.26	304.32	315.12	313.99	312.15	308.04	311.35	307.76	305.2	302.68	308.35	308.31	308.38	310.22	307.1	309.2	304.66	303.98	314.7	309.4	304.73	312.34	309.69	304.88	305.6	308.87	305.97	309.11	312.48	310.25	311.5	310.51	304.45	306.36	313.5	310.17	313.74	311.17	309.07
302.43	300.36	305.29	304.79	304.55	306.06	300.65	303.98	299.94	299.46	299.67	303.71	300.26	300.72	302.63	305.1	302.43	302.02	302.01	302.44	305.97	303.98	304.52	300.17	308.81	301.28	302.02	305.06	301.25	309.37	300.46	308.98	303.9	304.55	302.4	308.41	305.3	302.17	301.93	302.51	303.49	299.65	301.5	302.93	303.16	307.39	299.12	303.37	300.93	309.59
313.48	316.47	318.27	311.57	317.66	316.43	312.25	314.67	314.71	317.4	317.68	311.74	315.37	316.31	314.11	312.66	319.64	318.22	310.95	313.98	318.1	318.71	315.13	321.54	314.93	306.42	315.91	310.84	309.25	317.24	312.01	312.55	313.24	319.91	315.4	312.54	315.98	318.08	310.75	313.49	315.55	314.84	315.13	313.18	318.45	316.11	316.23	315.63	310.28	318.55
320.21	313.62	314.6	318.59	312.61	315.65	314.71	320.09	317.36	314.93	313.9	318.84	310.31	317.02	318.32	314.22	316.76	314.7	318.52	317.5	313.27	313.2	319.18	317.13	321.29	313.74	320.74	311.58	311.89	314.94	312.16	313.28	313.33	312.47	313.48	315.31	319.36	314.58	322.22	319.61	314.11	316.99	311.71	316.25	316.34	318.28	315.25	315.86	308.06	312.68
309.54	307.56	307.62	302.17	309.58	309.2	308.67	308.66	312.28	307.68	309.02	312.04	307.97	312.13	312.49	308.11	310.28	309.46	315.6	309.48	307.01	308.53	312.17	306.46	305.83	305.44	304.53	313.5	307.38	307.42	310.23	309.42	311.45	308.46	306.29	307.03	307.74	309.76	308.92	302.95	309.65	310.37	308.53	308.17	313.9	308.23	309.89	307.66	304.81	307.21
315.38	316.68	317.81	318.78	315.88	314.18	311.21	314.42	306.91	316.72	317.88	318.7	314.26	313.16	315.14	310.41	309.53	316.4	312.67	317.49	315.33	306.08	315.98	318.79	312.97	318.8	319	318.52	315.35	319.26	316.81	319.47	313.34	317.3	312.21	315.35	315.42	312.58	311.79	312.15	308.98	313.19	314.19	315.46	315.3	314.63	317.22	313.01	313.61	317.61
311.56	313.46	310.85	311.56	305.14	311.83	307.7	313.27	308.6	312.96	306.94	308.36	305.32	304.29	310	310.34	305.58	312.28	309.04	309.87	307.95	310.79	305.82	313.4	308.44	312.9	308.89	312.03	304.51	306.82	307.12	309.98	304.26	304.62	306.38	314.08	303.63	306.65	309.19	310.1	310.38	312.04	307.86	310.93	313.87	305.4	308.75	307.86	306.36	309.08
312.58	310.64	312.57	315.39	313.52	317.08	311.97	312.41	314.52	314.69	313.19	312.98	316.57	317.53	314.78	312.02	312.31	313.46	308.47	318.63	313.11	314.61	318.08	312.37	310.67	311.98	315.49	310.43	317.19	314.93	310.04	315.33	313.35	314.07	314.41	315.5	315.37	316.7	316.29	313.26	313.74	314.67	317.39	309.52	313.54	315.93	316.68	312.89	315.51	317.77
317.88	312.44	317.08	314.81	316.88	312.92	316.78	316.58	312.5	311.61	305.74	317.24	314.71	311.75	311.4	312.44	316.4	309.92	312.69	307.98	309.23	311.45	314.35	313.65	311.34	313.43	314.92	311.22	307.66	314.95	311.55	313.38	310.94	308.23	311.21	316.73	318.3	316.74	315.08	316.14	314.45	311.06	314.26	309.18	305.35	319.98	314.97	310.41	314.55	312.67
305.89	303.16	303.28	302.23	300.77	303.42	303.5	304.25	308.73	302.62	301.95	306.16	307.01	306.95	305.07	305.68	309.78	308.72	307.47	297.69	301.28	306.94	303.75	303.52	304.4	300.5	303.57	306.43	301.27	307.14	306.93	305.45	303.5	307.53	302.73	304.36	309.21	299.28	307.07	299.25	304.97	300.82	303.23	305.95	307.2	303.97	307.77	303.09	304.15	301.12
313.86	311.63	313.55	312.83	313.29	310.81	315.53	316.36	309.88	317.38	313.01	315.4	321.96	314.77	307	312.99	315.19	308.38	316.88	319.61	312.43	318.77	321.85	313.22	312.58	317.43	317.24	310.14	312.39	316.62	313.32	311.82	314.96	316.39	315.4	311.12	313.03	315.94	314.99	316.32	318.47	319.28	316.65	312.01	313.35	310.55	316.23	310.6	314.59	319.36
294.38	298.83	292	294.45	298.3	291.23	293.33	289.57	288.6	295.06	295.17	295.03	293.31	292.2	299.92	295.3	290.33	291.6	290.29	291.58	293.85	295.84	294.45	295.12	294.04	290.23	295.39	289.31	295.63	293.78	292.96	298.62	292.84	294.13	297.07	294.58	290.85	295.94	295.24	290.38	297.72	295.08	291.51	293.58	296.29	295.41	294.03	289.51	294.02	290.36
303.67	301.48	303.55	307.06	304.55	302.63	301.02	303.31	304.21	305.72	305.35	305.01	304.9	308.9	305.77	306.45	303.74	308.52	300.09	301.92	302.94	304.16	300.42	305.55	305.55	303.67	304.95	307.99	302.11	300.77	304.88	300.78	301.03	306.01	304.47	305.05	301.19	302.94	306.92	300.75	303.26	305.73	308.22	312.98	302.7	303.81	301.82	304.35	303.52	304.49
302.92	305.05	309.67	305.74	300.01	308.47	301.74	306.4	305.38	305.14	300.59	298.52	306.62	300.33	298.4	304.54	304.07	300.73	295.04	299.94	301.14	300.57	305.95	301.78	303.18	301.9	305.56	304.36	302.56	297.43	301.47	304.35	302.48	303.28	304.07	303.53	301.57	300.99	303.87	305.93	306.35	299.81	299.93	304.8	303.14	303.35	306.19	303.14	306.46	304.21
311.53	312.89	311.56	313.08	315.74	311.99	310.22	315.98	310.95	313.21	312.12	310.22	311.68	315.91	310.6	312.55	315.31	318.7	312.64	313.85	314.1	312.34	313.82	313.46	312.46	316.76	314.36	314.03	314.2	313.59	312.62	312.35	308.21	313.55	314.25	313.53	317.34	315.2	319.07	313.72	311.79	314.04	311.67	314.97	312.32	313.68	305.53	315.64	313.98	313.57
315.54	314.27	315.95	309.24	314.02	318.68	313.91	317.9	316.48	321.86	318.3	319.59	315.18	315.44	318.07	317.04	314.47	314.54	316.65	320.31	315.38	316	315.78	315.45	314.7	317.8	312.59	314.9	318.55	317.11	316.89	317.26	317.6	317.55	317.16	317.22	319.07	313.07	318.51	320.63	317.52	316.37	318.45	316.25	318.51	314.01	318.54	316.51	316.5	318
328.59	329.1	327.64	332.2	327.41	325	326.13	331.33	327.09	333.04	327.89	328.26	328.54	335.82	327.32	329.39	329.76	330.3	333.4	322.52	333.69	327.32	328.19	326.24	325.9	327.01	328.48	324.84	333.06	325.52	327.03	333.03	330.78	329.14	324.32	326.54	328.42	329.19	327.15	328.24	323.56	331.52	329.56	327.93	330.84	328.01	326.35	328.13	330.38	333.19
302.14	304.94	304.94	300.54	304.64	301.9	304.94	304.22	305.68	305.6	298.28	302.9	301.1	301.95	302.44	296.7	301.26	302.09	304.64	303.53	300.6	302.01	297.59	301.18	302.16	303.53	302.15	299.47	302.02	303.22	302.85	301.47	303.82	302.04	304.97	305.03	303.67	300.48	302.12	303.95	301.37	306.93	300.78	304.43	301.79	308.12	301.63	309.83	302.53	302.77
328.92	324.06	328.87	325.12	322.67	324.62	325.66	327.54	328.41	323.75	328.47	325.14	325.72	325	325.81	324.54	320.6	326.11	327.78	326.69	325.65	325.41	326	326.87	329.88	322.99	324.59	325.21	327.97	323.23	324.97	324.73	326.61	326.67	323.32	327.56	326.12	327.8	322.2	323.3	328.26	322.11	323.6	328.26	330.7	327.02	325.84	324.91	320.42	328.6
302.1	303.18	304.84	302.76	307.33	303.65	308.29	305.62	300	304.03	303.58	300.97	305.38	298.94	305.44	301	300.62	303.89	302.89	304.86	302.88	302.34	302.64	303.43	304.11	303.19	305.26	306	305.42	300.17	301.24	301.59	303.46	307.93	303.47	300.87	304.99	302.15	308.13	305.94	307.46	302.96	305.35	301.14	303.57	306.22	309.66	303.26	304.06	302.84
311.99	313.39	310.67	313.97	308.54	314.96	311.61	313.93	315.61	309.02	312.65	310.93	316.46	314.38	306.73	309.74	310.11	310.77	316.08	315.85	315.61	306.79	306.66	309.43	319.63	312.77	309.97	312.56	308.8	311.61	311.58	309.92	311.17	320.95	310.58	312.06	314.42	314.99	312.43	312.48	312.85	310.57	313.42	315.05	308.39	312.14	310.72	309.11	313.1	313.89
308.16	319.32	311.39	312.39	316.41	314.36	313.52	315.44	313.86	314.6	310.56	316.53	318.42	310.55	309.13	313.86	310.65	314.76	305.43	307.77	312.08	309.56	314.13	312.09	314.23	313.13	308.59	318.64	312.25	310.53	318.58	316.02	311.3	314.23	314.27	308.62	315.18	312.42	313.35	310.29	312.5	309.14	313.85	313.13	310.76	312.88	313.48	313.02	316.98	311.74
311.54	306.93	310.79	306.61	306.24	306.6	308.93	312.39	311.74	311.33	307.41	311.9	312.27	310.23	312.11	312.4	307.67	313.84	310.9	313.89	311.66	308.72	310.05	308.71	307.3	312.12	308.99	307.88	311.42	307.43	304.74	308.94	311.68	310.5	305.71	311.95	311.07	310.05	307.63	306.52	310.11	314.17	312.75	305.66	313.4	307.47	309.76	312.89	312.38	310.53
332.7	329.84	329.32	329.49	331.65	328.7	331.26	330.59	328.1	327.85	326.22	332.03	333.08	325.57	327.47	323.22	330.41	322.97	331.69	328.47	326.74	324.72	326.35	331.61	327.78	328.84	330.84	332.04	327.86	333.74	324.84	327.67	324.48	328.88	327.96	325.48	325.19	322.88	329.17	335.35	327.34	328.5	327.1	324.1	328.34	325.19	323.45	327.05	329.9	328.93
304.1	306.3	307.03	309.58	305.94	306.03	313.73	307.26	310.01	308.47	304.46	305.02	310.18	304.85	308.5	311.04	307.22	310.37	309.17	307.39	310.54	304.21	311.8	307.77	309.87	307.6	313.9	306.21	311.38	310.11	312.46	311.85	311.24	311.19	312.8	310.82	303.27	304.98	307.55	305.5	307.65	308.79	310.42	308.27	305.1	307.49	311.59	308.87	311.23	311.19
299.13	296.66	293.34	303.06	294.55	300.31	300.86	297.63	294.76	295.14	296.24	299.95	296.55	297.55	297.45	295.08	298.85	294.88	294.91	295.26	294.45	297.02	292.66	296.39	291.79	297.28	294.65	301.17	296.38	298.32	297.52	298.91	299.45	299.73	292.89	299.81	294.7	299.82	295.91	295.39	297.37	297.98	293.78	295	297.11	299.63	299.22	304.06	294.28	295.86
303.13	305.38	305.81	301.76	304.9	302.39	302.4	306.49	307.1	305.83	308.76	310.95	307.38	302.63	306.27	302.44	304.47	306.04	307.4	309.06	303.8	308.13	302.37	305.19	306.3	303.84	304.06	304.05	302.8	303.51	306.5	307.61	304.69	308.96	305.73	308.1	306.14	306.18	308.92	306.84	305.17	300.79	309.7	307.33	311.99	307.02	298.75	305.24	308.15	302.91
324.87	325.2	325.11	321.98	322.37	324.6	323.59	328.15	325.38	323.47	329.23	323.91	324.29	327.38	323.1	327.9	323.65	326.03	327.65	329.71	324.01	324.93	326.2	324.73	328.05	323.46	322.3	326.02	319.5	326.38	329.99	324.35	327.49	320.4	326.65	331.42	324.97	326.49	321.94	326.76	323.7	327.91	323.93	321.34	324.41	328.7	329.36	321.37	316.92	329.68
319.27	317.65	315.78	311.13	319.29	317.34	318.52	320.38	316.29	320.51	312.51	310.35	318.45	311.24	318.28	315.39	321.83	310.63	318.56	321.03	311.35	317.01	314.37	314.81	316.86	313.81	321.48	314.18	319.8	320.34	321.38	314.84	323.66	309.42	316.69	323.12	321.33	316.27	313.92	316.02	314.41	315.27	317.06	315.76	317.23	315.92	320.56	316.71	316.3	317.19
308.68	306.09	304.29	310	308.06	302.51	306.08	303.29	304.38	307.95	303.51	311.78	310.27	308.83	308.59	301.71	304.47	304.84	299.76	306.36	305.23	306.94	303.73	312.58	309.16	308.45	299.69	311.2	308.11	302.91	305.88	303.88	309.28	302.67	305.63	302.48	312.55	303.24	307.95	302.96	309.94	305.81	312.12	308.14	311.94	308.72	302.35	304.36	303.44	306.98
320.84	315.62	319.65	322.3	315.78	319.42	314	317.45	321.72	320.65	320.49	320.8	318.4	319.47	317.94	317.95	320.53	317.46	317.03	323.09	315.11	317.62	322.29	317.85	322.94	318.94	319.45	318.62	317.32	319.53	321.45	311.27	316.31	315.84	314.8	319.88	320.76	320.79	319.18	313.35	319.67	314.16	312.52	314.59	318.86	323.87	316.01	317.99	319.69	317.25
319.07	312.52	311.15	321.81	316.46	319.08	313.51	316.19	312.58	318.09	312.16	315.2	319.88	315.8	317.46	312.8	313.9	311.74	313.65	317.43	311.9	313.57	314.86	317.83	313.94	315.19	315.81	314.58	316.11	312.76	314.41	312.46	316.29	313.15	316.68	316.16	313.44	315.37	312.26	313.28	315.85	308.59	316.54	315.86	311.07	316.59	314.82	312.6	311.27	311.75
303.22	305.99	306.59	303.43	306.37	305.11	305.03	307.81	304.98	305.15	301.43	305.45	301.96	304.94	304.3	306.41	306.79	301.23	302.2	305.52	303.52	301.04	300.58	306.38	309.64	301.76	303.23	305.17	306.64	300.24	301.26	308.72	308.57	303.49	304.27	302.23	299.71	306.35	300.76	306.68	303.94	304.6	304.21	303.66	306.64	304.57	307.05	303.32	306.27	304.28
334.36	328.59	324.35	326.42	325.22	326.62	330.66	325.4	327.23	329.28	327.47	328.16	325.28	330.88	325.98	328.07	329.13	331.15	326.63	332.45	323.59	330.51	324.7	326.91	327.86	328.41	326.29	326.38	328.79	329.75	326.63	330.1	330.57	327.45	327.69	328.49	327.68	328.11	331.93	325.98	326.64	329.93	326.82	327.42	326.7	335.18	329.98	330.01	325.25	328.9
297.52	294.72	297.53	292.97	297.31	289.21	291.74	292.19	295.39	293.02	292	289.98	296.42	288.07	291.53	298.27	287.61	290.4	292.76	294.44	297.79	293.63	288.93	299.71	294.64	293.66	295.2	291.64	293.73	296.05	291.04	296.25	295.03	292.47	292.94	292.44	296.08	291.31	291.62	293.53	293.55	291.76	294.74	296.09	291.48	293.47	298.47	291.29	287.73	294.05
329.55	329.71	331.66	328.96	332.42	328.48	327.67	332.84	329	325.75	327.24	328.24	325.53	328.16	329.72	334.54	328.4	326.03	327.77	322.15	325.23	326.51	326.75	325.32	324.81	331.66	325	331.42	322.38	327.96	329.85	323.1	325.32	323.8	327.5	324.55	325.73	328.44	325.48	330.59	330.22	325.19	325.28	328.56	326.33	326.81	328.74	329.13	327.58	324.73
302.27	309.6	303.64	302	305.05	302.61	303.63	303.76	300.92	308.81	306.96	305.18	306.85	306.36	309.29	306.08	305.22	307.54	302.01	303.23	301.63	300.76	304.94	310.2	309.5	303.93	306.64	309.91	304.47	308.59	302.26	306.73	308.22	301.4	309.66	303.82	304.52	298.35	308.6	301.61	303.53	306.86	304.58	308.95	300.91	307.86	299.93	303.94	304.55	301.84
312.92	314.82	312.85	312.43	312.3	313.19	309.52	313.51	307.02	312.05	309.41	310.19	310.82	309.33	314.27	315.2	312.69	314.5	309.44	312.95	309.52	314.85	309.3	310.47	311.26	311.99	317.46	310.78	314.34	312.82	313.09	310.09	311.59	308.64	307.33	309.49	307	311.65	306.88	311.14	308.81	315.76	308.67	312.56	312.31	309.81	308.26	314.87	311.5	317.24
297.03	292.59	294.82	290.94	291.7	297.69	297.47	294.16	296.32	292.71	293.35	294.6	293.74	297.89	297.01	292.2	297.12	297.38	293.98	296.63	293.34	298.23	292.09	294.48	293.16	290.82	293.94	299.23	293.2	296.2	295.51	296.25	295.13	294.42	294.92	294.64	298.6	288.37	293.7	290.26	291.21	290.53	291.96	294.08	292.69	291.75	294.53	297.76	291.99	293.03
317.78	313.52	320.73	318.41	320.43	316.9	317.9	320.24	320.41	316.35	320.36	320.37	320.82	317.37	318.56	317.37	322.81	321.85	319.08	317.55	317.12	316.15	316.49	318.08	320.46	318.01	313.95	318.63	320.49	312.54	317.03	318.04	316.81	319.49	314.88	317.42	321.59	318.65	320.31	317.59	318.22	312.73	319.69	315.68	315.68	320.52	314.31	315.43	315.17	318.39
298.13	297.98	293.23	300.05	298.35	294.54	292.91	294.19	296.54	293.49	295.29	291.33	295.46	293.62	298.37	297.09	294.31	300.55	298.11	299.78	294.86	301.3	296.9	297.58	297.38	291.93	291.81	302.44	296.26	299.58	298.13	302	299	296.8	291.94	297.68	291.39	297.04	301.04	296.79	296.31	294.45	294.43	294.95	296.23	301.58	297.88	302.31	296.63	297.19
302.74	302.96	304.65	304.79	300.31	302.44	302.11	305.24	300.88	302.48	302.18	301.61	302.22	299.74	305.43	303.94	301.35	300.01	307.23	305	305.57	299.25	305.2	302.7	304.12	307.43	307	301.21	303.63	300.99	305.75	303.57	304.5	302.49	299.45	306.93	302.4	303.68	303.8	299.26	303.61	300.78	303.52	305.27	303.67	303.03	306.04	299.7	297.84	302.51
297.48	300.1	296.73	297.4	304.06	298.87	297.08	295.07	298.9	303.25	300.99	301.7	302.22	299.1	297.73	301.5	300.68	298.85	303.37	295.73	300.97	299.27	298.66	298.34	301.51	297.42	296.25	302.31	303.94	295.3	298.82	296.22	296.9	300.95	299.03	296.44	298.48	299.18	295.42	297.93	299.8	300.77	294.16	302.86	297.36	295.24	297.26	304.19	299.1	301.77
310.94	307.48	308.13	314.26	310.48	305.2	306.98	305.79	310.47	311.44	310.71	310.26	310.56	310.27	316.68	311.44	306.72	309.95	306.76	312.27	308.03	308.85	312.09	314.53	311.5	306.8	310.14	314.51	312.6	310.56	309.48	313.85	309.11	313.32	311.79	312.58	307.54	309.82	309.63	307.57	312.89	310.09	305.72	306.65	310.34	313.17	309.67	311.34	310.76	308.32
311.2	316.34	314.58	311.23	310.66	317.17	320.85	309.74	311.1	309.76	313.17	315.23	316.43	316.82	308.78	310.42	310.66	309.7	317.01	310.71	314.78	313.04	310.69	309.77	313.58	313.93	312.06	316.15	310.88	314.7	312.15	308.11	319.41	314.67	312.14	311.28	313.51	307.27	316.05	312.36	313.08	309.7	310.91	318.44	311	312.58	308.22	311.85	314.64	314.04
309.69	315.44	316.49	312.15	311.35	309.76	317.66	309.68	315.23	312.84	309.42	312.78	314.14	313.64	312.33	307.64	310.95	310.38	312.87	311.7	316.49	309.36	312.73	312.44	309.56	314.92	314.6	311.36	316.49	311.53	310.29	307.4	312.62	307.89	311.58	313.64	313.56	313.29	311.62	313.06	313.78	316.63	311.11	313.24	311.57	314.37	309	311.13	313.36	305.06
300.69	305.67	304.4	305.65	306.64	295.61	305.03	308.04	302.76	308.99	302.67	303.67	307.7	301.59	299.75	305.79	298.75	306.99	306.21	298.67	305.73	298.93	302.66	307.98	305.64	305.96	303.88	300.66	302.36	308.89	298.96	304.93	297.09	300.24	302.83	302.59	306.02	304.01	299.67	302.77	305.05	300.13	303.72	304.49	300.12	300.73	305.02	306.72	304.4	304.13
314.02	312.33	310.34	308.87	312.39	314.68	309.18	311.27	311.7	307.46	313.86	311.66	312.75	312.85	312.36	315.23	314.63	314.43	309.58	316.87	317.03	313.71	310.12	306.94	310.08	311.78	318.9	312.53	314.98	312.59	312.73	314.48	313.91	312.6	319.6	312.03	314.68	306.46	311.29	310.9	311.14	308.69	313.21	310.76	318.07	313.67	313.03	317.92	313.55	313.4
299.35	303.57	304.3	295.87	299.04	303.18	304.21	304.4	305.03	301.73	305.09	303.53	303.03	302.32	303.55	306.79	306.03	301.26	307.61	302.77	303.71	308.27	306.82	302.38	299.8	308.95	303.75	301.74	299.85	307.28	301.7	302.57	301.15	307.65	305.98	306.78	303.08	300.35	302.54	305.92	307.3	305.07	304.04	304.03	306.48	306.92	301.51	304.65	303.95	307.26
326.44	321.73	323.82	322.55	329.35	327.39	322.3	320.51	321.87	324.02	324.35	324.95	323.75	325.05	323.4	323.88	319.12	320.83	324.74	322.71	328.63	327.04	321.31	325.96	322.55	327.82	329.73	321.74	328.44	323.28	327.54	327.94	325.19	327.51	322.21	327.03	324.15	322.86	323.35	326.94	325.11	324.27	325.7	325.26	325.59	327.29	325.7	324.89	321.42	318.37
313.07	320.69	314.24	315.4	313.23	316.86	314.88	316.58	320.15	320.84	312.56	317.08	314.86	318.24	315.16	315.84	319.5	316.02	318.74	319.26	318.26	312.19	321.48	315.31	311.52	316.59	317.73	312.18	315.38	315.96	313.21	318.41	322.01	314.23	312.56	319.38	316.62	316.97	320.93	319.02	322.33	316.45	316.76	311.84	315.66	316.48	318.48	316.97	319.75	323.14
293.78	294.85	296.4	296.85	295.23	293.22	299.98	296.88	291.79	290.71	294.56	296.1	284.32	295.1	294.96	298.59	296.3	292.64	302.22	296.39	290.39	294.02	295.37	292.93	296.72	292.75	290.34	297.14	295.63	290.47	290.54	295.24	293.99	293.99	293.66	293.85	294.73	295.38	292.39	297.12	294	289.32	298.35	298.18	289.54	294.27	292.57	293.59	297.23	295.88
313.06	313.19	314.28	308.64	317.22	316.47	318.24	308.92	314.79	306.46	311.82	312.1	309.98	315.13	313.1	309.79	313.73	312.62	313.55	308.33	315.12	313.48	313.45	311.91	310.95	308.68	311.95	314.03	318.14	314.86	309.88	312.66	313.16	316.09	308.41	313.19	312.48	313.16	315.63	310.19	313.47	312.13	311.97	315.95	315.6	314.39	310.87	313.9	314.36	311.58
310.77	314.38	311.88	309.62	318	316.29	311.45	314.52	312.32	313.81	310.71	315.38	313.77	316.64	312.46	307.74	314.01	312.99	309.57	312.46	317.56	314.09	311.01	307.55	315.45	313.79	310.52	312.72	314.59	313.43	310.56	313.19	315.41	311.7	310.3	308.74	312.54	313	317.34	314.89	314.03	313.43	312.74	310.24	315.81	308	310.91	315	314.17	312.83
314.59	313.19	315.55	310.98	311.21	314.01	316.23	316.28	316.12	312.87	314.87	311.29	312.66	317.1	314.13	312.89	310.21	313.5	312.77	315.24	313.64	309.4	308.3	313.15	312.45	310.07	315.5	314.81	313.24	309.47	313.85	317.29	319.56	310.64	314.43	316.63	307.84	309.68	317.08	308.49	319.9	316.64	314.93	320.38	317.82	310.09	316.11	311.36	311.53	308.92
310.22	312.72	308.88	309.56	310.77	310.12	311.96	308.83	310.02	311.98	312.89	313.15	310.01	312.04	309.59	314.35	306.39	312.38	311.81	308.59	309.94	312.14	310.71	305.81	312.24	310.89	313.95	312.12	306.77	306.55	311.61	309.08	301.57	311.32	311.41	308.88	316.09	309.43	307.97	311.27	304.56	313.65	315.22	307.44	308.09	307.1	313.21	311.91	309.55	311.32
321.59	316.86	325.57	314.58	319.27	317.61	317.33	320.46	323.76	321.15	315.35	315.08	323.88	315.28	326.43	318.38	315.15	314.94	324.06	322.15	322.36	319.07	318.7	319.04	322.22	318.94	320.94	321.61	319.58	318.28	317.53	322.98	319.97	321.17	317.35	314.39	316.22	323.97	317.54	320.92	319.56	318.95	316	320.93	323.86	325.53	315.98	318.46	317.15	320.71
322.51	328.2	327.42	325.48	326.73	322.54	322.48	324.54	330.81	326.8	329.17	322.9	330.98	328.83	321.44	330.66	325.87	328.7	330.51	327.16	327.34	328.96	332.56	329.09	323.51	326.8	323.99	325.5	329.05	327.61	330.35	326.36	327.95	327.33	324.62	329.51	328.33	323.5	325.93	326.11	324.47	325.97	322.14	328.85	328.09	327.13	329.51	321.19	328.15	329.11
300.74	303.54	305.71	298.39	302.8	303.16	298.91	300.19	304.09	306.6	299.56	302.86	300.77	302.79	299.9	303.63	305.82	300.06	302.91	306.33	300.1	301.48	302.59	299.58	303.99	303.72	297.04	306.64	304.51	303.71	300.99	300.93	303.24	300.93	300.88	300.44	300.49	306.73	298.57	300.48	303.21	304	301.2	302.68	302.47	300.85	297.33	303.06	299.35	303.06
296.86	300.27	299.82	298.49	301.22	301.95	297.4	295.63	297.08	297.47	304.61	304.79	296.22	297.3	293.41	300.03	297.98	297.67	299.4	297	301.09	296.79	303.19	296.3	299.04	299.69	299.47	299.09	305.05	295.1	298.58	296.16	300.81	300.03	299.46	301.24	301.56	299.63	305.88	302.31	297.07	300.62	302.88	303.16	299.67	299.98	302.94	295.39	299.24	296.13
312.49	311.45	312.44	310.44	316.46	313.76	312.71	317.21	311.45	302.76	314.21	313.48	311.28	314.41	309.71	306.45	312.1	316.76	312.71	312.46	315.93	316.73	309.22	308.13	312.27	312.69	310.2	313.28	315.44	317.62	310.98	314.64	311.33	310.88	315.37	310.79	308.91	314.52	313.62	312.43	317.21	313.55	313.79	315.5	313.21	311.48	310.21	312.01	316.13	314.42
305.19	299.53	304.03	304.58	303.69	307.73	305.81	302.73	304.49	305.9	302.4	301.47	299.58	303.82	308.14	302.33	302.52	296.52	304.09	303.04	301.54	306.75	305.31	303.79	301.27	297.23	309.85	297.52	306.46	305.12	300.94	302.44	299.35	304.48	300.4	298.93	304.74	297.76	303.13	306.06	301.53	300.57	303.71	307.12	301.83	305.27	304.96	305.85	298.6	306.35
316.62	317.76	313.79	315.46	316.52	311.68	321.1	316.24	317.32	317.4	321.97	314.5	317.13	321.94	316.77	317.24	320.11	315.36	320.27	313.27	311.58	320.88	316.18	319.88	320.42	313.06	316.64	313.99	310.95	313.54	321.11	317.53	322.05	323.6	326.06	310.54	317	318.89	316.49	314.28	322.1	312.78	317.3	325.82	315.28	321.71	320.98	319	316.19	308.85
305.57	309.75	311.27	311.83	307.85	311.05	303.79	311.42	308.37	308.5	310.54	306.17	308.83	314.15	308.77	309.95	306.22	310.01	307.15	306.87	314.39	305.83	310.24	308.39	309.51	315.36	309.56	308.54	306.17	309.06	305.61	307.97	307.99	306.09	310.77	309.16	306.77	305.04	305.97	312.55	308.16	310.02	308.43	308.46	309.94	310.07	304.61	304.83	308.66	311.87
304.41	304.53	304.7	307.5	303.11	303.56	302.81	301.17	306.83	304.24	307.24	308.6	310.08	307.26	302.9	305.54	305.83	306.11	306.52	298.29	304.34	303.19	300.66	301.45	299.6	304.4	304.09	302.19	303.66	307.47	304.49	305.25	302.26	302.45	303.45	304.71	306.65	305.86	304.23	302.87	307.97	305.96	309.34	305.49	305.71	304.56	305.96	301.53	301.94	302.24
315.44	318.61	320.69	318.65	322.67	317.25	321.84	317.42	318.35	312.43	316.15	317.22	320.54	316.66	314.95	318.39	319.21	318.51	321.81	317.51	319.82	314.56	315.8	317.28	318.49	315.02	315.22	320.12	316.75	313.46	312.84	317.71	321.2	314.44	316.79	316.94	318.31	312.33	320.76	317.04	316.4	319.35	319.25	310.32	315.51	316.6	314.34	320.71	313.4	316.34
306.08	303.89	303.1	301.49	303.9	302.92	305.72	304.01	302.13	304.03	297.82	298.6	300.6	295.9	305.73	302.92	299.13	302.6	306.16	307.4	305.86	310.28	306.85	305.57	304.78	300.85	303.94	301.03	301.61	304.59	302.82	302.28	306.56	302.18	305.74	298.63	304.88	303.46	302.23	309.24	307.51	306.37	304.44	303.64	301.92	303.58	299.07	302.59	302.43	304.51
308.02	306.58	308.67	304.6	302.96	306.34	305.05	307.7	309.33	299.98	304.88	307.89	304.71	306.99	305.81	305.13	307.91	306.46	305.85	311.5	309.01	305.28	306.94	307.45	309.13	302.47	310.79	306.96	304.33	300.16	305.09	304.95	308.52	304.09	305.62	302.32	307.87	303.36	304.61	300.61	304.9	306.4	303.72	310	302.37	308.62	306.35	305.69	306.66	307.73
308.01	312.63	302.62	307.79	303.9	312.04	303.13	306.47	299.91	307.5	310.88	301.58	301.21	308.5	298.62	307.94	305.58	311.98	305.7	305.16	306.42	303.34	305.11	309.91	309.95	302.99	308.39	308.72	303.21	302.66	300.42	308.38	304.92	311.29	304.57	302.77	307.54	307.56	306.24	303.19	303.1	310.67	307.49	305.04	310.23	312.46	301.16	307.33	302.78	310.73
317.07	318.13	316.16	320.83	315.02	319.7	314.8	311.22	319.18	313.78	311.35	318.46	323.02	315.06	315	314.46	316.47	318.38	316.22	316.08	311.69	316.64	315.15	313.39	318.19	316	313.04	313.69	314.18	316.79	312.87	321.44	317.9	315.55	314.89	317.28	320.79	314.91	311.8	321.21	314.87	312.53	315.71	315.01	313.93	313.8	317	315.92	312.66	314.51
326.03	324.83	319.44	325.44	323.06	322.14	327.5	326.35	319.42	328.2	327.1	321.65	322.49	322.44	322.9	327.43	323.13	320.1	323.57	323.46	324.37	320.08	325.19	328.75	321.34	322.07	318.22	326.07	329.45	321.05	325.38	322.49	325.88	325.44	320.42	325.4	323.85	325.03	326.98	323.99	326.47	325.46	326.38	324.36	333.19	328.18	326.76	324.59	323.57	329.46
296.84	301.95	306.66	302.14	301.24	304.44	306.7	303.62	306.19	302.95	302.31	307.98	305.76	299.67	303.74	301.49	309.57	301.06	306.84	300.26	303.97	303.78	299.53	307.44	302.78	302.13	308.05	302.51	301.3	300.08	296.46	303.52	297.13	307.01	304.22	302.38	299.8	303.01	300.73	301.52	300.96	302.79	299.65	300.82	301.26	301.82	302.38	303.1	304.95	305.75
304.78	303.81	305.77	303.45	302.18	308.89	304.03	305.3	302.79	303.15	305	306.34	307.4	295.65	306.75	304.9	300.92	306.5	300.33	306.8	303.39	306.9	303.65	302.22	307.11	301.11	304.93	301.67	304.14	307	306.27	309.81	304.39	306.24	306.48	304.94	303.39	301.04	302.18	305.97	309.85	299.98	309.15	301.95	299.8	308.33	306.73	305.04	312.43	307.35
312.38	313.23	314.57	316.4	315.54	309.92	312.58	311.46	309.4	316.3	315.83	319.45	317.62	310.87	314.43	311.12	314.06	314.64	313.66	311.06	316.34	318.27	314.15	308.2	314.24	310.86	311.82	317.98	309.83	311.75	311.19	313.97	311.6	317.44	306.7	304.82	317.4	317.42	311.43	310.61	316.72	309.21	319.18	313.58	311.77	310.7	314.85	309.25	312.79	313.38
317.36	312.54	310.57	312.47	315.64	313.04	317.37	313.72	309.2	308.17	314.18	315.15	312.15	315.03	314.56	319.61	311.54	311.69	311.88	313.99	311.89	314.15	308.07	309.59	314.1	312.05	313.2	313.78	312.05	310.65	311.27	315.23	312.19	309.62	314.55	314.27	309.66	316.21	317.71	309.37	314.46	309.65	313.18	308.92	312.98	308.88	311.15	309.22	311.31	311.85
304.35	305.49	305.36	304.83	301.9	303.65	303.2	305.07	306.03	308.1	300.84	303.77	302.51	304.08	304.64	302.76	303.25	304.04	301.66	305.89	302.47	307.79	304.5	301.29	303.62	303.93	304.58	303.72	308.13	297.21	300.97	304.19	307.89	305.37	300.48	302.86	301.48	304.29	307	306.51	304.81	302.16	303.03	311.77	301.87	304.45	301.59	299.31	307.22	306.02
327.06	333.34	325.74	331.4	325.82	331.93	329.61	329.91	327.72	331.42	327.27	328.54	329.79	332.1	328.16	325.77	323.24	321.92	330.2	328.14	331.03	328.02	333.2	329.02	329.18	326.06	324.77	331.89	327.29	325.78	338.1	329.35	328.45	328.08	331.46	325.93	326.48	328.69	330.62	333.48	334.18	329.93	330.17	328.99	326.16	328.54	331.1	329.97	331.8	327.23
290.8	293.35	288.72	290.02	296.98	294.37	293.19	295.87	291.05	293.81	291.29	295.01	287.18	295.08	293.5	295.73	292.6	286.01	291.78	294.09	295.34	293.06	294.45	292.12	295.65	296.06	292.17	292.54	296.24	292.25	296.4	292.49	291.25	295.73	295.64	294.92	294.3	293.87	298.8	289.77	293.27	293.78	287.81	294.87	294.91	290.56	298.9	298.02	291.27	288.55
318.38	311.37	318.96	318.72	322.54	319.53	320.93	319.76	315.16	316.98	321.88	314.44	319.73	323.68	316.17	322.51	315.32	319.08	310.87	320.97	321.35	315.1	314.3	321.04	314.62	317.11	316.05	319.28	323.3	315.59	319.64	318.13	323.42	320.65	324.05	320.45	320.36	314.29	316.89	317.33	321.64	317.08	319.31	315.35	317.37	323.31	320.47	317.95	321.49	318.99
314.55	318.36	317.18	319.1	320.31	313.44	320.42	323.7	317.38	318.74	312.33	315.76	317.07	316.69	315.02	321.07	320.69	317.25	312.72	319.42	317.76	317.99	317.32	320.08	318.85	317.58	318.67	319.08	321.56	318	319.73	313.8	320.16	319.9	314.77	318.55	319.85	324.93	321.94	318.89	320.52	320.53	319.96	318.4	318.98	318.18	319.87	318.71	319.7	318.58
311.8	310.03	308.2	313.66	313.84	310.19	311.21	310.61	309.69	312.43	308.47	313.27	312.3	311.62	305.85	309.01	308.63	310.03	316.13	311.48	305.8	311.84	313.88	306.98	314.5	311.79	312.32	312.11	313.78	311.75	312.06	312.89	307.48	316.61	313.55	316.87	311.54	317.59	313	310.27	308.66	306.65	316.88	309.99	311.58	310.18	309.33	308.93	308.74	308.25
325.65	324.93	328.86	327.43	325.17	327.38	324.95	322.34	325.94	330.67	323.82	331.53	326.27	328.87	323.71	330.4	324.06	328.23	327.22	326.05	321.88	324.98	325.17	328.1	319.48	326.68	330.34	323.87	328.48	334.58	326.94	327.82	329.84	323.95	323.08	325.42	326.98	323.64	321.84	326.34	325.56	327.91	328.85	321.41	322.69	330.08	326.89	326.03	322.2	327.76
315.8	313.98	318.67	314.82	310.97	315.04	317.76	316.19	317.41	311.66	312.15	316.07	312.13	313.37	314.23	318.82	318.75	316.61	316.64	320.11	313.79	314.2	311.48	316.41	316.56	317.07	315.82	311.27	313.67	314.56	312.67	311.23	312.66	314.69	315.68	314.68	317.12	316.27	316.62	312.17	316.73	316.43	319.91	318.55	315.3	307.5	317.87	314.42	315.91	313.96
292.39	294.9	292.73	298.59	297.8	298.01	297.24	297.72	298.23	296.27	294.47	294.65	292.76	291.06	293.92	294.69	297.05	295.24	291.04	292.89	297.49	297.81	294.35	303.43	293.03	296.7	296.34	302.48	292.33	295.19	293.74	293.72	298.45	296.79	297.52	297.29	299.64	296.5	298.65	298.51	294.72	296.7	295.56	296.9	297.81	300.02	296.99	299.79	299.54	294.44
291.41	293.42	294.32	294.77	296.49	293.02	296.53	293.69	294.31	290.28	297.31	295.58	291.49	289.99	295.87	295.06	294.63	292.61	291.91	298.7	294.4	295.9	296.25	289.83	294.12	292.93	294.16	296.75	294.19	291.53	296.35	290.14	295.91	298.58	292.3	295.97	296.14	293.8	296.03	296.04	291.45	294.65	294.69	294.04	288.99	294.08	297.9	289.48	297.29	294.09
318.37	312.37	315.05	317.8	314.96	315.31	311.88	314.43	313.7	311.64	317.81	312.05	313.68	316.05	311.22	310.28	311.63	316.86	311.97	319.38	312.04	317.61	315.3	314.41	309.94	313.32	313.62	314.55	314.93	314.53	312.52	314.82	312.73	317.23	306.27	311.23	319.57	315.82	312.61	311.14	313.26	312.2	313.66	320.57	315.34	311.1	316.05	309.04	310.53	313.41
300.37	298.38	294.66	296.9	299.57	299.98	301.54	302.04	302.51	300.39	296.98	300.61	300.49	303.95	300.51	301.96	306.79	299.66	300.5	302.41	297.2	305.8	304.53	302.49	304.21	302.65	296.92	296.02	299.23	299.18	302.96	302.33	300.78	301.33	299.79	296.91	305.48	294.63	301.17	298.87	302.07	301.89	299.4	301.15	298.17	302.04	299.57	299.64	298.52	300.24
294.61	295.51	296.28	290.34	293.16	298.85	294.49	292.28	297.44	297.11	299.62	290.81	293.57	290.76	292.95	293.95	293.47	293.33	293.87	292.69	291.8	291.44	296.24	293.04	294.21	291	294.03	294.13	296.08	292.97	294.75	295.24	294.68	294.9	291.87	295.93	296.37	295.59	290.55	295.51	298.62	298.43	296.09	290.8	294.64	294.74	298.91	296.34	297.61	296.59
293.38	295.45	298.6	292.73	295.43	293.8	290.45	297.31	292.85	293.7	293.32	294.56	295.7	291.66	289.05	292.82	291.28	288.72	295.7	295.4	295.87	292.15	299.69	298.34	295.94	297.19	295.49	295.14	295.45	294.95	291.64	298.09	294.44	290.82	292.84	291.44	290.04	298.79	288.8	294.61	300.99	294.84	293.7	296.45	293.81	293.84	291.49	294.32	290.08	292.62
304.19	314.98	311.67	314.41	314.69	306.08	311.02	315.63	310.14	317.85	310.82	317.93	315.15	311.04	314.78	311.91	311.95	310.18	312.22	314.65	316.91	310.74	311.49	311.91	313.42	311.41	314.9	313.28	310.93	310.2	317.26	316.58	318.65	311.64	311.58	313.85	312.95	314.1	312.04	315.66	312.33	315.93	309.79	310.22	310.42	308.88	310.79	319.17	316.97	313.34
302.36	298.94	299.89	304.45	301.02	303.11	305.22	307.06	300.92	306.45	305.83	308.51	299.8	299.53	307.1	303.87	304.24	299.66	300.9	301.83	299.92	299.94	302.57	297.78	305.01	302.38	301.52	305.48	304.05	302.42	299.92	304.87	303.46	302.68	306.93	302.79	302.19	301.55	303.76	311.33	298.17	303.1	305.4	299.82	304.21	305.58	299.81	303.4	299.89	309.77
312.26	315.33	308.68	317.03	317.61	311.16	313.65	307	320.12	310.69	307.11	313.78	313.19	313.73	311.67	311.3	315.27	312.59	314.16	312.27	309.35	314.27	305.47	311.45	312.23	309.37	312.55	312.15	316.69	311.34	310.66	315.77	311.64	310.74	309.41	308.82	316.44	312.13	311.69	314.26	309.61	310.94	310.23	308.73	309.53	310.57	318.13	308.8	314.22	312.65
321.6	322.71	321.22	319.66	319.47	324.83	316.47	318.76	318.53	316.15	316.28	318.56	318.21	319.06	319.09	320.95	322.76	317.14	321.15	319.07	318.11	322.22	318.54	320.3	319.42	320.76	317.05	316.49	316.85	319.3	317.85	318.9	319.23	321.74	320.81	320.8	313.22	317.71	319.43	318.16	315.25	319.54	317.31	320.01	322.5	320.66	321.39	315.88	317.25	319.83
294.46	297.11	295.05	296.02	294.18	297.52	294.8	299.06	302.25	297.36	298.72	296.29	300.59	298.11	295.48	297.96	298.05	295.95	295.83	299.08	294.72	294.98	297.78	290.56	295.54	293.58	290.37	296	294.33	299.9	298.98	298.74	294.56	298.6	295.95	293.37	299.59	295.31	301.53	295.18	299.83	293.05	294.33	296.25	298.61	298.53	295.09	297.17	293.83	296.09
300.43	307.57	313.22	308.89	310.09	308.79	310.14	306.53	306.66	303.55	301.54	306.41	306.02	303.06	307.02	306.25	308.61	303.23	305.02	311.68	304.3	305.46	308.68	305.8	304.7	305.87	311.05	302.72	305.18	304.02	305.86	307.82	307.2	310.68	308.02	306.04	305.33	305.23	304.39	301.24	302.37	305.72	301.34	308.37	307.97	304.96	307.85	309.53	302.36	303.22
317.24	315.36	315.65	311.32	309.32	314.19	311.99	306.95	314.33	318.45	315.49	311.5	314.64	309.6	314.96	312.46	311.34	314.34	313.87	314.45	313.68	315.83	311.22	314.97	310.89	316.33	311.95	313.94	308.04	315.6	313.84	314.62	309.5	316.3	318.68	312.41	312.13	319.19	314.57	306.11	312.11	317.88	307.16	307.43	310.51	317.76	312.67	317.9	308.51	312.12
300.61	302.85	300.53	298.03	299.89	302.51	302.81	304.34	303.92	297.13	301.52	304.86	301.16	304.12	299.46	299.91	305.82	304.16	296.86	301.45	303.36	306.37	301.4	302.07	305.97	303.88	304.79	305.21	298.39	301.27	298.84	299.7	301.19	300.19	300.88	302.08	302.71	305.16	304.48	305.45	303.51	298.34	301.87	300.63	297.64	306.1	304.82	303.67	303.81	302.35
322.43	321.82	319.01	320.75	316.2	317.58	322.39	320.63	311.78	318	314.43	319.17	319.11	314.82	316.08	315.09	315.53	318.63	322.56	316.63	318.37	320.82	318.95	319.39	318.49	314.22	316.84	314.11	320.12	316.73	314.1	316.79	317.25	314.87	319.04	319.63	319.99	317.99	316.92	315.48	322.66	313.26	314.81	315.1	315.28	322.37	314.99	322.58	319.03	317.8
301.17	294.75	299.08	294.36	296.46	291.98	296.74	298.06	297.03	292.78	294.55	297.12	297.79	294.35	290.65	298.5	296.12	292.46	296.55	291.71	294.76	293.62	295.6	295.01	295.46	297.7	295.94	295.28	291.21	294.29	293.71	296.21	293.04	296.78	298.94	297.1	291.41	293.65	300.51	291.68	300.58	293.83	293.63	291.51	297.54	297.62	295.42	295.85	297.27	295.43
314.15	317.25	316.25	313.78	314.28	311.72	312.45	315.13	312.59	310.04	313.16	314.19	316.43	310.4	312.77	309.54	315.3	313.57	308.9	311.98	311.71	310.91	312.24	311.12	311.88	312.12	315.31	308.49	310.2	313.66	313.72	313.26	313.62	312.58	307.04	312.51	310.94	310.54	307.81	312.2	315.38	311.39	309.93	311.42	313.82	312.66	309.89	312.15	307.88	311.31
306.88	305.13	308.44	301.05	309.44	304.84	308.51	308	301.21	307.1	307.35	303.31	309.13	305.14	303.83	304.02	301.41	310.52	306.2	305.29	304.06	305.28	308.23	307.3	302.95	306.61	304.85	307.11	303.86	303.71	302.07	305.48	305.55	306.98	301.85	305.5	305.32	304.39	306.5	305.01	303.1	307.96	301.91	307.84	304.38	306.13	301.92	298.08	304.22	304.54
310.81	310.52	305.88	310.86	311.58	313.59	311.79	306.43	312.58	308.62	311.75	310.61	311.15	310.3	308.72	313.23	308.31	310.98	306.88	316.56	312.52	306.12	310.96	312.41	314.47	310.43	308.71	309.39	312.43	315.02	303.01	310.24	312.24	307.66	308.06	312.31	308.94	312.4	311.77	313.82	309.33	309.84	312.29	310.89	310.25	310.27	311.04	309.88	309.71	310.73
321.67	315.57	318.29	318.72	319.13	322.72	318.95	325.67	318.12	320.15	319.13	322.67	319.93	322.31	317.79	318.76	321.61	318.4	315.34	317.72	317.76	319.41	318.48	316.79	319.41	318.6	316.4	317.64	313.55	319.15	316.48	317.65	315.93	316.16	316.11	317.92	317.14	316.61	315.07	319.02	317.66	316.64	323.43	317.05	321.41	319.46	317.48	320.37	321.29	324.68
293.21	294.49	298.41	297.33	294.77	293.8	296.15	296.59	299.18	297.65	289.56	296.28	293.71	295.35	290.6	295.69	291.01	294.23	291.44	296.52	301.55	293.96	294.34	295.87	293.2	286.71	291.38	293.89	297.38	295.01	291.46	293.18	295.52	292.77	295.16	292.1	297.68	297.45	289.49	289.51	292.47	291.14	297.79	295.54	293.06	291.1	287.85	296.29	297.32	298.24
303.94	306.27	304.29	301.75	309.7	301.69	305.51	301.29	307.36	303.74	305.12	304.02	301.77	306.78	307.72	303.43	306.69	307.07	301.83	303.96	304.53	303.01	304.36	303.38	301.83	304.32	305.19	302.52	307.51	308.43	306.26	305.17	306.96	309.51	302.03	307.59	306.93	307.27	308.13	306.8	307.52	307.83	301.61	304.52	304.28	304.04	308.25	309.59	305.6	300.93
316.6	319.37	314.69	315.11	315.42	314.55	309.09	313.29	316.61	318.09	319.74	319.56	315.6	317.42	311.54	312.99	314.69	315.06	313.78	318.27	318.94	312.1	314.47	319.98	319.06	318.64	313.28	318.18	318.63	318.54	317.35	312.62	316.34	315.11	316.11	313.56	312.34	315.88	320.23	319.42	316.85	313.75	314.01	321.96	313.4	313.39	316.77	319.92	318.96	317.47
305.88	310.49	310.5	308.61	309.99	305.64	312.56	308.8	309.62	318.2	308.29	308.64	313.1	312.13	314.42	304.78	312.94	311.66	308.49	306.72	307.92	311.86	308.22	309.88	317.32	312.05	310.64	306.22	311.69	308.38	310.82	306.76	308.79	308.67	309.61	306.44	312.3	310.27	307.83	308.54	313.35	308.82	310.17	310.39	307.06	307.09	311.8	306.83	308.68	309.79
310.58	302.77	303.27	306.42	305.83	302.22	303.86	302.32	309.7	305.66	304.53	301.05	306.5	306.47	303.63	308.62	310.46	302.69	305.27	305.46	305.91	300.36	306.18	308.31	306.08	309.64	303.61	305.92	312.56	306.63	300.42	301.73	309.7	302.53	299.37	304.2	306.91	307.03	304.68	306.81	304.54	305.55	306.11	307.17	304.08	304.47	304.87	307.12	309.57	304.89
307.18	310.3	317.64	312.87	312.51	314.37	307.14	310.73	315.05	313.84	313.16	309.84	308.74	316.39	308.13	311.24	310.62	315.54	310.93	312.58	307.79	317.52	311.69	309.13	311.24	309.49	314.15	313.35	312.62	311.18	311.11	309.06	311.29	311.08	311.26	311.4	309.48	309.42	308.77	310.29	313.13	309.87	311.84	310.8	311.08	315.36	315.24	312.27	307.1	316.07
308.64	306.11	304.96	311.64	302.66	308.53	302.62	308.5	302.6	308.6	304.75	311.5	308.64	306.63	306.43	305.81	308.18	307.49	305.68	302.09	303.78	304.35	299.62	306.1	305.16	305.97	305.51	306.7	308.86	308.04	303.39	303.88	308.82	313.55	310.12	304.76	303.25	307.46	305.73	305.67	308.58	308.8	304.91	307.91	303.07	308.26	306.36	303.7	312.46	304.04
322.96	328.75	327.47	328	321.68	324.11	330.73	327.06	324.96	317.9	320.52	328.64	325.59	324.55	330.57	326.51	334.39	328.07	327.48	326.76	325.44	325.18	331.87	320.56	329.1	327.71	329.74	325.69	323.3	327.19	324.94	325.67	325.16	330.02	331.13	324.82	329.24	329.64	325.38	327	330.72	326.56	324.2	326.9	326.01	326.61	328.57	321.92	330.41	327.28
304.04	301.94	299.6	302.65	304.43	308.62	302.48	302.56	299.65	299.6	302.65	302.74	307.03	301.21	304.56	302.51	304.37	301.27	305.87	305.06	303.48	302.53	299.99	298.66	301.91	301.91	306.2	301.32	302.56	302.8	301.33	303.72	300.47	305.44	302.46	300.78	305.31	297.7	297.25	301.95	305.18	306.44	306.53	299.59	307.99	301.28	301.62	306.18	304.35	306.65
304.31	306.54	304.76	305.24	309.76	306.85	304.48	309.87	305.23	302.29	309.75	305.46	304.26	308.79	310.12	304.03	310.32	304.76	306.28	310.11	308	302.89	304.45	306.11	305.03	309.93	305.38	307.57	310.41	304.11	306.52	305.92	300.82	307.35	302.14	305.86	301.97	305.91	303.22	305.71	304.8	305.21	303.58	309.74	304.47	302	300.11	309.32	301.09	305.01
319.73	315	316.81	314.09	317.52	316.48	313.77	316.77	314.56	311.22	314.94	317.94	314.39	314.71	314.38	312.69	317.53	316.41	319.49	315.42	318.88	315.09	315.77	313.88	315.59	316.68	316.16	316.18	308.38	316.71	317.77	320.36	316.18	314.77	310.75	318.96	318.01	314.9	319.72	316.03	318.9	315.29	319.6	322.4	314.4	312.66	311.94	320.27	311.96	320.14
310.61	309.72	311.53	311.8	309.82	305.52	308.13	306.33	308.83	313.58	309.48	308.94	305.29	306.93	307.46	310.82	311.81	311.11	307.69	314.38	311.06	305.9	313.07	311.81	308.05	310.61	310.64	307.65	307.16	310.76	313.87	307.04	312.41	310.14	313	306.32	306.27	313.91	309.08	313.94	311.7	308.9	307.12	305.13	309.16	311.57	312.35	309.68	308.65	308.77
319.43	313.78	322.04	322.44	314.13	316.31	319.27	321.43	319.63	316.41	319.02	324.37	318.56	320.96	319.62	310.89	316.77	316.4	313.57	319.69	317.15	321.17	318	318.72	319.01	319.59	320.31	316.3	318.83	321.26	323.02	318.07	315.94	318.3	319.09	320.28	315.48	320.39	313.62	321.16	320.67	323.96	314.76	323.32	318.57	320.59	317.95	320.17	318.88	319.59
305.77	298	299.77	306.37	307.63	299.86	302.4	303.37	303.78	304.34	304.42	304.6	304.3	305.49	307.26	303.58	303.57	301.98	306.04	300.62	307.79	302.81	303.82	303.77	297.58	302.68	305.48	300.48	300.67	305.99	300.81	309.86	301.99	306.09	303.62	306.59	307.46	305.3	301.27	298.57	298.03	304.66	307.86	303.27	300.23	309.01	304.83	301.36	306.94	310.03
312.37	318.83	312.89	313.67	315.7	317.06	312.09	312.03	316.52	314.94	310.59	315.4	312.18	317.34	310.22	317.01	317.43	314.19	315.32	316.84	316.62	315.91	314.88	314.32	312.39	314.6	314.2	317.41	312.25	314.67	312.67	313.18	319.04	318.14	314.19	314.87	311.22	311.56	313.92	314.38	313.85	315.28	318.19	318.29	311.47	318.12	313.62	313.4	315.61	316.9
304.23	298.82	298.85	299.65	303.05	304.76	305.62	301.71	301.89	300.89	307.67	308.5	301.34	303.69	305.95	307.93	300.35	299.12	301.11	303.16	301.26	300.27	309.59	301.74	306.35	300.83	300.38	304.73	305.05	304.52	298.95	299.03	297.62	300.76	301.85	305.85	305.21	300.18	301.37	305.16	301.41	308.16	299.1	304.98	301.11	304.38	298.56	305.13	305.35	303.98
294.51	290.57	296.02	296.2	297.38	293.26	297.54	297.39	295.2	293.14	291.59	291.14	292.55	293.35	292.28	293.79	295.64	297.38	291.25	297.41	297.84	297.48	296.12	295.85	289.93	296.61	296.93	295.35	295.2	295.61	296.21	295.85	293.22	297.05	292.65	292.62	298.94	299.75	293.13	296.32	292.71	296.41	295.47	298.74	293.4	295.98	293.79	295.56	292.7	296.07
318.18	315.18	318.76	317.66	324.34	317.41	317.04	316.34	321.23	321.74	317.43	320.27	320.81	318.71	320.91	320.4	314.66	320.84	323.88	314.15	322.92	319.72	312.25	316.91	319.86	318.22	315.6	321.98	321.38	318.14	324.79	318.64	320.11	319.51	322.29	319.48	320.46	323.76	314.62	316.51	315.83	321.09	322.17	318.79	315.05	318.8	317.31	319.92	321.48	317.85
294.18	290.03	295.48	294.4	294.7	291.96	294.96	296.36	292.13	294.61	291.45	291.9	294.66	293.01	295.21	295.28	294.01	290.34	294.01	295.28	298.31	293.21	294.37	294.7	294.26	292.98	293.48	296.74	291.49	289.21	291.92	292.27	293.03	297.19	294.8	290.64	291.21	296.78	292.28	293.63	293.05	290.94	294.85	294.62	295.33	295.43	287.52	295.91	290.05	294.45
303.26	302.18	304.86	308.98	310.22	301.9	307.23	304.39	303.56	304.47	307.97	309.66	310.58	311.72	305.71	309.41	306.97	308.77	309.74	305.55	305.52	304.17	308.71	304.18	307.82	306.43	303.93	304.76	307.46	308.51	304.93	302.01	301.76	307.44	305.1	301.63	299.08	307.72	303.6	300.62	307.9	312.81	305.81	306.38	309.93	305.39	305.66	305.74	306.18	305.62
301.88	304.04	305.53	299.92	299.03	306.74	301.2	301.34	303.33	300.58	301.25	304.85	303	303.59	302.36	301.94	306.23	306.97	306.37	300.34	308.26	300.55	304.44	302.45	299.22	305.11	303.86	304.41	307.08	302.15	298.96	301.13	303.68	300.04	303.76	304.13	306.51	305.24	299.18	305.21	307.59	302.6	303.73	302.85	304.38	298.69	302.52	302.4	305.81	300.49
309.23	315.36	307.16	307.87	303.62	311.99	308.99	311.64	307.57	307.68	305.95	314.64	311.23	307.03	310.51	308	314.17	309.64	308.04	307.65	306.43	307.93	309.47	305.54	308.6	308.91	309.21	305.77	310.77	304.08	308.93	309.13	307.68	306.46	310.45	306.55	309.71	309.44	309.3	305.2	312.06	308.01	311.31	309.13	305.93	306.99	310.09	308.64	308.96	310.35
317.01	315.94	317.85	319.08	317.44	319.2	319.18	311.95	315.71	317.28	316.43	311.38	317.06	321.04	317.87	312.85	313.37	311.32	318.61	320.25	316.43	314.37	314.36	318.61	319.15	314.23	323.08	314.06	314.34	315.69	314.64	316.03	314.96	319.02	314.86	314.55	314.7	312.24	312.62	311.87	315.51	317.2	315.16	316.82	311.11	322.68	316.59	317.8	317.43	318.76
305.45	304.28	303.33	300.24	304.86	305.66	307.77	301.5	301.02	308.06	302.32	304.96	301.46	305.74	306.34	302.87	300.22	306.48	306.13	303.75	302.34	299.27	308.07	305.68	302.64	299.11	308.35	303.32	299.77	303.81	307.14	299.58	301.94	300.55	302.84	303.83	305.67	304.91	300.87	302.78	301.2	307.83	308.06	301.14	302.67	304.9	303.74	301.19	303.1	304.08
310.58	309.78	311.68	311.8	309.36	306.61	308.34	307.99	309.56	314.21	305.19	309.29	306.86	309.14	311.91	313.99	314.02	318.97	309.9	313.53	313.84	311.19	308.16	311.53	308.57	307.99	307.27	314.16	313.17	306.15	312.63	308.11	312.66	312.86	306.8	308.12	312.26	310.32	313.28	308.14	308.19	314.39	308.51	313.84	308.65	312.04	311.64	312.52	312.53	305.99
325.63	326.89	322.23	331.11	329.17	329.45	325.2	328.21	328.76	323.11	329.78	327.03	327.89	325.88	328.24	320.59	323.55	325.96	324.1	329.82	322.62	329.91	319.55	327.57	328.24	332.38	331.31	331.28	331.02	326.01	326.45	325.47	323.85	325.44	326.21	326.79	326.47	328.48	328.78	322.49	328.56	330.77	329.42	325.94	324.91	327.89	326.75	329.39	326.03	326.13
313.57	316.62	316.26	318.08	314.83	313.82	313.32	313.25	315.4	313.62	317.24	312.96	314.34	318.25	318.97	313.26	314.19	318.63	310.27	312.66	316.34	307.86	315.2	317.7	309.85	313.41	313.7	312.04	315.67	310.9	321.32	314.91	314.89	318.18	317.76	313.93	314.49	310.79	319.02	313.16	311.47	316.06	314.47	313.87	315.33	316.73	318.29	316.6	318.07	318.8
305.78	305.37	300.35	303.46	305.25	305.61	312.96	307.97	306.28	304.88	304.54	304.26	305.1	305.54	305.54	301.66	306.81	306.56	308.75	307.25	309.06	306.39	308.11	306.25	306.89	309.57	306.99	307.39	302.26	300.02	305.8	304.66	304.45	303.88	305.73	302.07	305.69	313.55	303.1	305.59	305.49	306.46	303.01	304.19	308.9	309.77	301.72	302.01	306.73	301.68
327.89	329.17	329.93	324.1	333	328.13	329.21	328.3	330.12	335.25	329.14	328.57	323.49	327.11	324.5	324.09	330.26	328.46	333.8	322.78	327.31	325.84	325.69	332.3	331.6	328.37	332.65	331.38	328.5	327.59	328.16	329.94	330.55	327.88	328.07	329.73	325.74	323.7	332.6	330.07	324.67	328.61	329.58	329.1	332.33	327.39	328.49	335.54	324.3	330.84
312.91	309.71	312.54	313.1	307.51	309.59	311.73	308.3	307.69	307.86	309.56	312.14	307.85	312.35	317.56	310.69	310.02	309.07	311.47	312.19	309.16	307.75	306.4	309.22	307.4	316.45	307.39	312.06	309.53	310.2	307.45	313.09	306.87	309.34	310.16	307.55	310.79	312.8	303.19	308.25	311.24	310.44	308.14	307.17	310.89	311.09	309.5	309.18	307.86	310.84
300.22	303.12	296.3	302.13	300.87	300.52	301.31	297.76	299.43	305.22	299.12	304.96	295.27	298.48	301.44	298.48	299.64	300.56	304.09	299.94	296.84	301.92	301.89	300.51	300.08	301.28	299.67	303.73	300.71	303.42	304.94	299.46	298.96	300.53	302.9	300.03	299.66	300.18	298.11	304.29	300.97	303.11	301.6	302.77	299.4	303.3	300.85	306.27	298.82	295.95
320.73	314.65	315.88	315.39	317.85	311.73	314.15	317.17	319.83	318.6	314.73	321.31	319.5	318.28	313.2	315.16	316.17	313.05	315.42	321.76	313.76	316.36	317.93	310.1	310.72	315.17	317.34	312.99	311.52	313.93	314.72	315.79	317.55	314.32	314.15	314.18	315.71	311.29	314.62	317.75	314.01	313.23	315.84	316.53	317.58	318.28	316.29	312.61	321.77	321.76
313.02	313.01	313.63	313.63	313.8	308.45	311.88	313.62	313.46	309.07	311.86	317.02	314.47	313.27	311.45	318.61	309.29	312.24	314.65	318.1	310.51	311.39	312.96	318.06	312.9	312.09	315.74	316.8	318.82	314.08	310.06	311.76	308.75	308.26	312.95	310.71	307.07	314.53	310.22	314.46	313.85	309.79	313.15	308.66	313.58	311.63	312.03	321.28	312.84	313.29
300.35	306.21	304.44	305.44	310.98	302.03	306.39	305.23	301.97	302.18	304.22	306.63	310.42	303.94	305.02	301.45	306.96	306.51	305.57	309.55	305.45	301.06	305.48	312.93	305.04	302.61	304.54	306.41	305.62	304.58	306.38	303.1	307.48	303.27	304.15	305.13	305.5	304.43	302.76	301.67	304.8	310.65	302.38	300.67	309.05	305.06	303.95	304.86	304.38	310.67
298.28	300.1	300.15	302.79	298.71	302.5	302.44	298.7	302.67	298.76	302.14	303.76	301.37	295.6	300.17	306.6	299.95	302.6	298.18	296.19	305.35	306.45	304.5	297.71	297.94	306.54	299.24	303.45	301.12	302.86	302.77	298.13	301.2	299.11	296.19	301.13	301.61	302.11	297.58	304.49	303.52	302.13	301.7	302.81	296.7	298.47	298.62	303.31	298.77	301.75
312.5	313.11	308.37	307.32	305.93	307.09	310.53	309.09	308.24	305.67	308.36	307.59	311.83	309.17	312.06	303.27	309.88	312.75	303.97	307.45	306.49	300.47	308.43	312.27	310.11	301.89	308.49	303.13	307.16	309.28	307.2	310.33	306.39	307.28	306.14	306.78	302.75	308.25	308.74	305.11	306.65	307.93	304.24	308.11	309.89	305.72	310.12	307.5	309.47	307
331.43	327.31	329.26	327.1	329.47	331.15	327.14	328.94	325.51	329.24	327.47	331.16	329.93	322.07	329.33	326.21	326.55	327.76	327.16	328.89	331.99	327.09	322.35	323.23	328.25	328.92	325.5	327.22	325.14	325.66	330.37	330.4	328.61	329.4	325.07	329.12	328.37	327.44	325.92	324.76	319.39	329.89	328	321.14	328.62	327.87	325.44	326.07	328.68	324.8
322.38	326.36	324.12	321.24	325.51	324.22	323.19	326.97	322.54	329.08	322.57	326.7	325.91	326.23	330.12	327.07	325.69	330.66	325.32	328.03	328.68	322.32	324.24	321.34	324.37	327.13	320.12	322.96	328.25	322.45	329.02	325.26	323.05	326.96	323.62	325.51	320.91	326.14	330.48	318.35	326.79	326.7	332.65	327.8	328.75	326.65	323.21	323.54	324.53	321.03
315.86	314.74	311.67	321.24	311.87	316.17	313.63	317.03	313.2	318.13	310.52	312.91	314.62	316.64	314.67	314.87	319.13	312.17	311.39	312.57	311.92	313.84	312.71	312.8	311.67	315.95	318.24	314.12	313.71	311.31	315.68	317.34	308.69	315.34	317.2	312.23	312.78	312.52	314.45	308.66	314.83	313.43	315.82	312.13	310.95	307.59	315.72	313.64	316.34	312.5
308.01	312.03	316.62	311.18	311.96	311.63	314.14	311.39	315.91	315.21	305.82	319.6	311.96	312.66	311.27	311.41	314.07	313.11	314.47	310.93	314.25	312.3	317.09	310.75	312.68	314.74	313	316.92	315.22	316.24	314.41	317.37	314.42	313.81	318.71	314.3	315.52	316.59	311.25	310.83	307.46	312.82	310.02	318.02	315.25	312.82	320.28	313.7	310.14	312.84
312.04	319.96	312.46	315.48	320.12	317.74	316.21	318.05	318.69	317.46	316.28	315.15	314.88	314.06	316.04	319.24	316.18	319.45	318.72	313.09	319.58	316.19	318.06	314.9	318.46	317.5	318.38	319.01	315.02	315.59	315.32	313.71	312.74	314.48	317.2	316.75	312.6	316.64	313.67	315.67	317.68	320.98	317.64	315.1	313.48	312.14	318.87	313.97	319.68	313.18
315.5	314.8	316.95	316.77	315.7	313.8	311.28	311.97	310.67	309.67	312.66	311.97	314.93	306.93	313.04	312.75	306.69	319.68	315.27	313.57	315.58	317.62	305.74	317.6	308.75	313.82	317.78	315.21	319.77	315.6	316.16	314.98	310.27	318.47	317.02	317.82	315.54	314.9	314.89	317.06	316.72	315	318.13	310.32	314.71	315.41	313.24	313.94	316.09	314.98
303.05	294.71	301.73	303.87	303.94	302.79	303.31	300.3	300.45	305.27	300.37	308	306.09	298.08	297.62	302.61	301.13	304.81	305.65	299.89	306.5	303.08	299.81	302.21	299.27	300.98	299.87	305.34	296.94	304.32	300.22	306.64	301.48	302.55	298.02	304.1	298.24	301.28	303.42	303.78	305.66	305.37	301.81	302.45	304.56	304.74	301.55	300.62	303.25	302.3
299.19	294.09	297.93	295.04	290.82	294.01	293.11	296.95	298.28	291.32	296.53	300.61	294.74	292.96	293.67	298.47	292.92	295.63	297.81	292.95	290.03	295.29	297.6	294.26	291.13	296.95	292.11	292.39	296.42	294.45	296.58	298.28	289.8	298.15	295.85	288.6	291.85	295.21	297.56	296.64	293.86	296.29	296.44	294.95	298.5	300.76	300.1	298.41	290.92	293.93
305.36	310.21	306.11	304.96	310.44	308.78	307.53	308.62	309.35	310.16	311.17	306.71	312.23	313.34	312.87	307.55	309.01	310.51	307.82	311.15	309.41	306.82	305.12	312.34	302.42	307.57	310.47	312.85	311.16	310.5	309.36	306.87	307.81	308.38	308.42	304.84	316.89	313.44	310.3	308.75	311.99	309.23	313.15	307.57	310.13	308.93	309.29	310.21	312.48	308.83
311.78	312.2	309.48	307.83	306.46	314.69	311.8	307.67	309.96	310.92	309.39	308.54	311.04	310.12	312.41	312.49	308.38	315.18	310.41	308.59	311.97	311.26	305.67	310.23	312.83	310.1	311.53	312.18	311.82	310.63	310.53	308.34	316.44	315.83	309.52	315.04	311.37	308.81	309.51	308.02	310.51	312.3	310.96	310.04	308.21	312.68	307.28	313.75	314.87	311.52
305.37	302.52	304.7	298.47	298.28	300.29	298.93	300.95	302.17	302.13	304.04	300.77	306.1	304.64	306.08	300.64	302.02	298.81	305.03	301.29	303.15	302.9	299.34	300.98	300.91	300.8	300.12	299.09	303.33	297.74	299.19	298.32	302.32	299.08	300.48	303.92	302.55	303.56	303.07	301.33	304.82	297.36	302.1	303	301.87	301.28	300.5	305.84	306.74	298.86
315.04	306.73	311.38	307.53	310.97	311.65	308.65	312.33	307.3	310.53	315.03	308.62	309.81	311.33	311.16	311.63	308.26	310.41	308.88	315.36	314.45	309.65	311.77	309.06	307.33	308.87	313.53	311.35	316.05	312.87	310.46	313.69	304.68	313.59	312.21	313.41	305.87	314.01	307.59	310.42	313.91	309.92	306.53	310.53	306.28	312.11	313.73	309.3	309.88	305.2
297.36	304.67	299.61	304.18	303.26	302.41	306.01	303.64	301.43	306.06	300.41	304.87	296.26	303.56	302.53	298.2	300.05	300.32	304.39	305.37	302.51	308.43	303.17	299.4	305.42	309.27	299.85	299.7	301.38	298.09	304.86	298.46	298.59	303.82	304.46	306.51	300.14	303.32	302.36	300.42	303.04	301.43	309.16	301.92	299.35	306.29	299.25	301.53	305.57	306.1
318.33	317.73	310.43	313.45	313.65	314.28	320.1	316.5	314.01	315.81	311.63	317.25	315.51	317.44	316.12	311.41	315.42	310.09	312.7	313.62	316.6	312.12	314.3	310.56	311.01	313.63	313.88	313.15	313.64	313.51	314.61	314.94	319	310.71	313.35	312.41	318.06	306.75	309.28	316	316	306.02	313.98	312.75	316.83	315.88	311.2	314.51	308.41	313.11
312.27	309.18	310.58	310.11	309.65	311.42	309.18	310	304.94	309.26	306.8	308.84	304.95	313.22	309.53	310.44	307.82	312.32	306.61	309.38	315.18	305.88	307.84	308.69	310.72	306.46	316.35	314.38	308.49	311.02	305.71	310.66	315.73	305.96	307.1	310.27	309.54	310.1	314	308.74	310.62	308.32	309.4	310.09	306.71	311.41	311.12	308.52	307.87	303.71
298.23	298.74	293.24	290.7	293.66	298.78	295.91	296.13	296.85	299.13	298.85	302.05	300.56	297.64	297.13	294.02	296.5	299.74	296.06	298.15	296.16	294.41	296.52	301.79	297.19	294.46	297.46	297.22	293.97	299.22	301.01	300.03	294.65	299.63	291.54	299.34	293.06	298.89	300.88	296.98	300.52	297.62	295.44	296.14	295.63	295.86	295	291.21	292.96	290.88
313.29	308.9	316.24	315.06	312.11	313.94	316.97	315.52	311.51	309.58	311.04	308.13	311.31	313.8	315.09	314.14	314.48	309.11	315.95	312.74	312.64	316.84	313.3	315.18	313.38	317.46	313.49	309.28	310.39	310.72	312.9	312.74	306.34	308.7	315.83	311.02	318.04	308.81	314.51	311.18	310.17	308.95	310.75	310.8	310.1	315.2	313.88	312.6	315.45	314.82
310.08	306.12	307.45	302.76	308.43	307.7	305.77	308.58	302.66	305.28	307.39	300.02	302.93	303.28	306.14	304.12	305.08	303.5	309.52	304.73	303.42	304.32	303.98	303.86	308.49	304.62	304.96	299.37	304.76	306.42	307.59	309.06	307.29	305.04	306.28	302.17	309.7	307.23	309.91	305.41	312.13	302.48	306.96	303.32	306.25	304.77	304.87	306.02	310.72	310.2
306.74	299.02	307.79	303.26	301.95	301.9	305.11	306.15	302.61	304.87	303.88	303.36	301.76	304.58	300.78	297.58	302.73	303.92	300.86	311.05	310.88	307.04	300.11	305.56	309.73	297.61	301.17	299.96	301.61	305.07	305.63	303.51	301.46	300.82	300.87	301.16	300.49	304.19	309.1	301.22	304.7	305.05	300.39	302.66	304.76	304.27	309.34	302.47	305.03	301.52
311.58	310.86	312.51	317.81	319.6	314.2	315.47	314.22	310.65	316.87	313.71	312.85	319.02	319.65	318.84	318.32	310.75	316.68	317.72	317.14	312.67	311.43	313.5	313.89	309.65	313.7	314.13	313.72	318.25	317.01	311.24	313.77	307.57	312.09	311.58	316.94	312.36	317.99	315	314.44	311.35	315.75	316.81	316.75	315.11	312.85	316.17	313.2	315.15	322.21
311.43	318.3	315.34	312.26	310.07	311.37	311.73	313.13	310.62	313.78	316.64	311.78	312.68	314.24	313.92	313.98	310.73	312.57	317.41	313.97	316.45	318.31	311.3	313.4	314.9	310.12	311.7	315.32	312.1	313.5	315.35	309.25	312	314.2	313.12	312.23	312.77	306.46	311.86	312.67	316.56	316.29	307.25	308.63	310.65	315.66	315.72	310.48	310.16	313.65
308.99	316.16	311.8	312.49	315.61	313.57	314.75	310.63	318.58	314.48	313.39	306.86	314.74	312.94	313.62	315.8	314.34	311.56	319.65	314.97	315.63	311.22	314.93	318.95	318.01	318.8	314.45	310.62	314.47	313.17	312.42	312.24	310.83	309.52	314.49	315.01	309.05	313	314.54	318.17	315.33	310.87	310.48	316.88	311.81	311.43	314.31	317.03	319.68	312.98
301.49	304.81	306.25	302.16	303.87	306.45	299.36	305.93	300.8	300.62	305.58	301.92	305.42	301.27	299.97	300.74	301.59	304.63	302.12	299.15	296.76	301.01	306.74	308.42	303.91	298.38	303.93	301.55	299.15	304.69	303.11	304.11	302.22	299.88	304.5	298.76	301.26	300.59	302.27	299.61	301.36	304.05	302.71	299.62	299.04	302.91	300.49	303.27	304.1	297.43
289.01	296.91	295.56	300.26	296.58	294.59	295.2	293.69	294.7	297.61	289.82	299.01	292.51	290.2	294.46	291.33	296.69	296.63	289.93	289.83	294.78	293.9	296.62	295.57	292.69	290.83	294.3	295.47	295.72	291.3	297.29	290.87	293.88	296.27	292.48	291.11	299.09	290.12	292.06	292.01	293.23	295.41	296.01	296.72	296.45	293.37	289.6	294.04	296.22	289.74
306.31	303.6	303.59	307.96	305.8	303.44	304.88	301.66	306.69	306.21	307.72	300.38	306.26	304.39	305.66	300.12	299.07	303.75	303.25	308.71	304.14	304.32	301.99	306.16	308.74	303.42	305.08	303.84	305.14	303.81	302.72	302.24	305.03	306.94	305.32	307.89	302.27	307.58	303.57	306.79	304.4	303.41	308.55	301.09	308.08	307.26	307	304.08	304.77	300.68
326.36	328.06	327.65	321.82	327.8	322	326.27	327.39	328.93	328.69	326.27	326.92	325.6	332.51	330.2	326.26	328.1	325.03	323.46	327.3	335.07	320.19	329.83	323.27	329.18	325.09	330.28	331.25	324.9	331.51	326.66	329.52	322.53	326.76	330.49	327.4	325.99	330.96	325.56	324.83	329.14	326.88	328.61	333.29	328.74	330.64	328.12	326.9	324.23	327.05
325.06	329.85	325.01	325.89	326.47	331.85	325.24	331.07	323.58	327.07	328.46	326	331.83	322.61	328.86	329.18	327.43	327.63	328.62	326.74	332.91	327.65	329.38	329.56	321.59	327.73	329.92	328.01	322.4	328.21	323.36	323.91	331.52	332.31	325.39	332.4	320.09	324.66	331.76	326.79	330.39	329.01	325.56	331.61	325.83	336.01	329.81	326.77	326.81	330.37
306.68	311.71	311.53	310.45	313.85	312.03	311.79	307.15	311.94	315.37	311.97	309.94	310.95	307.7	312.48	314.9	318.71	315.77	312.52	312.68	309.28	313.3	310.39	313.2	317.26	310.22	311.12	310.79	314.07	317.86	311.9	313.56	313.11	310.48	310.14	310.2	308.31	313.57	312.72	314.39	311.43	309.73	309.5	312.51	311.93	311.39	316.08	309.55	312.75	310.3
303.67	301.75	299.47	302.99	303.46	305.77	307.36	300.59	305.86	307.58	306.57	305.19	308.04	301.23	303.84	303.5	304.6	311.55	303.67	306.97	304.87	302.61	305.78	299.08	301.15	310.77	304.7	303.32	305.22	303.64	303.52	301	306.05	298.54	303.58	303.23	302.33	306.1	309.19	302.47	303.19	306.31	304.7	306.43	302.21	303.14	311.01	308.31	301.93	301.98
293.89	288.15	291.56	294.7	294.49	299.42	292.74	291.92	293.08	296.55	293.86	296.57	295.52	298.7	295.69	293.68	296.04	295.25	297.02	291.72	296.43	295.01	295.33	289.24	296.17	295.23	294.72	294.59	294.52	298.94	293.95	294.06	298.33	299.21	298.52	291.27	293.59	293.97	296.93	291.68	292.55	300.37	298.26	293.17	292.91	296.16	291.85	292.48	291.11	298.88
317.96	314.36	316.08	318	316.74	315.81	312.56	320.18	313.07	310.87	314.62	315.42	314.39	322.83	319.45	314.08	314.77	315.57	318.35	311.77	312.3	315.69	318.24	313.3	313.92	319.47	314.7	318.13	316.71	315.68	311.71	320	316.38	316.39	311.58	318.61	314.04	314.64	317.96	317.74	316.58	316.74	310.67	316.15	312.15	315.79	321.49	315.59	314.21	318.05
305.76	306.83	307.54	310.04	310.52	309.93	303.92	304.11	305.36	306.59	311.24	310.38	307.46	311.93	305.49	306.17	309.89	310.27	310.48	309.29	308.33	307.22	310.92	306.12	305.98	304.2	311.69	306.04	310.17	311.3	306.69	305.81	309.82	314.85	310.48	313.82	310.42	307.95	307.05	309.11	306.62	309.01	308.33	307.3	306.62	307.49	301.75	309.18	309.47	304.43
308.84	302.35	297.62	304.41	304.53	302.83	296.19	304.55	300.87	302.3	301.71	306.34	304.82	299.96	302.59	307.17	304.97	303.2	304.08	303.22	305.96	306.98	308.14	308.27	302.22	304.42	301.22	305.01	299.94	303.85	300.27	303.72	307.23	301.62	302.37	303.59	306.9	301.13	305.26	307.19	299.46	296.92	303.3	307.25	306.77	302.91	298.72	305.15	302.57	302.54
305.95	300.44	305.24	304.47	303.12	305.49	305.25	305.1	302.07	302.67	302.31	300.89	305.62	305.43	303.36	303.33	308.37	302.33	300.92	305.76	304.48	308.68	307.59	308.17	305.91	304.58	305.57	304.2	307.95	306.64	302.7	306.05	305.69	305.14	308.27	302.44	307.56	302.86	304.38	307.06	308.48	302.52	303.9	306.72	297.42	307.81	305.35	308.18	300.11	305.75
292.11	294.3	295.15	293	297.98	291.46	293.74	292.68	298.65	295.28	293.62	293.89	292.78	291.39	293.72	289.68	292.2	289.72	290.92	293.84	296.83	295.82	292.95	293.32	293.65	294.03	293.66	296.09	289.08	291.79	292.74	290.58	295.12	298.2	294.94	294.68	293.06	294.02	293.68	298.88	292.29	298.9	292.42	292.74	289.5	293.13	293.8	295.24	290.12	294.19
320.76	315.12	322.05	319.06	317.08	317.16	319.15	315.46	313.1	317.93	318.36	316.31	318.88	314.91	316.03	320.37	320.08	312.3	311.82	314.48	314.06	316.18	319.82	314.94	321.06	320.43	319.39	312.1	309.71	317.24	317.27	311.52	319.42	315.97	313.79	318.11	318.71	319.55	313.26	315.28	319.47	318.62	311.22	318.04	320.77	312.21	320	312.14	315.85	313.91
303.67	304.25	302.61	302.89	303.71	292.44	299.29	302.58	300.88	295.41	299.31	302.75	299.48	298.35	298.86	295.3	306.86	300.46	299.79	299.96	302.5	298.65	295.63	301.27	303.6	304.24	303.5	303.43	303.6	307.52	296.62	298.59	297.49	302.07	299.7	301.89	299.23	299.16	299.47	303.07	297.82	292.94	302.7	305.3	302.38	301.42	299.82	305.11	301.49	298.87
314	310.61	311.68	312.49	312.16	308.54	315.41	319.35	317.33	309.87	308.63	316.03	312.64	312.14	312.91	313.81	310.6	315.51	320.71	309.55	313.97	314.83	313.03	311.46	316.72	312.61	314.42	314.52	312.78	312.38	312.49	308.45	322.41	308.53	315.15	312.84	312.05	313.29	313.49	313.18	315.93	314.87	310.11	316.82	312.16	311.09	316.88	312.95	314.62	311.65
311.5	313.6	305.69	312.91	315.93	313.58	314.43	315.61	315.1	313.72	313.59	309.11	313.36	315.6	315.47	310.96	310.12	309.72	306.71	318.84	315.79	315.01	311.28	317.1	309.98	313.33	313.86	312.98	312.95	312.28	312.76	313.29	316.33	315.97	319.05	314.13	314.36	315.15	310.75	317.06	314.62	319.33	315.17	310.69	311.49	316.37	311.1	314.3	310.08	314.97
315.87	311.85	317.33	308.84	309.26	311.04	309.85	312.17	317.38	309.78	315.53	313.03	309.7	312.73	312.2	312.55	315.53	315.35	316.84	313.44	314.49	315.53	308.87	310.64	316.94	310.74	310.4	307.72	312.59	308.34	318.11	311.8	309.91	315.98	313.59	310.47	309.96	312.51	310.22	313.42	319.73	315.2	316.34	316.8	321	311.08	310.81	314.53	312.41	316.92
312.21	315.04	312.89	313.95	313.73	312.25	311.95	314.94	315.52	309.91	313.44	313.09	314.6	315.65	316.79	314.64	308.47	315.05	312.4	315.43	321.46	313.44	311.97	316.93	311	310.74	314.84	314.08	316.19	312.91	305.61	318.98	314.06	309.75	310.64	311.52	314.92	308.13	312.73	313.59	317.98	307.58	312.26	310.69	313.41	310.98	312.53	310.61	312.74	312.11
307.87	299.69	304.31	303.98	303.89	304.31	305.78	303.91	304.6	305.76	304.72	301.4	307.18	302.36	301.99	301.68	300.73	306.86	303.95	306.07	303.79	304.53	300.47	301.89	307.86	304.02	304.6	304.41	303.69	298.69	306.54	304.6	300.98	305.66	301.74	308.73	302.94	306.15	305.21	305.99	305.07	306.87	305.97	305.65	299.67	303.97	311.03	307.24	298.75	302.69
305.26	304.06	308.31	300.48	301.68	305.63	304.05	308.07	308.08	306.98	307.94	308.37	307.41	307.58	308.33	307.57	309.29	307.32	307.51	304.26	306.27	302.63	307.88	305.59	300.29	307.06	303.39	309.29	308.57	301.93	296.93	306.06	311.02	308.15	302.74	307.59	305.11	300.52	306.51	306.65	303.85	309.32	302.72	302.32	304.46	302.31	307.66	304.27	309.76	303.1
314.42	310.92	315.67	313.98	316.31	313.58	316.57	313.76	315.87	318.94	312.47	316.13	313.33	310.15	319.66	312.28	318.58	309.74	312.89	310.89	309.94	312.87	318.01	313.44	316.98	316.66	318.67	308.38	310.41	312.03	314.18	312.78	318.06	313.83	311.25	311.93	316.54	311.84	309.57	313.38	315.42	316.86	312.89	310.34	313.48	316.28	319.18	312.11	311.25	310.29
304.38	306.21	307.99	309.22	308.69	311.05	303.37	310.84	306.97	310.49	304.53	308.09	304.17	303.8	303.32	306.25	304.11	310.63	301.8	305.51	304.52	309.61	307.53	303.03	306.77	305.29	308.73	307.5	307.93	307.95	307.53	307.89	306.92	303.29	307.01	304.64	304.27	307.82	302.42	303.34	304.28	302.85	309.6	303.68	302.35	307.07	302.86	308.4	306.65	307.11
295.77	297.13	296.14	296.22	293.33	289.03	296.23	291.59	294.96	295.55	293.07	297.52	298.63	289.91	289.07	294.19	296.17	296.51	293.03	301.66	296.03	294.01	296.74	294.88	294.72	292.62	296.23	298.44	297.42	293.02	295.31	292.55	296.32	294.73	294.5	295.46	288.97	287.61	295.11	290.87	295.05	293.32	293.61	296.48	297.93	299.39	295.4	294.58	293.44	291.52
311.77	311.61	311.6	313.53	310.71	312.96	308.78	312.83	306.27	311.78	306.11	308.79	312.27	311.87	313.27	313.07	308.17	312.78	307.15	312.07	316.4	311.94	313.11	307.49	306.28	311.97	309.68	313.29	309.83	309.03	309.41	313.94	309.72	307.16	311.58	316.79	310.09	310.18	305.78	311.44	309.09	312.15	311.85	313.58	313.26	305.15	309.53	314.13	308.37	312.69
303.21	304.3	303.96	305.7	303.45	304.09	304.9	301.83	306.15	301.13	304.53	305.27	305.96	305.4	304.85	300.16	306.26	306.31	305.41	305.63	305.34	305.59	303.49	304.81	304.24	301.75	308.14	302.7	305.77	305.36	305.81	303.62	307.02	301.87	304.28	309.44	307.44	306.55	304.82	310.35	306.22	300.05	305.77	307.27	305.54	307.61	301.44	305.14	305.15	304.23
332.64	327.44	328.14	324.89	325.66	333.44	328.09	329.99	327.98	323.94	323.6	323.49	329.89	330.66	329.15	326.53	324.79	326.79	326.68	327.74	326.16	329.4	323.6	328.04	328.84	323.96	326.28	328.25	331.93	327.69	326.83	328.77	321.52	328.73	328.53	331.1	325.68	327.72	326.8	330.86	325.74	325.75	325.24	324.79	321.84	327.78	327.83	327.72	326.54	329.05
304.57	305.03	305.19	305.47	307.64	307.13	303.56	305.51	305.63	300.63	303.64	304.56	303.76	306.51	309.14	308.84	305.9	304.47	307.31	306.44	305.31	306.02	309.22	306.12	309.59	310.47	308.9	311.6	309.15	303.87	308.39	305.65	307.28	305.16	305.71	309.9	308.62	305.33	306.75	307.47	306.24	308.81	303.96	302.39	302.33	302.01	310.4	308.57	302.73	310.76
327	314.02	319.25	321.97	320.19	321.08	318.84	317.29	318.85	317.07	320.43	316.58	318	317.4	319.63	317.06	313.41	316.89	317.43	316.31	317.95	314.6	319.16	317.56	319.62	322.54	318.02	315.58	320.3	322.28	320.11	321.43	317.42	319.55	322.1	320.57	320.17	318.33	318.21	312.92	315.86	317.61	318.86	312.93	322.17	321.32	321.43	321.88	321.57	318.54
302.63	306.74	312.11	307.65	305.31	303.89	306.79	306.18	304.42	304.58	305.16	313.12	313.61	304.59	307.14	308.09	307.82	307.56	302.79	304.31	307.35	299.53	304.81	301.25	308.45	304.18	307.41	305.45	302.73	307.13	305.19	307.02	306.53	306.98	304.88	311.81	305.37	310.28	309.14	301.35	311.59	302.75	302.89	305.41	303.66	312.18	308.32	306.15	300.68	307.9
310.7	316.67	308.95	312.41	312.77	314.15	314.68	314.44	316.58	313.82	314.57	315.13	314.93	316.6	312	313.31	313.94	311.08	316.53	320.67	317.08	311.46	314.85	314.56	319.24	309.96	312.96	317.64	313.84	316.03	313.54	315.66	314.01	314.82	315.97	314.25	310.21	319.24	308.81	318.09	317.6	314.67	313.18	306.24	314.92	315.5	314.59	316.64	314.48	319.39
312.34	311.28	315.91	314.78	313.9	318.57	315.35	315.04	313.35	311.51	312.64	312.16	317.06	312.86	315.97	312.7	314.36	313.2	312.97	319.03	313.13	312.99	312.28	316.63	318.97	313.33	309.97	313.49	312.95	310.04	316.06	312.91	306.16	315.09	314.29	310.27	317.32	319.71	311.96	316.25	320.94	314.05	308.67	310.33	313.24	311.56	314.69	310.71	316.56	312.8
326.77	329.1	324.64	318.9	329.12	322.92	325.07	321.79	328.12	328.87	322.96	319.2	323.24	326.74	326.11	329.48	326.07	323.21	325.96	323.03	326.34	328.81	324.04	321.64	324.19	325.86	322.15	323.43	325.5	323.63	321.19	320.99	324.5	329.36	328.93	327.27	314.88	325.49	325.58	327.85	325.78	321.79	323.48	327.51	322.31	326.89	324.16	326.97	324.76	320.65
319.4	320.46	319.66	317.34	318.71	316.21	319.08	314.3	315.9	321.06	319.42	313.99	314.14	321	318.55	316.63	324.22	311.18	320.45	317.27	320	313.52	319.5	317.05	317.61	315.73	316.71	320.17	318.86	315.2	316.09	317.92	317.91	323.09	320.19	318.76	317.73	320.4	320.4	317.11	320.47	319.05	321.61	319.8	319.79	315.05	316.63	322.15	316.74	312.39
302.21	304.64	306.82	301.28	301.68	306.69	300.37	304.34	300.98	301.89	303.1	303.76	303.15	304.97	303.74	306.49	304.49	302.36	300.47	308.92	304.12	306.19	304.89	302.53	301.6	304.75	305.06	304.52	307.98	302.45	303.38	309.24	301.76	301.09	300.66	304.48	303.34	302.91	307.8	307.85	304.42	304.01	304.57	301.78	300.83	303.97	301.63	303.26	304.59	305.76
308.4	307.25	306.56	309.4	309.96	311.59	308.34	308.81	309.08	315	314.32	306.41	312.51	309.7	311.57	301.38	308.73	307.16	308.22	310.43	307.87	309.29	309.54	304.91	311.14	311.64	302.99	311.1	310.62	309.44	309.64	313.42	311.39	311.02	310.38	311.02	307.77	312.11	305.59	310.14	302.64	311.52	304.88	309.8	307.61	306.9	304.66	308.73	308.02	301.01
323.92	328.76	321.37	323.54	326.63	323.34	324.47	327.56	321.85	326.29	325.14	324.86	328.4	328.28	319.5	328.52	325.37	326.73	323.64	324.91	323.59	330.58	325.99	328.45	315.42	324.63	326.35	325.37	325.29	326.56	319.17	326.27	323.07	331.61	327.14	318.84	323.81	330.06	329.39	322.21	327.72	329.85	325.9	325.04	322.31	324.1	325.21	326.8	325.6	324.55
320.97	326.82	327.91	322.51	322.63	328.53	322.83	324.29	321.64	328.86	317.03	323.65	324.06	321.01	326.89	327.62	322.41	324.58	321.54	327.86	324.15	324.77	328.42	327.2	321.29	327.57	324.19	324.67	323.91	315.21	323.33	323.1	330.61	326.89	327.26	325.25	324.09	323.92	320.37	327.92	322.81	326.58	324.8	323.2	324.86	328.38	323.61	320.13	322.77	324.39
328.08	323.63	330.56	330.44	325.73	326.14	325.53	324.26	331.99	324.04	332.36	331.14	327.43	327.2	328.15	327.03	328.66	329.01	328.44	330.13	324.19	326.62	332.18	325.97	328.43	332.72	331.19	331.09	323.89	330.05	327.69	330.09	330.33	323.45	327.79	325.09	331.99	329.82	328.34	325.31	324.61	334.53	323.2	326.96	323.28	325.59	328.91	327.29	327.95	325.51
297.29	298.18	292.63	291.87	294.93	294.02	300.01	294.51	299.92	299.91	296.59	292.68	294.67	297.77	295.99	288.79	296.5	296.87	303.7	294.23	299.57	305.55	296.46	297.42	297.77	299	298.49	298.3	297.8	298.58	296.77	298.87	299.36	294.58	287.56	298.16	303.6	296.77	296.27	295.24	296.86	291.69	296.9	297.46	295.14	294.45	296.52	298.23	289.92	300.85
298.27	302.09	300.39	306.05	301.83	303.95	304.66	308.81	302.9	298.54	302.45	304.73	304.78	301.36	302.75	298.79	303.32	300.93	308.41	303.27	310.77	302.3	300.93	303.3	304.5	299.38	301.6	305.56	299.41	302.73	306.4	304.97	304.08	301.32	296.73	302.64	302.69	300.35	305.68	299.62	304.13	303.49	304.92	306.64	300.59	302.64	302.85	303.45	303.81	304.32
296.18	303.6	296.2	300.75	301.8	298.85	299.82	300.82	298.99	296.62	297.57	299.69	298.18	296.63	302.51	303.17	298.27	301.78	298.51	301.38	292.59	296.89	297.19	293.1	302.46	298.15	302.41	298.69	302.08	300.56	302.25	299.79	299.52	302.63	298.76	294.42	302.93	299.56	304.99	302.93	299.98	299.93	296.33	303.72	299.35	303.44	296.17	303.58	297.31	296.32
301.4	303.39	302.43	310.22	303.01	301.13	304.17	304.43	302.48	305.08	298.21	301.96	305.76	302.46	304.03	305.8	303.98	304.37	303.09	306.53	302.44	303.72	302.27	306.49	306.92	305.87	306.55	305.9	303.98	301.78	301.03	305.72	302.9	305.73	307.97	310.38	302.02	300.03	299.48	303.48	307.84	309.73	304.67	309.67	311.47	304.01	303.25	305.65	308.93	296.06
309.82	311.63	306.05	309.7	316.51	312.32	311.47	309.12	309.47	310.39	312.39	308.88	306.19	306.7	311.08	312.82	311.88	310.31	309.74	312.19	310.18	307.84	304.86	311.81	310.03	310.47	305.83	313.11	305.72	310.43	307.26	307.69	306.69	305.3	304.63	308.58	311.14	307.4	310.06	311.52	308.71	312.1	309.11	303.88	307.27	309.19	312	313.09	312.75	306.57
304.3	303.22	305.38	307.33	307.02	305.72	313.75	306.31	303.98	308.57	304.49	302.88	303.57	304.74	303.86	307.35	306.57	303.52	304.53	303.93	308.42	303.93	310.63	313.29	301.66	299.67	309.27	302.83	305.97	305.02	305.55	299.08	301.57	304.12	307.36	306.41	300.51	302.18	307.39	304.62	299.81	308.17	304.61	300.26	302.67	304.51	304.53	302.91	305.51	303.96
305.57	303.16	306.32	301.92	305.81	305.28	304.94	298.22	309.23	303.8	304.83	306.61	306.82	305.88	304.39	303.47	301.17	303.17	307.5	307.25	304.65	304.67	310.57	310.47	300.26	305.5	304.22	307.25	298.65	304.48	305.21	310.71	304.85	307.8	305.75	308.33	301.59	306.35	299.48	304.85	303.11	309.09	312.9	305.22	303.71	309.59	305.18	304.39	306.8	301.57
316.11	314.85	311.99	315.63	314.65	312.99	312.05	313.07	314.34	308.99	308.18	310.8	311.91	313.8	315.7	307.92	315.45	311.36	314.79	309.79	312.43	309.77	311.13	313.83	314.05	309.42	312.27	313.12	311.56	308.98	309.33	316.42	314.67	307.63	313.81	309.79	312.58	313.28	309.12	310.39	312.21	308.47	316.34	310.16	316.12	316.4	309.41	314.1	309.58	317.37
316.67	316.34	313.09	314.1	314.64	319.69	315.64	310.09	315.94	313	311.44	313.19	314.39	313.18	312.24	317.06	311.6	311.78	317.74	313.72	315.88	314.9	314.88	317.11	315.62	317.33	319.29	311.49	314.97	318.45	311.44	316.17	309.69	314.33	317.88	315.51	309.33	312.49	319.97	316.58	316.34	314.29	315.61	312.86	316.57	320.48	316.22	318.08	311.66	317.9
308.98	310.17	312.25	312.4	317.62	315.46	310.67	306.33	312.38	309.62	314.7	315.31	310.89	309.86	318.57	315.39	319.12	314.58	318.61	312.27	313.75	313.31	314.66	314.75	313.67	312.58	317.46	314.44	315.62	316.59	307.96	311.78	311.17	311.89	316.15	312.37	314.48	317.01	310.94	318.27	315.87	314.55	311.79	314.67	315.18	314.65	314.37	310.16	314.12	315.33
313.07	307.09	307.31	308.1	306.85	311.39	308	308.91	309.85	307.14	309.07	314.7	304.47	309.68	309.5	306.91	306.68	311.99	310.44	309.31	313.65	310.18	313.37	311.66	310.84	311.04	309.03	310.64	307.7	312.25	307.26	313.93	309.97	306.98	306.6	311.31	307.43	309.32	315.47	303.91	307.85	309.09	307.21	312.27	306.93	311.39	308.18	314.54	305.8	305.29
326.41	324.06	325.71	321.75	326.49	325.66	328.09	326.92	328	322.6	325.72	328.06	327.79	330.78	329.21	327.34	326.92	324.7	333.47	325.45	327.32	329.97	329.01	325.58	331.1	329.27	330.49	323.06	327.26	328.71	328.14	321.6	328.24	325.37	323.56	330.17	327.64	333.19	328.42	328.25	323.81	327.96	325.01	329.77	332.94	327.79	326.58	328	326.39	324.65
303.1	300.41	302.55	300.6	304.8	300.55	299.2	300.32	301.72	298.42	302.68	304.01	303.84	307.5	305.83	303.74	305.29	299.78	304.79	299.2	303.96	300.57	298.4	298.91	302.97	304.13	297.08	304.93	305.08	302.86	300.33	301.86	303.29	299.45	302.91	300.68	303.64	305.79	297.68	294.99	304.39	300.48	301.28	305.98	302.14	299.83	299.13	303.59	303.64	302.55
300.25	299.84	299.46	295.17	299.98	296.13	303.86	302.11	298.93	297.67	303.44	301.25	301.14	297.47	298.48	301.03	302.27	300.5	300.32	302.07	299.46	297.08	297.34	297.88	299.33	304.47	305.22	301.11	296.67	306.15	299.13	301.35	299.76	299.24	301.51	304.5	301.82	294.28	300.26	298.46	301.54	300.18	296.34	298.29	302.01	299.8	298.67	302.12	303.48	301.44
310.94	314.5	315.79	315.98	310.61	312.91	316.54	310.94	312.29	316.86	316.12	311.84	311.97	316.96	310.81	311.38	312.2	312.61	311.63	314.29	313.26	309.77	315.45	315.49	317.74	310.55	314.95	313.23	312.77	312.34	311.37	311.07	311.07	319	315.66	312.31	316.81	313.67	312.33	310.77	316.51	308.81	313.62	314.74	318.08	318.46	313.87	314.83	315.62	311.65
331.18	327.9	330.21	325.87	325.62	327.12	326.47	325.76	325.41	328.34	329.51	331.38	323.94	322.14	330.21	326.65	333.6	328.45	328.08	331.14	335.07	333.33	333.68	331.14	327.94	329.96	324.67	330.51	332.35	328.7	326.79	325.53	328.84	326.35	328.48	329.05	332.4	330.39	327.42	327.54	333.63	325.77	330.17	327.27	326.98	329.74	331.18	329.79	326.72	322.75
304.02	306.84	305.02	305.54	306.53	303.3	308.33	301.17	302.22	303.7	305.3	307.63	304.54	306.93	300.77	306.6	306.73	308.78	304.35	303.62	302.34	299.75	309.22	305.67	306.65	305.94	308.84	306.74	299.22	302.78	305.63	306.53	305.59	304.39	307.02	309.34	306.34	303.87	302.21	306.52	306.83	304.01	300.53	303.96	301.8	304.25	305.99	307.13	300.78	309.47
304.55	301.02	307.09	302.96	306.04	308.46	304.68	310.12	307.44	307.78	305.7	312.06	307.69	302.19	308.87	305.3	306.32	299.29	308	302.15	304.8	308.06	310.13	306.3	304.28	301.87	308.97	308.54	307.42	308.45	311.93	307.08	306.57	313.84	308.55	305.94	308.85	310.91	308.53	300.07	307.31	306.14	304.13	305.23	306.13	307.4	304.88	307.09	308.6	312.29
301.33	301.08	298.73	295.37	301.48	300.13	301.36	306.47	297.41	297.77	300.8	301.29	299.92	295.85	299.61	301.13	299.92	299.16	302.27	308.11	305.26	303.87	300.49	297.68	298.23	302.06	299.22	303.16	305.19	305.59	305.94	303.06	297.93	302.67	300.29	305.24	301.22	299.31	299.13	301.09	302.81	304.27	301.28	301.32	301.91	296.54	300.45	299.74	306.43	298.38
327.32	331	328.25	332.2	330.96	330.35	326.34	331.66	331.19	327.3	324.4	332.48	332.56	328.56	327.73	331.52	323.18	324.52	325.12	323.52	327.89	322.12	329.04	332.87	328.73	324.29	330.5	330.19	329.16	330.04	328.57	328.45	325.4	332.08	330.32	324.87	326.43	330.73	330.9	332.04	329.62	321.17	329.89	330.36	329.85	328.53	327.71	328.59	329.4	325.57
311.11	309.92	308.92	310.39	308.19	299.54	303.44	306.66	307.07	309.94	303.7	307.65	307.96	305.86	303.1	301.74	312.2	303.29	306.64	304.1	305.53	306.34	300.81	310	301.82	305.25	305	304.94	305.98	305.51	308.39	305.84	304.64	304.1	308.37	307.28	305.32	302.87	309.04	302.88	305.32	310.86	306.81	303.83	307.9	307.56	303.4	306.17	308.1	305.09
311.61	317.12	313.26	310.03	310.5	312.54	317.24	312.09	312.02	310.04	314.8	307.39	307.2	311.38	312.32	310.66	309.24	308.86	311.91	310.72	313.6	312.78	314.21	313.17	314.98	310.36	312.16	309.76	311.31	309.34	312.42	317.97	313.66	311.77	309.75	309.77	312.06	312.81	312.52	306.98	312.35	312.44	311.4	310.24	306.27	311.48	317.68	311.55	313.23	314.91
321.11	316.61	319.26	319.8	316.62	315.02	318.75	316.99	315.86	315.65	314.49	315.15	314.44	318.57	316.24	317.37	312.13	314.97	318.35	318.79	318.03	315.29	314.62	319.95	316	317.39	315.22	313.19	313.26	320.92	318.19	318.84	321.17	317.03	316.11	317.22	317.36	314.26	314.51	310.75	321.1	314.78	318.26	313.93	315.46	308.96	320.65	316.21	312.09	312.09
302.8	310.72	306.46	306.34	305	307.64	309.83	307.01	304.76	308.18	310.58	306.38	308	305.3	305.08	310.34	306.71	307.33	310.88	308.25	307.78	305.07	309.85	309.49	303.27	307.89	302.56	312.7	310.41	308.64	306.18	312.82	305.7	301.19	306.01	306.02	306.29	302.84	307.55	307.16	310.75	311.02	302.24	303.81	310.51	307.06	311.94	310.66	310.04	306.7
304.68	305.75	306.79	302.31	305.7	308.39	306.96	307.6	304.63	304.9	303.17	305.03	304.28	305.27	303.22	306.92	306.58	303.89	304.68	306.48	306.73	306.17	302.08	301.8	304.66	306	304.44	305.56	305.84	306.69	307.67	305.84	298.12	306.46	309.15	302.79	305.36	305.12	307.76	303.1	302.2	298.64	303.96	302.53	303.87	309.71	306.11	304.82	305.89	303.34
304	301.64	308.67	307.09	307.11	305.69	299.41	307.57	307.8	305.22	310.08	305.13	309.3	298.14	309.05	303.22	305.25	306.6	305.23	305.82	310.19	301.14	303.79	305.37	307.2	305.58	304.53	305.94	308.56	308.41	307.36	304.39	311.4	307.68	310.59	310.34	302.65	300.76	308.75	311.04	308.56	302.92	305.05	307.13	306.78	309.05	309.92	307.33	305.54	304.88
308.95	313.15	309.55	307.65	311.67	312.13	312.3	308.78	309.49	305.13	319.19	316.37	307.05	307.24	304.9	318.5	308.92	310.61	305.85	310.4	307.35	304.34	309.9	306.79	307.73	310.51	306.92	307.19	310.01	309.32	307.38	306.51	312.03	306.96	311.99	304.54	306.52	310.48	306.62	310.46	313	308.62	305.98	304.46	314.94	312.04	307.14	309.4	312.44	315.13
304.41	301.17	301.78	303.83	307.17	303.93	304.69	306.65	305.65	303.02	301.12	306.46	303.55	305.18	306.27	305.32	308.78	301.81	305.34	308.18	305.41	302.52	297.43	301.71	304.31	309.47	300.55	307.52	308.7	302.32	303.2	308.08	304.74	301.99	305.24	305.46	307.58	302.42	302.9	309.74	302.8	306.49	307.9	302.74	305.84	301.97	301.33	303.51	304.24	308.03
302.59	305.06	301.35	302.16	309.98	296.93	302.93	306.64	301.72	299.86	303.95	301.83	306.69	307.04	300.43	303.67	303.46	298.86	300.22	303.37	306.28	302.33	303.74	299.03	306.32	308.42	303.25	301.92	307.4	302.93	304	304.48	307.74	302.29	308.09	303.8	302.08	308.46	304.28	307.96	300.71	300.65	301.85	304.48	302.36	305.46	302.35	307.03	301.69	305.13
319.81	322.76	317.01	322.43	319.83	317.65	316.57	321.85	317.59	318.18	319.88	319.55	319.14	322.35	317.93	323.56	317.93	321.76	313.86	317.47	325.01	318.83	321.59	321.2	320.77	322.18	317.36	314.3	323.2	320.72	323.32	319.62	316.3	319.17	320.46	318.8	318.42	322.68	322.05	316.31	313.74	323.13	318.78	319.15	321.62	318.39	321.84	321.06	316.92	322.81
295.5	308.5	303.27	297.62	302.86	298.26	301.62	299.86	300.38	298.82	298.68	305.52	304.3	303.16	307.75	299.23	300.47	300.38	304.44	301.85	301.69	305.26	298.48	296.47	300.53	298.64	299.4	301.18	300.88	295.22	299.51	297.47	301.43	300.15	304.02	304.31	299.17	300.7	302.31	300.93	302.66	304.15	302.56	301.54	304.21	299.49	298.22	300.91	300.32	300.34
323.33	319.4	317.8	319.68	319.16	320.44	320.23	317.26	319.64	320.79	323.19	321.34	319.08	312.81	320.2	323.45	319.5	317.53	322.59	322.76	320.05	322.82	324.72	318.61	313.19	318.46	319.57	316.74	318.09	319.94	320.7	321.27	317.21	313.92	317.29	318.74	314.27	316.15	315.02	316.92	316.3	322.17	315.83	320.62	316.6	319.63	319.46	319.31	323.38	319.68
299.76	303.17	300.59	302.64	306.85	301.85	300.61	297.49	298.6	299.03	304	298.33	301.75	304.95	304.66	303.61	302.09	300.64	301.49	301.08	304.15	302.99	300.63	301.75	301.23	299.63	302.66	302.22	301.08	303.35	308.31	304.68	303.03	298.29	303.35	299.86	302.61	300.29	298.73	301.91	301.55	297.85	302.65	303.57	299.11	300.07	304.93	302.21	302.89	304.64
302.86	305.82	305.97	307.73	306.77	301.18	300.2	309.21	301.15	302.01	307.16	300.14	305.27	304.58	304.88	306.46	302.76	300.81	304.49	306.2	301.7	306.53	306.63	302.39	304.16	305.13	301.91	305.41	306.3	304.22	302.9	306.21	302.49	307.26	304.99	299.01	302.31	303.6	303.15	304.99	301.21	303.93	306.1	302.76	302.68	303.7	303.63	307.85	303.81	307.02
292.1	292.26	297.61	292.28	295.26	297.59	290.01	298.14	290.87	293.46	292.24	294.2	292.84	294.18	297	293.56	291.94	297.05	295.12	294.2	298.8	297.23	292.62	299.21	293.47	290.16	298.1	292.53	297.21	292.64	293.83	297.2	292.62	297.24	289.32	291.14	297.63	295.49	292.58	295.06	297.26	294.25	292.77	291.62	293.86	292.04	295.19	296.7	294.65	289.76
314.65	311.87	311.57	306.68	312.11	312.14	309.41	307.17	310.63	312.57	307.13	308.06	315.93	316.39	313.71	311.73	312.62	307.76	322.2	316.05	312.66	311.79	316.12	313.85	309.69	316.6	313.56	309.52	310.43	315.18	310.06	312.41	314.44	313.08	307.91	311.39	318.09	311.56	313.13	310.21	308.29	312.5	314.38	313.75	313.8	308.69	311.56	313.04	308.14	314.8
315.18	316.82	319.57	319.3	315.15	316.3	315.61	314.78	313.07	317.2	312.63	320.3	316.39	317.68	314.37	314.83	316.52	318.76	316.27	313.23	322.53	317.5	314.29	316.49	319.24	312.34	313.25	316.37	316.67	315.53	317.73	316.39	313.97	314.52	315.41	321.65	315.22	316.38	313.73	320.49	316.57	317.43	309.6	315.59	319.75	315.04	312.2	317.61	318.59	319.12
327.36	327.58	329.34	326.6	334.22	324.94	330.57	329.18	328.06	325.54	325.87	328.85	326.77	325.87	326.77	330.35	330.99	335.37	328.16	327.26	320.92	327.68	328.66	330.64	325.71	326.78	326.59	328.28	328.83	327.55	324.47	331.23	332.77	324.63	327.61	326.01	327.27	326.29	328.77	329.5	327.1	324.11	329.46	326.31	323	321.07	327.88	325.4	328.33	329.25
315.12	316.24	311.97	317.18	317.58	313.51	311.81	314.39	316.03	318.08	314.81	315.54	314.95	318.58	312.54	309.43	313.96	314.69	317.42	316.56	315.39	317.88	312.98	318.79	312.39	312.95	314.96	312.43	314.2	317.25	321.67	315.26	317.66	318.56	318.7	312.36	312.17	316.14	318.92	318.77	316.57	312.83	318.31	316.32	313.7	318.04	317.56	316.22	313.42	316.63
301.04	303.73	300.36	307.24	299.91	305.02	310.46	301.65	305.28	305.29	306.02	306.43	302.98	303.06	301.9	298.97	297.89	305.44	306.15	302.78	300.8	304.67	301.53	305.55	309.03	306.87	300.48	304.41	299.79	301.3	303.96	305.23	306.03	304.11	303.96	304.43	302.17	303.66	304.68	303.03	303.72	304.4	302.57	306.35	299.64	303.45	304.95	301.15	299.31	304.71
326.45	328.08	327.43	329.4	331.04	327.77	333.05	329.25	326.65	327.03	328.66	328.1	326.44	325.77	329.76	328.93	329.82	335.56	325.9	325.88	332.67	327.68	327.83	333.5	331.86	326.33	332.45	326.82	325.67	332.83	330.2	329.59	328.54	326.3	332.28	332.9	329.24	330.41	329.06	328.57	330.78	329.28	329.78	324.96	331.84	332.04	331.64	332.78	331.25	333.65
314	312.97	311.16	311.81	317.51	311.78	313.61	316.51	313.21	310.38	315.73	312.53	313.26	307.77	313.22	314.46	312.97	314.37	312.89	310.06	315.4	314.85	311.97	310.73	310.64	314.03	313.93	314.69	310.47	314.52	315.34	318.51	312.12	315.22	310.38	309.24	315.02	312.8	318.85	314.14	315.56	318.14	311.86	314.31	310.45	317.19	312.03	313.16	308.23	311.06
314.98	321.33	315.26	315.74	311.87	316.92	312.81	315.6	319.16	315.94	312.49	320.16	311.44	318.69	315.78	310.66	314.81	317.3	318.78	310.94	316.24	311.74	315.84	316.54	315.66	315.71	322.14	310.73	315.75	312.45	314.03	311.02	313.09	313.82	320.61	311.75	319.11	318.36	312.97	313.72	310.14	309.16	312.99	315.89	318.8	315.4	313.25	315.41	313.42	316.87
302.74	297.23	304.86	310.39	305.6	300.27	307.43	309.43	305	303.95	307.18	303.51	301.59	309.58	306.82	309.43	308.97	309.3	307.05	308.76	305.51	302.74	304.8	305.03	309.55	304.75	309.53	307.15	307.66	305.7	311.33	304.09	301.83	308.48	305.52	308.9	305.37	309.78	301.94	306.6	308.62	306.25	306.78	303.52	299.99	306.91	302.3	304.14	305.48	310.06
315.35	312.76	310.47	309.58	313.61	307.99	309.01	312.91	314.57	308.92	311.56	311.1	308.14	311.28	308.91	306.42	311.14	311.28	311.44	312.05	313.44	314.34	310.38	311.45	313.61	309.11	316.88	310.78	311.13	314.27	310.98	309.17	311.21	307.97	311.48	310	310.55	314.13	311.42	311.05	309.07	310.17	309.72	309.81	309.24	310.22	307.19	311.1	312.36	308.74
318.92	318.54	316.64	314.48	314.46	316.44	317.49	319.5	323.99	320.22	316.19	317.24	319.15	317.16	315.66	318.63	316.13	317.97	319.19	318.82	313.72	311.41	317.11	317.61	316.98	315.61	322.27	313.21	316.61	322	320.25	317.17	319.03	317.69	316.24	317.99	315.1	319.84	320.86	318.84	321.93	313.83	313.55	316.97	325.31	317.82	316.63	316.46	313.67	321.63
309.88	312.56	313.54	313.02	309.27	310.95	314.57	309.64	315.28	317.26	310.56	316.6	310.8	316.68	310.42	315.24	312.54	311.23	308.43	312.27	313.74	311.66	314.57	318.79	318.14	318.92	313.56	311.44	315.44	312.09	307.39	311.94	310.94	316.95	313.86	315.63	315.44	313.09	311	310.02	314.54	313.38	308.08	310.81	310.24	312.85	314.48	313.89	311.62	312.04
313.59	316.83	316.55	314.01	316.51	314.67	313.49	312.6	312.39	315.61	312.03	316.25	314.77	316.29	317.38	321.49	309.63	311.53	315.37	315.96	314.16	314.4	313.27	317.24	313.2	313.98	310.86	311.87	313.6	315.13	312.89	316.59	309.72	316.25	317.28	314.07	312.49	311.63	316.24	317.53	314.59	317.49	313.26	315.33	310.94	317.76	314.4	318.97	311.96	314.22
303.46	300.14	297.83	301.73	302.94	301.34	302.72	304.84	304.92	306.13	303.37	298.14	308.38	304.68	306.35	298.87	304.59	301.41	303.56	301.41	305.71	300.68	300	307.32	299.44	304.93	308.06	305.34	298.35	302.99	300.55	302.26	308.23	295	303.48	299.27	301.78	301.24	303.32	301.95	302.99	303.83	306.97	299.59	307.69	301.28	297.02	301.69	298.75	307.03
306.99	305.67	306.7	300.6	303.83	306.54	306.43	307.92	312.94	301.08	308.67	303.4	308.93	311.35	309.1	304.38	312.33	309.56	306.5	304.27	306.81	309.58	309.1	305.64	310.61	301.87	307.47	305.78	308.46	307.1	307.33	310.89	303.7	309.84	305.22	304.17	308.17	311.98	305.35	306.32	304.62	308.77	302.1	307.16	304.88	306.84	305.95	310.39	308.53	304.48
317.5	309.83	315.03	319.82	314.95	314.46	320.23	314.11	312.19	313.98	318.12	318.02	317.01	314.17	314.61	315.06	321.39	315.97	318.44	315.31	314.28	315.03	319.35	317.01	317.3	309.25	315.93	312.79	312.71	314.85	315.9	312.63	314.08	314.53	315.41	317.35	318.29	314.31	314.25	315.11	314.49	313.54	311.81	312.33	318.85	313.89	315.58	316.05	318.09	315.66
311.93	311.87	308.79	313.14	304.96	307.2	308.42	306.83	307.69	312.84	312.97	314.24	308.54	309.34	314.18	307.31	313.83	316.4	308.04	307.93	311.33	314.69	309.41	314.1	313.66	311.71	308.84	308.68	306.76	311.55	310.42	313.59	312.2	312.54	305.35	308.12	313.58	306.66	309.77	312.12	310.82	310.55	310.66	310.64	309.22	312.47	306.75	310.77	309.81	315.02
296.61	293.58	300.19	300.91	298.21	299.33	299.02	299.21	301.02	298.74	301.19	301.99	296.52	300.7	299.87	291.47	294.93	292.19	294.42	296.42	303.28	299.18	292.89	300.17	296.17	298.54	297.47	297.41	299.82	298.35	298.32	293.04	295.1	301.09	293.02	296.19	296.76	292.44	296.61	288.74	297.4	299.07	299.3	296.96	297.5	293.53	298.52	295.91	297.14	298.19
316.53	317.58	316.49	314.8	318.55	312.68	312.01	314.12	309.68	318.4	313.92	315.52	316.9	313.69	313.03	314.16	318.35	315.06	314.11	313.19	306.6	312.73	311.69	313.56	312.65	314.48	315.97	315.23	314.95	311.81	311.67	311.75	315.57	319.98	315.64	320.72	308.45	311.65	312.5	314.12	314.54	313.5	315.62	316.08	315.03	315.88	317.86	313.7	313.46	317.7
300.89	296.81	298.89	300.31	301.22	302.33	300.57	297.55	299.23	302.68	305.01	301.98	298.17	303.43	302.11	301.05	304.88	301.59	298.05	307.26	304.01	303.02	298.46	302.78	296.59	307.13	301.17	300.1	302.21	299.12	298.59	299.04	303.17	299.23	304.13	301.58	304.59	300.94	305.13	303.35	304.99	298.26	298.8	302.35	303.92	298	301.96	301.91	297.3	299.15
302.48	305.97	302.12	304.54	306.28	305.71	303.07	304.83	301.52	303.91	300.24	307.02	302.72	299.5	298.95	306.17	304.4	302.27	304.53	305.11	303.27	307.32	301.98	306.27	304.54	301.23	299.44	305.82	305.74	306.96	305.77	304.32	305.96	304.18	297.25	301.04	304.84	302.96	306.67	301.75	302.25	301.77	304.12	300.94	303.22	306.46	305.72	297.43	302.23	301.71
314.53	315.07	315.64	318.83	315.52	316.34	317.99	317.69	315.83	313.13	320.23	318.86	315.12	323.48	324.53	312.59	315.12	321.4	321.64	314.17	318.46	318.79	311.95	319.73	321.56	314.93	318.16	318.09	314.39	317.79	318.27	314.6	314.91	315.74	316.53	317.25	315.23	316.58	321.83	314.56	316.27	316.43	318.28	309.48	318.64	315.62	319.58	314.24	317.43	314.96
319.48	322.3	317.23	319.56	317.77	316.01	315.65	314.95	314.38	317.54	319.04	320.37	315.83	317.99	317.52	321.51	318.29	313.93	317.4	321.75	317.21	320.6	314.34	319.63	317.55	319.18	317.78	320.36	322.19	318.98	313.31	314.67	316.95	315.75	320.5	319.24	316.16	318.08	317.26	326.25	318.18	321.48	316.86	317.89	314.86	320.09	318.57	312.36	321.21	320.27
313.27	307	307.79	310.22	309.64	311.02	308.85	306.82	308.57	310.84	303	308.71	309.19	310.9	312.9	307.88	311.54	307.95	310.28	309.55	309.68	310.1	308.41	305.2	310.59	309.57	310.17	310.39	309.61	306.09	313.66	311.86	306.82	304.63	311.27	311.54	306.83	305.07	311.52	304.68	314.15	307.39	307.68	309.72	309.74	307.37	310.04	306.57	309.5	310.12
311.33	308.38	308.99	314.08	317.42	312.53	308.53	315.28	313.61	310.64	313	310.01	313.53	310.04	311.46	316.17	313.13	310.61	309.12	318.76	315.71	309.04	309.58	314.26	308.07	319.4	315.81	315.92	314.87	313.74	313.05	310.57	312.51	308.29	313.46	317.31	310.35	310.32	318.69	311.63	309.8	315.57	314.2	311.12	309.29	317.72	314.43	315.16	310.99	316.94
301.22	306.58	310.12	307.92	307.14	309.95	308.78	311	310.46	309.23	305.54	310.98	312.54	307.73	305.42	309.22	307.4	312.47	310.25	309.8	309.13	309.43	312.22	310.81	306.51	312.89	311.55	311.73	309.83	304.82	306.24	306.46	309.51	305.32	309.05	312.01	307.45	308.76	308.4	308.7	309.35	306.81	305.3	307.77	310.26	309.94	309.6	309.21	311.11	307.41
315.09	313.71	315.28	313.43	313.02	317.33	314.74	315.3	316.3	316.32	317.5	316.08	315.15	313.88	319.46	315.74	313.55	317.1	313.53	317.39	312.35	319.16	318.49	319.17	312.41	309.68	314.12	311.96	317.63	307.9	315.78	316.47	313.01	312.45	320.5	313.63	311.61	317.27	315.65	315.62	311.72	309.39	316.23	316.96	320.35	317.61	321.31	314.45	322.16	310.34
307.6	303.2	308.19	308.83	304.89	309.6	302.02	307.57	302.83	307.11	305.51	305.53	308.64	304.28	303.55	305.79	307.54	308.33	308.16	306.83	312.33	305.48	308.14	303.64	302.57	306.77	306.31	306.5	305.68	310.05	302.63	306.1	303.56	305.77	310.17	304.91	303.35	306.53	306.23	304.52	307.37	308.75	305.75	300.06	300.58	306.82	302.88	304.87	304.44	307.52
295.19	291.85	295.22	298.81	298.13	298.37	293.68	299.71	292.91	292.61	296.59	298.24	295.41	295.03	292.37	291.78	288.43	293.15	299.86	295.97	292.97	291.81	293.43	298.54	296.53	292.09	299.46	292.76	293.19	296.7	294.86	293.16	293.99	292.54	292.35	288.41	295.05	295.24	293.32	294.25	291.29	292.96	294.76	298.55	297.29	298.57	297.13	294.95	289.69	292.56
307.5	300.19	307.19	306.78	308.71	310.15	308.12	306.33	312.7	309.87	303.97	314.07	308.73	306.6	309.41	305.33	307.95	306.11	306.61	306.99	306.2	299.27	309.2	305.14	305.09	302.96	305.32	307.55	304.65	303.65	304.99	303.09	308.19	309.47	308.3	304.68	308.76	305.03	309.07	309.66	303.3	305.32	313.24	305.82	307.81	308.75	308.58	310.07	310.52	304.55
317.83	313.95	313.13	316.69	313.84	315.52	317.56	316.41	315.41	319.86	316.12	320.93	316.67	314.14	315.94	318.47	317.88	317.02	317.72	313.51	315.19	319.93	315.11	318.58	317.8	320.93	318.85	313.96	314.04	316.37	316.52	313.27	318.43	314.06	313.87	320.88	315.49	316.43	318.97	322.52	318.9	321.23	314.38	316	321.7	315.61	316.67	319.97	318.95	316.98
308.95	313.68	311.36	308.38	304	311.39	314.45	313.38	309.4	311.66	311.89	308.1	309.77	312.55	302.66	306.34	317.06	310.56	306.08	308.05	306.22	307.67	309.45	315.78	311.96	307.08	316.29	312.04	307.85	308.18	306.54	311.49	314.23	306.29	312.84	314.47	311.37	312.21	306.17	308.23	304.65	308.99	307.67	307.91	311.57	313.29	305.48	310.09	313.26	313.73
314.26	309.81	308.68	307.19	307.33	307.79	310.7	313.97	309.43	310.2	311.42	311.18	313.34	311.04	309.04	312.9	310.12	314.89	310.75	311.67	309.14	305.2	310.2	309.1	309.11	314.43	307.92	314.44	309.56	308.47	310.74	310.26	308.15	311.99	313.81	310.37	310.49	312.82	311.69	310.07	310.18	310.37	306.58	312.77	310.55	313.09	309.61	312.91	311.62	308.28
324.54	322.93	326.09	323.42	326.47	327.51	324.62	327.29	324.52	328.29	324.27	325.24	324.68	327.05	320.43	328.4	322.59	329.17	322.51	322.9	329.08	327.87	324.07	327.69	325.52	324.87	324.51	320.24	329.26	328.12	320.33	320.15	320.81	327.13	322.68	325.19	327.21	326.41	325.79	323	324.74	323.59	327.85	326.75	324.15	321.85	327.58	325.88	323.39	318.53
316.43	313.28	318.82	315.08	317.75	317.44	315.58	313.18	313.88	319.04	313.75	317.9	314.06	323.02	318.17	321.68	314.66	316.91	320.34	317.16	317.53	316.49	319.19	318.22	319.66	319.24	314.1	317.99	318.22	321.3	319.64	323.23	319.04	320.55	313.08	320.04	321.58	317.03	316.46	317.54	321.45	320.94	315.68	315.44	316.21	311.22	317.76	316.34	317.26	314.99
309.46	315.86	309.56	308.53	307.76	311.72	313.16	314.27	310.03	312.04	312.51	311.09	311.57	311.91	313.21	313.61	308.32	313.91	311.67	310.51	311.84	309.76	313.7	306.19	308.13	308.25	312.11	304.78	313.31	308.32	310.29	309.81	308.48	308.11	311.93	307.95	307.11	310.2	310.07	312.09	312.89	310.31	311.24	308.43	309.47	307	313.17	313.77	311.65	305.8
324.08	325.52	322.01	321.96	327.96	320.15	325.38	325.68	326.61	323.09	327.84	325.87	321.51	322	324.41	321.37	325.52	327.65	327.06	324.98	328.02	319.7	324.57	318.28	319.67	323.18	325.38	319.97	327.41	321.51	323.65	326.4	322.02	321.74	323.29	328.73	323.41	325.61	329.25	320.84	326.57	321.73	321.26	326.1	323.75	327.44	332.75	324.81	326.69	326.35
319.84	314.2	318.41	309.29	311.39	310.02	317.05	315.94	314.02	314.79	313.57	312.59	310.94	313.07	317.31	311.48	307.1	311.89	317.8	309.67	317.65	315.55	314.11	313.61	314.31	313.47	310.96	308.79	312.33	316.28	314.28	313.93	314.32	317.51	314.29	311.88	312.56	310.55	310.8	313.47	314.54	315.33	316.09	313.01	307.5	316.87	308.43	311.12	314.94	313.09
295.25	305.31	303.04	298.41	305.11	297.07	297.53	300.06	306.25	305.69	297.53	297.57	303.37	301.28	295.88	303.32	299.57	299.07	304.46	295.72	303.77	299.82	296.43	300.8	300.02	299.62	302.49	298.63	296.28	298.99	297.28	300.93	295.7	298.45	302.55	303.65	301.13	301.62	301.9	298.25	300.13	296.71	299.37	300.03	297.26	305.99	296.59	300.13	302.13	296.89
301.84	306.33	302.66	302.44	300.6	302.08	304.86	300.32	299	303.17	304.92	303.91	305.78	305.52	298.04	301.36	306.14	301.42	303.99	300.96	304.86	302.74	302.02	302.82	305.21	302.71	299.93	303.06	305.82	305.05	301.02	300.55	303.19	299.4	304.24	303.26	300.21	298.89	303.92	301.25	303.75	305.5	305.61	300.61	298.77	298.36	306.37	304.74	298.46	298.59
303.06	303.49	297.06	304.73	300.37	304.26	306.62	295.98	295.26	302.34	303.05	302.17	298.38	300.32	298.41	303.25	306.63	302.28	298.16	305.17	297.51	306.82	304.65	299.89	298.93	300.9	299.3	302.35	300.53	299.58	302.76	301.16	301.65	299.72	304.53	305.13	306.52	302.54	304.59	301.83	300.11	299.38	300.59	301.24	300.44	302.45	300.15	305.15	300.31	297.84
304.67	300.96	301.45	303.11	303.4	305.46	301.36	306.76	303.96	310.74	303.73	301.5	307.07	300.81	303.42	306.44	304.06	301.95	301.31	302.44	302.39	299.25	298.37	302.97	306.73	303.87	305.4	307.16	299.6	300.78	304.88	305.85	304.53	299.02	298.81	307.99	302.47	300.29	297.49	298.51	302.1	305.46	302.14	302.79	308.97	305.94	302.91	297.75	307.34	305.71
314.52	309.62	311.78	309.6	310.78	309.64	312.34	313.31	312.91	307.46	308.15	308.17	311.12	312.41	313.38	308.21	307.74	318.42	315.89	306.87	309.83	311.16	312.83	309.31	313.37	308.66	311.33	314.04	311.36	312.23	312.2	313.1	311.07	314.52	310.65	305.53	312.08	310.89	313.12	309.6	313.63	309.45	310.81	310.47	317.18	309.62	308.62	305.07	308.72	312.75
301.52	310.86	303.33	302.8	301.64	310.05	301.39	303.29	304.29	307.5	302.76	303.09	304.5	306.68	304.78	305.54	304.91	305.14	305.99	302.68	305.32	300.51	303.18	308.71	309.65	307.69	303.02	305.22	301.36	305.01	302.55	301.74	304.85	309.08	301.09	301.99	303.26	304.93	304.15	303.63	302.31	305.31	303.11	301.53	305.23	300.74	301.29	306.37	308.1	304.63
311.98	311.54	312.45	308.14	308.15	311.07	307.16	310.87	311.01	311.5	310.09	311.45	309.34	308.72	313.97	306.61	312.97	303.35	314.95	312.41	310.33	314.01	311.6	307.84	307.76	309.18	314.56	308.67	310.8	305.16	307	303.65	310.84	306.1	311.11	308.3	312.08	312.38	306.18	313.58	310.43	312.57	305.72	308.03	305.59	312.14	311.34	312.57	309.84	308.47
300.3	304.24	305.76	307.47	302.93	303.6	305.96	301.52	302.5	303.31	304.83	303.66	306.24	305.13	304.18	305.54	307.61	306.77	305.66	305.36	303.06	298.7	303.69	303.2	308.19	302.7	307.4	303.7	305.96	300.29	303.92	299.82	300.91	301.19	300	304.6	304.24	304.25	300.07	302.98	302.04	302.55	302.29	297.53	307.1	302.43	304.77	302.3	306.68	301.38
298.68	297.12	299.41	298.81	297.54	301.75	300.26	296.53	295.54	297.64	296.38	299.88	303.99	301.09	292.3	299.05	301.97	297.22	297.05	301.43	298.47	304.97	297.48	300.35	297.76	297.31	297.08	300.45	300.17	300.1	305.62	303.47	298.36	300.98	302.43	302.85	296.58	301.58	299.01	304.33	300.63	297.42	299.52	301.53	296.85	298.96	299.18	295.72	298.33	301.92
313.54	312.65	315.27	310.86	315.91	315.58	316.13	318.01	315.04	313.21	310.97	318.07	316.16	317.63	315.59	308.85	314.93	315.92	310.98	316.8	312.3	313.84	311.02	310.91	317.59	314.74	311.42	309.59	316.79	316.79	316.3	313.76	309.2	311.03	314.64	313.48	315.45	313.39	316.21	314.87	314.09	312.97	316.41	318.67	317.5	316.82	316.98	318.78	314.7	315.63
313.07	310.94	312.72	313.85	311.9	315.57	315.16	308.16	312.32	314.28	311.23	313.26	311.61	314.76	317.16	311.88	311.93	305.8	310.25	307.61	315.07	311.22	310.55	312.91	314.54	312.11	311.53	310.53	308.03	315.99	317.19	313.59	309.17	313.25	312.59	310.8	313.9	315.61	315.43	313.95	313.38	313.06	315.16	310.31	309.2	311.25	307.28	308.62	310.95	313.99
314	316.35	315.71	314.38	315.38	315.72	307.87	310	316.94	309.8	312.16	313.25	310.2	309.06	312.32	312.24	313.55	313.66	312.44	312.84	314.46	315.66	315.42	317.11	313.3	310.7	309.32	310.36	310.01	310.11	310.72	314.9	307.19	314.01	311.13	312.91	318.6	312.55	314.64	309.7	310.36	311.68	311.68	310.45	314.4	309.01	314.24	311.16	311.58	307.55
316.17	310.87	311.19	312.02	313.79	313.53	310.32	313.49	309.3	317.85	311.09	314.91	316.68	319.68	320.27	319.88	319.12	311.23	313.36	310.58	312.95	313.23	307.65	308.13	310.81	312.76	307.96	316.79	314.45	312.51	316.29	316.39	312.93	314.8	315.29	314.07	309.38	310.89	316.88	315.66	312.69	315.31	314.02	318.52	309.89	309.65	321.48	311.24	313.01	306.02
295.64	299.48	300.35	299.43	295.22	294.91	296.92	297.77	292.39	294.7	297.81	292.43	295.75	298.97	295.75	300.05	300.71	297.14	291.69	299.86	296.97	301.56	294.6	297.64	296.41	296.28	297.25	300.93	299.65	296.75	298.59	297.75	296.15	290.29	293.98	297.62	294.33	301.65	297.62	295.14	294.79	296.56	298.61	297.07	294.74	296.83	296.32	297.71	293.11	292.08
323.05	328.29	326.66	325.46	326.69	325.54	323.26	328.87	325.92	324.61	328.96	321.19	326.35	326.59	323.97	325.23	327	326.59	324.38	324.79	324.98	329.38	327	325.04	327.32	327.43	320.54	318.91	322.21	324.92	326.65	323.75	321.1	326.95	326.86	321.97	327.3	325.76	324.09	323.58	328.08	325.99	325.24	328.59	327	324.15	323.64	329.82	324.26	325.84
303.29	311.33	308.57	309.93	308.83	313.85	305.27	310.73	308.24	304.08	305.72	307.96	309.25	306.36	306.4	306.01	305.46	307.67	307.72	304.16	305.57	306.79	301.74	307.6	308.68	308.43	304.68	300.89	304.74	308.63	309.31	304.17	303.03	302.73	301.05	307.38	305.7	306.28	306.13	309.48	306.13	305.73	306.59	300.72	311.15	307.53	309	304.79	307.61	303.89
309.22	305.78	308.16	308.97	309.99	305.79	309.59	308.97	309.33	306.52	299.43	302.69	308.64	303.32	307.02	305.87	308.74	309.45	309.02	307.67	310.57	310.14	308.55	311.08	308.76	304.76	303.96	308.55	307.66	308.06	302.55	315.07	306.84	305.55	303.35	309.99	308.95	306.04	308.42	306.53	304.75	310.58	309.63	304.9	308.33	303.66	307.82	306.83	307.84	307.22
296.88	308.15	300.12	300.59	308.08	301.74	296.78	301.85	308.37	301.4	299.71	303.78	303.02	305.46	299.14	309.61	300.74	304.88	302.99	304.77	303.33	299.77	298.96	303.75	309.54	301.98	300.81	303.39	300.87	303.36	302.48	304.05	303.52	301.68	303.07	301.75	305.34	301.89	305.87	301.22	303.96	301.04	302.67	301.9	299.79	303.5	304.59	300.61	298.67	306.94
300.67	301.65	302.08	301.98	298.29	296.51	304.53	304.52	302.74	300.26	299.46	300.32	311.31	301.15	301.57	298.08	296.93	304.67	300.92	299.5	303.65	299.84	301.44	297.07	300.73	300.3	306.06	303.23	300.19	298.9	304.26	305.81	303.97	303.43	300.74	302.45	306.26	298.97	300.33	302.24	303.01	296.12	299.34	298.21	299.6	303.42	304.43	303.16	303.46	305.85
300.9	304.52	307.56	300.08	301.46	301.41	298.96	304.57	298.09	309.39	301.05	301.86	302.5	307.16	305.64	299.65	298.64	305.6	300.01	302.66	303.39	306.09	302.25	302.63	301.3	305.82	304.79	301.42	309.75	306.7	302.68	306.34	299.99	300.97	300.02	305.14	301.8	300.46	303.63	297.06	294.74	300.9	301.36	305.3	297.36	303.78	302.15	303.39	302.8	308.16
312.22	306.49	303.76	304.72	305.82	310.28	299.99	307.61	304.08	306.7	302.17	305.13	311.37	308.44	307.74	300.59	305.06	305.11	305.81	304.51	304.55	304.93	304.49	304.13	299.82	306.86	308.39	308.11	301.25	308.37	303.52	305.84	305.94	307.53	305.27	309.61	302	308.21	303.03	302.42	299.58	311.03	307.74	303.37	304.32	307.91	308.41	302.73	301.84	306.27
308.22	312.72	307.2	311.77	309.65	311.92	309.55	312.38	312.05	314.24	315.91	307.44	306.02	306.91	308.96	311.55	312.13	309	305.74	310.12	310.39	307.17	310.07	308.55	309.14	309.41	306.12	307.93	317.03	306.18	311.93	310.68	311.72	309.63	309.63	313.23	310.52	309.99	311.35	308.65	307.97	308.77	308.92	309.04	303.86	308.19	310.94	308.69	306.77	303.96
314.86	319.6	311.84	315.73	313.17	316.04	314.09	311.22	312.65	311.19	313.33	308.71	314	307.16	312.46	305.08	313.28	310.06	318.18	317.3	313.81	311.39	312.86	311.36	311.69	313.3	310.45	312.43	313.37	314.7	317.88	315.46	314.39	309.98	312.76	309.75	314.37	311.62	314.23	309.2	313.59	307.67	314.15	315.03	312.33	315.12	309.73	312.22	309.53	311.46
312.75	311.92	316.17	315.8	317.78	320.09	314.37	310.81	315.39	310.61	316.08	318.15	313.73	314.37	312.64	312.78	317.39	316.29	316.23	309.64	308.98	320.04	318.45	320.37	314.03	311.5	315.92	314.96	311.8	311.09	319.92	310.75	314.12	320.17	318.34	313.14	314.25	310.07	315.72	314.88	314.99	316.49	315.06	317.36	313.69	313.52	317.76	315.48	319.51	312.56
317.3	317.73	314.69	318.06	318.91	318	311.1	317	316.91	314.42	315.21	312.53	311.07	312.99	314.32	315.07	314.3	316.31	315.95	315.41	314.07	314.47	315.47	315.89	315.2	315.29	313.55	314.19	314.66	316.98	309.35	312.99	309.88	314.22	310.57	315.76	312.84	314.21	318.57	318.57	316.34	313.14	316.64	319.52	312.58	314.04	315.05	319.64	313.79	313.7
316.79	321.79	319.21	318.81	325.68	317.97	319.5	324.93	313.66	315.83	325.11	324.27	317.84	317.48	316.77	322.65	315.76	317.97	322.22	319.21	317.64	320.64	322.48	320.05	314.9	315.05	317.68	318.28	318.34	311.55	317.07	314.45	317.84	321.29	314.56	315.46	321.37	318.85	315.81	321.13	320.79	314.56	316.96	319.45	319.09	320.64	322.4	318.84	320.35	313.52
317.97	314.35	317.51	318.47	311.03	318.82	320.27	308.77	319.71	312.29	316.44	312.04	312.16	311.27	316.87	313.83	311.58	316.33	313.91	314	314.17	311.18	313.46	316.43	308.09	317.28	313.46	318.88	315.64	318.02	316.21	317.48	321.86	317.02	314.52	319.61	317.81	315.63	320.08	313.67	313.07	318.9	313.4	314.29	311.74	313.01	314.75	315.95	314.16	319.57
303.12	298.68	307.06	305.11	301.26	302.92	303.76	308.89	300.72	313.24	308.56	300.51	305.29	305.79	305.34	302.89	302.05	304.72	296.03	296.91	301.82	303.51	298.06	305.41	296.88	304.8	300.32	301.39	304.5	301.87	301.39	306.56	301.46	304.79	306.26	302.49	310.75	300.54	302.43	304.21	302.11	305.98	300.51	298.98	307.49	300.74	305.02	297.39	303.95	301.59
327.61	327.01	330.09	324.06	326.45	328.13	328.34	331.59	326.17	324.44	331.02	325.35	330.54	325.61	329.97	326.7	327.46	329.4	327.7	328.35	329.92	328.31	325.73	326.63	323.76	327.06	330.25	329.61	324.13	319.67	325.53	327	326.44	332.02	331.53	324.61	331.07	325.18	326.78	326.88	330.74	324.42	325.99	332.45	328.44	331.03	328.87	325.13	326.77	330.31
320.06	313.9	319.26	321.87	317.88	316.59	319.33	316.18	318.38	313.35	318.94	315.91	314.78	321.37	319.78	313.56	316.7	322.48	318.44	315.3	312.23	312.57	316.96	311.45	311.28	317.07	316.57	313.16	316.29	319.71	318.76	316.45	318.56	318.08	314.34	314.18	318.53	315.36	317.6	319.37	311.42	312.29	314.61	316.06	321.22	309.95	314.16	315.16	318.91	316.73
304.03	308.04	303.33	302.96	307.2	301.53	304.7	308.06	308.12	305.71	301.08	302.45	303.56	304.32	307.73	303.67	298.28	301.57	307.14	298.29	305.24	299.78	302.23	301.38	301.94	310.98	307.53	304.12	303.75	302.71	300.39	305.5	303.53	298.3	300.82	303.49	302.06	308.53	300.59	302.85	301.34	299.47	302.91	307.07	306.43	300.72	304.17	301.64	306.43	303.94
305.76	299.16	301.01	297.95	304.49	300.4	305.09	304.1	301.76	298.2	300.21	298.07	294.65	302.6	297.6	297.08	296.02	303.05	302.13	300.83	299.88	302.26	299.2	296.81	295.35	303.16	300.35	296.91	302.19	295.1	301.76	299.61	300.19	297.05	298.46	298.23	296.43	302.91	300.91	300.53	303.85	301.02	296.9	303.14	300.43	300.84	297.63	300.56	299.51	302.4
320.74	315.65	319.31	319.93	317.59	314.68	315.78	319.61	320.22	321.44	322.71	320.98	320.64	323.31	321.98	316.54	322.61	315.13	319.64	316.25	321.5	319.54	322.11	319.71	320.12	317.87	313.62	318.29	319.9	317.67	318.4	319.11	318.3	318.48	320.09	316.96	318.95	317.05	315.91	317.97	324.81	321.05	319.21	319.97	317.37	313.55	318.07	320.99	315.82	320.53
314.94	312.2	315.29	314.78	323.47	315.01	312.44	310.58	315.93	316.78	315.82	313.38	311.43	312.1	317.82	315.08	311.54	312.6	319.07	312.15	316.8	309.27	316.63	312.27	315.9	318.34	313.01	315.69	316.36	310.88	315.51	317.02	310.05	317.75	315.34	313.74	315.8	313.84	312.78	315.16	315.82	312.1	318.98	317.65	314.48	310.33	316.16	311.99	307.5	313.74
303.8	303.64	304.96	300.81	305.24	301.83	301.22	303.65	311.3	309.92	306.32	301.37	302.69	297.07	305.92	298.7	300.79	301.26	301.21	298.96	305.72	301.66	300.67	296.28	302.28	303.85	304.24	302.62	301.65	298.19	302.81	303.97	301.49	297.97	301.2	304.8	303.05	305.11	299.36	308.17	299.17	302.15	299.96	303.61	298.15	308.2	300.17	298.05	301.11	300.84
301.81	302.72	302.09	297.37	302.15	298.84	301.25	302.41	297.85	300.33	295.94	300.78	300.7	300.82	298.48	296.36	294.87	304.22	295.79	297.77	299.58	301.63	302.35	308.17	301.32	300.76	306.95	300.84	300.76	299.96	301.42	302.7	298.91	298.01	297.73	298.77	299.25	302.98	304.04	303.18	301.61	305.76	301.73	300.01	302.07	300.77	298.35	299.54	302.38	301.1
300.12	299.47	298.4	304.11	301.8	296.55	301.83	294.7	300.52	302.24	300.71	299.44	299.85	306.67	302.31	302.62	299.94	301.71	298.31	296.99	305.03	300.73	299.89	297.56	300.41	299.83	296.02	298.92	297.5	302.32	300.61	299.44	300.91	296.4	300.92	297.74	299.45	300	298.04	299.74	303.27	304.17	303.13	298.44	300.49	299.61	295.9	299.41	294.36	303.11
302.56	299.49	297.31	298.67	297.99	299.89	302.1	304.4	296.84	301.81	299.67	302.99	302.85	299.65	299.69	299.86	306.99	298.86	297.84	302.96	297.33	301.13	299.52	300.97	300.4	302.82	302.11	302.91	301.32	295.98	299.8	301	307	305.01	297.05	302.09	299.37	302.65	303.41	297.95	305.69	304.14	303.39	298.97	300.42	301.5	304.08	300.84	304.97	301.59
302.42	297.89	302.63	294.58	302.24	296.37	303.38	302.1	300.71	301.88	298.85	299.17	296.04	302.1	298.14	303.21	300.89	304.48	301.35	302.91	299.9	297.08	299.79	295.05	297.11	300.5	300.35	298.36	301.44	304.21	296.45	300.21	311.26	297.22	295.36	299.28	298.52	303.13	299.8	299.85	300.6	300.79	302.98	298.53	298.27	299.89	304.7	299.67	301.24	304.29
303.45	298.62	298.39	302.93	290.85	301.78	302.19	300.04	299.68	301.28	299.12	299.17	296.77	301.97	306.12	303.28	303.6	303.29	302.16	303.82	298.71	305.62	296.21	301.93	298.45	300.33	304.69	299.7	299.87	306.28	303.39	297.58	305.3	298.88	305.51	301.71	298.85	304.59	301.42	305	299.14	295.22	300.57	305.59	300.16	302.36	299.3	296.03	303.75	305.66
332.46	324.02	326.88	323.23	326.41	325.47	330.62	323.11	325.83	331.22	325.02	324.73	328.29	329.03	332.23	330.95	325.48	324.83	326.87	323.34	331.42	326.54	325.99	328.7	325.5	322.01	327.61	324.21	323.82	329.32	331.99	327.44	328.87	322.04	330.04	329.83	330.03	327.12	332.9	323.17	327.28	329.85	324.71	328.6	328.01	333.16	325.35	325.83	325.16	322.37
313.55	315.55	315.33	314.3	316.43	316.08	313.77	313.83	315.38	318.78	313.72	317.88	311.77	317.18	311.81	314.8	311.64	322.3	317.73	317.79	316.67	315.61	317.03	320.29	320.11	315.97	318.95	317.02	320.37	315.95	311.86	315.96	315.95	318.66	316.76	315.86	318.4	318.6	314.62	316.49	308.52	318.74	320.02	317.47	315.12	323.92	318.81	317.74	316.61	316.18
306.91	303.54	306.6	306.47	308.19	307.76	306.75	308.94	302.63	308.21	307.08	304.78	310.05	308.44	304.23	306.36	305.91	310.09	310.43	308.39	308.17	305.94	308.78	304.2	304.11	306.6	308.08	306.19	304.49	299.93	307.99	308.08	307.52	305.47	311.05	304.72	305.31	305.1	304.13	306.95	307.25	308.75	303.95	304.64	307.96	307.48	310.04	306.75	304.78	308.03
308.86	312.24	313.44	311.12	316.19	307.62	309.3	312.55	315.08	310.59	315.44	312.08	308.38	309.34	308.28	310.81	309.34	306.97	309.76	308.23	311.57	313.31	309.3	311.68	312.47	313.83	309.57	307.39	307.09	313.33	313.72	306.32	313.3	310	312.99	306.49	308.51	310.95	307.78	309.42	312.9	311.81	311.65	307.9	311.43	311.83	312.57	309	309.5	314.22
321.13	319.11	314.43	318.58	320.51	319.25	320.37	319.48	319.35	319.39	327.82	324.08	323	321.9	315.94	315.93	314.5	313.04	321.5	322.41	317.3	320.58	316.93	320.98	320.33	318.01	320.28	319.83	316.09	321.39	320.93	321.53	325.24	320.47	316.05	320.91	315.89	320.03	319.52	318.74	319.69	315.79	319.51	315.33	321.75	319.06	315.24	321.84	314.52	317.02
306.31	304.37	305.48	305.16	305.01	305.23	306.06	304.96	303.38	304.35	300.5	309.73	307.3	302.56	303.47	306.15	305.62	309.04	304.32	304.37	305.96	308.83	305.68	306.67	311.59	302.63	306.95	309.69	309.07	306.11	303.9	305.09	303.5	308.49	303.46	301.39	306.33	307.43	306.9	302.81	308.94	306.84	306.67	306.45	306.7	306.96	306.22	307.94	305.72	306.41
311.99	302.56	300.8	300.05	308.48	306.21	303	302.95	306.3	300.83	305.5	301.05	300.69	302	304.37	300.76	305.3	302.73	302.1	302.59	302.81	307.05	305.11	306.41	307.42	304.55	310.73	306.16	303.06	302.57	303.58	308.55	301.99	301.29	304.72	301.42	303.14	305.54	300.49	303.15	302.13	300.64	301.07	306.03	304.09	302.71	310.55	307.28	305.64	304.39
321.61	315.61	312.13	312.93	311.53	312.98	313.98	311.53	312.81	310.95	314.61	311.05	316.64	314.24	314.85	319.84	311.07	313.87	314.37	310.32	314.98	314.46	315.13	314.58	311.67	312.3	314.43	316.47	310.77	310.68	313.48	315.7	312.74	320.53	310.36	309.82	312.55	314.75	314.58	316.12	314.31	310.76	317.12	315.15	312.09	314.52	310.72	314.11	319.83	313.5
297.59	302.07	305.49	300.65	298.45	299.68	302.73	307.29	297.55	305.2	298.73	300.86	301.91	295.73	308.89	304.76	308.09	304.55	301.34	304.48	302.42	310.41	301.46	306.12	301.44	307.7	303.21	309.5	304.73	302.81	299.59	301.46	308.45	301.06	302.22	305.26	309.59	301.02	300.43	305.57	301.58	298.51	306.08	297.85	299.15	302.85	297.94	302.27	298.44	301.98
308.7	313.55	304.33	314.04	310.37	310.94	312.77	312.02	313.48	309.72	315.99	306.99	312.36	311.19	307.36	311.22	313.67	311.44	309.23	309.71	307.68	311.27	312.39	315.37	312.64	306.52	311.09	307.28	311.53	313.89	306.33	312.59	307.03	309.82	306.57	309.27	312.88	312.35	314.14	310.62	310.12	315.39	311.74	307.02	314.51	315.34	311.84	305.63	309.74	308.4
296.15	298.31	302.38	302.65	303.09	301.37	298.95	300.82	298.06	301.87	300.64	300.64	296.93	297.29	298.06	298.8	299.44	299.75	297.73	300.29	298.75	299	298.59	295.85	301.95	304.19	297.81	301.13	302.6	302.65	305.76	296.28	302.43	302.14	299.26	300.41	301.12	302.81	299.43	299.97	298.3	304.73	303.39	308.13	298.89	298.3	301.21	295.94	300.31	299.84
305.49	306.33	298.86	302.41	300.16	302.3	297.94	306.05	305.33	304.26	301.95	303.42	299.05	301.52	304.8	300.1	299.92	301.32	302.27	304.73	304.11	299.8	296.8	296.03	302.26	304.56	300.43	302.04	303.36	302.02	303.9	302.37	305.56	302.63	298.43	302.38	304.54	301.76	301.11	301.44	301.13	296.29	304.53	306.03	299.36	308.26	301.08	304.53	303.99	300.34
301.16	303.21	301.85	302.85	296.89	303.86	304.13	299.46	302.27	299.27	300.48	297.23	299.32	298.18	301.95	305.94	299.73	298.39	298.31	299.81	303.95	292.65	305.35	302.15	300.82	304.7	298.36	300.67	302.47	302.03	302.47	302.87	304.57	302.65	304.22	301.12	302.55	298.99	304.21	301.97	299.49	304.2	305.25	301.7	296.85	298.14	298.3	298.93	297.78	303.32
302.17	308.82	307.72	305.6	306.52	304.12	306.46	302.83	301.43	300.8	303.68	307.01	303.99	305.86	308.03	309.05	303.51	303.4	307.98	303.62	304.64	300.61	298.39	307.51	306.76	311.69	304.95	310.09	308.2	308.29	308.46	305.99	307.86	303.2	306.82	308.89	308.11	310.1	311.04	308.33	307.09	308.06	303.84	307.69	304.79	306.17	304.11	304.66	306.89	303.32
316.5	313.31	317.11	313.82	313.32	317.05	317.23	319.93	311.15	311.91	314.88	311.58	315.59	314.52	323.26	312.79	319.93	308.57	316.91	311.16	312.93	319.03	317.93	319.71	313.98	317.03	311.63	312.82	316.17	314	315.25	309.67	320.8	319.68	314.82	311.64	316.95	317.74	314.92	315.93	311.6	314.48	313.93	313.18	320.16	309.46	309.73	315.77	316.65	311.3
328.34	329.56	327.49	330.45	326.05	330.9	321.06	331.6	329.24	326.46	326.17	326.12	323.51	329.61	325.07	331.71	328.99	331.15	330.27	328.85	325.15	327.91	331.08	322.18	323.17	328.48	330.28	327.29	323.26	326	330.03	323.16	330.42	328.34	324.63	324.5	325.99	328.64	322.82	328	331.67	324.06	331.14	329.1	327.32	326.67	326.87	326.43	326.13	324.37
313.15	315.11	311.15	311.94	309.35	310.7	313.04	312.65	308.98	313.93	308.58	312.93	314.56	308.5	312.22	312.41	312.11	312.13	320.06	307.31	301.97	317.15	312.63	312.98	310.55	313.04	313.67	314.08	314.85	309.74	313.53	312.91	312.14	312.65	310.96	314.82	316.93	315.82	314.34	314.59	313.24	311.4	314.33	309.82	316.49	308.77	311.54	308.18	316.77	311.87
333.2	327.24	325.17	325.72	329.49	329.08	332.5	332.99	333.39	324.3	326.73	327.49	326.58	331.4	328.23	328.75	323.54	325.51	332.77	327.12	327.72	327.88	327.97	329.51	326.02	327.08	324.84	320.95	325.86	331.64	327.58	328.96	326.32	328.77	326.8	335.07	330.46	329.06	329.62	328.87	332.03	331.09	329.58	324.79	326.39	323.49	326.18	326.56	328.35	329.19
315.7	315.38	316.59	310.8	320.26	316.93	317.55	315.01	314.64	317.96	317.97	314.16	315.67	318.11	321.52	317.22	312.44	318.76	311.39	318.39	313.89	319.45	313.93	318.28	313.67	312.87	317.4	315.12	318.29	314.67	321.51	317.79	318.29	318.05	315.16	316.34	310.21	307.92	318.33	319.84	319.16	321.29	315.5	317	312.49	315.72	315.3	316.5	320.33	322.11
311.46	313.27	315.44	316.05	314.67	315.66	318.76	315.96	308.47	317.37	318.03	320.14	315.33	316.41	312.93	315.93	313.99	313.77	314.01	317.8	318.22	314.41	316.53	316.04	312.5	311.53	315.24	310.55	307.52	316.4	317.14	310.55	310.02	313.06	315.5	314.7	317.48	314.39	313.84	316.51	311.42	315.91	316.25	318.91	315.37	313.84	315.12	310.59	312.34	310.82
323.57	326.43	328.25	325.29	325.32	329.47	327.09	327.21	327.22	331.34	331.98	327.1	325.93	327.43	327.06	328.67	329.77	328.61	330.75	326.64	321.86	330.14	331.78	326.72	329.94	328.82	326.15	328.68	329.49	328.75	327.83	327.03	322.74	330.51	325.86	328.94	332.05	326.83	329.02	329.44	328.09	328.67	330.49	327.11	326.52	325.28	327.62	327.67	328.8	323.53
317.28	318.26	320.16	315.44	314.85	320.9	314.87	318.85	321.03	320.31	320.4	325.77	313.41	316.52	317.78	317.88	316.61	320.52	318.56	317.26	317.4	319.25	315.67	320.16	318.61	317.26	316.91	321.07	317.3	320.32	319.73	321.87	320.44	316.83	319.23	321.49	319.25	319.13	315.9	317.89	320.1	319.44	324.14	317.88	314.35	315.91	317.5	314.86	315.57	317.28
315.98	311.75	314.05	313.47	313.31	312.24	312.57	314.96	311.94	313.88	311.84	315.2	312.2	316.14	316.81	310.86	313.09	310.25	316.31	308.75	309.1	304.84	312.6	311.81	310.82	310.41	312	315.46	312.55	314.18	310.36	314.78	307.8	311.18	316.02	313.39	314.88	312.52	313.73	308.75	318.2	309.61	307.6	316.04	310.51	313.28	311.74	311.31	315.27	311.6
300.16	299.49	298.25	295.67	296.72	291.67	295.31	295.32	289.55	288.15	290.57	295.33	296.81	295.99	291.53	295.46	292.27	293.57	299.01	295.12	297.19	298.1	299.02	292.3	292.52	294	292.14	291.36	292.35	297.64	301.49	294.4	291.95	296.2	300.44	300.21	295.22	295.54	301.35	295.13	295.98	293.18	295.15	296.99	291.42	293.82	296.99	286.73	297.68	296.14
302.23	308.25	309.07	308.52	303.71	301.41	305.11	304.49	305.28	302.26	308.76	303.36	311.22	302.22	306.29	307.9	299.83	304.25	311.13	305	307.46	304.82	303.72	305.34	304.87	308.85	312.18	309.53	306.92	305.96	305.12	305.12	303.05	303.69	302.95	309.55	304.82	304.38	308.62	309.77	307.02	308.07	307.27	304.98	301.07	299.76	303.7	301.85	301.25	306.95
294.62	303.96	306.66	296.39	300.67	302.48	299.74	306	302.84	297.85	300.04	301.5	297.61	298.73	299.74	303.63	302.25	298.97	303.92	295.13	297.67	300.89	307	302.86	299.63	299	305.45	298.99	304.73	302.8	302.26	301.81	299.6	301.22	300.38	304.54	303.51	299.96	298.02	304.15	294.69	301.3	299.77	304.42	300.63	295.22	304.14	295.21	301.45	302.85
301.58	299.83	298.24	299.12	297.83	301.15	296.52	297.38	298.01	295.37	293	298.25	297.71	292.3	297.83	297.82	299.4	298.25	299.26	297.22	296.47	299.89	296.1	295.44	291.97	294.83	299.65	298.11	296.87	296.89	300.6	296.25	300.2	299.36	300.21	299.41	299.12	297.92	297.74	300.15	295.53	299.45	298.06	294.2	299.05	296.75	295.62	291.13	296.52	293.96
325.33	322.9	322.16	321.03	326.42	327.85	325.41	323.51	327.17	324.09	322.25	324.76	319.73	321.31	325.31	317.81	322.16	325.48	321.52	321.28	322.49	325.1	321.35	320.35	321.72	326.13	325.85	322.03	325.95	324.81	327.83	332.15	318.59	322.41	324.47	325.46	325.09	325.54	322.74	325.29	326.79	322.36	326.81	324.96	326.66	324.22	324.28	320.83	327.84	326.84
293.55	298.34	297.3	295.25	293.66	299.31	292.92	298.55	306.13	299.4	302.08	291.05	292.84	292.3	298.21	300.02	303.73	295.22	299.46	294.3	294.06	299.43	297.01	298.34	297.73	298.5	294.46	300.28	297.32	299.18	299.31	294.17	295.55	299.59	295	294.66	294.88	296.25	297.41	295.38	295.55	294.41	295.88	300.24	297.57	298.58	301.55	293.53	296.7	292.7
322.02	329.57	328.15	324.93	327.7	331.11	322.72	325.55	328.42	328.36	324.24	326.6	327.29	329.03	323.75	326.53	329.38	324.18	327.44	332.86	327.26	331.6	331.47	328.21	330.91	325.24	327.14	330.64	327.33	324.98	323.98	327.02	327.93	326.93	328.47	326.54	326.64	328.09	329.99	325.7	326.47	330.1	329.17	327.63	322.73	327.21	325.54	327.01	326.49	331.13
301.7	299.75	303.62	301.34	303.71	309.39	306.3	301.14	303.97	302.57	301.82	297.82	304.68	306.01	307.19	304.31	304.96	307.5	306.26	302.18	302.88	304.08	304.45	302.07	301.8	303.89	301.18	301.76	303.86	306.13	306.46	305.76	297.83	299.47	304.63	302.38	303.01	305.34	305.72	303.26	301.12	298.45	308.29	302.32	305.74	300.48	303.11	302.19	304.31	301.6
309.96	308.12	308.68	304.88	305.98	309.96	305.21	307.62	306.79	304.02	310.32	304.29	306.44	306.05	311.08	307.69	303.39	300.6	305.36	305.27	307.51	306.31	302.23	305.39	311.84	309.5	304.33	306.82	306.57	304.3	310.43	309.02	311.06	308.06	306.16	308.37	307.54	309.31	305.67	306.99	302.5	298.98	307.72	308.92	303.8	310.34	308.47	303.82	303.07	304.16
328.91	331.85	329.27	328.5	328.64	330.97	328.35	329.38	327.33	328.51	327.6	324.57	329.92	329.62	326.14	331.76	327.24	323.66	324.87	332.09	319.66	327.35	326.23	333.37	326.1	332.54	325.33	326.55	323.94	329.03	324.48	326.99	326.75	327	331.39	323.8	329.92	324.84	325.81	328.9	326.39	326.74	328.59	324.71	328.36	322.18	327.37	327.82	328.22	330.39
306.86	309.57	310.96	303.06	307.79	308.25	311.05	311.52	312.21	304.58	301.55	302.94	306.07	310.45	308.28	302.99	308.52	303.89	309.86	307.13	305.49	306.2	304.28	303.95	307.03	307.3	310.38	310.77	306.71	304.45	304.35	305.5	303.85	304.55	303.42	304.24	307.57	310.56	304.34	305.87	301.43	307.69	307.09	308.46	313.17	304.47	308.03	311.37	299.05	307.67
304.42	303.54	304.17	305.69	305.28	305.13	303.97	301.45	304.65	298.31	306.58	310.63	304.23	307.73	305.63	302.84	301.82	305.03	302.98	306.82	304.83	309.94	304.57	298.54	299.37	307.65	306.63	310.39	307.89	303.72	306.13	306.48	308.67	305.41	304.12	304.17	302.35	305.63	306.51	308.26	304.25	305.72	306.32	305.88	304.76	308.2	305.58	302.07	303.49	304.24
297.57	293.5	290.97	294.22	294.62	295.91	296.82	292.59	294.31	299.25	296.81	292.78	297.56	294.6	295.54	294.95	298.56	291.46	289.88	296.77	297.04	297.21	298.37	293.92	292	299.83	292.11	293.71	294.06	291.13	300.08	291.99	292.46	292.06	300.18	300.65	294.2	296.68	297.69	296.35	289.72	292.28	296.56	295.86	293.72	293.29	292.44	294.11	297.79	297.46
306.43	308.08	308.48	311.17	303.98	304.73	308.67	310.24	303.82	314.19	306.65	307.78	306.42	309.28	304.62	310.78	307.35	305.54	307.26	308.98	310.05	308.28	303.41	312.38	302.42	307.02	309.67	310.13	307.06	306.6	307.63	307.98	306.15	308.53	305.07	309.42	304.54	304.97	304.53	298.79	306.79	305.63	307.33	308.08	309.63	312.57	308.1	311.56	307.33	308.89
322.57	316.96	314.3	314.28	319.27	315.22	315.34	316.08	317.3	312.28	319.57	316.28	311.77	315.94	318.97	317.22	317.15	315.44	317.93	316.59	315.5	313.16	320.71	321.68	313.91	315.98	320.82	315.15	316.92	316.8	314.18	315.4	315.22	314.02	313.46	318.82	323.93	318.86	319.51	316.72	314.5	319.95	315.37	318.7	317	318.14	316.83	314.98	315.29	317.51
318.83	318.49	314.94	312.59	319.5	315.07	309.35	320.49	312.53	313.24	315.01	312.58	310.72	312.34	313.2	313.22	313.88	316.62	316.04	312.74	321.59	314.78	311.22	315.58	315.11	316.04	313.83	317.72	312.99	313.3	314.68	318.05	316.71	312.49	312.14	310.65	318.11	312.89	316.93	314.41	320.55	316.47	317.7	314.66	312.19	314.6	319	317.2	318.52	311.99
303.54	308.64	302.51	307.23	305.58	309.03	303.68	303.76	309.23	299.96	307.68	303.72	304.14	305.71	306.35	304.27	305.16	301.8	301.29	303.02	303.56	302.93	303.65	303.19	309.37	305.59	301.88	305.72	301.24	306.72	304.65	314.6	303.15	306	298.18	302.13	306.42	306.06	303.15	303.96	301.26	301.94	303.2	305.56	306.28	308.3	306.67	298.53	304.7	305.7
301.51	298	305.83	301.75	302.87	300.31	300.88	305.73	306.14	302.57	301.79	305.61	296.95	304.83	300.19	297.17	301.75	300.57	304.33	304.85	300.63	301.18	304.38	300.58	302.99	305.07	300.08	299.29	300	298.36	304.05	305.03	300.98	304.61	300.79	306.18	299.25	296.61	303.41	296.84	300.39	301.01	301.1	301.79	299.93	301.49	301.62	305.24	299.92	300.63
294.43	291.04	298.86	291.56	295.18	296.62	296.07	294.76	295.1	295.59	288.2	298.3	290.59	296.17	296.73	294.89	295.46	297.21	291.81	292.13	296.78	296.83	295.67	293.04	290.2	296.09	294.85	294.99	298.96	296.32	287.01	299.4	294.03	293.57	299.23	299.43	295.49	293.05	293.32	293.94	296.44	296.19	296.01	294.94	291.22	296.56	290.49	294.23	299.63	293.61
314	312.79	319.49	311.01	316.44	311.39	316.58	316.77	316.69	313.62	318.34	320.92	313.81	315.05	314.61	316.42	307.93	321.81	317.97	316.47	314.17	315.42	318.01	309.63	316	315.42	317.01	312.47	314.76	318.86	313.6	317.65	313.78	314.35	320.08	313.3	317.37	312.71	315.12	313.02	315.2	312.27	316.87	316.88	318.93	320.49	318.65	322.18	315.18	312.47
305.03	299.95	309.53	308.11	303.8	308.59	306.06	300.8	305.68	310.39	306.95	309.59	305.7	302.33	303.54	305.32	305.15	311.68	305.03	311.25	307.31	305.49	304.85	307.79	308.36	303.42	308.46	311.2	304.08	303.29	307.16	299.08	309.4	306.8	301.6	302.4	306.75	303	307.38	303.93	303.98	305.9	302.27	303.95	311.17	306.06	306.52	300.35	303.31	303.89
306.4	299.05	298.93	305.91	301.87	308.02	304.1	302.63	304.55	302.04	295.85	300.01	306.35	303.36	302.67	300.88	301.77	301.95	303.58	303.53	309.12	297.4	301.46	302.38	300.3	301.82	303.34	306.48	302.96	302.23	302.95	305.08	304.78	305.67	304.64	306.42	303.71	304.38	304.34	305.44	302.07	301.97	305.03	298.57	297.62	304.83	303.92	303.9	306.57	305.91
307.58	303.71	306.88	308.39	301.68	306.14	313.7	307.5	306.47	304.82	308.76	307.06	303.55	304	303.17	308.14	310.76	304.95	307.13	308.56	306.68	308.47	307.27	304.48	306.19	303.35	304.11	307.8	310.97	309.41	307.73	305.35	304.48	304.07	306.99	308.86	304.79	309.35	307.5	305.53	309.6	304.03	306.57	309.53	307.95	307.98	309.3	306.37	308.75	307.37
309.27	315.37	312.66	313.64	316.22	319.07	322.02	313.87	314.81	312.01	318.45	317.81	311.48	313.4	313.64	315.25	312.42	303.24	317.11	315.07	307.85	311.15	319.25	312.02	316.25	319.27	316.4	310.36	318.38	313.99	314.22	315.81	317.07	315.79	315.2	316.97	317.67	313.92	313.7	316.41	315.26	313.16	309.37	318.69	318.34	313.18	312.58	315.86	318.25	309.72
302.67	302.89	299.39	305.29	303.75	306.28	298.48	299.2	301.48	302.08	306	304.62	303.97	300.12	303.26	306.2	307.31	303.32	308.6	300.35	299.09	308.04	304.12	303.41	304.62	304.18	312.1	305.79	305.55	304.13	303.62	302.24	300.81	304.88	296.34	302.75	306.76	303.5	303.97	302.92	304.67	305.29	302.04	299.47	296.58	304.9	301.06	301.6	300.46	304.3
304.19	305.08	303.82	302.39	303.13	298.37	301.58	301.1	298.8	300.79	298.62	303.56	295	303.29	300.27	298.39	299.44	308.33	298.62	297.58	301.67	301.32	298.17	300.83	302.22	305.92	298.76	305.94	301.58	301.26	301.26	301.4	300.33	304.15	298.17	303.15	303.39	298.58	302.92	303.88	297.94	304.73	297.45	302.98	302.06	300.3	299.58	298.56	299.5	298.77
294.25	293.01	296.43	291.12	292.07	293.24	296.51	292.89	296.43	292.99	292.3	294.05	297.58	293.32	293.4	297.09	290.18	293.54	289.17	295.91	297.41	291.92	293.56	294.43	293.79	292.29	290.75	291.01	293.13	296.34	296.89	294.94	290.33	292.18	297.82	293	292.43	295.23	293.2	296.62	291.55	296.91	294.71	290.13	295.93	296.06	292.37	291.79	294.06	292.85
312.8	314.02	315.53	316.91	312.89	313.82	316.77	312.46	318.15	314.95	323.16	314.92	315.75	318.32	317	315.77	314.41	314.23	313.53	314.55	316.08	312.25	317.94	315.94	316.15	316.09	318.15	315.62	314.58	312.85	311.51	313.72	318.08	315.48	312.27	314.31	316.98	315.03	315.74	318.57	313.6	311.14	313.97	312.55	318.27	319.02	314.17	314.15	317.37	316.64
295.87	298.53	300.88	296.92	295.04	296.41	295.44	296.57	296.66	296.29	294.97	299.04	294.91	296.69	297.85	302.84	298.48	295.43	299.05	298.04	296.94	302.83	296.14	301.13	294.5	301.48	295.38	292.28	292.47	301.11	298.02	292.6	296.15	301.76	291.22	294.84	298.98	291.42	297.26	297.94	294.54	293.85	295.9	296.29	296.25	294.03	291.76	295.67	299.1	300.39
310.14	311.9	311.68	312.6	305.52	310.33	309.65	311.87	308.64	310.12	311.62	314.2	306.68	311.01	309.22	310.3	308.39	314.07	309.5	311.79	312.3	308.51	307.91	311.23	313.24	312.38	313.04	312.55	308.9	309.11	309.32	311.22	312.49	311.68	312.56	309.71	308.81	310.1	310.83	311.3	307.6	309.04	311.74	309.75	311.58	311.6	310.72	312.92	307.95	311.67
313.08	309.64	309.93	311.17	310.96	306.69	313.21	313.89	305.62	312.22	308.57	314.8	312.22	312.17	305.78	308.95	309.74	309.2	310.24	309.32	306.85	312.42	311.12	310.86	312.5	311.24	312.94	309.33	312.99	310.25	308.79	311.87	310.59	307.17	308.52	318.21	310.27	307.78	313.86	312.63	306.33	309.28	310.72	305.72	314.21	308.53	313.65	308.91	308.04	308.82
304.54	299.8	295.48	301.78	300.73	305.71	304.7	303.27	307.15	305.43	302.68	297.2	306.36	303.56	305.33	303.22	301.84	306.94	300.78	306.55	300.9	301.44	301.7	298.88	304.71	307.69	302.94	301.53	307.86	303.83	306.63	301.85	305.98	301.43	298.37	302.62	299.08	306.36	296.79	303.74	307.86	303.64	301.97	298.22	301.22	302.92	301.58	299.26	301.89	303.97
310.53	311.33	312.53	319.52	314.72	312.29	312.77	315.05	319.33	319.49	319.94	315.68	313.38	320.75	312.57	312.12	311.32	311.32	313.02	314.45	313.37	312.32	312.73	318.72	319.28	317.26	312.31	313.84	314.23	318.64	314.16	309.82	313.05	316.09	312.65	310.45	316.62	316.76	313.13	318.38	314.1	313.73	315.75	313.91	314.77	316.11	316.76	310.83	315.29	315.21
314.22	318.34	312.82	316.69	318.31	316.56	318.73	312.29	318.98	316.47	314.76	319.51	314.83	316.57	319.57	319.78	320.87	317.48	316.15	318.41	314.61	315.55	322.14	314.7	318.04	320.2	319.66	315.26	322.2	318.19	310.8	311.73	314.19	313.47	315.81	317.86	317.38	319.88	318.82	316.05	321.84	314.48	315.39	320.46	319.31	318.36	316.15	317.59	315.71	317.63
319.39	320.55	318.92	318.39	317.97	318.59	315.55	317.07	315.86	319.36	316.04	317.2	321.47	318.67	315.79	315.35	314.95	318.7	316.66	317.64	315.61	318.62	313.48	319.15	321.47	324.06	316.69	313.97	312.76	314.46	318.31	322.57	321.21	321.56	315.23	315.74	316.03	319.43	320.45	312.56	317.11	320.65	314.13	317.77	317.65	313.58	319.26	321.14	314.53	320.91
311.57	309.26	311.46	310.02	311.65	310.59	309.92	304.08	312.4	309.6	305	307.42	301.68	307.07	311.51	308.88	303.96	304.35	309.8	307.51	310.01	311.59	310.03	309.89	311.71	310.04	307.8	306.18	307.8	304.29	312.22	307.95	310.22	307.71	312.49	312.05	307.94	306.53	305.1	308.46	303.63	306.06	307.29	307.23	308.21	312.47	304.4	312.23	312.77	313.9
317.5	313.59	307.44	316.46	312.62	311.55	313.22	310.74	312.41	308.53	316.62	307.91	310.15	311.49	315.18	316.82	314.97	310.59	309.45	313.64	316.96	314.79	312.86	313.06	312.48	307.56	311.31	316.24	312.02	314.39	312.99	311.59	315.6	308.97	307.83	312.7	308.75	306.58	313.7	313.42	312.07	312.89	313.61	308.36	316.89	312.3	314.36	307.04	313.68	310.27
302.59	301.25	303.75	306.12	303.51	307.64	305.23	297.65	299.19	307.66	303.93	301.46	300.91	303.68	300.36	306.07	304.46	300.38	307.31	294.95	299.92	306.76	299.74	305.69	299.05	298.97	305.39	306.6	301.43	300.82	294.85	302.73	304.54	302.09	299.14	300.25	301.87	302.19	302.29	305.42	301.89	306.76	302.94	304.96	300.21	303.41	303.47	298.27	305.91	304.88
331.98	328.67	329.68	332.15	326.52	328.72	325.44	328.47	326.69	328.13	326.92	329.38	332.84	329.82	329.16	328.93	329.72	327.53	326.09	325.48	328.53	329.2	333.33	328.72	330.82	331	328.19	322.67	331.88	328	327.08	329.48	333.3	327.27	325.18	325.39	328.37	331.62	326.84	328.27	325.13	330.03	332.79	328.14	327.23	327.05	328.39	324.15	329.4	329.34
324.99	326.05	326.45	326.76	320.55	321.57	326.25	330.39	324.45	322.45	323.04	322.76	329.16	325.96	325.68	331.33	324.69	328.96	324.48	325.16	321.92	324.07	327.25	327.7	323.67	321.65	318.38	323.39	324.5	328.81	324.5	328.45	327.82	327.54	325.47	326.36	327.15	332.56	329.06	324.41	323.43	322.65	326.19	326.06	325.8	325.48	325.43	326.98	322.48	321.83
303.18	293.57	303.75	296.22	302.46	300.05	301.29	302.72	305	300.04	298.26	300.15	297.65	302.05	298.8	297.52	305.08	307.61	298.54	298.56	301.86	296.24	296.6	299.99	299.56	300.55	299.26	298.19	303.11	297.93	301.36	299.26	298.26	303.55	303.92	298.39	298.89	300.85	298.89	302.63	300	303.34	302.18	300.84	295.82	299.37	299.48	298.75	298.72	302.26
298.42	302.5	300.82	300.45	301.22	297.03	299.98	300.71	297.77	300.78	300.46	300.96	302.25	304.04	300.5	302.75	301.43	301.54	304.21	300.97	299.79	302.86	302.05	301.77	302.76	302.86	304.77	301.83	301.49	304.68	297.94	302.34	297.94	298.19	304.27	302.54	299.91	299.99	303.73	298.6	300.33	304.03	300.93	300.22	302.52	297.26	296.08	297.25	303.69	302.22
305.47	298.88	299.86	298.53	302.15	302.44	302.03	303.96	297.65	301.46	296.83	303.72	303.26	298.22	297.86	297.47	301.52	301.55	297.39	303.79	297.79	302.55	305.62	299.17	301.11	307.97	299.25	296.99	299.35	296.03	299.07	300.3	304.17	302.41	300.38	300.35	298.16	300.75	299.18	297.61	301.25	299.23	300.58	299.11	301.69	300.98	297.05	301.36	300.47	298.65
315.21	312.58	315.57	316.24	318.08	311.5	319.19	311.9	314.5	317.56	319.38	314.33	316.11	317.78	317.88	314.66	314.19	313.43	321.35	315.39	313.4	315.12	314.79	317.36	315.04	316.12	313.71	319.41	318.56	318.66	314.26	313.72	317.08	315.58	315.13	316.9	316.43	314.73	311.29	311.98	314.72	313.84	313.72	318.18	315.34	316.58	318.35	313.03	319.29	312.17
308.74	305.29	307.76	312.28	303.53	304.81	305.24	305.57	304.56	309.85	309.02	306.03	310.67	308.01	307.95	310.96	307.52	305.88	306.2	309.58	307.08	305.64	307.74	310.05	313.58	306.2	304.29	306.35	312.65	309.48	306.1	307.41	309.27	312.57	306.56	308.37	302.14	303.86	306.18	303.49	306.61	305.29	306.13	310.85	307.65	309.21	304.66	304.67	307.96	310.58
332.91	327.44	325.3	330.16	328.26	328.08	326.07	326.63	334.35	322.31	326.73	328.59	329.67	327.36	329.13	334.2	324.79	330.56	331.63	326.84	328.88	328.45	330.9	331.5	323.9	325.89	328.66	331	330.81	326.56	335.11	328.27	324.48	326.78	328.87	323.19	326.12	330.21	329.1	330.17	324.62	325.75	326.88	327.3	327.81	328.91	328.54	332.56	324.71	328.01
302.91	305.13	300.95	304.56	303.98	305.39	299.25	304.78	302.62	307.61	302.77	306.53	309.12	304.45	305.08	302.45	307.76	301.9	303.62	301.78	307.39	300.88	303.57	306.81	299.9	305.03	304.08	303.26	305.2	306.27	309.47	306.28	305.04	305.94	308.66	304.82	305.3	302.91	301.79	303.84	304.23	301.81	305.92	302.91	305.36	303.24	305.13	305.23	306.3	301.57
315.76	313.25	319.41	314.13	321.42	314.81	314.96	310.7	311.61	316.19	313.56	311.85	314.35	313.17	310.46	314.63	315.2	318.4	314.66	324.11	314.73	309.89	316.77	309.23	308.33	311.92	313.77	313.79	314.43	318.99	311.7	315.25	312.9	316.36	316.22	316.04	313.79	308.66	318.12	312.56	314.39	310.63	316.44	313.31	313.99	314.1	312.82	316.89	312.38	312.89
316.39	309.24	310.63	316.77	315.28	312.59	311.93	311.88	311.51	312.15	316.85	317.05	316.5	312.87	316.14	312.25	312.19	313.17	313.05	317.5	314.17	312.33	316.62	315.31	310.92	314.9	319.15	314.7	311.6	315.39	315.57	315.02	314.91	312.9	313.88	311.12	308	319.03	316.56	315.22	315.11	314.06	314.26	314.24	313.52	316.04	318.94	317.63	313.29	317.74
308.78	311.08	307.49	309.55	313.1	306.53	309.15	308.42	310.37	305.49	309.63	313.36	309.78	308.38	308.9	308.44	309.84	310.81	303.65	308.78	305.81	313.29	303.97	310.33	312.55	310.97	307.51	312.85	309.34	312.18	311.36	310.83	309.66	308.52	312.81	309.33	309.15	310.43	310.53	312.8	313.79	308.33	309.59	306.88	314.53	308.39	309.39	313.05	309.35	312.13
305.35	309.04	315.39	313.85	311.5	312.87	305.27	305.86	313.15	309.84	316.52	313.91	309.96	312.53	312.76	305.54	312.2	311.2	310.8	309.37	310.72	314.17	306.85	312.6	319.19	304.54	310.9	309.3	306.46	312.16	312.51	309.72	308.98	308.63	312.64	309.6	311.73	307.59	316.25	312.09	308.21	310.3	312.44	310.48	308.7	313.95	313.6	313.44	317.61	305.11
307.47	310.11	309.64	313.07	307.32	313.93	314.25	307.59	308.2	312.7	310.83	311.48	307.73	307.14	309.16	307.92	309.83	307.44	310.52	308.45	310.79	312.47	307.81	312.02	311.4	311.19	310.32	312.86	307.42	312.01	312.61	314.87	308.89	310.25	308.42	308.54	311.49	311.46	312.38	309.6	310.77	311.57	312.09	306.03	313.23	310.31	311.94	313.15	309.52	309.97
315.05	313.2	311.9	309.84	312.75	312.34	312.21	315.28	308.12	313.99	308.67	312.29	312.73	314.11	309.39	317.04	316.76	313.07	313.09	312.04	313.99	314.19	311.75	310.46	306.08	317.85	310.56	318.04	316.15	309.49	311.57	312.56	309.59	311.96	313.17	312.72	309.9	309.79	310.75	311.91	310.4	314.65	311.66	314.38	316.18	315.13	316.36	313.52	309.94	315.33
300.42	303.22	303.8	303.51	301.44	304.6	305.27	302.92	297.02	305.72	304.83	305.09	304.26	300.25	304.88	303.14	305.86	302.5	305.88	303.2	296.8	307.49	303.54	303.3	300.57	299.76	308.03	304.4	302.93	302.67	306.03	297.11	303.29	310.26	306.14	304.32	296.69	308.45	304.91	304.65	306.61	303.1	301.59	305.44	304.86	304.73	303.04	298.07	302.84	305.7
327.2	327.12	329.51	324.04	323.35	332.73	328.72	327.11	332.51	329.86	329.38	327.9	328.59	330.48	325.02	329.56	326.08	330.25	326.91	324.3	325.7	327.77	330.27	324.96	326.62	329.57	330.94	328.94	326.98	323.76	329.6	333.44	330.05	323.78	326.12	325.5	326.82	322.84	325.33	330.12	328.24	329	328.67	329.25	327.57	327.13	326.21	327.81	327.82	330.39
302.83	302.8	303.4	302.66	303.76	300.04	301.61	302.82	301.7	299.29	303.97	305.38	300.34	307.47	302.24	297.58	306.4	301.7	309.02	298.06	300.36	303.49	304.01	298.9	303.6	307.64	302.6	304.31	304.93	305.89	302.43	303.94	305.22	304.29	301.04	306.82	301.16	303.02	306.17	308.87	300.11	303.35	301.19	302.48	302.34	303.38	302.42	300.54	303.97	300.79
320.1	320.02	316.85	324.78	319.26	316	318.24	320.8	320.03	317.77	315.99	315.31	314.31	314.61	322.11	315.93	319.63	316.45	319.12	317.88	311.23	316.83	317.04	315.06	315.87	317.28	311.66	319.35	312.98	315.9	315.14	318.88	315.52	318.32	315.36	319.05	316.83	318.93	318.14	317.24	318.91	316.22	320.08	318.17	316.65	324.62	322.91	324.97	317.22	318.37
302.13	301.75	303.72	296.97	307.14	300.22	302.76	305.92	302.93	302.32	294.9	306.12	302.84	302.71	307.57	298.06	299.26	310.13	301.43	301.97	303.59	303.19	299.36	301.28	301.04	302.51	306.11	302.81	305.62	304.46	305.32	301.54	294.9	303.93	302.24	301.04	304.69	302.43	301.27	304.11	300.98	302.01	302.76	304.34	301.84	303.7	298.62	303.96	309.23	303.39
328.63	326.89	331.57	328.99	324.09	323.96	325.97	330.3	328.43	326.11	324.02	326.65	325.89	324.13	331.43	330.4	329.29	328.71	325.44	334.08	325.16	326.45	332.26	329.34	324.47	326.84	323.57	325.82	327.12	326.95	329.57	326.7	324.57	330.89	325.9	334.78	329.57	325.18	323.77	332.47	324.52	327.54	329.26	326.25	325.4	330.14	331.31	325.76	331.57	326.19
298.14	311.5	306.53	300.75	304.55	299.12	308.34	302.39	301.41	301.63	302.26	307.94	306.04	309.79	303.77	305.97	303.85	303.08	298.63	305.53	306.55	306.13	307.17	303.96	305.16	302.15	303.72	302.72	305.41	305.13	299.55	302.39	310.53	304.61	303.23	300.21	307.71	307.12	302.95	300.09	305.1	310.13	310.27	299.42	310.83	305.92	300.45	305.52	305.31	306.01
317.38	315.49	316.01	318.26	315.53	315.55	310.84	312.35	314.85	313.87	313.27	316.21	314.55	316.99	317.41	313.69	315.83	313.25	318.28	311.83	315.35	318.68	315.47	310.28	318.81	313.95	316.14	312.92	314.81	318.39	310.14	318.62	314.33	316.1	319.66	315.51	312.62	318.74	312.99	318.16	315.58	312.86	314.93	318.06	311.23	309.88	315.19	314.18	318.04	319.07
308.81	313.68	307.73	317.91	311.88	313.04	315.58	315.87	308.54	319.21	312.15	311.85	312.67	315.09	307.55	313.77	307.12	311.29	314.37	310.89	311.13	309.54	310.83	305.81	313.1	311.35	308.6	312.38	311.6	311.62	312.14	313.69	310.54	308.75	309.94	307.44	311.27	316.08	310	314.41	315.21	313.17	312	308.58	314.55	309.6	313.61	313.66	312.76	309.92
312.47	310.22	313.91	312.9	311.77	317.77	313.93	316.46	309.06	315.8	315.05	312.45	315.57	313.04	310.76	314.85	315.31	313.72	317.01	317.8	320.73	312.44	314.66	319.25	312.73	309.29	322.35	319.77	318.19	311.8	314.37	315.9	313.27	318.23	307.9	312.6	317.7	317.77	315.51	314.99	311.86	317.72	310.37	314.97	312.96	316.82	316.73	316.06	311.42	317.29
292.52	294.46	293.54	288.27	293.85	297.46	296.26	297.93	295.98	292.59	293.18	296.94	292.03	291.61	291.67	297.97	294.96	294.16	293.44	290.67	296.5	285.67	294.9	296.23	285.25	291.71	296.61	294.2	294.74	297.6	295.65	298.58	294.71	298.15	297.9	292.45	299.78	291.77	293.37	291.56	295.34	293.47	293.01	297.33	294.48	293.65	295.75	296.28	294.93	293.69
296.16	298.42	297.89	294.16	295	294.49	294.4	292.99	294.61	292.47	292.75	292.96	293.29	293.82	290.38	296.5	297.82	293.48	297.78	296.96	298.58	297.54	297.52	293.24	290.79	293.81	300.27	291.76	293.04	296.54	295.64	294.96	292.92	294.36	290.34	294.36	297.12	295.48	295.15	298.45	295	293.44	292.71	296.34	296.96	292.54	290.34	291.39	297.38	298.3
326.52	326.05	325.02	323.64	327.54	329.81	330.59	328.76	328.86	328.03	329.74	329.4	328.86	331.77	329.7	327.22	332.86	328.48	327.53	329.69	327.86	326.2	328.62	326.66	328.58	327.48	327.17	328.15	332.03	326.14	329.45	331.4	328.53	331.33	328.66	327.46	328.85	329.08	326.08	333.09	330.6	330.6	330.2	329.57	320.92	325.05	328.56	332.08	332.25	327.7
305.32	306.39	304.97	308.73	307.2	307.04	307.89	303.14	306.93	313.61	301.91	301.61	308.71	300.31	310.98	304.05	307	303.77	308.48	303.23	303.64	308.43	304.67	304.24	303.91	304.24	301.77	305.49	301.25	305.19	304.05	302.3	303.83	307.02	305.13	304.78	308.62	301.29	307.28	308.74	300.99	303.62	307.7	302.52	302.44	306.87	305.2	302.4	308.32	306.09
302.59	301.23	299.99	306.41	303.86	309.55	303.08	299.1	305.3	300.24	302.67	309.35	304.87	303.64	300.04	304.68	308.84	304.47	300.37	300.94	305.93	303.42	303.3	295.87	302.87	300.75	299.8	310.85	305.67	305.4	302.17	307.66	307.71	305.42	311.54	302.89	302.45	302.2	297.63	302.65	302.39	309.1	303.74	302.56	303.16	305.71	306.4	305.1	303.84	302.21
291.56	290.77	292.95	292.44	292.92	295.72	287.25	295.41	292.29	284.94	291.76	296.13	295.85	293.11	296.06	299.06	291.4	299.52	290.86	293.69	297.9	291.67	298.48	297.18	294.63	294.17	294.44	298.25	292.69	292.23	296.05	293.18	294.85	294.32	289.65	290.96	296.01	295	299.36	296.28	295.04	296.46	297.11	292.83	295.8	289.33	295.2	294.37	295.69	291.04
317.88	310.05	313.87	315	314.09	311.61	314.6	312.21	312.02	309.31	307.3	306.52	315.37	310.91	314.43	314.69	310.64	310.8	314.69	307.49	314.85	306.64	308.64	314.9	309.85	308.36	316.12	311.62	317.28	316.09	308.5	311.07	312.37	310.84	316.53	314.25	315.65	314.32	310.65	309.24	323.95	308.49	312.36	313.04	312.54	315.12	312.71	310.82	315.31	313.77
316.37	312.86	318.76	318.63	311.86	313.49	315.09	312.81	315.02	318.53	315.4	313.97	317.67	312.01	315.15	313.62	318.34	316.09	313.42	317.79	314.59	312.1	312.75	311.14	318.93	316.79	314.85	316.6	321.23	318.15	312.66	319.32	314.14	314.39	312.76	314.63	311.57	315.53	309.8	308.17	315.68	318.49	319.47	313.34	317.8	312.42	315.43	313.22	314.41	315.64
318.72	315.88	310.59	309.27	313.27	312.75	313.49	315.6	311.06	313.64	317.81	314.02	316.47	316.54	312.37	309.71	308.6	313.42	314.38	307.47	315.58	314.62	314.13	314.02	311.2	314.65	312.9	311.22	311.77	314.99	320.17	316.34	312.91	313.92	312.46	307.66	314.77	313.37	314.04	314.58	315.76	314.42	314.02	311.74	317.32	311.09	308.9	314.36	312.79	313.2
315.16	317.98	319.47	318	314.9	319.78	315.34	323.37	317.08	314.95	319.26	323.46	314.82	317.14	312.99	317.09	313.74	317.11	320.35	317.88	315.67	314.63	319.58	319.94	321.15	322.92	315.57	315.67	319.91	320.87	320.54	319.22	321.99	319.75	313.23	313.19	318.13	317.23	313.85	316.33	322.45	319.65	318.33	318.73	316.59	322.06	322.75	313.79	316.89	315.28
314.46	316.12	308.4	320.36	312.34	315.84	314.59	315.24	312.65	320.54	308.98	316.81	317	311.82	313.36	316.19	314.2	310.48	315.07	315.45	314.45	309.99	309.75	312.86	317.04	318.25	313.86	313.69	312.21	310.41	316.18	315.49	314.91	314.63	318.61	318.42	308.83	316.16	311.18	314.23	317.4	309.03	308.77	312	317.94	315.67	313.55	315.33	314.74	317.72
313.29	316.31	316.21	320.05	313.87	315.88	319.01	312.11	315.28	315.03	319.54	318.56	315.71	312.44	315.87	309.34	313.96	318.58	311.77	316.55	316.39	310.94	314.11	316.32	312.66	316.84	313.05	313.17	317.23	311.67	316.39	315.65	320.12	313.38	312.78	316.75	319.68	315.02	315.46	316.27	312.96	316.53	312.07	314.24	314.78	313.31	313.81	315.03	317.77	318.77
318.23	317	313.91	317.57	318.98	315.66	314.28	318.55	316.91	318.54	319.5	318.5	319.94	317.74	316.51	314.32	320.91	321.28	316.96	314.88	315.2	325.07	315.14	314.4	318.5	315.28	317.26	322.85	313.53	312.29	313.45	317.11	311.17	316.65	320.09	319.64	322.8	324.51	318.93	320.39	315.35	318.68	316.77	314.1	316.78	314.21	320.25	319.56	317.65	319.97
301.23	302.79	304.13	301.4	299.11	294.2	304.74	299.66	300.42	301.42	302.83	300.21	300.2	297.54	301.08	298.3	299.53	303.25	303.25	304.83	296	300.08	304.2	303.22	303.24	303.54	301.36	298.92	302.46	297.42	302.79	300.67	300.48	304.25	304.17	300.86	300.71	300.57	299.65	298.68	303.33	296.17	306.78	299.1	296.79	299.37	301.59	300.67	301.69	301
298.41	300.7	298.84	295.47	295.79	295.02	295.34	297.34	300.56	295.5	290.89	294.93	296.12	295.82	295.01	298.5	294.01	293.55	296.01	299.72	297.77	297.44	295.9	296.71	293.96	295.33	299.57	296.21	298.97	292.66	295.34	297.88	300.02	299.47	296.64	297.92	294.02	299.35	300.06	292.67	294.97	296.18	294.02	295.64	297.25	299.54	297.97	297.69	298.16	301.48
304.12	297.39	298.7	303.75	300.51	305.86	305.6	306.17	299.89	298.31	304.36	305.8	301.56	307.3	310.18	300.68	303.37	302.74	301.2	307.8	304.28	304.7	300.47	311.65	304.9	304.32	301.53	305.01	302.86	301.73	300.87	304.42	297.68	300.74	306.01	307.51	302.27	299.55	305.24	303.08	300.46	305.45	298.97	305.88	307.25	300.67	307.23	301.25	299.67	300.64
311.22	316.03	318.88	311.53	314.23	317.35	317.94	315.08	313.38	314.4	320.35	313.71	310.6	316.01	309.64	319.57	313.9	315.6	316.65	316.26	316.16	315.7	316.42	310.78	312.53	315.84	312.94	313.09	313.29	316.66	319.61	309.25	319.39	315.14	314.32	313.06	315.98	317.07	315.77	321.8	316.27	315.27	310.33	313.87	311.07	314.1	311.89	318.57	313.12	314.24
308.55	315.22	313.11	310.34	313.95	312.98	311.18	314.09	312.15	320.1	313.29	310.42	314.07	310.98	310.31	314.12	316.19	314.54	312.21	317.36	307.55	314.8	310.3	309.79	313.37	311.56	316.5	315.81	315.96	310.22	311.88	315.63	313.16	314.24	311.25	314.18	311.95	318.21	311.77	314.32	312.19	313.11	312.92	311.52	316.99	314.25	316.28	310.27	318.75	316.44
301.26	306.02	301.98	299.33	300.98	302.35	302.75	294.01	302.66	299.15	297.34	299.46	298.28	304.08	298.43	302	301.1	298.63	305.32	298.08	300.48	299.41	299.24	300.43	304.21	302.51	301.43	302.88	300.26	296.26	303.5	298.04	301.23	296.65	299.94	295.28	295.51	295.62	305.96	303.05	302.17	299.48	305	300.62	295.55	297.92	301.76	305.83	301.68	305.03
309.02	313.53	310.49	310.34	306.41	313.2	309.13	309.34	308.33	309	306.03	305.61	309.86	307.73	307.22	312.39	311.84	310.85	310.64	309.5	309.8	311.96	309.85	313.7	306.45	310.06	308.23	307.67	304.06	306.37	304.72	310.53	313.15	309.81	305.81	310.31	312.12	303.66	309.21	310.39	303.9	315.03	310.14	309.21	305.91	305.27	311.2	309.14	311.28	308.76
305.92	306.77	309.66	308.04	302.72	304.59	307.95	309.62	308.09	309.21	308.13	309.71	310.42	306.58	302.63	308.23	310.7	304.89	306.54	306.69	311.29	305.65	304.44	306.45	306.97	308.12	307.28	309.97	307.5	304.82	306.46	305.89	312.58	307.48	303.13	311.71	307.66	309.83	306.43	308.01	306.57	305.38	303.71	307.82	311.31	303.93	311.35	301.38	303.04	313.35
310.56	302.03	302.42	302.8	304.27	308.76	301.31	304.02	304.25	299.47	297.04	305.44	309.12	305.43	301.85	302.63	299.28	303.6	303.21	299.93	301.41	305.93	303.16	301.85	304.5	301.65	302.75	307.99	303.69	302.87	306.96	301.78	304.23	305.64	302.55	305.02	306.88	303.12	304.85	302.94	303.56	303.81	309.15	304.43	300.7	299.94	307.68	302.08	298.44	304.39
301.69	305.99	306.75	302.63	305.21	308.74	300.33	300.41	305.13	303.01	305.73	307.18	305.2	303.9	304.44	305.7	303.73	307.37	306.39	302.12	304.44	306.59	303.63	301.7	297.85	305.73	307.16	307	303.09	306.33	304.08	307.67	307.27	302.88	305.58	304.67	303.77	304.37	301.91	307.68	307.64	304.98	304.36	302.83	306.51	300.53	303.2	303.97	307.57	302.73
301.84	297.43	297.36	296.58	298.65	300.93	299.18	303.03	300.11	299.36	298.97	298.6	304.31	304.75	298.62	298.13	305.17	300.3	300.6	304.25	300.98	304.07	303.21	301.74	302.16	310.81	303.51	296.99	298.51	303.2	298.98	301.85	296.83	299.16	300.61	300.28	298.16	298.29	301.02	304.98	301.21	299.16	297.07	301.11	300.98	301.27	294.12	306.65	309.89	300.33
311.7	311.13	311.35	310.82	321.28	314.3	316.79	313.11	311.06	314.09	310.46	304.49	316.76	312.48	311.45	314.82	313.28	309.26	313.2	309.79	312.02	316.81	311.25	307.84	309.89	310.99	315.29	313.04	315.29	315.89	314.78	313.58	309.02	315.22	314.83	315.95	315.62	312.45	314.78	322.09	310.03	312.59	315.76	316.23	312.67	307.98	314.4	315.83	305.05	314.2
313.37	312.88	314.96	312.07	315.23	315.53	317.37	315.28	309.48	315.1	312.53	315.38	310.48	311.11	313.83	312.38	315.18	314.23	317.06	310.59	314.56	314.93	309.62	318.44	315.62	318.09	316.45	318.94	318.96	311.13	312.74	316.43	316.22	313.43	312.56	317.98	310.73	311.44	317.91	317.69	313.85	318.28	310.74	315.96	311.51	313.46	316.46	316.06	316.59	312.11
293.91	289.33	297.4	295.74	292.04	290.83	292.52	294.36	292.94	297.82	293.57	290.17	294.59	295.53	296.29	296.45	293.98	292.18	299.24	294.48	291.04	291.64	291.23	295.28	293.64	293.87	293.25	292.71	292.23	293.96	293.54	291.06	294.65	296.07	293.49	289.5	295.76	294.35	296.79	292.13	291.75	293.55	296.61	293.06	294.25	295.15	294.67	296.65	293.52	293.58
307.17	305.46	319.44	311.05	316.16	306.71	316.29	310.2	307.96	313.28	317.17	309.03	311.37	311.33	309.91	309.92	309.44	315.19	305.31	316.91	306.39	313.47	312.66	318.32	306.79	311.2	311.12	317.26	311.64	319.74	316.11	312.63	313.91	313.36	309.68	310.64	314.68	316.57	317.7	313.86	315.51	318.76	311.91	316.88	317.78	309.2	314.74	310.86	308.83	314.52
291.72	295.09	293	293.44	291.32	290.42	291.96	290.26	293.73	297.84	293.36	290.37	297.88	296.18	294.01	295.83	294.82	293.72	296.45	295.7	294.35	296.15	296.55	297.77	293.46	296.35	297.55	292.46	294.01	297.06	297.5	300.14	290.59	295.32	295	296.36	299.29	291.16	294.19	296.03	299.46	292.44	292.35	299.54	296.79	299.62	293.59	297.46	297.33	293.5
301.55	301.19	301.36	304.81	308.95	301.1	307.7	301.76	302.3	297.94	303.14	306.19	304.5	305.83	299.44	300.28	302.87	302.87	304.14	302.36	307.75	305.09	304.91	305.23	304.97	302.02	309.14	305.62	305.84	302.6	309.81	300.11	300.15	304.13	302.03	302.67	296.23	300.68	302.98	302.29	304.76	309.62	304.54	303.23	303.09	303.11	304.16	308.26	306.1	305.02
322.73	314.42	318.86	316.5	316.61	319.07	319.91	319.77	319.28	320.77	315.85	320.67	317.74	320.93	315.99	321.23	316.39	317.07	318.2	321.45	315.97	318.73	317.26	316.96	320.5	323.46	323.65	316.99	320.19	316.9	316.99	319.31	318.87	322.25	313.68	320.39	319.47	316.43	317.13	314.6	322.05	317	317.38	317.87	322.49	319.11	315.95	317.86	315.77	316.41
311.37	308.26	302.25	313	311.88	310.73	307	308.43	306.8	309.18	311.52	308.77	312.01	308.28	312.45	316.91	306.71	312.07	303.92	305.92	305.12	309.67	313.04	306.77	308.81	306.03	308.22	310.55	309.92	310.43	309.19	308.99	311.6	305.89	306.81	306.83	310.6	306.5	310.78	309.29	312.33	309.32	309.73	310.32	306.02	309.99	304.92	311.38	311.13	308.08
304.03	303.31	302.93	296.56	307.95	306.86	307.39	305.51	303.9	306.19	306.46	304.18	303.62	304.08	305.9	302.89	301.1	305.74	302.24	295.81	307.29	307.53	304.28	307.37	304.13	303.8	304.39	305.29	300.72	303.95	305.3	305.92	304.06	309.18	306.09	301.2	303.9	306.14	307.96	305.71	309.09	302.2	307.13	308.34	300.64	305.5	299.72	301.63	305.21	309.69
305.15	301.54	306.1	311.82	311.79	310.04	307.66	306.65	308.97	307.97	305.57	312.95	310.59	310.29	312.01	309.72	308.09	310.19	304.48	308.97	309.22	309.96	311.02	311.95	306.14	311.02	310.18	313.39	310.32	307.04	313.69	308.69	311.45	310.59	306.04	302.83	307.58	308.81	306.45	307.99	306.01	311.83	310.97	311.64	310.25	308.32	306.36	312.11	312.59	310.87
302.92	304.55	305.29	302.11	304.5	307.09	301.68	302.67	301.35	300.65	311.02	306.15	303.21	306.6	300.61	303.45	300.45	309.46	306.12	307.24	304.31	308.05	302.76	303.79	302.09	302.41	308.61	303.73	308.17	302.69	301.23	307.25	305.15	303.81	305.13	301.98	299.01	309.29	301.92	302.43	306.24	306.25	299.73	301.68	305.1	302.36	303.68	300.59	307.68	305.68
311.53	312.76	314.7	311.34	315.25	312.55	322.35	312.9	312.45	314.2	314.76	320.26	310.09	318.44	309.51	315	312.74	315.07	315.69	316.18	309.55	316.06	313.49	313.48	315.56	319.45	309.35	318.01	313.07	317.68	313.09	314.4	320.7	312.67	314.54	314.62	313.62	312.15	317.13	311.47	314.64	310.65	313.68	314.44	313.89	311.1	311.77	316.73	317.9	311.42
311.18	307.86	316.77	313.12	304.44	306.01	307.96	311.11	307.18	313.68	311.02	309.77	310.69	306.91	312.29	310.05	314.1	310.38	311.35	307.44	308.12	309.14	310.37	308.96	307.47	312.58	316.28	312.23	312.07	311.95	312.82	313.8	311.73	311.92	315.34	313.33	308.71	311.64	307.73	309.89	310.87	309.24	308.2	308.15	307.29	311.16	314.43	312.81	307.46	307.17
298.29	297.5	301.87	299.19	305.56	301.62	296.29	299.55	297.08	298.77	300.85	301.82	296.78	301.15	298.93	298.09	303.23	298.33	301.7	299.2	299	293.76	300.73	301.36	296.48	294.78	305.3	297.38	300.03	297.04	296.54	302.67	299.46	299.82	302.35	300.6	300.12	301.44	302.35	305.58	294.93	301.45	300.26	299.6	296.39	293.93	301.55	303.08	297.67	304.81
299.83	298.02	299.62	298.99	296.58	305.52	304.58	294.13	299.12	298.67	304.88	300.78	299.37	298.4	297.75	294.48	300.44	305.3	293.42	300.37	299.93	305.86	299.32	299.07	301.6	306.98	305.36	302.38	302.9	302.94	297.7	302.05	304.69	297.98	299.06	300.99	302.21	303.64	302.69	299.51	300.23	301.93	300.46	303.4	298.95	301	297.81	300.49	298.03	301.78
306.62	312.61	313.91	318.07	316.1	314.05	315.82	316.1	310.95	314.59	316.93	309.8	314.61	316.62	314.7	314.6	315.38	308.18	311.12	311.07	314.9	313.05	314.89	311.11	310.46	315.02	315.78	311.82	315.61	308.72	316.36	313.94	313.84	313.18	311.78	312.14	312.61	313.74	312.77	315.26	314.34	312.86	311.82	311.49	314.72	312.68	311.23	319.54	309.73	313.79
300.05	302.35	300.48	302.38	297.82	301.61	304.83	306.88	301.59	300.71	300.68	298.81	301.52	303.13	306.75	300.06	303.96	302.35	308.62	307.22	302.56	306.06	299.27	299.8	295.14	305.11	301	297.7	299.75	300.97	306.5	303.45	300.72	305.64	299.9	300.85	302.69	302.96	303.29	301.69	308.85	304.66	309.09	303.25	302.88	301.94	303.61	301.5	300.48	301.42
315	308.19	305.85	305.96	309.28	299.91	308.61	310.86	310.11	311.59	306.68	308.55	311.48	302.26	309.26	311.6	311.97	310.13	309.67	305.2	308.16	307.13	313.72	309.21	308.12	307.15	306.84	309.01	312.26	311.31	310.77	306.45	308.38	310.51	310.26	311.69	307.91	308.33	310.72	309.65	309.69	311.59	308.31	306.7	311.14	306.25	307.11	308.18	309.34	306.24
304.89	304.33	305.27	303.55	305.68	300.63	303.93	307.12	305.71	306.31	307.35	303.61	304.39	304.05	305.84	304.93	308.26	299.89	305.92	303.08	306.13	305.86	304.97	305.83	305.79	302.96	304.71	305.98	305.49	302.11	299.75	303.31	307.7	303.49	302.66	303.84	304.08	300.28	301.84	306.16	302.28	305.94	301.28	299.76	303.55	302.97	303.98	310.9	306.1	304.62
298.65	297.84	301.37	307.34	301.3	300.58	299.57	298.2	302.14	299.32	303.91	304	298.48	301.64	303.51	299.53	300.63	297.11	306.25	299.65	304.88	299.68	298.34	300.47	297.79	300.84	304.21	294.1	301.48	305.59	298.76	302.82	304.05	295.32	301.75	298.89	304.09	299.23	300.36	304.89	301.94	301.3	305.92	300.65	296.42	302.2	297.95	301.77	305.7	304.05
312.52	314.7	318.16	315.24	313.92	315.75	315.82	319.54	313.49	321.25	312.62	317.82	310.42	320.19	318.32	312.15	311.92	315.52	309.93	313.43	315.9	315.98	308.92	323.39	314.25	315.59	317.21	312.33	307.83	319.13	309.33	317.51	314.49	313.93	314.94	316.4	319.24	309.9	312.52	311.99	318.64	314.19	315.25	313.1	311.89	315.01	314.04	314.23	313.31	315.02
308.24	306.76	303.39	309.54	307.42	300.38	304.01	307.78	304.54	311.27	305.16	301.69	306.13	311.17	307.6	307.67	312.84	301.79	304.62	305.12	306.91	306.21	307.24	306.3	305.91	311.39	306.05	308.8	304.24	304.76	303.36	312.3	304.89	303.04	305.47	303.07	308.39	307.82	302.03	305.01	309.73	309.63	304.76	306.74	304.44	307.2	305.78	311.42	308.37	306.06
292.31	300.66	296.96	295.96	299.41	292.38	294.54	297.57	293.14	294.89	300.49	295.85	296.31	296.13	294.79	294.77	298.85	298.72	289.79	293.46	289.16	294.76	290.24	296.16	288.98	296.67	295.68	296.45	296	293.19	293.36	297.05	293.76	294.31	288.99	292.79	297.86	297.92	296.04	290.71	295.34	293.99	297.23	294.36	294.34	292.38	297.61	291.73	295.28	297.79
325.06	326.72	326.61	320.72	322.34	327.12	323.37	321.75	326.59	328.93	327.24	324.22	325.78	326.16	324.77	318.04	319.13	321.65	325.19	331.22	327.94	321.13	325.32	327.71	320.95	324.6	323.18	322.37	328.97	322.94	322.9	324.85	322.85	322.97	323.89	322.32	327.04	324.93	322.43	326.59	327.88	326.73	328.34	324.37	322.47	320.06	320.48	327.62	324.11	325.21
296.57	298.1	294.55	291.64	297.81	294.33	294.15	292.78	296.95	297.74	295.01	292.6	291.54	294.26	298.39	292.02	291.76	297.62	295.28	290.04	291.89	296	296.43	294.1	294.25	294.02	293.77	299.87	292.27	295.76	292.62	292.66	290.48	298.04	293.59	295.09	295.11	292.89	294.31	296.88	293.21	299.76	292.45	298.38	294.89	294.37	296.43	294.24	296.5	293.98
304.98	307.09	304.64	302.9	304.5	301.15	299.47	306.94	305.96	301.66	301.75	304.23	304.26	299.24	301.42	300.72	300.45	306.66	297.33	299.66	298.06	301.36	306.37	301.22	307.29	302.89	305.59	304.55	305.34	303.11	303.34	300.51	308.09	304.48	306.59	301.71	302.79	310.54	310.12	309.66	299.81	301.98	297.64	303.95	305.34	302.08	306.17	301.44	298.86	302.61
320.55	317.35	323.58	315.09	315.06	318.26	316.61	319.04	314.1	318.67	319.6	313.67	316.36	317.37	317.9	319.09	315.85	319.46	319.58	312.93	322.83	315.49	318.44	315.78	315.24	318.35	320.42	316.41	312.33	315.3	315.36	311.46	319.56	314.13	315.56	314.43	315.26	319.47	314.33	311.58	320.47	315.41	318.02	315.36	319.04	322.55	319.33	315.63	314.77	319.48
314.94	313.98	317.61	314.89	316.95	316.39	319.07	319.32	318.98	313.78	317.84	312.13	316.5	316.03	309.86	314.3	311.56	313.54	321.32	314.46	314.26	313.4	320.34	312.59	318	316.11	318.2	312.07	315.13	314.91	318.72	317.94	316.94	318.23	316.89	314.13	312.92	315.69	315.34	318.98	323.1	318.78	316.32	316.79	318.83	316.05	318.52	314.57	319.01	316.26
308.07	301.51	306.47	306.34	305.17	302.02	307.47	306.39	303.23	297.16	303.15	307.94	305.97	305.04	308.72	303.91	305.98	306.79	305.85	309.72	303.55	308.71	304.92	300.46	308.81	308.81	311.22	305.83	309.26	302.84	305.88	300.55	306.28	309.36	300.67	308.6	307.68	303.4	303.66	302.22	304.62	307.38	306.07	307.32	301.39	302.5	309.65	309.85	309.44	306.94
307.04	306.47	297.18	302.79	299.89	301.05	302.82	301.13	300.91	298.95	304.17	300.64	299.03	301.4	300.72	298.23	304.41	304.07	302.05	299.14	301.48	301.79	298.48	301.94	305.8	306.99	304.69	308.52	304.86	302.92	301.22	305.99	299.66	299.82	302.77	299.59	303.15	303.28	307.58	307.75	297.39	296.6	298.3	303.99	303.52	306.22	304.92	305.65	302.78	304.24
306.2	306.76	308.95	304.73	307.04	309.37	303.33	309.69	306.73	313.48	302.75	305.79	303.43	307.83	308.43	306.45	308.4	304.66	312.61	305.19	301.41	304.5	308.08	305.27	303.83	304.32	306.38	309.33	305.96	308.81	307.79	308.04	307.64	305.17	306.2	308.94	302.39	308.78	305.48	304.74	310.38	306.48	299.23	304.85	308.76	312.29	307.87	313.16	300.79	308.71
305.29	308.1	304.6	301.95	302.83	308.35	296.27	303	303.32	309.89	299.58	305.77	302.23	304.51	309.25	305.4	301.58	307.54	304.38	307.7	306.26	300.83	303.86	306.08	305.7	301.92	308.98	306.19	305.73	305.38	306.14	310.61	302.98	309.41	308.16	300.79	304.08	303.41	307.49	304.11	306.05	302.96	302.58	304.32	303.1	308.78	305.92	306.72	305.21	306.03
318.8	317.75	313.49	320.34	321.6	319.81	318.39	319.29	314.36	315.39	312.65	317.92	311.11	319.86	316.99	315.14	320.21	317.69	320.05	318.67	318.71	311.7	317.83	317.36	319.47	313.09	314.93	317.44	315.36	314.96	315.86	321.52	318.78	317.5	321.78	313.72	313.14	317.44	319.12	316.27	313.78	319.04	318.8	315.31	319.48	315.1	317.58	313.27	311.98	316.94
300.84	302.71	304.68	299.35	305.02	303.92	298.29	306.9	302	304.98	307.27	300.43	304.63	304.74	302.41	302.77	303.24	301.36	307.15	300.69	307.29	305.78	307.11	300.14	297.92	304.53	300.84	302.79	303.39	301.72	302.89	305.05	307.05	301.43	300.59	302.2	305.08	303.22	302.83	301.31	303.9	306.43	305.51	305.04	302.15	304.89	310.43	303.66	305.81	303.85
307.56	307.58	309.46	300.53	307.41	305.68	302.86	301.86	304.85	302.98	301.26	308	303.14	297.51	305.04	303.8	305.62	307.75	308.51	300.88	301.84	305.62	301.81	307.3	302.32	302.62	302.84	306.16	301.97	312.72	312.85	306.75	307.51	302.93	307.07	311.13	301.81	302.2	303.66	306.51	308.06	309.5	303.95	303.18	305.87	305.94	311.86	302.08	304.52	303.72
298.54	303.7	303.89	301.27	300.96	298.32	300.57	303.45	303.79	295.67	301.38	300.91	303.39	295.45	298.67	302.34	302.87	302.14	301.6	300.38	302.66	303.44	299.38	299.57	301.58	298.78	298.61	306.1	298.86	299.61	302.68	301.69	305.32	301.79	303.44	300.8	300.1	298.7	294.96	301.69	294.72	297.1	299.81	298.37	300.9	296.56	301.55	300.91	303.01	304.38
316.8	316.4	318.38	318.16	315.17	313.21	314.11	318.62	321.16	320.22	316.27	314.16	320.48	322.7	316.05	322.27	314.28	314.49	318.12	318.9	317.68	318.84	320.95	321.54	320.93	314.55	318.16	318.57	314.29	310.89	318.52	311.74	314.8	318.82	312.95	316.07	321.42	317.63	321.51	321.16	315.19	320.31	318.7	313.77	319.92	316.96	316.26	317.6	315.64	321.46
318.97	318.22	312.44	317.88	314.68	312.41	312.71	316.39	316.82	312.86	311.53	312.97	314.57	311.88	316.77	314.43	313.09	315.81	313.44	316.3	318.34	311.86	317.49	315.55	314.45	311.52	315.64	318.49	308.93	315.34	313.29	312.41	314.99	309.47	315.65	308.88	316.67	315.98	311.9	316.61	310.47	315.84	317.46	318.11	318.67	311.2	311.25	317.89	318.22	317.02
304.47	299.64	299.91	302.69	301.17	304.06	298.21	304.27	298.45	297.78	298.4	298.87	309.28	298.97	299.87	305.12	302.97	300.54	302.17	302.95	297.64	300.49	300.33	302.2	308.09	297.06	303.98	302.54	306.39	305.34	301.24	306.2	300.93	308.21	301.45	296.74	302.07	298.48	304.28	306.4	296.49	306.62	300.92	299.98	301.62	307.93	301.19	309.55	303.51	301.15
296	292.48	294.51	299.05	299.45	290.18	300.23	295.09	294.76	296.03	290.38	293.84	291.43	299.05	294.26	297.1	295.84	297.22	292.5	300.77	298.81	296.08	299.03	291.29	294.86	296.08	294.48	296.66	292.83	293.53	295.09	294.73	301.51	298.84	300.03	300.35	299.3	296.71	297.67	299.46	294.78	302.08	298.11	296.32	300.93	298.83	298.95	294.58	295.53	297.56
304.76	307.01	309.68	311.06	309.13	313.05	314.15	310.43	313.45	312.15	310.73	309.74	303.97	310.89	305.92	305.04	315.34	308.51	305.81	310.34	310.21	312.29	310.5	306.98	309.5	307.59	305.65	307.35	309.02	308.49	308.59	304.24	310.39	306.64	309.97	311.39	307.21	308.07	313.41	311.44	309.31	304.49	303.2	307.89	310.03	303.97	308.77	307.71	305.91	303.82
303.04	305.43	301.71	306.54	305.35	300.64	298.65	303.4	299.51	304.11	302.54	300.58	299.98	295.88	304.19	296.59	307.46	301.98	304.46	303.02	304.28	300.39	305.51	302.35	301.52	304.68	301.93	302.71	303.38	309.46	302.36	302.08	305.26	301.65	305.87	303.57	300.65	298.37	304.8	303.6	303.03	304.95	301.93	301.51	303.32	304	298.52	300.48	303.03	305.76
297.54	298.76	293.11	298.44	297.46	291.24	294.53	291.54	296.05	298.51	300.86	291.7	292.34	293.58	294.38	297.52	298.31	295.59	296.57	303.12	298.07	299.35	299.3	295.08	295.88	298.27	303.11	296.98	295.3	293.56	293.28	298.26	298.23	298.24	294.87	297.21	299.58	292.43	292.68	291.76	294.59	295.41	295.43	296.08	294.45	297.26	297.21	294.46	296.01	298.36
315.15	311.29	314.68	310.58	310.62	311.33	313.28	310.88	310.54	310.63	309.08	309.29	308.11	310.35	312.03	311.69	312.41	312.2	311.2	310.44	309.86	310.23	307.14	310.01	308.09	317.46	310.47	311.11	313.51	308.3	314.23	311.43	312.17	314.75	310.99	315.78	307.68	310.78	311.99	310.93	306.65	312.26	309.75	314	310.17	308.41	313.51	312.93	310.72	315.9
311.25	305.69	309.23	312.81	314.65	306.62	308.59	310.56	308	307.74	311.01	309.83	308.44	306.41	308.06	308.3	308.22	309.25	305.41	305.15	310.1	312.59	306.95	311.86	309.99	305.8	312.72	311.38	311.83	312.65	307.56	307.58	309.05	313.78	309.64	311.89	312.37	309.89	305.67	308.27	308.81	310.54	307.44	313	310.23	312.8	306.87	307.64	309.15	310.22
303.5	299.28	301.68	302.3	301.47	292.42	298.33	302.78	305.44	299.85	303.86	300.47	300.27	301.25	303.52	300.95	296.64	299.77	302.01	298.27	301.88	302.27	303.68	296.03	297.27	300.03	304.71	307.08	298.48	294.98	294.23	299.98	296.26	296.14	306.42	300.18	302.93	299.22	299.76	297.26	297.51	301.71	301.6	303	303.54	299.45	301.48	302.15	299.66	297.64
314.36	319.28	313.59	313.64	316.86	319.54	313.25	317.92	314.65	316.65	320.85	313.73	316.02	313.62	318.33	322.22	313.81	313.1	313.89	321.88	315.33	315.66	317.4	311.36	315.41	316.14	314.42	314.79	318.39	312.33	317.44	316.58	318	314.06	318.17	317.14	314.73	311.69	318.98	318.14	313.94	313.4	317.03	315.16	315.74	318.05	313.07	313.22	316.07	314.82
330.42	326.39	331.91	323.12	327.93	328.06	330.27	332.59	321.59	327.88	327.31	328.53	327.08	327.86	330.39	328.07	327.54	326.24	329.66	330.83	329.23	329.14	332.5	323.72	327.95	330.82	322.74	323.95	324.2	329.96	325.23	324.67	329.59	324.36	331.05	326.94	328.06	326.65	325.51	330.01	327.41	327.6	327.3	329.23	327.13	322.77	334.46	330.41	328.86	328.27
315.61	318.29	320.25	323.71	319.24	318.47	315.37	321.59	316.22	316.57	319.39	325.35	317.66	318.09	316.89	317.38	318.3	317.23	324.41	312.23	321.26	316.96	323.05	317.19	316.45	323.11	321.09	316.6	320.18	320.34	319.89	320.12	323.65	316.17	314.07	316.79	319.87	319.29	321.56	320.38	317.1	319.88	318.84	322.04	318.35	320.47	318.56	320.89	317.74	324.24
319.35	314.17	320.13	319.09	317.01	313.4	319.74	313.8	313.77	316.58	313.04	315.01	314.5	319.4	317	317.68	319.13	316.78	315.43	314.49	317.91	318.4	316.84	317.47	318.3	317.98	315.31	311.06	321.93	321.5	317.13	312.78	315.83	316.26	314	311.21	321.52	317.25	312.88	315.44	310.33	316.49	314.31	313.59	318.82	318.69	319.78	317.47	315.69	314.76
303.78	296.08	299.18	305.36	301.49	295.41	296.1	295.75	299.27	304.66	306.14	303.56	301.08	298.1	303.35	299.64	297.42	300.49	303.23	300.14	303.72	301.49	294.45	299.25	302.22	301.74	301.84	296.25	297.82	301.6	299.49	298.84	298.45	298.88	296.46	301.58	298.21	303.78	297.03	301.44	300.84	298.16	298.55	299.54	296.42	297.82	296	296.12	301.75	295.22
308.02	310.16	311.25	310.23	306.78	312.21	311.47	304.31	307.86	304.44	311.13	311.89	313.52	312.32	307.96	308.88	305.48	318.08	309.57	313.53	310.3	308.85	306.06	309.7	309.32	310.02	308.72	306.87	308.39	312.68	306.66	311.84	309.96	307.98	308.99	311.98	308.98	312.23	304.29	306.77	306.31	306.2	308.45	299.77	312.54	308.68	313.38	308.8	308.79	308.91
317.43	315.63	314.81	313.8	318.34	318.05	315.39	309.99	316.9	318.8	314.12	310.18	314.73	316.09	312.21	315.7	312.14	311.2	314.94	309.59	313.99	310.32	317.43	307.89	315.2	314.44	316.29	314.7	319.26	315.82	314.1	313.12	310.13	311.42	311.06	312.82	320.62	314.05	311.59	314.74	312.59	317.47	313.57	314.25	309.57	308.41	309.82	314.4	315.56	313.09
313.38	312.52	313.7	308.7	306.68	311.39	314.56	314.68	309.54	307.77	315.32	306.74	308.25	315.23	312.65	311.04	310.06	310.34	313.02	306.9	315.02	309.59	308.83	309.38	309.35	311.9	313.67	311.53	309.58	313.99	311.66	315.34	308.05	308.4	309.73	314.27	313.17	310.6	315.02	312.99	313.91	309.11	310.05	311.12	311.14	314.55	313.83	307.38	311.58	312.6
294.68	295.43	295.42	290.08	295.56	295.9	295.23	296.35	295.9	289.15	298.18	291.92	297.39	295.53	296.86	297.4	294.61	293.53	295.36	294.91	295.03	297.07	297.24	299.56	297.44	294.76	296.42	290.97	291.78	295.24	294.53	293.71	299.55	298.84	298.63	293.56	290.93	292.99	295.79	296.81	294.46	295.18	294.58	296.92	298.22	293.66	296.32	293.83	293.01	297.82
309.33	309.63	311.14	308.15	302.75	312.4	307.64	310.14	307.37	308.62	305.91	310.22	308.05	306.89	304.24	306.75	306.31	310.26	306.38	310.62	311.96	301.86	304.32	305.41	308.07	307.57	306.05	306.6	300.12	301.66	303.91	310.68	306.35	307.28	303.07	308.34	309.03	311.55	306.24	297.66	309.59	304.96	309.4	306.14	306.98	304.45	306.09	308.42	308.86	302.28
316.77	315.61	313.07	309.64	312.93	314.34	315.48	312.31	311.27	307.88	315.31	311	313.68	312.84	312.9	310.1	320.38	313.21	318.48	319.86	316.17	315.28	314.28	315.36	316.13	314.06	315.88	314.04	315.59	312.58	312.81	315.31	312.96	313.08	313.46	310.92	315.51	315.92	312.21	315.17	316.8	312.02	310.89	313.9	314.85	312.92	310.61	311.26	313.91	312.56
302.38	309.83	305.93	303.76	303.86	304.76	310.1	302.55	306.23	310.56	302.81	302.04	301.06	299.92	305.78	299.69	305.22	306.32	307.74	307.92	300.88	303.18	305.24	301.89	305.05	303.91	301.21	303.54	305.18	304.36	304.84	310.87	307.58	298.32	301.55	301.68	303.34	306.75	299.33	301.2	306.93	306.53	299.97	302.64	303.57	303.11	300.5	305.27	303.34	301.86
323.85	331.09	327.17	324.85	328.04	324.88	329.73	323.56	328.13	332.32	325.64	332.28	325.85	328.57	321.69	322.54	330.44	324.93	324.43	326.7	326.12	325.94	334.78	326.91	326.41	330.72	325.02	325.57	323.43	328.22	323.58	329.59	333.17	322.67	330.21	328.73	329.08	326.12	329.14	323.7	325.77	322.56	323.98	329.43	325.56	326.84	328.01	325.63	323.4	326.25
310.55	312.33	308.71	307.62	313.46	307.91	312.7	313.17	310.5	308.96	309.41	310.99	307.47	308.87	310.18	308.05	312.34	310.13	308.88	308.04	314.92	305.98	312.2	307.66	313.32	308.54	308.75	310.22	309.77	307.37	310.92	305.25	312.63	308.46	308.61	312.55	303.16	310.2	311.75	310.41	307.55	314.3	311.76	308.34	308.23	310.84	312.2	310.43	316.26	306.25
312.96	314.52	310.68	313.93	308.87	314.87	317.59	316.37	320.08	309.34	312.7	317.66	312.33	315.64	311.86	314	312.21	314.1	314.47	318.95	318.59	309.02	314.02	312.93	316.14	313.85	312.62	310.42	312.55	311.9	314.89	310.34	310.33	314.56	315.04	313.72	310.61	313.5	319.12	313.45	314.23	308.85	316.83	312.61	311.92	313.19	314.82	315.22	317.24	309.95
318.33	321.18	313.93	314.25	317.81	311.94	319.84	311.51	315.66	314.84	314.48	317.09	311.15	314.55	319.79	317.67	316.64	310.93	322.51	315.97	319.6	315.72	315.03	317.34	318.84	317.32	313.38	314.35	317.89	316.68	318.25	319.84	312.71	320.03	317.47	322.51	317.44	312.6	316.39	315.75	316.71	316.83	320.23	315.7	317.86	317.33	318.78	314.54	319.33	312.77
316.93	308.75	306.83	315.59	318.57	312.82	316.98	311.44	312.46	316.07	318.34	317.97	311.36	315.78	313.07	312.35	309.28	313.36	315.17	314.74	313.5	313.83	315.03	311.53	317.28	311.11	315.54	310.51	309.51	317.08	310.77	313.17	310.37	307.38	316.99	312.6	316.95	309.86	317.38	314.99	314.18	312.82	316.86	314.02	310.64	309.01	309.78	310.96	314.25	312.01
314.25	315.66	317.52	312.69	317.48	317.01	312.44	318.34	317.61	317.37	316.09	319.68	317.83	316.7	315.04	318.84	315.68	313.37	310.96	320.58	317.15	318.05	314.29	316.27	313.06	314.09	314.66	316.77	317.33	313.53	318.24	316.79	316.41	320.14	319.2	313.84	316.86	316.62	317.73	313.03	313.89	316.85	310.7	316.97	316.7	313.86	318.32	316.52	317	314.98
299.22	299.88	298.57	296.99	297.12	295.8	296.06	295.06	295.66	294.41	300.98	297.1	296.95	300.8	295.43	299.77	293.68	299.9	298.67	291.83	296.35	302.73	299.2	297.21	295.77	301.9	289.91	299.42	302.84	297.24	294.44	292.03	300.93	299.27	298.38	294.6	295.24	297.19	296.38	295.64	295.21	298.17	297.48	297.53	296.73	300.83	297.12	291.97	298.34	295.8
308.53	312.48	310.39	312.07	311.3	311.37	309.4	309.33	306.54	313.92	319.5	310.68	308.5	309.14	309.91	307.65	315.36	315.06	311.56	312.17	311.03	310.88	312.52	309.63	309.56	307.48	314.21	309.75	311.6	309.51	309.27	304.95	306.59	308.14	310.68	309.93	312.99	307.46	309.25	307.02	312.69	307.48	316.6	312.39	311.01	306.45	310.53	316.86	306.53	309.87
316.59	309.33	315.18	314.61	312.34	319.25	307.92	308.93	315.29	312.03	311.7	311.79	310.93	313.44	313.76	315.08	312.87	311.47	317.75	307.78	315.22	309.27	312.96	309.52	313.97	314.61	308.57	313.4	308.44	310.93	308.95	311.45	313.38	314.51	312.72	311.54	312.64	311.93	312.4	310.06	316.61	310.16	311.93	311.96	313.07	315.56	308.75	314.14	316.35	312.4
305.15	304.93	303.18	299.47	306.64	307.83	301.84	302.06	302.94	307.91	305.06	307.53	314.47	310.4	304.48	312.43	308.18	306.07	311.95	302.34	304.79	309.28	310.29	309.9	308.44	305.27	301.29	307.33	307.54	305.96	303.83	310.47	308.91	307.48	303.08	309.19	306.9	301.47	305.83	305.79	309.77	310.46	307.89	307.13	305.8	307.93	310.35	308.08	308.38	303.65
314.54	315.88	311.97	306.23	312.68	317.67	316.32	312.54	308.42	308.59	311.85	306.28	310.22	307.77	313.41	315.58	316.11	317.39	315.76	311.69	310.52	308.03	318	316.61	315.15	311.06	313.5	311.02	313.22	312.06	313.48	312	312.37	314.04	313.42	313.16	313.78	315.21	307.67	314.74	311.77	312.25	313.54	308.18	317.5	313.04	312.76	307.89	313.97	313.2
314.5	313.27	316.43	313.44	315.03	309.54	314.27	316	311.66	312.51	310.16	311.91	312.72	310.12	313.7	311.83	314.9	313.39	311.21	311.6	310.41	319.23	307.85	306.05	312.28	310.96	314.1	311.68	312.25	312.3	313.87	314.53	312.41	314.44	308.55	309.15	314.03	313.37	317.22	312.99	310.01	311.35	313.67	314.66	316.94	313.79	313.96	307.89	309.98	310.02
327.84	334.06	324.9	327.72	333.74	328.32	329.38	326.77	325.05	330.26	329.67	328.59	325.33	331.82	329.88	331.1	327.35	326.32	334.55	328.2	329.48	331.47	327.74	328.7	326.81	324.63	326.66	325.55	328.88	332.91	332.05	326.29	329.08	327.6	325.36	333.59	330.01	319.5	333.74	329.37	331.79	330.21	328.35	328.57	330.73	329.1	334.08	325.87	325.11	329.93
297.95	306.6	304.92	303	297.9	304.86	307.76	300.47	303.56	296.28	307.32	301.84	308.37	301.64	304.12	303.98	308.3	305.41	301.32	301.73	297.95	300.7	297.14	302.38	302.7	302.93	300.86	305.66	299.54	299.62	297.94	300.72	303.95	304.89	302.27	295.71	303.95	301.54	301.31	297.17	302.3	304.93	298	301.38	301.21	297.94	302.71	303.74	307.4	305.75
302.34	310.17	307.3	314.13	304.08	307.97	301.98	306.5	306.65	301.8	309.74	308.46	309.11	308.26	305.28	307.93	304.25	304.59	310.01	303.21	305.89	304.98	308.55	311.11	303.51	306.53	308.97	304.6	305.5	309.65	305.24	305.31	306.5	307.73	306.42	300.9	301.7	307.44	306.07	302.68	305.16	302.29	302.31	308.62	305.31	306.05	309.9	308.12	302.99	310.07
323.78	328.45	326.91	328.89	329.59	324.62	328.34	322.14	326.94	327.01	322.34	327.26	325.72	329.55	325.51	328.11	321.33	325.8	324.08	325.19	327.54	325.79	326.61	323.3	326.85	327.15	327.61	323.57	326.13	329.67	324.42	329.2	327.37	325.88	329.26	324.04	324.3	328.69	323.4	328.76	328.92	325.33	321.2	325.49	321.66	325.99	318.72	324.8	319.51	326.85
293.42	294.17	296.32	294.22	294.49	293.17	303.36	298.31	295.03	302.98	298.71	299.63	296.37	299.09	293.76	292.62	299.04	291.68	297.81	301.84	297.5	297.47	300.13	297.22	298.96	299.74	300.76	294.63	294.53	297.87	299.39	299.35	296.27	300.27	295.55	300.81	295.37	301.25	298.31	295.5	293.21	302.05	294.86	295.07	299.17	300.25	295.96	294.35	296.73	297.58
301.39	298.88	301.2	301.32	305.39	301.65	300.35	302.53	298.07	303.73	302.35	300.1	299.04	303.86	301.74	301.43	302.29	302.49	300.59	299.96	305.02	302.51	305.81	302.02	301.86	299.21	303.23	308.07	306.28	300.28	300.8	301.88	302.59	300.36	300.29	305.37	299.92	300.03	303.5	302.37	303.02	303.97	302.98	302.52	299.65	303.4	300.8	303.48	303.7	300.64
315.4	315.99	314.86	313.07	311.74	314.31	316.19	312.53	312.16	316.84	312.57	311.59	318.67	314.89	314.75	309.29	314.52	317.06	313.53	311.99	314.82	320.03	317.71	309.91	314.59	318.66	314.76	312.95	312.98	312	311.28	313.33	315.29	322.21	314.81	310.68	311.04	315.72	316.7	313.08	317.46	310.89	317.6	320.26	315.38	317.83	314.55	316.85	316.03	313.7
313	312.72	315.69	313.14	317.91	311.67	313.73	314.43	318.43	313.89	309.85	311.77	315.35	310.75	313.66	313.3	311.62	317.03	315.88	313.01	312.74	314.94	312.98	312.34	314.76	317.9	309.08	311.28	315.76	314.53	311.5	313.85	316.04	315.41	314.79	316.28	314.48	315.71	317.44	319.67	315.87	313.39	316.05	314.89	317.61	315.43	314.05	315.7	314.3	314.42
325.49	320	322.01	329.78	324.92	326.45	326.88	321.98	327.58	319.95	327.7	325.25	323.6	326.42	327.93	321.69	322.93	324.78	326.16	325.58	328.76	331.1	325.6	326.2	320.77	323.68	320.7	320.82	322.99	324.03	326.9	328.2	327.31	322.18	323	323.04	321.11	324.1	324.66	323.45	322.5	324.32	324.77	322.72	325.59	328	326.27	321.56	323.96	322.65
309.62	310.86	313.37	315.72	308.88	307.71	315.09	317.81	317.07	311.09	312.49	311.7	309.19	311.48	313.64	319.66	314.32	314.75	322.39	309.92	310.8	311.06	313.64	309.79	316.77	315.7	310.64	315.65	314.31	317.04	313.31	310.82	311.25	315.26	311.71	313.22	314.13	312.71	314.33	314.19	311.35	315.44	317.26	311.86	312.47	312.36	316.13	317.25	307.97	313.79
312.16	311.54	308.38	318.24	313.42	316.96	315.54	312.02	317.12	312.14	310.21	310.25	312.53	310.55	316.93	310.79	311.6	310.64	313.23	312.25	316.77	313.07	310.11	314	312.63	312.11	314.98	311.06	308.4	315.46	312.43	311.63	315.7	314.15	318.28	316	310.15	313.97	315.11	317.61	312.33	312.51	314.46	313.11	311.04	310.8	311.29	314.29	313.85	313.08
327.64	327.58	325.81	330.53	328.07	327.38	328.14	327.17	330.82	326.9	325.43	325.03	326.42	333.68	327.07	329.49	324.54	328.25	328.86	332.6	329.22	328.1	329.37	324.51	329.6	328.46	330.01	323.3	335.4	328.49	324.39	323.63	329.99	324.54	333.68	326.92	328.7	332.03	324.75	328.33	325.14	328.31	329.82	323.64	328.4	322.08	325.88	328.59	325.97	323.54
313.06	318.66	317.64	311.14	315.7	316.24	320.39	313.37	316.31	318.75	315.88	315.32	317.1	318.22	315.02	311.33	315.97	317.8	316.3	312.9	313.79	317.39	310.9	321.22	317.68	315.94	315.07	318.83	315.48	314.92	312.06	319.6	314.68	322.59	314.45	316.76	314	317.86	317.93	310.97	315.56	319.36	310.54	310.87	322.6	312.82	313.62	310.93	316.55	311.77
299.96	298.03	301.58	304.79	297.39	300.81	305.21	302.41	303.47	306.8	301.68	304.12	306.28	299.14	306.75	301.88	304.96	299.41	300.87	307.15	301.09	299.07	305.97	306.77	305.01	306.24	304.1	304.95	301.81	307.23	307.12	304.87	296.97	304.27	302.98	303.7	302.49	304.84	304.53	305.57	305.99	300.16	298.89	308.55	301.03	305.82	301.91	307.69	301.52	306.99
294.6	298.4	292.93	290.63	290.4	296.22	290.99	294.93	297.18	296.42	288.94	292.23	290.24	295.61	293.47	296.6	291.59	295.88	296.31	295.48	293.17	295.16	286.65	292.16	287.73	300.17	293.72	291.97	294.85	293.36	293.32	296.69	291.89	292.2	293.39	295.32	291.96	290.03	287.62	293.58	296.61	294.82	298.52	291.45	291.26	293.56	293.48	292.73	291.92	288.65
315.43	314.14	314.16	315.1	311.14	315.98	311.86	313.4	310.96	313.02	314.85	314.75	313.77	316.03	314.85	312.54	309.94	311.85	310.41	314.99	319.11	312.02	310.03	312.95	311.68	311.38	312.77	306.8	315.68	313.03	310.65	320.69	311.89	308.65	313.54	313.71	313.26	310.99	316.93	312.81	314.13	311.87	314.05	313.85	312.81	319.78	313.3	309.25	307.41	318.81
312.83	314.78	310.43	310.96	312.4	311.94	314.93	309.75	312.93	315.55	315.75	314.22	311.08	319.73	319.22	308.86	316.59	308.38	309.37	309.97	315.69	310.19	313.36	315.78	315.25	315.34	318.39	318.91	315.32	316.28	312.75	317.88	313.49	313.74	315.24	315.26	313.96	310.63	312.34	314.29	318.53	312.07	314.31	312.37	312.19	313.49	314.1	310.8	308.98	314.64
314.37	315.06	315.35	314	320.48	316.87	315.15	314.35	314.68	318.54	315.15	316.28	325.32	312.56	318.45	316.63	319.88	321.92	317.7	321.05	315.87	318.15	322.41	316.17	315.51	315.06	314.67	318.87	319.01	313.95	313.09	314.77	314.44	317.66	314.17	320.04	317.1	314.2	321.13	315.23	320.04	316.37	318.96	320.21	318.48	322.19	317.97	316.77	314.96	314.8
306.59	298.5	302.21	310.76	302.88	299.49	303.21	304.26	305.53	300.98	300.39	301.38	305.54	306.97	308.9	304.3	306.33	304.37	299.02	306.98	302.43	299.46	303.97	304.59	304.78	299.13	305.08	310.5	306.25	308.55	307.8	302.15	305.05	304.19	300.32	299.77	303.28	303.56	302.35	304.24	305.54	302.68	302.24	303.42	300.62	306.16	309.05	300.93	299.04	304.58
302.97	300.16	302.45	300.65	308.53	301.67	301.32	302.47	300.23	300.78	302.74	300.64	303.29	305.39	300.75	303.02	303.66	301.43	300.42	300.05	297.97	298.87	299.79	302.36	308.02	299.82	306.68	306.56	298.78	301.68	303.37	302.94	299.88	307.13	305.08	302.05	300.97	305.6	297.56	301.36	301.15	305.89	303.27	302.3	303.42	302.45	300.09	301.29	305	304.92
305.34	300.51	299.6	305.49	300.69	304.72	305.91	302.72	306.59	300.6	300.54	304.98	305.42	303.69	303.23	300.49	308.62	304.33	304.65	300.98	303.25	299.74	304.12	305.37	305.76	305.1	303.81	302.73	299.86	305.23	306.5	301.88	304.1	304.44	304.7	303.88	300.72	302.49	300.95	306.99	300.53	301.42	298.71	300.74	300.05	303.61	306.63	301.92	301.33	300.48
306.7	299.46	298.79	307.81	300.48	302.33	304.67	303.25	300.86	307.33	307.83	302.31	301.98	301.85	303	297.89	296.42	305.33	299.98	303.35	306.5	299.54	306.55	299.68	305.47	302.94	300.02	307.07	301.35	305.55	301.06	301.38	305.23	302.35	303.27	304.29	301.11	301.22	311.03	300.14	303.21	299.97	302.1	307.29	303.59	301.2	301.19	300.07	303.7	302.46
310.14	311.09	309.56	304.19	310.95	311.66	302.64	308.74	309.84	307.61	306.92	309.9	306.35	301.72	310.28	309.81	308.17	311.48	310.6	305.6	311.32	305.75	309.59	307.61	310.76	308.85	308.76	312.29	310.28	307.12	312.43	303.93	309.63	314.88	304.63	313.49	307.24	310.54	307.05	314.06	312.96	306.72	307.64	309.34	306.61	312.31	311.54	309.56	309.68	310.81
311.18	318.14	314.62	321.97	319.99	312.35	316.66	315.44	317.77	323.22	315.63	319.21	318.25	321.04	316.33	310.67	314.11	318.28	312.47	311.97	316.74	319.76	320.33	313.84	320.31	320.13	319.54	324.13	314.44	317.3	319.64	318.08	314.45	314.01	315.72	310.81	310.25	314.08	315.22	314.95	318.87	317.14	318.85	315.32	317.01	311.34	320.09	320.58	316.54	314.69
302.27	303.16	297.05	299.06	300.24	303.8	303.63	301.32	304.51	299.99	299.5	304.42	300.39	299.7	298.7	303.84	301.59	300.8	296.01	299.76	296.89	299.79	303.75	298.24	302.02	304.64	302.4	296.8	300.17	299.72	298.49	297.6	298	297.27	296.27	303.34	300.75	296.27	299.89	302.86	297.96	299.9	296.28	296.42	297.49	295.56	298.28	300.73	302.66	301.56
318.55	309.2	314.22	314.26	324.31	311.33	314.82	317.27	318.92	317.12	317.94	314.72	318.54	313.87	311.52	319.57	322.52	316.83	320.21	321.84	316.88	320.5	314.33	310.18	308.59	319.05	318.23	318.49	316.55	321.58	319.76	311.08	310.97	319.35	315.59	320.05	319.51	307.48	317.43	319.54	316.58	311.99	313.96	314.08	316.1	320.38	314.8	313.48	312.18	314.58
297.91	299.65	296.26	294.93	292.6	294.66	292.04	296.14	296.95	298.56	296.99	294.69	293.62	294.21	295.69	295.4	292.65	293.76	289.78	298.3	298.01	293.88	294.2	290.19	295.5	297.54	298.42	299.94	294.39	295.73	301.39	299.25	290.87	297.83	298.26	296.12	298.36	297.59	293.39	295.13	294.65	297.22	294.69	297.98	294.5	297.82	294.48	290.5	295.51	294.31
304.95	307.89	308.36	306.28	304.54	306.12	307.96	308.41	302.94	304.61	303.14	309.35	305.27	299.63	301.71	303.5	304.3	304.92	304.45	305.65	300.93	302.42	304.04	301.84	302.7	305.8	302.78	305.72	307.65	305.85	302.76	306.67	306.71	302.19	306.28	302.79	304.44	306.13	306.44	303.43	302.41	304.85	305.03	308.39	306.13	306.89	303.64	308.48	300.13	301.11
321.97	317.79	315.48	324.08	318.59	323.54	314.57	326.81	320.43	317.56	320.98	320.93	321.71	322.08	319.41	318.01	318.08	320.34	324.17	316.73	317.74	319.97	321.41	313.7	317.33	318.2	315.43	323.08	321.72	321.77	315.54	319.69	320.42	315.82	324.52	319.55	319.07	319.59	323.35	315.66	317.08	317.88	321.22	317.51	317.44	316.72	317.19	310.69	319.18	317.72
307.29	306.79	311.2	311.65	315.49	314.56	313.46	313.05	314.36	309.63	312.19	313.03	311.18	314.3	314.41	310.8	309.56	312.95	308.6	308.39	314.17	312.62	313.46	315.02	312.59	316.89	314.6	311.4	314.12	309.8	308.44	316.96	311.17	313.93	311.71	312.95	316.51	310.11	312.74	315.15	315.89	314.81	315.4	309.89	312.69	314.23	311.51	311.99	312.85	314.08
304.47	307.28	303.02	308.24	302.69	300.1	309.7	305.69	308.5	305.6	308.49	303.38	309.07	306.66	306.3	306.56	304.38	309.11	310.06	307.51	309.12	304.1	302.58	304.33	302.11	306.51	309.15	301.66	306.71	302.77	306.47	304.97	303.35	305.69	305.34	308.02	301.38	308.79	303.13	310.99	308.73	303.74	307.72	307.13	304.27	305.86	301.56	299.85	307.77	305.75
312.82	313.76	313	315.97	314.18	314.34	315.41	312.55	317.65	312.39	318.18	317.62	315.21	308.24	308.63	317.02	316.44	315.32	317.05	314.71	315.35	320.71	319.13	313.33	312.8	312.53	313.76	317.9	318.64	317.35	319.39	314.25	312.2	314.69	311.69	317.64	317.03	318.31	312.21	313.98	317.92	315.64	315.9	318.7	314.87	315.46	319.9	318.73	316.52	314.24
313.59	309.35	309.21	312.66	307.9	308.73	311.06	311.54	308.56	309.27	311.08	310.64	312.42	311.66	312.92	310.59	309.14	310.47	315.02	307.69	309.23	310.72	312.37	313.46	305.8	308.7	314.67	310.5	310	313.52	313.29	308.56	309.41	311.58	308.73	308.29	313.05	307.91	310.26	309.67	312.01	316.32	308.61	307.09	312.61	310.55	306.88	312.04	307.73	308.62
306.52	309.49	305.13	308.82	304.71	300.32	304	303.21	302.71	302.66	298.66	302.62	302.13	308.74	303.18	301.04	298.31	304.44	306.6	305.09	310.81	308.46	303.85	300.54	308.34	308.77	305.5	305.92	308.47	303.28	307.02	305.93	308.17	309.38	304.23	301.62	303.44	302.26	302.67	303.01	305.34	301.3	305.33	304.22	306.57	308.55	304.91	298.28	303.43	306.64
312.66	311.77	316.11	311.19	313.6	311.43	307.09	308.01	315.63	313.02	310.06	313.66	306.95	312.38	311.96	312.16	309.97	306.1	308.21	316.36	312.06	307.45	312.69	313.02	312.21	308.44	308.13	306.23	311.03	309.22	308.95	314.59	309.3	311.48	310.98	310.45	313.57	306.86	305.87	303.93	307.96	305.43	312.92	312.02	311.14	312.44	306.38	312.01	313.98	309.3
329.2	325.51	325.87	329.72	328.92	325.76	325.23	327.99	324.16	327.17	324.45	324.32	329.2	327.73	330.24	325.53	328.79	331.8	328.24	329.73	330.75	324.04	320.49	329.48	331.35	327.44	326.4	325.46	321.93	332.63	320.14	326.47	325.77	327.88	324.04	326.43	325.65	330.12	331.11	330.72	326.72	327.32	325.37	325.46	325.63	326.82	326.62	327.7	326.19	323.48
300.3	307.48	305.49	303.2	303.39	305.63	303.12	303.48	301.67	302.64	301.04	305.81	302.13	299.25	296.36	299.04	300.49	298.58	302	299.39	304.15	300.69	300.92	301.55	303.99	301.67	306.32	305.54	300.54	306.33	301.57	303.94	304.02	299.7	304.47	305.02	297.17	300.9	303.03	306.29	307.12	301.63	301.72	306.6	307.02	301.73	300.3	305.53	301.93	300.04
298.6	298.5	294.01	300.89	293.29	295.58	292.39	299.01	302.31	292.07	295.44	295.18	292.86	294.15	292.03	294.55	291.95	295.42	295.54	294.43	297.79	293.35	293.77	291.79	291.97	294.65	293.09	298.41	295.34	294.17	293.01	293.59	296.5	297.95	296.63	290.09	290.46	298.38	294.64	290.7	297.12	294.18	293.74	297.74	293.16	293.14	294.36	290.65	291.72	297.78
309.53	306.66	308.82	303.9	300.05	299.98	306.04	304.01	302.15	301.85	303.44	307.29	301.59	306.77	306.44	304.99	303.71	305.05	306.84	304.18	305.52	308.7	302.68	301.52	302.25	301.05	312.55	305.77	304.06	302.71	300.8	303.73	299.79	303.73	304.59	307	305	298.31	301.83	301.98	298.87	299.49	303.74	297.99	305.71	298.99	302.3	305.37	301.93	305.15
315.09	313.67	312.13	313.55	311.77	315.61	314.32	312.7	312.65	315.56	312.36	313.69	312.19	308.76	311.05	315.3	323.4	313.85	308.08	312.51	313.54	313.97	313.96	309.82	312.33	314.22	310.26	318.01	311.27	311.61	319.23	316.06	310.79	311.61	312.24	310.84	317.75	312.92	312.93	311.89	316.1	315.3	310.86	313.32	313	316.2	316.37	312.73	314.89	306.39
299.88	308.23	306.88	301.28	305.33	304.45	301.31	301.58	306.04	307.58	300.15	308.24	305.34	305.29	308.56	302.1	311.54	306.15	301.81	301.27	307.49	302.56	308.86	300.55	304.54	306.86	304.78	307.18	302.86	303.25	302.35	300.12	306.5	307.06	304.37	305.47	307.4	307.57	305.53	301.73	298.62	306.26	306.23	304.84	309.37	302.93	302.66	300.99	303.06	306.82
305	306.98	306.36	302.85	304.36	303.01	299.24	307.41	304.2	306.05	306.54	307.74	304.13	305.06	303.4	304.61	304.27	301.63	309.43	305.75	312.62	306.08	306.2	307.54	307.06	305.53	308.58	306.7	306.16	305.21	309.27	306.48	309.1	302.65	303.81	304.2	305.97	308.42	305.47	303.78	308.12	306.23	302.01	304.52	302.08	304.51	303.49	302.68	307.28	303.06
306.09	305.33	307.1	298.54	304.49	299.12	304.96	301.95	304.96	301.75	305.21	305.83	299.1	302.86	301.83	303.6	299.77	303.28	306.72	300.93	305.85	305.98	301.04	303.46	304.83	303.63	306.03	301.72	301.42	298.78	301.03	300.63	296.57	303.63	302.59	296.92	300.89	302.84	305.38	301.31	296.7	304.38	307.08	293.9	303.2	304.77	305.96	300.64	298.12	299.55
331.43	327.48	325.36	332.79	329.02	326.94	333.05	326.84	329.51	326.58	330.77	329.64	331.65	323.8	331.91	325.18	324.87	330.48	324.53	332.92	328.66	326.53	327.56	326.71	322.3	324.85	333.13	333.35	323.53	329.27	328.82	328.86	325.44	327.17	329.6	328.52	332.23	331.45	323.32	330.84	328.33	325.78	327.51	326.87	326.07	331.49	327.61	333.33	330.48	327.5
304	303.04	301.63	303.35	304.32	308.49	303.86	303.83	303.92	304.6	303.91	306.29	301.52	305.81	304.1	307.4	298.45	301.67	304.43	299.92	304.51	306.52	308.81	309.08	306.39	300.25	304.03	308.25	302.32	311.16	304	303.89	308.3	306.27	304.95	300.83	297.7	302.49	305.32	303.19	306.62	307.58	307.11	302.23	307.98	304.48	305.01	309.95	307.1	308.91
301.29	308.32	306.29	307.18	307.35	306.79	303.95	312.07	302.48	310.44	305.94	310.51	304.47	306.32	299.74	306.99	306.12	305.01	296.8	302.41	306.21	306.15	308.47	309.26	305.8	305.72	305.69	301.84	302.5	303.11	299.39	308.07	302.72	305.35	307.99	307.12	303.33	303.78	305.67	300.6	302.8	302.9	308.38	305.99	302.63	307.1	307.67	301.74	305.29	300.82
305.37	297.86	293.31	291.79	297.19	297.65	296.93	300.36	297.84	296.17	294.25	296.96	289.82	294.81	298.36	295.22	294.65	298.14	300.48	298.17	296.65	291.32	296.33	295.98	302.7	292.22	297.25	298.66	291.91	298.49	296.93	296.25	297.52	298.9	293.75	300.13	295.23	293.31	295.27	294.77	295.73	296.43	299.85	297.92	298.51	293.93	297.95	294.31	292.61	300.7
309.24	306.63	308.08	304.4	302.37	305.45	308.48	307.28	311.52	299.2	304.17	308.42	309.71	300.64	302.82	305.81	300.82	305.5	309.45	305.45	307.69	300.94	305.75	304.38	306.73	309.38	307.56	307.69	302.67	305.44	304.52	306.29	302.2	302.75	307.78	309.22	308.99	306.66	308.79	301.99	304.47	300.68	306.69	307.51	304.07	306.38	304.48	305.93	304.08	310.66
291.86	297.25	304.42	294.35	298.33	293.64	301.89	298.16	301.5	297.79	301.01	301.9	293.4	301.84	298.76	300.25	298.41	297.23	301.81	296.44	301.4	300.25	297.93	301.87	297.13	296.17	296.71	295.33	295.47	298.77	289.53	296.41	301.23	296.26	290.6	296.28	297.44	296.48	297.21	294.68	291.62	300.73	295.13	298.9	298.94	299.01	299.29	299.97	298.38	294.95
318.48	316.84	314.23	317.12	312.44	317.11	313.18	316.64	320.68	315.03	319.75	314.75	314.25	312.29	314.91	312.62	314.07	317.94	312.66	321.31	321.52	317.89	323.26	317.31	317	310.69	311.27	311.66	315.57	314.45	318.66	319.01	318.86	316.08	318.58	319.44	315.92	311.36	319.18	312.72	321.8	315.71	315.37	321.28	317.97	308.12	318.24	319.15	317.74	317.37
316.6	321.58	315.14	314.93	321.48	315.07	315.6	316.21	320.75	320.03	319.87	314.82	316.85	315.03	316.11	318.8	316.93	317.73	315.44	319.16	317.81	318.32	315.26	317.55	323.08	314.19	317.55	321.63	316.82	321.56	319.95	320.92	315.48	319.43	316.45	314.13	316.96	320.32	317.92	320.88	316.57	317.01	321.61	320.69	319.81	314.61	318.72	314.47	314.86	320.69
314.65	318.12	318.41	316.53	315.67	318.92	319.14	314.67	320.26	316.42	319.67	322.42	316.74	314.53	316.96	316.95	315.71	321.08	317.83	312.95	312.64	314.3	316.09	315.66	313.79	315	314.17	314.31	318.2	317.44	320.87	315.16	317.04	313.29	319.61	317.03	317.54	321.47	315.3	324.35	319.14	320.02	323.22	316.79	314.62	319.13	316.31	316.94	323.22	317.93
298.99	295.44	294.36	297.9	296.74	299.04	295.68	296.03	295.81	298.1	300.12	289.55	298.03	294.53	289.02	298.34	297.74	296.45	301.79	298.67	295.96	296.13	298.78	300.92	292.32	300.26	296.08	295.46	296.91	297.2	301.34	298.68	292.9	298.67	292.37	296.97	299.1	303.59	293.47	299.57	300.34	293.47	304.17	295.13	293.48	294.77	296.9	302.59	293.87	292.92
303.27	299.32	302.73	301.62	298.14	295.45	300.43	304	303.26	300.61	299.21	293.92	298.07	297.53	296.26	302.29	295.69	297.04	299.53	299.02	299.87	304.45	304.24	300.81	300.35	298.62	304.32	300.64	298.74	298.19	303.87	301.46	294.97	303.03	299.63	307.5	301.95	298.73	299.84	305.46	294.77	298.81	305.57	303.95	299.49	302.8	300.03	302.63	300.42	301.62
313.74	316.49	314.87	316.93	310.63	312.94	315.83	313.64	318.28	314.32	318.13	316.12	308.55	314.22	316.29	315.07	314.96	311.68	314.22	315.99	315.76	316.77	316.37	313.16	318.15	314.49	313.17	312.77	313.65	313.64	317.5	314.95	314.97	315.71	308.76	311.76	307.75	318.46	316.47	315.44	315.36	316.71	308.76	318.38	312.13	315.37	314.41	316.03	308.69	315.27
301.6	299.43	304.07	304.27	306.54	303.41	308.28	304.38	304.85	303.48	306.42	301.46	304.09	307.61	306.36	301.17	304.97	301.87	306.66	303.91	300.58	301.26	304.83	303.67	305.47	302.51	304.22	305.63	305.19	309.46	304.46	304.23	303.13	301.79	307.3	304.94	302.28	304.5	309.89	302.89	303.88	311.42	300.14	297.38	307.65	302.32	301.98	297.73	304.57	300.48
304.02	302.27	302.22	307.13	305.03	303.1	304.28	304.83	306.54	305.11	302.62	302.81	302.57	301.68	303.77	300.4	308.34	302.73	300.32	302.74	305.68	304.04	301.79	304.32	305.07	300.91	298.72	304.83	301.74	305.33	305.36	303.26	302.57	299.8	301.74	300.76	299.13	306.7	300.45	305.66	303.36	312.05	305.95	306.27	304.45	304.63	305.12	302.65	302.41	301.76
306.87	299.36	309.97	305.51	305.02	305.45	313.2	308.78	303.61	302.95	307.01	304.53	306.89	307.68	306.17	309.31	305.72	304.74	304.43	305.65	304.28	304.14	305.34	300.03	303.55	302.66	306.87	303.5	304.94	308.89	305.65	306.97	305.86	308.72	306.15	304.48	299.96	313.6	303.67	309.15	305.81	305.57	300.33	309.02	311.24	302.44	301.71	304.35	301.22	301.38
304.68	304.54	308.97	307.16	309.08	310.52	307.54	306.03	308.81	308.69	307.55	305.13	304.54	313.41	308.94	305.07	307.45	310	304.54	308.79	309.42	313.25	310.6	306.19	306.19	309.65	311.99	308.29	306.48	310.26	311.84	309.71	310.45	307.77	308.3	306.64	308.66	306.64	308.11	308.62	304.43	310.76	303.16	306.1	311.36	305.76	308.91	308.62	311.14	309.92
295.38	305.96	305.15	293.76	300.21	301.08	302.06	309.67	302.59	301.57	296.08	300.38	301.6	298.7	303.1	299.65	299.54	298.32	297.3	302.14	302.53	300.41	300.95	298.54	299.09	297.38	301.61	301.25	298.15	299.05	299.02	301.66	301.12	302.68	300.78	303.59	300.56	297.77	303.84	297	301.94	298.72	298.7	300.4	301.32	303.19	297.75	297.75	298.37	295.1
307.17	306.28	306.36	309.63	307.46	302.83	307.21	305.17	304.18	305.7	304.85	299.3	302.49	305.96	303.26	302.81	307.91	303.61	307.19	308.26	304.17	303.58	308.28	307.09	304.57	299.82	305.52	307.93	303.7	310.86	309.76	304.62	307.47	305.38	306.51	305.12	304.6	306.84	304.02	303.75	303.51	311.46	302.33	309.67	303.03	303.07	303.16	305.96	303.94	302.07
291.53	295.97	290.94	295.32	292.83	289.57	296.77	297.35	296.16	293.43	293.54	294.17	293.79	298.47	293.57	294.12	297.29	299.68	296.48	292.2	296.5	296.66	293.07	291.25	294.19	300.51	299.44	295.08	296.06	296.78	295.33	290.54	295.63	294.9	298.61	289.27	293.7	294.65	294.97	293.19	291.11	296.9	297.48	292.03	291.65	301.34	294.84	294.69	294.92	292.16
304.28	313.37	318.62	307.91	313.26	313.81	316.58	311.77	311.31	314.39	315.14	311.65	311.71	314.08	310.77	311.75	312.87	316.94	312.74	311.12	309.2	316.94	309.98	312.28	316.55	312.13	316.8	314.62	310.96	312.23	314.65	314.12	316.81	311.28	312.88	312.8	317.21	309.2	313.68	309.27	309.53	310.83	313.99	318.47	317.22	315.41	313.99	314.98	315.21	309.13
293.18	296.23	294.85	292.93	290.01	296.9	297.05	297.26	297.03	296.22	293.46	293.8	296.29	288.2	292.84	295.82	294.85	291.53	294.76	292.69	294.28	294.08	291.01	292.07	292.95	297.32	294.8	290.92	296.22	297.32	296.92	297.35	294.04	292.75	295.73	290.02	292.35	289.18	292.13	294.9	292.25	291.48	292.01	293.95	294	295.8	297.84	297.65	295.29	296.32
303.49	305.59	305.99	303.07	304.03	303.91	302.42	301.34	301.28	304.08	305.9	300.97	301.51	299.15	307.4	301.7	305.56	305.43	302.29	304.06	299.27	302.04	303.62	298.73	298.63	302.29	303.9	302.11	303.42	302.73	304.15	300.72	302.11	300.14	299.99	302.32	310.07	301.35	303.22	298.62	302.84	301.95	306.82	298.9	297.57	304.5	300.18	301.59	298.01	301.44
303.4	308.28	300.79	309.28	303.03	304.54	299.57	303.15	305.01	306.17	308.84	300.88	304.95	301.31	307.17	302.92	301.71	299.37	307	305.58	302.3	305.04	304.24	305.88	303.6	302.89	300.92	303.47	303.43	305.8	305.21	309	308.99	300.73	309.21	303.95	304.37	302.24	303.81	301.69	301.96	304.05	305.82	300.64	306.46	300.37	307.23	302.55	303.61	303.73
303.52	300.55	303.55	306.15	303.38	300.84	298.35	306.29	303.34	303.02	304.27	300.16	302.56	304.01	304.07	297.02	301.45	302.44	300.43	298.91	306.22	307.48	304.44	304.23	301.97	302.68	303.34	304.61	303.06	303.08	305.26	303.83	301.89	302.36	306.12	301.45	307.37	305.15	301.11	301.67	300.6	305.66	302.94	306.95	300.68	311.15	303.59	301.68	303.89	306.18
310.23	316.97	314.42	313.54	314.63	318.04	309.13	316.91	317.24	312.5	316.43	314.2	319.02	319.79	314.28	317.64	314.86	315.5	316.28	312.86	317.62	314.85	318.13	318.56	317.05	317.53	307.78	314.44	313.57	316.86	315.28	314.66	314.86	315.66	317.24	314.31	312.01	315.65	315.56	319.31	312.32	313.41	311.45	320.18	312.21	316.81	316.82	311	314.45	316.84
311.86	309.5	312.34	308.62	310	310.44	307.5	310.43	311.22	313.93	310.7	307.76	311.38	310.24	307.48	312.42	311.76	304.34	312.69	310.47	312.78	309.91	309.5	310.24	304.9	309.52	312.26	309.59	313.48	305.33	308.47	304.58	306.94	305.95	309.47	312.46	312.31	311.7	309.78	310.88	307.87	314.17	309.51	310.97	308.14	309.65	310.94	309.79	305.48	311.97
304.5	297.29	296.53	301.75	302.27	300.39	301.47	299.38	301.01	301.65	297.11	298.37	304.39	300.38	299.4	299.92	305.29	292.86	303.59	298.3	306.53	300.53	302.25	299.82	303.57	306.25	303.19	300.67	305.66	300.47	299.87	299	305.49	301.11	301.39	301.67	298.62	304.22	304.15	299.1	301.91	302.37	306.05	306.68	300.23	297.42	299.74	300.03	304.25	305.14
314.44	313.51	308.98	309.95	313.93	310.59	309.47	311.86	311.21	314.45	315.03	306.68	314.96	313.88	308.94	311.15	306.66	312.43	310.58	308.99	305.64	310.82	309.53	313.3	307.78	310.93	317.08	312.5	311.21	311.71	310.75	312.93	309.56	310.4	309.7	316.08	309.74	310.19	311.85	311.26	309.78	309.48	313.42	313.24	309.44	309.07	309.85	310.75	312.64	313.34
295.46	294.49	295.72	296	295.8	292.9	295.05	288.65	297.39	293.72	295.18	286.66	295.62	293.75	294.11	295.13	292.43	293.27	297.74	295.67	296.54	295.59	294.69	294.13	292.79	295.44	294.21	296.54	298.34	296.69	295.71	287.28	295.82	288.86	298.95	297.47	295.71	295.3	298.31	291.34	292.23	294.65	300.01	301.76	298.87	296.43	294.07	293.07	295.24	293
325.24	326.74	324.66	326.59	323.48	331.84	323.62	326.07	324.67	324.89	328.02	328.19	319.8	329.18	327.57	324.55	327.6	323.3	324.44	327.12	323.5	321.35	322.08	326.02	325.81	325.89	322.94	321.44	323.67	323.37	325.97	322.64	326.95	326.24	324.22	326.38	327.46	324.85	324.4	326.71	324.62	328.81	327.98	324.09	320.69	327.24	320.58	328.13	325.29	321.75
323.02	324.93	324.36	319.42	322.85	325.07	320.96	327.71	331.4	325.14	326.51	321.49	321.38	325.15	325.68	327.78	321.75	329.3	330.12	320.63	327.53	323.94	329.31	329.87	326.5	326.23	320.33	328.81	325.23	323.45	326.01	322.79	321.88	320.36	324.96	326.45	326.81	318.93	320.79	329.04	326.74	325.35	324.65	324.35	327.58	323.25	328.83	328.08	328.78	324.32
310.72	305.36	305.44	307.76	303.24	308.85	303	309.51	302.65	310.79	309.9	303.1	311.71	310.07	303.82	301.31	305.36	303.98	306.94	306.15	305.67	298.84	304.63	309.13	310.17	302.83	310.79	300	304.92	309.72	310.2	306.03	310.02	303.52	303.14	306.73	305.82	301.36	304.43	306.28	305.4	301.97	304.53	301.43	302.55	306.16	299.72	302.25	307.65	305.29
328.14	330.06	330.09	331.11	327.99	326.49	328.13	328.31	329.81	329.79	330.54	327.95	332.86	331.82	324.24	329.11	329.96	325.95	326.89	330.62	328.49	324.09	327.11	327.36	329.05	326.67	331.86	323.24	330	329.95	326.19	325.86	327.66	326.89	329.09	329.73	324.98	329.85	325.22	327.29	324.33	326.2	331.57	335.52	327.72	333.57	329.85	326.77	324.08	330.25
310.59	308.39	309.26	310.19	306.41	313.13	306.63	311.7	311.09	313.93	305.92	310.51	310.15	313.14	308.43	312.09	310.41	310.56	309.51	309.75	308.23	310.43	302.25	304.92	307.78	310.3	302.38	309.06	307.99	308.45	309.54	308.45	307.63	309.45	307.79	305.88	309.46	305.57	307.96	307.86	307.31	308.63	305.81	310.4	310.68	312.49	309.11	309.37	307.76	308.42
316.47	312.43	312.41	309.84	307.81	312.03	315.9	310.27	311.38	308.93	312.61	308.43	305.72	308.12	306.21	313.5	306.05	308.29	311.5	308.18	309.11	304.89	311.13	306.03	315.83	305.15	309.77	309.54	310.86	309.48	310.44	308.61	312.07	307.37	306.58	309.49	307.44	307.35	318.13	306.56	310.4	308.92	311.8	307.32	311.4	308.17	314.58	312.24	307.81	309.16
306.68	308.9	305.91	304.39	303.32	306.13	306.68	305.96	303.56	304.24	302.99	311.22	308.26	303.92	302.85	307.79	307.64	304.31	306.88	302.06	309.13	306.05	306.12	302.64	305.77	310.72	310.12	302.87	306.1	302.5	303.11	306.64	307.33	313.01	305.16	302.54	310.13	302.33	306.29	309.21	307.61	306.92	306.82	306.71	304.92	304.97	301.06	306.93	304.71	312.43
307.99	308.43	315.38	306.01	309.49	304.07	315.08	308.55	308.38	308.99	313.24	306.17	311.73	303.06	308.18	307.44	315.9	308.14	310.94	307.24	312.99	312.13	311.87	308.37	306.79	308.79	307.98	309.29	311.16	303.92	308.46	311.98	315.35	306.22	313.04	308.37	311.18	306.76	305.27	306.28	313.23	310.24	301.57	307.22	307.47	308.18	304.33	307.87	311.31	312.01
304.89	305.56	303.58	302.88	305.43	304.72	298.11	304.31	306.37	303.13	306.15	303.52	304.88	300.57	305.46	306.16	307.46	302.79	306.31	301.42	300.88	301.38	300.89	303.29	305.19	304.69	304.59	300.43	305.53	300.03	303.21	304.67	300.54	301.17	300.58	300.67	301.83	308.81	307.33	304.13	301.15	302.04	304.37	302.38	304.36	300.95	302.59	306.37	300.26	301.63
327.03	334.4	323.93	327.41	324.87	327.85	323.3	328.09	324.53	330.74	325.18	330.57	324.85	327.8	322.79	325.53	325.09	327.84	330.38	331.68	326.25	329.02	331.97	331.74	328.98	326.17	326.11	332.69	330.96	323.78	326.62	328.53	330.4	329.11	326.05	327.54	328.95	326.96	326.58	326.8	327.9	326.78	330.31	331.08	322.53	326.8	327.75	328.06	329.13	324.02
301.93	306.6	305.6	312.33	307.41	303.85	305.93	302.5	317.68	309.24	307.49	308.3	305.77	308.3	305.46	306.92	306.14	304.99	310.83	301.35	310.19	307.91	309.9	307.61	306.07	306.8	302.91	306.39	306.41	306.11	304.54	305.32	304.25	305.18	303.94	308.56	299.75	306.57	304.87	305.11	306.34	304.33	306.63	305.78	309.88	304.64	309.94	307.85	302.92	309.27
321.08	332.28	326.95	328.23	327.25	327.84	327.5	323.31	325.83	327.7	331.26	330.3	331.7	327.66	325.97	329.91	323.92	327.89	330.63	328.96	331.23	329.01	324.6	325.85	328.17	330.15	324.66	329.63	331.19	328.86	324.84	329.53	328.3	333.9	328.79	331.33	329.35	331.86	326.9	328.03	330.82	328.39	328.29	333.21	327.51	324.51	328.11	328.92	327.67	329.07
301.75	308.04	300.65	301.64	300.41	305.48	301.2	305.03	301.05	304.72	305.34	301.64	303.95	305.68	303.35	305.69	301.65	305.28	302.87	300.18	308.41	301.25	301.81	305.31	307.98	301.53	299.93	300.44	299.99	299.3	303.87	298.09	303.26	305.1	300.94	301.38	300.13	305.45	305.93	299.86	303.37	301.19	304.72	301.84	302.19	300.7	299.53	304.09	302.92	303.58
305.94	303.46	305.29	307.58	305.2	305.85	307.28	304.3	304.74	304.3	306.5	302.45	307.42	306.95	299.26	307.25	308.08	305.66	304.82	307.08	303.82	303.41	304.11	304.93	305.46	301.3	306.24	304.22	309.54	302.69	301.32	306.02	301.12	305.85	305.16	309.55	307.06	310.15	303.46	302.5	303.94	307.78	305.99	309.39	303.09	307.35	301.41	310.17	300.58	304.77
321.71	314.82	317.2	315.17	320.03	318.69	323.4	319.82	325.39	317.78	317.52	316.26	322.11	320.85	322.68	321.63	313.85	312.72	316.49	323.43	327.54	316.3	320.79	317.79	320.68	322.59	316.45	318.71	323.22	317.37	315.48	311.27	323.78	323.57	318.17	321.51	316.63	316.06	315.33	315.21	317.71	319.85	318.8	315.32	317.07	315.05	316.77	320.37	320.92	313.54
316.4	313.08	316.02	318.43	311.12	314.05	318.79	313.3	316.22	310.16	315.38	315.45	314.47	311.02	317.86	313.95	319.25	318.93	318.06	319.74	312.74	313.02	314.44	313.59	313.91	315.57	316.91	316.08	315.14	320.51	313.19	313.58	309.82	311.75	311.75	309.52	316.18	316.23	313.29	314.55	311.81	312.97	310.41	316.96	312.2	316.16	313.86	311.93	317.48	317.63
311.93	322.46	312.68	314.78	313.44	314.31	313.32	320.94	315.43	316.73	313.97	321.08	314.71	318.37	312.31	314.13	313.53	317.65	317.94	319.03	314.08	317.36	313.75	313.72	313.77	312.87	317.11	315.63	316.62	316	313.82	318.49	318.97	317.61	315.78	315.88	311.79	316.27	315.36	316.39	316.62	318.11	313.77	315.78	309.73	318.72	312.07	314.07	318.27	317.98
310.16	302.82	301.43	310.49	307.53	305.73	309.91	304.16	304.94	307.64	307.13	309.72	305.82	308.37	309.92	303.68	307.34	303.6	303.72	307.58	302.73	308.97	308.61	307.76	306.36	304.52	300.26	308.12	310.36	305.36	307.83	301.27	301.86	308.16	306.97	304.96	302.64	304.14	306.97	304.83	312.27	303.66	301.6	302.56	308.89	303.29	308.39	305.32	303.34	308.77
298.59	295.01	298.22	297.73	298.54	297.85	298.34	300.15	300.44	297.07	297.72	298.16	296.82	295.86	297.25	293.17	298.29	300.91	292.04	295.01	293.35	300.93	295.94	296.48	299.52	298.28	296.78	296.33	295.41	295.27	300.7	298.69	296.43	296.86	297.34	300.99	295.12	300.55	292.76	298.78	296.87	301.91	298.17	297.21	298.63	297.28	297.07	295.26	293.92	298.33
309.79	319.96	309.53	313.34	310.84	321.37	315.69	318.98	317.7	320.49	316.93	318.67	313.15	314.82	312.61	311.73	325.22	317.44	316.34	315.05	315.19	315.52	317.34	311.04	317.28	315.89	316.44	315.33	319.12	319.39	310	312.24	313.8	320.45	315.43	311.36	316.28	313.46	314.79	310.68	313.62	312.56	315.99	310.06	319.06	315.17	315.63	313.23	313.94	316.47
317.94	315.74	320.61	322.54	323.75	325.37	320.9	319.69	317.27	319.45	317.84	319.78	320.37	319.73	312.31	320.3	317.54	316.82	317.58	321.32	323.03	318.89	319.34	318.62	319.28	323.44	320.37	322.71	316.37	322.25	321.93	319.59	319.91	321.56	320.28	317.95	316.03	320.52	318.12	320.28	316.91	313.34	322.86	317.25	315.13	316.29	320.65	320.84	324.48	317.71
315.52	316.74	318.81	316.77	316.77	319.42	315.9	309.34	313.97	317.96	319.04	314.96	315.93	322.63	314.96	314.65	319.52	311.71	314.25	313.53	318.44	314.53	314.33	318.07	319.34	315.07	317.59	317.14	319.59	315.6	312.21	314.33	319.59	319.97	308.82	314.18	311.81	317.85	314.93	311.77	313.18	317.48	320.71	315.43	320.03	311.04	317.8	317.96	316.94	316.8
307.98	307.68	310.39	308.88	304.57	303.48	310.83	308.74	306.2	306.19	305.89	310.88	310.38	307.15	311.97	311.65	312.92	307.44	309.08	308.13	309.88	309.44	310.13	312.65	307.13	305.43	309.25	309.68	305.48	311.47	306.95	305.38	310.2	311.03	315.07	307.45	306.95	311.04	308.77	308.81	303.32	309.27	305.89	305.23	310.66	305.77	308.53	314.65	311.13	308.66
301.93	303.05	302.76	301	303.6	299.44	297.38	299.44	299.11	300.01	294.47	304.21	305.28	299.39	300.42	298.56	300.86	302.83	300.88	300.99	301.69	302.15	299.82	299.71	304.67	297.92	303.16	299.27	302.65	301.13	303.79	301.67	295.79	298.47	306.24	302.5	300.73	301.73	302.27	304.33	303.24	300.63	302.74	303.14	300.45	299.78	300.6	302.29	301.9	295.72
323.88	326.53	329.16	328.58	332.43	326.52	330.53	328.34	328.05	330.35	329.26	328.75	327.62	327.75	326.75	327.79	327.99	324.75	328.01	328.47	329.17	325.35	326.52	331.41	321.69	325.69	334.34	328.46	334.05	329.2	325.96	329.51	329.12	330.04	327.11	326.83	328.85	327.14	333.53	322.21	331.18	327.85	327.12	326.27	328.8	327.52	329.5	328.16	331.05	331.5
315.08	318.22	322.24	321.3	315.03	318.93	320.17	318.8	321.06	317.68	321.59	321.76	319.59	317.25	316.95	318.41	325.39	321.77	315.8	320.66	313.56	315.62	316.5	319.63	317.17	315.41	321.57	316.65	318.95	318.89	317.42	314.83	320.27	322.74	325.53	318.37	318.07	324.48	318.61	318.66	319.72	315.76	316.99	315.47	316.38	313.75	320.74	316.53	317.35	317.63
298.8	298.19	294.75	293.4	301.38	299.38	291.6	293.75	296.08	296.91	293.93	299.32	297.56	295.2	292.28	297.38	299.27	296.05	297.18	302.23	297.57	298.1	299.03	299.81	293.03	299.05	298.85	297.64	298.94	298.6	295.6	298.02	297.31	300.03	295.32	296.83	299.37	294.47	297.33	296.91	296.69	301.68	296.45	299.22	297.11	298.08	295.4	290.75	291.16	294.51
296.94	293.39	294.84	296.65	295.43	298.02	295.56	297.09	300.17	295.65	298.54	294.52	297.36	295.56	297.06	296.83	296.89	295.31	295.76	294.61	291.73	295.34	304.63	300.5	300.18	299.43	299.4	298.14	294.73	297.5	297.98	292.98	296.06	298.79	289.64	296.5	298.42	290.11	294.8	303.32	297.71	301.15	299.14	298.18	301.7	296.38	292.76	297.02	297.43	294.25
305.63	305.16	309.23	306.44	307.38	305.59	310.36	302.76	301.88	307.41	307.51	307.06	300.07	310.82	306.35	308.62	315.67	307.73	309	303.51	306.59	308.37	311.4	307.85	311.06	304.74	306.02	310.98	308.09	306.2	305.76	309.43	310.14	308.68	308.69	312.59	308.46	305.43	308.19	309.73	306.35	307.51	307.49	311.67	305.32	306.58	304.78	309.11	305.85	309.1
306.27	306.85	308.73	303.17	309.72	302.12	304.83	301.36	310.38	309.15	301.37	300.6	304.03	308.09	301.07	304.04	301.52	306.27	305.48	303.32	300.87	306.21	306.61	304.21	303.09	306.54	307.58	303.22	305.89	307.02	302.84	305.46	306.38	303.18	308.41	304.34	304.17	305.27	309.73	299.32	306.37	297.14	304.18	311.15	304.89	300.1	304.44	303.82	299.95	302.27
292.98	298.82	301.5	296.35	301.89	296.65	298.29	295.52	297.26	297.05	296.74	295.19	294.38	295.11	298.51	301.05	296.64	300.5	294.81	297.49	302.61	301.42	294.35	300.6	299.54	296.57	300.88	295.62	298.81	300.83	297.61	295.19	294.45	296.41	299.83	297.73	298.77	294.25	296.12	294.08	291.96	297.37	295.98	296.9	298.87	301.69	296.55	300.59	296.81	288.94
307.38	312.62	305.83	302.25	303.5	315.14	306.79	308.08	304.53	307.87	307.09	307.7	309.2	300.43	308.4	313.78	307.84	307.05	310.9	303.37	306.69	305.66	308.73	303.69	309.11	301.49	308.17	303.8	308.51	309.51	308.06	307.2	307.14	306.71	306.45	304.47	310.24	305.61	305.62	309.36	306.36	305.61	307.44	307.69	306.89	305.1	306.44	309.03	305.89	303.8
313.73	309.78	311.41	312.51	313.92	310.68	313.23	314.77	315.26	316.35	308.15	314.53	309.39	313.62	310.71	314.1	312.03	310.71	306.73	311.88	306.12	317.84	312.81	307.09	313.23	312.93	311.88	314.82	312.42	311.23	313.07	314.02	313.1	312.11	312.9	313.97	312.94	314.44	314.18	305.56	312.42	313.03	310.63	314.64	313.08	308.94	310.6	315.58	313.57	314.82
315.13	312.81	314.96	318.83	311.98	315.05	317.29	319.02	318.18	310.42	320.63	313.12	315.21	314.86	312.22	313.43	316.79	314.08	314.58	312.51	314.14	311.49	313.28	316.38	313.34	318.33	315.96	312.94	312.4	313.38	313.68	312.82	315.44	314.07	313.79	309.93	314.55	312.65	312.83	314.61	318.12	311.02	314.7	319.01	314.1	317.83	315.69	318.46	314.11	310.16
315	313.34	314.28	309.95	312.88	315	314.46	314.85	314.69	319.66	315.33	309.46	311.68	320.09	321.93	314.2	312.12	317.16	320.47	312.12	312.81	316.08	313.09	317.59	316.95	314.33	318.78	317.54	314.81	313.81	319.35	314.42	316.77	313.13	310.97	311.41	315.74	316.88	310.72	312.09	318.14	312.41	312.9	318.24	313.36	315.81	309.98	312.96	320.37	316.33
295.57	294.02	290.96	301.34	297.19	296.63	293.25	291.53	290.67	302.93	293.42	296.53	292.96	295.48	289.74	295.09	293.41	298.98	290.33	294.94	293.08	293.31	289.53	299.04	296.53	296.97	288.38	299.09	292.65	291.2	290.12	296.69	295.79	295.36	289.4	293.52	289.93	288.89	293.94	290.27	296.71	293.96	296.92	294.7	294.06	294.95	295.07	299.12	295.66	297.41
309.99	311.43	318.31	312.78	309.14	315.1	315.4	312.92	317.08	315.18	317.57	316.64	314.39	318.53	315.43	314.34	316.02	318.47	316	312.9	313.36	304.79	317.29	316.16	317.28	313.31	312.98	308.02	316.42	312.89	316.61	310.63	313.68	314.19	315.35	313.67	315.9	312.41	314.12	315.87	311.21	316.16	313.4	314.83	315.2	315.55	315.62	312.14	313.98	316.57
315.89	312.79	313.29	309.72	315.32	315.31	315.04	317.27	316.88	312.18	316.43	310.27	316.34	314.67	314.84	311.47	315.68	315.68	314.36	317.44	316.47	313.21	318.55	311.81	314.47	311.48	314.9	318.83	313.46	313.22	316.91	311.81	313	313.45	313	314.41	315.73	313.71	313.03	316.52	318.21	317.93	317.19	316.73	314.67	313.43	313.83	312.03	315.63	314.21
299.65	303.35	299.18	294.65	306.49	299.01	298.89	303.46	300.63	294.51	303.38	306.31	299.62	297.67	300.43	297.18	303.1	297.7	301.6	299.3	302.6	300.08	299.85	299.65	306.93	296.86	300.64	303.73	298.35	297.43	296.35	299.8	296.07	301.5	298.67	298.59	298.28	300.25	300.16	301.67	297.77	294.17	298.83	300.66	299.17	303.71	297.85	298.34	305.1	302.68
297.65	307.59	304.39	299.34	305.66	302.88	307.4	301.22	307.63	301.72	305.04	302.24	303	301.98	306.4	306.66	303.44	308.94	304.4	302.38	301.94	301.89	303.78	302.19	302.21	300.23	301.38	306.52	300.86	299.65	303.93	302.34	299.28	302.31	300.54	296.14	302.58	303.09	303.45	298.1	302.99	300.52	301.46	300.37	302.81	303.66	306.93	304.22	305.19	298.94
309.97	315.63	317.35	311.33	312.23	313.12	313.85	310.41	317.75	314.45	310.98	313.04	318.67	313.71	315.38	309.38	313.04	306.19	308.91	313.69	311.79	319.74	312.05	315.63	315.92	312.3	314.58	312.67	312.26	312.59	312.9	310.42	311.72	312.67	309.59	314.7	311.84	311.58	311.7	314.53	309.1	309.7	312.19	307.96	309.53	311.35	309.2	310.71	310.69	317.79
311.73	316.61	316.55	313.54	319.37	309.93	312.99	311.36	310.49	320.51	310.75	311.24	314.4	313.1	313.47	309.56	311.53	311.07	308.9	309.46	308.84	312.11	307.57	315.81	311.11	314.65	307.46	311.45	313.69	310.89	315.26	308.95	315.72	311.15	310.34	312.07	311.73	310.25	309.23	313.46	315.83	310.97	312.77	309.54	311.57	308.71	309.98	316.24	314.82	307.48
315.28	316.3	313.82	315.89	316.32	316.14	307.9	322.24	318.41	315.57	317.69	312.14	316.92	312.35	318.37	318.57	312.73	320.24	321.55	315.25	318.6	311.82	315.55	319.06	311.9	311.27	313.36	312.31	310.72	313.67	314.35	311.95	312.28	314.3	315.98	318.5	319.58	317.32	318.15	319.82	321.7	313.39	318.66	311.33	317.25	315.41	322.42	309.45	309.61	320.25
307.12	302.14	306.88	305.94	310.24	305.18	302.54	306.71	309.77	307.25	305.83	310.82	303.25	301.96	307.24	307.04	310.61	309.51	308.78	306.24	308.24	306.8	306.93	303.08	305.54	312.13	309.51	310.92	308.73	309.73	307.52	305.29	304.36	304.72	303.94	305.51	305.27	303.85	307.43	306.48	308.95	308.03	308.59	305.44	304.71	300.7	307.73	306.33	308.24	304.82
314.34	319.39	317.96	312.99	313.15	315.53	318.23	315.33	318.69	313.91	315.42	316.79	314.71	317.32	318.19	315.72	318.36	317.67	316.18	312.29	316.07	321.4	318.69	316.71	320.28	311.09	316.82	317.91	312.45	312.8	313.79	312.64	317.37	311.95	313.73	316.99	317.16	318.14	317.48	322.49	317.18	321.85	318.47	313.56	319.14	315.62	315.63	314.83	313.08	318.34
311.53	312.54	311.43	310.21	312.14	311.44	319.29	312.47	314.83	308.78	308.78	310.38	316.42	310.26	308.96	314.38	316.74	316.17	314.15	307.33	312.6	310.49	317.99	310.8	318.6	315.03	311.46	312.64	307.48	312.32	315.61	311.54	312.84	313.45	310.23	309.98	311.31	312.56	315.29	311.17	311.03	315.11	310.24	310.46	306.48	308.88	314.14	316.62	312.74	307.56
330.52	328.36	325.43	333.02	326.32	328.85	328.81	325.46	324.77	330.17	324.32	327.81	321.89	328.14	328.24	327.75	323.37	329.72	325.61	327.68	326.98	333.18	327.96	329.51	328.15	329.96	330.79	330.56	330.9	333.03	324.29	325.58	322.81	324.22	327.14	332.66	329.65	325.6	326.62	323.83	323.3	325.53	324.96	328.26	326.82	329.66	331.67	329.89	320.17	323.3
323.2	326.49	329.53	319.37	328.97	320.8	330.22	327.92	321.35	328.22	324.96	320.14	327.94	323.52	326.8	325.74	326.03	328.34	321.79	321.37	320.02	327.89	319.73	326.19	321.53	327.58	326.18	327.43	321.96	323.74	327.03	327.23	328.64	326.06	327.55	322.79	322.07	323.39	323.61	328.95	321.35	323.24	328.41	328.43	329.6	324.58	328.96	327.45	323.87	325.81
317.06	311.03	313.64	313.53	317.57	320.08	311.11	310.64	314.57	312.26	312.67	318.08	312.79	311	313.92	313.94	311.8	309.2	312.37	316.73	308.22	313.2	314.04	312.79	312.27	312.94	317.97	319.07	313.21	310.92	312.82	313.53	311.44	319.37	315.4	308.66	316.32	314.81	312.54	315.38	312.42	317.77	310.32	312.05	316.03	313.01	317.76	311.57	311.56	314.02
329.46	327.32	327.47	325.57	326.66	328.14	327.07	332.18	330.08	329.59	331.73	323.13	328.74	330.19	330.12	329.47	327.7	326.7	333.8	331.01	324.67	323.3	327.22	330.61	323.35	330.73	328.68	331.91	325.4	324	328.91	327.62	330.02	325.54	327.37	324.98	321.73	330.51	330.88	325.81	327.61	329.31	327.63	326.46	323	330.98	329.4	332.07	330.57	328.48
326.53	327.57	324.53	326.77	326.87	324.01	327.29	326.3	324.09	325.09	326.96	327.18	327.96	328.85	328.47	322.44	321.91	325.22	328.84	328.89	325.91	326.13	326.24	327.17	333.22	324.14	325.47	327.47	328.36	328.73	325.33	327.16	327.68	329.17	325.4	331.07	330.74	328.57	328.84	323.29	325.99	327.72	326.9	323.72	319.63	327.94	327.79	325.38	322.42	326.27
309.22	306.52	300.92	303.6	303.65	304.25	301.82	302.64	306.71	306.11	304.8	303.65	309.37	307.45	305.23	307.1	304.43	302.67	305.79	303.41	303.2	303.12	305.11	303.53	299.49	304.54	304.12	303.52	302.79	302.38	305.73	299.77	303.4	302.24	309.04	307.45	309.61	305.53	304.51	303.85	304.38	306.75	301.41	305.57	310.37	303.76	304.82	303.16	306.73	303.43
294.63	291.23	290.38	295.4	296.35	293.56	293.45	297.88	295.6	296.92	291.84	293.87	294.66	295.19	294.52	291.3	291.34	291.85	295.89	294.31	300.37	293.12	294.97	290.07	294.72	293.84	291.66	292.4	296.26	296.62	294.86	296.36	295.95	290.2	298.04	294.21	293.75	297.11	292.13	291.73	287.5	293.19	293.68	296.73	298.33	294.89	289.99	294.13	294.96	295.17
310.86	316.71	310.72	312.52	310.18	312.3	313.12	312.63	314.55	311.12	313.5	313.15	314.98	317.69	310.26	317.23	317.9	314.55	312.95	314.02	314.09	311.33	311.84	312.4	312.92	313.38	309.5	313.32	312.68	312.76	311.01	314.2	316.73	315.99	318.01	316.68	311.64	316.22	310.36	308.91	314.63	316.03	311.23	313.96	311.91	313.83	311.78	315.05	312.19	317.86
298.04	296.72	290.79	295.52	299.35	293.48	288.8	292.48	298.92	291.83	292.54	292.77	292.93	292.63	296.04	288.97	292.35	300.39	291.67	292.2	295.66	295.32	293.72	291.3	296.49	296.86	293.41	292.83	292.71	293.66	296.76	297.27	296.55	295.38	296.24	292.27	291.89	296.88	296.05	291.1	291.47	290.11	289.29	298	292.64	291.21	299.31	294.52	288.84	298.91
327.19	318.01	321.82	328.7	324.9	324.64	329.26	320.99	323.49	326.12	326.03	323.49	323.63	329.16	326.91	324.87	322.69	325.6	325.55	321.39	325.78	317.99	324.12	323.7	322.03	324.12	320.34	328.26	325.13	323.82	327.09	325.56	325.77	322.85	327.31	326.46	329.16	321.3	327.23	327.54	322.54	325.16	324.47	327.52	320.67	326.39	322.92	324.18	325.25	329.63
305.97	301.66	304.05	304.11	298.2	300.57	304.14	307.98	305.31	305.73	309.29	303.37	309.18	304.83	310.41	307.97	303.64	308.23	303.01	299.15	306.47	305.55	303.81	302.47	303.36	306.85	305.37	306.85	303.33	301.59	308.81	305.26	302.9	308.64	307.51	302.01	302.97	305.44	307.43	299.61	311.69	304.63	304.01	303.88	307.64	301.96	306.02	306.25	303.08	307.03
314.67	315.54	313.6	316.21	314.86	315.17	317.88	311.64	315.42	309.31	313.62	313.82	316	311.38	319.68	310.72	315.54	315.38	313.98	309.72	318.57	315.04	310.92	313.91	316.06	317.54	314.88	316.41	317.2	310.95	310.46	318.73	312.02	313.59	311.85	316.14	310.74	308.77	319.71	316.54	312.78	314.84	316.87	314.57	314.9	309.13	315.08	311.89	311.81	308.39
318.65	323.64	325.54	318.56	327.32	323.95	327.56	320.81	327.11	321.17	325.48	327.38	325.43	320.03	321.07	322.4	324.16	327.44	317.1	327.9	322.74	327.09	323.53	328.98	324.2	324.03	323.87	321.98	322.44	326.17	325.99	320.28	325.88	320.07	324.42	320.21	326.24	327.43	324.49	322.33	323.12	322.94	323.58	322.08	326.46	328.85	326.36	326.26	326.58	326.3
314.93	313.23	312.11	313.69	313.66	311.18	312.36	319.37	311.61	312.3	311.65	311.4	313.96	310.39	310.88	316.38	313.01	313.06	317.13	317.67	309.83	315.13	314.83	309.85	312.87	313.43	312.23	316.36	313.42	313.18	313.44	311.49	317.61	317.39	310.48	309.04	311.23	313.2	315.28	311.41	313.9	312.93	316.24	318.9	311.53	313.06	312.43	316.29	307.39	309.79
302.82	306.86	305.19	307.96	308.72	307.93	303.68	304.95	311.08	305.46	303.76	303.26	307.89	307.34	308.7	306.88	299.78	302.77	306.02	304.1	306.5	311.1	305.24	308.23	304.84	305.75	304.08	305.31	304.43	306.77	309.43	305.5	304.67	305.82	304.39	303.48	307.24	305.47	308.92	299.24	307.63	301.4	306.86	310.26	301.68	309.57	304.85	302.08	309.09	303.39
301.72	298.44	303.38	306.82	306.87	301.77	312.13	309.68	308.56	306.28	302.48	309.8	305.86	308.18	304.68	307.93	306.78	307.57	303.94	308.04	301.61	306.55	305.71	302.58	301.48	303.87	307.28	303.24	303.43	303.6	302.05	303.26	310.96	306.21	305.66	310.2	304.86	302	308.63	303.76	309.82	302.74	303.51	304.69	306.81	310.29	302.33	301.19	312.81	305.66
317.17	320.87	317.97	315.74	323.1	315.19	320.78	321.33	320.83	314.18	316.81	321.38	318.02	316	318.49	317.1	317.21	314.65	317.69	316.87	317.42	312.95	319.34	318.14	317.15	317.27	317.75	318.36	316.43	320.21	317.28	324.68	317.75	316.32	316.73	318.84	318.74	314.14	323.13	318.57	319.2	315.96	315.14	318.78	319.71	317.59	313.17	320.04	317.58	315.67
312.97	315.06	307.97	310.69	312.81	315.02	308.76	313.68	312.68	317.06	313.91	312.74	311.41	306.94	315.16	310.98	312.85	312.76	314.92	314.83	313.96	311.21	316.58	315.97	314.73	313.5	311.09	310.53	309.28	316.87	307.44	317.29	312.91	311.84	316.65	317.62	311.12	312.88	312.7	312.44	311.99	312.32	318.02	314.69	318.56	311.96	311.51	311.71	314.27	312.33
315.54	309.68	312.29	312.46	311.15	307.08	316.12	308.49	311.05	312.87	314.14	319.26	310.54	317.52	314.25	308.89	309.98	313.96	314.57	312.27	313.16	310.75	312.25	314.74	313.01	316.11	313.44	311.12	313.06	311.31	316.11	307.78	309.38	317.6	312.56	308.61	319.16	309.5	311.67	314.08	315.14	311.61	311.28	308.55	313.86	314.19	310.1	312.72	310.29	314.33
299.86	295.24	297.52	295.33	298.2	296.27	298.6	296.35	298.3	295.81	302.28	296.64	301.65	291.1	300.16	302	297.38	299.55	295.9	296.42	298.19	292.68	297.38	294.7	295.63	297.78	299.53	299.21	296.57	299.26	295.09	297.09	293.17	296.13	300.06	294.13	296.92	298.59	294.11	297.56	299.31	293.67	301.93	291.02	292.63	295.64	298.1	297.48	298.7	296.25
301.67	303.31	301.18	294.14	305.24	308.37	298.01	307.86	307.62	304.55	307.86	299.79	305.44	305.04	302.94	304.17	303.8	303.77	299.09	302.01	301.31	308.65	298.24	298.21	302.87	302.07	300.26	303.85	304.35	298.21	305.07	302.84	303.61	302.65	301.05	306.28	302.19	300.38	299.2	303.39	299.85	302.08	301.42	301.69	297.55	296.77	302.58	301.29	306.87	303.93
313.2	314.82	319.82	309.65	313.72	316.47	317.65	316.62	310.17	314.15	313.13	312.15	313.04	317.38	313.03	315.19	313.66	310.66	315.94	316.53	313.12	313.98	318.19	316.68	315.34	312.87	312.1	318.64	313.09	313.77	311.24	313.17	321.09	310.32	315.53	315.07	313.99	315.21	319.21	313.67	310.62	309.58	316.82	317.47	314.39	314.05	314.94	316.53	315.35	314.5
314.52	315.86	315.24	312.69	313.21	316.22	311.47	307.61	308.91	315.24	311.71	316.68	314.74	311.07	310.28	312.1	313.18	311.66	313.9	314.44	316.52	312.77	311.8	314.66	314.77	317.66	313.73	315.75	317.57	313.72	312.71	314.05	308.74	316.2	316.37	314.23	312.45	313.8	312.76	309.39	312.63	310.2	316.28	312.54	310.16	318.06	311.71	313.11	315.73	312.69
317.75	315.6	313.63	318.28	316.26	319.3	320.06	314.4	315.99	312.73	322.21	316.3	319.75	317.01	319.69	313.57	321.12	313.83	319.69	317.97	314.33	315	318.72	317.1	322.4	318.39	316.23	317.65	313.77	316.61	316.09	316.56	317.86	317.19	316.07	316.42	311.52	323.59	312.33	315.64	316.54	319.08	318.59	319.34	317.5	320.05	312.03	317.62	325.41	318.5
322.09	329.8	329.21	329.3	333.14	326	327.79	320.02	329.9	325.93	329.7	327.79	328.23	332.38	327.75	327.38	328.19	325.93	332.96	329.08	332.04	332.28	330.2	331.42	325.97	332.66	326.5	329.97	329.64	325.14	330.91	328.68	327.2	332.26	325.41	332.2	324.98	328.46	331.8	328.37	327.53	327.3	327.1	326.49	328.56	333.2	332.02	328.91	328.02	330.4
326.1	322.68	323.97	327.38	324.81	330.35	335.63	330.6	324.87	330.31	322.68	324.78	324.71	325.47	332.58	327.26	335.29	327.53	325.39	324.22	328	331.28	327.03	327.73	328.15	327.86	324.91	327.37	329.2	325.81	327.48	328.04	330.62	330.76	332.14	324.62	326.69	329.65	322.96	330.62	325.91	326.14	324.51	327.42	330.71	332.65	334.54	330.55	327.07	326.57
311.24	309.08	312.93	309.1	317.46	312.98	306.47	315.85	310.39	311.52	313.59	313.45	313.37	315.13	310.17	312.66	313.75	311.66	316.04	317.17	314.42	313.19	314.35	312.32	313.71	316.59	313.03	311.87	316.12	312.48	314.82	315.8	315.78	317.34	312.88	313.15	309.79	314.84	309.31	315.87	317.32	312.01	314.53	313.46	316.98	313.9	311.78	315.28	314.36	317.94
307.35	313.92	311.33	311.97	310.11	311.98	309.35	314.49	311.26	315.78	314.15	308.19	307.85	310.33	312.68	311.54	309.76	313.48	309.52	307.43	317.54	316.7	309.89	309.76	312.21	315.08	304.41	309.17	308.82	313.61	312.78	314.37	315.65	311.69	312.52	313.75	313.1	303.55	310.42	312.35	315.38	306.6	317.64	310.63	309.07	312.8	309.49	316.45	308.76	310.45
314.15	310.41	312.56	311.65	312.43	310.43	314.26	311.68	314.48	309.47	312.62	312.92	316.59	312.23	310.06	313.6	314.99	316.55	309.99	314.06	312.79	315.07	314.06	308.42	311.08	313.31	316.33	311.67	308.73	309.7	312.12	310.5	311.96	310.51	314.43	310.99	312.29	309.25	311.69	314.87	312.64	307.92	311.67	310.64	312.88	316.51	310.61	320.12	312.1	311.8
325.83	321.19	326.45	325.06	326.22	324.76	324.7	326.07	321.23	323.18	325.47	322.27	327.71	328.96	327.3	320.85	325.42	327.51	323.3	328.23	327.72	326.53	324.65	324.7	329.64	329.16	321.55	326.08	325.47	324.04	327.1	327.56	331.55	328.12	325.77	320.37	322.49	321.62	325.91	323.34	326.79	324.87	326.87	321.85	327.65	331.03	322.18	325.46	324.22	327.06
309.6	309.21	310.13	309.57	313.96	316.65	313.25	312.14	312.41	316.88	315.26	312.97	317.62	312.06	313.13	310.45	313.34	313.84	315.14	311.33	317.15	310.01	305.37	315.01	311.95	316.23	307.47	308.88	316.09	311.99	314.64	313.73	307.4	315.01	314.35	316.09	306.59	314.35	313.2	312.36	311.01	311.7	316.19	317.83	311.42	315.52	309.21	312.78	315.43	314.41
316.6	313.06	317	310.18	316.54	312.76	316.94	312.46	317.95	309.11	314.03	318.01	318.86	310.98	312.92	318.1	312.26	312.44	307.01	322.58	313.99	314.95	317.24	309.96	315.45	316.45	310.85	313.44	315.71	316.82	316.22	319.13	313.2	318.89	316.21	317.8	315.31	315.83	314.91	317.8	314.57	312.79	317.84	314.17	320.99	315.41	311.18	315.84	315.93	315.35
321.71	318.61	320.46	322.59	319.33	321.18	316.47	321.83	320.08	317.38	322.94	316.51	317.97	322.82	310.66	315.09	317.71	322.49	323.52	319.85	320.95	322.2	316.97	318.33	317.22	318.39	319.21	319.54	319.11	322.13	324.88	319.14	323.69	317.77	318.7	320.55	320.9	322.74	314.82	320.06	323.99	317.7	318.13	322.23	317.53	314.23	323.48	316.92	319.85	314.44
303.58	305.21	303.41	300.94	306.09	310.15	308.09	298.87	303.72	302.12	303.33	309.68	303.02	305.13	304.32	303.52	297.28	303.78	306.08	299.57	305.4	303.69	297.75	301.82	305.78	300.56	302.79	305.1	300.13	303.82	304.65	306.99	307.45	307.51	301.63	303.76	299.42	302.33	299.4	307.13	309.95	309.53	304.25	301.24	307.34	306.31	295.37	298.13	300.37	305.69
324.06	330.04	331.25	325.41	329.1	325.66	329.3	331.3	327.85	325.07	328.39	324.04	333.15	331.55	330.54	325.73	328.04	326.74	327.11	327.09	325.01	326.35	325.23	327.02	323.2	326.29	324.15	333.27	327.61	328.19	332.5	326.42	326.77	327.15	325.26	325.35	328.03	332.36	326.53	327.36	330.14	326.2	330.65	326.57	326.47	330.93	327.34	329.81	329.25	323.9
317.46	315.72	320.08	322.76	317.94	318.46	321.13	324.62	321.66	319.42	317.84	323.33	320.75	316.62	315.92	315.03	318.93	315.25	319	320.84	317.51	317.1	319.35	317.19	316.68	315.81	324.76	321.73	316.02	315.78	319.32	313.19	324.82	318.48	317.69	323.52	320.29	315.05	318.51	318.31	314.78	317.52	327.87	322.01	318.32	321.27	320.49	322.34	326.02	315.76
316.09	311.78	314.6	313.7	318.01	315.22	310.42	312.72	313.99	312.42	312.08	310.7	315.35	317.91	309.4	311.18	313.13	317.54	313.61	313.4	312.28	314.61	311.72	315.74	318.51	313.84	308.63	314.86	307.07	317.1	310.3	314.42	312.73	311.47	308.06	319.48	309.94	313.97	309.25	314.6	317.21	313.11	308.03	312.69	315.6	319.08	317.93	310.31	312.28	309.63
316.08	317.65	314.93	320.54	313.66	316.61	319.12	318.7	317.21	316.55	319.58	313.73	315.17	317.96	314.83	316.76	314.41	315.95	318.55	318.95	324.92	314.63	313.25	317.17	313.65	318.07	319.6	315.08	314	317.28	317.76	319.28	317.08	314.76	316.5	313.92	314.27	316.97	319.25	315.95	321	315.68	313.3	310.8	313.44	314.66	317.64	321.27	316.35	322.22
293.91	298.88	296.38	293.83	297.65	299.41	297.39	293.08	291.66	296.5	294.03	291.83	295.35	298.37	296.61	294.13	297.63	294.54	296.1	298.41	292.31	291.34	287.41	298.61	293.68	291.2	291.12	296.06	295.45	296.42	295.72	297.27	296.42	291.81	296.3	296.44	298.54	296.74	293.65	297.14	294.52	296.22	292.64	291.97	293.68	294.47	298.84	295.43	291.22	294.93
300.63	305.11	295.73	303.01	300.82	301.26	298.41	299.77	301.68	298.44	297.61	295.49	299.47	291.04	298.29	292.89	299.77	298.54	301.85	302.4	300.51	300.22	293.97	298.57	300.05	295.9	300.95	298.41	300.89	303.07	302.07	300.28	300.61	297.3	296.66	296.36	301.14	298.94	298.99	299.25	303.07	295.71	303	300.16	297.92	295.4	306.52	298.79	302.94	302.25
312.95	309.74	311.72	304.89	309.44	311.49	310.72	310.43	311.5	309.61	314.45	312.35	306.65	311.04	316.02	309.98	311.2	311.68	315.67	315.27	312.57	317.51	308.65	310.12	311.86	316.97	316.64	313.62	317.55	314.78	316.85	314.1	313.52	312.09	309.05	309.31	319.16	313.7	312.19	317.84	308.84	306.91	306.78	308.07	312.12	310.75	308.26	308.44	308.94	314.27
314.63	306.11	314.54	311.34	316.77	310.33	313.85	312.27	314.12	309.28	311.29	314.8	316.56	315.46	315.99	311.76	312.28	311.73	307.66	312.49	305.97	312.37	310.1	312.65	313.58	309.04	314.21	310.82	316.4	315.85	313.67	311.12	318.84	318.23	305.79	315.37	315.64	314	313.71	315.93	310.25	312.58	314.48	313.64	311.52	315.36	311.35	311.22	315.91	316.27
307.89	311.32	316.78	315.88	307.76	311.11	316.63	311.97	313.08	310.33	310.62	308.7	315.46	314.43	313.36	312.31	313.34	312.94	311.33	312.77	312.68	314.91	314.69	312.97	313.48	319.18	313.31	315.11	316.2	316.09	312.94	315.84	313.28	315.88	313.5	310.61	312.38	313.22	309.19	318.93	315.4	315.57	313.6	309.53	307.12	319.58	316.85	314.82	311.15	315.74
315.86	314.99	312.17	314.87	310.17	316.72	310.06	310.59	313.32	312.09	314.59	312.79	313.96	308.88	312.81	305.68	311.45	313.13	310.86	313.37	313.69	312.63	310.32	319.68	309.52	311.59	311.77	315.08	317.49	311.93	312.53	317.18	310.46	308.39	307.02	320.37	311.95	315.87	313.58	313.28	316.37	309.43	315.89	315.9	317.95	316.51	314.1	310.98	315.74	309.55
307.11	304.5	305.26	310.83	307.39	304.78	311.15	303.81	303.52	306.32	306.99	305.46	307.32	304.36	308.55	306.89	304.08	308.64	302.27	311.82	306.9	306.45	306.15	302	307.74	306.13	305.8	303.35	311.67	305.14	310.54	304.66	309.63	303.2	303.09	302.89	303.07	307.01	309.29	304.35	307.05	307.97	302.92	305.52	310.48	307.16	302.72	306.27	302.2	303.43
307.29	309.05	305.48	309.29	304.55	308.59	308.71	304.63	310.25	310.74	306.23	308.28	306.1	309.49	306.5	310.38	311.24	303.64	307.14	309.51	308.86	308.47	305.32	308.19	305.28	303.74	305.05	306.91	310.18	307.45	303.82	307.88	304.74	304.36	304.5	304.48	313.73	310.18	307.69	308.11	307.25	306.23	308.19	313.54	311.01	308.79	306.94	313	310.07	307.21
310.94	311.69	308.98	313.9	305.54	307.37	310.15	309.76	310.29	314.7	308.89	311.02	307.49	308.2	307.52	306.17	309.29	311.06	302.46	308.37	312.3	308.65	309.25	305.08	309.19	312.63	311.28	311.41	313.37	308.92	306.58	307.4	314.26	312.36	313.19	308.04	310.63	310.7	309.81	312.52	312.58	308.14	309.83	306.3	311.02	311.64	304.49	310.6	305.76	305.16
308.17	305.89	305.72	305.94	304.74	304.75	307.02	312.33	302.19	298.65	306.68	306.46	306.52	301.99	302.89	310.62	302.61	308.91	300.95	306.42	305.61	302.44	306.74	304.95	306.81	310.61	300.98	309.07	310.05	306.08	305.27	303.67	309.33	308.39	306.85	304.42	303.99	309.34	301.91	307.98	305.33	304.87	302.98	308.06	301.1	305.24	304.75	303.59	309.51	306.92
313.47	308.77	311.47	313.24	313.97	311.54	317.24	316.02	309.13	309.31	311.66	313.7	312.96	313.26	317.63	310.09	313.86	311.98	316.82	313.69	313.39	311.43	316.95	309.8	310.1	313.85	317.38	316.6	313.41	313.83	316.68	313.45	312.13	308.39	312.76	312.41	320.44	313.77	313.2	311.71	313.97	312.32	314.64	315.73	314.47	313.37	304.99	317.92	314.5	311.44
320.28	318.83	318.89	321.04	320.48	321.21	318.74	315.12	313.15	319.54	316.59	315.89	316.83	317.49	318.1	314.76	316.13	316.42	317.45	315.89	320.37	318.92	316.27	314.54	316.43	320.82	316.88	321.47	314.3	311.53	316.76	318.34	317.92	317.22	318.39	313.94	321.04	318.17	321.15	321.68	319	321.46	318.01	319.17	318.99	315.9	312.1	311.88	313.8	315.25
303.36	302.5	303.95	308.6	304.92	304.38	302.55	304.97	305.07	303.38	307.89	300.95	299.38	303.33	305.78	302.3	303.87	304.87	301.01	305.74	305.82	307.48	309.2	303.68	305.45	304.86	302.12	303.7	306.37	306.85	306.61	304.27	299.73	307.33	300.48	303.25	304.83	308.36	301.71	307.11	298.04	295.85	301.53	307.87	308.58	304.1	303.54	299.36	303.45	301.17
314.77	313.88	316.36	315.25	317.8	317.01	316.05	318.65	316.62	314.85	309.27	317.48	314.93	314.95	310.96	312.56	315.79	314.81	324.53	316.02	316.51	309.79	316.95	314.14	314.1	316.53	316.95	311.18	313.98	311.24	317.31	316.87	313.31	313.35	316.57	313.84	315.79	316.07	314.51	316.56	313.87	314.78	314.79	320.22	320.69	314.96	313.41	315.01	315.57	312.76
313.55	316.71	313.22	317.05	317.48	313.89	309.97	318.65	315.28	315.03	316.58	317.01	317.95	317.7	320.53	316.65	313.27	313.49	310.21	314.41	318.46	314.09	317.44	315.66	317.74	321.13	313.29	313.68	315.2	317.81	317.17	316.91	316.54	316.17	316.69	316.14	316	316.77	319.02	319.88	313.51	317.46	312.53	321.58	316.1	313.35	315.78	317.02	318.73	314.42
302.85	306.97	303.04	304.89	301.89	299.29	302.27	302.39	298.32	303.74	304.39	306.21	307.07	301.73	305.81	308.34	305.46	305.87	302.72	303.47	302.71	303.13	299.58	309.86	301.9	302.74	300.25	303.03	306.91	303.66	305.81	302.87	302.89	300.32	294.17	302.01	305.65	302.09	304.62	308.14	301.56	302.14	302.48	304.15	305.04	298.99	306.02	303.66	305.8	307.24
316.17	320.2	321.31	317.08	312.95	314.76	315.45	318.88	317.79	315.32	311.97	313.87	310.5	315.04	314.46	315.68	311.22	310.91	316.54	310.1	318.67	319.42	316.31	321.07	315.44	317.55	312.82	319.16	320.14	319.28	312.72	315.93	309.84	317.27	313.88	313.8	313.07	312.57	311.99	319.98	313.53	312.6	318.42	316.84	312.24	319.53	314.74	314.74	315.84	315.02
312	309.3	313.26	309.38	311.42	311.64	310.1	308.44	311.12	311.71	315.16	316.01	310.47	304.15	312.93	312.9	312.97	314.12	312.67	312.98	314.25	308.82	315.48	312.78	314.22	310.56	311.99	315.72	315.66	315.4	310.22	308.71	313.91	311.25	317.01	319.4	313.78	317.06	314.06	312.52	313.8	316.11	319.22	311.17	311.59	312.69	314.52	312.79	310.58	315.69
311.22	309.73	312.96	316.24	311.26	314.07	319.36	314.44	314.46	315.04	311.91	313.07	317.3	315.34	316.37	312.64	317.17	310.19	313.5	313.74	315.98	318.63	309.15	311.67	315.4	315.44	314.12	315.62	312.4	313.05	313.61	310.35	318.5	313.92	321.72	312.74	317.77	309.93	320.19	316.62	311.48	312.26	314.06	315.95	309.17	322.4	315.2	317.64	315.62	309.35
312.83	312.61	316.31	316.83	315.58	315.1	312.85	311.39	317.87	320.27	309.83	308.93	314.76	317.42	318.91	308.81	314.12	318.35	315.83	313.6	311.15	321.12	316.01	317.86	313.89	311.19	313.74	315.97	312.22	314.84	317.53	312.77	312.69	317.06	311.73	319.25	319.73	316.01	316.43	316.42	315.91	312.3	317.08	317.84	315.21	312.06	314.38	319.64	315.81	312.64
311.55	305.68	306.81	305.87	309.07	305.2	310.11	307.91	304.94	306.12	305.32	303.57	306.04	306.79	306.98	304.67	308.53	307.38	305.53	304.99	304.12	306.74	306.79	304.54	304.42	309.39	304.99	303.87	308.79	309.68	307.45	311.31	303.18	306.14	306.55	306.59	302.81	308.53	306.77	305.83	305.37	308.15	303.9	303.53	308.87	309.21	306.59	305.82	307.1	306.87
330.85	327.83	326.78	327	330.04	328.03	326.68	326.1	326.92	328.19	323.18	322.06	331.96	324.69	325.35	330.07	329.18	325.91	331.6	326.14	330.14	326.62	326.67	327.47	326.26	325.06	324.77	332.22	334.41	328.91	333.31	325.97	327.82	325.74	328.8	331.53	328.24	325.73	328.22	330.97	327.37	330.98	326.01	323.83	324.77	324.96	330.15	330.57	329.09	328.03
305.52	304.91	302.81	307.79	298.65	304.38	307.9	306.64	303.61	299.45	303.74	306	304.7	306.57	308.23	307.64	308.55	303.31	311.51	306.23	310.41	304.58	306.15	307.05	309.41	306.73	304.65	311.23	308.29	303.01	309.83	305.87	307.92	305	302.29	304.65	304.05	306.02	303.98	305.29	303.65	306.58	308.41	303.87	300.8	307.9	309.42	309	308.22	301.08
305.8	312.03	310.37	310.63	308.11	313.6	308.52	308.89	310.66	311.83	309.25	309.04	310.16	308.1	315.8	309.13	313.3	310.1	309.38	306.01	307.42	312.46	307.63	312.12	308.34	304.61	311.99	309.49	309.44	309.26	310.76	311.14	302.75	305.93	312.46	302.91	315.09	309.7	313.47	307.41	308.28	312.21	311	316.37	312.9	309.65	308.06	306.46	310.4	311.92
309.61	305.18	310.4	310.79	311.3	308.16	308.27	313.81	304.86	305.07	306.35	311.72	313.41	303.93	311.66	307.08	311.63	304.03	307.43	308.05	308.79	308.35	307.95	309.86	310.13	307.13	307.52	309.34	313.39	311.64	306.5	308.91	308.74	309.16	311.55	310.54	306.22	310.92	306.64	309.36	306.31	309.62	307.44	311.33	308.44	307.07	310.65	308.28	306.92	312.69
321.52	320.59	320.18	313.86	319.99	318.36	322.32	318.15	317.71	313.8	320.44	319.58	320.69	318.62	320.15	317.97	326.13	317.5	316.82	319.82	313.87	321.53	314.71	322.39	318.14	314.85	319.45	314.39	323.36	324.04	318.76	318.53	314.22	318.67	315.41	317.27	321.91	320.3	321.14	320.36	319.2	317.38	320.03	319.43	315.33	320.76	317.72	321.88	316.89	321.02
303.99	297.7	300.77	306.14	307.1	306.13	308.21	301.69	302.4	306.22	305.86	298.39	301.62	307.19	302.48	300.72	302.54	305.38	303.49	300.45	301.26	308.03	305.8	295.31	303.24	306.14	307.08	302.79	301.35	305.71	304.36	303.52	306.28	301.31	305.21	303.71	303.11	303.54	304.89	303.02	306.39	304.47	302.82	303.55	305.1	301.86	306.99	300.32	303.18	302.6
298.08	300.1	294.97	295.37	299.07	292.39	298.48	294.55	304.88	298.55	297.36	298.37	299.6	297.31	298.65	293.39	297.33	295.67	292.42	296.48	301.56	298.07	305.72	299.15	300.03	295.95	294.99	299.71	300.04	294.89	299.93	298.58	297.73	295.91	296.47	298.38	298.37	292.17	296.23	302.39	291.11	295.65	296.17	297.83	297.27	295.92	294.43	298.23	297.54	290.17
314.95	317.46	306.47	315.37	308.92	311.97	310.04	313.57	311.27	311.45	316.04	313.02	313.29	316.92	314.21	313.46	315.73	308.04	311.32	314.07	310.53	309.71	310.29	310.43	315.37	314.25	314.81	313.35	317.07	312.98	314.54	316.92	317.35	314.61	313.39	318.09	316.75	311.22	315.78	311.19	308.04	314.65	310.21	308.51	311.46	317.37	312.69	314.99	311.65	318.06
295.48	296.79	297.67	294.14	301.49	299.43	298.09	297.72	295.69	295.91	297.96	299.07	297.35	303.3	293.44	302.27	297.52	299.15	293.19	295.65	296.42	297.61	294.54	302.51	296.5	299.34	294.85	294.3	295.51	298.79	294.8	295.29	297.51	296.7	297.01	300.37	293.74	298.39	295.22	301.34	295.83	296.95	294.93	293.79	297.3	298.5	294.34	302.76	295.67	295.81
313.51	312.58	315.87	311.61	314.76	312.62	312.1	316.35	310.8	317.28	314.9	310.75	314.77	313.43	314.66	310.35	318.24	314.07	313.18	311.29	307.16	315.41	312.81	312.77	313.38	313.62	307.89	314.03	313.93	315.84	313	309.7	310.09	315.23	309.74	310.04	315.37	318.5	312.11	311.71	318.69	316.86	314.39	307.43	311.79	313.04	312.05	313.84	311.6	311.73
314.82	315.36	314.92	314.1	320.96	314.92	317.32	312.09	316.71	312.78	316.79	314.13	320.53	318.2	314.39	315.52	309.57	315.36	313.01	314.25	315.93	311.06	314.48	314.26	318.07	311.85	314.01	318.88	321.5	319.65	315.77	317.69	314.16	316.71	315.99	309.77	312.76	316.12	310.48	311.44	311.88	317.56	318.93	311.53	314.56	314.3	317.09	316.22	317.33	313.36
306.39	304.3	305.56	306.05	307.67	306.49	311.95	305.65	304.16	299.43	306.35	304.6	305.6	306.76	309.66	308.34	305.88	306.78	308.39	309.57	303.83	311.32	309.65	309.12	309.28	305.12	308.04	309.62	304.26	310.64	305.35	307.37	305.76	308.23	306.01	306.58	307.79	301.91	306.86	306.72	308.87	309.28	305.31	302.63	305.79	306.35	308.56	306.3	306.76	304.11
310.16	312.05	314.46	315.82	312.48	316.76	313.56	313.73	313.43	314.73	313.26	314.33	314.07	313.47	316.14	311.75	313.93	317.9	314.07	310.76	316.32	312.33	309.25	315.45	312.04	305.47	316.38	309.64	313.08	311.63	306.63	313.92	311.59	308.3	314.82	308.08	312.44	318.27	314.22	309.13	314.09	313.97	307.27	314.77	312.83	313.78	314.46	312.4	311.65	312.78
301	299.94	301.5	297.38	301.4	306.05	302.3	301.7	304.54	302.01	305.54	304.61	305.42	300.84	304.16	301.56	304.31	298.82	303.6	301.14	303.61	299.52	304.61	300.51	308.22	305.65	302.4	298.87	296.53	301.17	305.43	303.55	305.92	306.62	302.5	297.77	300.53	303.08	302.97	302.28	297.17	299.27	305.35	300.53	301.67	308.2	302.29	299.87	305.86	301.41
303.62	308.95	303.41	303.58	307.03	305.11	304.74	302.27	304.57	307.27	302.99	305.88	306.07	304.41	306	304.44	306.19	305.58	302.82	303.39	307.65	305.23	303.45	310.98	301.99	304.24	299.63	307.72	301.6	303.48	303.09	304.07	307.8	310.39	302.44	304.49	304.1	307.26	305	302.47	301.94	306.76	299.94	303.55	304.03	309.2	307.9	303.9	302.39	298.95
307.47	313.52	310.23	311.56	313.69	308.04	311.36	310.4	309.41	310.85	307.16	309.36	308.88	304.94	311.14	310.4	311.31	312.98	309.33	311.92	307.45	309.45	313.92	312.99	312.3	313.53	311.3	316.18	306.81	311.42	310.09	312.94	312.51	315.48	309.85	306.98	311.02	310.34	316.23	311.85	310.89	312.59	312.35	312.83	313.83	304.37	308.12	310.45	304.95	310.74
294.96	300.07	297.47	297.39	297.51	293.28	291.17	294.95	292.53	298.22	296.65	294.36	297.36	298.98	293.36	297.24	297.68	299.16	297.55	295.94	294.38	294.95	298.03	291.26	297.02	296.37	296.97	300.18	300.26	294.93	292.91	293.88	299.24	297.1	297.45	298.48	299.28	301.25	290.78	300.32	293.71	297.2	302.6	291.88	297.29	292.22	293.7	295.58	290.85	295.99
308.45	311.77	313.69	310.42	310.46	309.98	314.07	317.44	315.98	317.2	313.55	316.25	311.16	311.12	315.04	317.02	309.44	316.57	314.46	315.4	315.46	311.41	314.81	310.77	317.95	305.64	314.11	317.63	313.57	314.22	313.56	314.14	313.97	316.53	313.39	307.8	314.5	315.49	314.97	312.9	310.05	308.65	310.19	312.68	310.62	311.3	315.28	312.75	311.35	317.41
313.63	315.59	313.74	311.5	311.3	309.02	309.13	311.82	308.78	313.5	317.12	315.25	310.73	314.49	312.68	313.46	316.86	316.76	315.26	315.01	315.9	313.66	311.33	316.66	311.29	310.33	311.48	314.84	314.91	310.18	309.55	315.47	308.75	312.63	321.76	310.06	316.17	306.72	313.98	312.94	314.66	312.29	311.41	312.52	314.79	313.37	313.69	316.36	310.25	310.1
308.27	301.1	311.36	307.48	307.14	309.89	303.89	302.44	301.04	299.98	307.95	304.59	305.32	303.96	304.38	306.94	304.94	304.83	301.1	303.04	306.74	308.68	303.76	306.99	299.92	308.54	306.45	305.41	307.84	306.54	302.15	306.25	306.91	310.05	305.73	304.94	307.74	307.92	306.81	303.7	308.22	308.82	309.93	303.93	304.45	304.24	308.12	305.97	310.15	307.93
313.69	313.3	317.46	315.6	313.82	312.6	314.62	319.01	315.04	315.64	312.82	314.7	317.35	314.79	317.07	311.62	311.19	317.35	314.98	309.05	313.76	315.93	317.08	314.03	314.62	316.01	314.31	317.38	317.45	314.02	307.84	317.75	316.64	316.47	314.51	311.18	320.71	313.39	314.73	318.39	316.63	313.75	315.97	314.37	312.55	313.91	313.38	318.06	317.89	315.24
313.42	312.01	315.17	317.77	309.51	311.72	314.22	315.37	316.94	304.31	316.68	315.16	310.97	319.51	306.09	314.85	315.31	313.32	310.29	309.04	310.15	315.06	314.42	314.6	312.69	312.73	314.92	314.97	316.46	314.04	315.84	311.47	317.62	307.67	313.62	315.27	314.44	317.84	308.7	312.24	313.47	317.93	315.26	315.41	311.49	312.12	310.15	315.58	314.53	317.13
303.57	304.02	307.79	302.77	303.66	303.18	301.37	304.56	305.38	305.09	305.19	303.76	304.66	301.16	302.83	302.36	306	304.45	306.44	306.6	303.21	308.89	304.93	300.26	301.06	300.89	304.77	307.96	303.58	306.25	300.08	304.5	303.13	305.47	297.11	299.3	303.66	300.28	299.94	298.93	302.52	299.39	302.44	307.6	301.85	297.56	296.15	304.4	300.5	296.72
310.83	313.83	305.62	310.94	313.34	310	314.01	311.91	311.16	316.32	314.02	313.28	310.81	313.23	303.6	308.88	313.56	311.8	309.9	313.3	307.88	311.58	311.04	315.34	312.88	314.9	312.48	308.12	305.82	315.54	314.11	314.48	311.25	309.91	312.1	306.27	313.74	311.34	314.5	312.74	312.27	309.87	312.76	314.31	309.65	307.01	303.7	313.26	312.57	312.6
311.13	315.52	312.57	311.34	315.08	312.28	319.08	318.13	317.47	314.54	315.4	315.24	318.19	315.01	314.1	316.3	311.26	311.92	322.85	314.49	317.22	314.34	315.73	310.72	320.02	320.25	313.47	315.26	316.43	315.88	314.32	313.51	315.17	318.19	312.18	314.13	310.57	315.57	317.52	316.42	314.9	317.27	315.6	318.87	313.32	313.19	315.54	315.75	314.71	319.41
316.78	312.2	312.52	317.57	317.12	312.86	314.67	313.17	310.03	314.83	315.9	310.42	312.88	313.33	314.38	308.17	313.18	313.31	310.97	317.03	315.81	317.67	310.75	317.98	309.21	314.97	311.48	316.02	311.82	312.44	312.59	310.01	312.7	316.09	311.9	312.23	312.72	310.99	308.53	313.51	308.39	316.16	314.81	319.14	319.31	313.88	313.91	310.41	312.75	315.5
314.79	312.03	312.86	312.03	309.34	310.78	314.92	311.89	310.96	310.35	301.94	310.86	309.65	306.58	308.36	312.57	309.24	304.61	314.98	309.75	307.9	307.52	309.02	314.49	310.59	308.94	306.82	312.14	312.68	308.01	309.87	310.68	309.59	307.57	309.51	308.34	309.02	313.23	303.63	310.93	313.43	310.94	308.39	309.63	307.17	305.73	309.17	315.19	309.9	309.16
319.92	319.66	310.62	318.21	312.17	314.05	316.53	315.73	316.48	313.85	318.59	314.89	313.57	316.42	314.78	311.67	314.72	313.24	314.87	319.8	309.11	313.56	320.28	320.28	321.19	317.96	312.86	315.85	312.65	317.08	320.04	317	316.81	313.56	312.3	318.9	313.32	316.38	316.43	313.13	317.92	315.99	318.08	320.57	320.44	317.15	319.38	316.5	313.86	316.57
303.27	295.52	298.48	297.3	294.05	300.66	298.28	298.79	295.51	298.4	295	295.74	296.35	296.41	299.85	296.13	302.08	295.62	300.09	294.23	298.8	294.38	295.41	298.86	301.04	296.47	295.56	296.13	299.89	296.12	297.56	295.54	298.36	289.88	305.16	297.81	296.97	299.18	297.72	300.54	301.4	302.36	296.86	292.31	297.52	297.71	299.28	297.21	297.03	297.53
325.88	321.27	327.24	326.45	323.5	325.55	325.29	321.73	321.91	323.7	323.77	330.22	325.52	330.04	324.27	324.97	325.15	326.39	326.64	321.87	325.04	330.28	325.3	324.71	322.36	322.88	324.49	328.46	326.86	324.35	326.51	322.6	323.71	328.1	324.56	322.31	326.95	334.18	327.23	327.13	326.56	322.53	324.98	327.51	325.64	327.1	323.91	324.27	326.96	324.08
306.57	310.81	307.71	311.09	312.47	307.28	312.54	307.97	310.42	304.95	311.25	309.16	309.09	307.95	308.26	307.57	310.23	307.51	308.72	309.19	313.87	310.41	313.22	305.74	308.24	303.07	305.8	306.97	313.23	309.23	306.7	314.48	305.4	315.62	305.21	304.3	307.27	309.45	310.94	307.16	306.01	314.1	310.9	310.12	307.69	311.44	310.91	306.06	305.37	306.9
304.78	310.56	308.47	304.6	302.9	309.64	305.66	309.03	302.07	302.59	310.14	299	303.55	306.5	302.77	302	305.98	305.22	308.25	306.5	305.82	302.4	307.15	304.88	304.32	303.41	311.97	306.58	303.84	302.98	311.81	306.58	305.24	302.85	301.48	308.29	305.93	303.22	302.73	301.16	304.51	308.91	304.9	310.7	308.33	307.31	302.39	304.66	304.61	306.11
299.75	297.47	300.38	300.57	303.16	296.37	298.95	299.36	295.24	295.85	302.1	302.22	301.18	298.91	300.17	293.7	299.65	302.66	299.63	302.79	302.78	298.42	302.61	301.82	298.48	304.14	298.35	298.52	299.57	300.07	299.18	296.97	298.7	299.13	303.91	298.19	303.02	299.48	299.07	300.27	297.24	303.15	297.52	297.75	298.56	299.95	298.13	301.58	299.6	297.77
300.27	300.53	293.63	304.57	301.32	297.04	301.37	303.38	299.4	300.84	303.24	301.27	309.31	305.22	301.68	297.4	301.13	301.49	303.96	300.84	304.51	297.99	303.67	302.58	299.03	301.98	300.34	301.93	298.28	295.58	302.22	300.29	303.32	299.99	300.23	299.75	300.64	305.39	300.1	302.33	304.49	297.03	302.31	304.87	300.7	304.47	301.26	302.65	303.72	302.01
306.1	312.86	315.55	310.34	312.57	313.58	310.56	311.06	311.62	314.44	312.59	312.24	315.8	315.7	318.01	313.97	314.31	310.14	312.82	314.32	308.55	319.06	310.96	317.07	313.69	312.53	312.44	315	314.49	314.39	313.21	316.98	313.79	313.73	314.98	313.96	318.56	312.1	313.03	317.06	314.36	313.91	307.97	313.62	312.46	308.92	315.2	319.63	315.06	315.34
330.6	330.09	327.88	325.7	330.8	325.54	326.33	324.9	329.93	329.49	326.64	331.02	326.02	327.75	325.8	325.82	329.55	330.52	324.44	327.38	328.48	326.66	328.61	324.1	329.95	332.68	326.95	326.92	329.07	327.73	329.39	330.38	324.73	329.37	323.4	331.05	330.03	327.66	331.21	329.12	330.57	327.67	330.54	329.64	331.3	328.69	328.97	331.87	331.4	329.32
319.34	315.84	318.19	317.88	316.49	316.72	312.57	312.59	314.11	314.37	313.84	319.71	320.4	313.65	311.61	314.48	316.22	320.24	309.83	319.27	315.75	316.57	316.78	312.5	315.57	315.82	313.01	321.71	310.93	316.63	310.55	310.79	317.71	313.74	313.89	315.65	319.28	316	319.63	316.12	317.74	311.97	314.04	314.88	309.53	313.42	314.3	321.69	311.66	312.82
299.92	299.61	305.82	299.98	301.11	303.42	302.56	301	296.94	302.73	302.07	299.98	303.04	302.05	302.62	307.38	305.26	305.59	300.17	305.87	303.7	305.85	301.1	301.39	301.23	297.76	302.85	303.93	301.76	301.75	307.62	303.64	300.1	301.2	307.45	304.92	302.01	301.66	305.59	302.01	310.05	302.29	303.84	298.68	304.53	299.98	300.25	301.52	302.44	305.35
313.35	314.75	309.44	314.99	318.48	316.72	314.29	316.17	310.97	313.64	320.12	312.21	315.95	310.84	312.76	314.74	309.62	315.61	314.43	313.45	315.7	311.25	319.14	316.17	319.25	313.95	318.77	318.37	310.79	312.33	314.8	317.8	315.94	308.84	321.04	317.08	311.59	312.02	311.05	318.07	311	312.97	317.74	313.21	311.68	313.96	314.85	314.22	316.16	314.06
323.6	329.89	325.98	329.87	323.59	327.21	326.6	326.26	322.31	327.13	324.64	321.66	325.31	323.49	326.21	327.47	322.11	329.41	323.23	324.55	320.18	322	325.96	324.99	324.89	326.27	327.08	327.14	321.82	325.16	321.01	324.42	328.07	331.22	325.88	325.89	327.74	329.9	325.05	325.19	325.54	327.86	323.84	327.11	321.37	328.49	330.37	325.73	324.54	322.27
307.32	308.76	306.74	307.41	308.49	305.89	307.77	308.52	303.54	309.53	309.86	308.95	305.42	308.98	308.65	306.65	312.45	303.5	298.87	303.33	312.21	310.08	307.46	308.45	310.53	308.6	305.27	310.63	302.34	304.39	305.25	307.65	306.88	307.39	308.82	304.92	309.78	312.28	305.83	306.45	307.69	306.05	310.66	308.69	304.51	304.96	309.18	302.55	309.76	310.48
308.64	302.71	307.24	302.81	305.56	308.93	307.99	305.46	307.69	309.36	304.7	309.87	307.32	301.94	301.01	313.54	308.76	303.75	310.25	307.55	305.63	308.94	305.84	304.03	301.68	310.98	308.39	305.9	302.83	306.61	305.94	302.46	305.66	308.38	303.97	312.33	308.81	302.4	303.97	300.25	301.84	310.49	307.95	305.1	309.27	307.38	307.7	303.37	302.59	306.65
302.87	310.82	306.64	303.74	299.25	304.97	304.3	301.29	307.65	307.9	306.97	302.68	305.54	309.63	310.29	304.16	301.9	306.42	310.92	304.6	307.06	302.09	303.49	308.52	303.91	304.4	305.39	306.61	300.42	306.1	305.01	302.79	304.31	305.85	303.76	301.85	308.48	306.07	304.23	308.81	303.25	301.5	297.24	306.69	300.94	307.57	310.59	298.37	304.47	300.07
311.59	311.55	314.1	313.2	312.32	317.2	306.31	312.36	310.46	313.27	310.97	314.26	309.77	313.14	312.97	311.23	313.05	312.56	314.58	312.14	313.78	317.04	318.91	311.7	315.33	310.29	314.12	313.09	312.86	312.64	315.77	308.74	313.72	311.9	310.92	311.33	308.56	316.23	311.53	307.95	311.81	313.39	310.48	308.57	309.49	307.2	308.05	316.91	315.63	314.91
302.88	305.27	305.54	308.15	306.78	310.85	308.5	306.05	306.81	300.58	304.05	304.82	297.75	310.86	305.26	304.35	302.24	307.36	304.56	305.76	308.37	310.95	305.04	303.23	303.98	304.51	307.8	308.07	304.96	307.39	309.57	304.78	307.74	305.07	305.18	302.32	301.32	306.25	304.13	302.61	306.13	306.13	303.52	307.94	301.78	308.49	309.13	303.17	305.54	309.13
318.85	317.11	319.38	318.6	315.8	322.76	316.18	318.69	313.2	313.65	318.19	315.4	313.6	318.85	312.04	320.01	314.81	310.28	316.69	314.04	317.14	317.72	317.17	314.3	316.08	317.47	322.23	319.22	314.63	316.04	315.68	322.31	315.11	313.84	314.19	319.73	318.54	320.84	316.39	313.62	319.06	317.49	316.72	314.55	319.2	314.23	322.19	320.44	322.99	322.61
304.27	308.13	308.97	304.48	306.55	303.41	304.62	297.96	301.96	309.36	304.44	304.44	309.39	303.84	303.65	301.86	303.23	301.25	307.24	300.92	308.4	309.39	303.77	309.23	306.77	308.26	310.08	305.72	304.63	302.35	311.74	305.74	301.35	306.63	307.91	307.87	310.74	307.73	306.75	302.57	306.31	305.96	310.99	308.15	306.65	306.99	302.88	304.34	306.37	302.12
304.04	303	306.91	307.09	302.66	307.21	301.35	302.01	312.27	302.93	300.74	306.86	301.11	301.74	305.68	300.04	303.22	307.35	305.82	307.89	305.14	306.97	300.26	304.07	305.3	312.43	309.94	306.5	299.37	302.78	306.23	300.32	304.37	305.93	312.05	300.41	300.15	303.82	306.99	308	304.65	305.74	307.89	301.02	307.7	300.43	306.25	304.59	301.88	302.99
297.58	294.35	306.65	304.83	305	304.3	303.94	301.99	303.05	305.66	306.09	307.27	303.61	306.32	302.81	301.69	303.9	305.55	301.6	299.74	304.56	305.25	303.48	301.96	305.16	300.06	299.24	309.33	298.6	299.47	304.41	304.96	308.31	301.17	305.86	300.67	299.88	301.6	305.31	300.93	300.99	301.83	298.8	302.3	304.82	304.9	300.22	307.68	302.02	303.84
332.92	327.77	327.97	327.21	318.56	324.08	329.22	323.11	331.55	325.16	331.52	323.71	326.15	332.04	327.98	324.55	325.27	326.54	324.18	328.87	324.23	327.14	324.81	326.04	329.14	332.99	328.32	326.83	329.56	327.96	325.82	328.97	326.71	327.36	323.38	328.77	326.71	329.64	330.07	327.92	335.89	330.45	326.74	330.17	323.57	327.28	330.32	326.03	332.2	329.41
306.31	305.56	302.52	306.01	307.53	302.8	305.55	305.78	298.84	306.09	305.07	302.48	307	304.24	304.79	309.57	303.52	303.3	307.23	312.58	304.84	309.97	299	307.07	302.75	300.7	306.23	308.12	305.01	308.83	306.24	307.18	302.23	304.91	309.99	303.63	303.84	303.21	308.08	308.97	305.59	305.18	304.91	301.78	309.53	303.6	304.86	305.86	306.01	302.08
306.98	309.32	308.36	308.34	312.28	304.28	307.89	306.23	302.39	304.09	305.48	302.19	301.73	302.3	302.66	307.17	302.97	308.38	306.06	305.82	309.78	302.58	304.6	309.11	299.56	310.69	307.69	303.88	305.15	306.39	304.73	302.66	300.78	304.8	304.85	304.71	307.67	306.54	305.81	305.36	305.58	309.36	307.12	306.54	304.35	306.38	309.1	306.32	303.25	304.64
316.29	322.26	317.64	316.26	317.18	317.08	318.57	320.12	317.9	315.36	312.64	318.05	312.38	322.29	316.27	325.2	311.04	319.89	318.17	319	318.32	317.38	317.04	318.26	318.08	310.37	318.38	316.28	318.63	317.12	317.3	316.46	316.85	317.47	318.73	317.57	320.01	320.55	318.98	314.44	315.07	318.24	320.28	323.3	320.1	318.58	315.8	317.77	312.65	321.73
312.58	310.66	311.8	318.31	309.79	315.64	309.68	313.13	310.42	317.52	308.79	310.71	311.07	309.56	310.23	310.95	314.12	309.15	317.02	312.49	313.44	309.81	313.1	317.26	311.29	317.68	315.11	306	309.87	309.28	313.11	312.49	317.09	313.97	307.13	312.96	309.97	317.16	315.54	311.82	311.6	314.42	315.89	313.95	309.61	308.35	312.36	313.24	314.45	307.84
291.08	298.36	291.8	290.65	294.52	295.2	294.09	293.68	290.37	294.78	296.04	293.95	294.66	298.19	295.35	296.19	294.68	298.6	296.9	298.64	294.98	291.73	295.69	297.95	296.85	299.02	294.44	291.76	294.12	293.95	291.3	293.72	295.09	294.97	293.21	291.29	294.17	291.56	294.26	295.94	289.73	291.02	292.02	295.5	294.89	290.83	297.17	294.49	293.82	297.61
321.96	314.82	318.59	313.1	317.17	317.48	316.03	315.36	305.98	316.06	315.81	320.51	320.29	315.82	319.68	319.06	318.04	321.96	315.84	319.19	319.05	318.67	314.1	314.09	311.64	318.48	317.39	313.54	318.24	319.17	314.78	315.16	317.48	318.33	317.62	315.12	313.31	316.21	314.8	318.1	313.34	316.75	323.71	317	320.92	313.35	319.59	318.33	323.58	314.38
293.42	293.48	297.59	294.9	295.74	293.57	293.44	294.07	293.11	294.05	291.29	295.92	295	294.03	298.34	294.22	292.52	297.48	292.85	293.42	289.89	294.11	292.12	295.36	296.53	295.25	291.65	290.69	294.1	300.97	290.82	296.19	294.4	293.76	298.89	295.65	298.19	297.94	298.78	296.33	291.86	293.26	287.74	297.93	293.3	297	293.74	294.69	290.21	292.55
303.59	306.97	307.59	307.84	305.38	303.02	306.88	310.67	299.92	307.32	304.13	309.33	303.42	305.68	307.65	305.28	302.17	304.24	304.45	308.21	301.15	305.64	304.5	306.04	304.17	304.39	303.82	302.39	309.67	305.42	307.64	304.29	299.98	305.78	304.46	308.89	304.06	304.55	304.43	305.67	306.71	304.56	307.11	308.54	304.78	297.51	307.56	302.56	308.49	305.89
310.41	304.68	311.91	311.51	300.4	303.55	305.59	305.7	305.56	310.5	305.69	311.17	303.87	302.22	303.77	313.02	307.08	306.86	305.03	307.42	311.22	308.16	304.19	306.82	301.82	310.48	309.7	307.44	304.64	302.84	300.93	306.31	302.83	303.63	302.83	306.77	306.29	309.49	304.49	308.06	302.87	304.36	308.89	308.88	303.19	306.28	307.8	308.69	308.62	311.01
304.64	302.28	298.27	304.97	294.33	302.04	300.41	297.91	297.8	296.15	300.1	300.58	303.65	300.59	298.89	304.14	298.65	299.71	300.4	302.39	300.24	299.54	300.77	301.76	299.52	303.51	302.68	299.87	299.3	303.36	300.67	300.7	305	303.7	298.62	300.43	296.25	299.15	301.52	301.64	300.66	300.24	301.12	297.81	299.8	306.63	303.87	301.88	304.37	295.73
313.08	310.7	314.57	313.83	312.4	311.31	309.62	309.89	310.61	316.03	311.19	313.33	317.27	317.89	310.7	310.06	311.58	312.37	315.67	311.16	311.52	315.04	316.14	313.29	314.26	319.32	316.9	313.49	312.02	311.81	311.26	312.19	314.9	317.91	314.67	312.6	313.08	317.87	317.38	308.85	313.46	313.12	316.6	316.15	312.56	317.48	310.36	305.85	306.48	318.48
305.99	299.47	298.51	299.18	300.22	300.26	304.27	306.39	296.87	303.06	302.13	306.22	307.11	306.22	301.42	302.36	304.07	299.81	304.17	306.6	301.1	306.56	299.11	303.01	305.88	303.93	300.58	298.16	301.56	308.01	304.59	307.74	302.39	305.68	306.68	307.08	307.36	302.73	303.62	306.67	298.12	302.03	304.25	303.55	308.45	301.03	296.12	303.81	308.91	305.04
319.22	320.38	318.04	313.39	313.86	317.67	318.21	316.6	314.08	315.31	314.95	314.5	313.37	316.82	312.48	314.69	316.37	317.04	318.56	319.07	318.06	312.5	316.54	315.09	314.33	316.37	315.83	316.62	315.97	314.7	313.89	313.57	317.28	319.33	315.89	316.22	315.52	313.98	320.6	315.7	314.28	319.11	321.37	317.91	319.53	313.08	319.6	313.6	318.79	315.45
313.65	308.92	312.32	315.48	315.08	316.06	313.05	314.8	310.61	317.94	314.23	311	315.33	314.27	311.79	317.53	312.15	308.19	313.21	315.63	312.55	314.9	309.2	316.42	311.43	311.92	313.2	315.9	312.58	314.24	314.84	312.88	312.69	310.7	314.18	313.2	316.94	311.51	312.29	315.28	312.19	313.04	313.58	313.62	315.15	314.31	309.51	315.96	314.24	311.38
305.3	304.09	308.96	303.45	308.87	304.2	304.51	298.16	308.04	307.34	303.89	306.36	304.61	308.19	306.6	306.09	304.73	303.68	305.39	308.84	302.44	306.64	310.79	309.93	307.64	309.02	306.24	305	307.5	308.04	307.29	304.76	305.11	301.1	303.29	304.77	302.55	307.18	303.59	307.85	301.34	309.15	305.74	304.66	302.14	306.23	299.07	307.1	308.18	306.76
309.46	309.94	304.15	312.69	311.91	312.14	315.1	313.84	310.67	312.35	309.73	309.95	312.98	314.03	316.39	316.65	309.76	307.21	311.81	311.05	312.77	309.03	307.11	311.29	307.19	310.42	311.06	309.04	310.46	310.37	309.12	310.36	308.75	313.8	314.17	312.71	310.55	311.93	312.49	314.94	310.52	312.45	309.6	315.74	314.3	306.07	309.18	310.56	309.84	311.86
322.86	320.43	321.3	317.98	315.54	321.45	321.05	320.63	317.13	320.05	320.59	312.72	324.71	316.19	311.5	316.26	319.73	322.66	317.67	317.45	317.78	320.68	319.63	316.28	320.05	326.21	320.15	320.29	321.83	317.27	312.28	317.76	317.66	319.98	319.35	320.6	320.3	320.59	317.45	313.32	315.64	315.91	322.72	315.52	323.19	319.05	318.36	321.81	317.66	316.35
300.64	304.99	300.14	308.08	303.68	305.99	302.97	306.7	311.02	304.75	305.26	305.66	306.02	306.87	301.2	301.32	307.23	302.86	309.87	307.82	302.42	304.25	308.94	307.21	303.89	312.76	307.31	304.68	308.67	311.38	307.62	304.7	306.38	301.31	305.02	307.24	309.13	308.88	307.79	302.23	305.26	302.7	305.83	302.74	304.52	304.81	306.12	301.6	303.86	302.27
313.77	319.02	320.36	320.96	314.45	320.1	318.59	322.06	314.95	319.91	315.16	315.98	316.52	315.96	314.02	316.51	327.34	312.96	312.43	317.56	316.15	318.76	319.17	319.12	319.17	316.76	318.28	323.47	315.86	315.46	314.4	313.43	319.01	315.46	319.38	319.05	318.69	314.66	312.94	318.93	317.91	317.55	319.19	318.69	318.08	317.68	316.44	318.29	317.57	319.18
296.39	294.76	295.17	294.32	297.13	302.54	297.05	296.6	295.98	296.27	294.2	293.74	294.62	300.01	294.23	291.89	296.71	297.13	299.14	294.11	294.06	296.31	289.68	299.19	302.11	294.38	299.78	290.85	295.08	297.42	299.29	298.07	298.8	298.03	292.64	301.02	294.28	296.3	304.26	295.29	295.41	296.78	298.75	298.34	296.12	302.54	297.97	299.85	295.51	299.29
309.91	313.69	309.72	312.77	310.61	311.15	316.23	313.5	315.19	310.78	315.51	314.01	312.81	317.3	311.31	312.55	315.16	313.63	313.78	313.18	310.55	319.4	314.94	315.62	315.74	316.03	317.23	312.53	312.46	310.42	309.15	312.04	315.72	314.83	316.38	311.19	314.11	310.43	315.17	309.2	316.54	309.37	313.1	312.85	310.81	314.67	318	315.11	311.05	313.62
309.36	312.83	306.56	313.03	313.83	313.05	312.88	315.1	310.91	305.68	313.26	311.15	306.58	307.48	306.33	307.49	306.44	308.67	303.51	309.39	304.04	303.61	305.39	306.99	311.13	305.57	310.05	309.77	308.04	309.46	305.58	304.2	307.31	310.73	309.77	303.14	308.15	306.3	309.38	312.28	312.56	309.59	302.67	308.43	311.8	303.77	310.33	307.37	314.99	312.12
304.44	303.9	305.91	304.45	298.28	300.43	302.99	307.28	311.33	302.86	307.32	305.48	304.16	298.19	302.97	300.93	301.41	302.67	300.23	307.5	300.02	303.82	301.6	302.28	303.65	300.66	301.8	303.39	303.41	302.59	296.16	301.48	299.56	300.32	299.72	302.75	301.47	303.28	302.11	303.98	303.14	304.38	301.37	304.62	302.6	305.73	309.77	305.12	302.62	303.89
321.27	317.99	320.07	318.08	321.53	321.83	317.8	317.98	320.5	319.52	313.86	317.62	316.35	316.33	314.51	317.01	320.82	318.97	317.08	323.37	322.5	321.08	320.1	317.77	318.15	318.35	314.69	319	316.34	316.83	316.56	315.78	317.02	319.51	316.36	316.42	317.08	321.63	315.9	317.02	321.2	317.43	319.25	317.31	319.8	320.08	316.42	319.19	317.39	314.51
314.74	312.78	312.64	315.67	313.24	313.47	317.08	316.97	318.92	317.07	313.74	313.67	312.97	317.22	311.16	317.21	315.2	309.44	313.79	318.67	318.94	319.65	315.44	315.19	315.35	313.97	317.6	314.56	315.67	309.71	315.45	311.71	312.76	318.82	312.48	315.44	310.95	316.29	320.19	312.6	318.75	318.13	314.75	316	322.24	318.72	315.01	311.04	314.17	316.46
322.16	314.81	320.5	316.21	320.78	315.2	321.48	320.38	315.15	323.16	317.06	316.3	314.12	325.79	318.77	322.01	313.79	317.47	327.14	319.55	322.01	320.5	319.8	315.49	317.55	317.02	321.71	315.18	319.8	317.32	314.79	316.94	316.59	323.19	319.28	322.83	322.18	315.6	318.2	321.99	324.03	318.07	323.21	314.95	315.08	320.31	321.81	316.13	324.06	322.82
295.18	295.65	294.84	299.35	290.56	292.59	296.23	287.35	291.4	294.64	292.69	291.26	288.96	290.34	292.55	299.18	289.28	296.04	293.49	287.4	295.99	291.5	297.92	293.63	294.55	295.8	293.59	291.59	289.58	298.6	291.08	292.26	297.91	291.93	290	290.51	296.48	297.04	293.72	288.08	292.38	298.15	295.62	294.34	297.24	296.04	296.88	291.55	295.19	296.77
301.28	301.49	303.64	306.01	308.97	309.26	303.6	307.79	308.3	306.9	308.23	304.22	304	303.06	305.69	302.25	301.35	306.82	305.03	304.62	302.33	303.9	299.76	302.92	308.01	307.82	306.59	304.71	306.5	302.05	308.83	304.66	303.28	308.58	301.36	303.66	307.62	308.78	306.46	301.73	310	307.36	301.4	300.79	306.44	308.33	298.61	305.16	305.87	306.72
317.76	311.49	314.74	310.35	315.96	311.51	312.26	312.69	311.96	313.62	311.27	315.01	308.23	313.6	310.83	315.86	314	314	310.8	312.23	316.24	311.76	311.31	316.69	313.4	310.25	315.81	311.71	314.25	313.23	313.63	314.65	318.62	312.5	316.88	315.25	310.03	318.17	313.89	314.73	313.09	312.02	308.89	315.64	314.2	314.53	317.61	312	309.35	318.77
312.28	316.77	316.28	313.85	314.04	314.22	310.49	312.74	312.82	313.68	319.04	317.47	317.03	315.43	311.21	318.09	311.4	315.68	316.9	314.8	317.75	312.98	312.44	312.8	314.18	312.29	317.11	308.87	313.77	317.47	313.74	316.07	314.38	318.65	320.43	314.98	315.07	317.22	319.16	313.34	314.29	314.13	311.54	316.24	317.1	312.42	315.27	317.13	317.16	315.29
290.4	295.34	296.15	298.68	291.54	296.34	293.29	295.78	294.88	294.54	291.19	294.8	291.57	294.01	292.62	290.34	296.83	295.1	293.67	293.3	292.29	292.16	298.78	299.48	296.11	294.36	289.81	296.92	294.44	294.61	299.69	291.33	289.71	293.41	292.9	291.98	288.62	298.02	297.25	295.99	289.96	292.04	290.63	293.93	293.7	293.27	293.11	292.68	296.91	291.68
321.65	325.21	330.25	324.39	320.82	325.63	321.98	323.56	326.29	328.86	323.7	324.72	327.1	326.85	323.81	328.23	322.62	325.93	329.2	323.94	325.46	322.57	325.11	328.66	326.38	327.39	321.76	324.78	324.16	322.95	324.67	320.34	325.8	329.94	324.41	326.95	321.08	326.44	327.39	321.91	325	323.42	322.54	326.79	324.56	327.98	325.34	327.69	328.59	327.89
314.73	313.25	311.82	315.27	315.71	315.34	314.23	310.43	315.65	310.23	315.68	313.78	312.58	316.44	316.02	320.02	311.74	313.78	315.11	317.88	313.22	317.18	314.22	312.06	315.29	314.15	311.09	313.46	316.5	316.55	315.97	315.46	312.77	318.97	311.86	313.78	309.49	317.68	316.24	320.74	317.17	317.57	316.42	320.3	319.76	318.13	313.38	311.94	317	314.17
316.71	312.67	315.55	316.73	309.94	310.23	315.44	314.98	316.95	316.28	317.86	318.41	318.06	315.11	315.46	313.64	310.69	315.67	310.02	314.97	317.66	317.77	319.96	311.06	312.49	309.49	313.45	312.31	313.59	312.41	313.31	319.67	313.27	318.35	312.24	316.29	318.38	313.37	318.9	321.12	316.1	317.01	314.68	313.32	317.07	313.27	314.44	314.84	320.17	316.63
316.14	313.46	308.45	310.5	314.2	309.9	312.93	308.23	309.95	313.14	309.86	308.9	313.69	310.29	313.17	311.58	314.21	310	308.24	308.92	313.74	310.08	306.08	308.1	306.04	312.05	307.71	314.6	313.59	309.42	306.82	309.18	317.72	313	302.98	303.77	308.94	307.47	311.05	311.29	305.99	315.92	314.84	313.59	310.38	308.43	314.38	311.13	309.67	308.26
320.62	316.71	319.92	315.99	324.55	320.12	314.9	319.93	317.36	320.42	323.77	319.07	319.71	318.97	318.03	321.45	318.92	320.38	316.42	321.8	317.76	319.44	322.67	320.11	320.77	317.12	316.92	323.54	321.25	313.54	318.2	317.23	318.51	316.68	323.69	321.22	319.7	320.8	325.44	316.96	315.55	318.75	319.08	315.34	322.4	317.19	316.39	318.97	318.49	316.38
310	317.8	312.94	311.13	312.09	310.64	308.64	316.09	312.32	307.61	319.76	316.66	311.14	313.24	317.24	317.46	313.03	313.83	314.58	322.18	317.67	315.47	320.41	315.89	312.01	312.82	310.77	316.53	317.44	321.52	319.74	317.35	313.31	314.88	319.55	320.37	315.42	314.15	317.04	315.37	313.37	312.76	315.51	313.14	310.31	316.15	316.19	317.64	319.7	317.26
318.1	314.02	315.54	319.75	320.76	320.58	314.51	319.47	319.05	323.75	322.11	319.41	321.14	314.62	319.39	325.08	316.03	311.88	321.15	321.23	318.28	320.45	319.31	319.58	316.78	319.7	317.08	317.73	320.02	323.53	323.4	317.28	313.22	316.64	319.69	317.85	317.15	314.44	315.21	318.16	317.1	315.15	315.71	320.7	315.79	321.82	320.11	319.27	314.51	319.83
312.42	318.85	316.91	313.51	308.58	310.19	315.81	312.67	312.02	314.48	309.84	313.75	319.38	315.59	312.48	309.94	317.4	316.75	311.51	315.48	314.88	312.54	311.89	311.91	314.38	314.31	312.26	311.81	315.26	312.04	316.8	309.72	315.06	320.05	317.2	319.11	316.71	315.66	314.51	311.26	315.18	312.07	312.31	311.98	310.41	313.16	317.27	314.95	314.25	312.89
310.81	304.59	308.02	305.74	304.7	309.22	306.49	302.07	302.06	307.13	302.79	303.06	308.08	304.54	308.45	307.41	306.73	304.03	313.23	303.5	310.29	307.76	302.86	306.32	306.17	306.81	306.08	309.46	303.71	309.47	305.84	306.5	306.5	300.29	311.93	306.19	308.79	306.35	306.16	300.67	309.19	304.33	302.28	312.35	305.89	307.19	303.5	309.83	303.17	305.26
308.51	308.78	301.52	301.48	303.23	305	303.57	308.61	304.29	304.7	303.24	294.54	301.83	304.75	302.79	303.03	307.73	306.92	303.3	301.83	300.93	300.95	298.29	302.54	300.26	303.61	306.87	303	303.26	309.08	301.9	306.8	302.12	307.91	299.25	303.72	307.78	302.02	303.07	302.77	307.66	306.37	303.98	304.29	300.6	301.64	308.15	304.9	307.79	301.76
293.81	292.37	296.98	300	291.35	296.27	291.13	296.96	297.05	299	299.79	299.51	288.56	291.36	297	298.64	293.64	297.72	296.31	290.65	292.92	294.27	293.58	296.01	296.03	296.87	298.28	296.07	291.76	298.19	294.84	291.11	290.25	293.89	292.9	293.46	291.27	295.08	292.86	291.18	291.19	299.45	298.96	297.76	289.69	295.75	288.91	295.45	301.16	297.74
310.68	310.84	315.42	315.73	315.5	316.58	313.17	312.39	314.83	318.33	310.77	311.02	314.08	310.45	315.25	311.63	315.03	312.99	316.12	310.3	310.75	309.59	310.07	313.22	316.69	313.58	314.07	316.05	313.63	313.12	315.09	313.29	312.46	319.41	311.3	322.22	311.69	313.73	306.12	318.35	311.43	317.98	315.73	314.61	317.13	312.75	314.36	313.51	317.72	312.9
323.75	323.93	327.14	322.91	322.43	323.49	322.44	323.94	328.77	323.4	324.41	327.3	324.56	324.8	318.55	320.3	329.8	326.38	326.43	322.98	324.1	324.44	327.51	324.82	323.65	327.79	322.84	327.88	329.58	326.72	326.26	324.93	321.18	325.68	321.68	322.07	327.24	332.54	329.91	324.23	325.14	319.49	325.88	326.45	325.57	323.95	322.13	319.99	320.28	329.63
313.82	314.43	313.42	311.67	316.04	308.96	315.28	309.31	311.43	316.33	317.2	315.96	312.89	310.97	312.46	318.85	305	315.76	314.07	307.6	313.42	314.64	317.67	315.86	313.13	314.68	310.41	313.81	316.72	309.31	313.09	313.06	314.23	314.4	315.88	313.56	314.01	314.34	316.31	314.8	311.76	310.07	315.96	308.36	309.36	307.45	315.66	311.56	311.45	309.48
307.77	307.64	307.2	308.28	305.93	305.95	301.01	306.38	308.48	309.27	307.51	310.32	303.15	313.89	301.69	302.86	309.1	306.7	301.15	306.59	305.8	301.68	305.47	305.1	303.76	303.51	311.51	303.39	304.49	309.57	309.99	303.92	308.87	301.56	307.52	303.14	305.64	304.79	307.41	301.85	306.07	299.5	302.6	303.53	307.22	306	301.77	306.27	301.85	305.42
312.89	315.83	313.16	313.51	308.37	311.39	309.44	315.79	313.37	317.87	311.5	312.97	315	312.09	314.08	308.58	318.58	314.78	317.39	320.89	312.87	312.7	310.9	315.44	312.31	315.36	313.63	312.23	314.49	310.03	316.23	317.09	314.15	316.63	314.88	317.18	317.35	321.99	306.82	312.5	313.32	311.74	315.1	312.19	311.02	309.27	315.74	320.01	317.8	310.48
[truncated: 100 more rows]
[truncated: 150 more columns]
