# Supplementary material for: Genetic dissection of main and epistatic effects of QTL based on augmented triple test cross design
Source: PLoS One. 2017 Dec 14;12(12):e0189054. doi: 10.1371/journal.pone.0189054 (PMC5730204; doi:10.1371/journal.pone.0189054)
Supplement: S9 Supporting Information — (ZIP) [file pone.0189054.s009.zip › z5_1250_0.2_5.csv]

322.06	316.28	318.21	308.47	319.78	319.69	313.6	317.76	313.21	317.11	311.93	323.74	314.84	322.29	316.46	307.81	325.55	314.1	315.3	317.12	318.22	317.04	316.74	315.88	318.3	316.89	318.07	316.4	316.47	319.87	317.16	315.15	315.29	312.19	320.03	319.91	314.64	321.63	317.14	323.22	314.01	313.92	320.49	316.14	315.17	318.23	319.82	321.28	316.9	320.89
322.62	326.89	333.87	320.94	325.15	330.49	323.75	324.61	329.15	326.64	322.12	329.99	327.7	326.82	321.66	331.58	331.88	338.09	323.89	327.06	327.33	321.46	327.51	328.17	322.97	329.31	331.47	318.37	328.08	330.88	330.6	328.31	327.19	332.69	332.34	333.76	331.44	319.73	329.99	330.56	325.76	327.36	328.94	319.96	326.02	321.66	329.62	323.06	328.81	330.21
303.83	301.29	299.56	299.07	300.16	302.64	300.21	301.1	302.32	299.52	301.85	295.97	304.04	304.87	298.37	298.22	298.77	298.43	297.96	299.81	296.44	305.38	303.09	299.9	307.42	300.52	300.65	299.48	298.32	297.61	299.05	295.24	298.43	300.83	303.44	303.95	307.99	306.49	299.41	299.36	296.51	301.26	303.19	303.06	298.99	304.42	302.36	294.58	298.99	301.91
307.65	296.04	303.08	301.95	304.79	306.27	305.54	297.92	302.13	305.93	301.58	305.99	309.47	302.22	301.56	298.53	303.46	301.42	302.28	298.22	292.92	299.41	304.85	295.5	304.18	309.52	302.79	294.69	300.18	297.15	300.33	300.76	306.85	301.63	301.22	307.19	299.28	305.65	306.05	304.21	308.31	301.08	301.54	299.57	299.76	303.16	299.06	301.74	305.27	304.8
309.04	310.12	321.26	302.76	308.5	306.93	315.42	310.23	310.94	314.59	317.75	308.92	302.23	312.03	314.88	313.03	313.47	303.38	310.74	310.53	303.58	315.57	315.54	315.3	317.33	313.46	310.9	304.36	306.93	307.79	308.33	310.67	308.09	309.09	310.76	309.91	316.01	313.03	307.11	311.72	309.99	318.41	312.59	307.79	309.49	309.79	309.66	320.63	313.23	315.15
300.33	301.9	302.63	301.46	305.14	302.98	310.17	294.81	295.4	305.35	305.02	305.31	297.01	298.85	298.56	305.25	299.92	303.98	305.23	308.68	307.49	303.95	306.45	303.28	310.6	302.49	304.2	304.65	300.26	303.2	300.39	311.63	308.07	313.55	298.38	300.32	300.65	307.38	299.47	292.12	306.41	304.05	304.49	297.04	303.67	310.32	310.56	307.25	299.07	302.31
300.39	304.14	308.92	298.08	300.75	304.3	310.62	317.08	300.37	304.18	301.28	304.35	299.31	308.97	304.19	306	303.55	306.76	300.25	295.22	301.42	301.17	297.69	302.13	305.17	302.43	297.67	306.67	299.77	305.65	298.66	303.27	297.86	307.63	308.88	304.46	301.44	302.79	305.65	311.61	310.42	305.5	300.39	305.87	303.2	304.3	298.62	312.98	300.68	300.96
313.98	313.45	313.36	323.23	315.73	316.59	311.35	309.24	314.55	306.56	318.09	320.21	317.67	312.85	312.65	317.68	309.59	319.87	310.79	321.2	314.75	311.44	312.59	314.13	311.74	308.72	315.8	316.62	313.24	314.59	311.61	314	315.74	309.15	313.1	314.7	310.56	316.73	313.45	314.16	312.12	317.27	311.25	320.11	310.12	319.95	325.09	314.54	313.58	310.99
314.97	320.29	314.26	324.5	320.81	319.37	314.83	313.75	317.82	317.42	314.93	316.26	311.37	322.21	326.02	319.85	319.06	318.14	326.1	317.48	325.89	322.68	316.76	316.03	316.57	326.2	317.4	319.71	318.02	317.93	315.12	316.69	321.45	318.08	322.22	326.54	314.6	322.57	316.76	312.92	319.73	322	315.73	318.91	315.07	315.29	319.85	315.13	316.92	313.45
327.82	330.52	323.4	318.33	329.19	325.12	335.53	328.73	326.73	324.44	327.34	331.71	321.87	329.74	334.63	330.64	323.85	326.34	323.73	334.77	333.24	328.2	328.75	333.69	331.5	320.35	331.03	327.96	330.81	322.63	332.06	322.64	328.06	328.27	326.64	328.32	333.21	326.27	330.24	321.45	320.91	331.47	331.07	324.69	326.56	325.72	324.51	330.35	323.77	328.29
302.98	307.78	295.56	305.99	303.17	307.94	299.74	305.49	310.03	301.3	299.09	304.77	303.88	302.75	306.93	300.89	308.76	305.57	303.73	307.65	302.17	303.1	301.66	300.56	301.28	305.99	298.33	303.3	304.46	304.53	301.35	294.9	301.96	302.25	298.8	301.26	304.59	298.34	305.14	300.13	301	308.41	301.25	299.12	299.1	302.57	295.45	309.09	306.19	295.44
320.58	323.13	317.55	323.74	326.3	309.92	316.52	314.87	313.83	315.97	328.56	318.17	324.31	320.8	322.12	321.08	321.02	320	314.26	310.18	314.59	323.77	325.01	321.69	323.01	324.98	318.79	322.42	318.75	321.54	315.15	315.77	317.53	310.42	316.99	307.57	315.94	323.54	318.76	314.04	318.12	321.42	321.87	321.52	324.9	320.37	320.51	320.26	315.92	319.91
320.37	319.21	313.39	319.55	319.02	319.72	315.79	321.62	317.1	311.56	326.62	323.98	321.1	315.72	321	316.73	318.93	320.89	325.73	316.51	322.54	314.96	318.15	324.4	317.04	320.19	320.11	316.14	318.59	313.66	317.23	319.32	321.55	320.49	318.04	319.38	316.17	321.79	323.03	308.93	322.97	329.69	316.29	316.97	318.55	324.53	318.78	320.09	319.77	312.36
328.06	330.96	325.01	325.39	326.8	322.56	325.06	325.75	322.84	327.16	330.27	330.44	324.76	324.9	325.9	328.26	326.24	325.08	329.23	322.23	323.96	320.41	325.79	317.46	332.65	323.92	332.27	330.77	328.65	328.03	327.48	327.07	320.69	322.89	327.58	331.09	328.11	331.55	325.62	334.03	331.43	330.28	326.35	317.65	331.24	325.19	324.4	330.63	335.66	324.97
301.51	304.24	303.33	306.09	306.35	300.21	309.44	304.39	307.92	301.33	305.12	301.12	302.26	296.32	302.35	302.26	302.6	306.94	301.94	306.91	300.72	304.81	309.76	301.33	303.58	305.77	300.62	307.36	298.26	303.14	308.2	301.34	313.38	299.44	306.48	302.38	298.6	303.13	304.76	305.89	305.97	298.14	308.37	306.03	304.68	305.14	294.49	305.25	304.65	300.57
330.05	329.52	329.86	327.6	329.9	324.36	329.39	326.98	320.28	321.15	327.34	333.04	322.21	331.71	323.09	324.82	321.57	322.52	321.57	318.27	329.02	325.07	330.3	321.68	320.62	324.01	321.19	324.87	330.27	317.22	330.09	325.64	323.42	320.65	327.5	329.09	317.94	321.65	322.01	327.27	325.25	323.95	320.43	319.67	326.5	324.69	327.67	321.39	329.56	328.56
302.55	301.83	292.66	308.88	299.04	296.11	305.41	305.72	292.53	303.16	300.56	301.53	304.64	300.63	305.61	297.32	304.5	304.38	303.08	299.04	307.55	305.41	301.73	305.85	305.87	297.75	307.15	306.35	298.42	301.82	311.5	303.28	304.08	301.34	293.76	301.33	305.74	302.06	306.69	307.07	301.58	296.7	305.73	297.95	305.92	306	309.03	299.31	295.64	298.39
309.85	319.41	309.18	304.86	315.26	306.43	315.46	312.57	315.51	314.13	311.81	311.19	315.25	315.83	316.5	308.94	313.27	309.73	318.94	311.99	315.51	317.83	312.41	322.44	318.2	314.44	310.66	311.66	312.79	313.66	319.21	318.28	310.25	313.86	317	307.27	310.97	312.45	302.01	318.41	313.76	312.4	309.23	318.6	315.27	318.25	313.25	307.7	311.41	305.81
309.85	305.7	306.92	300.28	304.61	297.65	302.6	310.39	309.22	306.19	307.76	310.78	304.57	307.86	305.98	308.84	304.03	301.83	298.53	310.6	302.94	309.46	305.71	305.12	307.38	309.64	305.17	305.71	295.62	315.18	311.38	304.46	305.09	303.32	302.02	304.75	309.92	302.61	301.68	303	306.07	309.03	301.85	309.79	301.93	302.54	310.04	306.19	302.32	296.12
301.04	301.27	300.3	297.55	303.4	303.43	299.37	304.05	300.69	310.58	302.25	301.84	299.97	300.34	300.52	308.13	298.99	299.07	300.54	300.97	295.93	302.78	302.58	302.74	297.91	306.08	299.89	302.96	303.18	302.09	295.66	299.35	298.23	301.76	306.98	305.4	307.85	296.46	304.14	303.41	305.03	301.62	300.01	305.25	300.56	300.14	305.02	307.42	298.53	305.71
329.83	320.99	326.18	329.25	333.14	328.05	331.91	319.39	327.13	326.12	324.48	324.04	326.89	326.82	328.1	321.53	327.08	323.93	329.09	322.2	321.1	329.57	331.56	331.54	334.53	327.03	326.86	321.27	333.48	325.86	326.07	328.45	326.47	319.88	322.94	322.69	332.85	323.5	329.38	325.4	326.81	319.39	324.88	332.9	327.22	324.55	323.5	327.82	324.48	327.81
322.53	321.23	314.31	319.21	316.6	321.55	315.72	323.65	323.18	316.98	318.33	326.84	314.5	315.62	316.79	315.69	315.79	323.6	318.31	321.82	316.24	314.37	320.11	325.07	313.11	323.05	317.03	319.43	316.05	318.61	312.46	311.36	320.12	327.55	320.86	314.48	325.7	312.81	320.34	325.25	319.97	321	320.84	314.83	318.76	320.66	320.32	322.71	322.62	321.36
295.99	294.5	295.37	298.97	295.23	295.02	297.48	295.51	291.56	297.27	300.32	298.26	285.76	297.19	295.73	294.96	301.5	297.29	297.79	302.33	295.32	297.93	294.09	301.79	300.41	298.85	295.23	298.78	304.2	297.75	290.21	297.82	293.09	300.53	300.48	298.01	292.96	298.64	293.28	297.95	294.99	290.09	297.05	296.81	292.13	288.95	291.88	289.7	296.64	293.46
318.66	321.81	325.84	312.39	320.46	313.81	318.83	320.19	312.58	325.57	314.59	322.16	310.82	318.96	310.34	315.34	315.82	320.82	315.67	314.35	319.84	321.42	321.15	309.61	317.9	308.24	316.75	320.7	314.4	319.29	320.15	316.86	313.8	321.6	317.75	312.96	311.23	314.49	316.11	323.9	314.1	316.17	310.75	315.51	317.33	317.32	315.77	319.46	317.66	314.8
295.41	292.92	298.5	295.16	296.58	293.26	299.72	296.9	283.94	295.39	294.64	288.45	296.62	289.02	292.51	293.8	287.37	290.47	292.81	298.74	290.55	290.28	288.17	292.72	296.95	294.09	296.89	297.89	293.8	297.75	297.58	292.02	296.46	285.94	299.49	287.95	288.98	291.71	294.63	298.95	291.12	293.08	292.76	301.05	297.16	297.99	302.28	290.98	297.04	292.61
303.55	299.21	302.36	313.94	297.38	298.85	296.15	304.66	307.57	299.82	303.1	310.3	299.73	304.98	296.51	303.16	304.67	302.29	300.62	302.68	294.49	301.65	295.81	303.38	302.26	302.46	298.2	303.31	303.55	300.5	312.28	303.39	300.48	299.64	301.58	304.85	292.8	304.71	303.91	303.93	298.98	311.47	308.92	299.19	299.99	305.39	305.92	301.82	301.6	300.76
333.02	321.61	319.39	323.57	326.33	327.44	329.13	325.81	325.95	328.8	331.05	322.26	325.27	326.43	327.58	326.52	318.74	323.07	322.17	322.29	325.44	325.01	327.81	330.84	321.11	323.43	327	319.3	326.45	324.45	317.23	323.58	322.3	326.51	326.31	328.96	328.45	322.04	317.75	324.89	324.56	326.35	325.88	323.12	330.57	326.06	326.24	328.35	322.46	323.9
306.78	311.07	315.18	314.41	313.33	313.87	313.77	317.01	316.51	318.8	313.14	309.48	316.76	314.1	313.26	304.33	312.19	312.19	312.02	319.36	310.61	310.63	319	312.81	299.92	309.25	317.02	313.3	312.02	309.44	304.88	307.27	307.87	306.9	309.19	311.6	307.23	317.35	308.65	311.97	314.72	306.99	308.17	309.7	308.6	313.56	314.73	310.68	313.18	310.25
300.52	296.55	289.61	289.84	288.64	299.64	293.07	296.27	291.57	299.08	294.66	295.02	292.13	301.74	284.2	301.85	294.7	300.57	291.84	296.84	292.64	299.47	297.86	291.16	298.89	301.15	297.06	300.27	297.12	300.22	288.89	294.38	293.95	299.96	295.37	300.88	292.79	291.52	289.44	294.34	290.85	298.65	299.67	290.51	289.98	293.57	294.05	299.97	299.43	297.82
309.45	319.98	321.79	308.86	315.54	319.85	309.18	315.68	314.42	314.2	314.51	313.51	309.41	319.3	316.92	310.8	302.76	311.56	314.81	324.24	317.67	311.66	315.71	320.3	313.47	315.26	317.61	314.37	316.95	312.54	312.64	320.59	317.78	313.1	308.35	319.73	311.09	314.61	322.46	305.96	311.61	306.28	320.47	314.74	313.55	316.98	320.48	314.56	320.97	320.17
297.2	304.73	304.34	304.13	299.17	307.94	305.89	296.16	300.9	300.28	304.98	309.71	300.83	303.31	306.07	302.99	301.84	302.84	310.25	295.8	304.79	309.08	299.13	309.36	310.87	300.68	306.83	301.68	300.37	303.92	304.04	294.04	295.19	309.67	308.51	293.41	303.92	311.35	307.81	304.22	301.58	312.48	310.09	306.9	302	301.05	301.66	307.37	303.88	303.12
306.41	309.18	310.04	314.07	303.36	307.86	308.74	316.83	309.58	314.75	310.05	312.62	300.87	310.48	309.99	312.36	316.86	308.69	304.83	309.72	309.72	307.03	306.37	315.78	313.26	313.1	316.09	311.6	315.21	312.37	314.94	314.49	311.94	313.43	314.03	316.71	310.68	306.92	315.87	312.68	315.1	304.22	313.5	312.93	308.22	304.77	313.38	310.14	316.9	309.18
308.51	305.49	301.48	303.73	299.58	308.39	312.6	296.99	309.44	302.93	303.02	298.14	303.76	310.38	298.14	304.05	308.75	306.22	304.99	300.6	309.49	307.38	305.51	303.99	311.5	304.01	305.73	305.02	298.94	300.71	307.38	307.36	305.01	297.29	304.54	310.33	300.99	304.75	304.02	311.56	306.95	305	305.63	299.8	309.6	304.08	307.04	307.31	308.17	305.66
331.27	326.14	327.11	326.8	327.62	329.26	323.09	330.56	328.76	330.57	326.12	328.97	326.27	324	325.24	325.36	324.09	328.9	322.46	330.88	327.37	328.76	330.84	329.99	323.11	324.95	326.39	322.26	324.99	320.36	337.97	328.97	325.66	328.65	329.78	328.01	322.19	327.99	326.8	324.39	325.64	315.95	326.88	326.38	329.03	335.23	325.84	328.73	326.84	322.35
309.63	309.29	318.69	315.87	314.95	309.13	313.28	310.6	318.81	317.9	319.6	309.17	316.57	311.66	318.73	309.88	301.98	313.34	317.85	316.88	311.83	315.53	309.11	308.56	306.78	318.98	321.06	315.82	321.27	321.1	308.86	317.82	308.93	316.54	304.57	312.77	317.3	313.94	309.25	317.95	313.66	314.41	319.34	314.94	315.86	310.21	310.75	313.43	314.94	318.25
308.67	309.86	308.38	303.41	317.13	304.13	303.77	308.26	307.61	313.25	312.34	306.22	304.04	310.57	309.7	308.08	308.04	310.05	308.81	309.35	301.66	310.42	309.36	309.82	311.08	313.92	316.16	311.44	310.64	311.22	312.04	310.75	307.82	308.22	310.53	311.96	313.87	310.44	312.53	302.17	308.83	307.69	304.48	310	307.88	305.23	312.83	306.52	308.71	301.69
318.15	312.8	314.3	319.76	313.49	311.85	313.81	317.95	318.83	313.05	317.19	320.87	313.95	314.22	315.5	313.18	326.52	318.95	309.99	319.12	319.77	317.96	323.63	310.24	318.45	316.78	322.8	321.66	317.97	319.16	316.38	317.44	326.28	310.77	314.51	314.7	321.17	320.14	319.4	313.03	320.7	314.87	320.17	314.52	318.58	322.07	309.76	320.09	312.37	314.83
330.26	331.29	324.15	329.63	320.23	321.57	326.5	332.86	322.9	333.31	336.7	322.67	329	324.44	327.57	323.33	324.43	325.99	326.61	321.46	317.87	329.03	326.56	320.87	323.3	326.72	327.44	332.61	329.75	321.46	323.35	324.33	328.99	323.99	331.71	319.7	326.48	322.77	320.85	328.4	320.46	324.77	326.72	334.61	329.36	327.5	321.55	324.31	326.24	323.48
296.69	306.15	308.65	302.88	304.2	301.89	304.91	302.3	301.54	301.47	299.37	300.62	309.27	301.34	298.53	296.24	299.32	297.64	307.8	308.47	293.41	301.38	300.68	297.14	296.89	296.08	299.64	294.9	308.29	295.77	298.46	297.82	299.87	305.57	304.75	293.82	299.41	302.21	303.97	300.6	301.34	297.38	294.34	302.24	297.77	295.45	306.46	301.18	300.59	298.02
294.05	302.66	307.1	298.98	302.18	295.25	301.86	297.78	299.34	300.64	301.81	295.71	298.51	301.88	301.67	303.31	301.37	303.02	301.17	299.07	302.22	301.52	299.96	295.61	302.92	304.13	303.92	302.3	297.11	294.55	295.34	296.32	297.74	299.05	305.22	294.96	306.74	304.67	300.55	303.17	291.28	298.98	303.62	298.79	301.94	299.67	309.6	301.77	300.32	298.41
297.89	298.96	293.54	295.92	287.41	288.44	292.66	305.18	302.5	291.4	302.11	304.68	296.52	295.8	286.04	294.7	288.67	293.88	297.67	290.85	302.09	305.41	297.46	297.43	297.82	298.49	292.2	298.33	297.3	301.13	291.54	297.22	299.95	295.23	301.84	293.25	293.95	298.99	291.92	301.49	298.65	297.54	297.2	295.68	301.61	295.78	296.07	302.26	301.28	299.93
310.04	298.82	300.7	307.35	303.39	309.07	302.26	308.28	308.86	312.02	305.09	308.12	312.08	297.56	307.47	297.23	309.49	308.16	307.04	308.42	289.15	304.11	304.82	303.98	306.96	298.34	309.07	306.1	309.64	298.96	299.88	308.15	302.12	308.77	304.51	308.87	304.75	306.95	310.4	308.31	300.44	305.09	301.45	308.8	305.36	302.52	305.26	303.11	303.83	303.69
323.32	317.91	308.85	319.15	323.5	313.17	319.26	323.14	317.01	318.52	311.16	320.87	323.03	323.76	317.98	317.87	319.58	320.03	313.56	312.12	318.01	311.2	317.4	319.34	319.13	316.93	312.34	314.08	317.36	318.16	321.42	311.29	314.36	317.88	315.84	320.3	315.93	317.71	312.48	319.81	320.91	311.3	314.2	315.33	312.48	315.31	311.11	311.19	308.7	316.29
291.06	295.75	291.87	300.75	296.09	292.78	298.37	294.63	294.31	293.91	293.68	291.44	298.88	298.4	294.46	297.23	294.41	299.2	292.91	291.73	290.98	293.76	300.25	296.81	297.92	299.51	294.53	295.65	297.4	299.84	298.75	294.51	291.45	299.62	296.84	291.6	298.49	291.57	291.88	289.4	291.05	296.19	292.74	298.36	294.96	301.15	296.33	295.46	287.87	296.33
309.56	311.99	313.98	314.75	312.98	312.58	314.11	317.02	308.6	305.18	307	311.06	303.54	314.97	314.63	316.32	300.68	310	315.43	312.27	304.7	310.95	307.92	312.76	309.44	305.34	307.1	311.34	306.17	312.82	307.77	311.65	305.88	314.39	318.7	310.75	311.75	310.02	303.53	305.12	316.5	305.31	312.57	305.75	314.74	313.19	317.83	313.95	314.49	312.93
311.66	322.29	309.31	316.58	309.54	318.48	309.4	312.29	310.6	312.98	315.22	309.12	310.56	312.06	311.57	314.43	318.53	314.18	313.75	313.72	312.32	319.76	322.42	317.23	315.25	315.38	313.75	313.47	318.31	313.89	320.43	306.83	320.55	313.58	316.2	313.55	308.91	311.04	312.52	310.01	316.69	311.32	314.25	314.17	319.93	316.93	312.38	319.79	322.01	315.91
302.04	300.21	307.14	306.89	298.35	300.33	302.05	300.73	298.86	302.22	301.48	310.62	302.2	308.01	303.6	308.18	301.1	297.14	301.32	306.09	301.12	305.14	301.69	309.3	302.27	304.17	307.81	307.66	303.85	295.85	302.81	300.22	310.88	308.75	305.91	297.38	305.57	299.8	309.12	300.42	304.25	307.84	301.53	305.6	302.13	300.8	307.16	297.7	299.64	308.16
329.54	326.83	326.84	332.23	327.37	327.91	328.79	329.64	330.48	329.55	325.41	320.33	336.96	327.22	325.14	316.72	322.14	327.91	334.35	329.49	331.13	335.07	324.05	329.17	326.97	320.91	328.14	332.96	330.77	335.27	330.43	328.64	327	333.57	321.78	320.82	317.86	326.4	329.85	329.21	338.26	326.37	327.99	330.45	323.17	323.49	329.19	320.22	330.66	330.48
310.37	309.97	308.91	303.06	311.14	313.18	315.09	311.92	311.41	308.72	308.13	311.5	310.69	306.46	312.55	313.71	313.85	317.78	311.64	317.06	314.09	305.87	294.37	307.04	305.44	305.79	311.38	306.4	312.46	309.4	305.54	308.01	311.44	317.56	308.5	311.33	312.06	307.61	309.78	312.36	305.87	304.65	309.29	311.32	306.03	301.72	313.65	313.2	307.66	310.86
312.88	315.23	312.88	316.19	315.43	317.19	315.97	316.11	319.77	314.32	317.02	314.09	309.85	310.56	319	314.4	319.06	322.51	314.91	316.48	318.88	312.6	311.38	317.78	307.43	315.38	316.01	309.84	313.65	313.28	319.71	312.17	319.87	312.34	315.52	312.43	314.42	312.2	308.78	313.72	319.48	314.93	315.3	313.13	320.2	309.51	313.84	307.07	315.13	317.05
329.09	332	330.53	331.31	327.84	325.74	323.86	331.08	325.77	336.68	324.63	326.88	331.35	330.61	328.88	326.11	327.02	324.86	327.21	326.74	331.16	321.06	323.02	332.77	327.99	328.66	326.84	321.23	325.81	331.02	324.07	330.87	325.99	330.87	329.88	328.42	327.05	328.11	333.77	325.68	333.82	328.32	324.43	327.31	331.89	331.18	331.67	336.59	318.39	330.83
319.28	322.61	319.06	324.23	311.26	316.52	321.48	327.12	318.28	320.35	318.23	321.47	312.78	316.85	316.87	316.8	318.74	317.34	319.05	317.01	319.22	318.89	314.66	321	317.96	318.64	320.37	313.4	317.5	322.44	323.86	315.3	319.56	314.52	318.72	321.04	318.89	319.36	316.35	319.8	320.88	315.84	321.12	319.89	316.86	311.51	326.15	325.87	311.75	317.99
329.91	325.7	321.32	323.19	323.54	325.81	329.08	328.1	330.58	323.89	324.88	321.42	327.17	324.21	320.03	323.54	331.1	322.45	329.38	331.01	328.66	330.76	321.1	323.4	324.38	327.24	325.93	327.12	328.84	323.98	323.73	328.91	328.67	318.9	333.32	325.21	326.39	329.11	319.3	335.4	330.42	319.59	321.06	324.38	326.5	329.7	326.07	323.59	326.59	326.58
294.03	297.79	292.51	293.48	297.88	306.56	299.09	300.83	305.45	297.53	289.2	303.63	295.67	299.05	297.84	303.72	303.2	302.56	295.31	298.32	296.74	294.68	302.62	296.88	296	295.71	294.56	301.15	303.63	296.17	297.04	295.16	303.72	292.41	298.82	296.1	290.02	291	290.5	295.01	299.98	292.02	296.07	301.08	302.16	295.03	295.68	298.06	297.04	307.96
302.52	305.66	299.04	302.53	307.54	298.87	306.77	304.95	307.33	306.61	298.79	307.01	307.2	303.63	302.55	307.18	306.63	312.6	305.09	311.18	297.82	299.53	309.34	306.74	310.52	304.07	309.67	303.84	305.4	303.4	307.26	300.84	302.98	301.74	311.1	306.11	307.83	302.32	302.18	306.22	301.78	305.46	308.39	307.47	302.9	305.56	302.21	301.51	310.8	303.12
306.91	316.03	315.58	321.97	319.89	307.81	316.28	313.92	311.32	314.66	307.63	306.46	311.64	315.93	313.78	314.18	313.69	314.7	315.63	312.1	322.03	306.01	318.93	312.47	319.42	311.74	311.9	321.85	314.61	310.08	310.03	315.96	312.19	311.83	322.63	308.83	313.89	312.43	310.51	317.03	315.13	313.09	325.09	318.46	314.9	309.12	316.33	308.84	315.11	308.01
333.69	325.81	333.4	318.31	330.88	329.54	332.28	332.03	329.65	327.52	327.32	326.37	332.33	319.01	326.88	330.5	322.71	326.18	331.13	322.51	322.8	333.03	327.76	328.02	329.38	332.95	332.5	327.45	331.86	326.82	332.5	334.2	328.21	327.26	334.28	330.98	313.53	330.17	329	323.57	328.66	327.54	330.94	324.13	332.79	334.38	328.79	330.95	332.07	328.13
318.14	321.24	320.63	322.63	316.37	320.03	315.83	315.37	317.65	312.53	323.29	319.9	319.36	316.94	321.94	322.18	317.31	321.35	316.39	317.41	315.1	318.68	317.67	323.93	324.14	322.47	323	318.76	322.11	320.37	318.34	321.16	317.12	313.59	318.25	310.77	322.37	315.26	318.49	315.75	319.35	323.83	320.01	319.93	318.11	325.71	322.35	321.15	314.52	322.25
302.36	302.28	304.67	302.18	303.93	309.92	313.01	302.47	305.49	304.76	300.83	305.3	302.98	299.69	310.7	305.16	299.91	307.74	312.41	301.34	301.82	309.58	311.1	301.27	304.98	305.13	311	304.6	304.07	307.95	303.61	313.82	300.72	303.38	310.39	307.71	307.75	302.29	307.02	306.49	296.84	306.37	314.5	307.48	306.42	301.55	302.24	302.41	303.25	306.89
310.35	314.79	312.56	312.47	316.44	318.23	309.28	314.54	316.46	309.28	310.51	311.32	319.07	314.5	314.08	306.87	312.52	310.42	318.28	303.69	308.99	313.8	310.4	320.43	307.21	313.38	323.06	313.14	315.74	315.05	312.72	317.33	314.2	319.25	318.16	313.93	315.56	316.44	316.15	320.72	314.09	312.83	314.66	319.54	316.75	316.05	318.68	310.81	316.75	314.35
297.39	305.94	304.1	299.45	298.03	304.64	301.57	298.69	294.44	299.77	300.47	303.19	301.47	290.61	291.26	299	298.2	305.85	301.46	293.31	295.22	301.61	300.27	296.47	293.23	298.23	300	300.68	299.59	293.83	305	301.69	302.23	291.94	304.1	298.81	302.28	301.47	306.18	300.97	300.16	300.68	303.2	298.72	301.69	303.94	302.69	292.54	300.5	297.28
318.67	315.39	320.67	316.17	311.46	316.54	313.21	315.09	321.89	322.72	312.88	311.42	325.74	313.37	319.25	315.52	312.05	312.31	314.38	313.67	318.1	317.77	317.81	314.29	312.97	317.92	319.82	306.52	313.66	311.13	314.09	314.22	320.62	314.82	318.44	318.61	324.03	313.01	313.04	313.45	311.07	325.03	316.63	319.07	311.56	319.74	318.81	323.31	311.19	316.44
304.9	313.23	301.92	299.67	308.18	305.96	308.93	311.57	307.69	300.32	298.17	313.31	301.08	307.21	305.08	302.42	308.12	306.5	311.09	303.6	299.19	300.18	306.31	309.7	307.3	303.63	307	307.29	309.63	301.62	302.26	307	304.01	309.33	304.41	305.69	305.06	311.7	301.54	304.76	302.7	298.24	315.52	303.68	307.15	304.88	308.49	305.76	305.92	305.84
299.89	296.93	302.11	306.8	298.14	297.56	304.88	298.51	299.56	291.4	300.62	304.64	306.63	297.97	306.05	306.62	300.14	295.2	299.55	302.19	301.57	307.73	294.91	300.91	301.54	304.67	301.68	300.99	301.46	301.84	302.42	304.76	304.29	301.28	302.9	293.55	303.02	305.02	302.51	300.75	300.63	298.12	301.03	293.82	298.97	304.12	307.45	303.22	305.89	303.7
296.58	290.42	291.11	305.03	295.41	298.45	299.91	298.46	295.66	299.73	295.56	299.38	297.52	297.64	298.83	306.84	294.53	300.9	295.04	300.84	302.5	296.18	295.91	292.37	301.7	295.97	300.36	298.75	298.72	294.36	300.81	294.73	292.19	294.15	302.6	291.6	303.93	300.28	303.88	299.91	299.04	290.86	302.06	304.04	302.64	301.52	299.04	294.91	292.37	306.83
317.25	314.64	320.41	312.68	312.89	315.03	311.92	310.09	308.95	302.83	311.05	313.63	312.31	313.89	314.2	314.73	309.47	311.83	321.46	309.84	312.62	317.55	307.03	314.88	314.69	312.77	309.2	318.03	310.39	310.59	313.69	308.7	316.91	316.2	312.12	307.87	316.2	314.56	311.37	313.87	312.56	310.14	309.22	316.58	315.46	309.88	313.59	302.44	310.4	316.74
323.26	327.31	322.1	323	319.01	324.31	320.2	328.52	335.32	330.5	325.27	329.03	324.9	323.8	321.2	321.24	322.62	327.9	324.89	322.35	323.73	332.04	324.84	324.88	329.88	330.62	321.1	322.23	328.65	326.27	328.02	324.85	322.73	318.82	320.24	328.65	319.32	323.98	320.54	329.11	325.6	325.77	320.53	319.59	327.43	331.4	322.41	326.85	323.92	322.29
318.08	316.39	314.01	311.8	317.07	311.32	314.29	315.72	318.21	319.29	307.68	314.45	313.91	321.02	315.95	313.93	321.35	311.45	314.59	319.16	317.22	313.52	313.94	311.91	314.67	305.85	317.54	306.23	318.5	323.44	320.07	317.14	314.49	314.64	310.93	315.89	311.94	316.61	320.8	309.71	316.82	317.2	313.26	307.21	313.92	318.26	320.29	314.91	317.33	320.35
322.6	328.85	329.89	322.05	333.06	321.58	322.66	329.47	325.91	322.93	318.38	325.79	319.96	330.83	325.69	332.69	330.59	324.39	322.19	324.87	336.96	324.28	320.2	331.3	324.67	327.85	329.99	327.92	320.47	335.24	330.25	326.67	329.17	325.68	321.45	335.33	326.92	325.84	329.73	324.82	321.03	324.41	327.15	328.34	324.24	324.05	313.45	328.43	327.6	325.59
325.27	327.12	327.68	330.33	328.61	323.13	323.55	329.04	323.07	323.06	327.55	326.28	321.49	331.08	331.89	323	328.5	328.7	324.53	329.81	329.68	332.65	324.43	327.32	320.71	323.37	326.26	323.95	327.66	331.81	331.65	326.84	326.57	327.47	331.12	325.47	325.61	330.08	324.13	330.17	334.35	325.42	327.01	329.25	324.25	325.2	322.39	331.2	323.34	330.94
318.26	313.46	318.52	313.62	317.53	312.47	318.39	315.21	315.24	314.14	317.5	318.35	313.83	314.36	316.18	317.56	323.81	324.45	313.32	313.17	322.06	317.82	315.93	313.13	312.78	322.61	311.23	309.21	319.6	304.66	321.03	321.88	318.77	318.99	319.91	315.11	316.26	311.82	312.35	318.26	323.45	319.09	316.74	323.25	314.4	324.35	321.94	318.68	316.34	317.78
309.51	308.07	304.05	309.27	308.71	309.01	307.45	307.11	309.62	313.8	305.77	310.83	311.89	306.77	309.65	308.95	310.97	309.78	313.27	307.99	309.79	309.87	305.28	307.11	309.2	306.48	309.33	307.93	310.83	308.96	304.06	308.23	318.33	309.47	305.88	307.63	303.4	307.25	310.84	308.52	307.76	309.42	314.74	307.7	309.98	309.7	308.41	304.98	309.18	309.55
305.48	305.59	308.41	306.11	314.85	312.5	310.01	303.25	311.13	304.26	310.49	310.5	307.75	310.44	309.75	310.64	312.68	311.84	303.11	311.18	307.18	311.12	316.05	310.31	310.46	312.37	299.75	310.68	311	314.42	310.61	306.92	312.79	304.99	305.34	310.21	307.19	313.11	305.79	311.66	307.3	316.62	313.49	307.15	311.34	307.24	307.85	307.96	309.37	298.63
308.1	303.35	305.42	297.74	306.84	303.24	299.67	300.16	304.9	298.89	302.97	300.77	301.05	304.45	308.4	301.37	301.79	296.49	299.35	296.78	307.89	311.23	311.25	296.16	298.64	300.57	303.09	301.31	295.35	301.43	300.33	308.4	299.01	304.44	305.32	304.83	303.51	302.29	303.68	304.39	296.33	309.9	300.9	305.72	296.18	303.74	303.71	302.91	298.21	306.28
297.63	305.53	299.53	304.97	301.88	301.56	302.93	306.69	297.03	310.9	306.61	305.97	303.42	299.54	314.15	302.74	302.92	307.47	308.67	305.85	304.2	306.15	305.39	304.33	302.01	310.66	306.52	299.79	310.18	306.02	298.74	302.36	294.66	300	304.11	306.83	298.34	299.99	298.88	299.4	310.13	298.15	305.22	304.83	310.29	300.43	306.89	304.8	296.28	304.07
312.27	319.67	314.71	319.03	319.54	314.29	314.37	309.62	312.88	314.32	320.51	309.98	314.83	304.18	314.18	309.08	316.12	307.6	313.14	311.31	310.49	304.04	315.37	317.14	317.31	316.01	310.6	306.57	310.98	317.87	316.49	319.45	308.22	308.22	319.62	317.29	317.22	311.47	315.23	313.66	314.7	309.23	317.04	311.46	311.42	318.07	309.44	319.56	309.15	314.24
306.29	302.55	300.98	303.42	308.01	302.06	300.16	304.99	301.76	300.58	294.4	303.8	305.75	300.33	301.12	300.8	298.4	303.45	298.68	300.3	299.93	297.91	305.08	298.07	295.47	297	295.34	306.42	296.16	307.9	299.59	301.26	305.95	299.63	297.77	303.56	308.24	301.89	297.59	304.4	293.88	302.56	295.94	300.03	295.9	299.42	301.71	303.13	292.07	300.3
331.63	320.66	324.37	326.67	328.12	324.04	325.68	323.15	322.76	328.14	322.47	330.54	326.72	325.27	330.31	322.38	327.29	327.98	326.28	323.13	331.52	328.67	324.57	323.94	327.54	334.98	330.23	324	324.73	326.54	322.63	331.1	334.83	324.58	326.49	335.29	331.74	323.22	320.35	332.35	329.78	322.97	326.9	324.59	316.84	332	324.02	338.58	323.35	326.29
309.67	308.78	313.6	309.11	309.85	309.22	314.24	314.5	314.47	315.65	309.37	312.61	308.39	312.45	309.27	310.53	308.23	304.33	307.22	308.25	308.53	313.46	307.72	313.45	300.56	303.71	307.12	315.71	308.79	306.48	313.84	308.82	307.87	313.52	310.43	313.23	314.18	311.65	311.39	309.05	311.9	311.43	317.22	314.46	308.88	311.98	311.21	303.11	314.87	305.39
298.1	291.4	304.55	299.91	303.56	296.27	291.78	299.21	293.8	295.99	299.42	293.67	293.97	299.46	297.85	292.28	294.79	284.86	294.91	296.96	295.61	286.25	293.81	291.73	299.28	292.33	295.14	293.61	298.82	296.44	298.29	295.97	298.47	296.99	299.72	291.88	299.82	295.64	291.12	293.68	299.07	297.35	289.92	300.74	300.5	291.45	297.08	296.45	296.72	295.59
299.44	303.54	298.15	308.43	295.06	310.14	305.06	295.81	302.15	298.26	299.46	302.49	293.75	301.44	298.7	302.09	307.98	296.78	297.18	302.48	305.75	303.15	295.72	300.85	299.56	296.21	291.25	298.19	306.93	299.63	304.85	302.56	304.48	305.4	304.01	298.88	302.73	299.69	298.92	299.87	300.45	303.21	296.58	297.08	297.87	302.42	304.23	302.29	299.96	302.67
323.66	313.09	318.22	324.08	316.74	316.28	323.24	319.37	313.35	312.64	314.84	313.62	316.86	316.49	309.58	322.09	310.55	316.23	316.3	307.07	311.52	312.71	314.47	311.55	314.25	319.73	315.05	315.8	313.19	318.06	315.9	315.66	321.07	312.59	314.68	316.17	322.23	315.94	319.57	320.39	315.1	315.87	314.85	310.25	308.19	319.15	305.39	314.05	315.68	308.14
304.46	301.56	302.33	304.03	300.47	300.58	307.44	310.26	300.1	304.1	295.54	294.13	299.39	303.8	301.23	305.52	300.58	299.93	299.39	298.33	297.35	301.32	303.71	303.46	302.68	303.45	302.31	295.85	302.57	301.63	304.16	291.03	303.78	305.43	304.7	302.88	300.15	301.6	297.47	296.96	308.43	300.3	303.89	302.84	305.03	298.95	299.71	288.08	293.9	301.18
301.42	305.38	307.5	304.2	297.92	297.63	308.36	298.34	296.83	301.72	300.95	303.42	299.21	302.18	303.01	298.09	299.76	303.3	309.81	304.17	293.49	308.64	311.4	305.54	305.58	302.51	304.91	295.11	298.79	306.54	303.02	302.97	294.76	301.69	312.14	304.37	310.17	305.3	301.82	303.66	308.36	302.15	300.88	300.1	298.61	299.81	305.18	303.64	306.35	301.57
311.34	306.75	309.79	314.45	312.02	304.35	314.96	305.09	309.68	312.91	308.36	307.85	309.22	306.58	311.25	304.91	311.77	307.22	306.27	314.69	309.74	315.61	300.65	309.76	310.38	309.3	306.85	309.07	316.04	311.72	310.33	316.91	301.84	312.21	317	308.71	309.08	313.75	310.55	305.22	309.84	308.44	303.22	304.25	308.6	307.03	304.55	313.17	311.35	311.04
311.46	310.74	313.85	312.34	305.8	311.6	315.2	308.1	310.6	312.25	327.96	307.68	310.42	315.89	304.94	308.54	317.07	313.07	308.82	310.92	310.12	309.5	311.21	313.05	310.95	314.19	306.71	309.57	316.86	319.82	308.19	316.11	315.31	315.59	310.25	319.93	309.88	307.49	310.99	315.37	312.22	309.57	311.25	307.94	315.03	309.53	311.6	311.3	309.23	305.61
303.32	308.84	303.93	311.04	313.38	307.54	308.16	310.18	308.81	308.98	305.31	307.22	302.12	307.67	302.11	312.89	307.43	298.36	311.43	302.48	310	304.85	301.25	305.08	308.71	302.17	303.93	306.2	302.2	304.99	300.19	314.05	303.59	306.22	310.11	302.04	304.07	303.7	309.6	305.4	303.03	310.23	306.52	304.98	305.91	305.33	306.63	303.46	309.85	304.41
311.4	312.44	318.55	306.91	312.7	312.4	314.05	313.42	310.4	310.16	312.32	310.93	307.32	308.9	316.11	312.94	312.21	305.26	313.97	307.39	309.45	310.4	313.47	313.18	312.41	317.37	309.78	312.47	313.83	315.48	315.92	313.01	316.01	318.29	315.59	313.16	317.27	312.74	315.85	311.88	321.28	314.22	317.2	309.7	311.09	302.58	315.26	303.59	309.38	316.33
309.49	308.62	314.21	315.27	315.44	307.75	304.12	316.65	311.26	317.34	318.57	314.34	315.44	317.08	315.8	313.39	311.36	317.11	313.08	308.23	315.96	308.55	315.56	314.7	308.13	311.56	314.35	305.4	313.98	306.01	316.37	308.76	312.61	313.4	316.04	312.68	311.74	311.37	312.42	307.03	315.38	312.86	314.42	313.62	313.56	318.44	314.73	306.07	310.76	307.43
319.54	312.92	314.62	316.82	322.99	314.42	317.26	310.04	314.58	309.33	317.4	312.65	321.65	317.52	316.15	311.83	311.02	307.51	307.53	317.97	311.01	318.74	317.53	314.68	319.38	308.91	320.89	309.33	311.74	315.89	317.08	319.73	311.84	315.03	324.48	315.13	313.14	311.48	316.66	313.64	308.7	319.77	315.64	321.61	315.29	317.76	310.6	318.64	307.56	312.97
311.28	308.61	314.64	307.01	307.45	306.23	311.72	309.48	316.3	306.47	320.07	305.48	316.25	309.16	312.41	313.58	320.08	313.51	310.31	312.76	308.99	314.2	308.07	315.54	310.7	307.18	307.66	307.85	304.83	315.84	309.9	317.13	308.61	312.92	307.83	307.88	306.71	312.4	313.07	313.44	309.13	304.41	312.13	306.5	305.39	312.66	311.14	314.83	307.28	313.77
315.63	312.33	311	306.04	316.17	316.77	317.93	320.84	314.31	313.64	314.86	319.12	307.93	309.88	319.88	317.87	314.74	315.94	315.5	313.74	317.24	312.35	317.73	315.78	315.29	316.33	307.99	316.87	318.89	316.69	316.77	311.82	315.05	312.31	318.19	315.94	320.61	308.74	309.58	314.18	316.75	314.84	313.18	313.65	314.49	312.03	319.58	309.68	315.59	316.14
317.43	320.34	315.8	316.38	321.57	316.59	315.76	324.19	320.18	315.3	325	312.72	316.67	324.79	314.41	315.73	320.47	318.88	315.3	316.89	318.92	317.22	317.87	318.97	319.64	320.89	324.07	314.36	313.93	314.4	315.76	312.43	311.04	319.82	319.15	319.27	316.63	319.38	314.98	327.28	317.02	319.77	322.22	323.84	317.24	319.02	316.93	320.91	324.75	315.99
315.93	313.09	315.45	321.25	313.75	321.58	324.1	311.46	319.68	322.23	317.33	322.27	314.58	314.9	322.44	321.25	325.48	314.03	325.36	323.84	320.35	319.87	312.36	314.43	319.17	315.4	315.1	323.95	316.18	320.67	317.48	321.18	320.9	320.45	321.54	322.33	318.14	323.78	321	320.14	315.04	316.65	326.31	317.57	315.59	315.74	314.78	311.85	323.91	319.64
295.41	288.46	304.53	291.28	290.79	302.64	298.56	293.06	285.96	290.31	300.35	298.49	293.3	299.39	300.9	290.01	290.62	292.76	293.76	295.91	296.67	297.82	295.25	304.1	297.74	295.28	294.38	296.86	293.8	296.11	299.68	304.74	293.99	298.29	299.71	300.68	299.99	296.28	297.05	298.43	294.17	295.39	289.87	296.73	291.07	297.69	300.39	290.22	294.13	296.12
315.59	324.52	319.59	315.4	317.84	319.22	324.82	320.65	319.98	317.18	315.04	321.33	325.08	319.89	320.21	312.1	319.02	314.07	318.6	312.35	320.17	314.86	314.19	322.74	319.91	313.57	317.55	322.36	318.35	317.63	314.72	317.48	317.16	317.07	315.26	320.35	315	320.57	320.98	316.57	323.63	321.3	318	322.79	321.99	316.45	317.59	311.78	319.12	321.86
317.04	320.55	309.27	321.03	316.99	312.25	310.37	313.51	321.11	317.02	318.4	310.14	318.16	313.07	313.57	313.03	321.62	315.91	322.47	317.02	312.36	314.24	319.66	319.01	311.31	319.58	307.98	324.12	320.45	316.83	316.68	321.58	312.99	316.34	314.41	315.7	313.08	315.78	313.09	316.04	313.03	310.92	319.93	321.52	324.46	312.72	316.38	315.74	311.98	317.32
314.95	304.46	308.09	306.63	308.85	316.1	315	307.93	315.72	307.06	306.59	309.59	308.98	310.77	309.36	316.94	315.06	312.12	302.7	305.65	312.34	314.48	312.57	310.63	313.17	317.2	309.06	306.87	308.02	312.33	311.38	304.5	306.94	304.1	306.51	312.12	311.14	309.34	312.35	312.47	310.21	309.99	313.48	308.51	304.49	306.3	310.6	309.12	303.81	308.98
321.36	312	317.46	323.74	319.01	320	313.17	322.59	318.57	318.95	315.73	320.96	308.23	317.92	320.46	320.44	315.2	314.55	319.59	324.6	318.24	317.7	316.74	319.3	319.51	322.59	320.91	312.48	317.69	318.82	321.05	322.07	322.57	320.54	319.2	314.81	317.52	319.63	320.08	317.89	320.13	320.58	326.29	313.59	315.54	319.1	319.95	314.75	316.75	310.45
298.68	298.09	290.89	291.49	298.48	291.7	296.27	288.83	291.57	293.5	289.64	293.92	292.77	289.75	298.76	289.62	296.89	287.05	291.1	293.06	295.65	296.48	286.67	288.08	293.49	298.14	291.15	294.57	297.17	296.36	289.43	296.24	299.33	296.26	289.07	297.43	292.95	287.49	292.41	296.57	296.25	287.59	291.39	303.15	295.91	292.97	295.7	285.3	295.52	289.8
326.93	319.08	332.02	325.21	322.15	323.88	329.85	321.73	324.6	322.63	329.3	321.02	322.69	313.02	328.45	326.13	324.37	314.87	321.41	324.63	330.02	322.01	324.35	324.24	322.08	318.89	329.21	322.65	329.18	326.34	323.69	320.57	316.64	321.27	322.26	324.89	323.97	319.63	330.4	319.7	317.38	320.53	319.58	328.62	328.36	324.3	325.32	331.14	325.73	324.93
301.9	309.35	308.27	308.19	305.16	308.09	305.64	309.61	306.85	300.81	306.63	307.59	306.47	309.7	303.79	306.87	310.02	305.63	304.28	313.28	307.42	299.34	309.47	304.89	300.49	299.29	302.6	306.11	312	305.65	308.98	307.31	311.69	309.96	301.92	305.19	304.68	304.22	313.99	303.48	309.3	307.92	310.56	299.28	304.12	306.42	303.44	304.42	306.97	308.42
311.89	306.64	302.19	309.85	311.51	304.55	299.72	305.52	305.25	302.04	302.45	302.26	299.15	303.19	298.37	301.83	311.26	302.33	301.67	299.03	305.87	305.63	303.96	308.76	298.91	308.45	306.26	298.36	301.56	303.19	305.07	305.66	303.45	306.83	306.58	306.02	291.83	305.78	307.63	312.17	307.29	304.15	303.4	308	305.1	313.73	308.89	306.62	305.34	303.69
314.25	317.87	308.47	320.57	317.41	311.16	307.09	312.86	308.76	317.7	313.49	316.04	313.94	318.5	315.94	316.79	319.24	310.81	317.95	315.56	314.76	314.36	309.89	317.84	312.93	319.76	314.47	310.5	311.92	321.32	307.37	323.3	310.14	313.24	320.78	314.4	319.87	311.89	319.21	319.91	320.08	308.37	312.47	319.8	320.52	313.9	317.84	318.42	317.57	315
306.96	307.18	305.2	317.15	308.54	308.97	303.37	302.52	302.54	317.32	309.24	305.25	311.32	303.72	312.8	306.64	307.1	306.12	307.69	308.8	311.47	307.47	309.71	304.92	304.41	306.54	305.48	308.03	308.99	300.39	305.05	304.18	309.01	310.48	300.54	304.18	312.13	301.46	311.92	303.61	318.33	309.64	303.32	301	300.87	310.7	307.98	307.18	307.62	305.05
331.8	329.46	333.19	328.33	318.97	334.68	337.95	326.59	320.53	332.06	330.29	328.61	331.5	320.14	324.91	318.75	330.77	323.6	329.26	328.53	329.61	332.45	319.18	325.33	326.94	329.8	325.99	329.55	332.32	328.73	328.11	330.21	318.23	323.07	326.43	323.42	324.36	328.09	331.52	326.34	333.43	334.34	338.98	330.03	327.07	327.61	327.62	325	329.18	328.59
299.83	305.95	304.92	300.63	299.24	313.58	298.76	296.1	303.58	308.14	300.34	299.45	306.74	309.16	302.33	299.17	295.57	304.49	301.03	302.5	295.23	301.88	299.34	301.37	301.29	302.35	299.51	304.59	299.53	301.8	300.16	300.73	300.99	310.1	304.42	302.79	292.58	296.28	294.91	304.49	303.84	299.62	295.6	301.8	300.25	308.87	302.99	298.33	294.9	299.79
309.37	299.02	299.79	294.06	303.44	303.76	300.08	304.53	307	303.91	308.57	303.54	300.96	301.93	305.25	297.22	304.29	304.45	303.22	308.36	310.11	308.44	301.2	309.13	310.98	299.66	304.44	301.87	310.93	302.23	305.71	304.32	300.42	297.66	298.94	304.25	301.71	300.78	305.9	310.56	310.23	300.45	300.15	307.85	307.59	309.63	304.97	307.87	304.06	299.45
311.77	302.93	304.86	294.44	294.74	305.69	300.22	306.21	307.84	300.83	301.27	304.66	306.3	303.84	311.27	302.17	299.38	301.79	303.41	302.5	303.72	304.14	302.55	302.05	307.66	296.72	309.81	312.36	302.5	302.16	297.87	297	298.7	301.09	302.36	295.99	300.76	304.31	307.87	307.13	303.9	306.89	295.06	300.72	299.78	306.36	301.16	305.17	306.91	302.14
302.59	300.67	298.71	297.81	298.69	302.25	302.34	298.89	301.86	302.19	304.77	308.19	306.59	305.62	298.32	297.15	299.89	298.1	305.98	300.56	301.65	305.12	307.75	304.04	297.18	309.65	303.58	306.73	304.01	303.91	301.83	298.83	302.11	301.53	306.74	298.17	308.68	310.35	301.93	307.05	300.87	302.22	304.21	306.92	298.51	302.02	305.26	301.72	301.93	305.64
306.65	305.84	305.93	313.38	312.38	304.85	304.02	309.04	300.84	308.88	305.79	305.42	306.19	306.24	311.17	305.3	303.85	315.57	311.79	317.49	305.59	309.87	305.49	308.69	303.32	301.03	313.54	310	310.64	311.16	309.19	313.35	306.78	304.35	311.63	306.71	300.15	301.44	309.87	312.33	302.23	312.56	307.62	295.23	300.42	310.11	304.24	306	305.73	308.62
296.64	298.75	303.3	301.87	302.75	305.28	302.25	297.02	298.81	296.33	298.28	299.03	299.16	295	298.25	302.98	298.6	306.14	296.85	304.02	296.63	302.58	302.23	301.4	298.43	296.1	302.47	298.33	305.01	310.69	290.77	294.77	299.37	305.81	291.37	296.48	295.27	302.97	302.29	301.9	311.07	298.22	296.18	291.94	292.57	297.15	306.07	301.89	296.5	304.99
315.64	314.67	322.49	313.01	320.69	314.77	323.81	318.98	314.55	325.19	322.6	318.29	320.98	318.31	316.77	321.09	313.07	320.57	315.76	315.41	319.19	318.65	321.62	319.22	316.8	319.3	320.73	319.91	312.57	315.5	321.79	319.77	322.01	316.14	312.52	319.11	325.58	319.72	315.46	313.17	316.11	323.58	314.92	317.07	316.43	316.51	316.06	312.05	318.35	317.22
325.86	321.58	329.45	333.73	325.08	334.46	324.99	334.48	327.11	326.52	322.99	326.8	328.5	329.4	322.66	330.03	322.04	328.27	329.75	325.16	327.89	331.17	323.74	323.78	328.33	323.43	328.11	328.51	330.77	328.06	327.21	328.83	330.87	329.59	323.6	332.49	329.38	323.79	325.94	323.96	329.51	324.62	315.02	328.73	323.04	333.59	333.64	330.7	333.57	324.3
297.13	302	302.69	297.86	300.51	304.53	307.06	311.22	311	305.66	306.98	300.9	308.42	314.93	302.13	297.64	297.35	305.52	305.86	305.57	305.38	306.37	302.09	294.26	308.8	303.48	303.22	304.63	303.88	295.62	307.18	295.92	301.65	304.41	302.82	302.92	305.64	300.99	303.03	309.44	306.95	304.58	301.52	306.33	295.03	301.44	308.58	300.27	301.66	302.81
306.72	303.11	305.78	307.97	301.76	309.97	303.91	305.21	306.5	302.28	314.64	304.01	303.41	303.13	301.98	313.22	310.34	301.51	303.62	303.63	306.95	301.73	301.9	310.13	310.3	301.32	307.29	303.09	307.58	294.36	305.44	309.16	297.14	298.44	309.88	309.88	304.26	305.5	303	305.24	303.69	307.8	307.31	301.13	300.56	308.1	302.97	305.27	306.63	303.73
317.62	311.08	312.77	315.04	308.35	312.02	317.75	312.06	315.59	315.19	318.37	308.14	313.34	309.82	310.54	316.45	310.56	314.31	315.26	310.27	311.19	309.56	316.17	312.22	307.45	314.15	315.79	313.78	313.08	315.94	313.65	310.07	313.21	307.94	308.18	310.74	311.73	315.14	321.3	317.66	305	314.72	310.74	313.49	318.26	307.59	310.12	311.11	310.82	313.59
315.83	315.76	312.14	306.8	311.43	311.83	313.78	311.11	317.51	307.15	311.13	310.47	313.7	307.17	310.11	304.7	313.34	316.09	311.45	308.86	317.4	308.57	317.02	304.84	310.49	319.32	310.43	315.21	311.58	312.01	315.74	316.41	307.31	313.25	304.15	314.31	315.82	315.19	309.51	316.35	317.3	313.58	312.6	307.92	315.54	317.2	314.55	311.05	308.84	305.53
307.3	308.67	304.75	310.66	311.1	309.14	311.05	306.68	311.12	311.55	307.32	308.68	312.96	311.06	309.79	320.2	311.32	310.48	306.63	307.99	306.26	307.24	308.47	307.48	308.09	309.86	309.32	306.75	310.67	316.16	308.7	308.86	305.24	304.78	304.29	309.22	303.46	306.75	316.51	311.01	311.49	305.04	310.11	309.41	309.3	307.75	308.8	304.29	305.99	310.65
304.17	307.96	310.51	321.48	312.19	316.28	311.77	314.85	313.99	313.48	315.45	309.35	305.99	311.51	319.53	313.46	316.81	312.52	308.27	308.9	313.27	302.91	305.81	310.04	321.47	311.6	311.77	309.23	304.98	309.52	314.19	311.4	310.54	303.82	308.31	318.54	307.61	316.6	319.69	316.45	316.02	310.61	310.3	317.91	318.64	311.17	315.85	309.15	317.56	319.74
299.62	294.5	296.83	297.78	301.53	300.69	299.17	305.87	302.57	293.78	305.71	306.44	296.51	302.5	302.78	290.27	301.5	298.51	301.64	303.6	302.29	300.22	297.84	293.62	301.48	298.37	296.71	292.57	301.52	295.94	303.38	298.34	289.86	293.01	299.86	307.37	301.41	307.12	305.23	304.34	296.85	302.65	295.76	303.3	300.76	296.76	300.27	296.68	304.09	299.06
321.31	314.47	313.25	319.26	316.94	317.4	322.4	318.23	315.56	319.88	317.99	316.05	318.57	318.82	312.15	318	314.77	314.01	314.59	315.85	321.24	312.53	319.65	318.56	325.7	323.28	315.74	319.33	321.64	322.16	319.87	315.21	317.62	313.29	320.26	314.09	319.89	323.61	324.87	314.98	316.69	326.13	323.28	316.57	321.93	325.62	317.16	317.05	324.88	319.47
306.76	308.12	302.45	310.93	299.16	306.58	306.97	303.1	304.49	312.74	297.29	308.45	311.18	306.56	308.7	305.86	306.18	301.23	303.12	304.51	306.72	301.68	301.51	305.62	307.72	303.46	298.91	308.79	302.09	304.07	311.22	302.98	308.98	300.85	303.73	304.64	301.95	305.77	309.65	306.23	302.23	305.59	305.8	307.41	305.1	299.87	300.99	306.7	305.98	296.94
297.37	306.55	301.67	305	308.7	310.04	310.88	309.36	306.59	296.83	300.51	309.35	301.82	301.84	299.99	307.77	303.1	306.84	306.72	305.17	302.96	306.28	301.32	302.46	306.16	299.55	306.77	308.87	307.57	305.7	305.6	299.18	301.51	304.49	298.33	311.36	302.78	306.95	304.53	306.46	307.55	306.25	299.17	303.86	305.26	308.52	298.15	308.3	305.92	302.09
307.44	305.57	306.47	301.27	312.4	308.52	306.98	312.58	310.22	304.05	308.2	311.61	311.47	312.7	305.1	313.13	309.53	314.01	304.57	307.95	306.87	308.66	307.71	307.49	306.22	310.92	309.18	305.61	309.84	309.31	314.85	303.9	303.75	311.46	313.3	312.25	308.13	309.27	307.49	304.45	314.92	311.99	310.25	302.93	312.46	304.72	307.55	311.39	311.02	308.22
313.41	304.54	307.66	303.27	304.48	308.88	305.23	311.28	308.56	313.12	310.76	309.39	310.08	311.13	309.02	308.37	310.58	307.32	311.16	311.46	310.5	321.07	314.92	314.26	317.88	300.31	315.62	311.35	312.7	307.78	311.54	305.9	308.78	306.45	307.08	314.04	310.91	314.48	315.25	313.07	301.12	310.09	314.6	305.67	311.46	312.23	311.74	315.43	313.94	312.08
310.95	297.85	306.28	305.71	296.02	306.68	305.89	298.74	304.37	302.67	301.63	297.7	304.56	312.44	303.91	314.27	298.12	298.37	305.01	300.47	309.16	304.24	302.9	305.32	306.93	294.34	305.78	299.08	303	299.85	300.83	304.54	302.61	304.22	296.75	306.11	307.23	300.94	302.09	299.3	304.83	304.09	307.13	303.68	301.2	304.81	311.24	299.62	301.61	303.67
317.82	310.67	316.64	319.08	315.07	313.57	316.89	321.68	316.22	313.31	315.44	313.36	314.23	319.74	317.48	323.09	316.01	315.04	316.21	313.48	318.29	307.96	312.2	315.02	308.64	315.83	315.23	316.69	312.24	319.02	322.32	319.93	316.49	321.24	313.42	311.31	323.32	313.4	314.94	320.22	314.08	311.1	312.46	317.65	314.7	317.96	316.68	321.7	322.46	312.16
326.76	330.16	319.12	329.17	329.52	326.75	321.65	322.9	322.91	317.78	329.56	329.84	325.79	332.95	324.39	326.02	322.31	324.01	318.36	331.29	320.99	320.72	324.31	323.31	318.88	319.6	322.53	328.24	327.34	320.98	321.95	323.36	322.92	324.23	321.74	328.54	320.18	330.3	321.63	323.38	322.15	327.95	318.8	327.94	327.35	328.39	326.03	318.07	329.06	330.1
318.47	308.02	314.04	302.04	316.96	312.82	320.78	313.02	318.71	320.28	312.35	315.57	311.53	319.04	319.51	314.53	313.91	318.16	321.54	314.57	311.87	313.62	316.27	311.47	310.98	314.43	318.54	306.73	324.07	311.4	310.34	311.91	310.11	320.52	314.27	316	308.66	313.69	311.41	320.48	311.22	318.93	313.9	320.03	324.58	319.37	313.4	313.09	312.39	319.16
319.38	309.18	321.31	310.21	318.07	320.28	312.99	318.46	321.89	312.47	317.15	324.17	311.47	316.86	316.85	324.61	315.51	323.58	318.79	313.46	324.31	321.03	307.34	322.79	321.41	319.61	323.07	321.07	321.37	319.19	323.55	318.7	318.14	311.36	317.78	319.28	315.92	318.45	323.61	322.4	317.72	319.73	316.59	319.1	319.21	323.2	313.87	307.42	324.12	315.22
300.3	295.52	297.49	294.08	294.62	301.21	297.5	300.14	294.63	300.19	299.43	292.08	296.37	300.53	294.17	291.3	298.36	294.87	298.81	295.89	296.06	296.13	293.15	300.93	301.1	294.93	300.59	297.39	292.18	296.71	298.98	298.03	297.25	300.44	297.55	294.68	293.26	305.87	296.63	293.56	295.69	295.61	297.76	292.23	295.47	296.04	292.65	298.83	298.74	295.31
312.98	308.32	314.08	320.49	311.62	315.29	319.97	312.1	311.52	316.76	313.77	309.72	307.48	308.8	310.7	317.81	312.83	313.07	310.02	306.51	305.81	309.1	312.39	310.98	321.12	301.35	314.9	306.55	314.3	315.25	312.27	312.09	314.4	317.54	309.84	306.24	314.66	311.98	317.01	298.78	302.84	314.49	316.47	313.31	316.37	314.16	298.61	311.81	312.67	311.71
301.22	307.3	308.7	305.99	312.8	302.36	306.67	305.65	297.91	307.1	299.78	306.82	303.89	305.93	301.59	295.12	309.9	304.73	297.11	310.66	305.92	299.5	297.49	304.23	306.64	302.09	302.57	303.81	308.18	308.28	304.94	304.86	302.49	307.17	308.48	299.84	310.72	305.02	301.13	304.14	306.05	301.59	302.27	306.59	308.2	303.59	300.56	308.14	308.62	305.2
316.94	312.61	312.22	309.86	312.43	315.38	317.29	312.39	317.17	315.14	301.64	314.64	307.7	310.38	310.17	315.59	312.31	310.32	315.97	305.63	316.07	315.15	313.59	319.54	309.23	314.78	317.62	305.49	321.06	317.39	310.54	307.01	308.3	313.07	312.79	310.46	309.28	313.8	316.93	309.72	312.99	310.49	313.43	306.74	312.03	307.84	315.14	310.19	303.49	309.73
312.39	313.07	311.65	310.67	312.84	317.85	316.84	314.23	320.96	314.96	312.98	315.59	319.35	309.31	311.13	307.35	319.24	311.97	313.02	319.15	318.77	314.03	317.77	317.98	313.55	312.6	313.13	312.53	314.28	316.86	322.11	310.29	312.35	315.12	316.53	312.04	315.39	308.4	318.25	314.47	316.45	311.07	315.41	314.51	311.96	314.05	315.26	317.82	309.47	311.29
309.88	313.91	311.53	314.16	314.81	318.13	324.57	317.08	311.51	312.85	312.73	319.19	306.39	318.9	320.04	311.59	319.81	315.68	312.64	315.18	304.8	307.5	312.02	315.31	315.42	313.15	313.84	312.38	316	312.09	318.67	311.92	313	308.77	319.22	314.83	319.16	312.67	313.74	315.6	308.41	312.69	314.82	311.22	311.18	311.68	310.06	311.69	309.93	309.65
325.7	323.14	328.89	323.03	327.74	326.93	326.13	317.87	323.98	320.94	328.85	325.71	327.73	323.89	329.02	329.71	332.46	322.42	332.13	323.57	322.92	327.35	325.29	324.12	324.11	323.84	328.9	320.46	326.93	328.36	326.26	322.39	323.57	328.34	327.67	332.26	326.83	323.19	327.26	333.25	327.53	323.38	325.86	324.32	325.12	332.03	322.92	326.03	325.25	325.41
315.76	307.21	314.84	314.07	314.48	315.9	309.54	316.48	311.42	318.92	313.89	315.79	312.17	319.45	319.9	315.69	314.5	319.99	316.15	315.35	311.37	312.28	313.64	319.88	312.22	313.85	315.76	307.56	318.7	318.64	318.55	316.13	309.05	318.55	322	321.27	312.81	316.1	310.28	313.25	311.94	318.13	315.67	315.55	321.49	312.31	313.73	315.22	316.64	319.82
305.37	306.25	307.07	299.4	303.19	298.16	304.23	293.8	304.1	308.3	302.59	299.82	299	306.91	304.12	293.15	298.97	301.81	298.32	300.83	303.68	302.36	299.2	296.34	303.91	299.02	300.83	302.64	301.05	308.42	300.51	297.73	300.15	303.22	302.04	294.91	302.97	304.64	299.07	298.54	302.64	301.81	303.58	298.89	293.25	299.37	302.39	295.31	309.07	302.45
294.04	297.44	294.37	299.56	294.22	296.71	295.05	293.25	289.69	300.72	292.92	296.68	293.82	292.08	294.52	296.94	284.56	295.88	293.66	295.34	298.94	295.15	296.02	305.39	285.33	303.76	291.62	293.48	287.11	292.6	287.2	292.55	296.35	297.65	292.15	296.04	294.95	285.75	290	292.33	295.48	293.96	291.81	294.46	297.02	294.93	300.6	296.2	288.75	290.66
316.1	308.16	311.67	316.14	316.93	315.2	306.46	310.35	316.02	309.75	324.25	317.83	318.43	315.71	302.53	314.36	315.73	311.3	320.3	308.15	303.76	314.58	315.46	316.34	317.23	316.71	307.51	317.98	318.55	316.5	310.16	313.37	314.6	317	316.03	309.72	314.67	314.19	310.44	314.16	316.6	313.71	304.93	305.8	316.27	311.74	314.32	308.5	308.52	312.04
312.5	318.61	312.59	310.62	310.83	308.33	308.88	309.27	314.75	308.53	315.04	316.67	310.22	307.18	309.01	309.62	312.54	310.05	316.58	310.8	309.91	309.87	320.44	306.17	311.12	311.24	308.35	312.31	315.93	317.08	311.82	313.83	308.55	308.6	306.09	310.36	308.03	310.8	314.09	311.32	323.75	311.78	312.85	314.07	317.46	317.15	314.64	308.35	306.03	306.83
324.95	315.42	326.29	325.53	319.24	323.7	327.59	324.41	326.13	326.39	321.76	322.03	329.69	327.51	321.47	327.08	325.64	323.31	327.88	322.98	325.8	326.96	324.72	329.19	323.45	322.08	329.2	323.19	317.84	323.52	329.96	325.04	324.9	327.36	321.58	324.22	326.44	320.45	328.2	326.1	324.82	325.63	316.24	329.01	317.93	326.21	325.13	319.42	325.88	326.34
314.88	311.62	308.6	311.84	308.73	306.24	312.55	312.73	311.17	304.86	310.43	310.24	309.13	318.1	315.96	310.64	314.64	315.7	307.44	303.61	313.76	316.56	318.37	311.98	308.8	311.95	307.48	305.2	307.37	310.63	309.56	310.77	311.37	309.03	312.74	311.07	315.67	305.87	314.29	313.65	310.88	315.81	314.65	306.45	315.98	312.76	311.62	301.81	306.12	310.75
316.04	311.44	319.13	311.05	318.09	315.9	315.99	317.04	309.29	317.56	321.04	310.53	317.4	314.83	321.01	311.82	314.55	309.18	316.37	309.5	317.47	316.54	308.44	321.43	311.91	317.42	319.01	316.73	315.17	320	314.58	324.04	311.03	311.97	313.09	320.79	310.3	311.71	309.85	310.31	310	310.12	313.81	318.51	314.43	317.71	312.85	311.32	317.31	310.27
308.09	311.76	318.08	318.27	316.75	305.45	309.57	319.74	311.08	310.98	307.94	309.17	319.13	308.78	309.82	318.24	315.02	324.68	315.88	310.49	312.83	306.24	311.98	310.07	309.18	306.87	319.35	311.84	313.15	309.33	310.56	317.49	310.82	313.85	312.85	312.59	316.04	314.47	313.8	310.64	313.19	311.02	313.56	314.95	315.85	315.05	313.64	319.33	307.24	312.33
306.91	311.58	306.74	303.27	310.22	304.9	304.37	306.99	301.22	306.88	303.9	309.57	312.33	308.96	301.65	295.77	304.95	312.59	307.64	304.96	302.95	308.06	303.31	306.26	302.53	307.5	302.78	302.71	302.98	306.46	304.49	300.44	309.26	305.35	304.36	306.32	304.58	302.96	307.34	310.44	303.81	305.08	302.6	312.44	313.56	305.3	308.82	310.67	306.71	312.49
298.23	289.97	289.43	294	289.74	299.95	290.8	291.66	292.17	297.67	291.97	294.34	297.36	294.3	284.79	295.05	289.21	294.5	299.93	291.73	294.55	294.73	295.12	294.38	296.77	293.59	288.34	292.53	294.01	289.83	286.75	295.12	298.06	297.41	299.71	300.5	294.89	299.47	300.51	294.45	298.13	292.27	296.16	279.42	291.9	297.91	302.42	296.98	293.87	298.14
301.35	300.15	300.3	297.8	302.21	298.7	299.59	299.84	298.38	306.37	299.86	296.41	299.1	305.16	296.36	299.81	301.69	297.25	299.08	299.62	301.47	300.07	302.6	306.72	294.4	297.11	301.76	297.32	300.95	299.27	298.22	296.81	299.32	296.98	300.83	299.02	303.76	294.13	300.52	301.35	297.95	299.29	304.84	295.24	299.74	302.24	303.25	298.85	308.35	302.83
306.6	301.72	295.25	303.19	296.93	299.55	294.88	307.72	296.08	291.59	300.73	301.94	304.81	300.15	310.67	302.12	303.97	301.43	298.12	301.91	298.68	306.29	299.06	303.48	307.6	303.82	298.94	299.08	301.22	294.65	306.72	302.64	307.54	302.64	295.96	300.74	303.99	303.97	299.78	295.89	300.08	296.87	297.12	304.61	300.53	297.49	302.14	295.7	310.35	295.54
328.94	332.03	322.96	324.76	333.52	325.43	326.26	331.12	328.28	327.95	335.21	325.5	320.33	328.1	332.39	320.85	321.45	332.02	324.25	328.68	325.56	328.74	333.09	326.72	318.06	331.93	328.09	328.96	324.47	331.9	327.4	333.38	324.7	322.35	336.03	324.27	323.77	320.57	329.07	329.88	333.32	325.88	322.42	324.35	319.02	323.86	332.51	323.13	327.23	322.08
299.59	298.02	307.81	303.43	296.85	298.38	306.31	299.99	307.32	302.03	302.1	296.88	290.68	303.59	301.91	306.59	306.06	302.18	301.69	298.68	306.53	299.67	296.77	307.39	300.83	303.73	301.39	299.29	296.83	301.56	301.03	304.51	308.25	300.97	303.98	300.77	307.1	301.87	295.6	298.6	297.14	301.61	303.17	303.02	298.81	305.29	303.22	298.64	301.76	297.79
293.94	304.07	292.38	295.1	293.19	297.92	299.01	294.39	292.96	307.34	308.87	297.89	301.44	306.13	296.61	296.74	290.73	305.66	302.23	307.99	297.67	304.73	306.44	294.35	297.37	301.65	291.88	303.24	295.81	296.86	305.17	311.14	298.67	297.22	308.23	303.07	305.16	299.13	304.53	304.67	293.05	303.97	290.52	299.77	301.6	303.83	300.55	298.51	296.79	301.18
306.99	306.71	306.64	312.36	311.84	311.93	312.29	302.62	316	312.09	311.03	312.75	308.12	309.72	303.62	310.64	305.22	308.18	298.03	308.05	301.97	306.87	307.59	307.38	312.58	305.91	314.29	308.53	308.68	305.51	309.36	315.2	301.08	311.23	308.06	305.6	306.03	302.97	305.69	309.64	298.77	310.96	307.87	305.55	309.85	300.38	307.89	301.37	304.86	313.52
309.84	304.84	312.3	307.26	306.83	313.26	311.66	306.99	309.06	304.64	306.26	306.76	304.93	307.33	310.16	310.4	308.58	308.75	302.9	314.84	306.77	309.74	307.56	315.09	310.74	306.6	302.65	315.43	308.84	308.89	306.46	313.62	314.25	308.77	314.09	306.37	310.53	311.64	305.17	309.03	311.54	310.43	307.49	309	307.77	310.58	310.75	314.61	308.68	315.98
312.62	316.15	306.69	316.14	305.68	315.05	312.26	319.5	314.43	310.21	312.61	314.32	307.47	313.13	310.84	313.96	308.98	316.92	310.41	313.51	314.6	312.39	313.43	316.46	313.11	307.8	311.32	314.42	307.77	312.36	311.75	306.93	311.09	312.57	307.5	318.56	311.3	311.71	308.63	312.84	310.31	310.82	313.65	312.44	311.89	303.62	310.37	313.91	309.72	318.1
301.64	309.2	312.48	315.09	304.56	313.65	313.37	305.84	312.72	308.4	304.74	302.29	312.34	300.02	308.4	311.97	310.56	312.79	306.63	312.51	306.66	311.57	305.37	310.12	311.18	308.41	315.89	310.15	305.67	303.95	313	305.7	302.75	313.39	309.03	313.85	303.51	312.52	305.69	300.74	310.63	306.33	301.36	315.38	316.4	317.21	308.88	304.84	314.41	302.9
313.11	311.59	306.73	305.73	309.99	306.65	315.17	311.37	310.7	313.51	314.23	319.02	313.64	313.25	310.97	316.58	312.3	308.43	309.31	314.34	312.17	309.16	316.44	314.56	319.16	312.13	309.93	320.87	313.76	322.03	311.28	314.69	317.12	315.09	313.61	314.57	321.7	311.25	314.92	314.46	311.9	308.49	320.14	311.15	314.03	313.5	315.48	315.73	312.69	316.72
318.48	320.36	312.42	314.94	320.67	314.98	319.14	315.12	311.09	311.6	315.16	311.56	312.66	317.48	313.61	315.79	316.24	314.3	317.91	311.19	314.58	317.77	312.97	308.99	318.46	310.11	309.41	325.43	311.26	312.96	319.3	306.33	311.79	313.35	312.41	321.05	309.87	313.61	317.9	316.78	321.26	315.31	322.73	309.33	314.44	308.72	315.39	309.52	315.1	306.06
311.78	321.07	316.74	327.36	311.64	313.96	313.64	317.56	320.72	316.28	319.01	319	315.29	318.27	319.47	317.58	323.4	315.72	313.47	310.68	316.7	315.78	308.98	319.97	317.93	315.06	311.51	314.11	312.32	316.74	316.12	318.67	311.69	315.95	317.18	321.93	318.26	314.15	314.48	316.35	322.16	316.74	318.26	324.28	316.2	311.5	312.47	312.76	312.97	320.03
295.38	297.42	298.4	292.52	298.77	301.43	296.51	297.91	300.14	298.51	298.2	300.34	299.38	298.65	291.27	299.88	298.02	295.58	299.43	307.17	299.55	295.27	296.24	304.43	297.03	296.87	294.15	300.73	299.6	293.47	292.41	296.06	294.42	292.01	303.24	292.5	299.88	293.83	295.81	294.9	295.33	293.74	292.8	296.67	295.41	298.78	301.21	300.01	287.81	302.81
303.55	301.7	302.74	306.8	300.72	305.72	305.52	300.12	301.99	309.1	310.34	305.47	300.04	310.91	305.31	299.69	300.8	301.74	301	302.58	306.64	304.84	304	297.88	302.76	306.62	306.15	305.85	299.08	307.44	300.15	293.33	304.54	308.07	298.4	300.16	306.74	303.47	303.03	304.26	300.77	303.25	305.51	306.41	303.98	298.68	300.07	308.48	308.12	309.27
301.71	304.43	310.55	295.5	301.1	296.84	301.43	296.74	301.17	302.25	306.23	302.38	302.93	305.56	300.76	299.55	301.24	304.54	300.86	301.94	295.59	302.81	304.24	295.6	305.31	305.94	299.64	302.23	304.7	299.2	306.67	297.47	303.87	301.41	306.02	300.87	298.54	305.06	310.44	303.52	287.43	300.57	301.32	298.39	297.22	293.53	298.98	308.77	298.93	307.74
303.56	306.65	304.61	313.61	306.71	311.28	307.01	304.47	307.44	303.88	306.31	304.51	299.05	300.43	304.14	307.76	304.54	307.4	308.85	311.97	308.37	302.09	310.27	310.98	311.19	314.17	304.5	303.05	307.59	305.57	306.52	304.43	312.99	303.06	304.87	301.34	306.19	306.83	310.32	307.55	306.38	313.31	313.61	306.87	300.41	307.82	304.33	310.94	311.71	309.08
301.25	299.42	299.69	308.53	309.43	301.42	306.02	298.69	302.73	301.16	307.36	308.45	295.12	302.74	301.85	299.49	296.08	296.96	304.6	312.93	304.08	300.13	296.28	304.71	304.33	303.82	298.89	297.97	297.81	304.95	305.96	302.68	303.92	300.06	307.31	302.89	309.86	307.41	304.64	309.59	302.99	305.42	301.1	305.36	307.55	304.59	301.34	305.01	312.38	295.94
302.24	291.35	297.47	292.83	299.09	305.39	294.82	292.1	295.18	296.28	298.41	298.96	298.29	294.63	300.79	301.39	295.64	300.74	291.34	297.76	289.78	292.76	305.42	297.47	295.47	294.84	297.08	295.99	296.52	290.14	305.87	295.6	293.87	303.34	292.12	299.5	296.84	310.1	300.36	299.63	299.71	291.68	293.39	295.69	297.42	295.19	298.07	297.36	298.36	293.39
315.65	312.22	319.1	312.85	305.22	315.32	317.33	311.37	316.08	314.2	315.92	317.39	305.8	309.75	309.27	309.5	319.36	312.51	318.18	311.35	320.35	309.06	314.03	312.73	310.4	318.42	311.08	312.1	313.09	320.34	310.73	311.91	318.25	320.19	315.34	309.32	314.84	314.06	312.82	306.57	311.56	319.31	308.59	319.01	315.04	321.42	311.09	314.58	307.48	314.31
317.73	321.02	314.59	313.72	313.71	324.38	314.65	321.99	315.85	318.9	326.9	321.74	320.29	324.55	319.82	323.77	317.75	324.12	317.45	317.1	314.36	318.14	318.46	325.9	318.15	321.66	318.59	320.81	320.44	319.3	324.87	312.57	318.02	325.17	320.61	315.66	323.05	320.99	317.81	322.03	322.66	310.94	313.39	318.47	313.04	320.91	325.05	320.39	318.7	320.93
316.03	315.49	314.5	311.61	313.65	317.88	311.19	312.66	317.92	313.93	312.6	314.4	317.36	312.31	317.47	316.94	314.66	318.05	314.39	299.62	321.35	317.38	313.83	318.18	316.89	311.99	317.42	311.05	314.47	310.79	324.42	313.5	315.97	314.48	312.65	315.23	321.12	320.51	320.33	318.88	309.43	317.79	306.14	309.94	322.54	309.97	315.63	310.81	303.68	315.63
297.71	309.71	312.93	305.53	303.52	308.07	303.87	306.19	311.73	310.67	297.63	311.85	307.13	306.5	302.53	299.94	312.33	302.49	307.59	303.12	299.82	307.97	302.43	300.49	301.6	306.72	311.63	303.74	310.42	314.28	309.98	305.94	304.75	305.43	306.42	304.84	307.88	305.98	303.71	301.11	312.51	304.53	303.19	311.71	307.83	307.29	307.94	301.05	307.04	303.15
315.42	317.33	314.53	315.3	309.34	318.3	318.82	313.7	309.26	305.94	310.76	316.11	311.51	317.65	311.84	315.36	311.31	312.19	316.31	314.11	308.05	310.55	308.22	310.82	310.66	311.62	318.88	307.5	313.07	315.37	308.67	313.41	310.46	309.13	312.59	323.62	316.29	312.1	315.05	307.82	317.63	312.49	315.06	306.83	312.2	307.92	302.66	310.62	313.05	309.35
306.36	307.11	308.21	306.71	303.36	308.05	300.37	298.56	301.29	307.73	307.66	306.05	307.33	304.74	302.51	304.96	300.09	306.23	303.09	304.65	301.16	305.92	302.01	305.89	306.91	304.15	298.13	305.08	306.87	295.73	306.37	304.13	301.76	310.86	310	313.4	304.86	301.61	304.78	299.41	304.36	301.56	298.22	303.92	311.08	306.06	303.19	305.34	299.51	306.07
293.04	298.17	290.6	294.47	299.67	295.78	292.7	299.28	298.07	300.03	300.8	289.93	291.71	294.93	302.95	294.38	301.12	291.72	298.54	301.64	294.81	296.03	295.36	299.43	292.33	296.39	299.99	297.81	305.16	301.73	293.3	295.02	298.8	294.51	297.38	297.62	291.76	293.84	296.05	291	294.07	291.92	288.28	290.3	300.54	297.36	294.35	285.34	297.94	292.55
308.45	305.97	305.89	307.58	310.67	308.64	302.3	304.02	301.61	298.14	305.37	303.82	304.12	300.04	310.06	300.23	302.82	302.97	305.31	304.65	305.94	304.53	303.81	303.27	307.01	306.66	303.93	305.8	311.13	307.45	303.66	306.29	299.68	305.45	309.66	306.96	303.71	310.88	306.37	305.14	312.84	303.34	307.16	304.53	305.01	306.94	304.14	303.41	304.63	311.1
296.15	310.65	301.73	301.2	304.49	301.06	298.26	304.57	299.06	298.61	301.54	300.17	297.99	305.32	301.43	299.29	317.13	306.79	306.75	307.95	308.15	304.48	302.8	303.39	300.96	300.57	303.5	300.81	301.34	304.59	308.42	309.65	303.3	306.08	308	302.3	301.53	293.21	305.25	305.58	291.43	303.81	305.24	307.22	309.43	304.74	301.06	305.08	302.45	298.22
317.02	317.51	314.14	309.27	322.38	308.66	320.65	320.28	317.35	316.2	317.15	315.07	317.45	316.2	308.02	321.61	316.76	321.33	310.57	316.04	309.02	311.22	316.93	324.59	314.35	309.05	316.84	319	317.87	309.69	313.04	309.01	313.69	315.91	313.57	317.51	315.63	323.16	317.3	311.53	318.72	317.42	314.1	306.57	310.82	310.32	313.59	318.97	317.91	312.88
316.41	312.19	314.26	314.69	310.23	309.99	315.8	314.93	311.57	306.46	316.65	318.31	311.88	315.4	308.59	309.9	308.09	311.47	315.61	310.04	311.67	318.35	318.1	313.67	315.13	315.96	304.91	314.97	312.84	320.43	318.43	326	313.74	308.86	318.33	318.44	314.97	303.44	313.01	319.74	316.37	310.48	314.7	309.55	309.58	316.81	311.04	312.21	310.06	311.52
305.97	307.48	302.05	306.89	301.31	306.62	306.03	301.21	307.38	303.69	301.69	305.23	303.25	300.5	308.5	300.5	299.25	304.87	306.94	303.8	305.81	305.77	309.03	308.68	302.09	305.7	304.44	306.79	300.46	305.54	304.44	310.95	299.09	305.3	303.03	303.88	309.94	295.28	309.94	311.74	299.03	298.95	299.17	305.17	310.91	308	305.3	306.02	302.42	299.24
307.65	303.7	307.82	300.85	305.87	306.33	314.02	309.44	306.54	305.41	310.44	305.65	302.4	308.95	307.74	310.18	303.23	307.78	303.79	299.66	309.19	308.23	303.51	309.05	309.54	305.58	308.18	298.86	310.91	303.48	309.49	299.79	297.28	308.77	304.45	306.86	307.3	305.91	310.17	309.1	303.08	301.93	311.71	301.1	299.98	309.37	310.06	302.85	307.02	297.38
298.63	290.16	294.84	293.86	299.67	293.14	295.72	297.59	299.51	303.08	297.56	296	301.51	297.58	297.41	296.16	296.66	295.29	301.09	303.35	298.68	293.75	301.54	286.22	294.82	291.41	289.16	290.68	297.48	295.96	297.15	296.57	300.71	296.25	298.39	294.71	294.58	298.07	296.14	300.43	298.42	299.84	295.65	296.71	297.23	300.94	291.56	299.06	293.01	297.06
299.35	305.44	302.9	308.88	298.74	309.41	308.14	310.88	303.39	303.87	298.61	305.95	303.71	303.73	303.02	306.17	300.14	303.96	303.02	297.79	304.28	304.24	297.82	307.57	307.95	306.58	304.3	305.26	303.87	303.42	300.16	301.53	302.32	301.78	303.76	296.93	303	298.73	307.16	306.57	307.27	300.83	303.31	301.18	311.86	303.85	302.29	299.35	303.18	304.27
292.74	299.01	292.75	292.16	293.05	298.68	295.57	292.19	285.32	286.44	291.94	298	293.89	297.77	291.69	295.65	298.63	287.69	292.39	292.27	298.02	288.22	292.34	300.85	295.43	289.61	294.15	296.3	288.3	295.5	294.86	290.88	302.19	299.31	290.26	298.33	294.6	294.12	298.33	291.96	297.23	298.52	294.44	297.96	292.29	295.49	299.56	295.59	296.08	297.2
304.73	306.42	300.39	306.21	313.51	308.17	300.75	301.9	300.57	301.12	299.35	303.82	300.33	303.08	308.14	307.29	300.33	301.93	301.54	303.96	310.52	303.76	299.67	313.09	306.42	301.93	306.45	299.95	302.5	303.71	304.09	300.84	310.42	304.94	307.04	302.91	299.35	303.5	301.87	308.08	308.61	299.89	304.06	301.07	305.42	304.64	300.34	304.48	309.1	300.33
317.59	312.97	315.67	317.5	317.01	315.8	316.18	314.44	316.13	311.43	322.76	315.9	318.09	312.33	310.76	309.7	313.69	306.09	313.86	313.4	322.18	318.77	313.81	324.11	313.04	318.14	306.04	309.98	315.97	318.2	311.47	318.08	317.66	315	314.05	317.15	318.86	314.6	315.32	314.19	318.67	314.28	315.76	319.89	318.29	316.6	313.83	312.43	321.63	310.54
308.4	308.22	305.94	312.31	315.91	309.86	305.87	303.14	311.3	308.88	311.25	305.28	308.55	306.25	309.55	305.93	311.03	312	302.23	307.87	314.58	312.39	306.62	302.04	304.69	309.06	305.32	312.4	316.05	313.53	309.27	318.4	306.38	311.06	313.95	314.83	315.79	317.97	305.47	310.32	309.86	316.03	301.92	304.54	310.2	315.5	311.94	307.65	307.98	310.57
294.84	300.01	296.23	298.3	290	299.56	293.97	289.66	293.36	304.29	289.46	298.13	295.08	293.75	295.8	296.25	292.26	300.63	298.28	294.83	289.04	291.34	294.05	295.43	290.01	292.86	293.37	299.52	295.86	295.1	294.41	296.23	295.4	291.29	296.95	301.05	296.73	284.98	296.84	288.38	302.04	291.79	299.57	287.3	291.51	294.17	290.64	294.74	304.4	300.41
306.74	309.74	306.38	311.56	297.75	304.29	311.03	300.9	308.79	306.56	303.38	303.43	309.68	306.02	295.9	297.62	306.27	296.96	303.08	295.96	307.8	303.19	308.22	306.24	308.62	302.05	306.48	312.08	297.18	310.02	307.68	304.76	299.16	304.14	308.71	300.93	305.69	305.34	306	307.98	303.19	300.38	308.24	299.85	310.97	299.93	298.98	294.19	305.63	304.69
305.68	303.84	306.65	305.06	308.08	304.64	306.81	297.39	313.31	308.59	305.47	304.81	313.19	305.78	308.56	301.33	308.47	305.91	311.86	299.97	312.96	312.9	314.11	316.15	302.33	312.82	311.68	305.26	311.15	308.92	311.62	306.69	308.66	307.53	307.93	303.64	306.35	304.98	304.81	306.54	306.67	304.72	312.8	308.75	306.12	307.64	304.14	305.96	309.34	303.79
301.81	311.29	305.78	310.08	299.57	311.09	300.36	309.97	303.52	304	300.92	303.57	304.38	303.67	302.74	310.15	313.65	307.32	303.18	304.82	300.22	302.97	301.07	302.19	305.61	299.77	303.42	306.74	305	304.08	297.52	308.82	299.55	304.54	310.38	297.87	297.24	308.32	308.17	315.94	299.73	305.49	309.7	309.84	297.81	301.89	302.27	303.76	308.42	301.16
296.04	294.32	292.01	299.44	290.58	296.49	296.25	292.65	290.48	295.2	295.09	293.42	293.3	285.49	287.73	297.97	294.24	289.77	294.32	289.9	298.82	295.75	292.21	300.01	291.18	295.83	294.57	294.35	294.29	300.14	297.74	295.64	289.16	298.15	285.65	298.39	290.5	294.12	303.97	293.48	298.11	297.3	289.21	291.08	297.19	291.19	300.99	290.3	293.21	294.52
318.71	310.92	313.47	323.88	309.98	314.38	315.33	317.56	322.98	323.06	320.05	319.3	323.41	311.94	328.81	317.13	324.04	319.71	316.48	322.68	309.95	317.96	323.66	319.27	323.14	326.19	319.63	315.35	320.92	313.62	318.02	315.04	322.39	314.72	319.74	319.57	311.07	320.31	315.97	314.11	310.37	326.7	314.04	322.12	310.33	310.78	314.99	328.16	323.21	319.67
309.77	316.48	317.39	317.56	309.55	319.09	312.95	313.36	319.64	310.38	316.58	316.4	312.56	313.25	316.57	312.98	319.12	321.86	315.36	317.29	312.44	311.2	319.38	314.93	319.69	311.86	314.31	321.53	313.61	315.53	312.23	315.27	322.22	317.85	321.47	311.87	314.43	322.36	317.93	312.33	316.54	320.57	315.5	311.87	321.07	315.34	317.71	319.04	317.02	314.93
301.53	301.42	299.98	295.86	295.81	299.95	296.39	295.83	293.84	293.42	295.87	303.43	298.25	292.07	295.12	300.22	297.01	296.87	302.08	295.58	300.24	289.74	298.38	297.6	304.05	294.08	294.67	298.38	298.65	298.18	294.23	293.83	294.87	288.51	294.65	299.18	300.47	296.47	297.89	299.66	295.45	294.28	300.06	298.22	293.45	300.85	300.09	302.35	297.65	296.3
309.12	314.75	313.54	307.32	305.93	318.38	310.01	309.08	305.52	311.31	310.37	306.84	308.79	306.41	314.03	308.76	310.02	302.5	315.53	315.96	308.79	306.71	311.71	312.85	311.31	306.73	313.89	303.61	308.03	313.33	308.91	314.14	308.33	305.09	314.67	313.44	308.21	316.96	312.75	307.43	307.47	305.77	308.9	309.51	311.7	321.42	311.87	311.13	309.78	312.35
307.38	319.13	310.68	316.5	326.89	318.62	317.71	318.26	317.22	312.22	308.61	314.07	315.25	315.12	312.32	314.93	323.64	315.2	319.04	314.9	317.84	313.93	313.38	309.03	317.3	315.64	310.78	311.75	313.38	314.63	321.25	315.11	319.28	312.5	315.6	318.14	320.58	318.16	308.83	317.64	320.53	316.22	312.64	325.64	317.99	319.83	318.52	307.79	317.15	314.08
309.27	307.59	308.02	304	307.78	303.08	307.93	309.6	311.07	310.48	306.15	306.34	309.83	308.89	309.62	303.39	303.32	303.11	307.48	305.49	307.97	305.61	305.75	311.72	307.13	314.51	309.91	303.46	304.12	308.55	304.9	307.67	301.56	302.7	304.93	307.44	302.45	319.78	315.31	311.51	306.99	308.43	307.91	297.88	307.66	312.8	300.09	307.3	309.85	300.06
314.76	317.2	312.56	323.98	314.48	319.14	315.07	318.44	319.07	321.36	316.23	312.8	315.84	315.14	310.43	317.48	323.88	321.07	325.06	317.4	322.14	321.16	322.7	318.51	322.44	320.82	320.19	318.02	314.65	318.99	320.41	316.57	322.95	326.1	324.93	320.41	320.48	315.23	320.28	316.8	324.52	324.5	325.18	318.28	309.64	321.1	322.35	314.62	319.23	320.86
305.28	302.59	303.6	306.99	298.63	303.37	302.19	299.07	304.19	304.92	297.04	303.06	300.47	300.73	297.05	305.59	299.29	298.3	295.59	301.59	303.31	301.77	301.81	303.42	301.1	306.58	306.01	301.85	297.77	309.73	306.45	300.25	301.22	301.7	297.26	299.61	300.54	297.39	301.71	308.12	302.62	299.56	299.97	308.15	303.56	305.46	305.48	301.83	299.49	307.61
303.24	305.42	306.14	303.6	305	307.79	300.38	301.45	296.32	302.62	303.73	295.2	295.87	302.1	298.58	311.49	308.59	306.51	296.48	298.06	304.44	305.98	308.66	305.08	302.3	301.58	306.85	306.64	304.82	300.28	299.26	297.89	301.76	299.52	307.82	301.43	305.32	302.29	299.24	307.11	306.65	303.34	300.34	303.4	300.94	302.74	304.31	308	303.51	308.95
311.8	303.66	311.82	309.3	298.68	303.94	303.08	304.55	305.87	314.82	302.83	302.67	311.52	312.52	311.35	309.59	309.54	310.3	310.44	308.74	315.05	307.15	305.6	311.25	314.74	311.36	313.16	309.64	309.6	312.86	311.41	297.73	313.26	305.13	304.21	308.67	310.6	306.92	311.27	311.71	309.36	314.53	306.71	310.21	313.25	313.74	316.16	307.72	315.33	311.45
300.29	300.38	302.5	302.68	297.37	296.6	305.36	296.22	296.44	299.09	297.64	294.73	298.47	294.88	309.44	298.38	300.55	300.92	304.45	296.4	295.13	289.33	293.1	302.46	295.77	292.15	297.19	303.43	302.33	299.55	300.1	296.17	303.71	295.53	306.57	306.84	300.52	299.38	309.2	300.97	297.65	305.77	300.01	298.11	299.68	298.02	298.78	299.49	306.27	295.9
303.02	289.28	286.82	291.37	291.12	288.77	287	296.55	302.83	293.34	297.75	296.74	294.94	295.33	291.46	291.15	290.83	296.37	305.27	291.57	298.77	298.62	300.75	291.28	296.44	298.37	304.04	299.62	295.38	300.5	296.35	294.8	295.27	295.3	292.54	294.12	293.44	295.77	296.89	299.73	290.6	293.68	298.76	292.94	292.87	292.8	297.91	301.18	291.29	296.31
313.56	318.77	306.73	316.75	320.53	311.62	316.87	318.78	320.86	315.51	310.18	314	314.93	314.54	320.4	318.59	325.14	316.38	316.22	318.4	318.65	314.18	317.71	319.62	310.88	317.75	312.5	310.82	321.35	322.49	307.43	309.79	325.15	316.01	317.92	314.99	317.36	313.26	315.94	318.46	317.69	321.03	313.08	319.92	316.26	313.99	307.55	316.24	319.81	322.22
327.76	328.77	328.84	326.74	327.75	327.21	329.74	331.01	326.59	333.26	326.44	327.73	333.84	326.92	322.43	322.24	333.92	323.63	329.86	325.68	317.52	331.78	327.62	324.03	333.91	331.47	328.36	329.57	321.19	329.29	326.76	325.25	327.44	322.04	328.94	331.66	331.51	329.64	322.99	329.12	329.62	326.57	325.8	327.05	333.99	333.47	319.21	323.02	331.51	321.24
300.59	305.77	300.58	309.23	314.39	309.89	299.12	307.78	308.94	299.96	301.03	303.17	305.51	298.83	305.72	299.67	311.25	303.81	312.04	301.99	310.66	304.86	304.96	308.27	301.15	299.37	299.61	306.12	302.23	306.67	306.07	300.22	302.33	305.29	303.83	305.63	298.36	302.83	307.66	304.89	304.95	312.61	307.06	312.29	309.76	309.42	300.59	305.9	304.39	308.77
326.96	332	326.68	328.68	326.09	328.44	328.38	320.07	327.83	333.46	327.76	331.71	321.69	333.41	329.74	338.31	321.29	331.19	330.12	329.14	323.81	334.37	334.19	325.71	328.31	330.69	325.76	327.43	325.21	327.94	332.24	329.34	330.69	327.89	327.03	325.81	329.35	326.86	325.93	333.03	331.49	327.07	328.12	335.38	323.34	326.91	324.84	330.61	333.24	329.69
322.37	325.98	327.5	325.01	322.56	326.33	329.38	325.5	321.04	324.6	326.24	324.81	325.07	318.06	330.42	325.08	323.5	328.77	323.78	326.96	325.88	328.44	328.38	330.58	327.64	325.2	325.61	330.87	322.57	318.17	325.89	331.3	319.99	326.52	331.73	324.37	326.37	326.25	328.69	324.07	316.2	328.51	328.98	327	329.74	320.65	330.86	328.68	333.09	334.5
312.45	310.08	317.43	308.97	307.96	307.73	309.81	305.25	298.11	314.68	305.89	306.58	310.54	309	307.24	316.87	309.44	305.02	310.01	314.8	307.49	305.73	305.71	310.67	316.99	310.05	315.32	310.67	310.56	310.97	309.54	311.63	308.73	309.06	306.84	309.57	311.88	311.11	305.99	307.59	304.42	308.75	301.82	310.92	307.35	314.78	311.1	312.38	308.95	308.08
315.32	313.78	315.08	317.33	314.09	320.55	317.86	316	318.09	313.78	320.27	310.36	320.14	318.39	318.89	315.29	314.73	322.86	321.56	316.93	310.46	320.21	315.17	323.25	309.99	316.07	324	311.19	321.59	317.88	313.15	318.43	314.01	320.05	317.87	316.72	318.78	319.08	318.1	320.59	317.03	317.04	318.83	311.42	315.57	312.94	308.72	317.3	317.01	314.9
313.66	317.36	316.38	317.67	309.05	309.05	316.45	314.27	317	314.67	308.78	312.98	316.67	314.66	311.76	313.97	315.86	313.58	316.12	313.44	316.53	318.74	311.23	318.33	319.29	307.66	316.77	315.36	312.75	317.89	312.32	317.29	312.19	313.65	314.51	317.6	314.9	307.57	310.08	321.47	312.81	318.61	319.01	315.01	319.94	307.98	315.19	312.95	319.94	325.65
310.87	314.57	315.49	313.8	319.18	316.74	314.95	315.76	324.76	318.06	315.51	316.35	315.55	317.79	319.65	320.69	313.64	314	322.22	312.27	321.87	312.19	315.01	317.05	322.88	322.61	320.71	313.68	322.15	321.48	320.81	311.81	315.69	316.88	313.81	320.83	312.07	321.24	322.7	311.24	321.38	318.5	317.65	319.66	319.24	320.27	325.05	316.78	319.41	322.38
304.5	311.19	304.32	311.93	312.4	312.04	304.76	305.34	307.72	303.68	300.35	306.88	309.82	308.37	298.48	308.75	309.16	308.84	306.31	306.95	306.06	309.68	301.89	304.02	306.25	312.29	302.33	305.74	302.95	305.37	313.52	306.62	309.7	301.19	301.95	309.51	306.03	302.47	311.51	308.52	307.06	300.34	306.19	304.04	300.5	307.85	300.11	301.52	303.47	302.81
301.04	303.75	308.59	302.6	305.47	310.65	300.56	300.33	303.8	294.4	303.2	302.85	307.97	301.22	298.87	310.41	302.18	299.28	299.93	295.91	299.51	302.56	302.1	304.95	303.06	308.05	298.14	299.98	303.21	309.81	300.08	296.44	301.13	293.85	296.28	297.89	305.03	298	293.55	294.57	297.59	304.02	307.65	303.07	298.8	302.96	300.13	298.23	300.81	300.69
313.74	320.93	315.23	305.9	316.35	306.5	317.12	319.01	312.02	317.89	314.51	313.85	307.72	320.19	311.73	309.55	307.6	315.64	322.11	321.28	314.72	311.64	314.4	314.11	314.05	312.71	314.88	312.77	315.73	317.36	320.07	318.86	313.01	315.32	319.5	315.3	313.5	307.24	314.62	312.45	317.28	317.94	315.62	313.6	312.74	312.53	317.62	317.55	315.88	315.03
316.26	316.12	312.25	319.08	309.72	316.87	316.08	320.71	318.45	318.42	321.12	311.61	321.26	314.83	315.23	310.85	312.92	318.6	313.75	317.47	323	313.99	310.37	320.15	319.23	323.67	316.85	314.42	317.11	316.75	322.56	313.02	320.62	318.63	318.47	321.67	317.13	309.28	311.93	307.64	311.17	312.8	319.01	322.16	318.15	316.13	321.06	323.09	315.63	314.24
310.88	301.79	309.09	308.75	301.23	302.15	306.21	311.15	311.17	306.65	306.68	302.9	302.37	305.13	303.95	308.68	307.55	303.33	310.32	305.74	309.74	298.61	309.77	306.98	308.8	302.37	306.41	303.46	303.19	307.16	302.08	307.75	297.97	309.17	307.45	302.69	305.05	301.38	298.11	308.05	301.9	310.25	307.82	309.69	304.69	305.63	309.67	295.79	307.54	304.82
334.16	323.26	332.33	327.49	328.83	326.4	341.03	335.04	333.6	324.35	324.81	323.75	330.51	325.84	332.09	321.43	329.97	325.64	326.15	331	323.24	325.28	324.36	335.23	327.08	328.26	332.3	323.27	332.91	324.48	330.42	331.99	326.69	328.55	324.72	329.36	327.14	327.55	328.77	326.33	329.71	324.93	328.85	326.23	329.36	333.21	331.56	323.97	324.93	327.26
319.08	312.21	317.2	307.29	312.61	310.26	313.76	313.87	309.78	305.49	309.49	308.71	314.95	312.24	307.33	311.18	311.3	313.92	312.92	305.3	314.89	306.34	315.26	317.71	315.47	310.58	307.97	311.38	312.75	309.36	309.07	305.26	316.57	314.77	311.47	309.32	314.05	315.63	310.39	312.37	306.29	312.49	314.7	312.1	308.05	315.23	312.72	310.85	305.39	321.07
310.53	312.21	308.39	315.06	309.65	309.24	309.92	307.37	308.32	312.15	310.89	312.03	314.62	309.41	308.46	307	311.23	306.02	308.99	311.69	319.19	315.03	309.59	309.28	309.84	309.1	310.67	306.53	318.04	305.73	315.44	310.07	314.56	308.48	303.54	303.78	308.52	313	301.33	317.63	305.95	315.36	303.09	313.15	306.74	306.1	309.65	309.96	318.35	310.77
295.06	292.61	294.07	295.93	295.57	292.41	289.95	288.01	292.95	287.59	294.76	295.33	289.13	293.36	297.26	296.49	293.33	298.97	296.72	291.49	297.8	288.5	286.99	286.25	294.41	291.08	300.69	291.14	297.95	302.38	297.07	297.79	292.38	297.19	299.41	300.58	293.52	290.28	290.7	291.86	289.28	297.37	295.34	302.23	293.15	298.08	300.11	290.83	298.46	297.19
327.9	330.5	328.27	328.81	321.51	322.98	331.04	324.12	322.95	324.68	325.82	326.88	327.15	329.93	323.52	326.91	338.64	330.92	321.58	330.79	332.82	329.58	325.13	329.13	335.74	326.95	316.78	332.47	320.38	328.58	332.34	329.49	327.96	327.2	326.41	328.76	333.33	323.48	323.35	326.79	330.33	326.56	327.38	339.04	329.02	332.4	327.58	324.73	329.69	324.47
318.96	319.61	316.78	319.84	320.36	318.64	318.62	319.65	314.96	321.01	313.11	315.15	313.78	319.15	319.54	316.4	319.56	316.23	318.68	318.04	321.93	317.13	318.75	321.45	312.13	313.64	323.36	313.81	317.6	315.08	321.51	318.22	316.38	314.63	313.14	321.63	314.98	317.81	312.22	314.07	318.98	312.52	321.63	318.63	322.1	309.01	316.31	321.7	321.9	325.96
316.88	316.99	312.06	311.11	317.17	319.15	319.46	315.82	318.19	315.36	315.16	322.37	329.01	316.68	324.05	314.55	318.78	319.91	314.59	310.03	317.33	310.77	309.45	314.42	316.78	321.09	322.89	315.39	313.12	317.18	317.54	319.63	318.39	307.79	312.04	318.17	312.29	327.59	315.27	316.12	312.74	314.9	313.45	316.03	321.41	315.08	322.4	315.22	309.68	317.79
289.62	293.2	293.53	296.71	300.1	297.69	293.29	294.57	297.54	291.89	293.54	293	295.16	291.7	290.49	299.64	294.51	288.71	290.16	293.33	295.24	298.23	296.91	293.36	292.76	292.88	290.93	300.47	293.83	291.4	294.51	298.25	289.68	296.17	296.21	297.29	293.88	301.37	288.77	297.1	293.47	287.62	293.53	297.05	287.49	297.92	290.25	299.08	290.58	289.96
301.9	305.7	309.64	305.98	299.42	304.35	300.07	299.93	301.7	301.92	303.68	308.17	298.21	302.22	308.44	299.41	308.25	300.87	293.87	297.05	304.62	294.25	303.64	299.99	296.12	303.97	300.29	299.66	300.8	300.93	308.36	296.19	303.06	299.25	301.28	293.8	303.66	299.22	312.45	306.78	302.06	297.33	306.81	295.56	304.23	300.05	301.43	299.77	303.23	301.46
303.87	299.35	301.53	302.23	307.31	302.83	301.82	303.81	304.96	303.01	305.09	306.77	300.88	314.94	300.78	308.17	300.02	308.9	312.44	301.59	306.47	303.67	312.09	301.86	307.92	307.25	300.2	310.46	302.85	305.96	305.79	304.57	304.61	299.82	301.95	302.73	309.89	301.87	308.97	305.87	300.85	302.82	303.87	301.39	309.98	308.18	303.39	305.59	296.98	304.01
297.42	294.85	307.16	303.31	295.69	302.71	301.94	294.16	302.07	307.56	305.18	306.72	303.58	298.11	305.91	308.74	297.48	299.3	302.34	305.57	303.42	303.53	309.53	310.37	302.17	299.77	294.69	304.87	302.27	300.5	304.14	299.77	299.92	298.46	305.74	307.57	297.83	305.98	307.24	305.03	300.95	303.46	303.46	304.86	299.39	301.2	299.89	299.5	303.51	298.91
293.74	289.4	295.15	291.22	294.78	288.52	292.04	286.19	291.72	294.44	293.94	295.17	290.24	295.52	292.51	291.61	298.18	289.35	285.27	288.5	287.49	292.56	301.01	290.9	293.39	295.07	292.04	298.02	290.14	294.95	288.88	288.96	290.84	296.13	291.35	295.19	292.42	299.65	290.02	290.9	296.8	297.07	292.5	293.9	293.6	293.28	295.9	288.75	294.23	300.91
307.15	304.78	310.2	307.79	304.31	307.11	309.69	309.3	310.17	300.47	306.5	312.86	304.77	309.22	313.01	310.94	306.01	302.81	307.97	301.86	303.78	304.91	303.31	306.73	305.22	302.23	300.99	308.08	306.23	306.21	304.64	304.34	307.05	305.43	310.18	307.11	309.44	303.01	307.29	308.34	308.57	312.07	302.55	300.51	310.45	313.87	305.57	300.32	312.43	309.63
331.31	332.14	321.16	334.16	325.39	329.76	322.88	331.94	323.11	319.6	332.09	333.08	323.64	323.12	332.48	330.82	319.83	328.93	325.03	333.23	328.49	319.49	325.7	331.98	332.69	330.93	326.52	328.33	326.87	327.47	328.08	331.29	328.67	326.33	328.43	325.9	334.18	335.11	328.06	321.39	325.22	321.28	330.66	337.5	326.06	330.09	324.74	327.95	336.75	326.82
329.5	329.64	334.09	327.66	325.19	326.76	323.66	336.17	329.61	330.28	338.01	329.97	323.51	332.3	328.01	328.73	327.86	323.79	327.28	328.57	332.13	325.62	327.77	328.05	330.57	322.04	327	329.36	329.25	333.99	330.77	324.6	329.93	326.4	320.1	328.72	326.78	327.73	326.23	332.47	328.58	328.87	324.62	324.06	324.88	328.98	321.18	333.5	330.71	333.69
298.05	301.06	297.93	297.11	298.9	293.8	300.47	300.4	289.57	294.76	297.08	305.06	299.12	302.74	301.33	309.48	296.21	294.25	297.13	301.05	304.2	304.2	305.33	297.18	298.96	304.14	299.68	299.86	298.96	308.91	305.35	294.23	299.34	302.82	298.38	296.7	308.62	303.48	304.75	296.17	297.22	308.59	297	294.39	300.64	302.22	295.61	299.39	309.51	303.81
320.1	317.35	321.68	315.2	317.96	320.52	324.17	315.47	316.05	315.95	309.52	324.01	317.65	311.5	319.3	314.04	323.44	322.66	308.32	317.42	315.69	320.39	322.26	317.06	310.97	315.79	319.22	316.73	314.69	316.96	315.9	319.89	314.61	317.32	317.51	315.46	321.99	315.68	319.57	314.34	313.18	317.52	319.58	317.47	324.25	320.44	319.86	315.93	322.66	317.97
311.29	301.89	313.45	315.58	309.88	311.55	310.72	316.38	307.72	314.64	317.06	307.91	304.66	310.77	312.86	305.2	316.16	308.84	310.95	314.66	310.78	315.52	303.15	317.1	307.27	310.81	306.27	305.84	311.45	309.81	317.26	309.25	314.28	314.87	309.29	315.26	314.81	314.03	308.53	312.92	319.73	310.05	313.3	314.4	316.14	317.07	310.54	318.35	313.05	310.61
311.74	315.58	322.09	315.65	311.82	312.08	316.22	312.43	317.13	310.48	312.36	308.35	317.33	317.55	319.28	316.77	320.28	315.64	310.09	311.93	310.34	311.1	313	316.57	311.68	310.06	320.75	313.46	310.56	317.35	313.01	306.3	318.14	316.46	313.21	312.78	316.7	328.15	319.14	316.54	316.58	306.92	311.85	315.49	317.07	317.13	312.9	315.89	317.13	322.52
320.57	317.68	318.24	325.06	310.79	315.38	318.8	313.46	319.19	320.36	315.45	315.81	315.37	318.07	314.4	314.1	318.18	314.5	307.2	319.55	318.74	319.71	316.68	324.47	316.91	313.42	325.19	316.35	318.49	319.69	324.24	321.38	312.5	314.76	309.18	308.01	315.98	317.16	311.43	315.14	319.97	315.15	309.7	319.28	315.49	326.57	317.85	315.5	316.1	315.71
307.78	310.09	304.88	301.45	307.02	307.73	305.77	302.59	303.64	298.67	305.01	296.85	304	304.75	304.45	308.31	302.94	309.86	310.77	308.9	310.2	310.65	301.31	305.79	308.33	301.02	306.24	305.05	304.02	307.56	302.21	307.38	306.24	304.58	297.36	308.47	307.88	304.22	305.4	307.89	302.12	304.82	308.35	310.23	305.3	303.48	307.04	303.83	299.4	306.88
311.41	312.95	313.51	309.27	311.18	307.39	305.89	308.73	317.16	303.64	306.36	312.19	311.53	317.02	305.45	311.05	305.2	312.07	312.59	313.57	311.49	308.12	307.21	308.73	301.22	308.31	308.14	311.39	311.25	305.98	311.96	311.4	310.52	309.97	304.16	304.3	307.67	313.09	308.5	308.92	314.55	298.88	304.06	310.95	318.43	305.92	310.95	308.48	309.11	315.81
299.2	305.56	298.22	308.41	305.58	303.68	310.86	302.39	301.23	303.25	303.3	306.54	298.87	305.2	306.17	297.98	297.74	302.02	302.82	299.45	298	299.3	294.43	298.59	301.88	304.91	306.58	304.2	308.18	299.58	303.21	302	297.13	297.91	297.95	300.5	292.53	303.31	293.25	307.31	300.75	299.06	302.16	306.93	297.51	300.03	304.09	301.36	303.73	300.33
299.2	300.62	294.7	299.76	296.67	298.56	298.09	301.67	290.07	300.81	304.58	305.8	303.44	303.62	300.04	298.17	298.24	293.2	301.71	298.84	294.47	295.9	297.13	301.79	301.6	299.32	299.63	303.34	303.08	304.92	299.56	298.52	295.44	296.95	298.3	299.5	295.51	303.52	300.49	299.38	300.23	303.54	295.01	304.26	303.06	302.46	293.66	295.8	298.47	302.18
318.13	316.99	321.5	314.96	321.51	312.11	320.57	326.3	310.71	315.5	319.3	318.24	311.76	325.01	317.28	318.8	312.09	314.48	319.14	319.43	310.54	315.97	322.93	323.11	313.86	318.21	313.35	317.9	304.82	320.21	318.22	310.84	318.09	314.09	312.46	321.41	314.65	317.56	311.99	316.85	315.86	315.8	322.88	312.14	314.04	317.82	308.86	310.24	315.77	318.03
312.14	314.61	319.26	313.41	318.62	311.84	313.81	314.55	313.01	313.58	311.38	313.4	312.73	317.83	316.27	314.82	319.05	318.05	310.03	313.45	315.54	314.97	314.85	314.44	308.39	313.5	316.43	314.24	311.96	317.48	312.98	319.65	321.79	315.62	319.42	309.7	315.89	315.19	313.73	318.58	310.36	309.02	316.45	315.86	314.68	314.29	318.4	309.01	310.02	311.89
299.99	297.63	290.71	300.04	295.41	295.88	294.65	299.68	302.09	289.95	293.78	293.81	292.15	298.2	299.47	300.02	300.82	292.74	300.62	291.37	296.66	289.92	293.73	297.72	296.52	292.43	298.35	298.78	295.64	293.13	292.02	295.21	296.8	298.43	298.56	301.61	300.16	300.73	294.24	294.6	295.33	290.25	293.8	297.66	301.61	293.61	293.4	292.8	300.1	286.05
296.31	294.2	293.82	294.53	293.36	301.86	292.97	295.34	298.97	301.38	295.66	303.21	297.01	297.55	288.46	292.81	299.02	296.81	307.2	299.58	303.9	298.61	294.13	301.18	295.19	294.43	294.46	303.87	292.68	295.89	296	297.87	296.49	297.64	296.33	303.97	297.66	294.75	293.82	300.32	295.71	297.79	298.22	297.73	290.89	296.69	297.22	290.35	296.03	291.19
318.52	309.29	312.65	311.94	311.06	314.18	315.09	315	319.03	309.45	313.21	312.79	310.22	315.71	317.06	308.44	315.47	309.37	313.6	315.13	311.68	311.71	307.74	315.48	312.13	307.9	308.24	315.14	308.18	306.04	314.2	313.19	313.08	308.49	311.89	311.3	312.97	309.35	313.44	309.19	311.72	311.12	301.9	314.6	316.72	315.16	319.83	314.5	310.9	316.03
311.9	315.02	313.56	304.39	316.52	313.57	317.41	306.53	306.59	315.23	308.19	316.43	309.88	317.18	313.49	318.24	311.46	307.56	306.47	309.9	307.2	305.64	310.37	315.48	313.81	311.91	311.97	307.79	307.98	317.02	310.39	314.96	314.77	307.96	313.93	311.8	317.54	314.69	306.13	317.37	316.71	310.45	309.04	314.84	311.75	314.57	314.43	311.87	317.39	306.72
300.56	302.91	300.7	306.51	311.06	306.97	299.08	301.62	307.87	302.88	299.43	306	304.4	306	305.9	310.11	304.22	303.99	318.25	309.44	307.26	298.85	304.98	306.79	293.59	311.9	308.15	313.17	301.72	310.06	301.42	306.6	303.2	309.34	306.08	306.96	302.29	309.04	303.08	303.32	309.24	307.67	307.3	305.74	301.57	301.27	296.64	312.93	303.54	306.16
305.39	311.85	315.11	310.41	309.49	313.55	309.96	305.75	310.36	309.57	299.39	306.92	310.94	300.36	309.23	316.65	313.87	312.12	314.93	309.53	310.95	306.37	299.3	309.05	311.83	311.24	305.48	312.5	310.27	311.23	306.58	306.73	316.51	306.91	308.43	309.87	302.35	311.78	310.98	310.72	298.24	316.84	312.54	310.76	305.62	309.32	307.45	302.79	310.83	309.1
322.56	325.12	319.51	321.92	325.68	329.1	329.21	326.51	327.75	323.96	325.79	326.2	331.8	321.02	320.79	329.29	324.43	328.1	328.82	317.88	323.11	325.61	330.52	332.65	329.63	324.75	321.5	328.08	329.69	322.35	327.84	330.46	327.25	324.4	326.28	336.31	331.26	321.8	322.89	327.31	319.72	331.08	323.62	331.9	324.19	326.34	327.34	324.69	319.82	329.58
326.96	321.98	323.49	317.76	326.69	330.81	319.9	327.2	327.69	330.36	323.06	321.19	331.24	327.41	318.45	329.8	324.22	322.42	324.62	324.09	330.82	319.22	326.43	326.15	327.7	319.66	331.28	332.97	332.81	328.32	320.65	326.91	329.89	333.21	326.71	329.57	323.77	316.09	329.26	321.82	328.05	315.55	322.27	321.26	326.55	326.45	319.79	320.13	315.35	322.3
321.42	314.47	315.72	320.58	309.58	314.71	322.33	318.67	316.34	308.67	324.88	314.24	313.65	323.15	316.95	321.56	314.6	313.85	321.47	320.49	316.54	317.67	319.06	317.15	314.91	320.8	325.2	305.58	308.1	319.17	315.89	316.76	317.19	317.73	315.56	315.95	318.32	312.95	315.31	315.64	321.08	321.62	320.88	318.13	319.7	319.65	315.2	313.61	311.77	314.98
311.61	321.61	305.95	311.28	314.81	314.48	317.2	315.26	317.63	307.97	309.57	308.36	313.64	309.52	319.29	312.77	306.42	308.57	309.66	318.75	305.39	310.05	308.11	311.12	313.52	310.39	312.49	309.52	306.03	309.5	310.36	314.65	314.23	304.33	307.28	309.88	312.56	306.52	305.44	311.45	309.34	310.88	311.9	313.22	304.24	315.71	308.3	307.32	311.64	315.66
297.96	295.32	309.87	303.6	306.36	305.24	312.11	304.05	301.59	305.3	299.73	302.99	307.88	306.44	311.8	300.63	302.76	308.37	305.99	308.71	304.98	313.71	308.16	297.59	306.21	302.23	305.69	296.99	303.49	306.73	306.95	302.69	304.96	297.27	305.37	304.42	302.79	306.03	306.71	307.59	300.49	299.07	309.92	300.72	309.3	311.19	299.35	303.52	308.55	306.21
297.61	304.73	294.18	298.53	305.41	306.71	298.11	297.12	299.06	299.04	295.62	300.27	298.42	295.86	297.23	301.12	295.08	295.19	295.96	310.9	299.71	296.79	303.68	302.84	299.75	297.36	299.35	301.91	303.57	299.6	301.34	303.86	300.93	304.22	301.94	294.17	297.01	305.18	301.82	303	300.47	294.06	304.14	299.72	300	305.74	299.31	304.03	297.8	297.93
303.32	297.91	300.44	303.78	306	298.5	303.96	313.86	297.59	300.87	299.69	301.06	300.65	311.69	299.2	302.4	305.58	302.55	300.02	300.29	313.24	300.97	312.25	308.32	307.53	300.86	298.95	300.67	306.58	306.94	295.19	308.96	302.75	307.09	305.77	306.97	298.54	304.18	306.37	300.22	296.5	301.1	314.9	298.23	301.42	311.35	302.06	304.5	294.1	302.95
321.85	334.13	325.84	328.31	330.52	325.31	331.44	328.35	326.57	329.87	332.15	328.04	328.78	328.97	332.6	328.41	331.23	325.63	325.78	328.58	332.63	331.59	319.56	321.32	322.38	330.54	321.7	339.03	321.13	322.25	335.92	322.81	335.41	325.02	326.05	323.07	322.75	330.12	335.85	329.01	333.21	322.75	330.1	334.3	321.56	325.32	335.19	320.28	327.08	321.62
318.41	314.79	315.11	305.21	310.77	313.17	311.21	312.89	315.27	314.76	316.03	316.38	316.34	312.2	312.87	313.27	314.28	310.8	313.21	309.12	312.73	309.38	317.42	317.25	308.52	315.04	314.25	310.12	312.99	308.84	309.46	318.81	313.95	315.49	314.37	315.81	318.17	315.98	315.31	311.38	315.23	312.37	309.07	317.36	314	321.07	315.51	308.44	312.2	318.4
301.13	302.15	306.59	301.25	302.82	306.81	305.96	303.82	298.45	308.15	310.13	306.96	304.7	302.68	301.44	303.27	301.04	297.15	307.03	312.99	301.58	300.32	303.98	303.77	307.09	302.11	302.4	301.21	306.48	305.8	303.43	301.16	295.96	305.23	298.89	306.96	303.8	304.68	304.69	301.44	311.57	301.69	302.46	296.62	301.98	299.33	305.09	305.04	307.75	299.57
332.03	325.7	330.86	326.02	330.52	331.06	329.5	328.39	330.95	332.39	323.93	321.61	331.5	320.49	328.35	328.79	321.07	323.18	330.14	339.45	329.88	323.58	331.14	328.85	326.83	332.56	337.36	327.27	333.84	331.38	329.75	320.59	326.37	329.91	327.93	321.62	326.88	322.64	323.52	331.41	332.2	329.73	325.6	330.14	331.56	324.53	330.66	326.16	328.04	334.21
307.03	298.9	308.02	308.27	308.68	300.74	306.25	300.83	305.09	305.35	311.86	313.11	304.6	307.34	309.55	300.21	302.53	302.93	311.78	301.08	307.39	301.17	306.09	302.71	309.15	304.03	303.04	302.15	306.77	307.98	309.44	309.75	299.04	305.89	310.4	298.91	303.13	298.56	309.31	307.84	303.42	299.32	304.73	308.01	311.77	308.51	309.63	308.42	310.63	303.84
306.14	308.19	306.91	308.34	299.92	305.04	305.81	311.79	310.86	308.03	306.55	306.94	305.11	305.43	296.47	302.12	304.87	303.86	310.41	298.91	303.13	311.77	305.96	300.47	304.67	306	306.17	302.39	302.84	301.98	304.83	303.1	301.3	302.43	302.41	303.37	301.56	298.31	305.48	307.29	306.15	306.02	308.13	309.04	303.19	309.67	300.84	304.58	298.73	299.82
316.58	317.47	320.35	318.43	315.91	318.61	316.13	318.37	311.49	312.44	309.61	323.25	315.12	319.03	309.06	312.01	316.76	312.94	316.08	319.2	316.75	322.87	309.89	309.55	316.61	319.25	313.28	311.77	317.38	311.44	324.01	311.42	316.26	319.7	314.79	319.63	312.99	313.03	312.83	316.74	315.24	314.88	315.54	320.82	317.68	313.55	313.13	313.1	311	313.8
319.88	307.9	309.95	317.97	317.67	320.2	309.84	310.28	316.85	308.29	312.27	311.24	313.52	316.56	314.03	317.28	309.39	311.63	306.03	314.72	311.61	313.47	307.55	308.72	317.35	316.68	310.21	307.12	312.85	318.61	316.99	313.18	315.53	307.24	312.23	311.94	314.69	310.63	317.1	311.77	307.59	316.92	304.59	310.96	315.41	313.07	318.28	309.45	311.11	309.56
309.43	311.19	311.55	315.81	311.57	315.01	303.74	306.7	312.36	318.64	305.72	308.78	316.85	309.77	311.84	309.83	308.37	310.22	313.88	311.91	308.5	317.51	316.72	307.09	305.34	314.23	308.74	307.8	311.58	315.31	309.97	309.06	306.96	310.9	315.57	311.8	309.41	309.08	316.52	315.57	307.32	310.27	313.59	310.48	316.49	315.62	304.88	317.52	303.32	313.14
299.11	306.13	304.31	304.25	304.89	299.49	299.83	302.74	305.91	304.84	308.49	303.88	304.97	302.82	304.6	294.89	299.82	310.98	295.33	306.58	296.72	299.82	298.71	299.76	304.28	305.29	305.61	300.94	304.16	299.94	303.27	299.11	300.92	301.51	306.25	300.63	301.08	300.23	313.59	306.03	306.44	304.03	301.42	291.42	309.62	307.31	300.99	299.79	304.89	298.33
313.88	316.64	305.68	314.1	306.84	315.64	316.06	305.94	315.4	312.97	316.64	311.95	310.15	309.4	315.62	308.02	310.86	314.65	317.24	319.31	319.41	303.31	317.83	313.99	310.91	311.56	311.75	309.01	305.76	309.65	314.54	312.47	309.94	309.35	311.52	312.71	310.53	311.31	313.27	315.29	304.44	308.96	312.05	306.32	315.74	311.35	309.71	306.75	311.88	313.29
315.05	321.19	317.03	312.06	321.32	323.71	317.02	315.61	320.38	318.6	320.91	318.87	314.46	312.86	317.48	317.63	312.82	320.43	321.32	317.19	332.42	320.62	322.21	316.59	318.09	317.46	320	320.98	312.21	320.01	319.99	323.11	320.95	312.98	319.94	317.68	320.98	318.7	323.82	316.18	323.15	319.61	323.41	318.72	324.37	321.22	320.26	322.4	319.47	321.01
309.98	310.14	310.32	319.39	311.86	314.93	310.51	313.73	317.15	310.09	318.12	313.53	311.43	309.8	315.02	312.02	314.25	313.09	312.69	312.77	318.89	310.81	313.03	314.48	310.96	305.99	312.54	313.05	317.68	312.27	306.73	316.26	311.85	304.65	313.1	312.74	310.89	315.48	316.14	305.27	316.71	310.17	305.85	317.93	309.86	306.24	312.53	314.3	314.04	312.96
312.45	315.83	320.54	319.46	323.56	314.32	314.3	316.32	317.52	319.87	311.57	315.28	314.55	325.41	317.57	316.72	317.29	307.47	312.72	322.86	313.94	313.57	319.35	312.35	312.81	323.08	318.53	321.15	310.21	321.36	317.4	323.34	321.95	321.23	312.17	321.02	324.83	318.68	315.94	315.6	315.53	319.51	316.32	311.51	322.89	318	320.52	314.09	315.49	319.39
320.85	328.14	322.94	322.37	329.48	325.41	324.39	329.93	325.17	329.7	325.2	324.96	324.09	325.95	322.67	316.9	326.77	321.2	322.2	323.12	322.31	317.83	319.66	320.73	328.86	325.93	329.25	317.61	325.23	320.13	324.96	318.93	320.05	324.94	323.51	321.59	321.39	318.13	326.33	326.39	314.97	323.74	325.45	320.69	316.71	329.58	328.06	324.47	325.96	323.27
299.99	297.16	301.08	305.17	305.69	301.6	303.4	304.18	302.57	308.86	302.37	304.37	302.58	305.8	305.69	302.32	300.87	302.62	299.22	308.01	304.65	300.27	305.37	295.08	306.31	302.04	302.22	297.02	304.41	304.9	298.22	299.77	300.23	295.66	294.49	297.69	304.15	306.21	303.43	304.67	303.91	306.41	293.97	302.12	302.11	303.44	302.04	298.29	298.89	307.43
311.06	317.07	307.32	307.53	305.74	302.56	314.56	316.27	306.5	310.94	306.52	315.38	308.4	312.55	310.55	311.15	313.27	305.23	308.44	312.62	309.32	303.88	303.36	307.7	316.62	308.81	314.15	311.51	317.2	312.86	311.06	310.52	303.19	310.32	305.72	308.27	316.81	309.25	322.55	309.56	315.12	304.31	307.57	303.86	313.09	308.52	304.46	312.11	314.18	303.73
317.12	317.24	315.46	318.49	324.19	314.78	325.68	318.36	320.06	317.67	311.91	312.16	319.59	316.74	321.16	322.91	318.44	320.31	325.67	327.31	318.73	323.61	320.04	309.47	318.76	322.03	319.17	318.32	317.03	323.84	316.8	316.99	321.61	324.53	322.99	321.89	317.82	319.36	321.52	318.67	315.69	321.13	320.05	315.36	319.11	319.49	319.89	318.63	315.22	315.44
318.14	314.96	313.91	306.76	311.26	308.41	308.29	315.03	314.66	315.58	311.11	316.72	310.69	315.51	313.47	316.45	313.09	314.91	317.83	308.64	312.54	307.55	308.62	315.77	303.95	314.28	311.66	315.6	308.97	319.13	314.62	311.07	313.73	308.38	302.96	312.13	314.26	318.17	307.74	311.19	312.81	307.94	319.32	310.36	308.1	316	319.52	311.21	314.92	313.67
307.93	310.66	308.52	303.29	309.93	298.25	306.64	305.93	301.74	305.09	308.74	310.96	303.11	300.88	305.07	304.46	306.38	305.39	303.72	312.51	300.39	303.22	307.57	303.02	313.81	304.7	307.36	307.86	310.24	309.39	303.52	302.58	306.2	305.87	312.49	306.65	307.17	302.35	308.17	307.57	305.08	307.93	305.92	309.24	302.16	307.59	308.34	310.1	301.9	304.16
313.15	311.85	312.57	309.59	314.75	305.04	304.94	301.78	307.58	315.5	306.24	306.04	304.65	304.8	298.69	303.76	311.61	309.67	313.01	298.79	299.1	311.94	313.94	307.93	302.46	313.61	314.59	312.43	304.09	315.28	299.02	298.83	304.42	306.03	305.43	311.68	309.82	309.14	311.5	306.47	309.92	306.42	309.52	310.54	308.36	305.95	305.84	306.94	297.94	303.65
285.67	286.84	293.74	298.44	292.89	298.52	297.88	294.19	294.99	295.51	292.51	293.89	297.35	295.44	292.13	299.57	302.55	294.83	295.51	302.42	292.36	300.71	291.64	300.13	294.86	296.45	293.9	301.17	288.4	289.2	290.53	299.55	304.55	295.69	299.47	299.87	292.31	294.3	293.8	300.02	299.35	295.33	293.98	292.51	292.05	297.08	290.51	300.76	294.71	293.96
307.1	316.72	311.13	308.49	313.49	314.73	301.93	311.51	313.95	304.9	307.95	315.15	315.27	317.4	313.72	307.01	306.63	313.38	306.83	309.18	316.55	309.78	308.44	312.78	314.53	312.76	312.13	308.46	314.28	305.13	309.48	307.31	310.71	308.42	310.16	305.82	308.14	310.59	306.65	305.04	305.15	310.04	304.37	300.92	311.93	308.67	306.8	307.43	307.45	315.62
323.19	321.88	325.94	319.2	317.95	320.21	318.29	321.71	313.96	316.78	313.57	315.83	320.48	317.07	320.64	316.73	321.94	320.17	328.91	319.92	324.24	319.01	322.35	312.78	316.11	313.12	317.69	313.02	324.79	320.59	318.56	317.83	318.6	316.2	321.02	321.36	312.62	314.51	319.21	315.71	317.44	318.02	327.7	316.93	313.52	320.22	317.47	317.68	317.88	321.85
293.14	293.51	301.3	300.74	301.27	296.83	294.22	300.46	296.78	295.5	298.8	292.8	301.43	297.36	299.65	290.7	297.39	290.93	296.66	296.97	296.76	296.78	302	292.68	296.55	302.57	292.11	300.22	307.27	296.41	295.9	297.66	301.94	302.81	297.23	302.44	302.97	301.46	299.27	295.55	293.28	304.87	296.08	298.02	304.04	292.15	298.49	296.03	294.78	299.83
308.42	310.99	313.5	313.29	314.49	312.69	307.02	309.35	312.91	310.24	314.13	317.79	318.6	310.16	310.85	311.96	312.28	311.87	310.33	312.54	311.69	305.24	314.26	305.97	315.11	313.54	305.74	315.82	309.44	310.89	314.49	315.64	312.45	312.38	311.62	312.83	312.71	314.79	312.65	311.31	310.62	311.75	307.64	310.88	319.96	311.56	311.63	315.47	317.46	314.82
293.11	295.03	298.5	294.17	293.73	290.95	297.33	302.69	297.61	285.41	294.22	290	304.36	296.42	291.47	291.14	293.59	291.99	295.46	301.13	300.91	289.94	291.89	289.64	289.02	296.3	287.6	284.97	281.86	291.7	292.25	291.77	294.33	293.9	296.6	297	295.78	294.63	292.01	297.98	298.95	298.13	288.7	287.99	296.94	300.09	303.28	294.97	294.04	291.49
312.27	307.95	309.3	316.37	314.69	318.77	308.23	313.71	315.6	312.18	310.13	316.36	320.03	314.57	310.06	308.43	311.4	315.79	311.5	316.04	311.2	320.7	315.38	317.26	313.46	315.9	308.72	316.01	316.24	312.81	316.59	317.27	316.53	327.41	316.69	309.97	317.71	308.62	310.1	309.9	311.88	307.92	315.48	303.88	314.6	315.2	310.23	312.52	315.31	315.47
309.62	305.95	304.38	307.21	298.85	305.63	306.6	309.9	305.25	318.62	306.11	307.54	309.63	312.64	310.45	304.77	311.89	317.78	312.36	311.24	313.11	304.09	308.45	305.86	309.39	309.04	303.91	316.9	305.79	307.29	308.47	312.72	301.5	302.84	305.92	309.49	315.44	307	310.25	308.05	312.04	305.72	310.5	314.09	306.04	306.12	304.51	310.26	308.68	310.25
320.91	320.28	318.21	312.69	312.37	312.51	309.97	315.29	322.06	319.67	315.96	317.18	320.01	315.95	317.36	314.13	322.96	315	318.21	315.22	322.52	317.87	323.28	311.1	323.57	313.59	316.91	325.32	310.96	315.55	317.06	317.6	316.03	317.76	315.81	316.84	312.97	316.01	312.47	320.18	317.98	326.01	313.39	315.43	319.02	320.58	306	316.53	306.63	317.38
304.54	311.69	310.53	312.54	307.52	299.08	308.42	299.64	305.39	308.83	311.18	306.62	310.25	308.4	309.02	307.63	299.67	302.1	300.28	299.8	313.61	316.73	301.29	313.49	308.98	310.31	304.69	306.68	303.35	307.77	307.3	314.05	312.98	312.51	303.04	302.28	302.89	304.92	309.61	308.76	310.28	307.42	296.09	300.04	302.34	309.02	307.52	306.46	298.15	300.32
302.23	306.52	306.91	305.99	303.73	310.37	312.58	309.15	307.53	307.31	306.91	309.5	315.76	303.72	312.16	317.3	311.05	311.43	309.04	307.11	311.86	309.34	312.83	310.55	303.33	309.27	306.6	304.91	313.65	309.43	309.66	310.43	313.91	307.03	309.89	309.5	303.49	314.91	313.02	311.09	307.36	316.45	306.81	308.61	317.67	314.85	307.71	315.08	314.63	312.81
320.39	324.23	330.85	327.87	328.25	325.25	331.56	318.27	319.08	324.6	325.73	329.16	326.14	325.56	327.25	325.01	323.32	327.26	324.45	328.48	330.42	319.13	320.08	319.57	327.43	331.68	320.62	321.54	324.01	316.44	319.23	319	324.31	323.45	328.8	330.37	332.79	326.33	328.86	318.2	319.81	319.15	329.09	319.45	319.23	323.83	326.06	326.7	318.76	324.43
306.11	298.94	308.88	306.29	302.61	307.07	308.18	310.55	307.89	307.45	305.35	309.29	309.03	312.37	311.11	307.74	306.03	304.89	313.51	317.06	312.31	308.39	310.25	308.59	307.04	309.57	302.68	312.57	314.15	308.86	315.3	312.93	304.62	311.02	308.78	320.05	307.1	308.96	309.03	314.17	309.33	304.2	312.38	301.03	309.1	304.53	306.57	308.36	310.04	310.8
320.2	312.43	315.01	313.28	320.07	316.39	318.15	315.87	315.33	308.22	319.19	311.71	311.73	312.52	314.45	311.18	311.56	307.62	311.03	315.45	312.61	320.51	317.27	304.1	313.7	311.26	306.12	314.79	308.9	315.72	320.42	314.78	312.31	314.37	317.84	315.02	315.55	316.75	310.7	315.44	314.2	313.23	316.61	311.3	307.25	318.75	318.28	310.58	319.93	313.28
298.75	300.1	291.41	296.9	300.54	293.47	297.1	292.61	295.11	297.74	299.47	286.98	287.96	297.82	295.33	298.22	297.66	294.73	299.29	302.29	300.59	302.66	296.97	304.87	290.2	293.02	296.13	291.81	297.82	297.35	298.66	298.08	294.85	294.78	300.02	303.01	297.34	302.12	293.58	297.91	298.1	290.54	290.7	298.21	302.38	294.92	294.29	295.4	298.65	293.92
306.72	303.35	302.7	301.67	299.53	300.77	302.4	307.71	301.98	300.14	308.36	303.12	301.5	301.06	308.77	309.96	306.88	302.32	300.49	297.32	300.36	309.13	301.43	303.65	302.68	309.9	304.23	301.28	302.97	306.24	297.25	301.47	300.86	295.54	303.8	297.97	301.71	306.04	304.7	297.59	304.29	297.9	303.52	300	298.95	305.18	302.47	307.82	298	307
315.98	322.13	318.64	318.34	319.56	316.87	318.89	319.66	315.09	318.32	321.38	311.41	309.91	315.57	321.4	322.87	319.71	321.2	319.66	322.08	320.3	319.78	327.99	325.03	326.81	317.58	318.69	318.21	319.28	314.85	325.13	317.17	315.66	324.58	322.54	325.29	324.38	322.78	314.91	311.23	314.66	315.94	319.78	317.62	327.36	312.34	319.86	314.68	317.52	318.45
335.3	324.12	325.69	320.29	325.32	326.68	326.2	328.61	334.98	331.8	329.97	332.8	331.95	330.34	329.76	331.27	329.54	330.85	326.61	329.45	335.95	320.75	335.62	328.42	330.63	336.37	331.71	328.89	329.05	327.71	329.73	333.4	329.17	331.59	327.16	334.38	336.89	333.29	328.36	321.32	328.13	334.35	332.03	330.57	331.18	333.87	333.62	327.49	328.9	325.45
322.83	324.54	331.46	325.64	329.81	333.99	326.26	330.41	326.56	324.9	327.9	325.42	336.04	323.05	329.81	327.18	325.16	325.99	325.27	329.41	327.75	321.45	332.87	332.39	326.21	326.45	330.99	329.87	328.36	332.12	329.56	327.02	325.95	332.49	328.73	327.04	329.64	331.84	333.24	334.09	323.69	333.64	330.29	324.62	333.86	329.26	329.82	331.29	338	326.66
298.76	310.13	304.34	304.98	299.59	306.82	303.76	301.32	302.53	299.82	310.88	298.95	299.52	300.61	304.68	306.04	303.42	295.02	302.44	304.23	295.62	308.67	305.99	299.4	309.94	305.02	300.31	300.4	307.15	307.74	305.53	299.66	303.06	302.8	305.93	299.59	309.64	302.82	310.35	310.79	310.27	304.72	299.85	301.3	308.4	300.85	305.44	307.76	302.6	309.83
318.49	317.27	323.04	314.35	314.89	316.87	313.03	315.24	309.7	317.68	310.73	309.83	319.53	306.46	319.22	308.15	309.71	305.59	306.12	316.71	306.6	307.28	310.59	315.22	317.75	320.15	315.14	324.17	306.44	309.07	310.73	319.72	311.39	312.36	313.58	313.28	312.26	312.86	316.91	311.61	319.04	317.84	317.18	308.9	318.18	313.37	316.61	310.64	309.8	311.78
301.34	307.26	307.9	310.88	296.52	310.55	307.28	311.12	306.63	309.55	311.8	312.94	301.01	304.86	313.6	303.58	308.55	312.94	307.58	308	313.33	306	307.26	308.27	310.14	311.19	310.19	303.76	308.35	314.58	310.04	309.21	309.74	312.52	306.04	310.28	313.48	311.54	311.26	317.25	305.64	301.26	307.87	306.49	301.63	300.97	309.67	308.39	302.67	306.23
307.02	302.56	309.41	312.39	306.94	317.12	310.19	321.65	309.82	316	315.65	314.66	311.89	316.85	316.65	314.7	304.75	312.21	307.37	313.57	314.03	310.42	306.47	316.01	306.49	309.59	306.2	300.55	310.72	309.14	311.16	313.74	312.59	311.46	317.96	307.77	307.2	310.35	312.84	311.56	310.33	315.84	312.21	308.99	317.6	311.74	312.43	298.4	303.5	307.98
304.63	303.99	301.96	308.2	301.45	303.56	296.5	308.32	305.82	305.01	296.7	305.75	294.41	300.59	303.65	297.04	300.42	308.49	305.43	306.14	308.65	303.48	303.64	300.57	300.27	307.26	311.04	310.61	308.65	306.67	309.88	307.07	306.11	305.67	306.9	308.54	308.12	305.6	300.28	309.07	305.5	304.56	305.99	304.52	313.18	303.5	302.64	300.8	309.29	309.42
323.87	324.39	324.59	327.98	323.04	323.5	329.74	330.34	322.37	332.21	324.6	324.49	324.56	324.15	325.04	324.93	329.16	328.05	327.79	332.52	325	322.51	323.68	320.92	320.37	324.53	326.81	321.32	322.6	326.24	326.69	330.64	324.87	324.79	326.92	326.62	323.24	333.52	322.66	321.48	324.86	316	322.09	330.95	320.47	316.58	325.57	319.1	322.66	317.74
311.43	304.71	304.5	311.56	305.02	309.96	309.23	307.68	307.69	302.55	312.07	303.06	304.89	304.08	307.81	305.1	306.85	306.3	304.77	312.69	307.74	304.67	311.86	302.73	307.53	309.96	312.38	307.42	303.93	304.88	301	310.19	311.52	311.4	302.48	302.9	305.57	299.13	305.41	309.92	310.79	309.91	310.33	310.71	310.29	301.24	305.3	304.37	310.46	311.4
316.19	305.16	313.4	300.8	318.28	310.89	312.16	307.82	311.09	306.99	312.76	308.74	309.69	312.85	306.23	300.64	307.28	305.66	308.58	312.92	311.95	304.01	305.73	315.01	313.14	308.28	312.8	301.96	314.61	308.29	311.65	314.16	313.69	308.33	309.08	312.61	306.6	308.18	307.61	305.13	315.7	311.57	300.14	308.84	310.13	302.35	310.17	313.86	303.79	308.97
326.65	317.93	323.62	321.49	326.71	326.94	323.3	316.07	324.1	316.16	321.61	323.12	315.98	319.77	317.26	321.16	318.66	320.4	327.75	321.22	321.8	313.45	318.43	323.02	324.65	320.18	318.81	320.11	322.25	319.51	315.3	317.46	311.97	323.12	316.05	316.34	315.82	317.32	315.18	323.15	315.7	318.9	321.65	317.51	318.35	320.09	316.49	309.56	313.96	317.94
315.82	321.5	321.31	313.81	310.92	321.77	319.07	318.14	317.55	314.37	314.17	316.63	314.87	323.46	314.83	318.73	318.28	313.28	321.02	315.97	311.82	320.8	318.16	315.68	318	318.65	314.08	318	315.94	324.1	322.93	312.32	315.75	328.62	317.62	327.83	308.56	312.42	319.07	315.3	319.21	318.21	322.28	317.48	313.33	318.99	315.45	316.68	323.35	317.71
308.98	311.28	317.73	307.68	310.6	314.25	315.67	321.11	318.12	311.97	311.88	314.89	310.75	307.02	315.87	315.41	314.83	312.44	322.51	308.53	312.99	307.27	311.24	315.38	307.14	307.23	311.25	319.63	314.72	313.8	310.07	315.65	317.73	309.58	321.21	310.69	311.35	313.99	312.26	310.98	311.64	306.02	310.88	306.14	314.63	310.61	311.36	314.77	311.51	315.56
321.08	325.26	325.89	321.95	329.97	326.98	326.61	320.52	320.28	328.98	322.29	320.29	324.17	320.62	322.5	326.7	330.29	329.21	324.96	328.41	327.88	327.86	321.04	326.39	324.11	321.95	324.4	328.44	318.8	323.42	327.02	323.52	328.01	320.28	322.6	326.91	327.31	325.39	331.25	331.57	324.01	322.86	318.81	321.36	331.25	327.18	323.96	320.54	326.02	320.4
317.1	319.94	309.59	313.44	315.86	307.33	315.71	316.52	314.87	307.79	317.21	311.73	316.23	317.74	314.26	315.53	313.45	317.29	309.11	311.73	312.9	310.32	313.71	316.21	311.93	311.58	313.73	318.9	311.41	321.86	310.57	313.88	320.12	306.9	318.32	317.1	312.95	311.77	314.37	315.43	315.94	315.51	314.6	309.48	313.02	319.92	311.88	314.56	310.09	314.4
313.4	318.19	318.25	305.51	314.65	312.79	307.2	310.56	308.53	312.45	310.71	317.47	323.26	311	313.15	313.5	308.76	319.53	314.83	313.7	312.04	318.85	311.97	314.95	310.66	308.39	315.16	313.34	314.04	317.55	311.31	315.04	320.67	312.66	313.99	320.53	310.66	312.48	311.74	312.46	314.34	308.75	315.19	320.33	313.81	310.82	308.65	321.66	313.42	315.61
317.11	320.92	314.84	309.75	312.47	315.35	305.47	317.03	318.74	314.73	314.48	315.78	310.16	306.97	318.42	320.76	310.78	311.53	316.28	319.09	309.44	314.46	307.74	310.94	312.41	308.21	316.44	309.19	318.3	314	317.98	309.39	314.58	313.17	316.57	314.39	314.13	312.24	313.08	320.61	317.06	317.82	313.12	312.28	316.43	312.32	309.9	316.52	312.6	313.73
314.33	311.75	301.44	304.52	301.32	308.46	304.92	310.9	310	302.8	303.51	301.45	306.89	306.58	303.76	309.32	306.54	304.91	305.83	308.08	302.87	311.26	308.57	305.26	301.24	302.32	309.68	305.89	304.03	307.53	304	312	306.85	309.07	305.61	306.95	303.91	308.37	295.34	303.92	310.27	309.92	297.91	298.62	300.9	308.33	303.49	301.54	309.71	306.75
316.04	314.61	305.19	313.47	322.57	315.18	311.97	319.61	318.42	320.78	312.29	312.93	315.33	315.23	307.24	308.62	312.82	310.62	318.54	315.25	320.32	310.74	319.62	318.76	317.97	313.14	313.44	316.18	310.41	308.94	318.73	311.96	313.93	317.79	313.29	312.32	313.65	310.43	318.37	306.31	303.43	310.34	309.46	317.97	316.64	312.55	319.96	310.5	315.34	311.51
306.29	298.22	308.93	299.62	313.82	299.45	300.16	308.64	305.28	306.72	309.85	307.22	297.4	303.81	298.38	297.35	298.01	301.24	309.64	297.53	302.43	308.4	306.52	309.38	301.36	311.56	306.67	296.62	304.82	302.81	302.49	308.1	303.48	307.4	304.9	301.2	310.87	305.02	301.94	305.5	301.83	308.05	301.59	304.12	300.99	305.4	301.99	295.45	299.9	302.48
316.27	317.58	313.41	320.32	323.2	313.44	319.64	319.75	311.71	318.32	316.71	306.93	317.54	323.89	306.71	310.78	313.01	317.18	318.7	315.12	314.58	316.87	321.61	307.32	314.89	317.1	314.15	319.21	315.38	315.38	319.12	322.49	318.15	319.55	319.74	315.83	313.25	310.25	311.71	310.51	316.01	312.01	313.78	315.59	320.37	322.28	314.59	321.43	311.64	323.25
317.21	313.79	320.05	320.23	309.36	315.14	324.69	318.91	313.55	311.58	319.82	320.29	312.61	318.4	311.29	319.2	312.13	317.35	323.93	316.59	312.78	321.76	316.05	317.42	320.16	321.8	312.59	312.39	325.19	309.56	309.65	315.47	317.31	317.94	314.13	319.52	318.42	316.24	314.53	314.18	314.04	315.39	315.74	313.11	320.22	316.04	309.96	309.44	316.39	317.92
318.06	307.15	312.01	317.67	316.69	314.81	317.72	307.94	312.87	308.27	315.45	308.21	319.96	313.63	312.36	311.33	317.14	317.91	315.05	312.73	311.98	318.73	310.05	311.27	317.89	313.87	306.07	313.99	315.61	309.49	307.55	314.61	317.98	312.59	311	310.53	312.14	312.12	308.92	307.5	314.74	308.22	329.14	312.07	307.11	302.45	315.32	311.27	313.86	310.31
307	303.73	314.59	309.07	308.03	307.44	299.94	308.61	306.57	309.99	307.74	314.82	311.51	313.11	310.96	314.59	315.53	318.31	312.04	316.14	302.2	317.11	306.56	300.56	317.07	306.24	307.69	313.99	309.02	308.82	305.84	314.11	308.05	312.22	311.22	318.77	316.9	313.11	307.37	314.61	306.77	312.4	302.52	316.19	309.77	307.42	311.89	306.52	315.21	307.35
315.85	312.49	306.51	307.33	315.06	321	307.5	305.21	314.91	312.77	314.45	311.45	313.37	310.31	310.71	309.84	311.53	314.01	318.15	310.09	313.77	312.83	316.79	311.67	304.13	311	316.12	306.78	312.61	310.14	311.85	321.55	316.7	311.78	317.56	307.61	316.94	318.23	315.66	317.85	309.22	310.51	313.31	311.68	314.29	309.42	314.22	305.19	314.19	304.01
309.38	310.94	310.25	306.94	318.16	309.69	314.05	308.56	309.02	316.5	317.03	311.65	322.51	312.6	315.56	313.96	308.73	311.68	311.16	308.24	312.35	321.75	313.9	318.31	310.43	312.39	320.75	309.1	310.55	319.45	310.34	315.02	312.93	312.3	313.53	307.87	311.15	320.01	309.59	323.67	315.55	318.81	306.21	313.39	310	307.31	319.06	318.92	306.69	305.95
311.1	301.59	303.87	307.84	311.01	305.73	302.86	311.82	319.03	304.19	310.13	311.18	311.9	294.6	310.98	307.12	311.84	303.51	310.37	315.72	314.23	314.92	314.15	308.97	308.3	309.05	305.19	309.11	304.76	306.3	308.37	310.8	308.09	303.53	306.81	308.89	306.32	307.75	310.2	306.95	310.17	307.22	309.35	314.49	306.93	306.67	305.18	310.47	309.7	306.44
319.6	322.3	317.31	312.43	318.34	317.5	316.13	322.4	323.23	321.98	317.38	317.11	317.94	325.06	319.57	316.25	323.57	316.56	326.56	317.42	318.01	322.92	314.39	318.92	320.87	317.83	318.94	319.91	315.39	317.76	313.41	319.45	313.82	314.74	317.5	313.92	316.46	318.91	318.94	316.09	322.57	310.47	312.72	319.25	311.15	311.86	316.24	313.16	317.59	323.58
323.36	320.31	320.92	323.92	324.76	328.08	322.19	324.35	321.12	335.09	319.73	322.66	322.81	326.29	315.24	323.12	325.55	330.17	316.11	321.92	322.46	334.53	320.37	323.82	322.05	327.03	326.5	330.68	322.82	319.23	326.64	328.99	328.67	324.27	323.34	325.28	322.29	323.82	320.72	325.89	333.91	317.98	322.88	323.19	323	330.19	327.24	318.15	333.08	323.89
304.07	300.24	301.88	302.95	305.46	302.97	305.11	308.41	303.16	305.1	301.31	306.77	305.42	304.41	302.84	306.36	305.32	306.6	307.81	305.91	298.95	305.48	298	301.49	306.39	302.11	306.9	297.47	294.75	302.72	299.07	304.82	301.1	303.71	301.07	303.99	291.36	310.6	307.21	307.36	302.33	302.22	303.29	301.47	294.63	308.44	300.33	297.46	299.67	295.8
290.31	295.4	292.41	295.84	293.19	293.55	294.69	297.02	288.93	302.13	298.71	298.33	298.08	289.47	289.01	294.36	290.5	295.18	295.97	297.22	299.43	301.47	291.99	301.98	296.87	294.3	291.9	289.88	293.22	297.82	303.08	294.26	297.53	299.1	302.15	301.17	292.67	301.03	297.76	297.83	295.17	291.48	291.68	301.14	297	299.73	293.12	284.57	300.08	299.45
302.43	296.99	305.37	300.1	300.17	305.71	297.9	305.75	296.86	304.67	300.01	301.46	301.9	294.94	296.19	303.12	302.42	299.19	294.39	301.96	297.34	299.58	299.56	306.67	301.71	303.13	302.15	302.39	304	294.31	300.03	296.6	295.43	295.2	305.17	302.54	299.77	306.59	301.87	301.65	304.12	296.85	298.08	306.59	297.15	303.23	303.41	304.91	300.67	302
330.65	326.26	332.31	324.52	334.49	326.75	325.45	336.06	334.42	326	326.33	320.99	323.29	330.23	326.56	333.21	334.76	331.51	324.83	324.94	333.23	323.64	326.47	332.9	334.88	331.31	326.11	330.06	334.77	334.28	333.11	332.15	325.85	329.85	324.55	327.5	327.51	332.43	330.16	327.68	328.58	327.5	331.27	334.86	330.37	323.63	333.43	322.26	330.08	332.24
315.52	313.73	312.75	316.32	316.36	312.75	323.46	319.18	316.37	312.59	320.14	312.61	306.97	320.11	312.01	317.32	311.31	314.86	314.75	321.47	306.09	315.4	306.83	319.03	311.43	311.19	313.98	312.51	310.15	316.6	321	308.14	314.57	309.76	317.15	315.8	313.47	307.75	317.82	313.38	310.74	310.15	309.83	313.42	319.72	309.89	310.8	312.34	313.82	320.69
307.42	309.86	313.81	304.49	306.74	308.94	308.68	308.94	310.25	308.23	308.52	304.03	312.67	316.39	306.07	303.88	311.47	309.71	309.18	306.41	302.12	306.29	312.53	308.12	304.94	304.16	302.92	309.14	303.69	304.9	302.28	298.39	305.42	312.03	306.18	302.53	306.17	303.95	303.06	306.76	307.01	307.71	310.57	305.26	306.49	313.12	305.73	307.91	307.83	306.85
326.5	330.83	328.29	321.59	327.73	324.42	324.46	323.03	324.57	321.73	328.53	324.52	317.66	331.98	328.22	321.42	329.73	327.7	325.57	324.54	328.48	323.59	331.61	327.28	332.76	332.17	321.88	333.01	329.17	337.44	319.53	332.3	325.28	330.8	330.08	329.76	323.58	328.5	329.6	338.26	328.48	329.72	335.64	318.5	322.04	322.32	329.09	328.56	328.37	327.52
304.19	296.28	302.96	306.32	305.2	308.41	302.5	305.04	301.51	300.31	305.87	303.57	303.26	313.73	300.77	305.19	305.74	304.94	307.4	309.95	305.76	305.21	304.45	301.98	303.59	308.07	306.51	311.01	301.62	304.59	305.04	304.88	303.42	307.39	304.01	307.17	304.1	309.61	301.14	307.15	304.08	302.28	301.58	305.47	302.87	305.06	299.78	306.66	308.96	301.14
308.23	316.18	312.65	314.51	314.39	310.42	304.51	314.53	316.33	312.14	315.96	306.57	308.62	314.71	309.08	315.35	310.42	310.19	312.44	312.71	307.75	313.98	311.49	304.42	306.92	312.21	307.09	319.49	318.03	315.82	310.25	315.96	310.9	310.52	310.99	311.23	310.81	312.24	310.58	312.3	304.73	306.99	308.61	319.16	307.85	314.55	314.8	310.57	315.32	313.77
303.45	305.51	312.46	309.09	307.95	315.3	314.9	312.16	310.58	311.91	309.51	313.47	305.29	312.68	318.84	314.65	304.36	303.96	308.48	310.99	309.58	306.6	303.64	314.26	309.1	316.66	316.71	315.97	313.84	312.24	311.82	307.76	313.74	310.35	302.24	308.06	314.06	307.7	309.18	319.75	307.85	311.16	317.64	308.38	316.24	314.94	313.41	308.67	302.45	308.34
316.3	308.58	317.54	313.96	310.03	308.17	312.03	315.42	312.18	311.32	312.94	311.64	314	309.95	305.89	311.81	310.91	310.61	314.74	311.59	314.99	310.78	312.36	315.78	307.94	311.29	315.04	308.87	313.12	304.37	311.15	319.84	308.94	309.66	311.89	315.38	312.25	316.93	303.78	317.46	308.9	322.22	312.12	316.56	312.73	314.48	311.47	311.3	315.8	313.22
301.84	298.36	305.46	306.47	299.29	299.73	304.47	294.35	297.54	299.51	298.33	299.29	301.11	297.4	298.57	294.36	301.54	298.99	297.76	302.14	299.63	302.46	294.67	302.44	300.5	299.45	296.75	301.97	294.31	301.22	301.23	299.86	299.07	300.62	301.06	298.58	299.58	298.65	295.64	293.91	298.23	300.83	301.39	298.73	297.27	297.8	293.26	298.97	304.43	297.24
312.48	309.1	316.99	321.24	315.63	318.18	321.12	312.45	312.42	315.99	309.33	313.98	316.39	315.68	306.94	316.97	312.09	321.99	318.83	316.86	314.69	318.8	319.25	319.88	316.05	317.68	316.75	316.23	312.8	323.46	310.87	314.76	316.52	319.65	313.61	314.76	315.36	305.08	313.89	310.79	324.84	322.26	316.36	309.96	320.65	318.06	315.3	319.87	313.57	316.02
310.56	313.46	317.9	317.88	309.15	314.76	315.57	313.83	314.37	313.17	323.3	314.93	311.79	315.72	318.58	314.48	325.57	319.25	312.93	314.7	302.9	318.15	317.59	312.33	315.43	326.79	312.64	316.61	312.89	315.99	315.57	316.65	320.28	316.53	318.74	313.74	316.55	320.07	315.57	316.67	314.14	319.38	314.72	317.82	313.14	316.05	320.92	320.74	322.99	313.04
317.08	317.17	313.63	318.99	318.24	311.74	317.23	314.56	314.95	314.88	311.24	311.31	309.43	314.99	306.97	311.99	317.73	315.93	318.63	309.76	320.45	313.13	315.26	317.38	314.05	314.12	321.94	311.43	316.78	315.09	310.21	307.62	320.01	314.85	317.02	320.8	310.06	307.27	319	311.99	313.17	313.83	305.25	312.91	316.73	311.44	310.27	316.29	315.7	309.35
316.87	317.36	310.53	317.58	311.91	315.51	313.97	310.08	307.61	310.88	308.29	314.53	315.3	315.85	313.49	316.88	313.22	307.37	314.59	315.45	314.45	309.9	312.15	308.5	310.02	310.75	312.79	309.09	308.47	311.31	306.34	312.67	312.28	310.69	309.82	308.16	308.1	313.89	309.8	310.43	313.76	315.29	310.87	311.61	317.02	306.15	308.21	313.03	313.44	314.9
307.63	300.78	303.83	313.55	314.36	313.57	302.73	302.09	308.32	306.23	308.87	304.18	311.76	305.13	315.33	301.64	306.99	306.89	311	307.86	304.52	305.18	303.41	305.59	306.91	310.11	312.08	311.12	306.91	305.78	307.46	310.25	306.74	305.8	309.14	305.54	313.21	310.51	314.67	310.51	312.45	305.69	313.02	306.83	308.16	307.72	311.57	307.18	306.27	308.14
312.86	307.22	312.11	306.25	312.11	309.47	311.43	308.91	315.17	316.17	322.03	321.27	313.33	312.26	309.66	311.56	320.56	316	310.95	311.94	317.86	314.02	318.39	311.76	324.87	313.75	314.94	309.67	321.94	312.47	318.08	313.29	308.19	315.17	322.1	312.21	313.92	311.51	312.76	317.26	312.53	318.97	317.26	308.8	317.74	308.28	310.89	315.23	311.32	310.17
301.66	309.9	307.33	303.02	307.17	299.91	312.16	307.2	312.91	304.97	304.16	310.27	309.98	310.35	293.97	306.8	304.21	304.67	306.8	308.2	305.82	307.44	297.23	316.46	304.54	305.79	314.69	308.18	308.05	304.98	303.29	303.92	300.49	308.67	301.1	309.32	301.72	307.74	305.55	302.69	308.82	300.37	305.27	309.6	305.16	304.49	305.84	304.23	294.6	301.03
307.93	310.79	313.26	309.56	317.36	315.19	310.49	309.89	307.57	309.9	309.73	313.89	316.26	315.07	312.29	315.22	312.36	311.3	310.52	311.62	317.28	309.09	304.56	312.97	307.05	309.31	307.45	309.03	309.27	309.44	314.16	315.61	309.15	315.35	317.65	308.15	311.7	316.22	308.19	312.22	314.59	307.19	306.76	311.62	314.61	314.98	311.49	312.64	314.02	312.82
317.21	305.38	305.97	306.76	299.55	306.54	299.26	308.39	295.27	308.18	304.41	304.65	310.41	305.26	301.22	307.54	309.63	299.95	304.09	301.21	306.49	308.05	298.45	302.7	304.49	304.65	300.29	310.8	301.76	307.53	309.89	305.68	301.76	306.02	306.91	302.57	304.17	304.85	305.47	307.4	302.03	306.21	299.09	306.69	307.5	295.01	304.26	308.81	302.76	305.98
295.32	298.51	300.9	289.87	300.1	296.21	295.22	295.56	303.52	295.55	291.13	298.01	297.34	289.57	295.52	288.39	296.4	301.89	293.14	298.92	297.55	295.4	295.87	297.13	300.98	296.61	288.98	300.84	294.44	307.06	295.05	292.87	298.04	295.61	305.2	293.74	296.43	297.13	293.11	302.36	294.2	297.07	297.39	293.45	285.45	290.52	297.69	297.86	294.92	298.32
294.43	304.24	299.27	306.06	303.83	301.46	302.81	304.12	305.8	300.63	303.03	302.74	297.99	306.87	304.76	304.84	300.38	297.12	306	300.46	304.91	302.12	306.65	307.32	300.98	297.45	303.8	309.49	304.18	300.24	300.38	302.45	303.61	301.12	303.47	304.7	299.78	304.27	298.78	294.81	307.27	295.86	308.88	304.26	308.7	304.96	305.57	299.67	299.71	305.12
313.51	318.43	316.41	327.78	314.4	317.63	318.81	318.21	316.54	311.17	317.34	315.29	318.49	315.54	318.17	313.86	330.13	320.56	318.38	319.57	318.32	317.09	318.69	315.07	317.66	321.61	319.75	317.28	322.49	319.17	315.87	316.44	314.26	316.69	315.92	312.47	318.73	320.38	313.18	325.87	317.92	312.77	320.21	309.74	315.88	320.35	320.38	316.48	316.79	312.14
329.43	327.34	329.27	323.58	326.99	330.5	330.28	318.27	326.32	316.04	325.26	326.95	329.2	326.25	321.28	322.74	327.44	322.97	320.68	320.69	322.47	322.47	329.15	327.01	324.41	328.92	335.26	328.01	325.4	332.68	323.66	334.43	330.85	319.06	328.1	331.06	321.16	331.58	326.41	327.07	319.8	324.71	328.73	327.85	333.61	327.16	325.03	326.36	334.08	326.09
318.43	316.56	321.5	307.34	321.11	317.39	318.08	317.25	316.27	311.53	312.18	318.86	320.75	316.99	318.21	310.07	314.93	318	314.33	312.36	317.67	313.43	305.55	308.66	313.79	313	312.98	317.33	319.54	320.19	311.73	318.8	318.31	314.06	317.47	320.12	314.1	319.6	317.87	317.14	321.59	309.37	316.95	313.99	314.71	313.91	314.3	306.91	312.71	309.76
299.41	298.35	310.56	301.59	308.12	308.75	300.38	302.91	303.55	312.02	311.2	306.56	309.01	308.02	311.18	314.96	311.29	307.76	301.49	299.79	301.94	308.07	304.82	301.05	304.04	310.55	302.59	307.76	299.63	301.73	307.94	310.53	301.63	304.13	302.48	305.65	305.07	305.35	306.11	299.53	305.3	305.79	299.06	299.77	304.66	301.98	306.1	308	301.11	302.67
309.33	308.74	310.29	318.07	310	315.4	303.68	306.51	305.95	312.66	316.63	317.37	305.61	318	314.64	309.11	310.45	312.6	306.66	313.62	316.07	308.19	311.67	310.2	305.11	312.3	305.63	314.13	309.85	313.61	303.55	311.19	311.56	307.52	313.16	314.08	318.33	310.95	313.51	309.55	316.29	310.66	310.59	310.95	307.01	312.72	310.68	306.91	304.83	307.24
296.17	300.29	299.19	296.5	298.67	296.37	297.27	301.75	301.02	299.49	296.9	296.51	298.11	291.24	290.95	289.73	304.69	292.94	291.66	293.72	300.69	297.53	299.08	300.98	300.33	297.68	301.27	293.17	300.25	298.04	301.05	298.17	300.37	299.82	297.4	293.08	290.17	295.8	294.29	295.67	291.3	297.78	291.67	300.89	295.01	295.15	301.59	298.16	301.79	294.8
310.44	316.4	312.4	321.5	317.42	312.92	320.67	311.18	312.24	314.76	311.04	315.71	316.74	313.21	314.17	318.4	315.56	308.4	316.64	314.11	317.24	312.34	312.01	309.54	314.4	320.73	311.87	309.68	308.42	309.81	316.37	317.44	322.24	314.84	308.9	315.63	319.46	311.62	313.7	320.14	316.47	319.35	312.21	315.27	308.97	309.54	314.57	321.09	307.7	316.1
323.84	331.19	330.1	321.05	328.44	319.24	325.21	328.1	328.61	327.83	329.46	325.93	329.55	323.67	317.85	323.39	330.05	327.7	326.23	326.69	325.55	328.79	321.66	326.45	319.83	330.98	319.44	321.77	317.24	333.13	322.95	324.28	328.02	323.36	325.31	326.19	325.46	324.29	321.08	320.77	322.88	328.47	326.45	327.7	329.69	330.36	327.16	318.35	321.06	327.55
307.8	306.11	309.05	301.43	311.94	303.47	308.04	309.76	303.82	302.39	313.03	306.8	308.4	303.62	305.02	309.3	304.36	301.84	314.56	308.1	311.51	309.68	306.14	307.15	307.76	301.39	304.63	309.64	311.46	313.56	309.56	309.11	309.13	312.72	311	307.31	300.43	301.67	306.54	299.16	305.64	311.69	305.74	309.51	306.31	309.48	308.46	307.56	316.65	304.05
302.44	307.69	297.38	300.33	302.35	296.4	295.79	301.91	300.59	299.31	291.08	290.54	296.31	297.53	297.48	300.73	299.56	298.25	297.25	297.21	298.71	298.06	302.03	305.57	298.31	302.51	293.64	300.8	302.77	296.48	294.22	292.36	295.89	293.24	300.02	301.16	300	294.34	299.76	301.04	288.91	305.1	297.61	297.19	302.63	303.52	301.19	304.74	300.48	295.88
305.66	311.94	309.78	313.25	314.5	310.89	310.78	317.03	305.3	311.35	308.65	307.8	310.64	313.52	312	312.84	301.71	310.63	312.77	305.46	310.82	308.58	310.59	310.46	306.88	306.57	308.64	314.48	318.95	314.59	314.57	311.53	307.93	311.45	306.78	308.04	315.67	310.14	312.68	311.23	308.4	316.05	309.56	308.88	309.88	305.55	312.61	316.31	305.76	307.27
311.08	311.74	311.35	313.17	308.33	307.91	315.74	308.77	314.77	306.89	307.45	306.66	303.91	308.11	316.48	309.02	308.74	315.54	310.36	310.96	312.78	311.67	308.33	314.52	315.23	315.82	312.94	309.8	312.98	310.57	313	307.48	311.64	312.99	315.35	307.3	306.41	304.35	310.11	309.74	308.19	311.26	317.28	312.97	316.92	311.09	312.93	315.55	310.23	308.61
314.62	315.62	308.8	311.7	310.41	313.99	303.75	309.94	317.03	315.98	311.89	312.87	314.69	314.11	303.36	312.98	314.19	303.35	311.63	314.79	314.6	309.48	313.16	308.8	317.17	306.01	311.62	310.05	313.4	311.31	308.21	316.88	308.48	309.71	311.6	318.51	310.05	307.67	311.58	314.05	311.09	307.29	313.34	316.55	311.01	306.4	320.6	307.36	309.5	315.91
312.77	319.63	314.88	322.06	314.46	317.87	316.21	318.23	317.11	317.03	320.88	316.64	324.39	311.91	319.18	314.49	314.3	321.86	315.12	326.03	321.34	325.78	309.17	315.64	319.77	315.42	316.88	319.54	310.73	308.71	317.34	321.03	318.05	319.05	318.74	317.08	317.61	321.69	324.59	315.3	321.43	315.53	325.91	321.94	315.76	313.2	319.21	318.32	322.38	321.68
319.99	310.2	307.97	308.53	314.07	310.97	308.52	313.05	311.95	309.26	317.2	310.68	311.39	307.38	312.81	306.45	315.36	307.86	311.45	322.4	309.39	308.49	311.24	318.34	318.07	314.29	307.86	314.16	312.1	315.29	306.63	314.12	313.52	317.47	312.8	310.02	313.99	315.58	309.82	313.54	313.31	310.76	313.33	313.59	308.85	315.25	313.64	314.61	316.28	318.04
303.66	309.78	309.5	310.36	309.61	301.56	311.34	301.16	308.06	309.5	307.71	302.34	307.08	297.36	314.88	302.28	315.6	303.23	311.93	306.19	307.26	300.14	304.5	300.63	307.9	308.57	309.79	315.36	301.68	310.47	305.29	304.84	309.34	312.84	309.88	304.96	300.55	305.41	304.68	304.14	308.41	306.68	304.41	301.61	309.03	302.91	307.03	309.12	308.43	308.72
312.49	310.12	307.94	314.89	315.47	309.77	312.44	314.42	315.1	317.11	310.63	309.47	311.38	315.77	312.92	309.68	317.86	314.89	302.78	314.16	315.69	309.53	317.76	310.7	313.41	309.86	312.18	316.77	312	317.49	315.48	321.06	315.21	314.17	312.2	318.04	311.7	303.99	318.21	312.34	310.65	313.04	311.23	309.6	313.56	317.64	309.52	316.04	319.14	315.15
303.04	304.08	295.22	296.42	300.57	293.93	294.94	300.79	297.23	302.45	297.01	305.73	294.29	310.12	303.51	300.92	299.78	309.37	297.66	299.59	295.23	297.03	300.71	305.27	299.89	296.72	302.05	306.12	311.43	305.09	305.44	307.2	303.14	304.18	304.13	302.9	301.24	294.49	298.63	305.63	303.91	299.6	302.19	301	304.71	303.91	292.95	305.1	305.98	307.32
320.12	308.96	319.61	312.95	321.04	315.45	307.54	318.98	321.27	321.2	322.52	316.92	317.82	313.68	308.96	316.48	312.7	319.06	314.54	320.42	318.28	318.48	322.69	317.47	319.66	322.42	319.96	314.86	320.2	322.3	320.65	321.25	323.71	315.47	313.76	320.72	317.46	317.49	315.71	318.85	322.55	319.62	316.74	324.12	317.5	307.69	321.6	322.27	316.43	322.37
305.96	303.43	303.9	310.01	311.73	311.68	306.74	308.55	307.22	305.8	309.33	308.62	303.66	310.22	304.32	308.13	316.62	310.59	304.78	303.62	313.57	306.87	309.28	314.57	314.67	303.77	314	309.73	307.8	307.07	314.77	305.24	308.17	305.62	312.47	307.09	316.28	308.45	306.21	310.14	306.32	306.57	311.04	311.31	312.62	312.78	306.42	315.79	301.34	313.51
310.88	313.8	312.4	307.18	310.72	312.28	304.45	308.48	311.5	313.25	311.21	309.39	312.33	309.43	316.44	313.14	310.84	307.55	312.49	311.67	305.94	310.35	312.47	313.24	309.98	307.31	312.7	306.25	312.82	313.22	310.21	308.53	310.97	310.75	306.47	310.84	309.39	305.53	312.84	305.9	309.83	311.69	318.51	308.03	312.45	313.73	310.62	312.94	305.94	301.56
300.79	291.34	299.28	296.51	298.18	296.73	299.26	292.82	292.96	299.98	298.18	299.28	294.98	298.2	288.27	296.93	297.82	299.47	304.19	298.4	299.77	290.82	298.49	299.86	292.92	296.62	299.15	302.01	294.85	302.49	298.91	295.16	296.88	294.42	291.92	299.48	293.51	298.38	293.26	295.63	297.22	301.76	295.38	293.65	295.41	291.71	292.75	292.93	298.56	294.96
303.19	307.49	312.4	298.84	305.18	298.76	311.03	303.38	302.12	304.17	302.68	300.24	305.2	304.04	306.45	308.11	304.22	299.31	301.63	304.42	299.92	302.75	307.95	299.78	306.38	302.84	300.19	302.23	313.64	310.88	302.01	301.99	305.41	306	299.21	304.13	308.48	308.55	303.4	300.1	296.61	298.37	306.91	308.26	296.48	298.98	299.4	305.09	305.48	305.64
302.36	295.03	298.87	303.85	294.58	305.53	299.39	295.43	305.87	302.68	299.79	303.41	299.69	305.09	298.99	300.73	305.97	297.56	304.42	295.8	305.98	294.82	299.14	297.47	305.08	296.8	298.62	302.36	307.34	301.54	309.85	300.02	307.16	295.65	299.8	303.59	307.42	288.88	303.29	297.12	298.15	309.58	301.64	298.81	295.62	297.43	298.67	303.15	294.79	301.41
329.34	332.63	329.82	331.46	325.58	332.08	332.87	321.36	332.32	323.85	327.32	331.32	326.28	325.47	324.33	322.65	328.86	321	328.58	322.72	327.97	325.66	326.91	320.31	325.23	331.03	328.62	324.03	322.62	318.66	327.55	322.3	325.63	331.32	320.47	332.94	332.54	328.55	332.89	330.47	329.05	329.14	326.09	330.04	330.78	333.62	330.46	331.92	326.68	332.93
332.03	328.51	327.28	320.74	334.57	328.51	330.95	327.07	325.19	323.28	327.92	324.28	326.18	332.19	323.26	319.3	324.95	331.51	325.5	330.81	325.32	322.73	324.37	325.81	324.17	327.35	328.51	327.35	325.12	334.2	331.97	331.52	329.17	328.95	328.34	324.45	327.3	328.29	328.15	321.73	314.84	334.13	328.19	322.48	324.6	327.42	320.74	329.95	336.73	322.77
297.22	295.62	299.35	299.41	299.14	300.12	293.25	306.2	295.06	296.68	297.01	304.89	301.51	295.55	300.2	300.09	299.94	303.24	295.51	299.36	299.28	300.63	288.95	293.13	299.3	304.91	294.58	301.49	299.83	289.31	297.35	299.56	298.07	290.9	301.16	300.28	297.47	293.93	295.75	299.95	294.7	286.85	297.56	292.61	289.68	297.81	300.84	299.18	305.05	299.02
305.94	294.53	309.27	307.01	302.57	306.41	303.85	307.32	299.3	305.66	307.87	307.59	304.09	307.23	308.57	303.3	302.67	298.34	296.96	300.79	310.36	298.1	302.7	301.23	305.14	305.25	305.81	306.96	307.03	303.5	312.7	306.51	304.1	305.89	301.03	302.75	307.21	306.05	306.06	305.33	304.78	307.17	304.2	297.21	298.66	300.1	301.67	307.95	298.66	297.35
303.06	300.32	300.15	309.36	305.65	302.01	299.13	300.78	303.17	303.98	302.7	303.61	305.47	304.29	303.53	301.46	312.42	300.58	305.63	305.9	307.16	300.93	296.67	302.54	301.06	310.3	302.02	299.14	303.19	302.12	307.01	298.58	301.86	307.89	301.78	301.69	302.88	304.44	298.9	299.97	304.39	294.01	308.96	302.08	298.78	305.01	303.27	303.48	301.37	299.75
305.64	310.36	308.84	310.54	302.76	312.52	311.76	311.67	311.53	312.81	307.89	304.94	312.9	312.81	306.76	313.94	312.5	306.54	306.1	310.29	303.69	307.8	308.25	310.88	306.28	306.56	303.11	304.84	306.48	304.12	311.75	305.06	304.67	308.33	311.25	310.91	312.26	300.79	313.48	306.09	309.06	307.92	308.06	303.12	316.34	305.54	305.64	308.45	308.24	296.06
325.52	314.68	321.63	324.48	323.35	325.36	323.35	326.56	320.08	324.07	318.61	321.64	329.33	325.73	327.2	317.63	325.17	315.9	328.84	328.9	328.31	322.69	323.44	326.37	318.3	326.25	321.13	328.96	331.7	329.99	326.55	333.34	327.31	325.81	314.37	330.79	325.47	321.83	325.92	316.71	318.41	324.69	324.86	326.94	318.86	320.6	322.78	332.71	319.83	330.96
324.69	321.69	313.25	316.64	310.68	309.7	311.15	316.91	317.54	316	306.22	309.46	309.45	316.89	320.71	312.25	313.31	320.9	311.89	312.47	312.05	317.08	314.35	314.58	310.4	308.33	314.04	318.48	312.77	319.54	316.26	315.82	321.05	315.24	307.86	316.96	316.55	317.79	317.77	307.09	316.28	320.95	322.19	317.09	313.89	321	319.87	318.06	307.57	314.26
294.84	294.51	295.86	295.69	298.14	291.07	293.79	298.4	300.01	299.41	288.96	291.21	295.91	297.08	295.61	292.57	296.39	291.85	299.41	295.24	295.31	292.89	290.24	295.02	299.8	292.3	295.42	295.9	292.92	294.31	297.27	293.65	293.55	297.51	287.3	294.75	287.12	297.25	287.98	296.98	296.32	297.86	304.01	297.92	294.62	293.14	291.71	295.82	292.96	296.69
309.72	314.48	305.59	309.23	313.66	305.91	310.35	311.26	309.13	314.96	303.1	312.23	306.53	301.22	305.31	309.89	308.11	303.76	308.1	304.9	313.55	308.62	305.2	301.12	303.42	312	306.96	309.3	310.94	314.05	309.1	307.12	308.88	310.91	313.91	309.33	313.66	304.31	309.49	306.36	307.92	305.2	306.14	307.53	303.67	315.46	307.51	310.71	309.99	301.3
296.28	304.5	307.14	302.27	304.34	301.19	304.04	302.43	311.42	297.03	304.73	305.9	298.33	307.3	300.83	305.47	303.65	298.89	311.32	311.08	311.58	299.87	310.17	305.72	306.08	306.74	307.9	307.04	301.37	306.84	299.61	307.46	302.51	302.61	311.75	305.16	301.44	309.05	296.67	301.76	302.79	296.93	304.75	307.51	301.62	308.38	305.04	302.37	299.2	304.07
313.07	310.51	313.89	314.77	316.69	314.37	324.37	317.23	310.58	313.96	321.76	317.16	321.16	315.2	316.79	313.91	313.84	315.42	311.83	316.86	314.76	309.98	311.91	317.36	309.18	313.88	311.14	316.58	316.72	309.29	314.95	312.34	309.37	312.33	308.84	312.1	319.8	313.93	312.12	312.82	308.94	319.48	312.23	316.94	309.13	315.71	310.8	308.28	312.48	315.12
311.9	307.09	308.56	317.97	310.46	309.73	315.57	313.07	310.21	316.34	314.4	308.44	314.42	311.48	310.64	309.61	312.61	309.11	314.49	308.4	305.54	306.24	312.64	313.14	306.74	308.1	311.46	313.99	308.84	314.84	307.59	309.75	310.93	307.72	309.33	302.65	307.17	313.95	319.18	313.53	310.49	309.92	306.8	299.53	310	317.85	309.51	313.21	304.88	309.88
298.27	297.91	294.6	290.49	287.88	296.38	297.71	288.67	294.03	302.48	290.15	293.39	294.55	298.71	302.35	288.77	287.88	287.84	296.52	304.24	288.58	290.37	300.08	296.13	293.36	297.91	295.74	293.47	289.96	298.87	290.79	296.39	294.16	294.58	301.91	297.43	292.4	293.34	290.98	296.46	293.04	291.5	301.04	296.15	298.01	298.57	297.47	295.47	289.46	298.56
309.22	309.62	306.47	302.21	304.38	298.17	301.36	306.24	309.5	308.32	305.08	307.44	303.64	309.26	299.94	307.39	308.75	306.65	301.79	305.92	306.33	306.06	294.76	303.45	302.15	308.01	303.62	301.6	304.32	303.33	308.79	303.36	304.61	309.98	306.08	303.05	304.21	311.72	308.56	310.96	311.07	308.9	307.63	309.23	310.28	303.45	301.3	307.13	301.87	303.78
316.83	317.66	319.4	318.54	317.56	320.01	314.09	325.05	314.84	316.92	320.38	316.13	321.88	316.88	311.43	314.39	318.91	315.77	316.7	315.4	315.5	320.23	325.18	319.87	315.94	323.03	319.29	317.41	319.38	326.94	321.23	314.53	311.9	314.31	316.75	315.04	316.03	307.02	313.59	315.53	317.62	321.19	326.62	315.51	310.12	313.15	307.37	317.18	319.9	317.26
310.12	313.68	320.67	319.11	311.15	308.57	317.91	316.65	313	311.31	312.75	315.32	315.08	316.12	308.51	306.62	305.54	317.08	308.62	305.6	312.07	310.09	308.25	308.43	318.5	316.47	312.73	311.14	311.77	309.72	313.53	313.96	311.88	307.46	315.58	308.49	314.98	311.56	318.57	305.31	317.2	317.46	311.33	314.53	307.69	309.02	315.45	309.95	320.47	312.08
308.57	305.99	303.63	303	305.1	305.11	304.29	300.03	306.91	305.62	297.85	295.08	304.29	308.17	308.29	306.9	302.42	309.19	310.52	305.67	300.95	305.49	299.33	307.99	304.77	307.45	301.74	302.06	305.48	303.11	302.66	300.02	309.04	300.55	302.05	301.39	302.62	303.19	307.83	302.95	310.46	309.57	307.9	300.95	307.32	301.81	310.77	305.33	301.21	307.29
299.9	299.26	293.18	298.05	300.1	297.59	294.32	296.4	292.11	289.07	295.82	299.53	294.67	289.99	302.49	297.01	291.36	299.95	291.07	298.53	291.93	303.47	300.37	298.27	293.15	298.8	298	294.62	295.68	307.03	295.42	300.63	298.89	291.25	301.63	293.94	303.37	298.6	296.85	299.58	297.63	297.42	302.93	294.11	299.64	295.47	291.3	294.05	295.48	295.99
314.27	315.08	311.7	313.93	318.73	306.98	319.58	311.3	307.88	317.71	317.07	306.27	318.34	312.91	308.38	317.48	315.32	311.36	308.01	314.62	315.99	320.84	317.25	312.82	314.38	316.39	315.69	321.49	313.72	315.02	310.59	312.35	315.32	310.93	321.45	314.11	313.66	314.25	300.93	319.1	315.33	313.06	317.77	316.69	318.11	316.47	315.27	312.68	312.48	318.29
285.35	286.2	294.25	289.24	296.68	292.93	297.64	291.93	290.53	298.75	293.15	287.28	296.58	294.13	296.4	295.93	288.62	300.17	296.4	299.39	295.46	295.62	301.22	293.96	296.53	296.33	289.89	301.52	293.01	297.64	289.46	295.05	295.7	296.04	289.95	293.78	297.45	300.38	289.38	295.26	292.99	294.38	281.53	296.08	289.27	288.73	294.14	294.61	300.47	297.89
306.82	301.58	305.77	305.63	304.7	303.19	308.29	312.12	308.08	316.44	311.57	310.23	304.8	306.63	301.51	303.27	309.55	301.25	301.78	298.37	306.39	302.99	308.29	305.81	306.35	306.19	302.49	307.28	305.64	302.59	306.89	311.26	303.61	309.16	302.76	306.87	299.8	309.89	299.85	303.04	305.43	300.36	304.61	307.29	306.38	306.03	305.25	307.47	295.54	306.46
317.56	319.47	313.29	306.28	318.93	307.94	313.31	310.22	313.65	311.03	310.65	317.95	316.66	317.76	312.63	311.16	310.79	314.55	313.38	320.71	307.85	315.79	320.28	311.73	313.61	315.97	310.85	314.69	304.4	315.84	310.61	317.72	308.67	310.21	310.16	316.48	315.21	314.13	317.92	315.43	312.04	310.56	318.61	311.73	309.59	304.97	304.39	315.49	317.33	313.83
297.18	304.51	302.37	305.06	307.4	296.85	306.13	305.4	304.38	302.37	305.33	309.46	292.28	299.13	298.3	303.38	302.5	312.36	298.79	299.69	301.29	305.33	297.88	305.01	294.55	301.69	296.13	293.27	298.91	309.51	304.16	301.74	291.49	298.21	291.2	300.06	299.79	298.14	305.25	296.87	297.96	304.14	301.73	294.41	302.41	294.82	299.87	300.99	294.26	306.15
311.44	305.46	313.54	304.92	311.32	307.47	309.48	306.43	307.38	317.58	306.92	307	306.71	310.85	307.34	309.76	308.19	305.25	313.01	307.96	305.75	309.3	305.5	309.49	311.2	311.8	314.09	306.03	313.07	315.83	312.96	315.4	307.48	313	309.56	302.56	308.53	313.69	313.7	308.36	315.51	311.38	316.99	307.99	308.04	305.54	307.53	313.14	313.29	314.56
319.83	315	319.51	322.98	320.99	324.14	321.74	319.86	324.09	325.78	317.99	322.47	315.37	317.58	318.07	314.98	316.44	318.16	319.39	315.94	310.98	317.04	319.02	321.06	321.06	317.63	319.52	316.64	315.98	320.19	317.62	321.12	319.41	318.51	321.38	324.14	313.16	315.74	322.53	320.31	326.94	323.59	317.11	322.58	324.77	320.24	314.99	319.38	320.27	318.53
316.13	319.83	320.38	311.06	327.03	318.54	317.96	320.12	321.17	317.56	322.64	319.79	317.99	324.77	313.69	317.94	315.61	312.62	319.34	317.57	322.01	318.89	314.2	315.65	325.16	312.19	318.26	319.68	321.49	315.06	324.17	320.68	318.05	321.39	313.21	318.47	315.6	318.64	327.78	317.78	320.72	320.1	311.23	314.52	318.87	322.25	319.35	316.07	323.82	319.05
316.35	301.5	299.22	302.79	307.48	309.35	308.64	306.12	299.67	305.68	304.59	306.42	304.75	305.36	307.93	309.48	306.77	312.82	307.97	305.74	300.17	302.43	306.62	297.24	307.27	308.04	302.25	305.06	303.09	306.74	305.68	311.26	306.26	300.8	304.74	303.44	304.6	304.66	304.94	301.6	313.52	300.62	303.93	307.63	306.1	305.94	302.79	308.23	302.81	303.5
332.3	325.91	327.05	331.09	327.69	330.07	328.38	320.46	328.68	325.72	324.38	331.67	325	335.36	327.42	327.77	330.86	329.79	330.27	328.98	325.32	327.46	325.87	333.67	331.2	326.21	331.81	329.88	325.58	325.37	330.48	326.69	326.1	328.46	329.54	327.94	329.3	332.53	331.57	327.74	323.92	327.71	331.06	326.99	323.33	326.12	323.01	324.06	326.91	340.83
305.27	310.76	306.77	305.74	306.73	305.31	305.35	302.38	307.63	307.24	309.6	305.83	315.92	300.06	301.95	310.95	314.81	302.36	309.52	303.18	307.18	303.5	309.1	306.27	300.54	311.06	304.53	309.28	308.62	309.99	310.64	306.31	304.3	301.88	300.83	299.57	296.99	308.93	310.18	301.72	313.49	309	312.55	311.58	304.21	308.24	305.49	310.81	311.67	309.36
305.64	317.23	315.24	315.58	308.17	316	302.37	308.59	307.38	311.81	317.05	315.83	307.91	313.57	311.59	305.03	319	307.73	308.55	311.27	306.32	318.37	302.62	310.86	308.09	306.89	305.19	313.5	312.73	314.25	315.74	310.79	308.1	307.64	307.52	318.3	304.57	304.2	310.4	314.89	306.3	307.29	310.71	301.94	313.15	311.07	306.5	319	316.03	308.62
312.07	309.32	314.4	310.09	308.53	312.63	314.94	310.13	312.41	308.73	311.52	314.49	314.91	316.08	315.54	312.99	310.47	316.7	313.21	310.63	318.4	315.57	318.32	313.58	316.12	311.68	311.62	310.65	305.47	305.53	313.74	307.83	311.87	302.07	307.46	318.54	312.48	317.79	316.2	317.04	310.65	305.1	316.38	313.13	314.67	311.64	307.16	313.91	314.12	312.51
323.01	308.91	308.87	310.29	314.46	314.98	318.21	319.01	321.28	307.01	310.95	311.23	312.93	319.27	318.47	308	322.79	314.49	315.71	311.86	317.4	307.96	306.91	311.16	318.29	310.25	316.16	312.3	319.63	314.51	315.72	320.75	316.61	307.44	314.65	320.19	313.72	318.48	320.35	311.03	322.65	311.88	315.15	321.35	320.35	315.31	319.66	316.5	315.67	313.94
308.63	308.13	313.59	310.25	301.67	301.84	304.47	309.08	309.51	309.32	302.37	305.55	313.38	315.08	306.65	309.55	311.59	308.92	306.83	309.18	307.44	315.62	301.91	313.39	310.72	306.6	310.28	311.62	312.02	314.09	308.35	305.05	303.39	308.3	316.79	309.15	304.27	309.56	304.23	307.16	306.73	309.18	307.28	317.19	307.98	311.13	306.4	309.56	309.38	314.36
311.34	312.19	319.03	311.24	314	306.87	313.24	313.27	308.37	311.04	311.64	315.73	315.2	317.5	312.01	315.13	310.38	317.37	309.57	312.25	317.23	309.73	313.21	308.8	315.27	317.35	318.79	319.92	310.02	316.12	311.95	312.18	311.15	307.6	313.36	320.21	309	315.39	312.24	316.81	313.35	312.47	312.18	312.99	315.44	316.04	309.31	312.44	310.21	313.83
316.03	320.29	312.28	308.53	317.62	314.82	311.42	305.05	306.11	313.63	313.85	304.98	308.46	311.82	319.09	309.84	314.48	306.9	315.09	316.07	309.08	313.15	317.65	309.22	308.71	316.38	313.42	319.62	312.96	307.89	307.49	310.73	314.39	317.88	310.51	307.79	308.27	307.12	314.6	313.29	311.3	306.96	307.13	316.44	307.28	316.45	321.34	302.72	312.42	317.71
318.18	307.65	318.73	318.73	309.29	313.37	317.08	320.27	317.55	313.14	312.12	317.91	304.56	314.02	314.54	312.24	313.1	315.45	319.21	309.07	318.42	311.79	320.04	314.3	316.24	316.33	322.6	313.18	309.39	307.35	313.67	317.46	314.79	316.34	315.03	304.95	312.52	312.45	320.14	316.03	319.5	316.84	314.08	312.51	318.53	314.53	320.18	311.13	320.12	318.93
294.78	294.43	292.17	301.36	307.15	292.04	308.94	293.23	298.97	292.91	301.26	295.91	294.74	300.58	293.49	291.38	300.47	301.83	294.37	294.62	293.53	293.42	300.16	302	300.48	295.36	293.97	289.24	295.73	296.17	293.85	301.17	297.21	299.29	293.91	293.17	294.75	297.67	291.54	297.55	295.32	295.99	301.86	297.98	290.89	294.3	298.18	298.89	303.9	298.37
310.4	317.56	317.23	317.33	322.84	313.29	319.95	307.79	317.41	312.79	314.86	313.57	317.06	316.01	308.91	313.83	310.75	316.38	320.38	314.98	314.37	312.03	323.9	316.43	316.08	316.98	315.32	317.32	303.27	314.24	306.45	305.8	314.48	317.1	315.28	310.72	311.83	310.31	310.55	317.39	312.93	316.8	313.1	309.57	312.27	312.16	320.46	314.99	314.72	315.78
302.61	304.81	305.21	307.79	304.76	307.11	310.15	315.81	302.14	300.68	308.4	302.12	291.02	300.3	308.18	302.27	310.63	301.26	303.81	302.57	305.17	301.98	307.78	308.28	307.07	298.79	312.18	297.23	301.72	302.19	301.53	303.87	304.04	300.54	296.77	309.38	307.75	308.4	305.7	305.1	307.83	295.12	299.65	301.83	306.73	297.3	304.2	297.59	311.35	310
306.56	318.28	312.76	319.53	316.53	312.74	324.66	309.68	307.64	316.24	316.06	316.96	320.43	316.2	319.21	312.35	315.76	310.49	318.21	310.66	318.77	321	316.1	315.96	309.92	311.13	311.42	314.36	318.32	314.72	318.56	315.04	320.05	310.35	314.12	313.97	310.74	315.67	313.01	313.98	308.51	317.87	312.21	323.33	311.42	321.92	313.08	309.94	317.58	312.69
317.84	308.33	316.4	312.65	311.55	311.55	308.64	309.3	305.35	304.89	309.3	312.16	310.85	307.7	307.46	308.72	313.34	309.94	304.38	306.45	305.46	311.86	315.73	306.55	314.37	307.62	313.09	314.25	304.88	310.17	310.16	301.29	308.73	310.69	313.97	308.49	313.68	313.15	311.43	319.79	306.33	309.52	310.49	308.66	309.61	308.12	310.28	307.35	305.11	306.64
314.55	310.38	312.51	317.02	311.91	315.44	308.32	313.1	315.58	310.16	316.67	314.71	311.18	314.71	317.1	313.06	307.99	305.86	317.27	314.42	306.87	311.92	308.63	313.45	311.44	309.98	312.59	315.75	308.97	314.28	312.12	314.02	312.03	314.89	308.88	307.79	315.23	312.08	307.23	309.79	310.9	306.53	314.61	312.57	315.63	312.51	310.22	312.8	310.36	309.23
310.21	311.54	307.74	314.7	308.24	308.09	306.63	313.72	319.21	320.06	315.65	303.76	311.8	317.26	314.31	314.38	314.04	318.85	306.58	303.56	307.09	309.09	313.82	302.25	319.87	315.43	305.75	314.91	317.03	313.92	312.99	311.53	304.36	314.9	318.34	314.56	318.18	320.89	310.33	309.25	320.83	306.76	312.63	318.73	312.28	310.47	312.25	314.24	315.46	318.89
310.74	305.95	318.5	309.76	310.46	309.83	314.8	309.89	311.02	311.52	313.76	309.53	310.02	315.35	310.92	311.57	310.58	307.72	307.38	319.28	316.73	306.53	303.6	310.32	308.33	306.95	307.89	312.13	310.27	312.43	303.91	315.1	308.95	320.85	314.43	311.37	309.21	312.46	308.46	310.09	315.04	306.65	312.21	316.66	312.21	317.28	314.08	309.19	315.3	317.04
300.55	305.6	304.26	306.34	305.63	304.17	301.84	300.01	303.94	302.93	302	297.48	307.71	310.2	303.22	296.7	304.53	305.44	301.33	300.31	305.36	295.01	308.17	303.47	304.42	302.3	310.52	299.06	297.58	305.47	295.74	305.75	294.34	303.29	294.44	304.12	299.63	306.32	309.56	304.69	295.42	304.57	304.75	310.63	304.07	315.37	304.11	306.94	304.74	306.8
300.46	315.99	303.04	305.02	312.99	306.46	302.39	310.26	304.09	309.01	313	314.67	310.96	309.45	304.98	306.22	309.72	309.78	310.23	303.57	316.99	310.95	307.25	310.73	309.33	304.68	308.06	311.77	307.26	309.51	307.3	308.34	305.9	310.02	311.82	307.67	309.09	301.78	312.08	310.04	307.41	307.72	310.75	307.1	309.09	314.75	309.4	305.53	312.35	312.21
321.41	317.94	313.98	321.48	323.66	322.36	313.15	319.35	318.02	320.36	315.16	323.12	320.68	321.07	321.61	318.52	319.14	311.64	310.37	318.04	319.68	320.28	314.93	324.86	316.48	320.74	317.4	320.96	319.09	322.05	325.45	325.78	324.24	318.66	316.66	328.02	318.75	317	320.49	321.07	316.96	321.37	318.16	317.06	323.67	319.79	315.14	315.88	326.38	318.42
317.63	304.45	312.45	313.87	314.85	312.27	316.71	314.32	319.23	313.56	318.44	315.5	312.31	318.2	306.61	316.72	308.88	313.73	309.92	310.19	318.06	313.08	306.91	314.19	320.95	322.24	318.97	312.66	312.65	309.27	305.01	305.22	322.2	318.17	312.8	317.73	319.18	309.96	319.8	314.72	312.9	310.22	315.62	306.84	319.08	310.67	313.8	310.79	309.88	316.7
305.16	297.3	300.26	292.71	296.52	301.64	302.1	301.07	299.76	296.68	301.45	301.89	299.2	302.24	304.01	293.56	294.29	303.58	296.82	301.8	296.3	295.22	300.85	304.97	301.28	300.56	297.84	301.67	302.3	305.2	296.45	298.49	304.91	302.14	301.26	294.8	307.85	305.45	309.54	303.27	307.15	307.52	307.23	303.44	295.12	304.84	298.65	301.72	304.24	293.8
311.49	308.11	298.82	308.24	306.98	310.89	298.9	304.49	307.95	304.28	304.55	305.77	300.95	305.65	302.31	304.78	314.06	303.02	309.78	307.84	297.73	304.13	308.3	299.87	308.51	303.28	306.28	305.65	301.82	310.46	301.4	298.7	312.56	302.84	294.71	307.52	305.16	303.49	307.7	304.39	303.9	307.41	303.19	303.03	301.9	305.58	307.47	306.48	306	299.26
295.11	295.1	290.24	298.1	296.87	299.36	298.96	289.41	303.65	297.85	296.92	296.87	304.27	298.55	295.29	297.85	291.52	295.13	290.6	292.03	296.27	294.16	296.66	303.24	301.35	290	298.73	303.29	291.54	290.83	308.45	293.02	290.55	296.11	292.12	292.69	298.32	297.03	298.54	293.21	292.77	297.39	295.69	291.32	285.87	296.61	299.9	293.2	293.48	294.57
315.47	326.6	316.92	319.16	324.02	321.98	316.58	315.89	318.43	319.34	324.38	322.86	317.45	322.54	315.13	319.05	313.5	314.41	321.09	322.46	323.38	318.62	315.49	323.05	311.81	323.85	315.24	322.08	311.04	316.35	318.06	316.02	316.3	318.77	324.69	319.47	320.61	322.48	321.64	325.4	320.67	317.76	315.58	321.69	314.16	312.41	319.7	323	325.12	328.18
304.49	309.03	303.03	300.78	301.45	297.69	308.68	304.27	302.2	304.31	306.07	303.47	305.12	300.51	297.28	303.62	303.49	301.14	301.16	301.61	302.21	307.86	299.98	303.8	300.31	294.29	304.98	307.15	303.78	303.94	301.49	301.46	302.5	306.17	299.75	308.09	306.46	296.99	297.55	304.62	305.12	310.25	301.33	304.76	300.04	302.97	305.76	305.53	305.18	304.89
300.46	301.73	313.78	304.34	297.09	303.46	300.01	305.59	302.36	308.57	300.37	303.91	307.81	304.28	300.35	308.8	304.29	302.14	301.14	295.68	303.47	300.42	300.05	303.43	301.2	311.55	303.32	301.2	308.1	309.48	300.2	301.88	298.38	300.88	306.4	303.66	305.88	303.78	306.59	308.74	305.39	302.71	303.14	305.27	306.95	306.59	311.09	306.25	302.04	303.96
310.6	304.56	304.02	294.88	303.73	301.65	298.73	297.37	304.08	304.43	302.02	301.11	298.63	304.35	301.39	296.12	304.97	308.36	307.8	305.74	305.29	301.09	302.26	307.68	304.22	299.47	301.87	301.95	304.89	304.43	307.76	309.7	300.7	308.1	298.85	302.18	304	305.46	308.8	308.47	297.29	309.94	301.28	299.81	311.08	298.68	301.14	303.88	303.05	303.1
289.1	292.32	303.6	292.48	295.78	286.25	293.63	292.94	293.22	293.54	294.39	296.04	298.88	290.14	288.78	295.93	284.6	292	300.03	289.94	294.4	300.42	295.8	295.49	293.69	300.13	299.5	294.62	289.77	297.16	292.55	294.18	290.47	295.07	293.75	292.37	295.23	292.51	295.57	300.48	293.71	298.06	297.87	295.51	291.87	293	292.85	295.93	295.53	291.75
310.18	317.86	311.27	311.7	320.51	318.05	308.84	311.44	317.39	312.37	310.08	310.05	310.22	313.3	318.25	316.79	308.46	317.16	316.71	311.66	316.5	315.86	319.12	308.68	317.23	319.16	310.06	317.71	311.5	316.57	313.87	309.49	319.86	304.98	313.49	311.09	309.02	313.99	316.34	312.38	315.19	313.26	317.22	313.58	311.33	309.27	317.67	319.84	314.5	313.22
317.34	317.62	314.64	314.19	311.13	312.83	314.19	314.21	319.34	311.93	321.9	324.02	310.68	311.18	316.95	317.14	320.29	308.04	313.8	314.17	318.59	314.56	312.58	314.86	310.98	314.73	309.03	312.6	318.9	312.39	317.02	314.82	306.36	312.46	318.56	310.85	318.52	311.22	315.65	316	307.54	307.64	314.77	320.38	314.47	317.94	312.26	315.74	317.67	310.19
326.2	327.89	324.31	328.69	327.93	314.62	332.22	331.36	324.47	322.58	324.08	327.52	324.88	326.19	320.62	322.95	321.85	320.94	325.62	317.96	335.9	328.06	324.41	323.81	321.91	327.08	324.85	319.87	320.35	320.54	326.46	316.12	328.57	329.77	326.9	321.67	322.14	337.93	319.82	319.19	324.3	322.2	318.44	320.67	328.56	322.33	322.4	329.57	330.13	325.15
303.57	304.31	302.19	309.81	297.89	299.99	302.29	304.71	301.82	297.69	301.32	301.11	303.08	298.65	299.62	301.85	302.35	298.45	295.82	302.32	305.68	294.09	295.79	304.16	307.15	298.8	302.02	305.15	294.05	302.17	296.91	301.29	305.45	302.23	301.64	311.96	299.44	305.84	300.52	296.3	305.89	302.43	299.26	291.4	309.84	308.53	299.78	307	301.03	303.37
305.76	305.94	304.66	304.05	301.97	302.93	305.13	304.89	309.84	302.7	302.09	296.06	311.78	303.23	310.06	304.01	302.43	303.89	306.29	301.62	298.35	298.54	304.15	300.85	297.5	299.98	299.18	305.24	305.04	301.16	299.78	307.14	298.66	302.65	303.91	302.1	298.62	303.7	301.48	304.27	306.55	306.33	298.06	300.82	302.94	306.2	301.17	303.02	297.8	304.16
319.82	317.93	311.19	307.92	312.38	312.3	312.42	320.11	318.41	313.57	314.46	319.03	313.9	316.04	316.39	311.34	316.92	309.24	319.94	320.29	316.29	316.97	318.96	312.21	311.85	311.88	313.75	316.69	319.09	318.59	317.13	314.51	316.32	313.58	311.49	311.48	314.22	315.58	316.11	313.39	309.21	307.48	320.12	314.82	313.66	312.94	313.68	316.34	316.82	314.05
296.05	298.46	297.85	304.19	300.92	297.66	298.81	301.18	306.43	302	296.38	301.5	301.65	298.57	300.46	302.96	298.6	303.48	299.7	295.97	297.28	297.95	304.81	302.98	297.35	302.31	295.32	299.17	303.19	303.5	295.75	298.88	301.46	298.36	294.27	302.95	299.66	306.16	301.77	301.67	300.4	296.83	301.01	300.12	294.36	297.13	301.42	294.08	299.66	299.36
315.67	314.39	314.08	317.13	317.11	314.53	321.82	313.39	317.14	312.18	312.23	319.75	313.27	314.72	316.42	310.33	314.63	316.49	314.33	309.8	317.46	313.52	312	321.13	314.93	314.65	314.25	314.59	315.02	315.32	316.71	316.1	322.47	318.44	319.73	312.72	314.95	314.43	321.53	313.16	314.09	323.89	315.38	311.79	312.09	318.75	316.57	315.1	313.37	316.73
309.99	312.42	324.98	319.63	313.68	318.59	309.93	313.43	309.08	317.84	313.97	314.49	309.26	316.65	311.14	313.49	309.57	313.13	314.69	318.81	311.15	311.03	315.91	313.55	317.08	306.52	320.12	311.82	313.19	310.58	314.33	311.42	317.17	322.54	309.14	303.57	313.97	309	318.53	310.62	313.82	311.24	321.38	322.59	317.54	313.84	313.88	314.28	312.91	311.14
315.61	311.8	312.72	311.32	317.96	306.24	316.41	312.18	310.03	314.53	311.79	314.14	316.37	316.01	313.42	321.07	316.3	314.33	314.86	316.93	313.58	320.25	314.41	323.87	314.05	319.21	310.9	318.89	314.4	319.67	311.61	314.3	304.22	316.74	315.77	322.28	303.98	314.62	306.02	317.31	313.32	317.53	305.12	319.52	313.04	322.01	312.63	317.51	314.76	314.18
290.1	304.91	295.94	296.6	291.04	303.32	314.2	301.81	306.86	303.88	301.24	299.17	307.48	307.17	299.46	300.4	298.67	302.79	291.24	299.03	305.25	302.47	304.97	302.92	300.08	306.77	297.92	307.99	306.03	302.18	300.61	303.01	302.01	301.16	305.7	303.28	297.21	309.72	299.63	295.9	299.48	299.06	304.54	305.41	292.01	300.84	294.76	301.84	310.87	300.18
318.03	313.33	308.25	315.12	306.27	313.98	310.18	317.94	316.24	318.2	312.36	313.96	316.45	304.96	307.51	316.38	308.95	309.43	308.99	306.19	309.21	311.04	309.44	315.39	319.59	306.19	313.21	312.51	310.88	304.63	310.27	316.69	309.47	307.81	298.75	310.52	316.03	311.8	309.2	306.82	310.98	313.13	317.62	315.93	312.51	316.71	313.42	313.47	315.19	307.44
303.87	300.53	304.88	305.76	302.41	306.81	310.34	300.71	306.01	300.99	309.39	301.17	312.33	310.13	306.34	300.98	313.19	307.32	306.4	305.13	305.71	306.26	310.2	308.79	301.97	306.11	306.94	306.74	307.32	307.9	303.94	308.68	305.4	303.51	308.95	304.51	306.58	300.4	297.92	304.71	299.46	307.36	302.89	307.81	307.28	312.92	306.09	306.49	310.62	311.92
314.81	324.37	306.14	320.71	301.14	308.93	311.82	312.46	311.75	309.11	308.05	308.18	317.53	312.59	311.93	306.46	308.17	304.88	304.58	313.97	311.25	308.03	310.04	305.5	305.83	312.93	317.07	309.22	310.47	313.19	300.93	311.76	311.54	306.83	302.46	310.31	305.25	310.93	305.86	310.23	301.59	310.1	311.66	314.35	312.74	310.95	314.96	308.82	314.01	311.73
324.24	317.44	313.16	318.38	320.22	313.2	317.26	318.1	314.66	313.04	318.3	318.27	310.62	317.45	312.55	321.49	316.85	315.77	322.37	321.05	321.99	313.82	319.91	316.45	321.1	312.74	316.54	317.21	314.71	312.17	313.8	319.9	317.35	316.6	312.95	314.2	319.97	325.59	320.22	317.72	320.75	317.47	312.75	314.02	323.29	317.09	326.62	319.48	317.16	317.51
300.79	293.09	304.71	303.36	297.95	305.08	301.22	293.18	304.73	300.9	302.01	301.23	295.42	302.99	305.25	298.45	305.95	300.23	297.27	307.43	303.96	300.8	297.14	298.98	300.8	303.64	296.92	300.41	300.33	307.37	295.48	296.38	294.16	301.2	293.29	302.43	299.74	307.71	299.8	301.33	311.52	300.01	296.53	295.39	300.66	301.39	302.11	298.14	305.75	300.97
313.22	317.55	314.89	319.75	310.34	314.09	315.14	316.34	310.62	320.38	317.68	311.63	314.38	317.36	310.96	313.41	316.18	315.92	307.03	319.19	324.43	311.62	316.08	313.86	320.58	317.85	314.83	313.67	316.49	319.25	317.15	314.75	312.12	314.66	311.09	310.96	323.09	315.26	309.24	312.34	323.28	322.47	319.92	310.08	315.08	321.02	312.05	323.7	314.22	310.96
310.63	312.76	318.78	316.48	316.7	315.63	317.52	310.83	315	323.48	316.84	315.52	311.53	321.8	313.41	311.16	316.65	311.82	317.85	313.65	310.81	318.6	317.63	312.84	311.28	317.28	311.63	306.33	316.23	311.81	307.85	311.65	313.71	312.99	308.4	314.55	321.77	315.68	313.7	307.37	315.43	307.81	315.76	308.16	314.56	313.71	317.83	312.63	311.71	318.37
313.3	309.18	318.08	314.79	309.31	314.94	315.98	309.6	314.98	312.91	319.12	313.96	314.39	315.84	321.97	315.29	309.87	317.75	316.16	308.26	311.32	315.48	312.87	312.59	305.16	308.28	310.75	320.96	315.1	310.02	313.62	314	319.69	317.4	320.14	306.9	317.04	311.92	317.6	312.75	314.64	312.56	321.13	314.03	312	314.89	309.01	317.12	304.24	319.91
313.43	311.17	316.82	315.01	319.43	321.15	313.59	320.23	319.56	307.27	314.34	315.47	318.92	319.75	314.72	321.79	309.79	311.57	312.06	313.51	317.64	312.53	319.27	306.52	322.33	316.77	314.11	316.91	316.43	311.02	312.95	318.38	319.52	317.95	313.41	312.16	312.59	302.88	315.32	315.14	321.53	309.14	308.9	316.24	314.73	320.81	318.19	316.25	316.15	316.18
310.54	307.71	304.36	305.27	302.15	309.21	305.45	318.49	304.35	312.82	308.29	307.49	300.34	307.28	312.53	302.28	301.57	310.05	306.97	309.19	306.72	315.78	303.93	307.55	306.09	302.41	312.1	307.64	303.48	303.5	309.89	296.23	312.97	309.66	308.12	306.62	310.33	307.35	304.66	303.69	308.13	307.24	304.94	304.63	298.67	303.67	308.79	306.8	305	306.62
304.11	299.94	301.27	301.01	301.38	301.62	299.13	303.26	307.79	301.07	299.62	299.2	296.65	301.27	303.49	303.86	302.74	295.04	301.04	305.65	297.59	299.02	307.29	301.32	308.03	306.98	305.63	302.61	294.67	309.27	302.51	306.34	305.29	300.25	299.35	295.28	298.7	309.07	302.71	300.03	306.11	300.79	292.85	304.05	303.82	303.93	304.59	295.92	300.86	298.2
297.02	302.94	304.51	306.54	300.45	299.63	303.74	298.83	303.41	307.49	303.93	303.52	309.66	301.05	305.28	304.67	306.92	304.92	300.14	307.28	304.93	304.08	301.27	301.71	303.44	303.67	303.41	304.92	307.09	310.6	299.02	300.45	299.18	306.08	301.08	303.56	311.99	308.11	308.69	304.87	304.19	303.92	303.8	303.74	299.42	304	312.4	300.88	305.06	303.75
308.27	304.55	305.48	298.55	306.23	305.85	304.97	306.58	307.89	307.46	302.71	301.97	307.44	308.72	301.87	307.41	311.63	305.37	306.06	307.07	305.29	298.82	306.32	305.95	305.07	305.85	304.17	307.47	298.93	309.01	308.31	312.68	303.28	309.43	302.83	313.62	305.82	306.47	303.93	310.96	314.57	309.07	308.6	309.33	305.65	306.14	315.4	313.58	304.97	318.88
321.06	319.47	304.83	321.31	322.11	313.35	323.01	317.1	315.75	321.77	313.62	315	317.44	320.43	323.9	320.59	316.04	323	315.98	314.84	316.28	322.72	319.36	314.28	325.85	319.86	318.54	315.64	318.46	318.35	313.72	313.35	312.02	318.11	320.61	313.66	314.53	319.31	315.57	322.18	320.93	313.32	311.33	311.79	318.98	322.56	320.56	313.48	309.07	312.82
296	300.79	296.83	293.09	293.96	295.06	293.04	288.3	296.79	287.11	295.55	297.55	298.64	293.08	300.55	298.75	297.88	297.34	303.9	299.41	295.9	307.1	298.45	292.21	294.66	295.57	297.52	293.57	297.58	295.87	302.77	299.06	297.91	302.63	295.35	292.52	292	296.01	293.66	301.96	294.09	298.48	292.19	300.04	294.64	296.99	296.98	294.53	296.54	292.01
303.96	315.64	313.35	309.72	313	304.03	308.38	312.06	309.85	306.46	312.04	316.52	309.84	307.02	309.43	315.06	315.44	317.39	308.28	309.53	303.87	317.33	302.81	308.42	312.66	316.01	311.85	314.05	311.14	310.16	308.99	316.05	309.02	316.64	311.52	307.37	311.28	305.35	311.6	310.6	309.62	308.86	307.89	315.09	306.63	316.45	303.89	308.74	316.38	308.73
299.36	298.33	303.61	306.59	302.34	304.09	308.02	302.43	295.11	307.07	308.28	304.31	296.99	299.53	300.28	294.64	304.96	305.78	299.39	300.94	300.03	298.02	303.84	303.62	304.52	306.22	299.98	302.04	302.66	306.13	303.01	294.81	304.3	307.44	304.34	299.3	310.2	297.99	304.57	301.82	301.15	302.56	301.63	296.71	307.12	307.53	306.3	297.03	304.38	299.32
301.49	289.73	299.06	288.52	292.15	287.7	300.04	291.74	297.88	297.03	294.09	292.96	300.26	296.1	296.39	290.83	291.05	293.23	292.3	292.85	291.9	293.03	296.67	290.71	291.39	290.82	293.42	291.94	288.26	297.88	291.53	290.67	290.05	288.38	299.32	284.52	295.61	287.85	289.81	296.34	292.69	292.88	288.39	297.17	296.91	296.29	287.55	291.27	295.63	298.51
308.26	313.04	312.3	314.92	312.63	316.12	308.18	311.28	308.23	310.35	314.74	319.1	299.36	311.14	309.82	311.68	313.27	308.3	312.73	309.72	313.06	310.91	314.78	306.36	313.1	318.95	305.22	307.21	310.82	308.46	308.29	310.68	317.1	313.51	310.15	316.4	309.28	313.94	309.26	313.46	309.88	309.49	305.48	318.87	313.62	305.67	312.96	305.01	309.03	318.66
325.39	321.54	309.62	312.39	317.19	306.36	315.47	315.3	312.9	313.68	318.91	312.14	323.88	316.56	311.79	312.61	314.52	316.65	313.4	312.08	316.76	310.18	313.67	317.56	308.44	304.74	307.76	312.64	310.21	311.52	313.31	313.3	313.1	318.91	311.98	317.78	315.71	321.71	317.45	317.26	315.13	310.87	312.53	313.15	316.94	319.12	310.09	314.44	315.7	307.04
313.25	313.29	312.87	321.06	316.3	322.96	314.97	321.71	316.99	313.83	323.37	316.13	318.58	319.58	314.75	316.66	314.83	319.29	316.27	324.08	314.04	307.02	321.9	313.29	320.33	319.97	315.23	313.67	315.34	315.25	324.21	320.29	323.03	319.12	321.17	323.26	321.35	314.61	311.67	321.69	319.3	314.9	313	314.16	315.3	309.16	317.69	318.6	313.14	324.99
319.83	311.91	313.76	319.22	316.84	316.06	326.73	325.4	320.61	318.41	319.7	321.59	316.31	319.51	315.38	313.08	315.17	319.07	317.97	309.05	307.98	320.44	316.33	318.27	313.06	313.42	309.89	314.54	316.23	325.86	314.7	316.15	315.52	320.35	315.44	317.53	315.25	312.89	314.16	319.01	321.09	322.35	321.59	323.67	311.52	307.19	319.29	316.81	314.62	320.54
300.64	303.42	313.31	306.74	308.08	309.73	300.86	305.24	307.29	307.38	303.28	314.65	307.51	301.12	306.61	308.05	305.61	311.38	304.71	314.61	308.16	302.29	304.71	308.79	303.57	305.52	304.68	304.1	306.08	307.72	303.46	307.93	301.47	302.81	308.3	305.12	304.13	311.04	306.12	294.28	304.51	312.53	302.53	301.85	309.55	304.44	307.9	313.52	303.25	307.01
322.18	309.02	313.43	303.96	312.11	310.19	311.64	312.57	310.97	308.72	312.26	311.72	317.46	308.53	309.37	310.75	315.44	304.35	308.32	307.67	307.88	316.18	311.86	303.79	315.66	310.01	309.15	308.17	308.74	309.16	311.97	312.94	312.02	308.19	300.78	314.12	311.88	310.19	305.46	315.31	307.47	303.91	312.08	305.91	311.61	313.96	312.14	310.19	304.71	314.19
301.64	298.89	301.79	307.24	313.48	302.78	298.93	299.68	310.14	308.03	304.75	306.12	308.13	309.81	299.92	302.9	302.92	308.14	307.05	302.09	307.02	305.2	308.39	300.6	301.15	300.07	301.49	309.74	309.13	303.6	302.02	308.9	306.63	308.1	306.66	306.28	306.06	308.41	310.03	307.78	299.05	302.41	299.07	304.48	302.26	300.94	307.23	302.86	302.96	307.78
312.63	318.39	311.01	303.91	319.86	321.44	319.2	312.57	318.87	322.97	307.54	306.97	312.82	318	308.35	314.53	313.07	314.66	305.49	309.29	321.12	312.84	317.2	317.58	315.37	309.65	317.14	309.43	312.07	315.94	315.67	315.56	311.23	319.24	316.56	308.24	318.73	309.65	316.21	326.66	316.05	308.42	311.22	308.71	311.16	314.59	306.66	315.51	315.22	314.82
308.33	313.84	306.05	314.87	310.27	307.31	317.39	307.46	314.05	307.07	305.85	312.86	313.83	312.65	316.79	314.26	314.3	311.71	316.39	311.55	309.9	307.64	301.64	311.98	311.31	316.22	311.12	307.94	319.63	310.57	310.57	311.06	308.81	311.29	315.16	313.77	311.85	308.45	313.4	313.39	308.97	308.25	310.66	304.16	311.04	307.61	311.29	308.5	305.46	316.13
304.73	306.64	306.59	297.28	300.89	307.09	307.42	307.9	303.94	301.89	306.53	310.72	298.59	304.86	306.66	304.43	308	295.39	297.86	300.59	305.19	303.86	310.09	299.89	306.27	308.34	307.95	300.19	303.66	304.16	296.66	309.17	303.89	312.17	304.58	300.81	303.86	313.7	299.12	295.61	298.56	313.7	304.51	309.78	305.65	301.7	305.47	302.62	299.07	302.25
288.03	289.39	288.54	289.57	285.21	295.49	300.64	299.58	291.94	293.32	287.86	297.85	287.6	293.06	299.71	294.24	289.93	301	298.65	294.78	296.5	297.31	294.79	294.56	289.47	295.42	295.41	299.76	289.75	294.12	285.81	291.83	287.94	288.3	291.44	289.65	299.01	296.7	290.65	285.57	302.8	291.33	298.35	295.52	291.56	294.44	299.19	291.57	293.3	295.34
305.07	304.98	307.37	305.9	305.85	306.6	303.41	301.13	303.85	303.14	306.29	304.42	312.88	309.66	301.91	309.67	304.18	307.92	308.92	307.55	306.14	306.96	302.73	300.84	311.09	309.19	305.22	303.22	297.95	298.86	310.64	300.32	308.56	302.29	305.22	313.12	306.57	303.89	307.47	303.14	306.54	302	303.44	303.15	299.51	302.4	300.71	312.31	307.23	306.67
292.67	291.27	293.4	290.95	301.91	295.96	298.5	299.89	290.77	293.68	290.11	296.29	290.89	293.84	294.71	295.24	293.17	295.61	287.38	288.18	293.87	294.4	294.01	294.04	301.5	292.18	287.66	291.79	286.55	297.51	294.3	290.02	291.77	294.11	292.08	290.54	293.18	293.55	289.51	305.06	296.78	298.17	294.19	298.04	293.75	291.94	295.96	294.26	286.72	292.95
315.75	315.12	311.23	318.27	320.26	312.71	311.22	313.83	317.98	314.1	314.59	322.63	318.12	316.25	313.33	322.81	311.13	316.24	324.25	325.2	312.55	318.79	314.25	311.29	315.88	321.33	317.88	309.78	314.12	307.87	321.38	315.86	302.62	319.88	314.38	323.43	315.26	310.71	313.82	316.44	316.13	312.64	321.11	319.72	313.49	314.9	322.84	310.49	315.48	316.63
317.26	320.74	314.05	314.58	317.23	321.79	321.68	320.97	314.95	319.46	313.32	318.23	315.77	313.79	321.68	319.26	319.39	311.83	313.73	320.49	317.29	316.73	315.58	318.63	324.51	314.47	322.53	324.3	317.27	322.26	314.2	320.61	316.53	313.4	323.7	314.28	327.04	325.39	319.88	315.34	321.56	321.44	323.7	326	308.07	324.98	316.95	323.59	324.93	316.17
307.82	306.28	309.59	301.03	307.19	304.89	305.03	306.17	304.49	298.17	312.93	302.75	303.37	302.55	315.76	311.41	310.96	309.75	306.76	299.08	306.39	304.16	311.12	313.77	304.14	307.3	310.51	305.1	300.63	302.49	303.41	312.1	310.94	298.35	310.13	306.01	310.86	307.28	297.49	298.06	305.37	306.21	303.8	310.55	302.79	305.35	309.69	300.7	306.44	302.9
297.22	293.21	302.16	296.24	293.19	298.68	300.82	295.05	297.57	292.12	291.6	299.37	295.37	291.96	300.75	296.92	293.84	287.97	302.8	295.92	295.47	296.22	295.1	293.15	288.74	289.11	292.45	292.67	293.47	296.31	293.93	297.33	292.68	294.86	293.19	298.99	292.59	294.2	295.78	298.24	289.72	292.76	294.18	291.01	297.26	297.04	296.46	297.67	295.28	292.99
320.14	318.37	319.22	309.95	314.64	315.05	319.42	318.25	315.38	317.07	308.22	313.26	312.44	311.82	316.4	317.02	315.43	321.25	308.81	321.15	318.11	326.24	312.35	314.32	314.51	313.16	319.01	315.34	316.76	313.89	308.52	318	316.28	315.84	314.87	313.64	318.84	314.39	313.44	310.23	321.5	313.73	317.95	318.64	308.56	316.33	311.86	310.98	315.81	309.72
298.17	294.73	292.62	289.32	294.44	297.56	294.68	294.94	286.65	294.74	296.12	297.38	293.32	291.84	301.05	294.91	302.17	291.28	298.21	284.35	299.37	295.47	292.96	299.25	295.68	291.73	287.76	295.38	286.96	293.34	294.95	292.69	293.5	292.98	297.63	295.77	293.64	293.67	296.8	294.05	292.61	287.95	300.61	295.46	289.24	292.13	289.81	291.63	298.59	289.11
324.53	324.37	331	326.37	325.28	327.54	327.51	322.74	324.4	322.79	325.24	331.49	326	327.44	329.2	326.07	315.18	324.83	330.06	325.47	328.15	322.72	327.65	326.89	321.03	322.54	322.4	336.39	329.67	327	323.15	320.61	328.77	330.92	318.08	325.83	324.93	328.88	321.48	329.34	317.01	326.79	328.52	319.67	332.22	325.67	324.53	328.1	327.39	325.52
300.31	303.36	300.98	301.84	300.21	304.03	307.36	304.08	302.66	305.02	309.07	311.31	302.38	299.38	306.61	301.66	300.36	302.05	306.95	295.6	300.15	297.87	302.62	305.08	303.32	300.98	302.05	298.5	310.33	303.85	302.88	300.65	299.66	301.95	303.64	298.21	299.48	306.03	298.44	304.08	299.17	308.3	304.54	305.38	296.99	305.52	303.2	304.59	307.52	302.98
305.1	304.65	305.48	299.78	305.72	310.37	311.18	311.38	311.07	308.82	308.6	302.4	309.88	307.61	303.97	308.45	302.9	311.87	311.82	307.7	316.04	311.72	304.11	308.31	306.85	316.62	308.2	301.83	306.89	311.53	306.07	304.68	308.16	307.12	308.39	307.74	315.91	299.7	306.88	309.43	315.38	303.28	306.85	307.17	310.93	306.09	301.71	305	309.76	306.44
324.43	322.25	322.43	320.53	321.89	322.79	319.36	333.27	323.64	327.24	325.66	317.1	325.12	323.51	317.86	315.81	326.54	326.65	320.36	327.56	335.92	329.73	325.21	326.48	324.8	319.42	315.65	320.24	317.79	332.75	327.41	324.64	321.78	319.53	321.85	326.74	322.96	320.41	327.22	324.72	325.29	332.41	325.8	321.27	320.2	329.55	324.73	332.65	320.6	325.21
309.81	306.61	314.09	318.84	317.05	310.21	309.17	319.07	308.85	309.87	306.72	314.1	310.01	312.69	301.7	308.94	310.06	312.92	303.96	308.3	310.03	307.04	309.63	310.54	307.9	305.08	314.7	312.51	315.81	311.75	306.97	309.34	311.44	310.22	311.21	310.93	307.54	303.91	307.45	311.63	312.29	302.93	310.24	306.53	307.35	309.29	308	315.19	309.92	314.26
300.01	297.88	296.58	302.45	295.61	301.45	301.38	292.65	291.36	298.33	296.46	300.8	297.99	295.22	296.87	302.66	298.76	286.4	295.12	293.88	297.76	297.95	297.25	290.35	297.07	298.09	299.27	297.81	304.96	299.66	297.41	294.9	297.59	290.82	297.49	291.98	300.93	296.66	296.29	300.5	296.17	291.16	294.2	296.06	293.97	296.77	293.94	297.37	300.84	300.8
310.89	312.06	313.41	308.17	307.95	310.89	309.46	317.67	310.84	303.7	302.33	308.21	315.13	305	310.73	313.61	309.6	310	309.1	314.07	311.76	312.36	315.04	315.35	315.64	305.32	308.93	307.69	316.45	315.68	307.56	314.63	314.63	314.81	319.07	311.55	311.48	308.64	301.13	311.25	316.82	306.59	315.46	303.08	307.06	314.31	317.72	304.74	317.17	308.09
309.96	310.07	307.51	307.14	304.1	307.63	310.16	307.85	305.18	307.37	309.61	308.92	303.77	311.09	309.43	301.99	308.46	304.37	312.36	305.79	310.41	316.34	305.34	308.27	309.26	302.68	313.58	299.22	306.83	312.37	303.36	305.22	308.13	305.1	310.84	302.5	308.9	316.11	306.77	309.4	301.96	312.88	311.94	310.74	311.58	308.77	307.07	307.41	309.68	309.27
317.97	298.85	311.69	303.78	300.36	303.58	307	306	304.81	309.99	308.35	305.9	306.31	307.24	308.31	304.21	300.51	302.18	302.53	303.53	306.14	308.39	300.17	305.69	304.25	305.86	301.21	308.92	310.16	309.85	307.46	303.13	304.37	304.63	305.34	310.65	306.58	300.93	301.27	304.77	306.71	312.03	308.87	310.36	295.61	300.89	305.71	311.26	305.6	306.14
316.2	308.99	309.27	313.44	311.3	313.69	310.31	309.62	319.66	314.47	304.13	313.64	312.34	309.81	314.29	303.75	328.38	306.52	305.78	308.01	314.44	316.13	312.25	314.9	319.64	310.97	312.19	310.67	311.84	310.31	306.54	314.57	303.86	313.28	309.84	307	314.11	311.57	313.37	313.83	305.31	312.25	314.51	317.32	319.55	310.32	312.92	303.99	314.94	312.72
307.5	303.48	297.48	299.62	305.05	304.4	307.98	307.24	307.98	299.07	306.4	308.6	305.27	304.98	305.17	300.34	304.83	303.05	303.87	308.43	306.32	309.68	309.61	303.95	300.94	303.63	308.5	302.7	302.94	310.06	311.53	306.12	303.27	311.26	309.2	302.25	304.37	304.86	307.18	305.06	303.15	303.9	304.46	304.83	302.33	302.89	306.58	307.97	307.62	308.22
324.82	332.36	333.62	326.34	327.52	329.97	330.66	330.28	322.7	326.78	328.33	328.58	326	321.3	324.67	334.82	332.5	331.63	327.21	320.33	337.31	325.5	328.62	329.71	328.95	324.09	319.85	329.01	330.61	325.49	334.99	332.15	331.6	329.21	332.43	330	336.17	328.71	332.31	331.12	327.18	327.46	335.14	332.62	328.53	335.6	323.89	333.1	333.15	328.55
303.2	308.09	302.64	294.87	298.67	299.49	310.23	307.28	300.53	306.55	305.73	307.2	300.2	295.86	303.58	302.43	298.5	298.18	310.82	304.09	304.8	292.4	304.22	297.36	309.66	296.22	304.14	301.57	302.89	307.58	293.73	304.6	309.62	303.46	305.02	305.97	304.41	310.04	297.21	308.57	304.95	308.96	305.27	306.41	302.47	307.49	301.69	303.67	299.05	305.11
303.81	298.7	301.51	308.2	305.12	307.02	301.86	297.29	302.28	309.89	305.98	303.36	307.32	302.44	302.39	305.95	304.93	304.86	301.14	306.58	304.93	306.18	297.98	298.16	300.5	313.1	305.92	302.42	304.07	301.42	299.39	307.49	300.14	303.59	299.92	303.32	298.65	305.13	294.26	303.46	305.19	297.47	305.69	303.52	305.8	307.41	302.07	302.92	302.81	308.41
326	328.56	326.18	328.68	331.03	320.38	321.74	326.19	325.34	317.46	327.73	333.55	327.65	317.52	328.93	329.46	319.76	319.97	326.9	318.67	327.25	325.66	324.69	327.14	318.19	332.24	323.94	328.63	325.42	329.13	325.44	320.21	333.03	325.38	322.55	327.08	327.69	319.82	327.24	328.47	325.57	320.86	323.03	322.96	325.29	326.1	328.44	324.78	324.9	327.03
321.18	325.07	323.83	324.33	318.85	322.96	325.37	326.88	322.18	328.64	326.71	326.52	322.37	329.41	326.99	319.52	320.98	328.93	319.55	319.1	328.65	326.69	324.5	325.71	324.81	322.38	317.14	320.67	320.44	330.21	322.21	325.64	329.19	316.65	328.43	331.39	322.28	327.24	323.48	324.19	324.12	332.03	313.77	325.21	327.08	328.04	325.39	322.76	324.92	322.28
301.25	297.83	303.2	305.31	299.22	308.09	300.7	304.79	307.54	303.82	303.06	306.67	305.14	304.39	311.12	299.54	298.98	301.1	306.76	307.07	305.01	312.33	298.8	302.11	305.39	302.71	297.29	306.35	308.06	306.37	298.83	302.19	303.41	296.98	301.58	304.15	313.31	302.2	300.31	304.89	304.67	303.97	302.95	301.9	300.24	297.75	307.97	303.99	302.79	302.95
315.9	323.23	316.25	317.07	313.43	310.32	313.88	309.58	321.91	323.33	313.37	308.01	318.44	309.88	320.38	313.77	319.84	314.57	317.02	324.39	312.22	303.53	313.1	313.62	319.35	325.96	315.23	317.05	313.52	322.23	316.07	316.93	309.59	316.26	313.22	320.72	313.42	315.38	310.92	314.12	317.01	315.88	319.87	313.04	322.34	313.18	312.8	314.39	315.73	317.01
298.19	299.43	298.63	297.37	298	303.86	299.44	299.64	305.61	294.94	297.9	304.25	294.07	300.41	303.1	298.53	300.5	300.76	302.64	307.22	303.73	301.93	298.12	296.54	297.29	299.36	295.28	297.63	301.93	301.69	301.32	297.4	298.62	305.11	304.55	310.55	297.13	302.22	303.7	301.7	305.52	295.76	299.47	294.98	294.12	303.29	295.1	304.62	306.36	300.75
311.34	314.95	313.3	309.48	319.18	322.37	311.33	306.49	318.5	310.43	316.59	311.16	317.72	313.06	312.46	317.04	313.92	319.87	316.38	321.1	319.88	313.32	319.5	318.61	318.31	309.65	313.2	312.76	318.03	316.18	314.82	313.49	310.77	312.99	318.67	311.86	314.84	310.63	308.45	316.29	312.77	308.36	315.23	311.25	318.34	311.11	318.66	312.85	315.04	311.74
317.33	311.44	312.97	311.54	310.08	309.85	311.49	314.5	311.81	310.32	320.95	318.55	318.22	315.45	315.9	314.16	311.14	314.31	317.32	315.98	319.41	311.82	321.47	318.25	318.79	325.41	308.8	312.57	313.33	316.76	313.42	313.25	318.19	319.53	308.22	308.96	320.29	317	317.17	314.34	310.1	314.78	313.43	320.59	310.75	312.81	321.48	317.07	310.91	323.28
308.62	303.03	304.25	305.09	303.93	301.47	304.61	301.85	298.8	301.46	302.27	302.87	304.83	302.66	298.63	301.12	301.91	306.76	301.39	297.64	299.6	297.67	303.79	306.45	295.31	309.04	307.29	302.32	306.01	302.02	304.36	300.77	299.78	304.33	307.15	300.82	297.53	297.7	301.44	300.33	305.96	304.72	299.3	309.79	301.31	304.28	303.92	305.38	304.68	311.53
294.51	291.14	291.12	296.38	300.41	294.83	290.37	294.45	294.62	299.84	297.04	295.14	296.95	290.54	297.49	292.61	300.01	292.53	297.57	294.37	292.87	290.18	292.78	295.65	301.2	294.21	288.06	295.53	299.26	292.86	293.17	289.89	298.19	299.14	287.92	293.2	294.67	295.06	296.49	291.48	296.84	294.99	298.23	287.57	296.54	293.07	292.86	295.07	293.34	295.67
305.76	298.86	305.33	307.23	307.58	320.41	308.68	306.88	301.66	311.82	312.96	309.66	315.05	305.45	314.53	305.31	315.55	311.15	309.94	305.66	308.15	305.51	314.49	311.3	308.15	312.7	314.86	318.24	317.12	309.89	311.6	308.09	323.42	299.33	313.76	306.12	313.53	308.6	311.53	314.7	313.47	305.53	315.06	310.28	312.88	309.37	313.41	313.82	303.05	307.76
311.32	314.63	311.72	314.91	307.71	313.08	314.2	310.4	317.08	311.12	318.09	313.92	316.53	315.89	310.68	312.87	314.44	318.96	313.03	310.8	311.06	318.87	310.4	306.71	311.15	305.59	313.01	306.21	311.53	309.59	315.57	306.46	312.15	316.16	309.24	309.2	309.02	313.73	312.89	309.11	315.15	314.67	318.4	307.02	315.73	312.93	307.62	312.91	313.15	309.16
315.47	313.03	310.16	320.64	311.15	310.04	310.98	309.02	314.07	304.53	308.19	319.65	318.77	310.71	309.95	312.62	311.98	318.67	310.3	311.59	305.32	315.18	312.78	310.06	314.63	314.73	309.25	310.88	313.04	314.97	311.33	317.74	311.84	314.46	309.45	311.77	319.33	315.64	314.41	325.06	317	319.56	319.56	310.3	307.86	309.09	314.36	304.95	316.35	311.16
316.24	319.13	314.18	317.42	312.91	304.5	308.17	309.62	307	312.2	315.89	313.48	304.73	313.04	314.68	313.92	311.34	312.67	316.64	311.93	314.32	312.01	314.13	316.03	311.12	312.44	308.72	310.51	309.6	315.99	317.8	308.37	305.56	312.38	315.97	310.98	316.43	314.83	318.9	310.03	316.89	308.9	309.47	322.02	312.67	316.37	314.42	307.69	312.05	309.85
309.57	305.41	307.29	305.15	311.62	314.43	307.21	318.28	307.73	313.92	312.45	312.29	307.99	314.02	311.22	320.5	314.18	318.31	307.66	314.67	312.58	312.29	315.39	316.57	311.59	306.7	312.56	320.57	320.65	313.49	312.56	320.27	316.43	310.35	315.11	316.37	317.61	313.62	318.62	313.84	319.59	311.1	312.45	315.28	310.13	310.17	315.41	311.55	311.64	309.9
303.15	304.77	309.68	306.36	300.97	308.39	298.6	306.46	302.46	305.59	307.36	306.7	298.99	304.34	303.57	310.57	302.78	301.75	301.4	297.46	303.31	307.29	300.81	299.19	308.76	300.71	298.05	305.54	305.95	305.32	296.92	310.05	301.26	300.48	303.49	302.8	307.87	303.28	310.44	300.2	306.79	296.83	302.79	302.8	305.44	306.37	305.63	306.08	309.49	302.92
305.08	296.35	303.12	301.15	300.28	295.13	303.27	302.75	300.17	301.04	299.36	307.44	305.86	306.37	301.96	297.62	294.66	306	304.73	301.67	300.96	303.84	297.94	297.76	310.02	304.71	300.77	298.96	304.28	307.37	301.86	306.8	306.41	305.48	300.11	300.97	303.96	305.69	303.06	306.98	299.36	302.67	297.73	301.32	303.67	303.66	297.12	299.58	292.39	302.01
293.8	302.48	295.61	296.34	297.56	295.64	290.51	298.62	301.83	300.01	295.99	298.29	301.63	297.52	299.7	297.05	296.71	297.02	301.11	291.5	292.31	298.64	299.74	292.01	294.09	296.95	295.78	297.73	295.92	293.69	301.01	293.97	300.52	299	295.97	301.81	291.53	299.79	301.67	299.21	299.92	290.32	299.63	302.4	297.86	288.88	297.31	294.26	296.06	299.18
312.7	303.97	307.48	311.36	306.66	309.58	309.9	305.97	305.89	304.57	311.21	309.15	308.36	308.14	317.21	312.71	306.58	303.44	308.02	308.03	310.98	311.05	313.28	318.24	305.4	310.9	312.53	314.16	307.89	310.32	311.73	301.11	310.65	309.09	304.91	309.69	314.17	309.94	311.89	306.49	312.35	304.74	311.74	307.2	313.72	305.62	303.6	311.21	309.7	312.58
324.3	322.97	323.6	332.31	320.48	330	320.07	331.65	326.32	319.65	326.27	324.22	326.19	331.86	330.75	323.01	324.39	324.01	325.63	324.8	323.62	323.75	326.86	322.56	326.89	323.08	320.88	320.53	324.61	324.96	329.62	328.59	325.85	325.7	319.47	326.44	331.01	326.59	330.97	325.71	331.6	328.29	323.86	327.89	332.46	324.97	329.17	332.19	327.72	327.16
309.85	314.23	307.16	308.33	311.06	310.83	305.61	313.37	312.5	309.07	313.17	316.35	311.89	308.26	316.91	315.39	314.37	314.35	313.68	309.62	313.4	311.6	317.38	307.28	309.24	310.75	302.62	313.29	300.87	309.19	307.64	312.3	316.58	311.3	307.37	305.85	310.99	309.74	304.23	319.54	311.4	313.01	312.93	309.74	311.32	306.95	308.82	309.93	304.91	309.61
318.85	321.39	319.87	310.41	317.08	314.42	311.1	316.34	323.89	311.94	319.23	318.01	318.71	323.62	326.11	318.79	320.12	318.85	313.2	318.59	316.49	319.74	323.56	318.92	318.39	314.14	322.78	322.89	317.14	314.31	316.46	319.04	313.62	320.84	322.25	316.82	320.31	314.01	320.19	314.94	314.63	314.88	323.91	317.74	320.89	312.92	310.83	328.49	315.7	323.64
310.99	304.76	306.6	304.87	301.95	308.08	308.75	304.91	309.05	295.31	305	298.63	305.46	305.28	306.16	302.55	306.55	311	307.85	306.33	303.59	307.08	304.19	304.89	303.58	302.1	300.89	301.24	302.55	304.81	304.81	305.7	302.99	310.94	306.28	308.04	305.34	305.36	302.18	316.09	294.18	300.48	302.68	308.5	303.7	306	305.9	299.22	299.27	306.73
322.48	319.44	317.11	320.55	322.92	315.46	315.84	315.61	317.01	311.27	315.27	307.98	317.85	304.06	318.54	314.96	318.27	312.2	313.53	316.31	316.04	321.72	320.52	328.79	318.9	320.58	317.83	320.29	315.47	312.39	313.5	314.71	314.08	318.03	308.9	316.19	322.18	308.56	313.33	316.64	313.08	310.58	313.96	316.79	308.96	305.09	309.41	313.02	312.46	310.65
303.83	304.61	307.11	301.16	303.91	306.02	298.83	307.75	295.02	300.46	296.02	303.91	303.8	305.8	307.49	307.11	300.29	305.01	305.14	308.74	306.2	303.48	300.81	305.02	304.67	301.69	299.6	302.2	303.35	296.08	296.08	297.57	299.63	308.63	301.77	300.71	304.61	309.23	301.35	304.41	302.39	298.02	307.12	303.65	300.81	302.32	300.4	300.65	307.19	300.41
320.79	313.52	311.66	316.65	310.45	319.13	314.52	308.44	312.28	311.94	309.78	312.74	312.25	315.49	311.03	318.25	312.13	307.69	307.57	313.95	320.4	314.32	313.7	320.01	310.89	314.68	319.47	308.72	316.17	314.25	309.76	306.64	308.48	314.93	306.31	307.26	310.45	312.69	316.4	315.5	311	310.63	319.78	313.24	319.03	313.71	310.35	304.46	311.56	314.93
312.56	308.42	310.24	315.43	314.06	310.54	312.49	313.45	315.36	309.73	311.59	315.88	308.81	314.36	312.52	308.48	318.31	321.67	309.11	315.28	315.27	314.12	311.9	313.35	312.41	314.23	317.38	318.16	307.4	313.78	314.65	319.32	318.21	318.11	313.43	314.78	312.81	316.01	312.3	313.77	310.99	312.17	314.2	313.89	312.97	322.06	319.77	316.64	314.32	316.86
303.58	308.22	304.42	298.25	311.6	306.22	302.05	310	309.88	310.66	308.19	307.94	310.88	307.51	298.53	302	306.78	305.07	306.66	301.09	308.21	301.12	301.99	307.15	305.41	309.31	303.24	308.81	309.39	306.29	305.2	304.21	303.17	305.14	304.01	302.15	307.65	305.58	301.81	310.06	301.39	305.73	304.94	312.98	301.34	306.13	296.21	302.48	308.78	302.59
314.56	320.4	326.6	322.59	319.87	320.26	326.53	313.69	317.39	318.61	323.72	315.19	316.66	324.32	328.98	330.26	319.92	314.92	314.06	319.2	318.92	314	311.23	313.54	319.72	322.6	318.91	311.73	313.13	321.99	313.2	319.23	316.99	319.2	323.82	312.84	322.15	319.16	316.42	319.38	318.01	317.91	315.77	318.86	315.52	324.44	315.43	318.59	317.65	312.83
309.84	306.16	307.37	315.29	306.07	310.49	307.37	312.64	303.92	307.55	312.83	311.25	314.83	305.81	312.11	317.99	311.82	306.41	312.22	310.16	307.45	308.77	307.19	311.43	306.89	309.65	305.04	307.3	306.11	309.79	309.3	310.47	312.19	306.32	310.02	308.06	308.39	304.91	306.41	309.69	305.65	307.01	309.92	307.13	310.55	302.76	304.41	313.19	302.32	310.37
312.46	319.87	310.09	315.49	311.76	314.76	304.68	311.62	313.55	310.09	315.5	319.44	313.89	302.51	305.43	314.79	315.98	313	307.06	310.73	311.52	311.47	308.84	311.26	315.89	308.36	311.66	303.52	302.23	312.25	309.53	312.05	308.05	307.11	307.7	315.65	320.53	311.7	311.17	308.82	308.7	313.94	310.57	308.93	309.46	315.39	311.49	321.06	316.9	316.78
323.07	323.28	320.48	325.85	315.45	322.72	329.2	327.31	316.96	330.98	328.02	322.35	330.66	325.78	323	325.34	321.33	326.02	318.96	320.09	328.79	324.49	319.06	324.47	321.5	328.36	318.05	327.01	324.38	329.97	319.94	321.68	327.83	324.58	328.94	322.3	321.99	320.55	326.27	323.54	319.78	325.15	323.68	328.41	325.55	322.92	317.95	319.3	331.11	328.42
295.55	304.26	298.33	302.77	292.86	305.35	303.13	300.9	293.02	301.28	299.89	306.66	302.01	303.91	301.46	306.68	300.68	303.05	306.67	300.05	301.49	301.36	300.6	297.1	298.79	298.8	297.02	300.85	302.88	298.92	299.8	312.05	302.09	297.91	303.5	298.28	300.54	296.17	303.13	299.81	302.28	294.57	304.41	302.4	298.34	295.08	298.88	304.22	298.09	299.3
309.92	312.53	319.92	314.41	310.77	314.82	311.19	311.8	308.2	317.05	320.06	314.31	313.89	317.13	309.42	309.68	311.23	315.65	313.06	311.93	316.67	317.86	316.7	319.92	309.03	316.64	312.45	317.97	304.79	316.38	316.45	312.05	316.19	314.99	317.39	315.6	315.14	316.12	315.57	309.48	316.59	312.45	309.43	314.16	316.87	314.38	315.2	316.04	315.27	311.93
318.76	318.53	309.6	316.71	315.17	313.24	313.69	305.74	313.88	318.41	315.48	304.41	311.6	320.72	308.17	315.55	320.85	312.32	304.12	314.23	313.71	311.51	314.56	320.32	314.26	310.64	315.42	310.88	316.53	311.68	312.28	310.24	319.01	314.07	313.47	310.73	318.29	319.71	306.52	310.08	314.09	317.21	306.54	317.2	309.12	307.08	319.75	311.27	308.66	310.87
301.33	300.78	294.09	297.5	301.48	295.9	301.79	300.42	298.05	299.26	301.24	296.9	304.42	300.25	303.24	302.5	300.96	302.25	301.38	296.94	310.46	299.69	300.65	305.65	304.61	305.19	300.96	302.43	298.22	299.11	290.16	302.7	298.83	297.57	292.23	294.44	299.56	301.45	299	295.29	299.9	303.56	300.45	302.13	301.83	301.28	304.34	299.38	295.4	302.51
313.62	305.37	317.61	309.34	319.31	310.13	309.65	311.6	310.92	313.79	313.68	310.52	316.4	312.11	308.85	306.99	312.32	310.03	314.12	316.34	310.15	314.83	312.39	313.18	315.06	309.77	312.93	309.59	307.39	313.59	312.26	316.47	315.31	314.64	311.01	315.99	311.13	315.21	309.92	303.66	311.79	308.08	315.89	307	306.35	305.35	312.14	309.66	306.75	309.91
322.84	315.8	317.72	327.89	323.54	319.44	321.24	327.19	314.21	311.12	314.84	318.69	322.98	315.75	323.81	322.35	322.42	324.35	316.49	313.44	322.26	314.46	317.7	317.49	316.65	315.92	318.98	317.61	325.13	323.92	317.32	320.84	317.91	315.16	320.19	317.14	317.6	319.93	320.8	321.14	325.38	320.35	314.13	319.31	319.31	321.47	316.8	319.99	314.67	314.36
307.89	300.47	311.46	302.43	308.15	300.17	295.99	300.85	307.68	300.94	302.61	300.72	298.83	306.45	306.62	301.49	306.52	298.83	304.16	308.57	305.07	301.66	301.25	301.2	300.47	298.81	305.68	299.14	305.44	301.07	307.51	302.53	306.36	305.14	306.3	302.61	308.21	302.18	308.07	302.31	306.17	291.35	306.34	311.18	297.79	296.42	298.34	307.55	302.92	303.37
308.09	298.9	303.23	300.19	305.95	307.78	303.04	307.02	309.39	308.95	302.1	300.82	309.32	305.85	304.01	307.62	311.17	304.32	308.25	306.58	310.66	311.35	307.73	310.2	309.66	307.76	313.07	305.88	310.09	303.85	308.91	307.05	310.69	308.22	306.9	308.58	305.47	304.93	304.85	308.53	311.81	299.42	315.52	312.05	310.47	304.53	306.62	304.46	307.97	309.32
310.11	312.58	310.54	313.26	323.64	316.97	312.78	315.62	322.43	309.71	316.99	320.79	317.03	312.75	316.21	319.28	314.28	313.6	311.49	311.49	313.77	317.92	313.22	320.13	309.43	312.52	310.26	314.92	321.31	313.93	319.26	319.16	308.72	318.29	320.06	306.08	316.19	316.79	316.59	321.86	315.17	312.28	312.91	303.48	317.6	315.02	311.66	317.24	314.11	312.21
296.47	300.73	297.87	298.1	285.88	288.24	296	288.85	285.33	301.35	292.77	290.1	295.6	285.93	296.02	293.91	299.63	300.62	294.69	295.06	291.27	293.55	289.85	298.61	292.69	291.8	302.02	287.18	292.87	298.36	292.81	297.9	294.35	288.41	296.38	303.04	287.23	289.46	294.32	294.01	294.95	293.72	298.72	294.03	291.42	296.89	289.45	295.14	294.49	288.78
304.59	304.61	309.99	308.05	299.48	305.47	312.25	306.75	308.94	308.61	305.2	306.7	306.22	309.46	310.59	310.2	309.8	305.57	301.73	305.74	305.27	301.18	297.88	306.48	306.17	308.88	305.84	311.11	304.96	301.57	305.44	304.97	303.37	311.59	303.06	302.9	310.28	302.95	308.75	305.88	300.87	306.96	304.46	302.53	307.88	310.15	304.73	304.22	306.42	301.06
319.89	309.92	307.01	313.25	314.36	317.57	318.14	319.68	315.21	321.67	315	308.33	312.17	317.88	311.08	316.76	318.53	310.73	316.35	309.77	311.94	312.76	318.03	315.05	314.71	312.01	309.53	311.33	316	311.37	310	308.9	311.09	310.49	310.05	317.73	312.79	321.04	314.14	309.35	309.67	315.64	309.27	316.45	314.19	312.23	311.29	311.26	319.9	307.89
325.68	331.73	320.15	326.91	327.8	330.56	330.79	325.17	326.06	333.06	334.15	324.6	333.8	323.59	327.39	331.46	323.32	328.69	325.17	325.9	325.35	330	326.5	327.7	327.34	323.78	322.7	323.79	335.35	321.17	335.05	327.58	326.03	334.16	336.04	322.23	336.1	327.07	327.94	324.31	326.61	329.05	326.4	316.83	320.94	324.73	327.71	322.57	322.45	327.61
306.48	312.9	310.25	309.52	301.92	301.61	311.16	313.69	311.62	320.94	309.96	309.24	313.63	318.55	319.43	310.95	314.54	314.1	318.28	314.06	312.11	312.76	317.32	308.02	307.75	314.78	309.14	310.43	316.36	313.48	312.14	313.93	311.63	322.81	313.99	303.79	309.89	312.37	310.08	310.79	309.71	310.62	311.63	310.57	308.25	303.1	318.28	312.93	311.27	311.86
300.22	317.23	300.91	308	304.41	303.67	307.03	303.96	305.61	307.44	308.71	305.08	303.42	303.74	308.79	303.43	304.65	306.22	311.37	300.4	303.4	305.85	306.48	304.89	302.71	310.68	303.27	301.48	301.4	304.39	303.27	304.41	305.42	299.12	306.12	309.17	315.58	309.47	304.35	303.41	301.95	311.45	312.38	306.55	309.89	302.47	310.2	310.09	302.26	304.2
308.8	316.87	314.71	306.33	311.86	304.27	301.35	307.41	315.29	307.63	310.81	309.79	306.7	311.55	309.27	304.11	308.55	305.77	309.87	312.06	308.25	299.83	305.52	306.33	316.02	303.77	311.22	314.56	310.88	309.47	311.35	301.73	308.7	303.75	317.79	306.01	306.23	310.09	309.13	308.4	310.06	312.34	304.8	307.24	314.2	307.33	311.49	311.99	305.57	303.32
299.73	302.92	310.13	304.11	297.55	302.69	306.51	301.72	298.44	302.4	306.74	297.54	306.22	307.29	304.72	297.34	305.2	300.63	306.43	308.95	309.61	304.83	303.33	301.64	304.25	300.29	301.95	300.25	305.34	297.65	308.21	304.43	310.15	300.07	304.71	304.23	297.18	307.06	306.7	296.5	300.33	302.85	301.63	304.51	298.44	300.06	302.97	299.24	303.34	299.79
318.05	318.95	320.31	312.06	317.01	317.58	323.86	315.8	320.78	322.2	322.33	325.5	319.32	315.65	319.39	322.2	322.2	316.41	322.18	313.51	320.29	311.84	316.96	317.94	325.49	318.41	321.15	318.86	313.51	322.84	318.49	323	320.16	315.3	319.12	321.11	318.8	323.98	311.57	319.23	312.27	318.29	310.66	323.75	319.84	319.88	313.45	322.31	310.52	322.56
300.6	302.71	300.02	295.81	302.56	304.59	294.2	292.83	294.93	292.44	298.28	299.9	301.05	299.55	302.59	296.6	296.91	297.48	302.24	294.74	299.4	298.46	298.91	297.33	295.83	303.77	301.27	295.76	301.63	296.65	300.82	299.6	297.12	301.96	297.66	295	297.14	303.05	297.66	298.12	297.32	303.81	294.75	297.51	300.88	301.99	300.83	304.74	295.14	296.59
305.56	303.62	305.15	300.51	306.71	307.8	305.12	309.73	302.11	297.68	299.56	307.33	304.46	304.77	301.22	303.12	296.27	303.75	303.02	296.31	297.12	301.42	301.61	307.85	310.08	305.37	306.08	299.97	299.46	296.39	304.26	307.71	300.54	298.52	303.46	305.91	303.66	301.43	304.72	300.14	301.81	300.49	304.85	308.2	298.99	299.79	298.6	301.45	304.22	305.04
300.95	306.13	310.05	297.98	308.36	306.47	311.37	311.22	307.32	308.52	304.16	314.03	304.43	307.01	309.38	309.67	312.82	308.37	304.74	308.71	301.4	299.46	313.34	304.96	314.28	301.01	314.27	308.62	306.17	300.75	305.23	306.61	305.54	306.37	304.51	306.44	304	309.72	308.89	305.16	303.29	304.25	306.48	297.41	306.48	299.5	302.66	303.4	309.08	303.86
311.77	311.38	307.62	293.77	304.99	304.57	299.11	309.06	304.86	300.21	305.14	299.18	303.11	304.01	297.58	297.46	304.88	304.01	300.72	302.78	298.86	303.08	307	302.17	307.07	295.7	298.95	302.22	299.56	312.79	300.56	294.42	306.77	301.62	302.55	300.82	304.32	297.05	303.46	300.63	306.83	304.96	305.49	303.48	305.04	299.73	302.53	300.61	299.93	296.32
308.34	296.05	298.13	295.68	296.39	302	303.25	304.9	302.77	311.39	300.67	305.62	306.51	305.73	308.63	301.41	302.87	307.08	312.21	303.06	294.04	309.62	297.71	306.73	309.03	307.21	302.35	299.03	303.18	296.81	305.57	309.17	304.14	310.55	300.19	306.45	301.94	301.21	295.94	305.29	306.35	305.86	301.64	302.23	302.43	302.19	310.02	304.93	298.72	302.48
327.88	324.61	333.81	321.2	323.28	323.86	326.12	326.53	323.32	329.75	324.83	324.94	321.53	317.4	328.62	326.2	325.21	325.44	325.71	321.7	331.54	325	312.32	324.37	323.84	327.56	322.56	323.42	320.93	319.87	325.51	322.87	324.91	326.61	327.54	320.36	327.74	329.27	322.9	323.15	318.58	320.34	327.41	324.1	326.19	327.46	331.89	323.51	320.98	322.45
307.53	313.68	308.05	309.52	309.77	309.21	311.74	308.05	301.52	306.13	313.25	308.68	311.33	311.06	306.63	307.66	307.32	315.12	309.96	309.38	317.54	312.28	318.6	308.11	308.58	316.24	308.73	298.55	312.48	313.01	313.26	307.47	310.31	310.9	307.06	301.61	306.56	300.85	308.2	310.9	307.08	311.59	313.24	304.84	313.01	299.15	304.7	314.3	312.9	313.63
308.8	302.79	308.16	310.91	298.75	311.7	309.23	302.94	310.51	299.78	303.69	297.87	306.44	304.48	300.71	306.69	307.01	302.91	302.06	307.09	311.61	303.1	306.81	302.98	302.33	306.4	303.29	296.2	312.5	306.55	310.01	304.02	304.67	311.37	302.68	298.88	304.85	303.27	310.13	305.76	310.6	311.33	304.42	309.96	300.83	302.66	302.75	311.9	303.02	300.44
320.38	318.13	310.74	313.05	316.09	313.49	319.67	319.73	318.69	311.16	318.02	321.05	311.16	314.64	323.34	316.94	314.69	322.69	315.75	318.19	320.75	308.58	317.65	316.6	315.19	315.97	318.37	314.01	320.8	319.28	313.09	316.66	320.09	314.78	309.39	322.27	312.83	316.84	309.9	316.08	314.95	318.52	313.02	321.15	314.22	319.58	313.03	317.91	317.62	316.83
318.52	310.73	317.27	313.18	321.07	322.66	319.69	325.22	317.97	321.14	313.38	322.52	315.96	312.22	322.92	324.44	319.81	321.09	309.56	316.64	313.7	318.38	319.55	315.8	313.87	318.41	315.71	318.71	318.76	321.95	323.12	315.25	328.41	318.81	314.19	316.76	326.49	316.46	319.25	318.06	322.81	312.85	312.78	321.04	310.28	318.46	316.89	312.33	322.12	315.23
320.96	313.64	308.8	309.32	315.17	313.28	313.02	312.69	308.15	312.35	309.18	307.31	317.35	315.65	310.88	314.68	314.05	314.68	308.48	313.96	315.05	317.99	313.93	310.32	306.63	315.01	315.82	317.18	320.25	319.59	314.82	313.42	318.93	308.88	313.69	321.25	320.79	311.4	315.51	305.18	309.16	311.97	316.42	318.94	311.85	311.52	315.98	317.9	316.58	310.35
313.63	312.14	315.64	311.55	315.67	320.8	316.66	315.97	316.03	323.5	315.5	319.17	313.94	314.82	314.33	315.87	319.37	314.52	314.74	317.15	322.11	321.42	317.38	319.79	316.68	317.02	318.52	313.82	320.14	323.05	317.47	320.76	316.86	318.37	317.88	318.31	312.74	316.77	317.63	316.74	318.53	319.74	313.5	319.56	314.64	327.48	319.67	318.33	316.88	317.9
332.24	321.04	324.67	323.64	329.16	328.79	338.5	328.06	328.48	334.37	327.67	324.96	328.7	324.78	330.77	321.44	329.69	337.29	331.22	328.03	328.55	326.5	327.97	337.86	330.46	330.2	337.44	337.82	331.95	327.98	329.56	326.36	334.92	329.17	334.66	322.11	326.98	327.11	330.96	329.78	325.61	329.72	323.9	332.43	328.9	324.95	324.51	328.35	334.35	327.06
306.87	309.49	306.35	309.98	306.21	319.49	319.56	304.75	306.81	307.49	307.21	313.15	311.46	298.17	311.5	312.23	310.79	309.24	310.24	307.34	316.41	306.61	302.73	310.19	302.79	313.12	309.18	312.52	313.26	308.98	306.76	304.96	310.35	301.98	313.31	308.65	307.31	305.97	307.76	308.18	311.51	303.37	309.66	310.48	306.82	311.03	307.55	313.26	314.64	305.05
311.69	313.07	308.8	312.96	305.91	312.31	303.16	314.25	311.39	309.94	304.49	304.41	303.08	303.83	307.7	306.46	310	304.58	308.72	307.5	298.87	315.93	307.38	311.25	300.59	308.27	307.44	313.54	303.61	302.05	303.13	308.77	302.8	306.76	298.37	308.29	304.09	303.85	306.4	307.66	307.6	304.75	306.02	309.91	305.44	308.89	312.85	315.03	310.72	309.1
286.55	299.49	285.7	298.84	294.71	287.44	289.87	297.12	298.37	300.59	296.02	290.3	298.88	290.72	299.96	299.02	290.76	293.61	295.9	295.67	300.56	293.75	298.69	294.09	298.15	294.64	288.57	293.72	292.3	303.14	293.23	292.03	302.05	287.16	301.48	291.33	300.65	289.38	295.9	296.27	294.51	295.49	297.75	299.6	302.1	297.73	288.62	294.72	300.42	294.19
290.58	294.36	292.58	298.66	293.6	293.53	288.98	297.09	293.55	303.42	298.24	293.51	294.95	292.3	292.81	300.61	298.51	301.64	296.15	296.98	287.87	289.68	292.21	295.08	295.93	296.65	293.56	291.35	295.56	296.75	290.76	289.87	295	297.13	299	294.71	296.28	285.99	292.94	292.18	297.18	296.82	293.93	288.86	305.85	299.96	290.89	292.49	293.6	297.29
303.56	309.28	303.66	305.11	309.57	308.75	316.56	313.11	306.96	311.91	307.87	304.11	308.52	309.48	309.83	309.54	308.8	313	309.72	305.83	310.51	308.33	308.27	306.49	308.24	309.89	308.39	310.42	307.54	305.17	311.39	305.38	308.95	314.53	306.08	312.39	312.86	310.26	306.09	307.79	311.05	304	312.25	313.41	302.15	315.34	311.16	312.21	310.54	312.02
304.76	300.86	304.04	305.32	314.01	305.37	303.6	302.87	304.35	310.37	305.33	309.85	298.25	305.12	304.07	302.09	299.36	304.11	299.96	302.64	307.65	310.26	301.36	307.09	305.03	304.46	297.27	293.46	306.51	305.25	300.99	307.84	298.67	304.44	297.3	304.56	303.36	304.42	300.82	305.69	301.49	302.16	310.7	299.63	300.5	299.59	300.42	307.68	300.94	300.45
309.36	307.12	313.12	310.99	309.83	308.5	313.68	307.17	314.42	309.59	309.66	315.6	315.42	312.87	310.08	310.05	312.11	314.06	320.69	304.01	311.75	313.77	315.12	308.36	310.08	311.65	311.75	315.12	314.11	313.35	309.04	306.56	307.74	310.67	314.43	311.42	317.87	319.05	318.23	311.48	309.22	302.86	305.36	317.13	300.93	317.1	311.27	316.57	303.44	300.4
302.62	297.19	299.14	296.7	288.95	297.4	300.88	298.63	302.18	290.24	307.35	299.96	299.27	301.87	302.33	298.34	297.47	296.68	295.36	305.22	297.11	300.59	305.17	299.32	294.23	296.68	300.48	297.28	297.37	296.36	294.44	298.43	301.71	299.73	289.6	294.68	292.41	297.43	296.61	297.85	296.68	299.24	298.6	298.74	296.59	292.43	305.84	295.63	296.71	302.45
316.39	310.93	312.52	314.31	306.76	312.97	310.98	316.65	309.24	310.77	311.83	313.32	309.32	308.56	313.57	314.85	318.51	304.93	309.35	305.27	309.31	310.56	312.4	308.45	305.17	316.3	301.59	307.63	317.73	319.66	312.8	312.24	305.59	313.7	314.19	312.68	310.29	315.25	312.21	311.9	311.76	311.02	312.26	314.26	304.83	311.2	310.55	312.69	310.43	314.28
302.08	306.11	302.84	307.56	312.47	303.48	304.34	301.78	306.49	306.29	309.54	304.79	309.42	302.16	305.62	309.97	304.35	305.04	308.63	311.07	303.68	305.87	305.51	309.97	303.54	306.35	312.08	310.63	313.96	307.46	301.34	304.08	306.3	303.36	309.74	302.32	311.04	306.78	306.41	303.87	308.63	310.68	297.97	308.26	308.59	310.38	302.87	302.87	304.06	306.81
303.44	301.25	307.44	309.18	302.95	309.72	302.47	303.34	310.55	306.04	307.47	301.34	302.65	304.93	308.82	309.68	309.87	299.7	311.27	295.29	304.36	307.34	302.58	309.64	304.87	309.19	304.75	308.33	305.22	300.93	311.38	307.36	306.29	305.09	306.58	309.48	312.76	310.04	299.2	299.87	302.63	314.11	306.72	298.11	313.23	300.72	305.84	307.1	309.64	304.37
305.6	304.58	314.31	317.7	312.14	312.43	310.25	310.9	319.7	309.95	312.8	315.51	314.4	314.66	315.6	316.12	316.24	323.4	321.29	312.16	312.17	317.75	314.96	311.84	314.54	318.11	315.93	317.43	308.25	308.18	319.74	315.11	314.18	309.09	315.31	315.78	313.44	319.52	315.74	310.26	310.78	316.11	307.88	316.97	312.05	311	314.93	315.42	317.14	313.12
307.73	309.59	306.29	309.37	302.55	307.81	308.47	305.48	299.17	303.71	303.86	309.16	307.76	309	308.86	305.63	315.28	302.72	309.09	306.96	299.37	303.15	302.34	304	308.05	305.84	303.77	306.76	305.86	297.76	301.03	309.19	301.1	305.65	306.33	306.8	295.98	299.1	312.87	305.76	302.06	309.64	306.11	310.32	302.92	301.14	297.71	300.28	308.19	302.81
304.42	307.71	302.98	294.51	308.14	303.97	296.8	312.97	296.39	307.55	310.35	303.27	309.54	303.12	301.56	310.83	301.73	303.51	297.74	297.52	306.09	302.65	298.62	298.16	301.31	301.97	312.49	301.52	304.45	300.86	302.17	306.43	295.29	298.83	306.67	305.38	301.84	299.89	300.12	299.86	300.25	307.93	300.02	300.93	300.24	307.56	312.73	297.07	307.12	305.09
300.99	307.58	309.92	305.44	308.84	312.26	309.58	306.38	307.47	312.9	299.65	308.81	308.72	311.62	309.12	305.09	303.62	309.05	305.09	312.12	306.16	310.04	309.36	296.93	306.53	301.73	312.55	313.79	311.69	311.83	305.32	314.92	310.73	320.65	309.48	300.93	307	310.93	308.41	307.53	309.5	311.89	312.63	312.77	306.41	309.6	311.94	309.04	307.08	307.66
327.57	327.67	332.32	336.91	330.65	325.56	332.39	331.05	318.87	330.27	321.17	326.83	331.37	326.71	317.36	327.08	327.45	331.09	329.25	328.55	325.31	329.07	318.91	336.28	327.56	330.84	329.45	330.18	324.73	325.44	326.6	324.8	325.6	326.67	329.1	331.65	324.92	326.47	333.2	327.65	321.83	325.53	330.91	329.39	329.89	330.79	330.17	335.2	329.68	323.81
315.76	306.18	309.63	314.66	312.85	312.32	312.03	315.44	316.42	319.09	316.94	317.51	314.52	308.46	311.22	311.56	313.66	317.52	309.45	320.77	313.84	311.37	323.7	316.42	308.29	309.2	309.32	310.15	313.44	312.29	310.79	310.81	310.87	313.06	305.03	315.09	312.1	310.82	311.32	319.89	314.98	308.86	313.16	324.81	311.77	316.52	314.26	309.06	316.47	313.8
305.25	299.75	298.79	298	302.15	300.64	302.76	302.22	296.12	304	304.41	303.27	304.89	310.17	302.25	306.75	308.9	301.17	300.07	301.52	298.55	306.81	303.88	304.97	299.68	302.29	304.29	299.24	302.35	301.68	304.24	305.51	298.08	298.52	302.88	302.39	301.92	300.44	298.96	305.12	300.95	306.38	302.29	300.73	301.23	301.03	309.86	305.6	297.37	308.12
297.44	310.96	307.94	305	303.8	299.95	304.35	303.96	309.07	303.46	299.66	301.16	301.4	303.64	302.16	298.11	310.7	299.87	302.42	293.93	306.26	302.87	301.37	308.26	298.36	297.45	296.7	301.2	306.44	303.92	297.34	309	298.43	309.59	303.13	305.03	303.15	305.09	304.76	308.26	296.46	300.14	305.01	305.61	302	308.54	300.81	306.38	301.3	301.49
312.78	314.23	315.84	316.4	310.94	318.01	316.48	315.65	315.5	313.72	311.48	323.71	317.29	317.5	312.47	314.75	316.45	308.72	319.02	314.42	312.35	317.18	320.67	308.27	315.08	317.27	314.56	304.43	310.99	301.52	311.94	313	310.46	308	323.61	324.04	321.62	311.01	318.42	316.91	314.97	317.9	316.38	314.79	316.31	320.56	311.01	308.86	310.86	314.37
328.16	319.45	322.43	329.23	323.08	316.62	321.72	315.03	325.05	315.35	315.8	319.14	318.86	314.52	319.77	316.43	328.35	321.97	317.12	320.24	307.3	317.45	316.65	320.09	325.45	315.6	320.1	314.69	317.01	320.21	314.77	317.29	319.67	317.07	318.99	318.72	318.73	315.52	319.28	316.22	318.07	321.71	315.32	318.25	325.81	315.62	324.87	321.87	323.25	324.38
294.74	300.16	293.31	292.41	297.91	294.24	292.79	298.2	296.53	302.6	289.36	299.19	289.51	294.6	293.32	301.24	289.66	298.3	297.46	293.29	301.69	295	298.38	293.12	286.24	300.57	293.37	296.85	295.3	297.21	306.96	291.68	292.84	295.17	295.79	295.58	290.17	294.65	291.49	297.84	298.4	297.4	296.13	291.28	302.07	292.46	291.54	289.32	302.61	291.67
317.77	309.62	313.54	310.34	311.05	310.11	312.02	307.5	310.62	307.65	304.56	311.43	305.47	306.13	301.01	310.21	306.37	311.85	306.27	307.99	311.03	313.71	311.03	310.76	307.71	306.02	311.28	311.96	309.94	312.04	313.18	311.58	314.88	299.13	309.72	312.96	305.43	305.86	312.4	312.52	311.74	313.37	309.44	310.61	304.34	312.16	306.73	315.99	309.94	315.88
317.26	307.35	319.78	305.5	307.98	310.64	305.2	302.75	311.85	311.35	311.21	306.42	310.57	307.53	308.04	308.76	314.56	316.28	314.46	310.62	314.88	312.04	307.41	313.81	312.14	308.64	317.77	314.33	308.49	317.15	307.12	313.96	307.94	313.38	306.35	310.2	313.89	313.76	314.39	314.81	311.94	306.81	314.93	308.76	321.21	310.23	313.32	312.52	310.82	308.91
304.61	301.88	307.04	301.13	303.93	303.71	304.6	302.28	312.21	302.25	304.67	299.07	303.06	308.6	310.31	304.74	304.05	309.16	301.24	297.44	297.62	306.79	300.78	297.35	303.76	308.41	305.3	301.91	301.18	306.31	297.05	299.14	306.48	298.42	301.73	305.12	303.11	307.51	301.8	317.09	309.27	303.35	308.36	293.7	296.61	304.85	304.79	302.88	303.99	305.72
313.11	316.52	311.78	314.92	312.37	315.07	311.8	304.28	320.75	313.32	315.68	312.73	313.94	313.51	321.22	312.3	320.86	314.19	319.93	314.47	318.17	314.07	309.73	313.13	314.36	309.83	311.6	316.06	314.71	307.64	316.7	322.51	316.33	312.51	316.77	313.46	311.85	312.19	314.25	314.29	311.46	310.67	313.74	315.81	312.77	309.6	313.09	317.77	315.24	316.32
317.85	315.48	315.27	321.49	315.46	319.36	314.25	321.9	319.92	316.92	315.07	314.89	319.08	308.2	322.76	317.44	319.89	309.87	317.05	314.39	320.32	316.8	319.48	320.46	319.26	315.68	309.5	314.98	324.37	319.17	315.57	319.96	307.22	310.92	312.68	313.68	312.23	318.06	306.74	312.04	312.87	317.73	316.11	315.94	319.35	314.64	320.08	304.81	317.7	314.88
310.31	304.22	303.04	302.03	300.28	299.24	302.49	304.29	307.17	300.37	302.55	302.76	301.15	302.14	305.71	300.51	300.39	303.84	306.39	303.08	303.05	299.04	301.61	300.19	297.67	298.11	299.8	297.42	304.17	299.25	303.23	299.2	304.19	305.75	304.8	310.16	304.6	301.35	301.98	301.51	296.82	300.45	300.63	296.33	304.79	301.47	293.5	305.18	296.15	306.41
313.63	306.73	309.64	305.49	304.82	302.3	307.42	300.96	310.04	301.43	314	305.23	309.16	304.88	306.5	308.04	302.81	301.44	307.52	306.61	301.61	302.65	304.48	307.81	305.8	309.49	302.22	302.45	310.07	311.72	308.58	311.37	305.53	302.62	303.02	302.21	305.78	309.18	317.39	307.18	307.56	307.1	303.12	303.38	307.66	307.14	301.82	303.1	309.73	308.48
315.18	313.88	311.33	320.25	313.38	317.76	312.01	316.65	314.14	317.97	322.28	310.51	314.93	317.25	311.05	318.18	314.69	314.78	316.76	317.58	311.59	317.54	317.64	312.77	319.13	312.94	321.93	318.28	316.06	314.05	320.81	324.61	313.57	324.02	320.45	313.33	316.37	317.45	327.69	314.55	316.72	321.29	315.54	318.27	312.34	316.77	317.21	320.19	315.53	315.11
324.82	319.97	332.73	336.23	328.38	326.18	334.17	329.02	328.85	329.4	323.76	327.94	326.32	324.44	329.67	325.49	330.98	335.22	329.09	333.55	328.24	327.34	323.28	326.69	328.05	328.56	329.62	321.53	329.35	330.19	334.12	328.73	332.16	322.55	325.23	320.44	326.07	322.81	319.14	326.14	326.98	322.58	331.91	325.37	332.62	329.91	324.63	330.89	326.56	323.32
308.69	303.51	304.31	305.92	300.36	306.47	303.02	299.14	297.5	296.21	304.82	297.71	302.21	307.77	307.24	298.47	298.61	307.15	301.45	305.22	306.04	304.26	298.07	302.69	305.62	298.32	301.03	300.21	303.34	310.96	305.68	304.31	296.78	303.33	301.21	301.95	301.94	309.95	305.08	301.65	302.55	305.65	301.4	305.62	305.29	305.91	298.57	297.57	302.49	302.05
318.96	323.99	323.43	331.5	320.15	330.62	326.83	323.94	326.52	319.22	327.18	325.96	322.55	333.53	332.01	325.59	327.79	327.22	328.46	321.97	330.08	326.87	322.78	322.46	325.11	322.93	323.36	323.12	329.49	319.86	324.82	323.52	325	329.13	328.09	326.55	322.58	328.77	330.43	320.97	323.89	324.99	332.15	321.62	321.08	321.43	319.39	328.74	322.97	326.23
304.9	300.8	302.77	307.82	308.72	295.69	309.63	309.63	310.97	303.57	303.86	304.09	308.12	311.69	307.04	308.05	307.29	306.27	302.68	309.09	299.02	307.16	305.81	306.5	312.43	299.71	297.75	312.89	303.32	304.01	304.56	305.32	306.3	307.73	304.05	308.61	307.7	305.94	306.2	304.87	302.24	309.26	308.67	308.78	305.95	305.05	302.38	300.7	303.85	303.11
303.37	301.22	308.75	298.76	304.57	307.47	297.86	305.57	298.31	301.14	306.7	302	299.48	299.32	307.93	302	305.69	300.11	298.26	304.01	301.75	299.39	302.13	308.23	305.95	300.51	304.31	303.79	297.02	300.16	306.71	298.38	300.44	310.84	300.88	310.16	304.88	306.99	304.06	295.84	306.3	312.53	303.64	295.82	301.63	304.19	308.08	303.22	301.41	296.19
302.02	299.6	301.7	302.17	303.08	308.19	303.48	306.99	309.48	300.39	304.96	312.58	308.07	300.45	302.11	307.91	300.18	297.55	307.13	302.49	305.46	300.82	304.82	310.55	305.65	309.33	302.73	300.9	304.8	301.59	310.79	303.58	310.12	302.14	306.8	299.38	304.78	298.96	304.04	308.63	308.49	307.69	297.34	304.37	307.3	299.33	298.56	298.11	310.36	307.95
318.53	313.25	313.44	314.83	311.86	310.45	316.4	315.77	314.98	320.81	322.78	308.45	311.18	316.21	316.37	312.82	306.19	311.24	314.7	315.18	314.81	314.77	317.05	318.26	318.16	314.28	317.67	313.67	317.4	319.16	315.74	316.36	311.33	318.94	310.75	316.98	314.7	317.84	315.74	314.23	316.09	322.67	310.93	319.75	310.24	310.57	311.46	311.03	317.7	316.65
332.78	331.55	330.78	325.61	328.08	321.95	325.45	325.42	326.23	330.32	328.09	326.82	320.89	329.86	329.66	330.88	325.34	323.12	321.54	329.06	328.61	335.06	328.89	334.36	331.47	327.02	330.38	323.49	330.74	332.67	322.72	327.81	337.66	326.24	327.44	325.69	324.78	331.87	329.55	326.23	326.84	332.42	328.64	328.41	322.24	323.64	327.77	327.31	327.2	327.64
309.9	301.18	299.78	300.33	306.12	303.73	301.31	295.66	303.09	301.05	301.93	307.56	298.77	302.38	297.57	299.13	305.28	298.8	306.14	302.83	304.83	300.42	295	297.72	303.64	303.58	297.77	301.59	302.26	303.77	306.39	302.66	302.6	301.83	297.48	305.52	313.59	298.76	310.09	304.15	305.25	295.8	298.32	299.93	302.19	295.28	306.22	303.58	307.5	305.43
298.67	306.35	303.16	308.19	309.91	306.79	302.01	305.63	305.81	315.66	304.88	306.61	302.55	307.31	303.93	299.34	308.39	303.61	295.84	301.89	305.97	303.38	307.45	303.08	294.83	304.99	299.09	305.57	303.86	310.39	294.02	311.54	301.32	299.92	301.27	304.01	307.36	302.12	303.01	312.33	306.92	303.3	300.26	305.02	305.76	307.27	309.88	305.05	300.48	304.22
316.94	315.57	311.92	319.79	316.17	317.05	313.96	316.76	309.18	309.83	311.46	309.98	312.82	317.28	310.84	308.43	312.04	311.77	317.35	315.06	315.01	312.22	313.18	315.67	310.57	312.16	303.19	310.72	314.68	320.55	318.23	306.36	311.2	309.61	309.03	314.6	307.87	318.4	310.37	318.51	316.08	311.5	309.49	308.44	312.53	310.12	314.61	307.93	312.05	317.04
308.19	306.97	307.99	316.53	315.18	314.31	312.17	316.14	305.29	312.01	314.22	308.37	318.32	310.66	315.66	318.15	312.98	314.6	313.97	315.43	312.92	309.64	313.91	314.65	313.77	314.37	310.07	317.93	311.37	311.84	316.71	310.52	310.09	308.19	312.59	315.23	314.29	309	313.42	309.85	313.89	313.34	322.1	318.86	314.63	311.91	318.27	311.33	311.08	314.67
313.74	311.04	308.43	303.48	304.84	312.63	304.63	304.97	312.78	306.64	308.99	303.61	305.78	308.8	309.05	312.11	311.12	312.1	313.14	303.54	305.4	308.83	309.04	312.23	312.64	309.55	309.25	309.54	311.22	308.77	317.82	306.34	311.5	299.07	314.23	307.26	305.37	312.43	302.62	302.09	310.41	308.87	309.19	303.3	318.6	316.36	305.03	308.99	305.54	306.7
295.71	293.87	300.08	291.45	293.98	298.03	298.27	296.25	294.01	294.14	297.69	298.07	298.16	292.4	300.28	294.27	298.32	302.06	292.94	292.96	300.13	298.84	295.98	293.14	296.89	294.22	291.7	293.32	295.85	299.54	292.22	293.21	292.25	297.3	297.35	296.73	291.97	294.14	295.65	290.67	294.87	292.06	295.07	291.5	297.69	296.42	289.4	293.73	294.34	288.26
300.29	306.3	303.97	298.57	299.64	294.47	304.94	301.68	305.97	309.78	307.47	307.91	305.96	302.11	303.6	300.86	308.11	301.62	305.37	302.37	299.97	309.8	305.63	299.06	304.98	304.63	311.36	308.98	309.67	302.9	299.87	303.98	305.28	306.13	308.09	304.99	308.87	306.16	304.34	302.18	309.27	300.97	305.47	307.24	308.34	299.4	301.57	303.95	291.98	306.16
296.31	303.3	307.68	303.29	309.87	302.56	305.01	304.7	307.47	304.14	304.76	305.84	306.86	302.51	299.08	305.39	298.02	310.33	304.13	296.81	299.65	304.38	310.59	306.69	306.27	313.26	311.71	305.83	305.34	307.97	314.89	301.14	306.32	309.49	307.7	308.72	313.7	305.22	311.26	313	311.66	299.91	302.37	310.91	307.14	304.93	303.14	303.13	303.11	311.74
300.35	307.03	309.2	305.49	306.74	306.51	299.4	298.93	308.5	294.1	304.18	301.57	299.92	310.88	306.07	304.91	305.54	306.52	310.21	303.12	309.19	311.02	304.61	307.19	308.62	308.39	309.92	312.53	300.7	308.11	307.84	301.35	308.68	305.05	303.31	310.67	306.25	303.04	307.52	299.62	304.41	303.63	301.83	300.48	306.49	310.44	301.36	306.46	310.39	307.59
316.69	316.51	324.23	327.46	315.7	312	322.43	320.07	319.83	320.65	322.74	320.1	314.94	320.4	316.03	322.44	319.61	314.84	317.77	317.64	321.24	312.06	319.87	324.87	317.1	317.07	310.43	317.24	325.04	318.52	320.43	319.35	317.91	322.26	318.18	315.34	315.72	317.46	322.25	319.01	323.91	321.28	317	313.29	316.13	320.8	316.33	327.37	321.62	319.13
308.92	303.29	303.65	305.59	307.1	304.16	305.62	305.57	307.03	303.94	304.98	298.74	303.76	306.1	308.54	304.65	299.45	304.23	304.24	298.27	301.36	301.91	310.57	297.2	300.4	300.5	307.27	300.36	306.26	308.29	304.91	305.4	303.52	303.33	303.92	311.09	299.92	302.94	293.45	301.19	303.96	300.57	295.09	302.78	305.5	302.67	304.84	304.07	295.11	308.43
319.74	317.48	320.43	318.35	318.34	316.03	321.93	319.98	316.35	320.15	322.01	313.95	314.94	319.07	319.41	318.27	317.58	316.25	330.96	318.25	316.45	315.46	319.85	317.94	311.27	316.43	312.39	320.45	316.28	317.5	319.92	324.4	323.95	321.44	325.63	316.79	322.77	316.67	312.98	318.28	318.69	322.36	323.18	318.05	319.37	322.42	318.18	321.16	314.21	314.08
305.09	309.34	311.11	314.98	312.78	311.87	308.96	310	315.06	317.14	306.41	311.62	317.97	311.89	308.92	310.87	309.32	309.08	307.59	307.26	313.22	309.93	308.92	308.3	317.71	311.74	309.11	310.56	313.15	307.56	308.08	315.36	313.34	308.78	311.95	307.38	308.44	308.72	308.74	320.72	316.13	310.82	310.7	307.88	314.89	314.01	315.37	314.15	315.2	318.08
294.42	308.56	298.28	302.72	305.36	300.46	305.53	307.79	310.15	303.66	304.62	299.32	303.78	299.91	297.64	305.99	304.48	293.91	306.2	294.48	302.91	305.65	304.29	300.14	305.93	304.33	301.27	298.71	299.33	310.74	308.81	305.97	307.52	302.4	307.46	301.07	297.75	309.75	300.46	305.04	299.32	307.22	302.54	300.32	303.09	301.17	305.13	304.6	299.18	307.15
301.12	299.1	299.21	300.93	295.4	296.14	295.22	300.57	303.57	307.59	300.05	299.85	295.71	306.17	293.19	306.63	303.45	302.34	310.03	304.7	303.92	301.86	302.08	302.54	299.74	293.93	302.11	290.56	297.23	297.58	292.21	306.27	297.17	305.51	297.63	301.37	297.3	295.37	304.33	302.78	306.56	299.6	293.34	302.27	299.75	300.83	300.84	299.29	305.35	297.5
325.3	321.78	323.45	323.51	327.45	327.36	324.92	333.59	323.81	324.55	328.14	324.41	328.59	325.31	330.47	330	332.63	326.68	323.91	326.38	321.34	324.74	326.45	323.04	329.37	326.6	325.53	327.96	333.92	321.27	329.24	327.46	327.03	329.49	330.77	323.67	327.69	326.13	330.27	326.64	330.01	328.66	330.79	329.68	321.52	326.76	327.42	333.64	329.54	330.6
308.27	301.29	306.18	306.36	302.56	302.36	306.15	308.98	308.48	300.28	305.58	320.66	301.65	298	298.23	309.42	298.75	300.5	299.92	305.59	304.44	302.32	304.61	309.47	312.59	305.77	312.2	301.68	309.5	302.17	303.82	306.67	300.56	304.43	309.47	301.37	306.92	307.25	306.52	305.57	310.12	300.99	303.69	298.84	305.94	303.39	297.14	302.74	299.11	303.37
305.11	313.72	305.64	314.3	303.44	309.92	311.24	309.62	303.95	315.03	302.67	306.65	298.38	299.11	304.07	301.97	306.06	316.58	305.65	303.47	294.28	302.06	309.74	310.27	306.08	311.29	316.31	306.97	300.8	309.01	305.67	297.89	306.61	305.06	309.38	298.24	307.14	303.45	305.76	313.13	303.42	312.31	305.62	313.89	312.35	298.07	307.5	301.07	306.2	307.46
296.34	286.77	295.29	300.5	286.31	288.55	289.89	292	291.75	301.72	290.29	289.96	303.68	298.05	297.68	297.38	295.47	293.39	307.85	295.34	288.22	298.53	292.2	290.68	295.24	298.59	291.78	301.24	292.86	292.56	298.53	295.24	291.23	302.66	296.74	301.83	298.14	296.07	288.66	294.06	297.32	294.68	301.08	297.43	304.98	285.53	298.05	298.83	294.96	299.31
296.66	291.58	296.87	295.38	297.26	297.18	293.52	292.89	294.81	294.32	290.49	286.96	293.26	304.95	293.78	293.24	289.6	295.52	292.73	293.83	296.06	298.87	297.9	287.93	294.15	296.5	290.51	290.61	290.12	292.98	293.95	293.73	288.63	292.41	300.08	292.25	292.25	297.17	298.83	301.95	292.61	295.04	291.79	296.05	290.65	290.62	300.02	292.48	292.37	292.14
320.14	319.46	314.89	316.83	317.06	314.81	319.74	324.12	315.81	313.66	319.54	317.05	314.04	315.67	318.71	327.52	316.73	315.22	315.91	322.15	322.16	319.53	312.86	319.33	317.18	317.91	318.86	314.74	322.18	319.9	314.66	316.3	326.92	315.88	311.3	313.77	323.18	323.01	318.07	323.81	321.49	323.61	311.98	326.43	320.24	307.68	318.01	324.51	316.48	319.58
318.14	315.05	313.42	311.28	308.65	315.7	316.72	306.21	314.2	308.31	313.7	308.2	305.16	313.62	315.74	313.91	315.45	304.55	306.77	314	316.03	311.68	309.71	306.79	311.12	314.98	315.87	312.02	316.18	312.25	307.85	306.71	319.73	304.27	315.42	307.06	315.27	311.15	311.56	306.18	311.41	310.43	317.08	309.29	307.01	313.69	318.43	313.41	307.57	313.02
298.61	310.74	309.99	310.76	300.82	295.45	307.39	310.7	304.3	308.85	302.35	310.85	297.66	309.97	299.16	302.93	301.85	305	297.5	300.44	309.46	297.75	305.04	305.32	297.67	297.88	303.1	301.28	310.17	304.15	308.36	308.51	304.62	311.15	304.04	306.23	301.46	296.51	298.07	301.74	303.76	309.99	308.28	301.08	297.13	299.59	302.28	308.26	305.14	299.49
307.85	308.32	306.11	298.32	305.35	299.33	299.28	306.79	305.01	301.02	304.18	300.82	299.92	306.05	308.29	305.54	303.87	301.44	306.59	309.84	307.36	301.48	302.8	295.32	300.78	305.27	302.35	296.9	311.6	302.59	306.15	298.11	304.66	305.49	295.44	306.85	299.97	299.39	310.32	296.84	300.48	291.65	294.4	297.88	296.25	307.62	299.99	300.02	302.6	309.45
313.39	313.94	313.07	311.8	314.82	310.04	315.51	306.18	308.9	310.29	308.32	314.56	316.51	309.83	311.85	313.11	315.54	310.28	308.3	303.65	305.39	317.04	311.99	312.66	308.62	303.58	317.94	308.52	309.01	314.74	307.6	309.49	314.25	304.04	307.32	310.37	316.51	315.28	312.78	305.37	313.74	308.7	309.87	313.73	309.4	316.43	318.61	314.57	305.61	303.07
308.01	301.06	303.83	305.31	299.87	305.24	306.85	302.05	302.35	297.62	305.19	296.57	306.57	308.51	297.75	309.03	300.08	304.99	304.75	308.54	309.63	303.3	303.24	313.48	306.32	310.16	300.3	306.95	300.46	303.58	299.88	304.52	304.12	302.54	306.96	309.89	299.64	302.95	306.07	309.51	311.47	296.67	308.17	305.94	309.18	301.3	301.84	304.88	305.71	303.23
304.48	310.24	302.14	305.34	313.13	303.48	300.52	299.42	303.34	306.96	308.16	309.89	303.39	300.29	305.23	309.2	311.03	307.69	310.73	305.22	308.06	302.65	305.6	300.68	300.43	306.52	303.55	305.59	307.85	302.81	298.99	301.23	300.15	303.45	301.7	307.16	300.93	297.11	304	302.5	308.79	305.46	305.29	302.69	300.72	305.2	300.75	306.55	308.94	301.83
312.11	308.06	312.76	311.61	311.29	321.83	316.78	314.64	312.03	319.39	309.57	319.36	311.3	309.14	318.84	309.36	308.54	313.21	307.94	314.71	313.47	314.45	310.5	318.31	303.23	316.93	309.47	313.92	319.01	310.48	312.11	309.41	316.44	322.06	307.39	313.09	316.25	318.75	311.58	318.02	311.01	315.72	306.09	312.87	308.35	308.5	310.45	310.75	313.56	313.42
316.03	316.23	318.36	318.35	313.33	316.39	320.79	322.6	317.68	317.83	318.25	318.38	319.55	314.07	320.75	324.9	314.31	318.01	317.79	311.3	323.35	320.31	315.91	314.99	317.09	317.21	317.96	319.07	310.68	314.27	315.54	311.39	315.78	319.68	312.83	311.18	314.72	312.21	313.31	314.65	313.42	320.91	317.02	317.63	312.78	322.19	318.86	316.16	318.3	314.83
312.15	309.79	302.97	306.07	308.28	305.04	306.72	307.28	311.55	305.48	302.17	311.55	299.86	310.33	303.18	298.32	306.01	301.52	308.85	308.02	306.83	303.65	305.36	299.57	307.41	310.66	301.69	304.21	300.52	307.13	300	311.87	301.25	302.62	302.41	308.05	308.19	303.69	314.02	304.67	301.24	302.27	304.23	307.8	306.31	300.82	307.1	305.86	304.01	303.25
308.81	304.06	309.48	307.94	310.68	312.15	308.01	309.92	304.64	313.33	313.9	310.72	309.62	307.02	308.56	309.82	308.87	311.29	313.01	311.36	307.25	316.38	313.06	310.41	308.02	311.29	309.03	309.89	316.71	316.5	308.94	312.65	311.24	305.68	313.49	307.25	311.5	311.74	309.77	310.52	315.44	310.91	310.86	304.86	308.88	307.57	309.81	318.02	311	306.57
304.89	311.81	302.55	307.38	299.24	299.57	294.51	303.09	306.18	315.44	309.89	304.95	302.85	306.94	301.14	303.26	311.63	306.93	304.66	301.56	309.85	303.8	295.92	306.48	306.59	300.59	298.7	304.95	302.97	300.62	305.19	303.79	304.71	300.27	305.11	299.63	304.93	311.38	305.57	304.9	305.03	306.1	297.05	290.61	300.97	301.72	301.34	292.47	303.34	303.02
302.15	298.75	301.86	305.15	303.21	301.74	299.31	302.34	304.31	308.84	300.95	300.26	299.8	302.33	303.2	299.93	312.85	310.08	304.56	301.33	302.09	298.9	307.19	306.54	304.37	301.43	300.18	310.78	302.81	311.88	301.18	304.51	306.35	307.83	302.26	299.75	303.92	306.7	301.65	305.24	304.28	307.82	306.38	307.21	303.01	300.14	310.55	304.5	305.68	303.46
305.98	305.69	307.83	304.57	305.38	303.58	305.43	307.88	293.91	295.93	310.93	304.71	305.64	303.58	305.41	299.76	303.57	301.53	299.97	304.08	310.91	307.97	303.06	297.34	297.67	315.7	302.38	307.06	303.61	301.76	300.96	299.84	302.44	306.21	300.66	302.73	300.93	303.06	301.46	306.69	310.58	300.56	300.03	300.39	300.33	297.71	304.84	302.05	307.48	307.91
302.09	306.54	302.19	305.44	309.69	303.09	299.1	306.19	307.95	311.49	305.33	295.69	303.82	306.34	309.92	307.32	308.14	309.76	303.11	299.66	306.17	306.96	303.2	299.46	307.41	298.69	310.2	299.65	305.48	302.38	305.28	299.85	306.13	295.52	303.98	301.29	302.4	300.45	303.23	299.52	300.33	302.05	298.97	298.98	303.57	313.64	303.46	299	312.73	305.41
311.23	311.89	308.09	318.24	317.4	314.91	300.62	312.09	310.19	313.68	317.18	315.28	308.02	313.79	311.62	318.5	313.61	316.09	306.55	306.69	315.7	307.48	314.77	313.46	312.19	316.09	309.94	310.63	318.4	301.4	321.43	312.91	315.7	307.5	312.23	313.8	319.93	311.24	314.88	308.99	317.46	317.61	316.41	310.61	316.8	317.26	319.85	313.09	313.68	317.41
305.63	309.01	303.02	305.5	303.66	302.67	308.69	300.71	309.23	306.22	305.86	302.09	306.63	308.67	302.27	305.05	301.89	302.06	307.81	302.14	302.75	305.48	302.02	305.42	299.88	303.65	302.52	305.09	299.09	312.35	300.67	306.17	308.9	302.44	305.16	304.57	303.86	314.54	308.92	309.44	304.95	302.62	304.64	305.62	310.2	308.19	312.48	306.07	307.57	309.72
313.26	319.88	314.82	320.65	317.21	313.12	308.24	314.81	311.3	312.3	308.96	312.73	317.92	314.46	316.96	311.78	316.39	317.53	313.85	317.37	319.81	315.61	317.38	313.89	319.91	310.37	317.43	315.96	309.66	311.56	316.71	312.8	316.02	309.11	318.96	314.53	322.41	316.81	321.26	315.52	314.2	308.99	309.42	316.13	317.3	315.7	314.78	318.76	307.3	310.07
305.67	311.19	298.36	301.07	299.7	311.13	301.88	313.72	305.97	307.76	312.52	306.86	304.16	304.33	304.09	307.48	304.22	312.48	298.72	305.4	300.02	310.23	308.61	306.13	306.88	304.63	302.87	306.3	304.66	294.45	309.97	306.13	304	303.84	307.85	301.61	304.92	299.88	309.67	300.02	299.86	304.34	302.29	302.74	304.26	301.29	304.16	307.01	308.8	310.31
314.78	311.94	321.6	310.67	311.09	315	322.29	326.77	312.42	318.47	312.42	316.41	308.27	311.44	314.38	320.01	314.34	316.35	312.53	305.66	313.48	317.76	313.59	316.23	317.43	310.34	309.6	317.06	304.02	311.38	318.2	311.75	309.45	315.52	320.21	315.16	312.33	307.72	310.23	313.35	311.28	314.33	313.51	318.81	317.5	309.84	308.35	305.52	313.01	311.19
307.06	303.42	311.88	308.87	306.07	311.37	305.43	311.42	308.27	314.93	306.71	313.77	309.35	311.91	311.76	307.59	310.76	312.54	310.23	317.01	303.03	305.46	315.83	306.45	311.42	309.81	313.64	307	313.17	312.84	303.02	311.39	310.19	314.91	307.18	306.94	312.84	309.79	309.63	314.53	308.55	306.8	311.52	310.67	309.54	314.24	310.51	313.94	310.84	314.41
314.01	314.42	316.35	312.4	308.77	313.06	311.63	306.63	306.57	313.48	303.29	303.78	313.55	314.83	309.61	313.75	314.55	302.41	312.54	306.85	320.25	309.77	317.99	309.91	307.14	316.72	313.07	311.23	316.99	321.61	315.01	309.64	314.23	314.92	309.3	311.33	315.61	312.67	317.7	316.45	315.37	312.42	313.08	323.59	309.32	312.08	306.63	312.86	313.74	311.05
303.34	308.98	307.4	302.36	308.41	311.57	308.19	297.8	306.78	309.84	302.17	302.9	303.49	307.35	298.65	295.01	304.37	309.66	311.11	310.31	303.6	309.79	307.29	310.11	307.01	307.9	312.03	306.9	309.47	307.24	302.87	301.01	310.37	302.33	308.08	306.94	301.86	309.98	311.8	310.56	310.56	301.75	308.79	298.67	309.78	305.48	302.26	310.17	305.52	308.68
322.48	316.19	319.53	316.75	320.24	320.62	323.37	320.7	314.03	319.35	318.86	319.15	316.84	320.27	321.92	315.07	322.04	309.59	314.1	313.31	324.4	316.84	313.43	321.68	316.42	323.38	321.62	323.01	320.77	317.73	319.19	319.99	319.9	317.08	320.12	324.24	318.56	320.08	315.86	323.56	315.65	320.97	313.51	324.93	315.35	324.19	319.31	320.62	317.94	318.33
313.67	312.52	306.76	317.37	310.68	310.22	312.75	318.19	318.27	319.43	315.66	316.91	319.8	310.31	308.28	307.13	322.86	314.84	314.72	315.01	311.39	315.03	314.29	311.69	319.92	313.15	313.56	321.11	311.84	315.99	315.67	305.43	309.59	320.57	310.86	319.26	315.64	312.99	316.42	305.73	314.2	304.85	310.61	311.63	317.7	320.7	313.1	315.59	305.85	307.95
315.91	309.97	319.04	315.33	310.66	317.94	309.26	312.5	315.84	322.45	311.27	315.47	315.28	318.83	319.41	318.11	319.93	320.52	312.68	313.38	321.26	320.22	318.21	316.24	316.8	317.52	312.64	313.81	314.46	311.04	309.19	313.5	318.9	314.91	316.77	313.21	310.55	316.06	313.62	310.58	308.96	317.72	309.25	316.11	313.59	310.22	318.61	310.2	310.48	317.97
296.37	295.51	299.78	292.74	300.52	297.26	299.35	289.22	300.34	291.23	298.1	301.35	291.87	300.63	291.85	291.29	294.39	292.37	291.03	299.19	293.14	298.5	285.99	297.88	297.45	289.23	296.83	292.12	296.65	298.06	297.38	293.97	300.87	289.45	292.35	298.47	290.95	284.34	298.15	294.4	294.99	293.62	291.41	287.63	293.36	293.36	295.94	288.2	300.02	290.47
299.28	303.89	305.5	301.95	302.58	302.45	294.86	304.42	298.77	299.9	302.49	300.03	306.21	308.22	307.45	300.25	304.69	300.91	301.28	291.96	295.76	302.84	304.19	309.77	301.15	306.26	309.12	303.57	301.24	305.32	301.49	304.36	293.54	301.04	302.78	301.28	305.88	296.21	298.68	306.93	303.38	302.08	302.08	306.05	301.9	305.83	310.33	303.61	308.05	299.44
310.52	307.41	318.91	313.08	317.71	313.25	315.83	319.68	305.93	313.02	312.23	315.23	317.22	314.01	316.67	304.98	307.44	310.96	317.41	317.81	312.47	317.44	309.84	315.9	306.62	311.86	314.21	309.5	320.22	321.24	306.6	321.94	308.39	312.74	314.48	311.53	320.71	319.24	316.09	316.37	311.84	323.35	311.88	317.64	311.44	313.58	318.26	311.64	309.95	319.15
299.04	299.36	300.15	297.79	296.93	297.74	293.71	293.41	300.64	291.05	293.02	299.41	289.37	295.51	305.12	297.08	295.44	284.66	289.49	298.49	297.19	296.25	295.68	286.8	301.03	302.39	291.88	292.73	300.39	292.25	298.83	293.48	294.37	296.61	297.07	294.67	298.73	298.56	295.19	293.75	291.69	300.19	294.46	298.73	294.26	299.33	295.48	292.3	298.67	296.64
323.17	320.76	312.79	323.35	317.17	321.46	318.99	312.99	321.26	324.64	310.86	319.17	319.89	317.83	319.24	317.38	321.52	322.71	320.35	314.12	328.92	316.99	325.15	321.74	315.42	318.23	314.76	323.66	314.74	314.7	320.29	318.27	325.18	326.49	312.78	325.43	322.07	317.97	315.62	320.06	326.67	325.35	318.67	319.55	316.37	319.8	318.72	319.94	320.03	322.71
300.34	302.24	293.62	301.87	301.41	299.61	302.83	296.9	302.68	302.01	299.64	293.04	300.17	297.42	301.48	297.64	288.89	298.83	300.05	298.91	299.11	296.93	296.89	297.83	303.73	301.46	303.49	303.78	296.63	302.11	303.92	295.69	304.9	302.65	308.64	295.13	296.4	301.61	298.91	298.66	294.67	305.43	300.16	297.81	299.44	297.96	297.31	295.85	303.79	302.48
316.21	312.21	304.83	310.04	312.32	310.45	310.37	316.75	306.38	311.27	305.83	310.04	309.09	316.1	310.41	304.3	310.96	306.95	311.3	309.9	313.32	309.26	314.57	309.4	308.91	307.03	308.49	307.85	310.02	305.79	316.94	310.72	306.09	312.47	305.36	308.38	308.1	308.01	310.25	308.37	310.99	313.51	313.3	315.93	309.75	306.69	310.98	308.18	303.6	310.6
312.51	315.01	314.48	316.07	310.27	317.79	315.53	311.43	312.97	312.58	311.16	316.39	321.8	315.22	315.4	316.16	308.54	314.13	319.11	310.76	314.77	315.32	316.92	312.32	313.89	314.25	318.54	312.15	320.28	315.03	311.99	313.74	308.72	316.59	311.06	311.26	313.2	323.27	317.94	303.38	307.72	311.61	320.75	317.74	314.61	313.38	320.85	310.08	312.85	319.55
307.66	304.96	295.81	305.9	310.18	303.81	304.45	297.49	300.02	299.98	308.11	302	301.23	302.63	314.5	304.06	297.3	300.67	312.17	302.92	301.75	300.51	307.98	296.02	310.4	297.93	309.78	303.58	299.82	301.96	305.95	301.29	304.71	303.6	304.14	309.34	300.38	298.15	301.21	303.25	305.53	298.2	298.68	303.14	305.42	300.87	305.38	307.95	298.38	305.6
301.11	297.38	302.16	311.61	305.79	300.66	308.28	305.88	300.52	306.82	306.55	310.18	307.97	301.52	303.34	306.78	303.75	301.97	304.14	300.35	303.17	300.13	299.38	306.86	303.7	303.6	300.26	303.65	302.9	311.06	300.01	298.07	312.01	305.03	307.36	303.09	298.2	302.25	308.87	312.26	301.09	303.64	302.49	299.28	307.11	310.01	302.42	302.09	301.99	300.54
299.5	301.66	306.45	293.5	301.66	296.31	301.76	298.69	293.29	297.12	292.69	297.67	307.01	300.22	309.01	302.14	300.82	293.99	306.15	297.52	302.96	304.77	303.14	301.37	298.47	300.95	295.83	304.43	304.18	303.59	296.5	295.92	300.7	303.8	301.17	297.29	294.15	299.95	307.34	304.27	308.97	305.1	305.77	307.34	298.29	298.8	305.27	309.15	302.31	296.5
315.52	311.81	315.76	313.89	317.13	305.95	309.03	319.33	314.83	311.55	311.84	311.1	312.1	312.6	310.51	316.69	313.35	317.05	314.66	313.83	314.24	309.94	309.12	318.29	309.9	314.23	307.78	309.98	314.25	312.39	320.63	315.84	315.11	321.27	315.55	313.2	309.71	313.32	317.67	311.75	314.81	313.91	319.03	313.97	318.23	316.24	316.62	313.72	315.65	313.75
308.62	300.96	309.39	312.85	309.16	307.9	301.31	306.94	309.82	306.35	309.13	307.98	308.42	304.01	309.29	305.12	306.72	304.9	300.49	308.62	302.7	304.5	308.26	301.07	309.86	307.51	310.49	304.14	306.37	307.86	306.7	314.3	305.34	312.26	306.2	305.84	316.09	310.3	305.04	305.83	309.51	309.16	303.34	305.42	303.69	304.4	309.68	310.87	308.6	304.67
313.14	307.84	311.23	311.99	308.98	309.47	313.4	310.48	304.53	315.33	311.5	305.44	309.24	311.05	315.48	311.63	312.78	319.39	309.3	307.54	314.76	308.98	307.71	308.96	312.38	313.53	316.93	312.62	309.86	308.78	315.08	312.02	307.5	315.61	316.95	313.02	312.73	308.72	311.53	317.94	306.96	315.16	312.53	310.89	314.66	315.86	312.8	316.3	309.36	311.76
315.58	313.18	316.57	315.84	316.92	315.95	321.51	326.69	320.8	319.34	317.67	313.69	313.4	318.75	314.3	314.56	320.16	322	307.45	313.56	315.44	323.76	312.96	320	324.92	318.58	315.01	319.35	316.53	321.32	325.35	314.96	324.23	314.61	315.51	324.76	317.1	323.16	323	312.69	314.18	313.24	317.1	321.53	317.34	312.92	318.79	322.67	318.56	315.17
298.11	302.13	294.83	301.95	296.04	298.01	296.2	290.8	296.11	294.95	296.79	292.53	301.35	293.86	302.05	297.55	297.48	295.54	291.94	291.96	299.59	293	298.8	299.74	303.83	296.94	292.59	290.45	294.63	294.4	295.11	304.26	298.01	291.59	304.82	294.52	302.27	297.51	299.16	299.1	299.27	298.05	292.74	302.13	293.01	299.77	297.01	295.13	293.33	300.5
320.82	322	315.82	316.3	322.28	315.83	316.72	318.98	318.9	309.68	309.9	313.51	314.55	318.16	318.51	315.25	317.9	316.97	321.63	319.24	319.24	314.3	319.82	319.32	309.76	326.56	322.54	317.84	316.03	315.67	320.4	319.99	308.98	313.59	320.66	315.82	318.97	321	323.35	312.35	315.14	315.54	312.17	310.96	315.1	319.38	315.46	315.44	317.55	320.29
315.12	307.88	312.49	314.72	311.36	315.59	318.63	311.35	320.54	311.81	312.93	318.18	311.23	316.07	309.59	311.42	312.48	316.77	310.01	314.26	317	308.5	318.25	315.41	317.39	311.69	312.59	315.8	314.76	314.79	307.57	316.56	316.05	313	324.21	310.59	313.11	315.65	316.06	320.57	312.78	310.07	317.06	305.63	314.16	310.31	312.99	313.74	313.07	317.93
300.29	303.89	302.04	303.96	303.55	307.36	305.9	303.57	303.01	296.41	298.88	300.55	307.37	302.62	311.41	298.21	301.38	299.8	310.42	298.31	295.18	307.64	306.43	311.14	307.43	301.58	305.26	300.51	303.15	306.16	307.2	302.27	301.4	302.14	306.2	301.29	305.15	296.91	305.05	297.76	305.26	299.15	305.72	300.85	306.89	306.59	303.14	302.67	297.57	297.68
308.3	311.69	313.8	318.96	316.77	319.05	318.3	309.24	312.61	315.96	314.63	304.82	315.28	317.21	314.81	316.1	314.81	320.45	313.3	310.04	317.27	312.48	311.12	307.98	311.26	307.04	313.78	308.21	313.74	319.46	312.14	305.05	314.07	313.12	311.37	321.95	310.52	318.33	313.24	320.23	321.66	312.5	314.39	314.86	312.18	306.56	312.18	316.54	317.41	320.19
296.12	300.46	302.08	295.15	297.91	294.02	309.9	298.08	298.64	304.35	308.71	293.46	300.88	295.87	298.03	297.18	297.25	304.81	304.84	298.8	304.46	299.04	303.21	306.18	295.82	302.47	297.75	298.86	297.46	304.59	301.65	302.02	296.3	296.68	303.07	296.67	306.21	304.54	298.06	294.99	297.97	304.45	297.24	298.45	306.61	307.26	301.1	304.25	302.49	299.46
308.89	301.04	301.94	305.8	309.5	309.32	308.19	308.84	308.15	294.84	310	299.33	307.1	301.6	309.33	305.1	311.33	311.32	305.04	296.61	297.15	304.8	308.56	310.01	310.44	307.89	299.45	307.27	296.17	299.05	303.93	307.6	308.77	302.25	306.78	304.35	303.25	305.87	306.03	303.15	306.21	301.62	306.7	310.57	304.93	305.19	310.19	307.38	306.73	302.3
298.04	303.44	304.45	305.15	308.23	301.16	305.51	299.23	304.49	307.46	303.33	301.52	302.81	304.7	297.61	305.07	304.86	306.19	307.98	305.09	309.31	304.67	305.09	304.1	302.7	301.42	303.11	298.06	304.13	306.22	304.71	304.28	295.63	302.06	303.61	303.92	311.78	298.69	304.13	309.37	302.83	297.56	304.71	307.16	307.63	306.72	303.97	302.28	301.99	295.52
304.47	305.03	305.44	298.36	298.34	294.42	297.43	307.44	297.73	304.31	305.46	298.46	303.37	302.95	299.25	303.8	304.18	304.65	303.06	307.11	309.78	306.39	306.93	293.99	305.26	304.61	306.94	310.15	300.18	302.01	310.16	307.78	295.74	300.79	306.19	300.04	307.79	308.82	296.52	303.13	306.12	309.39	302.65	300.19	301.63	298.13	307.94	305.08	298.12	301.42
296.41	297.68	297	303.94	302.16	298.5	298.31	301.94	287.65	295.86	298.21	293.51	291.05	298.27	289.56	294.56	300.04	291.06	292.69	296.16	291.87	292.86	304.76	297.54	300.22	296.98	297.92	297.94	300.09	302.75	296.56	295.24	291.12	299.69	296.78	288.32	294.51	294.99	294.55	300.46	295.42	297.03	298.33	291.08	299.72	297.93	295.79	297.58	297.91	296.34
317.19	310.8	311.76	307.95	319.77	317.93	318.93	307.61	311.92	313.37	318.76	304.86	310.04	310.89	313.61	318.78	314.59	311.3	306.35	307.25	312.69	321.95	312.55	312.32	316.67	310.36	316.63	305.94	309.74	313.03	315.82	320.34	307.4	319.89	311.25	305.3	313.1	313.69	317.87	312.41	320.81	311.14	310.05	315.07	303.38	307.98	306.83	316.79	307.84	309.53
308.08	296.22	296.48	304	304.71	306.7	308.62	299.44	303.14	305.55	297.65	300.16	302.14	300.39	302.74	305.95	302.62	302.84	302.08	306.39	302.26	300.24	304.36	305.04	297.96	304.43	305.02	302.25	304.87	304.93	302.54	298.16	298.34	305.2	302.66	302.03	303.72	303.94	302.06	303.8	302.13	308.07	293.99	303.23	307.34	314.97	306.46	306.9	305.9	305.75
298.06	297.08	301.2	297.32	294.36	292.64	297.49	301.18	294.22	290.1	297.95	293.34	296.24	293.07	296.81	298.31	296.58	298.76	300.09	282.72	295.25	294.05	299.55	296.41	298.7	306.68	288.98	298.68	294.76	285.11	290.28	295.44	287.94	295.29	298.51	292.86	298.78	301.21	287.17	286.96	300.36	290.69	298.66	293.24	294.42	295	298.62	303.97	295.09	292.9
302.15	305.69	297.3	300.66	307.45	306	305.93	310.59	301.56	303.02	308.18	296.89	305.7	308.15	299.91	309.83	300.55	302.24	307.72	300.36	303.24	303.88	304.64	301.9	304.21	304.24	306.37	304.91	300.52	309.44	308.41	305.52	303.98	302.05	311.53	305.93	309.69	309.99	311.67	297.21	307.4	310.31	300.26	304.6	316.2	307.29	314.42	308.55	304.05	308.45
295.76	297.82	293.17	292.1	297.77	288.67	296.75	297.98	300.2	298.06	299.25	290.9	287.86	285.79	293.97	294.66	295.88	291.88	290.27	290.37	297.32	284.59	300.29	290.77	288.16	301.24	300.58	287.57	291.63	302.22	294.66	298.52	287.95	295.27	292.67	299.5	289.2	286.17	290.06	289.79	303.3	284.94	297.03	290.79	289.42	290.89	299.52	297.09	290.1	293.02
313.47	312.25	309.59	310.8	309.65	316.63	306.78	312.83	310.45	315.65	313.97	313.29	312.07	310.17	305.26	311.51	317.13	312.7	309.74	313.39	313.92	310.46	311.98	312.06	315.59	322.31	319.35	316.7	311.28	309.73	317.31	308.34	323.85	320.87	309.51	324.32	313.04	312.53	305.47	312.69	304.28	313.37	308.9	312.94	315.08	316.4	308.74	317.47	319.6	315.89
315.38	314.87	316.07	322.93	319.83	319.72	317.3	321.27	316.16	321.98	317.95	318.83	318.92	321.13	316.06	317.76	317.79	318.26	317.25	316.11	316	314.38	312.01	316.46	322.44	319.5	316.75	309.9	318.94	322.61	320.19	310.21	316.12	314.44	319.29	316.05	316.96	317.16	317.05	315.82	318.11	316.78	314.65	308.78	319.81	318.61	314.95	313.23	316.27	312.93
313.7	313.57	314.95	315.61	316.71	319.43	320.53	325.01	314.82	312.73	316.52	315.59	327.17	315.46	316.02	314.75	311.49	313.05	308.65	319.38	325.13	311.66	317.64	316.59	317.17	315.5	316.3	317.88	313.57	318.47	317.81	313.92	318.74	312.68	311.21	312.79	313.05	319.6	311.83	319.06	315.56	314.47	312.26	323.05	311.76	317.38	311.38	322.31	313.79	321.1
313.59	311.21	312.09	317.82	304.08	313.13	305.5	316.65	322.48	314	307.79	316.5	315.64	310.57	317.46	311.75	317.71	319	309.98	302.66	314.05	318.85	314.85	311.95	316.78	313.15	310.82	318.81	316.98	313.12	315.88	313.25	306.48	306.97	311.67	312.39	317.12	313.16	315.02	318.7	320.14	308.15	316.44	313.39	312.35	308.57	313.4	306.99	314.84	312.05
309.62	310.99	306.4	315.66	306.63	305.96	305.5	312.21	304.93	314.32	309.03	305.64	311.43	305.43	305.83	311.64	313.38	311.97	312.29	305.54	304.15	303.59	297.41	313.79	309.68	305.94	305.93	311.12	310.67	298.38	304.29	305.93	312.72	307.45	303.42	313.38	307.66	313.3	304.11	308.97	313.67	302.09	306.62	310.48	315.04	311.64	302.48	311.51	312.4	307.93
310.12	304.19	309.69	302.62	305.7	310.21	311.14	305.29	308.06	304.53	310.03	311.18	309.29	303.7	300.85	312.04	310.36	311.84	303.11	309.38	310.35	313.64	310.18	310.45	300.87	317.67	306.68	300.6	308.22	302.19	300.85	304.9	303.82	306.03	305.62	310.25	305.43	303.57	308.86	305.07	308.08	319.37	306.02	311.63	304.21	300.72	305.89	303.9	305.44	305.89
301.21	299.94	299.39	304.21	297.92	300.42	309.33	303.91	306.04	302.59	306.25	301.4	296.26	298.91	297.87	301.56	311.49	304.79	304.99	303.47	308.39	304.96	311.69	294.52	299.9	309.49	300.17	294.63	303.43	306.57	300.64	304.71	303.92	299.67	303.43	308.71	301.34	300.89	300.31	304.59	307.85	306.23	300.48	299.14	302.65	303.24	303.88	304.25	294.48	304.69
311.64	308.14	303.63	301.49	304.9	301.65	304.54	297.95	301.85	300.78	308.25	306.24	290.07	299.31	301.1	305.84	293.5	297.37	300.93	304.97	305.85	307.61	302.4	301.12	296.72	306.01	307.22	300.8	298.18	306.24	300.67	290.08	305.18	301.11	300.88	302.61	298.16	303.84	294.09	310.56	304.34	311.62	308.48	300.1	304.4	303.94	308.41	304.82	294.69	298.27
324.74	321.52	328.45	322.38	327.98	330.05	326.58	324.89	329.18	327.57	320.97	336.47	327.11	328.55	328.54	332.36	330.49	329.4	325.19	326.68	319.7	327.2	322.98	323.38	334.56	325.9	325.45	323.3	322.65	323.49	325.77	329.01	325.35	329.18	328.8	323.94	324.28	325.99	323.5	334.58	327.19	325.61	328.37	319.14	325.27	330.7	328	332.33	327.39	333.42
315.52	308.31	315.05	309.25	306.29	313.55	312.77	322.49	318.28	307.26	315.26	314.02	313.24	307.33	317.17	311.95	315.97	318.02	322.95	305.65	307.03	309.13	317.73	302.43	312.12	311.47	312.38	316.59	310.43	319.43	310.99	306.52	312.92	318.58	314.5	315.45	309.23	316.6	316.33	306.65	313.28	309.51	318.74	312.97	308.84	316.18	314.98	315.87	311.35	307.59
298.75	303.54	297.01	299.38	291.04	300.15	292.2	291.11	287.51	302.69	293.95	294.21	290.38	301.8	290.12	292.33	302.59	293.42	292.73	285.79	294.95	288.48	290.66	288.53	300.42	297.22	284.22	290.9	285.94	304.92	294.88	299.36	287.7	298.66	291.75	293.79	291.68	295.49	298.23	291.19	296.21	299	288.58	290.63	297.96	292.59	293.53	300.82	295.52	293.16
293.12	296.79	289.42	291.86	291.07	287.68	295.4	293.87	288.85	291.8	291.56	293.55	297.65	290.45	287.9	289.57	289.74	297.56	287.08	295.95	304.17	293.83	297.05	290.69	289.59	296.33	301.01	286.39	297.52	292.04	296.11	295.07	289.59	299.86	297.41	295.03	294.94	295.16	294.15	295.07	292.98	296.03	296.27	300.5	295.11	294.57	291.94	294.38	301.65	286.82
294.96	303.09	300.03	303.34	298.99	302.44	305.4	302.1	297.85	300.45	303.24	295.93	301.71	306.8	300.33	304.32	302.29	302.79	304.22	306.14	302.47	294.19	299.85	300.31	306.3	308.19	296.84	305.4	304.07	300.39	298.66	298.04	297.82	301.53	302.1	299.11	303.06	301.51	307.73	299.31	304.04	303.43	304.55	307.02	304.66	299.96	306.03	305.78	302.97	301.19
302.82	311.63	310.24	297.94	305.91	300.13	310.05	298.47	305.77	304.1	307.04	302.54	305.02	306.74	303.59	305	305.52	308.01	305.26	312.92	300.27	311.49	308.61	303.93	313.12	300.33	304.41	314.72	299.11	311.2	308.89	300.11	308.22	302.23	307.53	312.83	304.77	302.02	304.91	303.26	303.17	304.88	300.85	305.82	305.27	313.07	301.18	306.88	308.41	307.62
296.59	305.87	296.12	311.21	309.74	308.48	293.87	299.84	296.97	310.38	301.93	307.04	314.58	308.18	306.68	303.95	299.39	302.4	307.41	305.25	300.96	299.36	303.34	302.59	313.68	303.35	299.5	302.04	300.28	305.97	311.52	294.54	298.07	306.76	302.05	304.59	304.96	298.6	302.04	299.97	300.08	303.78	301.84	302.57	304.72	297.54	304.61	310.17	311.6	301.53
331.68	332.93	324.18	320.86	337.82	332.77	327.52	335.7	318.78	320.74	328.81	330.73	326.99	330.34	318.75	335.56	323.55	331.45	331.44	331.46	324.8	325.2	332.79	323.92	323.8	333.81	330.34	329.29	328.43	332.29	323.32	329.17	326.81	331.29	330.02	324.44	327.63	327.21	330.83	332.09	327.86	327.66	329.57	324.14	327.85	327.22	329.3	328.34	330.48	330.13
317.12	316.29	316.12	315.21	317.56	319.33	323.24	312.57	316.54	318.88	313.17	316.7	316.93	318.98	317.44	311.96	319.26	320.24	310.47	318.69	317.18	317.59	318.93	319.25	322.35	321.79	317.42	319.27	321.46	329.66	321.03	316.76	318.81	326.47	313.83	317.3	312.85	316.73	321.76	323.57	320.32	322.47	317.41	323.21	310.36	321.22	313.63	316.58	324.36	315.66
307.14	307.32	299.49	303.98	299.24	300.81	299.01	297.65	299.73	303.59	303.23	303.04	304.56	300.35	307.3	304.55	300.22	307.55	307.07	302.22	301.94	301.18	301.8	304.35	311.42	305.59	309.33	306.66	303.53	306.72	309.22	297.53	306.55	313.23	307.9	299.95	308.86	301.59	299.83	309.34	292.34	301.26	301.25	301.89	303.75	299.77	301.86	302.65	300.78	298.1
311.42	317.78	305.47	313.82	314.29	308.88	303.45	303.34	311.04	311.01	309.39	306.54	303.14	313.54	312.63	315.47	308.27	305.63	311.97	302.29	308.39	303.07	312.24	306.01	302.97	306.68	312.08	306.92	314.79	316.21	310.31	311.88	309.02	309.34	307.01	315.69	314.79	312.51	304.6	306.81	312.81	304.17	305.18	307.46	313.25	307.54	313.78	300.97	306	304.41
313.37	314.17	309.17	318.36	312.96	324.49	316.59	314.52	315.96	315.85	320.83	309.48	317.62	305.81	311.86	313.62	317.83	313.64	308.82	315.72	314.05	314.22	318.68	311.27	311.27	315.61	315.5	310.83	308.34	307.26	312.94	303.48	319.2	308.01	308.75	316.6	313.53	319.12	314.92	316.28	316.07	318.86	315.19	316.52	328.68	315.17	320.44	316.64	321.29	316.75
311.4	315.84	319.53	315.77	319.35	319.94	316.05	309.65	312.59	316.47	316.84	323.02	314.77	318.53	309.45	319.19	322.79	312.8	313.02	315.69	310.96	310.6	317.78	312.95	317.99	316.26	319.78	313.42	316.03	316.12	315.64	315.57	316.16	313.44	319.3	318.18	318.13	322.6	310.3	319.18	320.32	313.7	309.86	309.34	319.52	321.24	321.27	316.93	320.61	311.91
310.55	317.16	309.74	314.58	318.92	309.69	301.95	312.1	315.09	314.78	313.89	315.06	314.29	311.22	317.45	307.46	316.82	316.33	314.04	308.28	316.18	313.05	317.6	310.07	317.47	313.95	309.3	308.98	306.99	310.89	307.92	313.06	310.12	319.72	314.63	312.25	313.92	320.76	305.83	316.83	318.94	313.39	309.98	307.66	305.17	313.44	313.98	314.98	313.85	313.6
300.68	299.24	295.93	299.29	295.15	297.92	297.12	297.38	299.69	298.97	295.39	293.27	300.63	297.45	294.01	306.39	303.4	299.33	299.4	306.54	307.2	303.39	303.92	310.39	300.2	300.08	302.89	298.84	303.87	299.28	299	297.91	301.98	300.82	307.88	302.74	294.89	301.17	301.05	308.49	289.86	293.21	295.44	302.55	293.84	298.1	302.64	296.21	298.02	302.1
321.74	319.73	324.51	323.18	318.45	320.69	316.39	322.54	315.99	314.72	320.13	321.12	316.07	317.51	315.88	315.57	321.57	310.91	320.38	318.13	319.1	315.75	324.3	311.03	321.48	323.87	324.05	327.33	314.44	318.34	321.77	322.11	315.76	318.67	316.63	319.55	317.99	316.55	315.32	313.21	316.54	317.24	315.84	315.69	326.42	315.85	316.7	317.06	320.1	317.26
310.48	309.09	315.55	306.81	312.78	310.52	304.97	321.16	308.23	310.34	313.89	311.48	312.77	309.5	304.53	313.5	299.71	310.88	311.2	313.18	311.9	310.55	314.63	314.29	304.17	310.45	313.9	311.15	312.09	313.97	311.29	314.16	308.89	310.34	302.59	309.99	310.76	309.33	310.45	310.03	309.95	312.44	310.5	311.39	311.29	319.45	308.32	315.55	308.75	313.65
312.49	318.79	311.56	310.62	309.88	315.91	317.87	319.27	308.57	314.4	307.72	318.31	318.74	316.58	314.16	316.08	318.32	321.75	315.16	313.6	309.3	314.1	314.52	320.81	309.36	308.41	319.2	319.14	309.93	307.85	309.14	309.74	301.95	315.85	312.42	311.34	312.9	307.08	310.61	315.36	312.82	306.44	306.66	316.01	319.59	308.45	315.46	312.25	317.87	311.8
293.35	295.26	295.23	297.65	292.59	297.53	294.5	287.53	301.49	298.28	292.78	302.34	295.9	303.21	297.44	298.62	293.17	294.05	296.12	292.07	295.1	293.62	299.79	304.19	295.58	305.04	294.88	300.47	297.74	300.52	291.16	298.21	303.97	295.12	295.59	294.68	292.73	297.3	298.16	293.69	301.83	292.2	293.85	296.28	300.72	293.58	299.87	298.42	292.29	309.03
299.79	300.68	303.68	312.51	303.56	304.93	304.31	299.73	306.64	307.83	307.68	305.2	303.58	304.59	305.23	305.69	305.62	308.52	307.5	309.29	305.08	302	297.43	303.91	308.78	301.06	306.63	300.88	307.24	305.26	303.45	303.12	314.54	302.12	307.63	306.63	300.34	310.5	305.45	309.97	303.51	309.2	304.11	305.27	307.67	303.12	308.24	311.35	304.28	310.67
308.09	301.87	314.25	310.34	302.4	306.76	307.93	308.79	311.52	307.52	311.55	314.72	307.87	311.08	302.54	309.71	306.89	314.15	305.97	313.28	302.19	308.62	308.88	310.31	306.69	315.36	307.3	312.65	305.84	306.24	309.21	306.54	315.06	311.87	311.71	309.12	312.02	307.75	313.29	313.29	308.28	312.17	312.26	306.24	314.18	309.12	309.52	308.92	310.23	315.12
298.53	304.23	305.84	305.34	311.3	303.89	302.27	307.28	302.38	302.67	295.72	302.9	300.36	306.99	310.56	309.77	308.28	306.42	305.96	301.72	299.85	298.4	300.36	309.29	302.57	305.95	303.34	311.03	313.37	307.02	305.18	302.7	306.49	304.67	307.49	306.03	298.94	307.13	302.1	312.89	300.8	307.59	307.03	304.23	308.69	301.7	304.86	309.02	307.97	314.94
314.78	314.55	316.61	309.03	314	313.49	318.86	312.77	317.11	305.49	315.82	309.46	313.68	309.51	310.44	312.9	314.01	316.48	307.37	318.35	309.1	317.26	318.79	311.01	313.1	313.33	314.69	316.42	319.11	317.64	312.84	311.45	302.18	320.2	315.83	314.69	314.38	317.1	315.31	316.99	310.08	311.84	318.37	315.81	316.35	315.05	305.22	311.77	319.75	314.75
318.17	305.27	316.3	309.87	314.65	312.9	310.26	308	315.76	318.62	312.5	314.52	310.12	311.8	307.74	314.77	305.23	319.42	312.4	309.14	322.73	312.33	308.64	322.64	316.16	313.95	315.1	312.31	324.17	318.49	317.72	311.87	311.48	312.68	315.75	308.75	309.48	312.01	322.03	316.16	313.92	313.13	309.06	318.76	313.52	312.5	311.92	311.96	313.08	317.25
301.12	296.82	300.06	311.32	300.71	307.53	301.6	302.73	296.82	303.11	300.91	301.45	304.44	294.21	305.14	302.97	300	305.72	299.83	303.34	304.01	304	300.46	307.12	296.95	296.33	300.24	301.02	297	302.54	300.83	300.55	299.33	302.49	298.37	302.62	300.6	300.16	298.46	301.03	294.16	304.58	296.12	300.65	301.79	303.88	300.31	305.82	300.26	303.02
295.59	292.08	296.71	295.67	293.97	296.12	289.25	297.19	295.46	295.5	291.84	294.71	292.34	288.55	286.86	291.82	294.36	300.18	290.21	302.23	293.81	293.31	293.72	297.07	292.43	292.7	298.24	288.39	296.16	289.82	292.76	290.95	296.78	289.22	297.08	290.83	295.21	295.65	298.84	291.98	294.22	293.01	290.08	290.7	296.03	293.58	298.09	290.26	291.92	295.23
316.14	307.6	308.69	310.68	312.31	318.44	313.8	313.06	310.25	305.4	311.06	312.51	316.71	311.16	309.04	316.72	306.05	316.66	311.72	310.93	320.05	317.75	308.4	314.88	309.27	313.28	309.49	314.1	312.65	302.87	310.27	313.61	315.28	312.24	308.73	320.2	312.73	308.01	311.24	308.51	314.55	313.86	316.2	308.8	314.21	313.89	314.94	309.27	315.57	315.46
316.99	308.06	315.7	309.37	319.18	320.36	312.53	312.52	306.05	314.82	311.18	310.8	305.7	320.06	309.78	313.17	317.19	317.52	308.28	305.01	314.21	309.8	318.59	317.84	317.12	319.07	315.65	317.81	312.64	314	311.47	308.81	311.98	311.74	313.85	319.08	305.51	315.26	315.87	319.4	318.93	313.51	308.9	312.25	312.89	315.73	314.8	314.22	324.3	318.32
306.56	300.99	298.75	303.5	297.42	300.03	304.71	300.03	299.24	301.31	303.77	297.82	301.63	304.54	295.97	302.27	307.26	303.61	295.06	302.02	308.64	301.52	293.52	311.46	296.51	300.82	300.73	306.87	302.49	308.39	307.79	300.29	298.26	305.69	300.01	303.95	300.14	304.25	300.85	295.69	298.46	303.21	302.43	311.17	308.57	304.03	300.02	306.62	304.64	298.99
308.54	306.11	305.8	307.92	307.33	296.93	299.79	300.32	312.21	305.76	307.2	302.78	315.25	310.89	308.94	317.84	303.13	311.57	305.6	304.56	302.96	303.23	306.08	303.6	312.38	307.69	305.44	307.25	301.54	312.19	306.14	307.25	300.24	309.13	308.2	304.64	303.27	307.78	302.77	308.34	306.78	303.51	314.2	305.06	302.79	301.37	306.17	313.64	308.95	307.44
319.41	319.02	320.56	322.13	323.52	313.64	316.82	324.22	317.77	320.24	318.08	313.52	319.72	321.17	314.73	311.03	310.25	319.34	315.36	320.44	320.55	317.32	326.96	316.59	325.63	318.07	316.06	322.29	326.45	322.06	320.24	318.39	327.04	317.46	322.3	316.06	329.22	319.21	320.91	322.18	320.19	325.68	312.45	321.08	319.45	319.21	316.79	320.52	315.82	315.15
313.56	319.52	315.25	316.02	313.32	308.44	320.21	309.95	321.53	313.3	315.94	308.85	315.83	310.71	311.67	311.78	312.59	310.01	314.98	314.14	314.43	313.34	313.39	317.5	314.6	315	316.32	314.58	314.76	317.66	313.75	316.95	310.42	317.14	308.2	313.03	311.12	314.67	309.78	316.44	324.76	318.07	317.31	306.94	311.87	316.66	313.41	313.21	310.32	318.09
321.41	328.64	328.55	321.11	330.22	323.1	326.56	327.8	322.68	318.69	317.56	327.95	330.21	321.96	335.69	326.48	324.05	329.25	325.63	338.83	326.93	323.23	326.79	321.65	320.21	317.03	329.78	320.51	322.91	316.57	332.75	327.16	327.99	324.81	320.32	319.62	326.83	322.86	326.27	330.77	333.5	321.77	315.57	321.18	324.78	325.03	332.49	325.32	321.39	324.81
292.7	291.26	291.82	290.22	292.49	301.05	288.43	299.59	297.89	296.38	293.98	286.3	291.34	283.12	293.77	292.29	295.35	298.57	291.97	297.31	293.12	294.85	295.64	297.77	298.24	299.35	292.38	286.78	299.8	290.57	295.25	296.51	293.15	297.39	295.84	297.18	290.72	289.47	288.77	290.77	298.96	292.35	303.21	288.15	298.87	297.31	293.94	298.21	292.16	295.15
303.98	301.68	299.17	299.93	297.39	302.74	303.57	303.53	305.82	304.09	301.31	299.53	299.57	300.14	304.85	305.28	307.93	300.02	307.81	299.06	305.78	304.98	300.29	304.44	302.66	301.2	296.77	309.8	305.71	311.09	300.07	307.21	303.27	299.03	307.15	303.72	307.47	305.23	299.7	304.38	303.4	304.16	307.93	308.52	298.69	306.88	298.94	305.89	300.75	305.32
307.15	306.61	299.71	305.58	303.21	300.37	304.74	300.23	304.92	298.73	305.59	300.18	306.07	305.17	302.46	298.73	301.17	300.01	302.61	308.24	293.49	306.19	300.4	296.31	290.72	303.2	296.63	307.26	304.77	303.16	302.11	304.64	302.29	308.18	302.86	307.91	304.24	305.73	304.26	303.12	305.47	308.02	303	304.5	303.41	299.76	301.96	303.64	310.65	302.91
300.55	298.12	301.91	304.12	298.74	306.65	308.93	305.07	306.16	307.23	301.12	307.63	305.86	304.49	302.75	304.84	301.11	300.5	304.51	301.4	299.36	298.06	307.34	303.21	306.49	311.55	303.91	299.14	308.24	301.06	306.8	298.41	305.45	298.96	306.58	302.15	300.04	304.06	302.18	309.46	295.5	299.24	301.91	299.32	304.94	314.41	302.42	311.17	298.02	304.7
298.18	294.99	296.71	290.96	292.91	297.38	295.38	294.83	298.07	296.28	299.45	294.4	300.71	292.27	292.65	300.9	292.28	298.15	296.39	290.62	297.15	302.06	301.45	300.09	294.72	298.63	298.42	297.24	295.26	297.21	297.64	298.5	303.99	300.22	301.36	297.5	293.23	292.95	296.29	296.96	298.9	293.2	303.2	298.22	291.61	300.98	295.58	298.35	297.86	298.27
300.56	302.68	300.95	302.59	301.7	300.88	302.34	301.06	308.77	304.46	306.18	303.73	301.87	307.68	302.46	301.18	300.6	298.6	295.15	309.92	301.5	304.26	300.08	300.95	300.45	303.44	307.99	306.82	306.71	307.89	303.81	303.23	302.49	310.12	300.42	303.01	303.57	299.91	306.94	304.87	301.97	300.5	305.17	303.17	303.96	302.38	307.78	311.81	310.2	305.73
304.91	296.59	299	297.5	296.85	301.78	296.28	300.1	297	300.33	308.38	304.71	299.7	302.22	306.4	298.24	307.6	297.9	304.84	301.83	301.52	304.03	300.12	302.33	295.13	306.99	305.83	310.25	299.48	297.91	305.47	301.72	302.77	299.96	309.61	295.51	304.79	302.26	304.12	299.65	302.56	306.89	302.65	305.06	303.88	298.93	308.28	297.71	301.67	305.08
313.49	307.75	313.75	320.64	317.34	313.77	314.45	308.57	321.64	319.65	318.31	316.44	314.88	321.38	308.47	320.35	312.03	313.79	305.78	317	320.03	315	318.45	325.11	315.35	319.6	314.82	310.28	324.12	312.92	318.05	314.97	311.74	320.27	319.33	314.66	316.17	309.73	319.54	316.92	312.02	317.66	322.51	319.2	321.88	319.05	319.22	315.48	315.83	319.82
288.16	290.16	297.35	288.53	292.28	295.33	292.51	295.28	290.72	288.51	300.14	292.52	303.28	296.01	293.01	285.08	298.41	290.91	295.09	297	296.37	295.76	287.92	295.27	299.36	285.68	295.87	289.62	295.83	296.04	298.18	295.9	298.82	288.5	288.97	290.34	289.43	288.46	291.96	288.99	292.52	286.61	288.58	293.11	287.32	299.54	294.34	297.24	292.28	297.62
309.21	301.85	305.6	303.79	309.39	306.09	304.48	300.63	295.67	304.45	307.27	301.94	309.43	312.5	301.51	307.64	302.69	300.8	299.77	304.61	302.09	302.16	309.23	304.22	302.98	303.34	307.15	306.61	304.3	296.06	299.49	304.49	298.96	306.22	303.42	309.95	298.89	300.29	302.33	302.77	302.71	301.26	306.55	302.3	304.46	301.13	303.69	302.64	301.56	305.07
301.07	296.74	306.22	308.6	299.32	304.81	306.54	304.88	298.34	300.39	303.31	300.54	302.77	303.81	295.07	299.4	295.17	307.17	305.86	296.42	296.62	304.47	301.59	295.86	294.75	301.55	292.81	301.35	292.76	298.08	296.33	298.31	297.67	296.48	301.97	303.17	296.34	296.83	304.84	300.6	300.55	296.77	300.76	297.53	303.78	305.36	303.49	304.63	295.42	300.12
316.83	317.34	324.32	314.16	313.79	314.37	324.51	316.48	322.76	317.64	315.51	318.12	312.28	315.58	315.3	310.75	321.16	316.84	315.14	315.86	321.16	322.28	316.54	315.02	307.18	316.06	315.21	323.01	325.88	317.5	317.71	314.38	318.3	326.9	325.76	312.08	312.27	318.97	316.49	324.28	318.68	317.78	319.09	313.36	321.3	313.52	319.88	319.09	312.12	312.97
302.79	306.26	309.85	304.1	296.71	300.11	298.6	308.09	306.79	304.36	309.5	311.64	306.69	298.77	304.63	301	296.51	307.34	302.25	305.99	303.93	306.07	304.93	311.16	306.98	300.7	299.84	304.16	301.04	294.46	306.18	309.44	304.14	306.5	302.13	299.01	298.01	308.49	297.74	307.28	295.78	309.1	301.89	297.16	310.83	302.1	305.24	311.84	303.7	303.49
322.79	314.08	320.35	317.57	318.94	318.45	315.37	306.07	321.9	316.58	317.56	321.36	318.74	311.34	313.89	314.52	319.35	320.22	317.91	318.09	317.85	314.64	315.69	314.98	319.78	320.25	325.76	314.94	318.03	314.68	315.8	314.84	318.29	310.94	314.53	318.32	314.98	319.35	306.96	316.96	319.23	319.54	312.34	319.97	313.46	315.57	319.93	323.62	327.2	319.3
329.33	327.4	319.03	323.02	325.55	321.57	325.17	336.04	320.41	336.15	327.39	335.1	333.74	330.63	332.21	329.35	326.06	325.74	325.31	328.5	333.17	333.4	333.67	323.02	333.71	326.83	318.69	334.86	320.77	336.71	323.7	338.95	327.37	325.22	327.87	325.37	325.16	327.5	324.77	328.78	338.13	326.57	329.06	334.44	328.06	323.92	329.98	329.68	335.13	323.88
310.15	305.25	318.25	300.92	311.92	309.53	316.18	309.99	312.42	306.85	319.28	313.71	311.15	307.4	316.88	311.16	307.42	304.89	315.62	299.92	302.06	309.19	310.29	314.42	307.7	312.87	311.63	311.55	314.08	311.21	306.77	309.32	311.61	309.94	302.29	312.22	309.73	309.96	308.04	313.02	314.89	311.73	310.55	310.39	303.25	306.2	314.66	305.87	309.85	309.62
306.17	310.01	308.73	308.61	302.09	307.61	306.19	305.89	311.57	308.9	302.85	309.39	312.38	306.95	308.65	310.71	310.24	303.9	306.11	310.11	306.5	310.46	301.86	306.71	310.03	313.81	297.32	306.59	307.47	307.38	306.6	294.55	300.53	301.43	302.79	307.43	303.01	308.69	298.76	302.87	302.69	306.06	302	307.46	306.04	305.33	301.99	301.63	298.32	307.57
297.5	307.75	308.46	300.3	302.49	311.01	301.96	302.32	290.75	304.41	300.18	300.47	298.66	305.18	297.56	297.18	302.03	305.54	297.67	299.13	301.17	294.72	301.23	304.22	290.1	307.31	297.52	305.23	302.33	302.29	302.09	296.93	303.52	299.82	300.52	297.26	294.92	299.5	306.93	294.63	302.86	300.35	296.29	302.93	295.12	302.44	299.2	296.05	299.3	294.73
314.22	305.88	314.58	309.51	316.95	313.93	317.59	311.67	317.26	317.33	314.64	310.45	312.07	307.68	311.88	309.68	308.04	306.83	309.69	308.5	311.63	318.55	312.15	321.28	316.23	310.42	312.01	311.64	311.22	315.12	311.77	303.99	307.71	311.09	311.54	314.17	307.64	318.82	310.81	309.59	311.58	311.51	315.63	314.11	315.56	312.03	316.73	312.62	309.78	311.9
295.35	293.34	304.34	304.53	298.86	304.65	300.97	297.74	299.79	297.87	299.55	303.67	297.73	296.76	294.2	303.98	296.3	304.55	298.99	289.58	296.72	300.08	300.14	300.08	292.72	303.31	303.97	302.53	301.71	303.33	293.95	298.74	298.01	303.57	304.13	296.77	306.92	297.56	298.91	296.85	299.41	299.17	302.29	300.61	298.75	299.7	297.02	300.35	297.92	306.19
320.5	323.22	314.22	318.7	315.23	314.45	318.09	317.97	317.42	322.96	320.21	314.69	315.6	313.71	318.83	315.52	314.11	312.33	309.63	318.77	319.37	319.64	314.83	314.74	314.5	321.41	319.85	314.67	309.05	309.89	313.13	320.22	320.1	318.75	316.14	318.11	324.03	315.78	308.01	314.85	319.73	320.33	314.19	318.18	318.38	313.93	311.12	313.18	322.33	318.2
314.96	313.1	316.93	312.25	317.8	326.61	315.35	311.73	307.95	310.28	314.57	311.77	314.74	315.35	312.59	313.98	315.94	317.03	305.33	309.19	311.53	311.58	310.5	306.19	316.6	319	312.73	317.53	315.77	317.02	310.38	320.83	311.56	316.05	321.66	316.32	318.65	308	310.63	313.75	311.21	317.54	313.84	314.95	325.46	316.73	315.68	310.38	317.82	321.29
310.22	309.94	310.48	316.39	305.97	308.17	305.2	309.09	302.51	305.45	315.08	310.68	308.91	306.66	308.5	300.47	308.98	311	305.59	305.92	309.03	308.45	312.16	312.27	306.86	303.5	305.21	302.05	313.65	298.35	305.66	306.86	304.37	308.68	301.33	311.89	310.96	309.16	303.78	308.64	298.19	307.46	306.07	308.59	306.13	310.4	307.37	306.56	301.21	307.7
308.44	309.37	312.94	305.08	307.18	309.09	317.79	309.29	315.58	310.03	309.47	309.02	303.36	311.05	312.11	306.75	314.23	313.49	310.75	309.79	311.59	301.46	308.59	311.45	309.53	314.86	309.08	308.46	312.1	302.07	309.2	307.66	309.7	314.85	316.26	307.75	311.85	306.42	308.64	306.54	310.1	315.05	315.67	315.05	314.3	314.26	311.11	301.53	317.37	314.32
306.52	306.21	306.59	305.01	300.23	305.54	308.32	302.67	310.27	300.45	298.69	302.69	308.64	304.64	308.81	301.7	306.03	311.23	303.12	300.76	314.93	308.39	300.87	312.37	302.52	306.84	298.98	305.2	306.22	302.91	310.16	302.94	301.42	301.58	307.45	302.72	305.62	311.36	304.99	303.06	307.52	305.22	304.12	303.61	300.13	298.95	300.68	303.28	303.96	298.01
293.44	293.9	281.4	285.43	287.91	297.75	291.78	294.18	294.93	292.01	296.3	291.57	291.95	299.12	291.13	300.09	289.08	284.79	291.37	295.73	303.23	298.15	292.63	295.98	290.79	290.18	293.95	295.81	294.96	291.83	293.93	296.97	296.66	298.63	290.32	287.41	292.31	296.27	293.97	292.43	297.11	292.14	296.48	289.95	300.05	291.92	300.87	298.58	295.16	294.94
330.53	325.09	330.97	325.03	326.28	322.25	328.66	333.12	327.68	321.24	331.41	327.22	325.1	334.7	326.66	337.21	329.25	334.34	329.92	334.29	334.59	335.36	327.04	329.51	332.24	329.44	324.36	324.29	329.29	324.02	324.73	331.37	328.7	327.8	333.12	326.06	327.01	330.69	323.37	330.38	333.59	325.14	334.91	324.9	325.23	335.07	331.25	327.21	325.73	332.38
300.12	303.35	305.52	310.36	306.42	296.74	300.09	302.84	306.29	302.71	303.13	296.55	302.22	307.07	304.12	303.81	302.08	303.57	307.28	294.66	297.91	302.16	299.82	300	302.77	304.86	300.98	305.67	302.14	303.14	300.59	297.48	307.29	300.43	296.57	301.75	309.01	305.19	306.44	304.84	299.37	301.83	300.89	300.42	298.53	294.84	302.78	302.24	293.43	302.07
314.78	308.52	310.35	314.74	310.65	309.57	316.81	312.52	315.46	309.03	320.21	318.43	308.94	313.97	313.42	308.72	314.21	306.63	314.54	302.34	312.63	312.08	320.05	312.11	315.23	309.24	308.16	315.1	311.51	311.82	311.09	309.82	312.2	313.45	312.42	315.92	311.3	313.82	309.02	315.17	317.49	305.78	312.47	312.66	312.45	314.22	315.27	313.23	308.34	307.25
303.95	299.47	303.72	297.64	304.25	309.14	306.32	303.19	302.16	303.71	300.17	303.95	308.13	305.31	304.05	307.63	303.66	310.38	311.8	314.43	309.4	294.8	307.26	298.17	302.88	300.16	303.02	303.98	304.01	296.5	300.57	309.06	295.11	298.33	312	297.89	309.24	300.08	311.05	302.31	296.46	304.7	305.51	301.94	298.35	303.42	299.94	300.99	300.3	304.34
295.81	288.92	287.96	290.34	300.08	294.1	287.9	303.08	292.53	299.33	291.95	288.16	288.72	289.53	297.47	295.35	290.78	294.01	293.97	292.02	287.38	295.81	295.05	288.37	297.11	292.43	293.01	300.27	283.24	289.02	294.98	293.15	293.24	292.72	297.76	298.66	294.8	285.78	296.57	294.39	290.29	287.01	287.56	287.34	290.97	295.86	295.13	289.35	294.03	292.65
295.59	299.85	293.47	294.23	292.89	297.61	296.1	297.48	289.64	300.48	300.44	298.99	291.63	306.93	306.64	295.14	296.75	297.95	296.39	303	293.59	295.41	294.57	301.72	298.22	297.72	302.3	291.38	294.71	300.54	294.28	298.7	294	294.64	299.89	297.48	290.62	307.74	290.49	304.19	298.37	302.25	298.6	300.02	296	295.12	298.12	300.53	303.71	288.93
312.05	319.77	310.55	311.78	311.41	311.73	316.29	309.41	309.76	312.66	312.45	311.18	320.42	310.33	311.2	312.25	311.24	306.83	313.34	307.88	309.91	314.57	318.31	312.68	311.13	316.78	314.33	318.79	312.53	312.41	314.4	310.66	312.59	310.16	315.97	317.5	316.61	308.03	308.74	319.3	320.26	312.5	314.76	317.76	307.3	308.13	317.38	315.01	316.22	310.81
327.42	323.39	329.51	331.73	327.91	330.84	325.78	328.94	323.95	326.58	326.59	328.85	332.79	333.23	330.32	324.06	330.17	325.59	328.39	335.8	334.76	330.74	333.8	329.19	330.32	328.27	318.39	325.3	330.6	334.93	331.18	322.72	324.21	326.74	329.85	333.44	325.75	328.97	328.39	324.56	329.97	329.41	328.07	337.34	330.59	332.08	323.39	323.39	325.61	326.86
302.17	306.9	304.9	305.6	308.14	307.97	306.42	298.52	302.18	307.33	302.95	304.5	301.27	311.37	302.27	300.73	309.99	301.25	306.54	298.99	299.14	306.04	298.89	301.55	305.01	301.51	304.68	296.46	302.4	308.31	305.51	306.18	310.56	303.4	301.96	300.99	300.82	304.79	304.66	306	308.15	301.64	296.68	310.37	309.19	297	303.84	306.03	308.68	305.1
313.83	313.41	309.45	310.51	311.26	316.36	317.92	313.15	322.48	316.45	306.99	306.91	309.76	310.65	309.29	314.84	315.53	318.7	315.36	311.09	319.07	314.83	310.28	315.92	311.48	311.17	313.78	315.82	312.54	318.25	308.04	308.35	307.54	312.36	314.93	310.84	312.33	310.22	326.6	317.5	312.2	319.99	324.51	313.62	320.45	316.97	308.63	316.09	311.89	312.08
312.51	316.81	316.06	320.05	316.44	316.7	314.42	311.24	316.45	312.45	316.26	309.07	311.57	317.86	319.43	313.59	311.33	311.51	318.25	313.3	321.36	317.4	317.46	322.68	310.17	314.13	314.68	310.59	315.71	308.64	322.16	320.72	313.39	314.12	317.31	317.91	310.31	313.89	314	321.02	317.16	315.54	316.38	316.13	316.98	318.19	315.1	310.77	314.8	317.85
313.94	319.86	308.74	306.83	314.67	315.72	315.62	310.7	312.57	316.57	313.21	310.92	312.85	318.39	317.47	321.28	312.43	308.83	309.81	315.74	311.8	319.47	309.16	313.79	315.13	312.56	321.62	313.27	315.14	317.31	319.33	314.31	315.05	310.97	315.75	317.47	313.9	309.05	301.55	315.86	313.73	319.08	315.58	306.88	308.99	311.45	310.83	315.51	305.33	311.11
307.73	315	311.18	316.29	312.48	307.11	317.01	314.82	310.81	308.51	311.66	320.64	312.14	308.89	310.18	312.2	311.55	308.87	310.57	317.11	311.26	310.68	314.12	313.07	315.11	312.26	312.09	316.35	315.94	311.6	311.92	312.02	312.41	308.28	310.44	316.12	312.7	312.93	312.29	317.19	316.38	308.83	316.39	309.76	312.41	316.49	315.33	319.42	306.36	311.73
312.49	318.14	311.04	319.97	313.94	309.98	307.91	313.29	319.71	317.52	308.9	319.6	310.6	316.9	310.92	313.44	310.22	313.1	319.64	310.32	319.34	314.87	309.79	311.52	315.37	309.33	320.17	313.99	324.12	311.5	315.7	310.43	318.9	311.52	312.61	320.28	312.76	315.97	318.75	325.63	310.85	320.17	317.8	309.33	308.13	317.33	315.43	316.56	320.78	317.45
303.55	301.39	302.1	305.51	297.56	300.49	300.63	297.47	301.44	296.14	301.44	296.11	304	301.7	296.78	300.35	294.66	295.44	302.11	297.74	300	298.63	298.59	300.34	300.12	301.96	299.86	296.37	303.35	311.07	295.57	301.39	299.21	301.78	297.98	298.88	294.8	300.47	298.8	305.89	307.46	302.48	298.83	300.65	300.34	300.27	291.24	300.21	296.33	303.88
327.68	337.48	328.47	334.92	328.29	324.51	326.28	327.91	327.82	327.23	331.14	334.99	329.85	331.19	332.1	328.16	322.85	327.31	322.13	327.98	324.57	322.33	323.94	329.16	327.77	331.23	329.6	323.57	323.84	325.87	328.25	330.87	331.57	330.81	327.92	328.47	333.27	335.29	327.48	330.12	330.42	334.64	327.45	323.3	326.54	331.46	331.15	326.04	323.76	324.25
298.79	293.35	293.02	294.47	294.14	294.52	295.15	299.25	297.96	302.68	297.15	292.41	290.61	290.91	295.73	291.24	298.55	294.29	296.96	296.37	293.93	289.82	294.53	288.24	283.74	298.04	296.73	301.79	304.06	289.19	295.51	286.08	298.13	290.2	286.42	290.39	290.21	298.36	293.22	289.29	294.82	293.09	295.24	293.34	287.72	293.16	297.94	294.62	293.55	293.02
298	304.07	303.04	302.8	303.72	302.44	297.43	306.82	305.67	301.73	299.04	297.9	305.68	300.97	300.6	301.22	307.35	301.23	305.42	300.04	307.49	302.47	296.7	306.43	303.62	306.02	306.59	297.79	300.23	297.74	313.46	301.31	309.66	309.71	306.35	307.36	309.03	299.91	296.75	304.88	311.71	304.23	296.59	303.69	307.67	303.84	306.56	303.04	304.46	305.31
310.54	315.24	309.85	312.23	306.97	312.39	315.18	316.6	304.48	318.16	309.6	311.31	307.86	310.68	312.03	314.91	304.02	309.94	304.44	310.58	306.46	311.11	304.75	316.48	307.7	311.27	306.23	306.13	309.28	306.26	310.2	306.62	312.76	310.13	304.55	313.52	310.06	309.78	311.3	304.16	312.23	307.67	317.36	310.09	303.36	308.38	313.19	314.59	309.55	312.68
308.55	307.83	298.51	310.11	307.05	303.65	304.88	306.53	310.91	305.76	306.29	306.87	305.31	307.93	302.58	298.7	304.32	307.92	303.08	310.23	300.98	302.47	305.44	309.73	306.68	305.52	299.21	294.03	297.93	304.6	311.27	306.23	304.77	308.09	313.16	303.37	306.57	304.88	299.49	305	301.79	305.4	301.12	307.33	302.01	307.17	308.47	304.3	297.12	305.68
320.59	315.01	312.65	314.87	324.66	310.63	321	317.88	315.47	323.4	312.05	313.35	318.67	319.97	316.54	310.89	312.52	314.05	314.92	309.54	313.2	316.28	317.4	323.3	314.77	314.7	316.67	322.74	315.36	317.38	325.25	319.82	319.95	308.66	312.84	324.71	311.65	314.47	318.89	314.23	306.06	318.52	323.22	315.76	318.32	317.94	313.06	309.45	315.39	308.26
295.99	297.83	294.7	303.22	297.37	300.25	301.3	304.44	298.61	298.33	302.09	300.27	297.01	299.69	304.7	300.27	299.95	303.23	301.1	313.05	299.14	307.08	303.69	306.14	306.15	298.12	303.86	308.96	309.01	295.35	299.94	304.69	304.92	304.15	300.76	302.72	304.55	304.36	305.59	299.72	304.65	293.75	303.4	297.87	305.22	305.64	303.39	302.1	304.6	303.79
307.33	300.92	303.45	309.15	306.44	303.19	305.1	302.59	307.83	301.54	310.45	300.62	300.61	301.33	303	304.89	305.74	297.76	304.39	298.84	302.48	299.34	310.18	303.97	307.49	302.99	307.42	298.34	301.52	301.6	307.53	301.63	311.53	294.86	299.28	308.73	301.24	303.25	299.41	303.79	307.3	304.1	299.24	308.83	307.54	306.43	311.15	298.15	305.58	304.18
314.78	311.45	315.88	313.83	321.79	315.41	317.58	315.74	308.56	316.48	314.18	314.56	303.31	324.49	312.36	309.58	310.22	314.85	311.55	311.17	308.17	311.33	317.04	308.07	315.41	313.99	319.31	314.6	307.73	313.1	314.48	309.82	317	311.29	315.72	316.4	308.08	313.52	310.17	319.1	313.75	313.76	309.41	311.11	315.83	315.66	317.36	316.51	314.26	310.94
319.17	325.55	323.13	327.54	326.46	325.36	330.2	320.25	323.1	314.68	329.49	324	322.18	322.09	325.17	322.65	323.78	327.99	327.43	326.56	331.52	323.35	329.61	329.86	329.64	323.72	325.61	328.88	318.32	320.68	331.96	329.33	327.37	324.28	329.74	319.03	329.67	330.77	326.22	319.04	319.14	322.83	321.06	326.55	323.19	323.34	324.32	328.89	316.47	325.81
308.15	298.03	301.96	304.73	305.73	304.17	300.67	311.86	299.93	294.71	300.91	302.36	298.26	305.16	304.61	306.61	306.73	299.22	306.37	302.61	307.98	303.02	303.72	306.6	297.95	299.31	303.96	309.67	298.71	301.06	306.77	300.76	303.54	306.21	302.39	301.72	302.79	307.03	303.08	304.78	299.4	301.14	298.7	304.55	295.8	305.96	306.54	306.21	304.27	301.75
317.53	311.08	309.56	312.5	311.85	320.44	313.69	311.12	306.72	311.49	320.63	308.88	309.72	321.02	313.97	309.47	313.26	314.4	310.83	311.81	311.42	314.84	312.93	310.84	313.47	311.23	304.87	307.21	318.89	320.72	300.17	316.23	312.52	314.59	316.04	313.96	311.54	317.46	310.45	311.35	315.21	316.69	313.98	308.88	319.64	317.02	308.38	311.49	319.74	315.12
315.69	307.15	309.74	320.89	309.88	318.49	316.06	315.3	309.03	320.01	317.55	316.13	313.01	320.32	313.5	317.07	308.87	316.29	307.59	318.07	314.22	314.4	310.45	316.39	317.67	310.32	316.85	313.01	318.94	318.59	316.2	323.3	316.68	309.85	312.05	321.12	315.33	313.49	313.34	309.14	307.61	314.2	310.48	313.83	310.37	313.34	320.95	314.93	309.93	313.77
302.37	296.56	304.15	308.71	308.47	308.35	302.33	310.2	309.81	309.96	307.95	309.98	317.88	309.25	301.56	311.94	309.59	304.1	314	302.01	310.98	308.76	305.45	307.45	314.28	306.86	310.66	305.67	312.05	315.64	319.41	305.05	312.75	307.83	310.1	317.6	314.64	312.47	310.03	308.54	306.25	313.42	312.37	317.76	299.69	309.89	312.16	304.93	306.66	312.3
331.85	326.66	323.59	318.96	325.03	330.64	329.63	321.28	332.62	328.71	327.36	326.18	331.45	329.04	325.46	329.25	324.74	324.33	332.13	327.27	335.1	333.03	331.22	329.19	331.97	321.73	328.98	329.4	319.46	326.08	320.57	330.08	334.66	327.26	322.07	325.88	318.56	325.47	331.87	322.59	334.04	331.91	333.05	324.32	334.54	329.29	324.92	325.39	330.5	326.67
286.4	292.33	295.28	287.22	291.48	292.22	294.91	295.77	294.2	300.5	294.23	296.72	290.01	288.65	296.68	289.53	289.44	292.82	301.07	295.9	292.51	296.28	291.21	296.13	293.92	287.27	294.51	294.66	296.96	295.82	298.69	288.9	288.28	292	294.75	299.38	291.36	293.11	295.7	296.27	296.37	295.06	293.82	297.19	296.93	295.24	298.24	291.38	298.02	297.25
308.34	303.44	305.57	303.6	302.53	301.79	302.12	310.41	310.95	313.42	294.28	300.28	301.46	304.26	306.77	301.67	302.81	309.98	306.66	302.82	300.1	299.98	305.22	296.51	301.78	308.03	299.52	303.27	299.45	308.26	305.84	307.47	308.56	309.72	306.8	302.69	299.36	304.15	302.97	300.22	306.8	301.72	312.44	306.58	303.92	306.15	306.95	303.29	301.81	301.51
318.33	323.34	312.95	313.9	317.44	308.87	317.23	316.85	311.18	312.72	317.07	314.72	317.2	319.92	318.48	310.29	316.91	320.58	313.23	306.83	318.05	314.45	320.26	316.47	311.95	317.1	313.54	316.53	315.56	313.46	310.21	310.14	311.05	310.96	318.49	312.74	320.69	316.71	314.47	323.76	309.06	312.65	316.76	318.73	328.48	317.53	312.51	313.26	313.64	308.35
310.09	303.53	297.52	296.94	309.7	303.7	299.82	306.2	305.07	302.83	305.51	304.42	305.27	296.91	304.49	299.18	309.5	305.41	295.3	302.75	306.61	298.93	308.33	302.75	302.3	298.35	304.52	310.52	303.07	300.62	305.88	305.8	308.25	303.1	305.15	305.57	302.75	306.63	307.34	299.98	302.75	311.38	300.03	305.52	297.63	304.56	301.97	306.6	299.17	309.49
312.49	308.45	315.69	318.33	318.47	319.3	319.67	317.43	305.76	318.73	312.1	311.23	315.31	307.97	314.08	313.9	312.33	314.15	308.39	309.76	308.64	316.81	316.59	310.21	311.32	313.55	306.82	310.1	314.49	313.26	310.88	310.74	316.09	315.33	314.81	316.3	311.12	315.66	311.84	320.81	307.45	311.84	311.44	309.62	309.77	305.59	312.37	313.05	309.71	308.43
315.37	311.62	317.47	311.48	312.3	310.91	315.1	311.06	317.52	315.42	312.46	313.8	315.63	316.73	308.29	315.6	305.74	311.75	313.97	314.06	318.05	318.33	316.34	313.7	315.27	305.12	313.03	309.55	305.13	308.86	314.31	317.34	307.7	313.72	312.84	307.88	311.87	308.68	318.46	313.48	303.86	312.63	313.21	312.59	315.2	312.07	316.06	317.23	315.55	316.27
313.91	320.77	313.62	316.85	311.35	316.41	311.92	310.14	316.21	318.34	315.75	318.29	312	309.61	311.53	318.79	324.08	312.68	311.5	318.75	318.75	317.2	317.38	311.84	320.31	318.74	317.07	314.4	321.85	314.81	320.37	313.79	319.69	312.68	313.54	324.11	316.24	319.74	314.02	325.14	312.06	313.61	325.06	317.73	313.34	312.91	317.95	313.01	318.38	323.96
297.15	295.12	296.14	299.44	297.58	299.38	300.71	306.97	294.64	296.35	305.47	298.14	297.36	303.26	300.06	299.97	296.15	302.53	306.31	308.89	298.09	309.14	298.59	300.54	297.46	300.43	301.01	298.98	297.93	297.67	298.21	296.11	299.35	303.91	298.52	297.08	304.05	302.29	301.36	304.78	298.48	303.46	297.15	303.13	293.63	297.41	302.59	298.69	300.32	295.83
297.32	294.07	296.53	292.23	288.72	293.06	294.97	294.16	302.35	282.9	300.12	295.14	296.35	293.55	292.53	293.6	293.96	295.25	297.93	296.42	295.59	298.2	292.09	293.74	284.58	295.69	286.56	294.15	293.05	296.11	298.25	295.12	298.62	300.78	293.81	301.62	301.84	298.13	297.45	297.71	297.14	295.82	292.91	293.28	292.44	299.51	289.55	292.22	296.72	297.28
326.05	327.33	326.39	322.06	318.9	328.32	329.31	315.22	323.47	325	322.03	317.92	327.47	324.05	322.93	334.6	322.55	330.25	327.41	324.39	325.72	326.88	325.93	323.85	323.16	320.31	322.15	318.92	323.41	323.8	321.94	330.72	325.15	328.95	327.54	329.87	326.99	324.08	328.68	323.18	320.49	325.9	321.53	330.92	318.95	329.92	325.76	320.61	330.2	321.12
315.98	306.8	307.61	308.94	303.81	299.89	314	308.09	305.77	307.76	307.39	308.07	304.05	303.82	307.25	302.21	303.82	308.3	304.94	311.11	305.16	303.5	304.1	303.11	303.46	308.27	302.39	305.6	303.53	301.51	308.37	307.42	312.12	303.02	308.5	305.26	306.4	307.29	299.25	304.84	305.4	304.82	313.99	309.8	305.79	304.51	309.36	308.56	302.48	308.36
306.07	305.45	304.12	304.64	303.84	301.92	298.85	298.36	311.36	301.95	303.33	306.13	311.56	300.38	306.39	302.29	294.32	299.95	303.42	295.87	304.75	298.33	308.65	302.83	304.15	308.1	304.16	304.7	303.06	307.94	305.5	305.38	303.35	307.78	307.58	299.6	305.6	303.42	301.41	302.72	302.83	305.47	304.56	304.17	294.21	302.65	302.91	303.29	302.55	301
312.1	322.42	313.21	319.33	321.45	325.42	317.69	317.18	314.21	325.73	319.76	322.95	318.94	320.77	316.16	319.86	323.64	322.36	319.78	320.07	327.14	318.71	319.89	317.61	318.7	324.56	319.06	316.01	319.15	326.36	317.95	317.47	317.78	321.91	330.04	327.11	318.63	322.89	319.74	320.57	316.05	320.67	316.34	322.96	323.21	315.38	315.43	316.88	318.5	317.84
320.15	320.66	325.02	308.89	321.1	316.25	319.89	316.4	313.7	314.25	321.53	314.18	313.43	320.87	320.93	316.27	321.44	312.29	323.9	317.15	321.45	321.57	317.58	321.11	321.35	318.24	320.86	320.17	322.64	315.64	323.84	324.23	315.97	312.05	324.2	317.58	317.03	316	315.69	322.78	323.1	321.32	317.72	312.54	322.55	323.26	317.05	321.13	325.56	325.21
303.85	302.98	303.33	306.09	296.65	305.35	302.53	299.76	303.06	308.81	307.12	296.25	308.29	302.38	299.52	298.88	297.55	299.43	296.18	299.92	303.87	298.94	297.94	295.2	296.7	302	299.21	297.39	306.67	298.77	302.42	298.31	295.57	306.33	301.15	301.95	300.64	304.55	303.59	299.34	301.46	303.51	292.05	305.45	294.88	299.99	301.19	298.57	299.44	296.81
295.01	297.23	299.73	292.53	295.58	301.98	295.36	296.86	296.18	298.71	300.45	293.82	292.89	292.91	292.43	297.73	293.75	288.09	300.85	300.22	291.51	289.35	304.44	300.3	296.55	294.57	297.83	292.06	301.24	295.21	289.26	304.92	299.53	292.6	295.4	297.55	296.32	296.21	293.63	295.56	302.19	299.01	292.89	296.43	287.5	301.92	291.71	298.22	289.64	296.36
302.01	304.3	301.93	301.07	298.93	299.13	302.32	298.98	305.66	306.61	298.91	301.11	296.89	298.65	298.46	299.61	298.51	296.26	301.4	297.11	310.75	300.85	294.22	303.47	299.84	301.94	302.81	301.88	302.19	297.17	300.76	300.72	299.94	294.97	300.01	299.94	304.92	306.1	299.67	301.92	303.33	300.6	299	299.8	307.77	298.11	298.7	298.37	300.08	301.01
295.06	299.69	297.09	295.67	290.52	301.24	296.09	295.66	283.79	296.28	290.76	291.78	298.8	297.96	299.81	296.34	297.25	294.54	285.42	286.33	292.95	290.14	290.23	293.58	289.89	286.79	291.95	295.36	296	288.77	299.99	296.85	291.82	297.43	294.58	288.14	293.94	294.83	295.28	299.5	296.5	299.9	298.92	291.45	292.61	293.08	294.97	293.93	290.35	296.22
321.91	311.75	319.28	315.67	318.42	318.63	311.89	321.88	321.81	323.54	313.78	314.58	321.5	317.67	316.43	307.06	315.98	318.96	314.92	321.39	316.56	312.6	319.14	313.87	319.81	315.79	313.94	311.55	315.54	313.07	320.34	314.39	314.51	318.61	314.37	317.01	316.41	306.9	312.33	318.03	321.79	318.27	313.08	316.8	315.96	313.29	323.27	318.76	318.75	317.57
305.82	304.68	300.75	302.77	294.02	296.29	308.92	293.22	309	304.25	300.39	303	304.01	310.93	303.63	301.31	301.13	306.41	300.01	302.44	301.05	307.77	299.01	303.4	306.3	307.75	300.29	298.85	306.74	302.74	305.09	294.62	302.62	305.46	311	304.14	299.5	300.02	300.77	306.65	300.37	295.26	307.27	309	307.6	305.66	298.26	303.21	302.87	306.25
293.9	290.99	294.93	290.69	296.74	292.41	295.14	298.84	300.72	295.32	295.72	296.71	294.84	297.08	294.14	295.98	299.38	291.07	292.74	289.99	293.66	297.1	296.05	291.84	295.88	290.86	289.76	300.23	293.95	296.54	289.84	293.99	283.96	295.67	295.55	301.24	294.62	291.66	288.63	294.16	289.35	295.76	295.48	283.64	294.47	293.1	290.47	302.98	289.16	299.4
305.78	305.83	301.92	299.89	301.83	291.31	307.85	301.53	294.75	309.37	303.9	300.09	294.11	299.76	294.45	304.26	306.02	299.94	303.13	305.79	300.45	297.71	293.36	302.49	301.18	301.98	307.2	304.6	302.32	295.22	301.57	298.26	300.68	301.71	293.15	304.68	297.88	304.75	301.15	303.49	304.3	302.85	303.63	289.71	300.12	304.66	304.76	293.34	310.69	301.36
307.29	303.73	310.8	300.82	314.98	306.67	310.07	312.63	318.47	311.92	313.03	306.14	301.48	307.44	313.84	308.23	308.98	307.4	306.77	308.7	313.92	312.35	308.48	314.24	309.41	315.17	306.67	305.17	313.86	310.21	312.07	311.75	308.98	308.62	316.83	313.55	306.79	310.57	311.13	312.35	314.2	304.83	305.6	310.84	309.15	306.07	309.91	307.87	308.39	316.42
297.77	295.35	299.89	310.33	310.38	302.35	301.21	300.1	306.45	302	299	310.73	302.01	311.68	304.54	302.6	304.23	302.47	300.18	299.92	303.44	300.56	306.99	293.29	292.65	301.73	302.03	299.64	303.78	307.69	299.54	301.56	302.06	300.67	304.5	300.5	303.11	307.58	302.34	305.3	308.07	302.76	303.11	302.95	307.85	300.29	298.09	306.72	305.99	294.48
309.35	310.85	313.99	309.04	304.17	314.37	314.09	314.85	315.51	320.57	327.88	316.46	312.29	317.54	308.99	311.87	312.92	304.63	306.99	308.55	312.01	308.24	314.46	303.66	308.56	315.33	309.77	304.71	312.88	318.6	307.85	307.33	306.59	310.03	309.83	312.8	314.93	303.88	309.83	320.82	307.33	308.97	308.25	315.64	309.6	305.81	309.89	314.06	310.74	310.68
294.57	295.66	296.4	303.48	300.4	295.41	297.31	286.97	297.04	298.9	295.29	295.78	295.09	294.17	292.67	295.15	296.04	288.7	301.08	294.93	302.75	289.5	291.98	298.05	296.52	292.63	293.25	296.49	299.67	297.12	302.1	288.91	289.43	301.19	305.68	294.02	303.1	297.22	293.74	295.35	300.35	297.08	296.71	298.96	301.04	298.94	297.31	295.9	295.98	304.5
311.13	309.92	310.78	319.08	312.83	315.18	315.33	311.44	321.45	318.79	313.58	321.49	318.07	309.8	317.31	318.8	313.11	318.91	315.69	311.6	319.87	316.11	313.31	318.35	321.22	307.34	318.82	316.04	314.44	299.17	312.44	313.43	315.34	316.82	315.02	314.86	318.46	314.28	310.08	310.92	316.95	320.61	316.88	313.25	316.5	310.52	315.24	311.87	309.23	315.86
312.45	310.08	307.07	307.46	306.42	303.91	303.15	304.43	307.81	301.06	305.48	309.68	309.45	302.65	308.63	304.12	311.98	304.42	308	309.03	303.87	309.14	305.73	310.6	307.9	307.37	306.72	302.77	294.17	305.36	305.94	305.37	304.34	311.01	301.97	309.12	296.56	309.03	306.65	306.07	302.23	313.24	306.32	312.88	303.75	301.39	302.19	304.15	309.43	303.41
304.99	300.58	300.44	299.71	299.71	299.23	301.17	298.93	302.99	297.94	302.56	300.25	301.27	305.16	300.26	298.2	298.01	309.91	292.08	299.89	296.96	302.01	307.43	302.04	300.56	310.79	306.11	301.25	298.73	304.8	305.57	299.09	306.35	291.63	301.11	305.84	303.1	307.19	296.39	292.58	304.61	297.71	296.92	297.94	298.87	300.68	294.65	301.08	301.04	300.13
293.36	296.92	301.08	299.57	293.78	294.6	297.01	304.61	293.25	296.73	295.78	294.39	297.02	291.63	301.16	296.07	298.07	297.38	299.24	295.6	297.92	293.7	295.85	291.93	309.26	298.11	295.14	298.31	300.71	299.84	300.48	291.74	300.49	291.21	292.84	299.77	298.71	300.07	302.61	303.19	292	296.67	298.4	304.98	295.48	296.09	292.06	292.29	300.02	301.46
307.11	309.62	303.45	300.3	302.77	306.06	307.97	298.75	308.41	300.45	304.81	301.09	294.94	298.7	307.66	302.59	300.97	313.01	301.47	305.19	306.62	308.43	302.5	302.68	303.4	302.76	304.58	309.19	307.88	305.44	300.85	310.18	307.14	305.95	304.43	307.16	304.54	307.45	301.95	306.29	299.73	304.14	307.59	300.94	306.07	308.28	297.34	305.79	307.84	304.42
314.75	315.11	313.74	314.45	315.09	313.71	314.87	315.77	312.53	314.81	315.1	315.43	317.25	310.43	319.69	317.14	316.63	315.9	309.91	313.16	315.99	318.51	316.27	311.01	308.99	308.55	315.48	314.52	312.05	321.14	319	315.74	311.58	318.76	316.84	317.95	314.15	315.63	322.43	323.47	315.77	315.89	314.67	315.68	310.94	310.18	313.71	311.18	324.5	314.8
333.89	331.83	333.8	333.26	328.78	321.96	326.29	330.6	325.17	330.55	328.24	328.46	335.31	328.2	328.23	332.63	335.6	321.82	328.8	323.85	321.43	337.99	328.39	331.59	327.64	329.72	329.66	325.27	338.11	330.34	330.18	327.57	325.88	331.02	327.94	328.79	327.59	327.78	339.04	333.53	326.5	329.52	332.48	331.79	326.55	331.58	327.12	327.41	328.26	328.46
297.36	304.31	299.4	303.73	298.12	293.65	298.86	306.02	307.94	298.72	300.8	301.3	296.25	299.49	297.09	297.14	304.56	301.36	306.34	296.51	296.9	300.99	306.5	299.48	301.81	302.09	298.53	295.74	310.16	298.25	297.47	297.98	311.34	301.2	300.26	297.09	295.95	299.2	298.23	298.86	300.25	299	300.36	304.01	294.35	296.21	300.35	303.31	299.5	303.47
305.81	305.02	308.28	307.95	306.84	308.64	307.72	313.23	308.28	309.26	304.09	309.41	312.23	309.84	314.89	311.46	308.06	309.51	304.01	312.48	304.19	301.23	301.84	307.08	309.31	306.81	314.41	309.91	312.94	305.94	307.86	310.52	307.26	312.28	304.08	310.95	313.83	310.64	307.5	309.46	303.68	298.24	311.4	312.14	308.28	310.25	304.56	305.07	308.55	315.05
317.62	323.04	313.67	314.27	319.1	319.88	315.13	319.01	325.17	327.25	322.86	316.37	318.9	320.41	318.91	318.41	317.94	316.52	320.18	315.89	317.28	316.15	319.78	322.35	327.25	324.01	315.64	318.98	315.86	323.98	322	318.56	322.99	319.4	320.22	314.99	322.09	317.59	317.18	320.09	322.67	313.78	318.95	312.65	322.79	323.06	319.56	327.88	316.84	329.08
320.04	321.72	320.64	319.79	323.42	316.91	323.39	317.31	328.4	317.6	322	315.95	318.44	322.96	317.07	325.44	317.2	327.45	319.36	318.56	317.37	322.22	319.36	317.65	323.79	314.55	322.01	314.26	324.75	317.56	321.56	312.67	320.59	320.94	308.89	317.93	318.14	319.74	316.4	323.95	322.47	318.88	315.76	325.24	318.75	320.04	322.79	324.21	322.22	318.44
318.85	318.16	316.41	323.45	316.25	317.4	323.71	322.53	321.27	318.87	319.43	313.81	318.84	317.09	315.06	324.56	319.72	316.27	323.97	321.61	316.78	319.26	312.9	323.87	316.11	318.63	322.97	312.36	322.19	316.8	315.71	320.86	328.98	316.87	324.22	321.2	318.57	322.63	314.47	316.22	309.56	323.09	305.16	317.82	318.85	317.78	321.8	319.95	320.48	316.07
326.67	322.22	331.38	330.08	321.12	322.59	328.8	325.78	324.14	324.28	329.18	329.16	332.25	329.5	320.82	322.65	328.09	332.46	327.1	335.35	333.75	326.24	327.58	329.28	328.88	333	326.99	329.28	328.6	318.08	325.41	327.57	334.01	327.39	332.94	323.44	321.05	328.51	329.38	332.68	329.25	335.5	325.3	321.5	329.45	322.64	325.11	329.32	324.05	332.33
310.99	313.04	314.69	313.85	312.07	318.61	317.67	313.15	317.67	320.3	318.14	313.34	313.59	316.68	307.23	310.3	314.23	317.86	324.66	319	314.6	314.28	316.6	309.53	311.21	316.94	320.7	309.5	309.82	312.47	319.54	315.98	316.75	309.57	314.19	317.42	309.87	316.99	311.6	312.3	319.31	313.32	315.66	320.11	312.1	311.19	314.91	312.66	316.54	319.34
329.65	320.11	325.16	324.8	322.63	323.23	314.22	322.59	328.01	323.32	322.37	324.46	326.35	324.71	325.87	329.03	328.65	320.44	328.19	326.32	326.16	318.72	322.73	327.25	328.69	323.69	325.02	324.19	314.82	321.79	320.26	329.66	326.6	325.67	327.99	315.95	322.5	324.2	326.56	324.23	324.62	326.43	326.43	326.57	328.42	326.33	320.89	324.8	323.29	325.97
313.81	310.88	309.07	314.63	312.36	310.19	315.61	313.38	306.45	308.19	310.14	311.99	314.36	310.71	312.87	308.25	311.46	305.88	319.11	313.24	308.57	312.47	318	310.99	314.36	315.04	306.49	314.56	316.41	316.95	320.95	317.69	317.08	309.3	307.8	307.97	311.96	311.65	320.27	318.52	309.46	308.21	314.33	318.19	305.39	316.08	310.42	316.36	308.64	306.71
314.06	316.78	307.29	310.43	301.6	305.71	314.27	308.33	309.85	320.69	310.65	313.67	315.76	308.88	313.56	317.74	309.77	312.61	315.62	317	308.86	318.89	311.52	317.19	319.06	311.28	303.83	311.94	315.78	305.2	315.11	313.92	310.57	316.19	314.57	311.39	314.93	316.49	307.3	315.09	317.37	312.85	313.7	318.24	309.79	311.29	309.7	308.49	311.11	313.39
297.77	303.08	301.9	304.95	306.77	301.99	302.83	307.7	304.77	303.03	306.52	304.49	299.24	307.27	300.9	302.18	313.21	302.58	297.18	302.76	299.74	312.66	307.85	300.47	309.98	307.31	295.66	305.49	305.93	311.44	310.96	307.23	300.93	307.3	304.64	313.03	302.7	303.44	304.73	302.24	297.22	311.44	298.31	301.27	301.1	300.78	303.13	304.14	309.42	301.86
311	303.19	309.92	307.61	307.81	303.46	310.56	299.33	305.99	302.04	306.5	311.44	303.03	313.06	302.58	311.96	312.83	308.58	308.6	306.93	303.09	310.75	313.1	305.07	300.5	304.58	305.55	300.6	308.79	305.27	314.13	305.77	304.55	314.27	313.36	303.74	311.81	305.5	306.52	302.34	309.29	306.9	302.41	307.74	309.72	312.78	309.91	310.96	301.63	304.04
319.98	316.75	307.15	312.97	318.49	312.35	314.06	321.96	319.67	309.49	311.18	313.1	320.98	307.85	315.17	313.18	321.2	317.52	304.41	314.63	315	314.03	316.19	323.61	317.28	318.03	310.03	315.38	318.5	314.5	312.84	321.53	310.64	316.52	307.1	314.63	309.97	313.55	312.83	316.43	308.42	308.7	315.32	304.54	318.42	315.64	315.03	316.33	313.38	319.15
311.18	312.32	322.06	310.78	321.32	318.57	317.24	310.47	317.53	313.22	319.85	320.14	314.92	314.37	312.45	314.23	310.66	318.03	308.16	315.36	317.52	313.78	316.63	309.21	317.71	317.13	318.17	320.57	308.61	315.25	313.52	318.29	311.23	316.26	313.76	312.74	322.73	317.14	313.5	310.9	315.02	309.99	312.67	318.48	308.91	312.71	318.18	311.02	315.47	311.06
315.27	309.06	312.99	316.8	316.93	325.29	310.01	315.05	319.23	316.43	308.07	312.9	319.44	319.08	314	314.29	314.25	310.4	310.34	313.87	310.69	313.08	323.77	321.77	316.85	315.59	312.99	314.27	314.71	315.25	314.62	313.82	311.4	315.08	318.02	317.95	314.11	317.11	310.95	315.33	311.74	310.69	313.21	316.38	312.14	316.04	316.98	315.83	310.77	311.49
287.9	289.39	291.69	299.75	292.78	291.21	296.65	298.81	300.93	295.32	297.9	296.91	296.4	292.21	298.55	292.22	298.35	295.31	300.01	289.08	283.38	295.31	292.35	296.72	293	293.87	297.16	303.02	299.24	288.99	293.61	288.94	294.58	293.11	297.17	291.37	297.38	296.87	290.53	295.34	295.3	294.37	294.6	298.76	298.46	292.44	295.34	291.75	292.49	289.5
316.16	314.81	319.02	313.86	313.02	317.17	312.87	311.11	317.87	314.14	306.68	317.48	310.49	317.71	310.63	313.97	311.35	319.02	317.05	310.83	316.51	310.27	314.45	312.09	311.99	314.36	309.52	313.83	313.36	313.85	311.15	312.22	316.21	314.14	318.55	315.05	314.26	311.3	315.24	315.26	313.72	309.36	308.21	318.06	315.9	319.51	308.84	314.57	320.48	312.65
303.56	297.91	317.22	308.34	300.67	307.32	305.19	305.49	303.85	308.13	309.25	309.29	304.84	306.38	306.81	301	303.58	300.46	312.39	313.32	311.69	306.01	298.35	303.35	310.24	302.93	307.5	309.05	303.99	303.37	313.88	314.36	311.85	298.33	301.68	295.16	310.18	305.96	304.85	307.02	309.74	308.66	310.36	309.05	297.87	306.35	312.11	306.81	306.04	302.32
307.18	318.02	309.08	316.45	317.14	315.77	317.36	314.77	313.81	316.32	315.16	313.86	316.74	317.86	319.54	315.89	325.29	311.36	313.23	316.19	314.68	309.06	316.62	314.65	318.31	314.77	320.21	310.76	315.99	319.34	309.2	314.19	318.19	313.91	312.34	313.34	316.72	316.48	317.46	314.92	318.09	314.78	314.94	315.48	310	322.78	323.48	312.92	315.47	316
321.34	325.88	333.21	330.39	330.34	320.18	318.66	333.61	330.3	329.81	328.66	326.59	328.97	316.02	334.19	330.63	334.38	323.27	327.66	325.97	327.29	330.81	327.29	333.05	328.72	327.36	328.08	324.83	331.29	331.69	323.03	322.96	326.87	329.1	330.68	326.85	333.09	334.26	334.35	334.29	330.37	327.82	328.42	329.37	324.53	333.24	329.7	325.12	330.18	326.81
312.72	319.87	313.15	314.25	311.95	311.83	309.96	314.36	320.24	316.87	315.85	310.04	315.17	313.94	317.16	319.3	312.18	311.7	315.87	314.49	317.38	312.89	304.87	308.69	308.96	312.36	308.32	305.2	317.51	316.95	312.53	316.44	309.52	310.48	312.89	313.44	313.9	310.73	314.03	307.33	312.12	309.34	318.22	310.01	313.61	312.7	312.51	319.35	314.91	316.93
311.52	308.19	313.87	312.7	313.2	313.77	312.46	313.68	306.75	308.14	314.81	315.04	314.46	313.08	313.04	306.64	318.07	313.26	317.85	316.4	319.14	315.54	320.85	312.1	312.04	306.98	318.87	318.84	318.03	317.53	318.43	322.55	312.31	308.38	316.77	308.84	310.01	319	312.35	318.76	310.96	313.03	311.04	316.77	308.64	308.97	319.3	311.21	317.93	311.65
324.32	317.63	328.57	315.41	320.37	322.38	321.63	313.39	318	331.9	310.38	316.37	318.45	317.58	317.52	315.02	314.79	316	308.46	313.91	317.02	321.64	318.98	318.21	317.15	316.3	315.32	307.76	316.42	322.05	316.06	318.7	319.99	316.94	318.24	317.09	321.14	314.85	311.57	321.09	319.67	322.58	314.1	320.21	317.99	329.26	324.63	317.29	319.69	313.8
316.37	312.52	303.84	308.46	306.2	311.88	313.27	314.14	311.92	310.75	310.13	308.46	307.31	307.88	306.54	313.69	306.51	308.51	310.43	311.74	311.62	314.46	307.53	305.48	313.22	303.26	306.51	308.64	311.96	310.9	314.62	315.6	314.74	314.66	314.22	313.38	308.17	307.52	311.25	314.14	318.19	308.19	311.84	309.36	308.6	315.56	310.68	312.42	307.15	303.98
303.01	310.56	298.34	296.78	304.19	303.17	305.86	300.71	306.8	303.58	300.81	306.66	305.28	305.58	309.19	305.77	306.71	301.54	305.62	307.89	299.05	308.83	301.94	301.75	297.71	292.57	305.78	301.88	300.5	305.29	299.62	301.3	305.2	301.47	303.77	308.96	300.64	301.03	305.12	307.32	313.24	305.91	301.38	306.38	301.27	309.94	304.72	310.38	301.78	299.86
305.43	316.37	320.48	312.81	305.79	316.1	315.62	316.31	311.69	312.14	317.07	316.92	312.29	323.96	319.12	316.72	309.54	317.28	312.08	316.26	316	313.6	313.24	308.38	305.89	318.49	318.57	319.66	316.82	323.67	314.72	307.29	313.22	320.22	314.39	318.99	316.11	308.38	307.92	309.42	309.56	309.75	314.31	326.41	317.51	307.7	316.62	320.67	318.67	313.84
316.86	313.43	319.79	309.48	317.04	311.92	316.14	315.69	321.74	313.92	318.47	312.44	319.98	315.49	313.34	310.54	316.41	321.05	316.72	315.91	309.52	316.98	312.92	312.2	315.63	320.22	317.43	315.96	315.53	314.67	313.93	311.63	310.59	319.68	319.65	319.99	319.9	312.05	309.46	317.23	314.43	310.83	313.29	308.76	314.12	312.81	314.92	321.94	313.7	317.64
319.25	328.23	323.28	325.01	317.4	329.55	327.42	323.14	326.12	322.17	333.08	324.03	326.37	326.6	321.66	314.66	325.8	324.67	323.12	323.76	319.7	322.71	322.73	319.44	321.12	319.17	327.39	321.99	322.4	325.41	324.85	321.75	324.21	318.55	324.9	327.69	321.1	328.41	323.85	321.76	322.19	329.99	324.33	325.87	325.62	322.2	323.83	321.23	325.56	321.46
297.03	292.97	302.98	298.41	293.91	297.81	303.69	296.02	302.74	289.64	292.5	294.83	296.01	295.9	298.43	289.17	293.92	299.95	293.35	297.25	296.02	291.32	288.07	291.72	297.08	291.48	286.71	297.84	297.17	295.16	287.59	295.31	295.53	295.18	295.21	298.58	296.22	296.34	295.63	297.68	291.08	290.67	289.33	295.49	288.97	291.56	287.43	289.58	294.03	295.84
312.59	311.81	317.26	309.92	319.94	309.88	313.09	316.38	311.83	311.91	320.21	315.24	314.88	319.25	322.19	314.51	307.29	314.49	313.68	309.01	308.42	318.51	314.27	312.32	314.21	311.18	312.55	313.47	310.18	314.39	320.06	313.41	315.39	315.53	311.67	312.22	312.22	311.35	314.73	312.41	309.9	314.7	308.95	307.48	315.25	309.84	309.71	310.35	324.66	304.99
322.91	326.01	330.67	326.97	325.05	328.28	327.84	331.2	325.38	332.39	332.37	330.2	326.33	327.51	327.06	324.05	329.31	327.32	328.2	335.55	334.91	329.24	321.64	323.45	321.76	332.98	326.84	330.65	326.66	326.22	331.51	333.96	333.08	322.14	322.97	332.84	334.1	336.51	323.19	330.61	328.37	327.13	332.25	333.16	325.88	330.29	332.56	331.77	327.33	332.46
316.88	307.91	319.97	311.38	317.5	313.01	318.16	315.05	319.53	317.85	310.08	317.24	310.27	317.33	316.94	317.06	311.91	313.29	313.97	319.25	319.06	317.61	321.7	320.79	317.69	318.95	325.29	319.85	316.47	317.2	312.89	316.1	319.94	322.35	316.98	318.14	317.37	314.74	315.83	317.15	324.77	315.04	314.07	321.82	314.43	314.73	317.81	323.97	317.8	325.49
311.22	309.27	313.77	314.23	314.24	311.85	318.09	317.59	316.96	313.1	311.73	317.37	310.39	308.85	318.86	310.36	316.02	313.97	311.7	313.34	312.94	317.65	320.77	317.07	304.11	320.59	323.97	309	313.15	314.33	310.25	308.95	313.69	312.06	314.72	311.98	316.05	310.97	315.59	312.19	317.93	313.65	314.54	322.47	319.31	306.53	314.99	310.23	316.45	313.16
297.64	299.12	296.51	295.73	293.54	303.13	296.54	294.48	303.09	296.66	289.94	299.75	296.35	297.28	295.63	298.07	295.69	294.35	289.17	302.06	296.32	295.65	290.23	290.95	293.48	291.86	296.18	295.19	292.52	294.87	297.61	303.06	297.42	299.87	292.52	299.68	292.4	299.6	291.92	296.95	290.75	296.82	301.32	298.27	298.23	304.52	298.07	300.15	288.27	296.37
319.23	315.2	319.65	319.39	319.99	318.35	322.97	319.3	310.35	323.14	319.73	322.9	318.94	310.62	318.41	317.48	317.91	321.33	320.93	325.22	316.05	310.16	322.82	323	314.45	313.09	317.07	319.67	320.15	322.04	322.94	325.77	314.25	316.81	317.4	318.34	314.28	324.46	320.06	329.86	319.97	316.16	317.9	320.38	320.85	324.82	310.53	327.04	318.14	317.4
308.48	304.35	306.95	299.19	299.71	305.38	305.08	307.62	309.14	308.39	300.49	305.9	299.3	303.33	304.72	309.53	308.35	311.33	311.16	306.33	304.39	302.36	304.7	302.83	304.94	304.39	309.55	313.55	306.37	305.6	298.45	302.15	305.76	308.19	306.26	310.74	306.49	309.02	301.42	304.58	303.01	310.97	310.89	307.31	302.66	309.39	305.71	303.83	305.77	306.7
306.74	319.02	313.3	317.62	317.1	314.51	320.67	314.52	309	315.45	310.13	311.12	311.87	315.33	311.25	314.54	318.56	320.28	322.54	313.68	318.81	310.65	315.18	308.63	316.06	314.37	314.03	317.15	316.75	315.56	311.09	310.15	311.81	312.75	311.24	308.25	312.47	314.73	316.29	314.98	310.67	314.06	317.14	313.13	314.9	314.28	303.3	316.28	317.29	312.05
298.22	302.89	300.65	295.8	307.99	305.53	298.95	298.31	300.48	301.87	307.61	299.84	300.06	306.31	303.84	297.71	299.2	307.74	297.69	296.75	301.8	301.94	296.19	303.24	298.56	301.76	304.19	295.57	305.84	301.65	298.54	304.84	302.44	304.24	305.63	304.53	299.75	302	299.39	300.42	296.38	297.77	290.52	305.33	296.84	306.67	297.9	305.83	294.75	297.82
301.51	305.42	302.35	301.44	300.81	303.65	306.25	303.41	303.24	296.1	302.26	298.87	306.61	306.07	305.46	301.07	302.06	300.89	308.1	294.54	301.11	301.9	308.98	305.61	303.95	309.14	304	302.42	297.32	304.85	292.61	312.2	305.06	304.32	303.04	304.17	308.29	294.45	301.48	308.12	307.11	307.86	306.43	306.45	301.5	302.2	300.18	299.41	299.46	298.24
298.82	307.89	313.29	306.46	308.31	307.9	312.99	312.77	307.25	309.1	314.48	309.73	303.9	306.52	312.37	305.27	312.78	316.69	311.8	306.66	309.79	314.65	317.48	310.97	311.1	305.08	310.16	306.94	315.73	310.74	304.43	313.41	309.52	306.53	309.64	312.49	300.25	308.92	305.33	315.45	314.27	309.95	308.58	310.81	316.6	311.89	314.12	308.42	306.85	314.06
321.24	316.99	318.73	317.65	312.57	319.82	315.39	317.36	323.47	320.34	319.21	315.42	322.92	315.53	324.68	317.87	316.95	316.07	321.5	312.76	311.96	317.84	316.17	324.06	315.26	317.79	314.1	314.57	315.63	318.5	322.73	326.64	318.3	320.96	310.93	315.07	327.12	316.49	321.6	315.02	318.43	313.91	318.4	314.6	317.12	316.66	318.37	324.47	317.09	322.22
304.77	311.8	309.54	314.97	310.31	314.02	311.39	314.71	307.08	307.89	317.54	313.77	311.47	318.05	313.24	310.09	317.34	310.77	308.08	302.73	313.35	314.51	301.1	319.44	315.76	313.1	317.22	311.09	307.96	306.07	308.32	312.11	305.97	308.74	312.33	315.85	308.88	311.89	316.4	317.68	306.78	312.06	310.17	316.09	313.7	315.78	317.71	308.35	310.84	313.41
298.38	298.6	306.69	310.15	304.99	301.61	302.59	308.68	298.53	305.43	295.74	302.94	301.59	310.08	301.59	301.38	305.09	305.04	295.91	299.22	302.29	298.93	306.82	307.83	304.99	294.55	309.47	307.7	299.78	298.14	306.39	309.46	300.84	306.28	301.75	294.35	302.27	304.67	300.85	307.42	309.05	302.11	308.24	304.6	301.61	313.49	294.9	302.39	302.92	308.94
312.77	311.12	312.56	310.17	317.81	314.72	317.76	314.94	313.95	307.14	314.48	317.67	320.74	311.94	318.54	312.63	310.04	315.95	310.76	312.09	309.99	319.9	320.86	308.87	312.14	313.92	312.15	315.38	315.03	314.07	312.99	315.9	319.44	313.02	314.99	310.76	308.47	320.55	318	308.25	315.6	311.54	321.42	313.48	314.61	314.62	310.01	320.81	309.17	322.5
308.44	305.6	312.43	308.75	309.07	311.12	305.05	312.85	302.24	308.91	306.5	305.78	307.6	303.47	307.38	307.47	309.42	308.48	313.43	309.81	299.41	308.25	311.19	308.82	307.39	306.73	301.21	316.86	310.59	313.22	316.6	312.08	312.36	309.05	309.25	310.91	313.17	312.32	305.59	297.22	310.41	315.36	300.31	304.94	312.21	310.27	309.97	307.05	313.97	302.81
308.51	310.64	302.02	301.14	308.72	304.92	308.16	304.25	301.47	298.46	308.03	294.67	305.24	304.29	304.82	309.32	304.97	306.72	304.3	306.69	303.73	304.44	314.55	302.15	307.1	305.85	311.2	303.72	303.13	299.12	307.73	304.67	303.23	308.22	307.18	299.84	299.93	300.89	310.95	300.3	305.32	305.28	304.17	305.45	296.21	309.66	307.31	302.86	304.79	298.89
311.77	313.22	315.01	311.87	313.55	315	317.93	317.08	315.53	313.65	313.23	312.29	314.4	310.29	307.75	319.17	320.28	320.94	313.05	307.24	316.58	316.03	312.64	317.28	318.01	309.77	313.05	309.48	310.13	317.55	315.56	308.03	317.13	311.85	309.06	311.14	316.67	313.08	318.89	314.11	309.97	317.83	316.51	313.08	310.98	316.95	313.39	314.32	313.74	315.78
324.06	326.66	321.93	329.16	330.1	326.63	328.43	325.6	326.8	328.19	327.98	336.58	328.35	323.86	328.36	324.53	324.92	327.38	331.6	332.13	329.29	326.94	323.61	322.86	329.57	324.81	331.01	331.53	327.55	326.32	333.32	325.33	324	329.42	327.23	331.14	322.38	325.91	322.74	325.58	323.15	330.76	325.76	328.55	323.85	326.42	321.12	318.98	327.24	330.23
330.83	323.44	331.47	325.74	324.84	334.23	329.55	330.72	321.75	324.15	328.33	327.67	329.38	326.16	324.23	328.66	328.87	324.3	328.95	332.87	323.75	324.53	327.48	324.54	321.07	321.41	328.42	323.4	327.93	334.02	323.08	329.99	327.28	331.33	329.56	334.46	322.88	329.71	328.61	330.78	327.33	319.83	330.39	325.91	318.95	328.4	330.25	328.03	328.98	332.79
314.92	311.77	318.8	312.34	313.04	313.48	311.76	320.78	314.85	313.87	313.94	324.68	306.82	317.82	309.65	310.89	317.4	316.76	312.61	315.92	312.68	311.3	314.87	313.11	317.04	316.14	310.62	315.55	317.62	311.65	318.83	313.31	311.82	321.88	313.28	303.91	318.01	311.22	316.32	308.51	313.63	314.46	317.58	322.09	313.47	311.55	311.05	318.7	303.37	314.28
306.08	299.12	305.18	308.14	300.36	300.47	306.31	303.14	304.53	300.49	302.46	304.45	303.19	305.9	296.37	302.77	304.22	298.72	301.78	306.56	295.6	302.85	303.54	297.23	301.3	309.06	298.87	302.4	297.52	299.02	306.19	305.14	300.28	305.86	309.56	297.43	306.94	307.23	306.69	307.74	308.34	303.69	308.42	302.28	296.73	305.74	297.36	301.4	301.84	296.36
313.93	311.34	311.4	309.75	312.36	308.63	307.36	310.35	316.6	306.52	312.77	315.78	301.96	311.53	312.85	309.89	319.14	310.22	304.41	308.13	306.34	312.16	308.87	305.97	306.56	315.65	314.98	307.65	306.59	310.18	308.59	314.14	310.85	307.41	306.33	312.51	310.15	314.04	309.71	307.79	309.49	313.16	313.23	310.96	310.62	310.02	309.67	314.74	308.07	313.79
296.43	291.22	298.56	304.69	295.99	301.78	302.97	292.11	296.95	302.3	298.12	304.9	298.25	300.86	307.42	299.96	291.37	303.8	306.05	300.36	304.57	298.3	306.16	295.51	304.84	290.5	299.61	301.92	299.68	300.4	305.56	296.04	295.36	295.18	298.64	296.64	291.56	306.98	303.38	297.37	302.47	298.49	292.27	300.98	303.16	304.56	295.56	297.49	295.6	302.64
326.03	328.7	328.73	325.94	331.4	330.79	327.07	332.1	328.56	326.6	328.67	328.28	329.1	330.81	325.2	326.44	333.49	330.2	328.6	333.19	320.62	326.33	324.94	330.59	325.8	322.97	326.93	328.01	325.79	332.45	334.19	324.97	326.91	321.22	325.26	340.01	319.73	331.26	333.71	328.81	333.14	325.19	330.63	326.59	326.02	326.05	329.61	327.95	332.11	328.23
302.04	296.94	310.35	299.9	309.65	300.73	299.56	299.54	301.8	312.61	299.82	298.28	293.2	306.36	301.41	297.85	301.65	304.14	305.62	295.97	295.2	300.73	300.44	296.99	300.91	302.19	295.11	301.58	303.61	298.23	301.71	294.42	297.12	299.77	302	297.67	298.64	298.03	302.44	302.22	297.84	306.1	301.33	301.12	297.54	301.41	291.77	300.56	293.72	300.55
297.85	303.55	297.56	299.59	309.43	308.59	309.42	301.39	299.87	305.19	308.03	301.4	302.73	304.86	303.92	302.69	295.06	300.31	309.03	303.19	305.96	300.87	305.01	307.52	307.44	305.32	306.89	305.53	299.83	306.77	295.23	306.91	305.8	304.71	303.65	299.7	304.64	309.44	303.46	305.82	303.08	307.81	305.21	303.33	304.18	305.85	299.76	301.76	297.75	306.41
330.83	327.61	318.23	328.62	321.9	325.73	332.43	325.11	324.47	328.2	315.33	320.04	329.58	321.33	323.54	327.74	321.4	324.26	323.14	324.62	323.76	321.85	326.07	328.92	322.44	326.67	324.15	318.17	323.07	329.11	335.7	330.13	322.87	325.77	318.55	328.57	329.28	329.76	323.78	318.3	321.6	326.26	329.37	326.39	326.94	323.78	321.99	326.37	326.12	325.29
308.75	315.5	301.85	300.61	307.28	299.42	305.7	308.33	306	310.63	308.37	310.19	304.33	305	316.49	309.4	312.64	309.46	313.18	308.93	298.25	310.66	305.14	317.71	304.66	310.07	302.05	306.57	312.55	302.91	305.61	310.31	308.45	307.25	306.84	310.48	305.12	301.51	300.68	312.01	312.12	304.02	309.36	308.17	312.01	303.75	299.27	298.22	303.32	308.7
316.63	317.06	315.39	312.53	314.63	317.9	324.2	314.54	312.48	317.97	319.3	318.69	318.81	308.79	314.76	316.76	317.16	310.06	311.41	311.79	316.13	312.46	312.2	307.32	309.81	319.34	315.72	322.67	317.83	315.24	314.69	319.58	316.6	318.37	313.01	318.23	310.27	312.4	321.58	311.58	314.37	304.97	317.18	320.41	309.75	317.27	313.55	314.17	316.38	313.1
307.74	310.1	309.5	315.09	296.49	301.46	311.21	303.33	305.62	308.3	304.07	307.5	302.44	303.43	303.18	301.21	305.77	306.52	306.04	306.49	305.17	308.54	308.29	303.14	303.55	303.36	304.91	304.57	309.7	298.92	309.59	301.78	305.48	302.59	310.04	299.38	307.73	300.03	302.49	300.29	298.54	310.55	306.23	308.38	304.77	304.32	306.98	298.12	304.04	304.66
314.43	318.63	315.47	314.49	304.9	319.74	313.41	319	317.52	308.52	315.28	310.45	321.21	313.31	315.45	307.6	316.11	312	319.76	313.93	321.08	317.83	312.25	320.13	311.71	313.1	314.82	316.22	309.8	311.43	308.82	317.63	315.73	316.07	303.56	308.46	312.14	321.2	317.39	314.66	312.33	312.42	318.35	318.83	309.8	315.87	307.37	309.78	318.47	314.4
314.23	309.81	312.25	314.03	309.62	313.88	313.28	310.88	314	303.1	306.11	314.01	308.05	314.58	319.3	314.9	307.41	307.89	317.73	315.44	313.42	308.19	308.79	308.83	308.6	305.87	311.51	316.92	310.61	311.96	306.56	308.6	310.24	314.04	317.43	316.98	304.3	313.82	306.69	312.49	314.09	309.52	309.72	310.95	306.4	313.37	316.76	311.64	309.62	315.29
335.52	328.1	323.52	330.99	331.68	329.3	328.29	327.61	336.26	327.61	331.19	325.35	326.18	329.64	324.41	332.62	331.16	328.5	328.11	337.58	331.53	325.39	339.59	331.12	334.37	330.61	326.62	329.8	328.68	332.88	323.32	330.32	333.66	333.76	326.15	333.09	331.51	323.94	330.33	326.79	329.33	330.02	326.52	330.69	335.76	328.4	327.77	333.68	331.98	330.25
289.18	297.87	291.34	295.85	299.74	293.46	300.51	296.99	293.55	299.99	295.36	298.22	293.62	295.99	299.48	298.96	297.07	293.98	296.63	299.54	289.93	296.76	303.92	294.3	292.81	293.81	291.09	294.62	293.06	294.93	293.89	295.52	295.29	296.88	295.87	286.73	298.02	300.82	299.48	294.8	290.39	301.96	295.96	295.36	301.12	292.55	300.24	300.5	302.44	308.41
318.16	319.59	314.97	319.28	318.28	315.55	323.12	313.34	317.93	317.73	312.49	317.54	315.88	311.17	316.2	314.29	315.3	311.34	307.32	315.94	312.48	317.04	317.86	322.6	317.01	310.1	313.79	317.68	308.85	306.55	309.79	316.52	312.4	313.28	317.29	312.44	318.31	318.63	317.96	317.06	325.03	311.41	319.93	314.12	316.19	319.63	313.24	319.01	308.97	315.85
306.05	303.97	299.99	297.58	300.95	305.48	298.68	299.24	303.23	301.64	296.85	295.99	297.71	296.94	301.5	299.25	297.12	299.4	303.7	305.11	297.87	301.76	296.16	295.62	298.38	294.51	294.03	306.13	303.52	300.01	296.21	296.12	296.71	301.15	302.82	302.2	297.83	307.25	304.15	298.35	301.45	305.46	303.04	301.63	308.08	295.85	293.45	304.47	305.09	302.88
313.85	316.85	315.56	308.06	319.15	313.44	309.66	307.26	306.53	311.23	307.33	318.54	312.93	320.9	318.52	310.51	313.32	317.06	314.46	313.61	314.45	314.37	311.81	310.4	314.24	312.23	313.17	309.56	322.32	317.75	316.9	320.55	312.05	318.9	311.82	311.01	318.21	316.77	301.38	318.83	311.41	307.54	318.68	317.26	313.89	309.42	313.61	314.5	309.43	323.56
309.06	305.62	296.87	308.21	300.96	307.79	308.8	295.77	304.24	306.44	306.15	315.46	304.92	303.44	304.26	308.71	305.49	303.69	300.48	308.72	304.8	310.99	307.22	299.33	303.45	296	310.24	314.25	307.86	310.75	308.49	305.36	308.44	307.38	304.86	305.81	302.17	303.22	296.01	301.99	299.17	312.59	304.41	300.51	305.2	309.35	311.25	307.48	310.22	301.12
293.56	302.56	295.99	299.4	299.01	291.64	295.77	291.25	291.13	293.47	291.63	291.96	299.94	295.24	297.66	299.24	300.09	297.8	290.2	298.07	298.18	287.98	298.99	294.92	295.43	296.3	284.99	293.61	297.81	294.11	286.81	300.16	296.53	295.83	299.14	293.52	293.96	291.18	293.27	298.36	292.65	295.9	295.48	289.46	297.89	295.28	294.83	293.51	297.97	295.84
309.72	298.19	305.39	293.99	308.81	308.85	299.68	309.48	302.12	304.21	312.6	303.71	308.86	308.6	302.61	300.66	305.59	309.89	309.23	310.55	305.7	306.63	304.07	308.01	311.76	307.14	308.2	313.35	310.39	309.91	307.21	310.12	305.04	306.26	305.02	305.33	313.23	312.02	300.04	308.9	304.31	299.21	308.45	305.08	307.46	306.39	306.54	319.33	312.14	307.18
312.1	312.11	308.96	315.11	308.02	314.93	313.36	309.51	306.99	311.81	309.03	300.68	312.3	319.99	307.31	316.7	311.84	312.89	305.18	314.09	309.87	317.15	308.31	304.54	312.27	310.7	310.67	306.57	314.62	309.37	311.14	313.27	317.17	314.58	313.46	311.85	310.43	311.57	316.09	314.13	321.11	316.07	310.11	316.94	319.16	312.11	314.77	308.76	313.34	310.62
302.1	298.36	299.75	304.21	310.21	299.4	298.84	302.63	308.13	301	313.39	300.3	301.43	305.73	308.11	305.28	292.62	310.81	305.17	307.51	298.01	301.63	292.26	302.19	306.51	310.07	301.78	300.95	295.29	295.06	305.67	304.11	307.76	302.21	303.09	300.37	313.8	305.08	298.97	302.5	296.95	298.44	299.2	308.7	306.75	298.85	297.34	298.29	294.55	309.73
321.55	312.78	313.13	327.17	319.51	319.67	323.62	317.66	316.99	320.15	316.56	320.83	317.05	312.81	320.18	313.51	312.09	318.06	309.52	320.76	319.78	314.75	312.81	322.89	314.26	318.87	319.51	318.85	318.43	318.13	314.38	319.69	321.45	315.35	315.74	323.36	319.68	326.74	313.64	325.46	315.71	317.88	319.98	322.25	315.74	318.65	327.38	318.88	316.22	319.93
295.29	293.43	298.74	291.49	289.74	283.35	298.08	289.55	294.18	292.01	293.9	301.76	294.8	289.33	295.37	292.62	288.37	295.26	292.05	300.27	294.03	289.73	296.71	291.21	297.81	297.47	302.37	301.54	300.01	295.77	292.76	291.03	291.56	294.87	298.13	295.15	294.77	293.25	303.62	290.16	300.39	285.44	296.16	292.65	286.36	297.32	289.68	290.91	293.17	296.2
309.13	312.14	313.66	300.56	312.79	301.83	309.1	302.95	308.23	307.77	303.69	313.46	301.33	316.83	305.33	312.55	311.53	319.48	308.2	312.19	315.09	310.01	316.6	315.03	317.35	303.11	305.71	314.61	311.58	317.11	304.44	312.75	311.48	309.94	317.71	305.13	312.72	310.06	304.61	306.54	324.07	315.37	307.45	312.75	313.4	307.53	312.64	316.81	311.97	311.75
302.46	309.37	302.91	311.34	305.94	308.25	309.02	303.48	302.7	304.7	300.05	304.41	314.42	307.52	303.78	305.51	307.4	305.69	304.77	310.42	309.09	304.72	312.63	303.61	300.18	306.15	308.26	304.07	314.04	304.14	311.14	312.78	308.98	309.5	300.96	311.48	300.14	302.91	297.82	308.04	303.87	306.14	315.98	309.07	312.12	306.5	305.51	300	304.99	304.2
306.38	307.63	313.41	309.64	304.03	304.98	312	303.7	308.35	304.1	303.51	303.49	309.59	302.88	305.76	307.79	310.41	312.8	305.76	305.76	300.27	308.25	307.06	304.72	302.58	295.93	309.28	305.32	306.65	304.99	300.26	308.92	305.79	311.59	301.97	307.55	303.94	312.96	303.04	310.67	305.1	307.62	303.18	307.12	300.85	307.82	305.27	310.38	306.97	316.88
313.17	317.75	316.45	323.44	317.23	313.2	318.89	321.72	314.12	319.68	307.97	314.06	318.61	313.06	317.22	316.17	315.54	319.98	312.85	320.33	313.26	312.81	308.22	319.47	319.63	316.5	320.32	326.8	310.84	318.61	316.29	323.45	317.09	312.18	312.36	315.52	318.73	318.74	320.52	315.48	318.66	319.04	320.94	312.91	317.97	315.53	316.21	320.65	322.09	313.69
300.75	292.94	289.33	294.46	299.97	296.2	301.78	296.54	293.67	293.49	287.17	296.03	295.18	300.47	294.53	294.51	294.3	294.14	298.14	297.8	295.11	291.06	297.05	295.63	289.91	293.48	302.17	292.37	292.08	301.4	289.09	308.19	298.39	305.73	295.29	288.94	296.2	294.61	301.31	294.77	295.55	292.28	300.28	299.09	293.42	293.48	292.15	289.57	289.04	300.01
323.56	319.86	317.92	319.07	320.05	317.22	318.07	320.04	318.33	317.43	328.35	327.58	320.72	316.01	318.75	318.14	316.48	319.17	317.95	326.58	320.44	318.98	321.24	327.09	317.39	317.14	318.21	319.24	314.93	317.38	318.36	319.78	321.25	311.27	321.55	313.74	316.26	330.87	315.23	318.25	317.4	313.81	317.33	309.78	308.95	315.51	321.33	318.54	321.76	318.02
309.79	312.13	308.9	311.77	305.81	309.75	309.69	312.38	312.35	313.09	311.41	307.49	314.14	305.43	308.57	313.81	309.61	314.46	305.5	310.62	308.01	311.85	310.45	307.91	306.58	316.91	314.01	312.54	313.91	314.87	306.05	308.14	311.88	310.75	305.82	310.71	308.85	309.87	312.17	317.74	310.2	309.08	312.12	307.17	314.04	313.47	305.25	310.01	307.92	308.23
318.17	313.59	312.13	317.47	316.63	319.13	314.9	318.89	317.81	319.28	311.17	312.91	318.62	318.98	312.49	313.33	314.77	315.07	313.46	315.79	323.05	313.49	315.97	312.59	316.66	312.11	311.49	315.84	312.22	318.58	311.19	312.76	307.94	313.98	315.79	320.92	312.9	313.24	315.57	323.68	314.52	319.43	310.07	309.85	322.04	315.91	310.54	324.13	317.93	321.5
302.13	304.81	299.85	304.94	298.57	310.09	297.14	302.82	298.15	295.66	291.1	304.21	310.15	304.03	301.76	303.57	299.2	303.3	306.28	305.63	302.78	304.66	304.62	293.39	309.6	300.67	301.41	308.97	299.82	301.64	297.82	297.03	303.19	302.54	309.79	307.97	301.9	301.75	302.26	294.27	311.36	299.51	302.35	304.79	304.43	302.4	296.68	299.06	303	294.66
315.88	312.88	315.26	316.25	316.52	312.54	317.49	318.23	316.12	319.28	317	321.84	317.22	319.13	313.04	325.52	318.09	315.39	318.47	317.66	315.25	313.93	312.17	314.72	312.87	310.49	316.22	314.77	318.44	315.43	316.56	315.1	314.04	316.48	315.35	312.39	320.21	308.42	317.76	314.88	318.62	314.02	312.69	315.4	318.71	317.76	318.32	315.31	313.66	318.37
307.73	306.15	298.43	304.45	296.07	301.22	306.57	308.24	305.02	304.32	303.27	301.87	309.71	299.4	297.92	294.99	297.98	307.85	308.27	304.52	303.73	304.52	298.94	300.52	302.17	307.56	297.22	308.15	304.94	309.87	299.73	300.26	300.23	305.22	307.97	305.19	304.2	300.94	300.32	302.82	301.63	300.74	302.76	300.82	302.44	304.18	297.02	297.98	312.42	298.25
303.22	300.75	304.6	295.15	307.22	305.72	303.86	305.03	303.64	297.87	303.2	310.3	305.61	304.74	301.05	305.8	307.18	299.45	304.34	306.05	303.02	304.7	306.06	301.83	302.06	299.53	303.85	297.32	300.34	313.86	310.81	302.68	302.07	305.45	312.5	306.69	301.52	299.51	300.21	301.23	301.14	297.74	303.36	298.58	297.43	309.09	307.3	309.89	298.17	307.1
304.5	303.37	296.68	306.1	304.91	304.45	300.43	303.87	298.1	301.9	301.98	301.15	306.97	305.4	313.71	302.86	304.95	311.88	311.57	308.33	304.41	308.01	306.08	308.27	302.61	302.02	304.19	305.95	299.94	300.13	304.47	297.13	310.17	302.56	312.02	309.3	305.23	303.01	306.5	307.03	300.25	306.43	305.68	308.51	310.87	304.65	309.63	292.64	297.55	306.53
303.43	304.76	304.22	304.22	299.2	311.81	303.87	300.81	303.48	313.93	307.11	302.18	302.94	307.77	306.33	298.66	299.64	303	308.12	301.45	306.79	306.75	297.68	306.33	299.41	306.07	305.12	301.92	308.65	298.28	300.2	302.4	305.75	305.65	300.3	303.84	301.77	307.16	302.59	305.71	305.05	304.77	298.66	302.55	300.33	302.73	296.54	298.64	306.85	300.97
314.41	308.18	314.6	315.41	310.42	300.32	304.95	310.6	310.88	312.21	304.6	309.38	306.77	314.3	310.57	306.25	304.66	311.28	314.32	319.13	316.74	309.68	315.52	311.71	318.22	309.1	305.22	311.63	311.54	310.7	311.98	308.92	315.05	301.88	299.93	310.77	306.18	323.48	314.46	313.46	311.93	311.81	309.98	302.3	312.68	309.77	316	308.19	302.58	306.55
315.5	317.34	316.41	321.34	317.48	318.43	322.21	321.11	310.97	315.49	317.03	327.16	311.1	318.1	314.32	320.66	309.75	315.12	317.54	318.08	322.67	321	320.8	325.01	317.59	318.8	318.36	319.73	316.35	318.25	324.01	316.82	313.98	320.77	323.2	316.02	314.45	308	325.93	323.98	315.73	315.91	317.04	321.73	312.13	316.41	321.39	314.72	315.28	319.04
299.62	311.97	307.89	305.76	312.05	302.87	312.16	304.1	309.99	304.75	301.1	312.74	305.41	304.34	305.13	306.72	306.33	301.73	305.2	310.55	300.06	305.83	311.39	309.35	314.76	307.49	313.13	301.06	310.39	310.72	298.33	306.04	312.93	312.39	311.74	309.71	309.06	304.83	310.13	307.56	305.39	308.97	301.54	304.08	306.77	307.15	312.13	307.87	305.8	303.84
317.98	313.58	313.78	310.59	311.26	310.13	309.79	318.11	311.94	317.21	313.46	316.18	314.52	316.69	323.26	321.69	316.91	315.39	310.82	314.57	312.67	323.07	316.84	316.66	317.63	315.78	320.36	308.75	322.57	318.83	316.56	315.45	316.93	309.36	314.51	316.27	319.81	313.05	311.19	310.9	312.53	312.22	318.77	319.18	316.68	311.13	316.24	309.2	314.61	314.32
298.8	306.48	304.61	301.85	305.17	303.29	305.66	308.52	306.12	312.12	303.87	305.07	307.74	304.82	306.19	307.27	302.51	306.2	306	296.67	303.29	302.41	303.89	303.29	297.74	307.15	302.54	299.47	306.43	310.87	304.17	309.14	300.34	302.99	311.36	302.92	311.27	310.52	299.45	312.11	295.58	301.87	303.45	306.36	301.67	302.35	300.06	307.04	307.21	311.67
301.79	301.29	301.72	300.73	297.07	296.87	299.9	294.61	295.93	297.27	291.97	297.16	305.28	303.43	302.15	307.29	306.08	300.8	300.09	306.25	298.95	299.91	301.17	297.98	300.56	298.35	301.17	301.72	302.43	299.03	302.2	299.03	292.26	302.1	299.46	299.21	299.03	294.69	298.55	300.1	307.4	294.26	296.43	302.85	304.46	304.06	306.06	301.25	301.24	303.2
303.01	305.57	307.09	304.52	313.34	314.74	307.59	309.3	307.22	305.28	301.87	304.37	305.85	316.91	310.51	310.53	309.04	313.61	302.08	306.51	310.69	312.83	302.33	307.95	306.05	311.07	312.2	310.49	305.64	307.79	309.39	309.42	308.38	303.07	309.91	310.99	312.51	305.26	308.83	302.9	306.13	297.84	312.98	307.32	312.05	307.56	307.22	303.5	306.09	301.02
295.95	293.71	293.92	292.82	287.68	293	301.17	302.28	290.21	296.28	293.8	301.64	295.56	299.23	292.53	297.46	298.15	299.13	295.88	302.44	301.76	299.52	301.44	300.82	302.11	292.13	296.8	292.26	299.01	294.98	302.05	303.93	295.23	305.95	296.12	292.78	296.64	293.68	298.75	291.65	305.17	293.52	300.42	300.07	296.98	304	296.76	295.51	302.48	306.51
312.66	301.3	309.37	300.85	303.86	305.53	303.21	313.32	310.51	310.37	298.3	302.18	300.76	307.08	300.48	311.41	311.59	299.75	309.56	310.6	306.75	310.65	309.4	305.93	313.14	310.91	308.42	305.97	307.37	300.43	308.14	312.1	309.25	301.81	307.77	308.01	306.1	309.32	311.93	310.16	303.6	312.87	304.18	305.5	309.09	310.23	300.79	308.8	303.24	303.86
308.64	319.02	314.89	310.7	317.45	310.22	320.38	318.43	311.43	311.9	307.99	313.74	317.23	313.26	314.96	312.65	314.7	313.27	314.3	316.72	309.02	314.79	316.79	312.71	304.28	306.42	312.36	311.85	315.84	318.27	317.06	321.27	311.1	308.92	318.15	313.93	317.24	315.42	318.25	309.08	312.83	313.24	309.97	316.36	316.16	309.48	312.1	315.49	316.29	314.97
313.46	302.24	304.6	309.83	306.04	307.93	304.37	307.92	305.02	306.89	309.08	303.5	309.29	307.36	313.36	300.26	304.26	306.37	303.98	307.65	309.25	315.91	302.5	310.75	305.99	306.45	309.08	309.43	305.76	301.36	306.31	298.43	306.61	305.42	308.09	309.84	307.03	302.91	305.19	301.93	306.22	303.93	305.85	306.95	307.11	299.91	308.19	305.9	305.23	308.21
300.96	302.62	303.71	303.28	307.04	308.78	293.36	298.78	302.69	301.28	308.39	303.12	306.59	299.48	299.52	302.38	309.07	302.06	297.18	301.99	301.32	305.84	299.51	306.82	299.12	306.4	308.33	299.99	309.85	307.9	304.48	306.86	300.06	310.42	300.51	299.92	298.42	305.88	301.69	302.9	305.8	313.63	298.6	305.3	303.53	316.57	298.78	303.78	298.11	296.92
303.54	307.26	305.85	307.69	300.34	302.53	299.88	295.91	307.61	305.63	301.93	304.39	307.27	307.31	307.74	311.11	301.4	310.34	314.92	309.94	302.51	306.76	311.32	310.4	301.56	301.35	300.2	300.77	305.33	301.88	308.79	298.1	307.7	308.92	308.37	315.3	300.22	305.38	304.71	305.35	309.2	303.2	300.09	303.16	309.14	304.28	300.95	310.82	305.23	306.99
300.61	289.06	293.5	297.11	296.6	293	292.37	289.9	297.9	292.89	295.94	296.65	294.21	292.53	289.25	300.36	293.33	286.65	291.78	295.19	287.1	293.86	289.83	290.04	297.02	290.78	295.34	293.61	293.92	287.97	297.11	293.76	296.95	297.9	299.64	293.14	287.32	292.22	290.91	293.15	296.86	294.77	300.52	293.33	289.12	298.51	295.27	288.59	288.77	295.36
297.65	303.91	308.55	303.23	301.87	303.19	308.62	297.93	300.34	297.62	302.12	306	297.98	295.49	302.05	305.58	303.44	299.16	300.68	297.84	306.09	300.26	300.85	301.44	304.76	303.01	309.8	298.53	298.12	291.05	301.96	302.07	299.84	303.18	298.5	300.82	308.05	303.67	297.45	305.95	305.58	303.43	302.63	305.52	307.29	307.8	303.15	301.24	295.04	301.1
317.24	312.88	312.19	314.91	315.41	318.93	310.33	316.69	312.61	311.31	315.23	306.93	313.41	310.48	305.52	313.27	317.52	307.91	310.34	311.56	317.4	311.04	311.18	312.84	317.99	312.53	321.01	309.16	314.07	309.64	314.09	315.65	311.01	304.9	312.29	306.82	314.44	309.3	305.39	306.22	311.76	310.69	308.77	319.24	308.11	312.05	309.21	313.02	315.2	309.59
301.29	299.59	308.06	304.88	300.76	300.65	303.91	300.07	304.15	309.91	300.42	309.57	306.61	299.33	303.98	306.51	304.63	306.29	305.37	306.63	303.31	308.82	304.36	318.92	303.9	305.76	303.81	307.97	305.27	307.58	308.83	304.19	303.39	306.91	295.01	308.01	305.11	304.91	306.27	302.9	306.57	305.87	304.01	300.46	306.05	307.23	304.52	309.46	302.76	306.29
311.64	313.26	313.25	312.2	311.12	313.06	314.45	308.53	310.93	316.67	310.54	306.28	311.33	309.86	314.43	310.46	316.52	310.67	308.19	314.28	303.9	306.15	309.26	304.48	307.36	307.19	305.4	307.44	308.47	313.18	306.36	306.84	310.11	306.88	315.58	311.18	307.99	311.04	308.84	306.91	315.47	310.32	304.12	304.72	306.36	309.22	313.01	309.2	313.34	306.04
301.47	293.98	297.83	291.35	294.8	290.18	295.09	295.31	295.56	297.22	295.26	298.87	295.94	306.86	299.29	293.92	296.67	294.56	302.23	296.05	293.79	303.28	300.58	299.85	299.64	298.79	297.27	302.03	289.91	295.42	294.22	290.27	295.47	297.28	296.12	294.35	294.18	295.37	300.87	294.69	296.1	300.5	295.5	300.06	289.25	298.78	295.23	299.87	289.29	293.44
318.46	316.89	312.25	316.58	317.67	320.02	312.52	319.34	324.3	324.25	319.37	319.21	321.42	314.39	322.01	316.99	313.07	318.41	310.87	308.96	318.12	317.33	314.05	315.56	315.93	313.21	320.71	319.37	311.89	318.34	306.58	310	325.08	317.21	318.45	318.67	317.11	310.22	316.59	316.56	314.64	312.45	318.13	317.73	317.34	318.9	316.88	314.38	317.43	311.32
306.4	318.24	318.55	316.12	315.5	316.91	320.25	307.62	319.47	312.51	314.23	316.57	308.18	314.83	317.95	313.57	314.5	312.55	312.51	316.36	318.04	313.58	311.96	317.3	317.54	312.02	317.15	315.36	311.54	308.43	312.97	318.32	312.56	324.61	318.39	311.25	318.65	312.49	311.79	313.83	316.81	306.45	319.45	310.09	314.14	315.26	307.97	318.29	320.77	318.65
317.21	317.48	310.1	323.55	317.76	318.52	316.14	311.5	316.89	312.77	315.74	319.91	316.55	312.04	320.91	318.7	305.37	314.19	315.32	315.58	315.49	311.06	317.39	312.11	313.25	309.56	314.44	312.9	312.29	311.95	314.19	315.11	319.33	328.49	311.68	314.36	314.5	314.39	319.97	311.15	322.64	318.15	312.91	313.91	316.26	313.83	318.3	315.32	315.81	310.61
328.71	324.47	326.86	326.53	330.19	328.11	328.42	328.05	327.82	328.39	326.52	319.73	322.27	332.37	327.67	335.26	323.83	331.6	329.69	328.57	331.3	320.3	325.8	326.92	332.6	326.45	327.84	323	329.29	321.56	321.41	324.66	330.74	325.58	331.32	324.3	329.53	327.06	329.3	322.87	328.13	327.18	331.85	332.83	320.72	328.62	327.04	326.24	324.9	329.07
299.95	307.42	300.01	304.8	304.13	305.26	307.66	301.46	305.41	308.98	308.39	302.17	305.67	301.81	300.21	297.87	296.29	299.18	299.69	308.79	304.63	304.09	296.72	302.39	303.06	299.46	308.09	301.76	302.25	304.4	304.13	301.98	297.84	306.94	301.54	298.62	303.51	306.57	304.42	299.09	300.18	298.94	310.33	303.08	302.41	301.96	305.22	301.51	305.55	298.52
330.98	322.31	322.84	317.05	324.41	320.2	324.91	328.41	335.05	323.36	322.01	322.96	333.06	327.78	325.64	325.14	325.36	330.83	326.5	327.92	328.54	324.6	319.44	331.23	333.16	334.88	321.09	327.94	328.03	328.01	330.84	325.34	329.18	321.51	326.92	319.93	329.83	325.22	325.71	325.21	328.89	328.73	327.36	328.77	331.01	330.63	320.03	328.79	325.67	326.63
314.72	319.16	312.68	320.06	320.79	320.83	320.83	313.94	316.14	312.82	319.74	321.05	318.48	319.9	315.42	320.82	322.32	313.34	319.34	320.62	317.51	318.44	315.86	317.38	317.87	317.55	313.36	316.69	318.92	325.37	318.86	315.81	318.42	316.64	321.56	317.83	313.53	318.28	315.27	317.76	322.42	319.46	322.2	315.11	323.21	319.75	317.45	318.06	324.9	318.89
318.72	311.36	319.06	306.76	319.63	322.41	310.49	314.41	312.01	314.59	309.34	321.17	312.51	315	317.04	319.4	312.57	321.71	314.38	311	318.87	319.71	311.01	318.66	313.5	316.64	315.69	319.31	317.89	319.93	313.75	312.67	315.72	310.51	316.33	319.67	309.59	313.34	317.74	310.22	307.05	318.26	308.45	311.28	322.98	314.49	316.52	317.68	316.77	319.65
323.95	329.16	322.84	328.15	329.76	334.98	326.13	316.71	324.22	325.48	324.13	324.03	322.94	324.75	329	324.73	329.83	318.08	322.34	328.17	324.81	325.77	327.88	322.01	321.5	326.61	327.89	322.99	322.31	326.93	325.56	313.11	323	331.62	328.73	325.25	324.84	323.35	327.42	328.4	326.06	330.67	331.25	330.74	328.13	326.79	325.66	336.38	327.98	321.22
309.85	311.89	304.8	311.49	307.67	301.89	309.59	307.19	311.16	304.93	299.68	309.15	300.68	300.57	303.23	308.43	308.63	309.66	313.21	300.05	299.22	304.56	313.66	308.9	309.63	302.88	301.68	307.38	307.93	304.95	303.25	312.97	299.8	307.81	306.92	306.71	306.09	301.26	306.89	299.93	304.21	298.25	308.99	298.8	303.9	303.05	310.27	299.43	298.7	312.74
302.84	303.09	301.78	306.24	304.37	303.11	300.37	307.65	304.68	298.6	298.66	295.38	303.8	298	305.11	302.51	298.57	305.49	297.71	301.39	301.97	304.4	307.04	306.16	302.02	303.13	304.5	303.19	312.85	306.03	298.92	308.47	303.9	305.72	300.99	301.82	296.79	309.02	306.6	299.36	305.03	300.79	300.65	297.29	312.72	298.45	306.48	300.19	301.93	303.16
307.92	315.28	305.43	307.63	308.68	310.09	311.59	307.92	319.45	308.25	305.47	310.28	304.43	307.29	321.23	305.18	306.53	321.29	310.1	305.07	314.62	310.65	309.56	305.51	311.46	310.22	311.33	312.64	312.02	313.68	309.03	307.32	305.35	311.2	309.02	311.86	311.36	309.22	310.23	311.9	310.64	313.1	311.82	312.38	302.93	312.14	308.45	310.61	304.36	306.18
324.39	319.53	310.02	316.52	312.73	315.03	311.51	317.19	314.96	317.68	315.12	312.15	315.42	315.63	314.72	317.67	309.22	320.31	317.99	318.27	313.48	313.32	323.27	317	316.8	308.72	309.23	309.04	322.15	313.8	318.26	306.17	306.1	314.93	303.76	312.66	321.31	313	315.35	321.51	315.75	313.22	312.09	310.8	317.97	321.51	319.98	316.98	311.55	310.82
302.96	305.76	303.23	304.51	296.7	308.43	298.6	304.63	310.15	306.95	298.02	309.91	301.62	305.71	300.96	305.75	305.94	300.81	301.86	306.61	307.08	311.45	307.91	300.43	306.68	306.81	297.59	296.07	307.85	304.32	302.46	311.56	300.19	301.21	291.02	299.56	303.5	304.09	304.29	303.81	300.45	303.15	300.63	308.95	302.33	305.02	302.59	307.13	300.12	301.34
300.03	293.52	299.07	301.4	296.82	296.29	296.87	295.27	293.1	296.04	296.81	293.14	292.07	296.26	300.75	290.77	290.72	292.04	288.22	299.34	299.15	300.68	289.98	295.1	297.27	293.97	296.45	293.29	294.97	290.67	299.43	301.76	296.95	292.1	307.5	300.84	290.67	292.28	295	289.42	295.54	299.72	295	294.87	291.44	300.31	294.63	298.86	290.59	299.68
293.35	296.7	297.58	298.02	296.12	288.14	294.18	291.18	294.53	296.13	295.55	289.51	290.29	300.45	296.74	294.74	292.82	288.44	296.46	297.65	297.56	289.37	296	288.82	286.36	293.97	295.97	294.36	294.29	295.02	290.25	297.1	296.78	294.51	305.14	299.18	298.58	298.12	288.09	294.18	299.57	295.41	304.42	298.47	293.39	300.65	296.31	294.7	296.7	296.63
301.73	308.59	301.96	305.72	302.03	303.59	301.51	308.34	303.29	307.8	300.09	311.75	309.78	302.95	303.63	308.52	309.28	301.97	307.23	301.58	309.6	305.17	303.57	301.91	302.97	304.22	307.37	306.31	304.53	306.49	305.91	302.85	310.06	303.21	305.05	295.29	307.75	303.38	308.4	304.92	303.11	304.21	305.12	308.2	310.66	305.82	300.71	307.42	294.41	311.05
317.37	305.58	309.57	304.56	310.59	318	315.86	311.93	311.5	312.18	320.11	311.6	313.86	314.35	316.36	316.26	314.02	311.36	311.75	313.62	317.51	316.59	306.57	313.81	315.6	313.96	309.9	312.04	312.83	314.44	312.08	314.75	305.99	307.57	315.02	315.9	305.19	309.94	316.7	309.67	311.14	314.19	315.99	309.13	317.11	311.99	310.96	312.77	315.58	310.31
316.5	313.38	304.52	314.02	321.1	309.28	316.85	311.5	319.99	318.48	322.86	312.43	318.68	308.19	313.39	319.75	313.92	316.84	312.93	312.37	308.78	320.5	316.28	318.3	316.01	312.14	312.04	316.45	314.38	321.44	316.91	313.02	312.8	314.12	313.08	319.39	315.85	321.98	312.28	317.88	318.67	311.75	313.23	310.31	312.57	313.37	312.98	311.84	313.87	315.93
302.66	303.02	306.16	305.17	312.01	305.53	310.07	305.43	302.02	309.03	310.59	309.59	304.99	306.21	308.91	310.12	304.92	306.11	303.27	308.03	310.91	309.39	302.65	310.99	304.52	303.47	309.16	307.31	301.27	311.23	307.44	305.76	313.64	308.12	307.71	301.38	310.89	311.1	309.01	299.09	312.4	307.68	306.98	306.92	307.67	307.49	305.26	306	309.42	305.41
317.04	315.05	310.72	309.87	312.31	309.68	314.56	313.94	313.84	319	311.64	317.97	308.7	312.02	307.93	308.07	319.84	315.8	318.93	314.72	316.1	311.28	317.39	322.77	311.24	319.65	314.77	316.97	315.42	313.25	317.75	308.51	313.28	313.62	314.35	311.43	314.09	316.03	310.92	315	307.47	303.75	312.52	313.96	311.09	315.02	316.84	316.03	305.51	311.93
312.62	321.16	321.23	314.56	308.43	307.92	316.53	313	317.69	311.79	315.76	319.3	319.92	315.38	314.53	317.89	306.39	311.87	309.36	313.65	317.46	313.25	320.1	317.82	321.26	312.35	308.77	313.62	313.27	313.44	312.52	314.62	308.05	308.11	314.69	316.01	313.12	313.27	317.46	316.72	307.85	321.51	314.89	308.88	314.41	311.69	319.55	320.43	319.12	311.62
311.81	309	308.03	303.07	310.06	307.21	309.55	301.3	315.95	303.38	304.28	307.15	301.69	304.98	304.68	313.28	300.81	300.62	302.22	305.22	307.23	303.48	304.69	304.45	303.18	303.35	305.06	307.35	308.95	315.91	306.65	300.15	312.51	306.13	303.51	307.56	302.84	310.01	306.42	311.42	302.99	303.58	308.11	297.67	300.83	307.35	300.24	309.09	303.15	299.99
300.82	292.65	298.74	306.5	303.4	301.2	297.92	303.94	298	303.89	301.65	296.12	296.54	305.41	300.58	293.62	294.92	293.16	298.73	297.99	305.79	299.81	294.04	301.03	306.77	303.72	301.19	299.87	306.73	300.14	298.31	308.47	294.65	301.34	307.12	299.61	299.41	306.91	300.13	300.43	301.08	304.53	308.23	290.86	305.85	299.17	299.68	302.29	298.47	303.64
294.42	293.76	296.71	299.95	294.61	300.93	291.69	297.72	299.34	292.61	296.22	299.62	294.35	297.64	299.22	300.73	301.82	298.34	294.76	298.37	290.07	294.84	302.56	300.91	301.1	296.96	303.92	291.31	295.31	300.49	294.96	296.46	298.94	295.13	296.72	297.61	298.21	298.83	302.08	291.15	293.4	299.31	293.46	297.22	299.59	296.64	295.29	296.27	295.9	300.03
307.86	303.51	310.16	314.28	316.83	307.96	309.38	310.83	318.71	311.15	301.75	309	316.06	310.49	302.2	306.35	311.86	315.89	304.94	304.72	313.65	305.28	308.21	306.91	311.42	308.14	307.91	302.84	308.02	311.71	309.55	307.22	318.21	311.06	309.42	312.11	319.15	322.13	305.67	313.52	311.28	314.96	311.1	308.14	309.1	306.84	305.42	315.96	304.21	306.48
326.94	323.76	326.78	332.44	329.34	336.16	329.8	322.13	322.32	331.86	333.09	329.63	328.95	326.94	326.4	323.25	331.06	326.3	336.62	319.95	331.42	324.07	331.62	331.14	325.87	325.39	322	330.86	332.16	326.39	330.34	327.01	329.02	326.34	334.59	333.78	329.94	327.35	325.17	329.95	323.53	332.15	337.35	322.53	331.75	329.07	329.19	330.5	327.15	330.8
291.03	292.72	293.64	298.23	291.79	295.82	294.18	295.83	296.89	292.97	294.33	286.58	297.42	295.55	300.38	289.02	297.64	293.37	292.98	292.97	293.61	296.73	294.33	293.07	298.9	296.01	289.66	297.08	290.06	295.44	299.97	294.34	294.7	297.84	293.44	295.21	299.93	304.71	297.85	296.42	291.94	299.39	290.45	291.64	296.95	293.87	303.78	291.83	291.57	302.55
297.87	295.94	298.91	296.63	300.35	307.04	299.51	298.67	293.47	300.89	303.13	300.82	297.29	299.13	310.53	308.16	303.56	299.9	306.29	302.18	299.7	301.11	297.53	304.06	295.93	300.34	297.23	298.57	296.83	296.31	302.22	307.99	308.45	297.15	293.29	297.95	299.39	293.75	300.61	296.58	302.09	304.57	297.23	305.3	305.72	306.6	297.52	300.69	301.99	294.87
290.08	297.6	290.06	300.25	296.93	295.11	292.39	292.6	290.73	292.84	287.48	297.34	296.33	293.08	292.03	301.95	292.87	291.03	293.22	293.41	298.14	295.12	289.26	294.31	294.08	299.8	295.57	291.46	291.98	298.59	300.89	293.99	290.53	296.16	287.58	290.66	294.57	297.66	293.09	293.84	283.87	296.66	289.82	292.17	294.82	294.4	299.96	291.06	294.3	295.43
303.61	311.73	302.62	306.72	307.7	301.35	305.13	314.69	308.66	301.98	298.67	311.74	314.11	305.21	308.91	302.79	307.1	303.04	306.92	308.7	307.27	304.98	303.09	306.57	304.01	316.55	307.3	306.38	301.34	304.39	309.28	306.59	308.31	307.22	300.92	305.67	303.94	305.96	302.87	307	308.27	307.36	307.25	309.9	300.73	303.47	303.8	310.17	309.69	312.42
313.19	313.81	309.54	315.61	313.3	315.16	310.04	315.59	314.96	313.05	308.89	307.93	311.13	318.57	319.45	315.96	310.71	317.97	316.14	315.15	318.49	308.13	313.19	313.45	309.62	315.22	315.37	315.54	312.7	309.77	310.11	316.18	315.78	311.1	317.68	319.61	313.3	309.87	309.45	327.15	319.18	319.7	314.14	322.95	318.9	314.81	310.87	311.51	316.74	314.96
330.17	333.85	332.96	325.51	322.27	324.01	325.75	327.6	325.05	328.81	327.72	328.06	327.21	327.91	320.62	320.18	319.32	327.7	322.17	333.5	328.36	319.74	320.61	332.16	328.76	333.27	330.32	329.81	332.1	333.12	327.73	331.38	333.4	332.52	332.08	334.32	327.02	326.65	325.01	330.63	330.69	325.07	325.62	328.54	330.46	324.33	329.26	332.92	333.19	325.23
303.23	304.56	302.43	299.99	300.02	302.33	298.04	305.72	300.69	298.38	302.94	297.1	302.21	297.38	295.52	303.31	294.85	294.83	299.56	297.25	304.17	291.87	300.05	299.17	305.69	299.65	297.47	309.14	297.39	302.65	296.29	302.66	299.28	294.09	295.62	298.43	291.46	299.78	305.81	297.89	303.32	299.42	296.07	298.04	300.15	301.69	297.32	294.76	295.72	298.3
317.88	317.41	315.67	308.55	319.21	312.66	313.53	316.37	316.7	315.51	312.09	322.32	317.75	321.21	318.49	314.02	318.59	315.82	312.21	320.36	316.79	311.2	309.58	312.81	312.65	317.9	321.72	315.41	309.68	317.8	308.53	313.65	316.4	316.29	316.86	325.01	314.76	313.87	311.78	320.49	308.72	312.06	318.16	318.88	319.67	308.99	313.78	315.85	318.37	320.93
319.31	320.06	312.18	326.68	315.76	311.33	318.67	312.27	312.02	312.31	315.5	312.24	313.85	318.35	321.63	316.44	316.71	325.21	317.1	314.76	320.2	318.98	318.52	310.17	322.39	318.11	322.19	319.01	310.61	313.27	315.55	308.53	315.41	321.64	316.83	319.3	325.64	320.32	318.26	319.91	316.77	312.09	324.82	317.72	321.7	316.85	319.72	314.4	313.65	323
303.7	315.55	319.92	302.81	310.84	312.21	305.36	312.61	317.39	310.57	313.94	315.06	316.05	310.86	313.28	312.17	310.11	315.09	310.18	319.08	309.87	311	306.77	317.92	312.93	313.41	313.59	306.95	315.04	313.55	310.26	323.05	313.98	316.19	308.62	311.04	319.18	307.81	321.1	312.98	305.04	315.1	314.23	308.7	318.18	318.63	308.01	312.02	318.27	314.63
298	298.98	299.36	300.67	302.97	302.14	297.8	303.17	295.72	301.56	306.03	296.86	296.49	301.01	298.65	299.9	308.16	305.95	303.77	305.05	302	306.07	302.91	301.26	302.26	297.03	302.02	303	302.43	306.69	296.12	311.83	297.26	302.26	303.17	308.13	305.45	297.56	301.78	301.52	302.81	303.65	303.33	302.58	298.55	300.52	309.72	305.65	304.4	300
294.25	299.3	297.61	290.57	297.41	295.9	290.6	292.31	294.64	294	294.52	293.86	295.55	297.1	291.91	291.12	298.24	294.82	301.63	296.39	301.19	294.73	290.26	293.47	298.2	295.7	289.42	295.87	292.26	297.54	296.09	284.5	293.43	298.17	295.55	288.91	293.76	303	294.59	293.83	298.36	291.53	295.45	292.29	297.67	295.1	292.24	303.1	290.13	292.04
306.7	307.83	301.81	299.4	305.78	306.99	308.19	310.16	300.69	299.44	311.38	309.9	303.12	301.41	307.89	306.04	300.94	302.23	310.66	303.52	297.83	302.58	311.12	312.37	300.8	304.81	314.34	308.46	302.34	313.28	312.27	299.16	299.72	305.33	301.21	300.73	302.55	310.62	305.66	306.1	299.9	297.67	302.65	306.96	299.84	301.72	307.98	304.11	306.89	305.77
313.98	307.47	308.28	316.12	304.5	314.98	313.81	311	304.28	310.47	301.41	305.66	306.73	312.68	307.68	308.9	310.29	312.51	307.59	311.15	313.21	306.69	303.39	301.51	309.44	307.97	308.7	309.46	303.62	309.52	308.56	309.65	310.27	311.96	311.57	310.76	303.94	309.43	316.67	312.09	312.08	310.9	312.49	304.81	316.77	298.92	307.55	312.07	307.55	304.4
318.07	319.28	317.55	318.52	319.45	311.62	323.59	317	326.29	316.75	320.84	312.1	316.79	318.07	318.04	310.2	320.57	320.94	319.18	316.14	316.92	314.23	317.96	321.35	317.42	314.13	319.68	324.74	320.13	322.82	314.65	316.04	311.74	325.77	314.05	318.27	320.47	323.04	316.24	317.73	320.17	318.59	318.9	321.42	314.44	321.86	319.21	318.4	317.6	320.86
305.86	302.54	300.11	305.86	308.84	300.86	299.79	307.68	302.58	308.96	308.16	304.11	305.42	300.78	295.32	306.67	307.62	296.51	302.07	305.43	304.45	307.93	307.08	297.79	305.58	302.94	302.78	309.48	305.38	306.44	305.45	299.12	307.86	297.86	310.97	301.17	303.91	303.33	310.76	302.31	300.08	301.12	298.58	302.78	306.25	307.31	307.22	304.44	299.7	298.62
318.4	314.82	318.67	319.67	316.38	317.05	319.1	316.47	314.02	323.61	317.41	310.21	323.7	313.19	311.37	315.71	318.61	313.56	310.63	315.13	315.48	320.45	318.22	316.91	308.62	319.04	304.44	314.97	317.16	315.07	316.5	305.82	315.74	311.5	319.79	313.58	312.19	310.4	314.81	312.45	322.85	310.98	309.81	307.73	314.22	314.79	312.77	318.35	312.66	306.3
299.58	305.61	301.61	299.07	305.9	304.89	308.75	303.81	294.66	298.69	303.25	301.6	302.5	301.31	299.36	297.83	302.17	302.92	304.99	307.24	307.39	308.5	308.55	301.81	299.11	303.94	301.63	302.27	301.79	300.03	305.4	303.01	309.76	306.25	305.32	305.72	304.34	308.27	304.46	308.44	301.79	309.55	303.27	302.8	304.42	303.49	307.07	306.86	310.35	301.26
314.77	318.32	311.39	309.82	316.97	308.31	312.95	316.33	320.99	317.1	309.37	318	314.87	318.89	314.97	311.42	307.24	312.04	319.31	309.35	317.48	313.65	311.97	324.25	315.98	314.04	312.57	312.3	308.14	315.9	319.8	313.24	313.11	314.66	314.41	313.98	313.63	315.62	315.34	322.2	311.6	311.58	318.2	315.76	313.6	310.51	313.12	318.67	308.99	314.88
311.27	320.19	308.92	306.75	310.59	321.95	316.59	318.57	320.76	319.09	317.35	317.36	312.88	316.58	316.03	318.76	323.29	312.97	313.88	310.6	312.51	316.02	307.86	314.77	316.89	312.93	314.82	317.09	315.7	313.83	313.27	313.59	321.04	313.66	321.91	312.05	313.12	325.55	317.84	312.29	315.86	318.33	323.43	314.1	312.34	320.39	313.95	316.66	314.65	315.57
305.13	302.9	302.39	308.45	308.16	311.06	300.06	309.39	314.42	309.42	308.37	306.38	303.98	307.85	301.81	315.37	308.75	303.26	309.86	310.62	315.44	303.3	295.83	304.41	301.07	302.62	307.69	318.51	311.24	301.96	301.46	302.4	309.13	313.63	315.58	306.28	310.83	310.94	305.9	311.26	300.37	308.81	302.12	303.51	305.07	306.84	313.9	310.55	305.8	296.74
317.32	314.03	317.14	318	316.8	316.09	322.64	307.36	321.84	321.79	317.29	316.94	312.04	322.95	316.11	313.38	315.64	311.31	321.71	318.01	318.01	320.63	312.42	312.28	315.34	318.96	307.95	317.72	317.17	315.64	313.57	314.31	314.19	319.36	317.95	320.6	318.89	316.42	311.21	314.08	316.35	309.48	311.24	314.94	314.74	311.88	313.3	323.55	317.52	315.94
295.62	307.26	296.52	304.56	303.5	306.26	310.8	310.4	306.22	300.84	303.75	295.4	310.43	298.04	306.24	307.69	312.52	312.44	301.49	307	302.78	307.19	308.76	309.52	309.49	309.85	307.89	314.98	308.94	305.69	316.05	301.74	309.42	306.46	300.32	300.81	305.85	302.91	296	313.84	307.33	308.75	309.77	305.16	305.1	305.78	296.61	303.21	307.65	313.27
293.04	306.46	291.82	299.71	299.37	295.9	298.18	300.8	297.96	296.26	298.97	307.05	297.51	294.14	304.28	297.37	299.91	297.46	297.58	293.78	296.28	294.36	295.36	296.18	291.38	299.26	296.5	302.38	303.56	297.61	297.02	290.27	297.46	294.01	291.63	291.53	294.1	294.3	299.77	300.18	300.6	299.25	295.68	298.49	296.85	300	290.38	298.08	292.04	291.01
309.55	303.61	308.91	299.01	301.71	305.92	305.72	309.68	301.52	309.26	302.76	303.57	305.86	303.08	302.06	307.97	305.92	302.69	298.93	305.98	307.96	316.08	305.53	308.68	303.66	302.03	306.02	308.79	306.82	302.29	300.43	308.42	311.77	304.15	304.93	310.64	299.77	307.32	305.53	311.98	309.81	302.37	307.51	307.67	300.57	307.34	306.25	306.55	306.92	303.76
312.38	312.38	310.44	310.49	314.14	307.87	316.43	314.24	313.61	318.05	312.23	309.3	315.27	315.35	307.51	313.59	314.49	308.84	315.08	313.2	317.7	317.94	307.61	308.07	316.29	317.54	315.77	310.45	313.27	310.36	316.2	315.02	316.72	314.32	319.2	311.38	320.77	315.72	320.54	313.96	318.65	321.89	317.18	312.82	315.95	311.4	317.81	319.21	314.88	312.72
317.2	321.45	317.25	305.88	311.33	311.65	311.94	320.05	313.6	308.34	310.52	313.85	313.94	313.61	316.54	311.33	313.84	318.35	315.54	313.1	309.73	310.81	308.3	317.76	317.31	308.72	312.63	313.81	315.11	310.14	308.62	318.71	310.92	315.54	308.69	316.27	316.47	311.2	310.43	310.41	312	311.91	310.55	307.39	318.25	315.77	306.73	317.16	312.16	317.39
295.69	295.91	297.62	302.6	295.08	298.3	299.9	302.25	307.2	290.5	298.38	298.28	297.41	304.24	304.5	296.4	298.48	300.45	299.54	294.65	298.11	298.91	299.4	301.02	299.14	302.74	297.1	303.09	306.22	299.44	297.63	310.63	301.86	302.07	298.38	297.73	295.67	296.59	301.71	299.98	302.79	292.91	299.71	300.77	294.36	299.86	304.52	304.13	299.82	302.88
305.05	313.58	302.38	304.54	303.59	299.74	305.42	304.46	308.88	300.09	305.5	314.8	307.6	304.77	309.95	312.04	298.97	311.33	303.75	301.95	302.18	300.76	298.33	307.57	296.64	310.63	301.75	306.37	311.65	308.8	303.97	318.36	305	300.99	309.13	309.44	308.87	309.92	299.13	301.31	299.81	301.37	305.18	305.53	301	307.12	301.2	306.67	311.75	299.4
309.71	307.11	314.75	307.08	301.51	315.19	314.15	310.14	306.95	306.32	317.5	306.95	311.78	318.25	307.26	303.89	312.18	313.42	306.71	310.89	311.96	308.13	304.81	307	314.39	313.59	309.95	306.04	311.06	306.66	307.02	307.04	307.61	309.09	309.78	314.42	315.22	305.44	307.87	316.13	302.26	309.07	314.52	307.82	308.46	304.32	310.37	308.67	310.71	307.32
319.94	319.4	316.06	324.2	313.23	311.27	319.44	312.66	311.33	318.32	313.06	321.49	315.04	318.05	315.66	312.42	320.82	317.64	318.74	311.25	318.06	316.18	319.55	314.27	314.31	311.55	311.46	315.73	318.3	310.77	309.74	316.81	314.98	308.48	311.66	314.15	317.12	312.55	318.46	317.58	313.75	314.5	316.98	317.13	314.75	311.83	317.19	329.39	316.45	319.24
293.78	303.28	294.42	297.33	294.72	300.92	308.21	296.24	295.13	297.97	299.49	296.93	300.73	299.29	295.65	301.58	302.93	295.14	300.85	303.21	298.38	305.8	304.06	307.24	304.41	299.38	305.34	296.81	301.11	289.27	299.95	301.74	296.37	303.64	298.93	291.73	311.78	304.27	301.21	289.43	302.11	296.11	303.01	301.32	295.24	302.15	297.66	295.16	297.43	301.74
300.93	309.1	307.22	308.15	310.61	307.69	304.55	313.27	298.86	307.21	302.62	302.69	308.01	304.03	308.99	301.36	304.4	308.46	302.97	303.34	307	298.16	309.15	309.46	309.25	307.73	308.64	305.75	310.03	310.87	300.92	302.17	303.98	306.09	305.46	304.74	311.23	308.97	306.3	310.98	310.96	306.1	305.05	306.66	304.74	303.32	308.92	296.83	304.91	309.08
302.45	300.92	310.71	307.1	309.19	305.32	303.81	307.71	310.24	304.5	305.05	305.86	308.97	299.56	303.54	308.49	302.51	308.54	301.8	303.59	311.77	303.2	306.39	304.84	303.84	306.77	309.82	304.6	302.87	303.49	309.13	299.79	301.33	302.38	311.09	304.51	310.26	306.85	308.32	313.09	305.77	304.89	292.44	299.6	302.68	307.95	301.95	303.55	305.93	309.41
296.22	301.07	305.2	302.08	301.04	308.95	302.89	303.02	299.34	301.89	300.92	308.66	300.01	300.88	304.31	301.51	303.41	305.66	302.53	306.26	304.56	302.06	310.04	300.77	304.96	301.9	300.42	300.57	308.75	298.02	298.32	296.37	301.68	296.63	302.53	307.95	299.63	298.84	305.07	301.23	306.02	296.64	303.82	299.23	307.37	309.44	305.12	311.38	294.54	301.21
309.92	306.96	303.74	308.45	305.44	311.09	309.33	310.5	301.94	309.27	309.57	314.81	303.47	301.78	304.82	304.16	310.06	313.6	306.26	306.37	304.38	308.97	308.19	311.2	303.27	306.33	312.43	311.64	313.13	312.95	309.39	305.58	305.17	305.79	308.72	309.87	308.74	311.47	305.68	309.58	309.33	309.89	307.04	315.55	312	310.42	304.13	313.57	310.4	312.72
317.38	316.26	310.9	314.45	309.91	315.74	310.1	321.84	311.71	313.91	315.6	321	313.87	317.15	308.46	312.39	312.09	317.72	316.03	321.49	319.37	316.83	312.44	328.52	319.32	312.55	311	312.3	315.34	316.79	313.59	317.57	315.61	312.16	319.2	316.13	321.85	316.06	318.29	319.41	311.38	323.21	319.65	316.11	317.28	313.2	312.59	314.71	319.12	309.31
311.19	319	308.56	305.59	315.68	319.1	310.6	312.96	316.68	319.61	319.27	317.28	313.64	314	310.99	317.53	316.56	310.17	315.45	309.86	316.88	314.53	316.12	317.52	316.63	314.41	311.68	314.46	312.67	311.36	315.02	312.89	311.24	314.51	309.72	317	310.97	322.6	313.79	315.19	312.46	320.65	312.84	312.86	307.67	319.48	316.13	321.05	314.41	310.89
306.61	312.4	308.48	307.47	307.07	303.71	303.14	302.31	308.16	304.89	306.99	304.98	302.49	309.27	311.03	307.06	307.11	308.13	304.19	300.48	305.88	298.1	308.85	305.33	306.13	299.87	305.99	300.57	306.46	306.09	301.86	311.01	310.25	306.97	311.03	306.21	310.92	306.04	304.67	311.04	300.37	304.84	306.64	303.96	300.66	307.24	305.36	311.55	307.96	301.4
333.14	328.42	326.87	322.38	319.48	323.05	329.23	327.6	328.54	322.22	328.93	324.05	327.06	323.03	317.33	327.97	328.91	323.44	325.48	321.5	323.14	320.75	326.36	327.66	319.59	319.92	323.82	324.95	324.94	323.67	326.33	323.39	322.52	322.31	324.66	320.1	327.28	320.21	325.78	323.17	332.27	323.35	319.86	327.27	325.08	327.89	319.29	324.93	322.04	320.76
312.85	313.49	319.29	312.27	322.52	312.13	316.66	319.17	313.7	315.21	314.05	319.58	311.99	314.04	316.04	318.24	311.28	316.36	311.19	311.61	323.28	314.59	314	315.53	314.08	320.32	311.32	307.98	319.92	315.81	315.04	319.21	318.86	311.76	315.8	315.35	304.71	311.71	313.65	307.98	313.97	304	316.66	315.67	309.54	312.18	313.52	319.26	309.04	315.21
312.38	310.9	308.34	313.78	314.2	315.46	317.03	316.67	315.87	312.16	311.1	318.06	311.42	313.14	314.57	316.97	318.56	310.38	310.87	311.22	312.25	312.25	317.22	314.24	308.34	309.58	322.26	311.89	314.91	317.55	320.01	308.08	315.97	306.94	313.31	314.22	305.25	309.33	308.52	315.86	313.52	307.1	308.37	311.29	309.89	308.7	314.29	308.54	319.81	311.41
309.65	310.33	310.83	311.41	302.16	302.5	310.21	313.58	307.7	310.43	302.79	308.62	314.93	311.42	311.45	311.15	308.36	310.03	302.5	308.05	315.73	308.91	308.82	314.47	309.95	313.84	308.67	308.35	313.61	309.06	309	311.61	300.97	309.01	312.11	310.13	309.66	303	318.79	314.78	313.92	303.06	309.37	309.45	306.02	305.84	308.07	310.62	307.55	311
330.63	323.25	326.88	327.26	329.09	327.44	334.46	328.17	320.86	337.1	333.97	330.55	324.69	329.39	329.95	328.55	331.21	329.3	334.81	328.5	312.09	337.19	321.45	325.28	321.19	329.76	330.91	330.79	327.54	329.63	324.53	329.86	327.41	329.75	337.42	332.23	320.64	335.58	332.3	330.74	329.02	330.73	322.69	331.77	328.26	318.45	331.14	331.58	334.61	323.73
313.8	314.3	310.73	321.11	313.5	315.19	310.96	312.89	320.79	308.26	308.27	313.16	313.62	312.47	313.27	318.88	315.25	313.15	310.52	312.74	306.84	314.2	314.62	320.5	314.51	306.63	315.94	311.53	313.63	317.75	320.43	320.92	314.39	316.34	313	316.69	315.78	315.67	310.42	308.86	320.1	322.82	317.51	317.25	317.66	321.88	308.22	313.89	315.51	319.35
299.61	300.17	305.52	301.13	302.67	307.49	304.89	305.06	298.61	313.92	306.09	304.94	305.72	307.89	303.27	302.67	301.85	309.16	303.65	309.32	296.81	306.7	302.3	311.62	302.3	305.92	305.42	308.5	308.6	303.91	301.43	306.89	306.99	311.45	302.75	306.39	307.07	305.34	302.22	305.15	304.71	306.05	305.29	308.33	298.65	309.25	303.78	306.74	307.74	304.29
316.14	312.41	313.82	309.35	317.63	315	317.8	311.88	311.82	314.2	316	315.19	326.85	318.15	313.81	317.72	312.89	315.53	316.44	320.72	315.59	310.62	316.9	317.73	306.28	310.45	311.48	316.83	318.88	311.28	322	308.97	318.82	310.86	313.16	319.43	313.21	307.06	309.73	315.86	312.54	308.68	313.32	323.29	315.24	312.2	313.83	317.32	319.01	313.89
329.66	323.41	335.52	326.87	325.92	331.33	328.52	332.65	324.83	321.82	329.87	327.02	323.45	321.74	328.24	335.39	330.01	324.28	323.59	323.97	330.99	330.19	324.6	325.24	331.3	335.98	321.97	325.01	325.27	328.95	330.86	325.03	328.02	325.12	329.6	323.17	335.93	329.06	330.11	327.93	326.67	331.96	325.15	325.82	322.63	333.45	328.68	325.37	326.38	328.61
285.1	299.87	293.39	296.4	291.07	298.09	295.59	296.78	297.77	296.57	301.25	300.15	297.8	295.5	300	297.47	297.43	301.83	294.33	294.14	293.5	295.97	290.09	294.7	286.56	294.49	291.44	297.42	292.51	295.07	297.18	298.56	293.71	303.99	288.24	297.51	296.58	301.44	294.98	296.53	296.32	293.89	296.72	296.23	297.28	302.24	305.79	298.56	298.4	304.12
305.73	302.31	309.97	304.25	303.22	305.76	304.67	305.5	300	304.21	310.6	298.27	309.58	308.17	301.81	303.46	309.24	306.2	308.07	308.17	308.89	307.81	307.4	302.17	300.26	308.89	305.17	302.47	310	304.9	302.88	304.4	302.7	294.93	308.88	299.36	307.33	312.83	307.05	307.04	311.86	302.03	304.13	309.23	300.25	297.75	292.36	304.3	296.63	304.8
310.63	313.51	313.67	314.75	315.22	307.66	302.38	311.21	312.68	309.96	315.04	310.16	308.91	311.58	312.96	318	308.45	314.88	306.83	313	303.29	305.46	314.6	311.74	315.83	314.69	304.15	310.02	307.77	314.1	309.12	318.25	316.11	307.62	314.04	311.13	311.97	317.54	309.57	312.04	320.88	309.74	312.25	314.8	309.96	309.93	315.37	309.17	316.56	304.96
316.1	313.24	319.16	314.86	319.63	313.46	311.47	315.63	318.08	312.25	314.25	312.21	316.82	315.06	316.99	316.56	314.06	318.59	314.15	317.87	315.99	316.03	320.44	316.78	316.63	322.17	315.6	313.46	315.38	311.38	317.86	312.5	309.43	316.32	310.44	313.96	312.04	313.28	310.22	314.86	313.93	308.98	308.71	310.92	314.21	315.52	310.57	315.16	317.11	311.02
325.48	336.18	331.64	333.83	326.9	326.79	321.02	328.33	324.4	328.39	321.55	332.38	320.69	325.21	326.77	330.46	328.27	328.39	323.5	327.98	329.04	326.66	335.25	336.05	327.55	332.24	333.48	326.56	330.39	333.69	337.22	333.47	325.54	323.88	331.33	328.44	324.9	328.36	330.93	331.59	330.44	327.15	333	326.25	334.96	332.36	335.76	319.42	335.84	332.04
304.05	320.2	311.65	304.36	314.17	312.76	310.24	314.52	312.86	307.79	308.38	316.01	314.85	313.82	305.36	313.74	313.12	304.48	312.96	305.35	310.77	309.42	303.69	311.95	310.57	310.38	309.68	310.4	304.17	308.92	310.54	317.57	313.27	318.4	308.12	311.53	315.09	317.65	314.97	308.54	309.91	311.03	303.59	316.25	311.26	315.24	313.75	312.71	316.27	312.44
304.17	296.28	296.19	301.46	306.93	298.86	306.43	300.2	299.11	300.84	301.03	297.74	306.35	301.4	301.97	298.51	307.24	299.79	301.77	304.47	297.04	306.37	302.69	304.74	297.39	300.95	299.69	303.9	306.57	305.78	298.53	307.42	305.88	297.25	299.62	298.86	299.18	296.47	299.57	304.27	295.03	301.35	303.77	297.31	301.18	307.04	298.79	307.18	304.93	296.74
309.25	302.73	295.46	300.04	308.84	301.82	301.97	298.19	306.27	308.08	305.8	306.38	302.56	303.53	306.38	303.66	304.34	306.79	293.24	299.57	305.71	297.82	307.93	306.19	303.28	296.21	309.82	298.91	305.21	302.56	305.4	299.52	298.43	310.51	295.86	301.42	305.44	293.05	294.97	305.86	300.79	299.34	296.89	305.57	302.2	306.53	306.71	304.15	310.1	309.89
297.49	298.55	300.62	311.18	293.54	305.21	307.01	300.9	305.75	294.48	298.78	307.83	302.81	301.29	303.02	298.72	302.61	293.69	298.9	301.92	303.83	299.65	302.84	302.04	302.75	293.14	300.49	306.57	298.24	291.61	297.3	307.67	300.58	299.59	303.72	307.81	306.99	298.15	303.77	299.46	296.69	307.53	289.38	300.29	297.81	300.19	310	299.06	313.55	294
299.17	310.93	299.49	303.2	303.04	300.67	305.63	311.83	305.4	304.4	308.26	310.31	307.14	302.66	307.24	302.5	315.58	300.65	315.28	308.12	304.02	300.36	306.36	307.82	306.29	301.31	317.15	314.21	296.8	304.16	297.94	308.26	303.51	305.74	306.23	305.98	305.44	307.64	304.93	308.32	300.85	303.36	307.43	308.57	309.5	305.48	308.38	312.14	312.38	311.6
301.39	297.92	301.3	300.38	305.23	302.9	301.42	300.63	293.61	299.44	308.47	299.38	295.74	298.73	296.64	295.66	302.56	308.61	303.54	304.05	313.99	302.24	299.02	295.79	295.68	300.21	297.36	303.08	307.5	296.56	298.21	303.3	308.45	307.79	306.82	305.45	304.65	296.84	299.79	304.02	299.21	305.99	295	302	299.96	299.81	297.84	303.75	303.2	300
301.01	308.88	304.67	307.78	299.57	302.99	307.37	297.85	301.25	309.42	306.14	310.99	304.21	299.44	303.52	299.3	303.54	308.98	308.88	299.05	302.59	303.43	301.47	298.16	302.38	303.41	304.36	307.87	301.19	303.74	303.36	299.49	303.76	296.41	310.18	306.62	303.32	307.07	304.44	306.75	300.71	312.22	305.42	303.21	312.28	302.9	310.56	302.21	308.1	302.64
318.23	321.26	319.51	310.32	317.92	308.9	312.64	315.7	310.19	314.08	311.8	312.17	313.79	318.11	312.08	311.64	316.6	317.64	316.79	315.35	314.22	310.41	317.91	312.41	314.9	318.56	306.26	314.9	310.13	320.27	311.2	322.15	317.69	311.34	310.64	315.19	316.57	316.03	315.4	313.84	312.64	317.15	316.82	317.37	313.54	316.4	316.78	314.79	316.22	314.72
321.2	318.97	320.01	317.66	322	318.77	311.73	318.47	311.99	316.78	309.99	315.29	318.72	317.83	316.09	320.11	315.15	318.52	318.77	323.88	322.27	322.62	312.83	315.78	315.58	322.53	315.89	326.88	317.82	321.08	315.86	318.12	330.14	313.7	320.55	316.8	320.57	319.56	317.83	319.9	317.52	316.21	322.12	321.11	324.31	314.38	318.35	318.05	318.55	316.91
319.41	320.73	321.93	317.16	310.42	316.71	321.27	316.84	315.17	321.02	316.85	317.8	315.22	315	315.44	318.21	315.35	318.15	319.07	314.36	317.68	318.64	315.86	316.91	320.34	315.57	318.74	318.44	323.79	314.16	317.73	315.43	315	322.23	311.04	319.15	312.75	312.29	320.63	317.88	317.46	312.36	316.12	316.67	317.93	321.47	313.3	314	320.97	313.64
313.47	308.87	309.84	306.39	307.95	304.11	310.22	311.75	305.52	306.51	305.33	311.57	316.73	316.9	304.34	307.55	316.18	306.08	316.66	312.38	307.6	316.79	313.34	313.04	311.6	313.76	311.78	309.31	307.68	309.12	307.74	311.32	313.62	310.75	314.74	301.78	312.75	313.25	309.86	315.12	309.67	314.72	312.16	309.44	310.22	306.2	315.91	315.52	307.63	309.05
323.29	318.25	324.71	324.1	331.4	331.73	321.96	320.95	332.04	323.25	332.2	325.82	324.55	329.96	324.09	327.29	337.64	325.4	321.84	330.57	329.81	317.61	317.87	324.61	325.85	326.97	326.06	319.99	324.45	326.76	326.68	327.03	326.61	325.67	321.03	328.66	325.65	326.31	326.46	325.91	324.09	323.24	326.85	324.16	322.2	326.59	321.29	327.3	323.34	327.38
291.41	298.78	292.77	295.1	300.53	305.65	295.39	296.61	301.22	294.44	294.98	299.23	296.58	294.02	298.77	301.04	300.29	299.08	293.12	302.69	295	294.78	297.13	299.94	299.66	295.68	297.98	293.28	294.08	294.94	297.42	300.73	302.23	302.77	296.85	300.43	301.8	295.06	297.9	296.12	294.26	292.33	299.72	299.28	303.3	292.33	293.52	300.83	294.24	299.33
317.09	310.05	310.35	314.3	310.94	314.43	311.28	316.89	311.05	321.38	316.56	304.53	313.07	316.71	311.2	315.09	309.38	307.89	307.95	312.24	315.15	309.16	313.18	313.06	313.67	314.63	310.11	310.93	311.93	311.06	313.22	317.45	305.22	313.46	313.19	311.97	313.9	312.75	308.49	313.35	314.52	310.36	313.47	315.56	315.13	313.53	311.42	318.27	310.01	315.24
305.07	300.94	302.24	310.95	303.29	312.93	305.18	309.74	301.34	302.85	304.76	304.6	303.54	306.62	303.53	307.13	299.54	298.58	304.8	309	306.66	305.55	307.05	299.23	312.7	314.62	303.28	300.8	307.25	301.15	300.37	309.44	304.01	305.72	313.33	308.84	307.43	309.52	306.9	300.25	306.05	305.77	294.15	307.43	302.18	308.46	306.62	312.91	296.92	309.1
296.6	303.93	315.66	305.9	302.97	307.25	309.03	309.36	306.99	313.67	305.65	300.19	309.75	312.59	297.54	309.2	301.38	302.33	297.28	300.28	307.1	304.7	309.71	301.09	305.85	302.98	299.46	305.91	304.45	305.25	299.81	304.85	304.66	301.68	299.99	302.73	309.77	301.86	299.24	301.72	303.13	311.86	307.83	310.12	308.27	307.91	302.1	313.38	311.29	308.91
330.54	333.02	331.33	325.75	332.97	323.99	329.65	330.93	329.46	333.28	326.08	328.56	324.43	325.09	325.81	330.2	321.67	327.03	331.53	325.12	328.05	324.45	329.74	333.84	329.63	326.29	335.27	331.45	332.74	334.22	328.86	326.62	330.44	328	332.75	327.8	327.88	327.18	327.77	326.82	330.09	332.4	329.52	327.33	329.06	324.55	328.34	328.44	331.93	326.08
315.12	315.86	314.28	314.29	314.11	312.42	317.16	310	317.18	308.93	314.14	304.76	315.06	313.27	315.99	311.78	311.58	310.32	325.62	311.32	309.72	315.24	317.47	313.65	318.93	312.54	322.92	320.96	313.7	316.56	312.58	312.31	312.98	313.55	315.41	317.78	317.61	316.02	303.26	321.07	317.65	321.63	311.83	313.5	310.61	312.11	311.17	314.53	321.28	317.46
314.32	312.85	321.57	317.6	324.26	322.64	319.23	316.01	326.37	314.26	313.23	313.64	323.93	318.4	326.67	323.44	322.03	309.05	318.67	316.83	320.78	316.08	321.43	321.69	318.94	321.54	318.68	316.24	324.2	318.14	318.35	314.48	319.64	325.56	320.97	314.43	316.66	320.4	315.69	321.74	314.97	321.7	321.29	320.99	311.29	325.04	320.04	321.24	319.37	317.61
295.74	297.31	302.41	305.73	310.04	299.99	304.2	301.72	312.08	305.22	312.02	308.63	302.57	301.33	299.91	305.32	307.74	304.78	302.74	296.89	304.67	304.18	293.01	313.1	299.57	301.77	301.38	300.92	300.84	302.79	300.94	303.33	307.98	303.8	304.78	303.34	303.98	302.34	301.76	299.78	308.58	298.04	305.99	306.34	308.48	299.37	307.19	303.33	298.09	297.98
319.33	315.53	316.31	315.81	314.61	313.62	307.59	314.69	310.68	305.73	314.52	312.76	311.6	316.15	318.16	311.97	316.21	309.49	312.67	311.88	312.96	314.85	310.05	313.46	317.28	320.35	307.22	312.04	316.5	314.68	312.51	314.75	309.46	312.6	311.99	315.49	304.68	312.66	314.2	312.82	323.4	315.01	311.34	309.28	313.54	311.12	310.2	313.92	315.07	315.81
317.49	318.81	318.07	320.2	316.27	321.76	309.67	309.95	316.35	323.97	318.19	321.47	308.77	315.2	319.69	317.24	319.53	319.36	317.6	323.85	316.2	318.39	318.16	307.66	316.48	315.88	314.65	317.84	322.99	321.01	317.98	317.32	323.13	321.15	315.32	318.79	318.5	305.09	315.96	324.71	318.34	320.45	317.56	316.05	319.23	308.27	320.21	320.32	318.28	323.87
294.88	298.19	297.61	297.54	299.63	301.19	295.3	301.45	299.99	296.88	291.26	299.29	301.31	293.43	296.7	298.24	292.56	295.4	294.99	298.48	304.3	293.27	299.54	302.18	298.52	298.42	296.73	295.55	297.14	300.04	295.6	295.59	298.42	299.38	298	296.18	299.42	295.23	298.09	300.34	296.15	294.31	302.02	294.03	305.42	303.52	299.57	299.85	294.67	295.73
308.25	315.82	313.26	313.28	306.24	318.29	320.2	321.43	307.89	308.24	317.97	318.67	307.52	307.69	317.36	318.07	317.44	315.81	311.68	312.37	307.55	301.66	307.78	311.22	308.47	310.3	316.63	312.3	314.14	317.58	303.14	310.06	311.71	310.96	305.88	307.82	302	318.51	311.4	318.7	310.42	310.84	308.62	310.56	316.12	315	320.05	304.88	310.02	313.8
329.41	330.68	323.87	324.15	326.74	332.5	326.73	332.82	326.95	326.86	326.17	325.79	331.53	327.63	332.86	328.43	328.98	326.27	321.25	331.69	322.53	331.77	330.28	329.3	328.15	328.37	328.69	330.09	332.59	324.88	327.9	321	320.88	328	330.96	325.7	330.61	338.27	331.73	330.34	326.58	331.03	328.24	326.21	327.52	324.12	327.7	330.31	328.87	326.97
309.34	307.83	303.55	307.47	305.57	307.53	306.19	307.54	305.49	308.05	305.51	304.68	304.09	306.51	309.9	301.92	302.72	301.24	301.33	303.93	301.86	302.25	307.67	306.76	304.2	314.28	303.86	307.55	305.07	306.28	308.61	309.45	307.28	301.46	308.88	306.13	313.65	310.27	309.03	303.07	301.13	302.79	303.2	299.96	301.78	305.66	315.53	307.72	305.94	306.9
306.51	299.96	312.74	304.4	307.13	306.98	308.1	308.12	303.37	308.52	305.43	314.33	308.75	309.73	305.9	305.59	305.62	306.96	299.98	305.85	306.97	310.85	305.96	312.39	308.01	307.33	303.3	311.11	305	304.68	306.29	311.51	307.5	308.14	300.99	310.22	307.82	308.88	306.05	309.77	307.63	308.15	302.55	302.06	305.52	304.01	301.88	306.69	305.3	304.63
317.16	307.34	308.53	318.43	318.93	306.92	314.44	312.44	313.55	316.82	311.25	314.41	319.35	317.53	317.13	320.92	316	319.3	316.63	312.47	313.6	318.23	318.67	314.57	313.12	308	317.38	316.64	315.15	316.17	315.61	323.27	314.15	312.9	314.81	317.18	317.47	321.57	318.78	322.85	309.44	317.98	312.65	315.63	322.57	316.33	316.52	312.32	320.85	323.96
291.18	302.64	300.35	304.25	301.8	294.49	302.87	290	298.3	298.69	309.94	297.61	303.66	305.73	301.93	300.31	304.76	304.31	299.99	297.86	295.99	299.3	298.17	299.37	299.44	299.12	300.19	300.78	298.66	294.54	298.22	305.61	298.35	308.11	303.93	304.53	301.43	305.23	300.12	302.34	295.71	296.92	293.27	298.19	298.84	296.83	302.41	299.98	297.81	300.72
319.87	312.13	313.52	317.92	322.88	322.35	320.4	318.34	318.28	316.89	319.02	314.79	319.25	310.46	326.84	312.69	315.99	310.86	323.31	312.71	320.34	316.31	320.45	315.24	317.48	318.14	317.09	316.14	318.54	316.86	314.99	317.63	319.16	315.64	321.39	321.31	314.94	313.38	319.79	320.22	327.25	309.33	310.46	312.45	315.52	314.21	313.94	318.05	317.97	315.98
303.46	305.93	304.95	301.36	310.48	303.81	307.62	302.87	313.59	311.83	310.95	306.7	305.45	303.14	300.99	297.89	304.33	306.96	304.65	300.55	297.65	311.15	310.86	300.37	307.78	304.93	302.32	306.52	307.29	307.6	305.22	305.98	308.17	307.41	314.71	302.35	307.41	312.06	308.51	310.39	304.81	308.61	312.69	314.41	306.11	293.24	300.81	301.62	304.5	298.11
320.42	313.27	313.75	324.11	316.17	313.52	315.23	316.7	313.97	316.61	327.97	319.93	314.75	322.01	317.73	321.82	315.63	318.75	319.2	321.04	315.48	317.26	320.3	318.59	320.53	317.34	320.2	325.81	321.15	317.43	320.8	319.75	321.63	315.47	309.3	313.04	322.69	317.11	310.26	318.66	317.97	317.4	319.83	314.47	315.36	307.6	312.75	333.34	321.17	314.62
308.68	308.53	307.05	311.93	311.16	306.54	317.84	307.43	314	310.73	312.06	315.26	308.95	312.61	311.54	311.57	316.46	308.98	311.16	306.37	318.27	308.11	309.69	311.78	310.93	310.09	307.54	314.51	313.94	311.35	312.01	313.08	311.07	307.75	306.25	310.33	309.08	309.94	308.17	314.04	304.91	305.5	308.04	311.21	316.91	307.28	303.85	302.45	315.87	310.43
307.38	312.69	296.07	307.65	300.64	300.53	311.8	301.35	302.52	305.11	306.31	301.31	305.72	309.16	304.93	305.49	301.12	297.6	308.87	300.79	308.92	314.6	300.67	312.68	304.7	309.19	304.37	301.21	308.45	303.69	308.15	312.99	304.61	306.82	314.68	309.08	307.57	298.81	307.38	300.83	308.67	302.46	307.89	296.3	303.93	301.7	306.79	303.6	301.89	304.27
298.71	316.4	304.55	312.68	306.96	309.26	304.66	309.1	308.21	309.85	306.69	310.81	307.82	304.76	314.93	303.75	306.64	310.34	304.91	306.35	312.43	317.26	309.75	307.53	302.15	312.13	311.7	314.57	311.19	320.17	307.64	303.18	310.29	304.78	307.28	312.48	310.79	308.12	306.29	315.41	308.7	308.32	316.35	310.8	308.28	307.27	315.25	318.03	305.06	304.27
300	306.41	303.41	305.08	301.32	307.02	302.98	301.38	298.82	302.65	308.56	305.58	305.04	311.04	307.18	309.33	305.23	299.25	303.59	302.41	302.8	311.32	303.45	302.57	306.81	304.22	305.24	302.91	309.21	303.61	300.79	304.79	308.67	299.79	308.86	304.96	303.24	303.68	308.8	306.46	307.47	308.12	301.41	301.35	300.06	301.24	305.83	305.05	302.8	296.95
321.92	329.38	324.83	320.08	333.61	318.19	327.96	323.94	331.3	330.12	328.21	329.85	328.38	322.91	325.58	322.7	315.45	317.66	318.11	319.51	326.16	329.31	331.37	323.11	313.96	328.29	324.83	329.57	326.22	320.88	323.05	320.46	320.78	329.61	323.86	320.1	331.58	323.96	329.6	327.03	330.67	325.72	322.8	321.36	317.99	324	321.58	334.51	329.42	322.95
312.28	314.68	316.17	309.19	310.14	316.74	309.51	322.61	320.95	311.89	308.32	311.45	311.42	312.15	308.19	314.94	308.47	312.87	314.26	314.42	311.58	317.62	310	305.87	317.04	311.42	310.47	309.8	308.47	320.87	318.36	311.06	309.97	317.01	307.75	308.56	316.91	310.78	315.86	310.28	312.65	315.49	311.27	312.5	315.44	318.39	309.44	309.78	310.6	310.02
322.99	314.04	318.85	314.9	317.7	315.83	315.8	313.86	317.7	316.64	305.26	319.45	305.4	316.5	313.18	320.43	316.23	321.41	311.39	314.68	323	317.22	314.9	320.71	320.85	315.44	321	315.05	320.92	314.49	315.22	321.51	321.89	313.76	327.48	315.97	322.75	315.38	315.44	320.39	320.18	320	318.63	316.3	318.67	315.73	325.33	320.27	322.86	317.45
296.51	302.99	304.99	302.55	302.82	296.62	302.07	310.09	308.5	299.41	304.9	303.85	300.96	296.17	303.9	296.94	299.34	304.32	302.58	302.54	297.57	297.21	306.33	301.07	294.4	303.71	293.34	299.21	304.36	308.49	305.73	298.87	304.7	312.86	305.54	306.03	303.88	306.47	301.76	301.97	302.2	306.89	305.52	299.73	302.23	295.5	301.19	297.28	300.85	303.27
309.74	314.66	316.24	316.65	314.95	316.13	316.78	312.23	310.39	311	314.22	319.27	316.41	311.39	310.25	309.17	313.95	312.54	313.62	313.68	314.15	315.7	305.56	316.05	310.21	315.88	317.65	319.38	313.43	318.7	313.26	311.99	318.05	306.82	315.64	311.1	318	319.14	312.47	315.72	316.22	315.22	320.26	313.89	312.87	314.65	321.74	317.58	308.99	312.97
299.06	301.55	312	303.81	300.89	304.99	306.8	299.02	301.16	301.18	297.35	296.6	304.17	300.17	312.36	302.31	305.87	309.47	296.37	307.32	302.33	309.72	301.62	307.25	305.79	307.65	301.55	304.95	308.7	300.9	305.01	308.31	299.67	304.43	301.75	301.03	296.52	303.16	314.82	302.58	298.46	301.23	304.36	308.48	299.5	302.98	305.51	300.98	301.71	302.2
309.83	305.08	300.92	300.23	304.14	301.14	307.4	294.01	298.21	301.84	302.21	304.75	308.33	304.96	301.58	309.97	303.72	305.36	309.74	301.15	300.69	301.83	307.49	309.05	303.46	296.01	305.3	301.43	299.11	299.63	302.08	300.58	300.7	298.29	301.42	300.12	304.6	299.8	301.11	301.11	301.23	293.82	309.08	301.32	299.11	312.67	301.83	300.92	298.24	302.66
312.1	323.95	320.05	315.14	319.71	316.57	317.9	318.71	320.94	325.15	314.58	319.47	317.63	319.92	311.77	314.38	308.31	314.13	314.37	313.71	312.93	310.26	322.01	313.11	318.83	321.6	318.14	313.84	316.06	318.39	312.41	315.26	311.92	319.8	320.4	318.18	310.79	317.49	306.87	315.72	316.59	321.09	315.7	315.97	319.2	324.64	316.97	316.1	317.87	320.02
294.94	305.82	303.82	307.69	302.85	304.61	305.47	303.39	304.92	303.12	304.78	306.21	302.84	309.57	301.45	302.76	305.28	305.28	311.67	301.77	302.06	295.24	314.48	298.05	296.52	300.39	304.42	304.44	299.45	301.26	306.16	308.29	307.89	298.92	306.53	305.18	304.9	302.73	298.13	303.88	301.7	310.79	307.05	308.73	301.55	307.43	304.84	299.42	311.61	303.8
295.45	305.91	304.98	299.95	302.31	299.04	298.45	302.09	300.55	301.1	300.57	302.19	301.45	302.84	298.17	295.8	307.02	300.68	300.79	307.78	299.22	297.83	305.46	306.43	297.87	303.92	303.35	296.5	303.73	300	300.95	298.1	302.32	300.64	305.47	300	297	302.22	303.98	299.9	300.85	294.47	298.48	296.3	300.1	298.39	308.58	299.68	306.28	298.35
308.5	317.9	315.69	318.61	315.03	317.09	313.07	308.78	311.37	314.92	314.64	316.9	308.89	310.95	317.43	312.06	313.61	306.58	314.93	306.33	303.38	318.55	311.22	309.26	306.96	315.21	310.59	319.44	313.29	305.14	309.39	310.09	313.38	310.77	313.34	313.63	317.57	312.1	309.31	314.93	314.8	315.21	305.76	310.4	306.67	317.23	311.83	315.69	315.33	313.41
316.13	313.54	314.04	315.91	311.3	314.92	312.46	302.65	310.45	308.63	307.16	312.42	308.26	307.75	316.91	305.67	312.63	313.08	312.59	312.63	314.23	311.38	304.37	309.71	317.13	314.7	308.09	310	312.7	303.36	313.5	313.92	314.95	310.96	304.26	314.12	315.59	297.25	307.09	309.37	307.21	316.78	313.31	309.98	315.51	317.95	304.72	307.82	313.03	311.71
328.91	332.42	325.6	328.55	324.68	337.57	326.52	324.08	328.35	327.36	322.65	327.84	332.12	326.51	333.53	324.63	328.45	330.28	325.15	332.26	321.92	330.03	330.73	322.32	323.76	330.38	328.12	327.69	330.67	328.36	333.18	329.55	328.51	328.35	329.71	328.2	325.24	327.98	325.22	328.7	327.83	331.16	324.28	328.88	330.35	327.69	328.91	324.22	319.8	331.39
328.56	323.25	329.6	324.45	318.75	323.35	328.43	324.56	327.82	329.82	325.34	322.28	323.45	324.77	322.8	319.8	328.02	320.74	325.66	329.06	324.18	328.58	324.21	324.79	328.05	330.4	325.43	321.78	328.74	323.14	336.41	326.74	328.4	325.13	326.97	325.36	321.32	329.52	322.25	329.27	323.92	319.09	327.51	330.6	327.17	326.61	330.25	323.7	325.39	324.02
327.64	325.48	333.27	326.26	331.74	327.01	323.52	335.18	329.73	333.58	328.76	329.46	327.73	322.4	326.17	326.75	323.79	330.36	332.56	327.13	323.07	322.45	332.4	326.56	323.04	330.41	326.83	331.79	323.79	327.88	325.22	334.26	326.97	323.53	322.07	329.69	320.72	334.65	325.79	328.87	327.99	331.62	333.27	325.02	323.56	327.25	327.37	327.25	331.73	330.95
301.74	298.46	307.82	298.19	295.43	303.4	300.65	306.32	294.44	300.8	302.36	310.06	302.97	307.55	310.08	301.08	301.52	300.3	307.57	301.33	309.12	298.4	303.75	305.95	304.68	303.35	304.51	298.27	306.79	299.63	301.95	301.51	301.58	298.07	302.44	294.49	300.73	297.94	307.3	299.44	301.13	304.31	301.41	300.82	301.68	307.6	302.65	307.27	299.1	306.98
300.25	295.17	292.85	306.97	303.18	302.5	294.52	296.52	304.28	292.97	302.91	304.57	296.64	302.28	302.41	304.77	307.97	300.3	301.77	307.59	297.99	292.46	299.75	304.61	303.35	298.46	304.03	298.88	293.04	294.19	298.6	294.07	299.95	304.24	295.01	294.91	303.73	301.8	300.38	298.56	307.42	300.09	296.89	298.01	303.46	300.84	300.32	291.89	308.08	304.29
301.7	303.57	299.26	298.06	299.91	296.23	299.82	301.34	301.24	303.16	306.36	302.31	297.87	303.73	292.62	302.06	306.3	302.65	298.97	299.51	306.76	296.28	297.89	299.15	304.57	298.23	295.94	302.06	305.26	295.12	298.02	297.25	297.64	301.8	296.02	309.42	296.25	297.92	301.54	302.41	302.69	302.81	299.89	295.96	303.75	304.94	298.31	296.69	295.92	299.3
324.55	321.36	315.18	306.91	320.81	327.52	323.17	317.94	319.38	317.97	316.27	315.8	320.92	316.4	327.97	320.46	312.97	319.5	330.35	312.73	312.09	317.66	322.42	313.82	315.3	322.75	318.16	314.03	319.41	318.37	324.8	322.9	322.53	321.78	319.97	315.99	317.35	317.4	320.97	320.86	321.29	321.55	320.28	315.83	322.14	317.46	315.26	325.8	319.47	316.28
293.87	302.51	301.33	305.61	299.08	305.02	302.18	301.98	304.95	304.07	297.21	302.03	292.19	299.54	310.97	301.91	305.8	302.89	308.75	299.9	304.91	296.4	293.04	300.48	301.67	302.88	301.66	298.68	306.22	299.27	290.64	299.52	305.92	307.72	304	300.91	300.41	303.61	302.53	301.86	296.18	299.94	305.36	301.43	306.89	305.81	298.88	301.53	293.74	301.84
329.08	327.48	331.86	319.24	328.05	323.92	328.23	326.12	327.1	326.45	332.22	329.12	326.3	328.25	325.75	328.97	328.07	327.26	324.57	332.27	331.26	331.24	331.32	319.99	331.66	322.33	324.29	321.83	335.68	325.19	323.86	326.79	331.84	323.57	324.6	329.07	320.42	330.15	327.52	331.96	329.17	325.54	327.46	316.93	333.05	336.29	321.25	331.17	324.23	328.93
307.25	308.1	299.63	296.61	313.57	307.35	305.06	303.73	300.27	301.65	306.61	308	301.84	305.26	311.27	301.81	304.36	298.58	301.39	298.08	296.54	299.94	301.56	301.9	301.64	309.34	302.34	297.46	297.25	309.84	301.06	300.52	304.57	308.46	306.05	302.22	299.56	298.98	307.02	304.76	307.47	302.33	297.95	303.85	304.89	309.7	303.17	305.16	312.07	308.17
324.05	326.37	325.76	322.75	323.92	328.27	323.54	318.9	315.91	327.2	325.04	324.01	327.18	316.42	316.86	331.14	328.78	324.26	323.41	330.88	320.09	325.06	320.26	331.37	327.61	321.9	323.66	328.16	322.95	320.33	325.2	325.82	320	326.5	326.08	324.88	325.7	321.62	318.54	325.2	322.07	316.86	329.66	325.08	322.58	321.97	325.72	319.5	322.96	316.31
301.49	303.33	301.25	296.79	310.38	304.61	297.96	313.49	298.82	307.14	307.67	301	303.95	308.9	301.78	303.44	302.93	305.38	299.24	305.09	310.64	309.05	301.03	302.94	310.51	301.85	303.56	312.36	307.9	300.65	298.45	301.18	303.17	300.55	303.83	299.39	295.18	301.59	308.29	308.35	300.1	300.43	300.42	307.42	299.12	307.58	304.72	305.19	309.48	303.97
312.64	308.58	315.17	311.69	318.09	309.57	315.12	316.82	318.62	314.7	312.4	316.16	322.03	312.47	311.83	316.69	310.08	310.41	312.02	313.1	310.21	314.33	306.91	311.72	319.28	315.38	312.8	320.22	318.8	322.32	312.89	317.12	319.76	316.37	311.61	317.38	314.28	312.81	316.44	324.48	312.26	314.47	318.23	318.05	323.13	311.53	315.7	313.89	310.27	320.39
302.63	301.41	304.64	302.28	300.12	303.22	308.42	306.9	309.77	303.27	306.22	299.41	306.5	294.93	296.47	310.02	312.49	304.66	311.29	307.32	308.23	303.7	300.54	309.44	305.75	305.72	302.01	309.66	307.52	307.56	303.97	306.4	298.44	303.87	305.84	309.4	305.99	300.48	303.81	304.15	304.17	306.95	299.21	305.08	305.58	302.63	306.77	307.1	300.95	309.61
312.04	310.67	314.6	314.01	310.32	310.65	307.75	314.54	319.18	314.89	312.98	310.79	315.94	317.56	316.11	312.91	311.93	318.26	314.57	307.54	314.59	308.02	318.1	312.62	306.91	312.19	317.74	314.54	311.95	314.52	308.17	310.79	314.23	318	313.03	310.84	312.33	312.55	313.5	313.71	309.08	315.65	316.43	313.97	311.14	315.7	314.78	313.64	310.92	316.33
302.22	299.23	306.24	304.22	302.61	307.22	303.48	309.54	304.33	305.67	302.36	305.94	307.6	306.95	302.82	306.26	304.77	298.48	308.41	302.24	307.51	309.44	313.89	301.37	304.65	305.18	308.35	305.03	307.48	307.86	303.8	302.93	313.05	301.56	305.96	301.99	304.92	305.5	307.27	307.22	300.79	308.86	303.03	299.52	297.67	301.68	307.35	308.71	299.72	307.84
328.21	330.52	324.75	327.64	323.55	329.65	330.89	329.71	332.96	331.03	333.58	332.04	328.49	322.94	320.55	324.5	326.15	331.44	336.88	326.75	329.97	328.75	335.7	325.48	328.03	335.49	327.15	335.58	330.1	332.13	329.3	328.58	334.1	321.02	322.15	333.73	324.55	329.25	327.39	332.07	326.88	331.59	328.56	329.61	326.02	329.05	329.61	321.85	331.15	329.89
312.54	315.12	310.46	312.93	324.14	323.24	309.62	314.26	317.14	316.45	318.4	322.25	319.09	311.85	312.42	317.03	312.25	313.42	322.13	316.83	317.95	315.13	308.72	316.66	319.16	313.66	317.24	313.51	317.25	310.46	313.95	318.54	323.32	322.98	311.79	320.66	314.99	312.02	313.4	309.28	316.34	309.32	315.03	316.2	313.25	318.72	313.04	305.41	314.22	316.65
295.96	299.12	300.65	298.87	303.54	304.2	305.45	302.09	307	308.45	305.48	296.55	307.9	312.71	304.37	306.38	310.1	303.7	307.62	299.06	297.4	303.13	300.03	303.33	301.31	305.85	302.33	305.35	290	307.52	300.17	299.93	294.65	303.68	305.18	303.2	301.04	309.54	304.11	302.21	305.14	304.11	306.16	299.71	301.95	302.39	306.64	303.07	307.61	300.38
312.26	310.78	313.01	319.41	312.94	310.21	312.92	307.88	313.29	312.78	315.63	313.63	310.4	317.16	311.22	308.02	318.86	309.93	309.62	312.78	313.72	313.14	319.13	316.28	315.09	311.55	310.07	312.08	313.66	307.53	310.14	316.56	307.5	314.92	317.34	306.18	313.64	321.2	316.4	311.23	313.65	314.84	319.08	317.41	304.64	316.66	315.89	307.39	314.4	318.16
297.47	304.2	299.69	297.01	306.84	304.59	302.04	294.02	305.87	306.73	299.08	294.2	303.78	305.83	299.34	310.33	305.3	301.2	301.42	301.82	294.99	296.73	311.38	298.78	301.26	298.6	299.79	305.14	303.68	302.07	300.87	300.61	304.89	301.24	301.2	298.28	303.8	303.7	300.63	308.26	301.03	300.66	305.85	298.92	302.45	295.08	300.7	299.73	296.89	304.61
304.14	316.85	306.66	309.18	311.8	307.39	306.12	304.1	306.35	307.68	304.07	311	309.49	300.12	307.6	308.75	300.86	310.47	309.16	304.56	305.67	305.63	305.73	302.49	308.55	311.48	304.42	297.82	312.67	311.55	307.92	303.85	310.25	312.12	305.83	308.98	307.94	305.85	312.88	311.79	314.48	306.02	308.22	306.57	305	301.9	311.8	312.77	302.77	305.96
301.26	304.8	296.83	302.33	307.82	304.33	303.03	296.67	293.11	297.46	300.34	298.3	302.44	306.93	308.46	300.88	308.76	303.42	304.54	304.46	299.38	296.84	302.63	303.42	301.92	297.25	306.45	297.4	302.08	300.61	305.07	303.47	303.98	304.2	297.4	303.09	302.85	299.63	299.33	310.74	301.15	300.58	305.18	300.62	305	300.95	300.13	305.57	302.58	305.47
329.04	322.41	326.55	325.33	321.91	327.2	321.91	322.48	318.89	322.34	322.71	328.82	326.38	324.83	324.04	322.79	326.76	320.37	322.62	326.08	327.56	321.99	329.32	322.36	329.01	319.69	327.15	323.8	322.27	321.4	323.94	323.26	330.16	324.45	327.32	330.36	335.66	327.58	327.82	330.41	325.55	319.41	325.7	322.67	323.48	321.68	320.55	318.54	314.61	329.66
321.13	315.12	322.66	320.97	316.3	323.34	322.28	314.17	321.3	316.78	319.34	315.18	320.55	329.06	318.54	314.77	314.68	320.23	317.36	317.83	316.89	315.28	314.87	317.6	318.59	311.88	318.23	311.14	314.33	322.48	315.96	319.5	321	309.41	314.22	318.27	322.55	307.25	311.66	318.58	317.23	320.16	319.69	318.67	320.63	317.99	312.3	313.66	323.77	320.78
298.01	307.81	301.67	300.02	304.06	303.81	311.43	310.09	306.5	308.65	306.22	303.21	306.9	311.89	309.71	304.45	310.69	303.53	308.62	315.84	306.6	306.81	301.08	302.56	299.61	301.67	307.49	306.37	300.75	303.16	305.75	314.48	305.79	301.94	305.25	303.52	300.18	307.52	311.21	304.02	302.42	310.3	298.84	300.55	298.99	310.78	308.05	309.88	306.9	301.73
303.08	303.73	303.36	306.77	305.17	304.7	295.71	301.6	300.08	306.56	304.22	302.72	300.65	299.15	301.31	304.55	312.11	300.8	302.05	299.28	308.92	305.22	307.26	304.19	310.52	308.67	306.19	303.41	310.64	302.93	305.07	299.75	307.58	308.5	305.1	302.46	306.07	305.44	306.05	299.13	300.9	307.86	298.42	307.93	302.68	308.38	305.6	301.03	307.58	301
305.66	295.64	300.21	306.52	296.6	302.77	312.54	304.28	305.43	309.34	293.96	306.7	310.11	310.12	307.53	299.46	303.19	301.38	305.83	302.45	305.88	295.21	303.44	310.37	304.09	306.83	307.68	300.02	308.96	311.36	300.97	306.75	313.78	302.79	301.83	303.03	307.62	310.65	307.93	316.01	307.33	304	300.53	297.18	306.17	306.94	301.5	301.76	299.11	304.3
319.34	316.86	322.16	314.76	314.29	317.16	313.77	319.4	314.38	313.97	327.69	318.77	315.97	317.27	306.26	318.67	316.96	316.6	318.66	325.4	316.4	322.81	316.07	317.41	316.59	319.34	316.6	316.74	318.35	322.93	319.72	316.6	315.96	315.85	320.06	321.99	311.76	321.6	319.66	321	314.3	316.65	318.33	318.97	316.07	320.36	323.38	319.04	321.11	315.78
304.66	304.31	299.91	298.88	301.96	311.55	297.25	305.52	302.88	305.36	301.43	300.66	295.14	304.96	307.3	306.79	296.17	299.65	308.4	302.75	300.91	306.47	297.85	303.49	299.11	306.38	304.93	297.21	302.61	306.18	303.52	302.97	306.35	308.05	305.92	306.42	303.69	298.28	303.4	304.62	303.19	299.52	304.55	303.15	306.13	304.54	304.02	303.49	303.1	299.92
307.55	304.94	311.03	315.82	310.57	312.72	310.28	305.69	302.44	297.57	309.23	307.69	302.99	309.09	307.8	317.38	313.66	309.38	307.32	306.15	299.69	305.25	309.57	309.83	308.81	310.05	306.58	313.54	311.36	310.05	311.58	308.12	304.55	308.21	304.69	309.65	304.86	307.42	306.7	308.29	314.66	313.13	309.33	306.68	306.73	304.07	312.82	303.29	309.35	312.53
299.59	311.66	298.72	304.86	304.69	299.42	304.53	307.02	301.93	304.17	306.48	304.53	303.94	302.62	304.72	300.15	301.3	305.04	306.63	297.97	301.51	304.53	297.21	305.1	303.39	306.89	301.81	300.34	303.42	306.09	304.16	300.27	303.2	293.26	306.39	299.52	305.64	302.13	296.16	303.38	311.6	304.61	297.11	303.09	302.48	311.59	299.38	304.65	301.84	302.15
315.82	318.12	315.23	314.85	318.17	312.61	310.94	318.05	316.42	312.69	312.33	309.07	312.33	312.04	309.55	313.78	310.88	313.9	317.55	315.27	312.41	312.81	313.01	313.79	316.18	312.83	316.68	322.77	315.88	312.71	319.61	315.53	317.08	316.75	314.43	318.86	315.79	315.58	310.39	309.98	321.95	309.9	317.34	312.75	316.11	312.76	318.72	313.04	310.12	313.32
293.45	299.57	294.27	292.31	298.29	298.48	293.85	289.02	294.21	300.81	301.89	295.56	298.59	292.99	297.25	288.44	293.65	300.89	299.32	292.19	295.11	299.7	298.01	301.42	293.94	300.54	299.54	293.86	295.31	291.54	298.39	293.89	295.89	287.46	296.26	298.13	294.75	297.48	293.52	295.39	288.25	295.03	299.29	291.66	291.13	300.67	296.56	296.45	297.35	294.67
289.59	294.53	292.33	294.22	300.56	293.2	281.31	294.91	293.87	296.01	286.55	292.99	289.73	296.03	291.07	290.35	293.29	294.31	289.85	292.42	288.87	295.4	294.04	291.92	289.7	297.89	294.75	294.74	288.46	293.7	292.41	291.52	291.95	298.97	293.28	291.9	300.7	293.26	297.84	297.65	297.79	298.15	293.17	288.45	290.07	288.54	289.96	291.72	291.95	298.33
303.7	299.94	300.04	307.04	299.87	303.65	298.43	310.89	303.67	314.24	301.69	300.34	303.03	302.01	304.25	303.72	301.22	303.14	304.64	306.9	302.2	300.1	305.73	295.09	295.38	302.24	310.67	303.95	303.15	298.41	306.94	301.5	302.99	301.67	304.2	304.91	310.23	311.02	305.75	306.66	306.58	305.94	309.03	307.6	310.19	304.58	299.94	304.83	307.31	297.65
302.16	296.54	304.41	308.16	298.11	300.28	302.74	311.07	307.21	304.2	298.95	304.68	307.54	300.08	306.7	302.74	310.2	310.35	302.91	303.47	301.67	302.67	297.78	301.2	299.57	300.32	301.31	301.24	298.76	301.5	302.4	302.22	308.06	307.91	301.39	299.87	309.28	299.86	297.96	298.89	300.51	303.69	305.84	308.34	305.61	300.81	299.36	302.37	298.65	307.72
316.62	312.52	322.47	317.35	319.15	320.86	322.42	314.32	312.15	309.39	315.19	325	313.01	318.76	319.47	314.32	315.12	324.83	324.63	317.97	321.73	318.99	324.22	324.49	323.12	313.31	318.53	322.71	314.68	318.86	317.83	328.99	325.03	318.94	315.84	317.41	321.08	316.78	312.91	310.78	309.26	319.29	313.29	315.57	320.53	316.98	322.65	321.2	324.14	318.49
300.19	302.75	296.67	297.73	291.97	298.38	295.85	300.7	297.8	303.92	294.19	290.98	302.61	300.01	300.98	297.58	296.37	302.27	297.25	294.9	298.3	295.23	293.15	294.67	300.77	299.88	290.52	295.03	299.06	295.37	304.8	295.76	298.26	298.88	294.01	294.15	295.32	297.76	301.99	293.95	288.44	300.69	297.62	298.38	289.26	290.68	293.61	299.8	296.86	296.23
299.1	292.38	297.87	292.51	299.63	297.37	293.94	306.13	301.56	298.3	294.18	295.95	296.64	297.68	294.15	290.99	299.23	300.93	300.61	298.52	297.27	297.91	296.11	298.17	299.58	290.14	297.64	293.28	305.93	295.78	299.96	297.65	293.73	290.57	303.02	294.77	296.89	296.83	303.83	298.18	298.43	290.3	296.5	302.49	302.78	295.27	299.2	292.69	293.53	297.98
329.57	328.47	327.24	323.88	329.57	323.12	327.9	325.32	328.41	327.06	327.69	328.47	327.7	327	325.81	322.11	329.14	316.82	322.07	323.94	327.02	323.28	329.14	324.18	330.88	325.3	331.05	327.54	332.61	319.62	327.88	332.71	331.31	326.5	332.93	331.83	322.83	325.74	327.25	321.41	325.99	324.54	324.72	325.41	323.4	332.68	330.57	330.45	331.78	333.85
308.91	307.81	305.06	300.03	307.66	306.96	296.08	311.7	304.36	299.65	303.22	300.68	300.28	302.43	304.41	305.9	299.33	308.55	309.15	302.45	302.42	303.93	304.03	311.07	306.61	301.58	301.49	304.57	310.36	303.67	297.96	308.19	307.03	306.72	309.67	303.66	301.34	313.06	308.25	300.26	308.47	297.77	308.02	294.35	302.7	311.74	300.28	301.21	305.99	308.57
296.27	298.92	299.31	303.19	294.36	303.62	294.01	293.05	296.27	301.06	295.88	292.46	297.31	294.08	290.83	298.04	294.95	299.86	298.97	298.88	295.27	300.92	289.6	298.99	293.01	294.81	288.69	299.89	292.68	292.14	294.28	296.76	291.48	295.03	294.54	294.4	294.68	293.53	292.99	297.75	299.63	296.47	292.69	295.92	292.9	287.76	297.91	287	295.08	286.06
300.44	292.1	291.85	292.07	295.32	292.13	291.4	295.65	293.42	291.61	296.3	295.28	288.66	294.67	295.95	293.65	293.68	295.68	284.07	296.35	294.95	294.74	284.84	290.44	286.96	295.56	300.26	297.96	294.65	292.08	295.59	284.02	291.19	294.73	287.37	302.69	293.9	297.93	297.99	295.51	297.23	290.13	290.09	293.6	288.74	289.56	295.51	299.21	293.43	293.65
306.91	311.28	300.34	311.02	308.59	307.78	314.55	309.33	308.06	310.18	309.48	298.69	300.41	307.8	308.07	307.36	305.33	318.19	311.43	310.24	302.74	304.3	306.98	308.36	314.84	309.05	318.01	301.33	307.53	308.73	304.89	308.69	307.66	312.61	308.56	313.13	317	303.49	314.33	298.03	305.32	308.4	314.03	311.43	314.11	311.27	306.02	312.89	312.03	315.3
321.57	330.89	326.62	327.39	332.71	339.32	331.14	328.6	332.05	321.58	332.87	329.98	325.56	328.8	322.56	328.2	328.89	330.5	330.94	329.56	324.39	326.78	326.54	335.46	325.77	327.06	328.45	327.84	331.75	326.78	324.69	326.31	329.8	327.96	325.66	325.75	331.02	332.74	324.33	325.82	325.89	327.41	331.28	328.47	327.58	326.01	322.16	324.48	329.88	326.22
320.48	314.2	321.39	321	319.15	323.63	317.88	326.42	319.77	319.28	317.02	313.76	322.17	316.07	317.07	323.53	317.84	317.02	320.11	315.15	322.2	319.26	322.14	314.58	317.5	318.99	323.02	320.35	311.72	329.26	322.73	319.67	321.11	321.66	315.52	315.46	319.54	316.72	329.72	317.43	322.35	325.13	320.24	321.82	320.83	322.06	323.77	327.16	318.47	317.4
317.4	306.46	323.12	312.98	310.95	314.88	317.73	318.03	311.55	319.63	309.06	308.28	320.6	311.57	310.02	313.82	317.17	313.58	311.85	319.48	322.02	313.7	313.42	321.15	315.78	318.04	321.63	312.54	312.16	309.36	319.51	316.95	315.01	306.5	317.37	317.16	313.28	313.17	315.86	317.93	308.55	322.05	317.4	307.69	313.37	312.56	314.38	309.16	315.25	314.2
306.75	305.61	301.12	296.75	300.57	306.92	306.38	305.21	307.88	298.02	305.82	300.7	305.83	304.83	303.39	304.04	301.03	302.54	307.29	308.78	302.55	306.28	304.61	296.66	302.81	302.82	303.65	301.24	300.34	293.36	300.75	308.37	308.74	306.07	302.4	306.98	298.12	306.49	304.29	305.67	304.74	307.68	303.45	303.03	297.36	299.41	301.24	305.23	304.88	305.37
301.71	301.24	297.12	298.61	297.52	294.53	302.21	293.55	298.01	296.1	290.34	296.33	301.95	299.03	297.94	289.81	295.25	299.36	297.36	300.86	294.69	291.55	288.06	297.83	291.8	293.72	299.25	299.76	295.06	293.48	298.57	293.96	296.34	300.53	304.78	299.18	300.31	287.68	295.28	297.61	297.47	299.46	295.59	301.99	292.77	294.63	299.46	304.5	299.45	296.06
311.12	313.26	313.21	314.31	314.69	313.33	314.43	308.04	320.69	312.94	315.66	315.87	308.53	315.88	312.62	321.58	312.84	311.9	313.65	320.93	315.79	319.08	307.78	312.53	312.02	302.21	307.1	313.42	315.56	323.8	309.33	313.96	319.5	310.13	313.35	310.22	317.88	313.93	315.53	309.09	307.34	313.13	311.97	317.38	315.3	311.59	316.03	317.64	311.06	311.41
316.89	312.24	310.63	315.12	310.77	313.63	309.48	321.21	313.38	308.45	311.17	311.33	313.73	309.46	307.18	317.24	314.54	313.51	315.49	322.49	313.55	309.06	323.94	316	315.05	311.01	314.74	318.92	316.08	309.82	317.49	310.18	304.15	309.98	308.17	317.52	308.25	312.39	317.23	315.83	308.13	312.38	315.65	318.63	315.54	313.45	317.29	316.42	318.21	309.08
298.85	294.51	284.79	295.43	301.33	298.52	300.97	291.41	286.75	289.34	300.38	296.54	298.23	294.59	299	298.34	298.89	298.33	291.69	294.69	289.54	305.99	298.38	292.12	295.81	299.34	298.91	295.38	296.88	299.62	295.4	290.74	299.6	297.74	296.86	298.1	294.7	305.63	299.9	298.83	294.53	290.31	299.43	291.77	294.05	294.59	296.6	297.74	295.11	296.36
295.96	294.26	295.14	294.85	297.24	294.54	295.01	297.1	296.67	297.93	299.42	289.39	297.14	290.3	282.6	292.91	291.78	291.57	291.19	292.5	290.11	296.24	294.2	291.05	289.22	289.1	297.29	292.71	291.43	291.64	288.96	293.07	302.09	296.49	298.58	296.69	293.87	300.7	293.07	294.82	285.44	302.1	299.55	294.23	289.34	295.81	295.54	292.03	293.25	289.61
319.06	317.62	319.54	313.57	316.53	314.3	309.41	318.37	310.77	315.41	304.99	315.24	312.85	315.1	312.11	314.87	320.93	322.14	315.77	318.56	311.65	322.5	312.86	313.71	315.61	321.62	318.94	316.8	303.31	316.9	320.4	315.96	313.99	311.89	318.76	316.44	314.2	312.98	319.03	309.86	320.15	318.08	324.67	318.43	317.96	315.23	314.74	314.79	314.25	310.98
315.96	311.9	316.94	314.25	308.97	311.88	316.59	313.41	313.61	313.72	319.31	317.7	314.51	310.79	307.93	309.29	314.45	310.62	314.56	308.79	314.46	314.4	312.04	311.7	310.32	312.04	320.72	318.01	313.1	312.3	309.79	312.75	306.48	313.26	315.41	313.25	313.7	313.29	314.79	315.34	307.02	316.91	314	312.23	308.92	310.7	313.55	313.55	311.68	307.18
317.67	314.27	309.37	324.22	316.96	321.06	312.1	319.74	317	312.64	316.46	308.17	308.95	311.21	316.59	311.72	314.84	310.62	315.92	311.45	313.19	318.95	319.34	311.96	317.8	315.62	318.55	318.4	317.67	317.37	312.78	317.55	313.89	319.06	306.77	313.42	310.52	312.4	320.44	312.4	315.1	313.51	311.02	312.68	313.44	307.7	317.17	319.59	305.78	317.57
316.28	317.95	313.76	322.28	317.71	324.58	314.76	315.23	314.52	317.77	315.93	319.76	325.01	304.3	307.16	312.93	323.56	318.74	322.21	319.36	315.35	318.17	316.5	315.03	316.26	318.56	315.77	316.63	318.18	317.09	315.88	308.49	314.49	322.44	314.78	319.48	313.55	313.6	318.8	310.76	318.62	315.45	324.85	317.52	319.44	314.42	320.53	315.7	322.55	314.98
304.53	303.31	309.38	308.87	307.4	303.62	312.59	306.43	311.17	299.92	303.42	304.99	305.64	308.54	312.25	304.92	298.38	303.38	304.23	310.99	305.89	308.14	312.08	314.75	302.52	307.48	304.63	307.18	307.78	303.32	309.24	305.91	313.47	308.31	314.48	309.46	292.7	309.67	303.8	308.87	300.74	309.01	304.56	307.65	301.32	305.76	301.83	307.53	303.78	306.33
315.38	317.44	311.54	315.08	305.88	315.72	308.13	308.32	315.57	314.11	306.36	309.92	311.67	310.88	309.83	311.21	318.07	308.57	314.33	310.85	317.56	314.55	313.54	315.67	315.23	314.08	315.21	305.94	315.63	312.16	311.95	309.61	312.96	311.46	309.42	304.31	319.38	308.05	312.37	317.45	312.27	304.9	309.39	306.53	318.4	313.62	313.05	317.64	317.92	312.23
315.98	315.28	317.22	319.56	314.82	311	317.09	316.12	309.98	312.59	311.07	306.12	321.2	318.45	310.98	314.96	321.87	319.44	314.35	307.67	318.58	311.52	312.6	314.66	318.95	321.14	317.49	308.19	303.94	308.99	314.08	319.39	316.33	316.59	314.98	310.37	315.89	306.74	310.8	317.2	314.48	317.07	309.77	313.72	320.75	313.15	318.22	317.03	316.56	314.44
302.22	289.18	297.41	301.19	303.87	307.59	301.22	307.34	298.29	299.36	305.84	302.29	293.6	301.43	303.88	302.5	303.33	298.73	304.15	306.43	299.14	300.67	297.58	307.83	300.86	302.39	300.98	299.63	299.48	304.74	307.85	299.7	307.73	299.96	303.4	301.81	306.09	293.77	302.74	302.94	300.69	304.93	301.87	292.7	293.84	305.9	301.21	303.74	296.36	298.41
308.87	307.87	313.69	313.38	306.22	299.61	307.87	310.44	307.74	304.15	299.38	304.79	307.84	306.62	309.56	314.91	300.65	308.78	304.26	308.53	297.84	311.09	312.21	300.62	305.88	308.67	311.52	306.55	306.12	309.61	300.29	307.46	304.02	303.91	309.09	307.52	311.95	303.03	310.05	307.7	309.32	306.19	306.56	305.06	305.9	310.28	310.33	309.23	313.71	307.35
308.96	309.84	315.59	302.86	309.61	308.11	311.83	304.23	312.94	310.12	308.29	312.19	307.58	309.98	305.24	309.21	310.58	308.44	305.34	303.25	304.38	309.38	306.58	314.89	303.26	309.48	308.8	306.7	303.39	316.8	313.33	303.74	303.07	310.93	310.28	308.01	307.44	311.69	307.65	306.65	308.97	308.59	311.97	302.81	309.25	311.19	311.26	310.87	307.6	310.43
313.69	320.69	320.98	321.07	316.54	314.99	317.8	313.44	317.9	323.03	319.76	312.02	316.71	321.93	317.53	321.24	320.96	326.02	311.67	317.5	320.01	317.74	315.9	318.13	317.97	319.29	321.98	309.54	316.16	315.13	313.19	316.98	317.38	311.8	315.29	321.24	317.87	317.39	318.76	321.6	315.41	317.99	311.65	322.32	316.28	313.54	319.98	322.54	314.6	321.34
314.29	317.88	319.85	316.13	320.71	317.72	311.43	316.58	309.7	314.6	317.25	312.33	318.31	319.27	315.43	321.37	323.25	318.01	306.83	319.52	317.63	318.58	317.75	316.26	308.64	314.7	312.3	319.52	316.46	316.8	312.53	313.06	316.29	319.27	321.47	319.41	316.15	318.64	312.97	319.97	312.47	314.15	322.31	313.37	312.18	305.81	315.47	317.6	317.86	317.95
310.73	307.28	309.91	310.05	308.92	315.72	319.51	316.36	307.17	312.89	314.95	309.24	314.83	313.71	308.27	306.39	311.56	311.62	308.77	312.34	310.23	314.89	306.19	310.24	308.26	313.15	310.86	310.24	313.2	318.43	301.46	308.26	307.52	306.27	305.26	311.22	309.61	313.74	302.4	309.35	312.64	310.09	316.11	313.72	309.32	316.3	313.56	311.11	311.53	312.54
330.1	328.36	327.48	326.57	324.46	327.24	326.23	333.62	329.15	338.36	328.88	331.12	328.07	326.98	325.07	325.75	328.79	328.73	325.82	330.59	332.42	322.82	324.39	330.04	330.4	318.84	326.68	322.96	329.9	328.33	333.96	329.81	327.09	326.59	335.52	325.27	325.12	330.81	330.53	325.59	338	317.61	325.98	326.35	327.49	326.37	332.17	329.03	325.14	330.05
304.02	302.77	299.76	314.52	298.84	301.55	302.64	305.1	304.31	300.83	297.77	299.24	302.43	302.34	301.96	299.8	306.61	302.09	314.82	310.84	309.33	306.23	298.86	299.3	305.05	306.01	301.69	298.27	302.35	303.85	307.48	293.76	300.96	299.45	303.57	302.94	310.75	317.04	303.98	303.35	305.06	312.71	297.81	302.81	298.45	307.76	307.14	304.43	303.38	304.21
320.38	320.02	319.62	318.29	318.67	320.02	322.32	314.72	318.14	309.41	327.62	313.46	319.14	314.54	321.48	321.98	321.81	315.7	316.8	314.46	320.84	312.18	320.28	319.78	319.17	309.44	322.88	311.52	321.12	318.7	318.13	322.03	318.92	318.47	317.28	318.71	316.1	317.36	323.02	314.68	316.65	325.52	323.59	320.96	319.19	311.46	319.78	314.08	314	313.66
310.91	311.9	299.72	305.79	304.61	309.19	312.52	298.65	308.21	301.85	299.26	296.92	294.12	313	302.06	309.48	301.76	299.38	303.56	303.88	308.03	294.12	305.89	301.28	296.2	309	306.03	310.73	298.75	299.02	309.99	305.33	302.2	301.35	306.56	305.49	304.8	304.57	304.28	301.16	315.68	302.79	312.37	301.86	309.67	303.99	305.55	307.96	300.81	305.08
301.59	306.08	305.07	306.17	301.25	307.88	299.13	305.7	302.86	306.46	302.72	312.48	295.69	295.68	305.16	304.41	304.12	292.43	304.98	302.13	300.14	304.99	300.4	299.63	311.25	297.71	294.72	300.52	302.66	306.01	308.02	302.68	301.76	305.55	301.13	305.37	306.65	302.83	303.6	305.37	305.47	304.64	299.14	302.66	297.14	306.11	299.72	293.67	299.59	301.2
307.06	311.84	316.17	314.87	318.02	314.62	315.04	321.05	313.63	307.07	312.95	310.68	313.33	317.09	312.97	311.8	314.24	307.24	312.1	307.86	314.79	316.61	306.03	316.93	304.65	311.04	319.61	315.35	310.75	317	312.49	307.12	313.28	312.36	316.8	314.37	317.71	310.26	312.16	309.28	315.43	316.84	314.04	317.81	318.62	315.04	314.23	318.47	321.01	312.96
311.42	314.46	320.86	320.72	313.75	311.44	322.76	309.26	312.17	317.16	314.03	315.46	318.77	315.49	315.15	317.31	316.45	320.26	310.06	318.21	313.52	316.51	319.88	315.42	316.49	316.46	318.72	320.83	316.07	317.73	311.46	313.27	309.3	323.54	318.01	317.86	324.92	308.22	314.23	309.31	314.98	313.28	313.71	319.44	313.25	312.53	319.82	312.11	320.69	318
310.94	315.68	312.1	314.58	312.51	312.66	308.51	313.09	309.64	310.61	313.04	312.83	310.38	315.91	310.02	314.6	315.53	306.17	305.87	313.43	310.03	314.57	313	307.41	310.49	308.27	310.84	312.8	303.56	310.78	312.99	310.54	311.15	311.47	311.55	308.2	316.31	310.61	314.27	309.64	311.93	314.02	316.87	310.24	320.54	318.91	315.33	319.55	307.51	317.36
305.39	305.06	305.36	302.52	305.74	300.46	305.74	306.08	309.04	300.73	300	301.74	301.2	308.06	305.71	303.79	307.96	307.39	296.53	298.56	308.31	300.01	303.18	306.87	304.85	306.4	306.58	310.68	309.46	304.58	304.22	305.3	303.94	303.22	305.57	299.75	299.87	306.33	306.43	300.15	307.28	301.5	301.93	299.03	308.47	310.41	299.37	304.77	304.72	304.23
317.69	311.53	319.98	315.01	309.49	317.79	320.01	312.36	315.23	317.61	316.01	312.22	318.25	314	314.05	315.81	317.45	319.24	316.93	314.12	319.02	316.72	315.02	308.08	319.54	309.78	319.83	312.78	317.31	313.84	317.99	307.92	320.27	315.68	319.34	316.72	317.75	320.98	310.48	310.05	322.94	316.79	317.02	309.67	319.12	315.2	319.74	318.65	314.72	313.75
316.91	316.87	312.13	306.35	312.36	320.68	312.68	309.05	317.28	315.03	317.16	313.47	313.79	316.67	306.77	311.21	312.94	313.07	312.21	313.91	311.62	313.68	314.93	311.49	311.84	313.29	318.58	309.38	309.59	315.75	316.75	316.89	316.72	313.44	314.3	313.3	307.41	315.18	309.97	314.06	314.02	320.14	318.74	315.99	319.56	313.02	314.08	317.83	312.64	313.53
310.56	307.13	312.41	311.14	311.86	309.6	310.79	312.66	302.01	311.75	309.55	304.52	312.35	308.93	313.55	305.57	311.16	313.52	314.64	304.61	304.94	310.25	314.21	316.87	313.02	315.18	318.67	302.97	307.15	303.1	312.35	309.15	310.13	304.41	306.82	317.99	308.1	313.14	313.2	307.48	321.68	313.41	311.36	312.11	312.92	312.39	313.89	307.33	306.97	305.92
310.68	317.69	312.07	312.93	311.05	315.23	311.05	311.98	313.33	317.72	318.63	309.57	310.56	314.1	308.11	312.01	310.69	311.47	311.05	311.62	305.95	316.63	320.03	307.35	307.95	314.92	318.45	313.08	321.33	310.58	315.77	310.89	316.2	310.24	310.18	312.64	313.13	313.67	306.13	313.88	311.87	308.85	316.93	310.13	312	305.37	308.25	316.9	309.43	311.16
323.73	331.79	327.5	322.56	320.05	329.16	327.61	330.44	333.46	325.97	325.87	321.44	329.1	324.16	327.95	329.32	328.1	328.52	327.69	327.89	326.65	325.93	328.83	319.64	326.72	329.72	325.03	323.85	324.56	332.42	325.47	330.22	329.21	322.03	323.96	332.4	326.1	325.93	325.03	329.61	320.99	328.41	329.4	328.99	324.93	331.1	318.4	325.77	324.3	320.12
298.58	303.25	299.15	296.52	293.02	301.17	303.82	292.8	297.99	300.62	295.46	285.97	299.49	292.72	295.53	296.14	297.53	302.27	293.82	292.81	298.02	296.55	289.05	299.39	294.05	302.22	296.21	293.51	296.57	297.72	302.75	302.08	298.21	300.13	297.44	295.75	300.01	295.44	293.99	296.18	293.93	293.96	296.44	300.32	298.49	300.32	296.38	296.16	297.1	289.49
310.46	307.58	308.77	311.4	309.37	317.43	307.52	310.66	306.27	306.93	310.72	304.21	309.85	308.34	304.58	312.86	305.84	307.19	315.92	303.25	313.07	303.12	303.36	312.13	311.29	311.46	311.26	313.41	313.03	315.88	303.41	306.6	302.63	309.78	307.68	308.1	310.31	311.45	307.56	308.32	308.44	306.86	308.82	311.6	313.73	303.61	310.64	305.99	306.74	299.84
308.7	313.72	309.51	302.43	309.63	306.45	310.54	303.6	303.06	308.89	310.72	306.21	308.53	308.28	298.49	305.04	308.39	309.76	310.67	311.06	304.2	301.09	296.44	308.88	302.57	302.35	309.24	304.25	308.65	307.62	308.51	304.68	304.19	310	311.19	311.12	308.89	307.6	303.78	308.38	309.21	308.3	309.72	306.48	308.92	304.61	309.01	309.33	306.31	307.18
312.31	303.7	313.74	305.19	301.27	299.68	310.97	303.06	302.71	309.01	306.41	304.3	308.96	307.55	304.25	305.45	306.89	299.08	298.73	304.51	306.48	307.74	301.05	303.42	305.02	300.47	311.54	307.87	300.95	303.53	313.46	298.71	304.77	311.97	294.58	307.75	311.01	305.88	302.85	305.15	306.39	305.4	300.18	299.8	306.46	303.58	304.53	303.77	304.89	302.42
302.76	300.93	301.26	309.34	305.93	303.14	303.31	303.1	312.32	301.24	304.9	306.3	300.2	299.46	303.93	300.1	301.32	307.66	303.25	303.74	295.96	303.26	306.5	302	302.69	302.98	301.55	303.15	307.53	301.56	308.84	300.71	305.75	304.26	302.05	296.9	295.88	304.79	299.42	298.63	307.02	295.28	298.69	305.58	304.06	302.84	305.35	303.34	306.62	304.76
310.37	313.03	302.31	307.99	314.38	313.49	317.67	315.9	307.37	306.02	305.59	302.25	307.47	305.02	309.31	313.06	304.03	312.37	307.25	301.99	306.7	303.2	304.52	309.68	315.35	314.36	308.71	309.08	304.57	314.73	308.1	311.6	305.69	307.48	303.24	310.56	310.1	306.35	307	305.75	309.94	307.51	309.44	305.73	313.51	307.17	306.6	312.87	310.88	307.6
314.28	312.94	317.66	317.28	311.66	322.85	313.69	310.02	308.19	310.68	315.41	314.07	315.55	311.6	314.19	313.15	316.14	315	316.76	314.38	317.37	312.94	311.46	317.28	316	307.4	309.62	311.89	317.95	307.09	314.31	308.49	314.68	311.24	316.77	312.31	313.1	316.06	311.65	313.69	312.81	314.42	307.24	313.59	311.22	310.94	309.71	315.82	315.93	313.91
288.04	292.76	290.22	298.74	295.61	304.28	290.01	298.18	294.34	295.14	289.05	287.05	306.59	296.95	287.73	287.42	297.59	292.85	296.6	295.99	296.75	297.49	294.76	293.23	292.06	295.41	295.22	290.48	296.75	302.83	307.39	286.92	308.5	299.18	297.14	293.25	288.16	285.88	294.45	290.47	290.18	295.04	300.73	294.6	280.13	294.54	293.2	291.44	288.31	297.32
313.67	307.63	305.24	313.98	306.51	304.32	307.66	304.63	308.67	305.72	310.94	307.96	309.46	309.05	310.72	315.99	312.41	313.86	305.58	300.93	308.25	306.17	316.75	303.35	306.83	303.99	303.9	306.26	311.51	308.51	304.42	313.12	310.53	306.64	307.43	313.64	301.36	311.07	308.51	300.42	303.39	301.85	314.58	315.95	311.51	298.32	309.59	309.12	302.23	310.72
316.35	314.56	317.58	318.45	312.59	318.8	320.38	320.4	319.78	319.78	320.03	311.28	320.77	315.46	319.19	318.71	315.17	319.87	314.93	303.63	321.32	314.45	310.38	313.59	319.23	320.91	315.36	313.82	322.38	323.7	319.68	326.83	321.13	314	318.92	317.01	317.79	321.39	317.49	318.6	319.02	317.99	320.05	312.94	317.04	315.23	320.09	324.43	319.05	319.56
310.68	310.23	318.17	309.98	316.6	312.23	307.15	308.42	310.15	315.65	313.63	309.08	318.79	310.33	305.54	312.85	313.19	309.72	312.83	309.38	309.68	312.19	313.79	303.79	318.56	310.06	313.43	318.9	311.41	322.69	314.9	311.3	311.85	312.25	309.5	314.92	315.25	318.65	311.1	317	313.36	309.64	309.07	320.52	317.28	311.92	306.38	314.06	313.52	314.12
317.3	315.94	309.07	315.89	322.6	311.01	315.62	309.29	317.1	313.28	316.96	317.24	314.18	315.58	329.79	311.95	317.69	313.1	312.9	317.74	312.38	316.75	311.12	315.54	320.73	314.57	322.07	315.24	316.87	313.21	315.06	320.26	317.19	322	315.94	308.26	315.58	317.83	317.24	313.72	318.31	304.79	319.23	320.62	309.97	314.12	315.51	308.21	316.49	316.2
315.6	323.95	322.02	320.44	320.51	317.45	311.5	321.14	317.53	316.8	328.54	323.16	321.37	314.87	313.89	320.05	316.22	317.32	324.16	313.06	323.11	324.56	315.31	317.79	324.54	322.59	315.69	321.01	318.19	317.66	316.68	322.85	321.37	319.38	321.3	323.34	316.63	316.64	321.1	312.13	315.41	315.39	313.57	320.45	320.01	320.31	316.25	321.2	327.64	319.81
318.61	317.36	313.86	316.49	313.87	312.79	320.12	314.51	318.28	316.44	324.3	321.72	319.29	324.31	321.43	316.6	321.92	316.67	317.52	319.04	319.19	314.39	316.79	312.87	313.33	318.06	326.14	314.29	312.11	322.77	312.08	318.09	312.24	319.21	313.16	310.95	313.5	317.09	314.66	320.67	317.49	314.21	315.56	318.65	314.44	326.19	317.15	312.99	316.27	318.96
318.62	315.4	315.57	309.17	317.84	314.89	309.33	312.81	318.39	312.42	315.42	313.73	310.5	313.36	313.69	308.47	307.83	313.12	313.82	313.67	312.15	307.24	317.74	312.59	309.84	309.75	312.35	315.07	310.56	316.43	315.64	313.35	307.78	310.25	310.81	310.09	307.69	312.41	311.14	315.71	301.26	308.32	309.19	309.53	307.65	314.03	309.42	311.75	312.63	318.49
310.65	307.67	311.79	317.96	311.1	317.77	314.51	318.05	314.93	312.64	312.96	312.58	315.79	309.13	319.8	315.52	312.6	318.33	315.26	316.97	309.3	312.79	315.76	311.35	310.79	316.08	313.06	318.28	304.76	306.69	309.83	313.03	316.47	309.56	313.64	310.1	310.64	317.47	309.6	315.48	316.42	315.72	317.1	309.85	313.23	315.35	315.32	305.2	305.94	309.76
306.65	303.28	307.15	306.06	298.29	302.38	302.55	304.59	305.93	309.93	314.61	302.74	314.61	296.84	308.78	301.3	301.12	303.34	305.08	306.12	312.16	308.88	307.03	308.75	310.29	299.37	299.04	310.88	303.45	306.9	300.95	309.88	308.92	297.2	302.64	304.53	301.59	306.36	307.3	306.54	306.52	313.56	308.69	308.41	299.34	306.77	306.1	308.95	302.81	301.43
327.23	321.52	316.43	319.28	314.31	326.68	321.67	315.31	313.52	321.44	318.8	323.12	320.46	318.06	314.95	318.19	320.55	312.82	320.82	310.81	316.31	326.64	322.25	320.4	318.27	321.54	320.37	322.38	321.21	322.59	317.72	317.39	320.69	313.65	317.54	323.84	315.81	320.55	316.11	319.2	321.51	321.11	319.94	312.78	319.15	315.28	317.94	318.23	317.83	314.25
310.18	314.61	312.8	308.99	317.23	317.97	312.51	318.25	309.39	315.89	309.14	313.33	315.5	316.76	314.74	309.99	302.2	311.7	317.59	311.89	312.95	312.17	315.23	313.35	317.2	313.66	311.56	304.78	316.86	307.61	319.24	311.26	308.55	312.88	311.87	307.83	311.08	312.64	317.24	308.54	312.27	310.36	315.69	311.28	313.76	312.54	307.63	315.9	312.16	313.92
314.63	314.32	311.44	318.76	308.08	319.88	308.03	311.62	318.24	316.18	314.5	324.6	318.64	315.88	315.23	314.23	314.76	317.21	308.03	318.39	308.39	314.9	311.98	318.6	320.29	316.16	318.7	316.84	317.74	316.46	314.05	315.04	316.65	315.07	312.77	317.4	316.81	308	313	312.19	318.52	317.97	321.63	312.97	316.29	322.1	316.74	316.98	311.92	318.94
303.97	300.59	299.32	286.93	297.52	296.86	297.9	293.8	301.18	292.91	297.41	296.99	297.12	293.6	293.41	296.29	298.07	288.44	289.19	293.03	294.15	296.95	299.26	295.37	291.98	293.56	297.67	295.63	293.06	299.27	286.53	291.86	302.06	292.56	292.42	294.96	296.9	301.34	292.94	294.27	292.37	293.53	302.07	293.97	296.58	300.32	296.49	299.51	299.51	298.21
304.47	297.86	305.91	307.83	306.47	308.95	305.7	296.87	308.12	301.8	305.4	308.01	308.12	299.86	303.95	305.48	309.83	307.09	307.92	306.55	305.29	304.46	302.47	303.64	305.05	310.76	299.43	298.95	307.38	300.86	309.18	293.42	304.24	300.33	311.5	310.36	306.07	299.05	308.42	302.06	300.08	308.14	303.24	303.5	307.47	300.06	304.18	303.77	300	296.82
319.1	319.02	312.21	315.79	314.45	313.88	316.07	320.42	316.14	317.3	311.51	313.9	322.53	320.42	316.34	310.87	317.79	314.08	319.7	324.14	307.86	312.66	321.27	323.07	327.86	315.86	317.49	316.3	319.31	317.01	317.25	313.58	316.29	315.93	318.24	320.39	309.7	314	312.3	321.43	317.43	314.54	314.17	316.78	320.54	317.14	312.91	312.82	310.32	312.12
313.04	313.77	314.48	315.66	312.68	311.36	320.42	313.85	308.75	316.51	319.07	320.71	325.05	313.34	307.36	310.89	314.03	320.06	318.42	312.96	320.75	314.88	317.05	312.41	319.44	316.16	311.6	318.82	314.39	318.25	314.71	304.61	316.9	315.58	314.76	319.91	315.89	320.79	311.51	311.06	320.81	315.64	312.88	321.41	307.59	311.39	318.75	308.97	317.81	310.64
310.6	314.71	313.66	310.43	310.41	312.76	314.99	309.05	313.83	315.02	318.31	315.35	314.21	314.15	315.09	315.72	306.59	310.84	313.74	310.19	312.13	310.95	311.46	313.93	311.35	315.24	311.34	305.94	313.53	302.74	321.89	313.18	313.3	307.73	302.56	307.61	306.06	320.51	316.07	310.11	307.92	312.27	311.11	317.92	315.04	304.48	314.89	311.77	316.29	311.5
293.82	294.21	293.51	295.58	301.09	293.61	299.13	292.26	300.46	297.32	299.16	298.27	294.93	297.65	302.17	298.6	295.28	300.44	291.64	299.25	293.14	289.39	291.9	296.17	290.97	290.77	298.02	299.33	294.13	294.35	296.7	296.98	298.91	297.32	296.04	297.76	296.61	293.81	293.19	293.65	292.02	296.58	294.64	289.5	294.56	291.33	296.69	302	292.31	300.34
311.26	315.49	311.72	310.69	304.64	310.87	305.77	312.25	319.06	315.56	312.21	315.4	302.9	316.96	310.12	310.52	310.57	315.09	306.86	307.68	310.97	310.24	309.05	310.14	314.65	313.43	316.39	307.8	308.7	315.17	309.47	314.39	314.07	307.32	306.73	312.23	312.69	315.44	308.62	316.5	313.8	306.92	314.27	315.74	311.07	310.32	307.66	314.31	308.42	316.52
294.54	301.68	304.29	303.7	302.53	303.95	306.15	300.77	303.93	302.31	305.68	307.53	300.1	303.54	303.97	307.02	301.16	305.64	305.91	306.46	304.44	314.59	300.06	309.56	306.13	308.23	303.41	306.68	300.34	302.46	303.43	308.11	299.01	308.41	295.44	307.3	304.43	304.66	301.58	312.11	308.16	302.74	312.23	315.5	300.94	305.78	302.72	304.58	299.95	306.45
318.71	316.36	311.44	316.95	318.45	313.37	318	316.54	311.27	314.31	320.79	316.34	315.5	313.8	321.97	314.64	311.39	316.59	317.81	307.97	318.16	311.11	320.17	315.94	311.94	313.54	319.42	311.63	315.61	313.27	316.89	312.19	312.77	306.76	315.2	315.47	316.74	317.92	320.65	305.35	309.78	305.08	314.49	317.23	313.36	310.27	313.74	315.33	317.17	323.36
296.16	287.95	294.64	292.34	288.41	294.2	296.61	299.15	293.58	293.22	296.06	293.01	293.96	296.38	291.62	283.87	295.47	293.27	293.26	296.79	299.52	292.41	292.18	298.54	293.31	295.84	290.53	295.82	297.95	296.67	296.02	292.53	292.05	293.34	292.72	294.79	302.83	297.15	287.27	295.44	292.23	298.53	293.55	292.63	291.72	294.15	294.87	300.61	295.07	288.05
317.05	315.29	312.51	316.06	316.94	319.43	310.4	314.36	307.11	310.77	311.59	309.76	312.56	321.58	314.15	306.47	312.48	316.79	319.03	313.02	316.4	314.25	317.14	313.55	312.07	314.55	319.44	317.87	318.29	314.96	321.81	313.37	319.57	315.2	312.92	309.62	310.63	319.1	312.15	312.74	315.04	309.79	315.56	316.39	317.35	317.33	311.82	322.38	313.84	314.61
312.33	314.66	314.21	308.67	306.58	308.75	318.45	309.45	308.09	298.85	305.87	315.12	315.74	315.71	304	312.35	299.4	310.45	309.49	313.86	315.35	308.28	315.05	307.26	307.31	309.84	316.51	316.52	316.1	309.71	305.21	308.05	316.99	312.07	305.92	308.04	310	320.05	310.32	311.17	305.94	313.16	311.8	309.01	309.15	308.81	313.09	313.89	309.14	314.93
314.09	319.06	317.62	316.57	324.09	317.34	315.33	319.05	315.68	315.01	319.63	320.49	312.76	320.24	321	322.04	325.97	313.52	323.92	317.04	324.73	315.45	323.08	320.48	314.08	307.92	312.1	308.59	317.47	321.43	319.31	319.58	314.87	323.08	320.5	310.58	316.71	318.85	324.63	318.49	319.1	312.23	317.29	320.42	321.3	316.56	317.35	321.29	317.5	318.13
300.22	310.79	313.06	308.16	322.53	305.09	306.94	308.29	302.6	308.34	306.53	318.05	305.15	308.27	304.36	309.48	303.79	315.14	315.65	302.79	309.25	316.86	307.91	300.77	310.07	309.7	315.63	305.63	310.26	305.96	310.22	309.1	309.63	315.27	304.72	311.05	307.19	308.85	317.03	310.56	302.79	312.64	318.44	314.25	307.43	305.48	311.84	305.51	317.14	314.58
325.77	321.33	332.97	319.6	326.78	326.73	324.45	331.25	338.07	332.24	330.26	330.5	327.64	331.8	329.28	325.87	330.83	329.99	326.44	327.45	329.85	326.82	329.78	325.92	329.47	336.12	328.01	331.76	326.24	334.39	335.75	333.35	323.69	325.6	328.31	324.68	334.19	327.62	336.66	324.05	324.92	327.8	322.1	326.05	333.38	330.12	329.26	323.94	331.08	324.13
307.83	309.6	302.26	297.82	301.28	299.18	309.74	305.52	299.66	316.83	301.78	302.67	304.02	301.66	301.52	309.08	304.75	305.9	306.42	302.47	303.28	311.94	309.78	304.81	306.14	304.5	311.3	299.69	303.8	308.64	306.2	310.6	312.14	300.93	302.63	304.19	305.59	303.73	305.01	310.75	310.94	302.77	300.59	308.01	304.89	303.82	305.68	306	305.24	293.86
299.18	294.91	305.24	301.27	293.85	311.24	292.07	304.59	299.79	303.43	302.49	301.23	302.28	296.18	298.27	295.26	303.09	299.4	303.58	296.14	307.54	290.22	294.8	299.08	304.81	303.4	296.75	298.16	308.05	302.04	303.6	297.9	298.3	308.92	294.43	302.52	295.33	298.14	303.29	304.6	302.34	300.46	296.19	295.19	305.98	299.01	297.52	301.96	297.77	293.97
302.9	304.77	308	305.74	314.17	297.78	301.98	307.3	300.72	305.35	310.7	309.62	310.76	301.03	301.74	309.73	304.29	312.35	306.9	308.06	300.77	298.85	309.2	302.07	306.89	304.29	298.23	304.57	309.22	305.03	307.65	305.74	306.48	311.18	304.89	307.56	306.88	303.82	303.81	308.43	300.62	300.08	310.21	294.23	314.72	301.87	313.37	306.59	301.61	298.61
304.63	318.78	313.27	308.68	300.68	301.49	311.07	303.05	306.36	316.57	313.72	308.51	310.23	307.4	310.61	304.61	311	309.54	303.23	314.63	303.59	313.46	310.81	308.86	311.49	307.64	306.9	313.17	304.12	315.9	309.95	310.07	308.16	310.79	306.28	307.62	306.73	306.89	304.79	308.76	306.8	311.37	308.07	310.53	311.64	312.04	308.92	310.49	311.79	314.13
[truncated: 100 more rows]
[truncated: 150 more columns]
