# Supplementary material for: Genetic dissection of main and epistatic effects of QTL based on augmented triple test cross design
Source: PLoS One. 2017 Dec 14;12(12):e0189054. doi: 10.1371/journal.pone.0189054 (PMC5730204; doi:10.1371/journal.pone.0189054)
Supplement: S9 Supporting Information — (ZIP) [file pone.0189054.s009.zip › z5_1250_0.5_10.csv]

318.1	319.41	318.15	315	317.12	315.18	319.69	315.68	316.07	319.17	317.13	318.15	317.56	314.49	317.88	314.8	316.58	317.71	318.71	317.68	316.42	316.14	315.14	317.46	319.98	317.95	318.78	316.16	320.49	320.34	317.56	316.3	319.11	317.45	317.08	318.41	315.33	319.32	316.61	314.79	316.57	317.93	321.1	315.39	318	315.54	316.09	316.34	315.71	315.65
294.5	296.18	293.97	295.83	293.82	294.53	293.67	295.41	294.45	295.92	293.49	293.88	291.73	294.74	290.64	297.04	294.49	293.72	294.64	294.11	295.59	293.24	294.23	293.85	297.15	293.01	294.51	295.89	291.56	292.98	295.42	295.68	292	293.91	295.61	293.93	295.2	295.36	294.59	296.35	293.72	293.08	293.49	292.13	295.56	295.74	292.07	294.08	295.3	296.24
303.46	304.97	304.37	302.92	306.73	304.97	303.34	304.21	306.74	304.07	305.9	303.96	305.41	303.52	305.54	304.03	303.28	306.08	305.29	305.71	303.41	305.35	301.97	306.49	302.98	302.68	302.73	302.31	303.79	303.58	304.62	304.44	304.43	303.05	304.43	305.18	303.87	304.36	303.07	302.06	303.23	303.77	304.58	303.49	304.53	306.28	305.61	302.68	303.93	308.05
306.26	305.27	304.93	305.92	305.18	304.3	307.56	305.76	307.67	308.56	306.54	307.05	307.02	308.67	308.62	307.79	305.86	307.28	306.79	304.14	305.75	306.42	306.57	305.75	307.09	305.99	307.29	306.56	308.53	306.64	306.5	307.46	306.99	306.26	308.28	307.77	308.47	307.31	306.77	306.88	306.44	307.18	306.17	307.09	310.01	306.56	305.1	306.98	309.45	307.62
309.24	309.4	307.43	305.42	308.43	307.94	309.32	310.89	308.08	308.57	308.52	307.47	308.06	309.19	307.01	308.66	310.8	309.36	309.42	311.26	310.55	307.15	309.25	308.04	308.45	310.24	308.46	308.83	309.33	308.4	308.1	308.16	308.36	308.46	308.47	310.74	308.39	309.78	309.91	306.42	310.39	306.83	309.56	310.33	307.6	311.28	308.52	309.87	307.24	307.51
315.09	312.5	312.48	310.11	314.44	315.18	315.48	310.57	311.81	312.36	312.47	313.92	315.43	313.22	313.45	316.63	313.43	312.14	312.73	313	313.35	314.99	313.27	312.67	313.19	313.43	314.67	316.96	313.8	315.59	314.94	313.8	314.5	313.39	314.7	309.75	312.75	312	312.88	313.19	312.48	313.45	311.53	313.4	313	315.5	311.98	312.21	313.86	311.11
308.44	306.88	306.64	307.21	308.3	307.38	307.25	308.39	304.3	307.94	308.84	308.6	307.69	305.51	307.72	306.7	306.67	306.88	306.56	308.09	307.06	305.03	308.16	306.76	309.14	309.06	307.59	304.68	304.12	309.71	306.95	304.58	308.49	309.01	307.68	306.95	307.84	306.82	309.11	306.18	305.29	307.05	308.75	305.3	307.9	307.3	307.84	308.05	306.93	304.84
312.04	311.61	312.27	312.35	309.27	312.11	312.02	310.7	312.18	313.59	312.56	313.41	310.68	311.69	312.54	311.47	311.49	311.91	309.66	313.85	311.72	312.31	312.81	312.08	311.41	311.63	311.48	310.35	312.69	313.11	310.73	311.63	312.88	311.43	310.12	312.54	313.22	312.51	312.74	311.74	311.61	313.22	309.48	311.8	311.85	310.49	312.86	311.33	311.31	312.18
322.8	325.23	323.86	321.91	325.34	325.19	326.14	321.93	322.92	325.62	325.31	325.15	324.06	324.17	324.68	321.44	325.76	326.18	323.56	322.04	325.58	322.46	323.7	327.8	323.74	322.62	325.28	325.29	324.89	325.37	325.79	325.57	325.15	324.67	325.78	325.17	325.18	323.4	324.85	324.42	324.29	323.86	325.68	327.12	322.9	324.14	325.11	323.87	323.16	326.24
299.37	300.14	300.64	302.52	300.43	298.84	300.45	299	302.23	302.35	300.09	300.83	300.77	299.74	301.83	303.63	301.7	299.61	302.6	300.66	299.46	302.71	298.32	300.45	300.58	300.13	296.65	300.64	302.56	300.63	303.14	298.87	300.01	302.01	299.31	299.08	301.46	300.8	300.84	299.9	303.49	301.53	302.96	302.51	302.45	302.59	300.63	301.2	301.27	303.39
316.71	315.09	314.22	312.65	317.51	315.33	318.24	317.92	316.08	316.76	311.94	313.66	315.52	317	315.92	315.35	315.2	313.8	316.73	315.24	314.32	313.72	313.56	316.18	313.23	314.79	314.05	317.43	316.5	315.3	316	316.35	314.79	315.62	317.67	315.31	316.96	316.67	314.09	314.97	313.84	315.84	315.42	315.14	314.68	314.21	313.61	315.17	314.53	316.57
313.95	316.56	316.55	316.27	314.03	314	316.72	315.72	316.15	310.97	313.57	314.38	311.65	315.05	314.18	312.25	314.14	312.55	315.4	315.48	315.42	316.24	314.64	316.4	315.11	313.89	316.8	313.29	313.7	315.95	312.36	315.68	312.42	314.23	315.64	315.81	314.49	316.35	315.06	316.03	314.84	314.13	315.6	317.28	315.21	314.78	315.74	314.18	314.41	313.39
303.48	303	304.4	301.71	303.88	302.63	301.42	303.8	302.8	302.18	304.48	304.22	302.06	304.49	302.09	303.64	302.42	303.94	305.36	302.39	302.74	302.55	302.85	304.39	302.45	302.7	303.24	304.21	302.57	304	303.56	304.35	303.9	304.71	302.42	304.32	304.46	305.31	303.23	301.8	304.39	305.37	301.55	304.27	303.4	304.8	302.6	302.97	307.49	303.99
302.89	302.24	302.91	303.48	298.58	304.15	304.85	301.85	303.19	303.92	304.77	302.82	301.46	302.44	304.03	304.11	302.6	304.24	303.84	301.08	301.82	303.39	302.03	303.3	300.89	300.95	302.42	304.38	305.07	303.96	302.89	301.91	302.94	301.89	303.41	303.76	305.52	302.83	302.83	302.85	303.16	303.78	301.38	302.14	302.69	302.03	303.11	303.78	301.73	302.81
304.67	303.8	303.98	302.5	302.52	304.23	303.59	303.27	300.91	300.96	301.28	303.3	303.19	302.84	302.55	304.74	302	303.18	305.13	301.62	304.36	302.72	303.72	301.47	304.54	305.28	304.83	305.2	305.92	302.71	301.13	302.44	302.45	302.12	302.88	305.07	304.7	301.63	304.41	303.96	304.48	303.68	303.2	303.3	304.08	303.16	304.11	301.51	303.96	303.56
295.31	295.26	297.18	296.25	296.36	293.46	293.9	294.35	294.85	294.54	295.76	293.42	294.41	295.46	298.75	294.31	294.14	293.27	295.94	294.77	294.58	296.8	292.2	296.48	296.1	296.06	292.87	295.58	294.91	295.02	295.07	294.92	295.19	294.49	295.46	292.95	294.49	294.78	299.38	294.31	295.2	297.15	296.87	293.67	294.36	295.49	296.24	297.59	296.38	298.44
326.31	327.47	329.66	328.66	327.04	326.52	325.97	327.18	325.85	329.25	326.31	325.69	327.44	327.32	328.23	328.4	327.42	326.97	327.07	326.61	326.36	326.56	325.22	324.7	326.56	329	325.28	325.92	325.27	327.29	327.17	327.6	326.08	326.94	327.41	328.76	326.61	325.49	328.91	327.99	324.64	324.22	328.91	327.1	326.68	327.42	326.32	325.38	327.27	329.04
303.3	305.59	304.55	305.55	305.28	304.97	302.72	304.72	305.77	303.9	302.92	302.91	303.42	305.48	306.64	306.1	303.56	303.76	307.75	304.5	305.91	303.36	302.44	303.16	303.97	305.48	301.63	304.96	304.18	303.42	304.06	303.04	302.17	303.88	303.01	304.71	302.33	305.37	303.34	303.32	303.96	303.64	304.83	303.02	305.42	302.91	303.41	304.8	302.9	303.93
301.29	304.08	304	303.3	303.21	302.64	304.22	302.59	301.95	304.37	303.85	302.5	301.13	303.23	304.23	302.59	300.42	301.37	305.48	302.27	301.69	300.18	302.03	301.6	300.99	302.51	301.55	303.28	300.94	305.47	300.55	304.1	303.3	304.41	302.37	301.05	301.43	302.61	303.58	303.11	302.74	301.73	303.76	303	304.07	302.93	300.31	305.63	302.97	303.37
300.75	302.48	302.71	301.01	300.1	302.35	302.57	301.98	299.13	299.67	302.33	299.39	301.68	301.67	299.57	302.23	301.29	300.46	300.34	298.24	302.19	302.12	302.66	300.74	302.97	303.08	301.55	300.07	301.58	299.71	298.9	301.39	298.87	300.22	302.05	300.8	303.31	300.78	301.16	300.21	300.95	300.88	302.85	302.62	301.1	300.61	301.52	302.01	302.42	303.63
291.64	292.88	295.04	291.91	293.73	295.1	292.81	293.07	298.55	292.82	295.08	294.38	294.34	295.58	292.1	294.32	295.42	295.06	290.93	294.55	296.97	294.73	294.16	293.33	294.1	292.57	294.21	291.25	295.18	294.27	295.77	294.34	292.27	293.44	292.71	293.39	294.24	295.31	294.44	291.57	294.15	293.2	294.15	294.19	296.84	294.65	292.33	294.2	294.97	294.95
301.72	301.06	301.93	305.14	304.58	302.27	302.67	303.2	304.03	303.57	304.74	303.61	298.71	303.22	303.5	305.28	304.9	304.14	304.82	301.99	304.85	302.11	302.33	302.52	303.16	303.9	304.12	305.65	303.73	305.36	305.43	303.64	301.59	304.26	304.6	303.23	305.24	304.13	302.38	304.7	304.02	303.36	304.1	303.68	305.08	305.74	304.19	303.88	303.39	302.19
298.14	298.08	296.53	298.09	296.39	295.21	297.83	298.3	297.71	295.97	297.81	295.61	297.36	295.78	295.11	298.8	297.7	299.77	298.03	296.23	296.99	295.42	297.31	297.14	296.73	298.08	297.66	297.3	296.95	294.64	295.74	293.69	297.11	296.65	296.02	296.34	294.86	296.89	296.66	294.68	297.17	295.39	297.73	297.08	298.11	299.57	296.65	296.28	298.13	296.6
314.1	315.83	315.39	315.42	316.13	313.45	313.73	314.75	311.26	311.87	310.91	311.32	314.18	313.6	315.74	314.39	313.21	315.29	312.04	316.25	315.52	314.12	313.63	312.03	313.89	315.28	311.32	312.09	316.89	313.4	315.56	314.34	313.9	312.95	313.45	312.06	313.85	311.73	315.15	309.65	312.83	313.71	315.51	313.91	313.65	314.06	315.12	315.17	315.2	313.57
303.13	301.02	304.41	302.92	302.79	303.01	304	304.47	303.38	300.73	302.32	303.24	304.04	303.18	302.91	301.77	304.07	303.4	303.68	301.99	305.31	304.69	306.1	302.54	303.22	305.29	304.43	302.76	302.48	300.86	303.83	302.24	305.79	303.57	302.2	301.16	305.93	305.41	301.35	304.97	305.51	303.72	302.58	304.8	300.98	303.66	302.79	302.25	303.17	305.36
314.13	312.87	313.9	313.28	315.98	311.36	314.73	312	313.66	312.39	314.9	313.62	313.58	313.18	312.65	315.56	311.28	314.03	314.92	312.84	312.5	312.02	312.76	309.25	313.37	312.89	312.79	311.94	314.53	312.84	310.45	314.55	313.73	315.71	314.76	315.25	309.67	311.32	313.97	313.6	313.4	313.02	314.12	312.99	313.04	314.41	313.77	311.03	313.23	315.04
318.08	318.18	318.43	318.37	317.63	317.38	319.12	320.66	318.25	318.67	317.03	317.82	318.9	316.87	316.03	317.86	316.65	317.78	319.21	318.37	318.63	315.66	315.14	317.32	318.61	318.36	318.72	320.04	319	316.02	317	319.4	319.33	318.46	317.8	317.14	316.42	316.75	318.9	319.5	320.3	316.13	319.98	318.4	319.49	319.27	316.73	316.46	316.71	318.13
315.89	310.86	312.1	316.56	314.74	316.57	313.7	314.47	316.58	314.49	315.02	314.81	316.48	315.99	314.54	314.76	314.92	314.09	314.96	314.75	315.13	315.2	315.89	314.39	314.18	314.37	315.42	315.95	313.6	313.42	316.71	315.26	312.62	314.24	313.96	317.38	314.5	314.67	314.46	315	314.48	312.21	314.82	311.51	313.8	314.06	314.33	314.63	315.36	314.01
297.73	298.88	297.22	298.08	296.82	296.48	298.84	295.87	298.58	298.86	295.02	297.37	298.05	296.64	296.66	296.78	296.1	298.29	297.19	297.22	297.65	297.49	298.34	296.45	295.22	297.63	295.47	298.61	296.79	295.84	298.13	297.52	296.3	296.1	298.19	297.27	293.99	298.09	294.41	299.04	298.95	295.55	296.94	294.77	296.53	296.95	297.54	297.15	296.28	295.69
315.75	318.45	313.83	316.54	316.17	314.38	312.27	314.9	316.12	314.77	315.23	315.11	313.22	313.79	316.7	314.08	314.93	313.89	314.12	319.76	317.56	316.55	316.08	315.52	314.91	313.77	313.81	314.53	315.25	312.58	314.6	314.14	311.17	315.8	314.43	319.14	314.45	315.35	312.75	313.73	316.71	316.71	314.05	320.3	316.06	316.13	313.23	313.13	316.22	313.43
303.37	306.52	304.72	303.49	307.83	307.18	302.94	303.84	304.02	305.12	306.12	305.66	304.5	302.69	304.52	301.42	303.11	302.4	304.81	304.41	305.56	305.18	305.26	303.48	305.22	301.12	302.91	303.71	305.8	304.78	304.23	302.64	305.55	307.27	305.8	305.31	303.45	304.9	303.21	305.87	304.65	303.13	304.24	305.11	304.41	304.24	304.24	304.38	305.37	306.57
320.61	317.37	319.16	319.13	318.59	316.7	317.67	316.78	317.86	317.96	318.71	318.37	318.92	318.17	317.79	317.56	317.04	317.15	316.53	318.22	318.22	317.07	320.63	320.29	319.36	319.58	318.72	318.7	316.25	318.38	318.05	317.7	317.47	318.56	316.1	318.63	317.82	320.38	318.32	318.22	317.95	320.77	316.37	319.25	316.34	320	316.97	318.07	316.63	318.39
325.63	324.02	326.9	326.29	328.15	326.6	326.81	326.19	327.1	327.96	328.72	328.03	325.16	326.29	326.89	327.31	326.13	325.35	328.93	323.9	325.5	325.44	328.69	327	323.97	327.42	325.59	325.05	325.96	326.5	325.11	328.29	327.06	329.91	327.45	325.89	325.53	326.4	326.06	328.39	325.73	326.67	328.19	324.81	330.06	329.41	327.18	326.85	325.71	325.84
302	302.48	301.46	303.26	304.3	304.24	302.07	303.22	303.68	301.66	300.89	304.9	303.98	303.04	301	302.77	302.66	305.26	303.08	302.48	304.4	304.33	302.17	303.52	303.47	303.5	302.1	304.02	303.4	304.26	300.98	303.25	303.76	304.78	304.8	303.19	302.03	303.42	304.53	302.07	302.92	302.11	303.11	304.32	304.3	306.66	303.44	302.27	303.94	303.14
326.23	327.3	328.42	329.69	325.56	327.88	329.85	327.05	328.87	328.41	327.15	329.31	331.06	325.16	326.01	327.06	329.35	326.42	331.38	329.73	325.58	327.34	327.31	327.53	329.21	326.25	330.88	327.28	328.95	327.67	327.72	328.56	325.06	329.4	329.39	329.23	328.41	326.91	327	328.73	326.24	326.63	327.31	328.41	328.19	327.11	328.11	327.64	329.54	325.1
306.47	308.2	303.47	303.22	306.25	305.12	304.46	304.29	304.28	304.7	306.58	306.17	306.62	307.87	304.8	304.52	306.28	305.77	305.84	306.75	305.39	305.68	303.17	304.84	303.87	304.26	305.22	304.14	306.03	306.37	308.31	305.98	304.52	302.92	305.63	305.79	306.16	303.95	306.43	303.37	303.59	303.88	306.43	305.47	302.81	305.78	305.66	307.85	306.65	306.04
298.99	299.1	301.81	299.39	301.07	299.86	299.13	297.77	301.07	299.05	298.91	301.31	300.43	299.04	301.15	301.31	299.34	298.72	298.33	298.09	297.49	300.34	298.81	302.26	299.5	300.31	301.65	299.67	299.56	299.76	302	299.86	300	302.09	300.34	299.42	299.69	300.39	300.09	301.24	301.05	300.18	301.66	299.02	302.21	301.15	302.48	301.82	299.22	299.29
305.57	304.72	306.4	304.69	304.09	302.62	303.25	306.04	302.61	304.69	303.61	305.5	305.74	302.84	306.32	303.44	301.58	305.97	303.82	304.65	304.79	306.21	305	304.03	304.96	303.24	304.31	303.93	304.71	305.11	303.85	305.56	303.86	304.56	302.53	302.1	303.77	303.88	306.73	305.14	304.11	305.52	303.21	305.7	303.56	303.89	304.22	303.48	302	304.35
304.23	301.08	304.2	302.45	304.01	302.33	302.89	300.8	304.25	303.08	303.61	303.82	304	302.05	304.3	300.79	301.83	302.2	304.12	303.14	305.57	305.02	301.53	299.93	304.01	303.22	302.4	302.93	303.05	301.56	307.44	303.53	301.73	303.76	305.46	303.49	304.36	300.92	302.56	304.32	301.27	300.83	300.67	304.26	302.9	303.76	302.91	302.19	305.34	301.49
317.25	320.68	319.56	318.73	318.45	320.66	318.83	320.15	317.47	318.38	317.57	317.71	317.81	318.07	317.69	319.29	317.37	319.27	316.4	317.12	319.65	319.28	318.15	319.42	318.33	320.51	317.95	316.05	318.46	320.09	318.89	319.7	318.15	317.41	317.65	317.3	320.11	320.3	319.44	319.93	319.52	320.67	318.48	318.36	319.13	318.8	318.68	316.62	315.81	319.62
315.75	316.8	317.51	319.35	316.23	315.75	316.52	319.99	318.38	315.77	316.57	318.43	316.45	318.16	315.88	316.61	315.2	317.32	313.85	318.83	314.56	315.89	314.52	314.78	317.27	317.88	318.5	318.11	317.01	316.08	316.48	316.59	318.34	318.6	317.39	315.94	317.69	319.86	317.23	317.05	318.36	318.88	316.47	317.64	317.98	317.59	314.81	319.14	316.42	317.29
316.53	312.1	317.1	315.72	317.09	314.96	313.98	313.44	315.37	316.59	312.09	314.55	314.15	313	316.53	314.5	313.82	314.23	314.57	314.82	313.82	315.85	315.87	312.34	315.79	315.84	315.09	314.89	314.08	313.22	314.52	315.55	315.52	315.01	314.82	315.12	313.71	316.05	315.15	313.48	313.76	312.19	316.52	315.12	311.71	314.56	315.44	312.31	313.52	315.24
319.2	315.58	315.43	315.75	316.4	316.66	318.55	317.9	319.74	316.61	318.84	317.07	318.37	317.94	317.55	317.01	319.18	317.64	314.67	318	318.53	315.49	316.39	318.02	318.53	317.69	315.57	318.03	320.21	317.78	317.39	316.17	317.96	317.41	316.55	316.66	316.81	319.2	317.08	315.5	314.8	316	317.23	316.71	316.14	320.01	317.01	316.27	318.9	317.63
302.17	302.4	302.84	301.66	303.49	301.97	304.35	301.97	303.05	300.38	300.99	302.83	301.91	300.59	302.37	300.11	302.3	304.42	303.02	302.43	304.7	304.2	301.01	303.9	302.93	301.54	301.38	301.1	301.99	302.7	301.43	300.81	302.83	302.11	301.33	301.26	303.75	303.09	300.19	304.44	303.32	302.78	302.74	301.29	299.83	301.48	302.84	303.58	303.42	300.79
304.5	306.66	305.02	304.84	307.13	304.35	308.02	304.71	308.63	305.92	304.46	306.45	306.85	305.72	305.89	307.44	306.99	305.6	304	306.17	307.66	302.49	304.03	304.54	306.73	307.08	304.99	307.87	307.19	304.63	305.86	306.45	307.45	308.69	305.64	305.38	306.79	308.07	302.07	305.05	307.15	306.21	303.92	307.07	307.27	306.58	303.83	307.35	304.58	306.57
313.13	313.54	312.69	312.05	312.6	310.06	311.89	311.77	309.19	312.96	311.86	312.86	312.08	312.63	315.68	310.79	314.61	314.48	310.86	311.88	313.07	310.11	314.37	312.72	311.82	313.98	311.76	313.92	312.06	313.21	313.75	313.75	315.01	311.74	312.98	312.49	310.77	311.18	310.94	312.8	311.34	314.01	311.01	315.03	313.18	313.08	314.39	311.22	310.98	312.5
293.17	295.61	298.52	293.61	296.62	294.3	295.04	293.26	295.17	295.4	295.48	296.41	295.89	293.89	294.49	293.49	292.74	295.41	295.16	295.31	294.91	297.02	294.22	293.56	295.24	295.36	296.81	295.12	295.1	294.24	294.07	294.42	295.81	295.94	294.88	296.51	294.22	292.83	294.14	296	294.98	293.59	296.7	294.35	295.92	295.12	296.74	294.81	294.76	294.56
303.22	306.61	304.13	301.56	301.98	305.12	304.43	306.64	303.64	302.66	305.94	302.35	305.2	306.32	302.55	305.72	303.6	305.62	306.88	304.33	306.23	301.99	304.71	305.88	303.8	305.04	303.96	304.96	306.2	304.56	304.97	307.47	304.6	302.13	303.1	306.13	304.43	305.94	305.6	303.88	305.26	305.12	305.54	306.66	304.77	304.82	303.06	305.75	303.32	303.9
328.16	327.58	327.86	328.94	326.95	328.25	327.19	329.13	327.4	329.88	329.12	326.24	327.65	329.06	330.93	329.67	330.13	329.71	326.61	329.07	329.49	328.7	328.56	326.8	330.89	325.52	328.22	328.97	327.94	330.2	329.22	329.12	327.84	328.71	326.4	329.44	329.7	330.22	329.66	328.4	329.19	328.08	328.5	328.85	328.32	328.59	329.37	328.03	328.55	326.97
314.05	313.24	313.4	312.94	312.02	313.37	312.03	312.61	314.09	316.73	314.67	313.36	310.98	313.36	315.73	312.89	310.56	314.2	313.32	310.38	314.3	315.09	313.2	314.34	312.44	311.57	316.41	311.18	315.35	311.41	312.57	312.34	313.78	312.02	314.39	313.08	313.88	317.66	310.7	311.48	312.26	312.11	314.11	310.31	312.95	314.97	312.81	313.76	312.94	311.9
305.24	303.31	306.17	304.4	303.71	303.77	302.4	302.92	304.77	301.3	305.52	303.13	304.54	303.93	305.45	304.68	304.01	305.39	305.52	301.77	305.71	305.43	304.96	303.51	303.03	301.56	305.71	303.69	305.23	302.47	305.16	304.32	302.39	302.9	305.17	307.24	304.23	304.1	305.25	304.01	306.51	301.33	304.47	301.88	303.55	305.59	305.66	303.32	305.32	305.78
329.02	324.57	328.06	327.59	327.16	327.69	326.37	327.98	326.64	329.12	328.06	326.95	326.64	325.6	327.49	326.4	326.62	327.23	327.47	328.53	328.21	329.34	328.45	327.82	327.13	326.95	327	327.49	326	324.42	328.58	326.93	328.97	328.2	327.42	326.15	328.83	327.94	327.51	326.22	328.33	328.97	326.46	326.53	327.31	326.22	330.04	327.25	325.83	323.44
317.03	319.45	317.98	320.92	320.81	317.41	320.06	319.16	320.12	319.98	320.18	316.11	318.71	318.72	319.15	319.5	319.81	317.84	318.55	321.79	319.05	320.19	319.89	317.04	315.24	317.96	316.24	319.8	318.94	316.96	319.7	318.49	319.61	318.91	318.7	317.18	318	321.96	317.18	318.06	319.85	318.06	319.94	321.12	316.43	319.43	318.57	319.3	317.07	317.05
295.24	293.22	294.76	295.11	292.06	293.17	294.21	291.71	293.98	293.05	295.93	295.08	295.27	293.51	294.4	295.23	294.77	293.42	292.83	295.8	294.58	294.91	294.48	294.83	294.86	294.34	292.43	293.04	292.1	293.4	294.42	294.35	293.79	292.82	293.91	292.33	293.37	289.79	293.41	293.4	293.73	291.6	293.23	295.76	293.37	292.48	295.51	294.43	294.05	292.45
319.06	318.24	317.13	317.74	317.32	316.57	316.65	318.16	321.31	318.45	316.83	320.92	317.63	320.55	317.63	319.23	318.02	317.8	315.07	319.77	320.56	318.19	320.86	318.92	317.85	318.5	317.3	318.04	319.36	316.69	318.33	318.22	317.34	315.17	318.86	316.77	317.59	317.83	317.8	318.62	316.86	318.44	316.85	316.36	317.64	320.2	318.64	317.86	318.08	317.45
310.8	313.19	313.9	312.47	313	311.86	311.77	311.44	313.65	313.53	314.63	310.22	312.8	313.77	310.58	312.33	313.26	310.65	311.18	311.62	312.89	311.22	311.93	311.81	312.67	310.71	311.39	312.29	312.72	313.96	312.55	313.22	313.85	313.24	313.07	308.83	314.41	313.23	311.7	310.45	311.83	313.89	311.61	314.84	313.74	311.68	314.17	312.92	312.69	312.87
319.8	318.74	315.7	318.6	318.91	315.2	316.04	318.22	317.6	316.9	314.88	314.81	318.51	317.14	316.76	317.23	318.09	317.54	319.1	316.23	317.62	315.97	316.84	318.07	318.55	318.72	318.09	315.31	319.06	318.17	317.69	320.62	316.96	318.23	315.6	318.07	320.01	315.86	317.85	317.54	316.04	315.59	320.34	316.55	316.34	317.08	316.67	317.55	316.07	318.24
312.81	311.2	314.5	315.08	314.61	310.93	312.25	314.88	312.74	312.05	312.58	310.24	312.43	312.57	312.24	314.01	316.58	313.6	310.35	312.5	315.16	315.55	313.69	313.88	315.21	313.94	312.47	311.78	313	313.75	313.89	315.56	311.8	312.15	310.43	312.65	312.68	311.23	312.67	313.47	314.54	318.36	314.59	311.9	313.15	314.45	313.42	311.7	312.55	311.58
314.91	312.06	316.69	315.11	316.08	312.87	316.33	316.45	315.41	314.52	313.81	314.67	315.43	314.16	313.57	314.47	316.01	317.23	316.42	313.54	316.62	315.71	317.71	314.42	312.78	315.97	314.93	312.39	315.52	312.66	315.45	315.03	317.12	315.12	315.68	315.76	316.2	316.01	313.56	312.31	314.61	318	316.62	314.39	314.57	315.42	313.33	314.79	313.54	315.37
328.1	328.8	328.9	328.42	329.59	329.93	328.17	327.78	324.99	328.86	327.69	326.44	328.41	327.49	328.93	328.83	326.49	328.02	329.9	325.43	332.07	327.53	327.36	329.37	328.95	327.35	326.38	329.93	328.84	328.54	328	328.98	326.46	326.3	327.95	327.01	327.24	328.33	327.82	327.3	329.21	326.03	328.53	329.97	327.21	324.87	330.96	325.67	329.06	324.73
314.9	312.98	311.71	314.05	313.84	315.07	313.51	314.97	313.13	313.66	313.53	312.5	315.38	310.8	313.66	312.29	312.96	314.56	312.44	313.74	313.65	313.22	314.23	314.19	313.07	312.86	314.15	314.52	312.06	315.69	313.82	311.56	313.51	312.44	314.12	314.49	312.72	314.16	314.19	312.27	316.31	314.77	313.78	316.29	313.62	313.43	312.98	314.15	314.72	315.42
311.45	311.51	310.76	309.77	311.79	313.68	310.44	312.78	311.7	312.03	314.05	312.33	310.42	310.64	310.86	311.35	311.15	311.21	311.47	311.92	314.06	308.63	309.68	309.79	313	311.6	307.73	310.49	314.8	312.67	313.17	310.11	309.89	313.55	311.47	312.85	311.5	312.11	314.65	310.82	310.7	310.59	310.41	312.08	312.02	312.49	309.73	314.85	312.42	315.62
311.36	315.07	312.3	311.67	314.98	312.68	314.43	312.33	313.03	313.99	313.98	315.17	313.82	315.08	314.48	314.08	312.36	310.93	315.23	311.77	310.96	313.08	314.53	310.67	315.42	314.87	313.79	312.01	312	312.77	312.69	312.14	312.14	315.05	311.84	312.16	314.68	313.45	312	314.89	314.62	312.75	314.24	312.48	312.26	311.94	310.34	314.62	315.52	315.04
318.41	318.76	317.53	317.95	316.61	316.46	318.56	316.02	319.58	318.74	317.85	319.06	318.15	316.68	319.84	315.76	316.53	318.54	315.64	317.98	318.51	317.89	317.13	321.27	320.25	320.29	318.98	319.92	318.3	314.76	320.08	317.53	318.96	316.45	318.39	316.66	315.96	318	321.05	317.53	318.07	317.5	319.55	319.14	315.81	315.39	317.88	318.95	317.93	320.17
328.69	329.17	326.09	330.29	329.86	326.84	327.94	327.6	328.69	327.78	327.5	330.29	326.71	327.92	324.07	328.31	327.01	327.89	326.78	326.68	326.38	328.92	329.31	326.66	327.51	328.16	325.84	325.12	327.7	328.75	328.94	326.57	326	327.58	327.49	329.31	327.74	325.89	326.2	323.88	328.16	325.75	329.53	330.01	327.12	326.35	328.26	327.63	331.28	326.29
326.32	327.39	326.43	326.27	326.55	327.16	327.81	327.95	326.77	325.72	324.75	326.81	329.32	325.4	327.63	326.58	327.7	327.2	328.14	327.88	327.75	327.83	324.82	326.34	326.64	327.56	325.37	325.05	327.21	326.04	330.43	323.32	329.4	325.3	328.96	328.05	327.1	325.8	329.93	325.38	327.34	326.52	327.29	328.6	326.61	327.86	326.02	328.55	329.17	325.7
316.14	314.55	318.17	312.93	317.08	314.55	315.98	317.22	315.96	313.84	313.55	315.99	317.65	314.58	313.76	317.75	315.85	313.95	315.75	315.97	316.42	313.16	315.35	317.07	313.33	313.82	312.31	315.71	317.2	315.72	315.77	316.14	316.9	314.29	315.09	314.54	315.93	315.02	314.93	315.78	314.24	313.31	313.15	312.08	316.57	312.68	314.36	314.75	312.21	313.79
307.63	305.82	307.22	306.84	308.15	305.05	308.13	307.73	308.44	304.77	307.06	307.12	305.38	304.78	304.89	309.64	307.72	310.06	305.64	306.26	309.19	310.48	304.88	307.3	306.39	308.35	307.87	308.22	306.44	308.08	309.43	308.75	306.75	308.35	306.23	304.7	306.33	309.07	308.73	307.52	305.12	306.51	307.83	307.86	309.37	306.24	308.85	310.09	307.41	307.63
306.74	308.44	310.31	309.33	307.95	307.7	307.85	308.35	307.64	309.33	309.36	308.27	310.65	307.55	308.19	308.55	308.68	307.4	307.91	310.17	307.39	309.35	309.19	308.89	308.45	304.61	306.95	307.18	307.05	307.04	310.17	307.44	309.66	309.52	310.42	308.1	308.41	309.7	309.42	307.58	306.04	307.91	310.17	308.07	310.65	308.87	309.81	310.38	310.04	309.45
294.1	292.9	297.51	295.99	292.93	293.62	293.11	296.41	291.33	294.29	294.13	294.49	294.86	294.25	296.54	296.43	295.42	294	295	293.69	292.9	296.63	294.58	298.33	294.22	296.1	293.54	294.55	296.13	294.86	296.48	295.51	296.96	296.04	294.71	296.47	294.55	295.19	296.4	294.15	296.24	295.37	297.53	296.17	293.99	293.11	293.13	296.2	296.09	291.84
295.93	294.93	297.2	299.47	297.98	293.19	295.92	297.52	296.91	293.73	292.36	294.03	294.22	294.06	294.31	294.5	296.25	297.16	293.25	294.75	294.05	292.41	297.66	294.18	296.16	296.14	294.31	295.35	297.28	295.52	294.93	296.08	296.07	298.43	295.53	292.3	294.23	295.74	295.16	296.66	291.62	298.59	296.04	296.85	292.95	297.13	295.92	296.17	295.29	294.82
304.62	303.76	304.63	304.01	305.68	304.64	302.68	304.58	302.9	302.78	305.27	303.66	307.52	301.95	305.47	300.33	304.22	303.49	303.64	302.9	304.7	302.95	301.83	301.28	305.07	306.08	307.31	306.57	305.05	302.82	305.8	306.83	306.13	305.44	302.66	303.77	304.29	305.8	303.87	303.1	306.19	304.45	302.16	306.7	305.03	304	304.65	301.6	305.33	305.34
328	327.84	328.6	328.54	327.01	326.37	330.29	326.5	325.53	327.21	328.9	328.57	326.31	326.92	328.27	326.83	328.54	325.48	327.31	328.65	326.38	327.15	327.82	327	325.7	327.96	328.59	326.38	331.05	327.17	327.35	329.79	329.72	327.62	326.84	327.96	327.19	326.42	328.53	327.3	329.38	331.43	328.32	327.03	325.13	327.77	325.25	328.17	328.22	328.07
309.76	311.39	309.71	314.13	309.92	312.73	311.91	312.04	312.14	311.24	313.35	310	311.46	311.16	310.6	312.61	312.37	311.69	311.44	309.82	310.5	312.54	309.87	312.1	310.26	311.93	311.12	310.71	312.25	310.89	310.73	310.26	313.19	310.01	312.29	313.17	311.94	311.85	308.07	310.61	312.76	310.61	313.4	311.83	312.36	309.55	313.03	312.18	312.51	312.14
312.39	314.04	316.53	315.31	314.61	315.56	313.51	315.09	314.55	315.09	313.2	315.87	314.12	314.71	315.44	311.21	313.09	314.07	314.05	314.68	316.21	316.15	313.4	315.34	314.93	312.2	316.9	313.46	312.94	312.58	315.24	315.98	314.91	313.93	314.82	312.22	314.03	313.61	313.84	314.64	314.05	316.11	315.59	315.59	312.67	313.87	312.59	312.78	316.57	314.74
302.42	303.3	305.3	302.87	304.4	303.69	303.31	301.56	304.31	304.73	304.06	304.77	301.05	303.63	302.33	305.15	302.98	303.67	304.66	303.94	303.34	304.53	304.28	303.24	306.97	304.57	305	302.68	301.08	302.14	301.85	300.79	304.46	304.03	303.95	301.09	303.29	304.71	304.75	303.24	305.03	303.64	303.35	303.3	302.39	304.46	304.53	302.97	302.68	302.25
327.43	328.4	329.44	325.01	326.1	328.66	327.97	329.66	325.39	329.11	325.33	328.51	327.97	328	325.31	328.21	328.88	327	328.7	329.53	328.05	329.07	326.52	326.86	327.64	327.04	327.7	328.7	326.89	328.95	328.45	327.5	329.32	326.19	328.35	326.93	329.64	327.61	328.04	328.74	329.98	327.35	326.12	327.46	327.15	329.38	328.77	327.05	326.21	326.86
312.09	313.6	313.63	311.49	313.75	313.74	314.09	314.12	312.87	312.86	313.97	314.87	312.4	314.68	314.05	314.05	316.73	312.97	312.65	314.67	310.41	313.85	316.31	315.08	316.58	312.83	313.45	314.12	313.78	314.25	315.06	312.73	314.73	313.56	313.29	312.62	312.33	315.37	313.85	317.14	312.61	314.67	312.47	313.9	312.76	313.18	312.56	314.51	312.57	312.63
308.98	309.89	310.76	308.24	310.1	309.69	308.76	308.87	311.02	306.64	309.18	308.56	306.81	310.56	310.16	308.26	309.3	308.62	310.62	309.14	309	307.28	304.88	309.8	307.48	310.63	309.83	309.58	310.34	308.29	308.3	311.05	309.25	309.86	306.74	311.26	308.26	310.19	308.48	308.5	309.4	306.44	310.02	311	309.27	308.75	309.47	309.09	307.37	307.77
320.03	318.33	318.87	318.84	316.97	318.87	320.63	316.99	318.76	316.68	317.65	319.08	319.69	317.13	320.33	319.54	318.83	317.21	318.23	320.03	319.15	316.01	319.7	316.96	319.12	321.15	318.78	318.45	321.1	320.61	317.46	319.96	319.44	320.99	319.06	317.89	317.53	319.85	316.37	320.54	319.1	318.97	320.62	317.53	318.98	317.86	318.64	317.17	317.48	319.28
304.81	309.71	308.37	305.88	306.12	309.4	307.88	306.4	305.31	307.72	307.61	308.97	306.25	306.05	306.55	307.53	307.65	306.59	309.38	308.5	308.1	306.55	305.71	307.08	306.5	306.47	306.73	306.22	305.73	308.24	306.32	308.28	305.79	309.52	309.32	308.56	308.7	306.53	309.62	306.1	304.52	305.99	306.19	305.04	306.94	307.06	305.62	308.12	308.3	307.49
328.81	328.02	328.42	329.7	328.91	330.45	327.99	326.4	329.53	330	329.77	330.56	325.98	329.28	332.96	328.01	329.73	328.99	325.29	325.74	328.79	327.78	328.09	328.58	326.93	328.21	329.85	327.79	327.02	327.02	328.78	328.01	328.77	327.77	329.23	329.3	327.63	329.09	327.53	329.18	327.87	328.1	325.94	330.58	326.54	328.14	327.85	329.44	329.21	330.51
309.96	307.93	308.39	310.73	308.49	310.23	308.39	307.73	308.25	308.8	309.15	307.26	307.66	308.88	309.86	313.56	307.61	309.85	310.47	307.7	307.79	309.77	309.76	310.3	310.32	309.65	309.64	308.17	310.53	309.94	307.98	305.49	307.76	308.51	308.41	309.61	310.39	309.44	309.79	308.42	308.25	308.85	307.78	310.17	308.6	307.68	307.72	311.24	309.68	310.42
299.51	302.54	303.09	302.05	304.02	303.11	300.59	305.49	302.56	301.69	303.57	301.05	303.03	303.82	301.06	305.11	300.64	304.51	302.41	300.28	303.14	302.65	299.85	303	301.51	302.99	304.82	300.65	303.68	301.74	302.67	300.59	303	302.11	302.7	303.07	303.03	300.32	303.85	303.91	300.74	303.17	300.39	301	302.43	303.98	305.66	302.36	300.61	301.31
302.95	304.11	302.19	304.95	304.52	301.7	302.36	305.33	303.6	305.72	302.61	303.35	302.52	304.79	305.15	304.74	302.87	301.96	305.35	303.28	303.29	302.35	302.68	303.13	303.25	302.64	300.87	301.84	302.18	304.9	303.33	305.55	303.32	302.02	305.79	303.26	303.38	306.77	303.12	304.65	302.74	302.59	301.63	303.9	305.42	302.17	303.39	302.52	300.63	302.7
327.74	326.63	326.37	331.43	326.96	327.26	329.14	327.38	325.93	327.4	325.96	327.27	327.86	327.44	326.84	329.1	326.77	329.3	325.48	326.7	329.19	327.89	326.84	327.72	328.58	328.93	328.43	327.49	327.76	329.63	327.52	325.19	328.96	326.77	328.33	328.98	328.74	329.21	329.32	326.85	329.4	326.73	326.26	329.18	326.72	326.65	326.59	327.24	327.85	328.64
306.95	306.48	308.93	308.6	305.86	306.84	305.45	306.2	305.31	304.54	305.85	303.64	304.67	306.3	306.73	307.89	305.31	303.37	304.38	306.66	303.38	306.5	308.26	306.48	303.07	305.68	307.15	306.28	306.51	306.56	307.22	306.07	304.28	305.05	306.26	302.43	307.12	306.24	307.88	307.32	305.02	305.39	306.7	308.27	306.99	304.36	304.84	306.34	305.67	306.67
303.16	305.33	305.27	301.43	304.41	301.43	302.75	301.72	302.29	301.79	302.14	305.72	302.78	306.43	304.31	303.82	302.11	302.98	304.7	303.82	301.75	305.12	306.86	303.93	300.51	304.02	303.84	303	304.1	304.76	300.98	304.47	303.87	303.53	304.19	305.34	301.06	303.67	304.54	302.1	304.93	302.4	303.32	303.99	303.48	301.36	305.04	302.12	301.27	304.07
312.67	315.64	316.18	313.99	314.07	313.55	315.18	316.67	313.38	313.93	313.5	314.83	315.87	312.71	317.24	316.17	316.95	316.14	315.53	316.01	315.93	316.04	315.51	315.05	314.55	315.5	312.62	315.23	313.48	315.03	314.73	315.29	316.6	315.61	317.16	316.22	313.34	316.16	315.1	318.03	314.87	315.08	312.6	312.62	314.7	316.52	314.94	314.4	314.15	316.88
296.72	294.31	296.83	295.38	299.15	300.01	296.87	297.5	295.81	296.32	297.95	295.48	297.18	294.78	296.75	299.05	293.59	297.58	296.65	296.12	296.41	296.5	298.78	297.21	294.87	296.08	299.16	297.98	298.19	298.25	296.99	299.29	297.18	297.69	298.31	296.2	294.45	297.64	296.29	295.99	296.67	296.43	298.05	294.98	295.56	295.36	297.52	297.83	298.38	298.61
304.59	304.01	303.57	305.85	305.44	304.32	303.39	303.71	302.98	305.72	304.53	306.21	305.51	304.89	305.45	303.16	307.11	304.54	305.5	305.21	306.14	307.66	305.51	303.42	305.12	306.92	304.13	305.89	303.22	303.41	306.5	303.6	304.98	304.77	307.06	306.62	306.93	304.85	303.86	302.17	304.34	304.63	305.39	306.18	305.63	307.03	306.64	304.34	306.65	305.83
308.84	311.77	310.92	311.71	311.97	310.28	310.17	311.23	313.04	310.08	309.43	311.97	312	311.77	311.15	313.39	311.15	311.52	308.03	312.66	310.02	310.36	312.64	311.98	311.86	311	312.22	310.57	311.03	311.26	312.05	309.82	312.97	314.38	310.91	313.45	310.65	309.57	311.7	311.88	312.11	313.68	310.76	311.56	310.48	313.04	312.88	311.46	312.35	312.42
306	300.96	303.07	302.62	305.15	304.93	305.01	304.4	304.51	306.39	304.91	303.78	304.48	305.78	303.87	305.79	306	304.94	302.37	304.88	304.86	306.48	304.8	306.14	303.82	302.44	304.27	302.44	306.07	305.61	303.29	305.4	305.69	304.68	304.63	301.23	304.14	304.15	305.87	306.13	305.1	303.85	302.23	304.62	305.57	305.53	303.3	304.42	304.12	305.24
298.96	297.88	298.52	300.22	300.25	301.62	299.69	299.6	299.4	301.3	300.44	299.55	301.4	300.97	300.51	301.81	299.63	298.65	301.39	299.11	301.01	300.51	300.77	299.08	301.84	301.92	299.03	303.27	302.87	299.61	298.01	299.91	299.1	297.31	297.73	301.37	299.74	301.95	299.67	300.43	301.89	298.19	302.09	298.53	298.7	301.12	299.9	300.64	302.98	300.52
327.44	327.72	327.57	328.76	329.53	328.75	326.12	326.37	330.17	326.31	328.22	328.11	326.35	328.54	326.59	328.54	329.84	329.03	329.53	325.29	327.4	328.51	330.3	330.15	329.72	326	328.57	325.72	327.53	328.86	328.41	326.46	329.05	328.64	327.84	327.26	327.82	326.73	327.37	328.29	330.31	328.22	328.54	328.55	327.6	329.06	328.09	327.17	325.95	328.56
305.58	301.12	305.49	302.8	305.3	301.33	302.73	303.27	307.05	303.2	304.01	303.53	304.72	304.59	303.95	305.08	302.64	303.69	303.62	302.31	305.8	302.26	303.91	301.41	305.41	304.9	302.37	305.26	303.26	303.68	302.47	304.6	303.69	304.86	304.77	303.59	303.18	303.72	303.46	306.12	303.93	304.65	304.33	304.8	302.76	300.39	303.81	304.36	301.14	302.98
315.59	310.6	314.64	314.97	312.45	313.84	315.69	313.12	312.01	311.61	313.26	312.63	314	313.7	314.52	312.39	312.96	313.43	313.21	314.69	313.67	312.64	312.77	310.55	314.62	314.31	311.91	314.72	314	312.78	315.79	313.74	313.14	312.05	313.53	310.66	315.14	312.16	314.65	310.7	313.39	313.7	312.86	310.63	313.88	313.29	314.41	316.08	312.2	313.41
305.22	304.17	305.5	305.49	306.23	307.53	304.3	308.79	306.38	304.73	305.82	304.7	306.03	303.78	304.95	306.53	306.03	305.35	305.27	303.97	307.27	304.67	306.03	304.02	303.41	305.7	306.71	303.79	303.33	302.12	306.02	306.12	307.18	303.67	306.02	306.41	304	305.18	306.15	306.06	305.72	305.94	308.04	304.84	307.48	307.35	305.29	303.25	304.56	303.9
313.49	315.9	314.07	316.59	312.88	313.83	315.06	312.98	315.09	315.05	311.3	312.46	314.02	314.82	314.1	313.16	314.38	314.28	315.54	313.23	312.35	315.32	316.08	315.77	314.18	314.39	316.43	316.25	312.27	316.39	315.68	313.71	314.64	315.46	315.59	316.41	316.28	315.27	317.35	317.46	314.42	314.37	315.46	312.95	314.05	313.01	315.34	315.51	315	315.32
304.88	309.42	307.81	307.91	307.2	307.26	306.05	308.8	305.36	308.81	307.65	307.61	306.63	304.72	307.23	308.51	307.97	305.74	307.21	308.48	306.43	306.21	309.04	305.62	307.22	307.49	307.99	308.81	306.48	305.68	311.45	307.7	308.35	305.01	307.33	306.08	306.95	309.91	306.58	307.01	306.31	307.07	307.05	309.51	307.38	307.97	306	309.64	304.11	307.08
295.46	295.82	294.6	295.99	295.53	293.61	297.6	292.1	293.72	293.99	295.1	297.07	294.14	295.56	293.9	293.98	297.01	295.51	296.56	292.65	294.97	296.43	296.67	293.14	297	296.81	294.77	296.11	295.98	295.94	295.06	293.8	296.64	296.44	295.37	293.75	295.99	294.48	294.14	296.83	294.76	294.45	295.27	295.55	291.92	292.67	295.83	296.25	294.04	293.79
304.38	299.87	302.55	300.84	301.4	301.38	300.51	303.85	302.11	300.86	299.87	301.37	301.68	298.5	301.61	301.05	300.46	301.21	302.26	300.82	303.41	302.96	302.76	299.96	301.43	299	300.99	301.41	300.57	299.18	298.69	302.92	298.89	300.56	302.02	298.62	299.87	300.87	301.57	303.35	302.3	301.24	302.69	302.81	301.75	302.83	302.96	303.91	302.46	302.33
304.1	304.53	303.86	302.75	302.98	303.65	305.08	304.34	304.05	302.26	306.41	306.22	304.72	304.53	305.11	303.2	303.97	303.6	305.17	303.59	305.83	304.08	305.01	304.41	303.43	305.01	304.11	305.29	303.84	304.98	305.58	304.86	302.92	307.15	304.63	304.69	305.03	303.6	305.3	304.96	305.66	304.36	306.97	303.91	302.91	305.89	304.27	303.92	303.24	305.1
316.1	314.82	313.48	312.36	313.77	314.12	314.28	314.56	315.88	313.04	316.85	313.77	315.91	315.3	314.57	313.33	314.96	314.89	315.29	314.28	311.43	313.53	315.48	316.22	317.7	314.27	316.36	317.18	312.7	316.36	312.81	315.37	315.51	313.01	317.05	315.23	313.73	314.66	315.78	315.08	314.07	313.3	313.94	313.4	314.07	314.39	313.68	313.72	316.51	315.35
295.72	292.95	296.87	293.15	293.38	293.73	293.27	297.01	293.59	293.33	296.05	293.83	294.29	296.31	292.67	294	292.65	295.75	293.15	295.3	294.57	292.74	294.71	295.89	295	294.8	296.32	293.45	293.37	297.31	294.52	295.61	291.06	295.26	295.47	293.12	293.7	294.12	292.83	293.15	294.03	292.91	293.18	294.34	293.91	295.44	295.3	292.55	293.17	292.77
303.44	302.98	303.32	306.63	301.02	302.18	302.77	303.37	302.87	303.73	303.86	303.85	301.05	304.79	303.95	303.78	304.5	303.84	305.58	305.56	302.08	302.87	301.8	303.65	302.15	304.24	302.5	302.14	302.47	305.53	303.66	301.12	304.84	302.18	300.58	300.71	301.56	303.36	301.61	303.22	305.28	303.51	304.21	305.01	303.7	301.63	302.08	302.81	300.44	304.65
302.85	304.47	304.18	302.75	305.38	304.52	306.05	304.74	304.68	306.55	303.93	304.78	304.7	304.08	304.26	306.6	307.62	306.41	304	305.73	306.18	305.52	303.14	307.2	308.98	305.43	303.5	304.12	305.77	303.67	306.12	305.84	306.81	303.96	303.44	306.54	304.71	306.63	304.83	306.88	306.75	304.21	304.09	305.16	303.33	306.94	307.84	302.24	304.37	305.3
316.75	317.55	316.9	317.2	317.66	316.13	313.85	314.51	315.77	318.45	316.76	316.11	314.95	315.37	317.44	316.2	315.23	316.27	315.09	316.47	317.99	315.76	314.72	315.99	316.19	315.81	316.73	314.73	317.16	317.47	314.51	316.52	316.86	315.18	316.01	317.14	317.52	320.22	316.22	314.33	316.23	315.42	315.24	316.57	315.04	319.96	315.12	317.69	314.65	315.45
295.67	294.38	296.27	294.85	295.91	293.73	293.72	297.01	292.83	293.94	295.7	295.93	295.36	295.98	297.11	295.65	295.43	292.48	294	292.58	295.6	295.94	295.26	295.34	295.94	294.75	293.93	294.81	294.73	296.94	293.33	296.57	295.57	294.96	293.95	295.72	295.12	295.7	296.76	295.54	295.47	293.25	294.24	296.16	294.25	294.58	294.16	294.44	294.43	296.83
300.29	299.98	299.85	299.94	299.34	300.98	300.89	297.39	299.39	300.53	299.57	301.01	302.45	297.24	299.44	300.15	299.2	300.29	300.33	299.05	297.87	302.9	301.34	301.44	300.59	300.52	299.26	299.54	300.14	299.19	298.74	299.77	300.54	299.33	299.87	299.5	299.99	302.73	300.97	300.63	298.99	300.17	300.19	302.63	298.99	298.08	298.53	301.13	300.41	300.56
304.97	305.1	302.57	302.72	306.63	307.68	302.83	303.37	306.7	304.5	305	305.09	302.77	308.02	303.21	306.93	302.7	304.11	305.03	306.25	303.11	304.01	307.66	307.36	305.54	306.25	303.5	306.01	306.52	306.24	305.02	307.38	306.17	306.6	306	304.53	306.07	305.22	305.16	305.21	305.88	305.02	304.46	307.33	307.4	305.77	304.38	306.96	305.91	308.97
300.87	302.24	302.63	303.42	303.06	304.71	303.28	306.01	303.87	303.65	305.36	304.49	304.98	304.03	302.35	306.23	303.6	304.4	305.87	303.51	305.01	301.93	304.55	303.05	304.21	304.2	303.86	303.53	302.01	301.09	304.97	302.06	303.42	305.23	303.56	303.01	302.96	304.16	302.16	302.25	303.87	305.8	305.74	304.96	303.91	302.54	303.73	300.54	303.85	303.08
315.05	317.33	312.61	312.22	314.34	315.74	313.41	316.23	315.63	312.97	315.52	316.7	316.22	313.91	314.06	315.69	315.46	315.28	313.6	314.42	315.76	314.37	314.97	314.19	312.85	313.21	313.72	314.2	312.98	314.81	312.55	315.33	314.16	314.86	316.02	313.55	311.66	316.12	314.05	312.75	313.42	313.67	313.11	313.85	313.91	314.03	315.19	312.4	315.5	314.28
327.31	324.12	324.8	322.58	327.18	323.12	323.19	322.77	327.6	326.3	326.07	326.91	324.56	327.06	325.54	325.8	324.65	326.17	322.88	326.98	325.98	325.18	324.69	326.46	324.98	324.07	323.92	324.89	323.87	324.92	323.89	324.49	326.21	324.89	326.43	326.13	324.9	325.45	324.13	327.21	324.67	326.83	325.87	324.51	322.69	323.66	323.45	324.28	326.4	325.52
294.58	295.87	295.99	294.25	296.2	295.73	295.59	292.83	294.61	294.94	292.74	295.87	294.93	294.47	295.97	295.09	293.8	296.05	293.97	297.19	295.99	293.88	292.76	295.95	295.13	297.57	293.8	296.2	295.74	294.08	296.58	293.23	294.78	294.75	294.13	294	297.66	295.42	292.91	294.63	296.32	292.2	292.74	295.61	295.06	295.68	293.87	292.81	293.72	296.54
317.83	317.55	318.05	315.91	316.93	317.48	315.52	318.41	318.64	317.42	316.52	316.02	316.48	317.21	317.81	316.1	316.91	316.25	318.72	318.46	317.64	315.49	317.97	320.1	319.83	313.03	318.64	315.62	317.74	320.06	315.31	317.57	320.49	317.7	318.41	319.87	315.41	317.4	316.55	316.39	317.77	315.45	316.94	317.21	316.49	317.23	316.05	316.62	317.84	315.74
329.03	326.91	328.45	326.86	328.69	330.01	328.47	326.46	327.87	326.81	329.85	330.49	328.42	326.28	328.66	327.74	328.64	330.04	326.29	327.94	328.48	327.29	325.45	328.01	329.98	328.76	327.47	328.74	329.8	328.73	326.12	327.19	330.68	329.07	328.61	328.93	330.11	330.58	328.96	326.92	329.75	330.02	329.73	328.1	327.21	326.35	329.43	328.32	326.89	328.38
325.75	324.4	325.81	324.45	325.3	327.37	324.86	323.55	324.19	327.23	326.46	324.02	325.01	320.78	323.51	322.78	324.3	323.58	323.71	322.11	322.47	324.06	324.64	326.41	324.01	325.77	326.53	324.77	326.51	323.64	324.9	324.03	325.98	323.97	325.06	325.33	322.25	323.18	326.66	325.1	323.11	324.16	324.7	324.07	323.47	323.89	323.86	327.52	325.85	323.56
324.49	324.76	323.78	327.82	323.89	324.94	324.54	323.99	323.95	323.89	324.12	327.55	325.17	324.87	321.48	325.85	324.41	322.68	327.91	327.17	324.37	325.92	322.13	323.17	326.47	326.49	326.97	325.9	325.52	323.13	325.01	324.89	325.47	323.89	323.49	325.83	324.03	321.96	321.31	326.15	324.26	323.93	323.1	323.95	324.45	325.39	326.17	325.38	321.21	326.55
324.05	325.82	326.1	327.08	324.92	326.53	326.63	325.45	324.3	324.32	324.7	326.17	324.25	328.91	324.37	322.26	325.04	327.64	323.43	327.03	326.16	325.18	323.28	327.15	325.12	326.26	323.82	327.13	326.78	325.2	324.68	325.2	324.97	325.69	325.57	325.28	324.13	324.12	326.37	327.88	323.71	326.38	327.1	327.65	325.59	323.49	324.43	323.32	324.75	323.48
292.78	293.18	294.82	292.88	297.08	293.96	295.29	294.73	295.76	295.01	293.42	295.14	292.98	294.98	293.09	295.21	293.16	293.2	293.79	294.21	292.59	292.58	293.85	292.04	294.43	294.39	295.8	291.91	293.43	291.93	294.16	293.47	294.58	293.08	294.72	295.01	294.61	293.94	295.45	296.15	295.51	294.95	293.1	293.18	293.93	292.44	297.18	294.02	294.43	294.3
301.68	299.55	302.67	300.44	301.86	303	304.14	301.3	300.77	302.88	303.87	304.64	303.3	301.64	304.09	302.99	301.82	303.7	300.91	303.47	303.97	300.87	306.66	302.57	305.78	301.74	303.03	303.48	302.62	303.75	299.84	302.63	304.05	302.62	301.22	301.22	300.6	301.52	302.15	304.29	302.69	305.45	304.5	303.25	302.39	303.4	302.4	305.34	301.87	305.08
325.13	324.24	323.96	324.35	324.4	325.98	324.74	324.84	326.65	325.93	325.04	325.94	325.65	324.56	324.68	325.13	325.9	326.75	323.29	327.2	327.96	326.13	326.71	324.36	325.91	324.5	323.2	324.51	324.42	326.26	323.38	325.58	323.05	325.48	327.08	327.78	324.58	325.85	325.96	324.63	324.58	325.59	322.82	325.64	325.51	324.1	326.37	324.83	326.09	325.51
315.24	315.21	315.37	314.23	314.74	315.98	314.21	316.04	315.08	314.61	317.03	314.38	315.88	313.47	313.93	316.27	316.04	315.26	314.43	317.62	314.92	315.33	315.89	315.53	314.87	316.78	316.81	314.9	318.47	313.41	316.14	316.82	319.89	314.26	316.25	319.99	315.33	317.13	315.18	316.62	315.72	315.49	316.32	316.17	316.02	315.65	314.87	315.49	316.76	317.68
295.08	295.97	295.01	293.72	296.16	294.14	294.95	294.28	295.34	295.53	294.82	293.23	294.71	292.41	296.75	292.04	294.77	294.59	296.41	296.82	296.51	295.14	295.58	294.66	296.12	296.66	293.74	293.35	295.98	295.74	294.36	296.26	295.15	296	294.18	295.47	296.9	294.52	297.95	296.38	296.74	293.27	296.54	296.4	295.09	293.86	296.04	294.3	293.89	296
313.4	313.13	317.36	313.88	313.75	313.21	313.64	315.6	317.05	313.84	318.32	316.02	313.54	313.33	316.14	313.68	313.16	314.73	314.35	313.08	314.53	317.66	313.63	314.34	314.5	315.35	315.5	315.82	311.64	313.73	314.11	315.14	314.4	315.17	316.29	316.78	312.77	314.65	313.62	315.89	315.94	315.62	312.87	313.89	314.59	314.89	317.93	316.17	312.59	314.67
302.83	307.51	304.42	300.5	304.39	303.53	302.4	302.9	304.3	301.97	303.2	301.93	301.37	306.61	301.11	301.3	303.81	304.75	303.61	301.59	304.64	300.74	302.01	301.77	305.85	302.34	303.68	304.82	303.22	303.01	304.54	303.4	301.03	303.07	302.05	303.05	303.42	305.97	302.83	302.95	304.72	301.58	302.6	302.54	305.35	303.19	305.82	301.58	302.91	302.89
306.2	307.92	308.17	308.54	310.85	310.04	307.98	306.72	308.28	311.31	309.42	309.01	306.55	308.24	308.83	308.15	308.11	309.71	309.57	308.01	310.18	309.24	308.98	310.07	307.44	309.67	308.91	307.68	310.64	311.69	307.4	309.27	309.67	307.35	311.02	309.71	308.56	308.7	310.17	307.42	308.35	308.6	307.39	309.71	309.28	308.38	309.62	309.1	309.31	308.34
316.81	316.36	315.67	315.9	312.63	313.7	314.06	317	317.34	311.88	315.31	314.23	315.92	313.53	313.38	312.68	312.68	313.66	315.49	314.76	315.41	317.3	314.58	312.91	314	315.31	312.6	314.48	314.71	315.93	315.72	315.61	317.78	314.03	313.47	314.3	315.86	313.83	315.75	315.06	315.34	316.2	316.77	313.26	316.43	315.21	313.19	315.35	316.33	315.68
315.7	317.06	313.91	317.67	315.89	315.15	317.85	316.65	315.56	316.71	316.94	316.39	315.81	317.58	316.61	316.65	318.04	315.49	313.6	316.96	316.95	319.2	318.38	318.52	314.96	318.5	317.47	312.55	317.65	319.08	318.01	316.96	316.87	316.55	317.5	319.46	315.89	317.56	316.5	316.46	318.46	317.42	315.95	317.5	316.79	315.74	316.29	316.79	317.49	317.05
313.55	314.73	314.3	315.63	313.73	314.93	314.64	313.86	316.43	314.24	313.63	315.08	312.8	314.72	317	316.29	314.81	312.91	312.78	318.25	314.61	317.09	314.9	315.76	315.07	315.79	314.75	311.89	314.99	314.01	315.08	317.73	313.28	315.64	315.32	316.92	317.1	312.66	314.62	314.26	314.8	317.16	314.39	316.52	319.69	317.26	315.04	316.21	316.15	314.53
290.66	293.2	293.17	294.53	289.74	296.2	295.84	293.17	294.55	291.83	293.48	294.45	294.65	292.53	290.76	292.99	295.06	295.33	291.84	293.17	293.54	295.42	293.64	294.77	293.89	293.96	292.47	295.36	295.49	295.11	291.63	295.51	291.56	292.12	292.99	294.93	292.81	294.19	294.5	295.69	293	295.45	293.5	292.44	295.28	292.76	292.95	293.39	294.28	295.81
323.66	325.96	325.01	325.98	320.52	327.23	325	323.27	323.83	327.79	323.06	324.39	324.19	324.73	325.38	323.66	324.48	324.76	323.67	325.2	325.67	325.88	324.14	328.11	326.86	326.44	323.71	324.85	326.05	325.39	323.67	323.96	324.87	326.84	323.63	324.48	324.21	324.83	325.42	326.72	323.94	325.94	324.31	327.42	328.53	324.48	324.39	324.81	324.88	322.94
323.08	325.49	323.77	327.44	326.41	323.84	323.83	326.93	326.17	323.52	324.69	326.69	321.7	328.24	324.37	326.59	325.76	326.19	324.65	323.78	325.09	325.88	326.99	325.22	324.66	326.3	325.08	326.01	325.53	323.97	325.44	325.63	325.7	326.17	324.36	325.83	324.69	324.65	325.35	322.49	322.86	327.72	325.85	324.78	325.77	327.19	327.18	321.71	325.23	326.96
306.76	306.99	303.44	302.49	304.14	305.66	304.6	304.11	304.55	303.34	305.56	304.44	301.67	305.06	302.62	304.93	303.62	304.98	303.74	304.44	303.66	304.67	306.41	305.25	303.72	305.32	305.88	304.33	302.97	302.12	306.33	306.56	305.12	305.62	302.73	304.34	304.74	305.88	303.29	304.28	305.96	305.64	306.81	304.51	306.15	303.15	306	304.81	302.87	303.89
318.01	319.2	318.34	318.52	318.32	319.77	317.83	319.41	318.56	318.76	318.75	316.01	317.49	316.33	316.57	317.41	318.36	318.63	316.62	318.76	319.64	317.09	317	316.98	319.17	318.3	316.56	319.28	318.55	318.97	317.88	319.64	319.1	318.54	319.52	318.46	315.85	318.84	319.01	320.9	318.36	317.89	318.39	314.64	318.47	316.91	317.68	320.68	318.84	318.14
302.72	302.7	300.71	303.35	302.47	300.67	299.07	301.16	299.63	300.9	301.22	301.85	297.91	300.28	302.88	301.11	302.31	299.57	300.33	300.24	301.5	301.18	300.8	300.76	301.47	299.57	301.98	300.56	302.51	298.32	298.33	302.33	303.38	302.55	302.88	299.91	301.08	302.08	302.4	300.71	300.87	299.97	299.55	301.86	300.71	299.28	299.99	301.28	300.66	300.27
302.96	305.17	305.23	302.41	306.76	304.63	304.92	305.87	304.9	305.65	307.28	305.14	304.41	303.23	304.19	306.71	305.75	306.69	305.9	302.08	307.3	306.45	307.18	305.04	302.41	302.83	307.32	305.34	305.96	305.23	303.35	305.39	305.56	305.22	304.4	305.07	304.7	307.54	303.29	305.94	304.66	303.42	303.05	302.36	304.88	305.01	307.31	307.96	304.21	307.9
296.44	296.43	297.49	298.33	297.76	296.29	297.08	297.51	295.92	296.16	295.26	298.27	295.14	296.67	297.2	298.16	297.15	299.43	296.73	298.98	296.76	297.89	296.94	294.89	297.28	296.66	295.83	296.6	296.07	297.78	294.5	298.41	295.15	297.11	297.31	299.61	297.95	297.52	297.58	298.34	298.34	297.67	299.02	297.42	297.24	295.82	297.46	297.41	297.42	296.58
301.72	304.09	301.85	302.86	303.23	302.64	303.5	302.98	306.55	305.19	301.81	302.5	304.05	301.21	303.37	304.1	303.21	302.02	300.32	300.81	301.47	301.9	305.23	301.6	303.29	301.36	301.66	301.81	301.15	303.36	302.25	304.67	302.4	304.06	302.68	303.64	306.19	302.47	304.33	301.13	303.02	303.76	301.91	303.45	303.18	304.16	302.66	302.77	303.59	300.64
307.12	307.4	306.79	306.52	305.76	306.87	304.44	305.77	308.12	307.06	307.29	305.12	305.41	306.76	308.25	306.82	308.14	306.76	306.16	306.48	306.81	307.8	303.72	304.95	307.22	308.66	304.83	306.51	307.54	308.48	306.25	307.25	306.27	307.24	305.25	305.18	307.45	303.53	306.55	308.94	306.77	308.83	306.15	305.67	305.5	306.41	304.85	306.02	306.35	303.39
312.02	314.49	313.65	312.91	314.36	313.76	312.56	313.06	314.95	313.04	314.05	312.19	312.71	311.11	314.12	314.54	312.53	314.9	313.18	310.06	313.81	313.83	311.39	314.15	311.2	314.01	311.79	314.52	313.88	312.58	311.28	311.24	312.47	311.71	314.52	313.08	313.69	312.95	314.84	315.3	313.5	313.5	313.32	313.38	314.03	313.9	314.84	313.13	313.39	311.79
299.21	299.82	302.03	298.64	301	297.58	300.97	300.11	298.91	299.62	298.9	301.64	298.31	299.75	299.97	300.43	299.23	298.66	299.85	301.2	298.3	299.43	300.19	298.83	296.85	300.32	300.02	299.43	302.09	299.42	302.16	301.02	300.5	301.01	299.91	302.03	298.47	298.08	299.44	298.22	301.37	296.7	299.76	301.13	296.9	299.76	298.92	300.41	299.63	298.29
313.31	315.98	315.12	315.33	316.05	311.97	314.55	315.58	314.96	318.7	313.17	315.36	315.35	317.77	314.31	315.1	314.86	315.94	314.58	313.82	315.7	315.07	314.23	315.46	314.39	318.44	315.86	315.84	316.88	315.41	314.01	316.37	315.2	312.95	314.12	316.6	314.75	313.68	314.46	314.15	317.73	314.52	316.13	314.75	314.27	312.3	315.02	316.98	313.81	315.55
315.68	314.85	315.28	313.66	314.49	314.6	313.53	313.17	313.16	312.72	313	313.88	313.36	312.74	314.51	313.12	314.48	314.19	315.26	314.59	313.42	313.44	313.11	312.45	313.53	314.41	314.76	312.89	314.57	314.26	314.34	314.7	312.78	313.88	315.14	312.65	317.03	316.88	313.94	314.77	316.81	313.46	312.28	315.16	314.82	312.38	313.76	313.46	316.77	313.55
308.26	308.83	309.51	307.24	307.05	309.56	307.41	308.44	308.77	306.77	310.21	308.9	308.52	308.44	308.43	305.32	308.31	308.29	307.61	309.41	307.62	306.71	309.31	308.65	310.95	305.05	307.62	307.05	308.55	307.14	309.7	307.39	310.06	310.4	311.62	308.85	310.68	307.73	308.77	306.48	309.2	309.63	308	309.04	308.73	311.47	308.84	308.44	308.24	309.17
300.83	301.83	305.29	302.58	301.9	302.33	305.07	303.6	303.03	303.59	302.36	302.96	301.75	302.2	302.36	302.13	301.88	303.01	303.46	300.28	304.75	302.42	301.04	302.64	305.3	303.17	303.14	304.69	303.25	304.53	302.82	301.24	301.72	302.27	302.95	303.04	303.41	302.42	302.76	301.91	303.14	302.01	302.48	302.68	301	304.57	305.28	301.79	304.57	302.59
303.85	304.9	305.49	305.36	304.86	304.67	306.76	302.59	305.83	303.9	304.54	305.19	307.4	304.54	304.7	307.07	304.05	302.42	303.52	304.23	302.62	305.4	305.44	304.34	306.21	305.77	304.46	305.66	305.57	305.02	304.72	304.04	303.19	305.54	303.89	303.96	305.38	304.56	305.91	305.04	304.8	304.39	305.79	304.76	304.67	303.2	301.99	304.18	304.68	304.22
314.22	314.24	315.34	316.03	315.64	316.6	314.28	314.2	315.33	317.99	315.73	315.6	310.93	314.12	313.68	315.01	315.06	315.23	315.75	313.98	317.56	317.38	313.03	316.41	315.46	316.34	314.48	314.16	315.38	313.74	315.68	316.98	314.6	314.09	315.68	314.07	313.75	315	313.17	316.56	315.63	317.21	314.46	314.66	313	313.99	312.42	314.13	314.91	316.95
314.28	313.73	314	315.09	312.65	316.27	315.22	312.23	315.9	315.65	316.57	314.43	313.43	313.87	313.94	313.5	314.35	315.06	316.66	316.02	314.87	314.2	314.09	315.52	315.19	314.78	317.53	314.82	311.2	313.78	312.68	314	314.54	315.26	314.28	314.59	316.45	316.81	315.47	314.77	315.74	314.16	316.19	315.01	314.27	315.98	315.57	314.32	315.63	319.18
302.2	303.49	299.28	302.23	299.8	299.67	303.61	303.91	303.55	298.46	304.32	301.83	302.14	300.78	303.08	300.75	300.19	301.65	302.61	303.4	303.74	301.42	302.91	301.49	301.09	304.45	301.94	300.78	300.08	301.77	301.87	303.51	301.37	304.39	302.03	305.3	302.18	304.84	301.15	303.09	302.35	300.48	300.87	302.28	303.79	302.14	304.02	301.2	301.62	303.03
299.91	300.51	301.82	303.83	297.83	301.61	301.75	300.02	299.69	298.81	300.21	302.44	303.26	302.9	301.59	302.27	300.09	301.29	300.87	301.96	303.74	301.68	301.46	300.82	300.76	301.53	299.75	301.58	300.4	300.03	300.53	299.6	302	302.28	295.34	302.08	299.12	303.38	301.01	301.73	300.68	302.65	299.18	301.98	300.14	298.7	299.82	301.16	301.2	300.97
329.32	326.97	328.2	327.02	326.55	328.14	328.81	328.88	328.92	328.68	326.45	329.28	327.23	325.34	327.02	327.79	331.76	329.66	328.12	328.64	327.46	328.69	327.81	328.69	326	330.19	329.68	326.7	330.35	328.88	326.83	327.56	326.33	326.03	325.02	326.75	329.2	330.85	329.44	327.51	327.23	327.42	327.17	329.58	327.89	324.17	328.69	327.27	328.13	330.04
304.42	303.5	302.47	306.47	306.21	305.36	304.15	307.45	304.02	305.35	303.92	303.2	305.52	307.72	305.1	307.53	305.55	302.67	304.19	305.14	305.08	306.8	302.21	305.97	304.46	303.63	303.54	306.65	302.19	305.53	305.39	304.48	304.34	303.02	304.19	305.03	306.31	304.37	304.89	306.84	303.15	304.3	304.95	304.9	304.36	303.08	305.07	305.27	304.37	304.51
302.43	302.06	300.23	303.08	301.98	302.14	302.31	302.94	303.03	302.58	301.48	302.87	300.37	301.09	303.83	301.14	302.13	297.88	300.42	302.73	302	303.52	300.94	302.56	298.6	301.45	301.66	300.66	304.84	303.45	302.38	303.48	300.68	301.28	303.39	303.19	301.11	301.67	302.65	301	302.35	302.87	299.51	303.43	300.47	303.94	301.35	302.42	301.4	302.46
294.26	294.09	294.37	296.94	296.88	296.61	294.81	296.08	295.73	295.64	293.26	295.88	292.49	295.65	292.21	293.62	294.76	294.87	294.03	293.8	294.83	295.66	295.88	295.94	295.52	294.29	296.76	293.45	294.63	295.02	293.01	294.18	291.8	294.43	292.35	293.74	293.88	296	294.58	294.45	296.23	296.03	296.25	293.71	296.26	295.96	294.3	296.56	296.22	291.98
305.14	304.49	302.01	304.64	301.31	303.2	304.01	306.27	305.49	305.23	304.26	302.97	305.24	304.32	304.35	305.77	304.25	301.93	305.08	303.85	305.18	303.59	303.04	304.23	304.95	305.35	303.04	302.94	306.88	306.26	302.75	303.83	303.49	305.15	303.87	303.5	304.5	306.56	303.67	304.49	303.77	304.95	304.94	303.83	304.91	305.09	303.46	304.41	306.39	305.28
317.81	321.2	319.57	318.45	319.59	322.11	316.51	320.66	318.06	318.99	319.22	318.54	318.21	318.96	318.94	320.43	320.4	316.59	318.31	317.87	320.22	320.05	317.76	320.28	317.82	317.25	319.18	321.17	321.6	319.1	318.78	320.46	319.68	316.4	320.38	322.31	318.39	318.75	318.62	318.5	319.7	319.62	320.73	317.82	319.51	316.93	319.72	321.92	320.12	320.26
299.09	302.06	302.56	298.36	303.39	299.42	298.11	301.58	303.37	299.09	299.08	301.04	302.28	302.2	301.9	299.83	302.87	299.68	300.14	302.95	298.87	300.36	301.55	300	301.32	299.61	300.32	299.05	301.09	300.32	300.97	298.89	301.65	302.45	300.39	301.14	301.42	301.66	300.21	301.23	301.48	304.01	301.26	299.49	300.15	303.97	300.57	300.86	301.66	301.93
303.33	301.64	305.32	300.08	303.84	302.1	305.11	303.13	303.66	301.19	304.93	301.24	304.56	303.31	303.28	301.96	304.55	303.25	302.58	303.21	304.9	304.01	301.83	303.53	302.1	301.07	301.18	301.44	301.24	302.58	302.44	302.44	302.94	301.58	304.08	302	301.38	300.25	301.62	302.71	304.59	302.05	302.57	305.71	303.42	304	303.36	306.19	301.42	302.39
294.5	296.47	293.52	296.36	295.96	295.17	295.92	295.27	293.46	294.48	294.27	292.84	295.65	295.66	295.23	296.42	296.76	296.66	294.56	296	293.09	295.87	297.11	292.65	295.75	291.47	293.23	295.98	295.24	297.07	295.58	297.59	296	297.3	296.39	293.17	294.71	294.94	296.61	292.57	293.98	297.62	294.29	298.04	296.11	297.3	295.78	295.02	295.7	292.58
311.56	312.72	311.61	313.17	312.24	314.29	310.61	313.27	311.98	313.02	311.07	313.93	312.94	312.54	312.55	312.54	310.54	310.71	314.22	313.52	313.06	310.09	311.43	314.37	313.39	313.76	311.41	315.16	314.96	313.07	313.26	312.08	313.76	312.31	310.75	313.45	312.82	312.03	312.86	317.35	314.64	309.1	314.61	313.82	312.87	313.17	314.35	311.88	312.92	309.43
310.07	312.73	314.08	314.08	315.01	311.14	312.46	313.76	313.28	313.68	311.29	312.47	314.1	316.19	312.43	310.23	313.53	313.2	312.91	312.06	312.16	313.83	314.44	311.94	312.3	313.23	312.21	313.38	312.47	312.82	313.09	312.42	310.12	314.4	313.09	312.27	311.62	315.65	312.64	312.8	311.31	315.36	312.94	313.21	312.59	314.07	311.37	312.31	314.12	309.66
301.68	302.16	306.17	303.99	302.65	304.63	304.08	305.18	305.45	303.16	303.91	304.42	303.31	302.92	304.15	303.27	301.91	303.85	302.19	303.96	306.59	304.99	302.06	302.03	305.35	303.58	306.78	304.27	303.82	299.71	304.88	301.73	304.36	302.7	304	302.51	304.14	301.7	301.86	303.22	304.61	305.24	303.36	305.12	302.51	304.17	303.36	301.38	303.55	304.69
315.84	315.05	311.76	315.57	316.75	316.53	313.56	316.96	315.45	315.06	315.49	316.5	315.14	315.39	313.44	315.4	312.44	313.89	314.33	314.88	317.4	312.62	316.2	314.3	313.24	315.53	316.57	316.05	312.9	315.91	313.44	315.04	315.79	314.22	314.72	314.55	313.94	316.18	315.13	314.18	314.73	316.29	315.31	315.26	314.31	316.18	313.25	315.16	315.52	312.68
325.45	326.89	328.94	328.76	328.21	326.81	328.24	327.59	326	329.35	328.59	328.56	327.13	325.3	326.21	326.4	325.69	326.76	327.23	326.7	328.02	328.63	328.65	326.31	328.31	325.58	329.7	327.88	326.56	326.67	326.9	329.04	328.79	326.41	329.02	325.6	325.26	326.7	327.17	324.03	326.13	326.54	324.71	325.91	327.44	325.05	329.05	327.62	328.31	328.15
308.2	309.92	308.34	308.15	310.14	310.39	309.98	308.25	310.97	308.54	311.83	306.8	307.35	308.81	308.11	311.78	309.1	309.3	308.74	308.51	308.85	307.28	311.03	311.65	311.94	306.5	311.86	307.46	309.88	309.45	307.77	308.32	310.34	307.84	310.23	308.63	307.14	311.23	309.71	310.45	310.24	309.4	309.61	308.71	310.64	308.44	308.93	309.01	306.77	312.74
311.3	312.48	314.15	313.74	314.92	314.01	312.77	313.63	314.78	314.58	317.31	314.75	312.45	315.24	313.48	313.64	315.91	313.5	314.25	313.51	311.45	311.93	314.64	313.8	316.22	313.65	314.3	311.94	315.7	313.29	313.38	313.83	314.55	314.01	313.75	311.98	313.41	314.94	314.66	313.22	314.99	309.61	312.48	316.96	313.48	315.09	315.3	314.1	315.59	312.63
312.85	315.78	313.25	312.63	314.53	313.65	312.89	316.51	313.44	313.51	310.39	312.19	314.09	313.98	311.77	309.93	311.71	311.28	312.84	311.74	311.68	312.6	312.58	311.78	315.25	311.68	313.03	312.51	312.89	312.94	312.15	312.92	312.04	311.86	314	314.87	312.82	312.36	313.35	313.41	312.23	313.31	311.03	312.46	313.88	311.4	314.89	313.93	311.73	314.1
306.83	304.23	303.34	302.62	306.64	305.73	303.62	304.6	305.22	304.1	306.77	303.55	305.81	304.67	300.61	304.05	305.89	305.47	305.8	306.23	303.99	303.35	302.74	305.56	304.91	304.49	303.43	304.65	305.7	305.49	306.29	304.61	307.15	305.68	304.56	302.35	305.41	303.21	301.56	301.92	305.32	305.25	306.99	305.79	305.29	303.15	304.9	303.92	305.51	304.55
312.84	312.32	309.75	309.88	308.29	311.09	308.8	310.37	312.03	311.81	308.71	311.58	309.8	309.82	309.97	307.25	309.04	310.64	308.61	308.04	309.96	311.61	311.44	309.36	310.11	309.93	310.37	310.54	309.64	309.46	311.21	310.23	310.5	308.34	310.79	309	309.11	307.21	310.76	311.47	310.92	310.63	310.56	309.58	309.27	310.32	309.39	310.29	307.31	309.19
313.93	311.19	315.54	314.61	311.84	313.06	312.56	313.25	311.07	314.25	314.25	311.46	314.13	313.67	311.76	313.18	314.57	314.91	310.96	314.68	312.83	313.74	312.51	313.37	312.14	312.93	312.9	313.14	313.45	314.79	313.74	313.36	313.06	311.91	313.41	313.75	310.95	314.89	313.68	313.72	315.39	313.49	312.37	313.01	314.12	314.98	311.59	314.46	311.44	314.47
300.18	300.03	300.19	299.07	299.81	300.65	299.13	299.11	298.07	299.08	299.02	298.64	301.09	300.97	300.79	296.84	298.84	300.57	300.53	299.05	300.75	300.59	300.12	298.44	299.32	300.27	298.88	295.75	299.79	302.21	300.22	300.06	300.17	302.01	301.76	302.54	299.64	299.39	299.5	300.07	298.8	301.79	300.97	297.78	300.43	298.52	300.34	303.2	301.23	299.13
316.85	315.83	318.5	315.41	316.4	315.15	317.1	316.13	315.75	320.17	318.51	317.29	318.53	317.56	317.22	317.19	317.15	319.29	317.78	316.42	318.18	319.23	317.75	318.93	318.73	317.42	319.07	319.12	314.08	318.91	318.08	317.42	314.06	318.24	316.69	318.28	317.67	315.11	318.23	317.88	317.4	315.82	317.97	316.2	319	319.61	317.45	316.23	316.87	316.84
321.55	318.24	319.77	321	320.17	318.05	319.77	319.4	317.53	320.24	321.17	318.49	317.5	319.98	319.23	318.03	320.31	320.9	322.37	320.93	317.04	321.83	318.94	320.11	320.6	319.68	319.65	316.58	320.01	320.48	319.89	321.04	317.24	316.66	319.45	319.22	321.05	318.21	319.3	318.64	320.67	320.14	320.23	319.46	320.42	318.94	321.84	318.16	320.14	320.8
316.33	311.83	312.88	314.15	312.76	312.79	314.2	314.9	313.19	315.38	313.65	312.01	318.25	314.91	312.94	313.61	316.45	311.92	313.86	313.45	315.04	314.55	316.26	313.58	314.15	314.78	314.46	313.64	313.35	315.42	314.93	312.13	313.86	314.06	315.49	314.78	313.02	311.63	312.63	314.9	313.79	314.14	314.39	311.48	314.61	313.3	311.07	314.5	314.57	313.98
311.45	312.95	313.28	313.53	310.61	310.8	313.13	312.51	313.09	313.67	315.29	315.06	312.44	314.1	311.73	314.86	312.9	312.87	312.78	315.86	311.59	315.96	310	312.49	313.42	312.69	311.85	312.75	312.14	311.82	315.15	314.1	312.91	310.95	311.43	313.04	314.79	313.38	317.04	313.85	313.14	313.18	312.33	313.26	312.78	314.31	311.45	313.38	313.67	312.49
302.26	306.44	300.93	301.71	300.73	301.38	300.54	301.78	302.69	302.18	303.01	303.6	301.64	302.44	300.67	302.68	304.53	304.53	304.24	304.07	303.17	301.9	301.55	305.71	303.57	300.37	302.38	301.4	302.78	302.52	300.81	305.22	302.74	303.36	304.86	303.17	304.32	302.63	303.61	302.95	301.59	303.07	302.54	303.67	301.94	302.49	305.96	304.85	303.67	304.19
324.6	331	327.14	327.25	328.02	327.98	327.06	327.05	330.17	329.17	328.75	326.4	328.05	328.12	326.99	326.79	330.12	328.85	328.68	327.5	327.09	330.59	329.79	328.41	327.57	330.45	329.69	326.97	328.73	328.97	326.68	326.95	329.49	331.69	329	329.18	328.09	329.51	328.64	325.8	327.55	325.9	327.79	328.32	331.01	328.74	330.75	330.37	327.02	326.34
311.72	309.97	311.45	312.36	309.23	310.33	308.06	310.83	314.47	310.57	310.51	312.55	310.46	310.54	309.81	312	311.34	310.27	309.97	312.47	308.91	310.79	310.54	310.33	310.96	310.93	307.97	311.56	310.26	311.41	310.96	310.39	311.18	310.54	312.16	310.75	309.37	310.17	310.53	309.86	312.39	310.75	310.16	312.39	310.22	309.85	310.65	311.45	308.66	312.44
315.25	314.17	315.53	319.08	317.11	315.55	315.49	314.94	315.56	314.39	316.9	315.83	314.74	315.92	316.02	313.68	316.83	315.61	315.01	318.62	317.55	314.34	315.87	314.18	317.08	315.94	315.48	314.58	318.12	314.11	317.89	314.83	315.03	315.22	312.27	317.56	314.96	316.44	317.65	316.72	315.25	314.54	316.06	315.73	317.32	315.19	316.39	317.97	313.71	316.28
315.46	317.55	317.42	319.53	318.36	317.41	317.67	317.57	315.92	318.07	315.6	316.08	317.01	316.19	315.15	319.48	317.27	318.32	317.9	316.4	316.85	315.7	316.23	315	316.84	319.18	317.88	318.47	317.3	315.88	316.95	317.36	313.88	317.17	316.35	318.4	315.43	318.8	315.27	317.26	315.93	317.86	317.23	317.49	318.89	316.93	316.82	319.57	317.56	314.75
306.46	305.48	306.56	308.54	305.22	305.58	306.66	306.24	306.57	302.48	306.46	307.82	305.46	305.44	306.37	305.75	306.7	304.14	306.81	307.2	307.03	304.63	308.24	304.93	306.88	306.23	308.41	307.19	306.56	307.18	304.8	306.86	308.06	307.35	308.18	304.81	308.17	307.49	306.44	302.89	305.74	306.75	304.68	305.75	307.77	305.92	305.68	306.28	306.14	305.1
318.7	313.92	316.79	315.7	316.48	317.7	318.57	317.57	314.9	314.21	316.92	316.39	317.77	317.29	318.08	317.67	316.35	316.99	313.99	317.44	315.27	314.87	316.33	316.46	319.37	315.32	313.98	316.4	318.55	318.87	316.26	318.71	315.82	315.14	318.36	319.22	317.82	317.57	318.17	317.43	314.6	316.08	317.99	314.38	315.52	315.78	317.28	317.52	318.16	315.44
319.04	317.97	319.65	318.76	320.47	318.7	320.81	318.47	318.35	318.01	317.97	320.93	319.76	315.74	321.03	316.8	319.11	320.47	320.67	319.92	320.15	319.71	320.33	317.76	319.19	317.11	320.19	319.43	317.41	318.38	318.77	319.64	318.64	317.66	320.11	317.86	319.01	317.32	316.7	319	318.94	318.34	320.2	321.52	318.23	318.83	320.78	318.73	319.13	319.49
328.95	326.79	330.14	328.39	328.33	326.36	329.87	327.99	327.94	326.79	327.73	328.59	329.78	326.4	329.19	329.66	328.07	330.31	328.27	330.34	327.45	329.85	330.51	330.87	326.95	328.82	330.33	328.18	329.71	326.34	330.63	328.95	330.11	328.11	327.32	327.85	329.04	329	326.67	328.96	329.61	327.83	330.02	326.75	329.85	326.44	330.5	328.35	329.37	326.65
302.85	304.99	302.65	304.86	301.24	305.56	305.93	304.31	304.61	302.8	305.71	305.14	303.58	301.95	305.35	304.45	305.36	307.23	303.93	305.9	304.51	306.5	306.01	303.58	304.01	304.29	303.03	307.23	302.48	303.3	303.53	302.63	306.49	306.75	304.53	302.89	306.34	305.65	303	303.27	302.5	302.79	305.64	305.99	303.12	301.99	305.61	302.37	305.14	308.57
313.89	316.35	315.9	313.41	313.96	315.17	314.83	315.84	317.51	315.44	316.95	315.08	313.72	314.66	315.8	315.84	315.28	316.6	313.21	315.41	316.69	313.7	314.19	314.02	316.04	311.43	315.11	316.02	313.65	314.5	314.88	316.45	316.79	315.2	314.37	317.46	314.18	314.49	315.68	312.37	317.51	314.47	315.08	315.9	313.89	315.15	315.45	315.81	312.91	313.27
293.85	294.32	295.19	295.53	294.83	292.98	292.12	296.81	297.15	295.25	295.5	297.06	295.43	295.64	294.71	296.42	293.4	294.7	296.63	296.31	294.21	296.66	295.84	294.3	293.71	295.04	296.02	293.47	295.67	294.17	294.99	294.05	295.09	291.88	295.42	292.85	292.87	294.4	296.72	293.5	294.71	295.71	295.19	294.51	293.06	294.71	294.76	294.05	295.17	291.86
303.11	303.52	302.57	303.07	301.2	304.58	303.3	301.09	305.64	303.56	304.33	300.68	303.12	303.67	302.55	305.42	303.38	306.25	302.11	303.81	304.04	304.29	304.74	303.94	303.72	304.28	303.81	305.71	301.69	302.8	303.29	304.56	301.68	306.16	303.62	303.28	303.03	302.79	301.61	305.18	303.57	303.76	303.32	304.35	302.48	305.38	305.11	303.85	301.01	302.6
304.93	303.65	300.57	301.1	303.92	301.83	304.97	305.11	302.68	303.94	303.72	302.9	303.93	304.29	301.93	303.75	304.6	304.48	306.69	304.78	301.97	304.22	303.49	303.12	302.64	301.76	301.2	303.75	303.41	303.54	305.63	302.71	301.07	305.51	301.73	302.51	304.58	303.91	302.72	302.97	300.91	303.22	305	303.35	300.5	304.03	302.87	302.66	302.83	305.25
316.72	317.75	315.32	316.75	319.32	318.14	317.08	317.05	318.98	317.62	315.03	318.96	317.86	318.12	318.76	318.52	316.78	315.85	316.32	316.4	317.23	315.21	318.64	315.67	315.01	320.23	320.18	317.25	317.4	316.87	315.59	316.81	315.6	317.26	316.08	316.58	317.06	315.76	314.96	319.21	316.76	312.4	316.35	317.34	317.1	317.62	314.71	319.65	315.32	318.93
308.47	304.06	302.39	307.95	305.67	302.87	304.25	304.65	305.39	305.16	301.99	304.79	303.33	303.66	305.55	305.35	305.02	304.07	304.83	302.92	303.49	305.49	304.02	305.12	303.6	305.9	304.25	305.64	303.96	303.88	307.74	304.19	303.71	305.38	303.83	301.68	302.85	303.74	304.14	306.23	303.28	304.88	302.43	303.42	303.21	303.98	304.27	305.05	303.36	305.05
311.07	312.47	311.26	311.64	310.9	312.16	313.93	310.46	314.14	311.56	311.15	308.26	309.25	310.53	310.71	310.76	312.93	310.02	312.22	311.37	311.36	310.21	309.74	310.3	308.66	310.29	312.42	310.1	311.08	310.48	310.89	308.61	309.7	310.77	312.94	310.29	311.06	309.18	311.82	310.97	311.98	309.56	313.49	311.14	311.4	308.37	311.54	309.31	308.74	310.98
328.76	328.53	328.19	326.86	328.87	329.27	326.9	330.09	329.73	327.34	329.01	327.96	327.81	327.13	329.15	327.51	328.42	330.01	327.85	328.23	330.42	328.33	331.27	327.93	329.38	329.28	329.03	328.21	328.94	329.61	328.48	328.1	330.76	329.44	328.92	330.12	330.8	327.89	328.03	329.23	329.54	326.79	328.11	325.12	331.46	331.71	327.35	329.45	329.71	328.36
312.45	312.48	314.77	313.9	312.51	312.24	312.73	311.68	312.3	313.19	313.12	312.94	313.42	312.12	315.9	312.33	314.23	314.93	316.85	312.57	313.57	314.02	312.03	311.25	314.68	314.07	312.76	313.09	311.9	312.6	313.15	312.03	312.23	316.72	315.69	312.88	312.35	314.65	311.23	315.85	311.59	312.53	316.52	315.11	311.96	312.85	315.74	313.66	312.84	313.81
308.29	310.64	310.17	309.37	308.37	307.41	311.76	308.61	309.95	310.48	309.6	313.1	309.25	308.53	307.08	308.44	308.57	308.05	310.79	308.24	311.18	308.46	307.84	305.47	312.5	309.28	312.37	312.13	310.89	311.29	311.06	309.09	307.91	308.84	309.01	312.36	309.82	311.81	309.58	310.51	308.16	307.19	309.22	310.48	307.64	308.63	310.23	310.02	309.26	310.83
295.96	297.67	295.91	297.99	294.5	297.4	297.61	296.6	296.7	298.69	297.7	297.54	298.1	296.08	296.99	297.1	293.9	294.42	297.23	295.79	298.4	298.79	296.5	296.64	297.51	296.81	297.15	296.3	296.81	297.99	298.55	298.58	299.41	299.33	293.6	296.86	297.01	297.35	295	294.03	297.4	299.32	296.19	296.78	297.5	296.79	295.61	297.72	296.81	296.13
293.58	294.53	293.74	294.97	296.37	295.12	294.88	295.43	294.75	294.35	294.18	295.69	293.97	293.64	293.32	295.11	296.18	297.1	296.65	294.7	293.65	295.76	295.14	294.86	295.38	295.77	294.86	296.01	295.28	296.42	295.51	295.9	292.35	295.47	295.1	294.46	294.2	293.78	296.17	295.57	293.26	295.9	295.16	294.57	296.3	292.29	295.19	294.02	294.56	297.49
304	304.79	302.18	302.91	303.95	304.47	303.63	301.95	302.35	304.08	303.74	305.57	305.07	300.89	303.82	305.66	302.7	301.46	301.49	306.15	305.14	303.88	304.22	303.99	303.95	305.55	302.62	303.78	305.54	305.19	303.07	304.45	304.95	302.98	302.31	305.64	301.65	305.75	304.6	300.95	301.46	303.21	305.51	301.29	304.69	303.38	306.06	306.06	302.08	304.83
314.61	312.67	312.07	312.45	311.8	312.63	313.5	312.07	313.45	312.83	311.04	312.22	314.49	313.61	310.93	309.42	312.38	311.79	316.4	312.12	312.01	312.49	312.27	313.4	313.08	312.3	313.21	314.14	312.41	312.86	313.27	315.48	311.23	312.14	312.08	314.06	311.12	313.53	314	314.67	311.36	311.79	312.79	313.38	311.68	310.7	311.14	311.58	314	312.97
307.77	307.19	304.14	304.23	306.69	306.18	305	306.29	306.17	303.24	304.04	304.46	303.85	303.5	303.12	303.92	300.2	303.13	306.07	302.99	303.87	302.48	305.85	303.86	303.91	304.26	302.47	305.67	304.13	306.6	303.71	303.93	304.92	303.47	302.9	303.24	301.37	304.4	307.07	305.32	307.89	304.11	302.65	304.26	304.63	304.33	306.6	301.84	303.06	302.02
299.6	300.59	300.43	302.76	301.65	300.79	301.07	301.89	303.02	300.2	302.25	298.71	300.69	301.25	299.86	301.21	301.52	299.18	300.97	301.4	303.34	301.69	302.9	298.84	300.07	299.6	300.19	300.02	298.29	300.85	299.48	303.17	300.08	302.88	299.72	301.95	300.33	302.04	301.23	302.62	301.14	298.49	301.11	302.35	299.49	300.95	300.09	302.43	302.12	298.7
302.05	304.91	303.28	305.3	304.43	306.96	303.73	303.99	303.51	305.01	306.17	301.97	305.1	306.32	304.46	304.99	304.05	304.06	304.11	305.65	306.43	304.16	304.87	305.29	305.93	305.19	302.59	303.87	303.82	303.97	304.37	302.46	302.52	306.36	304.04	303.33	303.03	306.51	304.12	304.77	303.34	305.31	303.14	305.74	304.86	304.4	306.32	305.36	305.26	303
297.9	295.01	297.44	296.63	296.23	295.57	297.85	297.37	296.74	296.42	296.1	297.85	296.62	294.45	299.03	296.69	297.11	294.8	299.1	296.78	297.03	295.81	297.49	295.77	294.71	299.12	295.59	298.45	295.83	295.57	298.73	294.72	295.37	299.11	297.41	295.14	296.4	297.56	297.89	295.51	297.61	296.34	298.71	297.74	296.25	294.5	294.87	297.32	298.51	298.37
329.45	329.51	327.56	327.55	327.95	328.84	330.33	330.55	327.87	327.98	330.06	329.38	328.91	328.13	327.99	330.82	326.22	326.88	329.22	327.09	325.97	330.62	327.38	330.32	328.04	328.51	329.35	329.78	328.84	330.82	325.33	331.2	328.16	327.12	328.75	326.28	326.76	327.74	330.62	327.78	329.5	327.37	329.72	330.19	326.68	327.57	327.34	328.36	329.63	327.68
311.2	312.68	313.89	312.44	309.47	314.33	312.74	312.92	314.02	314.42	312.01	312.8	311.78	313.32	313.19	312.72	312.91	313.18	311.65	314.58	313.41	315.64	313.52	312.31	315.97	315.21	314.22	313.01	312.75	315.09	311.89	313.28	313.43	311.72	312.4	314.33	313.32	313.83	312.88	313.23	316.79	314.83	314.54	312.45	313.43	311.56	312.7	312.96	313.65	314.94
303.63	302.5	302.98	307.55	306.1	303.4	303.04	303.97	306.12	303.72	304.33	304.8	305.09	304.26	304.15	303.14	304.56	304.4	305.21	304.33	304.02	303.37	303.81	303.61	304	303.41	304.41	304.73	303.16	302.6	305.9	304	303.95	302.88	305.82	303.32	305.4	304.92	304.03	304.46	305.9	303.63	304.87	303.14	304.28	308.6	304.07	305.5	305.1	304.06
312.12	313.92	313.53	312.31	313.72	310.74	312.38	312.93	311.62	313.56	311.53	311.12	313.18	311.95	312.3	310.61	313.51	311.49	312.84	311.41	313.39	313.1	310.89	311.07	311.53	309.66	312.16	309.85	313.78	312.5	312.75	313.2	312.08	311.78	311.61	311.48	312.29	313.24	314.76	313.17	314.19	310.36	311.42	312.38	311.81	311.98	313.53	312.36	312.66	313.18
303.24	300.42	300.91	302.87	303.73	302.56	301.35	302.65	301.76	303.5	302.99	302.58	302.62	302.78	302.74	301.76	302.26	302.27	301.36	302.12	304.14	303.33	301.51	302.99	302.18	304.85	302.89	305.53	302.19	301.29	303.77	304.49	299.87	302.97	301.93	301.8	303.33	302.27	303.58	304.08	301.6	301.34	302	305.41	302.85	301.72	302.9	304.58	303.65	302.08
303.99	301.62	303.1	302.97	305.32	303.1	300.43	303.31	303.76	301.58	304.92	302.9	300.99	301.06	302.82	301.57	300.47	301.21	302.42	303.26	301.42	304.38	304.2	303.74	300.65	304.83	303.37	302.94	300.96	305.47	303.71	302.53	302.17	304.25	301.48	304.4	302.19	304.38	300.75	303.78	304.68	300.75	303.12	301.96	303.34	300.67	302.02	302.94	302.85	303.58
305.75	304.14	303.64	304.81	306.73	305.24	302.38	306.54	304.3	303.77	305.32	306.44	306.95	305.97	308.11	306.06	302.73	304.88	306.46	306.06	306.61	305.95	305.84	304.64	305.57	305.34	304.34	304.59	305.45	304.47	304.45	306.08	304.47	307.04	305.46	305.3	305.95	304.49	304.27	305.29	305.12	306.15	305.87	302.9	304.27	306.75	303.01	306.64	304.43	302.57
314.65	312.65	311.97	312.05	313.4	313.15	311.51	314.54	315.98	313.98	313.87	314.99	313.57	312.51	310.55	311.33	310.59	311.53	314.64	310.75	314	312.45	314.22	310.86	313.91	311.91	311.27	314.04	310.72	311.91	311.4	315.57	312.38	313.3	311.89	312.12	314.98	310.67	315.85	313.56	314.06	314.53	311.44	311.15	309.46	311.63	311.23	313.05	315.3	311.73
314.54	313.81	314.78	317.14	316.63	316.19	316.74	313.47	317.23	315.74	317.54	315.53	316.31	315.56	315.5	315.57	316.47	315.99	315.01	315.26	312.22	316.97	313.01	315.48	316.69	316.63	315.18	318.07	315.06	315.27	315.39	315.02	315.92	317.03	317.61	315.45	317.67	315.01	316.75	315.38	315.36	316.03	316.04	316.8	316.4	315.96	314.63	316.58	316.89	314.67
308.74	308.18	307.63	310.31	307.67	306.88	306.75	306.49	307.35	308.1	304.69	308.94	306.92	308.22	307.19	307.2	307.01	308.11	308.42	307.74	306.4	306.65	307.45	308.39	305.53	309.37	307.13	308.67	308	307.39	308.63	307.21	309.81	305.06	307.27	306.58	305.66	307.36	308.09	305.98	307.37	307.26	305.4	306.54	307.66	307.16	307.93	306.81	305.28	305.08
302.07	299.61	301.81	302.25	303.8	301.52	302.75	301.94	302.84	302.58	302.08	299.43	301.73	301.55	301.95	302.23	302.96	303.11	302.65	300.55	301.53	300.73	301.92	304.14	302.21	299.28	299.47	303.27	302.46	303.44	303.94	301.65	303.67	302.41	302.46	301.91	302.79	301.39	302.54	299.86	302.99	300.34	302.29	303.07	301.95	301.85	301.58	301.3	302.42	300.08
304.03	305.66	304.8	307.36	304.87	307.07	303.15	304.29	302.67	304.47	305.25	305.62	302.86	303.68	304.78	303.32	305.27	305.76	305.08	305.71	302.37	303.96	304.18	306.21	303.49	304.44	303.37	304.14	304.56	304.79	306.41	304.89	303.48	301.88	303.46	304.95	303.75	303.09	304.04	304.37	302.87	305.77	303.74	304.24	303.88	304.8	304.72	303.85	306.07	304.93
317.19	318.14	317.43	317.3	319.87	318.15	317.86	316.22	318.35	320.15	320.89	317.55	317.83	318.3	318.82	321.43	317.97	321.14	318.24	320.81	317.68	319.85	319.09	318.56	316.24	320.36	317.12	320.09	318.75	316.17	317.49	320.04	320.43	317.71	318.07	317.82	321.53	318.91	318.82	320.17	317.7	318.25	319.93	319.25	318.79	318.29	319.31	320	317.49	318.86
319.86	320.9	318.91	318.64	319	317.09	318.68	318.1	318.78	318.99	317.28	318.68	316.24	317.59	316.13	318.36	317.46	318.03	319.23	318.43	317.22	318.85	319.98	317.36	319.87	317.21	317.56	318.85	317.12	320.02	319.36	320.43	319	316.73	320.36	318.7	317.51	316.4	318.23	316.6	316.48	318.78	320.49	319.54	317.35	319.25	320	321.47	320.18	319.84
312.46	312.35	312.44	309.55	309.53	310.42	311.02	312.64	311.89	309.56	311.51	312.47	310.56	311.92	310.29	311.29	311.6	311.29	309.61	309.78	312.17	310.48	311.04	310.18	310.68	309.88	309.24	311.38	311.68	309.96	309.58	309.73	310.08	311.53	307.35	307.53	310.11	310.19	310.62	309.53	309.73	310.25	308.07	311.55	310.35	312.41	312.07	312	311.3	312.91
309.6	309.95	308.88	304.69	308.21	305.22	306.47	308.72	306.13	308.28	307.12	305.65	306.27	306.14	307.75	307	306.68	308.59	305.59	306.6	306.42	306.11	304.84	308	306.88	306.75	307.13	308.26	307.77	303.27	309.15	310.23	307.46	305.19	309.8	308.07	308.66	307.43	307.02	307.1	308.82	308.14	307.37	309.34	307.6	306.08	307.22	306.14	306.52	307.99
302.93	297.64	300.56	302.51	299.91	303.16	300.72	300.61	301.95	301.61	303.41	301.69	299.73	298.86	301.91	300.04	299.82	300.56	300.89	302.41	301.39	301.95	299.47	301.79	300.64	298.88	300.45	300.87	299.55	303.17	297.72	300.45	298.91	297.91	299.52	301.45	301.07	300.04	303.23	300.92	301.01	301.95	300.13	302.59	301.08	300.54	303.96	300.46	301.56	303.01
309.21	309.05	308.29	310.18	309.04	308.56	310.47	308.72	312.48	311.73	311.65	308.39	308.32	309.17	310.25	310.44	309.16	311.31	308.95	309.83	309.76	310.23	309.27	311.9	310.49	310.51	310.95	311.68	308.57	309.5	310.19	311.77	311.83	310.87	310.17	311.42	309.44	312.07	311.56	311.56	307.28	311.02	311.92	309.16	310.73	308.49	310.11	309.08	307.39	311.18
303.32	302.56	301.22	303.2	301.92	303.75	302.51	301.14	300.85	302.42	302.61	300.36	305.07	301.17	301.56	302.78	303.33	301.62	301.61	302.89	301.99	300.86	300.91	302.05	301.93	299.64	301.23	301.46	301.91	304.63	303.74	301.25	304.73	303	303.24	303.7	302.55	302.64	302.25	302.2	303.15	303.22	301.47	304.67	304.06	300.6	300.68	301.6	302.58	303.61
303.28	299.89	302.05	302.99	301.42	303.63	301.52	302.55	303.3	301.5	302.94	303.31	302.13	302.98	302.61	302.94	303.4	301.51	301.28	301.85	301.79	301.48	302.36	301.26	302.07	301.62	301.53	301.42	301.38	301.62	303.78	303.08	302.97	301.55	300.15	302.82	301.69	301.72	299.79	304.2	304.59	303.53	301.65	303.78	301.96	303.17	300.46	299.85	303.16	300.16
315.1	317.02	315.16	316.86	317.55	317.4	317.34	317.45	317.34	314.71	317.6	318.25	315.37	315.93	317.04	316.34	314.74	315.77	318	314.47	317.3	318.72	318.89	317.97	317.49	318.14	314.46	317.87	316.58	315.9	318.86	316.91	320.18	316.34	316.98	318.7	316.68	317.12	319.5	317.93	315.24	317.4	317.37	320.98	319.72	318.3	318.29	317.61	318.42	318.75
301.15	302.53	302.6	301.69	302.55	304.18	301.58	304.22	301.51	303.22	301.11	302.3	302.68	303.77	304.38	304.23	303.99	304.13	301.06	302.73	305.6	304.73	302.33	302.06	304.03	305.69	302.9	302.88	304.81	301.6	305.13	302.76	302.91	302.34	299.69	303.63	301.61	301.37	302.14	303.21	303.21	307.69	303.25	303.32	303.58	302.69	304.21	301.69	301.76	304.19
325.96	327.93	328.79	329.04	327.76	328.7	329.12	328.3	328.17	327.79	329.63	328.28	327.11	328.46	327.37	324.34	331.52	325.94	331.33	328.36	326.02	327.28	327.5	329.44	327.89	325.22	327.11	328.67	327.02	328.31	329.43	327.84	327.22	326.5	329.72	327.5	328.55	328.78	327.16	328.97	331.58	329.27	327.29	326.54	329.1	332.41	326.52	327.11	328.38	327.69
311.85	312.67	313.36	315.71	315.7	314.76	314.97	312.74	316.73	312.76	315.53	314.33	314.91	315.03	317.31	314.88	314.03	313.88	312.53	312.68	314.22	315.55	317.26	316.63	313.5	314.41	311.39	315.34	314.69	313.29	314.69	315.49	314.91	313.95	313.11	315.16	315.85	312.68	314.95	317.03	314.51	315.06	312.76	318.35	316.84	312.72	314.71	315.7	315.2	316.62
294.87	293.42	294.05	295.72	289.59	294.91	295.14	294.13	292.64	292.97	292.5	293.37	293.57	293.65	291.81	294.06	295.15	293.72	293.17	293.9	293.85	294.62	295.34	295.15	293.39	292.17	294.97	291.92	292.54	294.8	294.15	293.92	291.11	294.12	294.07	292.28	293.78	292.12	294.46	295.31	297.21	291.54	294.94	290.26	292.23	294.62	293.97	294.79	293.94	293.69
303.79	304.81	305.46	300.73	305.22	305.34	304.79	301.58	305.2	304.2	304.51	304.25	304.63	306.11	303.21	305.13	303.5	303.31	305.61	302.78	303.63	302.34	303.1	304.47	302.51	304.22	306.26	303.29	303.79	303.53	301.98	301.15	303.55	302.24	303.18	304.65	304.42	302.2	301.51	304.18	302.76	304.29	306.95	301.58	302.91	303.49	304.18	301.21	304.2	302.17
296.36	293.37	292.9	295.78	293.07	299.57	296.24	294.19	293.94	296	295.59	293.36	293.56	294.21	293.18	295.72	295.03	294.15	295.55	295.46	292.72	294.85	292.63	293.87	294.6	295.39	295.86	293.32	295	294.24	296.45	293.54	293.55	292.69	295.53	296.17	295.65	295.76	295.03	296.27	296.14	296.66	295.41	294.83	297.47	294.45	294.32	297.25	296.74	294.42
328.78	327.31	325.75	329.28	329.49	327.87	328.31	327.12	327.89	330.63	329.81	327.7	327.93	325.93	330.04	329.53	326.32	327.13	328.63	326.92	326.82	327.81	327.09	328.63	326.71	326.35	327.87	327.1	328.89	325.09	330.32	326.71	327.94	329.33	327.06	328.78	327.68	327.89	326.88	328.06	328.03	331.09	324.29	329.3	327.37	327.17	329.9	328.17	327.49	326.5
316.92	318.04	316.83	318.39	316.18	315.9	318.15	316.85	316.26	316.83	315.93	316.75	316.19	316.8	317.66	317.04	314.41	316.85	318.14	316.21	316.22	317.54	319.26	319.07	317.45	315.19	316.71	317.3	314.92	316.22	317.16	319.68	315.37	316.41	316.05	315.44	315.84	318.75	314.72	318.49	317.02	317.91	316.23	316.55	320.7	316.61	318.36	317.19	318.93	316.78
304.59	307.56	303.32	305.94	304.95	305.62	306.21	307.4	307.79	307.4	307.51	308.4	306.7	304.78	305.76	305.76	305.78	304.63	307.45	303.97	303.53	306.24	306.08	301.71	308.33	305.55	305.31	307.77	305.74	306.11	306.81	305.19	307.2	310.58	305.6	306.34	305.84	307.83	305.01	305.22	304.32	303.71	303.76	307.46	306.1	304.9	305.43	303.45	304.97	306.39
327.12	328.65	325.89	325.46	328.09	327.96	327.15	325.46	327	325.52	329.06	327.54	327.21	328.29	326.39	325.09	326.69	327.15	328.35	329.26	326.47	326.14	330.47	326.73	330.28	325.43	327	323.7	327.59	327.15	327.91	326.26	326.23	328.15	328.86	326.23	327.52	324.54	328.44	324.64	327.78	326.64	326.96	326.84	326.26	326.73	327.68	324.81	327.03	326.67
302.66	302.36	305.25	303.79	302.37	300.93	302.86	300.75	304.62	306.46	302.6	304.46	302.63	301.74	302.76	300.63	301.71	302.95	303.35	304.16	303.01	300.49	303.68	301.92	306.08	302.26	301.72	300.8	303.35	300.6	302.65	301.93	304.54	303.81	303.01	301.89	301.93	301.73	301.95	301.33	301.65	300.47	303.97	299.23	304.64	301.33	304.79	303.15	304.33	304.41
317.65	317.09	317.17	319.52	319.91	317.05	318.91	318.03	316.99	316.93	320.77	318.57	318.15	320.91	317.14	318.79	320.19	317.88	318.06	317.76	316.3	317.5	320.95	317.48	317.56	317.3	319.31	318.05	319.48	319	319.68	318.09	317.53	319.45	319.89	317.7	318.97	316.74	317.55	316.92	318.54	316.44	320.32	318.02	316.89	318	320.59	316.44	318.97	317.82
321.72	318.78	318.13	318.57	318.13	320.41	320.07	318.87	322.3	317.26	319.46	316.63	318.34	316.81	318.52	319.84	316.95	314.82	318.88	317.44	317.04	318.5	319.93	322.24	319.32	318.78	318.05	319.11	320	319.65	318.43	318.47	318.76	315.08	319.06	318.43	318.07	320.18	318.87	319.88	319.79	317.59	318.65	319.04	319.28	319.41	316.25	318.91	318.05	318.43
313.22	311.59	312.2	311.67	311.25	312.6	310.08	312.62	313.94	314	311.37	312.46	312.12	312.47	315.53	313.39	311.29	311.94	312.84	313.44	311.21	312.03	310.98	312.47	310.23	310.53	312.43	312.72	312.78	312.83	309.4	310.73	311.41	310.64	312.03	310.03	311.16	311.6	312.49	311.39	314.9	311.76	311.12	311.51	310.88	313.03	313.68	313.17	314.61	312.33
314.08	314.58	315.26	313.9	315.45	314.7	313.41	315.28	312.49	316.35	315.05	313.43	313.77	315.77	314.61	315.12	315	315.66	315.29	314	315.71	312.53	313.91	316.38	315.27	314.7	315.8	315.22	314.56	316.12	313.11	314.71	316.41	315.36	315.09	316.62	314.6	314.4	314.46	316.58	313.41	314.02	315.59	313.62	313.98	314.67	315.63	314.56	318.04	315.18
292.42	294.39	297.28	294.37	294.56	295.15	295.13	292.23	295.55	296.09	292.94	293.32	293.13	295.96	294.43	295.17	295.85	296.08	295.34	293.16	299.21	294.97	294.46	294.59	295.64	295.86	293.96	294.71	295.09	293.29	296.36	295.24	296.95	295.5	295.71	292.95	292.62	297.36	293.57	295.12	296.96	295.03	294.4	295.45	292.23	295.75	295.84	296.87	294.55	294.84
292.82	292.66	294.12	292.22	295.99	291.9	296	292.14	295.03	292.35	293.71	294.45	292.17	293.47	294.1	294.72	292.91	295.97	294.89	294.26	293.7	291.9	293.38	294.45	292.94	294.77	293	295.67	293.53	291.54	294.41	294.75	294	292.26	294.27	294.57	293.64	293.26	295.93	294.98	293.1	294.57	296.16	294.37	294.67	292.77	293.91	293.77	293.69	293.3
323.83	324.73	325.5	325.31	323.75	324.86	323.03	322.43	323.63	323.89	323.29	325.06	323.8	324.88	322.08	322.91	323.96	325.07	325.81	323.46	324.19	324.77	324.83	322.9	325.15	323.86	323.47	324.75	323.9	325	326.52	322.47	323.43	324.24	322.23	326.08	324.92	326.57	325.76	322.66	325.54	326.53	323.31	325.46	326.39	324.95	325.55	325.36	324.85	321.98
297.1	297.32	299.68	295.95	298.6	297.79	297.64	296.49	295.64	296.03	296.64	297.62	294.41	297.51	298.82	295.65	301.53	296.25	298.18	297.19	293.72	296.73	296.31	298.47	298.67	299.68	294.7	298.21	295.38	297.83	298.7	297.43	294.8	296.28	300.87	300.12	298.26	295.14	297.52	297.36	297.07	299.85	298.23	297.63	296.98	296.39	297.02	297.35	296.82	297.4
311.16	310.81	309.61	310.68	309.43	311.2	311.56	311.85	311.76	309.56	310.81	312.01	311.37	310.24	311.29	310.75	309.9	311.77	308.67	309.53	310.97	312.23	310.19	308.98	313.89	310.44	311.7	311.33	311.79	311.75	308.77	311.59	309.22	312.21	312.36	312.34	310.82	309.63	310.54	310.94	309.91	310.27	312.3	309.74	308.5	311.01	312.06	310.1	308.93	310.03
318.18	318.26	318.88	316.12	315.44	318.74	315.02	319.32	318.03	319.03	316.81	319.1	316.79	317.11	318.12	319.11	317.25	319.12	317.31	317.25	317.84	317.15	316.3	317.52	316.26	317.4	316.14	317.83	312.7	316.16	318.34	318.84	316.37	316.97	317.75	318.57	316.81	320.83	319.5	317.53	317.05	318.13	318.05	316.73	315	317.78	316.08	318.57	317.64	320.29
327.09	329.05	328.72	329.08	328.9	328.62	327.27	328.24	330.66	327.76	328.65	328.22	327.91	323.04	327.29	329.41	328.51	327.73	328.04	329.5	328.18	326.72	328.09	327.31	327.24	327.01	328.14	328.32	330.77	329.51	325.35	327.86	328.62	326.33	329.84	327.11	329.95	329.5	326.74	326.29	328.05	327.29	328.05	327.11	328.33	326.82	329.28	327.34	327.98	327.74
299.27	300.12	300.74	297.51	301.05	303.01	301.69	299.93	298.4	302.23	299.93	301.07	298.8	299.81	295.84	298.05	301.17	299.49	299.97	298.8	301.97	299.97	299.09	300.94	301.58	302.37	301.3	301.42	301.9	300.61	302.18	299.47	298.49	302.3	301.19	300.97	299.49	303.03	301.25	298.84	301.64	298.86	298.05	299.32	299.94	298.51	300.69	297.49	300.08	300.24
316.39	318.15	315.97	315.83	314.3	314.43	315.83	314.58	317.91	313.38	316.42	316.74	315.57	317.02	314.17	314.64	316.47	316.32	313.9	316.23	317.31	316.07	315.02	316.75	317.23	316.12	313.82	316.15	316.44	317.26	316.52	315.12	317.3	315.2	315.12	317.07	317.02	313.76	314.81	318.22	315.9	314.35	315.39	314.57	315.04	314.96	317.79	317.57	315.56	315.23
314.67	312.93	311.9	314.79	314.46	314.27	313.35	315.89	316.57	312.52	314.85	312.83	316.44	313.48	315.56	314.84	314.72	311.64	312.88	314.13	312.05	309.27	311.55	312.49	315.1	313.32	313.5	312.45	310.99	313.48	313.95	314.42	313.26	313.08	311.56	312.08	311.02	313.71	314.26	312.32	312.27	311.45	310.74	313.6	315.12	313.84	312.18	311.7	311.91	310.12
304.28	301.11	303.38	303.29	301.93	302.77	303.07	305.53	301.8	304.77	301.39	301.09	300.54	301.73	302.88	302.97	303.69	302.98	305.09	303.74	305.49	299.74	302.06	303.2	304.05	302.77	302.9	302.79	302.68	303.31	304.46	301.41	303.39	301.82	301.36	302.94	302.6	304.19	301.39	305.14	301.71	303.4	301.9	301.61	301.57	302.56	304.08	304.78	303.87	302.95
316	314.96	313.97	313.18	313.71	315.39	312.57	314.51	316.19	314.24	313.11	313.76	316.23	312.32	310.29	314.91	313.61	313.86	314.46	316.41	313.89	311.61	314.42	315.17	314.3	311.45	313.57	315.51	314.15	312.52	313.4	315.94	314.58	311.43	312.65	313.72	312.5	314.58	312.51	315.03	312.13	314.08	313.27	313.34	314.03	313.59	314.74	310.58	314.17	314.59
311.66	313.55	312.38	314.94	314.27	316.21	312.27	314.91	312.02	314.82	314.36	313.56	313.89	316.17	313.89	313.8	313.58	315.22	315.8	313.02	316.13	315.02	316.04	312.39	315.54	315.12	313.31	312.15	315.38	314.63	315.72	312.08	312	313.75	311.28	314.81	314.56	314.31	314.63	312.53	315.22	313.5	314.33	316.59	313.06	313.12	315.54	311.89	311.95	314.9
291.11	292.04	290.26	294.62	292.08	296.24	294.5	292.65	293.84	294.98	293.7	292.79	293.2	293.5	292.02	294.13	294.9	291.56	295.98	294.46	294.78	295.12	294.76	291.37	292.98	294.99	295.4	296.74	296.85	294.08	293.99	294.26	295.19	293.33	295.72	292.07	294.65	291.39	293.99	294.48	295.19	292.7	295.7	292	294.07	294.34	293.97	293.47	292.19	294.8
307.6	310.93	309.02	312.19	308.44	307.91	309.6	308.96	308.32	307.32	310.28	310.72	309.69	309.98	309.93	307.95	309.42	308.65	308.96	307.39	311.53	308.4	307.3	307.93	307.71	307.37	307.3	310.22	308.86	309.07	311.15	309.51	310.04	310.71	309.99	309.77	309.59	308.48	308.35	309.01	308.23	308.15	306.85	308.68	311.19	308.53	312.17	309.55	311.16	309.66
315.09	312.65	312.29	313.38	311.82	314.41	314.48	312.98	313.98	313.26	311	313.91	314.01	312.11	314.54	313.23	313.68	310.16	312.06	312.59	312.66	309.66	313.43	314.92	315.86	313.06	313.9	312.01	314.16	310.51	312.96	312.51	312.63	314.22	310.92	309.19	312.11	313.99	313.37	311.28	314.33	313.73	313.1	313.18	314.05	313.79	312.39	313.12	312.54	312.07
319.43	317.98	320	318.67	319.48	320.55	316.13	319.35	319.93	321.96	320.71	319.88	319.14	320.71	318.54	319.19	320.14	323.15	319.62	319.72	320.72	318.15	320.57	320.11	319.34	320.84	319.65	319.1	318.61	317.46	320.92	321.52	319.13	319.16	320.09	321.06	319.93	318.12	318.84	318.29	320.22	317.37	318.3	318.93	316.78	319.06	323.03	318.92	316.81	320.88
307.28	309.78	308.93	309.87	311.45	308.53	310.4	309.22	309.4	308.89	308.48	308.3	308.21	309.35	309.68	309.45	311.22	309.11	308.41	308.61	308.14	307.85	309.38	310.19	308.93	311.76	312	310.22	308.66	307.59	310.86	308.34	309.57	310.44	309.42	311.58	307.26	308.43	306.95	309.6	307.63	309.01	310.38	310.44	309.85	307.02	310.94	308.5	309	307.66
302.48	300.89	300.67	301.87	298.79	301.83	300.62	301.69	301.5	299.03	296.68	300.63	300.86	300.32	297.67	300.8	302.25	297.21	300.27	301.06	299.46	300.49	299.78	299.63	300.6	302.31	298.28	299.92	300.69	296.29	301.2	303.23	300.33	302.89	298.47	300.06	301.37	300.88	303.74	300.32	298.97	298.45	299.92	300	300.48	301.01	300.39	299.68	299.46	299.75
311.56	314.82	313.87	313.41	313.43	311.64	311.2	311.28	312.31	313.62	312.52	311.96	313.61	313.14	312.62	312.65	309.22	312.33	310.72	313.39	311.65	313.26	310.55	313.69	311.28	314.14	311.86	312.24	312.04	310.8	310.7	312.51	311.94	310.68	313.85	314.58	310.7	313.98	313.31	310.68	310.1	309.63	313.92	311.44	313.66	312.29	311.67	312.71	312.82	311.98
326.68	327.78	327.77	328.12	327.46	329.05	328.59	329.07	326.74	324.98	325.54	325.86	326.44	325.55	328.14	327.47	326.29	328.98	327.51	327.64	328.5	328.72	328.91	329.03	325.66	327.99	325.34	325.34	329.85	324.78	328.55	327.45	325.42	327.23	325.72	326.95	328.08	325.39	327.51	326.65	326.89	327.99	326.56	328.9	328.45	326.89	327.1	327.02	329.19	327
316.58	315.89	316.97	316.91	316.57	316.26	317.24	315.58	317.79	316.09	315.42	318.02	315.85	315.87	316.29	316.87	316.87	314.76	316.11	316.63	316.51	317.41	317.07	316.76	315.2	316.76	316.73	316.28	317.43	313.42	315.67	318.58	318.07	314.36	316.98	314.91	316.17	317.76	315.05	317.91	319.07	316.87	318.44	315.82	316.64	317.73	316.17	317.01	316.18	316.45
315.02	314.06	313.63	317.68	314.21	316.15	313.44	316.43	314.81	315.32	313.36	315.63	314.97	314.94	315.99	317.09	317.91	312.86	311.61	313.52	316.79	315.77	311.46	315.06	316.16	314.81	311.73	316.61	316.47	316.7	314.33	313.57	313.57	314.41	316.26	313.31	314.35	313.38	315.25	315.88	315.19	314.95	314.9	313.75	317.44	315.91	316.95	314.42	312.36	314.07
298.59	302.31	299.91	301.69	300.24	298.69	300.17	300.71	297.7	301.06	299.69	301.67	300.95	300.01	299.21	301.27	299.74	300.37	301.29	300.61	300.61	299.15	297.25	301.21	297.4	300.95	300.42	300.28	299.82	300.26	301.91	300.05	298.8	300.52	300.06	300.88	299.58	300.17	302.31	299.99	299.44	300.38	301.46	299.48	302.39	300.18	303.05	299.61	302.52	301.28
325.65	326.05	324.91	326.31	324.89	324.21	324.14	327.65	324.04	324.88	323.57	323.18	324.06	323.94	325.02	325.66	326.38	324.76	322.56	323.02	323.18	324.17	323.44	320.9	324.83	322.93	324.74	323.09	325.53	324.06	326.15	323.45	326.67	325.44	322.44	326.79	328.51	320.81	325.23	323.05	326.69	325.4	320.39	324.96	323.91	322.91	327.58	325.41	324.59	325.25
326.52	328.64	325.93	325.82	328.44	325.98	325.84	325.08	328.16	326.06	328.21	326.81	325.89	327.89	326.17	324.94	326.58	328.98	329.3	324.89	327.95	326.6	329.54	327.98	329.74	324.68	325.53	326.05	326.07	327.21	325.4	327.26	326.69	328.01	327.51	326.38	326.42	327.24	325.58	325.61	329.92	330.22	326.6	328.92	324.82	327.06	329.3	326.76	327.55	327.06
313.41	316.33	313.76	314.71	315.4	316.44	312.68	313.43	316.62	314.88	317.09	317.8	315.13	317.1	314.37	315	313.92	313.35	313.36	313.12	315.7	312.6	314.51	316.21	314.97	314.95	313.2	313.68	313.26	314.75	315.09	314.77	314.26	316.04	315.33	316.46	316.96	313.5	312.81	316.71	313.81	314.09	316.46	313.99	314.66	313.82	315.66	315.79	312.58	313.54
329.19	327.19	325.9	326.16	326.33	327.74	327.86	328.52	327.31	329.68	329.48	327.97	327.71	328.64	327.94	327.13	326.35	326.93	329.78	329.54	328.38	329.78	328.11	327.69	326.75	326.37	326.14	330.21	329.18	329.44	326.31	329.48	326.15	328.34	328.31	328.19	327.43	326.86	329.63	328.29	329.65	327.67	327.82	327.49	327.48	326.67	326.32	326.24	326.33	328.34
311.6	311.24	313.49	312.73	312.95	311.73	313.08	313.55	313.52	311.62	315.52	309.65	314.15	313.78	313.85	312.76	311.29	313.31	310.98	313.46	311.48	313.28	312.26	314.88	313.52	312.46	312.95	313.45	315.33	310.61	310.5	315.08	311.05	312.24	308.75	313.89	312.19	311.93	313.37	313.11	311.56	311.87	311.78	314.32	308.23	312.81	312.89	316.39	311.75	313.06
307.59	308.85	307.13	308.73	308.52	310.15	308.56	308.31	309.43	310.34	309.71	307.6	310.46	308.63	307.78	310.02	308.72	310.39	307.38	307.44	308.01	307.74	309.65	310.07	306.83	308.9	307.66	307.84	306.21	308.78	310.28	308.58	308.53	307.94	305.89	307.91	308.41	309.1	308.75	308.73	310.95	309.52	310.28	308.9	308.73	310.3	309.99	308.28	308.15	310.37
318.23	317.27	314.17	317.2	317.12	316.21	315.63	316.73	314.08	313.92	317.26	313.84	316.54	315.96	315.51	315.61	317.9	316.41	314.08	315.87	315.14	316.99	315.77	315.66	314.74	314.1	314.45	314.29	317.49	318.61	317.66	315.33	315.42	314.2	314.34	315.02	316.11	315.2	315.25	314.95	316.73	313.43	314.72	318.74	315.48	315.73	316.89	314.76	315.9	317.45
304.73	307.49	307.84	306.84	306.78	308.21	305.57	306.5	306.03	308.12	308.56	306.24	306.45	306	307.68	305.92	306	304.87	304.86	310.19	306.66	305.47	308.06	305.12	306.09	308.9	304.08	305.29	306.97	305.79	305.36	305.99	306.55	304.94	306.54	306.94	307.27	305.68	305.72	306.69	306.88	309.85	304.55	305.63	305.6	307.55	307.32	305.54	304.88	306.42
302.85	305.03	303.63	304.23	305.05	302.53	306.31	306.25	303.78	306.47	303.31	301.71	304.72	303.22	302.38	305.19	305.6	302.19	303.92	302.05	302.13	302.73	302.95	300.11	301.13	304.69	302.33	302.8	303.58	300.68	304.26	305.8	303.01	302.85	302.07	303.18	301.48	303.17	305.81	304.39	303.83	302.61	303.33	303.13	301.91	302.68	303.49	303.76	302.7	302.72
304.19	304.43	303.33	301.79	304.62	302.56	304.69	304.52	303.76	302.4	305.16	304.38	303.2	305.44	304.61	304.13	305.61	303.83	304.97	303.67	300.89	304.36	303.98	302.09	304.13	302.62	304.44	304.09	307.04	304.6	301.66	302.36	303.33	302.65	303.75	301.19	303.83	302.86	301.31	304.14	303.01	303.22	304.11	304.28	304.02	303.26	303.15	304.34	304.78	303.33
306.79	305.65	304.55	306.06	304.32	305.91	306.45	305.21	304.87	304.74	307.71	305.56	306.17	305.88	303.73	306.33	305.06	305.07	306.2	306.63	304.21	304.5	306.73	303.88	303.32	305.56	306.56	304.8	305.73	305.24	304.18	304.02	306.45	305.69	306.09	304.94	305.42	304.56	301.48	306.16	305.48	304.69	308.5	305.73	303.74	303.43	306.93	307.15	307.02	304.95
302.7	304.13	304.49	305.95	303.48	302.81	302.68	304.58	305.44	303.72	304.22	304.38	303.24	303.52	302.83	303.98	303.07	302.93	303.16	303.18	301.45	302.08	305.37	306.14	303.05	304.42	304.16	302.24	306.3	302.39	305.25	306.34	305.24	303.54	301.54	305.77	303.21	304.21	301.7	304.09	303.67	305.14	302.68	304.19	302.06	302.79	304.77	302.97	304.28	303.11
315.1	316.3	312.91	312.13	312.16	312.79	314.56	313.62	314.75	311.58	312.94	314.61	315.21	315.6	313.78	313.99	312.48	313.17	314.42	313.53	314.54	312.45	312.14	312.8	314.59	310.06	312.19	312.74	312.71	313.7	312.9	315.16	312.67	315.71	313.14	313.56	311.83	313.41	314.01	311.73	313.93	313.02	312.66	312.73	312.65	312.85	313.4	313.67	315.32	312.71
306.57	304.68	304.03	304.45	306.02	303.23	305.81	305.78	304.42	307.62	305.14	305.39	302.99	307.28	305.96	302.7	304.63	303.56	304.07	307.13	303.85	303.44	306.92	306.26	305.79	305.82	304.23	304.65	302.88	305.28	303.29	304.04	305.81	302.6	302.83	306.78	305.87	308.16	303.18	306.97	304.47	305.82	305.6	302.2	305.96	306.57	305.31	305.28	303.82	305.98
319.51	318.53	319.11	318.86	318.2	319.05	320.33	319.4	319.08	315.39	317.29	316.46	317.88	318.25	316.38	318.35	318.71	318.21	318.13	317.38	321.2	320.21	318.51	316.36	316.26	319.59	319.15	320.42	318.66	317.02	316.71	318.12	319.3	316.76	316.57	317.31	320.21	319.1	317.74	318.03	315.39	319.33	317.49	316.73	318.24	316.62	318.85	319.13	318.83	318.46
306.24	304.91	305.32	307.24	305.44	306	304.71	305.32	305.9	306.29	306.7	306.17	304.7	308.09	305.11	304.17	303.11	302.53	308.48	304.51	307.34	304.63	304.18	305.66	304.66	306.46	305.74	307.28	302.23	305.19	304.95	305.61	306.37	304.03	305.45	308.02	305.17	305.78	305.25	305.99	304.58	306.49	306.04	302.54	304.36	305.52	305.43	302.92	306.72	307.03
314.07	315.49	314.83	317.21	314.59	314.83	316.72	311.82	313.48	312.24	313.33	315.54	314.23	312.02	313.88	312.85	314.63	311.04	314.51	313.06	313.88	317.97	312.18	312.03	314.66	316.23	313.94	313.77	313.01	314.14	317.01	314.87	312.97	312.19	315.57	315.43	315.36	311.81	314.54	312.25	314.23	314.22	313.86	314.48	316.63	317.15	315.65	315.85	314.08	314.32
327.18	321.27	325.19	325.16	325.75	322.57	323.73	324.73	325.04	325.12	323.9	324.32	326.58	325.13	324.49	323.63	327.41	322.8	324.15	322.61	326.66	322.99	326.23	325.41	325.23	324.19	321.44	324.39	321.12	321.48	325.56	324.38	323.82	323.02	325.68	323.52	327.49	326.6	323.8	323.27	326.68	324.49	325.2	325.14	325.59	326.43	326.88	324.93	326.97	326.97
326.61	324.08	325.51	325.83	325.4	326.53	324.66	325.83	325.59	325.79	327.88	326.16	324.85	323.96	324.73	323.14	324.19	324.47	323.97	322.58	325.13	323.14	323.29	322	326.49	321.44	326.8	324.55	323.37	321.58	321.75	323.19	325.43	322.08	323.97	324.1	323.23	324.1	324.44	322.86	322.25	325.52	322.87	323.35	325.78	324.87	324.63	323.76	325.99	325.42
302.87	302.01	303.59	301.16	302.14	302.14	302.77	304.09	303.89	303.23	302.12	302.24	302.97	300.87	300.89	301.09	302.02	299.09	303.62	302.33	302.66	303.84	303.95	303.74	300.82	300.56	301.46	301.9	301.48	301.45	302.61	301.93	299.37	302.21	302.9	300.6	302.56	303.42	302.71	300.36	303.96	301.59	300.31	300.55	303.79	303.6	302.16	303.88	302.06	303.11
313.06	315.13	313.95	314.08	313.65	313.48	312.15	315.79	314.9	312.83	312.14	317.04	314.85	317.08	313.08	314.91	316.34	316.24	313.93	313.99	317.76	313.54	315.57	318.73	315.23	315.15	316.22	315.76	312.39	314.37	315.88	315.18	315.45	313.17	313.94	317.71	315.88	315.8	315.17	311.36	316.36	314.33	313.77	314.22	315.48	313.29	318.81	311.3	316.94	316.07
315.4	316.95	315.99	315.59	316.32	316.11	317.22	314.1	315.19	316.59	315.46	315.46	315.23	314.45	314.47	314.87	313.53	315.44	317.12	313.8	314.72	313.62	313.94	314.27	313.32	314.86	314.4	316.94	316.53	312.4	313.58	314.13	314.96	312.96	315.62	312.81	314.04	316.49	314.57	316.33	315.59	314.74	313.38	314.75	315.11	314	316.07	315	313.29	315.26
300.65	297.45	300.24	300.29	301.81	300.74	301.89	300.9	302.12	303.17	299.16	301.55	300.44	302.17	300.23	300.21	298.58	300.88	300.35	302.57	300.34	298.91	297.86	299.96	301.34	300.25	300.36	302.03	301.6	301.4	301.13	301.98	298.93	299.59	301.18	300	302.46	298.82	302.25	300.24	302.65	301.12	303.8	300.65	303.73	298.41	302.55	301.02	301.26	299.74
314.01	312.07	312.3	312.38	311.52	310.82	312.9	313.77	311.33	313.05	315.37	312.48	317.26	313.14	312.99	311.76	314.28	314.14	311.97	312.29	312.74	313.68	314.04	311.61	311.35	314.93	312.1	311.3	310.59	314.89	310.97	312.67	312.25	313.53	311.96	313.55	313.8	313.41	313.53	314.82	315.96	312.64	311.84	311.59	313.05	312.78	311.06	313.26	313.4	314.25
294.09	294.38	293.47	293.66	295.28	295.24	295.03	291.09	295.58	295.28	293.97	294.36	293.38	294.28	295.03	294.69	293.79	294.1	293.82	293.17	294.5	295.34	292.58	292.38	294.86	292.5	294.99	292.78	294.09	292.68	292.38	294.54	294.79	293.73	292.93	293.49	292.2	294.6	294.68	292.17	294.31	293.34	295.17	295.36	293.99	294.36	297.68	295.21	293.49	290.99
306.59	303.58	303.83	302.85	302.13	303.97	304.79	303.29	302.95	303.09	303.45	305.83	303.34	305.29	303.59	304.25	303.73	302.41	303.96	303.06	301.74	302.9	304.25	302.21	304.87	303.5	302.79	303.08	303.66	304.67	304.94	302.86	305.7	304.01	300.43	304.83	304.59	304.58	303.67	302.87	303.84	302.27	304.39	304.79	302.91	305.83	303.67	302.95	303.15	304.43
302.54	303.39	301.98	302.13	305.38	304.9	303.8	301.33	300.92	304.54	300.55	300.3	298.46	302.73	303.79	300.97	303.4	302.95	300.88	303.85	303.06	303.59	301.45	300.56	302.22	300.95	302.87	301.72	301.86	301.12	301.44	302.47	302.1	301.22	302.01	301.98	303.21	301.81	299.13	302.74	301.6	301.31	303.76	301.74	304.56	302.3	302.45	304.49	302.08	302.28
304.3	307.25	304.99	304.04	303.93	303.32	306.88	303.43	303.22	307.87	303.84	304.5	308.24	304.07	304.2	306.56	304.8	306.04	305.48	307.92	304.47	305.99	307.82	304.28	306.12	304.75	305.02	304.42	304.5	304.84	304.11	303.25	304.35	306.41	305.43	303.02	304.37	307.61	306.64	305.84	303.24	303.67	304.98	304.67	305.45	304.94	305.43	304.84	302.75	304.02
317.4	320	320.97	318.82	318.75	321.55	321.23	322.44	319.87	318.31	317.98	319.68	320.18	319.25	320.04	321.64	316.64	320.31	319.22	319.01	319.42	319.97	319.5	320.23	320.13	319.64	320.84	319.57	318.8	321.26	319.32	317.51	317.09	319.24	319.1	318.51	321.58	321.14	318.52	320.35	318.07	319.65	320.33	319.45	321.11	320.31	318.17	321.45	318.59	319.63
304.35	303.15	304.89	306.58	302.98	305.19	302.97	304.05	304.94	304.49	306.68	306.66	305.51	304.47	305.58	301.56	303.9	304.59	306.53	304.78	306.08	306.01	303.42	304.71	305.58	302.25	308.9	303.12	306.14	304.52	303.78	304.12	306.93	305.03	303.95	305.04	304.6	304.06	304.57	307.37	304.19	305.39	305.83	304.24	303.77	304.4	304.18	303.14	306.29	305.21
301.4	304.81	303.78	303.7	302.76	302	302.77	304.72	304.81	299.41	304.74	298.96	305.16	302.76	301.52	301.29	302.76	302.43	299.93	303.45	303.04	302.82	303.45	302.93	305.39	303.68	301.35	302.58	303	304.2	304.44	302.49	303.48	303.84	302.71	302.45	301.28	303.1	302.48	300.05	303.21	303.55	301.25	301.95	302.44	301.92	303.07	301.61	301.04	300.85
309.13	311.33	312.52	311.15	309.31	309.69	312	311.27	309.44	309.64	310.79	309.66	312.35	308.17	310.97	308.72	311.04	311.27	309.41	312.28	308.72	312.15	310.41	311.3	311.45	311.88	310.84	311.14	310.72	312.46	312.52	311.64	310.45	311.25	308.59	309.93	311.6	310.4	313.04	311.11	311.43	309.2	311.83	309.64	311.17	308.68	311.04	311.7	309.87	310.66
311.89	315.2	316.7	314	312.95	314.63	312.39	316.1	318.14	316.03	317.2	312.42	315.3	315.16	313.82	314.19	316	312.55	317.14	314.3	313.65	314.92	316.85	314.48	312.94	314.59	315.44	313.88	314.72	315.08	313.69	313.77	317.69	317.33	316.2	315.07	313.83	314.47	313.99	313.47	315.88	315.79	313.48	315.34	313.86	316.56	314.59	315.11	316.59	315.63
306.85	303.87	302.14	301.87	302.41	304.14	304.44	303.53	303.26	302.85	303.03	303.28	302.37	303.92	303.68	308.04	302.09	301.27	301.82	304.73	303.16	302.26	301.36	302.75	303.1	302.3	303.76	302.79	304.55	303.36	305.3	302.67	307.55	303.11	301.89	305.66	303.39	304.4	300.07	304.07	305.63	300.23	305.2	303.51	303.22	304.59	306.07	303.43	303.51	301.34
310.03	308.13	311.55	309.87	309.64	308.25	312.64	312.19	309.85	314.06	312.45	310.11	311.25	312.33	309.87	311.78	311.89	312.15	311.26	311.48	311.57	309.6	309.9	310.82	311.49	313.22	311.21	311.15	311.85	310.92	312.35	311.67	311.98	311.13	312.41	310.68	312.61	310.41	311.18	311.75	311.53	310.24	309.31	311.28	311.82	308.43	310.71	312.08	311.61	308.35
308.62	304.36	304.73	303.58	305.29	305.75	306.25	303.71	303.08	303.88	303.53	303.71	305.7	303.87	302.35	305.48	305.27	301.81	306.58	304.65	304.23	306.12	304.35	304.98	303.55	303.71	303.93	303.88	305.4	307.21	305.2	305.38	303.81	304.29	305.04	303.23	305.95	306.2	304.48	303.41	303.25	303.55	304.06	306.45	303.8	304.22	304.25	303.19	304.62	304.81
320.39	317.89	319.9	318.69	319.63	319.27	319.43	320	319.18	320.61	318.62	321.79	318	318.94	318	317.52	317.88	320.56	318.84	316.92	319.02	319.59	318.39	317.6	318.23	318.37	318.32	317.46	320.04	318.08	320.16	320.4	319.11	318.67	316.74	320.17	318.4	316.93	318.4	314.85	317.37	318.27	320.2	316.8	318.12	318.17	317.89	316.86	318.62	319.78
303.49	303.72	305.2	304.57	304.57	302.97	304.18	304.02	305.15	305.56	305.71	303.95	305.21	304.39	305.83	306.81	305.54	303.82	304.49	306.46	303.32	304.95	304.94	303.13	304.79	304.47	304.16	303.27	304.88	303.16	305.14	305.17	302.39	304.74	302.69	302.39	302.48	304.8	303.6	306.05	304.55	306.09	302.41	304.15	303.3	302.78	305.37	302.39	303.61	304.52
304.04	303.85	302.94	301.56	306.24	302.59	305.03	303.17	303.15	303.74	303.72	304.21	304.29	303.51	304.43	302.73	306.34	304.5	301.63	304.2	305.61	301.62	305.26	303.89	305.27	303.09	304.94	303.85	304.47	303.72	303.63	300.44	302.79	302.8	305.64	305.74	305.9	303.31	303.61	302.85	302.65	306.26	304.96	302.41	303.22	302.96	306.81	305.1	303.33	301.2
296.17	296.27	296	294.6	294.91	296.97	298.04	297.52	298.44	296.49	294.65	298.65	294.7	296.76	296.55	297.56	297.07	294.99	299.48	297.5	296.91	297.5	295.28	298.12	296.03	294.24	295.16	297.72	297.67	298.22	296.01	296.96	297.76	298.2	297.11	296.64	293.98	296.72	297.97	297.2	298.22	298.16	294.06	296.74	299.91	298.95	297.67	295.51	296.95	297.45
329.13	328.73	328.69	325.74	326.78	325.27	325.72	328.02	326.45	325.79	324.96	329.54	328.8	325.72	327.46	327.76	328.35	324.5	326.25	329.13	326.33	327.38	327.11	327.23	327.51	327.68	325.39	326.11	325.01	326	325.32	326.72	324.81	327.23	325.91	326.78	327.04	327.51	325.66	325.4	330.33	326.25	327.28	328.3	323.37	327.16	326.53	326.3	326.56	327.54
306.63	303.16	304.2	306.44	304.93	305.58	305.34	305.48	302.32	303.08	303.78	305.44	305.79	306.16	306.12	305.71	303.62	303.74	306.03	305.63	303.34	304.16	306.26	304.3	301.59	304.68	302.09	303.34	305.83	305.13	306.06	306.05	303.37	302.49	300.8	304.35	304.94	304.85	306.47	303.02	301.68	303.62	304.6	307.17	303.37	305.37	303.01	302.79	305.16	303.71
326.25	328.16	331.53	327.14	329.52	330.14	328.05	329.33	331.22	331.28	329.28	325.94	329.68	325.49	328.62	327.2	326.95	327.1	328.39	328.12	327.78	327.31	329.62	327.95	332.06	330.05	328.05	328.23	328.5	327.63	329.48	328.96	327.71	328.08	329.36	328.52	328.35	332.65	328.8	330.83	328.89	325.21	328.8	329.02	329.48	326.06	329.61	329.88	327.29	326.26
317.79	319.18	317.13	320.46	315.5	316.3	318.56	318.14	317.37	317.77	317.43	319.06	318.49	319.26	319.65	319.56	314.26	319.5	317.3	320.59	319	318.41	319.26	314.73	318.75	319.22	316.15	316.42	316.91	316.2	318.03	319	319.43	320.5	315.84	318.15	319.25	316.64	316.33	318.4	319.31	318.85	314.45	317.97	317.23	317.36	317.38	318.97	316.49	318.73
315.7	315.57	318.36	315.58	319.19	317.7	317.94	315.47	317.94	316.5	317.68	316.62	315.04	318.72	314.49	315.28	316.15	318.12	317.86	314.13	317.58	314.6	317.11	318.3	316.1	318.98	317.93	317.47	316.33	316.23	316.93	319.61	315.97	318.95	317.32	318.39	317.8	317.23	317.92	318.71	315.71	317.33	317.26	317.81	315.56	317.25	318.95	316.61	315.59	316.4
314.66	314.48	316.11	315.78	313.08	314.59	314.95	314.88	317.68	315.1	313.96	313.32	313.16	315.12	314.89	315.3	313.48	313.63	315.82	313.54	312.83	314.15	315.95	315.63	318.57	313.98	317.15	313.68	315.31	315.55	314.04	314.06	313.7	315.89	317.09	314.55	315.15	315.62	316.28	313.84	311.53	313.8	317.73	315.84	313.27	313.53	315.85	314.67	313.28	318.14
306.63	305.07	305.26	307.59	306.14	305.32	304.33	305.78	306.44	306.47	306.28	306.86	308.58	305.7	304.84	306.29	304.6	306.43	306.28	306.14	304.86	307.51	307.68	305.96	305.18	304.56	306.68	307.21	305.73	305.9	309.66	305.34	305.97	306.72	304.69	306.29	306.2	306.13	304.16	307.02	303.84	305.75	308.4	305.1	304.43	305.73	307.54	305.64	306	306.47
307.58	306.43	302.67	306.82	304.98	306.84	305.58	303.4	305.28	304.72	304.51	303.88	305.56	305.22	307.02	305.45	305.58	305.82	304.64	305.27	304.94	305.67	305.52	303.2	305.68	307.01	303.98	305.92	306.01	307.17	307.51	306.39	306.42	304.26	305.91	304.09	304.07	304.79	302.21	302.47	302.94	305.15	303.71	303.35	307.11	306.64	305.75	303.91	305.84	306.97
308.14	309.35	309.42	308.08	310.5	309.11	307.95	310.17	308.77	307.84	309.62	307.36	308.99	308.07	307.41	309.19	310.2	309.75	311.45	310.25	306.97	310.18	307.87	307.81	307.73	308.17	306.98	309.63	308.54	308.9	307.81	309.12	308.45	310.75	307.82	308.81	308.98	306.71	309.32	309.7	307.31	309.94	308.73	309.52	309.16	307.59	310.83	309.76	310.07	311.17
295.2	293.8	294.48	295.11	296.34	294.7	294.88	293.77	294.69	293.8	294.82	294.87	295.28	292.76	294.06	292.51	297.11	292.94	291.85	292.33	293.35	294.3	293.48	293.17	293.33	292.49	296.28	294.42	293.92	294.28	292.68	295.7	294.5	291.7	293.66	293.51	293.67	292.99	293.78	292.52	294.4	292.57	294.37	295.11	291.78	294.5	294.14	292.09	296.31	294.13
306.78	305.54	303.97	305.03	305.58	307.2	305.68	306.01	303.36	302.63	306.77	306.21	305.47	306.94	305.29	304.29	304.89	306.2	307.17	307.19	303.26	305.92	304.08	305.24	306.64	306.64	303.33	304.74	305.74	305.45	305.8	303.86	306.57	305.16	306.45	303.85	306.87	306.08	305.18	305.38	306.21	306.91	306.85	306.31	304.98	307.11	305.92	305.21	306.05	303.88
303.53	303.46	303.16	302.01	304.17	301.69	303.2	299.44	303.06	301.07	304.56	302.03	304.78	303.26	305.24	302.17	302.09	304.41	305.41	304.95	304.42	304.09	303.59	301.71	307.71	305.45	303.68	303.85	304.77	300.84	301.87	302.89	304.49	304.88	305.54	300.69	301.3	305.62	302.91	302.91	303.2	301.32	304.34	304.18	304.27	303.15	303.85	304.17	300.41	304.9
313.64	314.14	311.25	315.54	311.65	310.46	310.15	312.17	311.94	310.9	311.82	314.62	312.07	311.96	312.72	312.5	314.06	313.45	313.19	311.08	313.16	313.33	314.08	315.15	310.57	315.68	312.42	311.92	311.95	311.64	314.63	314.86	312.92	311.85	314.66	313.23	311.3	314.36	312.71	313.23	314.37	313.5	310.35	311.21	313.24	315.54	312.02	312.06	313.44	313.16
315.31	313.94	312.92	312.93	314.09	315.85	310.48	313.02	314.83	316.15	313.93	315.76	313.85	312.72	314.82	314.42	315.01	315.36	313.55	309.47	313.62	313.62	313.42	313.47	312.17	312.52	313.48	313.56	312.04	312.15	310.9	313.88	310.29	313.11	314.36	312.96	314.34	315.11	312.95	314.01	311.65	314.22	315.4	312.74	313.72	313.48	313.5	311.7	314.71	313.46
292.33	295.85	296.65	294.28	294.4	291.29	294.3	294.34	293.91	294.29	291.99	294.8	291.19	294.89	294.56	292.17	292.85	295.71	292.97	294.49	294.57	294.14	295.41	291.73	294.77	294.24	293.01	293.45	294.01	295.49	295.21	293.79	294.18	291.35	294.97	293.86	295.08	298.14	292.25	295.44	292.53	293.35	294.32	292.96	293.94	293.55	293.39	292.24	293.84	293.17
305.32	302.6	303.35	303.96	305.27	304.83	305.86	304.2	302.76	304.72	305.75	303.81	303.34	300.86	304.42	305.93	306.01	301.58	303.67	302.52	302.24	303.75	304.69	300.96	303.3	300.06	304.16	301.83	303.05	302.92	303.35	304.31	301.48	305	303.33	302.51	302.27	301.74	304.79	304.26	301.54	305.19	305.28	304.41	304.47	303.65	304.14	302.19	304.11	300.75
319.62	319.88	317.21	317.74	318	321.1	317.27	319.9	318.88	318.79	321.06	319.11	320.32	318.7	319.78	318.06	319.77	320.28	323.37	319.44	317.25	320.25	320.99	319.85	319.17	317.35	320.86	318.08	317.13	319.31	319.52	322.35	317.52	322.75	320.27	319.28	317.07	319.51	318.37	319.69	319.6	321.5	318.29	320.27	319.52	316.68	320.83	316.23	319.75	318.73
316.92	315.85	311.68	314.12	312.28	316.06	314.93	315.83	314.2	313.87	316.98	314.72	310.98	314.79	312.28	314.95	312.54	312.32	313.96	316.69	312.87	315.2	314.39	313.63	311.47	314.49	316.2	312.33	313.26	312.93	314.93	314.66	313.28	314.18	314.97	313.89	314.82	312.64	311.77	315.63	314.32	314.28	314.35	315.81	315.72	313.66	314.32	315.47	316.49	313.58
327.41	330.5	328.51	328.47	326.91	326.83	327.42	329.75	327.22	328.38	327.46	329.07	328.18	327.95	329.42	327.37	327.99	327.75	326.53	329.8	328.82	327.92	326.8	326.59	327.94	327.32	329.42	328.94	328.76	328.71	327.93	326.71	327.39	326.85	327.1	327.82	327.1	329.23	328.45	325.15	327.14	327.94	328.24	329.81	328.15	327.8	326.94	328.82	327.7	325.52
313.96	314.13	315.47	315.39	315.05	315.74	313.5	314.95	314.91	313.6	316.33	315.1	316.4	315.56	314.36	314.76	316.93	316.09	314.05	314.32	313.07	313.49	314.24	316.52	316.02	315	312.44	313.41	313.95	313.98	316.27	313.37	313	313.17	314.48	314.33	313.85	314.17	313.6	312.95	313.83	316.75	316.5	313.93	315	314.52	312.39	315.46	315.35	317.12
311.1	313.77	310.78	311.04	312.29	311.33	316.08	312.42	313.61	311.27	310.54	311.28	311.39	315.13	313.85	312.29	311.88	312.89	312.01	316.03	311.33	312.46	310.19	311.5	314.2	312.97	313.86	312.85	314.36	314.59	313.88	313.09	313.32	312.08	312.28	313.92	312.69	312.17	310.49	313.9	309.89	313	312.32	311.78	313.99	312.41	311.45	313.94	314.39	312.72
303.22	306.36	305.55	303.31	305.21	305.04	307.31	302.92	305.91	305.54	303.07	306.69	304.76	303.74	304.64	304.04	305.87	304.64	307.33	304.9	301.8	303.57	307.39	303.58	306.44	304.59	307	304.86	306.79	306.35	303.9	306.61	305.82	305.63	307.9	303.65	302.94	302.54	305.22	305.65	305.22	302.94	306.31	305.62	306.27	303.41	308.02	303.9	306.52	304.39
308.62	304.84	305.42	306.61	306.77	306.07	305.94	307.73	305.06	306.05	307.84	307.47	309.73	308.93	306.79	307.05	308.33	305.97	305.86	307.48	304.3	303.5	310.64	304.88	308.77	306.88	306.11	307.11	306.21	308.45	307.35	306.33	308.14	306.5	304.9	307.62	305.05	306.26	305.23	305	305.78	305.61	309.69	305.78	305.77	307.66	304.36	305.05	308	306.59
316.51	317.09	315.77	316.03	316.4	315.03	314.44	314.15	315.48	311.72	316.64	318.33	316	317.52	317.1	316.25	317.73	314.86	315.09	316.19	316.67	314.17	315.05	314.24	317.22	315.91	315.11	316.81	316.28	316.48	318.28	313.38	319.14	317.87	317.57	314.32	317.44	316.35	315.05	316.35	313.4	312.66	315.5	318.66	315.06	317.14	318.49	314.44	314.3	317.21
311.95	312.78	313.69	317.38	314.61	314.48	315.73	312.82	313.39	311.85	313.8	312.48	312.9	312.86	312.54	312.57	311.98	313.79	314.95	314.73	314.73	311.33	314.82	313.16	312.65	313.58	314.78	312.9	313.64	314.29	311.46	314.35	316.15	315.09	314.61	314.42	314.58	317.47	313.54	311.66	313.93	316.26	315.9	314.27	314.05	311.62	315.22	314.49	313.04	312.48
312.58	313.66	311.96	312.65	314.82	314	313.86	311.7	314.79	310.45	314.12	313.93	313.04	312	312.37	311.59	312.83	315.01	314.53	313.09	313.45	314.24	315.19	313.34	312.38	313.82	311.25	311.45	314.88	311.04	311.96	313.66	311.1	314.11	313.87	312.96	313.92	316.18	312.06	312.19	315.21	314.27	313.11	314.73	315.36	313.19	313.28	312.38	310.83	313.57
303.76	303.27	305.05	304.02	304.27	303.71	304.88	304.03	302.19	307.27	303.93	306.05	304.19	304.49	306.4	305.81	303.37	305.71	304.07	301.88	303.58	304.58	303.9	304.16	303.94	304.05	305.44	305.04	304.27	303.38	303.91	304.84	304.9	305.98	302.96	303.83	305.35	304.46	303.52	305.35	306.16	306.35	302.84	302.66	303.71	304.2	304.15	303.06	306.25	302.37
302.17	303.93	302.71	304.78	304.35	303.91	303.17	304.54	304.83	303.37	305.89	303.84	303.01	302.07	303.01	303.19	302.24	304.3	304.89	305.44	305	303.76	302.65	302.76	304.67	305.19	304.36	305.58	303.99	303.83	304.32	302.97	304.5	303.97	303.11	302.95	305.12	303.82	302.57	306.38	303.11	302.65	303.69	304.68	304.96	304.12	302.86	304.41	305.35	304.16
312.59	311.31	312.77	314.21	312.86	313.95	310.29	313.1	312.26	313.84	314.9	312.9	310.56	310.62	315.05	311.61	312.16	312.43	311.72	314.95	314.59	313.16	311.9	314.35	313.83	314.64	312.05	312.36	311.81	313.69	315.17	311.98	313.31	312.18	308.92	311.08	314.4	310.32	313.16	314.6	311.7	311.03	313.33	310.04	310.85	312.51	314	312.73	314.09	312.54
296.64	296.75	296.62	297.06	297.24	297.58	296.59	299.54	296.78	297.55	296.61	297.43	294.48	297.49	294.56	296.78	296.59	295.41	294.87	298.81	297.6	297.96	295.74	297.43	295.16	295.84	299.5	295.43	296.14	294.96	296.71	296.7	297.38	297.09	298.1	297.63	297.65	294.33	295.68	298.17	296.25	293.59	297.17	297.69	297.89	299.33	297.4	297.81	297	295.32
308.76	313.16	308.54	309.46	310.95	308.69	311.62	310.63	308.43	310.31	313.15	308.53	309.44	310.03	310.02	311.07	311.84	309.73	308.13	310.15	308.78	310.64	308.83	309.27	311.48	308.41	308.92	309.51	308.65	310.89	308.83	308.52	308.39	309.47	312.05	309.74	310.78	310.79	311.17	308.05	309.9	308.5	310.34	312.83	307.95	309.33	308.98	308.87	311.35	309.71
309.97	309.32	306.95	310.78	309.33	309.81	308.92	309.21	309.45	307.71	308.12	309.02	308.3	309.15	307.35	310.99	307.69	307.6	308.43	312.55	309.29	309.16	313.07	309.68	306.38	308.34	308.81	308.44	308.97	309.21	307.96	310.47	309.85	307.39	306.18	307.15	308.75	309.66	307.67	308.32	306.32	308.34	308.87	309.73	307.34	309.22	308.57	308.58	309.53	309.86
315.95	315.28	316.36	312.5	314.81	315.95	311.69	314.44	312.96	316.56	314.08	316.12	315.31	313.73	313.11	314.64	313	315.39	314.31	315.84	314.48	316.25	314.49	314.35	315.16	313.41	315.06	315.32	315.22	315.09	315.52	314.09	316.43	311.25	316.63	315.51	315.12	313.66	315.05	314.77	314.68	313.55	313.95	314.62	315.55	316.29	315.24	314.44	315.04	312.59
305.43	306.85	305.13	305.15	306.68	304.26	302.63	304.43	306.35	304.5	305.46	305.76	306.09	305.57	304.83	305.09	307.19	304.79	306.03	304.42	305.86	304.93	304.06	305.88	306.68	305.64	305.09	306.05	305.58	303.39	305.49	306.94	305.99	305.11	304.82	305.47	306.01	305.73	306.86	307.62	306.45	306.06	304.66	304.62	303.78	303.03	304.34	305.65	306.12	304.05
313.55	316.51	316.23	318.57	316.57	314.45	314.5	315.48	315.03	318.04	314.44	316.47	315.17	312.25	314.21	313.83	314.64	314.32	316.21	315.38	314.96	315.73	316.49	316.21	314.17	313.36	315.53	315.77	315.53	314.36	312.19	315.54	315.33	314.89	314.14	314.87	315.7	315.64	314.27	314.19	315.05	316.26	315.32	315.37	316.3	316.46	313.12	315.72	318.91	316.53
314.5	310.98	316.24	314.01	316.59	313.59	313.92	313.96	314.55	313.06	314.43	313.52	314.33	313.78	315.32	313.89	312.24	313.18	314.12	312.39	311.59	314.95	314.47	312.83	313.84	313.04	313.44	314.34	311.3	313.58	312.66	312.85	315.72	313.3	312.68	314.98	314.44	314.61	313.56	313.2	315.03	312.64	315.89	313.06	313.38	312.68	313.88	313.82	315.43	314.98
318.57	318.7	318.19	315.91	313.87	317.51	316.91	315.56	313.12	319.25	318.11	316.11	318.28	316.68	314.29	316	319.35	314.76	316.58	317.78	315.71	316.11	317.71	316.74	317.35	314.4	317.1	318.74	315.71	317.2	317.14	315.73	314.61	316.29	316.05	318.09	316.17	317.43	315.78	318.24	316.06	318.41	315.82	317.3	317.27	318.3	316.83	317.08	317.05	315.43
303.21	301.61	300.86	301.78	301.79	300.99	300.76	300.03	300.53	304.12	299.82	297.76	299.5	299.29	301.17	299.41	300.37	305.17	299.58	300.13	301.28	299.91	300.61	301.76	300.22	300.34	300.9	301.51	303.73	302.79	302.46	301.62	302.48	301.95	300.9	301.96	301.19	301.55	303.11	301.31	302.09	300.76	299.9	302.34	299.01	302.02	301.31	302.8	302.27	301.03
316.11	316.73	316.48	313.38	315.77	315.54	313.21	316	316.87	316.22	313.57	315.14	316.8	314.58	315.95	316.69	317.69	316.71	313.95	316.12	316.47	315.95	315.32	315.7	319.21	314.16	311.74	316.02	313.79	315.11	313.52	314.5	316.79	314.41	315.91	314.02	316.86	316.2	316.2	317.45	316.36	316.01	315.96	317.55	317.03	313.75	315.56	313.11	317.56	316.26
315.53	317.22	317.1	318.65	318.11	315.93	319.95	316.32	318.15	317.18	317.37	317.72	317.71	316.42	316.26	317.72	316.3	317.32	316.51	318.77	318.27	318.67	317.54	316.33	320.29	316.33	318.05	317.75	312.74	318.01	318.37	314.47	315.5	318.19	317.12	317.81	316.73	317.33	318.69	319.45	317.67	317.45	316.73	317.21	316.45	316.02	316.32	316.84	318.05	315.31
299.58	298.68	297.92	301.52	300.32	300.03	303.07	297.96	301.03	301.27	300.62	300.29	300.16	300.87	300.2	298.02	302.19	298.77	298.2	301.97	300.47	301.19	300.38	300.81	299.43	301.62	297.38	300.05	301.56	300.28	301.81	301.06	300.72	300.8	299.51	301.36	301.97	301.45	298.73	299.84	302.5	300.64	301.9	299.98	299.58	298.23	299.68	298.04	300.13	298.07
313.11	309.95	309.27	309.65	310.68	311.05	311.14	308.06	308.62	312.06	312.47	310.71	311.65	309.29	311.08	311	309.88	312.03	309.1	308.74	310.28	309.29	310.84	308.3	308.64	310.84	312.62	310.76	308.66	310.51	308.97	311.63	308.77	310.67	310.2	310.86	309.32	312.85	310.9	309.97	309.79	311.02	308.86	309.65	309.81	310.98	311.31	308.8	308.34	310.01
315.42	315.58	313.44	316.7	315.48	315.39	314.24	316.59	314.66	315.63	316.67	313.46	315.85	313.98	313.68	316.55	313.94	314.15	314.17	313.57	315.04	317.24	313.35	314.7	316.27	316.58	315.76	313.87	315.68	313.32	314.87	314.81	315.11	314.37	317.55	316.91	313.36	316.47	316.57	314.91	315.24	315.08	316.09	315.92	313.2	314.9	315.87	315.03	315.6	314.86
311.46	314.71	310.77	311.59	313.83	313.58	312.99	312.36	313.5	313.5	312.96	309.53	313.75	310.5	313.19	314.83	310.99	312.93	313.85	312.44	312.43	310.85	312.86	311.15	314.59	312.11	313.17	312	310.33	311.29	311.39	311.86	313.59	310.15	310.43	312.82	312.3	312.16	311.76	314.04	310.01	310.94	309.22	312.86	313.02	311.9	314.2	311.81	313.73	311.99
326.3	328.67	327.88	326.71	325.26	324.31	325.97	323.9	323.46	323.9	325.08	325.67	324.11	326.54	325.56	325.25	324.95	326.37	326.15	323.26	328.21	324.78	322.39	324.77	324.8	325.92	324.99	326.35	325.65	327.45	326.7	326.34	322.25	325.94	323.67	325.54	323.73	324.36	326.1	321.77	327.92	327.88	327.75	324.68	326.55	323.93	324.13	326.3	326.08	326.04
312.57	313.93	310.71	311.59	312.46	312.87	312.04	312.16	312.95	311.95	311.09	309.68	312.17	310.94	313.12	310.88	312.73	312.11	313.81	310.26	315.09	315.07	310.53	312.64	309.1	311.32	312.03	311.16	312.26	314.07	313.05	310.76	311.71	315.34	310.06	309.86	311.6	313.03	311.76	314.37	312.47	312.05	311.01	311.98	312.97	314.22	310.28	313.06	311.54	312.26
327.6	327.22	324.91	328.65	326.69	326.99	328.33	325.93	326.27	326.7	325.21	327.11	325.36	330.71	327.63	325.49	327.1	323.64	325.96	327.18	327.93	325.58	327.55	327.13	327.73	328.13	330.73	324.67	326.23	326.59	327.83	326.12	326.24	327.1	327.69	326.19	327.95	325.16	328.59	327.18	328.6	327.69	325.21	327.38	327.3	329.02	325.87	325.27	328.35	325.91
317.76	316.32	315.95	313.99	317.1	313.69	316.24	314.48	314.73	316.45	316.44	313.77	315.49	317.14	314.84	314.76	314.4	315.87	316.36	317.55	318.57	314.9	318.49	317.48	319.02	314.92	315.76	316.27	311.9	316.65	317.79	317.97	315.65	316.54	314.78	317.55	318.02	316.3	316.19	315.49	316.85	316.03	315.67	315.89	315.6	317.17	317.41	314.43	315.92	315.4
292.31	291.86	292.42	292.93	293.75	293.71	293.22	294.96	294.22	294.09	292.63	293.89	294.68	291.91	294.97	291.63	293.41	297.19	295.28	295.1	295.37	293.13	295.11	294.8	292.86	294.67	291.37	293.99	294.14	292.87	293.94	295.24	291.91	294.54	292.95	292.55	295.96	292.6	296.05	293.73	292.51	293.89	292.39	289.97	293.53	293.08	292.79	292.94	294.55	293.66
315.29	312.81	316.5	314.15	314.07	314.88	314.63	313.63	313.95	314.75	315.96	312.67	312.93	314.3	313.05	312.58	312.25	314.46	311.68	312.8	314.94	313.48	315.47	314.61	313.75	314.28	314.23	314.76	314.06	314.88	315.84	314.11	315.94	312.76	312.63	312.6	313.06	313.13	315.19	314.41	314.33	314.28	312.46	312.7	316.31	315.57	312.55	314.46	313.85	314.51
306.03	308	307.79	306.75	308.36	307.58	308.46	306.21	306.23	307.14	307.98	307.42	309.38	306.13	308.2	309.07	307.91	305.47	305.15	308.16	305.79	308.63	305.33	303.81	304.84	308.79	307.07	306.86	307.25	307.45	306.63	306.78	307.17	309.58	306.72	308.17	307.58	307.26	306.57	306.68	306.8	308.25	309.15	305.34	307.04	308.59	306.5	312.9	305.46	307.8
315.9	318.25	315.94	317.97	317.53	317.76	316.91	315.83	318.1	316.9	317.81	315.98	316.25	316.49	313.42	316.69	314.06	317.4	318.73	316.26	317.29	317.12	319.56	315.83	316.95	315.57	316.7	317.8	316.12	318.09	318.52	318.08	315.67	315.62	318.36	318.14	316.64	316.61	318.59	316.86	318.9	317.73	315.21	319.32	316.63	316.53	315.56	316.78	318	318.84
302.57	302.61	303.48	303.78	302.51	304.3	301.68	300.16	303.43	304.79	305.72	302.21	303.77	303.78	304.66	303.52	303.6	304.94	303.02	303.34	305.07	304	302.13	305.36	303.49	305.19	302.45	303.6	303.72	304.09	304.24	302.66	301.95	304.24	304.45	303.1	303.27	301.73	305.03	304.67	303.35	307.28	300.38	303.86	303.14	303.57	304.52	302.26	301.64	303.84
316.18	312.48	314.92	313.81	316.58	316.38	312.8	314.51	314.18	313.67	312.99	314.7	314.22	314.45	313.93	315.43	315.03	314.24	314.84	312.41	316.77	315.41	311.3	314.6	316.82	317.8	314.4	315.16	316.31	316	314.32	316.8	317.62	315.34	313.74	314.25	314.46	314.39	315.18	316.59	314.79	312.46	313.63	316.46	317.32	312.59	315.94	314.24	314.7	312.89
313.53	312.86	314.78	312.97	310.89	314.17	315.4	315.68	314.86	314.49	312.73	313.39	312.33	313.13	314.48	312.55	313.74	314.04	312.69	313.11	313.02	313.53	314.81	311.49	316.16	312.09	312.68	311.89	315	312.06	316.08	313.63	313.48	314.32	312.31	312.47	311.24	314.74	312.99	313.23	314.6	312.76	312.27	315.32	314.22	316.05	314.21	312.66	312.26	312.63
304.28	302.4	301.65	302.14	301.68	304.7	303.78	306.14	301.91	303.54	305.65	304.22	301.65	302.71	303.25	305.05	303.4	305.37	302.18	305.84	302.25	303.44	300.85	302.29	302.85	304.02	304.41	298.98	304.07	304.07	300.88	305.03	303.22	303.65	303.8	302.76	303.96	303.79	302.45	302.83	303.28	304.51	301.32	304.09	302.57	301.07	303.53	303.26	303.63	304.51
307.46	303.15	305.72	305.56	304.6	304.1	306.04	307.67	306.2	305.79	306.35	305.07	306.22	304.6	303.44	305.93	307.12	307.76	309.5	303.96	305.13	305.26	305.63	307.93	306.39	306.15	307.01	308.56	305.1	307.24	304.73	304.77	308.12	304.69	306.22	306.19	306.34	303.19	308.85	305.87	307.16	307.58	306.14	304.8	304.68	308.01	306.87	306.96	306.89	305.74
328.94	327.48	326.47	326.96	329.44	325.94	328.26	326.85	329.27	327.5	329.44	325.59	330.01	328.06	328.17	327.46	328.46	326.94	327.76	325.27	326.73	326.61	327.52	327.21	329.52	328.81	329.24	325.48	328.47	323.28	328.75	328.37	326.55	328.31	326.46	327.77	329.33	329.32	327.35	328.26	329.63	325.64	330.4	328.64	327.38	327.29	327.18	326.14	328.49	329.07
317.35	315.55	318.67	316.45	317.7	318.24	317.76	318.21	318.46	318.46	318.1	319.13	318.27	319.55	319.19	318.39	317.43	315.85	315.56	318.23	320.57	314.84	318.94	318.62	318.5	315.57	318.88	317.45	318.37	319.35	316.45	316.77	316.55	318.06	317.25	317.92	313.17	316.95	318.39	316.68	316.82	321.57	317.19	318.04	319.88	319.21	318.85	319.81	317.68	317.6
324.7	325.59	327.98	324.96	327.09	326.51	325.17	325.71	330.34	328.58	326.4	328.98	327.05	329.13	327	327.89	328.09	328.59	328.64	326.86	328.07	325.12	328.58	325.48	326.68	326.18	327.38	327.73	326.83	328.23	328.07	328.44	326.76	326.7	327.5	326.73	326.79	326.49	326.61	328.9	327.32	326.98	329.55	326.32	328.74	327.06	330.74	325.73	326.45	325.8
315.19	316.33	314.43	314.83	315.73	317.2	312.47	312.82	314.89	313.81	313.69	317.58	316.6	316.17	314.74	314.48	314.73	315.06	315.58	315.41	315.28	316.67	315.63	314.45	317.23	312.37	314.11	314.86	315.39	315.66	313.94	317.95	315.1	314.45	318.47	312.65	314.91	313.81	313.62	313.29	315.6	315.8	315.19	317.57	314.07	313.54	317.42	314.43	315.14	313.2
302.7	304.66	301.43	301.51	302.59	302.74	302.41	301.89	302.38	304.2	301.97	299.83	298.66	302.24	300.15	300.98	300.98	301.93	303.64	303.34	303.4	301.84	303.86	301.7	300.3	303.84	304.13	300.8	300.18	303.17	303.39	303.41	301.28	302.7	301.41	303.09	302.21	303.65	303.51	301.03	301.95	302.43	302.96	302.4	303.54	303.39	302.77	302.71	301.82	303.23
305.15	301.56	301.45	304.98	303.45	303.73	304.48	303.49	302.18	304.18	303.06	303.78	302.59	304.79	305.45	302.89	303.79	300.49	304.03	301.68	304.22	305.22	304.66	305.07	303.69	306.59	306.78	300.78	304.78	305.16	306.04	300.07	304.24	305.9	302.78	305.11	307.33	303	303.06	304.46	302.34	304.68	301.58	302.89	302.93	302.58	301.33	302.78	300.96	304.95
310.8	310.5	309.98	310.77	313.11	311.05	310.84	311.93	312.42	310.9	310.99	314.13	311.22	310.87	307.53	311.74	310.5	311.16	309.06	309.93	309.85	312.36	312.36	312.65	312.4	311.04	312.28	311.7	312.08	312.4	312.67	310.14	313.73	312.44	310.36	309.39	314.79	311.99	312.29	311.97	311.93	312.03	309.82	311.82	311.48	309.93	311.41	310.3	311.45	309.02
314.84	314.1	312.81	312.26	311.91	313.36	313.6	313.06	312.09	312.14	316.18	313.14	312.4	312.85	312.96	310.48	313.2	314	313.54	315.08	311.21	310.85	310.26	311.69	310.94	314.79	312.5	314.36	312.9	313.71	310.79	314.73	311.16	316.21	315.66	314.41	314.41	309.83	311.51	314.05	311.32	310.92	313.39	310.9	313.45	314.24	311.82	312.26	311.98	312.65
312.54	314.19	311.63	313.66	313.95	315.8	312.53	314.71	311.53	313.18	312.38	314.24	311.85	313.12	312.79	312.42	314.46	313.75	312.66	313.69	314	311.54	312.58	309.45	312.47	314.3	313.13	313.04	311.67	313.08	316.71	313.14	313.9	313.58	312.52	312.03	312.67	312.4	312.89	315.19	313.03	314.06	311.72	312.17	311.64	313.04	311.13	312.9	312.49	312.16
305.43	305.72	305.34	306.86	303.88	305.85	302.71	305.96	305.46	304.02	305	305.54	304.82	304.89	303.69	307.22	308.08	304.98	305.76	305.78	304.84	303.22	303.77	304.54	304.23	304.31	304.9	305.06	304.32	307	307.19	306.72	305.56	304.03	307.07	304.07	305.68	305.23	302.32	305.25	304.35	305.76	305.55	307.76	305.26	305.75	304.61	305.77	305.4	304.67
314.01	311.96	309.67	312.76	312.51	313.53	312.48	311.54	311.26	311.59	310.85	308.79	312.94	312.09	311.79	312.16	313.48	313.16	312.08	311.14	311.1	314.24	311.73	311.97	314.17	313.02	312.71	313.8	310.83	313.55	310.6	310.06	313.77	312.44	310.6	310.97	311.2	311.37	314.53	310.74	313.71	313.56	310.91	313.1	313.06	312.3	311.81	311.54	312.72	310.98
314.48	315.9	315.78	317.04	314.08	317.73	314.63	316.43	315.24	312.83	314.82	314.07	314.25	315.32	316.22	313.99	314.44	314.33	314.68	315.63	315.54	314.67	313.86	315.62	314.38	316.74	315.23	314.36	315.36	314.65	314.59	315.15	315.55	314.58	313.14	314.47	317.09	315.16	311.58	315.47	312.91	313.71	315.73	314.53	313.04	315.43	315.12	313.46	315.5	316.15
300.82	301.38	298.7	301.41	300.77	301.54	302.69	298.58	300.81	301.01	298.64	302.12	300.92	296.85	304.64	303.89	300.54	300.61	300.17	302.04	302.44	300.06	300.83	298.24	299.9	302.46	302.15	302.3	298.55	302.38	301.46	299.06	302.34	300.98	303.68	300.16	302.94	300.68	299.72	299.13	303.44	298.37	301.37	303.51	302.08	300.32	299.74	301.29	302.79	301.58
295.09	296.15	294.78	297.03	296.17	295.6	296.92	298.9	298.06	298.15	296.61	297.88	297.47	297.5	295.85	294.45	296.9	294.15	297.35	296.2	294.62	294.32	296.97	297.45	296.85	295.67	297.36	295.25	294.39	296.56	296.17	297.03	298.31	296.79	297.85	296.67	294.86	297.03	295.58	297.13	296.04	295.63	296.76	296.51	297.89	299.29	298.7	297.75	295.86	297.03
326.7	327.33	326.35	329.65	328.46	329.01	328.85	330.85	330.86	329.1	327.77	328.7	327.03	326.89	330.83	328.03	331.68	327.6	330.93	329.06	327.62	330.44	330.58	329.24	327	328.14	327.66	327.03	326.5	328.46	326.32	326.22	327.55	327.09	331.33	329.06	328.4	325.55	328.42	329.79	327.7	329.71	329.1	329.06	327.81	327.43	329.2	329.71	326.81	329.53
316.89	318.86	316.04	315.67	316.45	317.02	316.94	317.41	316.38	316.34	316.02	316.25	317.44	317.44	318.2	316.2	319.05	318.06	315.04	316.69	317.32	319.65	317.79	316.26	317.86	317.46	315.68	317.97	318.66	315.61	317.51	317.57	315.77	317.66	319.51	315.61	318.75	317.76	318.12	316.97	319.11	317.81	317.98	316.66	317.61	318.64	316.01	317.78	316.31	317.61
310.53	312.17	308.51	309.26	310.8	311.58	311.09	308.51	310.87	308.4	310.61	308.71	311.3	308.54	310.34	313.47	309.48	310.7	309.2	313.34	310.89	310.44	311.17	309.09	311.1	310.88	311.13	311.02	310.99	312.11	311.58	311.83	311.19	312.46	312.67	311.58	308.13	309.03	309.65	313.32	309.87	311.97	311.8	312.15	311.19	308.97	312.1	312.32	311.18	311.4
315.12	312.73	312.07	312.67	311.5	313	314.66	315.04	313.3	312.1	312.42	312.31	312.2	313.3	311.27	314.06	311.21	314.74	314.82	311.9	313.21	311.22	315.05	309.81	311.24	313.58	314.89	312.94	311.26	316.46	312.7	312.47	312.95	313.57	313.23	314.31	311.64	316.03	312.77	312.22	313.66	312.23	313.96	314.04	313.15	311.62	315.02	312.28	312.12	312.35
330.15	328.91	328.2	327.79	328.87	329.61	327.84	329.35	330.91	327.88	326.35	329.49	329.05	327.34	329.34	329.43	328.18	327.49	328.25	327.92	327.22	331.28	328.92	327.55	327.78	329.5	327.4	327.44	328.97	330.96	328.48	326.59	328.53	329.03	327.93	329.1	326.74	330.16	328.76	331.3	329.52	330.29	327.96	329.52	327.32	330.08	327.93	328.53	326.93	329.77
311.3	313.27	311.09	314.32	312.37	313.45	313.16	312.48	313.77	312.07	309.94	311.75	313.66	313.97	313.57	310.95	311.65	313.4	309.63	311.92	314.83	313.85	313.57	311.73	312.24	313.8	314.21	314.32	312.32	310.23	314.29	313.74	312.67	312.89	313.32	313.11	315.12	313.07	311.64	310.88	311.48	312.52	313.84	312.18	312.9	312.65	312.97	313.44	313.36	312.87
292.14	290.99	294.3	293.98	293.96	291.61	292.69	294.95	294.22	292.52	293.64	292.39	293.8	294.34	293.98	296.5	295.58	294.47	292.74	293.8	292.06	293.77	292.43	293.83	296.15	295.09	296.28	296.01	293.12	294.19	294.09	296.96	297.2	292.83	292.28	293.62	293.72	294.36	292.68	293.79	294.23	294.06	293.33	293.85	295.46	295.22	292.79	294.37	294.51	293.66
293.37	293.72	293.59	294.46	295.66	295.84	293.87	296.88	294.44	292.55	294.37	293.54	292.73	294.28	292.84	295.93	294.28	295.16	293.66	294.61	293.89	295.91	295.84	296.03	291.9	294.53	293.58	293.68	295.59	293.98	294.56	292.86	292.3	293.34	295.56	292.4	293.66	294.81	292.56	294.32	292.33	294	297.73	291.79	291.61	295.76	295.84	295.31	294.9	292.41
292.5	295.04	292.74	294.26	295.25	294.6	294.73	291.46	295.45	291.54	292.47	293.6	292.47	294.94	294.5	293.41	295.83	293.46	297.03	296.44	292.06	295.06	293.57	295.68	294.22	294.53	293.08	293.5	295.01	295.17	294.68	293.85	294.19	293.6	297	293.86	293.3	294.38	293.59	293.23	293.57	293	296.3	293.57	294.67	294.45	294.47	293.96	294.44	294.51
316.24	314.71	315.39	314.69	314.2	317.46	314.53	315.96	315.87	315.63	314.93	313.77	317.81	316.81	314.94	314.35	314.35	315.75	317.34	315.72	313.99	314.14	312.66	313.38	312.17	317.19	317.44	317.39	313.75	315.25	313.74	314.31	313.92	315.92	315.37	317.56	315.17	316.02	317.54	314.91	314.95	315.99	315.34	313.79	314.77	314.06	315.26	315.5	314.88	314.4
295.28	294.95	294.49	294	294.64	295.54	294.88	291.61	295.09	293.02	291.01	292.46	292.45	292.75	292.27	293.13	294.26	294.46	292.17	293.14	295.46	293.41	294.12	293.79	294.4	292.12	293.37	293.24	293.24	292.17	296.93	293.9	293.4	293.52	295.71	296.7	293.09	295.96	293.59	293.01	291.64	292.66	293.71	294.25	294.79	291.63	293.81	292.91	295.88	293.19
303.52	301.02	301.53	302.21	302.87	300.32	302.63	303.09	302.21	302.7	301.55	301.4	302.97	302.65	301.44	301	302.95	300.41	303.49	302.69	305.6	301.07	303.58	301.11	302.79	301.78	302.32	306.11	302.31	300.23	302.72	303.26	301.24	301.37	306.72	302.17	302.26	302.24	302.2	302.61	303.22	304.87	301.8	303.92	304.14	304.17	302.69	301.73	305.43	301.22
316	317.45	316.84	317.94	314.6	317.58	315.39	316.12	318.86	316.24	315.6	318.09	315.47	319.18	316.09	314.3	316.32	317.68	318.19	319.26	316.23	315.86	317.48	315.86	314.62	316.18	318.66	316.61	316.29	316.61	317.19	316.15	318.05	319.82	315.63	318.11	318.57	320.12	316.29	315.9	318.22	316.44	316.97	315.37	314.76	316.42	318.93	317.33	316.5	316.64
294.4	293.97	292.91	294.98	295.75	295.57	295.26	293.33	294.68	293.23	293.06	293.37	297.77	294.13	293.06	293.28	292.86	293.91	292.84	295.36	296.51	292.99	294.1	295.09	295.11	291.8	295.68	294.34	292.35	295	292.53	292.67	294.83	294.28	292.9	292.46	292.59	296.6	294.67	293.76	295.61	293.79	294.33	292.62	293.34	293.8	295.07	292.45	295.77	295.15
315.53	315.65	317.55	313.93	314.84	313.61	313.25	317.18	315.94	315.38	316.74	316.22	317.34	316.42	313.02	316.46	315.82	314.91	318.24	314.32	318.45	314.87	314.65	319.05	317.89	317.28	316.3	316.46	315.91	316.91	316.96	316.21	315.78	314.94	315.02	316.96	315.16	316.51	317.44	315.88	316.95	315.66	317.94	315.61	313.79	315.8	316.48	316.86	315.06	317.24
301.15	300.28	302.62	301.36	303.5	302.05	303.26	302.87	302.27	302.63	302.86	300.98	302	302.39	302.9	302.25	303.8	304.1	303.24	303.15	301.85	304.65	303.76	303.76	304.46	301.36	300.35	301.56	302.1	301.71	302.18	303.59	304.17	301.6	302.07	303.54	300.05	301.21	303.9	302.96	303.17	302.46	303.42	302.29	302.1	302.13	301.66	301.12	303.43	303.9
316.04	313.62	314.97	314.84	317.01	315.88	315.79	316.76	314.92	313.86	316.16	317.73	315.19	317.08	315.3	316.45	314.7	314.79	314.89	314.19	314.48	317.67	315.63	315.7	316.43	314.56	316.05	315.59	314.87	317.45	315.66	314.3	316.76	315.7	315.71	316.16	315.36	315.03	314.65	314.98	312.87	317.21	313.98	314.42	315.72	316.16	315.39	314.23	316.74	315.76
292.96	291.35	294.85	294.91	295.29	293.49	294.6	295.44	293.53	292.53	292.36	292.76	294.38	295.67	295.25	295.83	293.45	294.25	290.97	292.46	292.49	292.37	291.5	293.9	294.23	295.99	294.12	292.59	295.01	293.07	290.58	292.97	297.17	293.39	293.09	291.31	293.06	292.68	295.27	293.95	297.82	294.02	292.36	292.97	293.32	293.67	294.21	293.61	293.7	290.52
294.22	292.73	294.71	292.47	293.54	293.27	293.92	293	294.79	292.85	293.04	292.73	292.89	294.34	294.23	292.92	291.9	294.07	294.13	293.59	293.66	292.88	293.98	294.01	295.69	293.16	294.79	294.11	293.53	295.57	294.96	294.58	294.08	293.08	293.3	293.84	295.06	293.49	289.73	292.72	293.6	293.87	294.06	294.46	293.7	296.86	296.77	295.5	293.06	292.04
309.29	307.11	308.82	307.47	308.18	308.29	310.65	311.61	310.49	309.22	307.47	309.28	307.67	307.89	310.04	310.26	306.35	308.99	309.03	308.98	309.64	307.94	307.94	310.63	309.97	307.88	308.47	308.2	308.64	310.74	308.25	307.73	307.76	310.31	309.26	309.93	307.09	313.6	307.15	309.82	309.54	309.04	308.08	307.95	305.8	309.08	307.32	310.07	310.35	306.21
299.27	299.51	296.53	297.77	296.18	294.62	299.43	296.23	296.43	298.74	296.36	296.43	296.68	298.5	296.69	294.74	295.41	301.04	297.87	296.74	298.65	295.11	296.71	295.4	298.94	299.15	296.96	296.81	297.47	296.72	299.11	293.62	298.16	298.15	296.36	295.9	297.43	294.8	296.56	298.28	295.35	296.84	295.55	296.8	296.05	295.56	295.17	296.06	296.78	295.97
313.66	313.22	313.23	313.21	314.82	315.71	314.44	313.83	315.66	313.92	312.58	313.83	312.91	315.68	314.65	316.21	315.73	316.1	312.31	312.57	314.58	315.96	314.76	312.67	313.09	313.77	316.3	315.5	312.11	314.01	315.4	315.76	312.83	316.63	314.69	314.67	315.81	310.04	315.33	318.13	311.61	315.63	315.89	314.29	312.07	313.97	314.19	312.1	312.17	314.38
327.73	326.9	328.49	328.48	328.6	329.32	326.88	328.11	327.58	326.03	325.84	326.4	327.29	326.62	329.49	325.96	324.67	329.08	325.45	326.04	326.92	328.14	329.05	326.65	328.32	327.29	328.38	327.88	327.28	325.65	329.44	328.14	328.5	326.43	327.25	326.4	329.06	326.77	327.52	330.55	325.5	329.54	327.76	330.52	328.11	325.24	327.03	328.09	326.66	328
307.25	309.8	307.76	310.78	308.59	308.07	307.26	306.91	308.7	310	306.25	307.19	308.07	307.96	308.71	309.47	309.26	308.91	309.49	307.83	307.05	309.82	305.45	309.14	310.87	307.92	310.11	305.75	308.15	307.93	307.84	307.86	309.64	308.99	306.81	308.81	308.89	309.16	308.71	309.43	309.92	306.7	309.96	308.68	309.49	309.91	308.26	306.15	309.34	309.82
296.11	298.36	296.67	297.33	296.47	296.3	295.4	292.98	294.96	296.75	295	298.7	297.51	295.54	296.73	297.21	295.85	296.4	297.36	296.8	299.26	294.43	294.8	296.22	297.54	295.97	293.38	295.87	298.38	297.48	295.95	297.94	299.59	297.8	295.37	296.6	297.02	297.67	293.75	296.67	296.08	296.47	298.71	296.43	297.11	297.88	295.76	297.45	297.55	298.31
316.27	315.39	314.99	319.39	321.07	317.15	318.2	316.22	317.4	318.55	317.09	317.98	316.33	316.43	320.32	317.3	316.64	319.3	318.64	317.05	323.18	315.59	317.53	319.8	319.71	316.63	317.2	316.79	316.36	318.31	318.3	318.76	316.66	320.18	318.94	317.18	318.27	317.76	316.96	315.12	319.16	319.59	319.47	319.18	321.58	317	318.57	318.38	317.83	317.03
307.02	306.89	308.78	305.68	305.12	307.58	307.25	306.77	308.19	307.04	306.78	307.14	309.66	306.55	306.76	307.04	304.59	306.63	306.75	308.12	305.11	310.23	309.17	306.55	304.75	307.6	304.76	304.7	307.51	306.69	305.71	305.36	309.82	305.15	306.67	308.19	307.59	306.66	308.2	307.22	307.71	308.19	305.86	308.09	309.9	306.14	304.46	307.06	308.27	306.28
302.88	304.44	305.77	305.07	304.54	306.1	304.8	304.6	303.88	305.31	307.11	304.36	305.61	306.07	302.64	304.77	305.38	304.47	307.13	304.5	304.6	302.36	305.72	305.36	306.37	304.03	305.38	303.11	305.39	307.38	307.82	303.45	303.33	304.37	304.84	307.72	303.64	304.15	307.37	304.89	306.59	304.9	303.92	303.84	307.34	303.5	303.42	304.57	307.79	303.47
313.91	312.87	311.1	312.17	312.79	312.33	312.36	313.17	312.65	313.45	315.03	312.7	313.38	314.58	312.24	314.64	312.53	313.4	311.51	311.7	311.87	314.12	313.95	313.88	312.23	312.25	315.43	314.41	310.31	312.5	314.44	315.72	311.65	314.44	314.97	311.12	313.09	314.23	312.85	313.54	312.3	313.33	309.8	315.2	313.87	311.85	309.79	312.91	313.29	311.94
305.14	305.75	304.81	304.93	303.12	306.17	304.86	306.49	305.02	304.01	304.85	303.45	306.6	305.03	306.03	306.24	305.44	305.06	305	305.31	304.83	303.5	306.14	306.08	301.55	303.62	305.91	303.31	305.72	307.31	306.27	303.87	304.98	302.9	303.84	302.16	305.37	302.57	302.89	303.66	304.13	304.27	306.81	303.75	305.26	305.47	304.2	306.36	305.12	302.37
303.26	302.52	304.88	305.22	303.9	302.6	306.2	304.3	302.81	302.96	300.91	303.73	304.61	304.03	303.33	302.64	305.8	304.45	303.4	301.13	302.42	303.97	302.88	300.67	304.38	304.71	302.42	303.8	302.1	302.83	305.68	303.35	303.54	305.73	304.32	299.89	302.16	306.71	303.97	304.37	304.33	303.13	303.12	302.32	304.26	304.26	301.12	303.23	304.89	306.12
297.32	294.34	294.96	295.71	296.71	292.57	293.05	296.17	293.41	293.76	296.17	295.45	294.77	295.12	296.74	294.52	296.62	295.77	293.63	295.13	290.63	294.04	296.05	296.82	295.05	294.63	297	296.35	294.96	295.71	294.62	295.64	295.27	295.7	296.33	292.95	296.37	294.84	295.55	294.17	293.48	294.26	293.17	295.25	294.12	293.63	295.18	295.3	295.25	292.85
303.99	301.69	306.43	301.58	301.32	300.13	303.43	304.43	302.01	302.48	305.02	301.16	304.1	301.35	303.04	305	303.6	306.05	303.54	302.67	303.44	303.98	304.77	303	303.32	305.8	301.97	303.84	304.99	304.58	302.15	301.96	303.33	300.9	301.11	302.19	303.02	302.92	303.33	305.12	302.24	306.84	301.7	304.08	303.77	304.4	301.66	303.65	302.7	302.56
300.89	304.5	303.73	301.41	301.09	302.43	300.62	301.04	301.86	302.97	302.33	301.13	302.05	302.66	302.31	305.05	302.07	302.79	302.49	302	300.98	302.51	301.73	302.9	302.07	302.18	302.26	305.47	305.83	302.41	301.97	302.7	305.31	303.28	302.37	302.07	305.07	302.35	301.95	302.33	299.76	303.5	301.01	303.9	303.33	302.15	304.35	302	301.49	301.53
300.32	299.72	301.19	300.24	301.46	300	298.2	300.36	300.09	301.01	302.11	303.12	299.77	301.09	298.61	303.59	303.23	299.01	303.37	302.2	301.09	301.46	301.49	300.35	301.94	305.48	300.01	301.02	300.89	304.34	299.61	302.12	300.85	303.95	302.4	300.84	301.45	302.65	301.17	299.16	301.97	300.4	302.72	301.21	301.86	302.32	300.99	300.21	298.75	299.79
328.19	327.82	330.18	328.28	329.81	328.41	328.31	328.13	325.09	325.26	330.1	327.06	329.2	328.84	328.79	327.59	328.53	327.13	326.32	327.57	328.2	327.14	326.87	329.64	326.51	328.28	327.81	327.37	327.8	328.7	328.08	328.93	327.72	326.97	329.2	328.87	327.32	330.17	325.79	330.37	328.6	328.98	327.8	324.79	326.04	326.76	329	327.5	326.91	329.85
304.43	303.38	303.8	302.92	305.56	303.73	303.51	304.58	306.25	304.66	306.47	306.32	305.52	302.49	305.49	304.84	306.03	306.08	305.12	303.98	303.32	302.3	303.76	304.28	304.2	305.3	304.93	305.54	304.9	305.49	303.06	304.95	303.23	303.65	303.65	303.5	305.44	304.17	301.8	304.5	302.93	300.73	303.14	307.68	300.58	304.77	304.01	303.01	303.47	304.94
328.3	325.48	329.43	327.56	326.38	326.27	326.91	326.66	326.11	326.31	328.47	329.22	326.64	325.42	327.43	328.06	330.01	326.55	326.05	325.64	326.26	326.23	324.02	329.69	326.44	327.34	327.97	326.82	327.16	325.72	327.26	325.57	328.38	326.37	326.52	328.11	327.9	328.99	326.42	328.65	326.92	326.47	328.62	326.64	330.96	325.05	326.61	326.24	327.3	325.71
325.95	325.7	326.45	325.59	323.99	328.41	322.64	325.97	324.72	325.13	326.23	325.51	326.82	325.07	326.18	325.69	324.66	327.92	325.25	324.7	325.95	324.49	324.42	325.25	325.78	325.32	323.51	325.59	324.71	326.87	326.5	324.14	325.07	325.39	326.22	323.22	325.15	325.17	325.88	327.65	325.4	323.69	322.93	327.04	323.01	325.95	324.72	325.89	326.56	324.17
303.34	302.1	302.18	302.63	299.13	301.89	299.44	302.86	299.68	300.84	302.87	301.16	303.73	300.28	302.16	299.9	302.22	301.75	300.24	300.31	299.54	300.97	302.09	300.03	302.88	300.99	300.79	301.8	303.09	298.9	302.93	299.7	298.55	301.14	299.84	301.6	301.23	300.15	301.09	300.44	301.6	300.29	303.73	299.42	302.86	301.33	301.6	301.52	301.99	301.76
318.25	318.48	319.59	319.09	317.82	321.31	317.71	319.83	317.95	317.77	318.82	319.94	319.27	319.57	320.35	318.27	318.98	317.05	319.58	320.61	318.25	318.99	318.48	319.66	316.73	317.82	316.22	320.04	320.72	317.04	320.36	320.51	320.03	318.18	318.43	321.06	319.32	317.87	321.7	317.76	319.21	321.39	318.67	317.52	318.37	321.85	321.52	319.52	318.87	317.15
296.47	299.24	298.11	296.87	297.26	297.36	297.11	298.66	295.49	298.29	296.72	296	299.56	295.02	295.62	296.94	298.27	297.02	294.94	299.13	300.24	295.49	296.04	296.28	296.36	299.03	296.66	296.21	296.67	297.73	294.92	296.58	296.8	296.83	297.63	295.42	294.88	297.76	296.93	298.43	296.68	298.77	295.68	297.75	297.65	297.77	297.63	294.67	294.71	300.74
304.1	305.47	302.48	301.21	303.2	301.54	302.33	303.23	301.99	302.59	302.83	301.03	304.19	301.42	302.02	302.52	304.32	303.57	301.4	301.37	303.27	303.02	304.46	302.48	303.87	303.76	305.28	306.55	302.37	305.49	300.53	304.94	303.2	302.53	301.27	300.71	300.1	302.66	302.39	301.62	302.32	304.36	304.4	301.22	304.25	303.82	304.16	302.18	301.28	304.01
297.17	300.15	300.39	299.33	298.14	297.9	297.73	302.25	299.48	300.41	298.48	300.37	300.2	300.43	298.02	298	299.59	299.9	298.87	298.65	299.42	301.48	299.8	301.2	298.64	301.55	300.89	301.61	302.63	301.51	301.82	301	298.46	298.27	301	299.14	298.18	300.5	302.01	298.86	298.93	299.87	302.24	298.94	298.45	301.95	300.98	301.39	300.3	302.31
303.54	303.42	302.92	304.48	302.56	301.65	302.64	302	307.41	303.15	299.95	302.41	305.9	304.67	304.1	302.51	301.97	302.62	301.69	302.23	303.61	304.65	302.54	302.79	301.8	304.46	304.09	304.13	303.6	303.91	303.88	302.8	303.52	302.14	300.68	301.44	304.78	305.21	302.7	304.76	299.91	302.24	301.62	303.73	304.3	303.65	300.68	302.72	303.84	301.89
301.2	302.09	301.6	301.17	299.75	302.15	301.77	300.72	302.95	303.07	300.2	300.37	303.62	304.39	302.02	302.56	301.23	299.22	301.06	299.39	300.22	302.47	301.17	300.86	301.9	302.49	302.93	301.62	303.09	301.86	300.64	302.4	299.66	299.07	302.54	302.11	302.54	299.63	299.15	297.33	302.08	302.82	301.22	301.77	303	302.13	299.68	301.46	299.43	299.83
305.3	303.95	304.92	304.9	305.82	305.97	304.01	305.89	302.92	305.67	305.64	302.27	303.51	304.65	304.49	306.25	304.09	307.86	306.97	305.05	305.44	307.37	304.02	306.44	308.45	307.59	306.07	304.02	306.16	305.23	305.48	302.94	306.89	306.15	307.08	304.61	305.38	304.79	304.84	305.86	306.38	306.7	304.68	303.18	306.78	303.16	303.82	304.44	306.99	308.68
310.46	313.26	312.21	312.9	313.21	314.12	312.43	311.1	314.34	312.05	313.6	313.37	312.22	311.06	312.73	313.49	317.01	314.44	312.71	311.89	312.34	310.2	313.37	312.37	314.16	314.26	315.17	310.64	312.52	312.45	313.57	313.07	312.95	311.7	314.61	313.31	312.08	312.75	312.11	312.68	313.4	310.66	312.96	312.75	311.12	310.82	315.96	314.05	312.12	313.2
303.58	304.08	303.92	305.23	302.48	302.63	306.75	303.83	302.45	305.53	305.25	302.43	303.21	302.36	303.93	305.02	304.43	304.07	301.1	304.03	304.86	306.27	303.83	303.98	304.1	301.68	306.22	306.06	303.36	303.76	304.54	303.61	303.78	302.78	303.61	304.73	304.35	301.01	304.16	302.59	306.61	303.87	303.43	303.81	302.46	301.67	303.21	303.38	304.08	304.41
299.49	296.12	295.45	295.25	292.08	295.79	296.13	294.32	299.51	297.53	295.65	296.27	294.54	296.55	297.33	297.02	294.61	296.57	293.93	296.47	295.83	299.01	297.86	296.18	296.85	297.13	295.31	297.22	299.53	295.84	298.44	299.39	295.42	293.7	298.25	297.24	297.12	294.67	297.49	299.13	296.06	296.78	295.37	297.15	295.42	296.35	297.71	296.62	296.42	296.82
317.69	317.25	316.62	316.27	316.74	316.65	316.91	320.06	316.1	317.69	319.29	318.52	317.02	318.5	318.31	320.04	316.94	318.7	317.83	319.17	316.4	316.28	318.8	320.06	316.38	319.31	316.86	316.63	318.88	317.37	319.09	317.33	317.26	318.4	319.25	317.66	319.96	317.81	318.83	318.59	320.9	318.57	316.69	318.35	317.3	318.49	317.99	318.25	320.59	319.8
317.39	319.87	317.53	318.43	317.12	319.47	317.95	320.03	317.3	320.19	317.48	317.21	323.28	318.13	319.23	316.02	318.62	318.22	320.78	320.56	318.89	318.3	318.68	319.87	317.43	321.46	318.47	319.75	318.47	321.57	318.84	319.63	317.49	320.2	321.59	318.43	321.05	317.43	317.89	320.82	317.73	320.37	324.01	319.84	320.65	318.51	319.98	320	317.91	320.89
304.79	305.24	303.35	300.49	303.96	303.37	305.15	304.23	301.83	304.79	300.19	299.91	303.72	301.45	302.36	301.27	304.43	303.28	303.56	304.79	301.16	303.62	303.69	301.2	303.09	303.11	302.34	303.06	304.21	302.57	303.87	303.23	303.17	304.75	301.65	302.2	303.96	301.2	303.44	302.53	305.32	305.53	302.34	302.22	303.38	301.73	303.16	304.24	301.68	302.5
299.73	299.87	299.6	296.45	300.3	299.59	303.16	301.31	300.17	302.39	300.99	298.6	299.48	300.2	300.07	299.28	297.93	302.21	298.04	300.06	298.92	300.41	298.39	299.34	299.7	301.59	301.27	300.31	301.79	296.4	300.39	299.77	299.47	299.13	302.16	298.35	299.77	297.64	300.65	299.62	299.71	300.88	301.19	297.86	300.14	302.52	298.34	297.96	300.91	299.95
328.02	329.51	328.78	327.34	328.79	325.98	325.78	327.98	329.53	327.06	328.55	327.26	330.28	325.66	327.74	331.42	327.85	327.59	326.96	328.14	329.72	327.79	328.06	330.74	329.35	326.03	328.95	329.25	329.12	327.85	327.3	328.16	328.71	328.75	328.92	327.19	327.57	328.95	328.32	328.74	328.47	326.24	329.82	326.93	325.9	328.04	329.33	328.24	324.95	327.8
313.36	314.74	314.33	313.87	314.72	314.87	313.01	316.01	310.51	315.71	314.47	315.85	313.11	312.06	313.36	311.95	316.03	313.92	312.3	315.06	313.87	312.91	316.31	312.38	314.3	314.06	316.97	314.96	314.53	316.24	314.33	311.82	314.16	316.36	314.2	316.76	313.7	314.07	314.02	313.48	315.03	314.28	315.26	315.3	312.82	315.24	313.29	317.74	314.83	315.21
315.6	316.28	312.95	313.23	312.18	313.33	319.83	314.19	316.34	313.47	315.19	314.32	312.75	315.39	314.06	313.21	315.06	316.13	316.58	313.53	316.38	314.55	312.15	313.67	311.83	315.09	314.33	317.07	315.85	314.21	314.68	313.44	316.02	314.2	314.4	312.24	315.84	315.88	315.5	316.35	315.57	315.12	313.38	314.6	315.6	314.52	315.29	316.37	316.96	315.6
305.25	302.14	303.87	303.72	302.32	305.24	303.18	302.55	304.62	303.42	303.63	304.17	302.89	304.46	305.36	304.98	303.89	304.4	304.61	304.93	300.86	305.17	303.55	301.54	304.59	303.03	303.23	302.57	305.62	303.27	305.3	302.88	302.91	306.86	301.83	305.56	302.85	303.46	300.35	303.19	302.98	302.26	306.05	303.95	302.93	302.59	301.86	300.89	302.7	306.77
306.33	302.14	304	304.48	305.15	302.04	301.75	302.57	301.23	305.77	303.26	302.32	304.24	304.76	303.15	305.35	302.2	304.91	302.78	302.61	304.41	303.99	302.84	303.89	302.83	300.97	303.5	302.29	305.58	302.1	302.78	302.09	304.24	302.43	304.4	302.93	302.83	303.65	301.3	303.66	302.74	305.06	303.97	302.02	303.44	302.15	304.64	304.34	303.04	302.14
314.74	314.31	314.93	314.84	314.23	315.16	312.4	316.2	315.27	317.44	316.34	313.28	318.51	314.43	317.48	318.05	315.99	312.69	311.59	318.62	315.15	316.75	314.64	313.55	314.38	315.92	314.57	314.54	313.12	313.61	315.23	317.37	313.7	313.58	315.61	316.89	315.17	312.16	314.8	313.02	311.88	316.29	316.95	312.89	316.03	316.96	315.52	317.04	314.84	316.21
318.97	319.17	318.34	316.5	320.61	321.05	318.62	319.01	316.7	317.74	316.75	319.37	318.82	318.38	320.15	317.73	318.03	320.03	318.95	315.52	318.43	318.32	318.03	317.63	315	320.5	318.66	318.85	317.26	319.45	319.63	317.2	319.73	317.98	318.04	318.18	317.26	317.53	318.61	318.57	315.33	318.8	318.81	318.93	318.64	317.74	316.81	319.15	318.31	317.07
294.33	292.92	293.08	294.45	293.44	295.59	290.84	295	294.09	295.87	293.62	293.76	293.19	295.09	295.97	293.47	296.25	293.45	295.24	293.59	294.18	292.3	295.45	294.25	295.04	294.58	293.61	295.32	293.17	296.02	294.32	292.38	290.81	295.04	293.75	292.17	294.88	294.27	291.44	294.32	293.51	294.79	294.24	295.93	294.19	293.9	294.28	296.12	294.75	294.37
301.7	305.38	304.16	303.76	301.92	303.14	303.83	304.04	303.68	303.29	301.89	303.98	303.71	302.78	301.93	301.46	303.18	304.49	304.18	304.63	307.16	303.41	302.43	303.21	304.44	300.34	302.08	303.61	302.52	302.87	303.22	300.53	301.02	303.36	305.38	300.78	302.66	304.44	301.71	304.4	300.85	302.05	302.69	302.97	304.08	302.51	302.95	302.46	304.8	302.02
300.71	301.42	299.45	300.74	298.65	301.61	300.64	300	300.13	299.69	299.28	298.91	298.67	301.2	297.6	301.48	296.57	301.39	299.1	300.26	299.73	296.76	298.89	297.46	299.54	302.03	300.21	295.79	298.67	299.95	299.09	300.61	298.66	299.38	299.88	299.98	302.25	299.8	298.55	301.07	300.02	299.76	298.63	299.1	298.72	298.03	299.73	301.09	299.88	301.02
302.34	302.66	300.21	303.91	301.53	303.44	302.74	302.94	303.66	303.66	303.16	302.42	302.99	299.74	303.75	303.36	302.47	301.36	299.48	301.6	301.86	303.63	304.14	301.41	305.07	304.13	303.41	304.44	305.29	303.28	301.35	304.48	301.29	301.21	305.54	301.41	301.05	301.99	301.21	299.74	301.74	304.06	299.71	303.01	300.7	304.04	301.17	300.69	303.78	300.38
315.24	315.06	315.35	313.64	316	316.11	314.24	314.17	315.6	316.12	315.52	317.55	313.6	314.5	313.84	314.46	315.07	315.32	312.31	314.1	317.22	316.41	314.27	315.53	316	317.43	315.14	315.38	314.32	314.6	312.87	313.29	317.13	315.37	316.31	312.06	315.05	315.68	314.24	315.4	316.21	313.25	317.01	316.17	314.61	315.18	313.73	313.46	313.59	312.74
302.06	301.37	303.44	302.99	300.69	303.04	302.45	299.72	301.59	301.82	303.15	302.16	301.74	303.21	300.65	302.6	302.81	301.22	303.99	302.28	300.7	302.03	301.17	303.69	302.25	304.37	303.32	302.54	301.66	298.51	303.02	303.29	304.1	303.61	303.38	302.6	302.54	303.13	303.69	302.77	304.35	303.97	301.22	302.35	304.52	300.23	300.81	302.77	305.05	303.52
293.7	292.77	293.13	295.36	295.83	294.85	293.98	293.74	295.32	293.62	295.75	292.55	291.76	294.39	296.08	293.3	294.27	295.34	294.06	294.12	292.29	296.22	297.87	293.63	294.06	296.36	293.9	293.58	295.16	295.43	293.96	292.34	294.41	290.62	296.65	294.15	292.92	294.29	294.13	292.66	292.34	297.98	296.18	294.02	293.65	293.34	293.97	292.75	295.38	295.55
305.79	305.75	306.68	306.68	307.96	306.08	304.61	307.09	305.37	306.58	305.53	306.06	302.28	306.46	306.05	303.61	305.92	305.88	307.59	305.25	303.18	305.04	303.78	308.13	306.74	306.07	304.79	304.3	306.29	305.48	304.27	304.67	306.44	307.49	306.33	306.51	306.13	307.32	305.81	306.16	305.49	305.57	307.44	303.4	307.04	305.75	306.81	306.61	305.88	305.27
325.14	327.53	326.19	326.38	327.32	328.61	325.92	326.24	324.17	324.71	324.48	322.63	324.52	324.45	327.71	326.5	326.34	324.84	324.33	324.3	325.73	325.99	324.18	324.55	324.4	325.28	325.15	323.68	327.13	324.74	327.86	325.27	327.28	328.16	323.13	323.09	328.42	325.53	327.33	323.2	326.4	325.17	327.24	322.97	326.3	324.35	323.89	324.38	326.22	326.18
304.38	304.42	305.98	303.76	304.94	305.4	307.24	305.61	307.08	306.19	301.49	302.97	303.11	304.55	306.3	303.3	303.59	301.38	304.05	306.22	303.33	305.6	304.63	306.31	303.11	306.19	304.1	303.9	304.63	303.44	304.51	302.58	304.92	304.92	304.56	302.31	304.27	304.34	302.31	302.28	303.98	300.77	302.71	303.7	307.18	304.7	305.23	307.23	302.05	305.65
314.71	313.61	314.89	317	313.03	315.17	315.58	314.71	316.43	315.8	316.17	313.98	314.71	313.46	314.8	315.04	314.73	313.79	313.82	315.46	314.14	314.85	314.43	315.08	315.06	315.4	313.14	315.01	314.4	314.09	313.76	316.1	315.3	314.88	316.41	317.77	316.16	314.24	316.19	315.94	314.53	312.9	310.97	316.8	314.43	314.41	316.14	315.73	314.47	313.55
317.08	317.8	316.31	316.5	318.09	317.12	317.9	316.8	316.79	316.89	319.83	317.75	318.85	321.35	315.45	318.16	317.96	318.23	316.09	316.77	316.15	315.86	314.08	319.9	316.37	318.59	319.02	317.94	319.19	316.06	317.56	316.68	317.72	317.23	318.3	317.04	317.9	316.84	317.2	317.13	318.26	316.43	320.53	317.1	316.7	316.43	316.89	316.68	318.98	314.48
293.98	296.5	292.37	294.73	295.01	295.35	298.18	291.62	295.32	294.19	293.99	295.59	293.06	294.53	295.25	294.68	294.83	296.89	292.67	296.6	292.39	294.98	294.97	292.84	292.28	295.08	295.19	294.27	294.55	292.5	294.57	292.99	294.31	297.22	294.18	292.1	290.93	294.83	294.34	294.83	295.41	296.84	294.69	294.97	296.26	294.94	294.84	293.91	294.66	294.38
317.2	315.41	317.82	319.44	316.18	316.71	316.81	318.27	316.87	320.04	317.35	318.27	319.44	316.85	317.03	317.5	315.46	319.48	318.94	317.99	316.06	317.71	315.56	317.83	316.82	318.7	320.9	316.59	317.27	316.01	315.63	318.09	315.43	316.48	316.9	317.8	316.61	315.12	318.09	319.24	317.7	318	317.48	318.26	316.18	318.84	316.22	316.78	313.75	314.94
306.4	305.02	303.51	304.88	302.38	303.5	303.14	304.36	306.47	303.75	303.95	305.46	301.65	303.31	305.71	304.19	304.72	305.15	304.65	305.5	303.87	302.59	304.91	304.67	303.57	306.76	304.57	303.13	305.15	303.81	305.15	304.32	304.48	304.84	305.05	303.68	304.23	304.45	302.96	304.73	304.63	302.19	301.86	304.31	308.13	305.46	305.5	301.58	304.09	303.39
320.07	318.88	320.9	317.98	319.18	317.06	319.08	320.81	318.02	321.88	318.21	318.86	317.47	320.09	320.89	318.88	320.83	319.5	319.85	319.62	319.45	318.04	317.45	322.1	319.62	318.3	320.55	317.17	320.1	319.43	322.29	318.08	318.85	317.9	318.2	320.9	317.02	320.93	319.61	320.59	318.53	320.47	322.76	319.53	318.68	320.28	318.62	320.21	316.85	318.2
311.54	307.41	310.37	310.64	312.35	309.56	308.81	310.19	312.17	310.02	310.32	313.65	313.12	311.59	312.77	309.74	314.3	312.12	311.12	310.65	308.76	310.83	310.53	311.05	311.46	312.44	312.63	309.02	311.17	311.58	311.71	311.26	310.97	311.74	311.23	312.23	310.26	311.04	310.55	312.89	310.59	310.55	310.74	308.08	310.57	311.64	311.32	311.93	312.31	314.56
296.33	296.09	299.97	296.87	298.54	295.48	297.68	296.23	298.43	297.36	297.02	297.62	296.42	297.97	295.87	295.68	296.96	296.6	298.76	297.29	297.51	297.92	297.87	297.03	297.6	298.6	296.27	296.69	296.38	297.16	300.08	298.06	298.06	297.93	295.92	297.29	299.23	297.94	298.89	297	296.17	299.04	296.34	300.1	296.4	299.95	298.61	300.43	296.02	296.55
303.04	303.65	303.6	304.43	302.69	305.78	302.53	303.53	302.5	301.95	301.54	304.94	303.79	302.21	304.94	304.11	303.56	301.35	303.51	305.18	304.03	304.36	301.82	305.22	306.22	304.67	302.95	301.36	303.17	299.92	301.47	303.51	302.57	303.66	305.92	304.2	304.28	303.67	303.28	302.46	303.01	302.12	303.48	304.45	304.51	302.55	303.91	301.75	302.35	304.25
297.79	294.56	297.67	294.5	298.27	298.83	294.31	297.89	295.51	297.03	298.36	300.08	298.63	300.23	300.89	295.53	296.47	297.24	298.33	296.76	297.52	298	296.57	297.2	297.19	297.64	295.89	297.09	297.87	296.93	296.07	302.1	295.09	294.43	293.97	294.99	292.66	296.23	299.05	297.1	297.57	297.32	296.3	296.42	299.73	294.5	297.06	296.72	296.57	298.33
298.53	302.36	302.5	302.12	301.27	300.32	304.09	304.49	303.15	300.49	302.17	303.17	301.43	300.86	299.9	304.02	301.37	303.52	300.77	299.83	302.26	300.3	302.17	302.44	304.52	304.54	305.37	302.52	303.87	300.98	301.81	301.66	301.33	302.23	302.62	302.64	301.55	302.15	300.81	301.09	300.83	302.33	302.68	303.85	303.62	300.94	301.42	301.46	304.41	300.95
318.64	315.54	319.7	318.92	320.2	318.06	317.35	317.12	318.75	315.93	319.54	316.75	317.8	319.69	318.16	319.9	319.22	319.38	318.71	317.86	317.99	318.89	317.57	318.17	318.51	319.72	318.39	316.63	319.42	316.66	318.56	318.61	317.35	317.42	317.22	317.12	317.68	320.94	318.59	318.48	317.22	318.77	318.48	317.82	317.96	318.97	315.76	316.72	317.87	317.76
318.62	318.72	317.38	315.69	318.14	315.92	317.68	317.07	318.88	318.97	314.06	319.62	317.49	316.71	317.98	318.29	315.72	317.89	312.08	319.78	320.57	318.15	317.88	316.31	315.95	316.85	317.69	317.51	318.37	315.68	319.43	318.8	315.69	316.66	315.82	316.75	319.5	317.03	320.06	315.19	321.29	320.61	317.8	318.4	318.3	316.82	318.41	319.49	318.57	319.58
313.21	315.67	312.99	314.7	313.99	313.6	310.82	313.39	314.62	315.19	313.36	312.88	315.19	312.07	312.6	312.55	311.09	311.59	311.7	312.55	313.14	314.4	314.73	313.13	312.24	313.47	311.41	313.45	310.99	313.1	314.18	309.69	311.67	312.71	313.19	313.39	314.6	313.07	314.95	311.26	314.63	313.16	311.44	316.08	311.89	311.98	312.96	311	312.21	314.49
305.35	304.47	307.12	304.98	308.67	307.69	305.3	308.82	306.02	304.23	308.02	305.46	307.69	306.53	307.35	304.66	307.85	305.75	306.73	308.09	306.35	303.27	308.16	305.51	304.86	305.59	306.9	306.55	306.34	304.53	307.23	306.63	306.23	307.82	308.45	306.11	306.76	303.47	305.99	306.31	306.25	305.56	306.55	307.22	305.48	304.83	307.9	305.96	303.74	305.44
305.41	306.71	306.5	303.91	304.84	304.63	304.86	304.94	304.47	303.38	305.56	304.67	305	304.47	304.58	302.59	306.87	305.82	305.12	306.99	303.43	305.61	304.54	304.84	304.07	304.84	305.28	304.72	301.84	304.37	306.19	305.32	305.18	304.36	305.26	305.58	304.4	304.74	304.1	304.03	304.35	306.28	304	305.74	304.21	305.54	306.18	303.77	303.11	306.22
319.17	316.58	319.1	319.08	318.9	319.5	318.68	317.42	318.99	316.67	318.16	318.26	315.72	318.28	319.02	320.39	319.4	318.04	320.36	317.42	316.84	318.95	317.21	320.02	321.96	323.12	315.1	316.91	317.71	319.02	318.7	320.04	318.16	318.19	318.15	319	318.7	318.71	319.8	318.63	318.29	318.76	318.4	319.77	320.1	316.12	318.55	316.98	320.47	320.38
305.31	303.07	300.09	301.86	303.67	301.76	303.6	301.07	302.55	302.33	301.85	303.59	303.34	303.73	302.42	303.88	302.44	303.41	301.8	303.7	304.67	302.18	304.99	299.83	303.54	300.6	303.05	303.4	302.23	302.12	302.59	301.66	302.31	302.28	302.85	301.72	303.34	303.24	300.93	303.22	302.51	304.28	304.65	302.71	305.62	303.9	302.83	303.3	302.65	301.83
302.72	303.13	301.97	303.61	303.42	304.22	304.01	303.66	304.19	306.24	303	302.71	303.86	301.61	303.28	302.5	303.16	302.44	302.89	303.32	304.16	301.81	303.24	303.14	299.96	305.61	302.85	300.38	302.33	301.87	303.05	303.02	303.07	304.66	301.56	304.26	302.69	303.72	301.88	303.41	302.68	299.21	304.72	305.04	304.1	302.37	304.33	303.92	301.1	302.87
302.37	298.29	302.77	301.17	299.67	299.67	298.92	299.12	299.35	302.42	300.09	300.18	301.44	297.54	300.55	298.23	299.45	299.58	298.97	300.3	298.14	298.97	299.03	300.18	300.36	296.98	298.39	301.28	300.04	298.32	302.03	300.85	297.39	299.83	300.1	299.58	301.42	298.56	298.42	298.97	302.15	300.27	300.33	299.75	299	302.32	301.41	301.31	301.25	300.16
325.88	322.01	326	327.95	322.97	321.67	324.12	326.2	324.54	325.31	325.44	326.2	323.94	321.47	323.31	324.81	323.73	323.67	323.98	324.65	323.79	324.62	324.41	321.84	324.46	324.76	325.5	325.94	326.49	323.83	324.25	323.86	324.43	323.1	325.64	324.88	324.03	321.53	321.28	327.17	325	322.67	324.89	324.52	326.44	323.46	324.14	325.68	324.04	325.42
300.91	301.63	302.36	301.4	300.83	299.36	301.28	300.91	301.46	300.34	300.73	301.07	299.48	302.39	300.88	302.62	299.03	300.51	302.93	301.6	302.71	300.09	299.9	299.11	300.62	301.41	301.06	301.33	298.5	301.36	302.73	298.94	298.99	298.59	300.18	299.72	301.2	299.44	301.74	300.44	298.98	301.72	300.53	299.84	301.05	300.95	301.69	300.8	298.93	300.68
310.67	309	308.27	307.63	309.62	308.35	311.1	309.23	308.5	308.69	311.37	308.01	309.32	310.88	308.42	309.94	312.4	308.88	310.05	308.16	308.9	305.77	306.18	309.1	309.48	310.23	310.75	309.08	312.36	309.57	307.82	308.05	309.18	308.8	309.07	310.32	306.6	308.96	310.78	308.24	307.63	309.83	308.98	309.14	310.58	309.52	308.7	311.28	309.03	306.42
311.55	312.94	314.58	312.49	309.49	313.94	314.12	311.28	313.35	312.55	313.14	314.34	310.6	311.3	314.85	314.21	313.65	312.64	312.77	313.61	312.79	313.23	313.89	312.54	313.13	314.29	314.1	310.89	314.55	310.56	309.13	312.31	313.78	313.21	312.83	313.85	311.99	310.68	313.21	315.87	313.81	313.56	312.82	311.43	314.83	310.77	309.73	314.44	312.11	311.77
302.69	304.19	302.74	305.59	303.79	305.7	302.1	304.66	302.95	302.98	304.09	303.07	303.34	303.77	302.51	304.63	304.3	303.55	303.06	305.68	304.13	304.49	305.34	302.9	305.58	301.21	304.58	302.44	303.25	304.65	302.04	306.97	304.04	303.29	303.21	306.44	301.86	302.41	301.91	303	303.43	303.11	304.59	302.86	302.34	301.95	306.19	305.44	305.33	306.32
318.25	314.9	317.92	315.16	316.08	315.74	317.09	317.41	315.36	316.81	316.69	317.52	319.64	315.67	316.14	316.65	314.87	317.56	317.96	315.99	316.49	319	319.04	319.52	316.83	317.7	314.46	318.58	317.45	316.91	316.96	316.7	319.04	318.33	315.85	315.97	316.59	317.03	317.09	316.93	314.66	317.03	316.21	316.87	319.89	317.37	315.75	315.29	317.6	318.86
294.94	296.12	296.51	300.09	297.98	296.21	296.54	298.49	296.33	295.4	296.17	300.41	296.24	297.01	293.86	298.99	296.83	296.91	299.62	297.2	297.87	299.13	298.46	295.73	295.55	299.52	297.35	298.83	297.85	298.11	295.99	297.73	297.65	295.45	295.44	296.76	297.74	296.99	299.48	297.72	297.82	297.85	297.5	295.61	296.31	296.23	296.27	296.88	297.03	296.87
314.4	312.14	314.24	311.77	313.91	312.67	316.28	311.69	312.52	315.12	313.57	311.49	312.26	313.12	314.33	312.85	314.61	312.38	313.18	310.52	313.74	311.72	311.81	312.68	312.77	311.64	315.17	311.37	314.31	313.03	312.65	314.28	313.29	311.64	313.07	313.13	313.07	314.18	311.34	312.62	313.89	311.57	314.51	316.03	314.02	315.83	314.51	311.37	310.88	313.97
310.82	316.49	314.31	313.83	313.99	317.05	314.8	312.3	312.42	315.88	315.92	315.19	312.62	314.97	314.41	315.86	313.97	315.84	315.52	314.25	316.58	315	313.79	314.16	315.67	315.28	315.05	315.87	313.55	314.88	314.51	313.41	313.18	316	317.11	314.05	316.08	315.14	314.38	315.36	312.66	310.91	316.09	317.22	316.97	316.26	313.52	315.03	314.99	312.75
314.34	313.07	313.77	313.46	315.79	317.42	316.21	313.97	311.73	315.58	315.5	316.22	313.78	312.75	315.93	312.65	311.63	315.58	312.97	312.93	315.13	312.92	314.19	315.75	314.92	315.64	314.5	317.55	315.16	313.94	314.63	313.85	313.41	314.42	312.63	314.82	315.5	313.72	314.21	314.14	316.06	315.47	313.23	315.78	315.56	316.66	313.91	311.69	312.87	315.56
293.87	293.07	295.84	293.32	293.94	293.7	293.58	294.71	296.43	296.9	293.53	293.86	292.91	293.64	294.13	295.14	296.33	293.39	293.1	292.37	293.3	295.96	293.98	292.15	295.16	292.9	295.69	293.31	295.69	292.01	294.21	293.97	292.49	292.48	291.41	294.64	292.88	296.82	294.17	294.28	295.4	295.34	294.18	293.47	294.09	293.32	294.89	293.36	293.71	295.64
321.92	324.36	324.19	325.98	323.64	327.12	324.43	323.57	323.59	325.26	323.6	322.69	326.21	323.71	325.25	325.64	323.89	326.77	326.55	325.29	325.22	325.78	323.84	323.3	323.82	323.75	325.58	324.31	324.61	323.74	324.26	327.83	323.96	324.87	324.29	325.37	320.7	324.01	324.52	328.36	323.09	323.52	323.91	325.28	324.15	325.44	324.11	321.29	324.48	326.07
316.33	316.43	316.9	314.91	315.81	315.83	318.24	314.79	314.45	313.78	317.73	318.3	314.19	316.35	316.47	314.3	315.42	315.93	316.08	317.1	316.09	319.75	315.45	317.93	315.74	316.04	314.67	312.99	316.74	315.39	315.68	314.74	314.29	314.15	316.32	316.72	313.3	317.19	314.79	314.63	315.24	316.15	314.75	313.86	317.44	317.93	315.4	317.27	313.71	317.32
314.81	314.75	315.39	316.15	316.7	314.64	316.18	314.53	316.98	316.23	313.83	316.6	315.96	315.92	316.85	317.64	315.59	313.85	315.6	317.85	314.99	318.01	314.37	314.79	316.81	314.32	316.54	315.77	317.63	314.39	315.76	317.66	315.06	316.65	312.91	315.76	315.89	316.62	317.69	315.41	313.16	318.32	313.26	313.3	315.53	315.42	316.37	319.04	315.2	316.12
325.27	326.52	323.59	324.13	323.97	323.87	324.88	324.59	324.68	322.29	322.19	324.6	323.52	322.43	324.68	325.92	326.69	326.35	325.06	324.22	326.35	326.12	325.1	322.18	324.99	325.24	324.85	325.83	326.68	324.63	325.78	326.17	322.47	324.27	325.47	325.06	326.26	323	328.12	323.54	322.91	324.72	325.91	325.75	324.15	324.75	323.64	325.33	325.41	323.95
302.89	303.81	303.44	302.75	303.65	303.39	300.7	302.82	306.5	302.81	305.78	304.48	301.37	301.18	304.81	303.19	302.14	302.55	304.51	303.5	302.46	305.22	302.67	302.47	303.24	302.64	303.48	302.13	303.3	305.82	303.91	305.15	302.75	302.05	302.44	302.89	304.01	303.57	303.98	301.42	301.86	304.21	304.55	303.76	301.54	301.49	304.27	305.08	305.69	305.08
310.62	312.03	312.14	311.14	310.78	312.37	310.51	312.32	309.12	313.26	312.5	312.02	308.91	311.62	308.96	311.15	310.62	313.54	313.34	310.91	313.37	312.12	311.13	311.68	312.51	310.35	309.52	310.99	309.93	312.22	314.32	313.83	312.38	312.98	310.68	310.82	310.94	312.6	311.58	310.04	313	311.28	313.14	310.41	311.24	312.16	309.61	310.72	312.33	310.26
305.18	305.39	304.85	302.4	303.99	303.17	303.75	305.96	303.41	306.55	304.18	306.27	304.67	307.25	303.87	305.04	306.29	302.72	302.99	304	304.46	303.84	302.37	307.07	307.02	304.31	303.8	302.72	303.13	302.96	304.96	303.83	305.71	304.36	303.29	306.29	305.63	304.8	302.75	303.94	306.11	304.42	305.19	304.19	302.21	305.07	303.69	303.55	304.18	303.16
299.84	301.59	303.97	301.32	305.31	302.23	302.28	305.24	304.64	305.73	304.5	304.83	302.79	302.64	303.94	306.15	303.79	305.12	303.52	304.59	303.59	301	303.43	303.56	302.24	302.8	301.72	304.55	300.39	304.37	303.28	302.16	302.07	302.93	303.99	301.59	302.27	304.97	301.62	303.82	301.88	301.94	301.74	301.86	303.24	300.82	303.07	302.58	305.51	303.28
320.75	322.22	317.7	318.07	318.04	318.38	318.31	319.15	320.33	316.82	319.87	321.33	319.22	321.42	317.63	320.19	319.67	320.44	321.85	315.24	319.29	317.33	317.43	319.63	321.52	322.41	320.72	320.72	320.75	318.22	317.45	317.21	318.97	321.41	318.62	320.09	320.69	317.68	320.06	319.99	318.65	320.56	321.1	320.57	320.55	318.9	319.83	317.68	320.18	321.72
317.89	318.39	316.09	317.06	317.63	315.97	319.06	317.65	318.8	317.97	316.83	317.65	316.88	317.51	317.42	316.3	316.62	317.28	316.01	317.22	318.32	317.13	317.4	318.7	318.69	317.36	317.22	318.52	318.25	316.34	317.74	316.05	316.88	316.78	317.22	317.62	316.13	318.08	316.8	318.28	318.96	316.93	315.73	315.52	318.35	317.71	316.29	317.95	320.54	318.41
300.34	300.44	302.28	303.17	302.28	299.43	300.54	299.07	299.13	301.63	302.32	299.37	301.53	299.56	300.6	301.67	302.31	299.74	302.54	301.8	299.88	302.18	298.02	302.96	302.2	299.09	300.96	303.62	301.06	301.95	303.16	301.39	298.52	301.01	302.7	300.88	300.19	302.69	301.46	300.65	299.49	302.6	301.27	300.62	303.51	301.87	302.77	300.82	301.68	299.59
327.7	326.9	328.93	326.58	326.86	327.19	327.27	328.38	325.95	327.01	326.56	329.96	325.96	326.19	327.85	326.25	326.63	329.43	326.69	326.26	325.4	328	325.57	328.14	326.51	328.23	326.59	326.18	327.23	325.84	327.54	326.76	327.44	326.92	326.23	328.29	327.72	327.2	327.81	328.6	328.44	327.53	327.89	327.13	326.12	325.1	328.37	325.32	327.23	327.15
304.35	301.36	303.53	303.72	304.99	304.4	304.08	303.51	304.45	303.78	304.62	304.03	300.81	302.83	304.02	303.3	302.84	304.12	302.61	303.59	304.71	301.33	301.96	303.75	303.57	305.76	301.94	304.82	303.45	302.15	304.69	305.99	302.15	303.41	305.41	301.62	304	300.01	302.13	302.58	302.54	303.56	302.47	304.28	301.31	302.74	304.02	301.65	302.63	304.07
310.26	309.7	310.69	309.39	310.43	309.38	310.44	308.17	311.59	310.5	312.06	309.1	308.27	308.62	310.75	311.74	310.76	310.52	309.29	311.78	311.31	310.59	309.69	308.85	307.43	311.43	310.65	309.46	308.37	311.61	309.79	309.03	307.79	309.36	309.27	310.23	310.85	312.23	307.27	310.51	311.55	310.71	311.65	313.31	309.1	309.45	308.41	309.84	309.95	309.5
316.44	318.18	316.92	317.48	318.61	314.19	318.99	314.95	315.34	316.78	315.88	316.1	316.13	317.07	316.63	316.59	316.54	314.07	317.48	317.57	315.25	316.04	317.7	316.55	316.93	317.35	316.2	316.84	316.18	317.57	318.78	316.1	316.35	316.95	318.99	316.93	316.03	317.05	316.53	316.27	315.44	316.61	317.09	316.19	319.06	315.6	316.09	316.21	316.8	313.08
314.04	317.54	314.88	314.76	311.93	315.54	314.01	316.72	315.06	315.97	315.97	315.49	314.73	315.69	318.33	317.26	314.98	316.82	317.1	315.26	317.99	313.62	317.61	316.12	315.59	317.38	313.45	316.02	316.28	315.69	315.66	314.88	317.1	314.11	317.88	316.48	315.96	315.76	318.4	313.12	316.23	315.47	318.03	317.18	313.86	316.67	316.8	316.32	315.73	314.35
313.11	315.95	314.29	315.53	313.75	315.33	313.97	314.13	313.74	316	315.58	315.21	314.04	313.56	315.7	313.41	314.96	318.39	314.07	315.89	311.95	314.75	315.22	316.24	312.85	316.46	314.44	314.39	318.44	316.42	318.47	313.89	314.72	317.02	312.57	314.66	314.95	313.78	314.28	314.55	316.64	314.45	312.51	315.63	317.14	314.59	312.89	314.73	314.92	315.32
313.13	313.08	314.93	314.5	311.02	314.76	313.95	311.51	313.28	313.64	312.88	311.27	309.94	313.07	312.14	313.1	314.18	314.06	313.72	311.01	315.05	312.61	312.94	313.67	313.37	314.72	313.05	314.62	311.99	315.09	312.35	314.65	313.95	314.39	314.63	311.68	312.66	310.06	313.2	313.75	312.52	311.72	313.26	313.18	312.58	314.26	314.58	315.72	311.3	312.42
316.46	316.17	317.05	319.67	315.15	316.41	315.98	316.27	318.59	317.04	318.2	316.2	319.11	320.55	317.06	316.52	316.65	319.08	317.94	317.32	316.09	316.42	318.83	314.12	317.41	318.71	316.91	315.2	316.87	316.55	316.76	315.89	315.44	316.35	318.57	318.1	318.44	318.54	316.46	318.07	316.43	317.73	318.42	317.42	315.76	318.59	317.52	316.74	317.3	317.26
312.69	310.8	309.98	310.12	310.4	310.41	308.59	310.42	311.08	311.83	313.1	311.27	309.85	313.61	312.68	310.1	311.18	309.83	313.48	313.78	312.09	312.26	311	309.72	308.73	311.88	310.53	309.93	308.97	311.85	312.89	312.61	309.86	313.56	313.51	311.69	310.66	311.79	311.81	310.39	311.2	311.94	312.25	311.57	312.25	311.3	311.3	311.13	310.97	312.02
327.11	325.27	328.97	325.88	324.31	324.76	326.11	326.13	327.77	328.06	327.26	328.33	327.45	328.32	327.52	325.51	326.29	326.28	328.99	328.32	326.51	325.26	329.27	328.19	328.89	327.09	329.42	328.62	330.3	326.3	326.13	325.79	325.45	327.8	324.24	329.24	326.35	327.55	326.7	327.43	327.76	327.87	326.4	324.88	327.1	325.8	324.81	326.46	328.69	326.3
312.85	314.08	313.24	313.53	314.95	312.05	311.74	312.92	312.47	313.68	311.87	313.64	312.71	313.1	313.01	314.15	313.27	312.9	312.51	312.45	313.02	313.23	313.04	313.22	313.98	314.19	310.71	316.47	312.78	314.93	312.74	313.81	313.12	312.78	313.34	314.33	312.22	311.71	313.99	315.66	312.58	315.12	312.05	310.26	312.35	315.02	312.79	316.02	312.46	311.49
311.43	308.34	308.76	307.93	309.6	309.62	308.84	309.87	309.1	309.1	308.06	308.7	310.13	310.09	309.56	309.31	308.89	309.58	310.4	311.42	307.82	311.23	309.72	308.04	310.4	309.63	310.91	310.71	309.32	308.64	311.83	309.64	305.26	310.26	310.4	309.37	306.74	312.3	308.38	311.71	309.25	307.58	309.39	307.2	310.87	310.8	309.87	311.24	309.25	307.88
314.99	312.35	312.62	311.54	314.25	314.8	315.34	311.93	313.76	311.71	313.62	314.69	314.7	313.16	312.88	315.09	315.04	312.72	312.84	313.63	314.86	314.46	312.55	314.06	310.55	316.49	314	315.32	315.59	313.37	313.26	312.98	314.41	313.05	313.38	311.37	314.86	314.22	313.51	313.44	315.28	314.8	312.94	312.78	313.54	313.07	312.49	312.46	316.64	311.1
312.57	314.08	313.68	313.29	316.76	315.98	313.35	313.42	312.56	315.68	314.44	314.59	313.96	316.36	316.01	314.79	314.97	317.87	316.08	315.55	317.2	315.04	312.52	316.24	312.5	314.44	314.77	318.06	315.01	314.31	315.49	317.3	314.51	316.32	315.21	315.28	317.31	314.45	313.91	314.29	315.95	314.17	315.65	311.75	314.55	315.4	313.56	315.69	314.14	313.34
314.11	314.54	317.78	316.61	318	319.01	316.91	318.02	317.46	315.8	318.95	317.33	315.73	318.66	318.78	316.95	317.87	315.22	316.84	316.44	315.19	319.29	314.93	317.34	313.86	314.8	314.98	316.32	316.07	317.97	315.81	316.91	315.86	315.22	317.49	315.28	316.52	313.83	317.21	316.28	317.67	316.22	314.65	315.28	317.68	317.09	315.3	317.41	317.44	314.92
304.56	305.5	302.65	302.23	305.26	302.92	301.63	302.91	301.83	307.06	305.19	305.14	301.95	305.45	303.45	306.13	305.34	304.84	304.02	304.72	303.03	305.52	305.65	304.81	303.22	304.94	301.6	308.36	305.44	303.39	302.36	304.59	307.03	303.74	303.16	303.06	304.26	302.4	306.74	304.62	303.79	307.05	305.21	304.05	303.48	303.71	302.54	303.51	306.61	304.14
301.8	303.36	306.77	305.1	304.66	306.17	303.74	303.99	302.34	303.32	304.33	306.28	305.18	305.56	303.42	304.45	303.23	305.04	304.81	302.1	302.23	305.13	304.62	302.38	302.27	304.32	304.37	303.06	303.94	303.89	307.25	304.32	302.73	303.94	302.93	300.93	304.87	305.48	303.02	304.79	302.5	304.87	299.92	303.97	301.95	306.98	306	304.11	302.81	303.1
314.73	317.3	314.46	317.45	315.67	317.07	318.08	317.73	318.64	318.59	316.94	316.62	318.44	315.81	317.28	316.26	316.27	315.81	319.63	317.79	317.14	317.74	318.85	318.15	317.69	318.68	316.83	315.89	314.06	318.56	318.88	315.2	318.31	316.65	315.82	316.13	318.05	316.58	318.13	317.87	315.74	317.75	319.07	316.08	316.99	315.64	314.07	317.24	318.35	319.1
314.56	315.02	313.23	314.11	315.56	313.32	310.85	314.78	312.15	314.8	311.58	314.74	313.63	314.18	311.51	312.73	313.35	314.59	312.38	315.91	314.2	311.61	314.17	313.46	314.82	314.51	312.2	311.87	311.73	314.43	313.41	314.91	315.82	311.98	316.69	315.89	312.73	316.33	314.7	311.58	313.46	312.25	316.36	314.09	311.72	312.67	313.48	313.58	313.8	312.47
308.89	307.83	309.95	310.7	308.46	306.42	310.68	306.54	308.34	310.13	309.8	311.03	309.11	309.98	309.32	306.19	306.74	307.64	310.33	308.66	308.33	308.93	310.66	309.91	307.29	308.36	307.65	308.35	307.57	308.77	309.49	307.54	309.46	307.96	307.98	307.53	307.13	307.76	312.12	306.98	308.68	308.96	309.1	306.6	308.33	309.04	309.58	308.11	310.42	307.38
314.11	312.44	311.15	314.7	315.48	311.03	311.87	313.54	310.57	312	313.73	315.72	314.47	314.21	313.32	312.43	312.52	314.43	311.29	312.07	310.59	311.1	315.19	315.21	312.37	313.25	312.72	310.96	314.27	312.98	313.92	312.43	313.37	311.35	312.88	312.95	313.68	311.79	313.48	310.81	312	311.7	312.45	311.71	311.21	313.1	313.67	313.04	312.86	312.49
307.89	308.84	305.68	306.33	308.21	305.97	309.9	306.86	305.49	306.08	306.09	305.93	306.23	303.62	304.7	307.42	305.84	308.04	306.86	305.17	306.44	306.56	309.94	303.32	305.23	306.53	305.4	305.3	305.84	306.6	304.96	308.21	305.04	307.96	307.43	307.23	306.31	307.03	306.5	307.32	306.81	303.82	304.36	304.62	306.33	308.43	304.55	309.04	307.42	304.17
303.82	305.35	304.47	305.13	305.36	305.55	305.07	306.04	307.73	306.37	307.34	306.32	304.89	306.95	305.08	305.99	307.49	306.53	305.85	307.29	307.68	308.61	304.32	306.47	305.35	307.01	305.06	305.34	307.42	305.11	306.22	305.86	305.87	308.14	307.27	304.49	305.65	305.58	305.08	304.96	305.46	304.93	306.23	307.24	306	306.02	305.64	305.84	308.43	305.18
308.92	311.17	312.48	311.26	310.66	311.56	308.49	311.26	311.11	313.07	313.86	312.29	312.84	308.34	313.23	312.85	311.24	313.72	312.56	309.88	312.16	312.54	312.4	312.54	314.38	309.9	310.06	308.89	311.5	309.94	310.6	311.46	313.41	311.32	310.58	309.57	310.92	311.99	310.23	314.28	310	311.29	310.48	314.36	310.24	312.72	310.46	309.99	312.19	309.52
293.08	296.78	295.56	292.7	296.26	295.91	295.48	293.63	293.89	293.67	293.02	295.57	294.16	295.53	294.49	294.89	293.39	291.31	295.38	294.46	295.35	293.35	293.44	297.37	295.85	295.7	293.81	296.14	293.58	293.89	293.42	294.1	295.06	294.09	294.92	296.81	294.14	296.68	293.72	295.16	295.83	295.59	294.6	297.49	295.4	295.37	294.15	294.38	296.01	294.6
315.74	314.61	315.92	316.26	317.9	316.62	317.07	317.54	317.29	318.22	316.16	316.21	318.94	317.28	315.95	320.06	316.27	316.27	317.75	317.16	316.99	316.66	317.25	315.62	316.61	316.47	319.39	316.73	317.19	316.35	317.17	319.6	316.37	315.19	317.14	315.37	316.4	315.85	316.36	316.22	316.11	316.62	315.91	316.37	315.78	318.05	317.35	317.12	316.34	317.15
320.03	316.47	318.23	318.6	317.19	316.83	317.13	317.87	316.6	315.35	316.31	319.72	316.97	319.05	318.14	319.43	317.01	314.86	316.86	313.56	314.54	316.73	316.6	313.6	316.07	314.17	315.31	316.94	316.27	317.61	318.15	317.59	316.31	319.01	316.5	317.55	316.23	316.9	315.85	318.71	315.61	315.83	317.94	316.07	315.4	316.68	317.84	314.99	315.89	316.26
327.7	327.53	329.1	329.29	329.33	327.27	332.44	329.08	329.85	330.8	327.54	327.6	328.02	328.95	332.28	327.75	328.58	327.83	328.79	326.79	330.8	328.2	329.11	329.37	327	328.6	327.01	326.81	329.74	331.81	328.62	329.3	328.28	326.67	325.75	329.21	329.81	328.18	327.63	329.79	328.14	328.31	329.07	326.56	329.13	329.12	326.11	330.43	330	328.8
327.55	325.65	323.41	324.51	325.6	324.77	325.91	323.57	324.88	325.57	327.43	324.48	323.63	324.5	323.52	326.8	324.41	323.84	324.63	325.48	323.54	325.38	325.14	324.47	327.28	324.9	324.55	325.47	325.34	323.01	326.07	326.06	324.43	326.36	325.42	324.67	327.28	325.01	324.63	322.96	322.53	326.8	325.99	325.32	322.12	326.8	328.05	324.31	326.01	325.38
300.45	299.65	299.39	301.07	295.89	301.55	300.09	298.21	302.62	298.67	298.2	302.82	300.6	300.76	299.21	297.93	300.43	301.41	300.49	300.28	303.13	301.3	300.34	299.46	300.29	298.16	300.65	300.9	301.35	296.48	298.55	301.15	302.23	300.36	298.9	300.08	300.43	300.74	299.26	299.11	300.55	300.72	299.66	299.21	300.91	300.44	300.84	300.11	299.18	299.56
294.24	294.56	293.3	292.55	293.27	294.55	291.74	293.3	292.66	294.65	292.53	295.73	295.17	294.74	294.28	294.62	297.9	292.41	292.96	292.33	296.36	295.73	295.55	295.64	295.85	294.86	292.76	295.03	295.3	293.34	294.35	294.6	292.01	296.79	295.49	295.77	292.75	292.43	295.86	293.95	294.23	293.39	292.72	295.11	293.8	294.69	293.43	292.26	294.32	292.37
318.89	318.94	321.65	319.17	321.53	321.38	318.86	317.67	319.46	319.24	319.31	319.75	320.19	319.81	318.6	319.15	319.42	319.5	317.18	321.02	319.06	317.6	317	316.75	318.88	319.81	318.33	319.17	320.07	319.24	318.1	318.62	315.47	321.17	317.1	321.09	319.97	318.16	317.84	319.84	317.75	321.03	319.89	319.61	320.87	318.7	320.59	319.17	318.76	318.7
307.82	307.91	304.4	307.41	304.58	305.97	305.26	309.89	308.45	307.8	305.66	308.96	307.53	305.09	307.03	306.17	308.95	309.05	307.37	308.76	307.02	307.9	307.29	307.72	305.94	306.57	304.62	307.68	306.91	306.3	309.73	309.25	306.87	307.53	309.2	307.5	306.21	308.62	306.94	305.09	307.84	307.93	308.61	305.87	309.31	308.61	307.28	306.86	307.81	308.92
303.5	304.78	302.17	302.81	305.02	304.75	305.12	303.41	304.38	304.99	307.06	306.69	306.59	303.19	305.04	302.97	306.56	304.37	306.6	304.77	303.56	302.93	303.23	304.17	304.46	305.41	303.07	304.9	302.54	304.66	306.05	306.11	304.82	305.27	305.05	303.35	304.42	301.72	305.18	305.73	305.79	303.72	305.54	306.8	306.56	306.05	306.04	305.67	306.51	304.97
325.04	326.25	324.56	325.55	323.64	323	322.37	325.44	323.38	325.55	324.28	328.05	325.18	322.45	321.62	323.88	324.97	323.91	323.59	322.09	324.05	323.28	326.52	326.92	325.78	322.51	322.98	324.49	325.45	324.77	324.55	324.77	325.98	326.89	322.8	323.37	325.73	326.19	324.65	323.65	323.71	326.32	323.7	324.79	326.8	326.12	322.21	326.48	323.01	324.36
304.83	306.08	305.6	305.94	306.75	305.92	307.82	306.61	304.47	306.56	306.06	305.43	306.68	305.19	304.87	307.84	306.55	305.31	304.79	305.59	305.69	305.07	303.65	308.81	304.32	303.73	305.6	304.7	306.02	307.66	307.18	305.64	304.54	307.66	303.14	304.5	306.46	303.41	304.09	305.66	304.53	304.84	306.37	306.49	304.13	308.22	304.58	305.99	304.24	304.51
317.63	315.94	314.51	314.46	314.43	315.64	311.63	314.14	314.06	314.23	314.99	313.88	312.89	314.57	314.43	315.02	316.41	314.45	316.08	314.99	312.9	314.82	314.81	314.32	313.88	318.83	316.13	313.56	314.61	315.4	318.78	315.54	314.23	312.8	315.84	312.47	313.93	315.68	313.3	314.99	312.46	312.63	313.81	313.19	317.16	314.51	315.13	314.87	315.75	317.65
308.04	307.14	306.52	308.02	305.52	305.85	307.32	306.12	305.24	308.53	306.62	306.17	307.19	307.88	306.27	307.82	309.5	305.63	308.13	305.32	305.98	305.56	303.59	307.82	307.68	304.32	305.4	306.91	304.37	304.15	304.36	305.63	305.49	306.58	304.63	306.56	306.3	309.22	305.9	307.5	306.68	306.84	310.8	309.3	307.15	305.59	304.47	303.82	303.68	309.02
315.95	316.75	315.53	315.99	313.88	317.44	317.69	318.53	314.97	317.77	317.12	318.91	318.19	316.81	315.96	318.7	318.63	316.81	316.49	315.3	317.8	317.71	317.46	319.26	318.15	316.96	315.96	313.44	317.3	317.3	315.62	314.05	316.48	317.38	316.24	315.4	315.75	316.66	316.75	318.44	318.23	317.85	317.04	317.22	315.5	316.75	315.66	316.05	316.04	316.35
306.45	304.29	303.91	306.91	305.91	305.48	302.96	304.3	305.09	302.46	305.23	303.55	302.55	305.06	305.76	304.48	304.44	303.87	304.73	304.45	306.18	302.74	304.37	302.43	302.82	302.56	304.56	301.69	306.35	304.63	304.71	305.43	304.72	304.6	306.61	303.67	303.83	305.19	302.19	305.11	302.73	304.78	305.43	304.75	304.24	307.1	303.76	302.68	306.16	303.45
305.58	306.52	307.46	306.57	306.8	304.75	304.18	302.19	305.53	303.34	304.21	304.91	305.69	305.49	303.58	305.33	303.83	303.86	303.97	303.3	303.18	302.91	302.85	304.51	303.58	304.82	305.25	303.32	305.16	305.45	303.44	304.21	302.44	301.19	302.33	305.77	304.99	302.18	304.37	306.9	304.03	304.33	305.27	302.33	302.08	303.57	304.79	303.05	302.97	306.6
310.77	311.77	314.33	312.5	312.8	310.39	311.38	314.05	313.95	313.4	312.83	313.35	313.02	312.58	312.05	311.98	312.95	311.8	312.01	313.26	310.46	311.47	313.11	314.98	311.1	314.27	313.09	311.63	314.12	313.76	313.59	314.64	314.56	314.63	313.13	312.79	311.95	313.2	310.16	315.24	314.39	309.87	315.31	313.22	312.45	313.63	315.16	311.35	312.69	313.43
311.4	314.27	311.13	314.31	313.44	310.75	313.23	312.17	312.26	311.3	312.14	311.08	312.64	311.9	310.09	311.73	314.01	313.54	312.01	312.49	311.12	312.29	311.68	311.12	312.37	311.17	313.43	312.96	312.54	311.07	315.07	311.63	313.59	313.59	313.46	314	309.43	311.99	311.2	315.01	310.33	313.01	312.35	310.77	313.98	312.72	313.15	311.99	311.48	313.23
328.16	326.56	326.55	328.9	325.24	329.29	327.44	327.43	326.57	327.35	326.94	328.05	329.66	326.41	327.81	328.55	327.2	325.19	329.16	326.95	326.3	324.72	324.96	327.54	326.6	327.28	326.62	326.53	328.43	324.9	323.72	329.52	328.45	325.38	327.67	329.81	327.07	326.83	327.44	326.59	324.8	326.84	325.4	324.87	327.91	326.86	326.52	326.63	326.38	326.35
313.62	311.68	309.85	311.07	309.67	309.87	311.78	310.52	308.95	310.65	312.72	309.64	309.19	312.27	311.84	312.08	308.59	309.97	310.96	310.04	311.77	310.9	310.08	312.53	310.96	309.33	310.75	310.77	311.47	309.4	308.06	311.4	309.78	310.29	311.68	307.34	310.53	312.53	311.95	310.04	310.97	309.19	311.04	312.5	310.06	310.08	311.77	309.94	309.25	311.53
327.44	324.97	326.82	325.07	325.05	323.58	323.98	324.74	325.43	326.23	323.84	323.81	324.63	322.07	324.72	322.44	323.98	325.13	325.02	325.39	326.9	328.74	324.07	324.14	323.34	323.43	326.43	325.33	323.6	324.62	322.39	323.5	326.2	324.78	324.96	325.32	324.2	324.48	326.01	325.88	321.74	321.35	324.87	324.16	326.21	322.33	325.12	325.99	323.76	324.24
316	318.04	317.41	316.26	315.89	316.66	318.52	318.63	316.53	317.32	316.68	317.51	318.64	318.2	315.04	316.88	317.23	315.29	316.77	317.41	315.89	315.91	316.41	315.85	315.92	317.19	316.71	315.62	315.46	317	316.65	314.48	314.04	320.01	316.5	314.85	315.07	315.32	316.24	316.2	315.39	316.6	315.55	316.64	316.33	314.51	314.57	318.18	317.97	315.5
302.37	304.95	303.5	304.9	304.68	303.93	304.98	306.03	305.13	303.44	303.28	304.53	303.33	303.53	303.11	305.29	304.5	302.29	303.89	303.83	304.84	305.44	303.83	304.64	304.04	304.52	304.94	304.28	306.31	305.54	307.01	300.47	303.97	304.71	305.1	305.01	307.59	307.61	303.72	304.07	303.4	303.93	304.32	303.68	302.43	305.72	305.57	305.76	304.63	305.48
303.33	304.28	304.42	303.91	304.93	304.77	305.9	303.96	304.23	303.88	303.95	303.65	303.41	304.52	304.06	306.08	303.85	303.96	305.28	306.35	305.48	305.92	304.56	302.75	303.55	303.9	305.88	305.75	304.12	302.25	303.4	304.7	304.69	302.76	306.13	305.18	303.16	304.95	304.48	303.29	305.84	304.37	306.65	305.37	305.13	303.52	307.64	304.59	305.6	302.59
311.27	313.44	312.22	313.01	310.29	312.51	312.44	308.51	310.27	312.41	308.88	309.57	310.45	310.5	311.57	312.76	312.43	312.44	313.44	311.05	310.89	311.37	312.12	315.07	310.85	313.18	313.26	310.16	310.94	312.84	312.93	311.72	312.18	310.65	309.7	310.25	313.38	310.48	311.8	309.82	311.75	313.25	312.82	313.36	312.24	310.03	314.94	309.3	312.66	311.66
308.88	309.58	312.88	310.76	313.41	308.63	308.86	311.21	311.39	311.28	311.43	310.14	310.88	312.48	312.16	311.69	310.38	308.59	311.83	309.03	311.93	309.85	308.97	309.28	310.49	311.48	312.19	310.84	311.64	310.63	311.11	311.7	312.59	313.03	309.91	309.85	310.53	312.31	312.42	309.88	311.25	309.61	311.1	314.07	311.53	310.68	311.41	307.5	312.21	312.18
296.57	296.31	297.18	293.01	294.13	292.61	293.08	295.12	298.12	295.07	295.5	292.83	293.79	295.23	294.53	293.55	294.85	294.66	291.65	294.11	294.78	295.19	293.79	292.43	296.4	292.24	294.84	293.68	294.53	296.85	295.42	292.92	296.47	292.36	295.35	293.57	295.05	293.99	294.64	293.2	294.9	296.44	297.57	292.12	293.59	295.87	294.52	293.02	292.64	294.51
307.13	306.88	305.99	309.21	303.85	304.06	306.54	304.12	304.55	306.71	306.13	306.63	307.68	305.69	305.83	305.44	307.38	306.21	305.68	305.09	306.56	306.81	307.21	307.18	304.79	308.8	305.65	307.04	304.7	307.13	304.6	306.54	307.27	307.39	307.37	307.11	303.49	306.4	308.06	306.97	304.34	306.44	305.43	306.25	305.09	304.81	304.26	307.49	305.62	304.94
301.37	299.75	299.3	300.9	303.13	301.19	298.9	299.95	299.69	301.86	301.51	299.77	299.95	297.91	302.34	298.13	299.99	299.47	301.79	301.15	298.71	299.9	301.59	299.78	302.77	300.84	299.53	298.34	301.2	301.74	301.11	300.99	300.21	303.61	301.01	301.05	298.98	303.27	299.69	301.77	299.55	300.99	301.6	302.7	302.51	300.96	300.19	300.09	297.29	300.84
308.08	305.56	302.41	303.95	305.99	303.98	304.89	303.9	308.29	305.16	304.6	305.93	307.66	305.49	305.96	306.5	304.77	303.79	305.23	305.31	307.07	307.04	306	306.7	304.84	307.22	305.04	306.58	309.39	307.34	306.36	306.42	305.83	306.81	304.66	305.05	307.39	307.66	305.21	305.22	306.18	306.56	305.49	305.14	304.94	307.56	307.05	304.78	304.04	305.82
312.07	315.21	313.15	312.8	310.99	311.71	313.96	312.71	314.18	313.49	312.61	312.62	313.71	312.71	312.21	314.83	311.78	314.6	311.01	313.97	311.68	315.15	312.43	313.06	314.35	314.46	314.81	311.29	312.43	314.7	312.17	314.92	313.78	315.74	313.67	315.21	313.83	314.32	310.92	315.31	313.21	313.67	311.82	315.05	314.63	313.82	311.14	311.31	312.59	312.49
306.03	303.5	302.31	303.35	304.83	303.15	302.56	302.63	304.38	304.31	302.79	306.22	305.62	301.99	305.55	301.2	301.42	305.23	302.16	302.9	304.03	303.57	301.05	304.49	299.32	303.98	300.44	303.26	304.05	304.48	302.44	304.41	303.71	300.66	303.71	304.58	303.51	305.6	301.73	304.06	301.7	301.41	303.67	302.79	302.88	301.3	304.02	299.92	303.43	302.27
318.05	317.41	318.89	319.17	315.56	317.56	318.84	319.96	316.02	319.84	316.07	317.46	317.19	319.56	318.2	316.91	315.88	318.77	317.37	315.32	315.51	317.98	317.34	316.26	317.27	318.21	320.08	317.42	318.1	317.07	318	316.22	319.06	316.03	318.27	319.9	317.78	319.58	317.82	318.2	315.84	315.63	317.68	320.71	318.59	318.23	317.35	318.14	322.23	318.87
302.44	305.02	305.76	302.44	306.3	301.52	305.35	304.81	304.09	304.38	302.75	303.79	303.46	303.51	306.52	303.4	305.1	303.73	306.03	303.06	304.35	304.32	304.18	304.34	303.65	306.87	304.44	305.01	302.68	303.32	306.69	304.15	304.02	304.22	303.13	304.85	303.5	303.39	303.43	302.24	304.92	303.65	304.12	302.9	306.78	305.56	304.28	303.7	305.03	303.03
292.95	293.51	294.24	296.33	294.22	294.5	294.77	293.13	295.09	296.44	294.96	293.12	293.28	292.9	291.65	294.65	294.92	292.68	296.47	296.27	295.33	294.15	291.27	294.09	292.57	295.81	292.09	292.92	292.58	295.33	293.24	292.86	294.31	294.55	293.77	295.67	294.28	293.61	294.33	294.46	294.01	294.94	293.14	295.65	293.83	292.4	295.45	293.16	295.36	293.31
320.28	319.79	316.34	317.39	319.64	316.51	317.88	318.66	317.24	317.64	316.59	317.4	319.28	319.23	319.67	317.03	319.36	315.8	318.43	320.38	320.22	319.49	317.46	317.19	320.63	316.61	315.19	318.07	315.71	317.68	319.71	317.2	317.68	317.55	317.49	316.14	318.31	320.16	318.72	321.6	317.98	319.66	318.88	315.12	317.85	317.25	318.07	316.13	318.85	315.51
310.41	309.83	310.6	309.61	310.19	309.47	312.42	310.33	311.16	309.78	308.18	308.86	309.71	312.98	311.8	308.5	310.79	312.21	310.21	309.07	307.84	310.04	310.61	310.84	310.61	310.43	309.73	310.2	310.49	308.22	308.04	308.98	313.94	311.36	308.78	310.13	309.87	307.27	310.86	307.43	310.43	311.25	309.12	309.29	308.21	311.91	310.54	310.93	310.89	311.08
299.76	298.58	300.54	297.67	299.53	298.92	297.72	300.82	300.67	300.29	300.02	298.72	298.78	299.56	300.18	299.96	298.78	300.37	300.4	299.32	300.67	300.38	298.79	301.93	297.93	300.92	299.37	296.22	298.39	298.52	300.34	300.41	299.31	300.28	301.77	300.21	301	300.91	301.6	301.94	299.4	301.53	300.79	299.01	299.22	301.48	302.08	302.88	298.58	300.63
308.55	306.63	307.3	308.57	307.79	307.56	306.8	307.29	307.32	306.74	306.44	307.24	305.43	304.27	305.5	308.1	308.19	308.77	307.34	306.52	308.75	307.87	307.08	310.35	306.54	307.45	308.42	307.36	305.54	306.87	307.16	306.8	307.37	306.52	306.65	308.55	306.05	307.46	306.81	306.66	308.65	306.44	305.43	307.53	306.14	308.24	306.19	306.75	306.57	306.82
314.77	315.92	313.07	314.97	313.94	314.25	315.23	316.09	314.24	316.42	312.49	313.55	317.04	313.68	312.81	314.59	312.69	315.35	315.06	315.21	315.33	316.09	313.84	317.7	315.83	315.36	316.8	315.4	315.97	311.11	315.59	313.92	313.25	313.87	316.6	312.94	314.8	314.62	314.17	314.67	315.03	313.98	315.77	315.09	316.48	315.79	316.58	315.61	315.99	313.33
303.11	304.31	303.87	304.1	305.69	304.45	305.04	303.5	304.15	303.01	303.48	303.81	306.01	306.14	304.99	305.85	303.5	306	303.16	304.02	307.59	305.27	305.67	304.16	304.75	305.6	305.87	303.92	305.83	305.4	303.02	304.33	302.98	306.75	305.91	305.52	302.82	305.13	303.58	304.34	304.31	306.64	304.07	307.06	304.98	306.27	304.07	304.22	305.24	305.39
312.89	313.55	313.77	312.41	312.69	315.03	313.56	311.79	311.26	313.99	311.06	310.64	312.43	312.24	314.5	312.56	314.91	312.92	314.08	314.06	314.14	311.37	314.7	312.9	310.92	312.06	313.43	313.1	310.12	314.45	312.34	311.54	311.67	313.65	312.03	312.62	311.72	311.94	314.27	312.48	311.54	314.87	312.29	312.65	315.42	312.26	312.25	314.05	311.2	313.26
304.5	301.33	301.56	302.75	304.56	301.47	304.12	300.6	302.84	301.16	303.1	300.95	300.16	304.91	302.47	300.76	304.21	302.99	302.21	302.34	304.1	299.03	301.69	302.16	302.98	302.42	302.2	303.23	301.89	300.8	301.46	301.13	302.34	302.25	302.65	302.24	303.62	301.45	302.08	301.13	302.9	301.3	300.83	302.94	303	304.22	304.93	301.7	303.59	301.19
320.66	318.12	319.13	318.73	320.8	321.98	320.46	320.07	317.82	319.44	319.88	317.05	319.19	320.08	318.63	319.18	319.17	319.7	316.72	315.81	320.02	319.91	320.81	320.09	319.52	317.59	319.09	316.76	321.63	319.62	320.81	318.03	321.21	318.81	318.07	318.38	319.19	318.37	319.63	317.05	320.76	319.13	320.05	320.06	317.77	318.11	320.72	317.78	320.64	319.38
301.17	303.23	302.46	303.04	304.51	300.99	301.65	301.38	301.52	305.07	302.85	301.8	298.41	302.18	302.46	301.57	302.69	301.33	303.49	302.49	303.34	302.52	303.12	302.57	303.89	303.42	302.28	302.56	301.78	301.93	303.63	303.5	302.35	300.06	304.43	303.22	302.56	302.87	303.07	303.95	304.35	302.77	300.56	300.41	303.89	301.62	302.07	303.72	304.41	303.48
319.35	319.19	317.56	320.06	320.03	318.31	317.48	317.27	321.63	319.92	318.53	319.52	317.9	316.99	317.82	318.45	317.65	319.8	321.07	319.66	319.46	317.62	318.96	321.44	321.28	320.2	321.19	322.02	321.06	321.27	321.18	319.86	317.1	319.05	318.96	318.4	319.64	317.54	317.9	318.67	321.53	321.33	319.07	320.39	320.92	318.24	319.29	319.97	318.62	319.6
302.1	304.16	305.34	301.14	303.24	303.51	305.7	303.39	304.14	304.33	305.96	303.75	305.65	305.39	304.72	305.81	303.67	303.43	304.37	304.78	304.71	304.75	306.49	303.96	302.5	303.47	304.23	304.52	304.98	302.71	304.79	303.93	305.49	305.19	304.67	303.5	305.57	305.08	305.62	304.89	302.99	305.55	304.32	302.2	304.85	302.64	305.75	303.69	303.54	303.58
300.71	300.26	298.72	300.53	303.77	302.36	301.42	301.69	301.49	303.35	298.98	299.52	302.78	300.13	299.68	298.68	301.5	303.48	299.75	302.21	301.35	304.02	298.57	302.88	301.09	299.78	299.35	301.09	300.75	301.77	299.54	300.81	301.37	301.26	301.1	301.56	301.07	300.46	299.29	301.12	301.1	300.75	301.54	300.18	301.74	301.31	301.58	304.08	304.46	301.76
303.94	305.5	303.52	304.11	306.36	306.83	306.4	305.22	306.44	304.6	302.75	308.22	303.42	306.96	306.87	305.73	304.81	308.99	306.6	305.64	305.58	306.45	303.33	304.91	306.01	305.03	303.87	304.56	305.49	302.97	309.44	304.97	304.3	303.94	307.38	303.88	306.21	306	307.46	305.8	304.8	303.98	301.79	307.62	305.54	303.54	303.86	305.08	306.95	304.7
298.95	299.59	300.84	302.22	299.64	299.69	299.47	300.12	301.14	298.17	300.85	299.1	299.29	299.95	297.15	299.3	301.32	300.92	298.23	298.97	296.01	300.83	300.95	300.96	300.62	299.74	298.11	298.09	298.71	300.77	299.54	301.39	302.92	298.33	297.83	299.27	298.59	299.56	298.42	302.25	299.47	301.21	300.43	301.58	300.81	300.79	301.18	301.83	301.48	298.96
305.9	306.22	306.34	305.07	306.36	302.44	304.26	305.24	307.04	305.16	306.06	302.55	304.52	305.09	302.23	304.76	305.59	304.17	306.57	304.74	302.87	307.23	301.07	306.73	305.43	304.98	308.17	303.18	305.39	305.85	303.48	302.96	305.83	305.56	304.03	305.05	305.38	305.42	301.36	307.69	304.8	305.01	303.13	307.69	303.96	303.51	306.62	304.24	305.05	303.21
314.95	315.63	315.29	317.84	318.15	315.26	315.58	315.29	316.6	316.94	315.41	315.68	315.02	315.82	314.35	315.89	317.38	317.42	313.05	314.85	316.48	312.69	313.39	316.3	317.27	317.19	315.54	317.15	316.28	316.88	314.63	316.11	315.7	315.4	315.15	314.07	313.31	314.63	313.28	315.16	312.64	317.2	316.31	315.86	317.62	313.61	316.76	317.41	315.47	312.87
293.38	295.91	294.56	294.21	293.98	294.22	295.59	293.97	292.84	293.76	295.96	296.33	293.76	294.76	291.42	294.07	292.34	294	293.38	295.41	295.19	295.65	294.95	295.29	294.33	293.22	293.29	293.47	295.19	292.73	292.6	293.94	294.31	294.41	294.9	295.99	292.48	293.06	292.98	295.13	295.07	295.85	295.33	294.24	291.95	291.38	296.01	294.47	293.62	293
315.34	317.49	316.28	315.6	314.16	317.06	317.36	315.25	315.18	314.87	317.22	317.99	317.45	315.99	315.95	314.73	314.54	313.53	315.49	315.37	318.79	314.77	315.17	317.26	315.6	318.13	313.98	316.92	316.5	315.23	315.45	314.72	315.13	314.13	314.37	317.02	316.48	314.92	317.29	313.22	315.09	317.44	316.95	315.72	315.94	317.6	316.85	314.14	316.76	315.13
316.67	316.85	319.14	317.63	319.09	315.53	317.13	318.4	316.61	317.58	316.38	316.47	317.53	318.15	317.78	317.79	319.73	317.4	314.19	317.32	317.84	316.06	316.77	315.2	318.02	319.23	316.58	315.99	319.4	316.5	317.21	317.09	316.14	316.42	316.17	318.37	319.78	317.55	315.59	316.68	317.11	316.53	319.48	317.24	316.47	316.48	315.95	319.46	315.37	315.5
318.73	317.82	315.29	320.03	318.47	317.57	319.06	320.86	318.2	316.31	318.5	317.67	317.85	318.52	319.54	318.64	318.51	316.91	317.56	318.58	321.06	319.35	318.71	315.27	320.22	318.47	317.26	315.13	318.89	317.56	319.76	318.3	317.43	317.16	318.5	319.44	315.98	316.9	316.27	320.62	317.35	318.07	319.2	318.52	319.77	318.53	319.17	316.06	317.5	318.99
304.02	304.26	303.69	304.5	303.55	304.91	303.66	302.2	304.37	303.23	302.67	305.13	306.41	303.93	303.31	302.63	304.25	302.62	303.66	304.44	302.36	305.18	303.79	302.8	303.98	301.35	303.34	303.67	306.98	303.02	300.82	306.21	302.27	304.02	303.02	300.52	304.46	305.45	302.82	305.07	302.19	302.47	306.47	301.96	302.36	304.23	302.8	303.69	305.25	302.06
313.15	316.62	311.56	312.92	312.52	314.4	314.71	314.03	315.39	313.09	311.01	313.94	313.04	314.29	317.36	312.8	312.38	314.78	316.01	314.29	311.28	314.71	313.45	317.61	313.81	310.8	313.7	313	314.9	313.24	312.2	314.82	314.28	314.54	315.41	313.07	314.99	313.63	311.97	315.98	314.66	314.13	315.31	314.6	316.83	311.11	315.73	316.59	313.61	312.17
313.05	314.25	313.95	314.64	313.71	313.87	314.07	311.55	314.53	311.81	311.37	313.83	313.04	313.27	314.5	314.1	311.61	314.03	311.47	311.64	314.44	311.89	313.93	313.41	313.39	312.71	314.61	312.62	311.12	315.03	313.26	312.53	315.36	311.48	312.04	312.9	313.87	312.68	314.59	313.57	312.19	312.97	314.85	310.88	314.36	312.23	312.55	312.18	314.85	312.94
302.59	302.04	302.29	300.04	300.05	300.58	301.55	302.1	301.1	301.39	299.91	300	300.75	300.99	300.77	299.51	299.71	301.04	300.94	303.38	300.83	299.13	300.19	300.17	299.86	299.44	302.51	304.35	303.1	302.97	300.75	301.08	298.82	302.87	301.85	303.01	298.23	301	300.56	299.06	301.24	303.22	301.34	302.22	301.45	302.59	301.94	302.3	301.45	303.8
326.58	324.4	325.38	327.6	325.24	325.83	324.61	324.09	325.88	323.13	326.94	323.59	325.07	323	326.85	325.25	324.28	324.56	325.56	324.49	328.56	327.12	321.77	324.43	322.3	325.64	323.31	324.56	325.44	324.45	324.79	326.27	324.32	323.6	327.81	324.14	323.87	325.68	325.75	325.02	325.86	324.15	326.48	325.2	326.77	325.49	325.07	326.92	322.27	327.59
297.34	295.2	296.5	297.33	296.08	294.11	296.49	298.49	297.08	294.62	300.14	296.61	296.57	296.48	297.1	297.63	296.42	297.48	297.32	298.79	297.06	298.35	294.64	299.42	294.53	296.75	297.5	296.46	298.85	296.82	294.22	296.66	297.54	298.71	296.61	298.62	297.5	294.37	295.48	297.57	296.64	298.3	295.94	296.41	297.29	298.14	296.68	296.16	298.43	298.76
326.89	326.92	326.25	329.75	326.13	326.24	325.53	326.49	326.38	326.86	326.28	328.51	326.67	326.52	326.62	326.34	327.36	325.97	325.55	326.47	329.18	327.45	329	327.75	327.13	325.98	323.96	326.83	324.82	326.5	325.86	327.07	326.56	326.37	326.1	324.43	325.84	327.84	326.77	327.03	327.29	325.79	328.71	325.03	326.04	327.84	326.65	327.63	329.38	325.91
300.92	301.4	301.61	300.99	301.18	304.41	303.27	301.15	300.26	301.61	299.68	301.37	303.14	299.54	302.35	302.4	303.46	299.54	300.61	300.9	299.86	299.71	301.36	298.77	300.04	300.15	299.5	300.63	302.22	301.74	300.87	300.65	300.27	301.59	304.04	299.39	303.31	300.95	300.08	301.13	302.05	298.6	298.2	302.84	301.86	300.38	301.51	301.88	301.24	299.47
303.92	305.12	302.81	304.03	303.3	305.72	303.31	302.34	302.89	305.66	302.92	302.35	301.71	304.91	303.7	303.19	302.07	301.69	306.26	303.78	303.61	306.09	304.71	304.8	305.32	304.9	306.39	304.59	305.76	304.99	303.02	307.09	303.51	302.13	299.99	303.2	304.2	303.53	306.47	303.07	304.55	306.18	303.49	304.56	307.67	305.51	305.63	303.07	305.32	300.79
328.1	326.87	326.37	327.54	330.14	328.15	326.66	327.93	329.55	329.45	327.55	328.45	325.48	327.5	327.53	324	327.3	328.61	329.01	328.36	326.6	327.75	326.63	323.58	327.84	326.73	328.07	326.84	326.09	329.86	325.99	329.2	326.46	329.13	330.18	328.29	330.25	331.42	327.28	327.52	329.99	328	330.34	329.35	327.69	327.86	329.25	327.16	327.16	328.52
314.24	318.17	319.3	318.36	319.23	319.35	318.31	319.64	316.6	318.53	319.64	319.5	317.8	314.97	317.73	320.75	318.49	316.97	319.36	316.77	318.13	319.24	317.63	320.27	319.18	318.84	317.09	315.36	319.64	318.03	318.81	317.24	318.19	317.68	319.67	317.89	317.12	316.49	317.47	318.73	317.65	318.54	318.89	318.34	317.73	319.41	321.02	318.33	317.94	320.07
303.37	301.81	302.7	304.94	304.72	303.26	303.87	302.86	302.36	304.25	305.54	304.97	303.31	305.12	305.28	304.01	303.42	303.12	301.45	299.03	302.54	304.18	302.13	302.12	303.76	305.07	304.83	303.05	301.74	302.69	305.12	301.12	303.02	301.02	300.9	301.99	301.36	302.54	303.64	302.02	305.16	305.77	302.42	303.91	304.2	303.63	302.44	302.94	305.03	304.26
311.98	314.09	316.01	313.74	313.86	311.66	314.38	315.31	315.26	315.09	315.1	315.24	313.6	314.4	314.29	316.34	314.84	314.29	315.94	314.31	316.76	316.45	314.39	315.94	317.54	314.52	314.44	314.09	315.1	313.48	313.87	317.64	315.26	314.06	314.21	313.36	314.91	314.24	316.73	314.72	314.27	314.09	311.04	313.75	316.21	314.84	314.27	314.77	312.76	315.07
328.56	327.12	328.04	330.23	323.33	327.12	328.92	325	327.66	327.32	329.46	328.19	327.3	326.63	326.22	327.11	327.73	327.75	327.72	326.21	326.36	324.65	328.6	328.49	327.47	327.08	327.29	326.62	326.8	325.42	329.88	328.02	328.53	328.21	323.65	326.94	325.83	323.84	328.08	328.11	325.02	327.8	328.45	326.92	327.84	329.69	327.08	325.6	324.99	327.59
309.58	307.96	310.45	309.03	310.79	308.57	309.95	310.44	308.16	308.43	310.56	309.47	309.35	308.16	312.2	309.8	309.33	311.06	309.85	309.54	308.71	309.92	310.34	308.74	308.13	310.64	309.84	310.08	311.1	310.16	308.56	309.8	308.35	312.87	311.08	307.78	308.17	310.32	309.24	308.74	311.67	310.48	309.23	309.38	310.11	310.13	312.44	310.22	311.06	308.51
318.11	316.37	318.31	315.5	317.03	315.89	315.47	316.32	316.41	318.71	317.37	317.49	315.96	318.8	315.99	316.24	315.73	316.06	316.88	317.61	315.59	315.38	316.63	317.67	317.43	314.03	316.87	317.19	317.44	315.68	317.89	317.03	316.18	317.42	320.22	316.39	316.86	315.61	315.97	314.14	315.08	314.47	318.62	317.83	317.51	317.82	318.99	315.39	316.38	316.59
303.59	303.39	302.89	301.16	303.03	303.15	303.26	303.67	301.33	303.46	300.99	302.64	304.42	303.14	302.51	302.6	303.04	301.09	301.54	301.24	302.67	304.27	302.08	304.01	304.74	303.47	303.6	302.4	301.51	302.51	301.42	300.61	302.68	304.69	304.07	303.01	300.74	300.35	301.08	301.5	301.94	304.83	303.69	302.58	304.15	301.94	303.56	303.35	305.06	303.8
318.7	313.45	317.86	314.45	317.41	314.32	317.54	314.99	316.83	316.8	315.58	316.78	318.29	314.63	316.37	317.16	318.37	317.75	316.61	316.29	314.17	316.2	317.39	317.35	317.1	316.67	316.29	317.28	317.19	315.39	317.81	314.74	318.15	316.27	316.71	318.13	318.05	317.17	316.56	316.23	314.31	317.94	316.05	317.31	318.5	317.58	317.03	317.57	318.57	316.79
304.91	303.13	304.22	305.43	306.87	305.71	306.42	305.5	304.86	301.3	302.33	304.75	305.82	303.26	304.25	303.08	303.73	305.45	304.05	305.91	306.86	301.47	305.69	305.33	303.57	306.78	306.62	304.11	304.71	304.14	306	304.57	303.88	306.01	302.71	304.64	304.92	305.05	303.25	304	305.81	303.9	305.98	305.57	303.85	303.21	304.15	305.04	304.17	305.19
312.33	314.65	313.67	313.95	313.64	314.25	311.99	314.14	315.2	313.88	316.42	312.89	313.62	314.21	314.01	312.58	313.92	313.67	311.16	313.55	315.75	314.06	312.72	312.64	312.52	315.28	312.82	312.9	313.27	313.74	313.45	313	313.83	314.4	316.66	314.47	314.67	312.98	314.16	314.92	315.05	316.08	313.27	312.27	312.56	311.12	316.84	312.32	313.06	312.6
300.44	304.02	305.3	305.56	303.41	306.05	301.81	305.04	303.11	306.99	303.78	303.93	304.15	303.15	304.13	302.89	305.19	304.17	304.51	303.09	305.24	303.8	306.29	304.98	303.19	305.61	306.07	305.78	305.7	304.28	306.43	303.94	307.88	305.18	304.65	304.61	304.7	305.85	302.51	302.52	305.49	305.24	303.87	305.57	303.11	306.87	302.75	304.47	304.62	303.65
302.14	306.02	305.36	304.83	304.77	302.46	306.54	306.12	305.65	304.64	305.47	306.13	303.29	301.72	303.82	306.77	304.26	303.35	303.41	305.54	305	305.05	306.45	305.74	305.25	303.97	304.43	303.16	305.65	304.4	306.03	307.2	305.87	303.86	304.04	303	304.24	304.97	305.35	304.45	304.55	305.6	305.02	306.55	305.88	304.44	306.3	305.84	305.47	306.09
316.1	317.76	316.39	317.3	319.53	315.8	317.1	318.75	315.4	316.64	315.67	316.53	315.59	318.59	318.57	318.17	317.92	317.06	313.91	317.79	317.12	318	316.83	316.48	315.47	318.83	315.41	317.8	318.72	315.09	316.18	316.27	318.17	317.44	316.46	316	315.99	318.72	315.43	316.07	317.06	318.49	317.36	315.87	316.47	316.45	317.92	317.58	316.49	317.53
309.25	312.66	310.21	309.69	310.98	309.01	309.6	310.7	307.77	311.19	309.8	310	309.94	308.3	309.1	309.87	312.25	308.74	309.57	309.26	307.43	309.09	308.66	310.38	310.82	311.81	310.06	308.54	312.47	309.93	311.33	311.09	310.41	309.05	309.54	309.65	310.69	309.31	307.81	312.63	309.71	308.85	308.41	308.3	309.05	310.83	308.36	310.66	309.47	310.51
317.47	318.21	317.21	318.12	318.18	318.96	320.2	319.54	318.02	320.7	317.81	318.91	317.99	319.49	315.63	320.86	320.99	319.08	319.05	317.96	319.56	320.17	314.93	316.6	317.71	317.8	314.26	318.97	317.01	318.43	315.83	315.6	318.18	318.52	318.9	315.28	321.59	316.2	313.67	318.13	321.46	317.33	318.83	319.44	319.29	317.29	318.73	317.97	317.63	319.25
301.71	304.82	303.64	302.32	300.84	306.26	301.4	303.64	305.75	302.75	303.06	302.16	305.99	305.26	302.18	303.24	305.36	302.73	306.14	303.76	303.91	300.99	304.32	301.5	302.23	303.23	305.44	302.54	303.56	302.59	301.3	304.42	301.84	302.29	303.55	305.63	302.91	305.44	305.15	302.09	305.13	305.03	303.35	304.07	304.93	302.43	304.17	304.15	305.06	300.5
328.46	328.89	328.04	327.74	327.53	328.7	326.55	327.58	325.66	327.52	330.3	327.95	329.78	326.64	329.53	328.65	329.68	328.48	327.41	328.52	329.1	329.67	329.26	327.21	329	328.78	327.53	329.73	328.85	329.15	325.98	328.24	330.57	328.92	328.13	328.3	327.77	327.95	329.68	326.95	329.59	328.58	327.65	328.46	327.88	329.22	326.52	327.52	329.85	327.76
306.45	305.65	308.67	304.39	307.58	306.17	308.77	304.72	306.26	305.03	306.17	307.76	303.53	304.72	306.78	304.11	306.53	304.12	304.22	306.49	305.58	303.66	307.2	308.18	308.67	307.74	306.02	306.26	307.39	307.12	305.92	306.47	307.36	307.72	307.7	306.27	305.87	305.99	306.18	305.8	306.11	308.36	308.89	306.49	305.2	306.56	306.7	304.95	306.68	306.73
316.28	313.9	317.59	316.8	317.29	314.5	315.55	314.64	317.28	316.83	316.25	318.44	318.92	318.97	315.84	315.89	319.2	318.19	318.3	315.14	317.19	315.48	315.64	316.61	315.51	316.16	315.15	316.81	317.42	319.03	317.73	319.37	314.72	316.25	316.71	315.75	315.36	316.71	319.54	317.53	315.97	316.34	316.74	316.29	313.83	318.18	318.75	318.49	315.77	317.29
329.58	327.67	326.38	327.36	326.15	330.46	327.18	328.17	327.66	327.24	328.65	325.25	329.11	328.89	327.03	327.67	330.15	329.35	328.19	325.25	327.34	325.25	325.44	327.97	326.62	326.76	327.09	325.33	325.3	328.74	326.55	327.53	326.76	327.61	325.84	325.83	328.17	326.66	327.66	326.86	325.45	326.35	325.58	324.81	324.86	325.38	326.08	325.49	327.86	325.52
295.56	294.93	295.43	294.16	292.75	294.94	293.99	294.55	293.18	294.43	294.13	294.87	294.56	293.46	292.62	293.7	294.56	293.27	293.9	294.9	294.73	293.6	294.87	293.87	292.96	290.52	294.42	291.88	292.49	292.93	295.79	293.41	292.94	293.11	290.9	294.37	295.87	293.26	293.7	294.13	292.32	293.63	294.06	295.94	295.58	292.62	292.09	294.28	291.98	294.58
305.64	303.78	304.26	302.7	304.71	306.99	306.08	303.66	306.48	304.35	304.01	307.11	302.92	305.98	305.15	304.01	304.85	304.83	305.72	304.94	306.67	306.56	305.94	306.45	305.25	307.2	304	307.79	304.88	305.48	304.63	308.23	304.38	309.57	304.56	308.53	304.41	302.99	305	301.7	303.95	305.64	306.69	305.29	303.36	306.44	300.68	305.09	305.2	305.89
300.53	301.75	302.21	301.86	303.42	303.7	301.09	300.72	304.69	302.76	303.95	301.92	301.48	301.81	301.17	303.15	300.58	303.11	299.77	298.61	302.69	302.19	303.1	302.76	301.32	304.68	302.93	301.99	303.43	300.61	301.69	301.88	300.49	301.74	302.21	301.64	304.03	302.8	302.04	302.48	305.52	301.79	304.51	302.42	301.99	303.88	302.56	302.61	303.75	301.05
305.07	303.68	306.4	304.53	305.52	303.83	306.2	308.23	306.48	308.13	307.03	305.19	304.79	303.9	302.66	304.37	306.11	308.07	302.51	307.93	305.01	306.28	306.84	304.15	306.16	306.93	305.08	303.7	303.83	305.01	305.38	305.01	304.38	306.89	304.2	304.18	305.8	305.31	304.14	306.25	305.24	305.04	305.71	306.57	305.27	305.19	306.17	305.92	305.87	305.24
293.66	299.2	298.35	295.68	297.62	297.33	296.84	295.08	297.74	296.25	297.67	296.91	294.38	296.97	295.15	299.03	294.53	297.18	295.69	296.93	296.36	296.12	297.09	295.91	295.37	298.61	297.05	299.62	295.3	298.47	297.34	296.18	296.29	296.99	295.91	294.16	295.76	294.77	295.44	297.98	296.52	296.47	297.59	298.01	296.91	296.68	298.75	296.11	298.06	297.95
314.84	316.09	314.37	315.19	314.99	313.34	315.73	314.11	315.34	312.9	314.91	315.23	314.88	310.66	314.49	315.29	312.59	314.51	315.22	314.49	313.85	313.47	314.11	314.05	314.19	315.8	314.64	316.59	313.88	312.19	315.35	313.48	314.06	315.31	311.24	312.43	316.34	313.3	315.55	315.28	315.17	314.41	315.36	311.28	313.43	314.73	314.81	314.92	313.01	314.84
312.53	316.17	314.28	314.21	313.68	314.03	309.6	314.13	313.85	312.14	312.59	313.5	315.44	312.64	309.48	315.78	313.45	314.01	312.41	314.58	310.8	314.55	313.34	311.35	314.56	317.04	313.72	314.94	311.71	314.42	313.64	313.3	314.08	313.34	312.69	313.87	311.22	314.65	313.17	313.03	314.24	312.6	311.82	313.04	313.14	312.64	313.66	313.76	313.91	311.54
316.29	316.55	313.58	317.92	319.43	315.72	318.6	317.86	318.46	318.03	316.46	315.48	316.26	318.98	317.68	314.39	317.41	317.43	317.59	316.2	318.04	318.11	316.15	319.41	316.7	316.28	314.77	316.59	318.38	315.45	316.3	318.34	317.28	314.96	318.88	316.14	314.85	319.57	316.58	314.8	317.93	316.92	317.14	313.78	316.5	315.08	316.87	316.13	319.66	319.34
305.65	305.7	304.66	304.82	303.6	305.6	305.02	307.53	306.56	305.23	303.46	309.05	306.1	309.16	305.93	307.91	305.85	309.41	308.04	302.87	304.86	304.21	308.08	307.29	305.38	306.03	307.26	303.5	304.91	304.24	304.63	305.56	306.32	307.18	305.92	303.54	306.08	304.96	305.07	306.16	308.04	308.24	305.48	305.86	306.8	305.42	306.12	307.43	306.01	305.68
315.17	314.32	312.57	312.65	316.51	316.66	316.5	315.93	315.91	315.62	315.62	316.98	313.93	315.92	314.51	316.34	316.72	315.15	313.03	315.35	315.98	313.64	314.03	316.08	314.55	314.97	315.22	316.95	311.56	314.91	313.89	315.92	314.8	315.73	316.02	317.05	312.27	315.91	313.96	315.9	313.16	314.91	316.61	315.72	316.13	314.4	314.17	316.11	313.62	311.08
299.11	302.14	301.23	301.08	300.57	300.02	299.19	299.4	300.5	299.48	299.07	299.51	300.12	299.43	299.29	300.11	300.23	300.6	301.5	303.3	300.94	299.64	300.17	298.95	300.49	300.69	298.89	300.52	302.62	299.6	297.41	299.84	298.64	302.98	299.67	301.6	302.09	299.37	300.63	300.75	297.86	299.71	299.01	299.5	299.63	300.81	298.21	297.79	301.05	301.29
308.33	309.01	310.49	308.93	311.79	309.51	309.88	309.58	310.88	308.41	310.93	309.48	309.31	309.82	309.98	311.36	311.73	313.73	309.63	311.26	309.07	307.16	308.13	307.77	309.79	309.62	309.03	311.8	308.24	312.76	308.3	311.27	312.06	312.92	309.01	309.82	310.16	311.24	309.98	308.33	310.24	312.35	309.04	308.46	312.73	310.37	309.62	311.73	309.65	308.31
319.5	318.17	320.59	321.19	316.93	318.87	320.76	321.36	319.28	321.31	320.36	318.9	318.64	316.2	318.46	320.76	319.56	317.16	319.16	318.23	319.18	315.84	318.67	319.12	317.88	320.36	316.96	319.59	321.4	321.87	319.81	319.46	320.24	319.1	318.25	320.59	319.32	321.29	319.26	318.64	318.63	317.8	320.15	318.1	318.03	321	321.43	321.04	319.09	318.08
313.67	311.74	315.2	310.68	313.36	314.63	311.06	313.02	313.58	312.54	311.3	313.12	311.44	314.28	312.22	311.5	313.74	314.26	312.04	311.96	314.29	313.18	312.97	316.36	312.72	313.1	312.91	313.26	314.22	312.05	312.51	313.84	314.42	311.54	315.15	312.39	316.42	312.58	317.01	313.33	312.72	311.51	314.19	313.92	314.5	313.32	312	309.89	312.55	309.61
329.25	329.78	329.46	328.6	327.9	329.46	329.14	328.67	329.11	331.43	329.32	327.84	328.75	328.59	328.15	329.78	328.89	329.15	329.81	326.82	328.39	329.51	327.97	327.17	327.56	326.77	328.1	325.94	327.81	329.22	329.4	331.29	329.17	331.95	330.67	331.12	329.48	327.42	328.96	328.98	329.04	329.42	327.56	329.33	327.76	328.65	330.63	327.37	327.87	329.26
301.6	301.53	299.22	300.49	300.15	299.49	301.05	299.43	300.29	297.01	300.14	301.77	299.49	300.43	299.76	302.07	296.99	299.05	299.23	299.2	301.92	298.23	298.68	300.24	300.56	298.42	299.14	302.88	300.34	303.47	298.56	298.5	300.52	300.53	300.01	299.32	298.98	299.04	301.19	302.18	297.78	299.88	300.5	298.44	298.61	297.8	298.02	300	299.62	300.53
318.92	317.77	316.63	317.75	316.52	316.67	318.57	317.52	318.5	318.6	316.8	316.73	319.2	320.14	317.93	317.41	317.24	316.81	319.04	319.97	320.14	319.58	317.2	318.33	323.48	315.92	316.07	319.33	321.02	316.27	319.23	318.06	317.22	319.32	316.68	318.04	319.44	315.87	316.3	316.33	317.98	319.67	319.44	317.36	316.86	321.55	318.88	318.33	316.54	319.6
315.79	314.81	313.4	313.69	313.57	315.2	315.78	314.66	316.53	314.84	314.02	316.12	312.67	314.35	313.19	313.32	314.44	316.48	317.38	313.51	314.01	313.72	315.44	316.02	314.66	314.27	313.79	313.34	315.33	317.95	314.14	316.34	315.44	315.32	315.6	313.47	312.2	316.46	311.85	311.56	315.26	313.52	313.61	316.08	313.94	315.45	311.14	314.92	317.46	314.26
303.97	303.16	303.06	304.55	306.68	304.35	303.78	303.6	305.08	303.91	305	302.8	304.63	304.07	303.23	303.06	306.73	304.84	303.87	303.15	305.32	303.76	304.97	305.47	303.5	304.68	306.14	305.79	304.52	306.22	302.08	304.07	304.98	303.51	305.12	300.55	303.09	303.88	302.71	302.76	304.37	303.02	303.72	304.39	305.11	301.55	303.97	305.6	303.9	304.43
316.45	314.56	319.12	316.69	315.85	316.06	315.65	315.75	317.78	316.5	314.28	315.6	317.46	315.46	315.29	317.02	316.92	315.84	317.09	315.97	317.91	315.94	317.76	315.26	316.28	316.69	316.08	318.97	317.07	313.29	316.25	316.57	314.47	316.48	316.54	313.63	317.21	316.83	316.04	317.71	317.64	314.99	316.49	313.82	317.48	316.52	317.05	315.82	316.11	314.37
306.71	303.35	304.27	303.53	303.96	303.33	301.82	302.56	304.62	302.15	303.94	302.7	303.59	302.62	305.07	302.3	302.38	303.46	303.78	305.12	303.02	303.33	306.5	302.56	299.33	301.76	302.03	303.87	302.63	302.97	302.24	302.98	302.93	305.14	304.14	306.25	302.21	303.82	304.93	302.22	303.08	301.87	306.29	306.61	303.43	302.05	305.66	301.15	302.54	302.37
310.3	311.49	312.84	313.7	314.19	313.84	312.42	311.24	310.06	316.83	314.35	312.57	314.64	312.85	314.59	311.38	312.76	314.41	310.85	310.48	311.84	313.12	314.98	314.31	315.08	312.42	313.85	310.96	312.53	315.17	310.88	312.56	310.71	312.68	312.54	313.22	313.39	310.44	315.23	314.71	313.66	312.65	314.04	318.16	313.27	313.73	310.73	314.33	314.4	311.35
310.86	313.4	309.26	312.21	310	309.97	311.79	310.14	312.97	312.94	309.55	311.65	314.44	308.72	311.19	312.75	309.15	307.94	311.83	308.78	311.03	308.94	311.85	312.5	308.81	309.85	310.91	311.71	313.64	311.68	312.04	312.95	314.14	314.05	312.96	310.38	310.38	311.63	311.82	311.43	311.61	312.3	313.2	311.94	310.62	312.65	309.02	311.76	312.51	311.43
314.13	314.01	315.26	315.21	314.24	312.69	312.61	316.88	315.18	314.99	315.73	314.69	315.94	312.05	315.9	313.72	316.77	312.42	314.81	314.89	312.35	313.7	314.55	312.99	314.85	314.78	311.98	314.66	313.35	313.17	313.27	317.03	313.83	312.03	316.7	313.86	312.34	317.6	312.78	313.72	316.14	315.55	314.36	313.4	313.71	311.55	312.64	311.78	311.4	314
303.77	302.93	302.23	303.49	303.48	302.31	304.67	301.74	303.78	303.13	300.27	303.85	303.73	302.05	305.54	303.75	301.44	301.19	304.69	301.13	303.29	301.56	305.01	303.96	301.1	302.26	301.64	301.15	304.76	304.94	302.39	300.47	300.24	302.76	303.72	301.07	303.11	300.76	302.34	304.9	304.41	302.03	304.44	302.51	302.09	300.93	304.34	303.86	305.01	302.64
301.29	302.57	304.98	302.65	304.31	303.07	307.1	303.08	306.04	304.65	300.9	305.8	302.03	304.91	305.42	305.4	303.48	306.13	305.15	304.2	304.57	305.14	305.4	302.58	303.81	303.58	302.81	301.78	305.03	306.97	304.98	304.85	303.22	304.91	303.51	306.9	304.89	303.96	304.56	303.02	305.55	305.87	304.15	302.82	305.17	306.31	302.09	302.67	306.27	304.31
317.94	320.16	316.42	318.23	318.6	317.44	318.45	319.02	317.3	317.72	318.6	319.43	317.38	318.86	318.43	317.44	318.24	318.36	317.67	318.6	319.88	317.38	318.31	319.34	318.23	321.88	317.62	317.79	319.47	317.21	317.03	319.79	319.47	316.18	318.93	315.81	315.66	317.66	319.21	316.6	319.09	319.24	319.22	319.65	319.23	316.67	319.15	317.6	317.45	318.79
301.41	302.15	300.92	299.31	299.96	301.51	300.63	301.3	301.19	299.78	303.67	300.12	301.17	300.64	302.24	297.4	298.88	300.78	301.9	303.5	300.01	300.78	302.12	302.5	301.96	299.67	298.63	302.63	302.97	302.49	299.76	299.33	301.55	301.95	299.42	302.95	302.43	300.51	301.28	301.48	299.63	301.07	299.83	300.86	302.46	298.74	301.57	300.42	300.94	300.98
316.59	313.59	314.12	315.97	313.12	316.57	315.01	316.93	315.82	316.38	314.96	316.19	315.02	315.57	316.48	315.51	317.29	313.7	315.02	315	314.56	314.86	315.9	313.59	315.01	314.02	315.35	313.32	315.27	314.42	314.99	314.1	315.59	315.64	315.53	314.9	317.96	315.51	318.07	313	314.28	314.42	313.46	314.11	315.96	313.3	315.86	317.38	317.4	315.93
311.33	315.65	315.75	313.7	312.54	313.47	313.98	315.7	313.61	314.21	313.61	315.77	314.67	311.83	310.23	313.82	313.65	312.38	312.37	314.36	315.67	312.27	312.46	313.66	313.66	315.08	315.6	315.61	315.58	313.8	314.85	313.49	314.06	315.3	313.94	312.79	314.95	313.68	312.25	313.65	314.86	315.89	315.72	315.77	312.91	314.19	313.64	314.84	312.54	313.17
320.52	316.98	320.66	317.99	320.12	318.32	319.28	322.28	320.23	320.98	318.11	321.67	318.31	318.05	322.26	321.08	320.8	316.1	319.86	321.17	318.86	320.59	317.65	318.35	317.89	318.88	314.93	319.68	317.03	320.11	320.62	320.75	319.23	319.58	322.48	318.27	320.68	316.85	322.59	316.6	320.9	318.84	319.36	319.33	319.8	318.76	320.41	319.08	317.67	321.43
299.61	301.76	301.42	300.29	301.99	300.4	301.38	300.4	300.44	300.79	299.82	302.04	300.38	300.16	300	302.16	302.05	298.39	299.09	299.03	299.87	299.34	300	301.94	300.53	299.89	297.86	300.52	304	301.2	300.52	302.1	303.68	302.48	300.71	300.33	304.38	299.8	299.15	299.33	299.89	300.76	299.66	299.44	303.85	299.97	302.54	300.35	299.32	302.67
302.81	301.45	303.25	305.9	303.5	301.11	299.75	301.49	300.56	303.64	302.5	301.5	303.36	302.52	302.15	298.31	301.74	301.57	302.3	303.56	301.38	302.43	305.29	302.54	303.73	302.05	302.81	304.32	302.7	305.61	301.72	303.12	304.54	302.98	300.41	302.46	300.57	302.36	302.88	302.61	301.18	301.32	300.69	303.26	303.46	302.34	303.52	302.83	301.56	300.33
324.9	331.09	327.08	327.22	326.91	328.55	325.74	328.16	326.5	326.61	329.55	328.72	327.78	328.17	327.56	327.73	329.22	331.31	326.32	328.68	327.97	329.14	326.87	328.66	327.33	329.1	327.26	325.56	327.9	327.98	326.15	328.1	327.34	326.61	329.13	324.26	327.67	327.3	330.14	329.62	328.44	328.4	325.44	329.53	325.37	328.98	327.75	326.2	328.64	328.24
305.78	305.06	300.77	305.38	303.96	306.17	303.31	303.92	305.91	303.41	303.03	306.17	305.78	305.6	305.25	303.21	303.7	306.09	304.99	303.04	303.13	305.65	301.74	306.19	305.71	301.97	304.33	303	306.98	304.59	301.48	303.46	301.76	305.61	303.22	304.7	303.06	303.35	304.4	304.7	305.08	302.33	303.28	303.26	305.13	303.91	303.31	304.07	304.78	306.34
301.81	301.62	299.67	299.99	300.35	299.13	297.19	299.45	303.44	299.21	300.8	299.85	300.07	299.54	300.99	301.65	300.85	299.39	300.31	298.8	299.22	298.79	299.95	300.47	299.57	301.62	298.9	300.62	300.02	299.73	298.96	300.62	299.28	301.24	298.22	302.28	298.27	300.26	302.31	301.75	300.74	300.43	300.49	299.68	299.11	300.71	299.79	300.88	301.8	299.95
312.02	312.92	313.71	313.89	315.08	313.62	314	314.22	313.6	313.61	312.68	312.41	313.76	312.2	311.93	310.3	312.56	311.5	311.85	315	313.04	312.83	311.69	312.33	313.42	314.52	313.35	310.26	312.46	312.61	312.95	311.77	314.16	309.72	311.14	313.97	311.64	312.64	315.03	313.2	311.4	312.44	311.58	313.07	310.31	313.19	312.6	307.92	311.64	312.86
304.25	301.61	303.63	302.41	305.02	304.56	302.35	305.11	304.64	306.06	305.2	301.98	304.56	302.9	302.02	304.02	303.03	301.55	303.5	305.82	302.85	299.53	302.39	305.07	303.7	303.46	304.27	304.38	302.71	306.03	303.36	304.38	304.71	302.8	304.33	305.37	303.03	300.65	301.47	302.46	303.84	305.45	304.13	304.21	304.68	302.97	302.75	305.85	306.11	303.96
312.19	313.72	315.31	313.78	317.45	313.13	314.24	315.06	314.49	315.04	314.43	315.18	314.83	315.06	315.12	311.78	313.37	315.01	315.23	314.17	317.45	314.48	315.32	312.17	312.58	314.15	314.86	316.49	315.92	317.45	313.77	316.49	313.87	313.85	314.57	314.07	316.45	313.47	313.4	314.76	314.76	315.62	313.85	313.99	313.56	315.56	312.95	314.68	315.57	315.63
298.71	301.18	301.51	300.85	302.47	300.06	302.2	300.35	300.28	301.03	300.51	301.36	299.45	303.18	301.38	301.11	303.27	298.92	301.86	299.82	300.26	302.4	298.78	301.16	302.48	300.31	301.49	300.14	300.11	299.58	300.09	302.14	299.24	302.11	300.94	302.11	299.34	300.66	301.02	300.35	299.19	302.39	301.29	301.57	300.77	300.19	302.9	301.75	298.88	299.97
308.21	308.48	309.08	311.22	308.14	308.63	308.52	309.35	309.37	307.59	309.81	310.41	308.69	309.25	307.48	310.89	309.32	309.2	310.02	307.67	309.91	307.57	308	308.12	308.75	307.04	308.71	307.83	307.84	308.7	308.13	311.81	310.09	305.77	307.97	309.13	308.07	307.45	308.01	308.96	307.04	306.29	308.6	309.87	310.68	306.06	309.8	309.18	308.32	309.24
294.94	294.28	292.48	295.58	293.57	292.99	295.82	295.54	292.04	294.01	294.13	294.79	292.99	295.54	296.47	293.71	294.03	293.21	295.42	295.75	294.5	293.08	295.22	292.41	291.73	294.49	296.42	291.33	293.35	294.68	294.59	292.89	293.44	295.2	292.88	293.95	295.57	294.71	293.56	292.47	292.93	291.63	293.27	293.53	294.71	290.91	292.67	292.41	293.89	296.64
313.32	312.78	312.48	314.4	313.55	310.4	313.23	311.39	314.69	315.68	314.47	311	311.1	313.36	313.85	313.34	312.08	313.95	311.11	312.74	312.05	311.49	311	312.44	312.16	313.37	310.58	313.35	311.42	310.81	313.24	312.67	310.36	313.14	313.08	312.22	312.67	311.76	313.48	311.02	311.65	310.87	312.08	312.87	312.24	311.86	313.99	313.76	313.4	313.63
310.97	310.59	306.44	308.3	309.22	309.47	311.45	309.8	311.1	309.52	310.04	307.95	309.06	311.25	309.27	310.27	307.07	308.86	309.57	309.02	306.42	311.35	311.8	309.84	311.32	308.98	308.09	307.78	310.14	311.12	308.62	310.27	308.22	308.93	307.62	308.62	308.27	309.36	310.17	309.22	310.77	307.92	312.08	310.85	308.38	311.69	310.18	311.66	310.77	311.1
303.75	303.75	305.34	304.67	304.83	302.25	306.25	303.09	302.73	303.64	306.67	301.03	302.73	302.27	303.08	304.12	302.92	305.5	305.74	304.8	304.96	302.91	303.7	305.07	303.53	303.96	302.2	305.89	304.38	304.35	306.13	302.31	300.73	303.79	301.74	303.88	304.15	301.59	302.27	302.91	302.23	301.69	305.3	303.97	303.71	304.71	301.94	305.34	301.81	302.41
303.89	302.41	304.24	308.25	305.28	304.42	305.22	305.6	304.72	301.81	304.9	304.8	301.7	303.87	303.94	304.41	305.08	302.86	304.08	302.14	305.51	306.81	303.09	300.66	301.88	304.98	304.09	304.71	305.18	304.14	305.56	303.79	305.41	305.31	304.62	305.7	300.96	303.6	305.01	303.82	304.33	305.86	302.81	305.02	304.74	303.76	305.7	302.6	304.11	304.61
293.41	294.57	294.95	294.4	293.24	293.31	293.43	296.21	294.46	294.74	295.55	294.09	293.79	291.73	292.31	292.32	294.48	294.02	295.18	295.51	294.07	294.37	291.62	293.66	294.64	294.98	293.96	294.05	291.24	292.87	296.85	290.75	294.39	294.1	293	293.47	295.8	294.92	294.52	293.16	296.24	295.59	293.58	293.9	297	292.08	291.58	293.13	293.84	292.92
314.13	315.37	313.94	314.94	315.12	316.64	315.05	317.71	316.84	315.59	315.14	313.17	314.47	315.81	314.48	313.55	314.73	314.07	315.04	313.58	315.82	314.68	315.7	313.4	311.74	315.41	315.84	315.67	316.42	314.36	314.8	312.66	314.86	316.09	312.54	315.91	315.04	315.44	315.55	314.19	315.74	317.22	312.62	315.19	313.36	315.31	315.49	314.31	314.94	316.14
317.15	320.91	318.35	319.34	317.77	319.46	316.75	319.43	317.09	317.54	316.16	319.74	318.06	320.66	314.57	317.93	318.05	319.8	318.09	318.55	316.95	319.37	318.88	318.96	318.26	314.57	316.97	318.99	318.59	321.18	317.77	316.34	316.94	318.96	320.04	317.77	320.26	321.76	321.81	317.97	319.9	317.01	317.33	318.21	315.4	317.4	316.27	319.2	319.72	318.01
329.22	327.3	328.13	329.68	327.1	329.1	327.55	328.76	328.58	327.98	329.03	327.51	326.43	326.38	327.42	326.43	327.65	327.29	326.58	329.18	325.02	327.73	328.66	327.68	327.67	327.45	328.67	327.6	327.35	327.86	328.57	329.18	328.94	327.51	327.47	329.45	328.33	326.32	325.24	327.04	328.8	328.24	329.85	328.36	331.49	330.28	329.64	324.83	327.06	326.43
306.09	308.65	306.39	304.62	306.83	305.63	305.33	305.52	304.61	306.93	307.39	304.31	309.11	302.85	305.04	305.54	307.55	306.99	306.55	305.96	305.6	305.25	309.11	307.2	307.73	306.56	308.6	303.9	304.98	305.4	306.35	305.83	306.37	303.83	305.82	305.86	307.86	304.66	309.27	306.5	308.2	308.66	305.22	304.96	306.58	304.95	309.49	305.78	307.03	309.22
314.34	312.96	315.18	314.3	313.55	314.77	316.08	315.68	312.48	317.95	312.47	314.88	315.46	313.18	315.48	315.15	314.77	313.61	311.9	316.34	316.12	315.57	311.91	315.13	315.56	314.35	314.86	314.4	315.24	313.69	314.58	316.11	314.08	313.83	316.99	316.29	314.69	314.26	316.06	314.42	315.23	314.62	313.76	317.43	314.7	317.16	314.51	313.31	313.38	315.9
304.73	303.19	303.28	302.62	302.36	303.05	302.41	304.86	302.52	305.27	304.52	301.24	303.19	302.49	302.31	301.55	302.38	304.09	301.4	302.79	302.48	302.43	304.75	303	303.63	301.45	303.83	303.38	300.58	302.42	303.44	303.47	304.15	303.61	304.35	302.67	300.54	302.04	303.32	303.36	304.64	303.52	303.44	301.83	303.52	301.61	303.04	304.19	302.88	303.24
294.58	297.42	294.51	295.8	294.43	291.61	292.63	294.38	293.45	295.79	296.06	296.99	296	292.87	298.64	294.95	294.19	294.52	296.69	294.69	293.65	294.26	294.11	296.3	292.74	294.96	292.21	294.78	294.3	296.13	294.94	292.28	294.81	295.56	293.47	293.92	292.53	296.29	293.7	296.38	294.31	294.51	295.92	294.17	294.8	293.15	294.64	295.19	293.7	296.62
314.83	315.72	317.16	319.93	315.27	315.74	316.35	316.77	315.46	312.86	314.71	318.48	319.27	314.99	316.43	317.71	315.12	316.79	316.02	314.32	317.67	314.67	314.91	317.25	316.41	315.88	315.98	316.61	318.59	313.15	315.74	315.97	316.24	316.43	315.61	315.89	316.05	317.62	315.5	317.66	317	317.79	313.44	317.23	315.9	318.77	318.83	316.06	314.1	318.3
302.73	301.41	302.96	301.18	302.55	301.96	299.42	302.95	303.95	301.26	299.93	304.05	301.71	300.47	305.1	302.48	301.86	302.03	302.35	305.55	302.94	301.8	301.96	302.74	305.38	303.03	301.96	300.46	302.99	300.06	300.88	301.19	303.02	300.38	302.63	300.83	301.63	301.88	305.64	302.12	300.98	302.07	298.27	303.35	301.12	302.13	306.11	303.69	298.26	302.08
326.87	327.43	326.79	326.51	324.82	327.05	326.1	327.67	326.01	327.32	324.9	323.96	327.77	328.71	326.07	327.28	325.89	326.85	327.5	327.71	325.84	328.45	327.1	328.46	327.87	325.94	328.28	325.07	327.71	326.56	327.48	325.36	325.73	326.37	327.11	326.76	327.93	327.13	327.07	324.8	325.48	328.75	327.86	325.14	327.23	328.83	328.45	327.52	328.1	326.65
305.98	308.67	310.15	308.56	308.78	308.87	311.84	308.77	308.29	309.4	306.77	309.58	308.9	309.68	308.76	307.68	309.34	308.87	310.72	311.01	309.38	307.5	308.78	310.71	305.84	309.92	306.42	309.77	306.66	308.97	308.47	309.79	306.07	308.97	305.66	310.18	307.85	309.01	309.23	308.76	308.49	305.51	308.64	308.01	307.98	309.61	310.4	308.16	311.4	309.58
313.77	312.62	314.18	313.14	313.57	311.46	316.06	314.8	313.44	315.67	311.68	311.63	312.5	315.19	311.11	311.52	315.29	311.1	311.28	314.41	314.11	313.55	315.2	313.97	313.37	311.68	313.33	313.64	317.14	312.97	311.8	310.99	313.64	313.47	312.5	310.82	311.77	312.21	311.24	313.44	314.93	313.1	311.91	312.79	313.55	312.87	314.23	312.19	311.54	313.05
299.87	303.63	301.69	303.74	301.5	302.21	300.57	301.67	302.15	302.71	301.75	302.63	302.66	302.3	301.7	301.12	303.54	301.76	303.29	303.79	301.69	299.74	301.81	302.75	302.63	303.55	302.45	303.21	301.81	302.76	301.57	300.96	303.32	302.05	301.66	302.88	299.99	305.54	302.09	301.89	302.14	304.51	302.29	303.98	302.61	301.76	300.04	302.2	300.88	301.26
321.69	318.38	319.84	317.2	320.19	317.38	317.83	319.34	316.56	318.05	318.01	317.85	317.57	314.49	316.47	317.4	317.48	317.43	319.57	319.27	315.76	318.64	318.54	318.63	316.51	320.18	317.34	318.93	319.47	316.53	316.13	314.22	318.64	320.61	318.31	320.38	319.27	319.09	319.08	316.8	320.76	321.09	317.51	317.57	317.13	317.31	318.37	319.04	317.38	319.38
303.6	303.08	302.18	305.68	302.62	300.89	304.82	305.1	303.29	303.78	300.25	304.21	302.28	300.5	304.38	301.57	305.78	304.82	302.34	302.13	302.36	303.23	303.04	304.52	302.18	301.43	302.61	302.92	304.68	304.57	303.14	301.49	303.71	305.72	303.44	303.23	301.98	305.64	304.45	306.6	302.59	305.36	304.9	304.6	301.34	303.55	305.11	303.25	302	305.4
315.1	312.3	312.34	316.6	315.04	312.33	315.37	314.59	313.46	310.28	312.96	312.07	312.57	311.52	312.26	310.37	312.39	314.83	312.36	311.91	314.77	311.67	311.54	310.68	312.06	314.85	313.17	312.73	312.31	311.3	315.26	311.31	314.26	314.12	312.19	313.02	311.49	314.43	311.84	315.55	314.95	315.37	312.04	311.97	314.98	316.61	311.01	312.81	311.99	313.88
303.75	304.91	303.86	304.11	303.37	304.6	304.66	304.91	305.78	301.8	306.36	304.92	302.59	303.83	305.55	305.15	304.24	304.66	304.45	303.16	303.32	302.49	306.16	303.96	301.48	304.8	303.16	304.18	304.65	305.28	304.91	305.24	307.59	302.29	307.54	305.99	304.75	301.76	303.27	304.45	305.75	304.63	305.17	304.85	304.66	305.66	304.24	305.85	302.8	305.61
317.54	319.87	319.06	317.59	320.41	317.11	314.74	319.88	318.5	319.29	318.59	319.01	320.3	319.8	316.35	319.83	317.98	317.75	319.28	320.49	316.03	318.1	319.1	318.04	318.04	317.88	318.25	317.73	320.36	316.66	319.06	317.64	320.03	318.28	319.1	319.42	320.26	320.28	315.51	319.82	318.83	320.91	319.82	319.6	321.46	319.24	319.92	320.57	318.84	318.26
306	302.38	303.6	303.47	302.94	305.07	305.06	302.89	302.89	304.13	302.64	303.72	303.66	304.74	305.22	303.76	305.41	304.34	305.27	303.49	302.1	301.39	302.57	302.26	302.53	302.29	304	303.26	302.43	305.06	305.09	303.28	301.34	300.71	304.29	304.34	303.58	304.27	304.55	305.76	304.62	302.79	304.1	305.02	303.84	304.17	303.73	304.9	301.66	304.89
312.81	312.02	310.8	308.28	308.56	310.6	309.43	310.45	310.57	311.15	307.71	310.45	313.63	311.13	313.62	311.71	311.17	312.36	312.03	310.98	311.66	310.72	311.52	311.02	309.63	309.3	311.21	310.71	310.31	311.2	312.01	313.49	312.76	311.77	311.56	308.65	310.03	309.27	310.8	309.63	309.67	310.68	310.83	311.41	311.17	309.05	309.45	311.23	308.43	310.48
305.96	303.05	304.93	306.27	307.01	301.98	305.12	305.63	303.41	305.62	306.85	305.94	303.61	305.32	303.19	304.81	303.35	303.71	305.11	305.89	303.13	305.45	305.74	302.54	302.71	302.74	302.96	304.03	305.29	302.22	301.81	302.77	305.07	300.91	303.66	304.7	303.91	305.42	304.47	304.77	303.81	304.01	304.18	303.63	305.8	304.66	304.09	305.66	305.35	303.01
311.51	312.22	311.16	310.97	310.97	313.28	310.47	310.92	310.53	312.23	312.68	313.52	312.81	313.92	312.11	312.67	311.34	314.77	311.3	310.92	312.07	313.12	312.15	311.92	312.81	311.7	313.16	309.6	311.37	313.24	310.4	311.22	311.13	311.6	310.06	311.42	309.95	309.72	310.16	312.1	310.68	314.3	310.33	312.53	313.55	310.17	309.59	311.51	310.98	312.74
317.25	316.06	318.04	316.59	315.11	314.47	315.32	315.88	317.9	317.37	315.11	313.6	315.36	317.05	313.39	315.01	314.32	314.69	314.72	313.44	315.29	313.45	312.44	317.05	317.61	314.86	314.05	315.33	314.52	314.37	315.1	313.07	315.19	317.13	315	316.13	314.56	312.4	317.63	316.2	315.13	314.8	315.33	314	314.29	311.46	312.8	315.74	314.67	315.41
317	316.64	316	314.94	316.88	317.44	315.99	315.5	313.05	315.53	314.44	312.1	313.96	315.37	315.52	318.18	315.21	315.57	315.49	318.32	317.86	317.56	314.71	317.22	317.03	316.3	315.81	315.19	316.55	316.27	314.49	316.84	315.85	314.67	316.82	316.21	314.84	314.69	317.04	318.81	314.56	317.94	314.55	315.1	316.49	318.57	315.72	317.77	317.91	316.13
307.14	303.65	308.11	305.49	306.21	304.23	305.88	306.86	306.44	307.13	304.76	304.05	304.31	302.98	306.54	303.87	308.68	307.69	306.73	306.2	306.73	308.88	307.1	306.58	305.44	304.42	307.33	306.34	307.35	307.57	305.22	307.32	303.82	305.66	304.86	306.97	306.47	307.92	307.34	306.75	306.42	306.9	305.19	307.86	305.52	305.16	305.63	306.83	303.94	305.55
317.75	317	317.28	316.05	317.59	319.3	319.29	319.55	319.2	318.28	318.37	318.88	317.46	318.64	321.31	316.97	319.4	318.88	319.99	320.77	318.52	319.61	318.65	317.2	317.9	320.25	319.88	321.18	319.93	318.71	319.1	317.45	317.44	315.87	317.52	318.96	318.91	317.4	319.38	319.74	319.92	317.48	316.67	317.85	318.87	319.54	319.57	319.5	316.84	316.44
297.8	296.57	293.05	293.47	295.5	293.96	296.22	293	297.13	294.87	294.81	295.33	295.38	294.38	295.16	292.55	296.72	298.15	296.35	293.24	294.37	293.85	293.4	295.59	297.18	293.52	295.33	295.63	295.69	294.03	296.68	294.61	296.15	293.41	293.73	293.96	296.53	293.16	294.52	292.48	294.47	296.34	293.7	293.86	294.59	295.73	295.36	291.6	294.72	292.14
307.85	304.84	306.56	309.59	306.12	304.17	307.16	308.63	305.52	308.07	306.33	306.95	308.94	306.6	306.04	307.33	306.37	307.08	306.78	306.61	305.8	306.73	306.43	305.98	306.33	305.11	304.23	305.82	306.22	306.62	307.75	306.89	305.28	308.32	307.26	308.03	306.76	305.79	306.56	303.35	305.46	306.45	306.03	307.96	306.39	307.02	306.41	305.26	307.89	306.76
296	293.95	294.05	297.75	294.47	295.23	295.64	294.91	292.78	297.24	292.93	292.91	294.8	295.26	295.11	295.15	294.11	294.8	295.3	293.16	295.09	295.32	294.07	293.95	294.01	292.93	295	293.67	297.69	294.53	295.98	295.1	293.31	297.58	294.71	294.48	295.53	295.35	296.64	294	293.95	294.54	296.87	294.99	295.66	298.28	295.31	294.08	292.93	297.19
298.87	300.7	303.18	300.43	301.95	299.08	301.76	301.85	302.45	300.25	301.55	301.47	303.7	299.75	299.73	301.34	300.87	300.7	302.24	303.44	301.75	302.14	300.35	303.44	301.66	300.06	301.01	300.8	301.47	299.93	299.97	300.62	301.15	301.9	300.13	303.02	301.22	301.82	301.6	298.89	299	302.13	298.98	301.85	300.84	304.58	302.71	298.92	300.95	298.86
306.29	306.47	304.29	306.61	304.68	307.6	304.44	304.18	305.82	305.55	307.77	306.81	307.76	306.86	306.45	306.89	305.22	305.33	303.92	307.86	308.21	307.12	304.63	306.13	307.32	307.87	307.63	308.21	305.44	305.68	304.76	306.42	303.47	305.39	306.58	304.64	306.44	307.39	307.28	304.23	305.04	304.29	307.55	306.8	306.72	306.94	305.66	307.2	305.91	304.31
327.59	321.86	323.19	325.35	323.87	325.05	323.6	324.13	324.75	324.12	322.91	325.59	324.11	325.27	326.92	324.19	323.43	324.26	324.15	325.12	322.55	324.48	323.86	323.45	324.98	324.14	325.35	323.71	324.86	324.76	323.4	322.58	324.02	324.69	324.84	324.12	325.86	323.88	328.43	325.62	323.67	326.04	323.69	322.53	324.24	324.89	324.47	326.67	325.94	325.83
306.94	308.09	307.03	305.8	307.01	306.85	304.72	305.95	307.5	306.58	307.56	308.36	307.75	306.09	306.81	309.17	307.02	307.73	307.79	305.62	307.97	306.6	308.1	307.46	306.56	308.14	307.67	306.65	306.53	308.22	309.16	309	305.27	305.05	308.43	309.2	309.99	305.53	307.67	308.08	306.66	307.12	309.46	309.43	305.73	307.41	305.8	306.76	307.21	307.23
302.75	301.7	304.51	303.65	301.72	303.81	303.99	302.82	301.88	306.37	304.27	301.93	305.83	304.09	301.25	304.99	302.82	302.17	302.55	305.59	304.74	303.03	305	306.12	304.62	303.07	301.89	304.55	303.23	304.38	303.3	304.68	304.59	303.85	303.13	305.79	304.38	302.42	302.97	302.94	305.1	301.95	302.71	303.28	303.96	302.59	301.03	302.91	304.47	304.42
305.81	306.22	305.99	305.43	307.26	305.88	307.01	304.19	304.3	306.29	304.53	307.16	308.04	305.62	302.83	305.87	303.92	305.25	305.66	308.78	304.76	304.31	303.73	306.25	308.19	304.57	304.34	303.36	302.93	305.19	305.29	304.28	300.92	304.2	304.78	305.26	304.95	305.22	303.95	305.58	304.66	304.52	304.62	302.68	304.63	305.49	303.54	306.21	305.22	306.22
303.65	307.8	303.13	304.4	305.09	303.64	304.53	304.01	308.2	304.58	304.88	304.61	304.77	304.72	307.21	305.17	303.54	304.45	301.98	302.41	305.7	304.91	305.29	304.26	305.45	304.27	303.39	304.52	307.49	302.08	305.24	308.05	303.06	305.49	305.85	306.55	307.6	304.91	306.06	304.94	306.11	305.6	305.93	304.54	305.35	304.45	305.13	305.79	304.11	306.56
305.45	303.53	302.67	302.34	304.3	302.59	303.96	303.29	304.42	304.37	302.83	303.69	304.16	303.92	306.01	304.08	304.36	303.81	302.29	302.9	303.83	303.11	306.87	303.74	304.89	303.59	303.87	304.32	304.8	302.82	303.08	302	303.26	305.96	305.01	304.16	303.44	305.35	305.25	304.94	301.78	302.37	303.33	304.83	301.2	307.74	303.45	303.79	304.42	301.94
301.23	303.11	302.73	304.22	303.61	300.31	301.58	304.1	304.81	301.55	303.63	304.31	301.49	302.92	304.29	303.48	302.03	303.83	302.27	303.32	303.8	306.71	303.79	302.23	304.65	299.95	303.24	301.62	301.04	302.15	302.33	302.76	301.67	301.62	300.65	300.91	302.61	302.66	303.94	304.56	302.49	304.36	304.37	304.79	302.26	302.37	302.39	302.79	300.4	303.22
307.77	305.28	305.57	305.55	303.51	304.33	302.86	309.67	306.7	306.15	304.23	305.2	304.9	305.61	305.46	308.04	307.49	306.86	305.68	308.04	305.54	307.54	303.75	304.93	306.63	306.64	304.9	307.19	306.46	305.23	305.83	307.09	308.03	307.41	304.27	305.64	307.35	305.78	305.97	306.38	305.97	304.83	305.24	306.16	304.91	306.49	304.78	302.85	306.68	307.47
317.24	314.44	316.21	315.76	314.64	318.8	315.75	316.35	315.31	315.61	314.75	315.67	314.61	314.86	314.1	316.96	317.05	315.55	313.7	314.14	317.95	315.21	316.62	314.63	316.54	317.57	317.15	315.15	314.39	315.61	316.3	316.41	314.78	315.99	311.62	315.75	315.77	313.7	315.8	316.17	314.38	315.94	315.48	317.07	315.56	315.94	315.44	315.12	313.41	315.44
301.32	301.66	301.26	302.04	300.73	302.25	302.74	302.51	302.82	299.81	301.64	303.64	303.22	301.86	301.59	303.54	300.42	299.98	299.39	302.01	299.1	301.93	302.33	302.51	300.4	301.42	303.09	302.8	299.47	299.87	299.94	302.82	299.87	302.26	300.18	300.78	301.57	301.32	302.28	301.62	303.66	301.29	300.38	302.05	299.78	298.06	300.25	303.32	301.63	300.68
319.28	319.02	319.36	319.17	317.8	321.28	318.12	314.91	319.35	319.76	318.6	320.18	319.09	318.63	320.05	319.97	318.3	318.58	317.61	319.84	321.02	316.97	319.26	320.11	320.87	318.05	319.82	316.81	319.4	319.06	319.65	319.39	319.15	318.21	321.86	319.16	320.73	317.2	319.13	319.32	317.17	317.16	317.09	321.24	317.91	318.59	315.88	316.55	319.6	316.78
301.19	305.52	303.92	304.15	305.9	303.35	302.64	302.35	303.55	304.54	305.87	301.85	306.47	302.13	302.8	302.39	302.03	305.48	303.06	302.79	303.12	303.91	301.48	304.26	303.55	305	301.33	304.36	305.5	300.3	302.46	299.53	304.72	307.14	303.45	303.15	302.9	303.56	301.69	304.6	302.29	302.39	302.42	302.17	303.34	302.16	304.13	302.59	304.18	302.62
317.45	318.25	319.4	316.69	320.08	317.79	317.89	319.7	317.94	319.59	319.58	317.08	318.68	318.54	317.01	316.96	316.68	318.94	319.4	319.85	317.06	317.55	315.3	319.06	316.72	318.44	318.5	320.39	321.24	319.43	318.87	317.34	318.66	319.42	319.1	318.52	319.92	318.8	318.89	318.01	318.86	319.11	315.98	316.83	318.4	320.08	320.25	318.41	319.55	318.31
313.16	313.71	313.32	313.51	314.36	312.08	311.13	312.08	314.02	312.62	312.84	313.61	314.38	313.48	310.62	314.19	314.49	310.99	314.1	314.1	311.92	314.95	315.91	314.4	313.27	313.07	313.72	312.29	314.97	314.66	310.82	313.5	314.29	313.29	314.36	311.97	312.7	311.65	311.93	314	311.9	311.87	315.45	314.61	313.7	313.67	312.9	312.81	312.96	313.63
303.19	302.83	300.42	301.13	304	301.73	300.69	302.5	301.96	306.14	304.79	299.77	300.63	303.82	300.6	301.51	302.27	300.49	302.46	300.26	302.58	302.97	301.75	304.13	301.42	302.54	303.8	302.48	301.27	302.53	302.96	304.46	303.22	303.98	302.91	301.98	303.21	302.06	300.68	301.42	301.95	301.9	301.69	303.88	302.01	302.06	301.33	301.05	302.81	302.96
296.21	293.45	298.11	294.17	296.81	294.12	293.01	296.11	295.59	295.36	294.28	294.46	298.02	291.92	295.4	296.47	295.81	296.31	294.47	294.56	295.15	296.31	294.73	297.25	297.99	295.18	295.69	294.82	292.83	298	295.73	296.45	293.2	292.69	297.1	294.91	296.92	294.78	294.21	294.74	295.29	295.35	295.95	294.26	294.95	293.81	296.48	294.84	295.39	296.92
326.38	329.29	327.04	326.87	327.22	328.73	326.86	327.16	327.45	328.56	328	328.07	325.8	329.3	329.35	327.62	328.18	326.42	327.91	329.78	326.77	330.44	327.34	328.8	329.18	327.86	329.48	330.74	330.78	327.73	327.25	328.31	329.16	328.84	328.24	329.44	329.39	325.28	326.6	326.65	329.11	327.56	328.36	326.93	331.44	327.16	325.13	327.66	326.44	327.52
313.45	314.21	314.17	316.23	313.67	314.01	314.63	316.54	313.07	314.24	313.15	313.86	316.96	315.26	315.07	313.85	314.52	312.25	316.21	315.19	314.44	315.52	314.44	315.59	313.16	314.25	315.19	315.87	315.21	314.65	315.71	314.4	315.62	312.77	315.71	313.98	313.06	316.57	313.55	312.91	313.89	314.74	313.99	316.75	314.02	313.91	315.9	311.44	315.24	315.13
314.12	315.46	313.88	314.3	314.78	316.33	315.16	314.69	316.4	314.75	315.93	312.94	315.25	316.76	316.27	313.16	315.74	315.53	314.85	315.33	312.75	317.27	316.49	316.76	315.37	316.08	316.58	315.16	312.85	315.79	315.18	314.42	315.82	315.34	313.67	316.35	315.49	314.97	316.42	315.1	313.57	313.62	316.9	316.37	314.74	314.15	314.72	316.07	316.23	313.99
299.01	301.26	301.69	298.63	300.06	300.84	301.31	298.12	300.66	300.19	299.22	300.97	299.33	302.27	297.82	300.85	299.09	298.48	300.93	301.63	301.54	299.11	298.59	298.36	302.52	299.44	299.55	300.93	300.3	298.31	299.53	298.71	302.87	299.08	300.79	300.78	300.88	301.29	298.66	299.24	299.73	300.21	300.08	300.16	297.19	299.14	301.74	299.38	300.81	300.82
311.09	310.79	308.6	311.58	310.29	308.98	310.34	310.01	310.53	308.81	313.48	310.31	309.57	310.32	308.28	310.61	309.09	313.85	309.97	312.52	310.03	311.63	307.72	310.01	312.7	312.76	309.66	308.65	310.87	310.37	311.42	310.67	308.26	310.85	312.38	311.28	311.37	309.26	308.75	310.01	309.13	311.26	308.38	307.65	311.37	310.5	311.22	311.46	308.47	310.55
314.08	316.87	315.98	315.83	315.51	315.26	313.65	317.38	317.15	315.33	315.11	315.96	316.94	314	315.93	314.72	314.38	313.43	315.84	315.32	317.35	314.25	314.61	314.65	315.39	315.24	315.32	317.14	315.27	317.42	313.25	314.97	317.2	315.35	314.5	317.21	313.05	316.21	316.33	314.17	316.47	317.14	316.91	316.22	314.74	313.76	313.95	314.16	316.68	314.72
306.27	300.51	301.89	301.94	305.72	303.79	302.18	303.42	305.23	303.59	305.22	303.25	304.13	302.67	302.84	303.45	303.02	304.05	301.95	302.01	304.01	306.13	303.81	304	303.02	302.52	304.34	302.45	303.46	303.5	303.63	301.82	301.76	302.63	303.52	303.12	301.46	303.6	304.44	301.34	304.13	304.75	302	302.58	301.7	301.83	302.78	304.5	301.71	303.85
297.6	297.09	297.26	294.87	297.29	293.6	297.05	296.92	298.08	297.56	296.45	295.14	296.54	296.03	297.1	297.18	298.09	296.91	295	294.85	296.84	298.16	295.49	295.48	297.54	296.13	298.14	296.89	299.26	296.72	295.91	296.41	299.42	299.28	297.83	298.23	297.94	299.38	297.4	297.32	295.41	296.53	295.28	297.99	296.54	295.03	293.51	295.8	299.25	296.65
317.45	317.47	314.62	316.23	316.96	317.47	314.62	318.29	314.33	315.73	315.69	316.14	316.08	315.99	316.81	313.68	316.5	314.18	315.8	315.86	315.7	318.93	317.32	317.23	315.47	316.22	315.79	316.84	317.91	313.48	312.53	314.42	315.59	316.95	317.04	317.18	319.41	315.37	317.18	315.41	316.66	314.83	314.47	316.96	317.84	316.13	316.85	316.47	316.85	314.25
305.3	302.99	304.74	302.75	302.47	302.95	304.82	304.33	303.79	301.27	302.38	303.57	301.17	303.09	303.85	301.39	303.88	302.07	302.64	304.03	303.66	301.66	304.7	303.05	302.21	301.75	304.73	303.72	303.3	305.51	307.2	302.92	303.84	304.01	303.07	304.75	303.47	302.87	300.69	302.26	303.71	303.95	302.9	303.48	301	301.48	303.99	302.59	304.83	303.15
315.98	317.08	315.92	318.17	318.13	316.09	315.98	314.83	317.77	319.81	317.78	315.2	319.94	315.6	316.32	316.79	315.67	318.12	317.08	318.32	316.03	317.68	316.44	316.23	317.93	315.93	316.35	317.98	318.43	317.91	317.22	314.14	314.72	315.75	317.22	316.26	318.93	317.98	317.74	316.21	317.38	318.86	318.77	318.34	316.3	314.13	317.78	318.92	317.03	314.74
292.39	291.76	295.95	294.55	293.71	294.18	294.65	292.74	292.62	294.04	293.13	293.28	292.76	294.45	293.81	296.36	294.08	291.71	294.64	294.79	292.29	293.32	293.26	292.94	295.52	293.67	291.09	295.54	294.81	294.32	296.54	293.77	293.37	291.87	293.29	293.65	295.2	293.22	294.58	294.17	293.7	294.05	294.36	293.76	291.79	293.81	293.39	295.61	293.2	297.07
303.08	301.04	303.21	303.54	304.93	302.45	301.14	303.59	303.51	303.21	303.83	303.04	303.73	303.01	303.5	302.15	302.55	305.11	301.94	303.28	302.44	302.82	302.06	301.2	302.6	303.43	306.07	302.9	303.35	303.89	304.44	300.7	302.97	302.61	305.03	303.31	301.74	304.41	304.8	303.48	301.83	304.49	302.47	304.2	302.47	303.62	302.43	304.21	303.16	301.74
296.01	290.8	294.9	293.23	293.18	293.73	297.65	291.1	294.15	295.86	293.51	296.25	293.88	295.71	290.92	294.46	293.82	292.01	294.04	295.07	294.95	294.4	293.52	294.71	294.77	293.14	294.8	296.78	295.94	293.78	293.7	295.5	295.25	292.73	294.92	294.85	293.65	293.07	294.5	294.55	293.89	294.32	295.17	294.77	294.23	293.94	292.73	295.81	295.22	293.12
317.73	315.13	316.2	317.19	317.04	317.41	318.48	317.74	317.57	316.66	316.45	318.64	316.71	314.73	316.9	318.73	314.63	317.8	318.39	315.51	317.81	314.51	318.21	319.98	317.73	314.66	316.84	316.65	316.81	318.45	316.78	318.28	316.41	315.83	315.41	316.49	315.09	317.08	317.21	316.75	317.06	317.02	317.25	316.28	314.57	317.63	316.04	315.75	318.59	318.32
305.07	301.26	302.7	305.49	304.59	303.11	304.03	301.25	301.25	303.67	303.87	299.96	302.43	304.88	305.38	302.99	302.39	300.76	301.73	303.87	303.21	300.44	302.96	303.51	302.7	302.02	302.92	303.8	304.66	302.77	303.04	305.01	304.3	301.66	302.68	304.54	303.11	303	302.36	302.67	302.37	301.18	303.68	301.85	303.22	303.31	301.75	304.56	302.1	302.07
295.43	293.09	294.04	294.25	294.68	296.5	298.14	295.87	295.06	293.2	297.25	296.32	292.42	295.36	295.72	293.79	296.68	296.27	296.12	294.43	296.08	296.22	297.22	292.55	294.71	295.01	292.95	294.29	293.26	295.07	293.22	294.06	295.38	294.5	295.62	293.49	292.38	296.23	294.75	293.09	294.23	293.99	293.7	295.16	291.12	293.14	293.35	293.84	296.09	296.62
307.54	308.54	308.44	307.66	306	311.68	311.1	307.67	310.23	309.14	310.7	309.78	307.04	308.77	309.76	308.33	308.99	308.83	307.78	309.95	309.34	310.58	307.15	309.37	307.95	310.01	309.57	306.9	309.59	307.14	307.15	310.81	312.27	309.68	309.5	309.07	307.57	308.62	309.86	308.78	307.84	307.38	308.08	308.04	308.2	309.4	309.43	307.52	308.33	309.03
294.08	295.3	294.15	294.63	293.79	295.77	293.47	293.79	293.33	295.22	293.78	295.81	292.7	294.95	295.5	292.97	296.12	292.16	292.46	292.56	294.05	293.49	292.48	292.62	292.6	295.14	294.08	294.71	295.75	292.08	293.03	293.32	292.86	293.93	295.71	295.18	294.53	292.6	295.55	295.58	291.88	293.66	294.34	291.52	295.25	293.28	294.61	293.69	295.52	293.65
302.22	300.38	300.75	301.16	301.03	302.55	302.32	303.08	302.81	299.3	302.56	302.39	300.29	300.16	302.45	299.36	300.49	299.82	302.06	297.03	300.26	300.6	299.72	302.28	299.82	298.22	299.89	303.27	301.02	301.52	298.87	302.54	301.21	302.24	302.64	299.48	301.33	301.27	301.11	301.02	298.57	301.26	299.29	301.98	301.04	300.88	302.39	300.82	301.39	301.68
291.17	292.46	293.31	294.5	292.27	294.48	293.37	294.12	293.39	295.21	294.87	294.77	295.37	293.41	295.14	294.73	294.71	295.13	294.74	293.59	293.25	294.92	292.72	296.49	292.93	291.82	292.86	293.07	296.07	295.12	294.03	290.74	296.73	294.04	293.75	292.75	294.14	292.11	292.44	294.67	295.3	293.14	293.31	296.36	291.23	294.46	291.92	293.62	292.7	293.16
297.11	295.71	296	296.83	298.07	296.93	295.37	297.04	296.3	297.22	295.18	297.6	294.95	297.91	298.95	296.29	297.3	295.86	298.1	295.71	296.14	297.59	297.4	296.47	297.73	297.33	296.48	297.06	297.72	296.25	298.21	294.57	294.6	296.09	297.83	297.29	297.41	295.89	297.03	296.34	297.31	296.81	298.9	293.27	299.19	296.74	296.24	297.3	296.54	298.28
295.96	293.13	296.2	297.33	293.66	292.79	297.8	296.8	294.03	294.57	296.16	294.41	293.22	294.97	293.88	295.88	295.44	294.7	293.92	297.07	294.28	297.86	297.32	295.3	295.71	297.1	296.52	295.02	294.59	295.78	294.62	296.45	296.31	295.26	295.99	298.24	295.88	295.37	294.47	296.07	294.49	295.27	295.17	295.05	295.21	294.76	297.36	295.13	296.27	297.11
305.13	304.99	303.24	304.62	302.45	305.45	303.79	303.26	304.01	305.68	302.09	303.68	302.45	305.59	303.63	308.26	302.93	303.02	304.83	303.48	305.43	305.71	304.56	304.15	304.25	304.54	305.28	304.36	303.12	306.06	303.8	305.55	304.04	305.98	302.7	304.3	302.62	305.99	303.41	303.2	303.48	302.94	305.1	304.75	304.08	302.69	306.7	304.86	303.48	303.54
313.89	316.94	317.21	315.64	319.2	316.09	319.82	315.62	316.76	315.16	315.75	315.03	318.7	316.34	316.63	315.94	316.52	317.94	317.71	315.35	314.37	315.94	319.18	319.91	313.31	318.66	316.71	315.46	316.63	317.18	318.56	317.47	318.37	314.1	316.83	315.71	316.37	314.87	318.13	318.06	316.49	315.13	318.23	318.37	317.2	315.57	318.52	316.07	318	317.11
301.3	303.16	302.42	302.14	300.07	303.22	301.22	302.98	301.89	301.1	303.22	301.28	305.07	301.13	301.09	301.87	302.89	300.53	300.06	302.86	303.53	302.39	302.03	303.16	304.91	304.62	302.58	303.87	303.92	302.68	299.47	301.32	302.4	303.2	304.48	304.12	305.85	302.65	304.11	300.51	299.19	300.01	302.25	305.03	300.87	301.15	302.69	302.44	303.88	301.89
300.91	302.74	301.9	306.84	301.86	302.96	305.16	304.98	304.51	304.75	303.42	302.88	301.19	302.02	303.83	304.72	301.9	303.89	304.89	304.61	302.81	303.75	302.26	306.17	303.36	305.23	303.05	302.43	306.18	306.18	304.49	305.15	302.77	304.09	302.43	301.61	300.52	302.97	303.12	302.69	305.02	305.96	303.36	301.25	303.17	304.53	304.25	303.68	304.4	304.04
315.92	313.7	316.15	315.73	313.65	314.22	316.13	315.94	314.95	313.86	314.54	314.29	314.52	316.36	316.4	314.41	314.69	315.27	316.55	316.98	317.81	316.48	314.37	314.65	316.19	314.21	315.68	313.37	314.81	315.51	316.91	310.76	316.14	316.36	315.63	316.06	315.52	316.38	315.77	316.04	316.55	314.45	316.47	314.01	315.47	316.92	315.29	314.37	317.77	315.81
295.5	297.58	296.03	297.32	297.57	296.34	295.74	295.75	299.19	295.4	296.66	297.23	298.13	296.52	298	299.08	296.37	297.35	296.26	296.62	296.44	295.52	298.17	296.95	297.13	298.32	296.48	297.27	295.05	296.97	296.99	297.28	296.47	296.52	297.74	296.17	295.59	297.72	296.21	299.46	296.84	297.8	295.22	295.24	294.89	297.15	296.19	296.71	299.59	298.03
313.5	316.89	315.07	314.94	315.78	315.73	314.28	314.11	315.35	316.18	314.42	315.42	314.23	314.72	315.56	314.24	315.3	315.61	313.74	313.33	315.36	314.89	314.66	314.42	314.93	313.83	315.1	315.08	314.57	315.73	314.67	316.3	314.85	314.42	318.37	313.61	313.32	314.92	314.7	314.88	315.46	313.81	314.33	314.26	314.69	313.54	314.6	317.23	316.15	316.1
307.77	304.98	307.86	307.43	307.76	306.67	307.39	305.32	306.33	304.74	308.35	306.84	307.3	306.24	306.96	304.6	306.05	307.59	306.95	305.91	305.35	307.45	308.82	306.47	306.08	306.06	305.97	308.82	306.41	305.4	306.48	308.44	306.85	306.84	305.45	307.79	306.66	306.28	306.6	306.42	306.71	306.93	306.97	307.79	306.85	306.04	307.95	306.33	307.25	305.15
301.58	303.56	303.51	302.28	300.66	302.04	303.9	302.75	305.42	302.04	305.11	303.19	302.33	303.75	305.26	303.93	305.65	302.4	300.3	302.07	302.97	306.78	303.9	302.78	300.98	303.89	300.91	300.51	302.3	305.45	301.33	301.18	301.87	301.54	301.51	301.63	303.62	306.75	302.67	304.18	303.45	302.97	302.23	304.06	301.84	304.7	303.83	303.07	306.78	301.68
301.73	303.3	302.03	301.6	302.29	303.61	302.97	301.38	301.92	301.45	301.65	301.42	303.65	300.32	301.64	304.46	302.52	299.56	301.49	303.17	302.25	303.62	300.33	300.91	300.53	302.1	302.63	300.47	303.67	303.19	304.47	304.3	301.19	303.64	301.25	304.01	302.73	301.54	301.69	302.55	302.39	303.09	301.51	304.71	302.11	301.06	301.76	303.57	303.44	301.26
312.28	311.67	313.76	313.52	312.58	311.49	313.29	312.82	312.45	313.04	314.41	312.41	312.31	314.17	312.52	312.81	313.49	312.27	314.39	311.39	311.63	313.13	311.11	311.31	309.77	311.44	313.1	312.15	311.97	312.49	313.57	312.82	313.58	312.25	310.78	312.02	312.71	313.14	311.34	311.67	310.47	309.65	312.2	311.88	311.45	311.63	315.2	314.06	312.79	312.5
306.07	304.2	306.34	305.62	303.05	304.75	303.79	304.48	305.18	302.42	303.72	303	304.21	303.45	305.05	303.34	306.26	304.41	303.76	303.9	304.61	304.25	308.23	303.53	303.55	303.85	304.93	303.51	305.15	304.1	307.7	307.16	304.49	304.12	303.21	302.63	306.03	305.67	304.46	302.26	303.64	305.42	304.03	303.25	303.8	304.37	304.96	303.1	305.98	306.41
305.79	303.64	303.66	307.62	305.63	304.11	305.78	307.59	306.13	306.31	305.64	307.04	301.95	306.22	308.16	304.19	304.75	305.29	306.28	304.76	302.36	307.77	305.91	305.42	305.36	305.57	303.92	305.78	305.12	304.97	305.28	304.98	305.89	303.95	306.18	304.96	305.94	303.18	307.22	303.95	304.94	303.32	305.87	304.94	304.37	306.13	306.91	304.2	303.86	306.25
302.54	303.31	302.57	300.66	303.46	298.25	300.89	300.63	302.41	299.73	301.84	303.69	300.19	302.54	300.56	303.5	300.15	301.01	300.94	303	299.33	302.26	300.91	299.98	300.27	301.92	300.73	301.39	303.41	301.53	301.59	301.35	301.69	302.98	300.78	299.7	298.33	299.3	302.56	301.85	300.89	301.24	301.32	302.34	300.81	302.45	299.96	301.54	300.98	300.44
315.87	313.75	314.82	316.79	316.7	318.58	317.11	314.15	314.33	314.73	315.35	316.76	317.7	317.17	316.58	316.22	315.99	317.14	316.83	317.2	316.66	316.75	313.54	315.14	315.54	315.5	315.32	316.45	313.8	316.17	318.19	317.95	313.89	317.25	314.99	316.85	314.93	316.42	316.23	314.38	317.46	316.9	316.24	315.6	313.86	318.15	316.16	315.68	316.99	316.26
310.22	312.41	311.53	312.66	311.63	311.91	314.16	310.93	311.27	312.8	312.92	315.31	313.65	314.73	308.84	310	312.19	312.98	313.27	312.7	311.17	312.75	311.67	313.22	311.41	312.59	313.79	313.59	312.22	310.56	313.67	312.42	316.12	312.29	308.66	311.87	312.88	309.87	312.1	311.82	311.43	312.13	311.73	312.8	310.97	310.6	312.11	313.25	311.33	310.74
303.71	302.14	304.06	304.15	302.42	303.48	302.25	304.86	301.83	301.74	302.6	304.45	303.86	306.65	301.11	301.35	305.39	301.33	302.85	302.93	303.87	302.63	300.89	303.8	302.36	301.71	303.46	300.74	301.41	302.4	303.08	302.54	301.38	302.46	303.08	303.52	303.22	302.48	304.39	300.35	302.31	304.27	301.72	301.16	302.32	299.81	303.01	304.39	304.12	303.61
303.3	302.39	299.91	303.57	300.65	302.59	301.47	302.38	303.63	302.48	303.51	302.06	303.55	303.21	302.81	301.4	302.71	305.03	302.36	301.97	302.31	303.32	304.33	302.67	302.89	301.97	302.4	301.08	302.35	299.37	302.33	304.38	302.92	301.34	305.3	303.19	301.54	303.48	302.8	303.95	302.64	301.39	303.67	300.74	302.81	302.47	302.97	304.06	304.66	301.29
301.87	299.04	298.73	303.53	301.09	299.7	299.37	301.44	299.03	301.36	300.75	299.25	300.65	299.2	301.56	299.78	300.32	299.63	297.96	299.83	298.95	301.1	301.21	301.01	302.12	300.32	302.31	300.46	297.68	300.15	300.14	299.5	299.07	301.35	300.28	299.84	301.86	301.76	300.76	300.26	298.94	300.3	301.28	299.14	300.89	301.32	300.02	301.85	299.72	300.12
305.52	305.02	305.1	303.5	303.1	305.36	305.67	303.6	302.79	303.43	306.83	305.66	305.35	304.29	305.03	304.14	302.82	303.14	305.29	304.71	303.85	304.41	303.38	302.36	306.91	305.77	306.69	307.39	306.2	305.41	305.75	305.83	307.31	304.26	303.16	304.54	307.73	306.46	303.95	304.15	304.97	304.81	305.79	307.54	306.03	305.99	302.55	303.81	305.26	305
314.97	314.44	318.45	318.26	316.3	316.18	315.09	314.06	314.95	316.91	317.59	317.51	316.06	316.34	318.51	313.87	318.1	318.28	315.17	317.24	317.13	316.02	315.58	316.43	317.29	316.79	316.53	314.72	319.54	318.24	317.97	318.51	317.63	318.18	316.31	315.86	320.46	315.38	317.68	317.62	316.47	316.11	316.94	317.48	317.06	318.33	315.17	316.94	317.02	316.34
306.22	304.74	303.9	303.63	302.56	303.75	305.45	304.53	305.66	302.84	303.55	303.8	301.59	305.01	304.19	304.5	300.87	300.26	301.91	303.36	303.18	303.32	306	302.69	301.5	302.95	302.84	305.72	304.81	304.39	303.13	301.95	305.12	303.19	303.39	303.2	301.77	303.71	303.19	305.32	305.26	306.38	303.95	305.87	306.07	303.45	305.52	302.17	301.28	303.81
304.65	304.22	308.3	307.27	305.93	303.62	305.13	304.75	306.79	305.09	307.16	306.06	306.36	307.05	306.63	305.31	305.82	304.65	307.32	305.31	304	307.68	302.96	304.63	304.72	305.28	302.8	306.26	305.45	305.32	307.79	306.5	308.03	306.83	304.47	306.61	305.79	306.31	307.12	304.55	305.39	306.42	306.71	306.68	305.17	306.29	306.31	304.24	304.16	304.25
316.08	316.23	318.83	319.92	315.08	316.61	314.78	317.78	317.06	318.01	316.27	317.4	317.74	316.24	317.86	317.57	317.29	316.28	317.14	314.49	317.14	318.62	316.63	316.59	314.36	317.17	315.23	318.32	317.36	314.59	314.51	315.74	316.77	317.32	317.3	316.17	317.12	315.72	318.84	316.02	315.39	316.63	317.46	317.07	316.14	320.05	317.83	315.14	314.46	317.06
304.25	303.03	302.06	303.83	300.75	302.84	303.73	304.17	304.34	304.15	301.9	302.1	305.55	303.41	301.29	304.46	302.22	303.04	302.07	303.87	304.86	301.28	304.06	305.66	302.96	304.8	303.6	302.82	302.73	303.74	304.49	303.48	303.61	303.68	302.7	302.78	304.85	302.76	299.68	305.58	304.46	303.78	303.53	304.42	302.41	304.56	303.48	306.46	303.44	304.62
312.09	316.55	315.23	313.56	312.61	315.97	313.52	312.9	314.19	313.97	313.87	314.26	314.85	315.33	312.69	313.71	315.69	314.98	312.82	314.83	315.31	313.03	312.44	314.8	313.08	314.16	315.1	314.14	313.53	313.42	312.89	315.64	315.02	313.21	314.18	311.73	314.47	315.18	314.52	312.67	314.49	315.58	315.34	313.06	314.32	311.75	313.13	313.71	315.66	312.79
305.3	303.26	302.42	301.38	300.55	305.72	303.28	303.93	303.45	301.85	304.18	305.01	303.93	300.85	303.46	301.98	302.24	303.39	306.09	302.23	303.39	304.7	306.3	303.94	304.02	301.34	302.28	303.58	302.67	304.01	305.25	305.92	304.9	305.55	302.8	303.06	305.51	302.16	305.55	300.45	304.62	303.41	304.48	302.52	304.07	302.91	302.97	304.02	303.5	301.71
316.05	320.95	318.33	318.54	319.14	321.67	318.4	317.23	319.83	318.15	319.96	318.56	320.66	320.84	319.99	318.39	318.63	318.27	319.13	318.98	319.18	318.61	320.59	319.34	319.53	317.47	317.41	318.25	318.21	319.38	318.88	319.96	319.04	320.44	319.09	317.19	319.2	317.46	317.85	319.4	320.05	318.72	320.43	320.71	317.66	321.33	319.31	321.11	319.85	319.7
326.56	329.27	328.87	327.95	328.26	328.31	331.57	330.15	329.3	327.58	327.68	328.85	329.34	327.68	328.17	326.31	330.19	329.09	328.39	329.54	328.84	328.47	328.71	329.38	327.36	330.04	327.18	329.63	328.76	327.82	330.31	329.98	328.83	327.34	327.93	327.56	329.5	329.04	330.76	329.31	328.34	327.9	328.72	331.61	328.72	328.66	329.07	328.36	328.41	329.37
300.91	300.49	301.83	302.42	302.34	300.27	301.57	298.6	302.05	300.89	302.37	301.87	298.81	300.92	300.79	299.26	298.4	301.38	300.2	302.87	299.9	300.58	300.98	300.11	299.18	302.08	302.15	300.68	303.14	301.29	299.94	301.32	299.97	297.26	300.73	300.97	299.91	301.35	303.15	301.8	300.94	301.74	300.9	300.78	301.47	301.91	299.9	302.13	300.26	302.9
304.92	303.67	304.38	302.17	304.92	300.75	302.89	303.83	300.35	301.8	304.09	302.64	305.13	303.63	306.61	302.03	300.75	304.6	303.71	304.73	304.14	299.2	303.48	305.54	303.27	303.97	302.76	305.52	305.24	301.19	304.42	301.36	305.45	304.21	304.35	305.25	303.88	304.8	303.96	304.33	303.14	302.38	302.72	301.24	302.53	304.75	303.72	301.71	300.33	303.31
301.19	299.47	303.05	301.49	299.93	299.05	302.38	302.34	301.24	302.26	301.27	299.87	301.6	303.75	298.84	302.07	300.73	300.47	299.88	303.77	301.46	303.36	299	302.32	303.33	300.26	301.9	300.02	302.26	300.23	303.28	301.77	300.95	300.41	301.57	299.46	300.53	300.16	300.32	298.83	300.13	304.6	301.06	300.11	297.99	299.7	300.37	300.55	302.8	300.97
305.45	308.06	306.61	305.86	304.67	307.55	307.56	306.47	308.35	304.64	305.69	309.47	306.58	305.07	305.51	307.2	306.41	307.99	306.07	304.97	305.78	305.95	303.97	308.48	304.38	307.04	305.5	307.51	305.95	307.54	305.44	306.26	305.54	307.73	305.18	305.65	305.49	305.95	304.79	309.53	305.74	307.67	307.96	306.36	306.62	304.79	305.96	304.92	305.64	307.53
312.69	316.24	312.98	312.39	312.84	312.72	312.39	312.13	316.59	313.68	312.06	316.35	316.08	311.31	311.85	313.05	314.03	313.9	313.42	312.46	316.54	311.91	313.99	314.44	311.49	312.84	312.24	314.89	311.65	315.7	315.1	315.3	317.98	313.51	315.9	314.27	314.5	311.82	315.12	314.89	313.26	316	312.29	314.07	315.9	312.53	312.35	314.66	315.07	312.71
314.64	314.06	313.61	312.57	315	312.67	314.6	313.78	316.56	317.04	314.99	313.57	316.65	315.01	315.01	315.36	313.31	315.8	313.51	314.11	315.3	315.29	314.25	316.37	316.58	315.39	312.48	311.95	316.41	314.7	315.72	315.51	311.97	314	315.28	311.57	313.75	315.7	315.39	315	315.3	314.49	314.87	315.03	314.04	312.89	314.56	316.92	314.7	316.39
306.77	305.74	304.95	307.65	302.55	303.61	306.37	305.19	302.8	305.08	305.03	306.45	304.4	305.94	301.9	306.7	306.31	305.89	302.94	306.39	306.4	304.05	305.91	305.48	301.83	304.73	306.97	305.79	305.96	304.95	303.41	306.68	308.29	302.77	304.39	306.97	302.93	307.94	303.92	305.09	303.57	305.38	306.51	303.97	305.36	304.6	305.76	305.23	304.53	304.97
315.15	316.21	316.01	315.79	314.8	314.16	315.64	315.12	315.22	316.9	313.58	316.45	314.32	315.96	314.22	315.69	313.57	312.51	313.75	314.32	312.52	314.61	314.74	312.73	316.05	315.12	315.98	316.42	315.21	314.18	314.89	313.61	315.06	313.62	315.62	316.05	315.66	315.24	315.3	316.78	312.89	314.17	312.82	313.99	316.52	313.77	315.27	315.6	314.65	314.68
326.78	326.92	327.79	328.52	328.44	329.06	325.89	328.49	328.5	325.36	324.61	328.5	329.01	327.21	331.2	327.7	328.74	327.91	325.19	326.61	327.53	326.79	328.46	328.81	327.86	327.1	327.99	327.84	328.43	332.22	326.48	326.54	327.32	328.77	327.22	327.36	330	328.1	328.12	327.11	329.76	329.8	327.89	329.77	329.17	328.55	328.91	327.01	326.12	327.96
312.18	309.85	311.66	310.96	311.73	310.68	312.81	311.36	309.84	309.69	312.07	309.5	308.35	310.21	309.32	309.48	312.48	311	310.6	309.28	310.57	313.98	310.9	311.63	309.66	311.79	309.69	311.09	313.17	310.26	310.49	311	308.88	309.19	313.01	310.39	314.68	312.07	311	309.84	308.48	310.96	312.32	309.3	313.1	309.05	308.58	309	309.47	311.79
303.1	303.85	304.16	306.44	304.36	302.54	307.55	305.9	301.89	304.93	304.14	304.26	305.32	304.68	302.54	302.89	305.37	304.49	303.75	301.76	304.56	304.13	303.68	304.06	306.22	304.42	304.95	305.42	303.24	302.56	306.25	307.16	303.83	304.75	303.99	305.03	302.85	304.16	304.21	302.86	305.16	303.73	305.18	305.3	303.88	303.94	307.05	305.72	306.38	302
314.7	311.24	312.01	314.19	313.31	315.21	315.51	313.14	313.75	316.56	312.74	312.1	313.27	314.16	310.96	312.26	312.55	314.78	316.37	315.34	316.18	314.93	313.39	315.89	314.8	313.97	318.18	313.73	313.36	312.82	312.09	313.42	314.91	314.48	310.2	315.84	312.07	315.24	314.44	314.88	313.27	316.67	313.34	313.41	314.08	313.28	314.71	316.91	316.01	315.29
313.89	310.5	310.4	312.13	312.89	314.02	311.94	311.69	314.14	313.15	315.45	309.16	312.71	310.26	313.7	311.67	312.82	314.26	310.47	312.11	313.47	311.19	312.94	313.74	312.74	313.27	312.71	313	315.72	312.32	313.56	313.3	314.26	315.17	312.8	314.86	312.54	312.45	312.58	313.61	311.14	315.03	312.37	313.5	311.95	313.53	312.54	311.23	311.72	313.05
295.21	296.86	297.2	298.45	294.27	294.29	295.26	295.75	292.93	296.36	297.35	296.73	295.14	295.39	296.94	295.01	296.53	292.26	295.27	295.47	293	295.97	293.72	294.74	293.33	294.84	294.66	294.48	296.12	295.32	295.64	296.59	296.29	294.3	294.83	296.86	294.91	296.31	296.85	296.15	294.96	296.16	294.34	294.62	296.08	293.55	294.15	294.91	298.03	297.9
303.45	304.81	302.6	303.47	304.98	305.62	302.26	302.79	304.16	304.29	305.14	305.74	304.53	301.26	302.76	304.98	304.75	305.41	302.57	303.64	305.56	304.24	303.54	305.11	307.23	303.64	305.15	306.04	303.79	303.95	307.01	306.11	306.03	305.92	301.92	305	305.73	305.6	303.6	303.62	304.52	302.22	302.34	306.5	307	305.62	304.89	302.6	302.26	303.97
319.33	318.94	321.21	317.38	320.45	316.42	322.61	319.18	319.74	321.06	319.81	317.42	318.61	319.41	319.37	321.32	321.38	319.47	320.48	317.41	320.04	321.67	319.66	318.89	318.52	315.9	320.45	319.52	318.51	317.47	320.55	317.97	319.2	319.74	318.78	319.82	320.04	322.2	320.23	319.84	322.74	317.32	317.29	317.99	321.4	321.09	318.07	319.25	318.96	316.12
313.22	313.88	313.11	314.42	312.59	315.92	313.55	314.73	312.66	315.69	311.93	313.32	314.25	313.89	314.64	314.79	313.88	312	314.59	311.94	313.62	314.55	314.38	314	310.89	314.14	313.58	312.38	312.09	313.51	314.11	312.7	315.65	313.19	315.22	315.06	314.57	312.51	313.43	314.61	315.9	312.32	314.57	315.71	313.5	313.98	315.06	316.19	312.45	315.06
315.76	315.6	313.43	313.13	314.33	314.73	312.53	311.56	314.78	316.52	313.41	313.66	314.19	312.26	313.17	312.44	314.56	313.73	310.72	311.97	313.21	314.98	316.06	312.61	310.77	314.52	313.1	312.85	315.78	316.43	313.74	313.72	314.24	312.82	315.97	309.75	312.85	316.35	312.38	313.48	312.43	312.91	313.21	311.75	312.73	313.01	315.3	312.07	312.86	314.93
314.31	315.86	315.29	315.85	314.75	316.8	315.57	314.74	313.57	318.5	316.8	316.27	316.17	315.36	314.94	314.21	315.09	317.03	314.01	316.12	315.76	315.44	316.2	316.64	317.15	313.83	316.98	315.13	314.87	314.99	314.99	316.14	316.41	319.25	315.81	314.61	314.89	317.02	314.79	315.54	315.3	316.59	317.06	316.64	316.28	315.33	317.63	315.01	317.54	316.81
305.03	304.22	301.57	303.48	304.65	305.64	302.87	303.32	304.52	305.19	305.05	304.07	302.78	306.22	303.87	303.82	303.46	307.38	303.48	303.02	303.36	304.13	303.72	302.88	304.09	304.22	302.87	302.44	301.18	302.17	301.77	305.97	303.93	303.52	303.01	306.02	302.66	302.75	305.61	304.63	302.34	303.87	302.57	304.78	302.19	304.61	303.94	305.03	303.01	305.21
305.59	300.32	304.41	304.77	303.93	303.66	304.13	301.99	302.37	302.14	303.11	304.25	302.99	303.09	303.67	305.59	303.62	302.23	302.93	303.08	302.22	303.95	301.69	302.68	302.25	303.08	304.26	301.9	301.18	303.8	306.34	302.78	304.77	303.29	303.61	302.27	301.74	304.71	305.37	304.43	302.13	303.03	304.16	302.14	303.64	302.38	303.04	302.37	304.98	304.65
310.04	310.21	312.91	309.2	310.85	310.72	311.53	310.59	307.33	311.6	309.57	311.36	310.48	309.76	312.41	308.53	312.4	310.32	311.18	312.59	311.61	311.68	310.32	311.49	309.62	312.16	311.3	311.46	312.4	311.42	313.95	310.86	311.89	312.53	310.59	310.05	310.44	309.52	309.44	312.67	311.49	311.54	311.79	311.3	311.47	311.07	307.8	312.01	311.83	308
319.01	319.32	319.6	319.74	316.53	317.42	319.17	319.16	319.36	319.67	319.93	315.97	318.68	318.02	317.64	317.02	319.68	318.64	317.84	314.84	320.21	320.38	318.74	318.98	317.19	318.21	317.85	319.07	319.17	320.07	318.98	320.19	320.35	319.08	318.49	317.83	317.36	317.87	316.91	317.49	318.04	317.79	319.02	318.68	319.39	320.84	320.28	317.47	315.56	320.4
312.94	314.81	313.37	315.22	313.91	313.63	315.21	314.39	314.5	313.7	313.47	315.58	315.8	315.1	312.99	316.52	316.5	315.05	316.5	318.25	316.32	312.66	315.51	312.46	312.57	315.47	316.48	315.62	316.71	316.35	314.67	315.71	313.63	316.23	312.87	314.95	314.35	318.22	314.42	312.72	316.16	314.12	318.08	317.04	316.38	317.16	316.15	313.83	318.22	315.94
305.94	304.54	305.09	306.59	306.4	305.86	307.54	308.73	305.64	303.79	306.83	304.43	305.36	307.11	305.32	303.32	305.03	307.32	307.26	307.06	305.68	307.21	305.77	304.76	305.34	306.94	308.7	305.16	308.73	306.55	304.62	306.97	304.24	308.3	304.11	306.72	303.93	308.42	308.55	305.7	306.33	307.42	306.56	308.85	307.23	302.98	307.05	305.26	306.21	307.33
318.07	314.92	317.81	319.07	317.78	317.01	316.59	320.6	318.02	316	317.42	316.23	318.11	319.8	317.63	316.11	316.42	317.76	316.71	316.36	316.93	315.34	317.06	319.76	317.11	318.24	317.2	318.07	318.81	319.16	316.26	316.17	318.08	317.34	317.04	314.71	318.33	317.9	319.15	313.76	316.58	315.3	316.15	318.21	318.96	317.94	319.09	318.05	315.64	317.85
307	308.61	309.71	312.16	309.47	312.26	312.24	311.01	310.01	310.72	310.1	309.83	310.86	308.95	310.38	313.52	310.31	310.23	310.6	309.63	309.82	311.21	313.34	313.02	308.44	310.65	310.94	311.19	309.97	313.22	310.05	310.32	310.04	310.22	311.46	309.47	312.26	310.39	311.03	311.34	309.12	309.5	308.8	312.6	312.55	311.74	309.1	310.45	311.12	310.66
295.91	295.72	296.01	295.99	296.72	296.81	299.4	296.65	298.29	297.75	297.07	296.92	296.25	298.4	295.29	296.4	298.76	298.85	296.7	297.02	295.82	296.3	297.39	298.75	299.89	297.54	297.3	294.46	296.6	295.83	297.42	294.82	297.03	297.98	292.86	295.94	298.91	299.49	298.38	296.89	295.28	295.42	295.92	294.48	294.62	296.4	294.88	296.05	297.47	296.12
317.86	317.47	317.26	319.91	316.44	315.22	317.86	316.88	320.61	316.82	316.54	317.94	315.1	316.2	318.53	319.25	315.72	317.57	313.19	317.18	318.72	317.51	316.55	317.91	319.03	316.81	315.96	316.53	317.46	318.36	318	318.05	316.8	317.45	318.4	316.9	315.53	315.84	318.36	316.78	316.64	319.05	319.1	316.27	314.28	315.9	316.98	316.6	317.29	317.46
326.96	326.85	326.19	326.39	324.98	325.31	328.61	324	325.6	325.77	326.42	323.4	324.91	325	325.47	326.19	324.62	326.45	326.33	323.82	325.02	323.03	325.79	325.79	322.98	327.89	326.73	324.89	326.37	324.01	326.6	325.83	325.35	323.25	324.74	325.04	324.6	324.05	325.77	323.38	324.88	324.36	324.17	324.76	328.82	327.01	326.17	327.38	326.73	324.3
318.96	316.03	317.53	317.26	315.13	316.75	317.62	317.02	317.56	315.78	317.23	314.31	317.26	319.46	315.7	314.08	316.63	317.92	316.5	316.51	315.83	316.8	318.72	317.52	317.65	317.54	317.98	317.69	316.35	316.61	317.09	314.63	317.9	314.46	317.38	315.77	317.36	315.23	316.82	316.02	319.84	317.99	317.93	315.84	317.47	316.91	315.37	317.08	315.78	318.66
302.05	304.24	303.76	301.41	303.49	305.83	304.12	305	303.19	305.51	302.08	302.75	303.49	302	304.42	304.2	302	302.05	302.27	303.83	302.19	301.97	302.37	302.39	304.7	300.41	303.2	301.65	303.12	306.18	303.45	302.74	306.65	302.16	301.73	302.74	306.29	304.16	304.16	302.91	302.56	303.15	302.87	303.18	301.54	304.1	302.05	303.81	305.29	303.54
317.88	318.58	320.92	317.74	318.22	316.77	316.69	318.96	319.71	319.04	319.41	319.3	319.07	316.88	321.03	320.1	317.14	318.23	319.31	318.84	320.18	317.58	319.11	318.92	320.35	316.28	318.88	317.93	317.87	321.6	316.83	317.61	316.24	318.14	318.51	319.21	319.13	318.16	318.73	318.33	317.93	318.8	320.05	320.52	318.33	319.87	317.44	319.06	318.15	318.43
320.15	316.85	319.16	318.4	318.09	319.82	316.52	315.95	318.24	315.73	318.12	318.5	316.52	319.11	320.01	318.86	318.6	318.57	317.5	317.68	318.94	322.36	320.32	318.09	317.67	317.28	316.96	319.35	317.16	317.33	318.95	320.58	319.28	314.58	320.46	320.36	317.83	318.71	316.7	320.14	319.47	315.92	320.02	319.57	318.49	318.39	317.61	317.33	319.84	317.23
310	308.03	309.51	307.87	307.98	310.5	309.71	310.4	309.68	308.79	306.85	310.63	308.83	308.32	309.84	307.24	309.92	309.85	309.45	310.56	312.3	307.63	308.06	309.11	305.19	306.54	310.04	308.25	309.03	308.02	309	308.96	308.77	312.82	308.07	311.46	307.23	307.54	311.22	307.75	308.01	309.5	308.42	310.12	308.15	309.95	308.84	308.1	311.94	305.45
294.66	293.99	296.86	293.78	294.57	293.31	294.42	293.61	292.68	293.18	294.84	293.2	295.3	293.44	292.95	294.77	294.22	292.99	293.94	291.49	293.16	295.07	295.22	294.34	292.91	295.47	292.35	297.8	295	295.38	292.4	292.03	292.12	292.88	294.37	295.09	293.95	294.48	293.52	293.47	293.44	293.09	294.51	293.64	294.41	291.89	294.27	292.89	294.39	295.6
320.36	319.19	320	320.94	319.66	319.54	322.38	318.87	317.82	320.88	320.09	318.23	318	320	316.46	319.54	318.35	319.55	320.06	319.62	317.46	320.74	320.5	319.99	318.44	318.15	318.97	320.16	316.37	316.94	318.21	321.06	318.6	320.34	322.07	318.42	318.09	320.1	321.2	318.02	316.73	317.75	319.4	320.17	318.52	319.65	318.76	319.35	320.61	316.11
292.93	296.37	293.34	293.95	293.34	294.81	294.99	292.33	293.08	294.79	292.34	295.22	293.97	291.95	292.84	294.7	294.5	295.41	291.94	296.53	291.97	289.65	295.58	295.24	292.75	295.02	292.01	294.9	292.39	294.74	293.05	293.21	293.66	292.9	294.15	293.39	292.39	294.54	293.62	294.68	294.12	294.97	293	293.56	293.78	291.64	296.39	294.48	293.26	295.75
306.16	305.22	305.15	307.63	303.67	305.08	306.39	306.7	305.29	305.96	304.26	306.5	303.73	308.74	306.06	304.13	306.17	307.66	307.44	305.66	304.47	305.8	304.06	306.02	304.26	306.38	306.39	303.79	304.3	304.29	305.63	305.09	305.64	305.34	304.37	307	305.07	307.25	302.68	304.42	305.16	306.6	307.77	306.19	306.19	301.3	305.27	303.63	303.31	306.15
302.05	300.32	302.45	301.28	301.03	303.42	301.51	301.54	303.3	301.96	299.5	300.72	301.63	302.01	302.25	298.55	302.88	299.99	303.35	301.77	300.04	302.16	300.1	301.05	301.08	301.05	299.89	297.76	300.12	300.92	300.2	300.62	301.17	299.53	302.29	300.86	301.43	301.4	301.26	300.06	299.97	300.85	301.5	299.56	300.44	299.51	300.35	302.53	302.6	300.32
306.83	306.45	305.56	303.02	304.83	307.46	305.16	304.86	304.2	303.89	304.25	304.58	303.07	304.88	302.4	301.56	306.64	301.23	305.53	303.75	304.53	306.84	303.68	302.73	304.09	305.06	305.99	303.9	303.57	305	306.53	304.79	304.48	303.08	304.62	303.01	301.36	305.38	307.14	306.46	304.21	302.87	303.86	304.88	303.27	305.28	307.17	304.26	303.21	304.16
314.94	314.69	314.92	315.87	316.24	314.28	317.65	315.61	315.18	314.06	314.87	315.1	316.88	313.96	314.55	314.36	316.86	314.23	316.82	315.02	315.84	316.16	315.68	315.45	312.96	315.95	313.74	314.29	315.52	313.01	312.81	314	313.65	313.54	315.1	313.52	315.62	315.27	313.71	312.93	316.85	313.36	315.27	314.49	313.87	315.28	313.86	313.39	315.28	313.66
325.12	325.19	324.78	324.96	323.88	323.58	324.71	326.91	323.51	325.27	325.18	323.51	325.51	323.75	326.36	326.63	325.25	322.99	324.29	323.92	324.76	324.83	323.76	324.06	325.81	325.49	325.59	325.18	325.37	323.88	324.53	324.57	324.76	325.95	322.79	322.95	326.47	324.86	323.36	322.15	324.82	324.19	323.74	324.36	322.52	326.24	323.32	323.78	324.14	324.27
308.24	308.82	309.45	306.27	305.74	306.11	305.89	307.98	304.53	306.09	306.75	306.83	305.2	303.81	307.85	304.28	307.89	306.17	305.89	305.52	306.03	308.06	306.39	305.71	310.47	305.51	306.15	307.01	306.14	306.93	306.1	307.02	306.17	307.74	307.45	308.06	306.37	306.47	306.52	305.49	305.15	306.6	306.44	305.21	306.53	306.86	309.1	307.82	304.65	307.61
328.96	327.51	329.98	328.8	329.06	327.56	327	327.53	327.84	328.5	327.59	330.43	329.95	328.81	327.57	327.6	325.72	328.29	327.19	328.97	324.8	326.61	327.12	328.81	329.43	328.64	327.35	330.48	327.89	328.86	326.44	328.29	327.07	328.61	327.23	329.5	328.83	326.57	326.68	325.54	326.82	329.94	328.01	326.64	326.55	327.64	323.62	328.51	327.2	326.69
319.39	315.32	317.25	317.65	317.46	317.72	314.45	314.68	317.44	316.48	318.85	315.07	315.05	318.45	316.21	318.12	319.07	316.56	316.59	316.06	316.26	314.43	317.58	316.67	318.56	318.62	315.45	316.82	315.93	319.39	318.53	317.04	317.21	316.6	316.83	317.28	317.67	315.99	318.69	315.08	316	316.35	318.1	318.01	317.05	315.23	316.28	317.18	317.78	320.73
294.64	293.54	295.32	294.64	295.17	296.64	293.14	295.78	295.87	294.52	298.11	296.4	295.24	296.08	296.88	295.1	294.01	297.19	294.62	295.73	292.66	293.86	294.64	295.03	295.68	294.26	295.24	294.98	298.16	293.69	295.29	294.65	295.4	295.7	293.85	296.85	294.49	294.28	296.78	297.57	294.68	294.33	292.15	293.76	292.78	295.01	294.64	295.99	296.72	294.31
307.63	307.29	308.88	307.08	307.66	305.97	303.61	308.9	307.77	305.65	308.48	309.69	304.57	303.82	305.91	309.04	307.43	304.73	308.45	306.22	307.93	307.43	307.08	307.45	305.19	306.03	306.55	303.89	307.92	306.08	307.9	304.97	309.64	308.62	307.8	305.31	307.16	306.75	307.64	308.4	308.01	306.46	306.8	306.3	307.94	305.98	305.43	309.29	306.04	306.56
311.65	311.48	313.35	314.06	312.76	311.45	310.54	314.94	313.94	312.79	313.46	314.61	315.34	313.75	314.87	313.62	311.01	312.53	312.95	311.91	312.8	313	313.08	316	312.94	314.3	313.32	315.54	312.77	313.92	312.6	313	312.98	312.39	310.24	311.37	313.03	311.53	314.25	312.62	312.01	314.84	312.97	313.23	311.35	312.51	314.09	313.4	314.1	313.3
308.29	309.33	309.77	308.91	309.38	308.56	310.97	307.48	309.03	311.99	309.83	308.65	311.43	308.85	307.77	305.84	310.67	307.88	307.54	308.64	307.4	306.63	309.62	310.31	311.46	307.34	310.7	306.8	308.36	307.59	309.12	308.43	309.84	307.41	308.37	306.86	309.43	307.51	309.41	304.28	309.52	308.29	307.38	307.12	307.38	309.23	308	306.91	308.86	308.54
306.56	306.77	306.86	305.25	306.25	307.59	308.04	305.07	306.01	308.65	306.95	305.48	306.59	307.29	307.37	308.32	308.4	306.53	309.34	308.59	307.08	305.98	306.03	307.42	308.25	308.21	306.22	308.89	307.97	305.55	307.61	307.47	304.06	307.99	306.78	305.3	309.98	305.93	310.04	307.96	309.25	304.07	306.31	305.85	307.54	306.65	308.14	309.45	308.66	306.21
308.84	312.78	312.73	311.32	311.35	309.29	309.66	310.42	307.72	308.58	311.07	309.47	308.23	310.59	311.9	310.25	309.44	309.31	309.23	312.02	311.54	309.58	310.29	311.76	309.97	312.37	309.4	311.23	306.29	310.3	311.11	308.8	309.84	311.5	309.44	310.4	311.68	312.28	310.99	310.15	312.83	308.89	308.72	312.51	309.96	311.01	311.26	310.4	310.25	312.18
295.51	298.98	296.88	300.91	296.23	297.7	296.16	299.01	295.23	300.51	296.04	297.61	297.9	298.59	297.75	295.65	298.63	297.92	296.25	296.6	296.98	296.28	296.73	295.99	297.7	297.52	298.61	296.09	295.84	296.16	297.15	296.89	296.83	300.18	296.58	295.98	299.05	296.5	300.89	297.33	298.04	297.41	296.59	297.2	297.38	296.51	297.44	297.52	294.85	295.26
308.8	311.5	309.26	309.56	308.75	311.33	311.4	307.91	310.56	309.15	310.88	311.58	308.98	311.88	308.85	308.77	309.46	309.81	309.58	309.16	308.74	308.85	309.5	310.3	310.26	309.76	309.25	310.97	310.63	307.97	308.88	309.54	307.65	312.65	308.03	308.83	309.93	310.88	312.89	309.09	307.64	310.93	313.26	309.94	309.92	310.93	308.61	309.47	310.6	311.8
313.11	313.5	313.48	311.96	311.8	309.57	312.29	312.63	313.24	313.62	310.21	313.72	312.3	311.7	310.61	309.96	313.9	311.63	315.17	313.48	311.92	312.89	312.22	313.04	312.12	312.82	312.78	310.43	312.77	310.92	312.99	314.42	312.56	311.36	311.09	314.86	311.97	312.59	312.94	310.49	310.56	312.55	311.89	313.51	311.65	310.66	313.53	314.13	309.94	311.45
304.96	304.99	304.61	304	303.16	307.51	302.82	304.27	302.66	303.25	303.49	306.22	305.15	304.1	302.82	306.41	305.02	302.67	305.24	302.31	304.25	304.47	303.51	306.24	305.13	303.42	306.58	305.58	306.52	303.94	305.02	304.72	305.49	303.52	304.7	304.44	305.27	306.24	302.1	306.01	303.38	305.85	303.05	301.36	303.95	305.53	304.32	305.07	304.1	305.32
324.95	323.08	324.87	324.27	324.65	326.07	324.97	323.95	324.89	324.22	326.86	323.82	326.25	325.31	324.54	322.74	323.31	323.56	323.14	324.27	324.63	326.97	325.96	326.44	323.68	323.39	323.59	323.23	324.28	324.99	326.55	323.6	325.28	325.02	323.94	321.45	324.07	323.75	322.56	325.98	324.23	324.29	326.92	326.59	322.76	323.72	325.14	326.2	322.24	323.84
303.57	303.36	308.66	304.31	306.42	303.94	305.15	305.32	305.8	305.61	304.91	306.55	302.88	306.6	302.33	306.01	306.21	305.13	305.93	306.95	305.7	304.23	304.07	307.64	305.52	305.51	306.1	306.02	302.41	304.84	303.79	303.81	307.58	302.91	304.13	306.42	302.07	302.07	306.55	304.4	305.39	304.65	305.69	302.71	301.57	303.74	307.65	304.64	300.89	306.72
299.33	296.78	298.48	296.31	296.52	299.28	295.47	294.84	296.9	299.05	298.19	296.96	297.93	299.16	298.89	297.88	295.25	296.4	296.78	295.28	298.54	295.22	300.17	295.61	295.21	296.57	298.39	297.02	296.33	296.61	297.3	296.32	294.76	300.11	296.42	296.49	296.64	297.55	298.97	299.8	296.58	297.58	297.37	295.27	297.4	296.74	296.61	299.04	294.47	297.16
315.67	315.47	317.48	317.4	315.15	319.12	316.26	316.89	317.06	319.56	317.63	315.96	316.61	316.25	317.29	315.8	317.26	318.36	316.29	318.75	317.23	316.7	318.41	317.06	316.85	315.13	316.11	315.62	317.36	316.76	319.1	318.92	314.49	317.59	317	317.01	315.39	316.63	317.36	318.2	317.2	316.71	316.04	318.58	320.01	316.62	317.66	316.99	316.44	314.29
312.7	313.22	311.91	312.86	314.64	311.33	312.25	312.19	311.79	312.94	313.38	310.49	313.37	311.84	308.97	312.52	312.12	313.59	311.19	313.63	313.3	313.22	311.92	311.31	312.02	312.21	311.57	313.01	312.26	311.29	313.46	312.81	312.27	312.43	314.06	314.75	314.55	311.78	313.51	313.38	312.8	311.77	314.28	312.85	310.94	309.66	312.82	312.5	312.57	314.27
313.39	313.6	314.41	315.25	317.22	314.37	313.86	315.47	314.43	314.87	314.78	316.69	314.24	314.68	313.36	314.06	316.45	313.04	318.13	314.54	313.92	315.28	313.48	312.9	315.88	313.9	315.19	316.45	315.9	315.43	314.68	315.99	316.06	315.84	314.91	314.72	317.61	317.12	316.46	314.11	313.31	312.61	316.97	316.99	315.77	314.14	315.67	316.13	316.87	313.6
328.68	328.92	327.81	328.71	328.89	326.19	328.11	325.79	329.76	327.37	328.65	329.42	327.31	327.47	330.53	329.88	330.2	327.17	332.94	328.47	327.79	329.65	326.9	326.72	324.63	332.89	330.98	329.45	327.71	329.68	330.8	330.6	329.92	328.69	326.6	328.08	329.12	329.49	331.21	328.88	329.56	329.04	327.68	329.8	328.38	328.35	328.03	327.6	330.39	329.64
309.97	312.91	311.35	310.66	312.2	309.06	310.32	312.47	309.66	310.74	310.39	313.08	311.34	309.03	311.09	310.73	308.32	311.13	311.99	307.81	311.92	311.6	312.08	311.44	308.98	310.83	309.59	311.68	311.63	311.42	310.41	310.24	312.6	307.98	314.18	313.37	310.7	309	311.26	311.05	312.5	312.05	311.98	311.28	312.2	309.53	310.58	311.25	309.15	309.53
310.35	309.07	311.11	309.89	308.78	311.04	308.07	311.3	310.33	310.19	310.81	308.94	310.65	310.64	310.82	308.03	309.26	311.23	310.29	310.33	309.94	310.75	310.07	309.96	307.81	308.68	310.81	311.5	308.14	310.78	307.76	310.88	308.96	306.53	309.24	311.95	306.01	309.65	309.06	308.24	309.12	313.23	306.33	308.52	310.91	309.2	309.65	308.55	309.81	310.06
325.08	325.34	321.79	326.29	325.74	325.49	325.53	326.06	326.96	325.53	324.79	325.85	326.52	324.06	325.44	325.99	325.63	324.35	324.2	326.78	324.06	326.14	325.37	324.73	325.49	327.5	325.16	326.03	323.7	327.54	324.94	325.46	325.95	326.54	326.29	327.43	324.52	328.58	323.61	325.57	326.7	324.23	328.4	325.12	326.62	326.24	325.16	324.73	323.54	326.65
302.21	302.04	302.29	300.32	302.29	302.15	301.46	303.26	301.44	303.74	299.43	303.82	302.73	303.54	302.2	303.52	301.52	300.87	304.06	305.86	303.59	301.59	304.63	301.12	302.17	301.78	301.23	304.08	301.47	301.43	303.12	306.04	302.15	303.26	303.73	302.4	303.01	302.45	300.72	302.91	303.3	302.93	304.63	299.82	301.61	305.07	305.26	305.37	305.1	303.31
314.63	312.82	314.39	311.21	312.06	313.48	311.72	313.83	315.19	310.48	312.44	311.86	313.09	312.57	312.85	312.85	311.66	311.48	312.6	312.72	313.48	311.4	312.79	311.89	313.77	311.88	313.34	311.06	313.83	310.74	315.12	312.04	313.98	312.7	312.36	315.53	313.64	313.38	313.58	309.48	312.93	309.64	312.44	314.5	310.33	314.04	313.33	310.67	314.33	312.79
304.02	303.41	303.68	303.84	302.94	303.6	306.69	303.24	304.06	303.58	304.9	305.67	302.5	304.62	303.2	306.29	304.67	304.26	306.5	302.9	306	300.82	305.67	307.49	302.77	302.98	305.67	306.82	302	304.55	306.17	304.4	305.64	305.16	303.91	305.08	303.58	303.08	303.75	302.79	300.95	303.05	303.9	303.15	305.3	305.88	303.89	304.65	306.22	304.76
302.86	302.96	303.89	302.41	305.62	301.75	300.19	302.09	304.71	302.2	302.96	302.75	304.68	301.1	302.82	301.35	304.35	302.42	305.77	302.84	302.58	303.33	304.23	303.21	304.61	303.29	302.86	304.06	301.85	302.64	302.58	302.25	300.97	302.87	302.61	301.96	302.63	304.18	301.84	305.45	302.15	303.48	303.12	302.63	301.41	302.06	302.32	301.5	302.07	301.15
305.88	306.43	308.35	307.24	308.79	308.85	307.13	307.06	305.75	305.81	307.42	307.03	307.69	305.96	307.41	306.32	309.5	309.71	308.22	307.39	305.72	306.35	304.8	307.11	307.8	306.97	305.34	305.95	307.74	305.13	306.1	308.78	306.55	305.43	310.06	306.52	307.58	306.34	308.69	306.1	305.64	310.03	306.82	308.5	307.64	306.74	305.23	308.17	307.06	306.86
306.92	306.11	304.71	306.93	303.07	306.3	306.53	306.76	306.74	304.59	305.58	305.72	305.88	309.22	305.83	303.66	305.11	302.66	303.67	306.14	306.34	303.27	302.22	304.62	306.38	310.27	303.67	307.37	304.04	305.31	306.18	304.93	303.09	305.28	304.86	306.41	307.48	304.21	305.9	306.7	304.41	304.19	303.98	303.15	303.65	307.06	303.42	304.46	307.03	305.44
317.41	314.98	318.04	316.18	317.07	317.67	320.49	317.88	318.63	318.09	316.32	318.46	318.03	316.54	316.32	315.7	316.3	316.87	316.06	318.4	318.42	320.74	317.35	315.88	316.89	315.64	319.08	318.26	314.64	316.24	314.76	317.31	315.93	315.53	317.44	315.89	318.07	316.55	318.68	316.65	317.43	317.99	318.23	319.75	316.22	315.83	318.3	319.4	317.73	318.04
313.8	312.71	313.78	314.58	311.32	314.21	313.17	317.54	313.13	311.71	314.71	314.99	314.15	315.21	315.67	312.57	313.46	311.39	315.26	314.33	312.29	312.4	314.81	312.25	313.75	316.22	314.12	313.74	315.31	317	314.1	309.15	314.43	315.85	312.28	311.9	313.38	314.52	312.63	312.55	310.43	314.14	313.24	311.93	316.58	316.99	313.9	314.91	312.1	316.98
300.91	303.3	301.98	303.67	301.12	304.14	304.82	302.02	301.55	301.18	303.69	303.38	302.17	305.01	305.51	303.53	305.06	304.83	302.24	304.07	306.12	303.76	304.73	303.63	304.97	301.74	304.63	303.9	301.39	304.1	301.82	305.1	302.85	302.09	301.66	304.92	303.02	304.27	304.27	305.07	302.79	305.22	300.76	302.38	304.11	305.49	302.67	303.37	303.56	302.73
325.62	325.19	322.83	325.6	327.46	324.16	326.12	325.97	324.71	325.52	324.34	327.31	327.43	326.35	324.42	323.83	327.18	326.15	324.55	325.21	326.93	325.82	324.61	323.85	326.58	325.98	324.49	323.14	325.63	325.23	327.29	326.26	327.06	326.01	326.67	325.73	324.28	323.94	321.91	324.28	324.36	323.51	326.01	324.27	323.57	324.13	326.99	324.5	323.65	326.13
303.55	305.5	303.05	305.5	305.92	305.64	305.7	304.82	308.98	304.45	304.3	305.89	303.94	302.6	305.92	307.61	306.4	305.95	307.6	304.75	306.39	304.06	304.68	305.1	304.31	303.17	305.91	305.81	306.57	306.5	303.46	306.91	305.3	304.31	302.14	307.38	308.77	305.9	303.76	304.6	304.27	303.5	305.69	304.01	305.19	306.33	307.96	302.5	306.4	305.11
307.04	303.72	306.97	306.46	302.91	303.34	303.21	304.31	303.71	304.81	301.73	303.87	303.69	306.54	305.43	302.38	304.22	305.13	303.92	303.68	304.74	304.48	305.78	306.75	302.6	304.51	304.13	299.86	304.85	305.79	304.77	304.1	304.48	305.42	304.08	303	306	305.76	302.78	304.6	305.82	305.09	305.02	302.79	304.99	302.13	304.91	305.26	302.5	304.77
304.85	302.88	303	303.71	305.22	304.62	303.53	304.46	302.19	302.99	302.83	307.29	304.01	303.65	301.22	305.17	304.78	304.52	303.75	302.32	303.1	304.05	305.28	306.32	305.31	307.26	306.86	305.46	304.87	303.59	304.64	305.31	302.45	304.93	302.86	305.04	305.09	302.58	305.31	302.99	302.6	304.57	304.9	302.71	305.3	303.44	304.22	303.58	303.4	305.21
310.27	310.77	308.96	309.85	311.46	311.02	310.45	311.54	312.31	309.93	308.54	313.29	309.19	308.37	309.28	312.12	308.8	310.98	310.97	311.51	310.84	308.49	311.11	311.58	310.07	308.57	309.84	309.79	309.13	308.98	306.96	310.57	309.93	310.92	310.07	309.58	311.94	310.93	310.64	311.3	310.31	308.67	310.3	309.04	312.76	309.75	311.63	309.9	309.84	312.08
308.61	308.12	309.68	307.28	309.91	308.79	308.24	308.22	306.87	310.08	309.95	308.06	307.97	309.53	309.69	309.24	308.82	311.84	310.31	308.56	309.92	304.76	311.01	307.62	309.59	308.08	309.21	308.3	310.16	308.42	307.46	309.39	309.69	309.69	307.64	309.62	309.78	310.4	308.83	308.76	310.05	307.21	308.03	309.49	308.24	306.91	308.69	310.49	308.4	306.44
294.67	293.16	294.6	293.19	294.81	293.05	293.17	294.75	293.9	294.49	293.83	293.37	295.41	294.85	294.82	294.64	296.87	293.5	295.8	294.6	293.09	292.35	294	294.66	295.34	293.5	295.78	295.19	295.05	293.31	293.69	294.92	291.64	297.74	294.58	293.17	293.63	293.43	294.68	293.35	294.16	294.36	295.37	293.28	296.06	295.06	295.04	294.63	295.55	293.36
318.49	318.14	320.31	319.12	319.8	320.99	321.63	320.22	317.83	317.78	319.93	319.98	317.79	317.37	318.07	320.38	318.94	317.96	318.2	320.11	318.53	320.2	319.18	315.84	319.53	319.05	320.25	320.32	317.05	320.07	318.01	318.46	319.23	317.87	318.25	320.31	319.63	317.68	321.28	318.97	318.66	320.61	317.28	318.95	316.52	319.7	318.84	317.13	318.79	318.74
326.99	324.68	327.53	327.37	327.12	328.23	329.48	326	327.75	328.88	325.29	327.31	329.94	328.22	327.32	326.5	328.71	328.11	328.8	329.47	326.63	327.61	326.43	327.84	327.83	328.17	326.54	326.06	327.51	323.97	323.13	327.28	328.04	329	325.88	327.48	326.42	328.39	326.29	324.92	328.08	327.94	327.28	329.65	325.21	328.2	327.79	327.52	328.03	327.79
298.76	300.28	300.55	298.11	298.71	299.37	299.03	299.94	301.34	300.94	300.64	299.16	301.25	300.62	299.67	297.64	301.8	299.09	299.74	302.47	302.85	298.43	301.53	299.92	301.31	300.83	301.87	299.42	298.26	301.21	300.41	301.68	300.23	299.64	301.96	299.82	300.09	301.47	299.94	299.57	300.4	300.37	302.27	298.16	300.02	298.92	297.56	297.96	302.11	299.97
304.59	306.76	308.32	304.38	302.78	304.98	306.03	306.3	305.1	303.71	306.67	305.87	305	305.12	307.06	306.03	305.69	305.3	305.12	308.31	304.42	302.66	303.23	304.47	303.62	303.65	307.19	305.31	305.9	303.6	303.84	304.78	303.65	304.78	304.9	306.13	303.1	306.57	303.81	305.36	303.37	306.6	305.47	306.93	304.25	305.83	303.94	304.74	304.74	303.98
305.63	302.97	306.48	309.84	307.06	307.05	307.25	305.82	306.01	304.95	305.95	306.75	306.05	310.51	306.97	306.5	307.98	302.86	305.6	306.59	306.44	308.89	305.14	305.59	304.35	305.21	306.02	305.21	308.89	305.11	304.67	305.34	305.86	304.4	307.15	306.12	306.63	307.84	306.31	306.57	306.17	305.17	306.64	307.99	307.14	306.62	306.06	304.86	306.88	304.63
311.04	313.45	312.47	313.66	312.43	312.47	313.51	311.94	313.33	310.89	312.08	310.81	312.21	310.07	310.91	312.32	311.31	312.75	313.81	314.21	311	310.23	313.55	311.8	311.41	310.46	309.08	312.18	312.51	313	312.46	309.26	312.74	309.75	312.45	310.85	309.05	311.38	310.77	309.58	312.28	312.64	313.44	311.83	311.87	309.54	312.81	310.53	312.16	314.09
314.83	313.46	312.09	314.29	311.95	311.06	314.24	312.39	314.21	313.23	314.58	313.95	313.83	313.53	312.38	313.68	314.96	315.4	314.14	314.34	314.91	313.62	313.81	312.34	313.02	312.28	310.74	314.57	310.27	309.97	312.65	314	309.84	312.75	312.42	314.07	312.62	314.26	312.44	312.28	314.35	314.22	315.04	312.47	312.97	312.93	314.43	312.94	313.9	312.5
320.29	319.58	318.17	315.66	318.57	317.36	319.65	321.04	316.25	318.57	317.63	318.26	316.03	319.26	318.99	317.22	316.73	318.62	321.55	321.37	319.63	319.64	317.15	321.69	318.19	318.33	319.17	317.89	318.49	320.05	319.94	319.57	318.08	317.45	314.48	319.32	318.21	317.56	320.83	317.82	320.81	318.05	317.03	318.63	318.47	319.84	319.41	316.21	318.82	319.26
313.4	315.13	315.32	314.04	315.02	314.98	317.02	314.04	313.24	315.49	314.61	312.4	313.59	312.92	317.51	315.88	315.23	315.12	314.7	313.56	314.6	314.9	317.51	314.6	313.51	316.36	314.86	313.75	314.92	314.04	315.67	315.56	314.46	316.27	315.54	314.75	316.02	315.22	315.9	314.87	315.64	317.37	313.77	312.96	315.6	314.75	315.18	315.29	315.57	314.03
317.27	313.35	315.14	313.17	313.8	314.26	314.68	312.7	316.46	316.96	316.21	315.28	312.49	314.21	317	314.74	314.3	311.37	312.67	313.26	315.27	313.81	316.11	315.39	315.21	314.51	314.65	317.66	314.93	314.09	313.09	314.97	311.97	314.46	314.03	315.2	313.25	316.27	313.75	314.5	315.63	314.05	313.82	314.78	314.68	314.72	314.44	315.19	314.57	316.34
302.81	305.11	303.39	303.37	302.42	304.24	304.45	303.06	304.78	306.1	302.46	304.77	303.41	303.15	303.56	301.35	303.25	303.84	303.9	302.52	303.07	303.87	303.69	303.98	302.83	304.43	302.84	302.42	305.1	305.16	302.86	301.88	304.41	303.09	302.58	302.96	301.89	304.33	305.25	303.26	303.84	304.71	301.74	304.05	302.34	304.38	303.51	302.9	302.81	304.25
307.28	307.83	311.24	309.04	309.28	307.22	307.13	308.65	309.29	307.26	309.26	309.38	309.07	305.81	309.13	307.38	309.37	308.52	311.33	308.85	307.98	305.39	309.33	306.7	310.77	307.34	308.11	308.74	307.86	306.52	308.53	310.39	310.52	307.06	309.3	307.97	306.61	308.75	310.24	306.19	308.04	309.75	307.52	308.83	306.26	305.33	309.78	309.73	308.86	308.57
304.11	304.57	304.25	302.11	304.18	303.72	301.45	303.9	304.32	303.82	304.07	301.46	300.99	301.63	302.86	304.98	305.47	301.18	304.58	303.52	305.2	303.83	301.4	302.37	306.37	306.26	302.49	303.78	304.72	304.42	303.36	304.77	305.23	305.95	306.06	305.35	305.15	305.95	303.51	303.4	301.17	303.49	305.41	306.33	304.24	303.64	304.85	301.87	303.86	302.67
303.66	302.67	303.07	303.1	303.67	304.55	302.09	303.7	306.39	302.78	305.94	302.71	304.57	304.7	301.2	302.48	304.38	304.32	301.33	302.39	301.14	304.88	305.12	303.61	305.7	304.58	303.86	304.91	304.15	304.78	303.88	304.54	302.23	303.16	303.03	303.82	303.96	304.55	303.7	304.59	302.65	303.87	303.37	301.78	301.08	302.76	304.79	304.25	302.56	301.79
326.27	327.39	327.72	327.43	328.39	330.47	329.05	328.4	329.8	330.87	326.24	327.69	330.59	329.85	329.58	328.94	329.4	327.65	329.86	325.71	328.32	327.05	331.89	326.72	327.14	330.31	328.63	328.92	330.05	327.65	330.09	327.89	325.58	328.3	328.9	330.53	327.25	329.74	327.35	328.89	328.37	329.23	330.92	329.04	329.92	330.7	329.56	330.55	329.29	328.37
309.48	306.72	305.61	308.31	307.17	305.92	306.46	307.44	307.13	308.61	306.18	308.33	306.62	309.56	307.07	308.9	306.25	307.65	307.2	306.85	309.16	307.63	307.13	308.45	307.69	304.87	308.73	306.48	308.32	308.25	309.23	307.5	307.71	307.21	307.43	307.24	304.72	307.27	308.32	305.99	307.14	306.26	309.39	306.75	307.4	306.46	309.47	309.46	308.02	306.74
311.11	314.29	311.26	315.12	314.21	312.57	315.3	314.26	315.1	312.95	315.58	312.26	312.92	313.62	315.04	313.65	312.15	313.07	314.63	315.29	312.24	315.58	314.13	313.82	314.42	313.54	312.4	314.31	313.74	313.96	310.96	313.54	314.56	314.14	312.17	315.37	313.39	313.58	315.63	311.81	316.67	312.42	312.44	314.69	313.28	315.19	313.88	313.75	313.18	314.5
295.66	294.18	296.21	295.11	297.4	296.35	295.98	294.99	295.51	295.38	294.23	296.09	295.47	294.46	294.28	294.38	296.13	292.81	295.76	292.89	295.17	296.37	294.85	297.78	294.94	297.53	294.15	295.17	293.78	294.86	293.88	295.64	293.87	296.11	296.52	294.58	295.99	295.31	296.57	295.27	293.16	294.87	296.62	292.68	295.02	295.5	295.71	294.88	295.77	297.31
304.49	302.44	302.93	304.04	303.19	304.85	302.86	302.97	304.81	302.83	305.61	303.29	305.02	304.27	303.71	302.98	303.82	303.54	303.45	304.81	302.91	303.59	300.39	304.04	304.67	302.32	302.16	301.88	299.76	304.62	303.07	302.63	303.83	301.21	303.01	302.97	303.26	302.8	303.32	302.72	304.44	304.99	303.78	301.44	305.96	303.29	301.6	304.45	301.76	302.76
304.63	304.9	300.17	304.94	307.73	300.67	303.34	303.39	302.8	305.04	306.93	304.77	305.08	304.55	304.85	306.19	305.52	303.83	305.94	305.1	305.2	305.3	303.24	305.95	304.71	304.68	304.01	305.03	303.81	303.37	304.26	305.52	307.21	304.8	303.23	305.57	305.06	305.63	303.96	305.53	304.94	303.34	309.33	306.07	305.44	306.7	303.6	303.67	302.62	308.48
313.85	314.9	312.36	317.32	315.95	316.55	314.66	314.22	314.59	317.32	314.82	317.27	313.22	316.63	313.27	313.85	315.7	314.4	314.39	315.83	315.04	314.22	314.24	315.22	314.49	315.7	316.11	312.09	315.22	316.02	315.62	316.3	316.83	314.62	315.66	314.91	316.69	316.71	314.53	315.68	313.8	317.16	314.4	316.31	316.08	314.85	311.5	314.72	314.6	314.85
313.74	314.95	311.82	314.37	314.21	314.1	315.41	316.05	311.71	313.13	317.08	310.31	316.01	313.04	312.63	315.6	313.58	313.08	313.23	317.03	311.8	313.53	314.98	314.66	314.78	314.35	314.39	312.55	314.24	314.11	311.69	314.53	312.55	313.8	314.12	313.2	312.3	314.04	313.65	314.73	312.73	314.2	312.9	314.79	312.12	315.47	316.07	315.62	314.48	315.94
313.64	313.12	313.98	313.8	314.4	310.66	315.04	314.63	314.32	315.92	314.22	314.44	315.48	311.35	316.33	315.41	313.45	316.36	316.85	315.72	311.96	312.98	314.91	312.95	314.02	315.12	313.97	315.91	311.34	314.42	315.56	313.44	313.75	314.43	313.65	311.32	311.42	312.85	313.11	312.07	315.04	312.82	314.93	313.81	313.92	316.58	314.76	317.2	315.41	312.68
313.67	311.51	313.13	310.95	313.18	313.55	313.55	310.83	312.17	311.63	313.23	312.54	312.85	314.69	309.49	312.02	312.88	312.6	310.38	314.98	310.28	310.2	311.75	311.44	315.18	312.14	309.6	313.41	313.03	313.23	311.9	309.84	309.97	313.76	309.24	315.53	311.29	310.83	313	313.6	313.17	314.11	313.75	315.49	312.01	311	310.25	310.48	311.32	313.06
308.08	306.23	306.61	306.87	304.82	304.07	303.21	303.99	305.53	305.9	307.6	306.79	304.98	306.38	307.77	306.26	304.1	305.01	304.95	306.04	305.44	304.54	307.07	305.66	307.19	306.22	304.86	304.37	305.59	303.76	304.05	304.89	303.88	305.07	306.51	305.32	305.7	304.38	306.21	305.32	304.31	305.2	306.77	305.86	306.47	303.93	304.63	304.47	305.03	303.72
328.02	327.48	326.82	328.77	328.4	328.49	328.37	327.01	329.89	326.07	328.65	329.62	330.85	327.46	326.04	326.91	326.06	326.75	328.1	326.76	328.21	328.35	328.47	327.92	327.79	327.78	328.32	328.76	326.26	327.51	324.66	328.51	330.09	327.68	329.83	326.94	327.72	327.87	327.47	326.52	326.37	326.14	328.1	329.69	327.31	327.17	326.82	328.76	329.93	329.21
303.11	305.01	303.65	304.05	301.52	304.67	302.7	305.39	302.93	303.27	306.7	302.39	301.88	302.92	305.02	305.15	303.34	301.95	302.33	302.89	305.59	305.09	303.95	300.82	303.56	303.74	303.37	303.48	303.56	301.98	305.7	303	304.7	303.5	303.79	304.56	304.18	305.99	301.74	303.97	304.86	306.36	303.41	302.33	304.51	302.01	305.09	303.9	304.45	302.51
312.56	312.67	311.95	312.1	315.83	310.37	314.5	312.4	309.87	311.59	310.64	311.53	313.71	310.38	313.68	312.38	312.06	311.93	311.86	312.89	314.25	313.71	312.53	313.73	312.66	314.8	310.28	311.43	311.72	313.06	313.83	312.53	311.95	313.4	314.57	312.44	312.11	314.81	313.99	314.29	314.91	315.62	312.87	313.24	314.27	313.86	314.09	308.32	315.14	314.48
316.84	316.03	319.23	318.89	319.09	315.45	319.29	318.47	319.36	319.43	319.44	319.44	317.2	317.63	318.02	317.88	317.82	319.84	318.05	321.58	315.56	315.52	320.1	318.77	318.25	320.22	319.03	316.88	319.71	317.98	319.2	318.14	319.67	319.41	318.14	317.2	316.51	318.7	316.83	317.24	318.74	317.05	318.38	319.73	317.25	316.35	317.7	319.19	317.94	317.95
317.82	317.5	316.52	315.21	319.37	319.23	317.88	319.54	319.23	317.17	317.27	316.62	317.17	316.79	320.23	317.53	315.98	316.11	315.88	317.84	317.53	316.77	315.86	316.65	316.29	318.31	316.38	318.54	317.88	316.49	316.58	320.11	317.39	318.76	316.43	316.53	317.24	317.03	316.36	316.4	318.24	317.72	315.59	319.82	319.39	318.16	318.11	317.92	318.43	319.16
313.3	313.99	313.66	315.21	315.03	315.52	315.37	313.77	319.01	316.03	317.29	313.43	317.22	315.66	316.5	317.76	311.86	315.44	313.04	314.61	317.97	314.66	314.64	314.81	314.85	314.55	314.15	313.37	313.32	314.63	315.4	315.7	316.25	313.06	315.17	313.38	312.92	317.26	313.54	312.75	314.5	314.96	312.51	314.96	315.9	315.33	313.75	316.27	315.19	315.4
305.72	305.9	306.19	302.85	303.87	305.25	305.06	303.27	303.36	305.14	304.68	304.67	305.33	304.33	306.06	305.5	301.84	306.32	304.62	304.84	304.59	303.73	305.32	305.41	302.62	306.66	304.51	306.78	304.57	304.77	303.17	305.72	304.24	305.47	307.46	305.5	304.16	303.74	302.61	305.45	302.01	304.94	305.68	304.52	301.97	303.9	305.12	304.49	302.73	305.09
313	314.5	312.16	310.91	315.29	313.95	312.13	313.93	316.37	315.17	314.93	315.39	312.03	314.36	315.41	312.15	313.84	314.04	316.17	312.86	314.82	311.52	309.6	313.7	315.88	314.69	313.86	315.53	315.11	313.45	312.57	315.02	312.75	314.02	314	314.45	315.33	314.4	316.31	313.7	315.09	314.89	313.09	313.84	313.78	314.39	315.06	314.52	316.32	314.07
317.4	316.41	315.63	313.67	314.16	314.89	315.52	314.33	315.15	313.47	315.68	314.48	315.88	314.43	314.72	315.98	316.84	313.96	315.8	315.83	312.16	314.41	314.47	314.12	316.43	313.73	314.83	315.3	313.72	312.22	313.05	314.03	312.65	316.45	315.35	313.18	313.3	313.59	314.37	314.73	316.17	313.98	312.62	314.99	318.29	317.17	315.69	313.04	314.7	314.15
297.21	298.58	300.78	300.69	296.75	298.83	300.88	299.18	300.67	300.86	300.31	296.38	299.31	299.45	300.48	301.32	299.76	298.11	301.44	298.75	301.55	300.84	298.44	301.09	299.52	299.02	299.51	300.67	301.4	299.51	299.56	299.47	298.03	302.02	299.86	300.1	301.94	300.72	301.07	302.54	299.02	300.27	299.19	298.98	300.78	300.28	299.11	301.69	298.26	300.56
299.7	299.84	301.94	303.05	297.72	300.36	299.94	298.48	300.76	300.72	299.94	300.49	301.96	298.46	300.76	299.16	303.02	300.83	301.72	300.96	297.29	301.24	299.65	303.65	298.74	301.16	298.53	300.53	300.55	297.93	298.89	299.72	298.48	299.95	298.12	300.05	302.21	300.56	300	300.61	298.79	297.66	299.64	300.06	299.2	301.61	299.86	298.26	301.85	300.42
295.69	293.14	297.26	294.48	295.79	294.97	296.58	293.44	293.96	297.68	295.69	294.28	293.92	295.52	296.03	296.95	293.87	294.87	293.87	292.37	295.75	293.52	295.62	293.87	295.93	294.54	296.08	295.92	293.33	293.51	294.5	294.91	294.37	295.53	292.72	294.51	296.09	295.19	296.08	295.75	294.62	296.73	296.59	295.7	294.23	293.93	294.27	294.54	295.57	295.04
309.98	306.6	307.68	306.16	308.39	307.58	309.31	307.03	307.2	308.38	308.46	307.43	310.27	308	309.36	310.82	309.24	306.49	305.71	311.01	307.77	309.62	308.76	309.63	311.14	308.35	306.42	308.73	311.32	306.86	310.15	307.13	311.15	307.89	308.32	310.34	311.09	309.62	307.73	308.24	308.03	305.91	309.7	307.69	309.13	309.16	309.15	308.95	308.44	309.07
302.93	303.06	303.97	301.28	302.24	300.97	302.58	303.58	303.16	302.56	302.35	302.63	303.27	304.31	303.48	304.03	301.97	304.01	304.49	302.87	302.21	304.35	304.59	304.98	306.88	303.02	301.79	303.26	303.94	303.46	304.53	305.53	303.32	302.99	302.2	303.74	303.13	303.64	302.67	303.37	304.57	302.48	301.52	303.08	302.02	303.04	302.72	303.01	305.41	304.36
315.84	314.75	317.43	316.88	315.91	317.05	318.52	316.84	319.8	315.64	315.27	316.57	319.78	318.08	316.81	315.91	317.76	317.17	317.06	319.92	318.02	315.36	319.09	318.41	319.25	318.09	317	317.62	318.46	319.45	318.28	315.49	318.39	316.56	315.32	315.73	318.27	317.77	316.98	318.78	315.72	316.18	315.74	318.21	317.94	317.56	317.98	320.33	318.99	317.98
315.13	313.24	313.26	312.6	313.23	312.68	314.01	315.08	311.78	312.05	312.21	313.55	311.99	313.03	312.1	314.8	313.54	312.62	314.57	314.34	313.2	313.06	315.23	314.51	315.53	313.53	314.92	311.72	310.92	312	312.66	312.59	313.58	311.64	314.12	316.81	313.2	313.94	314.25	313.36	314.27	313.01	314.2	314.22	314.89	313.28	312.75	317.12	311.79	312.33
311.48	309.56	309.78	311.7	314.02	310.83	311.58	310.42	308.54	309.2	313.76	312.93	309.88	309.18	311.07	309.14	313.77	313.58	309.92	312.99	311.11	308.85	312.39	312.77	311.96	311.66	311.96	309.67	314.3	310.29	314.33	310.51	310.67	311.11	311.61	309.48	311.19	311.76	309.97	310.2	310.52	312.5	313.2	311.66	310.68	313.65	311.74	311.88	312.45	311.24
322.39	325.72	323.43	322.29	325.62	324.63	325.59	324.77	324.54	321.69	323.67	322.54	325.01	325.35	324.8	324	324.65	325.91	323.71	324.1	325.07	324.78	324.76	322.95	325.9	322.54	325.03	321.72	322.16	324.7	323.95	323.66	324.05	324.76	326.14	324.35	323.14	325.34	326.75	327.64	325.4	325.48	324.94	323.98	325.8	323.54	322.89	323.18	324.86	325.07
294.92	298.2	298.38	296.3	297.06	297.52	296.84	298.4	295.62	297.08	297.48	299.6	296.84	294.15	297	293.68	296.59	297.7	297.61	296.16	296.18	296.04	299.55	297.11	295.99	296.84	296.09	294.38	297.25	296.42	295.01	299.25	296.89	298.43	297.24	297.48	296.08	295.41	299.5	297.82	296.5	298.52	295.55	295.07	298.04	297.04	297.55	297.11	295.16	298.31
311.72	315.34	314.84	312.55	313.97	312.07	315.1	311.91	311.65	314.13	310.16	315.44	314.56	313.42	312.34	314.63	312.48	315.02	314.36	315.47	315.25	314.09	312.4	311.04	314.21	315.12	315.13	312.27	314.91	314.89	315.43	314.15	313.78	314.78	315.8	314.88	315.25	312.3	315.6	314.98	314.34	314.54	312.88	312.9	312.85	312.38	311.93	315.96	313.68	312.07
304.35	307.63	305.89	304.55	303.8	305.86	306.19	304.31	304.56	306.9	304.22	303.22	305.36	303.8	305.29	307.66	303.85	303.44	304.8	301.79	305.64	306.61	301.52	304.82	302.82	306.84	302.69	302.16	303.23	304.58	303.42	305.85	305.75	303.13	305.67	305.24	306.65	303.05	305.66	304.94	304.63	304.78	303.5	302.97	306.55	305.16	305.89	306.49	305.25	304.51
302.61	302.88	306.15	304.22	302.65	303.28	303.61	305.05	303.69	302.61	302.1	302.99	304.28	303.64	306.26	302.67	304.42	303.36	303.28	303.98	305.31	300.56	304.25	304.33	301.42	304.35	305.22	304.19	304.06	303.22	302.73	304.54	304.16	303.96	303.09	304.67	304.12	305.5	304.47	304.05	302.52	303.08	302.67	303.61	301.83	303.83	304.64	303.41	306.86	301.16
318.84	316.99	319.12	319.02	319.13	319.35	318.27	321.91	319.85	319.68	321.58	319.6	317.61	319.85	318.26	320.19	319.55	319.67	321.09	321.71	318.1	319.63	320.07	320.83	319.75	318.88	316.96	317.57	318.71	321.21	319.17	317.69	319.75	317.69	317.83	320.68	318.9	318.69	318.76	319.34	318.92	319.2	320.3	319.47	321.47	317.11	321.11	316.81	318.43	321.67
302.07	302.6	303.85	301.74	303.14	304.62	301.67	302.57	301.59	303.67	302.51	302.94	302.53	304.58	304.82	303.08	301.86	303.32	303.08	302.71	302.79	302.43	301.53	303.18	303.09	304.66	303.23	301.95	301.58	299.96	302.2	301.3	304.42	304.93	306.74	302.98	300.48	304.49	304.1	302.42	302.41	303.28	303.63	302.39	303.24	304.6	301.41	303.61	302.57	304.05
299.82	300.91	302.01	300.74	299.01	298.77	303.2	299.67	301.75	303.09	303.5	302.03	302.63	301.17	301.01	300.2	300.49	298.74	304.38	302.62	300.43	302.47	302.3	301.62	304.04	299.97	300.72	300.51	302.77	300.09	300.44	302.06	299.97	300.01	301.16	299.6	301.19	301.8	300.92	299.72	303.56	300.87	302	301.37	299.63	300.49	303.49	301.46	300.63	300.51
316.16	315.59	318.34	317.6	318.51	317.58	316.7	316.92	319	318.16	316.52	314.94	316.72	314.47	316.64	317.93	316.74	314.31	317.78	318.22	318.01	316.55	318.62	316.7	319.46	315.73	316.66	316.16	316.11	318.33	319.9	315.09	319.48	318.34	317.71	317.11	316.17	319.54	315.73	315.28	318.18	318.01	319.62	317.62	317.71	318.89	317.27	314.99	317.33	315.88
315.02	315.04	317.74	316.7	316.86	315.13	316.59	314.87	315.98	315.86	314.08	317.2	314.58	314.81	315.58	315.97	314.35	318.4	314.13	315.93	315.82	314.97	315.78	315.03	318.28	314.41	315.9	314.49	316.16	314.93	316.99	314.49	314.37	314.87	313.19	315.21	315.07	314.99	316.65	313.64	311.34	317.22	315.39	317.04	316.47	314.29	317.86	315.53	314.81	315.38
313.75	311.76	313.37	314.97	311.32	315.57	313.62	309.6	315.59	313.36	313.3	314	313.75	314.04	313.51	313.76	313.65	312.04	314.52	312.34	316.55	312.81	314.27	311.75	313.43	314.26	313.28	313.21	314.58	316.1	312.06	313.02	313.39	314.01	315.6	312.42	312.87	313.09	312.37	314.55	313.83	311.55	315.12	316.13	314.51	312.96	314.11	311.96	314.67	313.63
313.97	312.99	313.76	315.67	314.86	313.35	315.07	312.68	312.04	311.55	312.12	313.8	312.94	312.52	312.55	313.94	314.51	313.05	314.25	314.07	312.92	313.32	312.65	312.39	311.58	313.66	314.47	313.34	314.69	314.48	316.26	313.95	312.68	315.43	313.19	314.76	313.39	312.49	314.65	314.53	314.03	312.86	315.07	311.43	314.77	313.98	314.41	314.2	312.24	313.33
301.24	301.57	303.52	302.48	301.62	304.98	301.76	302.33	302.26	302.27	301.6	302.19	302.89	305.25	302.22	302.49	305.01	303.24	301.24	302.85	304.1	300.92	303.93	302.92	303.04	302.84	300.14	301.34	300.91	303.49	304.35	305	303.34	302.15	305.48	302.87	301.3	303.37	304.75	301.02	302.72	301.94	302.36	300.7	301.14	300.11	304.93	301.78	302.6	304.6
313.99	313.8	313.35	311.03	312.55	312.06	314.25	313.59	312.8	313	311.58	315.07	316.72	313.46	314.38	311.92	314.82	312.09	311.46	310.93	312.4	314.64	311.23	312.96	313.29	314.57	312.65	314.26	312.84	313.5	312.14	315.16	314.57	313.38	311.89	309.69	313.53	312.03	312.93	310.45	313.74	315.57	312.24	312.04	315.07	312.22	314.43	315.44	312.46	314.41
309.31	314.68	311.61	312.4	309.94	310.26	310.65	310.26	308.65	308.94	313.4	309.73	307.51	310.44	311.79	310.33	311.58	310.12	312.2	311.62	309.49	312.94	310.68	309.76	310.07	311.85	309.92	309.3	309.91	310.85	310.36	309.63	309.63	313	310.58	310.58	310.82	310.19	312.13	310.69	311.09	308.9	311.99	311.05	310.09	307.78	308.72	307.97	310.85	309.84
308.55	309.57	306.97	308.42	306.71	310.24	311.04	309.26	310.41	308.87	309.75	311.16	307.35	309.26	309.77	309.92	308.78	309.41	310.93	307.44	308.28	309.47	312.14	307.41	308.03	307.62	306.71	307.56	309.04	309.11	308.16	309.87	307.62	308.5	307.68	309.6	305.98	310.43	309.95	310.45	309.93	309.9	309.75	308.89	306.94	309.47	308.85	308.41	308.96	308.24
318.06	318.62	317.83	317.09	317.96	319.86	319.63	319.98	318.96	315.75	317.73	320.09	319.22	316.94	319.23	320.31	317.85	320.3	319.54	320.28	316.94	319.43	318.71	319.84	316.81	319.5	319.23	317.19	317.41	317.57	315.35	318.06	315.72	318.89	320.28	319.35	318.78	318.5	319.24	319.04	318.6	316.56	315.97	318.78	317.9	316.2	317.99	317.86	321.32	319.19
304.76	306.76	305.85	306.86	307.06	305.64	305.53	305.03	303.98	306.19	305.46	306.37	304.33	306.55	307.17	303.74	304.97	306.14	305.8	304.45	306.19	304.34	306.83	305.01	304.74	305.23	306.54	306.25	306.75	304.14	306.8	303.82	305.52	307.08	304.66	304.36	305.89	304.84	307.56	305.31	304.73	305.51	304.9	304.72	305.4	306.29	303.7	305.23	306.24	303.99
312.28	313.31	315.66	315.44	313.78	314.29	313.67	313.5	313.29	312.41	311.01	313.53	313.88	318.5	312.23	314.98	315.39	311.77	311.24	311.63	312.28	312.34	315.35	313.24	313.56	313.27	310.85	310.96	313.88	313.78	315.36	313.16	311.6	314.24	313.74	313.95	311.39	311.14	310.41	313.23	313.76	312.7	309.15	310.86	312.46	313.27	315.33	310.79	313.7	313.41
295.59	297.12	295.16	296.84	299.61	295.43	296.45	297.85	299.7	296.28	295.78	297.35	298.65	298.43	296.43	294.18	294.3	295.4	294.07	297.14	295.36	293.59	297.39	297.12	297.47	298.31	299.04	296.35	298.87	296.11	293.76	295.45	296.88	297.8	298.27	298.89	296.5	296.76	295.52	296.6	297.43	296.77	294.47	296.31	297.66	297.37	297.61	296.62	298.11	296.29
305.42	310.11	306.65	303.7	306.16	307.43	307.1	305.94	305.64	307.51	307.45	307.25	306.35	307.1	305.51	305.68	307.83	306.85	309.25	307.49	306.02	307.45	309.01	306.25	306.08	307.38	306.6	306.3	305.17	308.82	305.22	308.61	307.17	304.35	306.27	306.32	306.7	307.91	307.73	306.35	304.93	307.06	309.77	305.97	308	308.36	304.74	306.66	304.94	302.39
302.55	303.36	304.53	306.41	302.87	304.87	305.12	303.52	303.77	303.47	302.95	306.04	303.62	304.08	304.41	302.92	304.21	302.86	303.48	305.15	304.29	305.22	303.59	305.74	303.15	305.4	305.9	304.16	304.83	304.39	304.71	304.04	306.71	305.23	303.21	306.37	303.38	305.26	305.64	303.57	304.43	305.1	304.88	305.46	306.41	306.6	302.53	303.02	305.79	304.41
307.24	305.07	303.88	305.88	304.35	301.96	302.53	304.45	305.74	303.01	304.29	304.01	305.2	300.85	303.98	304.01	304.75	303.46	306.06	307.03	306.27	302.13	303.67	304.29	307.12	305.16	305.35	304.08	303.99	304.97	305.76	303.31	307.86	304.21	304.34	302.23	305.81	304.1	303.34	302.15	302.65	301.72	303.85	304.15	303.95	302.78	302.18	304.11	305.04	302.87
311.47	310.6	310.97	311.48	313.65	310.7	308.57	310.61	308.7	309.8	307.44	312.72	310.06	308.93	310.83	309.42	312.66	309.52	309.85	310.22	311.22	313.77	310	309.43	311.97	310.76	310.5	310.15	309.92	309.4	312.44	308.86	309.58	311.55	310.68	309.76	310.56	309.87	311.2	311.48	311.71	311.14	310.34	311.14	311.6	312.25	310.35	310.8	310.12	310.05
304.14	304.57	303.76	303.06	303.74	303.28	302.96	302.93	303.16	301.62	302.83	302.74	299.99	302.62	302.36	303.48	302.44	303.36	302.96	302.32	301.51	299.31	304.42	302.08	303.19	303.36	304.3	303.06	302.68	301.12	301.13	302.08	304.53	301.5	303.16	301.09	302.93	302.63	305.45	304.78	303.76	303.81	302.12	305.25	301.07	303.98	302.21	301.77	301.79	300.54
294.79	295.57	296.42	295.79	298.59	294.76	295.55	293.38	292.8	293.98	293.57	293.96	293.27	294.99	296.38	296.32	293.85	295.03	295.41	294.89	295.44	295.37	296.29	294.36	294.1	295.86	292.44	294.27	291.65	293.7	295.96	297.25	295.38	294.59	296.71	295.27	295.17	296.45	295.05	294.49	296.49	296.48	296.74	293.2	294.45	297.72	294.22	294.23	295.1	294.89
303.73	305.78	306.45	305.08	304.1	303.91	302.35	305.18	304.87	303.79	303.53	306.82	304.77	302.66	303.59	305.4	304.4	303.85	303.46	304.98	303.23	305.27	304.44	304.4	304.15	304.41	304.86	302	304.19	304.61	303.55	304.67	304.53	301.28	303.44	303.05	303.25	304.34	303.47	305.39	305.75	306.35	301.65	303.69	301.51	305.1	305.96	302.38	300.62	303.77
295.4	295.68	293.64	294.29	293.45	294.65	294.88	291.69	292.8	293.8	294.75	291.5	291.18	294.85	293.16	294.99	291.65	293.69	292.93	293.75	296.21	295.19	293.96	293	292.09	294.18	291.59	293.39	294.31	294.19	293.49	296.18	293.07	294.39	293.92	294.07	293.57	293.2	292.51	294.02	295.3	294.98	293.59	292.2	293.04	295.42	294.17	293.23	295	295.2
294.53	296.82	297.04	298.15	298.78	294.64	297.93	297.53	297.4	296.81	295.49	296	295.56	296.44	297.21	295.95	296.56	295.66	297.02	295.41	296.81	294.41	296.98	298.56	295.65	295.73	294.35	294.35	297.83	297.8	296.52	296.91	297.38	295.53	296.57	297.83	296.4	295.53	299.82	296.52	296.85	297.57	299.3	296.53	297.66	296.35	295.23	298.6	296.05	297.98
304.41	306.61	300.36	303.23	303	305.86	305.57	303.91	304.5	305.17	302.64	305.87	302.52	305.56	303.57	301.75	304.38	300.43	305.77	303.61	301.03	303.55	306.81	304.61	303.11	305.32	303.22	303.39	306.39	302.79	303.43	304.64	301.77	302.45	304.62	302.02	303.83	303.81	304.63	302.97	303.74	303.51	301.99	303.17	302.53	302.84	302.8	302.38	301.22	302.72
311.31	315.86	310.8	311.79	312.65	312.3	313.89	313.04	314.15	312.52	311.72	313.95	313.39	312.76	312.24	312.61	311.32	314.64	312.67	313.55	315.55	312.53	312.45	311.98	314.15	310.23	314.74	314.65	314.15	310.42	313	313.9	313.26	312	310.83	312.25	312.18	310.99	311.71	309.46	311.06	313.13	311.93	314.11	312.2	310.95	313.17	312.28	311.35	313.86
296.99	295.97	297.43	298.52	297.97	295.45	300.02	297.85	298.52	299.66	298.63	295.35	297.51	295.8	297.19	298.98	297.17	295.74	297.2	296.16	293.59	297.3	297.96	296.72	295.23	296.04	297.38	297.89	294.71	296.21	296.18	298.64	294.22	297.76	297.38	300.08	299.42	299.11	296.55	298.4	298.07	296.72	295.93	296.72	295.86	296.87	299.65	298	298.68	296.72
303.18	302.33	301.93	303.6	303.37	303.63	305.19	302.73	304.85	303.36	302.68	302.43	304.09	304.62	303.42	304.56	302.56	302.26	302.16	302.63	302.12	304.02	302.5	304.05	302.85	302.9	304.37	301.77	301.2	303.98	302.97	302.8	303.92	304.15	300.88	302.68	303.4	303.87	305.19	302.83	302.74	302.89	304.87	303.37	304.52	303.4	304.75	302.34	303.59	303.67
324.52	325.18	325.09	326.5	324.07	324.49	325.81	327.88	327.22	325.65	324.72	327.14	323.86	323.61	326.42	322.73	326.17	327.09	326.03	323.12	326.04	324.64	324.58	325.25	325.23	324.69	323.05	326.46	324.24	325.34	327.52	326.48	326.18	325.41	326.83	326.78	324.26	326.06	324.26	324.48	324.75	325.88	326.06	325.61	325.68	323.47	325.83	324.43	327.04	325.79
310.8	310.42	310.79	310.87	308.4	308.2	307.51	307.84	308.11	311.08	311.94	310.54	310.91	310.42	311.03	309.38	308.91	310.94	310.77	310.25	311.88	312.38	309.43	311.86	311.36	310.68	310.76	307.74	310.32	310.76	312.83	312.45	310.26	308.6	310.55	311.89	310.35	309.92	310.34	310.4	310.02	312.95	310.62	308.71	310.13	309.92	308.89	311.01	309.41	310.5
303.68	302.54	301.81	301.38	299.63	303.08	302.6	301.53	300.3	300.79	299.2	299.82	301.56	301.62	299.61	297.65	301.4	301.41	299.16	301.16	301.61	297.62	300.7	301.06	298.97	300.15	302.5	301.22	301.66	300.15	300.72	301.15	300.12	301.41	302.44	302.17	301.83	301.85	301.36	303.18	300.3	301.09	300.09	302.11	301.22	302.26	302.37	304.01	303.37	302.77
307.09	307.81	309.95	310.25	309.6	309.8	307.71	308.07	310.1	309.12	309.32	306.45	309.52	308.93	308.81	307.54	309.3	308.93	306.68	306.93	310.86	309.83	307.56	306.32	310.18	308.44	308.18	308.4	307.25	307.74	310.81	310.47	310.61	309.89	306.11	306.75	306.51	308.41	309.84	307.03	311.72	310.26	310.2	307.22	309.68	305.85	305.49	309.28	307.99	309.5
300.03	298.64	298.74	299.52	299.73	299.78	299.41	298.65	300.78	302.55	300.25	298.13	298.57	300.74	300.35	298.18	299.55	300.47	300.37	298.39	300.62	300.44	299.87	300.06	298.14	299.55	299.7	301.76	301.2	303.2	300.39	300.3	302.42	301.77	298.8	299.41	300.43	301.15	300.37	300	298.67	301.27	297.97	300.06	301.89	300.5	300.9	301.71	297.52	299.97
329.86	327.21	328.66	328.83	327.08	327.83	330.52	328.64	328.76	326.65	327.52	329.6	329.8	329.59	328.99	328.47	328.98	328.01	329.35	328.5	328.85	328.98	328.67	327.98	329.18	328.56	326.77	325.28	327.85	327.13	329.64	328.15	331.29	326.24	327.36	328.38	326.61	326.71	325.76	327.63	327.94	328.18	329	329.16	329.82	327.44	329.18	330.4	326.92	329.56
300.75	304.24	302.88	303.42	302.43	302.92	300.57	303.41	304.41	302.53	303.88	303.59	305.91	303.03	302.59	304.42	302.12	301.35	303.49	305.62	305.38	302.43	302.53	303.26	301.73	302.2	302.47	303.6	304.14	303.3	302.71	303.02	302.34	302.95	301.24	305.05	302.14	303.18	302.67	302.23	300.67	303.15	301.1	301.01	302.09	304.05	305.09	302.72	304.12	303.92
318.61	318.89	320.08	317.85	319.75	316.82	318.36	317.19	318.71	317.94	317.63	318.76	319.08	320.17	317.87	320.11	317.55	319.72	318.57	319.3	319.77	318.49	317.41	320.97	316.94	317.96	319.43	319.11	318.74	319.17	318.04	321.79	316.58	317.77	319.9	319.16	316.67	319.99	318.95	318.96	317.17	315.5	318.32	320.95	318.64	319.5	318.3	319.17	317.95	318.95
301.75	302.88	304.21	303.3	304.33	300.87	304.59	303.61	300.83	302.78	300.68	303.95	303.61	302.76	300.98	304.23	304.01	304.09	301.74	303.94	301.75	302.68	304.21	303.01	302.65	304.28	301.97	303.71	301.11	302.33	303.26	305.16	301.75	303.72	304.83	303.63	303	302.66	301.77	303.75	301.71	305.43	301.56	302.87	301.49	302.63	302.31	300.96	303.78	301.57
305.55	307.61	306.8	304.87	307.72	305.01	306.37	303.77	305.24	305.28	304.45	306.76	306.09	306.35	303.9	309	304.96	309.34	304.7	306.83	304.37	305.58	307.37	306.73	303.9	308.74	306.24	305.74	303.6	306.09	305.57	305.25	305.41	307.5	304.92	306.65	308.82	306.18	308.91	305.04	305.01	303.75	305.26	305.53	303.56	308.66	305.99	306.66	306.7	308.15
319.83	318.21	319.33	319.56	321.42	318.64	316.95	318.72	319.39	320.85	319.29	318	319.87	318.75	319.51	319.18	319.96	319.31	319.89	317.85	320.63	315.86	322.28	318.04	317.45	318.16	317.08	318.79	319.71	318.76	318.59	321.7	321.49	322.11	318.14	319.81	319.67	320.77	318.83	317.07	316.82	316.64	321.39	320.95	319.69	319.91	318.28	317.82	319.54	320.49
304.37	302.24	300.19	303.32	304.91	303.23	304.63	304.38	303.7	301.75	304.03	302.91	303.73	302.35	303.65	307.51	305.44	300.64	302.54	302.52	303.14	305.42	303.19	304.36	305.04	305.19	303.99	302.55	304.16	301.69	303.23	304.97	304.93	303.75	304.71	303.58	303.66	302.42	305.46	305.05	305.36	302.39	301.55	305.52	302.81	304.4	301.23	301.74	305.11	304.1
302.44	302.26	302.37	301.74	301.54	303.57	303.94	301.48	302.72	305.43	301.6	303.45	302.46	300.72	302.9	302.52	304.51	300.62	304.03	300.83	305.58	304.77	302.1	302.86	302.77	303.85	301.8	303.58	302.24	302.05	304.33	303.2	301.73	305.32	302.75	302.16	300.7	304.22	301.39	303.08	304.73	303.01	301.98	302.18	302.81	303.8	302.87	304.24	302.41	301.47
313.56	315.75	314.39	312.14	312.79	311.62	316	314.58	315.85	312.14	313.63	316.18	312.97	314.36	315.29	312.39	315.09	312.75	312.88	313.75	316.14	313.88	313.04	314.16	313.12	313.65	314.1	313.96	313.04	314.26	314.15	315.05	313.69	313.93	313.68	316.14	316.15	314.09	313.04	311.31	312.71	313.88	313.17	314.97	313.49	314.81	312.81	312.89	314.43	314.05
302.03	302.3	302.76	303.89	304.23	299.92	304.45	303.93	300.61	302.08	302.46	304.62	304.06	302.61	303.7	306.2	299	302.95	299.5	303.02	304.16	302.36	300.84	303.42	302	304.93	303.75	301.39	300.84	298.97	302.78	303.54	302.11	304.61	303.72	303.87	302.3	303.58	302.48	303.09	302.78	302.06	300.61	303.14	302.45	305.51	305.71	303.06	303.65	304.34
294.26	293.19	292.13	293.85	295.71	294.27	293	293.92	296.74	295.74	295.61	295.24	293.39	293.32	295.36	291.84	294.28	294.42	294.15	293	293.19	295.25	292.78	294.33	292.64	294.2	294.48	293.83	292.35	295.58	292.99	293.56	294.78	295.05	290.79	291.93	292.47	293.57	292.24	292.49	296.77	297.91	292.74	296.94	294.8	295.71	295.27	293.03	293.25	293.23
293.85	292.16	294.54	294.49	294.07	292.98	297.45	294.35	292.43	292.11	294.66	293.72	293.75	293.79	296.51	292.32	294.47	291.89	292.72	294.55	293.58	291.98	293.34	293.74	292.77	294.17	294.75	297.34	293.74	292.78	296.31	294.81	297.8	294.34	295.1	292.3	292.25	294.2	292.44	296	292.44	294.08	294.59	295.59	292.62	293.19	292.75	292.53	293.97	294
302.06	301.26	301.42	299.45	299.76	300.77	302.12	298.41	301.77	298.72	299.31	297.03	301.21	299.65	298.7	299.9	298.65	301.34	298.88	300.72	298.15	302.03	298.18	300.83	301.22	299.99	301.18	303.96	299.9	295.68	299.93	300.78	301.99	299.7	300.23	301.09	300.54	300.42	298.23	300.99	299.82	304.03	298.57	298.63	299.64	298.53	299.38	300.62	298.3	298.33
305.54	308.77	308.05	306.74	305.42	308.66	308.05	307.29	304.98	305.45	307.64	305.65	309.7	305.89	310.64	307.08	307.47	308.04	306.97	304.88	307.92	306.1	303.71	306.39	304.2	305.59	306.57	306.45	306.48	307.64	306.14	307.78	307.67	308.28	307.76	306.7	306.16	303.36	307.32	308.12	307.34	303.13	305.29	308.88	306.64	305.01	306.01	307.54	305.39	306.6
330.84	328.36	328.96	327.61	328.17	326.78	326.33	329.08	326.93	326.14	327.33	327.63	329.7	327.43	330.53	325.91	328.64	329.43	332.32	329.47	327.97	330.13	328.1	327	329.32	327.37	329.78	327.13	328.96	328.59	326.1	328.5	328.52	328.49	328.94	329.74	329.51	328.61	328.98	329.48	328.41	325.39	328.36	326.87	328.66	327.53	328.56	329.05	327.93	330.26
308.11	308.04	310.55	309.5	309.54	310.12	308.8	311.02	309.56	311.73	307.11	311.7	308.86	310.35	309.29	310.71	309.56	310	312.38	308.78	309.84	310.9	310.48	310.19	309.49	309.12	309.63	311.27	309.08	309.04	308.81	308.29	309.22	310.19	310.53	311.84	309.89	309.38	311.87	309.62	311.56	310.35	308.89	308.99	309.9	306.3	309.75	309.61	311.88	308.05
316.56	317.62	320.08	318.4	317.47	318.25	319.37	320.32	319.37	320.13	319.49	316.63	316.76	317.02	317.01	317.31	316.95	317.98	317.72	319.59	318.95	317.91	318.6	319.14	316.05	317.97	318.23	318.97	318.5	316.28	316.87	318.65	318.33	316.52	317.61	318.49	317.84	318.46	315.37	318.53	317.36	316.91	317.99	319.41	318.18	317.51	318.35	318.61	317.42	316.8
318.49	318.97	320.19	317.77	320.8	317.68	318.6	318.52	318.29	316.23	317.84	317.94	318.78	320.62	316.99	317.36	318.73	317.73	318.68	319.6	317.31	316.42	317.66	316.81	315.99	317.5	318.51	316.12	318.67	317.78	316.7	317.84	318.06	317.95	318.6	316.05	318.65	319.45	319.43	317.05	318.78	317.78	319.16	316.24	317.06	319.06	320.18	314.84	317.96	317.18
310.19	312.57	311.29	313.36	314.2	313.23	314.12	311.98	314.76	310.94	313.73	312.51	315.08	314.51	313.12	312.37	313.21	313.08	313.36	313.5	312.17	313.72	313.06	311.22	313.96	310.41	310.79	312.53	312.85	311.69	312.91	312.38	312.36	313.28	313.31	311.08	312.65	314.48	312.38	314.34	311.22	312.44	314.28	311.62	311.45	312.75	311.28	311.61	310.13	311.24
305.83	303.29	302.74	302	301.88	305.87	304.17	301.58	303.69	301.75	302.89	304.1	303.69	302.24	301.71	300.11	301.14	302.12	302.94	300.88	302.41	301.87	304.03	302.95	302.86	303.75	302.73	299.75	300.87	300.02	302.3	304.81	305.43	302.4	302.08	304.75	301.97	303.55	303.61	302.06	300.99	302.27	302.73	303.84	301.16	302.2	302.08	305.51	305.89	304.32
295.03	295.35	294.32	295.83	294.29	297.28	293.26	295.89	295.13	293.76	297.08	291.85	296.48	295.69	294.91	297.06	293.34	295.68	294.89	293.6	292.8	295.38	296.11	293.75	292.51	294.07	295.77	294.8	294.51	294.84	294.95	294.17	293.35	294.43	294.75	297.21	297.3	296.96	295.27	293.93	293.66	292.46	295.36	294.38	295.96	296.87	298.27	292.41	295.2	294.27
300.66	300.76	299.46	303.66	301.78	298.91	300.87	301.12	301.72	298.79	298.8	300.72	301.54	300.43	301.95	301.86	301.24	300.17	302.07	300.15	301.41	302.18	300.17	301.53	301.86	303.54	301.45	299.62	299.88	300.85	301.71	301.36	302.17	300.74	302.34	301.13	300.74	300.67	300.97	302.88	303.43	302.8	299.39	300.35	300.67	300.94	299.07	300.07	298.89	298.97
301.17	298.98	299.77	298.95	301.07	300.55	300.64	297.87	299.47	297.84	295.81	299.99	298.92	301.63	303.19	298.35	301.03	299.8	299.77	300.45	298.62	303.19	302.92	300.67	300.05	299.3	300.75	299.98	302.63	298.7	302.06	299.13	300.6	298.78	303.29	300.29	300.83	300.43	299.66	299.57	297.35	301.32	300.72	298.2	298.79	298.9	299.08	299.73	298.32	299.99
304.67	307.01	305.39	304.89	307.21	306.66	305.04	305.52	305.03	306.74	305.69	304.75	305.06	305.85	307.21	304.82	306.73	304.84	305.49	305.21	305.26	308.28	304.06	304.42	304.74	303.93	306.17	305.6	307.08	306.01	305.76	306.08	304.58	306.85	304.26	304.09	307.01	304.95	305.7	304.86	304.85	304.22	305.05	307.71	302.87	305.51	306.77	304.1	307.51	303.44
302.05	306.18	304.36	306.01	308.28	305.44	304.15	304.81	308.63	307.29	306.24	308.74	307.47	307.06	306.11	306.91	304.75	308.21	304.03	306.48	305.41	307.6	307.79	304.77	305.94	306.19	307.62	304.61	304.93	308.22	307.59	306.18	308.53	306.47	306.61	308.14	306.3	304.41	307.55	306.52	305.29	306.75	304.82	306.94	305.28	306.7	306.29	308.79	304.43	306.01
295.46	295.69	293.84	294.61	293.67	296.52	293.05	297.5	294.95	293.82	295.71	293.8	294.77	295.58	296.36	295.48	294.1	294.93	294.13	296.03	295.04	295.46	293.14	294.07	295.38	296.54	294.45	295.06	296.65	294.9	297.24	294.58	296.05	294.7	294.48	293.41	293.92	295.26	297.31	291.74	296.12	296.3	293.79	294.78	294.59	295.2	295.86	295.1	297.19	294.57
318.63	319.41	318.19	319.04	318.1	316.82	319.52	319.52	318.75	320.16	319.5	320.59	319.75	319.55	318.61	317.83	319.89	320.27	317.85	321.9	321.37	320.21	319.02	319.74	319.84	317.7	318.66	319.24	319.77	317.68	319.3	317.33	317.61	320.06	322.19	320.16	319.91	321.24	320.93	320.96	319.59	318.05	317.42	320.22	317.69	318.02	319.83	316.75	321.52	318.8
305.99	309.47	306.29	306.93	305.6	307.03	304.53	307.7	307.1	309.69	306.67	305.38	306.78	304.54	307.57	307.2	304.1	308.02	306.99	305.43	304.51	307.37	306.43	305.67	307.4	305.07	307	307.51	303.69	306.65	307.25	309.16	303.97	305.28	307.73	306.12	305.3	305.75	309.6	306.44	308.99	307.04	305.12	304.24	306.23	305.91	308.68	306.46	303.82	306.36
303.99	302.03	304.58	303.91	303.3	303.1	304.1	302.93	302.42	305.17	301.21	304.21	301.37	302.62	304.2	301.83	304.14	304.7	303.79	301.83	303.12	301.78	304.36	304.6	304.54	302.42	302.92	301.09	306.67	302.53	303.74	301.95	305.21	304.74	303.69	306.57	303.02	303.19	303.08	306.52	301.27	305.52	303.49	303.45	303.48	303.21	301.14	302.3	302.9	301.75
306.46	306.52	308.61	309.52	304.65	307.95	308.09	306.74	307.59	305.69	306.81	306.46	309.05	307.74	305.22	306.16	306.89	309.4	306.55	308.29	308.47	306.64	307.54	307.31	307.56	306.51	308.27	306.47	308.2	308.1	305.7	309.62	307.12	309.14	307.07	307.64	305.4	306.07	308.75	305.48	307.4	308.62	306.32	305.74	307.72	304.49	305.89	308.55	308.56	307.31
297.81	298.83	296.19	295.48	297.65	294.87	296.82	296.44	296.37	296.96	297.9	295.93	297.95	295.84	295.64	297.46	299.11	296.62	297.07	297.7	298.2	295.36	298.4	297.41	298.09	295.87	296.78	296.56	297.61	299.62	297.11	297.83	297.44	295.85	296.2	295.37	296.71	295.82	296.56	297.43	298.5	294.09	297.47	296.92	298.5	298.05	293.62	297.26	295.33	298.93
312.09	312.38	312.49	308.87	310.51	310.9	313.15	310.6	312.6	311.73	312.34	309.12	310.56	312.63	311.37	309.97	311.31	313.9	313.22	310.02	309.76	310.75	310.06	311.34	310.18	313.86	311.3	310.11	311.33	311.67	310.29	311.25	312.91	312.94	309.55	311.85	312.15	309.03	309.34	310.2	311.21	310.98	311.87	310.68	311.39	312.88	308.16	311.68	308.29	311.14
295.33	294.32	292.55	294.02	294.41	293.2	296.52	297.14	294.56	295.62	293.87	294	297.01	294.91	296.21	295.17	296.45	292.46	292.88	294.97	294.82	297.65	296.03	295.88	296.77	292.97	294.13	294.68	297.37	295.56	294.9	291.68	294.85	294.15	292.96	296.02	294.27	297.77	292.91	296.55	294.69	295.29	294.45	293.28	297.29	296.11	295.3	292.57	294.97	297.82
303.23	302.85	303.52	304.99	301.08	301.85	301.68	302.62	302.78	303.63	303.8	303.04	303.28	301.53	302.26	305.28	305.27	303.79	302.13	303.81	302.08	301.55	300.59	301.53	303.39	302.1	303.85	304.91	302.19	302.8	302.81	303.86	302.24	302.07	303.13	303.31	303.27	306.31	304.04	302.26	303.4	305.52	302.33	303.15	304.19	301.96	304.51	302.62	303.75	304.07
313.29	315.34	314.24	313.75	313.94	315.91	313.77	317.3	312.67	312.57	314.02	316	313.82	313.1	315.75	316.35	313.48	315.42	312.69	316.22	314.55	316.22	314.39	316.03	315.48	316.6	315.53	311.87	314.79	318.07	312.82	314.06	313.31	316.11	314.38	310.62	312.75	314	313.34	314.96	314.04	313.76	313.56	313.73	315.2	313.96	313.96	313.02	312.57	311.95
325.32	327.11	325.48	327.31	324.41	327.64	326.28	329.31	328.94	326.72	329.05	325.72	326.16	328.13	330.52	329.26	329.53	329.49	328.14	327.2	329.21	329.04	326.29	329.46	329.18	329.44	327.55	326.88	327.49	326.74	325.95	324.59	326.89	330.23	327.27	328.69	328.72	326.29	329.66	328.94	329.5	326.04	325.16	330.67	329.28	327.45	328.51	329.18	326.92	326.08
316.52	319.28	317.12	318.52	317.6	317.65	317.17	314.7	314.39	317.09	317.73	316.69	319.07	320.31	316.58	316.2	318.34	315.1	316.76	317.3	316.07	313.17	317.21	317.59	318.78	318.85	317.14	315.16	317.23	315	320.11	316.16	313.95	315.12	315.42	316.8	317.6	317.44	316.37	317.38	314.9	317.75	317.05	316.08	315.05	316.09	315.93	317.91	315.57	316.6
302.3	301.81	301.18	297.83	302.21	298.58	298.96	299.16	301.26	301.03	301.62	298.73	299.48	301.77	299.88	303.32	299.3	302.03	301.95	301.93	300.83	299.34	301.48	301.3	299.8	302.4	301.45	301.35	301.48	299.2	301.62	300.91	301.74	301.45	301.96	297.84	301.73	300.92	303.66	302.87	300.13	302.02	299.28	301.17	299.75	301.96	301.36	299.72	302.12	302.44
314.11	313.19	314.66	311.75	314.79	314.33	314.73	314.44	316.26	313.99	315.2	313.36	312.79	313.66	313.79	312.34	312.45	312.54	312.95	314.92	312.46	314.01	317.36	312.69	315.47	315.17	315.4	313.6	316.42	314.4	316.55	314.87	313.5	313.47	313.19	312.3	312.56	312.15	313.04	316.04	313.51	314.74	314.57	313.84	313.07	315.58	314.32	313.08	312.97	315.45
296.04	294.77	292.45	294.45	295.41	293.89	294.98	294.29	295.48	295.11	295.55	292.96	292.37	292.88	297.17	294.76	295.16	295.34	295.41	296.27	295.18	296	293.33	293.88	293.75	292.85	294.58	293.96	296.6	294.66	297.32	293.59	294.24	295.64	293.04	294.95	295.72	293.17	295.36	292.2	293.83	293.11	297.99	295.43	293.46	293.27	293.81	296.48	295.55	294.14
317.27	314.61	317.41	314.43	314.3	314.67	314.88	314.6	313.14	314.46	313.94	313.41	315.4	312.96	314.77	314.57	314.13	314.97	314.06	312.41	314.25	314.43	314.66	314.99	314.1	316.28	311.59	316.57	312.88	314.94	314.72	314.46	314.18	315.6	314.31	315.38	313.84	314.81	313.58	315.34	317.2	314.94	316.22	312.54	316.16	315.61	314.3	313.61	315.38	315.28
303.57	302.85	302.5	301.78	301.54	304.14	303.47	304.36	301.58	304.2	303.74	301.22	301.6	301.41	300.32	304.45	301.95	304.84	301.12	301.86	303.28	303.07	302.73	302.33	303.61	304.86	304.39	303.69	302.37	302.81	301.83	300.99	303.67	301.4	301.76	304.72	300.73	302.74	304.33	302.64	304.65	304	302.37	301.39	301.02	304.19	303.49	304.43	302.38	303.11
316.14	315.84	314.45	314.46	313.98	317.01	313.74	313.16	315.56	313.02	313.84	315.84	315.65	314.83	315.3	316.35	316.65	314.64	311.58	315.75	317.11	314.69	314.47	316.73	312.16	314.5	315.65	313.94	313.37	315.64	313.74	313.6	314.21	313.58	312.97	316.49	315.1	313.76	313.93	315.42	312.57	313.65	314.57	314.91	311.91	314.67	316.18	313.95	314.6	314.94
299.03	302.85	301.85	304.18	305.05	305.49	300.95	301.13	301.94	305.5	302.19	303.03	303.41	300.4	304.25	302.81	302.48	303.83	303.36	302.61	302.35	303.41	302.27	304.51	304.55	299.01	303.78	303.01	301.96	304.23	304.96	299.52	304.3	300.96	302.36	302.23	301.9	303.68	303.3	303.51	304.27	304.02	303.97	302.04	299.12	302.93	301.28	301.05	301.96	302.25
303.06	304.06	302.3	303.39	302.18	301.96	305.38	303.31	303.68	303.01	303.01	302.79	301.87	304.61	303.19	304.16	303.52	302.4	301.07	306.66	301.38	303.22	302.94	305.02	305.71	302.83	304.03	302.8	303.6	302.46	303.22	308.07	303.15	303.85	303.45	304.01	302.97	303.87	301.9	303.79	304.1	302.95	306.09	304.89	302.91	302.95	301.8	300.77	303.84	301.43
311.84	314.8	313.81	313.07	312.83	313.2	313.81	310.17	312.68	313.89	313.67	311.81	314.48	313.48	313.18	313.6	310.94	315.21	310.83	311.46	313.23	310.78	312.49	315.7	312.6	314.89	312.61	310.77	313.93	312.21	314.35	314.62	312.63	317.06	313.1	311.49	312.65	311.46	312.16	313.16	312.58	312.57	312.44	312.63	314.86	313.95	313.06	313.49	313.32	313.07
324.58	324.38	325.52	326.48	323.46	327.67	325.54	323.9	324.67	323.83	323.73	324.49	325.57	324.81	324.82	324.01	326.34	325.41	327.37	326.5	325.43	324.03	326.42	326.26	325.17	325.96	324.49	326.5	324.59	325.7	325.97	322.03	323.67	324.33	325.79	323	326.8	325.17	326.44	325	327.93	325.79	325.28	327.35	324.19	325.44	325.93	324.59	325.17	324.74
302.7	300.5	304.27	302.34	304.41	302.93	304.71	303.57	302.79	302.31	304.09	304.17	304.85	305.08	303.11	302.63	305.87	306.86	302.44	304.14	303.79	300.15	306.9	303.24	304.27	304.52	302.89	302.73	303.62	303.47	302.49	303.03	302.33	305.54	303.16	302.7	302.79	303.26	303.72	302.83	304.89	303.32	302.93	302.28	302.61	304.72	303.57	304.35	303.6	300.53
324.27	324.28	325.76	327.3	324.37	325.63	323.97	325.96	328.06	325.72	324.62	326.03	323.68	325.53	324.25	326.14	322.77	325.64	325.71	324.74	328.87	327.06	324.44	325.89	326.66	322.93	325.45	324.32	326.45	325.9	323.64	324.39	326.64	326.06	327.95	326.66	326.91	325.13	325.2	326.26	321.63	325.92	325.18	325.33	324.71	326.21	326.33	325.83	326.41	325.4
316.37	318.71	316.87	316.22	320.33	318.15	316.34	319.52	317.74	318.09	318.46	317.51	319.05	317.82	317.18	318.06	319.15	319.72	321.06	319.97	319.67	318.06	318.41	317.04	315.56	318.57	318.39	314.89	317.35	316.83	317.24	315.69	318	317.18	317.36	316.54	316.84	320.2	317.31	316.82	317.75	318.47	318.34	321.2	320.14	317.45	318.45	319.13	316.21	318.47
298.04	301.39	301.56	298.17	300.83	299.49	300.89	301.3	298.46	302.63	302.61	301.37	299.54	300.12	299.45	301.99	301.1	298.41	301.22	297.64	300.36	300.03	302.53	298.04	300.62	299.18	298.68	299.19	298.02	300.81	300.27	303.02	300.92	299.62	302.4	299.17	300.02	298.81	298.09	299.46	297.87	299.96	300.79	300.69	300.19	301.06	300.11	301.37	299.68	296
310.4	313.98	310.75	312.77	315	310.46	310.75	311.77	312.24	313.98	313.15	313.25	310.99	312.85	313.55	313.65	315.15	312.2	310.86	313.58	313.89	312.62	315.68	310.82	313.3	309.12	311.37	313.61	312.07	313.17	312.3	311.53	311.74	312.66	312.5	311.39	310.81	313.95	314.86	313.66	312.86	309.37	311.33	312.15	313.14	311.78	311.05	313.79	316.31	311.69
304.61	302.14	305.25	305.38	304.76	301.75	303.15	304.35	304.06	304.37	304.73	304.06	304.14	301.72	303.96	304.81	306.66	304.76	304.87	305.73	303.25	304.17	302.18	304.75	305.65	306.34	302.9	306.29	304.01	303.79	306.37	305.74	305.82	303.49	302.43	305.43	301.24	304.27	302.78	305.04	305.02	305.82	303.52	305.04	304.84	304.3	305.94	306.6	302.1	303.34
315.61	316.43	313.35	315.48	315.68	314.51	315.08	317.5	315.9	317.05	315.29	314.52	318.76	313.33	316.75	314.93	316.59	314.84	313.6	315.51	317.37	317.25	316.2	315.98	316.45	316.77	312.34	315.99	316.37	315.45	317.84	314.23	317.44	313.26	317.93	315.82	316.25	315.35	315.62	315.55	314.35	314.54	315.36	315.58	316.79	316.91	314.31	315.86	315.34	316.94
318.57	314.65	312.54	316.85	314.47	318.39	316.14	317.86	315.53	316.45	316	319.03	318.35	315.13	314.07	315.88	315.25	317.25	312.8	320.14	314.09	315.95	315.03	318.01	313.77	313.14	312.97	316.8	313.45	315.73	315.12	314.98	317.97	315.92	315.49	316.07	316.19	315.65	315.18	315.64	314.74	317.3	315.82	316.17	314.85	315.49	316.39	315.36	317.75	313.95
298.64	294.29	293.57	295.42	293.34	293.86	295.85	297.58	295.51	293.84	295.62	296.01	294.57	295.13	295.99	292.2	296.7	295.08	295.42	293.98	296.4	294.94	293.98	295.11	292.75	294.98	293.48	293.83	295.28	293.6	293.23	292.92	294.54	295.88	294.88	291.71	296.97	295.66	295.89	296.43	295.94	296.87	294.71	292.34	295.16	296.4	293.68	295.33	293.33	293.07
306.09	309.5	306.23	306.52	309.82	305.52	309.26	306.65	306.99	303.78	306.36	308.41	306.9	308.11	307.72	311.07	305.74	307.87	307.77	309.06	308.48	308.02	306.7	304.95	306.46	308.23	308.23	307.19	307.54	307.01	306.52	307.02	307.76	307.14	306.69	306.24	304.52	306.58	307.09	306.33	306.08	307.8	308.22	307.93	305.71	305.05	308.17	305.61	305.82	306.29
307.01	307.83	307.55	306.6	306.05	306.32	308.97	305.92	311.23	306.36	306.71	307.7	308.19	308.54	306.56	308.12	309.74	307.16	307.92	308.4	308.05	306.89	308.94	307.57	307.66	308.31	307.24	306.14	308.86	309.53	306.81	307.06	307.27	306.53	308.91	304.96	306.8	306.82	307.94	304.51	307.65	307.65	307.76	308.25	306.44	308.4	308.02	307.38	307.61	307.2
302.39	301.92	302.69	303.45	305.37	302.81	303.28	304.74	301.52	302.39	300.91	301.37	304.77	301.56	299.76	304.41	303.59	300.88	302.48	302.35	302.08	304.41	303.08	302.73	303.29	305.05	304.76	302.16	300.69	301.74	300.34	302.83	302.63	302.95	301.88	301.93	303.09	302.96	300.69	301.54	303.43	302.28	302.18	302.67	303.05	304.15	305.13	302.44	302.61	304.3
314.44	314.77	312.1	314.37	314.76	310.47	310.95	315.03	313.53	312.22	314.15	311.83	312.87	312.22	312.17	312.92	315.72	315.26	310.49	313.69	315.19	314.45	312.06	312.35	312.63	313.09	313.09	314.85	315.68	313.23	313.46	315.42	314.28	313.08	313.42	314.07	314.92	313.6	313.55	314.11	312.16	312.28	314.51	313.56	311.57	312.24	314.32	314.35	314.48	315.23
293.51	296.17	292.91	295.74	293.03	295.44	294.09	294.65	295.37	296.95	295.56	298.56	296.07	296.23	295.48	298.54	294.92	295.64	293.87	294.01	296.62	297.35	296.61	293.76	294.33	297.39	296.25	295.83	296.23	294.93	295.13	294.59	295.66	292.33	291.2	296.92	296.47	295.19	296.11	294.9	294.06	294.75	294.34	294.17	296.75	292.93	298.01	293.91	292.68	295.69
313.3	314.23	313.44	313.22	313.4	311.41	313.22	314.78	316.87	314.06	315.07	314.46	312.01	313.63	315.03	314.01	313.98	314.93	313.16	313.61	312.86	315.36	312.99	314.91	314.79	313.31	312.8	314.57	312.19	314.86	314.52	312.39	312.19	316.29	313.73	315.8	313.68	313.53	314.5	315.5	312.88	311.96	313.62	311.29	311.19	312.72	313.07	315.12	313.32	313.71
306.69	305.96	306.14	304.71	306.77	308.27	306.08	306.34	306.77	307.51	305.94	307.7	303.24	305.56	306.03	305.75	305.22	306.32	307.12	304.43	306.33	305.36	307.74	305.7	303.43	305.53	308.73	305.14	307.75	305.81	304.75	307.12	306.39	303.93	305.57	303.77	304.72	303.93	305.67	306.18	306.48	301.96	305.48	305.79	305.87	307.57	306.2	304.29	304.74	306.4
309.6	310.81	310.75	310.83	309.48	309.51	311.67	311.26	311.17	307.6	313.16	309.87	310.65	310.13	311.83	311.84	310.15	310.16	311.02	309.87	308.49	311.11	310.75	309.24	309.9	308.54	310.89	311.1	312.11	309.68	312.05	307.35	312.24	310.91	312.13	309.94	311.33	311.07	310.97	312.39	311.15	310.29	311.89	311.45	310.13	309.93	311.02	309.06	310.6	310.57
312.84	312.78	311.04	309.6	311.42	310.79	309.63	311.53	309.25	311.84	308.52	310.88	310.7	308.59	307.19	311.14	312.38	312.28	309.98	312.18	312.11	313.39	314.02	311.52	312.54	311.08	310.29	311.58	311.29	313.36	311.98	309.81	311.96	313.27	311.82	310.74	312.89	313.4	310.52	311.61	309.97	314.74	314.64	311.23	311.02	311.62	311.29	311.9	311.58	310.03
317.43	317.89	316.05	315.98	316.3	315.34	318.69	316.67	317.5	316.27	317.74	315.05	316.07	314.05	313.94	315.42	314.56	316.89	315.01	315.61	315.46	315.64	316.36	315.22	318.31	314.35	313.72	316.17	314.44	314.49	316.38	317.24	316.45	315.8	316.58	315.94	315.26	314.47	314.74	315.89	316.28	314.44	316.33	316.6	315.4	315.4	314.2	315.77	314.48	316.44
302.18	301.47	300.93	303.07	303.2	302.99	303.44	302.46	302.32	302.34	304.85	301.35	303.15	299.64	299.67	302.98	303.34	303	302.15	299.35	301.43	304.6	304.44	304.01	301.07	302.12	302.46	303.4	301.67	305.36	301.87	300.26	301.91	300.3	302.93	303.7	301.03	302.3	301.41	303.9	302.91	301.19	301.34	302	300.75	302.34	301.73	304.19	302.88	300.76
294.04	294.58	294.39	291.04	293.58	294.48	295.6	294.38	293.73	296.8	293.89	293.12	294.62	296.2	293.44	295.92	293.66	294.07	293.35	294.13	297.97	292.8	293.38	293.1	292.15	294.5	294.66	294.53	295.06	296.23	295.95	294.78	294.12	292.6	293.85	295.28	293.29	296.65	294.5	292.26	296.34	293.54	293.39	293.47	295.36	294.4	292.28	292.26	295.44	293.86
310.36	309.95	305.16	308.17	310.24	309.2	309.31	309.14	309.38	307.48	308.95	309.5	308.82	305.92	307.35	309.49	307.28	310.27	309.54	308.02	311.25	309.46	306.88	309.25	310.14	309.14	308.75	309.9	309.1	311.97	306.71	306.92	308.71	308.21	310.05	309.68	310.02	311.38	309.3	309.74	310.05	308.48	309.21	308.83	304.9	310.54	308.12	308.91	306.77	308.37
294.52	295.68	296.13	297.24	298.08	300.08	295.74	295.03	297.82	293.88	295.47	295.08	297.36	296.29	296.99	297.72	298.31	297.18	295.03	299.35	295.94	297.34	299.12	298.82	296.64	298.63	298.05	295.3	298.41	298.15	294.35	297.89	297.15	296.24	295.26	297.34	296.81	297.78	297.25	299.62	295.98	299.98	298.14	297.73	297.95	296.08	297.04	297.97	299.11	296.62
309.78	313.13	311.35	310.96	309.92	311.39	309.4	313.27	312.9	309.66	313.36	312.41	313.48	311.94	311.82	312.66	315.76	311.09	311.8	313.24	311.99	313.48	312.57	312.63	311.67	310.8	311.56	312.25	311.81	311.88	310.3	309.7	308.02	310.63	308.33	311.46	311.62	312.51	311.75	312.54	312.14	311.88	312.59	312.79	310.31	312.64	311.17	310.03	312.36	311.44
304.85	305.49	303.15	303.2	305.87	304.32	303.58	302.95	303.04	303.04	307.75	307.91	306.62	303.41	303.01	303.62	303.73	304.1	302.52	302.91	302.99	305.56	303.3	303.73	305.47	304.88	303.28	304.29	307.25	303.88	304.87	305.41	304.7	302.46	305.54	307.24	305.8	305.79	303.6	305.49	304.12	307.31	302.85	304.99	303.96	303.07	304.25	303.46	305.26	301.56
312.17	314.62	310.97	312.93	310.22	313.56	312.58	312.34	312.97	316.49	310.74	313.17	313.86	311.44	310.81	313.1	313.84	315.18	311.97	310.33	313.17	310.61	313.35	313.05	314.55	310.94	313.56	310.51	312.35	312.83	309.8	311.54	312.81	310.2	311.52	310.5	311.52	312.67	310.78	311.88	313.37	310.73	308.53	311.4	312.43	311.55	312	310.71	311.95	312.73
319.07	318.99	320.41	317.12	318.54	319.24	318.13	318.25	317.29	318.33	319.08	320.23	316.64	318.39	320.7	316.72	316.94	318.27	316.94	316.54	319.62	318.2	317.17	319.22	320.62	319.1	320.02	320.58	318.68	319.79	316.92	317.85	320.48	319.06	317.47	318.54	318.71	318.29	319.83	318.08	317.24	322.47	316.95	319.92	317	319.56	319.89	320.95	318.83	320.14
312.76	315.8	312.29	314.83	312.27	314.15	312.24	312.73	314.44	311.53	313.03	311.29	314.94	316.9	315.07	313.84	312.15	313.65	315.42	315.33	311.71	312.27	311.51	316.12	314.85	313.77	317.11	313.65	312.65	311.44	313.16	315.73	314.57	314.47	314.23	314.78	315.48	313.21	315.65	311.1	314.34	314.05	314.48	314.83	310.93	314.19	313.16	314.82	315.35	314.56
304.04	303.08	303.68	304.31	301.95	304.06	302.01	302.63	301.71	304.82	302.52	303.23	302.51	303.28	301.7	303.73	303.85	301.99	301.67	303.78	302.39	302.89	303.74	302.14	301.5	303.95	303.02	301.54	302.51	305.44	304.87	303.74	301.85	302.79	304.29	302.06	302.43	303.58	300.91	303.15	303.3	302.08	297.81	303.7	302.39	306.45	301.11	301.08	304.97	303.27
305.74	304.3	304.49	303.36	304.98	304.9	304.21	302.85	303.46	304.68	305.11	305.38	302.58	302.97	302.97	302.59	307.85	302.46	304.28	304.65	304.01	305.15	303.43	303.21	303.95	305.14	305.34	304.62	302.26	302.45	304.71	303.02	305.01	303.9	306.14	304.38	303.34	304.81	304.23	306.15	304.99	301.96	302.93	302.8	304.9	306.1	304.74	305.38	304.37	304.49
299.75	299.48	298.56	298.67	298.48	301.28	299.57	301.12	300.52	300.34	300.27	299.36	302.71	300.29	300.6	300.46	300.9	300.51	300.68	297.2	299.98	297.66	296.35	300.79	299	297.88	304.11	301.5	298.58	300.39	298.94	299.49	302.26	300.92	300.4	298.4	300.49	297.97	298.93	299.62	299.96	300.92	299.78	299.76	300.74	299.45	300.61	300.02	299.82	299.8
295.73	295.55	295.76	294.4	293.63	295.71	295.94	296.06	292.63	295.06	292.42	292.56	294.48	296.83	295.41	294.26	297.41	292.72	295.23	295.11	294.93	292.23	295.57	295.63	296.71	295.12	292.22	298.38	293.98	291.62	294.34	294.87	296.08	294.88	291.78	295.36	295.21	296.08	294.46	295.91	296.13	295.05	297.15	292.58	294.93	293.2	294.55	295.35	294.54	295.88
311.62	314.06	315.08	314.89	313.89	314.44	314.76	314.07	315.09	310.44	313.94	312.45	314.99	315.88	312.42	312.55	313.63	312.92	311.14	314.43	314.64	314.56	312.49	313.27	312.67	315.46	313.69	314.1	314.42	314.83	313.68	315.25	313.58	313.95	313.97	313.82	312.61	313.33	310.56	314.31	313.55	313.45	313.34	316.66	314.07	312.8	316.15	314.26	316.34	314.14
327.63	326.3	326.81	327.51	328.28	327.52	326.35	326.39	326.49	324.97	328.67	328.78	324.49	328.09	326.23	326.18	326.02	325.69	326.55	324.49	327.15	326.58	326.09	327.38	328.18	329.96	326.8	328.1	328.54	325.64	328.06	327.57	327.23	326.39	327.51	326.91	328.45	327.75	327.73	327.44	325.39	328.44	328.7	325.7	325.89	324.92	325.2	325.46	327.75	330
327.21	326.27	326.37	327.84	326.02	326.54	326.22	329.09	327.67	325.74	327.49	327.2	326.63	327.71	328.14	327.73	326.8	326.38	326.71	327.39	328.47	327.4	326.22	328.68	328.61	325.31	327.42	327.93	325.44	328.88	325.06	327.08	328.13	329.07	329.72	327.1	328.62	326.95	328.45	325.56	327.11	325.42	327.4	325.62	328.77	327.56	329.73	326.94	325.51	329.06
308.78	310.62	310.85	309.51	310.43	308.71	309.54	310.41	310.22	310.65	310.48	311.46	307.63	312.69	310.44	311.1	310.96	309.35	310.99	311.08	312.84	312.83	310.32	311.6	310.53	311.55	307.77	310.61	312.52	309.76	313.68	311.67	310.35	309.52	309.16	311.54	307.34	309.53	311.06	312.74	312.95	312.36	311.76	310.29	308.78	310.15	310.77	310.84	307.36	311.75
312.88	312.81	311.25	310.75	311.24	314.25	311.56	313.69	313.5	312.63	314.7	313.42	311.55	314.54	311.17	313.38	314.23	314.49	312.63	313.78	311.51	311.63	312.9	312.96	311.79	314.18	314.19	314.51	311.58	311.22	311.19	313.71	314.01	314.91	311.89	311.51	312.46	313.5	312.54	310.77	311.8	315.09	310.18	311.84	315.25	312.64	312.68	311.52	311.47	314.05
308.95	305.87	306.48	303.4	306.34	308.77	305.01	308.29	307.3	304.63	306.43	305.03	306.42	306.52	304.92	305.74	304.41	304.7	307.87	304.97	305.79	305.88	305.41	304.59	305.46	305.77	307.28	307.03	307.46	305.71	306	305.29	306.09	306.09	304.58	307.09	307.43	307.42	305.24	307.9	304.79	307.21	306.14	307.3	304.59	303.9	305.45	307.87	304.43	306.23
328.4	327.9	327.48	328.6	328.72	329.52	328.3	327.58	328	329.21	327.54	327.62	328.48	327.98	327.84	327.7	328.72	325.29	327.86	329.6	328.81	330.25	328.15	325.27	326.48	328.68	327.92	328.45	326.67	327.05	328.09	325.14	328.05	325.31	327.73	328.56	326.96	327.07	327.11	325.5	326.52	329.59	329.32	326.73	328.2	327.53	330.02	326.99	330.2	329.05
301.77	300.22	302.2	300.14	301.04	301.09	300.89	301.21	302.13	300.55	303.12	301.18	300.02	301.66	301.44	302.54	300.25	300.04	300.43	301.5	301.26	300.91	302.79	300.01	299.45	299.45	301.28	299.34	301.2	302.68	301.3	303.14	301.33	301.89	300.49	302.13	302.47	302.56	301.72	300.29	301.32	300.48	300.12	298.38	303.92	299.08	302.45	300.73	300.55	301.33
315.28	316.37	318.22	317.72	318.82	315.25	315.11	315.44	314.59	314.72	313.38	313.99	313.38	315.38	313.05	314.3	316.23	313.9	314.16	317.07	314.96	312.94	313.73	314.1	313.12	313.69	315.49	315.07	315.05	315.13	316.6	316.99	314.35	315.34	313.71	314.52	317.41	312.14	318.17	315.32	314.65	317.37	315.21	315.58	314.75	315.95	315.41	315.34	314.62	310.72
296.56	295.13	294.76	296.33	295.11	291.98	293.31	294.29	293.24	295.55	290.95	292.56	294.69	293.95	293.35	293.89	294.44	295.09	293.83	294.74	295.09	294.04	292.54	291.85	294.72	294.05	293.37	295.17	294.34	291.69	294.97	295.43	293.02	296.74	294.5	292.88	294.83	293.28	293.01	293.57	296.76	293.27	292.64	292.66	293.94	293.07	292.08	293.31	293.28	295.25
327.99	325.31	325.2	324.19	322.31	326.82	326.4	324.7	325.77	326.03	325.12	325.82	324.96	326.44	322.62	326.16	324.32	326.05	323.38	324.52	324.63	326.4	327.68	325.18	324.44	324.23	324.86	325.59	324.39	327.37	324.88	324.56	323.81	326.82	325.2	324.87	326.77	322.51	324.55	325.07	325.65	327.02	324.73	326.48	323.39	325.58	324.67	325.79	326.84	325.84
312.72	315.18	312.96	312.06	313.38	314.23	313.5	314.11	313.74	313.18	314.16	314.31	313.43	315.12	312.79	314.66	314.28	315.31	312.97	315.17	313.78	315.33	314.63	313.59	313.96	313.67	312.57	315.16	313.6	315.38	313.09	314.65	312.07	313.38	313.23	314.12	312.54	313.29	313.69	315.93	313.61	312.83	315.49	314.94	312.71	311.09	315.39	318.29	315.13	315.11
315.75	317.82	314.41	318.71	314.77	315.61	314.72	317.92	313.57	316.11	316.4	316.27	315.26	318.21	314.65	316.45	315.32	315.1	314.25	315.43	314.35	318.74	317.91	313.91	316.36	314.97	314.93	316.84	317.06	318.11	315.57	313.74	318.21	319.54	313.21	316.89	316.75	316.77	315.56	315.24	316.92	315.89	313.94	317.51	315.76	315.06	315.98	315.46	317.09	315.52
305.26	304.38	305.36	301.79	302.3	304.34	303.38	304.31	301.73	303.19	303.56	303.73	302.6	303.73	303.64	302.53	304.76	301.52	301.29	304.14	302.47	301.55	302.5	304.82	302.96	303.16	303.52	300.15	304.54	302.61	304.06	305.75	303.93	304.39	304.48	302.93	300.93	305.81	303.62	306.65	303.32	302.02	303.21	301.6	302.99	302.96	304.66	302.76	304.65	303.39
305.72	305.56	304.2	305.22	303.97	308.57	304.41	305.66	306.29	304.95	305.93	306.05	305.6	305.36	307.32	303.6	305.27	305.47	306.19	305.36	304.86	304.8	307.25	306.28	306.74	306.02	303.39	305.72	306.67	304.76	307.98	306.88	307.21	304.97	306.22	303.82	305.72	305.88	303.45	308.21	305.02	306.11	306.09	304.6	304.3	306.4	303.3	307.44	306.53	303.65
296.7	294.74	292.28	295.33	295.04	294.06	295.59	295.23	294.06	295.19	298.01	295.22	294.01	294.41	294.01	296.74	294.49	295.68	295.01	295.51	296.77	296.16	295.51	295.9	295.09	296.16	294.24	297.56	294.99	295.21	295.54	298.27	295.13	296.75	296.19	298.48	294.69	293.45	294	296.48	294.05	295.59	294.13	296.37	293.76	295.51	294.1	293.93	294.59	293.62
318.06	315.48	319.73	319.22	318.48	315.56	316.49	315.77	315.36	316.67	317.66	317.8	318.89	318.81	313.99	318.47	317.5	318.55	316.3	317.1	318.24	317.25	318.23	315.65	317.71	316.59	319.04	316.47	313.54	318.07	316.4	315.52	314.91	316.62	318.88	318.81	317.57	318.15	314.84	318.06	319.48	318.06	317.39	316.67	317.19	319.31	317.21	318.29	316.75	317.58
299.53	297.6	297.32	299.88	299.38	300.94	300.11	302.2	298.91	299.27	299.44	298.58	300.34	300.82	300.57	300.18	300.3	299.05	299.71	302.17	301.61	301.04	299.16	299.25	298.43	300.31	300.39	299.68	301.33	298.88	300.72	300.56	298.35	301.45	298.32	298.22	298.13	301.19	301.01	301.9	300.11	299.28	299.21	301.27	301.03	298.82	299.38	299.16	300.12	298.99
306.63	303.16	305.56	304.64	304.01	302.11	303.04	302.74	301.02	304.74	300.13	303.22	304.62	302.44	304.77	303	301.53	303.68	302.05	303.11	302.53	302.46	304.09	303.58	303.34	305.72	304.65	302.44	303.26	304.44	306.94	304.81	304.81	301.23	304.44	304.6	304.62	301.48	302.17	304.66	302.18	303.37	305.32	303.41	301.34	303.47	305.55	302.75	301.71	304.73
314.05	316.21	314.26	316.32	313.1	312.59	313.23	313.56	316.56	315.19	313.14	315.62	315.99	313.24	313.65	311.79	313.24	312.86	313.46	313.76	316.45	314.63	314.93	312.73	315.22	314.1	311.85	314.83	313.64	312.37	314.05	313.25	313.29	311.92	313.84	314.61	314.67	312.96	313.23	314.19	312.06	314.83	314.39	315.86	314.14	312.46	312.79	312.52	313.7	312.94
305.78	306.51	306.96	305.67	307.15	307.12	307.2	309.53	307.31	309.3	307.81	310.03	308.73	307.49	307.98	305.86	305.6	308.09	308.74	309.51	306.02	305.49	306.99	306.87	307.97	309.25	307.46	307.02	306.51	305.46	306.52	308.11	305.29	308.12	307.32	307.56	305.58	304.63	307.2	306.92	308.61	305.76	306.35	306.33	308.87	307.04	308.42	306.95	307.17	308.48
305.13	304.86	304.09	305.2	304.17	305.65	305.07	303.71	305.17	305.39	307.78	304.98	307.8	304.31	301.11	304.25	305.82	307.83	303.98	305.5	304.62	306.98	303.23	304.06	305.62	304.18	308.1	306.56	305.87	303.85	305.81	305.96	304.76	306.71	306.77	304.69	305.87	302.01	304.95	305.91	304.79	305.42	305.25	305.65	304.79	303.91	302.71	305.14	305.43	305.92
326.34	327.31	327.2	327.77	326.43	325.99	326.67	326.19	330.71	326.84	327.69	326.24	326.03	325.22	325.84	327.47	325.67	326.26	327.6	327.91	325.28	326.75	329.82	327.61	324.97	327.1	328.9	329.27	327.36	328.32	326	326.9	327.39	326.84	327.85	325.9	329.41	325.84	327.03	328.2	327.64	326.36	325.52	324.34	327.72	328.49	325.72	327.44	326.45	328.27
308.99	304.66	304.86	305.1	302.72	303.47	304.44	305.94	307.23	307.15	305.21	305.03	305.28	307.11	306.49	308.44	305.84	305.64	302.37	305.48	305.38	304.72	304.76	306.23	306.33	306.77	307.66	305.49	304.85	306.13	306.02	304.72	308.86	303.21	304.75	304.9	304.55	305.49	305.28	305.28	307.99	305.99	304.44	304.24	304.63	303.39	302.57	304.42	307.17	305.5
312.11	310.64	311.99	312.8	309.83	310.48	310.5	311.37	310.46	312.85	308.61	310.61	309.8	312.87	311.93	311.43	312.97	310.35	308.51	312.48	309.72	311.06	308.93	314.87	309.89	309.94	310.09	310.52	311.69	310.61	311.03	309.16	308.57	309.77	311.2	311.57	310.43	311.28	312.13	310.75	312.02	310.16	309.74	310.58	313.22	311.65	308.75	311.17	309.84	310.6
313.57	314.69	311.32	310.53	312.45	316.31	316.07	314.11	311.67	312.57	315.28	311.58	313.57	312.18	314.21	308.77	312.53	312.96	312.43	312.63	313.59	313.4	311.16	313.7	311.47	313.82	316.09	312.2	313.17	314.27	312.79	315.32	315.36	311.97	312.94	312.51	314.95	314.8	315.25	315.35	313.55	313.76	313.84	311.9	313.78	313.08	312.97	312.21	314.53	313.51
317.33	319.68	317.03	317.29	316.38	314.37	318.73	317.41	316.33	320.22	318.55	314.77	319.87	317.05	319.65	318.16	318.19	317.82	319.48	316	317.64	319.89	318.34	318.04	316.27	315.56	317.37	321.14	318.36	318.86	317.16	318.53	319.65	319.91	319.73	320.18	316.04	316.33	317.85	319.86	318.14	319.65	317.26	317.52	319.56	315.79	315.33	318.77	319.79	317.64
304.13	301.58	302.82	304.28	303.98	302.41	302.89	305.08	303.33	301.93	304.86	303.13	303.31	303.78	304.12	301.72	303.01	305.83	304.67	303.85	303.74	303.84	301.5	303.17	302.44	302.88	306.68	300.61	306.5	302.38	301.88	301.81	304.14	304.56	303.88	302.3	302.2	301.82	303.01	302.75	304.3	302.21	302.24	303.6	302.2	304.17	302.72	302.7	300.29	303.02
294.57	294.09	296.83	296.1	296.28	295.13	296.35	294.31	292.74	294.12	294.23	295.63	293.71	295.23	294.18	295.29	295.37	294.94	295.7	293.59	295.86	295.73	298.1	294.74	294.78	294.86	296.46	293.28	294.48	293.88	293.35	293.99	294.2	294.68	297.46	295.3	294.35	293.72	293.75	296.21	295.87	295.07	295.97	296.51	295.13	296.72	294.74	296.16	298	296.05
299	298.42	299.92	299.88	299.47	300.29	301.55	298.56	300.33	298.69	298.87	299.75	301	299	300.32	300.03	303.1	299.93	298.03	301.36	298.07	303.05	299.71	300.96	298.21	299.73	299.17	299.88	296.93	301.51	300	297.3	300.73	302.1	299.75	299.91	296.33	299.81	299.73	299.95	298.96	299	301.51	299.95	300.71	299.82	301.88	300.93	298.06	300.64
305.21	304.1	303.28	302.94	305.17	302.88	303.21	301.53	305.06	303.71	300.3	302.47	302.31	301.86	303.6	303.65	302.28	303.35	303.09	304.34	304.8	304.96	302.46	302.7	303.88	302.9	305.58	304.13	304.81	305.42	301.81	302.06	305.73	302.86	304.24	300.43	299.77	303.95	302.7	304.47	302.99	305.04	304.01	301.12	304.49	304.05	304.48	304.38	305.11	300.5
304.66	305.1	305.67	304.92	305.54	302.5	307.22	306.28	303.98	302.82	306.39	306.16	305.93	305.3	305.06	302.83	304.89	305.9	303.72	305.41	303.94	308.12	306.92	307.12	305.12	303.55	306.99	304.79	304.85	303.51	304.81	306.71	304.88	303.23	304.81	304.31	305.68	304.7	305.61	305.5	305.41	305.17	304.05	307.72	303.33	302.86	300.62	304.09	304.87	305.41
311.15	309.73	309.94	309.76	310.27	310.42	308.65	309.35	308.96	308.21	310.56	311.21	308.7	310.26	307.36	312.06	311.17	312.84	306.67	310.02	312.09	308.06	309.81	308.68	308.51	309.5	306.56	313.34	312.77	311.26	309.69	311.66	308.56	312.93	309.4	307.78	311.48	311.1	310.18	311.03	311.25	310.11	310.99	309.41	311.45	310.98	311.14	309.4	310.27	311.21
317.24	317.38	316.74	316.89	317.2	316.33	318.37	316.06	316.39	316.53	317.9	316.19	317.81	314.63	315.46	316.98	318.36	319.62	317.5	317.64	317.18	318.56	316.32	316.92	317.8	317.57	317.8	316.76	317.38	317.84	319.39	316.71	316.32	318.42	319.5	316.89	316.97	318.21	316.06	319.89	317.12	315.43	317.24	317.41	317.4	318.01	319.25	317.88	316.86	318.24
327.76	327.56	326.17	331.17	325.61	329.75	326.51	329.04	327.34	328.69	326.53	328.26	328.21	329.48	327.97	328.07	327.86	328.72	328.87	331.48	329.04	327.82	328.19	328.03	328.55	327.67	330.19	329.63	328.76	325.74	327.95	327.5	328.43	327.33	328.59	326.88	326	327.75	326.14	330.94	328.51	327.94	328.75	326.78	328.97	326.98	327.9	328.05	326.59	328.51
318.63	314.39	316.52	317.9	317.15	314.88	317.44	318.54	318.62	317.42	317.78	318.82	319.89	318.97	318.31	320.71	317.02	317.08	317	318.36	318.51	317.06	317.04	316.34	315.18	316.56	317.32	317.09	317.2	320.09	317.64	316.47	319.95	316.37	318.87	319.37	318.7	316.82	317.22	317.74	320.52	318.87	316.5	316.11	320.54	320.36	319.37	318.7	321.49	319.49
308.11	308.65	308.04	307.52	308.1	308.48	308.48	308.87	308.41	309.24	307.74	310.19	311.15	304.79	308.31	310.48	311.67	310.59	308.2	309.17	310.37	309.27	309.36	306.57	310.82	311.44	307.35	309.77	309.81	309.14	308.74	311.53	307.11	309.66	310.16	310.07	306.42	311.1	307.83	309.66	309.48	307.95	308.39	309.67	307.83	309.28	309.06	307.74	307.89	308.23
330.5	327.13	328.31	324.61	327.8	328.54	327.61	326.12	328.11	325.64	327.81	325.14	327.9	326.03	327.51	327.25	327.58	326.81	327.87	326.26	324.93	327.83	324.16	327.29	327.94	326.25	329.02	326.63	331.49	325.37	327.57	325.48	327.57	328.85	326.62	327.6	326.66	326.93	327.66	327.69	327.21	325.89	324.6	327.28	328.22	328.15	327.71	326.91	329	326.25
307.44	305.77	304.74	304.8	306.58	304.67	305.91	307.18	308.41	305.71	306.25	304.24	305.32	307.87	305.18	304.22	306.74	304.66	308.52	306.83	302.03	304.05	306.15	304.84	306.42	305.82	303.44	304.67	305.11	305.28	305.8	305.22	304.55	304.45	305.02	304.53	306.25	305.51	307.13	306.89	305.83	303.43	304.19	304.98	304.87	306.15	306.88	304.44	306.22	305.65
303.98	305.02	306.67	306.63	304.29	304.69	305.36	305.11	305.6	304.73	305.79	305.13	304.55	305.04	306.44	304.92	306.48	306.32	305.27	306.67	304.27	304.55	307.51	305	304.82	306	302.86	304.42	306.76	306.65	305.63	304.88	306.14	305.63	305.91	306.77	306.07	305.37	303.99	305.53	306.01	303.85	305.57	305.95	304.01	306.56	305.63	307.24	305.88	307.36
305.22	306.78	303.56	306.88	308.66	307.3	306.02	304.66	306.26	306.45	306.83	306.11	306.75	308.26	306.8	306.6	306.69	305.93	306.22	306.22	305.37	305.73	305.74	305.16	307	306.02	304.56	307.33	303.85	306.33	304.69	305.38	306.37	302.9	305.28	308.44	308.13	306.53	305.17	306.08	305.28	304.32	305.26	306.65	304.93	306.01	304.99	307.18	307.57	305.93
313.84	313.47	314.06	316.57	315.98	318.24	313.42	315.56	315.02	314.97	312.5	315.84	316.62	315.9	315.74	315.92	314.21	313.75	313.05	316.28	315.19	315.94	313.46	316.06	317.51	314.02	313.59	313.73	315.54	315.53	313.45	316.35	314.26	312.93	314.32	314.69	316.3	316.55	313.63	313.66	315.51	315.44	318.14	313.81	314.74	315.18	316.03	316.34	314.56	314.25
316.17	317.81	316.69	314.44	318.21	314.83	313.73	316.33	316.93	317.96	316.58	316.82	315.65	319.93	317.36	317.26	315.29	315.28	316.51	316.08	316.39	315.1	318.36	315.68	317.35	314.67	316.86	315.54	315.13	316.86	317.66	316.62	316.8	315.74	316.51	315.83	314.47	316.62	317.67	315.59	313.66	317.43	316.23	318.37	316.48	316.01	316.89	317.55	315.57	317.55
316.88	316.84	316.89	315.4	316.5	315.85	315.14	313.31	316.83	312.91	316.58	315.47	317.97	316.16	315.03	316.39	315.91	314.55	317.28	314.52	316.05	314.84	315.72	314.37	316.52	315.56	315.19	316.77	314.84	315.53	315.31	316.44	315.92	313.44	314.93	317.19	316.07	316.51	317.96	315.28	316.29	316.03	316.83	314.03	315.52	315.56	314.04	316.26	314.24	317.53
316.45	318.7	317.37	317.68	314.35	318.09	316.97	315.29	314.41	317.92	318.36	317.83	317.4	317.29	315.89	318.09	317.83	318.95	319.7	317.47	318.4	316.53	316.31	317.22	316.77	314.74	319.11	317.54	315.86	316.62	317.96	316.35	315.08	318.31	316.62	313.5	318.12	318.17	316.23	320.19	316.83	320.17	317.42	317.95	315.02	315.67	317.48	315.11	317.89	313.63
323.5	325.54	326	324.38	327.07	325.27	323.6	324.21	327.88	322.47	325.05	324.81	324.11	325.01	325.52	324.25	325.98	327.48	328.16	327.16	325.84	324.93	324.04	326	325.5	324.23	325.85	323.1	323.49	324.01	325.51	324.21	329.27	325.88	325.65	325.31	324.92	325.72	325.92	326.94	325.81	323.81	325.22	324.37	324.99	326.88	323.04	324.94	325.69	324.2
300.8	296.34	300.72	298.52	299.17	300.83	301.13	300.42	300.61	297.51	300.36	297.45	298.81	299.96	298.77	297.99	299.62	299.18	301.64	300.63	300.51	299.8	300.17	300.08	303.57	301.5	300.21	298.69	299.83	300.38	300.11	302.73	303.25	299.42	299.57	300.85	300.02	299.64	302.72	301.49	299.1	299.21	302.02	300	297.08	301.2	299.81	301.09	300.51	298.05
318.24	319.43	317.25	319.11	318.68	316.71	317.81	317.05	313.8	318.34	317.59	319.97	319.22	317.64	316.82	318.72	317.09	318.95	320.77	319.89	317.49	317.17	317.38	318.4	317.47	317.56	319.08	318.26	316.28	319.08	317.8	316.68	317.95	319.54	318.22	317.83	320.37	319.26	317.09	317.93	317.94	320.01	319.21	316.42	319.68	318.78	317.63	319.44	316.52	318.93
313.22	317.64	316.2	316.49	317.86	316.11	314.15	315.64	316.17	314.15	315.64	315.79	318.08	314.64	315.94	315.35	316	317.25	314.64	314.71	318.44	315.99	313.24	314.5	315.43	316.26	315.51	317.63	314.92	314.15	315.48	315.25	317.19	315.15	316.67	315.16	317.3	318.34	318.14	316.67	314.61	315.45	315.1	316.91	314.34	315.08	315.35	314.34	316.54	314.29
313.59	313.62	315.42	313.38	315.97	315.9	315.13	317.44	315.76	313.32	314.68	311.41	314.83	314.53	314.64	316.62	314.97	315.89	315.02	316.47	315.55	315.78	315.07	314.11	316.23	316.41	314.72	316.64	315.93	316.84	315.44	315.04	315.52	316.66	316.05	315.63	318.59	314.14	315.82	315.64	314.64	316.35	312.16	314.66	314.4	314.91	314.05	314.73	316.05	314.98
305.18	304.84	306.66	306.63	306.66	305.78	305.9	307.53	305.37	306.3	306.14	307.32	306.7	305.36	307.72	306.28	306.69	306.98	307.11	305.81	306.96	306.67	307.31	305.23	306.39	302.92	305.48	307.63	307.15	309.35	306.4	305.92	304.77	304.81	306.92	305.06	307.82	306.11	306.65	309.51	302.24	305.54	307.44	306.45	307.02	304.53	305.49	308.26	306.78	307.4
307.15	307.14	306.31	307.07	308.19	308.38	307.4	306.96	308.03	308.12	307.17	304.99	306.11	309.09	308.34	306.67	306.83	307.01	309.98	306.73	307.08	308.95	306.19	307.44	305.21	308.17	307.57	305.46	308.57	307.16	311.08	307.97	307.93	307.72	307.96	306.8	306.39	307.66	308.1	308.01	307.09	306.46	306.89	305.4	309.97	306.57	307.07	304.96	306.67	308.93
311.69	308.68	308.15	311.46	309.14	309.77	308.42	308.74	308.45	309.08	308.92	309.31	312.23	308.59	307.26	310.95	305.47	309.08	308.68	307.92	308.14	307.25	310.12	310.58	306.85	308.56	307.53	309.48	306.92	307.67	309.61	308.03	306	306.44	307.7	309.29	309.55	307.34	306.98	309.49	305.13	308.91	307.43	307.71	310.97	308.48	307.83	306.58	310.73	307.08
328.47	328.18	326.88	325.89	327.39	325.56	328.24	328.38	327.89	327.36	328.15	326.53	332.19	329.52	329.16	327.45	323.87	326.8	326.04	329.44	329.03	327.18	328.87	329.47	328.9	327.19	327.3	328.07	329.26	328.67	329.78	328.28	328.15	325.84	327.25	330.32	328.85	329.17	327.99	328.72	328.25	327.39	328.42	327.99	327.45	326.84	329.28	328.63	329	326.58
304.44	306.27	303.64	304.11	307.15	306.84	307.51	303.96	304.66	304.9	302.3	302.47	304.49	304.53	303.9	304.59	307.61	304.98	302.95	304.82	305.69	306.79	304.16	301.97	304.62	305.12	305.49	304.21	305.18	302.07	303.54	304.21	304.16	305.06	305.34	306.24	304.39	306.16	305.88	305.22	303.98	306.94	304.48	304.86	307.89	304.19	304.37	307.33	306.3	305.27
314.33	314.43	314.07	312.74	314.53	314.6	311.49	315.04	314.73	313.94	314.27	312.33	315.44	315.61	314.89	314.86	316.99	314.84	316.12	310.94	313.68	313.72	314.27	313.49	312.01	312.24	312.18	314.52	314.34	314.4	311.82	317.13	314.85	317.07	314.53	313.83	314.5	314.22	315.13	311.97	314.56	312.69	313.16	315.26	313.02	314.25	314.07	313.77	313.09	314.22
306.27	303.93	305.61	306.72	304.37	306.15	304.29	304.75	302.78	300.98	303.16	304.16	304.3	305.42	303.05	305.03	302.61	305.86	302.36	304.62	301.34	304.54	304.83	302.53	302.15	304.22	302.95	302.87	301.71	305.16	302.99	304.29	305.81	304.88	305.46	300.49	306.92	304.14	304.94	305.75	304.93	305.25	304.7	301.47	301.7	301.24	304.04	302.71	303.32	303.13
310.34	311.89	311.27	311.65	313.14	310.75	310.7	311.94	310.45	311.09	312.98	311.19	309.23	312.73	309.79	310.38	310.44	309.95	312.58	309.43	309.32	308.57	311.39	311.81	308.78	311.52	310.26	310	309.6	309.65	311.71	309.58	311.16	310.68	310.76	309.96	307.65	311.19	308.83	313.39	310.7	308.93	307.56	309.77	313.11	308.65	311.89	309.94	309.95	310.48
314.16	317.98	314.25	316.72	318.14	317.98	315.84	313.81	317.38	316.03	317.86	314.11	315.23	314.38	314.58	314.8	316.07	315.62	314.18	314.82	318.65	315.49	314.51	315.78	313.95	316.83	317.63	315.26	313.27	313.12	313.71	318.61	316.7	317.76	315.97	316.91	315.03	316.06	314.61	316.96	315.82	316.04	314.85	315.28	313.05	312.57	316.15	312.78	315.26	315.7
303.59	301.69	302.49	304.76	302.38	304	303.37	304.86	305.14	302.42	302.83	303.73	301.84	301.23	303.77	302.56	302.84	305.57	303.36	302.73	302.68	305.31	304.83	303.44	303.67	304.29	305.01	303.21	303.14	305.3	303.8	301.72	302.81	304.63	302.8	303.37	302.78	304.73	305.07	303.29	303.45	303.5	302.61	303.91	304.53	303.77	303.65	304.07	303.73	301.23
314.34	316.4	315.25	315.53	316.9	311.44	315.15	313.98	315.65	314.36	316.82	314.72	313.92	317.77	315.61	314.92	313.83	316.21	315.71	313.02	312.95	312.76	314.48	315.4	313.3	313.77	314.24	313.32	314.65	316.67	314.61	313.26	315.1	315.8	317.07	314.57	316.61	314.78	315.1	316.67	315.51	314.98	316	313.35	315.05	317.8	314.2	314.21	313.95	317.24
309.34	309.75	310.31	313.2	311.7	312.39	306.2	308.75	311.11	310.76	311.77	311.09	310.49	310.32	310.82	310.61	311.1	315.38	308.7	312.17	312.11	311.08	308.98	311.83	309.45	308.46	309.47	310.9	309.98	310.76	312.02	311.59	311.97	310.53	308.5	311.2	311.48	308.13	310.85	309.81	311.24	310.65	310.18	309.41	311.05	309.85	312.23	312.45	309.73	312.23
300.59	300.23	302.89	299.79	295.65	303.22	300.06	301.39	302.31	297.28	302.14	303.05	299.86	302.48	299.97	301.88	304.18	300.5	303.64	302.43	301.01	302.31	302.62	301.66	302.2	300.24	300.17	300	297.66	300.73	302.11	300.5	299.12	299.47	303.46	302.55	300.35	303.5	302.84	302.04	302.09	300.11	299.04	300.93	301.39	301.05	299.99	301.39	301.26	301.95
301.44	296.83	299.55	299.94	299.24	300.18	299.31	300.47	300.64	298.38	298.82	297.18	300.68	299.4	298.63	300.46	299.94	300.39	300.05	300.06	300.69	301.32	300.82	300.86	298.78	297.71	299.51	300.05	299.03	300.6	300.8	301.34	303.05	301.99	301.63	301.73	303.09	299.85	300.39	300.33	299.64	297.7	299.42	300.43	298.49	300.79	299.47	297.95	299.33	300.27
300.85	302.07	299.95	300.87	302.24	301.26	301.91	299.43	301.31	301.79	303.19	299.44	300.56	301.21	303.06	301.88	301.92	298.71	301.6	300.16	299.76	299.86	300.17	300.93	300.01	300.16	301.6	301.16	301.13	302.17	300.89	302.1	301.48	303.05	299.37	301.29	299.92	300.58	301.69	301.35	299.91	301.83	303.13	300.47	302.82	301.43	300.45	301.16	299.28	302.06
309.15	309.92	310.23	309.17	308.7	310.35	310.38	312.69	309.12	312.09	309.06	309.6	309.11	311.42	309.54	310.25	311.52	309.44	309.63	311.31	308.11	309.86	310.54	310.93	308.93	309.68	310	312.39	310.49	311.29	310.45	309.79	311.32	308.39	308.2	310.46	311.33	311.9	312.99	310.16	308.3	309.73	310.44	309.81	309.83	307.87	308.88	309.17	311.15	311.19
304.1	303.19	305.51	303.94	301.31	301.64	303.81	304.79	303.36	304.23	303.44	306.1	302.32	303.48	304.49	303.15	303.76	303.39	302.46	303.41	301.74	301.74	304.08	305.09	303.31	303.44	303.21	305.96	303.7	305.54	303.32	303.47	304.49	301.24	301.43	303.28	305.14	305.89	304.8	302.95	301.27	303.75	300.65	304.5	303.13	302.51	305.6	302.01	301.77	302.44
325.59	324.31	323.95	323.81	324.25	323.64	325.25	324.54	325.56	324.82	323.47	327.4	323.73	323.64	325.48	322.45	323.86	325.43	325.62	322.59	323.6	326.92	324.11	320.42	324.3	325.26	324.59	325.58	323.32	324.43	323.28	324.48	323.92	326.08	324.92	323.71	323.44	321.49	322.35	323.71	325.2	324.21	322.61	325.83	324.11	323.18	324.49	325.51	328.04	326.37
311.68	311.49	315.92	314.02	314.07	314.78	312.33	312.97	310.43	311.03	310.97	311.22	312.42	312.43	314.63	313.11	311.55	309.32	312.53	312.01	313.07	312.65	314.75	312.02	313.56	312.76	310.58	310.6	313.22	311.95	311.94	312.38	314.86	311.22	313	313.9	311.67	313.49	313.5	311.65	312.92	310.85	308.76	311.64	310.92	313.36	313.18	314.32	312.66	313.64
324.47	326.59	325.72	327.57	323.23	322.01	326.58	323.2	324.66	321.54	324.42	325.79	322.69	323.35	324.3	324.56	323.16	322.93	325.57	323.2	322.41	323.92	322.83	325.5	325	324.86	325.3	325.2	324.21	325.4	322.56	325.97	324.61	327.27	327.17	324.11	327.38	324.72	322.19	325.85	326.03	322.46	326.21	323.41	323.38	324.76	323.5	323.72	326.18	322.04
312.43	313.7	311.89	313.86	316.48	312.83	312.78	315.32	313.47	312.69	314.19	312.44	313.51	314.41	316.01	314.3	313.65	313.46	314.59	314.16	312.67	311.53	314.58	313.13	311.31	311.89	314.77	312.6	313.59	312.76	311.88	312.77	314.1	312.54	314.91	314.03	314.98	314.43	312.46	314.25	310.38	312.99	314.24	313.76	312.88	312.45	313.73	312.8	311.04	312.55
294.05	294.2	294.41	292.5	293.55	295.94	295.76	293.77	295.04	295.47	294.43	296.44	296.97	295.49	294.84	293.66	297.41	294.33	294.08	293.41	292.47	294.43	294.85	295.82	298.66	296.87	294	293.69	295.44	295.95	295.33	293.16	295.93	296.64	296.23	295.64	293.11	293.56	296.82	294.39	294.78	295.88	295.58	297.37	292.71	293.33	292.65	297.72	295.49	296.38
325.65	323.26	324.31	325.52	324.68	327.4	325.8	325.29	326.75	322.21	326.13	324.51	324.08	323.32	323.03	324.05	322.1	326.6	325.55	325.96	324.98	322.99	325.24	324.5	325.41	324.94	323.87	325.72	325.21	324.51	327.62	325.61	326.17	323.99	324.51	326.59	324.23	327.68	327.01	327.45	327.06	324.28	326.42	324.71	326.4	325.23	325.15	325.97	325.09	326.1
301.47	300.24	301.81	301.33	303.13	303.41	299.31	302.14	301.05	299.6	300.03	302	301.33	302.19	299.61	299.92	301.33	301.01	300.98	301.75	301.17	299.35	300.23	301.27	301.58	300.52	300.52	300.85	302.99	302.81	301.8	305.23	302.76	300.46	300.03	299.27	300.8	302.51	300.2	299.67	300.79	302.27	302.25	302.67	301.34	300.98	300.64	300.05	304.5	303.07
313.81	314.64	316.64	315.34	312.03	317.72	313.34	318.63	315.38	314.84	316.99	315.74	315.17	317.17	317.45	316.83	318.99	316.64	312.95	317.84	316.36	318.04	315.84	317.06	314.93	315.53	315.06	316.15	315.77	315.95	316.97	316.67	314.54	314.96	318.15	319.02	315.56	317.14	314.13	314.74	314.52	314.46	317.44	315.11	313.84	317.33	315.41	314.08	317.46	314.56
297.74	301.08	299.96	298.99	301.54	302.66	299.95	301.67	301.13	301.68	299.84	298.65	300.57	299.11	298.19	301.42	299.49	298.54	299.41	297.73	299.9	300.43	299.1	301.57	297.34	298.35	302.09	300.12	299.45	298.08	299.75	300.32	300.24	298.52	302.29	301.66	300	300.63	298.77	299.75	299.89	299.34	299.1	300.15	300.88	299.32	299.56	297.31	299.11	299.84
305.06	305.62	304.87	305.92	305.96	309.67	309.19	309.39	306.57	307.4	307.25	304.92	306.54	306.47	307.69	308.95	306.65	309.03	307.6	308	309.11	307.65	307.32	308.19	308.94	306.65	307.68	305.96	305.95	310.37	308.17	307.28	309.31	308.88	306.74	307.35	307.92	307.26	308.55	307.36	307.96	307.19	307.35	307.01	307.19	306.09	307.05	305.15	306.39	307.15
325.1	324.96	325.23	322.61	326.37	323.42	324.13	325.2	323.03	325.42	326.46	325.05	323.56	323.69	323.81	323.73	323.4	324.01	322.82	325.59	326.37	324.26	326.22	323.53	324.41	323.57	327.46	324.92	326.81	324.5	326.44	325.68	324.24	324.7	324.24	325.77	324.09	322.86	323.28	326.58	325.15	325.3	326.15	323.05	326.14	325.15	326.5	322.57	325.91	321.92
303.24	301.48	302.71	301.94	302.39	302.53	303.95	302.6	302.64	302.07	301.88	303.12	303.23	303.8	304.93	301.34	302.75	304.01	304.39	302.53	303.05	302.06	302.42	303.63	305.77	301.91	304.14	303.26	303.41	302.21	302.66	306.17	304.22	302.04	301.87	304.99	303.35	304.32	302.11	304.16	301.89	302.54	305.16	301.7	301.98	306.22	303.13	303.79	302.52	303.09
311.9	313.35	312.38	312.12	313.13	314.82	311.24	313.37	313.73	314.56	313.2	315.14	312.5	313.44	312.08	313.05	314.18	314.15	310.58	314.34	313.31	310.69	312.72	310.32	312.94	313.8	313.04	312.37	312.9	312.65	313.71	313.01	312.03	312.43	316.07	313.46	312.5	313.25	312.45	309.89	311.01	311.15	313.43	312.79	312.05	312.98	313.36	312.81	313.72	313.06
326.41	327.84	325.05	326.88	323.61	326.29	326.06	325.56	325.72	324.95	325.57	324.9	326.09	324.79	325.14	328.26	327.88	326.32	324.03	325.5	323.99	328.01	326.58	327.94	326.21	324.37	328.39	327.63	325.6	325.9	324.39	329.32	323.16	326.18	324.66	326.48	324.95	324.11	326.12	326.2	327.96	324.51	327.41	325.19	323.52	324.91	326.91	324.97	322.24	325.74
314.31	315.26	314.07	312.66	312.47	312.4	312.34	314.26	313.2	312.63	315.24	313.46	311.49	312.56	310.15	313.83	313.97	311.32	313.96	313.74	314.76	314.53	313.33	314.81	311.96	313.6	314.15	313.27	312.24	311.14	311.77	313	312.18	312.67	313.42	312.25	312.26	311.99	313.35	316.37	312.17	310.89	312.01	311.7	315.84	311.79	313.87	315.01	313.08	313.2
295.95	294.82	296.74	295.84	294.95	296.29	295.93	293.62	294.08	295.76	296.19	295.3	293.97	294.54	295.97	295.35	295.47	294.87	293.48	294.23	295.3	294.65	296.92	294.03	293.11	295.12	294.06	295.41	295.92	295.57	296.02	295.87	295.12	296.57	295.76	296.93	294.35	298.92	295.25	293.13	292.51	295.32	294.21	295.38	295.83	292.4	296.73	295.67	295.95	297.22
315.51	315.62	315.14	315.22	318.55	316.76	313.91	315.76	314.71	315.36	317.04	317.32	314.88	315.12	317.53	316.05	314.07	316.63	315.51	315.49	315.45	318.08	317.45	316.49	316.51	315.53	316.52	316.47	316.68	315.1	316.75	317.76	316.02	315.78	315.17	315.03	317.23	317.05	317.16	313.93	316.97	318.03	312.91	315.12	317.52	315.17	317.4	315.88	313.14	318.06
304.42	302.12	303.54	302.04	304.93	302.47	303.15	301.64	304.21	302.99	303.09	304.72	302.93	303.17	301.86	304.05	303.81	305.42	301.61	302.46	304.15	301.99	302.88	301.25	299.79	303.12	301.04	304.07	302.07	302.34	305.25	303.6	303.92	303.46	303.39	305.07	303.37	302.9	303.64	303.02	300.83	302.59	302.6	302.02	302.41	298.97	304.94	305.33	302.33	301.25
312.5	312.14	312.81	312.5	311.7	314.92	313.12	314.85	312.07	312.05	313.03	312.8	311.4	314.53	312.9	313.62	311.83	312.36	312.17	312.81	311.72	312.45	311.71	311.9	311.53	311.57	311.97	312.94	311.06	313.45	313.6	311.81	309.2	312.7	314.76	312.09	313.01	313.21	311.06	309.98	313.09	312.14	311.91	315.67	314.7	312.56	313.56	312.66	314.32	312.34
305.23	303.04	306.15	304.7	304.54	304.19	302.02	306.57	303.29	306.45	305.35	302.85	303.13	302.92	303.59	305.47	304.48	304.33	303.88	303.94	305.97	302.84	301.2	305.73	303.44	303.47	305.47	303.05	305.59	303.98	306.53	301.27	304.61	304.48	304.22	302.83	306.16	304.37	303.07	305.12	302.52	304.92	304.35	303.38	303.65	303.51	304.01	304.53	306.72	305.6
307.22	305.9	305.23	305.7	306.25	305.16	304.32	307.72	308.66	305.13	305.14	305.51	306.01	303.32	307.19	305.85	308.42	306.97	306.14	305.52	307.41	305.53	305.99	305.28	307.77	304.9	303.63	308.08	310.53	306.51	303.44	306.7	305.19	305.3	305.73	305.99	306.42	306.34	307.62	306.73	306.03	307.38	307.57	306.8	305.09	307.86	302.59	304.05	306.13	307.52
302.94	301.81	303.79	302.17	302.17	302.86	303.34	301.74	303.81	304.41	303.87	303.45	301.77	305.18	301.6	302.2	302.87	301.76	300.67	302.91	300.4	302.86	303.27	302.53	303.02	302.77	300.49	301.62	301.21	302.94	304.24	303.52	305.39	302.42	301.99	302.26	304.19	304.62	300.75	302.98	304.02	305.21	302.99	304.17	299.97	303.81	304.79	302.3	301.95	303.88
301.72	302.52	303.51	304.13	302.77	302.2	303.5	303.01	301.99	303.18	303.18	303.63	302.83	303.32	302.11	304.56	300.38	302.27	303.48	305.51	302.99	300.37	300.33	301.77	303.68	303.68	301.37	304.28	302.01	302.41	303.69	305.08	303.43	305.2	301.55	302.55	303.49	305.14	304.48	302.54	303.46	303.43	301.64	303.31	302.36	306.06	304.49	306	303.77	304.92
304.36	301.86	303.08	301.16	302.17	303.12	301.66	304.05	301.28	302.93	302.61	301.87	302.39	302.59	301.31	301.76	302.96	303.7	303.04	300.16	304.21	302.09	304.91	302.43	302.27	302.89	304.45	300.06	303.18	303.02	302.38	300.69	303.58	302.15	299.96	302.82	305.95	304.25	305.28	303.61	301.79	300.3	301.3	301.33	303.16	300.52	300.57	300.96	301.48	301.77
329.14	327.05	325.89	326.24	327.97	328.27	326.59	326.61	328.41	327.71	329.37	325.75	328.18	326.32	328.38	328.64	328.4	328.38	326.85	328.09	326.62	327.45	328.84	327.97	325.6	328.04	326.75	329.18	328.83	327.1	325.55	327.29	326.63	328.21	328.47	326.66	330.21	328.4	326.04	327.1	326.59	327.2	327.08	329.53	329.52	324.33	328.16	327.88	326.27	329.51
305.48	304.88	305.88	302.18	302.84	305.73	306.25	304.49	304.19	304.78	305.19	303.27	304.43	305.54	304.57	304.34	304.41	307.19	304.49	306.23	306.51	305.16	304.1	305.66	304.82	301.75	304.33	307.25	302.72	305.83	304.35	306.36	307.57	304.28	304.65	304.86	304.37	304.99	306.25	304.68	306.11	305.02	305.79	304.83	307.86	305.29	306.05	306.85	306.26	306.3
310.19	312.72	310.08	311.44	310.99	310.79	310.16	310.96	307.05	311.64	311.17	312.18	310.62	308.55	311.97	308.92	308.85	310.54	309.42	311.92	310.57	313.37	309.53	309.8	308.96	308.38	311.36	312.58	312.68	311.3	311.25	310.21	308.33	310.2	309.24	307.73	310.87	311.19	309.07	311.07	310.55	311.99	308.13	309.42	311.63	311.02	310.1	310.7	310.58	308.03
300.42	298.08	298.68	301.34	298.35	301.86	302.53	299.57	301.76	302.56	295.59	299.41	300.71	301.78	300.62	299.68	301.66	297.96	301.59	301.55	302.26	302.05	298.51	298.87	300.58	299.11	301.1	301.31	301.3	300.06	302.53	299.79	300.23	299.52	300.68	300.7	301.09	298.77	298.81	299.25	299.31	299.54	300.5	299.51	300.56	299.32	297.78	300.55	300.01	301.48
309.5	308.82	309.69	310.95	310.48	308.7	309.92	309.96	312.99	311.11	311.41	309.73	307.72	310.4	308.09	310.07	308.38	312.07	310.7	309.24	310.43	311.39	307.46	309.14	310.6	308.01	308.35	311.26	309.17	310.27	307.73	308.94	311.07	309.32	305.91	309.71	308.86	310.61	309.77	308.96	309.66	309.36	309.63	310.92	311.47	307.28	310.51	308.96	311.43	308.61
305.05	303.43	301.92	302.1	304.43	300.88	302.46	303.6	303.73	301.37	302.16	301.02	306.2	303.58	302.95	300.22	303.19	300.71	303.64	304.62	304.72	301.68	302.06	304.87	302.56	303.26	300.67	303.03	301.92	302.76	303.08	304.98	304.19	302.5	302.78	301.85	301.4	302.22	302.02	304.7	301.83	303.66	302.29	303.88	303.58	304.09	304.73	303.01	300.39	300.37
314.16	313.46	311.89	314.57	312.61	313.24	313.08	312.83	314.45	314.19	313.66	314.61	310.45	312.02	311.74	314.35	314.42	315.29	313.84	312.67	312.07	311.06	314.09	313.97	313.94	313.66	315.03	314.89	312.64	313.52	312.58	314.56	312.87	312.34	314.05	315.68	314.2	310.98	312.85	311.58	313.85	312.76	312.64	313.73	311.88	313.82	312.19	313.93	316.05	312.12
311.2	312.68	310.37	313.89	310.58	314.2	313.79	313.42	313.39	313.52	311.62	312.72	313.92	312.23	311.58	315.03	312.65	313.18	312.24	312.59	309.6	313.98	311.64	312.26	314.22	311.26	311.94	311.65	313.01	314.19	312.06	312.12	314.45	311.53	310.44	312.55	314.52	313.22	313.95	311.36	315.76	310.5	313.34	312.87	313.18	309.15	312.91	309.73	310.86	313.96
305.8	306.98	306.17	306.09	307.72	308.35	307.39	304.04	305.61	306.54	307.08	306.06	302.96	308.18	304.43	305.77	305.33	305.8	306.32	306.84	304.59	305.01	305.55	305.85	308.99	305.18	305.92	306.93	306.39	306.14	305.42	302.92	304.95	308.96	307.22	305.03	308.08	305.69	305.89	306.07	305.56	305.07	305.38	305.91	308.36	306.53	305.89	307.68	304.86	306.31
313.77	312.61	315.33	314.94	313.71	313.44	313.49	313.46	311.94	309.34	312.32	310.76	312.93	312.12	315.56	316.03	314.07	315.12	311.06	312.73	312.31	314.54	312.62	312.52	315.03	312.41	314.67	315.02	315.5	313.17	313.98	313.46	313.8	311.99	313.51	312.2	314.83	315.35	312.82	315.68	311.27	313.7	312.14	312.55	313.43	313.76	312.44	314.97	315.86	311.13
310.22	309.88	308.04	308.23	310.97	309.07	311.7	310.04	310.22	313.36	309.77	308.76	312.23	310.51	310.4	308.44	310.74	310.6	311.24	309.35	310.24	313.28	308.98	310.29	309.3	311.84	310.34	310.23	311.57	310.33	309.7	313.19	309.39	310.63	311.67	310.28	308.74	311.18	312.04	313.89	309.24	312.19	311.82	308.12	307.74	309.09	308.13	310.79	309.05	307.83
319.77	318.61	317.72	318.84	319.96	318.82	319.19	316.53	318.69	318.01	319.62	318.49	318.51	320.47	318.27	318.9	316.76	317.43	320	317.16	318.35	319.16	318.13	317.9	318.95	318.93	317.88	315.39	317.38	318.92	318.24	318.19	318.05	317.32	317.87	318.43	319.25	317.23	318.14	318.66	317.99	321.1	318.81	319.21	317.35	318.58	318.51	320.87	317.81	315.75
304.04	303.35	305.75	304.6	303.44	304.35	303.12	303.61	304.51	303.68	302.45	304.27	303.82	301.33	302.41	305.66	303.46	304.24	307.47	302.36	299.18	305.58	304.86	304.02	304.46	304.38	305.14	303.65	303.85	302.62	303.77	303.67	302.31	302.77	304.32	303.86	304.37	304.39	303.77	300.98	301.82	304.22	305.48	305.75	300.7	305.06	304.89	301.64	304.47	304.02
313.57	312.28	314.26	311.4	314.04	315.45	313.29	312.31	312.71	311.35	311.42	313.15	311.6	314.07	315.06	314.68	311.75	312.71	314.73	312.55	313.54	311.94	312.94	315.66	314.99	314.12	314.69	315.61	313.73	315.11	313.22	314.76	313.26	311.85	313.59	312.49	314.56	312.79	312.06	313.37	311.07	313.86	311.97	310.69	315.32	312.49	314.82	313.58	312.49	313.79
295.74	294.55	293.27	292.31	294.22	293.5	292.26	294.33	292.77	296.05	294.14	296.94	293.86	296.89	291.78	293.1	294.66	294.48	295.06	292.45	295.1	292.23	294.39	293.27	294.58	294.22	293.94	295.43	295.55	292.37	294.4	294.6	297.32	295.85	293.68	293.17	293.5	293.91	291.91	296.89	294.76	292.99	295.43	293.99	292.29	295.43	293.34	294.35	296.22	293.37
300.4	302.74	302.36	300.58	302.72	302.33	301.91	301.94	304.37	303.18	302.05	301.41	302.63	302.3	303.23	302.18	302.48	302.67	300.21	300.97	302.57	301.56	304.37	300.98	303.36	302.79	302.14	304.25	302.69	302.17	302.21	300.88	302.64	303.77	304.89	303.43	301.97	301.83	303.3	299.36	302.53	301.31	302.71	305.79	304.12	303.09	301.48	303.02	301.41	304.36
304.55	305.05	304.07	301.79	304.01	299.69	303.27	303.39	302.72	302.17	304.42	301.56	301.95	305.08	304.31	302.52	303.13	303.06	300.7	303.89	302.28	303.44	301.33	304.8	300.91	302.73	302.07	301.46	303.35	303.58	302.37	304.75	303.09	304.31	304.38	303.22	305.2	302.8	306.19	305.55	301.67	303.62	302.78	303.48	302.35	304.16	300.79	300.88	301.85	303.28
304.19	302.27	304.08	303.91	302.77	302.3	304.34	302.25	304.19	303.79	303.11	301.33	303.66	304.79	303.55	302.96	302.91	303.2	305.46	301.8	303.71	302.07	304	303.08	304.17	304.81	303.62	305.54	305.22	305.85	302.87	303.62	305.14	303.84	300.26	306.31	303.01	304.64	303.34	304.05	303.52	303.22	301.3	300.66	303.82	303.16	305.86	305.11	304.72	305.3
307.58	304.74	306.55	305.07	307.65	305.55	304.53	306.65	304.24	307.77	307.58	302.47	304.58	304.88	305.69	305.43	306.91	307.82	305.43	305.98	307.18	307.16	305.47	307.19	305.5	305.66	307.1	306.94	306.11	305.9	305.75	306.53	306.75	305.41	305.91	306.6	307.52	306.23	305.92	305.23	306.23	309.93	307.69	306.89	306.72	308.7	306.02	307.19	308.75	306.52
299.51	301.04	300.13	300.76	300.48	298.75	300.53	300.87	300.97	299.02	298.59	299.84	297.48	298.06	302.78	300.35	300.69	299	301.47	297.98	299.55	299.36	302.08	300.37	301.15	297.84	300.51	301	300.59	299.45	300.5	300.88	301.57	302.12	300.12	299.18	299.02	299.68	298.98	298.84	302.53	300.56	301.42	300.09	302.05	297.78	298.02	298.76	298.85	300.8
304.74	302.33	304.87	305.69	304.34	301.9	306.2	304.56	303.2	304.31	302.98	304.65	305.69	304.51	303.74	305.05	304.29	302.86	302.59	302.3	305.06	300.74	302.65	303.45	305.17	307.33	304.94	306.05	304.09	303.39	306.8	306.28	304.67	302.47	304.21	306.35	303.74	304.68	304.52	303.94	302.02	302.68	305.58	303.88	302.19	304.3	304.69	304.06	306.67	305.8
316.51	318.23	316.6	318.47	316.89	317.22	314.7	318.25	317.88	319.26	317.82	319.49	317.94	317.3	316.86	316.51	316.4	318.95	314.53	317.63	314.32	319.45	313.87	316.66	318.12	317.84	317.11	319.09	316.35	317.32	317.7	317.26	315.43	319.91	318.8	316.8	317.39	319.52	318.57	315.8	317.68	317.28	320.23	316.4	317.5	318.28	317.64	317.47	317.36	315.57
316.96	313.49	316.38	312.53	313.33	315.56	314.82	314.57	315.5	317.39	315.62	313.32	316.72	313.95	314.31	314.4	315.74	312.87	313.55	317.02	316.62	315.1	314.28	317	312.96	314.11	316.53	315.48	313.37	313.41	315.38	314.79	314.98	315.01	315.44	315.27	314.51	314.44	316.3	313.9	316.69	316.38	314.85	315.33	315.32	311.75	314.94	314.17	314.7	315.71
314.15	313.74	314.44	313.45	315.48	314.42	310.76	312.73	313.29	314.38	313.83	312.83	313.49	313.65	314.15	312.47	314.63	313.92	313.94	312.95	313.82	315.93	312.65	310.16	314.67	313.59	312.82	311.25	314.06	311.43	310.92	316.27	311.57	313.36	312.33	311	312.87	313.37	313.15	313.65	316.4	309.74	315.37	312.6	313.13	314.71	315.94	312.29	313.4	311.62
314.43	312.98	314.2	311.77	314.48	314.76	314.67	313.25	315.45	314.3	312.84	311.8	312.93	311.62	313.64	312.78	311.22	311.31	311.2	315.17	312.35	312.18	312.37	313.49	316.52	314.1	311.89	314.92	314.57	312.37	312.29	314.35	311.96	315.62	311.08	312.43	311.28	315.17	316.75	313.21	314.48	315.51	311.82	310.47	313.3	313.99	313.13	311.17	312.42	311.99
313.46	316.45	315.71	314.94	315.06	313.89	312.51	312.66	314.92	312.76	314.07	312.98	314.68	314.41	314.86	313.01	314.58	315.23	315.68	312.93	313.98	313.87	314.93	311.37	314.38	315.89	314.63	312.5	315.28	312.36	314.2	314.06	312.35	314.52	314.1	313.76	311.52	311.22	314.16	315.17	313.33	312.66	314.37	313.38	313.91	314.74	313.15	315.55	312.8	313.48
307.08	305.38	305.11	306.19	307.17	307.79	306.04	306.87	306.87	306.09	309.23	308.26	307.24	307.88	305.51	308.45	307.31	306.95	303.23	305.76	306.89	305.25	306.35	306.44	305.18	306.24	307.82	305	302.77	308.25	305.97	308.09	306.78	309.01	305.42	305.69	303.23	305.69	304.14	305.74	306.76	306.66	305.51	305.99	307.1	305.34	306.3	305.69	307.91	306.66
316.66	315.83	314.92	316.35	315.12	313.86	315.36	313.84	312.37	315.84	315.45	318.04	313.74	313.55	314.19	315.63	316.74	314.22	314.01	314.08	315.15	316.66	315.67	316.68	314.86	314.9	315.41	314.15	316.13	315.17	315.75	313.68	314.46	313.46	315	313.62	315.06	314.21	316.05	313.69	314.71	314.77	314.15	317.46	313.2	316.2	313.24	313.63	315.4	313.18
315.61	315.21	315.54	313.52	314.05	315.44	316.29	313.07	314.63	317.69	314.05	317.21	312.67	315	313.31	313.73	314.17	316.25	314.98	311.49	314.03	315.77	315.98	312.67	315.26	316.16	313.37	313.96	313.67	315.45	316.27	315.54	315.29	315.08	312.7	316.12	315.47	314.2	314.14	310.47	314.94	315.39	313.06	315.01	314.87	314.48	315.73	316.21	312.98	314.95
305	305.76	304.62	304.09	303.96	306.12	303.23	304.16	305.87	307.53	304.03	304.81	306.04	303.65	303.88	303.08	304.35	303.69	305.82	304.87	304.16	303.6	302.44	305.55	305.67	303.89	304.64	303.04	303.42	303.61	307.61	301.77	305.3	303.15	304.93	301.64	304.23	305.02	304.03	306.75	303.64	301.93	304.27	306.67	303.92	307.35	305.41	306.57	303.75	302.78
302.96	299.9	299.11	302.63	300.7	303.67	301.85	302.37	302.57	299	302.17	299.82	302.14	302.26	300.41	301.39	301.97	299.99	299.02	300.64	301.97	301.13	302.78	299.41	300.83	302.61	300.98	299.76	302.86	300.45	299.94	302.21	303.53	303.91	301.19	301.31	299.63	302.12	300.2	301.1	300.79	300.3	299.91	298.32	300.58	301.28	300.77	300.02	300.52	299.77
328.91	329.69	328	327.52	328.62	327.28	329.45	326.6	327.97	326.75	328.35	329.03	328.67	329.93	328.27	330.45	328.63	329.13	329.56	327.34	329.92	329.19	328.79	329.89	328.58	329.24	329.84	325.1	328.26	327.96	327.16	329.92	327.91	328.88	328.13	327.3	328.86	327.97	327.55	328.61	329.57	327.3	327.43	327.44	325.99	329.88	329.17	329.4	328.43	327.41
313.95	312.72	315.93	315.03	313.91	311.78	316.26	313.34	315.59	314.07	313.94	312.93	313.45	313.84	313.74	313.2	313.29	313.97	313.74	313.39	314.23	315.44	312.04	312.18	314.54	313.64	314.3	313.3	312.68	310.53	313.77	315.11	312.87	313.81	315.88	313.76	314.58	312.82	312.9	312.68	316.07	311.81	315.45	313.77	311.82	313.56	311.79	313.54	314.21	313.91
312.4	314.7	315.83	313.45	314.25	314.59	313.48	311.74	313.75	313.16	313.45	312.98	313.58	312.76	314.58	311.75	315.43	312.04	312.79	312.34	312.47	313.69	311.58	312.68	313.21	313.56	312.97	311.91	311.75	311.53	313.39	312.07	311.83	312.72	314.74	312.27	312.72	312.3	312.03	311.81	313.13	311.65	315.75	315.73	315.57	316.61	313.87	313.82	313.08	312.37
295.95	295.01	298.85	298.87	297.77	297.35	298.19	298.52	298.47	297.65	296.91	295.82	298.26	297.83	296.52	296.93	297.15	297.98	295.05	298.33	295.14	297.17	297.29	297.18	296.76	297.04	294.69	297.21	297.13	296.62	298.17	296.53	297.19	296.79	297.45	294.95	296.42	292.97	297.33	295.52	295.27	294.8	298.85	296.86	296.79	296.15	293.71	300.06	296.65	298.47
315.07	315.09	316.47	316.76	316.28	312.92	317.05	314.46	316.33	315.29	316.36	315	315.09	316.21	316.44	316.6	314.31	318.52	318.03	315.87	314.04	315.88	315.15	314.29	319.4	315.35	315.08	312.43	314.83	317.01	315	315.7	314.77	316.65	314.02	314.4	316.75	315.05	315.95	314.14	317.82	314.64	315.98	314.48	316.8	315.98	317.4	316.14	316.02	315.51
302.68	304.42	302.74	301.3	304.71	303.2	302.45	304.66	303.78	301.88	304.68	301.98	302.75	304.74	302.69	304.47	304.33	304.95	303.94	304.18	302.93	302.34	301.17	303.52	303.55	303.16	305.34	304.09	302.26	303.48	302.83	303.52	304.51	305.25	303.79	301.42	306.09	303.43	304.08	301.92	301.77	304.31	300.71	302.85	303.82	300.54	300.47	304.51	305.27	304.93
325.01	325.79	324.11	324.44	322.9	326.8	325.69	325.14	323.35	323.03	325.36	325.62	325.16	325.59	326.43	325.14	325.54	325.41	325.58	324.3	327.39	324.28	326.27	324.42	324.86	324.91	327.51	323.98	322.97	325.29	325.17	323.4	324.55	325.17	323.72	326.77	325.35	326.87	321.31	323.86	325.84	325.05	324.48	325.92	323.91	324.05	323.96	326.42	322.78	325.61
312.42	311.25	312.3	313.12	311.31	310.38	312.27	313.06	310.18	311.83	311.14	313.96	312.61	310.4	313.48	310.01	312.07	311.44	313.66	309.7	311.31	310.83	312.05	313.26	310.17	313.4	311.26	311.55	313.53	311.38	313.22	311.33	315.15	310.15	310.51	312.32	310.43	314.17	311.62	312.01	314.7	312.54	311.86	312.46	312.19	312.47	312.77	311.71	307.91	312.55
320.21	321.81	319.95	318.25	323.2	319.62	321.21	319.09	321.02	319.73	319.98	321.2	322.23	321.18	316.04	320.31	319	319.13	319.67	317.61	319.57	321.47	320.5	316.53	317.76	317.23	319.47	320.87	319.99	320.68	318.49	318.91	321.81	318.19	318.36	320.9	318.51	319.87	319.96	319.58	320.67	319.57	320.99	320.7	321.12	318.5	320.16	318.35	317.32	320.21
314.83	317.49	313.46	314.66	311.55	314.88	316.93	314.11	312.82	314.49	314.02	313.19	312.15	314.87	314.92	315.06	315.34	312.6	314.35	315.21	314.13	317.1	314.56	315.01	314.32	314.41	312.78	314.73	316.09	315	313.72	315.57	314.04	312.72	315.27	313.45	314.07	313.36	315.11	316.68	314.81	317.04	315.02	315.03	317.19	316.34	316.33	316.68	313.48	315.39
311.36	313.12	312.06	314.63	311.55	314.21	314.93	312.78	311.27	311.92	311.79	311.91	310.35	308.56	311.91	312.54	313.06	314.06	313.73	311.69	312.16	310.5	312.91	313.46	312.44	314.43	313.3	314.12	313.97	311.84	313.62	313.98	313.75	313.87	313.43	313.21	312.59	312.28	313.71	314.16	311.41	309.89	310.77	310.49	314.07	313.31	314.63	314.27	311.7	311.98
303.62	303.21	301.81	302.96	302.78	302.27	301.14	305.33	304.69	303.23	304.34	305.22	304.88	302.43	303.41	305.69	302.58	301.92	303.86	303.08	301.7	300.99	301.37	304.38	302.84	305.48	303.22	302.55	305.72	302.68	305.7	305.06	304.17	304.49	304.33	303.32	304.49	304.55	304.31	303.75	302.2	306.44	305.64	300.15	304.89	303.36	304.13	303.1	302.95	303.53
314.02	315.7	315.57	318.11	312.35	316.74	314.02	315.14	316.76	315.06	315.82	314.16	317.68	316.62	316.23	314.68	315.46	318.02	314.61	313.63	316.95	316.04	313.84	317.14	317.51	316.17	317.36	314.16	313.39	316.53	315.52	315.2	314.45	315.74	316.96	314.12	315.82	316.79	317.22	315.39	313.76	315.19	315.19	315.73	315.52	314.45	316.66	316.14	314.19	312.96
314.03	311.53	312.14	310.19	312.05	313.74	314.12	311.95	314.53	314.34	311.08	311.16	313.69	311.88	311.54	315.53	313.48	311.39	311.53	312.46	313.84	313.75	313.09	311.04	312.89	313.28	309.8	310.42	313.1	314.5	314.32	314.56	311.64	311.72	312.82	309.15	313.43	313.18	316.45	311.77	309.65	312.36	312.23	313.21	312.53	313.36	312.11	310.63	312.78	311.92
327.32	328.17	328.09	330.08	327.22	329.87	327.41	330.21	326.65	323.95	328.92	330.35	327.59	330.13	329.07	330.62	327.08	328.43	326.86	329.22	330	329.33	330.31	327.07	330.29	327.47	329.35	328.27	327.22	328.13	327.5	328.85	330.33	328.52	327.84	328.1	326.73	330.68	326.9	327.41	326.96	331.3	329.44	325.82	325.08	328.33	329.63	328.38	331.38	328.21
305.71	309.83	307.45	305.48	305.45	304.44	306.71	304.65	303.86	304.76	303.16	306.86	308.32	304.79	305.91	306	306.25	303.03	305.33	301.54	303.87	306.64	304.56	308.15	303.91	304.14	306.19	304.03	304.68	308.03	302.48	307.78	303.84	304.61	305.5	306.14	303.41	305.58	307.76	306.88	306.47	304.59	306.93	307.12	305.87	304.24	305.15	304.66	306.43	306.07
304.53	305.54	304.46	304.09	304.89	305.15	304.48	304.03	305.69	303.64	303.66	305.51	303.61	303.89	304.18	303.61	304.82	303.41	304.59	304.85	305.77	303.03	304.2	305.61	303.38	305.68	306.75	307.68	304.95	303.75	303.77	303.94	305.57	306.45	306.12	305.53	303.17	305.02	304.2	304.69	303.95	304.7	303.58	304.01	303.51	303.52	306.49	304.21	304.38	306.39
291.83	295.65	293.03	293.51	295.82	292.94	294.33	296.37	293.6	295.44	295.91	295.47	292.46	293.4	292.71	294.89	292.94	293.63	294.16	295.25	292.69	294.01	293.85	293.14	293.82	297.38	294.21	293.63	293.63	292.73	293.69	293.28	292.58	293.63	293.09	291.66	294.27	293.58	292.15	293.5	293.31	294.56	295.81	294.35	295.56	294.6	294.3	293.02	297.07	293.92
312.81	312.25	314.28	314.89	311.56	311.26	310.81	313.13	309.72	314.35	315.05	313.76	312.52	312.75	314.36	313.46	311.43	312.22	314.46	311.69	315.12	313.29	312.42	313.69	313.21	313.18	311.32	312.31	310.95	311.3	313.69	310.45	311.14	310.86	312.15	312.41	313.82	312.32	312.44	309.59	313.07	313.65	314.85	311.31	311.66	310.75	313	312.16	311.18	313.17
311.03	309.87	310.32	311.23	312.43	311.37	310.81	307.38	308.8	310.6	309.7	309.3	313	310.04	311.94	310.57	312.19	309.7	310.78	307.48	312.73	308.55	309.29	309.77	308.54	309.63	306.55	314.02	311.54	310.16	308.69	309.76	309.85	312.56	311.84	311.44	310.82	311	310.63	310.83	309.86	310.13	308.72	310.98	309.96	309.86	311.15	310.45	309.92	313.27
307.16	302.29	307.03	305.65	304.95	307.67	306.43	306.01	307.36	305.45	305.13	303.85	305.7	306.54	304.65	304.84	304.55	306.28	306.48	306.16	304.24	305.81	303.71	305.75	305.42	305.04	303.09	305.91	304.41	305.11	306.48	304.98	305.66	303.99	305.73	303.87	305.07	303.87	303.4	304.57	307.42	304.71	305.97	306.49	304.09	306.51	306.69	307.09	303.86	304.06
304.38	302.13	301.36	299.96	302.52	300.58	300.21	301.72	298.77	301.91	301.7	299.62	300.81	300.26	302.06	300.97	300.55	303.52	299.97	299.66	300.39	302.37	300.86	303.81	298.81	299.65	300.87	302.36	300.43	302.67	300.32	302.44	299.92	298.6	301.16	300.91	303.81	300.06	300.58	301.32	300.55	300.91	300.49	299.01	300.23	299.86	300.38	299.19	303.51	301.08
308.07	308.1	310.36	310.37	307.54	312	308.77	310.04	310	308.27	311.34	311.17	309.95	309.32	314.29	308.33	309.29	312.74	309.81	307.75	310.86	310.76	309.81	309.34	311.36	312.76	308.63	306.75	309.01	310.49	312.26	309.61	311.04	310.05	307.46	310.75	309.37	306	311.23	310.06	306.83	309.99	311.44	308.19	306.34	309.57	309.38	309.8	313.27	308.32
311.55	309.71	309.98	310.38	310.42	312.12	310.05	311.87	309.96	311.63	311.19	309.35	310.88	311.4	309.01	309.96	309.01	309.35	310.31	310.61	309.58	309.21	311.45	312.35	312.45	308.37	312.86	310.31	310.84	311.14	311.14	311.51	311.75	310.37	312.32	310.04	311.51	309.54	308.91	309.39	310.86	308.49	309.42	310.63	309.39	309.78	309.79	311.01	307.79	310.4
308.79	307.72	309.73	308.03	308.79	310.2	309.22	311.05	309.59	308.32	305.81	311.6	308.93	307.7	309.69	312.69	309.3	309.57	307.54	308.99	310.36	309.45	308.96	306.53	307.59	309.56	308.42	308.39	311.46	311.5	309.86	308.13	310.83	308.87	308.24	309.21	308.06	309.98	309.21	306.78	309.08	310.02	307.97	306.96	308.44	307.66	308.44	309.67	308.6	310.66
316.53	315.58	315.3	317.5	314.98	314.17	314.42	313.33	316.38	314.44	314.07	318.33	316.64	315.7	316.91	317.07	314.72	316.29	316.72	315.06	313.76	313.49	316.85	316.55	316.44	317.59	315.01	315.98	315.76	316.99	316.82	317.15	316.71	315.45	314.98	314.4	316.42	315.91	314.2	316.8	315.28	314.67	316.64	316.16	314.73	314.88	313.53	315.28	315.21	315.85
302.1	301.45	302.91	299.65	302.73	301.93	302.39	302.16	300.96	304.12	303.24	302.19	301.94	302.59	303.33	304.57	300.51	303.56	301.81	301.4	303.49	302.52	303.13	302.63	299.63	302.87	302.44	301.53	302.11	303.33	301.2	301.75	302.1	302.32	303.28	302.7	302.22	300.67	301.97	302.19	303.88	303.44	302.81	302.81	302.43	303.95	302.84	301.1	303.69	300.98
311.44	314.29	315.09	312.99	314.73	315.54	314.73	311.76	314.15	315.79	314.77	315.2	313.63	313.19	312.67	315.35	314.97	315.33	311.53	315.07	312.77	316.05	311.54	312.17	311.82	315.37	314.13	313.26	314.8	313.49	314.25	312.42	314.25	313.72	313	314.7	313.79	313.04	314.7	313.36	313.83	313.26	311.32	315.4	313.88	314.03	315.34	312.72	314.79	313.13
308.65	308.67	309.61	309.12	308.45	308.82	308.4	309.29	307.33	308.04	306.65	308.9	307.88	308.39	307.81	308.8	311.86	307.61	310.38	309.07	308.32	306.77	309.99	308.71	308.86	308.38	308.64	307.94	310.08	309.2	308.63	310.37	308.7	307.27	308.52	310.14	309.04	307.99	306.45	306.15	308.47	307.62	306.67	308.15	307.23	309.76	308.52	308.5	308.22	310.42
318.35	317.16	317.58	316.23	317.81	318.06	317.18	317.12	314.65	316.32	319.02	317.79	317.94	316	319.23	318.05	316.51	318.09	314.79	316.44	316.24	318.09	318.67	318.11	319.62	316.95	318.63	318.06	317.04	316.68	317.33	316.57	319.62	318.77	318.02	317.39	316.68	315.99	316.68	318.47	318.15	316.91	317.77	316.52	317.02	315.86	316.62	315.64	318.97	316.93
318.86	316.79	315.63	318.51	318.77	316.97	315.13	318.76	317.28	316.52	319.42	315.98	318.37	317.59	316.72	317.2	319.72	316.3	317.43	317.24	316.33	319.63	315.56	317.73	317.66	316.59	314.83	314.61	316.92	315.47	318.19	318.61	318.8	317.62	313.9	318.66	318	318.08	317.56	317.48	317.44	317.01	315.06	313.72	319.33	319.4	318.24	317.58	318.8	318.43
327.37	329.25	328.63	328.84	326.64	329.07	326.88	325.4	327	327.27	329.37	326.15	326.52	325.38	325.04	326.54	327.64	327.68	329.72	325.94	327.6	326.59	327.37	325.84	325.81	328.54	325.96	326.52	328.32	327.99	331.26	328.06	325.84	326.59	326.18	327.67	328.83	326.04	325.93	327.29	327.53	325.22	327.37	326.73	326.81	328.43	327.21	326.52	326.84	328.53
317.12	317.43	318.1	319.68	316.25	316.74	318.66	318.26	318.68	317.04	316.07	318.82	317.18	318.78	314.93	316.31	318.03	319.42	320.14	318.12	316.03	318.65	316.41	317.12	318.68	317	320.24	320.22	321.03	320.69	317.67	318.61	319.12	319.94	318.11	318.59	315.93	317.6	319.95	317.97	316.93	319.4	317	319.24	317.95	318.23	320.37	318.07	317.08	318.39
292.84	294.14	293.12	293.72	292.92	297.14	295.22	292.05	292.56	297.81	294.07	297.3	295	294.35	291.57	294.92	293.33	294.61	293.54	293.25	292.53	293.78	294.26	294.21	293.55	294.76	293.88	292.93	295.32	291.74	296.6	291.93	290.64	296.42	292.93	293.03	293.3	291.91	292.72	293.4	294.96	291.45	294.14	290.25	292.57	293.75	294.86	295.42	293.64	296.89
300.08	301.1	300.74	300.68	299.67	297.89	301.07	299.4	300.82	298.48	300.66	299.34	300.07	300.1	303.24	300.13	300.39	300.65	299.3	300.08	299.37	301.76	299.54	302.05	299.32	300.02	298.17	299.09	301.15	300.93	300.31	298.57	301.31	300.37	302.12	299.04	299.6	300.96	302.63	297.79	300.79	297.81	295.55	298.28	297.2	295.92	302.16	299.2	301.38	301.28
306.32	308.11	307.81	307.58	308.51	308.75	307.28	306.3	306.35	307.95	307.67	307.3	304.92	306.88	307.28	308.37	307.75	309.21	308.62	308.44	306.43	305.94	308.38	306.96	308.56	307.07	307.37	306.07	307.93	307.69	306.04	306.93	307.36	306.96	304.75	307.06	305.99	306.56	310.99	303.64	307.49	309.04	304.07	307.18	306.4	306.11	307.62	308.87	308.66	305.7
316.54	316.19	314.95	314.26	316.12	316.63	317.7	316.37	318.57	317.59	317.03	316.83	318.45	316.81	317.73	316.88	316.15	314.07	315.05	317.75	319	315.66	317.42	313.71	318.3	318.25	316.21	316.51	315.32	316.47	316.68	316.63	318.9	316.68	317.97	316.41	316.42	316.79	312.69	318.46	316.23	316.33	317.01	315.54	319.79	318.9	314.4	315.86	313.53	316.14
315.96	318.43	316.79	316	318.53	314.91	316.69	317.97	315.02	315.25	318.29	318.22	317.94	317.07	318.25	317.44	317.6	318.83	317.76	315.41	315.48	318.22	319.41	318.98	317.09	320.78	317.99	316.32	316.69	318.11	317.2	318.16	315.99	316.76	316.03	317.75	314.41	316.48	317.9	318.7	316.34	317.37	315.79	317.37	315.71	315.94	317.93	317.32	318.03	318.48
316.18	315.38	313.93	312.51	315.57	314.18	313.45	313.65	312.18	312.77	313.73	314.22	315.58	314.22	312.64	315.22	313.71	314.65	314.43	314.73	313.99	313.78	314.94	313.79	313.8	312.19	314.71	313.56	314.22	312.94	316.18	313.03	314.05	315.66	311.9	311.86	313.31	313.55	312.83	316.05	315.42	312.96	312.95	314.67	315.76	312.13	315.98	314.36	315.23	312.16
300.11	301.17	301.19	303.02	300.72	300.61	303.07	299.08	299.26	303.66	301.67	300.88	301.3	300.6	302.63	300.69	303.93	302.03	297.69	300.33	300.91	299.34	298.98	300.24	300.38	300.73	300.02	300.75	300.76	298.28	300.77	302.21	302.73	299.45	302.5	299.38	304.6	301.08	302.96	299.36	302.88	302.81	300.03	299.51	300.04	299.32	300.76	302.21	303.55	300.46
305.96	306.67	308.85	307.95	306.79	306.25	309.14	306.83	308.79	307.4	307.35	305.58	307.05	308.98	309.49	305.13	310.06	307.32	308.99	307.14	307.12	308.92	306.35	306.44	307.81	308.53	306.53	308.22	305.22	306.18	307.8	307.16	308.38	308.37	306.61	305.42	306.63	307.84	305.03	307.11	308.03	307.55	308.56	307.67	306.54	306.39	308.65	307.11	307.05	307.72
[truncated: 100 more rows]
[truncated: 150 more columns]
