# Supplementary material for: Genetic dissection of main and epistatic effects of QTL based on augmented triple test cross design
Source: PLoS One. 2017 Dec 14;12(12):e0189054. doi: 10.1371/journal.pone.0189054 (PMC5730204; doi:10.1371/journal.pone.0189054)
Supplement: S9 Supporting Information — (ZIP) [file pone.0189054.s009.zip › z5_1250_0.5_5.csv]

310.4	313.09	308	312.07	308.26	306.88	308.24	308.57	307.83	311.15	312.98	308.47	308.38	310.29	310.24	311.27	310.09	316.6	310.16	313.18	311.95	312.1	309.18	310.79	307.76	310.62	311.22	308.99	309.81	310.29	308.47	310.38	311.39	312.3	310.97	310.6	308.28	310.49	309.76	313.74	310.87	308.93	308.68	311.49	313.54	308.79	311.48	308.32	306.04	307.84
302.01	303.47	300.48	300.31	304.48	298.36	300.96	304.41	300.81	303.74	299.53	303.71	301.62	303.42	303.23	303.35	302.89	304.23	304.95	298.91	298.81	300.76	305.67	301.19	302.63	304	299.97	304.2	302.25	302.46	304.76	303.17	303.08	302.77	300.27	304.02	302.87	304.23	302.98	300.13	305.87	309	299.56	305.02	303.62	304.39	299.2	302.23	303.35	299.54
313.37	313.52	311.49	315.48	312.13	314.53	313.32	315.23	312.32	313.6	313.61	312.95	312.2	311.78	314.31	314.03	312.64	314.08	313.38	314.82	316.47	313.92	311.31	314.46	315.37	312.07	312.31	313.8	313.89	313.94	309.51	313.73	314.52	311.23	310.46	313.98	312.38	315.36	312.5	312.07	315.21	310.72	315.37	311.56	315.23	314.12	311.86	315.51	313.47	312.68
304.5	307.9	308.59	301.81	304.6	303.05	305.26	307.66	305.03	306.41	305.23	307.77	303.69	306.78	306.8	306.38	304.9	305.04	307.35	303.68	303.39	309.2	306.77	309.53	305.58	307.63	305.95	305.45	304.93	306.31	304.93	304.66	305.49	303.62	308.74	308.73	303.65	308.6	306.44	306.23	303.8	307.1	306.62	303.65	304.5	309.04	311.04	309.15	307.76	305.25
294.05	295.21	293.58	295.71	292.89	294.31	292.91	294.95	294.42	297.22	293.26	289.11	295.32	292.59	293.64	293.18	294.76	294.65	293.67	293.25	295.98	291.7	295.41	294.89	294.92	292.27	294.37	295.18	293.39	292.13	288.32	292.68	291.15	297.58	294.44	296.11	294.27	294.32	292.53	294.46	295.15	292.27	294.47	296.85	289.04	295.89	296.21	290.2	297.88	296.24
316.81	315.59	312.99	313.04	312.57	312.27	319.49	313.88	313.89	313.61	314.43	316.25	316.84	313.49	315.11	316.95	315.13	314.77	310.44	316.76	316.09	312.68	315.43	315.62	313.48	313.82	312.72	313.74	313.75	310.89	313.52	314.28	313.51	316.63	316.61	314.13	314.58	314.95	312.43	314.42	317.62	313.94	316.65	314.89	317.38	312.88	318.23	314.81	317.36	314.31
309.89	307.08	308.41	311.57	305.74	309.58	310.83	311.12	306.33	305.98	308.07	306.06	308.36	309.78	309.56	308.78	306.93	311.54	307.87	309.59	309.1	303.46	311.48	307.56	312.9	308.79	308.99	306.36	308.49	308.13	308.28	308.05	312.13	309.09	309.02	310.8	310.4	307.95	309.95	308.72	310.59	306.3	307.79	308.47	311.99	311.75	306.89	308.87	305.6	303.69
303.32	301.33	302.32	300.86	301.62	303.5	304.23	301.82	303.38	296.56	303.53	306.26	302.25	308.13	300.96	302.79	300.99	305.27	304.79	304.51	303.39	302.39	307.49	303.62	304.9	304.13	304.8	307.22	303	304.68	304.63	299.75	309.24	302.26	302.63	303.99	301.29	303.34	304.07	303.88	305.56	303.83	301.43	304.18	302.73	300.74	300.47	304.46	304.08	300.84
303.91	305.16	303.05	309.47	300.51	303.74	306.67	304.09	303.86	303.44	305.25	304.23	304.36	312.06	305.93	306.58	305.27	305.46	307.32	306.55	304.89	306.28	307.1	307.3	303.12	306.07	308.63	306.19	304.66	306.25	306.02	304.37	304.93	310.05	304.35	306.52	305.21	308.25	306.05	304.15	309.68	307.62	303.63	305.15	310.79	304.28	305.7	307.66	308.45	304.26
303.7	307.2	306.13	308.69	306.94	304.04	306.3	304.23	305.78	307.96	304.89	305.54	302.75	304.42	302.95	304.44	305.43	305.49	303.4	305.45	307.46	301.39	304.04	300.02	303.14	307.31	306.19	304.71	303.71	308.86	307.32	306.52	305.37	309.05	305.21	306.41	306.29	305.48	304.22	305.26	308.42	305.64	309.15	303.32	303.54	304.54	306.92	303.6	306.09	305.58
307.38	301.95	303.48	304.1	306.44	305.98	302.52	303.03	307.58	308.26	307.09	304	304.74	306.19	307.07	307.51	306.8	307.1	307.55	306.19	303.54	305.69	308.91	306.09	304.49	305.49	309.54	306.08	306.04	303.18	303.99	306.51	307.22	306.44	305.23	306.66	303.51	307.88	306.63	306.68	307.66	305.18	309.34	307.5	306.11	305.28	303.87	308.21	305.27	306.23
294.27	291.88	296.54	295.55	295.01	297.52	295.2	295.15	294.61	296.92	297.28	294.85	294.17	295.29	292.33	292.15	292.46	296.37	297.09	292.76	295.8	295.9	295.28	294.18	294.94	297.17	294.46	297.24	293.15	295.39	295.67	294.47	295.67	293.81	291.3	296.45	296.38	297.21	295.38	294.81	292.64	293.76	292.67	299.27	295.56	297.71	294.63	296.58	293.93	295.23
292.43	296.93	293.23	295.59	291.77	293.98	292.49	295.68	297.4	294.25	296.24	293.71	299.22	293.15	290.46	291.38	295.08	294.1	297.33	292.19	297.69	298.45	290.49	294.21	293.22	294.54	299.16	294.22	292.15	297.83	293.15	296.57	293.41	290.86	296.48	291.32	293.19	291.69	290.1	291.3	297.17	292.09	292.98	293.28	295.61	296.18	294.6	294.55	293.19	298.26
312.37	308.01	311.17	310.93	312.63	312.12	310.89	309.66	309.3	312.24	313.02	309.25	312.44	313.19	313.13	307.94	313.52	306.97	310.22	309.35	307.99	313.51	312.33	309.46	311.56	312.77	310.63	311.58	311.19	311.46	312.69	313.05	311.67	307.93	314.09	313.9	312.28	312.49	311.29	312.59	313.15	313.3	314.18	308.16	310.64	312.58	311.45	314.3	313.11	308.83
328.73	330.28	325.84	327.05	326.08	326.73	329.12	327.14	329.86	330.31	328.92	325.64	327.14	328.97	328.77	324.76	327.52	329.28	326.58	329.51	328.25	329.08	329.21	329.5	328.16	329.31	330.32	325.75	329.58	327.99	326.21	328.77	327.12	326.79	325.75	328.74	325	327.56	328.11	328.57	327.42	327.8	327.68	329.58	326.14	325.56	326.55	328.64	326.92	328.27
305.7	301.52	303.8	304.9	300.46	306.59	299.79	304.13	305.87	303.05	301.44	303.24	299.73	306.98	303.91	301.25	303.29	298.28	304.04	301.6	302.02	302.64	302.08	300.5	303.96	304.45	303.09	301.69	299.69	306.08	305.89	304	300.7	303.71	299.87	304.55	301.53	304.5	303.64	299.62	305.56	304.59	303.84	302.29	302.74	303.49	300.36	301.54	302.84	306.03
311.95	308.46	311.55	313.15	310.48	314.41	313.62	312.07	309.01	312.54	312.11	309.22	310.04	311.02	311.25	311.14	310.14	311.82	312.16	312.68	307.91	312.4	310.84	312.13	308	313.54	310.35	311.95	311.54	310.91	308.84	311.02	310.23	313.89	313.1	310.72	310.33	309.62	309.28	311.54	310.16	311.68	309.48	311.98	313.37	308.45	312.78	308.89	311.42	312.89
309.93	312.13	312.83	313.56	314.43	309.28	314.3	313.29	315.01	315.66	311.5	313.31	310.23	310.98	313.68	311.08	313.63	311.02	312.72	310.9	314.58	313.93	309.32	310.22	314.03	314.36	309.28	311.53	311.61	314.76	314.61	312.83	307.76	311.19	314.95	313.32	310.36	314.08	309.95	314.42	315.18	310.53	313.78	311.68	314.88	311.95	311.04	312.82	311.93	311.15
313.06	313.13	314.44	312.7	309.89	312	315.72	310.47	312.07	313.31	315.92	312.72	312.94	316	316.44	310.68	312.06	316.17	314.8	312.8	313.27	310.64	316.37	319.49	310.67	313.82	314.22	312.53	314.23	311.57	314.01	311.45	311.56	313.38	313.49	312.97	314.37	313.02	313.72	310.44	313.87	312.88	313.59	310.16	311.5	312.17	308.85	313.83	312.87	315.8
307.08	306.03	309.67	305.09	308.9	304.37	307.86	303.9	307.17	306.76	304.55	304.84	305.15	305.82	306.29	306.03	308.21	304.32	307.76	308.27	306.81	308.11	309.23	308.96	307.65	303.77	307.35	306.81	301.82	304.94	304.96	309.02	308.5	309.8	306.85	307.45	306.61	305.91	306.66	304.09	304.42	308.22	306.02	306.22	304.85	305.72	308.16	310.51	305.67	307.85
305.93	306.63	304.96	307.09	303.44	306.06	306.02	306.27	304.06	306.27	305.07	304.74	303.55	308.57	305.33	304.4	304.41	305.77	305.25	303.2	302.91	306.39	307.92	306.46	305.98	303.76	305.58	300.57	303.29	303.35	305.92	305.78	308.34	304.33	303.72	305.94	306.04	303.23	301.7	304.96	305.51	307.38	304.15	302.7	304.34	306.43	306.98	308.33	305.67	304.19
331.36	329.11	325.65	324.76	327.16	330.12	328.13	327.99	327.28	329.97	328.69	327.73	328.59	328.58	325.95	329.77	328.79	330.06	328.13	328.33	328.47	324.25	327.61	327.78	329.75	331.52	328.34	331.5	327.62	324.91	326.48	327.1	327.17	327.85	326.69	330.63	327.4	326.52	327.25	328.5	323.22	327.81	328.96	329.26	331.06	326.11	326.69	331.45	329.9	327.09
326.19	327.4	324.85	328.02	329.94	328.52	325.86	327.03	327.62	328.64	325.51	327.63	326.66	326.48	327.52	327.91	325.34	328.43	328.51	325.95	327.56	327.27	329.33	327.39	326.45	328.61	328.13	325.14	326.96	330.6	325.35	323.38	326.12	326.49	329.27	327.67	328.58	328.05	325.69	325.9	332.19	325.4	327.22	326.25	324.34	326.68	327.9	328.4	325.68	327.78
314.44	313.09	311.87	314.58	314.41	312.25	310.75	312.1	315.14	316.21	311.62	314.58	315.87	313.28	314.89	313.5	312.17	311.17	316.05	313.02	315.11	313.31	314.77	316.12	314.1	312.3	312.77	314.39	315.28	310	314.57	316.2	313.61	311.68	315.25	314.12	310.13	314.38	309.89	313.47	312.46	313.99	314.01	317.48	315.72	310.44	312.22	313.73	312.33	314.87
304.47	303.47	300.7	302.88	303.6	302.65	305.2	298.59	302.59	305.91	301.36	301.83	300.69	302.75	304.14	302.04	302.04	302.27	301.33	298.01	298.83	301.31	301.07	299.19	307.19	302.77	301.98	296.94	299.28	303.33	299.55	298.8	299.66	298.73	300.42	303.93	299.12	302.27	301.68	303.34	301.62	303.03	301.73	304.39	303.35	300.92	298.93	301.89	299.76	300.08
315.35	310.41	309.96	309.86	311.67	314.84	314.16	310.48	313.12	313.95	308.81	311.01	314.36	314.35	312.1	308.12	309.3	313.73	313.06	311.04	309.8	310.36	310.09	313.67	314.64	309.98	313.96	310.34	308.91	309.35	311.44	312.48	310.02	310.99	314.1	311.15	310.97	313.01	310.62	314.07	312.79	314.46	312.93	312.04	309.19	311.46	311.1	310.14	308.68	309.49
305.39	302.27	302.04	301.87	301.02	302.17	299.65	302.27	305.15	300.92	300.4	302.89	301.79	303.55	299.81	299.72	301.74	299.25	302.58	301.81	300	301.3	301.08	301.95	302.35	302.24	300.88	301.48	304.45	302.61	307.35	298.57	301.72	301.27	301.24	304.71	302.22	301.82	303.31	305.4	302.4	303.21	301.87	302.3	302.66	300.48	299.81	304.45	302.01	302.55
326.23	330.09	328.96	325.77	326.63	327.55	329.76	325.43	328.47	325.83	328.8	328.39	327.61	326.58	329.06	325.64	326.09	324.94	328.79	326.29	330.96	325.92	326.71	328.56	326.94	326.74	328.88	326.95	327.18	326.91	330.21	325.19	331.19	324.34	330.82	326.81	330.3	330.53	325.87	329.71	328.59	329.63	330.24	329.02	330.16	323.28	326.56	324.89	329.2	326.06
304.21	308.73	304.71	307.75	305.79	305.06	303.39	305	301.09	305.83	306.49	305.16	304.78	304.93	301.98	306.41	304.06	308.01	304.91	302.31	301.62	303.25	303.34	306.08	307.09	306.26	308	305.51	307.47	303.59	304.9	305.06	305.16	303.94	307.77	306.35	306.97	304.43	303.38	302.34	307.12	306.34	307.21	307.69	304.67	309.47	304.82	303.28	307.81	306.77
304.99	306.54	305.82	305.24	304.44	308.8	304.88	305.55	306.05	307.72	304.67	305.33	305.58	305.03	307.18	305.03	306.66	302.1	303.69	304.04	304.6	307.37	304.98	304.55	303.17	303.04	308.37	303.94	304.1	301.49	307.41	307.15	307.16	301.87	304.88	303.44	303.14	303.23	303.51	305.55	307.57	307.46	302.78	304.88	300.48	304.26	304.43	307.37	304.21	307.06
299.8	302.53	303.39	304.17	303.99	300.9	301.96	303.3	301.16	302.18	300.93	300.82	302.59	304.86	304.5	298.36	304.25	305.27	301.1	296.9	302.51	303.87	302.64	301.46	301.66	302.38	304.5	299.22	301.12	302.78	302.71	299.78	301.17	303.8	302.96	302.76	302.02	301.01	304.74	302.44	303.59	301.62	302.29	301.42	302.28	302.14	302.37	298.4	303.34	300.93
318.35	321.29	317.05	317.88	318.27	317.9	318.29	321.8	316.38	322.05	317.84	318.31	316.56	319.31	317.29	317.45	313.53	318.52	319.66	316.29	320.38	316.03	317.91	316.67	314.13	314.71	317.43	317.97	319.3	318.46	320	318.74	322.61	321.02	317.85	318.98	318.92	318.97	321.14	318.65	319.77	320.11	316.89	320.4	321.22	316.55	314.99	314.89	318.72	320.03
315	318.63	318.57	317.77	319.19	317.38	317.66	315.91	322.74	314.43	317.88	314.91	317.96	316.12	318.15	317.68	321.13	317.75	317.39	320.55	319.22	320.7	317.84	315.68	319.03	317.3	318.14	317.14	317.27	319.95	317.84	315.47	320.6	317.72	321.09	312.18	317.65	314.34	317.53	317.95	319.17	318.75	318.1	317.27	319.88	318.07	317.13	318.16	316.82	319.89
310.25	310.39	310.14	310.99	310.09	309.26	310.86	311.1	310.75	309.25	308.54	306.65	309.18	307.64	305.54	307.48	308.02	308.67	308.22	306.81	309.65	310.85	307.92	305.91	306.51	309.44	309.67	311.07	306.64	305.56	309.96	310.41	309.7	306.73	305.55	307.8	310.54	308.54	309.4	306.03	309.11	309.96	307.48	305.18	312.96	305.87	307.29	308.35	314.34	307.19
304.43	304.78	308.4	304.99	305.95	305.1	303.35	306.38	305.92	305.91	307.03	301.94	306.25	307.33	304.71	306.39	305.4	301.7	305.95	301.72	307.86	304.12	306.15	303.73	303.37	301.11	306.98	304.17	302.48	305.94	307.16	306.06	305.39	307.9	303.73	303.58	303.45	303.63	308.98	302.25	301.9	303.38	306.59	304.04	305.18	304.24	305.66	305.33	307.54	304.18
306.68	307.77	309.24	302.02	307.68	302.73	307.99	302.38	303.98	308.35	306.11	304.77	303.74	307.75	305.39	307.7	307.67	305.96	304.31	307.48	305.36	306.59	304.02	303.56	304.24	305.95	307.43	304.84	306.97	306.8	303.34	309.97	303.32	301.04	305.07	302.46	305.45	304.14	302.7	306.3	305.63	304.34	307.1	301.67	303.43	308.4	306.58	306.92	303.85	304.91
312.84	316.33	311.02	312.31	311.59	311.54	313.95	314.31	316.16	312.06	311.49	313.81	311.75	313.7	311.59	311.21	312.82	313.02	315.7	310.91	310.97	313.4	312.32	314.88	313.54	315.85	314.47	312.67	312.28	313.09	310.56	314.04	311.81	311.25	311.66	311	312.44	312.16	312.98	309.28	313.88	310.27	313.02	312.13	310.58	312.8	314.8	312.34	310.59	313.21
317.84	316.55	319.43	316.73	322.19	322.46	320.9	314.99	320.96	319.12	318.9	319.71	319.39	319.92	313.59	316.49	320.71	320.17	317.64	312.74	317.12	317.88	318.74	319.44	319.28	318.32	316	316.63	316.46	320.68	319.9	317.64	315.06	318.18	315.34	318.5	320.14	318.37	319.14	320.24	316.87	318.37	317.36	319.11	319.55	318.87	319.25	317.23	318.71	320.83
306.31	305.41	305.79	306.45	305.67	306.15	306.13	303.66	305.87	304.81	307.94	307.45	305.17	305.42	305.43	305.21	302.61	305.49	308.95	307.49	305.29	305.48	306.86	302.88	300.36	303.78	307.67	302.1	305.88	305.34	303.48	307.4	307.28	306.14	305.57	304.59	304.58	306.81	305.64	307.43	308.56	303.12	305.75	308.55	306.97	309.88	307.31	305.95	303.68	302.14
313.97	313.05	312.36	314.27	316.42	312.93	312.89	316.11	313.1	311.84	312.32	314.25	313.47	314.13	311.05	314.3	312.59	311.07	314.33	314.37	313.69	313.23	315.36	314.74	311.91	316.23	314.05	314.21	314.04	312.91	314.81	317.08	313.2	315.04	316.44	315.07	315.72	313.14	316.62	315.43	312.86	311.11	316.19	315.36	315.2	313.01	313.26	311.98	313.56	313
309.54	305.78	313.52	309.08	306.19	307.93	305.9	308.05	305.68	306.33	307.93	308.65	307.7	308.45	308.87	305.66	306.41	307.09	311.22	309.43	308.56	310.84	309.53	305.77	307.22	306.83	308.03	304.81	308.17	306.2	308.55	307.58	309.51	305.87	308.98	305.12	309.19	308.87	307.52	309.3	307.76	307.53	309.57	309.36	304.51	307.27	309.24	306.18	307.15	308.01
309.87	313.16	312.73	311.14	311.49	310.01	315.29	308.86	310.69	313.8	312.18	311.16	314.83	309.97	311.08	311.04	311.55	312.55	313.2	314.07	314.35	313.33	312.03	311.47	313.44	313.27	307.78	312	311.88	312.27	315.7	311.06	310.87	308.96	314.77	312.67	312.61	309.88	315.97	312.12	313.06	312.73	313.5	308.91	311.04	313.18	311.83	312.31	312.85	309.19
299.03	298.03	293.07	296.31	297.4	297.51	298.75	296.16	295.84	295.86	296.79	296.88	297.8	297.27	297.02	293.92	298.89	300.02	291.38	298.35	296.55	295.28	296.66	293.83	295.73	295.82	294.43	296.39	298.2	297.74	297.15	299.31	301.28	295.9	297.22	295.4	296.74	299.14	297.44	298.99	296.54	295.44	301.04	295.34	295.94	296.15	294.77	299.89	294.05	297.45
301.18	302.93	305.46	302.59	302.6	304.71	303.36	304.34	302.59	303.94	304.31	305.07	306.43	301.24	302.88	302.94	303.15	302.54	302.29	304.45	303	302.68	302.13	299.65	303.65	306.26	300.59	303.15	304.3	303.94	304.57	306.99	302.82	304.85	302.83	303.75	300.61	304.33	300.48	303.35	303.05	306.12	303.05	306.16	302.64	301.14	304.14	304.61	305.68	302.95
315.47	314.51	315.84	314.99	317.21	314.54	316.28	314.64	315.97	315.89	317.01	317.67	317.35	316.77	312.58	313.73	314.56	315.42	313.43	317.09	313.9	315.02	312.15	317.2	311.55	316.13	315.68	317.03	314.98	316.3	316.31	315.33	314.03	317.34	317.8	314.82	315.32	315.99	314.98	314.65	317.93	316.56	314.77	315.39	318.47	316.62	317.64	312.26	314.97	317.66
312.48	313.39	313.72	312.54	316.05	313.85	313.6	312.41	312.57	313.05	313.72	310.25	312.2	315	314.06	309.97	311.17	318.19	312.58	312.53	312.41	315.41	312.37	310.95	311.12	315.57	311.07	311.48	314.48	314.36	312.15	317.41	311.66	310.69	312.72	315.2	316.89	313.06	315.93	311.13	319	313.71	309.48	314.54	311.84	319.15	316.51	314.86	315.38	314.8
317.77	318.52	313.8	314.93	314.91	317.81	315.31	316.54	315.29	315.94	314.04	315.35	316.76	314.82	316.01	314.57	316.75	316.73	317.49	314.25	315.96	315.73	317.18	313.93	316.59	319.24	315.57	312.84	314.93	314.92	318.59	312.35	315.89	313.84	313.27	318.01	315.4	316.83	315.62	318.1	318.18	317.37	319.48	315.68	315.65	316.4	314.59	316.14	315.65	316.91
307.12	303.18	306.8	304.37	302.35	306.47	305.78	304.96	303.41	303.9	308.26	304.96	304.31	308.04	305.47	303	300.4	305.16	299.15	304.63	301.62	299.34	303.7	303.99	304.78	301.31	301.92	304.47	304.88	306.33	303.47	301.82	301.19	302.16	303.04	302.97	302.27	299.22	307.3	302.64	303.35	301.48	304.78	304.54	309.74	301.94	303.78	304.32	304.45	300.16
321.82	320.74	324.01	325.75	327.7	325.88	326.58	321.75	324.3	328.92	324.5	325.36	324.42	325	326.12	325.06	324.9	323.23	326.98	323.93	325.2	323.13	325.26	322.87	325.48	321.87	326.7	321.46	326.32	326.17	324.9	322.53	324	321.89	327.7	320.2	324.63	322.19	323.59	321.7	323.25	325.23	325.86	321.66	326.01	323.18	325.22	328.34	323.92	325.06
311.6	307.7	312.78	311.1	307.17	312.95	307.4	310.14	307.13	311.26	308.95	312.12	312.67	311.28	311.65	308.43	312.95	310.16	312.58	311.59	306.93	312.34	312.59	309.09	309.85	308.59	311.8	310.31	313.75	306.87	310.05	310.21	314.21	308.76	311.23	311.66	311.33	308.3	313.67	310.91	312.21	313.28	313.19	309.92	308.06	311.97	313.74	308.78	313.49	312.75
298.66	298.81	299.48	305.6	302.2	303.47	299.45	305.47	300.1	304.28	304.22	303.24	304.75	302.83	301.43	304.24	305.78	307.48	300.37	303.46	304.79	302.65	300.48	298.86	303.81	299.24	303	304.13	297.7	303.13	302.33	302.84	306.3	302.04	301.5	302.15	303.53	305.22	296.07	300.58	303.59	301.7	301.24	299.33	302.73	302.25	305.51	300.82	300.84	301.08
328.79	329.5	328.16	328.5	324.48	327.43	323.24	326.69	330.69	325.46	327.64	328.56	330.14	326.94	327.05	325.18	327.73	326.49	325.64	329.57	333.21	327.48	331.92	327.14	330.45	326.51	330.27	329.27	329.62	328.39	327.96	328.95	332.4	327.67	328.82	327.13	327.76	327.98	329.06	331.41	330.31	331.58	325.31	330.28	332.93	325.64	320.52	326.07	328.11	326.84
308.85	314.59	312.57	311.26	310.27	312.94	314.18	313.26	312.79	313.17	314.44	313.46	315.12	314.39	313.33	311.63	311.57	315.02	317.54	311.6	311.95	310.84	310.63	309.27	312.95	315.04	312.21	315.18	311.05	311.68	311.69	313.95	312.65	313.05	312.09	312.73	310.06	311.08	312.55	314.78	313	310.83	313.28	313.93	315.56	312.4	309.55	311.41	315.79	314.5
294.71	288.79	297.07	291.84	294.8	291.25	295.99	292.56	290.44	292.87	296.6	294.02	295.93	294.8	293.83	292.79	296.75	296.59	292.57	292.09	295.75	291.52	297.97	296.81	295.88	293.15	293.44	294.18	292.25	295.51	290.9	292.64	290.98	293.67	291.34	290.03	292.74	293.47	290.52	298.29	295.87	295.62	293.25	293.78	292.41	297.6	296.27	296.71	297.38	295.4
323.72	317.37	320.32	318.22	318.89	316.25	316.27	317.51	320.36	319.69	318.94	320.56	319.42	317.15	317.32	316.8	322.7	318.86	315.98	316.35	319.67	321.03	319.45	319.27	321.41	324.53	321.73	318.22	317.42	319.15	317.76	320.14	320.83	317.41	321	321.03	322.53	318.66	317.91	323.92	316.15	317.97	317.48	320.81	318.11	316.84	318.73	317.08	322.62	319.55
312.43	314.93	311.56	310.97	313.53	315.64	310.46	308.37	312.48	310.68	313.16	313.74	314.13	310.43	314.27	315.34	313.33	312.1	311.5	313.56	311.29	313.37	310.14	311.91	307.88	314.91	312.4	310.6	312.48	312.86	312.55	314.66	311.35	313.07	310.77	310.42	312.25	312.95	311.71	309.26	311.72	314.06	309.24	312.4	312.73	313.49	313.3	311.13	311.66	315.21
303.93	306.23	306.69	303.62	309.82	309.2	307.19	304.97	303.45	305.89	306.89	304.78	305.15	305.58	300.85	308.38	306.3	309.03	305.49	307.54	307.06	307.76	309.22	303.72	305.5	307.24	306.19	307.26	309.55	304.85	305.99	302.87	306.86	303.58	307.24	303.39	306.96	306.07	309.39	306.77	308.93	305.52	307.53	303.85	309.03	307.03	307.28	304.72	306.39	303.59
314.74	312.28	312.61	315.13	313.84	316.35	316.18	313.61	312.45	319.74	316.55	314.73	311.42	311.7	313.1	316.02	307.09	313.04	317.39	315.6	315.53	316.51	319.03	318.62	312.92	313.63	314.14	312.9	312.77	312.78	312.44	311.63	316.41	314.76	313.96	315.88	314.57	314.91	314.09	317.72	309.53	314.92	314.06	318.96	312.11	315.1	313.29	311.61	312.51	315.79
300.09	306.63	299.86	295.59	303.41	303.73	304.91	295.89	300.33	297.95	299.38	302.06	301.56	306.07	304.99	298.96	301.54	305.03	299.87	302.99	301.23	303.59	300.63	298.19	301.83	298.66	305.37	299.77	301.77	297.21	304.11	298.4	303.45	297.2	302.16	299.72	297.28	300.31	299.7	302.1	300.58	300.59	298.49	304.61	301.29	303	299.72	303.74	302.19	301.14
306.82	310.38	309.3	310.41	309.21	307.87	308.54	310.48	305.48	307.63	313.83	309.04	310.62	305.96	306.17	309.83	309.44	308.02	309.51	307.14	304.89	309.26	309.37	307.26	307.43	309.6	310.6	309.67	310.96	310.33	309.27	305.8	310.78	308.15	310.37	307.02	311.94	305.86	307.8	308.99	312.19	306.2	310.63	311.08	304.94	310.43	308.25	308.33	311.75	307.85
305.67	304.66	304.91	303.31	304.13	304.43	305.38	305.49	306.75	305.18	309.53	304.85	303.11	304.25	305.3	303.3	306.18	303.06	304.47	305.14	306.5	307.33	301.49	305.22	307.2	306.11	304.63	303.66	306.57	299.57	300.74	307.15	303.38	303.32	303.36	303.95	307.41	303.35	308.1	303.23	307.57	306.2	303.35	303.58	303.27	301.31	302.45	302.33	305.21	301.6
327.13	328.7	326.56	330.58	328.76	325.57	327.2	327.6	327.83	330.23	328.73	327.45	327.95	325.36	325.87	326.46	325.46	324.21	329.33	325.91	324.4	327.54	326.01	324.21	327.93	328.31	328.68	327.13	329.48	328.1	327.65	325.77	329.3	329.52	327.27	328.13	331.21	329.27	328.96	329.51	327.11	330.19	325.14	333.01	330.75	330.47	328.23	326.15	327.91	328.73
321.31	318.62	316.69	317.85	321.71	323.03	316.31	319.39	317.7	322.49	321.14	319.65	320.52	317.67	318.03	315.21	320.46	320.32	318.56	319.02	321.53	322.15	321.79	322.24	321.38	322.55	318.38	319.24	319.27	320.67	315.89	315.79	322.97	322.04	321.1	321.8	315.95	319.21	317.22	320.01	320.73	319.73	320.64	319.87	315.73	317.64	318.1	320.22	320.94	319.08
315.58	316.86	317.21	319.18	314.87	320.54	320.31	319.05	320.42	317.82	314.73	318.92	315.12	321.02	322.02	316.86	320.55	318.34	315.82	315.76	317.18	318.58	316.13	316.68	320.84	314.33	319.35	315.96	318.79	315.61	318.25	315.06	321.34	317.97	318.66	317.37	318.47	314.82	316.34	319.78	317.62	317.22	315.29	315.72	317.5	319.53	314.64	318.77	314.39	321.27
314.61	318	312.96	309.2	313.22	313.78	314	311.97	312.6	312.23	313.57	314.44	313.79	313.87	316.52	315.65	309.81	313.71	313.95	316.11	314.54	310.53	313.58	310.84	314.75	314.73	314.6	317.07	314.23	315.64	314.09	313.45	315.79	315.19	314.08	311.43	313.41	314.98	318.45	312.25	313.4	311.94	317.33	313.92	314.85	312.57	309.75	312.02	319.35	314.45
315.38	314.55	312.47	317.7	314.77	314.41	313.26	315.23	313.92	311.16	312.82	316.22	315.6	315.7	313.77	320.57	314.41	314.8	313.41	313.4	314.97	316.53	316.28	317.36	317.53	318.01	314.31	314.4	316.49	313.59	313.52	312.62	315.83	316.66	313.91	312.97	314.22	313.31	311.32	313.14	319.1	316.6	314.25	315.36	316.04	314.08	313.96	315.13	316.24	311.95
300	297.84	301.15	300.43	300.58	299.85	300.78	297.94	296.25	302.45	301.53	294.94	301.27	297.19	298.03	298.77	299.19	301.26	299.01	303.12	299.44	301.06	300.1	301.76	295.7	298.47	300.03	302.8	301.29	298.81	298.53	303.43	296.23	301.4	300.19	300.96	301.49	301.38	302.69	296.82	303.55	299.67	299.76	299.31	300.43	297.79	299.63	303.35	301.26	301.12
312.27	310.6	307.13	304.58	311.73	311.84	310.55	309.59	308.2	307.37	307.27	311.46	315.01	310.93	311.78	310.94	308.56	309.37	313.99	309.53	306.42	310.59	311.14	308.72	311.18	311.69	308.56	310.53	309.67	312.29	311.48	308.83	309.77	310.21	309.52	315.33	309.04	309.34	311.91	311.86	312.18	311.47	310.02	314.42	311.37	312.39	311.56	310.28	309.81	309.29
299.46	304.29	304.12	301.78	301.59	306.68	304.34	305.31	302.74	298.76	304.64	302.44	303.86	305.92	306.83	304.65	303.15	305.7	302.72	305	303.49	303.37	304.4	302.3	301.69	301.84	305.72	304.62	301.34	303.28	303.38	302.9	304.84	300.08	303.84	303.46	304.91	301.9	302.24	303.86	302.82	301.41	303.87	303.18	303.64	306.41	303.58	306.98	304	305.09
306.09	303.64	303.06	304.26	307.41	306.27	305.35	302.74	304.8	305.2	306.69	304.94	304.94	304.4	305.13	305.35	304.28	304.5	306.72	306.84	304.31	305.51	307.83	307.62	304.58	302.57	304.94	306.29	303.57	304.1	307.8	306.99	302.27	304.11	302.95	304.23	303.53	303.61	306.31	303.23	300.99	305.55	306.1	306.09	303.82	305.72	306.56	305.37	303.52	306.42
313.96	317.35	318.84	314.82	315.43	314.8	319.67	316.39	317.22	317.83	314.57	314.49	318.17	315.28	317.93	317.67	314.88	312.77	314.3	318.42	317.44	315.73	309.38	314.71	320.41	315.51	320.84	314.39	315.2	318.47	318.76	316.02	317.74	315.04	316.52	318.83	319.34	316.32	316.23	317.22	314.28	320.17	316.45	318.73	313.77	316.9	314.67	315.04	315.59	317.16
311.49	312.8	314.43	318.89	314.78	314.57	311	313.92	311.61	312.67	315.48	313.03	312.54	311.87	311.38	310.6	312.81	313.02	313.86	314.08	311.93	315.38	315.72	311.73	312.96	313.19	312.7	316.77	317.12	314.26	307.9	311.54	311.07	315.03	313.22	311.64	311.39	313.16	311.23	314.3	313.67	315.16	314.87	311.77	310	314.49	312.83	315.23	312.82	314.83
325.39	324.57	323.73	324.49	330.29	326.34	323.33	320.94	324.02	326.01	326.62	326.48	326.55	324.35	324.05	326.32	323.8	328.2	324.64	321.82	326.03	324.89	321.35	322.38	326.26	320.94	325.94	324.16	323.41	327.93	324.65	326.76	324.87	325.45	327.73	324.3	327.17	323.23	329.35	323.27	325.58	324.43	327.25	321.79	326.26	326.71	325.08	328.38	326.64	327.84
314.47	317.12	306.75	310.18	305.75	311.41	312.96	308.39	314.4	310.7	311.57	314.62	314.23	311.49	312.06	310.96	310.67	310.88	313.93	311.04	310.7	310.22	312.4	314.56	311.85	311.67	314.52	310.36	315.51	312.41	312.67	313.38	310.24	307.53	311.86	311.7	314.74	316.52	311.24	312.06	310.43	314.75	313.72	313.48	309.07	312.64	308.11	310.4	312.2	314.62
326.55	326.94	326.49	323.39	324.35	327.48	326.87	326.26	326.78	325.68	325.43	329.24	324.64	326.08	325.17	326.77	324.3	324.49	326.94	323.07	323.28	323.82	327.09	325.66	326.6	322.45	323.92	325.63	327.11	321.02	326.78	324.17	321.94	324.8	322.65	322.08	326.87	324.36	323.99	326.42	323.31	321.98	325.39	327.27	324.13	324.28	323.6	326.69	321.89	324.13
298.76	302.81	301.38	304.08	305.22	302.38	304.84	307.71	304.93	305.46	304.22	302.31	298.96	302.07	306.53	303.54	305.12	303.45	302.82	300.05	306.14	304.56	301.63	305.08	305	303.32	303.19	304.89	303.85	305.46	300.7	303.23	302.88	305.34	303.8	301.2	301.8	304.47	300.48	301.12	300.08	306.78	302.19	304.4	303.3	306.06	306.25	304.11	299.52	300.96
317.03	314.54	314.92	316.67	311.73	318.1	315.7	316.15	314.39	319.33	319.02	314.57	317.02	318.83	318.15	316.82	313.31	318.24	314.7	318.28	312.46	314.34	319.97	313.27	319.48	313.15	317.33	313.51	315.12	317.13	316.98	318.47	319.34	317.73	315.5	318.51	313.84	317.48	315.85	318.97	314.03	314.84	317.02	319.23	318.65	318.8	313.67	314.81	317.41	318.05
304.17	301.87	301.35	303.32	301.69	303.23	300.26	302.01	304.41	300.92	301.63	302.27	301.09	304.75	300.16	302.01	303.63	302.27	305.32	301.19	302.88	301.86	306.66	301.75	301.38	300.08	305.28	307.23	300.04	305.42	303.27	304.42	302.88	305.49	302.34	303.32	302.68	304.82	303.54	300.83	303.92	305.28	303.83	302.17	301.1	302.17	304.75	302.93	302.35	304.44
319.69	319.76	318.58	320.02	319.55	318.1	320.79	318.21	317.46	325.32	315.86	317.79	317.08	323.2	320.77	318.28	316.84	321.92	321.28	319.26	321.08	320.07	319.75	320.76	319.73	318.56	317.75	321.06	319.2	319.58	319.93	322.02	320.66	320.19	320.6	321.74	319.67	318.25	320.32	320.99	319.23	318.39	318.05	319.95	319.4	318.83	321.38	320.67	320.01	322.13
315.08	316.76	315.58	317	316.95	315.95	318.28	318.71	320.81	316.02	319.89	320.26	321.52	316.87	317.84	317	315.8	316.86	320.38	316.58	320.17	319.97	315.66	317.52	314.38	323.69	318.99	320.36	319	319.83	316.53	315.89	322.06	318.23	321.18	316.72	317.29	315.66	319.61	320.67	317.53	318.68	318.53	318.36	318.89	318.55	320.21	316.78	315.8	318.45
303.01	306.97	302.94	300.52	304.21	302.08	302.52	303.28	304.62	302.2	299.76	304.17	300.3	305.67	298.63	305.96	298.97	300.3	297.18	301.14	301.24	303.75	303.33	300.22	301	302.6	299.27	303.79	301.51	302.42	299.59	302.09	302.99	304.13	300.39	304.91	300.8	299.11	301.99	300.41	301.68	300.26	305.61	301.29	299.83	299.6	305.62	304.22	300.36	302.4
312.58	311.82	306.79	310.28	310.66	308.66	307.06	310.2	306.47	310.24	310.24	311.57	309.97	314.01	311.56	307.89	311.32	311.06	314.07	309.38	307.45	311.19	311.15	311.97	309.7	310.65	306.92	311.13	307.37	309.82	315.28	306.63	312.59	312.22	309.18	308.74	310.91	308.29	313.58	309.7	307.75	310.16	313.05	309.73	308.91	309	306.48	309.23	312.09	311.95
318.92	319.3	320.05	321.1	316	318.39	313.2	317.68	317.03	317.83	317.66	314.19	315.53	318.21	314.34	315.87	317.35	317.01	319.25	317.76	317.63	317.52	316.76	320.64	316.57	320.48	317.04	318.6	318.14	317.85	316.13	319.18	315.49	319.6	315.41	317.84	316.28	313.67	317.41	317.54	318.13	315.03	315.43	324.01	317.97	317.51	317.63	317.14	315.9	318.43
304.05	307.61	309.88	312.85	308.96	312.39	310.94	307.59	311.78	306.75	309.79	306.61	306.66	307.49	310.15	311.41	307.98	307.08	308.27	310.32	306.48	308.11	309.89	308.32	309.11	311.03	311.79	310.02	308.5	309.3	307.56	310.9	308.91	311.96	310.32	310.25	307.31	313.35	309.76	303.95	309.41	309.79	312.63	310.35	307.7	309.46	309.64	310.06	309.99	312.32
318.13	317.73	314.87	321.75	320.91	316.66	319.67	320.16	316.48	318.77	316.54	318.42	319.49	317.11	317.79	317.39	319.18	317.11	316.89	315.65	319.51	316.28	315.57	321.94	319.49	316.49	318.64	318.5	318.75	316.76	318.76	319.34	318.98	320.67	319.67	320	315.86	319.62	319.17	320.8	320.25	320.45	319.83	318.09	318.3	317.93	316.39	317.26	319.28	317.03
307.08	305.38	304.55	306.09	303.75	305.94	304.08	305.39	306.45	307.19	305.47	306.68	304.98	306.32	306.06	304.96	307.52	303.67	307.26	305.28	306.58	309.81	302.09	307.71	306.23	304.81	305.63	305.71	305.17	301.92	304.71	299.47	304.47	303.54	306.66	306.79	305.61	302.62	305	300.45	306.16	305.98	303.34	305.75	302.9	304.55	303.72	307.06	306.88	308.4
299.55	298.37	304.47	305.51	301.53	304.06	306.47	305.94	306.28	302.21	303.58	303.14	300.78	304.76	301.36	301.24	300.16	305.04	305.53	304.69	309.15	304.8	302.82	303	305.06	301.62	303.53	302.4	301.23	301.15	304.74	303.67	304.32	307.02	302.64	303.94	304.32	305.37	301.57	304.56	300.01	306.76	300.99	304.7	306.13	302.95	301.72	306.67	306	303.36
306.94	311.27	309.17	309.02	307.3	309.93	310.92	308.41	308.14	310.92	310.67	308.27	306.23	311.08	307.11	312.63	309.44	310.39	305.29	309.79	312.92	309.02	315.79	309.5	308.79	307.89	307.31	312.53	311.92	310.34	309.66	310.5	306.8	307.16	308.5	307.24	308.91	307.99	308.83	304.15	308.39	310.06	312.17	311.06	311.29	308.73	306.96	307.83	308.12	309.14
311.01	312.25	315.05	310.71	314.5	314.4	311.11	313.98	314.01	314.88	316.46	309.9	313.62	310.22	315.29	311.1	311.02	313.58	311.27	307.15	307.77	311.22	313.51	309	314.51	313.29	315.97	309.89	309.13	314.5	311.4	313.68	311.98	310.72	310.65	311.41	314.3	312.46	314.42	305.43	317.31	313.63	317.13	313.4	311.93	312.01	312.29	314.21	311.93	317.84
292.16	292.57	295.24	294.72	296.7	292.71	292.65	290.81	291.57	292.11	296.44	293.43	294.85	294.56	294.76	296.48	294.68	296.04	294.13	295.25	294.15	295.64	298.72	295.17	293.22	293.58	294.38	294	289.42	294.01	295.49	295.33	294.46	292.41	290.6	292.62	291.94	292.02	295.12	292.58	293.08	293.93	293.51	299.19	295.9	292.28	297.64	295.97	292.86	295.37
305.08	307.89	311.22	308.81	304.08	305.53	306.86	308.67	309.61	308.37	307.63	306	305.47	304.53	303.8	307.29	306.39	304.36	306.12	309.28	308.43	307.03	312.21	304.97	307.31	305.45	304.97	306.65	310.06	307.17	307.75	309.26	309.8	307.18	305.45	304.21	308.36	310.22	305.74	309.19	309.94	307.37	308.06	309.85	306.49	307.62	308.55	308.56	307.93	309.2
315.62	313.96	316.08	316.25	318.73	319.26	316.51	318.21	318.13	317.86	315.82	320.32	320.19	315.29	317.31	316.99	318.2	319.92	321.46	317.16	318.78	319.55	318.59	318.23	322.56	316.44	318.85	316.71	318.19	317.07	316.7	318.23	316.92	319.28	319.42	324.14	314.68	318.61	322.52	316.8	320.87	316.22	317.22	321.65	316.46	316.76	318.15	319.53	315.85	316.55
292.08	295.01	291.94	290.82	295.5	294.95	295.88	290.84	296.51	291.94	296.86	295.09	289.65	291.59	299.14	290.45	291.58	296.35	296.71	295.15	293.07	293.37	290.91	300.54	297.53	295.97	295.4	293.85	291.24	292.52	292.78	293.3	294.89	292.58	296.46	290.27	294.62	296.47	292.86	290.94	294.96	294.29	295.88	293.67	291.38	292.72	293.72	290.81	294.43	294.37
308.23	307.05	307	306.16	304.44	305.39	306.79	306.87	305.4	306.13	307.78	305.68	303.22	306.53	307.89	306.16	303.41	303.09	305.81	307.94	308.84	306.02	305.44	304.22	305.87	306.26	305.48	306.46	308.11	308.81	309.32	304.75	306.08	309.71	308.05	307.91	307.11	306.5	304.33	304.97	306.77	304.62	304.36	308.61	306.3	306.08	308.74	307.82	303.83	304.85
318.14	320.53	315.78	319.59	318.94	319.09	317.2	318.59	321.13	320.3	315.02	318.91	319.32	314.34	319.05	316.43	318.85	319.82	319.65	317.5	317.84	318.53	318.37	317.98	319.91	318.09	319.03	320.34	317.32	320.78	319.08	319.03	318.43	319.56	317.21	320.23	311.99	318.43	317.32	317.73	318.8	320.1	318.04	318.32	316.76	313.1	316.78	319.03	319.17	317.22
303.95	309.51	306.26	304.37	304.66	304.17	301.76	300.34	302.92	300.58	304.86	302.97	308.53	303.45	306.33	307.69	302.88	303.14	305.66	303.04	304.14	304.67	302.3	301.92	305.95	301.75	309.01	303.55	303.98	301.79	306.44	301.9	305.47	306.75	306.1	304.7	305.58	305.97	305.95	307.97	305.33	306.38	303.57	302.16	305.8	304.81	306	303.68	305.28	304.83
308.3	304.79	305.28	306.43	304.88	306.15	305.56	303.24	305.2	303.43	307.2	311.38	307.36	305.34	305.77	302.64	305.47	306.97	306.27	306.18	306.81	307.67	306.16	301.49	305.84	308.38	304.39	303.43	302.54	306.84	308.25	304.31	306.25	303.25	304.31	306.96	305.97	305.73	304.86	303.6	305.22	312.21	303.64	306.92	308.23	305.23	306.37	306.75	306.78	305.1
308.92	312.31	308.24	309.86	310.52	310.63	311.07	311.82	311.29	311.48	308.51	307.24	311.92	311.11	308.99	310.11	311.55	309.87	310.89	310.58	308.9	312.07	311.52	309.2	311.02	310.79	309.93	310.77	308.78	307.8	309.51	311.07	309.9	305.07	307.7	310.62	306.78	309.67	312.03	311.95	311.21	309.19	313.96	310.66	308.85	310.53	307.49	312.4	310.71	309.01
324.51	327.03	321.89	325.25	317.63	325.11	323.37	324.81	326.36	324.69	322.18	323.09	325.32	325.15	326.04	323.28	323.98	325.07	326.37	325.16	324.69	323.68	327.46	326.46	325.43	324.75	325.18	321.06	324.62	321.79	325.75	322.24	323.43	322.99	325.83	323.13	326.99	326.55	325.93	327.04	326.31	326.2	325.13	327.03	324.89	323.28	324.92	326.81	325.94	326.28
316.21	312.67	316.15	315.15	313.52	313.61	312.32	312.43	317.13	312.57	311.01	313.29	319.3	312.43	314.26	318.04	312.68	314.34	315.11	314.94	316.36	317.19	313.1	313.76	314.28	315.16	315.14	310.95	314.15	310.85	313.79	317.23	314.63	315.56	315.86	315.7	317.61	313.53	313.68	311.67	313.76	314.66	316.86	311.51	312.25	313.96	313.63	315.14	315.99	313.32
316.56	317.51	314.66	315.17	316.05	312.84	315.88	312.41	315.99	313.84	312.17	313.66	313.61	314.07	317.14	312.3	315.6	312.97	315.12	312.68	313.76	317.71	318.18	315.69	314.84	314.57	314.13	314.24	313.34	314.85	317.5	313.84	314.01	315.4	315.91	315.92	315.53	317.17	317.35	316	312.93	314.03	314.87	313.23	311.44	314.76	317.62	313.4	316.38	313.09
299.78	300.38	301.95	300.95	300.48	298.67	299.57	298.88	297.77	297.58	303.62	296.66	301.65	302.52	298.92	297.57	301.74	300.98	305.28	293.37	297.98	299.32	300.18	301.1	301.64	298.32	297.85	302.56	300.76	298.76	299.9	297.53	298.32	304	301.38	301.16	297.87	297.1	303.85	300.3	300.67	297.41	303.37	301.79	304.74	296.62	300.48	298.88	302.3	302.43
326.02	324.53	327.57	322.98	323.33	326.14	324.42	325.43	323.58	325.91	327.92	328.74	331.38	324.33	327.15	325.86	322.21	326.84	322.85	324.34	324.84	326.99	328.15	324.42	326.26	324.91	325.3	324.3	327.64	327.64	326.16	326.08	328.98	324.01	322.68	325.48	324.6	323.75	323.03	325.07	326.56	325.31	325.91	326.05	329.03	325.07	327.92	326.55	322.65	326.64
311.15	312.78	307.22	312.52	313.67	310	310.52	315.25	308.6	309.77	310.71	312.81	308.02	308.72	312.03	308.74	310.35	311.27	309.27	311.55	307.92	310.64	311.4	306.13	310.9	311.78	309.96	313.17	313.45	314.28	310.36	310.11	310.71	312.23	310.73	307.32	313.55	310.93	310.89	311.99	308.6	308.88	310.95	308.35	311.55	311.06	313.25	308.27	312.74	312.59
312	309.6	310.18	309.54	312.39	310.25	311.52	312.22	312.04	310.35	309.42	310.41	308.9	308.79	310.48	308.18	309.37	312.38	310.17	308.33	309.13	311.6	309.53	309.42	312.07	311.28	310.29	309.2	311.24	309.92	312.72	310.66	309.09	310.01	311.69	308.43	312.5	312.12	309.16	309	308.03	308.89	310.39	309.94	307.61	308.26	310.02	308.57	311.82	309.63
312.24	318.98	317.43	311.17	316.34	313.62	317.62	314.83	316.25	314.45	313.46	316.15	315.49	317.27	314.06	314.68	317.96	314.55	312.6	318.08	314.6	319.09	316.54	317.53	318.31	315.08	313.01	314.64	320.41	319.38	317.62	315.03	312.16	316.35	312.24	314.84	319.2	314.15	311.03	316.74	316.45	312.22	313.37	317.8	313.79	315.58	317.17	318.53	319.66	315.39
301.67	308.49	308.34	309.94	305.89	309.94	304.41	305.64	308.78	312.75	305.88	306.7	306.38	305.97	305.54	309.16	311.01	308.14	309.65	305.91	305.4	306.35	304	308.16	307.57	309.1	306.22	308.26	306.82	300.28	304.98	307.8	304.08	310.64	306.61	307.98	303.56	310.5	306.97	310.21	305.41	308.43	304.67	305.81	305.51	307.64	310.11	311.36	307.33	308.33
297.55	295.54	293.69	296.63	295.34	298.39	296.1	296.59	299.94	296.85	297.13	297.94	297.57	296.9	294.75	295.16	296.41	299.44	299.06	296.4	296.43	299.22	298.17	296.79	294.98	295.35	296.64	293.01	295	296.31	295.9	294.8	299.1	297.16	294.7	298.23	299.86	296.96	299.87	297.62	298.34	296.43	302.12	297.11	298.28	295.88	293.83	295.83	300.69	296.07
329.06	328.79	327.54	325.51	329.7	324.04	332.89	323.14	327.94	328.65	329.23	327.16	327.55	325.45	330.42	329.42	329.24	327.08	330.09	326.8	329.91	330.31	325.2	330.9	323.97	330.74	330.06	329.81	328.68	327.52	328.64	328.03	326.66	328.11	330.02	330.44	328.9	330.13	329.35	329.91	331.42	329.6	329.66	328.31	325.71	330.66	328.66	326.57	329.43	328.6
301.98	300.95	301.33	299.45	304.28	296.22	298.52	299.11	299.85	296.38	297.47	301.72	301.11	302.16	301.71	299.94	303.2	298.3	302.03	302.34	303.67	298.4	297.11	304.69	298.41	302.6	301.19	302.05	299.11	303.3	297.71	302.6	301.99	298.6	299.52	300.63	301.08	301.61	299.31	299.76	302.79	302.22	299.35	300.99	295.56	299.19	303.82	303.8	303.4	300.88
319.53	314.72	319.27	316.44	319.77	318.23	317.97	320.43	323.27	319.66	318.69	321.01	320.44	321.85	320.3	318.82	318.56	314.82	320.33	320.11	319.22	317.66	319.66	317.98	316.31	315.29	317.31	319.01	317.42	314.64	321.16	320.54	319.23	322.69	319.64	319.49	315.97	322.53	318.56	320.94	318.27	320.32	316.5	319.52	316.5	316.94	322.17	316.77	316.09	318.41
315.93	318.41	317.21	313.82	314.81	317.76	313.47	315.33	311.67	317.01	315.13	314.9	316.94	312.3	315.31	313.46	314.13	313.67	317.3	314.03	316.95	315.58	320	316.23	318.15	314.82	318.35	317.16	317.25	314.12	314.79	315.63	317.71	317.14	315.21	315.61	312.45	316.4	316.45	315.56	313.3	316.83	315.91	315.82	311.98	315.1	315.66	317.33	319.41	317.99
302.32	299.66	300.45	300.72	296.81	300.62	300.45	300.7	298.62	301.96	302.16	301.59	299.03	301.18	298.86	295.86	298.91	302.92	298.09	300.71	296.93	296.94	299.36	300.99	300.71	300.97	303.03	299.67	296.75	299.5	298.83	298.89	300.2	298.84	299.62	300.88	299.12	301.79	300.31	299.11	299.24	295.19	299.08	298.78	300.57	300.46	297.95	298.58	297.85	296.98
316.48	314.38	313.59	315.52	315.51	318.33	317.28	317.29	316.88	314.07	315.99	317.7	319.22	316.56	316.02	312.65	315.82	313.63	316.46	317.11	319.09	313.45	317.07	315.79	314.34	314.31	316.64	320.79	317.61	313.91	313.46	317.09	315.68	314.61	318.53	314.17	320.12	316.46	316.07	317.23	315.7	315.75	315.31	317.86	315.73	317.49	316.29	316.2	316.12	314.91
313.55	314.13	314.03	317.79	312.71	313.65	312.58	316.4	312.51	312.21	313.01	314.17	314.72	312.52	309.67	311.24	311.81	311.04	311.82	309.99	313.53	310.06	315.18	311.86	313.76	316.5	311.35	313.78	310.13	308.53	313.25	310.55	312.44	311.42	312.53	312.57	312.19	315.86	314.74	312.26	314.48	314.44	313.77	314.65	313.04	310.34	310.92	312.06	315.43	314.25
302.99	305.65	304.85	303.95	297.76	300.89	299.06	305.33	303.82	305.31	301.6	302.45	302.06	300.81	305.49	302.4	304.86	300.56	301.89	300.43	304.14	302.13	304.22	305.04	300.13	305.75	299.48	301.99	303.73	304.83	304.06	301.47	305.12	303.09	303.22	301.32	299.32	300.75	306.59	299.48	303.58	304.93	304.01	303.94	298.7	302.39	301.49	301.6	301.29	303.47
314.09	311.66	312.27	311.34	309.69	312.08	311.53	312.03	313.79	314.98	316	313.91	314.19	309.52	312.64	311.1	313.94	310.44	312.6	314.15	314.9	315.16	310.04	311.06	307.97	312.41	313.02	311.2	311.08	312.55	313.68	308.47	313.63	316.34	313.18	308.75	313.02	310.31	311.97	310.41	312.17	312.89	308.56	311.92	309.68	312.64	309.41	312.56	310.11	317.99
313.84	314.01	314.49	315.8	311.61	312.53	314.94	313.08	313.15	311.14	311.62	315.96	316.43	307.58	310.65	313.81	314.09	315.28	314.51	314.47	315.68	314.01	312.31	316.52	311.61	313.91	313.04	314.17	314.87	312.79	313.5	315.91	311.43	310.95	311.58	313.85	315.49	314.27	311.34	313.35	314.41	313.51	313.35	312.32	312.83	312.24	314.16	311.44	314.13	310.07
315.12	314.57	312.02	316.34	317.49	314.07	316.43	315.37	316.39	315.49	313.23	316.1	318.29	314.14	317.96	317.4	313.35	315.14	317.81	313.81	314.3	317.39	315.72	319.16	315.85	314.19	317.64	319.39	314.61	314.88	317.77	315.16	316.26	316.78	314.87	317.19	314.16	312.97	315.44	315.95	318.11	318.51	318.42	318.8	316.07	316.12	313.01	315.31	314.8	312.53
311.2	304.72	313.53	307.64	310.92	308.71	309.92	305.97	309.74	311.05	307.39	311.83	306.69	307.31	308.6	311.65	308.02	311.29	308.24	308.82	310.9	313.45	311.88	306.41	308.62	307.46	309.93	306.48	310.27	307.28	309.75	310.5	313.75	313	310.84	311.5	311.37	308.55	309.68	309.23	304.77	308.61	307.61	308.43	307.1	307.27	310.27	308.62	311.15	309.06
299.32	302.79	302.47	303.67	299.24	302.53	304.04	299.77	303.22	303.31	301.35	301.04	304.37	302.8	302.06	304.27	302.12	299.93	303.42	300.17	298.42	302.69	303.16	305.72	300.49	303.85	300.75	299.99	303.95	302.15	300.75	303.95	300.86	302.77	302.35	301.52	304.53	300.36	303.63	297.91	300.72	298.55	308.17	302.53	306.22	303.4	300.45	303.28	302.89	304.8
301	301.11	303.21	303.56	300.02	303.54	301.23	302.28	304.06	300.08	295.6	302.65	302.54	302.68	298.8	300.88	302.05	299.63	299.25	301.34	299.87	303.24	304.67	303.22	297.45	298.15	301.46	303.28	298.85	299.16	301.63	305.67	298.13	299.61	298.15	301.12	300.96	300.39	304.78	301.26	301.46	303.86	303.38	300.91	300.65	300.27	302.53	301.87	298.97	301.18
309.39	314.77	315.48	312	313.48	314.33	312.87	316.41	315.18	313.84	313.14	314.01	315.5	312.82	317.19	314.81	314.23	314.87	314.59	316.58	314.8	310.14	311.03	314.82	313.67	316.67	313.11	311.52	314.33	314.5	316.35	314.95	312.62	312	314.28	312.94	313.09	312.39	313.53	313.34	315.11	316.36	314.13	315.99	313.44	315.97	315.25	316.88	313.88	314.31
315.93	315.9	318.24	314.39	318.59	312.15	315.1	317.04	312.88	312.13	317.15	310.78	316.38	314.89	311.97	317.87	315.5	316.24	314.58	313.46	314.99	316.81	313.04	315.32	315.11	314.85	313.59	315.56	316.27	314.6	312.96	316.93	310.44	314.82	314.95	312.39	316.47	315.42	315.36	314.31	315.57	317.76	312.58	313.46	314.18	311.97	316.1	314.28	313.79	315.43
303.12	303.47	300.01	298.67	303.61	298.63	303.22	306.85	306.71	301.1	303.52	307.87	302.95	302.76	302.93	304.49	304.63	303.19	302.71	298.4	300.27	304.88	301.75	303.26	305.47	298.56	299.92	299.5	304.3	301.67	303.9	298.48	301.64	304.36	305.21	301.71	300.94	303.35	298.52	302.21	304.78	301.97	306.03	302.06	300.98	304.67	304.06	307.01	304.08	301.57
293.21	295.78	295.81	292.1	289.63	294.45	294.01	297.39	293.46	295.88	295.53	293.89	297.52	293.45	293.02	294.28	293.04	296.41	292.31	293.57	295.36	295.86	294.04	292.44	294.08	293.97	291.78	294.86	293.55	293.71	292.73	291.68	290.39	293.87	297.04	292.58	292.88	295.99	296.69	292.66	293.81	293.4	297.84	291.36	293.9	295.49	295.03	295.99	292.28	298.22
299.62	305.58	304.43	304.92	308.7	303.9	309.12	305.76	301.29	303	302.82	303.28	307.3	297.15	301.42	305.03	306.09	302.57	302.23	303.53	299.07	304.13	303.54	302.51	306.81	306.2	301.95	305.7	302.57	304.64	300	305.17	304.36	301.67	306.79	303.09	302.73	303.53	298.48	305	304.64	303.77	304.88	304.04	301.19	304.48	300.59	301.73	304.3	301.89
305.86	302.62	307.3	304.51	306.38	304.42	302.47	301.31	302.38	307.68	299.6	305.75	305.78	308.28	304.87	306.82	302.09	307.52	307.9	298.54	307.93	304.19	307.23	302.51	307.02	306.96	308.12	303.73	306.68	305.21	304.17	304.09	306.25	304.74	308.03	304.57	308.79	305.66	303.03	304.62	303.68	307.59	305.41	306.33	306.2	305.68	303.48	302.36	303.76	307.26
309.7	306.05	305.96	305.76	308.38	307.37	307.63	307.23	307.63	308.56	306.92	306.61	305.26	312.32	308.2	305.82	302.73	310.38	308.8	308.27	306.17	306.07	310.66	310.92	310.62	306.54	306.22	305.15	308.74	307.54	310.49	306.56	304.73	308.04	310.41	307.83	305.64	307.32	304.89	302.8	304.96	308.65	304.68	307.84	309.96	310.54	308.06	302.55	305.57	312.04
316.14	314.12	317.09	314.29	314.42	314.77	316.55	312.9	313.6	315.95	316.71	312.7	315.48	317.61	312.38	313.38	313.52	316.48	311.82	315.53	316.65	315.4	315.71	316.48	317.72	316.39	316.77	320.3	313.7	312.69	316.05	316.49	318.08	313.61	316.78	313.37	310.95	313.38	313.78	315.26	313.01	315.28	312.95	318.85	314.79	315.71	316.39	317.9	311.54	314.39
303.59	299.34	303.01	300.32	299.86	304.76	301.13	303.94	299.84	299.17	298.72	302.05	300.35	300.61	300.39	302.66	302.35	304.06	302.64	302.21	299.25	299.78	300.82	301.66	304.78	301.45	301.77	301.89	300.51	301.78	300.19	301.83	303.02	303.24	302.82	299.03	300.59	302.65	300.44	301.62	301	297.86	301.51	299.99	301.44	304.41	300.02	300.58	302.32	299.22
305.84	308.69	304.44	305.78	307.89	302.38	303.55	309.9	309.31	304.8	303.2	303.44	305.78	308.13	304.18	307.28	303.55	304.25	306.71	302.63	306.95	304.21	305.13	307.7	305.86	305.87	306.22	306.06	303.98	307.29	307.02	310.12	304.55	305.12	306.75	304.12	306.01	306.27	306.93	308.22	307.3	305.21	308.04	304.46	308.86	307.83	304.75	304.68	302.48	305.78
315.08	314.41	317.54	314.02	315.37	320.65	317.69	313.85	315.61	316.09	317.53	317.06	322.02	314.44	318.27	312.48	313.68	316.11	318.97	319.31	321.98	315.91	318.24	316.52	318.45	313.13	314.87	317.25	316.68	319.94	316.81	317.87	318.2	320.4	316.65	317.63	322.07	317.8	315.22	318.56	318.29	317.64	315.64	318.43	321.48	319.16	318.05	318.52	319.61	318.05
314.3	312.09	309.33	312.19	311.02	314.28	308.42	313.3	313.77	313.32	315.51	315.06	314.32	311.9	313.21	314.79	314.58	313.7	310.76	313.49	313.51	312.34	313.69	315.68	312.81	314.28	313.97	312.2	311.62	318.47	312.58	310.76	309.92	313.77	309.07	312.88	314.96	314.75	312.31	312.01	312.27	310.07	315.26	312.04	312.74	316.73	313.7	314.1	310.88	312.53
320.53	319.12	316.7	320.16	318.48	320.52	318.95	318.56	321.33	319.01	318.93	321.08	322.17	320.83	320.45	319.44	321.98	318.45	318.6	318.49	318.69	319.13	321.88	316.75	316.21	316.67	317.19	321.63	320.35	318.48	322.09	315.52	320.04	318.88	319.05	318.01	319.09	323.23	323.31	317.24	315.66	320.82	321.34	318.63	318.62	321.26	320.92	318.09	320.43	319.91
315.5	313.97	315.39	318.76	318.51	313.21	313.77	319.01	315.49	315.34	313.45	315.79	315.28	314.38	317.22	312.55	318.07	314.33	316.13	316.37	317.85	316.77	318.11	315.17	319.45	313.94	314.57	314.32	313.29	317.12	314.25	315.17	310.04	313.86	317.61	313.65	315.02	317.62	314.47	314.33	312.91	316.16	315.15	313.34	314.72	317.81	315.83	315.05	312.65	314.58
309.28	304.37	299.4	306.67	303.24	302.5	307.78	301.63	305.14	303.1	298.72	301.93	301.94	305.01	302.75	304.02	303.75	301.71	301.53	303.13	299.63	305.67	305.06	304.85	301.52	300.12	301.85	302.8	301.28	307.05	303.28	302.21	303.44	305	303.28	301.7	302.31	299.33	300.58	300.39	303.33	301.66	302.97	303.6	302.66	302.26	302.01	298.39	301.63	300.94
304.22	301.94	303.87	299.26	299.83	300.39	303.08	302.36	304.46	303.08	302.59	300.07	304.73	302.98	300.95	305.84	300.94	300.05	300.63	300.65	301.9	303.49	302.04	303.44	305.29	305.08	305.22	302.49	303.38	302.48	308.21	301.48	304.72	300.73	301.3	303.93	303.7	300.44	303.35	303.82	305.87	301.7	302.96	303.52	299.06	301.21	304.85	301.82	301.99	304.55
304.87	306.59	305.4	304.78	304.19	306.65	304.71	306.3	303.88	307.61	307.57	303.66	307.92	308.21	303.07	304.83	310.41	302.45	302.99	308.32	305.85	306.18	306.76	309.58	310	308.65	308.48	304.26	306.49	303.52	305.49	306.5	304.29	304.28	306.42	307.1	310.44	305.77	310.22	305.93	306.64	308.03	307.72	307.2	307.96	309.63	306.92	302.33	304.29	306.62
311.94	309.78	310.78	312.79	314.11	312.99	315.32	311.81	311.87	314.38	311.79	310.13	313.5	312.22	312.94	311.67	309.17	313.21	313.33	313.42	310.83	310.16	310.94	310.68	315.13	309.63	310.81	314.42	312.82	313	312.45	310.69	311.99	313.25	313.59	310.55	309.27	310.36	308.65	310.79	311.29	311.31	312.88	312.37	312.83	313.73	310.33	309.69	313.03	310.8
312.41	313.19	313.98	312.05	308.46	310.08	311.89	311.81	309.7	310.58	315.12	311.56	310.6	313.84	309.12	314.58	310.76	310.9	311.82	309.54	310.68	310.29	311.9	312.17	309.36	310.11	313.27	307.49	309.54	313.41	312.3	313.16	311.22	308.24	311.42	309.45	310.03	310.34	313.64	314.37	313.49	311.85	310.71	312.68	310.14	308.6	309.04	310.29	310.6	312.44
313.95	313.38	314.72	315.42	320.26	313.51	316.36	314.26	315.18	314.22	317.62	314.8	316.18	313.47	315.55	315.64	317.28	318.27	314.38	312.01	312.05	314.33	317.99	313.65	313.78	312.3	312.93	314.57	316.65	312.76	315.68	316.96	314.91	316.7	315.17	314.97	313.56	311.22	312.77	313.54	314.22	315.59	314.77	315.51	312.85	315.17	313.63	317.45	317.46	316.64
300.42	302.1	300.98	300.08	302.42	302.75	302.46	303.3	299.9	299.03	306.48	301.6	304.18	302.3	303.9	303.37	306.25	301.62	300.23	299.37	303.45	299.7	304.28	302.18	301.79	310.29	298.97	302.29	300.58	305.89	301.7	305.66	300.57	302.39	300	303.12	303.16	304.35	304.26	303.22	302.36	306.49	302	304.75	303.75	302.16	299.64	300.24	304.1	302.74
326.56	326	327.66	327.43	326.25	328.25	326.15	328.7	329.43	332.61	326.45	330.54	326.42	330.25	324.9	325.21	325.96	327.36	328.86	326.75	326.02	329.5	327.96	327.84	330.05	327.44	329.67	324.72	327.14	329.52	327.94	328.47	330.36	326.25	327.27	329.44	326.17	326.24	327.82	327.54	329.36	326.95	329.36	327.43	327.71	326.29	326.88	329.46	326.41	324.26
311.62	310.06	308.62	310.92	313.03	308.16	315.72	308.65	314.8	310.68	312.46	312.91	313.19	312.91	307.47	313.89	309.05	310.72	313.86	313.62	316.71	307.42	314.92	312.14	313.62	306.26	314.35	312.39	312.05	307.43	312.43	313.75	312.29	314	312.87	312.73	310.37	311.37	309.28	313.59	313.27	309.34	307.89	314.73	311.47	310.47	311.31	310.77	311.51	310.21
307.02	300.96	306.18	305.06	305.76	302.95	302.83	304.51	300.56	306.49	307.64	302.62	303.14	302.08	305.59	307.98	301.97	307.71	306.32	303.46	304.37	306.54	301.94	305.63	307.44	305.02	305.83	305.56	305.38	298.88	304.39	304.45	303.06	301.88	305.26	304.02	305.51	302.25	307.91	302.04	304.08	307.12	300.44	305.51	307.06	306.51	301.4	309.03	305.68	302.22
302.46	308.8	305.75	303.64	305.56	306.32	307.62	304.78	306.92	305.06	305.19	305.6	305.06	304.99	304.24	307.53	304.04	306.71	307.16	300.58	306.2	307.84	303.32	307.52	306.01	305.93	307.89	304.05	303.21	305.64	303.41	305.24	303.41	303.98	304.52	307.53	305.29	301.26	303.64	305.37	305.07	306.31	302.93	304.7	306.43	303.49	303.09	302.61	305.68	305.37
316.09	316.09	313.85	317.02	313.55	316.34	313.03	313.66	317.06	315.14	310.89	312.94	315.35	317.17	313.01	310.97	313.35	315.83	312.92	318.26	312.26	315.92	314.35	313.67	317.2	314.62	313.16	313.64	315.09	314.46	312.46	314.4	315.89	316.64	315.31	314.57	310.72	315.22	317.79	315.11	312.74	317.3	314.51	315.46	317.12	314	316.43	313.62	316.24	316.4
313.14	310.97	311.87	313.72	314.28	311.28	312.05	309.29	308.43	311.53	308.92	314.87	310.67	311.63	311.42	311.31	312.17	312.01	309.62	306.72	312.63	313.51	309.5	308.89	309.71	313	310.77	309.14	314.35	308.32	306.79	309.44	309.33	309.55	312.46	308.28	311.37	310.74	307.86	310.09	311.61	313.53	308.49	310.55	310.97	310.34	305.25	309.72	311	312.74
326.26	327.45	324.62	324.73	328.77	327.08	324.33	327.1	325.76	330.29	328.68	325.67	328.22	326.85	326.53	326.76	321.76	325.81	325.76	324.93	326.89	327.01	328.36	329.71	323.32	325.74	327.05	324	324.99	325.83	325.26	326	323.51	327.96	326.81	325.08	326.83	325.06	327.54	326.62	328.43	329.22	327.83	328.12	324.95	328.1	329.52	326.11	327.61	324.92
301.42	303.7	305.96	305.67	304.88	304.85	303.93	302.72	301.01	303.12	302.83	307.29	304.87	305.34	302.66	304.25	307.03	307.78	304.73	304.5	306.13	305.61	308.49	301.9	301.99	302.99	303.77	304.45	308.52	301.76	301.38	304.66	306.43	305.07	301.97	303.13	305.46	298.61	306.24	308.82	307.54	300.37	301.39	301.73	303.74	306.19	303.46	308.24	306.46	306.52
299.25	299.85	302.42	302.67	301.67	300.45	303.68	303.25	305.06	304.79	301.68	300.67	302.61	301.95	299.02	301.32	299.2	302.59	303.1	299.38	299.08	301.88	299.59	298.94	304.97	306.53	303.48	305.38	303.4	303.88	302.82	304.56	300.43	304.04	302.67	298.42	300.44	302.12	300.04	303.88	304.1	301.19	299.04	305.65	302.96	301.41	299.75	303.09	302.33	300.59
303.79	302.88	303.41	298.78	297.02	301.23	304.15	304.97	300.25	299.81	300.22	301.41	302.29	302.36	301.26	302.17	302.81	301.2	301.08	301.9	298.39	300.82	305.53	300.63	300.19	298.04	300.89	303.21	304.44	300.4	302.29	301.83	305.24	299.82	303.35	298.51	302.51	304.07	301.52	302.04	300.3	299.22	301.48	297.45	302.48	303.68	302.59	301.45	303.19	300.45
303.35	299.17	302.56	299.07	303.68	303.85	302.5	303.68	302.34	302.75	304.6	302.95	305.29	305.54	302.2	307.09	307.74	304.54	304	301.29	303.85	302.7	305.52	303.8	303.76	306.66	303.1	303.44	306.18	302.25	305.69	302.79	302.21	303.56	304.51	304.16	302.44	304.21	305.91	306.56	302.86	303.16	308.35	302.39	305.39	302.54	305.63	304.36	304.81	303.79
303.69	304.7	303.46	307.32	308.19	303.66	305.55	301.88	303.34	305.94	303.2	304.26	305.26	301.27	305.87	302.82	302.76	303.85	303.66	304.06	304.79	308.7	303.79	304.64	305.72	304.62	308.56	302.79	301.15	303.28	304.9	303.36	305.05	303.85	303.55	306.69	305.13	306.1	304.99	303.72	307.22	306.13	304.11	302.96	303.37	306.6	307.2	307.49	303.09	299.99
312.12	311.36	313.41	311.9	312.15	311.07	313.32	312.46	313.32	313.78	311.91	314.16	312.71	311.8	310.29	312.87	316.34	312.12	316.29	311.7	313.6	310.45	313.28	318.42	311.19	313.28	311.79	312.96	315.57	312.8	313.82	313.53	312.55	314.63	313.35	310.84	314.14	315.49	314.74	313.2	315.57	314.89	315.94	314.89	315.34	314.69	313.62	313.75	313.75	312.2
306.63	302.87	307.67	306.57	304.6	304.73	307.04	303.09	307.84	305.94	306.84	306.33	306.49	304.77	307.07	305.81	305.43	307.67	304.7	308.79	303.7	303.65	306.09	306.33	306.5	302.92	305.49	304.57	304.94	304.87	303.47	304.83	302.73	302.64	305.87	301.49	305.79	305.32	309.98	305.32	306.61	307.98	307.3	307.93	307.39	305.07	307.6	303.15	304.24	303.68
309.02	308.04	307.14	307.76	307.96	306.16	306.51	303.1	300.96	307.29	306.99	303.88	306.78	305.87	308.22	306.12	313.05	305.14	304.2	309.21	309.2	304.51	304.85	304.65	306.2	304.3	303.49	305.64	304.62	308.14	304.67	304.3	305.92	303.5	305.6	301.89	305.9	306.75	302.78	305.61	309.09	306.12	305.35	305.38	303.79	304.24	306.33	305.13	309.28	305.48
303.99	304.61	306.46	308.89	307.04	309.44	305.46	304.44	310.16	305.22	312.14	305.1	306.37	305.3	308.48	305.06	308.01	307.45	305.19	308.94	306.18	306.82	309.75	306.16	306.58	302.59	305.42	306.56	302.71	306.01	306.98	303.17	305.53	308.17	306.21	305.35	305.13	303.76	303.67	306.04	309.29	303.83	302.1	308.87	307.21	307.85	304.56	307.23	308.94	306.52
303.32	302.52	302.82	298.91	303.33	298.54	299.98	306.37	302.35	304.5	301.03	303.25	301.17	299.02	299.45	303.48	297.01	298.87	300.92	302.13	303.06	299.87	302.05	299.21	301.24	299.68	300.82	302.09	302.56	305.29	301.03	301.61	299.76	303.87	297.74	298.18	303.43	302.37	299.6	301.3	300.27	303.32	303.92	300.97	298.55	300.5	302.46	296.8	303.01	303.81
317.85	318.07	319.62	318.6	319.02	318.16	317.97	316.85	318.37	318.03	320.83	320.66	319.01	320.64	320.94	318.25	320.5	318.12	316.95	316.85	317.18	317	317.48	316.69	317.42	321.1	317.71	318.84	321.11	320.18	318.05	318.95	316.21	319.78	317.49	319.63	320.2	319.53	318.62	315.6	317.3	317.9	315.93	317.5	318.35	317.69	315.88	322.81	321.19	320.03
312.43	317.43	311.3	315.28	310.68	311.18	314.25	312.8	308.95	312.6	313.67	316.06	313.16	314.51	317.28	315.39	311.28	312.41	314.06	313.29	314.32	314.37	315.55	316.31	308.54	310.02	314.23	311.01	309.64	315.85	316.49	313.13	314.08	315.55	312.07	314.55	312.11	317.05	312.9	314.81	317.01	313.85	312.96	310.02	315.71	309.82	316.99	312.91	313.15	307.12
309.97	313.61	311.66	304.86	311.15	309.2	311.5	311.11	312.09	308.9	311.19	310.43	309.44	313.81	313.66	310.92	316.43	309.27	307.65	309.33	311.23	309.95	308.3	313.2	313.74	309.4	309.47	307.84	309.81	307.74	312.67	308.42	309.7	312.67	309.98	312.29	309.59	306.55	309.74	314.75	311.38	308.76	313.6	312.37	311.08	307.44	311.82	311.7	312.05	310.41
305.61	304.96	306.17	306.56	304.77	307.43	305.56	308.2	305.72	310.87	304.98	305.47	309.21	308.54	306.57	307.73	306.47	307.83	305.31	303.72	302.98	304.91	304.22	310.51	305.3	308.13	308.85	311.19	303.52	306.27	307.95	303.02	306.43	307.36	307.52	304.09	304.87	303.57	307.86	307.94	308.17	304.48	309.72	307.78	305.98	306.97	305.85	307.14	310.02	308.37
309.72	310.9	312.04	311.47	314.75	311.51	309.96	309.66	311.98	314.59	313.77	310.19	309.28	313.22	309.28	311.07	308.68	308.82	308.99	310.68	309.1	312.4	312.55	306.03	308.68	312.31	309.74	312.07	306.15	312.11	311.52	308.43	311.49	308.57	308.4	308.46	308.47	309.23	309.85	308.92	306.76	308.81	314.48	307.92	307.56	312.05	312.98	307.42	312.49	308.12
299.39	302.66	298.5	302.4	299.84	298.46	298.93	300.08	299.16	300.68	300.62	298.63	300.82	298.85	298.67	303.44	297.54	300.87	298.73	297.34	298.76	300.15	302.74	299.79	296.15	299.38	298.93	297.81	301.61	301.01	302.43	303.39	299.6	302.19	299.04	297.74	299.23	301.43	302.98	303.76	300.41	296.05	297.26	303.43	299.56	299.87	305.9	300.81	298.65	301.19
332.41	330.48	328.45	327.78	326.15	328.44	325.73	326.55	325.98	330.72	326.97	327.97	326.98	327.33	328.04	326.96	325.94	331.32	324.91	324.1	325.16	327.92	326.06	329.41	330.18	329.06	326.34	327.17	328.53	328.46	328.75	326.69	327.68	326.19	329.05	330.15	326.73	327.54	328.41	327.77	329.03	327.04	328.54	328.27	329.45	324.86	327.7	326.7	326.05	330.32
306.35	302.79	301.96	305.85	302.8	304.97	305.14	302.23	304.16	302.06	300.62	308.06	301.49	304.19	299.65	304.96	305.82	304.2	302.02	301.75	307.51	305.62	302	304.81	301.17	303.12	302.48	303.5	303.83	308.59	304.63	303.93	305.88	300.12	305.66	305.65	304.63	304.11	304.51	304.83	302.39	302.95	301.11	305.15	302.07	305.67	304.1	302.06	303.78	304.84
309.16	307.37	304.2	305.75	306.74	306.83	306.59	308.37	306.75	302.66	307.69	311.19	306.88	306.42	306.44	307.54	307.15	304.23	307.22	307.86	307.6	305.76	303.8	306.95	306.68	307.21	309.47	304.29	305.48	305.17	304.6	307.23	306.58	307.86	307.83	308.27	308.96	307.56	307.63	305.37	309.32	304.25	309.48	305.52	305.4	305.05	302.61	306.49	305.17	305.7
298.8	298.11	298.56	297.56	299.15	298.32	299.5	300.9	301.53	300.88	301.85	301.45	297.61	300.94	297.22	297.65	302.13	298.28	301.1	300.42	301.02	298.08	298.64	298.25	301.35	301.28	303.92	301.73	298.54	299.63	304.3	299.8	298.08	298.78	300.66	298.13	300.58	299.89	300.51	300.13	299.94	297.27	301.48	298.04	301.29	303.38	299.79	298.57	294.56	297.6
305.54	307.93	304.61	311.29	301.44	307.39	306.01	303.12	306.58	307.71	308.93	304.37	305.58	306.6	309.71	302.3	304.76	306.64	305.15	308.07	306.06	310.28	306.04	306.91	309.75	308.87	305.49	307.44	307.62	305.58	306.83	306.02	305.53	305.9	306.67	308.1	305.07	306.31	304.12	309.11	306.77	310.65	305.1	303.88	307.25	307.86	306.67	308.38	303.53	307.76
318.1	318.45	320.16	315.94	318.66	318.37	316.54	318.72	316.39	316.21	315.94	313.71	314.21	317.07	315.57	314.87	314.69	316.15	315.82	316.69	316.58	321.08	320.65	318.58	316.09	317.66	315.55	314.52	319.98	315.67	315.38	318.3	316.25	320.61	319.84	320.42	317.78	313.36	317.3	317.57	316.38	316.1	316.95	317.38	321.13	318.79	319.44	318.72	321.32	315.97
306.5	307.76	306.42	304.09	310.48	309.7	304.1	308.21	309.02	307.86	311.17	307.58	305.68	306.68	307.25	308.5	309.77	307.3	304.2	305	307.06	309.96	309.76	308.04	302.11	300.78	306.76	304.97	307.03	308.23	308.99	306.17	304.07	308.15	306.47	305.34	307.07	304.19	307.07	307.42	304	301.58	312.6	309.16	307.85	308.48	302.83	306.08	307.29	308.72
291.47	297.61	293.85	293.95	294.92	295.85	296.27	295.84	293.28	293.88	297.59	293.07	292.05	297.88	294.65	293.24	298.07	299.55	294.42	295.31	294.96	300.35	289.54	295.99	292.84	298.29	295.46	294.31	297.23	294.1	293.58	294.31	294.38	295.64	296.13	293.44	293.04	294.05	296.79	293.76	298.39	290.96	296.29	292.96	297.74	296.02	296.29	291.96	292.59	299.02
301.19	302.87	302.97	304.03	305.05	301.84	306.34	302.42	303.81	304.11	306.37	305.41	304.61	303.53	303.38	305.52	299.12	301.5	303.63	301.89	301.74	304.39	302.58	303.05	306.87	304.99	304.08	301.07	301.1	302.13	304.5	303.76	305	302.63	301.2	302.16	306.68	303.67	306.27	305.48	303.63	302.46	301.21	300.4	304.61	303.86	307.85	297.81	303.53	301.43
311.51	309.98	314.75	311.47	312.85	311.34	311.82	311.38	312.52	312.24	312.05	312.14	311.38	311.22	310.39	313.53	310.89	310.32	311.85	310.05	310.42	309.88	306.65	309.77	314.49	306.93	310.03	311.78	311.24	314.93	311.89	310.93	310.17	312.8	313.02	310.02	310.79	308.23	313.69	310.83	311.49	310.91	312.44	309.78	313.95	314.81	311.18	315.67	313.61	310.38
302.18	302.89	299.58	302.12	305.82	301.14	300.13	299.8	300.68	300.03	302.93	302.54	302.91	303.46	299.36	298.23	299.61	301.68	300.67	298.62	302.92	305.2	304.94	302.51	301.77	300.72	295.71	302.63	299.74	305	303.36	299.3	304.88	304.44	303.89	300.86	300.1	302.9	302.42	304.93	301.82	300.8	304.07	302.52	302.93	304.63	308.64	304.65	305.35	304.09
303.61	302.61	302.56	306.33	303.91	307.9	304.7	304.04	301.98	302.25	304.6	304.39	303.72	302.05	306.64	306.04	308.89	307.31	302.79	304.26	303.47	306.99	303.43	305.22	303.55	299.8	304.2	306.62	305.05	305.58	303.05	301.73	302.53	303.08	304.87	308.1	308.4	306.14	305.23	304.59	307.5	304.98	305.62	302.17	305.32	305.82	302.11	305.53	306.22	303.08
324.29	324.3	324.29	325.32	326.64	327.76	320.36	327.14	323.6	323.37	326.34	325.01	324.87	322.81	326.08	326.54	325.07	325.3	322.08	325	324.3	322.21	323.31	326.25	322.42	323.78	321.19	324.1	325.78	323.31	326.26	328.33	327.09	327.36	325.42	322.62	322.77	324.46	322.95	324.81	323.96	321.46	326.52	327.88	325.02	323.94	324	327.12	320.52	322.33
306.11	304.78	308.65	304.73	306.27	307.15	305.09	303.21	309.19	303.38	308.29	308.51	304.15	305.01	304.08	306.47	309.38	307.86	302.85	311.34	308.55	306.46	309.52	304.71	303.49	303.83	309.71	309.2	308.78	308.31	305.68	304.24	308.69	306.81	305.9	305.88	306.71	305.93	304.19	305.02	305.68	304.49	304.41	303.59	304.13	306.09	309.17	307.48	306.01	305.43
300.41	304.62	303.5	305.38	303.88	303.78	304.52	307.5	304.37	302.85	305.6	305.85	304.97	304.3	300.9	307.82	306.87	302.83	302.32	307.43	302.67	303.96	302.61	303.27	303.71	303.47	306.74	303.74	302.05	301.97	303.4	301.67	304.8	303.86	302.7	302.89	302.64	306.53	303.49	302.68	301.7	305.52	302.57	305.86	302.13	303.31	303.32	304.37	305.31	301.52
315.42	311.33	315.66	315	316.76	316.65	316.81	315.12	314.85	309.18	314.54	315.46	314.04	316.34	312.97	316.95	319.04	316.96	311.73	315.26	314.4	313.72	315.66	312.09	313.31	313.66	317.65	313.41	314.21	313.99	317.89	312.41	315.13	312.36	313.8	315.04	314.79	315.9	314.5	315.89	316.59	313.86	315.51	314.86	313.35	314.27	314.33	318.32	318.74	314.59
315.2	313.91	316.86	315.36	315.64	318.64	317.56	317.26	317.27	316.49	316.72	318.21	319.6	320.96	314.9	316.35	317.31	316.63	316.47	315.39	315.75	315.51	317.83	320.36	318.59	313.93	313.79	316.15	315.64	318.15	317.35	314.22	316.65	314.44	316.01	315.95	314.39	314.14	314.18	315.05	313.36	315.95	320.15	317.47	314.91	316.74	314.41	317.46	318.43	317.79
327.4	326.63	324.95	327.13	324.19	325.78	326.62	325.1	327.4	323.04	322.09	326.59	328.57	325.66	324.77	326.31	326.71	325.88	325.67	329.82	324.67	324.39	323.77	326.07	326.09	327.35	325.56	325.21	325.12	326.09	323.07	325.41	323.62	327.53	321.96	324.3	327.84	324.25	326.2	323.68	325.56	326.56	324.75	325.62	323.12	326.36	323.1	325.93	329.27	323.8
303.71	301.94	301.8	304.8	307.44	308.23	303.06	303.1	303.7	303.5	307.47	305.15	301.21	303.71	304.95	301.07	306.91	304.08	305.31	301.45	304.67	303.9	307.11	306.38	302.29	307.04	305.22	305.25	301.87	301.52	306.29	300.99	301.39	303.25	307.43	304.21	304.15	306.68	304.08	301.54	305.32	303.93	305.96	307.05	302.99	301.2	301.58	305.3	304.87	305.25
328.68	329.16	329.4	332.66	331.82	327.69	329.09	327.74	327.69	324.54	328.24	324.77	326.09	327.93	332.37	327.75	326.94	328.6	327.66	330.41	328.41	325.2	327.86	331.09	328.26	328.75	330.16	327.27	329.14	329.46	326.39	328.43	327.63	329.08	331.02	329.01	330.71	331.11	326.59	328.64	328.32	327.46	332.67	325.91	328.68	324.8	327.12	329.35	329.93	325.97
290.93	296.32	296.6	296.15	297.24	296.91	293.01	297.99	290.49	298.75	291.79	296.85	293.27	292.32	295.73	291.58	292.73	294.99	295.49	297.15	291.89	295.97	294.52	291.05	297.18	293.89	295.53	295.28	296.53	298.91	294.98	295.37	298.37	294.71	296.38	297.22	293.34	298.41	295.92	296.13	298.22	294.58	297.09	298.79	293.41	291.05	296.48	293.03	291.18	293.86
314.32	310.88	311.21	314.32	312.68	313.71	315.43	312.16	311.28	316.52	314.92	313.99	311.92	309.36	310.38	315.74	311.25	313.19	312.24	312.56	313.83	312.59	309.5	313.77	309.03	310.11	313.51	314.82	310.21	309.91	314.11	312.85	312.29	311.13	313.38	312.45	310.6	313.83	311.98	312.69	314.28	308.15	309.77	315.13	312.68	311.65	317.07	311.24	312.2	314.11
297.89	298.92	300.59	303.19	299.93	300.02	295.28	300.69	298.01	298.07	299.7	303.99	299.28	300.53	298.96	297.94	300.74	298.66	298.08	296.67	300.33	301.2	297.71	299.89	298.95	300.57	302.17	298.39	302.06	301.11	300.16	300.1	299.35	303.44	297.99	302.23	301.78	297.64	302.37	300.96	301.07	301.53	298.04	299.3	300.79	300.76	298.85	301.28	298.94	298.61
313.67	316.22	314.34	313.84	311.5	312.94	313.53	311.97	314.18	316.13	314.57	316.57	315.64	310.87	313.76	312.55	313.02	310.5	312.22	312.52	309.79	311.01	312.03	311.57	313.92	308.92	315.16	311.08	311.75	313.23	313.44	313.57	311.28	315.62	313.56	311.21	312.88	315.52	314.5	309.1	308.87	313.12	311.4	313.71	313.42	314.09	315.47	312.49	313.59	310.6
308.57	306.95	310.93	309.73	305.95	308.91	306.97	307.89	308.53	310.27	305.66	306.98	311.5	311.21	309.79	309.28	307.09	308.14	306.56	311.65	306.87	306.97	307.97	308.47	310.64	310.81	308.74	310.69	308.58	311.22	307.08	310.83	308.55	309.75	311.92	310.91	308.75	308.53	309.96	309.03	312.11	311.37	309.23	309.01	308.35	305.76	308.21	312.74	309.51	311.04
308.47	308.72	307.25	307.52	306.82	310.57	310.74	310.08	309.21	311.33	306.84	306.38	311.31	311.08	311.22	309.8	309.31	310.24	311.65	310.64	310.83	309.18	309.23	310.73	309.96	305.04	308.87	308.43	312.21	311.86	310.7	312.31	307.51	311.16	311.04	308.49	310.12	312.58	310.52	308.32	309.27	311.42	308.08	306.59	306.31	309.4	311.64	310.64	311.87	310.49
307.34	302.17	304.15	302.78	305.52	303.02	302.91	306.11	305.99	304.92	305.11	304.94	299.94	305.24	304.22	306.08	307.76	304.55	305.93	305.87	304.1	305.19	304.98	305.99	305.73	304.6	301.87	304.19	307.46	304.02	302.21	302.89	307.44	302.88	306.28	306.86	301.97	303.93	306.47	302.18	307.61	305.65	304.38	303.4	303.18	305.01	303.34	303.87	305.56	303.56
306.65	307.1	304.73	304.35	306.2	301.92	304.36	300.76	304.68	299.98	302.66	302.87	303.94	303.31	302.71	305.65	305.34	301.95	305.03	303.2	302.37	305.67	304.1	307.78	304.63	303.42	304.92	305.39	307.13	302.2	303.67	306.77	304.43	304.17	308.26	304.92	303.1	301.18	306.8	308.04	303.4	299.19	304.31	302.45	299.53	304.98	303.13	301.73	305.44	307.4
296.53	294.64	294.2	293.47	294.96	291.97	293.74	296.61	296.22	293.46	297.15	295.63	294.13	294.44	293.25	295.44	293.12	294.55	297.32	296.33	295.01	296.97	291.79	297.88	293.23	294.57	292.35	294.33	296.9	297.51	297.81	294.05	293.04	297.26	296.58	293.86	291.81	294.21	297.02	296.31	295.8	295.96	294.97	295.34	299.77	295.69	295.18	291.12	294.56	295.17
307.63	307.53	305.76	306.85	302.57	303.56	305.7	306.94	305.08	305.91	304.1	301.9	304.59	303.38	307.88	304.92	303.91	303.99	304.93	302.9	303.97	304.4	302.92	307.3	305.75	307.87	304.93	304.15	304.05	302.43	304.44	301.22	303.95	307.03	305.77	301.23	308.42	303.81	306.94	307.29	304.17	304.05	305.33	303.79	307.11	307.12	304.62	307.25	304.03	305.77
312.51	314.56	319.47	315.96	316.38	314.73	317.95	316.18	316.38	319.47	317.22	318.18	318.22	313.04	321.22	315.34	315.93	314.99	317.49	318.71	318.67	317.74	318.72	318.18	315.13	318.24	316.52	313.92	316.04	314.06	316.98	317.91	316.23	316.85	317.75	321.85	320.67	317.62	314.01	317.67	317.61	316.8	317	317.17	317.33	316.36	316.44	318.25	319.34	314.34
321.66	323.21	324.07	328.17	330.47	326.01	322.87	323.12	326.81	325.57	327.75	323.99	325.19	322.36	320.11	321.56	327.16	323.36	327.35	326.25	326.16	323.58	320.93	325.38	325.48	323.41	326.27	325.46	322.94	326.08	324.76	322.03	322.06	323.63	322.29	322.43	325.63	320	324.1	326.08	323.9	323.36	323.01	327.9	322.95	326.88	325.41	327.75	323.62	320.79
301.92	303.08	300.05	304.96	299.78	299.65	300.94	305.81	298.59	301.38	298.85	298.59	303.25	304.62	301.35	298.58	302.22	301.66	301.64	299.4	302.33	306.24	301.83	300.92	302.29	301.01	299.85	298.41	301.73	301.17	299.56	303.31	302.34	298.95	303.29	301.6	296.82	300.7	300.13	301.9	300.69	304.61	297.78	302.45	301.81	301.76	303.36	299.36	299.18	298.47
318.97	315.57	319.07	318.83	320.4	318.4	319.18	318.1	316.8	314.16	318.32	315.79	317.45	319.16	314.25	315.52	319.38	317.73	318.03	318.72	319	318.11	315.59	317.8	313.65	317.39	317.09	316.48	320.51	317.45	317.7	317.16	317.17	316.76	315.99	321.63	317.21	316.14	316.16	315.62	316.49	315.81	317.46	316.25	317.35	314.39	318.17	314.53	319.03	314.01
305.93	302.53	302	300.76	303.68	306.29	301.75	304.31	302.33	307.7	304.01	300.85	303.34	303.28	301.42	302.29	305.44	300.89	305.74	304.69	307.05	302.36	301.86	302.69	304.23	305.3	302.6	300.62	302.62	305.12	305.54	306.44	303.08	305.14	302.46	301.46	304.67	303.8	304.14	305.13	305.22	303.13	304.98	304.56	304.55	302.81	304.99	304.02	303.35	306.15
294.47	297.56	297.66	298.06	296.53	293.69	296.88	299.64	299.01	298.95	297.14	298.5	300.93	298.02	296.4	298.59	295.12	292.57	298.72	298.65	297.37	296.3	297.99	297.29	299.25	299.26	296.38	300.05	297.43	296.57	296.63	300.58	294.03	295.18	294.55	295.65	297.55	294.9	293.86	297.49	299.47	295.55	293.46	297.36	298.38	298.01	298.34	299.9	297.85	292.86
312.82	312.47	309.54	307.41	310.82	312.77	312.77	311.16	312.93	312.1	308.85	308.22	316.08	310.55	311.91	315.72	312.15	312.19	311.89	311.96	317.08	306.92	312.15	311.68	313.1	311.83	312.24	307.59	309.28	312.34	310.31	313.05	312.05	311.65	311.47	312.91	309.15	310.64	310.82	309.54	312.14	316.63	310.78	312.36	312.79	312.97	311.02	311.2	311.42	311.15
309	308.22	315.46	311.12	312.78	314.44	308.25	310.78	307.5	309.27	313.34	310.7	311.84	311.46	309.26	308.14	312.62	310.38	312.94	309.5	312.27	309.35	310.7	308.54	309.35	312.01	311.78	309.02	311.28	307.03	314.9	311.1	310.5	313.89	308.49	312.09	309.25	311.77	312.44	311.28	310.53	311.49	308.24	307.81	311.71	310.01	312.06	309.28	311.57	310.5
313.99	313.08	314.46	311.43	310.87	312.21	313.97	312.77	312.59	317.92	314.61	310.95	317.33	311.62	313.47	311.99	315.86	312.08	315.86	311.81	314.55	314.34	312.32	314.85	315.45	312.93	314.85	316.62	317.31	314.9	311.73	313.65	316.33	313.06	310.74	313.79	312.61	315.52	312.76	312.41	312.1	313.47	313.01	313	312.58	315.73	313.48	311.17	314.67	316.08
294.3	296.58	293.77	294.72	295.25	295.4	291.64	296.15	294.21	293.67	293.28	291.68	293.69	291.83	292.71	294.64	294.48	294.92	293.33	297.85	294.05	295.24	294.11	296.56	290.62	292.96	295.22	294.24	292.19	295.51	293.62	294.2	294.18	291.16	295.2	292.54	293.14	293.37	290.54	294.65	294.94	296.13	297.07	296.26	295.86	293.39	292.65	290.39	293.07	294.76
303.61	303.71	305.22	301.79	304.89	305.38	303.85	305.79	300.63	304.36	303.75	303.47	303.55	307.37	302.12	302.44	299.66	304.36	303.2	307.56	302.51	303.73	304.82	303.03	304.58	299.58	304.05	303.11	302.02	303.26	305.36	304.15	303.52	301.15	304.16	304.68	303.42	299.7	302.2	302.39	305.46	303.84	302.78	300.65	302.69	304.78	302.88	304.27	302.84	301.87
313.93	309.89	315.27	312.59	309.86	309.58	312.65	310.85	314.21	312.75	310.35	312.67	312.85	312.79	310.76	311.44	315.13	312.23	311.02	313.22	316.37	311.44	314.05	314.79	310.23	312.46	312.92	312.28	311.14	308.24	311.63	310.33	314.81	311.62	310.02	314.07	313.89	314.12	312.76	310.52	311.4	311.09	312.3	312.1	311.3	315	312.81	312	312.23	309.94
294.55	296.08	293.43	295.51	294.56	298.55	293.39	296.53	297.84	293.02	296.93	297.9	290.89	295.08	294.6	295.22	296.71	294.18	297.49	295.59	291.86	294.53	293.58	293.15	296.81	292.82	299.97	297.14	293.69	298.03	299.42	297.77	291.05	294.44	292.01	297.19	294.84	296.01	291.9	295.27	294.96	299.12	294.78	297.3	292.18	294.46	294.04	292.92	293.17	294.53
314.5	311.68	315.37	313.27	315.67	313.35	312.28	313.41	315.63	314.62	316.95	314.24	317.38	313.87	317.74	312.7	315.03	315.26	311.04	310.9	311.71	314.15	315.33	311.09	317.47	317.05	315.39	311.83	312.07	311.85	313.92	317.26	314.83	313.69	312.99	315.31	313.52	314.23	315.51	316.21	314.29	314.86	309.43	313.59	313.92	310.05	315.26	313.59	314.58	313.26
332.34	326.52	329.88	330.78	327.08	327.68	326.93	327.93	328.76	326.33	332.56	323.66	326.96	327.84	327.83	330.82	329.91	328.73	330.96	324.9	329.7	330.21	328.32	327.1	329.52	330.87	327.81	329.9	332.11	327.18	331.2	333.21	330.72	329.59	325.61	324.22	328.06	327.96	327.91	328.18	325.73	328.07	328.37	329.07	328.36	325.76	328.76	328.61	331.34	326.46
329.11	332.8	327.3	329.33	327.26	332.02	328.64	326.11	329.14	332.71	331.28	327.68	328.48	331.66	327.87	327.8	329.21	327.75	327.05	330.49	329.87	326.41	331.37	327.08	327.51	332.62	327.63	328.99	330.22	326.3	331.27	332.45	326.87	329.14	325.5	326.35	328.81	330.33	326.22	328.04	328.91	327.77	329.02	327.48	330.29	330.77	328.13	322.43	331.19	330.72
301.44	298.83	301.21	296.19	300.19	301.79	301.57	297.96	302.69	299.88	300.94	302.82	298.5	300.25	300.31	301.65	302.53	303.99	297.41	297.58	302.72	296.86	298	301.71	303.26	303.88	300.91	300.51	301.19	301.17	298.93	299.38	302.1	301.84	301.3	300.15	302.89	301.63	300.35	299.06	301.76	299.49	300.46	298.49	297.71	299.76	301.9	297.93	297.31	301.52
307.59	306.42	305.82	309.02	307.18	307.6	307.41	309.57	307.96	308.31	306.26	309.55	309.09	308.87	308.98	305.11	309.77	309.11	306.83	306.29	303	305.38	306.2	305.62	304.61	308.11	306.6	304.97	310.12	307.6	306.55	308.56	311.1	308.91	305.47	306.16	307.02	303.57	306.49	304.66	310.08	307.29	304.39	304.57	308.65	309.5	308.12	307.45	305.32	309.15
318.46	319.22	318.36	317.77	319.57	318.18	322.37	316	317.65	319.95	319.6	314.58	316.11	321.63	319.05	319.06	322.84	316.5	319.69	318.28	317.15	321.05	319.81	316.11	318.47	322.82	320.28	318.93	315.46	318.15	319.01	317.35	315.84	317.84	315.08	316.38	319.64	318.12	319.54	319.68	320.04	322.3	321.75	315.62	317.74	319.73	318.24	318.91	319.17	317.69
300.76	300.29	304.42	304.02	308.38	301.92	303.44	307.46	301.15	305.4	302.7	303.28	305.05	301.83	304.59	305.1	305.51	302.37	304.91	306.21	307.9	301.86	302.2	305.06	306.74	301.81	304.94	304.55	300.05	304.71	306.07	305.32	303.9	303.43	302	306.01	302.5	304.65	304.1	300.8	305.03	304.01	306	303.34	301.75	305.87	304.76	307.51	301.65	306.36
328.94	331.61	333.75	328.25	327.96	331.55	333.64	327.59	329.59	327.45	330.23	328.63	327.3	331.22	322.38	331.09	329.81	330.44	328.61	328.49	330.57	324.97	325.88	329.72	326.49	331.31	334.75	327.52	326.97	327.67	329.02	329.39	326.16	330.32	329.52	329.19	327.53	326.4	329.9	330.43	326.78	327.27	328.6	329.76	327.49	332.54	325.42	329.24	330.03	332.29
301.69	307.23	302.71	302.2	301.81	304.15	300.98	302.32	301.43	305.82	298.59	302.82	303.3	304.73	301.68	302.29	300.28	303.6	305.04	302.25	304.25	303.75	302.96	299.87	299.91	302.49	299.47	302.08	301.68	302.8	303.93	301.85	303.95	301.34	300.14	305.92	299.79	299.79	303.74	302.46	304.86	301.35	300.61	302.41	302.2	305.74	302.59	302.11	300.44	304.01
301.03	302.37	305.34	300.35	302.07	301.88	304.98	301.67	301.45	305.15	302.09	300.6	302.38	301.14	304.16	301.36	303.24	305.13	300.06	301.6	299.1	306.07	302.3	302.09	303.08	303.8	303.09	298.49	301.55	301.89	301.25	303.3	303.96	304.77	302.44	302.38	301.94	304.41	303.06	297.95	301.66	304.67	302.18	303.52	302.44	301.37	302.63	304.21	300.78	302.77
305.17	305.58	305.01	302.53	301.46	305.63	301.83	307.23	306.53	302.1	301.36	305.48	303.25	305.62	304.48	301.7	303.65	306.14	304.48	300.33	304.19	305.98	301.86	305.47	302.94	306.25	304.51	303.71	305.37	304	305.19	305.09	305.85	305.29	304.65	303.64	307.1	302.77	304.98	303.69	306.31	303.08	307.57	303	305.51	307.98	307.34	301.94	307.73	303.48
314.49	310.17	315.59	310.29	313.14	311.81	310.27	313.38	311.94	314.6	309.94	315.5	308.88	314.8	310.9	313.64	314	315.25	313	313.64	313.99	312.85	314.02	314.6	311.74	313.45	310.58	311.23	314.16	308.9	315.48	315.84	312.42	311.78	309.88	314.17	316.46	314.29	312.45	312.01	312.39	311.62	312.29	315.99	312.61	314.18	312.68	308.95	314.28	312.63
313.33	312.18	315.01	315.48	310.75	311.3	315.31	312.71	317.35	314.85	312.46	314.28	315.16	312.58	313.34	316.02	311.52	313.45	312.37	312.63	312.3	311.69	313.96	313.07	307.14	313.68	309.32	313.27	316.05	311.75	312.55	311.11	314.51	310.95	316.13	312.33	309.37	308.44	312.84	311.94	311.9	313.32	313.36	310.45	316.47	314.64	313.08	314.13	314.99	314.27
304.22	306.53	303.98	304.8	306.19	306.37	303.34	307.81	309.14	310.08	305.96	306.63	306.44	305.69	303.55	305.15	307.33	303.95	307.92	305.64	306.97	306.04	310.08	306.38	306.48	308.8	308.21	304.93	307.13	304.04	302.55	309.28	301.44	303.7	306.99	305.77	307.34	303.37	303.17	303.25	301.09	306.09	305.38	305.08	307.98	305.32	304.59	301.03	306.26	307.58
300.19	294.93	299.64	296.31	291.99	291	295.29	296.59	292.56	296.41	296.27	295.96	295.09	295.42	298.44	295.81	295.08	295.09	293.18	295.43	294.14	296.71	294.94	294.28	291.73	294.73	296.62	299.54	293.55	293.45	293.45	296.82	297.1	297.55	293.58	295.08	296.68	298.6	292.55	293	294.63	292.96	298.42	295.5	296.49	296.65	293.4	293.5	298.02	291.93
297.45	300.87	300.49	297.96	298.86	299.34	298.12	299.44	297.7	301.66	301.7	301.69	300.55	301.03	296.54	298.87	300.25	299.11	300.29	300.35	296.91	300.07	300.8	300.14	299.2	298.66	305.12	302.24	295.58	296.87	301.51	301.35	296.37	299.49	299.19	301.01	300.16	300.32	300.73	302.26	302.43	299.97	300.01	299.4	299.89	300.67	299.7	300.99	300.64	298.42
307.36	299.44	303.76	302.33	302.17	298.67	302.72	304.38	298.77	299.47	303.68	303.77	306.86	301.54	305.69	303.82	303.13	300.6	302.74	301.7	303.42	303.07	301.03	303.13	302.18	302.86	303.87	300.23	301.47	302.23	304.29	304.66	301.32	303.01	299.77	305.03	301.92	301.57	302.15	303.02	303.58	304.99	302.88	300.66	301.5	302.26	302.52	297.88	303.37	306.37
301.43	301.24	301.29	304.51	301.88	304.01	301.01	300.97	302.54	302.49	302.76	302.12	304.84	306.56	304.05	305.78	301.08	301.32	304.18	302.78	303.35	304	300.77	299.34	301.4	304.01	303.14	304.98	304.58	301.95	301.58	299.84	302.91	302.33	302.05	302.02	299.79	304.26	303.96	300.36	302.61	300.25	306.15	301.19	302.14	301.79	299.82	301.15	301.19	301.79
299.27	293.41	296.68	300.41	296.18	298.56	289.87	293.77	291.81	294.39	294.99	297.37	295.97	295.29	299.72	299.18	295.74	295.88	293.3	297.18	296.77	297.59	300.88	299.11	296.37	299.25	292.65	297.1	298.28	298.36	298.13	295.37	296.21	295.91	296.28	297.32	296.16	297.57	298.44	296.89	297.09	297.55	297.21	297.13	298.24	297.36	291.53	296.44	295.37	295.49
304.67	302.74	302	303.38	303.69	306.44	302.82	302.65	301.5	305.77	306.48	303.77	300.73	301.86	303.51	303.91	308.46	300.68	303.05	302.47	302.72	305.3	302.25	306.13	297.78	303.54	301.42	308.19	303.23	301.18	303.39	302.55	304.51	307.04	305.34	306	305.99	308.82	301.57	305.71	301.88	301.84	303.58	299.55	306.84	301.92	303.68	302.36	302.32	304.93
327.98	327.76	332.39	330.14	328.07	327.28	328.38	328.85	326.28	324.11	328.52	328.75	326.91	328.62	330.35	331.68	327.37	331.63	326.28	328.65	329.54	329.07	325.33	330.03	328.39	330.09	330.46	328.92	330.15	328.64	328.89	328.1	328.21	328.73	332.1	329.54	329.73	327.45	330.41	329.19	328.71	327.74	327.48	330.59	325.76	329.6	327.33	332.94	329.8	327.22
305.96	307.17	302.05	303.39	300.39	306.89	308.06	304.36	307.72	302.96	305.59	306.57	302.85	301.73	304.93	305.81	304.55	307.74	304.81	306.21	307.23	304.52	306.74	305.14	305.17	302.2	304.48	302.94	301.5	303.53	305.96	299.98	304.84	304.81	306.1	305.16	305.38	304.6	306.6	301.11	302.44	301.35	306.72	301.93	301.04	301.53	304.63	304.83	302.66	302.53
305.21	302.25	305.06	302.99	301.3	299.59	303.65	303.11	307.9	303.97	303.09	304.16	301.12	301.93	302.61	303.89	305.53	301.31	302.66	300.69	303.58	305.27	305.1	306.19	305.56	301.31	302.71	304.64	300.82	299.99	302.04	306.74	302.32	301.58	299.47	298.48	302.05	305.84	302.85	307.15	301.8	303.39	302.31	303.46	303.8	302.26	301.73	300.85	301.68	302.06
305.5	307.61	308.08	304.06	305	305.89	305.75	304.9	300.01	302.26	309.12	302.89	305.2	304.28	303.9	300.61	302.2	308.28	306.01	304.51	306.57	305.61	303.37	304.49	308.43	305.64	304.6	306.41	307.08	303.51	304.81	302.5	305.15	306.88	306.85	306.73	304.61	304.06	302.25	306.69	304.98	303.8	302.51	304.94	303.98	305	304.04	300.97	302.44	307.4
311.48	314.03	312.24	313.75	311.96	311.61	314.13	311.68	317.23	313.63	314.1	313.11	315.09	315.58	316.8	317.86	314.19	313.2	310.91	314.51	310.7	313.88	313.03	311.08	312.39	311.47	309.98	314.89	316.46	311.14	311.6	312.92	313.52	312.08	311.99	315.97	316.6	313.65	309.24	311.14	316.09	310.33	311.2	314.03	317.8	312.2	316.97	315.53	312.86	310.96
313.5	310.95	310.91	310.1	312.24	313.2	311.21	310.89	311.75	307.23	314.83	307.1	316.33	308.58	315.12	311.91	312.39	312.86	312.64	311.15	309.99	311.45	313.84	314.33	312.1	311	311.02	310.11	309.33	315.83	313.67	317.6	314.66	309.02	308.43	311.88	315.96	309.78	313.49	314.02	312.25	311.21	311.86	312.69	311.65	311.92	313.36	308.96	313.4	311.46
320.88	312.41	313.99	313.1	312.35	312.26	312.82	311.82	315.87	315.87	316.16	313.91	312.78	311.45	314.8	313.5	311.99	313.72	316.67	315.66	316.74	316.09	311.41	311.19	315.77	313.91	313.73	313.24	312.02	312.97	311.15	311.14	315.66	313.88	312.15	314.03	314.42	310.86	314.78	311.26	315.31	316.27	315.11	311.94	314.81	314.57	308.04	313.87	314.13	315.19
316.59	316.16	313.87	317.76	314.04	316.03	312.6	316.43	315.49	313.4	317.94	314.15	318.49	315.78	316.99	313.92	316.54	317.32	315.11	318.05	316.36	319.37	316.99	315.79	315.86	312.83	317.56	315.72	316.3	318.03	316.32	317.1	312.7	317.8	316.65	314.61	315.38	316.25	316.27	312.16	318.14	317.32	314.27	317.26	318.36	316.18	314.66	316.57	315.09	313.34
310.71	309.05	311.99	308.49	310.09	306.2	312.33	314.2	309.52	310.09	312.49	309.95	310.51	311.67	305.6	315.88	313.57	309.51	310.51	310.28	308.42	308.41	313.21	310.09	311.06	308.75	315.82	312.76	309.94	307.35	311.07	309.15	313.1	313.02	306.19	306.3	309.16	309.6	307.61	310.95	312.08	304.29	303.53	310.7	313.34	309.16	307.56	311.37	311.92	311.27
323.44	325.76	328.1	325.83	325.18	328.96	326.42	328.37	325.11	329.04	326.01	328.4	329.41	326.07	326.53	326.29	326.39	328.68	324.36	323.99	327.73	326.44	326.84	327.38	326.96	327.79	327.65	326.59	327.8	327.36	325.45	328.74	327.53	325.64	328.98	325.01	328.52	328.38	327.61	329.74	328.72	328.52	328.93	330.42	326.74	328.85	327.44	324.82	324.37	327.28
306.98	308.33	308.05	306.3	306.8	304.63	305.04	306.12	303.52	306.49	304.76	302.8	304.03	306.84	306.68	305.61	306.56	305.19	306.96	301.33	304.97	308.09	307.31	307.74	306.16	308.71	309.73	305.06	306.48	304.35	304.41	306.3	307.32	307.78	307.56	307.03	306.91	306.37	303.23	304.54	306.92	305.8	303.53	306.21	309.12	305.94	306.35	307.63	305.11	305.2
317.35	319.48	319.88	318.62	319.93	317.3	317.47	319	318.01	319.42	318.58	322.38	316.38	318.77	319.35	317.01	319.97	315.18	318.83	317.25	318.23	315.5	320.46	320.41	317.43	318.13	316.39	316.26	316.95	319.49	318.38	319.84	317.94	319.77	317.25	318.5	316.12	320.61	317.21	317.59	318.99	320.48	315.41	317.26	319.17	318.47	320.57	316.4	319.31	316.29
308.57	308.05	307.3	306.73	305.99	305.16	307.89	308.11	309.56	304.92	307.12	306.71	308.13	308.87	307.25	309.55	308.28	306.99	306.94	309.86	306.82	310.26	308.51	308.4	309.16	308.1	306.4	305.19	308.26	307.77	303.48	311.86	304.27	308.68	308.27	309.33	305.6	308.14	309.53	308.38	307.88	307.38	302.22	303.5	308.64	306.73	309.57	306.46	305.26	310.04
301.91	302.3	308.4	308.67	303.92	305.3	306.4	303.29	302.71	306.71	305.22	303.48	304.29	304.11	299.75	306.12	304.38	305	301.71	309.93	302.43	306.29	304.54	303.74	303.03	305.51	303.71	305.43	306.35	304.37	302.75	303.86	303.23	303.69	303.24	299.37	303.94	304.86	304.42	302.07	304.78	302.22	305.55	307.16	305.5	305.38	302.78	306.44	306.05	302.31
316.43	319.9	314.59	317.35	318.17	319.85	317.35	317.26	315.03	313.97	319.32	321.13	320.8	312.49	315.21	313.59	322.32	319.45	315.19	315.35	318.76	316.85	320.08	316.82	318.21	315.53	317.78	318.67	320.09	319.85	316.04	316.79	317.52	317.86	315.25	317.25	317.53	312.96	317.9	317.95	316.45	317.02	317.85	316.64	318.03	317.98	315.76	317.9	315.4	315.03
316.85	312.09	314.36	316.88	315.99	313.86	317.28	315.36	314.85	313.8	314.47	313.45	318.12	312.37	316.28	319.63	314.51	314.21	320.13	315.75	311.84	317.47	315.39	316.33	315.66	316.1	318.16	319.89	316.6	316.8	319.43	314.59	319.03	319.18	317.99	317.99	316.43	317.6	319.03	319.7	318.26	315.93	316.41	316.22	314.98	319.66	314.37	316.58	316	316.07
306.45	305.47	306.89	303.04	308.17	308.26	304.36	306.51	306.07	308.27	304.63	304.63	304.51	305.51	305.16	306.09	308.42	307.42	303.36	306.29	309.65	306.4	304.14	304.75	306.58	305.16	307.16	301.3	303.41	309.94	310.81	305.54	306.41	308.37	305.23	305.78	304.59	307.5	306.22	305.88	303.04	306.72	306.52	306.37	302.41	305.86	306.82	305.39	307.9	306.48
309.72	310.72	313.86	303.55	312.75	306.7	313.94	310.87	312.49	314.01	309.63	312.47	309.67	313.51	311.58	312.75	309.78	309.72	313.09	309.26	311.18	309.68	308.54	310.8	314.14	313.29	309.12	312.68	311.39	310.93	310.02	311.47	309.96	312.9	311.38	311.9	312.37	311.06	310.44	312.34	313.4	310.54	311.16	310.53	314.91	310.67	310.13	311.89	313.49	312.86
308.35	312.23	303.25	308.89	308.49	306.36	309.33	305.47	303.09	309.16	308.37	307.74	303.5	304.55	308.44	304.05	308.22	305.05	306.1	307.7	306.29	307.43	305.73	303.53	310.16	310.46	306.49	310.1	306.53	307.21	306.96	309.47	307.14	305.7	306.41	307.91	309.12	305.8	306.63	305.6	307.54	308.01	312.81	309.83	309.15	308.75	305.1	309.73	306.42	308.98
299.06	301.03	299.22	300.63	299.63	298.85	303.12	300.04	299.91	303.89	298.26	303.21	299.35	297.95	298.11	300.52	302.88	304.63	297.97	302.43	299.96	301.11	295.89	298.83	299.64	298.73	302.07	301.65	300.23	303.12	299.55	298.68	298.51	301.79	300.37	303.8	300.75	301.97	298.18	303.02	300.07	301.31	300.08	300.91	300.12	298.06	302.06	302.06	297.94	301.45
328.92	327.01	327.37	329.04	328.66	324.44	331.77	324.01	326.31	328.63	327.58	326.27	329.98	328.08	330.87	327.2	326.28	327.9	321.79	331.1	330.28	327.25	330.35	329.4	328.74	326.46	327.54	326.24	326.17	326.6	328.9	329.33	330.14	328.84	328.49	327.1	329.33	330.24	331.4	328.8	326.72	323.41	328.25	328.42	327.18	328.54	326.09	328.18	322.81	327.16
294	296.14	294.41	297.17	296.28	296.45	293.68	298.45	293.52	293.82	295.44	293.09	294.32	295.69	295.35	295	294.87	293.45	297.83	294.82	295.61	295.07	298.3	294.94	297.79	297.04	293.4	292.76	298.25	295.1	297.27	295.44	294.16	293.53	293.35	292.8	293.42	293.59	292.5	296.75	295.27	298.84	290.07	294.95	294.35	294.48	291.39	297.92	292.85	292.7
296.18	297.15	297.34	296.99	297.4	300.14	295.83	298.4	300.79	295.78	297.85	297.49	294.13	296.79	296.01	295.88	296.72	296.43	298.15	295.02	296.05	294.94	292.08	296.86	297.29	297.28	297.09	295.81	295.41	295.14	297.32	295.63	293.89	300.66	296.24	296.16	294.13	296.71	295.39	297.12	293.7	295.77	297.06	296.12	296.09	296.25	298.61	298.33	291.67	299.27
305.78	304.79	307.44	310.25	304.19	301.76	304.2	302.55	305.37	304.54	302.08	306.63	306.61	301.84	300.56	303.51	305.44	303.52	302.09	305.6	308.27	306.33	304.41	304.74	304.75	307.61	305.02	306.84	302.6	307.27	302.61	303.02	306.53	305.94	305.71	303.89	305.96	304.9	302.68	304.11	304.76	304.03	304.13	301.1	300.54	307.47	304.31	306.33	302.68	304.67
311.85	311.02	309.44	313.85	311.64	310.6	310.62	309.39	312.37	311.55	307.78	311.33	311.65	309.04	308.65	311.53	310.45	309.44	311.87	311.29	309.27	312.09	308.74	310.27	310.14	312.84	310.46	309.38	311.78	312.61	312.76	307.23	312.1	306.57	311.46	309.42	309.13	308.16	309.79	309.44	311.85	313.13	310.85	312.1	311.24	312.78	315.19	307.91	311.15	311.13
309.49	312.78	311.27	315.83	312.48	312.41	308.33	314.26	310.79	310.14	311.11	313.55	314.58	309.81	311.54	310.98	314.53	311.82	316.5	312.45	313.77	311.41	312.24	312.51	311.67	312.24	313.54	314.35	312	313.01	312.02	312	314.57	312.17	310.8	316.33	310.33	312.25	312.2	313.68	313.42	309.34	314.7	312.07	312.76	311.78	312.12	311.69	312.93	312.51
305.82	304.2	306.79	300.72	303.87	302.76	303.98	304.96	304.85	302.52	301.28	301.69	300.57	306.27	304.56	305.35	308.41	303.9	304.7	303.9	302.49	305.29	304.79	301.86	305.23	303.15	304.07	302.57	304.37	301.23	305.21	300.05	303.72	302.23	302.25	306.19	306.24	306.67	305.99	303.38	309.16	300.74	305.34	300.5	303.28	304.63	302.23	304.55	303.53	300.59
302.23	305.01	300.48	305.88	304.12	300.79	303.82	305.3	304.69	306.87	303.01	299.03	303.26	306.32	301.67	302.51	304.73	302.18	302.51	308.17	298.48	301.97	305.08	303.41	301.01	301.53	303.29	302.23	304.9	304.58	305.34	302.99	304.07	303.92	302.73	304.5	301.06	304.06	303.25	303.55	300.31	301.78	304.96	301.62	306.55	305.55	304.97	302.23	300.45	302.93
314.18	313.9	313.78	310.67	316.66	316.09	314.48	312.79	314.03	312.36	311.54	314.27	315.64	314.63	317.57	308.78	314.1	311.36	315.02	312.95	311.98	313.11	314.21	316.18	310.96	312.85	314.76	313.72	315.5	315.75	313.78	312.27	313.37	312.76	315.85	315.3	309.52	314.72	312.4	311.79	312.74	315.57	314.6	311.96	313.42	315.48	312.3	316.93	314.27	313.37
306.98	302.51	302.97	311.1	304.35	309.5	306.57	305.35	304.87	305.62	305.07	305.69	306.15	307.9	303.25	308.71	305.78	303.46	304.28	305.4	305.57	306.36	303.67	303.18	303.86	304.51	305.39	308.25	304.16	304.22	305.66	307.05	304.11	300.57	304.19	304.94	305.92	306.92	302.82	305.8	304.12	305.49	304.36	303.34	304.67	304.06	308.57	304.34	303.6	308.09
328.65	324.65	327.42	324.85	327.39	326.52	328.99	328.02	325.38	330.47	325.42	326.98	328.03	326.98	328.61	325.65	329.8	326.51	326.07	329.65	329.32	329.07	326.1	329.96	327.01	325.76	327.27	326.99	327.27	328.52	330.37	326.59	328.59	329.55	324.62	329.54	326.7	323.38	330.77	326.36	328.53	331	329.67	328.59	327.29	327.48	327.14	325.27	325.65	333.03
315.86	315.47	314.23	316.75	315.5	316.77	312.7	313.22	313.64	312.24	313.69	316.71	315.03	313.62	310.53	313.36	318.25	313.45	313.07	314.81	313.69	314.65	312.94	309.87	313.47	312.96	309.53	313.28	312.85	313.38	311.04	312.07	312.53	314.12	314.94	316.34	313.25	313.7	313.72	315.7	310.57	310.1	313.66	311.37	313.2	313.45	314.33	310.82	311.66	314.88
317.28	317.25	313.22	318.23	317.94	317.78	316.3	318.26	315.19	318.45	314.98	316.69	318.71	312.98	315.03	317.08	320.08	316	318.69	316.21	316.91	317.49	319.74	317.43	316.73	315.35	319.55	320.55	312.12	318.34	315.69	315.81	316.7	319.27	317.4	313.13	317.44	317.59	316.73	320.54	320.19	315.23	317.17	314.65	317.22	317.4	316.24	316.77	319.27	317.25
315.37	320.01	321	325.43	321.69	315.63	319.56	319.97	317.55	318.45	318.18	314.85	317.33	320.23	316.99	318.94	315.69	317.42	321.31	319.68	322.93	315.17	319.36	318.44	320.69	319.39	319.48	316.89	321.4	318.87	320.95	318.35	316.35	319.79	320.73	319.6	317.66	317.1	320.6	315.59	316.5	319.29	316.68	315.28	314.36	317.18	317.76	319.31	319.8	323.25
315.42	314.04	316.57	316.36	316.03	317.12	316.18	316.01	311.83	312.81	313.55	315.08	313.57	315.41	315.42	312.47	319.02	315.25	314.06	315.22	313.15	314.57	317.74	315.74	313.37	312.32	319.31	312.35	315.78	318.06	316.73	314.36	314.58	313.41	315.18	313.59	315.35	312.41	315.02	311.95	315.81	315.21	312.72	313.57	315	313.78	315.66	317.37	312.3	315.58
301.22	303.15	299.48	302.09	304.71	304.35	299.52	300.34	303.13	304.12	304.06	303.7	301.23	302.43	304.97	300.59	303.44	304.07	306.17	303.12	304.86	304.31	302.77	303.92	302.87	305.66	303.02	300.89	302.44	302.38	302.42	301.02	299.58	303.31	305.29	306.12	303.07	303.61	299.67	303.24	302.5	303.69	298.98	305.7	303	303.02	301.7	302.18	299.53	300.21
311.69	311.05	312.88	314.59	310.03	316	313.77	313.47	313.89	314.71	307.1	311.46	314.7	315.24	310.6	312.98	313.69	310.13	307.68	308.65	318.93	311.15	308.69	310.21	314.64	309.27	314.53	312.24	311.57	311.68	312.08	312.28	312.21	314.54	311.98	312.44	312.71	313.72	316.54	309.77	311.95	316.62	314.57	311.75	310.54	313.92	312.09	314.39	312.37	316.38
301.22	301.51	299.84	300.26	300.37	300.26	302.41	298.99	305.01	299.87	299.63	300.14	302.76	300.09	300.57	299.54	300.13	300.31	302.72	299.43	301.51	303.61	301.11	299.98	305.79	298.52	295.06	303.11	305.51	302.88	303.15	300.29	301.42	299.96	303.46	300.55	302.56	304.53	297.32	301.2	305.66	300.84	301.21	304.97	301.79	298.98	298.58	300.91	303.61	303.76
301.23	302.41	301.45	305.27	303.01	304.16	306.68	300.62	301.38	303.87	303.89	302.08	304.19	303.75	302.93	302.07	303.63	303.85	302.33	301.16	302.23	303.02	302.98	303.9	303.96	300.32	300.94	298.95	299.43	304.38	300.51	298.9	299.83	302.07	299.64	302.29	302.64	301.84	302.37	306.72	305.2	299.26	304.25	298.99	303.76	298.62	302.49	301.23	298.62	302.87
311.46	314.93	313.56	310.4	312	312.02	316.39	312.49	314.03	313.22	317.17	311.89	316.72	317.72	313.85	314.24	312.68	315.61	312.59	314.59	317.21	316.19	311.63	316.35	311.38	312.49	312.25	313.21	315.49	312.65	316.62	314.58	311.29	314.16	313.98	314.5	313.91	310.7	309.56	312.69	313.67	317.08	314.99	313.06	313.65	313.51	315.28	316.08	315.2	313.52
311.63	316.04	315.47	313.25	314.59	314.95	313.32	315	313.76	312.97	316.91	311.69	314.23	316.76	313.72	311.53	310.45	314.3	316.11	315.93	315.89	317.04	314.22	313.03	312.65	316.37	316.48	317.15	315.4	318.35	317.59	308.9	314.53	316.69	317.29	315.63	315.04	312.83	314.69	314.16	310.08	314.19	312.36	314.88	312.9	311.05	314.78	311.32	314.55	309.58
319.44	316.49	317.09	314.06	315.23	314.94	315.09	314.52	311.28	316.63	317.07	314.81	312.38	315.13	316.54	314.48	315.23	319.73	315.43	314.39	316.64	316.17	319.55	317.43	318.19	316.07	316.93	318.43	314.28	317.84	318.01	315.27	315.69	313.44	315.12	315.08	317.06	314.01	315.86	314.9	314.53	314.72	315.57	315.08	315.25	318.49	316.5	317.81	318.08	313.01
322.06	314.86	322.05	315.53	315.69	317.69	318.11	316.94	312.92	317.38	314.42	314.91	317.86	319.49	319.61	318.74	316.91	315.67	318.76	318.95	317.95	318.46	318.12	315.96	322.44	317.06	321.12	315.23	318.83	316.03	314.74	314.95	318.11	313.28	314.82	317.5	319.74	316.37	319.32	316.15	318.15	317.89	315.27	313.99	318.71	318.01	315.86	315.57	314.43	319.35
309.89	313.91	315.26	313.82	317.06	313.74	315.38	313.85	316.18	312.38	315.32	316.01	315.76	315.04	312.61	313.6	311.47	314.38	309.44	311.92	314.02	311.42	312.62	314.51	315.92	312.43	315.05	314.05	316.34	316.04	312.47	314.4	315.8	315.65	311.23	313.19	315.94	315.11	311.92	313.76	316.5	317.82	312.85	316.25	311.23	316.81	310.78	314.16	311.69	312.29
306.95	303.54	305.33	306.08	307.35	305.51	304.8	307.79	305.15	299.53	305.47	303.41	308.3	303.09	305.38	309.42	307.54	303.33	307.48	302.48	305.55	306.36	305.87	303.81	306.24	305.67	305.67	304.86	305.56	305.21	306.22	306.35	305.66	304.64	308.27	303.33	307.38	304.05	305.97	304.07	307.88	304.11	305.47	302.79	304.84	303.39	304.95	305.63	306.97	305.22
308.32	306.81	306.96	307.56	305.81	306.59	301.94	306.75	309.25	307.56	307.04	306.98	305.96	303.08	304.51	306.71	306.28	310.5	308.22	303.63	305.19	306.74	309.93	303.11	305.47	309.12	308.3	310.84	306.9	306.65	308.39	306.67	307.93	307.89	306.03	302.78	309.6	303.54	308.18	304.24	303.61	304.92	307.81	309.31	305.69	307.12	303.63	305.74	308.7	308.61
301.06	305.53	297.62	303.13	302.88	301.37	304.2	303.44	301.87	302.7	303.14	304.97	302.86	301.76	304.21	299.92	301.36	300.61	302.74	302.37	304.98	299.14	302.61	299.88	303.8	302.09	304.67	306.55	305.14	302.74	302.26	301.87	306.02	299.22	303.43	302.08	302.21	303.88	302.82	304.34	300.17	300.19	303.45	302.35	303.03	303.25	301.78	300.61	306.04	300.04
307.27	304.23	304.61	304.02	304.3	306.02	306.42	305.82	301.76	305.68	306.95	306.73	304.04	306.91	304.12	302.67	304.72	304.48	305.74	304.11	305.55	302.29	302.34	304.99	307.84	305.36	304.78	304.07	307.06	306.51	302.58	305.79	302.72	299.8	304.91	304.15	304.38	306.09	306.4	306.8	301.99	308.5	309.06	303.2	303.42	306.16	304.98	302.28	305.88	305.7
314.71	311.78	315.1	314.91	315.95	316.3	317.46	317.18	313.92	316.27	315.9	314.45	314.19	315.03	317.58	313.12	313.83	317.26	312.9	315.6	313.03	314.71	315	316.84	316.51	315.6	315.32	312.45	315.85	316.63	314.78	316.48	315.86	316.11	315.5	316.54	316.25	317.16	310.97	313.75	319.95	312.08	318.11	316	312.49	313.46	313.93	314.99	314.53	312.11
312.91	313.66	311.74	311.2	313.46	313.35	311.48	310.2	317.3	308.2	312.19	317.42	308.63	311.73	311.19	312.05	314.33	313.14	315.75	312.89	318.3	313.9	312.31	313.26	310.58	313.97	313.25	312.93	313.72	313.96	313.23	311.71	315.85	309.97	315.33	311.72	314.37	315.91	309.81	311.21	312.55	314.66	309.66	314.25	313.29	313.35	310.91	312.18	310.17	313.38
309.57	312.87	311.97	312.74	308.45	308.42	312.98	310.26	316.03	309.77	310.87	310.35	310.04	309.57	309.04	311.22	306.92	311.4	311.85	308.62	311.61	309.84	311.29	312.12	311.8	313.34	309.48	310.42	310.88	309.98	311.54	311	313.37	311.18	311.47	310.4	313	309.72	309.49	310.93	309.23	311.65	308.69	309.51	310.13	311.07	311.4	311.85	308.84	310.06
312.44	318.36	315.86	310.92	318.99	311.72	316.17	313.5	316.27	317.87	314.98	314.39	312.96	318.19	311.87	316.25	314.52	312.83	314.82	313.77	315.95	314.35	317.78	317.91	314.46	315.93	317.87	315.96	313.12	319.08	313.36	318.37	311.44	313.3	311.91	316.43	313.03	313.85	317.97	314.5	315.56	312.69	314.43	315.48	316.42	313.01	316.3	316.22	313	315.09
302.16	301.15	299.26	298.75	302	302.52	297.81	301.25	300.26	301	298.44	302.07	297.01	302.31	296.83	300.12	302.49	302.17	300.76	302.5	302.33	303.27	301.96	302.7	302.44	300.16	298.37	298.12	301.09	305.69	298.85	301.05	301.57	299.34	305.19	300.61	300.15	303.06	302.92	303.14	304.06	301.42	299.51	301.91	303.47	302.76	302.77	301.01	299.85	301.57
302.69	304.32	301.83	303.62	303.45	306.51	303.95	306.38	303.58	307.93	304.04	305.65	309.44	302.9	303.43	306.34	309.18	307.18	304.91	304.17	304.69	304.39	304.56	304.93	305.53	307.5	302.14	308.17	306.43	305.03	304.2	305.52	302.84	306.66	305	303.87	304.11	304.32	304	304.04	308.11	308.17	299.72	303.6	304.94	307.51	301.59	304.69	304.55	301.29
303.66	302.23	302.43	305.33	302.18	300	304.27	304.08	305.25	300.06	299.25	302.91	301.85	299.95	304.71	303.62	304.42	304.88	302.69	305.8	304.49	300.28	301.29	305.33	303.22	302.68	304.88	305.07	299.36	302.76	306.35	300.25	301.23	307.69	303.71	301.92	301.52	302.12	304.39	302.03	299.14	300.97	302.61	299.58	303.38	302.64	303.63	302.17	301.62	301.74
305.71	303.4	301.84	305.92	306.98	304.18	303.37	307.58	305.24	301.04	303.24	303.08	305.96	304.06	300.97	304.32	303.79	307.09	309.52	307.06	307.27	307.39	306.37	307.47	303.09	309.1	305.16	304.69	304.95	304.73	306.47	306.8	306.27	300.37	305.09	307.55	307.3	305.16	306.58	303.8	303.96	307.49	308.08	308.5	305.69	306.06	305.46	304.46	306.17	305.58
304.4	304.37	307.94	310.3	308.34	305.47	306.02	308.45	305.48	308.12	306.76	303.64	300.92	304.42	305.08	304.42	301.56	306.48	300.77	302.44	306.71	303.63	304.71	305.35	308.07	304.09	307.12	307	303.04	303.95	305.46	306.68	305.82	303.66	304.98	305.09	306.82	306.05	305.82	304.26	309.14	307.1	305.36	307.35	306.82	305.06	308.76	302.91	305.59	304.01
306.85	306.78	304.41	302.51	308.07	302.34	306.99	305.86	306.42	301.71	304.2	307.53	306.04	304.52	309.45	305.38	305.24	303.36	307.04	305.21	304.83	307.1	305.45	305.17	308.43	306.76	307.46	307.61	304.07	304.57	297.83	303.08	307.73	306.16	303	307.86	306.14	303.23	305.19	304.65	306.99	305.08	304.92	305.39	302.13	305.45	303.23	305.34	306.15	306.72
302.78	306.33	303.27	305.13	305.96	303.99	302.65	301.73	308.85	301.4	306.48	303.13	303.53	306.61	302.42	304.09	306.14	305.55	301.65	305.13	304.94	299.61	308.53	304.5	302.5	306.72	307.77	304.21	302.47	300.19	305.49	305.38	305.47	305.07	306.39	301.82	308.28	304.72	303.81	305.55	301.61	302.08	302.82	303.6	306.25	307.54	304.61	303.96	305.52	304.07
309.07	309.52	311.01	307.96	309.1	309.85	307.11	307.24	309.18	307.86	309.35	306.61	310.56	306.97	304.55	307.38	306.47	303.49	308.06	311.65	308.84	308.99	309.14	306.96	308.06	308.5	307.88	308.49	303.43	310.67	308.6	308.83	311.44	307.78	311.14	311.83	312.19	309.12	309.15	309.42	309.88	311.87	307.82	309.88	308.57	308.45	310.66	311.54	308.34	308.29
311.87	314.25	313.29	312.29	315.68	315.64	314.63	312.7	315.06	314.2	310.91	315.05	312.68	315.19	313.72	315.53	313.69	316.68	317.88	312.57	314.77	315.81	313.42	315.14	315.63	314.23	314.69	310.39	314.37	316.22	317.99	311.25	315.32	315.87	317.27	313.29	312.09	315.55	314.92	314.77	314.01	313.02	314.58	316.47	313.59	315.96	315.42	318.6	312.71	315.44
302.99	306.4	305.92	305.79	305.45	305.15	306.5	302.57	305.09	303.42	303.11	307.22	306.27	303.09	306.54	306.33	305.06	305.58	303.56	301.52	304.32	303.89	306.43	304.85	301.42	303.31	303.54	299.95	303.71	306.71	306.25	306.14	302	301.83	304.91	305.34	303.84	305.91	302.82	304.46	308.15	304.19	306.15	305.43	302.32	299.52	304.96	304	300.03	303.73
315.27	317.73	312.92	314.76	316.76	316.59	311.98	313.14	313.45	313.79	315.13	315.56	316.97	317.94	311.87	311.61	313.66	317.22	313.59	312.93	315.25	312.73	315.53	315.28	315.77	314.72	314.18	312.86	313.58	314.4	313.31	311.48	315.92	314.55	313.4	317.3	316.97	314.15	316.13	312.28	316.63	312.09	317.56	313.89	312.52	315.39	317.28	315.1	311.79	310.4
312.36	310.87	312.71	311.65	312.54	316.9	314.29	315.17	314.13	313.28	310.27	316.02	313.82	313.25	312.23	312.49	313.9	314.66	315.59	311.69	314.4	314.32	311.26	313.15	312.6	311.97	312.51	315.48	314.79	309.03	314.43	313.19	314.05	312.46	314.72	312.56	315.1	314.65	313.14	311.48	315.4	314.27	309.71	316.34	313.62	312.74	312.31	310.84	313.22	318.24
303.47	306.19	304.79	303.37	302.22	305.37	304.14	302.52	302.35	304.34	303.45	306.37	303.85	305.53	300.33	301.46	301.73	302.64	301.91	305.35	304.27	299.77	303.48	304.76	303	301.48	304.24	304.7	304	303.36	302.65	303.83	304.79	302	305.8	305.27	304.86	303.5	303.39	302.07	301.09	306.33	303.95	306.82	301.19	306.96	306.24	302.06	303.35	301.38
311.82	310.63	312.46	312.75	312.27	318.16	315.41	312.49	312.03	315.08	313.6	313.81	312.09	311.5	315.3	313.84	311.14	314.81	313.49	315.88	313.99	314.09	310.06	313.83	313.72	308.79	313.86	314.42	309.49	314.95	312.71	313.14	313.65	311.47	310.19	314.73	314.31	313.9	314.7	312.66	311.73	314.76	312.45	310.54	313.33	312.41	311.38	311.52	309.6	316.15
313.59	317.63	316.51	315.07	317.78	318.36	319.13	315.7	318.93	315.95	322.25	318.74	314.86	314.49	321.26	313.22	317.68	316.58	315.48	313.26	316.84	316.37	316.08	316.64	318.96	318.92	315.42	319.59	318.63	318.53	317.96	316.43	317.69	316.99	318.46	318.99	317.19	317.12	315.34	317.75	316.81	317.35	316.24	316.44	319.55	312.34	319.03	320.68	317.74	319.8
307.24	303.18	308.52	305.69	306.48	305.48	303.25	308.78	306.14	306.7	304.84	308.54	303.26	306.2	305.86	307.12	306.21	308.38	304.43	307.38	304.66	304.66	303.91	308.83	305.07	305.84	303.32	304.14	308.3	306.89	305.47	306.74	304.82	305.68	303.79	304.95	305.97	306.48	310.18	304.89	307.16	303.95	302.27	307.11	304	304.59	307.51	306.4	304.87	306.63
313.14	315.18	309.87	315.56	313.89	310.93	312.35	311.92	313.72	313.1	311.84	310.56	313.11	312.17	314.21	313.54	313.95	309.38	312.49	312.93	314.9	310.5	310.14	311.25	312.15	312.83	310.69	312.72	313.49	310.19	314.2	311.21	313.58	312.21	314.51	312.45	313.54	311.75	314.46	311.59	309.95	311.89	314.49	310.42	313	316.34	314.71	310.04	311.69	312.83
309.46	310.67	312	311.93	305.76	306.42	310.65	307.84	307.96	308.25	311.51	311.67	308.66	311.64	309.94	311.09	313.69	311.57	312.42	310.81	315.09	310.17	310.77	312.35	312.75	313.67	310.86	311.98	313.7	307.32	311.28	310.78	310.64	308.57	314.57	311.19	314.43	313.96	309.31	311.55	309.04	311.23	313.22	312.42	310.9	311.03	312.02	311.92	310.04	315.85
318.24	318.38	317.14	315.67	315.5	318.45	320.04	319.94	317.7	317.88	316.22	317.98	316.94	321.2	316.84	315.39	319.14	318.07	314.89	322.39	319.77	318.19	318.65	318.78	317.93	318.01	318.66	317.6	314.87	315.81	320.91	321.52	319.57	317.97	317.41	318.45	321.21	320.62	317.63	320.83	319.27	319.02	317.08	317.88	319.64	318.3	319.32	321.56	316.8	318.65
316.11	313.27	315.48	318.01	317.63	319.59	315.53	318.31	319.38	317.85	318.02	319.89	320.45	315.81	315.66	314.76	320.04	316.95	320.65	320.95	314.78	317.52	311.36	316.92	321.47	317.98	314.94	314.74	319.07	314.85	315.67	316.85	318.71	316.42	320.51	320.24	320.9	315.28	317.54	320.42	316.69	318.09	316.34	318.13	316.57	315.51	316.92	316.01	317.55	315.95
303.36	301.9	302.83	297.49	303.16	307.03	302.13	302.02	302.72	301.17	300.54	302.76	303.25	304.62	301.97	299.43	300.78	302.3	300.55	303.35	306.47	301.77	301.06	299.82	302.26	303.94	300.62	301.26	303.06	301.33	302.04	301.61	302.35	303.82	298.17	298.56	300.89	297.65	299.95	302.84	301.39	303.75	300.59	303.74	302.64	301.95	302.3	300.96	301.69	299.89
324.65	324.09	323.83	324.72	320.68	323.77	323.41	323.25	325.58	321.88	323.84	324.2	324.21	323.28	325	324.93	323.17	323.35	325.37	324.69	326.95	321.05	323.12	323.86	323.71	324.14	321.84	324.03	327.17	325.37	326.95	326.96	325.79	325.27	326.89	324.1	324.11	320.09	322.63	328.32	324.46	323.87	325.43	328.9	326.33	322.42	326.84	322.57	324.64	321.74
313.01	311.11	313.49	311.14	315.62	313.34	314.33	310.54	315.15	312.11	315.69	313.79	312.34	313.17	312.65	309.46	314.66	314.9	309.34	311.64	311.28	312.48	311.59	310.66	315.33	309.81	311.65	313.22	311.42	312.26	311.78	312.06	310.98	314.12	312.43	309.73	308.07	311.67	311.35	310.75	309.57	314.64	311.95	310.38	311.07	305.82	309.98	314.65	312.93	312.34
295.62	294.72	293.37	294.21	294.74	294.07	292.18	293.74	296.6	296.03	297.05	293.89	295.64	291.03	294.36	297.21	295.08	294.88	294.83	298.26	294.85	290.11	296.18	295.1	296.04	296.72	293.89	298.86	293.3	294.47	295.23	294.73	296.28	295.82	295.28	294.72	291.9	295.53	295.02	299.92	297.18	296.64	293.77	293.73	293.8	295.89	294.81	295.07	296.89	295.69
299.42	298.06	295.85	295.36	302.69	295.76	296.23	296.97	297.92	297.47	302.34	295.65	298.02	296.94	296.44	296.89	300.81	296.75	297.56	297.47	295.49	298.03	296.22	296.29	297.2	296.63	296.26	296.7	298.83	299.15	294.43	293.49	298.94	298.67	298.19	299.75	295.65	297.56	300.66	297.9	295.26	294.22	298.97	295.58	295.27	296.08	299.19	293.98	297	293.38
310.97	316.36	312.88	314.7	311.81	313.88	314.42	312.31	311.37	312.93	311.83	308.11	312.66	317.09	316.27	310.75	310.23	314.83	313.45	316.85	313.78	313.57	318.54	315.52	315.49	317.63	315.25	315.74	311.34	313.3	312.49	314.11	314.35	314.86	313.99	313.85	315.95	311.23	311.48	310.92	308.67	312.02	314.89	313.12	311.78	314.29	312.27	314.9	313.7	315.45
303.88	304.94	304.67	305.54	305.24	304.04	301.41	305.09	304.53	304.14	305.44	307.11	308.44	305.88	306.06	306.57	308.09	305.13	309.52	304.6	302.17	303.34	303.91	305.97	305.35	305.41	306.33	307.27	305.25	303.71	304.8	303.54	303.56	301.3	305.17	305.62	305.08	304.82	307.53	308.81	306.5	305.34	305.79	304.38	302.15	308.34	308.94	304.85	304.06	303.82
306.04	304.56	306.14	304.27	305.03	305.57	307.66	304.67	304.38	305.54	303.49	302.48	307.26	307.54	304.36	304.61	308.16	306.27	302.8	304.59	303.96	305.5	306.11	309.59	307.46	307.33	305.71	306.99	304.82	303.09	303.89	305.93	306.72	305.7	309.67	304.03	305.82	303.41	304.19	308.5	303.71	306.74	304.35	304.22	304.83	304.59	304.59	306.67	310.84	305.33
313.43	316.42	318.75	312.39	315.13	314.94	312.37	315.38	314.32	316.48	315.94	315.52	313.65	317.04	311.23	316.37	313.64	312.02	315.22	314.04	313.11	310.08	312.84	314.26	315.99	312.25	315.64	313.8	312.13	314.34	311.74	313.87	314.88	311.19	312.88	317.2	312.7	310.75	316.18	312.34	314.01	315.67	314.66	315.25	312.74	312.6	312.49	311.56	313.02	314.8
309.94	307.19	313.06	308.61	310.41	311.84	313.35	312.21	312.21	311.18	309.09	309.47	311.85	310.08	311.84	312.23	310.64	309.32	312.16	310.17	308.77	309.66	307.96	312.19	309.09	310.55	312.03	308.84	309.02	313.51	308.76	309	306.17	312.92	306.89	311.64	310.57	309.53	309.93	314.39	307.71	308.46	314.43	309.08	310.95	312.07	312.64	309.24	309.56	307.12
328.51	328.04	325.65	328.55	329.1	323.29	328.26	327.75	324.87	329.6	325.83	323.93	329.27	327.87	327.21	325.45	328.7	327.11	330.85	328.72	332.69	326.55	325.78	326.58	325.66	326.36	326.14	327.75	330.29	325.47	325.79	327.44	325	327.17	326.73	328.06	323.76	328.39	327.62	325.33	324.72	327.4	325.77	326.62	328.47	330.58	325.07	325.35	325.92	330.84
305.58	306.24	302.54	307.89	304.83	307.7	303.89	309.15	304.35	307.22	303.68	304.5	303.17	306.42	307.39	307.39	303.99	308.9	307.54	301.35	307.33	305.47	307.83	303.29	307.45	308.83	307.83	305.6	305.41	307.96	304.03	304.29	307.77	305.13	309.04	307.6	304.82	306.57	303.62	304.3	307.99	310.09	309.3	307.51	304.71	306.58	307.22	307.23	306.86	304.03
299.64	296.31	297.48	292.87	295.65	293.96	296.99	296.83	295.32	295.71	297.05	297.1	298.1	297.14	297.25	295.99	299.31	298	295.96	295.57	296.26	298.07	294.28	296.78	296.26	298.55	295.13	296.11	294.62	295.54	294.1	297.61	297.59	295.15	295.24	299.02	295.45	295.45	299.33	296.99	298.86	295.6	297.81	298.68	298.26	297.35	295.61	297.57	298.81	295.83
298.69	298.27	295.06	296.94	296.51	296.84	298.98	299.1	296.73	297.02	296.64	299.21	297.22	295.14	296.67	295.44	297.11	303.96	299.3	294.01	300.35	297.9	298.19	296.37	298.29	298.39	298.85	294.31	294.4	296.42	296.32	295.79	296.27	298.4	295.59	291.88	298.62	298.85	294.04	295.98	299.33	295.17	294.58	297.93	296.09	299.2	300.55	295.23	300.14	294.4
319.34	317.63	316.93	320.56	320.73	319.36	320.81	317.16	320.93	318.38	319.24	315.99	319.23	315.86	317.08	319.93	316.27	316.22	316.81	317.64	315.11	321.33	315.23	316.34	319.9	318.84	317.15	317.77	318.41	316.3	320.47	319.08	319.44	318.37	318.84	318.22	318.92	320.61	321.99	316.77	318.35	320.35	320.45	317.26	315.78	318.92	320.25	319.18	318.92	317.71
303.18	298.74	300.39	302.24	301.62	297.5	298.43	301.87	301.74	303.03	300.16	300.67	303.52	300.36	297.44	298.46	301.58	298.52	301.79	302.76	301.04	301.75	302.2	297.54	301.34	300.47	302.03	299.16	302.43	298.98	302.47	303.69	301.77	301.5	300.04	300.21	302.71	299.91	303.04	298.51	299.41	303.73	299.04	303.8	299.73	298.63	302.49	302.17	300.74	303.76
301.94	302.71	304.37	304.83	303.03	304.8	303.82	302.56	305.09	302.72	304.27	301.4	303.42	302.14	303.24	302.99	300.93	303.49	303.46	304.89	304.98	302.57	301.9	302.57	307.16	302.12	301.13	301.59	307.4	303.81	305.67	305.19	306.26	302.16	304.01	303.42	303.95	304.21	301.71	299.62	300.91	302.24	305.93	307.21	304.2	304.67	304.11	302.99	299.48	306.37
300.53	303.58	306.11	306.74	304.57	304.77	305.99	302.03	299.02	299.92	301.65	304.3	304.9	304.07	303.92	302.94	304.55	302.31	298.9	302.37	307.54	305.16	308.02	301.91	304.84	305.33	308.44	306.2	301.05	305.78	303.03	304.45	301.09	304.98	304.87	305.29	304.02	306.16	303.71	300.89	303.74	306.65	305.14	304.63	303.84	303.96	304.03	302.3	301.89	299.58
316.13	312.84	314.73	311.37	314.05	313.08	311.51	311.03	312.94	311.58	313.72	312.69	312.35	311.02	315.53	311.56	311.65	310.27	312.66	314.16	309.58	312.06	311.91	311.03	314.38	312.84	315.29	313.46	309.91	310.83	311.13	311.9	314.63	312.56	313.15	314.99	314.14	310.9	310.35	314.57	311.58	314.79	313.92	308.32	313.47	313.15	312.47	313.34	316.07	314.06
297.34	294.33	296.49	293.51	294.56	293.22	295.96	296	291.93	297.35	292.07	294.68	292.5	296.42	295.61	295.09	297.27	296.81	296.27	296.97	295.39	296.69	296.96	296.66	293.6	297.28	297.05	292.7	292.27	295.77	294.22	293.97	295.33	293.83	296.71	295.66	296.37	294.4	292.56	294.61	294.94	293.36	298.54	294.11	294.57	293.33	292.59	291.64	296.9	294.16
306.03	304.72	309.28	304.62	306.7	305.25	303.17	302.53	305.46	306.08	305.59	303.02	304.32	307.88	304.16	304.67	305.98	302.18	301.67	302.06	305.64	309.82	305.43	305.91	304.22	303.79	305.69	304.34	304.18	305.13	305.53	308.56	304.91	303.13	306.23	303.97	305	303.18	308.36	303.53	304.18	304.81	304.95	307.24	302.65	310.05	307.28	304	308.5	304.63
310.45	313.35	308.77	306.42	311.11	310.29	311.39	311.48	311.1	312.34	313.86	312.96	308.94	314.37	309.07	310.84	314.43	310.15	310.81	308.7	311.15	314.05	313.41	311.24	314.04	315.06	311.65	309.87	310.29	307.88	311.37	313.85	309.05	313.6	313.32	314.44	311.42	310.98	310.52	312.99	310.92	309.96	311.85	312.09	311.55	312.84	309.96	309.69	310.27	310.26
325.3	326.23	325.35	325.44	324.56	327.36	323.81	325.7	321.92	326.01	326.48	324.02	327.96	326.27	325.18	323.49	325.94	324.89	322.98	323.78	327.2	324.56	326.14	324.6	323.07	323.82	321.6	327.84	326.66	326.39	324.89	324.05	326.45	327.66	324.41	327.99	327.98	325.48	327.01	326.56	328.39	329.36	322.26	324.16	325.66	327.17	325.69	321.59	324.5	325.86
307.9	300.23	307.39	305.46	305.55	307.59	305.23	300.33	307.21	305.74	307.04	301.2	303.67	302.08	303.12	307.06	305.51	302.11	306.08	308.14	308.52	306.09	306.9	304.45	304.38	304.37	306.63	303.18	304.42	304.12	303.91	307.4	305.56	307.63	305.04	306.48	303.66	306.11	305.55	304.05	309.54	306.41	307.75	306.86	304.53	303.33	303.17	306.83	302.88	302.84
327.28	332.25	327.43	326.76	327.68	327.16	327.7	327.92	326.94	325.44	329.16	326.64	326.36	328.04	328.69	328.61	329.14	331.25	327.95	327.52	327.27	329.58	327.08	325.51	325.93	325.65	330.71	326.79	330.74	329.28	328.19	329.09	327.47	328.99	325.44	329.38	323.92	329.65	328.28	324.98	328.1	325.79	327.81	332.59	325.53	325.32	329.5	325.41	328.56	324.46
301.71	300.84	300.09	301.07	299.95	302.25	305.54	301.83	299.05	299.06	299.43	299.31	300.43	304	304.33	297.91	298.88	300.45	301.56	302.94	301.53	302.63	299.12	299.62	299.18	305.95	301.5	304.55	299.93	297.99	299.05	302.23	303.26	301.22	302.13	300.94	301	301.39	298.41	305.27	300.21	298.75	304.32	300.76	298.43	302.69	305.06	300.98	297.57	299.79
330.16	325.51	328.71	327.16	329.21	327.76	328.05	329.28	323.94	326.41	327.9	329.51	327.94	328.16	328.89	331.89	329.62	326.88	329.44	331.54	331.16	329.65	327.05	328.41	326.29	326.29	328.32	330.45	328.77	325.65	327.72	327.97	330.96	326.34	329.78	329.13	327.74	326.7	328.78	328.3	330.78	330.96	326.07	325.59	325.09	326.1	326.15	328.67	326.66	329.52
310.98	303.03	305.62	304.27	308.32	309.15	306.86	307.22	307.35	306.09	307.73	305.87	304.89	309.32	305.3	305.06	306.2	305.82	301.34	307.9	306.08	302.73	308.37	305.64	306.86	305.55	303.02	309.42	305.06	305.74	304.28	310.11	308.3	303.38	307.65	306.09	306.12	308.36	301.88	304.43	304.21	305.92	306.12	305.4	307.68	305.57	306.48	308.35	302.05	306.53
323.81	324.4	324.75	328.29	325.44	320.82	325.79	328.07	324.97	322.55	320.55	323.61	324.52	325.32	326.56	324.54	328.49	326.42	324.63	325.98	326.76	324.15	324.15	323.32	322.38	324.41	322.98	321.85	325.52	324.74	323.39	324.32	321.23	324.39	321.91	323.95	321.23	324.29	323.42	319.91	326.98	323.51	324.72	328.49	324.29	329.2	327.7	321.85	322.14	322.69
305.4	303.65	303.88	305.81	305.76	305.7	303.32	302.93	305.8	304.75	303.27	308.29	305.69	308.12	305.62	303.88	304.92	306.82	309.86	305.13	308.08	304.05	303.72	304.49	306.9	307.29	304.11	305.62	306.64	306.56	303.03	306.91	306.56	308.12	306.73	306.77	306.11	306.61	303.7	305.45	307.22	306	304.08	305.17	307.48	307.45	307.5	309.47	306.2	307.16
306.1	308.21	307.65	309.19	305.91	306.61	307.08	308.53	306.36	305.4	305.35	304.62	303.92	308.61	306.81	306.64	304.63	305.05	302.49	304.19	305.16	305.5	306.7	303.58	303.07	304.73	307.02	306.96	303.61	304.12	306.9	305.17	302.44	307.17	305.41	303.25	309.6	306.58	304.21	306.2	302.53	304.59	311.17	303.37	307.5	302.25	305.06	305.75	304.53	307.15
305.91	306.85	304.84	309.26	306.91	306.18	306.94	307.59	307.1	308.35	305.23	304.43	307.96	306.2	306.18	308	302.64	302.09	307.69	303.13	305.31	302.83	307.76	304.66	305.17	301.63	305.87	308.98	306.74	307.15	304.54	307.19	306.86	304.86	304.73	306.05	307.03	304.38	305.3	306.89	310.01	308.44	306.62	309.04	306.49	304.56	305.63	306.9	303.47	308.09
325.5	324.94	330.21	326.5	327.29	328.89	327.54	329.21	326.08	327.18	323.11	324.21	329.84	329.42	328.68	327.93	327.4	328.84	324.75	327.34	327.03	324.14	326.82	327.82	326.2	322.66	327.52	323.82	325.39	326.21	328.23	325.52	329.3	328.33	325.18	327.99	331.8	328.39	325.38	324.63	328.49	326.53	328.07	328.21	326.86	327.38	326.03	328.82	326.34	323.74
310.36	305.45	309.29	302.8	306.96	306.82	306.5	312.16	306.9	306.27	306	307.22	307.02	309.65	308.61	306.19	305.83	306.4	307.13	308	305.51	306.05	304.76	304.2	306.85	307.19	310.28	305.95	309.62	307.83	308.55	305.91	306.1	304.2	307.04	309.03	307.24	306.46	307.27	305.34	308.62	307.75	306.1	307.05	309.66	310.92	305.33	307.98	310.84	301.59
312.56	312.03	313.97	308.2	312.84	311.55	311.27	311.66	310.5	311.1	308.33	309.05	308.37	312.63	312.47	308.65	313.8	309.03	313.57	310.79	316.57	312.06	311.56	312.64	309.42	306.9	309.66	310.88	314.24	314.34	309.97	310.44	313.95	311.19	310.99	313.44	314.74	313.92	308.17	314.42	315.89	311.9	313.12	312.93	310.04	312.91	312.51	312.32	308.86	311.23
303.59	305.8	309	305.69	309.06	306.93	309.76	304.26	304.45	304.63	303.68	303.78	304.87	306.61	307.09	305.01	309.53	305.73	309.06	304.35	307.8	308.63	304.25	308.29	307.62	310.15	304.97	304.68	307.68	307.06	308.29	307.48	305.78	308.96	309.55	307.79	304.96	303.58	308.87	306.36	304.58	303.72	306.67	309	306.89	304.06	303.07	306.97	305.17	306.38
316.29	315.27	311.17	314.3	313.21	313.42	316.86	315.84	314.61	314.44	310.66	315.47	317.42	313.92	312.63	316.12	312.35	314.55	318.51	313.92	313.73	313.97	314.2	317.44	316.12	314.51	314.91	313.52	312.52	318.55	316.51	314.92	316.78	312.9	313.99	314.02	313.76	313.8	316.06	314.13	317.03	313.01	311.74	315.93	317.02	310.99	315.14	314.37	313.94	318.06
312.59	308.74	313.82	311.17	310.76	308.92	311.32	312.26	312.61	310.66	312.62	311.44	313.18	311.45	314.38	312.14	311.72	309.64	310.16	312.5	312.8	309.64	314.24	310.06	308.96	312.03	308.03	309.5	310.58	311.72	313.96	310.57	312.26	313.53	311.15	309.72	312.73	310.67	311.6	310.38	312.61	309.6	309.93	309.45	314.05	314.01	311.62	314.69	310.24	310.39
302.61	301.15	304.16	303.67	303.15	304.46	300.83	304.88	301.31	302.58	304.39	304.73	303.89	300.88	301.8	303.24	306.24	306.1	301.2	302.65	303.48	305.8	306.5	299.27	305.31	304.26	302.84	305.29	301.13	300.44	303.43	300.24	299.29	305.08	305.61	298.61	306.73	306.38	303.28	302.28	304.08	301.35	302.83	303.98	304.84	309.91	299.38	303.02	305.27	305.48
322.5	323.4	325.26	322.38	324.5	327.24	326.22	325.59	325.37	326.62	323.49	325.45	324.66	325.7	326.72	322.38	321.92	323.29	325.58	321.51	325.36	322.77	326.83	325.35	324.22	322.01	327.19	323.93	319.2	324.61	325.49	322.91	322.31	325.92	322.06	327.73	322.43	320.86	322.56	325.44	326.36	324.17	322.8	326.23	322.01	326.13	325.11	326.26	326.17	328.54
301.78	301.42	303.62	304.22	304.26	300.22	301.94	304.1	303.02	301.45	302.14	303.9	302.89	302.74	300.45	304.98	301.97	299.48	299.74	300.94	303.47	302.38	305.33	303.08	302.57	306.2	301.47	302.98	300.98	303.1	299.14	303.84	298.74	303.28	305.45	302.55	298.63	302.61	301.19	302.74	304.99	304.1	299.56	308.08	300.3	305.73	305.02	303.4	301.82	303.07
308.73	310.1	310.63	311.01	307.97	309.27	307.52	310.18	310.37	310.93	309.83	307.56	308.23	310.48	307.22	313.23	315.31	309.15	310.42	311.82	308.64	306.17	311.06	312.93	312.16	310.64	309.91	312.19	312.13	312.14	312.34	309.68	310.27	306.68	309.24	312.03	309.74	309.6	311.14	308.69	312.2	311.12	310.78	307.72	311.27	311.22	310.18	313.65	314.13	306.55
304.32	300.32	302.75	300.31	301.07	305.7	300.95	305.66	299.81	305.92	303.27	302.86	300.21	304.4	304.46	305.03	299.7	300.45	296.93	301.07	303.38	302.41	301.52	304.1	302.22	302.31	296.97	298.59	302.5	300.96	302.03	299.93	298.36	302.61	303.7	301.01	302.59	301.77	305.96	297.34	303.05	305.25	301.61	304.19	304.62	304.52	301.54	302.42	301.74	303.41
311.52	308.24	311.93	311.52	309.61	314.99	309.72	307.86	310.06	309.39	309.88	306.56	307.56	309.29	307.21	308.69	310.51	313.27	310.81	314.72	309.49	310.16	310.69	308.53	307.93	309.67	309.18	307.16	309.73	307.87	312.2	308.55	306.99	309.76	309.63	307.19	312.86	307.54	309.58	311.13	312.18	306.87	309.85	307.44	309.93	310.5	308.37	308.91	311.37	308.06
312.25	312.04	311.63	308.84	310.21	311.04	312.78	312.4	310.83	308.48	307.78	310.6	305.89	309.94	312.51	309.85	306.89	312.08	309.22	310.3	310.68	309.61	313.72	308	313.94	310.37	311.21	311.94	310.13	307.1	309.46	308.09	312.01	311.25	310.93	310.89	315.03	309.49	310.17	309.63	310.94	308.97	309.78	310.82	308.84	310.22	312.43	307.62	308.39	312.23
296.55	293.45	291.33	292.49	295.07	293.68	295.21	296.39	293.1	294.03	297.63	296.87	295.16	290.87	295.21	293.51	296.52	293.51	295.95	292.67	294.94	291.24	293.7	295.34	292.75	292.97	292.09	291.76	291.02	296.54	294.33	293.35	295.14	293.75	297.19	294.21	295	292.42	291.46	294.22	291.03	294.7	294.26	293.02	292.47	291.46	295.12	294.78	292.31	297.09
317.29	314.75	320.06	319.81	317.16	316.88	317.34	321.09	320.3	318.52	319.19	319.77	320.02	319.73	320.18	319.87	317.88	320.94	318.53	322.1	317.74	320.19	316.66	320.7	316.75	318.19	319.08	317.96	319.65	318.85	322.01	320.33	319.48	320.05	316.86	319.79	317.19	321.35	316.09	317.21	317.5	317.6	324.21	321.88	318.23	320.98	322.25	319.79	320.84	319.91
301.99	301.72	303.42	303.46	303.07	302.8	302.34	301	301.03	303.06	302.85	301.61	300.49	306.22	301.76	303.3	304.37	304.63	302.22	301.5	304.91	300.79	304.49	303.62	304	306.47	303.24	303.19	303.92	305.7	305.78	307.93	302.07	307.61	303.17	304.89	305.5	304.83	303.39	305.38	305.54	301.01	303.99	303.61	302.85	304.42	301.78	303.9	301.02	304.15
303.96	306.78	302.25	304.76	302.59	302.7	301.91	303.67	303.14	301.07	302.57	305.7	301.36	305.14	306.68	301.19	305.6	308.11	303	304.92	306.97	300.65	305.95	306.79	301.93	304.14	304.96	307.39	305.43	302.87	301.81	302.86	302.99	303.08	305.5	304.3	304.43	301.37	302.25	305.23	305.87	302.77	303.54	303.64	304.5	303.2	302.61	305.73	305.72	304.57
316.87	320.43	321.29	320.91	319.91	317.56	316.32	314.75	319.52	324.74	320.49	322.96	316.99	320	320.56	315.79	318.93	320.49	320.89	320.94	319.59	317.79	321.69	321.38	319.14	316.71	319.43	321.83	322.26	319.16	322.78	318.23	321.68	321.96	319.5	319.29	320.06	317.67	322.92	319.04	314.15	321.15	320.28	319.06	319.52	320.14	323.32	316.72	317.87	320.98
299.24	299.14	297.55	298.49	296.71	297.75	299.37	299.63	299.64	301.71	302.16	301.91	299.74	300.79	300.09	299.84	300.04	299.83	297.38	301.18	300.69	301.08	295.2	300.07	301.23	300.79	299.13	301.75	299.65	301.43	296.49	297.98	299.41	299.17	298.59	299.99	295.82	299.35	300.54	298.25	302.43	298.38	299.17	299.07	299.21	302.4	296.47	301.26	299.46	300.41
298.03	300.81	298.2	302.42	298.12	296.12	298.44	300.61	301.16	300.17	301.91	299.56	299.07	299.54	299.39	297.17	298.27	299.91	304.26	300.92	300.89	297.07	300.51	300.09	300.83	298.36	298.76	302.1	305.66	294.94	299.65	297.67	299.51	299.24	296.27	298.43	298.88	300.29	302.56	297.24	301.31	304.18	302.63	299.72	300.63	302.52	300.24	304.04	298.12	299.13
294.9	296.62	292.82	289.52	293.05	296.43	291.1	288.84	294.12	295.18	295.41	294.05	292.63	296.67	294.42	292.48	295.48	290.25	293.21	293.37	294.52	290.67	294.97	291.12	295.3	291.97	294.67	292.82	294.41	295.23	292.72	291.77	296.08	288.54	296.02	293.81	289.96	290.37	292.32	292.43	295	292.93	297.84	291.2	294.25	290.5	292.87	293.97	295.61	289.9
295.25	294.36	295.36	295.21	293.72	294.11	296.51	291.87	291.45	294.67	300.56	293.69	295.07	294	291.32	296.19	293.42	294.86	292.13	295.83	295.2	294.21	294.84	291.63	293.9	292.37	296.79	293.99	293.94	290.53	295.71	290.29	292.86	292.2	294.36	293.52	295.73	290.09	292.85	294.46	294.44	292.31	293.19	293.75	296.13	295.59	295.58	295.32	293.36	295.1
308.37	305.87	305.14	306.63	306.74	305.31	304.29	305.35	303.75	310.56	306.77	306.35	305.23	305.54	306.6	308.46	310.71	308.69	310.19	306.37	306.47	309.75	304.75	304.61	305.69	304.3	304.85	306.91	308.33	308.93	303.39	308.78	306.66	307.44	308.48	309.94	308.79	305.72	304.67	307.49	306.38	305.9	308.63	304.6	306.37	312	304.89	306.92	304.57	309.81
311.86	313.8	310.29	318.02	310.15	311.38	310.55	313.64	312.94	315.43	310.59	317.98	311.36	314.89	316.59	312.09	310.89	314.26	311.63	312.49	317.51	310.11	312.99	313.1	315.08	312.16	309.42	313.89	314.76	310.05	317.38	311.87	312.3	313.66	315.4	311.86	314.39	316.3	310.62	312.09	314.21	313.79	313.54	313.17	315.22	313.12	313.03	315	312.89	315.89
293.19	293.64	294.1	298.28	297.81	293.4	293.35	295.94	292.77	294.14	297.94	293.09	294.5	297.76	294.58	295.18	294.53	293.61	297.78	298.3	289.85	293.37	294.55	297.78	296.74	290.09	293.89	295.32	296.77	290.03	295.43	293.71	296.46	292.69	297.12	294.7	296.55	298.38	296.27	294.77	298.46	293.28	295.24	291.13	296.27	291.99	293.2	296.95	296.3	296.04
306.38	305.49	304.34	306.24	306.77	306.26	307.75	307.04	306.4	307.58	303.27	305.49	301.8	308.96	306.06	306.32	307.71	301.46	306.59	307.59	305.72	306.41	304.77	306.52	308.47	308	304.91	302.51	307.41	307.79	307.96	304.61	305.12	306.53	306.95	305.16	306.59	304.27	304.51	304.56	305.7	305.05	307.26	303.22	303.77	304.15	306.52	305.75	306.82	301.65
323.41	326.17	326.49	325.07	324.15	326.15	325.45	325.03	325.69	325.1	325.49	324.92	328.15	324.13	327.43	322.53	326.45	324.92	326.71	324.23	329.04	326.94	325.67	325.13	324.33	328.88	325.26	323.88	327.41	320.82	328.17	327.31	327.31	326.09	324.49	327.78	321.94	325.06	326.72	323.4	328.48	325.78	324.03	324.29	326.51	324.77	327.45	326.31	325.07	326.93
307.48	303.05	299.79	302.05	307.42	300.01	303.36	302.7	302.54	304.16	304.24	305.41	305.09	307.41	304.41	300.65	302.97	303.05	303.98	302.43	303.79	305.97	308.81	301.36	300.48	303.31	303.19	303.81	304	302.76	300.41	307.84	305.49	303.65	304.09	305.79	302.47	303.31	302.45	304.07	304.32	307.17	303.15	302.98	303.17	303.77	304.35	306.66	301.25	304.64
328.61	330.62	329.08	325.17	328.02	325.26	330.94	327.53	328.56	329.74	328.64	326.78	329.22	325.78	328.18	330.67	327.61	330.36	333.5	329.66	326.85	330.32	330.88	332.33	331.6	326.31	329.59	326.46	329.67	332.73	329.15	329.23	330.2	326.5	325.13	328.59	326.98	328.94	329.98	328.99	328.19	326.99	328.72	328.39	327.73	325.48	328.99	327.75	331.58	328.84
303.87	304.53	302.36	303.87	305.42	306.16	303.9	307.11	302.61	303.45	306.84	305.27	306.18	302.84	305.65	303.24	305.63	303.55	302.96	300.83	305.93	301.12	305.13	306.52	306.38	304.59	303.03	300.51	305.82	305.26	301.53	306.37	303.98	304.82	302.39	305.33	302.45	305.38	307.15	304.1	304.36	306.95	305.36	305.91	306.25	303.96	304.48	303.14	303.19	300.35
304.26	301.39	300.37	301.56	303.38	302.28	302.91	298.47	300.87	296.52	296.49	298.24	298.94	300.91	297.9	302.48	303.24	300.45	301.12	301.63	301.65	301.02	300.51	300.81	300.4	297.96	297.66	300.91	300.16	299.93	299.48	301.2	302.2	300.61	299.43	302.99	295.42	298.14	299.59	299.49	297.45	296.78	302.17	301.88	298.2	299.97	300.77	298.52	297.3	299.87
304.38	306.34	305.52	305.06	306.42	304.7	304.38	306.42	305.13	304.39	305.51	306.98	304.79	304.23	303.42	307.61	304.01	300.49	304.8	304.69	308.42	306.27	306.96	300.41	305.17	304.34	307.04	301.45	306.61	303.49	299.58	306.73	302.62	309.05	306.5	306.84	305.78	304.87	305.12	301.87	303.78	299.06	303.95	304.67	306.95	305.63	306.26	302.59	302.27	307.06
293.2	297.72	294	294.03	294.09	296.56	290.92	290.66	294.99	294.54	293.22	290.96	295.59	295.65	293.54	298.74	295.06	295.38	291.9	295.87	293.61	294.82	294.89	294.53	295.6	293.07	293.89	296.59	290.87	295.23	297.91	291.88	295.5	291.25	293.41	293.14	297.54	296.45	293.37	292.87	293.68	297.7	291.72	293.71	294.59	291.11	292.58	295.63	293.06	291.14
327.08	328.21	325.84	324.77	326.59	326.67	325.57	330.95	327.05	327.67	324.7	331.16	329.31	329.89	326.35	325.3	328.86	330.64	329.14	327.37	326.4	327.72	326.15	327.47	326.92	324.87	325.37	327.08	329.55	330.69	326.29	328.31	331.48	327.11	326.85	326.7	327.56	327.88	329.88	327.68	329.4	328.67	325.57	329.14	326.75	326.77	327.85	324.46	323.06	328.68
304.65	302.16	301.96	305.85	300.87	302.25	305.77	305.72	300.25	305.88	302.05	303.74	307.1	301.96	303.91	303.13	304.87	304.4	306.51	303.51	302.73	308.84	306.98	300.86	305.15	302.49	303	304.31	302.88	302.13	303.03	306.93	302.26	307.41	303.95	302.48	305.67	301.06	304.63	305.96	304.38	306.77	303.69	307.48	305.57	305.18	304.33	302.93	303.28	301.04
316.3	321.61	320.32	317.97	319.21	318.2	316.87	317.79	315.99	316.04	319.94	318.81	315.2	319.95	319.83	316.63	317.24	319.96	317.58	320.51	316.73	318.8	318.17	315.71	318.11	319.98	317.8	318.96	318.96	318.54	316.38	318.85	317.08	319.66	320.18	320.3	318.27	319.55	318.75	317.28	315	318.12	318.84	319.54	316.68	318.34	316.88	317.74	319.84	318.31
306.15	306.66	304.59	306.98	302.98	304.56	301.57	303.34	303.54	300.82	301.93	304.58	305.69	303.39	306.12	302.82	304.32	303.29	309.52	304.25	303.42	304.27	305.68	306.18	303.69	304.06	303.95	304.41	304.99	308.15	301.6	302.59	305.09	305.22	307.4	303.11	302.16	303.67	302.42	304.53	303.57	305.42	304.23	305.3	304.73	306.35	305.03	301.33	306.03	304.77
298.36	297.71	295.39	299.64	294.94	296.61	297.77	294.3	293.91	298.16	297	297.15	300.01	297.91	294.84	299.3	295.07	301.15	297.29	296.81	298.2	296.98	294.99	298.87	298.95	297.38	296.09	292.97	295.93	296.11	301.05	301.06	300.05	295.03	296.83	302.29	296.55	295.75	297.91	294.24	297.15	299.76	299.9	299.17	301.8	296.68	296.47	298.13	300.7	296.62
325.26	329.36	328.86	331.32	327.25	328.26	326.78	330.07	330.11	327.85	329.52	326.01	327.19	327.95	324.87	326.65	327.71	329.57	328.29	330.22	329.59	328.23	330.45	328.95	322.87	330.8	326.24	328.94	329.34	330.22	325.85	328.95	330.16	325.78	330.87	328.33	324.57	331.78	330.9	331.63	329.99	328.1	330.1	326.73	328.41	330.14	330	330.9	326	329.34
302.2	305.18	303.15	300.32	302.52	302.38	303.73	300.93	296.03	300.5	299.12	298.11	304.15	302.91	297.04	304.45	297.96	299.03	300.06	299.88	303.61	299.27	302.69	301.77	302.64	301.85	299.38	301.46	298.49	300.59	302.43	299.65	298.69	300.85	305.68	303.29	300.42	302.26	300.97	304.15	300.76	301.08	301.21	298.63	301.73	300.21	300.02	300.06	304.8	299.41
306.48	304.04	302.63	300.42	304.19	304.6	301.29	303.34	301.59	301	301.11	304.7	303.32	300.53	302.28	307.33	304.48	303.91	304.72	303.75	299.13	300.31	299.88	302.23	301.47	305.02	302.57	299.08	303.03	299.36	300.63	299.47	305	299.43	299	304.24	302.37	300.88	299.81	302.71	302.23	305.72	304.25	303.56	306.13	302.61	301.65	299.72	304.05	305.34
295.13	297.41	298.69	296.56	296.47	297.35	297.68	292.47	292.96	296.91	295.17	294.99	294.48	296.18	299.73	298.35	301.42	296.69	293.68	301.04	297.42	294.65	294.02	294.79	297.3	295.65	296.86	298.67	295.94	294.74	296.4	297.29	296.66	295.45	298.81	295.75	297.58	296.81	296.15	295.38	297.16	296.9	296.73	294.24	297.29	298.59	297.26	296.48	295.75	293.84
305.19	299.69	306.05	306.74	303.84	301.27	306.18	304.16	301.43	305.25	303.12	304.37	304.77	302.83	305.69	299.99	301.23	301.25	302.25	304.66	300.5	303.98	303.9	304.72	301.66	306.45	303.64	300.47	301.8	302.07	304.94	305.34	308.42	306.79	305.63	298.23	304.37	305.16	305.05	304.26	304.13	304.78	302.92	307.43	303.34	305.69	304.19	308.48	303.97	303.97
313.3	318.49	316.21	315.55	316.34	316.98	317.64	316.01	314.72	314.47	314.63	315.55	316.77	314.72	314.84	315.31	315.69	318	316.86	318.5	312.96	314.72	318.74	315.21	317.91	318.98	311.25	317.51	317.95	316.58	316.73	321.46	315.53	318.42	315.55	317.08	315.99	317.77	316.89	314.45	319.43	316.65	313.93	315.39	314.43	318.02	314.02	319.05	313.92	317.75
315.47	317.72	315.12	318.64	317.06	314.71	314	312.72	315.46	313.41	318.39	315.85	314.07	312.7	311.53	315.27	320.45	317.23	317.77	315.88	318.77	315.64	317.31	317.2	314.84	314.28	319.63	318.67	317.69	313.96	316.76	318.39	315.8	315.09	318.48	314.38	316.55	316.52	314.16	313.15	313.61	317.71	313.97	315.78	314.84	315.49	312.01	313.1	314.98	319.34
310.64	310.54	312.57	308.87	309.78	311.01	311.62	309.33	309.42	311.12	310.83	309.61	310.87	312.13	314.14	306.33	311.25	312.1	311.77	310.27	312.41	310.21	308.11	310.18	314.21	311.88	311.73	310.97	309.33	307.92	309.12	308.04	308.58	311.2	312.82	311.4	308.92	308.93	311.08	311.67	309.32	310.61	310.6	309.81	309.29	311.91	313.41	309.77	313.85	312.82
316.07	315.44	313.05	315.6	314.38	314.6	312.85	318.56	318.65	313.42	314.06	317.41	310.54	317.64	313.91	316.25	314.12	316.42	311.48	317.15	312.98	317.24	316.35	312.55	314.32	313.67	315.02	314.64	311.55	319.38	318.58	314.3	316.48	316.52	312.39	313.2	315.08	315.72	312.03	313.22	316.59	316.2	315.57	315.28	315.21	318.47	312.6	314.46	313.3	317.72
303.58	306.61	301.6	305.91	298.19	303.85	302.38	303.75	303.92	304.07	302.51	304.46	302.58	302.42	304.62	303.67	301.94	302.82	305.79	299.45	305.04	304.28	303.19	304.19	300.51	301.37	303.6	303.6	304.29	302.04	304.02	301.27	302.8	305.86	302.21	303.75	301.2	302.67	302.49	299.76	301.68	300.34	301.87	301.71	302.41	303.57	303.29	302.2	302.24	300.24
305.04	301.95	297.04	299.73	297.87	298.76	298.56	301.31	299.05	297.64	300.37	302.82	300.22	299.02	297.9	298.93	296.87	297.97	300.6	301.98	297.88	298	301.83	301.25	302.6	303.76	298.84	298.82	295.68	300.8	301.55	299.63	300.84	299.75	301.24	298.04	300.55	299.49	302.93	295.96	299.8	300.78	301.21	301.34	300.55	298.36	302.17	299.69	298.66	301.56
326.03	325.37	329.85	331.1	326.72	328.38	332.08	327.53	328.94	328.53	327.48	329.1	327.64	328.58	329.51	326.9	323.58	329.17	329.14	328.72	330.57	326.47	325.8	328.05	326.73	327.06	328.59	328.02	326.7	328.62	327.66	327.93	325.45	326.32	330.71	327.59	328.24	325.57	331.68	328.96	329.73	329.24	325.68	326.24	326.97	325.17	327.66	330.58	323.35	329.02
299.09	295.83	295.82	291.73	293.16	292.63	296.76	294.28	299.53	295.89	293.9	297.52	294.16	296.66	296.2	294.7	293.66	298.63	296.46	294.99	297.15	295.49	295.85	295.34	296.57	299	292.61	294.41	291.7	295.85	297.75	293.39	292.41	293.39	293.17	294.22	292.64	294.92	295.18	294.48	291.85	298.47	295.39	293.44	298.79	293.47	293.86	294.09	292.46	292.37
303.53	304.85	304.88	304.44	301.47	302.06	300.64	302.54	304.43	305.29	307.1	301.63	303.31	302.45	303.26	302.73	301.21	304.3	304.89	306.1	305.14	303.34	308.59	302.24	302.4	303.42	301.41	304.78	308	303.92	303.75	303.16	302.51	304.35	302.42	305.06	302.14	304.07	306.83	303.19	304.99	301.99	300.35	306.51	302.3	299.66	298.64	301.64	300.94	302.61
306.61	302.58	303.14	305.59	304.75	303.33	304.95	301.65	302.8	299.66	300.6	301.93	303.4	304.18	301.48	301.54	304.9	298.38	302.38	300.2	300.42	304.92	306.74	301.44	306.28	302.99	305.11	302.7	300.64	301.34	301.9	299.94	304.57	303.14	304.89	304.74	301.87	303.11	305.53	303.04	301.81	303.06	302.35	302.76	305.86	303.3	303.28	302.05	303.92	305.05
308.66	308.87	306.34	312.13	308.49	307.91	307.55	307.63	309.49	311.11	307.16	308.18	307.56	311.83	309.08	311.05	311.34	308.85	309.41	308.37	308.35	306.95	306.45	311.63	308.91	307.57	312.54	308.53	310.71	308.09	310.08	310.03	307.32	307.84	309.9	307.33	308.05	307.9	305.48	308.08	307.7	307.24	307.89	309.5	309.13	307.24	311.05	306.56	306.91	309.49
323.58	323.7	324.88	327.24	328.3	321.87	322.51	327.71	322.18	327.37	324.03	328.1	321.62	327.92	321.34	325.38	322.57	326.26	324.4	328.4	321.41	324.8	325.95	321.01	324.25	325.3	326.84	323.68	324.9	319.81	326.19	325.72	324.91	323.59	323.69	325.19	322.68	326.41	324.2	324.43	321.74	323.74	324.78	324.2	325	325.22	323.82	324.17	322.89	324.47
302.82	301.77	300.64	300.93	298.79	299.85	302.45	299.04	298.2	301.47	305.63	299.86	299.91	301.86	304.82	300.01	296.27	301.24	300.9	299.49	297.38	297.55	297.92	303.77	300.94	298.99	301.88	297.8	299.09	298.65	300.59	301.78	303.01	299.15	302.37	302.29	300.71	300.71	304.77	303.16	300.73	300.42	301.78	298.49	301.22	300.45	297.49	298.63	303.33	303.8
301.69	299.97	297.18	299.95	302.25	300.94	298.16	299.49	295.84	299.66	300.43	300.7	303.81	300.2	299.17	302.88	303.48	300.73	301.95	302.75	300.18	298.91	299.06	296.44	302.36	298.54	299.57	299.18	301.77	298.66	301.77	298.89	298.06	299.69	298.55	297.4	304.03	302.64	300.8	301.54	299.25	301.83	299.73	300.16	298.57	297.56	300.86	300.78	299.59	300.43
313.37	318.99	318.21	313.7	318.65	312.19	313.86	316.39	315.45	317.63	312.96	317.66	310.73	315.78	312.62	313.01	315.55	313.95	312.84	312.15	314.2	311.89	313.73	314.01	312.12	312.33	317.26	314.75	314.21	314.26	309.36	315.06	318.28	312.47	314.35	311.24	311.57	311	315.94	311.81	313.54	313.89	309.27	312.54	313.07	313.87	310.71	312.95	315.02	312.52
311.55	312.68	313.24	314.15	310.05	310.63	309.66	314.73	311.24	310.57	312.39	310.72	310.96	312.3	316.14	311.7	312.6	312.2	312.8	312.29	312.87	307.7	311.67	310.28	314.31	314.41	309.23	311.74	313.5	311.16	311.34	312.17	313.38	314.22	313.8	310.93	311.1	313.59	311.21	312.12	311.3	309.4	309.47	314.96	307.32	309.93	310.68	310.51	308.18	307.94
318.74	315.14	311.14	317.96	316.2	313.03	315.74	311.5	314.52	313.07	317.68	314.87	312.93	314.68	314.82	317.13	315.57	318.74	315.12	312.57	313.95	315.96	317.08	315.81	313.91	315.51	309.86	313.31	312.56	316.01	317.75	317.24	313.47	312.75	313.28	312.85	312.73	315.82	317.67	315.01	314.9	313.56	314.52	313.39	315.06	314.56	311.02	314.64	315.15	315.73
302.44	301.55	301.39	297.77	300.89	298.86	302.4	303.21	302.4	304.04	303.29	303.07	305.65	302	301.45	301.95	303.51	299.91	303.86	305.06	304.27	302.1	302.09	303.68	303.75	302.46	300.02	302.13	302.11	304.98	303.01	299.75	302.64	302.38	303.08	304.73	304.02	302.55	303.92	305.3	301.24	304.61	298.68	303.25	302.41	302.98	302.94	303.12	301.34	302.51
315.95	313	316.17	317.34	313.53	311.96	318.28	316.91	313.73	314.06	313.61	315.12	314.13	310.62	315.42	310.18	314.81	313.25	310.26	316.98	313.6	315.29	316.9	313.39	314.27	312.22	315.24	312.91	314.63	311.67	312.83	312.41	311.92	312.63	313.36	312.03	308.68	312.92	310.78	314.82	314.13	311.61	315.22	312.83	313.14	314.03	313.45	310.88	312.04	313.91
302.42	304.88	304.09	302.94	301.72	299.34	303.79	302.5	305	301.43	302.8	303.07	299.52	300.09	301.5	304.24	304.83	305.52	301.91	305.31	303.6	302.75	304.15	302.39	305.25	303.53	304.79	302.98	300.02	300.42	305.28	301.93	302.76	306.94	301.2	302.71	305.66	300.68	303	303.24	303.24	302.38	304.63	302.92	300.38	302.85	298.44	305.63	301.37	304.16
313.47	313.42	316.26	312.73	315.46	312.57	312.52	312.58	313.62	315.52	309.46	312	314.88	310.85	312.93	309.36	312.48	313.01	311.22	310.56	309.57	310.03	311.78	312.23	310.08	313.83	313.65	309.33	313.15	307.66	314.59	311.16	312.62	316.6	315.53	308.81	310.09	311.81	309.09	308.18	312.41	315.7	313.58	314.7	311.55	311.66	308.79	309.8	308.63	314.38
311.84	306.78	310.33	310.57	307.82	309.73	311.21	308.11	308.31	307.16	305.74	310.01	307.41	309.41	307.05	306.31	308.06	310.04	306.86	306.04	308.65	309.26	307.87	308.52	308.68	308.78	307.76	307.77	306.4	309.9	310.02	308.04	309.82	308.04	308.57	307.01	307.83	311.13	312.66	310.85	306.17	308.8	308.87	308.38	310.36	307.89	311.08	307.24	306.51	309.14
319.01	318.03	319.68	317.05	320.12	319.6	320.68	319.99	312.49	317.43	321.11	317.51	317.09	316.48	316.8	317.24	320.14	320.13	315.74	321.01	319.33	317.07	318.01	319.47	316.51	315	315.32	320.76	319.73	318.94	318.59	320.81	316.67	316.73	319.55	319.51	317.04	315.97	316.98	316.47	321.71	317.41	317.8	319.19	317.76	317.92	314.38	316.92	317.49	319.95
293.93	295.72	297.54	294.76	291.68	296.5	297.99	296.81	299.64	295.4	297.23	293.23	298.31	297.46	296.67	294.75	291.21	294.51	296.98	295.2	293.17	294.53	296.8	295.29	293.7	297.97	295.13	293.08	296.49	291.83	296.96	297.42	296.08	297.58	297.89	297.62	294.79	294.51	301.6	293.73	294.98	295.91	296.55	294.78	296.73	295.6	298.47	293.77	294.79	291.69
313.63	312.01	314.67	314.75	314.23	315.79	312.15	314.22	313.28	314.26	315.83	315.09	319.39	315.85	316.5	317.65	314.64	313.22	312.55	312.66	314.55	315.07	315.18	312.79	315.99	313.58	314.35	315.2	311.74	313.28	312.85	313.02	317.33	309.06	314.73	314.09	316.08	313.08	317.15	313.96	315.77	316.82	310.92	312.43	313.09	312.48	315.37	317.31	312.27	313.16
300.68	299.46	302.03	302.3	299.88	302.86	300.52	299.46	302.77	301.85	301.14	301.39	304.74	303.72	301.08	302.53	298.87	301.59	302.95	300.41	302.83	301.78	296.01	303.23	303.26	302.78	301.07	301.06	302.52	303.4	301.32	304.63	302.56	302.14	297.58	302.36	302.35	302.63	300.68	298.98	298.61	300.26	302.9	302.94	300.78	301.96	303.55	300.97	300.49	303.14
313.79	313.1	309.49	310.12	314.28	311.14	308.8	313.82	308.8	309.95	313.71	312.11	311.17	309.38	311.98	309.45	309.6	309.92	309.29	309.36	310.41	309.84	313.78	311.72	309.67	310.94	312.61	311.9	312.07	310.14	313.24	312.46	309.77	308.48	310.11	311.74	308.96	310.39	312.25	311.86	308.88	317.61	314.15	311.28	308.86	312.4	313.85	312.42	309.85	310.69
325.5	329.48	329.83	327.3	328.77	328.69	328.4	327.77	327.52	330.09	330.37	326.35	327.95	328.74	326.13	330.49	330.53	325.42	327.95	326.34	327.25	326.38	328.21	328.02	326.92	328.3	326.04	324.88	325.86	323.97	325.49	328.15	324.62	325.39	326.83	327.51	327.76	326.54	327.34	328.48	327.24	325.1	326.86	327.49	324.42	326.21	330.03	327.59	329.64	326.69
293.47	296.77	295.42	293.85	297.2	296.26	295.29	295.68	293.78	293.08	297.92	296.52	294.51	294.06	292.09	292.63	290.27	297.93	296.12	297.07	289.21	296.74	296.89	297.08	296.52	298.95	294.34	293.68	296.95	291.65	295.84	296.31	296.01	294.26	296.48	293.52	295.54	295.2	295.19	296.41	294.03	294.22	292.06	294.63	297.88	293.85	294.73	294.48	291.55	294.27
296.12	298.02	300.58	301.7	301.26	300.94	300.18	301.9	297.79	299.25	301.12	299.23	300.71	301.73	305.17	298.31	301.46	300.06	301.06	303.6	299	300.17	298.19	301.23	299.55	302.28	302.34	301.15	302.71	297.65	300.04	300.98	298.16	300.45	299.07	299.02	303.12	302.02	299.57	300.36	296.57	300.74	302.27	298.62	303.12	301.18	298.63	299.92	301.3	295.91
303.78	306.8	305.68	303.85	306.29	305.95	302.53	306.39	303.76	304.75	306.45	305.94	305.49	305.91	303.87	305.05	306.15	308.29	302.91	305.94	304.91	306.07	305.96	307.49	306.72	303.73	302.78	305.09	306.8	304.02	308.46	303.7	301.82	303.53	305.94	304.04	301.19	301.81	306.77	303.94	305.12	301.81	306.96	301.26	305.64	305.94	304.43	305.3	304.39	305.62
317.5	317.83	319.44	318.22	320.17	317.14	317.57	319.05	316.25	318.6	319.79	321.6	316.51	320.46	318	321.87	314.62	317.89	313.67	319.44	314.5	317.53	319.49	316.47	318.87	314.43	316.09	318.43	318.75	316.53	317.95	317.52	318.18	319.24	317.11	320.34	321.23	316.26	316.34	319.39	317.83	317.93	317.87	318.4	317.59	320.92	319.86	322.54	316.32	319.84
301.17	304.73	303.41	303.58	303.82	307.97	301.11	306.93	307.12	307.39	303.12	304.78	305.72	305.7	308.17	306.71	302.2	305.81	307.17	305.83	303.62	305.02	306.09	304.59	303.84	307.59	305.55	303.67	303.95	304.18	304.81	303.74	302.59	299.71	304.01	302.2	309.92	304.47	303.17	305.8	304.59	308.78	305.72	304.36	304.39	302.78	310.63	306.75	308.07	302.97
316.66	319.34	316.03	316.82	319.07	319.02	316.21	315.86	318.07	317.46	320.35	315.92	313.06	316.3	316.31	315.16	313.9	315.82	316.89	315.25	317.99	316.35	317.17	317.92	318.31	318.75	314.82	316.71	315.76	314.65	318.59	318.3	313.81	318.13	318	324.31	317.41	317.25	317.19	316.03	317.24	315.51	315.19	314.15	315.28	314.6	316.69	314.04	316.27	317.64
296.43	297.88	298.67	292.29	295.46	295.91	298.37	298.13	295.92	299.11	296.39	293.28	296.32	295.75	297.78	298.63	295.09	296.38	297.29	297.07	292.53	300.77	296.69	297.6	297.84	296.62	296.43	297.89	296.94	295.67	294.84	296.8	298.76	298.88	297.71	296.33	298.15	297.05	295.38	298.47	296.35	297.14	296.52	294.54	294.24	299.35	295.55	297.57	293.97	296.33
300.65	297.04	304.08	300.99	302.52	299.38	299.53	301	296.13	302.65	304.4	302.01	304.8	298.51	301.87	300.63	298.61	299.86	299.63	303.41	300.95	304.62	302.53	301.63	298.38	297.01	301.59	303.37	304.62	301.84	299.44	300.14	304.4	300.56	300.95	302.3	301.46	301.79	296.75	299.9	303.26	302.69	300.08	301.53	302.7	304.53	305.22	298.67	302.43	300.92
314.77	312.11	313.36	313.11	307.86	312.74	312.18	313.31	314.46	312.25	315.67	312.07	310.56	315.13	316.56	312.4	311.35	313.03	312.53	311.66	315.72	312.74	310.15	315.18	313.75	315.78	314.24	310.96	315.37	311.83	309.83	315.36	314.74	314.76	314.51	313.29	312.84	315.12	315.5	312.66	314.29	309.12	312.82	313.69	314.01	315.13	315.54	309.91	315.8	315.6
309.72	313.93	312.02	313.29	312.65	310.08	313.18	311.74	314.53	310.28	311.21	312.74	310.93	309.97	313.68	312.7	310.8	313.31	311.33	313.18	312.07	312.07	311.52	309.27	310.44	313.6	314.75	311.66	309.52	313.54	312.44	311.51	313.51	311.44	311.57	316.01	312.46	309.3	312.3	310.28	313.76	309.58	313.22	311.15	313.03	313.4	314.16	311	313.62	311.92
318.1	320.54	318.77	318.77	321.57	319.25	321.65	318.81	317.52	319.88	315.76	322.27	316.51	321.66	320.69	320.7	317.97	319.01	322.02	318.4	317.3	315.87	316.33	317.45	318.1	315.26	317.08	313.41	322.02	317.32	319.14	314.91	319.71	318.62	317.67	315.66	318.25	320.71	317.96	317.15	317.12	320.05	319.76	321.89	317.52	314.9	325.95	319.19	316.43	318.29
315.04	319.21	317.71	317.26	320.47	320.06	318.2	320.62	318.75	317.75	318.54	320.99	319.07	316.38	318.77	318.79	317.12	319.92	318.47	318.57	320.29	321.21	318.64	315.91	321.28	320.18	324.57	319.3	315.92	320.77	317.54	321.76	319.4	319.92	317.4	321.58	320.01	320.13	317.01	321.27	320.68	318.62	320.4	318.18	319.21	318.83	321.96	319.27	318.58	316.93
317.59	318.97	315.29	317.06	315.48	318.58	315.29	319.84	318.48	315.77	315.58	317.68	314.64	317.76	315.69	317.65	317.02	318.42	318.99	316.71	314.19	319	320.12	319.76	314.72	320.53	317.04	317.34	317	314.64	316.69	316.28	318.19	312.75	320.53	314.87	317.55	317.33	316.87	316.41	315.03	318.48	315.69	316.85	315.89	317.92	319.94	318.36	316.98	317.53
314.37	310.02	312.65	313.25	310.29	313.98	314.58	313.64	308.42	310.75	317.68	312.84	314.73	310.09	311.32	315	314.92	316.17	316.3	310.17	313.73	313.91	311.23	310.53	318.48	311.31	314.7	311.65	313.34	316.54	316.78	317.27	315.15	314.98	313.61	315.67	315.24	315.67	312.6	314.27	313.1	311.58	318.45	313.01	312.5	315.82	311.81	313.6	316.08	315.73
327.29	327.01	324.95	327.69	324.4	327.73	328.17	328.41	325.22	331.63	325.13	326.79	328.63	326.68	328.05	323.25	327.38	323.64	328.45	328.99	326.46	323.68	326.09	325.63	326.54	327.26	326.3	326.43	330.96	326.14	325.52	329.26	332.77	328.01	325.84	330.25	325.52	325.74	327.95	325.78	331.64	326.11	329.83	329.08	328.16	326.73	329.11	326.16	325.43	329.11
322.89	327.98	324.81	324.37	325.41	329.49	326.91	325.79	326.02	326.68	325.06	324.47	330.45	324.58	326.11	325.22	329.08	323.87	324.95	323.93	321.04	325.01	321.77	327.24	325.43	320.57	326.77	325.14	330.54	325.42	323.57	325.2	320.07	325.03	323.78	324.62	325.59	325.7	328.03	327.09	327.06	326.59	327.91	326.51	325.1	327.73	324.74	323.92	326.65	320.97
299.97	303.62	303.75	302.36	301.16	302.48	302.8	299.92	301.16	303.81	306.24	302.65	302.85	303.41	302.7	303.29	303.97	303.87	302.42	301.38	301.64	303	303.69	304.28	307.46	306.11	304.37	299.6	302.59	304.26	308.95	300.7	300.24	305.06	305.87	302.9	300.43	304.53	303.87	306.58	299.66	301.56	303.07	303.45	302.73	300.7	301.14	303.85	303.86	303.19
306.87	304.28	306.77	302.03	301.13	304.47	302.43	305.14	303.48	304.07	305.48	306.76	306.23	303.21	305.57	302.94	303.52	303.35	303.75	301.2	306.32	305.01	307	302.09	303.32	300.55	302.3	306.17	306.39	306.17	304.57	300.55	303.28	306.85	302.97	303.82	303.42	305.13	303.28	304.37	304.28	303.55	301.91	306.9	303.86	303.88	303.31	300.11	305.07	307.8
315.4	311.22	317.33	314.71	318.89	316.04	315.91	315.83	313.87	316.99	314.39	314.52	315.56	316.96	316.57	315.11	315.99	314.81	320.03	316.68	316.78	315.38	311.97	317.83	314.68	311.3	312.69	310.97	313.41	315.13	319.95	313.09	317.45	317.47	317.71	310.95	316.77	315.11	314.89	313.73	315.31	316.86	314.67	314.95	316.36	315.56	317.4	315.03	314.31	313.97
323.51	324.1	326.29	324.92	325.4	327.72	325.45	328.45	323.87	327.62	326.26	322.79	324.12	323.09	325.18	325.12	324.69	324.56	329.49	324.9	327.46	327.2	325.82	324.47	325.84	325.78	326.61	321.87	322.05	322.8	325.73	323.46	323.59	330.17	327.69	326.82	326.94	327.42	324.35	323.38	328.25	323.57	319.51	325.27	324.11	321.56	326.37	323.51	327.01	325.51
295.71	299.29	294.81	290.49	293.62	298.29	293.37	296.15	298.51	294.72	295.75	292.53	294.14	292.67	293.38	293.71	294.65	296.99	293.18	291.38	297.51	292.2	290.97	297.38	297.36	293.35	292.29	296.07	296.79	294.51	291.89	295.37	295.38	294.78	291.51	294.54	291.98	294.01	293.02	290.57	296.52	293.99	293.59	295.26	298.38	293.2	291.98	295.5	295.38	296.06
308.44	307.33	308.33	305.76	307.34	309.17	302.97	307.62	308.73	305.98	306.18	308.11	308.52	306.98	304.25	308.03	308.91	309.57	310.37	307.87	306.84	305.75	305.54	305.61	305.39	302.53	308.46	305.91	303.83	307.97	307.42	309.14	308.58	305.24	309.85	306.97	308.19	305.98	302.88	306.43	307.82	308.11	310.36	309.08	307.76	306.63	306.73	308.66	307.63	309.73
297.3	303.05	303.65	300.55	304.7	302.08	304.01	305.02	299.76	300.77	302.92	301.76	304.98	300.83	303.06	300.39	306.18	303.06	302.2	303.72	301.78	303.81	303.32	303.76	307.43	304.74	306.5	303.56	298.43	301.09	303.18	299.72	301.52	304.33	307.31	302.58	304.12	298.58	303.1	304.8	299.58	299.48	304.18	301.49	303.48	302.76	303.64	301.97	307.46	305.93
315.82	311.53	309.8	312.78	312.83	313.48	309.38	313.44	312.91	309.65	313.11	311.24	311.81	310.89	311.13	310.22	311.45	311.91	312.2	315.7	312.63	311.7	313.96	310.78	315.09	312.06	312.22	310.92	314.3	315.02	310.8	308.17	315.03	310.15	308.9	312.91	312.68	311.2	314.93	309.31	309.95	310.81	312.74	308.41	310.8	311.6	311.41	311.1	313.42	309.36
306.51	303.76	305.48	302.88	306.31	302.96	308.41	304.99	305.77	306.5	304.74	305.5	304.56	305.67	303.08	304.89	304.41	304.31	302.57	303.4	307.82	308.2	300.93	302.89	305.41	306.85	305.51	301.64	304.07	303.42	304.72	303.79	302.79	305.52	305.7	303.72	301.59	303.28	304.27	303.63	305.26	305.82	305.43	302.72	304.91	304.28	303.81	304.17	306.56	304.76
304.38	308.05	306.73	305.01	302.16	304.19	303.94	304.78	305.8	306.3	298.87	304.67	304.04	304.43	306.76	302.35	305.53	304.42	303.14	305.82	300.4	305.58	303.09	306.34	303.15	304.39	307.01	305.66	305.89	300.65	303.39	301.01	301.3	301.14	304.18	304	301.8	305.44	302.68	300.92	307.18	303.77	305.87	302.59	303.68	304.27	302.68	303.8	300.55	298.92
301.99	298.35	298.13	300.73	302.28	301.03	299.03	301.46	298.98	300.61	299.21	302.13	301.05	301.28	299.71	303.57	298.37	302.5	302.14	299.72	296.14	302.4	299.09	302.58	302.59	303.35	299.47	297.29	303.5	304.33	298.35	301.88	300.05	302.07	303.03	298.78	303.4	299.45	299.31	299.39	303	303	301.45	302.48	301.46	301.85	304.05	300.14	303.15	298.6
324.92	323.63	323.92	328.8	326.34	322.82	321.75	322.11	324.6	324.83	324.73	326.17	324.29	323.51	328.6	327.05	326.35	322.98	322.32	323.24	323.97	326.42	325.73	329.96	322.58	325.72	325.88	325.34	322.66	325.07	321.96	324.16	326.76	321	323.83	325.44	329.41	324.28	324	324.06	325.41	325.68	321.45	326.64	327.29	322.1	323.88	325.33	321.97	326.15
295.56	292.3	291.15	292.19	291.73	293.7	292.92	290.52	292.92	294.57	293.1	294.58	294.51	294.1	292.48	291.84	294.11	294.99	293.28	293.45	294.28	294.1	293.39	291.33	293.83	292.83	293.8	296.38	295.27	291.99	295.7	293.67	296.73	294.71	292.51	297.17	292.34	297.4	293.57	297	296.08	295.26	294.65	297.15	295.17	291.09	294.19	291.16	295.15	291.35
302.43	305.88	305.83	306.28	305.27	302.11	304.99	304.13	303.25	303.01	303.67	305.94	303.23	305	304.1	302.9	304.43	307.92	301.15	303.9	301.21	306.12	304.07	303.73	306.87	304.64	305.76	300.54	304.92	302.91	303.89	301.62	302.48	300.41	302.72	302.62	301.74	301.73	304.38	304.08	300.16	300.7	300.61	307.6	304.98	302.24	302.59	302.59	301.15	303
308.35	308.08	307.88	307.74	308.29	306.48	306.95	309.74	307.74	308.97	310.57	309.24	308.08	306.95	309.63	306.95	307.26	311.69	309.85	304.69	311.65	306.14	308.29	310.25	309.62	307.11	310.66	309.41	305.25	308.53	310.47	310.36	310.62	312.15	308.35	312.45	310.87	311.59	309.92	310.28	309.68	309.39	310.16	307.96	306.4	305.6	308.38	309.6	309.4	309.51
320.06	314.22	319.13	317.35	316.52	317.02	313.26	316.34	319.14	316.51	319.06	316.14	315.93	320.42	316.6	312.78	316.67	314.95	318.73	311.85	315.92	316.19	315	314.78	314.78	317.25	314.09	315.88	317.23	316.81	318.51	316.64	317.98	318.76	319.43	319.67	318.44	315.55	314.46	315.14	317.41	313.59	317.9	318.01	318.52	322.14	319.15	319.75	317.34	317.71
325.49	326.37	328.91	326.78	329.48	329.86	326.48	326.63	333.71	326.92	328.64	327.78	328.95	330.18	325.98	328.38	326.88	325.74	330.43	326.95	329.05	330.33	330.34	324.94	329.15	326.72	329.86	326.83	326.28	327.38	328.99	332.44	324.3	331.17	327.07	325.06	326.87	327.55	328.9	324.96	329.1	329.67	328.09	329.01	328.47	330.44	329.01	330.74	328	323.41
313.28	317.38	308.61	314.17	313.96	311.6	312	312.24	310.78	312.7	310.14	313.05	315.02	312.81	312.71	315.58	314.04	312.57	313.71	316.17	312.7	312.74	313.94	311.23	314.66	313.58	312.44	310.6	315.51	313.24	318.11	314.1	312.57	315.86	311.5	313.19	312.01	313.69	314.67	313.46	315.08	314.91	312.31	313.44	311.4	314.65	314.82	313.78	314.37	316.62
304.27	304.95	306.85	304.47	305.57	306.94	303.34	305.02	307.42	304.28	304.49	303.69	308.99	303.71	301.29	302.72	305.98	306.11	304.63	306.75	307.28	307.78	303.93	303.68	305.24	301.79	304.76	302.83	307.55	304.68	305.23	305.28	300.38	305.42	307.67	302.38	305.07	302.93	307.5	301.97	299.51	305.53	303.69	303.91	307.03	305.3	306.02	304.07	303.65	303.63
317.71	314.28	316.16	313.92	314.34	316.36	314.74	314.48	315.37	318.49	312.42	313.46	315.23	315.89	312.84	315.93	316.43	317.14	319.56	313.94	315.23	316.83	319.27	318.39	319.37	317.12	313.49	312.95	313.73	312.67	315.87	313.57	318.06	312.77	316.43	318.81	315.83	316.34	314.33	313.15	314.28	314.79	318.26	311.81	314.26	315.92	315.4	312.71	315.67	313.27
293.16	290.88	293.18	292.78	294.18	290.23	295.22	293.69	294.62	291.3	294.02	292.15	295.92	294.3	293.7	291.75	292.42	292.28	295.72	295.99	295.45	290.94	290.18	291.56	292.61	293.31	292.4	292.81	293.98	296.7	288.58	294.01	295.53	297.21	294.39	295.97	295.39	293.54	296.12	287.89	294.01	297.39	293.21	292.22	293.44	294.55	296.38	294.42	296.35	293.74
313.49	314.42	316.31	314.28	311.39	314.21	313.55	318.39	314.87	318.61	315.24	314.98	315.99	315.01	313.71	314.93	310.9	314.98	312.93	314.98	313.15	314.84	312.76	313.92	313.78	314.4	313.12	317.17	311.68	317.93	315.16	312.49	315.59	315.1	316.47	314.42	317.01	313.86	313.49	315.65	314.45	313.3	309.46	314.76	314.85	309.56	315.94	313.58	312.86	313.01
324.95	322.63	327.47	323.72	321.56	326.68	327.3	330.94	329.42	323.72	323.33	319.55	324.45	325.96	325.18	326.1	326.53	323.51	329.1	325.43	324.9	327.19	325.82	325.95	326.15	326.99	324.4	323.01	329.46	328.1	327.84	326.18	323.7	326	320.39	324.57	324.63	328.08	322.48	323.93	325.66	324.76	326.15	327.16	324.7	328.15	324.66	326.22	326.07	322.8
313.86	313.56	313.44	314.14	316.51	312.65	315.54	313.14	315.51	314.52	311.6	312.95	314.21	313.67	312.46	312.61	316.16	310.78	315.5	312.76	312.78	314.04	314.71	315.52	312.62	315.18	314.15	315.26	315.24	314.24	312.93	312.47	312.71	315.1	312.29	315.64	316.65	314.05	315.06	310.11	317.78	312.88	314.57	316.78	312.34	314.77	312.88	315.23	313.62	313.33
302.26	303.94	307.37	307.63	304.82	305.83	303.03	306.81	305.39	304.18	301.76	309.97	301.99	303.45	304.95	301.51	304.58	303.27	304.04	301.91	306.45	306.15	301.8	303.6	305.6	305.62	305.73	301.7	304.1	303.89	302.97	303.63	299.73	306.68	303.49	304.22	303.29	306.49	305.12	303.03	306.75	302.34	301.96	301.98	305.7	306.55	299.6	305.04	301.07	304.01
303.7	302.87	303.47	304.69	301.78	302.9	304.55	301.18	302.17	303.43	304.2	301.85	299.28	303.26	299.35	302.25	305.49	300.89	304.44	307.37	305.08	303.56	300.55	303.02	301.18	305	301.78	303.4	302.82	302.12	303.56	303.85	304.23	302.49	304.64	301.01	306.82	305.35	306.2	308.1	304.34	306.09	301.9	305.09	301.79	303.01	302.16	305.2	302.9	302.86
301.85	304.03	303.32	302.89	300.01	299.94	301.82	303.32	304.41	300.58	299.59	304.19	303.92	301.16	302.71	304.76	305.27	303.57	301.01	299.97	301.37	304.83	304.63	304.14	301.71	301.27	303.16	303.98	303.59	303.04	302.3	300.36	302.45	306.44	299.89	306.96	303.37	302.9	303.7	300.47	304.06	303.7	302.09	301.17	304.83	300.93	301.35	303.05	304.1	301.42
318.54	317.56	315.5	320.73	315.92	317.63	319.44	321.22	316.83	321.09	316.38	317.95	319.27	315.45	320.88	319.62	319.26	319.35	317.87	317.99	317.94	318.13	319.39	318.29	322.59	317.32	317.54	319.7	319.83	321.5	318.64	319.43	319.65	317.56	318.82	322.39	316.97	315.4	317.27	320.87	317.5	316.71	318.08	318.7	315.95	319.16	321.95	321.7	317.2	315.25
313.79	311.24	312.08	311.33	314.69	312.31	312.67	314.75	313.65	315.59	314.74	315.8	314.67	314.06	311.53	312.86	314.12	312.82	310.78	312.3	315.73	313.18	314.02	314.08	312.33	313.73	316.9	313.29	313.54	315.49	312.05	311.39	313.37	314.55	316.26	312.31	316.15	319.6	314.78	311.75	310.97	312.23	316.51	317.21	316.76	313.92	311.96	314.84	310.15	309.9
295.15	299.3	293.37	296.55	294	293.79	292.37	298.17	296.23	300.57	295.2	295.67	294.57	296.25	292.18	296.31	295.85	294.17	293.8	297.24	293.46	293.31	294.06	292.74	295.02	293.2	290.58	295.97	294.12	295.75	296.25	298.22	294.88	295.08	294.58	292.39	293.42	293.03	293.26	294.94	297.92	296.55	294.94	294.59	294.39	294.37	297.45	297.45	294.66	296.02
307.89	312.41	311.61	307.49	307.67	308.91	308.05	309.3	309.98	309.06	308.73	307.96	309.8	314.46	306.72	310.26	309.34	308.51	309.34	307.17	312.27	306.44	310.77	309.79	309.17	310.18	307.59	307.5	309.69	308.4	309.45	307.63	308.9	307.1	309.55	312.23	310.6	313.12	309.17	309.98	307.57	308.69	313.14	313.13	310.11	309.49	307.02	309.6	311.12	310.31
308.4	313.42	313.5	312.17	313.54	312.68	311.13	311.24	310.98	313.85	312.39	309.89	312.21	312.22	312.94	313.31	312.2	316.19	314.52	311.81	314.51	311.79	311.13	316.31	316.39	311.82	312.44	312.63	308.81	312.83	310.66	313.65	313.46	315.6	312.84	313.87	314.57	317.1	315.72	312.37	316	312.38	312.82	313.71	313.29	314.05	312.89	313.57	314.42	316.25
316.45	315.66	315.79	317.22	320.47	317.14	318.74	318.81	319.73	315.44	321.03	317.01	315.09	315.75	317.1	318.63	319.88	315.84	319.37	314.87	314.89	315.82	317.89	317.8	317.7	318.59	321.16	318.44	314.75	316.9	315.67	319.5	314.69	314.74	316.09	318.94	317.13	319.15	314.37	320.27	313.99	313.32	315.88	316.15	315.38	319.54	318.64	317.71	319.33	316.52
319.05	316.72	316.08	318.62	319.4	317.44	319.35	317.9	315.56	316.92	317.47	317.62	315.52	318.29	317.3	317.85	316.31	319.52	315.52	316.52	320.66	318.28	319.77	317.22	316.55	320.42	318.53	316.16	317.98	315.3	315.72	317.45	319.34	318.65	314.35	315.88	318.64	317.78	319.68	320.87	317.75	315.3	315.29	320.1	319.42	319.03	315.37	320.07	316.73	317.39
298.98	301.98	300.9	299.07	302.85	301.04	302.26	301.68	301.3	304.21	298.05	303.66	295.21	301.5	300.48	301.93	302.6	300.29	300.36	301.29	302.88	295.97	299.77	302.53	300.68	302.28	300.43	301.67	302.77	300.18	300.59	299.09	303.2	302.09	298.41	300.9	299.91	300.99	300.18	299.99	299.56	302.21	299.44	304.71	301.24	301.89	302.66	301.48	298.9	303.72
297.98	301.4	301.94	294.79	300.89	302.34	298.23	300.57	298.04	298.42	301.34	301.81	302.84	299.46	301.39	300.26	302.8	297.12	300.32	299.62	302.81	302.29	301.66	302.28	303.06	301.05	300.16	297.5	300.33	300.31	300.01	298.2	301.97	299.1	302.25	304.07	300.76	303.1	298.37	301.32	301.81	300.06	299.61	298.47	298.99	296.19	301.91	299.88	300.44	303.14
318.39	313.93	319.09	317.57	316.33	318.06	317.75	316.35	317.04	315.25	318.42	319.01	318.2	320.23	316.15	320.51	322.79	316.48	318.16	316.03	317.09	319.61	323.86	317.63	319.31	319.12	318.54	317.68	322.4	320.25	317.25	318.13	315.26	320.08	315.92	318.39	315.91	316.91	317.08	316.62	320.52	318.13	317.8	322.94	318.87	318	314.72	319.71	317.28	318.36
298.42	298.48	300.59	299.2	297.93	292.39	299.13	298.11	296.55	298.35	299.7	297.88	297.23	296.89	297.55	295.35	296.98	297.03	289.87	298.76	296.13	297.04	300.32	295.26	296.13	297.02	294.82	296.49	298.39	296.19	298.88	297.3	299.16	297.04	294.8	296.16	298.58	296.03	298.91	299.28	296.08	298.32	297.13	296.26	295.95	298.33	298.61	294.03	298.07	297.69
312.23	313.93	312.81	311.31	313.37	311.78	314.04	313.95	311.28	310.98	312.68	313.85	314.6	312.27	313.4	313.93	317.09	314.43	313.66	312.21	311.96	317.58	315	311.35	313.52	311.22	312.36	317.31	312.27	313.17	313.33	315.59	312.35	312.35	313.17	313.47	312.76	310.67	314.27	314.87	312.57	310.85	311.87	314.07	314.05	313.27	314.51	310.51	309.93	313.38
317.46	314.35	311.8	315.65	315.59	314.47	315.54	315.22	315.85	315.81	312.03	315.31	315.27	310.51	312.19	314.68	310.44	315.15	317.11	314.51	309.7	313.74	313.9	315.56	318.3	314.52	310.4	309	316.43	315.14	313.99	312.14	312.51	311.46	312.96	312.38	313.27	312.88	313.15	312.08	315.35	312.51	317.3	316.06	315.95	313.66	315.81	312.23	314.12	315.83
312.48	313.1	311.4	312.87	312.68	316.09	313.27	312.34	311.18	317.75	315.15	316.19	312.31	312.21	312.83	311.22	313.29	318.04	311.51	314.46	308.09	308.96	311.86	311.44	316.5	312.48	310.79	311.07	317.43	314.56	314.13	310.24	312.72	312.88	315.47	313.69	312.11	313.61	313.27	316.92	311.41	314.79	309.01	313.03	311.18	312.19	313.83	312.68	313.79	314.4
291.21	289.16	291.54	295.59	295.07	298.68	295.25	293.06	293.42	294.29	295.1	292.64	295.44	293.85	294.8	295.04	290.78	293.36	294.98	294.9	294.8	290.53	293.08	293.18	292.05	293.9	295.88	295.27	292.45	294.42	296.78	291.74	293.91	293.69	292.49	293.74	294.43	294.35	293.65	293.04	291.16	292.76	295.55	295.2	296.15	294.5	293.44	289.23	296.81	294.79
299.02	299.09	300.85	298.88	301.91	299.65	302.08	297.88	297.01	299.19	301.97	300.88	302.48	300.65	299.48	297.09	297.84	300.62	298.32	298.95	301.04	305.13	298.67	302.14	299.16	295.32	298.22	301.29	298.19	302.74	298.54	294.8	299.78	298.06	297.86	300.45	301.75	297.11	301.04	299.89	300.88	300.78	296.2	299.11	300.49	301.92	298.46	297.21	304.2	297.19
303.07	302.18	302.23	298.15	301.52	301.33	299.27	297.95	299.18	301.11	305.14	301.3	298.93	298.9	302.75	299.75	299.28	300.95	300.12	299.81	299.54	301.12	300.47	301.14	297.47	302.94	303.31	297.81	300.97	302.38	300.39	298.8	302.49	301.54	299.34	302.9	298.13	300.96	300.66	303.42	298.03	300.26	298.85	297.18	302.48	300.45	297.9	299.95	299.11	299.7
304.84	304.1	303	305.54	300.96	305.94	301.67	304.55	304.15	302.28	300.2	302.63	302.69	296.75	301.44	301.87	301.5	302.91	302.05	302.62	302.73	305.27	302.81	303.87	302.9	303.39	302.54	304.34	304.05	305.25	302.04	300.45	303.72	300.55	302.16	298.34	302.7	305.62	303.56	301	303.15	303.26	304.15	304.57	303.8	301.71	303.54	300.74	301.35	298.92
299.99	303.82	302.39	301.28	298.23	303.84	304.61	298.4	305.49	300.16	301.27	299.77	298.42	299.31	302.74	303.12	297.77	299.35	300.55	301.83	297.83	300.36	302.85	299.96	298.55	302.04	299.02	300.22	301.57	304.35	296.51	296.95	301.47	298.53	301.6	301.63	301.59	297.98	298.43	299.72	301.96	299.43	300.74	302.15	304.02	296.64	300.67	301.47	296.5	302.01
309.35	310.5	308.08	310.08	312.54	308.61	310.94	308.4	312.78	312.23	308.08	313.94	314.76	313.26	312.56	311.79	308.59	313.86	310.27	311.37	311.08	312.21	309.83	312.98	311.33	311.81	309.68	312.66	312.05	310.91	310.47	313.56	309.45	313.01	312.74	309.49	306.65	311.1	310.33	310.52	313.14	312.86	308.78	311.68	312.62	314.26	309.57	308.26	308.28	310.95
302.36	295.26	295.77	299.41	298.79	296.33	296.29	297.62	298	294.91	296	296.79	299.43	300.47	295.5	298.37	297.21	295.95	300.06	296.54	298.57	296.73	295.29	296.24	294.57	296.89	299.18	296.08	297.72	296.21	294.28	297.12	298.28	294.36	299.15	294.9	294.48	297.54	299.24	296.21	297	296.09	297.38	297.51	295.62	300	295.49	297.82	291.27	296.04
327.11	323.92	321.44	321.36	320.76	325.39	326.84	326.36	325.91	324.69	326.75	324.73	327.17	325.91	322.74	325.81	322.97	323.22	324.8	327.32	321.81	326.57	328.47	325.1	324.72	326.26	324.83	326.4	326.18	326.92	325.55	328.01	326.81	321.18	323.7	325.92	326.01	326.83	325.57	328.2	323.01	326.07	324.54	325.05	322.09	324.46	323.55	325.75	322.54	321.17
295.57	290.86	296.64	297.15	295.07	294.33	297.04	299.13	294.95	294.69	297.16	295.52	298.03	296.07	294.78	293.88	297.06	297.32	301.17	299.44	295.02	299.74	300.1	300.98	299.89	298.79	299.09	300.44	296.73	299.45	295.21	297.59	298.32	298.3	297.1	302.69	295.53	295.17	300.28	295.22	297.7	297.36	295.38	299.47	299.57	294.26	297.76	297.32	293.98	293.77
300.29	304.01	299.69	303.35	300.98	300.36	300.67	299.68	301.17	305.12	301.28	303.3	302.74	301.44	301.75	299.91	302.22	301.27	301.48	300.29	301.8	301.27	302.14	301.2	304.44	300.69	299.21	300.79	303.36	303.7	303.65	301.54	302.72	302.93	302.85	302.86	304.94	298.27	300.04	304.14	301.14	303.33	302.79	302.37	301.81	302.68	298.72	302.19	302.86	302.36
320.57	319.05	319.85	319.77	321.86	316.99	317.97	316.43	318.08	322.78	317.32	321.3	318.9	319.82	319.62	321.89	317.84	314.61	317.31	317.8	320.07	319.33	315.6	317.86	320.65	320.71	316.26	319.34	318.55	322.47	318.6	317.48	318.41	318.78	319.19	317.94	318.73	320.9	319.63	321.91	317.46	315.72	322.98	320.54	316.49	318.11	320.1	318.46	324.26	319.31
318.1	319.08	316.51	316.58	315.07	316.84	315.15	315.03	319.12	318.27	322.52	317.66	314.26	318.27	314.75	315	317.49	313.11	315.16	315.98	316.99	319.67	316.67	315.51	315.98	319.54	318.77	319.77	317.02	320.26	317.74	319.43	316.03	315.4	317.49	317.03	320.75	316.45	319.15	316.66	316.29	318.21	316.65	316.03	316.46	315.72	317.51	318.47	317.5	319.11
312.8	313.9	312.23	311.52	313.01	311.63	311.35	311.2	315.01	310.23	312.78	312.29	312.83	314.61	314.52	311.7	309.5	311.92	312.03	315.75	308.52	314.44	311.59	310.02	309.84	312.99	312.35	317.04	313.58	315.44	312.16	310.99	312.68	316.09	308.59	311.89	312.81	316.28	311.87	309.8	313.19	316.98	314.31	314.6	310.77	313.67	318.43	310.57	314.57	312.87
319.32	313.75	314.65	318.43	317.97	314.97	318.17	314.27	320.12	312.67	317.17	316.68	315.15	314.4	316.34	315.85	319.91	318.39	317.14	310.29	317.28	317.26	316.37	314.28	318.13	317.31	317.44	318.66	316.06	316.95	317.53	317.67	321.04	317.71	316.67	319.16	318.94	314.31	317.54	315.68	314.93	318.08	314.96	316.73	319.12	317.54	315.76	316.35	317.46	316.75
299.88	302.6	306.19	304.26	304.05	303.71	302.4	303.46	301.14	300.91	301.82	299.4	301.87	306.73	301.3	302.99	303.79	300.54	301.43	300.08	301.4	302.86	302.38	308.19	302.8	304.27	303.5	302.66	305.84	299.83	299.9	302.63	303.89	303.38	304.58	305.29	301.54	299.4	304.44	303.06	302.72	307.65	302.78	304.84	303.74	300.77	301.9	303.76	302	301.73
296.64	295.12	294.76	299.82	297.19	295.2	297.63	297.83	295.7	294.87	293.67	296.42	293.77	293.94	294.52	296.4	297.01	295.05	297.94	299.57	298.4	293.82	294.54	295.73	297.96	296.32	294.28	295.48	296.35	297.79	300.18	295.98	297.02	297.42	300.89	301.9	295.02	293.56	293.99	296.81	300.98	295.14	298.58	297.45	296.12	292.46	299.69	296.64	292.68	297.75
298.62	300.64	298.27	302.43	301.18	301.64	301.3	302.41	298.33	302.95	301.42	302.45	300.59	299.33	298.64	294.4	305.32	300.56	301.56	300.59	300.03	300.08	299.43	297.91	300.37	297.81	304.01	300.6	299.77	302.65	300.19	301.26	302.31	301.55	301.62	301.05	303.61	298.57	301.72	299.66	302.28	298.61	298.28	302.44	300.33	301.3	299.53	303.34	296.37	300.08
305.38	306.03	302.03	305.6	306.71	305.2	310.27	302.08	305	308.33	305.13	305.75	305.28	304.36	300.27	300.01	305.45	305.49	308.66	304.3	305.56	304.08	301.12	306.71	307.56	301.26	305.09	308.32	304.95	303.27	305.17	305.94	308.6	304.27	298	307.01	303.69	308.5	302.86	307.04	301.76	306.04	306.19	301.01	303.4	303.09	306.56	304.59	303.98	306.29
314.18	315.14	314.28	315.3	313.79	316.51	311.26	313.88	309.27	310.28	314.38	311.69	314.42	308.99	314.88	311.44	313.73	314.35	316.14	312.17	310.14	312.56	311.96	313.97	312.85	310.89	311.43	315.32	308.21	313.21	312	313.03	311.71	313.42	313.98	309.37	316.75	312.93	313.63	313.73	310.87	313.29	313.95	315.22	312.47	309.61	312.68	313.62	315.51	311.06
306.53	305.48	303.44	299.49	303.59	301.86	300.4	302.52	301.09	308.34	304.24	304.3	303.64	301.23	304.22	301.8	302.04	301.58	301.35	303.11	302.6	302.07	304.74	304.09	297.67	305.41	306.15	302.29	302.66	301.83	299.78	303.28	301.45	301.6	297.7	306.75	303.73	303.81	302.84	300.2	307.82	306.12	303.26	303.01	302.53	300.93	305.11	301.71	305.4	302.51
316	313.08	314.1	310.12	315.56	313.15	314.38	314.59	315.68	310.98	311.61	314.97	312.59	312.31	311.3	311.1	317.64	313.24	313.78	315.09	312.87	313.87	315.69	314.12	312.02	313.88	310.26	311.69	313.01	311.84	313.45	314.58	313.85	316.79	312.62	311.58	313.81	308.64	315.31	311.61	317.18	308.92	310.52	314.65	312.93	311.07	314.26	311.52	313.39	312.26
295.42	296.49	293.61	295.28	298.22	296.35	295.46	294.71	296.11	294.78	298.61	295.56	299.19	294.93	294.53	292.95	298.8	295.24	300.41	301.29	298.4	295.69	293.72	296.45	297.4	300.25	296.55	296.15	294.26	299.24	294.46	297.16	297.63	297.36	291.74	295.67	302.48	296.08	295.53	298.03	293.9	296.05	295.91	298.3	297.56	297.91	294.27	296.5	296.33	295.25
314.55	310.41	311.73	314.6	313.01	311.86	313.22	313.89	313.53	311.11	312.9	312.4	313.32	315.37	312.07	314.85	310.54	313.56	316.12	314.24	315.33	315.95	312.3	315.38	314.42	312.43	311.39	316.1	314.09	312.14	314.66	311.52	315.2	313.56	313.1	316.36	315.07	311.43	313.47	314.36	312.28	316.77	311.8	313.8	312.6	312.11	313.8	312.68	312.34	312.64
313.2	314.03	313.88	316.48	313.3	316.35	315	314.11	312.5	315.35	314.69	317.48	317.85	316.2	315.09	315.18	315.35	314.47	316.64	317.6	314.11	312.22	320.28	311.62	315.76	318.31	313.8	317.13	314.76	315.03	315.77	315.13	314.32	315.6	313.75	315.55	314.67	314.22	317.75	313.31	313.51	315.18	314.21	313.91	313.55	312.14	316.74	312.57	316.98	315.67
311.71	308.63	308.52	312.11	310.94	312.04	308.08	307.08	313.84	308.61	311.47	308.78	308.03	308.91	308.74	311.39	309.35	311.62	308.99	310.89	310.14	309.37	311.23	311.92	308.2	306.81	306.06	306.55	311.83	310.31	310.43	314.2	310.54	308.17	309.54	311.03	311.95	312.75	304.1	308.99	309.55	309.82	312.31	308.67	309.41	311.43	306.14	310.35	310.02	311.42
306.66	301.18	302.6	300.64	303.11	302.91	301.08	300.88	301.4	298.75	300.43	301.94	303.22	305.35	302.64	300.92	303.86	301.99	304.13	299.55	299.99	301.82	302.27	300.02	299.11	299.54	303.89	305.88	300.07	301.68	303.03	304.07	301.96	300.5	300.92	303.17	303.49	303.98	303.92	300.66	301.28	301.97	301.84	299.93	297.2	306.46	306.3	300.63	302.93	304.58
306.58	305.47	302.16	301.93	301.26	306.1	302.92	303.09	302.14	304.41	302.97	305.22	303.29	305.69	302.89	308.18	304.19	303.93	305.12	304.08	302.31	306.02	303.34	307.72	305.08	305.29	304.49	304.97	302.96	303.84	302.6	301.85	301.4	302.33	304.72	309.98	306.21	306.02	303.85	301.98	304.05	302.19	301.9	302.29	302.63	304.71	303.13	300.17	306.18	298.2
309.34	306.68	309.02	309.31	308.87	310.81	312.32	310.07	308.32	304.67	308.16	310.83	309.78	310.19	307.99	306.7	304.47	306.49	309.34	307.47	308.04	311.25	309.42	306.96	310.08	306.53	305.38	310.67	309.33	308.75	306.97	305.66	310.92	308.83	307.48	307.53	309.13	308.61	309.41	311.36	312.72	311.36	310.61	307.63	308.56	308.94	309.02	304.99	309.75	310.53
302.45	302.67	301.85	303.58	301.13	301.91	304.72	300.71	304.44	300.81	306.3	302.33	301.38	305.14	302.39	302.36	299.95	305.18	303.25	304.08	304.84	304.63	306.09	304.01	301.25	301.29	301.65	303.97	303.74	304.39	306.47	302.63	303.59	300.49	302.15	301.69	298.7	301.3	302.84	302.45	304.31	303.56	301.41	303.22	304.69	303.89	300.59	304.03	303.41	298.97
304.82	305.22	307.27	303.57	305.99	304.79	303.82	304.52	305.54	304.58	307.25	303.64	305.47	304.04	305.99	303.02	301.84	303.79	303.16	304.74	305.54	308.87	305.81	304.77	305.59	304.37	303.46	304.49	307.64	302.85	305.08	306	304.04	303.62	303.05	304.12	305.67	306.91	306.57	304.54	307.42	307.31	306.71	305.47	307.03	307.81	304.97	303.02	305.51	299.89
313.67	311.88	316.4	315.68	313.53	313.77	314.87	312.33	309.57	314.56	312.32	309.3	314.75	314.03	308.28	317.39	316.84	311.88	315.71	315.66	314.27	312.1	315.59	313.85	313.59	313.45	314.2	311.57	313.72	314.09	314.47	312.77	312.6	312.9	315.97	315	313.06	316.28	316.1	311.18	315.53	311.81	310.42	309.87	313.75	313.76	315.48	315.68	314.28	314.51
309.31	304.29	308.77	307.62	309.57	307.11	310.23	305.68	309.05	309.1	309.79	305.5	308.55	310.4	309.12	305.62	311.03	308.09	310.04	305.98	307.27	306.32	309.34	309.33	310.41	311.12	310.08	307.11	307.73	307.56	311.69	306.43	307.87	307.51	309.96	306.67	310.85	310.14	305.77	308.65	308.45	310.92	309.34	309.65	309.91	308.04	312.13	309.18	304.12	308.66
307.25	307.35	308.96	311.44	310.67	310.34	308.08	308.6	307.24	306.66	311.14	308.35	305.8	308	310.2	310.16	306.93	311.31	308.38	308.94	305.45	309.47	307.34	311.52	308.96	305.83	309.05	311.77	310.07	310.99	309.76	308.94	312.65	305.87	310.08	309.73	311.29	306.9	313.4	307.95	308.81	307.73	307.6	310.76	307.16	312.71	308.86	310.02	306.55	306.11
306.69	305.9	309.16	301.78	305.2	300.73	306.27	307.65	304.62	306.75	302.67	305.77	308.05	307.24	301.35	306.08	307.06	303.1	306.64	310.81	302.75	308.96	305.81	305.34	304.7	309.28	306.43	304.1	305.71	306.37	305.94	307.11	305.32	308.03	304.5	307.1	302.64	305.24	301.82	305.31	305.21	303.87	307.09	303.94	305.29	303.55	304.45	300.61	305.85	305.88
296.39	293.64	295.99	296.23	292.03	292.87	294.23	291.95	296.13	293.35	295.86	297.18	296.8	297.08	297.91	292.96	294.24	294.32	293.32	296.6	294.66	298.47	296.03	298.27	295.71	297.8	296.37	295.5	294.78	291.53	292.33	296.14	291.16	294.35	296.67	296.5	291.42	293.67	292.25	294.5	295.34	296.07	295.56	295.71	294.92	296.56	292.36	294.65	297.06	298.17
309.24	310.22	314.16	310.47	312.14	308.54	313.31	311.53	305.5	309.19	313.26	309.32	306.53	309.45	313.87	309.81	309.87	312.65	310.2	307.1	312.46	310.65	310.12	308.79	306.09	307.48	312.95	312.23	310.84	309.35	308.42	308.47	310.44	313.45	310.58	312.23	311.39	310.78	314.08	310.97	311.14	310.43	312.61	309.15	311.27	309.59	308.06	313.67	309.95	312.56
314.42	313.47	315.08	314.78	312.44	318.31	316.82	318.32	313.73	317.05	317.59	316.59	314.79	313.68	314.79	313.95	314.32	311.83	313.24	315.2	318.51	315.24	317.53	317.48	315.75	316.86	315.73	316.58	314.94	313.11	317.42	314.21	314.61	314.96	315.35	314.62	308.79	314.18	313.81	314.01	314.28	315.93	314.5	314.19	316.3	316.77	315.22	318.73	316.03	311.75
304.24	306.2	301.94	301.88	305.61	302.94	303.47	301.69	302.38	304.15	305.14	301.23	304.57	303.94	303.28	306.36	301.42	302.69	305.67	304	303.17	303.19	303.7	300.5	301.24	305.97	304.75	304.28	301.36	303.12	303	297.42	305.48	299.59	303.98	297.96	298.47	302.97	303.87	302.54	302.76	305.61	300.84	298.71	302.7	304.03	302.2	300.08	303.34	302.19
306.93	303.85	303.42	305.44	305.98	304.41	301.62	307	306.45	306.86	305.95	308.96	304.6	306.47	306.11	306.39	305.98	303.76	304.75	309.23	306.1	303.93	302.53	307.11	306.38	304.4	305.57	303.66	305.41	307.51	305.29	307.39	306.55	306.25	306.1	306.27	305.88	303.31	305.14	305.99	304.07	305.92	305.49	305.32	303.49	307.75	304.94	306.01	305.38	309.13
311.8	311.51	310.44	313.43	312.1	311.79	317.6	314.03	311.41	313.62	308.89	310.86	313.49	313.49	313.77	312.87	308.03	311.68	312.47	312.85	315.19	313.37	318.79	316.48	311.09	313.46	315.66	312.04	312.05	308.95	314.21	312.51	309.95	310.35	311.3	312.65	311.86	313.08	310.44	308.02	313.07	311.65	314.33	311.07	312.94	313.06	310.4	310.45	313.1	313.5
325.56	328.34	325.69	326.66	326.3	328.07	327.92	328.25	326.26	328.99	327.73	327.26	326.57	326.58	322.9	328.55	325.88	329.29	327.71	326.13	328.67	326.04	326.56	327.02	329.03	328.39	327.22	326.61	323.65	327.61	322.78	327.2	325.85	330.77	322.86	327.89	326.99	327.57	325	324.25	326.33	327.05	325.44	328.14	326.53	326.23	324.33	327.62	327.68	327.62
326.48	324.75	328.35	323.26	324.7	321.68	326.72	329.99	326.01	327.22	328.99	324.55	327.72	329.8	326.43	326.97	324.33	329.06	327.28	326.75	329.07	328.74	328.02	326.85	325.06	328.22	325.21	325.74	326.44	326.73	323.42	327.05	331.31	327.53	328.46	327.92	327.97	326.52	327.45	327.72	328.56	329.3	327.18	325.23	327.01	328.78	327.64	325.22	328.41	326.46
295.28	294.82	295.96	300.68	298.32	295.37	293.97	297.52	294.21	299.5	295.69	292.64	297.53	295.05	296.69	300.22	292.89	299.46	295.65	295.81	294.72	298.5	294.51	294.34	296.84	297.36	296.97	294.12	297.18	296	300.91	296.47	296.51	297.13	298.81	295.5	299.75	295.42	296.48	298.86	295.22	296.02	298	298.53	295.89	299.41	293.9	294.36	300.3	296.09
309	316.76	315.81	314.4	316.9	316.78	316.3	314.67	316.65	316.25	313.95	319.35	316.26	316.92	316.06	314.28	315.38	316.58	313.17	315.29	316.91	316.38	316.6	314.55	314.48	315.52	317.89	317.04	316.41	312.73	317.52	313.99	314.62	314.19	314.39	312.47	313.31	316.31	313.85	315.23	314.65	314.73	314.5	314.19	316.8	315.21	315.57	313.23	311.08	311.37
307.72	304.93	303.59	304.82	305.2	301.87	305.54	304.61	302.55	306.81	306.58	306	307.71	306.94	306.08	301.63	307.06	309.03	304.63	304.64	305.14	306.27	304.53	306.9	308.94	305.92	303.94	305.7	301.43	302.7	306.57	305.28	306.53	304.67	304.57	301.92	302.49	304.81	302.2	304.77	306.84	303.57	309.11	304.54	305.33	303.41	305.08	303.37	307.21	304.6
301.98	305.24	303.58	300.6	305.18	304.28	303.95	300.69	303.7	305.77	303.71	304.82	304.01	297.95	300.85	303.42	302.15	301.89	299.39	303.38	303.21	304.54	305.67	303.67	300.4	304.37	305.33	304.66	305.81	303.34	304.41	302.44	302.13	302.43	304.7	301.41	303.61	299.73	302.93	298.61	297.81	303.37	300.87	306.27	301.82	305.29	300.39	305.33	301.11	302.55
316.1	318.62	318.05	315.53	317.84	313.82	317.79	319.43	315.89	317.78	322.18	315.85	314.61	312.63	317.05	322.11	317.17	316.57	319.64	319.26	317.35	318.32	319.38	318.87	320.84	314.25	315.65	315.46	314.98	314.52	316.48	316.71	314.07	315.85	320.69	314.25	313.29	317.06	315.41	315.92	317.47	318.62	317.11	313.86	316.77	314.03	319.97	318.85	317.49	315.46
311.25	312.29	310.51	315.24	317.42	313.92	312.65	315.2	310.96	312.37	315.65	313.17	314.83	316.44	312.2	315.39	315.59	310.2	313.45	311.88	317.18	317.26	313.42	309.91	316.1	316.69	313.79	315.84	312.18	313.1	313.29	308.31	313.22	314.89	310.92	314.18	314.32	315.45	313.7	311.46	313.05	314.54	310.83	311.58	311.22	310.99	312.84	314.85	313.56	311.34
315.9	312.03	315.79	315.32	317	318.79	318.44	318.11	315.38	314.72	318.69	320.23	317.42	316.88	318.26	313.71	315.04	318.03	312.84	313.74	314.27	314.24	312.32	315.37	314.91	317.86	316.58	315.08	318.65	316.85	314.65	316	316.52	313.73	317.98	318.02	315.27	315.91	318.38	317.28	322.17	317.57	311.62	311.26	313.98	313.9	316.97	314.26	314.32	314.94
313.27	315.6	314.27	312.98	313.45	309.28	315.13	313.28	315.41	313.7	315.37	312.03	312.85	313.12	310.43	311.12	318.28	311.81	313.63	308.07	312.02	313.23	309.38	313.56	313.5	312.45	316.51	311.95	311.12	309.42	313.42	314.58	313.53	311.61	313.54	315.74	312.84	314.03	312.63	311.27	315.82	313.27	311.48	315.85	312.1	314.88	311.85	313.29	317.85	314.49
308.07	303.3	304.53	305.11	304.28	302.46	302.12	302.33	302.72	304.28	307.92	302.26	301.94	303.61	303.51	300.92	306.73	303.71	302.09	304	305.53	301.99	303.12	304.63	302.04	299.12	306.18	303.63	304.22	302.88	305.74	301.56	302.03	306.92	307.09	303.03	298.71	305.05	301.14	301.17	304.39	302.07	303.59	302.88	304.44	304.17	300.86	297.89	301.29	305.28
312.09	308.99	311.49	313.57	309.1	311.09	309.23	308.87	306.85	312.95	311.39	311.33	308.91	307.28	311.2	307.82	312.39	307.08	310.04	313.03	311.49	306.58	308.94	310.94	310.34	307.06	308.44	308.98	313.99	311.94	308.56	309.64	307.4	307.93	304.54	314.29	309.86	308.08	310.46	311.86	311.71	307.82	311.97	309.74	311.16	311.47	313.11	310.45	313.21	310.43
317.48	315.46	313.59	313.24	316.81	314.12	317.91	314.37	318.87	315.29	315.93	314.39	315.63	312.7	315.35	313.14	315.63	316.05	316.05	310.92	314.62	319.63	316.69	314.89	315.75	318.56	317.16	316.16	316.47	316.57	318.6	316.11	314.5	314.6	314.37	313.46	317.55	317.54	316.92	313.76	318.32	316.25	319.48	316.28	317.09	313.86	314.85	312.38	319.31	317.4
316.99	317.56	320.22	317.95	321.13	318.35	316.76	314.13	321.87	315.63	319.99	321.25	318.75	317.42	314.04	319.97	316.45	318.61	319.5	321.15	319.81	319.05	318.38	317.2	319.13	316.69	315.94	320.4	317.6	319.41	317.5	316.39	317.83	315.94	317.83	319.03	317.27	314.88	317.07	316.69	316.54	319.27	317.72	316.74	319.55	317.58	316.29	317.72	315.66	320.99
299.4	303.69	303.88	302.62	297.69	298.76	299.03	300.79	300.23	301.65	302.53	301.12	303.29	300.64	302.27	299.72	303.45	303.27	300.97	301.07	301.86	299.76	302.16	300.83	299.13	303.77	300.24	299.01	298.87	303.35	301.07	301.41	303.61	300.85	303.69	302.54	300.6	299.2	301.22	300.43	302.47	301.3	298.66	300.18	300.52	300.21	302.88	299.71	301.11	301.91
320.91	317.07	317.16	319.08	321	320.09	316.69	320.78	322.61	317.8	317.87	319.46	316.97	317.43	318.11	317.74	320.49	315.83	316.79	321.24	318.46	320.81	319.38	319.16	318.78	316.55	316.55	317.06	319.7	316.88	318.77	318.93	316.04	316.99	317.74	319.79	319.79	317.52	318.83	321.39	319.85	319.21	316.09	317.34	319.04	319.32	318.71	318.1	318.76	317.12
314.82	317.5	314.03	314.79	317.3	312.79	317.42	314.81	312.22	311.21	312.63	313.59	315.89	317.37	310.88	310.54	313.06	311.6	314.75	313.73	313.01	315.43	313.27	314.82	310.19	313.54	313.31	309.35	310.2	314.35	312.51	313.51	316.12	312.27	311.22	312.01	315.89	313.29	310.19	316.12	313.07	308.47	312.02	311.92	311.59	311.19	312.91	313.35	310.99	312.18
309.99	311.88	312.28	313.27	310.55	311.01	310.65	309.29	310.01	315.64	309.46	313.88	310.51	312.32	311.36	312.76	312.95	308.43	313.39	309.06	310.16	311.63	308.82	310.78	310.87	312.11	313.75	311.8	313.21	308.47	311.02	313.57	310.56	311.55	313.12	311.68	312.19	312.16	313.36	312.03	314.47	311.14	313.2	311.94	310.06	314.82	308.31	309.89	310.99	309.17
297.65	292.14	300.4	298.08	295.07	292.29	294.86	297.38	297.56	298.87	297.01	294.7	295.31	298.29	295.5	297.7	297.86	296.72	297.88	297.82	295.63	297.36	297.21	294.93	297.5	293.71	295.47	295.85	297.26	298.06	298.05	297.51	300.56	294.19	300.91	297.67	296.77	295.91	299.81	295.98	300.27	298.64	296.86	293.34	296.33	294.84	296.78	298.79	295.63	298.57
302.56	303.35	305.29	304.79	302.66	304.22	304.03	303.54	304.54	304.47	304.64	304.34	305.28	304.22	303.13	304.6	304.41	307.36	307.8	301.36	301.57	301.3	307.03	305.76	306.46	304.93	303.71	300.86	304.69	300.32	307.74	302.51	304.58	305.78	304.4	305.14	302.2	305.02	300.72	305.84	302.51	301.88	306.16	305.44	301.94	300.02	303.38	302.93	300.78	302.92
300.85	301.57	300.8	298.99	301.36	301.54	301.75	303.38	299.92	301.89	301.33	304.31	301.01	301.42	302.8	298.99	301.62	301.99	299.33	299.9	300.36	303.41	302.42	301.19	297.88	299.01	303.46	299.73	299.31	300.64	299.33	299.85	298.87	302.41	302.57	301.27	300.36	302.46	304.92	302.8	299.49	296.73	300.97	299.54	300.76	304.3	301.45	301.63	300.33	306.27
303.38	305.08	304.65	302.97	303.81	301.65	301.29	301.1	302.42	301.86	299.29	303.42	301.18	302.89	301.68	304.08	302.26	303.11	302.88	301.41	302.63	301.47	303.94	303.63	302.12	301.42	303.76	303.41	301.48	304.54	301.02	303.66	303.05	305.35	302.2	299.37	302.92	305.7	301.67	301.02	299.36	305.63	305.36	302.72	301.17	299.84	302.6	300.05	299.76	300.8
303.74	300.64	304.69	302.19	300.82	302.74	305.3	305.07	304.7	304.15	303.51	302.84	300.31	302.39	302.61	296.15	300.22	306.08	306.63	303.48	302.29	303.05	301.47	304.51	302.43	304.46	300.34	303.46	300.4	299.78	301.86	303.39	305.45	302	304.61	304.1	299.97	299.93	301.67	304.52	305	301.74	299.54	304.18	302.28	303.24	302.24	307.47	301.39	302.05
299.48	300.03	302.48	295.38	299.94	300.6	299.85	299.46	301.25	299.88	299.51	301.49	301.2	303.13	299.14	296.69	298.6	298.68	300.24	303.21	300.36	299.25	299.1	300.73	297.79	295.65	301.19	304.34	302.24	303.4	301.72	297.36	296.24	298.61	302.72	303.69	302.42	302.01	298.12	303.51	301.1	296.82	301.23	296.94	302.5	300.08	300.97	300.73	298.32	299.01
313.91	317.53	315.95	312.43	312.54	311.96	315.64	313.22	315.27	309.16	311.82	315.13	314.08	310.59	314.26	312.87	313.63	312.9	313.38	313.42	308.48	308.64	314.89	312.16	315.12	312.5	308.97	310.51	313.46	314.98	317.23	313.25	312.74	311.23	311.19	311.91	312.02	312.3	314.5	311.84	310.06	314.13	317.62	312.17	310.53	312.25	311.51	314	312.97	310.02
303.98	299.06	301.57	301.76	304.55	301.96	301.83	301.26	300.7	301.55	302.12	301.78	301	301.08	301.35	303.85	296.95	301.95	301.7	302.12	300.77	302.56	304.39	302.83	301.61	304.61	302.1	299.77	302.01	300.35	302.76	304.7	305.07	301.67	299.62	302.72	301.61	303.66	302.1	306.44	302.69	301.13	305.16	304.08	302.76	298.38	305.89	300.87	300.91	303.81
322.06	318.37	319.12	316.26	317.11	318.29	320.62	319.51	320.54	319.62	317.58	319.76	317.85	318.32	320.85	318.25	319.07	316.11	318.15	320.12	321.4	318.93	318.29	315.15	318.92	319.05	320.01	317.36	317	317.2	319.55	318.45	318.74	318.09	319.67	319.1	316.54	319.46	320.71	316.38	316.72	317.81	317.55	316.8	317.3	317.32	324.02	319.8	317.51	320.25
316.57	313.67	315.77	315.12	318.37	314.37	317.16	318.78	316.31	318.19	316.36	316.21	315.1	318.02	312.92	320.12	317.98	318.21	312.66	319.25	316.72	317.8	312.92	316.84	314.76	313.77	317.8	317.76	317.69	319.38	318.2	314.64	317.29	314.17	315.66	318.61	318.29	317.32	314.02	317.66	316.15	315.76	318.56	317.14	316.8	317.27	312.52	318.86	319.64	314.88
319.68	318.54	320.94	318.16	323.66	316.45	321.75	318.63	317.62	320.4	322.52	319.09	321.22	316.07	319	319.79	317.38	319.39	317.05	322.9	317.99	323.15	318.29	319.69	317.34	318.76	319.41	319.73	316.81	320.17	319.22	321.44	321.46	318.93	320.52	315.61	321.93	320.99	320.49	317.88	320.24	318.22	314.37	319.51	316.72	323.25	321.73	324.74	317.31	318.07
311.36	305.81	307.82	306.31	304.43	309.79	306.74	306.35	304.61	306.51	304.06	307.2	307.03	306.17	310.07	309.26	309.2	307.73	305	303.67	305.58	304.86	302.28	303.44	302.48	307.7	308.19	307.17	307.06	306.06	305.2	308.24	306.41	305.89	303.05	308.07	306.71	305.17	311.21	305.03	309.7	305.99	305.65	305.47	304.18	308.41	308.08	305.77	306.47	302.97
305.09	305.89	302.11	305.98	305.48	302.15	304.73	304.7	304.7	307.32	303.28	304.63	307.24	304.59	309.95	303.8	304.05	301.03	304.72	304.76	301.3	305.24	305.94	309.34	307.25	307.91	304.57	303.17	302.57	304.7	304.02	304.08	307.02	306.74	305.27	307.24	306.87	309.27	304.82	305.43	305.24	306.99	306.03	304.89	303.38	304.02	307.66	304.64	306.07	306.26
317.51	317.56	317.4	316.47	313.2	314.95	314.8	314.38	312.18	312.17	309.71	316.14	316.79	315.64	315.06	313.23	316.06	313.38	316.38	313.4	316.23	314.64	312.54	309.73	314.15	313.88	315.63	313.71	314.19	315.79	312.69	312.26	314.28	312.47	317.57	312.13	316.78	313.32	316.96	313.17	316.03	312.8	316.36	314.5	311.34	315.5	318.56	313.32	312.5	319.18
305.96	309.69	306.27	311.62	306.68	310.56	306.94	307.84	312.56	312.86	310.3	305.78	309.13	309.6	309.31	308.16	310.59	310.15	311.75	309.1	308.97	305.5	306.68	312.37	304.2	309.06	304.52	308.89	307.34	307.73	312.34	307.57	309.68	312.74	311.37	307.62	307.07	306.18	311.16	308.26	309.94	310.09	313.49	308.02	310.54	310.22	312.27	313.44	310.4	311.2
315.12	314.19	314.81	313.56	311.76	314.87	315.12	317.89	314.75	313.54	316.75	318.23	312.51	313.62	314.96	314.19	314.16	314.51	317.22	313.94	314.67	311.97	313.28	312.84	315.46	312.38	314.82	314.18	318.55	318.28	316.11	318.63	316.18	316.24	316.03	313.17	315.9	315.79	315.29	320.17	314.22	316.14	315.62	313.44	315.54	317.6	315.44	317.46	314.84	316.14
318.74	319.4	318.8	320.2	319.7	318.56	318.29	320	318.65	316.74	317.89	319.08	318.14	317.3	320.61	316.2	319.49	319.16	319.39	315.56	317.6	318.34	318.08	316.86	316.85	315.44	316.43	315.64	319.43	318.68	317.7	318.64	318.85	319.06	320.27	317.72	319.05	320.51	321.97	321.2	322.35	319.89	316.88	318.24	316.77	319.53	315.66	317.98	319.78	314.95
302.84	306.21	305.53	303.87	307.94	304.25	302.64	304.42	303.54	303.99	300.39	302.05	301.74	304.18	306.15	301.52	303.57	304.81	302.57	303.97	303.8	304.45	302.01	302.71	301.58	302.59	304.8	302.41	299.8	302.96	304.22	300.1	301.14	298.59	302.81	304.69	304.36	304.73	300.61	302.53	303.6	302.23	299.33	303.43	302.18	301.69	301.65	305.97	303.02	306.15
297.97	299.8	297.35	298.34	298.84	299	302.91	299.98	301.04	302.62	299.11	298.56	299.84	300.47	301.56	300.26	300.14	301.01	300.95	298.18	296.65	300.54	299.69	301.52	296.24	298.94	300.82	302.49	299.67	298.83	300.02	299.71	301.44	300.17	300.31	301.57	302.27	298.09	304.38	299.09	298.6	302	300.77	298.84	299.94	298.85	300.21	300.48	296.36	299.52
314.73	310.49	313.91	315.17	312.81	313.02	312.76	314.12	312.39	314.27	311.59	312.06	311.46	315.31	314.6	313.37	314.2	314.61	312.59	315.04	315.04	316.39	313	312.62	309.77	314.05	318.32	312.38	314.78	314.02	315.13	313.31	313.86	312.63	313.08	313.48	317.18	311.77	314.81	314.5	317.13	314.46	312.9	313.62	314.25	316.43	317.55	317.48	313.54	314.81
290.68	294.92	294.55	296.89	297.39	290.26	293	294.33	294.39	294.35	294.63	295.86	293.28	296.1	295.11	296.92	294.11	295.64	295.93	292.47	293.48	293.66	295.01	292.99	293.43	294.68	292.29	292.42	294.43	290.76	291.1	292.23	293.93	298.66	294.91	292.06	293.07	295.5	293.17	296.89	297.62	296.44	294.86	291.97	296.98	297.23	295.79	296.36	295.97	292.4
310.83	310.54	314.22	309.5	311.59	310.14	310.09	309.16	312.8	308.43	310.74	313.12	308.01	309.25	308.61	310.84	309.38	307.62	308.81	309.95	309.26	311.45	309.97	310.54	309.17	310.82	310.28	306.65	307.86	309.76	308.56	311.73	309.98	309.19	308.41	312.06	311.41	310.09	309.56	311.31	309.66	309.83	311.38	310.22	311.43	305.8	310.2	309.53	309.3	310.37
294.8	291.86	294.78	294.66	294.88	293.44	295.07	297.97	295.73	294.83	296.5	295.01	294.07	293.18	293.94	292.69	295.63	297.45	293.79	295.31	294.43	294.23	294.79	297.82	295.45	293.01	294.26	293.95	296.35	293.98	296.85	294.55	294.46	297.93	294.9	295.34	294.77	295.28	293.37	290.54	294.64	295.08	293.27	293.26	291.63	290.91	296.52	293.33	298.09	292.39
311.12	310.75	311.01	311.41	309.17	308.15	311.05	309.85	309.43	308.02	313.04	310.36	313.03	310.52	311.51	309.2	315.34	308.2	311.01	311.85	312.72	310	310.14	312.71	310.18	307.57	309.2	310.79	309.8	308.64	308.61	311.89	311.23	311.97	314.32	312.87	312.4	312.01	311.55	307.3	310.63	312.59	310.36	311.26	309.11	311	306.03	312.87	308.84	309.4
302.71	301.17	301.54	301.42	300.35	302.04	304.43	302.52	307.28	301.04	303.58	305.11	303.71	305.89	301.26	302.96	301.97	303.71	303.6	305.09	302.76	304.03	303.86	302.16	300.39	302.24	304.48	304.73	301.09	302.5	304.9	303.35	307.77	301.52	304.31	302.87	304.27	305.86	300.82	304.86	301.59	298.19	305.12	300.61	300.73	302.55	304.42	302.66	300.96	303.25
299.68	303.99	303.58	302.72	302.99	302.55	299.81	304.89	302.72	302.16	303.48	301.06	305.07	303.26	303.65	301.7	307.2	305.2	306.68	306.34	306.86	304.51	303.98	304.23	305.03	303.29	303.8	302.35	299.95	302.83	306.44	303.02	304.88	301.21	306.88	308.56	305.73	303.16	303.24	306.19	303.57	299.57	304.04	304.39	302.85	302.31	301.67	301.81	305.83	300.51
312.57	309.04	306.84	310.81	309.52	311.81	312.26	312.75	307.31	306.7	309.58	311.31	307.77	306.56	313.57	307.84	308.15	309.44	308.78	310.73	306.1	314.04	307.14	305.61	309.13	306.74	310.83	308.6	308.72	311.13	308.6	311.35	307.95	306.37	303.74	310.93	311.15	308.73	309.13	308.61	312.23	308.29	308.51	309.67	308.35	307.95	312.68	310.26	309.49	308.19
298.98	300.64	298.19	302.59	297.42	301.62	300.68	302.12	301.86	301.42	301.7	300.4	300.58	297.61	300.88	300.22	299.51	298.82	299.57	301.88	299.13	301.83	299.6	305.5	302.75	299.65	299.77	297.49	298.84	299.5	302.67	302.05	301.26	303.06	305	299.5	300.2	300.55	299.92	300	298.94	300.31	297.83	300.72	301.38	300.94	299.78	299.12	298.03	300.37
313.99	316.33	318.42	315.71	316.78	312.25	318.01	313.37	312.54	317.51	316.56	316.66	314.01	312.75	316.91	317.22	316.72	314.94	317.06	314	315.27	314.05	315.45	316.66	317.39	316.49	315.59	316.47	313.38	314.35	319.13	318.09	315.98	316.29	313.97	315.6	314.57	317.18	311.42	314.37	311.96	319.64	316.19	315.71	314.63	312.85	316.26	315.6	316.28	314.91
326.81	324.59	327.57	323.17	323.98	330.15	323.94	325.1	323.78	327.96	329.41	322.74	325.04	323.73	323.65	326.11	322.57	322.67	324.61	325.12	323.32	322.85	325.36	324.43	326.33	323.33	324.94	326.73	325.56	325.89	323.55	319.86	326.44	322.99	325.96	323.1	324.86	323.25	323.37	324.73	329.99	325.24	323.93	325.22	322.63	322.42	323.28	326.45	325.03	324.16
302.76	301.68	302.39	305.89	301.33	302.4	305.55	303.36	302.76	302.26	301.19	301.03	300.22	300.42	303.39	305.01	303.41	302.36	302.9	302.4	302.32	303.93	303.03	303.4	305.09	301.92	303.38	307.5	302.34	302.38	303.67	303.37	305.95	298.79	302.4	301.46	303.8	304.94	304.35	299.99	302.46	300.85	303.67	308.03	302.84	305.72	302.51	305.42	301.48	303.75
314.32	315.49	314.89	314.77	311.89	310.81	314.37	312.55	312.11	310.56	312.28	309.73	311.45	308.47	316.43	311.11	311.14	311.47	312.2	313.38	311.43	314.24	312.39	307.71	312.59	314.05	311.37	314.34	308.37	311.63	310.94	312.58	313.71	314.18	312.15	312.57	313.4	311.39	314.12	314.06	311.37	313.29	309.85	312.21	314.29	310.59	311.92	309.82	312.81	310.5
293.17	294.45	294.73	293.99	293.39	297.12	294.93	291.25	294.59	292.53	294.29	293.44	292.93	292.1	294.86	295.87	296.23	297.86	293.42	296.56	293.81	295.43	295.95	295.33	293.11	293.94	293.46	293.44	297.19	292.55	294.76	296.32	294.7	295.06	293.8	296.62	294.7	294.85	296.98	297.79	297.01	293.18	295.67	297.67	296.11	295.59	292.95	294.01	293.82	295.32
327.82	324.99	324.63	323.36	327.68	321.6	327.86	325.4	327.01	326.55	326.05	323.77	329.07	326.4	329.22	329.57	321.7	324.37	324.92	328.42	329.78	322.53	330.27	325.74	325.38	324.56	326.13	327.53	323.44	326.6	326.09	326.92	324.67	324.41	325.44	324.26	325.32	328.5	328.48	325.46	323.94	322.97	328.94	327.16	326.34	323.39	325.27	325.77	328.86	327.72
303.67	301.45	307.39	302.43	303.37	304.21	302.19	305.15	301.83	303.45	305.8	302.08	304.81	306.34	303.68	304.47	301.33	304.42	305.67	300.78	304.83	301.68	303.05	303.73	298.42	305.91	304.76	301.67	304.95	305.21	303.74	306.13	303.37	301.91	303.47	299.4	303.08	300.49	302.33	303.88	304.63	298.83	304.25	302.82	305.16	303.87	302.33	303.3	304.28	302.29
301.79	303.05	303.09	303.55	304.73	302.76	303.99	298.71	303.26	302.73	300.19	302.55	301.67	301.77	299.65	301.53	300.6	301.98	303.29	304.96	301.1	300.64	301.67	302.42	302.76	301.27	303	302.12	304.98	300.69	299.51	303.23	301.41	305.76	296.9	301.04	304.32	304.49	301.74	304.99	302.43	298.78	300.92	304.5	303.68	306.35	304.61	302.8	301.98	302.26
305.29	302.62	303.19	301.23	304.22	303.03	303.69	301.65	302.63	306.77	302	305.15	299.8	301.36	305.06	303.81	302.17	307.93	303.73	304	306.89	303.64	300.46	302.2	305.71	300.8	304.69	304.41	305.64	307.65	305.19	306.56	302.49	306.26	300.13	305.86	305.31	306.91	303.69	306.23	302.85	303.02	303.06	300.5	305.6	303.01	302.52	305.44	306.1	305.34
307.23	309.7	310.52	312.03	309.9	312.01	306.63	311.62	308.78	311.89	312.77	309.71	316.69	309.55	309.16	310.18	313.46	311.38	309.4	313.9	312.99	310.03	310.56	309.93	309.37	309.28	309.99	310.2	312.11	309.01	307.7	308.18	308.18	309.92	313.39	313.37	310.19	310.65	311.01	312.03	313.21	310.98	311.68	306.41	309.42	311.67	310.58	311.48	312.66	312.84
307.99	304.32	302.73	303.53	303.34	304.51	304.52	304.58	307.85	303.57	305.62	309.27	303.9	304.21	305.77	305.83	307.59	304.28	303.03	305.05	301.21	304.72	301.68	306.67	304.37	305.74	305.88	304.04	304.3	300.87	304.51	302.98	303.45	302.57	300.83	303.62	304.05	304.27	307.22	304.42	305.5	301.98	304.58	302.68	305.81	301.65	303.26	304.41	302.41	304.58
308.51	306.69	303.17	306.61	303.14	304.66	306.74	301.67	305.67	305.96	307.31	305.1	308.86	306.39	306.56	309.75	306.5	302.7	306.31	302.45	306.19	306.85	305.94	305.08	303.46	302.26	305.99	303.07	303.4	309	307.01	302.57	308.41	306.4	305.01	304.49	305.65	304.89	304.94	304.95	307.26	306.36	305.74	307.18	305.5	305.42	304.17	304.37	306.57	308.16
306.49	309.1	311.09	310.13	307.74	308.81	310.16	309.14	307.12	306.38	305.84	308.19	309.03	308.61	305.48	309.9	313.06	312.6	308.48	308.51	310.42	310.29	310.59	312.78	308.86	310.01	311.06	307.66	309.49	308.18	307.57	306.93	311.23	306.95	308.98	307.88	306.33	307.58	310.42	307.64	306.36	309.09	308.86	312.1	310.92	309.99	310.28	309.9	311.39	305.84
319.04	324.03	317.25	319.06	320.1	318.11	319.68	319.13	315.94	319.54	318.76	321.59	320.43	315.67	317.55	320.75	316.44	321.09	319.22	318.2	317.49	322.87	318.77	319.28	321.96	323.05	320.68	315.04	312.67	315.77	316.46	320.61	314.88	318.86	318.23	318.97	318.95	324.47	320.19	320.56	321.98	321.14	317.07	317.98	319.02	319.91	320.33	320.61	318.16	318.66
312.76	315.41	312.86	312.4	309.41	312.11	310.25	309.95	312.32	309.39	313.32	311.42	313.43	311.33	310.49	313.66	312.24	313.36	312.08	312.55	313.58	310.47	310.45	310.8	309.74	312.4	312.41	311.83	310.77	313.48	313.82	311.71	311.81	312.81	308.81	313.67	309.21	312.42	314.86	310.37	311.46	313	308.56	310.54	313.73	314.79	312.5	309.96	312.01	309.81
305.32	305.47	305.49	304.44	304.15	306.21	304.16	302.86	306.74	301.32	304.1	308.96	303.09	301.42	308.24	299.97	306.03	301.82	305.2	305.91	304.16	304.06	301.24	306.74	303.5	304.13	304.92	306.01	305.62	302.95	305.62	303.97	301.27	302.44	302.47	304.25	302.93	299.85	305.72	303.36	301.41	307.37	304.66	302.4	305.98	307.25	307.51	302.14	305.08	308.04
319.24	318.75	321.53	315.83	317.76	321.89	319.76	318.15	319.13	318.78	319.32	318.55	318.31	320.28	320.05	322.05	320.48	318.68	320.55	315.82	320.01	317.88	319.25	319.18	317.96	320.49	320.14	319.6	319.7	319.7	318.72	319.95	314.29	322.48	317.48	318.97	321.75	319.9	315.62	316.31	320.38	320.05	319.61	317.14	320.42	318.59	320.25	320.19	319.05	318.24
326.23	324.74	327.86	329.27	328.85	329.93	328.08	328.9	329.61	330.6	331.68	327.85	327.37	329.88	328.54	326.36	330.14	323.78	323.15	329.79	328.86	328.56	332.83	333.08	329.98	326.83	328.76	327.51	326.33	328.36	325.7	328.03	329.9	328.46	326.67	330.71	326.69	328.22	328.59	327.71	329.14	330.98	330.06	326.65	322.94	325.38	329.18	324.87	328.02	325.2
302.68	304.45	301.29	303.42	304.79	302.08	304.59	308.47	305.42	305.14	302.03	306.59	304.48	301.71	304.38	303.1	302.74	303.98	303.8	304.35	303.27	302.3	305.92	305.14	303.62	306.75	301.46	303.22	303.67	304.74	308.43	305.97	308.77	306.77	305.52	307.73	305.42	305.63	300.76	303.79	305.26	301.68	304.04	305.73	302.86	305.55	305.39	304.79	306.49	304.71
296.75	298.89	298.86	300.82	300.72	299.63	298.01	303.52	305.67	296.66	300.62	300.24	301.56	301.15	299.65	297.15	300.6	301.65	298.24	301.47	303.96	300.69	298.87	300.94	301.23	302.11	299.79	295.24	298.81	304.08	300.12	303.92	301.7	299.79	298.8	297.73	297.64	300.24	298.25	302.74	297.5	303.19	303.54	300.99	300.31	299.54	298.23	302.61	301.57	301.79
305.2	305.25	305.38	307.04	306.4	307.4	306.34	304.7	308.3	307.93	309.87	307.39	306.31	312.24	308.07	307.15	309.57	307.26	309.88	311.45	309.96	306.95	307.44	305.74	310.03	306.37	307.63	307.67	302.35	308.94	308.55	306.65	307.27	305.88	311.65	309.25	307.62	305.26	308.68	308.06	310.93	306.45	306.39	308.53	310.51	307.81	309	304.37	308.9	307.19
306.62	302.88	305.37	305.65	304.96	304.67	305.28	306.36	305.28	304.58	303.78	300.73	305.15	303.81	307.05	304.19	306.75	303.27	302.88	303.86	304.09	304.38	302.7	303.77	306.35	302.21	303.84	303.65	305.26	305.55	302.58	305.28	305.83	306.11	308.68	303	302.15	301.69	306.59	306.11	302.52	307.5	301.99	304.89	304.87	303.72	306.52	301.52	304.06	304.01
304.55	305.58	302.8	304.49	305.85	302.45	304.47	309.36	308.19	309.18	307.47	304.99	307.25	304.29	307.78	306.09	305.64	299.53	308.05	310.59	308.56	305.23	307.2	307.01	303.59	306.05	306.77	305.25	308.94	305.48	311.26	309.14	302.55	304.61	309.99	304.11	303.2	307.68	306.95	306.71	306.61	305.67	309.15	303.1	300.73	305.12	305.13	303.71	305.48	305.01
309.78	307.34	307.9	309.81	312.51	308.3	308.29	309.86	312.68	308.24	309.53	310.67	306.73	311.77	307.48	310.14	313.24	312.65	311.78	308.76	309.17	308.16	309.47	311.45	309.05	310.42	314.1	308.93	310.77	313.4	312.58	310.83	313.04	313.23	312.36	309.07	312.73	310.02	309.5	313.83	309.76	311.44	314.3	314.56	312.48	311.65	311.99	308.41	312.39	308.42
301.12	303.99	304.52	306.17	305.46	299.97	306.49	304.23	303.5	307.51	303.3	303.06	305.48	307.88	302.41	308.96	304.23	308.76	302.63	301.46	306.55	305	303.97	301.93	304.69	304.48	298.34	302.83	305.2	307.9	304.64	306.07	303.65	307.94	306.99	302.66	306.77	305.35	304.12	304.07	302.2	305.38	300.77	305.86	304.91	304.85	307.21	306.61	304.66	302.95
307.73	307.89	306.78	306.32	309.69	306.22	305.68	306.97	309.16	304.74	308.45	305.27	304.85	305.99	307.4	306.7	305.07	305.65	306.46	305.96	305.89	305.26	307.93	304.53	308.66	302.24	304.2	309.29	306.64	303.8	308.04	306.79	306.85	305.35	305.37	305.04	307.9	307.83	302.08	308.81	304.71	306.82	304.88	304.95	305.05	304.28	307.38	307.06	302.94	303.86
305.54	307.43	301.37	306.69	303.86	304.67	302.58	310.03	306.97	303.28	305.6	302.67	302.02	305.86	305.87	303.62	303.3	303.61	305.05	303.79	307.85	304.94	300.82	307.8	306.4	305.75	304.43	303.76	303.29	304.44	307.81	304.99	308.17	303.54	302.98	312.87	310.53	308	307.93	305.54	304.91	303.08	301.54	308.09	304.21	303.62	304.44	304.05	304.53	303.2
328	327.83	328.81	327.25	324.89	326.94	325.21	329.58	332.89	325.51	331.36	325.37	328.24	328.16	328.82	328.18	325.29	329.43	327.73	326.4	328.22	328.08	326.29	329.95	327.65	329.02	330.15	329.1	328.98	327.81	329.74	327.42	328.87	327.29	325.55	326.64	329.44	331.01	325.81	328.51	327.23	327.44	327.49	325.44	328.74	326.49	326.68	325.99	325.95	324.79
315.42	313.05	309.83	312.43	310.36	313.3	312.83	312.08	314.46	310.85	312.46	311.05	312.34	309.87	313.32	311.73	315.64	313.83	310.27	309.71	315.48	314.44	314.36	312.77	314.18	314.4	309.8	312.42	311.08	315.52	314.72	310.05	314.52	316.55	312.29	312.11	315.39	311.06	313.08	314.32	310.73	308.84	315.98	314.3	311.66	313.37	312.05	310	309.69	311.9
310.72	311.12	310.59	310.07	310.03	312.72	309.1	309.15	307.83	305.74	308.64	308.04	307.74	312.39	309.89	308.52	309.72	308.79	308.97	308.41	308.81	311.76	308.35	310.8	310.23	307.94	308.55	307.45	310.52	311.22	310.15	308.66	308.32	308.94	309.61	306.14	308.21	309.67	306.57	311.36	311.06	303.72	307.44	308.13	310.42	308.29	308.53	312.88	309.69	310.37
298.98	307.07	303.17	303.85	304.44	302.29	301.84	299.91	306.33	301.66	305.74	304.39	302.46	301.29	299.27	300.72	304.56	302.5	304.51	306.81	301.77	305.28	304.79	306.65	302.69	302.33	300.97	302.04	304.82	302.91	306.06	303.65	300.11	300.98	301.28	304.36	302.88	305.58	303.16	304.45	302.88	303.72	306.43	302.22	301.62	301.49	302.43	306.2	304.83	304.85
321.97	324.62	323	320.31	325.52	324.12	325.23	324.41	325.99	325.22	324.63	324.16	324.1	323.94	323.33	323.35	326.47	321.88	322.7	323.98	325.38	327.37	325.02	320.03	322.52	326.16	327.29	320.59	324.76	325.8	324.66	322.71	322.57	323.82	326.87	325.68	323.2	323.83	323.38	323.59	323.34	323.1	324.62	323.78	323.93	323.41	323.8	320.84	328.33	327.41
307.36	302.72	303.55	307.18	303.43	303.41	306.33	301.95	300.13	301.63	303.46	301.77	303.92	304.9	305.79	305.96	299.78	301.87	300.79	305.7	300.27	305.06	302.48	299.12	302.53	302.76	302.52	308.22	305.09	304.96	306.3	304.16	305.03	302.87	301.88	305.51	306.98	305.34	302.71	305.24	305.86	303.95	304.27	306.44	304.27	305.89	303.56	302.94	303.84	303.58
306.96	302.59	305.52	305.92	301	307.92	304.08	305.38	305.44	303.48	304.51	302.69	309.37	302.67	305.93	302.83	309.31	306.25	305.24	303.42	307.86	305.64	306.51	308.71	308.7	308.93	305.33	303.3	305.19	308.62	304.66	304.07	301.72	304.09	305.42	304.74	305.09	305.13	305.45	307.84	301.37	304.29	303.41	304.69	300.93	301.56	304.32	302.8	302.7	306.89
303.7	298.53	301.46	301.04	299.7	302.8	298.27	301.75	300.28	300.1	301.51	303.38	300.1	297.94	303.1	301.11	304.85	303.58	302.77	302.19	303.65	302.21	297.97	300.02	299.66	299.31	300.24	299.19	296.64	301.75	301.31	304.76	299.43	302.59	301.59	301.23	301.22	300.89	300.19	303.69	302.82	298.46	299.93	298.45	299.62	298.03	301.75	304.17	302.61	300.15
291.35	290.66	292.38	295.63	294.95	293.56	291.61	293.26	292.01	295.39	295.86	292.75	294.24	298.29	293.03	297.31	294.15	296.1	293.5	295.05	289.94	295.56	293.83	292.04	295.8	295.43	292.75	291.35	294.78	292.54	294.18	295.41	295.68	292.3	293.26	295.09	296.35	293.47	292.99	294.17	293.66	295.34	292.21	296.61	294.21	296.39	291.75	295.12	294.93	289.28
304.91	303.11	303.43	301.99	302.94	302.64	304.29	305.34	303.68	302.18	300.55	306.28	302.85	302.13	306.59	303.63	303.74	303.18	307.71	304.6	305.69	303.67	301.05	303.91	303.63	298.38	303.81	306.04	298.49	308.09	303.22	302.84	304.13	299.41	302.42	302.11	303.42	302.33	303.77	305.3	303.21	302.26	301.59	304.12	303.15	302.92	307.72	307.03	304.2	305.31
311.38	315.15	316.97	317.37	317.38	318.73	312.63	315.3	315.72	314.83	318.66	313.46	319.77	313.76	312.65	315.63	315.73	315.89	313.64	313.88	314.28	314.9	315.99	313.12	319.95	315.49	316.92	315.73	313.04	315.61	312.46	312.71	315.92	321.64	317.05	316.08	315.4	313.08	316.32	313.07	314.46	315.8	315.08	317.14	314.18	314.72	312.81	314.56	313.86	317.52
304.05	301.49	309.05	305.81	304.06	307.31	306.28	304.98	309.47	304.7	305.94	303.26	310.29	308.44	303.77	304.08	305.7	306.47	307.16	305.24	303	308.92	306.48	305.96	304.05	305.04	304.4	305.37	306.28	307.77	305.25	309	310.28	308.1	303.07	304.63	307.57	306.35	301.76	307	301.17	308.07	301.98	304.61	305.32	305.84	305.26	307.24	303.35	305.15
305.31	304.52	306.38	305.5	305.51	306.82	302.54	302.08	304.6	304.92	307.38	305.67	305.81	304.62	302.9	304.91	303.73	307.17	307.02	302.18	306.63	304.28	306.12	307.08	306.75	305.5	302.89	305.11	302.83	305.24	305.41	305.26	305.28	309.54	304.66	305.82	305.73	302.75	307.12	302.61	301.06	301.73	304.73	307.08	304.34	305.34	305.06	305.15	308.26	302.3
304.82	300.7	305.1	301.21	304.71	302.93	305.42	303.7	302.7	304.14	300.49	303.13	301.83	302.31	303.19	302.42	304.63	306.38	300.44	301.14	300.17	300.51	301.36	303.78	303	301.4	298.89	299.95	303.55	307.46	304.78	301.52	301.99	301.98	301.71	301.45	305.19	303.04	300.79	301.02	303.48	304.31	302.57	305.06	301.25	301.56	301.43	300.62	302.23	305.22
307.34	299.91	306.37	307.61	303.11	307.18	306.69	308.63	305.18	305.81	304.24	305.34	307.32	304.31	306.95	309.14	308.21	303.39	304.82	304.59	302.8	307.16	302.48	303.68	302.89	307.7	306.34	307.66	301.9	306.55	303.64	306.89	306.85	305.27	307.52	304.58	306.54	305.1	308.04	303.58	305.97	305.27	305.46	304.33	305.56	303.87	302.04	308.33	307.54	304.93
306.82	308.75	310.24	312.15	308.22	309.73	308.98	308.46	305.93	308.5	308.12	308.34	309	308.3	308.76	308	307.49	309.96	309.05	304.43	312.09	305.45	309.71	307.57	306.11	307.86	308.45	308.75	310.39	306.54	305.5	310.6	309.45	311.93	311.77	308.15	305.81	309.51	309.92	306.79	312.58	310.29	309.42	309.43	308.49	305.03	311.58	307.11	307.08	309.88
299.81	302.26	301.39	299.67	301.22	301.01	300.37	302.94	300.25	300.49	300.49	302.64	303.58	297.25	299.52	302.68	300.93	301.99	301.34	303.37	302.67	299.44	301.08	303.75	300.76	299.23	297.8	298.39	305.95	302.24	303.11	299.58	304.83	299.33	300.47	296.55	302.91	299.26	302.67	301.9	302.5	297.66	300.91	302.22	300.18	301.1	299.2	303.17	299.32	302.54
318.99	317.23	311.66	314.58	315.45	318.4	314.83	314.94	317.23	315.37	309.89	318.04	312.47	315.08	315.94	306.53	318.63	316.1	316.61	311.93	314.86	315.88	314.37	314.31	313.44	317.23	318.22	313.79	313.67	315.98	319.03	316.93	316.23	317.86	314.73	313.35	314.23	314.51	313.98	313.44	310.93	313.68	314.29	314.59	312.76	315.89	310.91	317.78	315.96	313.95
302.77	304.33	302.06	303.81	301.15	301.85	303.48	311.53	303.29	300.35	302.85	305.2	300.26	303.05	302.73	304.67	307.14	299.29	300.04	304.19	305.72	303.92	303.03	302.32	303.29	303.49	301.57	305.39	303.16	301.04	305	300.45	305	302.15	305.23	301.98	309.73	301.64	301.08	303.77	301.65	299.96	304.56	303.52	301.77	303.39	300.65	302.71	304.88	306.03
305.17	308.31	308.56	311.47	307.78	305.59	308.31	308.22	308.96	309.71	311.37	310.14	305.4	308.91	308.36	309.94	306.74	307.22	308.59	307.76	309.45	314.81	308.84	308.21	309.72	310.17	311.86	306.65	306.49	309.24	310	311.82	310.96	305.66	310.33	308.03	306.89	311.96	307.42	310.18	308.41	306.43	309.71	309.46	307.12	308.88	308.24	307.99	308.58	309.93
319.83	326.23	326.52	320.78	324.6	326.09	320.48	324.37	326.52	324.54	324.7	324.26	324.17	322.45	324.21	324.83	326.14	320.87	322.85	320.86	325.83	322.79	329	326.22	322.18	326.7	325.78	322.46	321.78	325.86	326.9	325.77	325.6	326.65	325.99	324.34	322.44	323.8	325.48	326.07	324.58	321.52	326.34	325.28	324.22	323.85	325.12	324.58	322.45	322.55
314.65	316.29	315.66	315.24	315.78	315.87	313.27	315.77	317.49	319.41	315.55	315.64	314.61	317.15	314.31	316.28	314.41	317.09	313.25	314.45	317.58	315.77	317.58	314.04	316.74	317.42	314.38	317.27	316.71	316.25	318.86	316.02	315.63	316.08	319.44	314.85	311.09	317.11	312.74	315.37	316.79	315.25	316.19	316.55	315.22	310.1	315.99	314.34	315.25	316.95
301.47	303.13	300.84	301.36	302.99	302.39	301.65	299.49	304.49	304.63	303.32	298.95	299.27	303.12	301.94	303.89	302.3	304.54	306.31	306.5	306.51	306.58	301.46	303.39	300.72	302.63	301.81	298.09	305.4	300.35	296.81	304.71	304.22	304.98	307.27	302.75	305.48	300.88	302.1	302.21	306.66	305.25	302.68	301.87	302	300.59	304.24	304.13	302.29	302.16
314.46	313.02	309.48	309.97	310.3	312.55	306.46	313.85	308.35	310.58	310.59	310.85	309.06	309.58	311.39	307.53	309.02	311.86	311.13	308.85	311.59	310.37	312.62	309.4	308.93	308.37	309.63	310.54	309.59	310.4	311.45	310.18	309.01	312.66	310.83	308.66	311.52	312.41	308.58	313.58	307.5	312.68	311.34	312.65	312.12	305.68	311.11	310.1	311.34	314.49
298.75	301.07	297.81	297.62	299.97	300.23	298.83	299.38	299.53	301.38	298.66	299.21	300.6	300.56	300.04	302.21	296.66	295.95	302.56	300.52	300.97	299.64	300.25	301.14	299.3	299.5	301.6	298.25	297.18	300.59	299.75	298.84	301.76	300.35	302.89	300.14	300.28	303.38	301.31	299.59	302.83	303.51	305.31	298.22	300.07	300.02	302.43	301.81	298.53	302.13
303.08	301.59	307.85	303.72	309.14	302.21	306.49	304.49	301.56	304.89	308.47	308.2	303.23	306.74	305.71	302.27	306.6	304.4	301.91	303.85	305.71	303.61	302.26	307.43	302.79	300.86	306.28	302.92	304.84	307.48	306.72	304.86	302.19	306.33	305.49	303.37	304.19	307.09	309.89	306.5	304.11	303.86	307.58	310.62	301.4	304.55	305.7	305.97	302.75	304.4
316.48	317.76	316.87	318.46	318.34	315.89	321.83	316.82	320.82	318.35	317.96	317.78	314.39	319.36	323.72	320.74	319.69	317.91	316.4	318.51	320.28	319	322.88	320.17	318.13	316.68	319.61	315.96	317.73	320.56	320.68	320.32	316.11	317.17	319.85	320.01	317.33	316.77	317.87	317.46	318.82	319.12	318.5	320.09	317.55	316.64	317.12	317.61	318.02	319.41
297.32	293.16	294.82	300.45	293.68	295.55	296.22	294.81	295.1	296.15	299.81	296.73	295.74	292.38	292.17	295.87	293.2	298.29	297.84	296.57	295.56	291.85	299.37	296.75	295.54	294.69	295.85	297.18	293.27	295.14	296.48	296.71	293.82	296.13	294.04	297.33	293.5	295.3	296.64	294.84	292.99	294.05	293.18	290.9	294.88	295.56	297.85	291.74	294.15	294.22
318.82	317.7	317.3	320.28	319.34	315.04	317.61	314.5	321.35	315.94	317.93	317.36	319.26	319.1	317.68	319.86	318.44	314.09	315.87	315.79	320.75	318.36	319.29	315.49	317.67	318.47	320.37	315.34	316.81	317.69	315.57	318.63	314.88	316.28	318.13	318.8	317.94	318.49	318.92	318.84	318.93	317.13	317.94	318.76	313.33	318.96	315.41	319.33	316.06	320.7
314.96	314.6	316.13	316.33	314.93	316.33	314.66	315.64	314.06	314.69	316.8	314.2	315.84	313.14	315.68	312.25	314.39	316	316.47	314.09	312.18	314.16	315.52	314.04	312.99	315.67	316.31	313.52	312.88	310.44	315.45	316.38	313.61	313.67	316.66	313.69	314.8	313.94	316.69	315.77	314.77	316.14	314.23	313.29	314.76	313.58	319.05	314.93	315.47	316.79
302.39	301.71	301.31	305.59	301.05	305.01	303.09	302.39	305.81	302.21	300.11	304.66	301.9	302.36	305.21	306.33	305.37	304.32	303.41	302.36	302.99	302.31	303.35	300.32	305.25	305.53	302.92	300.74	304.86	302.81	304.4	302.52	301.72	299.83	304.92	303.97	308.8	307.94	308.41	303.15	304.43	298.61	302.52	305.34	302.05	300.57	300.72	300.84	303.77	301.47
314.27	311.5	311.52	314.47	313.34	313.84	313.14	315.65	312.96	312.22	312.67	315.68	313.55	312.3	310.11	315.27	311.24	314.97	308.81	309.57	312.33	312.17	312.25	312.39	314.75	309.46	312.98	309.65	312.31	313.32	312.04	310.74	311.9	312.6	312.75	311.96	312.34	316.04	312.12	312.66	311.27	308.87	311.45	311.57	310.51	314.67	314.93	309.36	310.53	314.37
329.93	328.49	329.38	324.61	329.37	326.7	325.7	327.66	326.31	328.99	325.63	329.81	328	328.21	328.56	325.93	328.56	325.89	325.77	328.31	329.43	326.38	328.75	329.51	328.62	326.21	332.34	326.13	326.3	326.82	325.03	328.94	328.63	326.8	329.41	326.44	327.03	327.71	328.04	326.71	328.85	328.4	327.39	325.46	327.9	327.6	331.22	325.6	331.58	328.6
319.3	316.75	316.99	313.4	316.26	316.27	318.07	315.8	310.58	312.49	312.51	312.11	310.78	315.37	315.83	317.25	317.13	315.87	314.78	314.8	317.03	314.88	313.31	315.13	314.26	316.26	312.78	312.94	313.91	316.3	314.43	310.28	315.36	320.4	316.39	315.89	316.01	311.45	316.71	312.37	314.6	312.9	314.68	315.89	315.91	319.1	313.51	313.47	316.68	312.37
295.23	291.55	295.11	292.07	294.78	292.85	293.59	292.03	291.38	295.37	294	298.06	294.7	295.75	294.01	297.48	295.17	294.48	296.56	295.49	294.89	293.48	293.47	292.07	295.11	295.31	296.64	293.97	293.94	296.78	294.37	292.49	294.68	292.35	294.44	293.3	293	290.87	295.11	295.13	293.76	293.63	293.53	294.6	293.98	297	295.69	295.72	292.47	290.73
303.3	301.17	298.56	299.99	304.66	302.98	301.54	302.5	299.11	301.67	301.15	301.06	298.73	303.53	299.37	302.26	298.94	296.92	300.75	298.12	298.33	300.17	299.75	301.74	302.8	299.46	300.59	296.78	299.73	303.47	301.52	306.23	302.94	304.8	298.75	300.02	303.23	297.4	300.93	303.47	300.2	302.17	299.61	302.56	300.37	301.22	299.67	299.55	303.78	300.78
311.95	314.27	312.37	310.36	310.28	313.68	311.95	311.55	316.22	313.24	311.59	311.69	316.22	312.82	309.41	310.88	313.05	317.07	315.02	311.2	313.36	311.4	311.74	313.59	312.67	312.74	312.95	312.84	314.23	311.87	313.52	312.47	310.07	315.05	311.53	315.28	311.54	318.68	315.07	311.13	310.96	310.58	310.71	314.72	311.34	312.67	314.05	309.8	315.79	313.05
304.03	301.72	304.63	305.46	301.18	305.12	303.88	303.13	303.1	303.38	303.02	303.43	302.32	304.06	301.37	302.88	302.71	303.1	298.56	303.81	304.08	300.78	305.35	304.41	303.7	301.74	303.78	301.26	297.28	306.4	305.42	305.64	302.8	303.23	302.71	305.11	305.37	303.65	304.18	305.8	305.22	303.51	304.44	304.64	300.98	302.84	305.85	305.9	302.19	306.64
320.52	316.52	316.64	318.74	318.43	319.12	319.4	321.47	315.99	316.19	316.95	318.48	318.71	315.37	316.8	317.98	318.36	318.2	316.66	317.49	321.72	315.63	317.9	317.19	317.02	316.38	322.64	320.15	314.79	314.77	320.72	314.91	317	319.41	315.98	320.53	318.41	316.65	314.28	319.41	319.02	313.95	312.33	315.9	318.3	319.04	316.28	316.63	314.92	321.8
316.51	311.59	313.86	315.12	316.15	314.37	315.18	313.73	316.91	314.51	314.59	314.03	316.61	316.24	317.9	315.31	311.14	311.69	314.45	315.61	315.9	317.62	313.23	315.57	316.36	313.49	314.49	316.12	316.97	316.16	314.86	311.63	315.02	312.96	315.75	315.12	316.51	316.08	317.15	313.57	313.57	313.78	314.43	310.19	313.25	313.59	317.74	311.96	318.17	313.34
311.39	315.02	312.54	316.14	310.73	314.22	312.92	313.96	314.33	312.22	312.89	315.95	314.03	314.65	312.26	309.42	314.65	312.64	309.44	311.65	309.63	313.72	312.46	316.48	311.59	308.38	312.18	314.67	312.58	313.73	315.6	313.61	316.04	314.43	313.35	315.28	312.33	311.71	311.75	312.02	312.48	310.77	313.72	311.85	313.72	313.3	309.63	314.35	315.77	311.02
314.21	312.09	309.62	309.26	313.71	314.22	309.88	313.93	311.26	310.11	309.91	310.09	313.56	311.86	314.13	310.55	312.35	315.49	312.41	309.73	314.98	312.03	311.06	309.55	309.57	310.97	310.79	311.23	308.42	312.8	313.11	308.93	314.6	308.13	312.54	308.94	311.35	309.07	311.39	311.07	312.46	312.58	313.59	312.79	314.3	309.64	312.37	313.29	312.34	311.28
323.99	325.68	324.93	326.14	322.19	323.38	323.7	326.37	324.4	324.91	324.08	326.15	324.59	327.01	326.14	326.08	325.43	329.88	330.13	322.57	326.74	328.22	327.07	326.11	325.35	323.08	326.77	326.01	323.29	325.46	322.88	325.37	322.03	323.32	325.47	326.69	323.94	324.77	328.02	324.68	326.04	323.99	325.79	322.42	324.96	326.84	324.3	323.37	327.14	323.26
307.09	299.98	305.71	306.32	306.45	302.13	306.25	304.2	303.84	304.08	305.1	305.56	301.27	301.16	306.83	299.14	303.75	307.34	303.97	304.14	306.51	305.36	307.03	301.82	304.9	304.18	302.51	301.72	301.96	304.84	302.3	306.1	303.9	306.54	306.61	307.17	304.28	305.83	304.86	302.01	304.82	303.93	303.75	301.87	302.56	303.99	305.26	303.56	307.26	304.44
297.17	294.32	297.48	297.91	294.88	291.4	294.63	294.39	293.49	294.44	290.04	294.55	295.78	295.03	292.39	299.39	294.09	294.43	293.89	295.11	295.13	295.99	294.39	293.52	297.52	292.97	292.31	291.41	294.43	297.81	296.34	295.34	293.44	295.15	292.51	294.61	291.42	296.36	293.45	296.05	292.71	295.8	294.23	297.47	295.65	293.87	293.68	296.48	293.86	294.15
300.3	301.68	302.69	305.01	304.33	306.98	304.21	306.34	303.7	302.55	302.57	298.84	305	302.12	300.89	301.28	302.99	303.29	305.93	301.87	302.89	301.91	301	301.98	302.12	303.97	298.26	302.44	305.32	302.09	301.43	303.97	304.29	303.96	303.26	304.99	301.56	302.34	299.23	299.5	300.97	300.64	302.99	303.92	301.21	301.92	305.54	304.16	302.91	303.56
307.98	306.67	304.94	302.85	302.14	303.78	305.62	304.44	305.53	305.73	306.16	306.01	306.07	297.02	304.65	305.64	302.8	302.37	304.01	303.79	304.38	307.01	307.68	297.77	302.97	303.44	308.83	302.98	305.19	306.17	305.64	302.17	304.31	304.68	303.67	299.01	302.08	306.51	303.18	305.63	302.08	307.22	303.07	307.23	306.79	304.8	302.68	304.27	303.25	306.33
301.35	302.11	300.68	305.94	303.79	306.13	303.15	302.31	305.38	304.22	299.77	300.39	301.02	302.22	303.8	301.83	301.88	300.86	301.47	298.22	300.64	302.02	302.92	303.43	302.53	303.55	302.46	300.98	302.24	306.41	300.72	302.89	302.54	302.38	300.2	297.87	304.62	302.92	302.96	302.65	301.9	305.78	304.14	302.69	303.65	302.22	305.24	300.48	303.16	300.81
307.15	303.87	298.99	304.49	304.32	301.01	302.11	304.04	302.87	302.49	302.14	306.09	303.37	299.45	305.38	302.65	305.06	304.74	303.9	299.72	304.24	307.67	305.45	301.7	302	306.73	301.03	302.24	303.17	304.36	304.97	301.69	303.36	302.72	298.97	302.07	300.03	308.11	299.74	303.55	303.12	301.75	302.66	302.98	304.06	299.42	305.99	302.68	304.79	301.44
301.8	306.18	308.1	303.19	300.16	304.81	304.35	304.27	303.13	305.16	304.02	301.92	305.56	303.7	301.89	306.16	306.86	302.57	303.23	302.1	302.53	303.46	305.89	301.95	305.73	302.63	301.44	304.48	303.54	303.95	304.57	302.11	301.44	307.78	304.38	302.94	299.79	304.38	299.5	307.39	300.92	303.74	303.02	305.66	303.35	302.17	304.82	301.86	303.48	305.3
301.69	302.43	304.76	300.64	301.15	302.93	307.19	298.93	298.99	305.32	305.64	301.99	307.24	299.46	300.87	303.11	300.7	305.35	302.7	303.21	304.53	304.29	302.03	302.96	304.58	300.89	301.29	302.5	302.68	305.18	300.67	300.53	300.91	303.86	306.7	301.77	301.8	301.73	307.27	304.42	302.82	302.34	298.1	304.17	305.01	302.52	301.55	306.44	304.4	302.55
319.65	317.17	317.53	319.17	319.56	320.19	319.9	319.75	316.39	318.09	322.75	317.87	320.2	315.93	315.55	320.75	319.75	320.34	320.57	319.31	318.46	317.64	317.16	321.22	317.01	323.89	318.19	316.52	319.04	315.58	318.28	320.85	321.92	320.31	320.14	315.13	316.4	318.1	319.93	315.67	317.08	317.22	319.92	321.11	315.93	317.07	315.44	318.89	315.84	318.43
316.15	311.94	315.81	312.45	315.81	312.94	313.6	317.15	318.66	314.34	314.19	316.41	321.93	315.04	316.16	316.8	315.3	315.24	316.01	314.59	310.39	315.27	316.68	313.46	318.04	313.13	314.03	312.83	315.21	314.45	315.1	315.38	316.55	311.01	318.47	314.6	315.77	315.61	317.4	311.06	313.79	314.3	313.88	317.93	313.85	315.6	315.15	311.46	313.4	316.66
300.97	298.04	301.11	302.32	301.42	302.35	300.45	299.73	300.79	301.94	302.37	299.48	300.89	301.01	301.96	301.83	302.05	297.52	303.63	300.5	300.95	303.52	303.77	297.85	301.07	297.89	301.6	299.07	300.99	304.03	299.97	299.57	300.34	301.75	299.19	299.39	299.4	299.57	298.9	297.52	301.9	299.09	304.08	304.71	301.36	303.55	297.51	299.89	300.9	298.42
309.1	306.63	305.42	306.64	303.41	301.07	301.89	307.33	303.16	302.69	302.57	302.82	300.82	303.56	307.68	303.61	303.57	301.69	304.77	302.28	300.39	300.01	304.31	303.41	301.08	304.51	303.77	308.32	303.71	306.01	303.13	301.26	308.29	303.96	304.58	303.64	306.61	306.92	305.01	307.84	303.65	304.93	305.22	303.29	303.85	302.38	301.6	306.34	305.51	304.02
294.31	296.53	291.22	296.54	294.92	294.5	294.67	297.65	295.66	296.14	293.3	297.06	296.01	295.4	295.09	298.16	293.32	295.83	295.24	295.09	294.37	295.85	293.56	294.93	294.77	293.49	295.03	297.51	294.69	296.82	296.57	292.21	294.45	295.59	295.48	293.57	297.14	292.05	297.25	296.92	296.16	293.18	296.33	293.88	293.6	294.72	293.99	295.02	298.18	293.82
295.56	295.11	294.54	294.45	294.91	295.67	296.53	298.52	293.9	291.65	299.78	294.74	292.47	295.63	295.42	294.77	297	294.73	292.37	293.55	297.64	294.05	296.56	294.59	294.73	291.24	293.86	292.64	294.24	294.45	296.85	297.93	293.46	297.2	291.22	295.78	292.96	295.13	292.82	292.76	293.99	297.14	294.88	294.25	291.59	293.69	294.58	290.37	294.74	295.72
316.44	315.35	313.17	317.08	315.6	317.27	318.8	317.6	313.19	318.5	317.69	315.72	313.98	312.38	319.56	316.18	317.63	316.04	315.63	313.75	314.8	314.4	314.75	318.75	313.62	314.26	314.22	316.86	316.02	315.75	317.17	317.26	315.9	317.55	317.33	317.6	315.78	312.33	317.48	314.71	318.12	317.17	315.5	315.26	314.61	313.44	317.79	313.59	318.9	315.29
313.3	314.9	314.13	315.49	312.93	315.82	312.99	312.76	314.07	316.01	313.11	315.82	313.79	312.55	317.81	315.62	316.97	317.72	318.23	312.38	312.75	316.87	315.51	313.59	315.19	313.14	316.39	316.91	318.09	318.92	311.81	314.91	316.44	313.7	315.14	312.26	317.5	312.1	313.73	312.55	314.23	314.27	315.01	315.61	318.3	312.44	315.05	318.29	314.83	312.42
314.45	316.3	313.66	318.28	313.52	314.96	318.36	313.47	315.54	312.9	317.56	317.28	312.12	319.49	317.36	314.63	318.82	314.87	318.31	318.96	312.31	315.5	316.39	312.02	316.41	317.31	313.96	316.92	315.49	315.69	317.73	313.43	314.39	316.73	317.95	314.23	318.18	317.7	313.03	310.64	314.05	315.33	314.16	313.31	317.9	316.68	318.19	316.72	314.86	317.5
319.69	314.46	315.5	312.46	316.11	315.21	315.42	315.22	314.19	311.39	316.06	310.98	313.87	315.52	316.69	313.85	315.65	315.09	312.67	313.42	317.66	312.53	317.37	313.37	317.22	313.25	314.62	316.74	312.4	316.9	316.33	313.92	317.87	313.49	318.09	321.58	314.28	314.33	314.01	316.02	313.86	317.2	317.1	312.29	316.92	317.35	314.32	314.49	315.13	316.12
326.75	326.8	324.73	324.45	328.61	325.08	325.99	327.37	328.34	325.15	328.4	325.54	330.39	326.29	328.06	328.48	325.08	332.35	329.64	329.4	325.13	326.44	331.22	328.27	324.67	328.89	327.11	324.93	327.29	326.91	328.2	326.65	325	330.58	326.83	328.38	326.55	328.17	325.28	328.2	325.58	327.19	330	333.06	329.34	326.14	328.58	325.62	328.4	326.76
321.76	318.04	314.38	321.44	318.14	319.92	318.76	319.32	318.85	316.52	318.07	320.74	316.03	320.86	315.13	318.2	318.7	317.92	316.35	317.08	321.22	318.67	318.36	317.66	318.56	318.47	319.81	319.11	322.64	317.1	319.82	317.32	321.16	315.62	317.6	318.91	316.53	319.7	318.18	316.26	318.04	317.06	316.6	312.9	314.61	321.77	316.44	319.87	316.53	318.46
312.46	312.92	317.73	310.74	311.82	312.79	313.6	312.84	310.78	317.53	316.95	314.81	315.72	313.5	319.88	312.7	310.16	309.23	313.24	314.26	313.51	314.25	310.55	313.17	316.08	314.26	312.23	313.43	314.09	316.16	311.68	314	314.79	316.2	311.52	315.34	313.06	316.39	312.57	312.51	310.87	315.98	315.56	311.6	314.57	313.21	313.53	311.68	314.03	311.47
304.67	305.78	304.35	304.79	303.19	304.84	305.01	306.36	304.36	300.02	302.27	301.17	302.99	300.39	305.77	304.29	305.68	305.36	303.03	304.3	303.32	300.95	305.33	305.44	302.46	305.2	303.21	304.64	304.92	304.15	309.78	302.52	303.41	303.55	304.1	301.03	305.94	303.28	303.4	305.19	306.88	303.41	305.56	303.24	302.94	304.19	306.49	301.44	307.93	302.27
299.38	298.62	300.25	297.32	299.99	296.44	296.07	296.19	295.99	294.45	297.38	301.93	299.07	301.34	296.62	296.23	295.45	298.87	297.05	293.68	297.04	294.56	297.8	295.29	297.63	295.47	296.92	297.68	296.54	297.26	295.88	297.39	295.86	295.03	297.32	293.9	298.17	296.08	294.06	296.79	293.8	297.86	297.3	296.38	297.5	296.58	298.28	297.76	294.87	299.29
301.43	300.95	301.54	302.1	299.64	305.19	303.74	302.34	305.15	305.33	303.4	304.72	306.15	301.04	298.58	303.07	304.02	299.5	303.49	303.52	302.89	305.25	302.92	303.29	304.96	306.33	301.67	299.76	303.73	304.01	301.01	304.35	301.21	302.16	301.98	305.96	304.64	304.75	301.3	301.59	301.32	303.88	302.55	302.59	302.78	306	302.61	303.75	305.27	306.32
326.68	326.52	329.53	326.16	329.47	326.86	324.9	329.38	328.36	324.47	326.4	328.09	328.22	328.38	328.03	328.54	327.51	326.73	325.08	328.62	325.25	324.88	326.71	328.24	325.14	327.14	327.46	330.09	328.82	326.82	324.73	328.57	327.82	326.7	325.01	325.59	327.27	327.41	329.91	324.1	325.61	325.31	327.06	326.6	331	328.3	330.53	327.86	328.81	324.25
313.67	316.37	314.71	312.12	313.01	316.48	312.86	316.67	312.34	315.82	315.92	316.14	314.08	316.85	313.69	312.93	317.99	315.49	315.77	316.2	316.53	317	315.91	311.65	314.4	311.87	313.88	316.17	316.5	314.79	317.02	316.54	315.62	315.26	316.78	312.81	312.21	315.45	316.12	318.05	314.03	316.22	314.75	315.06	316.39	316.04	316.42	315.48	312.77	313.89
295.06	291.9	290.49	291.6	294.41	297.03	288.14	293.48	294.01	294.68	292.97	292.02	294.45	290.11	295.13	294.64	296.34	292.38	294.03	293.51	291.28	295.84	294.76	295.02	294.64	293.11	292.66	296.59	295.35	294.46	293.92	293.81	296.24	294.98	293.64	296.36	289.83	293.82	294.06	295.44	293.08	294.8	292.35	294.13	297.8	291.76	293.86	297.31	293.95	293.92
322.86	324.75	324.12	322.69	324.61	321.62	328.44	322.52	323.5	322.71	326.29	326.23	325.25	324.54	323.95	324.64	325.88	325.13	322.63	325.16	324.38	325.1	326.75	323.6	326.78	324.79	324.38	323.93	322.85	325.13	323.7	326.54	325.2	326.46	324.49	325.5	326.61	324.67	323.45	324.07	327.3	323.89	326.43	325.69	321.5	327.71	325.33	326.89	326.29	327.72
305.7	305.34	303.62	302.92	306.39	302.3	303.98	306.64	301.91	303.74	304.85	301.6	303.97	307.24	302.77	304.91	304.17	306.08	304.26	305.75	302.94	306.2	304.88	304.45	301.98	303.3	304.61	303.91	305.46	304.65	302.79	303.76	304.72	304.85	305.2	304.93	301.82	308.88	303.15	300.26	305.08	305.93	304.14	301.14	307.65	305.99	304.76	304.88	304.69	304.07
310.25	311.68	306.13	308.11	307.28	310.37	307	309.34	308.87	313.82	307.96	306.28	309.71	311.36	308.98	307.56	307.56	307.64	309.54	308.67	312.63	311.93	309.83	308.33	314.42	305.69	310.11	313.21	306.28	307.81	305.89	307.6	311.41	312.16	304.91	307.99	310.67	307.13	308.63	309.17	306.25	306.72	308.67	307.62	308.98	310.38	311.27	306.75	312.25	310.43
323.54	326.01	326.07	322.77	322.5	322.64	321.08	324.89	324.83	322.91	327.03	323.91	324.77	324.76	325.97	320.96	325.57	325.39	320.28	327.29	321.9	324.7	323.65	323.31	323.55	323.81	327.65	325.24	324.91	324.57	321.38	324.27	327.33	325.58	323.03	324.36	325.21	327.48	328.11	323.66	323.52	325.74	324.94	323.83	326.63	323.49	325.27	322.34	326.7	326.85
301.43	301.82	302.73	301.25	301.73	303.58	307.91	303.19	304.95	303.22	304.42	301.15	304.83	303.91	306.95	302.56	305.19	301.29	305.31	301.86	304.76	303.53	298.57	306.87	301.08	304.8	304.49	301.36	304.16	304.5	301.34	305.38	304.17	301.28	302.36	301.49	304.12	303.45	302.6	303.85	305.67	300.89	305.36	304.35	305.19	308.35	306.58	300.53	299.95	305.67
304	302.97	304.58	301.71	306.2	305.41	303.53	305.2	301.91	304.07	302.02	304.31	303.33	306.06	303.99	299.3	304.78	301.27	307.43	306.08	303.14	306.92	304.09	303.54	302.89	299.58	307.23	302.31	303.6	304.46	303.88	301.26	302.19	303.46	300.05	303.81	302.39	303.92	303.46	299.89	300.83	301.73	302.6	303.03	303.45	304.56	301.81	302.07	305.07	301.09
295.94	297.01	294.65	298.48	298.04	298.52	295.57	295.65	297.27	295.08	299.75	293.99	297.1	296.84	300.82	297.13	296.62	295.18	295.81	298.59	296.58	301.04	297.67	299.85	296.96	296.34	297.72	297.43	296.25	296.81	299.63	296.05	297.77	296.28	297.86	298.02	294.87	298.21	294.65	297.5	294.35	297.43	297.23	298.14	298.72	296.55	293.53	296.37	295.53	293.05
306.83	311.09	306.21	303.88	306.44	304.9	304.23	308.35	305.61	307.35	307.12	305.34	305.61	307.07	305.56	306.41	306.92	305.2	303.64	304.97	306.46	305.34	306.01	305.3	307.86	307.28	306.4	307.19	306.78	307.72	304.97	304.86	305.24	305.46	307.66	310.5	303.29	304.64	308.27	304.19	303.25	306.22	303.91	305.68	303.25	308.68	305.73	309.21	306.04	307.41
309.01	315.09	310.51	307.69	309.99	312.62	307.42	310.63	311.94	310.27	309.76	309.53	307.37	310.53	312.19	309.81	310.84	310.47	307.59	307.68	309.08	309	312.43	308.5	305.74	309.48	306.62	310.27	312.25	306.9	310.58	311.47	310	310.18	310.49	309.46	309.23	309.17	307.58	310.02	309.82	309.43	311.05	308.2	311.24	311.07	310.08	308.32	311.34	309.9
307.99	306.44	311.99	306.92	308.28	307.85	307.32	307.36	307.19	304.79	306.91	306.47	308.82	306.14	304.98	306.91	307.75	305.54	305.99	306.62	310.75	306.3	303.97	306.42	309.34	309.3	306.57	306.68	306.4	307.43	305.74	303.71	307.94	306.2	303.92	307.8	310	309.32	307.38	306.24	308.7	302.49	305.34	308.63	308.4	309.54	307.41	310	303.47	309.47
304.21	309.5	307.65	301.19	305.05	310.29	310.23	306.96	306.07	306.7	307.32	309.66	304.58	305.14	307.81	309.05	309.61	306.97	307.61	307.33	308.83	303.47	307.16	307.64	308.87	311.31	305.2	306.62	307.14	304.24	310.5	304.53	307.13	303.56	305.12	309.68	305.3	305.08	309.55	304.6	304.55	308.69	304.97	309.12	308.64	311.41	305	308.36	305.18	310.55
306.6	306.69	307.83	305.52	306.06	304.18	309.04	311.95	306.61	306.96	304.84	305.48	307.55	307.74	304.69	305.64	307.27	307.93	300.35	304.39	305.9	307.52	308.06	306.81	302.68	308.39	307.87	308.09	309.99	304.28	304.39	306.68	307.66	305.9	304.74	304.32	305.49	306.73	307.74	304.36	304.58	308.51	306.44	306.37	307.74	305.94	304.61	305.3	307.98	309.18
318.75	318.49	321.46	322.03	319.16	319.63	318.93	317.67	319.51	320.63	318.33	318.7	319.75	317.75	323.03	317.99	320.12	322.92	320.64	318.86	317.95	317.09	317.71	322.23	319.13	317.53	316.91	319.15	317.8	323.22	318.44	318.65	321.02	317.34	316.02	320.38	322.25	321.34	319.62	317.05	317.97	319.63	320.44	320.61	318.11	319.06	317.29	318.49	320.98	317.98
316.87	319.82	319.28	320.37	317.59	316.38	314.62	320.26	318.26	321.13	316.11	318.61	319.65	321.17	315.32	317.05	316.23	321.63	315.2	318.54	320.86	316.17	318.69	315.73	314.86	318.25	315.94	316.3	318.43	317.97	318.25	319.37	316.2	318.74	318.84	318.83	315.28	317.86	318.9	316.85	316.29	317.95	317.42	318.68	322.29	320.73	320.78	318.6	320.15	318.52
315.21	316.69	312.79	316.09	310.27	308	314.79	315.5	314.57	311.98	311.84	315.25	313.31	315.62	317.7	315.62	312.38	317.3	312.55	313.96	312.03	317.94	315.57	314.7	314.9	313.54	314.73	311.56	313.5	320.76	314.84	318.33	316.36	318.8	312.77	313.67	314.34	316.91	320	313.84	313.12	317.24	315.14	319.89	315.44	314.04	314.21	315.52	317.46	312.57
297.42	296.09	293.49	294.31	298.66	296.27	292.29	297.18	292.98	295.71	297.15	296.1	296.25	296.03	295.45	297.09	293.81	294.93	297.24	296.74	292.95	295.93	294.04	294.96	291.71	294.32	297.26	296.16	295.88	295.17	294.98	292.62	296.38	296.02	292.3	295.53	297.03	295.23	298.67	294.23	297.62	295.65	294.47	296.48	294.86	293.69	290.72	297.18	294.34	291.94
292.99	300.72	293.91	293.16	295	296.65	298.01	295.44	296.87	297.47	293.06	296.72	293.66	296.5	296.07	295.05	294.83	296.61	295.73	295.82	295.87	292.69	295.56	294.72	295.11	296.58	292.48	292.55	296.67	293.73	297.04	294.02	295.49	293.78	294.24	296.03	294.27	295.39	294.73	295.34	293.19	296.05	297.34	294.44	297.83	295.83	295.81	295.21	295.03	292.81
306.38	305.33	301.36	305.18	305.97	306.19	305.56	303.08	304.73	302.79	303.58	301.02	303.88	302.51	305.21	305.42	304.93	301.26	305.37	302.33	305.58	302.25	307.94	305.05	302.06	305.16	303.44	303.35	303.85	302	302.06	302.69	305.22	303.41	310.45	303.86	306.96	304.62	302.75	303.39	303.56	304.75	300.55	302.63	303.67	305.68	304.25	305.65	300.65	306.25
306.38	304	300.73	307.65	306.64	305.73	305.75	303.51	304.19	303.53	304.81	306.59	305.62	302	306.39	303.95	304.42	305.23	307.45	307.68	304.44	303.65	307.27	306.76	306.25	306.42	305.63	304.23	305.44	303.95	306.68	306.95	305.16	305.13	305.62	304.58	301.6	303.15	307.1	303.82	304.81	304.46	305.53	302.61	305.67	303.68	302.17	305.29	304.61	304.77
297.25	296.21	294.71	298	292.21	294.16	291.65	291.71	295.05	293.64	294.98	292.9	291.23	296.05	297.93	296.1	296.16	293.91	296.82	293.52	297.03	294.36	294.81	294.2	293.63	292.26	293.81	295.18	294.46	295.62	293.76	290.55	294.84	294.75	292.32	296.13	292.85	294.78	294.48	296.97	295.57	293.57	295.02	295.82	294.72	296.37	295.35	292.92	295.06	295.11
318.72	317.14	319.02	319.31	314.69	318.31	318.16	317.09	318.29	316.34	316.28	317.02	315.41	318.04	321.74	319.11	317.86	318.63	320.34	317.1	319.1	320.29	313.4	318.65	318.87	318.71	321.47	317.66	321.1	316.97	321.19	315.9	320.15	319.98	316.85	319.73	320.97	319.4	320.85	319.44	316.23	318.05	317.06	315.56	315.66	320.17	320.53	319.82	315.29	319.76
305.12	301.07	302.39	302	302.74	304.14	300.76	304.42	303.38	299.93	301.99	301.47	304.27	300.91	300.44	304.34	302.37	302.12	302.85	301.37	302.68	305.25	303.18	302.74	301.14	303.16	304.77	306.5	300.16	302.99	300.29	303.03	302.81	302.39	301.88	301.3	302.88	301.92	304.04	305.09	302.66	304.73	306.02	301.68	304.11	306.48	303.94	300.38	306.31	307.96
317.49	319.11	316.21	320.67	316.67	317.24	319.17	316.71	316	318.21	319.49	318.05	314.16	319.01	317.99	318.02	318.89	318.09	312.77	321.93	320.08	316.25	319.31	317.6	316.83	316.1	314.82	318.88	316.32	320.42	320.14	317.56	316.56	316.65	318.7	319.12	315.9	317.51	318.34	319.03	321.46	320.53	319.17	311.63	321.81	319.91	316.78	317.75	318.68	321.03
296.55	294.49	295.67	295.24	292.41	295.85	292.96	295.83	294.88	294.61	292.93	295	295.92	293.41	296.51	294.9	296.08	296.69	294.56	293.72	296.7	294.78	294.14	291.38	294.43	294.43	295.79	292.7	294.53	293.67	294.92	295.72	298.43	296.79	294.52	290.78	296.73	295.48	295.8	293.48	296.45	293.65	292.65	293.52	297.57	291.81	298.25	292.64	294.15	292.81
311.46	307.77	312.46	313.04	307.87	311.95	310.73	311.52	310.77	314.91	309.67	313.59	312.9	313.67	312.75	312.1	313.07	312.29	310.93	311.62	312.18	312.89	313.43	311.7	314.2	310.74	307.76	316.43	310.73	312.87	311.33	311.06	313.85	309.11	309.72	313.57	314.31	309.45	314.26	308.87	313.19	312.67	312.43	310.85	313.3	313.47	313.86	316.02	313.05	310.89
318.08	313.21	315.66	314.69	315.26	313.69	317.06	314.67	310.61	315.06	313.89	318.59	316.27	317.53	312.91	315.85	313.98	316.45	315.52	315	315.79	312.36	316.42	316	316.96	315.17	313.36	315.31	316.96	317.16	314.65	313.04	310.33	315.73	315.54	317.9	314.47	313.28	315.95	314.45	313.7	320.96	315.35	316.26	312.93	314.5	310.44	314.99	314.27	317.86
304.79	305.45	303.72	305.08	306.07	305.04	306.26	307.59	309.47	305.26	303.69	304.63	305.25	304.69	306.86	306.69	305.02	305.75	303.33	303.22	302.8	307.71	306.78	305.51	307.37	306.16	306.56	305.18	306.19	307.08	302.78	301.91	304.43	305.1	305.97	309.57	307.62	306.88	304.93	306.38	305.58	306.01	306.88	305.85	303.97	307.35	303.28	305.9	306.45	305.69
312.02	316.07	314.31	312.96	309.72	313.56	313.02	312.2	314.02	310.7	314.74	311.71	316.06	312.64	313.12	311.56	317.09	313	313.14	313.02	315	312.59	310.67	310.55	314.17	312.28	311.16	312.85	315.01	312.31	311.76	310.57	313.34	318.71	312.64	310.77	314.12	311.19	316.25	313.81	310.17	310.42	312.79	308.88	311.11	314.08	309.1	312.35	311.63	314.95
324.75	324.35	325.68	330.23	330.48	326.61	328.22	329.01	329.17	327.5	329.15	329.21	328.57	327.53	324.95	325.97	325.37	328.02	325.9	330.35	326.39	324.57	327.76	331.11	326.82	325.17	330.89	328.18	327.63	327.37	327.3	329.67	331.14	329.48	330.92	326.42	328.37	327.11	331.02	327.95	328.93	324.87	327.89	330.54	329.25	326.78	325.36	327.84	328.62	325.77
313.84	313.09	313.13	315.96	313.93	312.21	311.37	315.26	315.3	312.53	312.55	311.24	311.86	311.65	313.47	312.05	312.01	315.77	314.42	312.55	313.9	315.02	314.31	317.25	313.01	312.47	314.58	310.76	312.88	313.9	313.72	312.12	315.15	313.19	314.97	316.91	316.09	315.25	312.59	314.02	310.4	313.79	311.79	313.42	316.29	315.34	313.35	313.86	311.45	315.32
313.26	315.02	314.45	312.73	312.03	314.49	314.61	315.34	319.27	314.24	313.54	308.42	314.8	312.44	312.81	314.14	318.52	313.59	313.02	316.74	310.98	317.06	315.34	317.21	314.98	315.74	312.88	312.19	310.07	316.6	315.68	313.71	314.09	313.21	315.27	314.81	311.99	316.49	315.14	313.04	314.22	311.76	315.28	316.61	314.87	312.05	312.65	311.83	313.05	312.93
308.72	304.6	310.19	307.11	307.87	307.06	307.78	302.74	311.28	307.13	306.35	309.19	306.51	307.13	304.01	305.26	307.37	306.97	305.19	303.56	305.77	302.29	308.99	307.91	306.62	306.82	305.97	304.26	304.16	307.43	304.6	306.35	302.87	305.3	306.06	303.6	305.42	306.2	308.39	302.47	305.3	307.57	305.47	305.27	306.46	303.63	307.54	307.33	306.12	307.37
311.28	313.3	314.52	314.42	313.18	311.75	315.03	312.31	312.72	309.48	312.5	312.66	314.04	316.45	312.21	311.83	310.88	312.68	316.41	311.07	312.89	311.12	311.91	312.69	312.16	315.88	315.43	310.48	310.06	312.04	314.51	316.72	317.12	315.65	312.61	312.71	314.08	312.23	309.32	314.12	313.2	314.66	313.71	312.62	309.85	314.91	315.71	311.38	313.46	316.25
312.64	317.49	313.51	313.94	314	315.73	314.12	314.34	312.71	313.72	313.64	317.03	314.91	315.39	311.12	317.33	317.07	314.44	314.58	314.56	315.86	313.58	314.72	316.63	313.65	312.81	315.3	315.49	312.05	318.54	313.77	313.81	316.12	317.63	314.2	314.22	314.49	316.36	314.28	313.81	314.72	315.92	314.49	311.4	317.34	317.81	313.46	317.12	309.61	314.98
329.69	327.33	328.52	327.27	333.81	329.68	329.87	330.12	330.59	327.74	330.17	330.85	326.57	328.21	329.69	330.82	329.91	330.25	331.52	325.31	324.59	331.19	324.41	329.45	331.62	327.04	328.72	330	326.19	331.4	327.5	329.63	324.37	328.23	325.51	327.43	327.7	327.87	325.08	328.26	329.33	327.89	326.57	327.66	329.33	327.96	327.83	328.6	329.29	327.34
328.02	332.72	329.07	329.08	324.6	329.94	326.07	330.26	329.63	326.77	330.31	327.42	327.1	324.53	328.44	325.92	329.84	327.46	332.42	329.87	330.89	332.19	326.15	329.05	329.31	326.33	331.86	328.83	334.82	328.73	330.42	327.9	330.9	327.39	330.21	330	332.57	327.3	327.28	328.02	324.96	330.87	326.69	332.17	327.49	327.17	324.75	326.41	331.55	331.23
300.81	305.18	307.09	307.28	305.4	304.34	306.2	303.57	304.21	306.4	306.13	303.74	303.88	302.93	299.98	304.66	300.47	307.61	303.01	303.33	305.13	305.36	303.69	304.37	300.12	304.74	303.6	304.69	303.69	303.7	306.12	302.88	306.53	301.26	308.9	304.06	302.43	304.31	307.73	302.88	303.97	305.96	302.79	302.43	302.8	306.81	303.29	304.5	302.35	305.97
314.1	313.55	316.05	309.6	310.72	310.77	314.98	312.85	315.27	312.87	314.58	314.48	316.58	316.17	311.4	312.18	312.14	314.45	314.34	312.09	316.32	313.77	313.07	314.62	313.82	312.61	314.2	313.41	310.77	314.92	314.85	314.55	312.74	314.53	316.91	316.91	314.98	314.88	309.65	313.04	312.47	313.7	316.62	313.91	312.8	311.4	315.7	311.86	314.06	313.89
305.58	301.54	304.93	301.22	307.07	304.09	303.32	299.08	304	303.22	304.97	307.71	304.75	303.35	304.58	303.29	304.83	301.3	304.82	304.01	302.07	303.14	303.01	304.29	303.29	303.97	304.45	302.77	302.96	302.42	302.76	306.69	302.22	306.66	303.32	305.87	306.16	305.3	303.86	304.06	304.56	302.58	304.93	303.03	301.15	302.17	300.81	301.57	304.6	304.59
302.49	303.05	302.51	307.15	305.24	304.76	301.4	308.75	305.07	304.73	303.96	303.25	302.65	305.41	302.5	305.91	306.04	304.77	305.52	307.36	305.98	302.76	306.26	305.46	304.36	305.95	305.22	303.55	305.87	305.51	307.61	303.77	304.73	305.45	305.88	304.27	302.28	301.7	305.82	306.87	303.43	303	304.61	302.52	305.33	303.58	303.68	305.35	305.11	304.65
305.57	305.05	305.31	302.59	303.23	304.85	299.87	304.67	304.65	305.13	306.31	307.93	306.79	304.89	303.7	305.76	306.6	302.85	304.14	302.32	308.27	306.48	303.36	307.01	304.49	304.48	309.43	306.02	301.91	305.68	303.85	302.45	305.38	303.11	302.59	303.32	306.3	309.53	307.19	307.08	303.14	300.67	302.81	308.4	305.03	302.57	302.11	307.35	304.99	304.58
312.02	310.44	311.89	311.06	310.71	311.91	314	314.85	311.8	314.09	313.87	315.33	313.12	311.13	309.85	314.24	312	313.07	313.23	309.38	311.1	308.75	312.26	310.69	311.68	311.13	313.95	310.64	311.1	313.28	311.45	309.38	311.61	312.12	314	311.65	307.64	315.05	314.18	314.6	309.9	312.82	310.83	316.03	316.44	312.93	314.38	313.9	313.65	311.29
321.44	328.27	322.57	322.59	322.36	320.9	324.1	327.56	324.29	327.87	325.37	326.18	322.67	325.12	326.74	326.1	326.99	328.22	326.76	323.4	327.45	325.95	324.38	325.87	325.68	324.15	326	326.04	323.37	326.51	324.5	326.37	322.6	327.66	326.73	326	324.36	321.43	325.42	322.62	325.29	324.47	326.31	326.96	326.29	320.33	325.3	328.9	326.14	324.71
314.13	312.1	312.64	313.22	310.95	311.24	312.81	312.63	311.01	312.47	310.51	311.62	314.13	315.43	312.36	312.97	311.98	314.7	313.73	314.46	312.05	313.84	313.73	311.15	312.43	317.15	312.31	314.11	313.39	311.11	314.56	314.6	316.07	315.05	312.32	314.98	311.3	315.26	314.95	318.93	312.13	311.35	314.53	314.38	314.88	313.05	316.86	314	312.89	313.62
311.14	312.87	318.28	310.76	314.53	310.28	316.23	315.53	315.93	315.67	315.4	316.12	314.42	313.83	315.04	309.49	312.32	315.41	318.93	315.26	314.97	315.56	316.29	317.02	314.59	314.27	313.22	312.2	313.59	313.05	317.58	318.75	317.26	315.4	315.75	312.4	316.33	317.2	315.34	316.16	314.53	313.39	313.66	312.42	315.23	315.88	314.67	316.43	312.01	314.08
305.79	308.57	310.07	310.27	312.76	309.87	311.6	310.57	311.77	310.93	313.4	311	309.55	312.18	310.76	315.13	309.52	312.36	309.69	309.51	313.09	311.07	312.38	312.83	311.81	310.7	313.96	311.31	314.06	311.57	311.08	312.63	311.94	312.07	314.69	312.1	311.03	312.6	310.23	309.8	312.72	309.58	312.17	308.45	313.53	310.93	312.21	312.32	311.79	310.13
299.99	296.7	298.95	302.83	302.14	303.4	301.31	303.46	299.05	303.18	300	301.74	300.82	301.43	298.44	300.54	303.68	300.09	303.14	299.94	298.03	302.08	299.43	300.43	300.93	300.21	299.14	302.09	300.42	300.03	303.17	303.23	301.47	302.98	300.75	297.63	301.83	304.33	299.91	300.42	301.31	303.54	301.17	303.33	299.49	305.58	299.81	296.85	300.73	299.61
302.59	302.76	302.45	300.06	301.39	302.57	299.51	297.05	301.12	299.99	300.08	303.62	302.3	302.34	302.25	301.96	299.98	301.2	300.49	298.78	299.22	300.91	300.85	304.17	300.46	299.12	296.93	300.99	302.87	301.07	303.05	300.95	298.55	299.98	301.01	300.02	298.64	301.9	301.5	300.1	302.65	303.52	300.95	303.41	303.06	300.49	300.28	300.37	298.7	298.98
294.2	298.09	293.78	293.13	295.81	292.64	294.72	294.34	292.98	293.78	292.06	292.83	294.79	297.98	295.74	293.53	298.45	293.39	294.03	295.06	295.93	292.53	293.09	290.32	294.02	294.24	293.48	294.53	294.56	297.66	293.24	297.86	291.57	294.22	293.2	298.6	296.48	296.16	296.6	291.26	291.84	290.73	287.94	291.51	291.91	294.11	293.11	294.46	295.02	293.32
308.22	306.58	301.76	304.75	302.15	304.89	301.73	309.8	305.03	304.66	301.47	303.93	303.23	305.64	304.56	303.15	306.59	303.59	303.32	301.22	303.91	302.96	305.67	304.61	304.27	304.38	301.6	303.94	305.69	305.3	306.87	303.93	304.29	300.95	304.31	303.75	304.01	300.69	302.92	304.97	302.03	307.23	303.15	304.28	305.21	304.49	301.4	302.34	304.52	303.98
302.24	305.51	301.22	305.11	304.44	304.23	301.74	304.03	301.71	302.52	303.17	302.92	302.19	302.11	303.32	303.96	300.78	304.24	302.84	303.43	302.67	304.45	305.34	303.17	306.1	301.1	302.18	306.4	302.2	306.54	303.7	305.73	303.42	303.9	304.72	303.92	301.71	300.63	306.24	300.45	308.59	303.07	306.75	304.02	303.38	304.76	303.07	300.54	303.75	305.18
291.75	294.69	294.09	291.06	292.14	294.91	294.04	293.67	292.47	292.87	295.1	294.11	293.94	297.84	291.62	291.28	297.6	297.66	293.62	292.99	293.56	294.42	298.05	292.29	293.8	292.11	295.84	293.43	294.74	294.77	294.35	296.13	292.02	294.48	291.04	292.33	296.2	292.6	292.6	294.81	293.89	293.17	298.74	294.95	293.56	293.4	293.36	296.53	291.3	293.88
314.08	312	315.08	314.56	313.14	316.41	313.67	312.44	310.83	318.53	315.25	316.19	316.74	312.59	317.61	313.1	314.96	310.69	312.77	314.42	314.19	316.49	315.51	319.55	312.72	311.9	312.58	315	310.82	318.17	314.86	311.99	310.19	314.3	316.52	310.5	311.51	313.58	316.48	313.43	315.52	312.93	316.51	315.12	311.25	310.99	313.5	317.43	315.77	311.72
303.9	303.11	300.29	302.56	299.78	303.29	302.69	302.25	299.24	300.3	302.98	306.43	298.85	300.46	300.19	301.02	302.54	305.3	301.08	302.44	301.35	306.98	301.26	303.93	301.35	305.93	303.28	305.04	300.11	301.37	305.14	300.34	301.46	302.89	303.27	303.23	301.41	302.56	301.56	303.49	304.43	301.2	301.93	300.97	298.96	299.02	300.22	306.45	300.26	304.87
318.07	319.65	318.58	320.41	318.91	316.08	315.11	318.01	316.02	316.9	315.33	316.39	319.01	318.59	316.14	320.7	316.76	313.52	315.94	318.42	318.93	321.57	315.43	317.69	318.52	318.55	320.77	321.83	320.02	316.26	316.94	317.7	318.11	318.43	317.64	319.7	322.87	315.87	314.2	315.45	318.12	317.38	316.04	316.47	319.49	318.78	316.71	318.45	317.21	317.55
301.7	303.4	305.52	308.14	304.97	303.05	305.47	305.51	302.86	304.78	305.45	301.02	305.67	303.34	306.47	302.31	306.26	306.76	306.05	302.62	304.93	301.21	306.21	303	304.67	304.61	303.07	300.7	305.77	303.71	304.5	304.32	301.27	303.47	303.46	301.28	304.26	301.85	305.74	305.76	302.56	307.04	306.59	301.65	302.11	302.95	303	307.34	300.96	300.03
301.03	299.84	299.93	299.95	298.44	299.02	297.48	298.24	298.27	298.14	298.76	304.12	296.97	299.69	298.67	299.75	298.35	300.11	301.75	301.14	298.11	301.79	300.78	299.48	302.78	301.01	301.02	298.85	301.7	298.72	302.93	301.9	299.73	300.58	301.6	298.99	298.35	299.82	302.55	297.86	299.07	299.24	299.2	300.39	300.26	299.3	300.3	298.41	298.03	298.7
322.34	325.61	325.44	330.51	328.71	323.58	331.35	324.85	329.73	327.5	326.21	326.85	327.88	325.33	329.44	330.48	325.8	328.09	330.66	326.28	325.5	326.79	325.25	326.51	326.48	326.13	327.2	326.38	325.73	325.74	328.41	330.25	328.43	326.44	328.05	326.99	327.95	329.09	326.07	325.43	326.94	328.72	328.74	327.52	327.17	327	324.01	326.01	324.91	328.55
305.51	303.76	306.47	304.27	303.42	308.03	301.86	305.61	306.89	305.86	304.75	302.33	303.17	303.55	304.28	303.58	304.34	302.53	303.45	307.22	305.14	305	305.05	306.74	308.31	306.32	303.94	305.29	306.61	304.26	305.94	300.71	305.32	306.73	304.93	304.69	305.37	309.14	301.97	301.41	305.17	305.4	305.06	300.49	305.67	304.89	304.44	304.06	301.86	306.96
320.7	317.04	317.41	318.3	316.64	321.63	315.75	317.1	319.14	315.9	320.95	317.13	316.03	318.33	321.72	321.69	317.91	320.38	320.71	323.64	319.88	314.68	319.81	316.87	319.28	316.46	319.25	317.56	318.04	323	318.69	320.37	317.56	320.74	318.06	320.98	317.72	319.59	317.86	319.16	320.19	318.33	318.5	316.82	318.81	318.96	320.52	318.02	314.57	319.18
303.06	302.12	306.4	307.71	305.1	304.83	303.81	303.06	304.52	307.29	305.5	305.56	304.56	306.39	303.82	305.62	305.23	303.54	305.52	306.26	309.56	308.28	304.54	303.12	303.98	306.54	303.06	305.29	304.29	304.93	308.19	304.52	305.88	305.97	307.47	306.59	304.39	310	309.45	306.42	304.17	306.08	303.13	304.18	304.47	301.62	308.23	306.63	305.13	302.84
309.59	309.81	312.25	312.67	311.29	314.74	311.29	309.21	312.83	313.66	310.47	311.97	310.54	313.22	314.77	316.19	308.71	312.37	313.26	311.39	311.65	313.7	313.62	312.79	313.28	311.07	313.38	313	310.95	309.09	314.32	313.83	311.48	314.57	309.53	310.23	314.84	311.89	312.78	313.9	311.05	312.81	311.72	310.83	315.88	312.87	312.9	312.44	316.03	310.99
302.69	301.96	304.72	300.87	301.85	309.32	301.06	303.8	303.02	306.04	301.91	302.98	302.75	304.2	303.15	304.83	304.79	298.67	301.67	302.92	301.09	304.77	303.09	307.37	302.57	302.81	304.47	303.72	302.5	301.9	304.92	303.73	304.19	303.26	303.64	302.9	302.7	306.74	305.37	305.81	300.53	305.15	302.97	305.09	302.17	304.68	300.38	304.55	301.9	301.24
324.52	325.37	326.79	327.69	329.85	328.95	324.9	328.88	325.78	326.55	326.5	330.63	325.8	329.49	329.79	329.39	326.89	330.23	326.94	327.94	323.94	326.08	329.46	325.52	328.4	327.6	328.11	325.5	325.98	326	322.34	325.73	326.78	328.44	325.52	328.43	325.25	328.14	329.92	329.08	326.82	328.82	328.8	329.96	328.22	327.07	328.03	327.4	329.18	327.79
312.76	314.84	311.94	315.69	313.69	313.49	318.69	317.45	310.56	312.2	313.3	314.36	311.61	312.82	317.45	313.39	314.68	315.1	314.66	312.72	315.55	312.39	314.82	312.51	311.62	315.81	313.04	316.96	317.06	314.57	313.17	315.94	316.88	313.68	314.67	313.55	314.73	314.22	313.48	318.72	311.58	312.25	312.9	314.42	312.06	310.8	315.11	313	315.42	311.3
318.14	316.85	318.77	318.05	318.18	317.71	317.91	319.76	318.15	316.42	318.5	317.22	318.83	318.83	318.95	314.99	321	319.81	320.73	319.08	318.83	318.81	317.48	317.61	321.25	320.53	316.03	319.38	319.83	317.65	319.22	317.93	318.76	316.36	316.9	317.98	316.68	318.28	318.56	317.54	317.69	316.83	314.09	316.58	318.6	318.84	318.27	320.54	321.97	319.99
311.97	316.02	312.42	314.03	314.64	313.82	310.74	316.32	311.43	314.72	315.18	314.36	310.5	311.04	311.44	312.49	312.98	314.74	316.91	314.68	315.15	316.14	315.08	312.81	309.86	308.06	311.75	308.46	313.2	310.93	316.58	313.35	310.97	314.4	313.11	314.44	312.54	312.66	315.01	311.43	314.28	313.83	312.87	314.85	310.03	314.07	313.34	312.83	313.92	311.27
314.32	311.81	311.85	315.28	314.57	315.29	312.05	311.94	314.63	314.13	314.14	316.49	315.02	309.92	310.78	313.08	310.09	310.73	309.92	312.6	314.18	309.88	311.24	312.54	311.44	312.76	308.37	316.94	313.85	312.17	314.14	314.14	312.85	315.51	315.72	314.02	313.23	314.56	314.64	311.66	312.39	313.79	310.63	309.58	312.66	313.81	312.57	312.67	313.28	315.75
311.23	312.7	315.6	316.94	312.85	316.53	313.85	314.93	313.18	313.91	311.39	312.53	310.56	313.27	314.25	316.65	314.81	312.27	315.54	315.79	311.88	312.12	313.94	314.11	309.99	311.53	308.47	309.17	313.61	314.3	313.1	310.98	313.26	309.62	315.48	312.74	312.15	311.93	313.42	315.17	314.85	313.1	314.9	314.81	313.94	313.63	312.82	311.85	313.77	307.68
315.91	314.9	321.79	316.43	318.69	318.43	319.43	312.5	318.28	316.95	317.38	315.34	316.95	318.65	316.7	317.42	315.56	318.06	316.09	316.35	318.96	318.9	320.32	312.6	319.43	316.67	317.58	319.54	316.88	320.91	318.2	316.27	315.38	320.09	318.43	315.03	317.7	318.6	319.18	317.01	316.59	316.71	316.28	318.83	319.59	319.65	319.97	315.54	316.29	320.41
328.05	325.59	330.53	327.53	330.4	326.99	328.51	325.44	327.76	329.63	330	326.84	330.24	325.16	331.69	329.31	328.39	325.77	330.54	325.67	326.03	326.26	326.94	330.57	329.67	328.67	324.33	323.77	329.08	328.47	322.89	326.15	327.95	329.14	325.89	328.72	328.75	329.43	328.01	329.02	326.95	329.09	323.9	326.81	328.22	326.58	329.35	330.21	330.78	327.66
306.32	310.03	310.61	310.53	312.31	312.66	313.89	311.06	310.55	308.01	312.08	310.69	310.93	314.77	308.73	312.15	312.6	311.39	311.99	313.13	314.02	311.26	311.81	309.61	308.36	312.37	309.8	308.87	310.12	311.93	311.01	312.11	311.18	311.36	311.28	312.92	316.18	313.49	311.98	314.08	310.41	309.32	312.48	313.21	308.7	308.38	310.37	310.96	309.88	307.64
306.05	302.67	303.93	301.43	304.73	307.71	306.87	305.32	309.08	309.48	304.69	309.15	307.99	306.82	303.59	308.44	299.96	305.2	307.79	304.29	308.17	308.67	305.04	307.99	306.6	307.71	306.9	307.64	307.46	306.16	305.07	307.85	309.42	305.12	302.7	304.14	307.23	307.68	308.8	305.73	304.74	306.17	309.92	306.05	305.32	305.63	307.66	305.98	306.27	306.33
330.29	325.87	326.56	325.15	327.51	329.67	328.18	328.62	328.12	325.8	324.47	328.15	322.92	326.81	329.61	325.3	325.95	327.92	326.65	326.23	326.08	325.06	328.89	329.04	329.71	327.18	325.09	327.2	328.02	328.57	326.6	327.47	329.72	330.53	326.53	325.23	327.82	331.3	328.52	327.67	329.01	327.92	326.81	327.21	323.83	330.15	326.97	328.93	327.36	323.7
314.27	314.84	315.7	315.56	314.96	310.13	313.23	314.41	313.05	312.34	314.16	313.77	312.05	316.79	315.87	315.55	317.51	315.45	315.56	315.53	315.49	314.35	314.02	316.85	314.39	317.36	318.15	317.98	318.24	313.61	312.05	315.72	314.04	315.33	313.14	317.18	316.46	318.32	312.96	313.47	316.93	314.4	316.1	310.23	316.99	313.72	317.34	315.92	314.6	313.98
295.96	294.45	291.2	296.44	293.17	294.36	296.89	291.31	296.31	292.97	297.96	293.11	294.79	297.8	295.64	297.09	292.96	294.97	295.26	294.83	292.26	291.44	295.43	294.63	294.38	294.32	296.57	296.7	295.93	300.71	292.57	297.29	291.67	296.74	296.86	292.5	292.58	294.65	295.73	297	295.94	294.38	294.6	297.1	296.3	296.92	294.46	292.71	298.65	293.42
308.75	306.48	306.86	309.1	305.48	301.52	303.49	301.26	306.85	304.7	307.26	306.63	301.41	305.36	309.63	304.5	308.49	308.83	304.75	307.71	305.53	307.94	310.7	302.78	306.23	307.42	304.31	305.89	306.73	306.95	304.36	305.74	302.79	305	309.64	303.49	305.99	305.54	303.76	309	306.63	303.14	305.63	307.8	308.24	305.86	304.67	307.79	304.78	306.56
295.3	297.81	295.74	295.53	298.19	298.2	292.28	293.58	295.82	297.16	298.41	296.71	296.17	298.07	299.16	297.73	293.64	297.78	296.9	296.73	295.73	298.23	297.48	298.85	296.78	296.67	297.44	299	293.74	299.24	299.94	294.86	297.75	297.3	297.44	292.66	293.71	298.94	298.89	298.99	297.62	296.34	294.9	297.61	296.3	293.68	294.95	296.17	298.21	296.98
308.84	306.38	310.19	308.24	312.73	308.93	310.44	309.78	313.69	311.95	306.89	309.45	310.23	311.19	311.97	310.62	308.73	310.22	309.08	310.35	311.09	307.19	309.22	309.42	309.18	312.38	309.6	313.73	310.72	308.52	308.9	309.94	306.07	309.43	307.97	311.64	309.97	312	311.53	311.07	308.78	309.92	311.4	309.01	309.59	310.95	309.15	308.8	307.11	307.8
299.44	302.89	300.9	296.8	299.15	302.45	304.17	304.88	301.15	305.11	303.32	302.34	299.73	300.35	299.51	304.23	300.84	306.64	304.35	303.36	306.07	301.78	303.22	304.46	304.03	304.65	304.57	300.79	304.05	302.46	297.9	302.14	302.52	302.16	304.71	301.94	303.2	303.7	303.2	302.14	300.72	301.72	300.84	304.67	300.24	303.31	303.3	300.2	301.22	301.68
331.27	326.96	326.95	326.09	325.97	327.31	327.9	326.51	330.51	326.22	329.23	328.3	327.46	324.69	324.31	324.31	329.04	325.84	327.08	324.7	327.91	329.46	327.1	327.69	327	324.87	328.49	330.9	327.28	328.37	327.3	321.89	327.6	327.32	327.47	327.07	324.1	329.87	328.02	327.09	323.21	325.67	327.28	328.08	322.01	324.58	327.15	329.24	326.98	326.74
324.34	333.36	330.09	326.11	324.67	324.86	329.7	325.97	326.6	330.07	323.36	330.51	323.66	324.69	325.98	326.24	325.85	324.68	325.2	325.25	322.42	327.38	327.34	326.86	324.34	325.09	329.33	328.27	324.6	325.72	328.34	327.79	326.44	323.44	326.3	330.29	327.58	327.46	326.78	329.72	329.82	326.98	329.16	329.03	327.74	325.36	330.25	326.31	325.8	327.72
315.32	309.46	313.82	313.15	311.92	312.15	312.91	311.87	311.99	312.93	310.35	315.82	316.25	312.15	312.9	314.33	311.9	311.49	311.39	314.04	311.13	316.3	313.08	313.64	312.98	314.09	311.15	315.93	315.61	312.58	314.04	311.39	313.31	310.54	312.21	318.47	313.65	312.81	315.83	312.43	314.97	311.28	311.4	314.29	314.8	313.67	316.84	312.38	314.01	308.65
316.11	319.3	318.58	318.16	320.04	317.07	317.3	319.52	316.42	317.78	318.12	319.4	321.67	319.23	319.13	317.46	315.43	320.51	320.46	316.95	318.97	318.27	316.74	313.23	319.25	318.3	323.06	320.31	317.2	320.83	320.72	321.98	318.62	317.35	320.32	320.72	319.64	321.86	317.43	316.97	320.36	318.81	315.1	319.98	318.05	316.31	316.79	317.06	318.69	320.98
315.97	314.35	318.46	318.76	317.2	322.23	322.73	323.26	316.1	321.7	319.09	316.2	320.05	316.68	316.76	319.61	322.17	315.19	316.87	317.05	317.88	313.98	319.72	320.94	317.81	317.69	313.27	319.91	319.85	312.24	318.67	317.44	317.61	322.7	317.03	317.99	320.17	320.56	318.24	321.65	321.61	322.04	318.61	320.28	315.34	324.27	318.81	314.84	320.73	320.73
325.63	329.9	327.39	329.94	325.52	328.54	328.2	328.34	325.08	325.53	326.7	324.55	327.14	327.87	328.83	327.59	327.7	330.3	326.86	329.02	326.38	327.07	324.86	325.8	328.01	322.12	325.41	325.55	330.45	327.14	328	328.82	323.92	324.7	331.41	329.29	326.84	328.78	325.52	329.41	325.99	326.55	328.31	326.97	328.21	327.93	327.03	329.63	324.28	323.2
317.05	316.13	316.67	316.99	314.28	314.29	318.32	318.02	317.07	312.31	314.52	315.1	317.49	315.06	317.48	315.16	318.02	312.6	314.5	315.87	317.12	314.36	314.94	315.51	314.93	316.11	314.56	317.47	316.93	313.8	318.88	319.36	314.66	316.24	317.14	313.81	314.99	314.99	316.43	316.87	316.64	317.8	316.79	314.8	315.2	315.49	315.5	315.5	314.05	313.15
319.49	317.52	315.61	321.29	319.84	318.59	323.69	317.45	317.68	316.93	322.38	316.36	315.91	318.53	315.56	317.98	316.9	316.44	319.31	316.26	318.56	320.69	319.39	322.77	319.03	316.15	315.47	316.68	316.35	319.92	318.07	322.22	319.07	319.37	320.16	316.97	316.88	315.01	317.67	317.27	318.34	316.53	318.7	318.22	318.77	314.37	319.56	318.65	317.29	316.02
300.99	302.87	308.39	301.77	302.08	306.27	298.52	306.21	300.02	305.19	303.03	303.64	302.11	302.41	303.8	303.05	301.74	300.43	304.36	301.37	302.81	304.75	303.63	299.31	306.15	301.86	303.36	304.64	302.78	306.09	304.23	300.12	305.67	302.48	304.21	303.9	306.77	304.49	300.47	300.21	300.85	305.74	301.54	301.76	301.5	300.92	302.22	302.31	301.51	302.62
308.68	311.55	307.2	309.6	309.93	305.92	309.52	309.8	307.08	306.94	307.44	308.54	306.7	309.94	307.53	309.75	306.49	311.24	306.61	307.04	309.44	308.58	305.13	306.07	308.85	306.72	307.77	304.46	311.15	308.4	306.77	307.52	305.27	307.49	308.16	307.35	309.88	310.09	310.04	307.35	310.95	306.03	304.89	307.4	309.91	308.33	305.78	307.76	305.45	306.08
302.32	303.72	306.19	297.58	303.34	301.1	301.12	301.71	302.71	301.01	300.86	300.02	301.68	302.35	298.36	299.1	300.45	301.84	302.16	305.08	303.04	301.37	302.09	299.51	302.18	296.53	303.82	303.1	303.02	303.36	300.49	299.26	303.36	299.96	303.4	299.75	300.43	302.96	300.76	301.91	300.87	302.89	303.56	303.19	299.76	303.73	302.66	299.67	301.52	300.05
306.65	309.39	307.11	306.69	307.26	304.91	307.73	306.97	306.95	306.41	307.87	306	307.22	307.73	308.89	308.02	304.3	307.85	306.68	304.58	306.06	309.67	310.59	305.88	306.75	302.91	303.45	308.8	308.76	308.94	307.38	306.25	306.62	307.85	302.24	308	305.23	308.86	308.8	306.58	303.67	305.31	310.19	309.46	307.46	306.11	305.56	310.88	306.51	302.08
300.43	302.76	303.31	303.68	302.51	300.91	305.19	308.06	301.52	306.09	301.13	303.57	300.38	303.84	304.93	300.95	305.6	302.1	306.19	302.6	301.02	305.85	302.92	301.58	301.16	302.24	304.94	304.29	303.73	302.17	304.34	302.5	303.1	305.71	300.24	300.24	303.91	303.07	304.83	299.09	301.33	305.29	301.34	303.37	304.07	301.49	304.19	302.63	304.48	306.59
302.62	304.13	305.11	305.21	302.69	302.6	302.97	304.42	300.73	302.64	299.98	303.42	302.63	304.99	307.21	304.1	302.39	302.96	309.01	306.62	303.08	303.14	303.92	302.72	307.46	303.83	303.51	303.11	302.89	304.77	300	303.7	305.07	306.9	308.35	302.46	304.6	302.68	306.48	303.68	302.99	301.13	304.39	304.26	305.64	300.46	306.67	306.4	306	307.19
309.16	309.45	312.8	311.38	311	313.29	310.59	313.19	311.54	315.76	313.97	315.23	308.75	312.85	314.52	311.15	313.39	312.97	314.8	309.37	310.97	314.58	313.88	313.71	312.67	316.49	313.67	315.4	314.62	311.44	314.45	314.77	312.94	310.96	311.18	311.34	316.68	311.43	312.33	312.15	311.93	313.56	316.34	313.82	313.09	314.42	313.85	312.71	312.35	314.17
317.51	317.29	316.5	318.43	318.13	315.92	315.7	315.28	315.7	319.28	314.13	318.51	315.81	315.17	313.74	318.99	315.32	316.6	317.67	319.74	316	319.13	318.39	317.56	322.96	316.89	314.95	315.04	314.64	318.84	314.54	315.95	319.65	316.97	315.07	315.71	318.39	315.65	320.81	319.3	315.02	315.78	317.59	314.44	317.38	317.28	315.6	315.56	314.9	316.77
295.32	295.84	291.7	291.88	291.55	295.04	296.15	292.86	297.07	296.44	293.1	294.52	293.68	294.57	291.38	297.39	290.47	295.58	294.64	295.8	293.98	295.15	296.86	296	294.78	291.61	297.28	292.33	292.88	291.83	296.69	295.06	294.25	297.84	294.71	291.54	294.63	295.72	293.95	287.04	290.35	291.43	292.75	294.37	294.49	291.36	291.17	298.6	290.12	292.34
305.98	308.63	309.14	307.69	307.51	308.36	307.7	306.61	308.33	303.99	305.59	302.72	304.62	306.8	308.38	306.71	307.55	304.03	309.31	305.53	307.27	307.81	303.4	305.73	303.41	306.57	302.26	306.81	301.33	308.39	308.59	307.15	306.05	304.59	307.16	307.5	302.79	309.75	305.75	305.99	306.4	307.94	309.09	306.04	308.03	304.75	306.41	304.92	305.98	305.12
304.6	308.75	307.9	306.21	311.29	308.89	306.28	308.13	308.91	306.43	306.12	307.54	308.97	306.14	306.92	308.16	309.07	306.17	301.13	311.11	305.75	303.85	308.34	301.35	303.41	309.45	302.72	302.54	302.15	303.36	308.68	309.08	305.93	304.27	308.59	304.89	308.2	305.37	305.3	308.46	308.15	304.33	307.7	307.19	303	308.91	307.58	306.5	309.32	307.21
301	305.35	297.89	305.47	304	303.67	305.36	304.67	300.13	304.48	301.78	302.41	305.59	303.31	303.8	306.23	302.95	302.11	304.96	300.37	300.74	305.11	299.67	303.36	302.75	303.2	301.25	303.27	301.57	301.59	306.56	307.49	299.91	301.86	301.6	300.25	304.96	303.68	301.74	302.09	303.57	300.65	301.5	301.95	306	307.69	305.83	306.06	306.75	303.36
301.41	302.83	302.61	303.21	303.94	304.13	306.56	304.6	301.04	299.62	305.62	303.73	299.44	303.68	304.76	300.63	302.64	305.22	303.5	303.86	300.48	301.86	306.36	299.9	301.94	302.41	303.93	301.74	305.41	303.39	302.7	304.45	303.69	302.95	304.58	304.52	301.23	301.95	302.15	299.99	300.46	303.07	303.34	301.12	302.97	302.5	301.1	303.78	304.24	307.46
298.85	300.84	301.16	300.25	303.81	300.58	298.88	300.98	300.41	302.56	299.21	297.44	298.99	297.31	299.84	298.05	303.5	297.86	296.85	302.75	300.1	301.47	297.62	302.29	302.07	303.25	302.7	298.05	298.16	301.71	298.35	297.85	301.48	298.49	299.08	298.99	301.86	298.08	299.39	300.18	298.66	303.54	297.29	298.8	304.61	298.73	302.1	298.6	304.07	301.34
304.8	309.25	303.03	301.67	304.81	303.62	305.21	304.61	304.41	309.54	303.14	307.28	300.5	306.63	306.23	306.39	303.57	305.04	304.96	305.37	305.22	307.59	301.63	304.45	305.06	307.97	303.83	306.78	307.43	305.54	308.55	307.42	304.91	305.49	305.45	307.41	308.15	309.76	305.05	304.8	304.68	301.86	299.91	302.8	303.39	307.31	305.98	303.6	306.47	303.62
313.69	315.77	315.89	317.39	317.96	316.1	315.61	312.58	313.31	316.29	313.79	314.32	311.66	315.55	317.77	313.71	312.06	315.75	315.11	314.26	311.56	316.07	314.44	314.93	314.69	316.21	313.86	313.01	314.21	315.87	313.96	314.55	314.2	313.03	314.23	314.93	313.18	312.61	312.87	314.86	313.62	316.5	318.33	312.34	312.8	316.88	316.68	319.68	313.49	314.7
306.47	308.2	309.49	308.97	308.95	306.53	310.17	306.26	309.85	307.78	305.2	313.68	309.89	310.59	305.85	307.76	311.16	308.13	310.4	308.88	305.43	306.87	311.37	303.02	314.7	308.2	310.37	309.74	309.67	309.97	309.92	308.87	307.87	314.02	311.23	307.1	309.96	308.3	308.99	308.63	306.62	309.46	307.07	308.47	307.41	309.07	307.64	313.05	307.52	312.67
311.14	316.25	309.98	315.87	314.96	316.71	313.96	313.3	312.06	314.21	310.25	311.95	315.96	311.15	315.28	312.05	312.76	311.2	312.24	315.36	314.12	315.78	314.54	315.22	309.61	311.29	313.95	313.1	311.79	314.4	315.54	313.83	314.35	315.75	313.72	312.78	311.13	315.18	312.39	313.19	311.67	314.2	310.72	310.82	312.25	311.12	314.5	310.45	312.27	315.62
301.09	301.08	301.86	297.74	303.02	304.53	303.89	301.86	298.43	299.38	300.83	299.16	297.01	298.89	300.33	303.29	301.43	298.04	304.87	300.46	301.99	299.93	302.07	300.47	301.88	299.5	297.14	296.37	298.19	301.53	304.83	302.07	298.59	302.29	296.33	299.72	298.93	304.15	300.16	301.54	299.09	304.24	298.77	303.6	304.44	300.94	300.49	296.36	295.51	301.26
314.88	316.81	319.4	318.85	316.01	318.14	318.08	318.39	318.62	319.48	316.39	318.74	318.06	321.12	320.92	317.66	319.09	318.72	315.73	320.12	321.58	315.29	322.65	320.76	319.98	319.37	320.78	318.01	316.59	318.13	318.65	318.47	319.98	315.82	318.43	318.55	320.71	317.18	316.76	318.72	316.95	318.91	318.94	316.07	321.9	318.04	319.88	318.77	318.8	317.58
314.97	318.37	314.87	312.49	311.63	313.86	314.64	317.07	315.6	315.86	310.87	312.25	314.04	316.4	314.91	314.63	315.11	313.9	315.14	313.25	317.17	314.36	316.7	314.34	313.28	311.39	313.35	316.99	312.91	314.14	317.28	314.4	317.2	315.58	313.44	314.25	314.04	315.29	314.45	314.88	313.08	319.3	317.89	316	317.16	312.22	314.37	310.74	316.09	316.99
303.99	301.73	303.49	302.56	303.72	306.19	304.65	303.53	302	303.97	302.93	307.81	304.02	302.04	301.56	302.7	304.52	300.98	305	303.42	307.85	304.86	305.38	304.58	304.32	303.66	305.74	305.3	304.98	302.03	305.58	305.94	305.1	299.51	303.71	300.46	301.85	302.9	302.69	303.56	307.54	304.7	305.03	305.84	304.37	307.81	300.47	302.6	301.64	305.83
325.5	328.46	323.06	326.47	324.61	322.27	325.65	323.75	324.89	324.02	324.68	325.4	326.11	328.42	321.79	326.64	322.54	324.32	326.9	324.35	324.72	325.73	325.01	324.04	325.29	321.66	327.05	323.41	323.86	323.57	326.46	323.26	324.43	324.52	321.78	324.76	323.94	323.74	325.26	326.25	324.7	324.51	327.96	322.84	323.86	323.86	326.04	320.06	324.87	321.33
301.36	300.15	305.95	304.32	304.87	304.55	301.13	304.17	299.7	304.72	302.75	301.74	303.98	300.82	303.06	303.66	301.93	303.06	301.36	304.21	302.58	299.7	301.28	308.25	299.31	300.6	304.09	301.86	304.91	300.35	300.27	306.2	303.53	309.53	303.45	300.72	304.92	302.64	300.78	303.07	300.82	302.31	305.33	301.71	301.58	296.67	300.86	303.86	303.32	303.5
311.56	311.42	314.25	312.58	311.6	311.82	314.8	316.54	314.28	312.67	313.29	315.76	314.37	315.21	312.31	311.27	312.3	311.99	312.02	313.4	313.49	313.68	309.2	312.82	312.73	313.14	315.04	310.97	313.75	315.6	315.66	315.01	313.43	315.21	312.45	312.95	313.92	314.34	312.99	308.68	314.18	310.66	313.92	312.66	311.52	310.85	312.3	316.14	314	311.61
319.65	316.21	314.37	317.23	319.85	315.31	313.14	315.68	315.55	318.73	318.23	316.24	315.26	316.92	315.17	317.43	316.36	319.76	316.3	315.91	318.21	319.95	316.93	316.95	316	317.63	315.55	318.43	314.15	318.07	320.99	312.76	320.17	310.47	320.25	312.07	315.64	320.48	317.63	314.92	313.55	317.49	315.01	315.28	319.33	316.23	317.25	316.65	315.47	317.92
307.94	305.83	303.99	304.86	304.32	305.91	303.31	305.06	302.72	302.39	303.53	307.34	304.67	304.01	304.03	303.87	306.24	302.85	307.02	302.65	300.42	306.74	303.9	303.09	305.07	305.18	304.26	305.14	309.54	305.02	305.05	304.66	306.54	305.17	304.98	306.29	305.73	306.6	304.31	305.36	301.7	312	302.81	304.14	301.33	305	306.36	305.34	302.05	301.3
303.63	306.99	305.27	306.39	304.49	305.98	305.52	305.48	304.89	302.4	304.99	306.01	307.95	306.8	305.84	304.36	305.85	303.9	302.79	306.21	303.56	304.24	306.64	305	305.04	306.55	305.45	310.47	303.67	303.06	305.95	307.57	305.4	304.38	301.41	310.12	305.38	304.94	306.23	304.35	307.97	306.91	303.75	306.31	303.08	310.43	303.71	308.5	302.81	306.52
303.93	303.9	304.16	305.73	302.97	305.32	304.98	307.15	307.23	304.78	305.25	302.36	305.51	301.45	306.29	303.08	302.99	305.82	304.74	307.34	302.67	307.44	304.86	305.38	302.24	308.51	307.49	304.61	303.18	305.88	304.15	306.94	301.96	303.53	304.68	306.26	309.69	306.78	305.53	306.49	302.04	301.94	303.7	304.03	309.94	306.6	303.79	303.06	303.34	302.97
310.51	315.12	314.5	311.45	311.51	314.74	314.11	312.57	310.76	313.81	314.34	314.21	311.08	311.08	313.86	313.45	317.69	313.85	314.74	312.67	311.96	310.96	316.21	311.13	314.76	317.87	314.38	312.75	313.51	312.5	311.33	311.16	313.97	309.28	312.49	313.09	314.66	309.95	313.5	318.16	310.23	312.25	312.5	313.91	313.08	311.91	311.08	312.04	309.46	314.93
300.28	301.16	302.46	305.14	299.99	303.07	302.99	302.3	303.38	301.96	297.95	301.87	299.93	300.43	302.1	299.29	301.29	296.74	301.93	303.42	302.64	301	301.45	298.7	301.2	300.71	304.39	301.44	299.97	298.85	299.87	297.49	297.15	305.84	297.82	303.44	301.21	301.98	298.41	304.19	300.02	299.53	301.08	303.64	304.44	301.21	299.51	303.61	298.25	300.53
306.59	308.11	305.51	306.53	304.07	304.6	303.04	308.41	308.54	308.57	307.17	307.16	306.46	302.69	307.03	307.71	307.72	304.98	307.2	306.5	310.79	308.06	306.66	306.95	305.98	308.71	308.27	304.65	306.37	307.75	300.64	305.35	304.25	307.31	307.88	305.68	303.77	307.8	305.11	300.47	305.84	305.01	307.51	304.49	305.1	307.09	308.45	306.09	305.75	307.9
313.11	313.77	311.59	314.97	312.69	315.95	315.21	312.43	313.52	316.5	310.2	313.13	312.27	314	310.74	309.29	313.16	313.23	310.32	313.07	315.62	315.13	309.95	312.34	315.23	316.77	313.23	313.17	312.49	310.55	309.67	314.53	311.2	313.14	314.72	316.49	314.89	314.4	313.77	312.35	313.68	313.52	314.36	314.62	308.91	312.52	312.82	313.77	315.37	313.42
305.64	308.55	302.31	304.43	307.29	304.86	307.15	304.54	303.75	303.95	307.36	303.1	307.08	305.58	304.12	302.97	304.56	304.3	307.74	301.63	304.99	304.13	305.48	306.71	308.41	306.25	304.41	303.56	304.05	304.26	306.14	305.92	307.43	303.7	302.75	304.45	308.29	303.39	300.7	303.18	303.02	306.17	304.57	303.41	304.85	303.98	305.15	304.49	305.29	305.26
325.04	334.59	329.71	330.17	330.56	328.99	332.51	326.82	326.85	335.35	327.9	328.26	328.28	327.03	329.6	327.29	325.85	329.51	324.52	329.1	330.34	327.05	327.95	329.76	330.1	325.75	331.55	332.15	327.39	330.52	327.98	327.84	332.58	329.77	325.73	324.1	327.91	326.73	326.04	330.08	326.75	326.17	328.55	325.47	326.41	327.09	327.89	329.95	327.79	333.29
318.92	314.03	315.44	319.31	320.89	319.22	320.75	320.31	318.21	316.29	317.71	321.34	321.23	316.16	317.52	318.78	319.7	317.28	320.25	315.27	318.04	322.63	318.59	320.14	319.47	321.88	315.65	316.99	318.81	315.91	318.06	318.26	321.7	317.86	315.99	320.78	315.57	317.02	318.23	315.93	315.67	317.64	318.5	313.02	319.15	315.77	317.81	318.43	319.62	315.45
302.96	298.99	301.54	301.11	298.46	299.27	297.06	297.93	302.43	303.55	301.72	301.95	300.54	300.82	299.01	303.83	305.81	298.16	302.37	300.53	298.62	302.96	301.02	303.25	302.48	300.43	298.85	302.08	301.4	305.02	301.02	302.03	301.73	300.66	301	304.06	299.83	301.28	298.49	300.89	298.17	300.82	298.29	304.26	302.41	301.32	300.37	295.5	302.21	302.74
309.06	310.39	312.82	309.92	312.95	316.31	317.56	310.47	312.31	314.54	310.46	311.95	311.18	312.93	314.85	311.65	312.9	314.01	318.42	311.77	314.34	310.71	314.36	309.43	310.23	315.32	311.78	312.58	313.29	308.92	312.61	314.46	313.39	313.84	312.65	314.1	316.28	313.09	309.8	311.43	312.98	314.69	315.46	311.8	312.77	313.35	310.54	313.72	309.95	315.57
312.25	313.87	309.87	310.72	315.39	311.68	310.23	315.86	313.17	312.36	310.57	314.1	312.13	309.83	315.91	312.44	309.54	310.34	314.94	315.84	310.35	314.59	310.6	314.91	313.49	312.29	315.6	309.38	309.54	312.83	310.96	312.84	314.29	314.02	314.18	313.07	313.44	311.15	312.81	312.63	311.56	314.08	315.14	313.38	311.87	314.31	314.6	309.2	314.61	313.05
327.23	325.87	327.2	327.7	329.69	329.02	326.13	329.66	326.37	330.38	327.21	330.43	327.43	329.52	325.45	329.56	329.48	326.07	325.65	328.21	330.46	325.97	327.11	329.28	324.92	327.28	328.31	331.48	323.82	328.1	330.94	324.33	326.52	325.99	325.06	330.69	328.28	327.74	326.77	327.66	323.8	327.9	330.34	332.93	326.43	329.52	331.19	327.43	329.3	324.15
313.85	312.21	311.16	310.97	314.04	313.91	309.33	316.17	313.25	313.89	312.99	313.61	311.69	313.98	312.36	315.38	311.5	317.14	312.3	313.88	312.6	312.95	311.69	315.02	316	315.19	315.96	314.03	316.35	312.56	310.98	314.79	315.4	312.29	313.49	314.56	311.72	315.69	314.1	314.1	314.17	313.16	314.86	317.33	309.16	312.52	311.73	315.24	315.74	313.76
302.61	299.83	303.64	303.19	302.23	301.32	301.95	300.76	300.58	297.75	300.16	302.41	299.69	300.24	302.67	300.49	303.27	304.51	305.5	301.8	302.09	303.3	299.08	300.06	303.26	300.81	299.26	299.32	301.31	299.35	299.55	300.67	299.95	304.33	300.15	299.74	299.3	301.86	298.82	296.95	301.23	303.37	303.99	301.77	301.03	300.39	299.49	302.37	301.1	300.12
307.69	302.21	304.12	303.96	304.25	306.3	307.64	301.54	303.85	305.51	302.76	304.46	305.66	308.59	302.26	302.11	306.79	304.72	303.49	306.16	307.38	300.07	305.4	303.43	301.46	303.84	303.67	306.42	304.47	302.26	306.28	304.18	305.42	304.71	305.05	305.27	304.48	302.53	305.81	304.94	308.93	305.01	305.25	306.14	307.04	305.19	303.57	307.23	307.71	307.2
300.29	299.62	302.97	301.8	297.42	296.85	299.02	300.6	303.8	298.94	303.09	298.38	300.89	297.2	297.45	300.9	297.52	303.17	300.96	302.23	299.83	296.65	300.57	302.91	298.31	301.86	300.69	297.11	300.01	297.44	300.42	301.8	300.53	297.45	299.3	301.69	299.69	298.31	299.72	299.42	300.18	297.78	300.78	298.32	299.81	300.47	298.58	297.57	302.39	299.52
302.98	299.93	299.99	304.02	300.11	300.63	302.09	300.14	303.25	303.43	299.11	301.34	303.54	303.08	304.16	301.94	304.48	303.01	301.47	299.89	303.77	301.42	304.47	301.13	303.58	300.32	304.7	303.51	300.32	302.43	301.7	301.64	306.73	302.9	303.58	298.71	302.37	303.04	301.61	304.49	304.31	303.39	304.86	304.81	305.42	303.84	302.49	304.15	304.6	304.18
304.32	304.82	304.93	304.31	303.56	304.67	304.78	306.2	308.08	301.76	302.55	302.91	302.34	304.53	301.8	301.15	305.72	302.5	306.15	303.51	304.19	304.88	303.82	304.48	306.3	302.46	301.46	303.86	303.34	304.2	304.85	308.62	305.79	307.24	303.95	304.57	304.29	305.16	302.8	305.08	300.6	305.03	304.92	304.72	303.01	307.21	305.52	304.39	301.63	302.12
325.3	325.18	329.51	328.88	327.37	330.12	328.06	330.18	329.93	330.01	327.71	330.19	330.62	325.37	327.1	329.51	329.21	329.85	329.39	328.47	328.62	326.56	329.77	328.69	327.23	330.07	330.72	327.38	327.97	327.17	330.48	329.6	327.91	330.27	330.6	328.39	329.4	328.66	327.44	329.66	328.7	326.85	325.54	326.44	328.73	330.2	327.34	329.27	328.85	327.31
312.34	312.13	308.88	313.18	311.14	311.29	310.05	309.67	305.35	313.32	309.77	311.12	312.39	316.56	310.7	309.26	314.25	310.51	309.74	311.76	312.14	310.28	314.76	310.35	310.52	311.29	313.37	311.91	312.79	309.82	311.55	309.83	313.52	310.61	310.65	310.2	312.74	311.15	313.95	312.79	308.89	311.76	311.55	310.04	309.4	311.79	312.29	310.73	310.09	311
303.43	300.82	300.49	301.68	303.23	304.11	306.24	302.72	306.91	303.57	300.76	301.28	302.27	300.39	300.05	304.9	302.39	301.55	303.67	302.05	304.06	300.03	301.87	304.31	305.68	303.22	305.97	303.81	304.56	306.63	304.47	304.44	303.46	303.62	302.45	304.15	300.46	299.78	301.84	304.26	302.99	304.98	302.65	305.35	302.51	302.87	303.23	302.74	303.51	301.63
304.98	300.98	303.97	302.12	303.77	305.02	304.17	304.41	304.71	303.24	304.03	303.45	301.12	300.02	303.49	304.36	306.23	303.34	303.82	308.96	302.64	301.61	303.36	303.51	305.59	301.38	304.68	306.87	305.56	300.65	301.77	305.9	305.31	299.26	304.29	302.7	305.53	302.68	304.94	302.31	305.77	301.26	302.23	306.3	303.18	306.48	302.2	301.8	303.96	302.16
317.01	315.14	314.98	319.7	323.73	318.69	314.26	317.42	319.05	320.27	317.27	319.38	319.16	318.85	320.41	320.94	318.27	312.73	317.53	316.57	320.58	319.37	319.15	316.42	318.95	318.41	319.09	321.97	319.7	315.54	319.52	317.76	320.33	324.06	321.33	319.04	321.74	317.95	321.32	321.7	323.15	320.5	321.5	318.25	320.37	319.42	318.19	320.88	319.37	320.65
310.72	304.1	307.62	308.73	305.07	304.69	308.14	309.77	306.72	304.68	306.77	305.18	307.05	307.77	310.48	304.17	305.4	307.52	306.12	308.15	306.42	304.31	308.03	307.68	304.54	309.19	306.43	304.81	307.46	305.99	308.88	308.34	305.9	302.23	310.07	309.35	306.12	305.39	309.41	308.68	310.56	309.69	309.48	306.87	307.91	306.84	306.93	304.18	305.78	307.27
316.47	311.81	311.99	315.25	313.69	317.9	316.16	313.48	313.82	313.86	313.5	314.52	313.79	314.53	315.48	313.01	314.93	315.35	310.56	314.42	309	313.14	315.47	314.1	318.26	313.86	314.1	315.37	314.37	315.34	313.66	316.42	313.36	314.68	315.55	314.11	313.78	316.57	315.73	313.67	311.42	313.12	312.67	313.3	314.24	313.77	313.87	313.81	311.43	313.33
312.17	311.75	307.23	312.59	315.39	308.12	315.93	315.5	311.69	314.87	313.4	314.15	314.17	312.11	313.43	311.52	312.61	314.24	311.59	313.69	309.96	310.76	312.61	312.11	312.6	311.24	311.62	310.95	310.82	313.37	313.38	312.43	320.06	312.9	311.11	309.93	307.84	310.72	314.25	311.57	314.19	311.43	313.03	310.78	314.27	311.96	313.26	318.32	312.3	308.35
302.87	303.15	303.92	303.07	302.01	302.52	305.65	304.13	303.11	302.83	305.32	303.79	305.57	300.88	307.23	306.98	302.95	306.57	301.67	302.13	299.33	304.65	301.64	304.5	303.36	305.19	303.06	306.14	304.34	303.16	304.25	301.25	302.27	303.75	306.99	300.39	301.3	301.44	301.85	302.33	303.49	302.6	304.06	301.34	299.75	300.56	301.67	303.89	302.85	302.52
302.92	304.87	301.89	302.11	299.22	299.75	305.57	298.96	305.7	300.94	301.78	302	300.76	302.2	302.27	301.52	303.3	302.46	299.02	304.77	301.46	298.83	304.92	302.15	298.89	305.81	300.61	302.56	305.67	305.02	301.65	304.18	303.97	305.16	300.55	301.05	299.32	305.55	303.35	302.74	300.05	307.42	304.06	300.06	303.63	304.29	303.13	302.38	299.43	301.44
305.61	299.67	304.84	301.89	301.53	304.1	302.06	303.43	303.67	299.56	306.03	302.43	303.62	303.64	301.84	304.73	306.02	301.37	303.17	302.67	304.27	304.47	301.66	306.75	304.02	302.92	305.8	305.38	301.92	305.12	299.98	302.56	304.91	307.35	303.77	301.16	302.73	303.99	303.49	302.96	303.93	302.98	300.21	307.24	305.78	303.16	303.42	303.11	300.35	304.55
327.5	324.53	328.23	323.73	323.83	322.91	322.76	329.25	325.45	321.98	328.28	323.97	320.42	326.73	325.04	322.04	324.12	326.09	323.99	324.85	324.71	324.77	326.37	324.66	323.41	323.65	325.54	325.94	322.8	325.03	324.84	324.06	322.38	324.45	328.26	325.88	324.14	329.18	326.53	324.89	327.29	327.88	324.95	327.79	328.01	322.86	322.59	327.07	322.9	328.59
327.43	330.71	329.7	328.52	328.24	328.28	325.87	325.18	330.15	328.29	327.06	331.71	328.01	331.3	330.67	328.51	327.25	327.52	328.92	327.87	328.42	328.29	327.19	330.56	330.58	327.82	331.13	329.13	329.38	325.9	329.62	329.41	327.34	326.02	328.51	330.19	330.07	331.56	329.25	330.07	329.15	328.39	330.08	326.62	326.65	326.83	327.22	327.27	329.33	329.65
312.02	310.32	308.29	310.34	310.19	313.23	308.4	309.51	310.72	309.61	308.29	313.4	313.15	313.28	308.48	307.15	312.35	309.65	309.12	310.23	308.95	311.22	311.38	309.75	311.31	309.68	310.29	312.18	308.63	307.42	307.19	310.83	312.22	311.62	312.74	312.23	311.57	306.82	310.65	312.85	308.37	314.24	309.4	309.55	308.96	310.1	313.31	309.82	311.97	310.78
315.9	307.96	311.71	312.94	310.85	312.88	311.86	313.3	314.56	310.08	311.78	312.91	314.13	310.55	313.28	312.87	309.49	314.37	312.43	315.03	309.99	314.02	311.76	313.88	314.41	313.95	309.31	316.65	314.21	307.2	317.74	314.32	311.91	314.84	315.89	309.76	314.2	311.3	315.36	313.41	309.25	312.12	312.13	309.64	309.51	316.99	315.61	309.44	313.42	313.66
307.93	304.65	306.07	304.46	309.03	304.26	307.96	312.16	308.78	306.75	307.76	306.69	305.91	304.58	304.93	306.27	302.94	308.99	306.31	306.95	304.4	308.33	306.35	311.21	305	308.4	303.65	309.16	309.88	310.36	305.52	306.81	305.18	309.54	308.1	307.13	306.21	303.02	306.5	304.22	303.11	304.48	304.35	305.24	304.5	304.89	309.2	306.86	307.29	308.62
314.8	309.78	313.7	313.25	314.61	314.96	312.06	312.99	311.66	311.84	311.19	311.52	311.69	315.38	312.61	308.9	314	313.23	309.61	313.37	310.92	308.66	312.37	313.81	311.49	311.26	313.53	313.16	310.21	316.4	314.01	311.77	310.35	314.49	309.96	312.61	310.32	310.45	312.91	311.31	313.22	310.98	310.72	312.63	309.98	313.88	312.45	315.46	312.74	311.62
320.02	320.57	316.92	320.16	319.42	321.69	315.65	321.66	318.37	320.45	319.96	319.81	322.07	317.45	318.39	319.88	315.96	320.89	321.24	319.34	317.68	320.14	315.76	316.54	315.81	318.38	320.38	318.17	319.86	321.19	319.04	318.7	323.51	318.72	321.1	319.84	318.76	319.94	319.41	321.5	318.89	318.5	317.17	318.96	319.66	321.17	320.41	317.96	318.72	320.51
320.45	316.96	316.04	318.87	317.09	315.49	316.57	319.81	316.76	319.95	318.58	313.57	316.9	315.74	320.05	320.39	316.74	318.7	320.71	316.99	318.37	318.11	320.66	320.52	320.8	315.87	316.51	319.39	317.45	317.87	317.15	319.33	317.12	315.78	317.77	318.02	319.22	321.07	319.64	318.94	316.14	315.74	316.11	319.86	315.13	316.53	321.09	316.92	316.12	317.76
300.64	299.56	305.41	301.83	303.52	306.03	301.92	302.1	302.22	299.13	300.81	305.04	299.68	304.21	303.18	301.57	303.07	300.41	304.85	301.88	303.07	303.91	301.51	302.75	306.08	301.82	300.47	303.37	299.8	301.82	301.61	301.7	302.75	303.95	302.98	304.19	303.28	299.43	303.52	301.19	307.17	303.85	298.66	304.2	302.68	303.82	300.65	304.4	304.94	305.29
307.3	300.39	306.58	304.67	303.28	308.76	305	307.37	303.62	301.67	305.41	301.02	306.83	305.56	306.01	302.74	306.29	303.18	301.46	308.38	304.4	301.76	306.25	302.11	305.94	305.19	300.34	303.34	304.26	301.59	306.18	304.3	304.81	302.94	305.11	301.64	303.18	305.35	307.7	305.28	305.7	304.87	304.49	304.74	304.63	305.31	305.11	303.3	302.56	303.89
304.81	302.77	304.1	302.1	302.98	306.51	303.07	301.81	304.69	299.82	300.44	309.25	305.92	303.37	300.78	305.62	300.2	304.01	304.51	305.1	300.62	304.29	304.34	306.7	306.63	302.41	302.38	305.53	303.61	303.83	300.72	303.03	305	303.34	306.22	303.59	305.84	301.02	303.44	304.09	303.81	302.76	303.75	301.47	303.31	302.39	303.23	304.14	302.09	305.65
304.64	299.65	303.88	304.17	303.37	300.8	305.23	306.87	302.35	307.68	303.96	303.49	307.24	305.91	300.91	302.48	304.29	303.6	302.44	305.75	304.55	303.92	307.12	303.72	305.3	305.06	306.41	301.78	305.21	310.37	307.04	303.83	302.88	303.92	300.77	304.82	300.89	305.11	305.4	306.05	302.91	300.44	301	304.56	303.93	304.8	305.42	304.48	302.31	303.67
311.68	311.97	312.12	314.65	312.32	313.29	315.57	316.14	310.58	315.21	313.53	315.34	315.46	313.67	312.54	316.53	317.06	313.37	311.26	317.01	310.69	311.77	310.55	307.99	311.25	315.19	312.72	311.23	314.06	313.86	311.43	309.57	314.67	314.52	313.28	315.49	314.71	314.02	311.92	310.07	314.75	310.55	313.09	311.32	311.87	310.39	313.15	315.94	310.44	311.95
305.36	303.08	306.92	303.61	302.09	301.03	301.03	303.2	302.55	304.52	304.28	302.29	301.12	301.04	305.77	302.75	305.03	302.98	304.07	305.51	303.82	302.13	305.82	304.67	301.5	304.9	301.67	300.05	305.06	307.22	301.79	307.1	301.54	301.02	300.89	303.98	304.02	303.04	307.1	302.59	303.82	303.49	304.93	307.12	304.9	302.8	301.8	304.02	303.25	304.27
317.04	311.17	313.74	309.47	309.87	316.31	312.55	315.69	313.62	314	314.43	314.82	313.49	313.96	312.55	316.76	315.47	310.27	315.11	315.39	312.51	316.41	312.6	312.13	313.32	314.22	313.42	315.65	314.02	314.95	311.63	313.81	315.82	313.94	315.81	315.66	314.22	310.89	316.28	312.14	315.83	314.3	313.95	312.83	313.26	311.7	313.23	312.82	314.86	313.75
317.84	318.03	316.09	319.35	320.24	316.66	319.19	319.24	316.64	317.87	319.85	317.31	317.02	319.54	317.66	321.6	314.64	319.39	320.16	315.69	318.99	319.75	316.22	320.02	319.91	318.75	316.82	321.77	318.22	317.09	320.32	318.29	319.66	320.8	317.23	316.55	318.34	319.45	317.38	322.12	318.19	317.1	314.19	320.64	322.69	316.06	315.24	317.51	316.86	316.35
307.6	305.85	304.61	310.38	307.43	305.72	306.77	305.24	300.86	307.46	306.08	307.91	307.42	306.88	302.51	305.55	308.81	304.64	304.69	306.68	307.38	306.61	302.98	304.7	308.32	307.98	303.53	307	308.91	303.3	302.51	305.56	304.88	304.98	307.84	306.78	304.49	308.61	308.05	306.2	304.4	305.94	305.69	306.87	308.37	301.98	305.73	305.35	307.63	305.24
317.94	313.95	316.5	318.23	317.79	318.11	314.71	315.12	318.48	312.53	314.37	317.15	313.7	316.44	316.54	314.87	315.12	317.29	316.42	314.19	312.23	319.72	312.55	313.7	312.04	315.83	320.72	315.52	317.84	315.06	316.73	318.22	315.2	317.32	317.95	315.14	315.83	316.14	313.49	314.36	317.35	315.15	315.12	313.96	313.68	317.33	314.8	312.52	313.91	315.64
297.2	301.92	298.94	301.71	300.06	298.29	304.93	303.08	300.47	297.21	299.93	300.06	297.36	300.53	299.81	304.27	299.29	300.37	300.77	297.43	300.31	300.08	298.27	299.06	298.82	304.18	301.43	298.22	301.42	300.68	299.41	299.82	303.71	301.05	299.42	301.26	301.3	300.25	303.38	300.01	298.17	296.96	298.01	299.03	298.87	299.19	299.91	302.48	302.18	300.01
315.21	313.11	313.41	319.26	313.93	315.24	315.72	314.65	317.33	312.49	316.94	316.17	314.35	317.26	317.17	312.29	313.08	314.13	313.74	314.25	315.27	318.74	311.62	314.99	314.95	315.6	314.03	313.7	315.52	315.06	313.78	317.65	313.82	318.84	314.93	314.1	315.63	316.71	314.5	314.59	316.87	310.35	311.92	315.12	314.86	313.78	314.04	312.78	313	314.18
308.87	302.99	307.78	306.55	307.89	305.75	303.76	308.87	303.35	304.23	305.76	306.87	310.18	305.79	305.45	304.33	308.47	305.57	304.89	305.7	307.39	306.86	303.9	306.06	306.36	308.61	305.97	309.61	309.52	306.67	307.8	307.6	305.68	307.41	304.14	307.78	305.33	306.5	305.34	306.36	300.89	304.06	305.45	310.03	304.92	308.35	306.53	305.27	303.89	305.6
301.89	301.35	303.04	302.84	297.73	300.91	301.78	300.98	302	300.56	300.43	304.81	298.99	302.57	299.68	301.44	301.04	297.21	301.26	301.94	302.29	302.97	301.44	300.75	298.77	304.05	301.32	298.86	299.72	301.58	297.65	303.26	298.37	300.1	300.3	304.84	300.44	299.64	304.62	297.12	300.26	300.65	302.73	302.77	299.28	302.32	300.4	300.3	299.52	306.73
314.62	313.54	313.16	314.03	309.01	312.47	315.32	314.2	316.29	312.78	316.58	310	311.1	312.78	317.65	313.54	314.75	311.34	314.01	314.97	309.02	314.84	315.27	312.68	313.29	314.63	310.5	311.92	314.48	316.33	312.69	311.08	310.19	313.78	315.17	312.75	314.94	313.85	315.42	312.73	310.32	311.68	317.41	315.08	315.31	312.78	316.21	316.69	313.81	316.85
304.15	301.88	301.23	298.99	300.81	299.15	304.45	301.52	306.04	299.86	304.06	300.72	303.06	303.24	303.52	303.58	303.46	304.78	299.62	301.47	302.03	304.95	302.02	302.32	303.27	299.45	304.1	301.31	307.54	303.57	299.8	302.2	303.25	303.73	298.45	300.91	303.66	301.96	304.48	305.77	301.09	299.02	302.36	302.11	300.48	304.37	304.92	299.64	303.45	303.31
317.8	317.76	314.92	317.04	317.63	315.54	318.47	315.91	319.15	317.56	315.44	315.28	319.58	314.96	315.07	314.44	317.94	318.93	317.25	315.68	317.69	316.25	316.35	319.37	313.47	319.3	315.63	316.66	317.91	322.38	319.64	314.25	316.68	315.31	318.09	314.64	317.99	318.27	319.9	317.84	316.56	315.5	317.24	318.51	318.34	317.55	319.1	316.56	319.34	318.54
307.78	304.66	305.47	306.41	305.31	307.97	305.55	302.75	309.84	310.15	307.54	305.33	305.98	306.77	307.96	305.88	310.19	304.71	304.86	309.4	301.22	307.05	304.15	306.64	307.19	301.07	304.33	306.84	308.54	308.27	304.32	305.46	301.39	307.16	303.61	305.5	307.65	304.49	305.18	303.77	304.07	309.99	304.22	307.08	305.72	308.7	306.9	304.2	306.91	306.11
312.98	313.62	310.62	313.01	312.55	316.13	315.4	313	313.35	310.41	314.61	314.13	316.14	312.38	313.01	312.04	312.58	312.21	309.25	314.3	312.14	315.01	311.39	314.5	310.77	314.54	313.25	309	311.87	314.14	310.03	312.38	314.61	315.14	314.52	313.16	312.89	316.16	314.46	311.91	312.92	313.47	313.32	314.61	311.94	313.34	313.76	313.99	312.15	310.73
295.41	298.97	302.4	292.78	292.7	297.52	292.42	298.54	296.56	295.15	294.86	297.25	298.18	297.43	297.62	293.71	299.65	295.33	295.8	297.2	298.57	294.93	295.18	298.24	295.76	295.12	297.63	295.87	296.08	294.48	290.86	294.01	298.48	295.99	297.12	296.17	291.94	296.87	296.6	297.34	299.35	294.99	298.28	296.08	294.2	296.98	294.46	298.85	296.54	295.6
306.31	302.59	302.06	306.02	301.57	300.65	303.87	301.9	304.86	303.09	304.63	304.51	301.69	303.79	303.61	308.09	300.23	302.75	302.17	299.31	303.04	301.18	298.6	300.63	304.26	305.96	299.25	300.04	302.7	301.86	304.44	303.89	300.27	300.26	299.56	304.49	301.98	299.98	305.33	301.78	304.97	301.05	299.37	303.53	300.43	301.37	302.34	302.97	302.43	298.03
309.15	308.36	310.09	313.97	312.13	314.9	311.73	312.35	312.28	309.98	311.78	313.77	310.66	310.15	313.1	309.59	310.29	312.82	311.74	310.59	314.62	310.37	312.6	311.25	309.45	309.77	312.59	311.03	309.86	313.88	311.07	309.57	313.08	314.77	314.68	311.57	313.97	309.32	309.82	311.33	309.98	309.72	314.57	311.21	310.18	313.76	315.62	309.74	312.83	308.94
309.53	312.38	314.89	311.78	313.59	314.77	314.53	312.14	314.17	311.03	314.25	311.45	313.35	313.99	314.28	316.53	316.2	310.71	312.99	313.25	313.4	314.09	313.21	310.27	312.88	313.16	312.39	312.65	315.37	311.75	314.08	310.53	312.65	313.48	311.93	314.41	311.97	314.21	311.73	312.68	311.2	316.51	315.42	315.27	313.02	315.57	313.25	310.72	313.12	312.8
313.2	312.65	310.72	315.34	315.35	309.97	312.37	314.12	313.08	311.64	310.33	312.72	312.19	314.74	312.9	310.37	313.58	311.98	313.53	311.63	313.35	315.83	312.41	316.66	313.1	312.95	310.92	310.7	314.22	312.2	315.03	315.14	310.94	314.6	315.19	315.46	315.02	315.58	314.33	314.41	315.21	313.2	312.77	316.06	312.22	313.4	313.56	311.27	313.06	314.69
310.28	308.35	311.91	311.2	309.38	311.27	309.27	311.73	313.91	311.88	311.93	312.22	310.89	313.4	312.12	314.2	314.95	313.13	308.64	315.27	311.05	312.9	313.14	311.78	312.78	314.6	310.61	310.18	312.65	310.72	316.22	315.13	313.02	311.29	314.94	310.95	307.93	309.61	308.29	311.55	315.88	313.03	313.33	314.93	311.78	309.08	312.66	311.02	310.62	311.41
318.75	317.63	317.87	317.2	318.84	321.42	318.76	317.28	320.58	317.61	318.22	317.63	315.83	319.46	315.52	318.34	319.56	313.89	316.19	319.11	317.39	317.42	317.36	319.99	317.61	322.39	318.63	317.76	318.95	317.12	315.68	317.68	317.64	316.52	318.96	319.24	317.98	318.27	314.34	319.86	317.21	320.01	319.29	316.99	318.29	318.57	318.52	322.62	319.67	318.72
304.92	306.29	300.67	303.15	303.36	304.46	306.13	305.7	305.85	305.36	301.04	302.55	303.91	303.53	304	307.72	302.68	301.04	302.33	301.21	302.87	303.55	303.58	302.29	304.7	302.8	303.96	305.89	301.74	300.81	301.51	303.52	301.83	302.32	303.55	300.27	298.22	304.43	299.58	307.45	305.2	303.98	304.28	302.7	305.3	300.14	302.83	303.03	304.27	306.27
297.14	299.09	295.58	294.65	298.46	297.8	296.57	292.85	296.83	296.57	296.97	297.77	296.79	297.59	295.4	295.16	296.25	299.51	295.94	294.6	296.11	298.46	298.73	298.07	301.72	297.27	294.54	297.12	300.21	295.86	299.29	294.94	294.62	294.73	298.48	296.21	297.34	296.88	295.99	296.62	299.09	296.42	298.03	298.16	298.52	297.99	299.2	297.03	298.61	296.12
305.41	303.12	301.84	303.09	303.36	299.27	304.6	302.18	303.54	304.11	302.65	304.18	305.58	306.44	301.83	298.66	303.61	302.82	300.56	303.14	302.7	301.72	304.81	303.87	305.02	303.43	304.46	300.8	302.65	304.29	305.38	302.44	304.96	301.43	303.48	303.6	301.55	297.34	306.47	303.73	304.08	305.55	301.84	303.08	304.38	300.54	300.39	305.72	304.08	302.23
312.29	316.88	314.16	315.13	315.87	315.47	315.01	315.14	315.07	312.6	316.52	316.01	319.09	316.55	317.84	315.78	316.29	318.07	318.34	312.91	313.91	316.93	313.49	315.22	317.27	317.09	316.5	312.36	316.15	311.73	316.61	313.43	314.08	315.77	319.1	310.41	315.86	314.87	313.56	314.84	314.89	319.16	315.55	314.38	313.66	315.01	315.85	313.68	311.58	315.82
302.9	303.9	301.8	301.59	302.56	302.83	307.16	302.83	303.62	301.84	303.83	304.2	301.22	303.58	307.28	300.73	304.36	304.62	300.53	305.1	307.96	301.22	299.11	298.25	302.74	299.67	303.34	306.29	304.43	302.14	303.73	303.24	299.97	300.04	304.29	301.12	305.3	303.26	302.32	303.91	302.96	306.33	305.63	302.48	300.48	299.32	304.04	301.11	303.58	302.81
301.23	300.2	303.75	300.29	301.04	299.04	298.83	302.17	300.51	296.18	300.37	301.13	306.83	304.66	301.3	298.32	298.1	302.45	302.74	302.14	301.52	296.56	301.77	298.63	301.3	300.66	301.02	300.4	301.85	301.05	300.13	301.98	298.53	302.92	303.29	303.71	301.97	303.71	303.39	302.37	302.74	298.98	303.2	302.19	303.28	300.27	302.53	300.84	297.65	300.82
317.93	319.89	314.71	311.79	317.41	315.58	314.37	315.73	315.24	312.31	318	314.56	317.67	314.65	316.06	316.36	314.95	316.32	314.22	315.85	317.14	315.04	318.43	317.95	319.06	316.81	320.69	313.64	315.47	318.53	314.51	315.9	317.51	316.31	314.97	314.65	312.46	314.34	316.36	318.56	313.97	316.79	312.88	315	318.16	316.7	316.04	316.91	318.96	316.68
304.34	304.93	304.91	305.38	304.68	304.3	306.49	303.79	306.64	306.36	306.15	305.61	306.67	307.64	305.86	306.93	304.71	306.8	307.23	308.3	305.9	304.18	305.25	301.24	308.1	305.57	304.11	303.57	306.37	308.82	309.56	306.84	307.85	303.46	304.63	306.66	305.6	306.55	305.04	304.45	306.11	305.86	305.71	306.43	307.01	306.14	306.69	307.41	307.81	306.01
312.52	316.45	315.29	311.85	314.43	311.78	317.14	313.01	311.18	312.93	312.83	313.39	314.06	312.66	314.67	313	314.86	316.21	314.53	314.54	312.55	312.74	313.5	315.32	312.86	314.94	313.69	310.34	318.02	310.41	313.73	311.59	315.95	314.15	312.89	311.04	315.46	312.26	314.88	313.73	311.8	316.51	315.93	311.83	313.66	309.74	313.04	313.78	318.67	316.44
309.34	311.04	308.57	310.38	310.34	311.77	311.81	311.63	309.91	312.18	309.55	308.98	314.14	309.43	309.8	309.62	310.19	313.64	314.28	310.47	311.55	311.57	310.55	312.41	308.9	306.53	308.69	309.04	309.22	313.04	307.53	312.54	311.36	308.94	311.23	313.34	310.58	312.82	311.88	305.85	310.54	312.35	310.21	311.76	309.07	312.49	311.86	304.83	311.49	308.12
309.59	311.75	314.82	308.72	310.13	306.64	309.76	308.61	311.8	308.83	305.57	310.18	313.07	311.36	310.97	306.68	310.79	309.88	305.5	308.77	310.19	307.02	307.29	308.78	309.65	310.64	310.22	306.95	309.71	309.17	309	305.19	311.66	308.4	310.74	309.81	311.32	310.15	308.75	310.83	312.73	309.58	308.03	314.32	304.36	309.31	308.42	311.06	313.55	306.57
304.35	300.4	303.67	304.16	303.02	301.43	302.77	302.09	303.85	304.55	305.59	301.92	302.87	301.17	305.4	303.58	302.41	306.26	305.5	302.39	302.96	303.89	300.37	306.52	306.05	301.35	303.16	301.39	303.87	302.86	301.64	301.45	298.44	304.18	301.94	300.29	306.89	305.65	303.57	304.45	304.7	300.6	301.78	306.77	303.59	303.78	305.41	301.49	305.77	303.28
311.4	314.15	312.04	311.72	316.1	312.47	314.66	310.03	310.03	313.24	314.17	312.87	314.41	312.01	314.65	315.31	312.26	312.19	315.74	311.12	310.21	314.31	315.06	311.17	311.84	309.51	314.81	312.78	313.29	313.52	310.03	312.53	316.7	310.86	311.8	311.25	309.54	308.95	312.33	315.15	312.34	312.42	311.08	311.14	315.66	312.78	317.94	314.19	310.81	315.85
304.43	306.21	303.19	305.87	303.1	302.63	304.17	303.94	301.02	302.92	304.26	307.63	302.65	302.48	301.87	307.46	305.01	302.85	304.67	304.14	302.65	302.7	301.06	303.92	307.3	303.56	302.31	304.62	301.64	305.61	301.69	303.03	298.51	306.06	303.06	302.87	303.22	303.59	307.23	304.22	304.38	300.35	301.64	303.6	304.3	297.19	300.7	305.5	308.02	302.98
302.49	304.14	299.15	305.83	301.87	300.27	303.82	302.4	301.28	302.18	304.12	302.49	302.47	299.29	303.46	303.71	301.25	304.78	303.07	307.11	304.13	304.78	304	304.29	306.2	304.31	304.31	302.66	303.02	302.02	302.88	304.81	302.6	303.96	301.93	301.39	305.4	303.22	298.65	304.08	303.66	302.98	301.41	300.37	302.43	304.02	304.37	301.13	301.69	302.64
312.92	309.41	309.54	307.01	308.82	308.93	310.02	308.67	309.64	309.23	308.7	307.4	307.03	308.78	307.62	308.31	307.7	309.53	311.01	307.24	309.85	309.22	306.49	309.09	311.53	308.82	309.62	307.15	310.33	306.98	311.18	307.17	309.87	310.7	309.37	308.52	310.33	311.33	308.59	310.49	307.39	309.53	312.41	307.18	304.91	313.08	310.95	311.51	307.94	307.15
303.49	300.52	302.76	301.06	298.97	300.17	299.97	301	299.91	298.75	300.21	302.43	297	303.06	302.25	299.41	301.84	298.66	302.79	298.38	298.39	299.54	300.88	302.69	302.83	302.84	303.8	300.8	300.37	301.25	300.41	303.73	296.11	297.15	301.02	302.35	298.01	298.66	302.19	302.81	303.31	299.35	302.34	302.42	301.32	299.18	298.7	301.83	299.16	299.98
303.19	302.97	303.71	302.72	302.22	302.5	300.92	303.9	303.28	300.84	303.29	305.23	302.94	305.38	302.12	302.8	303.25	303	307.13	305.41	300.79	301.23	302.79	303.25	302.53	306.11	299.57	304.72	302.79	300.72	302.12	305.71	302.26	302.86	302.96	302.6	305.53	302.1	305.78	303.9	303.33	301.75	303.58	300.85	300.14	303.76	302.9	302.55	298.44	307.62
316.34	313.42	315	312.16	311.88	312.72	313.41	317.66	314.94	313.71	316.98	312.32	316.83	315.7	314.57	314.97	313.02	315.21	313.97	313.83	317.15	314.5	317.93	319.45	316.17	312.22	314.02	315.25	314.9	313.7	313.12	313.87	313.35	317.7	318.7	315.63	319.25	314.05	316.55	315.94	315.31	311.27	315.42	314.65	316.53	312.52	314.06	314.41	314.63	318.06
317.4	315.1	320.05	318.54	318.99	319.86	317.04	321.07	316.36	320.06	316.27	317.84	318.95	320.04	317.49	316.99	321.01	319.88	317.72	317.61	318.79	319.34	317.65	315.62	318.14	318.16	318.16	318.82	319.7	318.13	318.03	320.66	313.99	320.04	318.12	318.53	321.7	317.04	318.59	318.86	318.13	315.86	320.5	314.76	317.73	317.41	317.36	319.32	318.26	317.78
299.95	304.8	303.22	307.03	304.06	297.76	306.56	303.65	303.26	301.86	302.86	304.09	305.14	302.03	300.95	301.62	305.01	302.94	309.68	300.63	302.78	306.96	300.99	298.97	305.18	300.87	301.69	303.44	299.55	302.62	302.16	301.47	304.29	302.2	305.47	302.28	301.87	304.3	305.25	303.46	305.02	306.37	303.99	303.73	303.94	306.88	303.91	303.6	305.8	305.79
308.67	310.05	313.75	309.8	305.85	307.6	308.21	307.78	307.4	305.27	308.28	305.45	308.59	307.86	307.41	307.31	312.92	309.11	307.71	312.7	309.19	309.25	310.15	307.38	308.92	308.97	307.53	308.9	310.26	307.34	310.69	308	307.21	304.43	309.77	308.82	305.14	307.96	311.51	309.31	305.86	306.86	310.52	310.56	308.73	309.45	311.18	307.79	308.99	308.5
331.09	330.53	328.19	326.74	326.17	328.73	330.11	325.99	328.89	330.8	330.96	326.5	328.37	329.41	324.47	326.62	328.49	330.79	328.26	332.03	325.71	325.69	334.08	325.56	326.47	326.43	326.51	326.59	325.49	328.88	329.27	325.11	326.55	327.56	329.98	329.32	328.95	328.46	327.41	329.51	327.41	326.66	330.81	329.97	327.68	323.39	327.15	327.39	329.96	329.24
312.9	314.6	315.69	314.22	313.95	318.13	315.68	310.78	314.65	313.39	315.25	315.02	314.32	311.12	313.21	316.24	313.87	312.08	314.4	316.75	312.29	310.48	314.83	318.64	310.23	316.65	314.97	314.39	315.72	311.2	313.24	313.2	311.39	311.1	314.73	313.37	314.15	313.07	310.74	310.77	315.41	314.25	311.76	316.65	313.46	309	309.61	311.39	316.74	315.53
325.05	326.92	331.06	327.71	329.01	330.33	330.89	327.37	329.54	326.62	331.16	330.23	328.56	327.25	328.42	326.05	326.7	324.62	331.27	330.95	328.04	325.63	326.86	325.29	331.15	330.57	329.28	328.96	326.51	326.66	328.79	331.45	324.27	327.28	331.38	329.16	333.37	331.87	328.17	329.37	329.72	327.98	325.85	325.59	329.52	326.9	329.53	327.56	328.83	328.97
305.14	302.57	304.45	302.94	305.53	302.64	303.77	302.66	302.29	301.96	304.58	301.29	303.67	303.2	300.06	301.08	304.16	303.25	301.89	303.78	302.09	301.56	303.62	303.92	305.45	302.99	304.64	302.5	305.14	303.05	301.88	300.12	308.57	305.68	304.21	303.13	304.27	303.29	304.26	304.16	298.01	302.71	303	303.23	303.67	305.03	304.69	303.63	303.45	304.5
307.34	301.88	304.43	306.18	304.87	303.53	303.24	299.77	300.57	302.64	303.42	306.11	302.5	302.59	306.42	302.56	306.13	304.25	306.03	308.77	306.97	304.92	306.18	303.19	303.85	305.8	305.91	302.98	305.97	303.93	305.39	303.03	302.96	307.2	302.96	305.91	301.86	303.07	308.66	304.83	305.54	301.22	305.75	301.57	306.09	302.37	302.23	304.21	303.54	303.56
315.59	315.96	312.01	314.85	314.31	312.61	315.3	311.67	316.67	312.61	312.73	314.52	316.32	313.77	315.02	315.45	314.56	312.55	314.69	315.15	314.35	314.08	315.9	312.87	313.08	313.51	314.25	312.86	314.16	314.02	311.19	316.17	314.46	318.1	316.95	315.67	315.13	311.7	312.2	312.73	312.61	316.41	314.38	315.89	315.56	316.69	313.7	310.32	316.06	309.58
312.1	311.85	311.06	311.79	311.12	309.67	308.6	309.63	310.3	310.7	310.87	312.43	308.78	308.31	311.23	310.05	311.97	311.53	310.76	312.18	308.92	308.73	312.11	308.85	310.8	309.46	312.66	310.12	311.69	312.94	310.59	307.61	313.34	313.31	311.02	308.74	313.7	311.69	308.61	313.68	308.38	311.54	309.19	313.04	307.36	309.22	309.1	311.72	309.8	306.79
325.42	322.09	325.27	326.59	324.38	327.88	327.07	324.77	324.26	322.3	326.29	324.77	327.23	326.39	324.67	324.22	324.21	323.3	326.12	324.48	326.46	328.65	328.32	330.51	324.49	324.5	324.53	326.91	325.7	323.04	323.52	325.66	330.14	323.5	324.28	325.3	326.19	322.45	328.57	325.99	326.14	325.93	324.94	326.47	325.25	326.77	323.89	324.26	327.52	327.88
307.02	303.37	301.05	304.07	303.85	306.78	302.18	304.71	305.85	300.79	300.66	304.54	306.31	305.2	299.67	302.62	300.89	305.11	303.37	302.18	303.94	306.58	301.69	304.77	301.84	297.78	306.56	306.61	303.1	302.66	306.45	302.14	304.48	304.22	307.12	303.95	306.33	301.94	308.27	303.65	303.34	302.52	305.21	305.51	304.53	299.93	301.49	301.75	303.58	303.32
303.51	302.45	302.81	304.96	303.11	307.17	306.75	303.84	301.49	304.58	303.61	301.76	302.83	303.03	304.39	306.2	299.43	302.18	301.46	302.34	301.69	303.49	303.75	307.07	304.08	305.87	302.77	300.86	302.94	302.04	303.22	303.59	303.64	308.01	304.81	303.07	304.33	307.25	301.55	303.67	302.86	307.98	303.35	304.89	301.89	306	300.51	303.23	303.86	302.95
301.09	300.33	299.6	301.31	300.7	300.32	303.3	302.58	303.08	302.35	301.13	300.99	305.35	300.87	301.03	302.08	298.7	302.46	300.18	302.94	302.05	301.4	300.79	301.62	295.72	298.02	298.89	301.68	303.66	300.85	302.29	298.84	298.33	303.82	297.67	297.32	298.65	299.17	300.05	302.27	299.38	300.77	302.62	298.02	303.56	298.93	305.39	300.97	300.7	304.31
306.81	310.25	311.86	309.23	309.87	306.47	309.07	311.52	308.21	311.46	309.02	316.21	306.2	311.91	308.25	307.19	309.28	308.32	306.39	308.99	308.78	306.68	309.21	311.59	310.61	311.56	307.13	306	308.6	308.04	308.85	306.99	310.8	311.16	308.81	308.29	308.87	309.04	307.77	308.95	308.75	308.44	312.53	307.74	305.25	309.24	307.05	311.76	308.5	304.19
308.07	310.62	309.45	309.35	309.84	310.3	312.27	308	310.33	312.09	313.68	312.62	314.11	313.85	308.46	307.91	311.35	310.67	309.48	309.53	314.06	309.33	313.24	309.43	312.41	312.76	306.58	314.06	309.91	307.59	311.27	312.33	308.57	307.72	309.56	310.8	313.17	311.06	310.19	311.73	311.11	313.02	310.77	309.96	308.38	307.35	312.06	311.5	312.27	312.63
306.1	302.36	305.44	306.24	306.2	304.24	307.49	304.46	308.42	306.56	307.84	303.89	304.83	307.71	305.97	303.51	302.45	304.96	305.3	306.31	306.11	304.86	303.27	303.94	306	304.46	304.5	307.15	304.3	309.17	308.93	305.48	307.97	306.53	306.97	305.33	307.24	305.42	305.8	305.17	307.9	306.23	310.18	304.3	306.27	306.25	305.47	305.12	307.56	306.42
317.35	311.19	311.02	311.82	314.24	312.2	312.83	311.2	312.9	313.46	312.3	312.65	314.62	308.77	314.25	312.44	310.84	310.29	308.04	312.72	312.35	312.25	315.45	313.24	314.79	312.16	313.48	310.09	313.65	313.17	310.07	310.66	313.18	308.31	311.59	313.55	309.23	308.49	314.15	313.57	312.94	314.31	312.03	311.1	311.36	316.24	304.99	314.1	314.55	310.33
294.19	295.31	295.67	296.06	296.14	295.74	291.14	296.12	296.78	297.45	296.57	297.44	296.69	297.3	296.46	302.51	296.18	302.57	292.19	295.57	302.57	295.61	298.25	295.78	298.36	294.88	295.97	297.62	295.88	298.77	298.09	297.38	298.43	296.22	299.16	294.51	297.74	298.12	297.84	297.1	296.16	294.6	293.42	294.87	294.04	297.32	297.78	296.96	298.55	294.84
303.09	305.18	303.28	306.43	305.13	303.37	305.21	306	307.06	303.02	302.68	303.57	305.21	302.96	303.45	307.97	304.85	303.89	307.69	302.92	304.33	303.82	307.37	305.49	304.56	303.7	304.03	303.05	301.9	305.8	306.22	302.21	301.49	304.16	303.27	302.21	306.38	309.83	303.2	305.16	304.67	299.56	300.84	304.2	300.3	303.15	306.25	303.76	305.43	304.47
304.04	306.19	306.66	306.63	306.01	305.75	302.63	305.78	301.81	300.04	304.69	306.36	303.12	303.07	300.78	307.22	304.98	303.8	304.92	299.39	303.81	306.93	303.57	305.93	301.28	305.16	305.81	306.87	307.06	301.73	305.18	304.71	306.5	304.31	303.06	301.91	302.01	303.37	306.79	303.24	303.46	302.05	305.16	306.72	304.98	306.44	305.72	302.92	304.8	308.65
305.74	307.58	306.57	304.94	304.21	308.63	304.05	303	308.5	307.73	304.38	304.49	306.28	309.95	306.24	305.84	306.58	306.66	307	304.36	308.6	309	306.5	305	300.62	307.66	302.26	306.23	306.35	305.93	300.19	302.87	306.03	305.71	306.43	302.87	307.12	301.72	307.41	304.88	306.07	306.5	303.28	304.61	309.56	306.99	300.59	305.71	307.94	301.04
316.17	315.36	315.53	314.95	314.3	318.81	315.54	316.42	314.63	314.59	313.93	313.5	315.16	315.83	317.39	315.76	315.71	315.6	311.87	316.54	315.18	318.1	319.71	315.42	318.48	314.54	315.73	316.61	315.74	315.29	314.92	315.64	316.65	318.6	317.63	313.13	315.24	319.74	310.49	312.34	314.94	318.62	316.29	316.1	318.42	315.13	315.33	317.72	318.86	311.87
313.23	314.17	314.76	314.33	316.27	316.39	314.6	314.46	315.81	317.5	315.33	315.12	316	313.58	313.95	318.49	316.61	315.88	318.4	315.19	313.97	316.73	317.26	314.69	319.78	314.38	313.84	318	313.31	311.41	317.46	315.88	318.63	313.13	313.54	314.17	314.82	317.67	317.67	314.8	313.11	315.81	316.23	311.44	313.04	318.41	316.75	318.07	317.62	315.43
316.07	314.14	314.11	313.21	312.6	311.28	313.92	316.09	312.56	316.37	311.02	315.19	313.2	314.68	312.99	314.1	310.72	309.76	313.36	313.25	312.83	313.25	310.48	313.55	316.56	310.24	311.59	315.46	310.95	314.12	315.07	313.24	316.33	316.35	309.24	312.28	315.16	312.01	310.83	311.99	314.79	313.91	316.31	315.11	313.83	314.55	312.09	314.22	311.35	312.89
322.53	318.54	316.26	318.9	313.95	318.18	316.05	316.79	318.03	317.35	314.88	317.12	315.45	315.67	315.14	314.12	312.71	314.15	315.29	315.37	317.92	315.68	320.46	317.85	319.91	319.71	314.68	315.72	315.9	316.77	317.8	313.71	316.36	314.63	314.85	318.25	318.64	316.96	315.76	319.23	318.57	317.7	315.23	316.52	315.85	317.25	318	317.3	319.18	314.2
309.83	309.52	303.17	311.32	308.24	307.81	305.99	308.64	312.54	310.2	309.79	310.46	306.68	308.9	312.17	308.92	309.68	309.48	310.77	307.28	307.24	306.84	306.31	308.44	311.13	303.92	309.88	306.33	305.82	306.77	308.57	307.15	310.98	307.56	311.45	307.34	309.85	305.03	308.58	307.62	307.61	306.44	307.14	310.61	307.25	307.27	304.45	306.58	311.43	307.77
301.08	302.08	299.07	298.24	298.29	298.8	300.72	303.91	300.27	303.03	300.93	296.49	301.21	299.03	303.89	300.61	304.16	300.6	302.92	298.55	300.62	301.73	302.39	303.08	297.74	303.18	300.59	301.2	303.93	300.09	299.8	301.7	303.26	301.72	303.62	299.7	303.09	303.24	299.92	304.63	302.37	299.63	299.71	300.62	297.66	301.16	298.64	301.09	298.55	299.57
304.3	305.79	300.65	302.93	302.88	303.66	306.22	304.04	299.98	307.07	300.27	302.56	305.8	304.5	302.56	303.85	302.89	300.89	301.08	302.12	306.19	300.75	302.04	303.58	303.65	303.16	299.84	307.67	305.94	304.53	308.2	305.33	300.61	302.06	304.27	306.54	303.94	303.99	303.91	301.87	304.58	301.95	308.11	301.58	300.58	298.92	302.76	303.73	302.69	304.25
316.93	310.84	307.98	308.41	310.72	315.66	311.02	314.21	314.11	307.86	313.85	309.4	313.99	311.33	312.03	313.68	311.21	310.77	311.39	309.54	312.93	313	310.39	309.87	312.1	314.24	310.86	312.55	314.42	313.44	312.59	309.49	311.38	311.59	313.88	315.43	311.75	316.85	311.4	310.44	309.97	310.77	313.26	315.53	314.04	314.53	312.47	313.14	309.31	313.11
307.17	309.92	308.57	311.7	310.35	310.23	312.09	310.66	311.89	308.96	308.75	311.21	309.92	308.27	312.03	310.09	308.65	313.15	310.81	308.97	311.73	307.07	310.9	314.8	309.46	311.94	308.61	313.07	311.4	314.49	311.7	307.23	314.57	309.76	308.26	312.95	310.75	312.03	312.32	311.72	309.86	310.16	312.3	309.2	310.65	308.64	309.48	310.55	310.68	308.89
317.93	318.45	315.87	316.02	317.37	314.83	317.93	315.6	314.11	315.86	312.95	317.76	316.45	316.74	314.5	315.74	314.67	311.25	315.41	317.9	314.4	314.97	314.91	316.36	317.01	315.38	317.97	314.63	315.25	315.17	319.99	317.73	315.1	316.4	319.1	317.46	312.65	315.99	320.42	317.36	313.76	312.76	315.15	313.63	315.05	313.52	314.66	317.96	313.72	315.79
299.03	299.56	298.58	299.79	301.86	298.91	299.87	298.14	294.9	299.33	296.18	295.45	302.92	302.68	295.43	298.22	296.98	296.22	297.55	302.28	301.01	295.33	299.93	300.34	298.94	300.82	300.46	300.12	296.85	300.89	296.71	300.27	302.64	297.8	302.24	297.48	300.57	300.84	301.45	301.16	299.3	300.58	298.73	304.01	303.15	298.31	303.24	302.95	299.62	298.02
320.34	319.17	317.5	317.9	318.14	319.55	319.33	319.12	316.32	319.57	322.66	316.81	320.77	323.55	317.84	322.52	320.21	317.35	317.42	320.53	321.01	316.6	316.1	321.43	319.28	320.11	316.43	317.55	321.23	316.11	320.32	318.98	322.08	317.13	323.67	320.57	322.29	320.73	319.41	320.69	318.7	318.37	318.35	316.01	314.69	317.53	319.69	319.09	320.63	319.51
319.1	315.58	319.3	317.97	314.81	317.22	315.04	316.89	314.95	316.82	315.8	319.29	318.09	315.87	312.8	315.04	313.46	317.29	314.62	318.3	316.43	316.62	317.53	312.35	314.08	316.56	316.34	317.46	316.98	323.39	312.98	316.75	317.13	314.62	316.94	317	315.76	318.22	315.52	315.06	317.39	317.2	318.36	318.16	316.98	318.56	315.67	316.39	318.14	320.44
316.32	314.93	316.52	316.94	313.43	315.59	318.81	313.44	316.21	315.48	313.94	313.46	312.73	313.03	316.36	315.97	313.43	309.88	311.36	313.98	317.36	316.12	312.01	313.69	315.31	312.08	311.33	312.97	313.78	315.23	312.32	312.96	312.4	312.66	316.48	318.31	314.74	315.48	314.38	313.45	313.93	311.36	315.26	314.79	313.72	314.78	311.71	313.82	315.89	315.58
312.36	310.02	313.38	315.28	314	314	315.14	314.05	311.52	311.52	316.48	309.82	312.73	317.14	315.02	313.35	313.91	314.44	316.43	315.68	316.51	316.37	314.1	319.98	313.21	313.65	314	316.32	313.47	314.35	313.68	315.15	313.16	318.75	313.78	310.77	314.69	314.63	314.42	314.82	315.74	311.93	312.55	314.41	313.73	316.09	311.64	316.35	314.48	314.22
317.62	316.39	310.71	311.75	314.33	313.36	315.26	314.54	312.13	312.79	308.39	314.42	313.01	312.82	312.98	313.04	315.46	311.48	313.28	309.86	314.78	314.47	315.17	311.51	312.4	312.26	310.62	311.49	315.44	314.46	314.41	313.04	311.8	314.52	313.95	308.91	315.32	315.07	311.28	311.87	312.31	310.68	311.02	312.15	312.95	314.69	311.94	313.02	312.68	312.66
314.35	316.57	312.94	309.04	314.53	315.6	313.08	317.1	312.29	313.43	314.73	316.8	315.12	314.53	315.83	315.13	314.57	316.01	316.72	314.62	318	315.97	314.81	314.1	313.63	318.18	314.02	313.64	315.44	314.91	317.01	315.65	315.63	311.63	315.78	311.7	314.73	314.63	313.1	314.69	320.3	314.6	315.13	313.82	316.38	317	314.45	314.92	315.77	310.78
311.75	311.29	309.5	307.4	310.58	314.45	312.31	311.7	313.41	313.97	310.01	311.3	313.54	310.69	308.57	309.17	310.66	306.86	313.93	308.83	314.12	309.84	309.54	310	308.47	313.36	310.71	314.24	310.58	310	312.43	310.26	313.45	311.29	313.47	307.8	313.84	313.06	311.81	312.95	309.7	308.23	313.26	309.8	311.24	312.96	311.67	310.35	310.51	309.42
321.49	315.69	320.39	315.81	317.05	315.23	315.2	316.51	316.7	313.64	315.57	318.05	321.99	317.98	317.76	314.37	315.71	320.95	315.07	317.44	318.13	322.57	318.36	317.79	319.12	318.29	316.83	316.07	315.13	317.65	316.53	318.63	321.02	316	319.09	316.79	313.67	319.46	318.92	317.13	318.37	314.99	314.22	315.14	316.99	316.22	319.88	316.91	314.62	316.85
307.34	302.45	299.6	301.94	299.54	306.3	303.26	304.06	301.06	301.24	302.98	305.36	308.4	304.4	302.68	306.38	304.29	304.21	302.36	300.65	301.97	304.36	305.65	305.05	307.37	303.55	302.78	302.96	303.98	304.63	298.07	301.08	303.17	301.65	301.7	303.08	302.28	303.27	303.76	305.47	303.45	303.96	302.24	302.52	302.4	303.09	300.29	304.99	299.8	303.15
315.29	320.13	314.04	316.33	315.43	315.56	311.24	316.09	315.29	316.92	316.65	313.37	316.64	312.48	319.56	316.9	317.32	315.32	314.47	317.68	315.75	311.5	316.86	314.76	317.19	314.17	311.81	314.18	313.74	315.33	313.6	315.88	314.92	312.8	314.36	314.7	313.15	313.34	316.43	314.15	314.57	316.45	318.48	313.78	312.48	314.36	313.81	314.05	313.05	315.45
301.51	303.07	305.56	304.02	304.23	304.46	300.17	306.55	304.34	306.2	306.92	305.2	302.82	304.27	304.32	301.89	302.72	304.72	304.32	306.89	305.27	300.67	305.51	305.19	304.08	302.44	307.5	303.82	303.06	301.87	301.85	304.56	306.68	306.32	305.84	306.02	304.88	305.44	306.38	302.22	305.1	303.6	303.42	305.46	304.43	307.63	308.23	304.08	308.6	307.63
308.7	310.48	312.72	303.11	306.89	306.18	304.63	307.44	305.51	307.36	306.95	308.08	308.16	304.91	305.53	307.43	301.83	308.51	306.61	306.38	306.44	307.55	305.4	304.98	302.62	305.15	305.97	307.09	306.32	307.22	305.6	301.78	305.86	308.4	306.57	308.8	308.14	307.71	307.79	309.89	306.39	305.4	304.94	303.99	302.81	303.82	308.01	306.57	308.72	309.6
311.81	314.49	311.85	318.34	313.13	313.44	313.59	316.14	313.8	317.09	311.63	312.91	316.02	311.81	314.23	312.51	313.47	315.34	313.22	313.92	313.05	315.12	317.4	311.88	312.24	315.43	314.21	315.98	310.87	313.98	311.54	310.88	317.61	315.87	313.88	315.39	317.88	313.6	313.23	314.41	315.51	313.07	315.2	315.59	313.22	315.36	310.5	316.45	313.47	314.24
307.46	309.51	308.45	309.8	306.64	308.62	309.07	306.54	306.8	308.42	309.79	307.62	310.6	308.88	309.64	309.03	312.44	307.11	311.62	308.13	306	310.38	305.34	307.99	310.96	310.72	309.89	307.3	309.83	307.75	310.73	309.6	310.73	307.07	309.86	311.58	313.51	311.54	307.32	310.28	307.73	309.3	312.07	313.21	305.34	309.42	310.1	308.56	308.36	306.03
303.28	302.7	302.11	302.12	299.5	301.82	303.5	301.04	300.94	300.88	299.9	300.84	303.39	299.34	303.8	304.94	304.66	300.09	305.02	299.1	301.7	307.67	302.27	302.39	303.53	299.09	301.13	300.04	301.97	296.78	302.87	303.61	299.73	302.82	299.94	300.24	303.05	301.13	303.25	300.91	300.35	303.8	306.32	303.34	301.8	301.28	302.79	301.14	300.11	304.94
317.36	321.21	316.07	317.21	320.22	315.4	315.67	316.39	317.76	317.59	315.98	318.88	316.38	318.1	314.85	317.43	313.23	317.41	315.98	315.48	319.41	317.64	321.08	317.24	317.96	315.81	316.24	315.64	316.55	317.08	316.06	317.59	319.6	314.42	313.62	319.11	317.69	316.99	314.32	317.49	316.55	317.61	315.52	315.53	319.03	316.52	318.19	317.8	319.41	318.49
297.48	296.7	298.07	297.98	295.74	297.64	294.63	294.14	295.32	296.37	298.51	297.03	299.94	299.27	290.85	295.05	299.27	296.53	297.59	299.22	297.14	295.23	297.53	299.27	295.52	297.35	295.71	295.34	296.57	291.55	299.59	298.83	296.61	295.8	296.86	299.43	296.23	297.7	300.51	291.63	298.4	296.88	295.45	297.4	297.85	294.59	297.44	301.99	297.89	296.5
304.66	305.58	306.44	305.83	305.91	307.71	308.56	305.02	307.59	305.88	307.19	308.16	303.87	309.4	307.84	306.63	304.03	309.03	306.79	307.4	307.04	305.47	309	303.98	305.17	305.03	307.77	307.53	304.19	306.24	302.84	302.54	306.33	303.37	303.57	303.01	306.79	306.46	308	305.15	305.49	307.64	307.53	305.54	305.94	303.43	304.61	305.86	304.76	305.77
310.87	312.61	312.09	313.81	315.56	314.46	315.24	315.28	316.61	313.09	313.47	319.32	310.15	311.41	316.22	316.14	317.36	312.47	314.21	312.16	311.25	311.5	316.33	315.01	313.04	314.76	311.9	316.21	314.4	313.06	311.45	314.75	315.2	317.26	314.45	312.94	314.32	311.48	310.25	316.44	314.96	313.83	313.69	312.83	314.47	311.98	315.25	311.67	311.58	313.6
304.03	304.77	303.43	304.68	304.91	305.45	298.93	303.46	303.88	301.81	304.09	303.89	305.67	305.65	304.58	304.66	302.73	301.74	305.51	303.6	306.05	306.46	301.7	305.19	305.31	302.36	301.27	305.2	302.83	302.45	304.8	301.57	305.77	300.64	303.21	299.81	304.28	301.61	302.81	304.25	304.9	304.7	304.3	302.61	303.6	304.05	301.84	305.2	304.74	304.49
311.65	310.97	315.13	314.13	312.23	312.6	311.4	311.73	314.33	312.31	311.63	313.61	311.63	311.29	314.06	313.12	314.59	309.38	307.77	315.51	309.57	311.71	311.88	311.87	313.03	311.65	308.18	315.09	310.4	311.57	315.66	315.65	312.7	316.21	312.09	310.01	315.48	314.35	311.1	312.49	311.25	309.84	314.89	310.88	310.32	313.36	314.45	312.83	314.89	310.27
307.46	300.2	303.11	304.51	305.48	308.76	304.26	303.47	302.59	304.81	306.28	304.7	304.85	304.82	303.91	302.61	307.13	302.46	303.97	306.67	304.99	306.94	302.96	300.91	308.01	305.61	303.07	303.84	303.69	305.07	300.59	305.21	306.63	307.31	304.16	307.2	305.39	305.19	306.8	302.03	304.78	305.39	306.1	304.68	303.98	306.07	302.96	303.8	300.94	304.27
309.47	308.07	310.28	308.25	305.91	308.53	308.13	308.43	310.71	305.07	310.43	310.51	310.78	309.38	308.74	310.41	309.17	308.45	306.2	310.24	312.6	310.54	308.69	306.6	309.18	313.46	309.11	308.87	310.45	310.05	308.59	307.57	312.96	306.6	308.31	308.75	306.4	308.49	310.53	309.57	308.38	305.47	304.31	309.01	307.4	311.67	306.69	309.17	306.87	308.78
318.1	314.95	320.85	316.73	316.53	317.34	319.27	317.35	319.68	317.03	316.97	318.03	316.18	317.11	318.01	317.07	318.41	320.13	319.48	320.2	317.73	318.49	324.55	317.37	316.62	319.94	315.88	319.6	317.37	320.97	319.46	318.66	319.65	319.35	316.37	321.09	315.11	317.19	316.49	316.44	314.68	318.57	318.87	313.89	319.02	319.66	317.56	316.49	317.35	314.58
328.07	328.21	326.79	329.43	332.31	331.4	327.17	330.32	327.46	330.26	327.51	331.2	325.3	330.43	328.11	328.45	330.58	330.13	327.73	327.12	326.29	329.54	326.62	323.66	329.59	324.72	327.09	330.29	331.54	331.32	328.45	325.6	328.19	329.03	328.35	326.2	330.88	330.24	327.13	328.21	325.57	332.5	331.42	330.44	327.99	328.71	331.77	330.86	330.43	328.63
305.2	310.59	308.42	304.67	304.88	306.93	310.22	303.1	308.66	311.59	310.01	309.9	306.46	308.47	306.53	309.51	305.46	307.04	308.74	306.09	305.07	308.45	307.98	306.86	306.32	306.84	305.44	306.8	307.38	308.58	307.34	307.94	308.85	307.55	308.2	309.11	308.1	308.1	306.66	305.24	303.14	307.27	308.11	305.33	310.02	304.1	305.37	306.98	305.61	310.48
306.54	305.59	307.77	308.93	304.85	308.38	305.36	305.68	305.99	304.45	304.03	305.93	303.45	307.35	306.78	305.59	303.81	310.89	308.02	301.88	303.94	306.7	304.1	307.23	305.22	308.23	306.14	311.3	308	310.23	306.87	306.21	301.04	304.99	306.29	307.6	303.72	303.71	302.26	305.94	307.53	307.33	303.33	305.82	308.92	307.38	301.96	307.09	304.28	304.09
307.74	305.92	307.06	307.72	307.54	307.73	307.64	305.83	303.13	306.56	307.27	306.66	305.95	302.04	304.63	306.43	306.85	304.81	304.28	304.04	301.88	301.75	305.32	306.52	304.36	308.85	309.52	310.76	307.06	306.6	305.87	306.18	307.24	306.38	305.35	305.32	305.25	305.87	305.67	305.52	304.72	308.48	307.59	304.81	306.69	309.78	305.31	302.33	306.83	303.97
300.08	294.65	296.05	296.22	295.95	298.01	298.27	297.58	296.42	299.53	293.46	297.57	296.82	296.02	296.1	297.31	297.46	295.71	298.81	299.55	295.92	294.03	299.22	295.56	299.3	295.11	298.22	297.95	295.02	295.13	297.58	298.4	295.52	296.86	297.66	291.93	298.36	294.53	294.88	293.29	298.84	300.99	297.53	294.47	295.63	297.39	299.24	293.56	298.37	297.28
309.94	302.68	307.93	302.78	304.04	306.44	305.62	304.02	304.08	308.11	308.41	307.16	308.15	307.5	308.01	304.08	306.52	309.43	304.61	305.42	302.45	302.97	303.06	306.31	308.02	304.52	304.86	306.53	306.38	306.78	303.45	306.51	306.5	304.49	304.64	305.18	303.96	307.47	304.36	308.15	306.65	306.63	310.49	308.14	306.03	306.36	306.22	304.96	309.5	304.54
310.45	312.59	310.7	313.13	312.61	311.91	315.2	316.12	311.62	309.61	312.54	313.21	310.93	311.29	310.35	312.16	308.92	310.49	315.39	313.48	314.91	314.03	309.14	310.19	316	312.82	310.26	315.37	310.26	312.24	312.92	313.02	313.98	313.39	314.54	314.85	313.71	315.53	308.62	312	312.92	310.25	311.4	310.88	310.37	312.16	310.79	310.91	310.07	314.52
310.38	311.53	315.16	316.5	313.42	311.13	311.86	313.27	314.23	310.33	315.33	311.21	314.08	313.26	310.34	310.65	315.5	316.29	310.62	310.93	313.58	314.89	313.03	313.02	316.81	309.62	314.4	312.54	313.39	310.41	311.9	311.23	314.78	312.07	312.39	314.45	314.11	314.03	312.8	311.97	313.93	313.2	309.36	312.86	309.22	312.4	313.9	310.29	313.4	311.13
302.74	300.19	303.96	306.98	297.02	304.8	302.41	303.56	303.37	302.29	301.28	301.54	302.57	303.68	306.29	302.82	301.7	300.51	302.89	304.56	303.6	299.98	301.56	303.85	306.74	305.93	307.24	301.75	304.22	301.13	300.75	301.76	300.49	305.05	299.03	299.76	303.88	303.43	298.78	300.03	303.25	300.9	304.15	299.04	303.17	298.76	303.88	304.77	300.38	300.23
303.28	306.82	303.06	306.19	302.4	302.22	304.59	307.03	303.16	301.25	301.61	300.77	303.07	302.87	302.77	307.3	305.6	304.24	308.55	301.77	304.2	301.64	307.33	307.01	303.4	302.27	305.48	303.84	304.75	303.96	305.46	303.91	304.52	301.22	303.96	300.91	304.4	304.03	302.21	304.57	304.91	303.96	304.41	300.83	299.48	303.04	304.73	305.31	300.68	302.81
312.01	310.87	310.47	311.99	314.11	309.27	314.17	312.67	314.11	312.92	311.5	313.2	313.08	312.58	314.35	311.17	314.65	311.03	313.92	312.86	314.03	315.12	313.39	310.48	312.67	312.62	318.68	310.81	311.12	312.94	310.43	313.02	310.26	312.9	314.15	312.87	314.07	313.19	314.56	313.7	310.93	313.51	316.56	314.71	315.79	315.55	306.65	313.96	311.84	312.38
307.62	305.81	309.16	306.7	310.69	308.87	303.97	308.19	305.79	309.28	304.56	305.72	306.64	306.13	307.71	305.04	308.86	308.52	308.79	310.08	305.53	307.92	308.65	310.97	306.32	308.14	306.44	304.72	303.02	302.58	308.44	305.34	304.22	307.62	304.12	304.88	308.16	303.14	302.91	307.23	302.82	307.16	304.2	312.14	306.55	306.39	307.68	304.23	302.27	307.92
314.87	312.91	313.73	314.65	313.92	311.82	311.41	312.99	312.01	313.46	313.14	311.92	314.85	311.69	308.71	310.55	314.76	312.94	314.3	313.61	312.88	310.25	313.4	314.71	312.96	312.07	314.68	315.24	313.36	315.65	315.02	314.38	318.19	313.51	313.5	314.13	315.23	317.64	316.96	311.39	313.02	314.06	314.36	314.28	312.97	312.67	317.97	317.37	312.92	312.96
303.72	306.09	300.24	303.5	306.24	305.99	304.01	302.41	298.66	302.58	303.82	307.35	308.2	304.62	308.53	303.99	303.78	303.31	305.92	303.43	304.34	304.88	300.69	308.76	306.31	306.22	305.25	305.64	300.14	301.47	305.57	305.6	302.55	301.57	306.09	304.18	305.93	303.76	305.27	301.47	304.59	304.63	309.35	302.75	302.53	302.99	304.21	307.15	303.57	302.63
300.54	299.51	302.4	304.58	302.8	300.63	299.45	302.83	301.29	302.06	304.54	303.79	303.8	301.67	300.39	304.84	304.74	301.29	305.21	299.24	301.22	301.05	300.6	304.32	304.29	301.26	301.15	303.02	300.86	302.32	300.96	301.09	301.35	302.97	300.77	302.8	300.07	300.92	304.68	302.56	303.73	303.08	306.59	306.43	303.08	300.44	303	300.09	302.78	304.99
318.72	315.56	316.09	315.26	316.6	316.72	316.64	318.2	315.56	319.36	314.55	314.36	317.15	314.23	318.17	316.92	316.41	316.97	313.97	316.35	314.31	315.24	318.15	317.22	312.71	316.81	316.36	313.49	316.65	316.06	319.06	312.87	315.93	314.8	313.38	316.42	312.01	316.29	317.68	318.18	314.59	317.91	317.48	314.71	318.88	315.25	317.83	315.18	315.48	316.45
305.05	299.56	303.58	306.51	301	306.09	303.1	304.04	301.5	307.4	307.58	304.78	307.1	302.55	302.08	306.21	306.8	307.9	304.73	304.94	303.01	303.14	303.19	300.84	305.01	304.92	305.7	308.39	305.65	303.96	306.77	304.57	304.93	307.11	302.11	305.76	305.51	303.42	297.22	299.03	305.81	303.56	305.08	301.22	305.09	302.93	308.28	305.01	303.32	304.51
317.68	316.49	319.16	316.15	315.24	315.4	316.56	315.74	314.01	317.31	314.28	316.28	316.87	317.38	315.1	317.88	316.05	312.02	318.42	319.75	316.15	315.38	313.36	314.58	312.38	315.62	314.31	317.12	312.81	314.09	316.76	312.56	318.88	315.89	317.29	316.85	319.39	315.32	315.19	316.43	312.55	317.45	315.19	317.67	316.61	315.04	315.54	314.78	319.09	312.99
316.49	312.97	314.61	318.44	314.65	315.76	314.99	312.71	315.91	314.86	314.47	315.77	316.94	313.91	311.96	314.62	312.18	316.58	315.71	314.75	316.5	311.79	315.31	318.36	316.19	320.06	314.81	317.09	313.62	316.17	313.89	318.59	314.39	316.28	315.94	317.73	314.2	316.29	315.91	315.18	317.23	316.5	317.03	316.88	314.84	313.61	314.49	313.07	313.55	316.09
315.9	315.51	313.65	314.77	313.07	313.56	313.67	314.16	315.91	317.04	312.23	314.27	315.22	316.06	315.84	312.61	318.21	315.57	311.97	312.85	316.63	314.19	314.94	312.89	313.94	313.78	314.81	314.62	314.39	313.05	315.48	315.42	314.82	314.07	315.86	316.84	314.04	315.19	317.61	312.87	314.92	315.44	313.98	319.66	313.68	316.12	315.41	311.54	317.27	310.99
298.75	295.34	298.65	301.89	298.73	295.66	300.59	302.97	298.7	296.95	298.9	302.26	296.52	299.82	302.19	298.43	302.92	296.59	300.04	299.01	301.52	299.34	301.48	300.82	303.37	300.55	302.6	302.64	301.39	301.04	299.27	301.72	301.27	303.78	301.73	304.06	300.27	300.41	301.11	300.37	297.93	304.5	301.27	301.8	297.31	299.71	301.9	302.37	300.03	299.41
328.09	329.91	327.58	328.3	328.88	331.74	327.99	330.89	327.43	330.56	323.29	330.16	328.02	327.1	326.26	325.16	328.24	330.54	325.67	326.54	326.33	329.61	328.68	328.75	330.8	328.4	327.3	328.11	327.51	328.12	327.8	327.78	328.35	328.16	328.95	332.22	329.95	330.33	330.36	326.92	325.51	328.38	330.39	327.63	330.94	325.93	329.65	321	326.76	331.09
306.5	304.24	302.51	303.22	301.78	304.69	301.57	302.61	302.5	303.03	303.16	299.29	301.6	303.42	303.19	302.66	306.97	304.39	304.52	303.2	301.12	301.4	306.07	304.48	305	305.74	304.67	301.47	307.61	303.53	304.22	303.02	305.3	307.29	306.41	307.11	302.06	303.61	304.68	304.14	303.2	303.6	306.43	305.03	305.73	305.07	304.26	304.43	308.73	301.84
316.97	317.95	316.8	320.1	317.45	316.98	317.75	318.1	316.4	312.49	317	316.06	316.29	315.27	315.97	317.75	317.58	317.9	317.16	317.68	313.5	318.39	319.41	320.06	319.06	315.3	318.63	314.05	313.14	317.19	314.64	315.86	317.24	316.88	318.68	317.42	314.84	316.5	315.15	317.12	317.96	316.93	316.47	317.49	313.11	313.49	311.95	314.27	317.39	316.71
318.69	316.47	318.84	317.57	317.54	320.43	318.71	318.78	316.76	319.23	318.58	320.1	321.04	313.53	315.98	319.75	320.91	317.88	314.49	322.41	318.02	318.04	316.84	318.75	319.02	316.04	320.55	314.49	320.28	318.11	316.94	317.87	316.25	317.99	318.48	316.07	318.37	318.53	316.71	318.44	319.46	317.9	317.61	318.73	318.25	319.33	318.72	317.16	317.18	314.03
323.19	319.81	312.04	315.1	317.52	321.2	316.55	316.29	316.41	313.54	318.17	318.84	315.73	318.98	314.13	315.57	316.96	315.57	318.91	316.46	314.22	317.89	320.77	318.47	317.92	318.25	318.82	315.84	317.76	315.9	318.08	315.61	317.67	314.45	318.19	315.54	319.15	315.38	316.6	316.21	314.5	317.9	318.63	317.82	317.35	319.17	320.31	316.12	322.26	318.66
316.3	312.64	312.99	315.04	317.13	316.16	317.28	316.67	313.9	314.74	316.9	318.27	315.54	317.02	311.08	314.78	318.25	314.82	314.15	315.81	317.57	313.89	315.61	317.39	316.52	316.58	317.31	314.26	315.9	315.93	311.72	318.04	318.36	314.6	319.09	314.59	316.82	317.58	315.62	316.81	315.14	313.25	318.53	317.81	314.69	314.55	316.04	312.34	314.28	316.51
312.48	314.12	314.6	313.22	313.57	314.36	314.3	316.61	314.93	311.67	315.34	316.26	315.21	313.98	315.07	317.57	315.21	312.86	316.61	311.29	314.09	315.47	313.85	312.1	310.1	314.59	315.33	315.75	313.11	311.83	315.9	313.01	315.02	315.46	316.41	317.83	316.17	315.63	312.44	315.27	317.07	317	309.49	316.42	314.27	317.1	314.49	313.8	314.15	313.83
292.7	296.76	292.75	296.82	296.21	292.91	294.41	293.31	297	295.94	290.61	295.18	296.66	291.77	292.21	290.04	291.99	293.28	292.02	292.68	293.26	294.93	296.19	294.36	292.49	294.34	296.22	291.37	291.75	294.85	295.29	293.46	296.26	291.03	295.04	293.86	295.25	293.85	291.93	294.91	294.46	294.91	291.13	294.1	293.42	296.55	296.5	295.01	294.28	295.12
320.65	314.38	320.27	316.4	320.38	317.97	322.79	319.06	317.94	317.91	322.11	318.83	316.99	323.36	315.46	324.87	317.14	320.73	319.94	316.35	318.94	319.73	324.29	319.8	315.38	320.74	319.45	320.96	323.58	320.07	318.23	320.12	319.87	320.01	318.15	321.54	320.15	320.06	320.08	316.66	315.91	325.62	318.38	320.17	319.25	321.96	318.63	318.82	319.61	321.64
306.27	305.16	309.67	306.61	307.9	307.2	307.31	305.68	310.35	310.73	309.49	305.04	307.12	304.46	307.31	306.26	305.2	309.69	308.15	307.16	309.98	305.46	306.86	307.92	307.05	305.51	306.01	310.29	305.81	305.68	307.79	306.62	309.18	307.69	307.37	307.95	307.5	306.63	306.37	311.89	307.05	309.42	307.87	309.04	306.3	308.62	307.28	307.42	306.44	304.56
324.45	326.81	324.57	321.19	324.41	324.53	326.28	321.03	325.94	326.31	327.14	328.12	326.28	321.55	327.95	326.66	321.97	326.93	325.66	326.14	327.12	327.59	325.72	324.83	327.44	324.4	329.04	325.2	327.65	325.63	327.54	323.96	328.37	325.53	324.67	326.52	325.26	326.16	324.43	322.45	327.79	321.51	322.26	327.12	321.91	325.4	323.53	327.18	322.3	323.76
320.08	319.29	317.71	318.29	316.54	318.61	315.82	314.41	320.31	317.05	315.06	318.44	316.63	318.99	318.92	317.01	318.27	317.48	318.26	316.84	317.51	316.83	316.05	317.92	317.99	320.31	315.56	316.54	318.9	316.9	314.3	318.89	314.46	317.17	316.32	312.96	314.93	317.8	318.23	320.41	313.44	313.28	317.27	319.13	321.69	314.49	319.32	313.97	315.92	315.97
300.19	303.34	302.9	298.56	304.7	301.15	303.85	303.85	303.78	305.43	303.57	302.34	301.54	303.08	302.88	301.14	302.02	303.4	303.98	302.03	301.71	302.85	299.48	301.08	302.31	299.32	303.24	305.09	298	303.35	302.56	301.3	303.72	302.29	301.57	300.24	302.69	305.49	304.78	303.69	301.83	306.68	299.39	302.14	304.32	301.56	302.69	302.75	303.36	303.09
305.35	306.85	306.11	305.33	305.15	308.67	303.95	308.66	306.11	304.99	308.77	301.77	309.73	304.24	307.77	303.34	307.98	305.17	306.29	304.8	306.09	309.61	304.72	309.29	304.03	304.36	304.31	306.32	306.05	304.42	304.64	304.02	309.12	306.03	305.91	306.9	304.55	305.96	307.49	308.07	303.6	307.53	306.79	304.02	309.42	307.31	304.62	305.97	307.66	305.79
325.65	326.79	327.36	325	329.56	325.81	324.14	325.86	328.14	325.63	326.5	327.52	325.63	321.6	324.28	328.93	323.41	321.61	326.79	322.37	324.91	325.98	324.92	327.86	327.07	323.15	324.79	323.87	326.05	325.94	324.88	326.04	325.06	325.14	322.95	329.88	326.34	327.05	321.7	326.1	325.24	325.79	325.34	324.87	323.87	323.02	324.91	325.57	325.13	326.52
293.3	296.32	292.02	295.39	296.29	297.33	297.62	295.42	292.51	295	293.92	295.02	291.37	293.06	291.87	292.32	298.12	291.33	294.59	293.83	293.93	294.81	293.28	292.73	295.54	294.89	293.62	298.23	295.1	292.16	297.37	290.86	292.86	294.21	294.83	292.79	293.73	298.12	295.05	297.21	296.12	294.15	293.57	294.62	290.24	291.98	289.76	294.52	293.89	296.61
316.82	314.41	316.24	317.33	315.2	311.9	314.08	316.93	315.24	318.8	313.59	313.3	315.77	312.71	317.28	316.71	318.53	316.41	313.65	316.99	316.09	315.63	320.7	312.49	313.62	314.35	313.68	318.03	316.87	317.01	315.41	313.77	317.64	315.63	316.43	317.15	312.6	314.78	316.25	315.23	314.9	314.27	315.88	312.97	314.5	316.9	316.6	317.65	316.95	315.89
333.09	329.98	331.01	325.35	331.01	329.46	330.22	330.88	328.1	328.78	327.64	332.54	329.06	329.19	326.82	331.98	327.89	328.08	328.73	330.47	328.86	328.46	329.59	326.38	326.73	327.78	328.34	330.9	331.41	326.71	328.87	329.63	329	328.22	328.46	329.96	331.42	329.05	331.03	327.12	327.66	327.51	327.34	326.72	330.44	325.11	325.84	328.31	329.77	327.53
316.42	319.42	320.55	315.31	316.13	314.45	318.04	315.39	316.8	319.58	314.51	316.21	317.28	316.62	315.45	313.57	320.57	318.01	317.52	318.47	316.97	320.53	315.8	316.7	316.76	315.65	319.52	322.21	314.73	317.11	317.77	316.81	318.86	313.82	318.75	317.89	314.77	319.77	317.83	323.75	316.92	316.79	312.37	317.65	316.05	319.65	316.01	315.42	320.82	315.14
323.25	324.77	324.2	324.95	327.4	320.59	324.14	325.89	326.28	327.58	322.95	325.94	325.23	324.54	325.26	324.75	321.2	322.81	324.66	326.07	325.66	322.96	324.5	325.87	328.11	324.59	325.46	326.66	322.47	327.2	324.86	326.61	323.95	323.8	323.84	325.59	323.86	322.43	327.89	328.27	321.39	325.7	327.72	324.98	324.88	320.62	325.46	324.27	322.83	324.21
304.23	303.2	305.78	305	304.61	301.84	307.45	306.22	303.6	308	309.25	310.22	305.43	302.75	309.56	305.75	306.77	309.62	305.09	305.56	305.47	303.47	307.89	306.9	309.92	308.52	309.03	305.83	307.47	308.18	311.74	303.69	305.09	309.26	305.86	305.52	306.82	306.26	308.66	309.09	307.29	306.33	305.5	309.94	311.32	307.16	308.45	306.45	302.59	309.03
318.52	320.49	315.99	316.8	315.88	315.52	318.01	317.66	319.74	315.05	317.17	316.45	316.77	317.16	320.36	317.38	316.12	318.72	317.45	314.86	318.57	319.07	314.77	320.25	319.64	320.45	318.22	319.34	314.46	313.73	312.9	313.39	314.16	315.66	310.81	317.71	316.29	318.35	319.48	315.75	317.77	318.81	318.47	318.15	312.96	314.26	318.41	318.78	315.55	320.07
308.38	307.76	306.61	315.34	310.73	309.11	307.1	311.05	309.09	310.25	308.92	312.52	311.1	314.07	311.41	309.97	309.44	309	308.72	306.04	309.91	306.97	311.05	309.89	308.48	311.12	309.05	310.33	309.91	310.71	309.1	308.14	310.84	310.65	310.34	309.72	309.83	310.21	314.07	313.22	311.52	315.04	310.35	308.4	311.22	310.42	311.96	307.76	307.09	309.96
321.92	324.21	324.8	324.07	327.41	323.59	321.77	327.32	325.56	323.5	322.1	327.19	323.03	327.14	324.61	326.36	323.45	322.73	325.86	323.71	324.95	323.4	322.32	324.09	322.11	324.27	325.54	324.59	320.84	322.61	325.07	324.01	323.88	322.53	325.29	327.2	322.84	326.8	323.35	324.6	326.98	325.23	321.57	326.74	323.56	323.18	323.1	324.02	326.49	324.85
304.47	304.15	305.56	303.02	304.06	300.99	302.01	305.27	304.63	300.95	303.84	305.58	306.79	299.36	304.51	305.44	303.7	307.46	299.7	303.44	302.79	300.65	305	299.11	303.57	303.17	302.23	305.48	304.47	305.5	309	301.23	305.49	302.8	304.79	302.59	301.62	305.14	303.16	302.87	304.49	304.55	302.65	304.48	302.46	304.81	303.02	302.99	299.38	302.68
309.2	309	309.78	310.58	311.6	306.8	312.28	309.31	309.52	306.76	306.6	310.36	311.06	311.14	313.84	308.2	306.03	309.88	308.88	308.87	312.71	311.15	312.72	306.68	312.71	307.25	310.48	310.74	309.66	309.54	309.31	310.15	307.08	311.55	310.48	312.19	310.58	305.18	307.6	308.45	308.58	307.72	309.21	313.01	308.01	308.15	309.81	308.11	309	312.09
310.36	308.51	311.09	310.09	308.8	307.01	308.82	310.08	308.89	309.84	307.57	307.15	308.69	309.96	311.05	308.56	309.92	308.24	308.02	311.93	310.54	305.71	307.25	309.08	304.75	311	307.58	312.2	306.13	308.69	310.8	312.63	307.97	310.42	308.79	307.03	308.52	308.61	307.33	308.75	314.35	309.81	313.34	312.22	307.22	312.81	308.16	310.24	309.43	306.6
320.66	322.37	321.07	318.93	316.19	316.76	317.93	319.24	313.75	318.26	318.37	319.66	319.38	318.29	317.74	316.83	319.8	315.57	318.07	318.74	317.84	315.73	317.48	321.49	322.01	320.91	318.26	319.34	320.43	316.56	317.88	320.55	319.72	318.22	320.81	316.18	318.78	315.89	320.91	318.91	321.25	315.27	317.45	317.35	320.89	318.35	320.6	320.54	315.72	319.64
323.64	327.13	325.25	329.18	322.27	325.4	329.47	324.96	327.31	325.73	324.29	324.43	324.76	326.12	326.23	323.55	325.67	325.85	325.54	323.99	324.92	326.52	323.54	326.47	328	324.85	326.42	324.14	322.94	324.1	322.31	327	324.91	327.1	325.38	325.93	327.63	327.2	326.38	324.08	325.43	330.27	325.48	325.07	323.53	328.72	327.88	324.61	326.78	322.6
312.64	314.47	313.59	311.52	315.44	314.26	314.42	311.47	318.12	312.9	312.54	312.53	312.23	311.18	314.56	314.62	312.99	312.31	310.88	314.03	311.16	312.12	313.92	313.31	315.93	313.81	311.05	317.1	312.04	309.76	311.73	307.43	312.27	308.77	314.69	312.59	311.58	311.2	314.26	313.67	312.34	311.12	311.54	315.23	311.51	314.16	311.66	310.06	313.06	313.07
298.59	301.68	300.06	298.55	298.73	300.46	301.56	299.98	296.99	300.17	301.07	303.38	304.06	301.72	301.35	302.08	299.87	302.68	299.43	301.92	300.94	302.41	297.95	304.07	300.41	300.14	300.46	301.28	301.4	303.92	298.26	303.84	300.83	302.33	299.06	300.91	300.13	304.95	301.74	303.52	300.19	300.14	295.7	300.03	300.33	302.48	300.18	302.33	306.19	303.8
300.35	297.84	301.08	296.7	299.22	300.14	302.14	302.06	299.65	301.62	301.08	299.17	301	298.34	300.99	299.36	298.89	298.63	301.66	298.58	300.32	300.62	299.52	298.72	300	301.35	299.57	299.09	300.82	298.38	301.9	298.99	299.98	300.2	299.28	300.49	299.39	296.67	297.56	298.69	299.08	298.46	300.49	302.57	299.75	299.5	301.76	299.32	301.33	297.26
293.21	295.72	291.89	293.05	293.06	293.56	293.31	291.13	293.02	292.53	297.27	291.95	293.3	295.04	292.69	292.35	295.85	293.03	294.86	292.53	293.27	297.6	292.22	296.22	294.85	295.15	293.52	295.66	290.47	294.09	296.26	295.5	295.72	296.63	290.05	292.12	294.1	293.53	297.6	293.62	296.8	294.1	294.92	295.93	296.4	296.19	292.71	295.91	294.87	293.55
316.6	315.38	317.59	315.49	317.32	314.8	317.96	314.71	316.1	315.38	317.99	314.15	312.16	315.69	318.89	316.02	310.67	312.12	316.61	312.2	319.82	314.26	316.23	318.67	312.35	316.24	318.04	316.98	315.09	317.87	319.21	313.6	315.02	313.89	317.29	315.97	316.26	316.58	317.15	317.11	315.36	314.04	314.26	315.56	314.43	317.06	314.31	314.09	314.44	315.87
291.65	292.55	292.39	294	297.04	292.16	298.88	292.06	298.42	293.63	293.19	294.23	294.3	292.07	295.78	295.93	295.27	291.77	294.56	297.42	297.27	292.56	296.21	290.52	295.83	296.84	291.44	297.32	293.13	293.82	295.27	291.15	288.03	297.26	293.43	295.23	291.81	295.63	295.23	295.3	296.46	294.84	295.02	293.85	296.63	291.62	294.66	293.92	294.74	291.29
326.6	332.14	326.5	329.69	325.07	328.11	329.96	326.67	328.88	328.83	326.84	331.02	326.24	326.72	324.22	326.98	327.72	327.7	327.48	328.58	326.11	331.41	329.78	328.9	328.28	328.83	327.46	327.67	331.43	330.23	329.6	331.44	326.92	327.91	326.18	329.55	324.02	328.37	326.04	328.71	325.4	327.42	328.11	330.22	326.77	327.61	328.59	331.18	325.35	330.52
314.03	314.53	310.55	314.02	311.58	313.66	314.22	310.61	313.89	312.84	311.75	313.28	312.55	312.14	313.2	313.18	314.47	310.5	315.14	311.47	311.41	309.81	309.91	311.82	313.55	311.07	310.29	310.07	312.83	315.05	312.73	309.09	309.77	311.63	314.94	310.11	313.77	310.88	308.97	310.42	313.5	309.5	307.27	308.31	310.94	310.78	311.2	310.41	310.19	313.29
320.75	316.77	319.05	313.79	315.37	320.11	316.54	314.36	316.26	313.56	319.93	317.59	318.29	318.22	318.21	319.98	317.36	315.12	319.31	316.79	315.89	319.85	315.23	315.83	318.22	319.2	319.3	318.91	315.7	318.37	321.37	314.93	318.19	317	316.53	319.83	315.71	319.81	318.09	317.45	318.56	317.7	320	315.16	318.68	318.37	316.37	319.21	319.78	318.35
327.14	328.3	328.35	324.94	326.06	330.62	327.01	326.86	328.08	325.86	329.7	330.16	328.77	327.1	327.67	323.47	326.38	327.09	326.82	330.95	327.97	330.66	324.61	326.65	327.53	326.34	323.44	326.55	326.97	326.87	329.08	324.23	326.15	325.95	331.34	328.08	326.16	324.56	325.6	325.47	330.3	330.83	327.46	323.2	323.74	324.6	326.09	328.81	329.42	329.16
316.9	317.47	312.96	316.37	315.94	320.23	316.74	312.08	315.19	316.97	316.24	315.46	317.17	314.13	315.63	320.06	314.42	316.38	317.83	314.93	313.57	316.53	313.9	316.93	314.48	316.78	318.9	317.64	318.7	317.59	314.1	315.6	317.07	317.43	313.6	315.81	316.67	315.62	315.05	314.51	310.62	317.79	317.12	315.56	317.87	316.75	315.9	313.97	315.63	311.53
326.93	326.53	326.56	323.83	322.87	323.77	324.91	324.72	327.44	324.11	323.07	323.92	328.08	325.01	324.48	325.64	325.25	324.31	324.46	325.46	327.49	325.79	326.47	323.72	328.36	324.75	324.12	321.48	322.3	323.07	324.22	324.83	327.05	321.88	324.42	326.84	324.38	327.39	323.18	320.86	325.68	327.01	325.22	324.98	322.49	326.06	326.45	324.3	326.4	326.66
302.1	303.98	305.78	303.3	306.85	304.27	302.37	302.81	301.88	300.06	302.68	303.45	307.65	306.47	303.41	305.35	304.14	302.97	306.77	305.88	304.37	304.21	306.51	302.48	301.41	300.18	304.22	303.67	305.17	304.66	303.16	302.98	303.22	304.77	303.74	305.15	306.19	306.49	305.6	303.7	303.68	304.82	308.35	308.02	302.65	307.02	309.21	306.41	305.04	304.83
295.7	296.68	294.35	293.62	292.83	296.22	293.4	297.81	299.82	299.72	297.39	295.79	296.22	296.55	297.23	295.17	297.74	293.32	295.27	298.41	296.28	298.73	294.17	298.42	298.41	297.64	296.99	298.44	296.35	297.3	297.79	296.74	295.02	295.04	293.64	297.42	298.77	296.28	297.56	296.42	293.58	300.89	295.92	296.42	296.67	297.63	296.74	293.44	292.77	295.68
320.05	320.68	318.69	320.84	318.64	317.4	319.78	318.68	318.19	316.56	318.75	316.33	320.65	316.5	320.6	316.01	317.02	319.78	316.81	315.47	318.6	316.55	315.23	317.59	317.37	318.03	319.96	318.24	319.26	317.22	319.16	318.68	316.79	315.66	316.24	317.61	317.72	312.98	318.29	316.61	317.52	323.08	319.73	320.79	318.73	317.72	322.65	317.91	319.42	315.45
305.93	304.79	305.09	306.6	304.09	304.81	306.57	302.74	306.98	305.04	304.58	303.81	305.5	300.54	302.52	304.5	305.68	306.35	300.54	305.26	304.89	305.01	301.32	302.63	302.36	303.14	304.11	304.26	303.69	305.02	305.45	304.43	304.42	301.61	306.2	303.17	304.5	305.07	303.28	303.99	304.79	303.77	304.61	298.67	302.72	304.43	304.82	305.24	300.33	306.19
312.07	312.7	312.18	315.54	313.02	310.08	311.77	314.65	309.73	314.94	315.34	312.01	312.29	311.81	312.77	315.01	312.69	314.5	311.76	314.4	314.74	313.81	312.38	312.18	313.91	313.72	315.8	312.4	311.31	315.21	316.09	310.98	312.11	310.21	313.11	314.31	312.88	313.89	314.19	313.15	308.85	314.76	312.4	312.59	310.22	314.13	313.18	313.04	315.01	311.23
314.79	315.45	315.62	315.79	311.48	312.95	314.65	313.74	316.3	310.51	313.85	316.54	314.99	315.71	315.35	315.64	313.8	311.69	317.88	317.58	317.51	317	318.53	317.09	317.06	317.53	317.24	316.32	316.62	314.49	317.79	316.9	313.78	314.37	315.71	312.61	316.91	317.08	316.62	316.59	314.02	318.14	314.97	317.32	313.78	314.4	313.54	314.8	314.78	316.5
307.9	308.84	310.65	309.46	306.77	307.33	306.15	305.59	307.39	304.91	301.89	306.92	307.92	304.62	304.83	303.27	307.34	303.04	305.95	308.88	308.89	304.04	306.82	308.38	299.85	306.65	304.2	304.41	304.78	302.96	306.6	306.76	309.23	308.2	306.18	304.03	307.62	308.27	304.83	308.41	308.05	306.97	307.95	307.21	306.59	303.94	308.69	309.99	305.37	308.89
321.59	316.19	316.49	321.09	320.45	316.99	317.12	317.98	323.06	322.29	319.83	319.14	316.5	319.57	320.23	321.47	321.58	319.28	320.24	316.83	319.15	316.28	317.38	320.36	318.46	319.45	317.85	321.72	316.61	320.67	317.43	317.64	320.18	320.17	320.64	320.29	316.6	317.7	320.64	318.27	317.08	317.4	320.83	316.47	318.6	319.23	319.66	316.9	319.31	319.88
314.45	307.69	312.2	315.4	316.19	314.97	312.07	312.7	315.59	314.37	310.04	315.09	310.32	314.55	317.28	313.45	316.65	315.59	313.77	311.46	310.33	311.77	315.94	315.4	315.79	313.96	315.38	311.97	315.52	316.44	315.99	317.3	316.73	314.16	313.97	315.27	314.07	314.07	313.05	312.64	313.15	312.46	310.62	311.03	314.85	311.81	315.78	314.13	313.75	316.04
299.14	303.76	300.66	301.89	296.79	301.92	300.69	302.73	299.42	305.36	300.14	303.68	303.32	297.83	297.89	301.49	299.55	301.15	298.03	300.07	301.21	300.76	301.64	301.52	299.94	300.07	301.29	299.85	302.61	300.39	299.17	301.71	304.06	303.33	298.8	301.15	299.75	301.09	303.81	301.04	301.6	299.48	304.54	295.02	303.79	294.04	301.09	301.87	298.3	300.33
304.17	304.69	304.18	306.36	303.96	301.95	301.57	304.38	306.39	298.5	304.68	303.29	302.2	306.25	304.93	306.03	303.27	303.26	301.71	306.15	304.4	303.55	301.89	302.38	306.69	304.36	305.4	305.13	304.57	304.02	304.75	309	304.88	305.86	303.3	300.84	306.75	304.82	302.89	305.45	299.76	303.18	304.27	304.52	304.72	306.69	301.94	301.19	303.92	303.67
325.33	325.98	324.88	331.34	327.46	326.92	324.46	326.03	326.06	327.39	329.2	329.21	327.29	325.73	326.17	323.8	327.94	328.08	328.22	326.78	327.17	327.78	326.28	327.36	327.41	326.72	327.74	328.27	328.07	328.28	327.51	328.54	328.67	327.89	326.05	327.64	324.8	328.78	328.04	328.86	326.84	330.94	328.48	329.03	327.14	329.09	328.36	327.85	328.9	325.49
312.24	312.52	310.02	317.67	314.41	313.48	316.88	311.57	311.31	314.56	316.26	315.12	311.45	311.55	314.36	313.13	315.09	316.1	312.24	316.99	314.47	310.99	314.89	310.22	313.67	314.8	312.51	314.29	315.51	316.62	315.41	314.83	314.88	312.27	315.3	311.36	305.17	313.3	316.39	314.01	318.33	314.98	310.21	316.3	312.87	311.26	314.21	313.39	313.44	312.39
313.05	314.31	312.49	310.53	313.76	308.46	318.12	311.41	312.7	313.62	310.28	315.71	310.8	314.35	314.65	310.69	313.53	315.89	314.62	315.4	312.65	313.35	314.2	314.18	311.87	313.59	313.95	315.43	312.1	316.81	313.82	312.98	313.56	314.84	307.94	313.74	315.16	314.23	311.14	309.69	310.94	315.06	313.78	312.39	313.58	312.96	312.46	313.24	313.63	311.79
324.99	321.78	324.11	322.9	324.95	324.51	328.99	322.97	320.85	322.85	325.22	321.99	325.48	322.01	324.51	325.04	326.94	323.69	323.59	322.35	324.56	324.66	323.77	325.82	323.97	323.78	324.18	325.09	323.99	328.17	326.55	323.5	327.73	322.25	325.69	322.8	326.52	322.59	328.9	328.57	328.14	327.63	326.4	322.25	326.08	327.11	326.49	325.77	324.69	324
327.87	323.83	329.41	323.2	323.5	327.06	323.28	327.09	324.3	326.8	321.13	322.2	323.44	319.85	324.33	323.12	325.02	320.95	324.31	324.18	324.27	323.75	325.2	324.78	324.26	324.87	322.51	323.82	324.78	328.29	325.68	322.65	324.5	323.04	324.41	324.23	324.56	323.72	322.63	324.27	328.37	325.76	328.13	322.48	323.94	327.4	324.67	323.59	328.25	325.33
314.62	317.91	314.57	317.23	315.87	319.19	319.41	314.92	317.08	316.42	316.57	316.63	317.14	316.51	308.32	315.46	316.55	317	317.48	315.37	315.43	315.47	315.37	314.22	314.88	313.92	313.29	314.29	317.18	315.21	315.17	316.77	317.71	316.39	316.05	314.35	314.36	317.91	315.92	315.87	317.99	313.56	316.49	317.38	314.28	314.32	318.83	315.76	316.71	316.94
314.57	310.94	317.36	314.83	316.88	314.39	312.18	314.08	313.77	311.47	313.92	315.99	311.74	313.3	312.83	313.54	313.8	313.95	312.46	315.73	311.24	314.65	318.07	310.56	313.43	313.3	314.24	312.43	315.02	313.99	316.46	313.6	311.94	316.72	313.18	314.09	315.58	314.58	314.58	316.2	314.35	312.6	313.94	314.79	315.28	313.77	314.81	310.7	313.72	315.8
294.41	295.5	299.15	295.52	298.27	297.65	298.64	298.09	295.68	299.34	293.74	298.99	295.84	296.81	301.46	295.61	295.72	297.65	296.34	297.49	297.27	297.42	298.89	292.04	299.53	297.96	300.16	301.58	295.91	299.07	294.83	295.58	297.63	295.01	296.62	297.18	294.91	299.48	294.21	296.31	298.86	295.4	293.94	299.2	296.12	296.49	298.06	298.83	298.18	294.44
328.15	329	322.71	329.2	326.41	327.51	327.23	330.06	329.52	326.31	327.85	329.03	324.72	332.4	326.9	327.39	328.29	330.34	329.22	322.49	327.05	327.61	329.8	327.67	330.39	327.73	331.18	328.76	329.16	326.95	329.81	332.82	329.05	328.6	327.05	327.77	328.9	328.88	328.46	326.51	331.58	328.41	334.47	330.21	326.73	328.76	332.04	329.69	326.62	330.02
298.81	304.55	305.02	303.49	301.36	301.6	301.54	299.17	304.37	303.12	302.75	302.4	298.17	300.42	300.22	302.21	306.37	300.98	305.03	300.57	302.54	300.34	302.64	304.09	302.57	305.08	302.86	300.09	299.52	303.07	304.75	301.12	300.73	305.38	301.36	303.31	300.79	301.39	300.65	303.45	302.05	304.6	299.92	303.55	303.37	304.5	302.56	302.5	299.16	300.61
308.65	310.61	312.85	309.67	311.94	310.18	313.49	309.34	312.69	311.39	309.22	312.55	308.74	308.39	312.71	316.03	311.88	309.06	306.22	312.42	315.54	311.66	310.55	308.77	311.08	312.46	309.88	312.15	309.39	307.76	312.35	310.61	309.09	310.15	308.56	310.67	313.76	309.7	312.25	314.33	311.16	316.01	308.94	308.12	311.75	308.74	311.16	311.29	309.3	311.71
292.61	294.4	294.59	293.73	295.42	295.51	294.52	295.87	295.1	295.93	296.6	295.66	293.08	296.88	293.67	296.58	293.91	295.31	296.23	295.4	293.75	296.2	295.73	294.18	293.51	293.93	293.91	297.97	292.24	294.91	294.52	294.39	291.45	293.05	291.78	294.3	294.35	295.19	295.26	298.91	295.63	295.88	294.66	292.51	295.56	293.43	294.33	293.83	294.04	292.72
317.19	316.5	317.75	318.65	317.92	313.72	315.06	316.73	320.17	316.06	320.5	318.84	319.06	315.57	318.24	321.57	317.89	320.46	319.89	318.29	318.97	315.84	312.86	319.43	319.51	321.98	319.25	315.71	319.25	318.92	317.74	321.7	319.51	319.88	316.21	318.52	320.58	318.65	319.34	321.22	318.77	317.97	317.34	319.03	318.31	319.74	317.28	319.36	320.07	314.56
304.71	304.35	301.36	305.04	300.65	299.79	302.92	301.9	303.13	300.39	304.57	301.42	299.74	305.52	300.42	304.64	301.1	301.52	303.69	302.48	304.27	301.41	302.26	302.46	300.93	299.65	301.91	301.77	303.67	300.74	301.76	301.13	300.74	300.9	304.86	301.76	302.06	302.68	301.73	300.8	301.6	298.01	303.54	301.15	303.82	301.62	304.57	302.75	301.5	302.77
295.36	295.68	297.66	293.83	298.3	297.91	298.37	298.68	293.63	297.11	298.67	297.32	299.11	298.64	299.25	297.34	297.39	296.65	299.38	298.45	296.53	297.01	296.59	299.08	295.65	292.51	296.07	296.81	296.29	298.31	294.9	297.76	296.58	301.09	296.55	298.49	300.79	296.24	299.6	295.81	297.59	292.05	296.91	298.62	298.09	297.8	294.78	295.64	297.86	298.14
332	325.61	329.17	329.81	328.02	325.79	325.05	328.76	325	326.89	331.27	328.05	325.47	327.18	327.23	331.33	325.96	323.82	328.75	327.93	330.44	328.69	329.74	328.95	328.91	329.06	327.47	327.14	327.48	326.29	330.88	325.93	329.5	328.55	327.72	329.18	328.34	328.06	331.26	330.44	329.38	329.79	326.58	328.89	329.07	327.71	325.65	328.32	326.95	325.31
300.75	300.35	301.12	307.02	297.93	296.73	298.91	299.5	298.74	303.74	304.1	299.4	300.27	300.76	301.73	302.58	301.74	302.85	299.17	298.26	300.41	303.75	301.16	302.89	304.27	301.67	300.06	302.51	300.99	299.69	300.59	301.18	302.63	302.89	299.83	300.86	299.22	302.1	300.83	301.21	299.35	301.8	299.56	297.48	301.8	300.78	303.1	300.61	300.87	299.21
311.33	311.37	309.21	312.25	309.69	313.62	309.86	310.59	311.63	311.16	316.62	315.34	313.33	313.34	315.95	313.24	310.38	313.15	311.15	309.81	312.92	310.59	308.75	312.27	311.45	316.94	313.57	312.9	313.47	314.36	309.93	313.52	314.15	313.77	315.81	315.58	309.46	311.29	311.28	313.2	313.18	316.81	313.13	312.83	310.93	313.74	315.1	313.71	312.85	310.58
300.78	300.29	298.04	302.85	297.04	298.63	299.16	301.54	301.98	302.32	302.08	300.15	297.48	302.26	301.11	294.45	299.07	300.64	299.51	299.71	300.18	297.68	305.65	299.86	301.15	302.01	300.63	298.82	298.93	299.2	299.95	300.55	302.17	303.56	300.35	300.18	299.51	304.03	299.14	298.49	300.96	299.59	300.11	298.63	299.61	299.59	299.32	297.79	300.49	297.09
303.07	302.29	300.73	303.24	303.91	304.85	301.18	303.28	301.25	302.78	301.63	305.48	299.45	302.92	299.66	303.62	301.27	304.51	306.34	304.82	301.97	304.53	299.33	298.76	301	302.95	303.35	303.37	305.74	300.25	302.38	301.83	300.03	307.04	304.37	301.03	299.74	303.28	303.64	298.14	301.67	304.51	302.35	301.91	301.63	301.78	303.36	305.96	305.6	303.78
314.81	317.21	314.62	314.55	315.17	319.39	317.39	317.03	316.52	313.93	316.81	315.98	317.13	317.09	312.79	317.43	315.92	317.04	315.08	315.3	313.9	317.24	313.98	314.82	314.8	318.46	314.78	316.18	314.4	316.13	315.88	314.44	317.35	316.69	316.49	314.15	314.69	315.79	313.26	313.64	314.96	315.57	314.17	314.09	316.64	315.11	314.38	317.75	314.79	317.86
295.47	294.5	292.87	293.93	296.23	295.85	294.58	291.47	293.52	297.17	296.36	294.68	295.71	291.67	293.42	293.96	292.94	294.44	295.39	295.17	297.17	291.58	293.45	294.8	296.53	291.21	296.59	292.55	295.8	293.99	291.17	292.99	291.29	294.76	291.68	294.84	297.09	290.96	299.35	293.16	294.33	297.32	295.12	295.16	294.46	291.88	294.63	294.44	289.83	291.62
305.46	301.61	304.06	302.09	305.46	301.68	303.9	301.89	302.2	300.93	300.32	304.45	304.29	302.35	302.6	304.28	303.52	302.01	300.96	304.02	300.99	300.72	301.07	303.91	298.82	301.94	304.78	300.64	297.88	302.83	299.01	298.53	301.72	302.13	301.48	302.26	301.27	301.65	303.2	304.63	301.32	298.77	301.51	303.63	299.65	304.32	301.79	302.74	303.96	302.15
304.09	298.64	301.83	305.13	301.23	305.63	302.99	304.46	306.57	302.36	303.12	303.61	303.96	302.85	302.52	304.68	302.34	304	302.93	301.26	303.96	304.81	306.72	301.74	303.97	303.54	302.72	303.34	305.48	299.55	304.6	307.17	305.84	302.7	307.49	307.28	301.96	302.35	304.24	304.06	300.99	302.26	302.87	305.83	301.89	301.42	303	306.15	300.99	301.66
307.19	306.78	308.34	306.05	310.37	303.89	302.69	308.68	307.9	304.38	310.52	304.11	308.01	302.51	306.14	306.36	304.16	306.74	305.82	304.19	305.33	305.31	314.07	308.95	305.8	303.92	306.57	304.96	305	306.34	306.72	308	304.19	303.78	307.8	305.27	305.92	306.09	309.17	308.11	306.63	305.05	308.18	306.56	308.2	305.07	309.46	304.9	306.61	302.55
314.36	313.36	313.18	318.83	318.79	318.53	313.15	314.63	316.16	314.36	313.47	314.75	312.56	315.55	315.51	312.03	319.24	313.18	315.48	316	315.72	314.19	315.99	315.57	317.93	312.98	314.02	313.76	312.39	314.73	318.08	316.15	311.99	315.67	317.57	316.75	314.23	315.49	312.47	313.61	316.83	314.57	313.29	315.98	316.18	313.99	316.33	315.44	311.11	312.59
297.72	296.81	297.71	297.88	292.56	295.85	298.07	297.89	297.64	294.65	296.17	296.05	295.24	300.57	297.04	293.61	295.27	296.87	296.3	295.58	296.49	294.6	299.4	295.96	298.22	296.52	293.77	299.32	299.4	294.16	299.93	298.94	296.36	297.71	295.25	297.64	298.13	297.09	297.36	295.54	296.37	297.9	298.03	295.5	295.15	298.26	297.54	299.33	298.55	300.46
302.93	302.09	301.21	305.02	303.14	300.44	298.84	300.95	301.65	300.22	304.75	300.92	301.37	301.67	299.18	301.84	300.98	301.25	298.79	299.87	302.07	299.99	301.02	300.18	299.02	296.25	304.75	302.78	299.32	302.02	297.56	301.43	300.17	299.9	300.09	302.04	299.32	299.82	300.17	297.88	301.28	300.95	299.55	302.48	304.59	301.68	299.31	301.41	300.26	299.81
306.48	303.91	307.34	309.83	306.99	305.86	308.28	307.96	304.73	305.51	302.85	312.53	307.64	303.55	308.25	305.66	308.2	307.73	305.9	309.65	307.58	305.85	304.32	311.03	306.17	304.3	304.48	308.72	307.51	310.7	306.72	308.22	308.04	304.68	306.92	306.33	307	307.01	307.84	308.69	306.56	306.85	309.41	306.43	305.25	306.37	306.05	308.73	308.01	305.71
324.45	328.71	324.29	325.43	327.29	330.22	326.3	328.28	324.29	331.5	328.87	327.33	328.05	329.09	325.12	326.35	326.31	326.77	328.02	325.95	328.26	325.37	323.99	327.65	328.12	324.96	328.85	322.94	328.43	328.94	326.08	330.12	325.06	328.17	327.75	325.21	325.51	328.25	325.55	326.67	328.4	327.38	330.51	325.46	329.94	330.35	329.81	327.09	332.47	328.54
314.39	311.89	316.17	318.83	316.21	314.23	315.22	314.75	316.31	317.82	314.68	313.52	315.07	316.46	318.42	315.17	313.92	316.7	317.38	313.03	318.6	318.94	315.46	314.75	312.98	316.4	316.05	316.23	313.81	314.29	315.33	313.91	313.13	315.87	313.69	311.89	321.03	313.93	316.67	316.49	316.66	315.63	314.69	315.24	312.95	315.27	317.05	312.96	319.19	317.43
303.05	303.36	305.64	304.42	303.49	302.48	303.75	301.99	300.72	303.23	306.16	302.38	302.55	303.06	305.97	305.65	300.14	308.19	301.94	305.22	306.04	304.97	307.22	299.85	306.63	306.11	306.47	304.79	302.4	304.99	306.67	301.39	303.24	301.68	301.52	306.93	304.06	304.01	302.32	306	304.76	303.75	299.01	305.37	304.66	303.1	301.38	310.22	305	310.04
290.83	291.17	295.27	293.46	291.06	294.9	292.78	296.38	292.45	293.97	296.36	290.3	294.52	294.96	289.64	296.65	293.87	293.36	295.86	296.83	295.38	293.53	294.78	295.81	292.81	297.45	293.74	294.09	293.15	295.52	294.57	291.97	297.12	293.44	293.53	291.39	295.65	294.47	293.79	293.3	294.73	297.06	294.62	298.37	292.99	293.47	292.87	292.98	293.24	296.08
310.39	306.54	308.8	311.74	313.21	309.41	309.92	313.23	312.13	315.36	310.18	308.95	309.2	310.38	310.01	311.41	307.81	308.62	310.02	310.36	315.72	308.54	310.33	314.42	310.19	308.67	312.16	308.3	308.17	311.1	309.64	309.06	311.96	303.57	307.95	312.03	311.37	310.33	310.79	312.48	311.1	312.55	312	308.68	312.5	309.96	308.93	308.44	310.57	313.32
289.1	289.76	294.73	291.22	293.83	292.27	295.35	291.94	293.15	295.16	295.3	294.37	295.76	295.67	291.67	293.43	294.31	294.15	295.52	296.95	294.31	295.66	293.43	296.01	295.43	294	293.94	293.22	292.97	292.66	295.44	296.3	292.88	296.35	295.22	292.92	294.84	295.8	293.91	294.36	294.86	294.24	293.31	297.62	292.17	292.61	295.67	299.06	294.84	295.12
307.28	305.22	305.16	307.51	306.12	306.22	307.53	306.94	307.98	308.01	306.33	309.03	308.15	306.78	306.91	305.3	305.06	303.76	306.93	305.03	308.02	308.15	307.92	306.47	305.69	303.17	305.92	304.7	302.07	305.78	309	307.74	307.46	309.68	304.77	304	304.92	307.14	306.86	305.73	305.72	306.67	305.47	305.78	303.64	307.27	305.6	309.21	308.89	308.18
301.21	304.29	304.42	300.87	301.57	303.5	300.01	303.45	301.41	301.68	303.13	302.06	300.7	302.4	304.15	301.9	302.52	302.77	300.94	304.45	304.54	302.08	304.88	306.05	306.42	306.61	307.13	301.62	301.37	301.44	301.86	303.24	300.02	300.66	303.87	303.21	303.31	300.52	302.72	302.5	304.1	305.03	302.51	301.95	300.04	302.32	303.91	306.09	300.39	303.3
305.23	301.06	301.48	305.49	300.49	304.07	304.07	299.27	304.15	307.15	305.19	301.36	305.55	306.86	301.75	304.67	301.23	301.82	306.41	303.95	307.34	303.85	306.6	305.71	303.88	303.59	303.95	300.18	305.68	305.71	305.09	303.8	302.4	305.71	301.59	306.01	305.17	305.28	303.22	307.46	308.39	306.56	304.4	305.23	303.42	303.85	303.13	305.25	309.23	306.18
298.43	299.25	299.39	302.3	304.56	301.68	302.47	301.07	300.51	304.19	298.4	300.86	300.65	300.53	297.65	302.39	301.3	301.64	300.7	302.29	302.04	300.16	298.47	300.8	302.08	298.69	304.9	302.31	297.01	302.41	300.39	304.99	299.41	299.63	302.91	302.27	302.1	299.17	301.8	305.01	298.45	301.14	299.47	300.2	302.38	300.24	298.5	300.51	299.34	299.02
313.09	312.09	314.41	314.65	310.81	314.07	316.53	315.62	314.93	310.21	311.39	313.3	312.87	316.21	312.13	312.14	315.72	313.29	314.94	310.97	310.72	313.31	314.36	311.62	313.12	312.18	315.19	313.72	314.77	313.71	312	315.22	314.68	313.39	316.29	315.31	316.09	315.81	311.92	313.86	314.51	310.64	308.99	313.44	311.43	312.96	313.24	314.68	312.66	312.35
313.38	312.15	312.91	312.86	314.91	311.72	316.27	313.52	311.57	315.56	310.8	310.87	314.35	315.36	311.47	309	311.16	312.05	311.37	312.54	312.53	311.84	314.17	316.49	313.12	316.69	311.7	315.22	309.87	311.7	313.52	312.38	312.45	314.77	311.48	310.41	311.03	313.47	313.43	312.07	315.38	313.1	309.74	315.08	312.23	313.66	314.18	310.75	313.41	316.85
325.37	325.59	324.17	326.14	323.2	321.47	322.22	322.89	324.64	321.54	320.79	327.03	322.12	322.76	322.24	324.99	324.95	323.39	325.45	324.95	325.62	327.98	324.88	324.41	322.62	326.88	324.24	321.61	324.55	327.54	325.29	326.11	324.27	321.86	327.97	325.02	325.42	326.37	323.91	325.24	321.98	327.46	326.76	321.74	325.77	324.09	325.61	324.11	326.89	324.68
305.09	304.45	305	304.2	302.74	301.29	304.08	303.42	305.53	303.08	300.63	306.85	305.24	302.88	298	305.21	303.5	307.42	305.44	302.17	302.52	302.8	303.06	301.99	302.58	304.33	300.5	302.7	302.65	306.07	301.33	303.51	308.86	303.44	301.89	304.62	304.45	303.46	303.73	304.52	304.92	303.53	301.28	303.5	305.81	303.29	301.85	301.5	303.7	304.74
303.21	302.01	297.92	299.02	303.99	304.82	303.53	299.21	302.71	299.55	305.16	302.11	301.56	299.76	303.97	300.65	299.24	301.86	301.34	302.19	301.74	303.19	301.83	298.54	301.25	303.66	299.33	302.72	303.17	303.6	301.45	299.64	302.06	303.46	298.65	301.75	302.6	302.93	303.96	299.69	302.21	300.12	302.4	301.47	303.29	302.87	301.68	299.67	302.27	301.11
315.44	314	314	313.64	315.73	313.02	313.81	317.98	313.98	313.65	317.03	316.29	315.23	313.66	312.78	311.45	315.17	312.39	317.33	316.46	316.87	313.92	316.83	317.66	316.32	314.42	312.23	317.77	312.87	319.06	314.79	310.5	314.15	312.57	316.31	313.58	314.7	315.61	314.73	316.91	314.83	314.94	315.76	315.17	315.38	318.18	320.19	316.91	313.14	315.87
305.75	305.58	305.43	303.18	303.49	303.81	305.36	305.98	302.09	308.97	304.25	300.47	303.14	305.65	302.56	307.62	301.36	304.13	305.41	302.02	304.55	303.95	306	303.75	304.46	304.9	304.29	301.72	306.06	303.94	303.31	303.82	303.94	302.53	305.92	306.53	304.37	303.65	305.87	303.39	308.3	303.76	302.53	303.23	304.2	305.41	303.11	303.47	304.96	301.1
302.66	299.3	301.31	300.23	299.85	299.02	298.83	296.06	300.02	303.46	303.03	300.79	301.46	301.97	301.32	302.27	300.64	301.64	296.61	300.47	304.21	301.64	301.52	300.06	302.1	300.62	302	303.27	301.83	305.56	303.02	299.24	300.12	302.5	299	302.19	301.22	298.99	300.93	301.66	300.94	301.53	299.2	299.69	297.93	300.52	304.22	299.43	300.29	301.96
327.53	329.09	323.9	325.55	327.12	326.8	326.92	325.72	326.03	323.58	325.57	324.06	324.71	325.67	323.58	329.06	332.04	328	327.9	326.41	323.47	327.23	328.33	326.51	327.83	328.68	328.27	327.26	326.23	327.42	328.3	328.74	327.79	328.19	322.64	326.05	327.15	326.08	329.76	324.95	328.47	327.05	328.98	326.26	326.23	328.48	328.02	325.32	328.67	326.25
314.28	316.58	316.02	314.81	318.01	315.99	315.92	320.21	316.55	318.97	312.64	314.69	318.29	312.26	315.55	313.28	313.96	315.56	318.02	315.99	315.5	317.08	316.61	314.29	317.07	319.06	314.39	315.57	314.87	313.74	313.98	310.84	316.23	317.17	317.67	314.52	319.63	313.58	315.38	323.49	318.89	315.71	314.18	314.15	313.39	313.13	315.96	314.81	315.13	316.34
301.55	302.19	304.38	303.29	302.04	299.76	302.52	305.49	303.38	300.5	303.32	305.34	302.25	303.4	302.58	303.64	303.46	305.82	304.89	302.33	301.28	305.29	300.78	301.59	301.63	300.49	302.48	300.38	303.6	303.6	305.89	299.81	302.17	299.68	300.73	304.68	302.38	299.48	304.43	301.74	303.57	302.02	305.34	298.66	300.31	301	304.15	300.63	300.87	297.34
320.25	315.29	316.67	314.27	315.61	316	315.88	317.12	318.95	313.07	315.44	318.21	322.03	319.91	316.8	318.19	313.55	321.12	318.71	317.3	319.07	318.16	316.44	321.71	318.01	317.59	316.3	319.23	318.46	321.55	316.07	320.35	313.25	315.48	320.62	319	319.44	317.27	316.34	319.89	317.5	319.71	318.79	320.15	317.95	319.57	318.85	318.75	313.89	317.53
301.32	300.93	297.72	305.31	306.19	303.18	301.14	300.96	303.81	302.21	305.44	307.86	304.35	302.53	302.14	302.02	300.73	304.88	300.61	305.12	302.22	303.63	299.89	301.58	301.28	300.42	302.44	303.54	302.07	300.63	305.76	302.29	302.57	300.98	304.99	300.92	303.75	304.43	302.68	298.02	303.03	303.2	301.05	304.4	302.18	302.85	303.24	303.87	302.03	303
313.1	313.69	313.47	312.22	314.1	316.48	312.11	314.43	316.92	314.52	311.54	315.27	314.08	310.68	312.81	316.34	312.19	315.43	312.03	314.51	313.32	314.51	313.02	313.08	315.05	317.96	313.97	314.24	311.33	317.05	313.73	315.53	312.9	311.43	314.55	312.29	312.11	311.6	310.57	311.98	314.21	312.36	310.28	312.19	310.64	313.81	314.25	313.77	310.35	316.4
301.94	304.77	305.28	306.42	304.31	303.38	306.08	304.43	302.61	304.89	304.51	304.32	304.36	303.56	307.85	303.98	305.35	305.57	304.82	303.83	305.27	306.99	304.25	301.48	302.89	304.1	302.84	303.52	304.71	302.22	300.83	306.03	303.35	304.66	301.58	304.64	306.74	306.03	305.31	305.86	308.51	302.11	303.53	304.37	306.31	306.43	303.45	302.58	304.78	302.54
305.17	302.24	302.57	303.33	303.39	302.45	306.14	304.72	301.06	304	308.25	299.31	305.64	300.74	306.26	302.51	303.12	303.11	302.78	302.41	301.96	303.13	304.18	302.88	302.97	303.44	299.37	301.06	304.95	303.97	302.61	302.85	302.71	303.2	303.82	304.46	303.06	301.8	304.15	299.06	304.25	302.21	300.85	303.48	305.23	303.28	300.41	304.86	302.01	302.78
328.07	323.27	321.93	328.1	325.61	327.49	322.77	327.66	325.54	325.55	324.03	324.24	326.58	323.7	323.96	324.01	324.69	322.26	326.84	322.55	328.05	327.19	319.36	321.53	325.53	327.14	326.72	322.11	327.83	325.01	322.72	327.2	321.09	325.78	322.92	327.33	325.03	323.68	321.74	325.83	323.39	323.44	323.46	326.38	322.97	328.11	324.86	325.74	329.13	324.53
310.31	314.58	314.97	313.91	312.52	314.27	311.98	314.02	312.47	312.06	315.83	310.05	314.5	315.61	314.4	311.5	317.36	313.77	312.13	311.52	314.28	312.43	316.89	313.16	315.97	313.59	313.29	313.62	312.15	312.92	314.44	315.33	316.09	314.49	315.33	315.85	315.39	309.45	312.08	313.6	312.8	317.15	316.07	311.97	312.49	312.7	315.29	314.43	314.2	316.12
305.13	308.28	310.16	306.82	303.96	306.56	307.3	304.27	306.74	304.02	308.77	306.18	306.87	308.51	304.18	304.64	302.06	304.06	305.3	308.82	304.43	305.01	305.95	304.4	301.94	304.43	307.88	308.69	302.78	307.38	305.06	305.1	306.18	303.58	306.13	304.4	304.88	305.63	305.2	303.91	308.3	307.84	304.49	303.58	302	305.87	301.36	307.27	306.1	304.8
308.17	304.22	305.48	305.98	302.5	303.03	304.95	304.09	303.66	302.64	308.44	302.81	302.42	303.99	302.07	303.52	298.34	303.75	306.2	305.92	302.05	302.51	304.55	307.21	304.55	307.28	305.11	304.74	303.21	305.16	306.09	304.85	303.34	301.92	306.23	302.35	303.63	302.53	302.95	304.1	310.03	305.29	306.09	306.48	305.06	301.79	303.2	304.83	303.49	305.6
299.28	297.47	298.3	295.66	294.03	296.27	295.16	295.54	297.05	295.18	302.74	294.01	298.95	298.12	298.99	295.59	298.84	294.49	298.76	296.96	294.39	293.48	295.34	294.57	298.55	293.58	297.82	298.39	298.02	296.77	297.33	298.94	297.46	296.05	296.3	297.18	298.95	295.97	296.25	297.15	297.92	295.67	298.89	298.34	295.43	295.18	299.86	296.92	297.38	295.34
314.11	312.65	315.04	310.7	315.15	315.04	314.68	310.82	312.32	317.21	311.92	311.27	316.64	312.57	317.09	312.95	311.13	311.12	313.43	315.64	312	312.63	312.59	316.01	314.26	308.97	313.26	317.38	311.9	314.51	315.43	314.01	316.35	309.02	309.72	314.29	310.15	313.02	316.35	311.35	318.64	310.95	313.01	313.86	316.93	315.37	311.05	310.85	311.84	311.56
302.13	305.19	304.94	302.54	303.11	302.72	306.34	302.79	303.52	306.92	301.66	307.32	302.83	302.96	301.23	303.76	300.67	300.39	303.79	306.68	301.42	305.65	303.49	302.96	301.05	300.61	302.37	302.11	305.82	301.71	303.8	300.76	305.06	303.58	306.19	302.04	305.44	301.49	305.19	304.81	303.51	304.32	303.63	304.26	301.56	303.32	299.78	305.75	303.09	304.15
305.32	303.68	303.62	306.19	302.68	304.44	307.23	301.69	306.52	304.68	304.62	299.59	301.78	305.47	305.18	301.3	303.09	301.86	305.2	303.81	301.79	303.78	301.72	306.16	305.92	304.72	302.16	300.69	303.4	302.15	303.75	303.75	300.5	302.46	301.62	304.18	304.26	304.3	306.63	301.84	304.1	304.37	305.72	303.36	303.06	302.65	301.66	303.65	302.9	301.66
313.85	319.25	316.1	316.85	314.81	315.76	317.33	318.2	317.18	314.94	320.58	317.8	320.18	317.16	319.15	319.91	316.54	316.41	318.75	317.82	319.78	317.88	317.78	319.25	314.9	316.88	319.47	319.79	318.25	319.15	319.57	319.22	318.16	316.84	318.89	321.29	319.41	316.47	315.86	316.83	319.65	319.46	318.08	316.41	314.61	319.01	317.86	316.57	317.61	320.29
305.08	306.79	304.66	302.84	306.21	306.14	305.35	305.19	302.56	304.1	306.62	305.58	304.61	303.76	303.77	302.94	305.51	306.89	307.21	304.88	305.38	301	304.58	305.57	302.37	301.52	305.52	305.24	307.56	306.55	308.67	304.57	302.88	303.08	303.46	305.05	307.12	303.55	307.33	301.38	306.15	306.83	305.71	300.74	304.13	304.95	305.57	305.02	305.09	304.6
304.02	300.79	302.82	303.22	301.86	302.15	302.39	305.56	302.38	303.44	306.25	303.95	305.35	304.13	304.8	303.69	302.31	304.19	301.47	303.05	300.97	303.55	302.25	307.15	304.63	305.98	301.44	303.77	305.01	307.56	302.94	302.41	305.17	299.63	304.55	305.05	302.89	303.3	305.17	306.45	304.39	303.05	300.17	302.27	304.61	303.06	305.24	301.8	304.27	302.61
311.16	313.6	310.41	309.44	314.38	311.76	309.59	314.06	315.04	310.33	316.18	310.93	310.94	312.82	313.19	309.98	312.07	311.59	309.73	311.38	307.59	309.35	313.38	309.96	311.49	315.32	311.85	310.99	314.72	309.09	315.3	310.32	309.83	314.12	313.84	311.89	318.46	312.54	316.99	311.91	313.32	314.29	308.18	314.8	313.81	313.73	309.76	314.94	311.98	315.27
313.74	313.99	309.16	314.3	312.94	317.19	311.74	310.22	315.16	313.32	317.03	314.23	310.52	311.73	311.43	313.29	314.01	312.5	311.87	314.29	314.29	314.2	313.02	309.49	313.23	316.75	312.46	313.08	312.61	311.31	314.91	311.27	309.8	311.4	313.87	314.28	310.61	312.2	312.24	311.83	310.22	311.85	313.97	312.48	314.43	310.73	313.93	313.09	311.17	312.11
304.57	302.68	306.6	306.28	302.82	305.66	304.91	303.89	303.91	303.99	302.3	307.55	303.77	305.94	302.54	306.59	303.5	304.25	304.82	306.31	304.76	306.68	304.73	302.41	308.03	301.46	305.91	306.29	302.91	302.24	301.34	301.78	299.67	303.92	305.53	300.78	303.32	303.94	302.54	300.85	303.64	303.14	305.29	303.59	305.83	305.64	300.38	304.43	306.87	301.47
296.65	292.04	293.84	296.41	295.47	295.48	296.67	299.35	295.96	291.59	296.17	296.02	295.04	297.86	295.85	296.75	298.35	297.89	292.69	301.55	297.43	296.15	300.37	296.08	296.62	296.28	295.3	296	296.9	296.71	296.78	296.26	294.83	297.92	291.87	298.28	296.11	295.15	299.23	299.53	297.42	297.27	297.45	297.3	298.98	296.89	298.12	295.5	300.13	295.04
298	302.85	299.61	300.77	302.94	300.07	298.11	300.65	299.3	302.05	301	298.81	298.07	298.25	297.41	301.74	301.2	302.43	297.71	300.67	300.88	299.11	301.36	301.59	300.28	299.34	298.65	298.25	300.55	298.79	298.25	302.37	299.03	299.61	299.87	300.35	301.94	304.5	296.7	297.3	296.39	303.08	300.52	300.98	296.16	299.2	299.62	302.56	301.87	298.89
319.98	314.96	319.49	317.11	315.26	323.05	320.99	317.01	321.75	317.68	319.56	322.88	318.94	318.34	317.31	316.3	319.86	317.8	317.48	317.63	317.2	317.54	318.5	321.08	315.72	318.4	316.57	316.16	315.16	318.45	317.08	322.68	316.6	315.1	319.06	318.55	318.13	317.81	319.85	318.78	316.37	320.01	319.45	317.38	316.8	317.68	315.49	320.58	318	317.96
318.46	316.28	318.99	319.53	316.2	317.36	316.83	319.37	314.69	322.07	318.62	316.69	315.38	318.19	320.49	317.98	318.34	321.71	317.71	319.88	319.11	314.75	317.14	318.81	318.8	319.6	319.31	317.58	319.84	320.91	320.33	315.62	318.76	321.76	315.69	317.8	317.24	319.79	318.56	315.73	319.5	315.71	316.33	317.8	316.58	314.99	319.93	318.3	317.94	317.27
294.27	295.81	294.15	291.14	294.57	290.53	294.33	293.83	295.06	296.24	299.42	295.66	292.97	294.81	296.02	295.14	295.03	293.04	295.82	297	292.72	293.7	294.59	295.71	293	293.9	293.33	294.08	294.13	294.52	296.25	295.92	298.25	294.63	293.75	294.38	299	296.04	296.61	293.45	293.94	292.67	295.3	296.09	293.91	299.24	292.99	295.47	296.41	294.17
323.01	327.17	323.48	323.27	326.22	323.58	321.8	324.6	323.05	326.83	323.23	326.36	322.58	325.57	329.77	325.98	322.19	322.52	323.81	323.65	323.56	325.62	328.38	326.84	325.71	330.83	323.23	324.76	322.6	325.87	326.05	325.37	323.73	326	324.39	325.98	328.54	323.36	323.22	322.57	321.31	323.53	326.74	327.79	323.02	323.32	323.36	325.33	323.32	322.03
320.21	316.75	316.77	315.41	314.11	316.56	316.08	317.61	319.22	318.62	317.68	314.64	315.27	316.04	319.15	317.97	318.42	319.42	320.65	320.83	321.8	319.22	319.94	316.15	316.78	320.23	319.82	314.84	318.84	316.25	320.18	317.55	315.03	312.55	318.88	320.34	315.38	316.76	320.22	314.23	319.93	318.26	315.68	315.9	318.8	315.92	318.82	316.04	319.56	316.43
301.6	305.01	305.12	304.82	302.73	303.1	303.75	305.82	302.53	301.72	305.49	305.45	301.35	302.99	301.58	306.3	299.47	303.8	304.01	305.26	303.12	305.8	303.4	304.68	304.24	304.67	303.87	303.11	304.41	302.42	303.55	302	305.23	303.54	303.68	303.16	307.08	303.55	304.33	303.83	304.36	304.88	303.49	301.15	307.79	301.9	298.61	299.35	305.53	303.89
303.01	299.9	304.36	300.33	302.42	303.08	303.71	299.82	300.91	303.93	297.51	302.31	298.18	301.63	297.06	299.83	298.18	299.45	298.43	306.6	302.03	302.75	300.55	302.67	300.65	302.61	298.91	300.96	301.46	297.54	303.64	301.36	299.08	303.16	302.44	298.13	304.37	302.51	302.2	305.99	296.58	301.67	301.16	299.45	303.31	301.96	306.3	301.57	300.35	299.35
307.91	309.2	304.82	310.18	305.73	307.68	302.9	308.03	308.4	306.24	305.43	306.51	308.44	305.82	306.06	307.53	305.66	307.68	308.59	308	308.23	310.27	304.7	305.86	306.31	305.29	307.07	308.33	304.42	309.91	306.34	304.08	308.95	306.78	308.01	304.34	306.2	307.62	306.27	309.72	304.81	305.89	306.82	306	305.5	307.27	306.96	307.42	309.3	307.03
313.98	311.43	315.1	314.01	317.3	316.49	317.29	314.32	311.35	314.97	317.41	312.31	316.38	311.78	310.87	313.62	312.78	313.42	318.54	317.48	314.86	314.25	316.86	318.12	314.59	315.78	315.85	314.86	315.55	313.29	315.54	315.55	312.03	312.09	311.56	314.77	317.7	315.31	313.39	314.36	314.52	312.87	316.97	316.61	315.26	311.27	315.06	315.69	315.13	316.67
315.81	316.09	317.7	313.12	317.09	314.14	313.83	317.57	312.87	317.13	316.98	314.3	315.33	313.22	317.68	314.98	313.71	318.25	316.34	315.36	316.65	317.62	314.39	314.79	312.97	315.94	317.85	316.45	313.88	313.29	316.52	317.12	310.61	311.85	318.76	316.05	317.11	317.43	314.06	315.38	317.1	312.01	313.16	315.67	319.14	317.03	320.34	318.14	315.44	315.21
316.04	314.62	312.56	313.36	314.77	316.14	315.75	313.16	314.29	316.5	314.73	317.05	315.99	316.41	313.87	314.66	314.95	313.73	316.27	314.65	314.47	313.45	315.09	316.32	317.47	313.34	315.52	315.78	313.61	314.17	318.63	315.56	316.83	317.39	314.08	317.38	312.98	319.51	316.63	317.96	315.39	316.23	316.51	317.36	314.43	315.6	314.67	315.81	314.78	313.24
307.59	305.95	308.47	305.42	304.24	306.75	305.58	307.34	306.41	306.68	303.89	302.51	307.09	303.92	309.48	304.41	306.38	310.15	307.87	305.53	307.98	305.15	310.49	306.33	305.55	309.63	306.81	305.82	308.99	305.41	305.78	305.45	305.94	306.21	306.02	308.27	305.45	305.1	305.87	304.42	304.99	303.37	308.18	305.53	309.52	306.71	305.98	303.81	304.75	302.42
298.98	296.65	302.18	300.59	295.27	299.64	301.61	303.37	300.29	295.7	297.76	299.04	299.07	296.64	300.85	300.84	300.48	298.53	301.14	299.59	298.35	303.98	297.79	301.03	300.89	298.16	302.91	299.47	300.16	301.63	299.82	298.91	302.17	296.87	299.83	299.3	298.26	299.96	299.81	299.92	299.33	299.76	295.7	301.49	298.65	299.18	298.19	299.57	300.99	300.66
305.19	305.96	300.92	304.41	301.06	306.05	303.37	300.8	298.52	303.2	303.9	302.87	303.41	300.85	302.05	300.02	301.95	298.06	303.99	302.99	304.33	303.7	302.98	299.48	302.41	303.06	302.84	301.4	304.55	303.13	302.36	303.75	303.82	300.01	304.89	305.88	302.03	305.78	302.68	304.14	301.55	302.41	304.38	302.62	302.84	302.93	302.35	304.18	301.53	302.6
312.89	313.71	312.33	310.3	309.09	311.6	309.96	312.47	310.52	311.96	311.92	306.85	312.11	314.17	312.84	311.5	313.3	313.07	312.3	316.26	310.27	311.19	311.91	310.8	313.65	313.89	311.9	311.47	312.48	313.39	312.21	316.53	312.43	313.43	313.01	313.75	311.45	307.17	310.99	309.47	312.85	312.17	315.06	311.06	311.52	315.89	315.81	313.84	310.73	312.11
298.08	292.59	295.16	294.85	295.85	294.05	295.86	297.48	295.74	293.29	295.38	292.53	291.64	294.49	296.97	294.96	294.67	294.78	294.81	291.45	294.52	293.52	298.52	294.77	295.92	294.61	295.09	296.71	295.89	291.71	297.17	296.3	294.04	292.03	296.65	296.36	297.36	294.53	298.32	296.48	298	293.92	296.97	294.19	297.99	297.09	294.62	294.81	295.29	296.02
310.95	311.4	312.11	312.79	314.63	314.66	310.26	309.06	309.57	312.15	311.9	309.92	306.41	311.44	311.55	310.07	311.26	313.99	312.29	311.95	310.7	311.55	309.57	313.45	308.12	310.31	310.15	308.97	311.76	312.31	308.96	312.24	310.18	309.39	309.59	306.51	308.07	311.25	306.06	309.31	313.58	312.04	310.49	308.77	311.1	311.65	311.11	309.16	309.83	306.92
304.39	304.75	305.96	306.68	303.67	306.31	306.11	305.41	298.81	305	305.21	308.1	307.41	306.26	301.42	305.39	304.86	302.13	307.65	304.07	304.11	302.21	304.78	305.64	305.92	303.26	305.28	306.08	306.28	305.39	302.64	304.55	303.76	305.63	305.58	306.33	305.28	306.83	304.86	303.67	303.14	302.24	304.17	300.27	304.98	308.11	306.28	306.27	301.92	306.86
303.37	306.09	302.58	300.41	301.32	306.42	304.34	302.3	301.18	306.77	304.15	302.43	303.6	306.48	305	302.85	304.05	303.92	303.34	303.59	303.69	301.58	305.91	300.91	302.08	304.09	305.26	299.28	307.43	306.75	300.7	303.69	301.47	304.37	304.78	304.75	306.21	302.05	299.01	304.47	303.05	306.22	306.1	301.12	302.56	307.83	303.22	303.85	302.71	305.44
306.29	302.31	303.64	303.04	303.06	302.9	307.89	306.99	303	301.68	303.59	302.11	305.17	304.12	301.63	300.68	305.99	304.83	303.74	302.48	305.39	301.9	302.09	302.47	309.34	303.9	303.28	302.29	307.16	304.34	304.63	302.04	303.55	304.27	303.17	306.07	302.59	301.18	303.75	308.22	308.14	304.21	305.35	305.97	303.27	304.59	306.89	304.94	304.46	307.85
329.09	328.83	329.03	330.9	327.41	325.34	326.33	328.84	328.94	328.33	327.08	330.39	328.79	328.79	323.2	329.47	329.76	334.22	328.06	329.46	329.68	326.18	328.59	330.16	327.15	327.46	328.01	326.42	325.86	330.56	328.04	329.7	325.3	324.01	327.06	327.32	325.9	328.6	329.89	328.13	327.94	326.97	321.82	327.77	328.39	326.08	329.25	327.81	324.77	329.23
318.56	316.41	319.79	314.34	319.5	318.66	318.28	320.92	321.16	322.53	319.18	318.56	320.69	317.19	320.38	319.05	321.21	316.66	324.32	315.49	320.08	315.9	320.42	314.92	317.77	316.57	318.55	318.3	320.78	318.04	322.28	316.88	319.04	320.4	319.66	319.21	318.39	320.1	318.59	318.83	320.68	316.56	317.59	322.99	318.04	320.63	318.72	319.91	315.97	316.76
290.34	290.06	296.55	293.74	294.57	293.84	295.66	291.13	293.77	294.79	293.65	292.18	296.71	296.55	292.2	293.51	292.44	290.15	295.81	292.97	294.43	295.45	290.89	290.22	293.84	294.98	296.34	292.51	296.17	289.34	295.62	296.09	293.93	289.8	295.15	297.39	294.08	292.79	293.74	292.2	294.34	294.12	296.93	294.97	294.06	291.35	293.66	293.94	290.56	291.95
312.95	308.81	313.75	315.33	313.87	315.72	315.19	313.58	313.49	308.87	313.32	311.39	311.52	315.22	312.18	308.98	315.25	314.84	314.91	313.66	312.25	312.31	312.24	312.7	312.45	315.45	312.94	314.54	313.37	312.28	313.97	313.38	312.17	313.06	313.86	309.8	312.28	309.14	310.82	314.28	312.75	315.3	311.27	313.56	315.34	313.05	315.39	315	313.57	310.96
315.58	313.1	314.41	311.13	316.6	315.8	315.03	316.16	318.95	314.28	315.89	315.45	316.41	312.58	317.37	314.7	312.8	318.95	317.75	313.23	313.36	318.69	316.86	316.99	317.37	317.62	317.14	313.32	313.28	315.76	316.97	314.38	316.85	315.61	315.51	313.29	318.04	312	315.45	316.4	312.21	310.3	316.36	313.97	313.67	312.7	315.02	313.49	314.89	318.57
318.89	321.24	317.68	316.35	317.55	317.02	317.15	316.19	311.63	316.92	314.43	317.26	317.47	313.47	315.31	316.62	317.04	319.29	316.11	316.87	317.5	316.36	317.07	315.41	318.63	316.6	317.64	311.35	318.72	313.72	320.11	321.46	319.3	316.4	319.24	317.27	315.21	314.64	319.06	315.57	317.97	316.86	318.76	318.3	316.97	315.77	313.32	320.05	315.1	316.72
318.27	315.01	316.36	318.19	316.92	316.09	320.29	321.44	314.97	315.87	312.92	318.35	320.08	318.29	320.98	322.09	318.86	318.98	318.68	316.19	317.85	313.42	315.1	318.46	317.24	315.4	318.06	314.37	322.09	317.23	317.79	318.32	316.67	316.7	317.31	320.69	316.72	315.35	317.32	315.79	313.64	317.15	317.38	318.46	314.82	317.84	319.72	314.26	318.97	315.82
297.78	298.15	296.12	297.39	295.66	298.74	299.46	294.21	297.47	295.01	298.36	295.18	297.2	293.43	298.76	294.93	297.34	299.47	295.18	298.11	292.5	293.54	295.96	294.94	295.12	295.82	299.56	300.63	296.94	297.05	291.98	300.93	296.62	298	299.04	296.64	300.46	299.03	298.47	294.83	294.08	297.51	298.22	298.13	295.14	296.47	296.62	298.65	298.52	297.42
304.6	303.04	305.82	302.84	303.22	302.19	300.23	305.28	304.23	304.53	303.02	300.72	304.5	302.78	302.6	303.67	305.16	305.09	300.56	300.42	303.02	303.43	301.9	307.7	303.04	302.74	302.48	303.26	305.39	301.56	304.36	301.96	303.18	306.79	304.06	304.84	302.69	306.7	303.8	306.74	304.63	305.16	303.92	300.81	305.23	301.64	302.9	304.41	304.47	306.02
307.91	305.1	305.75	309.87	307.74	309.88	304.72	307.84	305.92	306.26	307.07	304.26	306.26	306.16	304.2	307.9	308.35	308.21	308.57	306.31	308.7	306.93	306.12	304.07	306.59	308.61	305.99	310.29	306.66	305.83	306.47	305.15	307.81	305.38	306.02	305.88	307.48	309.04	306.34	309.89	311.26	303.63	306.28	309.12	309.3	302.58	306.94	303.18	304.34	307.3
324.13	326.24	328.27	328.75	327.51	327.97	329.72	329.29	326.34	330.8	328.8	322.54	327.88	326.18	331.21	328.59	327.33	328.1	328.17	326.18	325.88	324.88	323.76	326.58	328.02	327.7	326.94	329.63	328.2	325.46	325.59	328.62	328.56	323.72	326.73	326.54	327.78	329.75	326.44	328.21	326.66	327.56	329.43	329.18	324.43	327.95	326.24	325.74	327.57	329.52
327.16	329.17	329.24	332.1	329.01	329.78	331.63	330.08	325.97	330.33	328.06	326.98	324.88	327.89	326.61	329.05	328.77	327.58	325.73	328.67	325.62	331.58	327.19	328.27	328.19	326.81	329.46	327.8	330.81	329.54	329.27	328.91	329.56	325.78	329.68	330.08	327.83	327.49	330.24	327.64	329.14	329.33	327.13	328.69	328.39	331.18	328.15	331.26	330	328.66
301.83	302.07	303.44	300.3	304.1	303.14	299.76	300.88	301.25	302.55	302.93	305.87	302.12	305.48	306.09	304.96	299.08	301.09	306.19	301.32	304.16	301.59	304.4	301.42	303.27	305.01	302.43	305.78	301.67	303.12	301.5	303.52	309.67	302.89	303.95	303.82	305.68	303.45	299.5	304.57	305.94	303.81	303.52	301.65	303.54	305.5	302.42	305.14	304.86	302.4
319.24	316.36	312.19	313.81	311.18	315.96	309.39	313.99	315.05	314.18	313.96	310.86	312.05	311.5	314.91	314.96	311.17	313.86	313.85	310.08	314.69	315.83	316.53	316.54	313.18	317.12	314.8	316.22	313.58	315.98	316.84	314.97	314.86	315.5	314.7	313	310.92	312.4	313.83	313.94	313.74	312.96	314.58	312.62	314.68	310.26	316.73	313.27	314.14	311.91
294.47	295.51	296.43	290.82	291.45	294.53	290.18	292.51	296.84	298.7	294.75	297.7	292.76	291.85	296.47	296.72	288.35	295.46	293.86	293.87	292.02	292.54	290.03	297.15	295.45	292.76	294.51	295.04	293.71	296	290.97	295.49	294.13	293.62	292.82	293.72	293.2	295.44	293.74	293.71	294.12	291.42	291.18	291.27	296.29	291.66	295.07	294.76	291.17	296.15
321.9	319.5	320.1	319.33	315.9	320.92	322.11	317.84	322.18	320.03	318.12	322.66	323.17	319.17	320.96	319.03	320.75	318.06	317.22	319.31	319.73	318.73	319.83	316.6	316.18	321.6	321.95	317.45	320.64	317.42	317.47	319.61	314.63	319.2	324.33	318.38	317.9	320.76	320.36	317.06	315.95	318.8	315.37	319.46	320.39	320.46	321.05	317.31	316.96	318.81
322.94	324.66	326.17	323.07	323.36	325.4	324.22	324.37	325.07	326.77	323.21	325.99	328.45	323.6	323.9	325.98	322.52	327	328.21	322.4	323.72	327.55	326.04	324.36	325.23	328.52	324.01	323.89	326.2	326.26	327.64	326.86	321.61	322.27	323.25	325.49	325.85	323.37	324.99	323.47	323.73	322.44	321.93	328	323.72	324.55	323.05	321.86	325.91	323.84
318.13	320.15	320.5	317.56	318.42	317.77	319.05	318.45	317.98	316.05	316.05	315.29	320.25	318.34	320.49	322.01	318.45	321.65	317.91	318.31	320.74	322.12	323.33	320.52	316.64	318.61	319.52	317.37	318.64	319.11	320.45	321.02	314.64	317.82	318.25	318.4	320.01	314.68	320.78	318.1	316.12	319.25	318.88	319.92	315.24	319.14	316.46	317.33	316.93	319.03
322.91	327.47	324.78	324.15	322.56	325.38	324.39	323.56	325.34	324.9	324.48	324.67	329.51	323.91	320.34	326.01	324.83	323.08	322.54	327.16	325.12	321.99	324.05	323.08	324.84	325.13	322.2	324.28	324.31	325.18	326.7	325.97	324.5	323.23	323.08	325.7	325.01	323.69	323.05	323.65	326.82	320.6	325.05	322.08	323.98	323.45	325.17	323.78	326.47	323.11
308.63	309.41	311.13	309.53	312.79	308.75	310.3	312.21	310.1	311.47	310.89	311.98	310.92	313.66	306.7	310.53	311.53	308.37	311.91	312.02	311	310.03	311.16	309.44	308.51	308.34	307.68	309.65	308.05	306.06	312	313.93	310.08	312.47	315.01	308.94	313.51	310.33	307.21	312.5	309.32	312.46	308.2	309.01	305.16	310.58	308.39	310.51	308.97	312.95
333.08	325.9	325.15	333.03	333.14	327.84	330.61	330.94	329.89	329.35	329.36	328.22	326.06	331.02	328.49	328.57	326.82	326.09	329.48	329.96	329.39	332.21	327.35	330.65	326.4	327.04	325.46	330.11	327.83	329.55	324.74	326.95	331.69	328.5	326.08	329.58	327.87	329.29	330.25	326.83	332.43	327.15	322.61	328.79	329.17	329.81	331.54	327.15	325.96	326.9
312.8	314.16	312.01	310.19	315.04	311.99	314.44	309.53	314.69	311.39	312.04	311.18	314.63	312.2	316.12	311.7	313.57	317.69	313.88	313.18	314.65	315.59	312.63	312.52	310.31	311.33	313.68	315.09	315.84	314.68	311.51	314.89	314.6	312.97	314.84	308.34	313.16	314.61	311.8	312.49	312.77	314.66	312.25	316.38	313.25	313.05	312.5	316.07	315.26	309.77
329.07	331.58	327.16	328.69	326.56	329.16	324.77	326.11	328.87	327.95	327.26	326.19	330.07	325.06	325.79	323.06	329.01	328.12	325.34	326.49	323.94	327.28	329.39	324.56	327.58	326.8	322.81	328.94	327.24	326.45	325.89	329.97	328.92	326.21	327.87	326.66	327.92	330.52	326.95	327.38	323.61	328.57	328.64	329.98	325.97	329.36	326.87	330.1	328.34	330.37
316.76	321.52	318.12	317.99	317.3	315.52	318.93	316.22	314.65	319.42	316.14	315.26	318.26	316.23	323.05	323.36	319.75	319.84	318.98	316.79	316.8	319.24	317.86	319.1	316.41	316.7	316.92	318.1	318.76	318.28	316.59	319.41	316.75	317.33	314.68	316.99	317.68	317.15	319.76	320.62	317.09	316.46	316.69	317.89	318.03	317.19	319.16	320.27	316.29	318.15
313.47	310.24	313.62	311.63	315.13	312.45	314.7	313.17	315.15	316.11	310.18	311.21	315.15	314.9	313.15	313.34	312.71	314.31	315.3	314.36	313.16	313.31	316.42	311.18	315.69	313.36	314.46	312.5	315.71	313.79	313.13	314.52	311.34	313.8	311.93	309.58	310.99	309.77	312.34	311.76	311.7	314.17	312.3	312.43	311.2	316.71	313.02	313.37	311.38	313.51
302.86	302.78	301.33	300.35	298.02	302.11	298.74	300.43	300.84	302.93	303.28	296.15	301.01	302.29	301.09	302.01	300.4	300.06	299.28	303.22	300.34	300.79	300.2	304.8	299.75	298.92	299.18	302.67	300.3	301.49	301.58	304.35	300.25	303.11	302.93	303.01	301.97	300.51	301.32	302.92	300.55	302.61	301.33	303.4	299.92	302.76	301.39	302.8	301.27	300.81
314.53	313.97	315.19	315.23	313.32	315.04	312.21	312.69	313.3	313.33	313.82	312.48	311.21	313.68	310.73	312.3	311.65	311.91	317.15	309.76	315.66	314.13	314.17	317.79	314.37	313.77	314.54	313.77	320.22	312.96	316.71	312.67	314.89	312.07	317.29	314.44	313.32	313.17	314.23	316.32	311.54	316.88	313.8	314.52	311.01	315.48	315.04	312.87	309.18	315.45
329.24	328.44	327.31	327.05	327.6	326.99	327.45	329.83	326.35	330.85	327.29	330.01	327.51	327.58	324.73	328.6	331.56	327.09	327.7	329.54	328.59	327.84	329.34	327.18	326.22	328.66	329.82	326.33	330.87	327.32	327.62	328.05	330.07	330.72	328.55	323.92	327.7	327.67	330.09	327.17	327.91	328.81	325.06	326.89	327.66	326.25	326.45	322.29	327.13	328.53
313.58	318.12	314.96	316.66	316.92	316.32	315.95	315.61	314.34	313.36	314.73	311.22	312.55	310.29	315.99	316.08	312.99	312.97	316.72	312.14	312.96	317.99	316.83	316.4	313.96	314.31	317.13	315.94	315.55	313.68	313.52	315.45	314.82	316.13	314.87	314.71	314.59	313.16	312.56	311.81	315.44	315.36	314.64	312.8	312	319.19	314.49	320.19	314.28	315.89
296.55	293.18	293.85	296.05	292.56	296.13	294.37	296.95	292.84	296.06	295.58	296.84	296.45	295.06	293.12	299.86	291.51	293.49	292.72	293.99	295.86	291.55	292.85	296.05	292.22	294.43	294.14	299.49	292.36	292.3	296.09	297.9	295.43	290.6	296.06	293.92	291.73	293.37	292.63	295.13	293.02	294.12	294.23	293.69	294.94	296.72	294.22	295.41	292.81	299.48
306.38	305.01	305.3	305.13	307.76	311.44	302.81	302.72	302.57	308.71	301.36	302.83	302.23	305.04	307.47	303.26	304.93	308.5	300.76	304.43	304.74	302.16	303.32	307.77	303.41	302.69	307.49	306.24	306.51	305.03	307	305.93	304.16	300.51	305.07	305.65	304.25	306.89	308.2	302.21	300.21	305.95	308.2	306.04	307.06	308.76	306.86	303.59	307.05	302.67
309.45	312.19	312.39	314.37	310.33	312.39	313.48	316.15	312.48	312.36	316.59	311.38	311.6	315.38	309.83	314.73	314.5	315.02	312.25	310.3	312.6	310.73	308.05	311.23	311.55	312.73	312.21	312.23	312.04	315.99	311.68	312.62	311.84	311.45	310.13	313.26	311.7	315.31	313.78	312.9	312.8	311.5	312.57	313.81	313.45	309.86	317.49	310.01	313.33	312.1
305.03	306.37	304.5	305.15	308.44	304.75	306.06	306.28	305.1	305.98	299.9	302.36	307.1	305.1	308.41	307.63	303.98	306.16	303.73	305.91	305.93	301.21	303.7	303.8	301.65	304.89	305.22	305.79	303.3	306.33	303.35	304.19	302.1	304.78	303.84	303.09	306.56	306.4	303.4	307.43	305.24	304.95	305.35	302.19	304.3	304.95	308.48	304.35	305.43	302.04
329.78	328.39	332.38	326.68	329.7	327.58	331.19	329.16	328.02	334.22	330.14	329.73	324.46	330.19	326.5	330.17	327.37	329.9	325.03	326.73	328.54	325.45	331.27	327	329.6	329.48	325.9	325.58	326.2	329.95	329.72	330.96	332.88	332.28	326.79	330.57	327.16	330.73	330.04	330.07	329.85	325.44	331.6	330.95	332.64	327.54	329	327.64	333.49	328.32
322.84	323.45	320.71	318.53	317.08	316.29	319.95	323.64	319.13	318.39	319.5	318.92	316.79	321.51	322.16	315.93	318.58	320.72	317.6	321.42	320.88	321.53	315.38	317.28	319.63	317	319.33	318.2	318.05	319.35	317.22	316.82	320.34	319.01	321.15	316.14	319.4	321.96	316.85	319.62	319.68	320.49	317.89	316.47	318.96	319.65	321.24	317.83	318.71	317.76
322.69	323.77	324.33	325.13	323.29	324.86	324.17	324.36	326.69	324.11	324.02	325.76	327.09	319.03	320.1	324.4	323.22	324.24	326.27	323.14	325.83	325.93	323.27	324.44	324.72	326.56	324.54	322.72	324.31	326.02	326.55	326.13	326.18	323.46	324.61	323.88	324.15	324.28	325.54	325.1	324.78	325.24	325	327.13	328.14	327.87	327.2	325.02	323.76	325.87
312.04	317.01	310.6	312.57	310.73	314.32	311.77	310.41	316.43	311.16	313.96	311.98	309.56	312.17	314.76	312.96	314.9	310.44	312.39	315.05	311.4	316.7	311.11	310.97	311.6	311.8	314.69	311.57	313.55	311.63	309.56	310.44	311.6	314.54	315.2	313.6	311.61	313.49	313.41	311.47	309.16	312.74	312.62	312.38	309.75	309.18	311.86	310.88	314.29	311.92
318.47	320.63	313.24	313.86	317.64	315.65	317.87	319.17	316.1	316.27	315.47	316.52	315.73	316.5	317.85	316.23	314.92	316.23	320.98	319.99	315.84	315.85	320.83	313.66	315.84	314.83	317.41	317.42	318.59	318.88	317.88	317.47	317.25	315.25	316.4	319.87	320.36	319.57	319.76	318.63	315.26	315.33	319.94	317.88	315.39	313.59	316.68	318.83	320.11	318.11
302.12	301.12	301.81	298.83	301.72	299.5	298.67	305.23	300.15	300.33	300.86	304.71	304.05	302.44	300.88	295.54	298.84	301.88	300.06	302.42	300.75	300.23	301.64	300.75	303.29	305.17	302.92	299.69	299.62	301.96	300.9	299.98	298.62	297.97	303.23	303.42	297.33	299.15	301.41	297.83	299.75	297.66	300.74	299.73	297.69	300.1	300.87	300.45	300.31	299.63
316.44	314.51	316.28	319.1	318.95	316.72	316.11	316.25	317.78	316.86	320.08	316.65	319.3	322.16	319.37	315.67	319.29	319.1	317.16	319.02	314.9	317.64	319.55	314.79	317.77	315.96	315.89	314.04	316.3	319.05	316.02	313.19	319.04	317.47	317.24	317.69	320.33	314.32	314.07	317.11	316.76	317.29	318.62	320.43	317.85	322.1	319.45	315.92	318.26	322.12
310.73	311.29	309.09	310.59	314.05	312.81	311.16	308.74	310.02	310	310.5	312.6	312.03	308.72	309.7	312.58	312.64	309.69	310.54	309.05	311.89	311.55	309.86	310.17	314.97	312.7	314.23	315.19	311.19	310.23	312.93	309.96	311.95	312.89	312.08	312.88	311.28	312.12	308.41	310.93	311.02	313.33	317.22	308.61	311.17	315.73	310.45	313.36	309.46	310.8
291.84	298.13	293.3	296.14	295.68	294.11	290.99	296.38	295.39	292.35	294.96	292.95	292.39	295.28	295.09	294.14	294.87	294.27	294.49	294.41	297.24	292.26	295.88	297.67	300.48	292.85	297	294.58	295.63	296.32	298.94	292.43	294.37	295.12	293.82	296.31	297.13	295.79	294.98	291.66	295.23	295.74	295.24	293.37	295.61	292.22	292.88	294.59	294.86	293.53
316.43	315.53	314.41	315.7	312.46	313.33	315.47	314.74	311.26	315.07	314.21	313.73	312.4	315.37	316.91	316.85	309.02	314.62	317.42	317.27	314.71	316.17	314.53	312.57	316.63	317.62	315.77	312.76	313.37	313.02	312.08	316.08	314.69	313.62	315.89	318.37	314.84	311.36	316.02	317.09	315.52	312.8	315.84	311.4	317.42	315.98	314.31	313.3	316.41	313.76
303.73	304.99	301.86	303.86	303.83	303.48	304.36	303.48	301.56	303.35	304.66	302.34	305.65	299.07	305.39	300.04	307.01	308.14	304.75	303.95	305.52	308.5	302.95	303.52	308.54	302.1	304.95	304.22	306.41	303.89	303.36	307.71	302.78	304.77	305.88	304.42	305.93	304.22	305.16	302.83	306.88	306.75	302.69	301.36	298.66	304.12	303.03	303.92	309.23	306.09
331.21	323.65	330.83	329.45	329.8	329.44	328.99	327.78	332.86	328.38	327.21	332.81	331.19	328.8	324.2	329.87	330.27	325.83	327.85	328.53	331.84	328.24	330.2	328.03	328.8	327.78	324.7	329.53	330.33	327.17	326.16	329.76	327.3	330.18	326.88	328.52	326.5	323.57	329.49	328.69	333.51	331.34	330.99	329.57	330.67	325.68	327.09	326.53	332.89	329.93
325.9	328.39	324.32	322.68	324.6	324.12	325.47	325.5	326.25	324.88	324.76	325.66	327.29	322.86	321.08	322.44	324.29	324.55	327.31	326.85	329.05	324.43	323.95	326.27	328.07	321.56	324.39	326.29	325.95	322.68	331.11	326.23	325.88	324.51	322.61	323.95	322.89	325.69	328.18	325.19	323.62	324.8	329.74	325.24	321.51	326.7	326.53	324.27	324.39	323.21
311.7	310.08	310.24	312.11	310.54	311.64	312.97	308.89	308.66	312.25	313.55	313.61	312.73	309.61	314.01	312.54	310.86	312.8	312.47	309.87	311.54	310.3	311.86	312.87	311.96	310.4	312.39	317.7	311.54	312.14	312.99	313.55	312.68	310.04	313.21	317.91	309.02	313.07	310.25	312.54	312.09	312.91	311.4	311.15	314.58	312.74	312.95	311.48	316.25	312.97
327.64	327.28	332.07	329.05	331.1	325.38	327.1	324.06	328.27	326.18	326.87	330.73	328.99	323.95	330.11	333.54	325.48	325.9	323.4	324.26	327.54	325.23	331.39	330.49	326.73	331.07	331.98	327.33	328.87	326.22	326.08	325.62	332.63	326.46	323.06	324.4	327.23	330.87	326.8	330.07	326.52	327.25	329.51	326.02	328.95	327.96	330.49	331.72	326.64	328.31
319.93	318.03	318.39	318.72	317.7	315.78	315.01	318.44	318.4	316.17	321.58	317.98	319.24	316.62	320.69	317.43	320.37	318.46	320.55	318.25	318.59	321.07	320.78	322.97	318.62	317.78	319.4	318.88	319.48	318.87	319.49	319.72	319.25	318.46	316.91	317.34	321.18	316.76	318.18	320.24	316.94	318.73	317.1	317.92	317.68	319.54	319.41	319.64	316.7	318.02
315.38	312.75	313.28	315.58	313.87	312.5	311.53	316.41	315.48	314.04	314.69	313.5	316.7	313.93	314.03	315.06	312.4	316.49	315.92	311.3	316.08	310.02	315.27	311.82	313.9	313.87	315.84	315.16	310.95	314.9	313.61	312.82	313.48	309.59	314.96	315.11	312.61	314.41	312.25	309.59	312.55	317.21	314.51	312.79	309.91	312.97	310.76	313.05	315.06	313.3
304.99	305.13	306.28	305.16	307.88	304.99	306.96	304.07	306.78	304.86	307.28	306.81	304.42	306	301.75	306.61	304.04	306.71	306.95	307.3	301.65	305.22	302.46	303.52	306.29	307.97	300.26	305.64	304.7	302.77	304.1	301.28	304.18	305.48	308.03	304.99	305.42	304.24	304.68	306.56	301.49	304.77	307.74	303.22	303.41	301.74	301.49	307.44	305.52	303.84
309.24	312.48	313	309.72	310.04	315.27	311.88	310.08	310.65	309.55	311.68	310.64	314.83	306.17	311.4	310.49	310.6	311.91	308.5	308.38	311.44	310.7	308.38	311.36	306.27	306.54	309.08	307.42	311.18	311.96	310.52	309.58	310.41	307.06	306.71	309.63	307.74	309.1	314.86	313.92	305.76	311.37	312.85	308.94	310.76	311.13	309.71	311.66	312.17	311.81
315.75	310.97	314.8	313.05	314.82	310.19	314.26	313.8	315.47	312.7	312.16	310.76	311.12	314.06	313.46	311.74	311.65	310.77	311.48	313.54	314.34	313.3	312.39	310.4	313.5	314.81	312.56	312.93	313.73	310.99	311.8	311.65	313.29	314.11	312.58	312.5	307.99	314.85	315.9	310.8	309.64	312.75	310.87	311.48	313.38	313.83	313.34	313.59	315.64	310.15
311.99	310.07	313.6	314.92	311.9	316.45	312.83	310.74	313.43	314.34	313.47	315.06	312.25	313.49	316.46	315.39	311.33	314.14	310.46	311.97	314.49	313.57	311.39	312.63	310.31	313.96	312.15	313.44	313.46	314.96	308.92	314.41	312.39	311.43	309.14	313.87	313.89	309.1	313.83	312.86	314.8	313.15	311.68	313.09	311.31	311.68	314.14	310.78	311.99	312.87
313.34	303.76	311.05	304.91	307.59	313.39	306.02	308.53	311.57	309.31	305.04	305.01	310.78	304.21	309.36	310.38	313.27	312.98	310.52	308.18	308.96	307.48	310.53	308.7	309.05	309.65	307.77	306.13	308.54	309	309.84	308.12	307.81	312.79	311.54	310.74	307.92	310.49	308.55	307.68	308	305.48	310.61	308.73	309.83	302.89	308	308.7	309.92	309.65
314.88	316.31	314.97	316.41	318.01	314.5	316.17	319.47	318.01	316.72	317.84	315.58	317.67	316.73	314.81	316.87	316.64	316.69	317.59	319.85	317.61	317.31	317.99	317.98	315.37	313.89	317.09	317	314.54	319.54	316.78	318.02	318.65	313.29	315.37	317.8	315.23	314.17	316.18	317.57	316.66	314.38	317.39	316.56	315.6	316.6	318.57	315.35	317.52	317.39
324.93	324.6	326.07	326.96	328.58	329	329.19	325.14	323.74	326.16	327.76	330.17	328.53	328.5	329.13	326.37	329.18	324.83	329	327.54	325.57	324.67	329.74	328.95	326.73	327.05	327.5	328.67	329.23	325.58	325.51	328.62	329.89	327.22	325.29	324.87	327.82	330.23	326.55	330	329.98	330.42	325.14	328.32	329.31	326.83	326.89	330.72	330.41	329.49
314.01	312.63	312.06	307.94	311.55	310.01	311.73	308.79	312.4	313.83	313.06	314.21	311.6	313.39	308.47	311.33	310.36	315.13	316.48	312.58	308.97	311	312.25	311.69	309.76	313.6	314.8	310.66	315.02	314.03	311.5	314.19	311.37	314.85	310.64	311.87	311.35	311.22	310.16	315.6	310.75	311.62	310.09	313.92	313.41	309.79	309.57	312.31	312.11	312.85
294.21	297.1	294.21	295.79	294.68	294.63	294.99	298.96	295.38	295.18	295.02	297.91	293.52	294.75	293.17	292.59	297.82	298.32	295.52	298.19	295.52	295.06	295.82	296.47	295.97	293.16	294.68	295.25	295.03	295.04	290.48	291.04	293.07	292.39	292.1	294.08	294.74	294.71	295.15	293.86	292.75	294.13	293.89	294.97	298.13	295.4	294.94	295.43	293.88	296.13
295.08	299.87	295.92	299.87	299.7	295.94	296.44	294.72	298.06	296.52	294.17	293.53	295.56	296.3	293.51	293.76	298.58	299.78	300.6	297.9	298.92	292.26	294.46	295.95	298.56	296.26	293.99	294	297.07	299.31	297.19	300.34	297.19	296.88	296.06	297.93	295.01	295.29	299.54	298.24	298.88	297.25	298.36	294.2	296.48	297.96	294.07	298.98	297.83	295.19
304.69	305.61	305.42	307.17	306.34	304.85	304.5	308.46	304.81	309.24	304.89	305.56	305.61	302.76	307.86	309.69	305.86	304.5	302.67	306.51	308.54	307.85	307.13	303.83	305.69	307.33	307.72	307.11	305.13	304.74	306.08	302.84	305.15	307.16	303.41	306.34	304.61	302.84	306.5	303.76	310.64	308.09	307.51	306.82	304.07	305.86	306.05	303.11	307.13	302.51
317.17	317.12	317.09	317.75	316.37	318.52	315.27	316.34	311.58	315.23	314.01	314.56	311.68	315.4	318.43	315.41	316.58	316.46	318.94	316.53	319.52	318.07	313.65	316.52	313.55	316.84	316.94	315.82	321.1	318	314.58	314.57	314.81	315.24	318.61	313.43	312.51	318.01	313.77	312.12	317.45	316.54	313.79	313.87	315.25	318.33	315.49	315.58	317.98	318.64
325.3	324.55	325.88	328.13	324.66	327.89	325.26	325.22	325.28	326.06	324.91	324.65	325.56	322.95	328.44	324.04	322.96	326.27	325.49	328.11	324.43	327.61	325.84	323.14	323.63	324.23	325.92	322.77	323.29	326.84	323.29	322.85	325.02	322.83	322.51	325.35	324.95	324.34	323.18	323.62	323.67	325.99	326.63	325.53	325.47	323.86	327.26	327.53	326.92	325.21
313.39	309.65	306.52	313.68	311.61	310.31	311.18	312.73	309.36	313.31	309.31	313.51	310.99	308.5	306.45	308.66	309.8	311.67	316.02	309.64	308.35	309.9	316.83	312.11	309.55	310.48	309.41	310.91	310.04	312.1	315.16	312.54	310.22	307.5	310.83	313.35	312.6	309.78	312.38	312.35	308.94	307.19	309.5	309.89	309.31	311	310.6	313.17	313.5	314.16
298.71	297.23	298.45	296.14	298.12	302.58	296.2	296.36	299.48	295.47	299.89	297.8	294.8	298.69	296.86	299.95	294.28	298.02	297.65	296.72	298.68	294.37	296.82	295.94	299.27	300.37	297.52	298.84	297.03	297.38	294.16	294.44	298.74	296.19	299.54	293.71	300.66	297.84	295.31	298.93	297.05	298.74	297.73	297.55	297.65	296.81	296.98	298.06	295.18	295.96
302.49	300.92	299.51	301.68	302.26	300.24	299.86	302.23	299.86	297.31	299.09	299.39	297.32	301.74	300.55	299.92	302.27	298.22	301.59	300.53	303.24	299.69	297.4	298.41	300.01	299.58	301.27	299.15	300.56	303.06	300.23	303.96	298.88	300.39	297.96	297.93	300.34	297.79	298.64	300.09	299.58	299.86	300.3	301.45	299.05	299.82	300.6	301.55	300.71	301.96
306.81	303.96	304.84	307.45	307.81	304.14	307.18	305.01	303.68	306.88	302.36	305.63	305.59	304.74	307.08	304.96	306.06	306.9	309.38	304.22	305.97	307.39	307.51	307.66	306.49	306.39	304.64	305.08	309.83	301.88	307.12	306.99	304.36	307.93	306.09	306.43	305.25	309.63	305.12	304.83	309.06	305.84	300.77	305.7	302.8	300.46	304.71	305.1	305.83	302.78
299.66	295.2	293.36	294	298.48	293.58	294.86	295.28	293.83	298.58	292.48	294.3	294.99	297.01	290.67	294.93	293.97	295.9	292.96	293.5	296.15	293.19	296.36	295.12	296.55	295.23	296.4	292	293.24	296.56	297.49	295.89	299.18	295.38	295.82	293.99	292.82	295.05	298.2	296.71	295.13	298.11	295.72	296.6	293.92	295.07	295.78	298.14	294.01	298.05
314.94	313.63	312.63	315.91	316.99	312.74	311.07	314.16	315.03	308.44	314.23	311.06	314.99	311.53	313.11	311.54	311.05	315.8	312.67	312.99	310.55	311.17	312.42	313.79	312.48	313.76	314.2	314.27	314.78	310.66	313.65	312.81	312.69	313.03	311.32	312.05	311.26	312.7	311.98	311.67	312.91	313.99	315.68	314.39	316.1	312.79	311.07	311.67	313.87	314.17
308.7	311.78	306.62	309.75	312.48	311.13	309.27	310.93	311.47	308.06	312.05	308.74	311.76	311.01	312.19	316.42	311.83	307.32	311.45	310.11	312.39	308.23	309.2	311.99	314.2	310.95	311.58	308.51	310.66	310.28	312.2	312.55	310.68	314.34	309.46	308.73	311.18	311.16	313.94	312.01	308.26	313.12	312.66	309.27	311.06	310.9	309.44	312.63	312.81	314.29
295.64	295.49	296.31	298.17	295.74	293.15	294.27	293.56	293.98	293.63	290.12	289.98	291.95	292.51	292.74	297.26	296.23	290.5	291.56	291.65	293.74	292.75	296.75	295.67	294.82	294.92	294.18	293.93	294.9	292.42	291.42	294.33	294.92	294.41	292.06	295.17	295.9	293.12	293.97	296.34	290.48	290.96	296.22	295.04	290.56	293.01	295.17	291.08	290.47	295.77
292.44	298.83	299.14	296.18	292.6	296.14	300.09	295.04	295.75	296.87	296.61	292.88	300.84	297.51	297.34	296.85	296.89	294.85	299.28	296.94	301.46	297.49	295.9	296.53	294.2	298.6	297.65	297.29	295.02	297.22	299.21	295.71	298.86	294.96	291.71	295.65	297.75	294.36	297.27	297.52	298.8	296.32	296.68	297.41	296.17	296.34	297.43	293.89	296.11	295.46
317.92	319.46	317.06	318.97	319.09	317.75	315.16	316.15	317.43	322.57	318.54	318.73	318.62	314.06	319.09	319.63	320.82	321.2	318.99	316.43	322.15	321.44	318.28	317.72	319.34	319.43	315.89	318.66	316.89	318.64	320.1	319.77	318.2	320.28	315.81	317.73	319.37	319.6	318.91	314.55	319.87	321.22	315.67	320.05	317.38	320.76	317.2	317.91	321.91	316.97
316.55	310.71	317.89	314.28	314.94	315.49	315.61	320.06	316.77	317.84	317.36	317.85	315.08	319.52	317.27	319.63	314.35	314.87	318.56	313.34	316.6	319.22	317.09	314.59	317.76	316.05	317.25	315.05	314.62	314.79	314.99	319.81	315.21	317.08	315.16	317.76	318.24	320.73	316.38	320.39	316.69	317.08	317.44	309.65	313.93	313.21	316.07	317.65	317.03	316.94
324.21	328.7	324.38	324.99	325.57	331.44	329.45	329.4	324.52	331.64	327.15	325.43	325.58	325.6	324.78	326.37	327.81	325.28	330.26	324.49	327.25	325.13	326.65	328.44	328.2	327.53	326.53	329.34	325.42	328.31	330.17	331.19	325.74	325.92	327.76	328.21	322.48	331.63	331.99	327.03	326.51	330.11	328.53	329.82	325.19	326.46	325.09	327.78	327.61	326.5
319.47	317.14	317.17	318.42	319.72	315.82	319.11	314.56	317.91	314.92	317.48	314.99	318.82	320.48	320.25	317.29	316.08	313.77	317.54	317.9	315.5	318.51	317.32	315.53	318.93	319.45	319.84	319.59	318	318.02	315.59	319.16	317.68	317.63	317.01	316.36	319.87	319.59	320.62	319.93	322.18	317.71	317.99	319.5	316.93	317.89	313.16	320.12	315.66	315.55
316.61	314.15	315.46	317.21	312.25	314.07	312.58	314.72	312.91	314.5	314.89	315.62	312.62	311	315.05	311.21	312.14	310.06	310.42	309.08	314.08	314.66	311.03	315.46	316.39	313.05	311.51	312.48	314.13	311.52	307.17	311.09	314.46	308.67	314.72	315	314.18	311.01	312.63	310.36	313.1	314.1	317.07	313.02	312.16	311.18	316.15	312.3	310.78	311.89
309.66	310.09	314.48	307.8	310.86	310.81	307.74	313.92	311.63	305.17	312.06	309.43	310.28	309.02	311.78	312.07	307.94	306.9	307.59	308.48	310.73	312.11	306.44	311.83	310.16	309.44	311.17	311.26	308.01	311.44	307.91	309.89	309.7	310.5	311.59	310.27	310.18	309.69	311.7	309.26	310.47	310.71	307.78	311.4	307.72	304.93	309.11	308.65	309.9	306.81
326.9	326.84	328.44	326.92	327.72	329.15	329.33	327.34	324.81	329.34	333.44	326.42	326.33	328.27	327.65	327.56	325.55	328.73	325.06	329.55	328.5	326.22	328.35	329.24	326.14	330.92	324.72	326.04	330.15	327.42	328.13	329.85	326.06	327.04	327.46	330.87	324.9	328.61	325.73	328.11	328.79	328.88	325.85	323.98	329.22	326.99	329.09	326.08	323.77	328.89
317.45	318.55	316.93	316.4	315.34	320.34	319.96	315.02	316.76	316.39	313.48	320.46	314.66	318.88	313.08	318.76	324.66	318.83	318.14	319.49	319.55	317.98	321.32	316.43	320.03	318.35	316.21	317.46	314.6	319.29	319.78	319.8	318.39	321.38	320.88	318.61	316.47	318.95	315.99	316.92	322.61	316.84	318.65	317.74	318.62	317.12	315.19	315.98	320.28	313.49
296.08	295.61	296.02	295.68	298.73	298.41	293.89	296.85	293.56	300.73	294.94	296.54	296.38	296.68	297.43	298.66	293.96	292.35	299.11	299.46	302.48	293.96	293.02	300.67	296.73	297.38	296.12	299.46	294.94	300.16	295.52	298.81	294.09	298.53	296.03	298.09	299.08	295.75	292.78	297.08	296.4	297.01	297.67	296.72	298.18	294.52	292.89	299.77	296.41	299.71
299.84	302.26	298.1	297.39	300.67	298.72	303.36	301.14	297.51	301.63	299.91	302.02	301.27	299.97	297.74	299.88	299.88	300.92	301.47	300.62	299.51	302.09	299.69	299.52	299.22	299.71	299.66	304.26	297.42	302.49	300.76	296.53	300.97	298.64	299.69	297.93	296.01	298.87	302.51	301.64	300.64	298.94	301.98	297.18	299.16	300.04	299.44	300.22	297.48	300.48
303.18	303.34	301.38	303.73	304.01	305.27	300.12	304.75	302.28	300.44	301.67	304.24	300.78	302.57	300.58	303.81	302.89	308.45	301.81	300.61	307.18	303.67	305.76	302.27	302.22	301.68	301.13	300.29	301.07	302.1	303.87	299.05	300.57	303.88	299.56	298.4	306.06	302.19	303.28	304.46	301.46	300.99	304.21	299.63	301.52	304.17	299.04	302.25	302.55	301
303.71	302.79	305.5	303.63	300.39	299.86	300.33	303.44	300.14	302.74	305.94	301.62	305.81	304.11	305.03	302.93	299.43	300.68	306.43	301.72	302.99	302.03	301.4	303.71	300.17	303.37	298.9	306.17	303.12	303.65	298.48	303.18	303.34	301.88	300.54	302.3	298.75	302.76	301.1	302.62	302.82	303.36	299.54	306.24	300.88	302.34	304.85	300.17	303.54	301.76
305.13	309.15	303.68	306.93	306.51	304.41	304.96	299.93	307.31	304.8	307.93	305.6	303.3	303.14	304.02	302.68	302.77	305.46	303.4	303.81	307.27	305.67	302.21	306.65	302.31	303.8	306.54	306.49	306.81	305.66	305.55	302.92	308.77	306.13	305.53	309.82	305.35	304.4	309.04	299.48	303.29	305.99	304.48	303.78	306.43	302.73	304.66	308.1	306.43	306.73
327.66	326.38	325.56	322.91	324.53	326.03	325.27	327.09	327.72	324.78	328.97	324.82	325.23	322.95	326.55	325.42	323.67	327.68	323.32	326.18	324.01	319.95	323.19	328.55	325.09	322.78	324.12	326.8	322.3	325.36	325.14	326.3	324.17	326.04	323.96	325.23	327.4	325.35	324.19	327.1	327.75	328.06	328.34	321.68	326.2	324.78	324.84	322.09	327.64	324
294.08	294.4	294.8	292.95	295.06	295.36	293.53	295.16	294.75	294.47	298.31	293.84	294.77	292.51	297.93	295.32	293.83	293.64	292.72	293.19	295.46	296.39	292.81	291.64	294.51	295.09	290.94	294.69	295.86	291.43	295.36	295.44	297.14	297.74	292.17	291.02	296.34	295.83	296.79	296.34	292.21	295.08	295.85	298.89	296.71	293.41	296.22	296.71	295.74	295.4
[truncated: 100 more rows]
[truncated: 150 more columns]
