# Supplementary material for: Genetic dissection of main and epistatic effects of QTL based on augmented triple test cross design
Source: PLoS One. 2017 Dec 14;12(12):e0189054. doi: 10.1371/journal.pone.0189054 (PMC5730204; doi:10.1371/journal.pone.0189054)
Supplement: S9 Supporting Information — (ZIP) [file pone.0189054.s009.zip › z5_1250_0.8_10.csv]

299.74	300.63	300.17	300.68	300.33	299.96	299.48	299.37	299.76	300.3	300.55	299.2	302.89	299.55	299.18	299.64	300.28	300.34	300.32	300.84	299.67	300.26	300.45	300.02	299.74	300.46	300.53	301.08	300.37	299.8	300.9	299.69	300.26	300.04	300.89	300.27	301.41	298.85	300.49	299.85	299.99	301.18	299.89	300.14	299.79	300.47	300.16	299.75	300.08	300.09
313.55	313.54	312.51	313.29	313.35	313.6	313.95	313.83	312.6	311.71	313.29	312.46	311.71	313.18	312.39	313.49	313.4	314.34	313.71	312.38	312.52	314.26	312.27	313.88	311.86	312.73	312.41	313.55	313.07	312.03	312.68	314.9	313.54	313.51	313.36	314.25	311.95	312.99	313.38	312.95	312.55	313.26	313.51	312.92	313.46	312.95	313.59	313.35	311.81	313.46
302.54	301.69	302.61	302.45	302.25	302.7	303.42	303.63	304.27	303.16	302.12	303.13	301.74	302.83	302.99	303.52	302.14	301.21	302.76	302.98	303.03	303.22	301.86	303.19	304.12	302.88	303.66	303.7	301.58	302.47	304.04	302.43	302.4	303.29	302.08	304.15	302.08	303.25	302.65	302.54	303.11	304.03	303.26	302.18	303.6	303.68	303.03	301.95	303.04	303.25
295.57	294.51	294.15	295.06	294.69	294.23	294.45	295.19	294.68	292.95	294.12	294.16	294.37	293.12	294.39	293.36	293.68	294.38	295.25	293.53	293.89	295.54	294.46	294.42	294.5	294.36	294.48	294.44	293.85	294.46	292.92	294.23	295.11	293.87	295.45	294.46	294.43	293.22	293.82	293.95	294.31	294.6	294.04	294.69	294.89	293.3	295.08	294.92	294.62	294.21
304.58	305.95	306.57	305.95	305.81	305.37	304.54	305.2	305.25	306.1	305.17	305.73	303.98	305.19	305.08	306.15	305.61	304.72	304.66	306.72	303.71	304.7	304.65	306.26	304.79	304.59	305.67	307.01	306.13	304.17	304.88	305.87	304.42	304.91	305.15	304.81	303.71	305.8	304.6	304.74	304.74	306.29	306.05	305.35	306.07	305.72	306.89	303.4	305.57	305.34
303.38	303.06	302.24	302.52	303.09	302.88	302.76	303.46	304.07	303.62	302.17	303.79	302.66	300.79	303.85	303.02	302.65	302.76	302.02	303.05	302.7	302.33	303.87	302.14	302.7	304.11	302.34	303.09	303.1	302.68	303.35	302.85	302.95	304.4	304.33	303.76	304.32	303.88	303.29	302	301.48	302.63	302.91	303.46	302.4	302.98	303.17	302.55	303.02	303.64
304.83	304.55	302.79	303.44	303.28	303.37	302.97	303.44	302.96	304.46	302.84	303.83	302.7	304.15	303.84	305	304.3	302.89	301.44	303.08	302.5	304.15	302.6	304.37	303.76	304.94	303.48	304.16	302.45	303.71	303.56	303.23	303.39	301.96	303.73	302.99	303.2	303.05	303.14	303.57	303.7	302.9	304.04	303.56	303.38	303.16	303.93	303.21	305.38	302.99
327.16	327.07	326.69	329.57	326.11	326.69	326.66	328.28	326.66	326.47	326.94	326.98	326.93	328.38	326.56	326.16	326.66	327	327.69	326.41	327.19	326.82	325.48	326.17	327.58	326.97	326.33	326.42	325.91	326.97	326.96	326.44	327.42	327.11	326.66	326.93	326.43	327.31	326.48	327.76	326.9	326.56	327.1	326.49	326.36	327.02	325.92	326.68	325.18	327.58
305.69	305.61	305.79	304.83	304.17	304.28	305.56	306.65	305.95	303.38	306.01	304.8	304.96	305.97	305.71	304.58	303.34	305.88	306.08	304.06	304.93	304.48	305.86	303.96	304.46	305.33	306.32	306.15	305.02	305.33	304.85	304.55	303.96	305.52	306.61	304.76	306.1	305.55	305.76	303.76	304.42	304.92	305.13	305.38	304.31	305.26	305.71	306.07	305.75	305.71
307.68	308.03	307.99	308.08	306.91	307.55	306.75	306.86	306.74	307.28	307.58	305.93	307.62	308	307.15	307.73	307.93	308.17	306.75	305.46	307.64	307.53	307.46	306.92	307.71	306.79	306.79	308.21	307.1	307.25	307.66	307.2	305.46	307.07	307.55	306.86	308.65	308.49	306.88	306.73	308.56	305.78	307.91	308.38	306.67	308.25	308.72	306.41	308.55	307.82
294.33	293.85	295.37	295.65	295.05	295.65	295.39	295.05	294.76	294.83	295.25	294.88	296.45	294.56	294.96	295.48	295.18	295.46	296.66	296.35	294.96	295.39	295.36	296.62	295.33	295.71	293.52	293.56	294.69	294.01	295.4	294.11	295.8	296.81	295.78	295.9	296.29	294.5	295.13	294.09	295.74	295.01	295.6	295.11	294.94	294.07	295.76	295.32	295.31	294.7
295.32	294.4	296.15	295.28	294.88	295.66	294.42	296.1	295.8	295.04	295.78	295.26	294.09	296.38	295.53	295.16	294.92	295.15	293.89	294.93	295.11	294.65	295.55	294.63	295.04	295.49	296.19	294.92	295.84	292.95	293.36	295.14	296.37	296.61	295.47	295.09	293.99	294.81	294.31	295.4	295.71	295.72	296.06	296.12	296.12	294.46	296.11	295.28	295.04	295.04
313.78	313.74	312.1	312.47	314.35	313.81	313.15	313.8	313.43	312.79	313.02	313.54	314.51	313.42	313.35	312.39	311.92	313.69	313.83	313.44	313.13	312.76	312.42	313.91	314.35	314.11	313.89	313.61	311.9	313.35	314.77	314.47	312.95	313.68	312.91	314.39	313.39	314.64	311.6	313.55	312.98	311.84	312.99	313.64	313.24	313.25	312.67	314.81	313.81	314.12
310.72	310.99	311.5	311.83	311.41	310.5	311.55	310.62	310.65	312.26	310.83	311.4	310.95	312.43	311.76	311.32	310.7	311.73	311.01	310.91	312.98	311.12	311.26	311.3	311.02	312.25	311.07	310.41	311.25	309.97	311.65	311	311.42	312.26	312.17	311.71	310.18	309.68	311.6	310.02	310.26	312.28	312.6	311.42	310.5	311.25	311.39	312.58	311.87	310.67
317.68	317.86	318.18	318.07	317.62	317.81	318.75	317.64	317.65	318.83	318.58	317.26	317.41	317.51	319.05	317.76	318.91	316.89	318.84	317.46	317.19	318.62	318.3	318.6	317.93	318.98	317.73	318.07	317.83	317.61	317.4	317.99	318.08	318.29	317.4	318.48	316.93	318.15	317.67	317.39	317.92	319.7	317.88	318.81	317.25	318.18	318.66	316.86	318.47	318.07
303.05	303.3	303.12	303.24	303.46	302.8	303.23	303.15	303.5	304.37	303.48	303.91	302.41	302.61	304.77	302.78	303.34	302.88	302.59	302.87	302.78	303.67	302.47	302.86	303.05	303.9	302.95	302.3	304.21	303.2	304.02	302.97	304.18	303.38	303.18	304.11	303.2	302.96	303.94	301.74	303.95	301.88	303.85	303.28	303.61	303.81	302.61	302.17	303.46	302.54
311.99	311.62	312.71	312.86	312.63	311.62	312.55	312.73	311.34	312.94	312.9	312.46	312.24	312.05	314.23	311.58	312.03	312.63	312.3	313.05	312.37	311.61	313.19	311.75	312.3	313.03	311.76	311.58	313.65	312.96	313.62	312.7	312.96	312.26	313.43	311.32	314.01	313.41	312.96	312.3	312.02	312.05	312.41	311.19	313.62	313.43	311.98	313.67	313.65	313.48
318.71	318.92	319.85	318.94	317.59	319.07	319.53	318.5	318.88	319.42	318.87	319.07	318.63	318.88	318.08	317	318.02	318.75	317.8	318.84	317.42	319.38	319.7	317.45	318.8	318.27	318.06	319.97	318.64	318.88	318.91	318.21	318.79	318.47	319.64	319.72	318.47	317.81	319.55	319.31	318.38	318.01	318.88	319.21	319.08	319.11	319.64	319.36	319.9	318.77
294.26	294.6	293.4	294.17	295.1	295.49	294.7	294.82	294.79	294.83	295.91	294.56	295.34	295.39	295.57	296.69	294	294.93	294.67	294.9	295.3	294.75	295.41	293.21	295.32	295.23	295.69	294.18	295.39	294.58	295.03	293.25	294.57	295.5	295.13	294.97	293.68	295.13	296.24	295.87	293.93	294.24	294.11	294.93	295.15	294.97	295.33	296.34	294.59	294.02
301.99	302.73	301.49	301.9	301.36	303.41	302.53	301.34	302.2	302.52	302.82	302.23	303.69	302.54	303.06	302.47	300.92	302.37	302.98	302.67	301.7	301.62	302.47	302.08	302.42	301.91	302.57	302.21	301.89	302.34	303.18	302.41	302.77	303.03	301.66	303.44	302.21	301.34	302.06	301.65	302.62	302.77	303	301.72	303.33	303.4	301.85	302.33	301.07	302.57
312.93	312.14	312.3	312.35	312.84	311.96	313.2	311.99	313.86	312.78	312.75	313.46	314.41	313.57	310.98	311.9	313.29	312.75	312.66	312.09	313.02	313.31	311.64	313.02	312.82	313.19	312.4	313.13	312.08	312.58	311.94	312.85	313.57	313.06	313.18	312.45	312.65	312.82	311.55	312.61	314.24	312.05	312.42	313.55	312.92	312.96	312.48	313.12	313.27	313.06
306.66	304.86	305.94	307.02	305.75	307.16	306.57	306.27	306.53	305.57	305.3	307.26	306.08	305.22	307.62	307.25	306.71	306.32	306.12	306.34	305.82	306.57	306.92	305.4	305.85	306.53	306.73	306.7	305.84	306.25	306.14	306.63	306	305.41	305.99	306.87	306.14	305.96	305.08	305.52	305.79	305.48	305.91	305.96	305.81	307.08	305.74	305.9	305.84	305.42
319.16	318.71	318.87	318.8	320.11	319.47	319.38	318.82	318.06	318.97	319.61	318.67	319.36	319.82	319.31	319.63	319.79	320.21	320.16	317.84	319.3	321	319.17	318.4	319.37	318.83	317.44	318.88	318.84	318.1	318.83	318.56	320.08	318.35	318.76	319.11	319.73	318.92	319.06	318.88	318.95	319.42	318.09	318.1	319.33	318.16	319.13	319.82	318.96	318.45
325.77	325.59	326.52	326.52	323.78	325.77	326.28	325.78	325.41	324.05	325.2	324.9	324.77	324.59	324.95	326.09	326.63	325.24	325.61	325.69	325.98	324.89	324.34	324.53	324.71	324.17	324.27	324.52	325.61	324.59	325.9	326.07	323.62	324.31	325.86	325.31	325.61	324.3	324.84	325.78	324.32	325.18	324.5	324.57	326.32	325.99	324.65	326.17	324.85	324.69
295.34	296.61	294.27	295.92	295.63	296	295.26	294.33	294.43	295.42	294.92	294.46	295.3	294.83	295.81	295.29	295.77	295.03	294.64	294.52	294.73	294.23	295.55	295.52	296.32	294.51	294.99	295.78	295.27	294.87	294.42	295.37	294.99	296.29	296.25	294.81	294.83	295.3	295.36	295.66	295.51	295.37	294.6	294.28	295.72	296.06	295.25	295.88	295.33	294.01
294.97	295.63	295.14	296.17	295.52	294.66	294.77	294.48	296.37	295	293.89	295.4	295.24	295.71	294.86	295.09	294.43	295.71	295.31	296.01	294.98	295.56	294.3	293.96	295.86	294.59	295.34	294.47	295.9	294.78	294.77	295.4	295.95	294.87	294.97	293.5	294.16	294.65	296.84	295.17	294.79	295.02	294.11	295.15	294.93	296.14	293.98	294.97	293.73	294.57
311.63	309.47	311.29	310.36	309.98	309.96	310.52	310.52	310.64	310.16	310.46	310.6	310.19	309.94	310.97	310.89	311.23	311.47	310.76	311.39	310.15	310.69	310.78	310.43	310.29	309.07	309.88	310.15	310.89	309.46	310.68	310.35	309.64	309.01	310.03	310.39	309.55	310.59	311.29	309.11	310.58	311.03	309.24	312.05	310.59	311.74	310.9	310.93	311.36	309.41
315.97	314.93	314.29	314.78	313.48	315.73	315.57	313.93	314.53	315.3	314.7	315.44	314.49	315.02	315.53	313.64	315.33	315.81	314.08	314.47	314.7	315.27	314.75	314.26	315.65	314.9	315.31	315.41	314.55	316.33	315.34	315.36	315.21	314.21	314.89	314.24	315.41	314.46	316.02	314.94	313.37	315.97	315.24	315.55	315.33	314.45	314.27	315.66	314.47	313.36
304.36	304.91	304	304.33	304.4	304.45	304.43	304.35	304.5	304.31	304.93	302.79	304.91	303.7	305.77	304.34	304.03	304.45	304.7	304.79	305.7	305.12	306.09	305.06	304.2	304.43	302.62	303.72	305.16	304.66	303.66	304.12	304.23	304.65	305.24	304.13	304.01	303.72	304.92	303.85	303.71	303.55	304.28	304.68	304.84	304.31	305.12	303.52	304.09	304.45
301.8	301.15	302.21	301.61	301.6	302.11	301.98	301.1	303.43	303.69	301.87	302.95	302.71	302.73	302.58	301.64	303.1	301.35	302.96	303.11	302.48	301.98	302.08	301.9	302	303.07	303.01	302.54	302.51	303.13	301.41	301.98	302	302.97	301.02	301.57	302.07	302.86	302.45	301.24	302.96	302.36	301.82	301.91	304.02	301.12	301.48	303.39	303.52	301.61
304.25	304.33	304.53	304.24	303.56	305.03	304.79	304.23	304.17	303.55	304.88	302.88	304.08	304.84	303.84	305.06	305.55	303.2	304.68	304.13	304.39	304.34	304.57	305.98	304.03	304.95	303.4	304.06	304.39	305.03	304.24	304.28	304.64	303.83	305.27	303.17	303.45	304.81	304.62	304.97	304.03	303.79	305.58	303.37	304.55	303.38	303.95	303.48	304.46	304.68
311.66	312.68	312.11	311.52	312.09	311.83	311.63	311.38	313.18	312.02	311.82	311.81	311.91	311.25	312.27	312.31	311.65	311.86	311.41	312.11	312.13	310.9	313.17	312.15	311.79	312.6	313.11	311.8	312.46	311.89	310.59	313.22	312.86	312.69	313.02	312.63	311.96	313.11	311.63	312.05	311.4	312.41	311.92	311.38	311.61	311.63	311.68	312.31	311.79	311.56
308.36	309.45	309.7	308.98	309.58	309.83	310.69	310.27	311.78	310.36	309.05	309.97	308.74	309.92	309.71	309.74	308.57	310.64	310.17	309.79	309.47	309.22	309.93	309.89	310.11	309.88	308.68	310.13	310.14	309.87	310.29	309.75	309.86	309.65	310.91	309.64	310.85	310.36	309.87	309.49	308.94	310.45	308.55	311.08	309.31	309.21	310.9	308.4	309.71	310.07
314.84	314.16	315.45	314.42	316.23	313.76	314.1	315.88	315.76	314.25	314.13	315.48	314.77	314.6	315.11	315.06	315.07	314.87	314.73	315.19	314.39	315.34	313.81	314.02	313.94	314.18	314.96	315.48	315.78	315.21	315.25	316.34	315.24	315.7	314.33	314.75	315.39	314.47	315.98	315.08	315.08	314.99	314.15	315.09	315.1	313.95	315.86	315.04	314.11	314.09
312.93	311.63	312.61	313.59	312.66	311.89	312.56	313.65	313.53	313.01	312.56	313.38	311.59	312.99	311.82	312.78	311.49	312.61	312.4	311.69	313.1	312.63	311.82	312.64	313.81	312.92	312.35	313.13	311.72	313.88	311.88	312.71	311.55	312.14	312.33	312.4	312.2	312.75	312.46	312.6	313.2	312.2	312.01	312.91	312.34	311.03	312.18	311.65	313.4	312
302.28	303.33	301.87	302.75	301.72	302.7	303.96	302.54	303.07	302.62	302.87	301.48	303.8	302.26	303.6	302.73	303.35	303.14	303.15	303	302.47	302.42	302.04	302.23	303.64	304.18	303.68	303.79	303.45	303.01	302.91	302.54	302.93	303.08	303.19	304.13	301.94	301.87	303.22	302.53	303.47	303.6	301.92	303.26	302.17	302.58	303.18	301.98	303.25	303.69
302.45	303.66	303.57	303.98	302.15	302.63	303.47	303.5	301.7	303.31	303.28	304.49	303.1	303.92	303.08	303.18	303.17	303.13	304.14	303.45	304.03	302.7	303.99	303.9	303.64	304.09	304.71	303.19	304.18	304.42	302.01	303.11	302.63	302.84	302.97	303.71	302.93	304.32	304.35	303.63	303.4	303.32	303.46	303.8	304.31	303.04	304.22	302.82	304.3	302.96
309.42	310.43	310.61	311.14	309.64	311.31	309.86	310.33	309.84	310.58	310.41	309.31	310.21	310.85	310.45	311.88	310.72	310.64	309.54	311.69	310.55	311.21	311.4	310.13	310.55	311.1	310.69	309.83	310.76	310.06	310.83	311.46	309.99	311.37	310.16	311.19	309.9	310.06	310.3	309.97	312.42	310.31	311.29	311.09	309.59	310.41	310.52	310.65	310.96	310.81
300.17	301.43	299.9	299.77	302.44	301.78	301.56	300.4	301.2	301.03	301.07	301.49	302.4	301.33	300.13	300.86	300.82	301.07	300.86	302.68	301.1	300.23	301.48	301.8	300.86	301.3	301.95	302.39	301.99	301.7	300.3	299.99	301.15	301.71	301.17	301.66	300.23	302.39	302.17	302.59	300.77	301.35	301.29	300.82	301.33	300.49	301.82	302.13	300.27	302.09
307.21	305.78	306.73	306.48	306.65	307.33	305.64	306.07	306.12	305.68	306.78	305.7	306.72	305.37	306.58	306.59	306.51	305.49	306.74	305.97	305.37	306.76	305.83	305.83	306.5	306.26	305.8	305.64	306.11	306.4	307.35	306.05	307.69	306.35	305.32	305.78	305.62	306.78	305.32	306.09	305.75	305.47	305.73	306.27	305.83	307.1	306.73	306.82	305.73	306.42
306.26	304.81	305.27	305.12	305.74	305.02	305	305.68	304.85	306.18	305.41	306.67	305.31	305.97	306.51	305.47	306.76	305.67	305.29	305.02	303.18	306.56	305.94	306.07	304.02	305.37	305.33	306.34	305.98	304.63	306.47	304.65	304.92	305.04	304.53	305.86	305.95	305.97	305.02	305.23	306.03	305.34	305.86	304.8	306.2	304.93	305.27	304.62	304.64	305.13
301.57	302.28	303.11	301.87	303.47	303.05	302.85	302.35	302.52	301.86	301.98	302.36	304.01	302.11	302.06	302.47	302.03	303.86	301.42	302.04	302.29	302.42	302	303.25	302.18	303.21	302.93	302.71	301.51	303.03	301.88	303.36	300.63	301.86	302.35	302.02	302.6	303.65	303.3	302.96	302.26	302.66	302.85	302.47	302.81	301.5	301.59	302.35	302.14	302.16
313.87	314.13	314.07	314.71	314.3	313.8	314.51	315.02	314.76	313.98	314.47	314.09	314.34	314.16	313.68	313.98	315.72	313.95	315.17	313.41	314.44	313.38	313.4	314.87	313.11	312.83	314.33	313.24	315.05	314.21	314.71	312.41	314.07	313.82	313.8	314.58	313.84	314.01	313.72	314.34	314.03	313.77	313.26	314.17	314.13	314.74	314.42	314.04	314.65	314.23
295.52	296.11	295.97	295.48	296.14	295.85	295.45	293.75	294.2	294.52	295.72	295.34	296.41	295.17	295.03	294.97	296.57	295.36	295.14	295.11	293.89	294.71	295.6	295.82	294.51	293.93	295.38	294.4	295.33	295	294.77	295.73	294.21	295.64	295.29	295.21	295.03	295.86	295.58	294.82	295.5	295.8	295.16	295.3	295.13	295.16	297.16	295.32	295.39	295.86
314.76	314.7	314.27	315.34	314.61	314.53	313.03	314.98	315.73	314.45	315.51	315.27	314.95	315.25	314.06	315.27	315.77	314.47	316.08	315.29	314.96	314.37	315.02	315.02	314.46	315.06	314.7	314.98	316.48	315.57	314.17	315.17	315.16	314.53	316.61	314.3	315.41	315.41	314.49	315.97	313.79	315.19	315.25	314.43	315.72	314.75	315.88	314.71	314.61	315.34
314.85	314	313.67	313.93	313.51	314.51	313.97	313.76	313.39	314.47	314.07	313.84	314.12	314.72	314.68	313.56	313.76	315.49	313.45	313.03	314.06	314.41	313.95	314.88	313.64	314.39	314.54	313.72	314.01	314.17	314.18	313.48	314.51	314.43	314.05	313.22	315.32	313.63	314.9	313.48	314.45	313.86	313.61	313.58	313.81	314.51	313.62	314.61	313.45	313.92
324.51	324.59	326.41	325.15	325.29	325.75	325.14	325.25	325.79	323.71	326	325.67	325.2	324.25	325.99	326.65	324.65	325.98	325.42	325.36	325.67	324.81	325.28	323.63	324.43	324.96	326.24	325.96	325.59	325.99	325.01	324.9	324.53	325.01	325.53	323.72	326.42	324.9	324.96	325.45	325.34	326.08	325.86	326.16	324.37	325.55	325.82	325.06	324.6	324.9
312.99	312.77	313.57	313.83	312.74	313.05	312.97	313.72	313.89	314.61	313.56	313.69	313.63	313.08	313.29	312.06	313.08	313.72	312.25	312.69	312.87	313.08	312.31	313.76	312.78	313.72	312.69	311.73	312.68	314.7	314.12	313.08	312.36	313.95	313.4	312.72	312.76	312.34	313.38	314.14	313.44	312.3	313.1	314.25	312.82	313.79	314.35	313.14	312.94	312.95
309.15	308.67	308.77	309.29	309.42	308.58	308.73	308.79	309.14	308.48	309.3	308.83	307.29	309.24	308.08	309.39	309.54	309.59	309.07	309.07	308.76	310.01	308.36	309.11	310.64	307.12	308.15	308.39	310.07	308.9	308.69	309.79	309.62	308.46	308.89	308.57	307.53	309.31	309.79	308.12	308.75	309.36	308.83	308.38	308.32	308.86	308.54	308.44	307.26	310.31
318.29	318.3	316.73	317.86	317.85	317.92	318.43	318.51	318.06	317.48	318.65	318.4	318.01	316.51	318.69	318.24	317.95	319.01	317.63	317.67	317.7	318.76	318.11	318.25	317.88	319.11	317.95	318.06	318.54	317.63	317.37	318.6	316.97	317.59	316.68	318.49	319.03	318.45	319.38	316.96	320.33	317.48	317.97	318.02	316.04	318.45	317.23	317.64	319.4	317.74
304.24	302.97	303.57	303.06	304.18	303.52	302.81	302.82	302.82	304.36	303.95	302.9	303.89	302.89	304.52	303.5	303.35	303.14	303.97	303.08	303.88	303.95	302.85	304.77	302.91	302.99	303.01	303.89	303.68	304.61	303.78	303.18	304.69	303.22	304.05	303.94	303.55	302.31	303.41	303.08	303.39	303.72	302.7	303.07	303.02	302.91	302.8	302.71	303.23	304.12
294.63	294.14	293.86	294.93	293.22	293.57	294.54	294.33	293.93	293.6	293.55	293.82	295.37	293.78	295.03	294.21	293.68	293.83	294.44	294.83	294.75	294.42	294.29	293.66	294.02	295.05	293.94	296.04	294.11	293.33	294.01	292.98	294.23	293.44	293.91	295.43	293.78	293.45	295.06	294.18	294.62	293.47	294.05	293.68	292.93	293.53	293.34	293.97	294.23	294.58
317.88	319.64	320.14	319.31	318.21	319.31	318.93	319.16	319.45	319.86	318.7	320.69	319.75	319.7	319.1	320.49	318.7	318.27	318.65	319.88	318.64	319.03	318.62	319.24	319.48	319.61	318.49	317.62	319.21	320.13	318.49	319.21	319.22	319.39	319.71	319.18	319.11	318.57	319	319.16	319.68	320.27	318.96	320.18	318.34	319.06	319.14	319.54	318.64	319.26
305.53	305.03	304.97	306.08	306.29	306.5	306.41	304.66	305.66	305.48	304.89	305.54	305.13	306.14	306.86	304.48	305.29	304.55	305.18	303.19	305.29	304.02	306.93	303.84	305.71	304.43	305.32	305.03	304.52	304.16	304.79	306.02	305.85	304.59	303.79	304.35	305.16	303.26	305.26	304.45	303.95	305.44	304.61	305.89	306.28	304.26	305.79	305.53	304.65	305.01
303.02	303.79	302.29	303.04	302.26	303.22	303.51	301.71	301.96	302.99	301.35	302.44	304.45	303.65	303.62	302.27	301.37	303.18	301.98	301.74	302.36	301.91	303.44	302.06	300.69	301.15	302.33	302.79	302.82	302.45	303.73	302.59	302.07	302.49	302.43	303.1	303.07	303.31	303.38	301.62	303.51	301.99	303.07	303.19	302.97	302.02	301.85	301.46	301.77	303.09
304.8	303.92	303.25	304.34	302.94	303.15	304.4	304.12	304.39	304.03	303.27	304.13	304.11	302.83	304.58	303.62	303.72	303.11	301.91	304.44	304.09	303.41	304.43	305.05	304.15	303.18	304.33	303.09	304.29	303.99	303.32	303.5	303.23	303.53	303.42	304.86	303.97	303.06	303.39	303.06	303.08	303.64	303.05	303.23	303.43	302.56	304.63	304.76	302.86	303.44
313.83	314.55	311.84	312.78	313.3	312.98	311.89	312.56	313.17	313.16	313.73	313.87	313.98	313.46	312.13	313.34	312.4	313.72	312.82	313.72	312.85	314.05	312.37	313.2	314.76	314.27	312.94	312.89	314.2	311.76	313.52	312.19	313.36	312.95	314.06	313.73	312.82	312.71	313.71	313.04	312.83	312.03	314.46	314.56	313.45	312.36	313.43	313.22	314.93	314.48
314.32	315.86	316.93	316.85	317.15	316.89	317.46	317.06	317.13	317.07	315.31	315.81	317.88	315.37	317.44	315.58	316.89	316.21	316.56	317.32	317.72	316.25	316.53	316.34	316.31	317	317.3	317.17	316.12	317.16	316.82	316.59	315.91	317.43	316.35	315.98	317.11	316.82	316.52	316.43	316.19	316.15	316.83	317.05	316.34	316.74	316.96	315.6	318.41	316.06
316.22	315.8	313.56	314.67	315.06	314.41	314.35	315.16	314.89	314.91	313.81	315.18	315.14	313.4	315.03	315.47	314.3	314.71	314.47	314.05	314.09	314.85	315.49	313.89	314.15	314.29	314.77	314.71	314.95	314.94	315.21	314.63	313.77	314.71	315.51	314.06	315.83	315.11	314.42	314.75	314.76	314.91	315.35	314.9	314	314.97	313.43	314.84	314.9	315.31
311.45	310.81	310.83	310.26	309.02	309.28	310.68	310.93	310.96	310.14	309.25	310.01	310.24	310.02	310.86	310.82	310.99	309.87	310.86	311.19	309.19	310.3	310.7	310.84	310.57	310.1	309.98	312.13	311.23	310.88	310.02	308.97	311.26	309.58	310.94	309.7	311.22	311.12	311.83	310.14	311.24	309.99	310.18	310.82	310.32	310.53	310.23	310.35	311.01	310.11
306.98	306.42	306.67	307.03	307.02	306.76	307.01	306.99	306.89	306.89	308.28	307.07	307.14	308.54	307.96	307.87	309.43	307.85	307.15	308.7	308.29	307.73	307.37	306.78	307.53	306.89	307.48	306.72	308.71	307.34	309.33	308.72	306.98	306.85	307.65	306.78	307.62	307.33	306.35	307.59	307.29	307.28	307.32	306.83	307.88	307.84	307.15	307.19	307.34	307.29
313.03	312	312.15	311.12	311.37	311.33	311.04	311.5	312.55	311.59	313.35	312.5	311.43	311.46	311.15	311	311.96	311.19	311	310.83	310.96	310.96	311.98	311.21	311.36	310.88	311.14	310.96	312	311.45	312.2	311.72	311.01	311.49	312.3	310.7	312.55	311.77	311.83	311.71	311.61	312.67	310.12	311.1	311.93	311.39	311.4	310.39	311.38	312.34
317.91	316.98	317.32	317.98	317.58	317.67	318.27	318.27	317.78	319.4	317.92	318.26	318.16	316.43	317.5	317.15	317.91	318.91	318.09	318.45	318.52	318.38	318.5	318.68	317.59	318.16	318.19	317.57	317.78	317.93	317.45	316.79	319.87	319.24	318.25	318.54	317.16	317.51	319.76	316.51	318.14	318.41	319	319.42	317.18	316.81	317.06	317.49	318.13	317.35
308.79	308.98	308.14	308.29	309.11	307.7	309.07	308.77	306.76	308.97	308.75	308.92	308.05	307.53	310	307.9	309.15	308.7	309.71	309.46	308.54	308.44	308.31	309.58	308.64	309.2	309.95	307.72	308.82	308.36	307.78	309.11	308.74	307.91	308.65	309.59	308.56	309.26	309.16	307.95	309.04	307.77	307.95	308.48	307.98	309.26	307.79	307.62	307.32	308.45
310.99	312.01	310.47	311.82	311.91	310.42	310.09	310.43	309.65	312.04	310.69	310.52	310.28	310.62	310.48	311.62	311.31	310.79	310.79	311.12	310.28	310.37	310.37	310.18	310.84	310.59	310.4	310	309.84	310.8	310.26	310.42	309.87	311.75	310.91	311.32	311.15	310.11	309.4	310.61	311.2	311.21	308.59	311.57	310.21	310.79	311.3	310.74	310.91	310.27
313.03	313.61	312.99	313.43	313.25	312.51	312.9	312.86	313.98	313.03	312.4	311.7	312.84	313.59	313.97	313.21	312.75	314.3	313.09	313.16	312.88	312.56	313.95	312.59	314	313.27	314.13	310.21	313.21	311.99	312.91	313.11	311.73	313.01	312.04	312.93	314.69	312.7	313.82	313.86	312.93	312.43	313.84	312.95	313.62	313.29	311.96	312.64	313.23	313.66
312.81	314.4	314.51	312.99	314.05	313.45	316.75	314.45	314.8	314.72	314.68	313.66	314.14	312.49	313.84	313.65	313.38	314.2	313.73	313.85	314.88	313.38	313.95	314.93	314.09	314.23	313.34	313.58	313.36	313.13	313.69	314.66	313.43	313.09	314.01	313.83	313.68	314.01	313.4	313.48	312.96	313.55	314.11	313.77	313.42	312.65	314.3	314.12	312.04	313.27
314.63	312.54	313.24	312.92	313.66	314.43	314.74	314.66	314.05	315.1	315.5	313.33	315.21	314.17	313.51	313.49	314.81	315.47	314.09	313.57	313.85	314.83	315.35	313.91	314.19	314.6	314.31	315	314.9	314.48	313.91	313.53	313.53	313.58	312.95	315.54	313.09	314.36	313.95	314.2	313.79	314.28	313.46	314.78	314.03	314.22	312.88	314.03	313.71	313.45
314.29	312.89	313.48	313.09	314.21	313.55	314.84	312.67	313.92	313.06	313.15	313.83	314.38	313.39	313.39	313.45	312.94	313.19	313.92	314.24	313.62	313.04	313.98	313.09	312.63	314.5	313.36	314.76	314.22	313.78	313.96	314.64	314.29	313.48	313.54	314.88	313.96	314.09	313.52	314.13	313.44	313.46	312.55	313.63	314.84	314.96	314.91	314.1	314.18	313.57
311.78	312.02	310.07	311.27	310.04	310.86	311.19	311.93	310.21	311.81	312.73	312.17	312.17	309.45	312.03	311.91	311.03	310.45	311.89	311.54	310.25	311.43	311.12	311.4	311.75	310.59	311.18	311.36	312.85	312.06	312.17	311.58	311.94	311.41	312.22	311.22	312.09	311.75	310.82	310.98	311.37	311.55	311.95	311.23	310.62	311.17	311.03	311.83	311.24	312.14
317.32	317.88	319.46	318.62	318.6	318.93	317.64	316.6	318.79	317.65	318.17	317.17	319.33	317.56	317.83	317.17	316.34	316.73	317.48	317.96	317.44	316.81	318.83	318.23	317.63	319.17	317.34	318	318.26	318.35	317.29	318.47	317.36	318.2	315.74	318.18	317.62	317.88	319.13	318.62	317.94	317.86	318.77	318.17	318.15	318.24	318.15	317.66	316.77	317.87
305.03	305.74	305.56	304.32	304.84	303.55	305.23	304.02	304.69	305.1	304.33	303.95	305.11	304.63	304.15	303.72	305.97	302.9	303.9	304.96	305.31	304.5	304.18	304.78	304.2	305.59	305.32	305.1	305.33	305.76	303.68	304.12	304.57	304.76	305.42	305.3	304.64	304.2	305.35	304.67	304.03	304.8	304.79	304.07	304.9	305.04	305.08	305.94	305.04	305.37
304.36	302.79	303.25	303.41	303.82	302.85	302.91	302.59	304.06	303.38	303.14	303.45	302.65	304.44	303.28	303.43	303.7	302	303.1	303.55	302.51	303.4	302.46	303.32	304.61	304.36	303.49	303.48	304.25	303.2	303.12	303.62	303.11	303.98	304.46	303.13	303.42	304.14	303.02	303.7	302.06	303.91	303.6	303.7	302.99	303.92	303.45	303.58	302.84	303.62
324.69	325.44	325.34	326.25	324.29	325.34	326.57	325.58	325.44	326.11	324.94	325.56	326.46	325.53	326.77	325.07	325.25	325.39	324.5	325.53	324.93	325.43	325.47	326.05	325.31	324.61	325.19	324.43	324.84	325.6	324.14	326	326.19	325.16	325.02	325.91	326.05	325.75	325.36	325.35	326.32	325.67	325.38	325.23	326.1	325.26	324.74	325.88	325.44	325.7
306.38	306.68	307.11	305.4	305.99	305.98	306.39	307.46	305.52	306.22	306.35	306.32	306.74	305.23	304.94	306.04	306.03	306.47	305.2	306.36	306.78	305.88	305.88	305.11	306.2	306.14	305.73	307.48	305.19	306.47	305.73	306.75	306.42	306.69	306.48	306.46	306.82	306.09	305.49	304.72	306.06	306.01	306.17	307.24	305.87	306.53	306.25	305.89	305.75	306.97
315.69	317.62	315.51	315.38	317.07	316.33	317.46	315.41	317.1	314.81	315.35	316.15	315.36	316.2	316.84	315.25	315.39	315.86	316.99	315.31	314.97	314.08	316.52	314.4	314.8	316.05	315.33	315.94	315.22	315.59	315.16	316.11	316.74	315.69	315.64	315.43	316.14	315.82	316.9	316.38	316.33	317.04	314.23	315.47	316.51	315.35	315.8	314.68	316.32	315.49
318.35	316.91	318.1	317.39	316.26	316.71	316.66	317.4	318.17	316.54	317.17	318.31	317.94	317.76	317.72	317.36	317.48	318.17	316.44	317.4	317.43	315.99	316.54	316.49	317.48	316.43	317.95	316.88	316.75	317.96	317.12	317.8	318.41	316.72	317.17	318.13	317.02	318.36	318.39	316.52	317.49	316.99	316.96	316.86	316.59	318.08	317.92	317.08	317.99	317.84
304.38	305.31	304.22	304.37	303.87	305.55	303.72	304.92	304.53	304.85	303.09	304.43	304.04	304.64	305.57	305.41	303.21	304.51	304.78	304.88	304.22	304.64	304.82	304.85	303.59	303.82	304.32	304.8	305.52	304.34	305.11	304.36	303.27	303.98	305.18	303.68	305.53	304.85	304.67	303.7	303.76	305.51	304.47	304.59	303.86	303.57	303.94	304.56	304.6	306.58
314.93	314.68	314.71	313.97	314.73	314.77	313.46	315.38	315.28	316.5	314.65	313.8	315.45	314.82	315.63	314.56	314.29	315.06	315.41	313.81	315.54	315.17	314.95	315.59	313.39	314.32	316.33	314.57	315.15	315.44	314.48	314.91	314.89	315.15	314.52	315.24	313.33	315.81	315.46	314.88	315.4	315.74	315	315.69	313.6	313.32	315.42	315.01	313.83	314.6
313.63	316.09	315.95	316.93	315.84	316.35	315.58	316.09	314.34	315.34	315.93	316.09	315.73	314.89	316.15	315.06	316.21	315.38	315.22	315.31	315.92	315.04	315.19	314.6	316.36	314.71	316.31	315.38	316.23	315.89	316.33	314.84	316	316.41	315.58	315.55	316.45	315.5	314.44	313.86	316.4	314.48	315.23	315.53	314.63	315.09	315.16	315.78	314.91	315.76
317.57	317.96	318.52	317.66	318.33	319.75	319.59	319.01	319.28	319.46	319.6	320.11	318.14	319.12	319.87	318.3	318.39	317.65	318.8	318.74	320.01	318.7	319.48	317.75	318.41	318.96	319.24	318.41	317.98	318.15	318.46	318.43	319.17	318.48	318.68	319.21	317.64	319.25	318.17	318.63	319.02	319.9	319.06	318.17	318.88	318.58	318.01	317.87	318.1	318.61
302.48	303.06	302.44	302.95	303.03	302.71	301.55	302.26	302.63	302.17	303.04	302.81	301.18	301.92	302.46	302.9	303.15	301.76	302.79	302.61	301.05	302.14	302.86	302.89	303.58	302.48	302.13	302.04	303.59	300.99	301.99	302.03	302.72	302.47	302.1	302.31	302.01	302.77	303.63	302.8	302.68	300.7	302.03	301.8	302.21	301.38	302.19	301.83	302.02	302.85
303.23	302.95	305.09	306.13	304.81	303.73	303.51	305.54	304.69	302.95	305.28	305.04	304.88	305.06	304.88	304.8	304.22	304.75	303.77	304.54	303.69	303.95	304.4	303.42	304.8	304.68	304.33	303.63	304.94	303.55	303.25	304.34	304.12	305.16	304.76	304.03	304.62	305.5	303.92	303.86	304.25	304.08	304.03	304.97	303.46	304.4	303.68	303.94	305.72	302.02
310.66	310.4	309.25	310.19	309.9	309.77	310.63	309.57	310.86	310.32	311.74	309.95	310.66	311.5	310	310.28	310.6	310.41	310.29	310	310.19	310.78	310.23	310.32	310.22	309.59	309.54	311.25	310.68	310.25	309.66	310.43	310.36	311.12	310.37	310	310.23	310.96	310.85	310.31	309.95	309.46	311.94	309.74	311.22	308.77	310.99	310.45	310.58	309.99
305.76	304.47	305.39	303.89	303.13	304.47	304.34	305.66	303.39	303.82	303.99	304.81	303.38	303.42	303.11	303.78	304.5	303.65	304.68	303.9	303.84	306.56	304.21	304.65	304.19	304.63	303.43	305.42	304.65	303.6	303.77	305.44	303.3	303.99	304.53	302.77	303.84	303.59	303.59	304.8	304.18	304.26	304.01	303.31	304.14	304.89	304.19	305	304.69	303.41
297.05	297.9	296.93	297.15	297.54	296.96	296.43	297.36	296.62	296.99	296.22	296.75	296.98	297.82	297.92	296.29	297.02	295.98	296	297.17	296.49	296.61	297.49	297.27	297.23	297.45	296.09	297.96	296.7	297.47	298.24	297.12	296.8	295.93	296.84	295.84	297.26	297.71	296.78	297.56	295.38	297.1	296.43	296.74	296.25	295.33	296.36	297.51	297.49	296.92
324.35	325.68	324.36	324.35	324.77	324.22	324.17	325.05	324.42	325.15	324.99	323.89	324.83	325	324.51	324.73	324.51	324.41	324.08	323.59	323.82	325	325.28	324.85	324.56	324.64	325.37	324.92	324.33	324.59	325.19	323.82	325.07	323.98	324.26	324.3	323.95	325.01	325.85	323.68	323.95	324.81	323.66	324.7	324.97	323.96	324.18	324.34	325.02	323.84
309.24	309.94	310.26	309.46	308.66	310.39	309.62	309.77	309.7	310.1	309.18	308.86	309.83	311.29	310.04	309.58	309.95	309.56	310.4	309.95	308.97	309.31	308.89	308.74	310.45	309.11	309.09	309.68	309.79	308.58	310.86	309.31	308.53	308.43	309.51	309.9	310.26	309.67	308.34	308.88	309.4	310.17	311.36	310.72	310.05	311.2	309.2	310.23	309.69	309.97
315.45	314.55	315.95	317.12	315.68	315.7	315.17	314.75	315.42	316.12	313.97	315.6	315.37	315.34	315.73	316.93	314.79	315.53	315.4	315.7	314.58	315.78	315.42	315.88	315.19	315.45	314.98	315.13	316.15	315.71	316.45	316.47	316.51	315.95	315.19	315.48	315.2	315.53	315.35	316.38	314.39	316.09	315.83	316.25	316.94	315.57	315.48	314.79	314.62	315.55
304.43	303.56	303.78	303.02	303.75	303.41	303.61	303.78	303.72	302.75	303.29	304.65	304.27	302.48	302.17	302.1	303.42	302.8	303.9	304.29	302.83	304.06	302.68	303.85	302.95	303.62	304.75	302.1	302.26	304.6	305.54	302.73	302.85	303.08	303.12	302.96	303.57	303.35	302.74	302.36	303.38	304.39	303.63	302.76	303.38	303.38	301.94	305.01	303.36	303.81
311.47	311.5	311.97	311.87	312.06	312.55	312.04	312.03	311.63	312.88	311.44	312.31	310.59	312.49	311.6	310.97	311.86	312.34	311.03	311.7	311.53	312.43	311.28	311.55	311.44	310.93	311.47	311.82	309.7	312.54	310.68	311.97	311.7	312.9	311.86	310.74	312.42	311.82	311.49	311.32	310.77	311.93	311.44	311.28	311	311.84	311.58	311.33	310.71	311.43
303.2	303.59	304.81	304.03	303.23	303.13	303.44	304	303.69	304.78	304.52	303.54	303.64	304.36	304.71	303.47	303.05	305.53	302.66	303.77	302.42	303.5	303.92	303.89	303.02	304.36	302.62	304.4	304.41	303.3	302.55	304.61	303.64	303.4	303.81	303.17	303.72	304.62	303.36	302.6	303.81	303.51	302.51	303.17	305.12	305.04	303.3	305.2	304.13	303.62
316.09	316	314.76	314.71	314.73	314.51	315.69	314.73	314.48	314.87	314.21	315.24	314.3	314.68	314.01	315.13	315.51	314.37	315.49	315.07	315.24	313.85	314.87	314.6	315.85	313.67	315.46	314.45	314.51	314.46	314.62	315.84	315.7	314.88	314.46	313.92	313.64	314.06	313.99	314.76	314.79	315.66	315.38	314.6	314.63	314.16	315.06	314.87	313.65	314.74
326.96	328.49	327.29	327.3	327.55	328.34	329.24	328.43	328.41	327.9	328.72	327.76	327.08	328.08	328.82	328.39	327.37	326.42	327.75	328.41	327.66	328.25	329.12	328.28	328.13	328.13	327.86	327.07	327.21	327.05	327.32	327.86	327.75	327.99	328.32	328.35	328.44	328.54	328.37	327.03	328.4	327.16	328.8	327.2	328.51	328.52	328.47	327.79	328.02	326.42
318.86	318.17	318.73	318.56	318.17	317.61	318.35	318.29	317.86	318.87	318.73	317.31	318.77	317.06	318.7	318.17	318.8	318.64	318.74	320.15	318.83	318.57	318.7	317.53	319.64	318.52	318.21	318.58	319.06	319.36	319	319.23	317.72	317.87	317.02	316.94	318.14	318.16	319.12	319	318.09	318.63	318.78	318.36	319.23	318.37	318.73	318.22	319.59	317.27
313.29	313.68	313.84	314.24	315.02	313.45	313.95	313.99	313.48	312.58	312.29	314.27	314.65	314.85	313.13	313.13	314.74	312.6	313.77	314.49	314.08	312.78	313.09	313.58	314.36	314.94	313.92	314.35	314.01	313.64	314.15	313.22	312.24	315.29	314.38	314.68	313.94	312.99	313.33	313.8	313.76	314.74	313.37	312.86	313.18	313.8	315.22	313.41	314.08	313.54
328.89	327.81	328.32	326.79	328.06	326.86	328.59	325.63	328.66	328.13	328.43	328.62	327.42	328.97	328.02	328.77	328.37	328.52	328.12	327.98	326.8	328.52	328.13	326.98	328.03	329.35	327.22	327.79	328.16	327.68	328.05	329.17	328.99	328.2	327.52	328.16	327.64	327.81	328.21	328.93	328.06	326.81	328.14	327.28	328.68	328.21	327.78	326.21	327.64	327.91
301.46	300.88	302.76	302.04	302.32	302.69	302.4	302.67	302.69	302.44	303.09	302.67	302.39	302.48	302.1	303.23	301.64	303.15	301.93	303.01	302.62	301.57	302.42	300.85	302.16	303.4	303.08	301.9	302.7	302.96	302.08	302.66	303.03	301.44	302.16	301.61	302.1	302.7	302.64	303.03	301.82	302.78	301.76	301.46	303.09	302.91	302.23	301.54	302.99	303.49
306.46	307.01	305.83	306.37	307.59	307.59	307.46	307.18	307.38	306.87	306.9	305.69	307.64	307.49	305.72	307.25	306.78	307.1	307.62	306.07	307.18	306.5	305.35	307.94	306.86	306.63	306.69	306.66	304.96	306.39	306.71	305.09	307.13	305.86	306.95	306.48	307.24	306.23	307.13	307.06	305.75	305.64	307.76	307.31	306.47	306.94	306.57	307.23	306.67	305.32
317.64	317.07	316.87	315.94	316.33	317.38	317.36	317.46	316.59	318.13	317.51	316.69	315.94	318.8	316.81	317.6	316.7	316.7	318.13	315.69	316.74	317.07	317.35	318.03	316.21	317.17	317.72	317.32	317.64	317.22	317.61	316.36	317.69	317.89	318.11	317.19	316.37	317.69	316.86	317.18	315.79	316.86	317.52	317.59	316.7	317.99	316.96	317.67	317.11	317.49
302.02	303.74	303.4	302.89	302.17	302.57	302.34	302.21	302.4	301.09	303.45	302.59	304.95	303.01	302.51	303.53	302.7	302.52	302.78	302.94	302.38	303.3	302.1	303.25	303.23	302.09	300.9	303.72	302.7	303.52	302.78	302.29	302.32	302.63	302.75	302.04	302.79	302.05	301.84	302.43	303.03	302.74	301.59	303.78	303.89	302.16	302.04	302.74	303.54	302.62
325.24	325.14	324.3	323.21	324.34	325.85	325.11	323.89	325.02	325.89	324.6	323.68	322.8	325.26	323.74	325.25	324.83	324.11	324.21	324.65	324.67	324.69	324.95	324.24	324.52	324.56	325.65	325.3	324.74	325.05	324.15	325.3	324.06	324.86	323.63	325.39	324.31	324.27	324.16	325	324.13	324.82	325.25	324.81	324.92	323.7	324.96	324.97	324.56	324.76
298.49	296.35	297.38	296.56	297.21	296.59	296.39	296.06	296.26	297.17	296.34	297	297.39	297.07	296.29	296.62	296.62	296.48	296.17	296.34	296.58	298.05	298.03	296.49	296.4	298.51	297.49	296.7	296.69	297.02	296.06	296.8	296.63	296.29	297.44	297	296.88	296.31	297.67	296.87	296.84	297.17	295.96	297.05	297.52	296.42	295.45	295.45	297.32	296.55
309.99	310.72	309.48	309.64	309.36	309.77	311.36	309.77	310.4	308.85	309.91	310.49	310.19	309.38	309.78	307.67	309.9	309.45	310.51	310.94	309.6	308.96	309.2	309.87	310.14	308.96	310.46	310.6	309.26	310.16	311.33	311.28	310.19	308.68	310.14	309.57	309.83	309.35	309.97	309.82	309.99	311.2	309.94	309.77	309.72	309.53	310.78	309.9	308.81	308.94
308.57	309.04	309.48	308.15	309.03	309.19	309.15	307.95	308.66	308.54	308.05	308.73	307.65	309	308.4	310.21	308.73	309.66	308.5	307.75	308.12	309.84	309.1	309.71	307.93	308.85	308.08	308.98	308.39	308.2	306.78	309.46	309.49	309.44	309.38	308.6	308.73	308.62	309.82	308.66	309.61	308.65	309.26	307.29	308.77	308.42	308.21	308.93	309.36	308.66
306.35	304.8	305.51	306.68	305.47	304.66	305.4	305.01	304.72	304.73	305.25	305.79	306.09	305.96	305.52	306.21	306.81	305.58	306.79	304.64	305.38	305.19	305.7	305.31	305.58	304.85	305.75	305.03	305.66	305.38	304.74	304.89	306.46	304.93	305.16	305.97	305.36	307.44	306.9	305.57	305.64	304.95	306.42	305.64	305.53	306.83	305.59	305.61	306.86	305.71
311.82	312.14	313.11	311.76	312.5	313.5	313.85	312.19	311.99	312.79	312.49	313.47	312.76	312.3	311.33	313.46	311.43	312.09	312.54	312.49	312.87	312.33	313.99	311.64	313.34	311.16	312.46	312.21	311.85	312.23	313.83	312.6	312.25	312.35	312.34	312.01	312.76	311.39	312.7	312.01	312.73	313.72	311.2	312.04	312.81	312.88	312.18	312.01	312.84	312.89
301.72	300.4	300.17	301.64	301.26	300.04	302.55	300.96	301.53	302.54	301.47	302.27	300.03	299.98	300.23	301.75	301.06	299.52	299.2	301.78	300.79	300.72	300.39	300.73	301.47	300.36	300.27	299.97	301.6	300.35	301.45	301.29	301.88	299.72	303.21	301.69	300.79	301.62	301.59	301.81	300.49	301.11	302.12	301.42	301.57	300.94	300.14	300.7	300.79	301.74
315.46	316.54	316.12	317.07	317.42	316.25	315.92	316.09	316.9	316.56	315.3	316.88	316.03	317.44	316.43	317.11	316.28	316.59	316.87	317.85	316.11	316.46	317.68	316.53	317.67	316.67	316.82	316.73	315.28	315.52	317.33	316.94	317.62	315.87	315.44	316.93	317.71	315.37	316.29	315.37	316.34	316.16	316.34	316.67	316.64	315.91	316.47	316.18	316.4	317.27
319.71	320.13	318.43	319.36	320.02	320.38	319.77	318.84	319.77	318.08	319.4	319	319.93	318.06	319.48	318.94	320.04	318.28	319.48	318.66	319.7	318.73	318.96	318.43	319.11	319.61	320.47	320.12	318.34	319.65	319.21	318.31	320.16	318.79	320.59	319.41	318.84	319.51	318.24	318.65	319.7	317.57	319.92	318.91	319.97	318.99	318.87	319.26	319.15	318.29
303.08	303.99	303.92	304.62	303.24	303.71	303.4	303.99	303.74	305.1	302.92	302.61	303.2	304.48	305.63	303.05	303.39	303.65	303.88	302.9	303.43	303.54	303.96	303.83	303.86	303.6	302.93	303.89	301.45	303.24	304.29	303.83	303.16	302.74	302.67	303.97	303.9	304.36	303.48	303.07	303.14	304.79	302.91	303.43	302.84	302.74	303.52	303.69	302.77	303.2
313.77	313.7	314.24	313.1	314.18	314.26	315.11	314.56	314.98	313.87	313.95	312.66	312.89	312.91	313.31	314.04	313.07	313.61	313.68	314.27	314.53	313.6	314.79	314.08	312.93	313.91	313.66	314.12	313.69	314.45	312.34	314.01	315.44	313.92	314.08	313.69	313.14	315.3	313.66	312.67	314.78	314.18	314.16	313.84	314.42	312.91	314.3	312.63	314.04	314.51
312.77	313.27	313.78	314.56	312.97	314.09	313.5	313.78	314.28	313.76	314.5	313.34	312.77	313.25	313.22	313.2	313.11	314.07	313.65	313.87	313.14	312.71	313.62	312.87	313.94	312.74	313.03	313.11	313.78	314.01	312.78	314.05	312.67	313.45	312.69	313.1	314.69	313.7	312.92	314.46	314.75	314.12	314.4	313.49	313.75	314.68	312.56	313.47	313.22	313.23
317.51	317.98	318.55	318.22	319.42	317.76	318.17	317.9	317.97	318.43	318.66	318.38	318.83	318.88	318.72	318.58	319.38	318.84	318.46	319.56	318.34	319.06	317.28	318.48	318.68	318.99	319.13	317.99	318.63	318.66	317.9	318.2	318.08	318.91	318.62	319.21	318.04	319.15	317.3	318.13	318.95	318.37	318.32	319.13	319.18	317.83	319.39	319.04	318.43	318.72
303.43	304.05	303.5	303.09	303.5	304.96	305.53	303.68	304.9	304.98	305.54	305.11	304.89	304.11	303.63	304.45	303.85	304.28	304.5	304.31	304.2	303.25	304.6	305.17	303.07	303.7	304.53	304.36	304.83	304.17	304.06	303.24	304.56	304.37	304.31	303.93	304.11	304.48	304.19	304.53	304.86	303.58	302.8	302.87	305.48	304.2	305.4	303.57	304.54	305.2
312.49	313.05	313.13	313.08	313.6	312.1	313.01	312.11	314.14	313.88	313.27	312.56	313.11	313.58	313.27	312.33	314.15	313.26	313.43	312.57	314.16	312	313.39	313.2	313.57	314.23	314.46	311.65	313.44	312.64	313.79	314.4	311.94	313.62	313.65	312.85	313.9	312.24	313.34	313.34	311.78	313.13	314.35	312.49	313.71	313.18	314.46	313.72	313.25	314.1
304.53	303.64	304.29	303.8	303.48	303.42	302.86	302.81	303.73	304.98	303.66	303.14	303.95	304.69	302.68	304.36	302.48	304.38	303.4	302.88	304.08	302.75	303.91	304.19	303.4	305.25	305.07	305.21	303.87	303.41	304.02	303.54	303.34	304.19	302.89	302.48	304.51	304.31	303.37	303.24	303.4	302.82	305.3	302.14	304.72	302.77	303.78	302.45	303.58	303.62
307.34	307.74	307.82	307.49	307.41	306.08	307.34	306.35	307.58	307.75	307.38	307.13	307.05	307.55	307.13	307.2	307.94	306.4	307.15	307.02	306.8	307.54	308.41	308.05	306.76	306.89	308.22	307.33	307	307.5	306.27	307.93	306.99	308.13	306.48	307.74	307.66	306.39	307.07	307.51	307.51	307.6	307.6	306.5	307.04	305.88	306.76	307.2	307.9	306.76
311.96	312.26	312.26	311.67	312.37	311.87	311.56	313.9	312.38	311.81	312.1	312.9	311.81	312.6	312.74	311.63	311.94	312.46	313.34	311.8	312.12	311.27	312.94	313.47	313.02	312.53	313.12	311.18	311.99	311.8	310.03	313.36	312.4	310.9	312.34	313.32	313.07	312.4	312.54	312.17	309.98	312.38	313.38	311.45	313.5	311.68	311.99	311.46	312.37	312.51
315.88	315.04	314.56	316.71	316.11	316.3	315.35	316.4	315.34	315.2	315.7	315.74	314.38	316.59	316.51	315.26	315.73	315.51	316.33	315.57	315.69	314.51	315.68	314.6	316.05	316	314.56	317.1	315.27	315.53	316.3	315.25	315.16	316.8	314.39	316.67	317.13	316.01	316.57	316.88	315.87	315.54	316.83	314.82	315.58	316.58	316.22	315.21	316.1	316.82
327	326.42	327.14	326.66	327.28	327.75	326.8	326.66	326.39	326.94	327.18	326.18	326.81	327.53	326.75	326.5	326.41	326.49	326.55	326.68	326.44	326.42	328.14	326.81	326.97	326.79	326.54	326.69	327.54	326.27	326.32	327.12	326.51	327.35	327.41	326.63	327.53	327.13	327.16	327.7	325.44	328.06	327.52	327.42	325.78	326.03	326.85	326.81	327.83	327.06
299.67	301.61	300.64	300.49	300.24	300.79	301.91	301.74	301.19	301.81	302.41	301.41	302.36	300.92	300.37	300.64	301.52	300.81	301.75	302.81	301.94	300.49	300.78	301.27	300.63	301.88	301.64	301.25	301.76	299.47	300.62	300.64	300.88	301.77	301.82	300.8	301.28	302.61	300.6	300.71	302.02	302.48	301.35	302.1	300.66	301.47	302.25	301.43	301.03	301.35
319.2	318.8	317.57	319.72	320.11	318.96	319.77	318.53	318.03	318.22	318.35	318.96	319.39	318.51	319.15	318.51	320.19	318.35	318.99	317.73	317.87	317.96	317.91	318.33	319.08	317.51	317.94	318.1	317.35	318.67	318.38	318.57	318.54	317.89	319.75	318.55	318.53	316.89	318.62	317.23	317.21	318.85	319.57	317.41	319.81	318.58	317.13	318.21	319.33	318.8
313.04	314.32	313.69	313.22	313.17	312.27	314.94	312.33	312.83	313.52	313.87	313.11	312.41	313.24	313.61	313.76	312.38	313.03	312.99	312.85	313.24	313.07	313.43	314.46	311.95	312.1	313.37	312.47	313.13	312.54	313.77	312.52	312.76	314.05	312.55	312.93	313.68	314.01	312.71	313.53	314.96	313.04	312.75	313.75	313.74	313.08	313.11	313.34	313.53	313.51
312.89	312.73	311.72	314.17	312.53	312.56	314.56	313.38	313.69	313.45	313.03	313.76	313.75	313.46	312.9	313.98	313.29	313.65	313.25	312.57	312.06	312.45	312.2	312.41	314.72	314.56	314.59	314.11	313.26	313.03	312.25	313.46	313.34	312.33	313.96	314.44	313.64	313.78	313.06	313.4	313.43	313.44	313.22	312.55	312.9	312.4	312.4	312.37	312.83	313.84
306	305.19	305.28	306.58	306.48	306.23	305.52	305.07	304.9	304.88	305.1	305.38	305.98	305.69	306.39	305.51	304.77	305.88	304.6	304.88	305.73	306.65	306.2	305.63	305	305.09	305.17	304.95	305.36	306.68	305.1	306.45	305.64	306.08	305.33	305.65	304.83	304.99	305.93	306.33	305.59	304.4	305.57	305.19	305.79	304.7	304.28	304.26	305.36	305
305.4	305.76	306.46	306.99	306.36	306.51	306.07	307.37	305.95	305.12	307.55	305.88	306.06	304.98	306.75	306.71	306.05	305.57	305.63	306.2	306.02	305.4	307.2	306.67	307.1	306.49	307	305.9	305.99	306.53	306.17	305.63	305.83	306.22	307.23	306.25	305.51	307.86	306.85	305.82	304.69	306.03	306.23	307	305.86	305.22	306.47	306.88	305.93	307.17
300.58	300.42	300.85	300.87	301.13	300.37	299.47	301.33	301.66	301.41	301.55	301.99	301.56	300.98	301.61	301.46	300.84	301.12	299.94	300.96	300.71	299.79	301.17	300.59	301.53	301	301.69	299.63	301.18	299.88	300.78	300.98	300.69	299.85	301.96	301.35	302.46	301.49	301.98	301.38	301.44	301.09	298.97	301.43	299.69	300.96	300.71	300.6	300.23	302
316.21	316.06	316.43	315.42	316.71	317.26	316.48	316.36	316.02	316.22	316.47	316.99	316.51	316.14	316.85	317.32	317.58	317.4	317.48	316.7	315.99	316.06	316.34	316.1	316.67	317.06	316.82	317.94	316.45	316.59	316.69	316.59	316.29	317.71	316.91	315.72	317.66	316.73	317.39	316.79	316.1	317.01	315.86	315.73	317.13	318.09	314.76	317.29	316.63	317.3
312.08	313.08	313.96	313.37	313.6	314.37	313.29	313.16	313.78	313.88	312.97	312.05	313.58	314.24	312.66	314.13	313.04	313.57	313.34	313.25	313.09	313.3	313.12	313.37	313.52	311.24	313.64	314.23	312.89	312.82	312.51	312.9	313.31	313.18	311.71	312.11	312.18	313.08	313.79	313.68	314.45	313.41	314.27	312.41	314.28	312.95	313.48	314.86	313.95	312.66
295.23	295.51	294.48	295.31	294.26	296.29	296.02	293.62	295.96	295.99	294.82	294.04	295.02	294.94	294.71	295.17	295.58	295.7	294.36	295.38	293.74	294.02	294.94	294.61	295.05	295.09	296.02	294.36	296.28	294.91	294.27	294.75	295.5	294.88	294.15	294.5	294.46	295.07	294.84	295.69	295.94	294.31	295.1	295.04	295.79	294.94	294.21	295.57	295.87	295.21
312.16	312.89	312.45	311.77	313.48	313.39	313.16	313.03	312.97	312.98	312.88	314.39	313.53	314.49	312.77	311.93	314.18	314.43	312.83	313.23	312.96	312.21	313.39	312.83	313.48	312.15	313.39	312.94	312.83	312.23	313.13	313.68	313.68	313.04	313.27	314.4	313.16	313.23	314.21	313.24	313.61	313.87	314.11	313.13	313.05	313.48	313.05	312.84	313.51	313.4
317.4	316.13	316.14	316.27	317.08	316.98	316.76	316.6	316.32	317.81	317.63	316.77	316.41	317.06	318.22	317.5	317.83	317.25	318.7	317.02	316.23	317.04	315.63	316.67	318.51	316.71	317.55	316.42	317.19	317.51	317.55	317.82	317.24	317.13	316.25	316.46	316.47	317.29	317.5	316.72	316.95	318	316.73	317.28	317.3	316.82	316.62	315.89	317.66	317.47
324.22	324.85	325.02	325.26	326.16	325.75	326.01	324.69	325.27	325.58	324.25	325.86	325.17	326.12	325.38	324.91	324.44	324.98	325.21	325	325.8	326.45	324.62	325.55	325.63	325.77	324.83	325.46	326.8	325.68	325.4	324.46	326.92	325.85	324.08	325.65	324.24	324.36	325.28	325.22	326.21	326.27	325.7	325.42	323.37	325.06	326.21	325.72	324.97	324.66
304.98	304.97	306.16	305.18	305.58	306.05	305.64	305.89	306.37	305.35	304.26	305.56	305.27	305.52	305.46	306.01	305.43	304.82	305.36	306.22	305.68	303.54	305.72	304.89	304.93	304.49	305.61	304.35	304.99	304.45	303.95	306.08	305.49	305.36	304.83	305.1	304.75	304.47	305	305.32	306	304.56	306.59	304.86	304.73	305.16	304.99	305.16	305.13	305.17
313.26	313.95	314.58	312.24	313.08	313.23	312.92	312.22	312.27	313.87	312.98	313.27	314.07	311.04	312.35	312.43	313.27	314.45	314.3	314.79	313.42	313.43	312.26	312.97	313.15	314.67	313.54	313.96	311.8	314.67	313.44	313.51	311.55	313.83	312.9	313.25	311.98	313.15	313.15	312.96	311.53	313.44	313.51	312.73	313.57	314.31	313.24	312.9	312.18	313.35
304.92	304.78	303.04	305.34	305.24	303.92	305.2	305.07	304.64	304.06	306.11	304.6	306.04	303.74	302.05	304.53	304.5	304.37	305.44	303.66	305.05	304.52	304.47	305.98	303.48	304.37	302.47	306.29	305.03	304.5	304.33	304.15	303.92	304.01	304.74	305.4	304.19	304.95	304.44	303.66	303.8	304.23	303.71	304.03	303.63	304.2	304.7	303.46	304.26	302.78
316.66	317.57	317.54	315.72	318.33	317.46	316.64	315.84	317	317.35	316.91	317.84	317.96	317.43	317.79	317.55	317.47	316.5	317.36	317.36	317.92	316.15	316.97	318.41	317.23	317.13	317.28	316.57	318.9	316.6	316.83	317.59	317.73	316.86	317.29	318.31	316.98	317.11	317.07	316.93	317.73	318.08	316.16	317.21	318.17	317.17	317.03	317.48	317.65	317.32
299.67	300.17	299.03	298.23	300.68	299.52	299.84	300.5	300.21	300.14	299.49	298.7	300.56	300.47	300.62	301.35	299.79	300.5	300.47	300.41	300.2	299.99	299.92	300.53	298.25	300.36	300.73	300.12	301.69	299.76	300.32	298.85	300.35	299.4	300.28	298.84	301.04	300.81	298.95	299	300.32	299.23	300.96	299.67	299.77	299.76	300.75	299.92	300.52	300.18
323.39	325.06	325.55	324.15	324.66	324.18	324.29	325.62	325.21	324.01	325.97	324.56	325.29	324.87	324.86	326.09	324.52	324.81	324	324.87	323.77	324.82	325.38	324.42	323.7	325.55	325.02	324.33	325.73	324.9	324.99	325.83	324.4	324.18	324.28	324.25	323.38	325.24	325.13	325.09	323.7	323.69	325.02	323.45	324.66	324.76	324.3	324.58	324.87	325.17
303.61	302.88	303.06	303.79	303.13	304.19	305.22	304.42	302.61	302.8	302.64	302.98	303.15	303.49	302.72	302.99	303.39	304.69	304.32	302.81	303.37	304.62	304.01	304.34	303.9	304.36	303.56	304.88	303.36	302.47	305.19	303.81	303.07	304.15	303.04	303.8	302.73	303.08	303.91	303.59	304.11	302.95	302.78	304.67	304.06	303.92	303.81	303.77	303.16	304.1
306.2	306.55	305.97	304.33	305.94	306.19	306.14	306.63	306.54	305.11	306.34	304.22	306.72	305.95	305.06	304.66	306.91	305.3	306.28	305.86	306.64	306.14	304.39	306.52	305	306.94	306.89	306.17	306.01	306.26	305.04	304.31	304.65	305.54	305.56	306.35	304.06	305.65	306.27	305.38	305.51	306.38	305.88	304.92	304.68	303.8	305.57	305.72	306.84	304.49
328.1	327.35	327.84	327.98	327.41	328.95	329.15	326.74	327.28	328.08	328.01	328.21	327.9	328.37	328.06	327.39	328.33	327.34	326.64	327.7	327.72	327.1	328.12	326.97	328.77	327.56	327.66	327.23	326.77	326.63	328.4	326.85	327.23	327.01	329.01	329.06	328.52	328.27	326.72	327.35	327.04	327.18	327.82	327.05	328.29	327.66	327.44	326.23	327.82	327.51
328.75	329.74	328.82	327.68	328.68	328.87	328.93	327.63	327.99	328.43	328.64	329.55	327.75	329.19	329.59	327.51	328.15	329.05	329.12	328.89	328.54	328.97	327.74	328.22	327.93	328.49	327.98	328.5	327.84	329.31	328.38	327.82	328.16	328.41	327.9	328.81	327.82	328.95	328.1	328.47	328.54	328.33	327.94	328.97	328.94	327.8	328.38	329.68	329.39	328.99
296.91	297.45	297.32	295.64	296.97	297.99	296.33	297.18	296.95	296.04	296.35	297.09	296.99	298	297.67	296.23	295.47	297.86	297.49	297.36	297.26	296.68	296.8	296.71	296.98	295.15	295.74	297.14	297.69	297.5	297.05	297.28	297.56	297.35	297.03	297.63	295.6	297.68	297.18	297.27	296.93	296.93	297.58	296.99	296.51	295.8	296.52	297.6	297.14	298.14
314.66	315.95	314.73	315.49	315.29	314.3	314.49	313.87	315.56	313.23	315.16	314.02	313.44	314.49	314.39	315.92	314.89	314.25	315.33	314.84	314.91	315.78	314.4	315.5	314.57	314.35	315.73	314.61	314.95	315.26	313.86	314.68	315.72	314.23	315.48	315.11	315.55	315.4	313.54	315.91	314.77	313.45	315.28	314.16	314.93	314.93	314.9	315.05	314.63	315.09
325.62	323.61	325.22	323.46	324.38	324.05	323.84	324.28	323.41	324.78	325.23	324.07	324.63	324.36	325.75	324.19	324.47	326.6	322.96	324.8	324.79	324.28	324.08	325.01	325.94	324.9	323	323.71	324.2	324.51	322.36	324.17	324.66	324.41	324.01	324.15	324.52	324.75	324.33	324.09	324.6	325.18	325.36	324.7	324.22	324.66	324.53	323.53	323.39	325.54
292.99	293.99	293.68	294.69	292.73	292.67	293.93	293.19	294.86	293.77	293.39	293.09	293.62	293.47	293.61	294.35	293.93	294.04	294.23	293.52	294.44	294.23	292.7	293.72	293.67	293.57	292.89	294.92	292.78	293.73	294.53	294.23	293.85	293.85	294.54	293.89	294.41	292	294.6	293.7	293.65	292.39	293.77	292.84	293.8	293.86	294.97	294.75	292.99	294.19
296.83	296.93	296.57	297.19	297.29	296.68	298.14	295.94	296.71	295.63	294.67	297.56	297.34	296.72	296.53	295.59	298.3	296.09	297.04	296.25	296.56	296.81	296.53	296.59	296.76	296.92	297.23	297.14	296.85	296.76	297.06	295.42	296.26	297.75	295.73	297.54	296.57	296.7	297.05	298.8	296.04	297.72	295.46	297.55	297.95	297.27	296.56	296.62	296.11	298.36
306.34	305.49	306.28	306.99	306	306.7	306.3	305.35	306.91	305.6	305.99	306.66	305.2	305.95	306.33	306.16	306.34	305.84	306.04	307.65	306.65	306.98	306.47	306.29	305.39	307.13	306.85	306.01	305.68	304.95	306.65	306.95	305.07	304.98	305.84	304.95	305.78	305.84	305.81	307.09	305.34	306.34	305.96	305.65	305.91	305.71	307	306.24	306.9	305
303.61	303.57	303.23	303.51	303.18	304.02	303.34	303.26	303.23	303.6	302.44	303.91	302.64	303.86	302.01	302.6	302.61	303.36	303.24	303.99	303.33	304	303.5	302.66	302.62	303.23	303.96	302.89	304.26	302.96	303.21	301.59	303.59	302.79	302.52	303.11	303.76	303.06	303.05	303.63	305.08	303.82	302.59	303.94	303.02	303.65	303.23	302.8	303.8	303.16
316.03	316.35	317.43	315.45	316.23	315.67	315.64	317.01	316.61	316.66	316.62	316.95	317.1	316.7	316.73	316.16	316.96	316.48	316.54	317.13	317.22	318.36	317.5	316.67	316.36	315.84	315.95	316.74	316.58	317.09	316.45	316.33	317.47	316.87	315.89	315.43	317.74	316.44	316.55	317.55	316.6	317.14	315.04	315.85	315.81	316.89	316.55	316.88	316.22	316.38
316.18	315.4	315.47	315.97	315.25	316.63	316.1	314.14	316.18	316.32	314.68	315.8	314.51	314.91	315.7	315.74	314.32	313.84	314.93	315.45	315.24	317.48	315.09	315.05	316.51	314.96	315.86	316.16	315.43	316.63	315.64	315.71	316.11	315.31	316.07	316.77	316.05	314.5	316.03	315.18	314.47	315.47	316.57	315.98	316.91	315.35	315.09	316.07	315.61	315.86
311.91	312.75	312.98	313.09	311.86	312.27	312.9	311.45	312.17	311.13	315.51	313.38	311.88	312.94	314.08	313.66	312.94	312.06	312.57	311.86	313.09	311.86	312.57	311.73	314.22	312.24	312.17	311.97	313.33	313.39	312.46	312.1	312.13	311.25	313.21	312.92	311.58	311.54	312.78	312.7	313.02	312.53	313.01	314.04	313.71	312.12	312.84	312.55	310.98	313.94
308.03	306.79	307.6	307.79	307.41	307.23	306.77	307	306.86	307.5	306.5	307.74	306.96	308.33	307.37	306.9	306.47	307.17	308.41	306.69	307.86	307.68	307.74	306.1	307.71	307.85	306.06	306.07	306.37	308.31	307.23	307.55	308.1	306.73	307.21	308.09	309.03	307.64	308.59	307.49	307.1	307.31	307.17	307.1	306.43	306.65	306.41	307.61	306.8	307.59
315.27	316.28	314.14	314.57	314.67	314.43	315.22	314.96	314.12	314.43	314.92	314.51	313.94	314.86	315.28	315.36	315.16	314.18	314.34	314.09	314.89	314.07	314.53	314.23	314.9	314.41	314.72	314.81	314.6	315.16	315.15	315.39	313.89	315.27	314.86	314.91	315.61	313.86	315.67	316.17	315.07	315.12	314.95	313	313.87	314.5	315.9	313.44	315.02	315.44
314.58	312.59	314.22	313.92	313.07	315.65	313.93	314.71	314.35	314.13	313.89	314.2	312.8	314.82	314.59	314.03	313.3	315.09	313.66	312.71	315.11	315.51	314.15	314.42	313.23	314.52	314.76	313.38	313.63	313.25	314.64	312.94	315.05	313.62	315.1	314.41	314.74	316.22	314.21	314.08	313.14	314.38	314.34	313.27	313.31	313.72	313.08	314.45	313.02	314.18
328	326.32	326.42	326.79	327.58	326.06	327.24	326.5	327.91	327.01	325.61	326.95	326.8	325.32	327.04	327.28	327.49	325.82	327.77	327.38	326.39	326.48	327.97	327.15	327.31	326.24	326.32	326.41	327.46	327.02	328.03	325.13	326.73	327.73	325.7	326.84	328.36	326.97	327.13	327.37	326.36	327.91	327.51	326.76	327.11	327.05	327.02	327.23	327.31	326.86
303.01	303.18	303.12	303.46	303.62	303.57	303.84	303.45	303.82	304.29	303.62	303.01	302.57	301.27	304.36	302.81	304.2	302.47	302.6	301.99	303.11	302.8	303.3	304.14	301.56	304.54	302.95	303.23	305.21	303.12	303.65	304.19	302.42	303.75	304.94	303.91	302.78	304.14	304.23	302.66	303.12	304.17	304.06	303.32	302.19	302.68	302.99	303.19	302.56	303.45
307.25	306.19	305.92	306.27	306.38	306.44	306.65	306.91	306.65	306.2	306.36	307.12	306.96	306.53	307.83	306.95	306.28	307.82	307.2	306.62	306.92	307.43	305.65	307.39	306.4	305.6	306.69	306.46	306.12	306.72	306.98	306.31	307.4	306.15	307.67	305.51	306.02	307.05	307.48	306.45	305.88	306.35	305.96	306.45	306.3	304.84	306.21	306.24	305.47	306.95
314.8	315.32	315.42	313.07	314.85	315.17	315.51	315.98	314.71	314.82	314.25	313.99	315.84	314.72	316.6	315.09	314.34	315.24	315.42	316.59	314.95	315.55	313.9	315.64	315.32	315.2	314.4	314.98	315.14	315.16	315.7	315.34	315.43	314.24	315.1	315.22	316.17	315.49	315.07	315.35	315.86	313.92	314.82	315.81	314.88	313.67	315.04	315.13	315.54	314.63
294.28	293.53	293.61	293.72	295.25	293.65	294.55	293.07	294.05	293.61	293.73	292.81	293.21	294.78	293.21	294.38	294.34	294.39	294.23	294.38	293.6	294.37	295.06	293.79	294.15	294.4	294.6	293.6	294.16	293.78	293.84	295.3	293.8	293.77	294.75	294.25	292.76	294.98	293.66	293.57	295.82	293.12	293.44	293.41	294.41	293.49	294.19	294.41	294.38	293.32
303.88	301.6	301.92	301.6	302.67	301.32	302.65	302.16	303.61	303.58	302.38	303.32	302.04	302.76	303.17	302.8	303.35	302.16	301.76	302.43	304.05	303.96	302.69	302.41	302.55	304.42	302.68	302.58	302.01	302.82	302.19	302.79	302.81	302.15	303.2	302.75	303.28	303.29	302.2	302.33	301.82	302.49	302.57	303.49	302.88	302.55	303.1	301.49	302.51	303.64
308.75	309.04	309.13	309.9	308.79	309.57	307.54	307.37	309.61	309.46	309.66	309.03	307.64	308.4	310.12	308.88	309.62	310.58	308.92	307.47	308.49	308.87	308.57	309.66	309.09	308.83	309.29	308.53	308.75	308.77	309.27	309.76	308.13	309.21	307.97	308.38	308.9	309.45	309.25	309.08	309.1	308.57	309.1	308.39	309.26	308.8	308.24	307.62	307.81	308.37
304.08	302.32	304.79	303.51	303.84	303.01	303.99	303.46	303.08	302.58	303.91	302.24	303.17	302.45	302.81	304.45	303.68	303.27	303.21	304.55	303.29	302.67	303.46	302.54	303.11	303.89	303.62	303.75	302.43	303.4	303.14	303.17	302.06	303.07	303.38	304.11	303.04	302.93	303.83	303.37	303.76	303.72	303.27	302.96	302.77	302.75	301.95	302.88	304.64	304.11
307.38	309.43	308.91	308.43	308.96	308.12	309.82	308.44	309.26	307.9	308.66	308.83	309.3	308.29	308.83	307.5	309.05	310.83	306.74	307.9	309.16	309.09	310.67	308.01	310.53	309.29	309.11	309.17	310.29	308.41	308.68	308.66	308.86	309.6	308.45	307.81	309.26	307.9	308.67	309.26	308.53	308.51	309.63	309.23	308.55	308.56	306.75	309.4	307.81	307.71
303.2	304.25	303.85	302.68	303.04	303.32	302.49	302.9	303.26	302.48	301.84	303.02	301.29	303.98	303.11	302.49	303.76	302.02	302.13	302.04	302.8	302.84	303.59	303.31	304.08	303.61	302.42	303.34	304.68	303.12	303.36	302.17	302.71	302.89	302.97	303.17	303.09	303.84	303.52	303.83	303.48	303.17	302.59	302.23	304.37	303.68	303.1	303.44	303.65	303.57
305.89	307.12	306.04	307.18	306.65	307.24	305.84	305.95	307.27	307.73	306.16	306.42	306.58	306.52	306.46	306.77	306.96	307.96	306.16	307.12	306.43	306.68	307.36	307.31	306.95	305.94	306.21	306.79	307.32	306.93	306.41	306.18	308.25	306.22	306.72	305.68	306.21	307.71	308.21	306.86	306.77	305.66	306.87	307.2	306.79	305.88	306.28	306.7	305.99	306.33
315.21	314.13	314.63	315.37	315.81	315.43	315.09	314.52	315.28	314.13	315	313.57	315.87	314.48	316	315.78	314.9	314.39	314.41	314.69	314.6	315.12	314.94	315.18	313.96	313.93	315.29	316.14	313.76	314.78	314.65	313.73	315.82	315.32	315.65	315.67	314.44	314.92	314.94	316.52	314.35	315.23	315.11	315.15	316.4	315.53	315.27	314.6	314.48	314.68
328.63	328.48	328.15	328.17	329.31	328.26	327.73	328.47	328.97	329.29	328.87	330.06	329.01	328.9	328.29	329.36	330.12	328.79	326.79	328.4	327.51	328.72	327.39	328.75	327.96	328.74	328.22	329.73	329.02	328.63	327.41	327.36	328.01	328.84	328.81	329.32	328.04	329.71	328.58	328.68	328.49	329.35	328.41	328.83	328.91	329.42	328.25	329.41	330.51	328.96
314.08	313.48	313.94	314.31	314.76	314.53	314.47	314.79	313.83	314.01	315.65	314.13	314.44	315.09	315.09	314.63	314.18	312.97	314.95	314.54	313.63	313.86	314.15	313.63	313.76	313.6	313.5	313.69	315.47	314.67	314.11	313.17	314.37	314.44	313.65	312.79	314.69	314.27	314.41	314.28	314.58	314.97	314.55	314.02	314.52	314.33	313.3	313.8	312.68	315.79
326.54	327.12	328.3	327.6	328.08	327.71	327.73	327.43	327.38	328.07	328.33	328.21	327.14	326.82	328.8	328.27	328.12	328.34	328.1	328.16	327.82	328.43	327.37	328.54	327.89	328.46	326.88	327.68	326.81	328.04	327.32	327.37	327.33	329.2	328.39	326.6	327.8	328.41	329.07	327.46	327.41	328.26	328.12	327.75	328.23	327.89	328.07	328.05	327.58	326.26
302.48	302.94	303.89	303.13	302.84	303.05	302.71	302.68	302.25	302.37	302.6	303.12	303.05	301.77	302.91	302.75	302.76	303.02	302.18	302.99	303.8	303.72	302.43	303.35	303.07	301.39	303.17	302.66	302.52	302.99	301.71	302.9	302.6	301.28	303.03	303.22	302.96	301.84	301.67	302.53	303.06	302.19	302.95	302.64	302.12	302.82	302.64	302.56	301.5	302.84
294.79	294.66	294.87	295.76	294.29	294.16	295.44	294.1	294.39	294	295.24	295.36	295.86	293.45	295.37	294.99	296.05	294.15	293.62	294.29	295.48	293.86	295.31	295.21	294.86	294.41	294.91	294.57	294.26	295.16	295.14	294.85	295.47	294.81	295.28	295.03	294.38	294.7	296.13	295.49	295.02	295.38	294.02	294.03	295.35	295.09	295.42	294.71	294.83	294.49
314.1	315.14	314.17	315.5	314.51	314.24	315.19	314.63	314.92	313.51	315.34	315.26	313.31	314.94	315.55	313.32	315.95	314.84	316.06	315.45	315.72	315.6	315.26	314.68	314.44	314.98	315.38	315.89	314.85	314.99	314.52	316.22	316.01	314.26	315.64	315.71	314.98	313.69	314.75	314.46	314.41	314.3	314.96	312.88	314.62	314.64	315.57	314.79	314.87	314.92
319.18	319.04	318.93	320.06	319	319.51	318.05	318.16	318.65	319.89	318.2	319.16	319.68	319.43	319.3	319.27	319.96	318.69	319.46	319.36	319.06	318.68	319.44	318.82	319.89	318.8	318.79	318.34	319.96	320.89	319.01	319.96	318.74	319.4	319.19	318.05	318.99	318.63	319.95	318.96	319.56	318.35	319.6	319.38	319.19	319.51	318.46	320.26	319.32	320.42
318.51	317.41	317.48	318.28	318.35	317.16	319.32	318.7	318.89	318.75	318.48	317.58	317.27	317.48	319.49	319.04	317.98	318.75	318.21	318.21	317.01	317.94	318.6	317.81	318.95	319.28	317.42	317.9	318.54	318.63	319.21	317.67	318.64	317.53	317.46	318.02	318.02	318.07	318.78	318.84	317.14	317.78	318.74	317.95	317.25	318.54	318.23	318.1	318.62	316.97
296.09	297.54	297.45	296.44	295.73	299.12	296.93	296.34	296.63	296.6	296.33	296.65	297.27	296.34	297.1	297.26	296.73	296.47	296.43	297.03	297.43	297.37	296.83	297.95	296.87	297.13	296.97	298.07	297.34	297.68	297.52	296.32	296.51	297.46	297.47	296.22	296.57	297.58	296.36	295.88	297.95	296.54	295.69	297.63	297.25	297.55	297.61	297.48	296.64	296.99
314.31	315.19	314.44	314.83	312.45	314.25	313.57	315.13	316.22	315.11	315.27	314.9	312.96	314.97	315.76	314.29	315.12	314.42	313.55	313.83	314.43	315.48	313.49	314.37	315.07	316.51	314.61	314.15	314.48	314.93	313.76	313.86	314.9	314.43	314.13	317.25	314.43	314.1	315.86	315.28	315.41	314.22	315.63	314.83	314.55	314.83	315.27	314.7	314.12	313.76
313.66	314.17	314.31	313.32	314.68	313.09	314.48	315.47	313.1	313.96	313.89	313.55	313.78	314.56	314.27	314.02	313.58	315.05	313.14	314.68	314.66	312.08	313.52	313.11	312.51	313.73	313.37	313.14	312.96	314.73	315.27	313.98	315.19	314.89	313.36	314.88	313.27	313.84	314.27	314.23	313.24	313.38	313.13	313.67	312.64	314.54	313.97	313.38	314.23	313.8
305.32	306.93	305.25	306.48	306.57	305.99	306.67	306.62	306.3	307.61	305.93	307.4	306.78	306.92	306.62	306.17	306.86	308.28	306.59	306.22	306.82	306.13	306.4	305.89	306.34	307.01	306.68	308.03	305.24	305.07	306.34	306.74	308.24	305.6	306.37	307.18	306.94	307.01	306.74	307.26	306.18	306.44	306.66	306.77	306.31	305.49	306.6	307.33	306.28	307.51
300.92	300.05	301.34	301	301.41	300.94	301.06	300.55	300.9	301.18	302	301.63	301.24	301.71	300.48	300.98	300.24	301.56	301.42	303.12	301.05	301.35	301.78	301.08	300.82	300.17	300.97	301.91	302.2	303.47	301.03	301.38	300.48	301.03	301.34	302.12	301.85	301.06	302.67	301.27	301.1	302.01	300.73	299.64	301.27	301.12	300.36	301.22	301.3	300.13
316.93	316.3	315.97	316.8	315.61	316.63	317.34	317.07	316.36	315.2	317.11	317.18	317.56	316.64	317.43	317.31	316.52	317.72	316.6	318.54	316.08	316.38	317.12	315.97	316.83	316.16	316.59	315.82	317.12	316.61	316.24	317.15	316.54	316.47	317.5	317.74	317.65	316.04	316.83	316.33	317.1	318.2	316.5	316.38	316	316.85	315.03	318.16	315.61	317.52
305.21	303.06	303.04	305.24	303.75	303.34	303.69	303.12	303.3	304.74	303.8	304.51	303.7	304.01	303.34	304.94	303.55	304.15	303.03	304.58	304.3	303.21	304.1	303.07	302.98	303.3	303.86	303.48	302.87	304.43	303.37	302.34	303.14	303.82	302.32	302.73	301.45	303.34	302.98	303.3	302.76	304.66	303.12	304.19	304.04	303	304.48	303.15	303.5	303.39
311.87	311.51	311.37	312.06	311.45	310.97	311.7	309.7	311.5	311.55	311.67	311.71	311.43	311.43	311.91	312	311.51	310.25	311.66	311.71	310.93	312.34	311.93	310.98	311.54	313.69	311.11	312.15	311.97	310.93	310.39	311.27	312.18	310.97	312.16	312.72	312.74	310.82	311.25	311.86	311.78	311.6	312.34	311.38	311.29	310.81	311.83	310.52	312.27	312.08
300.83	300.21	300.7	299.08	301.22	301.27	301	300.15	301.7	300.84	300.32	299.99	300.89	300.67	301.31	301.06	301.59	300.8	300.49	299.66	301.49	301.08	300.95	301.35	300.61	300.71	301.05	301.64	300.99	300.56	300.99	301.2	301.3	300.38	300.17	302.18	300.78	300.17	300.73	301.88	301.1	301.23	302.21	301.45	301.05	301.09	300.35	301.78	301.03	300.12
300.32	300.88	300.21	300.04	301.67	300.5	300.42	299.79	301.04	301.11	300.88	302.24	301.86	301.08	300.66	300.86	301.83	301.51	300.75	300.75	301.27	300.28	301.53	301.14	301.5	301.2	300.79	301.73	301.13	302.54	301.24	300.75	300.28	301.49	300.95	301.71	301.68	301.28	301.13	301.6	301.16	301.43	301.86	300.08	301.11	301.38	301.15	300.67	301.47	301.01
307.11	307	306.31	306.97	307.19	307.54	306.42	307.26	307.08	307.74	308.17	308.31	307.26	307.61	307.78	307.86	307.07	307.26	307.56	307.06	305.69	305.81	308.12	308.38	307.95	307.56	307.61	307.73	306.65	307.35	306.43	306.71	306.86	306.48	306.84	306.24	305.89	307.64	306.76	307.34	307.92	308.1	306.34	307.46	306.73	307.96	307	306.97	307.27	307.61
317.26	316.08	316.48	318.24	315.1	316.68	317.2	317.12	316.2	317.44	316.06	315.4	317.67	316.3	316.58	316.09	315.45	316.24	316.23	317.62	314.71	315.2	316.79	317.47	315.46	316.99	315.79	316.66	316.56	317.13	316.82	315.94	315.57	317.7	317.72	315.24	315.77	317.06	316.37	316.26	316.06	316.41	316.65	316.8	316.58	317.28	316.37	316.87	317.13	316.1
314.19	313.55	313.6	312.95	314.83	314	313.73	313.24	313.19	313.61	312.65	314.06	312.97	314.22	313.52	314.61	314.77	314.33	313.15	313.77	313.82	314.01	313.34	313.63	314.38	315.28	312.77	313.11	314.32	313.91	313.74	313.4	314.65	312.63	312.49	313.82	314.37	313.53	314.06	313.65	312.94	314.88	314.16	312.74	313.6	314.74	313.49	313.42	312.9	313.19
311.89	311.99	311.29	312.95	311.36	311.85	312.67	312.18	309.84	311.43	310.5	310.97	312.01	311.87	311.15	312.35	311.75	310.35	311.36	312.17	311.57	312.03	310.85	311.45	311.61	311.55	311.65	310.73	311.49	311.6	311.07	312.69	310.83	310.63	311.18	313.13	310.83	311.16	309.06	310.85	311.8	311.94	310.41	311.23	311.66	311.98	312.62	311.45	310.94	312.57
304.61	305.9	305.69	304.82	304.09	305.3	304.75	304.64	305.05	304.61	304.21	304.21	305.47	305.54	304.31	304.09	305.54	303.06	305.22	304.28	305.29	304.71	304.28	303.63	303.44	304.43	303.39	305.22	303.39	305.53	304.22	305.34	303.68	304.82	304.09	305.07	303.62	304.84	303.41	303.12	304.64	303.58	304.32	305.08	304.28	303.71	304.54	304.88	303.96	305.7
304.29	304.68	304.61	305.96	304.62	303.66	303.82	304.34	304.37	305.01	304.25	303.22	304.32	304.22	304.9	304.17	304.49	304.39	304.37	304.63	304.75	304.4	305.34	304.9	303.9	304.34	304.41	306.13	304.1	304.64	304.89	305.71	305.25	304.4	305.49	303.02	303.68	303.41	305.14	304.41	304	304.81	306.1	304.94	305.72	305.39	305.93	306.01	305.15	305.63
299.81	299.87	300.94	300.06	299.82	299.15	300.66	300.38	300.02	300.45	300.17	301.1	299.55	300.04	300.1	300.09	299.36	299.77	300.01	299.49	300.49	300.67	299.65	301.18	300.1	299.46	301.29	299.17	299.91	299.87	300.3	300.07	299.97	300.23	299.9	300.23	300.44	299.26	299.8	300.32	299.83	300.26	299.67	299.37	299.69	299.26	299.57	300.98	301.41	298.47
327.49	327.18	327.91	328.6	327.48	327.24	329.6	326.16	326.91	327.75	328.75	328.92	327.37	328.62	329.06	326.69	327.87	327.61	327.33	327.02	328.26	327.26	327.27	327.97	327.22	327.71	328.23	329.3	327.76	328.27	328.45	327.13	327.55	327.69	327.83	328.08	328.38	328.23	326.54	329.16	327.51	327.67	327.71	328.44	327.74	328.24	327.39	327.99	327.62	327.38
300.22	299.52	298.77	300.04	299.97	300.38	298.41	298.8	300.52	300.07	299.12	299.15	298.69	301.35	299.15	300.7	299.38	299.54	300.44	299.72	300.15	298.47	300.05	299.2	300.09	299.46	298.69	299.78	299.6	300.18	301.34	299.37	298.38	299.72	300.26	299.89	298.73	298.86	299.11	300.52	300.42	300.67	299.56	299.74	299.58	300.2	300.69	300.99	300.01	299.9
302.67	304.16	303.09	302.95	303.6	303.79	303.54	304.17	303.81	303.44	304.26	303.95	304.02	302.63	303	303.73	303.14	304.06	303.4	303.54	303.49	302.98	303.16	303.82	303.93	303.37	302.19	303.26	303.47	303.86	303.67	302.37	304.65	303.51	302.87	304.47	302.64	303.22	304.1	303.3	302.93	303.04	304.79	302.89	303.57	303.19	304.17	303.41	303.39	303.73
312.21	314.93	314.9	313.73	314.27	312.71	313.71	313.74	312.93	313.84	314.23	313.47	313.19	313.08	312.91	314.02	313.35	314.07	313.57	313.69	313.06	314.37	313.77	313.84	314.04	313.37	315.17	313.66	312.78	313.75	314.01	314.19	313.47	313.27	314.03	313.81	313.99	314.14	313.74	313.59	313.14	314.72	315.82	313.98	314.8	314.8	313.64	313.02	314.1	312.27
317.46	318.02	317.49	317.03	318.09	318.37	318.98	318.31	318.35	318.46	317.11	317.67	318.08	318.38	318.58	318.95	317.84	317.81	317.73	317.92	316.54	318.78	318.53	317.73	317.97	318.55	318.18	317.55	318.43	318.37	318.42	317.64	317.46	318.37	318.73	319.01	317.83	317.82	317.47	318.53	319.43	317.66	318.1	316.97	318.25	318.16	317.46	316.72	317.35	317.8
302.99	302.87	302.81	302.97	302.92	303.05	302.99	303.51	302.89	302.88	302.43	302.85	304.02	302.64	302.96	301.79	303.19	303.92	303.58	301.66	304.81	301.4	303.65	303.23	301.27	303.36	302.67	303.74	302.05	302.75	303.08	302.31	303.13	302.44	301.79	302.31	302.59	300.96	303.32	302.62	302.48	302.94	303.65	303.17	303	302.53	301.69	302.92	302.56	302.9
307.88	307.44	307.36	305.77	307.11	308.76	307.84	308.65	306.47	307.59	308.01	308.03	306.75	307.47	306.53	306.52	307.43	308	308.12	307.62	307.38	307.65	309.07	307.26	305.62	307.19	307.35	307.15	305.99	307.24	308	307.55	307.06	307.76	308.2	308.8	307.09	308.89	308.78	308.78	306.48	306.83	306.45	307.7	307.08	307.17	307.56	307.17	305.77	308.12
312.66	312.69	314.32	314.38	312.67	312.72	313.27	313.37	313.11	314.91	312.97	314.09	313.84	313.86	312.56	311.59	312.8	313.11	312.47	314.11	312.71	312.8	311.9	312.97	312.81	313.59	312.57	312.66	313.76	314.37	314.28	313.35	314.6	313.55	313.8	313.72	313.3	313.88	314.67	314.18	313.27	313.61	312.4	313.44	312.88	314.76	313.05	314.25	313.07	313.48
304.75	305.11	305.08	305.21	307.03	305.39	305.35	305.31	305.83	305.71	305.7	305.91	306.6	305.02	305.18	306.19	306.26	305.7	305.24	305.47	305.52	305.8	307.01	304.96	304.63	304.97	305.19	306.03	305.18	305.61	306.18	305.08	307.24	305.65	305.53	305.01	305.08	306.15	306.16	306.51	305.31	305.37	306.63	304.2	305.98	304.53	304.79	305.2	305.67	305.66
303.26	302.51	302.71	303.58	301.06	302.6	302.33	302.02	303	303.4	302.77	300.92	301.18	301.63	302.99	302.21	302.18	301.96	303.45	302.67	302.39	302.28	301.51	302.51	301.58	301.12	301.87	303.52	301.49	302.35	302.94	301.51	302.86	302.09	301.66	301.94	302.46	303.38	303.32	302.32	300.38	303.47	302.19	302.78	302.23	301.86	303.61	302.4	301.86	303.26
328.23	328.25	327.85	327.78	328.14	328.4	327.02	327.22	326.56	326.58	328.31	328.25	326.98	328.2	328.44	327.18	326.4	327.37	328.87	327.73	328.22	328.91	327.37	328.13	328.37	327.56	328.45	327.24	327.7	329.08	326.61	327.23	328.16	327.74	327.24	327.21	327.2	328.62	326.89	328.38	327.62	328.38	328.57	326.95	326.63	329.21	327.69	326.08	327.36	328.3
305.4	304.38	304.21	306.08	303.27	305.05	304.7	303.75	305.62	303.49	304.11	304.84	304.77	303.06	305.63	305.3	303.38	304.51	304.21	304.52	304.28	305.99	305.01	305.59	303.79	303.16	304.84	305	304.91	305.33	304.54	303.8	304.35	305.3	304.04	304.48	305.17	304.86	304.44	303.74	305.1	306.19	305.25	305.64	305.27	305.4	305.38	305.16	306.19	304.46
325.22	326.16	325.12	325.6	324.22	325.2	326.61	325.54	324.79	325.73	324.39	324.86	325.7	325.43	324.86	325.62	324.35	324.64	323.91	324.32	327.17	325.05	324.5	324.85	326.06	325.36	325.14	325.68	325.23	324.97	326.04	325.01	324.63	325.83	325.66	324.85	325.45	326.35	324.74	327.34	326.21	325.55	324.98	324.72	325.38	326	324.63	325.45	325.27	325.31
306.78	306.91	307.55	307.31	306.23	306.9	307.19	307.69	306.92	307.17	307.28	306.38	308.17	306.19	307.64	307.92	307.62	307.41	308.61	307.9	308.14	307.67	307.91	307.8	306.48	308.31	307.9	306.58	306.55	307.22	307.79	307.18	306.26	306.95	307.06	307.55	307.59	307.33	308.06	307.02	307.77	307.2	306.88	307.41	306.87	307.87	306.05	306.11	307.23	307.31
327.31	327.5	328	326.95	326.84	329.54	328.64	328.2	328.6	326.59	328.38	327.94	328.16	328.1	327.35	327.24	326.73	326.82	327.8	327.57	328.28	327.53	326.84	327.21	326.51	328.66	327.39	327.42	327.64	330.36	327.76	327.33	328.75	328.38	328.16	327.64	327.02	327.84	328.54	328.64	327.79	326.87	327.33	327.93	327.3	326.82	327.59	327.83	328.3	328.04
312.9	312.15	313	313	310.54	311.25	311.12	313.07	312.52	312.9	312.47	312.74	312.99	310.55	312.52	312.56	311.78	310.92	312.59	312.53	312.42	311.86	312.31	311.67	312.61	312.1	312.04	313.21	310.77	310.19	312.57	312.74	312.63	313.61	312.35	312.33	311.8	313.38	311.98	312.21	311.5	313.12	312.52	311.93	311.56	312.61	312.91	311.27	312.2	311.31
315.68	315.93	316.19	317.2	315.92	316.22	315.04	316.61	316.92	316.83	316.24	317.18	315.07	317.02	315.51	316.32	316.37	316.11	315.91	318.15	315.35	317.78	317.49	316.51	315.84	317.46	316.6	316.87	316.38	316.9	315.31	316.37	316.04	316.84	316.36	315.69	315.11	316.92	318.29	317.3	316.07	316.47	317.33	317.32	317.4	315.86	317.27	317.53	315.88	316.2
327.55	327.67	327.38	328.7	328.11	327.7	328.83	327.83	327.42	326.99	327.85	327.31	328.15	327.74	328.41	326.85	328.09	328.06	327.9	328.05	326.34	326.6	327.56	327.79	327.65	326.91	327.48	326.94	328.02	327.85	327.98	328.27	327.57	327.6	328.63	327.95	327.67	328.4	327.5	326.45	329.59	328.69	327.97	328.98	327.72	327.51	328.11	327.63	328.09	327.64
309.93	309.99	309.67	310.62	311.21	310.1	310.14	310.76	309.97	310.31	309.5	310.75	309.32	310.63	310.5	310.4	310.74	309.71	310.96	309.73	309	308.81	309.51	310.12	307.88	310.54	310.44	309.4	309.49	309.72	309.47	310.3	309.68	309.4	309.02	310.79	310.97	309.54	309.42	310.1	310.41	309.25	309.88	308.95	309.62	309.61	308.62	310.58	310.03	310.67
314.89	314.46	313.37	313.94	313.35	313.76	314.88	314.42	313.53	313.29	313.99	314.6	313.27	312.95	313.28	313.78	312.69	314.1	314.43	314.49	314.83	313.87	314.7	313.95	312.43	313.67	314.69	314.41	313.62	313.81	314.15	315.12	315.01	314.16	314.28	313.77	314.02	314.8	313.55	313.37	313.79	313.68	314.48	314.21	312.73	314.32	313.97	313.32	313.72	314.14
312.34	313.63	313.99	314.04	314.48	314.48	314.68	313.65	314.08	313.59	314.14	314.06	314.99	314.31	313.9	314.29	313.13	313.07	313.67	314.68	313.36	312.4	313.02	313.32	314.45	314.23	314.58	313.87	314.07	314.86	314.37	311.87	314.97	312.72	314.84	315.04	313.99	313.53	314.05	313.82	314.67	312.76	313	314.33	315.26	313.5	314.98	314.23	313.83	313.69
324.58	324.36	323.94	324.25	324.93	323.93	324.01	324.64	325.13	324.46	324.4	324.84	323.74	326.02	323.34	324.94	324.97	323.1	324.48	323.12	324.46	324.69	324.22	324.09	324.57	324.12	324.52	324.23	324.99	323.5	325.79	323.99	325.28	325.38	324.08	325.02	324.46	323.77	324.34	323.96	324.28	325.01	325.91	324.03	323.87	324.53	324.38	323.78	325.76	325.04
313.73	314.49	313.66	313.32	313.46	313.56	312.88	312.76	313.02	314.24	312.66	313.54	313.51	312.36	311.89	313.54	313.67	314.32	312.81	312.75	312.66	313.51	312.57	312.48	312.87	313.72	313.11	312.58	312.11	313.74	313.75	314.02	313.51	313.55	313.4	313.18	312.32	314.52	313.61	313.38	313.4	312.74	311.99	312.21	313.72	312.79	313.03	313.94	312.79	313.26
302.79	302.46	302.16	302.46	302.65	301.54	301.87	302.67	302.7	302.89	302.33	303.2	302.91	302.64	303.28	301.86	302.87	302.51	302.88	304.53	302.86	302.14	302.02	302.65	302.11	303.05	302.22	303.53	303.77	303.26	303.18	303.11	301.68	303.53	302.57	302.52	303.56	303.46	304.66	302.61	302.02	303.06	303.19	303.37	302.83	303.41	301.17	302.75	303.06	302.38
314.09	313.36	312.77	313.26	312.25	312.71	312.81	312.75	313.87	312.56	313.26	312.41	313.02	312.97	313.52	312.98	313.01	312.89	313.79	314.08	313.67	312.73	311.8	314.24	312.54	313.58	313.06	313.65	313.3	313.62	313.56	312.44	313.25	314.78	311.98	312.72	312.66	312.7	313.65	314.2	315.01	312.62	312.02	311.36	312.27	312.54	313.25	313.01	313.11	312.75
310.86	310.1	309.77	309.44	311.76	311.65	310.95	309.97	311.22	310.96	311.75	312.46	310.78	311.66	311.97	310.26	310.94	310.8	310.27	310.94	310.45	310.77	311.11	309.8	310.28	310.2	309.83	311.68	311.19	310.34	312.22	310	310.42	310.4	311.24	310.44	310.45	309.16	310.33	312.12	310.98	311.55	310.09	310.61	309.28	310.85	310.83	310.22	309.35	310.47
302.15	301.78	303.52	302.23	302.88	302.19	300.77	302.48	302.15	301.4	302.62	302.97	304.09	302.31	302.58	301.69	302.74	302.81	302.34	302.9	302.4	302.33	301.91	303.66	302.72	302.51	302.38	303.43	302.72	302.01	302.32	302.42	301.91	302.45	302.19	302.44	301.16	301.07	303.97	302.65	301.79	303.5	303.51	300.52	302.24	302.74	301.97	303.86	302.41	300.53
304.64	303.97	303.84	305.22	303.86	305.12	304.37	303.67	304.39	304.29	304.91	304.52	304.52	303.61	304.49	305.91	304.3	305.96	303.61	303.85	303.79	304.6	304.39	305.61	304.61	304.71	305.1	304.68	305.02	304.5	304.07	305.09	305.48	304.22	304.05	303	304.17	305.17	303.43	303.81	303.67	303.59	304.51	304.07	304.14	303.92	303.45	305.51	303.24	304.54
304.18	304.54	304.28	305.23	304.25	305.26	303.58	305.16	304.82	303.84	303.31	304.06	303.86	303.31	304.23	304.04	304.59	304.79	304.49	305.49	304.44	303.83	303.63	304.64	303.45	304.54	304.18	304.35	303.51	303.99	302.83	304.16	305.24	304.28	303.75	305.45	304.25	304.11	304.56	304.64	302.74	304.05	305.05	303.87	304.16	304.48	303.47	303.04	304.45	304.18
302.19	302.72	301.45	302.57	302.67	302.87	302.59	302.74	302.6	303.3	303.62	303.05	301.26	302.95	302.7	302.23	301.94	301.6	302.93	302.76	301.8	303.95	303.29	304.62	302.1	302.72	302.46	302.81	302.78	302.52	302.66	303.66	302.54	303.22	302.63	301.69	302.99	302.67	302.65	302.54	303.08	304.31	302.87	303.09	302.1	302.77	303.62	303.59	302.87	301.7
311.93	312.84	311.02	312.15	311.18	311.58	311.25	312.25	310.11	311.59	310.99	311.06	311.86	311.24	312.34	311.81	313.32	311.38	311.94	310.94	311.65	309.48	311.43	311.37	310.69	312.49	310.5	311.63	312.02	311.95	311.83	311.94	309.85	310.75	311.19	310.14	312.42	311.97	312.08	312.07	310.7	312.15	311.61	311.58	313.04	310.73	311.44	310.83	311.29	309.7
314.85	314.09	316.37	314.93	315.98	315.61	316.34	316.03	315.4	316.44	316.13	315.52	316.82	314.86	315.93	316.07	316.71	314.95	314.78	315.09	315.19	315.44	314.92	315.82	315.61	315.41	316.91	315.37	315.81	315.97	315.67	314.76	316.41	315.94	316.39	315.86	316.4	314.28	316.17	315.57	315.95	314.75	316.33	316.35	316.56	315.55	316.07	316.38	317.13	316.11
306.71	306.52	306.5	307.6	308.54	309.46	306.55	307.38	307.15	308.08	308.38	307.89	306.08	308.41	306.89	308.36	306.8	307.38	307.16	306.52	308.18	308.37	307.82	307.76	305.78	306.96	307.66	308.06	308.51	306.52	306.73	307.1	307.16	307.52	306.33	307.4	307.38	308.65	306.57	307.39	307.22	308.23	308.13	306.91	306.63	307.58	307.78	307.28	306.9	306.91
298.94	296.86	297.9	297.25	296.8	297.15	297.57	297.63	296.89	297.59	296.33	296.9	297.81	296.86	296.04	296.01	296.9	296.13	296.89	296.57	296.19	297.77	296.55	297.17	296.89	296.84	294.79	296.91	296.58	297.04	298.24	297.09	295.62	296.55	297.33	297.2	296.33	297.01	296.26	296.62	297.45	297.2	298.08	296.92	297.16	295.61	296.91	296.1	296.57	296.83
328.48	330.12	328.63	329.27	330.16	328.66	327.22	328.29	328.93	328.63	329.73	328.44	329.66	329.36	327.06	327.57	328.12	328.27	328.18	329.65	328.34	327.94	328.27	329.65	327.45	328.38	328.71	328.75	328.75	328.9	328.45	328.62	327.84	327.67	329.75	328.82	328.04	327.96	328.61	329.48	328.25	328.07	328.52	327.86	329.48	328.93	328.55	328.01	328.63	328.83
302.19	303.02	301.57	303.69	302.73	302.51	303.19	303.45	302.29	302.15	302.62	301.49	302.59	302.14	301.7	301.88	301.32	302.81	302.82	302.53	302.1	302.4	302.66	302.52	302.18	303.84	302.48	303.14	303.92	302.44	302.58	302.45	303.11	302.83	302.2	301.61	302.87	303.57	303.28	302.19	302.12	301.66	301.58	302.23	302.42	301.73	302.83	302.7	302.32	303.04
303.88	305.65	304.51	304.61	305.38	304.56	304.8	306.35	304.1	304.09	305.5	304.16	305.03	304.48	303.58	303.62	304.13	304.63	304.24	305.08	302.97	304.37	306.15	304.35	304.58	303.67	303.89	304.29	305.32	304.01	304.08	304.88	303.52	303.79	304.43	304.33	304.42	303.36	304.64	304.09	303.22	305.82	305.46	304.79	304.36	305.07	303.18	303.7	304	303.6
328.14	329.89	328.56	329.99	329.52	329.74	327.77	328.71	329.25	327.63	328.9	328.15	328.49	329.74	329.09	328.38	328.98	329.82	328.74	330.21	328.66	327.56	328.32	327.96	328.43	329.45	328.81	329.65	327.77	330.41	329.3	327.62	328.67	329.67	327.95	328.36	327.2	328.25	329.16	328.95	328.18	328.9	328.6	329.38	328.7	328.59	329.38	329.22	329.46	327.74
307.95	309.65	309.12	309.6	309.55	309.04	309.16	309.34	308.03	307.45	308.4	309.39	308.24	308.73	308.77	307.77	309.09	308.82	308.96	308.38	308.61	308.53	309.1	308.88	309.96	308.72	308.53	309.72	307.8	308.67	309.37	308.56	308.67	309.61	307.34	309.6	308.59	308.73	308.84	308.66	308.64	309.09	308.55	309.52	309.42	308.9	307.88	308.83	308.99	308.89
329.26	328.46	328.26	328.15	328.81	328.8	329.27	328.64	329.07	329.71	328.35	329.55	328.59	328.45	327.87	328.81	327.16	328.11	328.94	329.63	328.68	328.77	328.48	330.34	328.17	328.19	328.02	328.94	329.34	328.04	329.09	327.98	327.63	329.48	329	327.2	328.85	328.15	328.57	327.52	329.15	328.8	328.1	327.84	327.4	328.71	329.63	329.55	329.09	329.61
316.56	315.75	315.36	316.61	316.26	316.71	316.36	316.63	316.14	317.26	316.6	316.56	316.69	317.62	316.16	316.98	317.13	315.14	318.19	317.41	316.49	317.38	317.02	316.78	317.21	316.64	315.8	317.97	316.4	316.98	316.42	316.81	316.52	316.62	317.27	316.31	316.6	314.94	316.39	317	316.86	317.67	317.84	317.42	316.12	316.67	315.85	315.88	315.25	316.87
327.76	328.29	328.63	328.68	328.13	328.64	327.56	326.85	327.56	326.51	327.25	328.33	328.42	327.39	327.76	328.46	326.69	327.92	326.92	327.73	327.26	327.75	327.52	327.64	327.73	327.58	328.94	327.25	328.52	327.3	327.84	327.78	328.37	327.76	327.1	327.55	328.82	326.35	328.91	328.16	327.41	327.08	326.15	328.02	327.58	327.97	327.12	326.82	328.73	328.27
293.62	295.88	293.02	293.65	294.1	294.65	294.52	293.57	294.44	294.43	294.96	292.91	294.42	295.21	294.14	294.53	293.6	293.74	293.48	293.18	293.66	293.63	294.96	293.37	294.57	294.11	294	293.44	293.13	294.55	294.45	294.75	292.51	292.48	293.18	294.17	293.14	293.82	293.87	294.18	294.25	293.7	293.75	293.11	293.94	294.49	293.64	294.36	293.36	295.04
299.75	301.22	300.74	301.61	300.82	301.03	301.65	301	300.49	300.53	301.96	301.54	300.17	300.46	300.52	302.99	302.13	301.32	300.19	301.83	300.39	301.33	301.14	300.94	301.5	301.31	300.27	301.24	299.9	301.31	300.08	301.08	301.58	300.42	300.86	300.65	301.15	300.34	299.63	300.81	301.16	301.88	300.87	300.21	300.86	301.26	302.14	301.15	300.81	301.87
316.14	315.67	317.13	315.73	315.83	318.16	315.28	317.28	316.89	316.87	316.16	316.52	316.81	317.21	316.07	316.99	315.97	316.62	316.53	316.79	317.09	315.63	316.32	316.26	317.24	316.49	316.39	317.87	315.59	315.88	315.41	316.57	316.63	316.85	317.35	317.38	316.73	316.1	318.27	317	316.13	316.99	316.26	315.27	315.82	317.3	317.47	316.36	316.91	315.85
310.51	311.04	311.82	312.09	312.93	312.35	311.6	313.08	312.92	312.25	312.34	311.71	311.58	311.85	310.35	312.29	313.15	312.79	312	312.47	312.11	312.72	312.69	311.42	312.76	313.51	312.32	312.06	312.17	313.21	311	313.15	312.76	311.13	312.74	313.91	313.17	311.7	312.71	312.69	312.86	311.21	313.35	312.47	312.47	312.66	312.68	312.76	313.22	311.67
303.09	304.5	301.29	302.85	301.99	302.89	303.96	302.51	302.26	303.32	303.7	302.43	304.23	302.82	302.1	302.38	303.45	302.52	302.79	301.86	302.83	303.64	304.37	303.61	303.24	302.96	302.78	302.53	303.38	303.38	302.55	302.94	302.79	302.43	302.53	302.45	302.66	303.06	303.37	302.39	301.68	302.51	302.1	301.85	301.99	303.27	303.23	303.88	304.14	303.75
314.64	313.66	314.13	313.83	313.3	314.26	313.7	314.47	314.52	315.06	313.33	313.46	312.84	313.22	314.6	313.56	314.01	314.31	312.69	314.5	313.8	314.46	313.17	313.51	314.29	313.34	314.18	313.39	313.67	313.69	313.67	314.99	314.7	313.38	314.3	313.37	313.01	314.95	313.67	313.77	313.48	314.31	313.64	313.93	314.5	315.84	314.44	314.36	313.26	314.53
326.34	327.73	327.19	325.45	326.75	327.99	327.12	327.24	326.1	328.04	325.31	327.25	328.41	326.05	326.9	326.6	326.84	327.01	326.95	327.32	327.05	326.92	326.56	325.83	326.87	326.9	325.82	327.87	325.98	326.73	325.85	327.67	326.65	326.77	326.82	327.31	326.87	326.85	327.18	327.92	326.56	326.48	326.98	327.96	326.97	327.57	326.92	326.52	327.89	327.94
326.89	330	328.08	328.51	326.82	326.4	328.53	328.32	327.8	327.28	327.95	327.03	327.8	328.23	327.64	328.11	328.92	327.69	327.37	329.02	327.13	328.4	329.32	327.91	327.72	328.09	327.42	327.75	328.44	328.05	328.77	328.48	327.57	327.41	326.78	327	327.44	328.01	328.99	327.81	326.99	329.27	328.39	327.41	328.07	327.57	328.08	327.43	328.28	328.77
300.46	299.64	300.34	299.97	300.77	299.54	300.88	301.18	301.6	299.3	301.12	300.06	300.46	300.34	300.91	299.16	299.9	299.35	300.25	299.58	300.49	299.74	299.81	299.26	299.93	301.03	299.94	299.66	300.89	299.5	300.19	299.87	298.6	301.19	299.78	299.52	300.33	300.56	300.56	299.5	299.49	299.84	299.87	300.58	300.49	300.7	300.88	299.87	299.59	301.32
304.57	306.02	303.26	304.78	304.07	303.54	304.87	303.7	303.05	304.8	304.56	305.57	304.57	303.7	304.62	304.12	304.39	303.66	304.93	303.45	304.82	303.82	304.72	304.33	305.02	304.6	305.35	303.77	304.25	303.59	304.92	303.05	303.63	304.31	303.55	304.28	305.43	303.6	304.36	304.41	303.94	305.05	305.71	303.73	304.82	303.46	305.15	303.82	304.2	304.4
326.66	328.08	328.2	326.64	327.64	327.02	327.52	327.28	327.58	328.24	327.34	327.58	328.02	326.54	328.46	327.75	328.13	327.95	327.28	327.84	327.57	327.32	327.5	328.28	328.78	327.45	326.52	326.7	327.24	328.27	327.76	326.93	326.46	328.61	327.23	329.05	327.14	327.98	327.61	327.39	327.67	328.69	327.1	327.27	328.2	329.38	326.96	328.83	328.08	327.82
313.76	312.61	312.97	313.17	313.14	313.39	313.59	313.52	312.52	314	314.15	313.49	314.13	312.63	313.78	314.38	312.65	312.29	312.98	313.22	313.59	313.88	313.46	312.41	313.15	313.6	313.33	313.92	314.64	312.33	313.59	313.99	312.69	313.91	312.58	313.73	313.3	312.71	311.68	313.58	313.28	312.76	313.17	312.97	312.21	311.78	314.08	313.71	312.87	312.37
313.21	313.87	313.61	312.64	312.45	313.31	312.47	313.15	313.27	313.75	313.68	312.44	313.58	313.32	312.51	312.88	311.7	313.3	311.74	313.76	313.95	313.62	313.07	314.26	312.91	313.7	312.21	313.29	313.62	311.96	312.54	313.3	313.5	313.72	313.98	313.26	313.34	314.17	314.3	313.56	313.26	313.6	313.36	314.12	311.74	312.61	313.66	312.78	312.87	311.74
303.44	303.66	304.78	302.99	302.4	303.96	302.78	304.01	303.71	303.42	303.63	303.12	303.63	303.11	302.33	303.23	303.91	303.8	304.07	302.08	303.76	303.65	303.75	304.41	302.9	303.2	303.7	303.35	302.3	303.63	303.86	303.47	303.51	304.27	303.48	304.05	302.41	303.65	302.96	303.36	305.2	303.58	303.26	303.37	302.49	304.01	303.43	302.12	303.65	303.36
317.56	318.78	319.24	318.68	317.76	317.73	318.26	317.75	317.15	317.32	318.53	318.21	318.16	317.71	318.81	318.55	318.71	318.74	318.07	317.84	318.33	319.02	318.51	317.45	318.02	317.8	317.5	318.53	318.55	317.52	318.33	318.84	318.55	317.96	318.2	317.61	317.28	318.54	318.52	318.69	317.93	318.16	318.46	318.44	317.16	318.36	317.92	316.35	317.38	317.71
303.38	303.07	302.22	303.49	301.62	303.03	303.17	303.78	301.89	302.24	301.52	302.18	302.19	302.07	302.4	302.25	301.82	301.44	303.25	302.46	301.69	303.38	301.83	303.9	302.74	302.43	301.24	301.82	302.76	303.1	301.35	303.13	302.73	301.9	302.75	302.35	301.8	302.93	302.52	301.78	303.09	301.82	302.85	303.21	302.22	300.9	301.96	303.79	301.69	302.11
325.16	324.22	324.61	325.14	325.4	323.63	324.04	325.6	323.23	324.96	324.04	324	325.39	324.65	323.65	325.2	323.23	323.55	323.91	325.57	324.99	325.19	322.97	325.56	324.22	323.31	323.36	325.11	324.57	323.97	324.03	325.31	324.82	324.68	326.33	324.25	324.68	324.79	324.3	324.04	325.22	324.74	323.97	324.47	324.6	323.65	325.55	324.07	324.19	323.83
328.29	328.42	327.15	329.19	328.16	328.43	328.13	329.01	327.41	327.95	327.51	328.54	328.21	327.65	326.32	328.48	328.58	327.02	328.2	329.2	328.7	328	328.69	328.11	327.06	328.05	328.01	328.44	327.64	328.06	328.17	328.48	328.64	326.34	327.23	327.8	328.31	328.88	327.74	328.73	327.67	327.19	328.11	328.74	328.8	327.95	328.31	328.39	328.24	327.11
313.25	314.45	314.66	314.22	314.51	314.47	313.01	313.85	313.34	314.12	314.26	313.59	314.12	314.51	312.42	312.47	313.62	314.49	313.36	314.35	313.72	315.14	314.18	315.4	313.61	313.41	313.34	313.74	313.48	313.81	313.95	313.07	312.78	313.51	313.64	313.69	313.77	313.42	315.67	313.2	313.89	315.04	313.84	313.32	313.6	313.35	314.31	313.22	314.81	315.35
314.66	315.39	313.71	315.72	315.7	312.62	315.08	315.01	315.34	314.47	315.32	315.69	314.7	315.74	315.32	314.56	315.34	314.96	314.22	314.26	315.96	315.22	315.1	314.26	314.48	313.56	315.07	314.83	315.7	315.03	314.37	314.54	314.32	314.78	315.35	314.52	314.01	314.82	314.87	314.29	315.09	314.01	315.19	315.04	314.73	315.66	314.97	315.55	316.11	315.45
314.1	314.67	314.89	315.8	315.36	315.05	314.89	315.26	314.59	314.97	314.35	314.98	315.72	315.12	316.3	315.33	314.55	314.98	315.04	315.54	315.09	315.98	314.58	314.87	314.53	316.04	316.38	315.46	315.09	315.23	314.47	314.99	315.28	315.25	315.69	315.32	314.29	314.72	314.12	314.78	315.29	315.46	314.4	316.69	315.32	315.96	315.76	315.65	315.59	315.17
310.26	310.53	311.6	310.51	310.11	310.75	311.26	309.43	311.01	310.12	310.91	310.13	309.93	310.87	310.63	310.45	311.75	311.16	309.92	311.16	312.08	310.68	310.4	311.23	309.7	310.93	310.11	310.28	310.62	312.07	309.98	309.57	311.49	311.94	310.59	310.39	310.83	310.9	310.36	310.57	310.11	310.72	309.84	310.61	310.42	311.75	311.61	311.2	311.32	311.03
315.01	314.7	314.98	315.26	314.75	314.75	314.72	315.53	315.08	315.21	315.34	315.5	314.56	314.87	314.31	315.43	315.07	314.23	314.92	314.07	315.54	315.1	316.06	315.32	316.88	314.78	314.04	315.18	315.47	314.6	314.89	315.94	315.01	314.37	314.55	314.9	315.04	313.95	313.74	315.84	314.76	315.37	315.91	314.19	315.36	314.96	314.84	315.43	315.35	316.77
302.92	303.62	302.17	302.73	301.72	303.3	302.44	303.44	303.43	304.11	302.33	303.49	304.98	303.49	303.22	302.08	302.37	302.57	302.94	303.18	303.24	302.9	301.58	303.01	302.5	303.59	303.37	302.82	303	302.84	303.03	302.13	302.72	303.18	303.92	302.97	303.18	302.63	302.93	304.23	303.26	303.25	302.23	302.21	303.53	303.41	302.57	302.02	302.26	301.63
295.16	295.72	294.35	294.69	294.89	296.27	294.63	295.09	294.26	294.63	293.72	294.54	295.41	294.58	295.05	296.14	293.66	294.91	294.78	294.52	294.02	294.98	294.15	294.76	295.38	294.95	294.19	295.85	295.43	295.68	295.98	295.26	296.24	295.64	296.27	295.7	294.71	294.67	294.98	294.69	295.21	295.1	295.69	294.53	294.91	295.33	294.33	294.82	294.31	295.4
312.55	313.16	312.58	312.04	312.16	312.39	312.43	313.26	312.59	311.26	312.78	311.63	312.85	311.25	312.78	313	313.13	310.39	311.63	311.7	313.14	312.08	311.7	312.72	311.81	312.18	311.67	311.74	312.82	311.37	312.58	311.06	311	311.69	312.88	313.38	311.26	311.98	311.9	312.53	312.78	312.81	311.37	312.18	311.95	311.08	311.23	312.48	312.52	310.62
305.35	304.62	304.09	304.47	305.04	304.4	304.91	303.68	304.78	303.96	304.65	305.75	305.37	303.84	304.03	305.2	305.87	305.86	304.67	305.16	305.13	304.63	304.44	304.93	304.64	305.42	304.93	303.74	304.62	304.55	305.43	305.33	304.36	305.61	303.99	305.17	305.79	305.13	304.79	305.85	303.72	304.43	304.22	305.08	303.68	305.84	303.77	303.98	305.03	305.9
305.5	304.51	304.58	305.22	304.19	305.11	304.62	303.07	304.39	305.62	305.63	304.45	305.97	304.25	303.33	305.15	302.95	303.41	304.8	305.06	305.15	304.3	304.55	303.72	305.8	303.11	305.3	304.94	305.08	305.16	304.52	304.78	304.68	304.89	304.53	305.1	304.51	304.58	304.16	304.84	305.32	303.23	303.96	305.58	304.44	304.93	304.93	304.78	305.63	305.33
302.13	302.1	302.66	302.57	301.92	302.63	303.55	302.04	302.07	302.16	302.16	302.73	301.96	302.17	301.58	302.38	303.41	302.76	302.42	303.2	303.23	302.22	301.71	301.14	301.73	303.78	302.86	302.27	303.18	302.21	302.49	303.01	303.04	303.58	302.87	302.24	301.6	302.77	302.62	302.02	302.72	301.46	302.57	301.96	302.16	303.01	301.6	302.45	302.59	302.1
315.69	313.58	314.37	313.17	312.62	314.03	314.8	314.43	313.97	313.15	313.92	313.97	314.19	314.59	313.39	313.33	314.04	313.97	313.83	314.13	315.58	314.29	313.64	314.49	313.37	313.88	313.95	313.96	314.52	314.53	314.45	314.8	313.24	314.98	314.2	312.66	314.43	314.34	314.64	314.27	313.96	315.42	314.4	314.93	314.7	314.11	314.14	314	314.96	314
315.64	315.33	315.1	314.52	314.78	314.73	316.65	313.57	315.03	314.27	314.12	314.48	315.25	313.73	314.8	315.09	315.61	315.02	315.71	314.47	314.47	313.42	314.67	314	314.43	315.85	314.63	314.79	315.06	314.28	315.98	315.59	315.08	314.37	315.2	315.61	315.37	315.3	314.8	315.02	314.82	314.43	315.08	314.81	314.6	315.06	313.99	314.8	313.95	314.43
304.1	303.93	303.36	304.17	303.79	304.9	304.34	303.91	303.86	304.52	305.59	304.32	303.82	304.99	303.93	304.39	304.31	304.38	304.27	304.66	305.56	304.73	304.72	303.7	304.33	302.32	304.85	305.22	304.28	303.67	304.59	304.91	304.51	304.7	302.75	303.05	305.54	303.31	303.37	304.36	303.98	304.82	303.86	304.01	304.4	305.08	304.46	304.12	303.79	304.63
302.16	302.85	304.11	303.14	302.93	302.65	302.42	302.36	302.19	303.67	301.55	301.91	302.1	301.46	302.53	302.52	302.09	303.03	302.59	302.78	302.29	302.37	302.87	303.11	301.31	302.79	302.58	302.42	302.08	303.14	302.62	302.78	302.44	304.7	303.56	303	302.04	302.42	302.3	301.35	302.46	303.09	303.62	302.88	302.76	301.78	303.14	302.41	303.2	302.6
301.22	303.44	303.18	303.91	302.72	302.86	302.24	301.48	302.3	302.92	302.88	301.26	301.38	302.75	302.08	301.49	303.12	302.4	302.64	302.07	301.51	302.05	302.69	302.69	302.14	302.84	304.43	302.47	302.57	302.09	302.95	302.17	302.57	301.9	302.52	302.58	303.86	301.46	302.93	303.15	303	304.15	303.18	302.96	303.53	302.39	301.87	303.11	301.69	302.72
294.49	293.86	294.43	294.02	295.63	295.8	294.77	294.87	294.93	295.35	295.44	294.09	294.66	294.32	293.88	295.55	295.08	295.12	295.47	295.71	296.94	294.81	293.56	294.85	294.14	295.55	295.4	293.92	295.3	295.67	295.84	294.67	295.46	294.36	295.23	293.71	295.27	295.72	295.52	295.24	294.32	294.39	295.21	294.79	294.64	295.2	294.93	295.13	295.07	293.55
293.9	293.93	292.94	294.53	294.24	295.61	293.98	294.66	292.91	293.98	292.76	293.9	293.85	294.66	294.28	293.18	292.69	293.6	293.33	294.08	293.61	293.49	294.12	294	294.09	296.28	293.69	293.58	293.33	293.38	293.03	293.03	292.93	293.82	292.82	293.07	293.39	294.06	293.89	293.47	293.47	293.72	292.63	293.91	293.75	294.41	293.46	294.3	294.76	294.29
305.9	304.3	303.79	304.61	304.47	304.84	304.7	304.94	303.48	305.45	303.51	304.82	303.59	303.87	303.42	304.72	304.9	304.63	305.33	303.37	304.78	305.74	305.17	304.8	304.89	305.61	305.24	303.19	304.34	304.46	304.19	304.34	304.89	302.88	303.98	305.53	305.92	305.35	304.1	304.51	305.74	304.53	302.28	303.67	303.87	305.8	304.99	304.64	305.44	304.32
293.62	294.33	293.2	293.1	294.05	293.79	293.93	294.38	293.3	293.85	293.62	295.13	294.02	293.6	294.8	293.56	294	294.05	293.96	295.12	294.74	294.27	294.88	294.03	294.97	294.38	293.55	293.3	293.98	294.36	292.6	293.83	292.68	292.95	295.26	294.6	293.1	295.5	294.8	294.73	293.35	294.68	293.74	295.1	294.75	294.27	294.05	293.12	295.42	294.36
306.12	306.55	306.55	306.41	307.37	307.07	305.53	306.94	306.67	306.04	306.41	305.65	307	306.59	306.57	305.33	307.93	306.74	305.85	307.35	305.41	307.76	308.18	306.64	306.96	306.48	307.02	305.41	306.26	308.16	307.11	307.31	306.67	307.79	307.18	306.68	306.79	306.06	305.75	306.02	305.97	307.42	306.22	306.62	306.23	307.71	305.92	306.91	307.18	305.58
301.28	302.55	301.12	300.56	300.28	301.38	301.22	299.73	301.65	302.26	301.32	300.35	299.68	301.86	301.75	301.96	301.05	300.4	301.04	301.12	300.39	300.19	300.34	301.93	302.63	301.49	300.43	300.66	301.47	301.09	301.16	301.16	302.01	301.67	300.4	300.17	299.41	301.61	301.42	302.47	300.03	299.61	301.41	300.97	300.32	301.67	302.18	300.34	299.68	300.1
307.84	307.37	307.06	306.77	307.29	307.35	308.25	307.26	307.27	306.94	306.84	307.08	307.67	308.31	306.14	307.11	307.55	307.12	307.12	306.46	307.24	307.18	307.86	308.91	307.2	307.15	307.82	307.12	307.36	306.54	307.96	307.68	306	306.45	307.68	308.15	308.37	307.14	306.94	305.5	307.42	307.42	306.19	307.83	307.24	307.56	307.79	306.34	307.66	307.2
295.36	294.78	295.49	295.76	295.44	293.93	294.46	295.37	296.38	295.69	296.07	295.13	294.89	294.94	295.09	293.94	293.88	295.11	294.32	296.02	296	294.67	295.15	295.16	295.96	294.19	296.21	294.63	296.17	294.67	295.08	296.56	296	294.88	295.69	294.71	295.14	295.54	294.24	294.68	295.06	294.82	295.02	294.46	294.64	294.65	294.73	294.95	295.75	295.73
302.75	302.35	301.93	303.93	304.1	302.43	302.7	302.55	303.81	303.15	304.6	302.66	303.06	303.52	303.08	302.36	301.75	304.27	302.93	302.3	303.5	304.56	302.67	301.88	302.87	303.57	303.33	302.85	302.68	303.42	303.26	303.73	303.44	303.54	303.95	303	303.37	302.29	304.02	303.28	303.45	302.27	302.95	302.97	303.61	302.99	304.04	303.18	303.67	303.04
327.34	327.77	328.23	328.36	328.83	328.49	328.91	328.69	328.31	328.27	328.71	329.35	330.58	328.23	328.32	328.39	328.32	328.73	327.73	329.43	328.69	327.79	328.32	327.98	329.61	327.67	329.03	329.03	329.8	328.2	328.93	328.93	328.12	329.05	328.19	328.06	328.11	327.65	328.8	328.67	327.81	329.23	328.84	328.51	328.67	328.11	328.75	328.45	326.57	329.51
312.15	312.58	313.24	312.18	311.66	312.15	311.28	312.06	312.84	312.89	311.16	312.79	313.25	311.91	312.71	312.06	312.92	312.15	312.63	312.59	313.35	311.78	313.11	312.28	312.99	312.28	312.51	312.76	313.01	312.5	311.9	311.85	312.44	313.42	311.56	312.24	314.59	311.75	312.42	312.04	312.97	312.26	312.06	311.56	312.22	312.07	312.97	313.15	311.57	312.67
315.82	314.7	313.85	313.28	315.11	315.58	314.35	312.87	314.11	314.74	314.79	316.55	315.28	314.63	314.56	315.51	314.67	315.32	315.29	315.57	315.17	314.45	314.51	314.83	313.83	315.82	314.92	315.82	315.36	315.09	315.56	315.22	314.02	314.18	313.49	314.2	314.48	315.32	314.87	315.42	315.63	314.43	314.68	315.34	315.91	314.14	315.16	313.93	316.55	315.09
315.26	316.05	316.49	315.19	314.32	315.58	315.5	314.18	314.74	315.04	314.7	315.33	317.03	315.45	315.85	315.67	315.38	315.57	314.75	312.99	316.15	314.48	314.4	315.65	314.21	316.08	316.67	314.74	314.42	315.01	316.35	315.32	314.64	315.96	315.42	314.4	315.1	315.47	316.03	315.04	315.28	315.2	313.76	314.38	313.72	315.15	315.87	315.41	314.4	314.83
314.97	314.8	315.16	314.62	315.71	314.85	316	314.79	315.03	314.74	314.46	314.49	314.16	315.27	313.86	314.66	314.73	313.74	315.85	315.02	314.68	315.15	314.85	314.48	313.5	315.12	313.99	314.33	314.52	314.84	314.07	314.89	315.64	314.15	314.32	315.26	314.46	313.42	315.68	314.71	314.01	315.58	314.53	314.67	316.06	315.2	316.27	314.95	314.58	315.77
313.72	312.72	313.51	312.69	313.03	312.14	313.37	313.33	313.05	312.12	312.47	312.76	312.82	313.1	312.1	312.25	313.38	312.74	313.08	312.14	312.68	312.9	312.65	312.39	312.46	313.28	312.53	312.61	313.33	312.94	311.34	312.27	313.03	313.4	312.6	313.07	311.8	313.22	311.41	312.16	311.64	313.44	313.05	313.14	312.76	313.25	313.12	312.24	313.05	311.89
313.98	312.45	313.48	311.96	313.1	312.09	312.31	313.39	313.33	314.04	312.26	313.19	312.63	311.2	313.87	312.95	311.75	313.56	312.22	312.63	312.93	313.52	313.24	312.92	312.25	312.31	312.93	312	313.36	313.62	312.26	313.8	313.14	313.86	312.01	313.31	314.12	313.19	313.24	313.71	313.28	312.87	313.96	312.68	312.57	313.34	312.84	312.59	312.35	313.56
315.75	316.35	315.33	315.26	314.93	315.59	316.28	315.56	315.5	315.91	315.16	315.46	314.7	315.39	316.02	314.25	315.97	315.62	315.85	315.56	315.55	315.77	316.62	316.23	315.55	315.17	316.54	315.09	314.88	315.69	316.19	316.24	315.71	314.76	315.29	316.45	316.43	314.96	315.45	315.43	316	316.46	316.31	315.31	315.62	315.82	317.14	315.21	315.38	315.62
317.1	319.07	318.03	318.26	318.36	318.34	317.5	317.79	317.75	318.73	319.02	318.89	318.06	317.91	317.78	317.63	317.75	319.58	317.42	317.17	316.83	318.39	318.92	317.89	318.88	319.21	318.62	317.65	318	318.17	318.29	317.56	319.31	318.21	318.58	317.21	318.08	317.52	317.84	318.05	318.18	318.34	318.86	317.93	317.39	318.89	318.1	316.99	318.1	317.93
294.99	295.31	295.56	294.77	294.93	295.27	294.48	294.92	295.06	296.01	294.9	295.87	294.48	296.43	295.53	295.94	294.57	295.58	295.06	294.56	295.8	296.56	293.82	295.26	295.95	294.52	296.32	296.91	294.84	294.27	295.68	294.91	294.11	294.48	296.06	293.66	294.41	294.72	297.05	295.48	293.96	294.17	295.06	295.26	295.51	295.06	295.31	295.6	295.15	296.43
306.28	305.57	306.04	305.55	304.89	306.12	306.08	305.47	306.46	305.88	305.58	305.37	306.13	305.76	307.24	305.75	305.98	307.22	305.32	306.33	307.82	306.75	305.91	306.4	308.47	306.03	304.67	306.17	305.97	305.56	305.77	306.07	305.87	306.87	305.06	306.19	305.46	305.82	307.36	306.81	306.69	305.81	305.14	305.52	306.48	306.57	305.29	307.3	306.08	306.14
301.6	302.2	303.94	302.6	303.56	302.91	301.73	303.2	303.24	303	303.64	302.47	303.37	302.67	302	302.79	302.31	302.66	302.31	302.16	303.11	301.35	303.54	302.29	303.41	303.72	303.23	301.46	302.94	302.79	302.53	303.16	303.54	302.17	303.3	303.16	302.45	303.01	303.14	304.54	302.21	302.77	303.06	302.44	302.44	303.56	302.48	301.33	303.9	302.78
327.98	326.54	328.49	327.19	327.23	327.08	326.65	328.16	328.04	325.93	327.35	327.55	328.01	327.41	326.51	327.56	328.69	327.6	327.96	327.59	327.57	327.95	328.58	327.21	328.1	328.64	327.34	328.86	328.39	328.37	327.31	329.31	329.49	327.63	327.57	327.21	327.73	326.25	328.71	327	328.34	327.04	327.17	326.25	327.51	327.22	327.97	328.73	327.67	327.19
307.26	308.58	308.66	308.75	308.26	309.2	308.46	310.32	309.57	307.83	309.04	308.72	309.57	308.63	308.82	307.76	307.69	309.39	308.52	308.16	308.31	308.22	309.4	308.74	309.12	309.76	308.19	308.64	307.77	309.79	309.92	308.14	310.31	309.25	308.71	308.35	309.83	308.36	308.92	308.73	309.24	308.86	308.86	307.28	309.18	310.01	308.29	308.94	309.32	308.27
293.69	294.93	293.5	294.83	292.67	293.06	295.59	294.32	293.75	294.44	292.94	294.1	293.45	294.27	295.37	294.1	292.58	294.27	295.07	294.26	295.89	294.97	294.3	292.98	294.74	294.84	293.8	294.38	294.32	293.45	294.34	293.88	294.87	294.63	294.54	293.36	294.52	295.09	293.32	295.67	294.76	294.63	292.79	294.27	294.01	293.5	295.33	293.53	294.09	293.84
317.18	318.76	316.92	318.62	319.38	318.03	318.4	318.7	318.93	317.39	318.49	318.28	317.58	318.35	317.15	317.54	318.59	317.24	318.01	317.07	317.73	319.17	318.8	316.52	318.54	318.01	317.78	317.15	318.05	317.32	318.02	317.26	317.77	318.05	318.22	318.61	318.36	318.62	317.1	317.31	319.09	317.41	317.97	318.44	318.21	318.2	317.61	319.03	318.06	317.2
308.08	310.26	308.54	309.63	308.93	308.3	307.29	309.37	308.96	308.38	309.05	309.05	309.61	308.3	307.77	308.92	309.17	308.41	308.77	308.04	308.06	309.2	308.51	310.02	308.09	308.14	307.41	309.25	307.44	308.52	309.89	308.99	307.48	308.42	308.06	311.14	308.63	309.45	308.35	309.02	309.21	308.37	307.94	309.38	309.13	307.85	309.19	310.62	308.44	309.66
305.56	303.93	305.23	303.81	303.78	305.14	304.75	304.55	302.68	304.1	306.57	304.45	303.54	305.21	304	304.15	304.14	304.32	305.03	306.09	304.17	304.34	304.31	304.65	302.72	303.8	304.4	303.88	304.65	305.03	305.38	303.55	303.15	303.94	303.63	304.58	303.58	304.19	302.92	304.42	304.21	303.56	303.01	304.04	304.98	304.52	303.64	303.9	304.28	304.85
298.13	297.89	296.84	296.59	295.59	297.07	297.18	295.47	296.34	296.89	297.15	296.45	297.92	297.21	296.95	295.98	296.15	295.58	296.48	296.53	295.04	296.94	296.98	297.29	296.35	297.06	297.12	296.31	296.64	296.2	296.48	297.23	297.55	297.18	297.67	297.47	296.57	296.9	297.21	296.72	296.66	297.09	296.59	296.47	297.65	297.19	296.48	297.96	297.4	297.35
302.59	302.52	302.38	303.06	302.59	303.05	302.81	303.75	302.66	303.43	302.83	303.62	303.57	302.39	303.71	302.53	303.48	303.82	303.69	301.75	303.08	303.31	301.55	303.8	302.13	301.74	302.59	302.58	301.77	302.31	303.61	301.55	301.92	303.2	302.14	301.97	302.47	302.59	302.87	302.97	303.43	303.78	302.75	302.42	302.01	302.52	302.51	302.62	303.28	302.03
304.89	304.59	305.59	304.4	304.47	305.63	304.52	304.92	303.91	304.58	304.4	304.47	304.79	305.12	304.46	304.22	305.08	304.64	304.28	304.73	304.25	304.1	305.06	304.07	303.96	305.39	304.19	304.51	304.12	305.48	304.43	304.01	304.37	303.63	304.19	303.36	305.07	306.21	304.28	303.69	304.17	305.2	304.67	303.42	303.83	304.35	304.53	304.91	304.72	304.23
312.71	312.78	312.55	311.92	312.04	311.1	313.05	311.7	311.89	311.87	312.31	312.99	313.55	313.29	311.57	311.93	312.88	312.26	312.41	311.81	311.33	313.03	312.55	312.06	312.22	311.86	311.23	312.28	312.91	311.84	312.51	312.13	311.76	312.25	310.89	312.68	311.97	312.09	312.3	312.16	311.89	313.54	311.65	310.77	312.5	312.71	313.58	312.03	312.17	311.64
314.66	313.86	314.56	315.38	315.34	314.67	314.39	315.84	313.98	314.03	315.6	316.12	313.95	314.27	314.75	314.19	314.76	313.83	315.41	315.03	314.54	315.01	314.63	314.42	313.68	314.68	314.49	315.03	314.74	314.83	314.85	314.71	314.22	315.32	314.26	315.43	314.42	316.21	313.13	314.21	315.06	314.1	314.38	314.72	314.54	315.35	315.18	314.73	315.53	315.55
316.59	316.67	316.75	317.25	317.53	317.36	316.2	316.3	317.12	316.85	317.3	317.06	317.43	316.38	317.27	316.82	317.84	317.67	318.44	316.79	318.24	318.52	317.34	318.16	317.09	317.09	317.46	316.83	317.67	317.58	317.11	317.27	317.47	316.85	317.61	317.83	316.94	316.89	316.63	318.09	317.75	316.04	317.41	317.01	315.88	317.62	316.18	317.26	317.23	316.96
312.96	313.44	313.84	313.78	313.33	313.09	314.11	313.17	312.46	313.55	312.54	312.84	312.94	312.98	313.11	312.24	313.6	313.65	313.02	313.7	312.79	313.7	314.11	312.76	314.39	312.58	312.87	311.27	313.84	314.34	313.31	314.37	313.29	313.09	314.14	313.71	313.82	312.12	314.32	314.02	311.63	314.35	313.8	313.6	313.91	313.74	311.95	313.27	313.26	313.85
312.16	312.17	312.48	313.75	312.39	311.8	312.32	312.45	312.17	311.6	312.22	312.68	312.72	311.43	312.31	312.03	313.36	312.68	311.5	312.77	313.41	312.37	313.15	313.33	312.06	311.91	311.91	313.88	311.76	311.69	311.78	312.19	312.67	312.31	312.65	312.69	313.06	311.78	313.23	314.52	313.35	311.88	312.68	312.83	312.62	312.92	314	313.04	312.24	312.2
299.12	298.48	299.59	299.99	300.78	301.55	300.09	300.13	299.62	300.3	300.22	299.02	299.35	299.85	299.87	299.74	300.48	299.25	300.09	300.44	301.37	299.31	299.46	301.7	300.74	299.74	299.79	300.43	299.96	299.5	300.73	300.42	299.55	299.26	299.78	299.51	299.63	299.01	300.52	300.28	300.26	300.59	299.58	299.53	298.84	301.01	300.26	300.39	300.5	299.86
302.26	301.21	303.87	301.48	301.78	302.17	301.82	301.84	302.76	302.98	302.17	301.35	303.01	302.11	302.49	301.62	302.38	301.86	301.24	301.92	302.64	301.89	301.83	301.88	301.76	301.15	301.04	301.26	301.95	301.98	302.35	302.92	302.25	302.74	303.29	302.34	302.39	302.06	303.43	303.82	302.3	302.48	302.09	301.78	303.07	301.32	301.78	301.77	303.68	302.32
299.96	300.64	301.23	300.03	302.43	301.66	301.46	300.03	301.39	300.74	300.48	301.13	300.66	300.11	301.05	301.08	302.16	300.05	301.97	299.74	300.4	301.96	303.39	299.82	301.48	300.52	300.5	301.33	302.34	301.15	301.89	300.71	300.99	300.59	301.49	300.84	301.49	301.34	300.28	300.28	301.81	301.22	299.7	300.95	301.05	300.43	301.55	300.9	300.98	301.05
327.67	327.83	327.1	327.23	327.66	327.74	327.35	326.62	328.16	328.6	327.41	327.66	327.7	327.76	327.6	327.74	328.09	328.92	328.01	328.31	328.46	328.38	328.1	327.92	327.33	326.99	327.32	327.62	328.31	327.21	329.7	326.67	328.25	327.27	328.59	327.26	327.76	327.36	327.82	327.2	326.85	327.09	328.16	328.11	330.13	327.81	327.13	327.14	326.63	327.53
314.39	314.07	315.01	314.41	314.83	314.86	313.85	316.6	314.28	314.68	313.14	315.41	315.46	314.31	314.03	315.49	315.67	315.31	315.31	313.99	315.78	313.51	314.03	314.25	316.16	314.02	313.87	314.62	315.02	314.52	315.47	315.91	315.59	314.95	313.96	314.51	314.89	314.25	315.12	315.55	314.3	314.53	314.48	314.2	313.83	314.24	315.41	313.04	314.52	315.51
326.16	325.61	324.31	325.95	326.08	326.09	323.89	324.9	324.92	325.86	325.14	325.93	325.53	325.83	325.59	326.71	325.67	325.66	325.25	325.15	325.64	324.22	324.05	325.02	326.19	325	325.25	325.47	325.03	324.06	325.87	325.51	324.74	325.05	326.25	326.39	325.23	326.35	325.79	325.46	325.68	326.26	324.56	326.09	324.95	324.79	323.91	325.48	325.37	326
314.26	313.77	313.1	314.31	312.86	314.13	313.17	312.94	312.26	312.28	312.63	313.66	313.17	312.86	313.69	312.95	313.45	313.1	313.03	314.64	313.05	312.89	312.59	313.94	313.26	311.75	313.62	312.21	312.1	312.85	312.42	313.39	313.56	312.28	313.26	313.09	313.09	313.92	312.97	311.78	312.57	313.32	312.59	312.51	312.18	313.13	312.8	313.42	314.92	312.63
293.59	293.94	294.76	293.97	294.54	292.57	293.06	293.6	293.7	293.33	293.4	295.7	293.49	294.74	293.97	294.99	293.33	292.53	294	293.33	294.92	294.63	293.5	294.45	294.13	293.73	294.22	293.11	292.79	294.62	293.37	293.99	292.66	295.61	294.77	295.34	293.3	293.33	294.06	292.83	293.68	294.23	294.13	293.76	294.52	293.59	294.19	293.47	294.02	294.37
318.09	318.37	317.47	316.96	319.58	317.53	318.8	320.03	318.28	318.58	317.79	317.9	318.59	318.87	318.97	316.95	317.84	318.83	318.64	317.59	318.54	319.03	318.41	317.55	318.44	317.4	320.1	318.14	318.14	318.72	317.69	317.49	317.87	317.4	318.11	318.78	318.32	317.98	316.85	317.3	317.94	318.38	317.94	318.64	317.75	319.97	318.33	317.94	319.1	318.06
318.68	317.6	316.68	317	317.23	316.81	316.91	316.45	317.12	317.23	317.28	317.87	317.17	316.76	317.19	315.94	318.03	316.44	318.27	317.86	316.7	317.24	316.58	317.62	316.35	317.32	317.38	316.59	318.45	317.08	316.4	317.44	317.13	318.61	317.26	317.7	317.23	316.97	316.74	316.47	315.56	316.41	316.89	315.8	317.13	317.13	316.89	317.48	317.09	316.94
305.46	305.61	304.91	305.39	306.49	306.24	306.13	305.27	305.45	305.71	306.3	305.41	305.52	306.09	306.68	306.13	306.33	306.53	305.29	305.72	305.71	305.77	304.75	306.57	306.56	306.52	306.45	306.21	306.15	306.18	305.88	305.92	306.08	305.91	305.92	305.32	305.41	306.76	306.56	304.73	305.04	306.66	307.48	306.17	304.73	305.83	305.37	305.96	305.15	306.42
319.31	320.36	319.28	318.14	319.87	320.59	320.11	319.43	318.61	319.18	319.57	319.2	318.33	318.42	317.97	319.12	318	319.11	320.1	318.68	320.12	319.64	318.93	320.25	319.5	318.81	320.21	320.34	319.19	319.94	319.02	319.77	318.98	320.24	318.81	319.83	319.67	318.52	318.97	320.13	319.23	319.5	317.43	319.34	319.34	319	319.31	319.43	319.69	319.28
312.38	313.31	311.45	312.93	312.25	311.73	310.91	311.37	312.36	312.57	312.67	311.77	311.34	311.26	312.39	311.67	311.85	311.58	311.2	311.38	312.23	312.71	312.09	312.72	311.85	312.74	312.66	311.78	312.16	311.4	312.5	311.92	311.95	311.32	312.6	311.49	311.36	310.58	312.15	312.73	312.9	311.31	312.61	311.44	312.61	313.41	312.18	312.53	314.07	312.85
317.81	317.84	317.1	318.01	318.43	319.21	317.87	317.3	317.67	318.6	318.41	319.03	318.22	318.14	317.75	319.49	319.07	317.94	318.14	318.22	318.72	317.97	318.48	319.21	319.05	318.38	318.79	317.35	317.08	318.63	319.69	318.33	319.51	317.75	317.88	317.52	319.27	317.66	317.41	318.26	316.59	318.75	318.94	318.11	317.59	318.28	318.31	318.87	317.44	317.6
296.06	295.34	293.88	294.51	294.86	295.89	295.52	295.86	296.37	296.48	296.03	295.41	294.7	294.82	293.9	294.59	295.38	294.99	296.16	294.04	294.72	294.58	295.14	295.56	296.58	295.17	296.24	294.24	294.8	294.43	294.01	294.61	295.81	294.97	294.09	295.74	294.79	295.65	293.59	294.34	295.08	295.12	294.98	295.62	294.83	294.04	296.04	294.52	294.51	294.86
305.19	305.27	304.72	306.35	304.25	305.53	305.86	305.45	304.97	306.69	305.4	304.37	306.29	306.24	305.54	305.4	305.21	305.44	305.23	307.46	306.77	305.25	305.36	305.47	305.96	304.61	306.65	304.82	305.75	305.84	305.78	305.94	305.08	305.09	305.75	306.11	305.49	304.62	305.9	305.46	305.59	305.7	306.65	305.79	305.75	305.55	305.81	305.16	305.88	304.86
305.53	305.19	305.43	304.25	305.08	305.83	304.48	305.71	304.92	305.66	304.48	305.24	305.27	305.48	305.33	304.57	305.4	305.07	304.48	305.66	305.86	305.56	304.02	305.29	305.47	306.3	305.4	305.85	304.51	306.06	306.16	306.12	305.04	305.72	304.89	304.53	305.63	305.17	305.78	304.54	305.69	304.79	304.12	305.98	304.42	305.84	305.14	305.51	304.92	304.18
301.17	302.42	302.59	302.1	302.78	303.16	302.06	301.86	303.01	302.45	302.87	302.16	302.15	302.63	302.31	301.83	301.81	302.97	302.39	303	302.86	301.44	303.08	302.58	302.14	302.18	302.51	302.26	301.61	301.66	302.82	301.53	302.71	302.97	301.98	302.71	303.54	302.31	301.32	301.93	301.76	302.31	303.87	302.48	301.94	302.48	302.42	301.3	303.02	301.54
314.01	314.33	314.52	315.56	315.27	314.98	316.02	315.67	315.05	313.86	314.8	315.13	315.83	315.2	315.6	314.56	314.79	314.71	313.98	315.15	313.61	313.85	315.21	314.77	314.35	314.25	314.76	314.37	315.5	315.11	315.74	314.59	314.67	314.43	315.25	315.56	314.78	314.71	315.37	314.88	315.11	315.38	313.88	314.4	315.16	313.9	315.44	315.67	314.92	314.85
315.35	313.99	314.32	315.93	314.79	315.75	314.78	316.3	314.62	314.33	316.67	314.68	314.22	315.06	315.61	314.67	314.09	314.58	315.67	315.33	314.33	314.53	313.89	315.06	313.4	314.77	314.73	315.95	314.15	314.61	315.09	315.98	313.97	315.06	314.2	314	314.61	314.67	315.56	313.93	314.31	314.07	314.59	315.84	316.3	314.06	315.66	315.08	314.7	314.5
318.65	318.4	317.6	317.96	317.66	318.19	316.83	317.92	318.22	317.91	316.93	317.29	316.61	316.85	317.29	316.71	315.91	317.52	318.23	316.86	316.27	317	317.74	317.18	317.82	318.17	317.94	315.97	317.34	316.65	318.86	319.2	317.29	316.95	316.94	317.48	316.83	318.11	317.73	316.47	318.56	317.72	316.85	318.03	317.45	317.03	317.89	317.15	317.04	316.23
313.33	314.19	313.64	314.04	312.43	314.26	313.75	313.96	314.19	313.48	314.27	313.67	314.59	313.46	313.86	313.94	314.76	314.76	314.82	313.4	313.88	312.96	315.42	313.66	313.39	314.37	313.88	314.19	313.49	312.79	313.12	313.57	313.04	313.34	313.25	313.31	314.23	313.97	312.84	313.9	313.67	313.43	313.19	313.98	314.26	313.76	313.59	313.85	313.97	314.26
315.45	314.54	314.45	314.71	315.62	315.78	314.73	315.61	314.6	313.84	314.59	315	315.24	314.65	315.64	314.05	315.02	315.4	315.14	315.21	314.4	314.88	315.97	315.2	314.77	315.41	313.49	314.84	314.33	314.84	313.64	315.01	313.29	315.07	314.96	313	316.59	315.07	314.11	313.1	314.55	313.19	315.06	314.94	315.15	313.47	314.15	314.42	314.46	314.24
302.23	301.78	301.35	302.2	302.48	301.32	302.83	302.96	301.49	303.46	302.77	302.58	302.67	301.71	302.12	303.28	301.88	302.6	302.68	301.04	302.59	302.01	303.27	303.99	302.08	302.13	303.3	301.65	301.73	303.37	302.57	301.95	302.65	301.57	301.39	301.69	301.54	302.24	302.5	302.78	302.93	303.14	301.61	303.04	302.09	303.14	301.74	303.02	302.29	302.81
315.84	314.26	314.83	313.67	314.56	312.83	313.75	313.93	314.81	313.9	313.75	313.39	314.94	313.99	314.34	314.27	314.19	313.76	313.62	314.56	314.41	313.66	313.55	313.39	315.06	314.77	313.66	313.3	315.29	312.17	313.97	315.12	315.54	313.55	314.12	314.95	314.18	313.47	313.91	314.77	313.83	313.8	314.33	315.68	314.59	314.38	314.92	314.79	313.31	314.26
301.83	301.42	300.26	300.87	299.93	300.41	301.19	300.64	300.57	302.54	302.07	301.32	300.31	300.73	300.82	300.75	300.9	300.95	300.9	301.41	300.68	301.01	300.73	300.73	300.2	300.75	300.63	300.86	300.14	301.08	301.13	299.64	301.14	301.6	300.25	301.71	300.53	300.93	300.42	300.3	300.9	301.03	300.75	301.01	302.18	302.09	301.75	301.17	301.24	300.81
314.39	315.17	314.18	314.25	314.2	314.36	315.5	315.81	314.52	314.7	314.54	315.04	314.73	313.95	315.44	315.36	315.3	315.72	315.28	315.34	314.19	314.05	316.06	314.63	314.59	315.76	314.65	315.08	315.82	315.86	313.46	313.76	315.62	313.29	315.6	315.37	314.37	314.46	315.06	313.7	314.49	314.62	314.02	315.45	313.95	314.75	314.94	314.66	315.41	314.47
325.61	325.42	326.07	324.99	325.38	324.99	324.6	323.77	324.04	324.03	323.54	323.96	324.3	325.03	324.75	324.66	325.8	324.34	325.73	324.84	325.6	323.66	324.91	323.9	324.79	324.1	325.03	325.17	324.33	324.46	323.75	324.14	325.36	323.54	324.62	324.61	324.41	325.26	322.97	325.53	324.66	325.76	324.8	324.09	324.01	324.81	324.83	324.76	324.28	324.89
302.92	302.33	303.2	304.84	302.37	303.03	304.24	303.24	301.66	303.3	303.24	302.86	303.13	301.88	301.88	302.6	303.15	303.18	304	303.42	304.41	303.13	304.02	303.03	304.8	304.92	304.25	304.1	303.66	302.88	303.28	304.06	303.95	303.61	302.85	302.27	303.38	303.1	302.15	303.39	302.73	302.2	302.96	302.73	302.21	302.43	302.87	304.66	303.78	301.76
314.08	313.63	311.58	312.86	311.53	314.66	313.33	313.31	313.23	313.56	312.69	314.73	313.67	313.76	312	313.58	313.46	313.05	311.92	313.03	312.57	313.83	313.57	312.89	312.18	314.1	312.51	311.93	312.43	313.56	312.33	313.78	312.47	311.8	312.49	312.66	311.98	312.46	313.75	313.9	313.99	314.33	313.05	312.73	312.49	313.48	313.68	312.06	312.97	312.34
308.27	305.87	307.61	306.48	307.55	306.9	307.2	307.3	307.73	307.93	307.68	307.64	308.01	306.39	306.74	306.35	307.09	307.51	307.43	307.79	307.19	307.29	305.86	307.32	307.65	307.04	308.06	306.96	307.08	306.81	306.49	307.54	307.25	308.64	308.48	308.13	306.78	307.08	308.24	306.47	308.03	307.56	306.1	307.17	307.9	307.31	306.61	307.48	307.4	307.7
313.53	313.98	313.35	312.85	313.94	312.14	313.95	312.17	313.27	313.14	312.39	313.47	313.67	313.11	312.21	313.02	314.02	313.2	313.01	313.39	314.29	312.89	312.27	313.54	314.11	313.07	312.95	313.03	314.25	313.2	314.5	312.32	313.65	313.31	313.81	313.52	312.8	312.97	312.7	312.87	313.58	314.37	313.89	313.27	314.18	314.05	313.75	313.22	312.21	313.66
294.18	295.65	294.99	294.5	295.09	294.47	293.74	293.44	293.52	293.87	294.86	294.02	292.77	296.51	294.05	293.47	294.11	294.76	294.71	293.44	293.67	294.72	293.13	294.81	294.24	295.87	293.51	293.03	293.76	295.67	295.33	294.13	293.95	293.44	294.17	293.76	293.6	293.21	293.15	293.65	293.65	295	294.44	295.56	294.54	293.11	295.08	293.67	294.43	294.45
312.78	314.22	314.63	313.05	314.12	314.98	313.56	312.03	313.63	314.05	313.16	313.85	314.36	313.7	314.21	313.23	312.23	312.47	313.71	312.8	314.49	312.89	314.75	314.31	313.03	314.01	314.7	314.81	315.41	313.34	313.87	314.45	313.44	313.34	313.62	313.75	314.99	312.5	313.75	314.02	313.63	314.16	314.08	314.01	314.12	314.25	313.16	313.74	312.89	313.05
302.6	305.19	303.57	303.67	302.32	303.35	302.63	304.01	302.99	302.91	304.38	303.26	303.79	304.91	303.67	304.29	305.06	303.95	303.61	303.13	303.67	303.59	304.67	303.26	303.34	302.66	303.46	303.21	303.28	303.43	302.23	302.91	303.49	304.17	303.65	304.43	303.98	303.81	303.05	304.09	303.46	303.91	303.38	303.7	303.59	303.29	303.6	304.27	302.86	304.64
314.17	314.06	314.86	314.23	314.77	314.66	315.05	313.83	313.75	313.99	314.45	314.71	315.42	314.46	315.56	315.62	315.97	314.48	315.7	315.43	314.66	316.69	314.5	315.59	314.64	314.3	314.61	315.35	314.33	316.69	314.75	316.26	315.51	314.51	314.78	315.31	314.6	313.81	313.69	314.47	314.47	314.46	314.37	316.69	315.49	314.98	314.58	314.69	314.49	314.98
314.25	315.61	314.65	313.74	314.77	314.81	315.53	315.05	314.44	315.89	314.38	314.87	314.8	313.97	314.89	315.3	315.65	314.47	315.32	315.99	315.7	315.25	314.57	315.55	314.54	314.02	315.87	314.16	315.11	313.31	314.89	314.62	314.09	315.28	314.21	313.76	314.8	314.52	314.65	314.48	314.97	314.3	315.04	315.04	314.42	314.48	313.78	315.7	314.55	316.53
327.49	327.89	328.07	327.87	326.78	326.83	326.99	328.76	328.52	328	327.85	326.52	326.71	326.99	329.19	327.41	328.28	327.04	328.02	327.49	327.81	327.6	328.91	326.88	329.21	327.29	328.1	327.87	328.37	328.22	327.47	327.86	327.05	328.07	328.09	327.58	327.61	327.31	328.4	326.65	329.24	326.46	327.33	327.5	327.92	327.17	327.22	328.09	328.51	328.17
306.95	306.89	305.88	305.32	307.6	305.68	306.66	307.06	306.56	307.19	305.77	306.3	307.28	306.95	305.5	306.24	306.73	307.27	306.85	308.27	306.09	306.26	305.61	308.4	306.93	307.42	307.12	305.58	306.16	305.79	306.12	306.23	306.69	308.02	306.13	306.67	307.7	307.1	305.21	306.74	306.06	306.58	307.08	305.81	307.11	306.86	307.13	307.4	306.84	306.44
313.73	313.74	313.79	314.53	316.01	315.4	315.63	313.82	314.23	313.7	315.16	314.88	315.37	313.42	314.91	313.99	315.05	315.35	315.21	315.57	314.28	315.18	314.46	316.67	314.89	314.54	315.41	315.61	314.99	313.97	315.09	314.85	314.68	315.19	314.68	315.24	314.74	313.5	315.16	314.77	314.38	314.25	314.05	313.87	314.3	314.95	314.67	314.43	315.69	314.27
314.97	315.05	314.94	314.34	314.48	313.98	315.47	314.64	315.51	316.11	314.87	314.79	313.74	314.68	314.47	314.26	315.03	314.5	314.03	315.27	313.79	314.72	315.7	314.09	314.49	314.92	315.22	315.59	314.48	316.35	314.68	314.53	314.67	314.94	313.85	314.17	314.61	314.6	313.82	315.69	316.07	315.45	315.68	315.14	315.32	314.41	315.72	315.31	314.17	315.08
308.02	309.23	307.95	308.98	308.07	310.02	309.21	308.96	309.87	308.34	307.93	308.77	308.53	309.58	307.76	309.07	307.19	308.29	309.01	308.78	308.9	308.46	309.27	309.74	309.65	308.41	309.18	308.23	308.95	307.93	310.01	309	308.61	308.46	308.79	308.99	309.67	308.59	309.6	307.49	309.33	308.36	307.52	309.39	308.77	308.04	308.86	309.01	308.3	308.25
328.8	327.37	327.99	326.69	327.89	327.96	327.54	327.29	327.46	326.88	328.36	327.02	327.45	327.25	328.84	327.94	327.74	328.16	327.42	327.95	326.94	327.29	328.58	326.98	327.33	326.52	329.28	327.47	327.65	326.97	326.52	327.57	328.17	326.78	328.44	327.88	327.99	328.07	327.17	326.48	326.13	326.86	328.11	328.87	327.66	327.18	327.96	327.42	328.48	326.82
304.17	303.97	304.18	303.94	303.33	302.94	302.48	303.51	303.03	302.47	302.28	303.34	303.1	303.16	304.11	303.54	304.22	302.63	303.61	304.14	304.39	304.02	303.13	304.27	303.48	304.58	303.11	303.69	302.8	303.6	303.91	302.54	302.99	303.45	304.13	303.73	304.24	303.97	304.16	302.52	304.02	303.6	303.4	303.37	303.2	304.08	303.11	303.86	302.78	303.56
306.59	305.88	305.65	306.45	306.19	307.53	306.08	304.58	305.98	306.31	306.1	306.27	305.8	305.44	306.38	307.08	306.43	306.67	306.58	305.39	305.97	307.47	306.15	306.98	305.7	305.33	307.24	306.07	305.9	306.52	305.81	307.65	306.65	305.22	305.75	305.88	306.88	305.64	305.47	304.79	306.59	305.35	305.47	306.44	306.14	306.53	306.07	306.32	306.61	305.75
305	304.87	304.5	305.01	305.31	304.39	305.42	304.68	305.43	305.58	304.97	304.88	304.19	303.9	304.31	306.23	305.22	304.63	304.83	305.22	304.83	304.61	305.06	305.45	305.55	306.29	306.09	305.69	305.09	304.19	305.01	305.05	304.56	305.31	305.13	304.58	304.77	304.86	304.29	303.81	306.2	305.52	304.17	304.6	304.28	304.17	304.78	305.44	305.08	304.34
303.49	302.75	303.7	301.98	303.25	303.73	303.36	302.97	303.37	302.25	302.81	302.48	302.49	302.39	303.03	303.84	302.97	301.16	301.47	302.43	302.54	303.48	302.92	303.01	302.17	303.82	303.24	302.84	303.64	302.36	302.09	302.28	302.48	303.01	301.73	303.47	302.41	302.2	302.61	303.03	303.52	302.94	302.37	303.18	303.83	302.78	302.81	303.35	302.25	301.93
311.86	311.32	312.14	312.08	311.07	311.19	310.9	311.99	311.42	311.39	310.85	311.34	310.46	311.21	312.07	311.61	311.66	312.2	311.16	312.39	311.91	311.38	312.39	312.19	311.42	311.23	312.91	310.55	312.39	311.98	312.09	312.34	311.61	312.54	311.19	310.76	311.42	311.43	311.79	311.29	312.62	310.27	311.59	311.22	310.18	311.97	311.31	312.16	310.93	311.04
327.13	328.37	326.88	327.89	326.21	327.78	325.49	326.59	327.71	325.87	326.11	326.76	328.1	326.33	327.01	327.5	326.69	327.15	327.36	327.12	326.96	326.24	326.23	327.84	326.72	327.28	327.6	327.71	325.74	327.23	326.65	325.47	326.98	324.52	325.85	326.5	326.62	325.52	326.85	328.9	328.14	326.09	327.49	327.17	326.23	326.5	326.83	326.78	326.72	328.68
301.87	302.21	303.13	302.88	302.35	302.8	302.6	302.97	302.1	301.25	304.12	302.57	302.89	303.1	302.46	302.76	301.45	302.61	302.73	302.26	303.07	303.41	303.78	302.78	303.61	302.77	302.12	302.67	303.55	302.06	303.03	301.83	301.88	302.88	302.47	301.71	301.67	302.87	301.81	302.37	301.21	302.74	301.44	303.18	302.38	302.04	302.39	302.5	303.35	302.27
300.15	299.98	300.69	299.23	300.47	299.99	299.93	300.56	300.55	299.31	300.25	299.66	300.16	300.04	299.82	299.22	299.63	299.5	299.6	298.55	300.74	299.91	300.79	299.92	299.94	300.52	299.9	299.67	300.02	301.41	300.78	299.9	299.96	300.46	300.15	300.09	299.87	301.54	299.17	299.41	300.15	298.97	299.57	299.55	299.77	300.32	300.03	298.59	300.85	300.23
311.86	309.46	309.62	309.56	310.18	311.25	308.81	311.1	311.09	310.14	310.39	310.86	309.78	310.52	310.14	309.49	311.43	310	311.48	310.29	309.98	310.4	311.24	309.97	311.18	310.55	309.91	309.87	309.54	310.94	311.85	310.24	311.23	310.27	310.23	310.91	309.98	309.68	311.7	310.68	311.39	310.44	310.39	310.95	309.55	309.73	310.39	310.3	310.05	311.03
315.37	315.5	316.43	315.1	316.24	315.9	316.69	315.16	315.27	314.88	315.65	316.72	315.35	316.18	315.78	315.46	316.27	315.32	315.53	315.58	316.23	316.17	316.39	316.58	314.64	315.38	316.63	316.07	315.78	316.12	315.7	315.99	315.71	313.97	315.01	316.59	314.66	315.85	315.73	316.02	315.64	315.5	315.22	316.34	316.57	315.01	316.36	315.98	317.36	314.29
316.29	317.4	317.95	318.1	316.91	316.44	318.22	316.73	317.62	317.29	316.89	317.26	317.25	316.71	316.87	316.56	317.47	317.94	317.51	316.44	317.28	317.95	316.56	316.56	316.46	317.37	317.6	319.01	316.72	317.81	316.2	317.63	317.9	316.25	317.61	318.3	318.08	317.07	318.11	317.56	316.84	316.12	316.3	317.31	317.3	317.06	316.76	316.15	317.49	317.58
304.43	306.51	305.27	306.55	306.61	304.93	306.06	305.69	305.32	306.99	305.43	305.87	304.63	305.21	305.16	305.84	305.09	305.45	305.75	305.45	306.62	304.76	305.86	305.89	305.33	304.97	305.75	305.42	305.45	304.82	304.78	305.55	306.09	305.43	306.08	304.52	305.91	305.72	304.47	305.19	305.85	305.48	305.51	304.51	304.86	304.78	305.09	306.15	305.54	304.85
307.5	305.72	306.57	306.78	306.42	305.36	304.95	306.61	307.62	306.37	305.53	306.43	306.62	305.46	304.82	306.43	306.9	306.5	305.93	307.31	306.92	305.37	305.89	305.08	306.93	307.27	307.55	305.5	305.53	307.33	306.39	305.89	305.58	306.72	306.12	305.59	306.16	306.44	306.91	305.22	307.06	305.26	306.72	306.75	305.5	307.35	304.87	305.97	304.8	306.74
310.95	312.08	311.35	312.09	312.41	311.28	310.97	311.68	312.66	310.94	311.3	312.11	311.64	311.49	311.73	312.29	310.28	310.57	310.96	310.79	310.09	311.91	310.6	310.66	311.87	309.7	312.57	311.28	310.3	311.35	311.53	311.88	312.7	311.7	311.1	312.6	311.43	310.57	310.32	311.46	311.57	311.94	313.33	310.79	312.02	312.04	311.26	311.66	311.62	311.58
310.88	310.97	311.04	310.7	311.53	312	311.62	310.68	310.66	311.33	310.95	311.84	311.28	311.47	310.51	310.64	310.23	310.87	310.72	309.55	311.27	311.53	311.08	310.38	311.53	311	312.27	310.54	309.76	310.91	311.92	310.27	309.43	310.34	310.91	310.23	310.1	310.5	311.19	310.98	311.17	311.09	310.85	310.42	309.84	311.05	311.47	310.95	310.6	311.61
312.14	313.05	312.23	311.55	313.28	312.42	311.61	312.2	312.98	313.23	312.76	311.6	312.92	311.34	311.87	312.24	311.71	312.32	311.73	311.66	312.18	314.67	311.22	314.02	313.49	313.32	312.24	312.42	313.14	312.81	311.21	313.54	312.51	312.84	310.89	312.85	313.09	312.59	312.1	312.64	312.87	311.46	312.66	311.9	312.32	312.22	312.46	314.28	311.87	311.38
294.17	294.86	293.92	293.8	293.73	294.2	294.45	293.43	294.78	295.57	294.57	294.89	294.63	294.77	293.49	293.43	294.92	293.91	294.32	294.37	293.91	294.4	294.12	294.81	293.82	294.78	294.64	294.05	295.49	293.29	293.07	294.52	294.02	293.39	294.18	294.53	294.59	294.08	293.82	293.7	293.81	293.41	294.64	294.15	293.59	294.49	294.35	294	294.57	294.58
303.04	303.3	303.45	302.17	303.03	302.89	302.31	302.72	302.87	302.79	301.58	302.34	303.92	302.91	302.97	302.94	302	302.51	302.23	302.36	303.62	302.69	303.38	303.69	303.65	303.02	304.17	302.76	302.38	302.27	303.55	303.92	302.61	302.59	303.08	302.59	303.11	303.56	302.65	303.43	302.4	303.22	302	302.9	304.51	303.04	303.35	301.17	303.23	302.59
306.11	306	306.71	305.46	306.79	306.86	306.69	306.35	307.38	306.96	306.28	305.91	305.47	304.18	305.52	304.87	305.31	305.45	306.59	305.86	306.41	305.57	306.14	306.96	306.68	306.49	305.75	306.67	305.71	306.83	306.52	306.97	305.86	306.73	305.99	305.62	306.69	305.28	305.75	305.57	306.69	305.84	307.56	306.01	306.55	305.73	307.33	305.79	306.95	305.74
304.17	302.99	303.93	303.5	303.84	302.89	303.77	304.2	301.98	304.06	302.46	303.01	302.14	303.53	303.39	301.38	303.32	303.58	304.37	303.82	303.71	303.96	303.06	303.14	303.28	303.45	302.89	302.9	302.58	303.17	303.7	302.36	304.07	304.37	303.33	303.32	303.86	303.18	303.99	304.14	303.53	302.87	304.01	303.15	303.63	303.87	303.11	303.89	303.53	303.39
325.08	326.37	326.3	325.24	325.32	324.49	325.2	324.98	325.2	325.14	324.99	326.01	325.5	324.26	325.19	325.96	326.22	325.68	326.94	325.19	327.78	326.29	324.89	325.65	324.88	324.2	327.17	324.78	325.38	325.38	324.87	324.74	324.3	326.44	325.42	324.23	324.06	325.32	325.36	323.92	325.07	325.46	325.57	324.22	325.62	324.66	325.88	325.26	326.34	325.42
305.9	306.26	306.97	305.92	306.45	306.13	306.83	305.66	305.47	305.89	306.01	307.33	306.2	305.38	305.22	306.26	305.48	305.14	306.29	306.57	305.82	306.56	305.9	305.55	306	306.11	306.55	306.22	305.61	305.61	305.96	305.2	306.14	305.54	306.79	306.12	306.59	305.7	306.47	306.29	306.59	305.27	305.55	305.89	305.79	306.74	307.16	304.6	306.7	305.64
299.7	299.69	301	299.49	300.28	300.36	299.2	300.74	300.19	299.19	300.57	299.86	300.35	298.94	301.13	300.37	299.8	299.9	298.78	300.3	299.49	299.78	300.5	300.6	300.15	299.93	300.49	300.22	300.36	299.94	299.96	300.5	299.51	300.69	300.84	300.66	300.72	300.16	298.89	299.19	301.4	300.43	300.42	300.33	298.69	300.74	299.4	300.53	300.09	301.11
305.79	306.27	304.58	305.38	305.56	304.13	305.55	305.77	304.98	306.6	305.44	306.45	304.89	305.4	306.26	305.19	303.81	305.01	305.11	305.35	305.92	305.32	304.36	304.87	305.18	305.13	305.47	306.11	304.8	304.61	304.12	304.17	305.7	304.88	304.25	305.63	306.01	305.09	305.92	305.1	305.52	306.52	303.86	306.27	305.33	305	305.49	305.9	306.13	305.82
313.75	313.58	313.41	312.84	312.63	312.64	312.72	312.13	312.23	311.75	312.9	314.1	313.42	313.1	312.16	311.75	313.07	312.57	313.53	313.37	311.87	312.41	312.33	312.09	312.36	311.86	313.02	312.98	313.15	311.92	311.69	313.11	312.88	313.11	311.92	312.1	313.15	311.87	313.41	312.61	311.92	311.37	311.66	311.89	312.67	312.62	313.87	312.79	312.96	313.6
313.88	311.88	312.49	311.67	311.24	311.55	311.66	312.9	311.83	312.37	312.57	312.42	312.47	311.49	312.19	311.77	313.26	312.05	311.68	311.02	311.75	312.15	311.99	311.89	313.29	311.19	312.06	311.94	313.2	312.39	313.05	312.58	312.74	311.32	312.3	312.41	310.89	311.83	312.29	312.67	311.13	313.44	312.46	312.45	311.34	312.15	311.36	311.32	311	311.94
311.72	311.72	311.71	313.14	312.65	312.09	311.84	312.22	311.3	311.19	311.34	313.45	312.39	313.17	312.45	311.68	312.13	312.44	311.84	313.78	311.7	312.59	313.42	312.76	312.3	312.96	311.79	313.18	311.54	312.15	311.88	311.19	312.74	313.56	313.18	311.95	311.72	312.41	313.95	313.14	311.76	312.01	312.36	311.76	312.21	312.28	311.75	312.78	310.43	312.45
294.46	293.3	294.37	295.01	292.87	293.58	294.65	294.02	293.15	294.13	294.42	295.04	293.82	293.19	294.02	295.68	293.1	295	294.93	293.51	293.14	293.83	294.16	294.68	294.27	294.31	293.13	294.64	294.74	295.32	293.21	294.54	293.98	294.6	294.71	295.87	294.47	293.34	294.75	293	293.6	295.22	295.57	294.56	294.26	294.52	294.75	294.69	294.59	294.8
304.78	304.22	304.43	304.07	305.19	304.15	303.89	303.58	303.91	304.55	303.64	304.51	304.54	305.68	304.14	305	303.75	305	305.52	303.78	304.52	305.04	303.82	306.44	304.01	305.34	301.72	304.21	303.75	304.2	304.86	303.94	305.29	304.67	304.64	304.47	303.41	304.89	303.87	304.53	305.07	304.69	304.69	304.63	304.69	304.51	304.57	303.73	303.51	305.01
316.79	315.75	315.9	314.77	315.13	314.34	314.75	315.56	314.37	315.75	314.4	314.86	316.11	314.44	314.47	315.44	313.05	314.13	313.99	315.29	315.89	315.51	315.27	315.05	314.89	315.16	316.37	315.09	315.37	314.96	315.61	313.94	314.74	315.82	315.24	313.69	315.06	314.94	314.92	315.66	314.4	315.06	316.39	314.37	314.39	315.36	314.7	313.9	314.96	314.96
325.12	323.68	325.26	325.24	326.2	325.24	326.47	325.8	325.14	325.23	324.98	324.56	324.43	325.55	325.17	324.3	325.55	324.27	325.25	326.35	324.87	324.24	325.17	326.39	325	325.54	324.44	325.35	325.3	326.29	325.99	324.2	325.51	325.23	326.52	326.04	324.23	324.67	326.1	325.52	325.41	325.31	325.02	325.54	324.86	324.49	326.04	324.3	324.34	325.75
294.21	294.5	292.78	293.51	293.87	294.75	292.84	292.92	293.57	294.41	294.06	293.82	294	294.22	294.73	294.16	293.67	293.5	293.28	293.47	294.3	292.62	294.06	293.51	294.55	293.56	293.7	295.02	295.48	294.03	293.5	294.42	295.27	293.61	293.82	292.91	294.83	293.57	294.39	295.51	294.64	293.53	294.52	293.7	295.45	294.73	294.58	293.98	293.39	293.67
303.99	303.96	303.97	302.55	303.22	303.22	302.34	304.6	304.2	303.97	303.23	304.71	304.9	303.06	303.8	304.01	303.72	304.34	303.86	304.33	303.75	304.74	303.68	303.96	302.9	303.14	303.98	304.39	304.34	302.74	302.89	303.34	303.3	303.71	304.19	304.84	303.27	303.57	304.03	304.6	304.1	304.85	304.11	304.81	303.23	303.32	304.06	304.49	303.47	303.41
300.54	299.24	299.17	300.82	300.06	299.46	300.79	299.35	300.24	300.28	298.54	299.89	300.35	300.68	300.88	300.72	300.67	300.07	300.36	300.36	299.52	299.83	300.07	300.2	300.72	300.34	300.64	299.11	300.5	299.71	299.91	299.53	298.68	299.69	301.01	300.37	299.42	298.67	301.01	299.81	300.35	299.08	299.82	298.68	300.47	301.11	300.32	298.96	299.92	300.81
307.91	308.48	308.7	309.64	308.62	308.21	308.89	309.63	310.15	308.03	308.82	310.05	309.14	307.98	308.46	308.67	308.31	308.46	309.27	307.35	308.06	309.78	309.57	308.21	309.1	309.17	308.99	308.14	308.37	308.2	309.76	308.46	309.18	308.89	309.04	310.32	309.31	309.31	308.88	309.77	308.93	309.12	308.1	308.88	308.75	308.54	307.38	309.45	308.55	308.35
302.35	303.4	303.02	304.2	303.34	303.76	304.18	304.19	303.52	303.64	302.91	305.2	304.27	303.7	303.45	304.14	302.53	303.8	303.43	302.56	302.82	302.92	304.07	303.46	304.31	303.82	304.53	303.08	303.68	303.12	303.38	303.32	305.51	302.92	303.88	303.35	304.02	302.76	302.99	304.69	303.4	303.36	302.9	303.36	303.31	303.81	303.33	303.79	304.87	303.1
293.46	294.07	294.51	292.56	294.9	293.9	293.53	293.22	293.85	295.12	293.38	294.01	293.8	294.73	293.56	293.09	293.5	292.89	293.92	291.93	292.98	295	293.91	293.78	294.14	293.62	295.46	293.16	293.56	293.37	293.49	294.58	294.48	294.52	294.11	296.12	294.7	293.83	294.15	293.45	293.11	292.95	292.03	293.81	292.37	294.06	294.04	293.97	293.5	293.04
314.29	312	312.94	313.33	313.22	312.95	312.65	313.18	312.66	313.97	314.81	313.95	312.96	312.7	313.34	312.83	312.24	313.97	313.62	313.35	312.61	313.1	312.83	312.1	312.28	312.63	312.72	313.54	312.23	313.82	314.26	312.72	313.99	313.51	313.22	312.9	312.87	311.51	313.45	312.06	312.66	313.02	312.69	312.8	312.51	314.42	312.9	311.89	312.79	314.25
326.35	328.11	326.04	327.55	326.79	327.64	327.28	327.07	325.67	325.5	325.36	327.09	326.09	327.01	327.03	327.58	327.36	326.51	327.95	327.69	327.26	326.31	327.8	328.08	326.08	327.64	328.28	327.07	325.71	327.13	325.88	326.34	327.1	325.86	328.25	326.78	326.93	326.9	327.03	326.72	326.16	325.93	326.12	327.07	326.5	326.08	327.93	327.39	326.55	327.01
305.24	304.54	305.9	303.97	304.9	305.04	306.39	305.27	305.87	304.46	303.79	305.06	305.56	304.04	306.4	304.35	304.21	304.52	305.32	305.32	305.67	304.77	305.58	305.76	305.73	306.61	304.23	305.08	305.44	305.69	303.92	303.63	305.01	305.27	305.12	305.5	305.03	304.73	305.81	304.9	303.9	305.06	305.28	305.03	304.64	305.84	306.66	306.65	304.86	303.98
315.81	315.07	315.23	315.36	313.77	314.12	316.15	313.94	314.87	316.73	316.17	314.6	315.75	315.66	315.55	315.28	316.67	315.83	315.25	314.53	315.83	315.17	315.85	316.64	316.13	315.46	316.26	315.47	315.56	314.74	314.96	316.24	316.35	314.48	314.48	314.77	314.98	315.75	315.53	315.15	315.5	314.16	315.2	317.23	316.65	315.56	316.33	315.93	315.21	316.04
300.35	300.29	300.24	301.26	300.87	300.1	300.64	300.14	300.96	301.62	300.9	302.33	300.02	301.04	300.99	301.08	301.86	300.55	301.6	301.74	302.11	300.57	301.74	302.44	301.75	299.98	301.69	301.11	300.52	301.77	301.32	301.22	301.29	300.79	300.72	301.04	301.18	300.57	301.4	300.44	301.14	300.09	301.19	300.57	301.29	302.19	299.68	299.83	301.02	301.18
316.51	315.34	315.43	316.17	313.75	314.58	314.55	315.52	315.3	314.28	314.21	314.29	314.15	314.43	314.4	315.63	314.66	314.94	316.55	314.36	315.7	314.29	315.55	313.88	314.74	315.94	314.64	315.25	315.31	316.3	316.78	316.11	314.25	314.62	315.66	313.51	314.3	313.82	315.16	314.22	315.97	313.61	314.42	314.54	314.3	315.21	314.29	315.4	314.2	315.57
313.35	312.44	312.3	312.42	312.52	312.49	313.51	312.37	312.62	313.45	312.34	313.79	312.8	312.32	313.76	313.34	313.31	312.34	312.36	312.23	313.52	313.66	313.24	312.46	313.21	313.44	313.25	312.84	313.46	313.82	311.81	311.81	311.46	313.33	312.43	313.36	313.48	312.4	313.42	313.71	312.88	312.8	312.32	312.89	313.55	312.09	313.32	314.57	313.69	313.52
305.86	304.91	304.72	304.98	306.12	305.5	306.27	307.31	306.53	305.79	304.74	305.4	305.36	305.69	306.44	305.12	305.51	305.09	305.92	305.02	305.33	305.83	304.98	305.28	305.68	305.44	305.61	304.97	305.89	305.73	305.71	304.94	305.85	306.14	306	305.63	306.11	305.48	304.75	305.74	305.82	306.99	306.05	305.27	306.26	306.23	306.42	306.24	305.62	305.18
312.83	314.08	312.84	313.13	311.57	312.32	312.9	313.8	313.02	313.85	313.31	313.6	313.32	313.37	314.11	313.04	313.6	313.88	312.43	313.44	312.63	312.75	313.22	313.54	313.02	313.38	312.35	313.9	313.05	314.33	312.67	312.81	314.35	313.87	313.8	313.56	312.89	313.68	313.12	313.77	312.82	313.82	313.21	312.95	313.28	312.23	313.61	312.71	313.7	312.6
294.26	293.88	294.56	293.94	292.13	293.4	293.02	294.18	294.12	293.82	293.89	295.18	293.88	294	293.53	293.73	295.23	294.69	294.89	293.46	294.03	292.85	294.22	293.92	293.3	293.86	294.67	294.81	292.76	293.25	293.41	293.03	293.58	293.06	294.44	294.15	294.31	293.36	294.46	294.4	295.05	293.65	294.33	294.29	293.07	293.58	293.3	294.9	292.61	294.57
294.21	294.62	294.38	292.14	294.36	294.63	293.84	294.53	294.46	295.88	294.25	294.01	294.37	293.67	295.5	294	294.65	293.54	294.62	293.68	294.71	293.6	294.19	294.67	294.14	294.2	292.82	293.3	294.75	292.97	293.86	292.72	294.66	294.49	294.18	294.39	293.78	294.07	294.3	293.45	295.02	293.52	292.23	293.1	294.39	292.81	294.02	293.47	294.22	292.88
303.45	303.6	302.73	303.42	303.07	301.88	301.91	302.87	302.46	301.47	301.95	302.68	302.88	302.7	301.69	301.41	301.28	301.87	302.35	301.07	303.56	301.8	301.98	302.29	303.08	302.78	302.16	301.74	302.91	302.91	303.09	301.88	302.67	302.21	302.06	302.53	302.62	302.64	301.69	300.92	303.18	301.56	303.83	301.87	303.73	301.52	300.98	303.08	302.25	302.94
314.77	315.19	315.29	313.68	314.4	315.15	313.8	314.77	315.11	313.76	314.75	314.37	314.11	314.85	315.29	314.18	314.28	314.85	314.41	315.1	315.14	315.47	314.06	315.21	314.88	314.36	314.72	314.16	314.01	315.05	313.93	314.27	314.4	314.7	313.9	314.23	313.34	316.21	316.17	315.06	316.28	315.18	314.3	314.45	314.68	314.53	314.41	314.1	315.22	313.92
305.8	306.94	305.93	305.99	304.66	304.48	305.11	305.43	304.32	304.81	305.3	306.99	304.34	304.94	306.16	304.78	305.33	305.78	305.6	305.31	305.61	303.49	304.82	306.41	304.81	304.75	305.25	305.62	305.27	305.41	305.31	305.17	305.3	306.62	305.33	305.96	305.62	305.85	305.61	305.67	304.2	305.76	305.1	305.56	303.41	305.39	306.09	305.44	305.53	303.82
304.2	305.34	305.14	305.11	305.12	305.38	306.52	305.43	303.89	305.78	304.49	304.13	304.55	304.71	305.92	305.72	305.04	305.22	305.73	306.23	304.67	304.48	305.06	305.35	305.34	305.62	305.11	305.21	305.93	304.73	305.67	304.28	304.07	306.74	305.38	305.36	305.53	305.63	305.72	304.39	304.28	305.25	305.71	304.84	305.31	304.08	305.25	306.51	304.42	304.99
324.87	326.45	325.42	325.55	325.33	325.42	324.55	325.19	325.65	325.21	324.49	324.95	325.1	324.85	325.25	325.66	324.51	326.97	325.56	325.5	325.8	324.69	324.07	324.68	324.78	324.44	325.88	325.23	325.29	325.23	325.41	324.59	325.9	326.12	325.03	325.24	325.05	324.68	326.09	326.94	325.29	324.68	325.77	326.58	324.83	325.78	325.88	324.3	325.8	324.13
305.66	306.87	305.49	306.62	305.64	304.87	305.67	305.87	307.39	306.48	306.17	306.91	305.79	305.79	305.31	306.23	306.5	306.49	305.24	305.94	307.26	306.01	305.87	306.26	306.23	306.67	306.36	306.99	303.77	305.99	305.91	306.18	306.48	306.89	306.64	305.82	307.29	305.69	307.36	305.65	306.32	305.94	306.58	306.54	307.72	305.47	306.28	305.96	306.56	305.43
312.47	313.57	312.82	312.29	312.52	313.21	312.61	312.55	312.92	313.54	312.46	313.69	312.33	313.36	312.56	313.56	312.5	313.49	313.18	313.18	312.66	312.71	312.58	313.54	313.59	313.11	313.13	313.72	313.95	314.16	313.71	313.86	313.11	313.26	313.84	313.96	311.95	312.39	313.95	312.81	313.13	312.81	312.09	312.9	311.84	312.69	313.17	313.44	313.16	313.39
304.32	303.62	304.98	304.29	303.44	303.73	303.2	303.3	303.48	304.26	303.45	304.6	302.66	304.03	302.61	304.1	304.26	303.44	303.55	304.18	303.56	303.69	304.23	302.84	304.49	303.85	303.73	302.91	304.39	304.13	304.12	303.44	303.7	302.76	302.79	303.18	303.46	302.94	302.97	303.65	303.17	304.01	303.28	304.14	304.05	304.55	304.45	303.35	303.56	303.94
305.07	304.45	304.65	305.68	305.48	304.22	305.13	304.47	304.95	305	305.87	304.03	303.84	304.87	304.14	305.01	304.38	304.38	303.38	304.25	303.8	302.8	303.69	304.51	306.32	303.47	303.26	302.81	304.89	305.28	303.44	303.3	304.66	304.19	303.87	303.82	303.72	304.51	304.98	304.19	303.99	304.39	303.98	303.46	303.04	304.98	304.58	304.4	305.16	304.3
327.1	326.7	325.51	326.42	327.64	326.95	328.43	327.48	328.53	325.05	326.38	326.88	327.3	326.96	325.74	326.52	327.2	328.43	327.33	326.51	326.66	327.5	328.26	324.71	327.21	327.15	327.55	327.91	326.88	326.73	326.16	326.23	326.46	325.37	327.85	328.74	327.08	326.95	327.65	327.03	327.17	326.93	327.02	327.12	326.59	326.6	326.56	326.11	326.68	326.81
294.94	295.65	295.63	295.62	294.56	296.51	295.7	295.24	294.84	296.02	295.1	295.2	295.46	295.51	295.67	294.72	294.67	295.33	295.51	294.78	295.23	294	294.43	295.78	295.04	294.25	296.26	295.74	295.83	294.8	294.31	294.6	294.94	294.61	294.63	294.66	295.3	295.72	295.03	294.55	294.06	295.19	294.35	295.12	294.12	294.3	294.84	294.61	295.37	294.85
309.32	309.76	308.02	308.51	309.72	309.61	309.59	309.65	309.94	309.97	309.81	308.96	309.31	309.94	309.08	309.01	309.69	310.44	309.4	308.81	309.86	309.86	309.73	309.33	309.23	308.81	310.24	309.81	310.86	310.18	309.58	310.06	310.2	310.13	309.92	310.21	308.51	308.57	309.98	309.5	309.45	308.83	310.54	310.34	308.35	310.61	310.01	308.93	309.73	310.32
307.08	306.66	307.98	306.87	307.49	307.73	307.95	306.52	306.57	308.52	306.94	305.81	307.99	308.28	307.69	307.8	306.78	307.57	306.62	307.24	307.59	306.53	306.83	306.57	308	309.06	306.5	307.02	305.84	307.37	306.28	307.54	308.25	307.2	308.5	306.47	306.89	306.64	308.59	306.81	307.95	307.28	308.42	308.17	306.92	306.48	307.48	308.25	307.32	306.46
318.24	319.34	318.35	318.31	318.36	318.82	318.09	319.18	318.89	317.47	318.16	319.65	317.98	317.67	318.72	318.35	318.15	317.82	318.12	318.11	319.1	319.8	319.13	317.41	319.48	318.96	320.58	317.33	319.98	317.9	318.68	319.3	318.15	317.9	318.37	318.88	318.07	319.3	317.44	319.08	318.83	318.24	319	318.15	319.21	318.08	318.76	318.59	318.98	317.53
303.38	302.02	301.96	301.97	301.69	301.56	301.92	301.94	303.14	301.53	302.56	302.4	302.69	301.71	301.69	301.05	301.97	301.59	301.79	302.46	301.81	303.12	302.57	302.8	302.97	302.35	302.85	302.07	302.9	301.19	301.77	302.29	301.65	303.46	302.55	302.34	303.08	301.87	303.73	302.65	301.07	302.35	301.56	302.96	301.86	302.16	303.63	303.19	303.43	302.9
308.03	307.88	309.2	309.09	308.25	308.51	308.6	309.82	307.76	308.58	308.5	310.26	309.16	308.56	309.23	308.22	309.06	308.48	309.34	308.97	309.22	308.75	309.26	308.28	308.23	309.19	309.08	310.42	308.78	309.1	309.56	309.26	307.52	309.25	309.48	307.79	309.6	309.06	308.83	309.3	308.25	309.52	309.47	308.83	309.14	308.89	308.67	309.4	309.01	309.17
310.03	308.85	309.33	308.8	308.75	308.44	309.57	309.64	309.1	309.59	308.71	309.14	308.05	308.96	310.04	309.9	308.91	308.76	309.44	309.62	308.79	309.01	309.02	309.89	309.52	308.9	308.8	310.3	308.56	308.47	308.6	308.92	309.21	308.47	309.19	309.46	308.64	309.52	309.35	309.21	309.14	308.61	309.13	308.9	307.9	309.92	308.86	307.66	308.12	307.9
306.33	306.97	306.77	306.56	307.89	307.41	307.5	307.71	308.01	307.2	307.74	306.66	305.87	306.13	307.79	307.45	307.41	307.09	307.79	308.37	307.45	306.33	307.29	307.46	307.59	307.73	307.78	307.35	306.61	306.78	307.06	307.22	307.13	307.77	308.29	306.7	306.99	306.48	306.11	306.81	306.09	306.64	306.76	306.47	307.01	307.28	306.26	307.04	307.35	307.2
326.93	328.55	327.86	329.02	328.04	328.83	328.69	328.93	328.87	328.4	329.87	327.63	328.51	328.14	328.09	327.94	327.59	328.47	328.47	328.42	328.76	329.18	329.92	329.2	328.73	329.09	329.31	329.07	327.83	328.26	327.43	328.68	328.9	328.92	328.29	327.94	328.8	328.03	328.16	328.68	328.25	329.16	329.1	328.82	329.19	329.7	327.19	328.9	329.18	329.62
311.79	314.37	312.61	313.46	312.82	313.02	313.7	313.14	313.47	311.93	312.33	313.7	312.98	312.76	312.21	313.14	312.45	313.39	313.64	313.69	314.1	313.9	312.87	313.88	315.41	313.38	313.18	313.34	311.73	312.83	313.26	313.48	314.44	313.12	312.04	313.45	313.28	313.86	313.38	313.06	314.02	313.17	312.37	313.99	312.14	313	312.6	313.67	314.38	312.84
309.95	309.7	309.65	310.13	309.98	310.11	310.17	310.43	309.66	309.56	310.05	310.11	311.36	309.11	309.82	309.49	310.28	310.08	311.37	309.48	309.89	309.58	309.75	308.98	310.23	310.7	310.53	308.47	308.84	310.36	309.13	310.77	310.18	309.56	309.86	309.38	309.35	310.24	309.79	309.6	311.47	309.25	310.41	308.23	310.19	309.95	309.14	309.05	310.21	309.61
304.92	304.19	304.29	304.16	304.69	303.99	304.75	305.15	304.02	304.47	304.72	305.01	304.56	303.77	304.44	304.15	303.9	304.04	304.59	304.61	304.17	304.46	304.56	303.94	304.52	304.7	304.37	306.04	304.72	304.07	303.71	304.42	304.02	304.89	304.91	304.4	304.77	304.4	304.57	303.89	304.46	304.94	304.14	304.05	304.81	304.8	304.72	304.62	304.36	305.03
303.85	303.97	305.04	304.89	303.58	304.5	303.07	302.95	305.26	304.12	304.67	303.34	305.22	304.52	305.65	304	303.16	306.25	304.48	303.64	304.36	303.74	304.43	303.47	304.95	302.33	303.45	304.88	304.2	303.32	303.65	304.93	305.15	304.08	305.4	304.36	302.83	305.01	305.18	305.31	304.26	304.55	304.81	304.4	304.23	304.3	304.37	303.68	304.33	304.05
311.97	312.22	312.3	313.11	311.33	311.42	312.4	312.11	312.12	312.27	311.46	311.72	312.43	312.35	311.68	312.52	312.01	312.52	311.94	312.49	311.66	312.59	312.12	312.73	312.76	313.04	311.48	311.28	313.08	312.43	312.64	312.64	312.06	312.32	313.24	313.33	311.11	312.36	312.78	311.7	312.68	311.45	311.65	311.91	312.17	311.17	312.68	312.1	311.45	312
303.49	302.32	301.45	302.92	303.46	303.69	302.63	302.04	302.31	302.58	302.3	301.68	302.38	303.35	303.09	303.39	302.7	302.3	301.08	303.06	303.04	301.94	302.58	302.58	301.73	301.42	302.11	301.96	303.48	303.33	301.19	304.34	303.19	302.02	301.74	302.29	303.97	303.02	302.07	303.38	301.85	303.35	302.98	301.99	302.44	301.77	301.57	303.43	303.64	302.36
297.5	296.03	296.65	297.28	297.93	296.82	297.27	295.9	298.37	296.78	297.11	296.55	296.24	296.57	296.71	296.77	296.34	297.24	297.6	296.1	296.98	296.9	296.85	297.8	297.39	297.37	296.8	297.95	296.33	297.47	296.83	296.89	297.75	296.65	296.51	296.14	297.89	298.18	296.45	297.81	295.94	296.66	296.65	296.66	296.33	296.2	296.74	297.64	297.34	296.82
328.57	327.93	327.81	326.36	328.15	327.49	326.8	327.59	327.61	329.11	327.39	327.96	328.32	327.07	326.4	328.93	328.34	328.09	328.38	327	328.43	329.71	328.4	328.85	328.36	327.6	327.88	328.32	328.97	327.8	327.87	327.08	327.9	328.03	328.45	328.49	329.45	326.57	327.84	327.97	327.49	329.01	328.33	328.4	327.29	327.68	327.63	327.1	328.41	327.52
315.27	315.6	312.37	314.47	314.67	313.75	313.37	314.87	314.67	312.34	313.4	313.59	314.11	314.41	314.42	314.24	313.66	312.41	314.6	313.28	312.52	313.97	313.47	313.72	315.29	314.3	314.38	313.37	313.96	312.38	314.27	314.32	313.68	313.7	314.25	314.87	314.16	313.38	314.44	313.69	314.14	313.9	311.81	314.63	313.06	314.12	314.26	313.05	315.01	313.1
317.87	317.36	317.37	316	316.05	319.07	316.89	317.79	317	316.67	317.5	316.62	316.66	318.1	316.82	317.88	317.51	316.81	316.69	316.66	316.7	316.88	317	317.11	316.76	317.34	316.81	317.16	316.67	318.31	317.83	317.05	317.03	316.83	316.87	317.93	316.96	317.65	317.97	317.83	316.13	317.38	317.41	317.33	315.88	317.97	317.56	317.55	316.42	317.6
304.78	304.54	304.51	304.72	305.16	306.24	305.12	305.04	304.39	304.98	304.91	304	303.74	305.1	303.58	304.47	303.91	304.33	305.16	305.78	303.9	304.8	304.39	305.15	303.77	303.89	304.88	304.77	304.37	305.09	304.84	302.54	304.26	305.2	304.75	304.2	304.03	304.33	303.91	303.35	305.16	305.67	305	305.04	304.24	304.11	304.48	304.46	303.8	304.09
318.28	318.3	317.55	318.05	317.43	319.15	318.49	318.69	318.17	317.42	315.6	318.77	317.1	318.27	318.52	318.41	318.48	318.03	318.56	318.24	318.27	317.95	319.14	319.46	317.54	317.13	318.06	317.5	318.38	317.55	318.22	318.24	317.86	318	317.96	319.71	317	317.72	317.84	318.25	318.56	317.6	318.58	319.05	319.06	319.08	318.63	318.46	317.85	317.38
302.26	303.34	303.42	303.47	303.44	302.49	303.39	302.8	302.96	304.15	303.09	302.72	301.24	303.25	303.94	302.27	303.63	305	300.36	302.71	303.34	301.91	303.23	303.37	302.93	303.2	303.01	302.55	303.34	302.75	302.57	302.93	304.16	303.07	302.14	302.46	304.05	303.79	300.97	303.4	303.29	302.04	302.26	302.5	303.21	304.64	304.2	303.17	303.15	302.15
315.35	316.66	317.63	316.67	316.37	315.44	317.59	317.23	317.55	315.2	316.65	316.89	316.33	315.72	316.71	317.22	314.55	316.29	315.49	316.85	316.94	316.91	316.8	315.29	315.45	316.39	316.34	317.12	315.87	316.51	316.46	316.23	316.87	316.18	316.82	317.34	316.02	316.72	316.91	316.49	315.71	316.33	316.65	316.27	316.08	315.28	316.76	316.64	316.37	316.1
303.59	303.81	304.14	304.01	303.8	303.38	302.8	303.82	302.65	303.81	302.66	302.89	302.71	303.76	303.62	303.19	303.56	304.55	304.13	302.74	303.04	304.76	302.43	303.77	303.49	303.26	302.87	305	303.99	303.86	303.96	303.33	302.77	302.71	302.48	301.63	303.18	303.72	303.04	304.72	303.66	302.53	303.33	304.44	303.52	302.69	303.71	302.37	303.56	303.26
305.44	306.3	305.46	304.99	306.92	306.09	306.5	305.98	305.71	304.84	306.07	305.28	306.76	306.24	306.22	306.36	306.94	306.55	306.24	306.91	305.25	306.35	306.71	304.79	305.48	306.5	305.72	306.19	305.88	307.06	306.21	306.94	306.64	306.5	305.67	306.58	305.08	304.75	306.87	306.3	305.58	305.89	304.33	307.08	306.54	306.97	306.02	306.49	307	306.39
310.79	311.08	310.6	309.99	311.19	310.3	310.12	308.9	309.98	310.93	310.29	309.79	309.87	311.1	311.44	310.44	309.71	310.35	310.89	309.58	312.11	309.72	309.86	311.67	310.66	310.73	311.09	311.77	310.55	310.3	310.15	310.53	312.94	311.2	311.3	311.43	310.75	309.92	312.73	312.17	310.32	310.26	309.55	310.39	310.72	311.3	310.64	310.98	310.22	309.78
304.95	303.36	304.2	304.89	303.92	305.21	303.69	303.47	304.26	304.58	305.75	304.47	305.07	304.33	304.38	304.76	303.13	304.34	303.94	303.94	305.01	304.77	303.24	303.46	303.3	304.49	304.32	305.08	304.08	302.88	302.48	304.53	303.92	304.76	303.87	304.13	303.91	305.5	304.46	304.66	303.24	304.63	304.6	305.29	304.3	305.46	304.1	304.03	303.67	303.96
314.8	313.05	314.75	315.67	316.97	316.31	314.27	313.12	314.5	314.64	315.04	315.37	314.89	314.54	314.8	315.86	313.83	314.69	314.38	314.92	315.37	314.5	314.29	314.13	315.06	313.25	315.44	314.95	314.28	315.35	314.46	316.82	314.27	315.01	314.77	314.85	316.03	314.81	314.15	315.67	315.11	314.42	314.43	315.45	314.28	314.29	314.24	315.04	316.24	314.63
304.42	302.8	303.58	303.31	302.26	302.73	302.64	304.44	302.62	303.35	302.26	302.72	303.31	302.81	303.18	303.67	303.54	303.36	303.1	304.75	304.17	303.72	303.88	302.22	303	303.11	302.75	303.18	304.38	302.09	302.93	302.34	302.58	303.86	303.48	303.33	302.51	302.78	304.44	303.11	304.49	303.17	303.21	302.76	304.56	304.14	302.66	303.82	303.58	303.6
302.56	303.41	303.12	304.05	304.6	304.05	304.22	302.76	303.79	303.77	304.68	302.87	303.89	304.4	303.38	303.92	303.78	303.35	303.55	303.38	303	303.19	304.14	302.96	304.71	303.87	303.48	302.11	302.91	303.47	304.15	303.16	304.06	303.28	303.19	304.98	303.47	302.42	302.86	303.84	303.37	303.07	303.82	303.17	303.16	303.44	303.04	304.08	302.8	304.72
302.32	302.31	302.86	302.53	302.61	304.19	304.62	303.04	303.68	303.6	303.73	302.61	301.94	302.96	303.79	303.63	304.19	303.14	302.8	303.14	304.29	302.83	302.62	302.87	302.84	303.09	304.9	303.48	303.06	302.7	303.36	304.37	302.73	304.89	303.1	304.42	302.69	303.23	302.24	303.04	303.23	304.45	303.84	304.48	303.2	302.65	302.94	303.01	303.1	303.16
325.59	324.71	325.02	326.32	326.69	324.3	323.19	324.48	325.65	325.9	324.81	324.19	325.35	324.53	324.13	325.97	324.64	324.43	326.64	325.92	326.27	324.11	325.23	324.16	325.24	325.56	325.7	325.86	325.42	325.59	325.06	324.98	326.13	324.08	325.9	325.44	325.38	325.77	326.07	326.09	325.28	325.37	325.46	324.94	324.48	325.47	325.28	326.03	324.83	326.31
304.52	304.42	303.61	303.89	303.92	303.63	302.11	303.53	302.59	303.13	304.36	302.54	303.14	303.21	302.43	304.2	304.42	302.98	304.41	303.21	303.04	303.47	303.7	302.93	303.7	303.89	302.65	303.22	302.59	302.95	302.77	303.82	303.27	303.98	302.58	303.39	302.63	303.28	303.45	303	303.38	302.54	304.2	303.51	302.69	303.86	302.52	303.49	302.32	303.59
315.36	314.79	314.6	314.32	314.88	315.78	313.99	314.25	314.04	315.29	314.72	315.65	313.94	313.61	314.53	314.98	315.57	314.84	314.01	312.21	314.92	314.93	315.18	314.56	314.46	313.41	315.64	314.86	315.08	314.28	314.48	314.97	315.14	315.16	314.83	314.29	313.88	314.36	314.61	314.5	314.66	315.53	315.17	315.95	314.01	313.84	315.09	314.44	314.93	314.15
305.23	306.41	307.08	306	306.53	306.07	306.77	307.9	307.94	304.61	305.7	306.14	306.63	305.61	306.02	306.53	305.65	306.28	306.52	305.36	304.77	306.78	305.11	305.3	306.62	306.98	305.69	306.19	306.3	305.38	306.46	304.26	306.39	306.28	305.76	305.68	306.09	305.09	306.11	306.13	305.33	305.75	305.75	305	306.04	305.69	306.12	306.09	306.63	304.73
310.23	311.87	310.84	310.72	310.23	311.04	310.51	310.8	310.1	309.55	310.86	311.14	309.68	310.35	310.84	310.23	310.73	310.27	310.27	309.73	310.79	311.35	310.24	308.54	310.67	310.25	310.62	311.62	309.44	310.49	310.96	311.55	310.88	309.05	310.36	310.95	311.48	310.62	310.84	310.7	310.3	309.59	310.76	309.71	310.94	312.24	309.49	310.8	310.09	309.9
314.34	314.42	313.06	312.51	313.5	313.91	313.62	313.64	313.77	313.01	314.89	313.1	314.39	314.53	312.29	314.24	314.32	312.81	314.42	314.15	313.85	314.33	314.67	314.07	314.25	313.45	312.65	314.24	313.16	314.55	315.3	314.65	314.87	313.21	313.62	314.95	313.43	312.2	314.4	313.24	314.37	315.57	313.92	314.51	313.57	314.27	313.46	314.03	314.04	313.47
317.7	315.78	317.71	317.72	317.55	317.95	317.36	318.11	316.89	317.32	317.38	315.85	316.05	317.65	316.52	317.68	317.35	317.14	318.15	317.2	317.38	317.34	317.21	318.27	317.2	317.39	317.25	317.26	317.76	317.76	318.38	317.77	316.66	317.83	317.9	317.05	316.35	317.46	317.34	317.82	317.7	317.25	316.35	316.38	316.43	318.02	316.4	316.46	317.93	317.43
313.08	311.91	312.07	311.09	311.44	312.71	311.79	312.45	312.54	312.3	312.48	311.02	313.13	311.79	313.59	312.24	311.29	312.62	312.81	310.95	312.02	311.79	312.32	312.54	310.94	313.57	311.84	311.14	311.97	313.09	312.31	312.32	312.32	312.32	312.04	313.41	312.08	311.47	312.95	312.81	312.95	312.42	311.98	313.62	312.17	312.14	312.25	312	312.62	312.25
311.04	311.47	311.82	313.1	312.39	311.79	311.93	312.59	312.07	312.54	311.77	312.03	313.96	311.59	312.07	311.36	311.69	312.2	312.67	311.96	312.02	312.09	312.49	312.45	311.68	312.59	312.06	313.53	313.22	311.54	312.72	312.74	312.91	310.6	311.31	312.45	311.66	312.64	311.67	312.17	312.02	313.41	313.82	311.63	313.13	313.05	311.95	313.5	311.6	311.37
316.28	318.13	315.67	317.25	316.76	317.86	316.96	317.38	316.14	317.08	317.14	316.92	315.96	316.62	317.47	315.54	316.06	315.71	316.6	315.86	316.64	317.24	315.89	317.39	316.15	315.46	317.09	316.83	316.78	315.87	315.85	316.68	316.35	317.35	315.96	316.72	316.11	316.71	317.81	316.21	316.61	315.28	317.52	316.75	316.88	316.48	316.31	316.89	315.91	315.46
311.46	312.15	312.03	312.72	311.48	313.24	311.99	311.14	312.11	311.73	311.86	312.49	312.79	311.38	313.83	311.57	312.94	312.35	313.36	313.39	312.89	313.47	312.29	311.57	312.47	312.55	312.36	311.89	313.05	311.7	312.75	313.74	312.48	312.62	312.22	312.27	312.68	312.42	312.92	311.87	312.78	311.96	313.12	313.44	312.09	313.76	312.9	312.63	313.25	311.18
319.56	320.03	319.63	319.84	320.44	318.49	318.5	318.3	320.19	318.5	318.26	319.09	319.46	319.12	319.1	318.61	319.05	317.89	319.89	317.95	318.42	320.59	318.88	319.7	318.99	319.42	319.56	319.15	317.96	319.25	319.75	319.13	319.96	319.28	317.93	319.52	319.32	320.15	319.14	318.95	318.84	318.73	319.07	319.6	319.55	319.9	319.85	320.55	319.59	319.61
309.04	308.72	308.16	309.79	308.21	308.29	307.45	308.53	309.89	309.19	309.72	308.42	308.98	307.31	308.23	309.59	309.15	309.66	308.86	309.24	308.97	309.43	307.9	308.24	308.86	309.26	308.37	309.82	309.26	308.4	308.37	308.45	310.08	308.81	308.87	308.51	309.1	307.8	308.78	307.67	309.21	308.19	309.24	309.69	308.44	308.02	308.24	309.27	309.01	308.11
293.9	294.73	293.41	294.88	293.57	294.33	294.81	294.25	292.98	293.99	293.64	293.33	294.72	293.13	294.28	293.72	293.61	293.98	293.96	294.57	295.47	294.15	294.01	294.45	293.49	293.55	292.77	294.72	294.82	292.97	294.21	294.35	293.49	293.4	292.98	294.29	293.34	294.38	293.37	294.19	294.84	294.39	295.63	294.66	294.17	295.08	295.35	294.06	293.83	294.17
325.24	325.43	325.26	326.61	325.49	325.52	324.3	324.95	325.74	324.83	326.81	323.97	325.46	325.04	324.86	325.69	325.72	324.35	325.48	325.96	325.05	326.32	326.46	324.8	325.06	325.88	324.46	324.12	325.83	325.18	324.63	326.03	325.71	326.01	324.99	324.56	325.4	323.76	324.89	325.53	325.58	325.57	324.37	325.96	325.9	325.87	325.25	325.59	326.78	324.85
304.03	304.21	304.22	305.92	304.69	303.94	303.77	303.67	304.87	304.82	304.49	304.4	304.81	302.74	304.19	304	303.83	304.08	303.73	304.72	303.26	303.34	303.22	303.73	304.64	304.04	304.17	305.15	304.01	303.96	304.93	304.76	304.79	303.41	302.82	304.75	304.66	304.39	304.97	303.96	303.11	304.1	304.59	304.59	304.45	305.19	303.61	304.25	303.55	303.87
304.6	305.78	305.09	306.18	305.15	305.76	306.13	304.45	304.8	306.36	304.44	305.14	304.44	304.67	305.12	304.24	305.06	305.26	305.38	304.44	306.16	304.75	304.32	305.01	305.55	305.78	304.44	305.4	305.15	306.18	305.56	304.72	305.84	304.11	304.07	306.77	305.41	304.35	304.89	306.6	305.44	306.11	305.42	304.72	305.97	306.18	305.18	306.3	305.8	306.06
312.7	312.74	313.79	313.06	313.36	313.59	313.06	313.8	313.57	313.86	314.6	312.77	313.21	313.03	312.5	313.76	313.25	312.46	313.05	313.34	313.08	311.95	313.11	313.07	313.1	313.71	312.92	313.23	313.23	314.4	312.82	312.51	314.07	312.3	314.3	313.87	311.25	312.71	314.1	313.49	313.02	313.92	311.36	312.27	313.61	312.51	313.03	312.09	313.66	313.63
304.08	302.49	301.54	302.72	303.15	304.3	301.54	302.48	303.73	303.02	302.29	302.62	302	303.03	302.34	302.69	302.81	302.18	302.06	304.33	303.66	301.18	303.7	302.06	302.71	303.25	302.91	302.26	302.78	302.58	302.91	303.86	302.17	303.73	303.76	302.28	301.22	303.16	301.82	303.86	301.89	302.77	303.33	302.06	301.96	301.9	303.08	302.88	303.72	302.06
328.29	328.47	327.51	327.09	327.08	327.86	328.6	327.67	327.43	327.34	328.27	328.33	327.59	326.57	328.37	328.23	328.39	325.86	327.59	326.5	327.32	327.35	327.85	328.06	327	327.75	327.68	328.67	329.26	326.95	327.54	326.32	327.83	327.58	327.77	327.41	327.54	329.03	327.39	327.74	328.11	327.77	326.8	327.58	328.52	328.35	327.42	326.55	326.92	328.88
312.48	313.13	312.92	312.56	313.44	312.13	312.32	313.45	311.67	312.46	312.85	312.39	312.76	312.87	312.55	313.02	313.52	311.79	312.49	312.45	314.72	314.03	313.25	312.46	313.74	313.08	314.41	311.82	312.98	313.06	313.45	313.42	313.27	314.34	313	311.92	312.48	313.71	312.53	312.46	313.28	312.95	313.04	313.31	313.29	312.48	312.34	313.7	312.98	313.36
312.31	312.31	311.59	312.4	312.26	311.79	311.57	312.99	312.48	313.21	311.51	313.28	312.82	312.47	311.72	313.46	312.4	311.79	311.96	312.09	312.18	311.34	311.91	312.14	312.36	311.07	311.9	312.66	311.59	311.71	312	311.4	312	312.26	311.68	312.78	312.68	312.44	311.28	312.14	312.49	312.88	311.88	311.32	312.01	313.51	311.37	311.52	312.41	311.79
302.79	303.77	303.17	304.39	303.98	302.52	303.02	303.25	303.41	303.06	304.28	302.51	304.55	303.28	304.34	303.05	304.12	304.37	304.23	304.2	302.01	304.36	303.35	303.42	303.59	302.98	303.96	303.74	303.16	304.33	303.3	304.67	303.71	301.98	304	304.52	302.8	303.97	304.04	302.13	304.09	303.62	303.58	303.78	303.21	303.34	304.94	303.22	303.72	303.49
314.37	314.25	313.33	313.12	314.09	314.55	313.99	314.09	313.73	313.3	314.66	313.88	314.3	314.08	312.59	313.58	313.2	314.04	313.12	314.35	312.64	313.2	313.2	313.36	315.38	314.33	314.02	315.69	314.67	313.83	314.75	313.98	314.58	314.3	314.27	313.97	314.72	313.85	314.8	314.2	312.8	313.41	313.64	312.79	314.19	314.05	313.65	312.4	313.22	312.87
311.3	311.3	313.66	311.91	311.93	312.31	311.42	309.95	311.36	312.83	311.41	311.39	311.39	312.14	310.9	311.81	313.25	310.59	310.91	310.92	311.84	312.37	312.45	310.89	311.98	311.08	312.1	312.57	312.94	311.34	309.63	312.79	311.69	311.05	310.03	310.96	309.34	312.74	311.4	312.78	311.23	311.21	311.33	310.64	310.74	311.32	312.79	311.8	311.11	311.52
304.96	305.67	306.26	306.12	304.47	305.34	305.51	303.65	304.95	305.56	303.96	306.07	304.88	305.66	306.23	305.5	304.99	304.61	304.76	304.32	303.8	304.62	305.97	305.21	305.33	305.02	305.98	306.48	305.41	305.05	304.66	306.35	305.55	304.36	303.99	305.61	305.76	305.36	304.35	304.96	303.72	306.14	304.83	305.25	304.96	306.98	304.2	304.7	305.04	306.16
304.07	304.77	305.36	303.46	303.81	304.22	304.09	304.91	303.65	305.04	303.92	305.22	304.22	303.53	304.5	304.92	303.02	304.89	304.52	303.89	303.45	303.73	304.19	303.55	303.48	303.17	303.95	304.3	304.33	305.5	304.17	305.89	304.03	304.67	304.36	304.56	304.31	303.84	302.61	303.92	304.11	303.62	305.09	304.06	304.37	303.92	303.59	304.24	303.8	303.8
305.95	306	306.48	305.79	305.96	306.3	306.24	306.83	305.09	305.25	305.76	306.19	306.43	305.24	305.89	305.85	306.68	307.7	306.34	306.5	306.16	305.68	307.76	305.74	305.51	306.09	305.81	306.63	306.72	306.48	306.39	307.6	306.34	306.42	305.67	305.33	306.33	307.09	306.84	306.04	305.38	305.14	305.78	306.15	307.07	305.57	306.37	304.97	306.18	305.29
312.31	314.04	313.74	312.43	313.31	313.56	313.01	313.42	314.13	313.42	313.21	312.72	313.52	313.54	312.94	312.8	312.56	313.23	313.85	313.81	312.63	314.55	313.05	313.03	312.63	312.46	312.61	312.94	313.39	313.61	312.69	312.97	312.38	313.24	313.54	313.14	313.95	311.67	313.72	311.5	313.12	313.4	313.57	312.91	314.36	313.06	312.25	312.34	313.83	313.26
303.82	303.76	303.36	303.83	302.96	304.05	303.09	303.51	304.49	303.34	303.91	303.36	304.47	303.35	304.49	303.16	302.88	303.56	302.45	303.04	303.03	302.32	303.72	303.16	303.61	303.85	303.39	302.76	303.46	303.73	303.25	304.34	303.36	303.16	302.68	302.68	303.94	303.08	302.9	303.71	303.58	303.31	302.61	303.11	303.23	303.87	302.63	303.82	302.48	303.38
313.99	315.96	313.54	315.42	315.05	314.49	313.88	314.55	316.02	314.51	314.15	315.03	315.26	314.65	314.89	314.38	314.1	314.41	314.73	316.52	314.17	315.25	315.21	316.07	314.18	315.36	314.63	314.83	316.23	314.23	314.79	315.27	313.46	314.98	314.65	315.16	312.94	315	314.94	314.49	315.13	314.66	313.79	314	314.05	313.8	315.46	315.92	315.33	315.06
317.81	317.43	315.88	316.49	315.48	315.97	317.07	317.43	317.3	316.78	317.35	316.11	316.85	318.23	316.64	316.16	315.69	317.07	315.86	316.46	316.82	317.21	317.3	318.04	317.35	316.94	315.74	317.82	315.06	316.54	318.3	315.09	315.46	316.62	317.35	315.98	316.39	316.61	317.91	316.04	316.65	316.25	317.4	317.32	315.54	316.01	316.78	315.78	316.22	316.52
306.05	306.71	306.59	305.97	305.99	305.47	305.84	306.89	307.01	305.77	306.09	305.08	306.73	305.59	306.99	305.63	305.91	307.03	306.39	306.37	306.8	306.54	305.99	306.45	307.28	305.14	305.98	304.89	305.75	304.8	306.01	305.4	305.65	305.82	306.16	306.27	305.96	305.13	306.41	306.15	306.85	305.83	306.15	305.62	306	305.68	306.49	307.11	306.65	306.06
302.6	302.99	302.89	302.46	303.11	302.12	302.97	304.17	302.86	302.1	302.42	303.67	302.86	301.79	302.42	303.18	302.5	303.62	302.87	303.07	303.55	302.45	302.94	302.69	301.6	303.01	303.57	303.46	303.21	303.68	303.93	303.83	302.02	302.98	303.81	303.28	303.08	302.08	302.94	303.71	302.85	302.61	303.4	302.42	302.98	302.21	302.66	301.82	303.31	302.23
326.56	326.81	328.65	328.13	329.29	327.78	327.75	328.2	326.84	328.13	327.29	327.16	327.05	326.3	327.83	327.56	327.73	328.84	326.93	327.61	327.64	327.74	328.02	327.12	328.74	327.5	327.45	326.96	328.2	327.58	326.54	328.1	326.51	327.76	327.71	328.19	328.83	327.98	326.88	327.65	327.62	329.6	328.71	327.59	327.74	328.72	328.27	327.25	327.43	328.31
306.53	308.14	307.27	307.46	308.09	307.16	307.92	307.68	308.26	309.02	308.23	308.34	307.66	305.66	308.94	305.38	306.89	307.47	306.69	307.01	307.48	306.91	307.13	306.7	307.49	308.06	308.61	308.33	307.53	307.12	306.9	306.7	307.64	307.43	306.67	306.89	307.87	307.69	307.32	307.28	306.72	308.28	307.74	307.89	308.5	307.44	308	306.44	307.65	307.75
318.7	319	319.29	318.83	318.34	318.85	319.67	318.97	318.88	318.31	320.15	319.02	319.23	318.22	318.91	317.81	317.64	318.71	318.24	318.95	318.55	319.36	318.08	318.86	317.13	318.58	319.97	317.79	318.99	318.05	319.05	319.39	318.97	318.75	319.29	317.91	319.25	318.83	318.14	317.92	318.17	320.63	320.69	318.71	317.68	318.23	319.1	318.31	318.19	318.79
313.86	313.93	313.78	314.34	312.73	313.26	313.64	313.05	314.3	312.86	313.65	313.82	313.72	314.03	314.73	313.71	313.26	311.96	313.13	312.96	312.29	313.12	313.78	312.94	313.87	312.31	312.24	312.98	313.12	312.55	312.53	313.81	312.57	313.81	313.51	313.18	313.32	313.86	313.65	312.64	312.94	312.12	312.63	312.38	312.12	313.39	313.72	313.32	312.8	314.26
315.6	314.41	313.39	315.99	315.82	314.43	315.14	315.23	315.69	315.35	314.61	315.04	314.29	315.1	316.14	314.02	315.54	315.95	315.07	315.16	315.42	314.34	315.61	314.86	315.58	314.43	315.18	316.21	316.05	315.5	315.18	314.12	314.31	315.04	315.9	314.54	314.64	313.97	314.82	315.53	314.59	316.43	314.9	315.47	316.03	315.58	315.01	315.29	314.99	315.13
311.51	312.17	311.21	312.22	312.41	311.01	311.71	312.32	313.39	311.27	311.05	312.41	312.71	311.94	312.05	311.49	312.99	311.71	311.56	312.9	312.19	313.23	310.97	312.23	312.86	312.03	312.12	312.72	311.71	311.6	312.41	311.36	313.44	310.88	311.61	311.91	312.55	311.85	311.07	311.76	312.72	311.67	312.75	312.04	312	311.32	311.14	313.4	311.77	312.4
310.67	310.18	308.51	309.31	309.32	310.43	310.27	309.2	308.71	309.33	308.95	309.48	309.14	309.23	308.74	309.21	309.32	308.14	309.61	309.22	308.54	308.55	307.38	308.31	310.15	309.2	308.99	308.24	307.91	309.14	309.13	308.53	308.53	309.14	308.76	309.7	309.19	308.21	309.99	308.71	308.04	309.44	307.51	310.6	308.95	309.82	308.86	308.66	308.19	309.37
302.59	303.53	302.62	302.84	302.56	301.66	302.89	300.65	302.91	302.96	303.1	301.29	302.5	301.03	301.9	302.83	302.18	302.84	302.72	302.16	301.66	302.36	302.15	302.38	303.53	302.17	302.37	303.06	301.37	301.14	301.99	303.99	302.73	301.01	301.99	302.28	302.82	301.69	301.15	301.72	302.01	303.11	301.63	301.5	302.22	302.18	302.03	302.5	303.26	302.81
312.7	314.56	313.19	312.71	313.17	312.93	312.64	313.05	313.73	313.45	312.94	311.62	313.52	313.01	312.47	313.02	313.32	314.63	313.35	313.46	312.21	313.43	313.16	312.65	312.54	312.35	312.6	312.64	313.32	313.67	312.2	312.49	312.27	313.71	313.95	312.37	313.93	313.19	312.72	311.71	312.24	314.03	313.04	311.91	313.34	313.05	313.77	314.3	313.18	312.59
310.41	311.21	310.41	310.9	311.62	309.4	311.02	309.67	309.96	310.1	309.27	310.31	309.86	311.02	310.92	310.04	310.58	312.41	310.76	311.16	310.62	310.93	311.84	311.03	311.22	310.98	310.35	310.13	310.26	310.49	311.19	310.85	309.42	310.49	309.76	311.73	310.48	310.97	310.06	309.93	311.65	310.82	309.72	310.64	310	309.89	309.87	310.29	311.53	310.83
294.95	296.18	294.39	294	294.31	295.02	294.7	293.64	293.52	291.84	293.94	294.11	293.11	294.01	293.13	293.79	293.7	293.76	293.58	293.52	294.24	293.41	294.53	294.33	293.59	293.5	293.11	293.37	293.87	294.85	294.16	295.2	294.73	293.95	294.86	294.74	294.51	293.58	294.15	293.35	293.21	294.33	294.7	292.8	293.5	294.08	292.99	294.03	294.55	294.86
312.78	313.63	313.09	312.95	313.26	313.76	314.03	313.56	313.1	313.39	313.48	313.76	312.66	312.43	312.12	312.73	314.06	312.06	314.48	314.47	313.86	313.57	313.34	313.46	311.51	312.93	312.51	311.59	312.12	313.26	312.89	313.09	313.58	313.94	313.48	312.59	314.3	313.6	313.24	313.2	314	311.5	313.33	312.64	314.43	312.21	312.68	313.19	313.5	313.16
318.09	316.74	318.05	317.39	317.08	316.82	316.62	318.05	318.07	315.78	316.52	319.07	316.15	315.81	316.08	317.76	317.72	316.54	317.48	316.84	317.92	318.15	316.51	317.94	317.78	317.28	317.76	317.91	317.58	317.5	316.82	316.71	316.29	316.35	316.42	317.02	317.43	316.77	317.23	318.18	317.13	317.16	315.75	316.45	316.84	316.88	316.16	316.88	317.09	317.7
315.81	315.36	315.97	316.69	315.39	316.41	316.27	315.52	316.06	315.97	316.55	316.91	315.89	316.2	316.37	316.47	315.3	315.15	316.23	316.44	315.16	315.73	316.13	315.86	315.87	315.17	315.23	315.94	315.89	316.52	315.64	316.33	316.86	316.27	315.11	316.7	316.47	315.63	316.42	316.24	315.7	316.28	316.34	316.12	315.66	315.89	315.57	314.89	315.74	317.22
315.61	316.66	314.83	315.65	315.55	316.55	316.03	316.07	316.06	315.37	316.19	315.31	315.66	315.63	316.39	316.16	316.5	315.56	315.04	315.39	316.32	314.92	314.8	316.28	317.21	317.36	315.1	317.33	315.68	315.77	314.84	316.28	316.49	315.69	315.08	317.1	316.52	316.32	316.08	315.63	316.26	315.79	315.68	315.08	316.06	316.23	315.11	315.01	315.03	316.18
313.42	313.52	315.66	312.97	314.33	314.58	313.61	315.05	313.94	315.33	314.99	313.85	314.42	313.52	314.4	314.64	312.78	314.58	314	313.84	314.34	314.16	314.79	315.21	313.74	313.7	314.71	313.94	313.93	314.96	313.55	314.02	312.84	313.13	313.8	314.91	312.97	314.79	313.23	314.39	313.39	314.15	314.56	313.55	313.44	313.82	314.32	314.52	314	314.39
304.93	304.55	302.68	304.76	303.46	303.03	305.57	304.08	304.74	304.67	303.55	303.24	304.73	304.65	303.79	304.29	304.15	304.25	303.4	304.65	303.05	304.71	304.42	304.44	303.49	304.77	303.74	304.79	303.59	305.57	304.67	304.29	304.97	304.89	304.5	304.32	303.81	304.17	304.6	303.65	303.56	305.55	304.26	303.01	304.92	303.84	304.38	304.66	304.05	305.23
303.61	302.84	304.14	304.45	303.85	303.81	303.71	303.89	303.56	302.86	302.67	303.79	305.08	303.13	304.18	302.09	302.87	302.92	303.13	303.24	303.53	304.43	303.05	304.73	303.77	304.11	304.21	303.03	303.75	303.6	303.32	301.74	303.87	302.96	302.77	304.35	304.8	303.32	303.43	303.38	304.11	302.71	302.49	303.6	303.83	303.94	303.11	302.59	304.36	304.36
310.63	310.47	312.57	309.64	310.47	311.26	310.51	310.43	310.53	311.58	311.99	311.46	309.34	309.42	309.37	310.34	312.27	309.78	310.61	311.02	310.36	313.11	310.28	311.62	309.24	311.71	310.24	311.71	310.77	310.56	309.99	309.8	311.02	310.91	310.09	311.78	310.61	311.21	311	310.59	311.2	311.04	309.56	310.46	310.97	310.97	310.68	310.2	311.68	310.7
304.38	303.33	304.43	304.77	303.5	304.11	304.55	304.91	304.28	304.64	304.12	304.11	303.6	304.37	305.36	304.19	304.2	304.84	304.65	304.82	303.85	303.86	302.95	305.5	303.65	303.85	303.95	303.61	305.68	301.69	304.33	304.52	303.21	304.62	305.15	304.45	304.48	304.24	305.25	305.34	304.13	303.59	304.77	304.04	305.02	304.4	304.15	304.62	303.57	303.87
293.47	294.81	293.3	293.64	293.61	294.72	294.25	295	294.9	294.29	294.25	294.54	294.25	293.81	294.69	294.67	292.94	294.95	294.1	293.29	294.61	293.31	293.08	293.64	294.75	293.66	294.02	293.29	293.17	293.14	294.22	293.99	294.53	294.24	294.56	295.02	294.2	291.93	293.05	295.3	293.52	295.02	295.13	293.64	294.51	293.18	292.93	294.27	293.83	295
294.32	294.48	293.84	293.55	294.23	295.28	293.8	293.14	293.31	294.73	294.27	294.37	294.67	293.86	293.78	294.44	293.44	293.68	294.72	292.96	293	294.88	294.84	294.07	292.72	295.38	293.14	293.21	293.4	294.54	293.22	294	293.67	293.23	293.31	294.7	294.59	293.83	293.73	293.66	294.6	294.57	293.35	294.14	294.78	294.3	293.61	295.41	294.43	293.9
328	327.35	327.57	327.09	326.95	328.19	327.51	327.26	326.91	326.17	327.64	326.05	327.18	328.17	326.24	326.45	326.55	326.43	326.02	327.05	328.04	326.7	328.04	327.12	329.01	326.88	326.94	327.52	327.05	327.01	327.62	328.84	326.97	327.47	329.4	326.33	328.19	327.55	326.26	327.38	326.16	326.36	327.64	327.58	327.28	328.2	326.31	327.01	327.19	328.19
313.18	311.98	312.26	313.6	312.34	312.69	313.1	313.01	314.79	314.07	311.71	312.39	313.08	313.97	313.9	313.9	313.27	313.07	312.78	312.32	313.13	313.23	312.95	312.45	314.74	314.8	314.07	312.75	313.15	311.56	312.58	312.59	313.47	313.64	314.91	312.21	311.71	313.59	312.43	313.02	313.74	313.86	312.77	314.62	313.58	312.81	312.57	313.72	312.53	313.07
295	295.06	296.01	294.49	294.27	294.51	294.83	295.04	294	293.76	293.02	294.39	294.16	293.78	293.6	295.6	295.3	294.72	293.58	293.05	295.2	294.74	293.87	293.52	294.8	294.05	294.25	294.39	295.07	293.34	294.12	294.79	294.7	293.71	293.96	293.83	293.21	294.1	293.61	293.99	294.48	292.59	294.24	294.48	293.35	294.13	293.86	293.45	292.86	295.19
313.53	312.69	313.5	312.49	313.23	313.21	311.23	313.08	312.85	312.94	314.03	312.54	311.96	311.38	312.81	312.27	312.96	312.99	313.63	311.88	313.24	313.09	312.71	311.66	313.6	312.29	311.44	312.98	312.09	313.52	313.45	313.06	312.18	313.69	312.04	313.27	312.5	312.87	313.27	312.68	313.56	314.38	312.31	312.71	312.69	312.62	311.78	312.34	313.14	311.97
312.63	311.95	310.77	312.22	312.84	310.73	311.82	312.07	311.52	312.52	311.93	311.49	312.35	312.66	311.96	311.67	311.2	312.97	312.93	311.92	312.6	312.31	311.71	311.34	313.7	313.33	311.41	312.78	312.01	312.51	312.2	312.55	311.99	312.09	311.55	312.07	312.29	312.89	312.68	311.2	311.88	313.19	311.49	312.41	311.23	312.61	312.26	312.76	312.51	311.86
328.53	327.44	327.79	328	328.3	328.02	327.5	327.73	327.81	326.4	328.05	328.42	327.79	326.56	328.32	327.69	329.39	329.06	326.68	327.48	328.6	327.81	327.05	329.35	328.93	328.28	327.61	327.66	329.31	327.62	327.88	327.25	327.94	328.53	327.67	328.1	326.92	327.83	327.7	327.56	327.92	326.86	327.79	328.47	327.69	327.62	327.26	327.49	327.36	328.54
315.95	315.33	314.93	315.43	315.22	316.13	315.21	316.93	315.81	316.38	316	315.03	316.27	316.37	316.5	316.49	315.98	314.84	315.16	315.96	316.26	315.55	315.25	316.93	315.25	315.05	315.02	316.96	315.78	315.36	315.29	315.62	316.59	315.77	315.99	316.48	315.32	316.4	315.31	316.24	315.71	316.51	316.73	316.11	316.1	315.45	316.08	315.46	314.61	316.27
294.64	293.27	294.22	293.55	293.59	294.78	294.11	295.99	293.9	294.27	295.04	294.11	294.53	293.67	294.06	294.39	293.2	294.54	293.98	293.35	293.89	295.03	292.17	292.87	293.8	292.49	293.33	294.1	293.33	293.4	293.87	294.86	294.28	295.35	293.43	294.05	294.95	294.45	294.6	294.78	293.87	294.09	293.38	293.18	292.87	294.34	294.5	295.27	293.85	292.98
313.29	312.97	313.05	314.33	314.06	312.82	312.81	311.73	312.25	312.55	314.86	313.22	313.15	312.6	313.37	312.76	313.11	311.41	314.09	311.81	311.97	311.51	313.61	313.35	313.4	312.4	312.19	314.4	312.35	312.82	313.03	313.02	312.87	312.77	312.93	312.8	313.85	311.88	313.95	312.53	313.19	311.4	313.3	312.88	313.81	310.51	312.87	312.7	312.46	313.05
302.64	303.16	304.08	304.17	303.74	302.69	304.25	304.75	304.16	304.41	302.92	303.55	304.27	303.76	303.65	304.72	303	304.58	303.96	302.84	303.92	302.81	303.85	303.77	303.94	303.28	303.81	303.46	304.68	303.3	304.52	303.89	304.16	304.23	303.29	303.8	302.28	303.88	304.13	304.34	304.07	304.73	303.79	304.74	304.07	303.7	302.87	304.45	302.99	304.27
312.88	311.76	311.42	312.25	311.79	310.64	313.59	311.14	311.47	311.44	310.44	312.15	312.02	313.08	312.99	311.76	312.37	312.04	312.48	312.47	311.22	312.27	311.6	313.78	311.87	311.92	312.17	312.62	312.61	312.01	311.51	311.45	312.23	313.36	311.91	312	312.37	312.71	311.7	311.97	312.46	313.2	311.86	312.59	310.85	311.75	312.81	312.26	313.12	313.28
301.29	300.63	301.98	299.53	301.26	301.47	301.63	301.33	300.71	300.99	301.2	299.76	300.57	300.98	301.15	301.68	301.02	300.95	302.03	302.43	300.69	301.45	300.83	301.68	300.99	301.01	300.62	302.45	301.8	300.86	299.96	301.19	300.73	299.76	300.71	302.46	301.2	300.26	300.35	301.53	301.15	300.53	302.06	300.85	302.6	300.3	300.43	300.32	300.5	301.1
311.73	309.87	311.19	311.44	311.26	310.27	310.36	310.59	311.43	310.06	309.96	310.42	310.07	311.23	311.39	311.27	312.04	310.22	311.43	309.77	310.03	310.39	310.27	311.66	310.95	310.33	310.53	310.96	311.39	309.71	310.8	311.74	310.28	310.84	310.84	310.32	310.54	310.37	311.6	311.54	310.36	308.19	311.16	311.83	311.95	310.7	308.66	310.03	309.92	310.63
296.99	297.04	296.44	296.48	297.43	298	296.8	296.12	298.4	296.69	296.37	296.3	297.22	297.83	297.06	295.68	297.48	296.08	297.36	296.81	295.38	297.96	296.98	297.95	295.69	296.83	297.02	297.31	296.67	296.87	296.14	296.55	296.81	296.87	299.07	297.08	298.17	298.37	298.08	296.67	296.73	296.74	296.41	296.46	296.53	297.84	297.14	296.93	296.44	297.2
327.03	327.87	327.68	327.25	326.14	326.81	325.96	328.37	326.96	326.13	327.11	326.56	327.1	327.3	326.81	327.68	326.99	326.65	326.93	327.69	325.59	327.56	326.19	327.23	327.82	327.34	326.81	326.85	326.66	325.95	326.51	326.79	327.92	326.2	326.78	327.43	326.87	326.58	327.53	326.34	326.93	325.83	326.72	325.49	326.97	326.44	327.78	327.34	326.93	325.63
328.69	326.69	328.46	326.83	327.86	327.44	329.43	327.07	327.01	328.25	325.19	328.51	327.39	327.75	327.92	329.36	328.02	327.1	327.69	328.16	328.52	327.02	327.36	327.85	328.39	327.83	328.56	328.01	327.15	327.46	328.71	326.7	328.47	327.67	327.53	325.94	327.47	327.88	327.6	327.75	327.44	327.44	328.51	328.54	326.56	328.32	327.92	326.34	328.21	328.92
313.19	314.1	313.45	313.52	314.7	313.27	312.76	314.34	315.03	313.46	313.68	314.35	314.22	313.22	313.14	314.35	313.72	314.01	314.3	315.41	313.13	314.04	315.06	313.71	314.08	313.94	314.18	313.5	313.44	314.22	313.51	314.11	314.39	314.73	313.65	315.35	314.6	313.7	313.22	315.26	314.33	313.44	313.45	313.64	313.34	314.53	313.78	313.97	313.29	315.05
304.82	305.29	304.87	304.98	306.03	306.09	304.95	306.08	305.29	305.46	305.98	305.01	305.85	305.19	305.89	304.59	305.29	304.55	305.64	304.98	306.28	306.79	305.27	305.86	306.51	305.98	304.83	305.05	304.85	306.94	304.43	304.47	304.71	303.59	305.08	305.21	306.22	305.13	305.28	304.35	303.73	304.59	304.75	305.77	305.87	303.32	305.07	304.8	305.7	303.64
300.13	299.3	300.49	299.33	299.69	300.29	300.12	301.17	300.4	299.9	299.93	300.59	300.58	301.21	299.78	299.33	300.93	299.1	300.47	300.92	300.02	298.66	301.01	301.29	299.74	299.73	300.32	299.72	299.5	299.92	299.78	298.96	301.08	298.2	299.97	299.58	300.65	299.38	300.35	299.89	299.8	299.91	298.89	300.6	300.2	299.81	298.81	300.83	300.61	299.89
315.2	314.99	314.39	314.05	314.67	314.95	315.29	315.53	316.25	314.75	314.72	314.3	315.07	316.54	316.13	315.39	314.25	314.66	314.66	315.64	314.83	314.24	315.31	313.73	314.89	315.1	314.2	315.13	314.1	314.45	313.72	315.78	315.87	314.8	313.17	314.79	314.53	314.88	315.11	316.83	314.53	313.76	315.36	312.93	313.78	315.05	315.26	315.11	313.71	313.67
305.4	306.49	305.84	304.96	305.68	305.57	304.85	305.52	304.7	305.1	305.75	304.96	306.26	304.85	305.07	306.79	304.6	306.19	305.01	304.69	304.74	306.96	305.55	305.66	305.97	306.26	303.84	306.14	304.63	306.33	305.48	304.9	305.47	305.63	304.58	303.77	305.64	304.2	304.78	305.73	304.23	305.48	306.06	304.38	304.21	304.15	304.99	306.27	305.54	304.55
309.95	308.88	310.59	309.26	309.85	310.24	310.87	309.62	310.62	310.15	308.64	310.91	310.56	309.19	310.38	310.36	309.05	309.44	308.71	309.68	309.92	308.6	309.56	309.77	309.84	309.58	309.87	309.88	310.22	309.34	309.93	308.98	309.29	310.09	310.08	309.31	308.35	309.24	309.87	310.78	308.78	308.73	310.33	310.35	309.64	309.59	309.75	310.1	309.92	309.98
302.31	303.89	303.62	302.98	303.64	304.41	304.1	304.84	303.42	305.96	304.13	303.07	303.34	304.35	303.1	303.24	304.07	303.41	301.97	302.64	304.49	304.08	303.01	304.51	304.2	302.07	303.95	302.89	303.64	302.17	303.7	304.27	303.07	302.65	303.4	303.7	304.31	304.05	302.54	302.33	302.91	304.95	303.78	304.3	303.08	303.75	303.2	303.41	303.18	303.8
293.8	294.55	293.29	293.48	294.77	293.46	295.55	293.9	293.68	295.4	293.13	294.53	294.31	294.57	293.26	294.58	293.77	293.31	294.65	294.61	294.71	294.95	293.38	294.66	293.39	294.13	293.32	295.67	293.59	292.94	294.18	294.79	292.82	293.76	294.82	294.28	292.98	295.39	293.48	295.53	293.46	293.63	294.83	292.85	293.58	293.63	295.4	293.96	294.56	294.17
306.23	305.64	305.89	306.65	306.51	306.02	305.58	305.45	305.61	306.5	306.66	306.7	306.15	306.69	305.2	305.93	305.89	306.47	305.26	306.72	305.62	306.7	305.48	306.37	305.92	305.72	305	305.27	306.39	306.18	304.95	304.68	306.09	306.05	307.48	306.39	306.44	305.33	306.62	307.44	305.95	305.87	306.03	306.32	306.49	307.3	305.65	306.31	306.24	305.49
315.13	315.24	314.23	313.12	314.17	313.5	313.4	314.34	314.1	314.16	312.62	313.32	314.05	314.34	313.36	313.99	314.78	313.72	314.43	314.22	312.21	312.68	314.22	314.44	313.4	314.19	314.52	313.42	314.04	314.31	314.13	314.86	315.89	313.79	313.9	312.91	313.73	314.31	314.21	314.38	313.65	312.27	313.75	313	313.67	312.93	313.52	314.27	313.21	315.39
315.72	316.32	316.3	314.13	315.98	314.82	315.45	315.7	316.38	316.28	315.69	315.85	316.61	315.16	315.8	315.7	314.22	315.73	316.64	315.87	316.05	315.21	316.57	315.12	316.48	316.44	315.63	315.26	316.1	314.91	315.47	315.49	315.93	314.48	316.47	316.63	315.81	314.26	315.55	315.3	315.23	314.18	314.83	316.82	315.78	315.28	315.09	314.12	315.46	316.7
306.63	306.49	306.47	306.51	306.39	306.42	306.19	305.19	305.83	306.06	306.35	306.53	306.23	305.4	305.31	306.03	304.8	307.02	306.05	306.37	306.75	306.16	305.86	305.98	306.33	305.51	306.81	306.21	305.63	306.36	306.89	305.96	305.55	306.09	306.33	305.69	306.46	305.23	305.82	306.47	306.5	306.76	306.79	307.09	306.48	305.68	306.12	306.2	306.98	306.19
300.4	301.98	300.42	301.04	299.62	301.43	300.58	301.58	302.17	300.12	300.53	300.91	301.67	301.64	301.81	300.47	301.68	301.91	300.87	301.53	300.12	301.81	303.74	301.21	300.32	301.13	301.62	300.28	300.68	300.46	300.09	302.03	301.86	301.16	302.61	300.5	300.83	300.44	301.23	300.58	300.06	300.38	301.79	301.45	301.28	301.04	301.35	300.64	301.66	300.58
312.72	313.34	313.65	311.21	313.96	313.36	312.24	312.78	312.55	312.7	312.33	312.08	312.78	312.76	314.25	314.08	313.63	313.46	313.28	313.27	312.97	312.93	313.21	312.68	313.69	313.26	313.72	313.42	313.9	312.47	313.1	311.12	311.75	312.69	314.68	313.65	311.54	311.75	312.72	311.96	312.1	313.08	312.99	313.33	313.31	313.15	313.64	312.24	312.94	313.54
309.01	310.1	308.25	309.29	308.56	308.81	309.63	308.91	308.43	309.18	308.4	309.22	308.79	309.04	308.96	308.52	308.83	308.98	308.92	307.74	310.35	308.97	309.11	308.53	307.98	308.89	308.46	308.84	309.27	308.9	309.44	308.67	308.74	309.89	307.69	308.72	308.97	308.52	310.92	307.95	308.55	309.88	308.78	308.6	309.26	309.38	309.02	307.8	309.49	308.72
303.57	304.44	303.93	303.07	303.7	303.34	303.44	303.33	303.35	302.53	302.71	302.52	303.99	302.99	305	302.06	303.76	303.51	304.77	302.03	303.53	303.45	302.94	303.55	302.41	303.21	303.55	303.62	302.66	304.37	303.64	303.02	303.91	302.62	303.71	304.12	302.43	304.35	302.72	303.59	303.4	302.41	303.62	304.88	304.21	304.06	304.51	303.77	304.21	302.39
304.85	304.78	305.39	305.05	304.94	305.42	305.54	305.05	303.73	303.69	303.9	305.44	304.12	305.25	304.82	304.58	304.17	304.29	304.27	305.05	303.84	304.83	304.44	304.68	304.65	304.74	303.63	303.71	304.32	305.7	305.21	304.45	304.9	304.59	303.93	305.81	304.29	303.5	304.82	304.54	304.91	304.11	303.33	303.62	304.31	304.77	305.08	304.21	304.54	305.18
313	313.49	314.48	313.73	313.23	312.78	314.05	313.61	313.67	313.07	314.3	314.53	313.54	313.74	313.65	313.99	313.71	313.91	314.07	313.94	314.42	312.27	313.76	314.98	313.77	313.61	313.2	314.02	314.1	314.61	313.75	314	314.07	313.11	314.11	313.13	313.36	314.32	313.28	314.3	314.57	313.22	314.48	314.14	315.2	313.66	314.3	312.73	313.94	313.34
327.7	327.96	327.65	327.55	328.01	327.43	327.44	328.44	327.87	329.07	329.36	327.15	327.26	328.77	327.15	327.11	328.36	328.06	328.3	327.17	327.68	328.43	327.59	326.53	328.16	328.42	327.02	328.38	328.28	327.58	327.1	328.6	327.78	327.24	328.43	327.04	329.06	327.29	327.58	327.68	328.4	328.21	327.66	327.94	328.07	328.39	327.88	328.09	328.15	327.13
302.16	303.53	303.23	303.3	303.55	301.15	301.94	303.53	302.42	303.41	302.44	303.11	303.3	302.77	303.66	303.66	301.62	303.57	303.34	302.12	303.63	303	302.12	304.6	302.31	303.52	303.38	303.99	302.11	302.53	302.49	302.32	302.57	302.63	302.12	303.77	303.31	302.55	303.14	303.89	303.28	303.96	303.72	301.13	302.77	303.73	302.22	302.43	302.18	301.68
313.03	312.35	312.75	312.65	313.73	312.8	314.19	312.83	314.01	312.26	313.93	312.73	312.57	312.18	312.16	312.34	312.73	312.86	312.63	313.09	312.93	312.81	313.26	313.17	312.76	313.6	313.51	312.89	312.12	313.31	312.67	311.14	312.68	312.06	313.29	312.94	312.76	313.1	313.02	312.53	313.75	312.3	312.27	312.4	312.21	313.28	313.41	312.18	313.97	314.5
315.82	315.82	317.07	315.82	316.32	314.84	315.24	315.97	315.16	315.99	316.46	316.25	315.35	314.33	316.41	316.13	315.17	316.27	315.02	315.03	316.16	316.05	316.09	315.04	315.4	317.11	316.68	315.66	315.46	315.86	314.89	314.44	316.34	316.49	314.82	315.93	315.29	316.05	316.79	315.92	315.86	316.11	316	315.63	316.45	314.82	314.76	315.54	315.49	315.27
293.64	294.25	293.81	295.82	294.07	293.83	294.85	293.48	293.29	293.08	293.48	294.59	293.89	295.95	293.71	294.49	294.94	293.77	292.97	294.61	294.35	293.73	293.96	293.18	294.11	292.02	293.99	294.14	294.57	293.53	295.02	293.27	294.5	293.54	293	293.25	292.39	293.81	293.85	293.33	293.95	294.22	294.95	294.29	293.28	293.99	292.57	293.78	295.03	292.88
305.29	303.76	305.78	305.51	305.43	305.95	304.18	305.25	305.28	305.1	305.01	304.27	304.72	305.9	305.34	304.9	305.24	306.43	303.48	304.61	304.44	305.52	304.96	305.4	305.47	305.58	306.39	305.95	306.41	304.14	306.22	306.14	304.28	304.59	304.94	303.76	305.9	304.64	304.34	305.33	305.35	305.07	305.51	306.04	304.42	305.6	305.01	304.96	305.22	305.01
311.52	310.76	310.56	310.2	310.82	309.53	310.9	311.41	311.86	311.06	309.47	309.27	311.62	310.34	310.15	311	310.81	311.03	311.04	310.35	310.69	309.99	310.12	310.55	310.28	310.84	310.95	310.33	311.58	310.38	311.99	309.82	310.61	310.22	310.09	309.93	309.88	309.78	310.12	310.81	311.37	311.21	310.47	310.28	310.41	312.1	309.61	310.19	309.4	311.28
304.2	304.08	304.04	303.17	304.52	303.71	305.82	305.56	303.08	304.11	305.21	304.16	303.91	304.46	304.28	304.01	304.04	304.25	303.42	305.66	304.49	303.48	304.08	304.4	304.16	303.75	304.86	302.97	305.04	305.09	304.15	304.24	304.1	304.68	305.7	304.96	304.48	305.04	305.85	303.79	303.67	304.83	303.77	305.95	304.35	303.76	305.31	304.01	305.12	303.92
312.86	313.42	313.83	313.86	312.14	311.97	312.81	311.85	312.27	312.63	312.64	313.65	313.36	313.38	312.96	313.04	312.39	312.61	312.82	311.43	313.56	313.28	312.34	313.45	311.76	313.73	312.58	311.96	312.19	313.54	312.37	311.44	311.92	311.54	312.41	312.31	312.13	313.43	311.84	313.99	312.49	312.66	313.44	312.8	312.35	312.8	311.6	312.46	313.14	313.51
308.12	309.43	309.2	310.9	309.95	310.74	308.92	309.78	309.89	309.23	309.06	309.68	308.71	310.05	309.09	309.8	309.19	309.51	311.15	308.27	308.21	308.78	309.16	310.86	309.66	310.81	309.9	310.07	309.81	308.97	309.58	309.45	309.9	310.39	309.88	309.32	310.3	308.46	308.06	310.1	309.28	309.92	310.76	309.48	309.6	310.2	310.15	309.11	309.58	308.83
303.91	304.51	305.25	303.83	304.95	304.52	304.9	305.06	302.91	305.11	304.05	305.11	305.7	304.76	302.88	304.55	303.62	304.62	303.13	302.9	305.76	306.59	305.51	304.82	305.13	304.55	304.13	304.86	305.59	303.21	304.3	304.12	304.33	302.32	303.83	305.06	303.89	303.8	305.42	304.01	305.16	305.51	305.35	304.62	304.04	304.09	303.28	303.81	305.28	303.7
304.41	305.79	304.6	303.91	304	307.01	304.13	303.58	303.66	304.11	304.64	304.03	304.69	303.87	302.86	303.72	305.5	304.44	305.1	305.98	303.9	303.43	304.87	304.77	304.67	304.39	303.02	303.98	304.29	303.49	304.54	305.17	304.47	303.95	303.02	304.99	303.77	304.19	304.44	305.26	304.4	304.73	305.27	304.82	304.46	304.15	303.69	303.92	303.33	305.29
306.39	306.11	307.76	306.87	307.21	307.2	307.26	307.39	308.29	307.96	307.36	307.56	307.57	305.76	308.01	306.71	307.17	308	307.25	307.14	307.36	306.94	307.96	306.83	306.7	308.67	307.59	307.42	307.12	306.98	307.8	307.1	307.88	308.45	307.2	307.78	307.23	306.75	306.62	305.93	307.44	306.93	307.71	307.95	307.72	306.8	307.33	307.85	306.62	307.65
314.09	314.48	314.87	314.14	314.92	314.6	314.82	315.08	314.57	314.9	315.67	314.41	315.75	313.98	314.05	315.07	315.59	313.59	314.82	312.56	314.69	314.93	314.54	315.1	314.7	315.39	314.42	314.36	314.38	314.3	314.86	315.11	315.25	315.29	315.19	315.67	314.15	314.03	315.43	315.03	315.82	314.31	314.35	315.25	315.78	314.61	315.51	315.03	315.83	314.44
301.63	299.32	300.28	300.92	300.85	301.19	301.19	299.77	300.36	301.05	300.02	301.72	301.81	301.59	301.37	301.38	300.6	300.92	300.44	300.2	301.3	300.62	301.53	300.35	301.05	301.54	300.3	300.6	299.56	299.37	300.62	301.05	299.5	300.03	303.04	302.66	299.15	301	301.57	302.23	300.36	301.07	300.48	300.32	302.21	301.54	300.97	301.85	300.58	300.76
313.23	312.06	311.99	314.28	312.05	312.54	312.38	313.06	312.54	313.22	313.57	312.82	312.76	313.01	314.03	311.5	312.99	313.52	312.59	312.79	311.84	312.64	312.31	313.15	311.85	312.56	313.04	313.78	311.57	313.73	313.5	312.54	314.49	312.9	311.81	313.89	313.14	314.09	313.29	313.16	314.22	312.98	313	312.89	313.31	312.72	314.01	312.94	313.73	312.85
318.55	318.03	317.71	319.09	317.34	317.63	318.95	319.07	318.88	318.06	319.54	318.28	318.12	318.87	319.99	319.35	318.51	319.22	318.42	317.51	317.68	317.62	318.86	318.5	318.95	317.63	319	319.2	318.99	317.5	319.06	320.3	318.7	318.49	319.57	317.9	319.07	318.31	317.86	319.73	318.58	318.44	318.83	317.14	318.48	319.53	318.41	318.17	318.18	317.79
302.69	301.77	302.64	303.14	302.19	302.09	303.41	302.1	303.4	302.4	302.38	303.44	303.23	303.33	303.72	302.26	302.08	303.67	303.29	303.3	302.18	303.17	303.32	303.12	302.04	303.16	301.33	302.96	302.74	302.91	302.94	302.99	302.99	302.86	302.84	303.12	302.54	302.31	302.3	302.74	302.2	302.23	303.64	304.11	302.37	302.09	303.85	303	302.35	302.58
314.46	313.73	314.39	315.6	315.19	314.95	314.09	315.56	315.41	314.84	314.39	314.61	314.51	315.12	315.05	314.6	315.03	314.95	314.21	314.9	314.94	314.69	315.21	314.33	314.32	314.85	314.52	315.24	314.9	315.46	315.53	315.88	313.93	314.83	314.65	315.53	315.77	314.5	314.09	315.4	314.68	314.47	315.95	316.42	314.64	314.34	315.67	315.9	315.28	314.45
306.69	306.08	307.54	305.57	306.49	305.76	305.62	306.44	307.03	306.3	306.13	306.03	306.54	306.4	305.88	306.78	305.35	305.95	306.89	306.71	306.43	306.96	305.96	306.28	306.11	306.32	305.86	305.75	305.83	306.17	305.95	307.33	305.77	305.18	305.2	305.71	306.8	305.82	306.26	304.62	305.28	307.2	305.86	305.16	306.87	306.13	306.31	306.59	307.03	306.06
327.43	328.5	327.76	327.7	328.09	328.82	328.7	326.54	326.94	328.2	328.27	327.68	327.65	326.99	328.5	328.29	328.05	327.81	327.3	327.43	327.47	327.34	328.96	327.64	327.69	328.97	327.88	325.99	327.91	327.78	328.73	327.14	327.8	328.53	327.17	328.85	326.78	328.18	327.28	328.7	327.92	326.7	327.35	327.67	327.6	326.46	328.38	327.9	327.64	327.03
300.04	300.63	299.91	299.48	300.98	298.47	301.47	300.98	300.14	299.63	300.43	300.3	301.37	299.56	300.65	299.05	300.28	299.55	299.78	300.95	299.5	301.68	299.28	300.28	300.03	301.26	299.57	299.68	299.38	300.59	300.62	298.27	299.8	299.28	299.51	299.69	301.11	300.51	299.89	300.09	298.89	299.69	300.29	299.52	299.76	300.68	300.33	299.21	300.55	299.1
319.39	318.65	317.53	318.65	319.23	318.25	318.87	318.01	318.04	319.86	319.45	318.72	318.23	318.35	319.57	319.25	319.08	317.88	316.6	319.25	319.63	317.43	318.54	318.9	317.82	318.22	319.31	318.02	318.06	318.82	319.11	318.83	317.66	319.09	318.79	317.95	317.49	318.58	318.7	317.43	318.51	319.66	317.61	318.27	318.31	318.17	318.2	318.93	319.69	319.15
318.67	318.39	318.53	319.49	317.19	318.54	319.91	318.3	316.61	318.15	318.65	318.79	319.05	317.98	318.8	318.93	317.99	318.22	317.59	319.21	317.8	318.09	318.7	318.44	317.49	318.13	318.86	318.69	318.59	318.38	318.83	317.78	317.38	317.32	318.48	318.9	319.5	318.6	318.11	317.95	318.53	318.13	318.39	319.73	318.17	318.56	320.28	318.43	318.83	316.97
299.86	300.89	300	300.19	300.5	300.42	300.36	301.11	300.78	299.44	299.61	300.56	300.57	300.69	299.85	300.84	300.41	300.4	300.12	300.32	299.68	299.18	300.59	300.45	299.17	299.53	299.9	298.84	300.92	299.79	299.92	301.83	301.08	299.48	300.03	299.27	300.12	301.23	299.13	300.31	299.3	299.1	300.19	299.34	299.48	300.65	300.61	300.12	298.84	300.09
306.66	307.15	305.96	305.38	305.59	307.78	305.48	305.87	306.57	305.5	306.83	305.21	305.07	305.49	305.91	305.56	305.17	305.92	305.35	307.06	306.87	305.83	306.27	304.71	305.07	306.02	306.05	306.07	305.93	306.58	306.84	306.11	307.13	307.21	306.59	305.7	306.28	305.75	306.17	305.19	305.73	307.44	308.05	305.87	306.78	306.27	305.36	305.28	306.62	306.23
312.5	311.44	312.25	313.2	312.85	311.55	312.32	312.97	311.36	311.04	311.71	312.35	313.92	311.36	313.08	311.64	312.72	312.17	312.12	311.62	312.32	313.37	313.35	311.97	311.96	313.11	312.17	311.58	313.08	311.44	311.21	311.46	313.8	311.35	311.1	312.44	312.33	311.86	311.85	312.17	313.1	311.53	311.93	311.94	312.64	311.99	312.36	312.07	312.24	312.5
296.96	296.02	296.4	296.02	296.47	297.04	297.88	295.45	296.25	298.01	295.62	295.97	297.75	297.61	296.44	295.74	295.66	296.96	297.21	296.8	296.54	296.74	296.97	296.52	296.85	296.78	296.84	296.1	296.88	295.81	296.74	297.38	297.41	296.56	297.68	296.81	297.84	297.75	296.01	297.34	296.34	296.1	297.36	296.6	297.19	296.26	297.31	296.97	297.33	298.2
327.6	326.21	327.44	327.19	326.39	327.77	327.05	327.22	328.89	328.06	328.31	328.22	327.21	327.51	326.56	327.57	326.69	327.6	328.29	326.76	327.57	328.31	328.29	327.77	328.13	327.97	326.03	327.75	326.23	326.94	327.61	327.54	327.13	326.92	328.45	327.31	326.8	328.65	328.8	329.22	327.55	327.37	329.5	327.77	327.39	327.05	327.47	326.37	327.4	327.41
305.25	305.2	305.87	305.75	305.32	305.51	305	304.39	303.78	304.16	303.99	305.2	305.02	306.09	305.16	304.09	306.82	304.65	305	304.16	304.59	305.1	304.95	304.98	305.54	303.92	304.53	304.75	305.76	305.13	304.14	304.76	304.84	304.2	303.31	305.43	305.6	305.28	304.46	305.82	304.95	305.24	304.86	305.73	304.29	304.4	305.44	304.76	304.61	304.38
304.94	303.81	305.09	303.93	304.93	305.43	305.58	306.24	304.84	304.79	304.89	305.5	303.89	304.9	306.41	304.71	305.19	305.43	305.32	305.88	304.51	305.26	305.12	303.85	304.76	305.02	305.55	305.66	305.24	305.5	304.86	304.9	304.15	305.17	305.47	305.21	303.96	305.3	305.75	305.28	304.28	305.22	305.59	305.72	305.62	304.48	305.79	306.51	305.47	305.77
306.46	305.9	307.61	306.34	306.08	307.27	305.6	306.62	307.02	306.19	306.39	305.47	306.13	306.78	306.54	306.37	306.66	304.47	306.61	305.56	306.67	308.49	306.04	305.43	306.89	306.21	306.04	306.63	305.77	305.89	306.25	305.93	307.14	306.85	306.06	307.48	305.2	307.05	307.09	306.83	305.9	307.91	306.85	306.32	307.11	306	308.08	306.21	306.8	306.21
328.09	326.92	327.33	328.07	328.29	328.57	329.62	327.89	327.46	328.38	328.95	328.15	329.37	329.89	328.09	328.22	328.49	326.37	330.3	328.63	328.8	328.99	327.69	329.05	328.43	329.18	328.06	328.08	328.52	328.44	328.64	328.94	329.34	327.61	329.38	328.43	329.68	328.71	328.51	327.9	327.81	328.19	329.23	329.58	327.93	328.72	328.16	329.19	329.04	328.61
312.13	311.69	312.56	312.38	313.41	313.16	311.94	313.32	311.77	313.23	311.8	313.04	313.99	311.95	313.68	313.26	313.17	311.57	312.37	313.11	312.39	313.78	311.6	312.74	311.55	312.15	314.43	312.35	311.97	313.4	312.96	313.37	313.56	313.18	312.35	313.13	311.29	312.34	312.93	312.49	313.23	311.81	313.03	312.77	311.91	311.27	312.81	312.22	312.88	313.22
306.64	307.26	307.39	306.53	308.54	308.93	307.95	306.64	306.65	307.25	307.09	307.85	306.63	307.41	308.8	307.41	305.96	307.1	306.6	306.19	307.31	307.38	307.17	306.86	307.06	306.43	307.51	306.6	307.24	305.65	306.69	307.11	308.46	305.43	308.37	308.04	307.18	308.43	306.22	307.53	307.09	306.67	306.41	307.55	307.19	308.08	306.05	306.75	308.62	307.12
311.82	313.13	311.92	313.05	313.82	312.62	312.06	311.96	312.92	312.17	313.41	311.34	313.41	311.77	312.72	313.04	313.86	313.28	312.49	311.79	312.93	312.21	312.2	312.68	311.24	311.83	311.17	311.64	313.19	312.67	313.69	311.45	311.88	311.84	312	313.09	312.6	312.77	311.29	311.96	313.1	312.94	312.81	313.9	313.48	311.76	312.54	312.53	312.94	313.76
309.22	308.31	309.43	309.66	308.18	308.96	309.23	308.87	309.39	308.8	308.98	309.17	309	308.92	309.54	308.52	308.42	309.33	308.54	308.43	309.81	308.61	308.09	308.13	310.23	309.28	309.94	309.04	307.8	308.97	308.61	308.98	309.09	309.1	309.23	308.92	308.62	307.63	307.62	310.56	309.83	309.15	309.54	308.64	309.6	309.01	309.65	310.28	309.21	308.19
313.03	313.82	313.52	313.93	314.82	313.83	313.74	314.02	314.14	314.02	314.01	313.94	315.01	313.76	313.37	314.28	314.11	314.27	313.7	312.71	313.45	312.01	314.11	314.91	314	312.9	314.44	314.41	313.84	314.31	313.27	314.5	314.45	313.43	314.32	313.59	313.92	313.54	313.17	313.23	314.49	314.57	313.87	313.96	313.19	313.57	312.68	314.1	313.54	313.58
316.75	317.35	317.06	317.91	317.52	318.15	317.74	318.13	318.95	317.4	318.58	317.61	318.54	318.41	317.01	317.11	318.14	318.51	318.26	318.18	318.46	317.42	318.06	318.37	318.93	317.42	317.03	318.2	318.08	317.56	318.43	317.79	318.94	317.87	318.35	319.37	317.94	318.39	317.9	317.54	317.91	317.45	318.2	318.18	317.11	318.04	317.67	316.55	318.49	318.23
318.88	319.51	318.77	319.1	319.32	318.08	318.39	319.18	316.99	318.29	318.07	318.3	318.1	318.11	318.16	318.79	316.46	317.69	318.57	317.68	318.02	318.79	318.61	317.91	319.07	317.91	319.2	318.53	318.99	317.22	316.64	318.42	318.02	318.79	317.15	318.04	317.62	317.74	317.19	319.2	318.36	319.16	318.56	319.1	318.12	318.17	318.23	318.64	319.19	318.51
303.38	302.63	302.3	302.92	302.37	302.91	302.67	302.33	303.16	303.44	303.3	302.18	303.08	301.88	302.66	302.01	301.72	302.9	302.46	301.11	301.78	303.17	302	301.53	302.31	301.24	301.73	302.95	301.82	302.22	301.94	302.22	301.42	303.12	301.88	302.78	302.69	301.77	302.19	301.22	303.01	302.25	302.46	301.42	301.45	302.24	302.18	302.33	303.44	303.35
307.83	308.3	308.07	308.43	306.25	308.11	306.75	306.52	307.63	307.42	306.71	306.91	307.06	307.67	307.84	307.01	306.49	307.93	307.05	307.77	305.73	307.82	307.16	307.98	307.09	306.98	307.49	306.35	307.11	308.34	307.47	308.25	306.89	308.24	307.44	307.37	306.61	308.13	307.76	306.94	306.78	305.8	307.17	306.54	306.81	307.37	307.27	307.09	307.59	308.5
324.5	326.19	325.55	324.88	325.23	324.84	324.57	324.97	325.15	324.4	325.46	324.87	325.74	324.6	325.04	324.49	325.88	324.54	326.46	325.2	324.63	325.6	326.14	325.83	324.91	325.03	325.19	326.02	325.5	325.54	323.79	324.6	325.57	325.64	324.18	324.92	325.62	324.85	324.48	324.17	325.46	324.02	325.06	325.34	325.49	325.74	324.14	324.56	324.98	324.78
312.18	311.81	312.1	311.77	312.02	311.21	312.17	312.1	312.89	310.57	311.54	310.78	310.37	311.66	312.41	311.11	311.41	311.15	311.64	311.63	312.22	310.67	311.54	311.52	312.11	311.13	313.16	311.19	310.8	311.28	312.25	311.33	311.61	311.17	311.77	310.59	310.25	310.43	310.86	312.67	311.33	311.74	311.44	311.13	311.3	310.55	312.26	311.54	312.97	310.96
313.94	314.07	316.25	315.07	313.32	315.29	315.06	313.96	314.08	315.46	315.63	315.9	314.02	314.67	314.25	313.72	315.71	314.67	314.24	314.97	314.45	314.88	315.48	313.32	314.57	314.75	314.06	314.94	315.24	316.49	315.07	312.6	315.57	314.78	313.96	314.92	314.85	314.9	315.64	315.46	315.51	315.75	313.58	315.12	314.87	314.7	315.51	315.58	315.43	314.08
301.32	302.43	300.73	302.52	300.53	300.85	300.76	301.07	301.37	300.77	301.91	300.98	300.79	301.07	300.96	300.91	300.76	302.4	300.72	300.6	300.57	299.43	301.52	301.65	300.58	301.73	301.81	300.36	302.88	302.25	301.37	302.14	300.94	300.42	300.79	301.59	301.49	300.34	300.9	301.19	300.91	300.67	302.46	302.06	301.42	300.37	301.13	300.72	301.46	300.55
312.5	311.8	312.54	313.83	312.58	312.32	311.48	313.45	314.74	311.09	312.51	314.21	313.58	312.53	312.23	312.33	313.1	312.74	312.87	312.23	312.7	311.59	312.51	310.7	313.24	311.42	311.81	312.79	314.05	312.98	313.76	312.16	313.94	311.37	313.13	312.61	312.66	312.02	312.46	313.24	313.53	313.49	313.06	313.13	311.61	313.78	313.41	311.68	312.18	311.12
325.18	326.03	325.32	324.45	323.86	324.11	325.3	325.43	324.18	325.04	323.97	324.82	324.16	324.66	325.11	324.76	324.64	324.71	325.89	325.35	323.88	323.78	323.8	324.9	325.24	326.45	325.84	324.26	324.91	324.39	324.35	324.34	324.6	324.48	324.49	324.05	324.14	324.66	325.22	325.18	326.61	323.69	324.33	324.37	325.55	325.22	323.52	325.71	324.53	325.05
304.4	303.79	304.68	304.85	304.46	303.4	303.51	304.48	305.59	304.5	304.96	303.73	303.88	304	304.34	304.19	303.61	304.54	304.35	303.16	303.97	304.6	304.21	304.86	305.05	303.95	304.41	303.94	305.89	304.68	304.58	302.86	303.93	305	303.86	305.09	304.24	305.28	304.23	304.6	305.4	302.76	304.15	304.9	305.55	303.98	304.43	305.83	304.79	304.66
294.28	294.34	294.78	294.15	294.1	294.88	295.32	296.19	295.28	294.99	295.36	294.61	294.22	296.33	295.14	295.74	295.02	294.64	295.8	294.39	295.65	293.36	295.59	294.2	295.37	295.62	295.51	296.16	294.07	295.83	296.7	294.38	295.15	295.17	296.06	295.46	294.67	295.01	294.99	295.13	294.5	295.29	293.77	295.52	295.05	296.28	295.6	294.51	293.9	296.23
303.83	304.23	304.68	303.9	303.35	304.83	303.83	303.77	303.98	304.19	304.04	304.91	303.58	303.5	304.14	303.82	303.71	304.04	304.8	302.81	303.94	303.33	304.56	303.74	304.53	304.25	304.98	305.34	304.55	304.05	305.16	304.25	304.49	304.18	303.62	304.32	304.43	304.61	303.94	303.82	305.13	303.95	304.87	304.47	305.34	304.18	303.41	304.53	303.27	304.24
327.98	328.21	327.61	328.77	328.48	328.1	328.47	329.06	327.79	326.54	329.08	327.97	327.04	328.02	326.59	329.1	327.17	328.07	328.2	328.17	327.71	327.91	328.01	325.38	327.32	328.13	326.84	327.81	327.03	327.66	327.24	328.04	327.23	327.7	327.35	327.7	327.87	326.76	327.45	326.62	328.48	328.07	327.6	327.87	326.6	328.17	327.77	327.89	327.93	327.5
301.44	301.11	301.48	300.6	302.24	301.31	301.59	302.43	300.89	301.71	300.4	299.61	300.27	299.75	301.78	300.58	301.15	301.51	301.52	301.34	301.25	300.25	302.26	301.54	300.3	301.62	300.94	300.62	301.47	300.73	301.33	300.68	301.3	301.47	301.14	302.03	300.42	300.8	299.95	300.31	301.61	301.82	300.1	300.33	300.08	301.41	301.71	300.35	300.09	301.34
313.34	314.84	312.61	314.62	315.25	313.69	315.52	313.77	314.53	314.76	313.84	313.82	314.09	315.09	313.61	313.21	314.68	314.51	313.03	315.04	315.12	313.25	313.53	314.35	313.05	314.03	313.46	314.31	315.53	314.14	314.69	314.71	313.69	313.64	313.85	314.08	315.48	313.48	314.28	314.6	314.22	313.4	314.22	314.05	315.25	313.84	314.33	314.11	314.08	314.62
296.76	296.89	297.32	296.96	296.11	296.91	296.55	296.52	296.94	296.27	296.59	296.63	298.46	296.39	297.27	297.5	297.11	296.2	298.13	297.62	296.01	296.7	297.5	297.52	297.06	296.69	296.47	297.05	295.65	296.5	296.15	297.21	296.49	297.2	296.49	297.56	297.58	297.16	296.19	296.6	297.44	296.68	296.65	297.31	297.3	296.41	297.46	296.29	297.06	295.85
301.08	302.47	302.2	301.55	303.62	302.73	303.31	301.23	301.19	302.06	302.12	301.1	302.33	302.39	304.06	301.5	302.33	303.53	302.73	302.7	302.97	303.26	302.27	302.91	303.26	302.76	301.73	302.31	303.42	301.41	303.14	301.33	302.36	302.16	301.72	302.47	302.52	303.9	302.95	303.77	302.15	302.78	302.61	303.6	302.37	303.32	303.66	302.76	301.78	302.2
302.49	302.68	302.81	302.02	302.78	302.83	303.24	303.28	303.34	302.61	301.59	304.37	303.34	303.51	302.91	302.86	302.87	302.8	302.96	303.33	302.51	302.49	303.41	302.29	303.43	302.13	303.34	303.26	302.27	303.32	303.21	302.35	303.11	302.12	303.87	303.72	302.67	303.46	302.13	303.8	302.6	302.9	302.81	303.36	303.55	303.39	302.74	301.75	302.57	302.87
294.59	294.45	296.6	295.39	293.82	294.6	295.01	294.6	295.15	295	294.37	295.4	295.34	295.89	296.13	296.66	294.71	295.62	295.62	295.55	294.16	294.95	295.27	294.74	295.69	295.44	295.41	296.66	295.21	295.6	294.92	296.06	296.13	294.46	294.17	294.82	295.13	295.57	295.79	294.39	294.23	295.11	295.42	295.23	295.1	296.1	294.52	294.63	295.74	294.51
303.24	304.66	304.1	303.3	303.74	302.95	304.05	303.74	304.64	303.44	303.1	304.59	302.49	302.5	303.72	303.22	303.07	302.93	303.42	303.94	302.46	303.71	303.82	302.83	304.08	303.82	303.05	303.7	303.23	302.59	304.05	303.56	304.21	304.76	304.55	303.28	303.04	303.44	303.26	304.06	304.16	304.52	303.06	303.83	303.95	301.65	303.52	303.55	302.94	303.41
327.19	327.97	328.14	328.42	328.93	328.97	327.33	327.27	327.61	328.69	328.08	327.53	327.12	327.96	327.38	327.85	327.82	327.72	328.1	327.01	328.38	328.29	328.23	327.19	327.17	327.66	328.77	328.1	327.23	326.93	328.37	326.9	328.52	327.99	328.42	328.55	326.95	326.96	326.61	329.86	327.03	327.49	327.58	327.27	326.77	329.35	327.16	326.82	328.91	327.77
305.97	306.28	305.89	305.65	305.93	305.77	305.08	305.62	306.05	308.03	305.96	306.5	306.42	305.67	305.95	306.12	306.76	306.01	306.06	306.32	306.35	307.16	306.19	305.05	306.47	306.04	307.59	305.97	308	306.47	305.42	305.77	307.84	305.56	306.07	305.18	306.44	306.6	306.85	306.63	306.53	305.95	306.19	305.7	306.12	306.49	306.1	305.89	305.93	305.48
311.55	312.31	311.7	312.57	311.73	311.47	311.86	313.27	313.07	312.18	311.72	313.42	312.88	311.86	311.46	311.45	312.09	310.55	312.03	311.86	311.91	312.53	312.42	312.34	312.28	311.45	311.54	311.97	311.54	311.2	312.72	311.83	312.71	312.53	311.52	312.79	311.86	312.75	311.71	312.27	312.77	312	313.25	311.2	312.8	311.56	312.26	313.12	314.47	311.08
328.93	329.94	327.53	328.27	329.36	327.73	327.83	328.95	327.94	329.24	328.48	329.27	329.38	328.54	328.94	327.85	327.48	328.07	329.33	329.04	328.05	329.45	328.06	329.63	328.57	327.9	328.94	329.19	328.46	328.59	328.18	327.79	328.97	328.28	329.2	328.22	328.49	328.88	329.43	328.17	328.8	329.68	328.71	329.56	328.38	328.32	328.28	328.9	330.29	329.32
324.91	325.68	324.77	323.78	324.89	324.33	323.81	323.6	324.65	323.91	325.44	323.82	324.3	324.45	324.77	323.69	324.2	325.38	325.64	325.29	323.79	324.34	324.43	324.07	324.68	324.32	324.43	324.1	326.2	325.23	324.92	323.26	324.17	324.42	325.65	324.25	324.59	325.36	325.12	324.28	324.08	323.35	324.51	323.87	324.87	324.64	325.1	324.35	325.15	325.63
311.46	312.53	311.3	311.25	311.93	311.76	311.3	310.67	311.42	311.41	310.25	310.76	311.7	311.04	311.54	310.73	311.53	310.33	311.51	312.22	311.09	311.74	311.39	311.91	311.07	311.75	311.85	311.39	312.16	312.11	312	310.17	311.65	310.48	311.35	312.59	311.3	311.05	310.82	311.62	311.78	311.86	312.58	311.51	312.02	311.84	311.93	310.75	311.23	310.5
294.35	292.02	293.47	294.08	294.17	294.65	294.26	294.08	294.21	293.48	294.02	294.05	293.83	294.02	294.05	293.98	294.01	293.94	294.52	293.88	294.4	294.36	295.09	294.19	294.8	294.08	295.29	294.02	295.88	293.06	294.02	294.58	294.23	293.73	293.73	295.59	294.31	294.37	293.51	293.65	293.15	294.35	293.43	293.73	294.59	292.9	293.23	294.27	293.65	294.73
305.46	303.24	305.29	303.95	305.73	303.78	305.08	305.59	305.12	305.07	305.6	304.67	302.94	304.12	304.32	304.56	304.43	304.56	305.78	305.48	304.81	304.74	303.8	306.05	304.9	304.2	305.42	305.36	304.8	304.81	304.57	305.55	304.73	305.28	305.4	305.81	305.44	305.02	303.99	305.88	306.39	304.93	304.04	305.09	305.09	303.77	305.15	304.74	305.3	305.42
312.35	310.17	311.95	310.53	311.17	311.05	311.15	311.94	312.14	311.29	311.02	309.9	312.79	310.94	311.62	310.8	311.3	311.09	312.56	311.46	311.26	311.33	311.03	311.6	311.47	313.65	310.53	311.91	310.79	312.22	310.37	311.05	311.05	312.14	312.02	311.12	309.99	311.43	311.97	311.74	311.55	312.64	311.85	310.96	311.4	311.81	311.94	310.58	311.37	311.07
304.2	303.63	304.26	304.18	303.83	303.04	303.72	302.89	303.98	303.78	303.87	304.65	303.95	303.93	303.24	302.97	304.34	304.1	303.4	303.81	303.1	302.35	302.91	305.33	302.6	302.85	304.44	303.11	304.57	303.96	303.55	303.39	303.94	304.19	303.51	302.73	303.55	303.74	303.66	303.13	303.41	303.74	302.41	304.47	304.21	302.87	303.31	303.62	302.86	303.02
311.95	312.76	313.51	313.38	312.63	312.45	312.5	313.19	311.99	313.71	312.89	313.5	312.83	313.13	312.61	313.35	312.77	312.97	313.79	312.86	313.6	312.92	314	312.55	313.43	313.42	313.89	311.81	313.29	312.76	312.78	314.05	313.35	312.96	311.43	312.62	312.47	313.82	312.47	313.07	313.12	314.09	312.56	313.34	313.37	313.5	314.34	312.61	313.31	311.72
314.37	316	315.18	315.36	314.88	315.21	315	315.95	314.84	314.52	314.89	314.61	315.08	313.64	314.24	314.4	315.21	316.16	315.74	313.49	316.42	315.34	314.15	315.47	313.96	314.35	314.95	315.72	315.46	315.1	316.31	313.87	314.74	315.4	316.28	314.95	314.68	315.5	315.02	315.32	314.5	314.53	315.77	315.17	315.01	315.89	315.65	314.66	314.98	315.77
315.25	314.58	313.93	315.27	314.89	314.8	314.57	313.62	315.58	313.87	313.6	314.46	315.35	313.78	314.79	314.83	314.42	315.86	315.46	313.98	315.57	314.44	315.6	316.53	314.91	314.68	314.78	314.7	313.81	314.28	315.13	314.9	314.85	314.47	315.4	314.01	314.94	315.72	314.99	315.66	314.31	315.52	313.69	315.21	314.97	315.2	315.12	314.56	313.62	314.58
301.04	301.89	303.6	303.52	302.78	301.41	302.13	301.75	302.63	303.46	300.69	301.4	303.43	301.71	300.95	302.33	301.82	301.97	302.6	302.88	303.84	302.16	301.75	303.53	303.22	302.49	303.12	303.92	302.78	302.73	302.98	301.3	302.09	301.46	303.84	302.16	302.78	302.77	302.1	302.27	302.25	302.06	301.57	302.1	302.51	303.58	302.18	301.91	301.58	302.87
312.7	313.01	312.73	313.16	312.7	313.22	312.51	314.1	312.28	312.38	312.67	312.42	312.48	312.36	313.02	311.99	314.83	313.48	312.87	312.86	312.94	313.73	312	312.52	314.04	312.03	312.35	313.72	314.26	312.42	314.01	313.17	313.08	312.64	311.84	313.5	313.33	312.68	312.9	313.33	313.65	312.92	311.94	312.43	312.43	313.03	312.96	314.14	313.35	313.17
311.5	310.92	311.24	311.88	310.8	311.02	310.51	311.07	310.64	311.86	311.87	311.26	311.84	311.73	310.57	311.53	310.92	311.73	309.77	311.57	311.2	310.85	311.52	310.83	311.48	310.89	311.75	311.18	311.94	311.71	311.3	310.96	309.69	310.9	312.09	312.85	310.99	311.08	312.11	310.95	310.59	312.77	311.87	311.05	312.33	311.07	310.79	311.64	311.48	310.93
300.95	300.1	300.7	301.63	302.08	300.27	302.43	301.03	300.44	300.27	302.2	300.11	300.79	302.8	299.76	300.55	301.67	300.68	300.67	301.6	302.02	301.52	300.04	301.87	301.31	300.83	300.53	300.75	299.93	300	301.16	300.6	302.23	300.68	301.49	300.78	301.31	301.16	301.36	300.82	300.93	301.31	302.03	302.76	300.8	300.88	301.99	300.83	299.79	301.65
317.91	317.63	317.08	316.95	316.91	316.64	316.36	318.37	317.56	317.82	317.7	318.14	318.09	317.46	316.98	318.18	315.86	317.13	317.78	317.89	317.6	315.56	317.55	316.69	317.53	318.33	318.48	317.54	317.91	316.99	316.8	317.77	317.11	317.93	317.13	316.38	318	317.37	317.19	317.73	316.95	315.07	316.81	316.5	317.13	317.65	317.67	317.8	317.63	318.04
295	296.19	294.12	296.08	294.05	295.53	294.78	295.27	295.31	294.95	296.71	295.76	296.04	294.09	294.93	294.95	295.94	294.28	294.39	295.74	295.59	295.06	295.58	294.95	294.67	296.03	294.51	295.2	294.85	295.73	294.06	295.07	294.5	293.28	295.28	295.2	295.44	295.41	295.31	293.64	295.32	295.02	294.4	294.67	294.94	295.3	295.01	293.58	294.5	295.61
316.52	317.7	317.4	317.01	316.75	317.58	317.85	318.32	316.89	316.95	317.33	317.08	318.52	316.95	317.38	316.97	317.53	317.39	316.71	316.66	318.25	317.61	317.1	318.11	318.58	317.26	317.18	317.85	316.29	316.26	316.93	317.1	316.43	318.58	318.38	317.64	317.62	317.48	317.27	317.64	317.4	317.44	317.97	317.98	316.94	318.3	316.94	317.2	318.37	315.8
303.47	304.57	306.03	304.44	305.11	304.82	304.76	305.22	303.81	303.36	305.42	306.63	304.09	304.79	304.14	302.64	303.73	304.86	304.19	305.32	303.79	304.14	304.66	302.81	304.56	304.36	304.14	304.36	304.11	304.29	304.03	305.43	304.62	304.52	302.69	303.72	304.74	304.47	304.4	303.26	302.39	304.56	304.71	303.6	306.06	305.98	304.55	304.63	305.36	304.13
315.87	316.07	315.55	315.03	316.34	315.85	315.65	316.08	316.34	316.36	317.33	315.99	315.65	315.92	315.31	315.59	315.01	315.7	314.79	315.39	317.24	316.23	315.58	316.29	316.98	316.06	316.22	314.7	314.81	315.8	315.35	315.81	316.62	315.53	315.31	316.07	315.96	316.17	316.03	315.95	316.61	315.89	314.99	316.4	315.77	315.69	316.68	315.47	316.6	314.41
312.22	311.72	312.69	312.71	312.55	312.5	312.48	312.57	312.27	311.78	313.09	312.11	313.04	312.94	312.06	311.89	311.03	312.14	312.17	312.68	311.53	312.08	312.4	312.92	311.94	313.6	311.65	312.73	312.37	310.85	314.27	312.93	311.4	312.77	311.3	313.18	311.85	312.66	311.58	312.7	311.98	312.41	312.64	312.07	311.16	313.17	310.94	312.36	311.84	312.58
314.19	312.92	313.73	314.51	314.09	313.55	314.2	313.07	313.78	312.64	313.01	314.13	314.36	313.45	313.1	315.24	314.34	312.66	313.31	313.87	313.65	313.77	315.01	313.56	314.68	313.4	313.8	313.11	313.25	314.79	312.86	313.76	313.57	313.63	314.33	314.09	315.35	312.63	313.96	314.73	313.63	313.71	314.15	313.42	313.03	313.85	314.86	313.95	313.77	313.04
318.31	318.53	318.34	318.82	318.93	318.41	319.06	317.99	318.88	317.99	318.54	318.77	318.11	318.39	319.05	318.45	319.84	319.26	318.69	318.14	317.7	316.78	318.7	318.56	319.54	317.1	317.7	317.43	317.9	318.53	317.76	317.82	318.38	318.38	317.35	317.6	317.57	316.86	317.84	317.63	318.97	318.24	318.45	318.94	317.03	318.48	317.08	318.83	318.22	317.73
302.89	301.89	302.95	302.77	303.3	302.74	303.87	301.93	302.46	300.78	301.83	302.5	302.93	303.16	302.73	303.76	303.38	301.85	301.63	302.52	304.06	302.12	303.44	303.62	300.89	302.45	302.92	302.64	301.74	303.49	302.93	301.88	302.5	302.24	302.9	302.21	302.15	303.15	302.63	303.07	303.33	302.65	303.6	302.45	300.69	303.32	302.94	302.02	303.61	300.92
325.55	325.42	324.75	325.94	325.49	325.28	325.37	324.53	325.39	325.86	325.54	326.28	325.16	325.93	325.43	324.87	324.89	323.95	324.97	325.06	325.48	325.57	324.93	325.37	326.3	326.72	325.57	325.23	326.55	325.21	325.58	325.09	325.71	326	325.3	326.36	325.32	326.49	325.3	324.47	326.64	327.21	325.82	324.92	326.28	325	326.08	325.21	325.26	326.21
324.51	323.98	324.97	324.58	324.84	325.21	323.91	324.92	325	325.96	325.24	324.06	325.04	325.03	324.23	325.01	325.13	323.91	324.54	323.91	324.69	325.51	324.27	324.67	324.59	324.94	323.44	325.01	324.5	324.87	324.75	324.38	324.14	324.39	323.65	324.44	323.14	324.08	324.99	325.09	324.67	322.48	323.47	324.88	324.43	324.41	324.66	324.53	325.2	324.98
299.22	301.04	300.35	300.4	299.5	298.61	300.62	300.16	299.43	299.76	300.22	299.77	301.15	300.59	300.37	300.14	299.07	299.53	300.68	300.11	301.16	301.35	299.49	300.05	300.54	301.04	299.52	299.57	299.75	301.05	300.46	299.37	299.74	300.41	298.94	299.32	300.06	299.91	299.64	299.8	299.7	300.69	299.33	299.29	300.25	300.75	300.87	300.73	299.56	298.43
301.27	300.25	301.55	302.13	300.76	300.59	300.74	300.03	301.44	301.68	300.45	301.13	301.43	301.13	301.23	300.65	299.61	301.37	300.7	301.35	300.2	299.89	301.71	301.08	300.54	300.37	299.9	301.03	301.6	302.02	300.55	300.18	300.84	300.48	302.14	300.25	301.1	301.51	301.06	300.83	301.79	300.85	301.1	299.18	301.28	302.06	301.67	300.97	300.26	301.67
311.03	312.15	311.18	311.6	311.69	312.56	312.26	312.03	309.92	311.72	311.51	312.67	311.05	311.65	311.96	310.8	311.53	311.29	312.4	311.66	312.21	311.04	311.8	312.27	310.98	311.47	312.71	311.98	311.24	312.71	310.49	312.23	312.36	312.66	311.31	311.45	311.9	309.98	310.13	311.55	310.6	310.78	310.77	311.03	312.32	311.94	311.4	310.7	312.8	312.18
310.9	310.3	310.16	311.31	310.51	309.93	310.58	311.3	311.24	311.46	312.65	311.81	311.12	310.24	310.64	311.67	311.18	311.35	311.43	310.48	310.21	311.17	310.6	310.14	310.23	309.87	311.53	311.33	310.94	310.71	311.49	310.06	310.35	311.22	310.84	310.13	310.47	310.18	310.3	311.9	310.69	310.76	311	312	310.98	310.73	309.72	311.17	309.76	310.67
318.21	317.76	319.14	318.42	318.3	319.2	318.86	319.69	317.49	316.88	318.38	317.71	317.31	318.46	317.77	318.35	317.6	317.57	319.42	319.75	317.45	317.27	318.35	318.28	317.55	317.41	318.13	318.73	318.57	319.11	317.17	317.86	318.8	317.49	317.63	318.89	318.34	316.34	319.16	319.69	317.35	317.78	317.27	318.52	317.67	317.49	318.6	318.06	318.42	317.87
304.41	304.75	303.94	304.25	303.6	303.78	303.6	304.74	303.29	304.25	304.2	306.15	304.98	304.41	304.91	304.95	304.32	305.12	303.55	304.1	305.05	304.72	304.5	304.07	303.46	304.44	303.53	303.92	304.1	304.32	304.18	304.02	304.09	304	304.88	303.52	304.88	304.63	304.72	305.05	304.93	304.21	303.9	303.62	304.21	304.25	303.9	303.45	304.44	303.96
294.84	297.31	296.36	297.03	297.47	297.39	297.06	297.42	297.04	295.86	296.88	297.14	296.51	296	296.71	294.43	295.4	296.79	296.41	297.64	297.19	296.3	296.7	295.96	295.93	295.99	297.08	297.95	296.93	297.35	296.5	297.63	296.74	296.81	296.52	296.66	297.74	297.2	297.34	296.09	296	296.04	297.39	295.25	296.75	295.59	296.9	296.4	295.97	296.57
316.22	317.17	317.26	317.92	316.25	315.65	318.32	316.55	317.61	317.47	316.71	316.45	318.45	317.15	317.83	318.12	317.94	317.15	317.06	316.96	317.26	317.99	316.16	317.93	315.57	318.19	316.77	316.56	317.28	317.3	316.87	316.27	317.61	315.79	318.27	316.62	316.95	316.8	317.85	317.7	317.42	317.38	317.29	315.43	317.4	317.12	316.64	318.03	317.63	316.55
310.31	310.16	309.95	310.13	308.34	309.18	308.89	310.09	309.83	308.81	309.42	310.05	309.22	308.45	309.74	309.53	309.89	309.65	310.25	310.56	310.12	309.7	309.17	308.69	309.79	310.88	309.34	309.52	310.35	309.14	309.9	309.47	310.44	309.65	310.13	309.52	309.61	308.45	310	308.75	310.16	309.03	309.94	310.68	310.05	309.54	309.33	309.28	310.61	309.67
310.23	310.31	311.1	310.18	310.21	309.32	310.35	310.37	310.52	309.57	310.97	311.93	310.93	310.24	310.71	310.77	311.34	310.13	310.18	310.55	309.87	311.03	310.99	309.49	311.6	311.57	310.99	310.63	311.28	312.16	309.92	310.86	311.39	309.09	309.91	310.51	311.08	311.45	310.99	310.72	311.34	310.74	310.93	311.81	311.34	311.2	309.86	309.76	311.25	309.98
312.41	311.87	313.08	313.56	311.32	312.51	311.96	311.71	311.38	313.66	312.6	312.92	312.54	313.76	313.62	312.82	311.83	311.93	313.33	311.94	312.24	312.34	311.46	312.3	311.69	313.09	313.04	312.61	312.43	313.32	314.35	312.57	312.7	313.07	312.68	311.94	312.55	312.62	311.49	313.72	313.24	312.35	313.15	312.16	313.66	312.01	312.61	311.5	314.06	311.77
294.26	294.02	294.53	295.38	294.5	293.6	296.32	294.89	295.4	295.24	295.69	295.04	296.02	295.75	295.72	295.49	295.06	295.75	295.42	295.84	294.28	296.22	294.3	294.83	295.64	294.7	295.65	293.88	294.47	295.49	296.27	295.64	294.45	295.62	296.29	295.17	294.11	294.82	293.89	295.58	295.55	295.41	295.8	294.91	296.19	296.21	295.01	295.03	295.58	294.71
311.03	310.94	311.66	309.99	309.85	310.88	311.77	310.37	310.34	310.39	311.58	310.85	310.29	311.62	309.49	310.4	311.89	309.67	310.89	310.79	311.93	310.75	311.03	310.56	311.35	310.23	310.39	311.16	311.22	310.45	310.17	311.94	311.48	310.78	310.82	311.18	311.39	310.99	310.47	311.12	310.46	310.15	310.5	310.77	310.8	309.89	310.94	311.64	311.39	310.95
301.86	302.98	302.76	302.34	302.07	302.33	302.54	301.63	302.54	301.94	302.07	303.24	302.31	300.93	303.7	302.17	303.22	301.77	302.02	301.4	301.25	301.95	301.11	301.77	302.73	303	302.83	302.73	301.58	303.25	302.35	303.39	302.69	302.9	302.84	301.37	302.05	303.41	300.81	303.21	302.58	302.96	302.17	301.97	302.35	303.04	301.52	301.14	302.38	302.02
314.61	314.39	314.33	314.02	314.24	314.25	314.24	314.13	313.78	312.88	313.33	313.34	313.64	313.78	315.62	313.21	313.26	312.6	314.24	313.86	314.98	314.42	312.98	313.03	313.75	314.32	314	313.98	314.83	312.75	313.71	312.38	313.88	313.99	313.4	313.62	312.5	314.21	314.38	314.31	314.63	313.85	315.38	314.75	315.07	313.55	313.08	313.38	314.54	315.16
325.7	326.08	325.68	326.73	325.66	326.17	324.28	324.75	325.39	325.04	326.23	325.05	325.53	326.02	324.91	325.59	323.79	324.9	325.25	326.17	324.01	326.09	326.28	326.44	324.92	325.78	324.34	324.8	326.96	325.13	325.42	325.11	325.44	326.92	325.27	326.72	326.02	325.76	325.33	324.45	325.7	324.73	324.72	324.43	325.62	325.19	324.74	325.21	325.08	326.03
313.14	312.77	312.79	311.09	313.33	313.34	313.03	313.28	313.57	312.85	313.33	314.09	313.34	312.23	314.26	314.24	313.58	312.51	313.66	313.83	313.36	312.37	312.93	312.07	312.03	312.81	312.71	313.17	312.14	312.43	312.71	312.32	313.84	312.99	312.71	313.26	312.77	313.44	312.06	312.36	313.16	313.32	312.51	313.08	313.35	313.64	312.9	313.16	313.29	312.76
302.52	303.29	302.85	303.56	302.79	302.88	302.86	303.81	302.85	303.34	302.56	303.85	302.87	303.99	304.43	303.97	303.14	301.81	302.83	304.22	303.52	302.84	303.79	302.75	303.51	302.29	303.52	302.75	301.96	304.26	303.46	302.72	303.58	305	304.16	303.3	302.02	303.66	304.39	303.54	303.08	303.65	303.22	302.73	302.81	301.66	302.55	303.73	303.06	303.47
309.35	309.69	310.04	307.86	308.89	309.47	308.68	307.82	309.52	308.78	308.55	310.16	307.74	308.99	308.02	307.41	308.66	309.37	309.72	308.46	309.59	309.76	309.8	308.55	307.96	309.4	307.97	308.47	310.01	309.13	309.54	309.12	308.55	308.4	308.26	309.51	309.01	309.28	308.88	310.63	308.29	308.15	308.35	309.43	307.17	309.13	309.98	308.54	308.68	310.03
325.96	325.86	325.33	325.04	324.87	325.2	325.17	325.8	324.01	325.16	325.32	324.74	325.26	324.65	325.71	324.73	324.24	326.07	325.11	325.21	325.28	324.79	326.5	325.26	325.39	324.99	325.63	323.96	324.74	326.34	325.41	326.42	325.07	326.09	325.29	326.21	326.08	324.69	325.02	324.92	325.16	325.3	326.02	325.92	324.64	325.01	324.54	324.68	325.56	323.74
306.55	305.42	306.29	305.27	306.88	306.64	306	306.32	305.39	305.86	305.58	307.27	305.44	306.5	306.48	306.14	304.66	306.22	305.74	305.52	306.13	306	306.47	305.51	306.17	305.96	306.12	306.6	306.49	305.43	305.38	307.44	305.99	304.99	306.06	306.14	306.31	305.82	306.51	307.46	304.94	306.99	305.61	306.61	305.87	307.18	305.9	305.97	306.4	307.46
304.18	302.5	302.1	302.26	303.22	302.11	302.9	302.27	302.46	302.37	301.73	302.57	303.25	302.12	302.76	302.87	301.57	302.26	301.7	302.45	302.02	301.93	301.94	301.73	301.89	303.26	303.36	302.4	301.72	302.05	302.3	301.73	301.93	302.31	303.49	302.86	303.45	302.74	303.39	303.3	303.82	303.27	301.76	302.76	301.71	301.41	301.02	303.81	301.12	302.77
316.8	318.01	317.76	317.4	315.87	317.34	318.58	316.69	317.51	318.24	318	316.98	316.78	318.15	318.94	316.99	317.68	318.58	317.43	317.64	317.56	316.23	317.95	315.89	317.28	317.17	318	314.96	316.63	317.68	316.36	318.05	317.17	318.55	316.2	317.67	317.68	317.95	317.09	317.59	316.33	318.62	317.35	317.65	317.39	316.62	317.09	318.44	317.31	316.28
311.14	310.5	310.54	311.76	310.86	309.73	309.41	311.45	310.34	310.44	309.98	310.15	308.94	310.25	311.08	310.78	311.57	310.6	311.7	310.85	310.35	310.26	310.15	311.69	310.32	310.17	310.45	309.66	311.26	309.62	310.53	310.04	312.01	310.82	310.85	310.01	310.32	310.53	310.77	309.71	310.11	310.69	311.27	309.78	310.8	310.48	309.49	309.91	311.37	311.44
324.52	326.36	325.1	325.47	324.75	325.46	326.58	325.27	324.07	324.76	327.65	325.29	324.81	325.81	325.92	324.79	324.85	324.81	324.75	325.31	324.53	325.37	324.93	324.18	325.39	324.29	326.38	325.23	326.27	326.22	325.46	325.72	325.5	325.47	325.88	325.84	325.26	324.76	325.37	326.02	324	325.26	325.65	324.53	324.54	325.12	325.45	325.33	325.42	324.8
300.35	299.47	300.27	299.08	301.25	299.47	298.78	300.05	302.75	300.31	299.54	300.76	299.84	300.91	300.2	300.02	300.35	299.96	300.09	300.67	300.87	299.91	299.49	300.27	299.91	300.84	300.18	300.93	299.12	299.21	299.73	300.92	299.69	299.07	299.35	301.45	300.15	301.27	299.94	300.89	301.15	299.24	300.2	300.61	299.99	300.03	299.83	299.71	300.14	301.59
303.04	303.39	304.26	303.37	303.09	303.12	303.89	303.34	302.6	303.72	303.75	303.64	303.95	303.88	303.51	303.03	304.01	303.21	302.59	304.45	303.85	303.3	302.99	302.97	303.17	303.87	302.75	303.69	303.37	304.51	303.25	304.34	303.55	302.53	303.98	303.47	301.96	304.36	302.91	302.8	303.58	302.74	303.2	303.64	302.29	303.6	303.02	303.56	303.84	303.38
303.36	304.01	303.49	305.04	303.52	304.51	303.46	304.6	303.89	304.14	303.96	304.57	304.84	305.39	303.85	304.71	304.09	303.46	304.61	303.44	305.04	304.24	303.93	304.33	304.01	303.45	304.6	304.77	305.03	305.28	303.74	304.91	304.98	305.09	304.09	305.1	303.67	304.81	303.88	304.24	304.13	302.75	303.54	302.7	304.75	303.63	305.37	303.82	304.03	304.88
316.48	317.71	317.7	317.16	317.61	317.53	316.93	317.43	316.56	316.5	318.3	317.45	316.7	318.22	316.76	318.33	317.19	317.75	318.87	317.36	317.27	316.5	316.96	317.42	317.21	317.36	316.64	318.44	317.55	317.56	317.22	318.5	315.51	316	316.99	318.57	317.83	319.22	317.71	317.16	316.21	317.18	318.55	317.41	317.43	316.23	316.82	318.48	317.77	316.5
316.69	317.36	317.69	318.74	318.23	317.84	317.6	318.09	316.7	317.36	317.52	317.12	317.58	317.1	318.18	317.85	318.26	317.99	317.34	317.33	317.77	317.75	316.79	317.05	316.59	316.31	315.98	316.92	316.38	318.34	317.22	316.37	318.02	316.5	317.5	316.85	317.03	317.78	317.3	318.43	318.32	317.02	317.09	318.7	316.42	317.44	317.96	317.26	317.92	317.67
327.11	328.02	327.92	327.86	328	328.29	328.37	328	328.37	327.46	327.81	328.28	327.77	327.98	327.56	328.07	328.34	327.87	328.08	326.96	327.49	328.47	328.38	328.99	327.96	329.05	328.04	327.36	326.68	326.6	327.71	328.49	327.47	328.39	326.46	328.24	326.23	327.13	327.11	326.89	328.62	327.78	327.33	326.8	328.25	328.34	326.71	328.03	326.19	327.75
327.74	328.59	327.86	327.74	328.08	327.33	327.41	326.91	327.32	328.49	329.58	327.21	327.83	327.28	328.91	327.95	327.43	328.12	327.08	326.89	327.91	328.23	327.43	327.2	326.86	326.72	328.22	327.21	326.68	327.72	328.16	328.12	327.16	326.5	327.74	327.41	327.43	327.41	328.9	327.42	328.55	328.06	329.76	327.02	327.2	327.82	328.59	329.04	329	328.4
328.4	328	327.91	327.82	327.93	329.46	327.59	328.98	329.56	327.89	328.33	327.34	329.24	328.68	328.33	327.99	327.97	328.55	329.6	328.04	328.39	327.74	328.57	329.01	327.1	327.9	327.83	328.29	327.5	329.06	329.14	328.87	328.68	327.05	327.83	328.31	328.4	330.15	328.4	328.01	329.06	328.18	328.62	329.69	328.45	327.76	328.12	328.18	327.89	328.78
314.08	312.68	313.31	313.33	313.62	314.07	313.18	313.29	312.26	312.93	314.38	312.65	313.77	313.33	312.42	313.5	313.71	312.46	312.51	313.33	313.72	313.96	313.29	314.48	313.18	314.4	313.42	314.02	312.77	313.38	313.14	312.44	314.03	312.94	314.63	312.48	313.08	313.74	312.56	313.61	313.17	313.74	312.53	312.78	313.48	313.88	313.52	312.88	313.5	313.75
302.24	301.24	300.74	300.68	301.44	302.08	301.2	299.05	301.11	300.6	300.78	301.59	300.03	302.05	301.11	301.38	300.35	301.9	300.94	299.94	300.96	301.14	300.91	301.59	300.56	302.52	300.76	300.44	301.64	301.43	302.72	300.5	300.18	300.58	300.58	300.64	301.76	300.24	300.99	300.9	300.25	302.04	300.87	300.73	300.64	302.53	301.39	300.3	300.18	300.64
294.85	295.84	294.19	294.82	294.74	294.07	296.43	294.78	295.01	295.22	296.78	294.85	294.65	295.82	295.33	296.03	294.6	295.59	295.52	295.03	296.78	295.02	294.45	295.13	295.81	295.49	295.58	295.54	295.55	295.54	294.21	295.2	294.25	294.81	295.53	294.39	295.82	295.55	296.16	295.12	294.68	294.87	293.66	295.57	295.25	296.25	295.34	293.9	295.53	294.98
303.47	304.49	302.77	302.75	303.52	303.13	304.22	304.18	305.05	303.38	304.35	302.92	303.65	303.17	304.33	303.43	304.51	304.07	303.48	304.92	304.21	301.97	304.76	303.55	303.71	303.91	303.1	302.35	305.96	304.04	304.81	304.6	302.8	303.77	303.81	302.96	303.26	302.65	303.4	303.87	302.68	304	303.8	302.78	303.21	303.99	304.11	303.73	303.36	304.24
297.71	296.89	295.74	297.5	296.02	296.63	295.86	296.06	295.86	297.11	297.14	297.37	296.57	296.17	297.17	297.92	296.26	297.02	296.67	296.65	296.52	296.24	296.2	297.35	296.61	296.02	297.37	296.83	297.14	296.99	296.27	297.94	298.08	296.91	297.9	295.74	297.95	297.56	296.41	296.99	296.83	297.4	296.7	297.31	297.27	297.06	297.78	297.56	296.03	296.11
315.19	315.7	314.52	314.26	313.87	315.53	315.62	314.5	314.86	314.11	315.32	313.93	314.22	314.4	313.48	314.54	315.12	316.01	315.64	316.07	314.77	315.1	314.93	315.34	314.09	315.02	315.34	313.79	315.58	314.69	313.98	315.31	314.04	314.87	313.38	314.94	314.05	315.44	314.13	315.01	314.89	314.92	315.88	314.08	314.78	314.04	314.5	314.83	314.27	314.43
305.56	306.03	306.18	306.45	305.54	305.5	306.43	305.59	305.63	306.08	306.79	307.31	305.92	305.73	306.15	307.34	305.32	305.67	307.5	305.39	307.27	305.79	305.83	305.93	306.67	306.4	306.49	307.11	305.27	307.18	306.47	304.65	306.5	306.59	305.08	305.62	304.76	305.35	305.33	305.35	305.79	307.59	307.65	305.58	306.46	306.56	306.03	306.76	306.67	305.6
324.44	324.35	326.29	324.2	325.16	325.88	324	322.5	325.48	325.06	325.82	325.26	326	324.96	323.71	325.11	323.27	324.65	324.35	324.97	323.69	324.42	324.62	324.28	325.58	325	325.67	323.62	325.02	324.39	324.67	325.12	324.26	324.36	324.95	324.37	324.14	324.34	325.07	324.65	325.51	324.72	325.25	323.67	324.5	325.15	324.81	325.04	324.95	324.08
311.09	307.85	308.02	308.74	308.84	308.52	308.91	308.09	308.57	307.83	309.15	307.32	307.66	306.86	308.28	308.24	308.38	309.26	308.06	309.01	308.17	309.16	307.87	308.31	308.65	308.6	309.12	309.18	308.21	308.23	308.66	309.22	308.55	309.98	310.27	309.04	308.71	309.7	309.34	309.75	308.64	308.94	309.24	309.24	309.89	309.23	309.56	307.11	309.32	308.25
308.48	307.1	307.4	307.07	307.72	306.62	307.78	307.16	306.99	307.21	307.29	306.96	307.64	308.46	308.49	306.95	306.68	307.86	308.04	308.58	305.85	306.73	306.24	307.8	306.88	306.58	307.83	306.54	307.98	306.43	306.61	307.87	307.96	307.53	308.32	308.08	306.18	307.72	307.2	307.62	307.83	306.72	307.53	308.24	308.17	307.11	307.8	307.77	306.93	307.6
318.79	320.17	319.31	317.18	318.93	319.24	320.54	318.25	319.19	318.46	319.52	318.24	318.52	319.35	318.28	318.99	317.62	317.47	319.21	317.9	319.43	316.86	317.76	317.89	318.34	318.29	317.99	318.82	318.86	318.26	319.19	318.23	317.73	318.97	317.47	318.07	318.93	318.96	319.28	318.35	318.14	318.3	317.69	319.03	320.14	318.8	319.96	318.8	318.56	319.53
309.36	309.06	309.39	310.84	310.05	309.31	309.12	311.07	310.01	309.24	309.18	310	309.42	309.63	310.13	310.86	309.65	309.55	308.96	310.89	309.37	309.57	309.29	310.53	309.07	310.1	310.24	309.11	311.14	309.23	308.54	310.81	310.45	309.99	309.61	310.28	310.2	309.1	309.59	310	308.59	307.75	308.81	310.05	308.83	310.61	309.54	310.98	309.04	309.94
313.31	313.91	313.12	312.96	313.49	313.51	314.91	313.9	315.05	313.34	314.21	313.13	313.34	313.73	312.78	313.93	314.45	313.86	313.26	312.92	313.26	313.09	314.96	313.43	314.69	313.87	313.13	313.52	312.06	314.58	313.58	313.38	313.76	313.16	313.9	313.09	314.08	313.98	313.7	313.91	312.65	313.24	314.08	313.28	314.27	314	314.31	312.6	315.16	313.84
305.35	304.87	305.59	304.02	303.32	304.18	304.85	305.18	304.22	305.39	305.25	305.1	303.8	306.76	304.93	304.03	304.63	304.99	305.14	302.65	305.23	304.42	304.2	303.16	303.93	304.83	305.61	304.3	303.72	304.44	304.22	303.57	305.45	304.81	304.39	304.84	303.39	303.56	304.64	304.49	304.6	304.59	304.28	305.45	304.67	304.24	303.87	304.63	304.14	304.21
312.98	312.67	313.51	312.29	313.1	314.16	313.46	312.5	312.24	313.2	313.64	314.03	311.79	313.63	314.07	313.97	312.77	312.79	312.2	313.17	313.61	314.41	313.47	312.42	313.13	313.15	312.89	312.46	311.89	312.81	313.4	314.23	312.99	312.43	313.16	312.07	313.87	312.14	313.6	313.98	312.75	314.03	314.56	313.47	313.07	312.53	311.78	311.96	313.84	313.24
303.45	304.69	305.41	304.27	303.81	304.05	305.32	304.29	304.08	304.44	302.87	304.28	304.84	304.36	304.69	304.8	303.84	304.55	304.46	303.67	304.99	302.55	304.72	304.08	305.11	305.48	304.32	303.74	303.94	303.04	305.55	304.34	304.94	304.28	305.39	305.24	303.25	304.53	303.61	304.55	304.83	304	304.01	303.03	304.26	304.34	304.82	304.22	304.87	302.75
313.5	312.45	312.76	311.86	313.45	312.58	312.2	313.11	312.01	313.74	313.09	312.1	312.68	313.53	312.78	313.01	313.31	313.13	313.05	313.38	312.35	313.72	313.8	313.39	313.07	313.26	312.56	312.93	312.24	312.4	313.37	313.94	312.03	313.04	313.26	313.22	311.7	313.58	313.51	312.13	312.39	312.32	312.85	312.13	313.18	313.05	312.52	312.56	312.52	311.03
319.17	318.4	317.5	317.69	317.13	318	318.94	318.75	318.76	316.39	318.02	317.78	317.16	317.83	318.8	316.45	318.57	318.62	318.98	319.41	316.3	316.82	317.66	317.07	319.29	317.59	318.12	317.39	317.56	317.23	318.57	318.73	318.86	318.96	317.49	317.84	319.03	318.73	317.61	318.08	318.19	318.61	318.78	318.28	318.19	316.7	317.71	317.98	319.33	318.01
298.72	299.73	299.02	300.67	300.32	300.56	299.21	301.21	300.66	300.45	300.46	299.52	298.89	299.77	299.5	300.08	299.51	299.05	300.26	301.2	300.65	299.58	299.33	300.32	300.47	299.76	300.63	299.63	300.28	299.33	300.23	300.04	299.88	300.36	299.56	299.45	300.16	300.03	300.6	299.9	300.14	301.27	300.4	299.49	298.7	300.6	299.65	300.65	299.09	299.94
313.74	312.66	313.9	313.52	313.89	312.47	313.76	313.9	313.93	314.53	312.29	314.28	313.49	311.86	313.47	313.54	313.2	313.61	313.85	313	313.1	313.54	313.8	311.73	312.27	312.86	312.86	312.35	313.23	312.17	313.04	313.9	314.2	313	313.17	313.65	313.9	311.25	312.73	312.12	312.45	314.08	313.12	312.95	314.32	311.57	313.54	313.15	312.95	313.63
316.03	315.8	315.59	316.18	315.14	314.46	315.43	315.87	316.38	314.79	316.86	316.9	315.06	314.83	315.6	315.32	315.47	316.17	314.86	314.71	315.74	315.16	315.83	316.78	315.98	315.81	316.25	315.11	315.64	315.85	316.17	314.45	314.46	316.99	314.68	315.15	316.18	316.3	316.71	316.35	316.37	315.56	315.21	314.16	315.35	315.24	316.78	315.75	315.87	314.81
302.92	302.6	302.91	303.09	302.77	302.45	302.3	303.56	302.67	302.83	302.37	304.24	303.07	304.56	302.75	302.52	303.9	303.08	303.11	303.73	301.86	302.84	302.08	302.03	302.79	303.49	302.48	303.3	303.31	303.37	303.28	303.4	302.89	302.92	302.8	303.41	302.28	303.21	302.82	302.62	302.61	302.95	301.22	302.87	302.58	302.9	302.76	303.67	303.83	302.07
294.05	293.9	295	293.94	295.16	295.47	295.21	294.44	295.24	296.06	293.66	294.79	295.54	294.78	296.21	295.57	295.1	295.38	294.22	296.19	294.49	294.84	295.4	295.97	293.25	295	293.33	294.81	295.23	294.51	294.52	295.58	294.63	295.29	295.3	296.55	295.18	294.9	295.21	296.74	295.54	295.51	294.97	294.65	294.71	294.55	296.16	294.53	295.91	294.83
309.56	309.42	310.53	310.16	308.46	310.47	310.84	310.95	310.05	310.87	310.47	310.68	310.62	310.11	310.1	309.11	310.34	310.28	309.8	309.95	310.11	308.84	309.53	309.94	311.08	309.83	310.32	310.47	308.77	309.81	309.65	309.59	309.67	310.91	309.16	309.61	310.35	308.78	309.19	309.9	310	310.11	309.82	308.56	309.22	310.38	310.35	310.68	309.23	309.76
326.33	326.79	327.36	327.85	328.51	327.34	327.56	325.95	328.02	327.15	326.07	327.5	326.61	327.96	327.09	327.06	326.87	326.23	328.06	326.81	327.52	326.86	325.57	325.33	326.31	327.57	327.2	326.72	326.42	326.51	327.48	326.68	327.88	325.99	327.38	326.62	327.9	327	327.77	326.88	325.34	328.82	326.61	327.46	327.93	327.24	325.91	325.85	327.41	326.52
304.05	303.73	303.99	303	302.96	303.25	303.91	304.25	302.54	303.85	303.42	304	302.94	303.64	302.77	304.54	302.97	302.49	302.96	303.6	302.67	303.69	303.88	303.64	303.65	302.93	303.51	304.06	302.98	303.86	305.27	303.51	302.78	303.89	304.37	301.79	305.39	302.99	303.27	303.88	304.22	303.32	304.09	303.08	303.41	302.47	304.38	303.46	304.27	303.72
306.97	306.76	305.38	305.37	306.32	305.74	306.59	306.16	305.42	305.49	306.29	307.4	307.65	306.62	306.96	305.52	305.69	306.58	304.24	306.87	306.09	306.15	305.71	305.09	307.14	306.3	306.06	307.07	305.58	306.35	306.55	306.23	306.31	305.92	306.18	306.08	305.7	305.65	305.4	305.82	306.09	305.63	306.18	305.7	306.31	306.96	306.58	305.33	306.03	305.94
305.6	304.15	305.52	305.68	305.63	306.84	304.96	305.91	304.97	305.86	305.62	305.16	304.23	305.77	304.64	304.88	305.74	304.05	304.57	305.85	305.18	303.77	305.37	306.19	306.28	306.42	304.73	304.38	307.12	305.39	304.27	304.48	304.46	306.52	304.17	305.36	305.55	304.34	303.62	304.47	305.05	304.66	305.73	304.54	305.43	304.61	305.2	306.39	306.19	305.66
302.92	302.19	302.7	303.52	301.93	303.41	302.9	302.7	303.29	301.81	302.44	302.1	302.34	301.19	302.48	302.72	302.03	303.11	300.42	302.31	302.8	301.74	302.2	300.58	302.42	303.05	302.45	302.81	302.45	301.43	301.58	303.2	301.79	303.23	303.01	302.03	302.42	303.16	301.97	301.97	302.04	301.72	303.13	302.9	303.39	302.36	302.16	302.64	302.56	300.26
310.81	310.96	310.06	310.99	310.78	310.33	311.03	310.62	310.33	311.87	310.14	310.17	311.8	310.6	311.05	311.56	310.91	310.12	311.49	309.62	311.67	310.61	311.5	311.67	310.45	311.57	310.86	311.05	309.93	309.91	311.08	310.29	310.8	310.77	312.02	309.87	310.64	309.69	311.55	311.62	309.31	309.97	310.23	311.4	310.39	312.04	309.87	311.47	310.27	310.75
315.79	317.22	316.8	317.77	316.89	317.34	316.09	316.78	317.8	316.43	317.26	317.32	318.27	316.09	317.22	315.26	317.15	317.81	317.15	316.84	316.23	316.8	316.12	316.71	317.27	316.5	316.31	316.86	317.07	317.51	316.56	317.37	316.81	316.44	315.24	316.26	316.05	316.66	316.19	315.89	315.06	316.62	316.57	316.89	316.8	317.23	317.97	316.84	317.34	317.18
313.66	313.16	314.79	313.57	313.51	314.8	314.26	314.07	313.53	313.83	313.45	313.04	313.26	313.59	314.38	313.35	313.83	312.84	313.74	313.71	313.75	313.78	312.98	313.67	314.1	313.42	314.51	312.61	313.35	313.51	313.75	314.01	312.88	315.23	314.45	312.95	315.12	314.71	312.86	312.42	313.06	314.09	314.42	313.14	314.22	313.38	313.26	314.49	314.21	313.59
309.48	308.12	308.89	309.57	309.02	308.74	308.12	307.9	308.96	309.45	308.69	309.12	309.3	308.19	309.89	308.11	308.89	308.04	308.07	309.13	309.23	307.58	308.41	308.11	309.59	308.25	308.96	308.88	309.74	309.03	308.9	309.32	309.49	309.38	308	309.23	308.89	308.77	309.24	307.96	309.74	309.15	309.04	309.9	307.42	307.99	308.77	310.76	309.18	308.08
303.84	303.26	304.35	302.6	303.44	303.24	303.34	303.66	303.45	302.65	303.93	302.9	303.38	302.79	303.85	303.09	302.43	304.51	302.95	302.74	303.13	303.69	302.59	303.85	302.48	303.15	302.3	300.94	303.1	303.5	302.81	304.34	303.14	304.01	303.09	303.53	303.28	301.57	303.01	301.84	303.3	303.41	304.2	301.34	303.83	303.97	303.65	302.24	302.69	301.42
305.65	303.68	305.05	305.42	304.17	304.51	303.49	304.77	304.98	303.72	303.94	304.78	303.52	304.05	304.75	305.29	304.71	304.24	305.08	303.94	303.11	304.45	303.94	303.45	304.91	304.82	304.64	305.86	304.19	304.56	304.84	303.65	304.17	303.89	304.41	304.55	304.48	305.21	304.63	304.37	304.53	303.4	304.37	303.06	303.17	303.67	305.07	303.33	304.31	303.66
302.47	303.46	303.09	303.58	303.09	302.75	303.65	301.01	302.45	302.05	302.32	303.27	302.5	302.5	302.26	301.03	302.52	301.43	302.91	302.66	302.48	303.32	303.54	303.08	302.7	303.3	302.61	302.54	302.5	301.9	302.55	302.52	303.25	302.68	303.27	302.92	302.98	302.16	302.59	303.19	302.78	301.21	302.45	303.33	301.65	302.63	301.74	301.63	301.97	303.28
316.59	316.9	317.06	317.1	316.12	317.12	317.06	317.54	316.9	317.26	316.8	317.02	315.61	317.84	315.79	316.92	316.95	317.46	315.66	317.7	314.71	317.17	315.95	317.41	316.61	318.07	316.78	316.39	315.74	317.42	317.14	318.68	316.56	316.96	316.32	317.05	317.35	316.64	318.27	318.38	316.42	315.67	316.42	315.01	316.29	316.13	316.73	316.37	316.87	316.91
316.9	317.65	319.19	318.43	318.44	319.49	320.47	317.69	318.17	318.48	317.55	317.62	319.12	318.74	318.16	316.98	318.39	317.23	317.63	317.98	318.84	317.94	319.26	317.82	318.61	318.66	319.2	318.2	317.99	318.29	317.75	319.28	318.64	318.08	319.31	318.49	317.44	319.04	318.09	318.11	318.51	317.22	319.04	317.4	318.54	319.37	320	317.61	317.74	319.3
323.82	323.95	325.21	324.84	324.7	324.66	324.35	324.6	324.64	323.98	324.88	323.22	325.02	324.59	325.77	324.4	324.13	324.89	325.6	326.41	324.41	325.59	325.14	323.89	324.43	324.41	324.36	324.4	323.75	324.47	323.58	324.36	325.1	324.47	324.97	324.43	324.57	324.66	324.69	324.42	324.24	325.3	323.39	323.6	324.95	325.05	322.33	325.73	324.5	324.4
304.49	303.93	302.95	304.17	303.43	303.44	303.99	303.02	303.35	303.5	304.45	304.38	303.22	303.94	303	304.3	303.29	303.58	303.96	304.03	303.75	302.75	304.76	305	303.46	303.8	302.95	304.42	304.37	303	303.54	304.6	305.27	302.59	302.46	304.16	303.97	302.88	304.53	304.44	302.38	304.11	303.12	305.73	303.99	303.86	302.42	304.17	303.34	302.79
310.45	309.54	309.52	309.68	309.37	308.92	309.45	310.42	309	310.21	310.82	310.01	309.38	308.47	309.89	309.42	309.05	308.61	310.42	309.63	311.07	309.58	310.25	309.04	308.98	309.82	310.94	308.84	310.98	311.05	308.16	308.76	310.36	309.82	310.62	310.82	311.28	310.13	309.48	309.59	308.82	310.54	310.51	309.17	309.35	308.63	309.3	310.96	310.42	309.6
313.94	313.09	315.55	314.55	312.66	312.53	313.58	312.2	313.21	313.73	314.12	312.25	314.23	312.28	312.48	312.08	312.44	312.84	312.92	314.17	312.64	312.75	312.52	314.16	312.23	312.39	312.95	312.44	313.39	313.55	312.76	312.84	313.29	313.05	312.17	313.37	311.82	313.52	313.23	312.15	313.06	314.04	314.66	312.12	312.37	313.11	311.42	312.89	313.33	313.19
309.69	311.28	310.02	310.25	309.72	312.18	310.96	311.62	310.1	309.9	310.33	310.11	311.21	312.11	309.2	310.54	311.04	310.82	309.82	309.74	310.81	310.97	309.78	310.43	311.25	310.77	309.7	310.95	311.02	312.28	309.82	311.35	309.01	311.25	309.64	309.05	312.25	310.4	310.48	310.6	310.74	310.93	309.61	309.8	309.99	309.94	310.57	309.67	309.82	310.07
300.43	301.04	301.3	300.69	299.79	300.08	300.18	300.83	301.45	301.43	301.18	301.9	300.74	300.6	301.17	301.08	300.37	300.29	301.13	300.93	299.57	301.16	301.37	300.18	300.84	300.99	300.7	301.22	300.39	301.71	300.2	300.47	301.59	302.59	301.17	300.64	300.3	301.03	302.95	299.72	301	301.67	302.58	301.72	301.64	300.77	300.43	301.22	302.07	301.01
316.48	316.98	316.9	316.25	316.41	316.51	316.61	317.57	315.52	316.17	317.68	317.02	316.41	316.32	316.01	315.72	316.9	315.82	316.58	317.88	317.06	316.82	317.83	316.08	317.58	315.79	316.06	317.2	316.64	317.52	315.3	316.96	316.29	316.71	317.17	316.6	316.98	318.1	316.19	315.94	316.23	316.67	315.47	316.43	316.78	316.65	316.4	316.35	316	316.21
313.08	312.61	313.98	312.87	313.07	312.59	312.6	312.32	312.94	312.69	313.35	313.46	312.75	313.2	312.17	311.69	312.22	313.49	313.31	312.3	312.62	313.09	311.9	312.76	314.1	312.91	311.99	312.57	312.92	312.19	313.11	313.47	313.54	313.43	312.41	314.33	313.41	312.59	311.69	312.91	313.53	312.04	311.95	311.58	312.19	311.94	311.52	312.57	312.23	314.62
317.41	318.98	317.47	318.5	318.13	318.07	318.54	318.16	318.12	318.56	318.59	318.53	318.74	318.52	318.33	319.45	317.42	318.2	319.18	318.66	318.73	318.24	320.45	317.57	318.19	316.79	316.85	317.5	319.01	317.85	319.02	318.65	317.81	317.69	317.17	317.47	317.43	317.7	318.16	318.47	317.34	317.17	318.52	318.43	316.67	318.16	317.79	318.83	318.61	317.02
302.73	303.9	302.27	303.14	302.57	303.29	303.5	301.99	303.5	303.19	303.14	301.6	302.5	302.66	302.63	303.24	302.49	302.73	301.08	302.67	301.39	302.8	301.63	302.97	302.06	303.32	300.95	304.04	303.11	303.27	303.25	303.22	303.35	303.74	301.41	302.79	301.7	302.95	303.27	302.64	302.96	302.15	302.76	302.42	302.36	302.9	301.96	303.13	302.1	303.3
311.32	311.33	311.41	311.11	310.43	310.45	310.05	311.08	311.14	310.08	310.91	311.15	310.73	310.32	311.11	311.66	311.47	311.25	310.37	311.62	310.91	311.21	310.6	310.22	310.32	311.17	311.1	310.79	310.85	310.33	310.58	310.71	310.84	311.01	310.6	310.49	310.25	310.42	311.3	310.58	311.33	309.18	308.98	310.36	310.96	310.64	309.66	310.32	311	310.98
313.2	312.85	314.4	312.44	312.96	313.28	312.68	313.86	312.9	311.21	313.17	312.25	314.82	311.93	311.35	313	312.12	314.38	311.53	312.92	312.68	312.42	313.82	312.73	312.31	312.56	311.78	313.8	313.48	312.11	314.33	312.66	311.53	311.86	312.58	312.26	311.49	311.77	313.85	312.01	312.9	312.2	313.33	311.66	312.29	312.14	312.44	312.52	312.27	312.42
314.52	314.43	315.64	315.35	315.09	315.47	314.67	314.72	315.03	314.26	315.52	314.17	313.61	314.26	315.68	314.79	314.78	314.18	314.44	314.41	313.56	314.6	315.71	315.35	315.45	314.65	316.43	315.51	315.02	314.64	314.46	314.97	314.1	314.83	316.34	316.17	315.27	314.56	315.64	314.77	315.76	315.63	314.81	314.02	314.68	315.25	314.81	315.22	315.52	314.66
304.89	304.93	305.78	306.48	305.5	305.17	306.75	305.66	305.73	307.58	305.89	306.55	306.91	306.77	306.96	306.34	305.7	307.92	306.35	306.09	305.99	306.97	305.04	306.78	306.38	305.27	306.11	305.18	305.08	306.41	306.62	304.72	306.79	305.59	306.21	306.62	305.36	306.57	306.17	306.08	305.8	307.35	305.2	305.64	307.09	306.11	306.47	306.24	305.61	307.13
317.34	317.62	317.42	316.81	316.66	316.72	317.08	318.4	316.6	316.2	316.98	316.25	317.79	316.43	317.71	316.56	317.26	317.25	315.84	317.46	316.39	317.86	318.26	317.99	316.29	316.95	317.48	318.56	317.04	316.47	317.77	317.75	317.53	319.32	317.27	317.23	316.64	318.39	316.16	316.86	316.83	317.3	318.01	316.54	317.91	318.17	317.15	317.48	316.89	316.06
304.02	304.31	305.39	305.36	304.19	304.64	304.71	304.73	303.47	304.78	304.75	304.1	305.43	303.98	305.81	305.79	304.58	304.34	303.96	303.81	303.61	304.66	303.52	306.18	303.45	304.5	304.34	304.56	305.65	304.53	304.54	304.53	303.58	304.09	303.95	304.16	304.64	304.55	303.65	305.16	303.7	304.99	304.66	305.42	305.13	304.08	304.48	305.05	303.95	304.17
299.78	299.86	300.3	300.54	300.19	299.83	299.24	299.38	300.19	299.45	298.86	300.67	299.68	299.88	300.41	300.75	300.99	301.39	300.59	299.95	299.55	299.9	300.35	300.15	299.42	300.19	300.24	299.8	299.76	299.28	299.69	298.63	299.81	300.12	299.92	300.58	300.07	299.74	300.45	300.82	299.15	299.54	300.45	299.89	298.76	300.06	299.16	299.95	300.17	299.3
329.32	327.8	329.55	327.46	329.2	327.21	328.54	328.64	328.57	328	327.93	328.98	328.63	329.88	328.71	329.98	329.13	328.12	328.97	326.86	328.89	328.37	328.08	329.68	328.53	328.14	328.95	328.23	329.11	328.92	330.44	328.75	326.98	328.85	328.53	329.24	328.22	328.36	329.64	327.54	328.86	329.59	328.89	328.87	330.59	328.57	327.74	328.85	329.51	329.98
315.7	318.77	317.57	316.79	318.08	316.72	318.95	316.45	317.13	317.76	317.46	316.65	317.89	318.31	317.71	316.97	317	316.92	316.69	317.56	316.52	318.46	316.81	316.86	316.86	318.38	318.31	317.89	317.17	318	317.92	317.23	316.02	317.47	316.81	317.52	317.16	317.02	316.79	316.8	316.95	317.46	318.1	317.66	317.62	317.64	315.95	316.59	316.71	316.83
301.77	301.86	304.02	303.17	300.63	301.76	302.73	303.17	301.9	302.83	302.61	303.35	302.47	303.2	302.18	302.22	302.13	302.09	302.63	301.66	302.55	301.05	302.96	302.3	302.33	302.9	302.61	302.24	301.47	302.57	303.35	302.22	302.93	301.97	302.13	301.77	302.12	301.12	302.88	302.99	302.77	301.51	302.16	302.59	301.61	302.21	302.05	303.15	302.6	302.04
319.17	319.2	318.41	317.66	318.45	318.57	318.1	319.12	318.2	319.27	318.24	318.94	319.2	318.98	319.52	319.33	318.87	319.76	319.05	317.81	318.67	317.91	319.27	318.93	318.36	319.17	318.36	318.3	318.38	318.45	320.1	317.9	318.96	318.14	318.22	317.37	318.78	318	319.76	318.61	318.33	320.38	319.32	318.87	319.18	318.57	318.92	319.17	318.9	317.74
327.31	328.98	326.93	328.86	328.18	327.26	326.89	328.17	327.37	327.71	328.56	327.89	328	327.75	326.54	326.53	325.54	326.53	326.76	326.88	328.35	328.29	326.83	328.69	328.5	327.97	328.61	327.9	327.41	327.12	329.89	326.69	327.54	327.54	328.3	327.24	327.24	327.51	328.21	326.77	326.87	327.17	328.46	327.82	328.21	328.22	327.78	327.92	328.36	328.15
314.69	313.36	313.32	312.58	312.88	313.76	313.13	313.47	313.4	313.75	313.24	313.24	314.04	312.02	314.59	313.79	311.5	313.74	312.96	314.03	313.72	314.76	313.01	313.79	312.77	312.73	311.91	313.42	313.44	312.34	314.89	313.56	314.06	313.57	312.67	311.84	312.97	313.96	313.35	312.62	312.86	312.9	313.69	312.84	313.23	312.08	313.31	313.9	314.88	313.15
316.92	317.13	315.21	315.63	316.49	316.9	314.9	317.52	316.03	316.11	316.88	316.43	316.59	316.9	316.79	316.97	316.77	316.41	315.97	317.01	316.32	315.62	315.87	316.98	316.95	317.14	316.65	316.39	316.84	317.01	314.54	317.96	315.57	315.68	317.06	318.05	317.29	314.42	316.14	316.54	317.28	316.17	316.94	317.44	316.81	316.52	316.63	316.66	317.77	316.78
314.09	315.76	314.62	314.44	315.38	314.86	315.03	314.82	315.39	314.8	314.36	315.03	314.32	315.01	315.43	314.44	314.35	313.51	314.28	315.23	315.31	314.63	315.18	315.16	314.74	313.99	314.24	316.16	314.75	314.97	315.06	313.9	314.34	314.93	314.37	314.91	314.81	314.06	314.78	315.48	315.77	314.94	315.57	315.25	315.12	314.67	314.07	314.66	314.79	314.86
305.62	306.58	305.94	305.21	304.7	306.87	305.92	306.01	306.39	307.08	305.8	307.27	307.03	307.12	305.64	306.64	306.84	306.44	307.16	305.73	305.95	305.86	307.13	305.99	305.92	305.75	306.98	306.94	306.39	305.31	306.11	306.81	305.13	306.2	306.09	306.65	306.38	306.89	306.39	305.66	305.83	306.15	306.79	307.18	305.75	306.98	305.44	306.15	306.07	306.33
327.85	327.54	327.34	327.96	327.12	328.09	327.88	327.43	327.25	328.64	327.77	328.04	327.94	328.75	327.18	326.96	327.63	327.54	328.28	329.34	327.48	328.12	328.97	328.44	327.11	327.91	327.83	327.98	328.57	327.31	328.01	327.48	328.66	329	328.74	328.17	327.58	328.25	327.9	326.62	327.75	327.39	329.64	327.73	327.87	327.93	328.1	328.05	327.96	329.5
313.05	312.44	313.49	314.01	313.62	313.6	313.33	314.59	313.02	312.93	312.97	312.95	313.94	311.86	312.39	312.69	314.05	312.88	313.09	314.21	313.32	312.63	313.37	312.66	312.14	313.08	313.52	313.26	312.66	313.47	312.84	314.22	313.74	312.9	313.28	313.64	314.1	313.41	313.29	313.42	314.6	312.96	312.45	313.62	313.93	312.94	313.59	312.54	313.17	313.31
315.7	315.16	316.34	315.09	315.78	316.18	316.7	315.87	316.73	315.18	314.9	315.63	315.79	316.47	316.57	317	316.32	316.34	315.83	315.21	316.34	314.62	316.64	315.42	316.06	316.24	316.57	315.44	315.6	316.04	316.97	315.03	316.47	316.39	317	314.85	315.53	316.47	316.17	315.26	314.96	315	315.12	315.3	316.36	316.82	317.18	315.81	315.12	316.22
314.35	313.34	315.59	314.35	314.81	315.07	314.09	315.21	315.57	315.65	315.36	314.04	315.94	315	316.21	315.42	316.28	314.8	313.61	314.76	314.22	315.08	315.88	314.77	314.98	314.85	314.96	315.35	313.95	314.41	315.28	314.24	314.79	315.13	315.93	314.9	316.1	313.52	315.71	313.91	315.16	315.49	314.78	313.49	313.97	315.2	316.49	314.9	314.85	315.27
325.84	328.2	327.77	328.22	328.15	328.63	327.36	328.7	327.56	328.98	328.04	329.27	327.95	328.48	327.27	329	328.47	329.62	325.98	328.18	327.01	328.23	327.99	327.39	328.94	327.16	327.88	328.34	328.08	327.17	327.18	328.18	327.86	328.96	328.57	327.79	327.86	328.14	328.45	327.74	328.25	327.87	327.22	328.66	326.39	326.58	327.25	327.8	328.37	327.65
326.55	327.5	328.57	327.44	329.64	327.34	327.19	327.65	327.71	327.19	327.41	328.67	326.78	328.33	327.86	327.74	327.59	328.94	328.32	328.07	328.68	327.41	327.7	328.09	327.51	328.4	328.72	329.37	326.81	329.52	327.37	328.25	327.47	327.66	327.27	328.32	327.2	327.65	327.65	327.58	328.05	328.93	328.05	328.44	328.11	327.74	327.33	327.66	327.27	327.78
294.93	294.84	294.77	295.26	294.07	294.77	295.44	295.76	294.72	293.74	295.38	296.3	295.35	294.45	295	295.85	293.83	295.06	294.82	294.72	294.5	295.54	295.4	295.43	294.4	295.13	295.6	295.64	295.36	295.17	295.71	296.49	296.22	294.22	294.23	294.14	295.13	295.41	294.55	294.7	295.65	296.44	294.39	293.7	294.64	295.41	294.75	295.13	295.3	295.88
304.03	302.74	303.38	303.31	303.1	303.98	304.14	304.72	303	303.75	303.03	302.94	303.21	303.06	302.5	304.13	303.13	302.83	304.02	303.3	302.19	302.63	304.39	304.03	303.36	303.78	304.36	303.1	304.53	302.48	302.85	302.92	304.02	303.4	302.94	302.95	302.97	302.98	303.72	302.35	303.15	303.97	304.27	303.49	303.03	303.52	305.37	303.06	304.15	304.47
309.24	308.63	309.55	309.91	309.64	309.89	308.97	309.44	309.72	308.6	309.23	309.37	307.78	309.24	310.06	310.15	309.56	308.51	308.79	308.25	309.69	309.6	308.77	308.77	309.16	309.22	309.04	308.27	309.75	308.17	309.45	307.96	307.38	308.95	309.1	309.54	309.21	309.37	308.12	308.51	309.19	307.42	308.81	309.42	308.65	308.41	308.68	309.38	308.09	308.4
294.08	294.94	294.16	293.39	294.1	293.24	295.45	293.77	293.72	293.85	293.92	293.37	295.03	294.36	293.86	292.79	293.19	294.97	293.97	294.2	293.63	293.71	295.05	294.42	295.38	295.16	293.51	293.69	294.52	293.2	293.82	295	293.89	294.19	293.71	293.99	293.05	293.83	293.7	293.89	293.96	294.5	294.42	294.65	293.68	293.75	294.33	294.2	293.94	294.78
304.34	304.3	302.95	304.73	304.51	305.18	305.12	304.15	304.99	305.07	304.97	304.03	303.45	304.08	304.43	303.38	304.52	304.41	305.01	304.37	303.23	305.66	304.72	304.65	304.56	305.11	304.69	305.21	304.49	304.79	304.77	304.3	304.64	303.95	304.68	305.08	304.49	304.81	302.94	302.99	304.68	305.24	304.63	304.42	304.35	303.91	303.38	303.93	303.1	303.77
320.1	319.77	320.93	319.55	319.53	319.31	320.34	319.38	318.58	318.52	319.13	319.72	319.79	319.24	319.41	319.13	318.91	318.93	320.46	320.61	318.64	318.41	319.64	319.18	319.92	319.81	318.08	318.89	320.46	318.7	319.4	319.09	319.15	318.14	318.86	319.69	318.89	318.87	319.06	319.23	319.2	319.74	320.92	320.17	319.44	319.18	318.92	318.72	319.29	318.58
313.8	313.41	313.77	314.12	314.37	313.97	315.68	315.52	313.27	314.3	313.91	315.6	313.9	314.56	315.83	313.95	314.1	314.92	313.64	313.96	313.57	312.68	314.79	314.73	314.66	314.9	314.74	314.65	314.72	315.11	314.25	314.06	314.35	312.88	314.8	314.88	313.81	314.42	314.27	313.77	314.31	313.74	313.03	314.06	313.99	314.63	314.38	312.97	314.09	314.75
311.74	311.19	310.91	312.16	311.4	311.83	310.38	311.49	311.4	309.95	311.01	311.72	311.62	311.49	311.96	310.85	311.72	311.2	311.87	311.54	311.43	311.59	311.94	311.84	312.17	310.56	311.28	310.55	310.89	311.73	311.23	311.62	311.44	311.69	311.42	311.55	312.66	313.41	310.8	309.71	311.12	311.31	311.73	310.5	311.32	310.39	311.74	311.18	311.56	311.2
312.98	314.24	313.83	313.16	313.52	314.19	313.24	313.67	313.32	313.9	314.06	314.69	313.1	313.98	313.83	314.31	314.46	313.8	313.88	312.55	312.94	313.18	313.11	312.77	312.83	311.93	313.27	313.37	313.67	314.06	314.48	313.27	313.52	313.38	313.06	315.17	313.65	311.76	313.61	313.78	314.32	313.93	313.26	314.25	313.36	313.91	312.98	313.62	312.91	313.48
327.05	328.3	327.79	328.46	328.1	327.61	328.2	328.4	329.01	328.28	327.52	327.67	329.15	327.74	328.08	327.51	327.21	327.71	328.5	326.59	327.53	327.23	327.94	327.08	329.05	326.7	326.91	327.78	326.76	328.79	328.56	326.89	327.24	328.43	329.04	329.3	328.37	327.07	328.34	327.54	326.92	327.12	328.41	328.68	327.62	327.65	327.45	329.41	328.24	327.07
315.17	315.4	316.66	316.2	314.71	314.57	315.89	315.7	315.76	315.03	315.84	313.95	314.46	315.15	316.7	316	314.56	314.05	315.33	314.71	315.14	315.31	315.29	316.05	315.16	315.03	315.59	313.48	315.57	314.34	315.55	315.32	314.63	314.8	314.31	315.96	314.14	315.51	314.69	315.64	315.16	315.27	313.72	316.42	315.64	313.83	315.49	316.15	314.57	315.46
306.5	306.71	307.84	307.24	308.17	308.9	308.13	308.28	306.33	307.33	308.17	307.96	306.13	307.66	308.04	308.32	306.84	306.97	306.3	306.56	307.12	307.79	307.78	306.99	308.08	307.6	307.81	307.21	307.43	307.75	307.3	307.74	308.11	309.16	306.95	307.81	307.9	307.91	306.29	307.23	307.44	307.91	307.67	307.8	308.1	307.6	307.56	306.1	307.51	307.45
312.96	312.19	312.31	312.62	312.61	313.36	313.2	311.85	313.5	313.69	311.99	312.33	311.9	313.17	312.96	312.1	312.55	312.31	313.71	312.91	312.59	314.32	313.69	311.82	313.7	312.89	313.52	312.33	312.14	313.53	312.99	312.19	311.87	312.58	311.5	313.3	313.33	312.25	314.2	312.83	313.55	312.41	312.87	312.48	313.02	313.09	312.36	312.32	312.03	312.86
307.48	305.46	307.27	307	307.08	307.89	307.65	307.52	308.1	308.91	307.28	308.49	308.32	306.82	307.95	306.65	305.85	306.88	307.84	306.34	306.79	307.4	305.71	309.23	307.14	307.7	306.97	306.22	308.01	307.18	307.37	307.22	306.87	306.36	307.18	306.27	306.45	306.56	307.35	306.88	308.45	308.31	307.25	307.68	307.43	307.57	306.72	306.43	307.06	306.48
303.56	303.63	302.98	302.78	302.84	304.06	303.8	304.12	303.36	302.33	304.66	304.65	303.99	303.66	303.05	303.68	303.59	302.55	303.73	302.55	303.22	304.48	303.07	304.09	303.48	302.87	304.49	304.67	304.11	304.04	303.6	301.53	303.55	303.3	302.92	303.44	304.05	302.12	303.54	303.45	302.91	302.84	303.18	302.02	303.79	303.35	302.75	303.41	303.54	303.66
303.37	302.57	303.39	303.29	303.94	305.18	304.11	302.78	304.83	303.43	303.53	302.34	302.92	304.42	303.69	303.17	304.25	302.08	303.45	303.8	302.35	302.71	303.42	303.47	303.28	304.39	303.79	304	303.13	303.02	303.21	302.1	303.08	303.06	303.05	303.3	304.05	303.83	304.33	304.76	303.13	304.2	304.19	302.64	302.67	303.43	303.46	302.8	302.93	304
302.18	302.01	302.58	302.73	301.62	302.14	302.4	302.01	302.69	302.93	301.58	301.34	302.65	303.8	303.14	303.1	302.28	303.44	301.94	301.86	303.47	302.46	301.69	303.7	303.04	302.43	302.73	302.03	301.87	302.14	303.1	302.42	302.11	301.43	302.71	301.7	303.01	302.02	303.04	302.63	303.02	301.89	302.69	302.07	301.82	302.62	302.11	302.96	301.04	302.18
313.33	312.37	312.73	312.14	312.17	311.55	312.1	311.92	313.09	312.72	312.24	312.77	312.23	312.1	312.85	312.69	312.55	311.75	311.65	312.77	312.5	313.21	312.8	312.68	311.24	313.46	312.8	313.59	312.82	312.55	313.42	314.48	313.89	311.47	312.71	312.16	313.65	312.57	312.85	312.26	313.23	313.19	312.3	312.77	312.21	312.91	312.23	312.79	310.82	313.02
313.12	314.53	312.7	314.75	314.21	314.07	312.65	315.43	313.71	314.87	314.94	313.33	313.73	314.18	313.8	313.15	313.54	313.01	312.98	314.1	313.87	314.14	314.03	313.83	314.04	314.11	314.19	314.33	314.33	313.91	313.55	313.66	313.92	314.23	313.99	315.05	313.32	313.76	313.77	313.72	313.87	314.2	314.4	314.35	314.47	313.14	314.47	314.2	314.79	312.69
295.76	295.05	295.37	294.12	294.38	295.6	294.75	295.7	295.53	295.7	295.14	295.08	295.38	295.32	294.4	293.97	293.66	295.31	295.02	295.69	294.64	294.19	295.69	294.89	295.16	295.16	296.26	295.44	294.82	294.86	296.27	295.72	294.7	295.75	295.05	295.58	294.88	294.91	295.07	294.81	294.62	294.07	293.71	295.1	295.88	294.67	295.27	295.71	293.79	295.11
305.95	307.82	306.03	306.51	306.36	306.53	306.09	306.9	306.66	306.38	305.84	307.27	306.99	307.06	306.47	306.39	305.78	304.35	306.95	305.99	305.18	306.13	305.83	306.51	305.79	306.29	306.96	305.16	306.23	307.25	306.74	307.38	306.43	306.94	305.33	305.95	307.08	305.84	305.53	306.74	306.29	305.31	306.86	304.9	305.26	306.26	306.65	307.35	304.44	305.95
317.99	319.05	318.6	317.67	317.47	317.93	317.86	317.54	317.43	318.74	318.17	316.64	317.66	318.57	317.12	318.22	318.26	317.91	316.92	318.98	317.42	317.64	317.75	318.96	318.63	318.18	317.92	318.78	318.11	319.66	318.62	318.1	319.19	318.44	317.5	318.26	316.84	318.71	319.07	318.23	318.48	317.42	317.26	318.34	318.4	316.83	318.84	318.75	317.2	317.22
301.42	300.85	302	300.61	300.36	300.62	301.06	300.12	301.26	301.42	302.03	300.92	301.58	300.8	300.12	301.42	300.66	300.71	300.43	301.25	299.72	301.5	302.04	301.24	301	299.98	301.08	300.97	300.52	300.79	300.11	302.08	300.04	300.81	301.23	301.61	300.14	302.13	299.19	300.34	300.49	301.16	300.26	300.17	300.35	299.97	300.68	301.91	300.6	300.95
319.56	318.68	318.95	320.45	319.37	320.29	318.7	318.95	319.4	319.12	320.07	319.47	319.85	320.38	319.05	320.17	319.27	318.81	319.69	318.81	320.61	319.94	319.29	318.81	318.9	319.39	319.62	320.26	318.49	318.58	318.38	319.04	320.36	319.76	319.24	319.25	319.18	319.89	319.26	317.6	320.23	319.2	318.93	320.02	318.79	319.56	319.11	320.99	319.27	319.94
294.96	294.28	295.12	294.79	293.79	295.29	294.46	295.54	294.7	293.8	295.32	294.5	296.09	295.62	293.51	294.68	295.82	294.45	295.5	294.58	294.67	295.67	294.57	294.39	294.11	296.18	294.19	296.1	295.87	295.64	294.91	294.76	294.86	294.92	294.29	294.58	294.87	294.6	294.9	295.45	296.59	295.53	295.21	294.75	295.09	294.84	295.09	295.28	294.27	294.25
304.83	304.45	305.66	305.1	305.34	305.22	304.23	305.68	304.64	303.7	303.21	304.09	305.39	305.67	304.86	304.52	305.93	304.63	304.52	304.92	305.91	303.58	304.9	303.58	304.26	304.57	303.5	305.66	304.47	305.69	304.55	304.19	305.09	304.63	304.72	304.86	304.97	303.81	305.01	305	304.28	304.55	304.65	304.76	304.78	304.89	304.78	304.11	304.42	304.49
298.49	298.09	297.73	296.8	298.56	296.55	296.74	296.48	297.54	295.55	296.64	297.05	298.02	296.84	295.94	297.18	297.05	296	296.81	297.1	297.34	296.46	297.37	296.48	295.19	296.4	296.89	296.78	298.1	296.67	296.58	296.13	296.46	297.47	296.96	295.9	296.78	295.89	297.98	296.98	296.63	297.61	296.37	296.51	297.97	296.61	298.64	297.73	297.2	297.78
296.07	296.5	297.1	297.1	297.05	296.94	296.88	297.77	297.53	297.1	296.62	295.5	297.14	296.02	298.13	297.17	297.4	297.33	297.07	297.51	294.95	296.28	296.23	297.11	296.91	298.25	296.18	296.98	295.84	297.91	295.42	296.43	295.31	297.11	297.35	297.64	298.32	296.43	296.18	297.4	297.16	295.53	297.23	296.23	297.04	295.81	296.6	296.92	298.69	296.58
316.48	315.6	313.89	314.56	315.77	313.96	315.38	316.54	316.29	313.98	314.64	314.24	313.41	315.48	314.83	315.38	314.49	314.79	315.02	315.93	314.73	314.84	314.45	316.32	313.76	315.95	314.11	314.57	315.79	315.71	314.67	314.7	315.23	315.45	314.09	314.67	313.92	316.3	316.31	315.03	315.35	316.18	314.18	316.13	315.01	314.61	314.18	315.18	315.8	314.61
327.57	329.26	329.06	327.71	327.74	328.7	328.43	328.77	328.37	328.22	329.47	330.15	328.57	328.52	328.1	328.79	328.56	328.27	329.36	327.92	328.7	328.78	329.18	329.25	329.42	329.27	328.38	329.14	328.05	328.08	328.22	328.62	328.6	329.24	328.64	327.7	328.79	328.31	327.6	327.65	328.69	329.02	329.51	328.11	328.47	328.41	328.1	326.76	328.79	328.84
312.23	313.28	312.47	312.99	313.3	312.49	312.68	312.97	312.27	311.98	312.65	312.68	314.4	313.02	313.59	313.59	313.74	313.53	312	312.61	312.99	313.85	313.11	312.77	313.32	314.62	311.78	312.51	313.61	312.63	312.51	314.18	314.54	312.82	313.89	312.68	313.06	312.17	312.18	312.63	313.62	312.99	312.46	313.08	312.55	313.93	312.55	312.96	312.04	313.76
318.06	318.46	318.09	318.77	317.41	317.34	319.01	318.01	318.34	317.65	317.46	317.88	317.97	318.11	319.01	318.15	317.57	318.24	318.17	318.81	319.14	318.38	317.8	317.02	319.67	318.74	317.15	319.46	319.04	319.5	317.82	317.33	317.9	317.29	318.58	317.25	318.24	318.29	317.79	318.66	316.87	318.16	317.57	318.23	316.96	318.47	317.61	318.18	317.99	318.84
312.62	314.22	312.66	314.08	313.37	314.77	314.99	313.4	313.97	313.76	313.04	313.77	313.58	313.23	313.74	313.78	312.99	313.52	314.42	314.32	314.47	313.29	313.76	313.36	312.82	314.98	313.23	313.05	314.28	313.79	313.64	313.34	313.67	314.6	313.09	314.62	313.65	313.52	313.67	313.38	314.1	313.59	313.14	312.92	313.72	313.98	313.17	314.66	314.51	314.41
296.94	296.04	296.48	297.22	296.28	296.01	297.85	296.87	296.24	295.51	296.05	298.39	296.1	296.88	298.06	298.39	297.19	296.55	297.59	297.44	296.61	296.77	296.04	296.99	296.75	295.56	298	296.68	297	295.42	295.82	297.94	296.34	296.61	296.94	297.51	296.92	297.84	296.47	295.48	297.03	295.37	296.79	298.2	297.18	296.7	297.24	296.14	297.73	297.21
315.14	315.37	314.74	313.36	315.45	315.82	315.34	314.85	315.09	314.19	314.6	315.44	314.02	315.27	314.97	315.62	315.83	313.89	314.73	314.88	315.1	316.12	315.52	313.99	315.76	315.38	314.98	315.47	314.71	314.6	315	314.06	314.59	314.99	314.64	315.3	315.48	314.28	314.08	314.91	316.21	314.51	315.63	313.4	316.06	314.59	315.85	315.01	315.05	313.66
301.26	302	301.7	301.29	301.54	300.86	300.17	301.72	302.5	299.99	300.77	301.13	300.67	300.04	301.46	301.93	301.25	301.91	302.13	302.21	302.06	301.29	300.22	301.12	300.21	301.17	300.79	299.86	301.02	300.79	301.95	300.4	301.42	300.29	301.16	301.74	301.82	301.03	301.13	300.4	301.03	302.17	302.03	300.32	300.66	299.81	302.24	301.31	300.82	301.21
304.55	305.58	305.49	304.01	305.83	304.91	305.14	306.37	306.04	305.09	306.95	306.88	304.52	306.03	305.96	305.8	305.31	305.75	305.61	303.89	306.37	305.62	305.47	305.78	303.67	305.83	306.31	306.18	306.9	304.67	305.05	305.64	305.6	304.86	304.78	305.66	305.1	304.91	305.53	305.05	305.11	305.07	306.02	306.11	306.03	305.34	304.32	305.06	305.74	305.13
311.38	311.37	311.33	310.71	311.78	310.64	310.75	312.67	311.4	311.72	311.53	310.18	310.87	312.43	311.51	311.99	312.07	312.13	312.26	311.4	311.39	311.49	311.6	311.22	311.13	312.17	312.11	311.8	311.97	311.53	312.18	310.97	310.36	313.17	312.49	311.16	311.25	312.4	310.28	310.81	311.42	310.83	311.06	311.98	311.97	311.46	311.34	310.97	312.22	311.06
308.78	308.64	307.8	308.75	307.92	307.05	310.81	309.87	307.63	309.07	308.95	307.91	309.85	309.25	309.1	308.24	308.98	310.18	309.04	308.51	310.46	309.71	307.5	309.23	308.35	308.78	311.24	308.41	308.69	308.97	309.92	308.34	308.71	309.31	309.24	309.78	308.57	308.81	309.6	308.53	308.65	309.86	308.37	308.37	308.66	308.7	309.26	308.31	309.77	308.57
317.76	318.09	317.23	319.28	317.64	317.64	317.94	316.88	318.3	317.33	318.82	318.33	318.62	318.63	318.57	318.77	317.68	318.3	317.82	318.01	318.78	317.44	319.19	316.65	318.76	318.23	317.38	318.37	319.47	318.49	318.86	317.02	318.55	318.75	316.69	319.1	317.35	316.75	318.42	318.27	316.85	317.43	318.85	317.03	318.45	317.91	317.54	319.24	318.49	318.1
305.59	307.14	307.19	306.16	306.64	305.92	306.56	307.49	307.22	307.28	307.3	306.29	306.65	304.94	306.05	306.29	306.35	306.26	307.57	307.31	306.02	306.8	306.93	306.65	305.87	307.15	307.58	307.64	306.72	306.4	306.18	308.56	306.74	305.61	307.21	306.88	305.48	307.29	306.56	306.79	306.36	307.59	304.87	307.37	307.37	306.69	306.22	305.8	307.39	306.7
294.24	293.18	293.97	294.47	294.41	293.81	295.12	294	293.16	294.63	293.72	293.59	293.4	293.06	294.76	294.5	294.26	294.66	293.68	292.87	294.82	293.08	294.13	293.67	294.29	295.04	294.15	293.31	293.95	295.13	294.35	294.22	294.76	294.25	294.06	293.22	293.48	294.63	293.99	293.98	295.43	294.38	294.28	293.87	293.55	293.39	294.06	294.53	293.89	295.13
327.14	328.64	329.03	327.52	326.47	326.51	327.72	327.1	327.88	327.73	327.38	327.3	326.98	326.4	327.04	326.39	328.86	327.56	327.46	326.89	327.84	327.35	328.98	328.52	328.3	327.75	327.39	327.09	327.03	328.09	327.1	325.9	326.88	328.3	328.3	328.02	328.08	326.87	327.1	327.99	328	327.67	328.81	326.7	327.23	327.89	328.17	328.21	328.37	327.7
294.35	292.94	294.57	295.28	294.09	294.3	294.63	294.38	295.73	293.96	294.13	294.28	293.28	293.17	294.61	293.83	293.16	295.39	293.59	293.99	295.3	294.33	294.06	295.05	293.98	293.5	294.32	294.42	294.59	294.3	294.83	293.71	295.41	293.16	293.81	294.25	293.76	293.82	294.18	293.75	293.89	293.03	293.8	294.21	294.69	294.94	294.81	292.85	294.09	292.9
306.18	305.25	306.05	306.06	304.61	305.34	304.87	305.19	304.99	305.07	304.35	305.85	304.55	306.54	306.13	304.58	305.66	305.93	304.88	305.22	305.13	304.89	304.77	305.81	306.43	304.87	304.39	305.63	304.1	305.72	303.89	303.82	306.3	304.63	305.14	307.22	306.57	305.5	306.03	304.86	306.09	305.58	306.62	306.3	303.84	304.75	305.55	304.87	304.59	305.26
302.21	300.63	300.83	301.55	300.33	301.63	300.5	300.79	300.83	302.02	299.65	301.13	300.32	300.52	300.72	302.54	301.39	301.41	301.08	300.75	300.31	300.02	302.62	301.5	300.85	300.34	301.18	301.52	299.97	300.92	300.74	302.4	300.37	301.27	300.81	300.96	300.76	300.87	300.19	301.6	300.45	301.48	300.63	302.42	300.32	301.78	301.71	300.88	301.03	300.76
304.15	303.74	303.96	303.12	304.02	303.48	304.74	303.23	303.06	302.71	304.4	303.12	302.09	304.49	303.57	302.76	303.95	303.09	304.59	302.62	304.22	304.43	304.83	303.63	304.32	303.46	303.98	304.2	303.54	304.41	303.02	303.46	304.28	304.03	304.15	302.47	304.98	304.83	304.03	303.37	304.66	303.51	304.3	304.12	302.74	303.35	304.13	303.04	302.57	304.53
302.64	302.27	302.88	302.91	301.47	302.97	304.09	302.74	303.1	302.6	303.53	303.23	303.06	302.4	302.99	303.97	303.28	302.58	304.17	302.85	302.58	302.26	302.15	301.62	302.9	302.98	302.27	304.01	303.68	304.64	301.95	303.1	302.41	302.83	303.38	303.08	303.3	303.75	301.64	302.67	302.61	303.67	302.99	302.69	303.27	303.65	302.4	302.56	304.05	301.95
326.72	327.98	329	328.39	326.96	328.21	326.49	327.13	327.43	328.56	328.59	328.65	328.35	328.54	327.92	327.37	327.32	328.89	327.96	328.88	327.51	327.52	327.81	328.51	327.56	327.24	328.08	328.28	327.76	327.57	328.97	327.73	328.64	327.56	328.1	328.72	328.25	327.93	328.74	328.04	327.64	328.58	327.91	328.19	326.83	328.44	327.97	329.01	327.86	328.17
305.37	306.27	306.98	304.95	305.43	303.91	306.86	306.58	306.86	306.14	307.02	305.92	305.28	306.64	306.11	307.58	307.33	305.57	305.95	305.72	306.04	305.59	306.24	305.7	306.07	307.15	305.46	305.53	305.64	304.91	306.67	307.31	306.75	306.67	306.7	305.84	305.8	306.85	306.67	307.1	305.47	305.93	304.93	306.42	305.51	307.57	307.1	307.25	306.32	306.83
310.76	311.25	310.06	310.73	310.97	310.2	311.46	311.58	309.91	310.07	311.91	310.76	310.49	310.96	309.81	311.8	310.4	311.74	310.84	310.24	310.58	310.01	310.62	309.96	310.24	310.06	310.14	309.98	310	310.15	310.14	310.17	310.79	310.23	309.61	310.16	309.35	311.02	310.51	311.74	309.95	310.84	311.76	311.11	310.64	311.17	310.6	311.19	309.95	310.56
296.19	296.24	297.09	296.39	295.74	295.61	297.43	296	296.76	296.01	295.78	297.27	297.38	295.98	297.34	296.23	295.95	295.3	297.17	295.78	296.34	297.77	296	297.22	295.02	297.27	296.24	296.79	295.92	297.73	296.76	296.85	297.93	295.94	297.13	297.51	297.37	296.04	296.73	297.26	298.24	296.54	296.72	296.9	296.98	297.88	297.17	295.98	295.41	296.87
313.65	315.3	313.51	312.85	313.27	314.1	314.64	313.22	314.26	313.48	313.11	313.34	312.93	312.81	313.74	313.4	313.79	313.9	313.99	314.32	314.86	313.96	313.48	313.81	315.01	314.77	313.59	313.5	313.19	313.63	313.12	313.13	313.83	312.96	313.24	313.31	313.25	313.66	314.62	313.81	315.46	314.26	313.43	314.07	314.91	314.44	314.22	313.4	314.27	314.23
303.26	303.58	303.25	303.69	304.63	302.08	303	303	304.39	302.87	302.82	304.32	303.13	305.3	302.8	303.77	302.05	303.17	303.54	302.77	303.73	302.99	302.42	304.4	304.36	304.6	303.48	303.1	303.01	302.61	303.35	303.69	303.6	303.51	302.6	304.55	304.12	303.74	303.47	303.27	303.3	302.53	304.29	303.5	303.38	303.53	304	303.09	304.05	303.32
303.37	302.93	303.99	303.45	303.81	303.55	303.65	303.3	302.62	302.78	303.37	301.73	302.93	302.93	302.7	302.54	303.39	302.32	303.04	303.03	302.84	302.87	303.27	303.08	303.23	303.87	303.33	304.54	304.65	302.87	302.95	302.52	302.76	304.39	302.71	304.33	303.96	302.39	302.34	303.37	304.72	302.75	304.53	303.82	302.95	303.21	302.61	302.98	303.37	302.91
317.05	318.98	318.2	317.83	317.13	318.34	317.96	317.99	318.36	318.4	317.37	319.3	318.27	317.59	317.95	318.89	319.61	317.26	318.44	317.6	317.81	318.99	319.09	317.97	318.53	318.85	318.41	317.28	318.65	317.49	318.46	317.46	317.49	318.49	317.35	319.19	318.63	319.25	317.02	318.44	318.86	318.99	317.73	319.01	317.1	317.73	318.84	319.62	317.71	318.4
302.28	301.37	301.07	301.85	301.09	302.12	303.11	301.58	301.35	300.72	299.81	300.77	301.4	301.09	299.67	301.78	300.21	300.65	301.45	301.43	301.67	300.82	300.31	301.64	301.07	301.57	300.94	300.9	300.41	300.63	302.18	301.37	301.63	301.26	300.76	301.42	300.96	300.55	301.44	300.07	301.34	300.99	301.44	300.89	301.47	301.18	299.8	301.77	300.32	301.64
298.65	300.3	299.53	301.02	300.79	299.99	300.34	300.29	300.27	298.87	300.65	300.16	300.6	300.55	299.24	300.24	299.66	300.48	299.19	301.17	299.8	299.99	300.39	299.62	300.6	299.74	299.19	300.08	299.33	298.9	301.93	300.34	299.63	299.4	299.58	300.57	300.58	300.92	300.17	299.23	300.16	300.65	299.36	301.7	300.16	300.65	299.21	300.21	299.76	300.47
313.35	313.56	313.93	314.45	313.17	313.47	313.71	312.51	314.58	312.96	313.39	312.03	312.33	312.34	313.89	313.6	314.08	314.59	312.98	313.63	314.04	313.76	313.57	313.52	313.22	313.63	313.37	313.22	313.59	312.16	313	314.79	313.14	313.58	313.75	313.95	311.87	313.07	313.1	313.03	312.69	313.33	312.97	312.65	314.11	313.37	313.7	313.52	314	312.85
313.23	315.2	314.88	313.23	314.04	314.6	314.92	314.41	313.87	313.94	313.86	312.79	314.99	314.67	313.87	314.2	313.42	314.65	314.62	314.72	314.27	314.25	314.82	313.67	313.89	314.49	313.49	314.92	314.4	313.75	314.64	315.71	314.11	313.54	314.48	314.74	312.47	315.42	314.19	313.96	313.65	313.71	313.26	314.27	315.07	314.63	314.04	313.79	314.1	313.28
314.98	314.49	313.1	314.21	313.98	313.38	313.99	314.22	313.45	313.96	313.78	314.19	313.23	315.34	315.13	314.46	313.05	314.66	314.94	314.52	315.26	315.41	313.69	313.49	312.99	314.51	312.97	315.18	312.23	313.35	313.27	314.07	314.44	314.22	313.45	312.94	314.64	313.46	313.72	313.94	313.96	314.1	314.18	314.16	313.93	313.63	314.91	313.78	314.32	312.52
313.09	314.29	313.78	313.35	313.22	312.59	314.4	314.29	314.82	313.51	312.15	313.95	312.05	313.31	313.07	313	313.03	313	312.54	313	313.31	312.8	313.53	312.97	312.09	311.73	312.64	312.21	313.96	312.51	313.05	312.36	313.9	313.11	312.4	313.34	312.6	313.03	312.97	312.54	311.53	312.62	312.9	313.19	312.27	313.26	312.92	312.91	313.2	314.14
306.38	307.39	305.93	306.9	305.06	307.02	305.52	306.16	306.48	305.87	305.93	306.38	306.28	306.1	305.75	307.02	305.64	305.72	305.43	305.79	305.74	306.73	304.96	305.14	306.51	305.08	305.64	306.2	306.32	304.47	306.29	305.41	306.07	305.91	304.86	304.47	306.63	306.49	305.18	306.38	305.56	305.35	306.09	306.15	305.63	306.61	305.49	306.21	306.23	305.15
304.67	303.59	304.3	305.82	305.12	304.16	305.26	305.09	305.57	304.46	304.67	304.9	304.3	303.3	304.52	304.74	303.1	303.99	304.86	304.8	305.37	304.66	304.49	304.14	303.93	305.3	303.91	304.48	304.74	303.31	305.04	305.42	304.54	304.63	304.72	304.65	305.09	305.34	305.43	304.78	305.09	306.32	304.37	304.39	304.9	304.68	304.34	304.24	304.77	304.35
310.28	312.35	311.61	310.91	311.05	310.78	311.31	309.93	311.18	311.57	311	310.03	311.3	311.27	311.55	310.28	310.27	311.33	311.12	311.01	309.99	310.71	311.04	311.76	310.6	310.39	310.17	310.66	311	309.68	310.34	311.85	311.01	312.81	311.59	310.29	310.45	311.65	311.8	310.61	309.97	311.31	311.47	309.93	309.5	310.86	309.88	310.76	311.02	311.44
317.27	319.7	319.41	318.4	317.67	317.51	318.03	318.98	317.93	318.49	317.94	318.29	318.94	317.68	317.55	318.29	318.18	319.86	317.54	318.78	317.69	316.95	319.23	317.01	318.63	319.15	316.72	318.52	317.71	318.46	317.27	318.35	318.51	317.24	317.37	318.91	319.18	318.66	317.27	318.29	317.48	316.84	317.63	319.04	319.23	317.7	318.63	318.27	318.31	318.58
316.63	318.21	317.45	316.73	316.89	319.31	317.44	316.17	318.13	318.1	317.39	316.94	317.36	318.23	317.63	317.86	316.73	318.25	316.05	317.96	317.67	317.96	317.45	317.1	316.98	317.98	317.49	318.39	317.51	317.62	317.54	318	317.02	317.58	316.87	317.96	317.06	318.11	318.52	318	317.38	317.09	316.68	317.81	316.84	317.16	316.59	318.14	316.98	317.98
315.3	314.74	314.19	315.64	314.2	314.85	313.59	315.54	314.4	314.39	315.49	315.12	315	316.5	315.59	314.67	315.55	315.22	315.03	313.49	314.53	315.52	314.86	314.71	315.96	314.75	314.15	314.91	314.77	314.43	315	314.85	315.15	314.85	314.57	314.14	316.31	314.66	315.24	314.34	315.05	315.23	313.7	316.15	314.37	314.47	314.82	314.88	315.17	315.58
300.56	299.25	299.99	300.31	300.67	299.85	300.12	299.3	300.89	299.32	299.67	301.09	300.83	299.47	300.13	300.27	299.41	300.73	300.56	300.45	299.01	299.8	299.62	300.06	300	301.15	299.28	300.7	301.69	299.5	298.82	300.42	301.07	300.2	301.09	299.57	298.89	299.6	300.35	300.47	299.95	299.16	299.92	300.45	299.33	300.27	299.68	299.36	299.59	299.56
305.04	305.11	305.18	304.48	304.87	306.98	305.47	305.56	304.63	304.85	303.73	304.37	305.31	305.84	305.09	304.82	305.19	306.13	304.44	304.62	304.98	304.4	303.74	306.09	305.88	304.66	304.2	304.49	305.31	305.77	304.89	304.27	304.57	305.16	304.68	304.37	304.86	305.84	305.02	304.73	305.21	305.2	304.88	303.42	305.36	304.76	304.95	305.69	304.39	304.68
312.12	312.27	312.46	311.9	312.53	313.84	310.76	311.98	311.32	312.56	312.55	311.16	312.9	312.77	312.19	311.02	312	312.19	311.94	311.09	312.26	312.25	312.38	311.61	310.71	312.4	312.03	312.4	311.33	313.08	312.1	312.69	311.49	312.32	313	311.98	312.5	311.79	312.28	311.09	312.39	312.66	312.9	313.51	312.78	312.58	311.79	312.92	312.75	312.74
308.45	307.04	307.43	308.73	307.22	307.75	307.63	308.88	307.17	307.24	308.34	307.93	306.74	306.92	306.67	306.42	307.74	307.28	305.94	306.95	308.03	307.77	307.59	308.4	306.89	306.32	307.56	307.43	306.94	306.51	306.37	306.91	307.15	305.75	307.04	307.93	305.42	308.41	306.85	307.43	307.13	305.62	306.06	309.05	306.61	307.48	306.7	308	306.22	307.42
308.21	309.59	308.84	309.21	308.07	310.46	308.5	309.13	309.15	307.4	310.05	308.57	309.47	308.53	309.46	308.37	308.72	308.35	308.84	308.23	309.63	309.04	308.08	308.96	308.46	308.66	309.39	308.66	309.21	308.22	309.2	308.9	307.54	309.16	309.26	308.41	308.35	307.88	309	309.29	308.54	310	309.3	308.92	308.98	309.24	309.1	309.22	309.59	307.82
303.84	301.87	303.91	302.98	301.36	302.19	303.01	302.45	302.56	302.62	302.55	302.09	301.57	302.36	303.41	302.18	302.37	302.41	303.15	301.76	302.64	302.82	302.64	301.34	303.11	301.87	303.19	303.54	302.5	302.84	302.32	303.06	303.62	302.54	302.35	302.39	301.49	303.75	302.59	302.99	302.67	302.55	301.82	302.87	302.94	302.61	302.64	302.37	302.29	302.03
295.46	295.35	295.18	294.33	295.04	295.16	294.71	295.85	294.18	294.83	296.19	295.05	296.13	295.28	294.78	295.5	294.79	294.99	294.46	295.16	294.42	293.26	294.93	294.85	294.9	294.64	294.74	296.13	294.25	295.19	294.87	293.76	295.72	295.62	294.73	295.06	295.36	296.16	295.3	294.88	295.1	294.55	294.81	294.88	296.23	294.34	295.22	295.78	296.39	296.1
308.75	307.27	310.68	308.58	307.85	308.68	309.58	309.02	309.12	308.5	309.4	309.43	309.81	308.69	309.73	308.27	307.63	309.42	308.08	307.89	308.28	309.34	309.36	308.32	309.75	309.03	309.36	308.23	308.03	309.57	309.45	309.21	309.05	308.3	308.02	308.09	309.31	309.25	308.83	308.52	308.08	308.9	307.76	308.51	308.1	309.07	308.67	309.15	308.1	308.56
320.83	318.94	320.17	319.8	318.54	319.04	319.35	318.75	318.88	320.39	317.67	318.65	319.07	319.19	320.09	319.93	319.35	320.97	318.35	320.69	318.98	319.02	319.86	318.76	319.53	320.38	318.75	320.51	318.67	319.89	320.59	319.42	318.23	319.24	319.49	319.03	318.86	319.45	318.4	320.08	319.58	320.01	320.28	318.95	319.19	319.83	318.79	319.06	320.14	319.95
303.6	301.68	303.68	303.14	302.6	303.6	303.56	303.27	302.02	303.23	304.01	303.79	303.32	303.3	303.39	303.12	303.22	303.36	303.62	303.12	303.01	303.52	303.83	302.03	302.73	302.72	302.12	303.22	301.86	303.28	302.07	302.89	303.84	303.95	302.77	302.61	303.24	303.3	303.53	303.4	301.96	302.29	302.69	304.96	303.52	301.97	303.63	303.21	302.36	302.94
303.43	303.08	304.89	302.74	304.46	304.97	303.39	304.25	303.1	302.6	303.88	304.05	304.11	303.15	303.42	303.79	302.72	304.47	303.63	303.52	303.28	303.97	303.51	304.33	303.82	303.67	303.24	301.74	303.9	303.11	303.72	304.76	302.84	303.1	303.7	303.77	303.74	304.23	303.49	304.09	303.1	303.02	302.74	301.75	302.91	304.39	303.11	301.58	303.68	302.89
305.64	305.33	305.31	305.75	305.37	305.03	306.64	305.82	305.54	305.28	306.58	305.7	305.98	306.45	307.61	306.98	305.55	305.15	305.77	307.32	306.28	306.84	305.87	306.1	304.69	306.13	306.05	305.9	306.29	306.74	306.43	306.64	305.64	305.09	307.88	307.81	305.07	306.49	306.38	307.02	307.54	306.37	306.99	306.42	307.84	305.01	306.34	305.94	307.35	306.53
304.9	304.4	303.38	304.59	304.85	306.61	304.24	305.65	303.91	304.78	305.54	304.31	305.29	304.19	305.25	303.86	306	305.28	304.01	305.27	305.69	306.53	305.19	304.95	305.45	304.64	305.15	306.22	304.03	304.27	304.71	306.24	304.93	306.21	305.68	304.87	304.95	306.77	304.82	304.67	306.04	304.31	305	303.88	304.62	306.32	304.35	304.25	305.56	305.03
315.48	314.48	314.92	315.06	314.6	315.39	314.36	314.27	312.98	316.92	313.91	315	315.22	314.74	314.71	313.74	313.75	314.29	315.95	313.79	315.11	315.44	315.62	314.68	314.1	315.06	314.7	313.83	314.99	313.92	313.94	314.16	315.23	314.85	314.63	314.57	314.72	314.22	314.57	314.68	315.4	314.68	315.11	316.05	313.84	315.66	315.55	314.26	315.13	314.98
303.91	303.13	305.16	302.66	303.01	303.37	304.09	303.28	303.78	302.97	303.67	304.22	303.61	304.3	303.47	304.12	303.64	303.64	304.29	304.04	303.12	303.24	302.83	304.29	303.57	302	304.15	303.84	303.59	304.23	302.7	303.6	303.55	303.79	302.83	302.97	302.32	303.22	304.08	303.68	303.77	303.83	302.93	303.22	303.49	302.47	304.15	304	303.7	303.8
299.01	299.65	299.5	300.62	298.86	299.3	299.92	298.75	300.06	300.19	298.88	299.37	299.22	300.87	298.6	300.71	300.96	300.08	299.51	300.68	300.44	300.11	299.81	299.68	300.59	300.28	299.56	301.44	298.26	300.06	300.06	300.18	300.81	300.31	299.87	299.82	299.82	299.16	302.34	299.5	299.47	299.54	299.32	299.95	299.98	299.6	299.32	300	299.38	299.31
297.02	297.22	297.58	297.23	296.01	297.28	296	297.59	296.64	297.1	296.66	296.48	297.61	297.6	296.74	297.23	296.81	296.08	296.42	295.85	296.6	297.17	296.61	295.77	295.01	295.28	297.68	296.46	297.38	296.3	296.6	296.37	295.5	296.9	296.71	297.38	296.88	296.69	297.3	297.51	297.08	296.4	297.24	296.76	295.47	296.35	296.48	296.27	297.33	295.83
296.8	297.75	295.22	296.35	297.52	296.91	297.59	298.08	297.11	296.14	297.49	296.66	296.09	296.71	298.28	296.77	297.3	297.81	295.5	295.96	296.87	297.55	296.5	296.33	297.35	296.75	297.29	295.35	297.63	296.63	296.66	296.09	297.76	297.09	297.51	297.15	296.17	296.53	295.82	296.82	296.36	296.04	297.59	295.67	297.82	296.4	296.54	296.41	296.32	295.85
305.28	304.58	305.71	304.79	305.13	304.62	304.35	304.03	304.45	304.62	305.1	305.98	305.2	304.92	303.8	305.2	305.37	306.07	304.54	303.95	304.95	304.42	304.36	305.85	305.17	305.27	305.87	305.6	305.56	304.32	304.65	305.95	304.57	305.55	307.03	304.93	305.62	305.23	305.45	305.51	304.06	304.57	304.81	305.35	306.74	305.98	305.75	306.09	305.26	306.28
303.18	303.88	303.52	303.17	301.79	303.4	305.04	302.24	303.36	302.72	303.24	301.79	302.57	303.38	303.18	303.55	304.13	302.33	302.32	302.78	302.37	303.32	302.9	301.81	302.61	303.05	303.23	303.07	302.44	303.14	301.87	303.1	302.83	303.76	302.87	302.75	303.57	302.1	302.82	303.03	302.54	301.97	303.33	303.2	303.27	304.42	303.67	302.48	302.86	301.74
312.33	310.86	311.56	312.67	311.14	311.07	311.5	312.98	312.68	312.02	311.46	311.3	312.23	311.56	311.16	311.8	311.1	311.58	311.67	311.19	311.49	310.63	311.14	311.9	310.08	310.39	311.1	311.28	311.68	311.54	311.17	312.34	310.74	310.37	311.32	311.57	311.41	310.65	312.27	311.46	311.49	311.12	310.74	311.55	311.91	312.24	311.37	310.35	311.4	311.22
313.95	311.79	313.04	311.98	312.79	312.04	312.65	312.15	312.07	312.66	313.78	312.12	312.35	313.86	312.78	313.39	313.22	313.56	313.24	312.78	313.44	312.85	313.27	313.04	312.42	311.92	313.18	313.44	311.86	313.36	312.65	313.5	313.02	311.69	311.83	313.14	312.44	312.97	310.81	312.04	312.99	312.52	312.87	313.22	312.32	313.61	313.45	312.29	312.49	312.03
303.2	303.3	302.51	301.95	303.57	303.59	303.88	303.51	303.78	303.66	303.87	305.4	303.19	303.68	303.6	303.94	303.52	302.9	303.05	304.07	303.48	303.1	303.41	303.66	303.39	303.31	304.49	303.55	302.66	304.27	304.1	303.83	303.03	304.2	303.38	303.17	303.98	303.86	303.56	303.47	301.89	303.54	303.39	302.06	303.3	302.34	302.49	303.49	302.78	303.96
304.35	303.41	303.38	302.05	302.98	303.95	304.01	303.73	302.75	303.95	303.43	303.81	303.05	303.41	303.34	302.52	302.77	303.08	302	303.28	303.81	303.79	303.11	302.68	303.31	303.59	303.05	303.22	302.8	303.24	302.47	303.42	302.47	303.56	304.22	303.4	304.39	304.24	303.2	303.38	302.4	305	302.7	303.74	304.14	302.63	303.26	302.71	302.74	302.88
329	328.52	328.03	327.12	327.96	327.91	329.25	328.14	328.12	327.93	328.41	328.74	329.07	329.2	329.44	328.02	326.08	329.26	327.08	328.06	327.36	326.9	327.58	326.21	328.79	327.95	329.51	327.73	327.71	327.99	328.29	327.73	328.19	326.69	327.15	327.88	327.9	328.32	327.33	328.07	327.85	328.42	328.12	327.53	328.6	327.35	328.28	327.01	326.88	328.38
314.43	314.52	313.35	314.74	313.89	313.46	313.31	313.18	312.85	313.19	314.66	314.29	313.47	313.91	313.3	314.55	313.34	314.09	315.55	314.44	311.82	315.99	312.53	313.55	313.15	314.25	313.45	312.94	313.79	314.14	314.27	313.69	313.83	315.92	313.86	313.91	314.25	314.56	313.48	313.14	314.49	314.65	313.95	314.74	314.51	314.48	315.02	314.75	314.72	313.37
318.26	318.55	317.65	318.65	317.94	319.42	318.18	318.56	318.08	319.8	319.01	318.72	316.44	318.87	317.07	318.51	318.08	319.53	317.98	318.13	319.19	319.04	318.88	318.28	319.12	318.48	318.76	318.33	318.11	318.78	317.71	318.46	318.48	318.64	318.68	319.42	318.07	319.12	319.61	317.76	318.82	318.47	318.51	318.47	318.85	318.12	318.47	318.77	318.68	319.7
304.57	303.49	304.58	303.88	305.53	303.74	304.97	305.05	304.97	304.53	303.91	303.64	303.86	304.33	303.63	304.07	305.2	303.38	303.4	304.28	304.41	304.54	304.85	304.72	303.24	304.89	304.72	304.43	303.91	304.55	305.64	305.58	304.85	304.11	304.66	304.94	304.36	304.63	303.78	304.52	304.68	304.49	304.7	304.46	304.18	303.02	304.54	305.2	304.94	305.62
314.07	314.64	315.23	314.62	313.99	315.17	315.34	314.47	314.49	313.97	315.21	314.83	314.67	315.6	316.01	315.72	314.43	315.05	314.16	314.32	313.8	315.9	313.62	313.91	314.69	315.94	314.19	314.5	315.11	314.02	316.03	314.45	315.22	316.02	315.43	315.39	314.59	313.63	314.18	315.71	314.28	314.51	314.55	314.65	315.67	315.42	314.9	314.55	315.65	313.87
326.29	325.04	324.58	324.12	324.3	324.72	325.44	327.04	325.34	325.29	325.48	325.74	325.08	325.42	325.13	324.4	326.2	325.38	325.68	325.41	325.31	324.18	326.69	325.8	324.68	325.5	326.07	324.93	325.03	326.15	325.26	325.57	325.67	324.72	325.35	324.88	324.68	326.13	325.98	325.8	325.48	325.54	327.44	325.42	325.67	326.38	324.48	325.29	324.17	325.01
312.08	313.06	312.75	313.92	312.63	312.57	312.4	313.71	313.51	311.52	313.75	312.91	313.36	312.78	312.18	312.68	313.16	313.22	313.13	312.99	313.94	311.99	312.98	312.44	311.45	312.09	313	312.8	312.07	313	311.67	313.3	311.58	313.31	313.29	312.13	313.56	312.61	312.14	312.85	312.85	312.36	312.69	311.78	313.08	312.16	314.12	313.32	313.55	312.9
313.4	313.21	313.48	312.01	312.55	312.8	312.62	313.17	311.72	311.95	312.49	313.43	312.8	313.12	312.99	312.32	312.79	312.58	312.67	311.99	312.55	311.15	312.57	311.64	311.89	311.71	312.58	313.47	311.24	313.68	313.16	311.82	312.9	311.72	312.96	313.63	311.6	312.34	311.53	311.54	313.7	312.39	313.19	311.57	312.2	314.09	313.73	312.81	312.57	311.8
313.87	312.68	312.42	312.96	311.92	312.22	311.89	311.88	311.84	311.17	311.51	311.4	311.52	313.07	311.89	310.25	312.71	312.81	312.48	312.12	311.4	311.31	311.54	311.29	311.93	311.7	312.66	311.06	313.08	312.49	311.97	311.76	312.41	312.61	312.98	312.2	312.05	312.32	312.75	312.88	311.38	312.16	312.47	310.71	311.91	312.11	312.23	312.41	312.07	311.59
311.25	311.96	312.11	312.03	312.37	312.94	312.62	311.42	311.76	312.1	312.53	311.58	311.5	312.88	312.75	311.38	312.24	313.8	312.74	313.95	312.38	312.6	310.99	312.81	312.74	312.7	311.77	310.65	311.09	312.84	310.73	311.97	311.53	311.76	313.07	312.42	310.47	313.86	312.25	311.96	311.8	312.69	312.01	313.34	313.34	311.78	313.98	312.71	312.4	310.74
306.76	306.12	306.89	307.53	306.51	306.51	306.22	307.71	305.39	306.97	306.46	305.62	306.26	306.09	305.32	307.66	305.55	306.09	306.42	306.24	307.33	305.73	306.25	306.05	306.34	306.25	306.46	305.78	306.76	307.12	306.84	306.84	306.2	307.82	306.29	307.16	306.33	306.21	306.19	306.88	305.82	306.89	306.39	307.97	306.4	307.37	306.58	307.03	305.36	307.14
307.56	307.09	307.53	306.73	306.19	306.76	306.33	305.69	306.55	306.95	306.47	305.97	306.84	307.86	306.3	306.85	306.82	305.31	306.37	306.49	306.91	306.45	306.88	307.36	306.49	306.33	306.69	306.78	306.49	305.52	307.16	306.45	307.87	306.6	307	307.33	306.65	307.1	305.67	306.5	306.87	306.25	306.83	307.69	305.59	307.93	307.42	306.5	306.05	306.09
305.2	306.81	306.01	305.11	305.62	306.36	305.62	306.74	306.53	306	304.68	306.94	306.78	305.35	305.25	306.44	306.51	306.6	306.35	304.75	306.37	305.5	306.3	306.32	306.84	306.66	306.51	306.19	305.49	307.25	307.01	305.9	305.84	306.41	306.21	306.33	306.35	305.21	306.64	306.82	305.79	305.51	306.39	306.65	307.36	306.5	306.78	305.8	307.12	305.38
304.15	302.79	304.07	302.75	303.09	302.87	304.02	302.77	304.92	304.41	303.98	303.57	301.78	304	302.58	302.97	303.76	302.98	303.91	303.86	302.73	303.09	304.1	302.22	303.75	303.93	303.85	303.06	304.52	302.98	303.63	303.09	304.06	302.75	303.15	303.5	303.18	303.31	304.42	302.91	302.99	303.27	304.71	303.73	303.19	303.28	304.23	302.16	304.25	304.08
296.6	296.43	296.61	297.48	298.21	297.56	296.59	296.71	296.67	296.67	295.72	297.55	297.37	297.13	297.41	297.73	296.86	295.66	296.95	297.21	297.8	296.88	296.45	296.42	295.8	297.89	297.96	298.34	298	296.4	297.47	296.68	297.25	296.87	296.85	297.09	296.51	295.68	296.99	297.11	297.02	296.88	296.52	295.83	296.99	297.26	295.03	296.71	296.08	297.45
303.24	304.44	304.45	304.32	302.46	304.37	302.22	303.83	304.98	304.33	304.55	303.75	303.59	304.69	304.23	304.14	303.92	304.04	303.37	304.05	302.68	305.24	303.63	302.51	305.08	303.58	304.06	303.37	304.37	303.2	304.05	303.97	304.25	305.02	303.25	304.44	303.6	304.09	304.32	303.98	304.25	303.47	304.54	303.47	303.76	303.15	303.6	303.42	303.55	303.53
303.23	302.91	302.12	302.02	302.18	303.29	302.78	303.39	303.48	303.76	302.51	303.41	302.53	303.22	304.18	302.66	301.93	302.42	302.02	303.12	302.6	303.89	303.4	304.34	302.98	302.43	303.35	302.99	302.36	302.92	303.3	301.97	303.91	302.05	302.44	303.73	303.94	303.26	302.79	304.28	302.95	304.13	303.13	302.6	302.79	304.26	301.27	302.25	302.96	302.57
318.12	318	319.24	318.47	318.98	319.35	318.45	317.79	319.2	317.8	319.38	319.08	317.58	318.58	317.57	319.17	318.59	319.44	319.41	318.93	319.33	318.07	318.28	316.95	318.55	319.24	318	319.11	319.96	318.52	318.38	318.14	318.3	316.95	318.04	318.06	318.85	318.36	318.27	319.5	318.95	319.05	320.23	318.82	318.26	319.27	318.86	318.42	318.15	318.92
324.18	324.62	325.34	324.64	323.95	324.65	324.92	325.11	323.55	323.77	324.72	324.67	324.89	325.59	325.12	323.36	324.82	326.27	325.62	323.98	323.82	324.72	325.19	323.97	324.64	324.64	325.2	324.41	324.35	324.91	324.57	323.63	325.16	324.03	323.87	324.63	325.7	324.51	324.58	325.44	324.95	325.38	324.32	324.62	325.04	323.69	324.37	325.79	324.86	326.07
306.61	304.65	305.25	306.1	305.88	304.84	305.97	305.21	305.58	304.99	304.68	305.01	306.73	305.79	304.72	305.61	305.13	305.17	304.4	305.79	304.29	304.46	305.03	304.95	305.03	306.12	305.95	305.11	304.5	304.79	304.27	304.95	305.02	305.58	305.97	306.04	305.04	304.29	305.26	306.17	305.56	305.91	305.5	306.08	305.32	305.02	305.59	305.71	304.4	305.95
313.51	313.37	314.17	311.89	314.15	312.96	313.57	312.97	312.7	312.15	312.06	312.56	314.27	311.7	314.62	313.25	313.72	312.88	312.97	312.44	312.96	314.03	313.55	314.08	312.76	313.04	312.26	312.48	312.17	313.49	312.92	313.08	313.33	311.85	311.84	313.17	313.59	313.02	312.32	313.31	313.81	312.92	314.03	313.26	312.53	312.78	313.51	314.11	312.45	313.86
301.71	302.41	302.52	303.11	302.09	302.3	303.62	303.78	303.2	302.97	302.81	303.1	303.25	303.05	302.28	302.64	303.06	301.84	302.3	303.29	302.19	302.69	303.46	303.21	302.61	303.38	303.42	302.93	304.26	302.69	303.45	303.86	302.77	301.73	302.19	303.28	302.07	302.2	304.27	302.81	304.57	302.75	303.86	302.53	302.93	303.27	302.1	304.38	302.77	302.48
315.05	314.87	315.22	315.04	315.29	314.75	315.65	315.28	314.17	315.65	313.78	316.59	314.59	313.65	314.78	315.67	315.17	315.99	315.54	315.25	314.41	314.58	314.08	315.88	314.84	314.42	314.06	314.18	314.2	314.52	315.88	316.59	315.51	313.15	313.93	315.19	314.19	314.91	313.86	313.75	314	315.33	314.46	315.07	313.8	315.13	315.87	315.54	315.37	315.06
326.52	325.64	325.24	326.2	324.9	325.23	324.72	325.97	326.47	324.08	324.75	325.85	326.09	324.4	325.04	325.48	324.32	325.37	324.94	324.58	325.08	324.75	325.79	325.29	326.06	325.66	325.17	327.12	324.45	325.43	325.91	326.6	326.55	324.78	326.16	326.15	325.3	324.17	325.67	325.5	326.13	325.53	326.33	325.07	326.19	324.86	325.47	326.08	324.92	325.21
327.28	328.16	327.31	327.72	328.53	329.5	328.8	328.83	327.47	328.69	327.33	327.67	326.23	327.2	326.57	327.8	326.6	328.18	328.27	328.15	329.18	327.88	327.25	327.26	327.88	327.34	328.27	328.12	328.67	327.98	328.72	328.49	327.54	327.58	327.5	327.59	327.56	327.93	327.13	327.64	327.74	327.83	328.4	327.63	326.94	327.77	326.52	328.4	327.52	328.04
309.29	310.46	309.12	308.59	308.61	309.88	308.54	309.57	306.87	308.41	308.88	308.75	309.16	309.2	307.95	309.14	308.22	308.54	308.56	309.34	309.93	309.49	308.73	309.62	308.28	309.31	309.18	307.79	310.39	309.34	308.71	308.01	309.37	309.23	309.28	307.67	308.27	310.11	309.74	309.14	308.18	308.47	308.97	309.71	307.45	309.47	308.59	309.43	310.08	308.62
303.02	302.89	303	303.23	304.03	303.08	303.69	302.46	302.79	303.16	303.57	303.74	303.36	302.89	303.18	304.3	302.34	304.84	303.38	302.82	304.26	301.95	305.54	303.75	302.35	303.81	304.2	302.63	302.75	303.37	303.21	302.18	302.43	303.77	303.11	304.3	303.41	302.36	302.5	303.28	302.46	304.95	303.71	303.12	303.27	302.85	304.03	304.94	302.73	303.7
314.3	312.48	314.4	313.22	313.29	313.43	314.59	313.22	313.39	313.59	314.04	314.64	314.23	314.37	314.2	312.91	312.96	312.83	313.54	313.92	313.32	313.81	313.87	314.57	313.36	313.88	313.77	313.6	314.65	313.34	312.82	313.61	313.5	312.6	313.39	313.75	314.97	313.5	313.77	313.85	315.08	314.93	313.59	314.05	313.09	312.98	315.64	312.86	313.42	313.91
313.92	315.16	314.04	314.52	313.55	313.3	315.46	315.37	314.67	314.9	316.02	314.85	315.06	314.23	313.56	314.91	315.22	313.89	312.53	315.87	315.8	314.15	315.5	315.37	314.69	314.65	314.82	314.92	314.3	314.36	314.92	314.2	314.6	314.73	313.91	315.02	313.98	315.04	315.73	314.74	315.12	315.39	314.56	315.85	314.34	314.27	315.09	314.85	315.85	314.65
312.69	313.13	312.81	312.69	312.8	315.51	312.93	312.3	312.78	313.46	312.39	313.49	313.21	314.27	312.82	313.54	313.12	313.83	313.38	313.03	313.08	314.73	313.81	313.09	312.21	313.55	312.9	313.16	313.36	314.85	313.73	312.59	313.48	313.17	312.34	313.77	313.09	313.58	312.41	312.72	313.66	313.8	313.47	313.69	311.59	312.63	313.97	312.4	313.01	313.4
313.07	312.57	312.66	312.15	314.54	312.89	312.82	313.74	313.65	311.87	314.61	311.9	314.76	314.13	313.58	312.01	312.19	312.61	312.68	312.25	311.85	313.46	313.98	312.69	313.35	313.23	312.71	313.55	313.01	313.06	314.2	314.77	312.32	313.39	313.14	313.43	312.41	313.25	314.02	314.54	312.97	315.17	313.16	313.58	313	313.08	313.42	313.13	313.49	314.61
301.62	303.34	303.56	301.39	302.82	303.16	303.26	302.73	301.48	302.43	303.17	303.83	303.8	303.74	302.98	303.27	303.75	301.9	302.48	303.03	302.47	303.97	302.53	303.84	303.14	303.25	301.74	303.19	302.75	301.63	303.74	302.77	302.17	302.79	303.14	302.2	302.5	302.93	302.87	302.01	302.39	303.75	303.56	301.97	302.59	302.56	302.22	301.45	302.01	301.8
310.16	310.36	311.42	311.69	311.33	310.47	311	312.22	310.69	311.29	310.42	311.14	310.91	311.17	310.49	310.76	309.99	309.16	310.84	309.58	310.52	310.86	310.39	308.95	311.14	310.68	309.94	312.66	310.48	308.96	311.52	310.69	309.07	310.81	309.96	309.06	310.22	310.5	311.09	310.66	310.07	310.89	309.71	309.76	310.51	310.86	310.81	311.33	310.58	310.46
306.21	305.76	306.05	304.65	306.16	305.41	305.45	305.93	306.83	307.29	305.93	306.42	306.8	306.47	306.14	306.78	307.61	307.13	307.13	306.19	307.59	305.97	306.42	305.2	306.72	304.98	305.68	306.84	306.02	305.57	306.47	306.87	307.09	307.27	306.35	306.34	306.13	306.02	305.99	306.43	305.15	306.63	305.96	305.92	306.87	306.45	305.04	306.73	306.38	307.12
318.22	317.68	318.61	318.87	317.32	319.69	318.12	319.23	317.96	318.51	318.29	317.72	317.23	319.01	319.42	317.83	318.15	318.18	317.77	317.32	317.82	318.19	318.89	318.71	318.95	316.93	318.33	318.45	318.26	318.46	318.81	317.86	316.92	317.73	318.39	317.91	318.06	318.92	318.2	317.77	317.71	318.22	319.06	319.86	318.67	317.54	317.22	318.75	318.86	317.8
328.51	328.5	329.3	328.64	327.96	327.64	326.35	326.7	328.23	328.29	329.02	328.55	328.39	327.28	327.39	326.92	328.1	328.31	326.5	327.99	328.7	327.56	328.51	328.34	327.4	327.35	327.89	328.4	327.85	328.31	328.13	329.38	328.26	328.26	328.1	329.51	328.38	327.48	329.03	327.06	326.27	328.78	328.81	328.03	327.63	327.6	327.41	327.49	326.71	327.92
315.85	316	315.12	315.34	316.24	315.92	315.28	315.58	315.59	315.17	315.58	314.6	316.54	315.36	316.36	316.35	314.38	316.45	316	315.28	315.15	315.22	316.11	315.45	316.56	315.77	316.53	316.7	315.46	315.22	316.65	316.17	315.96	315.9	315.37	316.61	316.33	316.15	315.52	314.79	315.64	315.28	314.66	316.33	315.78	314.96	315.85	314.71	314.76	317.83
303.03	302.62	303.5	303.51	304.35	304.17	304.39	301.77	303.93	304.06	303.79	302.95	302.35	302.37	304.22	303.72	303	301.9	303.13	303.7	303.29	303.67	304.26	301.93	303.1	303.5	302.8	303.31	304.47	303.5	302.97	304.08	303.46	303.22	302.73	302.13	303.58	301.45	303.56	303.97	302.43	303.65	303.83	303.92	303.62	303.41	304.21	303.77	303.77	303.88
294.69	295.66	295.44	295.12	294.42	294.65	293.89	295.88	295.07	294.67	294.5	295.14	295.09	295.2	296.46	294.43	295.52	295.8	293.38	296.25	294.4	295.1	295.44	295.16	295.2	294.96	295.54	294.95	295.38	295.84	296.62	295.82	294.98	294.83	294.36	294.64	295.26	295.04	294.8	295.21	294.38	294.46	295.29	294.61	294.54	295.27	295.16	293.65	293.59	295.63
318.71	317.13	317.7	317.21	317.72	316.47	317.27	316.89	316.51	316.74	317.76	317.2	318.4	317.3	317.72	315.77	316.02	316.63	317.62	317.68	318.57	318.17	318.1	316.5	318.88	317.43	316.75	317.6	316.15	316.82	318.02	316.87	316.02	316.82	317.07	317.21	316.75	317.68	317.93	317.37	318.24	316.78	317.73	317.48	317.36	317.24	316.79	316.81	317.33	317.33
297.17	297.44	297.04	296.36	297.14	297.35	295.89	296.62	297.87	298.39	297.03	296.39	296.47	297.19	297.09	296.79	295.8	296.63	297.27	295.81	297.36	297.43	296.86	296.14	295.5	296.67	296.87	296.71	296.89	296.67	295.48	296.78	296.88	295.96	295.99	297.25	297.43	296.77	295.91	296.52	295.65	296.69	296.79	297.4	297.18	296.49	296.59	297.09	296.45	296.84
303.57	304.06	304	304.17	304.16	303.48	304.55	304.51	302.95	303.17	305.16	303.94	303.61	304.13	303.28	303.7	302.75	305.25	303.8	304.71	304.68	303.62	303.31	304.47	303.14	305.09	303.64	303.54	305.02	303.31	303.88	303.84	303.7	303.58	304.38	304.98	303.03	304.11	303.98	303.21	304.06	304.13	303.26	304.65	302.86	302.91	302.57	303.59	304.18	304.5
314.75	315.31	316.35	316.74	315.86	314.63	316.22	316.75	314.75	316.37	314.27	315.58	316.13	315.94	315.46	316.49	317.01	315.66	315.36	316.99	316.98	316.66	316.32	315.94	316.65	315.19	316.33	316.46	315.94	316.23	315.82	315.41	316.25	315.08	316.3	317.27	315.46	316.31	316.88	316.03	316.62	315.21	314.78	316.71	316.27	315.53	314.98	315.01	316.51	316.24
296.85	296.33	296.31	297	297	298.45	297.23	296.54	296.54	296.47	295.21	295.52	296.27	295.91	297.07	296.47	295.73	296.74	297.3	295.39	296.64	295.79	297.45	295.58	296.02	296.91	297.02	295.76	297.58	296.97	297.86	296.93	295.51	296.56	296.57	298.23	296.49	297.28	297.09	296.57	297.58	297.7	296.6	296.38	298.19	296.65	296.98	296.65	296.66	297.14
300.48	299.03	299.55	299.11	299.44	299.67	300.44	299.56	299.73	300.52	300.6	300.25	299.51	300.09	300.27	300.03	298.93	300.19	299.56	299.85	301.58	301.32	300.04	301.02	299.33	299.57	301.11	302.06	300.55	299.47	300.81	299.28	300.06	300.06	299.98	300.98	300.96	300.56	300.21	300.84	300.03	299.4	300.42	300.62	299.59	301.19	300.45	300.41	300.74	300.03
316.24	317.31	317.28	316.66	316.83	316.24	316.03	316.46	316.56	315.63	315.71	317.5	317.04	316.82	316.74	317.09	316.36	316.91	316.79	317.3	316.57	317.09	317.34	317.59	314.26	316.99	316.54	316.88	317.44	316.9	316.71	316.87	316.25	317.43	316.19	316.18	316.84	315.5	317.97	316.29	316.96	316.91	317.21	316.11	316.16	316.86	317.17	316.48	316.52	315.54
316.29	316.12	316.58	316.16	315.66	315.53	314.85	316.45	314.99	316.22	315.68	316.18	316.73	315.75	315.6	315.83	315.61	316.96	316.32	316.59	315.01	315.05	316.69	314.98	315.88	318.19	315.88	316.71	315.71	316.03	316.22	315.26	316.46	315.77	316.11	315.46	316.7	315.89	315.64	315.52	315.99	314.62	315.85	315.61	316.34	315.08	316.05	316.02	314.98	316.51
319.78	319.35	319.16	319.7	319.11	318.52	319.2	319.6	318.8	318.88	319.07	320.45	319.08	319.93	318.51	319.72	319.1	318.08	318.77	318.47	320.08	320.33	318.64	318.32	318.82	319.82	320.29	319.78	320.04	318.61	318.84	320.13	320.35	319.31	319.06	318.15	320.4	318.27	318.16	319.15	319.12	319.01	319.72	319.79	318.54	319.28	318.99	319.07	319.46	320
297.06	296.24	296.33	297.79	296.91	296.76	296.67	297.36	297.83	297.7	297.64	296.4	297.31	297.61	295.95	296.93	295.37	297.87	296.44	296.62	295.59	296.04	297.23	296.09	297.23	297.15	297.34	295.83	297.45	297.37	297.31	297.33	295.97	295.33	296.23	296.8	296.95	297.37	295.42	296.08	296.4	297.45	295.79	297.82	296.8	298.07	298.53	297.56	296.11	296.34
316.26	315.45	315.4	316.11	315.78	315.01	316.37	316.89	315.53	315.63	317.48	316.81	315.67	314.93	315.59	316.04	316.7	317.09	315.37	316.51	315.12	315.99	315.27	316.71	315.13	316.62	315.95	315.8	316.41	316.16	316.69	315.83	315.12	315.99	316.77	315.22	315.76	315.78	316.7	317.76	315.48	316.04	315.61	315.93	315.82	316.4	314.73	316.27	315.44	315.6
303.31	303.74	305.17	303.76	303.2	302.96	303.68	305.05	305.34	304.82	304.66	304.38	304.5	304.83	304.93	304.2	305.35	303.75	303.99	304.08	304.14	303.23	304.95	304.15	304.37	304.75	304.61	303.8	304.09	304.8	303.49	304.3	303.28	305.37	304.71	305.01	303.51	305.41	304.08	303.88	304.48	303.14	303.66	305.39	303.33	304.71	303.81	304.64	303.87	304.66
314.87	313.81	312.92	314.01	314.48	314.35	313.81	313.26	314.96	314.1	314.18	314.71	313.89	313.47	314.73	313.54	313.94	313.55	314.74	312.77	313.29	314.41	313.81	313.33	313.44	313.9	314.14	312.88	314.42	314.06	314.71	313.19	314.59	314.69	314.08	314.41	313.88	314.8	314.57	313.36	313.95	313.32	314.28	312.95	313.97	313.41	314.2	314.22	314.73	313.51
311.06	312.67	311.52	310.78	311.48	311.67	312.25	311.28	312.24	311.53	311.62	311.98	312.02	310.58	310.96	309.88	311.97	312.96	311.17	311.05	312.56	311.45	311.12	311.19	312.89	313.34	311.95	309.59	310.39	311.75	311.95	311.16	312.75	312.09	310.48	312.01	311.26	310.89	311.91	310.94	312.3	311.51	311.16	311.35	310.87	309.94	313.24	310.97	311.65	312.2
301.76	301.91	301.96	303.01	303.16	302.39	301.66	303.06	302.71	303.35	302.57	302.25	304.07	302.05	301.91	303.57	303.91	303.26	302.91	303.28	302.09	302.78	303.8	302.85	301.47	302.76	302.69	302.79	302.31	303.32	302.28	302.93	302.14	302.74	303.15	302.89	302.26	302.72	303.21	301.72	302.9	302.41	302.86	303.18	302.18	302.55	303.17	302.89	303.09	302.82
317.11	316.52	318.35	317.42	317.91	317.86	316.83	317.48	317.61	317.15	318.09	317.75	318.4	315.35	318.17	316.99	316.7	318.26	319.1	316.72	315.74	317.8	317.32	316.57	318.7	317.77	317.66	317.04	318	318.43	317.53	318.25	316.22	318.94	318.77	317.53	318	316.89	316.46	317.62	317.37	316.97	316.59	317.59	317.3	317.77	318.15	317	317.05	316.62
313.83	312.33	312.93	313.45	313.4	312.96	314.02	312.99	313.63	312.46	313.29	312.57	314.74	313.63	314.21	312.39	313.08	312.49	313.14	313.11	313.35	313.65	313.99	314.2	312.86	313.94	314.14	313.58	312.46	313.26	313.29	313.57	312.85	312.37	313.59	312.69	313.76	312.13	313.11	312.77	313.83	313.29	313.17	314.34	313.83	312.96	313.54	313.13	313.27	312.95
304.09	302.42	303.91	303.08	303.95	304.85	303.39	303.96	304.32	303.5	304.33	303.24	302.59	304.02	303.38	303.84	303.02	303.14	304.01	304.46	305.35	304.94	303.6	303.44	303.97	303.55	303.12	303.11	304.87	304.16	302.51	303.77	303.18	303.86	304.56	304.44	303.16	303	303.54	302.93	303.64	303.23	304.22	305.26	304.48	303.56	304.04	302.63	303.85	304.78
310.94	312.5	313.74	312.3	311.61	311.32	311.2	313.2	312.35	312.65	312.45	311.93	311.48	313.09	311.86	312.52	312.13	311.66	310.81	311.9	313.19	312.06	312.75	311.3	311.53	311.54	312.16	311.97	312.88	312.25	312.72	311.47	312.34	312.66	311.96	313.51	311.78	311.75	313.06	312.99	312.87	311.35	312.26	312.33	311.86	312.94	312.84	311.8	312.43	312.71
304.92	304.62	305.07	303.58	305.38	303	303.4	304.95	305.31	304.46	303.86	303.95	303.84	303.69	305.02	304.42	304.61	304.45	304.23	303.84	303.88	304.13	303.78	304.9	305.07	304.01	305.94	304.23	304.33	305.73	303.44	303.75	304.06	304.04	304.82	303.74	304.06	304.93	303.83	304.59	303.67	304.34	304.06	304.43	305.08	305.18	305	304.95	305.01	305.46
327.95	327.49	328.57	328.55	327.9	327.12	327.92	327.58	327.32	326.72	327.51	326.92	328.28	328.25	327.35	327.32	328.92	327.45	326.99	327.25	327.1	328.31	328.2	327.12	328.39	328.53	328.01	328.02	327.37	328.02	327.07	327.47	327.7	327.69	327.49	327.71	327.11	327.4	327.5	328.34	327.92	327.91	329.22	326.96	328.95	328.03	328.46	328.21	328.51	328.63
302.23	301.67	302.99	303.13	302.09	302.39	302.78	304.33	304.25	302.99	303.3	302.28	302.9	303.17	302.33	301.95	302.79	302.28	303.16	303.42	303.53	303.39	302.09	301.91	302.91	302.37	303.28	302.27	303.18	303.26	302.25	303.37	303.12	303.88	302.6	302.48	303.41	301.96	303.26	303.48	301.48	302.42	302.8	304.04	302.6	302.03	302.16	303.06	302.24	302.54
310.67	311.06	310.08	309.64	309.76	311.62	310.7	311.12	311.12	310.31	310.79	310.43	310.96	310.99	310.98	310.43	310.28	310.46	311.71	310.1	311.4	309.99	310.81	310.82	309.9	309.06	310.18	310.89	310.59	309.91	310.72	310.33	310.49	309.76	310.71	310.02	310.71	309.59	311.97	309.63	309.77	311.16	311.55	311.13	310.03	310.8	311.75	310.54	310.2	310.28
314.01	313.96	315.09	314.55	315.04	314.47	313.73	315.81	314.55	314.09	315.86	314.45	314.06	314.58	314.86	315.29	314.88	315.54	315.08	313.95	315.51	314.06	314.6	314.66	314.63	315.7	313.82	315.26	314.93	315.79	313.64	313.93	315.3	314.11	314.5	314.49	315.89	315.32	315.48	315.51	315.3	314.88	314.46	313.94	314.71	314.99	313.94	314.77	315.16	314.86
313.74	312.65	313.35	314.31	313.46	314.35	314.85	313.21	314.73	313.84	313.69	313.39	313.83	314.69	313.72	313.85	314.12	315.29	314.01	313.92	314.3	313.89	315.42	314.29	314.08	312.85	314.61	312.75	313.46	314.52	314.14	314.96	314.39	313.55	314.74	312.17	313.41	315.35	314.27	314.6	313.58	313.07	312.66	313.85	314.42	313.97	313.76	313.82	313.73	312.24
293.81	294.12	295.54	293.39	294.27	294.55	294.21	294.4	293.87	295	294.7	294.28	293.6	294.08	293.62	292.65	293.93	293.66	294.32	292.33	293.74	293.47	293.98	294.22	294.55	293.88	293.69	295.1	294.42	295.25	293.58	294.09	294.4	294.67	293.73	293.36	294.45	293.95	293.89	294.62	294.36	293.04	295.39	294.67	294.68	295.01	293.97	294.6	294.29	294.21
327.48	330.72	328.65	328.29	328.45	328	328.51	327.32	328.52	329.46	329.11	328.88	329.56	330.74	328.29	328.53	329.2	328.73	328.5	328.59	328.47	328.58	328.67	328.4	327.79	329.32	328.05	328.48	329.87	328.24	327.82	329.21	329.1	329.46	329.11	328.85	328.37	329.04	330.15	328.29	329.35	328.87	328.7	328.5	328	330.33	328.49	327.51	328.23	329.08
302.07	303.6	303.6	303.69	303.4	303.09	303.64	304.22	302.12	304.54	302.98	303	302.29	303.66	302.59	303.99	303.53	303.89	302.26	303.7	303.84	304.39	303.6	305.02	303.42	303.41	302.95	304.12	306.35	303.41	303.41	303.79	303.49	303.68	302.16	302.77	304.15	303.9	303.39	303.08	303.21	302.95	303.86	302.6	304.42	302.69	302.75	303.62	303.56	303.25
303.01	302.39	302.09	302.45	303.35	302.98	302.43	301.47	300.98	302.92	302.65	302.65	301.97	303.07	301.93	301.99	303.8	303.53	303	301.68	302.54	302.83	302.86	302.88	302.93	304.11	302.14	301.92	302.76	303.2	303.47	302.2	302.13	302.26	302.53	302.52	302.89	301.53	303.08	301.91	303.17	302.79	302.21	302.34	302.55	302.32	302.51	302.41	301.32	301.7
328.87	328.76	328.72	327.84	329.66	328.91	328.75	328.87	329.45	328.48	327.61	329.51	328.38	329.2	329.07	327.69	329.38	328.62	328.42	328.12	327.69	328.12	329.65	329.21	329.22	328.46	329.09	329.41	330.07	328.77	327.2	329.61	328.46	330.4	327.06	328.04	329	329	328.65	327.86	328.32	328.38	328.17	327.84	327.51	328.9	329.57	330.61	328.78	328.56
315.21	316.3	315.23	315.78	314.82	314.49	315.82	314.77	314.69	315.92	314.92	313.98	316.32	315.82	314.02	312.58	315.41	314.77	314.7	313.8	314.59	314.76	315.22	314.6	314.71	314.63	315.66	315.25	314.72	314.16	315.88	314.28	314.93	314.78	315.27	314.55	315.12	313.9	313.39	315.33	315.79	316.58	316.56	314.62	315.12	314.98	315.05	314.16	314.93	315.04
318.82	317.02	318.57	318.36	319.11	317.05	318.87	318.73	318.54	317.76	318.14	317.66	318.23	317.88	318.87	318.81	317.72	317.3	318.07	318.29	318.12	317.75	319.12	317.54	318.24	318.2	318.74	318.08	318.79	316.42	318.11	316.9	318.1	318.8	316.79	318.11	318.15	319.25	316.86	319.02	318.77	319.09	318.46	317.6	316.95	317.46	318.81	318.69	318.44	319.69
302.17	303.14	303.65	300.33	301.75	303.32	302.13	301.72	303.17	301.54	301.61	301.58	303.27	303.27	302.41	301.68	301.04	303.14	302.38	301.18	302.13	302.96	303.97	302.56	302.18	303.02	302.64	303.06	302.67	302.44	302.97	302.48	302.39	300.06	302.52	302.49	302.7	301.8	302.3	302.25	301.54	301.37	302.48	303.7	303.12	302.32	302.76	302.37	302.96	302.58
296.55	298.27	296.33	297.16	296.69	297.14	295.67	297.03	296.92	297.55	297.41	297.32	296.99	297.84	296.95	296.9	296.77	296.17	298.2	297.06	296.93	296.58	296.76	297.13	296.6	297.82	296.79	297.34	297.1	297.53	296.42	295.83	296.31	297.39	297.08	296.39	297.03	297.33	296.81	296.97	296.44	297.32	297.38	296.4	297.94	297.12	297.11	296.15	296.86	296.94
304.79	303.99	304.39	303.75	304.31	303.52	305.7	305.15	303.29	304.79	305.8	303.99	305.44	303.77	303.69	304.38	305.64	304.65	305.17	305.04	304.54	306.09	303.98	304.52	305.43	304.58	304.8	303.59	305	303.66	304.16	306.18	304.74	303.02	305.19	305.19	305.19	304.61	304.92	304.65	305.54	305.35	305.34	304.89	305.32	304.52	304.22	303.32	304.8	304.59
305.36	305.03	305.81	306.25	305.22	305.03	306.31	306.1	307.09	306.22	305.59	305.1	305.18	305.71	304.62	304.53	303.88	304.7	304.05	305.39	304.03	305.51	305.94	305.87	304.58	305.27	306.15	304.68	305.95	306	305.5	305.46	305.95	305.65	305.52	304.7	305.05	305.49	305.74	305.09	305.69	307.34	306.11	305.63	305.44	305.48	304.82	305.92	303.92	305.04
315.73	314.88	314.95	315.66	315.11	315.74	315.8	315.97	315.04	315.62	316.28	315.69	315.71	315.65	317.1	315.61	316.2	316	315.86	315.88	315.7	315.6	315.75	314.78	316.86	315.45	315.66	316.04	316.01	316.84	315.93	315.15	316.04	316.59	316.48	315.18	315.67	315.61	314.8	314.92	315.32	315.83	315.1	315.71	315.56	314.78	316.44	315.48	316.93	315.84
302.46	301.32	303.12	303.74	302.06	302.82	303.93	303.51	303.1	303.27	301.87	303.47	301.95	302.3	302.34	302.42	302.13	302.4	302.32	302.16	303.13	303.18	302.1	304.09	301.97	303.68	303.44	304.31	302.98	302.76	303.35	301.06	303.12	302.1	303.54	302.93	303.19	302.47	301.95	303.89	302.85	302.82	303.1	303.08	301.99	303.08	302.45	303.08	301.96	303.42
314.18	314.35	314.33	314.11	313.86	313.96	313.38	313.78	315.1	315.65	313.56	312.99	314.87	312.93	315.02	313.64	314.3	313.35	313.43	314.63	314.19	314.75	313.64	313.48	313.93	314.14	312.8	314.15	314.27	313.48	313.03	313.34	315.15	314.04	313.8	313.09	314.79	313.81	314.05	314	314.03	314.66	313.88	313.53	314.4	312.95	313.66	313.99	313.82	313.29
299.51	298.88	299.49	300.71	300.35	300	300.8	300.41	301.11	299.8	300.93	299.85	300.32	300.18	301.04	298.97	300.8	301.1	300.57	300.23	300.67	301.1	299.84	298.29	298.42	299.59	300.76	299.93	299.25	300.23	299.32	300.37	299.96	299.45	299.93	300.46	299.22	300.81	301.2	300.04	299.94	298.7	300.16	300.23	299.83	299.18	300.56	300.44	300.89	299.52
293.47	295.06	293.83	294.71	294.38	293.43	294.59	292.67	293.64	293.79	294.23	294.36	293.58	294.72	294.57	293.91	295.69	294.52	293.07	294.02	294.99	294.51	293.97	294.07	293.97	294.89	293.9	294.06	294.13	294.38	295.1	294.18	293.31	294.54	294.38	294.59	294.98	293.28	293.8	294.96	293.95	293.7	295.13	293.44	294.39	294.7	293.61	292.55	292.82	294.82
312.08	311.82	312.84	311.53	313.37	312.16	311.96	313.24	313.39	312.42	311.66	312.64	313.28	312.83	312.87	313.27	312.82	312.87	312.03	312.5	312.72	311.85	313.82	312.41	311.38	311.78	313.84	311.99	312.6	312.21	312.49	314.32	312.67	313.78	313.71	312.94	313.55	312.61	313.02	312.95	313.71	313.92	312.24	312.53	313.01	313.9	313.52	312.86	313.25	313.7
316.21	315.24	315.06	315.42	314.7	314.95	315.09	314.97	315.74	314.88	315.02	316.16	314.74	312.94	315.51	315.43	317.07	315.78	314.85	315.37	315.42	313.62	314.24	314.83	314.9	314.82	314.7	313.41	315.35	314.04	315.2	315.38	314.3	314.43	315.94	315.85	314.16	314.69	314.51	314.15	314.22	315.82	314.31	314.28	314.32	314.89	313.19	314.64	315.3	314.59
308.11	308.59	307.41	307.88	309	308.99	309.59	309.2	309.54	309.34	310.23	309.28	308.47	309.36	308.46	308.92	308.66	308.33	308.22	309.95	309.07	308.6	308.26	307.71	308.56	309.65	310.08	308.65	307.9	310.24	307.55	309.13	308.83	308.67	309.24	308.38	309.04	308.45	309.24	309.87	308.92	309.94	309.19	308.95	309.13	309.31	308.69	307.6	309.33	307.92
316.42	315.86	316.98	316.26	316.28	316.47	315.33	314.4	315.66	314.72	314.89	316.13	315.37	317.39	317.16	315.02	314.74	315.25	315.67	315.79	314.42	314.8	313.85	315.47	315.35	315.81	316.6	315.72	314.69	317.24	315.8	315.77	315.35	315.62	316.4	316.9	316.69	316.13	315.44	315.94	315.15	316.43	316.22	315.87	315.17	315.72	317.17	315.8	315.98	315.32
303.3	301.44	303.69	302.64	303.76	303.78	303.62	303.4	303.02	303.89	302.07	304.29	304.09	302.05	302.75	304.15	303.02	303.87	302.46	302.28	303.1	303.31	303.35	303.32	302.74	302.27	302.39	302.72	304.04	303.16	302.28	302.99	304.45	304.13	304.05	302.94	302.13	304.62	304.61	303.96	304.07	302.81	302.14	303.3	302.46	303.54	304.43	302.76	304.84	304.16
303.39	302.74	303.07	304.12	303.59	305.05	303.38	303.96	303.34	303.3	304.72	303.38	303.3	302.54	303.47	302.38	304.34	302.41	303.25	303.99	303.8	303.08	302.77	303.16	303.22	304.03	304.25	302.95	304.11	302.55	302.13	302.87	302.99	304.1	302.81	303.19	303.66	303.58	303.91	303.41	303.74	302.16	303.65	304.13	302.4	302.89	302.51	302.41	302.26	302.59
302.83	303.17	301.24	303.88	301.83	302.23	301.32	301.32	303.53	302.77	302.81	302.06	303.59	302.12	302.37	301.72	302.38	302.45	301.93	302	303.17	301.75	302.18	301.27	302.13	302.14	303.51	302.12	302.28	302.55	302.28	300.85	302.39	302.31	302.99	302.32	302.27	302.49	302.62	303.49	301.93	303.62	301.96	301.79	302.9	303.65	303.11	303.35	303.04	302.09
313.16	314.32	312.93	312.2	314.68	312.44	313.67	313.15	312.59	313.87	312.55	313.41	312.64	312.47	313.96	313.54	313.3	313.06	313.13	313.69	313.87	312.41	312.55	313.47	313.25	312.81	312.94	313.57	313.59	313.27	312.79	313.75	312.59	314.01	313.22	314.26	313.89	312.44	313.88	314.1	312.74	313.57	313.26	313.93	312.06	312.23	315.01	313.95	312.2	313.39
300.81	300.41	300.19	298.81	298.39	300.02	300	301.69	299.85	300.78	300.36	299.04	300.05	301.52	301.4	299.5	300.36	299.09	299.49	301.18	300.02	299.8	300.53	299.47	300.12	298.88	300.6	300.04	299.47	299.38	299.89	299.9	300.53	299.74	299.25	300.1	300.54	299.58	300.43	299.97	299.36	299.84	300.97	301.28	300.32	301.05	298.61	300.19	299.14	300.61
293.8	294.74	294.1	294.13	293.29	294.92	295.79	294.09	293.76	294.84	293.97	293.33	295.29	295.66	294.65	295.07	295.05	294.23	293.37	295.44	294.28	294.34	293.8	293.77	293.47	293.51	294.12	294.82	294.75	294.05	295.07	294.23	294.08	294.51	294.56	293.19	293.41	293.44	295.16	295.07	295	293.92	293.18	292.56	293.1	294.71	294.81	293.3	294.23	293.9
309.72	310.03	309.01	309.52	309.33	309.51	309.79	309.25	309.51	309.63	309.35	310.07	310.25	309.38	309.49	310.58	311.27	310.17	310.82	310.13	309.74	310.03	309.3	309.63	309.81	309.6	309.66	310.7	309.63	309.24	310.52	311.11	309.51	310.51	310.09	311.46	310.1	310.28	309.19	310.81	309.85	310.29	308.91	310.86	310.35	309.75	309.21	310.65	310.01	309.57
317.67	317	317.92	315.75	318.56	317.54	316.26	316.43	317.85	316.6	318.15	317.16	317.22	317.67	316.97	316.95	318.56	317.86	317.64	317.4	316.36	316.26	316.75	316.83	316.35	317.07	316.99	317.63	317.86	316.39	318.09	316.3	317.44	316.98	317.28	318.43	316.43	316.87	317.6	316.31	317.05	316.74	316.75	316.97	317.67	316.77	316.3	317.82	317.8	317.78
302.51	303.65	302.74	303.29	301.74	303.61	302.74	302.71	302.62	303.18	302.95	302.9	303.26	300.45	303.45	303.2	302.68	304.03	303.88	302.58	303.41	303.03	302.56	303.77	304.7	302.25	304.31	302.9	303.41	302.69	303.29	302.8	302.74	302	302.87	302.65	303.05	301.62	303.4	302	303.17	303.66	303.71	304.13	303.32	304.03	300.87	302.09	302.12	303.25
294.83	293.83	293.2	294.55	296.35	295.15	294.55	295.04	295.22	294.72	295.02	294.63	294.8	295.19	295.53	296.05	294.67	293.09	295.47	295.51	295.57	295.23	295.26	295.11	293.47	294.13	295.13	295.33	294.34	294.15	294.36	295	293.96	295.87	295.13	294.9	295.88	294.9	294.6	294.78	294.75	295.25	294.68	296.54	295.37	294.69	293.85	294.36	294.42	294.84
304.97	306.57	305.75	306.61	305.28	306.92	306.37	305.06	306.4	306.76	305.69	306.32	307.16	307.48	307.16	306.33	305.8	305.27	306.47	306.29	307.59	306.53	306.01	305.18	306.86	305.89	305.51	306.19	306.07	305.93	306.28	306.67	306.04	306.01	306.89	307.14	304.9	304.65	306.08	305.86	305.76	305.64	305.84	307.51	306.08	306.14	305.87	305.06	307.27	305.61
312.16	314.12	315.01	313.45	313.7	313.31	312.36	313.37	312.33	313.18	312.37	313.49	314.41	313.94	313.84	312.32	313.31	313.81	314.29	314.06	313.41	312.56	313.42	313.61	315.33	314.1	313.1	312.89	314.63	311.23	313.26	313.13	313.82	313.34	313.61	314.4	312.46	314.43	313.05	313.05	312.33	313.52	314.13	313.29	311.99	312.38	312.97	312.93	313.34	314
304.89	305.95	305.71	306.22	304.16	305.5	303.36	304.78	306.18	304.48	304.84	304.63	303.33	304.08	304.17	304.02	303.75	305.68	304.35	304.89	306.87	304.4	303.82	304.67	304.37	304.97	304.49	305.08	305.14	305.02	305.06	305.18	305.4	305.17	303.81	304.74	304.97	304.8	305.39	306.04	305.44	304.43	305.12	305.21	306.05	304.71	305.44	304.16	305.3	304.69
318.01	317.26	318.32	318.55	318.06	318.95	318.06	318.68	319.59	317.93	317.32	317.99	318.5	318.57	318.85	317.76	317.29	316.63	318.77	318.42	318.1	318.03	318.35	317.55	317.85	318.25	317.49	317.84	317.28	317.34	318.46	318.04	318.16	317.46	318.29	318.17	318.78	317.36	317.75	319.01	318.6	318.43	319.1	318.27	318.2	317.98	318.42	318.53	318.6	318.68
304.86	305.13	304.26	304.63	304.22	305.27	304.11	304.57	304.13	304.55	305.27	304.97	304.6	303.99	305.16	304.82	305.45	304.57	303.84	303.94	305.53	303.14	304.53	305.12	304.75	304.92	303.41	304.13	304.51	304.11	305.28	304.74	305.19	303.67	304.12	304.6	304.47	304.29	304.32	306.23	303.88	303.29	304.09	304.28	304.69	304.5	305.13	304.93	303.91	303.69
304.4	304.16	304.74	304.59	304.8	304.12	303.32	305.64	303.37	303.88	303.53	304.96	303.83	304.68	305.22	305.24	305.62	303.46	303.47	304.14	304.85	304.15	304.06	303.86	304.91	304.73	304.77	304.84	304.67	305.68	304.99	304.35	305.9	304.48	304.25	304.76	304.58	303.94	303.92	304.62	303.98	304.01	304.01	305.5	305.12	303.92	304.88	305.18	304.22	304.84
308.91	310.6	309.53	310.54	309.45	309.55	310.53	308.97	310.22	310.34	308.51	308.8	309.57	308.77	310.39	310.32	310.33	310.22	308.98	309.89	310.17	309.89	310.15	308.98	310.29	309.73	308.82	309.42	309.68	309.39	309.8	310.21	309.66	309.72	309.57	309.25	309.6	309.18	307.91	310.02	308.82	309.01	310.22	310.74	309.68	309.59	309.78	310.11	309.62	309.06
307.71	307.17	307.72	307.48	307.56	307.6	308.09	308.26	307.33	307.17	306.8	307.52	305.65	307.1	308.01	307.34	307.71	308.26	306.92	306.89	307.4	306.49	308.14	306.38	307.23	306.68	307.61	309.2	307.5	307.35	307.39	306.59	307.78	305.92	308.39	306.49	307.18	307.59	306.6	307.04	307.62	306.01	306.76	307.51	305.36	306.69	307.77	307.55	308.09	306.88
305.43	305.55	306.07	307.63	305.31	304.7	305	304.57	305.76	304.83	305.55	304.87	304.69	305.22	304.33	306.05	305.38	304.62	305.33	304.98	304.67	305.84	303.88	305.42	305.92	304.35	305.51	306.34	304.24	305.85	305.94	305.39	305.81	304.38	304.28	306.14	305.58	305.08	304.06	304.45	305.37	304.73	304.87	306.02	305.29	305.11	305.78	306.94	304.91	304.82
319.36	319.39	319.89	318.6	318.96	318.6	318.26	318.75	320.01	318.17	319.48	319.27	319.48	319.6	320.61	319.59	318.65	318.91	319.01	320.31	319.2	319.01	319.09	318.85	318.2	318.93	319.34	318.94	318.78	319.17	319.32	318.09	319.24	319.08	319.74	319.52	318.87	319.9	319.49	319.79	319.47	320.13	319.01	319.19	319.76	318.91	319.83	319.47	319.54	319.82
312.55	311.55	311.46	311.86	312.26	313.05	310.74	313.4	312.17	311.74	312.74	312.1	311.8	312.25	312.77	312.32	313.24	310.68	312.52	311.54	311.15	313.12	312.3	311.77	310.98	311.78	312.28	311.99	312.55	310.99	311.25	312.94	311.87	312.05	311.34	312	313.85	312.21	312.64	313.28	313.11	313.37	313.4	312.2	312.49	312.34	312.77	311.23	311.38	314
305.93	306.04	305.92	305.12	305.69	304.36	304.22	305.4	304.1	306.3	305.83	305.47	306.04	305.96	305.13	305.13	306.32	304.48	306.51	306.36	305.41	304.83	306.42	304.93	305.77	304.12	306.51	305.53	305.22	305.7	306.24	305.74	304.33	304.96	305.81	305.46	306.17	305.77	304.88	305.83	305.7	305.83	304.46	305.4	304.97	305.7	306.57	305.27	306.36	304.45
316.51	317.44	316.05	315.89	316.48	315.76	314.7	317.28	316.37	316.73	316.05	317.19	316.08	316.07	316.79	316.68	316.3	316.96	317.13	317.39	315.97	316.28	315.13	316.33	316.72	317.07	316.09	317.3	315.04	316.5	316.48	317.15	316.55	315.98	317.07	316.62	316.71	317.2	316.39	315.63	317.45	316.54	317.23	317.24	317.55	315.15	316.24	315.89	315.66	316.42
315.57	314	313.23	315.7	313.8	313.3	313.87	314.3	314.24	315.54	314.51	314.14	317.05	315.15	314.34	313.95	314.37	314.44	314.97	314.43	313.74	314.98	315.75	315.23	315.42	315.5	314.88	314.17	313.43	314.05	315.08	314.11	314.01	315.21	314.3	316.15	315.02	315.39	314.83	315.13	314.35	315.3	313.57	315.8	314.81	314.8	315.75	315.2	314.9	315.11
325.94	325.17	326.21	325.5	324.35	325	327.11	325.32	325.55	325.43	325.32	324.46	327.08	325.86	326.07	325.86	325.2	326.05	324.63	326.14	325.4	326.09	325.57	325.7	325.63	325.04	324.82	323.86	325.41	324.3	326.44	324.01	325.42	326.67	325.83	325.06	325.74	325.18	326.3	324.84	324.09	327.1	324.74	327.25	325.62	324.88	324.04	325.45	324.79	325.33
304.23	303.82	304.16	304.67	305.39	304.5	305.02	305.38	304.49	304.72	304.44	305.42	304.32	305.2	304.23	304.38	304.77	304.9	305.11	303.74	303.95	303.84	304.54	305.64	306.38	304.99	303.86	305.02	304.09	303.39	304.08	305.79	305.78	304.59	304.39	305.32	303.76	304.42	306.98	304.26	305.09	305.46	305.21	304.74	306.43	304.55	304.59	304.46	303.76	305.84
314.65	315.5	314.44	314.29	313.43	315.74	312.9	314.59	313.97	314.81	314.15	314.55	314.38	314.94	314.49	314.1	315.33	314.44	314.38	314.21	313.88	314.85	316.1	316	314.04	314.56	314.03	313.37	315.68	314.87	313.89	315.77	315.74	314.94	315.01	316.44	314.27	315.15	316.74	315.09	314.75	315.61	315.78	315.66	314.17	315.83	313.57	315.39	312.87	314.08
305.96	307.42	306.62	305.9	305.75	305.04	305.28	306.63	307.35	307.23	306.92	305.74	307.2	306	305.34	306.46	305.79	305.94	305.76	305.78	305.62	305.84	306.33	305.58	305.43	306.44	306.16	305.21	305.81	305.48	305.48	305.65	305.95	305.72	305.41	306.19	306.53	306.23	305.68	306.43	305.21	306.14	306.02	304.93	304.55	305.96	307.39	306.69	307.04	307.06
310.54	309.85	310.51	310.25	310.98	311.99	310.58	310.56	310.02	310.42	310.42	310.69	311.83	310.69	310.41	311.17	310.95	311.69	311.1	310.62	310.68	311.08	310.92	310.71	312.53	310.65	311.49	310.76	310.01	311.71	310.52	310.12	311.43	310.5	310.6	311.76	310.69	312.18	310.95	311.03	309.96	310.24	310.45	310.78	312.15	311.66	310.85	310.8	310.17	311.56
299.82	300.82	298.72	300.61	299.79	301.24	300.7	300.05	299.96	299.43	300.76	299.9	299.61	300.12	300.71	300.82	300.45	300.16	298.86	299.17	300.73	299.82	299.84	299.85	297.96	299.93	299.05	300.11	299.28	300.01	300.72	300.21	298.45	299.6	301.16	301.07	299.78	301.15	300.12	299.29	301.32	300.6	299.64	301.73	298.33	299.34	299.55	300.66	300.79	300.44
305.38	305.89	304.89	305.47	305.1	305.63	305.35	305.79	305.29	305.67	305.41	306.18	307.19	306.5	304.74	306.12	304.88	305.69	306.42	306.15	306.39	304.93	305.87	306.17	305.51	304.84	306.65	305.68	305.94	305.64	304.16	306.62	306.02	305.32	304.06	305.51	305.39	305.2	306.66	305.79	304.26	306.57	306.24	305.03	304.86	306.18	303.82	305.85	305.06	304.26
316.17	316.94	315.58	317.2	317.81	317.25	317.63	316.28	316.46	316.98	316.3	316.3	316.51	315.28	317.31	318.34	317.18	315.88	316.03	316.87	318.85	316.61	315.73	316.8	316.67	314.87	315.76	316.08	317.75	318.02	315	318.47	317.29	315.27	315.57	317.45	317.86	318.5	316.52	316.59	315.21	317.04	316.21	317.18	316.81	317.28	315.56	316.72	317.52	317.07
307.3	306.18	307.31	306.89	307.27	306.36	305.66	305.85	307.29	307.73	305.45	305.85	307.35	305.48	306.65	306.13	306.33	307.08	306.86	306.7	307.14	306.2	306.11	307.91	307.18	306.2	306.49	308.24	306.6	306.42	306.7	306.16	306.1	306.93	307.12	307.38	306.25	306.29	306.69	305.24	306.85	306.87	307.34	307.26	305.63	306.82	306.51	306.55	306.46	307.2
313.74	313.73	312.26	312.68	313.03	313.53	313.39	311.78	312.71	312.65	313.59	312.63	312.67	313.63	312.09	312.96	312.54	313.69	312.95	313.61	312.75	312.95	313.23	313.24	311.21	312.95	312.61	311.76	312.66	312.58	312.44	313.21	313.29	311.65	313.93	312.05	311.84	312.73	312.11	312.95	312.83	313.9	311.81	313.26	312.81	312.73	313.6	312.83	311.06	312.94
303.35	304.24	302.13	303.91	303.27	301.96	302.53	303.93	301.54	303.17	303.29	303.71	303.83	304.13	303.94	304.12	302.77	303.92	304.02	302.39	303.9	302.84	303.85	304.09	303.52	302.61	303.01	302.93	304.19	303.54	302.68	303.03	303.97	301.05	301.9	302.8	303.21	304.3	303.12	302.57	304.44	303.13	302.92	302.95	303.27	302.99	304.78	302.95	302.81	304.16
319.03	318.17	318.8	318.89	317.65	318.87	317.95	317.83	317.72	319.25	317.58	317.94	318.19	318.37	318.56	318.56	319.94	317.82	316.93	318.68	317.96	317.91	319.67	317.27	317.67	318.79	317.23	318.13	317.77	317.8	318.46	319.71	317.88	317.19	319.33	317.61	318.96	317.72	316.48	318.31	317.55	318.26	319.38	317.89	319.33	317.72	318.42	316.88	316.81	317.82
303.56	304.07	303.11	303.88	304.82	303.4	303	304.85	305.32	303.9	303.94	304.21	303.61	304.31	302.98	304.14	304.66	304.44	304.62	304.48	304.2	303.78	303.87	304.48	303.5	303.55	303.84	304.75	304.4	303.95	303.37	304.29	303.76	304.97	302.6	303.59	302.61	304.05	304.34	302.32	304.23	301.73	303.98	303.44	302.36	304.91	304.58	303.07	304.9	303.85
303.4	303.08	304.18	303.48	303.23	303.42	302.67	304.08	304.08	302.68	301.62	303.72	303.41	303.9	304.64	304.03	305.05	303.23	302.87	304.29	302.66	302.08	303.16	303.7	303.84	303.29	302.85	304.8	303.6	302.59	304.06	304.33	304.04	304.37	302.39	302.75	303.46	303.28	303.7	304.18	303.86	302.64	302.41	304.18	302.92	303.68	302.49	303.26	302.96	303.95
314.75	313.45	314.66	314.7	314.7	313.74	314.64	314	314.5	312.65	314.17	312.97	313.34	313.64	313.98	313.82	314.4	312.95	314.11	313.12	312.67	314.29	314.58	314.78	314.66	313.85	313.8	313.43	313.77	313.31	315.04	313.47	314.41	312.57	314.37	313.99	314.37	313.6	313.08	313.54	312.49	314.37	313.95	314.05	314.51	314.74	314.28	313.64	314.78	314.52
296.64	296.97	296.42	296.45	297.35	297.46	296.57	295.78	296.78	296.51	295.86	297.46	296.06	297.67	296.59	296.53	296.46	297.7	296.26	297.03	297.12	297.21	296.77	297.88	297.23	297.68	297.09	296.64	296.84	297.68	296.56	297.62	296.33	298.1	296.57	297.79	297.64	297.29	297.1	296	296.84	296.92	297.37	296.53	296.07	297.69	296.68	297.33	296.37	296.13
296.12	297.19	296.13	297.52	297.5	296.53	297.76	297.84	297.38	295.85	295.97	296.66	296	297.68	296.67	296.38	298.79	297.44	296.79	296.53	297.23	296.69	296.69	297.75	296.07	296.8	297.89	295.97	296.33	296.24	296.72	296.9	294.21	296.49	297.46	296.85	298.27	298.2	295.83	296.64	296.23	297.66	297.34	296.45	297.35	296.95	297.14	297.03	296.59	296.03
300.43	299.89	300.19	299.9	301.25	299.42	301.14	299.39	299.76	300.41	299.32	300.59	300.17	299.61	300.01	300.3	301.1	301.8	300.12	299.88	300.92	300.35	299.82	299.68	299.71	299.1	300.07	300.39	298.41	299.63	298.91	299.6	299.9	300.96	299.97	299.4	300.65	299.89	300.65	299.84	300.7	299.35	300.13	298.51	299.31	300.48	300.96	298.75	300.82	300.1
317.16	318	318.61	317.46	317.54	318.35	317.57	317.59	317.46	318.88	318.41	319.17	317.61	318.99	318.89	318.14	317.78	318.4	318.03	317.69	319.07	318.93	318.47	317.76	317.42	318.41	318.46	317.94	317.51	318.56	317.31	318.57	316.21	318.08	317.33	318.3	318.13	317.3	318.26	317.88	317.82	320.18	316.87	317.97	318.9	317.98	317.65	319.17	318.49	318.7
318.26	318.12	318	319.23	317.07	316.43	318.21	316.88	318.33	317.94	318.19	316.87	317.14	317.9	318.75	318.76	318.42	319.61	317.45	319.68	317.41	317.66	317.83	318.84	317.44	318.99	317.43	318.57	319.59	318.1	317.91	316.45	318.98	317.72	317.52	318.62	317.89	317.99	317.74	319.59	318.74	318.32	318.75	318.26	318.18	318.47	317.29	319.38	319.22	317.67
313.45	313.96	313.4	312.62	312.71	312.03	311.83	314.03	313.67	312.93	312.86	314.62	312.44	312.28	313.75	312.88	313.42	312.06	313.02	313.46	312.74	313.13	312.11	313.69	313.41	313.74	313.09	314.32	313.51	313.76	312.7	313.27	314.11	312.46	313.74	312.46	313.8	312.91	314	312.79	314.4	312.73	311.81	312.72	312.65	313.12	312.68	312.96	313.56	312.43
311.1	309.4	310.72	310.8	309.38	310.59	311.04	310.54	310.4	309.97	311.15	311.97	310.83	311.1	311.27	310.72	310.68	310.52	311.23	310.93	311.57	310.2	311.2	311.23	310.99	310.59	310.21	310.37	312.02	310.12	310.25	311.41	309.73	309.72	310.12	311.2	310.22	309.34	310.25	309.44	309.96	310.63	310.95	310.74	311.79	310.59	311.41	310.19	310.74	310.97
314.25	314.37	314.3	314.62	314.24	314.36	314.59	314.41	314.9	315.04	315.28	314.22	314.33	313.26	314.56	315.12	313.93	314.38	314.59	314.28	314.34	315.29	314.17	314.36	315.18	314.99	314.38	314.84	315.17	315.39	314.62	314.31	314.14	315.5	313.93	314.24	315.96	315.77	315.46	314.84	314.62	315.44	315.17	315.55	314.55	315.52	314.8	314.87	313.31	315.18
302.97	303.35	304.75	302.15	302.74	302.99	302.82	301.67	302.87	302.97	302.72	303.88	304.65	302.24	303.04	303.52	304.2	302.86	302.52	302.46	304.22	304.41	302.71	303.25	302.96	302.46	302.54	303.33	303.81	302.7	303.75	303.59	303	302.97	303.71	304.06	304.66	303.36	303.2	303.19	304.35	302.23	304.34	303.07	302.13	302.62	303.63	304.44	304.02	304.87
313.45	313.49	314.54	313.96	314.13	314.29	314.31	314.1	316.1	312.83	314.08	314.31	313.42	314.43	313.97	314.4	313.62	313.26	313.73	313.68	312.83	315.2	314.3	313.45	314.91	314.37	314.87	313.24	314.32	315.28	313.3	313.94	314.02	312.97	315.03	313.62	314.42	314.49	313.86	314.92	314.64	313.39	313.77	313.28	313.28	315.12	314.4	315.3	315.8	314.25
314.78	314.86	315.11	315.2	315.05	314.05	315.05	315.34	314.39	316.08	315.08	315.15	315.41	314.84	315.79	314.38	314.97	314.63	314.09	313.31	314.71	316.05	315.48	314.76	314.36	315	314.51	314.57	314.58	314.58	314.86	314.83	314.34	315.4	315.17	314.99	314.3	313.33	314.35	314.48	314.76	314.07	314.57	314.58	314.21	314.1	315.14	313.92	314.48	313.59
306.15	306.38	305.86	306.53	307.83	306.36	306.19	305.72	306.44	306.83	306.11	306.5	307.06	307	305.59	307.12	306.67	307.36	305.23	305.7	305.87	306.41	305.37	306.58	306.62	306.33	307.45	306.53	306.35	307.12	305.67	305.82	305.47	306.95	305.13	306.76	307.43	304.99	305.67	306.22	306.1	306.04	306.84	306.35	305.9	306.35	306.8	306.79	306.02	306.56
311.8	310.28	312.39	311.45	310.74	311.31	312.47	311.08	311.79	312.11	311.36	311.16	310.68	311.28	311.12	312.11	310.37	311.77	312.02	310.99	312.07	312.23	310.73	311.71	312.21	311.21	312.02	313.29	311.81	311.47	311.11	311.09	312.81	311.26	310.59	311.66	310.3	312.12	311.24	311.51	310.71	312.03	311.52	311.09	312.06	312.82	312.38	313.05	311.32	311.22
312.05	311.35	310.59	311.59	311.56	311.46	310.64	310.98	310.03	310.73	310.68	311.74	311.45	312.94	310.91	310.57	310.45	312.06	311.57	312.48	311.17	310.42	310.87	310.5	311.51	311.25	310.77	310.42	310.29	311.97	312	311.21	312.56	312.41	311.68	311.83	311.02	312.29	311.41	311.58	311.12	309.84	311.21	311.54	312.01	311.27	312.22	310.87	311.35	311.53
315.11	315.41	314.71	314.59	315.52	314.75	313.98	315.7	315.85	315.23	316.26	314.94	315.33	315.72	315.29	315.11	314.59	314.95	314.3	313.32	314.79	315.39	314.89	314.8	315.02	315.42	314.72	315.35	315.66	315.63	315.9	313.89	313.35	314.47	314.91	314.7	314.59	314.4	315.04	314.82	315.12	314.84	314.84	315	315.23	314.7	314.61	313.79	315.02	313.81
302.81	303.82	304.71	303.51	302.71	303.94	304.1	304.33	304.08	302.8	303.07	302.69	304	303.75	304.66	304.42	303.43	303.87	303.67	303.61	302.35	302.42	301.77	302.98	301.83	301.9	303.17	302.91	302.4	302.87	303.14	301.8	302.26	303.61	303.2	303.6	303.11	302	304.16	303.92	302.9	303.86	303.52	302.61	301.86	305.09	304.01	303.66	302.81	303.46
306.36	307.52	307.32	307.49	307.05	307.93	306.8	307.44	307.82	306.61	306.61	306.56	306.14	307.99	307.99	306.8	306.32	307.14	307.87	306.87	306.78	308.44	305.87	306.76	306.53	307.62	307.77	306.67	307.78	307.98	307.18	308.23	307.62	306.33	307.86	307.56	307.35	305.96	307.15	308.73	306.82	306.94	307.4	307.61	306.69	307.75	305.92	307.19	307.01	307.63
328.35	326.49	327.5	327.63	327.62	326.6	328.11	328.03	328.67	328.52	327.24	327.07	326.7	327.06	326.05	326.55	327.62	328.67	327.01	326.61	328.86	326.35	328	327.66	327.65	326.53	326.72	326.71	327.64	327.37	327.03	327.15	326.54	327.32	328.11	327.26	326.12	326.81	326.23	327.98	328.2	327.68	327.91	327.58	326.53	325.23	327.58	325.35	326.91	327.11
309.05	311.19	311.59	310.79	309.9	311.28	311.43	310.07	311.26	309.86	310.34	311.13	310.08	310.52	310.98	310.15	309.97	310.84	310.42	309.98	309.92	311.52	310.24	310.99	311.05	310.29	311.23	311.14	310.94	310.69	310.33	311.15	310.56	310.1	310.3	310.46	311.13	311.01	310.67	311.26	311.22	309.89	309.64	310.46	311.48	311.04	311.54	310.33	310.78	310.28
301.55	300.69	302.22	299.58	300.47	300.84	298.78	300.43	300.14	300.25	299.35	300.09	299.67	299.72	300.31	299.62	300.58	300.48	299.29	300.91	298.77	299.73	299.66	299.31	299.96	299.04	299.87	299.45	299.62	299.87	299.72	299.6	299.83	300.8	300.8	299.31	299.46	301.05	300.44	299.65	299.91	300.14	300.03	300.68	300.98	300.25	298.53	299.07	299.78	301.08
299.73	300.45	300.12	300.2	301.02	299.1	301.06	298.94	299.28	300.65	300.02	300.46	300.87	300.01	300.27	300.43	300.84	300.61	299.77	299.67	301.29	299.2	299.54	298.91	301.08	301.13	300.49	299.66	301.76	299.61	300.69	300.53	301.8	300.02	298.6	301.07	301.74	299.33	299.57	299.65	301.06	300.21	300.55	300.84	300.41	301.36	301.35	300.28	300.02	299.22
310.85	310.47	311.44	310.1	311.46	310.25	311.09	309.16	311.18	309.14	310.82	309.98	312.46	309.55	310.8	311.22	311.32	309.92	310.16	310.21	311.08	310.39	311.04	311.56	310.17	310.06	311.16	309.92	310.23	309.14	310.56	310.44	312.03	310.62	310.46	310.98	311.79	310.53	310.63	310.35	311.49	309.96	311.52	309.98	311.09	311.79	310.43	309.9	309.6	311.72
302.47	303.22	303.25	303.84	303.68	304.52	303.46	303.07	303.52	302.79	302.55	303.65	303.2	303.31	304.07	303.38	303.14	302.77	304.87	304.33	303.5	304.22	303.08	303.96	303.33	303.67	303.12	304.89	302.2	303.07	302.41	302.85	303.51	303.06	302.52	303.7	302.91	302.93	302.33	303.4	303.49	303.84	304.23	302.96	303.54	302.85	303.7	303.48	303.03	304.18
308.58	308.88	310.14	307.96	309.34	308.77	308.45	308.64	309.72	308.14	309.4	308.68	309.56	308.47	309.45	308.58	308.27	309.01	309.22	308.7	308.99	309.78	308.87	308.84	309.25	309.74	308.77	309.19	309.36	308.77	307.7	309.21	310.78	310.27	309.04	308.12	308.57	308.26	307.56	308.92	308.83	308.12	309.86	309.34	307.69	308.74	309.05	308.48	308.57	309.34
326.91	327.44	327.12	326.54	326.74	327.6	327.42	326.83	326.88	327.92	326.85	325.82	327.61	326.11	325.61	325.63	327.29	327.6	326.61	326.82	326.48	327.63	325.64	326.74	326.52	327.04	327.12	327.67	325.58	326.06	327.68	327.48	327.12	326.45	325.86	326.62	327.99	327.99	328.27	326.03	326.89	327.01	327.84	327.35	326.08	327.74	327.61	327.06	326.32	326.9
314.18	314.29	313.49	313.88	314.23	314.97	313.85	314.2	313.47	314.19	314.03	314.78	314.02	313.88	313.72	313.85	314.47	312.89	314.54	314.13	312.92	312.45	313.83	315.03	314.81	314.51	314.63	313.12	314.3	313.46	315.88	314.21	314.78	315.24	313.56	315.57	312.73	313.8	312.89	315.04	314.94	313.61	314.06	313.2	314.3	314.41	313.07	314.27	313.88	313.68
328.07	327.61	328.5	327.47	328.35	326.75	328.56	327.74	328.22	329.26	328.01	326.64	327.4	327.09	328.95	328.37	327.34	327.25	327.91	327.35	326.65	327.58	327.69	327.14	327.92	326.65	327.48	327.94	327.91	328.39	328.26	327.07	327.43	327.81	328.31	327.36	326.73	326.4	327.52	327.4	327.1	327.81	327.72	327.14	326.96	327.88	328.47	327.1	328.18	328.75
294.67	294.45	296.19	295.58	293.79	294.97	295.14	295.27	296.73	294.37	296.74	295.77	295.48	294.12	294.77	294.81	294.64	295.82	295.08	294.92	295.91	295.53	294.35	294.88	295.16	294.8	295.52	295.55	294.86	296.47	295.42	296.39	295.07	295.52	293.84	295.5	294.41	294.79	294.23	295.44	295.44	293.44	295.16	294.92	295.83	295.6	294.51	295.06	293.82	294.8
299.65	299.92	298.85	300.48	300.64	300.7	300.04	299.22	299.98	299.4	300.73	301.62	299.86	300.42	298.44	301.14	300.16	300.34	299.5	300.09	300.14	298.92	299.47	300.69	301.03	299.59	300.21	300.02	300.11	299.57	299.87	299.06	299.18	299.12	301.51	300.85	299.95	298.95	300.34	299.72	298.88	300.43	300.21	300.08	301.14	298.78	299.85	301.37	301.32	298.41
309.81	308.86	308.84	308.07	307.93	307.66	308.68	308.97	308.42	308.37	309.85	309.07	307.84	307.96	309.01	308.57	309.72	309.8	308.29	309.31	309.38	310.17	309.32	308.29	308.54	307.73	308.7	308.79	307.99	308.63	309.49	308.17	308.02	308.63	309.28	308.17	308.45	309.14	308.95	307.84	308.12	307.06	308.31	308.54	308.64	308.43	307.86	307.86	309.2	309.2
315.36	315.06	316.01	315.81	314.68	313.99	314.5	313.23	315.08	313.93	315.05	314.91	313.96	315.71	315.63	315.54	314.1	314.89	316.38	314.19	316.58	313.88	314.53	316.77	313.72	314.32	315.31	313.79	315.52	314.39	314.57	315.6	315.85	313.73	314.54	314.92	315.29	314.89	313.87	314.4	314.82	314.55	315.03	314.83	315.14	314.71	315.17	314.99	315.14	313.44
305.8	304.6	305.76	304.9	304.8	304.08	305.1	305.33	305.58	305.63	305.17	306.55	305.65	305.22	304.83	305.73	305.97	305.35	304.74	305.57	305.69	304.4	305.17	305.83	305.6	306.14	305.29	305.78	304.64	305.72	304.96	305.08	307.04	305.01	305.83	304.91	305.47	305.21	305.31	304.62	304.38	305.15	306.14	304.16	304.74	305.78	305.29	305.18	305.36	305.15
328.4	326.43	327.97	327.33	327.77	327.29	327.56	328.2	327.99	328.11	328.14	329.11	327.7	327.68	327.98	327.36	326.61	326.55	327.9	327.23	328.08	327.09	326.94	327.71	328.03	328.31	327.38	328.42	326.73	328.03	329.5	328.87	326.02	327.99	328.22	328.09	329.04	327.29	327.79	326.62	327.01	327.61	328.82	326.88	326.69	328.27	328.16	326.41	327.69	326.82
304.77	303.4	303.81	303.86	301.91	303.63	303.11	304.26	304.59	303.47	302.61	303.08	303.62	303.03	305.1	303.29	303.36	303.47	304.29	303.77	302.03	303.58	302.38	304.88	302.95	304.53	303.41	303.53	303.93	303.28	303.66	303.18	303.76	302.15	302.96	304	303.65	302.86	303.23	303.33	302.54	302.44	303.38	303.54	303.95	303.17	304.14	303.7	303.43	302.56
318.22	318.41	316.68	317.21	317.1	317.94	317.45	317.61	317.36	316.11	317.89	318.19	317.88	318.75	317.82	318.04	317.35	318.97	317.87	317.96	318.88	318.02	319.63	317.98	317.82	317.43	317.57	319.08	317.96	317.38	319.28	317.56	318.42	317.77	318.28	317.88	318.47	318.15	318.97	317.15	318.3	317.75	317.39	317.83	317.29	318.05	318.51	317.77	318.58	318.38
314.74	314.47	314.47	315.67	313.9	314.87	314.06	314.51	315.57	315.24	316.06	314.56	314.49	313.85	316.61	314.99	315.45	315.19	313.9	314.79	314.3	314.79	315.07	315.45	315.22	314.05	314.24	315.12	314.32	314.39	314.13	315.5	314.82	314.77	315.06	315.08	315.24	314.15	314.23	314.42	314.84	313.97	314.42	315.12	314.78	316.18	313.89	314.21	314.31	314.24
311.75	310.9	311.77	311.7	310.21	310.66	308.47	309.89	312.51	309.75	310.58	310.13	311.64	311.15	310	310.48	310.33	310.05	311.17	310.22	311.51	311.51	311.16	310.78	310.37	310.24	311.15	310.87	310.45	311.61	311.69	310.92	310.77	310.18	310.02	309.92	310.06	310.56	309.23	311.98	310.19	311.36	311.07	310.21	311.33	312.09	310.01	310.72	310.64	311.14
312.26	312.94	310.76	311.74	312.36	311.91	312.59	311.87	312.26	312.64	310.81	312.12	312.24	312.45	311.74	311.47	310.6	312.21	312.75	311.7	312.84	311.77	311.4	312.31	312.8	312.14	311.75	312.94	312.4	312.34	311.97	312.14	314.02	312.63	312.27	313.06	311.7	311.82	313.14	311.92	310.47	313.3	312.23	311.7	312.22	312.09	312.49	310.73	311.29	312.27
300	299.6	299.16	301.1	300.44	299.71	298.89	300.04	301.53	299.85	300.29	299.75	300.17	300.84	300.06	299.5	298.35	299.13	299.44	301.39	299.8	300.46	299.88	299.1	300.41	300.18	298.33	299.2	300.72	300.22	300.14	299.89	301.17	300.5	300.55	299.23	300.7	298.74	299.75	300.76	298.56	299.48	301.55	301.33	299.47	300.1	300.61	299.81	301.88	300.56
312.56	313.06	311.33	311.36	313.54	311.94	312.67	311.94	313	313.05	313.17	313.07	313.11	312.98	313.23	312.87	313.73	312.61	311.99	313.22	313.55	312.28	312.74	311.91	311.66	312.52	312.18	312.3	312.57	313.41	311.89	314.47	311.41	312.55	312.46	312.96	312.81	312.91	312.76	314.03	313.47	313.15	312.12	313.36	312.43	313.16	313.51	313.24	312.56	313.39
315.74	315.35	315.26	315.97	314.7	315.16	315.87	313.2	314.08	315.25	313.37	314.58	315.84	313.17	315.89	313.44	315.67	314.23	315.36	315.24	315.96	315.66	314.75	315.2	316.23	315.84	315.13	314.78	315.23	314.72	314.86	314.29	315.64	315.05	314.22	315.29	315.32	315.19	315.79	314.4	315.05	314.95	315.22	313.71	315.23	315.77	315.42	315.81	315.52	313.73
315.3	314.84	315.07	315.42	315.15	315.93	315.33	316.48	315.43	314.36	314.95	315.45	314.44	315.51	314.93	316.03	314.33	314.81	315.2	313.88	314.46	314.82	315.5	315.27	314.91	315.59	315.57	314.44	315.24	315.38	314.19	315.19	315.42	314.62	315.32	315.46	314.42	315.45	315.32	315.77	314.2	313.95	315.38	314.52	315.37	315.73	314.07	315	314.67	313.43
306.58	306.92	305.85	306.59	306.55	306.41	307.44	308.25	306.51	306.42	306.62	306.73	307.2	306.98	306.94	306.91	307.65	307.34	307.05	306.3	306.59	306.39	307.4	307.15	305.98	305.98	306.28	305.95	306.88	306.32	307.35	305.89	306.73	306.24	306.64	306.39	306.64	306.88	306.63	306.62	306.84	306.45	306.87	305.98	306.08	305.63	305.32	305.74	307.28	306.45
307.15	306.07	306.01	307.88	306.78	307.49	307.3	308.56	307.54	306.97	307.33	308.15	307.08	306.8	307.28	306.9	307.71	307.73	306.61	306.87	308.54	308.53	307.89	308.31	307.59	307.19	306.83	307.79	307.01	307.77	307.32	307.79	306.26	307.41	307.67	306.19	306.59	307.39	308.26	307.81	305.83	307.56	308.03	307.47	308.06	307.84	305.97	307.62	307.77	307.04
317.23	316.66	317.43	316.8	317.04	316.33	317.44	317.6	317.22	316.55	316.71	316.22	317.23	317.72	316.26	316.84	316.95	317.89	317.04	316.35	317.85	316.24	316.23	317.6	317.34	317.18	317.21	316.72	316.95	317.49	317.04	316.05	317.43	316.8	317.9	316.82	316.58	316.74	318.41	317.19	317.26	318.23	316.88	316.65	317.72	316.88	317.86	317.43	317.1	317.03
302.14	302.43	301.78	303.14	301.67	303.53	302.94	303.32	303.38	303.18	302.48	302.07	303.5	301.11	303.36	303.14	302.16	302.37	302.17	302.66	301.68	303.56	304.19	302.82	302.19	302.21	302.62	301.01	301.25	303.3	302.73	303.06	303.28	301.61	303.43	303.62	303.08	302.83	302.51	303.95	302.69	302.44	302.18	302.9	302.16	301.94	303.59	301.72	303.97	303.6
304.45	304.2	304.81	305.17	305.19	306.07	305.46	305.25	303.74	304.48	306.93	306.06	305.45	305.25	305.4	304.46	305.31	306.9	304.46	305.03	305.61	304.99	305.18	305.94	304.37	304.47	304.61	306.15	305.45	304.74	305.87	304.96	305.76	305.42	303.82	305.07	305.62	305.13	306.03	304.75	306.3	305.39	305.61	305.21	304.76	305.56	304.86	305.34	305.05	305.49
300.46	300.49	299.68	299.82	300.51	299.34	300.89	300.3	298.4	301	299.55	300.09	301.28	300.59	299.29	299.42	298.4	300.41	300.18	299.51	299.89	300.65	299.37	300.22	298.96	300.46	299.85	302.34	299.92	300.61	300.19	301.26	300.2	300.86	300.28	300.51	300.07	300	298.85	299.8	300.03	298.68	300.96	302.09	301.17	299.04	300.79	300.53	300.69	298.48
308.19	308.4	308.58	310.03	308.57	309.58	309.23	309.73	308.93	309.2	308.14	308.14	307.93	309.35	309.74	307.72	307.91	307.99	309.04	308.69	309.18	308.91	309.52	309.66	309.01	309.31	310.17	309.01	308.82	308.94	309.31	309.48	308.52	309.16	307.75	309.15	307.71	308.9	309.95	309.7	308.98	309.23	307.61	307.6	308.45	309.16	308.46	308.92	308.87	307.93
306.9	307.51	307.02	306.56	307.47	306.89	307.45	307.85	307	308.56	307.15	307.13	307.15	306.73	307.51	307.14	306.88	307.43	306.58	306.77	306.43	307.85	306.24	306.71	307.31	307.88	307.95	308.09	307.9	307.29	306.52	308.02	308.1	307.36	307.05	306.41	308.03	305.25	306.75	306.09	308.06	306.93	306.8	306.86	306.92	306.78	306.78	307.28	307.42	307.07
314.32	314.39	315.2	315.25	315.75	315.11	314.05	315	313.88	313.45	314.38	314.77	314.38	315.53	315.1	315.1	315.14	315.33	315.45	314.37	314.15	313.7	314.97	315.18	314.91	314.09	315.47	315.38	314.99	313.72	314.48	314.74	314.81	315.1	315.69	314.66	313.04	315.18	314.32	315.07	313.46	314.28	314.62	314.27	315.2	314.63	316.1	313.79	314.65	315.04
304.17	303.19	304.05	303.64	302.69	302.99	303.23	303.48	303.93	303.07	303.87	304.4	303.47	303.44	304.29	302.44	303.43	303.75	303.28	304.18	303.23	303.75	302.67	304.05	304.57	303.14	303.11	302.57	303.73	303.16	304.87	303.04	303.81	302.95	302.53	303.98	303.99	303.81	304.98	304.04	302.91	303.15	302.91	302.68	303.43	304.15	304.26	303.1	301.88	303.65
327.46	327.09	327.35	326.54	326.4	327.42	326.49	327.41	328.79	327.1	326.24	327.05	325.54	326.42	327.83	326.64	327.21	327.94	327.97	327.77	325.85	327.73	327.58	326.29	327.08	327.11	326.3	327.17	325.58	328.69	325.98	327.81	327.29	326.75	326.6	327.27	326.83	327.23	326.99	327.82	327.47	327.49	326.88	327.08	326.77	327.41	325.51	326.87	326.51	327.7
327.26	328.6	327.64	328.14	328.25	328.66	327.46	327.72	328.27	328.85	328.16	329.02	328.05	328.21	327.42	328.85	327.29	326.8	327.68	328.25	327.06	328.72	328.44	327.64	327.67	327.23	328.99	328.14	327.67	327.74	328.61	327.17	328.87	328.28	328.81	328.95	328.38	328.03	327.92	329.92	327.55	327.03	328.29	328.05	327.78	327.68	328.64	327.96	327.95	327.74
313.91	313.75	313.46	314.74	314.52	314.03	313.64	313.97	314.21	313.35	314.85	315.69	314	315.13	314.36	313.89	314.28	314.07	315	313.67	313.84	313.08	316.17	312.51	313.5	314.9	312.32	314.31	314.16	313.5	314.21	314.67	314.19	313.65	313.15	313.45	313.49	314.3	314.95	312.48	313.67	314.73	312.45	314.89	313.67	314.57	313.73	314.8	313.72	313.87
313.36	312.44	312.5	313.05	312.37	312.76	313.86	312.93	313.22	312.7	314.76	313.61	314.63	313.18	313.08	313.64	313.84	312.63	313.91	313.19	311.96	313.34	312.34	312.51	312.94	314.13	312.7	313.3	312.18	312.06	313.64	313.5	313.66	312.89	312.91	314.35	313.48	313.64	312.31	312.53	313	313.19	315.1	312.69	312.84	314.21	313.11	313.58	313.81	312.73
306.45	304.31	304.74	304.63	306.21	304.87	305.48	305.17	305.32	304.5	306.25	306.66	305.68	304.82	305.11	305.83	305.63	306.39	305.65	304.71	303.65	306.28	305.9	305	304.66	305.62	305.27	306.4	306.08	305.35	307.11	305.64	306.03	305.85	305.29	304.24	304.85	305.24	306.09	304.64	306.25	305.85	304.93	305.54	305.05	306.41	305.62	305.62	306.45	305.13
307.26	307.07	307.85	306.03	306.51	306.29	307.21	307.19	307.88	307.43	306.96	306.58	309.1	306.4	306.87	308.1	306.67	309.27	305.77	307.88	307.61	306.47	307.01	307.02	307.54	307.67	307.25	306.94	308.36	307.89	306.84	306.67	307.58	306.58	308.27	306.98	306.02	305.69	309.02	307.88	307.66	307.17	307.69	308.15	307.33	306.36	307.31	306.38	308.7	307.67
312.34	313.28	311.68	312.73	312.18	312.39	314.05	312.88	311.95	313.55	312	313.18	312.41	313.4	313.76	310.57	313.68	312.66	312.61	313.04	311.16	312.13	312.56	311.33	314.14	312.86	312.94	312.62	312.67	314.13	312.85	313.13	313.46	313.07	311.73	311.25	313.1	312.86	314.04	312.4	312.83	311.62	310.81	311.81	312.79	312.16	312.69	312.34	312.25	313.28
308.24	309.5	308.11	309.13	308.93	308.72	308.82	308.02	308.15	308.99	308.48	308.6	307.98	308.89	309.21	309.26	310.69	308.74	308.81	308.65	309.97	308.91	309.35	309.44	309.06	308.61	308.7	308.25	308.36	309.07	308.24	309.14	308.14	308.68	308.96	309.59	310.27	308.72	308.52	308.57	309.3	308.7	308.89	308.4	310.1	309.43	309.03	307.68	308.97	308.37
311.51	312.86	311.09	312.35	311.19	313.01	312.95	313	311.86	313.1	312.36	313.25	312.83	311.85	312.33	312.86	312.33	312.29	311.86	311.35	312.93	312.74	311.7	312.89	313.02	312.67	312.37	313.33	313.45	312.33	313.28	311.99	310.99	311.2	312.56	312.28	312.2	312.95	311.25	310.25	312.69	312.4	311.99	311.43	312.4	312.27	312.14	311.47	311.23	312.47
294.08	292.95	293.63	293.95	294.33	294.05	294.47	294.35	294.35	293.45	294.57	293.91	294.87	293.64	294.12	294	293.5	294.01	294.23	293.35	294.05	294.16	292.87	294.35	294.38	294.29	293.52	293.94	293.28	293.84	294.11	293.8	295.32	294.24	294.14	294.87	293.84	293.63	295.05	293.65	293.39	294.17	294.34	294.68	294.64	293.07	293.73	295.28	295.51	293.38
304.35	304.36	303.66	303.86	303.75	303.96	304.58	303.48	304.82	303.58	304.94	303.63	304.28	304.6	304.28	304.53	302.92	305.41	304.14	304.47	304.78	303.61	304.47	303.08	304.24	304.28	304.12	302.98	304.8	303.55	305.11	302.64	304.89	305.02	303.87	304.23	304.42	305.22	302.98	304.17	304.11	304.84	304.57	304.79	303.71	303.97	304.01	303.47	304.17	303.33
296.93	296.74	296.38	296.51	296.27	297.17	297.2	296.66	296.42	297.58	296.94	296.21	297.56	297.74	296.11	297.11	296.89	298.31	297.14	296.66	296.67	296.84	297.46	297.38	297.38	296.71	297.51	296.18	296.52	297	296.76	296.78	297.46	296.87	297.34	296.92	296.96	297.02	295.85	297.3	297.16	296.78	296.63	296.59	297.57	297.04	296.77	297.12	296.06	296.36
315.46	316.31	314.55	315.18	314.44	314.99	313.13	316.4	315.62	314.58	314.29	314.32	314.84	314.13	314.6	315.67	314.52	316.64	315.61	314.71	314.4	315.09	314.56	313.97	315.67	315.16	314.99	315.35	316.1	313.93	315.33	314.78	314.72	314.72	315.15	314.77	315.07	314.68	313.93	315.67	313.98	315.29	314.04	315.5	313.71	315.53	314.69	315.61	314.72	314.29
328.14	325.93	327.45	326.76	327.02	327.1	327.92	328.22	328.85	327.79	326.84	327.45	327.54	327.56	327.56	327.25	327.83	328.52	328.3	327.49	327.73	327.11	326.55	327.26	327.47	327.83	328.5	327.19	327.39	327.6	327.53	327.49	327.73	328.91	328.38	327.99	327.21	327.46	326.91	326.78	327.86	326.88	327.24	328.68	327.64	327.29	328.36	328.97	327.15	326.95
304.52	302.9	305.05	304.29	304.89	305.85	303.98	304.21	303.35	304.73	304.9	305.47	303.98	303.88	304.22	303.53	304.59	303.9	304.57	304.52	304.47	304.23	303.41	304.59	303.53	304.52	305.31	305.17	304.5	305.15	303.58	304.09	304.39	303.87	303.51	304.62	304.99	304.35	305.01	303.68	303.05	304.05	304.57	304.02	304.98	304.46	304.04	304.98	305.24	305.43
314.7	315.96	317.3	316.21	315.09	316.81	314.43	316.34	314.67	316.54	315.96	314.39	315.19	315.92	315.62	315.36	315.75	314.97	315.64	315.19	315.64	315.73	315.18	315.57	316.03	316.82	315.43	315.71	314.68	315.87	315.69	315.91	315.02	315.25	316.41	315.88	314.83	317.01	316.04	316.8	316.2	316.83	316.81	316.31	315.17	316.39	316.34	315.76	314.59	315.85
309.46	308.99	309.39	307.99	308.42	307.2	307.85	308.63	308.18	309.02	309.14	308.23	309.39	309.19	308.82	309.62	307.61	309.27	309.32	309.33	310.24	309.01	308.77	308.59	309.59	309.56	308.6	308.38	309.31	309.53	308.89	308.27	309.5	309.15	309.72	308.19	308.89	307.99	308.57	308.82	309.05	309.62	308.91	308.71	308.89	308.24	308.9	308.07	308.95	308.28
305.16	303.13	304.64	304.61	303.44	304.09	305.27	304.71	303.81	303.74	304.78	303.62	305.13	304.16	304.53	304.36	304.97	305.81	304.31	304.86	303.53	303.47	304.12	304.87	305.32	303.43	303.84	305.35	304.48	305.6	304.52	304.86	304.1	303.72	303.71	305.57	303.19	303.69	304.23	305.11	305.79	303.44	304.94	303.5	305.71	304.6	305.18	304.51	305.5	305.46
314.67	313.33	315.46	314.34	316.05	314.3	316.04	314.87	314.94	315.06	314.57	314.72	315.91	315.32	314.34	315.72	315.21	314.06	314.91	314.4	315.04	315.32	315.21	316.23	316.5	314.95	315.7	314.03	316.02	314.71	314.39	314.39	316.44	315.95	314.36	316.33	316.21	314.44	314.03	314.72	315.09	314.44	315.02	314.03	315.71	315.39	314.36	315.43	314.29	315.22
312.17	312.9	312.51	312.35	314.88	313.67	314	313.08	313.75	312.43	313.14	312.67	312.46	314.12	312.93	313.52	312.71	311.4	313.63	313.4	314.31	313.36	313.73	313.68	312.91	312.56	312.93	313.12	313.38	312.4	313.57	313.49	312.07	312.87	312.52	313.12	313.7	313.16	314.03	313.14	313.13	313.95	314.08	313.38	313.1	312.6	312.26	313.37	314.14	313.76
316.24	314.77	315.18	316.32	316.15	317.6	317.46	315.21	315.76	315.91	317.34	316.91	315.86	316.06	315.3	315.19	316.43	316.44	316.62	316.62	316.51	315.39	316.31	316.82	315.43	316.62	316	316.62	316.94	314.85	316.74	315.8	315.89	316.94	314.68	315.23	317.45	316.26	315.91	314.74	315.65	315.24	316.2	317.61	315.65	316.44	315.13	316.43	315.85	316.61
309.69	307.88	309.01	309.64	310.04	308.43	309.94	309.98	310.74	308.44	309.65	309.7	309.8	310.16	310.39	308.89	309.81	309.04	310.92	310.01	309.03	310.04	309.43	309.64	309.05	310.22	310.06	309.48	310.3	310.12	308.98	309.35	310.08	309.94	309.48	309.54	308.84	310.28	310.7	309.33	310	309.53	308.96	310.14	309.45	308.33	309.66	309.34	310.62	308.91
306.08	306.77	305.59	305.93	307.18	305.68	306.48	306.77	306.9	305.84	305.26	305.88	305.41	307.11	305.17	306.74	307	307.78	304.91	305.91	305.63	305.93	306.91	305.93	305.69	306.72	305.7	306.61	306.06	306.36	307.23	305.6	307.03	307.42	307.06	306.67	305.81	305.61	305.82	304.98	306.76	306.35	306.2	306.63	306.04	305.57	305.2	305.69	306.1	306.61
319.52	319.72	319.17	319.04	319	318.39	318.13	320.55	319.2	319.83	318.72	320.65	318.95	319.51	319.76	319.46	320.02	317.78	318.53	320.72	319.25	318.4	318.57	318.89	319.54	321.9	318.9	319.59	319.97	319.29	318.13	319.6	319.4	319.45	319.46	319.26	318.46	318.5	319.88	319.61	319.09	317.76	319.22	318.63	319.61	317.99	319.59	318.52	319.19	319.2
305.34	305.71	305.95	306.1	306.18	306.21	307.12	306.46	306.09	306.5	306.41	305.62	304.61	304.59	305.48	304.62	306.8	305.41	305.9	305.73	306.07	305.78	305.3	305.93	304.56	305.78	305.73	305.23	305.28	305.38	305.26	306.29	305.41	305.66	305.96	305.55	304.28	304.86	304.29	306.94	305.42	304.57	305.11	305.48	305.61	305.97	306.26	305.46	304.03	305.33
327.29	327.89	328.27	326.74	327.59	328.8	327.11	326.8	327.71	326.66	328.39	328.68	326.74	328.37	328.62	328.47	328.4	328.32	328.33	327.46	329.01	327.48	328.92	327.73	327.13	327.37	327.37	328.6	327.53	328.71	326.98	327.26	328.06	327.72	328.26	328.31	327.7	327.68	327.76	327.26	328.22	327.38	328.4	327.14	327.37	326.82	328.26	327.01	328.02	329.04
302.23	305.06	303.38	303.31	303.54	303.68	303.82	303.32	302.82	303.4	303.91	303.18	302.71	303.58	303.82	302.78	303.49	303.62	304.29	301.89	304.5	302.67	303.9	304.35	303.46	302.22	302.84	304.01	304.33	303.44	302.92	303.16	303.19	304.29	304.19	302.39	303.27	303.33	303.84	302.99	303.8	302.03	303.09	304.4	303.32	304.31	302.93	302.95	304.35	304.76
303.13	303.89	304.17	304.76	304.02	303.91	302.78	304.64	303.6	302.95	302.8	302.42	303.42	302.94	305.03	303.16	302.98	301.91	303.58	303.27	303.91	303.89	304.33	302.78	302.63	304.1	303.8	303.72	303.66	303.77	304.32	303.19	304	305.37	303.5	303.1	303.79	302.33	304.11	303.73	303.39	303.28	303.57	303.11	302.68	303.62	303.47	303.68	303.86	302.98
303.54	303.43	304.1	303.87	304.38	304.37	302.46	304.69	303.75	303.56	304.05	302.88	303.41	303.7	304.3	302.7	304.24	304.33	306.08	303.72	304.19	302.94	304.17	303.15	303.58	304.57	302.12	303.98	304.34	304.52	303.75	303.13	303	303.62	302.41	303.92	303.21	303.7	304.67	304.7	304.21	304.32	303.69	303.79	303.6	303.97	304.68	304.27	303.57	303.14
312.95	312.38	312.16	311.6	313.08	311.11	312.65	313.96	312.08	312.06	313.74	313.28	312.25	314.6	310.98	311.59	312.57	311.29	312.74	313.26	313.33	314.13	311.9	312.21	312.45	312.69	312.97	312.12	312.99	312.37	311.59	313.43	311.76	312.79	312.42	314.61	312.8	312.2	313.02	312.9	311.89	312.58	312.58	312.19	313.12	313.06	311.81	311.37	313.51	313.61
304.94	304.68	304.62	303.66	304.32	303.47	304.04	304.29	304.12	304.55	303.7	304.07	304.61	304.7	304.33	303.37	304.2	303.35	304.7	304.22	304.6	305.48	304.94	304.03	303.36	303.72	305.08	303.67	304.27	303.69	305.16	304.25	303.6	303.7	302.29	304.14	304.9	303.82	303.94	304.98	305.22	304.11	303.88	304.92	304.37	305.01	304.91	304.36	303.97	304.74
327.93	327.43	328.39	326.47	327.74	328.26	328.6	327.81	326.81	328.35	327.33	329.1	327.31	329.15	326.16	327.67	329.44	328.72	327.3	327.58	327.45	328.73	329.28	327.9	327.94	327.07	328.82	329.31	328.64	327.4	328.08	328.29	328.07	329.04	327.67	328.37	327.58	326.96	328.15	328.61	328.46	328.07	328.26	327.38	328.04	328.02	328.2	327.35	327.09	327.94
303.52	304.64	305.25	305.29	305.3	304.58	305.12	305.28	303.34	304.28	304.04	303.86	304.27	303.79	303.37	303.98	304.51	304.22	303.37	305.02	305.43	304.94	304.94	304.95	305.02	304.94	303.63	304.24	303.76	303.68	303.33	304.55	304.9	304.01	302.94	304.71	303.84	304.83	303.35	304.65	303.67	306.1	303.87	304.99	304	304.82	304.25	304.35	303.36	304.16
306.27	305.76	306.31	306.63	306.07	306.46	306.9	305.64	306.73	306.2	306.86	306.68	305.97	306.25	305.59	306.77	306.56	306.44	306.22	306.28	306.53	306.83	305.96	305.41	306.48	305.98	305.92	305.87	307.44	306.27	307.21	306.7	305.48	306.98	306.67	305.89	306.97	305.36	306.65	306.89	305.63	306.16	306.17	306.89	307.01	306.39	307.15	306.51	305.97	308.02
306.2	307.88	305.62	307.03	307.54	307.46	307.21	307.07	305.37	307.04	306.32	307.42	305.85	306.52	306.32	307.44	306.84	307.02	306.93	307.68	307.88	307.87	308.55	305.86	306.1	306.27	306.65	307.09	306.55	308.31	306.93	305.82	307.37	307.47	307.07	305.97	307.73	306.88	306.27	307	307.94	305.76	305.29	307.14	306.6	306.83	307.07	307.59	307.6	304.65
316.32	316.75	317.23	317.61	318.32	317.06	316.85	316.34	316.94	317.9	316.7	316.95	316.96	317.07	316.96	317.33	316.87	316.19	317.38	318.86	316.69	318.8	317.77	317.31	318.23	316.3	315.88	317.83	317.5	318.38	316.91	315.96	318.68	317.28	318.19	317.22	316.48	317.65	318.23	316.8	316.84	316.32	317.98	317.35	317.85	317.77	316.9	315.99	315.87	316.69
318.37	317.62	318.31	317.39	317.88	317.47	318.08	317.75	318	317.44	318.05	317.59	316.7	317.72	318.09	318.09	316.51	317.8	317.69	319.38	319.08	319.28	318.03	317.82	319.13	318.65	317.72	318.26	317.49	316.91	318.14	318.3	317.14	319.09	317.24	318.11	318.28	318.57	318.23	317.87	317.99	318	317.28	318.33	318.44	317.71	316.93	317.33	318.57	316.93
310.9	311.17	309.36	311.2	310.71	312.06	309.83	311.27	311.37	310.56	310.98	312.25	312.36	310.68	310.05	311.24	310.68	310.78	310.55	312.02	311.04	311.29	310.23	310.2	310.94	311.62	311.77	309.49	311.07	310.79	309.36	309.98	312.09	311.96	309.87	309.48	311.51	310.99	310.61	310.93	310.87	310.63	310.64	310.94	310.06	309.98	310.1	311.27	309.9	311.09
304.49	305.77	304.82	305.41	305.09	305.88	305.6	306.19	305.85	304.28	305.8	305.1	304.3	304.83	305.47	305.24	306.38	304.05	305.15	305.05	305.9	306.25	307.04	305.7	304.97	305.32	304.7	305.24	305.34	304.52	305.78	304.92	305.41	305.73	303.73	305.54	306.11	304.29	305.32	304.74	306.2	306.17	305.76	305.75	305.77	305.33	306.04	305.85	305.91	304.96
313.97	313.95	315.71	313.38	314.67	314.64	314.19	313.92	315.5	314.27	314.2	314.01	313.66	315.58	313.9	315.44	314.59	315.48	315.09	314.03	314.6	314.9	313.72	313.87	314.71	314.37	314.43	314.6	313.99	314.23	314.79	314.33	314.36	315.05	314.46	313.89	313.01	314.58	315.35	314.71	313.99	315.33	314.03	314.38	314.87	314.45	314.1	314.98	314.98	315.02
327.57	329.07	329.11	329.79	327.97	328.68	328.35	329.43	328.59	329.99	328.13	328.49	329.7	330.57	328.14	328.15	328.5	328.96	329.56	328.84	329.41	327.4	328.85	328.59	328.7	328.69	327.82	328.65	329.31	328.72	330.07	328.85	327.08	328.22	327.61	328.59	327.97	328.91	329.44	329.05	328.56	329.4	328.38	328.04	328.96	329.51	328.33	329.99	329.78	329.99
303.23	302.96	302.62	304.25	302.86	302.31	302.55	302.35	301.73	302.61	304.08	303.31	301.67	301.76	302.61	301.43	303.53	303.31	302.97	303.06	303.83	302.26	301.82	302.52	304.17	302.43	302.78	303.37	303.26	303.83	303.63	303.45	302.65	302.39	303.05	302.64	301.7	303.78	301.4	302.86	302.77	302.64	302.6	302.9	303.52	303.5	302.96	303.02	302.06	302.09
314.15	316.17	314.42	314.46	314.25	314.81	316.45	314.37	314.83	314.99	314.59	315.67	315.4	315	315.4	315.12	313.12	316.34	314.17	315.39	313.8	315.86	314.34	313.91	314.71	314.25	314.43	315.03	315.81	315.05	314.71	314.23	315.6	315.39	315.16	315.22	314.84	316.71	314.37	315.13	314.71	316.11	314.76	315.05	314.8	316.49	315.17	315.02	314.87	314.97
299.27	299.51	300.6	299.46	298.62	299.36	299.78	300.68	299.4	299.64	300.48	299.73	300.14	299.79	300.44	298.09	299.82	300.5	300.59	300.51	299.45	298.79	299.31	300.37	298.15	300.22	299.18	300.21	300.79	300.19	300.37	299.87	300.44	300.86	299.88	299.38	300.76	299.42	300.21	299.12	299.91	300.32	299.17	300.1	299.97	300.45	299.44	300.14	299.53	299.93
303.18	302.82	302.8	303.45	304.39	303.63	303.87	303.54	304.41	303.78	304.01	304.33	303.64	301.78	303.54	303.42	304.83	302.92	303.87	303.5	302.7	304.22	303.44	303.53	304.33	303.52	303.73	303.43	303.96	302.87	304.13	303.36	305.27	302.74	304.12	304.1	304.33	303.66	302.78	303.3	302.96	303.43	303.41	303.74	303.58	304.74	304.01	302.04	303.28	304.27
305.23	305.55	304.93	303.37	305.87	304.82	304.72	304.6	303.93	303.9	304.12	305.75	304.6	305.01	303.9	304.12	304.55	304.62	304.16	303.41	303.98	304.63	305.31	303.73	304.27	305.59	304.27	305.41	304.55	303.97	303.97	304.68	303.73	304.22	303.54	303.41	304.54	304.09	304.51	304.33	305.07	303.44	303.79	304.98	303.56	304.86	305.27	303.25	305.05	304.24
317.63	315.58	316.25	315.33	316.06	314.57	315.84	316.22	315.81	316.07	316.39	316.21	315.1	316.52	316.28	315.61	315.98	315.72	316.42	315.91	315.43	314.96	315.43	316.14	315.7	316.49	316.33	316.37	316.96	316.15	316.2	316.48	316.03	315.47	315.8	315.18	315.66	314.78	314.8	314.86	316.27	316.24	317.14	315.08	314.97	316.86	315.78	315.61	315.79	316.23
325.84	323.3	324.21	325.1	325.39	324.53	323.4	325.35	326.31	323.59	324.44	325.37	323.88	324.31	325.08	324.05	324.79	324.18	323.75	324.07	323.57	324.96	324.88	324.26	324.69	325.46	324.97	325.55	324.42	323.61	325.22	323.93	325.22	323.16	324.77	323.54	325.24	324.28	324.73	324.97	325.65	323.62	323.9	323.95	323.28	324.72	324.91	324.4	324.55	325.77
306.24	305.12	305.05	306.64	305.37	306.4	304.42	304.71	305.39	306.06	305.63	305.31	305.59	304.42	306.76	304.83	305.8	306.11	305.35	305.2	305.1	304.88	304.61	305.32	305.45	305.17	305.12	304.74	305.22	306.5	306.43	306	306.82	304.83	305.36	304.41	305.38	304.48	304.69	305.78	305.87	304.64	304.8	304.19	306.31	304.35	305.45	305.37	305.33	305.99
306.09	305.55	304.42	304.42	305.72	305.56	304.57	304.5	306.5	305.3	304.69	304.95	304.87	304.81	306.2	305.7	305.07	304.61	304.99	305.25	306.3	306.24	305.66	306.29	306.14	305.84	305.89	304.74	304.61	305.11	305.38	305.3	305.18	305.6	306.96	304.44	306.07	305.84	305.14	305.2	305.83	305.78	305.98	304.81	304.73	305.83	304.74	304.97	303.99	305.3
311.03	310.52	311.2	311.58	310.4	310.12	310.91	310.59	310.83	310.09	310.42	310.71	311.27	309.04	311.43	311.15	311.48	310.64	310.17	310.77	310.48	310.1	309.29	311	310.75	309.39	310.12	310.29	310.7	310.11	312.06	311.44	310.02	310.39	310.94	310.07	309.94	312.14	311.03	311.33	309.63	310.04	311.09	310.55	310.61	308.76	309.42	310.84	310.8	311.27
318.11	317.09	317.31	317.02	316.87	316.74	316.6	318.52	317.17	318.48	316.1	316.66	317.73	317.91	315.39	317.58	317.92	318.2	317.95	317.07	318.46	316.79	316.64	317.23	317.42	318.64	317.31	317.65	317.14	317.24	316.25	316.88	319.04	317.47	316.64	316.71	317.25	316.41	316.65	316.96	316.56	317.07	316.95	316.55	318.95	317.8	318.18	317.72	317.68	317.62
327.52	327.66	326.99	326.23	326.62	326.12	327.49	327.33	326.35	326.49	327.19	327.71	325.3	327.42	327.42	326.68	327.59	325.04	327.18	327.88	327.39	327.11	325.87	326.11	326.51	326.85	327.2	327.45	327.04	326.86	325.75	326.18	327.23	329.03	326.48	325.15	326.8	328.59	327.2	327.03	326.22	327.16	327.89	326.95	326.4	327.08	326.3	327.86	327.22	327
313.13	313.43	311.78	313.62	312.62	313.06	314.61	312.46	313.54	313.33	312.9	312.76	313.38	312.36	313.64	312.64	313.46	311.9	311.75	314	312.95	313.02	312.07	312.07	313.16	312.71	313.98	312.71	312.88	313.62	313.97	313.36	313.1	312.64	312.69	313.83	312.15	311.71	312.79	312.45	313.99	312.41	312.87	312.74	312.69	313.07	312.66	311.89	313.21	313.52
314.6	314.98	314.53	316.4	315.09	314.14	315.79	315.13	314.33	313.96	316.7	314.72	314.41	315.24	314.95	314.49	314.65	313.6	315.42	315.41	315.63	315.37	315.2	315.49	315.24	314.54	314.87	315.21	314	314.83	314.33	315.16	315.02	315	316.09	314.85	315.63	315.38	314.68	316.63	314.93	315.48	314.98	315.14	315.31	314.73	315.99	313.84	315	315.44
314.18	315.57	314.82	314.25	314.83	315.16	315.24	315.09	314.99	314.59	314.31	313.74	315.43	314.47	314.31	314.74	315.78	314.42	314.18	315.11	314.04	315.64	313.02	313.65	316.2	314.35	315.66	314.75	314.3	315.21	314.32	314.61	315.64	314.24	315.01	314.4	314.46	315.09	315.73	315.06	313.8	314.99	315.93	313.77	314.43	314.29	314.32	314.42	314.91	313.91
327.46	327.1	328.02	327.47	328.66	328.7	326.53	327.83	327.31	327.85	327.91	327.2	327.01	328.82	327.25	327.2	327.7	328.72	327.7	328.22	327.85	327.21	326.71	326.87	326.86	327.65	326.35	329.39	326.44	328.66	329.19	325.86	327.83	328.66	327.84	328.66	328.34	327.92	327.55	327.51	325.58	327.72	327.33	327	327.35	327.11	327.32	326.98	328.38	327.35
301.93	302.67	302.98	304.11	302.22	301.56	303	302.97	303.25	303.15	303.11	302.73	303.28	302.35	301.87	302.81	302.24	301.82	302.2	302.31	302.61	301.54	302.38	301.73	302.82	302.72	302.81	302.37	303.34	302.26	303.1	303.73	303.54	301.84	301.96	303.44	302.73	303.55	301.86	302.13	303.31	302.3	303.35	303.42	303.63	302.44	304.21	302.1	303.19	302.77
324.06	324	326.29	325.07	325.7	326.02	324.77	324.36	325.84	325.95	325.93	325.52	325	326.56	325.38	324.73	324.82	325.3	325.07	325.35	325.49	325.16	325.54	326.76	325.09	324.99	326.67	325.43	324.74	324.29	325.72	326.17	325.14	325.79	326.05	325.74	325	325	325.48	325.35	325.77	326.33	324.18	325.25	326.42	325.02	324.06	325.02	324.9	324.55
326.44	326.79	326.2	326.52	325.57	326.63	326.64	327.7	326.87	327.69	327.04	327.12	327.01	327.2	326.73	328.46	326.15	326.8	326.7	328.17	326.96	326.2	327.47	326.72	327.31	326.89	328.55	326.8	327.1	326.98	327.41	327.54	328.02	327.45	326.75	326.94	328.1	326.33	327.42	326.39	326.97	327.13	327.24	326.65	327.31	328.79	326.73	328.28	326.23	327.4
316.36	316.25	316.36	315.74	314.67	316.56	314.71	317.34	315.81	316.3	315.31	315.78	316.25	314.6	314.98	316.14	316.03	315.81	315.6	316.25	315.27	315.48	316.16	316.23	316.33	316.26	314.98	315.8	315.59	315.74	315.63	314.38	315.75	315.74	316.56	315.79	316.01	316.34	315.41	315.26	315.46	316.63	316.1	314.96	314.74	315.76	315.67	315.26	313.84	313.93
306.4	305.94	306.31	305.7	306.93	306.17	305.58	305.57	307.49	305.47	305.82	304.81	305.65	306.55	306.31	306.23	305.06	306.28	306.23	305.75	305.57	305.61	305.56	306.57	306.43	307.05	305.47	305.84	305.85	306.47	306.34	305.98	307.11	306.11	305.71	306.68	305.76	305.92	304.33	306.45	306.55	307.1	305.94	307.11	305.48	305.85	305.82	306.97	306.18	307.79
304.97	305.18	305.62	305.61	306.01	305.25	305.46	305.45	305.59	304.81	304.85	306.03	305.39	306.14	303.87	306.53	305.27	304.92	304.53	306.29	304.87	303.86	306.42	305.97	304.39	304.28	306.57	305.66	305.21	305.94	304.94	304.53	306.21	304.42	303.99	306.72	306.51	305.26	304.47	305.66	305.14	305.06	306.72	305.41	306.13	304.5	306.01	305	305.73	303.79
293.74	294.87	294.5	293.85	294.8	293.48	292.39	294.22	294.81	294.73	292.58	294.12	294.63	294.6	294.48	294.47	293.36	293.3	294.27	293.47	294.24	294.17	295.43	294.9	294.98	294.03	294.16	294.52	293.76	295.41	294.95	294.76	294.85	295.02	294.21	293.7	293.97	293.92	293.64	294.18	295.06	293.76	294.59	293.82	294.55	293.6	294.2	294.02	294.12	295.03
316.56	316.82	317	317.18	317.38	317.9	317.76	317.01	317.03	316.91	316.3	316.86	317.46	317.1	317.41	317.84	316.98	317.37	317.24	317.42	317.75	317.26	317.56	317.39	317.34	317.91	318.4	317.1	317.85	316.63	317.79	317.01	317.29	318.31	316.81	316.73	318.01	316.29	316.46	317.48	317.6	319.43	317.23	315.99	318.81	317.91	316.73	318.72	317.33	318.3
315.52	314.87	317.11	316.12	315.77	314.76	316.69	316.39	315.23	315.39	316.11	315.5	317.18	315.42	315.5	315.47	315.17	315.46	316.22	316.75	315.52	313.74	314.66	314.91	317.09	316.73	316.05	314.78	316.31	316.82	315.89	315.03	315.19	315.88	316.18	315.46	315.11	315.28	315.79	315.63	315.67	315.15	315.51	315.91	315.13	315.88	315.32	317.72	315.55	315.73
311.9	314.02	312.41	312.12	313.24	314.56	313.9	312.96	312.99	312.04	312.14	312.05	312.68	313.74	314.28	312.93	313.41	312.78	312	313.55	313.87	312.93	312.19	311.86	312.6	312.65	312.57	313.49	312.06	313.21	313.82	312.45	314.72	312.36	313.52	312.84	313.13	312.74	312.84	312.52	312.48	313.42	312.69	312.48	313.14	314.22	313.46	314.45	313.01	313.2
301.32	300.13	301.01	300.41	300.62	301.56	300.81	301.37	301.32	301.3	301.94	300.87	300.99	301.7	301.66	300.65	300.27	300.74	299.74	301.58	301.2	300.42	300.64	302.28	300.98	300.94	301.45	300.97	300.11	301.83	301.18	300.73	300.88	300.52	300.2	301.73	300.35	301.41	302.54	300.29	300.83	302.14	300.48	300.18	300.18	301.32	301.81	300.3	300.21	301.5
317.72	316.65	316.99	316.22	318.16	317.5	316.6	317.01	317	317.11	318.14	317.97	318.81	318.89	317.18	317.46	316.53	318.23	317.18	316.01	317.21	317.76	316.44	317.21	317.98	317.44	317.39	317.44	317.1	317.09	317.27	317.23	317.6	315.22	317.09	318.04	317.57	316.26	318.21	316.92	317.29	317.03	317.75	315.72	316.28	316.72	316.74	316.97	318.15	316.61
311.47	311.48	312.46	311.54	311.98	312.53	313.45	312.93	312.52	313.23	313.16	312.84	312.42	312.34	312.73	313.14	312.53	313.53	312.71	313.27	311.75	311.4	313.61	313.03	313.02	312.85	312.5	313.74	311.89	313.41	312.93	312	313.56	312.41	312.42	312.02	313.13	312.34	312.49	313.73	312.44	312.59	313.59	312.62	311.62	313.24	312.1	314.16	312.26	312.7
311.1	309.59	310.17	311.13	309.59	310.43	310.04	309.6	309.19	310.47	308.69	309.72	309.43	309.82	310.74	310.34	308.77	309.18	308.86	309.98	308.56	310.14	308.49	308.7	309.33	310.46	310.04	309.58	309.78	308.98	310.59	307.98	310.03	307.53	309.72	310.08	309.44	310.93	310.38	311.04	309.58	308.9	310.09	309.67	310.22	309.69	308.95	309.54	309.78	309.03
295.34	295.18	294.85	294.13	294.85	294.68	295	294.78	294.27	293.99	294.47	295.3	295.19	295.35	293.88	294.4	295	293.84	294.45	294.11	295.4	294.55	295	293.56	294.99	295.45	295.88	294.63	295.13	294.77	294.31	295.49	295.54	295.24	295.28	294.86	296.23	295.64	295.44	294.93	294.12	295.7	295.63	295.33	295.31	294.9	295.43	295.26	295.12	295.04
303.15	302.85	302.53	302.2	302.37	303.5	301.09	303.37	303.91	301.33	303.19	303.04	302.48	303.11	303.71	302.64	303.32	302.32	303.39	301.97	301.84	303.32	302.65	303.45	302.76	303.48	302.46	302.83	303.42	302.8	303.54	303.1	303.05	304.67	302.17	302.67	302.7	301.87	303.87	302.89	304.02	302.79	301.9	302.19	302.26	303.24	302.19	302.85	303.71	302.91
311.25	310.43	310.08	309.38	312.02	310.26	310.14	311.32	311.02	311.26	311.37	311.16	310.93	310.27	310.45	311.41	309.48	311.14	311.45	309.21	311.39	309.4	310.13	311.3	311.17	309.86	309.51	311.14	309.36	310.14	311.15	310.08	310.21	310.21	309.9	310.82	310.19	310.55	310.2	310.58	310.22	310.34	310.37	310.75	309.53	311.03	310.32	309.64	309.03	311.32
294.57	295.49	294.43	295.87	294.96	295.57	294.93	294.59	295.41	295.36	295.06	294.1	293.73	296.5	295.3	293.78	294.66	295.5	295.6	294.41	295.63	295.91	293.92	295.6	295.69	293.9	295.55	295.75	295.44	296.25	295.01	294.42	296.88	295.19	294.06	295.67	296.07	295.51	295.23	295.46	295.75	295.1	294.87	294.41	294.93	295.52	295.67	294.7	295.2	294.34
302.34	302.22	301.93	302.32	302.43	303	302.73	302.14	303.22	301.99	301.95	302.17	302.12	300.59	302.79	302	302.1	302.95	302.68	303.14	302.51	302.66	303.33	302.9	303.03	302.7	303.71	302.26	302.29	303.16	301.8	301.75	302.54	302.56	303.26	302.19	302.22	302.56	303.08	302.65	302.89	301.98	302.56	302.36	301.94	303	302.37	302.53	303.31	302.99
305.81	306.35	306.71	306.69	306.2	307.5	306.35	306.6	306.92	305.86	306.37	308.14	306.46	306.93	306.84	306.48	307.67	307.75	307.21	305.33	307.69	306.89	306.57	308.39	305.95	306.32	306.86	306.1	305.59	306.46	305.97	306.81	307.62	307.38	306.78	307.02	305.35	307.26	307.17	305.56	307.39	306.86	306.59	307.57	307.16	306.04	307.03	306.46	306.38	304.91
326.65	326.86	327.8	326.51	326.38	327.39	326.17	325.95	326.32	327.62	326.81	327.28	325	327.97	326.21	327.4	327.27	326.36	326.28	326.48	327.15	327.02	326.71	328.06	327.09	326.98	326.89	326.36	327.15	326.31	327.03	328.52	326.83	326.94	326.08	326.94	326.52	327.77	326.49	327.33	327.51	327.29	327.83	325.75	326.69	326.97	326.83	326.53	327.25	326.89
297.15	296.83	294.83	297.43	297.31	296.92	297.06	296.48	296.87	296.94	296.06	297.49	296.07	298.81	295.63	296.04	297.32	297.5	297.25	296.44	295.73	296.99	296.07	297.08	297.1	296.1	297.26	295.91	297.55	296.62	296.34	297.24	297.32	297.95	297.01	296.99	295.91	297.46	298.32	297.15	295.9	296.42	296.52	296.19	295.5	296.67	296.42	296.74	296.37	296.8
304.69	304.56	305.22	304.74	304.39	304.57	304.75	304.13	305	304.78	304.13	304.49	305.72	305.2	304.81	305.45	305.11	306.1	303.47	305.72	303.86	305.48	305.15	305.18	304.34	306.11	304.78	304.36	303.35	304.6	304.36	304.13	305.54	304.2	305.39	304.82	303.32	304.9	304.34	304.54	303.6	303.45	305.94	304.09	303.31	305.4	306.16	304.45	305.37	305.34
299.29	299.85	301.32	301.63	300.92	299.98	299.66	300.77	298.27	300.12	299.72	300.5	301.3	300.11	300.01	298.06	299.22	300.91	301.1	300.24	300.29	299.43	300.62	300.46	298.31	299.05	300.15	300.58	299.72	300.75	299.34	300.31	298.83	300.79	298.83	299.64	300.14	300.35	300.91	298.99	300.91	299.88	298.73	300.94	300.6	299.77	301.19	300.09	297.9	299.32
313.85	313.93	314.29	313.84	314.19	314.12	313.37	313.43	312.42	312.5	313.93	313.53	313.31	313.49	313.6	313.89	314.08	314.36	313	315.12	313.44	313.95	314.53	314.71	312.77	312.12	313.28	312.51	314.21	315.26	314.07	313.3	312.76	314.97	313.71	313.39	314.96	312.66	313.53	311.95	315.16	313.33	312.47	312.13	313.23	314.81	312.9	314.72	314.51	313.09
293.85	294.24	294.35	293.89	293.32	294.45	294.79	295.15	294.62	293.78	294.26	293.65	294.5	293.78	294.63	294.61	293.99	296.26	294.28	294.36	293.91	295.21	295.3	295.25	295.2	294.53	292.81	294.25	292.92	294.91	293.12	293.38	295.14	294.87	294.76	294.25	294.4	293.53	294.22	294.19	294.09	294.64	293.4	293.75	293.96	292.93	293.21	293.86	293.18	294.18
324.69	324	324.84	323.09	325.23	324.17	325.96	324.33	324.69	323.65	324.26	322.74	324.03	326.12	324.31	325.1	324.47	325.53	324.72	324.76	324.24	325.18	326.02	323.99	323.93	324.85	325.12	324.33	323.64	325.98	325.67	324.29	324.52	323.69	324.07	325.72	325.45	323.47	324.8	323.18	324.71	324.55	324.78	324.74	323.98	324.84	325.33	324.57	325.59	325.5
302.28	303.91	302.74	303.55	303.39	302.02	304.63	303.11	302.69	304.36	302.91	302.98	304.04	303	302.36	303.78	303.4	304.39	302.44	303.97	304.3	302.71	302.51	303.53	303.16	301.81	303.05	303.71	302.91	305.32	304.09	303.13	303.05	304.07	303.87	302.83	302.48	303.21	303.52	303.82	303.96	303.19	302.75	302.53	303.13	302.4	302.28	305.69	302.81	303.89
324.21	324.94	324.27	325	324.8	325.06	324.23	325.78	324.09	326.17	323.75	325.29	325.16	324.7	324.79	324.93	324.01	324.67	323.65	324.51	325.57	325.72	324.79	324.31	325.41	325.35	325	324.16	323.3	325.12	324.43	323.7	325.54	325.07	324.06	325.4	324.91	324.34	325.38	324.29	325.32	324.36	324.58	325.01	324.42	323.48	325.15	324.56	324.34	326.12
304.84	304.25	302.56	303.73	303.34	303.88	302.47	303.97	303.45	303.81	302.94	303.37	302.67	302.41	304.13	302.63	302.83	303.55	303.98	303.49	302.74	303.2	304.74	304.34	303.85	304.16	303.18	302.92	303.85	302.95	302.57	303.65	303.17	303.13	303.34	303.37	304.09	304.47	302.62	302.38	303.12	303.88	303.72	304.02	303.42	302.97	303.94	303.77	303.07	303.23
313.25	313.85	312.31	312.93	313.41	313.41	313.12	312.6	313.03	313.2	311.81	313.24	313.53	313.61	312.74	313.47	313.18	312.22	313.82	313.85	315.03	312.88	314.01	314.73	312.63	314.08	312.79	313.06	312.85	313.6	313.75	312.68	312.29	312.87	313.01	312.01	313.13	312.86	313.1	313.35	314.4	314.38	314.66	313.22	313.11	313	312.86	313.27	313.65	313.6
295.81	296.8	297.65	296.85	296.65	295.75	296.8	295.91	298.13	296.61	297.26	296.17	296.97	296.7	295.65	296.81	295.25	297.66	296.74	295.41	296.08	296.04	296.48	296.28	297.05	295.99	297.81	295.44	296.85	296.36	296.26	296.3	297.02	296.85	295.92	296.59	296.91	296.86	295.21	297.31	296.11	295.04	296.76	298.36	296.29	297.22	296.65	296.1	296.2	297.08
314.58	314.11	313.91	312.71	312.64	314.15	314.54	313.59	314.28	314.24	314.76	314.3	313.5	314.53	314.28	314.3	313.96	312.93	314.82	314.89	313.89	315.3	314.11	313.29	315.07	313.75	314.07	313.18	313.18	313.71	313.7	314.41	312.39	314.34	313.89	312.83	312.96	314.27	313.48	313.54	313.48	313.81	313.1	314.51	314.72	314.34	314.74	313.65	314.69	313.05
318.39	319.07	318.93	318.55	318.16	318.15	318.83	317.6	318.02	319.39	318.43	318.56	318.26	318.13	317.93	316.93	319.36	318.35	318	318.82	319.63	317.8	318.64	317.44	319.12	317.92	319.39	319.09	318.03	317.89	317.47	318.7	318.04	317.73	318.12	319.11	318.13	319.21	317.75	319.25	317.76	317.3	318.33	317	318.43	318.8	317.41	317.76	319.36	318.23
318.64	319.51	318.81	319.44	321.11	319.96	320.45	319.45	318.52	318.37	319.15	319.17	320.09	318.58	318.36	319.76	319.78	319.64	319.61	319.53	319.88	319.22	318.79	319	319.04	318.86	319.51	319.2	319.19	318.93	320.65	319.19	320.04	318.26	318.77	318.81	319.34	319.08	318.53	319.38	318.95	319.03	318.7	317.96	320.1	319.35	319.45	319.72	319.98	319.36
312.06	313.45	312.64	312.91	313.97	313.4	313.59	313.72	312.64	313.08	313.05	312.22	312.85	312.6	313.64	312.96	313.64	312.56	313.43	312.41	313.36	312.82	314	312.27	314.44	312.82	312.2	313.47	313.72	312.58	312.67	314	313.84	314.08	313.35	313.35	312.97	314.5	312.34	312.94	312.38	313.33	312.41	315.31	313.08	313.01	314.35	313.34	313.17	313.71
313.13	314.94	313.76	312.31	313.52	312.88	312.69	312.36	312.48	313.63	312.28	312.04	313	313.08	312.72	312.75	313.33	312.71	311.35	313.72	313.09	313.07	312.85	313.55	311.91	312.1	312.39	312.13	313.7	312.76	312.87	311.27	313.96	313.24	312.69	312.05	313.17	312.52	313.75	312.34	312.48	312.59	310.74	312.48	312.87	313.56	313.34	312.86	311.89	313.05
303.15	302.7	303.72	303.7	302.81	304.57	303.2	302.94	303.3	304.34	303.98	302.76	304.32	302.41	303.69	303.36	303.14	302.13	303.77	303.12	303.32	303.05	302.36	304.11	303.23	302.1	303.58	303.44	304.17	303.88	302.83	303.89	303.6	303.17	303.5	303.19	302.36	303.4	302.5	304.45	304.4	303.75	302.95	303.54	302.78	301.99	303.5	303.4	304.15	302.67
300.26	299.08	300.7	301.03	299.49	299.65	299.97	300.52	300.68	300.56	301.61	300.14	297.67	299.1	300.72	300.11	299.34	299.9	300.62	301.41	300.78	299.74	299.27	299.48	300.4	300.17	300.07	300.31	300.04	300.51	299.43	300.1	301.3	300.57	299.14	300.26	300.7	299.86	299.57	299.65	300.26	301.15	301.11	298.9	300.93	301.26	300.14	300.12	299.07	300.71
306.67	305.58	307.31	305.54	307.59	306.73	304.97	306.48	306.91	305.5	307.47	306.46	306.21	306.49	307.91	305.89	306.28	306.94	306.85	307.8	306.64	306.92	306.46	306.72	305.84	307.33	306.84	306.47	307.57	307.05	306.43	306.45	305.77	306.7	306.32	306.57	307.13	306.53	306.86	307.42	306.8	305.89	307.04	306.74	306.89	307.32	306.45	306.8	306.57	307.27
312.83	313.65	314.01	314.62	312.53	313.11	313.57	314.37	313.49	313.43	313.92	314.05	313.99	312.33	313.37	313.11	312.62	313.94	314.37	313.13	313.11	312.98	312.34	314.38	313.93	314.3	314.06	311.86	314.16	313.89	313.6	313.22	313.4	312.88	313.53	313.12	314.44	312.51	313.35	313.7	313.72	313.92	313.26	313.41	313.4	315.13	313.09	313.71	313.23	313.28
313.76	315.37	313.08	314.76	314.51	313.85	314.36	313.9	314.97	314.25	314.32	313.31	313.84	315.17	311.41	314.17	314.21	312.62	313.72	314.76	313.91	313.14	313.66	314.28	313.53	313.63	312.73	313.08	314.41	313.61	313.42	314.38	315.05	313.94	314.7	313.49	313.32	314.19	313.62	314.37	313.17	314.21	313.38	313.3	312.75	312.98	313.08	315.27	314	314.14
314.04	313.85	314.59	315.14	315.23	315.31	314.86	314.62	315.26	314.58	315.85	316.01	314.84	314.95	314.48	313.86	315.01	314.21	314.09	314.21	314.21	314.31	315.24	315.25	314.81	315.89	314.47	314.73	314.26	315.69	314.72	315.11	314.82	314.52	314.2	314.65	314.48	314.28	314.21	315.26	313.91	314.92	315.35	315	314.34	314.54	314.85	313.96	314.58	315.15
302.06	302.06	300.73	302.51	302.02	301.16	302.46	303.07	302.65	302.6	303.25	302.54	302	303.01	301.56	302.72	301.58	303.11	303.34	302.25	301.8	301.27	302.71	303.22	303.17	303.29	301.2	302.87	301.85	301.99	304.78	301.51	301.82	302.29	301.89	302.27	301.64	302.33	302	302.71	301.96	301.62	301.05	302.05	302.19	303.15	302.83	302.86	301.39	301.72
305.35	306.88	305.19	304.84	305.07	305.68	306	305.14	306.03	304.95	306.18	305.42	305.24	304.94	306.08	305.09	306.96	305.72	305.85	305.73	304.49	305.2	304.42	304.49	307.03	305.45	306.22	306.04	306.02	305.4	305.03	305.5	304.02	304.72	305.2	304.06	306.23	305.69	306.16	305.3	304.68	304.95	304.68	306.18	304.89	305.03	305.77	305.35	306.72	304.45
325.8	324.17	324.93	324.52	325.82	324.58	325.09	325.56	325.03	325.73	325.15	325.34	325.8	324.67	325	325.43	324.8	324.63	325.49	325.17	326	325.4	325.36	326.31	324.98	324.5	325.37	325.58	325.79	324.09	325.28	325.18	324.66	326.03	325.02	324.82	325.9	324.46	326.36	324.73	323.49	324.62	324.58	324.5	324.36	326.08	325.45	326.65	325.5	324.42
314.04	313.7	314.84	314.49	313.94	314.24	313.03	314.2	313.86	312.52	315.31	314.24	314.37	313.1	314.04	312.51	314	314.26	313.25	313.57	314.66	314.61	313.12	314.29	314.17	314.45	314.24	315.99	314.13	314.4	314.54	313.04	313.63	314.45	314.19	313.39	313.09	313.61	314.17	314.79	313.9	313.11	312.77	314.08	314.31	312.95	314.56	314	313.13	314.27
303.14	302.98	302.98	302.11	301.77	302.8	303.47	302.46	303.7	304.38	301.12	303.73	302.85	303.35	303.5	302.42	302.1	302.65	302.41	302.56	302.77	302.28	303.31	303.2	302.88	302.73	304.51	302.51	303.89	302.7	303.44	302.81	303.75	304.03	302.93	303.06	302.54	302.97	302.91	303.69	303.75	302.83	302.94	302.69	303.3	302.9	302.94	302.62	303.99	302.94
311.72	311.49	313.33	313.46	313.4	311.57	312.24	311.36	312.76	311.37	313.95	312.83	312.72	313.97	313.51	312.67	312.89	313.1	311.24	312.23	311.86	311.42	311.69	312.44	312.46	313	312.74	312.79	312.53	311.78	312.65	312.44	312.69	312.5	312.26	312.44	312.63	312.84	312.56	313.4	312.91	311.98	312.57	311.52	312.12	313.46	312.61	313.03	313.22	311.62
318.31	319.29	319.65	319.2	319.02	319.59	318.76	319.65	319.26	319.8	319.89	319.68	318.74	320.06	318.73	319.36	320.16	319.72	319.57	319.17	319.08	319.98	320.26	318	319.02	320	318.87	319.21	318.36	318.81	318.78	318.83	318.61	318.71	318.75	318.9	319.25	319.4	319.82	318.84	318.77	318.49	319.28	319.14	318.87	319.85	319.03	318.81	319.18	319.45
325.2	325.92	325.32	325.72	325.29	325.19	325.4	324.91	323.64	325.58	325.62	324.91	324.11	325.22	324.67	325.92	325.78	325.29	325	325.58	325.11	325.57	325.45	324.92	325.91	323.29	324.55	324.84	325.26	324.37	326.59	325.34	324.85	325.16	324.48	325.49	326.64	325.55	325.64	324.79	325.54	325.64	323.62	325.64	325.63	326.57	326.2	324.25	325.62	324.75
304.2	304.04	304.28	305.45	305.54	306.09	304.79	305.75	305.02	304.58	305.7	305.12	304.71	304.46	306.07	304.89	305.69	304.16	305.51	306.64	304.22	304.81	305.88	305.9	305.88	304.58	305.04	305.58	304.98	306.01	305.79	305.19	304.34	305.08	304.57	304.78	304.72	305.1	304.99	305.67	305.35	305.09	305.69	304.83	306.04	305.11	304.11	305.13	305.7	305.78
303.75	304.59	303.65	304.94	304.8	304.95	305.78	305.48	304.19	304.09	304.89	304.85	303.93	304.86	305.38	304.4	303.36	304.39	305.08	304.34	305.06	304.55	304.37	303.52	304.14	303.53	304.56	303.37	304.22	304.96	303.32	304.79	304.93	305.5	305.1	304.45	304.21	305.77	304.03	303.87	303.55	304.44	304.49	303.78	303.98	304.64	304.34	303.34	304.71	304.2
302.84	302.17	303.68	303.07	302.99	302.88	301.18	302.94	302.23	302.12	302.3	301.69	303.71	302.48	301.96	302.71	302.46	301.94	303.04	302.13	302.95	303.64	302.55	302.33	303.28	303.32	300.6	301.94	301.91	301.7	301.8	301.86	303.05	302.81	301.38	302.9	301.75	302.01	302.15	303.34	302.01	302.6	301.47	301.43	302.54	303.12	302.96	302.02	301.59	301.82
313.56	313.4	313.63	312.4	310.37	312.47	314.08	312.46	313.49	313.69	313.6	313.35	313.67	311.77	313.5	313.41	312.89	312.96	314	311.98	312.03	313.76	312.57	313.49	313.72	312.53	312.32	312.5	312.92	313.18	312.45	312.69	311.72	313.87	312.75	313.81	312.75	313.88	312.27	313.31	312.42	312.9	314.09	313.39	313.1	313.44	313.03	310.78	312.72	312.27
303.5	303.97	304.57	304.72	304.45	304.73	305.36	305.28	305.48	303.7	303.55	304.02	304.29	304.2	304.07	303.7	304.53	304.82	303.79	304.24	304.2	305.37	303.26	304.1	304.69	305.24	304.25	304.97	304.06	305.16	304.88	303.43	305.83	302.56	305.53	304.79	305.3	304.21	304.29	304.48	304.43	304.5	304.05	304.29	304.28	305.24	303.65	303.66	303.53	305.16
328.78	328.28	327.95	326.63	327.43	328.45	329.75	327.91	328.02	327.95	328.34	327.89	327.79	328.25	328.13	328.34	327.94	327.99	328.56	328.39	328.8	326.94	327.98	327.8	326.51	327.19	328.31	328.67	327.72	327.35	325.55	327.48	327.6	326.5	328.02	327.55	326.44	327.35	327.49	327.56	327.5	327.5	326.89	328.62	328.14	328.41	327.45	327.1	327.11	327.28
293.47	294.82	294.06	295.17	294.41	293.51	293.68	293.24	294.07	293.69	293.44	293.01	295.41	294.97	294.16	294.04	294.86	293.27	293.31	295.43	293.91	295.06	293.55	294.96	293.36	293.88	294.6	294.13	294.48	293.91	293.45	294.49	294.06	295.11	293.44	294.5	293.26	294.19	293.76	294.65	294.4	294.17	293.45	294.94	293.08	293.02	295.25	294.19	294.79	294.38
299.7	302.01	299.81	301.36	300.67	300.95	301.33	301.3	302.57	300.91	300.71	300.18	301.43	300.32	300.49	300.45	300.96	300.72	300.63	301.14	300.47	300.89	301.37	301.23	301.52	300.74	300.63	301.37	299.74	301.39	300.29	300.99	302.02	301.83	300.38	300.74	301.86	301.86	301.7	301.75	300.24	301.61	300.28	301.03	303.18	300.43	301.31	300.81	301.69	301.54
300.05	299.78	299.57	299.6	299.42	301.45	300.75	300.5	300.98	299.01	299.22	300.57	300.41	300.72	300.08	301.46	299.73	301.45	299.66	301.27	300.19	299.48	300.96	298.84	299.36	299.54	299.24	300.96	300.19	300.28	300.13	301.06	301.13	300.63	299.33	300.63	299	300.32	299.74	299.85	298.31	300.27	301.07	300.02	301.46	299.34	299.83	300.46	300.31	300.46
309.89	308.26	308.89	308.24	307.35	308.31	308.8	309.93	308.74	308.59	308.53	308.64	308.53	309.36	308.35	309.93	307.88	309	309.11	308.84	309.2	309.85	309.29	308.81	307.84	308.87	308.79	307.44	308.96	308.49	307.47	309.19	308.67	308.35	309.1	308.17	309.57	309.68	308.44	308.04	307.69	309.13	309.53	309.61	307.37	308.44	308.69	310.03	307.55	310.35
320.16	320.1	320.47	319.38	319.09	319.45	319.63	319.16	318.93	318.33	320.63	319.94	318.19	320.19	318.43	319.67	319.94	319.15	319.66	319.26	319.48	319.24	319.85	319.62	319.65	318.99	319.09	319.27	319.22	319.04	319.85	320.57	319.6	319.28	318.82	320.51	318.74	318.66	319.62	319.42	320.24	317.83	319.59	318.25	318.99	320.38	320.33	320.35	318.27	319.31
324.91	324.72	324.37	324.85	323.91	325.81	323.87	324.78	325.71	324.39	324.18	326.09	325.13	323.52	323.55	324.68	323.25	323.63	324.54	323.36	325.26	325.03	324.77	323.87	324.47	325.29	324.31	324.67	324.93	325.03	325.52	323.24	325.02	325.15	324.59	323.87	323.62	323.97	325.38	324.06	325.25	324.23	324.57	324.34	325.25	323.96	324.33	323.64	324.81	324.08
304.2	303.85	304.11	303.29	304.45	303.63	303.8	304.27	303.43	303.46	303.33	303.91	303.6	304.5	302.9	304.77	303.19	303.18	302.03	303.4	302.26	304.84	302.41	303.52	303.39	304.36	304.79	304.89	303.53	303.11	304.18	302.73	304.98	304.31	303.85	303.65	304.86	303.95	303.5	304.02	303.13	304.44	302.19	304.2	304.11	303.46	304.46	303.14	303.43	304.09
311.06	310.83	310.7	310.77	311.55	310.79	311.35	310.73	311.59	312.03	312.25	311.07	310.2	312.03	312.01	311.63	312.14	311.62	311.29	311.63	311.3	311.49	312.34	312.45	312.13	310.86	310.07	312.41	311.11	311.49	311.51	310.39	311.57	311.48	311.92	311.93	312.6	312.13	310.88	311.12	312.23	311.57	311.4	311.39	312.04	311.69	310.65	311.59	311.29	311.75
313.29	312.77	315	313.11	311.39	312.4	312.79	313.68	314.68	313.07	313.61	312.76	312.52	312.06	312.66	313.68	313.52	312.37	314.3	313.26	313.3	313.09	311.9	312.84	313.59	312.09	313.18	313.46	313.5	313.43	312.54	313.8	313.74	313.39	312.3	313.24	313.32	314.2	314.44	313.55	312.84	312.51	313.26	313.26	312.3	313.16	315.23	313.63	312.4	313.5
306.07	306.42	305.99	306.77	306.27	305.36	306.67	305.58	307.4	305.65	306.51	306.32	307.69	305.9	306.21	306.36	305.52	306.74	306.5	306.68	306.87	306.51	305.47	307.86	305.43	305.8	305.33	306.07	308.23	305.19	306.81	306.25	306.79	306.91	307.04	305.95	305.09	304.84	304.9	306.04	307.05	304.97	307.69	305.85	306.66	306.22	306.71	306.73	306.06	305.93
313.67	312.66	313.08	313.66	312.54	312.85	313.73	313.19	313.17	312.59	312.78	313.31	311.79	313.2	312.27	312.81	314.36	312.78	314.24	313.37	314.09	314.25	313.09	314.02	313.27	314.55	311.76	314.64	312.64	312.42	313.28	312.54	312.17	314.2	312.78	312.05	313.33	313.53	313.11	313.82	313.03	313.75	313.42	312.32	313.27	313.36	313.86	312.88	312.44	313.89
313.75	315.09	315.26	316.03	315.09	315.67	316.39	314.52	316.34	316.51	315.59	315.66	315.67	315.05	315.62	316.26	316.12	316.37	315.2	316.02	316.11	315.11	317.14	314.61	314.82	315.47	316.42	314.72	315	314.21	315.07	316.72	315.74	316.45	315.26	316.41	315.72	315.55	315.05	316.44	314.88	316.25	316.16	315.38	315.69	315.53	315.4	315.23	315.6	313.85
315.8	314.36	315.44	314.87	314.55	315.6	314.55	314.98	315.07	315.41	315.87	314.38	314.71	314.67	314.23	314.48	314.42	314.14	314.68	314.31	314.97	314.81	316.06	314.28	315.16	314.21	313.69	314.81	314.62	313.58	315.73	314	314.33	313.53	313.34	315.68	314.55	315.39	316.05	315	313.67	316.04	314.73	314.6	315.03	314.47	314.35	314.31	314.03	314.24
315.81	315.33	314.22	315.47	315.41	314.71	315.48	314.88	316.13	314.62	313.83	314.86	315.05	315.48	314.45	314.64	313.22	315.69	315.51	314.82	315.15	314.22	313.6	315.23	315.99	315.8	313.83	314.67	315.86	314.18	315.38	314.18	314.22	315.27	315.35	315.73	314.25	314.03	314.49	314.62	315.47	315.87	314.13	315.14	314.26	316.34	315.02	315.45	315.91	315.06
313.09	314.34	314.07	312.66	313.17	313.67	313.34	311.33	313.32	313.89	312.39	313.11	312.49	312.52	313.88	312.21	313.48	312.54	313.52	312.68	313.31	312.72	313.32	313.25	312.4	312.11	312.94	313.05	313.35	314.34	311.59	313.25	313.25	312.96	314.08	312.43	314.38	314.42	313.53	313.26	312.66	313.01	314.26	312.83	313.21	313.68	312.91	313.59	312.46	312.82
312.69	313.34	312.96	313.75	312.33	312.24	312.6	313.35	313.5	314.2	312.02	312.82	312.17	312.82	313.46	311.92	312.31	312.28	313.2	312.91	312.77	312.13	310.96	312.18	313.67	312.77	312.32	311.21	310.92	312.57	312.65	313.03	312.36	312.95	312.61	312.98	313.21	312.71	313.53	313.9	312.34	312.14	312.42	312.59	311.64	312.56	313.79	313.3	312.85	312.85
314.83	314.54	315.3	315.76	314.88	316.21	315.14	314.36	315.34	315.21	315.15	313.34	315.09	315.94	315.59	313.93	315.46	314.87	315.95	315.28	314.55	314.49	316.06	314.59	315.58	313.98	314.89	315.57	314.23	314.51	314.49	314.59	314.4	315.09	315.26	314.78	314.31	315.68	315.27	315.41	314.43	316.26	314.31	313.87	315.31	315.44	313.73	314.77	316.08	315.02
313.11	313.87	313.48	314.86	314.55	313.66	314.86	314.68	316.11	315.38	314.09	314.12	314.28	315.13	315.67	314.77	314.03	314.53	315.42	315.85	315.24	315.36	315.22	314.14	315.78	314.81	316.26	314.81	314.4	313.92	314.93	315.01	314.19	315.07	313.84	314.18	313.07	313.77	315.24	314.75	313.8	314.23	313.88	314.64	313.9	314.17	315.42	314.36	315.05	315.35
313.99	312.86	314.21	312.8	313.24	313.97	313.84	312.54	312.55	312.49	312.37	312.23	313.68	312.98	313.57	311.13	312.86	312.75	313.39	312.68	314.23	312.73	313.08	313.43	312.53	313.44	313.67	312.24	313.59	312.93	313.92	312.22	312.77	311.92	313.09	312.28	313.32	313.94	314.7	313.07	312.62	312.85	312.31	312.21	312.65	312.66	313.57	312.43	313.38	312.21
318.77	317.94	318.49	318.33	317.27	318.59	318.48	318.57	319.2	318.33	318.08	318.93	318.62	317.82	319.59	316.95	317.9	316.55	317.55	318.34	317.01	318.35	319.38	317.08	318.07	318.23	317.56	317.18	316.86	317.56	318.47	317.02	318.84	317.82	316.4	318.32	318.33	318.33	317.51	318.62	317.93	319.27	316.76	319.37	317.82	319.44	318.53	319.3	318.18	317.16
314.02	315.03	314.81	313.84	313.2	314.11	313.67	315.04	314.66	314.58	312.89	314.93	313.57	312.4	313.47	313.94	314.4	314.66	315	314.41	313.9	313.44	315.58	313.81	314.49	314.91	313.84	312.54	313.72	314.03	313.88	313.96	314.82	313.8	314.2	314.18	313.28	313.52	313.06	313.43	313.07	313.62	314.15	313.41	314.04	313.42	313.31	314.36	313.91	313.41
315.53	314.36	315.68	315.58	315.22	316.45	316.33	315.74	316.55	313.35	315.28	315.82	316.15	315.75	315.66	315.98	316.76	314.43	315.36	315.53	315.92	315.36	315.24	315.65	315.85	315.72	314.52	315	315.68	315.56	315.38	314.86	314.92	316.17	316.3	314.98	315.42	317.27	315.99	315.73	315.76	315.53	316.85	315.12	315.27	316.66	315.06	316.2	314.83	313.76
312.3	312.88	312.46	312.61	313.73	311.77	311.21	312.22	312.85	313.35	313.29	311.85	312.99	312.92	312.2	313.48	313.65	312.5	312.36	313.38	312.33	312.55	312.23	313.17	311.49	312.41	312.93	312.9	313.47	312.74	313.73	313.39	313.64	312.9	311.82	312.77	313.6	312.15	312.79	313.05	312.57	312.31	312.29	311.73	313.12	312.44	311.86	312.98	312.18	313.13
318.07	319.56	318.12	318.99	317.72	317.08	318.13	318.51	318.05	318.35	317.73	317.57	318.19	318.97	317.98	317.91	319.25	317.06	316.96	318.73	318.96	318.9	318.08	319.42	318.38	318.54	317.86	318.32	317.97	318.48	317.74	317.78	318.8	317.55	318.45	318.34	317.51	318.81	317.51	317.12	319.55	317.56	318.86	317.9	318.84	318.6	317.96	317.55	319.57	319.26
302.02	304.43	302.36	303.55	303.75	304.14	303.13	302.66	303.76	305.03	302.66	303.52	303.59	303.89	304.16	302.77	303.64	302.5	303.59	304.82	304.08	303.34	304.36	303.45	303.52	303.36	304.63	303.87	303.44	305.02	304.74	302.59	304.7	303.85	303.86	305.11	303.79	303.19	302.22	304.17	305.21	303.39	304.14	304.29	304.01	302.47	304.74	303.44	303.88	305.16
310.9	311.14	309.26	310.54	309.88	311.71	310.73	310.53	310.39	310.8	310.45	311.06	311.66	311.78	309.4	311.3	309.29	309.99	311.23	310.96	309.66	311.19	310.49	310.13	310.41	310.7	311.16	309.55	310.15	310.11	309.86	310.43	310.11	310.85	309.64	308.85	310.15	310.82	312	311.06	310.28	310.92	309.76	310.49	310.28	310.86	310.54	310.53	310.34	309.97
328.46	327.87	328.34	328.86	328.5	329.39	329.25	328.33	328.5	328.67	327.5	327.34	328.28	327.92	328.89	329.44	327.86	328.72	327.42	328.77	327.82	328.86	326.78	328.79	328.63	328.36	329.03	329.03	327.68	330.14	327.42	329.23	327.98	329.93	328.98	329.22	328.51	329.84	328.15	329.69	330.97	329.25	328.49	327.55	327.8	328.68	328.75	329.27	328.58	328.77
306.26	308.22	307.49	307.46	307.42	307.61	307.5	308.02	307.37	306.78	307.96	306.6	307.18	307.77	308.22	307.45	307.25	307.74	307.45	309.17	306.78	309.66	308.36	307.89	306.26	308.55	307.93	306.97	307.5	307.34	306.44	307.13	307.36	307.91	306.88	307.29	307.57	306.8	306.06	306.83	307.64	304.96	307.37	308.43	307.99	307.17	308.16	308.71	307.07	305.81
316.07	313.21	316.2	316.89	315.43	314.24	315.9	315.21	316.76	315.3	315.91	315.67	315.58	317.5	315.59	316.13	315.77	316.82	315.62	315.59	314.82	315.63	316.94	314.74	314.83	316.13	314.85	316.04	315.21	315.67	315.64	315.94	315.53	315.66	315.13	316.7	314.79	316.51	316.32	314.94	316.42	315.93	316.32	315.03	316.78	316.32	315.24	316.45	315.82	314.76
327.99	329.43	328.05	327.49	328.64	328.46	326.43	328.71	328.13	327.42	327.85	327.01	327.38	327	327.09	328.07	327.09	328.51	327.19	327.62	328.11	328.13	327.72	328.62	326.15	328.1	327.31	327.46	327.84	327.37	327.19	328	328.97	328.6	327.89	328.59	328.67	327.31	326.65	326.88	328.11	327.93	328.02	329	328.83	328.8	327.86	329.38	327.96	326.89
306.65	303.5	304.5	303.81	306.95	304.22	304.8	305.14	304.26	304.34	305.43	304.12	304.53	304.38	304.18	304.05	304.26	305.23	305.33	305.77	304.29	305.99	305.2	304.33	303.66	304.99	304.55	304.92	304.49	305.05	304.53	305.9	304.67	304.41	304.12	305.16	304.85	303.86	304.36	304.95	306.22	305.82	305.44	304.99	304.79	305.75	303.8	304.39	305.14	304.26
294.51	295.8	294.76	294.53	294.19	295.23	295.57	296.49	295.24	294.28	294.64	295.7	294.96	295.59	295.38	295.98	294.97	295.33	295.43	295.44	294.5	294.88	295.94	294.87	294.57	295.7	294.79	294.65	294.67	294.16	295.63	294.8	294.01	294.72	296.43	294.67	295.84	294.99	294.91	295	295.79	294.39	295.83	295.51	295.85	295.03	295.5	295.92	295.53	294.87
318.71	317.15	317.64	317.52	316.31	317.91	317.1	317.11	315.52	317.16	315.99	316.91	316.75	317.51	317.25	316.62	316.84	317.81	318.83	317.82	317.49	318.01	315.77	316.94	317.03	317.93	317.18	317.3	316.83	319	315.87	317.69	316.84	316.98	317.12	316.39	318.51	318.11	316.04	317.92	317.98	316.11	317.42	317.96	318.07	316.78	316.42	318.13	318.08	317.48
303.09	303.8	302.86	304.12	303.04	303.15	302.03	304.29	303.84	302.53	304.69	303.02	302.25	304.13	303.41	303.71	303.12	303.33	304	302.98	303.05	303.11	303.68	303.82	303.62	302.08	304.1	303.85	304.45	302.86	302.93	303.89	302.19	303.66	302.88	302.93	303.82	304.78	304.21	303.9	303.27	303.36	304.46	303.49	303.22	304.01	303.39	303.74	303.39	302.57
312.85	312.1	312.49	313.51	313.15	312.45	311.91	312.46	313.82	312.67	311.84	313.37	312.78	313.34	312.44	314.05	313.61	312.32	313.16	313.81	314.1	313.11	313.92	312.7	312.84	313.54	313.02	312.12	312.44	313.4	313.51	313.39	313.22	311.66	312.73	312.36	312.71	313.71	313.27	313.11	313.09	312.89	312.98	313.49	312.45	314	311.85	312.66	312.38	313.17
307.96	306.68	306.34	308.27	307.47	307.34	308.05	308.53	307.72	307.82	307.79	307.75	307.77	308.71	306.54	305.8	307.85	307.02	306.89	307.63	306.8	306.49	306.87	307.59	306.68	308.22	307.99	307.82	306.88	307.44	306.58	306.82	307.54	307.43	306.89	307.65	308.41	307.73	306.83	308.72	308.43	307.41	306.71	307.53	306.08	307.06	307.28	306.43	307.27	307.83
310.73	310.46	311.7	311.26	311.41	310.5	310.67	311.06	310.4	310.56	311.96	310.62	310.88	311.59	310.42	310.14	310.44	309.39	311.31	309.96	309.71	310.09	309.37	310.88	310.62	309.84	312.64	310.61	311.02	311.11	310.65	310.87	310.66	310.36	311.27	310.24	309.55	311.4	311.26	310.02	309.62	310.07	310.68	310.09	311.68	310.7	311.83	310.78	310.59	310.57
304.2	302.36	303.02	302.89	303.31	302.34	301.57	302.68	304.15	302.29	302.98	303.1	305.08	302.69	303.37	303.48	303.23	302.27	303.01	302.99	302.03	304.08	304.12	303.44	304.59	303.6	302.9	303.61	304.24	303.1	303.2	303.58	304.75	303.81	303.25	303.66	304.09	303.61	304.16	303.71	302.62	303.06	305.43	304.45	304.27	302.98	303.79	303.99	303.13	303.51
308.42	305.75	305.87	307.08	308.04	307.75	307.47	307.53	308.79	306.53	306.78	306.8	307.11	307.71	305.22	306.94	305.65	306.58	306.82	305.11	307.24	307.93	306.25	307.21	308.06	307.66	308.68	306.88	307.63	307.06	307.48	307.34	307.04	306.5	307.84	307.08	306.47	307.57	308.04	307.32	307.47	307.25	308.3	307.55	308.67	307.69	306.74	307.56	308.04	306.5
300.81	300.43	300.16	300.8	300.68	301.52	301.38	301.46	301.53	300.52	301.84	300.51	301.52	301.19	301.31	301.16	302.51	301.63	301.99	301.03	300.77	301.49	301.19	301.81	301.31	300.63	301.78	300.74	300.17	301.24	301.15	301.91	299.63	301.11	301.05	300.75	301.42	301.21	301.29	301.98	299.96	301.23	301.09	300.6	301.21	301.15	301.06	301.03	300.45	300.85
316.68	319.25	319.07	318.07	317.07	318.84	317.98	318.04	318.05	318	317.84	318.64	318.16	318.78	317.21	318.41	318.11	318.32	318.2	318.68	318.05	318.65	318.83	318.13	318.73	318.22	318.25	319.12	318.94	320.01	318.46	318.04	320.01	318.85	319.38	318.41	318.77	318.82	319.26	318.36	317.91	318.57	318.12	319.45	318.97	319.69	319.37	317.37	319.69	318.97
325.87	324.01	324.92	326.27	324.7	325.51	325.67	325.49	325.15	326.57	325.35	324.86	324.77	325.34	325.53	324.87	325.18	324.06	327.02	324.12	325.66	326.69	325.3	325.1	326.5	325.37	325.39	326.07	324.09	325.09	324.24	325.49	325.89	324.34	325.11	324.49	325.25	326.53	325.86	324.42	325.83	324.84	324.69	325.83	325.04	325	325.71	325.02	325.01	324.92
305.93	306.39	306.26	305.91	305.5	305.56	306.87	305.81	306.32	305.03	305.17	306.65	306.58	307.17	305.2	306.09	306.15	305.78	306.02	306.77	306.13	306.94	306.7	306.19	306.04	306.29	307.31	305.11	305.98	306.12	307.68	305.17	306.27	306.11	305.64	306.36	306.14	306.45	307.46	305.08	305	306.55	305.07	306.13	305.61	306.82	306.67	306.45	306.18	305.24
327.57	327.87	327.43	327.01	327.76	328.31	328.02	328.16	327.35	327.94	327.81	327.75	327.51	328.11	327.51	327.37	328.01	328.49	327.67	328.54	328.47	329	326.33	327.66	327.58	328.19	328.12	327.57	327.41	326.12	327.57	326.14	328.49	327.94	327.02	329.31	326.2	327.94	329.26	327.78	327.83	327.55	328.19	327.27	327.11	327.61	327.37	327.46	326.77	328.15
318.61	318.95	319.88	319.83	319.02	319.32	320.06	318.62	318.84	318.9	319	319.76	319.37	318.18	318.72	319.62	319.4	319.99	319.9	319.54	317.75	319.57	319.95	318.75	319.1	319.24	319.4	320.57	320.52	319.1	318.96	318.51	319.14	319.85	319.11	319.76	318.32	318.42	319.34	319.32	319.03	320.53	318.76	319.35	319.17	319.16	319.31	318.61	320.17	319.7
328.19	326.79	327.98	327.95	326.83	327.96	327.87	327.91	327.58	327.33	326.83	327.75	327.11	329.51	328.5	328.92	328.58	329.9	327.85	327.84	328.09	328.03	327.71	326.18	327.03	327.61	328.12	328.32	327.57	328.14	328.66	327.86	328.81	327.73	328.3	327.53	328.08	328.6	328.47	328.07	327.52	327.65	328.65	328.47	327.43	328.25	327.86	326.97	328.35	327.54
296.07	296.67	297.21	297.41	296.68	296.33	296.48	296.43	296.69	296.96	297.08	298.26	296.45	298.18	296.51	296.76	296.83	297.39	297.11	297.16	296.92	296.42	297.11	295.21	297.64	297.54	296.79	296.08	296.46	296.02	297.32	296.48	295.78	296.72	296.76	295.85	295.92	297.93	298.65	296.72	297.16	296.33	295.85	296.63	296.66	296.77	296.44	296.4	296.09	296.41
306.79	305.38	307.08	307.25	307.07	307.12	307.48	307.44	306.26	306.74	306.55	305.62	306.21	308.02	305.39	307.08	306.18	307.45	306.63	306.6	307.89	306.58	306.7	306.33	306.92	305.52	306.29	306.88	305.85	305.9	307.92	307.74	306.49	305.9	306.25	305.95	306.83	308.01	306.2	305.96	306.12	307.14	307.59	306.95	306.54	306.88	306.72	306.59	307.81	306.72
303.73	304.74	303.95	304.45	303.53	303.98	302.85	304.1	304.64	303.04	304.2	303.55	302.84	302.85	304.33	302.68	303.37	303.48	305.22	303.46	304.27	302.46	303.05	302.42	302.58	304.14	303.36	304.41	304.05	302.97	302.43	303.7	304.45	303.99	303.16	303.75	303.11	302.93	302.73	304.04	303.68	303.42	303.37	303.99	303.06	303.58	302.55	303.8	303.38	304.54
308.93	308.68	307.9	307.55	308.86	307.89	308.51	309.05	307.86	307.98	308.12	309.6	309.62	307.11	308.65	307.85	307.91	308.72	308.95	310.11	308.66	309	307.09	308.5	309.36	308.34	308.76	309.16	308.61	310.01	309.34	309.38	309.04	309.4	307.9	308.47	309.27	309.22	309.48	308.75	309	309.27	308.03	308.72	308.7	308.31	307.76	310.32	309.88	309.41
303.07	303.44	303.74	304.44	302.59	303.92	303.63	303.65	304.07	302.88	303.6	304.42	303.15	302	304.16	302.38	304.57	303.81	303.44	303.48	304.75	304.39	303.5	302.96	303.39	304.93	302.93	303.64	303.1	303.98	304.7	303.42	302.84	304.82	304.2	303.74	303.36	304.12	304.07	303.68	303.39	304.09	303.15	303	302.39	304.41	303.46	303.17	303.99	303.77
313.06	313.58	313.11	315.17	313.49	312.28	313.26	313.26	312.19	312.51	312.99	314.68	313.91	314.39	311.93	312.78	312.63	314.29	314.4	312.66	314.44	313.03	313.24	311.58	313.54	313.14	313.45	314.7	313.87	314.66	313.71	313.4	314.21	313.86	313.68	312.18	313.05	313.25	312.24	313.77	312.65	312.62	312.34	312.58	314.47	313.06	313.17	313.74	313.89	313.35
324.13	325.25	324.16	324.5	324.87	325.42	323.17	324.23	324.44	325.31	324.53	325.27	324.38	324.83	325.48	325.82	325	324.62	323.44	323.99	323.08	323.99	323.69	324.92	322.95	324.77	325.58	324.62	324.97	324.89	325.86	324.03	325.08	325.09	324.43	324.38	323.52	324.1	325.07	323.93	323.4	324.5	324.23	325	324.96	323.59	326.28	325.03	324.5	325.81
[truncated: 99 more rows]
[truncated: 150 more columns]
