# Supplementary material for: Genetic dissection of main and epistatic effects of QTL based on augmented triple test cross design
Source: PLoS One. 2017 Dec 14;12(12):e0189054. doi: 10.1371/journal.pone.0189054 (PMC5730204; doi:10.1371/journal.pone.0189054)
Supplement: S9 Supporting Information — (ZIP) [file pone.0189054.s009.zip › z5_1250_0.8_5.csv]

301.19	302.84	301.49	300.34	302.6	299.11	299.82	299.25	300.2	299.3	300.98	300.93	299.5	297.44	300	300.59	300.39	301.34	301.05	300.83	298.2	299.82	299.13	299.99	300.3	300.18	299.65	298.9	300.2	299.12	300.33	300.9	301.24	299.5	300.02	299.16	300.75	300.57	299.36	300.05	301.99	299.34	301.27	299.64	300.54	300.23	300.94	298.23	301.34	300.14
306.01	302.56	302.91	305.89	305.62	303.67	305.53	304.68	304.47	304.07	304.77	303.49	305.91	303.12	303.04	305.52	304.93	304.41	307.44	304.62	304.55	303.4	304.32	304.18	304.43	304.33	304.44	302.78	303.99	305.34	305.2	305.86	305.83	303.5	304.93	303.89	305.45	304.31	305.6	303.55	303.95	303.47	303.5	304.71	304.85	303.75	305.82	304.57	304.36	304.43
294.35	293.18	293.22	293.66	296.8	293.17	292.05	293.6	294.09	293.89	293.76	292.7	292.68	293.16	293.07	294.46	291.4	295.3	293.96	293.77	294.58	292.26	293.95	293.07	294.61	293.87	295.49	294.42	293.01	293.87	293.86	293.95	293.07	293.52	295.8	294.84	292.65	294.28	294.28	294.05	293.74	293.08	293.61	293.35	294.4	293.71	293.85	293.24	293.27	292.32
302.3	302.11	303.53	304.19	303.56	304.35	302.99	302.35	303.99	304.36	301.29	303.89	303.28	303.72	304.15	306.08	303.57	304.1	303.03	303.81	303.84	305.35	302.6	305.1	303.96	305.01	303.96	304.37	301.79	301.77	302.75	303.07	305.77	304.9	304.98	302.7	302.98	303.29	304.66	302.56	303.89	304.53	303.83	303.8	305.38	303.18	305.75	305.12	304.74	304.47
319.4	319.37	318.38	317.68	318	320.19	319.82	320.31	320.82	319.41	319.14	320.95	318.61	318.49	319.39	317.86	320.58	319.11	318.88	320.54	318.75	320.41	320.38	319.16	320.35	319.38	319.27	319.94	317.53	318.9	317.38	320.39	318.29	318.42	320.38	318.7	320.17	318	318.11	318.99	318.92	319.51	319.25	318.34	321.54	318.35	317.11	319.2	321.04	320.6
313.8	314.4	314.1	314.91	314.3	313.35	314.47	314.65	312.47	314.12	314.12	313.37	313.14	312.52	313.35	314.06	313.58	312.46	313.64	313.79	315.64	312.75	314	313.66	310.96	314.27	314.66	314	313.01	313.46	313.25	313.15	313.13	314.2	313.53	314.43	315.75	312.81	314.65	313.89	313	314.65	313.12	313.96	315.13	314.27	312.06	312.87	314.54	313.83
313.6	313	312.18	313.33	313.73	312.04	313.08	312.27	312.71	315.57	313.12	313.83	313.61	313.48	312.65	312.12	313.25	314.28	313.36	314.18	314.43	313.6	313.37	312.22	312.14	315.23	313.65	313.73	312.22	314.11	313.28	313.64	312.4	313.61	311.98	313.73	313.32	313.4	312.07	314.24	314.16	313.5	314.29	313.72	312.11	314.13	314.53	313.48	313.81	312.86
299.75	300.17	299.36	299.65	300.91	298.33	300.91	299.7	300.67	300.72	299.98	300.52	300.54	299.61	299.74	300.67	298.23	300.17	300.5	299.35	301.01	298.86	300.08	299.06	299.53	299.95	299.68	300.46	299.31	299.27	300.5	300.81	300.46	300.69	300.17	301.17	301.43	299.95	301.71	299.15	299.04	299.07	301.62	300.34	302.73	299.34	299.82	300.62	300.96	300.8
304.28	303.99	302.9	303.66	304.07	304.65	306.15	305.47	303.82	304.49	303.65	305.89	304.64	303.65	305.48	305.94	303.82	305.12	303.55	303.21	304.52	304.81	305.4	305.22	304.37	304.42	304.61	305.09	305.24	303.77	304.23	304.13	304.9	305.81	304.52	304.8	306.6	305.81	303.35	305.16	302.37	304.72	305.14	303.46	306.2	303.31	303.77	304.71	303.16	303.66
313.09	311.3	310.5	311.42	311.93	310.39	313.61	312.55	311.56	310.67	312.26	313.66	311.11	312.83	311.81	311.23	311.96	312.9	308.93	310.77	310.74	311.08	311.23	311.52	310.59	310.86	310.66	312.74	312.09	311.27	310.93	310.56	312.93	312.34	311.93	310.31	311.55	310.13	311.79	309.83	312.03	311.25	312.93	310.89	310.83	312.42	311.92	312.44	312.12	312.34
302.26	302.23	304.31	302.85	303.43	303.08	303.85	305.5	302.82	303.64	304.26	305.19	306.79	303.55	304.52	303.39	302.67	303.12	305.34	303.31	303.91	302.23	303.62	304.34	304.14	302.47	302.92	305.52	303.14	304.65	305.16	304.88	302.92	304.19	304.18	302.85	303.49	302.17	305.22	304.67	303	302.51	303.58	306.1	303.31	304.29	303.41	303.04	302.95	304.14
303.64	305.27	304.51	304.64	304.1	305.75	304.67	305.97	303.79	304.01	305.05	306.24	303.37	305.31	304.54	303.74	305.19	303.79	304.99	304.51	305.31	305.1	304.76	303.98	305.47	303.27	304.89	303.72	304.31	305.44	304.11	302.86	305.2	306.99	304.74	304.03	304.88	305.28	304.44	303.94	305.94	302.52	303.54	303.84	304.43	305.81	305.35	305.48	304.62	304.8
302.77	302.43	303.38	301.16	301.09	301.49	302.86	303.03	302.23	302.17	301.95	302.86	302.98	303.44	301.6	302.41	302.43	303.99	302.68	301.99	303.04	300.58	302.96	302.35	301.84	304.7	304.51	302.88	303.48	300.21	301.99	302.86	302.37	304.29	301.73	301.76	302.51	303.15	303.74	304.27	301.73	301.73	302.05	304.28	301.56	302.55	300.97	302.97	302.6	303.88
314.56	313.8	314.82	313.02	312.47	312.78	312.31	312.78	313.32	313.29	313.14	313.65	313.18	312.15	313.08	311.56	312.66	313.15	313.21	314.06	314.29	313.91	312.78	312.1	313.12	313.46	313.12	312.37	313.49	312.73	312.41	311.96	314.52	313.69	314.65	312.33	312.6	312.52	313.45	312.26	313.34	311.96	312.96	313.13	312.52	314.56	312.75	314.01	315.07	312.76
315.25	315.38	315.9	315.32	314.98	316.82	316.66	316.87	316.07	315.33	316.2	314.85	315.73	317.38	314.61	315.91	315.8	313.24	316.9	315.68	316.54	317.06	316.22	316.48	314.21	316.02	315.7	317.11	317.61	317.71	315.54	316.6	316.17	315.91	315.27	315.06	315.51	315.97	316.2	315.72	314.63	313.62	314.8	315.96	315.9	317.75	318.17	317.03	315.35	315.61
302.38	304.95	304.31	301.5	304.52	304.02	303.23	302.75	302.57	305.63	304.95	303.22	304.11	302.42	302.01	302.73	303.69	302.18	304.01	302.79	302.33	302.96	305.63	301.99	304.27	304.41	303.98	302.45	303.94	305.09	302.17	302.73	302.88	301.52	302.72	302.66	303.49	303.66	304.1	304.28	302.72	302.9	303.29	302.28	303.65	304.96	303.96	302.02	303.22	303.14
311.98	311.13	311.52	312.19	312.03	313.45	312.6	313.56	311.93	312.44	311.08	311.82	312.93	314.28	312.11	311.78	313.67	312.04	310.51	312.8	312.85	312.85	313.09	311.88	312.77	311.9	310.65	314.22	313.65	311.38	312.2	313.5	313.35	310.75	311.99	312.03	311.26	312.3	311.4	310.15	312.15	312.52	313.23	313.38	312.97	315.28	312.49	311.44	312.9	313.85
314.9	314.12	315.41	314.47	311.92	313.28	315.19	315.04	314.72	314.3	314.49	313.55	314.93	314.23	315.31	314.83	314.16	313.2	315.1	314.59	313.47	314.42	314.68	315.07	314.54	313.67	315.79	312.96	313.37	313.89	313.97	314.55	313.92	315.79	313.72	314.55	315.5	314.28	312.31	313.82	312.55	313.16	313.54	314.92	314.85	313.71	314.08	313.57	314.07	313.09
317.63	317.21	319.11	317.92	319.01	317.67	317.05	319	318.66	317.93	319.38	316.87	318.49	319.28	317.98	317.87	317.76	318.73	317.96	319.25	319.73	319.16	318.24	317.79	317.81	318.62	317.8	317.21	317.64	318.53	317.43	318.38	319.16	318.17	318.55	317.65	317.69	317.4	318.09	318.9	317.33	317.12	317.93	318.46	319.05	319.18	317.81	317.25	318.7	317.01
313.73	312.41	313.15	314.36	312.41	312.62	310.63	315.53	313.02	313.12	312.81	313.25	311.86	313.55	313.58	312.66	313.18	312.41	314.21	312.97	313.84	314.16	313.69	311.91	312.49	313.09	312.37	313.38	313.17	315.35	311.05	313.94	312.98	312.6	312.13	312.41	314.29	313.75	314.4	313.6	314.29	313.01	313.11	312.35	312.66	313.75	313.01	312.63	313.84	313.87
300.44	302.34	303.61	302.14	303.72	302.18	302.77	302.6	302.14	301.92	302.34	301.05	301.77	303.53	302.06	303.66	303.02	302.65	301.8	303.53	301.76	301.68	301.81	302.17	301.67	303.12	302.32	303.55	302.75	302.88	303.23	302.84	302.56	304	299.85	302.79	304.03	302.09	302.13	300.48	303.64	301.6	302.88	302.5	302.84	301.94	304.52	300.9	302.01	303.64
323.92	325.2	322.97	324.02	324.8	325.35	324.21	326.57	326.16	325.37	326.48	325.3	323.67	325.31	326.31	325.87	324.28	325.34	325.4	325.01	325.85	324.49	323.79	325.54	325.69	325.04	324.3	324.29	324.31	325.68	325.1	323.52	324.09	325.5	324.29	322.35	325.2	325.32	323.87	325.18	324.49	324.61	325.66	324.71	324.49	326.59	322.44	324.86	323.11	324.64
316.61	318.4	317.61	318.57	318.2	317.95	318.59	316.18	317.28	317.31	317.77	316.33	317.61	317.61	319.1	318.74	317.86	318.86	317.76	317.26	317.94	317.67	317.5	317.34	319.45	318.52	319.26	318.56	318.14	316.59	318.51	317.7	318.57	318.14	318.63	320.1	318.18	319.65	318.41	318.08	316.66	318.59	318.27	317.57	318.81	317.4	316.6	317.62	318.54	317.86
294.69	295.05	295.34	295.17	294.27	295.56	293.77	296.3	295.31	296.44	295.61	293.48	295	294.47	295.89	295.73	296.36	296.2	293.44	295.77	295.33	294.57	293.27	296.44	294.29	295.07	295.42	294.66	295.37	293.8	295.52	293.04	294.94	294.75	294.97	294.91	295.13	294.14	295	294.51	295.57	296.22	295.31	293.88	297.62	295.98	294.98	296.98	294.67	295.82
305.16	307.71	306.47	309.18	306.8	309.19	307.35	305.59	306.81	306.69	307.73	307.29	305.81	306.31	306.8	306.85	306.71	306.09	306.71	306.15	307.09	306.73	309.32	306.94	309.07	306.49	307.28	305.97	307.64	307.77	307.36	306.95	309.38	308.35	307.17	306.28	306.78	307.59	306.72	307.02	307.01	305.82	306.35	306.07	305.85	307.28	306.29	306.36	307.57	307.26
304.46	303.81	303.53	304.24	304.2	304.52	304.61	302.71	303.52	304.51	303.4	301.97	303.02	304.72	304.7	303.89	305.73	303.41	304.76	304.31	304.09	303.91	304.83	303.86	302.53	305.16	304.71	301.98	304.37	304.01	304.29	305.77	303.16	300.89	304.63	304.31	304.14	302.15	302.28	305.69	304.2	305.31	303.02	302.43	303.95	302.54	304.22	303.08	303.82	303.87
324.93	325.7	323.89	325.49	325.18	324.18	324.63	325.94	324.02	324.89	323.9	325.14	326.42	325.54	324.11	324.96	324.56	324.8	325.52	324.97	326.18	325.25	325.52	327.21	325.58	326.09	325.54	325.4	324.38	325.59	325.66	323.53	325.77	326.38	323.97	325.44	325.8	326.2	326.16	325.7	325.29	325.14	326.23	326.08	326.76	325.73	325.5	324.27	325.62	326.31
311.27	312.41	311.29	309.33	310.22	310.18	312.29	311.23	311.6	311.68	311.66	310.85	310.76	311.17	311.54	310.1	312.43	310.64	308.96	310.17	311.51	311.33	311.48	311.3	311.97	311.92	311.79	310.73	309.63	312.06	309.24	311.66	310.3	312.31	312.45	311.88	312.93	310.52	311.36	310.24	310.81	312.03	311.52	312.48	311.9	311.35	312.14	312.38	311.35	312.53
305.14	306.87	305.2	304.46	304.17	306.51	304.14	304.69	304.6	304.13	304.58	303.31	305.37	304.48	303.78	303.88	305.08	304.02	305.07	305.1	302.84	303.19	303.3	303.7	304.45	306.09	305.2	305.61	304.51	305.06	304.4	304.53	304.1	304.15	304.23	302.78	304.3	304.74	303.16	304.73	304.7	305.54	302.15	305.27	304.02	304.79	303.98	303.58	304.1	304.56
305.88	306.76	307.51	306.15	306.58	308.61	306.16	306.73	305.8	306.27	305.81	305.43	306.44	306.38	305.4	306.71	307.14	306.77	306.96	306.23	306.46	305.76	306.16	305.01	304.91	306.29	304.07	304.7	305.32	305.5	305.79	305.38	305.19	306.32	306.02	306.57	305.78	305.57	305.75	307.08	306.56	304.05	306.85	305.93	303.98	305.99	307.47	304.95	305.21	306.35
303.45	303.94	303.23	304.29	303.27	303.6	302.36	302.06	303.66	303.51	303.37	304.32	303.96	303.29	301.88	302.85	300.4	304.08	301.54	302.53	302.92	302.78	301	302.51	301.72	304.99	303.12	302.69	301.05	301.97	303.56	301.99	301.66	300.71	304.78	302.97	303.14	303.31	303.02	301.36	302.64	301.93	302.72	301.42	301.19	305.06	301.94	302.16	301.76	304.46
326.64	325.82	326.3	324.3	323.02	324.74	326.02	324.17	324.43	323.59	324.74	325.38	325.1	323.68	325.4	325.73	323.48	324.37	325.12	324.28	323.36	326.65	324.97	324.32	323.61	323.66	323.84	322.81	324.01	324.45	326.72	324.76	323.09	325.16	323.91	326.26	325.79	324.73	323.62	324.93	324.37	325.74	324.51	324.62	325.58	324.03	325.21	323.41	323.99	324.57
327.35	330.25	327.3	326.77	329.4	327.23	326.97	328.07	326.84	327.31	327.96	328.85	326.15	326.66	326.92	327.41	325.52	328.06	328.93	328.17	327.14	328.09	324.93	328.32	327.9	328.72	328.22	329.44	328.11	327.15	329.3	328.16	328.21	328.34	327.62	327.67	330.11	325.57	327.73	328.43	327.87	328.38	326.78	329.01	328.16	327.33	325.76	327.92	328.85	326.99
314.64	312.91	313.3	313.15	314.87	315.83	312.8	312.3	315.33	313.1	312.19	313.46	314	313.33	313.2	314.9	315.28	315.84	313.87	314.42	314.28	313.38	312.26	312.55	312.97	313.41	315.37	313.49	312.93	313.29	314.31	314.21	314.99	313.5	314.75	313.37	313.91	313.84	315.83	315.16	314.3	313.46	314.3	313.95	313.79	314.82	312.91	314.77	313.92	315.1
317.59	317.68	317.66	319.26	317.06	317.05	319.97	318.5	318.24	318.32	318.99	319.73	319.71	316.75	319.81	318.5	317	320.56	318.37	318.34	316.78	318.81	318.98	317.62	317.01	318.65	318.8	318.78	318.37	317.97	319.02	316.28	317.71	317.02	316.31	321.01	318.09	317.61	317.57	316.11	317.81	317.72	317.8	319.07	319.94	317.82	316.47	319.77	317.88	319.13
306.73	304.66	305.47	306.42	305.3	305.82	304.25	305.05	305.23	305.94	306.61	305.89	303.57	304.12	305.07	305.32	306.28	303.42	304.95	306.27	303.31	305.56	306.2	304.02	305.41	305.96	304.72	303.96	305.47	306.82	305.98	304.92	304.35	305.55	304.99	306.09	304.76	305.49	304.59	307.07	305.65	305.71	304.76	304.73	305.92	304.7	304.45	303.24	306.56	304.61
303.66	303.72	303.69	304.67	304.44	305.42	304.25	305.41	305.43	303.46	305.11	304.44	302.95	304.54	303.35	304.76	305.49	306.31	304.63	305.5	304.9	303.92	303.47	304.49	304.91	303.51	305.76	306.19	305.24	302.07	303.35	303.45	303.81	304.7	305.56	304.69	304.21	304.66	303.24	303.48	304.46	305.54	304.29	304.55	304.62	305.18	304.58	305.28	305.58	305.16
296.2	294.47	296.21	295.34	295.88	293.75	296	294.34	294.87	294.24	294.38	296	296.29	296.88	296.68	295.99	294.32	295.48	294.07	294.98	297.49	295.38	293.92	295.19	294.44	293.46	295.37	293.94	294.76	295.13	295.47	294.39	295.09	295.35	294.17	293.51	295.02	295.7	296.62	295.56	293.55	294.31	295.32	295.4	295.21	294.16	294.37	295.54	296.04	293.71
309.87	309.28	306.89	309.55	308.77	307.78	306.9	308.22	308.72	310.58	309.5	307.9	310.25	307.64	306.82	306.64	308.36	307.18	307.97	309.81	307.65	308.49	309.45	309.44	310.44	307.7	308.17	309.97	308.37	309.81	307.66	309.28	306.73	311.39	308.56	307.6	308	308	308.36	308.48	308.22	308.44	309.92	307.45	308.76	308.15	307.81	310.09	308.72	308.6
295.74	298.81	297.48	297.61	297.35	296.67	297.69	296.8	295.09	295.88	295.48	298.52	298	297.11	295.88	294.6	296.73	295.22	297.17	297.9	296.88	296.11	295.53	296.99	294.7	297.12	296.44	297.61	297.55	296.27	296.52	296.84	296.52	297.09	297.72	297.5	297.3	297.66	298.86	296.7	294.6	298	297.21	296.91	295.72	298.1	295.31	296.89	295.66	295.57
328.47	326.96	327.8	328.15	328.81	328.16	328.06	328.39	326.33	328.97	328.14	329.09	328.19	325.44	326.45	328	328.9	329.18	328.96	326.46	328.56	326.63	329.17	325.93	327.85	327.81	326.88	328.49	329.6	329.17	328.25	329.75	329.01	327.83	329.47	329.37	327.95	328.37	328.36	327.63	327.74	327.05	325.77	328.04	326.61	328.97	328.04	327.67	329.36	330.05
322.97	323.98	324.31	326.04	324.97	326.38	325.33	323.43	324.01	323.4	324.54	324.34	324.67	325.18	325.66	325.46	325.9	326.03	323.62	323.52	324.79	324.62	324.82	324.6	324.37	325.04	325.12	325	324.79	324.89	322.67	324.19	323.75	325.44	323.55	323.95	323.37	324.73	323.86	322.67	324.08	325.03	324.45	324.76	323.94	325.13	324.8	325.13	325.6	325.02
317.79	317.13	317.22	317.89	315.18	317.15	317.7	317.63	317.03	314.84	317.85	316.91	318.48	317.56	317.56	316.93	318.16	317.9	318.06	316.77	318.31	319.32	318.65	317.16	318.28	317.27	315.87	317.66	315.57	317.37	316.73	318.63	315.75	316.27	316.61	317.35	319.55	316.79	316.51	317.11	316.63	317.08	318.88	316.66	317.72	317.08	317.14	316.98	317.44	315.51
318.21	319.57	316.74	316.7	317.7	317.94	317.11	317.86	318.28	318.59	318.69	319.96	318.07	316.91	319.19	317.24	317.86	317.25	316.84	318.26	320	318.92	317.37	318.19	319.7	317.1	318.3	319.32	319.41	318.54	317.36	318.52	319.78	316.05	318.87	318.03	317.14	319.6	319.12	319.56	319.26	319.18	318.45	319.8	318.39	319.48	319.1	316.8	317.04	319.13
303.18	302.12	304.93	302.08	303.5	303.8	302.88	303.03	302.66	301.41	303.1	304.47	304.61	302.26	302.16	304.19	302.45	302.42	303.5	302.44	303.13	304.08	302.9	301.43	302.78	305.95	302.75	303.52	303.16	302.61	304.84	304.02	302.45	303.65	303.36	303.72	304.56	304.55	305.16	304.01	301.52	304.86	303.9	303.56	304.58	303.55	304.27	303.93	303.82	303.45
303.98	305.9	304.6	305.64	306.89	304.07	303.46	305.57	305.68	304.96	303.84	305.2	305.69	305.79	304.93	305.59	305.33	305.49	303.98	306.53	304.92	301.93	305.64	305.67	304.43	305.01	305.24	305.46	305.89	306.28	305.88	304.29	305.05	305.65	305.57	303.96	304.05	305.05	306.28	306.44	305.61	305.36	305.1	304.7	304.08	303.98	305.41	306.32	305.71	304.48
318.47	319.1	316.49	316.22	317.86	317.64	319.52	318.19	318.34	317.64	317.08	318.72	317.15	318.28	318.65	318.02	318.16	317.45	318.97	319.26	318.14	316.92	318.81	318.69	317.53	319.04	318.56	317.65	317.09	319.04	317.88	318.1	317.71	317.96	317.52	318.48	318.19	318.12	319.73	319.57	317.39	317.7	318.89	317.65	316.98	318.33	319.53	319.14	316.96	319.37
318.15	318.67	319.29	317.95	318.58	317.73	318.82	318.96	318.35	316.98	318.36	318.3	317.04	317.67	318.92	319.36	319.09	317.75	318.7	318.7	316.72	318.97	319.43	316.43	318.23	319.12	317.55	318.62	318.37	319.18	317.43	318.71	318.74	318.51	317.78	318.96	318.28	319.09	319.29	317.43	317.35	318.76	317.33	317.96	318.43	320.17	318.32	318.05	317.92	318.35
314.71	314.41	315.53	315.63	315.34	316.59	313.85	314.67	317.52	313.39	315.2	315.59	316.62	314.22	313.69	315.11	314.46	314.92	317.34	315.13	314.28	314.23	316.73	316.02	314.62	315.11	315.07	315.22	314.7	314.73	315.74	316.57	317.63	316.19	316.13	317.41	315.93	315.9	314.92	316.14	314.31	314.95	315.95	316.33	313.81	312.53	316.57	315.73	313.88	314.89
302.6	304.32	303.38	303.35	302.25	302.42	302.48	302.75	302.37	304.26	300.62	301.82	304.02	303.2	302.6	302.81	302.35	303.33	301.87	302.03	303.31	301.87	303.1	304.16	302.29	301.52	301.71	302.34	301.42	302.95	302.69	302	301.77	304.24	300.39	302.65	301.16	303.32	302.09	300.9	303.93	302.74	302.93	304.35	301.06	303	302.55	303.02	303.07	301.21
315.51	315.19	318.38	316.57	317	316.32	317.32	315	314.74	315.07	316.03	315.64	314.5	316.43	317.11	314.24	315.66	315.07	317.16	315.55	314.99	316.48	315.99	316.6	316.24	316.12	315.31	316.69	316.19	316.22	317.1	315.35	314.89	315.08	317.54	315.63	317.34	315.55	314.85	316.31	316.96	317.38	316.23	317.06	316.89	316.03	316.06	315.16	315.48	316
327.4	327.34	327.16	327.5	325.77	328.8	327.76	328.17	329.46	328.32	326.83	327.79	327.26	327.28	329.13	328.9	327.71	330.11	328.65	325.85	327.94	329.03	327.26	329.51	328.02	326.71	327.8	327.23	326.1	327.1	326.66	327.6	327.34	328.33	327.5	325.93	327.9	327.38	328.18	329.08	327.3	326.39	329.49	328.09	328.74	326.56	327.68	327.69	326.31	328.6
315.7	312.44	315.04	316.41	314.95	311.62	314.29	315.85	313.11	315.46	313.13	314.19	313.82	315.37	313.68	314.34	313.34	315.43	315.11	313.5	313.08	314.32	315.66	314.41	315.88	313.82	314.23	314.87	314.31	312.83	313.61	315.77	313.94	315.56	315.35	314.56	316.34	315.79	313.21	315.73	312.58	316.86	314.28	315.31	313.04	315.48	314.78	315.65	313.84	314.07
305.05	305.85	304.43	304.88	305.23	305.48	302.44	305.08	305.4	304.37	304.01	305.18	303.95	304.73	305.21	304.71	305.69	304.53	303.9	303.42	302.67	304	305.18	303.92	305.42	302.48	304.02	304.99	304.68	304.8	303.92	305.97	303.29	304.76	304.58	303.89	305.02	305.24	304.22	304.31	303.4	304.69	304.97	306.11	305.69	306.3	303.54	302.83	305.96	303.41
310.34	310.79	311.74	311.78	310.15	312.04	310.33	312.04	313.84	310.16	311.14	312.36	309.03	309.34	312.28	311.77	311.29	312.25	311.5	310.96	311.24	310.98	311.76	310.85	310.89	310.42	311.13	312.4	311.37	311.93	310.07	311.71	311.51	312.58	311.7	311.58	308.54	310.82	312.96	312.19	311.68	309.39	312.62	311.8	312.79	312.2	310.73	312.36	310.38	313.11
314.81	312.32	314.51	314.4	312.31	314.61	313.81	311.98	313.91	312.79	313.41	311.67	312.06	313.7	314.16	313.17	312.21	313.1	311.82	312.73	314.78	313.91	311.24	312.65	313.22	310.92	314.45	313.15	313.37	314.42	312.54	312.84	312.88	313.24	312.56	313.62	313.76	313.08	311.71	313.07	312.9	312.99	312.29	313.56	312.25	313.07	313.19	313.48	312.19	314.37
317.28	317.46	316.92	317.53	316.66	314.25	315.33	317.36	316.11	317.91	317.84	318.1	318.8	316.67	317.15	316.51	316.59	316.21	317.19	316.97	314.57	319.28	315.36	316.1	316.8	317.37	315.82	317.23	316.74	317.18	316.16	316.21	316.35	317.69	316.86	315.64	318.01	315.9	315.48	317.57	316.9	316.45	314.13	315.59	316.36	316.47	316.8	316.14	316.85	316.53
293.34	294.4	295.12	294.43	293.03	294.77	292.96	294.24	292.75	292.84	294.78	294.57	294.36	294.34	293.54	295.27	294.03	293.7	294.86	294.39	292.34	294.46	293.81	292.5	293.47	293.45	292.33	295.41	292.89	294	295.79	294.24	292.45	292.56	293.54	294.43	294.44	292.93	293.74	293.22	293.11	292.25	293.54	294.55	293.01	294.83	295.08	294.62	294.32	292.75
303.99	304.06	302.76	305.29	303.11	302.76	303.42	302.25	303.06	302.86	304.42	302.51	304.94	302.95	304.06	303.3	302.74	304.82	303.67	302.97	303.78	302.59	302.9	302.65	302.3	302.97	304.45	303.06	302.64	303.33	302.23	303.07	301.61	305.18	300.92	303.72	302.72	301.72	302.23	303.82	302.41	302.89	304.27	304.89	302.74	302.45	301.69	304.71	304.37	303.03
295.24	295.84	295.46	294.04	294.79	294.52	294.64	295.69	294.77	295.81	295.16	294.3	296.01	295.72	295.77	296.42	293.57	295.52	295.54	294.89	294.54	294.05	296.05	293.88	294.36	295.07	295.29	293.5	295	296.48	295.63	295.51	295.43	296.14	296.78	295.46	295.33	295.24	295.26	296.69	295.47	293.62	295.07	295.21	293.83	294.53	294.72	295.31	294.93	294.96
313.63	313.25	312.86	314.74	313.44	313.59	313.8	312.56	312.75	313.28	313.78	313.28	312.38	312.58	314.12	313.45	314.02	312.6	314.12	313.41	312.91	311.57	313.54	314.78	312.85	315.09	311.65	313.25	313.25	313.53	311.62	314.53	313.75	314.45	312.43	313.23	312.15	312.59	314.39	312.05	311.86	314.56	311.8	313.42	315.31	314.17	311.13	314.02	314.26	313.72
306.92	307.64	307.1	304.91	306.46	304.7	303.67	305.63	306.1	303.86	305.37	305.2	304.78	305.1	307.98	306.03	305.49	305.92	305.02	305.72	306.93	306.27	306.58	306.45	304.88	305.89	304.91	306.44	304.19	306.46	306.26	306.52	304.45	307.59	306.4	306.36	305.7	306.17	304.46	306.67	307.89	304.53	306.1	305.75	304.88	304.74	306.92	305.22	305.35	304.95
304.13	303.17	300.87	303.73	302.74	304.28	302.66	303.52	302.49	303.29	304.11	303.94	304.28	300.93	303.18	303.52	304.12	304.06	303.95	302.66	304.74	303.34	303.55	303.66	303.66	301.94	303.18	304.59	302.7	304.01	302.65	302.51	304.72	301.82	301.77	301.01	304.05	304.08	302.84	303.89	302.86	300.92	302.96	304.03	303.2	302.2	301.83	305.64	304.61	303.17
311	311.51	310.79	313.36	312.15	311.81	312.25	312.98	312.77	311.86	312.83	311.35	313.7	312.67	312.44	311.1	310.39	311.64	311.24	311.34	311.48	310.92	310.2	313.78	311.57	311.59	309.91	310.96	311.17	311.36	309.92	310.22	310.65	312.42	310.19	313.64	312.24	311.93	310.57	311.9	311.22	311.83	310.16	311.56	311.3	311.09	310.83	312.26	310.36	310.54
303.39	305.68	303.58	303.47	304.4	306.29	304.94	303.13	304.47	304.88	303.65	305.35	304.43	304.99	306.02	304.77	304.04	304.21	304.32	306.05	305.43	305.35	306.55	303.45	305.68	305.8	304.51	304.46	304.6	304.52	305.85	304.16	307.44	305.44	304.38	304.88	306.13	305.84	306.23	305.28	305.24	305.57	303.98	303.88	302.66	304.37	303.93	306.07	305.6	302.77
304.47	305.87	304.32	304.67	304.57	304.89	304.47	305	305.47	305.43	304.41	303.41	305.6	304.77	304.89	304.14	304.55	303	304.37	304.56	304.65	305.67	305.1	305.05	303.93	303.43	305.1	305.13	305.03	304.4	304.5	304.35	306.52	305.27	303.01	303.1	305.89	306.3	304.88	304.19	303.67	304.18	305.85	303.82	305.07	304.18	304.84	305.43	305	304.98
301.98	302.65	302.09	305.08	300.49	303.81	302.58	303.07	301.95	302.54	302.56	302.19	301.72	301.48	302.44	301.69	301.5	302	303.11	300.64	301.77	304.18	304.34	302.41	304.69	302.73	302.19	301.37	301.78	303.44	302.81	302.61	304.01	302.99	302.71	303.77	303.05	303.96	303.57	302.15	304.13	302.76	300.71	303.05	304.24	302.75	304.48	303.74	302.03	302.43
313.28	312.79	313.29	313.97	313.17	314.66	311.84	312.87	314.64	312.91	313.42	312.95	315.81	311.75	312.49	314.58	313.09	313.21	313.67	314.61	312.69	313.54	312.46	311.87	312.24	315.08	312.85	312.79	312.95	311.27	314.3	313.48	312.19	312.7	314.08	313.12	313.19	313.21	311.31	312.98	313.01	314.83	313.73	313.18	313.39	313.47	314.15	313.02	312.56	312.76
313.83	313.97	314.52	314.66	314.54	314.08	314.85	314.61	313.58	314.71	314.14	314.57	313.69	315.63	312.32	315.69	313.11	313.62	316.16	314.89	314.7	314.23	314.12	313.53	313.25	315.95	314.46	315.83	314.71	314.4	315.81	315.53	314.46	315.23	314.77	314.87	315.12	315.31	314.98	314.12	312.97	315.59	314.91	314.79	313.84	314.57	314.23	314.44	315.12	315.95
324.43	324.54	325.34	325.1	324.01	324.03	323.1	325.26	324.71	324.85	324.55	323.51	325.73	323.93	323.27	323.18	325.13	324.53	326.02	325.08	324.88	324.54	325.49	323.25	324.64	323.91	323.06	323.89	324.77	324.84	323.67	325.06	322.51	324.08	322.95	324.1	325.4	325.2	326.26	324.03	322.26	326.47	325.74	323.52	325.23	327.5	323.7	323.08	323.49	325.03
313.56	314.44	313.87	316.79	312.86	315.85	314.81	315.14	314.78	314.92	314.54	315.75	314.36	313.94	313.53	314.9	314.63	314.22	314.46	314.49	315.48	313.44	315	315.17	314.18	315.59	315.07	315.31	316.15	315.51	316.61	317.18	315.77	312.9	314.8	315.36	314.89	315.56	315.68	316.34	316.2	314.27	312.89	315.06	314.08	316.57	314.36	316	316.19	314.37
316.39	319.85	317.71	319.69	319.34	319.14	320.2	319.47	318.83	316.9	318.61	318.26	316.41	317.48	319.74	318.88	319.1	318.57	318.61	320.46	318.94	319.21	317.58	320.04	319.43	318.3	317.85	318.25	318.31	317.18	318.46	319.04	320.06	319.26	318.91	316.98	318.32	316.99	318.03	319.18	316.59	316.79	317.79	318.75	319.9	317.09	318.52	317.28	317.6	317.26
316.57	315.82	314.96	316.26	317.26	314.72	315.8	316.82	315.08	316.61	317.51	317.08	316.95	317.43	317.68	316.12	317.25	317.32	315.89	316.53	316.05	316.87	316.5	316.46	316.32	317.06	314.48	314.25	315.47	315.78	317.67	316.14	315.08	317.38	315.99	315.26	319.21	316.4	314.94	317.07	315.92	315.55	316.22	315.54	316.92	315.85	317.58	317.08	315.48	317.74
301.08	303.75	303.03	302.48	300.23	302.55	303.31	303.4	301.69	301.75	301.17	303.02	303.61	302.23	300.38	302.41	304.43	302.18	303.7	304.12	301.52	304.11	301.71	300.75	302.45	304.32	301.5	304.4	302.74	304.12	303.6	302.42	302.08	302.46	302.84	302.41	302.26	302.95	302.39	303.22	303.16	301.91	301.66	300.98	301.48	302.44	301.93	300.67	303.77	300.44
315.36	313.71	315.16	315.95	314.35	315.12	314.05	314	314.87	316.31	313.82	314.51	315.34	314.77	315.32	314.34	313.79	315.81	315.56	314.7	315.17	313.55	314.54	315.5	315.68	316.04	314.3	315.11	316.27	314.84	315.08	313.92	314.11	312.85	315.35	315.95	315.62	315.19	314.43	314.51	313.1	314.27	315.14	315.58	315.48	312.22	313.84	315.23	314.15	313.49
327.84	329.82	328.61	328.06	327.05	330.37	328.98	328.07	328.48	328.72	327.98	327.65	331.18	327.72	328.28	328.42	328.51	328.27	328.06	328.14	328.66	327.83	329.51	326.64	327.84	330.44	326.98	328.4	330.95	327.07	328.93	330.71	328.78	328.89	326.83	327.81	330.2	329.36	327.31	330.02	327.7	328.33	327.82	329.2	329.26	330.73	329.19	330.27	328.54	330.12
329.21	329.72	330.05	327.78	328.57	327.57	327.5	329.74	327.94	328.42	328.35	329.12	328.5	328.24	329.12	329.31	327.87	327.7	328.7	327.58	330.12	330.15	328.88	328.32	329.37	328.28	328.57	327.95	328.34	329.32	330.02	328.57	327.96	328.32	329.16	328.34	329.36	328.3	329.16	328.39	329.6	328.36	327.42	327.72	329.59	328.43	328.8	328.15	329.07	326.74
317.32	317.25	317.01	317.44	316.79	318.47	316.08	318.35	318.42	316.31	316.38	316.39	315.92	316.08	316.16	316.07	318.8	317.76	316.4	317.17	318.16	314.8	317.9	317.82	318.89	319.35	316.87	316.26	318	317.31	317.86	318.06	318.12	317.53	317.79	317.69	318	318.09	316.43	317.7	317.72	316.67	316.08	318.78	317.89	318.54	316.56	315.67	316	319.91
313.61	312.63	314.29	314.18	314.44	314.14	312.82	314.26	314.91	313.86	316.04	314.5	315.61	314.31	314.02	312.91	314.77	313.03	313.71	313.14	312.57	316.93	313.52	315.88	315	314.38	314.24	314.5	315.76	313.4	314.95	314.22	314.48	314.62	314	314.13	314.61	315.96	314.23	314.42	314.91	315.18	314.92	313.95	314.17	312.95	315.47	313.77	314.17	316.3
294.27	291.97	293.67	292.8	294.35	294.86	292.65	294.23	294.17	294.64	295.13	294.12	293.01	295.66	292.63	294.32	293.13	293.74	293.92	294.75	295.22	293.67	294.63	294.08	294.37	295.96	293.15	293.86	293.62	293.15	293.82	294.56	293.32	293.28	294.03	292.84	293.92	293.52	292.8	294.54	293.68	296.14	292.54	295.02	293.29	295.59	294.29	291.69	295.08	293.39
329.3	329.88	328.93	328.39	328.27	326.84	329.12	329.48	330.65	328.34	327.45	328.23	331.1	328.48	329.45	327	328.06	326.91	327.33	329.51	328.23	327.25	327.91	327.82	326.41	327.68	328	328.01	328.43	328.25	330.52	329.12	329.87	326.9	329.18	327.92	329.59	330.52	327.23	330.13	330.63	328.5	328.84	330.55	328.89	328.54	327.68	328.76	329.03	327.87
296.25	297.97	297.05	297.04	297.28	297.85	296.26	297.78	297.39	296.52	297.11	295.86	297.37	299.31	296.78	295.99	296.62	294.21	296.3	297	295.98	295.48	295.8	295.37	297.76	295.6	295.8	295.33	296.51	297.07	295.89	295.76	298.22	295.9	296.48	298.03	295.78	295.92	297.89	295.93	297.68	295.61	295.68	296.72	296.8	294.82	297.83	296.69	297.28	295.02
308.03	308.75	307.26	306.68	307.36	306.54	309.86	305.55	308.05	308	307.28	308.58	308.99	307.6	306.93	309.1	306.42	309.25	306.55	306.03	306.35	307.05	307.72	307.02	309.08	306.97	307.96	307.01	306.35	307.32	307.58	308.14	306.45	307.96	307.72	306.87	308.04	307.62	308.84	306.86	307.88	306.37	307.06	306.83	306.28	310.38	306.59	306.66	309.77	307.85
298.28	294.78	295.02	293.86	294.92	295.26	295.43	295.61	294.6	293.44	294.47	295.14	294.04	292.96	294.72	295.3	295.01	293.76	296.18	295.49	293.64	294.03	296.71	295.15	295.91	295.38	296.61	295.69	296.73	294.59	293.94	294.63	294.82	294.65	295.44	294.57	295.06	295.43	293.96	293.74	294.65	295.42	296	295.99	294.02	294.64	295.53	295.89	294.81	294.66
294.59	295.52	294.52	295.35	295.48	294.05	296.1	293.91	294.87	294.67	296.74	294.19	296.01	296.81	292.98	294.27	294.25	296.71	295.87	294.5	294.37	295.31	294.31	293.21	295.38	293.7	295.69	292.3	295.71	294.68	294.51	294.8	296.21	295.02	294.37	295.14	294.62	295.07	294.92	296.7	293.28	296.32	295.12	294.95	294.11	294.39	294.46	294.29	294.48	294.03
327.94	325.55	325.41	326.43	325.25	327	326.61	328.05	326.71	328.04	325.93	329.46	326.23	326.36	326.12	326.18	327.23	327.5	327.94	328.27	326.52	325.78	327.48	326.58	327.94	327.68	326.35	327.43	326.29	326.09	326.98	325.97	328.62	328.67	325.13	326.74	327.25	326.89	325.8	326.18	328.34	326.95	326.56	327.32	326.7	325.64	327.67	328.06	326.65	325.99
302.44	303.87	302.63	301.47	304.03	302.18	302.43	303.94	301.47	303.86	304.31	301.61	302.42	301.02	304.61	303.43	303.2	302.67	304.05	302.82	303.6	302.34	301.97	301.66	303.23	303.53	304.78	303.83	301.89	303.25	303.78	303.52	300.39	304.23	300.96	302.59	303.84	304.64	302.29	303.51	302.15	303.99	303.29	302.56	303.35	302.6	301.58	301.71	301.61	301.13
307.57	309.43	308.74	309.53	309.01	309.01	309.85	308.61	308.64	308.87	309.13	309.64	308.2	309.67	308.73	307.75	310.16	309.31	307.93	307.38	308.87	310.37	309.27	307.77	309.53	309.63	307.76	309.12	310.02	306.35	308.34	308.8	308.85	308.29	308.87	307.39	311.34	308.19	309.53	308.61	308.08	309.92	308.44	307.63	308.41	307.03	307.94	308.61	309.68	309.01
315.95	318.04	314.61	317.05	314.91	317.21	319.08	316.27	314.7	316.61	317.14	318.56	316.51	315.96	316.83	317.38	316.85	315.04	316.74	318.59	316.59	316.95	316.79	315.83	317.25	316.06	315.99	315.47	317.66	317.08	317.97	316.17	317	316.88	317.76	317.34	317.48	316.13	317.46	317.74	316.75	315.6	314.01	316.79	317.76	316.33	316.79	317.29	316.39	318.92
324.49	325.41	323.46	324.5	322.95	325.85	324.01	324.85	323.5	325.26	324.51	324.37	324.89	324.54	325.22	324.69	323.22	325.5	324.35	323.49	324.9	325.74	324.43	324.52	323.79	324.86	324.32	322.88	324	325.67	325.39	324.63	325.31	325.16	324.43	325.83	324.37	326.98	323.11	324.25	325.16	325.37	325.03	323.64	325.39	323.58	326.15	325.83	323.96	325.56
314.12	314.68	314.87	315.02	313.14	314.57	315.08	315.2	314.25	313.23	315.98	314.91	313.49	313.85	315.26	312.95	313.49	314.38	314.82	314.87	311.9	314.06	313.54	314.63	313.26	314.2	315.32	312.11	313.84	314.1	312.74	312.61	313.39	313.41	315.42	315.92	314.59	314.63	314.03	313.9	314.38	315.06	314.39	312.96	315.01	315.15	316.18	313.42	315.17	313.91
306.22	304.74	304.93	303.16	304.62	304.46	304.35	305.76	306.23	305.39	306.08	305.42	304.06	304.85	306.3	306.14	305.17	305.03	306.43	307.36	304.82	305.32	303.59	307.38	306.1	306.4	305.32	304.4	307.42	305.59	303.85	305.36	306.12	303.54	305.19	306.14	304.47	306.39	304.87	305.53	305.64	303.17	305.59	305.08	303.97	304.74	306.22	305.1	305.5	304.33
300.45	300.02	299.49	300.34	298.04	302.09	299.47	299.92	300.71	299.51	298.3	300.95	299.23	300.32	301.86	300.2	301.39	300.11	300.61	300.36	299.54	299.47	299.79	299.96	299.39	299.73	299.13	300.92	299.47	301.53	299.63	298.22	299.61	299.8	299.75	300.84	300.27	300.06	300.22	300.58	298.82	298.87	300.29	301.02	298.25	299.43	300.04	299.44	300.15	300.79
314.34	313.69	312.36	313.03	312.4	311.37	311.01	311.65	311.14	311.22	308.96	310.7	311.95	311.29	311.58	312.88	310.4	312.45	313.03	312.8	311.66	309.91	312.31	310.8	311.31	312.44	311.06	312.96	312.49	312.18	311.03	312.18	311.79	312.8	311.69	310.49	313.95	310.65	311.97	310.48	312.1	311.17	311.97	310.85	311.56	309.33	310.24	311.35	310.77	312.43
318.59	317.19	315.9	316.39	316.63	315.49	316.31	317.4	317.37	317.04	319.4	315.4	317.15	316.57	315.86	316.83	317.87	316.46	316.16	317.62	319.13	316.17	317.31	316.33	315.43	316.33	314.96	317.16	314.78	317.24	317.29	315.24	317.74	317.54	313.94	315.78	316.32	316.42	317.19	317.66	315.48	317.14	317.56	316.96	316.39	316.59	316.86	317.55	317.38	317.51
319.6	317.36	316.98	317.97	318.34	316.35	319.63	317.37	318.82	317.24	317.46	319.73	319.25	318.06	319.83	317.74	317.21	319.54	316.76	317.42	319.15	317.28	319.27	318.75	318.56	318.34	317.68	316.88	318.22	316.38	317.73	318.91	316.48	318.21	317.22	318.81	318.39	317.68	318.05	317.33	318.78	322.12	318.42	316.96	318.35	316.26	319.22	317.96	316.34	319.87
303.89	304.21	304.3	303.35	302.66	302.02	303.43	302.56	302.16	303.54	303.49	304.06	303.53	304.05	302.68	301.48	302.75	303.79	302.22	302.65	302.44	303.94	302.92	304.68	303.21	304.48	302.17	304.3	302.37	304.85	302.43	302.8	302.71	302.34	302.15	304.73	304.07	303.97	301.66	304.61	301.82	302.46	302.43	303.22	302.97	303.9	303.28	302.71	303.02	301.98
304.04	304.2	303.72	303.21	302.54	302.75	302.51	302.39	301.95	303.8	302.14	303.05	303.88	303.81	303.99	303.82	303.76	304.64	304.73	303.03	303.75	303.02	303.9	302.38	303.37	302.41	303.32	303.37	304.92	303.6	303.97	303.65	304.1	302.63	302.84	303.9	304.25	302.56	301.8	304.97	302.3	302.86	305.38	304.73	303.17	303.73	304.75	304.54	301.93	305.3
305.37	303.91	302.98	304.88	302.42	302.88	302.45	302.51	304.09	301.27	303.51	302.9	301.9	303.63	303.85	303.91	302.66	303.46	302.96	303.99	301.3	302.58	302.7	303.09	301.91	302.63	301.81	302.85	302.95	302.89	303.53	303.41	302.3	304.38	301.04	303.26	302.79	302.16	303.77	302.13	302.62	303.95	304.05	302.55	302.82	302.24	302.77	304.71	303.63	303.16
316.27	314.57	315.39	312.96	315.77	315.64	314.64	315.33	314.69	315.14	314.91	312.79	313.76	316.33	317.38	315.11	316	313.34	317.56	313.17	317.19	315.6	316.89	313.97	316.12	312.96	314.83	313.36	315.14	316.91	314.14	314.64	315.19	314.55	314.96	315.94	313.2	314.67	313.21	315.46	315.62	315.37	315.83	314.83	315.23	313.48	314.48	314.71	314.4	314.42
318.18	317.56	318.34	317.79	318.61	319.77	317.67	318.38	318.05	317.11	318.95	317.74	318.97	317.86	318.67	316.47	318.59	316.53	317.61	318.35	318.08	317.77	318.21	317.61	319.28	316.8	319.24	320.5	318.53	317.42	316.51	318.06	317.88	316.81	318.79	317.91	318.02	320.44	319.95	316.09	316.99	317.82	319.2	317.37	320.63	319.15	316.22	319.56	317.47	318.23
304.2	303.71	306.25	305.05	305.76	307.76	304.49	304.78	304.96	305.54	306.33	306.14	305.43	304.86	304.54	306.6	306.27	305.69	305.99	306.16	304.6	304.65	304.99	305.74	305.98	305.77	303.41	304.72	304.84	304.99	306.4	306.4	305.75	305.2	305.48	304.19	306.12	306.05	305.26	304.65	303.82	304.89	305.79	304.16	302.64	306.12	305.94	304.7	306	305.98
300.57	299.77	298.91	300.85	300.61	299.42	300.95	300.28	299	299.69	298.39	300.75	299.91	299.51	300.54	302	298.63	301.27	299.29	299.55	301.71	300.6	301.01	300.7	300.15	300.83	301.38	300.41	298.59	299.66	300.17	299.43	301.01	300.08	297.49	300.25	298.58	300.52	299.84	298.53	299.11	301.03	299.09	298.79	300.47	301.23	302.84	300.91	298.8	299.8
298.69	296.63	298.53	298.09	296.51	298.62	295.78	297.7	297.21	295.42	297.74	296.27	298.49	297.32	296.84	295.79	296.65	298.25	296.74	297.91	296.07	297.23	296.17	298.23	297.56	295.46	298.51	296.59	296.69	296.94	295.49	297.33	297.55	297.61	296.41	297.71	296.92	295.97	298.02	295.85	297.67	296.28	298.03	297.87	298.86	297.03	295.35	297.35	297.3	297.15
314.35	315.44	316.23	315.05	317.03	316.6	314.89	313.36	314.73	316.17	313.13	314.53	315.87	315.01	313.58	313.81	314.31	315.15	314.55	315.55	313.78	314.59	314.16	314.31	315.13	314.4	314.82	313.78	315.47	313.61	314.59	314.74	315.08	315.42	314.69	313.28	315.7	314.73	314.04	315.31	314.88	314.88	314.39	313.56	316.58	313.55	313.41	315.45	314.91	315.14
314.2	316.67	317.87	317.32	316.88	318.17	316.95	316.12	317.3	315.68	316.26	317.4	317.98	317.41	316.65	316.26	317.9	317.52	317.41	317.1	318.9	318.81	316.28	315.57	317.89	318.14	318.5	316.31	317.76	316.35	317.06	316.45	315.77	319.07	314.54	316.69	315.76	317.73	316.22	317.09	316.6	317.02	317.26	317.69	317.49	316.45	317.13	316.4	317.03	317.31
319.63	320.44	319.6	320.23	318.83	319.31	320.1	320.98	319.25	319.58	319.95	317.79	318.76	319.7	320.04	319.95	319.97	318.96	318.66	319.45	319.03	320.15	320.46	318.33	321.07	317.93	318.79	319.71	318.65	319.95	318.68	317.55	319.97	318.83	319.46	318.61	318.51	317.25	318.86	320.5	318.28	318.32	316.61	319.82	318.21	317.63	319.63	319.13	317.95	318.53
302.64	304.87	304.36	304.15	302.3	303.59	303.78	300.85	303.33	304.91	302.81	302.87	302.38	302.85	303.62	302.26	302.46	303.25	302.99	302.78	302	303.58	302.44	302.4	304	302.68	303.82	303.63	301.86	301.89	304.77	302.83	302.67	302.64	302.42	302.25	303.24	303.66	300.79	301.54	302.13	302.43	303.07	304.39	304.01	303.8	301.68	302.61	304.01	304.11
310.48	309.79	309.69	310.33	310.22	309.2	311.66	307.53	310.52	310.07	309.21	309.59	310.93	310.45	309.62	310.16	308.2	309.64	311.26	308.02	309.69	310.25	309.86	310.55	310.69	309.07	310.3	310.53	309.64	309.93	308.28	309.3	309.35	309	309.89	309.61	309.55	307.5	309.09	310.22	309.82	308.86	309.77	309.73	307.41	308.99	310.59	310.62	308.83	311.11
316.32	315.17	316.39	316.18	315.13	315.36	314.59	315.23	313.62	315.05	315.34	314.25	314.8	314.37	315.44	313.89	315.7	314.27	313.99	315.43	315.56	315.4	314.69	315.13	314.6	313.21	315.54	315.28	312.86	313.3	316.65	314.89	316.31	315.43	314.46	313.1	314.85	314.32	316.53	314.69	315.66	315.44	315.87	314.9	313.76	314.92	314.69	316.14	314.71	314.67
302.9	301.75	304.44	303.3	301.24	301.71	300.97	303.17	303.83	301.3	304.41	303.22	303.16	302.51	302.04	302.67	303.06	303.33	303.74	300.48	300.88	301.47	302.54	303.2	302.32	303.2	302.83	303.7	301.71	302.69	303.42	304.06	302.66	304.31	303.07	302.74	302.53	301.7	302.79	304.13	302.72	300.67	303.25	302.23	303.94	303.02	302.51	301.94	303.02	304.38
294.06	294.45	294.48	295.18	296.36	293.61	294.14	295.43	295.48	295.32	295.33	295.82	295.03	294.17	296.76	294.74	294.1	292.16	294.78	293.63	293.98	296.46	295.31	295.53	296.59	294.84	295.81	294.11	296.43	295.3	294.29	294.53	294.86	294.54	295.21	295.1	294.95	296.52	293.84	294.99	295.13	296.24	294.76	295.24	294.58	295.36	295.82	293.59	294.03	295.33
308.01	306.97	306.73	305.91	307.98	305.66	306.89	305.73	305.26	305.89	306.84	306.81	308.12	305.71	307.74	305.67	307.1	306.38	306.98	307.72	307.39	306.34	306.54	305.8	304.94	307.03	307	306.74	306.95	305.72	306.99	306.77	307.04	306.45	307.05	307.45	305.89	305.92	304.3	305.93	306.31	307.06	306.1	306.31	306.05	305.48	307.8	307.49	306.45	305.86
304.32	304.13	303.77	304.51	304.9	303.51	304.26	302.88	303.94	302.05	304.56	304.39	303.94	302.58	304.22	300.41	304.12	302.79	304.92	303.75	304.27	302.91	303.99	304.25	303.4	304.05	305.14	304.13	304.67	303.87	302.9	303	302.48	304.66	303.55	303.33	304.56	302.7	303.98	302.71	303.54	305.39	305.52	304.1	302.94	305.19	303.96	304.42	302.95	303.29
297.12	295.47	293.65	295.26	296.47	296.11	294.66	294.57	295.24	295.53	295.57	293.18	294.48	294.96	296.73	294.63	294.25	295.71	297.49	295.12	296.15	294.75	293.34	292.59	295.66	293.68	296.14	296.81	295.23	295.4	294.64	295.22	294.85	294.9	294.95	294.6	296	295.34	295.2	295.14	296.39	295.35	296.57	295.16	295	294.93	294.39	294.33	294.17	295.31
330.14	327.26	328.61	328.08	329.95	328.24	329.13	328.28	327.76	328.13	328.41	328.52	328.81	327.04	329.8	330.14	326.92	330.3	329.68	327.61	329.3	329.43	329.11	327.49	329.61	329.6	329.56	329.64	328.93	329.67	327.71	326.63	328.22	327.73	328.05	330.2	326.49	330.1	329.41	329.6	328.08	328.26	329.45	328.82	328.95	328.74	328.24	327.67	327.17	328.85
294.43	294.12	293.23	293.37	294.4	295.86	293.98	292.55	294	294.2	293.99	292.77	292.16	293.32	295.1	294.79	296.05	294.33	294.69	293.84	294.85	293.13	294.56	292.43	293.85	296.13	294.07	293.99	294.3	293.44	294.42	293.35	293.15	293.79	295.25	293.92	294.79	294.55	294.06	294.78	291.45	293.34	296.02	294.12	293.28	294.43	294.69	293.5	295.41	293.74
304.75	304.16	304.59	303.7	302.84	304.87	304.12	303.23	301.86	304.29	304.73	303.57	302.84	304.07	304.7	303.16	302.83	303.71	305.62	303.49	304.39	300.67	304.85	303.26	304.47	304.07	304.2	304.91	301.88	304.74	304.2	302.68	302.97	304.39	304.8	303.13	305.34	304.8	305.19	303.18	302.75	304	303.17	304.62	304.04	303.26	303.27	304.33	304.11	302.7
312.55	313.84	312.05	312.54	314.11	313.94	312.72	311.58	312.15	314.14	313.61	311.84	312.39	313.59	311.76	311.67	311.02	313.04	313.13	313.99	311.91	312.8	313.03	314.46	313.69	312.93	313.12	314.28	314.18	312.26	313.52	313.41	313.51	312.6	312.07	310.87	312.35	312.58	312.16	312.69	312.88	312.65	313.44	312.66	312.33	312.59	312.63	313.63	310.79	313.61
303.18	302.64	303.53	304.88	304.61	301.2	302.6	304.13	304.49	304.43	302.55	305.1	303.88	302.84	302.47	303.51	302.5	303.81	303.61	302.95	303.71	303	302.88	301.72	303.88	303.83	301.98	303.59	303.72	302.75	304.09	302.11	304.31	304.19	304.82	303.46	302.81	302.21	303.17	302.83	303.42	304.17	304.36	303.65	303.97	303.53	302.97	302.79	302.63	302.95
306.16	304.83	305.78	305.55	306.05	307.19	305.4	306.08	306.15	306.15	305.09	307.62	306.25	305.79	305.92	305.08	305.12	306.14	306.24	307.54	306.09	305.94	304.43	307.7	305.56	303.91	306.31	305.86	305.39	306.02	306.96	306.04	306.08	304.79	306.34	305.02	306.94	307.14	306.17	306.24	308.08	306.58	307.31	305.69	306.03	306.39	305.92	307.72	307.14	309.06
315.12	314.94	312.68	313.41	314.42	314.91	314.46	315.14	314.43	315.02	313.67	314.83	315.03	314.35	314.74	314.11	314.33	315.45	315.72	315.09	314.39	314.15	314.17	314.43	313.31	313.03	313.93	315.24	314.7	313.81	314.36	315.97	314.81	315.52	313.48	315.07	316.32	314.14	315.2	315.1	315.49	313.97	315.98	315.14	316.36	316.59	314.26	314.93	314.5	312.9
303.18	302.33	303.7	301.65	303.39	301.7	303.07	301.88	303.26	304.57	301.04	301.51	302.38	303.31	303.9	303.75	304.41	303.42	303	303.32	302.26	303.37	303.17	302	304.16	301.36	303.34	303.4	303	303.1	302.73	303.83	303.44	305.83	301.36	303.74	302.48	301.75	303.57	304.11	305.38	301.59	301.44	303.05	303.22	304.98	303.22	302.24	302.49	302.53
316.18	313.25	316.28	315.77	313.7	317.38	314.22	315.27	313.43	315.06	315.28	315.28	315.52	313.63	317.75	316.11	314.84	313.97	315.39	313.66	313.9	315.14	317.48	313.99	314.29	313.48	314.56	313.59	314.14	314.22	315.14	313.76	314.65	314.22	313.78	314.28	314.6	313.28	315.52	312.72	313.73	316.24	314.8	313.83	313.76	314.59	314.56	314.51	314.59	314.59
311.78	312.02	312.06	311.24	311.81	313.48	311.46	313.03	313.5	312.11	312.74	311.64	313.15	312.94	310.49	312.81	311.67	311.27	313.74	312.51	311.44	311.74	312.39	313.54	312.35	311.4	313.04	312.45	313.34	310.96	313.41	312.58	313.58	312.59	312.65	311.22	313.26	310.62	312.12	310.65	311.27	312.23	313.01	311.59	312.69	312.21	312.12	311.92	311.27	312.97
303.68	303.35	304.21	304.37	303.33	303.57	303.9	304	304.01	303.52	304.47	303.85	303.7	304.23	303.14	304.66	303.46	302.8	302.53	302.28	303.1	304.9	301.33	302.91	302.92	303.34	303.71	303.26	303.07	305.01	304.97	303.03	303.81	303.21	304.13	303.21	304.95	304.9	303.03	303.34	303.84	303.75	302.84	303.81	302.36	302.92	302.48	303.17	304.06	303.92
312.6	313.74	311.28	314.47	312.32	313.42	313.82	314.2	312.15	312.61	312.71	312.29	314.23	313.75	313.03	312.43	312.48	311.63	313.39	313.23	314.4	312.97	313.97	310.9	311.86	312.39	313.22	312.83	311.89	313.06	313.1	312.98	314.61	314.53	314.17	312	313.62	313.63	310.74	315.59	315.7	313.85	312.05	311.01	313.37	311.8	313.81	312.86	312.7	313.85
313.7	314.84	314.01	314.12	312.87	313.69	314.63	313.55	314.8	315.6	313.22	313.86	313.21	312.67	313.9	313.03	314.14	311.55	314.14	312.99	315.24	312.97	314.43	314.49	313.29	313.98	313.77	313.73	313.41	312.68	314.71	314.54	312.92	314.8	312.5	313.93	312.57	313.54	313.79	314.92	313.85	312.71	313.9	312.54	312.25	312.52	312.67	313.62	312.08	312.93
303.89	304.54	306.07	304.53	305.46	305.3	305.09	305.94	303.51	305.79	306.59	304.68	303.25	303.96	304.81	306.8	305.18	303.73	305.08	304.89	304.91	303.79	303.83	303.57	304.99	305.04	304.96	304.97	303.82	305.68	303.76	304.56	303.9	305.75	304.78	305.74	305.83	305.75	304.84	304.07	303.09	304.67	305.82	303.76	305.43	303.51	305.48	303.94	304.65	304.62
297.46	295.91	297.83	295.74	295.58	297.03	296.81	297.35	297.65	295.72	297.65	297.48	296.7	295.36	297.64	297.73	296.78	298.21	296.23	296.44	294.9	295.91	297.16	296.63	297.3	296.75	297.01	297.18	297.61	297.51	295.83	295.65	298.5	297.34	298.52	296.06	297.05	296.86	295.99	299.44	297.79	297.73	296.17	296.93	297.62	294.75	296.43	297.1	296.11	295.21
305.68	302.92	301.63	304.69	301.89	303.88	302.49	302.24	302.42	303.66	301.5	302.9	303.86	302.49	304.26	300.99	303.63	304.5	301.66	301.66	301.85	302.46	302.25	303.21	301.14	302.56	301.96	303.11	302.45	303.07	303.04	303.34	303.28	302.58	303.23	304.04	302.43	302.72	300.7	304.04	304.11	303.37	302.27	303.28	302.98	302.9	301.93	303.97	301.46	301.55
296.81	296.68	297.28	298.02	295.01	297.45	297.28	296.24	296.89	296.24	295.35	296.41	296.38	295.76	297.81	296.89	296.87	299.46	297.88	296.22	296.94	296.34	297.35	298.16	299.01	297.76	297.29	297.43	298.23	295.9	296.49	297.73	297.33	296.31	294.92	296.87	296.96	296.18	297.45	296.96	296.67	297.88	296.51	297.95	296.03	297.56	298.65	296.25	296.4	297.48
304.83	306.96	305.89	304.37	305.43	305.85	307.11	305.51	307.66	307.76	306.83	307.05	304.54	307.31	306.2	305.4	305.78	305.83	306.55	306.06	306.46	304.95	306.88	305.32	304.9	306.94	305.35	305.31	306.28	304.55	303.83	305.84	305.31	305.84	308.8	307.73	304.96	305.8	307.66	304.86	307.2	305.63	304.54	307.79	304.79	305.53	306.07	306.48	305.39	306.49
328.56	327.86	328.11	326.95	329.12	329.44	327.51	327.01	327.86	328.4	329.1	326.82	328.4	327.13	328.13	327.85	326.95	329.48	326.92	328.13	329.31	327.44	328.17	328.55	327.76	328.55	328.69	329.76	328.8	327.82	326.91	328.82	327.5	328.44	328.93	326.71	328.87	328.97	327.31	327.59	329.21	327.02	328.56	325.82	327.75	328.51	330.18	325.87	329.02	327.45
293.25	294.04	293.75	294.97	294.77	294.55	293.23	292.25	293.74	295.33	294.34	294.89	295.84	296.22	296.16	294.55	294.7	296.34	294.94	295.76	294.39	294.82	295.93	293.65	294.26	293.29	295.48	295.95	295.05	295.41	295.29	294.53	296.45	295.11	295.33	295.11	294.57	296.59	296.48	294.71	294.34	293.55	296.58	295.92	295.78	296.05	294.45	293.31	297.63	295.37
304.96	305.31	303.68	305.1	304.35	303.54	306.16	304.22	303.8	305.67	303.42	304.55	304.76	303.66	304.96	305.28	305.6	305.83	304.38	303.95	304.95	306.75	306	303.81	304.93	304.61	305.21	304.14	304.33	304.41	305.52	304.21	304.03	304.55	306.84	304.06	304.19	303.43	304.6	304.76	303.13	302.26	303.79	303.6	304.23	305.03	304.53	304.36	303.09	304.02
315.7	316.69	316.07	315.54	316.08	314.29	315	314.5	314.75	314.65	314.11	314.49	315.98	314.03	314.29	316.44	314.02	316.04	314.8	314.94	314.82	314.56	313.21	315.68	315.76	315.56	313.6	315.83	315.48	314.01	314.75	315.47	313.26	316.26	314.4	314.58	312.87	315.43	315.83	315.29	314.09	314.67	315.86	315.63	316.02	315.5	315.34	316.54	315.25	314.34
317.18	316.18	314.74	318.21	315.48	314.04	317.99	316.91	316.8	317.17	316.71	316.73	317.05	315.52	316.01	315.45	314.94	316.41	316.68	316.36	317.44	315.12	316.83	317.08	316.42	315.45	317.97	314.95	316.81	315.93	316.08	316.72	316.21	315.71	315.99	316.61	317.66	316.67	317.43	317.49	314.8	317.43	317.01	315.72	314.48	315.88	316.22	317.26	316.79	317.48
304.8	304.01	303.82	303.26	304.93	304.53	304.5	304.29	304.36	303.13	304.95	303.88	304.73	305.98	303.08	305.11	304.34	302.76	304.59	306.89	305.65	304.96	304.35	305.69	304.92	304.34	306.54	303.07	303.71	305.87	304.74	305.91	306.87	303.78	304.71	305.41	304.8	306.58	303.5	304.43	304.33	303.89	302.97	304.88	304.83	304.19	304.12	304.77	304.55	306.01
327.4	328.89	326.75	326.83	326.89	328.5	327.74	329.66	327.79	325.93	327.34	329.19	327.32	328.61	328.15	327.78	327.03	327.23	328.82	327.47	327.16	328.99	327.59	328.13	327.39	327.86	327.45	328.51	326.91	327.63	326.5	328.24	328.71	326.76	329.13	328.41	326.83	327.66	327.07	328.36	328.96	328.19	329.15	328.76	328.79	326.97	327.9	327.74	324.14	326.67
305.55	306.2	305.2	307.17	306.4	306.15	305.35	306.11	305.82	307.52	306.67	307.14	308.27	305.74	305.62	305.25	306.55	306.45	305.32	306.24	306.82	306.66	304.81	305.31	307.14	306.1	306.78	305	306.83	305.15	306.14	306.17	307.49	307.02	304.94	304.92	305.42	307.93	304.78	304.69	305.94	305.1	306.9	304.11	305.8	306.33	306.49	305.8	307.03	305
303.85	304.1	303.08	303.49	303	302.1	303.11	303.09	303.37	301.36	302.67	302.47	303.32	302.72	303.8	302.89	302.86	303.98	302.95	302.24	302.35	303.75	304.06	303.35	303.98	301.85	302.81	302.71	302.99	301.96	301.06	302.44	303.11	302.22	302.4	301.43	303.81	302.28	301.63	301.02	302.77	302.31	302.04	303.04	303.47	303.78	303.78	303.29	303.3	302.38
295.52	294.15	294.73	293.51	295.93	292.08	294.22	292.67	295.12	294.45	294.5	294.68	294.71	292.93	295.01	295.08	293.95	292.4	292.49	295.15	292.84	294.94	295.31	293.45	295.47	296.07	292.8	293.82	293.39	296.43	293.39	294.1	294.94	295.02	295.59	294.09	293.3	294.11	291.42	293.57	294.74	292.42	294.21	293.61	294.31	293.42	293.03	294.06	293.87	293.87
294.44	295.23	294.52	292.9	294.14	293.73	296.44	293.56	292.05	292.09	293.92	293.8	293.35	293.81	293.59	295.84	292.8	293.95	294.6	293.75	294.29	295.78	294.35	292.96	293.41	295.03	294.94	295.29	295.06	295.12	293.18	294.32	294.74	293.55	295.6	294.83	294.37	293.37	294.83	295.59	292.71	293.53	293.32	294.21	294.09	294.23	295.57	293.64	296.01	292.8
297.55	296.73	298.03	296.59	298.16	296.09	296.15	296.55	296.29	296.45	296.47	297.07	294.68	296.31	296.69	298.05	295.7	295.89	297.21	296.88	295.6	297.24	297.7	297.39	297.31	297.21	298.09	297.35	297.83	295.62	296.2	295.07	296.86	294.92	295.8	298.33	299.1	295.86	297.39	296.02	296.87	295.92	296.25	297.65	297.73	296	297.99	294.6	296.3	298.17
326.54	328	326.91	328.58	326.51	327.61	329.53	325.73	328.65	325.99	327.67	328.88	326.82	327.32	328.15	327.15	328.77	328.73	328.47	330.34	328.12	328.31	327.59	328.1	327.53	328.61	325.37	327.07	328.11	328.17	329.16	327.71	327.21	328.17	325.87	328.68	328.33	326.8	327.97	327.92	327.69	327.29	329.05	326.86	327.68	328.97	328.69	327.31	328.62	327.93
298.28	297.75	302.27	298.94	299.96	300.01	299.33	300.39	300.36	300.95	300.77	300.67	301.78	301.56	299.77	300.5	298.64	298.72	301.23	299.83	300.28	300.18	301.27	299.53	299.38	300.99	300.06	298.28	298.75	301.8	299.72	298.5	302.08	299	300.84	300.94	299.91	298.75	300.58	299.23	300.46	298.53	299.88	300.25	301.42	299.47	299.16	298.44	301.59	299.57
297.83	298.18	297.05	297.31	296.84	296.35	296.18	295.63	297.53	297.16	297.21	296.85	299.02	298.38	295.8	299.03	297.49	297.36	297.18	297.2	295.92	296.4	297.09	297.37	296.14	295.09	294.29	295.41	294.79	296.78	297.05	294.99	296.85	294.83	296.86	297.93	299.38	298.32	298.12	297.99	296.06	296.09	294.65	297.75	296.55	295.88	296.9	295.15	296.34	295.79
304.81	302.3	302.76	301.65	303.24	302.69	303.73	302.68	304.6	304.84	303.97	303.91	304.86	301.89	305.29	302.87	301.54	304.65	303.9	303.14	302.91	303.69	305.21	305.68	301.68	302.64	304.46	304.15	303.72	303.92	303.96	302.88	304.1	302.1	303.3	303.89	302.54	304.75	303.99	303.99	304.94	304.15	302.87	304.45	302.38	303.34	303.66	303.82	301.99	302.61
305.2	306.04	306.82	305.56	304.68	305.28	307.22	306.45	305.9	304.12	304.91	305.03	305.75	304.74	305.33	308.04	305.28	307.14	305.37	306.18	306.41	304.44	305.65	306.34	304.46	304.22	304.02	305.49	306.06	305.1	303.53	306.02	305.54	306.09	305.17	303.82	305.86	305.07	304.28	305.87	303.97	305.42	306.11	305.29	304.79	305.11	306.18	305.34	307.82	306.24
305.46	304.19	305.93	305.65	304.1	305.04	305.48	304.69	304.73	305.13	306.49	304.08	304.12	305.76	305.69	305.86	307.4	305	304.88	306.42	306.17	305.76	306.18	305.91	304.25	304.31	304.25	303.87	305.14	305.4	303.02	305.86	307.77	304.89	305.92	305.18	305.61	304.13	305.03	303.67	306.61	305.12	305.3	305.38	306.06	305.39	306.89	304.7	307.05	305.74
303.19	303.51	303	303.12	302.92	302.06	302.89	304.28	302.83	302.72	305.1	304.92	303.92	303.35	303.43	302.04	303.58	304.98	302.43	302.97	304.01	303.63	302.42	303.25	301.94	304.12	303.53	303.61	303.31	303.98	302.85	303.49	302.39	302.8	304.32	303.54	304.48	303.51	304.9	301.3	303.26	305.12	301.84	302.77	301.82	303.84	304.4	303.13	304.6	302.12
302.92	303.35	305.69	303.09	302.18	303.86	305.24	303.58	302.16	303.41	303.32	303.99	304.23	303.23	303.54	303.31	301.76	305.91	303.35	303.17	302.47	302.27	303.56	305.07	301.6	304.13	301.6	304.44	303.65	303.47	303.59	303.13	303.8	305.17	304.07	302.48	305.05	304.73	303.67	303.34	303.29	304.84	305.4	304.13	304.03	303.94	302.11	302.87	303.65	303.68
300.82	300.92	301.96	301.3	299.92	300.42	302.24	301.29	300.64	302.31	300.73	301.33	302.43	301.03	301.35	301.71	302.15	302.06	300.99	300.63	302.84	301.62	300.28	298.95	300.15	301.37	301.9	300.62	298.96	300.75	300.56	302.05	301.5	302.13	299.5	300.97	301.08	301.38	300.87	300.28	301.73	301.51	300.16	301.03	301.32	301.9	300.84	301.18	299.21	300.16
311.4	311.14	312.34	309.01	310.52	311.51	311.87	309.38	308.98	309.69	310.82	311.66	309.67	310.59	310.21	310.99	311.91	312.99	310.09	311.25	310.06	310.51	311.19	309.74	311.41	310.25	309.83	310.98	311.03	309.99	310.13	309.59	308.73	309.82	309.53	310.37	308.75	310.59	309.93	310.41	310.82	311.16	310.1	310.14	310.79	310.64	311.9	311.45	309.77	310.77
302.3	304.12	304.04	305.98	305.29	305.62	304.76	304.41	304.7	305.45	306.09	305.41	303.3	302.71	303.66	304.04	302.1	302.99	305.7	302.86	304.46	305.61	305.93	303.6	303.95	304.92	302.88	303.67	304.47	304.26	303.98	304.07	303.61	304.04	304.42	302.78	304.2	304.13	303.52	301.95	304.6	302.91	304.02	305.24	304.66	305.01	306.27	303.55	302.87	305.04
309.71	310.19	311.26	311.37	309.73	310.65	310.42	309.78	310.6	311.39	311.75	310.22	310.46	308.83	310.84	312.56	310.52	311.21	310.08	308.43	310.39	311.87	311.22	312.14	311.43	311.22	310.5	311.87	311.22	309.61	311.61	312.31	310.58	309.87	310.58	310.93	310.18	311.21	313.42	309	310.86	310.6	311.34	310.21	310.02	309.85	308.63	312.82	310.56	311.23
310.64	311.37	310.06	309.53	310.64	311.26	311.03	308.88	311.61	311.03	312.26	310.19	312.54	309.81	309.48	310.27	309.94	311.27	309.63	310.26	310.03	310	311.89	309.36	310.85	310.96	309.03	310.03	310.83	310.94	309.39	309.5	311.32	310.83	312.13	309.91	310.38	312.26	309.7	311.25	310.96	309.82	310.18	310.91	309.29	312.29	312.04	312.91	312.58	310.3
302.8	302.47	303.68	302.17	303.69	304.82	303.62	303.14	304.22	304.36	302.95	302.13	303.46	303.01	302.67	302.58	302.01	303.74	303.93	304.8	302.43	303.19	304.03	302.28	303.54	303.42	305.37	304.65	303.02	305.29	302.08	302.61	304.37	303.08	303.07	303.08	303.83	302.19	301.63	303.71	302.82	303.22	303.07	303.96	303.54	305	304.52	301.35	302.92	305.6
315.13	316.61	316.54	316.45	316.77	315.93	316.45	317.68	317.7	317.32	316.3	316.17	316.42	318.06	317.04	315.36	315.75	316.12	317.77	315.87	318.07	318.2	319.81	317.57	315.66	317.95	315.71	317.95	317.65	318.03	317.36	318.21	314.64	319.16	314.94	316.95	318.04	317.71	315.7	317.23	317.03	317.28	318.3	318.16	317.85	316.93	317.96	314.74	316.56	316.87
309.47	309.22	309.23	307.95	306.38	308.2	309.81	308.76	309.44	309.34	307.73	307.99	307.38	308.78	306.83	309.48	308.86	309.17	309.43	308.71	307.93	308.95	309.04	309.8	309.51	307.75	307.55	308.59	309.31	308.24	308.21	308.27	308.79	309	310.62	308.14	309.73	309.96	309.41	308.22	310.32	309.27	309.55	308.15	306.75	307.17	306.62	309.83	308.92	310.8
312.95	312.65	312.3	313.39	314.28	312.34	312.66	313.83	313.44	314.72	312.73	311.71	312.81	312.57	313.5	312.15	314.78	314.05	313.41	311.79	313.22	313.21	313.93	312.41	312.44	314.12	314.87	313.39	313.31	314.14	312.42	312.83	314.25	313.38	311.79	314.53	314.08	311.49	311.68	314.09	313.37	312.86	313.93	313.41	311.25	313.4	313.48	311.88	313.74	313.39
305.06	305.22	307.56	304.9	306.05	305.53	308.85	305.2	307.57	306.09	305.44	307.38	307.1	305.02	304.11	306.66	305.6	304.74	306.88	304.55	307.7	306.16	306.17	306.8	305.97	308.23	306.57	307.03	306.54	306.73	305.65	305.93	304.76	305.84	305.59	306.32	304.9	306.05	305.78	305.54	305.62	305.13	305.58	306.4	306.66	306.91	306.29	307.71	305.85	306.25
317.95	317.52	318.21	319.27	317.81	317.59	318.4	319.2	318.86	318.31	316.96	318.47	318.6	319.51	317.59	317.79	319.49	318.23	318.83	317.62	316.38	317.29	319.73	318.95	317.6	318.68	317.38	318	317.75	315.99	317.78	316.36	319.21	316.5	316.99	319.32	317.35	317.2	317.69	316.56	318.72	320.39	316.54	316.73	318.03	317.67	318.86	318.41	319.7	317.68
315.68	314.62	315.34	314.65	315.95	314.41	312.72	315.31	313.64	313.77	313.44	314.29	314.56	315.57	315.07	314.98	315.21	315.12	315.04	315.01	315.31	314.03	314.88	315.31	315.71	314.89	315.56	315.45	314.37	313.82	314.78	314.29	315.12	316.21	314.94	317.9	314.1	314.33	314.14	315.4	315.61	313.12	316.95	313.43	313.76	312.64	314.25	315.52	313.26	315.74
328.8	327.74	327.61	326.76	328.47	329.27	327.95	329.73	327.6	327.3	329.36	328.47	329.97	327.13	328.91	328.63	328.67	327.64	327.62	329.13	326.87	329.02	327.3	328.74	328.79	330.04	328.34	326.48	327.13	327.91	327.93	327.76	326.37	327.27	325.9	329.94	327.09	328.16	326.3	328.28	328.63	329.82	328.08	327.81	326.34	330.23	326.31	326.8	327.98	329.12
327.61	329.78	330.35	328.42	329.15	328.97	328.46	326.4	328.99	328.66	330.63	330.13	328.69	328.48	327.47	327.91	328.23	328.23	327.33	329.86	329.24	328.19	330.38	327.47	328.93	329.03	328.33	328.59	329.75	328.55	328.53	329.16	328.55	327.81	328.04	329.44	328.44	331.34	327.7	327.02	329.61	329.15	329	326.9	329.08	328.41	329.32	327.39	328.82	328.26
318.84	316.58	318.04	318.9	317.59	318.03	315.97	316.79	318.74	317.52	317.09	317.85	319.54	318.43	317.59	317.75	317.74	317.63	315.85	319.07	317.86	318.56	318.28	316.42	317.47	319.32	317.72	318.67	317.98	318.28	319.01	318.54	318.15	318.1	320.1	317.77	315.43	317.45	319.11	319.04	319.76	318.93	320.35	318.52	318.38	318.66	319.17	318.72	317.33	319.28
304.1	304.49	304.51	302.56	304.06	305.22	303.47	304.74	303.32	304.65	307.54	305.23	304.69	304.26	304.17	304.33	304.05	305.95	302.89	305.36	304.67	306.32	304.36	304.36	304.08	304.14	305.46	304.4	304.5	305.87	304.87	305.97	304.12	304.66	302.94	305.46	303.55	303.99	305.61	306.1	303.63	302.62	303.72	303.94	304.43	305.31	302.96	302.42	304.44	304.07
301.92	301.37	300.5	301.07	301.19	300.15	301.6	300.14	300.52	301.46	301.84	299.58	301.57	302.11	301.58	301.02	299.83	302	300.58	302.6	301.41	301.06	299.12	300.56	300.83	300.77	300.04	300.07	299.66	302.97	302.02	300.37	300.33	298.48	302.11	300.75	300.52	301.34	301.51	299.9	300.3	301.22	301.22	302.3	299.92	301.26	302	302.39	300.75	301.44
302.69	304.38	303.34	303.4	303.9	302.24	304.16	303.18	304.11	303.25	304.38	303.19	301.99	303.53	303	302.08	303.93	303.97	302.82	302.37	302.97	302.56	304.2	302.87	304.52	302.8	303.5	303.78	304.14	302.87	303.48	303.23	302.41	302.86	303.52	302.5	302.64	302.6	302.72	302.42	303.95	301.86	302.73	303.68	302.97	304.15	304.37	302.09	303.44	303.29
326.85	327.26	328.02	327.26	326.29	328.87	327.75	326.76	325.99	325.82	327.49	326.05	327.73	327.8	327.59	325.69	327.31	327.07	328.06	328.1	325.34	327.27	326.38	326.66	326.3	327.91	327.2	328.06	326.06	326.55	328.06	326.93	326.49	327.61	327.11	327.45	326.77	329.24	326.52	327.06	327.02	328.44	327.78	326.33	325.93	328.16	327.27	328.09	326.08	326.09
305.75	305.09	306.37	306.91	305.63	305.87	306.68	306.76	306.52	304.36	306.84	305.61	304.95	305.11	305.54	306.97	304.98	305.66	305.63	306.44	305.79	305.98	306.43	306.87	306	306.77	306.42	308.48	305.19	305.93	305.2	303.82	305.61	307.55	306.83	304.57	307.03	307.72	306.09	304.9	305.27	307.65	307.16	306.85	306.68	307.83	304.58	307.62	306.73	303.8
310	311.18	308.91	310.15	311.23	308.94	310.74	310.08	309.86	310.16	310.01	311.3	311.31	309.91	310.05	311.58	310.81	311.37	311.34	310.66	311.31	310.82	310.96	308.54	312.11	310.88	309.77	310.04	310.25	309.55	311.79	312.15	310.26	310.26	310.44	310.4	309.74	309.78	309.41	311.6	311.32	310.97	311.54	313.1	310.48	311.57	311.52	310.37	309.75	312.35
309.85	310.57	309.51	309.8	310.87	308.74	308.85	309.53	310.27	310.31	309.82	308.22	311.15	309.68	311.97	309.26	308.82	309.74	309.14	310.47	307.46	309.08	310.33	308.89	309.47	309.16	308.32	309.23	308.67	311.62	309.92	310.53	308.77	309.78	310.15	308.95	308.22	309.42	310	308.5	309.16	309.25	310.75	310.27	308.53	308.62	310.47	311.04	309.58	310.91
306.22	304.82	306.95	304.31	304.42	304.27	304.84	303.57	305.78	302.54	303.74	304.45	306.08	304.82	304.35	304.65	306.24	305.41	303.76	305.52	305.05	305.09	302.92	306.36	304.06	304.69	304.68	304.9	303.81	304.07	306.42	306.75	306.47	304.42	304.48	305.4	305.03	304.87	303.47	305.78	303.36	306.29	304.96	305.93	305.69	304.05	304.77	305.53	303.96	305.93
329.88	328.25	328.36	327.22	330.71	326.28	329.72	327.8	328.71	327.7	328.67	329.36	328.32	328.71	327.9	329.22	329.99	328.22	329.33	328.47	328.38	329.47	328.31	327.48	329.89	330	328.37	329.46	329.41	328.29	328.87	329.09	327.99	326.4	328.24	328.52	327.31	327.79	329.93	328.68	328.78	328.13	327.37	329.71	329.93	328.09	330.32	328.76	329.67	328.67
314.87	315.48	315.29	313.56	314.02	314.88	314.71	313.13	315.46	313.48	315.08	313.48	315.48	314.22	314.38	315.03	314.04	315.34	314.45	313.5	314.12	314.35	316.39	315.06	314.97	314.2	313.8	314.71	314.67	313.72	313.12	314.67	316.1	315.34	314.52	313.98	314.49	313.21	315.36	312.07	314.63	314.74	311.57	315.78	315.11	315.49	315.02	315.32	315.14	315.8
300.99	301.56	303.01	302.71	302.14	300.72	300.36	301.35	299.51	301.06	300.81	300.65	302.57	300.24	300	300.38	301.92	301.54	300.97	300.95	301.31	301.24	301.58	300.18	302.05	300.66	300.68	301.97	299.86	302.31	302.66	300.11	300.47	302.56	300.42	301.43	301.69	303.4	300.2	301.35	301.21	300.32	301.06	302.75	303.23	301.99	301.63	300.63	302.46	300.41
302.07	302.7	304.16	303.21	301.53	303.66	302.22	304.1	303.91	303.95	302.35	302.83	305.92	302.52	303.55	304.47	302.01	303.51	303.11	303.45	303.77	301.34	302.73	301.68	302.94	301.41	303.5	303.7	303.43	303.38	303.25	302.73	302.96	302.48	303.07	303.45	302.85	303.27	303.79	301.36	302.26	302.17	302.59	300.15	302.42	302.75	302.93	302.31	303.21	303.56
303.49	304.63	302.96	304.94	302.47	304.33	304.05	301.95	302.41	302.51	303.4	302.63	304.37	304.55	303	303.7	303.91	301.93	304.68	304.03	303.48	305.49	302.82	303.47	303.3	302.29	304.16	305.06	303.25	304.61	302.38	304.13	303.64	304.99	302.96	304.91	304.49	302.96	303.77	302.97	302.18	305.08	303.53	302.5	302.38	301.59	302.66	303.45	303.83	303.77
293.64	294.18	295.01	294.37	292.28	294.4	293.08	293.84	293.18	294.19	294.28	292.72	294.69	294.07	293.11	293.3	294.96	295.77	294.16	293.81	294.59	293.03	294.74	293.58	295.42	294.36	293.1	292.38	294.12	294.16	294.97	293.06	295.16	294.31	293.14	293.5	291.13	293.2	293.43	293.27	292.84	292.99	295.53	294.9	294.26	295.89	292.92	295.25	293.63	294.83
303.08	299.4	300.32	303.45	300.51	302.06	299.8	302.16	302.41	301.17	301.27	302.51	299.4	303.11	300.71	301.97	299.56	299.77	300.34	301.07	300.77	300.92	300.19	302.51	301.28	302.05	301.2	300.56	298.77	300.43	299.94	301.28	303.02	301.01	300.62	301.79	302.77	300.44	299.96	301.17	300.31	300.53	301.59	299.45	301.49	301.74	299.83	300.73	299.89	300.55
306.58	305.27	305.75	305.47	304.61	304.48	304.27	305.15	306.67	303.55	306.96	305.75	305.81	305.21	304.3	305.61	305.63	305.37	304.48	304.34	305.89	305.7	305.25	305.68	303.82	305.69	304.84	305.41	306.22	305.12	305.38	304.78	306.44	305.89	305.08	306.07	304.95	305.91	304.43	304.61	305.01	305.39	304.83	304.94	306.5	305.21	307.34	305.21	306.6	305.04
294.18	296.06	295.2	294.12	295.63	293.39	294.79	294.43	295.74	296.05	295.7	294.55	294.72	296.92	295.24	292.94	293.79	295.12	296.18	296.29	294.7	296.32	294.45	294.82	293.24	294.13	293.34	297.09	296.02	295.16	295.73	297.56	296.6	295.44	295.39	294.44	295.54	294.75	296.08	293.16	295.46	297.02	294.02	295.46	294.51	295.88	296.03	293.52	295.19	294.42
303.21	302.97	303.7	305.29	303.55	303.53	303.15	301.02	303.38	303.75	302.75	301.99	303.24	304.8	302.83	304.75	303.38	301.89	303.1	304.2	302.61	303.68	304.65	304.24	303.79	303.92	302.93	302.46	303.67	303.66	303.67	302.13	304.58	304.01	303.01	303.26	303.36	302.11	305.81	302.58	301.49	300.38	301.98	302.41	303.15	304.32	303.31	304.12	303.09	303.84
297.04	296.45	298.23	296.87	298.47	298.24	297.82	297.17	296.44	295.76	296.69	297.77	297.31	297.61	296.11	296.37	297.46	296.55	297.45	298.96	297.86	296.7	296.11	296.06	296.74	295.15	297.03	296.57	296.67	296.66	296.14	296.4	295.34	297.1	297.01	296.81	294.97	297.37	296.43	294.87	296.62	297.71	297.92	294.81	298.12	296.91	296.93	296.15	297.23	295.9
304.59	303.06	303.48	304.39	305.04	305.03	305.68	304.45	303.94	304.41	304.76	305.98	303.35	301.54	304.55	305.31	304.72	304.1	303.77	304.33	304.07	305.19	304.05	303.49	304.58	305.5	304.13	304.38	304.72	305.07	305.4	303.85	303.25	304.65	303.78	304.49	303.56	305.85	304.74	303.7	303.79	305.31	305.56	305.64	302.16	303.39	304.44	305.26	303.19	304.51
310.15	311.3	310.63	308.58	311.06	311.57	311.99	309.34	310.76	310.45	311.02	310.75	310.82	311.27	310.72	309.67	309.24	310.63	312.1	312.25	310.5	309.82	311.27	310.26	312.04	312.07	310.48	309.8	311.17	311.15	308.2	308.89	309.75	311.14	313.31	311.38	310.42	310.17	311.25	310.39	312.26	310.46	310.46	310.44	310.03	311.08	311.37	310.22	312.52	312.13
294.33	292.4	293.17	293.45	294.62	294.18	294.44	294.34	293.52	293.81	294.26	294.08	293.56	292.68	292.95	294.54	292.92	293.78	293.89	291.71	294.87	293.13	295.82	293.91	293.5	293.73	295.07	295.82	293.49	293.66	293.75	294	294.4	295.02	293.07	292.67	294.32	293.74	294.12	295.18	293.38	293.29	291.43	292.14	295.62	294.95	295.64	295.77	293.9	292.69
315.45	314.26	314.78	316.23	316.14	315.14	316.08	315.62	315.75	314.37	313.87	316.19	314.52	315.44	316.1	315.92	313.37	314.25	316.33	312.94	315.02	314.49	315.11	315.52	315.68	314.37	315.83	316	313.8	313.82	315.62	313.87	313.6	312.61	317.34	313.55	313.49	313.44	313.64	313.3	313.48	316.3	317.28	316.03	315.11	314.22	315.66	315.1	315.76	315.13
313.41	314.88	313.33	313.83	312.99	313.92	314.68	313.7	312.38	314.42	312.84	313.01	315.13	314.74	311.5	314.03	313.96	314.26	314.65	312.22	313.48	311.31	313.25	312.97	312.61	315.3	313.26	314.79	312.3	312.73	313.72	313.17	312.26	312.7	313.63	312.31	315.13	313.07	314.62	312.3	314.03	315.03	313.44	313.8	314.67	314.08	314.09	312.12	315.16	315.6
300.25	302.38	303.4	303.07	302.31	303.56	300.43	300.71	303.37	302.58	301.33	303.99	300.94	301.84	303.06	303.3	302.62	302.61	303.44	302.02	301.6	303.03	302.98	303.96	305.02	302.68	301.88	302.17	300.51	301.88	301.2	303.28	302.94	303.17	301.62	303.6	302.43	301.96	300.92	303.25	300.13	304.1	302.31	303.29	302	303.06	301.46	301.43	301.5	302.38
313	314.17	312.13	311.5	313.3	312.34	312.66	314.56	311.3	313.86	312.59	312.48	313.59	311.99	312.17	313.97	312.59	312.15	312.3	313.04	312.99	312.36	313.12	311.38	312.22	312.38	312.2	312.94	312.55	313.95	313.16	311.62	312.77	313.78	314.16	312.2	311.49	311.54	310.75	312	313.59	311.69	311.28	312.88	313.53	312.86	313.4	312.79	313.26	311.28
304.38	302.44	303.27	303.33	304.38	302.87	305.68	304.9	303.56	305.36	303.63	303.3	302.15	302.87	303.74	303.39	302.22	302.52	303.58	304.76	302.26	302.23	302.77	302.31	303.78	302.76	303.07	304.49	302.78	303.06	301.93	304.35	303.36	301.06	302.26	303.31	303.1	303.17	304.1	305.09	302.76	304.4	302.29	303.52	303.93	304.4	301.2	304.7	303.17	304.12
303.9	305.05	305.57	304.72	305.38	306.72	307.16	305.31	304.87	305.33	307.97	305.01	304.55	305.58	305.2	304.08	306.37	305.3	304.63	304.53	305.22	305.57	305.44	307.54	304.64	304.26	306.69	304.46	306.23	305.88	306.95	305.86	305.15	304.73	306.42	304.58	305.48	307.12	304.53	305.51	306.24	305.51	305.89	304.69	306.08	305.42	305.17	305.56	304.81	305.33
315.07	315.01	315.06	313.45	313.57	313.79	315.17	314.94	315.71	315.2	314.45	315.08	315.35	314.03	314.13	316.59	314.06	316.23	315.07	314.87	314.33	314.33	315.2	316.08	315.45	314.97	314.4	316.29	315.38	315.06	316.31	313.24	314.19	315.15	315.69	315.21	314.64	315.42	315.07	314.6	314	314.62	313.53	312.24	313.9	314.6	314.65	315.37	313.5	315.46
298.29	298.26	294.95	296.1	295.1	297.48	297.42	297.74	298.07	296.76	295.38	295.07	296.13	298.31	294.81	296.51	297.5	294.83	297.87	294.3	296.75	298.3	298.15	298.11	297.96	296.44	296.58	295.88	296.3	297.11	296.82	297.34	297.43	296.15	296.51	299.28	298.16	298.07	296.91	295.45	296.21	296.97	298.42	295.62	298.14	296.81	295.17	295.46	298.84	296.49
293.02	296.01	293.83	292.34	292.68	293.02	293.44	293.64	295.67	294.78	294.28	293.63	294.81	292.95	293.89	293.36	292.14	293.99	294.31	293.64	294.09	294.57	296.09	294.01	294.78	292.69	294.73	292.5	292.42	293.55	294.41	294.11	294.06	293.83	293.09	294.34	293.4	293.75	294.71	294.46	291.67	294.06	294.27	295.24	293.46	293.11	293.91	293.73	294.74	293.61
311.71	312.18	311.03	313.17	312.25	311.43	314.1	312.44	311.17	314.14	313.38	312.39	314.17	312.53	312.26	312.79	311.93	313.26	311.23	310.86	310.63	312.45	312.44	312.65	313.26	311.07	312.29	311.58	313.2	311.92	312.5	311.15	311.48	311.12	313.01	310.76	310.81	311.61	311.97	314.04	313.04	311.72	312.11	312.02	312.19	311.88	310.95	310.59	312.71	312.58
312.83	313.19	313.41	314.57	314.7	314.25	315.49	314.27	312.77	314.05	312.77	313.4	314.95	313.03	313.31	314.86	313.58	313.25	313.86	315.09	313.62	314.3	314.93	314.83	312.32	315.4	315.26	315.95	314.54	315.23	313.11	314.03	314.3	315.06	312.63	313.74	313.91	311.88	313.76	314.15	313.7	313.97	314.03	312.28	315.56	313.69	314	313.16	313.08	314.18
324.07	323.9	325.12	323.97	324.46	323.87	322.82	323.39	324.16	324.37	325.42	325.11	325.52	324.98	324.72	324.07	324.31	323.75	323.71	323.55	323.97	323.29	322.41	325.64	323.96	326.12	324.99	323.97	325.05	322.94	324.6	324.42	325.89	325.77	325.38	324.05	325.98	325.23	322.83	322.84	325.04	323.18	324.22	324.75	323.3	324.43	324.54	324.81	322.79	323.69
302.53	302.32	302.95	301.45	304.98	301.86	303.22	302.43	304.28	303.86	303.9	303.97	302.34	302.46	303.22	304.85	302.9	304.29	304.1	304.36	303.41	303.82	303.34	303.28	304.05	303.92	303.46	303	302.91	301.35	303.24	303.47	302.34	302.52	303.36	303.47	304.63	302.62	303.05	303.8	303.17	302.54	304.97	301.12	302.76	303.16	304.04	303.6	302.59	304.76
302.86	302.26	303.93	303.99	304.26	303.2	302.07	303.68	302.51	305.3	302.54	302.74	303.69	303.64	303.25	302.57	303.37	303.03	302.47	305.08	303.42	304.61	303.35	303.8	304.66	303.48	302.67	302.21	301.35	303.1	303.3	302.63	302.28	303.06	303.51	302.8	302.07	304.57	301.98	302.4	303.03	301.36	301.23	303.38	301.44	303.78	303.58	303.37	301.97	305.14
302.67	303.78	304.25	302.11	302.71	303.53	303.72	303.45	303.27	303.78	302.36	303.12	303.33	305.48	303.32	302.99	303.43	302.51	303.74	302.84	304.33	302.46	305.1	302.17	303.53	302.51	303.97	301.66	302.03	302.1	302.3	303.43	301.84	303.31	302.92	303.53	304.27	302.41	303.85	304.17	305.3	302.67	302.95	302.01	303.55	303.17	303.47	302.5	303.01	304.57
318.27	319.52	320.39	320.29	319.5	318.58	318.66	318.92	318.79	318.73	317.48	320.18	319.23	318.95	318.49	319.23	317.78	318.21	318.7	318.26	317.89	318.29	317.86	317.45	317.83	319.19	318.4	316.73	318.75	318.65	319.53	319.25	319.17	319.39	318.52	319.69	318.34	318	319.56	319.26	319.13	319.21	317.54	319.86	316.88	319.97	319.2	318.71	319.08	317.8
301.96	304.26	302.67	302.53	303.31	302.08	302.61	302.37	302.66	302.12	303.79	300.63	302.83	301.56	301.2	302.26	302.22	302.05	303.43	302.44	301.44	301.58	303.32	304.58	301.29	303.14	302.87	302.78	303.6	302.32	301.98	303.6	303.59	302.23	303.61	303.65	301.77	303.7	301.96	301.12	302.3	301.1	301.96	303.05	301.53	303.55	303.85	301.11	302.09	303.02
299.16	298.6	298.87	300.42	300.63	298.86	300.34	300.17	301.57	300.1	298.84	299.67	299.59	302.66	302.16	299.41	299.66	300.15	301.53	299.76	301	301.49	301.19	301.81	299.69	298.77	300.47	299.12	298.96	299.49	300.88	300.23	300.52	300.92	300.71	300.79	299.52	297.81	298.75	299.67	298.38	300.4	300.01	299.17	300.09	299.5	299	300.45	300.09	299.79
301.6	303.56	301.53	303.49	303.97	302.89	302.63	301.24	302.14	302.93	304.14	305.71	303.6	302.1	302.69	303.35	304.21	302.31	302.65	302.1	301.27	303	304.28	302.66	301.89	302.76	303.53	304.97	304.24	303.11	303.3	302.52	302.67	304.7	303.26	303.97	301.6	301.57	302.5	303.94	303.76	303.39	303.24	304.72	303.6	303.01	301.92	303.55	301.89	303.62
295.89	295.18	294.31	296.65	296.92	295.07	294.81	294.39	293.98	296.17	294.21	294.95	293.85	293.96	295.99	294.49	294.99	294.32	294.94	295.02	292.57	293.82	294.22	295.42	295.77	294.44	295.39	295.69	294.95	295.34	294.29	295.35	295.29	293.49	296.12	295.89	295.16	294.92	295.11	294.88	296.4	294.42	294.72	295.84	295.89	295.11	293.72	294.48	296.13	294.83
302.66	302.71	302.7	303.77	302.89	302.27	303.65	304.37	302.61	303.03	303.5	304.62	303.82	304.26	304.65	303.82	303.79	300.73	303.09	302.64	305	303.74	304.75	302.94	301.44	303.94	304.17	302.8	302.89	305.06	304.1	303.17	305.1	304.42	303.13	303.2	304.06	303.38	302.59	304.56	302.63	303.04	303.98	303.13	303.78	303.01	303.44	303.13	302.79	303.9
302.06	303.1	303.19	302.08	303.89	303.31	303.77	304.92	305.38	303.34	302.8	303.85	303.46	303.24	303.4	301.76	301.67	303.16	303.63	301.22	302.06	302.78	302.48	301.91	302.62	303.12	302.25	302.91	303.24	301.69	303.77	303.33	303.28	303.66	303.33	303.24	301.46	302.65	303.01	302.01	301.38	304.8	302.41	300.9	302.47	301.46	302.66	303.46	302.47	301.22
302.18	301.35	302.12	300.26	300.99	300.55	302.73	300.18	300.21	302.77	301.78	300.17	299.51	302.65	300.54	300.11	298.4	301.36	303	300.47	301.19	301.96	299.34	300.94	300.65	302.45	302.48	301.35	302.11	300.91	301.3	301.26	299.96	301.26	302.2	300.08	300.87	299.99	299.36	300.88	300.68	301.68	302.83	300.53	300.28	300.12	301.63	299.36	298.84	300.57
301.62	300.42	304.34	301.28	303.27	303.5	301.19	302.94	301.69	301.59	301.02	302.1	301.56	303.03	300.45	302.56	303.62	303.6	303.81	303.01	301.02	301.51	300.9	301.14	302.37	302.09	302.85	301.6	304.18	304.82	303.19	303.47	303.12	302.3	302.6	302.16	302.16	303.5	304.44	303.36	302.68	303.81	301.9	303.19	300.97	302.3	301.63	304.61	303.11	301.23
312.89	311.76	315.23	312.9	311.66	314.59	312.99	311.37	311.72	312.68	313.29	312.72	311.92	313.4	313.69	312.3	312.59	314.51	311.74	311.16	313	311.54	312.75	314.84	314.17	311.7	313.5	312.77	312.77	312.99	313.77	313.55	312.32	314.3	311.57	314.45	313.51	313.22	313.63	313.31	312.47	312.61	313.72	313.48	312.17	313.51	312.44	314.93	312.76	312.21
313.98	312.41	313.67	312.6	312.83	314.11	313.83	314.88	314.29	313.05	312.31	311.75	313.27	312.75	315.18	312.82	313.91	313.23	312.82	312.31	312.52	313.57	313.9	313.8	312.92	314.09	313.26	312.72	314.09	314.04	314.32	313.5	313.32	311.78	312.72	313.13	314.5	313.24	312.96	312.78	311.1	311.83	313.59	313.66	315.11	311.85	312.29	313.45	312.05	314.62
311.78	313.15	312.47	312.46	313.38	314.37	314.06	313.52	313.98	311.86	310.15	315.09	312.68	313.03	311.59	313.42	313.53	313.37	313.01	312.16	312.49	313.04	314.49	311.09	311.72	312.74	311.93	312.68	312.89	311.22	312.6	315.26	311.96	314.86	311.95	312.33	314.11	312.16	313.88	313	312.8	312.47	312.4	314.59	313.09	314.84	313.38	311.13	311.34	314.16
304.58	306.07	304.77	305.79	305.81	304.83	306.74	305.18	305.06	304.31	303.89	306.11	303.92	303.51	304.64	305.25	303.84	305.27	306.01	303.33	303.62	305.44	305.33	304.96	304.88	306.54	302.66	306.19	306.39	304.44	305.19	304.34	306.24	306.2	304.93	306.64	304.59	306.1	305.71	304.27	305.15	305.39	304.56	304.84	303.97	305.28	304.82	305.48	304.61	303.78
308.59	311.63	308.35	308.06	308.49	308.77	310.45	309.22	309.16	308.73	308.33	309.3	309.76	309.27	308.18	308.68	308.31	309.47	307.41	308.63	308.47	308.74	308.93	310.2	308.82	309.09	309.33	308.93	307.52	310.23	308.91	307.77	309.85	308.29	309.59	311.27	307.52	309.28	308.77	309.15	309.2	306.9	310.1	310	310.64	308	309.37	311.52	306.11	307.14
325.79	323.89	324.36	326.16	324.78	324.63	325.08	324.6	325.28	327.21	326.05	327.79	324.75	324.87	326.62	325.74	326.43	323.81	325.37	325.07	325.28	325.61	324.95	325.31	324.66	327	325.29	323.53	326.45	324.24	324.37	324.81	325.35	325.99	327.17	326.56	325.02	325.03	324.02	323.75	324.01	325.57	326.66	324.59	327.14	325.98	326.24	324.37	325.56	325.62
300.93	302.31	300.29	302.37	302.31	300.26	302.23	301.1	301.62	301.87	300.1	302.4	301.71	300.21	302.19	301.17	300.54	300.93	300.76	299.82	299.88	301.22	301.28	301.72	299.53	301.14	300.61	300.88	302.07	300.78	300.23	300.54	298.92	300.37	299.98	300.14	300.15	300.7	302.54	302	300.75	302.6	299.88	301.18	301.35	300.33	300.14	301.83	300.67	299.84
296.12	298.34	295.52	297.4	295.88	296.82	297.94	296.04	295.76	296.04	298.21	296.54	296.79	297.82	298.67	296.53	296.87	296.8	296.28	296.1	295.74	297.47	297.33	297.39	296.23	295.89	297.78	299.63	296.36	298.23	297.41	298.69	295.52	298.7	297.39	296.86	297.29	298.14	294.52	297.41	296.86	298.69	297.03	299.01	296.14	296.32	296.25	295.25	296.5	297.79
299.98	300.99	299.81	300.52	300.62	300.27	299.8	299.7	298.89	300.82	299.42	301.16	298.88	301.48	300.35	301.7	301.05	299.83	300.49	301.29	299.41	299.2	301.9	299.8	298.72	299.08	299.58	300.25	299.91	299.44	300.13	300.76	301.02	298.06	298.29	300.31	299.85	300.18	297.68	299.25	299.1	301.15	299.22	300.88	298.97	297.9	299.55	301.88	301.22	301.52
315.61	312.88	313.7	313.34	312.43	313.78	311.82	311.44	312.49	311.68	313.75	312.12	311.56	311.81	314.62	312.2	312.78	313.34	312.63	313.41	313.12	314.18	312.16	314.79	312.27	311.86	311.18	314.31	311.77	313.98	313.04	312.91	314.41	311.77	312.95	314.14	313.2	312.39	312.18	312.58	313.94	311.93	313.07	311.95	313.29	311.89	313.02	311.9	312.29	312.51
303.53	301.01	302.48	303.3	301.14	304.3	302.63	303.88	303.66	302.47	303.19	303.67	302.62	303.16	301.85	300.66	301.06	301.64	303.82	304.84	302.39	302.73	303.07	304.44	301.77	304.37	301.38	304.42	302.98	302.98	302.57	303.49	303.07	302.44	302.81	303.21	301.87	303.69	303.3	304.41	302.19	304.74	302.57	303.92	300.95	302.17	302.36	302.99	301.82	304.24
294.84	294.52	295.1	295.19	296.02	294.95	296.05	295.69	294.58	293.82	295.62	295.85	294.44	294.15	294.97	294.96	295.13	297.05	295.03	294.84	295.88	294.06	295.84	294.81	295.14	294.54	295.55	294.98	295.02	295.45	293.71	295	294.8	294.38	296.18	293.88	296.17	294.61	295.59	294.18	295.41	293.32	296.53	294.16	295.15	296.26	295.27	294.31	295.32	294.14
306.77	306.25	308.22	306.52	306.67	308.32	308.32	306.93	307.05	306.57	306.29	307.38	307.17	307.72	306.14	308.16	308.35	306.82	307.75	306.64	307.02	306.92	307.65	309.33	306.81	308.46	306.24	305.39	308.64	307.68	306.15	308.3	307.49	307.38	307.27	307.28	308.28	306.37	308.99	305.63	308.39	308.93	306.16	306.12	308.43	306.68	308.09	307.6	305.24	306.64
325.6	326.21	324.78	325.71	323.9	324.14	324.66	324.06	327.08	322.56	325.79	325.52	324.36	324.83	325.19	326.56	325.23	326.73	326.4	323.87	325.79	325.77	326.1	324.73	325.47	325.02	326.69	324.08	326.71	327.51	324.35	325.51	326.12	326.63	325.47	327.82	326.45	325.91	328.34	325.38	325.58	325.45	325.72	325.18	325.99	324.89	324.38	324.62	324.37	324.62
304.19	303.24	303.04	303.96	301.89	302.75	305.47	303.25	304.76	304.59	303.83	305	303.16	301.96	303.19	303.69	304.07	303.84	305.14	304.77	304.03	306.36	304.55	305.12	303.77	302.72	303.27	302.64	302.54	303.94	305.38	303.1	302.04	303.17	305.13	304.03	304.67	303.49	303.09	300.8	304.64	304.28	304	303.13	304.13	302.79	303.34	303.6	304.1	303.4
316.21	316.73	315.62	319.14	318.96	317.03	317.65	316.89	315.89	316.52	318.35	317.39	316.95	317.63	318.57	316.18	316.55	318.32	316.18	317.73	317.97	317.56	317.16	317.09	317.86	316.8	316.72	317.18	316.11	317.93	317.69	317.1	317.08	316.29	314.36	318.26	318.29	318.76	317.45	314.93	317.15	315.43	317.86	316.92	318	314.97	316.39	316.68	315	316.63
312.94	312.37	313.28	312.74	312.2	313.59	312.22	312.3	314.21	311.21	311.73	311.16	311.57	311.98	313.43	311.29	312.89	310.47	311.19	311.34	313.17	313.3	311.17	312.38	314.24	311.23	311.93	312.54	314.29	312.33	313.12	314.27	311.76	314.33	312.81	311.16	313.34	313.61	312.93	312.63	312.93	312.11	313.15	313.95	311.91	311.6	315.08	312.11	311.58	312.61
307.57	306.66	307.23	307.42	305.4	306.53	306.61	306.04	305.65	308.16	305.34	306.82	306.54	306.35	306.46	305.95	307.15	306.66	307.28	308.59	305.96	306.68	306.27	304.89	305.84	305.93	306.14	305.15	306.68	308.57	306.63	305.63	305.83	305.36	308.37	307.32	305.66	306.13	305.9	306.38	306.69	305.78	305.63	307.9	305.96	306.27	309.14	308.3	306.49	307.62
305.02	302.83	302.18	303.08	303.87	304.94	303.72	304.79	303.56	302.71	303.24	303.44	303.67	303.61	303.36	302.58	303.45	305.2	304.44	305.17	302.64	303.42	301.38	302.32	304.16	303.63	305.07	301.84	304.59	302.3	303.42	302.69	302.95	303.97	304	304.83	302.47	304.17	304.15	302.7	303.24	303.38	303.56	303.56	303.65	304.16	304.07	303.67	303.05	302.64
302.75	303.64	304.12	303.86	303.91	303.49	303.88	304.23	302.78	305.66	303.93	303.78	303.07	305.05	303.67	303.04	303.86	303.91	303.9	305.46	306.98	303.95	303.27	304.64	304.01	304.75	303.6	303.37	302.62	304.08	303.39	304.47	302.68	304.15	302.78	304.25	303.39	302.82	303.56	303.61	304.54	302.41	304.68	301.78	303.3	301.94	305.83	304.47	305.34	303.77
316.57	316.98	314.76	318.38	318.24	316.44	315.93	315.45	316.69	318.08	317.73	316.53	317.88	317.81	317.99	319.53	317.87	318.48	317.82	316.09	318.54	317.22	317.6	316.82	318.08	317.31	317.39	317.08	316.98	317.67	317.86	318.13	317.91	318.07	316.35	317.06	315.02	316.42	316.57	318.37	317.9	315.38	317.98	318.55	317.86	317.44	316.05	317.16	315.18	318.22
301.2	300.99	300.25	299.57	300.4	299.02	301.53	298.43	301.79	298.68	298.96	300.06	300.41	300.44	301.91	299.81	299.28	300.53	301.88	299.91	300.07	299.35	300.86	301.04	298.42	300.25	300.77	300.42	300.78	300.57	300.85	300.58	300.79	298.55	299.67	299.23	301.65	300.78	298.55	300.04	300.43	300.54	299.21	300.47	298.45	300.42	298.78	300.46	300.29	299.91
316.83	316.96	318.03	318.2	316.73	318.58	319.9	317.61	318.11	319.03	318.87	318.52	320.03	318.29	316.64	317.2	318.91	318.39	317.96	319.39	319.38	318.11	317.99	318.62	319.03	318.93	318.03	319.87	320.55	317.67	319.19	318.86	317.39	319.92	317.95	319.36	318.66	318.98	317.37	317.29	315.59	317.3	317.14	318.56	317.56	317.41	320.74	319	319.41	315.86
305.63	307.1	306.85	306.53	306.25	305.9	305.98	306.66	305.69	306.33	306.36	307.29	304.95	307.89	307.81	307.54	307.21	305.61	305.88	308.14	306.83	308.47	305.31	306.72	306.93	308.38	307.13	306.91	306.28	306.37	308.17	307.32	306.13	305.39	308.05	307.07	307.99	306.47	306.33	306.82	307.49	306.14	305.55	305.89	305.18	306.69	309.73	307.65	307.36	306.23
302.18	303.48	301.47	302.67	302.33	304.6	301.36	301.18	302.57	304.6	303.05	301.84	301.4	301.32	303.17	302.42	301.72	301.16	302.42	302.86	302.54	303.35	303.99	301.67	303.48	303.48	302.99	303.21	301.98	304.24	302.4	302.78	302.53	302.23	303.36	302.85	303.51	300.26	301.37	302.97	302.26	302.44	303.2	303.88	302.35	303.05	303.96	303.29	302.24	303.06
315.7	312.73	311.58	312.88	312.31	312.79	311.36	312.69	312.92	312.08	313.25	313.5	312.5	312.8	313.26	313.02	310.68	313.05	312.95	312.48	312.13	313.35	313.92	312.96	313.61	312.08	314.24	313.91	313.68	313.61	312.95	312.78	313.21	312.86	312.55	312.27	313.47	312.16	314.29	312.56	312.58	314.83	313.79	314.69	311.88	313	315.18	312.81	311.92	313.02
299.18	299.77	300.37	299.98	299.67	299.82	302.18	300.8	298.53	301.02	301.46	298.73	300.81	299.5	299.42	298.36	300.45	300.72	300.55	300.63	299.77	298.7	298.48	300.17	299.46	301.54	299.88	298.12	300.57	300.57	299.98	299.25	297.89	299.61	300.85	300.26	301.47	300.71	301.09	301.22	299.97	300.31	302.14	300.2	299.59	300.23	299.89	298.94	299.72	301.4
304.25	302.77	303.26	305.58	305.07	305	305.06	303.36	304.43	302.87	303.96	304.89	304.38	304.97	304.96	304.64	304.18	305.31	305.53	304.24	304.93	302.89	303.39	305.17	304.09	304.79	306.58	303.43	305.86	305.56	303.9	302.9	303.08	304.96	306.42	304.91	303.37	304.24	304.34	303.28	303.31	304.76	304.3	305.39	305.01	304.65	305.03	302	303.96	304.29
292.74	293.92	294.91	291.87	294.83	294.05	293.61	292.7	294.18	295.53	294.29	293.53	293.85	292.61	294.75	293.2	293.56	294.8	293.86	293.87	293.95	292.47	294.06	293.79	293.57	295.16	293.94	294.1	293.74	294.16	294.31	295.44	295.88	293.45	292.34	294.47	294.15	294.53	295.28	293.05	295.02	296.61	293.64	293.2	294.04	292.16	294.9	292.68	294.27	293.23
314.49	315.14	314.25	313.02	312.5	314.66	313.16	312.27	312.8	313.53	313.86	312.6	311.3	311.35	311.81	314.16	312.95	311.46	312.41	313.85	311.17	313.5	312.85	314.41	314.43	315.35	312.94	314.34	313.88	314.15	314.45	312.35	311.51	312.14	311.82	312.66	312.9	312.71	312.77	313.98	311.53	310.61	313.63	310.34	312.32	312.81	311.07	311.92	313.53	311.2
303.3	302.1	303.23	302.45	303.04	302.97	303.81	301.78	302.59	302.19	302.64	301.38	302.01	302.52	302.29	302.53	302.69	300.98	303.22	302.76	303.64	302.59	304.72	302.82	303.22	301.68	302.96	303.15	303.2	301.83	302.19	303.02	302.37	301.32	303.11	301.48	301.94	301.21	303.12	302.78	302.07	303.19	304.08	301.26	303.3	302.69	301.81	303.95	302.65	303.14
302.7	302.92	302.46	303.21	302.75	303.58	304.04	302.15	301.05	301.72	301.09	300.53	304.15	301.17	304.01	301.18	302.78	301.02	302.45	303.64	302.37	301.12	300.17	303.62	300.92	303.53	303.71	302.17	303.2	302.85	302.69	301.51	301.81	302.42	302.59	303.87	302.11	302.8	300.79	300.45	301.92	303.33	303.25	302.41	301.78	302.24	301.76	303.93	302.92	302.78
302.66	303.52	304.63	305.05	304	304.69	302.92	301.84	304.57	302.71	302.02	303.03	304.37	303.92	304.06	303.78	302.59	304.22	303.9	303.48	302.17	301.86	303.29	304.65	302.41	303.79	302.19	303.57	301.42	302.21	301.58	303.45	302.75	302.84	303.34	303.24	304.08	304.9	302.99	301.47	303.18	303.27	304.16	302.15	302.16	303.31	303.41	303.54	302.53	301.93
310.63	310.55	310.27	311.1	311.05	311.92	310.64	310.7	311.82	310.96	312.07	311.71	311.38	311.42	310.8	310.89	312.63	310.31	309.8	311.04	312.43	311.58	309.52	311.52	311.54	311.21	312.78	310.42	311.5	312.18	311.01	313.41	310.59	310.25	311.3	312.22	311	312.96	311.79	311.39	310.3	309.59	312.22	310.72	310.92	311.73	312.95	311.84	310.3	312.32
297.11	297.96	297.03	296.63	296.99	296.81	297.52	296.71	295.97	296.7	296.22	296.46	295.52	296.51	295.48	297.35	298.14	295.22	295.89	297.15	297.86	297.35	297.33	295.68	296.76	295.94	296.31	296.24	296.68	298.09	296.43	295.95	296.99	294.41	297.59	296.93	296.74	297.17	297.68	295.2	298.75	296.8	297.3	295.67	295.65	294.19	297.78	296.55	296.8	296.9
307.98	308.03	309.3	308.83	311.26	308.35	310.09	308.9	309.23	309.06	310.47	308.01	309.04	307.52	310.92	309.16	310.16	309.91	310.61	308.91	310.02	309.88	311.88	308.86	309.77	309	310.41	309.37	309.79	309.49	308.4	309.03	308.71	310.88	310.03	308.61	310.49	311	310.86	308.28	312.24	308.33	311.47	311.83	309.49	311.13	310.54	309.51	309.5	311.82
303.18	302.89	303.18	303.6	302.49	303.28	302.95	302.58	302.99	303.25	302.11	300.6	301.72	301.82	303.25	302.95	304.3	302.65	302.63	304.9	301.6	301.38	302.6	302.84	301.31	303.24	301.17	303.17	301.53	301.67	301.48	302.76	304.93	303.1	304.61	301.14	303.7	303.6	302.66	301.5	300.86	304.12	303.29	302.3	301.4	302.65	302.8	301.84	302.17	301.45
305.9	304.86	306.39	305.23	307.37	305.83	303.64	305.03	303.66	302.86	304.04	304.55	304.63	304.77	305.93	306.65	306.58	304.02	304.68	305.18	304.43	304.31	304.91	305.97	303.39	304.63	304.56	304.51	303.69	303.98	305.4	304.45	304.71	303.39	304.4	304.62	303.66	305.54	305.15	304.98	304.17	306.07	303.93	306.23	306.2	302.89	304.96	306.03	304.88	305.22
315.09	313.73	312.97	314.27	313.31	313.72	314.65	312.27	312.21	314.41	310.96	313.55	314.27	311.99	314.47	313.95	313.67	311.37	311.52	315.21	313.19	313.47	313.94	313.68	314.28	314.18	311.62	312.02	313.02	313.54	312.75	314.94	313.06	314.85	314.23	313.63	313.27	312.11	314.6	312.51	312.63	311	313.25	313.51	313.37	313.2	314.9	314.66	313.32	313.88
319.47	317.79	318.19	319	318.51	321.51	317.6	318.72	320.54	321.05	318.72	318.29	318.55	319.09	320.54	319.23	320.98	318.85	318.77	319.78	317.6	319.17	318.86	320.91	318.44	318.18	321.07	319.9	319.63	319.23	319.9	320.84	320.02	320.09	318.3	318.77	318.93	320.35	320.72	319.69	318.21	318.64	319.1	318.71	319.34	319.7	318.02	319.77	320.98	319.38
324.7	322.82	322.28	325.59	323.78	324.62	323.99	324.52	323.92	325.45	323.04	324.3	325.48	324.53	323.99	323.89	324.65	324.32	326.81	323.49	324.46	324.93	324.84	324.91	324.85	323.73	323.95	324.96	323.46	326.01	326.85	324.4	324.98	324.57	325.46	325.77	322.52	325.99	325.51	326.47	324.44	323.84	326.13	324.12	325.61	323.8	323.95	324.37	323.61	324.88
306.38	305.64	306.42	305.36	306.11	305.84	305.71	304	304.07	306	305.69	306.11	305.46	305.2	303.95	305.44	305.57	305.76	305.36	305.11	305.19	304.83	304.46	305.76	304.78	305.92	305.55	305.15	306.33	306.07	306.93	306.4	305.74	305.38	306.57	304.39	306.8	305.19	306.53	306.14	304.87	306.83	307.32	304.74	305.75	305.38	305.13	303.85	306.5	305.14
316.61	317.67	317.5	317.42	317.95	317.63	317	316.04	318.26	316.13	317.61	316.34	318.94	317.66	316.83	317.46	318.38	316.62	319.49	318.82	317.29	317.72	318.17	316.22	317.08	317.77	316.2	318.41	318.44	315.33	316.47	318.83	315.65	317.19	318.69	315.95	316.84	318.51	317.42	316.66	317.64	318.12	316.39	316.79	317.1	317.55	316.87	315.69	318.12	317.4
327.77	328.99	328.95	327.6	327.06	328.87	328.27	327.24	327.72	327.49	325.62	326.88	327.85	328.4	327.76	326.6	327.8	327.65	326.78	328.05	329.25	327.57	328.34	330.2	328.8	328.33	326.45	327.39	326.67	326.04	328.44	327.09	327.93	326.06	327.43	327.46	328.63	327.06	325.94	328.43	327.93	327.03	328.4	328.29	328.52	327.04	329.26	328.19	327.73	327.66
314.32	313.88	315.33	314.71	314.79	315.26	313.57	315.35	313.82	313.8	313.17	317.69	313.9	315.18	315.47	314.86	314.96	314.82	314.15	313.36	314.77	314.87	315.5	313.53	315.95	314.27	315.52	315.7	313.95	316.99	314.84	312.95	314.01	316.05	315.21	315.64	314.47	316.2	315.93	313.42	315.1	315.36	313.98	314.08	313.23	315.66	314.72	314.65	314.54	314.8
309.08	308.81	308.15	308.63	309.41	310.47	310.24	307.17	309.71	307.45	308.09	307.29	307.35	307.46	308.32	309.28	308.85	309.08	310.48	308.66	308.82	309.83	309.37	307.58	308.25	308.45	307.91	309.12	308.28	307.87	309.03	311.04	308.84	309.18	309.55	307.87	309.16	307.9	307.88	310.18	309.1	308.54	306.4	308.3	309.12	308.73	310.43	309.3	308.79	309.32
328.04	327.78	327.45	327.54	328.21	326.53	327.63	326.26	327.53	328.3	326.38	327.97	328.39	328.52	328.05	327.42	327.57	326	326.21	327.49	327.01	326.99	326.85	328.31	327.99	327.3	328.14	328.02	328.41	326.98	327.89	328.24	326.12	327.88	328.71	327.43	327.8	327.72	326.99	329.81	328.71	328.11	329.25	327.93	327.42	327.41	327.1	327.23	327.32	327.93
311.99	314.88	311.97	313.1	312.4	312.4	311.82	314.13	312.16	313.2	311.84	314.77	312.4	311.96	313.18	312.05	312.03	312.62	312	315.19	313.21	312.3	312.58	314.05	313.9	312.87	313.5	312.14	313.2	313.6	312.89	314.32	311.81	312.92	313.88	312.47	314.94	314.74	313.03	311.25	313.65	313.09	312.76	313.26	312.91	312.93	312.64	314.03	312.64	313.76
314.75	316.31	316.32	316.22	317.15	316.77	316	317.18	315.2	315.86	318.58	314	316.08	316.32	317.1	316.71	315.61	314.19	315.57	317.01	316.73	316.07	316.73	317.57	315.49	315.66	316.75	317.7	317.71	317.3	316.53	316.3	317.01	317.07	316.15	317.41	317.06	317.46	316.65	317	317.46	314.56	316.27	316.29	317.37	316.3	317.6	316.33	317.33	318.17
293.2	293.81	294.75	293.69	294.58	293.99	293.98	295.24	295.27	295.05	292.37	291.68	293.03	295.18	292.7	293.11	294.34	291.93	292.91	293.67	293.84	294.81	294.07	293.94	293.45	294.59	295.66	293.06	294.18	292.47	293.62	292.77	295.11	294.05	294.91	294.23	295.08	293.85	295	293.9	293.76	292.52	295.61	293.05	294.88	294.58	296	294.12	293.57	294.52
293.98	295.14	295.95	293.5	296.11	296.57	295.1	295.87	294.01	295.77	295.21	294.74	294.82	294.02	296.57	294.53	294.74	293.61	295.74	294.81	294.6	296.77	296.53	295.71	297.24	295.79	296.34	294.81	294.21	293.68	295.19	295.4	294.59	295.35	296.21	296.4	294.13	295.7	295.08	295.01	295.1	294.31	295.21	296.11	295.13	295.65	295.52	294.28	296.15	294.7
308.16	307.64	307.77	309.09	308.04	306.14	308	308.05	308.45	307.33	307.43	308.24	307.86	307.89	305.71	307.39	307.39	307.08	306	307.11	307.84	307.84	307.28	306.64	307.23	305.76	306.64	307.36	306.67	308.31	306.34	307.24	307.3	306.67	306.56	307.62	307.63	307.28	305.35	305.71	307.52	307	305.34	306.44	308.64	307.21	305.52	308.07	308.78	307.04
303.78	304.01	301.89	302.96	304.37	303.01	305.14	302.03	303.1	303.08	303.72	304.69	304.35	304.51	303.36	303.77	302.75	302.09	305.01	304.25	303.98	304.7	301.98	303.71	303.04	303.64	304.54	302	302.54	303.28	302.17	303.54	301.9	304.81	302.28	303.81	302.26	303.42	303.06	303.71	303.63	304.21	305.84	305.21	303.91	304.71	304.85	302.92	303.47	301.75
295.79	295.03	293.56	295.06	294.39	295.16	295.7	294.85	295.41	294.77	293.68	293.48	293.82	295.02	295.66	297.43	294.34	293.58	293.53	294.85	295.52	295.3	294.84	295.55	293.25	295.18	295.76	295.05	293.48	294.95	295.01	296.44	295.02	294.62	295.07	292.74	294.17	294.89	293.51	295	294.27	294.8	294.74	295.23	296.3	296.43	295.19	295.82	294.51	295.1
310.68	309.62	309.24	310.26	312.27	309.28	311.07	310.18	311.17	309.17	311.1	309.38	310.34	311.46	310.82	311.25	309.98	311.89	311.59	309.63	309.61	308.74	309.74	311.29	311.13	309.81	310.14	311.08	310.43	309.46	311.89	311.11	311.35	311.54	311.99	310.27	311.05	309.88	309.08	310.29	310.58	311.96	309.03	310.57	311.35	309.58	309.94	310.97	309.58	310.63
303.37	303.46	303.9	303.29	303.36	303.68	302.74	303.09	302.16	302.89	301.23	302.64	302.17	303.53	301.93	302.11	304.22	303.89	302.1	305.12	302.96	304.31	301.18	303.74	300.62	301.04	304.17	302.37	304.18	300.38	302.44	302.03	305.04	303.81	301.92	303.85	303.8	300.47	302.56	300.91	301.78	300.41	301.51	303.65	301.07	302.13	303.64	302.93	302.62	301.73
311.27	310.62	309.36	312.52	310.78	311.35	310.08	310.91	309.83	309.82	311.47	311.56	312.14	310.85	309.44	311.42	310.71	309.72	310.48	311.21	312.4	312.02	309.1	311.73	310.7	310.86	309.92	311.96	310.63	308.95	309.04	310.23	311.2	310.4	313.72	311.81	309.07	312.98	311.12	310.74	311.09	310.39	311.54	309.13	311.55	311.51	310.46	311.88	310.77	308.95
314.65	312.84	312.92	312.81	314.75	313.48	311.91	312.4	312.47	313.09	312.32	312.86	312.69	312.22	312.93	314.15	313.56	312.17	312.31	312.91	311.36	313.01	311.23	311.88	314.05	312.45	312.42	313.21	311.41	313.92	313.24	313.28	312.85	312.42	315.51	313.1	311.94	314.27	313.4	313.61	314.9	311.42	313.45	313.88	311.28	312.2	314.54	311.59	315.62	311.18
293.7	293.02	293.46	294.41	293.81	294.06	295.81	294.03	292.91	293.37	295.64	295.41	293.23	295.31	293.47	292.93	294.72	293.48	294.36	293.26	295.09	293.61	293.01	294.75	295.14	291.85	294.77	292.33	293.46	294.57	293.07	293.43	293.69	295.79	293.17	292.3	292.9	294.13	293.66	293.37	291.88	295.85	294.33	293.88	293.92	294.67	293.61	294.6	294.76	293.17
295.42	295.93	294.52	296.02	293.93	294.64	294.39	296.27	295.56	296.52	298.57	295.67	296.4	297.26	294.33	295.25	294.51	296	295.11	295.73	293.69	294.47	293.95	296.75	294.81	294.2	294.35	295.28	295.28	295.79	295.24	295.29	294.8	294.98	295.11	295.11	294.39	296.23	295.26	294.27	295.44	295.69	296.18	293.84	296.1	294.77	296.32	295.19	293.54	294.76
304.78	302.02	304.36	303.47	304.32	303.46	305.42	306.02	304.75	304.4	303.29	303.72	304.7	303.87	303.03	304.57	302.41	304.35	303.77	303.7	303.38	304.6	303.45	304.5	301.63	302.95	304.7	304.09	302.59	303	304.17	302.31	303.53	302.13	302.06	302.17	304.35	303.39	303.19	302.41	303.7	302.04	302.91	302.98	303.65	305.51	304.97	302.49	302.48	304.74
313.28	314.02	316.71	314.31	314.76	315.6	314.98	311.47	313.94	314.96	314.65	313.26	314.96	313.29	313.25	314.82	314.8	312.97	314.09	313.61	314.01	314.42	314.64	313.79	313.67	315.91	315.59	312.32	313.96	313.6	313.82	312.52	313.35	316.52	313.65	313.95	313.28	312.16	312.21	315.48	313.98	313.61	315.78	313.96	315.02	314.98	312.96	314.96	315.06	314.88
320.08	318.09	319.72	318.87	318.16	318.47	320.59	318.12	321.25	317.08	320.04	319.61	319.63	319.06	318.52	320.33	318.26	320.64	319.3	319.66	320.47	319.9	318.71	319.88	319.9	321.03	321.42	320.91	319.2	319.45	318.72	318.8	318.52	320.72	319.35	318.9	318.91	318.91	318.01	318.97	318.17	318.39	320.88	316.72	318.87	320.79	319.07	319.35	319.35	318.36
315.18	314.2	314.99	316.08	314.78	317.04	313.65	315.44	312.59	315.88	315.07	314.78	314.67	314.18	314.59	313.54	313.52	315.2	315.51	313.27	316.22	313.13	314.24	314.47	315.01	315.61	313.79	312.68	314.62	315.31	316.43	314.78	314.01	314.84	314.75	316.21	313.79	314.9	314.97	314.4	314.94	316.32	314.82	316.46	314.23	316.43	314.23	315.69	314.65	315.74
315.28	314.96	314.4	315.4	316.59	315.96	317.03	317.51	315.77	314.86	316.76	315.87	316.5	317.09	315.65	315.04	314.54	314.84	313.94	315.76	315.75	316.11	316.28	315.74	313.86	317.3	315.53	315.83	317.03	315.24	316.36	315.15	316.93	314.73	314.25	314.64	315.47	316.41	315.32	316.02	314.85	315.25	316.73	315.42	315.92	316.09	315.79	315.33	315.51	314.31
302.78	302.68	304.1	303.05	301.97	304.7	302.63	303.55	306.28	303.76	303.33	301.9	302.88	303.24	303.15	301.69	305.16	304.13	303.89	303.98	303.72	302.28	304.19	305.29	305.47	302.57	301.67	302.81	303.59	304.69	302.9	303.22	302.99	302.48	303.54	303.35	303.08	303.57	303.18	302.95	304.29	303.6	302.78	303.24	305.38	302.34	304.16	303.26	303.05	303.46
315.58	317.16	317.03	317.99	318.03	315.54	316.64	316.98	316.92	317.55	315.35	318.49	315.24	317.29	316.11	319.76	317.02	315.42	316.54	316.95	316.75	316.17	316.86	316.84	317.22	315.6	317.3	317.34	315.76	316.19	316.48	317.55	316.14	316.88	316.93	316.89	317.99	317.16	316.55	316.68	317.99	316.19	314.27	314.91	317.65	314.85	315.89	316.98	315.81	316.83
303.04	302.31	300.44	301.98	303.48	300.6	302	301.92	299.26	301.2	301.19	300.67	300.06	300.8	301.94	301.4	301.96	301.11	301.45	301.9	301.23	299.76	300.99	300.45	302.03	301.78	300.92	300.58	301.3	300.4	299.78	301.99	300.66	299.16	300.07	300.32	299.79	300.77	300.6	299.89	300.29	300.19	301.97	301.09	300.89	300.15	302.36	301.51	302.61	302.5
305.8	304.68	305.89	303.79	304.28	304.26	302.61	303.94	303.68	304.79	304.99	304.32	303.12	302.69	304.85	303.68	304.69	303.37	301.35	303.17	304.08	304.07	304.8	304.51	302.63	306.38	303.35	304.14	303.99	304.24	302.33	304.16	303.66	304.11	304.64	305.27	305	303.93	306.08	305.47	303.85	303.69	305.94	305.65	304.22	304.25	303.56	305.35	305.43	305.52
304.8	304.85	304.54	304.22	302.65	305.82	305.83	304.89	303.3	306.07	303.53	304.38	305.7	304.54	305.43	302.54	305.14	304.12	303.58	302.26	303.89	304.97	302.32	305.15	304.78	304.49	303.92	305.2	303.38	303.61	305.17	303.18	305.21	305.08	305.08	304.22	304.41	304.09	304.28	303.68	304.7	304.35	303.69	303.53	304.85	303.24	303.73	303.42	303.97	305.06
309.94	309.08	308.84	309.53	308.86	309.75	309.31	309.99	307.75	310.82	308.43	309.12	308.94	311.56	309.73	307.78	310.06	309.65	308.21	309.15	310.12	309.71	310.03	307.78	310.6	311.43	308.46	310.71	309.82	311.2	310.49	309.75	311.62	309.65	308.45	309.23	308.91	309.32	309.61	311.71	309.92	311.29	308.75	309.33	309.48	310.36	309.67	309.44	309.18	309.02
305.33	305.41	304.22	302.8	305.68	305.65	304.83	303.78	306.43	304.87	305.24	306.48	303.46	305.81	305.13	305.52	305.56	304.13	305.68	304.89	304.88	305.68	307.47	305.61	304.43	304.65	305.34	305.59	306.03	307.76	304.72	306.24	304.99	306.34	304.8	305.4	303.86	304.1	304.36	306.54	306.01	305.55	307.1	305.36	306.52	305.74	306.51	303.56	303.87	306.27
308.16	308.84	311.15	308.3	308.01	308.74	308.8	308.75	309.34	310.85	305.98	309.15	309.08	307.99	308.11	308.63	309.8	310.8	306.71	308.12	309.2	307.72	309.44	307.84	307.84	310.4	309.6	309.59	308.46	307.64	308.11	308.69	308.65	309.72	309.55	309.7	310.5	308.89	308.59	309.7	308.23	309.78	309.62	306.75	309.22	310.06	308.35	307.44	308.84	307.03
294.48	295.14	294.89	293.49	296.34	294.35	294.62	294.98	296.74	295.54	294.15	294.79	294.25	295.37	294.18	296.51	294.71	296.13	293.99	294.42	296.44	296	294.25	293.92	296.12	295.81	294.97	295.22	295.11	293.99	292.84	295.26	293.85	295.38	295.15	292.91	294.66	295.02	294.88	293.66	295.17	296.43	295.12	294.97	294.75	297.15	297.34	293.18	296.27	295.59
296.88	297.09	297.3	295.83	297.35	296.83	297.11	296.93	295.42	297.77	296.71	297.51	295.78	294.43	296.69	296.96	295.45	296.85	296.39	297.52	297.14	295.5	296.1	296.14	296.06	295.11	296.59	297.58	296.64	295.85	295.01	297.98	298.21	296.19	297.29	297.41	295.35	296.55	297.06	295.93	296.33	297.47	296.19	296.31	297.18	298.54	297.24	295.82	297.16	295.3
300.71	302.25	303.26	300.83	300.79	300.08	302.46	302.66	302.17	302.83	302.81	302.7	302.82	301.67	303.56	303.12	302.55	303.44	304.15	301.25	301.75	301.36	302.14	303.47	302.03	302.7	300.86	302.22	302.94	301.24	301.97	301.5	302.32	302.57	303.14	299.8	302.65	301.85	300.14	303.12	303.33	302.27	302.01	302.76	300.95	301.66	303.46	301.61	303.19	301.87
326.81	325	326.51	328.21	327.26	327.67	327.07	326.18	327.54	326.31	326.55	327.97	326.05	327.45	327.95	329.83	326.61	328.2	327.16	328.18	327.92	326.72	327.24	326.13	327.47	327.52	327.31	326.56	327.29	326.22	327.34	327.3	328.36	327.38	327.03	327.94	327.38	325.51	328.17	326.22	327.69	327.53	328.74	326.8	326.31	325.05	327.34	325.93	327.95	328.99
306.84	305.35	308.84	309.77	307.64	306.57	308.2	306.08	307.2	306.9	308.29	307.33	306.04	307.04	306.11	305.97	307.73	308.72	306.13	306.57	306.68	307.5	308.29	309.52	306.81	306.47	306.53	307.63	306.7	307.6	308.49	307.56	307.27	307.01	308.05	306.47	306.35	307.57	307.38	303.17	308.06	306.49	307.41	307.79	307.36	309.25	307.27	307.22	304.88	305.86
315.4	314.66	314.43	314.15	313.89	314.05	314.92	316.41	315.29	314.69	314.94	314.05	314.46	315.38	313.7	315.87	315.76	315.14	315.85	314.58	314.26	314.93	314.16	313.88	315.42	316.03	316.07	314.77	315.11	314.68	312.12	315.27	314.22	313.59	315.5	314.54	315.49	314.5	313.55	314.19	314.83	313.62	313.22	314.95	314.98	315.38	313.88	314.82	313.68	316.03
297.18	295.3	295.37	298.53	297.14	294.99	296.54	297.77	297.71	296.13	297.75	297.63	295.17	296.68	297.91	298.14	296.77	297.09	296.72	297.03	296.01	296.87	297.55	296.52	296.51	297.06	295.37	296.25	297.09	295.63	298.46	297.95	297.37	296.55	297.47	297.93	295.86	295.27	299.42	296.04	298.34	298.18	298.53	296.54	297.91	296.23	296.44	295.6	296.7	298.71
297.79	295.51	296.62	297.61	298.77	297.8	297.16	297.54	296.1	295.8	299.39	297.59	296.62	295.39	295.26	295.08	296.49	296.97	298.18	296.87	295.96	297.48	296.72	296.89	298.06	296.09	296.18	298.29	298.13	295.87	296.29	297.36	296.61	297.6	295.13	296.62	295.65	295.91	297.52	296.62	297.82	295.36	297.21	297.43	296.67	297.57	297.13	297.41	298.45	295.84
303.27	304.26	302.93	303.14	303.03	304.92	302.37	304.02	303.64	305.17	304.09	304.24	303.73	305.88	304.24	303.01	305.69	301.59	302.33	304.75	302.98	304.63	303.97	303.02	303	303.61	304.31	303.41	304.32	302.75	303.77	302.81	303.11	304.88	303.96	304.19	303.96	302.57	302.73	302.97	303.09	302.55	304.04	304.41	303.56	303.89	304.53	303.2	304.69	303.28
303.92	303.79	305.59	304.61	304.45	306.97	305.11	306.21	306	303.18	305.43	303.97	304	305.57	304.66	305.24	305.62	304.08	304.67	304.43	304.33	307.15	307.31	305.78	306.03	305.88	305.49	305.61	305.35	305.13	304.72	305.01	305.11	304.91	304.7	303.49	305.28	304.88	304.62	305.73	306.64	306.14	305.68	303.77	304.87	304.92	305.34	304.32	305.9	302.87
307.76	307.19	309.09	308.51	309.27	308.9	310.95	308.67	308.87	307.71	309.54	308.82	308.72	309.15	307.19	310.59	308.73	309.42	308.74	309.3	308.8	309.42	307.78	309.19	308.37	306.91	308.57	307.53	307.64	310.56	307.63	310.54	308.77	308.6	308.66	309.91	306.04	309.13	309.34	309.38	308.99	309.28	308.53	310.51	310.68	310.28	307.37	309.57	310.86	309.02
324.94	323.01	324.09	324.68	324.27	324.99	324.45	324.26	323.06	325.87	322.68	324.83	322.42	323.85	324.34	324.47	324.88	324.42	324.87	324.32	325.5	324.76	324.31	324.12	323.98	325.7	322.78	324.51	324.81	324.21	324.54	323.19	321.11	324.73	325.3	323.46	322.44	323.16	323.67	325.35	325.05	324.46	323.76	325.47	324.28	325.51	323.76	325.76	322.5	324.72
293.3	291.64	293.97	293.91	294.62	293.78	294.79	292.87	294.99	293.3	293.13	293.25	294.81	294.79	292.87	293.91	294.4	294.45	294.21	294.37	294.73	292.84	293.9	294.48	295.56	293.99	296.24	293.61	294.53	293.44	293.66	292.46	294.58	293.77	294.52	293.67	296.52	292.46	293.84	294.2	292.32	295.34	292.85	295.35	294.29	294.88	293.79	293.2	292.19	294.25
303.92	302.64	303.4	304.27	302.91	304.08	304.33	302.69	302.41	303.14	302.68	304.89	304.04	302.48	302.95	303.36	302.07	303.56	304.08	305.61	304.24	305.71	303.36	302.76	304.33	304.28	301.87	303.79	303.66	302.89	302.39	305.26	304.54	302.7	304.07	301.78	303.71	303.31	303.29	303.22	303.33	301.13	303.28	301.82	304.32	303.59	304.95	304.99	301.51	302.47
294.12	294.95	293.93	293.63	295.27	295.02	296.03	296.49	294.84	293.47	297.71	295.31	294.25	293.65	294.81	294.58	293.27	295.69	297.01	297.75	295.16	295.2	294.32	293.18	293.59	294.86	295.7	293.58	296.27	295.64	296.51	294.78	293.91	293.76	296.25	294.06	295.46	294.95	295.49	295.75	295.16	293.43	294.87	296.95	294.65	295.83	295.18	294.03	296.08	294.14
312.03	311.96	313.73	313	312.54	314.45	313.41	312.46	314.16	315.05	313.92	313.62	313.27	313.04	314.05	312.88	313.83	312.82	311.72	313.23	314.74	313.05	311.99	314.09	313.57	311.78	312.43	312.86	313.8	313.13	312.4	310.74	314.67	314.57	312.72	313.18	313.61	314.11	313.38	310.35	310.76	314.05	311.1	313.63	314.14	314.91	312.54	314.3	313.29	312.75
318.83	316.89	317.49	318.19	318.6	317.18	319.07	317.19	318.35	316.97	317.47	318.12	320.81	319.45	318.82	319.12	318.14	316.85	319.95	318.55	319.98	318.79	317.56	320.5	318.71	318.07	317.25	318.73	317.87	319.17	317.75	317.36	318.96	318.98	316.6	317.91	317.31	318.67	316.89	317.7	316.63	317.84	317.21	319.76	318.99	318.15	318.4	319.31	317.78	318.39
315.21	315.53	318.2	318.62	316.41	316.88	315.6	317	316.85	314.95	318.37	317.46	317.42	317.66	317.95	317.38	316.53	316.15	318.03	317.3	317.56	316.48	317.96	316.82	315.83	316.72	316.99	317.52	316.58	318.1	318.95	318.34	317.35	319.36	317.74	318.67	317.9	319.16	317.63	318.11	317.18	316.99	318.13	317.4	317.21	315.43	317.93	319.32	316.62	317.86
313.52	316.92	315.25	315.08	316.01	315.94	315.52	316.29	315.06	317.59	316.26	316.13	313.73	314.27	315.35	314.98	315.9	316.79	316.14	315.99	313.77	315.97	317.17	313.46	318.37	315.98	314.48	315.71	316.86	315.36	317.99	315.82	316.01	315.59	316.22	316.28	315.56	316.79	316.33	315.88	314.78	315.46	316.05	316.42	315.96	316.39	317.2	316.69	313.79	315.63
315.6	317.07	316.2	319.13	317.13	315.41	315.85	315.8	314.69	316.9	315.54	317.36	317.61	315.57	315.79	317.1	318.05	315.65	316.67	314.63	316.8	316.69	318.54	316.88	315.34	316.36	315.42	317.1	315.95	316.2	316.48	318.4	317.69	315.71	317.58	315.66	317	315.92	315.86	316.05	316.93	317.52	318.32	317.04	317.54	314.84	317.11	317.27	316.69	316.5
317.07	317.98	318.68	319.17	318.22	319.26	318.41	318.6	318.48	316.63	317.05	317.26	318.35	319.79	317.06	319.37	320.82	317.69	318.66	318.67	318.83	317.01	318.8	317.41	318.55	319.81	316.7	317.16	318.06	319.54	318.01	319.68	318.44	319.29	318.17	318.71	318.15	318.45	317.38	318.71	318.35	317.3	316.66	318.91	317.77	318.83	316.83	317.63	318.15	318.78
302.02	302.86	304.49	302.39	303.75	302.59	302.81	303.37	303.33	305.06	304.1	301.14	302.54	302.99	304.15	303.08	303.89	302.55	303.76	302.86	302.51	303.1	302.32	304.01	303.79	303.64	304.25	303.3	303.49	303.79	303.65	302.4	303.55	303.98	301.88	303.06	303.32	302.79	303.49	304.53	302.57	303.92	302.62	302.65	302.39	302.67	301.96	302.1	303.81	305.91
317.89	318.68	319.86	320.63	318.02	320.28	318.86	318.26	317.43	318.74	320.61	319.25	319.23	318.49	318.87	318.26	319.1	320.42	319.53	317.79	319.39	320.46	318.5	317.94	318.68	320.48	320.65	317.96	319.37	319.42	320.07	319.68	319.07	319.19	318.19	319.75	316.44	319.97	320.59	319.39	320.11	320.04	318.18	318.71	318.38	318.56	318	318.29	319.78	318.54
313.22	312.43	312.84	311.81	313.3	311.39	313.42	312.84	312.62	312.67	312.21	312.87	312.34	312.18	312.28	312.16	312.56	312.78	311.51	309.93	310.95	312.45	311.51	312.62	312.68	312.56	312.95	313.76	311.6	313.74	311.37	312.05	312.41	314.61	311.92	312.7	312.62	314.38	313.55	313.36	312.48	314.59	313.95	313.38	312.07	312.45	314.37	313.72	311.28	313.45
309.36	308.94	308.27	309.19	308.99	308.57	308.15	307.71	308.87	308.49	309.79	308.52	309.94	308.4	309.07	308.44	309.52	309.13	308.79	309.57	308.2	309.05	307.68	308.76	309.18	309.08	309.04	307.09	309.7	307.15	308.35	310.53	308.42	309.74	308.54	309.16	309.92	310.12	307.68	307.68	309.3	308.53	308.31	308.62	309.25	309.44	309.69	310.33	309.34	309.96
315.13	317.54	318.45	317.1	316.26	319.31	317.27	317.55	318.48	316.5	316.5	318	315.98	316	317.22	316.12	317.23	315.06	315.83	316.12	317.12	317.5	317.85	317.9	318.02	319.09	317.47	317.69	316.99	315.85	317.42	316.38	317.75	317.19	319.53	316.47	316.59	317.45	317.7	316.58	317.94	316.91	316.49	318.6	319.08	316.53	316.04	317.24	317.59	318.47
314.98	315.03	315.71	313.13	314.68	315.11	313.92	316	314	316.1	314.23	314.45	314.04	314.5	316.01	316.05	315.27	315.07	313.63	315.43	315.02	314.71	316.61	312.9	315.16	315.59	315.88	315.13	315.01	315.06	316.51	314.28	315.81	313.9	316.03	314.68	316.21	314.2	313.79	314.33	314.61	314.57	314.54	315.13	316.38	315.9	313.92	316.39	316.4	315.37
311.97	314.73	313.42	314.19	312.76	313.79	313.34	313.73	313.32	313.81	313.05	313.27	313.77	314.3	313.2	312.63	312.93	312.77	313.41	314.63	313.16	313.66	314.5	315.91	313.23	314.13	313.25	314.41	312.44	313.6	313.37	313.21	312.99	313.89	314.89	314.05	313.19	312.06	313.29	312.99	310.79	313.64	313	314.05	312.16	312.32	314.32	312.51	311.04	313.28
319.35	318.47	318.94	319.32	318.34	317.66	316.21	318.89	317.34	317.78	317.84	318.68	318.63	317.8	319.47	317.36	317.52	317.03	318.74	316.47	317.71	318.94	317.95	318.59	318.28	317.53	316.97	320.36	318.16	317.99	317.35	317.44	319.07	318.11	318.01	316.51	321.66	316.28	318.3	319.82	319.15	319.03	318.13	318.62	317.26	317.44	317.85	318.14	317.34	318.64
305.94	306.05	304.35	303.56	303.78	303.29	304.61	304.26	306.2	303.32	303.66	303.28	303.71	303.33	304.07	305.02	302.61	304.72	305.21	302.6	303.13	303.06	305.13	306.72	305.24	305.52	302.37	305.94	303.68	303.77	304.04	303.05	305.26	305.11	304.39	304.98	303.96	305.15	303.51	303.67	304.63	303.86	305.22	303.4	303.58	304.44	305.09	303.03	305.08	303.57
293.85	294.53	294.98	290.94	294.74	294.81	294.61	293.49	294.91	294.08	293.71	293.77	293.22	292.59	295.29	295.18	294.95	293.91	294.02	291.98	292.8	292.62	293.25	296.29	293.78	293.79	292.6	295.63	293.79	294.29	292.73	293.66	293.68	295.31	292.8	294.18	293.85	292.92	294.98	294.72	293.28	294.13	293.5	293.78	293.61	294.75	293.73	292.94	294.98	293.7
301.55	297.56	299.83	298.7	299.23	300	300.13	300	299.45	299.34	301.04	301.92	301.09	300.48	300.17	299.95	299.04	300.11	300.59	299.89	301.68	300.58	298.75	299.67	300.76	298.41	300.17	300.57	300.65	299.37	299.41	298.97	299.32	302.73	299.06	298.37	299.94	299.9	302.36	299.52	299.8	301.23	300.24	301.37	299.61	300.28	298.94	302.14	300.22	300.32
305.75	304.99	306.67	306.08	305.49	306.15	305.96	306.35	305.85	305.76	306.73	304.5	306.08	306.62	304.98	305.12	307.85	304.51	306.28	305.03	306.05	306.57	307.65	306.42	308.13	305.74	307.57	306.15	306.74	303.41	307.19	306.34	308.68	306.61	306.44	305.74	304.57	306.02	304.24	305.74	306.38	305.43	306.34	305.02	305.98	306.33	306.68	305.53	305.1	305.97
325.99	324.51	325.22	326.52	324.43	327.58	326.09	323.5	326.3	324.47	325.21	324.86	325.26	324.66	324.77	326.42	325.01	324	326.27	325.2	325.09	324.99	325.53	325.57	324.08	326	326.62	325.66	325.33	325.85	327.01	324.28	324.36	325.79	325.94	324.92	325.65	325.47	325.29	324.95	326.24	324.62	325.88	326.07	325.43	326.93	324.86	325.03	323.62	325.03
311.26	310.59	309.49	310.59	309.07	308.26	308.78	308.83	309.66	310.5	309.31	309.9	309.4	309.98	310.93	307.39	311.02	310.65	309.94	309.35	310.36	308.9	310.81	311.85	309.82	310.53	309.87	308.98	310.5	309.11	309.21	311.31	310.82	310.02	310.85	310.22	310	309.32	308.1	309.73	310.46	311.2	309.38	310.9	309.84	306.68	309.79	309.55	309.98	310.13
316.22	317.39	316.85	317.3	317.77	318.05	317.15	316.63	317.48	316.57	316.61	316.82	317.75	318.22	316.7	317.57	316.18	318.24	316.11	318.25	317.6	316.67	317.75	317.71	316.26	317.37	317.44	318.12	317.85	317	316.49	317.47	317.69	317.04	316.89	316.91	317.55	317.9	318.56	316.33	318.38	316.54	315.89	319.84	316.96	316.31	317.68	317.93	318.09	315.65
300.6	300.54	300.74	300.47	301.53	301.82	299.5	302.45	301.69	300.63	300.57	299.48	301.33	300.95	302.63	300.13	301.83	301.41	301.25	300.35	301.12	301.78	300.18	301.9	303.14	302.55	300.37	301.84	301.01	300.28	298.51	301.62	302.09	301.19	302.41	300.08	300.84	301.78	298.3	300.14	301.94	302.52	301.05	301.83	302.39	301.83	300.99	299.78	299.8	300.85
316.14	315.4	316.46	316.49	316.06	315.42	315.38	316.27	315.98	315.98	316.02	314.72	316.44	316.01	315.15	315.34	317.48	315.08	315.85	316.31	313.53	313.49	312.36	314.31	316.57	315.52	316.39	316.63	316.7	316.35	314.49	316.03	316.7	317.31	314.29	315.72	317.77	315.3	316.48	317.11	314.61	316.25	316.55	315.88	315.44	314.8	315.55	316.38	314.24	315.87
307.82	305.79	307.9	305.84	307.01	307.49	306.69	306.76	305.95	308.08	306.21	306.73	306.87	304.79	303.63	304.75	308.65	305.5	305.43	307.21	306.74	307.98	306.02	305.73	306.79	306.05	307.01	308.01	306.61	307.71	304.7	306.05	308.85	308.82	305.57	308.08	306.66	307.24	308.18	306.9	305.89	305.88	305.23	306.85	306.75	306.2	306.49	307.57	307.15	308.51
307.33	307.61	307.56	305.52	305.92	305.6	306.38	304.6	305.9	305.66	306.77	306	306.78	307.11	306.41	306.15	306.63	307.57	305.6	304.46	306.75	305.33	307.49	305.71	307.54	305.45	306.61	305.74	308.11	307.74	307.13	306.63	306.56	306.94	306.83	307.11	307.19	306.99	306.58	308.05	307.38	307.01	307.31	307.34	305.56	306.25	306.19	305.56	306.2	307.03
307.85	308.46	307.03	306.21	304.5	306.3	305.66	308.06	306.23	306.7	306.46	307.5	303.96	306.63	306.37	306.32	306.98	304.39	306.91	306.85	308.37	307.45	306.72	306.38	307.08	307.02	307.66	307.31	307.91	306.37	306.83	307.26	305.78	304.52	304.25	307.18	308.05	306.57	308.33	306.53	307.65	305.62	306.92	307.67	305.52	305.96	305.76	305.93	307.01	307.13
314.28	315.53	314.45	314.28	314.08	314.39	313.27	315.87	315.45	314.27	314.57	312.36	314.76	315.62	314.31	314.02	313.84	314.63	313.83	313.3	315.53	314.63	313.98	314.84	314.18	316.03	316.41	315.22	314.38	314.71	315.79	315.32	316.06	315.21	314.11	314.28	314.73	316.44	316.09	313.86	316.53	314.06	313.57	315.49	313.55	314.59	314.64	314.44	314.63	313.52
316.09	313.6	313.44	313.6	314.34	313.83	314.48	311.41	313.7	313.77	315.31	314.3	313.11	313.43	314.79	314.95	313.51	314.68	313.15	313.8	315.18	314.05	315.74	313.87	312.54	315.85	313.5	314.44	313.34	313.86	316.55	313.56	315.65	315.04	313.97	314.01	315.09	312.55	313.06	314.24	314.49	313.07	313	313.68	312.59	313.52	315.54	314.62	313.82	313.13
305.15	306.41	305.14	304.31	305.81	305.67	304.1	306.26	303.72	305.83	306.8	304.07	305.1	306.16	303.88	305.77	304.4	304.82	306.02	305.23	304.34	305.85	304.19	305.1	303.35	306.33	304.93	304.54	304.62	303.83	305.18	303.43	305.55	305.5	307.09	305.21	304.91	307.86	304.83	304.83	305.07	307.02	307.01	305.5	307.85	304.09	305.06	304.3	305.52	308.31
295.96	294.9	296.04	294.65	296.26	295.22	294.87	296	297.17	297.25	295.75	295.23	294.12	292.56	293.63	295.48	294.03	294.52	294.28	296.23	295.26	294.8	295.11	294.83	295.55	295.91	295.75	295.04	293.62	294.76	295	295.72	295.7	294.8	295.2	293.72	294.93	296.15	294.31	294.66	294.6	294.8	294.76	293.66	296.93	295.54	296.69	296.09	294.6	294.92
318.64	316.61	317.89	318.91	318.12	317.79	318.4	317.23	318.74	316.94	317.32	317.48	316.65	319.13	317.75	319.5	319.95	317.58	317.98	317.77	319.7	319.82	317.73	317.87	317.35	317.06	317.36	319.35	317.34	317.8	317.97	318.99	316.71	317.96	317.47	318.69	316.97	317.73	318.4	317.7	317.62	317.25	319.19	319.04	317.19	319.21	317.76	317.77	317.37	318.34
312.63	312.08	312.15	312.37	313.24	312.26	312.27	313.13	312.77	312.27	311.25	311.65	314.18	312.76	311.42	312.87	312.34	311.06	310.8	312.17	311	312.03	312.89	311.05	311.27	311.12	311.48	313.02	313.54	310.64	311.86	312.85	312.8	312.18	312.96	312.56	311.82	311.76	311.37	313.29	312.47	311.88	311.9	311.71	311.01	313.05	311.51	312.37	311.66	313.79
307.89	303.06	305.18	303.12	305.35	304.64	306.43	305.86	306.29	304.74	304.08	305.36	303.42	305.79	303.83	305.4	304.63	305.88	306.6	305.41	307.36	304.71	305.83	305.1	307.46	305.53	304.91	306.67	305.27	306.2	304.99	305.56	304.8	305.4	304.51	304.85	306.5	304.62	306	305.47	305.14	305.39	305.73	306.44	305.44	305.68	305.9	305.13	304.66	304.91
302.4	302.36	303.16	302.57	301.32	303.54	302.54	302.95	302.43	302.2	302.29	303.51	302.03	301.67	302.41	302.25	301.32	301.78	302.86	303.34	302.71	303.3	303.07	302.01	303.13	303.31	301.1	303.5	301.61	304.37	301.73	301.37	302.55	303.13	301.58	301	300.76	301.17	303.88	301.4	303.98	301.79	301.94	302.58	304.11	302.76	300.92	301.74	303.86	302.63
311.37	311.81	311.39	312.51	311.76	312.87	311.52	311.49	312.51	311.42	311.72	311.12	312.34	310.02	312.73	312.88	311.09	313.01	309.99	310.75	312.32	311.5	312.05	312.48	310.52	312.61	311.72	313.08	311.83	310.92	311.74	312.06	312.66	311.22	311.67	311.54	311.73	311.44	311.81	310.87	311.08	311.09	310.51	311.36	310.32	311.37	310	312.44	310.14	313.47
303.64	303.51	302.25	305.24	302.59	303	304.45	303.51	302.24	302.13	305.05	302.81	303.97	304.55	303.67	302.53	302.8	303.71	303.62	304.15	303.66	302.41	303.51	303.89	303.4	303.59	304.26	304.26	302.99	303.9	304.05	303.2	304.64	303.17	302.75	303.52	304.21	304.93	304.38	304.7	302.72	304.27	304.02	303.38	302.87	302.22	304.48	304.43	302.86	302.37
304.97	305.27	305.91	306.33	308.42	305.74	305.4	304.92	304.28	306.18	303.85	304.13	304.74	306.1	305.75	306.04	304.37	306.49	306.56	306.19	305.21	305.33	306.78	304.86	304.92	304.86	305.62	304.34	306.03	306.68	306.59	305.84	304.84	306.01	305.99	304.44	306.55	304.93	305.94	304.61	303.28	306.04	306.06	306.29	306.15	306.29	304.7	306.3	307.19	306.66
301.15	302	300.6	301.08	299.95	300.26	301.43	300.89	301.66	299.82	298.2	302.01	300.91	301.51	300.05	299.33	300.68	300.7	301.93	300.62	300.79	300.4	300.37	300.31	300.43	300.82	300.6	302.17	299.29	303	302.62	302.82	300.49	300.37	299.71	302.06	300.66	301.31	301.71	300.99	301.43	301.92	300.13	299.63	301.65	300.69	300.55	299.78	300.85	301.05
303.23	304.42	305.04	302	305.01	303.74	304.39	305.22	302.03	303.67	302.77	303.1	303.04	304.13	304.04	303.64	303.67	302.35	303.34	303.67	302.7	303.66	302.56	303.47	303.49	303.25	304.57	303.02	302.63	303.97	303.57	303.38	304.52	302.98	303.91	302.8	301.89	301.92	303.23	303.01	303.08	304.89	302.78	302.76	300.54	303.9	302.45	301.76	303.73	303.1
302.44	304.35	302.91	303.57	304.22	303.44	304.49	303.03	303.96	304.48	304.23	303.67	302.24	301.63	304.01	304.04	302.83	302.61	304.55	304.07	302.48	304.55	303.44	304.9	301.31	303.27	302.51	302.65	303.65	304.47	302.35	303.15	302.4	300.76	303.21	303.84	304.06	303.38	303.21	304.45	302.96	302.5	303.68	303.26	304.41	303.88	302.51	302.14	303.66	305
311.58	313.7	311.45	313.14	313.35	312.12	312.8	311.19	312.97	312.04	313.24	312.72	313.45	312.68	312.61	313.58	312.67	312.22	313.13	312.12	312.5	312.71	313.55	312.75	312.99	313.23	312.15	313.27	312.62	312	312.45	313.37	312.51	313.05	313.85	314.48	312.12	312.06	311.72	313.08	312.17	311.44	313.65	312.15	313.37	312.02	312.22	311.83	313.94	313.61
304.52	304.36	303.72	302.91	304.71	304.05	305.31	305.25	303.29	304.27	305.12	305.65	304.37	305.56	302.38	304.53	303.96	305.51	303.32	304.84	303.41	304.96	304.18	305.36	302.68	305.81	305.9	304.62	304.58	304.82	305.77	304.4	303.84	305.94	304.96	305.16	304.43	303.73	304.57	303.3	304.16	303.8	302.93	303.92	305.62	303.23	304.32	303.82	304.29	305.31
315.43	311.01	314.89	312.44	313.74	312.61	314.23	313.27	313.53	313.41	313.81	313.36	313.1	313.48	314.85	313.76	315.47	314.03	313.99	313.13	314.4	314.31	312.7	313.83	314.13	315.73	314.82	313.8	315.7	313.71	311.99	314.75	314.57	314.14	314.03	313.23	316.45	313.57	313.56	314.8	312.17	314.21	314.26	314.74	314.18	313.39	315.85	316.13	314.16	314.39
315.78	317.51	318.45	316.67	317.23	316.38	316.61	316.73	316.01	315.77	316.55	317.08	315.21	316.87	316.58	315.17	318.55	316.06	316.66	317.42	316.53	316.88	315.9	314.58	317.64	316	314.66	317.06	316.96	317.74	315.36	314.66	316.73	315.67	317.16	316.64	317.22	316.98	315.41	317.06	315.58	316.01	316.86	317.25	316.33	318.98	315.6	317.73	316.71	316.84
308.82	310.78	307.53	309.04	309.25	308.26	309.36	308.95	308.49	307.7	309.68	310.39	307.87	308.83	308.29	309.37	309.71	308.62	310.02	308.43	309.15	309.47	308.68	307.62	308.91	308.99	309.62	308.96	309.03	309.12	307.86	309.27	307.82	308.79	309.51	310.58	309.91	308.94	307.84	309.92	309.57	309.92	309.15	310.25	308.3	310.06	311.41	309.5	310.9	310.94
312.24	314.08	313.59	312.56	313.02	314.98	314.69	312.53	312.94	311.94	311.71	310.3	313.13	313.14	314.75	312.83	313.17	313.25	312.92	310.8	312.85	312.5	312.01	311.57	313.28	312.29	311.37	312.95	312.84	312.84	313.29	313.45	314.14	314.59	315.03	312.3	313.9	313.91	312.19	311.97	312.91	311.04	313.51	313.43	313.98	313.92	313.85	312.09	313	316.03
303.98	304.11	303.84	302.45	303.83	303.04	302.17	303.78	302.71	305.5	304.77	303.77	305.64	305.54	303.9	303.57	304.92	305.51	304.32	305.71	303.72	304.66	303.14	304.18	302.77	304.9	305.62	304.25	302.73	305.23	303.75	304.22	304.54	305.75	303.11	304.77	305.24	305.44	305.49	305.15	303.79	302.51	304.3	304.7	303.05	304.98	304.88	305.55	304.59	304.99
312.18	312.53	313.9	313.63	312.72	314.12	314.6	313.55	313.65	314.08	315.42	313	315.75	315.26	313.51	314.02	314.08	314.89	312.03	314.2	314.89	314.84	313.54	312.51	313.37	314.04	313.3	312.38	314.23	312.29	314.61	313.45	314.28	312.52	314.23	313.73	314.17	314.49	311.75	313.62	314.1	315.25	314.53	313.49	313.63	313.76	313.3	316.35	313.04	313.23
303.42	302.14	301.46	303.05	304.09	302.31	304.58	303.31	303.63	303.02	302.15	302.09	300.38	303.71	303.36	303.46	301.76	303.95	303.5	302.56	302.59	302.65	303.14	302.69	302.79	302.44	301.71	302.38	302.49	302.18	303.88	302.58	303.51	302.74	302.87	302.18	301.61	301.35	302.52	301.9	303.71	301.63	303.23	303.42	303.97	302.21	304.17	302.25	301.54	302.68
302.01	301.35	302.81	300.9	303.73	303.83	301.68	301.12	301.05	302.55	298.19	300.58	300.58	301.87	300.41	301.16	302.86	300.43	301.5	300.83	299.8	301.32	300.09	300.4	301.7	300.45	300.65	302.35	302.03	301.6	300.33	299.61	300.96	299.53	300.18	299.66	300.87	298.92	300.92	299.9	300.74	300.56	301.02	300.97	301.36	302.11	300.49	300.15	302.19	301.26
294.75	291.38	293.53	293.59	294.44	293.51	295.69	294.35	294.05	292.57	296.28	295.81	295.08	293.02	293.88	293.43	292.82	295	293.78	294.43	295.23	295.65	293.14	295.33	294.09	296.21	293.34	293.95	293.63	293.84	292.1	294.53	293.04	292.59	293.62	295.08	293.2	293.9	293.75	294.08	295.05	293.84	293.58	293.46	293.87	294.82	295.16	294.97	295.25	292.46
311.79	311.93	312.7	311.65	310.99	312.48	313.19	310.53	311.53	312.28	312.62	313.23	313.35	311.5	311.66	311.41	310.35	311.61	311.68	312.28	313.78	310.73	311.26	312.57	311.73	313.04	312.21	312.64	312.53	311.49	311.7	312.03	311.61	311.57	310.59	312.21	312.96	312.47	309.95	313	309.49	311.12	311.37	312.12	311.21	310.95	311.84	313.19	311.01	309.4
308.54	307.92	309.25	309.44	309.21	307.82	309.26	311.15	308.41	308.23	307.59	307.79	308.89	308.1	309.63	308.72	308.62	310.59	307.01	310.6	308.16	306.54	307.64	307.89	309.69	308.89	310.45	309.5	310.09	308.53	310.2	310.1	308.28	311.38	308.53	308.83	307.49	308.05	309.08	309.26	309.36	309.92	307.93	306.68	307.72	308.72	309.48	308.38	309.26	308.82
308.22	308.46	307.7	309.82	307.78	308.43	309.79	308.57	309.28	308.77	308.39	307.59	307.97	308.19	309.81	308.85	308.13	310.02	307.36	309.95	307.74	309.04	307.3	309.07	309.88	309.11	308.72	307.91	308.2	311	308.01	310.96	307.66	309.18	310.02	308.9	308.53	309.02	310.02	310.61	310.07	309.59	310.08	308.56	310.07	308.1	309.78	308.28	309.88	306.61
302.35	303.67	305.23	305.03	305.92	306.76	305.11	307.96	304.33	304.23	305.82	304.92	303.97	304.63	304.08	303.77	305.84	304.82	305.33	302.67	305.41	305.24	304.92	305.5	305.14	302.92	304.51	304.71	306.17	303.91	302.78	305.43	303.86	304.57	305.23	303.88	304.18	304.15	304.39	304.38	303.94	304.03	303.95	303.76	304.25	306.39	305.38	303.18	304.37	306.13
304.28	303.84	301.72	302.5	303.86	301.92	303.73	303.96	303.36	303.68	303.69	303.46	303.6	304.04	303.98	304.12	302.99	304.68	304.16	303.51	302.61	303.21	302.21	303.65	302.72	302.12	301.97	304.31	303.51	303.26	304.45	303.1	301.58	303.72	302.01	303.35	302.99	303.99	303.17	302.86	304.26	304.66	303.67	304.31	303.42	304.46	304.32	305.01	301.94	303.36
309.37	310.75	308.54	311.11	308.9	311.17	310.38	309.9	310.99	310.75	310.7	309.79	312.02	311.19	310.59	310.45	310.44	310.92	312.26	312.07	311.65	309.34	311.03	310.35	308.74	310.79	310.2	311.33	309.83	311.23	310.07	309.93	310.93	310.97	310.18	310.46	311.89	310.01	311	309.4	311.15	311.26	309.73	311.79	309.8	309.86	309.72	310.28	310.28	310.8
317.28	317.92	317.59	316.09	317.34	317.29	318.52	317.61	317.67	316.27	317.36	319.12	316.33	316.35	315.56	316.63	317.39	317.61	316.09	317.79	316.64	316.09	317.53	316.84	318.91	317.97	317.04	318.22	318.43	318.47	316.32	316.75	316.19	318.51	316.71	316.13	319.98	318.32	317.41	315.82	317.39	318.51	317.32	316.64	317.82	316.67	317.37	317.08	316.63	318
313.41	311.76	311.29	313.16	313.21	312.61	310.56	312.13	312.17	313.48	312.21	312.48	314	315.25	313.09	313.46	313.65	311.2	312.31	311.37	313.37	312.31	314.2	312.38	311.66	313.17	314.84	312.09	313.73	312.32	314.11	313.96	312.87	315.36	311.34	312.19	311.99	312.74	312.92	312.27	314.89	313.66	312.67	312.23	311.99	311.32	313.29	313.71	312.26	311.62
305.33	306.03	306.83	305.96	307.18	307.2	305.96	306.52	305.91	307.07	308.02	305.27	305.97	305.88	305.94	304.62	307.17	306.3	305.94	306.41	306.34	304.37	305.86	306.18	306.89	305.22	306.96	307.67	306.42	306.61	306.02	305.12	304.97	304.84	307.49	305.8	306.33	307.62	307.95	307.03	306.26	305.53	305.26	305.12	305.67	307.36	307.14	305.94	305.32	305.7
308.03	305.68	306.16	305.6	306.82	305.06	303	306	306.42	306.85	306.6	306.19	305.66	306.11	307.07	306.6	306.67	304.75	305.32	306.71	305.74	304.54	305.61	303.8	305.18	304.99	306.14	304.3	304.95	306.99	306.56	305.55	306.71	307.43	305.63	306.31	305.98	305.27	305.8	306.44	304.77	305.28	305.93	307.23	304.84	305.5	305.92	306.08	306.28	307.01
305.4	303.95	304.65	305.55	304.53	304.6	305.29	306.04	302.98	306.17	304.78	304.79	306.6	305.49	305.04	305.58	306.26	305.03	305.82	306.2	305.37	305.07	305.49	304.59	304.11	305.9	304.45	305.7	304.33	305.45	304.54	304.46	305.57	303.68	303.8	305.92	304.26	305.02	303.85	305.35	303.86	304.62	304.91	305.11	305.92	304.47	305.82	303.06	306.04	305
304.09	300.88	302.55	303.26	302.82	303.15	302.68	302.17	301.35	303.25	302.83	301.2	302.1	302.79	303.92	304.23	302.72	302.26	303.65	301.58	302.48	302.54	302.62	303.08	303.1	304.04	302.99	302.93	303.45	302.91	304.42	303.93	302.22	303.16	302.89	304.88	301.34	304.93	302.41	304.44	302.38	302.8	302.53	303	302.67	303.24	302.87	302.02	301.8	302.08
304.88	304.08	308.04	306.68	305.96	305.66	305.52	306.82	305.75	306.61	307.18	305.9	308.3	307.37	305.28	305.31	307.03	305.19	306.1	306.57	306.43	306.31	306.89	305.26	306.18	306.38	304.84	306.77	306.23	307.2	306.26	307.24	306.79	306.84	305.91	305.42	306.2	306.31	304.53	307.09	305.26	306	304.78	305.89	305.39	306.39	304.96	305.65	305.5	304.35
304.43	304.07	304.96	304.44	302.18	304.87	305.12	305.01	304.97	304.86	305.24	305.61	303.84	304.78	304.54	304.81	305.61	303.76	304.24	303.08	304.09	304.39	306.5	304.51	303.75	304	304.74	304.84	303.75	304.18	303.16	303.62	304.9	302.04	304.27	303.63	303.75	304.55	303.23	304.8	306.19	304.23	303.52	303.86	304.98	304.54	304.82	304.58	305.98	304.12
326.58	326.15	326.37	328.15	326.89	326.92	325.92	327.14	328.43	326.85	326.49	326.16	325.98	325.33	327.44	327.94	326.89	326.74	328.17	328.02	327.73	327.19	326.51	325.6	326.13	326.76	329.49	326.75	326.19	327.52	325.72	325	327.59	325.57	324.38	330.11	327.07	327.47	326.7	326.19	326.31	327.14	326.66	326.28	327.86	326.32	327.94	328.04	327.08	327.88
304.08	303.75	304.39	303.59	301.34	301.65	304.85	301.76	304.37	302.17	302.58	303.26	304.03	303.47	303.31	303.62	302.75	302.65	304.56	302.94	301.17	304.01	304.49	304.59	302.46	304.45	302.53	302.52	303.31	302.46	303.67	303.16	303.05	303.08	302.35	302.68	300.96	304.12	303.72	303.14	302.58	305.15	303.98	301.89	302.97	303.39	303.15	303.34	304.74	303.14
313.08	315.38	314.81	314.36	315.38	314.72	315	315.08	314.08	312.94	314.4	314.13	313.89	313.53	313.65	313.96	312.93	313.77	314.39	313.04	313.27	313.45	311.93	315.74	313.04	313.26	312.35	311.5	315.99	315.01	316.54	312.47	313.72	314.45	314.67	314.93	314.1	315.32	313.2	314.37	312.8	314.38	314.18	312.98	314.56	314.1	315.34	313.59	313.5	315.07
328.21	326.02	326.63	325.85	325.6	327.5	326.87	328.27	328.11	328.12	327.35	326.87	329.5	325.87	326.64	328.12	328.79	327.47	325.92	328.99	327.55	327.37	327.61	327.47	325.55	327.7	327.32	327.66	327.84	325.98	327.31	327.91	327.05	328.39	327.39	326.8	328.18	326.16	327.02	326.66	327.7	326.93	327.78	326.86	327.27	326.52	326.21	328.89	326.5	328.83
308.37	306.07	307.26	305.14	308.24	308.24	307.6	307.3	309	305.71	306.67	308.01	307.65	306.61	307.49	304.21	308.77	307.27	308.62	306.85	307.91	306.38	306.31	307.17	305.74	307.12	307.24	307.5	308.41	306.29	307.71	306.8	306.85	306.63	306.46	305.88	308.18	308.34	306.84	309.23	306.92	307.64	305.6	306.45	307.09	305.61	306.14	307.85	307.26	309.56
299.64	300.68	302.66	301.28	300.93	301.11	301.05	299.99	302.39	301.81	300.82	299.22	300.97	302.15	298.02	300.3	301.82	300.41	299.99	301.85	299.68	301.09	302.51	300.03	300.75	300.81	301.73	299.42	300.79	301.14	299.59	300.39	301.37	302.46	301.94	302.45	300.62	303.67	301.39	300.53	299.37	302.21	299.66	301.89	300.08	299.71	301.6	301.22	299.26	299.89
317.97	317.83	316.82	315.92	317.17	315.84	315.66	316.64	317.8	316.8	317.7	316.19	314.26	317.3	316.47	315.8	317.13	316.91	314.82	316.19	315.04	317.04	317.09	316.15	317.69	316.25	316.22	316.78	315.06	316.12	317.03	317.7	315.03	316.83	316.67	316.25	317.19	315.92	316.83	317.98	316.98	316.26	316.71	317.41	317.99	316.89	317.06	315.99	315.07	315.22
294.37	293.49	293.88	292.08	295.23	295.3	291.99	292.87	294.97	293.31	294.32	295.09	293.64	294.11	294.02	294.66	293.26	293.36	294.38	294.27	293.59	292.46	293.73	294.71	293.88	292.53	294.2	293.95	296.5	294.44	294.21	295.71	292.94	294.31	295.55	292.8	295.52	291.36	294.77	292.92	293.67	293.1	295.53	293.73	294.11	293.14	295.26	292.38	293.49	293.98
300.79	302.45	301.42	301.39	301.48	300.3	300.51	300.53	299.99	301.02	299.05	300.67	302.56	300.63	298.92	300.65	300.21	300.75	300.8	301.97	298.6	301.2	301.32	299.03	301.94	301.66	301.51	300.75	300.62	303.68	301.1	299.69	301.12	299.51	300.88	299.61	301.37	300.58	302.11	302.08	299.87	301.6	300.64	301.29	299.56	300.36	300.41	300.47	300.44	301.25
320.61	317.04	320.32	320.51	318.32	319.01	319.06	319.52	319.38	318.74	320.81	319.4	318.52	319.38	320.34	319.63	320.24	320.99	319.02	319.12	321.23	318.74	318.6	320.95	318.32	319.22	318.22	318.74	319.69	318.3	317.08	319.48	319.07	319.82	319.95	319.91	317.79	319.81	318.73	320.17	319.36	318.39	317.01	319.83	318.58	317.38	318.57	320.14	319.98	319.77
312.6	313.61	312.77	316.08	311.77	312.3	315.55	312.51	314.13	314.58	313.03	312.71	313.03	314.21	313.59	315.63	311.67	315.24	313.04	314.46	313.75	311.41	314.32	313.2	313.55	313.22	312.43	313.3	314.65	314.61	313.65	313.22	313.89	313.9	314.95	315.12	314.06	313.55	314.04	313.65	311.82	313.4	313.68	314.08	314.1	313.67	313.76	313.96	315.71	312.23
304.1	303.94	304.19	303.48	303.55	302.79	302.57	303.08	302.54	303.48	303.54	304.22	303.3	304.77	301.21	301.25	302.45	302.25	303.19	303.12	304.83	304.29	303.08	303.84	303.68	303.79	303.66	304.29	302.37	303.67	304.43	303.86	304.15	303.12	301.99	301.85	303.81	304.4	304.65	302.36	303.48	304.97	303.4	303.96	303.64	303.06	303.68	303.63	302.28	301.05
319.8	320.12	318.4	318.82	320.6	317.69	318.05	318.7	321.12	317.82	319.74	318.44	319.02	319.38	319.78	318.03	318.5	320.68	320.6	320.45	321	320.05	320.21	318.21	318.43	319.72	319.13	320.25	319.71	319.35	321.16	320.26	319.52	319.48	319.17	318.31	319.41	319.13	320.06	320.79	318.43	319.24	319.71	318.73	320.18	318.08	317.53	317.91	319.22	319.31
317.77	316.49	317.42	314.88	314.55	317.28	317.35	319.67	318.07	316.93	318.42	316.48	317.14	315.79	317.02	316.72	314.61	317.35	317.56	316.49	316.35	314.98	315.2	317.61	317.45	318.67	317.15	315.64	316.8	318.31	318.11	316.53	317.32	317.7	316.34	316.55	317.07	317.23	317.01	316.37	316.37	315.73	320.64	317.84	317.64	317.64	315.63	316.81	317.68	318.13
295.83	294.89	293.77	294.79	293.59	294.71	295.1	295.39	296.06	295.73	295.84	295.96	294.62	295.9	297.07	294.94	295.14	295.79	295.08	296.3	294.22	294.97	294.12	294.32	295.99	295.18	293.09	296.17	295.14	294.37	294.97	294.48	296.22	295.24	295.82	294.6	295.06	294.32	294.7	295.48	295.19	295.6	294.39	293.25	295.1	294.96	296.49	296.11	296.4	292.77
303.6	303.1	303.66	303.94	305.53	303.49	304.6	304.37	306.03	304.83	304.99	302.4	304.76	305.16	305.06	304.06	303.58	304.19	304.69	305.69	304.41	303.81	305.03	301.63	303.67	305.65	305.37	304.22	302.35	304.83	304.2	301.78	304.44	304.54	303.81	304.36	302.86	302.9	303.93	304.67	304.86	302.87	303.55	307.27	305.6	304.78	303.54	303.43	305.01	302.84
314.95	312.69	315.12	315.31	313.57	314.23	314.35	315.68	314.28	314.12	315.29	314.5	313.93	313.85	314.73	314.48	314.59	314.51	313.04	315.05	314.93	313.99	312.26	315.19	314.14	316	314.84	315.45	314.97	316.91	316.18	315.33	314.27	314.23	314.27	315.61	314.82	314.42	314.2	315.87	315.88	314.68	315.03	315.81	314.39	314.86	314.94	313.36	316.38	316.42
315.96	316.81	314.2	316.67	317.19	316.84	314.2	315.77	315.83	314.85	314.79	317.96	315.69	317.06	314.64	315.04	315.27	315.62	316.73	315.62	315.42	314.95	316.2	315.57	316.44	315.59	314.19	314.75	315.39	314.69	314.85	316.61	315.7	314.98	314.64	315.03	317.99	314.19	314.87	316.75	314.58	317.18	316.37	316.13	315.81	314.52	315.02	314.81	316.17	315.15
313.99	313.88	312.8	315.84	314.64	314.54	314.85	314.3	313.97	313.74	313.84	313.15	314.99	312.75	314.27	313.3	312.3	314.7	313.98	313.55	314.35	312	312.3	314.19	315.23	314.79	312.78	313.56	313.57	313.24	315.26	312.63	313.14	313.17	312.25	314.75	312.67	314.27	313.81	312.31	313.34	311.82	313.88	314.98	313.72	314.83	314.75	316.69	313.68	312.25
307.72	305.43	304.75	305.48	305.38	305.77	304.63	304.67	306.53	306.58	304.83	304.72	304.16	303.39	305.38	304.98	304.37	304	303.82	307.5	304.75	305.88	306.18	305.35	305.54	304.51	304.91	304.98	303.14	302.29	305.44	305.92	305.25	305.36	305.8	305.96	305.15	306.03	304.28	304.98	306.81	306.45	304.92	307.07	305.33	304.97	305.79	304.65	306.03	305.36
313.9	314.68	313	314.16	314.81	315.22	315.13	315.34	315.37	315.27	316.05	314.66	313.39	316.46	316.33	315.68	315	315.68	313.4	314.72	314.79	315.62	316.11	314.84	315.11	314.79	313.94	315.67	315.37	315.7	315.96	313.35	315.76	315.38	313.6	315.83	315.59	313.91	316.32	314.76	315.01	315.73	311.21	313.72	315.25	315.77	314.74	315.84	313.94	315.37
311.3	311.78	314.52	312.84	314.27	313.36	313.75	314.26	314.61	314.76	313.05	313.53	314	315.41	314.08	312.71	314.73	313.25	314.57	315.47	313.42	313.38	315.16	316.21	314	312.49	314.15	315.49	313.08	314.4	315.74	313.97	312.26	314	315.58	313.59	313.55	313.65	313.03	314.88	314.26	312.48	315.18	313.79	312.48	314.06	313.66	314.07	314.69	313.19
297.33	295.82	299.25	295.98	297.12	294.77	296.09	297.1	297.07	297.19	295.67	296.32	295.86	297.05	297.21	296.7	296.85	296.24	295.78	297.7	296.29	297.09	296.16	296.2	296.06	296.93	294.65	297	298.32	295.13	298.15	294.31	297.34	296.45	296.04	296.81	298.1	297.5	295.97	295.83	296.18	296.45	295.69	297.51	297.76	294.82	297.57	298.37	298.04	297.23
303.16	301.94	304.43	301.86	301.68	302.18	301.76	303.53	300.77	302.5	304.5	302.32	300.75	301.34	303.24	303.26	302.25	303.81	303.59	301.68	302.57	303.74	299.7	302.02	304.23	301.93	302.57	302.76	300.21	301.3	301.41	303.4	301.18	302.31	303.96	301.45	301.8	302.49	301.28	304.66	302.43	301.1	302.75	301.77	303.74	302.42	300.92	302.34	301.27	302.94
303.64	305.66	303.89	305.31	302.58	304.61	303.07	303.54	302.42	305	303.83	304.76	302.17	303.56	301.95	303.97	305.51	304.56	302.79	305.17	303.99	303.66	304.53	303.41	303.77	304.45	302.31	301.5	303.1	303.51	303.41	303.76	302.95	302.6	304.18	304.41	302.79	302.29	304.1	303.96	304.31	305.52	304.69	304	302.86	304.42	303.24	302.81	303.93	302.21
293.23	295.69	293.51	292.69	294.57	293.15	293.62	292.74	293.27	292.46	293.13	294.26	293.53	294.25	295.01	292.76	293.87	295.68	293.29	294.88	292.79	294.74	291.93	293.03	291.19	295.69	294.54	293.19	294.53	293.2	294.1	292.26	295.26	293.7	295.22	293.9	293.39	295.74	293.59	293.52	292.98	294.57	294.5	293.32	293.87	294.72	296.51	295.27	292.31	293.83
318.97	316.72	318.39	317.53	318.98	319.32	318.39	316.54	320.57	317.59	316.39	318.58	318.96	317.62	318.28	317.24	317.43	317.02	318.56	316.77	318.9	316.61	317.04	316.38	317.12	318.58	317.99	317.63	318.1	320.31	318.2	317.55	318.87	318.54	318.27	317.06	319.68	318.4	318.99	316.89	318.13	317.34	318.79	317.45	317.7	318.53	317.01	319.11	319.48	319.65
325.77	326.8	327.59	327.1	327.53	326.48	326.44	327.36	325.72	327.73	328.1	328.07	328.21	327.18	327.3	325.93	325.71	326.64	326.18	326.37	327.46	326.73	327.68	325.75	328.56	326.9	325.44	327.54	327.3	325.76	326.65	327.61	327.64	326.61	326.93	326.99	327.6	326.14	328.12	326.97	327.26	325.15	325.75	327.01	328.31	326.93	327.39	327.65	326.23	325.99
305.35	306.26	307.26	305.75	307.17	304.46	305.59	306.41	305.63	307.33	306.51	306.65	305.16	306.16	306.48	306.22	306.39	308.81	305.64	305.76	305.34	304.75	306.45	306.01	305.86	307.58	305.38	307.1	305.86	306.77	305.33	306.61	305.05	306.91	307.42	305.84	307.26	307.03	306.22	306.76	308.3	305.15	307.06	305.38	307.22	305.87	307.42	308.57	306.86	307.84
312.75	315.82	313.74	312.98	312.64	312.87	313.59	314.42	313.65	313.43	313.01	313.44	313.32	313.52	314.4	315.45	314.2	314.26	314.03	314.09	314.08	314.48	316.11	313.78	313.88	314.31	313.69	314.24	316.13	313.98	314.79	314.02	314.95	313.48	313.65	312.78	315.13	314.61	313.47	313.24	313.84	315.7	313.58	313.4	314.64	314.63	315.93	313.68	313.63	313.65
316.92	317.17	315.52	315.38	315.24	317.55	316.64	313.35	318.2	317.4	318.23	314.4	316.19	318.13	317.58	316.94	315.5	316.81	317.62	316.46	317.42	318.97	315.31	316.83	315.65	317.91	316.47	316.35	314.85	317.31	316.99	316.15	315.3	317.09	317.22	315.62	315.55	315.92	317.51	316.4	317.01	317.03	317.78	315.85	317.21	316.25	315.98	315	317.39	318.49
315.05	314.92	316.19	315.27	316.13	317.26	313.32	313.1	314.7	315.21	314.92	314.83	312.58	314.84	315.85	314.9	314.96	315.2	314.39	314.32	314.55	316.26	314.96	316.44	314.57	314.72	315.07	314.61	314.31	316.74	314.71	314.26	316.2	315.09	314.9	314.58	316.59	313.76	313.74	315.29	315.73	316.49	313.78	313.45	316.82	315.32	315.25	313.89	316.24	314.04
304.81	305.29	305.04	304.17	304.57	304.57	303.76	305.08	303.38	303.54	303.77	304.41	302.67	305.5	304.13	305.06	303.6	303.6	303.15	304.13	305.41	302.85	304.81	303.5	304.71	305.99	305.2	304.21	302.19	304.3	304.28	305.4	303.1	303.66	305.41	303.7	304.8	303.76	305.53	304.49	303.3	305.22	304.34	303.9	303.42	305.47	304.02	304.35	304.79	305.78
325.7	324.58	326.37	325.65	326.35	326.88	324.7	326.17	326.18	325.02	325.47	325.06	324.01	325.8	324.76	326.57	325.75	325.63	325.77	326.38	325.48	325.21	325.17	325.37	325.09	325.98	325.86	324.96	325.53	324.3	325.2	327.08	325.68	325.71	325.26	325.85	326.26	327.04	325.01	325.73	325.65	324.79	326.04	325.37	325.61	325.78	325.8	325.62	327.58	325.62
313.12	312.75	313.64	313.01	313.86	316.87	314.27	313.07	311.95	314.34	311.84	314.34	313.12	313.8	314.42	315.02	314.49	314.71	313.88	313.39	313.67	313.91	312.89	313.3	314.11	313.61	314.05	314.44	316.15	315.54	314.69	312.23	314.75	315.86	315.05	312.24	313.92	315.07	313.56	312.37	314.12	314.24	313.48	312.76	315.09	312.96	313.86	312.88	314.27	312.52
303.94	305.18	305.07	304.88	305.98	306.08	308.36	306.62	308.25	306.73	305.14	305.69	304.78	305.21	306.88	306.23	306.13	306.14	306.66	306.27	304.6	305.59	305.5	307.4	305.72	304.11	305.91	304.7	306.62	304.68	305.67	306.72	304.58	307.21	305.08	305.7	305.66	304.87	306.31	304.92	306.34	306.06	305.45	306.65	306.39	306.06	306.89	304.66	304.77	305.37
307.43	305.66	307.59	304.58	306.17	307.79	306.89	308	307.28	306.47	306.56	306.31	307	307.01	306.54	306.77	305.49	307.01	306.97	307.19	306.57	306.02	305.69	306.34	306.02	306	306.76	306.94	304.52	306.91	306.93	306.72	306.21	308.33	306.37	306.9	306.8	306.27	307.13	307.34	308.23	307.83	307.53	307.28	306.94	306.9	307.04	309.06	305.68	308.85
316.18	315.99	315.53	316.91	316.24	316.66	315.3	317.86	316.25	315.67	317.94	316.65	317.4	316.62	317.51	316.68	315.88	317.24	315.82	317.33	317.78	318.12	315.25	316.2	317.73	317.62	315.56	317.14	317.05	314.16	316.95	316.81	316.69	315.43	316.36	317.28	316.64	316.17	316.19	317.32	315.8	318.35	316.3	318.17	317.1	317.17	316.22	316.09	315.71	318.75
303.05	303.17	302.01	301.02	303.03	302.52	301.97	303.19	302.95	302.47	303.2	302.72	300.1	303.06	303.96	303.65	301.69	301.78	303.66	303.66	302.74	303.06	302.84	304.54	302.45	303.22	302.93	303.06	304.87	302.22	303.22	300.56	302.1	303.61	303.84	302.78	301.92	301.7	303.01	303.97	301.93	304.83	303.81	303.06	301.82	302.87	302.89	303.24	303.83	302.96
308.51	307.01	310.81	309.83	309.19	308.34	309.95	309.26	307.97	307.92	308.35	308.32	309.12	308.65	308.88	308.38	307.13	307.47	309.03	308.8	308.2	309.5	309.64	309.29	308.71	307.17	308.8	309.75	309.79	309.1	309.81	308.95	309.24	307.62	309.83	307.96	308.35	307.04	309.01	308.53	308.71	307.78	310.27	307.47	308.69	309.85	308.26	309.32	309.41	307.94
323.92	326.04	324.39	324.94	324.27	324.34	323.22	324.94	325.19	324.36	324.53	325.04	325	324.2	324.67	325.17	324.63	326.21	325.49	324.37	323.43	325.32	325.94	325.63	324.12	324.39	324.69	324.29	323.77	323.99	323.96	324.73	323.09	324.16	326.07	323.88	324.47	326.3	325.85	324.15	324.88	324.35	323.92	324.15	325.22	324.24	325.13	326.41	322.75	324.06
324.51	323.64	323.76	324.46	324.86	325.39	324.61	324.05	324.16	325.5	323.94	324.22	323.11	324.57	323.72	325.58	323.65	323.21	327.09	323.71	323.97	322.69	323.73	324.22	324.83	324.74	325.29	325.32	323.1	325.57	325.38	324.45	323.87	326.47	325.52	324.7	323.4	325.41	325.74	323.15	324.68	325.98	325.06	325.78	323.83	325.54	324.56	327.1	324.88	325.36
302.66	302.2	304.15	303.82	300.39	301.58	302.49	305.52	302.84	304.11	302.08	304.63	302.15	302.05	303.61	302.53	303.75	300.33	302.6	303.05	301.91	302.78	301.94	302.62	302.43	302.87	302.78	301.9	301.56	302.75	302.91	302.84	303.16	303.51	302.31	299.93	304.74	302.19	302.72	302.75	304.1	301.76	301.5	301.59	301.78	303.33	302.73	303.76	302.38	301.51
302.72	304.71	303.47	303.16	305.38	303.33	302.16	303.65	303.19	302.88	303.5	304.25	302.44	303.55	303.85	304.94	304.36	302.63	303.21	302.84	303.27	302.44	303.07	302.87	303.4	302.73	303.28	303.08	305.15	304.11	303.55	303.65	303.09	302.3	304.4	304.45	303.6	305.21	303.63	304.13	302.52	303.58	304.37	302.55	304.23	303.09	303.93	303.58	302.95	304.52
313.87	314.49	314.81	312.51	314.58	315.19	312.61	312.31	313.5	314.84	314.21	313.51	312.79	311.13	314.09	312.27	313.16	313.77	312.8	313.2	312.98	314.68	312.85	314.18	311.82	313.25	314.76	312.95	312.79	313.81	312.43	313.16	313.42	313.92	312.23	314.33	313.09	313.29	313.57	312.27	314.57	313	313.65	312.97	314.98	312.82	312.38	314.28	315.1	312.28
302.47	300.96	301.66	301.68	303.25	303.36	303.11	301.67	303.53	303.99	302.52	303.33	301.02	302.25	301.35	300.96	301.91	300.82	303.49	302.41	303.75	303.15	302.04	303.05	301.6	303.01	302.5	301.25	304.36	301.41	301.01	302.88	302.67	304.34	301.25	302.55	301.69	301.71	302.53	302.43	302.45	303.93	302.79	301.01	302.65	303.54	302.12	302.35	300.98	302
303.86	304.4	304.53	303.69	304.07	305.31	305.09	303.4	304.28	303.37	304.52	306.27	302.79	303.91	307.13	303.8	304.27	303.17	304.92	305.72	305.21	303.07	304.33	305.61	302.76	303.69	305.47	303.73	304.71	304.05	305.18	306.63	306.31	302.97	305.38	303.98	305.04	304.46	303.96	304.61	304.48	303.89	304.51	303.46	304.69	305.45	305.78	303.81	304.64	304.03
302.64	302.72	303.56	302.74	302.03	304.25	303.21	303.48	304.59	303.16	303.45	303.62	303.17	302.21	301.35	303.74	303.49	304.45	302.96	302.85	303.27	302.86	302.87	303.83	303.16	301.58	304.97	301.23	303.05	304.88	304.14	304.04	304.74	304.36	304.43	303.19	304.18	304.36	305.29	302.13	303.08	302.75	303.45	303.43	303.43	303.47	304.28	303.79	304.68	302.14
315.24	316.54	317.06	316.67	316.81	315.72	316.88	316.64	315.91	317.31	315.9	318.1	316.8	315.59	317.21	317.02	317.27	316.95	314.58	316.46	316.78	317.94	317.14	315.39	317.18	317.78	315.58	317.12	314.96	316.86	317.04	316.41	316.37	316.68	317.47	316.09	314.39	316.44	316.15	316.46	317.44	315.87	317.48	315.6	317.49	314.85	317.71	316.85	316.99	318.56
297.12	296.48	296.9	296.65	297.01	298.16	295.83	296.01	297.32	295.91	295.8	295.42	296.77	299.41	296.04	297.09	297.21	296.08	297.03	296.53	296.3	297.19	295.57	295.59	298.33	297.45	297.36	296.34	296.75	298.1	297.23	297.51	295.82	297.46	296.83	295.59	296.73	297.3	296.36	295.69	297.26	295.73	297.17	295.68	296.56	296.39	296.65	297.88	295.59	296.83
313.09	314.92	314.44	314.31	313.75	314.73	313.45	312.82	315.7	314.22	315.09	314.92	314.75	313.68	315.17	314.55	313.1	314.14	313.74	315.56	313.38	315.22	314.38	313.87	316.09	314.28	314.81	315	314.35	314.83	312.99	314.51	314.09	314.04	314.48	314.92	312.76	315.15	315.93	314.53	314.74	313.35	313.54	314.54	313.99	315.05	314.03	313.78	314.51	313.33
303.34	303.35	301.88	302.55	301.98	302	302.79	301.02	301.25	302.09	302.82	299.85	303.26	301.83	302.31	302.13	303.16	301.22	304.01	304.13	303.46	304.07	303.52	300.84	303.37	302.93	304.12	302.98	302.98	303.8	302.93	301.67	303.31	302.16	302.19	302.3	302.72	300.74	303.04	302.23	303.33	301.8	303.38	302.23	302.59	302.03	301.46	301.69	303.72	302.51
328.54	326.72	328.36	326.93	326.04	328.98	327.48	326.25	325.31	326.92	327.41	326.2	328.52	327.9	327.9	327.82	327.15	327.65	327.64	328.21	328.59	326.86	328.88	326.88	327.68	329.16	327.7	328.57	328.13	326.88	328.94	327.55	326.89	328.18	329.84	328.28	329.48	328.34	328.61	327.06	327.86	328.94	326.83	328.33	327.14	328.33	325.59	327.53	327.48	328.48
315.44	315.76	314.82	315.41	313.82	314.79	315.2	314.95	315.65	315.08	312.58	314.67	315.28	313.94	316.14	315.24	313.42	315.64	315.78	314.7	316.22	311.54	314.55	314.42	315.09	315.53	314.23	314.77	313.89	315.23	314.77	313.23	313.37	314.59	315.92	315.02	313.07	315.34	314.92	314.19	315.05	315.24	314.67	314.41	313.6	313.7	315.73	314.09	313.13	313.55
313.56	312.88	313.55	313.57	311.9	314.15	312.1	314.62	312.49	312.33	313.09	313.23	313.08	312.87	314.23	313.55	312.2	313.85	311.1	312.03	312.84	314.13	314.55	311.96	312.48	312.75	311.25	312.54	312	312.84	313.19	311.77	312.22	314.14	314.99	314.42	312.92	315.28	313.03	315.04	314.61	312.31	313.27	315	314.44	313.43	313.45	312.36	311.12	314.57
315.41	317.9	316.4	316.84	316.74	315.16	315.49	317.34	316.5	318.21	318.51	315.86	316.72	316.5	317.54	316.56	317.57	316.1	317.04	319.19	317.27	315.18	315.76	316.39	314.85	315.46	314.26	317.49	315.9	317.01	316.07	315.53	316.04	316.28	313.77	316.23	317.42	315.26	317.64	317.86	315.98	319.17	317.49	317.49	314.65	317.82	315.95	316.95	317.31	315.01
303.09	302.92	304.18	303.77	301.73	303.16	303.88	303.76	302.34	303.8	303.74	302.62	302.96	303.91	303.46	304.11	304.21	303.93	303.96	305.06	303.04	304.31	304.39	304.76	304.01	302.64	302.37	302.56	303.73	303.15	303.92	302.43	306.15	304.18	303.12	305.81	303.55	303.52	302.38	304.21	303.24	301.97	303.99	304.7	304.52	302.64	303.09	304.73	302.42	305.08
303.69	304.68	304.88	304.92	302.91	303.68	306.61	306.86	303.35	304.65	304.07	303.91	304.74	303.56	303.73	305.25	304.62	304.24	303.05	303.72	304.17	304.74	305.54	305.16	303.48	305.38	304.01	304.34	302.99	304.51	304.22	306.06	303.71	303.13	303.47	303.11	305.21	306.88	306.13	304.85	302.08	306.16	304.76	303.69	302.97	304.86	303.9	305.04	304.89	303.83
314.98	317.5	315.53	316.91	316.07	316.64	317.19	317.27	315.13	314.67	315.8	317.11	314.85	315.65	314.37	316.79	316.5	316.99	317.97	316.29	316.17	315.37	316.93	316.24	316.3	313.84	317.58	315.99	316	317.35	314.65	315.93	315.22	317.16	314.69	314.94	316.03	315.51	315.81	315.84	313.51	315.77	315.74	316.32	316.29	315.7	315.74	315.32	316.61	315.88
305.91	305.48	305.24	307.92	305.74	305.3	307.17	305.06	305.87	305.4	304.92	304.82	305.01	305.09	304.58	305.72	305.03	306.14	304.2	302.77	304.39	305.3	305.27	304.97	304.79	305.72	305.06	304.33	304.25	306.05	305.5	304.27	305.22	303.63	303.86	306.64	305.34	303.68	307.16	303.96	305.72	307.52	306.81	305.32	306.04	304.6	305.59	305.42	305.98	305.35
304.67	302.42	303.5	303.09	302.3	301.73	302.72	304.87	303.88	303.5	302.91	303.26	304.3	304.93	303.77	303.73	303.47	303.54	305.14	303.06	303.18	303.83	303.63	303.77	301.92	303.97	302.66	303.85	301.4	302.48	303.1	300.84	304.24	304.36	303.39	303.63	303.73	302.68	302.19	303.26	304.84	303.45	302.53	303.47	305.14	302.78	303.52	304.81	304.76	302.75
312.42	313.6	313.27	311.72	313.22	312.71	314.59	312.37	313.61	314.2	313.64	311.74	310.9	311.9	313.18	313.76	313.73	314.1	312.64	314.3	312.55	313.29	314.06	312.75	312.25	312.56	311.79	316.12	312.59	314.56	312.98	313.82	312.09	314.07	313.61	312.45	314.02	312.9	313.28	311.23	315.42	313.23	312.01	312.48	313.13	312.52	311.23	313.67	313.06	311.54
315.65	317.22	317.49	317.25	316.49	318.32	315.37	315.37	317.31	317.4	316.58	317.97	316.65	316.01	318.44	318.17	317.84	319.28	317.83	317.09	315.21	317.42	317.72	317.74	318.21	317	316.96	317.17	316.95	318.29	316.5	318.17	316.94	318.25	317.94	316.1	317.67	317.65	317.27	317.1	318.5	319.55	314.86	317.45	315.97	316.24	316.99	318.46	317.71	317.63
313.94	311.73	314.15	313.24	311.31	315.22	312.16	314.19	312.26	314.3	313.35	315.19	313.48	313.04	312.62	312.2	313.65	314.93	311.75	312.28	313.23	312.32	314.06	313.87	314.36	311.87	313.71	314.16	313.07	313.29	312.64	313.23	312.07	313.01	312.21	312.44	314.16	312.39	313.41	313.39	312.8	313.03	310.8	314.45	312.56	312.06	312.85	312.37	313.52	313.1
311.89	315.35	315.88	315.29	315.09	315.68	314.4	315.49	315.61	315.23	313.58	315.09	313.72	314.92	314.28	315.05	314.56	313.13	314.21	315.44	314.49	315.1	314.79	315.65	314.92	315.36	315.55	314.53	314.57	314.41	314.1	314.12	313.97	313.74	315.11	316.22	315.88	315.21	314.78	313.97	313.97	315.5	314.75	313.7	315.69	313.88	315.03	314.67	315.42	315.23
304.7	303.24	306.15	305.95	306.45	303.95	304.82	305.21	303.12	305.59	305.17	305.26	305.15	303.88	305.73	304.79	305.55	306.59	305.21	303.34	306.91	303.06	304.39	305.79	304.84	304.44	306.08	304.34	304.09	304.5	306.58	304.24	305.88	305.46	304.53	304.37	305.55	304.3	305.44	305.13	304.47	305.75	306.18	306.34	305.74	306.31	305.13	306.32	306.33	304.67
308.98	308.14	308.96	308.93	310.05	308.11	307.4	308.8	309.19	309.68	309.03	310.25	311.26	309.87	307.41	308.47	306.29	308.32	309.25	308.93	308.33	308.69	308.05	309.65	308.25	309.43	306.26	307.58	310.22	308.1	307.42	308.43	308.87	309.06	307.74	307.31	307.58	307.51	307.99	307.99	309.38	309.58	309.33	308.45	309.1	309.34	307.85	307.93	309	308.62
330.4	327.89	328.53	328.11	328.88	330.27	329.79	326.96	328.23	329.73	328.98	328.78	329.32	329.13	329.08	327.89	328.12	329.16	328.87	329.54	328.69	327.27	329.97	328.84	327.42	327.36	328.74	328.22	327.82	329.13	328.74	330.36	328.2	326.2	329.18	328.91	327	327.59	328.55	328.39	329.32	328.4	328.16	326.99	327.64	329.99	328.82	328.97	328.16	328.38
302.31	304.17	303.95	302.05	303.19	302.79	302.77	302.99	301.56	303.35	302.98	302.98	303.45	302.07	302.25	301.99	302.47	302.27	304.26	302.6	303.09	303.47	301.88	301.86	303.34	304.36	304.33	302.38	301.99	303.25	301.42	303.5	304.49	303.42	302.89	303.09	302.24	301.97	302.23	302.59	302.56	303.26	304.34	303.32	302.13	301.87	304.86	302.86	303.91	302.83
316.19	314.69	316.83	315.17	316.72	313.99	317.63	314.74	316.01	316.19	316.52	314.35	316.65	315.69	316.21	315.98	315.29	314.92	317.66	316.15	314.34	315.39	316.61	315.15	315.7	316.54	317.37	315.76	316.47	315.77	316.82	314.5	316.01	317.09	315.03	314.77	317.64	315.88	314.49	316.6	315.19	315.31	316.68	316.59	315.69	315.43	316.98	314.47	315.44	315.69
316.49	316.4	315.91	317.54	316.91	314.68	316.51	315.67	316.32	316.96	317.15	317.49	317.45	316.35	316.51	316.3	318.64	315.95	315.34	318.71	314.83	317.18	316.81	316.65	316.86	316.45	317.47	314.76	316.39	316.63	316.49	315.61	317.01	314.62	318.28	318.1	316.31	317.3	314.87	315.82	316.56	316.88	318.53	314.84	317.15	316.5	316.64	318.99	316.22	315.75
320.05	320.31	319.4	319.89	318.37	318.19	318.13	320.06	319.58	319.5	319.12	319.47	320.27	319.54	318.16	318.42	317.85	318.97	319.4	317.94	320.26	319.7	319.86	320.31	319.07	320.63	320.31	319.46	320.11	319.23	319.54	318.19	319.71	319.29	318.09	317.6	318.31	318.15	320.47	320.48	320.33	318.01	320.29	318.98	320.25	319.42	319.37	319.63	317.93	320
309.38	309.37	308.88	307.92	308.78	308.48	309.16	309.26	308.6	308.79	307.98	308.39	307.29	308.06	308.83	309.79	310.68	309.27	308.27	308.81	309.17	307.72	309.12	308.86	308.88	308.03	309.57	308.25	309.02	308.78	309.42	306.83	308.64	309.44	307.93	310.62	308.36	308.87	310.35	307.5	309.36	308.34	308.19	307.36	308.24	307.81	310.23	306.71	308.61	307.94
311.92	310.54	312.79	311.17	312.79	312.05	311.12	310.59	310.08	309.25	310.41	308.98	312.3	311.26	310.97	309.69	310.48	311.23	312.46	310.75	310.65	309.48	309.75	310.48	312.18	312.24	310.75	312.05	310.32	310.85	310.63	311.57	311.2	309.51	311.51	309.8	309.47	309.62	313.07	312.07	308.83	310.3	307.84	308.79	310.32	310.86	309.99	310.25	310.86	310.83
295.79	298.29	297.42	297.63	295.51	297.08	296.4	296.17	296.65	297.69	297.88	296.63	297.26	295.88	296.93	297.63	295.51	297.24	298.97	296.11	295.84	296.24	296.92	296.07	296.66	295.76	295.61	297.54	298.13	296.38	298.28	296.52	296.04	296.08	297.39	296.14	296.15	296.09	296.41	297.33	295.91	295.53	294.65	297.68	298.06	296.21	296.21	296.96	296.35	298.53
301.51	302.63	300.82	301.09	301.21	301.38	300.73	300.82	301.43	303.47	302.44	299.8	302.6	302.09	301.35	299.65	300.29	300.88	301.19	301.18	300.24	302.6	300.28	299.99	300.24	300.83	299.28	301.69	301.08	301.24	301.16	302.5	301.77	302.07	300.43	301.33	302.12	301.53	299.57	301.16	299.91	299.72	301	299.38	299.36	301.06	299.52	300.4	302.81	303.69
294.22	296.9	294.98	294.76	294.96	296.75	295.21	295.05	294.48	295.23	295.42	294.85	295.91	296.45	296.04	293.15	295.8	294.93	294.34	295.09	294.82	295.38	294.88	295.6	296.26	295.16	293.75	295.13	295.98	296.93	295.3	295.16	294.32	295.41	295.7	294.75	294.83	295.24	295.66	293.76	296.44	295.47	294.4	293.93	296.35	294.25	294.61	293.7	295.81	295.75
312.97	314.98	314.42	315.08	314.84	315.53	313.38	314.89	312.28	314.01	314.81	313.11	315.41	315.11	314.66	314.67	315.12	315.51	313.08	315.08	315.21	315.3	315.74	314.72	315.62	315.91	314.93	315.15	315.85	315.21	314.48	314.69	315.47	314.09	314.54	314.6	314.32	316.22	313.84	316.26	314.1	315.86	314.78	315.26	316.47	313.99	315.76	313.79	313.76	314.68
304.27	305.24	304.36	303.85	305.89	304.67	305.95	306.44	306.2	303.21	304.85	306.69	306.81	306.52	306.39	303.83	304.46	304.41	304.8	305.9	304.77	306.14	307.5	305.68	306.74	304.37	304.29	303.4	305.16	304.04	305.18	305.9	306.06	304.31	305.16	304.09	304.79	304.54	306.84	303.47	303.92	305.39	306.51	304.87	305.49	305.23	305.77	304.23	304.71	306.63
314.86	313.96	313.4	314.11	313.8	314.93	314.46	313.12	313.8	314.2	313.36	312.41	313.27	313.62	312.5	313.09	315.08	314.17	314.43	312.75	314.03	314.46	316.83	314.57	312.95	312.96	312.31	313.94	314.08	312.37	315.08	315.66	312.8	313.29	314.63	312.96	315.01	314.33	314.39	315.3	314.18	313.5	314.62	313.12	312.85	315.41	314.16	316.45	314.69	313.45
306.86	306.21	307.04	307.1	307.82	307.75	305.53	306.44	308.17	307.13	306.23	306.2	306.31	307.75	307.08	308.89	308.2	307.45	308.24	305.74	306.67	305.64	306.75	305.85	306.9	306.9	307.05	307.45	307.1	306.65	306.94	307.06	306.77	306.61	305.89	306.74	307.38	305.94	306.69	307.29	306.06	305.96	304.61	306.58	307.31	306.95	306.17	305.99	307.51	307.71
314.54	313.99	314.62	315.32	314.07	313.81	314.65	314.2	313.04	314.08	314.92	314.78	317.44	314.34	316.42	315.5	314.65	313.77	315.07	314.13	314.54	315.97	315.18	314.85	315.75	315.16	316.2	315.21	313.99	314.61	315.82	315.68	313.32	315.66	313.69	313.27	314.59	314.64	314.47	315.09	314.13	314.93	315.3	314.99	315.44	315.64	315.97	314.9	314.16	315.85
303.71	304.35	305.06	303.4	303.78	303.3	304.78	303.86	303.16	304.83	304.94	302.16	302.51	302.93	302.96	304.4	305.09	303.56	304.97	305.98	303.99	303.45	304.6	305.05	302.57	304.35	303.84	303.92	305.13	304.25	302.19	303.09	305.45	303.15	302.1	304.23	302.93	303.39	304.9	304.42	302.72	305.02	303.25	303.84	303.23	302.25	301.76	304.92	303.46	304.19
320.27	320.21	320.32	320.21	320.03	320.42	319.89	318.25	321.59	319.6	321.79	319.18	319.24	319.27	319.66	321.41	319.24	317.24	320.64	319.98	319.81	319.25	321.06	317.57	321.56	319.07	318.34	317.62	320.38	320.12	320.51	319.68	318.19	318.57	318.15	318.97	317.83	318.62	317.79	318.48	316.72	318.9	319.8	319.5	319.38	320.69	321.23	318.85	318.6	320.33
322.52	324.22	325.59	323.92	324.5	324.54	323.24	323.72	322.83	323.86	324.89	326.35	324.23	324.99	324.89	323.67	323.4	324.29	325.06	323.37	325.19	323.61	324.14	324.3	323.46	323.09	324.6	324.33	322.77	325.44	325.34	325.15	325.01	325.97	325.19	322.55	325.02	325.3	324.13	324.42	324.93	325.59	324.06	325.57	325.72	323.47	325.92	325.14	325.06	324.92
304.45	305.92	305.37	304.7	303.64	303.55	304.78	304.9	303.86	304.28	304.75	304.64	304.4	305.24	303.73	306.22	305.49	304.53	306.3	305.28	304.98	303.24	304.46	305.24	305.05	304.46	306.07	305.08	304.42	305.51	304.76	305.38	304.24	305.63	304.76	304.41	305.26	305.58	305.88	304.5	305.14	304.91	305.04	305.32	305.1	305.51	306.82	305.1	304.42	303.35
318.3	318.58	319.02	317.78	318.73	319.94	319.85	319.34	319.52	321.56	318.21	318.64	318.06	318.63	318.94	321.14	320.17	318.33	320.43	319.35	318.18	318.93	319.8	317.73	319.59	318.57	318.63	319.57	319.43	321.61	319.83	318.65	317.65	320.01	317.31	317.38	319.79	320.33	317.25	319.33	318.93	320.38	319.72	318.55	319.55	318.46	320.56	320.49	319.76	319.89
308.09	307.15	308.2	307.23	305.7	305.88	305.85	308.93	305.92	304.15	306.23	307.52	305.22	305.89	306.21	306.95	307.71	306.74	307.81	307.45	306.76	305.55	308	306.56	305.59	305.32	305.43	307.39	306.11	306.4	304.58	307.19	305.92	306.37	306.88	307.32	306.49	308.21	307.8	307.57	305.74	305.59	307.89	306.55	306.33	305.31	305.4	305.26	305.03	304.4
316.16	315.97	316.44	315.53	315.1	315.26	316.07	314.8	314.96	314.63	315.07	314.82	314.35	317.34	315.05	315.93	317.21	314.96	314.72	315.47	315.82	316.05	316.81	316.5	317.74	316.58	317.58	315.23	315.55	316.02	314.44	316.86	315.59	317.09	315.29	318.83	317.48	316.1	315.6	315.53	315.07	314.4	314.81	315.97	317.35	316.18	314.73	315.96	316.12	315.64
325.53	323.73	323.94	324.32	323.35	324.81	322.15	323.11	324.08	322.27	322.87	324.64	321.98	324.03	324.54	324.36	325.32	324.28	325.04	324.21	325.13	323.86	325.33	323.08	325.3	324.01	323.84	322.59	326.32	325.35	322.58	323.81	323.38	324.87	324.26	326.36	324.68	325.58	324.57	322.76	324.73	325.14	325.28	326.14	323.82	325.19	325.79	325.38	324.59	324.51
309.34	309.97	307.86	310.44	308.86	310.09	308.92	309.83	309.71	310.39	309.36	308.95	309.85	308.75	309.57	309.72	310.09	310.26	310.37	310.6	310.86	310.19	308.85	308.98	309.97	310.24	310.59	308.04	309.03	309.07	309.53	308.72	311.27	308.36	311.48	308.97	309.86	310	309.44	311.17	309.18	309.25	307.63	308.97	310.1	310.05	310.77	309.35	310.82	309.28
317.58	314.68	317.15	319.01	318.44	316.71	314.8	316.15	315.94	318.88	317.49	317.04	316.8	315.58	317.91	318.12	319.88	317.67	317.24	316.8	317.17	318.21	317.03	315.21	316.57	316.9	316.03	316.24	316.81	316.53	317.57	315.46	318.16	317.37	317.41	317.41	315.98	317.5	317.22	319.88	317.96	316.54	316.59	317.18	318.38	317.83	318.26	318.28	318.32	317.54
305.18	306.26	304.56	303.54	305.73	303.05	302.62	304.88	303.55	303.7	305.51	303.81	305.2	304.85	304.39	305.7	304.66	305.19	305.61	303.35	305.12	303.72	304.77	304.14	302.12	305.05	305.26	303.25	303.45	302.66	304.19	303.94	303.44	303.46	303.73	305.32	304.59	303.84	305.25	307.46	302.78	303.34	304.93	306.46	304.69	303.95	306.2	304.46	303.87	303.45
297.07	298.46	295.33	295.61	299.82	296.97	297.02	295.25	296.13	296.98	297.17	297.65	296.15	296.08	296.8	296	297.36	295.4	297.37	297.43	296.42	297.5	296.57	297.57	296.52	297.43	296.62	296.89	297.23	297.54	298.09	295.55	298.24	297.92	295.03	295.55	298.1	296.09	298.57	296.6	297.6	297.67	296.31	296.66	298.52	294.97	297.34	297.47	296.15	296.25
302.87	303.47	303.49	305.28	303.59	303.86	305.24	305.53	304.24	305.51	305.08	304.36	304.25	303.85	305.19	304.92	302.44	304.35	306.08	304.96	306	304.56	304.73	303.68	304.75	305.64	305.36	303.19	303.92	302.5	304.72	304.79	304.33	304.16	304.15	305.76	303.51	303.8	302.58	305.63	304.63	305.06	305.47	304.73	303.04	305.4	303.77	304.14	304.55	304.6
295.25	293.82	294.66	293.7	293.15	295.65	294.68	295.62	295.63	295.36	296.64	293.81	293.65	293.51	294.13	293.94	295.79	294.38	295.22	295.59	295.41	295.91	294.91	294.65	295.37	292.89	295.22	295.63	293.57	295.05	294.48	294.46	294.19	294.05	294.17	294.04	296.13	295.18	295.26	295.92	295.06	294.73	295.46	293.3	294.7	294.73	294.9	295.86	295.04	295.69
303.55	303.32	304.23	305.72	306.17	306.62	303.41	303.99	301.37	304.27	305.35	303.64	305.25	304.93	304.59	304.19	304.91	305.12	305.42	303.85	304.78	305.22	304.92	302.96	303.9	301.94	302.35	304.62	304.4	303.47	302.24	303.76	303.32	304.18	305.24	303.84	303.68	306.39	302.89	302.88	305.6	305.94	305.42	305.13	305.85	305.4	304.41	306.08	304.66	305.38
315.87	315.75	315.25	315.65	315.21	314.61	315.72	313.37	314.07	314.85	315.56	314.55	314.8	315.9	314.31	314.63	316.1	312.5	315.35	315.24	314.87	314.55	314.58	314.8	313.92	315.71	315.52	314.7	317.34	316.14	313.79	314.67	315.91	314.81	315.83	315.1	314.05	316.53	315.38	312.81	314.54	314.99	316.19	314.88	314.56	314.92	316	314.6	316.72	314.99
327.33	326.44	326.54	328.03	329.65	327.71	329.79	328.44	329.57	328.25	328.05	326.61	328.85	327.31	327.88	328.67	327.06	327.65	327.67	326.72	327.76	327.35	328.71	328.87	326.68	326.76	326.92	328.05	328.6	329.69	328.35	326.1	325.34	328.82	328.14	328.4	328.99	329.89	328.73	327.64	326.06	327.52	325.74	328.14	328.37	327.83	327.13	330.03	326.85	327.01
313.79	312.51	312.94	312.6	313.26	312.85	311.79	312	313.46	312.4	314.14	312.74	314.48	311.55	313.69	312.67	313.24	312.79	314.68	314.25	312.95	312.29	311.31	311.9	312.71	312.92	316.08	310.5	313.53	315.17	312.79	314.48	313.1	313.92	311.37	312.35	311.85	313.47	314.44	313.22	315.49	314.05	312.83	313.78	313.41	314.17	312.96	313.15	313.97	313.77
306.21	308.13	307.44	306.39	305.71	307.75	307.88	305.79	305.38	304.67	304	306.63	306.32	306.69	306.22	305.44	305.85	308.19	305.05	306.48	307.48	305.36	305.49	307.02	307.16	305.65	307.64	306.97	304.63	307.74	305.68	306.78	308.25	306.81	307.45	307.85	305.78	304.24	306.83	305.99	307.02	306.15	306.5	304.42	306.4	307.73	306.65	308.5	306.77	308.25
304.5	304.29	303.93	305.02	305.07	304.29	304.11	301.42	303.85	303.01	304.85	303.75	303.92	303.12	303.93	304.44	303.76	304.9	303.06	303.53	304.06	303	304.74	304.37	302.56	304.88	305.3	304.33	304.14	303.07	302.69	304.61	304.7	304.2	303.53	304.78	304.77	303.61	304.34	302.88	305.78	303.81	303.79	305.48	304.02	303.52	304.12	305.36	305.49	305.22
326.43	327.74	328.62	329.15	328.93	327.73	328.21	326.92	328.13	327.95	326.43	328.07	328.7	325.97	325.71	328.33	329.25	327.44	324.8	327.09	329.56	329.06	328.33	328.87	327.36	327.45	327.49	328.22	326.29	329.28	327.77	328.5	328.32	328.26	328.46	328.92	327.11	327.46	327.48	328.8	330.62	327.96	327.04	329.24	327.5	327.8	326.65	328.43	327.22	330.15
302.01	302.65	303.13	302.33	302.48	302.52	303.13	302.07	303.79	301.45	301.61	302.89	304.22	301.88	301.45	304.16	303.28	303.19	302.72	302.74	302.31	302.27	302.94	303.96	300.7	301.79	304.55	304.43	301.7	302.12	302.7	300.77	303.09	303.26	303.67	302.8	301.67	302.9	301.16	302.72	302.52	304.82	302.75	303.5	302.03	304.23	303.1	303.21	303.42	302.11
318.12	316.09	317.49	317.3	317.42	317.94	316.38	318.15	315.66	316.18	317.05	318.13	317.22	316.63	319	315.84	317.25	316.82	318.03	317.26	316.58	317.23	316.32	317.95	317.36	318.23	317.72	317.98	316.57	319.82	316.99	316.72	316.68	315.68	317.74	314.28	317.93	317.19	317.06	318.8	318.57	316.94	317.58	317.67	316.01	317.35	318.23	317.57	319.06	317.51
306.05	305.24	305.34	306.3	306.93	304.57	306.25	305.81	305.18	304.47	306.3	305.28	305.59	305.97	306.16	305.36	304.34	304.07	304.85	305.63	306.7	304.01	305.76	306.95	304.57	305.91	303.75	306.31	306.97	304.83	306.38	307.09	305.9	306.87	304.68	305.23	304.26	306.29	306.2	303.68	306.44	303.28	306.87	304.37	305.75	305.48	304.57	304.48	305.4	303.76
310.67	310.65	311.09	308.54	311.12	309.73	310.43	311.71	310.47	311.76	311.01	310.96	311.02	310.07	310.08	311.34	311.12	311	312.22	311.93	309.81	311.46	309.65	311.01	312.1	310.69	308.91	309.3	311.05	308.93	311.02	310.81	310.65	311.93	311.31	311.13	312.45	312.53	310.21	309.28	310.64	311.45	309.36	310.87	310.57	309.73	310.82	311.19	312.22	312.16
303.39	304.08	303.22	306.62	304.46	305.78	304.81	305.32	303.46	303.56	303.18	302.74	305.1	303.69	305.5	303	303.49	305.02	304.08	305.59	306.19	306.55	303.21	303.37	304.07	305.67	301.04	305.26	305.38	305.95	302.41	304.84	306.06	304.39	304.55	306.02	305.07	305.33	304.28	303.45	304.36	303.88	304.54	305.07	304.84	303.45	304.38	304.47	306.02	305.8
303.9	302.47	302.5	304.97	303.71	303.26	303.96	301.81	303.14	301.28	303.01	303.07	302.33	302.84	303.36	302.17	302.33	304.78	301.74	305.01	303.29	304.26	305.34	303.83	305.06	301.76	305.69	303.59	303.76	303.18	304.03	303.49	302.55	303.58	303.27	302.77	303.22	303.09	303.92	301.98	303.47	305.02	303.35	304.27	303.31	302.9	302.42	302.91	304.9	302.94
315.6	313.02	313.81	314.22	314.9	312.99	314.1	315.73	314.82	313.24	314.12	313.19	314.71	314.61	313.44	313.44	315.56	315.77	316.43	314.24	314.27	315.43	315.66	313.59	312.42	313.55	313.23	313.24	314.03	315.1	314.28	314.14	314.24	314.88	314.73	315.01	314.49	314.68	313.83	315.58	315.42	313.6	312.39	313.44	313.42	314.32	313.73	314.2	316.23	313.94
302.11	301.99	302.95	302.95	303.86	303.54	302.62	301.83	302.31	304.02	303.91	302.15	304.05	303.96	301.82	302.56	304.38	303.98	301.48	303.25	303.8	304.09	303.91	302.63	303.66	305.16	302.32	303.9	303.68	302.37	305.59	302.43	302.39	303.36	302.82	303.42	302.26	304.18	305.66	302.48	302.63	302.63	303.9	301.96	303.81	304.43	304.23	303.92	303.51	303.04
303.98	304.67	302.76	304.72	303.82	304.21	305.56	305.07	303.96	305.23	303.04	302.84	302.96	303.26	305.19	304.14	303.6	305.11	304.13	303.1	303.08	305.55	304.4	303.76	304.48	303.56	303.99	303.99	304.46	303.04	303.9	305.56	306.76	303.28	303.44	304.32	303.18	305.87	305.02	305.2	304.18	304.56	305.27	304.95	303.77	305.59	304.56	305.23	305.66	304.5
312.67	313.48	312.87	311.83	314.14	311.28	312.69	311.76	314.24	312.66	312.99	312.23	312.89	311.48	312.68	312.78	311.72	312.44	313.27	312.22	313.61	313.02	311.13	313.19	312.06	311.87	313.72	312.81	313.39	311.61	313.45	311.52	311.57	313.9	312.05	312.94	313.54	313.33	312.87	313.29	312.9	312.3	312.04	314.75	312.68	312.33	314.8	312.8	314.52	311.44
304.03	301.98	301.61	302.84	302.6	302.8	302.98	303.5	301.14	306.62	304	301.13	300.89	301.76	301.37	301.22	303.97	302.24	304.12	301.8	302.32	301.77	303.05	301.89	303.09	302.86	302.53	302.26	304.18	302.99	302.54	303.76	302.15	303.39	301.38	302.75	302.42	302.61	303.63	303.23	303.43	302.51	303.15	301.94	302.87	301.69	303.28	303.24	303.48	302.23
316.14	316.45	316.58	316.79	315.49	316.1	316.79	317.86	316.15	313.8	317.04	316.31	316.26	316.99	316.59	315.83	316.31	317.65	316.65	315.03	314.87	316.61	317.5	316.38	315.32	316.74	316.88	317.44	317.53	316.55	316.81	315.64	315.66	317.44	314.64	316.08	316.95	317.08	316.22	318.19	315.22	317.46	315.75	316.25	315.49	316.45	318.22	317.24	316.44	316.42
303.42	305.13	304.38	303.52	303.52	303.5	302.6	304.1	303.14	303.62	302.98	305.05	304.86	304.42	303.98	303.53	304.08	303.07	303.13	303.18	305.06	303.65	301.99	304.88	303.85	305.18	303.05	305.18	305.28	303.32	303.75	302.97	302.41	303.89	305.05	304.73	305.81	304.28	303.15	304.29	303.86	301.98	303.13	304.45	303.35	302.25	303.04	305.02	305.44	303.04
313.8	311.39	312.47	312.2	312.96	312.53	311.41	313.55	312.51	312.42	313.65	314.16	313.67	313.28	314.26	312.01	313.63	311.74	312.94	313.17	314.35	312.32	312.14	311.19	314.49	314.12	312.11	311.97	311.88	313.73	314.19	314.97	313.35	313.51	314.21	313.13	312.63	312.29	312.59	312.44	313.06	313.54	311.95	314.39	312.07	312.59	315.25	315.51	311.46	313.26
304.43	307.95	306.21	306.61	305.25	306.96	305.3	305.86	306.97	306.9	306.67	305.81	305.88	307.83	305.7	308.5	306.61	304.85	307.46	304.67	305.26	307.47	306.3	304.61	305.14	305.83	307.58	307.21	306.53	305.64	304.51	306.04	305.67	305.73	305.5	305.86	307.05	304.84	307.05	307.31	305.19	305.06	305.73	304.43	306.7	307.08	306.84	305.78	305.04	304.93
313.21	313.91	312.39	313.58	313.65	313.6	312.72	315.14	314.31	313.48	315.02	312.7	313.55	314.52	312.8	313.32	313.86	313.94	312.83	311.04	311.33	313.32	312.29	313.5	313.71	311.42	311.76	312.91	313.98	312.76	313.72	313.44	311.95	312.7	313.39	313.37	313.3	313.97	314.24	314.42	314.03	314.77	311.94	312.93	314.37	313.15	311.86	314.62	311.92	312.4
313.28	314.18	313.38	314.8	313.46	310.76	313.44	313.07	312.87	312.66	313.44	314.76	314.27	315.18	313.21	312.84	312.99	313.47	312	314.11	312.2	314.57	312.39	313.4	312.41	312.75	311.2	311.82	311.54	313.42	313.51	311.35	312.68	311.98	313.16	312.07	311.19	314.76	313.98	313.26	311.45	313.79	311.43	313.43	313.76	313.46	313.29	313.55	312.41	311.94
302.92	303.68	301.65	303.41	303.08	303.44	301.47	301.29	300.62	302.03	301.48	304.13	302.56	301.73	303.4	301.26	302.09	302.61	301.77	302.32	303.3	301.73	302.99	301.39	302.06	303.05	302.97	303.02	302.18	302.15	304.02	303.38	302.33	302.03	301.02	303.09	303.7	300.96	305.94	303.36	303.39	301.86	304.96	301.85	302.25	300.84	301.91	303.66	302.1	301.83
327.75	325.04	327.75	327.88	327.86	328	328.03	327.26	328.24	327.74	328.25	327.01	327.54	326.34	327.59	326.84	329.29	327.65	328.21	327.97	329.13	328.49	327.23	326.65	327.54	328.7	326.1	327.71	326.82	327.96	328.16	327.79	328.1	326.87	327.52	328.12	327.78	328.12	326.72	327.9	328.87	329.74	327.31	326.44	328.52	327.27	327.84	329.08	328.83	325.87
318.11	317.13	318.37	318.36	316.98	317.53	317.76	318.06	316.14	317.45	319.96	317.37	317.68	319.63	317.69	317.8	319.14	317.24	318.53	317.09	320.28	319.16	318.54	316.68	318.1	317.78	316.31	317.99	317.12	318.2	316.04	316.81	317.08	318.03	317.48	319.29	317.23	318.86	318.99	316.19	316.47	318.19	317.81	317.85	318.38	317.57	316.59	317.45	316.6	318.76
305.6	304.59	306.05	305.5	305.77	302.78	305.79	304.33	305.11	304.51	303.38	303.7	307.63	304.23	305.48	305.51	304.94	304.38	305.28	304.81	303.55	304.99	303.65	306.2	304.5	305.86	305.01	303.38	305.18	305.1	307.82	305.18	303.96	304.11	305.73	307.98	304.71	305.57	304.96	304.98	304.54	306.11	305.33	305.24	304.88	307.31	305.34	303.21	304.84	303.93
302.96	303.29	304.18	303.85	303.29	303.53	303.72	303.46	302.8	301.82	303.41	304.17	304.49	304.13	306.24	304.76	301.6	303.31	305.38	303.72	303.81	304.84	303.67	304.3	303.89	305.22	303.38	302.85	303.89	305.31	304.07	304.12	304.32	304.62	303.58	304.64	303.38	304.07	304.81	305.02	303.01	303.56	303.2	303.75	304.23	304.19	302.55	303.45	304.22	304.02
295.34	293.45	295.23	294.58	296.35	293.38	294.51	293.36	295.01	295.41	294.24	295.91	295.41	293.12	293.98	294.21	295.45	295.03	295.79	293.94	295.2	295.11	295.1	295.36	294.8	295.41	295	294.63	295.57	295.11	295.58	295.71	295.1	294.59	296.04	295.98	294.83	295.4	295.95	296.42	294.57	296.11	296.5	294.68	295.79	295.31	294.39	295.47	295.55	295.19
326.67	324.31	327.77	327.09	327.16	326.03	327.63	328.18	327.04	326.95	327.71	327.16	326.94	329.8	329.35	327.3	325.77	328.84	326.48	328.41	327.29	328.88	325.52	328.32	328.87	328.12	328.43	326.25	326.67	326.56	328.47	326.61	327.04	327.11	327.32	328.03	327.01	325.91	327.12	326.2	327.72	326.53	326.05	326.35	327.14	327.58	328.39	326.78	326.17	326.86
314.19	314.74	313.52	315.04	315.53	314.7	314.97	314.8	313.23	315.92	315.52	315.35	314.64	313.3	314.52	314.84	314.85	315.17	316.46	314.26	315.11	315.42	314.54	315.9	314.59	313.32	314.32	314.32	313.68	314.13	315.67	315.78	316.09	316.44	313.67	315.57	315.09	315.21	315.1	314.42	315.04	315.19	312.59	315.6	315.67	315.09	314.86	315.35	315	314.85
329.79	329.26	329.45	328.01	328.89	327.28	328.11	328.59	330.69	327.67	329.15	330.44	329.66	327.58	328.69	328.78	329.14	330.17	330.24	328.16	328.27	328.45	327.98	328.15	328.75	329.6	330.75	328.01	329.52	327.82	330.38	328.57	326.19	328.19	328.65	328.79	328.7	328.83	329.71	328.73	329.57	329.99	326.29	328.54	330.34	328.64	328.77	328.63	329.99	331.32
311.04	311.45	311.93	310.16	312.68	311.66	309.71	312.4	310.86	311.17	310.75	311.24	312.36	311.37	311.58	310.62	311.92	313.08	310.99	311.18	312.08	310.16	312.71	312.02	312.93	310.71	311.92	310.73	311.97	310.3	312.43	311.75	312.67	311.59	310.32	311.01	310.96	311.93	311.67	312.16	311.49	313.96	313.09	312.31	311.93	310.02	312.01	311.99	312.69	310.99
293.97	299.23	295.8	297.05	295.95	297.48	296	296.46	296.82	298.06	296.63	296.83	298.16	296.27	295.99	296.01	296.41	297.09	296.34	296.89	298.36	297.65	295.89	296.85	297.68	295.35	295.52	297.68	297.49	296.63	297.22	296.97	298.12	296.6	296.41	297.58	297.38	296.1	295.56	296.55	296.21	296.38	298.59	296.5	295.96	297.4	297.36	295.69	296.64	296.22
310.48	312.11	308.26	310.65	310.19	309.92	308.41	310.96	310.76	310.81	311.6	310.64	308.96	310.52	311.55	308.58	311.18	311.79	310.06	309.72	311.1	309.44	311.12	309.06	311.55	311.07	310.66	311.14	311.66	309.79	310.62	311.36	310.46	309.8	310.38	310.27	309.91	311.15	310.49	310.39	310.99	312.26	310.76	309.93	310.68	311.19	310.16	310.68	310.07	312.78
309.27	307.24	308.61	309.66	308.52	308.42	308.93	309.32	309.22	309.62	307.87	308.28	309.59	309.16	309.23	308.96	309.21	310.36	310.61	306.73	309.74	306.46	306.87	308.44	308.7	308.82	310.09	307.64	306.7	310.26	308.08	308.45	308.14	309.54	309.24	308.86	309.01	308.99	310.76	307.86	308.49	308.99	308.97	309.35	308.04	307.05	309.45	308.22	307.71	309.5
312.27	312.65	312.84	314.48	312.66	313.78	314.56	311.79	310.93	313.36	313.75	311.84	314.17	312.72	312.67	313.24	313.09	313.95	311.2	311.69	314.85	313.93	312.64	314.6	314.71	312.55	314.81	313.17	313.03	313.57	313.65	312.65	312.69	311.58	310.86	313.55	313.17	311.86	312.94	313.04	310.77	312.92	313.54	312.97	312.33	313.88	312.68	312.13	313.1	312.04
318.86	318.15	317.68	319.01	317.9	319.13	318.5	317.99	317.83	319.15	318	319.32	318.88	317.4	318.33	317.35	318.43	318.67	318.43	319.56	318.67	319.61	317.17	317.73	318.11	318.52	317.81	319.59	316.01	317.23	317.73	318.43	318.56	318.46	318.57	316.38	318.32	317.42	319.64	317.87	316.86	317.98	317.84	318.99	317.5	318.6	318.2	318.06	317	318.61
303.61	301.01	303.73	302.79	301.32	302.37	303.24	302.79	304.01	303.28	300.58	303.06	302.88	301.96	302.36	301.7	304.53	302.06	303.39	303.75	302.89	303.32	301.65	302.23	302.14	301.24	302.19	303.16	303.32	303.34	302.72	301.19	303.8	303.45	303.18	302.77	300.66	302.38	303.37	303.07	302.55	302.83	302.12	301.76	301.77	302.78	301.19	301.94	301.51	303.98
294.29	296.84	296.91	294.2	294.48	294.62	294.85	295.27	296.26	295.06	294.6	295.56	295.34	295.58	295.38	296.31	295.87	294.03	296.1	293.83	296.39	295.42	294.66	295.2	296.28	293.91	295.62	296.82	294.5	297.1	295.24	296.14	294	296.18	294.49	295.68	294.58	295.79	294.73	295.47	294.78	295.44	294.26	294.67	293.79	294.81	295.28	294.16	294.57	295.77
305.28	306.03	307.1	305.52	307.16	305.77	306.07	306.36	307.68	307.02	306.59	305.25	306.67	306.88	304.75	306.58	307.21	306.99	306.67	306.35	305.71	306.39	305.21	306.75	307.72	307.33	307.82	305.55	306.68	306.1	306.44	304.85	305.06	306.22	305.04	306.21	306.65	306.69	305.26	306.66	303.04	307.83	305.8	306.2	305.76	306.74	305.1	305.34	305.49	305.16
315.13	318.31	317.17	317.05	316.66	318.27	317.98	316.62	316.39	316.88	317.12	316.99	316.71	316.39	317.34	318.47	316.32	314.84	317.66	317.56	315.79	315.76	316.46	316.59	316.09	316.54	317.23	316.29	316.9	316.97	316.76	314.17	316.86	316.63	316.54	315.62	316.11	317.1	315.67	316.39	315.59	316.8	316.07	314.78	316.33	315.3	315.95	316.3	315.93	315.41
303.87	303.85	304.99	304.21	303.93	305.48	304.16	305.14	305.79	305	305.51	306.13	304.9	303.44	304.8	304.23	303.91	304.24	304.42	304.78	304.23	303.1	304.55	304.46	302.15	305.41	305.58	302.41	305.16	303.35	306.04	305.16	304.75	306.43	304.54	304.26	305.78	304.77	302.91	304.16	303.66	303.51	307.48	305.78	302.35	303.23	303.27	305.56	303.81	307.21
311.71	311.81	312.35	312.42	312.42	311.97	311.91	312.77	312.37	313.34	313.12	312.73	311.53	311.79	313.42	313.15	311.18	311.55	311.46	311.94	312.48	312.22	311.66	313.36	312.78	312.69	310.01	310.37	312.53	313.88	313.08	312.22	312.22	312.88	313.21	311.63	312.41	310.82	312.75	313.3	312.21	311.17	311.87	311.79	312.57	312.19	311.35	311.17	312.58	313.11
306.05	308.75	305.84	306.32	305.92	305.16	305.89	304.59	304.37	306.57	305.89	307.87	306.4	306.38	306.36	305.31	305.02	307.34	305	306.61	306.21	305.52	305.45	308.7	307.56	306.56	303.98	305.63	306.31	306.84	305.59	306.3	305.15	305.41	306.4	305.88	305.45	306.01	306.26	307.13	306.2	308.43	306.76	305.51	306.69	306.63	303.82	304.77	305.51	305.6
304.34	303.75	303.88	302.37	304.57	303.34	304.69	303.62	304.56	302.7	304.36	302.89	304.47	303.26	303.02	304.84	305.88	301.16	302.76	305.38	303.31	304.2	304.67	304.68	302.82	302.32	303.49	304.62	305.49	302.35	303.96	303.55	302.84	303.94	304.18	302.64	303.21	303.23	303.77	305.22	303.14	303.03	305.69	303.42	303.05	303.91	305.56	301.44	303.26	304.74
313.91	313.38	314.92	314	314.19	313.44	313.83	313.83	313.8	312.65	314.09	313.57	313.1	315.38	312.96	314.2	311.84	314.57	311.91	314.66	313.97	315.02	313.7	314.67	314.68	314.08	314.09	314.61	314.43	314.98	313.37	314.93	312.78	314.79	314.37	316.18	313.88	312.55	315.22	313.53	313.9	314.76	315.47	312.92	312.96	314.33	312.01	311.94	314.86	312.65
306.44	305.66	307.76	305.92	305.17	306.41	306.71	306.74	307.06	305.8	306.33	305.65	306.83	305.7	306.91	305.47	307.58	306.24	306.42	307.77	305.9	305.47	305.77	307.03	307.26	304.57	305.58	305.93	306.06	305.78	306.46	306.22	304.35	306.34	307.38	305.55	306.22	305.25	307.1	306.02	306.05	306.39	305.8	305.33	304.52	305.71	305.5	305.9	307.48	304.68
317	318.46	317.05	317.75	318.39	316.64	315.57	318.77	317.16	316.9	316.74	316.78	317.64	317.5	317.15	318.07	316.49	318.3	317.25	318.53	316.44	318.91	317	317.83	317.56	316.93	316.33	316.62	317.36	317.88	314.62	316.48	317.96	315.58	318.61	315.7	318.98	317.69	317.44	316.55	317.78	317.09	316.43	317.2	317.37	316.08	317.37	317.19	319.58	316.93
314.97	313.46	316.49	315.37	317.28	315.1	315.37	316.13	318.13	313.26	316.12	315.76	316.7	317.76	316.77	315.81	317.06	317.97	317.08	316.52	316.5	316.77	315.47	315.81	314.41	316.99	314.72	313.49	316.77	316.03	314.99	315.68	318.14	314.91	315.28	314.32	315.17	315.69	315.62	314.34	318.54	314.54	316.53	314.89	315.82	316.18	315.16	316.65	315.2	314.6
301.96	301.4	301.13	300.14	300.52	301.94	301.66	299.54	301.73	302.01	302.38	301.54	299.59	300.38	300.96	301.31	301.52	302.12	299.7	302.91	301.39	300.17	300.61	303.26	302.48	300.07	300.62	301.4	302.76	300.25	299.98	301.42	299.83	302.1	303.09	301.38	300.8	302.97	304.83	301.34	299.22	300.39	301.23	300.44	302.98	301.2	300.25	301.46	300.53	301.37
300.19	300.94	302.68	303.37	301.64	302.05	302.8	302.01	303.51	301.13	303.09	301.9	302.27	301.87	302.81	302.15	303.64	304.15	302.8	302.17	301.7	303.08	301.67	301.81	302.65	301.66	303.47	304.48	302.67	302.17	304.42	302.05	303.05	301.23	302.16	302.08	302.14	302.88	302.52	301.79	302.72	302.77	303.23	301.41	303.68	301.06	301.2	301.39	300.45	302.6
316.53	316.42	316.57	315.27	314.05	314.69	315.83	314.59	315.43	315.26	317.65	314.78	317.12	314.65	316.31	315.58	315.44	314.09	315.16	315.4	317.36	316.22	315.55	315.92	316.01	315.67	315.49	314.26	315.08	314.76	313.77	316.34	314.45	315.44	317.37	317.4	313.83	314.3	315.88	316.05	315.52	316.14	315.55	314.98	315.51	315.11	316.45	316.96	315.52	315.26
314.19	314.14	316.24	314.93	314.76	314.5	314.54	314.27	316.62	315.54	314.39	314.38	312.57	314.13	312.85	313.66	315.87	314.11	313.96	314.31	314.26	314.47	315.12	313.94	314.56	314.9	313.43	314.84	313.59	315.32	314.19	315.59	315.92	314.65	316.23	314.42	313.05	313.45	315.67	315.66	315.43	313.5	315.65	313.86	314.11	315.11	313.82	314.44	315.58	315.14
301.69	302.1	302.31	301.34	301.41	301.65	299.7	301	299.68	300.28	301.32	302.08	302.44	300.67	301.41	300.51	299.86	302.1	300.34	301.04	300.28	300.68	301.83	300.69	300.15	300.03	301.41	302.41	300.71	300.69	299.85	301.21	301.47	302.25	299.42	301.87	300.68	300.85	302.97	301.05	303.23	300.76	302.19	300.7	301.08	302.1	300.24	302.62	300.13	300.07
304.25	304.36	302.21	303.69	301.32	303.43	302.38	303.67	304.17	303.2	302.09	303.73	300.96	303	303.34	302.87	304.02	303.71	301.1	301.03	302.41	301.13	303.07	303.54	302.95	304.41	302.56	304.58	300.6	304	303.14	301.91	303.75	304.04	301.9	304.65	302.97	304.27	304.11	302.75	306.23	304.73	303.67	303.12	303.03	303.96	303.74	302.92	303.05	303.81
305.81	305.61	304.69	307.36	306.72	305.58	304.05	306.17	304.26	307.23	306.16	307.11	305.57	305.27	306.92	305.73	305.86	305.34	306.14	304.92	304.97	306.01	307.1	307.47	305.13	308.04	303.78	305.17	305.25	304.15	306.33	305.64	306.76	307.18	305.46	307.64	303.85	305.48	305.72	307.01	306.41	304.77	306.9	305.38	306.15	306.59	306.25	307.24	307.72	306.93
316.57	315.09	316.71	316.6	315.77	315.82	316.24	315.71	317.28	317.57	315.85	316.5	316.1	317.97	315.37	316.39	317.04	316.29	315.03	316.98	316.06	317.35	315.88	316.88	317.9	315.56	316.35	315.32	317.81	316.83	318.58	316.29	316.71	317.29	316.75	317.54	317.85	315.6	315.98	315.34	316.29	314.68	316.52	316.14	316.28	317.92	314.94	316.4	315.97	318.26
299.1	298.85	298.66	300.41	299.86	299.48	298.94	301.54	299.33	300.02	298.54	299.33	298.87	300.71	302.33	299.7	299.88	299.58	301.07	299.43	299.62	299.99	300.06	301.27	299.48	298.83	301.06	301.03	300.5	298.44	300.41	299.51	301.68	301.95	302.18	299.34	299.24	299.64	300.38	300.14	299.48	299.78	300.01	297.99	301.51	298.84	299.98	302.58	301.24	299.99
312.27	314.37	313.16	313.04	312.75	314.84	313.09	313.55	314.49	313.22	313.2	314.3	311.95	314.24	313.12	315.05	312.5	311.49	311.14	313.58	311.1	312.46	313.91	312.55	312.86	312.31	312.88	313.56	312.31	313.81	313.74	315	312.87	311.77	313.14	313.68	312.49	312.38	312.73	311.85	314.06	313.31	311.78	313.56	311.85	313.74	314.25	313.95	314.16	311.94
307.46	307.08	305.82	307	306.03	305.98	307.07	306.6	305.6	305.33	305.81	306.26	306.87	304.94	305.61	307.62	306.37	306.42	305.12	305.92	306.04	307.4	304.96	304.63	306.68	306.88	305.66	307.74	304.19	306.63	305.66	307.1	306.03	305.44	306.43	307.29	306.28	307.26	308.03	307.08	307.04	306.73	306.5	304.68	306.56	307.76	307.93	306.56	306.3	306.62
309.8	312.09	309.36	308.16	311.01	310.52	309.77	308.03	308.64	309.71	310.03	309.32	310.32	308.85	308.77	308.34	310.96	310.41	310.69	309.74	310.38	310.13	310.17	309.27	310.14	310.71	309.79	309.7	311.83	310.18	310.56	310.6	310.15	310.99	309.24	310.89	309.14	309.1	308.82	308.99	310.15	309.65	310.53	309.78	310.11	309.14	310.36	310.69	311.19	309.21
307.76	307.53	308.86	306.73	307.76	308.37	306.04	306.39	308.76	308.7	307.48	306.74	306.01	306.74	307.52	306.46	307.54	306.56	307.79	306	306.91	307.63	307.44	306.58	308.6	306.81	308.88	306.86	308.25	308.19	306.62	306.64	307.56	307.62	307.14	306.79	308.6	306.83	306.74	308.91	307.61	306.55	306.63	306.33	307.83	306.8	308.89	306.46	307.59	306.98
310.93	310.14	310.78	308.42	312.31	310.34	310.66	310.01	309.62	309.88	311.83	310.72	310.63	310.32	310.99	309.49	310.21	310.11	311.14	311.37	311.33	310.06	310.1	310.84	309.43	309.9	309.16	310.1	311.06	311.01	310.4	310.28	310.94	312.57	309.68	311.32	310.69	311.38	310.4	311.11	310.02	311.21	309.54	311.07	310.52	311.11	311.44	311.07	311.87	312.19
312.07	311.99	311.85	312.59	311.09	311.59	312.6	312.99	309.51	309.94	312.04	310.14	310.32	309.97	312	312.3	311.3	309.41	310.11	312.29	311.52	312.07	312.28	311.31	312.05	308.84	310.16	312.96	311.36	312.18	311.32	312.4	311.39	313.81	310.7	310.46	310.85	311.7	311.03	310.53	310.26	309.9	310.87	310.96	312.59	311.01	310.98	311.12	311.86	312.28
302	303.03	304.12	301.46	302.98	303.77	302.42	301.9	301.98	303.06	302.09	302.05	302.97	303.57	301.96	302.82	302.46	303.41	302.59	301.24	302.27	302.16	303.48	303.45	304.55	302.06	303.74	302.52	302.02	303.68	302.69	302.28	303.87	302.37	303.26	303.32	302.96	302.89	302.05	301.89	303.6	302.24	299.92	301.13	302.1	303.67	302.55	303.5	304.4	300.84
319.73	318.71	317.38	319.14	317.78	318.54	319.87	317.99	318.52	317.74	318.02	318.31	319.59	318.26	317.73	318.49	320.7	319.54	318.55	318.59	319.16	318.98	318.41	319.03	317	317.4	319.25	318.1	320.63	319.56	317.67	318.23	318.53	319.03	318.66	319.3	319.63	319.72	316.49	319.91	317.17	317.86	318.64	317.52	317.56	319.31	318.52	318	317.64	317.44
308.35	308.07	308.43	308.95	308.49	308.38	309.19	308.4	309.4	308.69	309.05	310.06	307.03	310.01	308.21	309.89	309.2	308.41	309.73	310.11	309.8	308.24	308.74	307.92	311.24	307.83	308.84	309.53	308.69	308.09	308.58	308.22	309.15	308.56	310.05	308.68	309.7	309.73	310.63	308.21	310.11	309.92	307.16	309.12	310.32	307.4	308.96	306.99	308.37	307.6
314.73	314.98	316.25	315.86	316.28	315.49	314.67	316.13	314.65	315.18	315.93	316.51	315.25	316.79	316.73	316.21	317.32	315.83	315.99	316.67	316.53	315.44	314.98	315.29	316.15	316.6	316.22	316.54	314.32	315.26	315.52	317.5	317.87	315.22	317.49	316.4	314.08	314.78	315.52	315.46	314.55	315.63	314.6	315.63	313.98	315.12	316.18	316.82	315.3	316.52
305.96	307.19	306.5	305.57	306.42	306.51	304.85	306.34	306.38	306.11	306.08	307.33	305.56	307.27	305.93	308.03	305.78	306.11	306.11	304.14	306.19	306.36	306.53	306.63	305.7	306.32	307.7	305.8	305.71	307.32	305.59	305.23	305.47	307.48	305.88	307.08	305.22	306.67	307.46	305.89	305.1	305.75	308.16	307.69	305.39	305.65	306.01	305.45	304.6	306.17
300.09	301.29	299.85	300.46	301.38	300.87	299.68	300.35	299.47	301.55	301.41	302.7	300.82	300.1	302.81	299.35	301.71	301.87	302.61	302.64	301.22	300.5	301.21	300.59	300.66	299.67	302.24	299.11	300.43	300.52	301.83	300.7	302.49	299.25	301.92	300	301.65	299.4	303.47	299.56	301.62	301.86	300.42	301.65	300.31	302.63	300.5	300.93	301.07	301.26
302.77	303.23	303.3	303.01	304.24	301.11	302.57	303.31	303.52	303.07	303.16	302.88	304.16	303.56	303.33	303.62	303.63	304.62	304.25	303.55	304.36	303.94	303.49	303.53	303.1	305.34	304.34	303.99	303.56	301.93	304.68	301.54	303.45	302.04	303.31	303.7	302.45	301.29	303.02	303.96	303.98	304.36	303.82	301.19	302.09	302.3	302.35	303.53	303.64	303.67
310.26	308.43	309.92	307.36	310.38	309.23	307.47	308.86	309	308.65	309.48	310.08	309.31	308.01	308.14	310.17	309.79	308.56	308.45	309.26	309.52	307.81	307.8	309.84	306.95	308.24	309.08	307.82	311.2	310.94	307.42	309.91	309.57	307.98	310.65	307.45	311.09	309.67	309.59	309.13	308.31	308.3	307.49	308.72	308.85	309.36	309.34	309.56	308.45	310.09
313.82	316.62	313.47	314.91	313.17	314.82	316.48	315.71	313.27	314.89	315.61	315.38	316.22	314.92	315.73	314.33	316.05	316.06	315.64	313.66	315.15	314.58	314.54	316.33	315.78	315.68	315.98	314.05	315.06	314.11	315.23	313.06	314.43	314.9	314.08	313.01	313.84	314.4	314.89	314.46	314.69	315.39	312.69	315.56	314.01	314.29	314.78	315.36	315.03	314.93
304.38	306.56	304.54	304.07	305.76	305.09	304.26	302.02	303.83	303.98	303.9	305.34	305.69	304.22	304.25	306.14	303.84	303.24	303.21	304.57	303.94	303.9	304.16	305.28	304.45	304.68	303.47	306.04	304.98	304.16	304.89	304.63	303.87	305.18	303.56	304.86	302.34	304.03	304.1	305.82	305.22	306.98	304.53	304.14	305.5	304.3	305.44	305.84	304.22	305.04
315.35	316.74	317.95	318.41	318.26	316.9	316.64	319.29	316.2	319.03	318.16	317.97	318.6	318.65	316.8	319.17	317.32	318.21	317.95	318.08	318.61	317.76	318.95	318.27	317.34	317.36	317.52	317.31	315.08	319.23	318.04	318.66	317.63	317.28	318.05	316.78	316.92	316.91	315.89	318.28	319.01	320.02	317.65	317.55	316.99	316.86	317	318	318.32	319.26
330.29	329.36	329.81	329.58	328.2	329.79	328.33	328	327.2	329.47	328.42	329.46	328.63	328.36	326.87	329.27	328.91	330.15	329.35	327.79	328.63	328.92	328.03	326.8	329.27	328.42	329.06	326.98	329.24	328.76	329.66	330.11	327.99	327.92	331.08	329.59	327.46	328.17	326.81	327.8	328.12	328.55	326.97	326.83	329.9	327.92	328.61	328.54	327.03	328.83
314.28	314.8	315.34	315.27	314.11	315.34	314.35	315.9	315.32	314.77	314.32	314.68	314.74	311.62	316.23	314.83	314.74	314.1	316.88	314.74	314.91	314.82	315.35	315.04	315.58	314.46	313.84	314.18	314.86	314.69	315.13	314.83	315.42	316.28	314.61	316.12	313.65	315.27	313.69	314.96	315.93	313.41	314.28	314.16	314.82	314.1	315.72	315.6	314.95	316.53
292.59	293.68	296.02	293.2	293.79	292.53	293.3	294.29	293.23	292.38	293.32	294.14	293.78	294.58	294.88	293.56	292.85	294.13	295.17	294.02	293.98	293.64	293.51	294.12	293.64	293.26	294.26	294.02	294.46	294.54	294.53	296.11	294.25	293.87	295.69	293.71	293.35	294.14	294.5	294.33	294.7	295.6	294.87	295.1	294.97	293.83	293.43	294.28	293.08	292.06
309.61	310.55	310.21	311.8	311.19	310.53	310.52	309.97	309.93	312.09	310.15	310.75	311.74	310.77	309.65	310.1	310.82	310.69	310.35	309.5	310.71	311.46	310.52	311.47	311.08	309.88	311.21	309.84	310.26	311.42	309.77	309.96	309.96	311.41	310.37	309.3	310.14	311.26	313.15	309.67	309.99	310.34	310.1	309.6	311.19	310.35	310.29	310.16	311.07	308.78
316.42	315.89	316.94	317.07	317.38	317.21	318.29	316.9	316.36	315.73	318.46	318.24	316.42	315.94	316.3	316.47	317.63	316.3	317.89	317.88	318.13	316.52	318.48	319.2	316.67	317.69	317.61	317.22	316.25	318.08	316.45	318.63	319.63	315.93	318.97	315.9	316.45	316.76	316.9	317.34	318.21	319.25	316.05	318.38	316.1	317.44	315.6	317.43	318.77	316.94
303.67	303.87	303.13	303.45	302.3	301.13	302.24	300.52	302.28	302.31	301.88	302.31	301	303.12	301.97	302.93	301.58	302.64	301.38	300.98	302.29	301.9	302.15	302.87	302.6	302.36	304.1	300.42	302.25	302.66	301.96	302.48	301.6	302.65	302.89	303.21	303	303.06	302.94	302.47	302.69	301.81	301.01	302.4	303.19	303.64	301.82	301.73	302.74	302.81
296.53	297.49	295.83	298.49	297.57	298.44	296.24	295.47	297.39	296.75	296.76	297.01	296.79	297.88	297.74	296.78	295.8	297.96	296.27	295.44	296.89	296.79	296.16	296.75	295.67	298.42	297.27	296.34	295.39	296.49	296.2	297.12	296.65	295.54	296.29	296.6	298.44	295.94	296.04	296.6	297.72	297.53	298.53	296.68	295.72	296.26	294.64	295.98	296.17	297.2
317.49	318.26	315.31	317.38	316.96	318.64	316.77	317.66	315.15	316.53	315.92	315.9	317.64	316.19	317.79	317.88	317.46	318.48	317.03	317.42	317.91	315.95	316.7	317.57	316.94	316.25	319.46	317.75	315.78	317.78	318.08	316.49	317.13	318.03	318.07	319.03	318.26	317.44	317.98	316.45	316.06	316.94	316.84	316.41	315.91	318.1	317.97	316.57	318.19	317.58
305.07	304.75	304.95	304.38	304.52	304.38	304.73	304.43	304.17	304.47	305.62	302.98	304.76	304.95	303.26	303.82	304.87	303.6	303.32	303.36	305.58	305.14	304.09	305.04	304.72	305.65	304.32	305.68	302.87	302.98	303.82	303.86	304.57	303.56	304.99	305.93	304.86	303.94	302.34	303.96	305.21	304.53	303.37	304.57	304.23	303.9	304.38	306.24	305.01	304.57
299.46	298.7	300.78	300.35	301.9	299.31	300.85	300.48	298.37	299.88	300.92	298.83	301.08	300.07	301.72	300.51	299.61	301.08	299.64	299.76	298.66	299.95	299.13	298.55	299.61	299.37	300.16	299.04	300.25	300.15	300.73	300.27	300.56	298.87	302.06	300.43	299.91	299.67	299.05	299.43	299.63	300.18	301.12	299.46	299.91	300.26	298.95	300.03	299.98	299.11
299.75	301.58	301.91	300.85	300.35	301.01	299.96	300.8	300.73	301.61	301.64	300.19	301.26	301.31	301.19	302.02	299.74	300.88	299.92	299.79	300.83	301.35	301.62	300.19	300.88	301.67	301.6	300.92	301.24	301.33	300.84	300.28	300.13	301.66	300.34	300.86	300.65	301.09	301.17	301.46	302.28	301.59	301.45	300.04	301.51	299.45	299.5	300.57	302.08	299.13
327.45	326.58	325.83	326.16	326.41	329.2	329.78	328.5	326.9	326.95	327.55	327.26	327.72	327.3	327.56	329.94	328.04	327.21	326.22	328.71	325.8	326.82	327.8	327.86	327.23	327.89	329.02	326.24	328.61	328.85	327.09	327.44	328.63	326.72	328.07	327.59	327.73	327.61	327.84	326.24	328.03	326.74	326.97	328.34	328.36	328.12	327.83	327.31	326.43	327.47
327.15	328.01	328.23	328.56	327.94	328.56	326.34	329.68	327.67	328.25	328.29	329.64	326.28	329.33	328.39	328.86	326.72	328.37	327.89	328.33	329.68	328.33	327.45	327.69	327.44	327.42	328.47	327.37	327.08	328.94	328.01	327.86	326.77	327.47	327.95	329.08	329.73	328.48	327.75	328.93	327.71	326.65	326.18	329.3	328.18	328.57	329.32	328.67	329.42	328.73
325.02	327.09	325.42	324.78	327.47	327.3	324.12	326.14	327.04	324.28	323.75	324.59	326.92	323.71	325.27	327.23	326.62	326.26	324.55	325.5	324.99	325.35	326.02	326.91	325.07	324.52	324.72	325.19	326.1	326.03	324.33	326.41	325.12	324.09	324.34	325.85	327.57	324.67	325.15	325.36	325.77	325.03	326.45	324.35	325.19	326.15	324.84	324.91	324.56	324.01
302.91	300.67	301.42	300.18	298.95	298.67	300.96	301.25	300.61	301	297.4	301.33	299.77	299.63	300.56	300.2	300.12	300.08	298.93	302.28	300.44	298.55	298.65	298.71	299.9	301.31	298	298.53	298.45	300.98	298.71	299.7	299.16	300.59	299.82	299.31	300.76	299.16	300.03	300.16	301.17	298.89	301.57	300.32	299.03	300.04	299.97	298.91	299.94	301.34
299.2	300.3	300.99	300.36	299.97	300.49	299.38	299.74	302.09	300.46	298.62	299.61	300.31	300.42	300.52	300.37	298.98	300.46	299.47	299.85	299.22	300.51	299.41	302.57	300.78	299.68	299.56	300.89	299.11	299.18	299.52	300.79	301.59	299.56	298.55	301.49	298.93	300.55	300.68	299.89	300.71	299.73	299.38	301.34	300.57	298.78	297.96	301.25	297.45	299.83
293.99	292.91	295.2	292.57	294.17	295.23	294.56	294.58	296.37	294.1	292.18	294.36	295.86	292.93	292.64	291.29	293.16	293.65	293.36	296.08	293.78	294.15	293.66	294.78	294.35	295.14	294.72	293.6	294.33	293.75	293.03	293.99	294.3	292.26	293.11	293.26	293.01	293.93	292.38	292.47	295.49	294.24	294.98	294.33	293.01	294.38	294.03	291.15	293.59	295.1
318.59	318.17	317.09	317.08	318.18	317.76	316	318.9	317.51	318.11	319.11	317.03	317.99	319.07	317.58	317.6	318.57	318.15	319.17	319.42	317.33	319.48	316.37	318.19	318.61	319.89	318.1	318.23	317.54	319.04	319.99	318	317.27	318.31	318.45	319.12	320.26	318.01	318.45	319.93	319.47	317.78	319.08	319	318.4	315.93	318.16	318.9	319.29	320.19
304.48	303.93	303.25	304.69	302.71	305.55	301.81	304.99	304.65	303.55	302.49	305.3	305.78	305.3	305.7	305.2	304.31	305.25	303.48	306.83	305.34	304.57	305.37	301.84	303.84	302.64	303.88	304.99	303.21	304.23	303.46	303.47	305.13	305.53	303.14	304.08	303.98	302.69	302.25	305.15	305.35	304.26	303.93	303.08	303.73	303.74	305.07	304.7	303.72	304.25
308.93	308.82	308.08	309.15	307.77	307.15	310.53	308.49	310.53	310.39	308.37	307.75	306.99	308.95	309.67	308.29	311.23	310.58	309.24	307.94	308.54	309.05	308.77	308.3	308.43	308.33	307.64	308.31	310.18	308.72	309.34	307.62	308.78	308.57	309.56	310.21	308.46	310.02	308.48	308.7	309.25	308.05	308.43	308.7	309.61	308.59	308.69	309.37	310.47	309.07
305.6	305.37	308.39	307.42	306.39	306.63	306.7	306.26	307.39	308.1	306.05	306.78	306.51	308.24	308.64	305.55	306.12	306.07	307.16	307.14	304.51	306.31	307.9	306.62	305.87	306.19	306.1	306.93	305.21	305.21	306.07	306.98	307.08	306.54	305.02	304.39	306.96	306.3	307.23	306.02	305.35	305.21	307.64	306.39	305.11	305.92	305.16	306.45	305.59	306.51
303.18	302.83	303.91	304.33	301.05	303.14	303.03	302.94	302.85	302.95	302.74	304.76	300.89	302.54	303.79	302.86	305.33	303.62	303.33	302.54	302.67	303.3	303.92	304.26	302.65	303.4	304.12	304.13	305.86	303.31	304.84	303.41	300.92	302.61	303.37	305.04	303.11	304.91	301.87	303.16	303.43	303.5	303.11	304.59	301.59	303.48	305.53	304.45	303.47	304.96
315.58	318.18	315.26	314.69	316.62	315.99	315.74	319.11	317.81	318.18	316.62	315.94	316.23	315.1	317.87	316.85	317.28	318.11	317.42	314.83	315.9	315.52	317.2	317.18	316.7	315.77	315.71	316.32	316.44	316.12	316.17	314.98	317.25	315.88	316.15	317.38	316.41	315.82	315.67	316.04	315.73	317.21	316.92	318.12	317.59	316.26	317.2	315.3	316.6	318.11
314.58	313.85	313.05	313.98	314.58	314.38	314.96	312.04	315.7	317.05	312.86	314.06	316.11	314.37	314.4	314.41	314.35	315.74	314.22	315.44	315.19	317.2	314.79	314.78	315.82	316.35	312.06	314.05	315.86	315.35	313.15	316.03	315.93	315.47	315.03	313.26	317	315.75	314.5	314.09	313.78	312.79	314.24	314.83	314.96	315.55	314.94	317.24	314.55	314.55
304.38	305.83	305.2	302.68	302.94	303.2	304.43	303.49	303.82	304.86	303.25	303.78	305.38	302.95	302.81	305.84	304.54	305.42	303.85	303.66	302.3	301.94	302.81	301.13	302.44	303.41	303.67	303.17	303.77	302.33	303.41	302.87	303	303.57	305.5	304.14	303.55	302.57	304.6	303.58	303.18	303.18	304.24	303.4	303.2	302.98	302.75	304.02	304.08	302.23
326.16	324.56	325.41	325.36	326.11	324.67	323.51	325.72	323.16	326.59	324.1	324.9	325.36	324.7	324.91	323.88	325.47	324.33	324.74	326.16	326.44	324.45	324.09	324.09	325.59	325.47	324.47	324.84	323.8	323.66	325.84	324.29	325.67	324.05	325.2	326.36	324.03	326.24	325.57	324.44	325.68	325.34	323.78	325.84	324.39	324.79	324.35	324.02	324.98	323.16
313.95	312.88	314.29	313.55	313.14	312.39	313.78	313.83	312.04	313.6	312.56	313.12	314.1	315.42	313.08	313.93	312.63	312.53	314.43	313.15	313.22	312.43	312.67	313.09	313.53	314.91	313.68	312.17	313.64	314.31	314.75	313.7	312.65	312.16	312.42	313.42	314.51	312.49	312.83	312.35	313.02	314.81	313.23	314.39	312.48	314.55	313.28	313.27	311.64	313.13
328.81	328.37	325.85	328.86	327.76	329.16	327.69	327.62	328.04	328.93	327.09	329.27	328.26	328.41	329.28	329.35	328.6	327.06	327.99	328.07	326.68	326	327.96	326.85	326.97	327.84	327.29	328.17	325.37	328.83	326.93	330.04	328.47	327.29	326.94	327.06	327.99	327.15	328.86	328.63	327	327.46	327.79	328.64	327.24	328.57	327.16	329.3	329.09	329.51
305.65	304.81	304.08	307.45	303.51	303.36	304.15	304.95	303.83	303.36	302.99	303.87	303.54	304.8	303.01	303.93	303.74	303.95	302.85	302.13	304.99	304.38	302.98	304.66	304.17	307.09	303.48	304.13	305.49	303.61	303.43	304.24	304.28	301.4	304.45	303.62	303.44	303.14	302.26	303.33	303.78	303.59	304.55	303.94	304.16	305.36	303.88	304.75	303.51	305.72
302.45	303.81	302.68	302.16	302.44	303.47	301.83	304.05	302.88	303.68	303.81	303.86	305.2	302.2	300.21	303.89	303.67	302.73	303.03	303.37	303.25	303.45	304.47	301.73	302.4	304.42	302.41	302.57	303.42	303.72	303.25	303.55	303.66	303.79	304.52	304.06	303.27	301.94	303.3	302.98	302.07	302.27	302.31	302.88	302.79	302.92	301.06	302.64	301.79	302.7
318.5	316.71	318.5	317.16	318.28	317.93	318.5	319.88	320.75	318.06	319.25	317.51	317.87	317.43	319.22	317.88	317.25	319.21	316.26	318.39	318.55	318.52	318.92	319.95	317.25	316.85	318.35	315.35	318.63	317.16	318.02	320.02	316.48	316.8	318.93	318.55	317.8	318.98	317.32	319.22	316.29	318.57	317.29	318.99	318.25	319.1	319.46	317.01	318.13	317.84
325.01	323.74	324.61	323.15	324.34	323.93	325.18	324.29	324.98	325.78	325.24	324.43	324.04	324.42	325.29	323.1	323.71	323.34	323.72	323.82	323.72	323.83	323.33	324.6	323.48	325.39	326.22	324.49	324.79	325.7	323.78	324.74	324.41	323.4	324.84	323.62	323.57	327.57	325.82	324.88	323.4	325.17	323.39	325.2	324.74	324.52	322.92	324.84	324.11	322.8
299.92	299.92	299.56	299.93	300.38	299.2	300	301.22	300.57	299.58	299.15	299.03	298.99	300.25	299.54	299.66	298.98	301.39	298.46	300.27	300.34	299.73	299.36	299.54	299.95	300.22	298.83	300.93	298.7	298.87	299.98	299.99	299.26	299.68	300	299.55	300.38	300.67	300.42	300.74	298.75	301.15	299.87	299.73	299.5	299.76	299.31	301.62	299.66	298.89
314.38	314.94	316.53	315.08	314.21	314.09	316.43	312.93	316.07	313.86	313.98	314.33	314.02	316.78	316.68	314.65	316.31	315.06	315.75	315.88	314.43	314.92	317.36	313.44	316.05	314.05	313.62	314.41	314.71	315.16	314.2	314.7	314.48	315.08	314.76	314.5	315.39	316.04	312.67	315.04	315.19	315.44	316.03	314.14	315.05	314.88	315.01	314.86	312.32	313.79
306.36	307.89	306.31	307.42	308.27	304.9	306.85	305.09	306.99	307.58	306.89	307.31	305.54	306.2	306.98	305.44	306.39	307.24	306.64	306.31	307.11	306.31	306.08	305.87	306.77	306.12	307.84	307.64	306.49	306.07	306.44	306.78	306.22	305.97	305.21	306.37	306.11	308.83	306.71	305.84	305.29	306.68	307.28	307.07	306.09	306.29	305.92	307.42	307.45	306.89
308.11	306.18	306.92	308.36	306.63	307.96	307.25	307.48	309.22	307.63	306.03	307.35	307.1	307.99	306.58	305.07	307.99	307.51	306.56	307.46	307.34	307.57	307.66	307.64	306.16	307.86	308.02	305.71	305.51	307.74	306.49	308.06	308.04	306.65	307.31	306.61	306.36	307.9	307.67	307.54	307.83	308.44	308.11	307.59	307.94	306.74	308.74	308.1	306.25	307
303.54	304.1	304.47	303.5	303.08	304.75	303.29	303.82	304.54	305.57	304.51	303.08	304.15	304.94	304.7	304.83	304.04	304.73	305.32	302.24	303.97	303.82	303.8	303.68	304.1	303.96	304.05	305.13	305.34	304.7	303.17	304.84	304.43	305.26	304.39	302.93	304.57	304.05	303.92	306.27	305.31	303.84	302.8	306.59	304.7	304.63	305.46	304.98	304.54	304.67
300.26	300.95	301.35	302.24	300.62	301.21	301.16	301.41	299.85	301.58	301.58	300.31	301.45	300.85	302.29	302.02	301.8	300.84	301.08	300.74	301.86	300.86	301.5	300.41	299.43	302.15	301.76	301.72	300.59	300.68	299.34	300.46	300.53	300.6	302.56	303.72	299.96	301.58	301.68	300.84	301.5	303.1	300.84	301.46	299.35	301.09	300.31	300.26	301.47	301.35
294.38	295.42	293.19	295.06	295.6	294.19	294.28	293.26	294.98	295.27	294.09	296.21	294.86	295.37	295.82	294.89	295.93	295.63	295.33	295.17	295.54	294.11	296.27	293.93	294.86	297.27	294.91	293.47	293.86	294.44	296.88	295.58	295	296.53	294.23	295.29	295.09	295.45	296.05	294.34	294.97	295.47	293.75	295.53	293.38	294.75	294.62	296.28	298.36	295.52
328.83	327.63	326.11	328.03	327.13	327.22	326.5	325.23	328.02	326.68	328.38	328.7	329.29	328.98	328.37	327.62	328.21	327.49	327.58	327.44	328.05	328.3	327.4	327.31	328.6	329.03	326.45	326.2	327.72	329.24	328.17	327.34	329.41	326.73	329.39	328.32	327.68	328.54	327.41	329.58	326.55	328.11	326.63	327.07	328.06	326.21	328.59	328.67	327.14	327.82
313.24	313.54	314.35	313.6	315.32	314.28	315.4	316.12	315.22	314.14	315.22	315.89	313.84	314.48	314.55	315.19	316.45	315.58	314.65	315.12	317.87	314.4	313.71	315.75	316.2	316.08	315.43	314.23	315.44	314.08	315.86	314.05	315.22	314.5	314.52	314.09	315.93	317.21	314.61	314.87	314.54	314.47	314.15	313.96	313.66	314.86	313.82	314.39	315.07	313.88
309.36	307.62	307.12	308.59	309.56	308.93	307.15	308.01	309.17	309.85	307.98	309.2	308.33	307.52	308.94	309.02	307.84	308.81	308.92	308.8	307.45	309.31	309.36	309.18	308.71	308.88	307.96	309.14	308.94	309.25	308.37	308.82	309.55	308.75	309.13	310.13	310.85	309.97	310.13	307.73	310.08	310.06	309.08	307.01	310.2	310.19	308.3	309.77	309.05	307.55
317.68	319.5	319.18	318.82	318.22	319.64	319.41	319.84	318.38	318.09	319.14	317.06	318.05	318.55	317.59	319.07	319.35	317.32	319.84	318.46	317.86	315.48	320.49	319.43	317.9	317.73	319.59	320.17	319.49	317.88	318.4	318.29	319.22	319.55	320.26	316.98	318.97	317.46	317.71	318.54	316.53	318.09	318.1	319.04	319.16	318.9	318.58	319.83	320.28	319.28
309.56	308.38	307.81	308.05	307.85	307.61	308.84	308.61	307.24	308.74	308.01	309.9	308.41	306.75	308.4	306.88	308.98	308.69	307.69	308.18	308.13	307.81	308.86	307.02	308.39	308.83	309.58	309.5	308.52	310.61	306.62	308.39	309.5	309.59	309.21	309.3	308.51	310.17	309.35	308.76	309.26	307.25	309.24	309.14	310.78	308.69	308	308.19	308.52	309.27
311.5	308.54	312.88	308.25	310.87	309.28	310.78	310.27	310.31	312.25	311.42	311.13	312.58	310.98	313.3	310.72	309.83	310.69	310.5	309.18	310.43	311.37	310.15	310.71	313.44	311.15	311.31	310.21	309.3	311.01	311.21	311.12	311.27	310.96	311.99	310.25	310.96	310.71	309.72	311.47	312.28	311.57	311.55	310.98	310.71	312.4	310.82	309.9	310.1	309.79
303.71	302.44	304.3	303.86	303.12	304.03	302.3	304.41	302.49	303.87	302.27	305.1	303.85	304.09	304.38	303.77	303.16	303.37	301.79	303.7	303.38	303.03	303.79	303.41	303.71	301.84	304.48	304.01	303.77	303.88	303.34	304.58	302.21	304.87	303.3	303.71	303.61	300.86	303.55	304.89	302.54	304.57	304.11	303.19	302.91	301.46	302.83	304.28	303.32	302.64
308.48	308.05	307.72	308.57	307.74	307.64	309.97	309.44	309.52	309.75	308.45	306.73	308.47	309.06	309.24	307.54	309.81	310.11	309.04	309.99	309.02	307.81	310.36	308.47	309.78	306.98	309.17	308.85	308	307.13	306.92	310.13	308.28	308.94	308.22	308.35	308.98	309.58	307.61	308.27	309.82	308.22	309.34	307.36	310.9	307.6	309.36	308.65	310.43	308.44
316.85	316.49	318.08	317.36	317.94	314.13	316.14	317.46	315.36	316.12	318.02	318.03	318.03	317.63	318.12	319	318.18	317.8	316.18	316.29	317	316.37	316.54	316.42	316.55	317.13	317.08	318.71	316.04	316.51	317.08	316.07	318.22	317.4	316.4	317.7	316.33	317.45	315.91	317.36	318.55	317.09	316.43	316.27	316.28	317.82	315.87	316.58	317.72	316.67
299.37	300.23	299.51	300.47	298.85	300.07	299.47	300.8	300.11	300.3	299.85	299.57	302.05	299.83	300.57	298.65	300.24	299.45	301.08	299.23	300.6	300.93	301.52	301.01	298.46	298.47	299.74	300.08	298.96	300.22	299.73	299.36	299.14	300.56	300.41	299.25	300.29	299.59	299.65	301.07	297.65	301.4	301.16	298.94	298.88	300.21	300.85	301.02	301	298.32
303.07	304.17	304.86	305.1	303.79	305.01	304.54	304.12	305.13	302.02	304.49	305.66	304.78	303.05	303.31	302.7	305.45	302.86	303.95	303.58	303.92	303.32	303.35	304.47	305.23	305.42	301.83	303.93	306.25	303.35	304.31	304.4	302.82	303.99	303.69	303.99	303.32	305.65	305.87	304.58	303.81	302.35	303.47	305.77	305.64	304.12	305.34	307.03	305.44	303.91
314.61	313.79	313.25	312.92	313.85	314.59	313.38	313.14	314.35	312.62	312.84	314.02	312.54	312.74	314.98	313.51	314.68	314	313.83	314.69	312.89	314.18	314.35	314.07	313.99	312.13	311.97	313.27	313.95	312.9	314.32	313.71	314.14	315.03	315.13	313.48	314.03	313.45	313.19	314.54	312.03	312.51	312.26	313.01	312.94	314.54	313.27	313.63	311.72	312.74
315.41	314.88	314.76	314.29	314.85	314.31	314.68	313.61	314	316.2	315.56	314.77	315.59	315.82	314.89	314.77	314.51	314.15	314.12	316.6	314.11	315.9	314.51	315.08	315.05	315.13	315.88	314.77	316.91	314.21	313.75	315.18	314.85	314.38	312.91	314.41	312.63	314.13	315	313.35	313.9	315.49	315.65	314.67	315.17	313.7	313.58	313.65	315.27	316.14
303.46	302.22	304.86	303.03	302.94	301.96	303.32	302.2	304.27	303.47	304.36	304.8	304.07	302.4	304.2	302.8	303.26	304.27	302.77	302.11	301.67	304.32	302.71	302.5	303.3	300.93	302.08	303.34	301.98	302.29	300.74	304.65	303.32	302.74	303.86	302.11	304.3	303	304.61	302.36	304.03	301.72	302.07	303.56	302.2	303.83	303.32	302.59	301.42	303.38
306.79	305.21	303.95	307.31	307.02	306.77	306.19	308.17	305.96	306.7	306.44	306.35	307.39	308.17	306.51	306.73	305.76	308.49	307.19	307.91	305.32	306.53	307.67	305.61	306.25	306.12	307.15	306.13	306.85	306.92	305.28	306.65	307.12	307.1	306.82	306.92	306.14	306.06	303.8	307.3	306.77	306.53	306.78	305.41	304.74	305	307.12	306.1	307.14	306.35
313.33	310.54	314.67	315.15	313.67	313.02	313.2	313.02	314.15	313.38	311.74	314.55	314.88	312.2	313.82	311.51	313.2	313.54	313.43	312.78	313.93	313.72	313.46	313.93	312.45	312.99	313.91	312.71	313.28	311.31	312.94	311.85	314.69	312.46	313.45	311.6	312.09	312.63	312.12	314.57	313.52	314.61	313.29	313.92	314.16	313.86	314.14	313.57	313.36	312.19
314.53	315.95	315.61	314.9	312.99	312.99	315.74	315.86	314.68	314.57	315.66	313.78	316.62	315.38	313.11	316.76	315.11	315.72	314.38	315.54	314.33	314.23	314.26	314.15	314.82	313.39	315.74	314.84	315.05	314.69	313.17	315.03	315.97	316.15	314.45	314.37	315.28	315.71	313.87	314.93	313.81	315.16	315.46	316.09	314.87	315.56	315.7	313.97	312.94	314.54
313.94	312.93	313.89	313.71	314.81	314.21	314.39	315.26	313.18	313.49	313.34	314.48	313.86	314.22	312.58	315.13	313.65	312.18	312.62	314.49	313.5	314.78	312.69	313.37	313.6	313.64	314.1	315.59	315.26	313.35	312.96	313.55	314.96	314.43	314.53	312.88	315.35	315.78	314.3	315.14	313.33	314.47	314.7	312.62	314.57	313.03	314.31	313.34	311.85	312.65
304.73	307.93	306.48	305.77	307.35	308.76	307.34	305.78	305.07	306.62	304.77	306.22	307.05	306	306.45	304.87	307.26	304.65	306.73	307.94	307.04	307.96	305.59	305.62	306.28	305.57	306.13	305.74	305.98	304.33	307.43	305.74	303.63	306.25	307.13	307.03	307.19	306.78	307.35	307.79	305.7	306.08	303.02	305.28	306.61	305.7	307.07	306.38	304.87	305.2
318.32	316.7	317.2	316.3	317.37	319.2	317.67	317.54	316.74	317.49	318.17	317.01	317.72	317.9	314.07	318.93	317.7	318.02	316.84	317.21	316.72	316.79	317.99	318.07	316.38	316.28	317.78	316.68	318.57	317.81	316.88	316.63	319.8	317.99	317.74	317.63	317.04	316.5	316.21	317.19	317.85	318.59	316.41	317.37	318.09	318.47	317.5	317.8	317.18	316.83
302.88	301.87	303.94	300.91	301.98	301.33	303.58	300.56	302.47	303.06	302	299.94	300.88	302.42	302.8	301.85	301.39	302.29	304.24	302.84	302.03	302.79	303.27	302.52	304.46	301.15	301.89	303.84	301.14	301.82	301.8	302.4	304.08	302.38	302.26	301.78	300.48	303.21	304.63	302.43	303.67	301.37	303.57	302.72	301.51	302.19	302.3	302.17	303.64	299.74
302.2	303.08	306.37	306.97	302.88	304.43	304.49	303.91	304.59	301.95	305.46	306.22	305.09	304.45	304.52	305.2	304.08	304.93	303.94	303.92	307.68	304.29	303.27	305.12	304.06	305.11	305.43	305.5	303.2	303.72	306.12	304.81	305.76	303.65	304.73	305.73	303.67	305.27	304.22	304.74	304.26	304.73	305.39	303.01	305.63	303.05	304.45	304.54	304.2	304.63
293.81	293.77	293.68	294.55	293.19	295.29	294.29	293.18	294.11	294.38	293.3	294.49	294.33	293.25	294.88	293.98	293.59	293.52	294.27	293.55	295.96	295.58	295.31	292.85	295.84	294.84	293.47	295.94	294.2	295	294.73	294.13	294.75	295.47	297.1	294.17	294.72	295.12	294.48	294.24	295	293.01	296.08	294.19	293.77	293.84	294.29	294.77	293.45	293.93
313.82	311.42	312.11	310.3	311.03	313.17	311.93	311.76	312.06	311.52	310.72	310.61	310.74	311.28	311	311.02	311.38	310.45	310.53	312.19	311.36	310.79	311.33	311.34	311.09	311.39	311.31	311.84	310.54	312.12	311.74	310.75	312.09	310.73	313.15	311.54	310.91	312.37	311.04	311.71	309.85	311.36	311.79	311.53	311.43	310.81	312.22	310.86	310.83	310.18
304.25	301.97	302.12	301.14	301.76	302.88	301.37	303.2	300.63	302.48	302.86	303.06	302.81	304.17	301.8	301.7	302.56	301.66	304.38	300.95	302.16	301.36	302.44	302.82	300.75	302.14	301.34	304.02	303.58	302.44	301.46	302.09	302.14	303.34	302.11	300.28	304.79	302.72	302.48	303.52	300.76	304.23	300.67	303.02	299.76	302.35	303.79	301.23	303.28	301.66
306.02	309.39	306.99	307.66	308.02	308.01	307.67	306.41	306.44	308.28	307.98	306.66	307.56	306.55	307.73	306.05	306.61	306.41	308.19	307.31	306.76	306.49	307.82	308.05	307.52	306.5	307.72	308.93	307.92	307.27	308.06	307.95	306.01	308.39	304.86	306.9	307	306.68	308.44	307.52	308.62	307.95	304.88	307.37	307.28	307.47	306.41	308.68	307.96	307.61
310.37	310.67	308.62	312.43	309.35	310.28	309.6	309.48	308.85	309.37	311.11	309.9	308.13	309.5	311.99	311.24	308.37	309.69	311.37	309.35	310.09	309.56	311.17	310.24	309.98	309.91	307.74	309.06	309.28	308.3	308.66	310.37	310.28	309.84	310.25	308.98	310.28	308.79	309.95	310.29	310.88	310.43	309.75	309.15	310.53	310.69	309.21	311.02	310.94	311.18
294.71	293.8	295.6	295.69	294.48	294.95	295.15	295.41	293.53	294.96	295.28	294.08	294.97	294.33	295.42	295.84	295.2	296.13	294.76	296.89	294	293.54	295.2	295.51	295.63	295.45	294.86	296.12	296.7	294.58	293.45	295.29	294.23	296.01	295.17	294.74	295.24	295.17	295.65	295.5	295.21	293.21	291.62	295.28	294.52	295.52	295.05	295.56	296.18	295.97
302.99	304.77	306.78	305.03	306.19	304.7	305.54	305.13	306.7	302.66	305.1	303.28	306.74	305.42	304.7	305.04	306.97	305.42	306.52	303.42	307.63	301.99	305.79	303.98	306.19	305.16	304.9	303.89	305.69	304.66	304.85	305.65	305.78	304.78	305.83	305.71	304.8	306.01	303.98	304.97	307.03	304.44	305.05	305.92	305.38	305.68	305.06	304.74	304.48	305.64
297.4	297.56	296.85	296.13	297.38	299.36	297.67	295.53	294.38	295.46	297.56	296.19	296.22	297.84	296.85	297.98	295.63	296.84	298.34	297.42	295.46	296.86	298.72	297.56	298.91	297.43	296.59	294.51	296.89	298.06	298.09	296.44	297.52	298.42	297.84	297.59	296.89	297.94	296.75	297.44	297.85	297.45	297.35	296.03	296.78	298.85	297.13	298.55	297.91	296.97
317.91	316.84	316.79	317.71	315.4	317.67	319.69	316.78	317.49	318.47	316.75	317.65	316.32	317.51	317.19	317.57	317.58	317.8	318.06	316.47	316.81	316.76	317.29	315.82	317.19	317.25	316.49	316.2	317.64	318.31	315.96	317.08	316.05	316.8	316.77	317.49	316.69	318.25	317.74	316.18	316.82	316.44	315.68	317.99	317.4	316.3	318.48	316.35	316.54	317.65
300.99	301.03	300.05	299.23	302.58	300.82	301.98	300.31	301.15	302.22	300.61	302.32	302.23	303.02	300.82	299.08	301.13	300.83	301.66	300.82	301.1	300.23	300.71	301.18	302.38	299.66	301.14	300.7	301.54	301.88	298.88	301.95	300.2	299.84	302.26	299.63	301.17	300.48	300.27	300.86	300.48	300.41	298.92	299.57	301.52	299.65	302.6	301.09	301.32	300.6
300.87	299.94	300.33	299.51	299.23	298.78	300.75	297.46	299.85	299.84	300.23	300.75	300.26	300.47	300.18	299.72	299.42	299.83	300.52	302.2	300.06	299.57	300.12	299.2	299.46	299.11	299	299.42	299.86	299.58	301.55	301.42	299.98	298.13	300.36	300.63	299.51	301.62	301.53	301.65	300.46	299.4	301.36	299.85	300.19	299.59	300.99	301.77	299.33	300.81
303.12	305.04	304.29	303.58	304.29	304.48	305.04	302.76	303.65	307.41	304.69	302.1	304.64	304.01	303.42	303.42	305.69	303.59	304.49	304.24	303.3	303.16	304.37	303.83	303.57	304.83	303.04	304.32	302.01	303.57	305.73	303.18	303.49	303.74	302.13	302.89	301.93	303.85	303.95	305.12	304.52	302.11	302.69	303.3	303.37	305.48	305.03	305.07	305.85	303.97
307.17	305.05	305.9	306.05	305.39	305.2	305.62	307.18	306.32	307.31	303.87	304.98	305.6	306.06	305.77	305.93	305.03	306.51	304.52	303.91	304.07	305.9	306.02	305.46	303.73	306.5	306.15	304.67	304.85	304.08	305.8	305.25	306.04	303.93	306.9	305.5	305.77	306	306.4	306.64	306.17	305.43	305.5	305.24	304.19	305.73	305.73	305.39	306.94	305.63
313.43	314.06	313.06	313.74	313.27	314.21	312.31	314.02	310.81	311.13	312.2	312.71	311.54	312.59	311.96	314.36	313.23	314.2	312.73	311.84	312.11	313.13	313.65	314.54	313.02	314.42	312.1	315.21	312.48	312.43	312.9	313.45	313.58	312.94	311.86	313.25	313.34	314.5	313.36	312.22	313.54	312.44	313.3	312.1	310.3	313.6	313	312.78	311.92	309.71
305.59	304.02	303.63	304.02	303.75	304.24	304.99	303.55	304.89	305.25	304.03	303.85	304.81	305.33	304.09	305	303.6	304.44	304.43	303.83	304.59	305.69	303.23	304.25	304.73	305.07	304.5	303.89	306.16	305.11	302.92	303.12	305.4	306.5	302.91	305.48	304.94	302.58	303.85	303.82	303.53	303.79	305.77	305.08	303.03	302.26	304.25	305.04	304.54	303.55
320.16	321.12	318.63	320.26	319.4	320.63	319.78	318.52	317.76	318.96	319.09	318.18	319.98	317.84	320.11	318.96	319.48	319.31	319.23	317.92	319.68	319.11	319.82	318.87	318.91	321.13	318.8	320.1	319.16	318.97	319.19	320.3	319.73	318.84	320.15	318.44	318.21	319.69	320.06	317.13	319.36	318.65	319.28	320.19	320.42	317.36	317.41	319.42	320.09	321.23
302.6	304.7	305.94	302.23	305.17	304.99	304.46	303.82	304.68	303.91	307.69	304.31	304.69	304.4	303.84	304.07	304.37	305.01	304.23	304.71	305.14	304.68	304.59	304.11	305.08	305.99	304.83	305.15	305.44	303.7	304.54	303.86	305.39	304.14	304.11	304.51	304.14	304.87	306.03	304.41	304.08	304.9	305.61	304.66	304.35	303.14	305.13	303.44	306.11	304.03
305.1	304.88	303.71	307	304.59	305.99	305.11	305.04	304.14	306.92	306.72	304.15	304.98	306.69	306.21	305.28	304.11	305.36	304.65	306.07	304.95	305.7	306.78	306.89	304.65	305.5	304.37	304.92	305.47	307.12	306.14	304.96	304.82	304.19	305.15	307.76	305.89	306.38	304.38	307.22	305.52	305.77	304.25	306.62	306.35	305.96	306.36	305.9	306.33	306.56
327.93	327.07	328.27	326	326.04	327.21	327.63	327.97	328.48	326.97	327.47	327.57	326.97	327.97	326.39	327.97	327.34	326.86	329.49	328.06	326.87	327.61	328.5	327.84	326.92	325.68	326.69	326.17	327.57	327.06	328.24	327.39	327.75	328.41	328.12	330.31	328.13	328.13	328.72	327.07	327.09	327.81	329	328.11	328.07	325.4	327.57	327.76	325.96	327.07
301.13	300.86	298.44	299.28	300.27	298.04	299.7	299.03	299.59	299.59	300.63	300.25	299.2	299.53	300.42	299.01	300.81	299.06	299.68	300.09	298.57	299.87	298.62	302.28	298.77	300.6	300.83	299.49	299.65	298.51	299.9	300.72	300.7	298.94	300.38	301.36	300.9	301.15	299.47	299.88	299.92	298.39	299.97	301.02	297.54	298.61	300.19	298.6	299.65	299.57
304.82	302.52	303.81	304.88	305.44	304.66	304.6	304.31	305.99	304.05	305.09	303.93	305	304.02	304.74	304.62	303.67	305.3	305.59	303.71	305.25	305.81	305.4	303.05	302.69	305.85	302.63	303.55	303.43	304.47	305.47	305.4	303.89	305.37	302.96	304.82	305.26	303.01	303.11	305.16	305.7	305.3	305.14	305.67	304.85	305.11	306.04	305.26	305.82	302.81
313.28	312.14	312.83	311.57	312.39	309.56	312.53	309.55	313.69	313.05	311.66	310.75	312.36	313.59	310.86	311.66	313.81	312.67	312.42	312.34	314.2	311.28	313.5	313.85	310.88	311.06	312.94	311.49	312.86	313.06	311.58	311.9	312.16	312.74	311.08	312.63	311.9	312.76	313.22	313.57	313.44	311.16	312.81	313.74	311.78	312.15	312.66	313.03	311.07	311.43
304.35	303.43	302.67	302.48	301.5	301.68	302.62	303.52	303.2	304.55	300.71	302.81	304.26	302.26	302.99	302.08	304.04	304.49	304.46	302.73	302.04	302.34	305.02	305.03	303.21	302.75	303.08	303.33	305.41	303.51	303.62	304.86	302.8	303.37	303.36	301.94	304.07	303.31	303.17	302.66	301.95	302.17	302.74	302.38	303.49	301.73	302.35	302.99	302.7	304.22
306.52	305.08	304.9	305.89	306.1	306.36	306.28	304.69	307.27	305.67	307.04	305.81	304.67	307.01	305.81	304.55	305.14	304.91	304.66	307.19	307.83	304.54	308.64	305.72	305.7	306.98	306.06	306.97	305.84	305.21	306.93	305.34	306.97	306.86	304.32	308.39	304.59	305.44	304.92	306.02	306.55	305.67	306.5	306.12	306.31	305.88	306.71	307.61	306.59	304.49
298.6	299.21	300.53	299.22	300.65	299.71	298.83	301.95	299.72	303.07	301.16	300.99	298.98	299.94	301.9	299.28	297.56	302.01	299.99	300.37	300.49	300.75	299.71	299.02	299.53	299.85	300.91	299.54	300.22	300.48	301.75	300.94	299.67	300.49	299.16	299.36	299.39	298.78	299.18	299.38	300.3	301.75	300.46	300.1	299.99	299.98	301.18	301.15	299.6	299.87
304.06	305.15	302.96	303.61	305.38	306.36	303.08	302.58	305.07	304.86	302.68	305.23	304.32	303.35	306.21	304.43	304.34	305.14	304.76	305.11	303.7	305.33	304.91	305.54	305.97	305.76	302.69	303.7	303.6	304.32	304.69	303.99	304.77	304.51	304.04	306.13	305.46	305.01	303.68	304.28	305.2	304.92	305.21	304.02	303.74	302.65	303.76	305.84	306.07	303.83
325.76	325.94	325.65	324.32	326.08	322.8	326.22	325.33	325.53	327.07	324.4	326.53	326.62	324.78	325.28	325.72	325	326.8	326.21	324.72	325.28	326.77	326.43	325.83	324	325.39	326.29	324.7	325.35	325.01	325.05	325.91	324.69	324.4	323.21	324.81	325.99	326.2	326.61	325.27	324.3	327.64	325.99	324.94	325.16	325.28	326.21	324.32	326.62	325.95
299.83	300.36	302.31	300.48	300.84	301.62	302.81	301.87	301.97	301.36	299.83	299.94	301.08	300.66	301.73	302.35	300.69	300.39	302.9	301.72	301.72	301.67	299.94	302.17	300.52	300.87	300.65	301.16	299.53	300.01	299.6	301.65	301.71	302.21	301.4	302.21	300.52	301.63	301.28	301.93	300.46	300.43	300.4	301.76	301.89	301.17	300.56	302.19	300.11	302.29
317.22	318.42	317.17	315.96	318.47	316.55	318.89	318.85	317.71	318.53	319.42	315.48	318.7	320.56	317.11	317.81	318.62	318.95	319.61	318.96	318.81	317.6	318.13	319.03	317.59	318.78	318.67	316.13	320.11	316.67	318.58	319.4	319.53	319.74	319.44	318.27	319.25	317.86	319.27	318.45	318.16	317.63	316.88	319.57	318.96	317.91	318.08	319.15	317.61	318.26
309.85	310.28	310.88	308.74	309.71	306.75	307.75	308.78	308.63	307.68	308.42	309.18	308.06	310.16	307.76	311	308.18	308.86	308.6	307.18	306.54	308.61	308.7	309.73	310.3	309.3	308.08	308.78	308.41	308.83	310.69	309.42	307.67	309.25	310.37	307.62	308.74	309.33	309.17	309.52	309.5	310.7	308.87	308.11	309.91	308.95	308.71	309.05	308.32	309.51
295.69	296.21	295.8	296.93	297.24	296.71	296.07	295.61	296.27	296.81	296.85	296.66	298.05	296.44	296.52	295.44	297.8	295.76	296.48	295.88	298.28	297.79	296.65	297.66	299.14	295.98	296.62	297.05	297.37	297.54	299.56	296.7	297.68	295.81	295.89	294.68	296.6	295.22	295.88	297.27	297.72	297.19	296.81	295.71	298.47	295.96	295.05	295.68	295.76	296.34
306.85	304.88	306.3	306.15	305.61	306.12	305.31	305.5	304.36	307.15	304.71	304.24	305.61	304.14	305.56	305.53	306.26	306.73	303.81	305.31	305.77	303.7	305.35	305	306.28	305.15	304.29	306.04	307.06	306.76	305.84	305.2	305.63	305.05	306.25	303.23	306.04	305.89	305.78	303.36	303.86	306.52	305.58	304.83	305.06	307.56	305.28	304.95	304.72	304.13
327.56	324.35	325.8	326.26	326.29	326.02	325.54	322.91	324.71	324.83	325.72	325.12	323.73	325.41	326.74	326.74	325.66	326.67	324.83	326.13	324.96	324.78	327.73	326.21	325.36	324.55	324.25	325.99	325.48	323.2	326.56	324.97	324.55	325.64	325.5	325.74	324.35	325.77	325.46	325	326.63	326.16	325.21	325.71	326.48	324.69	325.61	325.57	325.29	324.23
326.53	327.54	326.46	326.68	326.18	326.23	327.98	327.58	328.28	326.7	327.26	326.07	328.93	327.5	327.71	327.32	327.68	326.83	326.67	326.09	325.43	326.72	326.84	326.82	327.87	328.07	327.98	327.91	326.4	326.27	328.29	327.95	328.42	326.39	327.61	327.38	325.39	327.63	327.51	326.73	327.48	327.61	327.9	328.13	327.78	327.2	328.35	327.13	328.26	326.58
310.34	306.2	310.23	306.36	308.72	307.82	308.72	309.82	310.63	308	308.62	308.67	309.83	309.73	307.43	309.31	309.1	309.59	308.7	309.39	308.68	308.64	308.98	309.29	307.68	309.1	308.7	308.87	308.23	309.79	308.72	309.07	309.08	308.07	308.54	312.14	308.33	309.34	310.82	307.44	307.3	307.94	309.63	309.08	308.89	308.24	308.52	307.68	309.86	308.1
304.46	303.78	303.05	302.37	304.4	305.87	304.59	303.36	303.51	305.01	302.39	305.1	302.34	303.18	302.05	304.72	302.39	303.44	304.09	303.43	302.56	304.26	303.36	305.3	304.95	303.02	304.58	305.01	304.06	304.16	303.92	302.07	301.91	302.68	304.34	302.29	303.67	301.74	306.61	301.92	304.55	303.12	304.76	304.06	302.49	303.8	305.27	303.59	303.73	302.28
328.48	329.94	328.01	329.7	327.74	327.02	328.79	329.25	327.97	328.59	329.14	327.52	330.34	326.82	328.35	328.07	328.44	327.03	327.89	329.98	327.99	330.11	327.94	329.03	328.66	326.48	329.18	329.13	329.37	328.4	331.63	329.73	329.63	329.92	328.42	329.59	328.94	329.9	328.69	327.75	326.63	329.13	329.82	329.09	328.61	329.88	329.68	329.64	328.7	328.7
314.04	312.64	312.51	313.11	313.21	313.27	313.91	312.39	312.03	313.76	313.71	312.84	313.37	312.07	312.99	313.94	312.52	315.15	312.12	316.23	313.93	312.46	315.61	312.41	313.81	312.92	313.82	313.76	312.81	313.17	314.69	311.84	313.29	313.22	313.28	313.58	315.08	311.28	312.84	312.07	313.76	313.12	314.46	313.78	314.5	314.14	313.5	312.79	314.33	312.98
318.03	316.21	315.95	316.93	318.01	318.67	317.01	317.89	316.36	318.27	317.26	317.95	317.4	317.29	318.64	316.91	316.95	316.09	318.56	315.52	316.68	317.6	318.47	317.46	317.28	318.99	319.23	317.61	316.31	318.16	315.67	315.92	318.05	316	317.38	318.62	317.38	316.62	315.8	316.98	317.53	317.17	317.73	315.87	316.66	316.18	316.58	317.51	316.95	316.15
314.14	313.28	312.82	312.5	310.79	313.09	313.68	314.2	312.41	312.37	314.32	311.89	314.07	312.88	313.67	312.99	313.66	313.86	314.46	311.17	313.23	313.72	313.62	313.39	312.42	312.25	314.4	313.55	314.25	314.84	312.11	314.74	313.2	312.02	313.24	313.91	312.27	312.94	313.9	312.17	312.56	313.28	312.86	314.64	312.34	313.34	314.36	312.62	312.5	313.66
311.95	312.54	312.86	314.43	315.3	314.13	313.68	315.76	315.91	314.56	311.95	313.99	314.6	312.89	313.32	313.59	312.96	315.21	314.38	311.98	313.36	312.34	312.67	313.39	313.66	314.06	313.66	315.56	313.47	314.28	313.73	314.86	312.42	315.26	313.24	311.7	314.23	314.8	313.91	313.69	313.01	314.67	315.13	314.96	314.62	312.26	313.92	314.05	313.43	314.32
322.96	324.5	325.32	325.78	326.33	323.72	325.13	326.83	324.06	323.99	323.99	325.75	322.2	325.71	324.81	325.23	324.6	324.89	324.78	325.11	324.62	326.25	324.4	325.68	323.34	325.09	324.75	324.75	322.74	324.32	324.97	323.8	323.45	322.82	325.01	323.44	325.72	322.79	325.66	325.99	325.33	324.55	323.99	324.19	324.46	323.11	323.9	323.87	325.7	323.46
302.9	302.05	302.79	303	301.35	302.56	303.41	301.78	302.03	303.11	301.94	301.31	303.09	302.61	301.3	303.35	302.88	301.28	303.53	301.74	302.14	301.67	301.64	301.41	303.24	302.41	301.83	301.92	302.55	302.89	303.15	303.38	302.83	302.42	302.51	303.27	301.69	300.8	302.84	302.32	302.34	301.36	302.48	301.3	302.48	303.45	302.24	301.73	303.16	301.57
328.6	327.97	328.6	329.74	330.64	329.52	328.15	327.51	326.6	329.22	327.74	327.89	328.17	328.87	329.47	327.26	328.13	329.92	329.97	328.18	327.6	329.42	327.73	329.42	329.21	328.31	328.97	328.6	330.2	329.41	328.56	330.13	329.5	329.28	327.45	327.72	327.73	328.89	329.26	329.14	327.89	327.88	328.73	328.82	327.59	329.2	326.93	329.73	327.03	328.18
304.09	303.27	302.07	303.15	303.75	304.06	302.06	302.91	304.96	305.27	303.71	304.79	303.35	305.63	305.41	303.72	302.64	300.64	302.17	304.2	302.66	304.4	303.59	303.93	303.36	304.34	304.29	304.97	301.73	302.72	301.46	303.68	303.34	304.28	301.95	303.12	302.75	304.77	305.86	304.06	303.7	304.33	303.95	303.45	303.52	303.73	303.53	303.32	304.26	305.1
304.74	304.98	305.9	305.87	305.23	305.07	307.16	305.48	304.49	305.48	305.48	306.49	303.88	305.57	304.62	305.15	306.36	306.46	305.15	304.62	305.19	304.87	305.24	304.89	304.15	301.71	305.27	303.8	305.82	305.59	305.61	304.66	305.17	306.87	303.84	306.47	305.45	305.96	303.43	304.8	305.54	306.01	304.93	305.97	304.49	304.51	306.49	304.42	307.22	306.39
327.72	330.22	328.79	328.9	329.15	329	329.77	328.33	329.03	328.04	328.77	328.35	328.59	329.01	330.38	329.71	327.65	329	329.56	329.15	328.04	328.59	328.31	327.72	329.67	328.47	329.72	327.96	329.04	329.84	327.02	328.8	328.18	329.41	329.54	327.42	329.7	328.18	327.07	327.96	328.39	329.96	328.33	329.96	327.98	329.75	327.8	329.15	329.57	327.7
301.68	300.15	301.28	301.65	301.87	300.75	300.63	301.94	300.87	301	302.35	302	300.06	300.43	301.43	302.41	300.64	301.21	301.74	300.41	299.93	301.66	301.63	301.94	303.08	300.48	300.63	300.85	300.06	301.33	299.65	301.21	300.29	300.2	302.85	301.03	301.48	300.73	300.45	301.93	301.58	298.76	301.43	299.27	301.18	300.79	299.63	302.79	299.55	301.01
316.5	315.21	317.35	316.78	316.64	315.71	316.21	317.45	316.45	317.25	316.34	317.57	315.5	317.69	315.51	317.42	315.68	315.87	316.09	317.06	315.77	315.51	315.12	315.79	316.17	318.15	316.05	315.94	317.07	315.38	317.14	319.02	316.72	315.94	315.62	317.65	316.82	315.81	316.71	316.73	315.57	316.41	315.85	317.97	317.49	314.86	318.37	316.68	316.05	316.57
302.83	303.92	302.16	302.34	303.3	301.33	303.56	303.33	303.14	304.04	302.84	304.79	304.08	304.6	304	301.45	302.82	303.1	303.19	304.55	303.77	303.4	302.97	304.37	302.9	302.54	301.11	302.45	304.31	303.13	300.76	303.25	304.72	304.32	304.34	304.41	303.79	301.59	301.05	303.42	302.13	303.38	303.24	303.31	302.06	301.59	305.17	303.61	302.98	302.75
315.46	315.54	314.09	312.8	314.08	312.49	312.71	313.96	312.82	311.99	312.74	312.66	313.76	311.89	312.93	313.77	313.86	312.82	313.05	312.71	314.23	313.74	313.12	313.13	312.94	312.54	314.7	315.23	311.72	313.93	313.05	311.86	313.61	313.97	313.61	313.92	311.81	314.09	314.01	312.27	311.92	313.28	314.98	314.04	315.77	313.4	312.52	314.27	311.93	311.36
305.87	303.12	304.55	302.64	302.71	305.14	304.33	304.64	304.07	304.75	303.94	304.75	304.49	303.98	303.73	303.81	302.25	304.79	304.78	304.52	304.67	304.11	303.58	303.53	307.03	302.99	305.2	303.33	305.65	304.87	303.35	304.38	302.71	304.41	304.65	304.43	304.65	304.44	303.75	305.29	304.34	305.8	301.8	304.78	305.01	303.1	303.31	303.58	304.06	304.59
309.61	308.67	310.21	307.25	309.8	307.86	309.07	308.19	306.49	308.8	310.51	309.69	308.07	307.96	309.81	308.64	307.43	307.93	309.57	307.98	309.38	308.73	308.37	308.17	308.08	306.72	308.02	308.07	309.69	308.94	308.75	307.72	308.42	310.05	308.27	310.1	309.35	309.61	307.76	307.6	307.94	309.24	310.08	309.25	308.3	308.08	309.77	308.52	310.46	307.41
294.43	295.58	294.18	293.33	293.21	293.49	294.66	293.3	294.52	294.36	294.67	294.75	294.23	294.51	292.99	292.73	295.33	293.05	292.17	294.22	295.59	293.99	293.96	294.88	293.3	295.15	294.47	293.35	292.85	294.17	296.56	294.9	295.1	292.73	294.49	293.96	293.96	292.28	293.58	293.07	295.09	293.1	293.83	294.49	295.14	294.97	295.41	293.65	294.04	293.72
313.37	313.52	313.59	312.97	312.76	313.35	314.23	312.82	312.97	314.04	312.69	311.87	312.5	313.11	313.39	311.18	314.4	314.31	313.14	313.39	314.42	313.54	312.49	311.68	311.58	312.72	312.36	312.35	312.26	312.88	314.18	313.65	314.92	312.07	313.29	313.22	313.35	311.06	313.49	314.64	312.6	312.05	313.6	313.5	313.17	313.35	312.19	312.76	313.6	312.16
307.98	306.44	306.72	308.44	307.07	306.27	306.71	308.53	308.23	305.98	307.71	306.92	306.42	307.08	308.57	309.15	306.33	308.53	307.3	307.62	306.86	307.32	306.67	307.41	306.17	306.86	305.93	308.56	306.59	306.72	307.14	306.11	305.75	307.54	308.09	306.01	305.98	309.27	306.67	309.11	307.23	306.84	308.83	307.74	307.02	308.66	306.87	307.66	307.16	307.17
296.6	295.88	293.22	296.01	294.15	296.01	294.61	296.64	296.26	293.08	295.27	294.39	294.39	295.33	294.24	294.37	294.93	296.12	294.46	294.61	295.48	296.05	295.26	295.4	295.03	295.38	295.35	295.95	296.97	294.54	294.08	294.37	293.95	297.03	293.96	296.04	293.73	296.87	294.83	292.95	294.07	294.92	295.7	295.17	295.25	295.94	295.49	294.2	294	295.75
305.55	307.31	307.71	307.23	305.39	307.79	307.52	307.17	306.41	307.42	306.07	306.99	308.22	309.01	305.61	306.92	307.23	307.61	307	306.54	307.64	308.2	307.4	307.6	307.39	307.92	308.07	309.06	308.38	305.39	307.92	309.58	307.9	305.78	306.79	306.72	309.23	306.37	305.42	305.84	308.21	307.87	307.41	307.06	307.66	306.97	307.82	306.41	305.8	307.46
304.66	303.18	303.81	304.17	304.53	303.68	305.05	302.2	303.96	304.91	303.49	304.07	305.72	304.74	305.29	303.76	303.84	304.65	304.97	304.7	304.99	303.23	303.88	303.84	304.83	304.09	303.06	303.53	305.32	305.71	304.06	305.36	304.57	304.67	305.71	304.59	303.96	305.25	303.76	303.42	306.06	305.7	302.82	306.52	303.7	302.47	303.78	304.87	304.7	303.55
314.49	313.61	315.48	315.78	315.43	315.37	316.6	314.34	314.24	314.77	315.48	314.01	313.86	314.49	314.17	315.16	313.79	316.05	314.27	316.05	316.9	315.79	313.71	315.45	314.75	316.3	315.21	314.8	315.96	314.86	315.37	314.41	314.91	316.73	316.51	314.78	314.49	316.14	313.92	314.62	315.59	315.11	316.59	315.46	316.07	315.2	314.86	313.74	316.26	316.34
304.29	302.44	302.32	301.74	302.9	302.39	302.13	302.15	301.51	302.31	302.71	302.69	301.94	303.7	301.83	302.43	302.05	300.65	301.79	303.1	301.41	301.94	303.47	302.73	302.58	303.22	301.28	302.62	302.55	302.88	301.22	302.46	302.31	301.47	301.55	302.12	300.98	301.8	300.66	301.56	302.92	303.53	301.75	302.94	301.51	303.45	303.37	303.16	301.38	301.33
301.56	301.26	301.71	303.28	302.24	301.12	303.16	301.37	301.35	300.85	303.22	300.95	304.22	301.28	301.33	302.21	301.12	302.16	302.46	304.71	303.04	304.67	302.68	301.54	303.98	302.54	302.11	302.44	303.33	302.65	300.91	302.95	302.16	303.11	301.83	303.12	302.17	302.19	301.07	303.12	303.72	304.97	302.36	303.3	301.94	300.34	303.7	301.79	303	303.05
312.03	310.77	312.68	310.66	310.79	311.47	312.24	311.44	311.4	310.95	311.65	311.01	312.64	311.32	311.97	309.13	311.2	310.96	312.44	309.47	310.67	312.05	311.03	311.29	311.54	309.87	311.14	312.68	311.72	310.58	313.34	311.77	310.49	311.56	314.13	310	311.33	311.28	311.62	311.28	312.21	311.02	310.89	311.3	311.66	310.81	310.94	310.29	311	311.06
326.98	328.9	327.1	330.12	328.95	327.9	330.35	329.48	328.66	330.52	325.98	327.82	330.04	331.14	328.53	327.84	330.15	330.23	328.69	329.04	327.19	328.39	328.42	329.53	328.25	327.44	329.05	328.14	329.12	326.69	328.14	326.76	327.46	326.64	328.28	330.65	328.9	328.59	329.75	330.03	328.58	330.42	327.76	328.64	329.21	329.56	327.98	328.23	327.91	327.54
314.02	312.15	314.38	313.75	313.59	312.56	315.09	314.54	313.16	314.02	312.98	312.46	313.62	313.64	314.38	314.06	312.95	312.57	314.82	314.08	313.69	313.51	313.5	311.96	313.32	315.12	313.77	311.7	313.86	314	314.11	315.35	312.67	314.98	313.86	314.81	313	311.02	313.33	315.03	314.25	312.37	313.83	312.46	313.89	313.5	313.93	314.11	313.14	313.72
314.35	315.88	313.72	315.98	318.22	315.53	314.92	314.1	315.4	315.15	316.03	314.45	314.86	314.83	314.89	314.95	313.19	314.69	314.35	313.76	315.64	315.09	314.58	315.49	315.23	315.84	314.71	316.19	315.04	315.28	315.24	314.81	315.84	314.49	314.65	315.06	313.25	314.41	315.81	315.48	315.14	313.05	315.77	314.79	315.41	313.68	314.97	316.66	317.32	315.16
293.86	294.09	293.79	294.66	294.34	291.48	293.53	296.77	294.17	294.3	294.34	294.29	294.42	294.36	293.44	295.25	294.17	294.14	293.66	293.89	294.24	293.94	294.56	294.19	294.4	293.33	294.96	294.86	293.92	295.09	293.53	295.51	293.66	294.5	293.86	295.42	293.55	294.27	295.5	293.26	292.72	296.02	296.38	293.64	295.3	294.32	295.4	294.72	292.01	293.87
314.96	314.72	314.38	314.07	314.86	315.78	314.27	313.66	312.71	315.3	313.55	312.47	312.41	313.48	313.27	315.85	314.76	313.27	313.8	315.12	313.6	313.97	313.21	313.4	314.63	313.61	314.53	311.33	313.71	312.78	312.44	313.64	314.05	313.64	313.11	313.87	312.17	314	312.78	312.88	315.18	314.08	311.95	314.59	314.03	313.87	313.03	314.72	314.8	313.32
328.38	328.87	328.09	327.88	328.58	327.54	327.86	329.91	327.68	329.33	330.43	328.87	328.31	330.55	328.15	329.08	328.95	328.81	328.79	329.42	329.67	329.28	328.11	329.16	329.84	328.7	327.17	328.85	330.03	328.54	328.77	330.02	327.86	329.56	328.55	328.51	328.3	329.12	330.04	329.77	329.71	328.47	328.94	327.64	329.96	328.81	329.35	328.41	327.48	329.36
314.21	314.19	312.06	313.07	311.95	312.09	313.31	313.35	313.12	313.47	313.07	315.6	312.82	312.9	312.54	312.49	312.82	313.19	312.32	312.1	312.7	315.14	312.18	313.55	312.95	314.14	312.62	313.17	313.35	312.04	313.36	313.8	313.43	312.92	311.8	310.94	312.25	313.02	315.35	313	312.6	312.39	313.4	311.28	313.26	311.96	310.7	313.94	313.05	314.88
303.36	303.11	304.31	305.06	301.84	303.77	301.48	304.42	302.54	303.31	303.48	303.39	304.1	304.19	304.09	304.38	303.51	303.74	302.9	303.58	304.38	303.11	303.12	302.55	302.44	304.05	305.18	303.84	303.5	303	301.56	304.73	304.39	304.18	302.98	304.53	303.76	301.91	303.61	302.08	303.93	303.28	301.82	303.36	305.52	303.11	304.14	302.76	302.71	304.3
326.32	329.88	327.42	329.28	327.99	328.33	328.77	329.42	328.37	327.9	329.58	330.79	328.76	328	326.49	326.73	328.68	328.37	327.71	330.05	327.32	328.59	327.47	327.95	329.74	328.8	328.2	329.04	328.41	328.8	328.13	328.64	327.87	328.3	329.56	328.33	328.63	328.15	328.59	328.49	326.46	328.06	328.86	328.62	330.1	328.7	328.51	328.12	329.31	328.36
300.58	301.84	299.29	301.18	300.99	299.5	301.87	300.07	300.03	301.86	300.75	300.29	299.52	301.8	300.92	302.56	300.46	300.04	300.7	302.19	303.53	302.64	302.07	302.15	300.52	301.42	301.24	299.98	300.26	301.69	300.62	301	300.64	299.64	300.33	300.78	298.39	301.91	299.95	301.57	301.89	302.43	300.13	301.15	300.03	300.23	301.3	302.05	299.69	299.31
293.36	295.01	297.54	295.51	292.11	295.41	294.04	293.83	294.66	294.14	294.99	294.92	294.8	294.96	295.58	295.89	295.27	293.42	293.57	294.87	295.25	295.87	295.5	295.13	292.71	296.3	293.99	294.75	296.26	296.03	295.22	293.89	295.98	295.87	295.3	295.23	295.27	295.19	293.66	293.92	296.26	294.91	294.57	294.46	295.43	294.96	295.49	294.59	295.76	295.85
312.18	311.65	312.73	313.28	313.68	313.48	313.56	314.71	314.09	313.93	314.66	313.01	315.27	313.48	313.79	313.62	315.07	312.09	312.83	314.58	314.54	312	314.08	315.25	312.11	314.55	313.63	312.94	312.62	313.5	313.36	313	312.2	313.02	312.48	313.29	312.52	313.09	313.99	314.59	312.66	313.28	311.88	312.39	311.88	313.43	312.68	312.19	313.59	313.69
296.74	296.65	298.22	298.58	297.33	296.08	296.35	296.09	296.17	297.36	295.58	296.6	297	294.39	295.5	296.9	296.66	296.68	296.46	297.1	297.43	297.06	296.4	295.05	297.82	296.63	297.05	296.71	296	296.36	296.23	296.39	298.92	295.84	297.02	293.96	297.42	297.54	297.06	295.29	297.72	297.24	297.63	297.03	297.67	296.53	297.64	296.52	296.25	296.23
300.87	302.53	302.34	303.41	302.7	302.5	301.4	301.67	302.04	302.78	302.32	302.16	301.35	301.51	301.86	302.59	302.7	302.54	302.23	301.78	303.24	302.99	304.22	301.85	301.56	304.99	302.75	303.22	302.45	302.29	303.77	303.19	303.89	302.61	301.64	302.95	300.95	301.18	302.21	299.55	303.69	302.47	303.24	302.85	302.04	302.78	302.51	302.79	301.16	302.65
328.87	327.16	325.99	328.1	327.2	327.84	326.2	324.61	326.68	326.56	329.59	326.98	325.41	325.7	326.82	326.75	327.95	326.69	326.73	325.9	326.41	326.91	327.56	326.38	327.25	327.15	327.82	328.17	326.48	327.34	327.21	327.43	326.75	327.54	328.87	325.08	326.05	325.54	326.92	327.03	326.48	326.95	327.56	328.1	327.19	325.99	327.69	327.23	327.86	328.86
324.22	322.81	323.9	322.95	324.65	323.34	322.1	324.06	325.41	324.54	325.25	324.41	322.53	323.79	325.51	325.34	325.27	324.52	324.6	324.74	324.54	324.25	325.33	323.89	323.83	325.62	323.34	322.88	322.95	325.61	322.99	323.16	324.02	324.39	324.27	324.18	322.24	323.66	324.24	326.75	322.31	325.36	324.11	325.54	324.39	323.26	326.32	323.05	325.24	325.03
327.45	326.63	329.78	327.93	325.83	328.06	327.64	328.95	327.62	327.13	328.42	326.33	329.08	327.79	329.04	326.85	326.45	328.78	327.45	328.73	326.79	329.01	328.29	327.32	329.7	327.15	327.99	327.72	329.03	327.56	328.08	327.94	326.27	326.71	327.67	326.83	327.1	329.04	326.39	327.37	326.62	329.62	327.55	327.8	327.49	327.19	327.46	327.58	329.42	327.27
302.59	303	301.42	302.07	302.73	301.38	303.4	302.17	303.29	302.49	303.78	303.35	303.56	304.04	301.04	304.92	303.74	303.11	302.78	302.19	302.27	304.62	303.11	301.52	303.8	302.57	301.57	303.09	302.53	301.29	303.33	304.07	302.57	303.97	302.76	302.87	302.92	303.6	303.14	302.6	302.68	303.6	303.58	304.05	303.19	304.08	303.14	304.33	304.21	301.8
309.1	307.54	309.58	308.92	310.44	308.23	309.63	309.27	306.71	310.06	309.68	310.61	309.09	308.66	309.63	308.44	308.8	307.96	309.08	308.16	307.43	308.67	308.1	309.7	309.49	307.4	308.55	309.01	308.23	309.28	307.3	310.04	310.46	309.1	309.36	307.71	308.81	310.88	309.49	309.61	307.49	308.63	309.37	307.66	308.07	308.19	309.77	308.72	307.53	308.74
329.36	328.53	331.62	326.43	329	328.54	329.77	329.03	328.06	330.06	328.1	329.92	328.91	329.03	329.28	326.74	329.42	329.97	328.21	330.89	327.84	328.6	328.62	328.24	328.03	328.03	327.91	328.99	327.87	327.94	329.63	329.3	329.79	328.95	329.89	329.4	328.05	327.44	327.48	328.89	329.15	329.28	328.4	328.45	328.28	328.5	328.36	328.91	329.37	328.85
294.46	294.76	295.55	293.03	293.26	293.34	294.06	293.44	292.46	294.22	293.9	293.62	294.25	294.03	293.52	293.91	294.1	294.75	293.31	293.7	296.44	294.86	294.72	295.02	295.26	294.33	293.5	293.76	294.78	291.84	292.55	293.64	294.08	292.79	294.29	292.91	294.22	293.39	293.84	293.86	294.62	294.54	294.03	293.73	293.54	293.85	293.3	294.35	294.32	295.62
314.68	315.77	315.99	315.11	316.17	316.36	315.7	315.9	315.31	315.71	315.32	315.71	315.92	315.28	315.02	316.02	317.14	314.91	315.03	315.75	315.51	316.68	315.37	316.04	314.56	315.47	317.05	317.63	315.7	315.5	316.52	313.94	316.73	316.6	317.18	315.97	316.95	314.1	317.04	315.17	316.19	317.09	313.61	315.67	316.02	315.03	317.08	318.87	316.57	315.68
305.06	305.41	304.69	304.91	305.71	304.73	304.11	306.55	304.74	306.27	305.98	305.37	305.29	303.56	306.01	307.51	306.37	305.16	306.16	305.31	304.96	305.01	305.96	304.52	303.9	305.08	305.55	305.34	305.2	307.26	305.85	308.54	305.22	305.01	305.65	302.84	304.35	304.54	305.83	306.35	304.81	305.89	305.29	304.16	306.34	306.67	304.15	303.79	304.86	303.91
317.57	318.46	320.01	320.04	320.95	319.9	320.7	319.34	318.41	320.75	318.82	319.49	318.11	320.13	318.5	318.29	318.71	321.22	322.6	319.1	319.5	320.11	318.14	318.21	319.94	318.84	318.4	316.86	319.84	319.43	320.73	319.25	318.94	319.09	318.61	317.94	316.61	321.99	319.27	319.98	320.08	319.27	318.96	318.39	319.62	318.99	319.48	318.44	319.16	318.57
314.49	315.29	315.1	315.03	315.1	314.79	315.21	315.33	314.45	314.48	315.23	314.58	315.71	313.47	315.09	314.22	313.89	314.84	314.43	314.67	313.89	315.63	313.76	312.7	315.4	315.32	313.47	315.61	316.2	314.08	315.03	314.54	315.27	314.39	314.02	313.3	316.04	315.87	315.08	314.13	314.27	315.94	314.77	315.81	315.34	315.69	315.7	315.3	315.15	314.3
303.83	305.9	305.46	305.51	305.23	302.89	305.29	303.31	305.94	306.45	306.68	307.26	304.77	305.63	306.7	306.31	304.8	305.52	304.85	304.61	305.67	307.13	305.58	305.57	303.6	303.95	307.33	305.69	305.28	305.27	305.96	306.13	306.47	305.56	305.52	303.86	306.16	306.55	303.87	304.51	306.67	305.55	305.4	305.88	304.89	305.44	306.91	304.27	307.01	305.78
306.08	307.48	306.13	305.88	306.27	308.04	306.47	308.14	308.24	307.67	306.12	306.54	308.05	306.87	308.54	306.53	306.14	306.54	305.46	304.39	307.47	306.51	305.33	305.79	308.2	306.94	306.62	306.38	306.71	306.95	306.43	306.43	307.02	306.4	307.64	307.49	305.04	307.39	306.82	305.84	307.01	308.36	306.33	305.33	306.25	306.52	306.57	306.03	307.15	306.05
315.48	318.3	315.76	317.85	317.01	317.07	317.22	317.01	318.22	318.16	317.31	316.41	317.49	317.81	318.05	316.14	317.18	316.2	316	319.12	316.89	317.88	314.91	317.57	317.92	317.99	317.31	318.71	318.87	317.73	316.44	316.72	317.14	317.32	317.54	317.26	317.59	316.68	318.62	315.61	318.84	317.48	318.06	316.89	317.31	315.71	318.49	315.09	316.26	318.07
304.7	303.31	303.15	304.37	304.07	303.37	303.7	303.75	302.95	303.39	303.87	303.71	304.74	304.32	304.18	303.54	306.27	303.74	304.79	304.34	304.55	306.01	305	302.69	303.04	303.18	304.12	303.12	303.39	304.18	303.93	303.7	303.9	303.51	304.62	303.58	302.7	302.17	303.54	304.05	303.05	302.59	303.6	303.96	303.34	303.15	303.44	303.78	302.83	301.6
304.67	305.92	305.96	305.7	305.7	302.89	305.72	305.93	305.47	305.07	303.28	305.21	305.18	305.15	304.67	306.72	306.57	306.67	304.62	306.04	305.45	304.58	304.92	304.09	305.86	306.13	305.02	305.4	306.02	305.44	303.57	305.79	305.87	304.96	304.04	305.72	306.44	305.97	303.27	307.7	304.96	307.19	305.56	306.81	304.76	305.77	304.95	305.2	304.98	304.9
307.39	306.56	305.54	307.45	306.91	305.48	306.79	305.14	307.03	305.49	306.14	305.4	305.89	305.33	307.62	306.76	306.58	308.33	306.93	305.01	306	306.83	307.29	306.9	305.32	304.6	306.66	307.01	305.27	306.94	307.56	305.62	305.09	307.1	304.54	305.5	306.65	307.42	304.73	305.2	305.74	307.84	306.26	305.62	307.32	306.66	304.66	306.11	307.53	306.83
305.92	303.6	304.29	304.83	303.54	304.98	303.87	303.58	303.72	305.44	304.24	305.31	304.82	305.35	305.95	303.74	305.43	304.68	305.72	305.1	305.33	305.35	305.45	304.99	304.4	303.6	303.99	305.9	306.08	305.6	305.56	306.25	305.19	305.9	305.8	303.41	303.82	305.46	303.16	305.29	305.68	305.97	304.89	305.15	306.36	305.76	305.1	305.29	306.53	306.29
305.79	302.95	307.48	306.5	305.81	306.53	305.55	305.28	304.87	305.51	304.33	304.28	303.36	306.03	308.53	306.42	305.51	305.56	305.35	305.36	305.46	305.1	305.5	304.64	305.56	305.01	305.92	305.37	306.22	304.26	304.56	303.7	306.03	306.19	306.36	304.55	305.81	303.95	305.28	306.29	305.53	305.07	304.98	306.16	306.87	304.96	305.43	304.97	305.9	304.7
300.56	300.04	298.5	300.34	300.09	300.75	298.77	300.58	299.96	299.33	298.32	300.06	299.79	301.05	301.59	299.23	300.82	301.22	301.16	299.51	298.38	299.1	300.1	300.07	300.78	300.17	301.38	298.33	299.32	299.74	297.85	300.6	300.81	301.22	301.51	300.6	300.19	299.28	301.8	300.43	300.04	301.03	299.53	299.6	299.58	299.82	300.07	298.76	298.95	299.1
311.32	310.73	311.61	311.58	312.67	312.06	310.07	311.9	310.36	310.4	310.84	311.02	310.6	310.86	310.87	310.38	310.31	310.91	309.08	308.39	309.46	310.33	309.48	310.36	310.09	310.93	311.97	311.77	311.89	310.8	311.18	311.18	309.82	310.6	309.44	311.5	308.19	308.8	311.9	310.8	312.53	310.4	310.77	311.18	311.91	311.2	311.07	309.81	309.63	310.75
306.22	305.35	304	304.89	307.65	306.18	306.83	305.39	304.34	304.65	305.37	304.4	304.92	303.54	303.64	305.37	304.02	304.8	306.74	305.58	304.77	305.37	303.91	305.97	306	305.21	305.48	305.94	304.55	304.07	307.52	305.11	306.4	303.76	302.8	303.81	306.98	304.92	303.79	305.16	303.68	305.63	307.2	304.73	305.3	305.96	305.36	304.43	304.7	303.78
310.12	310.11	311.31	311.24	310.82	310.93	310.74	309.05	310.6	312.33	310.8	310.36	312.91	308.61	310.1	311.86	310.1	310.99	309.57	310.32	310.13	311.92	310.57	310.08	308.92	310.48	309.97	309.81	310.55	309.03	310.3	311.29	310.64	312.29	310.95	311.12	311.37	310.2	309.42	310.65	309.46	311.46	310.14	310.58	310.78	311.01	309.1	310.92	309.75	310.25
300.6	300.86	299.38	300.91	302.23	302.41	300.38	299.6	299.04	297.57	300.37	299.84	300.23	298.71	299.08	301.1	299.69	298.77	300.41	300.82	301.3	299.87	299	300.28	301.05	300.56	298.79	299.23	300.28	301.85	301	300.2	299.98	299.89	301.38	300.55	299.43	300.44	300.14	299.33	301.51	300.64	300.07	299.51	298.88	301.38	301.3	300.25	300.48	298.49
296.58	296.21	297.94	296.72	296.77	297.28	296.67	297.26	297.37	297.02	298.97	297	298.16	296.37	297.2	297.27	294.93	299.2	297.26	298.95	296.61	296.91	295.27	296.03	298.39	298.03	295.8	296.54	297.39	296.95	298.18	297.91	294.35	297.23	297.7	297.42	298.16	296.96	296	294.93	298.22	297.21	297.86	295.94	297.76	294.56	297.73	296.21	296.02	296.27
301.81	301.84	301.81	303.06	302.55	301.35	302.24	303.29	301.96	302.43	300.99	304.19	304.25	302.52	302.69	301.66	303.3	302.78	302.55	301.02	302.41	300.36	303.83	302.75	303.56	302.71	303.9	301.95	303.56	301.89	301.41	302.1	302.81	300.4	300.87	302.87	302.59	302.03	300.38	302.02	302.22	301.92	300.88	301.33	301.7	302.66	303.35	304.31	302.38	303.42
295.55	296.36	295.08	295.45	292.79	295.86	293.9	296.61	295.03	294.78	295.06	294.71	295.53	296.22	296.51	294.98	295.31	294.63	295.8	295.4	295.4	295.46	295.13	295.01	294.95	295.74	297.46	295.35	294.24	295.16	296.83	295.36	294.73	295.71	292.14	295.87	295.25	293.32	294.2	294.6	294.42	293.9	291.94	294.58	295.83	295.02	295.04	296.43	294.2	295.39
314.26	313.25	310.54	311.6	314.07	314.92	314.23	311.92	314.31	312.56	314.32	312.6	313.28	312.58	313.29	313.24	313.4	311.23	312.23	312.42	311.89	312.36	313.27	314.08	312.1	312.19	312.74	314.36	311.9	313.4	313.28	311.41	312.56	313.5	312.07	312.86	313.76	310.7	314.67	313.53	311.92	312.74	312.72	313.24	312.98	311.96	311.87	314.46	312.97	312.37
314.75	314.45	314.98	313.16	314.02	313.67	315.66	315	314.15	313.35	314.88	312.16	314.7	314.45	314.52	315.28	314.51	314.93	314.94	313.65	312.02	315.16	313.2	312.3	314.19	314.77	314.47	315.26	313.15	312.3	314.49	312.73	314.94	313.74	314.3	313.43	314.72	315.62	314.36	314.6	314.34	314.26	313.14	314.93	314.57	313.36	312.95	312.77	314.13	313.32
292.81	295.92	294.98	293.78	293.27	294.45	294.5	295.1	293.68	295.25	294.83	294.59	294.18	294.8	294.09	292.81	294.34	294.98	292.62	294.85	295.06	293.94	292.67	294.89	294.95	293.99	292.3	292.84	294.53	293.6	296.01	294.13	293.74	293.6	292.94	293.51	291.74	294.64	293.72	294.73	294.1	295.3	292.08	293.69	295.88	293.85	294.57	294.63	298.29	293.49
302.64	301.61	304.38	301.52	302.45	302.4	300.33	301.1	300.9	304.3	301.76	302.14	302.33	299.32	301.17	302.73	302.42	302.92	301.76	302.13	303.28	303.27	302.07	302.69	302.74	302.29	301.83	302.1	301.25	303.79	300.67	301.15	301.93	300.82	301.28	301.83	303.61	304.56	301.99	304.16	301.81	303.25	301.91	302.96	303.43	301.71	302.44	302.91	303.32	302.89
296.06	293.96	296.65	294.57	295.75	295.47	294.48	294.61	292.79	294.8	294.6	295.51	297.04	295.29	296.67	295.42	295.63	294.79	296.45	294.6	296.7	296.22	295.09	294.96	294.59	295.56	294.24	294.43	295.03	294.84	293.22	295.15	295.31	295.04	294.42	295.83	295.24	293.98	295.72	293.88	294.02	295.37	295.85	295.24	296.95	295.85	294.23	294.98	296.19	295.17
296.44	296.53	297.7	295.56	297.93	295.95	299.25	296.56	296.42	298.51	295.12	297.35	297.33	297.31	296.22	296.23	295.67	298.05	297.89	297.01	296.45	298.24	296.52	296.45	295.68	297.14	296.2	295.85	296.9	298.14	295.93	296.61	298.08	297.86	298.21	297.31	297.43	295.27	296.59	297.09	297.42	297.13	295.76	295.66	296.04	299.06	295.37	298.94	298.93	298.26
291.89	295.39	296.55	293.02	292.95	294.26	294.11	294.24	294.96	294.12	295.1	294.19	292.58	295.7	294.67	295.47	293.28	293.16	294.12	293.61	292.14	293.72	293.55	295.05	294.81	293.8	294.92	294.98	295.59	294.01	294.74	291.8	295.37	294.34	294.88	292.47	294.09	293.1	293.7	293.42	294.33	294.05	293.67	295.32	293.32	295.34	295.1	295.47	293.29	293.29
296.76	298	296.81	297.31	298.07	295.75	296.92	296.73	297.22	298.47	297.24	298.06	296.58	297.32	297.29	296.5	296.39	296.01	297.77	298.24	296.81	297.09	296.98	297.14	296.84	297.45	297.69	297.94	296.02	298.13	298.5	297.01	298.39	297.03	295.33	299.19	295.98	296.14	296.62	297.84	295.49	296.78	296.08	295.36	297.27	295.93	297.16	297.33	296.06	297.18
313.82	314.37	313.82	312.89	312.36	313.46	314	313.83	314.25	313.14	312.25	313.2	312.18	313.2	313.83	313.47	315.57	314.65	312.8	314.08	315	311.03	314.31	312.54	313.51	315.93	315.54	313.8	313.78	312.97	315.28	311.6	312.67	313.42	314.62	313.19	315.9	314.72	313.37	313.36	314.94	314.69	313.06	313.68	315.73	314.47	313.77	314.01	313.14	315.18
313.86	313.89	312.19	313.53	313.55	314.81	313.63	311.57	313.09	314.1	312.92	314	312.98	312.61	314.74	314.53	312.19	312.65	313.33	312.4	312.33	311.69	311.65	312.19	312.52	313.74	312.54	313.47	313.21	314.51	312.05	314.05	311.82	313.68	313.47	313.14	314.08	312.99	313.04	311.68	314.24	311.27	313.41	313.5	312.46	313.68	314.57	312.04	314.81	311.68
312.89	312.61	312.03	312.9	311.48	310.22	309.91	312.49	311.23	311.82	312.16	311.95	312.76	312.1	311.51	311.55	313.05	311.13	312.35	311.84	312.52	311.29	312.48	311.74	312.99	311.58	312.16	310.73	312.22	311.88	314.59	311.91	312.13	311.29	310.33	309.5	312.91	312.81	312.7	312	313.06	312.72	312.23	312.1	311.17	313.9	311.79	310.74	313.17	314.15
311.92	311.51	311.82	312.36	311.57	311.95	311.54	312.82	313.62	313.28	312.63	311.72	312.28	309.93	310.19	313.98	309.94	312.72	311.23	311.5	311.53	312.54	312.5	311.07	310.07	311.49	309.72	312.52	310.36	312.11	312.32	311.16	313.13	311.64	312.73	312.33	311.3	311.69	310.94	311.33	312.77	312.86	310.52	312.11	311.93	312.88	311.23	311.26	310.02	311.94
301.51	301.01	301.55	301.38	301.24	301.25	300.11	300.69	301.74	299.62	300.55	300.03	302.78	300.52	300.5	299.95	301.21	300.36	301.87	300.53	300.44	300.68	301.75	300.98	300.82	301.36	301.55	300.88	301.6	300.97	301.9	300.46	301.37	303.13	302.55	300.18	300.58	300.62	298.94	300.65	301.72	302.26	301.53	302.58	299.78	301.61	300.83	301.7	300.64	301.56
305.85	304.78	304.91	303.18	303.99	304.17	305.65	304.59	302.55	306.07	303.41	302.9	305.62	304.27	303.19	304.06	302.04	304.97	304.51	304.71	304.98	303.56	303.68	305.37	304.54	304.85	306.09	304.26	303.52	303.5	304.33	303.16	305	303.71	304.7	305.35	302.57	304.53	305.21	302.48	303.49	306.72	304.12	305.5	304.37	304.42	304.67	303.19	305.62	303.18
300.35	300.81	299.06	299.93	301.72	301.02	302.49	301.51	302.36	299.93	301.61	300.82	299.98	301.33	299.35	299.73	300.49	300.87	302.42	300.95	299.84	299.91	299.92	300.92	298.23	300.56	299.36	301.22	300.01	301.15	300.77	300.41	299.76	301.81	300.41	301.5	301.73	300.17	300.15	300.53	301.03	302.22	300.45	302.36	300.49	299.79	301.06	301.03	302.06	302.39
313.47	314.48	313.12	311.78	311.64	315.34	313.6	313.82	312.59	311.25	313.64	313.57	312.9	313.51	314.29	314.07	313.89	314.82	312.49	312.74	313.63	314.27	312.79	314.3	313.09	314.58	314.73	312.31	313.43	314.44	313.65	312.89	312.61	314.13	312.89	313.07	314.69	313.59	314.66	313.51	313.16	314.3	313.74	314.1	314.48	314.22	312.89	314.44	314.39	312.75
314.98	314.76	313.3	316.77	315.16	313.76	314.13	315.3	312.89	313.45	315.14	315.14	313.24	313.79	315.51	315.09	313.8	316.71	314.35	314.34	314.76	313.29	314.98	314.88	315.45	313.48	315.35	315.41	314.81	316.46	313.3	316.98	315.05	314.78	316.13	316.11	314.98	313.46	314.54	315.6	315.35	313.65	315.8	314.34	315.46	314.85	313.57	315.05	313.06	313.99
300.75	302.06	301.19	301.78	299.97	303.06	303.21	300.45	300.25	301.51	302.31	300.83	301.5	301.43	300.46	300.68	301.58	299.79	302.08	299.9	301.42	301.12	300.44	302	300.88	300.91	301.43	300.96	299.74	299.6	301.46	299.7	301.31	302.9	300.93	300.71	300.7	301.31	303.19	301.07	302.21	300.03	302.19	300.52	300.57	301.27	300.47	300.52	301.1	301.45
308.2	305.5	305.04	307.09	307.1	306.32	307.54	305.6	307.11	307.33	306.18	306.12	305.71	306.8	308.2	306.2	306.96	305.85	306.71	305.92	305.76	307.2	306.59	305.79	307.53	307.07	305.66	306.83	305.29	306.8	306.32	307.62	306.85	307.21	306.73	306.09	306.04	306.32	307.3	305.38	306.4	307.97	306.1	303.97	308.28	305.33	307.36	309.53	307.94	304.7
311.62	310.34	311.66	312.69	312.2	311.29	311.49	312.62	310.99	313.36	312.56	312.95	311.49	311.73	309.69	311.57	312.66	311.48	310.6	310.5	311.77	312.37	311.93	311.45	311.63	312.96	311.84	312.95	310.51	311.52	312.25	313.18	312.1	311.37	312.28	310.77	310.65	310.47	310.28	312.29	311.51	311.25	310.9	310.91	313.12	311.02	311.15	310.52	311.02	312.2
315	316.63	314.3	314.76	316.29	316.73	315.73	315.89	317.16	315.21	315.82	314.35	316.73	314.99	315.78	314.64	316.41	314.09	316.05	315.65	315.57	315.92	316.35	315.85	315.36	315.79	315.73	318.29	316.83	315.48	315.84	315.91	314.91	314.41	315.47	317.74	316.94	317.14	315.26	315.57	315.36	315.59	315.35	316	314.2	316.38	317.19	314.54	315.12	315.9
301.29	301.92	301.19	300.53	302.36	301.78	301.3	299.36	302.82	301.6	301.16	301.9	302.49	302.84	299.58	301.78	300.8	299.63	300.95	301.18	300.74	300.07	300.94	301.43	301.75	302.19	300.07	299.73	299.13	300.67	302	302.24	300.95	301.45	302.46	299.98	300.94	300.75	300.54	301.25	301.14	298.95	300.99	301.61	301.11	299.48	301.73	300.19	302.98	300.03
329.01	328.93	328.24	328.63	329.67	327.74	327.72	328.04	328.08	326.62	327.13	328.52	327.08	327.97	327.27	327.94	328.76	328.78	327.74	329.14	327.93	328.06	327.73	326.83	328.69	326.86	327.25	327.66	326.72	327.37	327.12	327.54	326.55	328.06	327.18	327.86	326.72	327.25	326.42	327.19	328.78	327.86	327.08	326.02	326.06	327.41	325.48	325.5	326.36	328.05
318.98	317.91	317.95	318.43	320.81	318.43	320.38	319.21	319.34	318.1	318.83	320.5	318.06	318.93	318.4	320.02	318.17	317.96	317.81	318.57	317.01	317.92	317.91	318.26	317.37	319.26	318.25	318	317.92	320.47	318.13	318.13	319.32	318.19	319.41	317.74	319.15	316.79	320.35	319.18	317.84	318.07	317.8	318.2	318.44	317.79	319.73	318.31	317.64	317.62
327.77	329.13	328.98	326.5	327.92	328.99	325.8	327.62	327.67	327.38	328.2	325.84	326.75	327.87	328.5	326.36	327.8	327.67	328.11	327.27	329.26	327.73	329.45	328.07	327.11	328.32	328.46	325.9	327.83	327.62	326.65	330.32	325.37	327.19	327.3	326.5	328.96	328.22	328.13	326.53	328.52	327.63	328.41	327.36	327.93	328.06	327.52	328.62	326.95	327.98
292.85	296.81	296.22	294.93	294.33	294.1	294.06	294.48	294.83	294.67	294.74	294.26	295.9	294.85	294.29	295.56	293.5	294.87	295.85	295.07	294.29	294.95	293.82	295.75	293.93	295.09	295.93	294.45	294.65	294.6	294.71	296.21	295.48	294.7	295.73	295.69	294.93	296.29	294.39	294.33	294.35	295.59	294.99	294.31	295.99	297.42	293.58	295.09	293.7	295.71
304.49	305.46	305.85	305.75	305.32	305.4	302.79	304.43	302.97	305.55	304.47	305.21	304.16	305.03	304.43	305.16	305.51	303.98	304.16	304.02	304.56	305.86	303.58	304.27	305.93	305.41	303.99	304.03	306.19	304.76	303.43	304.41	303.82	304.3	305.43	306.42	306.58	305.21	305.49	306.34	304.23	303.2	304.5	304.2	305.06	304.56	304.29	304.1	304.55	304.37
310.65	310.96	308.23	309.38	308.87	308.45	308.87	311.43	308.24	308.35	307.51	310.51	308.63	308.64	308.38	310.17	308.99	307.89	310.55	311.23	308.91	308.62	310.08	307.85	309.09	310.16	307.23	308.42	307.84	309.17	310.1	308.53	308.43	307.47	308.74	309.69	306.36	309.51	310.39	310.81	306.47	308.32	308.5	308.68	308.27	308.4	308.41	310.64	309.37	308.33
312.41	312.87	313.91	314.01	311.81	311.97	313.49	314	314.2	313.07	314.74	314.43	311.86	311.75	312.36	312.32	311.95	312.21	313.14	311.77	311.95	313.57	313.11	312.17	313.68	311.3	314.23	313.3	312.31	311.22	313.02	313.32	313.9	313.08	312.42	312.47	314.41	313.39	313.75	312.76	314.32	311.68	314.11	313.19	312.46	312.83	314.12	313.63	313.7	311.87
301.31	301.88	303.55	300.46	301.52	302	302.1	301.71	302.18	300.93	302.08	302.06	304.53	301.36	302.92	301.3	302.15	301.86	301.85	301.51	303.1	300.62	300.5	301.54	302.88	302.39	301.92	302.66	304.16	303.57	302.11	303.13	302.32	304.19	301.68	302.05	302.47	301.37	302.77	302.13	303.45	303.77	304.41	302.56	302.08	302.79	300.68	302.95	303.78	301.72
311.83	313.9	313.8	314.38	314.31	313.29	312.81	313.43	313.23	313.9	313.74	312.87	312.57	312.51	312.68	311.53	312.36	313.07	311.72	312.31	312.53	311.6	313.18	313.86	313.42	311.53	313.19	311.79	311.4	313.23	314.16	313.27	314.3	313.63	313.88	313.8	312.92	312.8	312.77	313.74	314.55	311.62	313.65	314.73	312.65	313.53	311.7	311.88	312.24	310.84
302.26	304.51	302.6	302.94	305.67	302.51	302.49	303.98	302.22	302.52	301.08	302.15	301.92	302.21	302.58	303.13	301.75	304.67	302.25	302.82	304.14	302.55	304.17	301.8	304.81	302.71	302.05	303.81	301.86	304.79	301.43	302.72	301.72	303.07	300.19	303.8	304.38	302.66	302.97	303.28	301.71	302.44	303.43	304.25	302.02	302.04	303.59	304.42	301.28	303.13
303.05	302.62	303.35	303.02	302.94	302.28	303.25	303.45	302.61	302.96	303.62	304.18	301.9	303.07	302.85	305.59	303.13	302.69	302.17	302.84	302.69	303.41	302.89	303.85	302.84	303.05	304.29	303.1	301.8	302.58	301.65	304.12	302.98	304.23	303.87	304.1	303.15	304.02	301.9	303.01	304.79	302.62	304.77	302.78	302.33	302.36	304.09	304.41	302.76	303.3
307.24	306.41	307.59	307.34	309.18	308.58	307.82	306.95	307.19	306.87	306.36	307.65	307.2	305.84	309.24	308.32	308.07	308.36	306.8	306.58	308.38	306.62	306.39	307.36	307.83	308.33	307.87	308.79	306.95	309.29	308.16	307.61	307.4	307.31	307.32	308.89	306.44	308.08	308.38	308.92	308.24	308.18	306.42	307.11	307.69	306.95	306.74	308.05	307.39	305.85
304.67	304.32	303.83	300.99	302.45	303.81	304.08	303.81	303.62	303.72	304.25	305.17	302.41	302.14	302.29	304.16	302.68	304.04	303.75	301.38	303.98	302.54	304.31	304.78	304.08	303.27	305.06	303.39	304.16	302.34	301.54	304.63	300.28	303.2	302.33	301.81	304.1	301.18	302.11	302.77	302.73	301.07	302.54	303.87	303.98	302.75	301.71	301.43	303.2	303.51
317.64	318.55	318.89	316.99	316	318.18	318.22	318.5	317.92	318.56	318.34	317.43	317.93	317.57	318.6	318.26	317.61	319.13	318.5	318.89	317.41	319.31	319.38	318.16	316.99	318.54	319.1	318.79	318.89	317.88	318.28	317.87	318.08	318.43	319.8	318.46	318.38	320.16	318.69	318.54	318.63	318.05	317.92	317.56	318.12	316.88	317.74	318.79	319.53	315.31
297.11	297.68	296.78	296.48	299.42	298.2	296.41	296.83	294.48	297.41	297.47	297.42	297.59	297.12	296.17	296.13	295.85	298.67	298	296.79	295.69	295.25	295.85	295.54	298.46	295.22	296.44	297.33	297.58	296.73	298.99	296.24	295.46	296.83	297.95	296.4	299.25	298.72	297.64	298.04	296.32	296.2	297.54	297.14	296.78	298.58	297.19	297.43	296.43	296.98
318.01	319.89	319.57	318.74	319.87	318.93	320.46	319.86	318.35	319.34	320.03	320.9	318.71	320.59	321.36	319.78	318.91	320.46	318.2	320.95	319.03	318.99	318.99	318.9	319.26	319.7	319.16	320.12	318.57	319.36	319.25	319.68	320.32	318.86	318.21	318.5	318.88	320.46	320.32	318.95	319.37	318.89	320.36	319.72	319.99	319.39	318.44	317.19	318.03	320.05
316.3	317.37	316.19	316.45	317.22	317.04	316.69	317.01	317.81	314.91	316.68	315.83	315.55	316.17	315.5	316.56	315.07	316.03	317.19	317.34	315.5	315.68	316.36	316.76	318.54	316.36	316.69	317.33	317.13	316.1	317.23	316.32	316.16	315.63	316.04	316.64	315.37	318.05	317.18	315.25	316.77	317.49	315.58	316.17	317.79	317.29	317.41	317.13	316.85	316.06
305.16	303.83	305.58	303.52	306.3	302.72	303.06	303.5	302.01	304.42	304.49	305.38	303.26	304.19	305.18	302.87	305.99	303.67	302.41	304.08	306.32	303.53	303.66	305.36	305.25	306	304.91	302.47	305.99	305.55	303.62	304.09	304.67	303.74	305.21	303.41	304.28	304.17	305.16	305.06	304.82	303.89	302.96	305.26	304.79	305.86	306.06	303.22	304.58	305.69
295.04	293.64	293.08	295.02	293.42	297.8	295.65	294.77	295.63	294.82	296.39	297.43	295.75	293.31	294.11	296.57	295.6	294.8	295.55	294.96	293.97	295.23	296.59	296.39	294.91	294.84	293.57	293.98	295.34	293.72	293.87	292.07	294.87	293.02	294.65	294.02	294.92	295.5	293.23	294.98	295.88	295.44	294.82	294.19	295.08	294.58	293.71	295.26	294.21	295.25
308.34	309.71	307.33	310.49	307.55	306.55	309.62	310.44	310.48	311.19	310.9	308.05	308.55	310.65	310.34	310.27	308.98	309.97	309.34	308.94	312.36	310.24	308.44	308.71	311.14	309.88	309.32	310.85	310.24	309.73	309.65	310.18	309.78	310.39	311.33	310.54	310.11	309.29	310.47	309.56	312.01	311.74	307.79	309.28	309.44	310.84	310.17	310.2	310.09	308.67
302.13	307.33	306	304.84	305.82	305.73	308.52	305.45	306.36	304.31	305.93	307.03	305.97	305.08	306.21	305.92	304.98	305.41	307.29	303.74	305.1	307.05	306.66	305.75	306.43	304.41	305.2	305.52	306.16	307.61	305.87	303.8	304.67	305.37	305.99	304.88	304.91	305.79	306.29	305.54	305.65	305.42	304.51	305.81	304.8	305.72	304.79	306.4	304.4	303.79
319.08	317.18	318.35	319.98	319.92	318.66	318.48	319.25	319.6	318	318.14	317.42	317.7	317.56	317.89	320.03	318.58	319.48	318.9	317.54	318.21	318.33	318.26	318.09	318.37	318.76	319.44	318.97	318.76	320.34	317.42	319.33	318.7	319.47	317.71	317.54	317.99	318.35	316.82	319.7	318.35	317.71	319.31	317.76	319.76	319.58	318.75	319.22	317.86	318.43
302.88	303.78	304.76	304.46	304.59	303.69	303.68	306.95	304.73	304.88	305.48	305.03	305.03	304.32	305.12	303.25	306.26	303.47	305.47	304.76	305.17	303.15	304.66	305.01	304.32	304.85	302.72	304.84	303.87	303.67	304.3	305.11	303.77	304.69	303.93	303.42	304.88	305.78	306.27	303.89	304.59	305.2	307.04	303.78	305.94	303.56	303.68	304.49	303.95	303.94
311.59	310.29	310.05	307.6	310.4	310.01	310.83	311.19	309.89	309.46	309.98	311.86	310.29	312.43	312.16	309.3	310.83	309.82	310.13	314.18	310.72	309.84	310.01	311.74	310.09	311.09	309.51	310.83	311.1	311.11	309.72	310.19	311.72	308.61	310.15	309.58	310.21	310.06	309.71	310.35	310.33	311.89	310.23	309.71	310.91	311.01	309.62	310.24	310.39	311.13
307.71	307.33	307.75	309.45	305.01	308.13	307.13	307.83	306.49	305.91	308.06	307.01	306.55	307.57	305.76	305.51	306.91	307.13	307.38	307.59	308.46	308.03	308.83	307.32	305.37	306.95	307.34	307.71	307.58	307.54	308.42	306.74	305.44	306.97	306.68	308.34	308.24	306.87	306.56	306.44	305.68	306.97	308.62	306.54	308.07	305.25	308.32	308.36	307.88	306.85
316.39	314.5	316.27	315.16	315.18	317.23	314.89	314.54	317.62	315.54	315.84	316.9	316.69	315.83	314.66	315.9	316.12	317.61	317.23	315.89	316.46	313.98	316.43	315.81	316.43	315.28	316.83	317.88	314.69	316.91	315.99	316.09	314.7	316.86	314.5	316.88	316.21	314.18	313.46	313.97	314.84	316.37	318.51	317.11	316.2	313.96	315.83	314.79	315.79	316.95
317.62	319.19	318.98	316.88	318.42	318.56	319.77	318.92	318.31	318	318.85	318.68	316.7	317.06	319.97	317.95	317.81	318.57	318.83	317.63	319.55	318.35	317.42	319.03	318.37	318.69	318.39	318.93	318.3	317.61	317.37	320.73	318.59	316.84	317.82	317.95	319.42	318.83	320.19	317.56	320.21	318.82	319.19	318.98	319.02	316.84	318.05	319.51	317.85	319.26
303.98	303.2	302.5	301.88	304.48	305.1	303.83	304.15	303.09	302.93	305.3	304.77	303.98	304.03	302.48	304.3	301.03	301.92	301.68	302.48	303.46	302.8	303.11	303.54	303.99	301.62	303.44	302.56	302.92	304.95	303.59	304.41	302.92	301.98	302.32	305.88	303.16	304.06	304.06	303.3	302.9	303.15	302.35	301.8	302.96	303.76	302.49	304.27	303.54	303.61
303.08	304.59	302.44	303.17	302.97	305.02	304.97	302.17	301.57	302.09	303.78	302.79	302.44	303.75	302.86	301.67	304.21	303.64	303.34	304.06	304.07	303.57	302.17	304.1	303.89	302.46	303.63	303.87	304.26	304.03	304.08	303.12	303.19	301.81	304.16	303.15	303.3	303.23	304.45	300.63	302.09	304.31	303.67	304.82	302.6	302.68	304.38	304.22	303.53	302.13
303.94	304.6	304.87	303.14	303.85	303.64	303.48	301.97	304.28	302.37	303.41	300.69	302.54	306.65	303.54	304.83	303.29	303.86	302.53	303.76	302.54	304.1	304.54	303.24	305.17	303.93	303.18	302.68	303.23	305.32	302.7	304.69	303.62	303	303.56	302.94	302.76	305.8	303.3	303.49	303.65	302.92	301	303.79	303.61	303.23	305.88	302.14	303.65	303.97
302.89	302.61	300.88	302.71	300.52	301.69	300.51	298.28	301.09	301.12	300.45	301.6	302.33	300.31	301.49	301.41	300.72	301.38	299.84	301.08	298.05	301.85	300.41	300.65	301.03	300.4	302.63	301.3	302.58	302.41	299.98	299.9	300.99	300.8	300.99	299.14	302.03	299.87	302.03	300.49	302.79	301.62	299.87	299.28	302.29	300.39	301.29	302.86	300.28	300.17
293.91	295	294.01	294.34	292.77	294.47	295.38	295.4	294.22	293.93	294.62	291.53	295.33	294.56	292.94	291.29	294.56	293.53	294.44	295.19	294.54	294.02	293.6	295.27	294.09	292.23	293.12	294.71	294.67	293.76	294.62	293.59	294.37	294.24	292.99	295.01	294.02	294.49	293.53	293.27	295.91	293.56	294.35	293.34	294.49	294.5	293.37	292.26	292.65	295.09
312.34	311.31	311.55	310.95	311.08	312.78	312.03	312.52	312.12	311	312.35	311.17	312.32	310.03	311.85	311.2	310.87	311.6	310.9	311.82	310.6	311.08	312.93	311.81	312.1	310.68	310.95	310.16	311.48	312.71	311.48	310.65	313.01	312.63	311.2	311.68	310.43	311.89	310.69	310.23	313.03	311.7	312.42	310.11	310.68	312.07	310.48	311.03	310.95	310.72
306.82	305.71	305.86	305.48	306.84	307.02	306.43	306.75	307.45	305.35	305.55	307.79	306.99	306.27	304.72	306.4	307.44	307.37	306.06	307.01	304.96	305.95	306.02	306.21	305.79	305.36	306.52	306.51	306.1	307.62	305.28	307.28	307.4	306.24	305.91	307.98	306.19	304.98	305.38	305.52	306.45	305.69	306.02	305.65	306.91	307.46	306.02	307.78	306.42	305.6
316.39	315.79	315.68	315.71	313.89	316.2	311.8	316.27	316.02	314.26	313.5	314.65	315.41	314.86	315.14	314.6	315.36	313.51	316.35	315.77	315.49	315.44	314.42	315.9	314.34	317.32	316.06	312.94	314.22	314.58	315.09	315.42	314.75	315.09	313.87	314.99	315.1	313.25	315.75	316.24	314.07	314.44	315.91	313.41	314.52	315.49	315.83	314.82	316.57	314.96
321.43	320.84	318.49	319.05	317.72	320.61	319.43	319.7	320.16	320.27	318.15	320.01	319.85	319.92	320.02	319.49	319.42	318.84	319.81	318.36	320.81	320.32	319.95	320.54	319.48	322.14	319.14	319.25	319.21	318.36	318.24	320.15	319.98	319.55	319.07	319.92	318.72	320.17	321.65	319.02	318.82	319	317.9	320.41	317.91	319.61	318.15	318.99	319.49	317.3
311.38	311.1	311.54	310.38	311.9	312.01	311.06	311.81	313.41	310.91	310.41	313.26	309.98	310.26	311.59	312.25	310.06	311.85	311.74	311.13	311.3	312.56	311.02	313.2	311.16	312.38	311.89	310.29	310.38	312.22	310.88	312.01	309.7	311.61	311.96	312.7	311.01	309.98	310.08	310.45	311.76	311.3	311.47	310.33	311.13	311.35	310.25	311.56	311.1	310.27
305.47	303.96	304.37	303.44	303.6	305.65	304.54	305.74	305.12	303.53	304.08	306.04	304.15	304.2	304.34	305.22	304.37	304.33	304.66	303.92	304.36	304.96	307.03	303.28	305.84	303.01	304.35	305.3	305.8	303.67	305.91	306.12	304.12	305.08	305.72	305.11	306.29	302.08	302.75	303.91	304.57	305.54	305.87	306.64	305.11	305.12	304.95	304.9	305.05	305.9
302.17	304.25	302.76	303.83	302.7	301.96	303.33	303.74	301.9	303.31	303.93	302.36	302.07	303.76	305.65	304.66	300.28	304.57	303.72	304	302.52	303.14	302.81	302.6	306.07	303.37	303.26	303.5	305.54	303.73	303.8	303.17	302.95	301.42	303.4	303.09	301.94	301.81	305.07	304.77	304	303.38	303.91	303.97	303.5	304.16	302.46	301.97	304.3	303.37
302.64	303.52	301.69	303.81	301.92	304.03	302.73	302.64	301.45	301.86	301.49	302.46	303.07	302.76	303.11	302.24	302.54	302.69	301.24	300.26	301.9	299.34	303.83	302.42	301.37	301.61	301.77	303.86	301.37	301.65	302.22	302.85	302.88	301.2	302.06	301.84	302.61	303.72	302.71	302.68	304.17	301.15	301.2	302.21	303.31	303.13	302.87	301.65	300.67	302.4
315.75	314.74	314.05	315.73	313.34	313.95	315.24	313.31	315.6	316.64	315.92	313.84	313.62	314.89	315.51	314.99	313.74	315.76	314.23	314.34	316.09	314.68	314.86	313.65	314.14	313.89	313.53	313.72	312.76	314.73	315.04	313.13	315.95	314.84	315.67	313.56	317.51	314.02	315.86	313.55	313.99	314.47	313.41	317	314.98	315.65	315.82	314.04	315.02	315.48
301.97	302.41	304.58	303.03	304.4	301.4	302.72	302.41	304.62	302.81	304.7	304.26	302.8	304.85	303.66	303.31	303	302.01	303.54	303.76	302.9	303.54	304.16	304.56	303.02	302.38	303.93	302.91	303.07	302.24	304.4	301.7	302.33	304.38	303.26	302.87	303.71	302.27	303.58	303.12	304.76	304.08	304.28	304.02	303.68	303.61	304.03	303.76	303.08	303.13
306.85	305.9	306.09	307.72	307.03	307.69	306.92	305.81	306.93	306.15	305.66	306.22	307.43	306.26	305.35	304.9	305.39	306.97	307.93	304.44	306.59	305.8	303.64	306.2	306.9	306.25	306.28	305.98	303.88	305.47	304.42	304.51	304.81	307.05	306.9	306.4	307.5	305.43	307.03	304.47	305.87	305.79	306.96	307.53	305.78	306.5	304.66	306.32	306.45	307.79
320.08	319.67	319.34	317.64	317.3	318.45	318.76	318.96	319.31	316.94	318.23	317.54	318	317.71	317.75	317.65	317.16	317.63	318.19	317.02	318.04	318.4	318.8	319.17	318.15	317.96	318.85	316.79	318.42	317.72	316.93	317.16	319.19	317.94	318.31	318.72	320.07	316.78	318.7	317.32	317.06	316.69	320.09	318.51	317.02	318.03	319.41	317.4	320.25	318.11
320.91	318.87	319.06	320.4	320.24	318.44	317.06	319.19	318.51	319.05	319.68	319.13	319.42	318.78	319.56	318.98	317.95	319.49	318.57	319.85	319.49	320.2	318.78	319.93	318.63	318.53	318.99	320.02	320.73	317.96	318.47	319.56	320.18	317.59	318.39	317.93	319.25	319.01	319.38	321.86	317.58	319.29	320.22	319.56	319.02	317.9	319.09	317.71	320.73	318.21
311.46	309.71	310.43	310.82	309.29	310.24	310	311.14	308.14	310.54	309.5	309.49	310	308.94	309.56	308.57	311.07	310.99	310.91	310.02	310.42	308.19	308.93	310.64	309.19	310.52	311.45	310.09	309.6	311.09	310.74	309.42	309.99	309.65	309.71	309.62	308.31	309.96	309.69	309.44	309.38	309.67	310.35	309.94	310.21	310.75	310.02	311	310.48	310.54
326.75	326.24	326.26	328.7	328.17	328.02	326.21	328.29	327.75	327.45	329.13	328.62	327.21	328.48	327.08	326.19	326.31	327.69	325.61	326.83	327.07	327.48	327.45	329.53	325.22	327.22	326.52	327.68	327.7	329.05	327.54	328.02	327.21	327.75	328.44	324.07	326.31	327.28	324.71	327.7	327.56	326.71	327.85	327.98	326.66	326.5	328.12	325.07	327.87	327.32
312.54	312.72	312.2	313.42	313.64	312.12	313	311.4	311.89	311.68	311.6	310.76	312.13	313.46	314.92	314.77	313.77	313.31	312.47	312.82	313.95	313.4	312.58	314.61	312.97	313.48	314.13	311.01	314.69	313.52	312.11	311.96	312.39	312.28	313.32	314.2	313.66	313.17	312.29	312.92	313.25	313.52	312.76	312.22	312.54	314.65	312.17	313.3	313.32	313.24
302.81	304.44	301.46	303.96	304.65	305.52	305.16	303.69	305	304.87	302.62	305.11	303.79	305.85	303.97	305.05	304.99	305.24	304.99	302.62	306.04	305.46	304.94	305.98	302.8	304.38	303.77	305.04	305.19	303.44	303.15	305.15	303.47	303.79	305.31	305.34	301.82	305.4	305.73	305.06	303.17	305.6	303.38	302.91	306.61	306.61	303.74	303.67	304.12	304.57
304.35	307.15	305.92	306.71	305.29	305.46	305.66	304.3	304.31	304.59	304.72	305.77	303.53	304.44	304.5	305.71	305.99	306.11	306.6	305.13	305.06	304.02	304.52	309.06	305.78	306.26	305.08	305.74	305.66	305.49	305.16	304.96	306.32	305.05	306.52	304.65	305.79	305.02	304.85	304.84	306.44	305.22	304.73	306.93	305.4	306.18	305.86	304.17	303.55	304.65
302.08	300.08	300.9	301.04	301.3	302.94	303.05	302.3	300.57	300.23	301.43	300.53	301.06	300.84	300.93	302.45	300.88	300.89	301.1	301.01	300.1	300.8	299.42	303.14	299.73	300.52	301.85	302.24	301.78	301.94	300.59	301.66	301.89	299.67	301.08	300.8	301.35	299.91	302.03	299.97	301.99	303.11	302.34	299.9	303	300.09	301.62	302.19	299.69	299.57
305.62	306.06	306.41	305.36	308	306.19	305.23	304.94	305.3	307.2	305.63	307.56	306.1	306.05	305.38	304.99	309.09	306.62	305.98	305.31	307.05	303.65	305.28	305.24	306.99	306.16	305.9	305.94	304.96	307.45	306.95	306.46	306.77	304.49	306.37	307.94	306.14	305.15	304.75	306.75	307.05	304.98	307	305.48	304.91	307.09	305.76	306.36	307.58	306.38
307.79	306.76	308.23	307.13	306.97	306.19	308.5	306.38	308.72	307.74	307.47	305.8	305.13	307.23	307.35	308.12	307.34	306.19	305.25	307.69	307.6	307.09	306.06	307.06	308.21	308.04	308.07	307.36	306.21	306.92	308.41	308	306.95	306.84	304.88	304.62	307.08	307.72	307.5	306.32	307.19	307.95	306.62	307.98	307.04	306.56	307.33	309.04	307.47	306.61
327.28	323.42	325.04	326.29	325.61	324.66	326.25	326.56	325.5	325.14	323.61	324.9	326.2	323.8	324.96	324.16	327.1	323.41	324.63	324.79	323.99	323.37	325.03	323.22	326.01	324.4	324.34	325.14	324.69	324.27	323.21	324.95	323.85	324.56	323.7	323.54	324.49	326.22	324.96	323.59	323.7	323.43	323.87	324.62	325.01	325.74	324.97	324.15	323.71	325.81
295.52	292.9	293.37	294.53	294.15	294.03	293.57	294.57	295.95	293.37	295.22	295.71	294.58	294.12	294.02	294.33	292.98	292.88	292.32	293.86	294.39	292.7	292.42	293.18	292.5	294.5	295.9	293.74	293.7	293.64	293.45	293.11	293.34	295.32	295.01	294.45	295.12	295.12	293.51	295.07	293.9	293.73	293.77	294.63	294.19	293.8	293.92	293.95	294.66	294.82
329.53	329.16	330.72	330.53	327.89	328.72	328.69	328.19	329.24	330.61	328.13	328.4	329.07	328.48	329.01	328.81	330.34	329.39	330.4	328.35	328.21	329.34	329.63	328.14	328.66	329.8	328.01	330.26	325.86	329.24	330.2	328.27	331	329.27	330.39	327.91	328.34	326.41	327.61	327.41	326.5	329.02	328.18	327.33	326.28	329.35	328.31	328.22	329.95	328.67
314.11	313.53	312.46	313.31	312.81	312.46	313.29	311.33	312.25	312.8	313.74	312.95	312	314.31	310.98	311.96	312.77	312.63	313.29	312.63	311.32	312.6	312.39	312.81	313.36	313	313	312.25	311.62	311.46	313.06	312.17	313.07	313.55	313.69	313.51	311.99	311.88	310.69	313.76	313.5	311.81	312.95	311.71	313.55	314.22	314.06	314.14	314.27	312.15
303.73	305.14	305.22	304.51	304.49	304.11	304.36	303.61	305.16	304.15	303.78	303.83	305.2	304.25	305.38	306.55	303.99	304.89	306.4	304.72	304.96	304.55	304.58	303.56	304.33	303.85	303.77	304.09	303.37	305.61	302.66	305.37	305.21	303.51	304.11	302.95	304.17	305.84	304.17	303.86	304.19	305.4	304.35	304.47	304.5	304.36	303.59	303.32	303.01	305.48
307.73	305.74	306.06	306.12	304.07	304.21	304.37	303.27	305.88	303.36	306.12	304.77	304.49	306.01	304.83	304.44	305.43	306.06	305	306.39	303.03	304.4	304.46	305.47	306.39	306.13	304.96	305.02	304.55	305.31	304.8	306.52	305.02	305.02	304.24	304.97	305.04	305.12	303.43	305.15	305.52	304.08	304.22	304.59	305.84	303.79	306.65	304.6	305.66	303.74
316.07	315.66	314.69	316.24	315.12	312.36	315.81	313.44	315.77	315.55	313.22	313.82	314.23	314.97	314.85	315.89	315.06	312.54	315.48	315.54	314.46	315.68	313.7	314	313.75	316.64	313.93	315.42	316.01	314.53	314.74	315.19	314.85	314.88	316.01	313.84	313.83	316.67	314.55	314.82	318.46	313.62	315.9	314.97	315.97	315.15	315.11	314.89	316.02	313.41
305.4	304.15	302.3	304.21	304.4	305.08	303.12	305.57	303.58	303.72	306.64	304.79	304.77	304.61	303.56	304.55	304.68	304.8	304.34	304.86	304	306.61	302.34	305.96	305.1	304.21	303.6	304.35	305.06	304.49	305.79	304.36	303.74	305.68	304.17	304.65	303.78	306.35	305.96	303.34	305.25	304.54	304.9	303.21	302.91	304.4	304.73	303.4	305.88	304.32
295.24	294.47	295.03	294.97	296.37	296.66	295.91	294.71	295.02	293.91	295.8	293.28	296.5	295.38	295.17	294.08	295.35	296.06	294.92	295.43	294.58	294.22	296.06	296.06	293.04	294.34	294.69	293.22	295.29	293.41	294.48	295.28	296.25	295.67	295.58	294.98	294.64	293.71	292.79	296.5	294.48	294.23	295.14	294.85	295.35	294.49	294.04	294.63	295.03	295.72
303.1	302.53	302.79	305.5	304.52	305.07	303.76	305.58	304.86	304.9	302.82	305.54	303	304.23	304.08	303.71	304.46	305.02	302.81	304.82	303.66	303.83	303.45	302.92	302.71	301.94	304.22	305.35	302.47	305.32	302.57	302.09	302.82	304.54	305.32	304.32	304.93	305.41	302.82	303.61	302.54	303.98	304.47	303.74	302.18	303.11	303.15	303.03	303.6	304.35
314.8	312.91	313.98	313.74	314.16	315.53	313.92	313.46	313.76	314.78	316.7	312.28	315	313.49	313.89	314.14	315.07	314.3	313.91	314.29	313.93	315.7	314.22	310.79	314.03	313.6	313.16	314.29	315.25	312.55	313.84	312.76	314.71	313.24	312.27	313.1	314.71	313.69	312.77	315.01	313.46	314.04	315.37	313.42	314.96	313.82	314.58	312.89	313.42	312.76
316.14	313.23	315.99	313.62	314.87	313.32	312.5	313.49	315.48	316.01	315.13	314.52	311.58	314.13	315.26	314.97	314.4	313.41	315.08	314.52	314.1	313.31	315.51	316.25	316.01	315.07	314.43	315.8	314.76	314.82	313.51	315.61	314.86	315.44	314.08	313.94	315.32	315.81	315.08	316.1	314.71	314.97	313.56	315.41	315.58	314.3	314.26	315.8	314.47	315.6
326.05	327.4	326.94	327.18	327.75	328.14	325.12	324.64	324.28	327.2	327.82	325.38	328	327.14	328.08	325.8	326.07	325.84	328.41	327.63	327.08	327.69	326.26	325.03	324.85	327.61	325.65	325.85	329.66	327.83	328.23	326.5	328.92	327.28	325.35	327.69	327.6	326.72	328.92	327.42	327.05	325.44	326.61	326.33	327.36	326.65	327.58	326.37	327.46	325.86
316.48	315.7	315.1	316.89	316.43	315.42	316.48	315.39	315.39	314.82	316.93	317.5	316.52	316.18	315.75	316.23	317.27	315.9	314.54	315.54	313.82	316.71	314.59	314.75	314.52	315.32	313.88	311.71	316.05	317.2	316.98	315.01	315.64	315.14	316.1	316.16	314.22	317.6	315.74	315.7	315.61	316.1	317.36	316.85	316.02	314.03	316.38	314.81	313.87	316
315.23	317.97	317.84	318.28	318.53	318.49	320	317.98	317.67	319.56	319.94	319.37	319.38	318.15	318.75	318.33	318.88	317.36	319.59	318.58	318.64	319.37	318.84	317.24	318.7	317.95	319.09	318.75	317.91	318.97	318.35	317.81	318.51	319.19	317.15	318.15	316.95	317.56	319.48	317.81	319.67	318.22	318.8	318.7	319.28	319.76	317.92	318.08	318.77	317.78
308.77	310.27	309.7	306.53	309.48	309.54	309.48	306.33	309.08	309.04	308.24	308.05	310.59	310.71	308.52	309.46	309.49	308.49	309.85	309.85	309.14	309.31	309.96	309.55	308.7	308.22	310.16	307.84	310.55	308.57	308.56	307.79	310.54	309.2	309.49	309.91	309.91	308.7	308.87	308.82	309.33	307.33	308.5	310.27	309.38	309.5	308.28	309.21	309.69	309.42
303.74	305.61	305.34	302.58	305.31	305.11	303.38	305.96	305.57	304.45	303.52	304.15	304.26	303.3	303.5	302.6	303.91	304.63	304.05	304.92	303.42	304.31	303.84	305.24	303.74	306.24	306.51	305.16	304.41	304.32	304.61	302.65	301.62	303.75	304.06	304.74	302.33	303.82	304.34	303.2	304.39	302.93	303.28	303.36	305.72	305.6	304.61	304.54	305.06	306.88
312	312.91	309.75	312.86	311.48	310.02	311.87	310.24	308.64	311.4	312.29	309.52	311.13	311.2	313.21	310.38	310.07	313.52	311.58	313.79	312.18	311.9	310.51	309.39	312.79	311.83	312.3	310.85	311.26	311.35	312.55	311.22	311.47	313.07	311.37	313.83	311.22	311.61	309.72	311.61	310.36	312.3	312.56	312.97	311.29	311.66	310.07	313.84	311.22	310.24
313.61	314.58	312.82	312.47	313.52	312.43	312.72	312.71	313.8	311.07	312.65	313.35	312.82	312.79	313.25	312.82	312.61	313.74	313.2	312.66	313.73	313.13	312.78	313.66	311.51	309.89	309.55	311.93	314.02	313.59	313.14	312.06	313.24	313.86	313.94	313.11	313.89	310.48	312.43	312.09	311.74	313.26	313.1	313.21	314.37	312.49	313.1	312.92	313.24	312.05
301.58	303.47	302.86	301.56	304.36	303.08	304.46	303.28	303.14	303.45	303.18	303.68	302.84	305.3	302.59	303.25	304.53	301.85	304.31	303.49	303.99	304.27	303.18	304.01	301.69	303.03	303.86	303.74	301.75	302.35	301.85	302.99	305.37	304.35	303.39	302.85	303.32	304.34	303.43	303.86	304.31	302.91	304.01	305.12	303.45	302.53	303.42	304.16	303.31	302.56
304.75	302.27	304.72	304.71	303.31	304.97	306.52	305.54	305.76	303.82	304.4	304.08	305.98	305.36	305.44	304.59	304.14	304.84	303.87	304.67	303.1	304.89	305.56	303.83	303.62	305.04	303.92	303.67	303.74	304.97	305.81	304.57	304.71	304.8	304.57	304.09	304.64	305.73	303.07	304.8	306.54	304.63	302.56	305.44	306.3	306.37	304.18	305.71	304.65	304.41
305.65	305.42	306.75	307.21	305.57	306.64	305.94	303.99	305.78	304.36	304.82	305.93	305.99	306	304.28	305.41	305.47	305.65	306.24	304.79	304	307.16	305.13	307.74	304.61	308.69	305.59	304.77	304.33	306.09	305.19	305.27	305.14	305.27	303.72	306.07	303.87	306.18	305.6	305.99	306.17	307.46	304.78	304.95	305.62	303.82	304.18	304.63	304.14	305.93
318.21	317.73	317.31	317.47	316.87	319.37	317.32	317.65	318.65	318.54	317.4	317.64	319.09	318.59	318.09	318.39	317.97	318.61	318.25	319.46	318.63	318.38	318.99	318.41	318.86	317.87	317.83	319.09	317.78	319.32	316.62	318	316.85	318.45	319.92	317.46	318.97	319.35	319.01	317.83	317.1	316.83	318.39	318.29	318.98	317.63	317.03	318.51	317.95	319.87
316.98	314.04	317.8	315.39	316.4	316.64	319.1	315.57	317.72	318.26	318.32	315.57	317.18	317.21	314.97	315.87	316.29	315.69	316.42	317.24	317.23	315.86	318.35	317.47	317.17	318.74	315.37	318.04	315.61	317.48	316.84	316.15	317.07	316.84	314.69	317.91	316.95	317.14	314.94	317.23	314.88	317.1	316.92	315.26	316.56	317.02	317.37	316.02	317.91	317.63
296.66	296.64	296.89	297.28	296.56	296.79	297.77	296.21	296.97	295.87	297.98	298.03	295.62	298.06	297.03	298.11	297.2	296.13	296.58	298.16	296.52	296.63	297.85	295.13	297.81	299.19	297.62	296.72	298.03	296.02	296.9	295.31	294.53	296.76	297.61	296.19	297.04	297.27	296.74	297.65	297.63	295.68	297.65	296.62	297.39	297.83	298.62	296.87	299.41	299.27
304.31	305.03	301.64	305.3	304.68	304.83	304.28	305.09	305.09	304.25	303.82	303.88	303.09	305.9	306.51	304.5	303.05	304.45	303.84	303.84	303.9	305.28	306.07	304.14	302.75	303.34	302.27	303.97	304.04	305.4	303.17	304.67	304.48	303.67	306.25	304.55	305.43	304.08	304.54	306.73	305.2	303.76	304.56	304.03	304.64	303.76	304.43	304.94	303.61	304.56
307.58	305.94	306.73	305.12	305.6	306.86	306.55	307.12	306.11	306.71	306.29	306.11	306.57	306.82	305.29	306.31	304.67	304.78	306.9	306.88	305.03	306.91	305.57	305.94	305.18	307.22	306.26	307.55	306.77	306.5	305.15	305.5	305.55	306.81	306.68	306.37	305.31	306.8	306.24	305.68	305.18	305	303.77	305.75	305.81	304.56	305.83	306.54	306.96	305.84
313.71	313.66	315.36	313.27	316.44	317.54	314.16	314.73	315.7	315.84	313.46	315.13	315.47	315.58	315.34	315.23	314.71	314.65	314.69	313.54	313.97	316	315.19	315.74	314.8	314.29	314.15	314.19	315.22	317.24	314.6	313.04	315.47	313.05	315.99	314.57	315.7	315.79	315.57	314.03	315.6	316	313.44	314.1	315.86	316.13	314.69	315.55	315.59	313.87
303.82	303.46	302.92	302.93	301.93	303.15	302.46	302.56	304.19	303.44	303.4	303.02	304.6	302.51	302.95	301.17	303.4	302.91	303.2	302.09	302.39	302.83	302.1	303.41	302.19	304	302.81	303.48	302.96	303.81	303.16	304.16	301.4	303.16	303.5	304.29	301.49	300.6	302.04	303.58	304.61	303.17	303.84	302.85	300.45	302.89	303.44	301.81	303.23	301.13
301	300.24	301.72	300.87	301.01	301.78	300.24	300.48	302.52	301.23	303.11	300.37	301.74	301.19	300.1	300.29	301.58	301.45	300.81	300.11	300.45	301.25	300.8	300.28	300.81	302.1	299.96	301.52	300	300.6	300.57	303.1	301.04	301.72	300.2	301.54	299.89	301.03	299.69	302.23	302.71	301.58	300.58	301.07	300.66	300.36	300.15	299.62	302.43	302.46
314.01	314.07	314.87	312.36	310.77	313.25	312.33	312.42	312.58	313.76	313.77	313.62	313.88	312.1	312.93	313.98	312.64	314.9	314.36	313.94	313.26	313.2	311.85	313.21	314.17	314.3	312.2	313.23	313.4	314.08	312.28	313.03	313.98	314.34	312.23	312.77	313.73	311.94	313.59	313.63	313.34	315.43	314.57	313.49	313.3	314.65	313.91	312.43	311.72	314.07
313.66	312.57	312.47	314.43	312.9	316.17	312.69	314.12	314.22	313.05	314.69	312.96	312.52	312.56	313.91	314.4	313.96	314.61	313.88	313.67	313.84	314.33	312.43	315.14	314.05	315.09	313.93	312.34	313.45	313.76	314.98	313.74	313.38	314.31	313.23	313.03	312.77	313.88	312.73	314.58	314.51	313.23	313.29	313.48	313.25	312.98	311.72	315.15	314.69	313.81
316.06	316.38	316.21	316.71	317.72	315.74	315.15	316.75	315.46	315.29	317.07	315.13	314.68	317.84	317.02	316.63	317.01	316.27	313.54	315.61	315.51	314.89	316.11	315.34	316.65	315.05	317.46	316.33	314.21	315.21	316.38	316.66	315.13	315.55	314.35	315.93	314.92	314.66	314.49	315.74	315.21	316.13	314.86	315.77	317.6	315.69	316.36	315.37	315.28	316.79
304.7	306.65	306.93	304.97	305.52	304.45	307.46	305.65	304.43	304.36	305.44	307.24	305.16	305.72	304.09	305.09	304.67	306.78	304.95	305.8	305.33	304.84	305.8	305.48	306.59	305.87	305.34	304.77	304.85	305.73	305.33	305.4	305.55	305.36	307.26	307.25	304.74	304.97	306.03	305.02	304.62	305.62	306.64	305.96	305.83	304.97	305.99	305.09	305.79	306.38
318.15	318.22	317.38	317.17	316.51	317.04	319.17	317.29	317.62	318.47	316.97	316.87	318.23	315.59	317.15	317.89	316.33	317.92	317.56	317.43	318.68	318.42	317.39	316.47	317.5	316.01	315.72	317.15	316.79	318.09	318.59	317.09	317.29	317.94	318.43	319.57	318.15	316.83	317.44	316	316.98	316.89	316.88	316.21	316.88	318.1	316.14	317.14	317.79	317.6
307.78	307.92	310.06	308.48	310.04	308.49	309.26	309.13	307.9	307.15	308.94	308.84	309.4	309.76	309.31	306.89	308.24	309.17	308.37	309.43	308.08	307.94	308.24	309.69	309.58	310.5	309.22	308.32	311.14	308.12	309.19	309.21	308.6	308.33	307.79	308.97	309.02	307.62	309.17	307.68	307.84	309.27	308.26	308.53	309.99	309.5	307.86	309.86	308.61	308.27
311.85	313.08	310.11	313.61	312.61	313.34	313.09	311.61	312.76	312.28	311.26	314.34	310.57	313.4	311.58	312.57	312.88	312.36	311.07	312.98	313.09	311.97	313.15	310.86	313.51	311.2	311.55	312.02	311.51	312.31	312.55	312.14	311.43	311.3	313.94	312.07	311.79	311.23	312.88	314.77	311.56	310.44	311.83	312.72	310.57	312.12	311.61	313.82	311.34	312.47
310.36	309.73	309.78	311.72	310.58	310.64	310.06	311.93	309.72	310	310.21	309.85	308.58	309.05	309.24	310.38	308.49	310.78	312.22	310.36	307.58	308.42	309.69	309.12	309.68	309.71	311.42	309.69	309.92	309.5	309.61	308.21	309.98	307.89	309.95	310.73	309.92	309.03	308.37	310.43	311.01	311.4	309.76	310.17	310.74	308.75	308.36	310.09	310.84	310.14
303.14	303.06	303.83	302.16	303.04	302.86	302.39	301.64	303.77	303.76	304.48	301.59	302.19	302.98	303.63	301.42	302.66	303.7	302.46	301.86	302.85	302.48	301.1	303.82	302.51	301.23	301.43	302.1	301.47	301.8	302.06	302.68	303.52	302.83	302.6	299.87	302.52	304.43	302.71	303.83	304.61	303.13	303.09	300.79	303.81	303	304.06	302.78	303.02	302.73
313.1	313.71	314.63	312.23	313.36	312.72	314.25	313.73	313.72	314.66	314.88	313.67	311.79	312.16	313.69	312.07	312.96	312.26	313.85	311.68	313.31	312.55	313.2	313.09	312.76	314.03	312.72	311.88	312.78	312.22	313.3	312.7	313.37	313.18	312.68	311.6	311.6	315.47	311.91	312.7	312.72	312.53	313.33	312.49	314.22	311.78	314.35	313.38	312	312.81
306.43	304.41	306.17	306.58	306.63	307.16	306.2	305.79	306.55	304.89	305.18	305.76	307	306.37	306.95	307.02	306.5	305.51	308.34	306.03	305.98	304.88	305.62	305.42	304.82	306.85	306.07	306.39	305.71	306.66	305.18	305.68	304.58	306.69	305.72	306.66	307.55	306.62	306.84	306.11	305.08	306.7	308.16	306.82	307.22	305.3	306.68	306.73	305.45	306.74
305.55	305.75	308.53	306.72	308.02	307.34	308.44	307.06	306.86	307.8	307.24	307.51	307.88	308.21	307.55	308.24	306.44	307.22	305.02	308.71	308.08	308.11	308.48	306.37	306.93	308.34	306.54	307.4	307.74	307.99	307.97	307.17	309.37	306.23	307.11	307.96	308.02	308.3	306.44	307.96	308.04	306.1	306.15	310.27	307.88	305.64	305.65	307.66	307.08	307.84
296.3	296.34	296.55	297.12	298.9	297.57	297.09	297.77	297.08	298.43	293.98	296.4	297.61	298.3	296.01	297.07	296.4	296.32	295.2	298.22	297.42	297.6	296.65	297.46	297.73	298.16	297.56	297.19	296.16	297.46	296.51	296.45	296.05	296.99	297.43	297.2	298	297.31	296.67	295.98	295.23	298.08	297.01	296.53	296.52	297.26	296.76	296.51	296.69	297.94
318.99	317.16	315.83	316.24	317.76	318.12	315.69	317.05	316.26	316.81	317.24	318.06	316.94	317.91	319.38	317.39	317.61	317.03	317.02	318.7	316.21	316.11	315.47	316.34	317.48	317.04	316.71	318.64	316.55	317.88	317.56	317.38	316.78	316.19	318.39	317.32	317.37	317.72	318.1	316.81	316.4	316.82	319.65	316.91	317.91	317.81	319.21	317.21	317.06	317.33
313.44	314.06	314.79	314.96	314.87	314.02	314.62	316.63	314.46	313.29	312.73	314.96	314.59	316.97	314.56	314.24	313.85	316.08	314.67	315.45	316.1	314.07	313.55	316.02	315.57	315.28	316.12	315.32	314.75	314.22	314.54	315.07	314.85	315.01	314.31	313.97	317.52	315.55	314.81	314.6	314.47	315.22	314.27	314.16	315.01	314.93	313.43	315	316.78	314.96
302.74	302.94	302.25	303.94	303.3	303.26	303.01	303.73	304.44	302.35	303.74	303.83	303.99	300.74	304.9	301.3	302.33	304.72	303.45	304.77	304.29	301.8	303.47	301.54	303.26	301.88	300.55	302.47	302.7	303.13	303.77	302.43	303.32	302.32	302.09	305.28	301.69	302.7	303.5	301.76	301.95	302.15	302.33	303.12	302.58	302.48	302.24	303.9	301.47	301.84
312.79	313.56	313.13	313.94	313.84	313.98	315.67	313.8	313.9	313.74	313.57	314.8	313.73	314.93	312.12	316.17	314.09	313.86	315.46	314.76	313.01	312.22	313.09	313.48	314.32	314.39	314.53	314.18	314.35	313.43	314.14	313.51	314.86	313.5	314.57	314.35	312.91	312.15	313.44	313.01	312.76	312.46	312.02	313.95	313.84	314.85	312.88	313.53	313.31	313.27
309.93	309.04	307.23	307.17	308.56	307.68	308.09	308.15	308.17	308.53	308.19	308	308.28	307.29	309.87	309.67	309.38	308.29	307.3	309.84	309.11	308.76	308.12	309.55	308.72	308.9	309.08	311.49	308.43	307.63	307.37	307.14	309.07	308.07	307.33	309.12	309.58	307.62	310.99	308.62	308.23	309.95	308.31	309.51	308.74	309.65	310.07	309.91	309.16	311.36
302.56	303.45	302.23	301.2	301.76	303	302.36	301.74	302.63	301.52	303.07	302.43	299.99	301.97	303.27	302.25	303.8	302.04	302.78	302.98	302.18	302.73	303.11	301.73	302.44	304.59	302.49	303.02	303.37	302.65	301.02	302.52	302.24	300.39	302.21	300.57	302.26	303.67	301.59	304	301.63	302.28	303.82	301.89	302.33	303.13	301.73	303.64	300.73	301.94
318.16	319.11	320.18	317.77	320.17	319.1	317.58	319.24	317.09	318.07	317.45	317.42	317.28	317.12	319.12	317.35	316.51	319.51	316.85	317.72	315.59	316.54	317.14	317.27	317.85	318.38	317.39	318.47	318.75	317.68	318.22	317.13	317.76	317.21	319.63	317.66	318.29	319.58	317.51	317.8	319.74	316.04	318.86	316.78	318.31	318.09	319.3	317.89	317.69	317.87
293.78	296.43	294.37	291.68	294.51	292.4	293.87	295.45	294.66	296.59	293.4	293.7	294.17	293.92	293.04	294.84	293.98	294.08	293.29	294.57	294.22	294.7	293.47	294.17	293.18	294.07	292.72	293.82	295.57	294.03	294.56	293.55	294.1	294.49	293.93	293.46	295.68	293.85	294.14	293.31	295.21	294.51	294.02	293.29	294.06	293.87	294.82	293.85	292.98	295.17
316.66	316.31	315.35	315.4	315.33	314.48	316.19	314.87	315.54	315.56	314.3	316.14	315.24	315.17	315.54	316.49	315.42	314.38	316.6	316.1	314.83	316.11	314.94	315.32	315.27	315.61	316.78	315.35	319.33	316.14	314.31	315.87	315.14	315.99	315.19	316.16	316.28	316.09	314.86	316.54	316.54	314.29	315.43	315.6	315.68	313.28	316	316.24	316.08	316.31
304	303.79	304.82	306.09	303.78	304.46	304.06	301.47	301.75	305.74	305.28	305.3	302.67	303.54	305.48	304.02	303.51	303.11	303.9	304.27	303.03	304.5	302.52	304.22	303.32	303.73	302.21	304.74	303.23	305.83	304.06	305.51	304.13	304.81	303.69	303.44	302.82	303.81	305.45	305.61	303.1	304.48	303.75	303.57	303.56	305.34	304.14	302.87	305.76	305.84
303.61	302.84	303.51	301.68	301.77	302.68	302.87	301.39	302.04	303.61	301.08	301.44	302.67	303.71	301.38	301.35	303.97	301.35	302.04	300.93	303.43	304.27	302.57	301.82	302.08	303.76	302.36	303.89	301.55	302.4	302.79	301.89	304.08	301.94	303.36	301.48	302.42	301.19	303.7	302.12	302.55	302.43	303.14	301.27	300.49	302.84	302.96	302.34	303.48	301.67
302.42	300.62	303.57	303.03	302.79	304.58	303.1	302.34	303.3	302.57	303.39	302.51	301.3	302.74	303.4	302.15	302.01	302.89	303.97	301.41	302.3	301.53	303.05	301.97	302.23	302.11	302.65	301.09	302.7	302.8	304.41	303.36	303.76	302.68	302.13	303.21	303.35	303.95	303.18	303.87	302.88	302.05	302.29	302.57	301.41	300.57	301.94	302.68	300.88	300.86
313.53	312.53	312.16	311.54	313.73	311.91	313.93	313.45	312.79	312.61	313.59	312.34	310.88	311.37	312.27	311.89	313.61	312.55	313.39	313.15	312.43	311.19	311.29	314.54	311.97	312.66	313.28	313.56	313.83	312.07	313.2	311.36	311.9	312.44	312.2	312.13	312.17	312.84	311.65	313.88	312.36	312.62	310.28	311.89	312.66	311.76	312.45	312.41	314.35	312.79
310.32	311.29	307.4	309.9	309.78	309.28	308.3	307.96	309.25	310.22	309.12	308.44	307	308.61	306.29	309.08	308.63	308.44	308.38	308.95	307.81	309.37	309.62	306.87	311.39	310	308.81	309.22	308.28	307.79	307.94	310.79	308.63	308.02	308.12	309.57	309.38	308.29	306.93	309.8	308.89	310.35	309.74	308.22	308.93	310.18	309.54	310.56	308.59	308.31
317	319.48	315.92	317.63	317.29	317.04	317.76	317.5	317.8	318.1	318.79	315.75	317.26	317.82	316.61	318.32	316.71	317.34	316.55	317.54	316.53	315.71	315.39	316.51	317.42	317.15	316.63	316.49	317.97	315.74	316.79	317.17	316.86	317.11	318.48	319.01	318.86	317.42	316.52	316.94	317.23	316.77	318.19	318.41	317.16	316.65	318.4	317.48	318.76	316.78
304.06	303.36	302.25	302.95	304.51	305.62	304.31	303.76	304.41	302.8	302.36	304.51	305.13	302.75	304.12	303.13	303.61	302.38	302.7	303.45	304.45	304.18	302.72	303.57	302.67	301.67	302.95	304.87	302.88	303.12	305.82	302.84	304.5	303.1	304.15	302.52	303.25	302.76	303.76	303.22	302	302.32	303.5	302.29	304.6	304.44	302.82	302.91	303.63	302.62
306.66	305.91	303.72	306.96	306.39	307.52	305.39	306.57	307.78	306.48	306.15	307.67	306.45	308.62	305.79	306.29	305.62	307.23	306.23	307.82	307.54	307.15	308.59	305.43	305.82	305.5	305.47	306.59	306.67	305.3	306.45	305.43	305.5	305.92	306.99	306.31	307.03	307.44	307.61	304.21	306.56	307.68	306.98	306.59	307.8	305.92	306.21	305.66	306.51	308.11
318.63	320.27	319.43	319.39	320.98	318.93	320.78	319.45	320.23	318.95	319.96	320.94	318.93	318.75	319.32	318.86	320.23	320.36	318.82	318.47	319.99	319.74	319.38	320.49	320.54	319.03	318.24	320.18	320.28	319.3	321.15	320.08	317.86	319.13	318.39	318.91	319.27	318.64	319.39	317.91	318.72	321	318.78	319.27	318.97	320.33	319.21	319.19	320	319.76
313.74	312.46	313.05	314.94	314.52	313.95	315.9	314.3	314.66	314.17	313.65	314.92	313.15	312.78	314.83	312.54	313.63	312.41	315.27	315.51	313.34	312.99	314.48	313.32	313.96	313.07	314.22	315.22	314.97	313.3	312.41	310.83	312.89	313.61	313.97	314.39	313.82	313.3	313.96	315.57	313.3	313.83	314.06	314.57	313.46	313.62	314.84	312.54	314.29	312.6
318.12	317.38	316.47	317.47	317.13	314.96	315.65	316.66	317.42	319.1	317.51	317.61	317.86	316.55	317.38	316.36	318.08	317.41	316.6	317.09	317.06	315.75	317.84	315.26	316.81	316.29	316.62	317.64	317.88	317.59	317.36	315.5	318.73	316.69	316.41	317.85	319.04	319.52	316.33	318.1	318.62	317.44	317.59	316.85	318.16	317.72	314.81	316.5	316.04	317.18
302.72	302.5	304.41	303.7	303.11	303.12	304.01	304.85	304.03	305.3	302.57	302.92	303.17	302.65	304.76	305.34	303.78	302.59	304.6	302.67	302.8	303.42	302.19	304.21	303.78	302.9	304.79	303.26	302.35	303.45	304.05	302.71	304.77	304.32	303.17	302.23	303.05	303.87	302.3	302.92	302.96	305.29	304.2	302.06	303.69	301.98	301.98	302.13	303.24	303.73
297.27	297.23	296.58	294.76	297.31	296.32	295.93	293.84	295.37	297	296.54	296.48	295.95	297.89	297.41	297.67	296.99	295.67	297.2	296.79	296.03	297.53	295.73	294.95	296.83	296.61	296.07	297.3	297.9	297.85	297.6	298.16	295.03	296.08	295.86	296.46	297.89	295.97	298.81	296.74	297.9	296.61	296.65	295.57	297.07	295.16	296.84	296.49	298.49	296.18
314.47	314.81	313.93	315.79	315.15	314.91	314.86	314.81	315.12	315.05	314.56	313.57	315.04	313.68	313.4	314.9	314.54	316.61	315.93	314.55	314.32	315.54	315.06	314.04	313.88	314.46	313.96	313.35	313.7	314.77	315.28	315.77	314.8	314.38	313.8	314.78	315.28	314.48	315.27	314.13	313.75	314.7	313.26	317.27	313.1	313.84	313.74	313.87	315.19	316.61
324.46	328.57	327.35	327.9	327.51	327.17	326.14	327.63	328.22	325.48	326.43	327.8	326.87	327.05	328.26	326.69	328.42	328.42	327.1	325.63	324.98	325.5	327.45	325.32	328.25	326.95	325.58	327.61	328.06	328.67	326.35	326.93	326.97	328.1	327.5	326.5	326.81	325.6	326.48	327.76	326.45	327.48	324.72	326.89	326.02	326.32	328.17	329.16	326.05	325.58
316.18	316.31	316.69	315.68	316.84	316.86	316.88	317.93	318.23	316.49	316.77	316.09	316.2	317.08	319.08	316.52	317.29	317.05	317.79	317.86	315.21	318.49	316.93	316.79	317.79	318.38	317.43	314.96	316.36	318.83	317.15	317.92	318.29	317.84	317.24	316.74	317.01	315.67	318.65	318.13	317.13	318.43	316.79	318.71	318.29	318.33	318.38	316.63	316.42	319.26
304.61	305.3	304.76	305.72	302.5	304.45	303.88	305.84	304.46	305.37	305.91	304.97	303.46	303.56	305.31	303.86	304.31	304.74	304.03	305.04	302.68	303.25	304.52	306.07	304.46	303.79	305.89	304.65	303.34	305.07	304.49	304.99	305.77	304.17	303.59	304.33	304.84	305.36	304.56	306.22	303.08	304.82	304.51	304.76	303.88	306.22	304.36	305.66	303.39	304.91
305.42	304.18	305.15	304.95	303.56	304.91	304.4	305.26	305.84	302.49	304.39	306.8	304.8	303.92	303.83	304.98	304.46	304.39	303.42	305.25	304.3	304.4	305.42	303.37	304.59	303.87	304.83	304.21	304.7	303.73	305.15	303.35	303.22	303.05	304.2	304.15	302.24	303.83	304.89	305.23	304.43	303.1	305.29	304.47	303.35	305.33	304.66	304.41	304.94	303.47
307.88	308.28	306.6	308.86	309.44	307.37	309.85	309.21	308.52	307.7	310.68	308.82	308.22	309.19	307.36	307.99	308.67	307.81	309.89	310.64	309.21	309.16	309.09	309.29	306.8	308.86	308.35	308.85	310.29	308.43	307.72	307.7	309.63	309.7	308.82	310.07	309.59	308.97	308	307.67	309.01	306.23	308.75	309.25	309.3	306.44	308.15	308.36	308.06	309.1
314.16	313.27	313.34	311.34	314.19	312.62	312.4	313.95	312.54	314.49	312.82	311.7	313.63	311.23	313.83	312.34	312.68	312.5	312.52	313.03	311.52	311.45	311.83	313.58	311.95	312.84	311.36	311.54	312.33	313.38	312.26	313.76	314.29	311.26	314.48	313.84	311.26	311.79	314.97	310.35	312.82	312.69	311.65	312.24	311.59	312.99	312.54	313	312.76	313.25
302.16	301.98	300.18	302.18	300.1	301.69	301.88	302.92	301.86	302.89	301.21	300.8	301.64	300.44	300.34	301.35	301.69	300.32	300.77	300.65	302.4	302.52	301.44	302.86	303.7	300.71	302.11	302.41	300.79	300.33	302.1	301.76	301.12	301.75	300.85	299.35	301.76	300	300.57	301.27	301.22	302.9	302.43	301.1	300.93	301.99	301.63	302.6	303.46	302.49
312.75	311.82	312.11	310.04	311.64	310.66	311.48	310.08	311.6	312.64	311.06	312.31	311.08	311.8	310.6	312.95	312.21	310.97	311.86	311.54	311.75	311.89	310.29	311.52	311.46	311.4	311.35	311.21	311.45	312.26	311.2	310.65	311.17	311.08	312.37	312.38	311.68	311.27	311.52	313.01	312.25	309.26	312.34	312.48	311.56	313.01	311.04	310.64	310.61	311.79
319.14	318.08	318.97	319.61	318.79	318.59	318.71	319.72	320.15	319.61	320.33	320.62	319.58	320.34	319.23	319.36	320.23	319.84	319.1	318.38	319.29	320.05	319.02	317.49	318.43	317.97	319.36	317.44	317.89	319.12	318.54	320.02	318.84	318.99	320.54	319.07	319.4	318.76	318.51	320.11	317.63	319.92	319.46	319.9	319.52	319.94	320.11	320.54	318.74	318
305.96	306.13	306.72	304.79	308.15	306.61	305.57	306.79	305.86	305.44	307.74	305.16	306.96	306.08	306.29	305.73	306.48	305.42	305.27	306.99	305.6	307.09	305.56	304.84	305.07	306.91	305.56	304.52	306.58	307.08	305.5	305.43	306.03	305.62	306.86	304.76	308.25	304.57	304.66	304.64	306.14	305.68	304.64	306.35	306.87	306.26	305.57	305.69	307	305.77
308.92	306.18	308.03	306.57	306.56	306.75	309.37	306.93	306.08	307.08	305.58	307.83	306.96	304.8	304.93	305.84	305.66	306.36	306.76	308.01	306.81	306.32	305.63	306.75	308.62	307.53	306.68	306.2	307.06	306	307.39	306.33	306.9	306.79	305.38	306.29	307.56	304.89	305.47	306.44	305.63	305.83	308.64	306.94	307.77	307.41	306.79	306.87	306.8	307.18
314.31	314.75	315.52	315.3	314.96	314.48	312.18	314.81	315.53	314.85	316.67	315.13	314.81	314.33	315.89	314.49	317.7	314.15	315.91	315.04	313.39	315.05	313.4	313.22	315.82	313.76	313.85	314.21	314.84	316.14	314.49	316.06	315.14	315.79	313.31	315.91	315.15	314.49	315.8	315.15	314.85	314.21	314.92	314.37	314	315.53	314.12	314.95	314.9	313.05
326.85	328.2	327.02	327.81	326.92	326.5	327.27	328.45	327.15	327.54	325.4	328.39	325.72	326.31	327.02	327.85	325.18	326.07	327.31	326.38	325.51	326.66	327.9	327.16	325.77	328.64	327.31	325.09	328.27	327.24	327.68	325.19	327.51	328.42	325.93	327.17	326.92	326.78	326.67	325.46	325.94	327.22	325.68	328.41	328.14	327.12	326.96	326.34	326.34	326.54
306.48	304.77	305.44	305.22	304.99	305.73	304.59	302.83	305.28	304.04	306.72	305.61	306.64	303.62	304.92	305.65	303.21	303.91	304.04	305.2	304.28	304.11	303.72	303.39	303.99	305.39	303.41	305.04	304.6	303.23	306.77	305.08	303.43	304.5	304.21	304.8	304.63	304.33	303.99	303.77	303.5	306.67	304.54	302.58	303.69	305.09	305.32	304.42	304.03	303.79
312.75	311.95	314.98	315.04	315.6	314.6	315.63	313.14	313.55	313.77	313.16	314.26	313.16	313.29	314.41	314.19	314.45	314.38	313.02	314.2	312.69	313.42	313.82	313.13	313.12	314.79	314.45	312.58	313.82	313.72	315.41	313.05	314.56	314.46	314.03	313.65	314.71	315.63	314.25	312.91	314.18	315.5	313.99	313.6	313.14	314.3	314.27	313.42	313.04	313.83
313.87	313.27	314.08	313.05	313.52	314.31	313.83	315.07	314.34	315.37	313.36	313.86	314.92	314.57	314.42	313.46	314.44	313.53	313.19	315.77	313.98	315.13	313.33	313.66	313.77	316.77	314.19	314.5	312.33	313.89	314.88	315.38	312.72	313.47	315.26	314.97	314.91	315.64	314.01	313.95	313.58	315.43	316.33	315.95	313.86	312.87	314.97	313.24	312.01	313
318.03	319.11	318.79	319.02	320.15	317.61	317.97	317.57	317.46	318.47	317.89	317.3	318.06	318.99	317.74	318.33	318.89	320.32	322.12	317.33	316.93	318.97	318.42	318.89	317.58	318.29	319.01	318.45	318.55	318.02	316.95	318.45	317.68	318.26	319.02	319.77	317.64	319	319.04	318.93	319.47	318.25	319.98	321.19	318.33	317.77	318.59	319.03	318.32	318.95
304.74	306.99	305.63	304.95	303.24	305.46	305.29	304.87	305.78	307.11	303.56	304.68	305.52	303.87	307.09	305.54	306.07	304.67	306.2	304.7	307.09	304.22	306.18	305.81	305.3	306.96	306.13	303.4	304.28	303.55	304.4	304.56	304.33	306.28	304.93	305.58	303.71	305.63	304.74	305.67	304.96	305.95	303.47	303.59	305.76	304.61	304.39	305.43	305.04	304.49
315.55	314.96	315.76	315.02	315.88	315.17	315.81	314.99	314.83	317.01	316.79	315.05	315.89	316.92	316.22	315.5	315.51	316.12	317.16	317.12	316.1	315.46	317.13	314.26	314.99	316	314.93	314.03	318.28	314.33	315.52	315.35	315.97	316.02	317.55	314.87	315.59	315.51	316.53	315.33	316.72	317.63	316.84	317.32	314.87	313.81	315.62	315.54	315.59	315.91
300.37	298.08	299.85	298.71	299.02	299.12	299.16	297.84	299.72	299.82	299.38	300.42	299.48	299.3	300.5	299.28	299.51	299.37	299.59	299.8	299.71	299.72	301.33	300.27	301.73	298.3	299.46	302.41	299.86	301.16	300.06	298.89	300.84	298.86	300.27	301.52	300.89	298.71	300.52	299.73	299.68	300.43	300.36	298.63	298.1	301.68	299.63	301.13	300.81	298.61
303.31	303.38	305.04	303.84	306.55	306.39	302.4	303.58	303.31	305.13	305.99	304.05	304.45	303.73	303.09	305.22	303.11	303.08	304.5	303.98	304.53	304.84	303.99	304.48	303.53	307.05	302.6	303.39	303.8	303.46	302.74	304.61	303.91	303.78	304.8	306.44	304.7	303.15	304.75	305.28	306.06	302.5	304.87	305.23	305.1	303	304.36	306.56	305.57	304.17
308.9	307.03	307.77	308.12	306.81	308.26	306.53	307.13	306.14	308.77	308.04	306.75	309.32	307.66	307.71	307.04	309.44	306.98	305.06	307.1	307.28	306.84	307.62	307.61	307.18	306.98	306.99	307.17	306.59	305.7	306.32	306.31	307.27	307.23	306.37	307.94	306.23	307.79	309.59	309.43	307.7	308.24	306.67	306.84	306.79	308.94	305.49	307.24	306.76	307.77
306.45	306.34	308.29	306.08	307.58	305.72	308.22	306.12	307.84	308.02	307.34	308.59	305.79	307.64	306.13	307.97	308.63	308.07	307.1	306.95	306.81	306.67	307.44	307.45	306.04	306.63	306.26	307.12	307.34	307.98	309.53	308.67	306.89	308	306.91	306.21	308.23	306.72	307.71	306.46	305.96	306.51	307.58	307.26	305.19	307.04	306.94	306.83	307.49	307.13
317.33	315.76	316.95	316.94	316.4	315.9	317.58	317.98	318.03	317.85	317.12	318.45	317.57	317.25	317.06	315.47	317.48	317.39	315.41	315.39	317.78	317.57	315.92	317.15	318.52	316.62	317.66	319.57	318.24	315.52	316.87	316.43	317.22	319.28	318.87	318.13	317.17	316.3	317.23	316.53	317.17	317.53	318.58	317.93	320.01	316.17	316.39	315.94	317.19	316.43
302	301.45	301.68	300.67	301.06	300.53	300.4	300.62	300.44	301.91	301.6	301.21	299.49	302.2	301.84	302.55	305.72	302.14	302.09	300.78	299.88	301	301.84	300.75	299.88	299.46	298.9	303.52	300.76	302.48	300.87	301.65	301.6	299.85	300.6	300.56	301.72	301	301.29	301.52	302	300.21	300.71	299.91	299.98	301.07	299.45	300.7	299.61	301.05
310.5	310.71	309.47	310.11	310.22	310.1	310.82	311.31	310.33	308.03	311.28	309.87	309.35	311.16	311.3	311.12	309.79	311.25	309.28	310.29	310.73	310.7	309.5	310.34	311.3	310.54	309.29	309.49	309.73	312.57	309.54	310.08	311.04	312.11	308.63	309.71	309.49	310.81	310.78	309.58	309.33	309.55	311.25	308.88	311.64	309.12	309.99	311.81	311.39	311.22
296.32	297.3	296.29	294.76	296.22	298.56	297.19	297.51	297.35	298.15	296.26	299.08	295.94	297.83	297.18	298.28	296.91	296.99	297.28	296.52	297.57	296.78	296.93	296	295.95	296.48	297.82	296.52	295.2	297.78	297.68	296.98	295.99	296.11	298.38	297.95	297.2	296.66	298.12	295.54	296.77	296.85	296.33	297.42	297.28	296.15	297.11	296.89	296.33	296.54
293.81	296.1	295.92	294.47	295.49	293.69	295.63	295.03	294.59	291.59	294.6	295.65	296.15	295.2	295.08	295.41	294.34	293.47	295.28	294.6	294.24	295.64	295.3	295.31	296.22	295.47	295.73	294.81	295.05	296.02	295.89	293.98	294.3	294.44	295.14	295.42	295.07	295.65	296.1	294.6	294.39	293.71	294.56	293.99	296.05	295.69	293.76	294.73	294.64	296.6
313.08	313.79	315.29	313.12	315.22	316.18	313.73	315.56	315.63	315.29	313.68	314.07	316.16	313.86	313.79	315.5	314.52	316.24	314.68	316.36	315.61	314.68	314.35	315.99	317.52	314.92	313.72	315.09	315.14	314.93	315.3	314.19	314.59	315.15	314.25	315.6	314.01	314.24	315.69	315.81	315.21	315.83	313.22	315.35	315.1	314.7	314.41	314.23	315.53	316.57
303.57	303.58	303.84	304.08	305.11	302.34	301.39	304.19	303.58	304.93	302.81	303.38	302.54	301.46	303.6	303.78	302.94	301.51	301.76	302.93	301.26	303.7	301.61	302.77	302.98	304.01	303.31	300.96	302.18	303.14	302.93	302.85	303.25	303.25	303.39	300.86	303.04	304.09	302.29	302.84	302.25	305.29	303.74	301.88	302.43	303.35	303.02	304.01	303.39	304.06
328.18	328.74	327.69	327.28	325.73	328.74	325.26	327.03	327.7	327.79	328.99	327.75	326.35	326.58	327.47	328.07	327.01	327.33	327.02	326.76	328.77	327.81	328.01	327.96	328.03	328.29	328.23	329.08	328.98	327.03	328.99	328.75	327.49	328.49	328.15	328.51	328.06	327.63	328.67	328.25	327.97	327.07	328.21	326.4	327.74	328.99	327.33	329.32	327.58	328.98
303.82	303.61	302.47	304.72	304.95	304.35	303.83	303.35	303.18	305.22	304.33	304.75	304.82	303.62	304.3	302.26	302.63	303.85	302.43	303.51	304.52	301.67	304.15	303.72	303.1	302.73	305.51	303.77	305.2	302.47	304.13	305.32	302.56	304.1	304.95	302.69	303.14	304.5	303.69	304.57	303.43	304.43	304.15	303.84	303.65	301.98	303.53	303.58	302.2	302.69
304.65	304.31	303.66	304.02	300.91	302.08	303.84	304.51	305.86	303.66	303.89	303.98	303.3	304.28	303.96	305.01	303.58	304.57	305.45	304.15	303.43	303.98	302.6	304.91	305.12	304.16	301.9	302.95	302.6	303.45	303.64	303.84	304.49	301.96	303.16	304.62	302.31	301.48	301.85	301.82	304.69	304.23	305.69	304.53	303.18	304.36	304.11	302.25	302.41	304.61
305.3	304.4	304.67	304.99	303.24	303.14	305.63	304.69	303.73	305.69	304.38	304.97	305.66	305.82	305.88	305.75	305.9	304.92	305.37	305.63	305.19	303.8	304.26	304.65	304.38	305.19	304.25	304.77	303.77	304.7	304.84	303.06	304.58	305.05	303.79	303.41	304.01	304.01	303.91	305.43	303.75	304.71	305.08	304.69	304.57	304.02	304.68	304.12	305.72	305.78
300.68	299.37	300.02	302.5	302.64	299.97	300.19	300.43	300.14	299.76	301.26	299.79	302.18	300.92	300.29	300.74	301.52	301.98	301.29	303.7	300.2	303.26	300.87	300.48	301.55	301.96	301.78	302.27	300.07	301.89	302.11	299.74	302.22	303.26	300.44	299.78	302.52	301.05	300.8	300.78	302.21	301.8	300.4	299.75	300.25	300.72	300.67	300.02	299.44	302.07
300.68	302.54	301.08	300.2	300.22	299.1	301.49	299.61	302.1	301.19	302.05	302.07	300.37	303.12	301.05	300.63	300.94	300.7	300.93	300.93	299.78	301.08	301.18	300.84	302.66	301.14	301.43	303.47	300.88	301.94	301.22	303.4	303.16	301.36	300.29	300.85	301.53	302.7	298.98	302.28	301.05	301.12	300.56	301.92	300.95	300.98	300.11	299.52	300.35	300.67
306.13	307.99	305.99	306.62	307.54	306.37	306.76	307.15	306.8	307.14	306.93	307.91	306.06	305.74	307.72	306.73	306.45	306.41	306.91	307.61	306.56	305.24	307.1	306.11	306.9	308.71	306.97	308.41	306.3	306.07	307.19	307.54	307.35	306.81	304.99	306.85	305.11	305.88	307.78	307.11	306.96	307.6	306.49	306.99	306.72	305.63	306.26	303.6	306.54	309.01
314.81	315.09	316	315.38	313.74	312.78	314.01	315.18	315.48	314.94	314.76	314.4	314.42	314.3	315.45	315.38	313.62	314.22	314.85	313.7	314.18	316.34	317.53	314.61	314.02	314.67	315.13	315.58	315.06	315.34	316.71	312.79	313.92	314.94	314.84	313.26	314.39	313.8	315.63	314.78	314.61	317.47	317.07	316.07	314.76	314.15	315.62	314.21	316.15	315.18
318.4	318.28	318.6	320.67	318.95	316.82	317.8	318.9	318.06	317.99	318.54	318.31	317.75	320.11	315.32	318.57	318.11	318.83	318.71	318.02	319.05	317.6	317.48	319.54	316.69	320.06	318.89	317.43	318.54	318.52	316.08	316.58	317.88	316.72	318.08	317.68	317.54	319.48	317.91	318.6	317.88	319.4	316.54	318.1	317.27	318.08	319.76	319.86	316.88	318.11
312.57	314.55	313.16	311.31	310.97	314.26	314.37	312.26	312.63	311.47	312.64	312.49	313.72	312.57	312.56	312.84	312.31	311.74	311.4	311.29	313.75	313.73	312.24	311.3	311.08	313.36	312.73	313.24	312.69	309.69	314.13	313.78	312.17	312.03	311.96	312.15	312.28	313.28	313.91	312.81	313.67	311.75	312.63	312.81	312.15	311.09	313.98	313	313.97	312.7
301.15	299.63	301.68	298.89	301.25	301.55	301.37	302.72	301.79	299.93	302.07	297.99	301.2	300.99	300.49	301.48	299.46	299.53	300.55	300.25	301.96	302.6	302.59	300.77	302.5	301.9	301.09	302.45	300.56	299.47	299.83	299.84	301.61	299.73	301.27	300.99	300.05	299.72	301.41	301.92	301.14	299.13	299.96	301.15	302.5	300.3	301.97	300.44	301.3	302.48
298.42	298	300.2	301.45	300.12	301.38	300.65	299.93	300.27	299.56	299.84	298.6	301.46	302.21	301.52	301.32	300.91	299.28	301.69	301.98	300.33	300.86	300.89	300.25	301.58	300.2	300.13	297.89	300.56	299.49	299.67	297.89	300.04	299.56	299.72	297.57	299.67	299.6	299.37	299.18	300.18	298.2	298.25	299.6	299.18	299.52	299.93	300.34	300.15	300.12
306.33	305.87	305.17	306.82	305.68	305.47	305.11	307.14	305.81	305.97	306.32	307.25	305.62	306.37	304.5	305.92	304.43	307.81	306.3	303.65	306.12	306.27	306.11	306.75	305.81	304.43	305.04	303.36	306.8	304.62	305.13	307.85	304.94	305.85	304.56	304.09	306.44	305.42	305.34	304.8	305.61	307.34	305.13	304.74	306.75	304.76	306.93	305.83	306.28	305.85
304.97	302.24	303.99	303.9	302.58	302.25	303.03	305.2	303.42	301.1	302	302.22	301.38	302.65	302.3	304.62	302.72	302.92	302.23	301.96	300.84	302.21	302.52	302.93	302.7	303.25	302.62	302.78	301.49	302.06	302.39	301.56	301.94	303.95	301.92	302.11	301.97	303.34	300.07	304.08	302.96	303.94	302.91	303.35	301.68	304.15	302.51	302.02	300.17	302.75
313.16	313.85	312.33	313.71	313.07	311.73	312.25	315.18	313.4	312.26	314.29	311.82	311.46	312.55	313.11	313.29	312.98	314.29	313.99	313.08	311.53	312.61	312.39	312.76	313.26	311.76	313.91	311.53	313.83	312.49	313.8	312.4	312.45	310.82	312.48	311.37	312.2	313.48	313.45	313.9	312.98	314.61	313.94	312.92	312.85	313	312.26	312.25	313.13	313.75
303.42	304.27	303.53	304.99	303.11	304.54	304.61	304	302.43	304.61	303.51	304.04	304.06	304.76	305.42	302.53	304.77	304.92	303.4	302.64	302.44	303.05	305.1	303.19	303.88	304.5	303.55	304.25	303.05	305.22	304.22	302.27	303.05	302.24	304.95	304.52	304.61	305.22	304.06	304.4	303.17	302.12	302.47	303.9	303.77	303.79	303.84	303.49	305.46	302.75
327.32	326.83	326.88	328.09	327.6	329.02	327.37	326.67	326.18	327.22	327.15	328.26	328.42	326	328.6	327.13	327.62	327.02	327.9	327.04	327.09	327.92	327.72	326.3	327.55	327.7	328.03	327.41	327.15	327.03	326.65	325.95	326.63	326.65	326.43	327.42	327.47	327.88	325.58	327.4	327.35	328.32	326.59	327.87	328.43	326.38	327.08	326.37	327.75	325.54
317.07	315.67	316.84	316.73	317.54	317.43	315.07	315.86	316.25	315.4	317.83	317.23	315.58	317.56	318.02	315.81	316.9	317.9	316.99	316.64	316.63	316.37	316.84	315.84	316.28	317.67	316.58	315.88	316.22	316.59	317.87	316.04	317.78	317.3	318.45	318.74	314.86	316.97	315.84	315.92	316.38	313.44	316.64	319.08	315.04	315.98	316.3	318.34	317.01	317.96
316.08	314.11	313.5	314.07	314.5	315.7	314.24	314.87	316.49	315.29	314.95	314.41	315.53	314.59	312.11	313.43	314.9	315.61	314.67	315.19	315.62	314.93	313.95	315.6	316.11	316.34	316.15	313.57	313.73	315.97	314.93	315.15	315.61	315.42	315.4	315.81	315.98	313.44	315.55	313.55	313.3	315.05	314.85	314.11	314.18	314.99	314	314.39	315.49	316.68
317.6	318.23	316.8	316.59	318.04	316.97	317.67	317.08	317.33	318.54	317.55	315.75	318.17	316.62	316.76	316.09	319.05	317.56	316.2	317.02	316.26	318.59	319.48	315.3	316.65	316.63	317.32	317.16	318.13	317.01	316.9	316.42	316.73	319.44	317.41	317.39	316.7	316.61	318.29	317.08	317.04	316.1	317.24	317.31	316.88	319.18	316.5	319.9	316.35	316.48
313.79	313.52	312.44	312.65	312.46	311.88	314.1	313.59	313.33	314.05	313.75	314.58	314.2	312.56	313.63	313.17	313.01	314.33	312.49	313.1	312.1	315.28	314.67	316.35	312.86	311.54	313.03	312.79	313.45	311.97	313.48	314.87	313.11	313.62	312.98	312.91	311.68	313.82	313.46	313.59	311.86	312.93	312.48	311.17	312.61	316.2	312.96	313.3	312.74	313.42
307.49	308.78	306.22	308.09	307.7	307.9	307.65	306.61	305.83	305.85	306.74	306.48	306.52	307.25	307.7	309.9	307.55	306.03	306.91	308.28	309.14	307.54	307.03	307	306.79	308.45	308.13	306.18	307.72	307.15	306.23	306.51	306.96	309.57	307.01	307.07	306.9	306.42	307.79	307.53	307.77	308.37	308.28	307.37	306.49	304	307.3	306.64	307.42	308.61
316.25	314.48	315.78	315.9	314.73	315.03	314.97	315.79	315.82	316.9	315.96	316.4	315.53	314.6	315.65	316.03	316.25	315.94	313.93	316.97	316.27	314.74	315.7	314.38	315.06	315.49	315.28	316.29	313.79	315.2	313.88	314.1	315.42	313.24	314.63	314.24	316.08	314.16	316.51	314.96	314.04	315.05	317.16	316.97	314.7	316.09	316.67	314.71	316.88	316.92
306.34	304.78	306.81	305.8	306.6	306.73	305.16	305.37	305.36	303.91	305.38	304.46	307.01	306.25	306.47	306.17	307.1	305.77	304.38	306.58	304.62	304.4	306.96	306.36	305.49	306.01	307.49	306.5	306.06	305.61	307.34	306.54	304.47	306.59	304.77	306.99	305.35	305.38	306.84	304.19	307.23	306.27	303.68	305.7	306.79	305.04	307.97	305.98	306.84	305.28
315.57	314.85	315.82	313.54	314.35	315.64	314.35	316.08	316.44	314.99	314.57	314.38	316.27	314.26	315.54	315.3	314.56	314.15	312.9	315.81	316.92	316.12	314.1	313.14	316.12	316.47	313.82	313.86	314.13	314.45	314.64	314.87	314.02	314.26	314.07	313.2	315.61	314.02	314.92	315.43	315.58	315.6	313.92	314.68	314.65	315.55	315.24	315.93	313.45	314.37
313.67	313.89	316.49	313.75	314.85	317.33	314.08	314.93	314.35	314.27	313.98	312.75	312.3	314.61	316.34	313.16	315.12	314.87	314.76	315.33	314.27	313.27	315.45	313.64	315.67	314.68	314.2	315.74	314.08	315.55	314.57	316.5	316.28	313.62	313.69	315.39	315.49	315.05	314.31	315.27	314.13	316.79	314.48	315.01	315.68	314.91	316.07	315.7	314.9	315.21
304.82	302.76	302.2	302.92	302.98	303.43	302.9	303.01	302.28	303.8	303.59	302.92	301.81	303.71	303.96	303.84	302.02	303.17	303.63	303.21	305.56	302.7	303.56	301.68	304.15	304.29	302.05	303.77	303.58	302.37	302.64	301.68	303.58	303.04	302.63	302.58	302.75	304.22	304.71	302.36	302.26	302	304.12	301.47	301.69	303.19	303.17	303.12	301.03	303.86
304.36	302.74	304.72	305.09	304.79	305.73	303.31	304.48	307.25	305	304.97	304.24	305.63	303.63	303.86	303.72	305.22	304.31	306.45	303.48	305.86	303.95	304.5	305.99	302.53	305.04	304.07	303.91	305.2	304.38	304.83	306.15	303.56	304.64	305.02	305.24	303.81	304.47	306	304.03	303.64	306.48	303.94	303.21	304.54	305.21	304.85	304.76	304.86	304.11
304.67	302.4	302.42	302.84	300.79	300.68	304.82	300.4	302.11	303.11	302.36	303.21	303.63	303.58	302.22	303.41	303	303.32	302.69	301.98	301.93	301.29	302.58	304.65	305.48	304.42	303.8	301.75	302.21	301.89	303.39	300.73	302.28	304.05	303.75	302.5	302.18	301.84	301.63	303.56	303.5	302.15	304.24	301.84	303.03	303.17	302.61	304.93	302.41	303.72
307.7	307.01	305.96	306.88	306.86	306.5	307.66	305.12	306.68	306.44	306.75	307.56	307.27	306.92	306.42	306.48	307.39	307.91	305.23	307.22	307.52	306.26	308.59	308.09	306.39	305.35	305.64	305.89	306.15	307.37	307.83	307.21	308.7	308.05	307.59	307.56	307.7	307.15	306.72	307.42	307.31	307.53	307.78	306.88	307.53	307.27	307.06	307.85	306.73	307.82
316.08	315.97	316.72	316.14	315.49	314.05	317.55	313.72	314.23	313.3	314.85	316.64	315.17	314.59	315.14	315.25	317.27	315.47	316.37	315.49	314.63	317.08	315.68	314.86	316.37	315.67	318.74	315.24	316.04	314.78	313.86	314.66	315.55	316.86	314.08	315.79	315.71	318.25	315.52	315.79	316.61	314.47	316.96	316.22	315.9	315.79	316.69	316.59	316	317.08
304.86	303.12	301.14	303.05	304.27	303.64	302.73	302.56	303.79	303.13	301.42	303.57	301.41	303.21	302.91	302.98	303.01	302.94	303.86	303.25	302.99	301.96	301.9	303.43	302.17	302.63	303.84	301.96	303.92	305.26	302.8	302.88	301.95	304.7	304.55	304.01	304.18	305.27	303.68	303.01	303.23	303.54	301.51	302.48	303.22	305.76	304.96	304.16	304.74	302.37
330.76	328.1	330.21	329.53	328.76	327.43	326.25	325.9	327.76	327.57	328.32	327.76	328.17	329.71	327.18	326.07	327.02	328.65	327.82	328.15	327.31	328.64	326.63	328.37	326.01	326.66	327.6	328.05	327.91	327.23	327.31	327.29	327.69	325.28	326.44	328.36	328.41	328.62	327.65	328.64	327.97	327.09	327.99	327.18	327.91	328.61	325.94	325.32	327.52	327.41
302.65	303.46	305.86	304.47	303.11	304.76	303.23	304.74	306.41	302.16	302.4	304.47	304.2	304.34	305.58	304.94	305.01	303.29	305.1	303.62	305.7	305.64	304.23	303.19	304.74	303.89	304.05	304.41	304.15	304.29	303.44	305.84	304.21	304.46	304.19	305.07	304.76	303.78	304.07	306.29	304.84	304.29	306.25	305.73	306.17	307.25	303.6	306.18	303.33	303.81
302.1	304.76	302.68	303.49	302.29	303.66	302.97	301.87	305.61	303.29	303.62	304.23	301.15	303.45	301.84	301.68	303.23	302.68	303.05	302.27	303.54	304.1	305.25	302.7	303.71	303.79	301.69	303.52	303.62	302.4	305.37	302.91	303.34	304.6	304.18	304.77	302.48	304.88	301.76	304.24	304.36	305.23	303.82	302.15	303.96	303.74	303.48	305.27	304.76	303.19
293.02	295	294.21	294.06	294.08	294.25	292.71	295.88	292.98	294.47	295.31	295.04	294.31	293.8	295.28	293.34	292.46	294.4	292.97	294.1	292.91	293.3	294.31	294.26	295.43	294.86	293.88	294.41	293.04	292.52	295.76	292.85	292.65	293.02	293.48	295.05	292.97	295.06	293.44	294.11	296.76	293.55	293.88	293.93	292.61	294.52	294.49	292.27	295.48	293.53
313.8	315.22	313.38	315.15	315.31	314.89	315.48	314.7	316.61	315.51	315.61	315.63	313.44	314.05	315.47	313.55	315.86	315.16	314.13	315.32	317.08	313.16	314.96	314.41	315.35	315.92	315.42	315.94	316.71	313.83	313.99	314.85	314.09	314.88	316.55	313.44	315.53	315.91	313.59	315.63	314.23	314.91	317.05	313.39	314.21	314.58	315.07	313.33	315.47	314.8
324.18	325.86	322.72	323.37	324.81	325.67	323.98	325.66	325.78	324.44	324.2	323.97	323.45	324.09	324.22	324.17	324.19	325.31	325.64	325.3	325.66	324.75	325.16	325.7	324.53	326.01	324.8	325.37	325.11	325.1	325.26	326.39	323.98	323.98	324.52	325.02	324	323.72	325.96	323.6	322.17	324.98	324.83	325.48	324.55	325.53	325.21	324.14	326.61	323.89
312.73	312.23	310.98	314.17	314.74	312.62	313.04	312.55	314.9	311.2	314.23	311.55	311.75	313.49	311.67	313.13	312.38	313.8	314.43	312.6	313.28	312.22	314.98	312.73	313.17	312.05	312.54	311.72	312.14	313.97	312.63	313.82	311.93	314.19	313.15	312.49	310.84	311.77	313.45	314.39	311.54	312.25	313.39	313.95	312.2	312.11	314.29	313.12	312.98	313.82
302.35	303.55	301.26	301.62	302.53	301.7	301.9	299.93	301.08	300.81	301.07	299.96	300.2	301.92	301.69	300.47	301.24	301.4	299.39	302.25	301.14	300.64	301.18	300.79	301	301.29	300.37	301.6	300.6	301.04	301.43	300.18	301.79	299.85	300.24	300.42	301.08	299.89	301.02	298.53	301.86	300.67	300.44	300.51	300.18	301.89	301.29	301.65	302.36	302.4
320.06	319.18	318.25	319.46	317.26	317.88	316.32	316.63	319.28	316.99	317.55	317.88	319.71	317.48	315.77	316.4	317.72	318.01	318.47	317.92	317.39	317.57	316.88	321.6	317.66	317.42	318.48	319.41	317.76	318.67	317.58	318.76	317.98	318.76	316.37	318.31	319.13	318.62	319.08	316.72	317.61	318.63	318.71	319.21	317.83	317.84	320.43	319.18	317.41	317.3
312.84	313.96	311.6	313.3	314.27	312.39	312.45	312.68	313.17	314.78	313.91	312.09	313.06	313.94	313.04	313.46	314.97	311.66	311.82	313.14	313.41	313.13	313.29	312.49	311.97	313.48	313.23	312.97	313.73	313.38	311.76	313.52	314.96	313.61	313.95	311.47	311.83	312.93	313.17	313.49	314.21	312.28	313.56	312.27	313.99	313.85	313.79	312.45	312.64	311.98
313	314.25	311.3	312.48	312.57	313.5	313.3	312.85	315.19	311.31	314.01	313.13	311.72	311.47	311.95	313.02	312.46	312.04	313.09	311.93	314	312.53	313	314.31	312.64	312.46	313.66	313.39	311.15	310.5	311.9	313.05	312.26	312.71	311.38	311.95	312.02	312.11	312.43	313.36	312.2	313.23	313.32	311.23	314.08	313.22	313.57	313.59	311.87	313.92
306.15	305.54	306.46	304.69	306.96	306.78	306.8	307.28	305.35	306.78	305.14	306.74	306.28	306.61	308.34	306.39	308.3	305.7	305.74	305.55	307.11	306.23	305.05	306.77	305.98	307.05	304.13	304.91	305.3	305.78	306.17	305.26	305.75	306.19	305.78	307.28	307.19	307.02	306.17	306.53	305.12	305.58	305.94	305.1	304.83	306.69	306.35	306.53	305.95	306.79
320.03	317.74	320.31	319.13	318.56	320.46	319.51	320.58	317.95	320.1	318.72	319.43	319.1	318.13	320.36	318.55	318.82	318.63	319.84	319.41	320.07	318.66	319.69	319.27	319.81	319.98	320.7	319.25	320.98	320.37	320.17	319.16	319.94	319.22	318.5	319.1	319.21	319.22	319.47	318.19	321.18	318.99	317.95	318.54	319.64	318.35	319.77	319.65	318.45	318.61
299	300.24	300.47	300.09	301.99	298.81	300.43	298.91	299.64	300.39	300.23	299.46	300.33	298.7	301.07	299.49	301.13	297.63	299.94	298.41	300.16	299.99	298.01	300.2	299.25	299.35	299.97	300.23	299.61	300.26	298.7	300.82	300.97	298.44	298.72	300.85	300.04	299.01	300.42	299.38	300.2	301.33	301.3	300.74	299.25	301.49	298.87	300.67	300.45	298.69
294.12	293.92	294.88	292.89	293.21	294.45	295.74	294.51	293.93	293.02	296.36	293	295.6	294.18	293.19	293.66	295.16	293.73	293.24	295.08	294.2	293.42	294.45	293.88	295.01	293.93	292.97	294.41	294.5	293.64	293.71	294.12	294.55	294.11	295.06	295.56	292.97	294.54	294.99	294.65	293.63	293.6	293.51	293.97	294	293.28	295.29	293.14	294.51	292.82
316.17	317.63	313.8	315.47	314.82	314.63	315.45	316.04	314.5	316.23	315.83	315.05	316.09	315.94	315.49	315.03	316.26	316.12	316.67	316.54	317.3	316.34	316.52	314.84	317.19	317.14	316.55	316.04	315.43	314.68	316.14	317.16	316.52	317.56	315.34	314.39	317.27	315.21	316.75	315.18	313.87	316.26	314.74	317.29	315.39	316.73	316.48	318.03	316.67	314.73
303.6	303.94	302.37	303.17	301.34	302.5	303.7	305.27	304.33	304.62	303.9	304.04	303.59	305.03	304.97	302.72	303.41	301.57	301.18	305.05	303.45	302.92	304.44	305.53	302.93	301.64	304.07	302.37	303.6	304.5	304.59	302.54	303.38	303.35	302.76	304.71	303.72	304.53	302.36	304.37	305.16	301.95	303.93	303.58	304	302.88	304.55	304.89	302.23	303.11
309.57	310.19	308.33	311.58	310.24	312.45	310.43	308.73	311.13	311.3	310.69	310.96	310.75	312.23	310.98	310.88	309.88	310.68	310.45	309.41	310.17	311.88	309.08	309.76	311.49	312.62	309.94	311.2	309.78	310.91	309.77	310.69	311.66	310.12	310.63	310.59	311.39	311.06	310.63	310.43	309.86	310.27	310.35	311.56	311.79	311.52	310.14	310.7	310.65	311.19
314.08	313.67	315.13	315.11	316.89	316.16	314.84	313.82	314.97	314.5	314.45	313.82	315.26	314.52	314.27	315.95	313.99	314.67	315.94	315.43	315.42	316.26	313.47	315.11	315.06	314.15	314.85	317.16	314.01	314.06	315.93	315.23	314.09	314.9	314.59	315.52	314.64	315.61	316.03	315.19	314.05	314.66	314.52	315.49	315.33	314.4	313.3	315.63	313.86	315.81
314.86	314.08	314	313	314.54	313.21	312.47	312.56	314.37	313.31	312.88	316.8	313.73	312.79	314.01	312.92	312.79	313.62	312.57	312.72	311.08	311.84	312.76	312.15	313.56	313.12	314.08	313.94	313.33	312.53	313.62	314.5	312.79	314.19	314.91	313.76	313.78	311.92	314.28	311.22	315.76	310.49	313.18	314.32	312.7	312.84	313.68	311.63	312.97	314.09
303.24	305.4	304.72	304.38	304.54	305.35	305.51	304.74	304.8	305.9	304.69	302.77	304.58	304.01	304.46	305.78	304.59	304.86	305.85	305.05	303.7	303.29	302.12	304.54	304.6	305.41	304.62	307.03	304.09	305.33	304.46	305.65	303.19	303.48	306.03	303.68	303.88	304.74	305.61	303.13	302.19	306	306.91	304.88	303.95	305.1	304.41	304.83	305.23	304.11
305.72	305.39	307.26	306.77	306.74	306.58	307.37	304.95	306.85	306.9	306.97	306.2	306.24	305.13	304.42	307.79	306.15	305.71	305.73	306.04	304.93	305.69	305.05	306.32	306.53	305.25	307.06	305.83	307.74	307.07	305.48	306.55	305.39	306.51	303.85	307.53	306.83	306.56	307.42	304.88	306.79	306.73	305.12	308.7	307.41	305.47	306.53	305.76	305.56	307.02
294.38	293.88	296.09	295.11	295.09	296.09	294.46	294.7	293.07	295.2	295.91	293.74	295.1	294.92	296.04	294.57	295.37	294.65	296.3	295.11	295.06	294.46	293.64	296.31	295.78	294.04	295.16	293.23	296.76	295.78	295.07	297.09	296.1	295.23	294.79	295.36	296.22	295.28	296.17	295.73	296.68	294.12	295.15	295.38	294.51	295.31	294.05	295.41	295.88	293.55
303.59	304.73	303.23	303.6	303.99	302.83	303.18	301.54	301.05	302.85	301.6	302.43	304.35	302.86	302	303.68	303.08	302.27	301.87	303.93	301.38	303.8	301.86	302.7	302.41	302.86	301.63	303.97	303.37	302.01	301.79	302.16	301.76	301.91	303.36	303.94	302.51	302.75	301.94	303.86	301.53	301.4	304.13	302.13	302.15	301.98	303.24	303.64	302.2	303.21
314	312.39	312.66	314.33	313.25	314.7	313.58	315.3	314.89	312.3	313.79	312.68	313.41	315.47	313.83	313.93	315.87	315.18	311.99	315.91	313.56	313.16	315.91	314.2	315.92	315.25	313.72	312.94	314.46	313.85	313.99	314.37	313.78	314.16	312.95	313.58	313.71	314.56	313.29	314.45	314.8	313.96	312.93	312.32	312.68	314.18	312.8	313.65	314.21	315.01
317.51	316.62	317.76	317.01	317.67	316.76	317.5	316.58	317.96	317.42	316.2	318.48	317.09	316.61	317.1	318.23	316.22	315.75	316.55	318.46	317.31	318.47	318.66	316.53	317.61	319.32	317.53	316.12	315.91	316.46	316.24	315.85	318.96	317.22	317.37	317.74	317.82	317.06	316.78	317.32	315.85	317.42	317.24	316.75	318.49	317.54	316.87	316.56	316.3	317.08
314.68	313.15	315.2	314.87	314.32	313.02	313.61	314.05	314.5	314.77	314.73	314.98	314.08	314.88	313.45	313.92	314.72	314.66	313.98	313.55	313.55	313.45	314.96	313.07	317.37	314.54	313.06	314.56	315.21	315.73	313.58	314.27	313.59	312.29	314.35	313.69	314.79	315.95	315.05	314.38	313.82	315.1	313.73	313.18	313.32	315.42	314.72	314.35	315.96	313.11
317.02	316.03	318.46	318.83	316.66	318.98	317.77	318.98	318.28	318.21	318.63	315.7	318.49	318.67	317.13	316.49	317.95	319.89	319.21	317.9	318.11	317.96	317.55	318.08	316.43	317.53	318.68	317	319.02	317.89	316.37	318.89	317.92	317.33	318.14	317.33	319.44	318.64	318.44	319.59	318.33	318.63	318.25	317.89	317.38	317.42	317.44	319.64	318.07	318.76
313.04	312.83	313.63	313.85	312.28	313.74	312.53	312.76	312.98	312.47	313.9	314.2	313.59	312.65	313.75	312.21	312.22	314.71	314.77	313.39	312.25	312.34	312.1	313.15	312.46	312.4	312.45	313.28	313.35	312.81	312.68	312.53	313.31	313.1	312.37	312.66	313.92	313.27	315	313.83	314.84	313.07	313.05	314.01	314.4	313.28	313.28	312.92	313.1	313.17
308.51	308.17	307.01	306.54	305.96	307.7	306.59	308	309.56	306.96	305.82	307.53	305.15	307.74	307.1	306.5	308.34	306.05	307.4	308.57	307.5	305.83	307.51	306.17	309.73	306.55	307.35	307.25	306.87	305.26	306.08	307.34	307.68	306.91	309.13	307.38	306.13	307.88	306.66	306.46	308.81	310.04	307.54	306.41	306.99	307.89	305.53	306.39	307.8	307.96
301.71	301.42	300.2	303.13	300.38	301.96	300.33	300.56	303.32	300.37	301.26	301.17	299.91	300.8	302.17	301.49	301.99	300.09	299.99	301.79	300.75	300.26	303.96	301.41	300.24	301.81	301.45	301.11	300.56	302.77	300.88	301.22	301.48	300.12	300.4	302.08	301.81	301.52	301.07	299.64	301.4	300.21	302.89	300.85	301.39	300.62	301.6	301.13	301.06	301.36
317.23	316.72	315.67	317.67	316.24	316.93	318.42	316.63	318.09	316.8	317.54	317.56	316	317.23	316.63	317.31	315.57	316.11	317.56	317.55	317.62	315.3	315.81	318.22	315.37	318.61	317.31	316.11	315.04	316.06	316.56	316.11	316.72	315.71	318.13	317.22	315.94	317.42	317.16	316.41	316.12	317.87	315.91	316.87	316.81	316.62	316.48	314.65	317.03	317.44
317.1	313.28	314.72	314.16	314.05	313.42	315.6	314.15	314.96	314.73	313.22	312.43	314.78	315.24	315.5	316.45	314.16	314.58	314.72	313.51	313.5	314.96	314.97	314.85	313.73	313.97	313.94	315	313.96	313.36	313.62	313.98	314.09	314.97	314.71	314.27	314.73	313.71	313.62	312.68	314.55	313.09	313.22	314.22	313.82	313.58	314.97	314.45	315.85	314.14
315.11	316.68	317.86	317.01	314.38	314.23	314.3	316.2	316.12	315.43	315.92	315.35	315.64	315.87	316.95	315.59	317.04	314.11	317.41	314.56	315.07	315.33	315.1	316.6	315.51	316.13	316.79	317.83	316.59	316.14	315.14	315.78	316.79	315.17	317.05	315.04	315.59	314.04	316.19	315.17	315.27	314.95	316.57	315.18	314.7	315.24	316.1	314.8	316.89	316.12
294.43	296.06	294.94	294.73	296	296.19	294.17	294.64	293.9	294.61	294.49	295.31	294.91	295.32	293.66	294.78	296.94	295.28	295.89	295.28	295.39	294.27	294.88	294.82	294.64	294.99	296.49	295	295.43	295.42	294.73	293.7	293.67	296.94	295.22	296.32	294.47	294.96	295.76	295.73	296.43	294.47	295.02	294.18	295.99	295.52	294.89	293.44	294.91	294.02
302.4	303.63	304.15	301.99	303.05	304.61	303.21	303.54	303.47	303.42	302.57	304.37	304.48	303.27	303.9	303.21	304.4	304.02	302.95	302.79	304.17	304.82	302.53	303.44	302.35	304.61	302.87	304.59	303.81	303.24	302.83	303.55	304.75	302.75	302.62	304.31	304.65	304.82	305.22	303.3	303.51	304.26	300.76	303.99	302.6	303.48	303.6	303.25	301.9	302.45
316.42	316.67	316.13	316.57	315.89	315.22	315.42	315.83	316.12	313.76	315.06	316.25	315.05	314.76	315.73	316.57	315.64	315.6	316.44	315.86	315.42	316.16	315.83	316.5	315.63	314.3	316	314.04	315.27	315.33	315.05	314.8	315.32	316.33	315.59	315.53	315.86	317.38	316.11	315.07	316.15	318.17	315.66	316.53	314.74	316.2	314.74	316.04	315.49	314.18
313.53	313.28	312.97	313.21	313.43	311.92	311.01	313.18	312.97	312.42	313.13	312.45	312.95	312.54	311.39	312.03	312.81	313.65	313.5	312.78	311.72	312.88	310.29	313.37	314.04	311.07	311.81	312.04	312.68	315.73	312.88	312.51	313.53	312.5	311.98	312.79	310.9	311.44	310.78	312.1	313.14	312.86	312.49	311.92	314.09	313.4	312.13	313.52	311.76	312.69
304.05	304.6	304.97	306.21	305.95	302.65	305.04	305.44	304.42	304.33	303.67	305.1	303.74	303.52	305.71	306.45	303.6	305.5	302.99	303.18	303.13	302.73	304.06	304.47	303.75	305.13	305.89	304.33	305.09	306.37	305.38	304.05	303.28	302.13	301.29	304.16	304.52	306.48	303.74	304.14	303.78	304.14	306.84	302.89	303.51	304.06	305.04	304.53	303.72	303.71
301.02	302.65	302.52	302.13	300.78	300.5	303.31	301.87	301.89	302.81	301.2	302.7	303.08	301.5	303.83	302.76	302.57	299.85	303.7	302.08	303.05	303.04	303.15	302.07	304.13	301.95	301.85	301.3	303.12	303.29	303.85	302.25	303.49	303.5	300.68	301.76	301.37	303.24	302.19	303.08	303.85	301.6	301.55	302.41	303.02	302.32	303.52	301.21	301.6	300.59
304.7	301.85	302.72	302.67	303.1	302.29	303.36	303.19	302.86	302.1	303.4	302.14	301.74	302.63	303.66	302.3	302.64	304.72	302.49	300.74	303.72	302.49	304.06	302.99	303.79	302.36	301.41	304.27	302.17	302.2	302.85	303.67	303.95	303.98	302.64	303.42	304.44	303.27	303.23	303.32	303.17	302.12	303.75	302.7	304.15	304.75	303.92	301.69	304.42	300.86
315.99	314.94	315.2	314.64	316.31	314.22	318.25	315.75	315.18	316.26	316.68	316.61	317.07	317.44	314.78	317.4	316.12	313.48	314.63	316.32	313.59	315.86	316.52	314.43	316.88	315.68	316.22	315.61	316.31	314.05	315.58	317.19	317.18	315.73	315.42	315.87	315.69	315.44	315.69	315.72	314.47	316.63	316.4	316.51	315.46	316.53	318.18	314.18	317.33	317.1
303.57	302.02	303.55	304.13	301.92	302.66	302.64	301.62	301.18	302.98	302.58	301.61	301.84	302.74	302.6	301.54	302.8	302.04	301.48	301.33	302.37	302.44	303.26	302.24	304.64	303.56	303.3	302.34	302.84	302.84	303.41	303.4	303.14	303.3	301.69	302.51	301.99	304.62	302.58	304.13	302.42	303.32	302.81	302.83	301.08	301.77	302.41	301.89	300.85	302.44
314.29	312.85	314.47	312.72	313.2	313.21	312.27	312.82	313.27	313.01	312.16	313.06	313.95	312.9	314.78	312.75	313.1	312.94	313.03	313.25	313.64	312.46	313.11	312.15	313.05	313.28	314.39	312.55	311.72	314.09	312.93	313.94	313.38	312.66	315.53	314.44	312.32	312.97	313.23	313.16	312.81	312.88	312.12	311.76	313.18	311.98	313.21	313.24	313.01	314.98
306.39	306.5	306.37	306.41	307.91	306.37	306.97	306.58	306.89	307.35	305.99	306.64	305.75	306.84	304.53	305.89	305.71	306.32	308.66	306.08	305.37	306.3	305.36	307.15	305.98	306.13	306.17	305.99	305.86	306.06	305.99	306.85	305.11	304.91	307.45	304.32	307.05	308.02	307.9	306.63	307.59	306.28	305.21	305.59	305.16	305.19	305.33	305.63	306.64	306.8
311.27	309.65	310.31	308.93	309.8	310.06	311.13	310.42	307.69	310.46	309.73	309.61	307.65	308.02	309.44	309.59	311.31	311.6	310.3	308.62	309.08	309.27	308.69	309.42	310.05	308.74	310.14	308.21	305.6	311.06	307.95	310.3	309.82	310.96	310.3	310.77	310.84	309.76	309.65	310.07	310.57	310.29	309.66	308.52	307.87	309.91	309.71	311.19	309.72	310.04
314.96	314.44	314.87	315.86	315.49	315.05	313.96	315.31	313.75	316.22	313.8	314.19	315.18	316.51	314.91	314.45	315.04	315.26	313.97	316.31	314.06	314.36	314.37	315.69	315.02	314.67	312.72	316.09	313.76	315.59	314.9	316.4	315.49	314.96	314.66	313.8	314.88	314.95	314.86	314.82	314.99	315.82	316.59	313.37	315.1	313.49	315.49	315	313.51	315.81
296.15	297.01	298.93	298.01	296.86	297.62	295.58	296.33	297.52	296.2	295.16	297.73	296.49	296.47	296.57	296.65	294.48	297.2	296.57	297.4	296.17	297.31	295.98	296.25	297.84	296.17	297.95	297.55	296.93	297.21	297.99	297.06	297.37	297.25	298.16	296.09	297.02	296.82	295.75	296.11	295.4	296.85	297.87	297.64	297.31	296.62	294.9	296.1	293.99	296.83
303.74	303.4	303.33	301.55	300.86	302.31	303.23	302.56	302.65	303.06	303.5	301.56	303.63	302.5	301.85	303.87	304.01	300.29	301.27	304.08	302.71	303.78	302.03	300.2	301.63	303.13	303.53	301.69	300.67	301.47	302.5	302.28	302	302.36	302.6	301.95	304.55	302.76	301.59	302.67	302.71	303.6	303.21	302.25	303.33	304.28	303.97	302.58	301.78	303.51
324.47	324.89	324.89	325.48	324.41	324.17	325.64	324.52	325.64	324.4	324.42	325.64	325.07	326.62	326.09	325.9	323	323.68	324.81	326.35	325.87	323.7	324.27	324.48	324.35	325.82	325.57	324.99	324.39	324.47	324.81	324.45	325.97	323.65	325.58	324.62	323.19	322.41	323.09	325.79	323.83	324.97	325.18	324.16	325.03	324.62	325.99	324.27	324.69	324.46
314.61	312.8	314.25	313.92	312.53	314.32	314.08	313.37	313.39	314.01	313.07	312.88	313.92	314.16	314.66	313.67	313.68	313.03	314.13	310.7	313.6	314.9	314.57	313.67	312.92	311.65	314.06	314.22	312.02	313.13	314.22	315.32	315.34	312.66	313.5	314.09	313.08	315.6	313.19	314.64	314.43	314.84	314.41	313.64	314.78	313.56	313.89	314.98	314.45	314.1
310.52	311.75	311.88	312.99	312.54	312.99	312.19	311.52	312.84	313.4	313.58	312.84	312.05	312.9	312.46	312.1	313.45	311.81	312.69	313.68	313.12	311.27	313.34	313.05	313.09	311.8	312.63	313.53	310.86	313.48	313.03	314.22	313.46	313.02	313.65	313.15	314.48	311.88	311.66	314.27	311.22	313.63	313.12	311.46	313.35	312.42	312.95	312.54	311.99	311.9
302.27	303.43	302.5	301.49	303.88	301.94	303.36	302.84	302.14	302.52	301.79	302.63	301.93	303.27	303.11	302.62	304.07	304.1	302.83	304.08	301.53	301.54	303.32	302.24	303.11	302.74	302.45	302.03	305.27	302.59	302.14	301.48	303.34	302.3	303.1	302.89	302.21	302.78	303.62	303.09	302.49	303.72	302.21	304.2	303.65	302.19	301.76	302.88	302.59	301.47
311.04	311.54	312.93	313.04	312.71	311.41	312.64	312.98	312.6	311.79	312.2	311.44	312.76	312.02	311.9	313.62	312.42	313.65	311.66	309.79	312.24	312.7	310.95	311.01	310.52	313.53	311.77	311.42	311.14	313.06	310.8	311.67	311.02	312.89	312.3	312.79	313.09	313.68	310.74	312.78	312.61	312.54	312.4	311.84	312.04	311.45	311.51	310.75	311.63	312.04
319.63	320.45	317.8	319.01	318.22	316.85	319.84	317.91	318.66	318.57	317.33	318.75	318.24	318.37	317.72	319.67	318.41	317.41	318.33	318.79	317.91	317.81	318.24	319.8	317.72	318.59	319.17	320.19	318.78	316.79	318.03	317.17	319.31	318.11	317.77	319.81	319.57	318.59	321.22	319.18	319.68	316.97	317.29	319.92	318.22	317.82	318.42	318.34	316.79	318.77
299.43	298.83	301.09	302.12	301.83	301.01	300.35	299.96	299.72	301.48	301.13	300.8	300	300.7	300.78	301.32	300.1	301.08	299.54	301.44	301.93	301.54	300.75	302.2	301.02	302.11	302.56	300.38	300.91	302.59	300.7	301.56	301.8	300.03	303.07	301.17	299.99	300.8	299.75	302.73	301.7	300.19	301.51	300.77	301.89	299.47	301.2	301.91	300	302.2
313.2	314.05	311.33	311.46	311.03	312.41	312.59	312.72	312.25	311.34	313.15	314.61	311.32	312	311.14	313.02	311.71	313.61	311.62	311.74	310.47	313.34	312.54	313.36	311.46	313.43	313.12	311.01	311.98	313.36	312.54	311.5	312.48	313.07	312.04	312.98	312.38	312.72	312.21	311.54	315.46	312.7	311.49	311.69	311.86	312.88	312.62	314.58	312.84	312
329.29	327.99	328	329.42	326.04	328.58	330.88	327.74	327.59	328.57	328.15	326.1	328.85	326.43	329.1	327.72	326.2	328.12	328.11	327.16	326.74	327.62	329.58	327.97	328.14	328.19	327.75	327.92	325.83	327.58	330.13	327.64	327.74	328.19	327.4	326.97	327.32	326.21	327.5	326.84	327.7	327.68	327.64	328.46	328.23	326.68	326.09	328.84	328.19	327.84
305.43	305.7	306.4	305.56	307.82	305.35	305.47	306.83	306.9	306.88	308.39	305.76	305.64	307.25	306.22	305.76	304.7	305.08	305.42	305.23	307.5	304.93	305.49	307.89	302.88	305.64	307.47	308.58	306.55	307.52	305.18	305.75	305.99	306.89	306.01	306.62	307.77	306.37	307.21	306.68	308.59	305.81	304.83	305.45	305.75	307.28	305.78	306.43	305.13	305.4
315.26	314.79	314.04	313.93	313.81	315.68	315.53	315.41	313.95	315.44	314.7	314.79	317	313.56	314.59	316.67	313.38	314.96	313.23	313.55	315.6	315.39	314.59	314.61	315.16	313.78	313.64	315.57	314.05	315.35	313.14	313.12	314.84	313.81	314.16	314.82	314.68	315.83	314.96	315.4	313.81	314.25	315.48	314.04	314.41	315.2	315.35	314.99	315.9	313.94
311.34	312.81	313.34	313.16	311.58	314.07	311.79	313.96	314.45	313.8	313.46	314.23	313.19	313.55	312.31	313.17	312.6	311.54	311.45	313.96	311.8	312.78	312.02	312.57	313.8	312.54	313.1	313.04	314.08	312.77	311.57	314.05	312.51	312.44	313.16	312.48	312.95	313.91	313.65	313.25	312.81	313.74	312.25	313.54	313.75	314.1	313.16	314.63	312.72	313.64
306.06	307.48	306.58	306.83	306.93	307.83	306.86	307.38	307.17	306.9	308.38	309.1	309.43	308.17	308.16	307.86	305.47	307.61	305.12	307.67	309.11	307.17	306.24	309.24	306.91	307.54	307.23	307.6	308.4	305.12	306.64	307.5	305.53	307.7	306.66	306.98	307.79	307.57	307.57	308.36	308.08	307.33	307.47	308.31	308.48	306.53	305.83	306.82	309.53	308.03
318.34	317.74	318.98	318.81	318.86	316.71	317.46	317.78	318	318.59	317.59	318.98	318.31	319.01	317.99	319.25	317.72	321.28	318.25	319.24	317.78	318.48	319.23	318.23	315.58	319.53	319.6	318.54	319.22	319.06	317.29	319.57	318.69	316.9	319.59	320.52	318.03	319	318.81	319.2	318.72	318.9	317.35	320.04	318.78	318.33	318.12	318.89	320.43	317.75
300.39	300.92	303.83	302.58	300.74	301.97	303.96	301.87	303.15	302.12	302.55	301.3	301.7	301.99	303.22	301.96	300.95	303.4	301.92	302.08	300.95	302.92	301.43	301.58	300.7	302.34	302.82	302.37	302.08	302.96	302.99	303.98	301.8	301.22	300.89	304.31	302.69	302.28	301.23	301.3	301.86	302.77	302.9	300.99	302.08	302.07	302.71	301.6	302.76	303.45
306.56	305.28	305.84	304.45	304.3	305.83	305.97	304.95	303.78	305.39	305.98	303.64	306.36	302.9	305.35	305.47	304.69	305.6	303.74	304.84	304.64	304.48	302.81	305.3	303.46	303.48	303.4	304.25	304.42	304.4	305.89	303.79	305.86	305.92	304.95	304.5	304.39	305.39	304.81	305.07	304.37	303.29	304.24	306.34	304	303.96	305.05	306.89	305.26	305.26
314.16	314.72	315.9	316	316.01	314.02	313.85	315.65	316.71	314.8	314.77	316.19	315.28	317.43	316.32	317.36	313.85	315.82	314.93	316.38	315.25	315.5	316.09	316.8	313.85	315.28	313.78	316.34	314.67	316.26	315.12	315.59	315.02	316.83	316.65	314.24	314.78	314.59	315.62	314.28	314.81	314.25	313.77	313.41	316.28	314.97	315.71	316.38	315.55	315.76
314.84	315.11	313.88	314.39	315.72	315.2	314.92	315.58	314.79	314.11	315.25	313.55	315.23	313.81	314.24	316.02	315.53	313.75	315.29	312.96	315.07	314.39	316.06	314.24	314.22	313.96	314.94	313.3	314.57	313.18	315.06	315.45	313.84	314.44	314.04	315.37	314.32	315.14	315.28	313.19	315.3	313.19	312.58	315.02	314.42	316.06	314.62	314.97	314.83	315.41
317.59	316.46	319.14	318.3	316.96	318.47	316.89	316.61	319.31	317.51	316.47	317.07	318.24	317.6	317.18	318.07	318.88	317.92	315.98	317.03	316.79	316.48	317.19	315.79	315.43	315.78	317.89	317.34	317.26	314.26	318.22	317.86	316.4	317.5	319.91	317.63	317.47	317.57	316.21	315.79	316.56	316.34	316.14	317.8	318.36	316.43	316.9	316.43	318.52	317.93
303.95	305.85	304.96	305.41	305.41	304.67	305.49	306.88	306.28	306	305.75	305.11	305.58	305.01	305.48	305.66	304.29	303.99	303.88	304.25	304.61	305.91	304.09	304.87	303.78	305.17	303.13	305.79	305.11	305	304.6	304.84	304.34	304.94	306.77	302.72	303.71	305.44	304.74	305.03	304.99	303.27	305.84	303.92	304.43	305.8	305.71	304.67	305.6	303.27
302.76	302.7	301.56	301.72	301.3	303.03	302.8	302.49	302.5	303.26	305.46	304.82	303.3	302.97	304.9	302.75	302.03	304.27	303.9	303.97	303.38	303.99	302.77	303.31	304.23	301.35	303.29	302.85	302.3	301.05	300.8	301.98	302.88	302.26	304.76	301.97	300.53	301.68	302.62	303.3	301.6	302.84	302.87	303.15	302.59	302.95	303.06	301.94	301.67	302.77
312.86	313.15	314.42	311.01	311.13	311.27	312.1	312.09	312.73	312.71	311.65	313.04	312	312.52	313.18	312.53	313.45	313.76	311.63	313.87	313.28	312.92	313.6	311.93	313.48	312.57	312.01	312.4	312.52	313.95	313.24	314.33	311.27	312.12	312.18	313.2	315.51	314.14	311.61	313.64	315.46	311.54	315.13	314.82	313.96	312.7	314.29	314.81	312.88	311.97
318.37	317.71	315.73	318.37	316.08	317.28	319.29	317.98	317.68	317.19	317.43	318.8	316.65	318.38	317.22	316.69	315.89	316.54	316.37	317.37	315.35	318.27	317.04	315.56	314.8	317.05	317.53	318.2	316.58	316.33	317.88	315.61	318.16	318	316.05	316.92	317.47	318.01	317.92	318.25	316.28	315.57	317.2	317.45	317.97	317.87	316.05	317.18	318.71	315.14
306.73	306.2	305.96	305.95	306.43	306.99	305.92	305.81	306.32	306.52	307.42	304.93	304.93	306.22	305.19	302.9	305.49	305.59	305.95	303.98	306.74	305.58	307.26	305.83	305.95	304.57	306.91	306.78	306.46	305.07	305.16	304.83	306.34	304.46	306.43	305	306.54	307.15	306.66	307.17	306.71	305.75	306.81	303.36	306.46	305.5	305.29	305.72	306.27	305.69
313.4	315.36	314.42	313.09	314.54	315.79	313.72	314.37	314.29	316.72	314.89	314.86	315.37	314.54	316.25	314.81	315.34	314.08	313.47	314.99	314.23	313.65	315.65	313.84	314.6	313.48	313.13	314.68	315.01	315.29	315.17	314.66	314.03	315.18	313.52	315.01	315.97	316.02	313.21	313.86	315.75	313.64	313.6	315.95	314.5	316	314.7	314.71	316.1	313.18
304.69	304.66	304.71	301.62	305.73	305.1	304.52	305.03	304.02	305.86	302.5	305.07	304.81	304.24	303.85	304.66	303.81	305.18	305.77	306.32	306.33	305.56	304.77	304.94	305.12	306.05	304.9	306.49	305.58	304.06	305.13	305.11	302.69	304.5	304.74	305.5	304.23	304.64	305.4	305.38	303.95	304.55	305.34	305.42	304.44	304.6	304.32	303.49	304.8	305.62
308.95	309	309.33	307.77	309.32	310.6	309.8	309.43	308.37	308.94	310.26	311.94	309.82	308.43	310.88	308.95	310.86	309.05	308.39	309.74	312	310.91	309.37	310.71	309.79	312.09	310.84	309.47	309.43	309.79	309.93	310.3	308.43	311.21	309.26	309.29	311.12	309.78	309.49	307.98	311.63	309.15	310.64	309.88	310	311.01	312.1	309.71	309.3	310.28
328.04	327.16	327.5	327.35	326.25	328.35	327.14	327.58	328.85	327.07	328.19	328.76	328.41	328.22	328.3	326.57	329.57	327.46	327.5	327.47	326.81	327.38	328.61	328.8	327.83	327.69	325.72	327.86	328.23	329.08	328.07	327.39	328.96	328.64	327.52	326.59	328.68	327.93	327.24	326.65	329.84	328.06	327.68	328.15	327.92	329.71	328	327.72	326.89	326.14
314.17	316.51	314.88	315.93	314.01	316.75	314.28	313.96	314.9	315.55	314.38	314.75	313.3	315.48	316.34	314.9	315.17	317.33	313.54	315.76	315.46	316.2	317.59	314.77	315.52	315.77	315.56	314.06	314.57	314.33	314.98	314.68	314.74	314.14	312.59	314.29	314.03	315.37	313.73	315.82	313.87	313.85	313.53	314.87	315.59	315.86	313.54	312.37	315.86	314.68
304.09	303.83	303.14	302.73	303.8	304.82	303.86	302.75	303.17	304.14	303.49	304.77	301.86	304.02	305.21	303.54	303.97	301.55	304.2	301.83	304.11	303.25	302.93	304.06	303.11	304.9	303.79	303.66	302.44	302.92	303.24	305.21	305.79	304.16	304.54	303.98	302.72	302.95	304	304.26	303.3	302.67	304.64	304.35	304.86	301.73	303.56	304.4	305.24	305.24
314.5	315.4	316.38	316.76	313.93	313.82	316.13	319.42	314.78	316.22	317.06	316.06	316.29	314.99	315.54	314.13	316.65	313.73	315.38	315.99	315.11	315.32	314.61	314.67	317.67	315.38	317.26	315.49	315.37	315.2	316.08	314.34	316.42	316.13	314.39	316.45	316.62	315.26	315.11	316.57	314.43	316.2	315.41	316.5	315.61	315.59	317.16	316.22	318.12	314.97
296.26	297.25	297.07	295.86	298.08	295.76	297.3	296.87	296.95	295.66	297.5	297.08	297.15	297.46	296.28	297.96	297.95	295.77	295.43	295.3	297.43	295.37	297.25	298.07	297.45	296.61	297.35	296.79	296.6	296.99	297.3	297.35	297.01	296.18	295.07	296.47	297.11	295.62	297.42	297.14	298.59	297.43	297.9	295.37	295.86	295.51	297.77	296.41	298.23	296.36
313.32	314.58	314.42	315.09	313.27	313.74	315.19	315.14	314.63	314.21	313.98	315.41	315.45	315.66	314.87	316.35	314.53	315.04	315.61	314.96	315.48	315.54	315.36	315.03	314.1	315.92	314.35	314.22	316.25	314.19	314.29	314.7	315.75	314.78	315.17	315.17	313.46	314.03	315.19	314.46	317.39	314.8	314.2	315.86	316.32	314.36	314.02	315.41	314.43	314.34
297.51	299.66	300.63	300.99	300.66	301.36	299.8	300.89	301.65	301.02	301.54	299.37	299.78	299.8	300.29	300.43	300.5	301.56	300.52	299.35	299.52	303.23	299.74	299.49	302.05	300.55	300.89	299.34	299.86	302	299.17	302.05	299.97	299.26	300.23	300.22	300.86	300.37	299.65	300.55	301.97	300.17	297.7	302.3	300.13	300.22	298.86	300.01	300.09	298.57
308.1	309.01	309.06	310.74	309.42	308.86	308.72	309.99	307.95	308.59	306.69	309.67	307.74	307.66	308.77	307.58	310.78	309.08	309.19	307.6	308.84	309.92	307.5	307.13	309.68	309.59	308.5	310.85	309.51	308.32	308.96	308.83	309.74	309.36	309.45	310.67	308.99	310.52	310.4	307.72	306.33	307.9	311.28	309.01	308.71	310.36	308.61	308.31	308.61	309.17
316.38	319.34	317.58	317.64	319.23	318.38	318.9	318.65	318.17	317.96	317.88	320.04	316.19	318.11	319.14	316.84	319.62	317.44	316.48	319.01	317.56	318.11	317.15	318.89	318.5	317.29	318.32	318.62	317.21	318.38	317.26	317.88	317.72	318.69	318.55	318.07	317.23	320.24	318.47	319.2	318.31	319.18	319.58	316.97	316.1	318.73	318.96	318.27	318.39	317.54
292.64	294.18	295.4	294.51	295.41	294.38	293.89	290.88	293.94	294.59	294.83	293.74	293.82	294.12	295.7	295.79	293.36	295.1	294.97	295.1	295.62	296.12	296.17	295.24	295.85	295.9	296.19	294.09	295.05	295.43	292.18	294.83	295	295.23	294.64	293.46	292.86	294.19	294.67	293.86	293.81	292.23	294.94	294.73	294.72	295.15	294.21	294.95	293.86	293.53
295.37	297.03	296.22	295.22	298.17	297.17	296.53	296.48	298.21	296.43	294.78	296.63	294.44	295.03	297.22	298.52	299.09	296.44	298.29	296.61	298.44	296.56	296.42	297.36	296.35	296.82	297.83	298.38	297.54	296.31	296.61	297.94	297.12	297.53	295.83	297.8	297.58	296.96	297.21	295.18	298.24	296.47	298.3	297.96	298.27	297.27	296.16	297.53	297.12	297.57
314.87	315.38	313.89	314.76	313.76	314.33	314.73	312.61	313.16	314.75	314.76	312.28	314.27	313.93	313.33	314.22	313.71	314.28	313.15	312.85	314.45	313.75	313.83	313.97	314.65	313.57	313.77	315.7	312.66	313.12	314.89	314.05	313.44	311.98	315.38	314.59	313.53	311.71	314.29	314.08	314.07	311.88	314.66	311.78	314.07	313.23	313.66	313.44	314.86	315.59
294.86	294.73	294.42	294.13	294.71	295.1	295.84	294.17	294.62	292.82	293.68	292.87	294.27	294.55	294.99	294.5	293.23	294.79	293.33	294.85	292.4	293.4	294.36	292.85	292.9	296.93	294.66	294.45	293.39	295.46	292.89	292.88	293.89	292.66	293.75	294.15	294.58	294.26	291.92	295.07	293.93	294.98	293.65	295.1	294.72	295.06	294.09	293.79	294.76	293.57
313.3	312.25	313.98	313.02	312.54	311.54	314.07	313.3	314.48	313.74	315.01	313.18	313.29	312.26	314.96	313.74	313.46	313.68	313.23	313.2	312.82	313.34	313.17	312.72	312.07	312.3	313.2	313.36	313.51	313.43	311.93	312.32	314.3	313.41	311.25	313.44	313.98	312.76	313.24	312.43	313.34	313.27	311.81	312.75	311.86	314.08	312.99	312.7	313.32	312.2
309	309.64	306.92	309.97	308.67	308.55	309.12	309.84	310.27	306.79	310.21	307.2	308.53	309.26	308.52	309.56	307.18	308.75	309.76	307.91	308.06	308.36	307.01	310.2	308.12	309.15	307.77	309.72	307.14	309.29	308.33	310.18	308.03	309.37	309.61	308.67	308.47	308.21	309.92	307.8	309.22	309.69	307.93	309.36	309.46	309.28	310.24	309.75	311.55	307.52
328.3	327.29	326.85	327.65	326.86	326.57	326.31	328.8	326.37	327.12	328.5	327.75	326.46	327.49	326.54	327.87	326.16	326.83	327.17	327.23	326.21	326.87	326.57	326.31	327.12	327.3	326.97	326.91	326.36	326.3	328.22	325.82	327.06	327.54	325.92	326.29	326.67	326.69	326.38	327.28	327.31	327.19	326.63	326.04	327.41	327.13	326.89	325.95	329.28	326.1
318.01	316.22	314.77	316.25	318.82	318.78	319.51	318.87	318	317.02	318.22	315.69	317.24	317.64	317.31	319.54	318.37	317	318.65	318.34	318.77	318.73	317.87	317.32	318.64	318.59	319.02	315.72	317.84	316.71	318.97	318.11	318.6	317.6	318.95	317.45	317.01	317.76	317.9	319.6	318.78	318.75	318.3	318.79	318.31	319.09	317.43	318.42	318.07	319.82
303.37	301.73	301.77	302.65	301.34	303.09	302.91	303.98	303.63	303.18	303.2	304.51	303.37	302.73	302.8	302.9	302.5	302.86	303.38	303.4	302.39	302.03	302.5	301.99	303.7	302.1	301.89	303.7	302.01	304.27	300.83	302.11	303.62	303.29	302.33	303.57	302.86	302.09	301.4	303.25	302.42	302.02	301.5	304.74	302.52	301.55	303.63	299.71	302.61	301.24
311.84	314	314.23	313.13	312.99	313.37	313.87	313.2	312.18	312.09	312.99	312.27	311.89	311.97	312.46	312.68	313.18	313.42	310.82	313.77	313.02	311.61	312.51	313.79	311.42	311.76	312.29	311.14	313.91	314.43	314.51	312.84	313.3	311.13	310.71	311.67	311.73	310.88	313.15	311.97	313.96	313.31	312.9	312.17	313.7	313.88	312.01	312.69	313.89	313.24
305.16	306.3	304.46	305.12	306.33	305.92	306.17	306.34	306.24	304.04	305.94	304.68	305.84	305	305.45	306.16	304.74	306.23	304.11	305.52	305.75	303.7	306.12	305.82	304.84	307.04	306.23	305.49	305.82	303.95	306.66	305.76	304.12	304.52	305.03	305.44	305.61	305.36	304.4	303.56	306.15	305.99	304.74	304.42	306.25	303.9	304.11	303.99	304.05	306.88
305.93	305.33	304.87	305.33	303.37	305.26	305.44	304.99	303.6	306.68	303.52	303.41	303.39	305.07	304.97	305.28	305.62	305.62	303.93	303.09	304.46	303.59	304.09	304.06	304.46	304.25	303.79	303.23	302.86	303.75	304.9	303.11	304.31	304.33	303.59	304.5	305.49	302.09	304.79	305.77	304.86	304.56	303.84	305.26	303.84	305.25	304.81	304.16	304.76	304.3
292.67	294.14	295.16	294.12	294.79	291.61	296.04	292.2	293.01	293.73	294.47	292.79	294.75	294.3	294.43	295.35	292.95	294.34	295.35	296.39	294.36	293.98	293.98	293.45	295.27	295.47	293	294.03	293.86	293.54	294.38	295.11	292.74	294.44	293.47	294.91	292.6	292.4	293.29	292.64	295.75	294.92	293.5	294.75	293.23	294.63	295.94	293.38	293.72	292.45
304.43	303.47	304.82	304.23	304.55	303.99	306.37	303.39	302.11	303.53	304.33	305.12	305.05	304.34	303.13	305.22	303.86	303.58	304.97	305.82	305.38	304.59	305.52	304.96	304.06	305.27	304.78	304.59	304.42	304.91	303.43	304.7	305.99	306.19	304.64	302.97	304.2	304.43	304.38	304.79	303.97	304.68	304.41	303.53	304.57	303.5	304.93	304.49	302.38	305.46
314.94	316.12	315.34	317.19	315.87	314.79	313.42	317.29	315.41	315.36	315.69	315.1	314.33	315.91	314.93	315.38	315.54	315.18	314.92	315.85	315.18	315.15	314.74	317.74	314.97	313.34	313.98	316.36	314.61	315.19	314.54	314.44	314.3	315.51	314.79	313.98	312.95	314.05	315.83	315.27	315.44	315.4	313.89	314.79	315.16	314.87	315.13	314.96	313.33	317
314.92	314.22	315.06	315.54	315.35	314.4	315.01	314.61	313.66	313.9	315.8	314.52	313.44	314.93	314.38	316.08	315.7	316.23	314.54	313.23	314.78	315.96	315.05	313.55	313.31	315.37	315.81	315.24	314.6	314.01	315.65	314.87	314.22	315.3	315.02	315.07	313.56	316.77	313.79	314.58	316.22	314.83	314.34	314.63	313.34	315.39	314.24	314.01	312.79	314.72
317.06	315.96	315.5	316.94	314.35	316.14	318.13	317.33	316.99	317.05	316.68	316.39	317.04	318.19	316.74	316.22	316.93	317.71	316.89	316.88	316.49	316.66	317.8	317.32	318.04	316.1	316.34	317.68	316.54	318.33	316.06	318.03	316.21	317.37	318.27	318.17	317.36	317.71	316.44	316.94	317.58	317.96	318.05	317.34	317.57	315.13	319.2	315.27	317.93	317.21
310.3	309.46	309.86	310.27	311.24	311.48	309.12	310.15	310.67	310.2	310.21	312.16	311.6	311.24	310.78	312.67	312.16	309.36	308.78	309.8	309.58	310.81	310.82	309.77	310.95	309.65	311.39	310.05	310.36	309.81	310.71	310.93	311.7	311.27	311.81	311.22	310.78	311.4	311.11	310.63	311.23	310.96	313.2	309.53	310.86	310.73	309.55	310.83	310.85	311.52
313.12	313.16	313.93	313.74	312.73	312.56	313.15	313.8	311.4	313.39	313.06	312.62	311.93	314.42	313.47	310.29	313.04	315.1	312.66	311.32	313.06	311.29	311.48	311.4	312.19	313.23	314.23	313.53	311.15	312.14	312.92	312.7	310.25	314.57	311.25	313.52	313.23	313.19	312.54	313.56	312.34	313.42	313.76	312.29	313.51	312.88	311.82	312.46	313.04	311.29
313.88	313.06	313.18	312.42	314.4	312.16	313.51	313.19	312.15	312.66	314.76	314.3	313.41	312.97	312.67	314.54	314.19	313.17	313.92	313.8	313.15	312.96	313.75	314.4	312.66	311.9	314.59	313.73	316.15	314.36	312.46	312.84	313.64	314.61	311.59	314.71	314.51	312.89	313.64	314.96	313.13	312.35	314.26	313.15	312.94	314.69	314.38	313.05	312.82	313.22
320.96	319.47	319.89	319.53	317.49	320.33	319.44	320.05	319.05	320.18	318.51	319.66	319.78	320	317.96	320.42	320.35	318.12	321.62	319.49	317.83	319.37	319.08	319.25	319.59	318.12	318.7	319.66	319.07	319.48	319.83	320.35	319.45	319.65	318.52	317.78	320.73	318.21	319.72	319.14	317.97	320.19	319.48	320.69	319.64	319.92	318.86	318.37	318.6	318.37
314.09	315.13	314.32	314.74	314.47	315.47	315.47	313.94	315.15	315.1	313.96	313.07	313.97	314.72	314.83	313.33	315.7	313.29	314.81	314.81	314.22	314.53	314	315.51	314.8	312.85	315.13	315.32	316.99	315.71	314.93	315.33	314.53	314.09	316.87	314.05	315.56	314.61	315.18	313.97	314.72	314.16	313.82	315.19	315.83	313.28	315.11	313.66	315.1	315.37
294.09	294.44	292.27	293.68	293.77	293.61	293.05	294.49	292.98	294.49	295.2	294.48	294.63	293.76	295.19	292.49	294.4	295.88	295.03	293.3	293.82	294.72	293.74	293.46	295.08	295.03	293.87	294.9	293.13	295.75	295.35	295.33	296.13	293.07	295.46	292.92	293.67	293.64	294	293.73	294.06	293.9	293.76	293.4	294.55	293.42	292.87	293.63	294.14	292.83
324.5	325.67	323.92	323.79	324.6	322.33	324.23	323.29	325.77	325.66	324.81	325.4	324.64	323.74	324.65	323.6	325.62	325.2	324.17	324.09	324.93	324.24	322.83	323.54	323.88	324.99	323.94	323.03	325.62	323.12	325.94	324.33	323.75	323.58	323.51	324.64	325.96	324.06	325.42	323.64	325.38	325.3	326.18	325.61	324.08	324.07	322.16	326.28	323.22	322.83
312.26	313.96	313.27	313.85	314.74	314.08	314.56	314.88	312.33	313.09	314.16	315.97	313.05	315.33	315.4	315.09	315.24	313.69	314.6	314.07	313.95	313.64	315.57	312.85	314.11	312.78	315.44	316.47	312.45	314.14	313.27	313.15	315.02	315.93	313.24	314.45	314.21	315.47	312.64	311.59	313.37	314.75	314.51	314.7	313.98	314.97	314.12	313.31	314.5	314.45
301.54	304.91	301.67	301.82	302.7	301.83	303.01	301.35	303.73	304.24	303.04	302.8	301.85	304.1	300.8	302.24	302.45	302.9	303.93	302.83	302.78	302.28	302.87	302.51	302.86	301.8	301.47	302.45	302.29	301.89	301.46	302.65	302.14	301.04	300.46	300.98	303.96	304.21	302.72	302.95	301.7	302.38	304.2	302.3	302.8	303.9	302.1	303.73	302.83	302.78
313.61	315.56	315.2	314.54	312.93	314.25	313.54	312.76	312.76	314.43	313.98	312.15	315.63	314.38	314.74	315.91	314.51	313.91	314.84	313.92	313.42	313.87	314.04	314.9	314.06	314.38	313.22	313.47	314.04	313.46	313.34	315.36	312.89	313.96	313.36	314.21	312.02	313.87	314.41	313.24	313.09	314.02	314.55	313.6	314.59	314.32	313.47	312.59	314.71	312.18
297.65	299.82	301	300.83	301.31	300.54	300.16	299.07	299.23	299.97	301.43	299.81	301.82	301	298.31	299.73	299.66	300.58	300.77	299.66	301.3	299.54	300	301.45	301.13	299.54	300.96	300.9	300.59	300.06	298.72	299.19	299.94	299.74	299.07	299.86	300.33	298.56	300.39	299.18	301.71	299.8	298.71	300.5	298.46	300.11	300.61	301.1	299.91	300.29
299.81	302.12	298.98	299.31	300.47	301.6	300.07	301.67	299.44	299.96	301.7	300.89	301.14	301.19	302.28	301.13	299.82	301.68	300.75	297.43	299.5	300.41	302.49	300.56	302.31	300.81	302.68	301.4	300.62	303.06	299.97	299.44	303.34	301.05	300.4	300.37	300.82	301.34	301.72	301.18	302.37	301.02	302.32	299.22	303.61	302.36	299.52	300.15	299.75	300.33
318.39	318.06	317.99	318.86	318.19	319.57	318	319.41	317.63	319.11	318.31	319.43	320.91	319.12	319.11	318.98	317.58	318.1	317.5	318.13	317.8	317.89	317.57	319.06	318.63	318.91	319.49	319.37	317.21	317.88	318.79	320.2	317.25	318.71	319.36	316.41	319.94	316.88	319.11	316.63	318.19	317.65	318.96	317.8	318.1	319.4	318.79	318.77	319.15	319.07
313.97	313.23	311.5	314.23	313.45	314.42	311.81	313.12	314.73	312.23	313.18	313.74	313.23	311.71	312.57	313.87	314.19	314.81	311.41	312.48	313.41	312.55	312.99	312.32	313.78	313.14	314.26	313.05	312.31	314.13	314.51	313.61	312.69	312.7	314.39	313.54	314.5	313.6	311.18	313.92	313.27	313.79	314.85	315.06	312.64	312.1	314.14	312.86	311.54	314.86
311.8	311.04	310.27	309.73	310.19	309.16	309.77	310.55	308.73	310.12	310.85	309.53	310.23	308.25	308.63	310.16	311.2	308.9	309.72	310.82	310.29	309.4	310.41	308.9	309.2	309.53	309.6	309.4	309.67	310	310.06	307.84	308.89	310.68	309.11	310.89	309.51	308.57	309.32	309.64	309.98	310.89	307.91	311.35	309.1	309.55	308.75	308.32	310.68	308.66
316.62	316.65	316.61	319.05	317.11	318.06	317.31	317.41	319.3	318.26	318.57	317.36	317.38	319.16	314.73	316.93	318.11	317.81	317.1	317.79	317.39	318.46	315.59	316.94	317.69	316.81	316.86	317.49	316.86	319.16	317.3	316.9	316.04	318.23	316.5	316.95	318.17	316.3	317.99	315.99	315.71	317.48	317.91	317.23	314.84	317.3	317.35	316.48	319.07	319.01
309.81	307.78	308.58	310.06	308.53	307.91	310.69	311.06	308.35	308.93	309.13	310.87	309.79	308.33	307.84	310.19	307.89	310.23	308.22	310.87	309.99	308.29	309.83	309.39	309.46	308.79	309.97	308.94	308.12	308.68	308.24	308.92	310.18	309.31	308.24	309.56	307.72	308.63	308.05	308	308.79	310.17	309.85	309.1	309.12	309.39	309.61	308.54	309	308.81
304.93	304.41	303.13	303.61	304.29	304.5	303.17	303.66	303.92	301.51	304.08	303.4	303.92	304.2	303.97	304.26	304.15	304.57	303.5	303.34	303.25	304.23	302.28	303.54	303.16	304.25	302.36	304.32	302.77	305.06	302.85	304.18	304.4	304.85	303.26	304.12	304.3	304.24	306.13	301.35	304.25	304.45	304.01	303.19	303.28	304.4	304.27	305.08	303.99	303.71
300.02	300.82	300.77	302.89	302.11	303.4	300.88	302.11	300.98	302.61	302.17	303.43	301.54	303.21	301.81	301.95	304.03	302.98	300.58	303.07	302.91	301.32	302.79	302.65	303.26	302.86	301.23	303.55	303.53	301.42	302.91	301.18	303.56	304.07	301.27	302.58	302.95	301.4	302.6	302	301.61	303.11	301.76	302.69	301.89	300.86	302.48	302.21	302.45	303.78
327.34	326.83	327.77	327.67	327.15	327.74	327.22	328.38	328.17	327.33	326.81	328.62	328.86	328	329.01	327.81	328.48	326.77	326.22	327.4	327.88	328.28	326.95	327.37	327.63	327.99	328.82	327.15	327.28	328.32	327.52	328.64	327.79	327.72	328.74	326.79	327.38	326.83	326.28	326.29	328.05	326.18	327.07	326.98	328.02	327.05	328.26	327.27	328.02	326.49
302.16	303.85	303.84	304.41	303.14	302.73	302.96	303.75	303.82	303.21	304.66	304.18	302.16	302.38	304.58	302.09	303.26	301.33	303.03	304.43	301.6	303.54	304.73	302.83	304.4	302.04	303.86	304.61	302.54	303.27	301.83	303.66	303.68	305.02	304.68	302.27	303.7	304.15	304.15	303.67	304.53	303.44	304.12	304.78	302.09	301.55	302.91	302.39	302.66	305.56
306.39	306.38	305.25	305.7	307.63	306.82	305.37	305.62	305.01	305.38	306.43	307.48	305.19	307.39	304.64	306.03	307.72	307.39	306.24	305.54	306.91	306.89	305.32	306.04	308.3	306.71	306.47	308.17	307.35	304.96	306.76	306.23	306.6	306.55	308.12	306.36	305.61	307.91	306.64	306.82	306.51	306.54	306.89	304.52	305.43	306.62	306.68	307.13	304.63	305.62
303.95	302.85	304.54	304.08	301.46	303.52	302.85	303.69	304.83	304.17	301.68	303.63	302.9	302.76	302.41	304.27	302.24	303.86	304.51	303.02	304.68	304.12	305.31	302.63	302.2	304.3	304.1	303.16	303.24	302.88	301.87	304.62	302.94	302.34	302.1	303.67	302.98	306.15	300.53	304.06	301.61	303.23	305.04	306.04	302.83	303.15	304.67	303.75	303.48	304.32
315.2	314.6	315.97	315.86	314.69	315.62	313.83	314.18	313.51	316.66	315.51	314.46	313.31	316.6	315.62	314.42	315.86	314.51	314.63	314.96	315.97	315.15	313.75	314.53	314.18	314.62	314.02	315.38	314.63	314.45	314.9	315.32	313.41	314.25	313.97	314.11	315.64	315.92	314.6	314.99	316.79	315.61	315.57	315.27	315.89	316.19	314.34	314.02	315.09	316.5
303.25	303.69	301.49	303.52	302.45	302.74	301.84	301.96	301.26	300.85	301.32	303.17	302.08	303.9	301.8	302.41	302.05	301.9	302.61	302.39	301.75	301.85	302.3	302.98	302.91	301.43	302.43	302.54	304.09	302.53	301.75	303.54	302.13	303.69	303.11	301.14	303.41	302.37	302.13	303.05	302.85	301.88	301.97	301.83	302.47	301.97	303.33	302.23	300.99	302.55
313.34	316.07	315.32	312.84	315.25	314.07	315.74	314.7	316.26	314.95	314.65	315.35	315.18	314.52	315.74	314.64	314.29	314.44	314.4	315.97	315.98	315.53	313.19	315.83	315.63	314.69	314.62	315.29	315.21	314.4	314.19	314.62	314.66	313.73	315.34	312.42	315.09	315.47	316	316.33	314.83	314.94	314.11	313.88	312.5	313.92	312.99	314.07	313.66	313.68
317.91	319.56	320.31	318.49	318.79	317.39	319.92	316.98	318.4	317.89	317.49	319.78	318.18	318.49	319.36	316.3	317.74	316.84	319.76	318	318.14	316.69	318.86	317.82	317.74	317.57	320.01	318.05	317.14	317.56	318.74	317.04	317.76	319.12	319.51	318.82	319.25	317.21	317.51	318.08	316.45	318.82	318.8	320.08	318.09	317.98	318.4	317.6	318.13	319.74
297.06	297.29	296.11	297.89	297.98	296.69	296.18	297.63	294.88	296.51	295.06	297.6	295.51	296.04	296.19	295.77	297.92	295.91	297.18	295.82	295.64	297.9	296.14	298.23	296.89	297.37	297.87	296.38	297.34	294.73	297.59	293.95	298.02	297.13	296.55	295.59	296.73	295.82	296.26	298.48	296.1	297.76	295.61	297.51	296.57	300.06	298.83	295.91	296.73	296.05
300.64	302.77	302.01	300.77	301.17	301.97	301.16	302.14	300.74	300.82	301.11	300.09	300.71	301.78	300.22	301.29	300.03	301.48	301.68	300.84	302.2	300.98	300.17	301.22	302.47	300.56	299.91	299.1	304.26	300.42	301.31	302.35	300.07	301.15	299.88	300.82	300.91	300.83	300.69	300.4	300.33	300.43	301.29	299.72	300.42	300.26	303.01	301.68	301.89	301.09
308.4	307.75	306.41	307.08	305.36	306.64	307.1	305.76	306.19	304.9	306.11	307.42	307.07	307.04	306.16	307.15	307.16	307.85	306.71	306.14	307.87	306.57	305.66	307.5	305.24	306.72	308.72	308.24	306.1	305.79	307.04	306.95	305.96	306.27	308.19	304.97	306.68	308.03	306.31	306.13	305.02	307.71	306.85	307.1	307.43	307.84	307.46	305.56	306.13	306.89
312.56	313.71	314.52	314.48	311.38	313.33	312.97	314.06	311.97	311.37	312.12	311.73	314.34	311.98	313.44	313.53	313.62	311.39	311.43	313.07	313.74	313.33	313.17	311.93	311.6	313.48	313.25	312.8	311.99	312.25	313.02	313.57	312.54	312.97	313.07	311.78	314.7	313.17	311.72	311.7	312.25	312.21	311.84	312.05	314.06	312.44	314.06	313.31	311.83	313.47
307.58	305.81	307.6	306.92	306.7	307.33	305.46	306.64	307.02	306.25	304.35	304.63	306.93	307.04	307.14	306.84	305.34	304.89	305.84	304.04	306.58	307.92	305.01	306.05	305.67	304.75	306.03	306.96	304.78	304.88	305.62	305.59	306.88	305.13	306.27	307.71	306.54	306.59	306.83	307.35	306.46	307.14	304.9	306.54	305.42	305.22	307.67	306.87	304.81	306.41
317.18	317.31	317	317.37	316.96	317.84	316.03	316.4	317.83	320.05	318.32	316.48	317.08	317.04	317.38	318.24	317.49	317	316.98	316.2	318.15	317.08	316.31	316.93	317.14	315.97	319.26	317.42	317.99	316.79	317.31	317.38	318.28	314.16	317.03	317.98	317.44	316.88	315.53	316.32	318.2	316.52	316.7	317.79	317.75	315.79	317.07	316.47	317.27	316.81
303.14	301.91	302.8	303.39	303.75	304.81	302.81	302.58	302.91	303.56	304.88	304.07	301.17	302.04	304.17	304.6	304.49	304.96	302.2	302.92	305.39	302.72	302.28	304.15	304.67	304.7	301.69	304.47	303.33	304.23	302.81	302.94	302.85	302.16	304.35	302.25	304.66	303.06	303.08	303.78	303.6	303.4	302.53	303.29	304.51	302.25	303.77	303.72	303.04	303.76
302.38	303.79	304.99	304.44	304.4	305.07	303.36	303.88	303.55	303.23	302.64	304.23	305.09	302.98	303.39	304.85	304.44	303.45	303.24	303.32	304.14	305.02	304.35	304.49	302.62	302.26	303.01	304.39	301.87	303.88	303.97	303.4	304.58	303.71	302.46	303.22	304.79	302.94	302.36	305.63	301.65	303.06	304.22	304.14	303.33	303.56	303.88	303.11	304.69	304.26
306.65	306.39	306.18	305.75	305.38	305.33	304.85	305.45	304.11	308.39	306.05	306.73	306.88	306.67	303.87	306.61	307.36	306.34	306.13	306.8	305.72	305.8	305.51	306.61	305.91	306.07	305.96	306.01	305.28	304.3	304.27	305.58	307.52	305.2	305.84	304.95	306.7	304.55	304.6	304.7	303.78	305.5	305.79	306.62	307.19	307.01	306.53	306.33	305.94	305.91
299.59	300.55	300.75	299.53	298.74	299.8	300.68	300.61	300.55	298.44	299.95	300.51	299.47	300.12	299.94	300.3	298.73	301.13	299.99	300.89	299.48	299.26	299.21	301.26	299.63	301.04	300.59	298.25	300.81	299.9	300.78	298.84	298.76	298.37	299.17	301.08	300.01	299.85	300.59	300.69	299.44	300.23	299.36	299.94	298.67	300.3	299.86	299.87	299.15	301.46
306.21	305.81	305.2	308.02	307.51	307.11	307.16	306.24	306.09	304.72	306.89	306.15	307.87	306.76	305.77	304.94	307.2	307.09	305.66	306.48	306.19	306.1	307.37	306.71	305.46	307.12	307.21	305.4	306.02	305.65	306.02	306.33	305.32	304.94	306.38	306.16	306.83	305.62	307.1	305.55	304.36	305.26	306.67	305.88	305.24	307.74	306.04	306.32	306.37	307.01
298.83	297.54	295.96	296.92	297.67	296.68	297.81	297.04	296.56	296.24	296.74	298.88	297.18	296.57	296.13	296.88	297.47	294.82	296.31	296.67	296.33	296.59	297.94	297.38	296.55	295.96	296.91	297.99	295.02	295.2	296.43	297.53	298.9	295.89	296.94	295.87	296.51	298.14	295.6	296.39	297.58	297.29	296.6	297.55	297.09	298.07	297.33	296.37	295.17	297.61
326.95	325.36	326.61	326.74	327.12	327.56	329.33	328.69	326.33	326.99	326.43	326.65	328.41	326.67	325.61	326.88	325.52	329.08	327.17	327.68	328.82	326.6	326.92	327.37	325.87	325.67	325.88	325.59	328.79	327.56	327.53	326.56	326.5	327.51	326.67	327.01	328.83	325.92	326.77	326.4	327.34	326.86	328.43	325.58	326.88	327.52	326.3	328.19	327.23	326.1
313.18	313.52	312.92	314.25	314.89	314.17	313.87	315.21	314.25	313.8	312.57	313.09	312.85	313.72	314.68	313.32	314.84	313.97	312.57	313.72	314.77	312.43	312.89	312.74	311.15	314.84	312.22	315.3	314.38	314.83	313.3	311.86	313.7	313.68	313.66	313.01	313.91	314.52	312.94	314.95	313.9	311.65	313.1	313.89	314.08	313.45	313.55	313.94	313.87	313.52
301.96	300.8	300.22	302.28	301.53	301.18	301.17	302.27	300.81	302.52	300.2	302.28	301.85	301.56	300.23	300.3	301.25	300.67	301.28	303.03	300.92	301.46	301.98	299.91	301.29	300.45	302.06	300.08	300.34	300.91	300.11	300.85	302.18	300.11	300.67	301.08	301.69	300.72	301.02	301.11	299.99	302	301.27	300.74	300.88	301.37	299.12	299.92	301.68	300.97
314.44	316.24	315.33	315.3	316.61	315.62	314.33	314.22	316.09	316.46	317.05	315.59	315.03	314.73	315.89	316.29	315.7	315.03	316.13	317.63	315.02	314.65	315.21	313.31	316.84	315.53	316.37	316.11	316.94	316.49	315.41	315.55	315.05	316.4	316.86	317.18	315.91	316.45	315.55	316.55	315.68	315.29	314.34	315.51	316.17	316.95	316.66	315.72	314.1	314.88
295.39	295.17	293.91	293.44	293.51	293.96	294.38	296.15	293.86	296.95	294.77	294.04	293.72	294.95	292.49	294.94	294.04	293.55	293.73	294.33	295.62	293.19	294.68	294.79	294.94	294.94	291.97	295.12	293.68	292.93	294.31	293.77	295.16	294.42	294.4	294.12	295.57	294.23	293.68	296.46	295.16	293.69	295.48	295.12	295.25	294.77	295.45	295.21	293.48	294.71
324.51	325.35	325.79	326.08	325.81	325.5	325.02	326.37	324.77	325.5	322.66	325.68	324.41	325.96	324.64	326.38	325.61	327.28	326.29	324.83	325.82	325.21	323.95	324.88	325.76	325.6	325.36	324.41	324.38	324.9	324.91	325.71	326.81	324.85	324.71	324.6	325.63	324.47	324.92	325.84	323.49	325.35	324.83	325.07	324.54	325.38	324.23	325.3	324.63	324.96
307.97	305.56	305.89	306.35	305.87	306.21	305.65	305.76	306.56	305.65	307.69	303.97	306.35	306.9	305.74	306.42	305.69	303.46	306.45	307.06	306.8	306.44	306.55	306	305.9	305.45	306.95	307.76	305.48	305.16	304.99	307.34	304.63	305.39	306.76	306.2	305.32	305.88	307.87	306.99	306.72	306.41	306.19	304.08	306.87	306.02	307.17	306.85	307.07	304.85
315.98	316.17	314.93	315.01	315.59	314.79	312.98	313.55	315.5	315.67	314.9	317.74	313.03	313.78	315.77	315.85	316.21	316.78	314.06	315.52	316.74	316.83	316.14	316.09	315.31	314.16	313.9	315.17	318.26	314.55	317.35	315.5	314.6	315.29	317.25	315.22	316.49	315.65	315.99	315.28	315.98	314.72	316	316.83	316.09	316.06	317.31	316.86	315.31	315.16
306.66	305.43	306.5	303.89	305.48	303.72	305.86	306.5	307.55	304.22	306.21	306.24	306.04	303.55	304.55	305.81	305.03	307	306.74	303.95	306.32	304.31	304.43	305.27	304.61	304.78	304.28	305.84	303.36	306.66	304.8	303.85	305.43	305.18	306.88	305.82	304.25	305.46	305.17	305.73	306.51	304.36	306.12	306.59	305.16	306.06	304.97	305.44	304.8	303.72
295.52	296.52	297.2	296.31	295.87	297.99	297.16	295.49	297.68	297.06	297.89	297.3	294.07	295.81	293.16	297.38	296.44	297.66	297.19	297.8	296.7	295.01	297.35	295.8	296.24	296.46	298.28	297.27	297.41	296.56	295.77	298.35	297.03	296.5	298.01	295.49	297.46	298.39	296.26	297.56	297.61	296.61	296.78	297.94	296.55	296.66	296.03	296.63	296.19	295.38
305.61	303.3	304.05	303.11	303.76	304.55	303.6	304.5	305.5	304.49	306.57	304.47	305.88	306.63	303.73	303.37	303.07	305.9	303.55	303.71	303.74	303.27	303.52	302.79	304.43	303.72	303.51	303.37	302.64	304.89	305.2	304.73	305.32	304.01	305.6	306.07	303.04	303.49	304.13	304.94	306.46	303.99	303.42	303.44	303.82	304.3	304.09	305.25	302.25	303.76
313.07	312.21	312.62	313.81	313.99	313.43	312.91	313.18	312.29	312.47	311.92	312.46	311.95	312.78	312.98	314.61	313	312.4	313.08	313.41	315.01	315.47	311.99	312.7	313.56	314.14	312.47	313.82	314.28	314.51	313.16	315.55	313.79	312.59	313.7	312.67	313.33	313.25	313.53	313.07	312.55	312.67	315.2	312.97	312.99	314.16	312.26	313.52	314.49	311.91
299.85	299.27	300.73	301.18	300.05	299.84	300.99	301.11	298.27	301.35	299.18	301.34	300.57	300.58	300.83	299.21	300.18	301	300.69	300.92	300.45	299.72	300.88	301.9	300.56	300.91	301.13	299.63	301.47	301.74	300.42	300.42	301.42	301.33	301.09	301.27	302.29	301.41	301.02	300.97	300.26	301.76	299.4	298.86	302.65	300.92	302.64	301.96	302.31	301.21
317.9	316.82	317.36	317.31	319.44	319.4	319.23	317.8	317.01	317.56	318.01	318.09	318.03	319.14	320	319.88	317.28	319.17	316.72	317.08	318.95	318.15	319.56	316.24	319.1	317.64	316.11	318.38	319.76	317.36	317.12	318.22	318.79	317.48	317.78	318.49	317.77	320.3	318.08	318.25	317.62	319.21	317.94	317.6	318.4	318.69	317.48	318.3	319.38	320.17
296.93	296.59	295.35	297.57	296.76	295.9	296.64	297	297.85	297.45	297.03	298.95	298.13	296.19	298.9	296.79	297.47	297.27	298.99	296.17	296.84	299.25	295.86	296.94	296.13	298.13	294.79	297.38	298.52	297.11	296.68	297.03	297.04	297.34	295.02	297.31	296.38	296.41	297.25	296.92	296.91	297.15	297.5	298.38	294.82	295.51	298.62	296.13	297.82	296.81
310.3	312.6	311.45	311.79	312.74	314.16	312.44	311.2	314.28	313.63	312.94	312.63	311.94	311.95	313.22	312.9	313.06	312.33	311.79	312.78	313.86	314.54	312.46	313.57	312.57	312.61	312.92	312.33	310.6	312.12	310.08	313.78	312.32	311.71	314.43	312.89	312.27	312.35	312	313.27	314.23	313.81	313.47	313.37	312.51	311.97	314.48	314.27	311.86	312.72
317.5	317.17	314.79	316.06	315.8	315.72	318.13	316.57	316.44	317.65	317.91	317.06	316.69	317.13	318.03	316.86	316.76	316.7	315.04	316.06	316.83	314.3	316.6	319.09	318.63	316.77	317.67	318.76	317.26	319.56	317.46	318.25	317.64	318.7	317.93	315.89	315.79	316.07	316.12	315.24	317.94	317.18	314.81	317.98	315.49	317.68	317.82	317.08	317.96	316.56
310.68	310.44	310.14	312.38	311.4	310.42	310.84	310.53	310.41	310.49	312.07	311.55	309.82	311.12	310.09	311.07	310.95	310.43	310.82	309.62	310.29	310.62	311.26	310.4	310.85	309.55	311.32	311.84	311.4	307.3	309.2	310.78	310.44	309.69	309.03	311.29	311.08	309.85	309.63	311.95	310.47	311	309.39	310.94	311.82	309.74	310.63	310.76	311.86	311.16
318.22	315.42	315.59	316.45	317.21	313.7	316.61	314.95	316.07	316.1	316.71	317.38	314.74	314.01	317.45	316.69	314.56	315.22	318.13	315.26	315.06	317.09	314.48	318.07	316.26	315.23	315.21	315.53	316.28	314.46	318.98	314.23	314.76	315.55	317.14	315.48	317.07	315.48	317.06	316.02	315.01	314.68	313.09	317.66	316.77	314.51	316.63	315.98	315.76	315.66
325.85	327.03	328.27	325.83	326.58	328.16	329.07	327.92	328.75	326.83	328.4	329.25	329.04	326.89	330.44	327.17	327.71	327.93	327.76	326.97	329.4	328	328.09	326.53	328.36	328.72	326.71	328.31	327.43	327.89	327.61	325.3	328.94	328.04	327.22	329.75	327.18	329.78	328.56	327.74	327.97	328.31	327.54	328.38	329.59	326.6	327.9	330.11	328.75	327.17
313.1	313.21	312.37	311.63	311.91	311.73	311.38	312.53	312.11	313.32	311.76	313.1	312.31	312.42	312.54	310.3	312.32	312.74	311.7	312.75	311.75	311.87	312.52	313.09	309.56	311.63	312.31	311.29	312.46	312.24	310.97	312.01	313	312.23	312.58	312.23	312.65	313.96	312.34	312.38	311.97	312.72	314.17	312.02	311.71	311.38	312.41	312.8	312.12	312.12
316.18	315.98	316.24	313.89	313.83	316.67	316.65	315.37	314.9	314.81	315.69	315.99	315.59	314.94	314.51	317.08	318.05	315.33	313.33	315.58	315.37	316.27	314.58	315.04	315.92	315.17	317.1	316.83	315.22	314.98	315.92	316.02	314.88	317.47	316.2	316.59	315.3	315.06	314.94	315.48	315.42	315.17	315.33	313.76	316.25	314.88	315.38	317.3	314.71	313.8
299.85	298.9	300.12	299.83	301.08	301.55	301.44	299.23	300.97	300.3	300.89	299.61	298.9	300.77	299.92	301.66	300.91	299.62	300.4	298.78	299.81	298.8	299.59	298.51	303	299.53	299.07	299.67	299.58	299.38	301.38	299.29	300.19	301.93	300.81	300.79	300.18	300.38	298.95	300.64	299.72	299.06	300.1	298.76	298.78	299.74	300.3	299.49	297.8	299.5
314.32	314.27	313.8	313.54	312.67	313.71	314.23	315.1	314.72	312.81	313.31	314.37	313.55	314.15	313.83	312.52	313.8	314.34	312.76	313.98	312.76	314.69	313.89	314.96	314.32	315.08	314.68	315.6	314.14	314.41	312.83	313.71	314.5	314.26	315.2	313.99	315.52	313.32	313.5	314.64	313.35	314.65	313.47	313.06	313.65	314.44	313.68	314.48	315.73	313.89
313.77	313.53	312.92	313.13	311.91	313.24	313.73	312.6	313.69	313.38	313.35	312.82	315.45	313.24	313.53	313.26	311.02	314.27	310.63	312.61	313.06	312.89	312.09	314.29	312.22	313.01	312.1	313.11	313.5	313.62	311.32	313.49	315.83	314.95	313.12	314.5	312.71	312.73	312.85	313.15	313.88	314.15	312.55	312.34	312.62	312.59	312.31	312.65	314.24	311.71
310.02	308.43	310.3	310.44	310.89	310.62	310.72	309.44	309.8	309.24	310.53	310.44	311.55	311.33	309.76	311.76	310.98	310.7	310.87	310.27	310.04	309.3	309.64	310.49	309.42	310.45	310.81	309.55	309.97	310.38	309.75	310.92	310.46	311.44	310.83	309.74	310.09	310.3	313.42	310.8	310.9	311.65	310.04	310.66	310.07	309.92	309.17	310.35	310.65	310.45
297.36	297.32	297.2	297.06	296.11	296.67	297.77	296.52	296.92	297.15	297.93	299.08	295.42	295.26	295.28	297.98	296.82	294.77	297.35	296.04	298.86	297.57	297.69	296.43	295.44	297.81	297.03	297.14	295.93	296.1	298.13	297.62	296.96	295.03	297.72	296.66	297.03	295.46	297.48	296.26	297.68	297.35	298.08	295.92	297.16	299.01	296.36	297.89	296.87	296.03
302.3	301.7	301.18	303.45	302.25	301.84	302.71	303.56	302.46	301.79	303.5	302.46	302.31	302.77	301.68	302.96	301.54	302.05	302.56	300.86	302.8	303.53	301.84	304.19	302.15	304.38	302.56	301.65	302.96	302.7	301.05	301.69	303.09	301.29	301.8	302.17	302.75	302.81	301.1	303.04	302.93	302.14	304.9	301.04	303.75	302.43	302.68	303.52	303.46	304.81
308.7	310.49	308.82	308.72	308.47	309.51	308.34	308.12	309.83	308.86	308.89	307.49	307.76	309.93	308.57	310.59	307.69	309.56	308.54	308.12	307.18	309.72	307.13	307.44	309.37	307.21	307.51	309.04	308.7	309.11	308.68	310.37	308.42	309.26	307.52	308.26	309.72	307.97	309.39	308.38	310.62	309.61	309.12	308.53	307.67	307.34	308.32	308.32	309.7	309.57
298.69	298.08	297.51	296.66	298.31	296.97	296.08	296.43	298.03	297.45	296.26	296.17	297.47	296.6	296.62	298.35	295.37	297.33	297.16	295.95	297.05	297.17	296	295.71	297.22	295.92	297.57	297.04	297.37	296.93	298.59	295.81	297.74	296.52	295.28	296.67	296.3	297.25	296.1	296.26	296.64	297.29	295.44	298.62	296.21	297	298.39	298.21	295.91	297.28
313.89	315.9	312.07	313.11	314.41	314.29	313.74	314.03	314.05	314.28	313.65	313.2	312.35	312.97	313.99	315.36	313.11	313.8	313.35	314.06	313.26	314.07	311.64	314.88	313.05	312.29	311.98	313.91	315.86	315.34	313.31	315.02	313.87	312.41	314.12	314.88	314.08	314.64	312.52	314.13	313.55	313.28	313.58	313.73	313.18	312.21	314.51	313.27	314.07	313.71
303.86	303.68	303.07	304.1	304.88	305.03	301.97	303.2	304.25	303.22	303.07	305.1	302.08	303.48	303.11	302.73	304.35	304.02	302.49	305.2	302.76	304.42	304.49	304.45	302.96	304.44	303.85	304.45	302.59	303.96	304.49	303.28	301.6	303.63	302.56	303.53	303.03	303.12	304.05	304.8	302.39	303.64	305.62	303.77	303.89	304.69	304.72	302.27	301.89	302.28
319.41	319.28	319.44	317.97	319.74	319.05	317.9	318.34	317.35	318.81	318.77	317.43	319.07	317.14	319.61	320.02	317.11	317.62	316.66	319.1	318.37	319.02	318.69	317.76	319.06	317.02	318.55	319.15	319.64	317.97	319.41	317.32	318.38	318.89	318.42	316.88	317.46	317.1	317.61	318.53	320.28	318.9	318.48	318.38	318.53	318.63	320.3	319.57	320.1	319.52
305.02	305.29	305.42	302.97	304.01	304.35	305.36	305.15	305.13	305.06	307.06	305.58	304.57	306.16	305.22	304.68	304.17	303.97	305.43	305.85	305.05	305.41	305.8	306.52	304.79	305.02	305.9	305.65	306.2	304.18	305.2	307.04	302.93	304.56	305.61	304.37	305.61	305.31	304.76	304.32	304.3	304.13	307.19	307.1	306.74	306.42	305.84	304.24	305.74	305.81
305.65	307.64	307.48	308.08	305.98	306.85	306.67	307.14	306.15	307.09	307.89	306.17	305.82	305.29	305.92	307.65	305.74	307.16	306.29	306.45	307.17	308.33	305.1	307.26	307.43	306.29	307.32	306.88	305.93	307.7	307.44	306.49	306.05	306.47	307.01	305.75	307.82	307.14	306.78	307.36	306.54	305.64	305.3	308.11	307.81	306.97	306.82	306.61	306.09	306.18
306.53	306.16	305.07	307.13	305.25	306.06	305.23	306.92	308.07	305.67	305.58	306.59	305.82	307.42	306.85	306.01	307.6	307.32	307.66	305.27	305.77	307.11	304.65	305.8	306.78	306.04	305.51	305.98	306.67	304.61	306.36	305.6	306.5	307.22	306.67	306.78	307.32	307.42	306.19	306.01	306.79	306.24	305.08	304.59	307.46	306.07	304.3	306.97	304.26	306.67
311.98	313.46	313.68	311.12	312.15	312.55	311.77	313.43	312.81	313.73	313.48	314.22	313.13	313.43	312.22	313.14	314.39	311.53	312.21	312.53	314.27	313.49	312.89	314.56	313.98	312.2	312.08	312.1	313.1	314.61	313.4	312.59	313.17	313.37	312.55	312.6	313.48	313.19	312.19	313.15	313.15	312.13	312.33	313.55	311.75	312.87	311.59	314.03	313.04	313.28
311.96	313.26	312.34	314.92	314.38	313.04	314.64	314.76	313.08	313.14	314.25	314.98	312.6	313.51	311.72	312.44	311.74	311.72	313.99	312.71	313.91	311.86	314.12	312.22	312.89	312.97	313.93	313.08	313.13	313.56	316.01	312.53	313.7	314.33	311.57	312.66	312.8	313.67	310.88	312.88	314.4	313.66	313.19	310.86	314.2	312.94	312.13	312.8	314.54	314.03
301.66	300.5	302.17	301.84	300.77	299.95	299.52	299.89	300.72	299.86	301.74	300.87	301.71	300.13	301.49	302.49	301.29	300	300.84	298.84	301.26	301.92	301.68	300.09	301.65	300.92	301.82	301.33	301.35	298.94	299.96	301.11	304.34	300.04	302.23	301.11	298.94	300.12	301.51	299.95	300.35	301.93	300.25	300.6	301.84	302.52	299.95	300.93	301.23	299.46
320.03	319.37	321.63	319.74	319.33	318.53	318.65	318.38	319.6	318	318.51	319.92	320.63	318.9	319.36	318.07	318.84	317.98	317.88	318.61	318.61	318.25	319.68	317.43	318.89	319.25	319.89	321.75	320.15	320.14	320.09	322.34	317.83	317.79	319.1	319.92	322.67	320	321.33	317	320.32	320.41	320.38	320.77	319.95	319.45	318.35	319.81	319.2	318.59
314.09	313.17	313.4	313.89	313.92	311.66	314.72	314.79	313.02	315.32	312.48	313.22	314.74	312.34	311.45	314.14	312.04	313.3	315.01	311.39	311.36	314.48	313.28	313.2	313.75	315.69	312.67	313.26	312.46	314.73	314.54	315.05	314.61	313.95	313.88	312.11	315.1	312.48	314.48	313.77	313.53	312.93	313.54	313.95	314.5	312.08	313.44	313.8	314.55	312.44
304.88	305.91	305.77	306.56	307.15	305.83	307.81	307.27	305.4	306.72	305.31	305.87	306.01	305.98	307.13	306.23	304.29	306.33	307.31	307.08	307.17	307.06	305.74	306.56	305.54	304.91	305.94	304.63	306.63	307.37	306.46	303.52	305.28	304.98	306.36	306.54	307.08	306.42	306.2	305.21	305.62	303.9	306.05	305.7	306.9	306.89	306.53	305.42	305.71	305.54
313.65	312.77	311.64	314.48	313.31	312.33	313.96	314.06	312.85	314.82	312.92	312.39	313.58	313.69	311.3	313.7	312.83	312.18	312.12	313.29	313.54	312.28	312.97	315.15	314.07	313.36	311.19	313.65	314.38	314.07	312.21	311.51	312.36	311.49	311.89	311.3	314.12	313.23	312.56	314.24	312.76	312.5	311.98	312.51	314.09	313.81	312.64	313.44	312.95	313.72
293.62	294.41	293.03	293.46	294.23	293.65	294.43	293.27	295.25	294.89	293.81	294.23	295.05	293.85	294.23	296.09	295.62	295.48	292.4	295.4	294.4	293.28	293.83	293.86	294.47	293.15	293.42	295.67	294.37	293.45	295.14	294.58	293.25	294.12	292.14	294.73	293.31	294.66	292.83	294.16	294.47	296.1	296.3	292.88	293.59	292.23	293.16	294.07	294.69	293.32
312.73	312.74	313.3	312.95	312.75	311.03	312.68	313.46	310.89	312.57	312.33	311.22	310.61	311.72	312.21	312.31	311.55	312.16	313.34	312.12	310.74	311.99	313.53	311.91	312.58	313.45	312.59	312.33	313.36	311.28	312.13	313.56	312.91	311.38	312.89	312.74	312.08	312.59	313.7	311.54	310.76	314.29	310.55	310.93	313.53	312.68	311.37	313.61	312	312.08
305.83	305.71	305.76	303.5	302.57	302.84	304.8	304.94	303.17	304.6	303.83	304.22	303.31	302.94	306.2	304.23	304.06	303.88	302.97	302.89	301.86	302.57	303.02	305.13	305.35	301.71	301.97	305.4	302.47	304.88	303.07	304.31	303.8	304.67	301.15	303.61	303.87	303.12	303	303.06	303.63	303.16	303.62	304.17	303.11	302.98	303.78	303.04	303.93	303.2
314.36	316.14	314.23	313.27	314.22	313.34	313.46	313.81	314.21	312.3	315.18	314.34	312.63	313.46	314.6	313.51	314.63	313.47	312.13	311.57	313.4	314.22	313.91	314.54	313.33	314.08	314.08	314.66	314.81	313.84	313.23	314.7	314.34	313.73	313.51	314	312.71	315.44	312.32	315.62	313.4	315.82	314.2	314.74	313.29	313.16	313.71	312.85	314.53	313.54
324.12	324.44	324.29	324.7	327.61	324.55	325	324.63	325.85	325.38	324.61	324.92	327.73	324.53	326.22	325.15	324.53	326.22	326.74	324.52	324.56	325.15	324.14	325.49	326.28	326.9	324.29	325.86	326.11	324.49	326.65	325.69	325.72	325.83	325.17	324.52	326.2	326.42	325.44	325.54	324.79	325.77	323.83	325.63	326.15	325.23	325.3	325.39	326.27	324.15
306.1	306.73	308.4	305.63	305.81	306.01	307.76	306.17	304.83	307.25	306.97	306.35	305.97	304.64	304.94	306.64	305.22	307.57	305.99	306	304.36	306.86	305.96	306.64	306.61	305.43	305.78	305.41	306.95	307.32	306.19	304.11	307.97	306.86	305.71	308.03	306.59	305.73	305.24	305.97	304.45	304.92	307.66	304.88	307	304.37	305.97	305.33	305.39	307.68
296.61	294.62	294.88	294.49	294.16	294.99	295.02	294.77	294.87	296.08	294.54	296.63	296.2	294.09	294.69	296.57	294.98	295.95	294.87	293.49	293.82	295.01	294.07	295.73	295.73	294.52	294.93	294.92	296	294.08	294.67	294.72	294.8	294.06	295.19	295.56	294.81	295.19	295	294.56	296.74	296.78	294.74	293.97	293.24	293.42	293.23	294.24	295.13	293.83
318.94	318.71	318.44	316.51	319.56	317.63	320.43	318.17	321.14	316.5	318.65	318.27	320.51	318.55	318.98	317.9	318.82	319.91	317.85	318.14	318.97	319.63	318.48	317.5	318.35	319.75	320.23	317.65	317.74	317.06	318.86	318.2	318.88	320.51	319.06	319.25	318.02	318.66	318.96	319.69	318.6	318.39	318.56	317.75	318.83	319.16	319.72	318.55	317.8	318.42
316.37	316.62	316.28	316.55	317.73	317.36	315.7	316.29	316.55	315.67	317.79	316.39	316.41	316.69	315.99	317.07	316.95	317.49	313.98	316.85	317.35	318.11	315.22	317.88	317.19	315.87	314.61	313.78	316.54	316.81	318.1	317.74	316.93	316.09	315.63	315.84	316.94	315.08	317.01	316.23	320.32	316.05	317.13	318.02	317.54	317.29	316.77	314.6	317.04	318.71
301.33	301.15	301.87	301.99	300.41	300.04	302.56	301.28	300.22	301.18	303.34	300.36	299.88	302.15	301.64	300.7	300.73	301.08	302.31	301.03	300.61	301.95	301.54	301.07	299.62	303	301.38	301.3	301.6	300.32	300.55	299.6	300.51	299.44	300.91	299.73	300.82	301.36	300.45	301.64	300.93	299.46	301.8	300.33	300.74	300.74	299.61	300.22	301.44	302.11
294.15	294.01	293.32	293.14	294.45	295.4	293.29	294.85	292.88	295.32	294.46	296.23	294.1	293.02	292.38	294.39	295.63	293.14	293.52	293.52	296.03	293.46	293.09	294.58	294.55	292.45	293.21	293.86	293.07	295.33	293.74	294.45	292.94	292.58	294.23	292.83	292.95	293.58	293.55	293.39	293.05	294.03	292.84	294.96	296.48	294.44	294.15	293.32	295.72	294.92
313.18	313.87	316.23	314.28	314.82	311.09	313.2	313.41	312.62	314.94	312.31	314	314.43	313.48	312.3	313.28	313.86	312.66	314.71	315.55	313.05	313.2	312.98	313.13	313.24	312.96	312.38	314.78	314.38	313.24	313.93	312.06	312.71	312.76	313.63	315.11	312.35	314.48	311.32	313.15	312.25	313.61	313.83	311.48	312.81	313.46	314	314.52	313.14	314.23
309.54	313.6	309.42	311.11	310.13	311.06	309.11	310.89	310.97	311.07	310.11	309.43	310.13	310.16	312.22	310.39	309.64	310.2	309.99	311.24	308.72	311.05	311.53	310.36	309.42	311.3	311.11	309.94	309.91	312.05	309.29	310.75	309.64	311.92	310.7	311.68	310.05	311.36	310.1	310.44	310.78	310.96	310.6	311.38	311.22	310.35	308.92	310.54	310.45	311.12
315.18	313.73	315.36	312.56	313.81	312.71	312.91	313.65	313.17	315.35	313.85	311.92	313.81	313.36	314.99	315.02	314.45	313.24	315.33	312.06	313.97	314.92	315.65	313.19	315.58	314.02	313.94	314.89	315.22	312.4	315.38	313.92	313.12	313.5	314.26	312.69	314	313.79	313.74	314.6	314.44	313.48	315.7	313.93	314	312.29	313.54	314.04	313.54	315.46
303.6	303.29	303.7	303.77	303.87	304.64	304.67	303.83	301.85	305.07	303.01	302.97	305.1	302.51	304.38	301.81	301.72	303.47	302.42	302.94	304.02	302.77	302.33	304.09	303.23	301.95	303.2	300.27	304.54	301.78	303.58	304.12	301.38	302.49	302.76	302.45	304.47	302.51	303.04	303.88	301.31	302.51	304.1	300.93	304.5	302.87	301.47	303.32	303.06	303.82
328.11	328.48	326.82	329.37	327.86	327.48	328.02	327.44	330.08	328.26	328.25	328.88	327.22	327.59	327.05	328.34	329.31	326.77	328.36	328.29	328.18	327.85	327.49	327.84	327.94	328.48	327.52	327.32	327.71	327.64	329.06	326.28	328.11	327.59	327.68	327.79	330.25	327.25	328.88	327.31	327.89	327.44	328.86	327.24	328.09	328.65	328.51	327.69	328.42	327.24
302.18	303.63	303.19	302.95	303.79	303.94	302.2	302.67	303.26	302.83	302.13	302.19	302.71	302.45	301.44	303.52	304.16	302.81	303.45	303.42	302.91	302.04	304.38	302.26	302.13	300.9	303.51	303.2	302.12	302.17	303.51	302.69	303.9	302.71	301.84	303.87	303.24	302.16	303.25	303.44	301.43	303.04	300.93	301.27	303.13	303.12	303.66	300.85	301.6	302.88
312.36	311.39	311.4	311.58	312.04	312.21	314.13	311.37	312.71	312.19	313.09	312.72	313.27	310.31	311.64	312.72	311.28	313.05	313.77	313.14	311.92	312.1	311.84	311.74	311.03	313.97	313.45	311.25	312.96	312.24	314	314.15	312.35	311.31	315.06	313.64	312.51	314.91	311.73	311.47	313.73	312.55	311.54	312.37	311.58	312.19	312.23	312.72	313.25	313.19
315.19	313.37	316.92	316.6	315.29	315.53	313.85	318.31	314.76	318.28	314.44	314	314.31	315.76	316.04	315.34	315.04	315.2	315.51	317.8	315.52	315.33	316.44	315.61	314.49	316.75	315.21	316.81	315.9	315.55	314.69	315.35	314.48	315.23	316.18	315.12	315.12	315.06	317.06	316.2	316.2	314.79	313.8	314.92	315.22	317.04	316.03	315	315.37	314.94
305.94	305.89	306.74	307.39	306.03	306.77	304.95	303.41	306.53	305.9	305.95	306.39	305.99	306.51	305.49	305.08	306.03	305.22	305	306.6	305.17	304.73	307.73	306.25	306.3	305.81	306.27	306.01	306.37	306.01	305	306.58	304.92	306.49	306.65	306.31	305.13	306.96	305.66	306.15	305.72	306.12	305	306.59	305.59	305.61	304.79	305.94	306.48	306.38
309.85	310.91	308.36	311.73	310.38	309.96	310.2	311.86	310.5	310	311.71	312.07	310.02	309.7	310.05	310.65	310.46	310.95	309.18	308.68	310.92	311.03	311.08	312	310.6	309.9	311.03	311.19	309.91	307.54	311.12	311.62	308.76	309.2	311.17	311.96	309.84	310.25	311.71	311.08	311.11	310.87	310.3	311.79	310.37	311	310.22	307.1	309.66	309.7
313.49	314.35	314.13	312.62	313.43	312.04	314.65	313.09	312.77	313.31	311.34	314.97	312.62	313.58	313.64	313.89	313.55	312.92	314.36	313.05	313.37	314.5	314.63	314.14	313.45	312.35	315.04	311.26	314.16	316.2	313.78	312.71	312.09	311.52	313.86	313.7	314.97	315.09	311.09	314.9	313.76	312.8	313.37	312.74	310.73	314.26	313.97	313.06	312.69	314.51
314.76	315.58	315.6	316.81	313.08	315.47	314.89	316.3	315.86	314.68	316.08	314.56	315.59	317.07	317.47	314.71	315.35	316.02	315.56	315.08	316.23	315.24	316.51	315.03	316.93	316.58	315.36	315.6	315.47	316.66	317	316	315.45	316.04	315.1	317.91	316.39	314.95	315.62	316.5	315.7	316.94	317.91	314.53	314.86	315.52	317.59	315.8	316.13	314.17
304.03	304.65	304.74	302.38	304.88	303.58	304.48	303.4	304.42	303.72	304.32	305.43	307.1	304.81	305.41	304.46	304.43	305.89	303.17	304.98	305.14	305.74	304.73	305.15	304.78	304.89	303.58	306.1	304.03	302.22	304.44	303.69	304.48	304.95	305.39	303.18	302.85	305.2	304.96	304.69	305.82	304.85	305.42	303.03	303.01	303.54	304.51	305.17	304.03	303.39
317.4	320.12	317.64	316.92	315.7	317.03	315.8	317.56	318.04	318.13	317.24	316.23	316.14	316.61	318.87	316.81	317.4	316.51	318.16	316.37	318.74	317.74	317.46	317.33	317.57	317.75	318.78	316.71	317.53	315.57	317	315.39	318.45	317.94	316.04	318.51	319.53	317.92	317.73	317.62	317.11	318.46	316.5	317.73	317.1	318.32	314.88	316.27	316.88	318.58
304.16	303.33	303.52	303.41	302	304.3	302.91	303.62	303.89	304.33	302.79	304.96	304.28	304.16	303.78	302.84	305.1	303.69	304.27	304.67	302.89	303.01	304.88	305.15	305.23	304.89	303.25	302.84	303.4	303.71	303.95	305.15	303.19	303.69	302.46	304.68	302.53	304.13	304.68	303.14	303.85	302.52	303.52	304.93	304.35	304.55	305.02	304.04	302.86	304.75
312.9	312.52	314.87	315.18	315.98	313.03	313.35	312.36	314.68	314.34	314.17	314.79	313.88	313.51	314.82	314.41	313.01	315.65	311.81	314.02	313.57	314.88	312.41	314.34	314.7	315.23	313.6	312.71	312.32	313.55	313.1	314.32	312.53	314.89	313.77	311.85	315.33	313.79	315.26	315.19	313.62	314.07	313.64	316	314.35	314.45	313.94	312.52	315.49	312.78
304.25	302.79	302.75	302.28	301.89	302.98	301.5	301.93	302.26	302.93	301.89	303.19	300.13	301.65	303	302.04	302.59	302.08	303.32	302.53	302.69	304.25	302.42	302.09	302.43	302.32	305.05	301.15	302.16	303.01	301.95	302.83	303.91	301.29	302.53	301.94	303.02	304.16	302.11	303.58	301.93	301.86	302.48	302.15	302.82	302.47	302.33	303.87	301.37	301.12
308.75	308.53	308.1	309.36	309.33	308.75	309.69	308.85	307.33	307.85	311.04	310.94	308.11	308.83	308.49	308.31	310.06	309.19	307.32	306.84	308.49	309.96	309.95	308.94	311.15	308.35	309.08	309.29	307.18	307.66	308.79	309.61	309.5	307.07	308.96	311.12	308.4	308.62	309.88	308.44	309.72	308.53	309.25	310.6	308.46	310.13	309.52	308.27	307.53	308.8
296.1	296.76	295.2	298.82	295.45	295.51	298.02	298.19	297.48	295.86	297.87	299.68	295.76	293.72	298	297.76	297.21	297.58	295.67	295.33	297.14	295.79	295.12	296.24	297.28	295.34	296.64	295.86	296.19	297	298.18	295.07	297.48	295.44	296.44	298.51	295.35	297.44	296.52	296.52	296.96	296.7	296.56	296.82	297.28	295.36	297.46	296.36	296.48	296.2
303.1	303.61	302.32	304.12	301.33	305.15	302.01	304.16	302.38	304.5	303.13	301.42	303.68	303.43	303.02	303.06	303.43	302.63	303.59	304.5	303.83	301.73	303.52	302.54	302.56	303.27	302.13	302.65	301.15	303.18	301.92	304.34	304.61	301.68	301.16	303.73	303.31	302.8	303.39	301.72	302.86	302.74	304.22	301.49	302.74	302.56	302.22	304.3	305.05	300.99
293.87	295.61	294.55	293.19	294.15	294.27	293.64	294.18	295.19	295.31	293.79	294.55	294.52	293.07	293.19	294.18	295.22	293.97	292.26	292.52	294.75	294.24	295.87	293.52	294.01	295.08	293.75	293.23	293.29	293.32	293.57	293.29	295.22	294.26	294.36	293.86	294.53	294.71	293.2	294.48	293.76	294.06	294	294.58	295.31	294.28	293.85	293.21	294.51	294.47
302.2	301.38	302.51	304.15	300.86	302.96	304.12	303.24	302.23	302.12	302.17	300.41	301.09	302.49	302.47	301.41	302.08	302.31	302.84	302	302.54	302.16	302.82	302.65	303.28	303.15	300.18	301.96	303.17	303.43	303.83	303.15	302.48	302.8	302.54	302.13	301.71	302.77	301.86	303.33	304.31	304.01	302.53	301.7	302.75	302.11	303.39	302.86	302.13	303.95
313.82	314.19	315.8	316.46	316.11	313.66	313.83	313.82	314.38	313.66	313.46	313.95	315.27	315.25	315.22	315.49	314.86	314.61	317.16	314.69	313.36	313.38	314.03	316.58	314.83	315.03	313.09	317.74	317.36	316.92	314.1	313.84	314.83	316.44	314.8	316.52	314.77	314.84	315.16	315.02	316.36	314.39	316.59	314.76	313.69	315.19	313.05	316.73	314.76	314.17
305.3	305.91	306.04	303.16	306.08	305.24	305.12	304.78	305.98	304.56	306.15	304.55	304.19	304.78	304.61	305.38	304.31	304.9	306.19	305.56	305.92	305.24	305.53	305.3	305.3	305.37	305.64	304.94	305.2	307.01	305.36	306.72	304.47	305.3	307.89	304.47	304.56	304.6	307.11	304.15	303.26	303.26	304.74	305.11	303.99	304.94	305.69	302.39	305.75	305.74
306.96	306.88	306.69	307.65	307.04	308.87	305.94	307.88	307.69	306.93	306.43	309.26	306.8	306.02	305.69	306.1	306.51	306.76	306.63	306.5	305.96	307.02	307.13	307.73	308.45	307.79	307.09	307.78	307.89	306.13	309.27	306.36	307.14	307.91	306.1	307.11	308.42	307.46	305.93	306.62	307.38	307.62	306.78	307.36	308.71	306.6	306.87	308.85	307.18	308.37
303.43	303.67	304.03	303.99	306.69	304.78	304.98	304.85	305.05	304.53	305.19	306.79	305.11	305.76	304.65	305.58	302.95	305.27	304.39	305.6	306.43	305.75	304.9	306.36	303.67	306.64	303.5	304.54	305.07	304.01	304.51	305.94	305.82	304.48	306.62	304.42	305.29	305.22	305.92	304.96	306.96	304.75	303.57	305.05	305.33	305.46	306.12	304.97	304.19	304.61
311.69	311.49	310.78	313.71	312.36	312.67	314.01	312.38	312.09	311.74	312.55	311.11	313.64	312.32	311.58	312.36	312.09	311.72	312.35	312.89	311.94	312.14	311.97	313.09	313.19	313.99	312.83	313.53	312.92	313.02	312.44	311.88	310.74	312.11	313.76	313	314.44	313.81	310.48	313.03	312.41	313.07	312.26	310.41	312.07	312.66	311.78	312.56	311.99	311.71
315.71	315.53	314.68	316.01	314.88	314.21	314.84	315.96	314.7	314.06	317.25	315.19	315.71	314.28	315.92	314.21	312.94	315.22	312.68	314.41	315.66	313.83	314.36	316.79	315.49	316.48	315.37	315.58	315.71	315.89	315.84	315.66	315.28	316.39	316.03	314.51	315.93	316.95	315.34	313.88	315.02	316.04	314.44	314.66	315.26	314.52	315.75	316.14	315.84	314.75
327.12	327.01	328.75	326.46	326.68	328.21	327.99	327.36	327.63	327.06	328.21	328.32	329.16	330.02	327.32	327.33	326.92	329.27	329.33	328.58	327.7	327.86	326.8	328.16	327.9	327.24	328.1	329.53	326.75	327.03	327.78	327.11	326.25	328.41	327.87	326.44	327.49	328.29	327.83	328.64	325.53	329.5	328.33	329.95	327.52	327.16	328.92	327.66	329.34	327.94
316.89	315.34	317.46	318.78	318.73	319.14	318.63	316.49	317.79	319.36	319.53	317.13	318.44	318.32	316.88	317.11	318.19	316.17	319.57	318.78	316.86	318.42	318.7	317.5	318.69	318.14	316.33	318.37	318.09	318.38	317.36	317.39	318.04	317.91	317.02	318.81	316.33	318	319.07	316.92	318.59	318.7	317.03	318.53	319.74	318.45	316.1	318.58	318.78	317.67
315.87	314.88	315.08	314.7	316.61	314.64	314.27	314.13	317.47	315.13	314.79	315.67	315.53	317.48	316.32	314.91	315.5	315.77	315.03	315.29	316.73	315.53	315.84	315.6	316.27	314.77	316.32	315.47	314.86	316.52	316.04	318.64	314.45	316.89	314.8	314.93	315.9	315.55	315.01	315.67	316.05	316.52	314.87	314.02	315.36	315.85	315.72	315.46	315.03	314.07
303.95	304.74	306.28	305.09	305.62	305.37	305.19	305.07	303.88	305.4	303.86	305.8	304.39	304.7	305.23	306.5	306.96	303.79	304.48	306.13	305.65	305.75	304.53	304.49	305.09	305.25	304.65	304.04	305	305.55	304.7	305.26	304.13	303.41	305.65	305.41	304.97	304.73	304.75	304.41	303.16	304.38	304.31	305.83	304.22	306.11	305.33	304.53	305.23	306.11
316.91	315.32	315.8	314.85	316.42	315.61	316.1	317.01	316.48	316.17	316.01	315.97	316.19	315.49	314.67	316.23	315.94	315.75	316.85	316.09	315.63	315.57	315.59	317.48	317.71	316.32	315.29	316.3	316.18	315.23	317.13	316.54	317.03	316.03	315.97	315.29	315.87	315.27	315.5	316.07	316.09	316.32	315.05	314.65	316.28	314.81	316.83	316.63	315.15	315.24
303.72	303.26	304.26	303.34	302.37	302.04	303.71	303.19	301.47	301.83	303.72	302.67	302.7	303.51	302.09	303.48	304.1	301.87	302.56	302.37	303.77	300.14	302.23	302.64	302.79	301.19	302.25	304.46	304.24	304.26	303.3	303.47	302.3	302.32	302.77	302.6	303.08	304.16	302.31	303.22	303.61	300.21	301.02	303.27	302.82	303.25	302.62	301.44	303.09	301.06
318.57	318.38	314.19	315.67	316.97	315.78	317.27	314.53	317.01	315.45	315.03	313.1	314.22	314.82	316.33	316.09	317.35	316.92	314.27	315.74	315.63	316.32	313.47	315.39	314.84	315.37	315.26	315.98	315.01	317.26	315.99	314.97	316.98	317.15	315.53	316.01	315.86	315.21	317.17	314.18	314.81	314.62	315.96	316.51	316.33	315.14	315.96	314.35	314.36	315.31
313.63	313.84	313.67	313.58	314.02	314.91	315.64	313.72	316.26	313.35	314.6	312.52	313.48	313.51	314.35	313.97	314.65	312.84	314.66	313.58	314.75	314.47	313.92	313.01	315.16	313.56	314.29	314.51	314.58	313.93	315.36	313.51	314.97	315.14	314.24	312.14	315.71	313.94	315.4	315.01	312.55	313.36	312.95	312.99	315.64	313.59	313.54	312.48	314.63	315.36
315.68	315.62	315.34	316.12	314.61	316.65	315.27	316.93	316.32	316.58	316.33	315.16	317.17	315.9	315.86	316.28	315.9	315.96	315.42	316.52	316.14	316.02	315.43	315.25	316.47	314.77	317.25	314.68	315.47	314.06	316.39	315.74	315.48	315.16	315.42	313.62	316.69	315.37	315.83	317.52	316.26	314.62	316.8	314.43	314.47	314.87	315.13	316.55	315.72	315.62
297.28	295.49	294.81	295.31	294.17	295.22	294.37	294.93	294.74	294.59	294.84	296.38	294.27	295.67	295.92	295.02	294.51	294.37	293.87	295.05	294.6	295.81	294.84	296.12	295.04	295.4	295.57	294.55	296.46	296.22	295.54	295.78	295.36	294.75	294.57	297.4	294.51	295.49	294.12	295.2	294.28	294.13	295.93	296.1	295.64	294.41	294.7	293.1	296.57	295.09
302.5	302.19	302.31	304.53	301.25	302.51	306.41	303.59	303.63	305.84	303.35	303.3	303.39	302.94	305.01	302.91	303.16	301.8	304.67	303.47	303.51	303.77	302.93	304.42	301.83	303.17	302.68	302.93	304.29	302.96	302.9	303.82	303.58	303.44	304.19	304.74	303.16	302.97	305.44	303.25	303.46	301.11	303.2	303.97	303.11	303.02	303.24	303.21	302.8	302.2
313.38	314.67	315.94	315.28	314.56	314.23	313.57	315.06	315	316.01	314.14	314.26	315.6	315.64	315.27	315.26	313.75	313.93	315.56	314.12	315.08	314.77	314.59	315.4	315.22	313.99	314.25	315.44	315.87	315.37	314.53	314.15	315.8	315.4	314.04	314.4	314.06	313.87	316.19	315.55	314.38	315.98	316.28	315.11	316.25	314.32	314.89	315.16	314.28	313.96
299.3	301.45	301.83	299.13	300.83	302.18	300.87	300.66	300.39	300.79	300.51	302.41	301.86	302.24	301.16	300.9	303.23	300.02	301.45	301.34	300.24	300.69	300.52	300.81	300.66	300.86	298.63	299.99	300.93	302.56	300.85	300.77	299.77	301.97	302.61	300	300.29	302.45	300.27	303.51	300.84	301.15	300.67	300.61	301.52	301.85	302.09	301.7	300.39	301.56
303.14	304.02	302.83	301.59	303.85	303.87	303.2	303.73	305.17	302.9	303.54	304.39	303.58	302.62	303.79	303.73	302.99	303.45	304.04	301.86	303.54	304.17	301.14	302.4	303.26	304.06	303.05	302.54	304.12	301.91	303.22	303.17	304.89	303.99	303.84	302.63	303.48	303.99	302.99	302.56	302.68	301.73	304.33	302.62	304.62	303.03	302.58	303.48	302.83	303.68
314.43	314.97	312.31	314.82	313.83	314.76	314.37	313.38	313.91	311.86	315.59	314.5	314.89	313.19	312.44	315.22	312.78	315.91	313.95	314.68	313.49	312.13	314.87	313.55	314.53	312.82	314.37	312.42	314.56	312.9	313.75	313.8	313.56	315.6	313.07	313.02	312.56	312.57	316.34	315.98	314.64	313.02	315.59	312.72	313.57	313.27	312.91	314.97	313.68	314.51
305.76	303.99	305.3	304.35	305.55	307.83	306.1	304.95	305.65	305.86	305.98	306.07	305.06	306.93	307.28	305.17	307.14	305.89	303.3	305.67	304.64	307.16	306.85	305.86	304.38	305.64	308.38	306.8	304.09	305.41	305.31	305.36	306.39	303.44	306.09	305.95	306.3	305.61	305.2	306.23	307.22	304.85	304.1	306.63	305.58	305.75	304.62	303.72	307.17	304.45
304.95	305.98	305.11	304.47	305.45	306.33	305.63	305.2	304.84	305.45	304.82	306.24	306.38	304.87	306.13	305.36	306.85	307.14	305.52	304.76	305.17	303.59	303.21	304.29	304.53	304.31	306.83	305.95	306.33	304.7	305.94	305.75	305.66	305.47	303.52	305.2	304.81	303.8	304.87	305.85	306.36	306.62	303.62	306.41	306.08	303.98	304.24	306.62	306.93	306.18
301.55	303.39	302.72	303.13	305.48	304.19	302.14	302.89	302.94	302.68	302.58	303.71	305.62	304.22	302.94	301.91	303.94	303.91	305.18	304.46	304.05	303.81	304.03	304.34	303.55	303.52	303.31	304.89	301.88	303.45	303.39	304.88	304.03	302.88	303.15	303.92	303.37	303.55	302.91	303.82	302.85	302.04	303.36	304.12	304.08	302.64	304.34	304.27	302.23	303.18
300.85	302.94	301.54	302.68	302.09	303.58	304.04	302.5	303.15	304.76	302.7	304.22	302.6	302.75	302.93	300.57	303.97	303.18	303.28	302.28	301.64	302.77	302.98	304.05	303.07	303.33	301.88	303.18	303.43	302.23	302.98	302.3	302.31	300.73	307.52	302.44	302.77	302.56	304.65	302.2	302.72	305.43	303.04	303.17	302.68	302.08	304.4	303.21	303.48	303.95
303.01	303.87	304.3	303.05	302.8	303.77	302.58	303.68	304.77	302.93	301.69	305.18	303.18	302.75	304.65	305.53	303.76	304.06	303.85	302.4	305.4	304.03	302.62	302.22	302.17	303.63	303.38	303.08	301.09	303.16	304.59	304.03	304.95	302.91	304.98	302.6	304.88	303.57	304.92	304.31	303.52	302.79	302.19	304.42	302.73	301.51	304.6	303.26	302.99	302.67
[truncated: 99 more rows]
[truncated: 150 more columns]
