# Supplementary material for: Genetic dissection of main and epistatic effects of QTL based on augmented triple test cross design
Source: PLoS One. 2017 Dec 14;12(12):e0189054. doi: 10.1371/journal.pone.0189054 (PMC5730204; doi:10.1371/journal.pone.0189054)
Supplement: S9 Supporting Information — (ZIP) [file pone.0189054.s009.zip › z5_1300_0.2_10.csv]

304.92	301.14	302.75	304.31	306.22	301	298.25	298.83	303.76	307.7	296.03	296.02	296.76	302.34	302.71	300.06	306.05	303.03	296.91	301.73	304.81	301.64	298.14	304.03	300.46	299.8	301.9	298.66	299.89	304.59	301.35	296.88	304.29	299.35	302.42	301.3	302.57	304.36	305.2	302.76	302.21	300.7	301.53	302.63	302.66	303.06	302.07	300.99	302.44	297.63
311.97	314.71	315.14	308.24	314.91	311.71	311.98	311.12	314.69	311.62	318.91	310.77	309.02	312.51	314.64	313.57	312.62	307.26	310.75	318.82	313.36	314.57	313.49	313.96	311.47	316.75	310.45	312.42	306.36	316.11	313.54	316.84	315.21	315.63	314.9	313.33	316.51	310.85	310.87	314.91	317.33	309.43	314.59	314.71	312.64	318.8	312.57	314.21	314.42	312.48
323.38	330.96	326.95	328.25	329.96	329.31	329.74	322.6	329.93	330.15	327.48	329.5	323.57	330.95	325.23	328.77	332.74	326.14	329.49	329.36	326.9	327.24	331.83	332.96	326.92	331.69	325.22	325.48	324.23	328.79	328.5	332.87	327.6	323.81	328.85	328	325.12	327.91	329.97	326.52	327.7	325.75	328.87	324.93	328.52	329.63	326.86	326.1	328.2	330.36
324.54	327.3	328.12	323.26	321.86	329.66	326.69	324.38	324.27	326.56	321.99	328.57	325.32	329.49	324.58	319.82	323.97	328.19	326.15	325.8	324.83	321.83	328.7	322.63	321.39	321.22	327.65	322.45	325.56	327.22	327.3	326.33	319.96	324.32	323.2	330.08	327.46	325.99	323.71	330.8	327.44	328.48	326.3	321.77	323.27	321.25	329.28	322.58	323.35	322.32
291.73	293.05	296.02	294.08	287.33	292.59	294.68	297.63	293.79	288.69	293.98	293.6	293.66	298.4	291.7	295.72	294.23	293.67	296.91	293.29	294.59	295.76	288.93	296.51	296.99	296.36	295.21	289.95	291.32	294.88	298.46	304.22	298.42	295.06	291.45	294.13	290.76	292.47	298.7	295.21	297.52	295.12	294.2	296.08	291.58	293.6	300.45	297.29	293.03	299.42
304.76	299.7	302.52	305.79	299.09	306.83	306.91	303.98	304.17	302.64	302.48	306.51	301.48	303.32	303.28	304.08	303.17	304.39	305.96	306.02	304.58	307.49	306.29	305.13	298.71	303.65	299.43	302.2	307.3	305.9	305.44	300.53	308.39	305.02	303.98	301.56	306.03	302.59	304.67	302.27	306.05	300.61	302.75	302.49	303.58	304.7	303.52	305.92	304.87	309.56
320.44	316.11	312.82	316.94	309.74	311.98	314.2	313.83	311.43	314.12	314.48	311.53	315.55	322.98	314.18	307.52	314.95	316.63	315.22	309.72	313.23	318.42	315.57	312.79	311.76	313.07	315.61	311.5	312.54	314.53	310.31	311.53	318.96	312.22	309.56	315.82	317.21	316.09	312.8	313.54	311.68	313.82	316.32	312.89	316.18	309.63	310.31	312.93	313.84	316.71
328.3	322.66	326.78	321.54	326.51	320.3	333.39	326.88	327.36	329.23	329.23	331.02	327.44	324.59	325.89	328.1	329.65	320.27	326.76	330.89	331.96	329.83	328.34	328.68	326.47	323.92	326.71	332.95	323.84	327.71	323.78	327.68	323.33	326.25	330.96	326.58	332.3	330.2	327.32	328.14	328.69	323.81	332.7	327.78	325.52	334.02	324.04	327.28	321.82	331.36
310.54	314.06	314.32	306.35	312.83	309.78	313.51	311.81	315.23	314.16	310.18	316.17	314.08	310.28	313.45	314.45	313.44	312.52	313.78	311.03	311.65	316.56	313.43	308.46	310.37	307.38	313.39	313.35	313.03	312.92	312.2	315.29	308.64	316.39	317.86	307.95	316.09	314.57	312.1	315.85	308.34	313.82	312.5	309.44	310.58	309.43	310.1	310.9	312.58	316.04
303.67	310.68	302.62	298.75	303.84	303.9	305.75	303.44	305.18	308.26	304.74	310.87	299.67	308.36	303.98	304.05	302.95	307.93	302.78	299.45	306.12	302.58	305.33	303.9	308.68	301.74	312.04	297.83	305.45	302.63	303.93	300.87	304.83	302.05	301.19	305.93	305.79	306.56	299.39	305.39	305.18	304.29	306.22	300.53	297.58	306.14	306.54	305.99	304.24	307.05
302.97	305.12	301.92	302.5	295.77	304.69	302.21	301.42	301.19	295	303.35	303.81	303.17	305.88	301.67	299.92	303.37	297.98	303.14	304.19	303.6	294.43	297.63	304.22	305.07	304.33	303.88	305.1	300.79	304.97	301.95	299.13	303.66	301.74	302.54	304.74	304.02	301.51	302.96	301.28	304.24	299.87	303.16	303.23	301.29	301.07	306.27	306.41	300.9	300.64
298.22	307.73	301.2	303.83	296.98	304.95	297.45	302.66	296.87	303.29	304.03	305.78	300.56	298.32	300.21	299.69	301	297.71	297.25	301.26	295.4	297.92	299.58	299.58	303.18	296.32	301.65	304.56	300.93	302.84	300.74	303.17	302.07	296.92	305.43	306.06	301.45	300.8	302.4	300.2	300.58	299.49	299.94	296.65	302.98	298.04	302.94	301.56	303.64	300.54
308.04	311.38	319.13	315.65	305.38	312.26	312.55	314.77	310.82	315.31	310.95	315.54	317.78	311.46	312.58	314.63	309.77	316.68	313.11	316.74	320.09	312.39	314.86	316.97	316.33	317.29	310.98	312.89	314.93	316.97	316.82	314.39	315.06	320.11	313.26	315.1	315.84	315.98	314.5	315.3	312.58	308.66	311.07	311.67	316.69	315.75	313.33	317.75	312.12	313.26
316.54	311.33	312.32	309.83	312.01	310.34	307.57	309.83	315.71	316.21	313.42	316.09	311.13	316.49	314.08	312.75	312.99	312.08	310	313.65	302.51	311.79	306.64	310.06	315.42	314.71	312.94	307.48	311.69	310.62	315.1	311.55	315.67	317.34	309.88	311.02	310.1	307.68	306.96	309.86	309.23	314.47	313.1	307.88	312.6	307.47	315.9	312.51	313.89	312.58
303.52	305.83	306.15	306.86	302.37	307.91	309.92	306.44	304.8	303.57	305.05	301.88	308.14	300.77	307.21	309.73	302.37	306.57	302.56	306.05	305.36	306.66	303.93	303.09	306.45	307.82	302.75	306.55	304.55	304.25	303.54	301.16	307.31	308.73	302.72	302.59	309.69	309.64	302.79	308.62	303.26	302.51	305.58	301.51	305.39	308.83	304.86	303.42	298.75	305.08
320.66	322.47	323.23	327.52	326.82	325.08	327.18	321.03	325.26	331.18	325.53	328.76	326.77	324.73	331.77	328.95	321.53	322.87	325.1	319.99	331.45	319.34	323.01	321.58	328.36	325.29	323.89	323.57	322.6	324.24	318.91	324.81	321.93	324.79	325.23	330.56	324.35	326.6	321.84	330.97	328.59	329.66	319.78	326.76	325.16	328.1	325.93	325.15	324.47	325.28
307.64	310.98	313.9	311.8	311.44	313.74	313.44	311.08	313.31	313.46	310.83	313.81	305.64	308.76	317.48	316.68	308.89	313.83	308.93	307.85	310.16	311.24	313.43	306.63	311.17	314.28	309.82	311.87	307.76	309.63	312.36	313.65	310.94	307.99	312.84	308.42	312.79	310.62	309.05	305.33	308.02	309.08	318.11	312.08	310.84	315.39	309.13	310.63	312.5	311.16
290.25	295.48	295.97	291.88	295.24	291.87	292.53	300.34	289.93	291.27	295.67	297.13	295.56	292.57	290.41	292.79	292.05	297.87	295.52	294.3	290.08	294.4	298.55	292.13	296.08	290.72	294.02	292.75	294.48	293.32	292.7	291.82	295.34	291.9	294.73	298.3	296.05	291.74	296.79	292.94	293.69	292.43	292.94	292.72	293.47	292.9	290.82	292.87	296.13	298.8
315.7	313.79	318.99	320.92	320.59	315.39	312.99	315.63	318.55	314.44	319.72	316.94	315.54	317.77	315.24	319.91	318.08	309.31	315.13	313.79	316.89	315.6	316.68	317.04	313.89	318.78	316.05	316.46	319.71	312.22	320.95	313.68	323.35	320.63	316.11	318.95	318.32	319.03	318.19	313.25	314.74	318.19	312.9	318.11	316.85	316.38	310.24	317	315.58	317.59
314.12	306.95	314.34	308.83	311.21	306.75	309.61	312.22	309.32	307.32	306.02	306.04	306.58	303.4	304.78	313.9	310.75	305.72	309.51	310.14	306.01	307.4	309.43	306.69	308.27	312.11	308.74	313.59	309.62	310.37	307.13	306.3	312.51	310.01	311.12	311.93	309	310.64	309.92	308.11	311.97	311.38	309.99	305.23	307.18	307.38	310.55	309.85	306.87	316.67
308.96	312.34	305.63	307.62	304.86	305.69	306.69	305.2	308.06	306.58	306.26	305.39	304.32	308.74	308.32	303.06	302.68	308.22	303.99	302.4	306	310.69	305.64	306.94	305.05	303.51	310.27	307.85	306.89	303.94	304.04	302.83	304.95	308.24	304.71	307.47	306.54	303.59	311.43	308.51	298.83	302.89	306.83	308.07	306.31	308.76	308.38	305.65	304.26	307.09
312.7	316.44	314.92	316.15	310.78	314.23	314.65	314.63	315.16	316.46	315.41	318.46	318.12	318.38	310.44	315.05	313.92	318.2	316.64	314.57	312.83	312.58	310.79	315.31	316.03	313.54	311.83	316.56	312.7	311.55	315.08	311.17	310.28	318.25	315.94	318.5	316.91	314.22	311.78	313.27	312.34	311.03	314.62	312.65	310.47	318.22	312.61	312.5	318.14	316.19
313.41	316.79	314.48	316.61	310.98	311.29	312.58	316.77	316.52	310.7	314.16	310.08	312.77	315.03	312.16	314	312.04	311.76	308.39	309.19	311.53	311.39	314.82	316.47	313.32	314.61	316.61	314.31	316.5	311.99	315.49	313.05	311.83	308.47	310.86	317.55	310.65	309.97	312.49	310.68	316.23	313.39	312.31	314.55	314.93	316.24	306.34	311.62	306.87	309.46
303.56	300.97	297.44	303.46	304.73	303.58	299.42	302.24	299.19	304.68	304.7	298.1	302.37	301.53	298.51	298.83	304.22	297.23	303.06	302.52	297.55	302.12	301.29	301.42	303.72	294.97	301.21	299.24	297.37	302.79	304.86	304.67	304.13	306.76	303.69	302.11	304.27	303.21	300.21	304.18	299.18	298.06	302.37	304.14	300.54	297.06	304.19	299.57	299.83	301.05
306.54	306.72	303.75	307.78	305.65	307.36	304.51	308.84	307.09	306.8	307.32	310.83	304.49	303.65	306.66	307.01	306.67	307	305.29	308.02	308.18	304.48	306.63	312.79	302.32	305.34	306.8	306.42	306.79	304.61	304.3	304.94	307.5	308.67	306.8	310.47	310.33	306.64	304.02	302.4	307.51	304.23	310.91	303.25	303.73	306.12	306.16	300.44	305.7	305.42
296.78	293.43	297.68	301.25	298.96	298.25	300.02	298.32	301.58	296.41	301.81	303.57	299.41	297	297.97	301.25	297.39	297.34	301.71	300.88	300.5	303.47	299.31	301.47	300.58	297.43	301.65	300.33	300.57	303.38	299.32	300.64	299.09	298.22	299.98	297.46	301.43	303.18	300.56	297.46	302.27	298.11	301.35	298.55	297.64	302.18	303.28	300.48	301.59	298.27
306.74	306.25	307.92	306.34	307.54	305.47	306.59	305.14	307.64	304.73	305.38	312.53	305.84	301.47	305.19	305.44	300.73	303.84	304.05	307.07	305.99	306.59	304.35	301.17	306.77	304.14	307.31	307.39	307.15	306.33	301.15	306.92	308.08	307.03	303.27	301.43	302.28	304.3	301.97	306.11	314.13	308.03	306.03	308.3	306.88	304.5	306.46	306.24	307.83	304.11
333.16	323.86	322.35	324.35	326.35	324.43	319.9	324.22	325.57	321.47	323.56	323.64	323.42	326.11	321.44	321.69	322.92	325.25	323.79	324.25	322.49	321.35	324.46	326.45	328.1	321.48	325.98	322.86	321.96	323.48	322.5	322.28	325.05	321.17	331.19	329.27	327.7	327.42	323.74	324.8	328.84	326.54	320.11	323.68	322.67	329.36	328.07	322.05	325.95	327.28
317.34	309.12	314.19	317.79	310.47	318.12	316.81	313.93	315.14	315.88	313.65	317.13	309.41	314.61	318.46	314.86	313.67	313.87	316.46	313.02	312.35	318.1	315.58	314.65	316.41	316.16	314.7	310.7	314.64	317.43	314.33	311.73	314.99	316.43	314.81	315.83	313.76	313.34	314.64	310.46	318.15	313.11	312.55	314.85	316.77	313.36	319.67	316.92	315.79	315.92
313.66	315.29	309.26	311.62	314.94	314.3	305.9	312.16	316.2	310.44	312.7	316.23	317.52	314.49	314.32	311.75	315.06	311.78	315.07	311.91	317.7	314.28	314.54	315.25	310.96	310.33	312.87	309.13	316.48	316.68	311.61	308.35	312.34	310.24	317.47	307.79	314.11	311.14	313.72	311.04	314.14	309.79	312.34	312.48	311.78	309.94	311.79	315.5	313.61	312.86
308.4	301.96	309	308.78	306.27	303.54	306.94	308.52	302.74	307.91	302.72	311.04	309.39	305.91	306.38	310.05	310.36	307.14	302.58	307.16	307.6	304.82	305.44	307.31	307.97	301.89	310.01	308.66	306.24	302.82	305.26	304.76	308.17	307.37	309.23	308.08	308.28	301.94	304.6	302.62	305.17	307.7	305.62	304.55	305.02	307.06	304.19	307.77	310.46	304.47
313.29	311.29	317.64	312.46	308.43	309.24	311.11	309.96	315.7	313.8	307.31	308.51	311.98	309.2	316.8	311.89	312.72	316.71	310.3	310.18	314.85	314.29	315.51	311.93	311.1	312.76	314.42	311.84	306.31	314.27	310.94	312.7	306.78	311.58	309.29	314.2	311.26	313.15	312.77	308.08	310.06	314.1	310.83	316.11	314.57	312.92	312.09	303	316.58	314.56
311.16	312.12	312.33	312.65	309.01	312.29	311.29	308.79	314.71	315.28	310.86	313.26	312.4	312.3	315.38	313.37	312.45	315.64	312.66	312.03	309.45	311.77	316.78	309.73	310.75	310.5	314.55	307.52	316.45	315.63	308.67	311.27	307.98	319.19	309.31	311.13	313.35	312.68	309.61	314.76	314.24	314.5	311.74	307.95	309.8	314.99	308.87	315.74	316.22	307.57
313.7	316.35	310.83	313.53	314.82	307.15	315.73	313.05	313.24	308.54	313.25	310.7	310.24	309.94	312.88	315.36	312.53	313.29	317.38	321.27	303.03	315.24	311.48	312.41	311.41	303.07	308.93	314.78	313.58	309.67	314.99	315.51	313.9	309.84	315.6	308.22	309.2	311.74	314.03	314.4	309.16	307.19	309	308.75	309.7	316.32	310.63	310.92	314.23	305.75
308.59	315.4	313	312.8	310.15	310.47	315.18	312.87	312.78	319.51	313.44	309.2	314.16	309.2	309.17	311.54	312.04	315.68	312.8	315.3	314.66	314.61	311.75	311.28	309.85	314.93	307.91	310.74	315.81	313.61	309.31	316.91	310.22	311.96	315.14	310.04	311.72	313.25	314.36	314.9	308.83	310.8	312.5	309.13	315.61	312.52	309.19	309.11	311.98	313.79
323.91	324.13	319.55	318.7	315.76	320.52	314.69	320.75	315.6	314.14	321.82	318.57	321.96	315.6	319.7	319.16	323.3	322.35	326.77	315.81	321.53	314.6	323.59	319.88	315.14	315.14	316.48	319.29	322.33	319.17	316.4	317.17	318.12	317.27	323.92	318.18	315.09	316.64	319.37	309.14	318.79	320.13	320.58	322.14	319.61	321.82	316.8	317.9	318.66	318.03
313.08	309.46	311.98	311.72	314.78	309.32	308.42	310.03	308.72	310.7	312.82	311.09	314.9	312.44	316.47	310.89	310.81	314.88	311.34	305.74	312.31	313.19	307.26	314.69	311.27	315.25	311.05	309.25	312.33	317.31	305.87	311.08	312.2	311.15	309.58	309.62	311.79	311.56	312.66	314.46	311.54	309.09	308.07	308.65	315.03	310.99	312.91	309.75	312.99	314.26
300.98	307.07	301.05	303.18	305.71	304.31	299.92	302.97	302.64	305.23	303.75	306.68	303.27	303.24	304.16	307.66	306.57	296.16	301.11	305.8	300.42	302.15	298.95	308.56	307.14	302.93	298.45	304.38	301.21	301.1	301.3	302.73	301.47	302.38	297.16	301.08	299.63	300.38	299.13	306.73	300.74	303.02	304.76	305.73	303.67	300.78	302.77	296.32	298.44	302.22
307.02	303.34	311.76	306.17	309.47	312.56	307.6	305.69	308.4	302.97	305.29	303.03	306.82	309.08	308.66	304.11	307.43	306.44	311.76	305.3	311.68	305.25	305.01	310.59	304.82	309.39	309.73	309.94	304.01	309.24	300.56	311.87	303.55	307.6	305.73	305.76	305.33	298.51	307.14	304.62	304.89	305.82	304.67	311.9	305.52	304.89	310.79	308.91	310.02	307.05
311.12	311.16	313.07	309.99	309.6	309.78	312.76	306.5	310.28	316.94	313.12	307.94	309.46	311.61	304.15	309.88	309.84	314.44	310.61	314.65	314.89	307.45	305.76	313.98	314.91	311.89	315.62	304.76	308.55	314.08	310.89	313.38	309.83	311.05	309.81	309.28	312.25	312.65	308.24	309.98	309.17	309.12	309.17	308.43	311.41	309.81	307.28	312.14	312.07	308.22
310.34	311.9	314.11	312.27	308.81	312.83	310.46	309.02	311.96	308.92	307.22	308.77	307.03	304.92	303.15	312.24	308.49	309.37	308.67	313.19	316.37	311.24	311.77	311.94	309.01	312.3	305.25	309.65	308.73	313.86	311.37	310.13	310.75	312.92	313.01	307.25	306.21	304.39	307.87	306.52	309.04	306.6	312.39	308.93	310.58	311.63	311.84	305.41	309.94	312.86
310.31	303.42	301.63	306.66	304.7	305.46	306.96	302.67	309.29	313.19	304.35	311.47	306.36	304.42	310.08	302.74	302.28	303.07	302.99	309.12	306.7	311.3	306.11	306.98	306.34	304.44	300.53	305.42	301.52	306.42	304.72	307.91	303.59	307.71	302.37	308.5	309.15	304.36	304.97	309.57	305.35	306.25	301.95	309.12	304.01	304.13	303.67	306.82	305.48	306.47
313.52	305.36	305.76	302.8	305.52	309.58	306.62	305.05	303.61	306.44	309.43	309.24	303.62	307.47	307.35	312.09	306.84	309.14	305.56	314.1	306.22	306.09	314.42	306.3	306.6	306.67	306.67	307.56	308.81	304.54	308.66	306.25	307.54	310.31	308.29	306.1	304.72	308.56	301.96	304.62	306.09	309.85	309.28	306.55	305.2	307.67	310.48	306.4	305.76	304.68
311.23	310.19	312.01	310.97	308.13	310.94	314.93	312.25	310.51	313.8	315.52	316.19	306.48	306.52	310.94	311.43	310.31	311.68	308.49	314.39	313.14	315.79	313.77	312.72	315.12	310.92	312.21	312.54	313.3	309.88	313.38	312.06	314.68	316.16	313.23	310.87	316.68	314.35	315.65	304.79	311.64	314.19	316.65	313.32	313.6	314.27	314.3	309.63	310.97	314.03
298.11	292.19	292.57	295.91	298.13	294.1	294.97	292.99	298.09	300.29	298.6	296.28	299.43	296.77	297.89	297.27	296.69	299.7	296.69	295.1	292.55	302.12	294.81	293	294.2	295.88	300.4	292.12	296.66	297	294.79	297.58	295.54	299.81	292.77	299.42	292.32	298.55	296.94	294.61	297.53	301.39	293.55	300.11	294.68	296.22	295.93	290.6	297.4	298.58
305.37	306.45	307.33	303.59	306.43	306.64	302.21	306.33	307.6	305.41	306.47	310.49	309.89	307.26	307.95	307.5	305.3	302.95	301.87	307.94	305.08	303.51	304.55	309.69	302.96	307.07	305.85	301.01	305.82	307.28	306.22	300.46	309.61	303.98	307.85	303.75	305.68	304.3	303.02	306.96	309.28	304.04	303.59	304.71	302.1	301.64	304.74	305.78	306.04	301.06
299.53	307.96	303.3	305.31	304.1	305.44	306.33	305.74	305.22	304.45	300.19	309.79	302.8	306.58	305.18	309.47	298.57	308.9	305.75	304.78	305.79	305.39	302.01	307.65	301.82	306.83	302.07	304.6	300.25	303.79	305.01	301.65	303.73	306	306.32	304.17	305.9	308.66	302.93	305.7	304.9	304.07	300.94	309.82	306.59	302.9	305.63	303.93	304.06	310.14
312.56	314.29	313.61	313.41	310.8	319.18	315.47	309.52	321.93	313.64	312.88	313.34	315.56	307.81	320.79	314.83	312.68	306.9	314.94	315.21	310.87	313.35	316.18	313.63	313.86	312.34	314.8	307.53	313.91	313.43	311.69	312.07	315.29	313.1	314.97	314.24	314.07	315.95	306.67	313.06	313.3	309.84	316.78	312.77	310.45	312.92	314.17	312.28	305.9	308.47
314.87	317.81	316.2	315.74	319.28	318.07	314.35	314.2	315.74	318.32	317.85	324.25	319.15	321.19	319.42	321.45	317.25	320.16	320	315.98	315	317.83	317.08	319.33	321.04	318.84	317.65	317.88	319.03	314.12	319.49	317.25	315.42	322.05	319.54	318.59	319	320.65	319.73	316.59	320.18	315.44	317.77	315.54	316.46	320.94	317.59	312.37	316.1	322.64
307.23	304.97	302.87	304.25	306.41	298.55	304.65	300.54	306.17	303.53	301.34	300.7	305.04	303.23	302.85	303.81	304.46	302.35	307.59	301.19	303.24	299.6	297.43	301.15	301.25	303.51	302.75	302.81	306.12	301.02	300.35	302.5	300.81	305.43	302.26	300.19	298.59	302.12	304.4	306.3	304.11	303.76	300.18	302.47	301.9	303.63	304.7	299.23	309.47	303.61
317.3	314.48	317.87	313.02	314.4	314.49	317.13	316.01	314.62	322.28	314.6	315.71	315.48	308.52	315.88	314.36	315.04	314.47	313.39	312.13	317.85	317.83	315.09	318.09	310.23	313.74	310.39	316.66	309.75	312.29	311.98	320.82	311.99	315.93	313.21	314.03	312.37	309.73	311.74	313	319.39	315.2	315.09	312.03	307.79	315.07	311.19	315.61	313.91	316.19
312.43	308.21	308.6	313.92	305.39	311.05	306.52	310.43	304.61	313.7	310.78	312.86	313.87	306.89	310.74	304.35	307.22	309.08	308.1	304.38	310	311.64	313.25	308.43	310.69	317.42	310.81	309.88	308.79	313.59	306.81	310.3	309.47	304.26	315.51	308.39	314.63	317.6	311.39	311.85	315.36	308.44	308.53	311.26	309.39	315.91	311.42	310.01	314.56	307.38
296.02	293.74	295.69	300.11	291.96	290.94	296.69	293.87	292.28	302.12	293.49	290.31	298.79	295.49	298.41	292.31	289.87	300.73	294.09	294.34	291.56	292.56	290.13	293.05	292.28	289.35	292.94	296.09	293.68	290.96	294.06	294.15	296.3	294.41	291.91	297.08	293.83	295.53	292.39	291.51	287.99	290.02	295.82	298.47	294.32	288.43	292.95	295.15	297.74	295.88
315.31	312.43	305.51	312.69	308.6	314.16	311.23	311.16	312.39	314.17	313.35	309.96	309.62	315.47	315.8	310.58	315.35	313.75	316.15	315.83	312.19	317.1	311.5	310.46	310.45	312.51	309.15	311.64	314.43	315.61	316.23	307.34	312.43	306.75	316.16	315.63	316.01	312.22	314.02	313.87	304.96	307.35	313.34	313.58	309.27	313.06	310.61	308.31	312.94	309.62
299.76	303.64	299.77	306.9	304.15	307.18	309.13	298.8	301.98	305.09	302.94	306.31	302.75	303.72	301.05	304.73	302.82	305.49	302.7	304.68	303.18	300.5	305.89	301.73	304.04	305.81	301.04	303.12	304.22	296.27	305.76	307.52	302.1	303.93	305.94	305.65	306.3	300.69	304.81	304.51	303.89	299.55	305.7	304.72	307.03	307.42	304.25	306.64	306.71	306.57
322.44	322.6	319.84	321.21	320.22	320.26	321.97	319.35	323.6	323.37	314.71	312.75	319.73	319.92	320.96	317.69	320.65	317.73	320.67	319.93	316.68	318	320.75	316.99	315.25	318.4	315.72	320.07	316	321.21	322.47	321.16	319.86	318.68	314.6	316.51	316.45	318.44	319.64	326.94	319.52	316.73	316.48	315.76	321.19	320.32	322.58	323.5	316.78	319.05
314.61	316.83	310.54	311.16	312.56	314.78	316.56	313.91	310.78	311.77	311.39	311.9	316.65	310.1	318.22	312.81	317.55	313.14	311.24	315.36	312.36	315.17	314.16	311.42	315.69	312.38	317.74	307.53	307.52	311.56	314.7	313.84	312.74	312.63	313.39	312.63	314.09	315.54	312.99	311.45	314.54	312.7	310.57	314.14	312.93	315.94	308.78	310.14	310.4	305.73
321.17	324.42	327.1	327.21	328.33	326.38	325.4	324.32	324.92	329.83	329.46	328.85	327.76	323.24	325.88	327.36	330.08	330.18	328.82	323.93	326.75	325.44	327.32	327.79	326.31	327.15	325.85	329.7	330.74	329.11	331.29	323.43	327.58	335.2	327.3	323.5	326.13	324.98	326.09	330.67	327.85	324.89	326.95	322.57	324.36	326.11	330.77	327.17	326.14	326.62
312.23	314.32	313.96	309.98	311.27	318.64	315.97	312.33	315.76	308.06	311.76	315.84	312.79	312.32	318.36	313.49	313.88	307.57	313.3	314.86	313.88	314.09	310.02	314.83	313.73	318.03	316.43	312.03	313.84	315.44	313.88	313.9	318.24	316.38	313.29	319.27	313.46	314.04	311.89	317.19	312.68	310.46	315.25	315.37	312.88	315.49	316.63	314.75	315.45	314.84
312.01	316.31	321.83	312.86	314.73	311.2	312.02	315.43	308.47	315.52	309.32	314.83	313.56	309.34	309.2	314.24	312.99	310.54	309.06	317.14	312.65	314.49	315.95	316.35	314.4	313.77	310.92	314.9	311.17	309.74	316.36	312.39	317.86	312.84	310.37	320.43	315.29	310.79	309.96	315.34	314.95	310.54	310.82	312.57	316.06	317.86	312.03	319.86	308.37	309.6
312.76	309.5	313.93	317.61	314.95	313.67	313.11	312.22	314.68	317.52	314.71	313.7	312.65	315.32	316.16	312.6	315.33	313.57	312.58	315.92	316.25	315.65	317.62	314.38	310.64	313.53	314.75	312.59	312.86	314.23	311.79	319.84	311.73	318.28	314.47	314.35	316.65	316.94	315.35	313.37	311.84	316.19	316.36	316.96	314.76	316.84	317.9	311.55	311.37	314.72
307.45	307.45	307.01	304.37	307.03	306.27	303.12	307.28	309.15	307.19	304.97	305	307.21	304.04	306.85	304.81	309.09	305.46	306.93	300.38	301.39	304.33	307.5	308.3	304.01	302.71	310.05	304.92	305.09	309.55	306.49	302.51	303.75	305.84	302.92	303.44	304.45	301.85	305.22	305.12	306.85	305.24	307.63	305.93	306.06	304.03	306.29	304.91	305.73	307.61
311.86	313.4	304.59	308.47	307.77	309.3	311.44	313.11	308.39	303.45	309.77	302.59	310.26	309.11	310.68	307.26	305.99	310.42	312.71	310.35	309.26	311.93	309.04	310.14	306.41	311.59	309.49	309.84	302.87	307.81	311.58	309.81	311.3	307.25	305.97	310.62	306.48	300.32	304.65	303.29	306.95	311.45	308.09	309.66	307.8	307.19	310.14	306.72	307.15	305.04
311.99	318.05	316.04	312.9	315.24	314.21	314.16	316.64	314.53	309.77	313.88	315.47	315.33	314.89	318.21	318.02	310.82	312	321.59	312.96	313.29	312.32	313.84	314.51	315.02	318.11	316.54	317	312.21	316.9	319.13	320.11	314.83	310.14	317.12	312.81	320.49	314.3	311.61	317.47	313.29	314.31	314.9	315.37	314.25	314.8	316.76	317.19	312.39	319.42
314.07	315.22	319.06	318.58	318.08	316.54	318.04	310.51	318.65	317.32	316.58	317.33	315.79	318.58	318.79	317.43	316.31	316.33	318.49	319.54	315.79	313.1	313.35	317.82	317.18	315.15	317.18	316.39	315.02	319.01	313.28	317.95	317.64	320.53	312.54	317.16	313.46	320.51	323.05	318.01	312.53	315.5	320.12	320.27	314.25	321.54	313.77	317.2	314.29	316.32
313.3	311.67	311.47	315.5	309.68	310.17	305.93	316.03	314.94	312.84	311.96	314.35	311.53	311.55	310.65	312.11	315.39	310.43	308.41	311.01	311.08	311.9	313.56	310.08	311.06	311.98	311.75	312.47	313.61	318.14	314.51	311.65	311.14	311.75	309.73	313.19	316.54	316.18	310.19	313.54	314.34	310.26	313.52	315.45	314.83	311.11	316.66	310.06	314.76	312.51
301.51	301.78	303.03	303.28	301.78	303.8	300.6	304.92	301.34	307.65	305.79	305.66	301.96	304.57	301.73	306.46	300.81	302.96	306.36	301.03	302.21	300.23	303.55	304.31	305.02	303.17	303.73	301.85	302.87	298.32	298.35	301.61	304.88	298.7	303.97	302.51	301.98	300.5	300.66	304.47	299.7	306.76	310.55	303.9	309.49	299.7	303.25	297.72	299.65	305.65
312.2	312.79	314.5	310.81	310.58	311.34	318.35	310.88	315.37	312.79	312.82	312.3	310.26	315.28	317.15	318.34	313.23	310.62	314.97	316.62	313.8	311.97	312.01	311.66	308.49	309.36	312.53	312.65	310.67	319.21	312.46	315.35	311.99	319.22	311.02	316.55	314.62	311.2	317.3	309.82	316.77	315.05	312.65	308.11	312.72	314.02	310.77	313.89	315.74	315.94
316.01	319.72	321.89	318.57	320.43	315.77	319.76	319.5	318	319.84	320.87	315.93	315.04	314.95	316.76	320.32	320.05	316.94	318.54	321.38	321.98	323.04	320.17	317.71	323.2	320.61	320.25	318.96	316.48	319.19	317.89	321.28	317.32	316.35	317.59	317.46	317.6	321.97	320.57	318.1	313.55	320.36	318.35	326.58	317.25	318.91	318.86	318.9	317.32	319.82
322.93	315.33	320.84	321.52	312.95	316.41	317.45	316.25	320.21	314.91	318.58	319.3	315.26	317.84	320.39	317.61	316.64	316.52	317.62	319.3	316.33	319.52	315.27	317.15	316.63	315.07	323.36	324.73	321.9	321.1	316.94	318.84	317.26	321.66	322.23	315.98	318.98	325.56	319.26	318.04	318.81	317.17	317.67	319.25	314.29	317.13	320.79	315.89	322.62	320.77
305.39	304.63	300.7	307.74	298.36	302.32	308.08	303.53	305.69	303.08	302.17	303.74	302.76	304.89	305.3	305.94	300.27	303.1	305.5	303.67	304.12	307.2	303.9	298.1	303.93	305.01	303.16	303.31	301.56	302.06	300.33	302.03	303.08	300.47	304.83	301.7	305.06	305	304.81	302.89	304.37	305.94	297.99	302.37	301.62	302.23	304.9	301.83	302.41	304.37
314.6	313.7	317.46	312.74	313.68	317.17	314.56	312.66	314.41	309.03	314.29	314.63	317.76	316.42	313.99	310.04	319.73	318.47	317.61	309.82	314.36	318.31	309.41	314.32	315	316.61	315.52	316.95	313.19	317.73	313.44	315.13	315.09	312.12	310.1	315.71	308.45	312.9	313.78	317.93	312	314.21	317.51	314.26	315.37	318.35	316.01	312.47	310.42	316.95
302.38	307.87	305.11	304.6	309.91	303.92	309.83	306.74	302.92	303.14	304.54	300.57	303.84	305.2	303.38	310.69	300.89	302.87	303.77	307.56	303.36	307.51	312.72	303	308.79	302.66	309.61	304.33	304.52	304.22	307.1	307.24	306.03	302.53	303.63	303.94	308	306.49	299.4	304.25	302.72	304.01	305.09	306.83	306.7	307.19	309.52	299.37	303.66	307.9
300.62	304.9	304.38	307.01	310.81	302.16	306.05	307.18	301.51	307.74	301.6	307.41	305.31	305.06	304.21	298.74	301.04	310.11	301.73	303.83	307.91	303.99	307.33	306.26	305.19	300.06	305.43	302.56	304.3	302.52	302.07	304.87	305.48	307.72	306.28	304.22	299.63	307.01	302.6	307.66	306.01	308.64	308.63	306.77	307.69	307.23	313.56	299.01	305.77	306.98
313.4	313.2	310.9	310.54	314.65	314.82	313.08	322.86	313.99	312.72	310.08	316.64	310.69	313.79	313.96	314.78	310.17	315.94	319.54	314.96	321.48	314.09	318.14	314.89	315.74	314.6	316.79	315.24	312.74	315.12	312.04	316.4	314.25	319.07	316.53	314.92	311.18	312.92	316.49	318.6	316.08	315.93	310.89	318.89	314.29	312.48	316.3	316.34	315.6	314.97
326.17	323.97	330.04	325.73	326.57	328.4	326.26	329.66	322.82	331.35	326.17	333.14	325.56	329.83	325.13	333.66	329.02	328.66	328.53	327	327.9	325.33	327.23	332.39	327.38	328.4	327.35	331.1	327.96	327.74	327.46	327.13	325.91	329.29	332.19	333.17	325.37	327.29	327.83	327.51	330.31	332.86	329.52	327.29	321.85	323.67	327.8	330.47	332.42	329.39
311.39	302.36	303.56	304.74	309.39	306.88	305.34	299.31	306.78	304.02	304.66	303.47	305.04	302.4	308.84	300.01	303.99	304.91	304.15	300.3	303.33	302.45	304.75	306.84	309.07	304.4	301.73	301.04	305.21	302.73	311.34	304.8	301.85	300.47	301.86	308.41	306.26	306.93	306.57	306.94	305.15	308.85	303.5	298.73	305.08	308.72	303.96	305.83	304.52	304.13
300.71	305.39	301.44	302.08	306.5	308.76	303.93	303.89	297.93	310.94	303.99	314.24	306.51	307.76	302.28	307.54	305.88	308.92	311.15	306.77	305.2	304.27	304.93	307.17	302.87	298.75	302.34	305.56	302.63	306.23	300.87	308.6	307.96	309.98	304.64	312.2	303.33	305.41	306.92	307.2	301.6	299.37	303.98	305.17	305.4	306.38	306.33	307.12	302.11	307.29
305.44	298.23	300.94	305.23	300.36	302.29	303.74	299.54	301.01	304.04	302.61	304.74	301.7	305.48	303.45	308.29	300.71	299.49	304.41	305.49	305.93	306.31	301.07	301.4	305.87	304.86	306.03	303.04	298.42	303.65	307.75	306.6	307.94	305.55	305.2	304.01	304.27	302.35	303.45	304.89	304.62	301.67	301.98	302.74	302.48	308.27	306.66	306.61	304.33	300.08
313.91	308.94	309.13	307.93	306.49	315.63	306.18	306.85	309.71	309.96	314.65	306.75	309.47	312.8	309.44	313.16	314.03	309.85	307.59	311.19	307.71	314.86	310.51	311.04	311.93	307.9	310.73	312.41	310.5	308.64	313.91	309.91	310.02	308.81	313.61	304.52	311.77	315.2	309.87	311.09	312.33	309.98	312.58	313.04	312.91	307.48	313.33	312.43	310.52	312.3
295.22	292.89	296.1	291.93	293.78	295.47	298.44	297.39	298.41	296.76	293.95	291.93	290.98	297.04	297.45	295.44	288.61	295.75	301.52	297.04	296.25	293.66	296.66	292.5	296.38	289.48	294.3	290.84	292.83	301.73	291.27	294.85	297.88	291.78	300.56	297.77	295.18	295.38	289.75	302.56	297.02	298.49	296.84	296.94	296.73	295.11	287.5	296.12	296.12	296.15
303.25	301.39	305.02	311.02	306.05	303.03	304.61	305.96	305.49	307.67	304.02	303.78	304.53	305.63	308.85	307.04	301.53	307.32	309.01	306.04	311.63	307.21	308.15	307.92	303.03	309.84	304.54	303.19	302.63	304.88	304.99	303.27	308.48	304.89	303.05	301.32	307.87	307.9	304.47	306.67	303.55	307.49	305.69	300.24	305.58	305.7	308.25	308.69	309.84	303.31
318.94	312.55	312.59	313.46	313.13	315.76	312.4	313.55	311.02	309.62	317.12	313.14	314.14	315.85	312.85	311.31	314.11	315.54	313.53	307.25	315.32	312.79	314.76	308.96	311.83	322.25	309.91	310.37	313.98	309.4	311.39	313.15	318.79	310.05	310.55	311.1	313.43	306.98	316.79	313.47	311.82	313.17	314.19	316.31	314.21	314.39	311.8	311.47	309.56	309.09
322.67	318.65	317.94	321.53	322.19	313.33	316.4	314.67	320.84	318.51	318.35	317.43	317.99	320.63	322.54	320.09	318.55	316.77	317.71	323.66	317.69	318.98	314.21	319.89	319.16	321.4	321.01	321.44	321.26	317.09	321.35	318.03	318.6	316.63	314.68	320.62	320.68	315.04	320.39	318.57	312.5	320.55	322.4	321.67	315.75	314.87	317.53	322.26	316.26	317.63
312.88	315.62	315.33	314.37	313.23	312.03	313.04	317.08	310.99	313.16	314.9	313.14	311.09	314.59	306.98	311.89	316.3	311.82	309.47	318.36	312.83	314.39	313.98	312.73	316.08	314.33	314.06	314.22	314.4	312.59	312.86	309.52	316.16	310.86	313.98	311.85	315.71	312.26	309.8	312.73	315.43	315.34	317.28	310.32	316.12	313.1	311.16	313.33	312.97	314.45
310.24	305.1	302.14	305.18	304.41	307.77	301.43	307.84	302.2	301.65	299.22	308.68	304.98	304.87	302.92	302.33	304.02	296.85	300.36	307.16	306.1	302.07	306.25	301.92	302.62	302.97	306.67	302.42	307.32	309.73	302.88	309.05	310.5	311.04	305.91	305.36	302.3	301.87	306.92	305.23	307.36	303.99	307.68	304.28	302.8	303.11	298.92	304.59	307.15	302.79
305.53	305.94	302.14	305.2	306.05	305.63	304.91	304.18	304.5	303.4	312.37	304.69	307.03	304.58	307.27	303.53	307.41	303.42	306.71	310.01	305.19	305.23	309.47	302.95	302.33	309.51	306.57	306.26	305.56	306.95	303.35	303.83	307.22	305.56	306.68	302.86	304.88	302.48	304.22	299.86	307.46	304.51	304.64	308.64	301.65	300.18	305.8	309.32	308.5	306.85
301.24	305.14	298.64	302.74	298.51	298.62	302.5	303.94	305.44	304.36	300.34	306.55	302.56	307.14	304.78	302.31	299.28	299.66	300.61	301.83	302.24	302.09	305.24	300.29	302.28	301.55	299.77	306.44	300.11	306.86	304.96	302.18	300.67	302.32	304.9	298.14	299.59	299.17	307.25	302.37	299.57	304.68	304.19	303.85	300.84	301.69	300.78	304.95	301.71	302.24
307.31	306.56	308.78	305.74	303.56	306.43	306.56	304.99	304.42	305.93	301	302.41	312.26	300.91	307.96	305.87	308.68	304.52	305.91	306.49	300.97	302.62	306.22	308.99	302.53	306.25	309.4	304.27	300.63	301.71	308.64	302.04	309.23	306.02	305.46	303.18	302.81	307.82	303.21	304.98	306.45	301	304.73	304.52	308.45	305.33	308.03	302.8	309.52	308.28
304.67	307.5	305.5	306.93	307.77	304.67	307.53	304.22	304.9	307.87	309.97	309.64	301.95	308.36	306.58	309.51	302.73	308.65	309.05	299.27	307.18	307.93	310.51	301	304.35	305.51	304.69	301.87	306.53	306.87	305.09	305.6	305.75	302.16	302.34	304.42	302.72	304.04	309.85	304.18	305.49	305.02	305.37	303.63	306.43	308.48	307.56	302.09	306.66	309.26
307.18	315	310.08	317.06	313.85	310.12	316.79	315.85	320.19	312.68	314.97	315.46	319.51	317.59	314.38	310.47	312.19	312.71	315.3	316.04	317.72	314.35	312.7	315.85	313.49	318.98	312.13	315.35	312.04	315.41	312.96	310.46	313.18	315.15	315.86	315.36	316.3	318.53	314.46	316.34	317.58	316.29	317.08	315.1	317.09	311.76	310.69	311.83	318.29	319.74
300.41	308.55	303.82	298.85	304.45	300.26	301.72	303.48	298.61	300.9	303.63	301.61	299	301.35	305.5	301.83	306.93	303.43	303.01	301.56	299.99	303.85	306.17	310	304.79	300.35	299.37	301.38	307.68	305.86	303.93	301.64	298.79	306.43	304.33	298.59	303.33	300.54	304.04	301.64	301.02	298.04	303.56	303.54	302.44	306.42	303.9	303.32	302.17	300.33
318.8	313.4	316.98	319.73	314.29	321.98	313.6	316.35	320.4	320.11	317.49	312	315.41	318.58	320.45	316.5	318.98	317.02	320.03	317.58	317.57	316.79	316.32	317.65	315.92	318.39	309.35	313.62	324.03	321.05	316.95	317.86	315.53	313.77	322.69	315.36	312.51	312.87	317.67	317.58	312.38	320.19	317.32	317.74	316.03	313.59	315.76	317.9	318.44	317.41
306.16	305.3	309.05	307.09	307.61	309.56	308.4	304.57	307.14	307.54	303.36	313.78	306.58	304.9	309.52	312.06	308.48	308.92	308.24	307.28	308.25	310.95	306.89	307.55	305.48	312.25	308.37	308.33	310.21	308.15	305.5	306.1	309.05	304.83	309.51	311.06	306.25	309.07	304.49	310.16	304.17	305.43	311.23	303.53	301.09	304.66	307.35	309.11	307.02	305.06
313.26	312.44	309.67	316.74	313.53	310.03	316.33	313.67	315.35	314.31	312.82	314.54	315.3	314.27	309.54	315.18	314.3	310.24	309.13	311.01	313.56	318.86	317.73	315.42	316.4	317	313.23	313.65	313.32	316.4	312.9	312.67	317.19	310.42	315.22	317.28	313.22	317.09	311.36	313.31	312.93	317.91	310.46	318.76	309.95	311.24	314.87	314.71	316.19	312.9
313.89	316.46	316.99	309.82	315.3	312.85	309.84	306.88	322.88	312.17	314.89	312.95	310.78	314.79	308.98	304.2	313.33	313.59	313.63	310.71	308.85	310.03	312.03	313.42	318.86	311.61	313.59	312.67	309.74	311	311.02	317.36	314.27	310.21	318.62	313.91	317.19	308.88	313.26	306.77	310.85	312.68	312.44	311.62	311.91	314.98	313.49	314.83	314.66	312.64
313.01	321.86	316.32	314.32	314.71	312.48	314.22	313.73	311.08	317.76	312.28	315.97	315.75	311.57	315.78	313.01	313.88	314.1	316.27	316.43	315.44	315.79	314.51	311.27	317.01	313.93	314.48	310.39	310.55	317.69	314.52	312.95	313.91	315.89	309.76	314.82	313.11	311.6	311.52	316.65	312.47	316.43	318.62	318.47	313.43	318.59	308.12	316.09	310.06	310.24
305.23	306.37	305.35	299.97	304.88	300.9	302.52	300.41	306.04	302.94	303.25	300.26	309.44	304.85	299.76	297.78	304.14	302.35	303.11	302.19	304.13	301.73	301.33	306.71	304.71	303.1	303.35	305.34	307.55	304.41	303.18	302.4	304.22	306.66	304.61	302.28	306.41	305.12	305.21	302.85	297.05	299.72	299.13	300.82	299.78	305.2	300.77	304.39	305.12	302.58
300.65	303.64	303.26	302	305.79	302.1	309.04	299.11	305.28	305.35	300.09	301.47	304.84	301.31	300.55	300.56	305.38	301.11	303.79	307.18	305.71	305.11	304.01	306.63	305.21	299.72	304.07	298.6	306.91	299.24	301.47	297.11	306.92	305.3	305.55	307.01	308.85	306.09	302.25	304.72	303.1	302.9	302.55	302.58	303.46	300.03	304.79	296.86	303.27	299.88
304.08	306.12	298.62	307.8	300.45	305.54	309.09	299.96	301.74	304.75	302.55	298.98	307.51	301.71	304.19	300.54	303.88	299.34	304.14	302.77	299.22	300.79	304.2	302.07	301.61	302.17	300.91	301	299.49	304.61	306.38	305.65	305.57	309.22	302.09	302.11	304.69	305.39	301.97	305.05	299.21	307.55	303.67	309.81	301.63	306.35	299.93	305.69	303.75	305.98
307.09	310.72	308.81	310	311.01	308.55	311.39	309.73	313.81	312.98	312.29	312.06	312.31	310.48	305.92	311.62	314.76	314.41	311.27	310.25	316.14	310.36	309.16	314.54	310.47	311.29	308.96	310.05	309.33	311.14	311.35	309.16	311.41	310.61	311.65	311.11	308.04	310.27	310.99	315.49	309.55	311.5	310.41	315.72	312.78	312.25	309.04	314.63	307.49	313.05
293.19	290.85	293.76	293.31	292.55	295.72	294.06	294.04	299.22	300.26	292.64	299.61	294.09	291.71	292.98	291.78	296.42	293.54	290.73	295.99	292.39	296.71	296.61	297.48	289.98	297.29	297.01	292	293.61	291.77	293.17	290.14	293.5	301.25	293.11	297.55	295.16	290.61	294.33	292.16	294.28	291.4	291.48	291.42	294.62	296.58	291.85	297.14	295.57	301.89
309.5	315.03	316.15	306.61	307.39	309.59	305.82	311.29	309.31	313.09	307.84	310.95	311.62	312.24	311.01	306.49	312.62	307.36	309.56	308.28	306.48	310.85	315.41	311.72	305.69	312.08	310.62	309.56	307.57	312	313.08	311.87	308.48	314.13	310.64	314.77	309.88	307.29	307.46	304.1	306.48	306.83	302.72	311.08	314.87	308.12	314.05	304.26	309.2	315.73
302.44	305.74	302.58	301.61	304.2	303.28	304.38	300.26	306.18	303.95	301.99	303.86	310.37	306.65	307.38	299.83	304.34	300.52	302.61	302.14	304.65	303.47	307.63	303.45	303.85	300.1	305.94	304.41	304.02	298.67	305.2	306.32	307.16	305.5	299.08	307.01	302.98	303.27	304.31	305.67	304.09	299.52	300.54	300.27	301.16	301.8	300.28	299.88	299.34	300.67
319.8	312.27	313.16	308.92	317.06	319.53	315.68	315.53	318.81	312.02	314.33	313.46	316.16	317.18	311.14	312.95	312.18	319.56	313.2	317.27	318.37	315.78	316.57	311.72	308.13	316.55	311.32	311.62	317.56	311.81	313.72	311.53	310.98	313.33	316.99	309.69	314.18	319.73	312.78	312.61	312.97	317.32	314.64	313.97	315.63	310.82	313.88	313.28	313.21	310.98
306.39	305.2	304.74	308.66	307.76	304.97	301.75	306.32	305.4	303.64	308.87	309.43	303.66	304.99	310.91	308.77	307.62	307.84	308.07	307.13	304.8	306.82	309.17	306.25	307.92	304.72	310.84	303.31	303.3	310.17	307.81	303.46	306.54	308.78	303.94	304.81	302.95	304.53	304.36	306.5	310.84	301.7	304.07	307.06	305.63	304.01	308.38	302.93	308.77	307.97
295.32	294.5	294.56	295.27	289.68	292.51	297.46	296.11	300.11	294.76	298.25	295.05	297.02	295.73	291.42	298.39	301.49	293.52	300.76	294.46	298.12	297.03	298.27	298.63	297.45	296.07	297.14	298.15	295.7	292.93	294.86	298.07	296.47	299.32	294.34	300.31	295.44	300.23	300.7	293.49	300.48	291.68	299.96	295.7	295.47	296.09	298.92	291.44	296.01	298.32
325.64	323.7	325.25	323.57	321.62	325.89	322.87	327.06	318.64	322.8	327.29	322.75	324.67	324.79	321.63	328.15	324.18	324.73	324.65	324.31	325.66	329.08	328.15	320.36	325.84	327.24	326.45	323.79	322.66	325.2	321.26	327.56	325.9	324.74	325.08	320.62	323.19	321.89	328.79	325.9	324.44	322.79	325.79	326.8	327.42	324.51	328.76	324.27	323.14	329.94
312.9	316.45	309.85	313.17	313.53	313.04	306.15	308.06	311.68	312.64	311.33	319.17	315.14	315.38	309.77	308.67	309.16	310.24	314.14	309.13	315.85	309.76	312.96	315.37	313.82	315.62	313.69	314.5	310.32	311.54	310.61	309.26	310.02	313.68	308.71	309.17	314.37	313.17	312.2	311.22	309.04	316.71	312.78	315.88	308.94	313.3	309.43	311.28	316.09	313.47
316.47	314.64	312.77	312.84	316.66	310.37	314.37	318.4	311.1	311.18	316.54	312.44	314.07	318.99	315.19	313.48	316.23	316.95	315.34	312.1	312.6	313.7	313.54	315.13	315.46	313.66	315.84	312.14	312.59	317.6	315.51	315.37	311.95	313.41	316.15	313.81	314.93	311.05	315.29	314.98	311.86	316.94	319.98	316.36	316.75	313.86	316.89	314.59	309.57	310.63
299.47	301.55	304.11	306.67	302.71	303.93	302.56	300.87	298.39	298.01	298.01	296.64	305.43	302.46	304.16	300.05	298.04	298.04	303.65	301.44	303.8	295.9	295.34	305.78	297.89	303.78	303.91	304.76	308.17	300.78	305.76	304.76	301.3	302.56	307.88	303.31	301.22	298.85	299.36	299.74	301.02	307.99	305.79	303.06	305.57	304.62	303.3	305.5	305.39	305.24
303.1	304.02	299.34	300.68	302.56	299.66	302.26	302.35	305.22	302	303.68	305.22	302.43	301.32	300.9	302.57	303.78	306.09	304.72	305.3	303.43	303.47	301.5	301.83	300.71	310.79	308.26	301.42	299.97	304.31	303.42	300.16	302.85	308.45	305.59	300.28	301.5	305.86	303.74	304.39	305.97	305.59	297.72	303.92	298.63	295.67	297.58	301.29	304.52	303.53
305.01	309.14	313.49	308.65	305.27	308.91	306.61	307.24	310.46	308.77	312.46	309.59	303.84	305.06	303.53	308.06	309.14	310.83	307.73	312.26	316.43	310.87	309.43	305.59	304.42	309.92	308.09	308.02	310.3	303.6	310.07	308.77	310.65	306.74	304.41	308.16	311.7	310.4	306.88	310.22	310.67	308.02	305.68	309.21	309.62	310.43	304.14	310.84	309.12	310.12
311.06	315.24	310.13	310.43	310.29	312.93	308.31	308.29	309.89	313	312.19	312.61	315.48	311.49	306.95	314.41	311.52	310.17	310.22	308.06	312.07	311.53	309.91	307.46	310.73	310.44	309.54	309.75	310.17	315.2	317.19	307.85	306.84	310.39	311.49	315.08	308.61	309.54	313.82	308.93	309.89	314.55	312	314.07	312.34	310.54	313.31	310.08	307.02	312.53
305.12	303.29	304.43	305.11	305.54	306.38	301.75	303.14	304.9	308.82	300.97	303.78	303.09	303.41	304.05	297.66	301.55	305.49	299.46	307.44	306	311.89	306.98	308.38	304.22	303.04	303.48	301.27	304.66	305.7	300.41	303.7	301.71	306.8	303.45	307.33	298.79	306.96	306.33	305.83	299.97	305.64	304.89	301.53	305.02	305.71	308.19	302.62	304	301.44
316.58	317.07	317.33	314.59	310.57	315.22	312.5	308.65	315.56	309.41	312.42	313.53	312.39	314.14	317.97	312.1	315.32	310.87	318.55	313.89	314.21	317.84	314.83	313.66	313.73	313.15	311.29	311.34	313.99	317.05	311.82	314.02	314.54	309.37	313.33	313.39	311.57	312.77	310.71	313.58	315.14	311.83	314.84	308	313.89	310.38	307.55	309.57	312.75	315.13
329.02	331.12	330.19	330.23	332.88	331.11	328.11	326.04	328.19	325.97	329.02	330.69	326.57	330.98	331.35	330.8	330.54	332.21	328.74	328.86	332.66	326.48	329.56	324.58	329.65	329.91	326.15	321.83	334.65	328.59	332.14	331.39	329.62	327.21	327.58	328.21	326.71	330.59	328.78	327.89	327.9	327.7	327	328.26	330.12	330.67	326.18	324.89	331.49	328.14
310.13	306.05	305.88	303.83	306.68	308.71	309.1	307.53	310.64	307.74	308.4	308.31	304.58	307.59	307.48	304.72	305.72	307.74	306.27	305	304.69	308.26	303.03	306.91	303.66	308.03	303.16	301.82	306.9	301.32	304.62	307.05	306.96	301.08	309.77	305.8	309.42	299.62	313.08	306.03	306.53	309.15	300.23	308.75	304.43	306.84	310.96	304.48	300.98	308.63
318.32	312.88	315.79	311.29	312.8	313	310.79	310.29	315.97	315.39	316.92	314.48	314.11	314.53	317.76	309.29	315.49	309.74	312.87	314.66	300.66	317.5	314.31	310.53	313.92	309.96	312.03	313.61	310.04	318.66	314.43	311.94	311.51	312.36	312.51	309.46	315.97	312.94	309.54	316.09	314.44	318.5	313.63	313.15	313.55	313.2	313.41	312.22	312.05	313.82
318.25	315	315.8	314.49	315.15	314.82	314.46	313.67	319.79	312.22	316.39	316.74	311.9	316.08	314.18	316.55	314.64	316.99	318.48	317.03	312.49	314.28	314.34	318.03	315.09	315.79	314.37	319.4	314.38	316.82	317.88	314.66	314.35	317.55	318.28	319.33	310.17	315.8	319.89	314.83	317.77	317.83	315.96	315.76	316.49	318.46	313.79	312.77	315.45	316.53
300.69	294.24	302.3	299.88	301.1	298.49	299.62	303.6	304.91	300.36	300.2	299.61	298.42	302.54	305.23	303.59	304.4	297.33	300.15	299.14	303.57	300.78	301.61	300.87	305.92	299.49	302.91	304.06	303.26	303.53	304.97	302.58	303.5	302.16	301	299.4	300.45	303.26	299.29	303.01	304.81	299.28	300.14	304.48	300.8	302.58	299.77	302.66	298.71	302.75
309.82	314.21	315.62	309.65	318.9	312.16	314.53	308.23	310.14	314.27	311.2	313.57	315.81	316.14	310.86	313.13	312.91	311.21	314.34	313.02	308.39	311.44	314.59	313.73	314.87	315.71	310.22	314.97	311.29	310.35	311.91	311.42	310.69	319.17	315.55	311.44	309.51	311.95	311.87	311.56	312.15	313.03	315.69	313.92	311.86	316.48	312.43	311.93	309.02	310.99
314.07	321.73	321.69	315.92	317.33	322.24	319.83	316.51	318.81	318.18	320.18	320	318.01	320.3	309.24	314.61	314.96	317.84	314.91	319.3	319.33	320.79	322.86	319.85	322.09	317.25	318.76	318.77	313.79	318.92	311.87	319.5	319.28	312.89	317.65	316.51	316.93	314.79	314.2	319.04	319.76	322.13	321.01	316.31	317.36	322.03	316.96	318.58	317.62	312.31
299.46	298.6	308.55	298.92	297.46	303.9	307.47	295.91	300.64	298.63	305.32	294.28	302.08	299.85	303.3	304.13	303.13	303.08	298.58	302.79	298.72	299.21	293.7	302.13	299.85	300.43	299.19	304.98	304.53	302.77	296.42	302.69	297.75	300.11	305.18	302.18	299.33	301.92	304.04	292.56	299.33	303.48	298.18	299.95	296.29	302.55	303.21	302.42	299.12	301.01
315.19	317.4	319.21	313.04	311.01	308.93	313.25	314.6	310.93	315.22	318.87	311.09	312.75	313.74	317.32	317.91	317.66	310.27	313.31	311.85	316.07	309.43	309.52	313.5	312.9	313.12	313.71	315.77	316.03	312.56	313.46	315.92	312.11	313.89	307.6	311.38	313.11	308.31	316.52	316.13	309.12	313.3	314.34	315.87	315.35	308.54	315.15	315.28	310.11	312.74
310.05	306.12	312.36	306.25	303.27	308.3	303.66	307.37	307.33	306.54	307.19	304.16	313.85	304.61	302.78	306.6	306.68	308.79	305.67	312.93	305.27	306.45	310.88	305.66	302.66	304.57	303.68	308.89	310.03	307.37	311.4	303.14	306.63	304.38	305.17	306.21	305.63	305.96	301.3	306.15	309.42	309.1	306.5	309.13	309.51	309.88	308.24	309.26	305.73	310.22
325.6	323.43	326.12	332.73	331.38	331.97	329.03	329.47	326.01	331.41	327.99	327.15	332.23	330.83	328.06	327.02	328.65	330.79	325.57	322.56	334.2	330.35	329.27	336.12	324.75	328.25	328	328.69	328.27	320.08	329.87	330.57	326.73	331.01	331.22	329.82	329.35	329.99	332.18	328.11	330.83	332.63	328.97	329.84	323.66	322.21	330.38	324.16	325.9	334.99
309.03	305.55	313.02	308.02	313.68	310.37	313.54	305.53	303.95	309.75	311.94	310.66	309.58	310.4	311.18	304.79	310.15	307.15	310.67	309.99	309.8	312.37	309.39	307.05	311.05	307.01	312.33	311.06	310.38	312.01	311.17	314.67	309.01	305.58	311.98	308.04	310.26	309.46	303.5	308.43	308.31	308.21	314.97	308.37	304.91	310.88	307.69	309.93	305.48	304.92
300.5	303.5	306.91	306.98	299.45	306.11	311.65	307.26	305.7	306.2	305.68	304	308.27	304.94	304.47	305.96	302.99	303.69	306.08	302.65	306.96	301.77	304.72	303.55	303.08	307.78	306.29	302.94	306.81	306.37	306.58	301.61	305.03	306.4	306.82	305.53	304.88	305.68	308.5	305.56	308.94	305.91	306.34	307.01	304.34	310.36	308.99	303.39	305.14	311.72
302.68	302.72	309.2	309.1	306.22	307.63	307.12	304.68	306.2	305.5	306.83	303.64	306.47	304.27	308.39	303.63	303.71	306.01	303.3	300.65	306.38	308.9	302.2	304.67	301.8	304.45	308.59	305.07	304.89	308.71	304.99	310.42	304.85	305.86	306.43	302.11	302.43	306.56	305.55	305.85	307.36	305.03	309.33	305.42	305.2	307.71	301.81	309.77	298.7	302.77
313.12	315.09	320.29	306.09	315.1	313.38	316.1	318.37	318.07	314.29	310.36	312.02	310.57	315.96	319.7	317.53	312.6	313.67	307.15	312.09	310.07	312.79	319.3	314.99	310.49	315.08	311	311.42	310.76	312.58	316.77	310.97	308.2	318.84	315.06	313.1	309.61	314.2	316.05	314.14	313.54	309.05	312.19	314.41	311.99	315.62	315.86	314.1	311.38	315.23
301.86	312.51	305.87	308.02	300.07	308.15	308.25	307.9	305.29	305.87	306.65	304.9	308.4	305.2	308.04	308.67	305.61	306.49	304.98	301.17	301.93	305.05	307.18	308.39	307.77	306.86	307.33	304.98	306.87	309.8	310.4	300.3	305.33	306.72	302.88	306.91	306	306.75	308.23	305.72	304.21	305	302.81	306.12	305.91	303.09	303.94	305.84	305.3	305.36
303.65	302.22	304.84	299.58	304.19	307.64	301.7	308.23	301.44	298.91	304.01	304.05	303.52	305.2	302.29	304.34	302.73	305.75	307.78	301.24	304.09	301.88	300.98	292.49	305.53	299.55	296.04	305.22	303.48	298.04	305.1	299.07	301.4	301.47	295.16	299.56	302.86	301.54	301.86	299.91	297.33	307.71	301.97	300.43	300.05	310.36	301.76	304.4	303.41	298.93
328.3	331.33	324.77	326.63	330.89	329.22	329.48	326.62	329.13	325.64	327.16	327.58	328.08	328.6	326.98	326.61	329.09	324.61	326.76	328.24	325.71	327.67	330.66	327.04	324.01	329.2	327.24	329.84	328.71	327.95	328.9	326.98	324.74	323.52	326.22	329.57	329.83	332.39	326.31	328.25	323.83	324.04	321.75	331.16	326.91	326.8	325.3	330.03	329.52	321.2
306.6	304.56	302.75	307.38	306.37	308.34	299.83	299.86	303.29	296.69	304.71	305.31	306.28	305.55	303.57	305.08	306.69	300.58	308.75	301.21	306.39	303.56	303.76	307.68	297.38	308.6	301.92	305.45	305.41	306.14	304.24	303.84	304.17	302.38	306.15	304.96	303.07	302.42	302.84	306.33	302.95	305.85	303	305	303.76	306.25	302.18	302.65	309.7	302.12
321.44	319.42	320.62	315.93	319.44	318.69	315.71	314.9	314.93	318.07	319.69	322.2	320.78	316.9	323.75	324.03	318.66	312.96	316.08	319.97	323.43	317.82	318.06	318.41	315.27	323.4	320.55	320.31	319.48	319.95	320.58	322.44	311.48	321.42	323.69	316.95	320.52	316.15	317.13	320.13	319.72	322.72	321.58	319.5	322.08	320.98	312.86	322.17	319.88	322.17
318.14	324.06	319.39	319.62	315.54	317.29	320.2	321.68	319.97	318.1	317.17	313.72	316.99	319.23	315.45	317.95	316.77	318.08	313.32	324.98	322.68	320.76	323.5	323.15	319.29	324.17	318.38	316.44	317.97	320.13	316.64	322.93	318.9	317.67	316.58	313.76	321.38	317.1	317.87	316.37	316.75	318.05	322.88	318.88	321.71	317.42	316.64	317.7	322.76	322.11
302.27	306.89	301.03	308.54	302.73	304.69	306.6	301.06	300.33	307.13	301.95	304.18	303.39	299.59	306.63	303.07	303.14	308.84	304.24	306.25	304.92	305.24	299.9	302.74	302.71	303.25	304.99	307.39	305.12	311.48	307.06	303.31	301.76	304.49	301.02	306.25	304.75	303.82	310.03	307.5	302.23	305.65	306.89	304.86	304.41	307.05	303.21	305.95	305.57	305.94
302.46	306.02	298.37	304.93	302.24	306.21	307.2	299.42	307.27	303.68	298.77	302.15	303.47	300.7	305.44	303.88	301.7	305.08	304.23	304.35	302.98	308.34	302.12	302.09	304.14	300.74	308.57	305.89	301.98	301.04	304.84	301.15	301.14	299.85	304.13	302.68	299.16	301.59	306.27	302.77	296.58	300.9	304.48	306.59	300.23	305.35	304.88	306.52	303.61	305.87
304.79	301.05	308.38	306.06	305.37	302.68	308	303.42	306.17	307.26	307.54	306.5	306.06	309.21	307.1	303.71	306.53	311.66	304.52	305.61	305.43	300.4	310.47	303.07	309.21	306.25	306.69	307.63	307.07	305.53	304.94	304.66	303.94	305.03	304.67	306.66	298.61	301.5	306.88	305.92	306.35	311.65	306.54	302.22	304.44	304.53	306.36	301.28	309.49	307.15
301.38	308.73	305.36	299.85	303.26	297.15	303.36	307.54	303.4	302.23	306.98	302.01	303.31	301.48	304.83	300.13	303.65	306.86	302.24	305.33	300.56	304.2	305.06	304.17	307.25	301.94	298.5	304.62	302.86	299.98	303.49	303.74	305.84	303.09	303.89	299.82	305.74	306.27	299.82	300	309.19	299.25	299.6	305.53	304.47	307.37	299.74	299.3	306.03	302.61
324.91	328.07	322.82	323.79	325.54	328.25	326.41	327.98	330.52	326.7	325.96	329.28	327.85	325.1	330.34	331.79	329.8	326.98	328.88	328.26	327.78	323.79	327.82	328.28	325.74	329.99	324.8	324.5	326.28	325.29	329.79	322.82	325.98	331.67	327.53	326.42	327.01	328.43	331.48	330.17	322.64	327.41	323.03	323.83	320.2	330.65	326.74	326.89	330.88	324.84
313.9	315.76	316.26	314.58	315.19	320.64	318.64	315.81	309.39	314.56	316.27	315.03	321.85	319.43	311.08	316.19	313.09	314.12	318.53	316.79	310.52	312.65	317.46	316.21	313.97	317.11	312.73	315.58	322.83	314.36	312.09	319.48	318.05	313.44	316.33	314.46	317.48	314.87	314.14	318.5	308.98	318.66	314.56	313.95	318.25	315.48	320.9	312.47	316.38	320.2
300.51	303.56	302.29	302.83	308.65	307.61	310.31	307.08	305.71	308.87	307.07	307.63	307.25	301.2	307.78	306.46	306.89	303.47	303.11	308.95	302.14	299.35	308.32	303.28	303	310.56	311.64	300.87	301.68	302.87	307.63	309.73	308.43	306.54	305.21	304.65	312.1	306.47	304.56	305.9	304.12	300.04	304.22	303.33	304.15	305.11	301.89	304.22	304.77	302.15
301.1	306.32	294.08	300.31	307.19	303.5	307.27	300.63	302.38	303.49	306.82	305.76	304.74	307.92	304.21	302.45	305.78	297.18	300.76	301.69	305.7	303.71	302.42	304.92	299.43	301.39	300.26	300.19	306.27	301.98	300.19	302.33	299.26	305.61	302.32	302.47	302.17	301.38	302.82	306.52	303.24	301.24	305.05	302.87	306.68	301.36	304.59	298.43	306.21	301.08
323.14	327.68	327.16	325.6	321.59	327.56	328.12	323.41	323.61	326.21	322.02	325.24	321.22	326.34	327.6	323.7	325.92	322.73	322.92	326.43	322.28	321.54	325.01	325.52	325.39	322.17	326.71	325.05	321.22	327	326.08	321.02	322.48	331.65	327.01	325.56	326.23	321.89	327.04	322.35	325.67	328.34	328.19	323.67	324.41	323.75	323.49	313.89	328.49	323.4
313.5	311.79	313.05	315.3	317.83	310.7	312.5	312.18	310.97	312.99	314.54	317.05	311.68	314.42	319.19	313.91	313.25	316.67	312.76	311.93	310.61	315.09	311.49	313.6	311.08	312.18	311.99	313.55	312.99	315.18	309.35	314.94	316.72	314.33	309.81	312.01	309.55	316.39	310.92	308.13	309.78	316.9	312.34	314.21	309.19	310.14	308.88	310.61	317.73	310.65
312.99	315.63	317.93	313.99	317.13	312.38	315.34	314.87	318.09	318.47	315.07	317.46	315.85	324.47	317.28	313.75	315.82	317	322.73	320.97	317.9	319.56	313.75	319.99	312.41	318.86	315.63	314.41	323.48	318.39	313	319.9	319.1	318.16	318.66	316.63	317.4	315.52	319.3	315.03	317.86	319.33	313.83	320.67	318.82	319.64	318.93	311.75	310.28	320.15
297.81	296	292.1	293.21	295.48	293.36	292.87	297.07	291.86	298.06	292.08	292.65	298.61	292.03	297.24	295.62	294.49	294.95	301.46	302.59	298.55	296.89	293.88	291.27	299.07	289.17	294.38	291.83	293.6	297.38	294.02	292.05	294.71	296.57	301.58	296.88	298.87	297.96	295.98	291.35	297.75	295.73	298.2	295.07	304.65	301.23	295.26	297.14	292.96	295.95
304.15	300.45	300.14	307.13	303.85	307.66	304.77	302.21	300.81	303.95	302.13	304.04	303.05	309.31	301.03	310.44	310.67	304.6	304.73	305.47	307.85	303.59	308.51	304.31	306.54	303.17	304.36	312.56	305.55	309.91	305.06	306.64	303.74	307.63	308.53	305.83	307.95	308.21	310.83	306.07	303.72	306.06	306.62	309.42	310.2	308.21	305.7	308.57	300.05	303.35
291.53	296.47	296.31	295.22	297.59	297.11	294.86	296.95	297.93	296.21	299.17	298.66	297.26	295.73	293.35	298.17	296.01	298.03	297.88	289.97	299.81	292.94	294.35	302.93	294.47	294.13	297.5	296.89	297.54	293.94	297.79	297.46	297.26	298.31	298.01	305.34	294.91	297.86	296.88	291.84	298.66	296.58	295.81	299.83	300.58	295.58	292.42	292.41	295.33	299.29
327.12	327.57	327.47	333.05	324.53	327.47	321.46	329.03	327.63	330.33	332.07	332.87	331.34	328.97	332.39	330.88	326.13	332.36	326.07	323.61	325.96	327.55	331.11	325.77	327.18	329.55	325.48	326.9	333.76	329.09	329	330.59	331.4	330.99	331.57	329.01	328.42	330.4	330.74	327.37	323.7	331.49	330.49	328.58	330.86	327.42	325.37	325.7	327.13	327.57
301.48	301.39	303.39	299.88	302.53	304.18	304.22	301.36	304.75	302.94	304.83	305.96	301.39	303.21	311.31	301.2	308.38	303.74	299.18	297.42	308.23	300.71	302.08	302.31	301.96	304.88	301.86	297.73	303.72	300.25	300.96	303.97	300.24	299.59	308.09	309.52	303.04	305.49	304.58	308.17	305.25	302.56	304.63	301.54	304.64	303.05	302.72	306.42	304.11	299.66
304.96	305.43	308.01	305.82	306.55	304.6	304.43	314.43	306.14	305.71	305.83	301.4	305.42	308.78	303.89	300.65	306.7	306.66	301.89	302.33	307.9	304.98	310.06	307.5	309.74	306.87	300.7	306.41	306.79	304.99	306.6	311.05	303.21	306.67	301.49	299.67	303.84	304.27	308.72	307.29	308.66	307.76	307.83	308.66	306.95	303.1	305.7	305.86	306.27	306.22
305.71	306.72	298.07	308.92	300.05	301.41	310.79	305.04	311.29	306.22	306.23	308.66	303.74	309.74	306.96	307.14	310.41	306.91	308.34	303.54	309.04	304.32	307.94	309.22	309.33	308.94	307.13	307.2	307.96	305.58	309.37	307.26	308.01	306.34	312.66	305.64	307.44	306.86	310.75	311.25	308.85	306.89	301.5	308.89	302.37	305.55	308.07	307.12	303.2	306.7
316.12	314.96	314.14	311.2	320.17	319.3	318.25	319.22	317.14	321.65	311.88	318.5	320.97	320.73	310.73	318.11	313.52	317.06	321.34	311.81	316.73	317.41	316.7	314.4	318.95	317.17	317.34	312.28	316.4	314.84	314.42	316.62	313.2	318.37	316.8	317.87	316.84	318.54	317.94	313.4	314.09	313.45	314.36	313.37	312.44	316.47	316.09	314.44	316.72	311.17
295.51	303.09	300.83	305.39	294.71	302.19	303.34	302.44	300.37	298.11	299.34	302.55	298.16	294.5	300.89	298.87	296.17	302.52	305.51	304.12	296.36	300.49	301.86	304.33	301.58	299.15	303.94	300.05	301.39	293.64	300.48	301.1	300.25	301.88	307.81	300.39	299.22	299.9	300.91	304.22	302.83	302.61	297.66	299.9	296.98	302.52	303.08	300.54	301.52	299.34
318.36	316.88	316.79	321.25	317.72	321.7	312.4	314.57	320.23	313.45	316.7	313.65	315.19	313.25	317.14	316.67	316.9	315.25	318.62	314.91	312.44	314.58	316.66	317.87	317.06	320.74	315.98	314.44	319.04	318.31	313.53	317.59	317.26	312.55	313.76	316.25	318.97	316.92	314.4	314.6	317.08	316.54	311.59	318.23	313.32	319.29	312.19	321.58	315.63	315.7
332.42	326.4	327.5	331.54	327.06	326.25	329.04	328.98	329.15	327.83	329.04	331.52	324.63	330.74	332	325.71	329.31	329.33	328.67	325.83	325.02	328.08	325.41	325.65	327.3	323.9	331.06	325.92	324.23	331.11	326.94	329.1	323.67	330.36	329.64	334.46	325.27	328.26	330.19	332	325.2	329.17	331.63	326.47	327.65	326.47	330.59	329	328.43	329.41
329	324.52	326.46	324.11	328.3	331.44	331.53	324.86	328.25	329.66	325.06	328.52	322.89	324.94	328.04	330.83	328.94	326.29	325.11	327.38	326.91	330.43	327.16	322.63	326.09	327.88	322.78	328.6	327.56	326.47	330.38	327.11	331.79	329.98	335.03	328.78	330.1	325.58	327.67	326.18	331.27	329.66	330.8	324.6	328.52	325.3	326.08	323.94	327.09	324.84
313.25	313.87	317.78	310.62	312.89	314.74	314.53	315.55	314.32	317.49	314.72	315.03	313.17	315.19	314.86	318.03	312.91	315.68	314.25	312.82	317.91	312.57	317.73	317.59	312.27	316.63	316.53	312.96	314.26	313.99	316.36	314.25	315.98	314.89	316.8	316.81	314.82	315.15	316.24	317.24	317.53	314.8	314.38	315.48	314.59	311.69	317.3	314.52	311.82	314.62
308.48	310.44	312.77	306.97	309.76	314.79	306.59	312.57	307.9	303.69	304.69	306.99	306.69	302.55	305.21	309.72	308.21	307.3	308.36	311.53	311.83	304.34	304.92	311.25	309.48	309.41	309.13	311.42	306.82	306.5	305.51	306.74	306.08	304.17	306.08	305.69	304.95	308.02	308.55	307.23	308.59	309.06	305.31	306.81	313.4	310.34	311.13	311.54	303.06	309.24
313.25	309.84	314.28	314.85	312.57	314.62	316.53	315.67	313.12	315.09	314.07	317.34	311.37	313.21	313.69	313.7	316.23	317.85	309.01	312.95	312.57	314.66	315.58	310.59	316.83	312.23	312.14	314.17	313.88	308.57	313.24	311.79	316.03	310.53	311.3	315.68	309.65	311.84	310.19	315.24	317.37	317.55	313.54	314.74	319.28	313.58	315.42	311.82	313.56	312.23
320.5	318.92	319.93	318.57	319.69	319.79	319.21	316.71	318.23	319.13	315.71	317.92	318.15	315.66	316.27	319.25	317.55	317.72	313.55	320.87	318.26	314.07	321.38	315.49	321.65	318.42	318.79	319.51	317.92	316.85	319.26	322.42	315.76	316.6	315.54	317.54	315.92	319.12	309.29	320.37	316.73	317.36	313.25	316.24	318.93	318.89	317.12	319.41	314.64	319.61
313.97	316.08	313.15	313.27	312.5	312.45	311.91	314.2	311.85	310.72	314.49	315.39	316.9	311.7	315.76	309.95	311.43	310.94	313.04	309.04	318.21	310.37	316.76	315.75	312.48	316.27	311.28	313.67	310.6	316.69	311.88	313.24	314.83	313.75	310.91	312.43	315.02	313.6	316.16	312.86	310.37	308.83	313.66	312.19	309.79	314.41	311.29	314.69	314.21	312.54
314.53	318.99	317.46	319.87	313.99	319.77	320.59	315.05	316.08	318.22	320.04	316.31	319.41	319.63	318.96	321.15	322.56	320.59	318.33	317.81	314.69	320.2	315.66	317.41	319.75	321.14	317.55	317.31	317.66	312.64	322.22	317.4	319.42	319.54	317.39	317.4	318.84	314.65	324.24	321.31	317.94	314.1	307.16	315.88	313.84	317.76	319.25	322.17	316.01	318.53
299.66	301.66	299.1	298.95	304.08	295.69	301.85	308.75	302.83	303.14	300.47	301.26	301.24	306.35	299.6	301.07	301.97	300.42	295.66	297.59	304.39	304.8	296.39	299.77	300.35	297.46	302.97	298.65	298.68	302.34	304.71	305.34	305.95	303.55	304.78	302.01	302.33	298.88	298.55	299.23	296.56	306.77	305.59	302.04	302.88	299.82	299.04	297.11	306.95	300.1
317.58	320.32	320.31	318.51	324.71	316.68	318.23	316.71	318.99	319.22	321.12	317.33	318.84	317.89	322.35	317.48	316	318.61	315.4	317.36	317.25	317.71	318.88	320.03	319.14	318.72	319.52	316.46	318.83	317.8	316.65	315.01	318.37	320.02	320.04	318.49	319.61	313.83	318.12	316.83	320.43	313.13	317.16	316.73	315.88	318.15	317.45	319.9	318.89	314.83
301.5	300.01	301.16	302.07	301.06	306.18	303.71	303.45	305.33	304.11	299.13	299.67	305.24	303.02	305.44	301.69	302.16	299.72	306.83	306.12	303.35	299.11	300.53	303.61	304.52	302.93	305.4	300.33	300.92	309.15	301.74	299.84	307	302.87	300.92	304.15	307.64	305.52	303.17	301.75	304.58	302.95	303.58	308.18	298.91	307.08	302.96	303.99	303.27	304
300.03	296.99	299.24	301.87	301.56	302.54	306.83	298.95	305.52	301.33	306.56	305.33	302.47	305.62	305.14	300.83	303.78	297.46	301.22	299.53	304.74	302.92	302.22	300.44	302.08	300.44	301.18	308.47	303.8	309.01	305.02	304.42	304.69	307.13	303.8	305.22	305.94	297.23	300.76	302.23	302.79	304.46	305.68	302.62	307.15	305.33	303.74	301.82	303.69	300.29
309.83	307.42	302.9	305.45	300.46	302.14	305.86	301.21	304.6	306.52	298.79	302.09	300.56	301.82	308.56	304.03	304.38	307.56	301.63	301	307.93	300.57	302.52	301.87	304.94	307.22	301.74	306.25	299.13	306.51	305.65	300.55	306.24	305.28	307.75	302.91	301.91	309.68	305.91	301.83	304.27	307.35	305.38	304.5	303.45	302.09	301.99	304.81	304.22	302.89
321.83	325.86	320.54	326.73	324.67	323.39	322.15	324.15	325.18	328.21	328.32	327.7	325.58	321.41	324.37	324.03	323.66	325.6	321.71	321.99	329.63	326.11	330.43	328.4	325.09	327.01	326.28	324.89	324.17	318.25	323.8	327.15	323.66	326.8	329.28	329.28	324.13	326.17	323.96	325.81	323.22	326.65	328.49	328.78	327.16	322.92	324.46	324.86	327.08	323.06
303.15	304.57	306.27	303.66	309.4	300.8	302.9	303.39	297.58	304.59	301.62	303.18	302.99	304.93	302.73	306.69	304.03	302.59	304.82	300.51	303.75	299.84	304.36	304.59	306.86	303.3	302.97	297.08	301.53	304.6	307.56	301.21	300.13	300.42	300.07	307.11	300.84	304.77	300.88	299.99	304.86	304.57	302.91	309.16	302.6	304.42	303.3	303.16	305.15	304.19
315.81	316.45	310.9	311.96	319.6	314.22	313.15	317.89	319.57	314.94	315.64	315.88	311.41	314.18	316.17	310.07	316.02	318.46	314.69	316.25	316.9	312.93	314.47	317.96	317.65	317.19	318.84	318.75	318.96	318.57	318.39	315.86	319.28	317.69	315.64	321.23	320.37	314.63	314.39	312.55	318.67	316.75	313.89	318.63	315.32	319.25	325.36	315.78	316.33	315.93
306.13	302.98	305.89	306.83	307.69	311.45	306.71	306.4	304.41	311.49	305.76	303.25	309.85	306.24	304.41	303.31	308.22	307.02	305.4	309.15	308.47	304.69	307.04	304.35	306.59	306.5	308.17	306.08	307.54	300.4	304.7	311.81	303.88	309.86	308.84	305.48	305.09	306.76	307.05	302.86	307.4	309.59	307.6	306.01	302.32	304.78	303.25	308.88	308.63	303.02
312.01	309.99	313.07	312.59	307.75	311.78	311.49	308.66	311.7	311.32	307.65	311.27	308.13	312.41	311.85	308	310.04	307.33	314.94	312.81	312.66	308.48	312.99	312.31	309.13	309.44	312.05	311.43	313.75	308.87	307.03	310.03	310.94	313.71	316.09	315.51	313.26	306.37	308.79	310.78	306.99	310.99	312.26	310.03	312.32	311.12	311.63	310.57	310.07	313.05
313.99	310.82	311.06	312.77	313.17	316.59	314.63	311.58	315.6	318.15	313.27	312.73	313.29	313.72	313.68	319.03	311.3	312.96	315.59	311.01	315.48	318.21	312.7	315.75	313.78	315.37	313.45	313.67	316.13	311.88	311.45	315.73	313.51	312.97	312.41	307.27	317.2	317.52	316.17	314.94	315.8	313.83	311.24	316.01	313.12	312.42	312.68	315.7	311.35	311.09
294.46	294.09	296.53	293.47	295.73	301.16	301.43	296.59	301.96	299.63	296.48	296.54	299.99	299.21	292.71	297.2	301.81	302.52	299.11	297.96	294.71	297.45	302.42	300.43	294.8	299.03	295.09	295.3	300.79	298.63	297.14	299.71	293.93	297.52	297.12	292.03	296.66	297.5	299.52	294.16	299.19	293.85	302.98	294.98	296.4	302.21	298.56	295.73	301.19	296.14
323.56	325.34	325.33	325.57	324.77	329.09	325.85	325.29	323.91	325.14	327.86	324.97	326.59	325.07	324.77	322.44	323.07	323.49	323.18	323.23	324.04	324.46	329.02	324.27	325.54	324.46	325.71	325.63	321.94	324.2	325.82	324.52	324.77	329.96	324.73	318	319.98	328.37	325.43	328.53	322.17	326.17	326.48	326.02	328.68	325.9	325.05	327.79	327.61	324.88
328.65	328.25	323.69	328.88	331.79	324.43	328.18	326.86	327.47	325.28	326.73	327.35	327	331.49	325.41	326.65	328.7	330.13	332.59	331.35	322.97	328.06	327.39	325.99	326.26	331.48	330.76	323.24	327.25	334.67	328.84	329.04	328.88	328.32	330.34	328.73	334.17	327.17	329.71	328.26	330.83	328.03	327.72	327.69	333.32	331.7	333.92	327.14	333.7	327.72
320.12	319.99	320.6	321.9	323.33	316.6	318.83	319.33	318.11	320.59	317.02	318.77	322.08	319.22	320.23	315.87	322.51	321.06	317.7	323.81	317.53	320.2	316.3	321.38	323.85	321.93	321.29	316.7	318.54	319.83	324.02	317.75	317.03	323.53	316.87	318.5	316.49	315.88	319.6	318.25	317.26	320.78	320.9	320.94	323.31	313.51	317.86	313.53	316.2	319.04
314.41	313.72	312.69	311.6	313.6	307.54	314.31	316.06	308.53	306.47	307.49	313.84	312.58	310.46	310.16	309.36	311.37	310.22	303.5	309.21	310.64	308.4	312.4	309.82	314.87	315.05	307.32	308.36	309.3	311.85	313.14	313.41	315.09	316.2	313.94	315.99	315.69	314.38	313.37	311.42	314.05	313.41	310.74	310.66	307.79	311.11	311.95	312.11	309.01	310.3
299.05	294.19	298.39	294.28	297.39	289.43	298.63	300.02	301.9	293.94	294.98	293.7	296.3	296.84	294.17	293.04	299.4	297.86	299.19	297.72	295.7	295.49	295.61	295.68	296.87	300.08	298.94	300.73	290.62	295.61	296.69	300.81	294.4	293.56	295.03	296.85	294.8	295.57	294.37	296.03	294.56	293.68	293.54	299.41	294.95	301.6	297.56	301.61	298.36	290.21
294.98	296.9	298.87	291.26	295.88	297.63	300.57	299.67	298.88	294.24	300.88	293.01	294.77	291.92	298.54	289.02	297.89	290.27	297.13	299.29	293.78	300.67	300.44	300.05	295.89	296.27	298.18	291.99	297.24	297.69	295.59	296.04	300.12	304.08	298.69	290.66	298.01	294.72	296.57	298.39	295.97	297.3	296.66	293.13	296.72	300.3	295.24	296.53	301.59	292.08
311.01	311.75	307.63	307.02	304.56	306.07	308.58	309.76	307.97	304.92	306.27	309.26	306.84	306.01	307.83	304.84	308.34	307.47	306.7	301.9	307.02	306.15	309.12	306.32	303.11	304.51	303.76	309.36	313.33	304.49	309.7	306.65	305.72	306.47	305.62	305.61	314.95	309.55	306.55	306.49	311.9	306.14	308.8	305.21	307.19	309.55	308.31	309.55	301.99	305.97
313.28	308.79	309.63	307.87	305.13	310.55	302.05	307.99	309.02	305.09	309.66	308.46	307	310.8	309.35	310.8	309.6	312.73	311.15	312.29	312.42	306.64	307.1	311.81	312.59	303.83	310.23	306.72	306.99	306.12	310.59	308.9	303.05	306.31	312.69	310.94	308.56	305.83	308.23	304.53	309.68	309.78	308.01	310.3	307.49	307.99	311.92	304.96	306.85	309.95
306.12	301.65	303.31	307.19	299.88	305.27	302.27	305.4	301.73	309.77	301.75	298.54	302.31	297.76	303.49	302.75	303.55	302.59	297.01	305.92	304.17	304.62	299.62	303.32	305.38	302.04	303.56	306.54	303.82	300.32	305.46	302.96	304.56	302.32	303.2	301.03	305.54	306.76	298.72	306.04	300.57	303.62	303.68	302.13	298.64	298.9	302.48	304.21	301.24	303.05
308.22	312.71	307.57	306.95	312.18	305.67	310.47	304.64	306.66	311.21	307.94	309.69	316.84	308.97	307.63	304.97	309.51	309.17	305.97	306.56	308.76	308.87	310.91	310.09	308.46	301.17	311.08	307.14	308.77	310	309.69	307.27	313.02	310.32	311.42	309.04	313.46	308.37	306.33	309.76	305.83	303.91	310.18	310.46	307.67	309.58	310.81	312.52	308.73	309.51
300.47	301.39	297.78	301.21	304.92	302.11	303.75	306.12	302.31	303.82	309.33	301.29	301.63	305.6	298.8	300.83	303.03	305.13	300.23	303.12	303.86	301.98	303.07	301.67	305.69	303.35	304.16	307.9	298.86	303.11	306.7	303.64	308.58	301.64	300.91	300.96	301.39	304.68	300.17	304.19	301.43	299.67	301.63	304.65	301.55	304.89	308.53	299.43	308.73	298.59
311.14	307.54	307.39	305.1	307.33	303.45	304.09	305.67	310.27	305.36	309.37	306.06	305.98	308.55	307.46	305.49	303.54	305.57	300.55	307.52	308.07	305.8	307.28	309.41	306.62	307.44	311.14	305.7	309.54	304.83	307.84	300.19	309.72	301.88	302.99	307.48	305.5	303.09	301.6	307.24	310.14	306.55	306.63	306.17	306	304.87	302.88	302.33	302.79	306.01
315.93	319.39	318.16	314.51	316.92	312.84	319.3	317.7	314.76	315.64	319.78	318.95	314.28	320.98	313.68	313.54	314.02	320.59	318.8	321.21	319.59	318.46	317.34	313.63	315.66	318.55	314.09	320.53	320.24	318.96	310.9	317.47	316.34	319.23	314.44	319.74	314.38	315.85	316.83	317.23	317.8	316.67	317.83	317.68	314.25	315.33	320.91	313.74	317.08	322.19
325.34	335.6	331.16	327.87	325.45	330.13	327.41	329.84	328.68	330.32	328.02	330.7	330.13	329.5	329.9	330.82	325.22	327.72	329.12	334.33	328.73	335.44	329.3	324.52	326.96	324.37	327.12	327.78	323.86	331.31	334.74	328.53	328.36	328.66	329.89	327.14	329.93	329.79	330.48	332.04	325.95	328.97	324.28	328.68	330.04	329.97	332.82	323.22	328.28	328.25
316.72	312.03	311.02	314.92	314.22	316.87	316.82	309.45	317.11	316.27	310.77	314.78	315.44	310	322.13	311	312.67	310.96	306.56	316	313.8	314.22	315.96	316.6	315.96	314.65	317.32	313.21	313.82	316.93	309.26	315.51	314.57	311.82	312.03	311.87	318.88	314.42	314.1	309.28	314.15	309.76	311.09	317.73	313.97	313.02	313.58	311.01	316.02	314.48
327.98	329.41	330.98	324.74	329.34	329.64	329.94	334.3	329.18	330.55	327.48	335.5	329.97	322.06	322.12	332.74	329.55	332.72	328.87	335.57	330.05	326.37	325.99	323.88	332.69	331.23	331.34	320.1	326.84	329.55	324.67	329.85	331.37	328.43	330.45	330.11	330.04	331.74	327.39	331.11	330.49	330.04	329.41	326.4	328.88	327.56	326.79	333.02	331.21	330.27
317.52	313.07	310.94	319.7	314.3	313.47	320.7	313.42	318.58	316.92	314.42	311.08	315.87	313.99	314.99	311.32	314.4	312.71	315.03	318.11	317.78	310.93	315.76	316.91	313	315.25	317.9	319.8	312.81	314.61	315.09	317.01	316.52	317.06	315.25	314.76	314.43	314.54	318.65	319.18	314.52	319.11	313.55	312.57	317.91	315.66	316.92	311.93	321.97	312.69
315.37	316.03	315.75	310.38	315.46	312	315.41	318.42	316.09	314.29	315.12	313.15	313.88	316.16	310.47	312.58	315.85	314.29	316.06	315.09	316.75	313.02	313.21	314.58	311.67	312.58	316.05	315.95	311.31	315.51	317.58	314.18	310.76	310.19	313.05	314.74	315.52	312.59	315.82	312.4	314.72	313.63	316.72	310.26	321.35	313.99	313.88	315.73	316.9	316.78
311.59	304.95	304.08	309.15	305.22	304.74	307.77	311.46	307.16	307.1	304.16	310.63	303.15	309.55	310.78	305.05	313.06	307.92	308.27	311.7	308.27	309.84	307	304.68	308.45	312.91	309.62	306.25	308.87	304.84	307.19	308.66	310.9	309.35	304.47	305.42	306.64	306.03	307.07	304.32	310.04	302.19	305.03	309.8	307.25	310.4	298.31	305.4	307.43	307.56
315.03	316.51	313.21	314.84	315.72	315.2	314.14	310.54	313.65	315.13	316.78	312.22	312.93	314.97	314.91	316.05	310.08	311.57	309.93	317.63	314.06	314.4	311.69	317.58	315.73	315.94	318.58	316.96	318.71	317.6	311.6	316.6	313.35	311.6	314.33	316.27	318.41	317.29	311.48	314.95	315.42	313.65	316.55	313.59	312.56	318.02	315.67	311.76	316.67	312.78
331.34	324.7	329	327.23	325.07	329.52	328.04	330	321.69	326.27	333.51	330.41	329	331.79	328.34	329.14	330.38	321.89	331.91	327.38	328.09	323.64	327.62	330.59	331.62	323.32	326.58	329.78	331.37	325.63	327.97	327.42	330.83	329.99	328.54	331.08	328.38	330.95	330.67	331.78	327.51	326.23	328.22	326.25	323.75	328.75	334.59	330.76	329.87	324.82
313.66	310.93	313.33	315.44	313.03	312.1	312.91	319.24	311.34	315.2	314.78	314.69	314.33	321.46	311.38	313.99	312.99	311.51	315.67	319.67	311.81	315.58	316.36	316.07	316.71	315.26	315.17	315.46	310.82	312.78	312.13	313.8	316.17	312.4	314.77	318.54	317.11	312.26	312.79	314.86	318.85	316.99	312.91	317.37	312.38	312.81	310.31	311.5	314.07	310.44
312.66	311.12	316.99	322.28	315.93	308.97	312.77	313.86	316.08	313.07	315.49	313.76	311.61	310.05	311.63	316.33	309.48	312.27	313.05	316.24	309.47	317.91	310.5	312.53	315.03	314.22	311.36	309.54	308.61	313.81	310.51	317.33	317.15	312.01	311.38	315.31	314.42	318.52	315.54	310.12	312.16	314.38	309.08	311.4	307.81	314.4	311.21	308.56	310.26	312.57
304.38	302.84	303.31	299.71	305.15	304.52	306.69	304.2	301.3	304.25	303.87	302.26	302.5	302.45	302.79	302.84	294.85	304.89	306.69	307.34	300.37	311.12	302.8	303.66	303.16	304.12	301.02	304.47	300.51	299.98	304.62	300.74	304.52	302.96	302.88	303.7	302.02	306.5	302.17	301.1	300.58	301.68	308.54	304.3	303.77	303.94	300.43	301.71	307.58	303.05
314.54	314.88	313.65	313.81	307.19	316.25	309.07	309.29	312.86	315.15	316.1	310.92	311.26	309.98	311.8	312.66	310.28	305.99	314.03	314	306.9	313.35	312.61	311.56	313.58	314.68	310.93	308.66	311.65	309.66	314.14	308.14	314.87	307.29	311.42	307.02	316.84	319	305.27	311.46	311.88	309.31	308.38	313.8	311.65	310.66	311.12	310.3	308.87	309.62
310.75	315.23	312.93	314.36	305.92	310.21	306.61	314.92	311.62	308.56	309.64	309.41	309.37	306.09	310.6	306	311.97	308.59	307.31	309.68	306.72	312.44	308.78	310.8	308.59	311.02	307.69	305.54	315.03	310.01	311.57	308.46	309.62	303.84	309.39	306.62	307.44	305.35	313.19	308.17	311.13	306.28	306.85	309.74	308.84	305.02	305.81	309.39	311.38	306.85
314.06	314.11	314.86	318.13	317.51	313.53	322.45	314.36	315.27	312.73	316.6	318.75	314.74	319.92	315.65	315.93	319.81	314.63	316.77	315.6	320.15	315.41	314.07	319.02	312.48	316.6	317.21	313.76	315.28	320.57	315.95	315.75	313.46	317.94	316.78	314.57	311.92	315.78	316.05	321.99	315.43	317.28	320.12	315.68	316.44	317.53	316.76	312.03	317.08	316.7
327.52	325.95	330.32	327.61	331.11	329.24	330.53	329.38	329.49	328.47	331.27	327.94	328.77	326.76	328.12	328.53	329.51	324.49	325.77	330.51	327.25	331.73	331.55	323.73	329.28	325.15	325.59	329.94	325.4	328.26	332.95	326.69	324.73	328.43	330.54	331.68	327.45	330.67	331.89	330.61	331.73	325.08	332.91	331.22	330.4	332.47	326.5	328.19	328.7	331.08
316.34	314.13	311.34	314.36	306.3	318.46	313.53	313.5	315.89	311.52	313.3	320.72	316.14	320.53	311.68	311.84	316.23	310.44	318	312.98	313.55	313.17	312.78	315.45	314.05	309.43	316.84	315.45	315.08	315.72	317.15	313.98	308.7	309.01	316.37	314.33	315.31	314.88	310.54	314.79	313.09	314.8	314.09	313.82	312.1	320.55	313.18	309.87	315.6	311.29
324.17	328.54	324.29	326.74	327.93	330.21	326.07	329.53	323.57	323.45	331.12	329.52	329.25	325.35	322.92	328.55	329.42	332.87	330.74	328.14	324.01	329.8	327.21	326.23	325.25	325.23	325.79	328.55	333.03	327.57	326.45	326.52	331.01	321.85	328.14	332.1	321.44	329.79	330.57	327.28	325.95	330.1	326.97	325.45	327.3	328.51	324.79	330.82	329	328.67
295.52	306.99	302.18	304.24	306.55	305.91	307.32	299.46	301.45	301.82	300.31	301.87	301.94	301.48	305.76	296.97	306.35	302.92	300.27	303.09	298.85	308.84	302.49	301.17	302.32	299.35	299.36	304.62	299.73	305.69	300.93	306.3	302.71	304.01	301.62	302.88	303.75	303.03	303.5	306.43	303.46	306.62	305.28	302.32	303.76	305.25	302.5	298.59	306.31	300.36
307.71	308.17	307.08	308.7	306.69	313.73	308.68	307.78	304.17	304.01	304.98	303.82	306.91	311.24	304.51	305.8	305.13	307.22	306.34	306.46	304.53	301.19	305.67	309.42	305.49	304.73	309.17	307.64	303.71	306.46	303.62	305.84	305.73	307.35	307.9	306.38	308.44	308.05	307.69	308.49	307.36	303.99	307.04	307.26	304.03	304.47	304.43	306.26	309.28	308.53
317.81	318.21	314.16	315.79	320.21	324.05	315.82	319.66	318.03	316.61	317.91	317.52	315.98	320.88	318.02	317.14	318.4	323.29	320.23	312.98	318.74	318.13	318.13	318.54	319.05	315.21	317.38	321.22	318.47	317.9	320.73	313.11	318.41	319.26	315.51	318.7	322.52	317.05	314.91	321.96	314.98	315.46	319.41	321.18	320.9	320.25	316.52	317.25	321.02	315.25
324.2	328.06	328.62	327.37	329.94	323.86	330.49	331.09	331.3	327.85	331.85	326.11	328.05	327.94	327.05	326.75	330.87	329.26	327.91	322.46	327.85	326.64	330.13	323.41	326.95	331.29	329.8	328.21	327.08	326.23	331.38	328.79	324.67	330.02	329.19	328.39	332.27	335.26	331.52	330.89	332.43	328.21	330.87	324.2	330.73	326.93	326.24	324.52	328.38	330.93
315.79	318.22	315.62	313.25	327.56	318.33	318.02	315.28	322.44	317.35	319.1	321.98	321.31	320.93	316.46	315.49	319.99	321.56	318.48	320.03	320.99	318.94	320.43	321.2	313.84	312.69	315.65	319.1	322.27	323.83	315.35	320.67	320.18	325.09	317.88	316.42	319.76	317.67	320.32	314.87	316.85	317.68	319.69	318.76	320.49	319.25	322.43	322.57	316.02	314.57
300.64	305.92	303.12	299.84	298.88	301.98	302.24	305.66	305.45	305.74	300.78	301.13	297.99	304.49	298.21	299.45	297.94	298.26	299.44	299.19	297.82	297.02	301.16	298.7	303.54	299.65	298.65	297.81	301.94	294.7	300.77	298.34	305.22	305.18	305.8	295.8	300	299.69	298.03	304.4	297.69	300.13	298.38	299.52	304.14	300.16	297.82	305.61	300.59	302.21
329.54	328.65	326.96	326.41	327.13	328.83	327.33	331.62	327.27	329.96	326.79	324.39	328.14	324.68	325.72	329.18	326.96	328.98	328.27	334.02	325.48	328.8	327.34	327.11	327.86	329.75	330.24	327.62	329.62	326.65	330.84	326.81	325.2	324.54	328.06	329.14	325.77	329.28	332.5	332.02	328.49	324.67	328.99	326.23	326.89	327.07	330.11	325.49	330.13	325.47
304.73	300.91	301.49	301.4	303.96	298.55	304.59	307.67	309.68	303.21	301.46	302.05	306.32	306.22	302.5	304.9	305.79	296.46	304.39	307.38	306.43	307.19	303.06	303.93	309.04	307.52	306.21	303.57	307.93	303.41	299.91	302.38	299.03	299.01	304.09	302.18	302.73	301.55	301.26	309.41	302.81	305.73	300.04	300.12	305.68	308.49	307.96	302.19	301.78	302.72
311.16	305.7	300.35	298.61	308.58	305.38	307.77	302.85	308.82	307.67	304.44	307.82	300.75	300.64	308.81	303.88	308.87	304.65	311.04	305.83	309.83	306.88	304.19	304.14	303.78	301.97	305.36	303.7	305.87	302.95	305.97	303.2	302.25	302.11	303.04	306.02	304.3	303.56	306.12	302.16	303.77	300.94	305.4	308.27	302.35	304.36	302.56	308.39	307.47	311.91
303.88	304.14	305.07	304.5	305.62	307.95	306.95	307.4	305.69	307.5	307.68	301.43	303.31	301.82	295.89	299.25	302.88	307.94	303.9	305	301.23	305.57	301.28	300.72	301.65	297.31	306.29	301.63	302.63	303.75	300.21	301.6	307	307.34	308.59	302.7	304.33	301.32	302.23	301.28	305.95	305.4	309.51	301.49	307.9	305.49	306.25	301.61	301	307.22
316.56	318.35	318.44	317.42	313.49	317.46	316.1	323.51	312.93	319.82	315.67	317.67	320.06	324	319.31	318.82	315.28	318.01	313.55	315.81	313.32	324.41	313.5	322.54	321.99	317.72	321.89	318.04	312.55	317.43	316.77	318.29	322.08	314.91	321.05	312.4	316.1	315.04	312.63	320.27	323.76	322.21	317.51	317.49	321.74	310.44	318.03	314.03	320.53	325.29
308.87	312.21	311.32	312.37	314.32	314.81	309.42	318.42	313.12	314.49	309.78	313.53	314.96	309.02	311.51	312.35	311.42	310.62	310.66	311.81	310.62	313.01	316.54	312.04	315.03	317.38	313.54	309.97	311.31	312.77	310.84	310.28	312.33	318.46	315.71	306.81	312.49	311.7	315.79	312.56	314.83	310.03	307.62	310.99	314.92	306.17	310.94	312.94	315.39	317.84
328.8	327.95	328.26	326.13	327.74	323.91	324.35	327	328.27	330.37	330.11	324.61	324.16	325.79	325.28	323.86	331.06	325.5	327.93	328.76	333.52	326.37	329.74	327.03	326.42	330	331.58	327.65	327.48	328.64	329.14	324.33	327.86	325.92	327.01	333.81	331.42	328.08	326.11	326.92	329.93	322.89	327.07	333.33	329.45	333.94	327.92	327.61	332.11	326.17
311.58	317.33	312.82	315.69	310.97	315.49	309.34	311.08	314.08	314.38	314.08	310.81	312.08	312.23	313.47	310.99	313.91	316.9	311.5	314.14	309.71	312.36	312.43	312.7	313.95	307.86	311.69	311.93	311.99	315.54	313.77	320.93	310.4	313.93	315.3	315.55	313.48	312.49	316.72	311.28	311.72	310.22	312.52	311.29	311.63	314.52	312.37	312.58	313.18	307.1
312.35	318.8	313.6	312.71	315.22	317.25	314.4	311.7	309.72	308.39	316.31	316.59	313.08	316.22	308.45	312.49	310.99	315.06	313.2	312.85	310.91	310.64	312.55	311.62	308.49	316.85	311.95	312.63	314.81	311.56	306.85	320.67	318.7	315.21	314.98	315.48	310.7	307.9	310.46	316.01	312.48	311.35	311.84	314.32	315.91	323.42	317.86	307.59	310.87	312.78
293.38	301.34	295.15	297.04	296.2	295.33	297.33	298.06	300.79	296.36	293.8	296.52	296.31	299.14	291.6	298.67	297.4	295.94	296.88	299.95	293.93	301.19	296.85	298.2	298.07	293.94	303.4	295.07	294.08	299.06	298.12	298.29	302.52	296.11	298.81	291.56	297.75	303.33	296.59	300.37	295.79	296.74	294.5	301.99	297.53	294.1	298.33	294.47	294.94	301.78
315.58	311.63	316.2	311.45	317.77	310.79	311.86	312.02	312.93	309.49	312.06	311.94	314.76	317.19	315.18	314.63	318.24	313.82	312.28	317.97	316.31	313.49	315.85	313.29	316.67	318.02	315.05	318.79	311.87	313.47	318.08	315.52	314.22	311.24	312.03	316.36	313.28	311.89	316.14	312.25	314.58	309.58	311.44	316.88	312.09	315.1	318.29	316.41	311.76	316.87
310.25	310.31	308.41	306.76	315.24	305.84	310.53	313.71	307.22	311.2	313.05	311.96	309.63	316.82	307.37	308.01	307.91	311.25	313.14	312.2	308.13	310.4	313.18	308.14	311.48	311.46	315.01	307.22	312.24	310.83	315.16	310.62	305.5	307.98	312.33	313.17	310.82	312.51	311.61	310.89	308.42	307.07	306.25	312.85	303.42	310.58	309.51	311.32	309.26	314.04
308.48	306.78	307.26	305.91	300.54	300.69	306.38	312	306.08	311.79	304.32	309.96	307.34	305.92	304.57	304.11	302.66	307.99	308.9	311.11	307.79	307.18	307.21	306.59	306.04	303.58	307.24	306.93	306.23	307.17	303.99	305.7	306.16	305.82	307.04	305.74	305.53	311.37	307.37	311.15	308.47	304.77	307.81	306.2	304.79	307.79	310.32	306.15	309.4	304.07
299.94	296.88	296.7	301.54	298.42	302.67	297.86	302.94	301.82	299.02	302.8	299.94	298.49	302.26	300.39	302.73	303.79	300.4	298.07	304.73	300.92	293.47	299.17	298.74	296.6	304.91	297.97	293.32	303.68	300.64	299.84	299.57	303.41	302.51	301.52	301.12	297.46	301.83	300.34	301.52	297.17	300.41	297.28	300.04	299.75	300.72	305.15	296.73	301.58	298.23
316.57	315.25	317.18	317.08	316.65	315.77	317.52	318.14	320.44	320.47	317.18	321.03	316.19	318.79	318.6	317.89	320.85	324.39	315.24	314.06	318.34	322.31	320.09	317.38	312.6	316.17	315.47	320.59	319.44	313.64	325.29	320.91	314.36	319.82	315.3	317.87	321.08	311.71	316.69	318.85	320.9	324.39	314.52	312.05	320.58	320.38	319.9	320.53	318.8	317.98
306.78	306.71	302.79	304.55	303.38	304.56	305.03	298.9	307.28	304.12	308.48	298.16	302.27	304.87	306.81	298.16	300.16	302.88	303.51	303.4	307.84	299.08	308.83	301.73	309.58	297.12	302.33	303.84	305.03	302.5	303.7	299.57	305.09	303.46	303.9	305.52	298.14	303.08	303.84	300.1	307.96	306.79	302.04	307.27	305.28	300.95	301.51	298.08	305.45	299.51
312.5	315.86	313.14	316.76	316.23	314.24	314.33	310.92	317.33	316.05	309.08	310.66	314.82	312.84	318.06	316.66	314.19	313.38	313.97	317.53	319.82	312.43	315.69	320.18	315.6	320.68	312.78	310.79	314.3	313.19	312.87	315.52	318.71	313.51	314.18	314.19	308.69	318.47	316.63	313.1	316.36	317.72	317.11	317.06	314.77	314.49	312.23	316.83	317.26	313.19
317.65	320.31	314.14	315.45	315.22	317.42	319.44	316.41	312.75	312.5	317.5	316.06	318.84	313.63	313.68	317.7	317.19	316.71	315.39	316.86	316.96	317.08	325.38	311.01	313.5	315.28	317.09	318.06	320.19	320.57	319.8	315.16	320.91	319.1	318.54	312.61	316.17	316.37	320.41	317.86	312.65	320.44	320.32	318.4	318.34	317.11	313.93	318.39	316.1	320.22
300.93	295.91	302.5	300.84	295.71	300.64	301.68	299.26	300.06	298.83	299.34	300.96	297.47	298.6	299.38	300.34	300.51	303.18	299.53	301.31	304.07	300.78	298.56	299.75	300.56	300.25	303.06	296.76	302.49	299.63	300.24	301.61	298.89	296.36	297.67	298.74	301.44	294.34	298.86	296.61	303.17	303.04	304.87	301.56	297.86	304.74	297.69	304.77	303.83	298.32
305.34	301.94	300.55	303.61	304.36	305.31	305.27	305.57	301.89	303.72	301.18	303.27	300.4	302.62	306.82	304.69	302	306.78	299.11	305.29	300.11	304.41	305.43	301.07	303.35	300.69	303.97	305.3	296.64	305.12	303.28	304.74	301.08	304.97	304.93	301.92	301.07	305.32	298.3	301.73	301.7	302.73	302.43	303.34	306.87	305.49	302.86	305.19	305.4	303.29
305.02	303.6	299.59	301.31	296.56	299.47	306.35	299.83	301.07	302.22	301.81	302.89	299.23	303.61	304.28	306.38	300.73	303.55	305.2	300.15	303.64	305.32	304.65	304.97	300.86	305.64	306.67	303.31	304.29	306.3	307.68	302.89	303.51	297.64	306.27	305.43	303.61	305.46	304.08	300.66	299.46	306.34	305.77	298.66	302.9	300.26	305.67	301.85	303.51	306.59
313.31	315.97	310.78	312.2	316.37	313.81	311.87	316.85	318.06	316.96	309.49	314.25	307.24	318.51	318.76	317.54	319.37	316.21	320.36	319.22	316.74	318.55	312.02	311.25	321.87	312.76	314.66	318.68	310.68	313.9	317.34	316.17	314.17	315.31	311.92	317.23	315.93	313.85	310.27	310.09	321.11	312.33	315.72	316.18	315.3	315.33	313.66	316.9	314.25	316.44
300.52	300.41	304.34	302.43	306.81	306.27	299.59	300.15	301	304.93	309.49	303.84	304.1	298.96	304.69	300.43	304.33	302.36	307.31	305.75	301.25	305.47	301.21	306.79	304.67	300.4	305.42	297.26	305.16	304.31	307.67	305.26	301.75	302.71	305.9	305.53	303.19	301.55	301.8	303.37	305.26	302.8	302.78	303.1	300.36	307.78	301.82	302.66	304.67	305.28
324.54	329.25	319.85	327.1	326.17	329.8	321.35	326.41	324.41	332.19	323	324.92	324.74	321.5	325.29	325.2	321.2	325.86	322.92	324.17	322.47	328.35	325.98	325.99	323.75	322.35	324.19	329.45	327.41	323.49	326.39	318.67	325.1	321.42	325.64	322.38	329.45	322.33	322.36	325.26	319.72	324.54	327.33	322.36	326.18	322.35	323	327.77	325.94	329.46
325.3	327.3	324.06	325.4	329.74	329.31	325.98	323.93	329.52	328.67	328.11	324.25	332.5	327.36	325.95	328.41	328.22	329.8	327.65	327.22	328.12	325.17	324.02	328.15	332.92	328.88	327.67	328.08	323.15	324.71	329.85	331.71	326.62	329.86	326.02	326.3	325.65	326.64	326.09	328.15	328.54	326.69	330.18	332.56	332.2	329.52	328.5	328.34	328.09	332.75
315.05	313.27	310.11	313.12	312.25	311.76	315.55	309.63	312.54	310.37	313.04	307.68	314.34	313.91	307.95	308.6	312.95	307.82	316.95	308.01	307.36	313.27	307.53	315.43	310.83	314.04	312.31	309	314.72	302.9	311.41	307.11	308.69	311.78	314.51	312.88	310.81	312.53	310	313.03	312.44	313.8	310.24	313.36	310.82	315.02	314.41	312.67	312.51	311.74
306	304.9	303.59	302.95	302.53	305.87	298.43	297.65	305.26	295.03	306.01	308.43	304.73	304.15	301.41	304.21	308.19	305.28	304.33	298.64	302.81	301.8	303.13	303.76	301.25	305.76	306.43	302.45	306.05	300.34	303.16	299.73	304.51	306.39	302.03	300.76	301.74	303.56	302.27	305.06	301.89	307.31	300.78	300.19	300.62	305.18	304.22	304.47	309.67	302.66
315.36	314.03	314.2	317.27	315.67	317.77	313.26	314.67	313.24	311.88	317.98	307.23	312.74	315.93	319.72	314.91	314.65	316.15	311.6	318.89	317.6	313.95	312.99	317.02	321.79	321.2	314.65	311.34	315.59	317.23	321.08	318.2	317.03	312.6	315.73	315.28	310.58	318.79	316.68	315.99	318.3	322.5	315.83	313.7	312.46	313.99	317.43	320.2	316.84	316.87
307.81	301.06	300.59	298.07	302.12	304.55	302.7	302.57	299.87	302.94	303.74	302.99	303.64	298.01	301.12	301.74	302.9	300.68	304.53	299.22	300.51	304.45	299.62	298.65	302.16	303.96	301.56	303.74	300.27	306.94	297	300.46	300.64	298.41	298.86	304.26	302.22	303.79	301.9	304.11	302.25	303.11	303.19	303.24	297.33	299.75	303.04	297.11	302.77	300.58
320.31	315.55	318.41	319.19	317.34	313.6	318.84	317.12	319.84	318.36	318.98	317.48	320.43	314.71	319.98	316.36	314.16	319.86	323.49	320.68	313.44	319.78	319	315.03	318.88	320.58	315.73	316.08	315.94	317.26	321.7	318.47	320.15	319.04	317.07	314.17	318.63	316.73	316.67	314.11	317.08	318.05	321.24	309.96	316.22	318.07	318.89	315.31	320.63	317.16
316	316.14	314.71	316.55	316.43	319.45	315.34	318.92	315.87	317.34	316.66	316.97	316.97	319.7	314.34	312.1	316.67	320.24	312.29	321.05	308.98	318.15	316.98	315.67	314.2	318.72	314.6	316.2	318.19	316.84	313.12	318.73	312.81	320.92	315.91	316.02	312.44	313.51	316.29	314.97	317.96	312.02	319.79	312.19	317.34	319.04	317.35	315.61	314.83	313.92
327.16	327.11	329.48	328.99	326.1	324.95	331.02	325.55	322.67	323.42	327.28	327.64	330.35	328.34	324.69	328.11	329.38	328.19	324.01	330.56	325.31	329.43	325.2	331.44	327.55	331.54	324.77	331.37	328.72	329.08	323.05	328.31	326.9	322.18	328.82	326	329.49	330.67	327.82	332	324.19	324.08	327.96	330.77	327.73	325.39	323.55	325.77	327.46	326.06
333.48	329.48	326.53	325	323.47	324.72	327.81	330.98	324.64	329.76	325.41	332.65	329.47	328.07	330.25	327.3	330.02	331.96	327.13	327.72	327.09	331.62	327.17	326.92	332.42	327.51	331.07	331.15	332.55	330.6	330.16	325.8	331.03	323.16	330.16	322.7	329.32	329.18	332.06	328.08	324.86	326.93	326.51	327.77	331.06	326.16	330.5	331.65	328.44	326.89
325.19	328.6	329.62	331.95	323.31	328.46	323.24	331.01	327.34	335.53	329	328.19	329.81	329.34	326.16	323.68	325.19	328.26	331.49	328.3	326.18	330.51	326.64	331.47	327.89	331.16	329.14	325	328.57	327.32	324.18	326.63	327.73	330.27	333.22	328.8	325.51	329.48	325.09	330.17	326.97	327.77	329.44	323.04	329.4	329.28	326.4	323.26	323.41	325.29
311.89	312.74	320.6	318.54	312.94	315.06	314.49	314.74	317.35	316	311.8	313.43	315.43	310.12	309.75	317.2	316.58	313.97	312.74	310.58	313.85	310.29	319.55	315.19	318.69	310.57	306.03	313.83	316.34	310.27	312.65	314.51	310.11	313.88	310.78	316.55	314.92	318.53	315.05	316.71	321.57	313.64	316.6	314.47	313.66	315.27	315.67	312.34	310.66	317.87
301.62	301.81	301.45	300.58	302.55	300.05	304.74	303.84	301.11	305.83	303.15	299.98	299.75	301.18	302.12	299.96	302.19	299.38	298.63	300.11	300.82	301.71	304.23	300.68	303.02	301.45	303.87	306.37	293.84	300.22	298.64	302.48	301.8	303.05	302.32	297.29	300.85	304.32	298.64	302.86	297.85	297.54	298.88	298.24	300.97	303.44	305.66	296.66	301.82	297.34
312.38	313.59	307.78	311.49	314.36	311.13	312.19	317.95	315.57	314.55	313.6	316.41	312.93	315.46	310.25	311.53	311.5	313.54	310.04	308.11	308.66	315.76	309.41	311.45	313.74	312.64	313.89	310.77	317.43	307.71	311.53	315.99	312.62	318.73	311.81	309.98	311.76	315.25	312.56	313.96	311.44	312.57	314.55	313.72	313.4	306.87	308.31	315.37	314.76	311.01
299.45	304.59	299.2	300.61	303.39	300.37	299.9	300.63	299.44	296.52	298.93	303.73	298.26	297.47	297.65	303.54	297.36	300.71	299.15	299.32	304.21	301.38	293.88	300.32	301.98	296.3	300.9	297.05	301.95	302.71	303.36	300.2	305.5	298.78	301.93	294.6	302.14	301.09	300.47	301.27	303.92	303.99	299.56	300.26	303.91	306.04	302.17	305.36	303.86	302.56
317.54	315.07	315.97	319.6	316.81	319.53	319.36	311.41	314.03	312.79	315.18	320.07	313.15	311.92	315.56	313.31	316.68	317.96	319.66	315.44	321.75	312.71	318.85	317.55	318.77	314.66	315.27	318.56	317.28	314.89	314.89	318.2	314.21	314	319.48	318.75	313.58	317.55	316.52	316.57	316.9	317.17	316.67	313.83	315.72	315.02	313.65	315.92	317.65	319.59
303.43	300.92	310.51	302.12	299.48	306.24	303.3	302.81	303.19	299.48	309.86	301.82	301.71	306.51	301.54	301.68	303.51	307.1	301.37	301.79	304.19	301.33	308.34	310.11	304.47	305.27	305.21	306.26	302.4	297.5	311.96	302.9	299.87	305.21	302.17	297.3	298.47	303.1	305.28	307.4	308.57	299.94	298.6	306.08	302.33	305.13	302.21	297.72	298.15	303.91
312.78	315.79	315.02	315.01	313.24	312.35	309.34	313.38	317.69	317.44	314.39	317.68	315.1	309.72	312.39	315.58	311.69	312.09	314.51	310.63	308.61	312.79	317.77	312.61	309.83	314.14	312.35	309.28	316.81	314.63	315.49	312.73	314.54	311.57	315.08	311.42	316.96	322.2	313.96	312.84	314.08	312.7	309.34	318.42	318.58	313.48	311.71	314.8	310.6	309.4
305.78	303.96	303.91	303.99	301.17	303.5	301.22	302.46	305.6	302.35	303.33	302.31	309	304.39	308.2	303.73	308.31	304.51	302.27	308.06	304.47	308.55	303.81	305.93	306.23	307.75	302.53	304.66	303.71	297.8	305.44	308.24	300.97	305.33	303.12	305.7	305.14	308.41	301.2	303.03	305.41	305.81	305.46	301.3	307.14	304.11	306.66	306.96	305.44	304.17
328	323.75	329.42	329.43	328.12	330.36	326.02	326.42	330.98	325.32	327.83	331.5	326.09	323.43	325.26	327.52	327.01	331.31	326.09	324.9	331.49	327.78	324.07	329.54	324.31	327.65	330.5	325.79	329.1	330.85	322.36	324.28	327.45	327.54	332.37	326.39	323.15	328.01	324.39	330.89	328.7	326.04	327.95	328.01	324.38	328.53	321.84	326.87	327.66	327.92
305.58	297.43	300.87	302.36	302.11	301.72	296.37	303.08	300.37	303.35	298.67	300.81	300.65	298.09	294.15	293.83	300.76	298.31	301.89	305.27	299.61	300.44	304.7	297.09	300.51	297.95	296.62	304.69	300.12	304.98	304.24	298.16	307.98	302.34	299.63	293.28	301.52	297.93	299.66	302.05	300.03	300.58	305.5	300.8	299.27	297.9	303.22	304.09	305.68	296.31
310.44	314.2	309.79	316.73	314.62	310.3	311.33	310.56	313.04	314.6	311.34	311.98	316.48	307.1	315.95	311.08	312.23	309.61	313.83	315.1	313.54	319.77	312.06	313.07	310.23	312.53	309.71	311.4	313.14	317.09	312.42	312.38	314.72	312.98	317.53	316.33	316.14	314.12	313.71	313.76	313.33	319.11	315.27	308.49	312.45	310.14	313.61	310	312.74	320.76
303.64	306.16	299.94	304.81	301.4	306.05	303.41	306.82	303.77	301.3	299.61	306.18	302.79	303.41	306.03	303.32	308.15	302.27	298.11	301.49	304.41	305.25	304.33	299.84	305.43	303.71	301.16	303.08	304.56	299.34	304.23	299.57	303.96	305.1	299.38	304.09	302.78	306.38	303.52	302.03	302.29	307.41	300.36	301.12	306.04	305.06	302.77	296.44	301.74	300.66
297.33	291.37	292.08	293.23	293.23	293.12	296.01	297.17	294.86	297.39	293.95	295.42	298.07	297.57	293.52	290.42	296.52	290.77	296.66	294.71	302.08	295.01	295.08	297.3	297.98	295.18	295.8	294.74	295.36	290.26	293.36	296.52	291.59	297.85	294.46	291.92	294.63	296.57	292.78	296.72	299.08	294.3	295.39	298.59	291.82	294.74	299.24	301.05	298.18	290.71
294.36	292.71	291.09	298.03	296.74	298.22	293.89	291.52	299.23	295.83	296.68	294.24	299.9	296.53	296.34	294.42	293.92	294.1	290.28	291.37	293.78	291.61	298.45	296.81	294.3	292.46	298.61	296.85	296.78	289.91	293.59	295.1	295.97	291.05	298.58	296.66	298.25	294.07	290.46	296.63	293.99	291.4	293.69	296.42	295.28	295.65	291.44	297.12	294.49	292.28
316.65	310.85	313.83	316.73	317.96	317.3	310.2	311.78	310.49	308.88	310.53	314.45	307.51	311.34	309.98	315.9	312.67	313.68	313.25	314.05	313.89	312.7	313.3	315.91	312.58	314.41	314.23	314.28	309.1	316.15	315.63	318.04	309.99	311.73	315.21	317.4	313.73	319.11	316.5	317.93	311.61	313.15	311.95	310.2	313.12	313.02	310.92	317.61	316.25	321.33
309.3	324.36	318.19	311.52	317.78	316.37	319.59	312.52	314.57	316.35	317.54	315.73	315.96	315.81	318.62	317.39	312	319.52	316.25	312.28	316.67	318.44	313.21	315	315.16	314.33	314.68	317.51	318.73	315.35	318.1	316.65	318.27	316.94	312.81	315.59	312.21	316.19	314.22	318.67	316.93	315.62	318.49	316.18	321.31	314.07	315.47	317.8	315.45	313.67
302.51	305.48	302.91	299.76	306.42	305.05	302.7	306.93	302.16	299.43	303.8	299.66	303.48	305.23	302.46	304.92	305.16	303.71	302.46	305.08	301.91	303.74	297.1	298.03	303.38	300.95	301.76	300.93	303.25	302.79	302.85	300.7	302.86	303.97	303.89	302.32	302.21	296.71	298.38	303.68	303.59	302.49	300.32	304.4	300.55	306.14	303.47	299.37	300.11	306.73
308.89	310.47	310.57	304.05	311.64	306.64	310.58	308.83	309.25	312.42	310.08	314.57	310.33	313.04	309.99	309.09	309.68	312	308.7	308.59	308.62	309.71	311.39	317.63	308.05	310.03	312.07	312.41	315.52	307.57	311.01	310.38	305.99	311.63	312.3	315.57	304.7	308.74	310.33	307.37	306.15	305.2	310.36	313.38	309.16	312.34	308.27	309.8	311.25	310.77
295.87	293.73	291	297.98	293.91	294.42	298.12	298.15	299.22	295.9	300.86	297.32	296.94	292.9	297.66	296.6	293.83	296.9	292.57	299.19	292.29	290.6	298.53	296.83	294.98	298.63	296.54	300.51	293.53	294.86	288.8	297.61	295.04	297.91	300.39	288.9	295.56	295.04	297.93	296.37	297.81	295.67	296	296.34	298.71	297.11	292.22	298.48	288.49	299.64
300.01	304.89	300.79	300.9	304.02	304.11	299.96	303.01	303.29	307.57	311.18	306.92	302.93	303.07	303.95	304.48	299.2	304.08	305.47	299.4	300.44	309.24	302.11	304.96	303.14	301.9	305.58	304.66	298.62	305.38	307.48	304.25	303.16	302.74	304.18	299.44	302.39	307.63	310.15	306.99	301.66	303.78	306.68	302.25	305.44	306.84	304.38	307.24	308.32	303.02
298.96	301.75	297.65	295.37	300.62	300.48	297.14	299.2	295.07	295.19	295.5	298.67	293.98	291.32	292.83	298.52	291.84	292.31	298.21	299.08	294.75	303.18	296.99	295.54	299.74	289.04	303.13	293.76	298.31	295.77	301.04	301.04	293.86	301.18	300.56	298.58	299.23	296.84	293.6	295.12	296.03	301.78	299.45	293.37	298.28	301.53	292.16	294.89	301.04	300.54
309.21	314.84	316.51	318.94	319.77	315.24	315.65	315.58	316.57	312.39	320.06	319.46	315	317.95	316.91	316.92	317	318.26	315.73	319.01	319.6	318.82	312.5	315.47	315.36	316.13	312.96	315.28	317.29	314.18	309.54	318.17	313.55	315.85	319.31	314.78	316.79	317.54	316.26	314.51	317.52	315.78	314.95	315.2	317.59	316.48	318.43	316.26	314.17	317.67
313.55	313.48	310.48	314.85	309.58	312.02	313.41	315.26	310.73	313.09	311.66	314.51	312.5	309.09	316.93	315.37	315.85	316.65	310.45	307.75	313.75	314.47	311.42	314.5	310.78	313.07	311.07	308.63	314.73	309.78	310.09	314.34	308.51	308.32	318.48	313.56	316.33	312.72	317.14	313.74	305.14	313.96	314.34	315.14	310.24	315.11	318	311.93	313.42	312.96
323.85	315.52	319.79	319.44	316.58	319.85	316	324.36	324.08	322.71	319.64	317.55	316.01	321.68	324.14	315.47	322.27	321.8	316.06	319.31	319.81	316.94	324.07	322	317.57	320.14	318	316.96	319.81	317.01	321.31	315.08	323.09	314.26	323.83	317.84	321.82	321.45	322.41	323.19	318.06	317.09	320.05	320.19	317.7	312.58	324.17	323.77	321.59	315.87
292.08	293.4	295.18	297.4	293.68	293.9	290.49	298.41	296.54	297.09	292.95	294.33	295.69	298.32	296.5	297.64	298.29	291.92	289.64	296.68	294.4	294	291.52	289.06	297.15	299.87	295.27	295.58	294.56	302.53	298.24	297.56	295.81	293.42	293.39	295.33	298.58	295.75	293.39	296.22	295.47	296.13	297.15	299.84	296.78	297.72	291.59	294.1	291.67	293
314.59	315.5	315.73	307.25	315.48	320.27	314.79	313.8	315.89	311.79	312.81	313.54	312.71	317.33	317.43	318.25	316.23	311.5	313.01	317.27	316.43	314.25	310.58	313.65	316.98	314.12	317.54	320.85	315.52	312.29	316.95	317.9	316.36	314.97	316.47	311.95	310.36	317.95	314.64	316.15	313	316.18	320.98	318.57	311.66	319.43	313.99	313.18	319.03	314.46
309.07	308.01	304.98	308.57	306.45	307.06	304.45	312.42	307.94	307.75	305.78	313.62	310.05	307.01	308.29	303.37	307.62	307.18	307.83	301.59	305.86	311.53	309.02	308.63	307.28	305.7	309.81	309.03	306	308.83	302.2	302.65	308.76	304.07	303.78	303.52	307.5	306.92	309.31	313.17	308.65	305.2	308.94	308.92	309.29	308.85	307.85	305.36	303.47	308.17
307	302.47	305.44	306.54	303.13	309.49	302.4	305.49	306.89	302.11	295.68	309.08	302.75	310.78	304.25	300.44	303.26	306.18	298.66	305.51	309.9	306.38	306.17	310.41	301.21	306.23	299.74	306.18	304.82	305.79	305.87	303.14	305.4	302.77	302.19	304.06	303.54	306.64	304.71	304.45	303.25	306.36	306.03	305.8	301.99	304.5	309.45	299.7	301.35	300.13
304.24	306.58	304.4	303.39	303.14	302.01	305.9	303.45	300.07	297.52	305.08	298.65	307.02	301.94	301.45	304.57	305.89	303.49	302.42	300.84	309.38	304.56	304.27	300.01	301.68	300.87	298.41	305.77	302.07	304.16	305.32	299.7	302.16	307.31	310.57	301.37	302.75	301.42	304.39	301.38	301.19	298.06	298.9	303.42	300.47	303.17	306.47	302.36	300.66	306.07
316.63	316.31	312.93	317.78	315.29	315.24	312.78	314.19	313.24	317.12	313.54	314.91	316.22	315.61	317.75	314.69	314.92	311.25	311.91	317.58	313.16	319.82	306.53	317.2	320.64	316.7	315	309.62	312.47	314.66	316.75	317.05	315.31	313.71	311.81	317.3	311.76	320.83	313.76	314.78	316.61	312.61	316.02	318.84	316.61	315.58	309.87	317.84	314.19	314.61
305.46	300.64	304.85	299.77	306.04	298.36	302.59	304.35	298.95	302.04	300.05	303.04	305.1	292.71	306.11	303.71	308.92	301.38	300.99	301.92	305.01	303.83	304.39	299.72	301.82	298.93	303.37	303.23	302.7	306.87	302.35	296.91	305.52	300.75	300.33	299.5	299.33	297.55	306.36	296.58	299.82	299.71	302.15	302.22	299.91	301.27	302.52	304.4	306.08	302.07
298.06	302	299.4	297.12	299.07	297.6	298.95	303.42	301.6	305.82	304.67	299.89	301.58	303.26	301.31	306.97	297.83	304.18	299.21	302.41	298.79	304.2	303.71	297.43	304.27	302.97	300.24	297.05	301.4	302.27	306.79	299.22	298.93	294.85	302.8	301.81	302.76	302.92	299.17	299.81	296.56	301.82	299.92	302.46	302.33	301.62	301.39	305.67	297.69	300.53
307.36	301.98	301.58	307.47	305.42	303.39	305.12	302.45	307.25	303.49	300.45	300.17	305.15	304.34	304.21	298.4	298.44	297.03	303.01	303.48	299.91	303.69	298.13	305.59	300.94	304.55	301.84	301.48	303.66	302.44	303.67	301.55	302.7	299.04	300.42	308.47	303.03	304.07	305.58	299.05	306.67	302.74	304.16	302.18	301.77	304	302.09	298.32	305.81	302.28
295.75	296.43	294.19	295.92	294.78	300.4	302.26	298.27	299.21	294.43	294.53	295.57	296.43	292.69	299	294.59	294.55	296.38	295.8	296.44	291.39	299.12	291.29	303.59	299.59	295.99	299.93	301.43	292.7	298.03	298.44	298.57	296.14	298.6	300.47	298.48	297.41	291.95	299.19	294.66	298.72	297.09	293.23	292.25	294.39	299.34	296.67	295.26	297.97	294.03
303.27	304.01	306.76	308.06	304.44	304.16	307.68	305.32	306.7	312.55	305.9	304.76	307.14	304.67	306.09	308.21	306.99	305.33	300.36	303.1	304.55	303.07	307.29	307.03	309.13	301.97	306.9	302.99	302.45	304.04	306.7	306.63	306.81	305.96	309.57	302.77	301.89	304.79	303.44	306.53	312.07	307.43	300.13	305.81	309.25	309.6	309.93	303.69	305.4	302.54
302.73	298.02	304.57	293.43	300.66	296.22	298.28	294.98	300.47	298.36	300.52	302.11	292.81	305.96	301.18	298.96	298.12	299.56	298.58	304.74	302.94	300.22	301.3	299.37	304.45	298.35	305.49	298.39	301.4	301.14	300.94	301.88	303.52	301.57	298.86	301.1	299.87	302.82	301.69	299.96	299.72	300.46	300.91	296.78	301.81	303.01	300.77	297	301.74	296.5
302.7	306.92	301.89	304.44	303.22	306.23	301.26	305.08	305.48	305.52	298.36	307.24	306.21	308.13	303.08	307.96	308.38	302.68	302.42	305.56	301.48	304.02	303.42	304.88	300.47	302.84	306.07	302.04	301.38	304.5	310.24	307.28	303.18	306.2	301.19	304.84	301.87	307.64	302.53	303.4	299.78	303.77	304.64	307.75	309.82	301.47	297.91	303.48	305.28	306.66
296.37	296.03	294.82	293.93	292.41	292.36	296.83	292.15	292.65	298.32	299.58	296.14	293.49	293.95	292.24	290.78	289.97	295.22	296.94	295.15	293.6	289.88	290.8	294.51	299.66	292.52	299.37	291.8	286.88	296.03	293.84	293.21	295.77	295.83	293.13	288.82	294.63	289.18	292	296.97	294.01	290.95	292.07	293.95	289.79	289.51	292.8	295.78	293.34	289.01
298.68	298.64	295.4	298.65	299.38	298.06	298.77	295.39	297.07	300.73	298.57	296.17	296.14	294.81	292.1	294.62	298.56	297.24	298.13	292.05	296.16	295.89	295.27	291.24	298.77	297.49	292.55	299.75	289.16	297.96	294.79	299.58	299.45	300.87	298.89	296.62	300.92	298.67	298.22	293.88	295.39	301.68	294.85	297.79	296.48	295	301.09	295.09	292.86	296.07
314.86	315.26	312.52	313.91	316.57	314.25	319.23	311.38	314.52	314.41	320.01	313.32	321.46	310.68	312.59	313.01	314.69	317.25	313.56	317.45	319.32	314.76	314.04	315.77	320.5	315.35	313.88	314.42	318.24	310.17	314	320.26	313.79	314.18	313.53	311.93	310.85	316.61	315.84	317.45	315.68	314.56	310.91	317.87	312.56	317.87	316.61	315.02	317.86	313.74
322.25	326.88	327.45	329.65	328.15	331.45	326.05	321.25	321.23	329.38	335.47	331.21	328.98	322.96	329.38	324.7	329.41	332.5	327.45	332.94	331.15	329.41	331.27	327.64	330.84	332.83	325.15	322.96	324.71	324.4	323.32	325.36	329.66	328.82	328.61	332.53	325.11	325.57	326.84	324.31	327.31	323.61	323.41	327.7	323.34	325.7	327.57	326.96	327.92	324.01
306.22	305.85	301.72	303.67	303.36	304.98	306.84	307.42	310.5	304.59	305.98	304.54	307.25	305.02	308.35	302.35	302.72	303.03	304.8	308.11	301.61	304.33	301.19	303.31	305.16	307.05	301.65	305.63	306.98	306.35	306.07	307.18	302.41	308.49	303.62	307.37	309.36	303.06	302.02	305.37	297.98	303.84	307.44	310.97	301.61	301.07	301.98	305.94	303.37	303.46
313.48	306.95	307.85	308.82	308.09	310.18	309.49	312.26	311.26	310.83	311.9	312.55	307.93	308.12	311.09	311.22	313.57	305.4	311.75	311.6	311.66	307.85	315.21	310.47	311.48	311.04	310.84	305.82	309.08	308.77	308.59	310.25	310.23	311.61	308.94	316.02	308.29	311.13	311.93	307.35	308.75	310.68	311.55	311.43	306.88	300.77	310.46	306.55	304.45	306.43
296.78	294.23	293.32	292.67	296.37	296.42	299.9	294.62	291.73	295.67	299.09	293.81	294.93	294.33	292.93	290.46	289.69	291.48	297.09	294.42	295.42	291.88	292.69	293.94	295.32	295.26	292.24	294.87	299.99	296.34	296.53	295.97	297.36	290.97	294.7	292.1	291.64	296.08	292.61	293.4	299.62	294.57	294.63	292.96	296.61	299.99	296.69	299.36	297.61	299.55
308.19	314.97	316.7	312.69	312.59	313.17	313.76	319.09	314.57	312.03	313.95	314.05	310.72	318.78	313.41	308.8	312.36	312.49	312.69	313.45	316.48	311.41	308.13	312.17	313.58	304.77	314.05	313.64	310.41	310.77	310.31	315.2	311.92	314.33	311.51	306.96	316.9	313.55	316.72	311.2	313.42	314.93	309.99	311.29	314.22	309.22	314.51	313.65	314.49	316.05
316.39	316.85	318.28	312.76	312.6	317.91	313.92	314.89	312.46	321.8	318.24	317.51	316.89	319.27	316.9	318	318.61	320.41	319.6	317.25	319.42	317.27	318.64	314.77	317.04	318.66	318.43	318.58	319.97	312.71	319.89	317.88	316.88	319.27	317.75	319.48	320.06	317.8	315.53	322.52	319.03	316.87	315.4	312.46	314.17	315.21	313.75	317.71	319.53	314.77
316.59	316.89	323.5	316.92	316.39	314.18	320.33	319.09	321.98	322.12	316.99	316.54	321.19	317.08	315.09	318.95	318.49	322.72	319.68	315.39	317.96	320.08	316.54	314.78	319.03	318.71	317.13	319.86	317.37	319.2	319.19	323.92	315.36	321.4	316.15	321.53	318.7	317.82	318.82	319.4	320.19	318	320.14	316.27	315.81	318.03	319.7	322.02	319.15	317.68
316.24	314.37	315.1	316.42	313.71	313.91	313.04	312.73	315.8	316.95	313.75	311.53	313.57	313.2	315.43	307.09	311.74	312.71	315.44	317.95	313.64	311.93	315.78	316.16	318.04	314.09	310.89	316.96	316.66	316.84	308.86	316.28	308.33	319.57	318.77	313.82	314.59	313.73	313.31	310.07	315.5	314.82	314.37	314.51	314.81	312.05	312.3	316.27	314.87	311.59
306.54	300.89	298.97	299.64	303.21	305.04	298.67	303.53	308.46	306.42	300.67	307.51	302.48	303.4	297.84	309.13	303.28	300.72	301.38	303.06	301.52	302	302.91	303.02	299.79	302.25	302.38	300.21	302.16	302.86	302.97	302.04	303.22	301.74	305.22	302.05	299.9	304.82	305.83	305.65	303.01	300.77	302.92	308.24	302.27	303.93	303.17	301.21	307.18	293.91
309.2	307.26	313.91	310.33	306.61	308.55	310.33	307.54	310.92	313.32	312.25	310.97	315.79	309.07	311.07	306.13	310.76	311.61	309.67	314.45	310.45	308.18	304.94	307.26	303.36	311.44	310.43	306.79	315.75	313.45	311.85	309.26	311.87	310.98	303.28	310.66	309.27	311.64	311.4	312.07	313.93	313.43	303.57	310.63	309.44	306.87	310.21	309.05	310.16	314.55
316.92	310.82	314.48	315.14	315.28	313.27	314.45	310.27	316.9	312.38	312.42	314.32	312.49	318.48	312.15	313.43	317.19	319.16	312.83	316.92	313.46	319.44	314.23	313.6	319.76	314.22	315.88	311.35	316.06	304.84	311.22	314.51	308.87	310.49	313.57	311.72	313.78	319.27	314.87	311.92	317.11	314.71	315.35	311.22	317.11	313.29	320.59	311.95	318.54	316.93
314.8	310.05	316.18	316.21	320.78	309.98	310.44	313.96	313.7	314.5	318.34	316.62	316.22	316.05	313.05	311.02	313.32	316.98	318.14	310.55	313.97	312.53	313.95	319.38	313.59	317.69	315.48	313.79	316.62	318	314.04	315.4	319.47	316.98	318.13	316.02	314.89	311.47	314.61	312.85	318.78	316.37	312.38	316.89	308.24	315.47	316.2	319.22	320.46	314.23
305.68	301.28	299.15	304.52	301.69	305.7	305.44	302.95	305.56	307.69	303.41	303.33	304.39	303.52	304.28	296.28	304.23	304.27	303.04	307.52	303.23	298.17	301.39	302.61	302.82	303.17	301.42	302.41	306.8	300.5	303.77	308.97	305.85	305.83	306.74	303	303.56	306.28	306.2	305.87	303.22	300.19	304.57	297.36	305.65	301.36	305.02	303.26	301.76	300.84
304.94	307.13	305.26	306.65	311.96	306	309.42	306.66	305	303.96	307.67	305.46	309.54	300.51	303.52	302.51	308.01	311.09	305.31	306.66	303.92	307.15	309.6	309.37	305.03	302.37	303.08	310.52	306.97	306.45	303.57	305.9	301.34	307.05	305.79	312.03	305.89	308.68	305.88	308.19	308.59	305.1	301.85	301.85	308.66	307.92	308.56	303.82	308.47	307
295.92	292.65	297.41	295.31	292.05	295.51	292.15	295.6	292.89	288.78	296.49	293.5	297.92	292.5	292.87	293.73	292.86	295.35	293.39	293.65	293.05	296.6	291.41	291.47	297.89	295.98	293.71	294.44	292.14	290.41	294.79	295.74	291.09	297.79	291.08	296.2	291.29	292.51	295.52	289.26	291.35	296.88	295.63	297.61	289.68	292.59	288.68	288.97	292.74	296.4
316.45	308.38	310.81	317.25	314.19	311.8	311.07	311.39	313.91	314.7	308.7	313.59	311.35	310.43	316.31	311.24	310.37	317.68	311.98	307.5	304.9	319.35	316.94	307.23	305.92	312.89	314.73	313.22	309.76	319.49	314.54	310.73	317.73	312.3	310.77	316.13	310.43	312.91	315.71	311.45	308.94	313.79	313.32	312.28	311.65	313.64	313.83	313.64	311.73	311.69
302.93	304.98	306.05	305.09	302.38	306.55	307.12	303.71	302.43	304.28	307.18	303.79	304.92	306	303.89	305.76	305.22	304.31	309.66	303.59	304.84	306.56	304.17	303.76	304.94	305.81	305.06	307.53	306.68	303.1	302.25	306.54	306.14	302.51	307.87	303.1	307.64	306.29	303.82	307.41	302.57	302.58	307.06	305.53	299.21	302.11	303.02	302.06	303.56	307.26
295.52	294.29	299.04	291.94	291.41	291.82	298.57	292.42	293.84	294.72	291.25	289.78	292.81	297.51	296.21	295.02	296.94	295.29	297.27	296.45	296.02	300.12	296	295.66	293.88	294.66	294.7	296.34	292.77	289.47	291.76	294.34	298.87	299.34	295.73	290.98	295.43	294.45	292.87	297.28	293.87	293.16	296.14	295.16	288.82	295.11	294.75	294.11	292.63	296.37
305.59	308.54	303.19	300.14	308.19	301.26	304.02	309.72	306.11	305.86	307.91	301.28	304.01	301	306.47	307.35	298.79	303.68	306.45	300.84	305.83	301.15	305.86	306.48	303.41	298.57	299.95	300.87	303.64	299.65	307.74	304.94	302.21	307.56	302.94	300.09	303.54	302.73	306.33	300.02	303.13	302.66	306.52	305.04	305.96	309.18	303.99	306.18	301.66	306.7
317.96	322.67	320	318.09	320.91	319.48	319.6	319.4	319.2	318.77	320.92	322.12	322.52	317.03	324.95	323.05	317.93	321.72	319.51	324.73	323.25	316.26	319.71	313.71	315.18	324.02	321.08	320.69	323.07	321.91	326.09	322.36	312.56	319.3	320.65	317.05	320.79	315.78	319.93	320.64	323.73	315.02	313.48	319.34	320.54	326.43	318.35	319.97	318.03	319.42
312.89	311.32	312.35	313.76	312.92	316.22	312.12	313.05	316.67	314.43	313.89	318.35	311.96	314.63	317.1	317.37	310.96	310.1	314.6	314.11	312.52	313.4	315.81	314.04	313.28	311.88	314.37	320.6	314.14	313.01	314.77	315.28	311.66	314.48	314.86	313.85	313.17	314.54	314.04	314.82	312.18	313.83	316.57	317.28	314.16	308.28	314.35	316.32	317.79	311.68
309.76	312.57	313.58	316.18	317.3	312.24	313.42	315.92	311.49	310.18	312.49	316.92	315.68	315.61	314.8	312.41	310.96	308.28	306.82	307.83	311.13	307.72	314.13	311.1	308.46	312.79	309.17	310.34	316.08	309.98	310.83	312.93	308.76	304.18	314.68	312.26	309.16	312.32	312.44	308.26	314.23	312.08	313.16	315.79	308.37	313.73	307.14	317.07	313.14	307.69
330.28	324.07	324.83	327.8	326.79	324.3	327.22	327.89	324.62	325.6	322.13	329.99	325.35	325.96	323.53	328.04	322.04	324.79	328.7	328.07	327.27	324.66	327.75	321.43	324.22	325.43	321.63	326.56	324.7	330.03	332.35	322.58	326.1	324.74	324.27	325.33	329.1	324.49	328.48	328.38	331.97	331.96	328.14	325.55	328.72	328.47	329.33	328.53	328.28	328.67
301.2	307.01	302.09	305.76	303.99	298.02	310.57	301.64	303.88	303.75	307.31	300.66	301.41	299.88	304	304.11	302.86	307.4	303.11	302.54	299.57	300.68	306.07	303.64	309.31	297.7	302.62	305.29	296.83	301.79	296.43	305.22	305.29	300.84	305.54	307.15	299.72	304.12	300.83	303.49	304.97	308.74	307.98	304.53	303.56	305.4	303.12	303.33	297.68	302.38
324.4	326.29	320.7	331.32	331.93	323.48	328.64	327.95	333.87	327.05	330.12	322.08	327.44	326.56	327.27	325.88	332.22	323.14	328.92	325.05	328.04	330.38	323.63	332.43	327.63	328.2	330.34	329.47	328.15	323.62	325.86	330.53	326.52	330.19	324.58	333.63	327.72	324.62	328.22	323.44	326.49	334.41	325.42	331.42	329.77	325.8	325.57	331.95	327.67	327.93
308.97	310.59	315.97	311.09	311.61	309.7	314.72	311.33	310.18	314.97	308.89	315.16	312.78	315.74	314.65	309.97	311.86	312.97	315.52	313.44	313.28	306.17	309.75	317.59	314.06	310.45	313.05	316.8	310.04	311.49	310.53	310.87	314.13	313.75	310.44	310.84	312.79	307.88	311.36	304.91	309.71	311.07	310.07	316.77	314.51	312.64	308.1	317.68	313.36	310.2
309.52	313.69	314.05	306.45	314.59	314.43	314.13	311.45	313.51	312.3	314.44	318.62	310.57	309.49	309.34	316.33	312.53	310.93	312.64	319.81	311.92	315.21	310.7	316.18	314.13	309.42	309.47	309.58	313.43	311.72	315.4	306.61	315.53	313.08	310.97	311.79	310.23	312.17	316.68	313.85	311.77	316.07	317.08	315.83	315.26	314.18	313.85	308.99	308.64	312.34
305.99	309.08	307.53	312.18	307.5	311.97	308.27	308.33	307.96	315.01	310.66	306.94	309.15	309.35	308.18	311.92	309.1	308.26	305.89	309.58	306.48	308.44	309.04	307.52	308.98	309.71	310.47	304.38	313.22	303.21	308.63	311.98	311.43	310.13	306.59	308.81	309.37	312.67	310.01	308.72	310.25	304.54	306.51	307.94	302.32	311.73	307.25	305.67	310.12	304.96
315.86	315.04	315.42	320.05	315.54	312.77	319.56	313.67	316.49	318.19	313.79	316.62	319.52	313.73	315.92	311.91	317.57	313.76	319.88	320.08	316.2	317.81	317.16	318.09	312.5	314.97	311.99	312.1	320.43	313.54	313.84	321.01	311.11	319.21	319.07	316.61	313.37	316.55	320	317.63	317.02	316.02	317.93	319.34	313.43	313.76	316.03	314.25	313.15	313.97
314.73	315.04	304.2	317.87	311.88	308.52	313.39	316.57	312.38	313.89	309.46	316.01	313.72	313.36	315.27	314.9	310.61	313.4	314.3	315.26	311.5	311.52	313.18	310.4	316.42	319.05	313.51	315.87	311.98	313.65	314.52	315.49	311.49	306.22	311.89	311.91	311.79	313.52	313.6	314.51	312.78	314.53	313.09	319.01	319.62	314.23	314.74	316.32	316.37	315.81
303.83	301.67	302.35	301.54	303.01	308.8	305.13	305.27	303.43	302.3	302.41	303.17	306.43	301	301.34	300.12	301.16	301.94	304.48	299.85	305.09	298.8	294.99	303.36	306.61	308.52	301.55	299.76	300.38	302.07	307.08	307.21	300.8	304.31	300.58	303.89	306.17	304.28	302	303.71	302.53	300.39	301.67	302.87	303.76	303.49	301.25	303.82	302.21	302.53
291.82	291.98	294.35	291.82	293.08	294.92	293.36	298.94	295.13	295.43	295.89	299.75	296.21	299.5	297.54	293.02	292.11	292.78	299.43	297.58	297.93	293.22	298.39	294.8	296.37	293.94	295.66	296.69	296.37	295.98	296.41	290.58	297.11	295.38	291.21	305.23	290.7	296.81	298.05	293.27	296.46	294.25	296.43	296.83	298.27	299.33	298.01	293.01	297.09	291.38
313.36	319.69	315.53	316.01	316.64	317.57	320.82	319.28	312.28	314.72	316.29	319.59	311.88	323.03	315.2	316.18	320.33	321.91	313.38	315.83	321.07	318.97	315.28	312.05	316.88	315.27	314.31	314.36	320.91	315.59	315.91	317.86	318.41	317.98	311.73	311.86	318.74	317.89	319.42	315.79	323.88	317.55	315.89	317.72	312.28	315.33	319.46	318.99	320.31	316.77
303.4	304.12	300	301.7	300.35	302.37	300.98	299.49	304.34	308.03	301.83	307.5	303.52	309.02	303.37	305.35	301	305.23	306.55	304.79	302.45	303.33	301.7	307.2	304.79	298.9	301.52	305.74	301.89	305.46	304.6	300.8	301.67	307.93	300.76	302.31	306.79	305.8	303.05	305.65	301.81	304.1	301.55	304.82	307.41	302	303.59	305.66	304.15	305.71
293.91	297.19	295.17	292.57	295.96	294.64	298.44	295.23	297.1	295.25	293.68	295.35	303.33	286.35	298.01	296.44	291.33	298.02	298.86	292.38	291.9	295.55	297.37	290.58	298.31	299.15	292.79	293.96	295.09	292.41	294.07	295.46	288.82	292.24	291.9	293.86	295.48	293.88	295.08	300.84	297.45	291.43	294.12	293.35	296.19	301.56	299.68	296.1	297.77	296.59
305.16	305.98	303.75	309.9	307.38	305.63	308.26	304.01	302.8	309.19	307.25	311.43	305.42	305.73	304.44	311.37	306.17	305.1	305.75	303.89	308.88	309.47	312.6	306.54	305.02	307.6	304.55	305.72	310.25	302.91	307.98	306.19	311.58	308.71	303.21	306.67	314.34	302.98	302.02	299.59	303.56	310.75	303	306.42	302.48	303.96	311.09	305.54	301.95	308.33
302.65	301.87	296.04	300.87	305.14	304.24	305.44	301.59	305.21	299.89	303.73	301.01	296.22	307.83	303.14	301.65	301.09	306.08	298.3	302.96	304.31	306.57	302.32	303.69	306.27	303.16	302.44	305.95	299.47	305.03	302.88	307.93	301.27	300.57	295.48	304.78	309.46	305.11	305.17	308.73	301.35	303.64	306.08	304.23	304.65	301.9	301.43	301.03	307.44	305
328.2	325.01	323.91	329.86	328.96	324.06	330.09	329.31	329.34	326.27	325.02	325.72	326.2	328.17	324.68	329.08	326.58	327.07	325.25	322.92	325.42	324.66	325.75	327.89	330.74	331.68	329.4	322.76	325.45	328.94	326.72	325.89	327.69	329.35	328.63	324.68	323.03	325.95	328.26	327.85	328.92	323.75	326.01	328.58	328.14	327.39	329.24	325.08	326.97	323.39
317.1	319.98	319.36	317.16	323.01	319.16	320.24	323.69	316.85	321.14	319.01	325.27	319.17	320.7	312.42	320.42	318.45	319.24	317.42	325.75	314.78	323.41	321.07	313.19	318.97	322.9	322.73	319.82	310.61	318.51	317.09	319.35	316.74	318.43	314.22	320.6	320.21	316.9	318.78	316.34	320.99	317.06	315.3	319.41	322.03	318.71	315.9	317.05	316.19	313.47
314.29	311.78	313.43	315.17	312.91	312.3	318.55	316.3	314.44	312.12	316.48	314.67	314.59	313.97	310.23	310.3	309.27	312.8	317.92	312.87	311.34	314.32	316.33	316.6	314.38	315.85	315.87	314.09	317.05	312.26	316.78	315.24	313.91	316.89	312.98	315.25	314.75	316.19	316.62	311.41	318.94	314.77	319.36	318.42	313.37	311.85	318.03	312.13	316.46	314.17
304.36	306.01	304.29	304.75	297.49	303.37	304.08	305.29	307.47	302.98	299.19	303.89	303.55	303.09	304.71	306.88	303.75	301.64	299.81	301.64	305.45	307.8	304.08	303.86	303.24	305.9	303.74	302.18	305.02	301.04	308.82	303.72	301.5	307.22	300.16	308.72	303.39	300.38	304.63	306.79	305.12	301.19	303.08	303.29	305.88	305.11	300.67	299.56	304.35	304.63
320.95	317.68	323.82	322.42	319.05	320.55	323.4	320.69	314.15	322.44	318.47	319.14	317.08	317.11	320.11	314.75	323.41	321.88	314.94	320.88	316.71	315.09	314.56	322.18	320.27	317.01	317.79	313.73	322.49	317.46	321.93	313.73	317.82	314.12	320.87	323.36	318.94	321.68	323.61	317.57	317.74	314.63	318.65	316.49	316.67	320.75	317.23	318.32	323.49	320.11
300	305.11	306.45	302.5	300.39	310.8	299.45	304.07	300.4	299.2	300.61	304.68	298.69	304.56	304.93	304.87	300.85	301.36	299.78	306.55	302.46	305.32	302.74	307.62	303.46	303.54	301.73	303.2	305.09	307.95	300.18	306.51	301.44	307.39	305.35	305.17	302.07	300.35	298.6	304.04	304.21	304.68	301.53	303.55	306.05	303.28	299.44	302.61	306.33	303.56
313.84	313.2	321.37	311	321.53	312.99	317.77	316.27	322.83	317.91	313.36	315.46	320.22	316.34	318.04	312.51	320.47	313.82	316	318.65	315.29	314.82	312.18	316.88	314.81	316.09	318.26	325.45	317.06	318.35	316.77	314.4	319.53	319.56	318.53	313.65	317.06	311.95	318.79	320.63	315.79	318.08	312.58	315.93	316.6	319.79	316.45	314.03	312.62	316.76
318.19	312.84	317.7	317.66	314.4	316.48	318.05	317.96	315.61	320.8	317.56	319.92	317.85	317.69	316.72	319.65	323.77	310.53	315.65	314.59	315.35	314.12	319.7	320.46	320.32	314.39	317.56	317.42	321.47	314.88	318.87	316.27	314.77	319.47	318.24	315.79	314.36	315.63	314.77	317.64	314.22	312.72	315.22	315.48	319.76	318.83	323.33	318.05	319.04	315.51
308.78	307.94	313.03	313.29	311.63	313	312.22	310.37	317.29	311.68	311.52	311.81	306.25	313.88	313.19	315.46	311.01	308.59	306.85	315.71	311.69	310.89	306.62	308.29	314.74	316.77	308.72	307.88	311.66	312.5	309.65	310.35	315.17	314.75	316.28	310.36	311.53	313.41	312.66	310.61	314.03	315.28	313.85	312.37	311	316.04	314.38	315.4	312.99	318.02
307.22	302.85	300.04	303.57	304.42	302.47	309.15	310.08	304.15	308.97	307.61	303.79	305.05	311.96	308.47	307.89	307.19	310.33	307.41	300.44	308.01	308.1	303.38	307.65	298.15	306.38	303.9	303.81	309.15	307.83	306.62	304.84	305.62	305.36	304.27	305.96	305.79	300.65	306.43	305.71	307.17	307.53	306.61	310.05	306.09	303.06	306.68	302.77	305.15	303.94
306.44	310.12	302.8	297.53	301.22	303.23	302.61	304.11	301.68	302.04	309.68	306.33	305.06	305.66	306.52	305.14	304.53	308.1	306.59	307.21	302.96	310.17	306.31	305.34	308.67	304.04	303.43	303.45	304.05	304.49	306.98	303.14	304	308.58	308.04	308.44	301.07	305.25	298.49	305.42	304.22	303.65	313.3	305.98	308.03	300.07	301.63	299.2	309.84	302.16
314.57	316.21	311.8	313.78	314.22	312.15	311.59	311.77	314.71	315.31	311.37	309.8	316.7	308.75	308.98	313.97	316.57	312.82	316.46	308.97	312.1	312.01	313.71	311.33	312.91	312.28	311.89	308.98	306.89	307.95	313.11	311.49	311.83	315.23	312.32	314.35	308.75	315.95	309.21	309.92	317.69	309.52	315.61	312.17	311.78	309.26	313.22	312.48	317	310.34
313.47	312.15	307.54	311.02	311.78	314.44	312.73	309.7	310.32	305.78	312.05	308.89	309.77	312.86	309.75	316.21	307.78	310.11	305.5	310.75	310.13	313.94	312.94	315.29	307.5	311.15	307.1	311.08	314.03	313.65	307	307.49	307.18	312.02	305.43	307.34	310.91	310.31	309.99	314.75	308.95	304.86	313.35	314.85	314.96	313.55	311.66	315.91	310.37	308.11
315.13	319.47	315.88	319.04	313.96	315.24	314.4	314.8	317.36	320.01	316.29	319.09	319.66	315.11	317.07	318.76	318.48	315.53	316.8	316.52	316.35	313.82	314.96	312.46	314.26	316.51	315.36	313.42	312.08	317.19	313.86	314.07	315.29	313.74	315.12	313.61	311.46	311.12	315.13	314.86	316.97	313.26	316.8	315.08	314.23	317.2	311.67	316.3	316.58	318.73
316.8	309.19	310.49	308.51	309.39	309.44	306.43	307.32	305.69	306.82	309.48	314.11	313.75	309.55	307.64	310.76	309.14	312.67	306.95	311.1	309.37	311.14	309.08	309.27	311.05	311.26	305.58	307.3	311.56	308.83	315.49	311.51	309.61	304.81	313.13	310.28	308.6	311.58	314.17	309.18	313.6	311.82	311.81	306.66	311.78	307.17	309.8	309.25	307.5	309.31
324.42	326.05	326.35	326.52	324.8	326.9	323.85	327.51	322.92	324.72	323.54	322.69	324.35	323.27	323.18	322.21	323.91	320.38	321.71	327.16	320.91	320.41	326.15	323.52	323.78	322.66	323.66	322.94	325.51	323.39	323.27	321.1	324.62	321.05	324.43	328.75	322.97	323.42	321.41	322.62	325.93	323.79	323.17	323.71	326.71	326.48	325.89	322.14	324.02	325.97
305.57	306.28	306.17	309.25	309	309.18	311.02	307.13	313.19	311.5	310.53	305.44	309.28	307.87	309.2	307.92	310.44	314.82	310.51	309.96	306.63	306.35	311.61	312.51	313.55	310.67	313.69	306.02	309.63	304.25	311.06	309.88	305.7	314.57	310.16	309.49	310.47	311.19	309.37	308.41	313.3	307.44	309.69	311.47	302.95	309.34	307.31	306.04	309.34	307.34
296.93	299.72	300.65	294.92	292.94	293.89	299.85	293.64	293.43	296.61	300.89	300.44	296.54	298.31	300.62	294.91	295.39	299.17	295.24	291.19	296.85	294.61	296.59	297.43	301.62	293.94	296.89	293.24	302.95	298.19	295.73	300.55	299.24	290.82	300.57	293.49	297.13	299.92	299.25	294.7	296.27	303.72	295.06	300.06	295	299.89	296.22	298.79	293.78	294.38
315.53	324.91	320.75	322.66	323.37	317.06	324.99	316.28	317.46	320.64	323.39	324.22	315.22	320.35	317.01	318.09	324.13	321.99	321.31	317.4	325.24	317.33	319.91	320.14	319.25	320.54	321.26	317.11	317.45	315.35	322.44	320.94	322.44	319.3	319.8	322.86	324.32	316.87	311.43	320.99	317.05	324.15	318.16	315.4	315.93	318.42	321.97	321.03	318.23	323.38
293.74	296.38	294.6	297.43	299.78	300.46	293.97	295.59	300.09	297.11	298.74	297.35	296.07	295.67	292.33	296.85	295.91	292.08	295.75	298.01	295.87	295.73	288.63	297.48	296	294.64	295	295.21	296.24	298.86	296.44	294.91	300.59	297.62	294.2	303.15	295.37	292.62	294.78	298.83	295.87	299.26	299.46	294.58	302.95	299.51	298.18	289.57	298.57	298.95
309.47	305.63	306.58	300.68	303.05	307.2	301.43	302.66	306.26	303.6	302.14	308.34	303.51	306.53	306.97	304.71	302.25	308.98	304.22	308.29	303.77	299.78	303.35	302.13	303.23	306.4	311.08	306.93	307.03	303.09	306.58	307.18	303.27	307.95	307.46	312.75	307.23	309.43	308.19	304.78	306.67	309.21	307.1	305.5	304.42	312.86	301.33	304.2	306.32	303.78
310.88	307.65	314.47	311.19	310.56	312.06	312.58	312.23	307.01	317.77	307.9	316.96	313.83	310.97	311.12	317.24	311.31	317.71	316.21	315.57	316.65	309.6	312.04	315.57	308.59	317.15	318.24	315.46	307.28	312.12	314.67	312.74	315.87	307.52	310.93	309.42	307.57	310.96	311.21	317.65	313.04	313.4	313.17	314.52	311.88	312.8	312.13	314.56	312.31	311.2
315.96	313.52	311.67	315.74	313.85	314.35	313.48	315.6	312.08	313.1	309.88	317.13	311	309.76	321.64	315.55	316.15	313.05	316.22	313.96	307.6	314.92	313.69	316.98	316.84	322.1	314.79	315.07	310.8	311.68	314.13	308.89	313.99	312.46	315.26	312.75	314.02	306.92	317.01	315.95	310.45	311.69	312.27	312.97	311.54	314.33	314.31	315.87	306.05	315.49
302.6	309.6	305.02	305.74	305.57	303.55	308.85	303.51	310.45	308.07	309.55	306.55	306.51	304.62	307.06	306.51	303.82	310.43	311.91	307.95	300.73	308.8	309.17	306.61	303.07	306.72	302.9	307.06	306.66	307.4	304.9	300.48	305.07	306.55	309.39	311.15	305.37	307.7	308.85	302.11	304.36	304.23	306.46	307.24	303.54	306.37	307.25	301.75	304.33	306.17
311.17	312.83	314.2	316.32	310.62	307.84	308.92	309.05	303.4	305.54	310.83	308.33	310.5	312.98	305.19	311.26	310.28	305.82	308.98	313.47	308.51	315.71	305.65	309.49	309.69	312.2	309.3	310.59	314.68	313.59	314.47	309.22	314.32	311.46	307.78	312.6	309.84	312.78	311.6	304.81	311.89	308.54	311.04	310.95	312.82	312.56	305.99	309	308.13	315.41
316.6	319.04	321.67	317.48	316.63	322.9	322.3	323.36	320.28	314.89	319.51	317.71	317.08	319.46	320.59	318.78	324.43	317.81	320.56	317.3	317.64	323.87	322.87	320.1	317.08	320.47	320.37	323.15	317.27	317.67	317.55	313.05	316.87	315.53	319.56	320.2	318.43	318.31	319.49	316.46	316.74	325.6	319.87	318.11	320.24	316.31	317.94	318.35	316.65	317.01
305.48	301.17	302.86	299.8	309.09	303.52	301.1	301.21	309.15	300.97	304.63	304.63	302.29	304.33	305.81	301.28	303.37	300.81	301.49	303.64	302.22	302.81	297.49	302.04	301.47	302.96	303.18	301.59	303.48	301.06	302.81	304.17	299.58	304.53	297.98	303.75	301.38	297.75	307.01	305.62	303.34	301.93	299.13	303.4	302.58	301.92	299.96	305.18	299.6	302.82
326.83	326.33	325.64	319.17	326.38	326.4	325.23	329.22	324.69	326.83	321.37	325.41	325.37	328.19	323.76	326.71	327.68	322.27	324.37	326.17	327.24	321.63	320.6	324.3	321.67	325.76	320.16	324.81	321.34	325.85	324.03	322.8	320.09	324.12	327.85	321.04	323.69	327.95	322.96	325.36	328.31	321.75	320.5	326.7	324.23	331.6	323.85	328.33	321.27	321.47
315.67	315.16	316.42	320.18	318.03	317.37	316.16	315.01	319.9	313.31	318.54	318.92	317.24	315.98	315.46	317.09	318.72	314.41	315.21	319	311.78	315.52	318.46	313.66	320.85	315.56	314.22	315.12	315.61	311.72	322.58	320.67	318.89	315.99	314.66	317.09	313	319.64	317.01	317.42	308.23	313.28	316.4	314.33	315.4	311.97	319.14	314.74	318.95	311.08
315.16	315.26	315.63	310.25	309.34	317.34	311.55	315.77	311.54	311.77	315.86	313.91	313.91	310.42	311.33	310.97	319.03	314.59	311.54	309.96	310.62	314.8	312.31	306.69	313.82	310.19	312.93	317.39	315.04	313.29	314.31	314.78	314.43	314.81	319.63	314.03	311.58	317.93	313.68	313.2	313.33	316.76	313.05	310.51	318.97	321.04	316.44	312.96	312.93	309.27
307.93	302.18	305.74	302.82	310.78	303.56	303.06	301.83	305.55	302.53	310.81	302.85	305.21	306.78	302.26	302.82	298.7	307.93	303.65	302.65	301.21	304.62	302.7	300.76	298.26	299.79	304.01	304.39	304.38	299.44	303.53	302.5	302.83	302.52	305.11	306.26	302.82	300.73	303.55	304.79	305.58	305.29	304.82	304.32	306.32	304.51	303.67	303.95	300.99	304.25
311.32	313.11	312.46	312.54	316.94	314.98	317.08	315.7	314.34	321.19	312.44	313.65	314.86	314.53	312.57	306.39	309.72	310.98	311.25	311.64	316.93	311.26	312.7	316.17	314.86	309.82	313.89	308.77	310.3	314.86	314.67	313.36	309.83	317.86	313.37	310.84	314.39	312.1	312.23	316.15	313.23	305.43	311.45	309.49	310.63	313.06	319.95	314.06	309.75	318.83
315.8	323.16	319.07	313.63	318.37	315.33	317.81	312.76	313.93	316.25	319.83	322.19	317.88	318.86	318.64	318.71	317.76	322.11	315.39	314.73	319.07	317.07	317.91	316.77	316.46	319.01	317.23	316.9	315.32	319.25	314.36	317.85	317.72	316.97	318.91	316.96	318.23	318.67	320.26	316.29	315.32	314	317.51	316.83	320.68	312.37	314.83	316.74	318.09	320.09
296.35	295.05	298.64	300.34	297.88	296.3	296.23	295.23	295.63	296.04	299.3	296.73	301.06	291.09	300.44	297.11	290.67	295.92	297.21	298.8	294.7	299.04	302.33	293.69	299.26	296.64	296.67	300.81	297.09	295.97	294.68	296.83	299.8	295.11	294.64	299.52	300.41	293.77	300.8	293.96	300.37	292.77	298.37	293.85	296.34	299.01	301.05	298.56	301.56	297.21
312.33	311.78	310.8	313.78	310.69	313.42	312.24	312.25	311.43	316.5	311.1	313.01	309.65	313.23	312.4	307.38	315	312.2	311.67	305.61	314.35	311.56	309.28	312.11	311.18	308.22	310.8	315.62	311.64	318.09	313.26	313.61	313.11	306.95	310.68	312.79	313.27	308.67	309.46	307.24	308.59	318.35	310.16	305.5	315.92	308.07	311.22	310.49	310.81	308.7
304.95	301.77	308.88	307.83	304.02	301.96	305.5	301.64	307.17	302.38	309.05	305.91	311.39	307.03	302.15	303.64	309	302.31	303.55	307.1	302.91	303.73	307.05	301.47	308.14	307.2	301.78	305.12	306.34	304.75	303.74	304.1	307.78	305.21	306.46	304.01	305.59	305.4	305.42	301.96	305.94	303.08	304.78	305.76	307.12	307.16	300.16	302.21	303.91	301.66
311.49	302.01	304.74	306.31	304.14	304.22	307.06	305.42	306.17	308.22	307.06	307.61	303.06	306.1	310.42	303.6	304.5	299.65	301.36	303.66	302.47	302.73	306.91	304.52	308.97	306.68	304.32	300.32	304.83	303.32	313.38	306.18	302.06	301.54	310.71	297.12	305.63	307.09	306.63	305.32	303.21	308.81	307.21	305.91	306.91	303.63	300.45	306.31	305.47	306.54
314.34	314.22	310.89	311.99	313.97	310.34	313.29	316.35	313.96	312.89	314.06	312.51	308.9	313.89	311.07	312.28	314.91	313.24	310.25	315.51	312.02	315.12	319.23	311.54	311.5	321.42	313.11	310.82	306.46	315.41	312.81	313.16	311.33	316.56	310.55	308.35	308.79	316.61	312.65	310.17	313.45	310.47	312.54	313.66	306.74	312.56	308.89	312.5	312.1	314.49
310.37	305.8	308.77	306.1	309.2	310.09	308.79	310.5	306.74	310.36	307.49	307.32	313.53	307.61	312.03	309.66	310.23	309.09	308.34	314.45	307.01	310.9	307.07	311.33	307.91	307.99	307.9	310.4	309	309.39	307.85	314.69	307.12	308.7	310.73	312.43	307.2	309.33	306.12	309.76	314.03	304.36	305.71	304.23	310.5	309.66	307.11	316.19	312.87	308.2
314.8	315.83	314.92	312.39	308.43	313.56	309.24	308.85	317.52	309.28	314.38	310.05	307.39	310.82	306.97	311.61	311.95	309.8	310.77	310.93	309.04	310.04	311.97	310.27	313.17	311.6	309.77	310.6	307.71	307.43	309.91	312.18	313.53	311.03	309.93	309.51	312.77	311.45	312.46	315.49	310.56	313.04	308.75	313.38	313.13	311.99	310.75	314.17	313.13	307.31
317.3	313.07	314.15	319.69	312.43	309.25	311.29	311.12	312.47	309.74	311.18	317.22	309.23	313.64	315.19	313.81	310.86	318.85	316.31	312.23	315.33	312.85	314.7	317.78	314.37	313.58	316.73	313.96	316.5	315.35	316.24	312.04	313.28	311.8	316.39	317.9	313.92	308.75	317.74	315.94	314.98	312.07	315.66	319.08	315.04	311.67	316.55	314.29	313.84	313.06
314.57	317.91	310.09	309.99	313.3	316	310.32	316.37	318.83	316.2	310.48	310.68	314.24	314.7	309.92	314.46	311.99	313.39	315.11	315.02	311.91	311.44	312.33	318.84	322.51	310.18	317.33	314.05	314.89	312.04	318.5	312.26	315.53	314.45	318.49	318.15	312.16	311.87	314.44	312.67	313.3	320.01	311.63	308.31	315.32	316.37	321.35	311.37	317.23	312.35
315.75	314.36	312.02	316.87	318.08	313.08	314.98	311.14	316.46	312.94	316.94	315.12	315.24	320	317.28	311.2	313.53	312.87	312.12	317	313.4	310.17	314.29	312.63	317.47	315.11	311.86	309.89	316.16	314.49	311.09	313.96	310.43	313.29	313.7	313.87	313.58	312.85	316.56	317.44	313.13	312.64	314.11	317.65	317.59	316.9	311.02	311.36	313.67	312.63
313.19	312.51	310.77	311.35	311.07	310.02	314.9	314.26	310.87	315.25	312.53	306.32	313.55	314.55	309.97	320.42	311.58	313.6	315.68	313.45	318.81	312.5	313.37	309	307.59	314.3	312.11	315.81	312.51	312.68	314.01	316.54	303.91	315.67	313.32	314.6	315.97	317.95	311.28	310.43	316.45	311.14	310.98	311.38	310.37	312.97	314.12	309.57	313.96	313.41
308.94	316.8	314.05	313.25	309.29	315.53	309.9	311.45	312.06	315.64	314.18	311.56	318.45	312.59	310.94	312.84	310.65	307.89	319.66	311.43	316.63	313.48	318.93	310.16	313.09	310.6	310.89	309.77	316.64	312.39	314.1	313.1	312.95	315.52	320.02	315.93	312.97	312.53	310.04	313.1	311.19	306.56	312.65	316.42	315.52	316.63	307.23	316.43	318.88	311.71
309.41	313.75	313.42	309.04	316.14	312.72	310.66	314.68	313.33	313.76	307.99	309.81	308.99	312.15	316.52	317.64	313.94	307.05	312.93	315.03	312.37	310.92	314.05	310.55	312.09	313.16	313.52	312.61	312.19	306.57	313.2	316.61	312.01	310.86	316.58	317.26	312.52	309.01	310.93	318.43	314.41	316.06	313.6	312.95	313.26	313.78	313.39	313.04	312.18	314.93
296.63	302.74	299.83	302.62	303.54	297.77	305.89	301.73	305.83	305.13	301.16	297.68	306.45	304.93	300.76	307.44	302.78	300.91	297.1	301.2	306.11	307.49	305.45	300.29	304.11	306.17	305.52	304.38	302.52	300.78	305.37	303.72	302.84	302.35	305.15	299.47	301.35	298.42	302.91	303.26	302.3	303.37	304.14	303.22	300.45	301.34	302.57	303.33	304.42	303.41
310.83	309.32	306.3	311.09	306.06	314.99	304.49	308.56	308.25	310.22	312.38	314.85	305.25	309.29	308.31	311.96	311.34	306.51	305.12	310.09	313.19	311.53	309.57	308.97	311.26	311.96	311.35	309.21	307.12	308.08	309.51	316.1	313.72	313.7	304.99	310.72	308.62	305.77	308.28	313.38	311.87	315.21	311.27	308.91	311.91	307.29	309.23	310.78	311.08	309.24
304.97	308.67	303.9	301.3	307.35	305.32	300.47	305.68	303.79	299.29	306.6	306.17	310.4	302.17	303.29	309.41	306.8	303.04	307.4	303.66	306.55	305.9	304.52	309.7	309	301.66	308.8	300.17	300.1	303.86	309.2	299.65	303.48	300.97	308.18	305.89	307.98	309.75	301.76	303.93	307.54	307.7	303.39	308.96	302.68	300.89	305.56	307.66	309.61	302.86
297.41	293.07	295.37	293.87	296.23	294.64	289.93	293.36	291.49	297.39	292.15	297.24	289.31	294.18	298.06	291.82	295.66	294.4	292.04	300.54	294.46	291.96	293.72	289.99	296.14	298.21	292.19	298.14	297.2	289.39	291.25	294.61	289.23	290.3	295.42	297.96	293.5	296.98	296.39	293.16	293.86	298.01	296.69	292.6	297.64	295.35	291.44	294.19	291.87	299.48
328.01	330.27	331.61	324.83	327.25	330.76	321.23	328.36	324.66	328.72	322.89	325.57	327.77	331.39	331.84	328.24	330.95	322.08	323.73	325.48	328.61	322.2	331.47	324.35	324.44	327.43	325.87	330	323.5	323.74	328.59	326.23	327.08	330.32	325.35	326.55	323.99	325.99	329.08	325.6	331.17	329.1	332.6	324.46	329.79	322.51	327.09	326.71	322.77	330.12
317.31	313.6	319.5	316.81	317.26	313.71	312.99	315.88	311.91	316.06	321.89	318.37	314.17	312.52	321.4	318.41	313.2	315.56	314.07	318.59	309.29	313.13	316.95	317.85	317.49	315.52	318	317.83	319.7	311.06	311.55	312.25	317.08	313.45	315.82	311.61	316.05	316.14	315.97	319.52	315.08	316.92	316.63	314.6	314.88	314.73	313.62	318.37	317.66	314.67
307.72	306.95	311.87	305.81	309.48	309.76	307.06	314.86	309.08	309.79	310.19	311.6	307.04	304.33	305.63	313.9	306.07	312.53	310.24	303.5	309.55	310.79	307.65	311.46	307.1	314.23	310.55	305.93	310.98	308.38	309.66	312.32	311.7	310.11	312.57	305.46	309.46	311.48	304.38	312.92	309.95	310.9	307.82	308.95	311.18	308.71	310.55	311.49	306.32	307.98
326.94	324.45	323.34	323.97	326.15	331.32	328.28	328.94	326.02	323.4	325.63	323.51	336.04	324.23	324.57	325.36	330.16	329.11	324.71	322.53	328.87	328.75	329.54	328.59	326.24	327.4	329.69	325.89	332.24	325.86	329.67	324.8	327.36	326.03	332.55	328.14	327.99	323.39	328.01	322.61	326.58	323.22	327.98	330.78	327.75	327.63	328.95	330.39	327.5	328.71
323.37	317.58	316.24	316.42	318.33	313.61	314.4	316.46	314.49	316.93	320.43	317.9	318.94	317.84	316.03	317.38	317.44	320.03	314.49	315.96	318.58	316.92	315.82	315.28	310.37	320.09	318.77	322.78	318.59	314.81	317.09	318.6	316.87	318.39	322.58	313.95	315.87	324.44	317.4	319.7	312.9	315.72	321.71	311.78	313.93	315.22	316.6	323.92	316.86	312.72
293.95	292.72	293.93	294.31	295.24	292.88	294.83	294.1	295.9	298.17	294.95	294.69	298.93	293.95	295.22	295.33	292.41	289.83	297.84	291.08	292.53	293.47	301.04	301.17	293.28	294.87	292.07	291.64	297.95	293.34	293.32	294.49	296.73	290.71	295.12	292.58	293.88	292.17	289.47	291.75	295.65	292.73	294.46	289.6	295.52	294.67	292.95	292	290.57	293.06
304.32	303.72	307.74	307.49	304.56	302.39	305.6	300.06	311.22	302.12	310.36	303.34	301.99	303.35	306.75	298.02	307.8	308.1	306.29	307.44	307.14	304.4	298.51	304.85	306.51	304.65	301.9	300.32	303.79	307.91	306.07	304.4	300.96	308.42	304.32	300.78	306.27	301.13	304.26	301.53	303.57	302.77	299.82	300.09	303.71	306.24	304.6	307.78	304.49	303.81
314.16	313.53	308.9	311.59	313.85	311.16	310.76	311.17	313.49	317.11	316.81	315.72	313.28	313.25	313.09	316.45	312.48	313.18	314.49	316.52	317.34	315.69	313.2	310.88	310.41	319.1	313.88	319.52	313.31	316.74	307.37	318.99	312.06	311.08	317.12	310.09	313.46	313.14	308.53	312.55	313.77	315.03	321.06	312.49	314.41	315.12	317.6	317.7	312.97	312.14
300.27	303.32	306.27	297.49	302.87	300.92	304.54	300.5	302.29	304.74	301.2	302.87	306.67	309.09	302.9	299.22	302.84	299.03	300.04	301.6	305.71	303.09	304.93	306.21	298.32	303	302.61	300.36	306.62	302	300.52	299.93	303.21	306.29	302.81	302.31	299.52	299.41	301.37	301.04	298.69	302.48	303.88	305.57	299.18	302.61	300.41	301.25	304.1	303.48
297.62	298.54	297.96	293.75	298.58	296.14	300.89	297.31	298.72	295.58	297.41	297.03	303.5	296.85	300.48	293.51	296.8	292.22	293.88	299.53	295.64	299.57	297.21	297.42	300.64	300.17	298.81	296.1	295.74	295.01	290.86	295.7	296.43	290	297.54	301.97	294.77	292.82	295.24	297.59	293.62	308.45	297.11	297.76	297.58	298.62	295.82	297.65	291.65	297.5
318.61	330.98	327.98	322.5	322.34	320.28	321.73	329.78	324.83	323.8	324.77	323.31	324.77	324.17	327.93	321.86	320.65	326.28	322.92	323.14	325.77	326.8	323.88	323.88	326.52	323.34	330.2	322.07	328.24	322.54	325.3	324.14	322.82	324.17	329.13	330.06	325.93	326.84	319.61	325.75	327.78	328.04	324.61	322.44	326.12	320.43	322.9	321.04	324.19	327.74
317.49	316.72	314.44	315.26	320.24	314.37	312.8	315.78	317.05	316.3	317.75	315.31	315.99	313.35	320.91	316.31	315.33	317.55	317.89	313.86	314.27	317.55	316.26	323.57	320.95	315.5	314.47	316.02	317.14	318.9	319.1	319.37	316.07	314.15	313.72	314.05	315.72	314.58	314.73	313.77	316.98	325.26	315.53	314.31	317.69	316.99	318.96	319.64	317.48	314.56
313.19	314.48	314.33	317.21	316.02	312.5	316.22	311.06	307.96	310.97	303.86	307.47	312.97	312.91	315.24	316.48	312.86	312.42	310.63	311.3	315.45	309.56	314.38	309.77	316.55	316.44	311.9	310.68	312.15	313.45	313.3	314.05	311.57	313.55	312.8	313.88	316.31	314.17	314.77	309.03	319.39	315.16	313.74	310.31	313.58	315.73	310.87	309.48	313.44	313.69
300.02	304.95	302	302.74	301.67	306.58	302.8	300.77	303.79	301.28	305.57	305.19	298.14	300.6	308.9	298.07	303.76	304.38	298.95	299.97	299.1	302.41	305.58	300.19	303.08	304.77	307.13	301.48	301.63	301.67	305.06	304.1	304.88	306.06	303.89	300.37	305	300.91	299.91	299.94	302.1	301.43	301.29	297.54	299.08	300.88	300.91	303.45	302.45	306.24
310.07	300.71	305.09	304.75	305.06	300.13	307.37	306.44	306.39	307.27	306.32	308.14	304.84	308.6	304.75	298.77	304.91	308.01	304.33	303.77	303.68	305.91	305.32	305.61	302.98	306.55	309.84	303.01	301.5	303.01	305.63	304.06	307.27	307.91	306.79	300.24	305.61	306.87	306.79	305.37	306.89	304.99	303.45	304.36	310.15	307.44	306.02	305.26	299.15	308.83
302.81	299.01	308.19	301.41	298.54	302.97	305.9	302.35	304.17	302.11	303.65	304.98	300.33	301.5	303.7	302.48	307.43	301.71	306.7	308.1	308.52	300.46	304.66	300.61	299.6	302.16	304.84	304.2	306.58	309.32	305.58	304.88	302.78	308.47	300.49	306.18	302.57	300.41	299.74	307.33	310.85	301.06	301.83	307.25	306.7	304.41	299.83	301.97	308	307.62
294.44	301.33	300.02	293.79	298.69	297.05	296.77	300.71	293.65	292.64	298.09	294.32	300.9	298.14	296.44	295.03	297.43	298.53	299.41	298.64	292.55	302.47	300.62	293.18	291.29	297.33	295.22	299.63	298.54	296.54	295.21	297.82	297.34	295.53	295.65	293.12	298.72	291.57	293.76	297.11	299.69	299.19	293.62	293.67	298.5	296.92	293.44	296.92	297.1	293.19
311.15	311.36	310.01	309.84	313.76	310.51	313.37	307.67	316.74	314.43	312.92	310.07	312.97	312.77	312.2	310.58	311.65	311.1	308.45	312.57	313.77	312.89	314.82	306.97	314.12	315.15	313.28	314.4	315.5	310.5	312.06	310.43	311.97	312.9	316.7	313.29	315.05	303.59	318.7	314.87	311.3	314.87	312.51	314.06	313.63	310.11	310.25	311.71	307.71	311.1
315.6	313.94	315.56	313.66	315.55	311.51	315.9	320.71	309.77	312.54	319.96	315.16	318.53	316.78	318.73	313.95	313.46	316.05	316.45	314.25	315	313.91	318.62	317.99	316.88	316.55	315.98	311.06	316.82	312.11	316.33	315.22	311.53	317.02	315.58	318.68	317.3	315.41	312.64	314.71	312.37	318.09	320.16	319.18	318.31	314.97	313.56	319.2	319.31	313.96
302.03	303.3	305.28	305.12	301.15	306.97	306.55	308.32	307.54	307.18	305.42	301.61	310.22	302.09	305.72	298.64	303.56	304.66	310.63	302.84	308.65	305.79	307.3	299.83	300.75	304.47	304.86	305.81	305.82	309.09	297.94	307.89	302.27	300.8	301.63	309.19	307.09	307.35	302.24	302.55	306.49	303.51	307.97	304.2	305.55	304.69	306.57	305.46	304.12	302.42
308.9	307.95	312.73	307.66	309.5	310.5	312.16	316.12	309.95	310.48	313.17	312.37	304.48	312.69	310.71	311.91	311.27	315.88	312.41	311.62	312.61	312.13	305.77	315.37	310.53	306.4	310.34	314.99	311.06	311.56	309.04	310.52	309.27	307.36	310.01	314.16	311.45	311.49	309.41	307.49	305.09	315.06	311.31	310.09	307.56	312.93	311.41	312.96	314.05	309.44
304.07	307.33	303.58	306.18	306.3	303.02	305.09	302.2	300.79	306.58	304.35	305.81	306.88	304.42	306.48	300.94	303.88	306.86	305.85	303.04	302.84	307.02	308.14	303.6	309.24	306.38	306.06	301.22	304.67	306.63	306.23	307.24	312.21	308.91	312.57	306.28	302.56	308.05	308.11	306.85	307.98	305.35	303.11	304.13	304.55	305.73	307.02	306.66	307.4	306.5
305.55	298.67	305.66	301.97	304.44	301.92	305.78	301.81	307.79	302.66	300.53	303.81	300.75	303.83	305.83	301.65	300.97	304.58	302.32	300.47	303.81	303.33	302.16	302.59	302.08	305.89	300.05	296.3	304.27	304.69	300.65	302.82	305.89	307.54	299.26	303.13	306.86	309.99	300.29	302.24	304.99	304.98	302.08	299.94	306.32	305.69	299.32	306.34	297.45	301.28
301	298.33	299.52	303.88	305.26	303.27	300.04	305	301.43	300.4	299.27	303.45	297.9	303.65	298.91	301.38	300.42	300.58	300.45	302.63	306.19	302.65	299.77	300.15	299.6	299.88	298.43	297.86	297.59	304.44	299.09	297.77	300.29	301.87	304.02	307.74	298.52	298.77	297.78	303.92	298.56	299.98	300.11	300.62	297.79	300.02	305.28	302.87	300.11	298.94
312.92	298.7	304.21	307.27	306.96	308.48	306.18	304.92	307.47	304.45	308.95	309.7	303.41	305.74	304.28	304.12	307.25	310.51	298.17	310.74	306.96	307.68	302.24	307.69	309.7	307.39	305.58	300.73	309.2	308.81	307.95	304.17	305.71	305.47	309.62	306.94	313.11	303.51	308.84	308.14	305.71	312.36	306	309.66	308.17	307.98	307.27	305.18	307.74	305.42
298.27	302.54	299.39	306.19	303.1	302.27	294.14	301.61	299.05	304.66	299.3	302.38	300.67	301.29	300.2	304.45	301.96	303.59	298.76	304.67	297.77	303.48	300.83	305.21	304.76	305.3	299.8	303.65	303.13	302.4	302.51	296.48	299.78	302.02	305.54	302.26	300.45	296.68	300.29	300.13	301.47	303.45	299.96	303.56	297.76	304.1	298.73	297.89	298.72	301.04
307.35	312.26	314.93	307.52	308.38	316.23	314.91	312.67	317.31	310.4	310.77	313.34	314.23	314.93	310.97	311.88	304.89	313.36	308.85	311.88	313.21	312.98	310.72	310.86	311.28	319.24	315.79	308.06	312.38	307.52	313.67	310.16	311.95	309.66	313.83	307.67	315.94	311.25	310.08	313.28	315.35	315.59	310.57	309.4	310.24	315.22	312.29	311.99	312.89	311.9
299.83	306.25	307.32	297.96	311.79	300.23	307.18	300.26	301.2	303.14	300.93	308.16	303.64	303.68	302.82	297.73	307.32	304.06	301.91	306.82	304.17	299.52	304.62	303.06	304.62	301.73	307.82	303.79	306.05	297.32	305.86	304.84	304.51	303.58	306.42	300.68	303.31	302.12	299.97	303.53	304.86	302.49	303.98	303.55	300.76	302.17	306.05	298.49	299.76	298.99
311.59	297.02	300.91	303.75	300.91	303.1	302.26	301.54	298.97	298.55	303.73	303.09	302.75	305.44	301.66	303.05	308.71	302.3	299.74	305.15	307.03	303.09	304.4	308.41	305.81	300.42	309.28	297.85	305.25	293.62	301.01	302.18	305.76	304.06	303.23	301.77	300.79	303.43	305.64	306.13	301.3	303.07	304.85	304.81	303.71	304.01	302.57	301.56	301.78	306.21
303.23	302.45	305.3	311.54	307.57	303.04	306.23	302.05	313.77	307.57	312.02	309.76	309.43	306.93	308.11	305.33	302.68	308.95	305.06	303.02	310.94	303.38	305.18	309.92	309.58	309.85	308.57	306.59	309.38	312.46	307.63	305.18	308.94	308.43	307.4	313.42	301.58	306.72	304.04	304.27	306.23	306.83	309.1	306.02	310.98	306.93	307.15	307.86	303.21	310.38
324.64	329.72	328.87	329.82	326.05	331.33	329.47	326.75	327.78	325.09	335.51	330.1	325.82	330.72	329.12	329.6	327.6	325.7	331.57	331.14	332.53	325.95	326.01	325.35	324.47	324.02	329.8	325.98	327.23	330.43	325.58	327.71	327	327.47	328.88	328.18	332.28	328.44	323.42	325.29	330.99	324.23	326.94	329.52	331.22	327.49	326.8	329.04	328.49	323.75
330.92	325.28	325.73	331.5	325.04	331.91	323.61	328.09	330.91	324.15	333.41	328.49	320.31	326.46	328.54	324.71	329.37	327.34	332.67	327.57	323.3	326.03	328.56	327.38	328.23	334.26	326.24	325.37	328.66	335.35	327.39	327.6	329	329.41	330.83	329.44	334.18	327.12	327.29	329.96	320.97	325.23	328.08	332.49	334.44	328.05	331.12	327.51	328.64	327.09
319.06	316.45	315.81	319.29	317.62	317.92	312.31	314.78	319.83	313.55	319.41	319.05	317.96	314.7	318.48	317.93	311.27	315.69	311.98	315.6	316.36	312.33	318.16	316.96	316.87	317.91	316.24	312.28	315.29	320.27	317.49	316.51	317.9	313.7	318.54	316.52	316.78	312.99	311	313.93	314.66	315.09	317.75	316.91	314.16	316.12	311	317.81	317.95	317.2
305.87	308.63	304.52	303.09	311.05	310.19	305.35	300.61	304.49	304.67	308.34	306.83	308.5	302.69	303.25	308.84	302.73	308.24	302.72	309.12	306.23	303.44	303.99	304.1	306.66	306.36	307.98	308.64	312.32	306.53	308.33	302.68	303.86	305.46	309.58	305.15	306.42	312.33	310.12	308.86	302.69	307.01	312.22	306.29	303.6	304.81	304.42	304.56	301.57	304.86
304.14	306.91	308.47	308.13	311.94	299.53	305.69	304.93	307.77	307.13	307.64	306.86	302.02	305.03	307.5	304.5	306.36	304.69	304.43	305.49	310.17	308	305.69	307.8	307.6	301.47	304.56	305.34	304	305.15	309.86	306.27	307.07	310.44	305.95	304.9	304.72	307.14	305.33	307.89	307.33	301.42	311.04	310.63	301.22	303.87	302.66	300.89	305.98	305.41
312.68	314.88	312.27	308.39	315.08	316.84	319.15	315.07	314.59	312.75	310.21	305.58	307.33	317.64	313.58	311.76	311.25	310.79	304.61	320.46	312.46	311.52	311.71	310.54	309.89	315.43	318.36	313.45	308.38	313.88	314.66	312.62	316.94	312.22	316.46	311.4	314.2	310.24	315.4	312.61	311.03	311.67	314.86	309.92	309.01	312.23	316.86	313.23	309.48	313.2
308.16	314.8	313.21	311.11	306.79	310.23	307.27	312.9	312.14	307.6	309.58	304.27	313.07	312.37	308.55	309.07	309.29	308.59	312.91	311.25	308.36	308.62	311.63	307.05	307.76	312.01	314.28	310.84	314.23	310.11	310.94	311.1	308.46	310.11	306.67	310	310.19	307.15	310.82	311.43	308.16	311.89	310.31	305.17	310.24	307.53	307.59	312.42	310.02	309.08
309.94	312.34	307.43	311.71	314.01	314.16	308.8	312.49	311.6	311.01	307.27	311.7	317.61	307.99	313.21	310.84	312.53	310.6	313.82	304.73	309.77	311.33	308.52	310.57	313.14	312.79	306.36	312.94	310.32	312.88	314.07	314.36	310.66	307.24	307.44	307.42	313.01	313.14	304.94	314.86	311.42	311.88	313.81	310.67	309.63	310.57	303.8	315.86	308.19	309.95
309.97	313.13	315.81	314.85	307.77	310.47	308.15	311.83	305.4	313.97	308.44	309.98	311.74	309.41	311.4	310.5	309.83	313.73	309.38	310.76	311.04	309.7	310.04	308.24	311.5	309.26	308.62	308.22	307.28	310.3	308	309.44	317.58	307.19	309.73	311.91	309.64	309.51	313.23	308.58	316.14	312.48	309.73	310.48	311.9	306.93	313.3	309.71	314	315.42
299.7	299.89	304.16	299.42	302.58	305.32	300.24	303.9	302.22	309.35	300.44	305.76	300.03	303.34	302.93	302.21	307.55	300.3	305.8	310.47	303.34	306.08	303.79	302.43	303.3	302.35	297.17	304.26	302.59	301.55	304.71	302.96	302.55	301.14	305.18	301.64	302.31	301.43	302.89	303.24	302.76	305.6	303.39	302.52	302.95	304.63	298.62	307.73	304.27	302.03
317.86	319.12	315.35	317.68	320.49	314.83	316.31	312.05	314.07	317.68	320.64	315	316.76	313.77	313.17	318.23	319.99	320.07	318.61	316.63	317.66	310.16	320.36	316.02	319.69	314.87	318.8	313.61	314.81	312.31	313.72	317.23	316.01	312.67	319.18	315.63	313.57	316.88	310.59	312.63	318.37	312.32	317.05	307.89	315.81	312.03	315.56	320.04	315.09	319.87
324.76	321.62	324.51	323.67	324.47	324.9	324.49	326.34	327.07	327.19	321.11	325.43	321.89	322.74	321.16	326.32	321.41	324.51	323.26	325.36	330.48	326.36	327.28	327.69	321.54	324.95	327.27	321.13	321.26	323.67	326.48	331.85	327.47	324.7	328.77	329.19	323.57	327.75	328.17	325.48	325.91	324.13	327.96	328.21	322.34	323.81	326.25	325.49	327.3	326.71
304.8	304.18	308.05	306.52	303.3	303.73	309.67	312.5	309.41	302.18	304.64	305.65	302.22	301.11	304.45	311.09	303.91	309.05	309.9	306.14	301.55	308.32	306.64	307.02	310.25	304.08	307.47	306.42	305.63	308.41	308.45	312.62	303.47	304.5	310.67	305.39	304.88	308.7	304.63	306.11	306.96	303.36	307.24	308.32	306.26	309.2	304.75	308.15	306.35	304.08
311.93	311.87	312.64	317.51	317.62	312.06	312.24	310.74	319.28	311.95	314.33	316.11	309.94	312.95	311.03	318.54	315.12	312.96	313.28	317.42	315.92	314.27	317.3	316.76	313.57	317.89	313.32	311.3	314.85	312.72	314.82	313.81	314.83	312.2	314.69	311.37	312.44	311.9	318.05	313.21	312.54	310.65	312.56	314.11	313.25	311.38	309.47	315.14	312.05	311.52
312.33	311.04	313.12	314.96	315.1	310.96	315.56	311.94	312.04	313.18	315.31	309.99	311.56	313.97	316.53	311.67	311.54	308.77	318.22	311.29	307.83	311.75	314.24	312.56	316.06	309.56	314.68	310.14	313.28	312.01	313.26	314.95	310.86	312.09	312.59	316	311.72	311.16	316.46	312.18	315.89	312.53	310.64	311	311.84	311.81	315.92	311.32	314.07	318.7
315.37	312.69	316.63	315.24	314.92	315.74	317.65	309.59	318.08	312.58	311	314.53	317.21	318.54	318.53	312.95	313.9	314.1	316.79	324.06	312.96	319.38	320.24	315.34	314.77	319.33	314.34	319.26	317.59	314.55	318.99	317.36	314.04	316.85	318.66	315.63	320.09	314.55	317.94	319.67	312.75	319.87	316.08	311.34	314.51	316.61	312.68	318.01	312.91	313.09
304.7	305.63	304.74	305.9	307.75	307.07	310.92	305.11	303.16	306.18	304.53	306.09	300.08	304.62	303.92	302.29	304.61	306.26	307.03	304.75	308.42	306.41	305.85	302.89	305.63	306.8	307.95	306.88	300.88	303.64	309.58	309.06	306.48	306.54	301.57	311.03	303.94	304.26	306.02	304.81	303.32	308.6	306.84	306.54	309.24	307.99	308.85	300.39	311.23	302.79
297.89	303.91	304.25	300.78	302.55	305.68	305.37	298.66	306.57	300.18	308.07	305.77	303.44	307.2	305.94	306.44	308.15	303.94	305.69	300.65	301.19	306.98	305.52	302.76	302.68	304.27	302.93	304.52	306.79	304.68	303.77	303.93	308.35	305.32	309.36	303.62	303.91	304.74	302.97	304.66	305.73	300.2	304.04	305.44	308.99	310.57	299.97	300.81	302.69	302.16
308.01	306.76	307.3	305.84	310.66	306.48	308.78	305.93	309.38	306.66	306.88	301.13	305.05	307.34	309.57	306.29	306.96	303.75	306.43	305.65	311.75	311.29	308.76	304.71	305.23	305.53	307.68	307.75	307.46	306.73	309.8	303.92	304.63	309.44	310.38	306.28	305.56	309.77	308.02	304.31	301.54	308.95	303.77	307.9	307.78	302.98	301.92	308.13	307.22	310.22
312.87	314.79	310.77	315.56	310.36	309.2	310.1	309.79	310.77	308.26	309.67	314.12	310.9	312.87	308.98	311.11	310.08	306.5	311.53	310.32	307.23	311.89	309.43	311.05	314.54	308.19	311.22	310.31	308.37	317.05	309.69	305.52	313.6	308.3	312.31	306.88	309.19	309.81	310.66	306.85	315.78	311.34	308.36	311.43	314.62	315.61	313.34	309.96	312.56	311.67
300.43	305.11	303.2	302.81	304.07	305.59	305.73	303.8	302.72	305.32	300.98	306.58	302.54	306.5	302.36	302.62	303.45	303.74	304.72	300.36	302.67	305.25	303.77	301.59	305.12	304.64	303.52	304.11	304.02	309.33	309.79	306.23	306.7	299.41	305.5	300.51	306.66	301.79	303.06	303.48	307.6	303.75	303.37	300.93	304.95	300.49	305.97	304.01	305.85	301.87
306.64	301.69	302.51	303.5	303.05	305.85	303.16	306.65	303.34	303.68	305.32	304.27	304.58	302.76	303.65	301.51	302.11	300.72	294.72	307.44	300.39	302.13	304.18	304.54	301.42	298.7	298.06	300.29	303.71	305.37	304.3	307.97	305.2	299.71	306.59	302.02	302.06	303.47	308.79	304.58	304.29	300.45	305.69	304.43	301.21	303.3	306.66	303.05	300.05	304.79
312.4	315.29	317.2	311.79	316.32	314.82	312.53	317.58	317.27	318.62	317.68	317.66	313.48	314.38	311.96	317.55	317.1	315.74	311.65	314.44	313	317.5	318.24	311.65	313.44	318.72	314.91	314.41	314.66	318.17	318.42	317.63	315.68	319.27	315.6	311.27	319.84	313.97	318.67	319.02	310.13	316.62	317.45	313.85	318.95	317.82	319.56	317.5	315.01	315.84
312.43	313.15	315.37	315.98	316.41	318.46	318.83	313.5	317.68	315.74	314.76	319.72	318.24	313.23	317.06	307.97	313.98	316.02	313.07	315.72	316.32	311.48	312.21	316.94	314.01	313.88	313.68	313.84	316.64	310.5	312.97	321.16	316.68	318.06	312.41	313.6	311.12	315.02	314.68	312.26	314.76	314.51	316.68	312.8	312.4	316.12	313.32	321.74	313.77	317.01
289.71	292.33	289.56	293.72	287.37	297.86	294.54	293.31	294.9	292.06	294.17	294.04	290.49	294.27	294.54	292.74	291.92	296.92	296.06	291.8	292.66	296.22	292.82	292.16	292.91	291.15	294.13	290.96	293.92	292.53	295.9	294.79	297.38	295.72	289.9	296.66	294.97	293.76	294.86	291.78	293.73	292.36	298.28	295.79	298.19	288.97	297.75	293.46	293.31	295.19
299.92	303.85	300.1	301.22	302.06	303.4	305.88	304.09	297.95	296.17	304.31	304.65	309.62	304.62	302.5	302.47	304.23	308.4	301.13	303.55	306.61	300.7	299.72	304.14	303.84	302.91	305.5	298.89	302.27	303.7	301.55	302.73	301.18	301.89	303.4	308.45	309.37	297.84	304.92	303.88	299.22	297.81	308.11	311	304.44	299.08	304.76	296.91	304.43	303.78
303.39	304.93	304.25	305.31	307.66	307.76	303.09	303.83	302.85	306.93	303.22	304.85	302.83	304.09	300.59	305.5	305.86	305.57	307.67	301.66	303.31	301.56	303.5	295.88	305.54	301.43	307.03	306.04	307.99	304.64	304	307.43	303.56	307.76	304.58	308.49	302.82	308.49	299.5	301.57	303.13	305.53	299.72	303.47	312.19	301.84	310.64	306.34	301.95	306.18
303.66	308.66	296.99	304.76	299.57	298.95	303.19	300.47	307.83	302.35	302.25	296.29	304.22	299.63	303.62	298.25	308.3	301.37	304.72	303.42	302.94	305.33	302.89	307.88	297.92	300.17	303.27	305.44	302.74	302.84	301.89	301.56	300.87	298.72	306	305.31	302.62	305.95	306.66	306.22	307.31	303.04	298.35	298.98	297	309.44	301.6	304.41	298.76	298.04
299.71	300.45	297.49	293.58	299.29	301.56	303.57	297.71	298.63	299.43	303.5	299.16	298.72	299.99	301.43	295.34	297.78	303.95	301.4	298.03	302.82	298.11	294.52	299.23	301.09	305.55	302.18	301.85	299.24	298.53	297.95	297.56	296.43	298.55	302.66	295.24	298.41	296.01	296.28	300.97	297.03	300.04	303.7	302.14	302.54	296.7	298.99	301.11	305.15	301.23
331.85	327.46	329.91	326.68	330.83	325.57	328.2	326.48	330.01	327.25	322.65	326.21	328.72	325.54	325.26	322.37	325.28	325.65	327.92	324.31	329.08	327.04	327.86	332.05	329.15	330.69	327.45	329.31	327.79	328.81	328.19	328.33	327.75	327.95	325.05	328.01	322.75	326.31	329.9	327.67	326.5	325.52	327.28	330.35	330.05	334.08	323.57	324.05	325.34	323.86
304.02	303.06	301.55	304.14	304.29	303.88	301.49	303.65	305.82	303.45	304.81	297.44	306.24	298.94	305.61	299.5	301.27	309.89	308.75	305.02	306.25	307.6	304.64	306.2	306.25	303.07	303.38	305.79	302.81	305.68	304.68	303.28	309.05	305.3	303.45	301.79	306.13	308.56	305.6	297.5	305.15	304.34	304.06	300.67	300.41	305.27	305.53	307.37	305.58	308.17
316.94	319.77	318.87	316.77	315.05	315.51	309.46	314.03	312.32	319.04	314.18	320.79	315.14	316.85	314.02	317.59	311.44	313.46	318.99	319.73	311.81	312.65	316.7	318.11	314.09	312.02	318.01	317.75	317.88	319.19	318.01	316.9	316.43	314.8	313.5	312.8	312.74	319.37	314.22	314.4	313.8	317.56	318.2	315.29	318.39	310.72	311.01	315.51	314.14	316.98
304.7	305.28	305.28	303.04	306.4	304.15	302.4	304.12	302.65	305.74	307.34	305.7	297.27	302.68	305.34	307.11	307.65	308.83	307.59	305.02	301.99	306.01	306.54	304.63	305.84	303.64	305.33	304.53	305.11	303.01	298.14	309.26	301.66	305.33	308.17	303.48	304.52	306.27	309.5	303.22	305.97	298.68	302.54	302.62	304.5	306.38	310.48	300.47	305.91	306.83
295.28	291.41	291.69	298.58	294.47	292.6	294.97	298.24	289.89	298.65	293.83	292.48	290.2	296.61	295.72	287.5	292.83	298.42	289.25	294.01	294.7	292.38	292.95	292.42	293.06	296.47	289.8	297.16	295.09	296.39	291.71	296.1	293.29	294.82	293.19	289.2	290.75	295.07	288.14	291.67	296.47	295.45	291.56	290.96	294.88	295.9	295	289.95	293.04	298.6
326.91	330.84	325.54	328.31	325.38	329.58	324.28	327.97	327.23	327.13	327.34	329.94	326.38	325.32	327.53	325.61	327.67	328.73	330.64	328.81	328.62	330.8	325.09	326.23	328.5	327.26	329.68	329.12	329.45	325.52	327.52	327.92	325.14	327.55	326.83	324.72	328.02	327.41	333.14	331.68	326.07	326.56	322.4	320.48	328.52	325.85	324.43	333.15	327.83	330.32
305.07	299.45	304.29	302.06	306.38	302.63	304.34	306.76	301.25	305.15	301.89	300.17	305.38	302.45	302.88	302.07	303.78	298.89	303.76	302.58	302.37	300.13	306.47	301.59	301.91	303.53	304.95	299.79	302.73	304.21	307.83	302.64	300.93	304.75	301.21	301.52	301.81	299.76	306.8	300.22	303.67	302.38	304.2	300.56	300.24	301.49	305.04	299.72	301.19	299.43
320.12	314.66	315.45	312.48	316.29	315.18	315.29	321.32	313.19	316.59	310.95	319.21	317.19	312.89	314.87	316.48	315.53	314.4	314.72	310.1	317.61	317.9	316.95	315.14	310.76	317.87	315.97	314.55	314.37	321.73	314.32	313.91	312.99	313.58	318.13	318.81	319.94	316.89	316.24	316.77	313.48	316.32	311.97	310.15	311.12	316.66	311.09	318.08	317.42	312.7
300.95	299.28	299.24	298.75	298.64	297.32	299.03	302.19	300.03	297.91	301.93	299.87	298.86	299.17	302.95	301.23	299.68	300.25	298.96	299.82	303.09	301.34	299.5	299	295.79	296.81	300.75	300.3	304.03	303.26	301.24	299.27	304.47	301.54	303.56	298.95	301.39	295.18	309.43	293.98	296.7	299.15	296.92	298.2	301.03	297.55	300.27	298.16	302.83	297.74
331.84	325.28	327.52	325.68	326.35	327.77	332.42	333.36	329.87	328.47	322.43	329.43	324.86	329.76	330.02	327.7	322.11	328.25	326.24	323.34	326.15	328.45	326.03	326.64	324.15	325.53	328.51	331.66	332.63	326.8	325.81	329.54	325.53	325.18	324.83	326.64	326.63	329.67	324.63	336.27	325.39	329.63	324.25	330.15	326.84	326.6	330.4	325.48	329.4	327.71
306.69	302.59	306.33	310.48	307.49	305.05	306.35	304.65	307.41	303.9	306.69	317.22	306.34	306.05	306.66	304.1	309.84	305.41	303.17	300.78	304.14	307.17	311.96	305.02	306.63	307.67	311.89	303.45	305.72	304.11	307.34	305.68	303.45	305.06	303.68	306.15	308.03	301.08	307.88	312.56	304.12	307.26	306.09	308.84	311.13	301.34	307.31	309.67	310.55	299.28
309	309.98	310.35	308.19	305.76	309.83	312.82	308.57	311.52	311.72	311.78	312.15	315.01	315.55	310.83	311.91	309.84	305.97	312.07	310.09	309.83	302.4	313.42	311.72	309.47	308.06	308.37	311.08	310.99	307.02	309.14	308.72	306.88	308.62	307.98	310.97	308.02	311.49	312.52	311	310.1	311.63	310.79	312.29	313.11	304.69	307.11	310.41	309.08	314.81
312.83	313.26	310.76	310.53	310.39	314.32	311.16	310.47	315.49	312.11	314.48	308.03	313.48	316.23	312.86	312.03	309.72	318.03	313.95	312.69	308.08	313.69	313.04	311.81	309.05	314.01	316.56	308.88	312.17	313.28	312.72	316.75	315.64	318.75	313.3	311.97	312.93	313.6	316.5	307.82	314.61	308.6	313.9	312.32	312.72	314.02	309.44	313.82	311.63	312.5
324.3	327.12	326.91	325.68	329.35	328.37	331.77	329.37	324.55	324.21	328.84	326.82	325.28	327.58	327.01	323.25	328.07	331.82	327.41	322.83	327.07	326.01	331.47	327.07	333.01	330.82	329.36	328.86	330.89	328.71	330.04	327.9	326.72	330.84	329.85	329.44	327.19	330.5	327.84	326.56	330.22	329.49	327.83	327.38	328.34	331.69	328.26	330.12	325.57	334.93
302.01	299.98	304.53	302.55	300.95	300.8	307.91	306.86	303.88	305.82	304.15	300.72	299.59	301.09	302.71	309.85	310.05	302.75	302.93	300.63	299.91	299.79	302.21	304.11	299.54	298.11	305.75	298.56	304.42	303.49	305.94	304.33	302.58	303.71	302.8	302.2	301.74	303.14	302.42	303.08	304.55	303.03	301.82	301.52	300.4	303.79	299.94	307.78	299.01	304.49
302.47	303.48	301.3	302.42	299.62	302.3	301.93	301.94	300.83	302.34	303.45	310.62	303.49	302.56	301.32	304.54	303.86	299.16	302.08	297.43	300.49	302.59	299.74	304.42	301.16	299.31	301.81	304.9	296.53	300.53	306.84	304.5	297.89	301.68	303.68	305.5	306.01	305.39	303.12	300.85	305.32	299.03	300.63	297.35	308.15	303.27	298.71	304.41	296.47	302.13
314.53	308.63	310.22	312.43	312.95	308.56	312.23	302.82	305.55	312.87	314.09	315.06	305.49	310.67	313.79	310.54	312.23	311.05	309.27	307.28	305.73	312.03	311.77	309.22	313.55	310.48	308.2	314.57	312.33	307.32	311	312	309.39	307.88	307.08	312.85	306.35	307.99	310.84	306.87	310.36	308.02	310.01	309.41	309.02	316.94	305.62	309.71	308.71	311.16
317.83	317.94	319.45	320.08	318.49	315.23	319.46	316.93	316.51	318.08	316.81	315.95	317.31	317.61	314.94	319.6	313.93	321.59	314.81	320.33	321.01	313.22	316.41	320.3	321.58	317.33	318.87	315.51	316.23	315.16	321.19	319.72	316.89	315.04	317.79	318.91	315.7	319.38	319.14	313.17	317.05	318.56	316.09	312.6	314.26	311.42	318.03	315.74	317.14	309.92
314.71	314.13	314.21	318.22	315.87	313.46	320.74	311.54	312.31	311.99	311.87	314.62	309.85	312.7	313.74	312.26	312.43	317.17	314.11	312.92	310.36	309.57	313.81	316.92	320.2	314.18	315.35	314.32	317.78	316.18	314.91	313.91	316.72	316.72	315.22	313.37	309.68	312.88	308.45	313.41	313.36	311.33	319.41	313.5	317.05	317.85	310.64	316.53	311.62	315.7
292.42	295.24	298.36	295.76	296.08	301.25	293.93	294.79	297.18	292.75	295.1	296.92	292.61	298.05	293.12	302.5	299.81	296.15	303	292.61	298.23	292.1	297.26	298.4	294.44	295.66	299.83	298.09	300.86	293.79	297.85	296.01	296.4	296.1	288.22	296.94	300.18	291.73	299.33	300.58	299.03	302.15	295.35	298.76	292.54	297.04	303.65	294.94	296.09	295.57
302.77	307.07	306.1	304.7	302.76	303.63	311.12	306.41	305.05	299.78	308.82	302.29	303.96	307.9	304.15	302.39	301.56	301.33	301.91	309.86	307.17	299.42	306.66	311.98	305.32	307.54	305.8	304.94	301.02	303.25	301.07	308.23	301.51	304.97	299.25	307.13	303.91	301.25	305.58	306.79	302.06	305.02	300.66	303.05	303.22	304.97	307.02	306.67	302.44	303.78
308.52	307.33	310.41	308.55	312.98	308.51	309.49	308.17	310.58	307.32	305.42	310.07	311.25	315.62	309.88	309.1	307.09	311.31	306.85	305.2	304.95	314.44	312.6	309.75	309.39	308.99	310.52	312.09	307.73	307.87	313.1	309.92	308.45	312.23	312.15	307.93	312.32	309.06	313.33	305.19	308.01	312.44	305.99	305.82	309.51	309.47	305.89	310.13	312.06	311.8
305.71	300.82	307.96	304.91	304.19	303.99	307.28	304.99	301.09	303.2	301.91	304.13	304.75	301.09	303.41	305.12	303.31	307.48	311.28	301.13	303.61	303.27	306.34	306.4	301.74	303.14	304.91	309.53	309.21	299.46	301.19	304.56	308.02	303.92	303.5	304.57	303.73	299.32	303.52	304.57	301.9	305.52	304.7	304.37	302.82	303.45	308.41	309.52	300.53	300.5
328.37	331.4	330.4	326.69	324	328.28	327.89	328.63	332.66	324.18	328.41	328.23	328.68	326.9	330.85	327.99	327.46	323.57	323.23	327.34	334.14	333.69	328.89	326.92	324.92	331.65	330.12	333.93	332.22	327.9	327.21	328.31	326.01	327.85	326.33	329.26	320.78	327.1	326.97	329.3	331.22	332.13	331.53	327.72	326.82	331.08	329.75	328.51	329.5	327.76
309.3	316.07	315.1	317.16	313.35	315.94	310.91	311.95	315.02	313.49	311.79	312.59	316.38	316.89	306.71	312.66	311.69	313.8	314.14	310.71	310.33	312.57	310.38	314.04	314.41	312.48	311.28	312.46	314.62	318.86	315.1	315.36	309.2	313.74	312.61	314.78	313.65	313.83	315.43	310.63	319.57	317.42	314.05	317.57	311.46	312.86	311.46	317.18	311.13	311.92
314.87	314.61	314.32	313.09	313.19	308.4	312.7	312.57	315.74	313.17	313.56	312.03	310.27	311.82	312.43	314.86	313.57	320.71	317.19	313.55	311.61	314.77	314.16	311.92	310.96	317.57	317.31	314.81	312.38	316.32	315.06	316.64	312.25	315.56	317.06	319.1	316.06	312.81	308.67	316.22	314.56	311.56	312.23	316.92	312	312.85	315.96	319.82	315.45	313.84
315.23	316.59	317.41	316.45	318.35	323.07	314.69	310.8	319.75	320.34	317.27	319.9	324.56	319.05	320.35	320.42	316.28	315.52	314.5	319.25	318.26	323.57	319.19	321.69	320.13	321.24	321.57	318.27	318.3	315.62	314.31	319.4	320.02	321.7	316.5	314.87	317.61	318.67	323.39	311.75	317.06	319.65	320.94	320.01	315.41	321.15	319.03	319.36	315.04	319.31
328.2	325.48	328.66	326.75	325.77	327.45	326.23	327.88	326.39	326.76	323.04	326.46	325.79	324.88	324.34	327.41	327.01	323.16	323.12	320.83	324.51	328.45	327.59	328.98	329.55	330.55	331.51	328.57	325.1	324.88	330.21	327.23	325.21	324.99	326.74	325.87	328.6	329.12	325.28	320.12	331.02	323.07	327.03	323.69	319.2	324.64	324.01	328.42	329.23	323.51
301.56	303.06	305.65	300.12	298.38	300.06	304.07	300.18	305.49	306.83	303.31	305.17	304.17	302.77	299.52	299.11	302.59	305.85	306.67	304.87	300.39	310.76	301.33	307.54	303.59	302.61	302.84	299.75	307.3	304.38	298	310.5	308.55	304.42	303.11	306.76	303.49	296.79	300.25	305.2	303.5	301.77	301.71	301.25	302.33	295.37	304.74	309.73	302.32	302.82
304.29	301.53	304.33	301.84	302.1	304.33	304.66	304.47	304.33	304.88	299.61	303.71	303.26	304.88	304.29	301.62	301.97	303.76	304.37	300.33	305.71	303.02	302.94	302.8	307.88	304.05	306.77	303.14	299.72	302.01	301.98	304.37	300.69	307.54	301.01	304.75	306.47	307.35	298.34	307.87	300.03	301.48	298.99	303.59	303.81	307.48	304.73	305.37	301.89	301.16
315.87	313.43	309.75	310.5	310.39	315.5	313.2	312.47	314.28	310.14	316.6	311.37	313.47	312.99	308.74	306.71	312.27	310.43	316.66	312.01	310.99	312.21	316.43	314.49	307.95	307.1	312.4	310.39	317.63	309.68	313.55	310.23	312.39	311.96	314.88	316.42	313.83	314.98	314.19	311.94	311.92	313.64	315.28	310.03	310.67	311.08	312.57	310.83	313.72	306.07
317.24	314.84	314.36	313.09	313.07	313.71	315.94	315.35	311.48	315.02	311.93	314.69	316.23	314.87	312.95	317.32	312.72	315.24	313.36	313.01	316.71	312.84	314.59	316.55	315.85	313.3	313.77	317.12	310.05	313.43	311.57	316.37	318.82	316.34	314.15	317.09	313.09	313.63	315.02	308.74	314.94	308.46	312.07	309.83	313.09	309.62	321.31	313.33	313.79	312.92
311.1	299.72	305.29	303.45	303.39	306.34	303.85	307.59	306.1	305.73	305.29	312.77	305.45	304.01	312.82	305.16	310.62	305.55	306.97	305.03	303.29	303.3	305.15	304.66	306.98	300.13	306.93	309.33	304.49	309.35	308.86	306.07	308.11	303.41	305.23	304.56	308.58	306.41	302.55	309.96	301.76	301.57	307.52	305.15	307.32	306.52	309.27	307.09	309.63	302.16
293.17	294.58	291.08	294.45	300.36	298.63	297.91	293.57	294.66	299.76	300.25	291.87	286.85	300.36	293.64	291.58	292.17	292.3	296.45	296.34	296.06	297.03	293.06	298.66	293.82	292.65	294.05	293.89	295.04	293.13	293.14	297.76	297.36	297.43	295.34	293.5	297.07	296.27	298.48	294.21	291.45	292.46	294.8	290.09	297.43	294.66	296.34	295.31	297.23	292.41
320.09	315.19	316.07	314.09	315.61	316.41	313.06	315.64	312.5	317.59	315.74	316.86	316.27	318.87	321.99	313.84	316.16	319.38	314.61	311.92	314.2	319.47	313.98	316.63	317.41	316.6	316.96	321.5	314.04	312.04	320.44	312.17	312.58	318.24	314.14	316.79	318.42	320.09	316.27	312.23	319.77	317.8	315.83	308.75	312.55	314.76	314.65	315.3	315.09	315.4
317.52	315.02	312.67	313.07	309.69	316.06	319.38	314.81	314.84	312.07	313.49	312.47	313.66	319.74	311.99	312.92	313.07	314.71	309.2	314.31	320.45	314.21	317.44	318.36	313.3	315.49	317.07	314.42	317.77	312.92	315.34	313.29	314.16	312.18	315.56	312.64	315.12	312.13	314.86	315.66	313.45	316.03	317.6	316.62	312.45	316.01	312.1	319.89	319.36	312.17
328.44	322.15	324.76	319.86	327.4	325.86	322.29	320.69	322.04	322.03	322.9	323.27	327.16	322.63	324.17	323.37	328.81	319.91	325.68	319.41	321.84	324.76	327.47	324.1	325.14	323.04	324.65	323.21	324.89	325.6	329.41	324.47	324.55	329.5	321.2	326.18	328.21	325.12	320.23	327.46	322.48	328.21	326.97	325.32	326.67	324.27	323.99	319.98	329.66	329.19
304.47	305.01	306.11	304.73	306.4	306.66	299.15	302.49	304.45	303.9	304.83	301.12	312.98	299.57	307.52	306.87	302.95	305.75	298.69	304.18	307.5	303.29	305.54	309.46	302.52	305.66	305.44	306.94	305.48	303.7	305.15	301.61	303.26	303.77	305.22	302.81	298.23	304.92	304.15	309.85	305.65	306.23	301.57	303.65	303.49	301.86	307.46	308.04	303.72	304.47
319.78	313.5	312.47	316.7	318.15	315.39	311.58	308.61	308.93	315.2	312.75	314.46	312.19	308	317.62	316.38	309.06	312.16	315.29	313.33	311.44	309.05	309.23	309.3	314.27	317.3	314.1	312.16	313.36	315.36	312.63	308.65	309.87	312.88	316.53	315.96	313.15	315.99	309.98	307.02	311.99	308.83	306.85	315.8	315.08	309.73	308.6	315.86	315.13	316.1
301.48	309.2	298.72	306.04	310.98	308.8	306.1	304.57	304.57	307.12	308.67	306.86	307.54	305.68	306.01	301.94	308.31	310.23	308.15	302.92	307.06	304.78	306.16	308.6	309.1	309.26	307.24	306.42	308.58	306.06	304.86	308.86	311.65	306.81	306.61	304.79	309.71	306.97	307.46	307.38	309.25	307.91	308.22	309.08	309.22	304.28	308.42	304.76	304.84	308.08
305.84	298.75	302.31	306.97	304.64	304.95	303.71	307.04	301.21	304.47	301.02	302.64	308.25	301.77	300.35	309.88	309.59	301.99	301.89	300.35	301.59	307.81	301.27	303.65	302.84	297.92	304.18	305.68	300.48	301.01	301.61	300.51	301.09	304.92	300.05	305.24	295.65	303.7	302.73	304.48	300.47	301.44	307.31	303.21	302.96	303.6	299.99	307.74	306.59	304.85
299.78	299.72	297.79	301.97	295.76	296.31	301.18	300.94	304.59	302.29	298.8	299.5	303.1	299.47	302.59	301.56	299.56	300.07	301.68	297.96	299.46	300.56	296.51	300.95	299.21	301.58	297.08	299.87	300.47	302.98	296.29	299.65	300.2	297.96	301.38	299.49	302.07	298.29	299.21	301.14	298.24	301.25	298.2	297.94	297.17	300.24	300.21	299.38	293.96	300.47
300.84	305.1	305.52	303.61	310.23	306.29	304.82	302.25	305.73	304.45	301.54	307.22	300.52	304.99	311.02	303.82	304.55	302.23	306.13	309.56	303.53	305.6	305.84	305.03	302.65	304.45	312.24	308.44	304.89	303.52	306.44	304.97	305.96	302.87	304.1	302	305.3	305.57	306.01	304.08	302.88	305.38	306.27	301.33	304.85	305.13	304.35	308.24	305.59	307.7
314.19	317.07	311.47	312.8	312.98	314.17	316.19	309.65	309.9	310.58	313.16	310.38	312.55	314.13	311.02	311.66	313.06	308.45	309.08	314.11	317.2	311.64	313.04	309.61	314.3	313.04	311.58	313.61	310.79	313.5	307.64	309.7	314.96	315.36	315.11	310.14	310.51	308.29	309.14	309.89	308.81	310.78	312.38	314.66	309.24	311.41	316.02	312.07	314.45	314.46
307.91	313.81	309.71	309.85	312.53	314.47	311.67	313.25	319.29	314.18	315.45	316.56	313.51	314.5	310.27	316.15	313.88	318.01	313.68	314.31	313.8	317.07	315.61	320.73	316.07	313.48	314.65	316.56	319.72	315.19	315.54	317.1	308.92	311.37	311.41	313.75	313.21	315.41	310.26	314.03	316.33	310.96	312.18	307.81	317.38	313.94	309.58	317.7	314.63	308.3
319.07	307.72	312.04	316.71	312.81	311.82	312.49	311.95	311.59	311.22	313.33	314.07	310.27	310.93	313.81	312.81	313.6	307.08	313.85	308.42	314.05	312.36	311.68	317.9	308.2	319.98	313.01	312.56	307.72	317.25	313.57	313.77	309.35	317.23	315.73	316.35	313.93	310.17	314.89	316.87	311.65	313.11	313.76	316.15	312.43	316.11	315.79	316.09	312.85	311.1
314.59	312.9	312.53	315.88	314.1	314.6	313.6	317.12	315.01	318.63	313.14	311.55	312.99	322.5	317.99	315.54	313.81	317.01	314.82	317.65	316.93	317.46	309.56	312.88	315.5	312.24	312.85	317.22	314.21	321.15	313.81	319.24	312.63	319.43	316.77	318.03	315.21	311.17	318.62	319.74	316.37	315.86	312.74	312.08	314.88	313.35	309.65	318.25	313.82	312.65
299.53	297.59	304.18	306.85	309.86	301.53	308.44	307.58	300.55	309.67	302.37	307.03	301.69	305.75	302.52	306.46	303.19	305.37	298.19	302.74	305.82	301.03	306.73	305.58	305.48	308.7	305.57	308.22	299.98	307.53	303.7	303.95	304.72	306.84	302.61	303.08	302.19	302.1	304.96	306.55	299.75	297.23	301.79	299.75	300.03	309.45	301.76	305.46	301.66	303.03
292.36	291.87	295.32	292.41	298.5	299.76	294.58	297.25	299.83	295.42	298.58	293.72	293.97	295.25	296.32	295.21	292.52	295.3	298.96	294.36	293.92	295.63	297.19	293.64	298.01	302.29	294.09	293.37	295.77	294.73	296.28	296.24	296.24	300.98	292.18	293.29	293.98	296.77	293.41	292.39	291.91	290.53	293.9	293.3	292.88	297.82	298.22	296.55	293.89	292.52
321.66	327.19	327.22	326.21	327.87	324.62	328.56	333.9	330	331.04	328.07	329.33	322.91	326.18	329.08	325.43	325.21	327.89	326.23	325.72	331	329.52	327.6	329.58	326.32	327.76	330.99	332.58	327.78	331.34	332.28	322.74	327.2	327.76	331.02	327.78	329.96	328.07	323.85	328.04	331.2	328.74	330.34	329.25	325.03	330.2	325.56	330.04	332.69	325.44
306.08	303.87	304.78	303.23	303.11	304.87	306.49	308.65	307.06	306.33	303.7	305.72	308.46	304.61	308.8	305.66	308.26	304.87	306.25	307.31	306.36	304.26	305.93	303.96	302.85	303.66	306.1	306.23	305.59	304.22	306.34	307.94	303.99	302	304.67	304.29	306.15	307.93	300.41	309.23	307.29	303.86	309.78	308.18	306.32	302.73	309.28	302.69	306.5	300.71
316.07	318.69	320.97	318.34	317.98	320.19	318.17	321.91	316.49	320.32	319.43	319.32	318.93	317.56	321.7	322.86	322.15	325.01	317.82	314.57	318.77	318.6	323.81	318.62	321.41	317.62	316.93	325.23	321.86	317.86	318.17	319.44	319.13	319.52	319.96	315.48	318.07	318.06	317.11	317.97	318.7	318.78	318.77	315.08	321.85	317.17	317.94	319.32	313.9	316.31
306.97	301.44	303.2	308.02	303.81	305.16	310.07	305.74	303.75	303.64	306.64	299.28	305.49	305.71	304.23	307.72	303.69	302.06	306.67	310.14	305.98	305.91	303.07	302.69	307.17	305.62	302.6	303.36	307.33	308.41	305.29	306.6	307.51	306.67	304.33	304.4	304.4	300.58	303.55	307.96	306.05	305.43	302.28	304.93	306.64	308.27	301.98	309.61	302.55	307.09
312.3	314.22	310.36	317.48	313.41	310.98	315.1	305.98	313.42	317.22	312.92	315.88	312.15	312.3	309.89	313.27	310.78	312.24	305.56	311.72	309.78	313.93	310.97	314.53	312.24	307.66	313.77	304.45	314.03	316.42	310.43	315.17	313.26	309.2	312.43	316.92	312.3	316.03	312.74	311.53	314.61	316.71	311.24	311.5	312.24	312.02	315.29	314.21	310.81	313.6
305.93	303.7	300.88	303.92	306.57	301.8	300.19	302.55	303.62	305.35	299.23	297.92	299.3	303.63	301.48	297.99	304.41	304.87	302.6	301.18	301.61	302.94	302.61	299.68	305.96	301.64	303.13	298.73	299.58	305.12	304.43	304.56	305.74	302.18	302.5	304.82	297.98	303.44	303.29	303.84	302.47	305.06	303.51	300.58	300.3	307.3	299.51	297.55	307.31	304.5
305.94	312.28	309.85	305.07	312.06	307.94	308.09	304.67	305.27	308.66	308.88	310.6	307.12	305.62	311.38	301.55	307.17	309.83	302.69	307.35	307.71	304.6	310.36	310.45	307.67	306.33	308.32	312.04	310.18	311.52	311.12	310.05	309.51	305.43	306.04	304.71	306.79	311.65	306.91	306.49	310.71	306.13	309.71	308.81	305.97	308.91	308.14	304.49	309.39	311.64
311.99	312.23	314.04	312.13	318.12	315.77	315.78	312.64	313.83	310.89	314.62	316.6	313.82	315.03	315.8	316.45	310.98	317	314.29	311.79	313.13	309.16	310.96	311.92	313.44	313.87	312.29	318.13	315.86	315.29	316.86	312.87	313.64	314.91	314.37	313.04	313.57	313.59	309.7	312.78	309.69	312.77	314.78	314.02	309.98	311.84	310.92	313.9	316.62	317.57
315.3	315.03	314.22	319.72	308.77	318.4	312.23	320.97	317.76	316.36	312.45	318.06	318.29	313.83	311.51	313.58	312.29	318.36	310.25	310.05	315.97	317.37	311.51	316.57	318.34	314.23	312.92	319.27	317.65	319.59	316.76	321.97	318.14	313.44	317.77	310.48	309.81	311.3	315.5	313.78	314.04	317.45	315.76	316.88	313.28	315.43	314.44	314.69	317.62	314.08
304.9	303.69	306.36	301.67	306.12	308.69	301.49	311.72	302.81	300.81	305.27	303.21	298.34	302.75	308.25	307.5	307.9	308.19	304.82	302.09	303.63	302.89	304.6	304.68	306.41	302.52	306.71	300.3	307	305.73	304.16	305.05	303.45	302.69	309.1	304.33	303.08	304.28	303.25	301.89	304.73	309.18	303.36	303.09	304.58	307.86	301.96	304.18	295.94	305.87
312.48	318.81	315.47	318.23	311.93	313.82	318.57	317.11	314.51	320.65	318.44	318.39	316.64	316.62	317.88	317.19	315.4	317.07	321.79	318.25	318.33	318.01	320.34	315.86	319.05	318.26	317.82	319.98	316.63	315.17	321.4	316.55	313.56	317.41	316.28	315.65	319.94	317.93	314.64	315.25	318.37	322.16	322.29	316.38	316.63	313.72	319.14	316.77	316.13	318.34
306.34	303.88	296.76	305.28	300.84	303.73	300.14	306.49	305.18	303.98	299.54	302.66	301.44	304.79	296.79	301.24	301.18	301.01	297.14	300.74	305.41	308.53	300.01	298.06	305.77	304.85	299.14	304.57	302.91	307.62	303.9	297.83	300.49	301.78	305.87	297.03	302.06	307.13	303.94	302.63	300.02	300.43	302.62	303	299.34	302.95	305.95	301.94	300.51	303.03
303.71	306.85	306.4	303.73	304.38	302.71	301.56	303.49	303.41	305.63	307.04	301.97	308.4	307.27	301.87	306.88	304.34	308.44	296.46	309.81	301.59	301.02	306.35	303.82	305.91	307.22	301.04	305.46	305.51	306.6	299.5	306.23	308.35	303.66	304.5	310.25	305.88	305.62	307.17	303.48	307.05	305.79	305.45	305.45	303.05	303.13	304.21	306.34	302.84	307.69
300.85	298.89	298.58	302.08	304.7	302.32	295.19	302.74	304.86	298.02	300.59	302.81	302.46	304.63	300.37	297.45	303.22	304.32	302.96	301.82	305.73	297.05	299.17	296.46	303.79	297.85	298.99	301.26	307.3	294.57	305.97	300.99	294.39	293.51	302.84	300.44	303.02	302.48	302.69	304.37	296.77	299.49	299.48	296.89	297.93	303.39	297.16	302.56	301.22	302.87
313.93	318.6	320.36	320.81	319.68	317.7	318.24	318.57	321.06	320.45	316.66	322.24	315.78	320.31	317.53	315.87	322.1	322.14	319.52	315.22	321.79	317.31	320.22	316.63	317.15	314.81	319.67	317.07	315.07	321.06	321.16	315.48	323.47	315.38	323.75	320.19	317.88	320.56	319.41	320.05	318.24	314.93	322.24	314.46	315.73	322.59	322.26	319.9	317.8	322.56
314.97	314.43	313.22	315.44	314.26	312.22	319.01	318.36	315.59	311.63	315.77	312.14	309.05	314.54	309.08	311.06	314.84	314.08	312.82	316.22	317.5	317.33	313.57	317.09	313.67	317.07	314	317.98	317.45	316.78	314.85	318.54	316.75	315.85	313.9	317.7	311.55	315.68	314.67	314.2	318.08	315.34	313.67	315	310.77	308.49	313.58	311.75	314.08	311.11
329.21	325.48	325.78	333.88	324.44	328.68	329.36	325.63	330.83	330.38	328.24	335.92	329.33	330.24	327.44	328	331.96	327.22	325.15	332	333.17	326.51	325.67	326.4	329.67	330.13	329.5	326.89	333.84	328.42	325.87	330.53	334.24	333.03	323.64	329.87	325	328.06	333.37	332.2	330.04	324.3	330.79	327.95	327.85	325.96	326.78	326.31	328.58	332.24
310.05	312.02	313.09	313.59	316.15	307.86	314.72	312.24	307.39	313.03	311.54	313.83	313	312.41	309.66	311.61	314.34	314.02	314.75	310.82	315.82	310.16	316.43	313.6	309	311.45	315.91	316.63	313.11	309.53	312	316.22	314.86	315.41	314.98	310.75	309.57	314.91	312.25	316.29	306.04	315.8	315.2	313.31	318.51	309.44	315.8	311.78	312.92	316.93
299.84	296.27	299.68	294.75	295.69	299.92	298.31	300.99	296.36	291.24	299.14	297.6	298.3	295.25	294.81	299.56	299.15	295.67	298.72	294.81	299.96	297.39	297.81	306.8	293.64	292.84	295.28	297.17	294.2	295.9	294.85	295.18	297.5	295.48	300.77	298.46	297.86	297.71	297.25	297.71	295.75	300.07	300.26	296.88	290.89	299.42	293.81	295.13	301.72	294.71
305.83	307.71	301.48	302.58	308.81	307.15	307.25	308.06	303.64	306.52	301.85	304.34	305.8	302.4	306.33	300.32	303.71	308.81	311	300.75	306.8	304.21	306.36	305.08	307.86	302.46	306.02	304.96	298.6	302.29	306.37	305.27	304.36	308.54	303.8	306.6	307.27	301.35	309.54	301.75	305.33	306.87	305.28	306.67	306.83	309.74	306.49	304.35	306.54	306.22
323.16	329.42	330.09	324.77	328.53	333.04	331.66	327.37	324.68	321.22	331.59	327.62	322.17	320.99	327.47	329.28	330.44	326.83	325.22	329.23	328.52	327.76	328.13	326.39	326.57	328.78	333.03	330.34	333.28	324.07	327.15	323.68	327.24	332.05	331.26	329.5	326.31	333.14	324.35	329.23	327.76	330.8	325.5	325.49	328.78	330.86	331.95	328.98	325.52	331.24
313.47	308.47	309.31	311.12	315.26	309.19	309.86	314.34	311.54	316.24	308.23	304.8	313.93	316.15	312.12	314	311.17	313.75	310.33	312.51	309.64	314.61	312.16	309.92	309.89	308.34	311.62	313.94	308.61	314.46	316.25	313.81	312.64	309.67	317.42	312.58	312.54	317.63	312.53	317.85	314.37	313.64	315.93	312.3	312.82	315.39	307.68	313.07	316.19	318.05
312.64	311.06	313.28	311.45	313.52	315.65	309.56	311.06	315.4	316.07	309.7	312.14	312.49	313.63	312.93	311.38	310.3	313.4	314.21	312.67	317.38	313.58	321.7	315.43	315.35	308.14	317.01	307.93	309.76	313.14	314.78	315.34	305.11	315.36	314.91	317.23	312.13	314.03	312.3	309.3	313.75	314.68	312.14	310.99	315.7	309.34	311.81	309.97	312.25	312.29
306.79	306.13	311.69	308.38	311.69	312.42	306.18	307.44	308.24	312.54	308.23	306.73	311.29	306.23	305.33	299.35	308.15	304.87	306.23	311.35	307.3	312.23	308.75	311.84	307.11	307.57	305.62	306.38	305.26	303.18	307.58	310.49	311.94	307.67	300.22	311.28	308.87	311.58	308.16	312.63	313.46	309.07	311.5	309.62	304.49	311.89	316.29	306.07	311.12	309.94
328.61	335.69	324.01	326.04	328.72	331.5	328.36	331.69	333.52	327.76	331.74	332.11	332.43	328.37	329.89	323.23	325.35	331.18	327.55	326.03	328.1	328.12	329.74	326.14	331.54	327.21	331.78	325.74	332.19	331.64	328.56	330.97	332.9	329.38	331.11	330.34	327.16	331.07	328.04	329.12	325.69	327.07	326.75	325.63	328.47	329.86	330.85	326.7	325.29	327.5
304.98	312.96	310.61	304.38	315.08	308.2	303.26	311.22	309.67	307.61	309.1	313.28	306.65	309.94	312.46	306.97	305.77	310.43	311.25	307.37	309.22	314.03	310.62	305.77	314.24	308.14	306.41	312.3	306.86	309.06	304.82	313.37	309.16	308.3	310.51	309.35	305.83	311.68	308.65	309.01	310.75	307.31	312.49	307.66	310.38	303.95	307.76	302.18	302.71	309.46
328.16	327.9	328.56	327.99	325.48	330.44	328.98	322.92	328.3	329.88	323.74	326.99	323.59	327.84	326.09	328.99	331.94	328.41	328.22	321.96	326.25	327.57	327.7	328.02	327.16	328.73	326.72	326.8	331.48	323.23	330.52	325.4	327.44	327.63	329.23	326.75	325.45	327.84	329.84	327.81	326.49	322.88	333.17	330.4	328.38	325.01	330.41	328.68	328.93	329.14
317.42	313.75	321.68	314.75	311.42	310.56	312.18	310.25	314.54	313.57	312.75	311.96	315.42	310.68	311.85	315.34	314.16	316.82	314.49	315.6	311.16	315.74	317.24	306.01	313.03	315.08	313.45	312.05	317.41	309.17	309.87	313.31	316.4	313.1	311.64	312.82	314.71	310.6	310	313.85	309.1	315.68	314.79	315.51	313.02	314.56	313.83	313.44	318.83	315.81
302.26	300.43	297.02	302.5	302.55	304.48	301.95	301.46	305.12	298.47	304.36	297.56	299.95	298.42	302.18	300.34	299.57	304.46	300.86	298.61	299.6	300.79	304.51	304.69	307.97	305.5	302.06	303.08	302.92	300.34	302.74	300.33	299.46	304.13	299.76	301.36	305.09	305.05	301.1	304.04	299.55	303.68	301.95	301.08	307.11	302	303.6	299.97	300.22	301.02
319.76	312.5	316.41	316.13	313.54	317.61	321.81	317.97	319.08	315.32	316.31	314.39	322.71	315.99	314.51	315.9	321.76	317.12	313.51	316.04	315.65	316.96	313.85	313.9	312.72	321.78	316.76	315.43	319.15	319.93	316.23	313.96	316.86	320.96	321.29	313.46	313.56	320.18	319.18	315.91	319.18	318.2	313.86	315.56	316.66	316.4	318.4	318.45	316.19	319.43
302.73	304.53	302.4	302.69	301.87	303.94	300.4	303.43	303.9	307.79	304.57	300.16	303.25	301.87	304.64	306.11	304.06	303.64	306.49	299.5	302.88	307.66	303.85	302.73	300.93	305.33	304.89	306.95	301.87	302.16	308.31	302.23	302.63	300.88	307.86	299.04	302.63	300.98	306.24	302.82	303.11	303.12	299.19	302.28	302.64	301.78	302.27	301.76	306.48	304.12
300.73	304.26	302.01	299.56	308.44	300.3	309.15	311.69	303.68	308.93	302.27	305.44	301.75	301.58	305.03	303.43	300.43	308.13	305.01	303.79	301.85	305	302.76	300.81	302.75	301.84	301.42	303.6	302.63	299.69	303.07	304.13	306.1	304.12	307.33	304.47	302.58	305.06	299.29	305.82	299.65	300.39	300.51	300.63	300.5	300.89	303.86	304.3	299.36	301.21
310.89	309.66	308.14	312.3	312.49	309.65	310.53	311	312.13	313.97	316.42	309.76	307.34	313.23	313.64	307.65	316.97	316.82	318.13	312.93	315.77	312.4	316.56	311.38	310.86	311.22	309.63	314.68	313.32	310.41	313.33	313.13	315.07	314.65	313.54	318.37	314.1	313.41	310.02	308.76	317.24	312.63	316.26	316.12	312.68	311.75	309.98	313.94	308.13	306.81
295.33	298.96	293.97	297.04	297.12	290.69	297.35	298.18	294.4	292.96	295.29	290.62	293.1	294.39	291.19	297.88	295.79	296.43	298.02	292.49	294.91	295.25	294.48	295.42	298.43	298.27	292.11	296.46	297.53	295.57	294.06	293.21	290.48	296.15	295.3	291.37	294.04	296.68	289.96	295.22	294.29	296.94	294.82	295.4	294.42	297.74	293.81	299.83	297.42	293.2
296.21	299.29	302.06	303.14	303.67	301.79	303.18	300.57	307.16	307.19	301.45	299.38	308.4	301.71	301.02	303.66	305.91	298.8	305.7	300.08	304.75	301.03	299.82	303.94	299.97	302.52	303.69	303.92	299.85	302.97	304.64	303.81	302.84	306.88	302.58	297.39	302.17	300.41	302.57	306.3	299.44	303.97	302.43	305.27	303.37	302.9	307.22	303.8	302.51	301.78
312.34	316.31	314.38	313.37	309.41	319.29	309.21	312.61	312.42	315.13	307.61	312.85	309.87	309.9	305.5	313.61	320.06	314.37	316.22	314.01	307.74	314.33	310.62	310.78	314.9	315.2	316.15	313.47	312.12	315.02	312.37	313.89	315.24	308.14	315.24	312.72	315.76	317.36	314	313.51	315.4	315.74	314.75	312.36	314.73	312.8	315.89	312.92	314.88	308.34
296.26	290.43	289.76	292.13	296.83	294.37	296.2	299.27	300.19	293.49	293.6	294.24	297.01	297.27	295.48	298.72	296.46	291.49	295.82	296.51	292.61	295.91	298.73	298.47	293.36	296.23	300.75	295.53	296.04	298.81	296.59	291.98	294.73	295.32	292.75	292.71	294.93	297.47	286.84	297.66	295.23	293.95	289.39	297.66	300.72	293.43	296.93	299.72	296.68	301.24
310.05	310.82	314.93	313.87	314.33	315.6	312.67	311.5	308.14	308.03	313.13	311.88	309.75	309.32	315.61	316.46	313.05	316.44	318.99	311.6	314.25	312.16	315.54	307.85	315.53	309.86	312.37	316.93	317.08	311.65	315.24	314.45	313.05	309.76	310.68	318.78	312.05	317.53	314.3	314.36	315.95	314.41	317	309.28	319.02	310.64	311.72	311.02	315.16	316.14
308.16	305.6	307.04	304.41	300.37	307.48	299.36	304.46	303.58	312.61	306.63	307.31	306.53	302.56	307.62	308.81	306.22	301.06	302.84	308.12	307.72	305.55	307.45	305.32	306.18	304.97	302.8	307.74	304.36	305.47	307.65	309.34	306.22	310.18	305.48	304.41	305.51	305.67	306.07	300.46	306.8	305.49	306.01	305.01	308.78	302.73	307.65	302.13	307.95	307.92
317.84	311.93	311.86	308.78	313.5	317.25	318.74	317.53	319.31	315.43	315.66	314.85	312.43	307.88	315.76	315.35	313.26	316.06	313.61	317.89	314.6	310.68	312.34	316.19	316.57	316.32	314.95	315.12	308.46	312.62	312.61	313.04	314.42	315.14	309.4	316.37	309.73	310.17	313.74	314.78	321.63	314.8	312.69	308.81	314.6	315.89	320.53	315.58	310.88	310.5
313.42	315.4	310.59	311.51	316.56	312.63	307.43	314.03	318.42	310.16	310.65	308.91	313.63	315.68	315.15	311.87	314.8	312.59	315.98	316.39	312.21	312.93	314.23	311.54	309.96	313.61	313.93	310.12	315.87	313.53	315.54	312.15	312.3	311.49	311.98	310.17	315.6	314.33	314.82	312.01	306.68	317.67	315.38	310.23	317.37	311.24	314.21	318.53	314.15	312.89
312.83	311.87	316.05	306.82	312.75	312.4	312.46	307.21	312.41	308.09	308.67	311.49	307.65	305.06	311.89	314.61	318.15	315.02	313.15	313.34	310.41	314.75	313.22	311.96	315.05	310.55	314.33	309.37	312.13	310.96	306.92	314.43	310.54	317.35	312.18	307.22	311.64	312.38	307.75	310.66	309.83	310.29	310.31	313.09	311.85	312.11	311.7	310.81	309.79	309.39
301.61	310.78	303.19	302.23	301.25	300.48	300.06	296.84	305.52	303.03	302.24	303.62	301.91	305.05	304.28	302.09	302.72	299.03	302.39	300.26	304.92	304.64	300.54	301.95	306.63	299.24	294.4	298.88	300.66	298.6	297.62	302.12	297.71	302.86	299.33	302.49	295.24	302.87	299.56	301.55	302.16	297.79	302.52	299.2	305.19	303.91	303.59	299.31	306.51	301.3
327.1	327.73	329.71	323.31	327.69	328.28	325.27	326.45	327.34	331.17	324.83	328.06	325.35	327.53	328.52	328.53	322.28	326.61	328.85	332.51	332.27	328.89	324.29	328.4	325.74	329.55	332.85	324.79	325.95	329.83	331.44	328.12	327.18	328.72	324.1	324.65	331.05	332.44	333.78	328.38	333.9	329.5	328.58	323.15	322.12	325.54	332.6	330.99	330.26	326.97
304.22	303.14	306.55	303	301.23	306.21	301.06	304.26	299.57	306.33	305.97	298.01	307.02	300.09	308.03	301.34	304.17	306.47	303.5	305.5	305.58	300.5	301.12	302.78	300.63	301.18	304.25	302.22	304.82	301.14	304.54	305.59	300.95	298.24	300.8	303.33	303.06	305.16	305.19	299.82	304.72	302.16	304.83	302.1	302.67	301.51	304.03	301.05	300.47	300.72
304.29	305.06	301.89	302.69	304.61	307.45	304.21	306.9	306.28	302.01	302.54	311.65	305.36	304.4	307.16	300.72	304.08	305.97	304.38	307.94	304.49	312.67	303.79	302.91	305.09	303.85	304.74	307.15	306.33	300.54	302.67	304.28	304.02	308.14	305.13	303.94	301.59	306.85	304.29	309.07	306.3	301.46	301.14	306.99	303.83	305.91	307.32	306.29	306.16	306.15
305.13	309.64	305.14	307.28	305.18	302.2	304.71	307.29	305.94	311.09	306.63	304.57	307.56	312.72	301.2	305.82	304.31	303.18	308.59	304.54	304.64	303.51	314.16	304.4	301.26	304.61	310.08	303	303.91	300.98	302.13	308.84	312.94	306.69	307.14	304.87	302.02	306.54	304.2	305.04	302.91	308.66	305.66	310.35	309.99	305.63	307.47	307.94	307.19	307.44
303.11	305.4	301.03	303.46	304.39	305.99	307.12	299.65	303.01	302.64	306.78	306.09	305.01	304.72	298.92	305.47	301.07	301.49	307.35	303.69	297.25	305.5	304.37	307.83	304.43	300.05	305.2	299.82	304.09	300.39	302.57	309.39	301.86	301.2	302.14	304.62	299.46	303.77	301.92	303.61	300.46	305.5	308.36	301.21	303.04	303.85	303.31	306.32	301.04	304.48
309.7	311.39	306.63	309.06	305.21	307.63	316.04	311.73	306.11	313.21	308.48	305.17	307.52	303.8	313.6	308.7	309.15	306.9	309.27	308.24	304.92	306.75	306.92	308.14	311.57	304.81	306.72	307.56	309.12	305.11	308.14	306.82	304.27	307.28	313.65	313.35	313.3	313.12	303.28	301.82	310.2	312.52	309.1	307.69	307.94	309.64	311.48	304.1	308.47	307.05
317.61	319.71	319.86	317.35	319.75	316.04	317.31	319.45	313.98	316.76	319.48	317.93	320.57	319.33	315.64	315.9	320.44	315.27	322.1	320.58	317.76	319.96	316.04	324.99	317.84	316.3	317.64	319.75	318.99	317.51	314.59	323.22	321.84	315.49	312.52	320.02	316.36	323.21	319.34	319.86	325.67	317.63	315.64	314.26	317.91	320.56	319.54	314.83	319.53	316.52
323.23	327.47	327.58	320.44	326.04	326.68	327.76	324.08	329.35	324.87	325.57	323.44	322.96	332.29	328.88	326.72	330.58	328.16	328.01	329.43	324.58	327.64	331.19	327.1	332.13	328.21	327.53	328.45	327.9	326.94	326.48	328.66	328.5	326.68	328.69	326.31	329.28	324.08	329.83	325.32	326.3	324.5	326.71	330.53	328.52	327.97	327.09	323.27	324.01	328.96
302.46	296.74	298.46	300.62	298	300.51	298.55	303.41	303.48	302.32	302.08	303.11	299.53	303.84	296.27	302.84	299.31	300.58	294.96	302.05	301.17	298.57	297.96	300.48	294.37	303.3	297.49	298.4	298.3	293.54	299.29	302.7	302.49	304.59	303.81	300.02	300.17	301.24	295.83	301.11	295.26	301.76	298.53	301.82	298.53	300.24	306.27	300.79	298.34	296.82
297.49	299.16	303.97	304.73	297.89	296.34	302.61	300.72	300.77	301.53	297.85	297.52	296.84	299.66	299.44	295.14	301.84	298.42	300.58	296.3	300.64	299.6	297.17	299.52	300.17	297.73	301.8	295.27	298.59	304.06	299.93	294.43	298.51	302.83	299.9	300.73	293.63	304.49	296.97	297.48	303.94	298.02	305.69	304.21	301.22	303.91	298.08	303.91	294.66	300.94
313.06	318.94	315.61	313.29	313.94	315.8	310.41	309.06	312.73	312.88	308.93	312.12	318.94	317.71	316.92	309.02	320.51	309.16	312.2	316.56	314	316.1	313.99	311.67	307.65	311.92	313.95	312.91	318.44	306.08	314.39	311.99	310.95	310.89	312.06	311.93	310.29	311.1	316.98	314.19	309.64	312.31	310.61	310.94	307.83	311.07	309.52	311.15	312.56	317.64
301.04	303.07	307.6	308.57	311.47	310.22	303.52	311.43	303.37	308	308.45	306.97	311.36	309.41	303.49	304.79	310.14	307.02	305.85	306.61	307.69	305.02	307.65	302.35	307.43	306.83	305.85	300.06	308.19	308.2	310.47	306.4	305.63	306.98	305.56	302.16	307.36	305.42	310.45	305.04	303.22	302.25	303.06	306.29	303.29	308.95	308.89	308.05	308.65	306.38
307.53	303.9	307.4	307.54	309.32	308.4	311.02	311.36	312.84	310.23	306.2	305.14	306.18	310.84	309.21	311.51	312.12	308.57	310.74	307.35	307.63	310.61	309.87	309.45	314.22	310.6	305.05	310.38	307.27	306.98	309.1	309.37	308.14	308.99	313.93	309.01	312.15	309.2	309.25	308.1	314.03	302.58	309.13	304.48	312.83	310.28	312.75	311.88	310.24	305.8
311.35	307.61	304.53	305.37	308.74	302.25	306.54	308.03	305.41	307.31	303.16	303	306.49	303.14	306.99	301.86	306.27	305.09	309.21	308.05	302.4	308.53	306.83	305.88	305.44	306.79	302.15	304.77	306.24	306.2	308.75	305.57	304.51	306.21	307.73	307.97	304.7	305.69	306.04	307.3	306.32	308.27	308.51	306.61	304.3	306.09	310.64	309.61	302.34	306.15
296.04	294.68	298.49	291.78	298.95	293.42	300.62	296.27	291.42	292.97	291.34	298.54	292.68	294.67	292.32	289.12	299.02	293.05	295.14	297.66	295.18	291.33	293.91	297.47	297.87	291.87	292.12	296.81	299.82	294.41	293.31	296.07	293.48	292.09	293.96	298.38	290.29	292.31	295.52	296.8	287.89	298.67	296.92	296.73	296.79	298.58	288.09	295.04	293.6	297.92
301.99	305.91	302.44	305.15	303.54	298.35	305.03	304.09	301.07	304.98	302.49	299.21	301.83	301.95	301.65	311.59	307.57	305.62	306.54	302.38	298.66	305.6	306.92	301.92	298.47	303.73	304.78	302.31	302.07	300.85	308.65	301.58	304.38	300.93	306.08	303.03	302.98	302.93	304.11	304.84	305.69	304.37	309.54	305.96	300.33	303.75	305.75	302.59	311.26	306.01
316.21	313.82	315.97	312.33	315.98	319.68	316.67	312.93	318.6	314.45	319.12	318.32	323.03	313.88	317.47	317.3	309.54	319.29	317.97	319.7	319.23	313.18	313.09	314.96	318.65	318.57	315.18	313.69	316.51	318.04	312.21	319.54	315.44	316.95	317.11	312.87	316.79	318.16	316.73	316.36	324.57	315.64	319.28	315.52	319.67	313.06	314.63	323.04	316	316.16
320.16	316.25	318.22	313.95	318.79	317.13	319.41	315.62	316.65	315.77	314.48	318.59	318.15	320.01	321.01	314.78	316.76	314.49	318.26	314.1	319.65	317.14	315.37	319.25	319.28	319.93	315	317.97	316.05	322	319.35	319.64	316.62	317.75	318.93	314.27	316.73	321.83	317.39	318.58	316.01	315.43	316.75	319.24	322.27	314.53	320.5	318.5	318.49	320.72
301.57	298.19	303.12	298.32	302.91	299.66	303.39	307.99	302.1	301.99	297.96	302.95	297.98	302.59	300.09	303.28	296.29	301.97	301.86	304.82	298.26	303.05	301.58	299.73	305.62	298.6	297.54	306.65	302.18	300.95	296.35	298.01	298.98	300.13	300.53	303.23	302.19	303.02	301.36	306.92	300.04	303.62	299.99	302.64	299.66	300.43	301.36	304.75	298.63	300.51
306.4	313.06	305.25	306.55	308.5	306.3	304.54	312.38	309.59	309.49	311.08	313.87	306.82	308.53	313.22	308.42	308.64	310.08	308.83	308.44	304.08	309.1	312.53	309.7	307.84	308.41	311.79	309.28	308.16	311.73	308.93	309.81	314.58	312.13	310.83	302.98	304.51	311.48	309.96	310.01	310.69	309.65	309.21	305.78	308.16	307.66	310.89	309.95	308.09	304.5
308.3	306.97	303.66	301.89	302.91	303.7	307.99	311.32	303.06	309.53	305.26	306.62	303.75	300.34	302	303.75	305.56	308.54	301.73	299.7	312.39	299.16	304.71	305.53	297.33	308.8	306.15	302.65	303.68	309.19	309.88	302.79	309.98	302.47	300.45	301.74	304.89	304.07	303.13	303.11	308.37	301.74	302.03	306.06	304.97	307.33	306.15	302.86	304.13	302.61
310.06	305.76	305.17	303.97	308.03	308.79	306.85	310.92	307.12	309.58	307.16	311.52	308.27	310.23	301.23	310.55	303.74	304.33	302.69	303.88	306.64	309.05	304.87	310.52	304.58	307.57	304.01	311.75	308.12	306.57	308.21	307.87	306.01	307.67	309.12	309.71	305.94	309.08	303.08	308.17	304.95	308.52	304.75	306.44	307.51	308.39	307.48	309.22	304.6	312.1
306.17	305.61	304.42	309.24	302.36	305.86	308.05	304.86	300.07	307.74	310.95	302.74	310.18	303.36	303.61	301.48	307.28	307.76	305.36	303.88	308.32	306.65	304.72	307.79	302.35	308.87	311.34	305.04	311.83	304.75	304.95	307.92	305.38	306.11	310.28	304.63	309.12	307.11	309.61	302.1	310.01	303.43	303.42	309.06	305.7	312.22	308.16	303.99	305.76	310.83
314.8	317.44	316.68	313.24	317.35	312.26	313.41	312.89	312.82	322.97	310.86	309.97	315.07	320.19	313.1	314.8	312.77	316.3	311.61	312.35	314.55	317	314.89	316.72	311.84	313.57	317.56	317.04	314.33	314.57	314.07	314.2	311.63	315.55	314.52	317.15	310.46	314.11	317.84	319.02	311.01	314.14	311.56	309.99	311.19	311.85	316.47	312.75	313.96	312.44
308.76	299.31	301.15	304.06	304.47	308.71	297.88	302.45	300.75	308.94	303.55	304.87	301.35	300.92	298.27	303.11	301.7	304.79	308.88	301.49	303.95	301.2	302.15	304	299.07	305.03	300.96	305.85	298.86	302.73	304.29	300.96	304.73	304.56	307.37	304.39	302.29	308.47	299.92	302.85	305.4	301.51	303.2	305.14	300.7	303.75	304.65	307.02	301.8	303.3
314.57	314.85	315.96	317.03	316.62	317.04	316.47	315.32	315.21	311.61	322.65	315.42	315.99	317.5	317.76	320.22	316.03	313.61	314.98	314.02	316.26	315.62	317.18	318.49	315.84	315.46	312.56	312.66	316.71	318.14	314.04	311.61	317.44	318.11	316.04	316.95	312.34	313.57	314.16	310.81	313.95	314.05	320.99	311.7	317.04	314.78	315.48	313.48	310.15	313.49
321.12	315.42	312.71	309.09	316.4	316.35	316.43	318.1	314.52	312.08	312.32	313.93	314.35	314.02	318.11	314.82	316.12	317.64	313.06	321.48	312	316.42	315.39	309.68	309.94	314.48	311.8	312.68	314.09	311.69	311.38	312.22	319.85	314.57	316.62	316.09	316.21	311.95	312.56	317.27	313.99	310.83	318.51	315.48	316.51	317.11	314.94	314.33	308.18	309.63
298.1	305.82	303.98	300.69	308.5	300.43	302.45	304.6	305.22	300.27	305.77	302.12	295.41	302.93	303.97	299.27	303.63	299.62	304.06	303.24	302.45	305.3	306	306.81	303.2	303.36	301.09	302	304.26	302.23	304.41	305.77	305.78	302.08	304.34	303.58	303.87	303.95	299.05	305.5	308.67	302.48	302.11	309.61	298.84	304.25	298.64	307.34	304.04	303.79
301.11	308.11	309.93	304.71	305.4	305.03	308.92	305.67	302.43	306.05	305.77	304.72	302.01	310.64	303.47	303.65	304.98	307.02	307.26	308.54	307.3	307.35	306.84	305.51	303.52	305.27	299.92	309.58	304.38	305.56	305.91	304.34	306.18	303.8	304.05	305.36	302.77	308.52	309.85	311.57	309.72	306.39	309.22	301.04	307.28	303.22	305.35	308.88	300.77	313.19
314.55	310.43	306.82	314.02	308.85	312.99	313.65	308.98	314.1	315.13	316.31	316.11	313.79	310.21	310.6	309.88	314.47	313.3	312.41	312.41	306	313.9	315.09	310.08	307.81	309.3	310.45	313.9	316.2	312.37	306.33	307.52	310.31	314.28	311.87	311.08	316.53	307.98	312.71	312.34	315.17	310.95	308.52	310.8	306.73	311.92	308.45	315.57	312.15	317.18
302.77	306.29	300.36	305.46	305.09	306.43	307.3	305.32	302.47	304.41	302.05	303.09	301.67	302.15	306.21	301.08	302.71	310.73	302.05	302.75	305.85	305.53	305.44	308.98	303.77	304.84	307.27	304.61	306.15	305.01	308.35	303.71	306.55	307.05	307.59	304.79	300.61	304.85	306.4	305.52	306.29	298.64	303.5	302.05	302.54	306.98	299.69	304.32	307.07	306.77
309.52	311.07	303.25	308.49	312.26	318.21	309.2	314.29	312.3	315.55	311.76	311.44	311.88	311.43	311.18	308.42	308.79	313.9	305.59	312.34	313.98	314.31	307.97	310.24	308.53	311.69	309.01	312.21	308.59	304.15	312.48	314.43	312.59	313.58	315.7	314.05	309.97	313.11	307.86	308.53	311.94	307.65	312.3	311.94	314.34	307.05	307.86	311.92	312.9	313.69
315.73	320.65	314.29	319.29	315.98	315.19	308.68	312.56	312.32	321.4	317.12	319.51	316.53	313.91	313.83	312.43	316.62	311.86	312.14	317.87	315.17	310.45	315.94	318.41	315.66	314.87	319.33	312.49	319.15	313.16	312.87	312.28	316.43	312.77	310.89	311.94	306.94	308.89	315.79	314.75	314.87	317.11	316.32	315.65	316.81	315.58	317.61	316.3	315.52	315.21
318	316.53	315.94	317.45	312.28	312.16	310.36	316.73	317.67	315.13	320.21	314	320.39	318.92	309.4	317.34	316.17	312.82	317.75	315.36	314.65	314.84	317.42	313.9	312.15	313.55	315.7	314.62	308.57	314.53	312.8	319.07	321.61	313.11	316.19	315.87	315.47	317.01	314.63	317.45	315.59	310.06	312.76	312.9	313.89	314.84	311.81	318.47	317.04	312.1
313.84	313.59	312	309.72	307.2	308.62	308.73	314.88	307.98	306.96	305.41	306.65	314.8	312.47	310.52	314.66	313.44	308.84	310.32	310.42	313.75	308.94	311.41	311.85	313.8	310.24	315.56	313.89	307	305.88	310.61	311.78	306.15	304.7	311.55	304.99	318.5	316.81	311.2	308.79	307.1	312.61	310.82	310.54	312.34	305.2	308.86	311.82	307.49	310.72
315.03	311.42	310.81	311.08	310.81	318.08	313.87	312.09	309.79	313.21	312.39	309.95	314.21	311.46	312.8	312.8	311.37	310.91	309.18	314.41	307.25	314.76	317.42	308.79	314.24	310.69	310.85	305.76	313.38	312.77	312.83	312.11	312.54	314.79	313.11	311.85	311.97	314.33	311.8	315.36	312.73	308.22	312.54	313.13	310.2	311.83	316.73	309.44	314.02	315.9
296.75	298.74	296.71	298.56	302.49	296.39	302.4	299.38	303.85	303.3	302.78	300.81	299.71	300.38	296.7	301.87	305.82	300.44	298.84	296.86	298.98	302.31	299.18	298.6	304	298.65	306.37	304.89	300.41	303.83	302.11	299.73	299.71	297.1	298.67	298.9	297.68	298.21	298.95	299.09	294.09	300.12	306.28	298.86	298.59	300.8	301.62	296.91	298.81	298.69
316.3	316.71	322.16	322.76	323.74	315.52	321.81	320.89	318.76	320.08	317.37	316.45	318.67	316.5	319.24	319.42	321.99	325.24	315.31	321.98	322.62	317.82	318.44	318.57	317.57	322.65	317.44	321.49	315.49	313.88	317.92	318	317.87	314.73	319.78	315.13	319.2	318.7	321.47	318	320.81	320.13	321.12	319.69	315.8	315.75	320.94	322.72	322.23	320.19
303.17	300.17	303.72	301.48	303.92	308.22	301.33	305.87	305.55	304.07	301.85	301.62	304.17	301.88	300.51	305.96	305.33	303.65	305.31	305.77	304.12	307.77	307.24	300.83	303.97	302.19	305.74	304.02	303.13	305.39	304.11	302.69	302.19	303.67	308.13	305.17	300.69	299.64	302.17	299.06	302.2	308.38	305.08	307.77	303.51	307.95	303.07	300.68	305.39	304.38
315.54	310.62	309.98	310.11	309.65	309.42	310.21	306.13	307.66	312.61	306.15	304.21	305.57	311.2	312.17	311.89	308.38	305.9	312.11	307.82	308.13	311.43	310.67	308.88	306.03	312.23	309.04	311.79	309.12	310.26	303.36	308.22	307.71	304.92	305.46	306.47	308.59	307.63	303.79	314.78	310.73	307.92	309.53	304.95	311.23	309.03	307.44	305.58	309.01	308.83
300.19	302.67	301.88	305.14	295.49	298.88	299.91	300.34	293.99	299.18	310.85	299.72	297.93	296.74	303.17	300.21	298.7	304.89	299.72	300.64	302.26	303.85	304.62	305.29	302.01	302.94	299.55	295.09	299.94	296.86	295.29	300	302.76	300.14	297.87	300.02	299.94	297.87	297.53	304.47	300.22	301.23	301.48	298.21	300.07	297.94	298.63	301.96	300.61	305.6
300.45	301.21	308.9	304.6	306.81	307.18	304.26	308.2	299.2	303.23	301.97	304.43	306.92	304.95	308.76	303.03	307.74	305.63	308.51	303.04	303.12	304.67	299.03	311.19	305.01	304.83	303.69	303.93	309.72	303.15	307.03	301.07	305.09	303.63	301.98	302.58	300.37	307.52	305.15	303.31	302.34	304.43	306.76	304.8	304.83	305.64	303.15	302.16	303.49	299.34
305.33	306.59	308.67	307.58	303.18	306.08	303.22	309.41	306.63	304.77	309.09	307.96	309.97	311.39	306.93	305.19	307.93	307.3	307.12	309.38	306.62	311.17	305.26	309.32	305.93	303.18	308.47	308.71	306.21	305.23	303.49	308.9	309.75	309.83	304.13	303.27	306.94	306.61	304.46	304.16	308.54	307.89	305.96	309.98	308.57	302.61	302.9	308.05	305.19	305.74
292.39	294.66	294.94	295.71	287.56	293.67	296.75	297.18	293.88	288.49	299.82	299.24	294.83	297.06	293.8	294.34	293.47	292.78	288.62	293.67	295.86	294.02	292.9	295.11	290.29	291.24	296.25	297.02	293.83	292.24	293.28	295.71	298.78	297.34	290.71	294.64	293.35	295.01	295.21	291.4	294.11	294.36	291	296.43	299.45	295.97	292.76	288.67	301.9	295.6
320.52	320.1	315.31	321.02	312.66	315.37	321.56	319.74	317.81	316.06	319.21	315.01	319.45	319.43	314.08	316.95	320.25	315.3	315.71	318.18	316.22	320.13	321.9	320.28	318.3	318.16	313.09	318.88	319.4	317.72	313.45	319.16	320.66	317.49	319.12	318.5	318.26	319.36	316.61	323.76	322.17	313.15	319.05	314.31	319.86	321.74	321.04	315.06	316.69	312.55
323.03	324.27	323.86	321.46	323.54	323.33	320.13	325.17	322.11	318.67	326.56	324.68	323.66	322.6	321.27	328.86	321.87	329.42	321.86	322.49	327.19	325.87	327.41	323.02	324.6	325.48	324.72	322.58	323.09	321.94	322.4	321.96	330.99	327.04	322.65	320.47	329.04	323.41	325.06	322.92	322.53	325.27	325.52	324.61	328.29	323.18	319	327.99	327.52	327.25
300.21	306.5	303.16	301.72	304.02	302.02	306.56	303.94	306.49	303.93	304.66	301.97	304.18	308.87	298.98	299.14	301.36	305.08	302.63	300.36	302.07	300.15	301.6	300.68	303.86	301.62	301.74	303.75	303.77	302.2	300.73	307.32	304.68	296.81	302.25	303.75	304.44	303.12	303.01	308.41	303.9	302.41	302.61	305.39	300.62	302.82	303.62	306.85	302.24	307.21
312.84	317.18	311.34	304.78	317.57	316.33	315.33	313.42	314.61	315.79	318.69	321.15	318.03	315.04	314.34	311.72	316.57	317.08	313.67	313.54	313.21	311.05	317.7	313.09	315.13	308.83	310.62	318.76	315.27	310.17	314.37	313.61	314.97	315.57	314.1	312.23	308.96	312.94	309.46	312.91	314.25	312.95	314.41	310.1	316.79	318.78	311.62	316.78	319.63	305.31
307.59	310	309.9	311.5	311.7	305.56	304.87	307.97	303.85	310.65	302.4	306.22	304.95	305.91	305.61	307.86	311.72	308.78	308.5	306.86	308.71	311.59	306.94	311.34	311.06	308.32	314.3	311.56	308.96	306.13	310.66	309.37	305.6	311.39	306.88	304.89	309.16	306.7	308.85	310.05	311.8	309.32	312	313.06	304.29	306.42	308.56	307.07	309.17	309.56
313.76	317.64	320.68	307.74	317.42	319.48	316.02	319.53	319.68	316.7	319.9	319.12	317.59	323.26	327.02	316.89	315.52	314.28	317.63	319.69	315.44	314.62	314.88	318.99	316.15	322.51	311.03	311.99	317.36	316.12	324.35	318.63	313.08	317.46	319.28	314.34	321.94	315.34	313.64	312.16	315.01	313.21	320.55	317.81	312.34	318.57	314.73	318.27	318.27	318.69
295.81	299.15	300.89	299.39	293.07	293.95	295.14	293.88	296.32	297.76	298.58	300.81	295.45	294.16	295.96	295.42	292.76	300.42	295.72	296.54	293.68	293.75	296.76	294.83	303.95	300.22	297.2	296.48	296.87	300.58	297.47	299.56	293.19	295.03	299.57	293.87	295.24	297.04	303.29	296.11	293.89	296.92	297.98	297.53	297.16	298.11	296.22	293.86	297.07	294.24
329.07	330.89	328.92	325.26	328.08	327.52	327.45	330.08	326.2	330.92	330.47	325.5	327.48	328.2	328.28	325.48	331.72	326.32	322.94	324.86	327.14	325.24	327.35	328.74	325.94	326.52	326.86	327.23	327.19	326.96	328.22	325.98	328.61	326.81	325.4	328.77	325.46	325.57	325.32	330	328.73	327.57	329	324.77	324.81	324.96	326.77	330.25	326.61	326.34
296.46	291.82	297.83	294.91	294.76	293.57	297.64	296.93	292.11	294.77	293.06	289.95	297.47	295.33	289.54	294.12	295.6	297.54	291.48	294.99	296.47	295.52	297.82	296.29	292.38	295.37	292.89	293.63	296.76	293	294.96	294.53	292.14	295.29	293.95	299.03	294.62	291.56	295.18	293.82	296.32	293.44	295.01	301.97	289.94	293.29	297.15	289.41	297.3	294.51
301.71	305.74	302.39	302.68	306.34	304.52	301.2	301.19	304.59	301.63	302	305.55	300.91	299.91	302.25	301.63	299.98	305.69	300.42	308.03	305.19	297.57	306.29	305.02	303.83	301.32	300.93	307.07	303.31	299.97	301.37	298.34	305.94	301.65	300.82	301.25	300.44	301.65	302.21	303.11	304.35	300.59	303.46	302.7	303.16	306.24	307.21	303.51	302.03	303.87
312.89	312.68	315.93	308.05	315.1	310.49	313.66	311.35	316.05	306.75	313.67	317.1	313.57	317.14	302.14	319.5	313.98	315.62	308.66	312.53	312.71	313.99	315.3	315.36	314.53	309.13	307.26	309.42	313.47	307.56	312.05	312.98	306.33	308.76	314.32	310.73	317.03	313.49	315.41	313.12	309.04	311.02	314.84	308.4	312.81	313.15	312.31	314.11	308.94	314.93
297.84	300.23	301.52	303.59	292.79	298.81	295.6	299.33	297.19	296.77	299.56	296.72	299.39	301.29	298.03	296.79	297.07	302.62	296.74	307.72	298.36	298.94	298.4	301.51	303.9	299.81	298.17	296.96	298.45	298.97	303.94	305.36	301.85	299.38	304.36	298.83	301.29	294.46	297.41	288.53	301.05	300.78	299.43	300.33	294.18	295.25	301.74	297.94	297.28	301.53
312.27	314.84	311.94	310.18	313.05	312.52	317.5	315.23	314.63	313.69	313.24	314.72	314.58	309.05	317.4	314.91	313.22	313.69	314.57	318.22	317.02	315.94	316.37	312.39	316.11	315.36	313.45	315.02	313.2	311.1	318.58	313.63	314.63	315.04	313.81	309.85	313.83	312.06	314.39	312.54	320.39	316.34	314.41	314.1	317.3	316.4	314.31	313.71	315.36	314.44
297.71	301.02	304.56	297.15	303.29	301.89	297.93	299.61	300.67	298	305.36	292.26	301.75	299.68	301.97	300.41	304.34	294.93	299.51	302.51	301.83	298.43	300.95	302.13	293.01	301.75	297.94	302.91	298.81	299.71	297.5	300.22	299.56	296.6	302.93	301.73	295.95	301.88	300.38	300.62	300.47	304.6	303.43	304.05	299.11	299.8	299.79	301.82	299.97	303.37
301.85	305.54	305.55	297.22	299.25	302.1	301.83	302.41	299.58	300.87	303.76	300.78	302.14	305.68	303.83	302.05	300.92	303.26	304.19	299.02	308.52	306.95	296.41	303.56	300.6	302.02	304.52	300.33	303.83	308.34	298.81	301.61	303.32	302.45	299.56	302.54	303.69	296.19	301.25	299.61	309.48	305.38	304.48	303.7	302.58	302.26	302.88	303.36	303.27	302.62
295.55	292.01	293.64	294.1	293.2	291.7	297.03	294.67	294.73	293.47	294.54	298.35	291.52	293.22	291.83	292.57	297.76	287.23	296.29	291.84	292.12	293.06	290.84	291.56	297.45	293.74	299.87	296.4	290.89	292.17	295.11	291.12	291.79	289.44	293.1	294.45	293.69	302.63	291.69	296.39	287.53	291.86	299.36	293.23	293.66	294.3	294.93	294.12	294.04	292.44
309.45	304.46	307.71	303.44	307.9	302.42	298.95	300.67	307.28	305.62	306.43	304.83	307.13	306.34	303.4	302.91	304.94	303.2	301.84	299.94	304.33	303.63	299.48	300.05	301.1	301.13	307.09	306.94	306.55	299.47	309.04	302.91	304.68	300.56	302.99	302.22	302.43	303.83	307.43	307.33	305.79	300.69	305.05	306.2	302.4	305.63	308.79	304.47	305.86	305.15
313.11	314.3	316.6	312.86	316.99	316.09	321.2	314.81	316.48	312.74	315.37	312.81	311.45	310.55	313.7	309.81	312.9	309.17	323.34	317.22	313.1	315.46	317.68	315.62	310.1	308.58	316.5	314.96	313.75	309.88	317.5	314.52	315.22	311.06	312.94	317.31	312.91	317.63	319.01	311.94	316.87	311.46	314.01	311.46	313.26	313.25	313.99	315.45	313.29	313.25
300.54	299.05	302.79	306.87	304.6	300.75	305.51	311.61	304.15	307	303.33	305.89	306.14	299.82	304.84	306.77	304.84	306.52	304.3	303.58	309.07	307.18	306.24	304.79	302.88	302.07	305.56	303.37	305.25	303.65	300.06	304.39	303.52	303.52	304.33	302.26	299.07	302.62	302.42	302.34	301.3	306.09	300.36	304.79	306.43	302.34	301.18	303.82	302.47	295.77
301.42	300.54	302.13	304.89	305.03	305.24	301.49	300.75	299.76	301.58	307.14	302.45	302.96	300.44	306.27	302.17	300.41	303.43	306.12	301.35	304.99	305.47	305.89	305.33	304.8	301.35	302.88	301.74	302.47	299.31	302.05	301.39	301.98	307.5	307.3	303.82	305.88	309.23	310.76	301.38	305.68	304.87	307.7	303.73	305.31	302.65	310.53	300.51	305.84	303.78
307.88	304.37	304.9	311.03	305.47	305.46	309.43	304.82	306.85	299.3	307.24	302.88	307.61	303.24	303.12	304.53	302.54	307.1	307.4	301.77	305.79	310.61	303.98	304.06	306.38	307.13	308.92	304.59	301.65	304.23	307.99	306.28	304.7	305.98	310.16	305.37	304.04	304.91	305.95	305.25	305.13	302	302.46	300.48	303.09	301.5	305.71	306.32	305.62	307.38
307.23	313.1	314.07	311.84	317.24	311.75	314.33	313.75	314.58	319.02	314.92	311.6	313.67	314.52	316.97	311.07	313.63	315.5	313.53	313.71	313.56	320.21	311.41	312.92	316.46	312.47	314.43	319.93	313.97	311.12	320.76	316.69	315.97	311.92	317.22	312.61	316.12	312.25	313.63	316.48	310.9	312.08	315.04	314.66	315	315.99	313.6	311.26	315.78	311.83
297.55	300.44	301.31	297.07	294.85	298.36	298.37	299.44	297.37	300.42	299.49	306.35	299.62	297.33	297.75	302.67	302.86	304.74	298	297.17	301.25	302.35	296.59	297.7	299.54	302.6	299.93	298.03	302.15	296.9	306.46	299.73	301.45	299.82	306.29	297.28	301.66	297.62	299.87	297.41	300.03	304.26	301.93	300.46	305.04	305.85	298.53	302.65	300.07	298
302.49	307.27	306.69	303.87	305.66	299.25	301.89	301.16	302.54	300.05	299.91	303.58	303.02	301.82	304.75	301.03	302.63	302.98	303.87	301.64	304.02	303.68	308.81	303.3	304.18	305.95	302.43	307.23	299.2	301.39	303.13	299.79	304.85	302.92	295.26	306.89	297.95	298.48	304.87	293	304.07	303.35	301.17	305.74	305.25	298.59	301.06	304.08	296.87	304.42
306.06	307.33	302.75	303.37	302.63	299.88	310.44	299.1	299.79	299.68	300.09	297.27	299.27	301.68	304.28	302.18	302.6	300.43	298.57	299.55	304.38	304.36	300.25	304.66	306.19	303.76	302.11	301.65	305.1	304.62	300.26	303.58	299.14	301.59	298.82	302.7	306.61	300.55	305.02	306.35	301.17	299.85	302.82	304.54	302.28	303.4	302.78	303.43	303.03	300.27
297.17	288.94	296.85	290.3	291.04	291.86	298.59	296.3	294.78	297.33	293.28	293.85	293.66	290.6	295.83	297.82	294.15	295.62	294.27	296.14	292.24	296.72	296.29	290.98	286.05	290.06	297.43	294.63	294.44	296.77	292.38	294.56	294.27	294.01	295.51	292.93	295.45	292.25	293.61	293.87	289.92	291.18	290.39	289.38	292.77	294.43	302.77	292.44	295.32	295.54
304.13	304.86	305.67	304.96	311.6	304.6	306.56	307	299.27	302.21	307.44	301.45	304.28	300.74	303.74	304.87	308.73	306.93	306.58	305.71	305.13	304.05	298.93	299.65	305.3	303.74	303.02	303.74	307.18	310.14	306.06	305.14	307.95	307.67	304.82	310.29	304.23	302.64	303.91	308.13	307.75	303.71	302.03	302.82	305.22	308.97	301.63	306.32	300.1	305.71
297.73	294.49	291.61	292.4	297.35	294.48	295.27	292.96	293.2	296.45	295.04	295.6	298.78	290.92	292.95	298.62	295.58	297.44	289.57	293.85	295.89	294.15	300.03	297.07	292.23	295.62	299.48	295.01	298.53	295.45	292.48	290.46	297.58	291.83	296.36	295.46	293.7	299.04	290.6	295.67	295.88	292.73	292.59	296.71	297.43	301.95	296.21	286.99	299.44	296.46
300.24	304.43	296.51	301.03	298.65	300.83	296.65	299.44	305.1	302.47	301.14	300.62	301.12	299.86	299.55	299.9	301.49	308.43	303.04	303.03	304.82	303.76	302.71	301.84	303.59	302.55	297.63	299.29	303.68	307.01	299.36	304.73	301.7	299.15	302.05	299.36	298.94	296.09	300.01	301.24	303	304.82	306.63	303.48	300.86	301.27	298.65	302.99	301.51	304.65
315.96	313.63	314.82	319.31	316.41	312.17	312.8	315.76	315.99	310.93	315.98	311.63	311.83	316.68	316.59	314.24	314.09	313.41	312.61	311.47	312.8	318.98	314.6	314.46	313.63	310.86	314.84	311.86	317.99	311.06	313.56	315.23	312.74	314.93	313.23	314.64	314.58	317.01	316.43	314.37	311.52	319.56	314.98	310.28	313.45	310.33	310.32	315.97	312.67	313.77
315.75	311.21	315.01	312.23	323.39	311.34	320.38	314.82	317.42	314.86	312.43	313.89	313.67	319.55	313.28	316.99	317.08	314.57	316.82	317.75	315.3	318.77	311.4	318.89	317.06	313.98	315.96	319.77	317.59	315.23	310.44	314.25	320.01	317.21	313.55	314.3	311.42	322.13	317.21	318.54	316.61	315.68	316.35	319.68	317.05	314.74	314.84	315.58	318.73	318.26
305.66	304.77	300.22	305.29	299.77	299.28	303.19	303.68	305.3	306.94	305.55	298.33	298.11	298.88	305.21	302.66	305.64	305.86	298.41	305.83	299.97	302.98	302.19	303.73	303.74	304.44	305.44	305.11	305.8	299.65	300.87	303.56	306.81	301.66	302.8	307.01	303.58	303.6	305.34	304.69	302.12	306.65	301.56	304.98	304.29	301.88	301.59	302.75	306.57	302.04
303.7	307.16	302.07	307.82	302.89	302.3	304.22	303.27	303.83	307.31	300.54	303.24	305.24	303.42	300.47	303.2	304.17	300.65	306.19	304.98	302.38	305.41	307.86	302.97	303.16	300.51	305.99	305.97	306.87	307.79	306.09	302.75	307.17	307.65	302.75	302.88	301.47	301.57	306.28	307.37	300.46	303.89	307.69	305.78	303.75	306.41	308.02	300.69	297.95	298.7
307.99	308.44	310.21	309.79	310.08	305.89	306.65	306.42	310.2	303.5	307.8	305.7	305.57	308.47	304.45	306	308.32	307.85	308.03	307.58	306.55	304.72	310.41	305.2	307.4	306.98	305.16	305	303.94	302.11	305.13	306.17	308.03	305.82	306.61	305.85	307.87	311.67	302.46	305.79	301.29	312.35	305.37	306.45	306.87	307.68	305.42	308.94	306.02	308.97
329.12	322.29	329.72	318.68	326.12	332.59	325.38	327.71	328.54	331.71	329.04	329.56	324.28	326.18	324.17	330.8	326.7	325.5	328.33	326.89	323.63	331.58	328.11	323.5	328.45	329.6	328.81	322.81	326.36	326.16	326.03	325.68	324.89	326.58	329.6	329.43	326.07	325.61	334.6	327.88	329.08	326.7	326.03	330.26	327.34	328.22	330.36	327.23	321.92	325.73
309.77	311.44	310.55	310.73	313.53	314.64	314.36	314.47	311.66	312.17	312.98	314.8	314.42	310.63	314.25	310.15	312.89	314.99	313.02	310.24	307.83	313.88	314.03	318.3	316.62	313.41	315.35	313.21	316.64	315.46	317.1	311.4	313.31	310.11	310.96	310.26	315.07	316.63	314.05	316	312.5	316.37	308.62	312.95	309.84	311.37	319.06	314.34	312.62	310.06
308.07	304.29	308.74	305.36	308.69	304.91	305.48	307.85	304.47	307.01	309.1	304.25	309.19	306.31	305.49	305.84	302.49	304.16	307.65	301.8	302.85	303.34	305.31	302.51	301.32	309.54	305.33	306.29	306.55	304.52	304.66	303.91	308.19	301.7	305.69	303.4	305.9	307.85	302.26	308.16	307.91	312.34	307.03	304.91	308.08	304.12	302.27	302.73	308.81	305.3
314.11	318.81	317.62	322.01	314.14	314.79	317.08	316.71	315.96	318.44	312.58	315.26	319.8	318.82	315.49	321.33	320.52	319.34	318.7	316.7	316.11	316.91	321.62	317.4	316.59	315.17	316.86	315.92	315.03	319.61	315.27	316.56	316.45	315.95	313.32	317.57	319.82	317.43	312.93	317.9	316.66	317.63	317.12	312.69	322.5	315.91	320.22	321.16	316.19	317.27
313.8	312.31	309.8	310.2	306.93	309.74	309.62	310.02	309.91	308.46	310.25	309.83	309.69	309.45	310.5	307.17	313.55	307.71	308.44	307.52	312.06	308.53	310.06	309.46	314.38	304.19	310.97	308.68	309.75	312.96	314.93	309.75	307.89	309.01	314.53	309.78	314.07	310.3	311.17	308.62	311.58	310.02	310.63	311.04	316.05	314.83	313.05	313.21	312.84	310.4
306.95	308.76	310.35	312.62	315.63	305.63	306.09	306.56	310.47	306.78	306.72	312.75	303.96	304.21	308.66	311.87	303.32	306.26	307.63	308.5	303.85	306.05	306.25	308.74	306.88	310.25	312.63	308.08	306.98	311.78	298.7	304.78	308.12	305.15	310.17	306.24	302.65	306.42	312.79	311.13	305.3	311.59	303.58	306.39	304.24	305.26	308.91	306.22	310.63	310.64
325.88	331.97	331.06	329.93	326.01	322.55	332.06	322.61	329.44	333.09	330.1	326.02	327.38	323.95	325.25	323.25	326.93	329.35	327.75	326.9	329.46	329.1	329.89	328.02	325.63	325.38	329.64	329.58	327.69	329.86	323.88	331.4	328.84	326.89	326.58	325.88	324.39	330.61	328.24	325.13	327.1	330.66	328.39	328.85	329.94	327.52	327.66	324.53	324.06	331.43
306.79	306.52	301.35	304.41	298.51	304.68	300.74	301.64	305.16	302.25	299.39	302.34	302.42	295.92	304.63	302.62	307.05	304.13	299.4	302.03	301.62	303.74	302.5	304.51	301.84	304.52	304.36	303.77	304.35	300.85	297.48	300.28	303.18	300.3	301.28	300.8	305.17	302.51	302.35	304	303.19	300.56	301.53	304.8	303.1	301.31	300.89	302.59	304.78	305.69
315.54	309.02	310.03	310.87	317.55	317.21	314.57	310.34	305.18	316.61	307.49	310.88	312.89	314.85	311.8	310.14	311.8	311.83	311.6	314.93	311.15	314.87	312.17	311.14	312.79	308.48	313.16	307.31	314.77	310.35	313.41	313.88	315.26	312.32	318.31	311.73	314.33	315.62	314.82	315.35	313.89	315.94	311.71	307.52	309.22	313.93	314.02	320.29	312.48	311.36
312.68	320.04	313.52	320.41	316.7	317.27	316.18	316.68	318.16	316.92	322.25	316.79	320.17	322.1	316.83	318.7	319.31	319.16	315.48	317.13	320.93	320.05	317.79	320.81	315.56	321.28	320.11	316.83	320.44	315.63	315.28	315.67	318.3	318.73	320.43	317.05	315.17	326.9	317.26	317.54	319.63	315.77	320.11	322.45	317.36	317.58	319.37	319.92	320.43	323.65
302.04	306.59	301.88	302.62	302.54	301.45	309.19	302.39	307.1	304.17	304.55	301.69	304.28	309.92	298.55	304.98	304.69	299.41	303.92	304.76	306.99	303.96	307.27	307.14	303.08	308.77	304.08	304.27	308.54	301.54	301.44	303.04	305.82	301.9	301.12	305	301.15	303.26	303.31	303.33	308.18	303.01	301.65	304.41	306.72	304.34	305.78	302.76	304.76	302.97
293.45	289.78	296.39	295.68	291.03	299.6	290.83	296.69	296.17	298.03	296.52	297.11	293.99	297.62	291.06	300.49	293.58	292.1	293.09	294.1	294.06	295.28	293.9	296.28	298.85	293.12	293.23	287.45	293.26	295.3	295.52	288.88	292.26	293.06	297.44	291.06	291.04	296.96	294.85	287.85	298.41	295.07	295.06	294.97	296.38	294.27	296.6	294	294.02	292.69
307.32	309.77	300.56	305.24	305.4	305.99	305.88	300.2	310.63	305.41	305.07	299.78	310.35	305.73	308.38	301.59	305.66	305.85	304.99	302.59	305.36	302.56	298.14	303.48	303.62	298.7	302.16	298.43	301.99	302.26	300.96	303.94	306.08	308.02	298.74	304.7	300.14	298.46	304.93	303.11	299.95	303.48	307.63	304.04	300.77	306	305.13	302.07	300.24	304.9
296.91	300.37	306.39	297.86	301.29	299.77	292.38	295.69	297.07	300.62	303.01	299.39	302.12	302.06	301.78	298.36	298.82	297.13	303.64	297.59	303.52	302.4	300.12	306.06	301.46	295.98	298.13	302.08	299.65	296.47	299.42	301.19	293.42	300.63	300.15	296.17	301.35	301.03	301.01	297.5	300.04	296.77	302.96	299.49	299.56	302.8	293.41	300.13	305.14	293.86
315.36	311.74	310.12	314.08	313.37	308.69	316.73	310.54	311.45	311.18	310.68	309.7	311.94	312.97	314.74	309.03	310.86	310.81	313.97	313.69	316.13	311.55	317.56	312.87	313.63	314.24	313.3	317.11	307.94	315.22	313.22	305.85	311.29	317.03	317.95	310.18	312.77	316.03	319.96	314.5	316.07	316.55	312.63	316.86	312.96	310.57	314.15	317.13	307.14	315.94
316.33	310.27	313.76	312.61	323.59	315.55	317.41	316.11	316.3	318.4	312.35	315.29	314.29	310.32	315.46	317.32	311.54	314.36	318.92	311.13	314.26	321.04	314.58	319.35	315.75	313.77	311.76	315.02	316.52	314.33	316.41	314.31	317.2	310.65	315.46	313.63	311.75	316.31	314.69	319.14	310.46	313.29	312.88	310.75	315.08	316.35	316.73	315.66	318.82	311.11
313.42	315.43	318.09	310.5	323.15	313.41	316.72	314.93	315.53	317.15	314.31	315.25	318.91	318.37	315.61	321.09	314.44	311.61	312.89	313.16	319.71	315.25	322.12	318.03	312.04	317.1	316.96	320.71	316.06	318.72	314.66	315.33	318.19	322.51	322.13	318.24	319.57	320.15	315.6	319.06	317.63	319.51	319.2	319.65	321.04	315.45	317.27	317.32	314.57	315.93
304.36	313.78	307.8	304.79	307.73	308.16	310.29	307.4	305.1	304.14	307.35	312.29	306.72	306.61	307.62	310.32	307.5	306.32	310.3	305.67	307.98	308.26	304.24	310.14	304.29	304.98	302.79	307.07	308.18	306	308.1	306.97	309.66	308.99	307.01	309.51	307.2	308.05	306.99	307.78	307.53	308.35	309.45	308.16	313.76	306.6	307.66	304.96	306.04	313.58
302.37	306.93	300.3	304.16	305.6	303.38	299.86	299.66	302.58	300.17	304.85	302.04	309.68	300.19	302.78	301.01	302.12	304.49	302.35	309.96	304.54	307.6	297.23	303.44	299.96	305.4	301.31	301.24	302.46	301.11	302.09	301.5	303.9	302.36	301.79	303	304.44	302.69	300.88	300.32	296.28	303.85	305.2	301.87	302.99	305.85	303.85	300.24	304.1	305.64
299.41	301.35	292.97	291.19	297.58	296.02	299.43	293.37	291.69	297.3	300.19	294.16	297.85	293.21	303.56	298.24	296.47	297.21	303.03	304.96	299.18	297.37	295.06	293.75	297.6	296.92	297.84	294.08	297.79	301.67	298.25	301.53	300.51	292.19	297.61	293.29	301.04	299.14	293.29	295.16	293.15	295.34	297.75	299.33	296.7	290.69	294.75	295.3	300.97	294.66
306.34	301.88	306.81	310.43	301.09	298.01	300.88	305.43	303.62	310.04	304.68	300.39	302.05	307.96	302.65	302.22	303.66	305.11	300.04	301.29	303.24	304.79	299.43	303.27	302.87	302.07	300.48	301.34	302.55	303.59	306.96	301.39	306.55	304.88	303.79	303.47	306.33	304.48	301.15	300.08	301.7	306.59	305.75	300.23	299.64	306.19	305.82	304.32	303.08	301.87
306.87	303.9	304.34	305.12	305.59	303.02	304.81	304.53	308.02	299.82	305.36	306.69	305.99	303.35	307.31	300.37	301.71	303.79	306.78	303.11	304.56	302.05	307.87	305.46	306.9	304.37	299.79	303.87	311.15	309.83	306.66	303.06	306.4	306.03	301.38	307.44	302.84	303.01	305.14	307.39	302.35	304.85	306.18	305.29	305.49	303.71	302.48	302.8	301.29	302.52
315.91	319.65	316.65	316.99	322.43	315.15	319.78	317.19	320.07	316.73	317.21	316.79	312.81	317.01	317.74	314.45	319.57	318.22	319.53	316.96	318.53	320.39	324.04	318.63	316.82	315.04	320.42	321.72	316.12	317.18	317.89	319.58	318.69	318.58	319.81	314.81	319.48	319.75	318.62	323.49	316.13	317.13	315.56	319.27	321.67	317.04	319.27	324.34	322.04	316.45
316.77	314.88	322.69	316.47	316.12	316.4	319.37	319.67	320.21	314.39	318.89	321.5	316.28	319.17	317.76	321.21	321.24	319.72	319.55	317.95	314.43	318.08	316.34	318.59	319.03	321.04	318.19	316.61	316.95	321.32	317.92	314.72	320.86	320.57	319.58	319.5	316.2	318.06	316.39	319.55	315.68	321.35	317.97	320.94	316.83	323.49	314.8	320.44	316.61	313.95
295.52	301.56	303.57	305.12	300.63	302.16	304.3	303.76	303.86	305.1	301.62	305.43	298.49	302.12	307.41	299.3	306.92	304.75	302.66	305.11	301.73	306.8	300.38	303.43	301.33	304.03	299.12	306.31	299.33	303.98	300.76	301.82	299.38	304.88	302.97	306.73	304.01	308.06	300.81	300.87	303.28	304.17	303.7	300.3	304.1	302.55	299.34	306.78	301.34	301.31
311.52	313.53	319.61	318.24	317.19	315.55	315.61	312.91	319.65	320.97	314.86	317.68	312.13	317.81	316.43	313.47	315.69	314.74	313.12	316.77	315.55	320.1	316.39	317.79	315.93	317.86	321.55	314.45	320.81	319.78	318.46	313.54	316.42	315.86	314.26	314.57	310.38	314.89	318.64	316.01	314.04	319.06	317.97	310.67	317.3	321.17	317.94	315.92	315.71	317.95
303.17	302.18	305.21	303.69	305.05	309.56	304.65	306.32	304.92	303.13	304.55	302.18	299.93	302.81	303.12	302.98	305.57	300.3	305.37	303.57	300.49	301.78	304.63	307.06	306.25	304.28	304.33	305.65	300.14	301.45	306.28	306.72	300.77	301.33	305.15	303.53	301.39	307.08	307.08	299.67	301.59	302.91	300.22	299.37	308.31	299.1	299.71	299.06	305.94	305.35
306.31	306.9	305.84	303.85	302.95	302.22	302.2	301.44	301.25	302.97	303.13	302.72	298.86	301.66	302.85	301.87	301.63	304.64	301.26	306.35	306.67	303.43	299.51	305.53	302.52	302	302.49	305.78	309.25	304.1	302.46	302.99	307.87	304.45	300.45	299.25	300.81	305.33	298.76	306.85	303.85	307.46	298	304.95	301.98	304.76	304.75	298.73	305.52	298.33
306.97	306.4	305.26	306.2	308.57	306.41	306.68	308.05	314.87	310.47	309.89	312.82	311.54	308.42	310.09	307.24	306.22	309.91	306.37	307.06	306.11	311.8	307.74	306.57	313.9	311.53	312.9	306.58	308.14	312.12	310.3	312.74	311.73	310.24	312.83	309.31	310.82	305.58	309.07	309.36	307.87	308.89	310.56	314.64	303.32	307.66	306.76	309.52	312.63	307.6
301.28	304.02	303.31	308.14	301.7	301.51	306.12	304.09	302.95	299.9	306.92	305.83	304.85	301.72	298.48	299.72	299.79	305.74	303.22	302.57	300.27	301.94	299.35	305.85	299.52	306.05	307.69	304.84	303.46	305.58	301.74	306.76	301.34	302.73	302.22	308.97	303.92	302.46	301.85	301.25	307.13	304.62	304.9	301.86	300.11	305.62	302.47	304.58	300.79	304.19
302.77	305.56	299.97	300.5	298.17	304.3	299.75	297.56	302.24	302.82	304.77	301.55	307.45	298.24	299.29	303.24	299.69	304.92	305.09	303.48	298.72	301.2	304.57	300.78	304.33	304.94	305.75	301.28	300.94	303.26	300.86	302.08	293.91	306.1	303.97	307.94	298.11	305.29	298.49	300.82	304.91	306.93	304.48	305.98	302.53	299.78	298.89	303.76	298.81	299.98
304.59	303.35	307.84	304.34	306.44	307.84	306.26	300.28	306.92	300.97	302.06	304.14	303.37	304.54	305.38	302.41	303.44	305.79	305.9	303.48	304.81	304.02	302.62	303.02	304.72	304.07	305.36	304.5	304.66	307.52	302.83	308.92	306.46	305.3	305.13	306.72	308.6	306.24	304.09	303.08	305.6	302.66	307.48	307.51	303.86	302.81	298.27	309.56	303.36	302.58
310.18	309.06	304.69	308.61	308.67	311.3	310.02	309.66	312.87	306.45	308.89	310.17	312.27	312.68	310.17	311.99	311.4	303.85	312.81	311.81	307.33	310.35	308.77	308.94	312.3	310.17	311.03	316.52	313.78	313	308.11	311.77	315.25	315.54	309.36	314.44	312.14	308.34	310.46	302.33	312.95	311.27	304.44	308.36	309.08	311.04	308.05	307.41	313.35	310.32
314.05	310.37	311.81	309.85	315.16	307.08	312.88	309.29	308.5	309.05	303.86	311.98	314.14	306.93	309.74	315.86	311.7	310.55	313.31	311.04	311.86	306.41	308.79	314.18	310.02	312.2	307.96	306.24	307.56	309.34	308.93	310.53	308.25	311.01	309.79	313.19	309.14	311.93	308.6	309.59	309.9	313.84	314.07	309.7	305.19	309.04	315.55	311.22	308.41	305.9
318.43	317.64	320.82	318.95	313.47	316.09	312.53	314.84	314.6	318.88	318.27	317.33	314.2	311.68	318.42	316.01	319.78	317.51	316.17	317.57	311.99	316.19	317.22	321.12	315.12	319.57	316.58	319.55	315	319.47	319.17	320.07	316.28	315.73	318.25	316.17	316.62	316.9	319.02	318.79	320.23	319.81	316.41	314.47	313.76	315.74	317.21	315.81	317.18	320.97
298.92	296.57	295.67	297.32	298.78	300.37	295.77	293.5	298.29	293.88	292.91	292.47	298.83	297.69	298.95	296.95	296.89	296.17	300.65	295.36	297.86	294.99	297.68	303.32	295.43	300.62	297.95	299.5	298.3	295.04	297.37	295.63	297.31	295.55	295.37	295.03	299.38	296.31	295.43	300.4	299.44	293.22	302.03	298.33	296.11	295.55	295.39	302.48	295.04	299.07
310.15	315.72	316.39	310.8	312.69	311.63	310.18	309.51	308.47	314.18	315.5	317.25	315.34	316.03	314.86	310.55	315.78	313.57	318.24	315.19	311.04	313.03	312.32	315.14	312.35	312.99	317.4	311.83	308.41	313.18	317.31	311.96	314.29	311.6	312.18	313.63	307.03	315.01	310.2	307.6	308.55	318.44	312.42	314.29	316.82	314.95	310.96	308	316.88	314.85
312.92	312.92	312.87	312.06	308.28	318.77	314.38	315.33	315.12	321.11	307.5	315.76	318.23	313.71	314.94	308.24	314.27	312.54	311.69	310.27	312.28	312.49	312.16	314.64	318.08	310.39	314.08	313.62	315.11	311.31	312.93	310.91	313.65	316.02	310.06	315.34	312.23	312.98	315.09	312.93	314.72	308.71	310.96	312.86	311.83	314.65	313.69	316.52	315.57	317.86
332.21	327.29	330.05	331.17	333.76	328.48	328.39	329.82	331.93	326.34	327.94	331.19	326.64	324.74	323.56	326.32	326.78	328.17	324.92	328.96	325.39	327.96	326.75	324.15	328.98	327.53	325.27	331.04	330.89	326.64	326.16	329.68	331.18	327.69	325.1	327.96	326.76	328.29	331.11	320.26	324.84	326.1	330.39	324.26	328.18	326.12	330.11	325.63	328.74	331
309.26	313.03	309.35	301.08	308.99	308.51	310.66	309.17	312.95	307.28	310.23	313.32	307.44	310.73	315.5	309.13	314.67	313.24	306.86	314.54	307.07	307.02	307.02	313.22	311.71	310.24	316.42	310.91	312.38	310.6	311.18	312.42	309.84	308.67	302.39	314.24	307.99	305.54	313.01	313.77	310.45	312.53	313.38	309.77	311.07	311.32	309.06	313.72	313.05	308.11
297.52	300.49	295.45	298.53	296.15	296.57	299.71	299.93	296.84	297.72	300.33	298.23	294.84	301.26	296.01	296.38	297.04	294.22	297.1	301.11	298.18	294.81	298.45	299.26	297.55	293.5	294.84	301.37	294	299.45	294.81	292.77	294.89	298.71	292.89	299.85	296.63	299.86	295.63	292.15	294.76	299.13	297.01	296.79	295.41	298.62	294.51	300.94	297.77	296.71
310.19	313.97	309.94	311.27	314.67	308.67	312.5	310.06	311.14	308.47	308.02	311.28	310.37	313.76	307.64	310.52	306.13	314.15	316.25	312.46	310.76	312.91	315.81	311.26	313.78	316.86	314.12	308.82	315.21	313.6	312.05	309.47	305.43	317.29	314.67	316.09	310.62	312.16	309.22	307.99	305.81	312.62	313.93	307.69	313.41	314.49	310.68	313.52	310.62	309.18
316.37	313.21	314.75	321.17	319.02	318.84	315.72	321.33	316.79	315.51	315.66	317.57	314.75	318.96	315.05	317.11	315.6	314.37	316.77	315.48	320.22	316.29	320.06	311.61	318.77	319.43	315.56	320.65	315.98	321.54	313.85	317.87	319.08	315.46	317.87	321.85	315.68	314.65	311.9	312.59	320.41	314.33	314.64	315.32	318.49	312.39	314.27	317.75	314.7	314.57
312.08	316.51	309.27	316.35	311.77	308.44	310.69	313.14	313.78	313.69	313.84	313.76	312.44	314.48	314.53	311.26	312.18	314.04	310.15	313.39	310.3	315.86	314.88	311.31	315.11	310.11	311.19	314.67	309.13	308.26	313.44	309.1	312.94	309.26	310.9	311.98	314.38	313.63	312.53	314.51	309.86	313.26	312.84	314.07	312.99	315.23	312.8	311.12	314.48	313.72
312.01	308.87	313.59	320.21	311.2	311.05	315.93	312.97	311.91	307.87	307.62	312.16	317.05	311.77	312.35	309.56	315.61	314.38	313.04	314.71	310.95	312.83	311.55	309.4	318.94	316.94	315.17	314.95	308.49	311.23	313.41	313.6	311.44	313.71	321.41	311.26	316.78	317.98	316.34	312.33	313.16	313.93	314.79	316.04	311.33	306.91	313.15	315.19	309.86	313.44
316.27	313.21	312.82	314.81	317.48	314.37	314.98	315.87	311.77	312.43	307.77	318.75	313.05	315.78	315.8	313.58	317.95	310.64	314.89	310.37	316.27	316.18	314.62	306.54	313.98	313.58	316.33	315.02	318.15	313.19	314.03	312.91	311.8	312.15	312.85	315.33	312.59	318.09	314.14	312.81	314.8	314.59	319.61	319.67	310.42	313.52	311.59	321.04	317.28	313.75
304.15	300.91	298.76	300.29	306.14	303.24	302.71	300.91	303.28	296.04	297.45	302.06	304.63	303.84	302.23	300.58	302.13	300.42	297.08	311.14	299.87	306.5	304.68	300.76	298.91	308.91	302.21	303.91	300.95	305.81	303.78	303.23	305.23	302.35	295.04	310.66	301.23	301.64	301.6	301.17	303.28	305.67	303.41	300.3	304.51	302.46	307.98	306.23	302.38	299.44
304.11	302.24	303.63	301.35	301.36	302.77	306.43	305.28	304	302.93	298.36	301.49	302.79	303.54	297.91	300.21	309.27	303.39	300.46	300.5	306.33	300.95	303.84	304.37	300.78	302.83	307.71	301.5	304.38	312.83	300.23	298.34	304.71	302.58	303.93	303.81	302.73	304.33	304.69	305.11	305.49	303.48	307.12	305.22	304.7	304.5	300.86	306.98	300.99	302.39
303.9	304.07	304.59	306.3	302.39	303.5	308.19	305.63	304.78	302.32	303.98	304.23	303.94	300.49	304.15	304.59	302.46	307.94	307.52	299.77	302.1	303.85	304.24	310.18	302.3	305.49	300.93	301.24	303.41	304.52	307.84	303.91	303.36	302.36	303.59	303.26	308.12	300.17	297.57	304.83	304.93	308.94	303.2	305.68	306.27	306.75	301.78	306.39	304.06	307.41
329.53	325.93	324.18	322.1	319.27	323.93	319.07	322.7	322.49	328.67	321.43	327.98	329.27	326.96	327.32	323.29	323.46	326.87	325.03	325.31	321.79	320.78	329.49	322.2	321.61	325.17	328.25	328.58	327.07	328.67	322.63	321.08	325.33	328.49	323.37	322.27	323.01	325.89	327.7	328.94	324.76	323.39	325.92	325.83	324.42	325.64	322.91	322.02	318.71	321.3
318.82	311.62	320.97	312.67	309.14	315.64	313.89	313.76	316.29	309.28	319.42	309.96	310.83	314.57	316.4	314.29	313.84	312.14	313.82	315.01	315.48	313.21	318.11	315.48	315.5	310.8	313.68	312.5	314.03	317.24	314.95	315.27	319.89	314.85	319.53	312.38	314.99	313.77	317.12	312.39	317.36	320.51	313.47	312.78	314.92	312.64	313.53	319	308.98	314.17
313.8	312.7	312.4	314.45	313.27	318.69	316.09	313.44	307.55	314.11	312.27	317.45	315.27	314.04	316.8	313.74	318.22	317.44	317.43	313.74	316.96	315.22	315.89	312.96	315.4	315.14	312.59	310.5	316.55	316.85	313.77	313.96	315.63	315.24	316.29	318.11	320.49	313.48	318.46	312.91	316.86	311.32	314.42	315.85	315.34	313.56	316.38	315.07	315.6	316.3
325.95	328.05	327.31	325.99	326.39	323.49	324.17	328.37	324.58	331.97	329.54	324.11	332.13	329.82	327.56	326.65	332.18	326.5	326.84	326.56	322.27	333.97	329.94	323.15	331.28	322.78	328.4	324.61	323.72	326.36	327.08	328.24	328.54	324.37	327.95	327.3	329.17	327.74	329.43	322.79	330.45	329.05	323.65	327.56	326.35	328.24	328.16	326.04	327.73	324.97
299.39	300.45	300.58	301.46	298.22	293.44	301.04	301.26	300.49	302.79	305.19	299.29	300.54	299.57	296.96	301.42	298.18	298.32	302.06	301.88	301.99	302.74	299.1	300.67	301.13	301.52	300.94	298.66	299.1	298.27	306.81	299.43	303.28	301.32	305.86	299.08	291.92	300.98	299.24	295.56	300.16	299.15	296.09	300.16	300.46	299.25	301.1	303.82	303.61	307.29
305.44	304.98	305.28	310.69	305.44	305.64	300.52	303.9	307.09	307.4	303.16	302.43	303.67	305.09	305.43	308.85	308.42	311.78	313.36	308.91	304.63	305.63	304.85	308.61	302.25	304.4	300.01	312.8	304.91	310.4	305.57	312.02	305.3	307.92	305.51	301.64	305.55	301.09	304.31	309.53	309.48	310.35	300.16	309.07	311.17	307.03	308.37	309.73	297.99	307
315.49	315.5	313.42	317.48	311.82	311.35	316.63	311.72	317.63	311.9	320.91	311.61	312.66	312.88	314.43	318.3	314.56	310.41	312.09	313.6	310.3	314.78	312.55	314.96	315.32	313.1	311.08	314.43	311.63	314.13	313.38	309.51	313.44	311.48	319.79	316.84	317.07	321.13	316.2	314.67	315.93	313.66	311.37	309.08	309.84	315.64	315.42	317.28	310.92	315.97
307.87	313.47	309.08	309.03	313.64	317	313.56	304.03	311.86	307.3	308.65	310.57	307.29	309.26	304.76	311.08	307.87	306.09	312.29	311.54	309.24	315.39	308.34	314.58	311.02	310.94	308.44	310.47	309.56	309.68	312.7	313.64	309.04	309.67	309.69	310.74	311.52	310.26	311.84	311.71	308.74	312.56	310.33	309.19	313.13	311.03	310.99	307.56	311.71	315.69
323.03	317.01	316.52	317.94	318.35	317.13	321.75	317.22	316.06	318.81	315.08	320.87	318.4	313.49	317.13	319.82	319.27	317.15	318.99	321.63	314.72	319.3	316.15	315.88	321.96	318.15	323.21	315.44	320.88	318.02	316.02	319.38	317.56	317.71	316.1	314.02	314.88	318.29	318.79	320.2	318.46	322.16	316.79	319.4	316.43	322.45	317.53	313.61	320.17	320.08
305.61	307.34	309.82	306.28	305.9	305.48	299.72	301.64	305.65	306.52	308.22	307.56	301.81	301.39	305.47	302.01	301.13	308.43	305.79	301.31	307.09	300.77	301.24	301.55	304.32	303.06	308.15	304.53	307.35	304.51	301.83	305.46	303.42	304.32	301.86	305.27	303.19	305.3	306.71	302.22	300.48	306.43	300.87	307.72	300.83	307.89	302.46	302.39	295.43	311.99
324.67	328.12	329.04	327.24	328.11	325.85	327.53	322.26	318.09	324.45	321.41	326.25	325.84	326.09	326.09	328.94	328.68	325.73	331.33	321.61	322.81	326.96	322.11	321.87	322.89	325.39	326.7	328.38	323.03	320.93	323.65	321.78	326.15	326.73	325.19	324.76	325.63	324.97	325.38	325.51	327.63	321.55	327.41	323.43	322.69	326.55	328.29	327.32	327.73	327.55
312.41	310.54	313.27	311.05	311.31	317.28	312.77	313.88	314.84	314.15	311.48	308.9	313.27	313.68	313.69	312.44	313.7	315.64	308.53	311.59	310.34	309.82	310.92	311.76	310.75	314.74	311.22	314.73	313.42	311.06	308.18	315.64	313.2	313.42	315.94	312.97	315.77	312.27	314.89	313.85	311.92	318.36	311.34	315.02	314.43	321.39	312.61	314.42	312.87	316.05
315.2	316.47	314.97	318.15	318.88	317.87	320.36	321.55	317.01	311.77	319.49	317.81	312.78	322.27	318.8	314.14	315.15	314.92	312.89	317.86	314.47	316.86	319.96	315.5	317.21	315.36	309.09	315.9	317.44	312.98	317.04	317.38	316.97	316.57	320.57	315.93	316.37	313.98	317.13	319.54	314.6	314.97	318.51	318.54	316.27	313.51	315.15	318.88	313.94	313.8
304.09	308.3	307.01	302.54	310.61	306.97	307.97	302.72	305.61	309.03	309.4	306.52	313.87	306.92	307.49	303.49	307.25	298.95	303.92	302.58	303.88	305.53	302.13	300.69	307.86	305.87	303.67	308.96	311.03	299.39	311.2	307.21	306.7	304.69	305.55	305.74	306.63	303.68	303.63	310.42	307.98	304.39	307.99	306.17	305.52	309.74	306.7	303.24	309.99	310.44
297.79	295.09	289.26	296.41	296.38	295.95	292.8	288.76	294.66	299.41	292.92	294.4	294.3	295.59	296.84	296.24	299.38	294.46	293.54	293.64	291.42	293.17	294.71	294.53	294.4	286.51	292.4	293.11	296.87	294.26	295.58	298.06	296.42	292.29	295.06	292.7	291.22	296.89	299.31	297.77	296.16	296.33	289.47	291.68	291.71	298.26	295.77	298.36	293.45	297.1
320.84	315.14	315.66	317.15	318.12	315.65	315.84	316.27	317.19	314.58	315.84	318.13	321.68	317.13	319.52	313.04	321.66	312.88	317.24	313.88	317.56	314.08	317.51	314.93	316.96	320.4	316.35	314.43	316.39	316.42	321.15	312.23	314.31	311.94	318.71	312.79	317.86	311.99	315.66	317.82	316.93	316.27	315.28	312	319.72	320.81	320.73	315.71	313.79	318.07
306.96	305.7	309.88	307.78	307.59	305.55	310.86	310.19	306.84	305.21	309.27	304.02	306.38	307.44	306.13	306.48	304.64	313.44	304.12	308.09	302.98	305.58	304.16	309.81	305.94	302.7	306.68	308.33	305.88	308.22	302.72	308.21	305.76	306.13	304.95	306.24	309.19	310.79	308.94	306.9	303.81	308.65	302.06	301.78	305.76	307.03	308.46	305.34	309.5	304.91
322.2	318.88	321.62	321.84	318.34	320.04	320.07	319.31	317.62	318.35	318.56	324.59	318.13	321.94	320	317.64	320.07	322.25	318.6	313.36	315.61	317.9	321.67	318.59	316.93	316.08	321.95	320.38	320.01	321.34	320.22	319.79	318.57	314.91	311.69	319.69	316.64	313.08	316.95	316.97	320.85	316.92	315.45	320.55	318.32	318.04	316.5	320.01	320.13	315.59
296.42	296.11	298.04	297.39	295.41	296.55	295.35	289.95	291.33	292.91	291.62	295.55	293.97	295.62	292.32	295.88	295.27	289.84	298.96	295.68	292.62	297.49	296.75	294.76	293.54	298.38	300.02	294.27	296	291.56	295.76	293.48	291.65	294.45	291.63	291.25	298.73	295.27	292.48	293.64	291.77	292.44	297.03	295.53	299.51	295.26	293.95	295.13	301.87	292.56
317.07	317.65	316.95	318.27	317.67	317.94	317.66	317.21	312.8	315.05	315.47	317.11	313.77	319.81	316.78	316.82	311.55	315.07	319.96	321.3	321.32	315.73	311.4	315.85	320.89	315.81	314.6	318.77	316.46	316.18	315.01	310.79	320.76	317.05	316.19	313.07	317.07	317.24	320	316.86	315.2	312.55	312.46	315.82	317.93	316.82	316.78	317.42	316.97	313.37
294.88	294.18	298.21	294.63	297.46	301.37	292.14	298.68	298.12	295.76	294.06	297.52	297.64	296.2	299.5	300.94	296.81	296.66	293.59	298.21	294.65	298.15	305.38	295.38	298.89	299.2	292.84	297.09	300.36	297.33	297.32	299.72	296.08	296.53	298.52	296.68	299.59	296.52	300.06	297.63	294.74	299.51	298.46	295.19	298.9	297.29	298.15	294.06	299.87	297.72
311.27	310.2	311.25	307.74	304.94	312.48	307.26	312.73	308.65	309.57	312.57	313.93	310.07	309.08	312.55	312.8	316.21	310.95	307.39	309.03	306.92	310.8	308.9	307.6	313.95	309.44	307.53	311.16	307.38	310.48	319.08	310.15	302.07	306.35	307.26	309.98	311.81	310.84	314.67	307.02	308.72	307.66	304.97	313.13	310.64	306.71	309.81	310.4	309.45	306.34
301.34	299.28	300.86	300.51	296.56	305.18	302.32	298.46	299.25	294.36	302.49	301.9	300.35	302.72	298.59	293.44	296.29	297.15	302.82	305.58	301.04	298.45	299.14	301.55	297.36	299.52	298.2	301.55	299.98	302.17	300.24	302.38	298.67	301.51	298.03	302.6	297.06	301.58	299.82	298.4	300.88	302.77	297.42	300.45	296.87	301.34	294.35	301.79	297.59	304.03
327.45	320.91	322.94	325.19	323.32	325.8	320.07	320.06	324.13	327.44	326.64	326.35	324.82	330.69	328.8	322.4	321.82	327.92	323.87	324.43	325.09	323.54	325.03	323.21	327.66	326.28	327.14	325.27	327.86	321.49	322.1	325.43	321.79	328.5	326.03	326.55	323.4	321.52	324.05	324.17	327.43	321.71	323.41	328.18	321.51	328.09	323.49	323.9	321.17	324.1
309.53	308.17	308.15	311	317.72	311.29	308.09	312.17	311.5	309.27	312.21	312.09	306.16	311.67	312.16	305.68	305.18	306.62	300.74	311.48	310.67	313.46	308.78	303.88	313.34	306.71	313.94	319.79	313.66	308.96	311.46	312.66	308.41	307.99	309.06	313.49	307.84	306.03	306.92	305.01	311.39	310.03	308.56	308.75	306.77	314.01	307.25	313.51	314.55	312.49
310.71	307.79	307.03	311.32	309.67	307.91	308.25	309.05	310.33	309.31	304.47	306.69	313.62	302.6	306.6	309.71	307.73	304.36	306.84	308.95	304.24	310.73	307.78	309.68	306.63	309.93	315.44	312.46	312.58	309.16	308.34	310.65	307.04	307.83	307.92	310.47	308.89	310.24	306.77	307.53	308.7	306.25	310.77	304.03	305.3	310.54	307.63	304.39	311.62	308.68
295.7	293.65	295.43	295.16	294.68	298.42	296.19	297.78	291.46	294.4	293.39	292.55	292.69	289.51	298.75	295.19	296.48	297.18	289.95	295.71	293.94	292.7	295.63	295.36	291.68	298.57	297.05	298.13	288.25	297.73	291.29	294.98	292.04	294.89	291.28	296.85	293.72	292.9	297.29	296.01	293	297.4	295.87	297.67	289.55	296.23	293.46	292.38	291.49	297.18
318.26	314.46	315.81	311.12	311.14	314.88	312.71	311.62	313.63	316.4	313.67	319.55	316.49	314.41	313.47	309.5	314.35	315.7	316.77	321.79	309.49	311.58	310.29	320.2	314.63	312.66	314.28	315.09	318.82	316.98	309.03	315.86	317.64	314.08	316.93	311.12	313.35	315.72	312.58	317.51	317.13	313.22	319.66	315.78	314.09	317.27	319.74	317.08	312.48	311
303.83	305.91	303.73	308.16	294.9	303.87	303.16	301.86	307.68	299.2	302.37	297.81	300.7	304.67	306.64	303.41	303.63	298.62	307.68	303.83	303.13	301.73	304.85	308.58	303.02	304.02	306.54	304.23	300.39	300.17	300.55	303.9	305.83	306.05	307.29	300.76	303.29	302.87	302.45	304.91	306.65	304.34	300.37	303.99	303.98	299.84	300.37	306.56	300.96	299.09
302.2	303.37	310.47	304.29	306.05	307.48	305.26	304.15	305.6	308.23	310.21	308.14	304.81	305.17	310.16	304.49	305.9	306.94	306.87	303.8	306.81	305.44	305.86	302.99	306.79	308.15	304.35	306.22	306.82	307.7	306.63	303.65	307.25	309.29	311.66	305.45	308.27	307.33	305.02	312.08	306.09	307.35	309.83	305.24	302.09	309.13	309.94	305.74	305.12	306.95
316.15	313.15	316.09	312.12	315.61	311.85	314.63	313.37	313.85	311.96	318.05	312.29	316.59	319.11	316.32	320.49	314.87	316.2	305.71	315.98	319.1	314.28	319.62	315.89	316.93	317.3	317.99	316.13	315.03	313.37	312.91	317.01	314.34	314.47	315.31	313.19	316.08	314.46	317.91	318.59	316.34	312.39	319.57	311.87	318.81	318.2	316.42	309.74	312.78	310.72
301.89	302.55	303.03	302.96	298.39	306.47	300.79	306.23	297.85	303.11	300.8	302.17	303.84	302.79	301.46	303.41	302.54	296.84	303.56	302.83	302.5	301.79	305.11	303.66	300.76	304.27	301.92	302.43	307.9	297.14	302.95	306.52	306.17	303.07	308.95	303.56	299.27	309.35	303.79	306.75	304.56	304.16	300.28	300.4	299.92	307.07	304.23	299.6	307.08	311.7
332.39	325.55	323.98	323.51	327.73	330.43	323.47	328.25	327.15	325.53	326.85	325.75	328.38	327.6	325.73	328.14	328.13	327.38	323.4	331.72	330.53	332.34	330.76	333.03	322.22	325.97	323.7	326.94	327.95	327.07	323.06	325.59	324.76	327.37	324.3	322.09	324.3	328.82	323.7	327.3	325.87	327.06	324.73	329.24	327.36	326.27	331.03	321.76	332.73	327.82
308.65	315.44	307.48	311.73	313.21	312.69	314.71	309.61	315.46	316.19	313.02	311.04	316.07	308	307.98	310.89	314.89	313.1	312.53	309.67	312.22	306.87	304.89	307.03	309.15	309.25	311.05	307.52	313.29	311.37	311.94	314.55	310.64	309.78	313.79	312.95	310.51	309.41	313.48	304.61	312.08	309.44	304.57	310.13	309.53	306.97	314.01	316.8	304.52	306.73
305.55	308.66	306.87	307	301.64	306.9	302.67	303.44	306.78	306.76	300.96	306.99	302.6	300.64	302.69	307.02	307.85	302.38	306.3	306.12	307.67	303.92	305.51	308.6	310.3	304.37	310.95	295.97	303	304.87	302.03	311.82	306.38	304.82	310.04	308.51	307.86	308.54	304.38	310.14	303.51	305.04	308.17	304.97	305.44	312.1	305.72	311.83	303.95	306.74
303.43	301.63	300.56	300.85	301.54	302.33	305.07	306.92	300.83	299.33	305.2	308.32	302.76	303.69	300.03	301.59	304.76	311.44	304.66	308.1	300.47	303.97	301.04	300.57	303.94	298.25	302.86	299.38	302.26	303.49	302.84	302.09	307.02	303.93	305.14	306.43	302.14	298.96	303.84	300.5	304.29	303.99	301.1	305.92	308.04	303.84	301.68	297.32	300.14	304.18
303.97	306.93	301.57	300.65	307.76	306.28	301.25	303.35	305.9	304.3	300.78	302.07	302.77	307.18	305.34	307.48	305.54	305.76	303.22	307.19	306.84	309.24	302.45	304.02	304.74	302.09	303.17	302.54	309.61	306.92	303.27	303.01	304.21	306.13	304.33	300.09	306.04	301.52	298.8	302.54	300.03	307.76	302.17	304.84	302.79	300.57	301.65	305.75	306.29	301.13
316.63	317.48	324.2	320.33	313.67	315.82	318.61	322.05	317.3	311.86	315.4	319.76	316.2	323.29	321.38	320.76	313.72	319.56	319.22	317.19	318.25	312.63	319.95	316.32	316.92	321.24	317.14	313.36	318.48	321.41	317.35	321.99	324.19	316.5	317.36	321.73	321.96	319.67	319.95	318.85	316.67	317.98	315.18	314.99	316.56	312.88	320.79	321.19	315.89	317.67
327.55	332.27	326.54	330.45	329.34	324.73	321.31	327.05	326.54	330.14	325.02	329.42	330.04	327.77	328.19	329.59	325.83	327.52	327.01	325.02	329.68	323.95	327.18	327.43	329.38	327.34	324.94	332.69	324.39	324.48	329.02	334.67	329.28	324.28	323.9	328.33	329.56	327.7	324.8	325.81	332.09	327.02	327.13	327.77	324.81	325.24	328.26	326.01	329.86	323.16
303.59	306.7	302.34	308.84	306.78	307.62	305.92	305.12	303.2	302.49	308.56	306.38	301.97	303.33	303.08	304.78	308.3	302.3	303.51	307.72	303.02	300.35	307.44	298.46	302.6	307.95	305.86	305.99	306	310.16	306.96	308.29	306.98	303.66	302.91	303.42	313.44	308.58	304.76	306.25	303.49	311.06	305.17	304.13	301.68	307.1	304.78	307.56	304.57	308.32
304.83	301.79	301.31	307.43	301.54	300.24	303.01	305.95	307.53	302.89	302.81	303.59	303.6	298.82	307.61	306.09	305	305.47	305.33	306.1	302.38	297.18	302.98	298.87	300.27	300.02	299.71	301.04	309.25	304.55	299.28	298.9	299.73	303.83	300.86	298.13	298.05	295.74	306.98	308.85	309.01	302.1	306.76	302.01	306.5	301.65	299.95	304.39	301.08	304.6
319.65	322.68	321.81	316.14	316.99	321.25	317.3	315.34	318.36	317.87	317.17	322.25	322.39	317	320.43	321.09	318.92	323.47	320.01	322.88	320.15	314.18	318.28	320.89	319.97	317.3	321.77	323.75	323.57	315.4	320.64	317.97	316.85	323.05	322.07	322.59	318.81	314.74	321.52	314.09	319.37	323.06	321.84	318.87	318.41	317.23	320.66	318.03	323.96	317.05
316.05	312.31	316.78	312.11	313.56	311.77	310.98	311.49	313.42	306.35	313.96	315.31	313.96	311.05	312.97	314.31	321.01	314.74	310.99	314.76	308.43	310.64	314.77	311	315.19	311.44	315.02	314.42	312.82	316.9	313.09	315.76	311.54	311.64	311.82	310.82	307.58	308.24	315.49	311.83	310.23	316.06	316.19	315.9	313.26	307.85	307.41	313.36	317.15	313.06
312.68	308.61	305.2	308.21	304.83	305.42	309.95	303.74	304.77	307.52	304.6	305.25	310.12	305.78	300.63	311.81	305.65	303.91	305.5	310.25	307.49	310.64	308.44	305.2	306.91	313.1	311.92	306.86	304.38	301.42	305.49	307.38	309.71	305.72	307.88	301.73	306.38	312.38	306.61	312.06	304.32	300.97	309.82	310.9	305.69	306.29	310.81	304.32	306.73	306.03
299.69	301.19	294.66	292.63	300.44	297.01	298.33	299.62	295.51	294.5	293.15	297.88	302.9	298.18	301.77	294.92	299.42	295.17	296.91	296.94	294.51	295.96	295.09	289.57	295.72	294.8	293.92	298.3	293.91	298.74	298.86	294.98	297.75	294.97	295.95	297.15	294.7	291.23	293.42	295.74	295.58	300.47	299.05	296.11	289.91	299.25	293.12	299.8	297.39	295.95
317.89	314.7	310.15	311.6	311.52	313.71	311.18	313.1	311.46	316.42	315.49	308	315.8	313.08	313.03	315.41	307.74	310	310.58	313.14	313.34	309.34	310.64	307.77	313.26	310.96	312.38	312.62	312.84	312.22	308.99	311.75	307.44	317.92	306.63	311.38	307.77	315.46	310.4	315.06	313.98	311.15	314.12	309.54	313.9	308.72	318.03	314.37	312.14	311.57
317.95	316.98	315.63	318.33	319.61	320.27	320.32	319.73	322.82	317.1	318.08	317.73	317.37	316.05	319.78	318.29	320.13	317.75	317.52	320.39	316.41	315.63	313.49	317.13	316.14	321.55	317.45	317.7	323.88	315.93	318.32	320.33	315.84	318.91	316.67	317.08	315.3	314.06	319.47	320.95	320.06	314.64	317.02	322.78	318.87	321.08	320.32	315.28	321.07	319.21
304.84	308.13	307.94	304.39	310.28	306.69	305.83	303.93	307.98	305.26	305.14	308.74	305.87	306.89	307.61	308.58	304.3	302.72	306.73	314.03	310	302.24	310.39	307.55	306.22	310.73	311.62	305.95	309.4	309.33	303.64	308.49	308.5	306.85	306.19	302.99	304.87	300.8	308.39	304.08	304.33	304.08	307.16	308.02	307.82	304.88	302.73	303.36	308.98	309.21
299.5	306.83	302.01	303.44	303.52	302.57	302.24	306.34	304.89	301.96	300.16	305.33	303.06	307.18	303.35	301.87	304.27	303.48	300.24	303.64	305.97	303.74	300.97	304.21	307.72	304.1	301.07	299.94	300.13	299.21	300.66	305.56	302.34	298.66	299.24	304.9	304.21	301.76	303.05	302.5	302.37	302.4	298.7	301.05	303.78	300.63	307.28	308.6	302.81	305.55
304.47	304.3	303.31	300.81	297.59	298.79	301.54	302.68	299.67	298.91	298.84	299.87	300.78	301.49	302.3	297.53	302.4	293.96	302.85	299.4	296.59	303.02	298.29	297.27	303.68	302.37	304.08	299.44	297.96	298.95	298.03	302.77	305.34	301.85	297.92	296.42	301.65	300.54	300.62	299.24	300.21	299.52	298.72	297.8	299.55	300.07	301.32	302.84	309.5	301.47
301.89	301.61	302.88	300.91	303.8	302.58	306.48	302.78	300.86	300.51	304.82	303.28	302.44	299.3	307.01	302.5	306.42	303.27	301.92	303.38	297.74	302.52	301.2	302.96	304.09	304.09	305.48	301.69	301.11	302.03	303.33	299.67	298.32	303.01	300.95	308.47	305.7	304.21	303.79	302.28	308.65	301.59	304.58	303.33	302.84	306.46	306.16	302.45	304.2	303.15
298.86	296.93	298.7	292.45	299.66	300.54	291.24	292.91	295.85	292.88	294.37	295.8	292.67	296.18	293.52	294.85	292.32	293.71	295.66	291.08	297.51	297.81	291.06	295.02	290.84	299.6	291.3	294.18	299.07	297.28	294.63	290.72	293.67	293.17	295.56	298.87	293.91	293.16	293.54	298.07	301.01	300.05	296.79	298.55	292.44	293	294.97	292.32	293.6	293.41
328.59	328.99	325.12	330.22	326.25	330.09	327.15	326.87	327.99	326.76	325.22	330.97	326.19	330.31	327.47	325.26	328.98	326.94	329.3	328.57	327.56	329.58	329.52	323.83	325.81	318.29	325.96	328.1	325.34	325.53	327.68	327.14	334.35	333.31	328.91	325.29	329.69	328.59	330.04	329.99	330.81	327.86	326.48	329.39	322.89	326.59	329.77	323.25	327.84	322.35
295.08	296.84	297.93	292.8	294.25	298.43	296.74	290.11	294.17	297.95	299.47	294.39	287.55	292.91	292	295.62	298.11	292.81	293	299.68	294.22	299.04	292.64	296.84	295.56	295.76	298.28	294.2	293.81	294.45	292.39	293.84	298.42	295.14	295.32	293.15	295.39	295.49	297.35	297.35	296.31	294.59	292.62	293.59	296.37	300.01	294.52	298.39	294.87	293.74
299.48	289.55	294.83	297.05	297.23	296.41	295.31	300.68	296.7	294.15	290.41	296.98	298.41	297.71	297.54	299.78	296.7	300.95	294.85	293.52	299.76	294.43	299.91	296.39	295.69	297.61	298.71	293.91	300.81	294.4	295.33	302.12	291.13	295.6	294.82	297.3	297.53	296.92	297.03	294.69	294.31	296.42	296.05	294.12	297.27	292.54	296.1	300.08	299.17	295.1
304.48	302.08	297.8	303.73	303.49	307.51	304.2	302.53	304.81	304.98	307.15	302.26	299.87	303.17	304.68	303.39	298.71	302.1	310.14	301.55	302.39	306.41	302.12	302.2	306.99	305.12	300.73	305.73	304.59	303.78	297.55	305.76	303.03	305.07	304.11	305.92	300.1	301.95	300.56	300.5	304.59	303.4	301.82	305.83	307.72	302.24	297.58	303.77	306.92	305.57
310.07	309.64	305.47	306.66	301.68	308.45	309.21	305.94	308.43	309.81	304.91	310.09	309.12	311.64	302.97	308.43	305.63	306.81	308.23	306.46	307.37	305.49	312.83	310.25	304.01	306.44	309.82	302.16	308.51	305.57	310.14	304	305.97	301.67	304.25	305.19	304.04	308.58	303.34	304.03	307.19	303.09	307.15	299.28	307.76	303.98	308.57	309.67	304.09	307.27
313.37	315.78	315.05	308.79	311.04	309.79	315.83	317.47	313.24	310.96	312.67	312.69	313.54	306.72	311.12	310.81	316.08	311.59	310.11	313.45	317.7	312.4	312.63	311.96	311.87	316.39	313.96	309.95	312.09	313.59	320.03	317.29	315.28	315.01	315.8	317.63	313.01	315.2	316.17	313.59	318.1	312.84	318.53	317.41	310.76	315.62	305.77	313.23	312.72	319.23
319.88	315.31	322.61	317.08	318.8	319.49	321.08	319.26	315.19	318.09	316.08	320.28	314.89	313.36	319.52	320.68	316.01	318.1	318.9	318.83	318.41	319.94	318.42	315.23	321.02	317.57	321.47	320.11	313.07	314.25	321.05	316.21	318.58	319.84	322.12	324.37	321.64	316.66	315.8	322.15	318.53	321.73	322.66	319.47	315.96	318.33	320.46	316.58	317.52	321.64
314.58	312.4	317.79	319.22	317.73	314.86	314.6	310.98	317.08	313.27	308.79	310.86	317.03	310.47	314.28	315.41	314.65	314.19	311.26	315.31	316.23	317.13	316.18	312.64	316.57	313.45	311.73	318.1	315.96	315.68	316.09	320.48	313.34	314.75	314.46	314.81	312.45	318.13	313.44	316.48	317.77	318.72	311.38	313.44	314.05	314.84	314.44	317.4	320.12	318.35
316.05	317.08	312.14	315.69	317.32	315.1	314.51	310.62	315.02	311.76	315.72	313.14	318.05	311.31	312.77	316.23	312.63	316.09	313.69	314.43	311.12	314.98	313.13	311.11	311.38	314.43	317.42	318.38	315.24	316.45	320.82	314.06	310.34	312.45	311.11	311.13	312.32	317.73	313.72	313.71	311.17	312.16	312.89	316.47	314.69	311.19	309.4	313.39	314.94	315.92
305.51	308.1	307.27	309.24	307.35	312.25	310.12	312.72	308.87	310.54	310.45	308.42	310.02	305.9	311.11	308.42	304.29	306.7	308.82	309.7	311.99	314.51	305.49	305.78	311.79	306.64	306.35	307.52	307.52	308.9	308.87	307.95	309.62	308.44	310.37	308.54	304.84	311.27	311.47	308.42	306.39	308.56	307.78	312.08	306.78	313.83	309.49	306.94	309.74	303.59
327.72	320.75	321.21	324.7	328.71	324.48	324.09	319.61	329.73	319.74	327.6	321.74	324.43	326.33	319.35	324.65	327.59	323.87	322.39	328.78	324.39	323.4	325.19	325.07	328.82	322.83	320.27	327.77	329.47	322.28	324.45	320.44	321.66	325.21	328.19	325.1	327.03	323.32	324.93	320.52	328.02	322.84	322.21	319.45	317.7	324	327.79	322.19	328.91	325.45
303.57	297.36	299.1	303.57	299.87	304.12	308.01	298.75	300.62	299.24	308.63	300.21	300.37	302.27	304.4	305.81	301.2	296.45	307.58	303.41	301.43	308.11	300.66	302.91	302.23	304.05	299.75	299.61	304.36	302.27	302.56	300.83	298.94	301.17	299.62	300.09	299.58	304.89	301.92	303.45	300.22	305.2	296.97	297.14	297.42	301.75	301.13	302.14	302.38	299.41
310.21	307.76	305.79	304.46	305.6	305.2	297.93	305.4	306.85	305.66	303.2	303.2	298.83	307.44	304.91	304.39	307.01	307.92	302	307.47	307.75	310.56	304.69	305.35	304.59	305.29	306.57	301.97	305.5	304.73	299.16	307.81	305.54	304.32	301.87	308.43	304.56	306.46	305.74	306.17	306.67	303.19	303.18	305.92	303.27	304.13	298.15	302.82	303.78	304.07
317.39	318.62	318.5	319.25	321.08	317.91	317.04	317.51	318.61	314.93	321.13	320.7	319.79	316.36	320.99	317.68	320.14	320.34	318.28	317.88	316.38	319.37	317.23	315.64	317.87	322.65	317.25	319.03	314.54	319.97	320.13	318.07	315.67	316.81	317.86	322.32	315.16	320.55	315.12	323.57	316.3	318.4	316.74	318.93	318.35	322.47	317.2	317.62	324.21	320.05
311.35	308.71	308.67	309.59	303.06	308.91	308.88	312.42	306.62	304.36	309.08	306.25	303.16	309.74	308.59	305.81	312.67	306.99	308.51	307.07	310.75	303.49	307.93	311.64	304.52	304.18	307.11	305.66	304.61	309.56	309.78	306.45	304.74	304.26	306.2	306.98	306.44	300.19	306.22	304.69	312.53	303.72	308.11	305.26	306.73	307.82	308.05	312.05	305.45	309.13
296.65	293.56	294.51	297.18	292.11	293.76	298.69	287.43	291.67	290.29	293.85	296.14	296.31	293.61	296.39	295.81	295.25	291.47	288.11	291.86	297.89	289.21	295.69	293.94	294.19	297.56	293.27	294.95	298.79	299.31	302.47	295.28	292.73	297.24	294.84	292.45	293.89	296.18	295.4	295.55	294.61	294.75	295.83	296.37	295.52	294.19	299.76	297.28	294.27	297.58
320.64	315.05	311.29	318.34	319.88	313.02	321.76	319.01	313.54	309.88	313.24	318.44	316.98	316.6	315.2	318.79	317.31	318.52	315.83	308.4	318.57	321.49	318.56	318.6	319.04	319.37	315.47	313.75	315.88	313.82	312.81	317.29	312.67	316.51	315.11	315.11	310.58	315.36	319.64	317.06	318.27	315.26	319.01	319.89	317.75	316.88	312.38	313.38	313.16	320.21
301.65	297.89	304.45	303.67	299.53	301.3	306.78	302.81	300.68	299.58	300.64	304.37	309.54	299.08	302.41	301.98	296.5	303.72	299.87	307.86	303.24	303.98	305.1	303.03	301.46	306.2	304.53	302.2	302.15	305.82	301.94	302.82	301.55	304.81	307.3	304.21	299.56	299.21	298.64	297.19	305.25	303.19	301.42	307.37	299.52	304.34	300.55	304.03	306.08	297.83
320.73	313.05	318.21	316.53	317.08	320.85	316.72	314.67	315.87	316.25	316.24	317.51	316.02	313.01	313.58	318.72	316.64	316.41	319	320.31	319.65	311.93	319.25	314.67	315.31	320.09	319.63	315.46	316.65	318.74	316.22	315.01	313.49	313.92	315.74	316.54	314.4	315.32	316.54	314.53	320.95	316.04	319.67	312.63	314.93	319.92	314.67	315.02	317.12	315.85
301.64	302.44	305.78	303.72	301.44	302.36	304.77	305.3	297.64	304.7	302.02	300.21	300.23	303.21	297.75	299.35	300.05	302.29	304.38	297.53	304.56	303.88	308.93	296.71	305.85	298.71	298.92	306.51	302.71	297.51	300.4	303.23	300.59	306.58	302.04	303.06	304.82	298.39	301.29	299.14	306.12	297.53	306.87	297.93	301.6	303.22	304.91	302.53	300.96	301.53
306.92	312	307.61	313.08	320.02	314.21	316.55	316.01	312.21	314.17	311.04	312.4	314.4	312.36	316.32	315.83	307.96	312.33	318.11	315.66	310.49	312.61	311.18	315.16	320.17	313.17	310.82	315.38	313.09	316.26	315.88	312.18	315.43	315.47	313.07	316.51	310.25	318.2	305.96	315.44	314.64	308.66	311.51	312.13	317.71	312.11	312.15	312.77	314.05	311.05
312.4	311.27	304.18	312.39	305.3	307.84	312.45	307.06	309.95	311.6	304.7	308.41	301.23	303.78	304.93	308.7	308.44	311.84	308.7	303.14	305.52	310.53	310.31	305.43	305.9	307.58	308.87	308.77	309.25	309.41	304.28	313.14	306.92	308.35	306.19	312	307.63	309.03	308.13	305.52	306.75	309.72	309.32	308.98	299.81	310.34	313.3	308.68	309.57	310.78
327.19	321.33	331.09	323.49	325.53	322.59	325.89	325.88	318.09	323.19	325.73	327.33	326.26	325.06	323.26	322.6	323.45	325.24	321.4	321.79	325.65	323.88	325.93	324.72	326.75	322.74	326.2	324.19	327.89	324.91	324.98	323.42	324.04	323.85	320.93	320.96	325.54	319.25	323.45	322.5	330.44	326.47	318.73	324.06	324.41	326.02	323.66	324.89	326.79	324.31
297.64	296.04	294.14	294.24	296.22	300.6	298.47	295.61	295.47	301.7	294	294.43	295.2	295.84	298.77	303.75	298.33	305.84	301.13	296.61	293.99	293.22	299.47	302.9	296.05	299.64	289.97	299.2	293.53	296.51	294.77	299.92	296.5	297.86	300.15	296.16	299.3	290.78	296.08	293.73	300.07	294.32	297.63	295.75	301.29	297.14	298.74	298.06	300.32	302.85
320.05	316.92	314.2	320.57	315.62	318.74	313.7	317.64	314.76	317.76	313.09	320.49	316.63	316.99	318.14	312.72	317.83	318.26	320.25	315.78	316.94	316.33	310.61	313.78	316.74	314.83	316.08	320.24	318.8	320.02	317.66	315.5	317.68	314	317.73	318.27	319.19	320.34	319.5	316.03	315.43	316.71	316.42	318.8	316.95	315.65	316.93	319.15	314.59	314.71
305.02	308.51	306.5	304.62	312.8	311.73	306.03	306.8	304.5	305.65	308.11	302.14	304.57	311.27	302.38	308.59	303.09	308.28	306.61	308.57	307.12	306.98	306.1	310.71	305.64	309.04	307.46	306.3	307.11	307.56	309.05	303.58	300.17	311.11	306.71	304.78	312.83	305.39	310.22	300.26	307.41	303.23	306.21	303.83	308.54	304.61	306.97	303.04	301.53	301.97
325.62	322.94	320.69	325.56	324.35	324.93	326.16	327.93	325.7	325.65	322.53	321.98	316.7	321.91	324.4	320.71	320.97	324.69	321.7	325.04	320.92	324.61	323.91	324.87	317.17	330.52	326.1	328.18	324	325.26	329.78	322.71	322.67	328.62	328.85	321.53	324.41	325.68	326.34	326.11	325.92	327.22	326.13	318.33	326.92	327.54	322.94	320.87	326.19	322.44
313.79	316.48	315.62	312.8	316.41	312.66	321.26	323.42	318.36	313.78	312.6	319.24	318.44	318.45	312.65	317.76	317.05	309.37	314.35	311.64	318.13	316.3	314.32	318.51	317.08	316.65	317.85	317.25	315.56	314.97	316.81	313.69	315.33	315.18	315.83	321.17	318.04	313.73	313.95	312.96	315.45	314.92	317.23	316.82	310.69	314.81	312.67	314.98	314.62	317.2
305.53	302.72	304.18	298.66	297.64	299.14	304.55	299.96	305.22	304.36	298.15	297.92	301.57	301	304.66	299.61	297.62	298.66	298.33	302.87	301.48	302.28	303.81	293.38	298.29	302.99	299.96	303.66	306.02	304.36	299.99	298.06	302.81	301.85	298.69	300.67	301.36	300.2	296.34	299.27	301.02	297.99	304.12	301.25	297.89	300.5	302.98	300.25	299.8	301.32
324.4	323.49	329.01	328.98	330.98	329.84	328.49	330.12	327.17	324.38	329.47	327.13	328.15	327.44	323.43	325.63	330.69	327.77	329.45	329.85	331.31	326.89	324.14	325.88	327.75	329.16	328.44	326.28	330.09	325.56	332.62	333.67	322.65	328.54	330.65	326.38	327.04	327.23	335.65	330.7	327.21	326.97	326.29	327.17	325.41	329.58	333.69	328.34	325.82	335.51
311.83	319.23	316.05	308.01	316.53	310.53	316.5	308.96	308.73	314.59	316.29	315.24	313.59	314.31	312.21	312.94	313.41	313.11	311.57	313.4	315.94	309.49	313.14	309.61	316.65	316.34	309.76	314.65	313.64	309.51	314.41	311.93	318.31	315.66	316.09	317.91	314.91	311.2	314.7	312.69	312.24	314.09	313.09	316.02	313.26	312.81	316.63	315.49	311.89	309.3
320.78	317.2	320.83	318.72	320.24	320.29	320.11	320.33	324.99	316.16	320.31	317.65	323.11	320.25	321.27	317.17	325.84	320.03	317.09	318.04	321.84	319.49	317.7	320.29	321.31	320.79	320.82	320.53	322.35	317.75	320.86	321.76	315.56	320.04	322.1	316.02	320.1	313.12	321.17	322.44	316.46	320.23	319.77	316.32	321.08	320.43	318.66	323.06	320.45	318.06
298.47	297.1	297.71	298.95	292.82	291.88	288.62	293.8	290.33	294.77	291.08	288.1	299.49	294.23	295.97	293.92	300.63	294.06	296.76	297.68	294.73	295.34	294.99	298.34	295.68	294.9	299.65	298.83	293.64	293.46	295.51	298.06	296.07	295.76	295.92	289.6	293.75	295.65	296.19	296.79	296.48	297.35	297.79	294.59	292.33	294.22	296.65	299.8	290.71	294.8
292.3	292.02	297.46	294.15	292.37	298.11	295.76	298.35	294.81	297.72	294.37	299.04	295.13	291.42	295.47	294.22	293.56	300.73	289.96	297.57	295.26	298.24	294.27	297.04	293.31	292.59	294.39	291.83	293.37	298.58	299.51	295.75	298.41	293.24	292.29	297.04	294.29	293.75	289.14	294.36	293.67	293.37	290.79	290.23	295.25	291.36	291.58	300.03	291.34	299.09
317.7	312.93	312.9	319.49	318.35	317.55	317.57	314.17	316.27	316.87	319.24	315.51	314.86	315.71	318.97	320.77	316.17	314.32	311.4	319.69	316.99	315.7	316.13	315.12	315.96	315.16	314.1	321.23	319.8	314.7	316.63	318.4	315.74	315.02	314.13	320.68	315.72	315.77	315.75	319.23	315.98	313.79	318.53	314.16	314.84	310.99	316.26	315.17	312.46	314.25
309.51	307.23	307.96	306.92	307.84	308.98	308.22	306.22	305.34	305.35	308.94	305.92	309.24	307.74	310.93	305.31	307.11	308.62	303.4	307.56	305.3	311.53	309.43	309.61	308.39	311.46	307.33	311.77	310.49	304.73	301.26	308.51	314.08	303.53	304.45	304.69	310.93	306.47	311.19	304.45	304.28	305.05	307.74	311.28	304.71	308.68	305.51	309.34	302.92	304.85
317.09	319.55	319.14	322.35	320.56	319.16	317.1	319.66	316.5	319.69	317.86	316.93	319.77	319.24	323.47	318.53	321.68	314.59	318.59	318.39	314.9	323.27	320.75	320.36	314.87	322.13	317.35	318.34	314.95	317.27	319.07	320.44	315.68	318.84	318.8	320.48	316.49	318.71	317.54	318.31	321.17	315.98	315.04	321.5	312.62	319.2	320.45	322.72	316.41	318.76
327.1	331.35	325.47	327.01	328.51	327.33	329.75	328.63	332.21	329.48	330.56	330.22	333.01	330.59	331.25	324.67	326.1	325	325.77	324.66	324.76	330.78	324.22	327.15	330.2	326.76	329.3	322.52	326.56	326.75	327.65	324.5	328.72	324.58	326.03	329.38	326.38	323.59	328.26	333.47	330.21	326.77	324.51	327.46	326.33	330.76	325.27	326.78	326.33	330.49
327.02	321.61	325.45	317.29	321.21	315.72	312.97	321.6	320.58	321.8	319.87	317.69	311.73	316.53	314.88	319.88	318.79	318.96	319.61	319.98	320.84	316.21	318.82	315.65	319.63	316.55	319.35	314.19	320.42	316.5	315.21	318.64	314.45	318.05	316.12	321.79	315.45	323.25	316.39	319.67	318.53	316.81	321.57	313.85	320.4	322.31	318.53	320.43	318.96	319.94
313.14	306.15	313.33	309.48	306.89	307.55	308.81	310.96	307.63	308.22	307.5	310.49	310.95	311.98	309.54	299.84	309.64	306.99	308.01	311.65	307.73	309.75	311.27	307.77	308.24	305.78	308.46	306.18	311.49	309.46	309.81	307.24	308.03	309.93	308.84	307.01	314.13	303.79	310.02	311.46	305.72	313.37	305.07	305.02	309.87	304.9	303.18	309.95	310.36	312.19
304.9	301.52	305.41	305.02	307.16	305.41	305.61	308.22	305.5	308.56	304.52	306.81	298.97	301.52	302.5	305.72	301.18	302.37	302.12	303.36	304.13	302.93	299.87	307.45	307.43	308.44	306.18	300.72	301.42	312.45	303.92	302.43	302.78	304.76	304.7	300.26	302.49	300.79	304.61	303.41	308.67	302.21	303.28	307.09	307.83	303.55	311.26	299.88	310.37	305.1
309.7	302.37	303.05	304.47	312.1	307.2	302.44	304.13	311.01	300.92	305.7	307.75	306.4	302.66	302.44	302.01	305.93	302.95	305.17	304.02	302.32	306.47	302.19	304.97	305.13	303.4	306.04	306.32	305.47	305.38	307.22	301.97	303.56	306.65	303.18	302.53	303.85	311.76	308.57	310.2	301.66	306.5	306.89	304.54	307.17	304.58	304.95	303.33	303.63	304.71
312.85	311.85	320.29	319.14	319.18	308.81	320.97	316.95	320.6	315.7	315.96	317.75	317.57	318.26	319.68	313.13	315.92	306.69	314.93	315.94	318.16	320.07	319.28	320.26	317.37	314.22	319.08	317.63	317.51	316.78	319.38	318.78	317.84	312.3	315.93	317.84	314.3	315.13	321.43	314.74	317.82	316.47	316.96	313.62	320.26	316.98	314.92	318.14	312.63	318.3
313.92	310.25	312.22	310.42	313.82	315.84	310.24	316.29	317.51	314.04	311.5	316.41	313.36	316.53	310.86	308.27	315.49	311.53	309.5	310.21	309.84	312.7	312.01	313.39	310.69	313.86	310.93	313.4	311.95	320.66	312.71	312.59	314.15	316.38	314.56	314.7	318.61	312.98	311.4	311.52	310.03	314	318.67	318.44	314.52	314.48	315.96	315.9	313.61	316.16
310.21	305.81	309.1	308.34	303.02	302.78	310.06	301.3	308.23	306.06	304.08	311.87	312.14	307.89	302.54	306.73	307.19	305.77	306.67	305.51	302.78	308.95	306.4	302.58	308.48	309.8	309.31	309.23	303.54	308.07	311.76	303.89	310	303.5	304.04	309.02	304.9	309.13	302.85	305.04	306.76	308.13	309.74	305	306.93	308.13	308.71	306.99	308.26	308.11
303.31	301.58	305.98	305.66	305.64	308.81	306.21	304.27	311.52	307.11	297.5	301.99	304.58	308.42	301.5	302.89	304.53	301.97	303.96	305.38	305.21	305.15	307.22	305.38	304.63	300.33	307.5	307.17	304.78	304.04	303.47	300	307.36	304.84	309.08	309.13	308.41	303.52	299.49	303.16	304.55	311.93	304.4	303.5	303.72	303.49	296.35	298.32	304.43	304.66
330.19	325.04	326.47	320.9	326.4	331.51	326.87	327.08	325.18	327.43	330.58	329.11	330.02	330.59	328.76	325.26	329.92	326.69	328.14	321.61	330.68	329.4	329.38	330.91	323.82	326.02	327.21	329.03	329.48	325.46	324.96	325.95	327.85	328.32	324.63	325.87	325.14	330.59	329.36	333.19	332.13	325.74	329.01	326.22	326.08	326.86	332.82	323.21	329.57	327.3
319.57	307.65	315.84	308.09	313.71	310.33	318.28	312.63	314.27	312.33	316.71	314.16	311.98	305.09	315.22	314.48	312.64	310.49	315.01	312.52	316.32	310.67	312.3	319.27	317.66	313.7	314.6	308.48	312.81	313.67	314.72	314.94	312.76	315.58	311.81	315.48	312.79	317.58	313.6	314.91	316.52	309.87	314.92	313.91	318.95	311.65	313.91	314.68	317.97	310.81
316.42	313.37	316.8	315.62	315.7	312.38	318.55	314.42	317.13	319.06	316.48	313.91	318.18	316.91	314.54	320.45	314.46	316.19	317.55	316.37	318.2	316.29	316.45	314.46	319.13	314.73	317.79	311.95	318.72	314.41	311.5	313.18	316.63	318.66	316.93	317.53	311.52	319.6	314.87	314.42	317.72	324.55	317.43	318.47	309.7	317.76	316.64	312.52	315.63	316.79
304.29	303.51	303.79	302.01	300.45	301.63	298.21	305.11	298.99	297.79	303.64	304.9	304.11	305.13	300.09	296.77	306.27	305.48	297.86	304.42	304.46	305.27	304.13	307.81	303.07	302.14	298.97	305.58	300.05	301.25	305.63	302.52	305.68	298.9	300.28	297.7	302.36	304.33	301.53	297.78	299.57	301.51	299.21	298.35	305.88	299.77	300.73	306.14	302.48	302.23
314.32	310.95	315.76	314.94	314.42	313.92	310.88	309.19	316.73	318.97	314.19	317.05	319.47	315.62	314.81	315.12	316.65	313.12	309.24	318.22	316.76	317.13	319.91	321.01	317.64	311.59	318	315.41	314.24	318.34	319.46	312.45	319.42	315.43	316.43	316.98	319.86	314.61	309.83	318.52	309.12	314.89	316.6	320.52	316.37	319.01	320.41	313.81	313.11	322.33
307.18	313.89	310.36	311.33	313.64	307.59	312.93	315.34	310.04	318.46	309.14	310.82	308.77	316.11	315.75	316.54	313.37	310.22	312.76	308.92	310.12	311.71	315.13	314.15	314.5	310.69	311.74	313.85	316.22	310.51	310.74	310.14	310.42	308.25	313.02	314.67	304.95	313.79	310.53	314.01	310.41	308.23	309.43	316.53	312.73	312.6	315.63	312.21	314.15	308.3
314.03	317.05	320.92	315.78	318.67	320.27	319.3	317.5	316.18	317.01	320.66	319.94	321.12	319.84	318.76	315.12	323.18	314	317.67	313.9	322.24	313.93	322.99	316.11	317.84	321.49	317.08	320.65	317.39	320.65	319.22	319.86	320.94	320.6	313.44	322.39	315.32	321.23	317.16	318.91	317.86	323.26	315.67	317.26	319.12	316.65	313.13	317.35	317.13	319.32
301.63	303.12	297.94	304.08	299.49	298.85	303.12	304.63	300.9	302.63	300.58	304.47	302.52	301.74	304.98	301.06	301.64	304.47	304.37	299.87	302.36	304.91	303.47	301.38	303.07	302.65	305.81	300.09	306.62	302.12	298.58	299.61	301.75	300.63	303.03	300.91	304.88	301.85	301.5	300.23	300.28	302.57	302.06	302.57	301.96	299.17	309.35	308.46	305.37	303.73
320.33	316.73	318.01	313.28	318.42	320.49	316.35	316.46	316.8	314.36	318.05	314.69	315.85	322.02	317.79	317.2	320.37	315.11	314.85	318.01	313.91	317.87	317.77	317.3	316.31	315.16	314.88	312.3	318.2	318.68	316.01	317.14	319.31	321.97	312.33	315.51	317.58	312.31	317.63	317.96	314.87	320.64	318.11	317.4	316.71	318.14	316.92	319.24	317.15	321.14
306.98	304.74	305.98	305.07	303.51	300.95	309.63	304.45	303.94	304.52	307.1	303.97	303.34	302.48	304.36	307	302.88	303.9	306.16	303.56	300.13	306.9	305.2	311.17	304.99	304.35	301.03	298.19	304.1	307.58	301.62	307.46	304.84	305.85	307.34	303.73	302.91	304.94	306.44	306.11	302.55	301.97	304.37	303.22	306.79	302.13	300.41	301.48	301.03	305.91
317.9	315.24	314.94	317.45	315.92	313.22	317.62	315.59	316.39	318.39	317.47	315.1	318.35	321.12	319.03	321.26	319.5	318.06	316.21	316.93	318.51	315.41	322.22	319.71	315.85	318.99	318.04	314.33	316.03	318.37	315.73	320.85	316.76	317.89	319.56	320.55	312.68	322.22	312.02	319.9	319.51	315.07	319.37	321.19	316.31	313.17	317.77	315.53	317.85	319.28
313.86	314.08	312.58	308.96	311.45	314.73	313.45	313.18	309.94	314.85	319.1	306.17	313.04	307.23	311.7	312.91	309.92	313.38	314.67	310.29	312.59	309.86	309.12	309.38	312.07	313.11	315.63	317.48	313.4	308.3	315	314.16	314.04	313.92	317.08	311.65	306.63	310.6	311.72	316.42	314.27	311.87	307.69	313.78	309.48	308.52	316.34	316.35	312.74	303.9
304.68	304.38	306.81	307	305.83	310.88	307.15	308.57	300.82	300.51	306.87	303.01	307.32	304.99	303.73	306.83	308.16	306.9	304.66	302.85	308.81	304.2	308.57	306.48	306.25	302.9	309.82	304.87	304	309.32	312.89	301.42	306.83	311.64	306.89	307.43	308.69	310.23	304.88	307.98	309.08	306.54	307.95	306.31	304.23	306.11	304.99	304.01	312.67	309.57
319.96	321.5	313.3	310.78	317.03	319.8	317.07	316.9	314.55	318.53	316.57	318.66	319.52	317.29	320.1	319.25	318.48	314.9	318.67	318.24	313.61	319.52	319.74	323.42	317.98	321.54	313.81	319.75	311.39	315.9	315.06	320.84	317.53	320.53	325.24	319.37	321.6	314.72	317.98	319.47	319.06	323.51	314.12	319.37	317.2	315.37	318.82	322.23	319.55	320.69
300.34	296.6	298.86	295.5	298.68	303.27	305	301	297.87	301.75	295.4	302.3	296.62	296.1	302.43	303.07	295.13	303.92	294.64	296.24	297.81	297.94	296.07	298.14	300.53	296.29	298.67	300.76	302.97	298.29	298.22	301.94	301.01	303.44	304.48	306.96	301.63	301.07	300.86	299.14	297.65	301.02	299.16	303.85	299.4	300.31	297.16	297.45	299.4	305.68
302.17	299.3	301.26	305.09	299.74	304.34	306.37	301.18	302.78	299.01	301.58	302.58	303.29	301.07	303.61	307.26	303.97	305.85	301.9	299.61	304.66	299.34	303.85	303.1	301.22	303.89	305.26	302.16	303.18	298.95	301.59	304.13	306.1	301.59	309.45	303.16	304.46	298.99	302.81	302.79	303.95	302.95	307.17	305.46	298.68	301.47	300.4	301.05	306.82	302.77
312.75	316.25	311.83	315.87	311.2	314.64	311.47	310	307.61	310.83	316.73	309.46	310.78	309.17	308.09	306.21	313.6	311.08	312.32	314.84	310.78	314.12	311.27	306.9	311.11	313.37	308.61	313.15	313.78	313.26	314.38	309.89	311.91	313.3	309.84	307.14	309.37	315.25	313.86	314.51	315.49	316.49	314.1	314.39	308.04	316.65	312.24	307.05	317.44	308.01
305.51	310.52	310.64	308.1	306.82	307.38	310.8	306.74	309.72	310.65	307.89	308.43	313.33	304.91	308.83	307.2	304.78	306.59	307.62	307.38	309.64	314.7	306.33	307.9	310.17	308.97	311.01	317.63	312.66	307.97	310.99	305.7	305.1	310.8	308.29	308.9	315.91	305.94	310.18	306.21	309.92	311.18	310.61	308.05	309.05	307.06	310.19	305.98	308.47	308.27
297.07	296.48	293.73	293.41	295.67	294.65	295.3	294.64	292.62	292.39	292.08	291.62	297.43	291.58	297.48	293.15	293.93	293.88	292.28	291.04	296.87	292.28	294.13	299.15	290.65	291.71	293.57	300.41	296.62	294.6	294.54	295.66	295.6	293.49	291.21	297.65	297.37	296.86	298.54	291.61	297.54	288.97	294.61	294.88	295.22	296.67	293.4	294.32	292.66	292.29
312.27	310.09	312.16	313.11	304.87	314.58	314.65	310.68	311.23	313.78	313.54	305.23	316.04	311.8	309.4	312.57	312.58	308.88	310.55	310.75	313.28	312.12	313.89	313.23	312.63	311.82	311.61	312.22	307.37	312	313.81	308.63	310.47	305.83	312.55	312.6	315.15	314.62	311.2	317.41	312.5	310.37	311.13	311.3	311.89	313.54	309.54	309.83	311.68	313.16
326.88	328.71	326.22	329.64	330.79	324.49	329.33	327.45	329.74	328.85	325.13	328.38	324.54	326.86	328.61	330.23	326.37	330.05	324.41	325.27	328.42	327.98	327.26	327.3	327.12	330.91	327.62	331.12	326.28	329.73	326.55	333.79	329.83	335.26	329.38	329.48	323.7	328.94	333.95	327.31	326.82	327.11	329.76	327.66	327.85	323.09	334.56	324.79	327.68	328.99
321.96	320.35	314.42	318.3	327.71	318.05	315.65	320.83	313.7	324.75	314.08	320.97	318.62	321.51	318.12	321.89	315.54	322.01	318.39	316.32	315.64	318.21	322.08	316.99	325.71	324.38	322.48	315.45	319.1	317.85	314.45	319.49	319.02	320.6	317.44	315.81	321.89	321.42	321.77	311.4	314.59	324.47	316.97	319.42	313.68	320.48	316.14	315.97	320.88	316.99
313.53	324.23	315.97	314.2	318.91	317.4	317.97	316.61	314.73	321.23	322.31	312.21	318.76	322.83	318.16	318.65	319.74	321.36	321.42	317.56	319.25	319.17	321.34	318.29	318.55	315.87	318.05	322.06	319.66	315.78	321.79	314.11	319.06	318	319.1	319.6	314.46	316.88	315.52	321.65	316.29	320.36	318	315.38	318.56	320.37	313.13	316.9	322.1	319.61
318.85	315.7	315.62	318.08	316.36	320.24	317.18	319.9	321.12	320.52	318.16	318.88	322.32	314.99	320.84	314.37	315.29	324.63	318.46	321.87	322.23	323.63	318.3	317.09	317.76	319.34	319.44	318.03	319.32	316.74	317.23	322.07	320.41	319.8	324.3	317.15	316.16	318.34	321.93	317.66	320.79	320.53	320.87	318.31	322.84	320.39	319.37	318.12	320.92	317.01
306.31	308.45	305.66	301.74	308.18	304.83	304.24	304.31	310.8	300.63	308.53	307.09	309.43	305.23	304.6	308.35	305.64	309.51	305.5	305.35	307.45	306.6	307.31	307.06	305.43	308.51	308.59	304.62	307.51	307.09	306.81	302.29	305.83	304.82	307.37	309.08	303.58	310.73	307.85	307.14	311.51	303.18	308.03	306.81	306.76	304.82	303.54	307.17	306.37	303.93
329.01	326.69	331.74	332.75	332.76	325.07	329.18	328.99	327.45	329.29	327.46	327.38	328.16	331.5	329.89	329.67	324.52	325.55	327.72	333.09	328.51	324.48	331.82	326.81	323.4	325.11	325.38	323.94	330.94	324.36	324.65	327.6	324.19	323.27	327.81	327.22	324.27	329.57	329.42	327.41	329.52	327.92	324.69	328.56	329.78	324.11	319.87	328.53	323.19	329.21
315.13	314.41	316.02	312.31	315.67	315.38	313.83	314.44	315.43	307.64	321.57	313.32	313.07	316.25	318.02	312.81	310.45	315.82	313.96	315.93	320.93	319.69	316.86	308.89	310.32	315.66	317.56	315.31	312.43	315.52	314.62	313.57	313.92	314.59	313.52	318.14	315.03	314.87	317.58	313.69	314.02	314.87	312.68	312.35	315.71	315.95	321.59	311.51	314.77	316.21
327.9	332.33	328.2	325.08	325.85	325	326.65	328.25	323.76	329.48	325.79	330.22	325.28	328.21	325.87	331.86	324.61	322.66	324.59	327.78	324.98	325.92	320.65	328.45	330.68	327.45	328.77	325.8	326.26	328.27	325.86	326.39	328.51	327.54	330.32	328.93	325.97	322.91	324.62	329.33	325.19	329.38	323.55	329.33	326.24	327.98	329.21	329.49	324.87	320.85
307	305.13	307.66	308.91	307.57	305.41	306.05	305.7	298.6	303.84	301.43	308.69	304.08	301.89	301.86	307.02	301.14	305.9	304.54	304.55	301.98	305.41	302.99	304.51	304.96	303.59	306.73	302.66	300.76	300.64	306.11	308.13	305.74	302.93	306.59	304.35	303.94	308.63	306.06	304.53	304.54	309.12	301.3	307.91	303.58	304.18	303.82	296.02	307.98	305.8
313.51	310.74	317.14	318.37	312.36	316.61	316.35	313.87	312.68	316.72	314.55	313.67	321.67	314.36	318.16	308.83	313.34	316.75	318.67	315.46	314.44	312.06	315.04	313.49	320.57	314.1	312.21	314.86	313.88	311.42	314.06	321	312.19	312.61	316.87	310.11	316.48	311.78	315.67	316.06	313.71	318.57	311.96	314.51	316.63	321.66	312.35	321.8	317.78	311.84
328.2	327.38	327.45	326.66	330.43	327.61	327.06	324.35	327.93	328.03	327.89	331.44	321.6	328.99	323.58	323.61	326.03	326.77	327.45	327.49	327.73	327.86	324.53	325.82	327.49	327.98	328.89	329.22	328.7	327.99	328.17	329.91	323.78	328.96	323.91	329.3	327.63	324.34	324.13	327.83	328.23	323.97	330.33	322.52	329.97	328.88	324.45	328.07	327.56	330.92
308.77	304.03	307.24	306.81	303.35	300.01	296.69	302.49	301.88	301.49	303.21	303.36	301.95	305.08	303.56	306.93	297.98	300.87	301.33	307.44	301.1	304.34	306.14	300.57	300.89	300.5	299.9	298.94	305.67	301.32	302.63	295.46	301.9	303.67	293.58	299.12	303.27	301.37	297.83	302.69	298.09	301.11	304.43	298.28	304.48	304.35	303.82	301.59	306.96	300.58
307.3	305.04	309.12	306.37	309.62	302.31	306.01	305.13	307.19	305.24	309.82	301.78	307.41	301.37	308	305.41	305.87	303.54	311.73	303.68	307.45	303.87	301.23	310.03	305.78	306.82	310.74	304.28	310.75	305.72	305.29	306.47	310.86	304.12	305.82	306.28	305.13	308.26	306.49	304.04	311.18	303.14	304.18	303.93	307.09	304.76	308.49	309.81	301.27	307.66
312.58	321.16	309.24	314.49	312.75	315.01	310.33	319.94	307.71	314.41	319.71	314.01	320.82	321.93	313.68	315.9	322.1	312.04	314.65	312.06	314.4	317.71	312.63	316.43	315.97	314.64	319.18	316.58	314.89	314.68	313.24	318.01	313.76	314.11	313.26	314.97	316.7	317.26	315.1	310.04	312.32	317.01	313.79	315.81	313.19	312.61	315.04	315.57	316.3	321.96
308.04	300.84	308.87	311.42	303.79	306.21	306.18	303.46	306.89	312.22	303.69	307.04	309.74	310.83	305.16	304.55	304.07	306.51	306.27	307.77	311.61	302.68	304.79	310.25	306.88	306.05	306.63	308.42	305.64	306.38	307.99	304.57	303.32	306.33	307.07	302.71	306.93	307.41	303.06	307.48	308.22	306.08	303.59	305.31	306.34	309.04	308.09	308.08	307.85	306.8
317.48	315.22	317.24	318.23	316.09	314.66	316.47	317.88	313.69	315.08	322.11	316.02	317.04	317.09	317.65	311.25	314.08	313.63	310.78	318.86	315.6	317.49	317.8	317.66	317.37	318.75	314.75	317.11	312.54	322.87	316.5	318.32	315.03	316.84	321.28	314.31	319.74	318.8	314.59	317.05	318.89	318.32	317.58	314.46	318.46	316.75	317.18	315.65	319.22	319.43
307.65	303.15	301.33	300.55	299.4	304.15	303.09	301.41	296.39	302.18	301.07	306.54	307.32	302.2	305.58	305.69	299.51	306.15	300.34	305.45	306.52	304.15	301.95	301.13	303.26	303.42	304.56	303.98	301.25	301.25	304.09	300.41	303.63	303.37	301.87	304.66	297.37	300.14	302.72	303.49	301.43	299.96	304.19	301.87	308.15	301.17	305.34	304.5	298.65	305.59
313.58	313.97	311.19	307.04	308.99	310.38	307.9	304.13	310.69	313.57	309.63	304.74	308.22	310.47	314.4	310.92	309.56	309.07	310.12	316	307.53	305.62	314.89	311.1	309.64	303.39	309.86	304.35	309.67	308.61	309.71	311.51	310.3	314.86	307.67	311.56	312.56	311.71	315.08	310.94	310.75	307.43	309.12	309.41	311.71	312.86	313.95	311.24	310.73	311.47
306.55	304.57	302.54	306.2	304.04	306.99	305.91	300.17	306.73	307.13	301.29	304.29	302.66	303.73	303.44	303.38	303.79	300	304.9	301.43	312.93	304.85	305.3	303.04	303.47	303.09	304.78	311.98	306.63	303.79	307.26	305.45	299.58	300.18	303.97	299.34	306.37	302.77	301.42	303.21	303.96	304.59	309.45	303.67	303.65	308.82	303.94	299.27	304.15	303.75
332.63	325.64	334.64	326.42	332.27	331.43	329.19	326.68	331.66	331.66	332.48	330.37	329.59	328.62	325.59	328.8	329.08	327.24	322.36	325.2	330.66	328.79	333.5	325.75	329.86	331.66	327.62	330.27	328.73	330.45	328.55	327.75	327.14	331.84	329.7	329.76	327.59	327.26	322.87	326.97	329.37	330.9	328.72	329.57	332.85	324.88	325.91	326.21	331.83	327.36
324.08	325.5	323.76	329.59	325.18	327.03	325.63	322.7	329.91	330.38	325.51	323.79	327.83	330.33	326.08	328.08	322.87	321.74	325.34	320.47	325.67	326.43	324.79	326.32	325.77	326.27	325.28	322.45	329.53	326.51	326.48	319.19	319.63	325.94	328.4	326.4	330.09	324.39	328.22	327.12	325.78	326.32	327.84	329.98	325.26	325.22	325.93	327.49	330.75	326.17
328.92	323.55	329.71	327.58	329.98	329.64	326.63	325.6	326.82	329.18	323.29	319.65	327.56	322.87	325.85	322.42	323.91	323.92	323.95	322.78	329.76	325.38	322.27	324.35	321.75	324.35	327.17	329.27	327.91	325.76	321.67	323.46	325.4	322.45	325.37	323.55	326.94	328.57	331.65	324.84	324.77	328.41	328.11	323.01	326.22	325.19	317.1	326.84	324.11	322.52
317.14	316.6	308.8	311.14	310.57	310.2	309.96	314.51	310.67	311.35	313.13	312.31	316.2	310.1	317.04	309.23	314.21	314.91	311.21	314.44	312.55	317.5	311.02	314.1	312.52	312.21	310.62	311.63	314.48	313.26	315.89	313.65	313.02	311.9	310.7	316.61	313.83	313.02	310.42	311.92	314.12	313.57	313.8	312.96	312.31	312.47	312.49	307.94	317.42	305.16
317.14	311.57	317.54	308.37	307.81	313.68	314.08	316.4	314.85	312.65	310.03	315.71	313.69	314.73	318.97	310.84	317.69	316.12	312.29	308.81	319.64	310.61	314.12	313.88	314.09	317.37	314.89	313.09	314.44	315.5	314.2	314.93	310.13	309.9	318.93	312.71	312.25	310.4	312.86	317.16	315.69	313.53	309.59	312.73	314.19	312.17	308.75	313.48	313.59	309.29
310.11	305.23	312.58	306.14	308.01	311.6	308.78	310.37	312.51	309.44	312.45	309.05	312.35	311.08	309.53	311.25	311.9	307.96	310.87	312.85	307.45	307.9	309.71	308.89	313.71	310.14	313.05	314.94	307.51	312.86	309.74	313.92	313.49	310.32	314.7	312.1	312.08	310.13	311.07	311.13	311.02	313.46	311.85	313.29	306.88	307.47	311.97	314.11	311.84	310.35
302.88	304.86	303.17	306.48	306.47	303.05	305.71	306.72	304.97	302.8	303.48	301.86	304.35	301.53	300.88	304.88	304.26	299.84	302.43	303.02	306.93	304.84	303.24	303.95	304.75	301.29	304.05	298.41	304.38	299.59	305.42	300.05	302.85	304.85	302.74	302.83	302.9	301.6	301.28	306.18	305.6	301.12	303.92	303.41	303.75	305.96	301.69	299.01	303.55	305.81
317.22	315.44	312.85	312.22	317.27	306.72	317.25	315.74	317.58	316.1	311.16	316.08	316.66	316.38	314.57	314.41	314.14	314.55	311.85	314.34	310.29	310.71	319.6	312.81	313.19	317.53	312.63	312.59	311.75	318.16	311.8	312.27	315.41	318.82	316.32	315.31	310.34	315.39	311.15	315.18	315.59	312.81	313.48	316.67	313.82	314.91	314.29	316.56	314.57	318.08
309.19	305.62	309.56	305.3	306.89	306.73	309.37	303.06	309.83	307.39	305.77	304.91	307.4	309.62	309.79	312.58	307.5	312.12	307.55	310.11	308.77	307.53	311.04	311.28	311.12	308.06	308.77	310.33	305.95	309.31	311.35	308	308.97	314.96	307.04	310.04	307.86	311.01	309.96	309.82	309.77	304.22	308.83	308.68	311.41	303.22	308.46	304.21	309.2	309.09
304.81	309.2	304.7	307.32	307.78	308.05	308.07	303.08	307.43	312.52	299.44	307.14	307.25	307.05	306.06	301.67	304.11	305.71	310.61	304.23	311.48	307.3	309.7	306.68	306.68	307.03	305.44	303.37	306.5	311.28	308.42	304.58	305.86	303.09	307.32	306.21	302.44	302.4	306.47	303.89	311.68	305.34	307.69	306.83	311.27	305.24	302.1	310.36	306.53	311.39
304.9	311.82	307.22	310.77	305.13	309.96	306.29	308.8	309.24	313.5	310.96	314.12	311.26	303.04	313.4	311.63	302.77	311	311.82	307.13	310.44	309.37	312.88	304.08	307.65	314.03	309.95	306.12	315.09	309.48	309.6	309.69	307.73	311.49	307.94	310.79	312.27	309.7	312.29	306.88	311.21	313.59	309.98	311.01	311.49	310.21	310.25	312.48	309.63	309.94
312.78	311.41	312.41	313.79	310.87	315.25	313.93	306.63	309.1	312.19	312.33	311.75	308.09	308.19	315.09	314.44	309.09	312.33	314.81	313.66	315.09	312.57	313.36	308.28	307.87	313.89	313.73	314.27	316.28	312.71	312.12	315.82	314.61	312.66	316.88	316.91	312.74	308.46	317.34	318.25	310.26	312.65	316.6	310.18	315.72	312.07	309.05	309.77	318.14	312.07
305.61	306.14	302.19	307.83	307.37	309.12	301.3	305.22	309.28	307.18	304.54	307.55	305.79	303.3	308.46	306.18	308.11	306.6	300.83	305.49	306.88	306.88	303.41	302.71	309.06	306.74	306.76	306.55	304.8	308.51	308.96	309.92	307.16	303.41	308.47	303.04	306.35	307.12	308.54	311.78	304.01	304.64	310.44	308.99	307.63	304.58	308.49	304.46	306.69	303.9
312.03	313.21	309.65	308.49	314.8	312.35	314.39	315.04	311.5	313.32	311.72	315.98	311.59	312.91	315.33	313.06	320.92	315.94	312.25	314.89	313.95	316.77	312.78	311.61	312.77	313.62	312.54	312.53	307.87	317.66	312.63	309.67	317.75	312.36	309.56	318.13	313.77	311.85	317.99	313.03	314.58	319.09	311.18	311.22	313.85	315.4	314.77	313.12	314.1	310.22
318.56	316.76	315.67	314	321.85	316.44	312.05	316.67	317.44	320.52	318.69	319.42	318.71	314.01	316.26	317.63	312.16	318.11	316.16	318.33	317.11	313.42	317.45	310.93	319	315.17	316.85	318.84	319.54	317.33	317.58	317.12	317.79	319.49	315.49	317.74	316.9	322.06	320.4	315.06	317.69	317.09	312.85	318.68	323.54	318.81	317.18	316.42	318.03	315.54
314.99	317.88	311.1	309.24	312.31	311.04	311.4	313.7	310.96	311.73	314.14	306.29	308.1	307.58	311.07	312.26	315.01	309.43	311.41	309.18	311.28	309.28	314.01	312.28	314.07	308.64	313.25	309.26	309.43	308.29	314.73	308.51	311.05	309.66	313.81	313.02	312.73	312.4	312.05	313.18	311.56	308.27	308.2	316.94	308.28	311.16	309.95	314.42	314.28	311.06
324.19	324.73	324.44	323.01	323.26	326.95	324.9	330.02	324.27	321.98	328.49	327.84	323.94	324.05	324.22	323.84	322.89	325.3	323.69	318.86	317.22	329.09	320.43	324.22	326.95	322.76	324.12	326.97	327.37	325.4	324.17	324.25	322.63	328.61	327.74	322.99	328.94	319.52	323.66	328.75	321.47	323.32	329.13	327.32	326.29	321.72	322.87	322.35	329.37	328.03
302.01	300.75	305.2	305.81	305.84	302.09	303.55	300.05	304.97	300.6	303.69	307.02	302.99	306.31	300.51	306.62	310.28	307.08	302.93	301.35	297.38	306.45	305.6	309.08	304.6	306.12	303.13	304.49	306.89	306.73	305.87	305.15	301.77	302.66	302.59	303.09	302.77	299.47	309.23	303.55	303.77	304.13	300.48	305.27	304.69	306.9	307.49	300.95	300.75	302.41
311.57	309.59	308.51	309.75	313.93	311.2	311.91	307.79	308.16	309.04	307.83	310.81	306.29	307.92	308.51	314.4	309.21	313.18	316.29	315.58	306.19	309.59	305.25	312.75	308.48	310.46	311.81	309.35	307.07	308.29	310.14	313.06	309.77	308.02	309.27	313.56	312.62	311.14	311.41	306.38	311.08	308.36	311.21	312.61	314.17	313.4	308.98	306.89	307.06	315.21
313.09	309.75	312.49	312.38	312.39	313.78	313.72	312.02	313.52	314.37	315.06	312.25	315.33	314.85	311.63	313.16	310.89	310.99	311.25	311.11	315.13	311.82	313.47	315.59	314.24	313.45	311.98	315	312.29	312.32	316.73	311.24	315.3	310.74	312.32	323.07	312.71	312.68	315.83	313.48	314.36	311.8	311.6	311.86	313.03	312.93	314.8	314.44	314.64	312.09
298.18	301.52	304.01	294.67	300.71	295.31	299.73	296.71	301.01	301.77	304.32	297.04	299.36	300.99	296.9	302.62	301.21	302.77	300.07	299.89	296.22	299.83	301.87	303.15	294.6	293.66	299.76	300.96	298.25	300.88	302.27	303.15	307.35	303.7	297.11	302.61	303.94	297.57	300.4	299.26	298.64	299.44	298.78	300.71	305.08	305.25	300.24	297.76	296.67	301.54
307.22	301.29	304.1	307.54	302.11	306.06	308.23	303.59	302.37	298.93	303.8	301.94	297.52	296.86	303.83	303.64	302.21	306.1	303.42	300.45	299.86	295.28	306.18	302.39	301.53	299.47	300.47	300.25	301.05	303.28	304.48	301.21	304.1	305.67	301.43	304.11	305.94	303.67	303.96	303.33	302.12	304.77	304.43	304.37	305.42	300.26	301.29	304.5	304.71	305.65
300.4	300.89	304.32	301.89	298.88	303.57	302.06	300.83	299.6	301.8	306	301	304.82	299.27	305.26	300.89	300.57	306.25	302.03	292.72	306.57	302.86	300.79	296.83	302.09	303.18	299.15	304.56	302.12	302.98	301.99	302.97	304.97	295.78	306.4	302.82	308.76	305.49	303.4	303.66	297.94	304.08	299.11	303.65	300.89	303.41	305.54	301.23	299.89	297.77
311.57	314.21	310.14	304.53	311.48	306.37	310	312.75	314.57	312.6	309.78	306.31	304.48	308.51	310.48	307.19	310.33	311.35	305.19	310.78	307.84	311.62	307.34	311.27	309.87	313.73	307.89	310.62	306.25	310.48	311.19	308.67	309.21	307.72	307.22	309.05	312.07	314.68	313.19	311.78	305.22	307.43	308.89	310.98	314.14	315.7	309.31	309.51	309.38	308.4
302.96	311.76	300.71	302.66	303.92	306.2	304.34	306.21	304.18	305.74	299.19	304.94	304.81	306.01	301	299.71	301.33	302.84	301.05	298.71	303.24	300.3	304.33	306.3	302.89	302.95	303.06	300.93	302.2	304.34	306.42	303.61	303.9	308.61	306.06	301.29	303.94	303.64	305.33	305.42	301.82	303.05	306.25	305.91	301.39	300.35	301.16	304.1	302.79	305.55
315.51	313.59	319.47	315.91	318.69	314.4	315.27	319.93	309.45	316.84	317.66	316.37	315.18	317.97	315.59	316.87	318.81	317.69	313.37	320.08	319.85	321.06	319.34	317.92	314.72	315.8	315.42	319.61	316.95	317.98	312.77	324.63	317.94	317.15	319.28	320.12	318.53	315.29	316.43	319.52	317.59	317.99	314.42	319.09	321.12	323.75	315.17	314.68	317.6	318.04
317.43	318.1	314.59	315.73	316.37	312.62	315.52	321.51	316.08	317.13	317.48	317.24	318.21	316.3	319.1	315.06	316.76	316.35	316.34	314.86	317.07	315.42	320.58	324.31	316.2	318.77	318.14	316.22	316.1	318.13	318.53	312.78	320.23	310.37	319.7	315.04	316.66	320.66	318.65	316.18	317.03	315.86	322.59	319.73	316.48	317.09	315.45	318.6	319.57	317.42
310.75	301.11	311.02	303.19	305.94	304.24	305.4	303.03	304.5	304.24	308.87	303.87	302.38	304.98	308.12	302	301.21	303.25	309.36	305.77	301.47	303.33	307.34	302.28	309.48	308.14	305.81	303.48	304.14	304.84	304.04	300.98	301.99	308.17	299.28	302.06	310.21	304.64	303.96	306.63	306.27	301.66	298.73	306.32	306.84	305.52	304.95	306.69	300.88	306.34
310.98	312.09	311.25	306.16	311.8	310.41	312.01	308.69	305.74	309.6	311.01	304.9	308.73	309.53	309.66	304.96	304.96	309.2	313.68	308.47	305.79	306.62	310.75	308.43	316.1	309.04	304.39	303.37	308.13	309.23	312.01	309.05	312.11	307.53	312.7	308.64	305.76	309.21	309.78	312.07	312.82	307.35	307.97	311.91	310.32	310.2	306.02	306.67	307.53	307.27
301.69	301.69	301.29	297.11	300.21	304.6	299.38	303.1	304.54	302.29	302.36	300.5	305.56	299.03	300.96	298.03	303.53	301.14	301.43	300.44	305.34	305.29	300.67	299.24	300.67	302.96	301.31	298.1	297.66	295.16	300.8	302.97	300.08	302.34	301.1	305.17	302.15	301.02	299.79	304.1	298.79	303.13	300.76	301.08	299.04	302.72	299.08	295.26	301.45	303.02
308.49	303.23	305.64	304.63	308.42	304.16	303.72	311.3	306.18	304.59	301.75	303.29	307.76	309.46	304.85	308.94	302.03	304.84	307.71	304.04	311.87	302.05	308.31	303.79	306.55	302.73	301.25	303.38	304.6	308.25	305.76	304.82	302.69	306.49	300.37	309.43	303.95	309.15	306.65	303.35	307.03	300.92	307.78	301.11	306.92	308.54	301.49	307.52	304.02	304.75
313.76	312.84	308.87	305.33	312.44	317.16	310.38	308.08	314.95	308.85	307.67	314.84	307.78	316.38	311.95	311.24	307.9	305.55	309.77	311.33	308.94	311.74	312.17	314.87	315.65	311.13	312.08	309.82	309.57	308.82	306.86	310.38	312.6	310.7	311.16	310.37	310.9	307.09	306.58	305.18	307.92	310.45	307.62	308.35	307.4	308.09	307.04	313.02	311.79	313.59
304.63	302.86	307.36	306.01	303.9	309.16	305.36	306.89	303.24	306.66	306.54	307.58	306.72	302.83	306.69	303.76	305.05	307.97	304.1	305.96	298.88	300.96	303.53	302.05	302.37	305.39	308.76	304.64	310.38	305.94	302.17	305.21	308.31	304.71	302.54	305.77	301.3	307.26	305.71	308.58	308.6	302.65	303.9	304.17	306.92	306.42	302.22	302.12	304.44	305.52
328.93	327.01	327.6	328.55	320.93	330.06	330.35	328.33	329.24	324.53	325.06	326.86	326.81	330.19	328.3	324.97	329.27	328.8	325.99	329.68	329.04	332.87	330.96	328.6	329.16	329.5	323.85	327.42	327.8	330.81	326.2	330.86	328.52	328.64	326.35	325.86	327.44	327.34	329.34	327.05	326.65	323	323.5	328.92	327.95	325.24	329.38	326.88	330.97	329.56
303.83	303.98	301.88	308.16	304.22	306.97	305.79	301.56	302.99	303.17	303.15	308.06	307.32	306.37	301.65	296.45	307.31	305.64	308.22	302.21	299.87	303.84	300.54	304.3	298.36	300.98	303.92	300.31	300.89	300.89	304.85	302.59	304.09	304.32	304.24	307.58	305.09	302.45	303.61	304.12	303.37	303.17	300.98	304.54	304.66	305.71	298.82	303.78	306.92	305.55
327.85	326.36	326.08	331.19	328.45	326.05	328.27	328.36	324.18	323.83	329.19	326.86	328.7	325.19	325.59	328.56	326.72	324.03	325.95	328.58	327.13	326.61	327.78	322.98	325.93	324.45	332.26	326.53	324.73	326.03	330.07	327.1	328.5	322.32	327.88	326.6	326.68	325.05	327.77	325.12	330.03	321.74	326.77	324.36	327.25	321.61	331.32	330.76	331.7	330.94
305.61	305.12	308.53	305.73	310.18	308.31	307.2	306.58	308.12	307.72	308.33	301.07	308.49	302.74	301.51	301.8	305.97	303.18	305.68	309.74	301.83	299.69	304.77	311.41	309.67	309.73	305.85	305.61	302.94	306.98	304.5	302.58	304.04	303.6	305.84	306.69	307.55	309.62	309.1	303.93	312.99	299.62	308.73	308.52	304.47	302.45	306.36	301.92	306.66	305.99
326.3	324.31	322.68	324.71	320.83	324.46	322.43	328.1	324.08	320.37	324.09	325.52	326.55	326.25	323.33	326.1	325.05	323.49	327.38	321.48	327.68	324.11	325.3	325.94	320.85	325.75	324.8	322.65	328.5	324.31	324.8	323.2	323.87	325.69	327.87	329.44	322.78	323.46	317.4	325.7	322.17	323.84	322.22	323.92	324.46	325.8	323.98	323.81	322.57	325.11
316.04	316.49	315.33	319.06	317.04	316.63	315.43	320.68	324.09	315.22	320.79	317.79	318.09	318.15	319.08	317.62	322.52	319.49	318.61	315.83	321.06	313.43	317.06	315.51	314.89	319.24	319.19	315.44	324.28	319.97	322.04	320.29	317.26	319.4	318.92	318.18	318	322.97	317.55	315	316.98	315.93	320.42	319.56	315.16	316.04	316.4	315.51	319.77	315.37
302.16	300.83	307.44	301.19	302.49	303.39	305.6	304.08	304.63	302.33	302.7	302.99	305.59	302.17	303.44	304.85	306.22	308.87	305.16	305.66	302.63	299.24	302.85	302.27	307.09	304.68	303.34	304.84	300.93	304.79	301.56	303.61	301.32	303.91	307.05	302.64	307.38	305.54	296.44	298.53	304.82	305.25	303.01	304.85	308.8	304.79	301.23	303.84	305.96	301.68
313.78	314	318.91	314.61	312.4	313.48	320.52	313.75	315.38	311.48	304.69	319.29	312.11	316.02	314.49	316.28	313.67	316.42	310.99	310.21	310.39	311.24	312.16	315.21	315.21	313.38	311.48	313.68	313.28	304.98	311.38	312.9	309.55	313.32	312.92	308.82	307.1	314.53	311.75	307.1	307.77	313.92	314.55	311.13	317.53	312.47	311.82	313.34	313.56	311.28
315.78	313.26	314.01	314.29	316.64	315.89	317.97	311.28	310.05	314.5	313.08	317.86	315.94	312.74	313.68	316.31	313.19	314.09	315.8	320.81	315.19	319.59	318.09	318.14	316.07	315.31	312.21	314.93	316.68	314.1	317.42	316.33	319.48	313.16	317.48	315.44	317.96	315.75	313.99	315.7	320.06	312.75	313.28	312.2	317.63	309	319.57	318.69	316.21	310.44
305.64	302.4	307.03	305.65	309.23	306.08	303.65	300.14	310.31	309.07	305.89	307.16	305.44	305.16	310.39	308.51	305.61	297.65	301.81	308.73	309.54	306.78	307.26	303.12	306.19	304.44	307.86	303.73	303.57	306.06	300.79	306.93	306.19	303.43	305.14	306.96	308.79	310	310.3	307.33	305.44	307.55	306.88	308.03	312.19	303.15	307.58	303.63	304.14	308.23
302.37	301.73	302.22	301.91	299.99	304.36	299.26	309.44	298.84	305.31	299.28	304.17	302.55	301.74	305.52	305.72	300.96	300.74	300.96	302.3	304.4	301.48	305	300.2	304.71	302.88	302.18	301.65	306.88	306.54	301.37	302.6	299.37	300.84	302.76	303.97	300.3	303.51	299.3	300.83	299	304.68	298.78	300.52	302.68	304.71	303.64	300.46	305.61	308.6
316.15	315.09	310.45	309.9	314.62	311.18	311.45	309.13	312.85	318.54	312.58	313.54	313.06	307.75	318.13	312.3	307.42	319.1	314.11	313.49	314.29	308.14	319.91	309.73	314.25	315.99	315.98	312.55	310.03	315.73	314.26	316.74	312.55	312.12	313.08	311.14	314.19	314.63	310.65	315.24	315.13	315.73	308.88	313.31	313.71	312.35	314.69	310.63	318.14	311.83
304.46	299.62	306.1	305.51	302.88	297.43	301.27	303.96	305.32	301.83	304.43	300.04	302.1	302.69	303.55	300.98	302.56	305.84	304.06	303.99	305.31	303.2	302.2	306.46	303.7	302.2	302.2	301.37	304.52	302.89	301.41	308.84	299.09	302.13	300.62	307	307.62	300.65	301.51	303.35	310.27	303.46	303.16	306.14	305.89	298.94	301.56	302.95	299.89	306.04
329.1	324.28	320.36	325.15	327.45	324.97	332.04	326.6	323.77	321.19	327.38	325.47	329.34	331.64	320.66	326.49	322.35	321.55	324.57	330.12	330.51	316.77	324.9	327.94	323.63	322.49	326.58	327.24	326.09	325.14	327.87	325.33	317.59	321.85	326.55	325.43	320.24	323.76	320.63	328.04	326.04	328.74	323.69	325.57	323.48	321.13	325.75	324.87	330.1	319.03
303.47	305.64	307.58	304.31	304.23	308.12	302.3	301.48	308.79	303.02	309.24	303.88	310.32	310.41	300.86	307.1	304.62	305.54	306.05	306.65	307.63	306.19	301.05	304.07	304.73	302.85	297	305.32	299.78	297.54	305.46	304.26	304.35	305.52	310.01	309.29	301.33	308.77	306.56	304.64	300.65	308.86	299.21	305.99	304.08	301.95	303.54	307.36	301.83	301.85
306.37	303.78	310.47	309.32	307.69	307.13	309.86	304.26	308.43	303.33	308.57	307.34	313.27	309.77	312.57	309.49	310.62	306	310.54	308.25	312.58	315.63	309.15	307.97	306.94	312.67	311.07	308.68	311.55	309.69	310.43	305.73	307.37	305.61	311.77	311.58	308.88	308.56	312.98	305.28	307.84	307.88	312.22	309.06	307.45	312.09	308.37	310.65	311.8	308.68
314.96	315.09	319.81	314.23	314.06	317.25	312.57	314.24	312.04	311.63	314.62	321.53	312.53	314.37	316.1	320.42	310.85	310.96	314.25	310.4	310.84	315.69	312.49	312.05	314.84	319.75	319.55	318.42	312.25	315.46	312.26	313.12	316.75	313.46	317.91	315.02	317.96	309.8	319.63	313.11	312.94	315.32	314.69	316.62	308.31	316.15	313.83	317.33	313.2	311.35
305.13	307.26	306.03	311.53	304.06	303.01	304.72	312.83	300.77	306.71	306.14	303.16	309.32	302.04	310.35	300.08	302.88	307.98	300.08	307.37	306.65	302.32	301.65	307.33	308.7	307.32	304.67	305.23	301.8	304.43	304.87	307.27	305.23	306.71	304.82	300.78	306.75	309.54	303.84	299.75	303.26	305.36	307.2	304.11	301.9	308.68	306.59	308.19	304.7	303.12
296	297.21	292.2	293.73	296.99	293.62	294.12	296.82	291.91	293.88	295.77	295.73	292.33	299.92	294.26	295.01	290.75	297.69	296.31	293.98	294.58	299.27	287.76	295.67	298.08	295.97	291.29	294.09	291.9	291.74	294.35	296.82	296.71	296.58	294.92	294.95	293.95	291.39	295.1	300.07	295.5	294.9	289.57	298.22	295.49	294.85	298.74	291.25	292.65	290.63
310.6	311.49	308.92	312.27	306.92	315.21	308.64	307.66	308.05	307.57	310.85	310.56	311.69	309.63	314.69	311.35	311.59	310.12	306.75	310.49	309.43	311.04	308.38	304.72	312.01	308.12	309.83	312.2	308.21	315.18	311.15	310.84	310.21	311.94	308.71	313.07	313.09	310.71	315.19	312.17	306.01	307.7	314.7	304.6	310.62	312.72	311.37	314.31	313.29	310.49
302.83	307.13	297.39	302.33	302.97	312.56	308.55	302.41	304.03	303.9	307.02	304.42	303.29	307.25	307.27	310.14	301.38	307.49	306.55	306.87	306.71	301.22	307.76	308.23	308.08	305.18	305.79	305.7	304.66	308.98	310.04	303.9	305.01	306.28	308.2	307.8	309.87	306.09	300.79	307.7	305.13	311.3	306.47	307.43	302.99	305.86	307.55	306.75	305.72	302.21
316.87	315.94	312.21	316.35	316.39	315.44	315.96	314.48	313.51	309.28	313.78	312.07	313.64	312.74	316.68	317.14	317.82	316.36	312.32	318.87	316.89	313.98	319.88	315.88	312.63	313.49	312.91	306.97	312.62	311.85	312.25	313.73	316.97	322.17	316.35	313.93	318.48	316.45	314.09	319.16	317.01	311.93	311.37	314.22	310.27	312.62	318.51	318.91	311.62	316.97
329.09	329.4	325.01	330.93	326.53	325.77	324.8	330.4	324.23	324.63	323.34	327.73	327.1	332.79	328.58	325.24	332.41	328.12	328.41	323.27	328.41	330.61	326.37	321.29	330.6	325.62	325.9	330.23	324.31	327.32	330.33	327.05	322.12	326.21	327.36	325.61	326.14	325.41	325.39	326.99	322.32	323.81	323.29	325.2	324.23	328.76	324	326.43	329.01	328.58
312.49	310.13	312.56	310.92	315.46	309.62	311.91	312.26	311.42	308.22	310.25	315.08	315.19	314.01	312.33	316.31	315.24	313.6	313.59	310.61	310.14	308.1	317.39	310.66	309.43	311.78	316.05	314.26	315.63	311.06	307.72	315.86	312.69	315.71	313.02	314.35	312.04	303.13	311.77	312.28	313.59	312.42	306.51	315.64	311.45	311.78	317.96	311.97	312.28	309.71
300.06	299.63	303.98	304.6	305.9	302.43	299.01	301.76	300.65	298.83	302.09	301.06	299.1	299.89	302.8	300.24	308.19	300.14	305.51	298.66	301.87	307.27	300.64	303.34	300.81	305.35	299.44	303.76	299.64	301.42	307.6	302.44	301.91	302.01	305.24	303.91	297.37	305.98	298.9	300.6	300.02	300.75	303.19	299	301.71	298.52	306.77	301	302.82	305.81
312.45	309.3	312.29	314.13	312.44	308.53	310.75	311.09	316.66	314.57	316.64	309.46	311.05	311.16	314.34	316.49	308.99	313.78	317.79	315.8	313.66	315.63	315.46	315.22	316.06	308.38	310.81	311.38	312.73	304.95	311.4	313.59	314.02	311.65	316.77	311.91	315.68	308.12	316.26	316.81	312.87	308.14	306.55	309.53	312.8	310.73	312.14	312.35	312.25	317.47
322.47	319.39	320.67	315.5	319.02	316.87	318.24	320.59	319.3	320.17	315.81	318.54	318.35	314.44	318.89	318.96	314.46	320.7	321.48	319.02	319.6	318.31	314.64	316.49	320.48	318.15	312.87	319.19	324.21	317.71	322.57	320.53	315.61	321.37	320.45	318.85	320.72	322.6	318.04	318.02	320.86	321.71	319.52	315.4	321.87	318.55	317.64	310.72	319.55	325.47
313.96	314.67	311.48	314.7	322.18	312.33	318.16	314.56	312.76	311.8	315.24	311.35	315.61	319.26	315.9	313.86	316.58	312.67	312.82	311.16	316.38	319.07	316.42	315.37	317.18	314.84	320.55	319.57	319.34	311.95	314.26	316.63	317.99	313.14	315.61	314.81	317.49	318.26	316.59	311.09	320.11	317.46	314.68	315.73	312.21	317.01	318.78	312.63	313.12	317.59
312.53	307.87	309.03	314	314.17	309.69	310.78	316.02	317.51	313.36	317.04	318.28	311.24	314.16	311.45	314.34	313.67	311.18	310.51	315.41	316.72	313.79	321.05	311.01	310.71	314.7	311.83	315.66	309.58	309.82	312.36	309.77	315.38	313.5	313.43	310.17	310.24	310.61	309.46	314.85	314.92	313.11	314.78	307.61	313.78	309.55	310.68	317.11	317.86	318.54
303.41	296.83	301.26	299.77	302.28	306.92	306.16	305.3	308.77	301.89	303.4	304.06	300.33	302.21	303.81	306.81	301.82	301.19	298.43	298.04	300.1	303.06	300.61	300.48	298.37	303.34	297.45	302.6	298.61	305.34	306.54	301.61	307.8	303.31	298.52	297.62	299.95	300.11	301.43	303.94	301.82	297.82	304.71	304.7	301.14	297.23	303.45	297.02	300.41	304.01
323.84	319.67	318.34	317.17	318.35	320.08	317.63	319.49	317.2	318.13	314.7	322.5	318.33	317.68	318.9	316.49	319.17	321.15	317.71	321.08	317.22	319.23	315.23	317.83	317.43	318.1	325.05	321.19	320.08	318.59	318.5	317.59	322.86	316.92	323.7	319.86	312.49	320.54	319.02	318.22	320.1	319.61	320.01	322.11	322.27	324.84	319.85	317.04	320.01	316.59
313.36	314.49	314.41	311.81	313.99	314.43	310.5	319.38	320.1	314.97	320.14	313.86	314.66	316.93	313.72	317.26	319.88	313.87	317.11	312.44	316.29	316.57	317.38	318.16	319.71	314.96	313.84	322.16	319.97	322.43	310.31	315.67	317.62	314.37	316.16	316.78	311.95	313.68	315.31	316.61	316.68	313.46	315.47	311.97	314.16	316.57	317.88	316.5	313.03	314.94
319.91	316.52	320.46	314.54	319.23	317.06	319.41	319.73	319.85	319.99	321.19	314.33	317.17	319.08	318.23	317.86	319.18	313.39	314.52	315.44	320.44	322.35	319.75	319.16	319.49	319.95	312.25	319.01	315.78	316.23	319.39	324.25	318.09	321.57	319.9	322.05	315.08	317.98	320.54	319.6	319.29	317.21	324.47	318.63	315.49	315.1	317.05	321.49	316.4	319.04
302.88	299.11	298.12	305.53	303.26	307.43	306.01	302.59	301.98	306.72	304.76	303.14	305.43	303.09	307.26	307.65	305.36	306.27	301.06	306.31	301.65	303.6	309.61	302.73	304.28	301.8	298.56	310.08	303.16	310.41	307.3	302.92	307.81	307.59	301.6	305.55	309.51	300.87	304.52	304.81	305.14	306.48	301.61	300.99	305.41	309.71	303.9	304.65	301.01	306.05
307.91	311.66	307.73	313.39	308.56	318.84	308.81	311.93	308.24	312.31	308.31	309.55	312.91	312.28	311.72	316.36	310.42	316.56	317.44	309	310.15	310.76	316.32	307.44	310.57	310.17	315.12	318.75	309.83	313.78	310.46	311.02	313.01	313.47	309.13	309.72	310.98	307.73	313.01	314.77	310.27	313.11	312.06	305.54	307.53	307.29	305.89	307.9	310.1	308.22
325.14	329.05	330.28	330.25	328.1	332.34	335.68	330.28	333.37	327.31	322.52	333.38	331.88	329.47	327.35	325.5	327.27	328.09	321.05	326.69	326.7	329.25	333.2	332.28	332.03	327.76	325.44	329.05	329.7	325.65	330.89	331.8	325.46	334.28	326.73	323.89	326.15	328.77	327.23	323.95	332.96	329.68	329.31	330.33	336.47	328.81	331.46	327.08	328.96	329.77
322.14	316.52	316.01	316.15	314.31	313.85	314.85	313.07	319.67	317.11	318.94	320.34	316.49	314.24	320.35	316.32	317.69	315.22	322.92	321.2	311.73	314.97	314.9	310.57	320.33	313.01	315.89	313.55	316.73	317.03	316.79	321.12	320.1	319.51	312	317.74	316.6	315.24	318.85	320.69	316.7	311.89	315.32	318.6	315.29	316.23	309.27	320.07	321.01	318.75
302.27	297.16	301.68	304.59	304.72	298.53	301.58	302.55	301.57	306.31	301.64	302.06	303.3	305.69	305.66	307.52	302.5	304.78	304.52	298.79	305.69	297.25	305.28	304.1	300	303.44	301.3	302	300.17	304.64	301.06	303.58	307.6	307.32	299.99	303.11	305.19	309.11	300.04	299.31	304.22	305.27	301.8	301.55	304.72	300.83	297.27	304.12	303.94	304.55
300.11	296.5	292.3	298.22	298.66	293.15	296.09	295.35	295.24	296.11	299.17	300.85	296.07	292.24	299.18	293.08	297.18	292.06	297.11	293.85	296.88	294.52	295.51	293.43	294.92	299.07	295.91	296.74	295.57	299.77	288.61	296.59	297.9	295.89	307.5	296.94	298.02	296.24	295.55	299.17	300.26	296.42	294.19	296.42	299.31	295.83	293.66	298.53	296.98	290.65
301.51	306.42	299.91	305.29	302.81	303.29	302.65	300.12	304.42	303.32	304.5	308.15	298.78	306.11	302.01	304.29	308.55	301.75	298.79	306.06	307.38	301.5	302.48	304.86	300.51	301.93	303.5	300.95	300.86	303.84	306.28	297.92	298.97	304.41	307.26	303.46	305.81	304.12	304.08	308.51	300.63	304.63	303.42	303.77	304.52	302.7	302.48	309.09	305.1	302.88
303.53	302.37	305.6	302.39	311.07	305.48	303.94	304.49	303.19	305.76	308.14	308.82	303.29	304.29	305.74	304.95	302.98	303.48	308.52	306.31	303.06	306.77	303.34	304.7	304.28	305.41	306.48	307.11	301.2	307.55	300.44	305.99	308.61	299.12	311.14	308.84	309.05	303.63	305.14	304.69	306.14	300.72	304.62	310.74	308.4	304.7	307.61	304.84	304.04	308.31
312.28	307.55	313.9	313.89	311.99	316.28	312.6	310.77	311.22	310.68	320.12	313.92	317.07	316.77	316.28	311.18	313.44	314.32	313.69	311.98	312.36	314.18	309.84	317.6	313.58	312.36	312.57	314.54	313.85	308.74	314.34	315.58	307.59	314	311.09	309.05	313.87	317.31	313.02	311.83	311.55	317.18	313.45	314.18	313.36	312.91	313.52	319.16	311.46	310.11
312.7	313.03	315.67	318.9	310.8	313.82	311.82	312.93	314.17	317.75	314.18	310.68	311.86	310.48	312.59	315.83	314.88	313.9	313.89	308.75	312.58	316.24	318.07	316.13	309.9	318.26	312.44	313.62	314.59	316.15	313.47	311.11	312.44	316.13	313.79	315.08	312.31	311.57	312.36	313.61	313.31	315.63	316.13	311.49	319.64	314.36	307.65	315.57	315.24	312.01
312.1	308.87	315.2	310.77	311.25	311.57	317.21	309.61	309.21	313.58	309.49	313.09	306.69	312.08	313.61	312.22	308.37	309.46	312.99	305.89	307.37	312.19	307.73	317.93	311.18	314.55	311.44	308.99	310.11	312.24	311.36	312.87	311.06	310.1	310.64	309.11	308.55	313.14	313	312.95	309.19	315.31	307.87	311.68	311.63	310.29	314.26	311.7	309.49	311.65
309.38	307.9	308.94	308.34	305.65	304.94	308	314.78	309.49	311.14	304.43	313.87	312.32	309.92	308.15	309.49	313.81	309.85	311.58	313.15	307.82	311.74	311.03	311.57	307.68	312.85	311.17	308.91	308.58	311.29	308.08	312.47	311.61	309.73	311.06	306.95	308.96	309.37	314.39	307.74	308.69	308.33	313.79	309.82	310.16	308.72	315.68	303.79	310	308.17
306.28	301.62	306.23	303.13	302.8	310.36	307.59	308.43	308.42	301.16	301.65	307.11	303.32	304.53	301.89	302.24	302.04	302.08	302.97	300.37	306.25	304.8	303.82	305.47	309.98	308.15	305.2	303.29	303.59	300.47	300.45	304.58	305.15	306.32	304.52	305.11	302.17	303.96	303.84	305.68	308.01	302.11	303.31	307.21	306.25	304.31	302.83	302.42	308.08	303.46
296.43	305.07	301.98	299.02	299.76	302.94	302.55	305.8	301.03	303.29	304.02	303.15	298.18	300	307	306.12	303.62	302.61	301.31	299.19	302.78	300.49	303.76	300.13	306.53	305.22	305.55	303.94	307.61	304.99	300.66	306.94	299.49	296.95	298.06	305.84	301.95	307.53	302.65	304.22	303.3	300.05	301.32	306.12	308.6	305.21	303.65	304.27	299.83	302.26
327.25	331.06	326.36	324.09	325.06	329.55	325.91	327.59	329.44	333.49	326.76	331.03	327.88	335.79	329.58	328.02	328.03	327.18	326.52	321.44	327.97	329	326.3	326.76	325.61	327.3	330.11	328.41	330.34	333.29	324.51	331.83	326.57	324.34	329.13	329.65	325.72	329.21	321.81	329.17	325.68	333.62	329.48	330.36	331.56	328.03	323.49	329.09	326.72	327.79
305.53	302.88	303.17	301.89	306.67	306.54	306.64	303.23	300.1	302.88	305.04	304.31	310.78	304.44	301.49	302.26	305.54	309.46	301.32	309.08	303.69	303.2	304.96	305.21	304.1	305.5	308.85	305.69	306.38	306.11	306.85	305.25	306.97	308.23	305.93	304.92	307.45	309.33	302.34	300.77	308.62	304.9	303.9	308.69	306.27	303.86	306.86	301.91	297.8	305.64
311.04	309.07	310.14	307.81	311.16	307.07	308.44	305.83	308.99	309.39	309.58	306.17	308.97	309.52	309.58	307.4	309.39	308.23	309.02	309.51	312.27	309.77	307.72	308.14	309.11	309.06	309.21	304.47	313.34	312.15	302.28	308.29	309.68	305.88	308.41	310.27	309.31	313.29	305.02	312.95	310.46	312.29	310.86	307.27	309.71	309.28	309.56	304.95	312.33	308.62
316.8	316.51	319.6	314.69	317.32	313.03	309.02	310.86	314.43	312.14	313.24	313.04	309.28	316.05	313.21	313.57	314.07	318.73	313.6	313.85	316.01	311.88	316.92	319.2	313.29	310.71	313.62	314.57	318.4	312.66	315.47	310.37	315.45	319.07	315.29	316.93	315.78	313.35	312.75	313.9	314.72	316.5	312.5	314.51	317.49	312.27	311.52	314.07	308.15	316.66
317.11	314.48	316.12	311.14	313.47	317.55	310.6	316.59	313.99	314.33	313.65	316.49	311.59	313.64	314.06	314.3	310.34	313.38	317.27	310.61	317.06	312.77	312.48	316.01	308.55	310.86	310.86	312.93	316.25	308.83	312.28	312.96	308.33	315.66	314.75	313.34	314.75	316.29	312.91	309.02	310.38	315.37	316.71	315.76	310.78	303.77	309.8	311.53	314.48	313.78
322.14	325.86	331.63	325.24	323.33	326.77	322.88	320.54	324.12	322.09	325.06	325.14	324.47	323.72	321.74	328.04	324.59	321.81	325.33	322.61	321.1	329.12	329.59	323.68	320.66	326.38	325.77	327.29	326.08	324.3	322.09	322.32	316.76	320.09	326.19	322.13	324.56	322.87	325.94	322.47	326.29	319.39	326.99	328.08	320.97	320.28	324.83	321.17	327.94	330.02
308.51	309.44	315.17	310.42	306.48	307.21	310.8	311.1	305.88	312.14	305.13	307.02	307.38	311.63	313.47	309.76	307.77	309.9	312.63	308.44	308.97	308.3	308.78	305.5	311.21	308.38	306.22	312.95	312.66	311.61	305.17	306.83	312.22	311.61	309.32	307.21	307.45	302.97	311.94	307.63	313.94	312.82	311.11	308.28	307.26	310.45	309.41	305.29	308.75	310.1
301.54	308.74	304.62	301.72	301.1	302.52	302.86	304.94	304.28	301.06	303.22	299.41	304.18	303.08	301.35	298.49	308.66	306.42	302.35	301.5	302.2	299.89	302.38	309.2	301.95	304.68	297.15	302.84	301.62	300.79	303.68	295.62	306.74	303.76	300.13	307.06	301.62	297.11	304.92	302.89	301.89	296.44	301.16	303.77	302.91	301.53	310.41	307.75	302.18	299.38
319.62	317.18	319.81	314.54	313.19	319.37	316.38	317.42	313.71	319.37	310.03	316.19	319.11	313.84	311.5	316.89	310.49	312.5	317.1	316.51	316.76	316.09	316.22	311.59	310.1	317.19	315.96	322.15	320.28	313.9	313.58	315.18	314.82	317.67	312.61	314.74	313.18	313.3	315.82	316.02	306.97	315.58	317.32	315.22	316.39	319.67	318.12	311.92	318.71	312.42
301.1	297.89	296.48	298.94	290.1	291.9	293.12	291.75	301.62	291.38	293.18	292.28	295.08	294.23	296.35	297.84	296.32	291.83	295.2	296.11	291.68	292.68	293.33	301.41	293.25	298.54	298.53	297.52	295.16	287.85	300.18	294.63	294.73	297.68	293.25	297.94	294.99	294.21	295.76	300.65	292.84	301.54	295.27	299.86	298.37	295.47	301.97	300	295.59	295.52
306.2	304.06	302.14	305.92	305.6	303.59	307.08	303.94	300.94	298.7	303.49	303.63	300.28	303.52	305.21	302.81	296.3	304.18	308.57	303.69	308.96	300.14	300.36	307.69	304.38	303.55	304.71	304.23	304.92	306	305.39	311.86	304.85	303.27	302.53	304.83	302.01	301.34	305.79	305.16	306.69	306.35	302.94	301.46	301.75	297.76	305.93	305.66	302.96	304.47
297.21	298.68	294.82	289.77	294.1	293.5	299.25	294.18	301.22	296.23	289.5	293.8	292	297.71	295.96	292.34	297.73	295.05	295.44	293.3	300.98	299.28	297.6	298.3	295.56	290.73	293.55	296.64	290.66	289.72	300.87	296.14	295.62	297.34	299.37	290.7	299.5	297.22	294.07	296.96	291.7	296	291.51	295.68	298.24	293.7	299.11	297.17	296.14	290.74
313.29	312.98	315.28	316.28	311.1	314.98	315.95	314.42	319.76	316.57	315.3	310.95	311.55	314.36	314.42	312.1	314.93	314.84	315.88	317.62	311.09	318.39	317.71	314.72	314.41	317.77	308.87	313.63	311.15	314.96	315.36	316.66	312.97	316.02	313.42	312.87	313.52	317.12	313.62	316.73	314.06	312.52	312.7	316.75	315.54	315.27	314.38	312.32	307.73	311.19
305.52	302.43	299.46	308.46	309.74	303.87	307.46	303.72	303.23	305.95	305.96	303.77	302.32	302.21	306.38	302.73	306.41	301.31	308.52	306.7	306.86	307.82	296.52	305.18	304.91	304.41	303.45	306.93	301.14	304	305.86	304.02	301.96	303.25	302.45	302.5	302.65	307	304.4	300.34	299.49	301.45	310.84	303	305.67	302.59	305.08	304.57	309.96	302.83
329.27	326.29	324.95	320.59	328.43	325.89	321.54	328.2	324.62	326.7	324.9	323.81	325.47	325.19	321.66	325.37	325.56	327.8	325.44	329.21	327.78	323.34	328.63	325.34	324.32	324.55	325.94	323.17	326.32	321.99	325.97	323.74	326.03	320.24	327.95	325.78	321.9	326.91	321.99	320.9	323.41	324.27	320.61	318.32	321.02	322.14	326.77	329.45	328.59	322.15
317.36	313.44	318.65	321.96	318.5	317.07	318.37	316.73	320.07	316.99	315.89	318.88	315.94	318.28	315.42	318.94	316.46	320.42	320.27	318.47	318.15	317.11	320.55	321.68	319.63	320.52	316.19	312.09	321.95	320.52	315.85	320.88	321.82	318.09	316.07	319.26	316.95	313.72	321.42	315	320.96	316.84	313.52	316.31	316.41	313.51	316.23	315.43	320.31	318.56
307.26	305.55	303.36	303.42	303.92	300	305.69	309.05	310.1	304.11	306.11	302.17	303.42	302.11	306.85	301.69	308.05	308.98	303.4	303.43	306.88	302.81	301.68	303.09	301.42	305.54	307.69	309.02	302.55	306.52	303.92	300.85	303.08	308.21	305.28	304.76	303.97	303.97	294.86	302.68	304.58	301.33	306.25	303.86	303.41	304.42	304.92	305.79	306.25	308.83
305.83	303.34	307.69	306.18	299.7	303.02	305.23	305.09	307.68	304.85	309.26	303.71	302.25	305.51	302.54	306.2	302.45	306.52	305.73	305.35	300.99	304.3	310.53	300.41	302.06	307.19	302.71	304.04	303.95	303.31	300.16	303.8	306.8	304.61	307.76	304.16	302.98	297.61	304.31	304	305.58	304.67	306.22	306.59	306.62	302.24	308.12	304.86	307.81	302.25
302.85	306.06	298.65	301.44	297.05	300.88	303.58	299.78	303.58	300.03	304.22	304.65	302.5	300.85	302.38	299.71	295.48	305.82	302.68	303.98	300.72	303.87	298.82	300.49	302.96	300.96	299.23	301.34	297.61	305.92	298.63	298.26	299.29	304.64	293.98	303.84	306.14	293.97	297.82	301.43	300.59	309.53	302.82	300.5	301.61	298.14	302.17	296.39	303.36	302.04
303.27	305.13	297.84	302.07	300.61	299.22	302.16	308.01	305.36	301.83	304.01	302.65	301.44	303.81	298.53	303.45	301.77	304.1	301.47	304.05	306.37	303.32	301.34	297.56	304.05	298.02	307.84	299.07	299.2	304.7	304.48	304.88	302	304	300.07	300.6	303.29	306.46	305.26	304.02	305.33	303.76	304.48	307.36	302.06	295.96	299.74	305.02	300.88	304.53
312.69	308.72	312.78	314.51	314.4	315.2	308.77	307.75	316.06	309.42	310.87	311.79	312.8	314.32	312.53	310.99	305.54	309.27	310.78	310.07	307.01	307.59	312.68	310.21	311.38	310.11	318.1	313.5	310.74	311.56	314.82	314.89	308.47	313.43	312.29	305.13	310.5	315.02	313.27	313.17	310.69	312.02	311.6	314.59	305.95	315.46	310.74	315.09	306.39	309.99
315.17	311.42	316.75	316.93	322.33	319.67	320.83	320.29	316.07	315.95	315.95	316.89	316.9	318.69	317.8	318.05	317.45	319.33	319.46	317.79	318.12	320.99	316.5	318.73	320.8	313.46	315.54	326.32	317.2	320.79	312.9	318.06	312.12	322.66	316.38	322.21	319.85	313.46	317.6	320	320.43	320.58	319.2	321.72	318.3	315.93	323.29	318.59	320.52	317.7
318.13	319.51	319.97	313.27	318.54	317.83	312.71	319.6	315.57	314.76	317.36	318.26	317.66	316.94	320.74	319.2	316.88	319.47	317.11	315.15	318.61	312.97	315.71	319.83	320.19	320.36	312.57	314.34	314.85	319.96	314.4	319.59	319.09	313.05	312.86	311.79	318.43	317.87	311.99	314.81	317.22	316.21	318.27	314.85	316.33	315.06	316.85	317.38	316.86	317.46
314.78	318.34	311.4	314.45	314.15	306.1	316.07	315.07	314.92	311.67	315.71	316.29	309.77	311.59	318.76	319.09	313.28	311.77	317.45	311.52	315.85	317.79	311.14	312.66	314.42	317.65	312.05	311.96	315.44	315.58	312	309.42	314.77	314.28	314.87	313.91	310.22	312.39	315.8	316.68	313.64	308.76	311.5	315.61	316.38	316.08	315.49	314.43	308.97	314.4
313.02	314.6	314.47	313.31	311	312.96	314.78	311.48	315.53	315.42	311.12	314.99	310.16	317.47	311.22	312.95	311.56	311.2	310.44	314.87	314.36	314.88	309.7	311.76	312.77	315.65	314.3	310.8	314.17	310.93	315.14	308.87	315.05	315	312.08	312.26	312.96	310.79	309.73	312.89	313.36	310.66	312.11	309.34	316.14	315.58	309.2	312.19	311.53	319.3
303.41	303.88	299.69	295.69	298.27	304.21	307.69	300.42	302.35	300.62	300.98	296.42	298.49	301.91	296.33	305.95	306.81	296.79	304.7	299.43	301.96	303.16	298.45	301.55	299.5	303.82	299.53	300.46	298.98	304.48	298.57	304.19	303.46	299.97	299.43	303.75	301.49	301.12	298.44	300.08	300.02	300.87	304.65	299.24	305.4	303.4	297.35	301.84	296.04	305.63
315.77	314.5	316.8	314.47	316.7	316.69	316.05	316.97	314.06	315.94	313.35	314.56	319.53	315.12	318.35	312.9	312.5	316.97	316.56	320.72	317.14	314.94	323.9	310.93	315.12	317.7	316.6	314.62	315.04	320.67	319.5	317.61	319.97	316.49	311.85	317.15	319.43	320.18	316.37	316.31	314.61	313.77	320.78	310.86	312.01	312.97	315.67	312.82	314.21	316.03
290.43	296.07	291.51	293.08	294.4	293.65	293.99	291.17	296.44	296.95	297.48	294.04	295.13	298.93	298.46	292.42	292.2	293.01	294.44	293.83	287.07	294.72	295.06	295.04	300.48	299.74	295.27	293.94	293.1	295.02	296.44	296.54	291.36	294.04	299.41	294.8	294.94	299.92	293.93	295.37	288.2	296.66	296.25	299.07	291.69	294.7	297.65	291.88	298.87	292.52
319.36	315.28	319.54	317.69	324.61	319.89	315.25	324.55	317.87	317.12	320.12	315.24	312.79	318.12	318.25	315.92	316.69	320.49	320.25	315.96	319.38	318.98	316.35	318.48	315.02	311.54	314.33	318.14	317.56	317.26	317.07	316.08	317.41	318.88	314.88	317.46	321.1	318.47	318.36	318.66	312.03	318.42	318.62	313.67	321.9	312.43	318.4	315.82	317.66	314.71
300.28	303.01	305.97	305.83	301.45	305.34	307.94	304.13	307.29	302.81	307.1	302.08	306.15	305.11	304.41	309.91	304.46	303.65	303.95	303.51	303.66	306.25	304.08	297.85	304.58	303.3	305.92	305.67	305.11	302.05	303.7	300.45	301.8	309.25	304.62	301.69	306.7	308.24	302.89	302.23	305.95	299.99	303.94	304.73	306.41	303.66	302.76	303.02	300.24	303.79
307.57	300.75	308.13	302.8	310.36	302.22	307.3	303.77	302.3	309.62	304.15	309.73	305.88	305.67	303.98	310.01	308.85	299.18	305.17	310.2	304.89	303.79	308.19	310.99	303.85	311.59	306.75	301.57	309.96	305.22	307.76	307.98	304.93	308.56	303.65	310.62	306.32	312.06	306.42	306.73	305.33	307.4	308.98	308.7	306.92	305.47	308.35	304.88	306.19	306.03
303.58	301.41	301.77	303.79	305.57	306.63	303.9	304.43	307.01	303.71	299.09	305.64	303.87	297.57	307.36	303.06	302.17	303.84	301.42	304.44	300.82	307.22	303.28	304.65	307.61	306.9	307.01	306.62	306.4	303.91	302	304.58	304.66	306.03	306.6	304.64	301.74	302.52	302.09	299.81	307.23	304.68	304.87	305.46	302.68	305.12	299.88	303.26	305.76	301.24
304.72	305.35	302.79	301.42	305.68	304.39	302.66	302.77	308.17	304.84	308.16	305.42	307.68	308.1	307.71	304.62	307.16	304.64	303.79	305.82	299.08	305.06	300.81	304.37	307.24	305.34	310.38	300.1	305.75	301.87	306.79	301.27	303.43	309.92	308.66	306.08	305.34	311.14	300.96	306.26	302.04	301.61	304.67	304.02	307.67	301.91	301.58	302.41	306.99	301.92
302.01	304.12	301.8	303.36	304.15	300.1	301.52	300.32	303.58	300.75	309.23	303.89	303.62	304.43	301.68	301.07	300.85	303.48	302.15	300.96	302.34	303.67	303.78	306.7	302.41	308.91	300.59	302.58	302.49	300.91	303.24	306.17	301.87	303.21	307.49	306.72	299.15	300.79	300.01	300.46	306	300.02	299.82	301.28	297.24	306.29	304.48	301.14	299.93	302.95
300.74	305.02	300.69	301.58	306.56	304.6	309.08	303.99	305.78	310.61	304.73	305.21	303.65	303.79	307.3	305.61	302.8	308.62	309.28	311.67	306.8	308.47	305.88	307.68	307.21	302.98	298.4	306.29	305.04	305.28	302.49	306.89	305.02	302.7	303.35	305.05	305.52	304.9	302.05	306.95	300.28	302.37	304.49	300.75	307.25	306.28	307.09	302.8	302.01	307.7
292.57	295.24	297.48	295.48	291.54	297.47	293.61	296.7	296.12	293.95	292.09	291.77	294.7	296.86	295.3	296.61	290.97	301	300.75	296.37	298.88	296.28	296.03	296.46	291.39	296.42	297.16	296.58	299.46	294.49	293.3	294.42	294.27	295.55	298.73	292.74	291.48	302.65	296.19	292.64	292.42	296.37	291.3	298.43	299.45	295.13	296.78	300.11	293.61	291.31
301.86	302.28	302.51	301.96	307.41	307.04	299.14	301.81	300.69	301.95	302.58	304.28	297.73	299.27	302.72	303.33	304.15	301.75	308.18	305.79	301.69	306.74	298.78	299.51	301.37	305.59	302.51	302.29	302.55	300.32	301.77	302.41	304.65	300.1	304.26	301.72	303.04	301.63	302.46	298.28	297.77	295.64	300.59	304.44	303.88	307.16	298.96	305.15	302.73	302.09
325.77	315.87	318.64	322.72	321.49	313.54	317.84	322.59	317.23	320.61	318.74	312.85	319.93	312.17	314.34	319.59	318.67	315.08	316.73	322.81	312.69	315.3	314.23	312.36	316.62	322.76	316.19	318.94	314.15	317.17	325.04	316.3	313.63	317.41	316.15	314.86	321.38	316.17	320.2	312.86	315.95	322.34	316.56	317.7	314.63	313.22	313.03	317.96	318.68	316.72
321.29	331.28	324.21	329.09	323.16	328.3	320.05	320.38	326.39	322.86	321.61	324.33	326.62	326.45	321.25	327.24	319.14	326.25	325.08	324.03	322.68	322.58	322.55	318.37	324.5	322.89	323.26	320.45	321.42	321.67	331.23	323.01	330.23	325.8	317.18	326.42	324.89	323.95	323.23	322.78	327.47	327.75	323.7	324.61	328.04	321.92	322.87	322.76	320.52	322.48
302.4	306.98	306.44	304.9	307.24	302.71	313.27	304.68	304.86	306.09	300.46	300.87	300.92	301.55	306.83	301.1	305.7	305.53	312.11	305.91	303.6	302.14	303.75	304.17	305.8	302.53	301.84	302.75	304.41	303.18	301.15	305.59	301.4	306.39	303.2	308.65	308.54	307.76	303.21	304.95	304.06	307.75	308.12	301.21	304.4	302.86	308.81	311.22	305.61	304.13
298.8	299.98	300.56	296.46	300.34	306.03	304.47	301.36	298.89	307.7	302.12	298.1	301.83	302.65	300.73	302.33	301	298.11	304.91	300.33	298.37	297.51	298.7	303.72	303.34	303.04	301.99	299.81	296.23	299.05	303.45	302.39	304.98	302.87	305.51	298.67	298.3	301.52	304.06	302.09	301.14	306.1	301.05	296.29	300.72	299.17	301.71	303.12	300.37	301.47
306.85	301.05	300.57	305.15	304.76	307.78	301.79	301.27	301.47	312.51	310.7	303.99	306.54	308.83	306.2	303.96	302.49	300.81	307.23	306.1	303.24	302.77	308.04	304.04	309.17	308.01	311.42	303.01	307.94	303.89	306.62	306.45	306.56	303.59	305.69	303.16	300.83	309.7	301.08	308.5	303.07	308.65	308.22	305.42	305.57	305.16	303.93	306.61	307.12	303.55
312.85	312.6	309.45	310.02	309.48	307.88	308.82	310.05	309.23	312.79	309.69	308.42	306.33	309.56	310.09	309.35	311.06	308.41	311.14	308.7	311.2	317.16	308.82	312.89	310.76	309.72	318.65	311.18	313.52	309.37	313.39	305.32	312.81	311.98	311.51	307.63	309.3	313.38	305.7	310.89	319.31	307.88	307.03	313.45	312.65	309.52	311.41	309.52	312.09	308.69
300.74	303.97	308.61	306.88	306.89	304.62	307.42	299.81	302.55	299.98	301.55	296.53	306.34	306.04	302.59	301.57	303.13	299.74	306.24	298.3	304.01	301.75	307.13	303.1	303.18	299.98	302.51	300.15	303.34	303.35	304.21	305.51	303.49	299.05	305.52	304.42	301.62	298	306.02	298.57	307.45	303.69	301.27	307.84	298.63	302.21	306.04	302.43	300.42	305.23
306.9	302.92	300.93	307.53	307.45	302.73	295.86	308.1	304.09	301.53	305.14	305.26	308.28	307.78	304.38	306.32	307.13	303.14	307.22	303.96	307.23	303.02	303.36	307.78	308.11	304.47	301.73	307.75	301.98	300.27	305.13	307.13	309.24	309.54	304.65	304.53	302.48	307.46	309.22	305.73	301.68	307.78	304.91	302.54	304.85	301.18	308.43	307.32	304.91	308.32
318.07	318.25	321.43	319.16	317.98	318.48	315.15	319.87	318.8	318.61	313.98	320.35	320.89	315.63	321.01	317.01	321	317.83	314.19	319.11	318.63	316.53	316.41	325.16	315.75	315.44	318.16	312.7	318.6	316.37	318.54	315.26	310.46	321.66	315.66	313.84	318.06	317	315.81	313.35	324.5	314.75	320.81	319.46	318	317.77	318.55	316.74	319.64	322.58
313.93	311.37	314.96	310.96	317.08	313.31	319.14	314.01	309	308.81	311.38	316.8	315.14	308.38	308.67	314.41	316.66	319	312.06	316.38	312.21	314.26	314.13	311.76	313.16	318.23	314.83	309.54	311.9	310.27	309.41	316.31	312.31	310.89	310.84	312.74	316.98	308.57	310.71	310.02	315.52	312.65	307.48	314.67	313.84	314.32	313.91	311.41	310.36	311.12
297.31	297.93	295.87	293.07	294.66	298.26	295.27	291.43	293.84	301.13	297.9	299.15	302.14	297.54	298.57	300.48	290.25	295.97	293.58	296.69	293.5	297.81	298.48	300.91	298.41	294.43	295.44	301.02	293.74	298.63	301.43	293.63	298.95	297.99	288.32	297.45	295.99	298.9	295.89	294.93	295.97	301.35	298.15	295.78	293.61	302.19	298.45	297.58	295.96	295.25
292.63	298.26	293.64	292.79	291.01	291.91	292.65	291.76	295.29	297.44	297.59	296.67	295.38	293.43	293.63	299.05	293.34	299.57	292.17	294.49	294.94	287.17	297.35	295.63	295.77	295.56	294.01	294.2	298	298.47	291.99	289.75	292.48	294.94	292.51	297.11	289.15	295.18	293.09	291.87	291.79	291.83	292.57	295.68	290.56	296.39	294.67	295.29	288.43	292.11
315.03	314.64	315.69	311.32	316.38	312.16	314.71	317.43	310.51	310.7	309.23	316.08	319.77	312.71	313.28	309.79	309.76	314.24	310.7	320.72	309.62	317.97	312.71	313.52	316.62	310.06	314.77	313.9	319.25	315.7	310.14	315.64	306.48	315.91	313.22	310.8	313.58	311.94	315.5	314.8	311.31	312.88	314.02	312.43	317.73	309.55	316.53	311.82	313.4	318
308.96	302.94	304.4	309.77	305.91	305.17	304.05	308.94	308.07	304.39	301.87	305.67	307.1	305.26	305.84	305.75	302.92	303.05	307.4	308.88	307.6	303.33	305.17	308.33	304.16	301.35	305.12	302.55	305.1	303.49	305.04	305.75	298.48	303.51	304.42	309.61	304.49	305.87	307.62	308.02	309.61	301.97	310.49	305.07	309.84	306.47	307.43	303.03	306.35	308.1
314.15	310.23	312.92	313.69	315.62	311.03	314.31	309.07	306.85	317	311.61	318.05	313.16	315.05	314.76	312.95	314.02	312.52	309.9	315.97	311.52	314.68	313.93	318.12	314.75	312.89	310.55	315.84	318.16	311.95	311.4	317.9	314.96	314.81	315.06	313.74	316.3	311.98	312.24	315.01	309.01	320.34	311.74	314.92	313.99	311.35	309.12	314.1	310.55	313.72
307.29	309.22	309.57	307.02	306.38	310.66	309.55	307.08	301.23	307.04	313.17	307.93	306.71	309.78	308.32	305.83	310.24	308.26	309.44	311.35	309.68	308.89	313.46	311.66	307.09	309.91	314.13	312.61	308.06	309.53	309.27	313.28	307.55	307.05	312.11	314.24	306.3	303.13	307.26	306.7	312.58	313.24	308.02	307.17	311.02	307.63	307.92	309.85	309.94	309.46
304.95	303.94	304.71	299.69	302.89	299.35	299.93	304.02	305.13	301.26	304.42	299.93	302.13	300.42	302.75	303.72	303.99	299.34	301.13	303.56	298.68	302.89	305.38	304.89	302.82	303.42	300.3	302.71	301.83	306.41	302.8	306.63	302.67	299.01	306.05	302.81	301.18	301.86	300.05	303.27	300.86	300.29	303.18	300.27	305.33	303.15	305.27	301.84	303.83	299.24
302.57	303.4	306.21	306.55	303	301.97	304.37	305.66	305	303.84	307.32	305.73	303.22	305.5	307.11	302.75	303.54	303.85	307.16	308.95	303.1	310.31	301.18	309.64	306.14	306.83	299.6	297.24	309.61	306.17	308.43	304.89	308.26	305.32	308.09	307.18	305.12	304.17	304.37	304.72	305.55	301.68	301.68	304.68	302.14	305.26	304.7	304.45	304.69	306.54
297.7	289.94	289.39	298.27	293.87	291.65	296.89	299.27	294.68	293.83	291.33	289.31	293.36	294.67	291.24	297.05	295.31	293.49	293.05	290.87	296.31	295.29	289.72	289.48	293.01	296.57	293.95	298.4	293.73	287.74	294.69	298.82	291.97	288.96	295.67	293.68	295.89	290.06	296.15	294.64	294.33	292.88	295.16	294.11	291.76	298.39	290.16	298.99	292.78	292.33
308.79	307.45	306.07	310.89	310.7	308.18	307.88	310.82	310.05	310.24	308.86	314.08	309.63	305.79	306.9	309.97	310.57	312.11	306.05	309.94	305.1	304.61	312.55	306.72	306.55	303.98	308.34	311.08	308.09	306.59	308.14	309.95	309.71	307.92	305.13	307.52	307.35	309.72	305.47	310.91	308.4	308.22	307.98	306.53	310.98	312.56	311.75	311.34	307.64	310.51
303.33	305.47	304.09	297.3	304.38	304.91	308.23	299.32	304.29	300.44	296.33	304.28	300.74	301.49	299.94	297.89	301	307.73	303.78	302.55	304.16	301.91	304.03	299.22	304.63	296.51	303.76	303.26	306.19	300.96	303.19	300.03	302.97	302.21	306.86	305.39	306.11	301.54	300.83	303.39	304.43	303.81	303.4	304.1	301.14	302.64	304.12	304.03	304.01	304.28
311.94	310.78	314.82	310.46	312.88	307.49	309.39	312.55	310.82	315.37	313.71	317.17	312.08	307.46	311.59	311.94	311.99	310.08	310.97	310.92	312.03	314.99	316.15	313.94	311.76	313.09	312.52	314.95	315.63	311.65	315.51	311.01	307.48	310.27	309.15	311.15	311.27	311.2	314.25	315.66	313.25	311.74	304.71	309.67	313.29	310.6	303.66	311.39	313.7	311.7
305.2	304.56	305.99	301.62	300.19	305.43	303.05	296.81	298.08	305.56	306.39	302.76	299	305.99	298.91	299.44	300.51	304.41	302.49	304.26	307.79	305.42	308.26	299.86	302.31	299.56	303.51	306.13	303.4	305.13	308.11	301.7	300.72	301.58	303.25	301.32	301.53	308.66	302.6	299.64	302.01	301.61	301.35	301.88	302.31	305.77	296.61	305.12	303.9	302.53
308.81	308.2	306.7	309.78	309.63	310.3	310.56	312.24	313.08	312.96	314.14	311.72	309.94	312.27	311.14	311.4	312.5	309.12	303.93	311.3	314.26	309.9	306.95	310.38	311.23	312.38	316.87	314.4	309.24	311.63	308.76	309.06	315.54	308.42	310.99	312.57	311.28	310.46	307.95	306.74	310.21	307.06	314.33	312.12	314.76	311.18	310.25	311.41	310.54	306.54
314.04	315.58	315.15	310.84	310.51	312.9	316.27	315.56	314.64	308.64	317.29	312.89	313.07	312.64	309.97	311.73	316.22	312.65	313.02	305.79	318.8	318.84	314.61	311.76	318.28	313.85	315.4	315.12	317.12	313.07	310.09	311.43	313.81	312.28	313.26	316.43	318.71	319.01	318.05	316.83	312.89	310.42	318.78	314.35	316.31	309.61	314.73	318.39	316.51	315.7
297.84	301.28	294.31	300.16	289.89	287.9	300.04	294.7	296.53	297.5	297.45	292.29	296.11	299.03	293.01	302.96	301.49	295.55	295.32	295.34	298.32	295.71	293.51	294.07	298.15	293.51	295.13	295.41	298.82	295.32	298.96	293.03	297.54	296.4	305.13	300.21	296.85	294.15	294.18	292.6	292.5	294.38	300.61	293.49	294.9	292.6	294.12	297.2	292.93	300.98
313.44	314.87	310.97	311.57	311.29	304.63	307.3	309.11	312.86	310.01	313	314.84	314.51	313.69	309.27	312.95	310.43	308.75	318.71	312.39	311.23	308.1	312.5	313.72	308.43	309.22	309.56	310.48	312.99	308.96	311.21	310.73	309.38	314.19	313.6	309.08	311.05	310.07	312.2	310.22	310.98	314.68	316.41	311.41	311.08	308.56	311.07	309.65	314.69	311.04
307.38	303.82	309.14	305.68	303.87	303.61	308.44	307.36	305.61	308.5	309.45	301.18	304.26	305.43	307.26	302.79	304.18	310.13	304.7	305.01	308.66	306.35	306.76	306.06	315.24	306.88	308.89	310.15	308.19	300.99	302.66	305.22	307.57	307.58	302.98	311.17	306.69	305.09	307.26	309.06	304.04	307.6	306.83	299.38	306.14	309.5	302.66	309.12	307.85	304.88
296.96	298.24	295.66	298.11	290.05	293.75	290.41	293.62	298.93	292.88	294.34	291.07	287.93	296.14	294.78	292.48	290.67	292.78	297.17	293.15	294.62	298.16	294.01	295.7	295.32	292.64	284.39	285.71	294.81	296.55	294.47	291.66	287.82	292.44	296.7	297.29	291.12	295.9	291.31	294.46	291.66	298.14	298.92	294.67	293.08	294.02	289.47	294.11	291.53	294.35
303.98	303.64	297.27	301.73	304.71	299.13	300.25	301.65	300.91	300.08	297.92	302.06	301.71	299.93	301	302.25	305.56	303.06	304.15	300.99	302.34	303.26	306.35	302.26	299.37	304.48	302.46	301.26	301.16	299.81	303.15	304.59	300.31	301	299.64	304.49	299.2	306.48	300.95	301.83	298.92	300.8	303.18	303.15	301.07	301.68	307.19	299.15	301.45	301.26
313.76	316.89	316.69	316.63	312.97	313.8	316.57	315.36	319.46	312.22	317.04	307.37	314.37	315.8	317.04	314.57	316.69	313.17	320.2	313.72	317.12	317.22	315.29	316.02	311.99	315.85	313.7	308.74	313.72	319.31	316.52	316.84	322.29	312.47	310.35	307.88	317.37	315.07	316.79	313.17	318.02	310.83	314.32	314.5	316.73	314.44	313.68	316.12	310.68	307.18
325.2	329.28	326.03	328.42	326.7	328.37	327.31	327.3	330.61	334.08	333.61	332.48	323.99	329.29	331.65	327.27	330.77	329.62	329.41	328.12	329.86	330.06	326.25	331.13	329.5	328.06	333.14	323.56	329.12	324.39	326.88	332.09	327.66	327.24	330.73	328.32	330.66	330.87	329.81	330	324.4	332.73	327.64	325.89	328.51	330.84	326.35	329.46	326.56	329.84
297.36	299.34	292.05	298.69	294.53	295.8	295.69	299.32	299.19	294.5	297.6	298.71	294.63	296.86	297.47	295.66	290.52	303.91	297.58	298.17	301.79	293.83	296.05	299.04	300.82	291.17	292.24	295.81	295.64	294.04	297.65	296.93	295.87	299.17	296.7	297.53	295.29	297	299.93	297.15	296.69	299.42	299.08	297.83	295.83	300.84	302.79	291.9	294.24	292.48
305.75	309.25	316.15	310.41	314.32	318.88	315.76	308.83	311.43	311.54	312.68	311.11	312.15	313.1	310.36	315.11	316.3	308.7	309.64	319.61	312.1	316.1	308.82	311.07	315.54	314.01	316.99	309.57	318.68	309.68	314.33	308.43	309.57	311.02	308.85	318.42	313.61	310.77	306.1	307	312.1	317.24	312.96	313.87	303.97	316.23	310.9	313.53	311.5	310.1
304.29	306.7	304.13	311.99	305.81	301.69	303.01	303.06	306.91	302.11	304.6	302.79	304.88	308.91	308.66	313.4	305.54	304.05	304.19	304.21	305.3	308.64	307.17	304.85	304.72	304.13	311.25	308.15	305.66	307.07	302.66	303.46	307.86	306.74	300.96	303.62	306.51	302.46	302.41	300.87	305.04	308.09	305.36	304.24	306.56	305.83	304.52	305.05	303.6	302.48
303.71	304.74	302.06	303.96	300.26	302.79	307.17	300.31	304.14	305.39	305.81	305.61	311.66	307.1	306.09	303.26	303.55	305.08	306.02	300.7	300.06	302.85	297.54	302.56	300.78	304.62	305.65	305.11	303.99	305.66	306.39	301.44	300.49	306.34	301.27	302.92	304.6	300.97	307.27	307.5	304.41	298.78	304.74	302.95	309.4	304.59	303.63	295.7	298.99	300.79
318.3	314.37	315.84	311.36	319.09	317.36	310.46	314.7	315.97	320.32	316.8	316.45	318.75	314.8	316.53	314.32	313.66	314.51	316.85	311.29	314.14	319.16	311.68	315.12	322.73	316.85	318.67	315.61	316.88	313.44	314.73	318.83	314.44	315.7	315.78	315.4	319.94	315.04	315.93	320.59	313.85	314.75	318.42	315.33	318.9	315.59	313.63	316.12	312.41	315.76
293.84	295.05	299.27	297.27	299.6	298.13	294.2	293.96	298.09	291.96	293.78	296.44	296.46	296.93	295	296.15	294.21	296.15	291.28	292.63	300.17	294.69	292.79	296.83	297.4	297.67	294.16	298.6	298.02	297.95	295.63	296.57	295.98	302.4	292.96	299.77	293.05	291.71	299.93	298.51	293	295.38	297.33	300.27	298.61	297.54	296.71	292.22	295.23	299.92
315.42	322.13	315.81	318.73	317.93	313.83	316.77	314.22	309.74	314.21	314.29	318.73	314.88	316.68	317.22	320.81	315.28	320.88	315.23	317.48	313.09	314.65	311.36	316.21	313.08	312.32	316.26	315.91	315.11	308.68	318.15	318.14	312.34	317.65	313.52	324.12	313.77	313.32	312.65	317.59	318.67	315.62	317.41	315.51	317.05	315.42	315.92	313.94	321.18	314.15
313.48	317.12	313.35	312.68	314.51	312.69	313.17	311.96	316.67	316.36	310.37	319.37	315.77	316.32	312.78	312.97	314.19	319.06	314.05	319.91	312.56	314.83	315.3	310.12	319.34	317.4	311.61	318.56	314.61	316.53	314.37	313.21	311.43	313.21	314.33	313.02	313.91	311.37	318.39	312.92	314.68	314.67	319.5	319.75	317.35	317.28	315.18	315.01	308.23	319.96
294.44	294.77	293.08	294.87	293.88	292.26	298.65	291.89	293.37	293.74	293.17	292.65	294.8	291.51	295.16	294.22	294.27	295.73	295.38	298.2	293.94	294.41	297.16	298.06	295.84	289.34	293.08	295.86	291.83	290.65	293.94	291.9	292.92	292.7	292.95	291.68	289.92	293.57	297.78	294.88	292.74	292.67	294.62	297.59	296.93	295.58	292.11	291.38	296.58	292.88
306.66	306.33	308.29	304.99	309.42	307.81	307.09	304.76	305.25	309.14	311.1	310.14	305.41	307.33	304.59	300.02	308.3	306.67	305.17	311.64	307.3	302.73	305.52	306.77	307.87	308.53	305.94	309.28	302.3	307.06	309.06	304.33	303.76	310.89	306.37	305.3	306.51	305.51	309.94	307.57	307.61	304.69	308.59	303.87	307.22	303.43	307.61	303.72	312.36	308.81
315.81	320.46	318.8	315.29	318.69	319.18	320.26	324.77	321.55	317.83	315.83	320.45	318.12	317.32	315.92	320.76	323.46	317.79	323.68	317.3	318.68	320.56	317.47	324.07	318.8	320.04	315.38	317.07	313.51	319.29	317.91	316.76	318.64	322.77	314.52	316.64	319.91	321.23	321.88	317.24	317.59	319.58	322.35	321.49	313.35	324.61	319.21	316.48	317.5	320
316.08	311.84	316.09	316.47	314.41	317.99	312.33	308.72	312.45	308.75	310.39	315.7	311.26	314.98	317.15	315.38	313.87	311.58	313.76	314.95	310.36	308.86	312.69	303.75	313.5	312.38	311.88	318.78	311.39	313.74	314.47	314.26	313.04	310.99	313.66	315.99	313.91	311.69	313.58	315.14	312.24	314.55	314.88	316.42	311.66	313	313.02	315.87	311.75	314.89
314.66	317.34	317.64	311.83	312.35	313.42	315.8	309.68	317.19	313.37	316.03	315.21	313.35	314.38	314	321.55	311.37	313.02	310.24	317.07	315.25	310.07	315.4	317.14	316.09	314.8	315.26	318.83	318.68	318.38	313.62	316.13	314.04	315.22	317	316.25	317.32	314.6	310.95	311.46	316.27	310.66	314.7	313.85	318.34	314.17	313.64	317.43	313.02	312.9
315.05	316.97	318.56	316.77	320.75	311.28	316.51	318.21	313.38	315.17	311.86	319.79	315.28	316.77	315.68	318.17	313.86	312.38	321.26	318.37	318.89	314.9	316.48	315.72	312.73	317.76	315.36	313.87	317.47	313.67	315.45	320.54	313.42	325.36	321.2	312.86	316.35	316.75	319.64	317.71	317.92	317.89	318.63	319.42	317.35	315.99	322.5	322.29	317.06	313.89
293.91	292.34	292.04	295.3	298.81	292.54	291.19	288.68	292.71	293.43	297.86	292.36	295.24	294.15	296.68	297.61	299.89	288.69	293.97	287.15	294.51	292.49	290.71	294.02	295.83	292.08	293.34	290.77	295.82	293.52	291.13	292.77	292.48	294.33	297.26	295.05	295.18	290.6	293.12	300.08	294.98	297	297.99	291.03	292.06	290.19	296.07	296.51	290.69	296.14
296.28	291.2	297.62	296.42	294.5	295.27	291.91	289.67	294.7	290.05	296.27	294.38	292.09	296.62	297.87	291.42	294.5	293.64	297.08	298.84	295.36	295.58	296.02	296.93	293.89	296.9	296.75	287.19	297.06	294.84	296.16	294.1	298.38	293.42	294.75	296.2	291.38	298.06	298.12	294.85	292.33	293.7	294.27	294.26	295.32	294.14	297.96	293.41	299.19	290.05
312.86	315.66	319.05	320.72	312.15	319.78	312.3	313.26	311.3	316.21	320.56	321.71	314.82	315.55	318.39	318.76	317.1	317.15	307.85	317.24	317.12	313.09	316.39	315.8	319.49	315.62	312.54	315.39	315.59	311.53	314.33	314.91	312.78	314.66	315.54	315.3	315.28	315.75	313.94	312.87	312.96	314.67	314.21	311.83	316.7	316.25	318.59	317.61	318.35	315.91
303.08	306.42	308.43	299.83	301.79	304.29	302.41	300.69	309.78	309.45	303.64	306.24	305.67	307.34	307.05	308.96	305.95	300.42	309.07	306.31	303.13	308.07	306.83	303.71	302.36	302.94	302.46	301.44	303.7	299.31	304.55	306.94	302	303.82	305.1	301.43	306.34	305.18	303.06	300.6	305.31	307.27	307.35	301.43	306.77	303.57	305	303.76	297.54	300.15
289.39	293.32	298.16	293.96	297.96	295.52	293.28	292.26	295.23	292.92	296.92	290.52	297.47	293.39	291.92	295.7	298.21	293.76	295.39	294.4	292.28	297.29	299.06	294.19	297.27	295.04	291.15	296.68	298.05	289.71	291.66	287.52	293.25	295.68	292.99	300.92	297.6	296.75	297.32	297.32	298.13	293.24	296.71	292.42	293.86	291.82	298.55	296.17	290.21	292.69
328.77	328.03	331.43	327.48	334.98	327.94	328.74	327.53	325.15	325.45	329.03	327.77	325.38	328.39	326.55	324.81	325.8	330.78	329.91	328.41	326.02	324.33	325.29	333.67	328.85	325.91	329.73	331.09	331.82	330.12	332.39	329.15	326.92	328.88	325.3	330.67	326.74	330.21	332.42	329.06	327.45	329.42	330.82	331.66	329.01	330.32	324.07	331.11	330.79	323.97
297.56	298.13	292.91	292.57	296.54	294.56	296.64	292.39	295.94	297.19	301.06	296.2	295.85	295.11	296.94	296.98	297.83	292.46	303.73	292.08	296.09	293.27	295.26	297.02	291.31	294.11	296.17	303.16	292.37	294.1	297.85	298.25	293.65	296.7	299.01	298.19	296.55	295.74	295.49	291.76	296.9	295.82	293.76	300.81	291.72	293.06	294.85	297.95	296.32	292.41
321.7	316.79	324.2	320.1	314.4	316.48	324.01	315.47	313.91	320.72	317.89	321.18	317.29	321.17	322.72	317.07	319.16	321.98	323.6	323.48	320.3	320.04	320.17	317.98	319.94	318.2	316.62	321.65	318.54	319.65	318.8	317.57	326.69	324.13	321.58	322.05	319.91	315.68	318.63	318.01	321.32	312.82	322.69	322.82	319.66	315.06	314.71	319.17	319.84	319.25
315.19	308.59	312.91	317.06	313.99	309.48	314.78	320.37	321.32	313.68	310.64	314.07	310.27	316.19	315.44	315.72	311.83	313.69	314.55	314.3	318.01	314.94	317.62	314.53	311.43	310.99	310.96	316.99	313.18	311.25	312.25	311.34	307.85	313.63	315.37	318.24	308.26	310.85	312.16	310.94	310.8	309.55	307.44	316.37	311.26	317.19	315.58	310.27	316.44	308.13
319.43	324.87	316.89	319.61	320.45	322.9	316.14	320.38	319.15	322.48	314.63	316.57	323.35	317.14	316.89	318.42	319.25	319.56	317.88	319.76	322.2	321.06	316.67	315.94	317.75	317.61	316.81	318.09	322.09	319.45	318.41	321.16	318.12	320.36	321.94	314.1	320.52	325.22	319.89	321.03	320.6	316.86	318.76	320.17	319.8	317.32	313.8	318.14	318.91	322.13
310.12	308.35	314.28	316.05	306.96	309.79	312.62	316.9	312.03	315.44	308.59	312.17	314.95	311.23	307.98	309.91	312.04	311.25	311.91	307.78	314.1	308.62	312.25	310.62	310.94	311.78	311.91	314.59	305.75	309.81	314.68	306.71	314.64	307.93	309.47	316.18	309.47	309.9	307.36	314.04	311.78	312.15	309.31	310.62	314.63	312.32	310.69	312.24	314.84	315.17
318.83	316.47	316.6	316.58	315.44	321.46	316.71	318.94	319.08	321.45	319.71	316.75	317.18	318.68	318.04	316.82	315.77	320.79	312.99	319.07	317.52	321.43	312.89	317.14	313.97	319.61	320.34	318.03	319.78	321.47	316.72	316.89	316.54	317.63	316.92	316.62	321.71	315.95	312.71	320.66	317.9	315.01	319.33	313.5	316.57	319.51	315.6	320.05	315.93	319.3
317.34	315.93	315.14	315.93	311.48	314.52	318.71	322.2	312.1	312.39	316.05	322.83	312.5	319.28	314.27	319.53	320.47	314.65	311.96	312.66	312.08	314.46	316.23	316.47	314.32	312.54	316.77	317.65	311.36	315.33	315.25	314.81	317.31	318.35	317.9	309.97	312.38	311.85	317.28	313.2	315.81	314.88	315.16	311.99	314.34	313.38	311.41	308.9	319.37	317.42
326.39	326.03	324.24	324.88	329.77	325.07	323.51	326.26	324.73	321.63	322.71	323.45	325.67	325.86	324.26	323.02	331.73	324.63	327.11	329.25	321.95	322.89	329.47	324.09	324.49	326.93	324.95	322.86	327.46	325.14	321.96	324.69	325.72	326.32	330.94	325.59	330.29	321.44	321.07	324.7	327.88	323.47	327.75	324.53	321.17	324.58	324.06	323.56	326.32	324.85
315.09	313.89	316.11	312.63	311.83	315.9	312.32	310.34	313.37	310.53	315.82	313.65	310.34	319.31	313.57	316.07	317.09	313.59	316.62	310.73	312.83	315.92	315.36	316.67	314.15	311	315.47	318.42	313.77	314.92	314.49	315.89	314.17	311.99	317.28	314.61	314.51	314.07	316.14	314.47	314.76	309.27	313.03	316.9	316.61	315.6	309.94	314.06	314.61	314.16
316.77	307.84	312.96	310.54	315.23	314.39	311.71	310.85	312.31	309.1	315.68	313.97	309.82	313.99	306.66	308.64	310.13	311.25	310.42	314.95	313.65	308.62	311.63	307.42	312.18	312.39	314.81	307.96	309.93	313.73	311.36	313.95	317.86	312.75	312.22	312.62	313.69	314.71	310.1	312.5	315.71	313.65	311.13	315.6	312.58	311.85	311.58	312.3	314.58	314.68
302.32	304.95	303.05	302.01	306.46	304.27	303.15	306.39	303.28	299.12	303.64	302.52	304.09	302.01	305.17	303.8	309.79	302	309.5	298.59	300.94	306.36	307.09	303.78	305.39	297.21	302.2	306.07	305.53	303.66	302.47	299.94	304.07	307.24	304.88	302.41	301.07	311.03	305.11	309.33	300.88	302.32	303.17	303.74	302.53	306.24	304.68	304.14	305.85	304.78
305.56	301.67	300.7	300.74	302.58	303.68	302.38	298.49	302.73	292.22	301.76	298.78	295.23	303.11	300.39	299.83	303.16	303.25	302.36	305.23	302.81	298.14	300.57	298.15	297.25	301.7	299.88	298.85	305.03	303.49	303.68	302.77	299.28	299.99	304.92	301.36	300.46	302.46	308.09	302.67	298.27	303.79	303.43	295.8	302.75	304.42	298.24	295.66	302.7	302.91
317.16	319.29	319.01	323.31	314.2	316.42	320.21	320.12	316.24	317.8	323.74	318.58	315.52	320.47	319.46	321	317.06	319.66	321.48	320.69	317.49	320.24	321.18	316.54	315.38	317.93	315.57	319.35	313.83	318.62	316.57	322.82	323.71	319.46	321.11	320.8	323.33	316.49	318.04	318.71	319.74	316.07	318.49	319.18	321.84	318.64	320.04	319.86	316.48	321.59
309.84	301.85	310.23	308.71	306.32	308.26	306.94	308.87	311.31	311.52	307.67	307.77	309.06	314.29	303.77	304.85	307.89	307.45	307.87	307.98	304.1	305.66	304.03	303.15	304.67	308.22	308.64	301.41	307.59	311.36	309.73	303.06	308.27	305.75	299.15	309.29	306.78	309.4	311.76	309.92	308.35	308.52	308.92	305.56	306.45	303.9	303.36	305.82	305.03	303.54
327.76	330.31	329.53	326.41	325.42	330.3	322.54	324.47	328.89	324.84	330.74	331.47	334.01	328.89	326.77	323.61	327.04	331.63	328.53	323.48	328.21	330.77	329.66	323.83	324.85	330.88	319.66	326.08	328.75	325.9	326.74	336.73	329	326.42	329.21	329.51	320.58	327.91	327.03	332.21	326.53	333.18	327.27	324.95	327.43	327.12	330.94	330.89	325.71	325.59
305.24	305.83	303.56	305.91	302.69	300.34	302.69	304.92	301.85	306.52	300.21	298.11	306.36	306.56	303.62	308.93	305.69	306.49	300.25	308.62	306.08	305.85	307.26	307.46	307.34	305.78	303.43	301.36	305.54	305.59	303.06	304.43	306.39	305.1	302.1	302.51	301.22	306.63	309.5	302.17	304.46	308.21	311.14	303.76	306.22	304.99	305.95	303.65	304.63	307.87
305.66	308.2	308.73	307.51	304.97	305.79	306.47	307.7	306.26	307.3	306.34	307.99	302.5	304.45	306.49	302.92	304.28	310.1	310.74	308.86	308.79	300.83	309.9	303.83	308.52	312.16	310.65	303.99	307.25	306.37	304.19	303.62	303.08	307.16	308.92	307.98	313.25	307.23	303.61	310.01	308.61	309.45	312.27	309.6	305.12	310.85	307.5	304.34	307.31	298.84
298.79	306.87	296.35	303.95	295.25	297.71	300.51	300.53	301.14	301.87	300.19	299.8	301.63	298.74	296.06	301.19	300.65	300.16	294.6	302.75	301.02	300.7	298.15	302.51	302.99	300.03	306.77	300.92	299.08	297.62	299.13	299.41	298.86	301.62	296.84	296.6	300.59	302.56	304.93	299.91	304.2	297.64	299.82	300.38	303.11	301.51	301.7	303.87	296.91	297.66
307.79	316.78	313.08	311.21	313.03	314.7	309.28	312.47	310.33	312.82	309.58	312.21	316.52	307.09	311.91	310.22	309.76	307.99	313.88	312.22	315.2	307.84	312.54	312.49	310.06	308.1	313.37	310.96	309.71	312.35	313.25	312.14	312.94	308.74	313.15	316.29	311.82	313.23	310.24	305.71	313.31	315.38	308.34	309.63	303.66	308.87	315.9	311.63	309.21	311.89
305.18	304.36	302.8	303.49	305.86	301.84	301.67	299.79	306.03	305.75	300.42	301.04	302.51	305.43	299.4	302.32	308.22	302.25	304.4	310.32	300.55	304.57	305.73	299.58	302.78	302.04	301.82	302.73	303.52	306.69	302.05	303.43	302.4	299.86	301.9	302.14	306.01	301.37	300.49	304.29	305.14	307.43	302.32	299.51	304.24	302.65	308.1	306.43	301.75	308.54
313.66	308.56	314.14	316.61	307.37	309.63	310.04	317.57	316.2	313.41	309.86	310.55	306.42	314.34	313.05	313.17	312.89	312.34	310.45	310.34	311.69	312.25	310.96	314.61	310.5	308.45	314.97	317.1	313.33	310.8	312.74	313.95	307.34	313	315.99	307.55	313.3	310.79	313.05	314.63	309.59	310.86	314.15	310.35	311.19	315.68	304.95	313.6	312.95	310.67
304.78	303.51	300.62	304.36	302.28	304.02	310.45	309.29	301.01	300.44	307.64	304.36	301.24	304.55	304.78	300.46	299.27	305.45	304.9	304.73	301.89	301.38	305.26	300.71	306.66	304.92	302.92	301.73	302.06	306.76	297.71	304.36	300.34	302.84	302.63	299.61	300.44	304.92	306.29	301.03	305.34	301.87	301.13	306.06	309.46	302.72	300.54	303.29	307.52	310.5
315.14	316.14	311.56	313.7	307.81	315.46	315.02	317.99	317.95	316.56	317.25	312.84	312.41	313.29	315.77	311.33	316.56	311.94	310.1	308.88	318.63	316.89	315.81	314.73	315	314.68	311.93	315.63	316.73	315.81	309.99	310.99	313.07	317	315.43	316.46	319.74	312.78	316.4	316.86	317.29	316.17	311.6	319.99	306.25	312.41	312.15	316.48	312.03	310.82
314.42	313.35	310.54	313.37	315.28	313.39	323.21	316.33	314.14	323.06	312	313.29	314.22	315.99	317.39	317.21	313.79	315.21	318.59	314.82	310.82	314.75	316.52	317	315.51	317.78	313.41	319.1	311.17	319.7	316.74	313.93	312.32	319.2	314.17	314.38	316.49	315.87	315.77	314.05	318.98	313.46	310.57	315.54	314.88	315.55	313.52	316.43	316.05	320.84
316.73	315	311.68	314.56	315.06	314.45	318.44	312.97	315.5	317.04	314.74	316.37	316.82	316.04	312.78	314.06	316.16	316.1	317.53	318.23	312.24	315.06	312.85	318.32	315.7	311.34	315.59	312.61	316.22	319.07	321.94	317.35	314.71	320.48	317.02	315.59	320.03	320.89	318.26	319.73	314.41	312.46	316.22	318.58	313.97	311.4	316.88	312.34	316.92	316.48
305.11	306.79	306.83	308.75	302.59	306.64	305.07	307.32	301.94	307.7	306.91	309.12	304.25	300.99	308.73	311.37	305.8	309.09	309.1	308.21	309.37	308.07	305.62	303.44	304.63	304	310.34	302.96	310.91	304.44	310.15	311.33	313.37	310.68	305.86	306.72	306.01	303.57	305.65	304.88	306.16	306.36	309.82	306.08	309.09	307.01	303.33	306.16	304.3	305.36
298.61	306.35	302.03	300.93	295.54	301.93	300.4	298.87	302.41	306.94	299.89	303.45	301.42	299.15	306.22	299.94	305.36	304.02	297.94	300.11	304.45	300.45	301.35	303.33	301.41	304.04	297.69	297.64	303.54	301.41	303.78	304.3	298.56	303.28	301.43	302.08	300.43	302.39	302.35	300.46	305.34	306.2	303.06	303.95	304	305.9	301.27	306.68	301.88	299.24
313.17	307.87	309.5	315.12	314.57	312.47	315.47	307.52	312.22	309.72	314.32	310.37	309.06	307.7	313.45	308.39	313.33	309.58	309.57	312.4	314.33	311.98	307.98	309.4	316.13	309.03	309.35	306.86	313.94	310.84	315.89	316.17	309.74	306.08	307.95	310.7	318.63	307.71	314.81	314.16	307.34	312.18	310.49	307.9	307.41	316.28	313.69	312.57	311.72	308.79
308	305.58	304.61	303.79	305.54	304.37	304.69	301.3	303.99	307.11	302.03	306.14	308.7	308.64	300.63	302.83	305.77	306.12	297.03	303.72	305.66	300.27	303.58	305.87	305.16	309.11	307.79	299.85	305.73	307.83	306.59	305.14	305.45	303.68	305.14	306.55	301.06	303.41	302.77	307.97	307.43	304.78	306.49	305.76	299.12	305.97	301.55	308.17	306.44	306.79
317.92	316.51	318.76	320.71	314.3	318.33	318.5	322.47	322.69	323.82	311.44	320.51	320.18	322.81	323.45	316.98	318.22	317.56	319.65	315.43	322.49	321.15	313.99	320.8	320.41	321.92	316.2	321.62	322.71	318.01	321.97	317.46	317.2	320.22	320.47	318.33	325	318.95	319.22	317.69	321.65	317.61	316.8	316.49	319.25	320.19	315.66	321.36	318.9	319.1
299.26	297.25	298.36	299.14	301.84	301.68	304.33	301.22	302.57	296	299.63	300.89	295.63	300.9	301.15	298.4	297.52	302.62	296	302.64	303.17	300.01	295.73	299.5	292.87	296.66	302.61	295.1	302.92	300.07	302.29	299.1	301.47	295.69	303.5	294.94	299.47	298.91	305.67	302.63	303.99	299.71	304.5	299.35	300.04	298.48	303.45	296.34	299.4	298.13
304.81	302.3	305.82	306.21	306.89	304.3	300.15	304.61	306.1	302.74	301.23	306.32	303.61	304.18	300.88	299.53	302.93	302.56	303.04	305.38	301.03	300.66	303.12	302.34	302.56	295.15	303.88	306.42	301.11	300.79	305.83	304.2	306.45	302.37	304.03	308.25	299.85	307.07	298.51	301.13	304.2	304.34	298.75	305.19	307.9	304.26	301.85	302.57	299.92	300.78
301.3	303.55	306.45	308.02	308.59	304.5	307.57	305.55	309.31	305.64	305.36	300.26	305.74	303.61	308.29	306.43	305.37	310.69	303.69	303.9	304.19	301.59	305.73	312.07	304.08	306.45	304.43	307.02	304.94	304.56	309.45	309.4	303.32	303.42	303.08	305.41	305.32	304.7	301.29	307.52	306.22	306.49	307.21	304.77	304.84	304.69	302.07	300.2	307.84	308.8
314.04	313.92	312.1	315.1	315.28	318.11	317.57	310.52	314.08	314.08	313.91	312.6	310.94	311.87	312.16	315.12	312.08	314.19	311.81	313.67	318.76	318.63	315.73	318.19	315.34	311.73	317.66	317.55	306.86	317.16	316.72	315.38	318.01	314.23	316.02	312.24	311.22	313.16	314.86	314.49	314.15	315.35	309.64	311.74	320.95	317.74	314.29	313.72	315.46	312.39
303.48	300.03	305.8	303.8	302.08	297.26	304.33	304.61	306.71	298.17	303.73	300.04	300.26	299.43	296.82	300.58	304.34	306.24	300.35	304.63	297.68	296.02	304.92	307.3	302.81	306.39	303.45	301.54	302.92	297.48	303.22	304.01	298.77	300.96	307.46	303.54	303.07	303.15	309.4	305.53	300.99	305.51	299.48	304.5	304.99	304.18	303.04	303.17	304.67	298.82
307.21	302.39	302.14	305.62	303.19	303.28	299.99	303.68	305.28	303.13	305.39	306.79	305.05	301.82	304.08	301.23	306.98	304.33	300.17	307.13	306.61	301.71	303.28	300.1	302.91	303.48	303.07	298.68	302.03	296.54	302.48	299.68	304.37	301.65	309.79	306.98	297.54	302.09	303.66	303.23	301.48	301.72	301.49	302.97	302.23	306.74	302.09	304.83	302.86	297.05
303.49	308.1	304	309.76	309.37	306.94	304.76	305.27	303.85	306.98	303.51	304.73	306.64	302.68	309.13	302.15	306.05	304.64	303.8	310.32	305.1	307.42	306.58	302.39	306.63	307.02	300.92	308.13	302.89	303.86	305.44	305.14	305.33	309.46	303.62	304.8	308.94	306.75	305.23	303.92	307.93	303.85	308.78	308.3	302.83	300.96	307.56	309.22	305.71	303.19
307.42	310.27	307.3	307.28	303.56	308.74	306.61	307.32	306.6	307.2	306.06	306.01	309.14	309.77	302.23	308.66	304.52	303.54	306.66	303.15	306.21	304.31	303.48	304.95	308.92	304.75	304.81	304.18	307.87	305.57	302.6	304.27	309.35	304.87	300.29	306.53	303.15	309.81	300.57	304.07	303.84	304.49	309.27	305.21	303.94	301.45	307.36	302.81	303.42	303.92
318.18	315.12	312.88	312.2	318.38	312.3	313.28	314.08	314.88	314.22	310.78	317.14	312.15	309.05	314.72	311.62	310.14	311.08	312.81	315.45	318.97	310.97	315.62	312.76	314.41	309.78	312.31	315.46	313.97	312.38	316.63	313.83	313.6	308.37	308.3	312.55	312.72	312.44	313.09	309.88	307.32	312.5	308.12	306.78	310.88	312.18	312.25	310.48	310.68	313.89
318.66	315.06	316.65	314.88	316.61	319.71	317.21	319.8	317.07	313.91	317.35	316.12	318.54	313.58	314.29	316.92	313.94	315.03	315.99	314.23	311.41	316.19	314.58	318.49	314.27	316.82	314.11	317.38	312.25	315.43	317	316.56	316.79	313.35	314.14	314.63	320.91	316.77	315.96	314.33	315.19	320.5	319.71	322.97	317	309.24	320.96	312.1	314.11	316.93
309.27	305.74	303.77	306.48	303.53	312.21	308.23	305.84	307.45	305.95	308.42	303.09	308.51	306.67	302.24	310.4	308.59	312.48	303.33	304.1	308.23	308.11	307.5	305.55	304.91	306.69	304.06	309.59	301.06	306.18	305.41	307.27	304.78	308.31	304.19	303.02	310.63	307.48	303.1	305.39	305.44	307.67	302.62	311.07	307.71	307.29	309.07	307.13	306.67	302.25
321.34	313.62	317.82	310.72	314.65	314.94	317.99	323.86	312.88	318.29	318.22	315.02	316.21	311.93	315.16	315.84	315.51	314.13	317.21	315.54	313.72	320.28	316.24	313.56	314.18	319.99	316.21	317.05	314.54	312.95	313.34	317.43	319.71	314.82	317.19	321.93	317.55	314.66	317.29	320.44	312.89	316.68	319.73	311.88	318.12	313.72	317.31	323.54	319.11	311.25
315.78	315.44	316.07	320.89	314.43	318.21	316.94	312.9	312.07	315.37	316.37	308.38	311.27	314.94	317.24	317.74	317.48	316.57	313.2	318.22	312.96	309.18	316.31	315.06	312.98	313.65	316.43	318.76	313.57	313.17	312.42	313.45	311.09	310.3	316.86	314.35	317.13	312.33	314.59	314.2	319.52	316.79	311.03	317.68	313.95	320.36	314.71	312.65	315.32	313.93
294.95	295.73	295.12	295.1	298.45	300.86	294.43	292.28	292.32	293.47	299.78	293.81	298.26	300.18	296.49	293.78	301.97	298.04	295.01	298.35	296.43	293.99	297.93	302.7	300.03	300.88	296.92	297.82	297.97	296.41	292.59	296.15	290.24	295.42	298.76	293.4	302.41	293.87	297.86	299.23	294.56	298.56	291.85	290.58	296.26	292.41	296.76	294.66	296.29	295.07
320.3	315.67	312.45	323.6	317.26	318.53	317.57	318.15	318.38	315.23	315.72	316.07	315.25	314.04	316.74	320.05	310.49	316.98	314.11	316.31	317.43	315.7	317.07	317.81	325.17	318.48	319.72	319.59	315.19	319	314.04	320.43	312.68	311.19	316.57	311.72	317.9	320.46	311.86	317.91	321.03	317.52	315.13	317.25	314.04	316.35	317.46	318.58	314.38	315.23
308.74	310.04	308.65	313.75	307.57	308.91	311.8	306.36	307.25	307.89	303.63	309.71	307.55	305.6	309.67	307.48	311.28	310.37	308.85	303.32	307.09	306.09	310.33	307.06	311.11	308.8	307.13	312.2	310.24	312.28	303.68	306.63	303.25	314.1	309.08	312.78	308.96	305.41	312.01	309.75	306.86	309.57	308.37	307.86	305.13	307.53	311.64	311.48	309.1	306.31
315.85	314	312.57	312.48	318.65	312.29	314.43	314.75	307.1	314.63	312.73	314.85	314.68	314.13	311.49	315.79	315.55	315.11	310.4	314.64	310.6	316.37	313.94	311.64	313.25	311.51	309.82	316.84	316.17	309.75	310.87	315.57	312.49	307.94	320.03	310.68	316.67	313.4	314.16	314.93	309.68	311.79	312.42	314.96	308.93	320.34	316.84	311.28	312.27	310.6
305.05	309.67	299.13	302.36	301.45	308.09	311.78	306.85	304.27	307.15	308.61	302.38	304.43	300.56	300.17	306.87	307.99	305.9	306.46	306.09	309.03	302.9	303.45	304.75	308.17	302.71	305.49	302.92	307.38	302.61	303.99	306.4	301.76	302.54	302.19	306.89	306.16	306.05	309.33	307.23	306.21	303.81	306.27	309.43	301.51	301.95	307.63	303.06	303.68	307.32
311.86	310.56	314.38	310	309.98	317.52	316.45	314.36	311.83	310.14	316.18	314.47	315.17	317.48	311.15	313.12	317.16	311.49	312.47	318.73	312.35	314.27	312.1	312.42	310.89	312.71	313.67	316.47	317.8	308.79	312.51	310.49	313.12	319.08	314.75	311.95	305.56	317.35	309.54	307.06	309.74	311.38	311.52	314.54	311.81	316.77	312.45	315.6	308.67	314.3
309.64	306.58	311.31	309.46	311.22	305.29	310.95	308.44	311.14	310.79	311.9	313.9	309.78	309.31	308.47	308.69	313.57	313.04	308.09	311.32	312.1	313.62	310.29	310.98	312.71	311.45	307.77	309.25	311.44	311.74	311.51	309.16	312.83	309.15	311.76	306.94	306.15	310.32	309.65	311.86	310.81	311.1	308.46	306.33	311.17	312.45	310.22	312.32	308.73	308.01
310.96	310.89	312.59	311.29	308.92	307.88	310.45	305.69	311.16	313.78	307.55	310.69	314.44	308.64	307.26	309.93	312.62	314.93	313.91	306.77	312.18	314.92	314.23	310.55	307.83	308.46	310.52	305.28	313.88	310.91	309.9	310.76	308.14	309.83	309.42	306.75	312.16	313.55	311.24	310.25	317.55	314.22	309.35	310.08	309.07	304.31	310.21	309.7	314.51	314.49
312.11	310.4	314.3	313.56	316.99	311.65	316.29	316.94	311.32	313.74	318.39	314.3	311.43	315.59	315.44	314.35	312.19	316.31	307.86	316.6	316.21	313.54	313.56	313.95	320.17	320.9	315.8	316.22	309.02	314.02	315.17	315.63	314.22	313.03	319.07	313.62	315.33	315.36	312.33	316.38	312.44	310.33	313.25	314.47	316.39	313.25	314.07	317.64	314.25	311.3
317.83	313.1	311.68	317.54	315.66	313.57	317	312.64	317.83	313.92	317.29	316.96	324.77	316.8	313.8	312.76	311.7	316.27	313.23	312.58	312.71	314	314.26	314.35	312.34	311.94	310.95	313.16	318.25	316.3	313.27	318.38	317.59	315.36	311.19	316.77	315.33	317.14	308.8	315.14	318.28	315.47	316.2	313.02	312.31	316.59	316.97	311.14	314.77	315.41
312.17	310.31	313.92	315.09	315.24	313.46	310.96	310.46	315.32	313.42	313.3	316.5	312.04	317.19	314.58	315.99	317.48	314.57	316.71	310.88	313.33	317.9	317.26	311.15	316.83	313.42	317.63	307.73	312.91	317.64	315.94	313.06	319.73	315.52	308	310.73	320.58	314.21	316.12	313.11	310.67	315.21	315.24	315.95	311.31	315.7	308.78	313.81	316.07	312.78
311.69	311.27	312.74	306.71	308.21	307.52	305.45	306.69	306.12	315.14	314.69	315.4	311.42	306.94	311.57	308.28	309.08	309.52	307.46	307.19	313.22	308.31	309.2	315.11	304.46	303.69	315.19	308.39	309.5	310.07	312.96	306.48	306.95	313.24	310.75	310.81	310.28	312.4	311.15	308.59	312.36	311.71	306.5	311.42	308.91	307.73	309.41	313.75	307.1	311.45
310.48	311.36	310.73	308.58	307.97	305.62	303.62	307.95	303.07	309.13	309.38	307.55	307.14	307.1	308.11	307.99	306.1	309.2	310.32	306.79	309.43	305.74	309.66	307.87	306.01	310.39	307.25	307.51	303.44	308.42	308.3	304.89	308.52	303.38	308.16	306.56	304.41	299.83	307.46	307.8	306.59	307.8	301.52	304.31	312.17	304.18	308.32	307.66	304.51	307.29
323.3	324.04	320.18	325.8	328.15	323.17	322.96	325.6	325.85	321.55	324.27	321.97	323.88	324.16	327.14	327.17	326.23	323.52	329.94	325.82	326.51	323.17	328.67	328.41	325.64	322.32	326.62	319.58	327.52	323.33	326.47	332.72	328.81	321.76	324.96	323.55	329.61	323.56	331.81	328.06	325.18	323.86	327.14	328.34	325.03	325.52	328.17	327.95	324.95	324.28
305.98	299.72	309.42	302.61	307.69	308.68	303.53	302.44	300.71	306.68	304.77	301.65	307.16	302.86	303.01	299.58	293.94	300.83	307.97	310.32	299.25	303.11	304.8	304.44	303.23	303.48	298.33	305.89	301.15	305.11	305.04	303.67	301.27	302.33	308.28	304.23	300.91	302.88	302.24	303.72	307.7	305.41	304.85	305.69	309.27	304.59	303.06	305.26	302.52	304.47
303.65	307.53	301.73	307.85	303.44	305.31	301.31	300.59	304.36	303.23	305.2	308.71	299.98	303.33	301.43	307.4	304.34	305.78	302.78	303.01	307.68	298.59	302.86	300.74	309.64	307.28	307.77	296.99	302.99	304	303.51	302.15	299.16	305.49	303.69	300.9	302.12	306.8	307.14	301.45	299.71	306.63	304.79	302.86	305.42	307.81	303.51	301.6	303.81	301.91
328.59	333.14	328.6	325.1	330.98	331.83	332.76	325.57	329.87	323.43	321.04	326.03	327.64	329.8	328.69	325.97	323.25	329.63	329.61	333.85	325.49	320.13	325.14	330.49	328.48	323.03	329.75	326.32	333.42	325.39	327.26	327.7	330.72	325.42	323.74	330.17	332.26	326.94	330.26	327.74	336.21	333.88	327.01	330.1	331.99	322.84	324.33	327.15	322.51	326.87
314.67	313.7	313.24	320.85	324.46	313.08	316.54	324.86	315.91	319.6	314.18	319.52	314.28	316.75	314.2	316.49	316.59	314.36	324.7	316.92	314.57	318.14	316.73	318.81	316.94	313.79	311.64	313.07	320.01	312.23	313.01	318.58	317.65	321.15	319.47	317.26	312.77	316.94	316.46	320.04	317.4	317.71	317.35	320.88	325.18	317.2	315.57	317.56	313.29	314.56
311.87	312.83	306.29	311.41	317.82	309.86	309.89	312.35	312.38	308.69	303.33	313.97	312.96	312.34	310.56	308.58	313.24	313.45	315.34	313.53	314.75	315.79	307.32	314.74	305.81	314.72	315.58	316.68	314.72	313.57	308.62	314.33	310.94	311.51	305.33	315.93	312.18	314.91	311.12	315.23	317.3	306.99	313.21	310.2	311.03	312.92	313.56	313.86	315.4	309.85
301.88	302.97	292.33	303.75	299.75	298.08	295.76	301.91	301	300.84	294.77	302.81	297.31	299.15	295.59	297.21	297.71	301.83	295.11	299.24	297.02	299.78	308.14	305.75	302.98	296.54	301.87	300.78	299.46	303.25	296.6	296.8	298.55	300.91	297.1	300.56	302.03	298.13	302.14	298.1	301.77	295.76	294.03	298.18	307.18	296.02	295.27	300.63	298.92	298.69
302.39	298.8	299.71	298.88	303.74	302.04	302.37	303.15	302.91	296.49	299.11	305.36	303.16	301.93	300.91	298.4	306.62	297.94	303.53	302.68	301.2	297.91	296.27	304.47	296.46	296.58	299.06	306.35	296.07	300.35	304.25	304.31	294.6	303.26	300.85	300.04	298.52	296.1	297.43	299.98	300.09	299.88	302.61	300.22	305.91	307.2	303.52	297.86	295.55	295.67
305	309.91	316.86	312.83	314.06	307.84	313.38	317.06	317.93	317.38	315.85	314.4	317.58	310.04	311.72	312.55	312.71	315.57	313.09	314.28	317.5	312.55	311.96	312.36	314.92	313.06	310.6	313.65	315.83	312.79	310.42	314.33	313.17	311.3	313.29	316.38	312.92	319.92	309.99	314.57	316.15	314.56	311.45	314.71	315.9	317.13	311.24	312.95	313.06	316.93
309.76	312.61	310.31	315.13	310.96	316	310.31	311.18	310.99	315.23	312.18	310.49	319.62	309.22	311.13	306.73	316.89	314.83	309.23	310.55	310.99	312.97	313.55	311.44	312.53	312.5	313.97	312.23	316.83	311.3	313.92	314.99	313.26	314.15	317.47	309.89	310.75	313.35	316.14	313.21	309.59	316.37	310.94	312.47	314	312.9	313.79	311.48	320.33	315.86
295.78	296.4	293.62	290.93	292.87	292.22	294.56	293.97	293.31	294.64	290.36	295.08	292.45	293.42	292.3	297.64	292.54	294.53	296.47	298.15	289.72	301.18	301.19	292.9	289.4	297.11	298.45	296.29	291.63	302.9	293.33	295.78	294.89	294.8	292.32	302.43	294.8	299.74	293.14	294.47	293.99	297.34	293.38	298.15	293.54	298.13	296.08	292.29	292.42	292.8
302.08	309.75	304.49	303.18	307.8	307.96	305.95	308.99	306.57	307.98	303.95	303.25	307.78	298.37	308.52	305.6	308.38	304.23	307.35	303.37	302.09	303.91	304.43	305.37	308.07	304.77	305.75	307.81	303.22	305.88	305.47	305.34	306.93	304.74	306.39	308.25	305.61	307.53	301.21	307.25	311.17	308.68	304.48	305.24	304.1	304.98	307.95	303.39	300.32	307.38
318.93	316.97	315.74	319.91	316	318.6	317.34	316.28	320.76	323.77	321.53	315.54	319.42	320.18	319.61	317.75	315.94	319.11	314.15	321.28	323.52	316.35	318.12	319.36	314.61	318.24	316.96	318.9	315.3	317.79	320.27	318.23	318.75	313.74	314.67	321.33	318.12	318.87	320.31	318.02	319.76	319.68	322.18	317.42	323.81	316.32	315.74	321	318.85	318.45
304.12	301.9	308.02	303.28	300.88	310	305.95	309.08	307.48	301.39	306.41	315.49	303.84	303.8	306.72	304.75	304.56	306.94	303.88	305.26	304.25	304.82	307.04	301.09	298.84	304.57	299.33	303.21	308.88	308.31	304.62	304.69	302.64	295.31	305.74	302.02	305.86	303.52	302.16	299.69	300.49	304.28	306.25	305.83	305.51	303.86	302.57	299.73	305.3	306.12
306.71	311.91	307.5	309.97	312.19	301.22	306.17	315.29	310.98	311.72	310.07	308.11	308.54	307.38	311.02	305.16	300.4	312.64	308.29	307.49	310.36	313.7	307.23	307.38	312.12	311.93	305.38	307.6	309.45	307.97	312.23	309.89	307.28	306.18	311.63	307.8	302.19	308.99	305.84	309.5	317.46	308.53	310.63	311.87	304.64	313.78	308.23	307.33	309.04	313
313.32	311.76	314.39	311.1	308.35	310.99	314.58	310.77	311.42	312.48	308.07	314.52	310.86	313.96	307.23	311.99	310.21	310.98	311.86	313.84	310.19	314.81	313.76	310.53	312.44	314	310.7	312.16	310.51	313.35	314.62	312.15	314.03	317.67	314.07	315.8	314.51	316.29	306.08	309.78	312.6	316.83	311.76	312.18	314.11	314.61	315.96	316.64	314.06	311.8
304.73	301.81	299.99	301.54	305.44	304.51	305.66	308.49	306.4	303.68	305.09	304.11	302.33	303.42	299.09	304.39	305.56	302.16	300.57	301.58	303.77	304.79	300.08	303.79	300.36	301.65	305.67	303.26	298.8	301.86	299.08	299.89	302.52	307.92	301.21	304.92	305.17	302.24	305.29	304.53	304.66	304.15	301.09	303.13	302.99	306.37	301.32	303.22	299.06	302.75
328.06	329.44	327.88	323.6	329.31	327.49	337.39	328.97	327.81	331.27	326.45	329.01	328.3	331.02	329.47	328.27	324.95	325.48	327.51	328.79	327.42	330.53	329.8	325.72	328.48	325.57	325.78	328.01	332.45	323.84	328.48	325.92	327.46	323.99	332.41	331.28	328.01	322.25	331.17	330.51	329.12	328.33	330.07	327.98	328.95	323.66	324.56	326.05	326.74	327.78
302.79	301.07	303.87	304.08	303.56	306.57	304.23	299.92	302.4	304.48	300.1	304.28	303.01	306	303.37	302.23	302.55	301.59	305.08	303.31	304.89	302.02	301.59	303.46	303.1	305.52	305.48	303.78	304.47	307.01	302.65	301.82	305.49	300.9	301.99	303.15	303.91	306.57	301.65	300.55	299.5	303.49	303.75	302.46	310.67	305.91	303.68	303.86	308.21	303.01
303.56	302.01	301.68	306.68	305.87	305.98	306.37	301.41	300.81	302.17	300.97	301	303.46	306.49	309.79	301.68	304.49	303.06	302.58	302.56	308.61	300.5	306.21	304.82	306.24	304.72	301.63	302.1	303.28	298.4	303.93	304.04	305.12	305.26	304.5	301.8	307.16	303.28	302.68	299.33	306.03	301.42	303.56	304.01	304.79	303.16	305.98	304.09	306.94	310.73
289.87	293.93	297.43	293.71	294.28	290	293.79	297.5	296.2	295.64	293.24	297.31	298.12	295.31	290.63	292.65	299.37	292.2	293.63	295.77	295.82	291.47	296.93	296.96	294.26	296.84	288.82	294.87	292.51	293.63	302.18	294.79	300.22	291.22	292.15	299.17	295.03	291.71	297.92	296.54	295.4	298.38	296.59	294.06	297.17	294.56	295.84	293.99	297.81	297.26
301.29	308.55	308.08	306.6	303.59	309.48	308.22	308.72	304.27	307.22	306.85	297.23	304.01	300.94	300.72	309.03	301.77	302.99	304.6	305.32	308.2	307.52	304.14	304.98	312.92	309.29	303.49	305.2	305.01	301.65	301.6	303.28	308.56	301.63	309.06	305.04	303.92	309.13	306.46	305.73	303.62	305.81	305.13	306.66	305.7	305.16	305.87	304.46	303.05	304.93
311.1	315.73	306.06	314.69	313.25	317.8	319.57	319.01	312.72	312.93	315.33	314.26	315.55	316.06	316.55	313.32	318.39	313.18	311.5	314.24	315.54	313.79	310.69	311.14	315.78	311.2	317.9	313.23	312.1	312.72	313.29	312.98	313.99	311.56	309.68	318.61	310.48	309.95	315.72	312	318.29	316.3	314.76	313	314.24	316.43	308.65	315.38	314.9	318.11
301.79	300.31	300.96	299.18	303.85	300.69	302.41	302.75	305.9	297.36	301.53	299.76	299.14	300.96	303.16	299.95	303.61	299.53	302.07	303.82	302.94	305.74	297.14	299.15	302.59	294.2	302.48	301.6	298.39	300.06	296.71	302	303.91	298.56	298.8	300.18	298.8	299.14	302.31	302.95	304.31	304.95	302.92	299.53	303.29	300.71	300.21	303.8	297.22	297.48
308.4	302.73	301.58	304.77	303.48	304.89	305.48	305.88	313.19	308.56	306.71	306.21	302.73	304.44	306.98	303.1	310.49	309.96	307.74	307.64	305.59	308.79	303.15	309.16	310.53	308.12	302.52	307.71	308.44	301.55	306.96	307.65	301.34	310.16	304.97	305.77	305.63	307.52	304.91	308.74	303.47	306.02	305.7	304.13	306.1	309.4	302.08	306.9	306.87	304.8
304.47	310.9	305.97	305.85	303.67	303	304.87	302.3	308.54	306.84	305.26	303.86	301.32	301.87	305.08	306.54	306.06	307.08	302.14	301.59	309.38	306.58	303.56	304.42	304.37	301.67	301.92	302.96	302.83	298.53	303.94	301.93	304.96	307.98	299.8	303.68	303.44	305.74	303.14	300.06	304.43	303.55	301.75	306.58	306.96	307.41	303.3	301.6	309.4	304.23
305.7	304.77	304.78	303.43	303	306.31	305.89	304.71	303.4	309.55	300.71	303.05	301.96	298.96	301.98	306.06	305.13	303.54	306.3	301.4	305.7	305.01	302.32	309.03	297.04	305.36	309.01	300.64	302.5	304.12	305.74	303.07	298.72	307.56	304.76	303.15	303.59	308.21	306.89	305.81	303.63	304.29	301.85	307.49	303.15	300.52	303.81	301.56	303.67	303.61
315.21	316.91	319.1	318.08	318.28	318.88	316.7	316.58	314.26	316.54	323.87	317.97	316.77	318.72	315.43	321.86	319.28	322.53	318.24	320.38	322.64	317.17	315.84	318.38	319.97	317.37	321.92	316.12	314.95	318.51	316.24	323.45	316.01	317.74	320.23	314	319.2	317.52	320.28	318.66	316.59	317.87	319.38	317.59	319.04	314.96	319.19	319.16	318.5	321.79
301.35	297.11	294.75	297.05	299.65	296.75	302.31	296.66	299.08	297.22	301.09	293.16	292.73	296.52	300.06	300.78	299.34	297.13	290.48	299.49	300.4	300.09	300.8	299.59	293.61	297.9	295.69	297.97	295.77	294.41	293.24	294.37	296.49	298.4	297.02	294.58	295.44	297.02	293.89	298.12	295.34	298.73	296.02	295.9	296.85	300.17	295.96	301.27	301.96	296.77
300.63	300.55	299.4	295.68	305.49	296.67	297.45	298.35	298.53	300.56	298.71	300.97	297.19	292.75	296.7	299.15	300.59	300.58	304.3	302.94	298.84	297.64	297.81	300.05	306.47	304.11	297.71	302.32	300.66	307.33	297.45	298.85	299.17	300.59	300.3	294.26	298.71	297.72	303.83	299.29	301.15	295.9	298.4	301.73	301.75	300.52	304.39	295.34	302.89	300.72
301.01	298.1	302.83	299.06	299.27	299.27	308.37	304.72	305.27	300.41	306.75	303.19	304.59	304.88	308.1	305.87	309.33	304.24	299.62	306.52	303.84	301.91	301.76	303.79	303.35	306.62	302.78	300.76	305.54	300.75	305.11	302.19	300.77	305.93	302.76	303.94	302.77	298.29	300.93	297.59	300.07	301.92	301.63	300.52	300.07	301.32	304.66	299.21	307.15	306.77
307.15	308.58	305.08	306.79	302.1	307.21	302.91	306.48	302.9	299.55	304.45	307.3	307.88	303.69	305.26	303.91	307.02	301.22	299.65	304.8	305.07	305.92	304.75	303.01	303.97	304.81	302.46	304.12	307.17	300.12	303.1	300.74	302.95	305.6	309.76	303.48	302.42	303.26	307.85	307.95	306.14	306.79	305.16	299.92	306.55	303.64	303.81	307.85	306.83	303.17
300.51	307.1	302.01	301.6	303.88	305.14	303.98	304.13	300.26	306.46	300.77	303.72	300.1	304.88	303.79	303.03	304.94	302.25	305.14	305.04	306.04	305.73	298.41	303.26	305.76	302.34	305.16	307.15	305.13	301.16	302.47	303.37	303.14	306.71	302.71	305.08	300.97	303.2	304.8	299.59	302.94	304.56	303.67	304.58	304.59	306.06	302.98	304.68	308.64	301.66
319.9	312.56	318.36	321.12	318.88	321	319.47	318.74	316.37	319.23	318.29	312.02	321.75	310.19	321.62	319.94	315.62	327.37	313.74	324.1	319.51	317.72	319.93	313.43	317.75	316.36	317.19	316.15	319.8	311.46	319.12	314.27	317.57	318.16	316.73	316.38	316.19	317.82	318.93	310.71	321.32	317.12	317.14	313.72	316.25	319.13	312.81	314.1	314.37	317.49
319.41	316.52	315.71	316.32	318.5	318.8	320.22	316.97	322.04	319.29	317.51	316.31	313.81	317.06	312.59	316.18	311.94	319.02	316.91	313.13	315.6	316.62	316.97	321.55	319.04	313.05	317.23	316.37	318.22	320.27	313.32	319.06	309.22	311.83	318.33	314.76	312.2	311.97	317.54	313.44	315.07	316.29	319.58	318.94	315.53	313.88	317.91	312.62	317.14	320.85
313.96	305.51	309.4	312.19	316.47	310.78	312.48	312.32	313.57	311.78	315.79	309.45	305.61	313.94	306.43	314.59	311.22	304.38	308.74	308.45	310.37	313.26	308.4	312.88	313.47	311.35	310.43	308.42	315.86	313.43	310.51	309.48	310.37	309.37	308.79	307.48	310.64	310.09	304.38	308.42	306.84	313.31	313.17	311.66	315.36	310.01	309.25	310	308.83	311.12
312.42	310.39	305.44	306.36	311.54	312.73	310.07	304.38	313.7	308.53	307.72	308.24	308.74	304.7	309.04	309.34	312.41	310.75	310.4	307.19	311.16	308.35	311.5	308.29	307.63	307.55	310.97	305.83	310.19	313.53	310.69	307.25	313.98	306.06	310.14	310.06	303.51	310.71	307.27	306.13	307.7	307.24	309.48	304.64	310.42	310.17	308.86	314.13	311.69	309.04
312.14	310.16	302.85	307.87	306.47	304.04	313.12	308.21	310.39	309.87	308.57	309.92	303.29	309.67	308.46	302.79	306.46	309.58	312.69	305.54	308.6	309.16	310.09	308.91	310.71	306.88	312.88	306.57	305.1	311.51	310.7	304.97	306.76	305.06	305.4	308.63	310.9	309.5	309.82	311.42	307.91	305.23	313.88	310.45	307.99	306.85	308.42	306.78	313.29	310.01
319.55	312.95	317.58	319.53	314.12	312.86	316.35	310.05	315.02	315.07	316.44	316.02	308.04	316.08	317.84	310.49	309.4	313.6	312.92	309.75	309.59	314.03	310.99	318.23	314.11	314.07	310.6	316.23	311.95	311.46	312.33	313.48	313.2	311.44	311.87	312.28	313.72	311.21	311.56	318.63	316.84	315.92	314.83	317.76	315.72	312.36	312.02	314.09	315.23	312.08
300.9	303	299.51	299.91	299.36	298.97	297.89	307.37	300.63	301.54	308.72	301.76	301.08	303.24	300.3	305.32	305.69	300.85	301.72	301.72	304.22	302.09	303.02	301.63	304.49	299.7	298.67	305.79	299.59	300.83	306.11	298.24	301.25	309.5	302.43	303.21	300.42	300.63	300.07	303.81	302.37	303.71	297.14	297.41	304.39	301.3	301.32	305.57	303.39	300.9
308.01	307.2	301.99	302.08	303.87	305.74	306.06	299.02	304.22	304.15	305.36	305.92	303.14	300.63	303.57	305.72	303	304.68	308.15	304.49	307.26	307.34	302.54	302.41	300.79	303.4	307.14	309.59	306.03	304.53	306.35	307.64	304.95	304.43	305.02	306.04	304	306	308.15	305.61	311.39	300.97	307.2	303.88	305.49	307.97	301.86	306.95	304.58	308.54
289.64	290.54	297.3	296.52	291.09	293.54	299.68	293.19	297.49	299.3	293.49	295.34	293.55	293.55	289.9	295.26	294.66	296.81	298.22	294.6	293.28	295.65	293.46	295.49	293.71	297.23	293.69	290.64	294.93	296.56	296.32	295.41	294.95	293.85	298.66	297.65	298	291.22	297.31	297.03	297.24	291.43	298.61	292.95	295.01	296.49	295.53	289.1	294.04	296.2
307.11	302.94	304.73	302.23	295.43	302.29	299.1	304.63	304.88	305.76	302.89	306.77	301.25	300.7	303.02	299.71	305.59	305.07	299.81	305.3	299.4	305.22	301.27	303.85	307.24	306.14	301.1	301.72	305.6	299.72	305.04	307.7	300.2	305.28	303.47	303.48	306.95	305.62	306.48	302.38	299.89	295.89	299.17	301.52	303.46	304.39	306.27	307.11	307.67	301.19
300.89	299.21	299.14	299.9	303.85	303.09	298.7	303.56	299.57	305.43	300.02	298.01	303.19	305.38	303.65	299.55	303.91	302.25	297.64	301.84	306.35	298.99	305.24	299.46	303.89	302.8	301.54	299.82	300.63	305.33	294.94	302.09	303.91	303.32	301.01	304.36	304.94	300.05	297.08	301.44	300.46	298.43	301.74	298.8	304.22	300.45	304.08	295.25	297.53	303.75
312.38	314.11	317.39	312.14	313.63	316.99	313.57	312.82	316.69	313.12	314.14	311.75	317.86	313.8	316.25	314.58	317.5	318.71	318.74	313.04	311.66	317.31	317.14	317.83	316.26	313.95	315.46	313.3	313.64	315.94	317.86	318.5	317.73	315.02	311.08	310.34	315.83	314.15	314.03	310.92	316.56	321.62	313.92	314.06	311.91	314.32	315.59	315.23	318.39	315.85
318.57	313.46	312	316.56	318.14	319.03	320.16	316.53	316.57	307.96	313.19	317.79	313.23	318.21	313.19	317.01	314.99	321.06	314.57	316.82	318.88	314.1	316.31	308.3	316.05	317.13	313.71	314.53	314.02	316.71	313.62	314.18	318.28	315.36	316.22	316.41	314.59	309.54	316.42	310.53	316.53	313.88	314.12	320.19	313.68	316.4	313.2	314.8	315.11	323.01
311.37	312.56	314.74	319.39	319.88	322.08	320.34	308.97	321.98	322.08	323.2	319.84	320.33	316.21	319.89	318.55	315.23	315.8	319.91	316.16	314.88	317.33	319.89	315.38	318.72	315.84	316.93	317.56	322.89	314.33	315.66	319.95	317.88	316.41	317.04	317.75	316.5	315.93	320.96	321.7	320.4	319.2	320.88	318.56	316.52	316.46	320.2	318.6	320.97	319.54
311.29	317.28	312.45	310.28	311.34	314.61	317.53	309.45	309.55	306.65	312.86	312.77	314.41	311.07	315.54	315.11	313.39	310.15	316.53	312.61	315.73	312.48	314.32	314.21	313.42	312.32	315.06	313.55	312.8	319.33	309.84	314.82	309.81	307.05	314.76	319.51	316.7	315.54	309.64	312.34	318.99	314.69	308.78	309.39	313.32	320.86	313.96	311.25	312.19	319
296.6	293.57	301.24	293.31	294.94	295.53	297.63	299.75	295.18	299.77	293.18	297.01	298.37	298.59	294.21	296.57	292.1	298.35	292.14	296.38	295.44	297.48	298.62	299.5	296.42	296.17	293.55	300.6	301.16	300.44	299.62	297.85	298.02	296.62	297.4	301.36	297.57	295.94	300.5	300.81	296.65	295.14	295.61	301.2	298.27	298.44	300.9	296.55	297.11	296.45
323.8	321.47	327.23	328.27	318.99	318.81	325.59	318.35	322.05	325.87	329.11	325.61	325.46	323.93	320.44	323.27	325.8	327.21	324.56	328.91	322.52	323.76	320.69	325.65	322.83	325.05	321.41	329.77	322.98	315.91	327.21	325.58	321.5	321.89	321.04	325.26	328.91	321.96	324.43	327.85	326.9	317.84	325.29	328.97	325.15	328.69	324.08	322.66	324.9	319.59
300.88	297.45	302.55	301.51	302.8	299.73	302.36	299.82	300.3	304.32	304.9	300.3	302.85	299.36	302.75	297.65	302.39	302.58	298.85	298.45	297.82	297.63	298.41	302.13	301.85	306.96	299.74	303.23	303.44	299.8	303.92	299.58	302.88	299.16	297.88	298.31	296.52	293.41	301.73	303.29	302.94	302.16	302.1	301.97	298.66	297.38	298.94	297.31	300.44	300.55
305.82	301.06	300.32	300.19	306.12	306	304.5	300.07	303.01	303.49	300.45	303.56	301.73	300.93	302.21	301.4	299.97	302.81	305.54	303.24	302.69	302.04	301.53	301.25	303.95	300.85	303.62	305.02	302.78	306.06	298.04	304.67	304.95	308.45	303.58	302.09	303.8	305.27	300.56	300.9	299.44	302.6	302.78	303.41	305.75	297.13	304.28	302.85	301.9	299.55
302.82	301.66	303.02	297.13	302.47	298.21	304.51	298.67	297.68	299.79	294.31	297.49	298.42	303.68	301.58	303.11	296.27	305.95	299.6	302.2	299.59	300.84	301.29	298.07	302.59	294.9	299.96	303.35	301.25	297.1	295.46	302.56	297	299.71	296.23	299.32	299.98	296.09	299.15	300.55	302.1	301.44	298.24	302.45	295.46	301.09	295.89	302.42	299.69	301.37
325.1	329.53	325.08	332.21	327.81	328.28	327.59	329.77	330.64	329.18	331.45	330.3	329.32	324.16	330.41	328.43	329.97	327.87	329.09	323.43	331.25	327.22	328.5	329.68	328.54	326.7	329.33	332.8	323.31	329.15	328.39	323.14	329.05	330.43	327.96	326.37	330.48	330.63	323.61	327.71	332.85	330.49	325.94	328.04	330.37	325.02	331.07	327.87	328.57	331.7
317.2	317.17	316.35	312.22	314	314.06	310.15	320.34	312.43	314.41	317.22	317.45	320.27	320.66	318.92	318.47	324.28	318.45	315.99	315.55	317.8	315.96	315.74	315.79	317.97	314.97	321.35	316.16	310.07	316.72	314.59	318.4	320.36	319.08	315.5	315.14	320.15	310.19	314.67	319.27	318.57	314.17	317.16	316.18	319.04	315.04	317.01	316.87	321.7	314.77
304.12	304.03	302.49	303.75	295.81	300.1	303	299.53	302.36	301.75	304.51	302.51	304.4	302.71	302.16	302.46	304.85	297.98	303.66	304.85	303.1	303.3	303.06	302.37	308.07	301.66	303.55	301.84	306.74	297.41	302.11	304.73	297.59	298.34	299.15	307.09	304.22	301.01	308.4	301.75	302.96	303.31	296.34	304.06	298.86	303.85	297.54	309.27	297.01	302.11
295.73	293.25	300.34	298.62	291.07	295.04	297.34	297.1	297.86	292.17	298.6	298.92	294.23	297.25	295.21	290.77	295.83	290.52	293.58	292.37	296.63	292.87	292.4	298.06	296.14	296.26	301.75	294.88	292.85	289.04	296.29	296.22	297.27	288.53	300.03	294.53	293.23	297.35	296.95	293.19	297.28	292.02	298.23	294.77	294.63	294.52	293.4	296.88	294.6	293.85
304.74	309.85	308.25	306.54	306.64	304.67	310.46	306.16	308.15	299.73	305.76	303.59	307.51	303.95	305.19	312.5	309.08	305.99	304.89	311.95	312.74	312.13	306.69	305.27	309.34	306.8	305.17	305.4	302.2	308.03	308.4	302.72	309.47	306.37	302.74	300.79	299.7	308.66	311.75	306.33	308.71	304.59	305.68	309.99	307.42	308.29	305.67	312.07	309.84	309.69
298.95	292.43	295.85	294.55	295.57	295.54	295.37	299.57	295.27	295.02	293.12	293.94	299.2	293.96	288.25	295.4	295.03	295.03	300.03	295.94	295.74	297.73	292.13	294.99	298.26	296.38	300.71	291.89	297.67	292.8	295.47	296.05	300.77	290.79	294.65	293.17	294.35	299.95	293.7	296.24	290.17	294.12	296.11	294.22	291.98	293.43	293.99	298.4	294.13	288.86
302.44	303.51	304.29	306.73	303.36	302.37	307.71	303.52	298.88	306.19	302.99	303.07	304.64	304.53	302.54	303.55	309.23	303.46	305.99	306.15	302.71	307.55	301.3	309.54	305.77	299.2	308.12	302.72	308.43	306.52	304.66	300.43	299.24	301.83	306.23	303.06	305.63	302.42	298.26	307.05	304.96	304.35	304.61	302.72	304.05	305.36	306.92	307.5	306.77	305.36
301.87	307.87	300.49	303.64	303.14	308.54	299.98	299.97	303	301.72	306.56	305.71	301.19	303.71	301.92	302.64	306.5	301.97	307.75	309.05	306.49	301.96	304.82	304.51	310.02	305.17	308.14	305.1	308.1	306.94	305.56	303.87	306.61	303.56	303.61	304	303.14	301.61	302.62	300.54	305.18	303.49	308.58	303.71	302.59	306.02	308.1	305.29	304.35	307.68
302.78	304.56	305.05	299.2	303.37	303.2	301.28	306.77	304.07	309.87	307.78	303.6	300.84	299	301.92	304.56	300.97	306.6	300.91	303.33	306.74	301.96	306.8	300.4	300.37	310.47	304.21	300.96	307.1	307.19	303.89	304.28	298.5	301	303.42	299.76	305.16	306.26	304.12	302	297.12	301.67	302.04	302.64	305.49	301.18	300.27	297.14	305.35	299.66
299.89	303.09	305.33	307.77	304.38	302.71	302.74	302.28	304.26	309.39	308.47	301.74	299.1	302.22	304.01	304.63	302.16	303.96	304.55	300.05	302.67	298.19	303.79	303.91	301.45	302.71	305.63	304	304.27	302.08	301.69	302.81	304.68	306.86	305.06	298.83	304.96	303.59	305.95	303.03	305.44	299.61	302.63	301.53	299.22	302.63	303.32	302.66	298.62	305.89
323.35	331.05	331.99	326.2	331.68	331.78	327.72	325.84	323.6	328.56	327.89	330	331.17	327.96	324.83	327.65	328.89	329.36	325.73	327.78	326.79	326.66	328.76	323.42	326.52	331.06	328.16	327.41	324.26	327.06	324.07	328.24	325.95	325.76	326.71	329.1	328.94	325.14	329.66	328.23	326.96	331.6	325.68	327.43	330.7	323.36	329.34	326.07	325.68	330.27
311.06	312.32	316.53	317.16	310.99	315.45	318.54	313.11	315.2	314.4	318.57	315.53	310.12	315.59	313.38	317.43	316.8	316.65	315.89	314.5	313.48	311.49	313.17	312	309.08	313.66	315.54	313.37	313.8	314.81	316.14	316.5	316.41	318.1	319.85	310.29	315.04	307.44	315.59	311.78	310.58	315.79	311.91	318.18	313.44	315.22	315.96	312.08	316.77	321.7
309.34	306.58	303.99	302.36	303.6	304.47	303.46	305.41	303.71	305.24	303.24	301.76	301.13	308.78	307.01	299.15	299.71	300.4	305.6	306.3	304.82	305.27	306.71	301.59	304.39	302.6	306.92	304.27	301.47	307.42	301.14	305.07	305.77	305.78	303.6	305.54	303.88	304.44	307.56	301.57	302.75	307.65	300.42	302.85	308.81	311.52	302.4	305.57	306.62	307.8
304.58	293.52	296.1	293.12	294.76	301.68	299.2	297.64	299.75	296.59	296.23	295.04	295.88	296.31	303.24	296.88	297.68	295.61	297.55	296.72	295.65	291.86	300.23	292.13	294.72	296.5	299.45	298.45	297.03	295.95	299.05	301	296.29	298.3	290.5	299.54	297.43	297.72	294.66	296.46	293.63	295.74	299.83	293.58	295.39	297.36	293.75	301.07	292.68	295.91
308.06	312.02	309.43	307.12	308.9	307.7	307.12	312.07	307.71	306.66	308.8	307.23	313.5	305.7	308.66	310.19	309.58	313.21	305.72	309.08	309.86	307.69	310.71	305.52	308.35	313.43	311.61	307.65	309.15	309.36	311.65	310.65	311.45	301.59	311.08	306.83	310.69	311.78	310.76	310.76	305.06	306.87	306.17	307.81	313.44	306.57	303.31	311.55	312.77	306.99
317.82	313.1	315.78	320.49	313.92	315.54	315.05	312.59	318.43	316.05	314.6	316.75	313.57	317.92	315.33	309.46	312.07	316.33	315.06	316.01	312.89	317.66	316.12	312.98	316.32	319.67	317.16	316.16	311.96	315.52	316.18	311.13	317.78	308.19	314.98	312.51	313.57	315.49	316.27	312.86	309.18	315.94	315.74	318.66	311.65	318.67	317.27	314.24	317.88	316.1
313	319.84	314.23	318.95	320.12	319.17	312.58	314.96	318.48	312.69	315.38	319.45	313.11	313.21	314.96	314.65	320.76	314.99	319.09	314.39	316.2	316.55	316.88	316.58	317.66	315.8	318.44	316.86	312.96	322.92	317.11	310.57	305.36	313.72	308.76	317.89	308.17	316.75	312.57	317.81	314.7	316.84	312.75	320.41	319.95	319.39	311.6	317.19	314.13	319.7
319.34	319.07	316.84	315.75	317.22	318.36	313.13	317.64	312.42	319.22	316.11	317.83	318.69	315.71	318.02	319.01	312.79	314.75	319.54	319.51	323.24	315.15	320.39	316.71	312.32	318.65	318.77	319.12	320.03	313.34	316.73	319.23	316.22	317.41	316.98	313.59	316.75	311.86	317.83	314.1	317.28	313.23	320.2	320.49	319.9	322.73	318.54	317.47	314.77	315.65
316.15	315.86	315.59	317.91	314.13	316.01	312.63	316.75	316.23	313.7	314.91	315.37	314.47	307.68	320.82	315.59	315.12	312.46	311.18	323.3	317.62	313.56	313.89	310.66	317.12	312.99	314.96	315.1	310.22	310.55	313.54	317.96	315.54	314.14	311.38	318.07	314.74	316.96	312.37	316.16	315.54	315.43	312.29	314.62	319.24	315.83	316.26	316.83	312.71	316.22
310.77	310.36	313.6	313.59	315.77	319.63	306.38	313.93	310.95	315.9	315.82	313.08	312.93	316.35	311.45	314.13	319.57	309.91	313.83	318.32	318.43	313.93	308.99	312.47	314.18	312.83	319.16	314.99	314.69	308.24	317.6	313.15	313.76	314.71	318.05	309.7	314.41	312.81	312.97	312.41	313.42	313.44	313.63	316.79	310.76	309.42	310.97	315.47	317.29	313.68
302.36	308.22	305.11	303.32	307.77	301.7	304.72	296.74	301.43	301.37	303.1	300.08	299.55	303.75	304.09	304.45	303.88	306.71	300.87	307.72	306.12	305.21	309.61	302.18	306.66	307.37	302.24	306.12	304.92	302.7	303.76	306.74	306.37	306.6	303.05	305.28	306.21	311.03	305.25	304.17	304.79	306.67	306.66	304	304.04	305.83	305.13	302.65	302.53	306.1
308.22	317.17	314.9	310.88	314.81	313.22	317.35	314.94	307.52	311.24	312.66	310.64	314.62	312.45	311.79	312.93	310.67	312.72	314.3	313.81	312.29	313.41	312.03	311.21	309.06	314.7	314.08	308.52	316.28	313.72	312.44	311.61	316.55	308.66	307.51	314.7	317.35	314.34	312.03	313.27	310.28	314.52	312.28	306.56	310.21	307.19	316.05	310.05	313.46	310.69
290.94	291.22	296.98	292.15	293.58	291.89	294.47	298.91	292.51	292.34	293.74	293.99	298.59	296.52	298.8	296.25	298.95	291.31	289.38	291.94	296.69	299.59	295.95	292.86	295.45	293.83	290.29	291.14	300.41	294.13	300.8	295.28	298.15	291.61	297.02	292.59	297.27	293.77	288.55	294.28	296.74	294.32	296.39	291.08	295.98	294.47	295.38	299.67	297.48	291.88
314.94	315.76	311.08	318.06	311.59	314.8	323.65	309.22	315.91	322.51	314.5	313.79	313.3	321.51	314.84	312.4	316.21	314.21	314.89	318.62	315	317.64	318.85	314.04	318.14	315.23	318.41	314.05	316.61	315.3	312.4	318.46	317.02	311.93	314.53	314.64	317.09	314.4	313.68	317.53	314.53	316.88	314.59	314.17	314.05	319.22	319.46	315.26	318.48	314.32
312.94	312.83	317.56	312.44	309.92	316.28	319.75	321.45	315.11	317.76	313.09	314.07	318.16	313.61	315.33	313.03	321.95	316.82	310.18	316.05	313.26	317.12	316.68	315.73	314.8	316.85	315.71	319.71	313.08	312.48	314.84	312.26	315.06	312.64	313.65	313.68	312.93	318.8	317.13	317.44	309.95	315.07	311.3	311.82	313.78	318.95	310.02	314.95	315.09	319.67
307.38	306.5	303.71	303.49	306.17	304.55	303.41	307.61	305.27	303.43	307.74	306.63	303.82	309.56	306.73	304.94	309.55	306.96	301.67	305.25	305.64	307.05	304.58	301.64	306.64	305.63	304.85	306.89	306.64	306	306.72	307.15	301.51	300.48	308.73	308.1	299.29	306.24	306.47	309.71	306.86	304.75	311.43	307.44	302.03	306.73	304.68	305.6	301.38	303.68
311.41	312.56	313.88	312.98	316.93	310.71	309.16	313.81	313.82	308.76	307.24	313.81	318.36	309.74	315.7	310.9	315.41	310.49	314.91	311.84	309.93	313.66	317.08	311.15	315.55	316.3	314.55	313.42	311.7	310.79	310.98	310.4	310.64	312.38	309.71	309.43	318.92	309	311.25	316.43	311.92	312.04	311.41	307.47	315.74	316.55	311.99	311.56	311.51	316.19
295.98	293.71	295.96	295.3	294.03	293.86	292.62	296.47	294.07	296.14	297.64	295.14	287.42	294.72	295.62	293.21	299.45	292.15	295.08	298.88	292.49	293.12	296.32	297.1	292.99	293.07	298.22	300.11	303.79	297.7	293.93	295.4	293.94	300.6	295.51	298.43	296	295.61	292.88	292.82	294.75	295.55	294.55	293.03	298.23	294.58	294.28	294.08	290.75	295.53
313.36	312.51	315.22	315.5	314.9	314.35	315.33	314.56	315.27	313.12	319.73	316.68	313.99	314.09	317.17	317.69	314.56	313.96	313.03	316.23	309.83	316.36	315.94	312.58	316.68	314.84	317.97	315.45	316.23	311.28	316.53	310.98	318.55	318.99	317.58	319.97	321.33	312.58	315.95	316.76	316.58	321.3	312	319.42	313.73	316.58	316.74	314.87	320.31	315.56
295.03	297.22	295.7	292.12	298.94	293.85	300.04	293.63	297.57	297.51	298.01	297.08	294.01	300.39	296.6	291.47	296.68	297.96	294.39	297.68	300.48	296.6	301.95	298.63	293.66	301.11	291.87	298.83	299.55	288.92	295.45	294.81	299.95	297.73	295.27	303.37	296.67	300.25	298.9	298.09	296.46	298.24	295.8	296.18	301.24	295.85	291.53	300.72	295	298.81
305.43	306.75	307.15	306.67	306.84	308.17	303.59	306.24	305.63	307.84	299.94	302.09	309.05	302.4	305.04	303.31	305.19	303.8	302.28	308.51	303.54	311.48	307.02	304.12	303.21	304.27	302.66	304.63	306.68	309.79	300.01	311.18	306.82	305.27	301.13	307.63	299.29	306.54	303.36	306.62	306.5	306.54	305.95	311.08	299.97	301.95	305.55	307.26	306.25	302.22
317.64	313.85	316.41	317.47	319.36	313.4	318.12	322.78	318.86	319.8	320.25	317.43	315.21	320.18	317.7	320	316.17	314.29	317.69	315.61	320.02	315.97	324.3	316.44	313.7	319.38	317.28	322.42	315.95	318.91	321.33	317.96	320.31	315.12	323.01	317.6	319.93	317.73	316.24	318.43	315.16	316.88	324.45	317.06	319.09	320.03	313.88	321.6	322.42	318.79
300.2	298.38	297.86	301.01	298.64	301.6	296.64	299.62	300.25	300.29	297.17	300.95	302.65	300.52	299.44	299.86	301.49	298.28	301.15	302.63	296.94	297.42	300.26	298.02	301.2	297.48	299.84	304.2	301.13	299.78	296.85	297.13	302.22	297.86	299.5	299.7	302.38	298.96	301.54	301.26	295.27	295.54	296.39	302.72	299.16	301.16	303.84	299.42	298.4	299.12
312.61	311.56	312.17	312.46	308.26	316.67	317.38	312.44	313.21	315.4	314.49	316.92	309.31	315.98	317.62	315.66	313.83	313.69	306.78	311.01	316.12	313.48	318.89	310.1	314.78	311.77	310.26	317.43	314.69	318	313.33	311.29	315.22	313.12	307.34	312.54	313.7	313.77	315.07	313.62	315.49	312.84	316.25	319.44	310.66	312.14	310.98	311.94	310.37	316.32
301.41	305.19	306.83	304.68	304.06	303.9	299.16	304.72	302.4	308.48	305.75	305.67	303.25	302.24	307.24	303.69	308.76	302.82	303.34	304.12	307.33	305.08	304.1	308.81	306.54	302.41	310.88	300.76	305.77	304.35	312.71	306.88	304.49	304.09	302	306.11	311.27	305.88	305.14	302.91	306.22	299.53	307.78	304.2	307.32	306.12	302.65	302.92	304.31	304.08
312.07	314.58	308.64	315.32	311.75	314.49	312.61	314.13	320.15	318.31	309.88	312.58	310.85	307.96	313.64	309.72	308.78	313.92	313.42	312.66	311.75	308.8	312.74	309.59	311.06	314.39	306.78	308.17	313.84	308.95	308.09	319.14	318.38	312.61	313.56	315.13	317.22	313.55	317.45	311.68	308.28	311.3	308.53	310.93	314.53	314.49	311.26	310.29	311.14	314.55
302.56	306.54	298.93	301.82	302.47	300.35	304.79	302	304.75	299.18	308.81	298.4	303.99	306.51	302.23	300.42	301.52	301.69	306.34	298.57	304.09	299.98	307.14	299.88	304.41	307.96	308.38	303.78	305.53	298.46	308.31	302.76	300.47	301.01	303	299.16	299.14	307.53	301.89	301.68	300.68	299.93	309.85	303.11	298.38	305.77	299.34	301.78	303.54	304.51
303.56	300.35	305.51	299.13	304.29	301.57	302.83	300.92	303.81	306.52	302.93	300.09	301.55	307.59	301.6	307.46	302.54	301.72	301.45	299.86	307.49	299.98	302.15	301.17	304.56	300.82	302.21	298.66	300.81	303.43	303.79	304.4	295.25	305.31	307.87	305.21	306.94	301.22	303.31	305.83	300.77	302.45	301.4	304.1	302.99	299.57	304.33	304.95	308.05	297.93
314.72	311.48	312.58	313.46	314.56	316.63	313.88	308.68	315.08	312.47	317.31	315.03	313.67	313.72	315.87	313.86	318.78	317.46	310.96	314.18	314.19	316.96	313.25	313.47	316.88	317.12	316.66	322.03	318.24	312.38	319.06	312.1	309.28	312.77	309.36	314.3	316.68	311.6	311.68	312.34	315.13	313.46	319.42	317.63	312.93	314.61	314.8	312.7	313.57	315.2
302.51	305.35	302.84	302.79	306.94	300.91	305.66	302.13	301.33	303.4	300.36	304.27	302.66	306.64	303.01	296.99	302.2	304.77	301.08	309.22	299.89	306.66	302.27	307.41	302.92	307.05	305.34	301.24	297.85	296.87	300.92	304	299.09	309.3	304.07	305.42	298.61	304.93	300.88	305.57	301.79	307.87	301.79	302.25	303.77	301.53	307.16	303.7	304.17	308.47
304.52	296.14	302.77	309.39	304.97	304.2	304.31	305.15	306.3	310.22	299.77	303.31	304.03	301.72	302.5	309.38	308.34	308.05	305.98	303.04	309.45	304.87	300.51	301.59	299.96	302.95	307.86	301.05	302.32	304.1	307.55	303.07	300.37	303.41	303.26	304.93	307.51	304.05	304.74	304.45	305.85	303.29	301.88	302.77	308.05	305.13	304.04	302.45	306.51	304.17
310.09	311.4	316.42	311.07	312.67	314.57	318.59	313.5	314.55	314.53	312.03	313.6	316.64	317.08	307.64	314.56	310.48	311.85	317.35	315.17	309.06	308.98	319.35	319.85	312.05	316.11	314.98	313.91	312.44	318.09	316.34	314.32	307.35	309.11	311.02	310.98	313.86	313.3	314.14	315.53	314	315.34	315.92	317.4	314.3	310.1	313.43	306.35	310.33	307.64
311.21	315.94	318.3	308.2	304.38	310.49	309.25	314.6	317.76	311.62	310.4	310.4	311.11	309.48	308.37	304.67	314.98	307.56	306.84	313.92	309.28	310.54	311.13	314.42	312.44	313.2	307.78	315.51	311.26	313.42	309.28	312.8	315.48	310.55	310.16	311.18	308.7	314.85	318.25	307.2	313.84	304.18	307.16	308.49	310.46	310.94	312.29	311.29	315.01	311.16
298.53	307.66	305.12	302.08	302.83	300.66	305.22	305.74	301.99	293.74	297.73	299.92	305.8	299	304.69	307.9	307	307.43	303.38	304.91	304.19	302.67	307.88	300.52	303.69	306.69	307.23	305.64	304.92	307.74	306.22	301.84	303.71	302.97	304.59	304.47	303.91	304.69	301.5	303.7	305.64	300.54	299.95	305.84	306.31	301.38	299.47	301.79	298.49	303.76
308.16	301.87	304.3	305.25	306.36	304.2	303.9	304.87	305.21	305.94	304.03	307.31	301.07	306.95	302.26	304.12	300.92	305.16	301.61	304.78	302.16	303.13	300.28	302.58	301.98	299.5	302.51	307.71	300.75	304.69	302.4	306.65	306.86	306.42	301.27	303.53	303.9	297.91	301.85	307.48	306.44	300.51	303.29	303.2	302.91	305.31	302.44	300.9	304.72	305.13
306.93	316.36	314.55	308.94	316.02	314.58	311.09	307.86	311.2	309.1	315.31	311.56	315.62	310.57	311.32	309.75	314.39	314.44	314.57	314.68	311.96	316.75	319.62	317.5	313.61	315.59	310.12	314.45	314.33	309.38	311.76	316.38	314.52	316.11	312.38	314.81	312.73	310.83	312.78	310.36	309.03	316.3	312.78	314.58	315.47	319.14	309.54	315.85	317.55	311.83
314.88	320.64	313.79	314.25	310.95	317.44	318.06	322.76	316.37	321.11	319.21	318.08	317.34	318.86	315.75	319.95	318.02	318.1	315.61	317.44	320.78	321.01	318.3	316.45	317.56	310.64	319.97	312.06	313.85	322.2	319.26	312.49	315.68	317.42	313.89	314.3	318.81	317.98	317.62	319.92	316.96	313.41	316.37	314.56	317.33	313.46	309.77	318.84	318.16	316.43
317.82	318.31	318.75	318.23	316.58	320.2	316.82	321.01	319.16	321.13	317.01	319.75	319.85	316.27	316.31	323.41	323.54	321.11	319.95	320.27	317.54	317.76	318.72	318.01	313.16	320.42	322.82	318.08	320.56	312.24	315.87	319.58	320.96	315.92	314.09	319.74	318.86	319.95	314.83	319.75	311.76	317.33	323.49	319.84	319.08	320.48	321.49	319.3	319.03	319.53
309.51	305.85	309.38	303.78	308.56	300.38	305.54	310.73	305.25	309.61	309.38	301.75	311.95	307.29	309.9	307.48	307.15	308.17	305.28	312.76	307.98	306.88	308.81	312.9	304.53	303.65	306.15	304.69	302.5	305.69	309.27	309.82	304.64	304.57	306.84	309.4	306.65	311.75	305.95	308.2	308.46	303.01	304.34	307.58	311.02	304.93	303.52	308.27	307.71	308.3
301.56	299.86	300.23	298.58	301.62	300.62	304.68	300.71	299.63	303.57	298.88	298.38	299.8	299.51	301.42	295.66	303.6	301.9	297.33	302.69	295.12	298.02	295.94	295.89	295.06	299.06	298.62	302.23	303.78	298.53	303.05	298.71	297.34	297.61	298.82	301.97	296.74	299.87	295.47	299.97	299.03	300.5	298.55	299.58	298.74	301.78	302.43	302.96	301.75	299.23
305.1	305.87	303.68	309.65	306.32	302.14	302.67	303.62	297.27	305	303.35	296.94	305.11	303.17	302.9	302.42	303.35	305.18	302.63	306.14	304.03	302.22	300.94	305.57	303.1	304.17	306.76	303.19	307.79	303.66	303.08	308.5	300.52	307.89	303.12	304.29	309.07	306.03	302.64	304.84	303.45	308.61	302.57	308.65	299.94	299.85	305.23	304.03	301.71	311.47
300.99	296.1	298.49	297.12	300.51	298.94	297.98	301.58	294.35	298.54	301.79	298.44	300.7	298.99	296.99	301.78	290.16	297.41	300.38	295.56	299.99	298.18	292.4	297.54	297.37	294.27	295.63	295.16	297.4	290.47	298.53	296.2	294.86	294.46	298.91	294	295.97	297.99	295.79	293.45	300.28	297.97	299.05	293.32	299.93	297.51	297.05	294.38	302.72	298.99
304.81	308.88	305.34	309.8	307.34	308.67	310.27	308.07	304.57	308.64	303.15	308.14	307.71	309.82	312.62	311.01	309.61	310.48	308.52	309.19	308.27	310.67	305.57	313.21	312.32	310.99	306.02	301.05	309.38	312.91	307.43	307.05	310.05	308.16	306.11	308.57	312.38	306.74	315.94	307.57	303.15	308.08	308.76	305.51	304.64	308.46	314.09	316.81	308.81	306.43
304.96	304.08	305.07	305.9	301.15	302.63	303.05	305.87	304.36	304.99	299.61	304.49	303.6	305.05	307.62	306.28	300.85	300.46	303.65	305.05	303.94	308.51	303.44	307.35	303.02	305.53	301.8	308.84	308.91	301.87	302.6	302.48	302.02	304.78	303.74	310.4	303.72	306.75	300.97	303.15	304.41	306.65	299.59	307.16	311.73	307.25	304.3	304.3	306.18	305.74
303.3	306.1	306.48	301.38	302.76	302.58	306.83	297.53	300.86	301.71	306.95	301.2	303.7	301.35	305.76	306.71	305.1	304.59	305.65	305.58	304.94	306.53	297.75	302.47	303.13	305.51	303.04	299.23	304.2	300.69	302.8	304.74	302.74	299.83	309.97	301.58	302.31	305.11	305.71	303.88	304.42	308.08	297.76	299.51	305.77	303.34	296.89	304.06	301.72	306.62
320.27	315.34	318.73	313.07	314.16	321.74	316.31	321.49	320.72	313.79	318.66	321.53	320.83	317.26	313.55	313.07	314.13	320.46	322.48	313.24	315.86	316.56	318.37	317.27	320.72	318.24	314.98	318.46	317.8	317.09	318.88	317.47	314.46	321.24	319.12	318.59	313.07	316.93	316.83	320.42	314.9	315.23	318.75	317.42	319.49	311.83	322.5	320.62	314.86	317.84
307.07	304.12	313.18	307.23	305.55	308.01	306.2	309.1	304.81	309.48	310.54	306.37	305.47	305.3	302.81	303.44	309.46	305.07	301.53	308.42	303.58	309.26	308.14	305.06	306.9	306.65	307.69	305.78	305.14	312.62	311.23	310.14	307.65	308.43	303.06	306.82	304.99	304.2	305.85	307.09	305.55	304.99	307.02	301.34	304.52	306.66	303.83	308.12	309.46	303.9
315.99	313.99	307.01	316.76	316.59	311.86	315.8	315.57	314.91	317.32	316.42	313.43	312.02	309.69	315.97	315.93	315.28	316.89	321.05	314.13	313.09	315.21	314.58	317.96	316.11	312.99	315.85	310.31	309.98	312.61	314.33	310.56	314.65	315.27	315.66	315.96	313.78	317.32	318.18	312.89	310.18	319.82	314.43	315.48	315.31	316.61	311.97	317.84	317.36	316.03
304.62	304.28	305	302.04	304.02	304.98	300.32	307.43	305.5	299.88	304.89	300.68	300.98	302.78	307.71	306.82	307.92	302.31	303.42	306.67	306.35	307.94	306.46	302.33	309.99	302.47	300.06	305.56	305.02	302.48	304.13	311.49	301.65	301.3	301.99	306.94	304.87	303.46	305.28	307.54	307.96	306.16	302.63	300.79	303.11	306.72	309.43	307.75	305.55	309.39
291.3	296.04	294.98	298.99	297.4	298.38	291.55	293.05	298.1	299.01	295.84	298.69	295.11	298.04	299.57	298.8	297.85	297.81	290.53	291.58	291.02	292.96	294.89	296.21	294.34	295.01	296.89	294.73	296.99	300.45	299.86	296.4	294.89	294.81	295.65	296.22	292.67	295.59	295.6	296.18	293.75	300.08	299.1	301.07	295.13	299.34	294.91	303.78	294.02	299.52
311.87	315.97	312.91	309.84	312.19	310.5	313.73	305.21	308.96	308.69	311.44	308.19	310.96	309.82	310.47	313.52	310.96	315.72	307.4	315.36	308.37	315.49	306.03	307.23	308.31	311.17	311.72	312.26	310.93	308.19	310.98	313	309.09	313.83	310.64	312.35	312.54	311	310.03	305.24	312.73	308.63	313.65	313.14	306.54	311.35	307.8	315.59	307.4	310.96
312.33	308.9	313.42	312.94	314.79	314.41	312.84	316.02	312.3	318.1	313.62	312.32	311.74	316.88	312.6	321.11	317.4	315.18	310.77	315.25	308.93	313.54	313.39	312.55	311.92	316.84	312.75	312.63	319.1	316.12	314.91	315.01	313.85	315.64	312.53	315.42	312.35	313.83	318.93	311.75	317.47	312.8	318.18	313.05	313.75	313.98	315.48	315.39	314.7	309.2
312.02	317.28	317.67	312.61	314.44	318.64	312.57	313.89	314.17	311.65	314.01	313.35	316.65	317.57	311.06	311.84	312.25	316.33	308.04	317.55	311.94	309.24	315.9	311.11	311.63	311.97	313.66	311.23	311.53	308.79	315.25	317.97	317.4	307.7	310.71	316.21	311.65	308.55	323.07	316.87	311.19	310.45	315.09	311.82	311.76	316.76	313.31	308.84	315.02	316.75
314.04	312.26	310.35	312.96	312.76	313.04	311.8	308.54	314.72	311.02	321.8	313.77	315.41	312.57	313.36	318.19	318.74	308.49	317.75	312.56	311.06	310.61	310.96	315.34	313.48	315.27	316.89	312.99	311.6	319.29	313.27	316.42	311.72	314.47	314.08	312.57	318.12	307.94	312.2	308.46	318.16	317.13	314.26	311.62	312.17	322.66	314.74	311.96	310.83	304.09
296.68	294.12	291.04	291.55	299.82	299.49	299.52	300.71	293.61	295	296.1	295.88	301.31	289.15	292.1	289.68	292.95	295.59	291.53	299.96	294.32	296.64	292.83	298.81	298.23	297.44	302.97	293.94	296.23	292.19	295.39	298.5	294.73	295.71	292.25	297.16	298.12	290.93	294.99	298.32	296.92	299.99	295.91	294.31	294.31	292.89	293.97	290.38	297.77	294.13
314.11	314.4	311.98	310.83	312.95	311.02	309.99	308.29	312.81	313.24	316.48	314.61	315.22	310.54	313.13	309.61	309.9	314.3	309.26	311.31	314.42	315.12	314.65	312.64	307.58	309.72	310.84	311.59	311.86	313.08	310.63	314.78	312.03	312.87	311.32	310.04	314.3	307.17	308.63	315.55	311.86	308.89	317.07	314.83	311.01	311.4	310.64	315.51	311.86	314.4
313.91	318.52	318.61	316.92	316.85	317.12	316.9	312.76	312.68	314.79	310.97	311.41	314.73	315.7	316.54	310.68	316.81	312.23	315.34	319.99	316.38	317.74	316.19	312.2	315.84	309.82	313.49	314.18	313.37	311.63	313.58	317.59	310.23	312.72	315.19	319.66	316.88	319.63	317.37	313.36	310.46	317.42	319.69	319.68	312.87	314.64	315.56	316.9	317.32	321.15
307.77	309.46	310.93	309.56	309.57	313.04	312.01	311.28	311.6	315.78	310.28	309.01	314.35	307.6	314	315.46	308.41	310.46	309.87	311.78	313.89	311.43	313.48	308.71	307.72	312.85	311.31	311.89	313.12	308.51	309.99	315.29	313.05	312.65	311.65	313.84	310.98	310.12	312.15	312.75	313.76	308.72	313.52	310.91	311.17	312.69	312.56	310.96	312.56	311.11
317.49	309.13	311.6	309.85	313.17	317.41	314.13	315.11	312.23	313.82	315.38	311.25	311.08	310.07	314.94	311.03	315.91	308.48	315.92	311.53	315.04	310.86	315.63	314.12	315.8	315.62	316.58	309.29	311.23	312.47	311.76	315.04	313.07	313.23	308.47	321.43	313.51	319.32	311.22	309.34	315.93	314.25	315.73	313.38	318.26	316.89	308.55	311.95	309.71	316.55
303.74	295.3	299.3	299.93	302.26	304.02	297.99	303.98	299.55	299.37	306.39	304.14	302.1	301.18	301.99	306.55	297.72	302.04	299.82	299.94	296.74	306.4	301.45	300.76	299.14	304.1	304.13	296.77	304.73	299.49	300.77	295.61	296.09	301.92	304.48	301.96	296.81	303.55	304.74	303.87	300.41	298.23	302.35	299.09	304.63	300.72	303.9	306.22	305.54	302.17
318.82	316.5	318.82	317	321.36	319.86	317.26	316.41	321.79	314.18	323.18	318.66	319.21	323	318.48	319.96	320.2	316.94	320.39	317.3	316	317.66	315.52	316.67	318.09	319.55	316.09	321.47	316.83	316.26	318.12	320.73	320.21	320.61	318.9	317.28	321.69	318.4	315.42	322.95	315.83	321.52	316.82	321.1	317.51	327.84	319.77	315.26	316.46	317.58
303.67	308.34	307.58	303.95	311.33	303.5	309.13	303.68	312.88	310.46	306.48	306.1	308.13	308.54	312.35	310.51	310.78	307.49	305.14	307.08	306.93	308.63	307	309.58	304.6	308.19	307.31	309.03	307.16	306.23	310.91	307.59	307.91	310.09	307.8	307.9	301.36	305.72	306.51	309.62	306.57	308.13	309.56	307.72	311.4	299.94	306.29	309.59	306.7	305.25
310.48	309.11	308.02	309.71	312.32	310.18	311.66	311.22	311.29	312.33	308.71	310.84	309.22	308.25	310.49	305.89	312.84	310.02	310.11	315.84	309.5	306.72	312.21	306.94	309.4	309.73	316.18	314.39	313.84	310.63	311.28	307.05	308.96	316.02	311.1	307.9	309.64	311.86	306.06	309.39	317.89	315.37	315.99	315.03	309.25	311.02	315.16	312.73	308.78	311.36
316.7	314.9	314.86	315.04	311	310.66	310.21	312.92	311.77	311.04	310.68	318.24	314.97	313.52	315.93	314.97	311.87	311.02	313.02	314.16	313.21	316.31	316.45	317.22	316.97	319.09	312.85	309.7	315.78	312.06	312.54	316.72	308.61	313.84	315.38	309.84	311.27	315.88	313.34	316.07	314.08	310.57	309.95	312.44	305.97	312.09	314.57	313.51	312	309.37
316.27	318.79	312.14	322.57	315.64	317.2	314.48	315.53	317.54	314.71	312.54	311.99	319.83	315.42	316.92	314.4	310.83	317.41	314.44	318.63	315.92	318.7	311.38	318.51	315.54	320.06	319.2	317.19	314	319.47	316.78	316.43	315.51	317.9	314.72	316.9	315.35	315.76	319.34	315.16	315.37	311.91	316.27	318.85	315.85	311.46	313.55	319.36	317.67	317.64
314.5	317.95	315.9	310.12	313.41	314.86	316.83	315.68	315.18	313.53	315.3	312.12	318.34	315.38	311.72	314.2	315.59	312.5	313.78	317.04	315.06	315.85	314.61	314.11	311.29	311.82	314.41	317.27	314.61	316.04	315.95	312.39	316.44	319.09	312.84	312.96	313.13	316.85	315.39	314.98	314.97	312.9	313.32	312.56	317.14	312.78	315.28	318.18	310.2	309.36
329.84	333.05	329.23	325.73	331.03	328.24	322.51	329.79	332.7	330.74	329.41	329.42	326.25	328.78	327.45	326.73	328.75	326.34	327.17	326.19	328.84	331.4	334.11	331.43	331.68	326.18	327.17	323.86	323.17	331.22	321.18	324.66	326.26	327.24	326.11	326.92	328.55	324.72	327.68	328.58	321.86	329.04	329.99	330.94	328.52	324.75	327.17	327.89	333.71	328.44
312.35	305.67	311.19	304.54	308.5	307.79	307.64	311.98	312.58	309.94	308.03	310.59	311.29	314.24	311.87	309.17	308.76	311.78	312.39	309.31	309.51	308.45	307.8	308.76	308.66	312.89	312.59	314.23	308.53	308.09	309.86	311.71	313.62	314.47	307.29	313.2	308.09	311.09	312.99	310.1	314.42	310.11	308.2	309.54	309.03	308.7	310.06	310.4	308.86	310.44
314.57	317.06	316.71	311.85	315.28	314.3	314.03	320.02	317.62	320.65	309.96	317.42	315.95	315.9	314.15	319.76	317.72	316.64	318.39	310.45	319.27	317.11	313.15	313.74	314.81	316.02	311.27	323.54	319.45	318.89	314.65	317.51	314.79	316.5	318.36	312.57	317.14	318.21	317.27	317.55	315.52	313.65	315.6	313.54	319.56	319.98	316.23	315.4	320.3	318.49
299.71	304.07	303.77	304.51	309.78	302.08	303.26	307.82	299.65	300.39	301.13	310.42	302.42	301.58	311.53	301.57	305.43	303.77	301.22	303.26	308.66	302.01	305.31	303.81	305.01	303.49	304.89	302.13	308.93	306.69	303.12	304.96	302	306.47	303.6	306.53	306.58	306.68	309.55	305.41	304.66	298.25	301.77	302.57	299.64	302.07	303.42	303.14	303.85	303.28
327.52	328.45	325.2	321.53	322.36	321.96	320.2	323.14	325.67	325.38	327.49	326.97	325.94	325.06	331.67	324.62	320.64	328.18	324.62	323.37	325.49	324.59	324.6	328.94	323.96	323.52	323.3	323.23	327.21	325.47	321.23	327.88	326.26	324.65	324.61	324.47	328.7	326.64	323.62	326.73	325.22	325.79	326.92	325	319.89	327.4	325.45	320.01	320.16	322.17
304.01	301.51	308.77	306.37	306.24	306.35	308.27	302.99	303.17	308.29	303.34	305.6	306.27	298.91	301.78	306.86	304.74	301.36	300.1	299.8	303.22	303.45	307.2	303.53	302.3	305.1	305.34	307.56	300.28	305.37	303.36	307.18	305.02	304.91	304.1	305.2	309.09	303.92	305.31	309.64	306.02	303.16	301.84	305.51	305.21	301.38	304.59	303.03	304.36	304.16
[truncated: 150 more rows]
[truncated: 150 more columns]
