# Supplementary material for: Genetic dissection of main and epistatic effects of QTL based on augmented triple test cross design
Source: PLoS One. 2017 Dec 14;12(12):e0189054. doi: 10.1371/journal.pone.0189054 (PMC5730204; doi:10.1371/journal.pone.0189054)
Supplement: S9 Supporting Information — (ZIP) [file pone.0189054.s009.zip › z5_1300_0.2_5.csv]

302.51	289.59	298.61	298.35	303.11	287.84	296.98	303.39	287.71	298.48	293.96	300.3	285.8	294.58	296.24	298.33	293	293.27	295.63	297.39	291.23	295.39	290.99	294.57	295.39	296.27	285.96	297.23	294.98	297.7	303.77	298.13	293.64	295.93	296.96	299.65	290.39	298.21	293.74	297.18	295.84	297.63	292.71	293.53	292.53	298.2	296.11	293.86	301.69	293.47
311.53	313.76	314.16	313.14	307.62	315.74	309.25	315.42	308.78	310.99	316.8	318.84	314.77	312.71	310.26	312.25	306.02	316.61	320.36	315.21	307.98	314.9	307.27	309.39	313.18	312.78	307.25	310.82	308.71	311.64	312.36	304.27	309.7	315.47	310.9	309.14	307.67	313.22	313.87	306.12	318.22	310.52	314.31	312.32	312.23	316.18	319.76	323.05	315.12	319.08
300.79	311.4	302.26	299.49	310.19	304.17	298.71	303.53	307.75	304.46	305.31	301.26	305.97	306.45	313.5	301.5	303.93	300.72	305.37	306.13	300.79	299.13	305.15	305.99	300.72	296.41	306.9	303.71	298.74	305.79	306.68	303.76	302.76	301.36	300.45	301.51	295.98	298.66	300.9	297.97	303.59	299.56	302.58	304.84	300.7	303.42	301.71	302.94	305.23	301.89
298.65	306.71	302.3	300.35	303.45	304.68	306.6	302.68	304.23	297.13	301.67	303.38	299.5	305.24	309.32	302.72	301.55	301.77	300.99	307.7	304.52	297.92	296.22	295	305.76	300.47	303.67	300.4	304.65	304.44	300.43	311.79	310.12	298.71	300.14	304.83	295.39	297.05	307.88	299.79	302.72	304.29	307.92	301.01	300.75	311.17	305.09	301.94	301.95	308.17
325.25	316.38	323.1	330.97	329.89	319.85	320.9	324.81	323.33	324.6	325.62	326.63	328.53	323.02	325.1	334.07	315.87	327.79	326.29	332.44	322.58	322.15	324.96	315.25	322.33	327.68	319.82	328.64	324.18	328.72	322.89	330.4	327.35	324.98	323.2	330.05	321.5	316.51	335	325.44	321.64	326.42	319.06	330.89	329.11	319.99	325.85	326.66	330.71	326.82
304.17	299.6	312.22	305.34	307.23	302.64	307.8	308.23	311.12	304.55	305.84	306	303.21	304.2	308.08	300.93	307.44	307.14	301.78	307.79	305.64	305.44	309.22	295.6	303.87	313.37	299.27	309.16	312.26	307.78	302.56	302.03	300.78	304.69	303.07	305.47	309.45	307.62	306.04	308.5	303.25	304.23	308.14	306.17	301.85	303.66	311.05	308.27	304.69	308.65
329.93	331.82	329.12	330.51	331.78	327.48	318.59	329.91	330.94	328.87	332.98	321.01	333.65	325	331.23	327.44	320.9	327.66	325.75	332.93	324.91	325.82	322.91	326.46	330.73	328.37	329.54	328.15	330.42	321.59	326.09	321.88	330.45	327.1	324.92	329.44	327.54	327.06	329.62	322.29	327.17	326.4	331.9	327.08	327.49	332.68	330.19	325.17	325.61	330.29
319.2	321.88	323.46	321.63	315.05	321.22	319.39	319.33	316.73	321.26	322.37	310.24	321.75	324.26	321.25	319.98	309.69	313.29	315.63	325.3	319.09	324.82	321.67	308.22	327.13	317.38	317.07	327.71	309.33	320	321.93	318.41	322.78	322.74	319.64	319.25	333.05	312.51	322.16	317.09	321.2	318.78	315.53	315.99	326.39	326.47	318	315.18	316.39	325.38
315.83	318.02	322.7	324.2	321.21	319.36	313.25	315.12	313.84	321.99	319	310.33	317.82	320.88	317.43	320.88	319.99	319.15	317.9	314.01	315.83	321.54	316.69	316.66	310.75	313.83	314.65	316.79	321.42	313.27	309.26	319.32	312.33	317.74	317.19	314.66	316.45	319.46	327.64	319.96	313.91	310.25	318.29	320.75	311.51	321.42	315.23	315.59	312.95	312.79
331.5	324.31	322.09	329.89	319.55	329.57	332.98	334.02	324.72	333.26	332.79	338.56	333.87	327.67	317.14	330.42	323.8	333.29	326.88	325.72	327.28	336.8	328.86	334.83	321.53	337.59	326.74	331	329.62	330.09	324.14	328.08	326.82	322.3	328.21	335.97	333.32	323.11	333.87	328.73	326.61	328.29	327.06	329.35	328.21	327.45	330.56	328.84	332.28	321.89
316.89	320.31	320.6	315.4	324.05	317.74	318.3	319.77	311.06	316.69	313.49	320.7	318.5	319.27	315.68	314.15	317.26	322.17	316.04	315.11	320.84	318.76	317.09	314.31	319.18	312.03	313.63	310.52	317.39	311.86	315.86	315.04	327.12	323.86	315.53	320.62	318.81	321.4	317.55	313.46	318.79	313.49	315.53	312.92	311.99	307.36	314.58	322.35	318.79	323.29
306.74	309.51	308.32	302.15	306.75	313.33	311.32	316.59	307.45	304.62	317.15	303.86	303.62	309.94	311.1	307.53	311.87	300.35	309.79	308.37	305.09	314.46	310.02	313.23	308.23	318.41	312.24	310.06	311.47	305.59	309.66	316.02	307.47	311.18	306.07	306.6	311.93	304.16	305.8	308.52	307.41	302.96	307.71	309.7	311.79	297.12	312.11	306.27	315.01	306.29
316.03	319.53	320.29	318.96	323.6	322.89	325.63	313.32	312.54	314.64	316.07	324.54	318.55	321.58	321.24	320.81	318.46	327.84	319.9	319.66	312.57	322.42	321	316.61	314.77	314.91	317.48	321.54	316.12	314.81	316.1	321.56	317.24	319.23	322.78	311.45	332.35	328.51	310.88	320.92	314.97	315.25	321.33	320.24	315.52	315.03	313.63	318.06	327.43	322.17
304.37	296.4	298.76	308.48	300.05	303.63	307.65	297.79	305.2	310.03	312.71	301.19	302.77	306.11	300.28	301.21	302.84	303.68	302.1	307.05	311.91	303.68	308.07	303.4	298.71	304.49	304.34	308.54	300.52	296.93	302.77	302.91	297	312.24	303.55	309.96	306.56	299.8	301.79	302.08	302.4	300.66	306.17	304.56	302.72	316.89	308.88	304.43	295.73	304.57
298.47	298.27	299.5	293.71	291.31	300.56	289.31	295.1	292.19	293.41	302.66	297.11	292.32	297.06	301.04	293.63	295.23	300.83	289.58	296.23	298.57	297.57	296.79	300.32	295.75	295.81	298.08	297.66	292.56	299.68	291.67	297.71	295.25	295.44	299.8	294.87	291.43	290.37	297.64	302.58	293.85	293.95	291.41	293.78	291.59	294.55	300.98	298.49	298.39	299.13
305.12	298.94	307.58	299.31	300.71	309.28	301.76	305.01	300.3	304.18	302.29	302.83	299.26	303.45	300.36	299.78	306.01	308.89	303.44	297.62	301.3	302.63	304.91	302.91	303.13	302.74	301.9	306.34	308.09	307.14	304.42	308.8	305.74	306.08	297.39	308.54	301.45	301.08	301.84	304.47	303.37	301.84	308.33	304.68	301.3	303.2	301.59	303.85	304.46	294.24
333.83	332.4	329.38	329.52	333.84	330.72	327.42	333.06	326.25	327.13	329.05	330.05	327.29	323.89	332.59	328.51	322.1	333.49	332.93	330.69	332.06	330.7	326.68	330.57	327.3	328.62	329.36	320.08	326.87	326.73	322.95	330.78	335.72	334.51	328.75	324.13	332.23	326.75	334.01	334.84	329.89	326.38	327.75	329.17	327.14	327.61	331.76	331.14	332.17	329.95
302.38	299.88	305.76	304.52	299.42	300.54	304.9	302.47	307.21	300.58	303.24	301.18	307.16	301.81	300.6	301.34	297.19	295.25	301.69	301.1	294.32	305.9	298.01	298.88	304.77	307.31	300.59	301.23	303.41	306.59	301.05	303.79	308.15	311.2	305	300.83	308.09	308.94	302.15	297.59	310.49	311.84	301.34	303.94	299.16	301.69	304.1	306.53	308.4	305.43
305.88	310.56	314.53	304.91	307.34	313.59	314.76	311.61	311.36	308.1	310.08	309.92	308.81	316.8	312.32	313.78	312.62	308.75	315.68	308.53	308.46	309.13	312.17	308.36	310.6	312.47	309	316.8	315.72	310.14	308.53	304.54	307.61	311.84	303.98	306.26	314.44	312.15	314.26	309.25	313.96	312.51	309.88	308.94	309.91	311.13	305.91	305.8	307.33	309.81
300.28	295.36	301.02	291.63	298.86	294.31	300.91	290.4	289.73	295.43	296.44	290.83	297.86	295.4	300.38	295.03	295.51	298.44	299.03	301.65	296.99	299.53	294.92	298.31	299.52	296.66	299.5	303.75	294.2	295.2	297.83	298.27	294.76	299.4	293.76	293.27	299.04	290.37	294.74	294.6	294.08	295.68	290.17	300.16	300.37	294.55	293.42	299.43	298.38	296.81
317.35	311.45	314.97	312.8	315.39	312.72	315.12	307.14	314.36	320.55	316.88	312.98	319.08	318.71	315.89	321.84	314.32	315.09	320.12	309.93	324.37	309.05	317.51	311.73	316.61	311.96	308.45	323.19	305.7	315.99	313.45	311.08	315.08	314.04	313.72	313.12	312.66	308.8	306.71	320.33	316.81	307.34	314.77	310.12	313.56	315.2	306.59	304.67	317.8	310.26
297.57	303.09	291.7	301.28	293.84	288.72	295.85	298.89	296.3	289.99	296.77	292.2	304.79	290.15	292.81	294	302.14	296.56	298.86	300.83	295.84	297.59	291.92	290.21	301.13	289.58	299.82	298.27	301.32	296.01	291.68	299.42	293.68	302.86	289.6	297.63	296.75	303.02	302.33	303.52	298.68	301.93	303.5	298.6	304.89	302.26	297.91	295.29	300.96	302.98
310.32	311.96	306.1	299.62	304.75	309.2	310.3	317.83	308.25	309.87	307.27	310.67	305.35	310.08	303.52	298.44	311.02	309.85	311.6	310.7	308.33	308.86	311.11	305.11	313.84	312.62	312.15	308.5	314.25	315.74	317.77	320.81	307.32	313.2	309.49	309.02	309.49	310.67	312.26	309.22	306.87	314.9	310.52	307.84	314.67	303.87	312.34	313.98	308.72	309.71
298.68	298.2	300.62	302.26	304.09	296.16	303.56	301.3	297.75	303.18	299.55	297.78	307.2	300.09	297.96	308.97	306.96	304.14	298.83	305.95	304.15	303.11	305.95	294.75	300.03	298.67	303.51	306.56	301.04	297.74	305.23	304.45	301.92	297.91	299.79	297.96	298.99	310.4	303.21	303.71	298.55	305.71	303.45	305.5	303.33	303.85	305.6	299.02	297.65	298.75
305.59	301.95	301.53	305.76	311.72	300.18	308.23	307.37	297.69	306.29	307.41	306.87	299.81	305.51	301.6	300.31	300.46	305.51	304.84	307.02	304.84	305.14	302.71	308.75	302.22	309.14	309.29	296.36	303.67	306.69	302.84	305.85	302.93	303.73	304.4	302.78	304.41	304.91	301.75	294.07	306.09	304.24	307.94	294.02	297.91	304.67	303.89	300.91	299.75	306.12
309.84	312.48	301.8	313.21	301.6	304.91	298.07	297.02	303.76	301.54	302.22	297.41	295.17	303.32	312.81	301.92	309.39	308.36	306.85	303.14	306.51	307.8	303.31	310.43	302.61	305.36	299.59	306.32	314.15	303.85	310.88	303.9	309.25	302.12	310.8	309.98	306.18	302.32	305.61	308.57	307.28	305.2	313.68	304.86	308.51	308.26	306.73	308.69	305.91	298.63
323.32	315.74	322.56	316.57	322.17	319.99	317.65	323.17	324.02	322.02	326.86	317.02	325.44	320.32	318.25	316.46	323.2	315.88	313.77	317.65	318.53	319.26	319.67	321.8	313.69	324.46	316.46	323.67	319.39	316.23	322.4	320.53	313.27	318.6	323.54	323.86	319.72	322.54	321.01	321.58	321.71	316.12	330.63	318.88	323.02	327.95	321.3	324.57	315.6	320.66
316.22	308.97	319.59	317.88	315.19	318.82	320.66	315.16	318.85	313.89	324.26	319.29	315.28	317.27	313.72	319.87	319.47	317.72	314.76	314.03	319.31	320.32	312.23	319.15	314.79	320.05	314.46	321.23	311.86	319.66	317.82	314.98	318.66	316.91	323.27	317.4	321.41	317.52	315.03	324.19	320.13	312.94	317.59	319.89	317.17	318.31	324.7	314.79	312.3	324.34
294.65	298.64	302.57	298.56	298.03	292.94	286.32	294.21	302.77	294.6	293.22	293.81	288.54	291.77	287.7	293.73	297	291.92	296.95	304.56	299.81	293.32	295.02	292.02	297.46	300.27	290.44	296.92	303.18	293.91	290.48	293.8	301.71	300.1	296.9	291.71	300.39	292.13	298.75	299.92	298.28	294.63	296.83	296.35	303.79	289.71	291.83	296.07	292.42	290.67
298.45	300.7	306.11	295.04	304.95	297.94	294.86	307.34	300.42	303.44	299.83	301.89	299.75	305.81	302.53	303.28	302.59	305.92	310.55	312.35	308.77	302.91	306.68	302.23	292.04	307.54	297.23	302.2	299.92	303.22	303.13	305.02	306.33	298.71	304.33	305.65	305.62	300.75	299.48	297.2	300.72	290.98	307.14	311.08	306.82	305.88	307.2	300.68	308.68	303.89
304.95	314.15	310.99	316.55	318.83	319.48	313.45	312.01	316.38	314.99	315.87	316.85	312.25	314.7	310.8	311.72	315.25	308.34	314.82	316.49	318.67	310.12	307.62	311.84	312.45	311.22	312.98	310.4	320.56	312.47	311.28	305.6	314.8	310.23	313.92	312.54	319.41	320.68	317.84	318.34	317.26	309.57	319.08	305.32	315.8	307.81	317.29	315.09	308.93	315.78
291.23	302.52	308.67	294.03	300.59	299.65	297.02	302.29	294.48	300.53	294.28	300.08	304.6	296.22	305.76	301.97	293.17	300.09	301.99	295.88	309.01	298.72	301.24	301.15	292.92	305.48	300.35	299.61	306.29	303.83	301.93	301.63	298.23	298.9	295.39	295.28	289.72	298.7	303.14	299.89	301.61	295.78	297.77	297.93	297.92	300.91	299.44	297.21	296.95	292.66
310.64	304.11	301.9	306.55	307.3	301.18	308.34	302.54	303.52	310.37	307.47	307.61	295.67	310.85	307.35	311.67	302.09	307.29	304.2	312.32	301.1	303.43	303.29	315.47	308.77	301.84	306.44	310.48	311.13	306.77	307.12	304.97	309.49	314.09	312.52	297.7	311.15	299.25	301.71	304.6	311.25	317.38	306.24	302.13	309.61	302.82	315.16	309.63	303.23	309.1
323.18	320.23	323.86	321.33	318.64	320.61	323.91	325.49	332.34	321.66	322.16	323.83	325.76	328.35	320.93	322.1	326.36	327.14	325.6	324.04	327.31	327.48	329.37	324.41	326.28	326.87	327.59	324.74	321.42	329.49	327.33	335.52	323.96	321.45	324.72	319.93	328.36	325.75	320.79	325.32	322.47	324.96	326.77	322.57	331.79	326.42	324.35	325.83	323.56	319.91
308.54	303.31	307.66	311.18	308.72	297.56	299.07	301.18	313.05	310.2	298.38	306.49	296.32	306.93	307.45	301.66	299.54	303.3	301.01	304.32	298.82	304.08	306.82	298.92	301.32	294.75	301.86	305.56	298.45	303.37	307.23	302.75	307.87	305.42	306.36	301.96	300.63	303.75	304.14	294.45	302.94	302.5	303.12	311.43	311.72	293.31	303.22	305.15	309.09	302.03
316.25	311.63	310.24	312.49	319.02	311.58	322.9	312.17	318.4	315.03	317.41	312.1	315.44	319.87	320.75	315.73	316.71	307.43	307.41	316.51	316.18	312.27	316.83	318.53	319.21	311.06	319.46	316.27	310.45	310.11	314.89	317.46	317.73	308.43	317.71	308.28	314.75	313.45	308.3	313.59	317.78	315.36	317.05	320.46	311.02	320.37	313.65	315.57	312.69	316.21
326.45	325.21	319.38	328.97	326.14	327.7	329.51	327.75	325.67	324.52	328.71	329.72	325.5	331.05	330.76	318.71	328.64	325.75	327.04	325.17	330.33	321.99	330.6	327.18	327.78	325.92	335.21	330.1	321.51	337.34	324.74	332.32	330.66	325.27	328.62	328.42	324.27	329.67	326.23	327.07	330.99	332	332.07	331.83	323.73	333.92	326.78	322.69	327.36	328.43
304.57	305.3	303.79	298.57	299.29	303.7	300.43	299	301.42	298.26	301.36	301.7	294.43	305.48	299.66	300.01	301.38	297.43	300.82	304.75	304.49	304.87	305.32	302.65	295.3	301.95	298	299.12	293.94	295.7	304.61	292.18	300.04	297.42	297.22	298.62	305.41	301.6	296.89	305.47	300.36	303.73	296.42	299.81	301.95	302.81	307.5	304.89	296.85	295.86
294	289.41	295.1	293.33	294.44	290.04	300.79	301.67	290.6	298.24	294.27	298.18	292.37	300.61	295.51	298.84	298.6	296.88	301.3	293.08	294.5	295.04	296.3	303.06	292.48	291.77	300.98	295.6	295.45	297.4	288.06	290.29	298.76	289.73	292.88	299.64	294.21	289.83	301.38	295.96	293.68	297.25	296.25	296.85	293.54	299.61	295.87	285.79	301.82	293.19
313.33	320.77	310.4	310	314.8	312.62	306.89	316.02	312.23	315.19	315.65	311.91	308.38	312.37	314.88	316.22	315.09	318.63	306.45	309.83	320.18	310.49	314.76	317.72	311.51	312.72	316.25	307.25	314.37	305.89	316.45	318.81	311.88	320.02	314.23	308.07	313.65	318.32	307.84	314.81	312.81	310.44	313.12	319.81	320.13	314.23	314.28	313	319.13	319.66
317.98	318.91	313.9	323.33	318.94	316.94	312.07	319.38	317.6	323.32	313.97	314.4	317.75	319.35	318.29	318.93	315.54	316.58	323.14	320.68	318.33	322.23	316.22	324.32	318.66	324.27	319.31	319.45	320.02	327.44	316.21	320.49	318.91	326.41	316.64	316.46	318.15	315.05	315.09	321.19	314.73	319.16	313.81	315.41	322.4	318.37	317.17	315.81	316.95	315.51
307.44	307.18	310.6	318.16	321.24	312.98	318.42	309.71	313.41	312.15	311.64	315.16	312.95	313.88	313.84	311.61	315.67	314.41	318.72	316.17	309.63	309.24	312.82	323.41	314.09	315.67	318.85	311.34	317.3	313.13	313.05	312.73	310.59	306.39	317.77	320.67	311.15	309.59	318.03	313.84	312.56	313.74	312.81	320.22	314.53	314	314.4	307.57	307.34	307.2
314.02	316.85	321.16	312.53	315.05	321.24	308.88	310.61	310.62	310.12	309.54	309.86	310.06	311.04	312.35	312.55	306.57	315.77	313.39	311.06	316.07	316.73	310.41	310.96	313.19	310.68	307.87	311.13	313.1	314.11	319.79	312.86	311.26	310.28	310.83	314.79	310.13	308.6	314.73	307.7	315.5	304.69	306.78	306.29	317.25	314.12	308.8	312.28	305.41	313.85
291.5	298.53	304.65	301.3	300.73	303.26	304.27	302.72	307.79	295.28	305.25	303.56	294	304.12	304.25	310.01	305.61	301.39	313.58	304.26	301.65	300.56	302.52	296.39	302.1	301.81	299.57	303.48	304.69	302.57	312.94	301.68	307.53	312.24	299.65	300.04	301.85	305	308.52	308.4	305.67	299.76	302.21	303.68	304.63	303.18	302.33	305.58	308.41	305.54
300.81	296.37	298.38	300.65	302.16	302.87	297.04	297.87	300.36	298.86	304.36	302.41	307.73	307.29	302.03	297.56	301.94	300.92	298.22	294.31	301.47	292.88	295.83	300.61	302.7	297.11	301.6	300.85	292.7	303.7	297.84	296.4	295.38	299.01	297.42	297.18	297.25	308.24	300.18	302.29	301	303.96	291.35	299.36	301.3	305	294.96	300.54	295.2	299.79
308.4	303.64	309.4	294.69	297.88	300.36	303.01	305.95	303.9	301.35	305.52	303.05	301.19	301.12	297.55	305.57	309.69	300.43	303.33	302.05	300.09	304.67	302.11	299.36	307.38	307.12	297.54	304.61	309.04	303.55	307.35	309.1	297.11	305.56	302.01	303.98	305.04	299.7	302.75	303.3	310.63	305.98	301.37	307.15	302.2	307.89	306.88	296.06	301.71	302.39
314.61	322.3	315.61	316.73	314.01	325.15	315.52	311.17	320.65	322.19	319.92	309.54	312.29	318.88	313.44	322.45	313.81	320.61	321.7	319.44	323.77	313.28	312.04	319.15	313.22	315.18	310.96	318.43	312.31	318.12	317.79	323.78	326.79	313.51	317.59	313.52	325.01	318.71	320.41	314.59	316.89	315.68	318.13	317.08	319	315.63	318.74	318.68	323.27	317.83
306.02	304.56	304.28	304.47	301.79	304.83	305.81	300.23	295.55	297.71	306.27	304.96	299.74	309.15	301.91	299.46	305.22	306.24	304.77	305.11	300.71	298.46	302.61	312.29	303.16	306.4	302.99	301.06	309.77	300.03	304.5	302.04	305.78	309.7	303.67	301.9	298.71	301.54	309.2	300.72	305.28	304.14	304.5	307.66	303.31	311.62	304.45	309.55	301.37	309.52
308.96	308.92	319.18	313.16	318.75	313.38	307.94	312.83	316.16	307.75	314.3	310.46	313.53	305.79	315.82	309.14	305.88	314.1	319.64	309.49	312.08	310.33	314.22	316.24	302.96	311.32	310.27	316.04	317.05	310.35	314.29	311.47	309.37	308.32	308.86	305.95	313.64	313.13	320.55	314.99	307.94	307.77	319.2	305.9	309.39	309.17	312.12	311.14	315.41	306.71
304.11	300.23	295.84	294.9	304.85	306	306.08	302.51	310.35	302.23	297.47	299.46	300.83	301.82	302.32	305.98	305.93	303.22	302.74	299.28	304.23	301.64	306.24	303.31	293.85	293.03	302.89	310.63	305.63	306.5	296.91	302.12	299.98	295.83	301.44	299.72	301.56	294.78	309.73	304.56	304.17	301.61	301.4	295.37	295.96	303.25	303.41	299.57	300.16	301.54
315.33	313.96	319.47	314.86	314.41	309.81	318.09	312.51	310.53	308.93	324.28	320.89	314.97	323.55	314.27	318.28	325.02	316.6	322.79	314.5	316.42	310.22	314.3	317.81	309.34	316.53	316.06	315.73	314.86	315.02	320.44	306.89	321.88	319.64	314.15	318.65	312.19	314.5	314.81	315.03	315.85	319.49	315.03	309.36	317.88	313.42	317.51	312.18	305.65	314.82
311.59	306.83	314.19	311.72	317.72	311.69	317.23	322.05	315.35	312.99	314.78	317.02	312.51	313.75	309.38	318.04	320.2	315.29	312	317.55	321.71	306.7	313.69	309.44	309.73	316.58	313.23	313.87	308.19	314.29	314.16	320.35	313.25	317.92	316.59	312.09	315.4	316.85	313.34	316.88	312.75	313.85	309.02	316.6	318.09	308.28	316.89	311.43	316.06	311.82
323.57	312.5	314.05	307.48	315.12	316.98	320.51	319.44	311.41	318.55	309.12	306.08	308.2	313.92	315.49	312.76	316.45	312.11	307.13	313.66	308.73	308.72	315.83	318.03	315.31	311.35	317.57	323.14	319.46	318.53	318.91	316.51	308.44	311.43	314.13	316.13	315.54	312.28	309.92	319.12	311.54	313.25	307.22	311.8	310.02	313.5	311.08	315.08	308.83	305.41
309.54	306.9	303.07	311.13	317.11	306.85	305.22	311.21	301.78	300.94	313.59	305.14	313.84	299.21	302.9	304.93	298.87	310.14	303.88	301.13	309.99	312.85	303.16	307.38	305.57	311.1	308.01	304.98	307.03	316.73	310.87	310.25	308.86	305.53	310.31	302.94	308.24	311.69	308.21	312.62	310.99	307.15	307.75	310.18	311.97	309.41	307.28	300.43	306.86	308.13
315.96	317.57	318.39	317.83	314.34	315.88	312.83	315.39	312.57	323.27	312.91	317.62	316.68	319.18	310.49	313.98	315.44	312.1	311.85	311.31	309.17	323.02	310.16	308.8	320.59	315.15	311.08	318.86	320.49	314.56	312.15	313.56	309.03	305.22	311.15	316.12	318.17	319.94	307.14	316.88	316.46	314.1	313.06	315.57	315.2	316.63	311.36	312.18	314.14	312.24
319.87	315.27	322.48	317.27	311.88	323.35	320.57	309.9	324.17	324.11	319.05	318.56	315.08	314.56	315.18	321.94	317.97	317.72	311.16	320.99	317.48	314.37	318.18	320.12	315.87	324.22	321.16	316.96	317.12	319.81	318.8	313.59	315.04	321.32	323.39	310.81	321.15	328.53	316.19	317.37	322.39	314.57	314.47	316.49	317.59	317.07	322.6	320.65	318.11	314.52
311.11	319.79	313.3	316.36	308.54	316.03	314.79	302.25	315.63	314.86	301.28	309.94	310.43	314.77	312.06	307.94	305.03	313.88	311.56	310.72	314.1	310.59	306.47	312.54	311.02	312.05	314.42	313.85	306.76	313.78	312.41	309.26	317.22	312.23	311.61	315.78	311.35	310.56	315.1	311.98	309.03	311.78	309.42	312.64	314.76	312.48	305.36	314.45	313.39	313.28
308.14	307.77	300.03	304.23	310.21	300.2	310.39	307.29	301.92	301.9	297.89	301.83	299.4	301.21	306.97	302.16	304.6	298.24	307.55	300.67	302.73	308.67	302.12	308.66	307.41	304.74	309.7	298.14	305.68	297.78	307.6	301.06	297.53	305.95	306.42	301.99	299.37	315.35	308.85	301.07	301.99	305.63	301.09	305.56	306.82	303.37	303.29	300.09	299.69	308.11
315.65	319.26	306.98	315.41	316.08	319.27	313.29	317.54	307.7	319.08	312.41	316.67	314.78	316.39	315.19	311	314.5	313.49	314.22	316.71	308.85	314.79	312.89	319.7	313	311.05	319.94	312.6	321.59	311.23	316.87	320.36	315.63	314.93	313.79	314.52	315.01	319.88	313.1	320.16	312.88	317.35	322.12	314	320.13	319.21	309.88	308.6	310.63	309.79
315.27	311.99	311.99	314.97	317.45	314.86	324.49	318.09	317.84	315.03	307.75	319.39	316.2	310.08	305.71	320.61	323.56	316.85	316.91	308.74	318.73	310.27	314.36	317.21	313.93	312.43	311.23	312.9	311.64	313.03	314.34	311.77	313.97	313.83	315.58	310.96	310.51	310.34	311.77	311.55	314.26	319.96	310.45	309.35	312.86	314.84	319.06	316.63	310.82	312.39
289.97	284.85	287.7	292.26	291	297.78	288.24	284.56	286.4	290.68	290.98	294.27	288.19	296.59	288.2	295.57	283.93	298.98	291.42	293.84	293.85	298.71	293.28	294.34	299.95	300.47	290.12	293.21	291.08	288.75	298.95	290.98	294.72	301.9	291.68	294.24	286.03	296.14	300.84	295.92	297.76	286.8	290.52	294.2	292.39	292.48	288.72	288.57	292.62	302.79
307.1	308.07	303.26	305.18	307.92	303.5	315.43	313.95	304.77	308.4	304.73	305.55	311.34	312.95	308.72	310.68	302.39	303.07	301.27	303.52	307.8	311.51	306.31	305.61	308.09	302.37	304.75	305.06	299.25	311.91	299.23	301.69	305.55	306.51	307	305.42	312.87	308.72	310.03	307.37	303.65	308.75	307.88	304.95	305.25	294.7	304.36	308	314.77	306.81
317.13	309.55	309.29	312.95	314.47	313.65	309.93	304.27	308.93	322.72	313.88	307.74	305.37	313.19	313.73	311.87	316.1	314.52	309.42	309.55	313.01	310.8	307.23	312.06	306.33	306.93	307.24	306.11	306.33	307.64	315.75	317.41	307.74	309.84	314.52	311	317.01	310.84	305.6	306.65	309.99	315.6	309.23	311.32	319.31	305.79	312.41	309.91	314.25	306.09
305.51	307.47	301.58	303.84	303.9	305.67	308.36	303.2	302.02	305.7	304.72	307.24	303.28	304.93	312.68	304.78	307.34	291.48	306.11	311.54	308.03	312.71	305.22	304.84	303.32	304.83	302.99	303.96	304.93	302.4	304.86	305.45	310.33	306.44	309.44	301.34	306.5	298.75	300.1	305.36	304.44	304.94	302.37	303.31	302.93	300.83	307.79	309.33	306.56	302.68
296.1	308.8	301.8	302.64	305.33	308.02	304.82	305.27	302.57	303.95	303.09	304.75	305.69	308.96	301.78	297.08	305.4	303.24	302.58	301.33	302.98	302.72	308.11	304.69	306.68	303.83	306.4	303.11	296.86	305.58	304.99	301.22	303.62	300.08	304.01	308.01	306.35	308.55	304.74	297.43	305.22	311.08	299.81	301.29	304.49	300.89	305.26	307.57	305.4	300.23
293.84	291.18	294.75	299.51	304.68	295.04	295.45	295.55	297.35	301.88	295.3	294.74	297.46	296.77	298.54	299.56	294.13	302.34	297.38	296.67	297.92	300.23	295.43	291.22	293.9	296.04	296.69	293.54	293.28	298.36	290.53	301.45	299.63	298.57	291.87	290.98	302.36	286.66	291.39	292.48	293.03	297.34	300.3	297.96	294.34	299.85	299.41	299.13	295.91	301.24
309.28	306.15	302.35	305.99	307.32	303.62	298.78	312.32	303.61	302.94	305.87	309.7	306.02	307.37	308.6	309.18	313.75	310.39	303.77	301.51	308.07	308.67	305.52	305.72	304.44	311.74	308.33	304.12	302.47	303.05	305.74	305.03	305.24	307.66	307.88	312.48	305.8	312.03	306.36	310.38	299.43	310.5	304.07	310.21	305.36	304.63	298.36	314.17	306.83	311.36
297.89	308.48	307.47	300.35	306.07	304.76	302.78	307.51	309.8	300.51	304.25	299.97	304.88	299.99	300.91	304.39	306.43	304.47	307.76	306.4	308.08	315.95	313.98	308.85	306.02	299.62	313.44	308.49	305.9	309.65	305.22	304.63	305.6	302.72	302.86	305.95	309.8	304.62	303.44	306.58	308.26	304.52	305.21	302.48	303.31	297.9	303.65	300.46	305.41	304.05
306.94	303.85	305.07	302.38	309.56	306.07	306.83	299.73	303.47	303.25	305.35	311.22	314.21	305.16	302.83	305.46	314.94	305.3	308.03	309.88	307.75	306.41	308.7	307.09	308.48	309.14	304.72	310.04	308.88	300.46	302.93	306.73	310.89	305.1	310.5	312.99	315.19	303.94	308.32	302.35	311.26	307.98	311.08	305.75	307.61	310.76	306.35	303.97	310.72	302.91
303.8	297.79	315.67	303.26	299.65	300.39	308.02	300.98	302.75	305.94	304.44	303.86	302.65	304.13	299.63	304.81	303.12	307.79	305.72	309.01	306.65	302.97	297.14	302.49	306.19	307.04	309.2	306.22	302.21	311.48	301.59	311.49	310.44	313.71	301.79	302.71	306.95	305.08	300.49	311.98	313.76	299.84	308.2	301.32	306.42	304.57	293.18	306.1	305.69	297.85
314.75	321.32	318.82	310.78	312.51	318.94	316.42	319.2	318.14	315.51	314.57	315.21	320.42	317.47	317.84	310.83	319.64	313.29	315.42	318.43	315.24	316.32	315.74	320.73	313.72	311.76	315.9	318.28	322.62	323.29	319.29	314.07	317.62	322.64	316.1	310.7	314.74	314.51	318.96	317.38	318.79	319.69	313.02	319.06	322.7	313.54	316.38	320.96	323.62	319.3
292.21	298.13	299.33	308.24	302.14	301.32	297.12	305.12	304.36	297.85	291.45	298.23	298.57	299.82	297.22	303.17	301.68	294.21	300.75	302.77	302.93	302.74	301.18	299.49	296.08	304.15	300.25	293.79	297.37	299.43	293.65	295	295.43	303.23	298.04	302.34	299.78	305.54	293.95	303.29	291.72	297.8	297.32	305.81	303.28	297.62	294.79	297.13	295.27	297.04
289.12	300.34	286.59	291.31	294.71	290.34	294.44	289.45	298.03	294.36	300.46	292.89	295.53	298.74	299.77	297.98	295.38	292.05	294.34	296.64	295.27	297.36	297.96	301.61	292.51	287.96	292.73	294.08	295.8	287.46	296.73	295.75	297.41	304.82	293.39	292.54	297.29	300.11	295.27	294.54	296.28	291.83	290.72	298.48	293.81	287.24	290.06	291.77	293.72	287.92
314.24	316.57	322.77	309.01	314.42	313.77	311.84	309.46	320.5	311.45	313.91	311.37	313.51	313.95	318.43	310.32	307.88	312.01	310.24	308.5	310.91	309.99	315.73	313.85	317.01	304.38	310.38	318.33	311.72	315.5	311.14	318.79	316.79	311	316.59	303.41	309.57	319.43	312.46	309.49	314.11	311.72	309.32	313	312.02	306.03	313.87	306.03	308.67	316.54
300.34	293.41	298.86	294.75	298.29	293.48	296.36	300.35	298.95	300.53	305.13	297.59	291.28	298.12	293.43	287.49	296.51	287.34	301.64	300.85	297.03	290.16	290.86	297.45	295.13	298	289.2	290.38	298.8	295.05	296.72	302.27	293.19	296.24	288.06	294.66	299.43	290.95	298.13	297.02	299.25	293.29	294.51	298.3	290.39	297.85	289.67	291.47	297.44	293.63
304.98	308.94	311.11	306.04	301.84	305.62	308.35	308.62	310.72	303.83	304.13	311.16	311.57	307.36	304.21	313.98	301.95	310.31	309.03	310.6	300.24	306.38	308	313.05	312.05	308.93	313.14	305.4	313.04	305.27	306.88	308.99	306.16	312.84	306.64	303.39	306.97	311.47	307.43	309.18	306.56	310.64	306.28	312.88	303.29	312.08	311.96	307.82	310.57	307.39
297.69	301.94	299.33	307.47	300.76	308.27	302.57	309.05	301.71	296.05	306.89	309.08	304.88	301.03	301.45	295.44	302.1	306.31	310.38	304.99	309.37	303.23	304.27	301.33	306.65	301.15	309.52	303.76	309.15	306.55	302.62	305.76	306.26	298.44	302.36	306.74	307.08	303.66	305.56	305.51	305.78	295.42	303.88	311.12	309.33	306.44	303.48	305.72	299.99	300.31
322.4	313.17	316.21	313.91	312.4	323.92	325.59	317.79	318.23	315.44	320.84	320.55	314.38	319.17	318.45	317.11	316.05	315.61	316.6	320.73	315.16	310.53	312.2	315	319.63	319.33	318.28	318.83	322.35	314.88	315.83	316.7	319.07	313.9	311.62	320.45	314.87	321.78	317.91	312.25	318.08	325.83	309.67	323.98	318.86	319.79	322.63	314.24	310.1	318.89
310.42	316.61	317.32	311.54	316.03	310.71	317.47	307.23	309.84	307.61	313.22	307.92	316.57	309.72	309.04	317.57	307.53	311.69	311.96	306.12	315.34	316.32	308.97	318.09	313.66	310.46	312.18	313.78	318.29	313.28	310.78	313.4	317.31	310.16	312.74	312.86	317.78	311.31	313.22	313.35	313.65	302.17	306.85	310.32	309.95	308.68	312.29	319.17	314.81	310.67
303.05	300.83	295.58	299.76	299.07	297.58	291.35	298.09	302.13	297.83	294.36	288.67	292.42	298.23	301.8	292.55	294.83	297.34	298.79	297.46	305.02	298.88	299.98	296.96	302.83	292.7	297.63	296.03	293.41	301.16	290.62	291.98	296.77	297.76	295.56	296.07	298.87	298.01	295.17	296.83	296.38	298.39	286.91	295.26	291.33	294.79	298.14	303.75	300.38	301.02
301.72	300.39	297.32	307.82	305.76	312.8	304.73	306.99	303.13	299.63	306.24	305.52	304.36	306.69	310.73	305.69	307.98	307.03	305.26	298.04	305.26	300.23	316.71	305.69	307.45	310.41	305.43	303.33	305.79	305.88	305.53	305.01	301.57	299	306.16	305.37	300.96	303.01	304.92	302.95	296.97	304.38	303.47	310.68	303.66	303.73	304.17	305.75	308.32	304.53
303.33	304.27	307.48	306.83	311.83	307.44	308.12	307.32	307.88	311.24	305.21	311.58	308.92	307.25	307.45	304.63	304.06	309.13	300.87	307.45	303.5	305.32	308.36	307.26	303.43	301.92	305.94	305.02	297.19	303.3	304.76	307.25	312.47	306.24	307.42	304.05	312.43	305.68	307.49	307.3	312.61	300.12	306.3	313.47	299.4	310.51	305.29	304.87	309.19	305.95
298	297.74	293.11	298.21	293.16	296.74	296.45	294.24	299.12	296.26	296.27	295.54	295.68	295.28	300.88	295.83	298.24	295	297.05	293.99	295.68	295.31	300.51	293.52	297.29	303.09	296.04	292.84	302.86	299.82	300.8	297.14	302.34	289.4	296.53	298.4	295.74	295.93	293.48	291.14	295.25	302.1	293.47	304.59	296.14	289.33	298.31	295.61	302.76	302.07
300.78	301.94	299.4	291.34	300.66	309.37	302.89	298.81	303.86	300.32	307.45	296.07	296.07	299.01	297.06	295.01	304.66	288.1	302.88	298.76	303.13	298.07	296.22	303.44	297.76	302.3	304.61	305.28	302.28	299.31	306.6	293.64	298.39	295.37	295.81	299.19	301.97	294.29	301.76	306.09	298.34	300.11	298.77	297.52	301.29	300.91	295.84	299.75	299.27	294.85
322.26	314.18	316.99	318.12	312.95	317.16	317.65	320.34	318.04	319.91	314.55	321.28	310.72	321.78	315.73	315.23	319.99	314.93	313.37	316.26	314.93	307.98	319.06	323.8	313.9	313.7	311.85	314.79	318.16	308.73	322.2	316.22	320.89	318.73	315.18	314.04	311.02	313.38	311.72	307.35	316.08	313.82	317.39	314.06	311.91	314.12	318.56	313.6	322.61	320.84
318.24	326.8	321.3	324.44	326.21	330.11	330.2	319.2	328.08	320.43	330.43	329.66	328.09	325.81	333.43	327.93	331.88	328.59	323.12	325.24	324.49	326.35	323.6	327.03	328.33	330.39	330.84	322.35	321.74	329.76	320.36	327.32	329.69	323.02	324.8	321.51	330.73	323.94	319.73	335.82	322.68	333.93	323.2	326.83	322.43	324.2	325.27	324.8	326.5	325.06
306.7	302.43	303.59	313.51	303.52	302.11	304.29	302.56	304.02	304.89	304.12	305.69	303.75	306.93	298.56	304.75	310.16	299.41	297.22	303.72	299.62	300.7	295.01	299.27	297	298.11	308.36	302.11	298.58	305.77	301.23	297.76	306.95	305.18	307.77	299.72	313.02	308.78	303.9	303.73	304.15	306.59	305.01	304.2	297.37	301.32	300.84	305.13	301.3	307.06
304.78	305.38	305.1	303.91	305.03	303.02	303.88	301.83	302.91	302.21	311.47	300.16	300.33	301.57	314.77	299.99	294.53	302.27	298.31	304.67	304.19	301.64	307.76	296.32	300.22	301.75	301.61	304.54	294.56	303.6	310.63	301.22	301.69	298.26	298.48	302.13	297.04	303.18	306.45	304.04	300.95	299.4	303.89	303.3	306.68	297.04	303.66	301.08	304	298.59
315.6	307.11	317.31	311.31	310.48	308.42	306.53	309.7	307.75	306.62	319.01	316.1	311.81	308.34	308.43	312.65	307.41	304.78	315.17	312.42	312.08	304.01	306.68	305.66	305.56	305.05	312.8	312.67	311.47	309.93	308.06	306.52	306.79	306.38	310.29	307.97	310.22	313.82	312.03	310.8	303.76	310.55	308.88	312.95	314.04	306.36	306.85	314.16	309.63	309.31
314.67	316.86	319.83	307.39	315.59	320.28	316.63	305.59	317.4	314.16	314.97	318.96	316.57	320.49	312.76	310.63	318.92	318.01	313.24	313.07	320.53	318.36	311.14	311.11	316.36	308.22	304.44	316.08	316.42	319.69	314.32	311.11	307.44	322.45	309.51	314.92	321.48	318.26	316.5	318.63	320.62	318.68	314.42	310.18	311.01	314.51	313.36	311.61	314.76	318.13
298.64	297.82	295.65	299.59	294.55	300.62	288.5	301.97	289.7	299.2	297.01	302.12	294.04	294.77	295.21	291.88	294.47	297.75	293.52	285.66	297.14	295.09	291.19	299.37	292.01	300.18	298.31	293.49	300.94	293.26	293.26	289.14	299.62	297.36	290.81	295.49	296.88	300.77	288.77	294.9	291.15	298.76	295.42	295.38	292.52	292.8	299.75	297.3	297.57	292.6
315.95	312.52	313.23	317.91	311.42	319.26	308.64	310.75	317.99	311.19	310.97	314.59	311.69	315.43	317.86	312.29	308.52	312.03	309.68	317.76	319.62	309.91	319.8	316.27	311.4	318.63	319.52	308.23	314.13	313.11	314.69	315.85	309.17	318.47	312.51	312.95	313.79	315.39	313.86	320.22	308.01	320.12	315.79	311.45	314.68	318.38	318.15	317.28	310.78	312.32
298.92	308.06	305.69	305.5	300.93	297.34	297.64	307.43	304.8	303.39	306.26	303.57	303.73	310.66	306.79	306.47	304.57	304.9	308.01	307.87	303.1	302.31	312.19	308.94	309.08	307.88	299.64	308.6	307.91	301.56	313.3	308.68	304.05	306.94	301.46	299.62	299.56	301.2	300.82	307.17	306.92	300.61	310.93	304.29	303.25	314.42	312.49	308.86	306.02	309.59
305.38	317.02	306.45	309.48	307.03	310.72	305.6	313.31	306.89	310.98	307.63	301.66	303.33	307.05	308.88	309.34	313.38	317.32	312.01	306.68	308.85	313.16	310.4	312.65	315.77	314.9	312.44	311.99	305.39	313.68	312.59	307.45	310.44	308.04	302.79	311.57	319.08	307.24	311.23	306.63	307.27	300.28	307.36	304.43	311.85	314.34	311.5	308.95	311.13	312.2
314.56	313.98	316.55	311.37	317.41	314.12	317.74	314.55	317.25	313.04	319.49	314.07	316.56	317.42	316.35	312.63	313.49	319.81	313.67	317.13	313	310.38	319.05	314.59	318.83	310.43	307.86	308.51	316.77	311.45	321.39	321.56	314.4	312.96	315.66	313.27	312.21	308.78	312.77	315.98	313.21	322.08	320.06	313.16	317.72	322.02	320.8	314.03	310.69	316.45
319.48	316.42	318.64	314.35	316.83	313.72	316.05	312.49	313.62	312.13	317.07	313.2	317.89	318.46	311.99	316.81	321.05	315.96	322.24	318.63	317.29	312.39	315.63	315.1	316.94	320.61	311.5	309.95	310.43	321.14	313.17	320.43	310.38	319.99	313.71	317.94	314.72	317.55	317.76	311.95	313.46	315.08	325.57	320.51	309.42	315.61	319.05	314.97	313.14	322.16
307.59	307.84	301.98	306.53	307.54	305.05	302.04	310.35	303.83	310.19	301.99	302.77	306.24	309.41	306.31	304.05	305.16	302.58	308.02	304.87	307.88	305.74	305.38	307.6	300.84	302.84	307.76	300.45	303.89	301.53	297.75	311.32	303.09	306.03	310.96	309.78	305.78	300.81	304.81	303.14	296.19	304.01	311.31	299.37	308.83	314.6	303.66	302.51	296.93	306.68
297.87	287.91	299.22	295.2	295.5	296.11	292.31	295.71	291.94	297.08	296.72	285.32	297.53	301.87	286.04	295.06	298.93	291.12	295.51	295.96	298.02	290.54	299.36	289.49	296.19	290.48	299.72	292.83	301.44	296.97	293.61	292.27	296.65	296.33	291.33	289.5	289.6	293.08	294.11	296.5	294.84	290.26	295.18	301.04	290.91	298.96	294.39	290.94	289.03	298.17
328.82	326.53	322.62	329.04	331.48	322.41	324.13	328.79	329.35	335.67	320.54	327.43	324.2	330.61	329.52	332.56	328.19	328.71	329.41	327.88	330.28	325.43	324.2	322.08	331.36	331.84	328.83	329.37	327.81	327.47	328.92	331.26	330.3	332.17	330.67	323.6	326.52	322.02	324.92	327.6	330.6	328.79	329.94	326.61	320.9	326.94	326.47	328.17	322.38	324.83
301.56	299.27	305.1	299.12	297.55	298	301.23	306.6	305.8	302.43	307.58	297.94	305.58	296.95	297.35	298.36	307.53	311.68	307.3	299.9	298.65	291.14	303.44	299.42	304.09	303.9	302.54	300.96	304.25	307.43	299	308.67	306.64	302.58	299.9	301.64	306.08	294.24	303.05	302.85	303.87	300.26	300.16	308.83	305.1	300.58	303.64	305.01	306.63	296.76
307.75	307.8	306.66	310.64	302.99	306.28	299.11	309.96	307.58	305.16	302.54	308.73	308.63	307.17	302.36	304.97	303.33	305.74	301.4	307.82	304.97	302.52	295.4	309.32	301.64	311.31	307.29	305.52	308.32	302.45	294.9	307.65	308.4	313.44	301.74	305.4	304.07	302.25	304.34	305.93	310.98	308.63	305.98	305.16	307.02	310.14	304.06	307.94	305.3	304.51
314.71	310.97	314.17	319.08	307.79	314.03	311.67	317.03	316.34	311.3	318.02	309.39	319.31	317.14	313.95	311.79	305.05	305.96	320.48	310.16	317	318.04	313.33	313.93	321.08	315.69	316.48	308.64	311.18	312.01	315.41	316.32	322.31	311.4	308.27	315.3	312.93	314.24	313.79	310.85	312.3	317.35	310.06	317.26	316.15	320.49	313.69	315.44	311.27	318.72
311.37	304.62	305.2	312.49	302.58	311.26	311.11	316.26	314.48	313.9	303.61	305.87	309.68	310.76	312.96	313.79	310.11	301.66	307.65	308.59	309.32	312.53	307.21	307.18	300.86	304.28	304.24	304.93	308.32	303.77	304.15	311.99	307.06	301.29	302.5	308.52	306.48	307.04	307.59	306.38	313.41	308.74	312.6	302.74	307.77	307.82	308.24	310.77	314.98	312.77
317.29	309.71	313.85	317.08	315.54	316.98	318.71	314.17	318.79	313.13	317.83	314.7	317.23	315.34	310.98	323.34	313.48	316.53	315.05	318.5	312.77	312.81	314.65	314.22	320.96	313.09	315	316.42	303.95	314.85	309.54	310.25	314.78	314.49	311.48	318.6	316.32	318.72	311.93	318.77	312.14	312.63	320.33	313.99	320.32	314.93	314.26	316.16	316.63	309.9
301.02	303.1	304.81	307.86	304.51	306.76	305.67	307.71	306.92	303.82	309.58	305.55	307.37	307.59	310.25	311.44	309.56	305.99	296.22	308.55	304.71	309.34	303.67	308.17	302.25	309.04	310.11	310.67	308.11	303.93	312.19	306.28	312.06	307.18	311.02	307.09	307.4	311.79	301.57	313.25	306.37	304.15	302.92	309.2	311.24	304.92	309.5	298.78	309.97	303.33
307.03	309.12	308.75	302.14	308.3	301.14	315.26	307.36	305.27	306.42	312.13	310.6	305.43	315.11	313.17	311.22	308.48	312.87	315.13	309.61	305.26	308.59	302.15	307.87	306.83	313.26	306.43	305.15	314.48	306.73	306.55	308.4	312.66	309.22	306.4	312.62	308.54	304.35	312.66	311.72	313.75	304.04	304.23	312.02	306.01	306.84	308.18	302.44	313.06	302.49
299.93	305	308.76	308.19	308.9	313.09	298.94	310.65	307.96	305.92	312.89	307.87	305.27	305.93	310.54	308.05	304.5	312.81	305.08	310.9	312.33	312.82	312.72	313.7	309.6	305.22	307.82	297.64	313.88	306.35	307.37	309.27	305.81	306.07	300.58	314.42	301.31	302.35	308.4	309.89	311.44	303.29	311.51	309	302.9	307.86	306.31	309.4	303.38	304.62
317.81	316.93	317.51	324.5	323.47	322.64	318.04	314.8	315.43	322.91	315.05	326.14	313.74	315.8	308.71	315.38	312.77	323.52	318.33	322.87	316.83	319.9	322.98	313.9	315.83	313.14	314.26	321.63	318.6	316.75	319.32	316.93	315.36	320.33	308.03	317.68	319.58	313.25	316.09	316.32	316.81	326.05	319.9	323.48	321.03	317.97	319.25	318.42	317.73	326.2
313.6	306.51	308.27	312.21	301.34	304.68	308.79	304.06	314.57	307.36	309.95	308.42	305.14	312.27	309.08	304.03	314.73	311.47	308.3	305.88	308.11	309.52	309.95	300.03	304.26	308.61	309.83	307.33	305.42	308.85	303.72	307.12	307.17	308.15	305.91	309.41	305.96	307.22	306.76	312.77	310.87	309.49	305.03	300.97	308.74	307.65	302	306.45	304.59	307.97
313.84	310.88	315.63	313	306.01	321.5	311.72	314.26	311.52	314.76	311.19	317.01	315.45	311.79	300.56	300.77	309.65	312.62	317.48	316.04	312.25	309.55	314.57	316.32	308.8	316.51	312.94	308.57	308.33	313.83	313.26	320.36	310.02	315.84	304.53	310.79	306.66	307.16	311.06	316.2	311.77	311.62	311.35	308.62	311.69	306.22	306.71	312.04	309.29	305.74
303.88	303.08	300.23	301.27	298.96	300.99	297.86	305.38	296.13	302.36	305.02	305.67	305.35	294.71	299.66	300.79	299.4	304.27	301.71	305.21	297.44	294.4	300.75	298.56	292.89	294.17	299.93	302.55	304.88	299.14	295.38	300.65	302.27	295.51	300.72	297.81	300.16	305.96	299.13	303.01	305.66	296.48	308.13	300.33	299.94	301.86	302.56	308.88	296.34	300.23
300.36	303.36	299.08	309.02	293.27	299.91	292.62	305.7	303.58	305.07	302.51	299.66	298.01	300.85	298.47	301.76	303.76	303.13	306.45	296.84	296.47	303.97	301.95	300.99	296.1	302.52	304.62	305.41	301.84	306.55	304.1	302.9	302.45	307.49	299.51	303.1	307.09	301.69	301.1	304.39	300.98	300.19	300.6	303.85	300.24	306.79	297.76	310.41	302.53	305.24
329.94	324.89	320.93	322.61	326.86	322.63	330.62	323.94	324.72	326.22	330.82	328.65	324.77	327.24	310.98	322.49	320.55	323.32	327.26	324.27	320.22	328.75	332.52	325.96	320.72	323.33	328.91	328.42	333.01	322.05	323.65	320.34	325.27	323.02	329.87	324.7	322.35	323.8	325.7	318.5	324.92	328.47	324.85	330.83	320.04	323.03	323.45	322.66	326.15	325.91
307.66	320.86	308.59	314.88	312.82	312.46	313.26	300.16	310.64	312.13	308.83	311.05	313.57	311.62	313.65	315.89	310.02	315.29	312.25	309.84	307.32	300.39	321.62	316.96	317.08	310.95	310.46	303.69	312.3	312.47	312.63	315.28	310.38	309.48	312.98	315.4	315.11	312.4	310.15	309.61	314.57	318.61	308.49	313.21	317.58	306.43	320.22	307.2	311.77	315.84
296.14	301.26	301.48	306.65	306.64	302.48	303.02	296.87	309.65	311.8	300.04	306.28	301.1	306.96	309.69	304.61	299.32	297.15	305.31	304.42	302.65	307.18	301.67	302.86	303.5	305.06	297.04	297.17	301.7	295.95	307.56	306.89	300.14	304.25	305.8	298.56	313.09	308.22	308.13	297.4	297.27	302.82	309.21	303.68	306.51	300.39	310.51	307.86	293.61	300.94
314.39	322.16	313.29	315.65	313.62	321.95	320.41	317.18	311.97	315.47	313.8	316.03	315.26	319.58	322.66	314.47	311.41	323.82	316.49	321.09	318.28	313.38	317.58	313.65	317.58	318.37	313.41	311.72	312.7	308.67	316.48	311.39	321.82	312.34	315.62	319.05	314.35	314.92	313.8	317.42	313.53	308.04	314.84	308.48	316.22	318.54	315.07	316.99	319.02	311.29
310.85	300.48	307.46	298.79	299.69	312.52	304.19	301.15	308.64	303.48	303.74	305.59	302.36	309.54	304.52	295.94	295.41	302.91	296.07	305.41	303.15	300.43	295.7	298.55	292.95	300.82	306.3	309.77	301.99	302.98	300.48	305.08	294.49	305.43	311.63	302.8	302.18	308.3	298.2	298.53	300.4	300.58	304.56	299.73	300.56	309.77	296.93	300.67	297.91	302.48
293.11	298.89	302.29	295.06	290.79	298.13	297.43	300.25	294.17	295.11	295.77	289.16	306.19	291.57	300.72	296.96	294.02	297.67	288.86	298.97	298.24	295.92	301.53	290.8	292.58	292.68	304.95	298.8	292.26	305.26	298.92	299.7	298.51	291.57	306.54	289.94	296.81	298.4	302.76	292.75	298.88	307.87	294.86	294.93	297.05	293.44	288.14	289.99	295.84	296.68
310.39	316.81	309.95	309.91	315.6	311.76	315.61	311.73	311.99	315.45	312.01	312.33	310.9	317.07	314.66	308	319.08	312.98	309.75	312.26	312.55	305.99	308.01	313.91	314.05	315.87	308.41	320.91	303.11	321.94	307.14	312.49	312.94	315.4	318.07	309.37	316.08	311.36	312.8	313.82	316.06	312.18	311.28	308.63	313.92	313.78	310.38	312.86	306	302.38
318.64	326.96	318.73	338.61	329.61	322.5	324.16	329.81	332.82	322.39	326.57	328.88	331.9	324.57	333.34	329.6	333.58	327.15	319.64	325.52	326.21	324.45	325.4	329.18	328	327.11	335.02	324.37	324.74	325.09	330.71	318.77	333.42	330.45	328.15	325.58	326.74	327.65	319.93	325.87	329.96	324.81	323.48	321.45	330.22	323.48	333.63	327.45	325.54	322.37
319.19	319.29	313.95	316.48	321.43	321.41	310.4	327.67	321.61	310.01	319.92	315.46	312.91	321.57	317.02	319.06	315.65	314.87	323.75	310.86	324.16	323.47	318.59	316.59	311.21	319.33	318.17	324.13	318.91	314.66	321.1	314.31	311.17	316.99	321.37	313.25	316.3	320.13	322.57	325.45	315.3	320.75	312.41	318.85	324.27	318.68	314.62	317.98	309.91	319.86
312.74	312.41	301.9	303.47	302.96	304.05	310.46	303.98	311.63	306.89	314.19	305.99	303.25	314.75	298.31	308.39	308.52	300.76	308.24	311.45	303.34	312.96	299.21	308.93	313.33	309.17	307.21	305.29	309.98	308.08	306.68	306.7	311.16	307.26	308.64	305.06	307.97	307.23	302.97	315.02	310.62	308.75	311.76	306.12	305.67	301.44	309.81	313.83	306.46	306.78
303.52	303.27	303.12	308.35	302.68	304.14	307.46	307	302.19	296.49	306.72	303.28	308.77	302.91	308.82	307.8	304.13	301.57	306.58	306.65	307.42	300.83	303.53	301.95	307.05	304.92	308.13	308.23	309.72	297.87	305.68	304.67	304.57	312.75	295.66	298.23	306.67	297.42	305.88	307.07	302.32	304.15	306.56	303.96	299.5	300.35	301.88	310.48	306.22	301.83
300.23	296.24	303.74	295.82	302	293.82	310.48	302.17	300.89	303.27	305.28	294.31	300.26	306.47	303.25	292.36	295.43	300.13	293.38	302.63	300.92	300.89	300.02	297.97	301.4	303.67	301.3	302.8	301.97	301.59	303.07	298.41	306.98	298.02	299.72	295.4	299.96	297.04	293.26	298.76	300.64	294.44	300.52	297.09	299.96	299.59	303.46	298.83	299.46	305.81
311.14	311.92	303.5	300.84	308.74	303.82	310.55	312.47	313.92	312.27	310.2	309.63	317.04	310.35	309.68	311.13	306.76	309.4	318.35	301.69	310.57	310.42	303.37	316.18	305.34	311.33	307.28	305.17	314.92	310.57	317.83	308.64	312.09	307.38	305.4	305.18	312.06	306.79	304.88	315.69	315.91	301.25	306.02	311.66	303.73	306.67	309.14	305.21	307.78	301.4
303.01	309.98	302.41	303.6	308.71	306.34	309.94	302.82	307.51	300.67	306.56	300.01	302.67	300.98	307.9	300.42	309.31	307.44	308.28	307.02	310.07	304.4	304.07	308.58	309.55	309.7	301.24	300.62	307.26	308.15	304.08	303.57	303.15	303.4	311.54	303.39	308.4	303.95	308.66	303.27	305.04	311.47	305.52	305.4	303.64	309.73	308.82	300.69	306.28	301.62
316.25	312.66	316.08	308.8	307.95	305.38	318.41	311.48	309.13	302.27	309.84	311.25	311.42	309.76	316.48	309.02	307.86	311.58	313.3	307.45	311.33	310.09	308	308.14	310.28	306.87	306.71	305.45	314.93	306.37	313.76	311.18	310.59	312.57	312.7	309.14	304.46	307.79	309.06	312.03	308.42	307.39	312.83	310.3	313.48	311.05	314.96	313.41	310.17	310.65
305.21	307.81	293.28	307.65	300.41	310.75	303.72	303.76	309.6	302.72	299.56	303.1	306.48	305.45	301.02	305.98	302.91	305.24	299.74	298.76	309.09	309.21	299.96	301.91	305.59	303.61	298.51	308.95	302.44	310.59	300.77	304.89	301.88	306.57	297.53	307.92	311.74	299.53	304.78	309.88	304.4	304.87	301.05	300.2	301.03	298.43	297.9	304.89	301.86	300.88
313.2	318.93	314.93	311.26	311.69	321.58	309.07	307.29	313.52	313.57	310.83	312.86	314.66	314.5	316.64	315.11	310.94	309.5	308.55	309.35	312.27	309.96	312.88	310.87	311.26	315.42	310.7	312.38	312.39	314.57	317.61	315.5	313.29	308.98	314.64	305.79	315.56	314.84	316.6	311.3	310.16	311.12	312.11	313.27	309.09	311.06	310.02	316.66	312.78	317.38
310.61	294.64	306.46	304.59	298.41	315.93	307.05	302.59	297.44	303.3	305.72	305.07	304.73	301.47	303.87	301.45	300.32	310.07	312.74	305.23	312.24	301.57	310.04	307.75	304.39	307.19	301.76	302.73	302.9	311.91	292.74	301.98	308.46	307.59	309.75	306.85	308.09	301.64	305.82	309.58	300.09	302.89	298.69	307.4	303.59	304.3	307.61	294.46	303.6	300.58
312.34	316.26	304.89	319.22	315.94	319.98	310.24	326.47	318.7	315.79	319.91	307.7	311.99	311.81	310.41	315.53	315.51	309.53	310.22	321.94	311.92	318.35	312.4	318.8	313.7	314.82	308.86	316.57	306.41	313.29	316.86	316.07	322.39	308.85	315.45	309.4	318.68	313.92	318.88	317.13	313.63	318.14	313.55	324.76	317.47	322.34	315.93	321.84	315.61	321.61
302.68	304.99	298.38	300.89	299.67	306.11	302.26	300.97	299.13	302.8	300.98	301.41	309.16	299.96	305.14	300.73	306.58	305.58	304.3	304.78	304.67	298.77	300.83	300.95	303.24	304.69	308.84	305.32	301.25	305.58	305.39	302.71	302.43	306.21	304.29	304.79	307.46	301.17	306.12	304.93	305.65	306.38	306.17	297.94	301.69	304.63	307.97	294.82	303.2	303.13
310.38	306.11	314.07	310.59	307.56	314.12	317.36	310.64	309.59	305.59	310.54	314.32	310.62	313.8	309.83	307.04	312.86	312.43	310.48	304.04	310.56	312.85	306.26	310.72	313.41	312.19	306.07	309.03	303.74	309.95	319.29	306.88	310.14	307.49	311.92	314.16	309.87	310.44	307.76	310.23	311.15	310.15	309.66	308.07	310.71	307.08	310.22	313.07	312.33	311.84
287.83	296.56	290.59	303.24	292.59	290.12	292.56	292.88	292.49	290.09	297.06	293.33	296.74	291.03	293.34	297.58	292.22	295.16	296.8	296.26	292.9	298.08	290.02	298.36	300.12	293.19	292.85	295.89	302.34	293.97	292.39	288.44	293.1	292.38	283.16	290.79	294.41	291.8	295.24	296.14	294.13	298.36	293.69	289.09	296.87	289.15	296.24	300.16	295.22	293
325.77	332.31	331.41	331.17	327.13	322.88	325.73	329.45	335.24	321.33	328.42	321.43	334.84	324.7	322.12	331.82	324.36	326.87	330.22	323.85	323.08	324.07	326.7	325.87	330.98	331.06	329.85	331.34	334.64	326.18	325.96	328.01	328.95	322.64	323.79	332.69	328.08	329.27	328.63	331.43	325.4	323.02	326.46	326.15	334.58	328.52	326.99	329.23	334.53	331.86
316.11	309.57	311.19	319.37	312.41	309.95	317.24	320.09	306.75	305.88	309.24	310.95	318.52	304.99	314.16	313.26	313.08	310.77	313.92	313.78	307.57	314.52	315.37	306.98	308.58	317.26	313.56	314.29	314.01	310.36	317.05	313.25	313.78	320.25	309.15	305.73	324.53	308.75	313.21	309.34	305.65	318.97	316.5	311.17	311.54	312.54	312.75	317.97	313.95	314.16
315.95	309.2	315.12	315.37	312.97	316.74	307.33	316.19	315.66	313.8	314.34	316.91	314.74	309.46	314.71	317.97	314.64	312.14	313.27	308.48	310.78	315.45	312.81	317.92	310.49	317.87	313.76	317.65	305.03	307.43	310.25	312.21	308.32	311.89	319.64	311.39	307.32	316.29	314.86	310.86	311.24	315.96	314.6	314.18	313.1	317.72	308.01	308.78	310.46	315.38
324.02	324.67	327.84	328.05	319.82	324.5	325.86	319.28	328.35	325.03	319.05	324.39	330.98	326.36	320.7	324.96	326.28	324.82	325.46	321.36	328.69	329.71	325.45	333	324.56	323.81	327.94	324.92	326.31	328.4	328.34	330.51	324.38	325.09	325.62	322	330.71	326.02	324.87	324.17	321.73	335.28	329.74	323.52	325.81	327.35	328.3	324.32	328.52	322.31
314.84	319.04	324.63	317.68	318.14	321.14	318.22	315.77	322.49	322.56	317.47	319.87	315.46	311.71	317.07	320.7	325.18	314.56	314.61	321.87	315.55	313.01	318.41	313.32	321.96	323.77	322.64	326.5	320.29	322.51	319.35	310.87	318.42	326.91	317.74	311.3	316.82	321.97	326.9	318.23	323.41	312.38	317.89	315.84	316.29	321.24	320.98	323.36	320.37	321.18
320.14	312.71	316.18	318.17	318.59	320.85	314.4	317.81	317.75	311.01	318.24	319.04	315.79	316.75	312.79	314.04	321.32	323.75	321.33	313.19	315.37	317.74	312.82	311.17	316.34	314.44	316.94	319.24	316.87	315.66	319.56	323.02	320.24	312.94	326.78	324.38	318.8	322.56	315.76	312.82	317.54	319.51	310.29	316.07	312.91	315.3	314.13	315.67	322.28	319.18
313.73	304.12	295.77	299.97	307.19	309.94	302.94	309.98	306.01	302.2	298.89	302.46	298.68	308.15	300.59	305.05	304.94	309.17	302.1	304.15	295.75	303.34	305.51	309.07	306.74	301.7	295.64	305.51	307.99	304.13	301.29	307.01	312.67	302.93	299.73	305.22	297.81	307.29	313.55	305.96	302.43	304.14	307.88	300.01	300.67	304.53	307.08	299.66	299.97	305.46
307.51	303.25	303.87	302.97	301.29	296.58	301.45	302.51	308.48	305.05	301.11	296.12	301.49	301.71	300.22	308.97	297.47	298.5	306.11	309.34	302.49	299.68	293.99	300.34	303.55	304.03	308.39	304.76	298.39	295.23	311.47	294.37	301.8	298.89	301.05	296.4	305.2	302.42	303.93	299.28	299.48	296.99	307.82	297.94	297.81	298.48	301.01	304.1	303.52	297.65
295.55	285.16	295.19	293.52	292.62	296.86	294.62	301.78	285.32	296.58	294.27	286.69	289.8	296.09	303.03	292.01	294.19	288.29	296.95	301.93	293.17	299.47	295.85	302.84	296.26	296.27	298.44	289.84	290.24	300.9	286.21	295.97	288.95	289.46	298.39	288.45	291.3	292.24	290.59	298.9	292.24	290.61	289.6	290.23	295.68	296.99	302.15	298.34	301	297.01
298.02	303.61	306.94	303.18	304.37	300.6	305.65	302.11	298.35	309.16	311.87	307.26	306.27	299.79	301.28	306.84	295.96	304.87	306.17	303.78	305.21	308.08	296.96	306.31	297.49	307.86	310.99	302.35	301.43	304	303.27	299.37	307.78	303.91	305.29	306	298.84	309.43	308.31	300.38	302.45	299.71	301.98	300.4	301.93	304.36	302.23	303.73	302.95	306.85
313.15	315.88	321.41	316.05	318.47	320.01	318.96	317.1	315.07	318.65	314.34	313.38	319.43	311.14	321.43	312.77	321.39	307.59	314.13	313.67	314.99	321.07	326.35	321.56	321.69	317.31	318.03	317.32	317.22	315.41	318.5	324.92	317.79	319.65	318.97	322.28	324.39	318.63	314.6	323.97	315.61	314.45	317.34	325.68	313.33	312.26	321.88	325.38	318.68	318.62
302.54	306.35	300.53	295.68	310.22	303.27	302.79	305.35	301.52	303.44	301.21	302.71	305.33	299.45	300.93	301.92	305.97	297.53	302.08	303.31	309.89	304.41	300.79	306.98	302.39	306.45	294.88	303.96	301.57	303.52	306.04	305.26	300.68	301.82	297.25	302.83	303.41	298.66	314.86	301.23	307.28	297.6	309.59	308.53	294.23	308.59	308.24	298.85	302.4	302.18
314.51	314.55	315.44	315.82	317.09	320.49	311.37	314.85	317.08	312.98	321.47	312.43	312.54	310.22	310.85	317.45	310.81	309.88	315.69	318.76	320.74	320.87	314.25	320.3	307.66	312.45	314.43	311.11	315.35	317.31	316.03	312.06	314.27	312.68	309.94	313.35	310.03	312.86	311.09	309.68	312.11	316.61	317.14	316.43	319.37	319.68	317.45	321.43	319.29	318.37
290.79	293.51	297.76	292.99	298.18	289.81	294.88	296.18	290.5	294.77	290.1	296.56	291.5	296.02	294.13	295.88	286.36	296.29	297.06	285.73	291.39	290.64	300.39	296.24	297.1	291.77	295.76	295.12	294.85	290.21	288.05	298.76	292.55	295.81	293.71	290.34	292.89	291.65	289.45	293.67	294.92	292.03	299.02	287.78	292.76	294.34	299.38	295.46	292.83	286.03
292.32	295.25	298.38	300.02	293.87	296.36	286.59	294.1	290.11	290.98	294.07	295.07	294.12	292.81	296.86	294.23	297.36	292.68	288.23	295.63	296.22	295.58	294.4	296.9	291.03	291.74	293.5	294.45	299.53	292.4	303.04	291.59	291.77	299	289.68	294.87	290.26	293.37	291.04	294.47	295.87	290.34	295.7	291.37	295.1	294.78	301.45	296.02	298.6	293.3
326.76	336.47	323.86	327.5	330.26	324.61	335.95	326.69	331.65	329.92	330.34	322.48	327.5	327.38	334.02	325.32	333.34	329.01	326.73	326.91	332.84	326.42	326.51	324.29	322.6	334.11	327.87	323.79	323.19	324.96	325.87	322.22	326.54	327.35	327.13	322.61	332.25	326.18	326.5	329.51	329.41	334.82	326.81	324.76	318.8	328.28	322.79	332.63	327.31	332.31
293.78	299.96	293.62	295	304.21	302.68	290.81	299.22	289.65	306.21	297.88	304.24	301.41	306.39	302.24	306.59	304.17	300.71	302.82	303.83	295.63	298.55	295.14	302.4	296.81	301.03	311.04	306.54	305.81	296.23	302.88	306.95	302.83	301.36	300.13	297.25	298.4	303.36	311.27	299.16	301.1	305.53	303.51	304.36	300.07	306.34	301.12	304.98	295.24	297.96
321.05	316.87	325.61	315	323.25	322.71	315.02	323.76	323.69	315.96	330.8	319.47	316.38	322.77	322.15	315.93	312.4	319.05	314.15	319.63	314.67	316.82	325.76	318.57	315.39	325.78	309.82	323.12	315.01	325.2	322.18	317.6	321.92	323.12	320.7	319.55	315.22	323.12	327.05	319.38	321.39	323.15	318.79	326.11	328.88	318.12	319.92	321.29	317.75	315.22
323.62	322.72	319.79	316.55	323.49	320.59	325.02	322.83	315.74	316.87	320.38	318.23	316.64	319.57	315.07	323.79	316.28	318.85	319.87	327.59	322.42	319.32	315.18	320.58	320.81	314.93	316.45	315	319.77	323.99	316.54	316.05	318.6	310.27	322.26	319.75	325.28	314.01	319.28	315.98	313.75	317.83	323.25	312.36	316.71	321.91	319	316.33	317.08	311.16
308.49	311.24	311.32	309.36	318.74	304.92	308.57	301.83	308.47	308.89	302.7	307.62	309.38	311.04	307.95	310.9	306.33	305.03	309.39	306.3	301.19	308.56	316.05	310.85	308.38	308.01	307.46	301.39	309.78	306.92	303.78	314.55	311.24	308.3	308.92	307.04	301.89	310.15	308.01	309.03	309.95	302.99	305.21	314.2	306.33	305.65	310.48	306.54	310.12	302.55
309.68	300.68	302.47	296.01	303.41	309.1	301.49	307.21	303.24	306.54	306.37	305.03	308.24	303.4	302.15	310.06	299.41	302.83	296.9	307.52	310.42	302.38	304.65	309.93	310.63	303.54	308.21	306.19	299.73	305.57	306.78	306.86	303.2	304.44	307.85	303.26	302.67	307.97	312.48	303.16	307.35	307.14	305.88	302.86	297.06	304.37	307.17	305.11	304.14	308.84
308.15	305.89	305.73	306.03	308.49	298.09	307.45	305.71	314.37	302.16	307.59	308.49	295.86	304.17	302.96	305.24	307.05	305.52	307.47	307.37	302.59	302.51	306.9	304.16	309.1	312.03	308.56	309.75	301.95	303.48	302.23	308.26	309.17	305.72	302.43	310.79	305.73	303.95	303.78	305.19	309.31	307.98	309.37	312.7	303.45	300.69	308.99	304.25	307.44	307.23
311.82	316.27	317.24	318.52	313.55	315.1	316.92	315.22	312.39	308.1	315.5	308.8	308.87	310.81	318.75	312.81	318.4	313.58	313.98	320.94	312	312.7	307.6	314.72	314.13	316.16	306.38	311.66	310.14	315.97	309.4	305.6	315.06	314.9	305.39	309.47	314.66	310.79	310.98	317.21	305.08	306.24	317.18	314.73	308.88	315.26	311.38	313.98	312.5	319.68
314.43	326.28	317.96	323.83	312.59	313.25	320.14	310.02	319.15	314.75	320.1	319.3	321.07	319.53	323.16	324.23	319.3	319.45	324.27	325.74	317.13	320.43	319.12	311.79	319.95	316.06	324.03	315.15	323.61	316.38	314.86	316.88	319.32	318.33	311.56	321.08	310.84	317.69	317.76	319.17	320.26	320.24	316.93	317.09	319.29	318.99	315.3	313.38	320.23	312.46
302.25	309.16	304.59	300.06	305.78	306.09	304.94	304.37	304.99	310.12	305.88	306.89	308.34	301.38	303.26	300.97	302.5	300.44	307	305.93	302.94	301.09	302.52	305.99	302.66	305.28	300.32	302.17	300.44	306.56	301.54	301.55	303.09	300.06	301.73	302.37	307.33	304.35	299.84	309.39	306.21	305.32	295.61	302.68	302.02	301.86	302.7	302.23	307.32	310.02
313.98	317.18	317.54	314.37	307.39	316.46	313.1	313.28	313.66	319.17	318.91	310.04	315.82	314.5	307.82	317.84	313.3	314.28	314.53	315.34	318.49	310.35	317.43	324.72	310.82	319.43	312.71	312.5	318.06	310.68	307.93	311.08	317.67	312.23	313.96	316.47	313.83	319.41	310.76	317.31	321.53	311.65	310.8	315.22	316.55	314.05	319.68	317.65	308.71	308.38
317.12	316.47	313.26	318.54	317.56	319.92	313.98	309.84	312.43	312.99	310.62	310.75	320.8	309.73	317.79	316	317.79	311.73	310.86	319.84	310.38	321.08	306.67	316.85	314.01	310.23	314.05	308.34	321.73	317.05	318.22	315.61	308.31	312.93	312.18	316.66	309.23	317.13	319.01	314.25	316.61	311.52	319.1	318.87	312.35	315.8	321.3	321.38	314.27	314.51
305.77	317.19	303.64	308.42	306.94	309.52	303.12	310.82	310.79	299.13	307.41	301.24	307.03	312.5	301.85	305.27	302.97	307.45	303.03	303.89	302.33	307.23	306.48	307.01	305.13	315.45	307.99	306.16	301.35	311.13	303.12	310.34	302.17	301.52	300.18	309.12	303.66	297.97	307.14	303.81	307.15	304.36	305.05	302.06	305.27	309.37	307.15	300.63	307.52	310.36
303.2	306.65	304.63	311.33	301.35	317.92	302.26	313.32	300.2	306.14	310.31	309.21	311.11	309.04	304.62	301.22	302.07	307.3	305.72	299.34	304.95	314.48	304.29	310.02	303.29	303.98	302.75	307.42	307.16	308.05	302.94	307.06	303.07	305.88	303.61	301.23	300.74	310.27	308.13	305.03	302.45	300.29	308.94	306.38	300.72	305.48	313.12	308.2	311.71	310.5
314.68	311.42	309.58	313.98	314.28	313.15	310.7	313.08	316.41	319.45	316.12	312.64	310.71	319.01	315.35	315.55	310.89	311.75	304.73	316.73	315.86	313.98	321.35	310.53	301.14	315.73	319.55	319.03	307.96	313.94	316.09	318.23	308.14	315.31	313.25	309.32	314.49	316.58	319.21	319.36	308.72	311.39	315.92	315.22	316	317.68	313.46	312.19	314.33	315.94
293.41	294.38	304.04	293.75	292.78	289.01	302.05	300.92	293.27	288.11	294.95	296.85	301.41	298.86	296.7	302.57	297.78	294.9	292.64	287.17	291.71	289.26	294.48	293.03	297.97	296	294.04	299.05	295.49	295.41	297.46	296.03	293.38	304.02	299.98	297.93	302.41	296.29	294.34	297.94	300.06	298.26	302.18	297.55	292.04	300.24	299.58	291.92	295.63	298.51
328.92	326.44	330.49	323.21	328	332.04	327.93	329.82	329.11	329.51	325.36	325.81	332.53	323.95	320.04	324.24	331.21	330.99	331.78	328.55	327.41	335.63	321.3	329.45	330.79	326.64	326.37	324.94	331.49	325.18	329.88	328.86	330.68	315.72	320.53	328.31	323.8	326.54	332.47	325.44	332.23	325.69	330.59	330.5	331.61	326.86	324.7	331.93	330.47	327.31
304.79	305.04	308.46	305.41	313.64	300.7	305.52	305.71	312.22	309.03	303.95	304.17	309.28	306.17	297.03	300.23	300.11	306.44	301.59	306.89	308.55	313.14	304.36	304.22	311.37	311.4	310	303.62	304.57	305.88	307.2	302.88	304.12	308.74	303.09	305.3	302.5	304.8	301.41	307.41	306.18	305.39	307.82	307.56	307.9	306.81	307.01	307.95	305.75	297.46
316.3	310.22	317.99	324.6	317.75	316.56	309.79	315.75	310.18	318.15	317.72	316.62	311.11	311.97	314.83	316.94	313.99	315.1	311.17	314.72	321.47	312.33	319.87	314.71	311.63	318.19	322.05	315.15	311.83	315.66	314.62	316.26	313.16	318.82	311.37	322.29	313.38	312.87	310.12	309.35	311.71	318.19	319.25	322.54	310.99	313.55	304.45	310.11	313.27	310.95
301.81	307.64	303.54	304.66	304.17	305.56	304.38	314.52	309.15	298.87	301.42	307.97	296.21	298.6	304.93	315.36	305.47	304.2	300.67	303.83	305.94	298.41	302.87	307.79	301.67	306.55	303.34	303.62	301.62	304.81	307	306.08	299.35	306.77	301.26	303.76	305.58	305.12	301.7	311.19	296.37	305.66	302.27	307.42	306.58	299.94	303.67	303.26	304.76	306.12
319.32	313.99	306.85	304.85	320.85	313.45	316.26	315.96	306.85	309.75	310.39	314.39	320.99	310.92	318.15	319.33	317.24	309.37	320.06	310.82	318.81	318.59	319.18	310.3	315.87	308.63	311.05	313.17	317.78	324.94	320.24	317.74	310.29	311.04	312.47	317.28	309.14	310.84	311.8	325.15	316.48	315.95	311.87	313.9	321.27	312.58	317.54	311.08	312.35	310.8
312.48	314	314.75	321.11	312.87	319.1	320.42	314.61	315.77	311.44	313.07	315.62	308.31	317.36	312.47	316.84	320.31	321.55	322.13	317.35	319.3	315.86	308.32	316.58	312.49	313.1	309.3	314.81	321.55	326.99	311.94	313.21	311.92	323.61	319.9	317.38	313.71	315.78	312.48	318.31	312.59	317.11	314.91	315.66	315.58	319.02	314.43	315.01	314.2	315.02
319.75	315.41	314.2	314.99	325.23	314.36	319.51	319.36	318.43	318.86	322.38	314.32	306.48	309.98	322.54	316.21	323.2	317.84	325.55	317.28	323.08	321.27	325.73	315.17	319.93	319.14	323.93	322.58	313.02	315.79	313.29	314.12	316.12	319.85	314.53	310.78	321.15	316.67	322.67	321.94	321.26	318.03	310.73	316.81	324.88	318.71	309.03	316.77	318.69	313.35
315.63	319.59	318.32	316.04	321.43	319.19	322.95	318.78	320.05	319.71	311.77	313.88	321.91	318.21	323.95	316.14	318.47	317.6	314.67	312.61	314	320.49	318.71	319.47	321.72	312.48	322.81	320.16	315.54	321.46	321.07	314.76	315.61	317.73	320.02	314.76	318.29	315.31	318.75	318.57	317.82	321.35	315.12	319.03	320.28	318.44	324.1	313.81	326.48	314.68
321.04	317.63	307.7	312.29	312.94	314.34	315.55	318.41	313.15	315.57	311.11	314.81	315.05	316.44	309.15	317.07	321.39	308.28	316.69	316.23	309.24	317.59	313.33	319.75	311.34	316.24	316.3	315.46	312.68	308.01	314.59	311.38	319.14	311.39	320.32	315.62	312.03	310.96	319.98	310.79	318.11	310	307.44	316.45	311.29	313.68	313.24	319.36	318.78	322.08
328.47	332.49	323.78	327.12	330.12	325.16	323.07	330.37	327.31	330.44	329.77	330.94	314.95	320.45	327.85	325.52	332.87	322.93	325.89	324.06	329.06	329.6	330.66	327.12	326.91	327.62	326.55	329.36	327.52	323.12	331.36	324.8	325.62	331.14	333.02	327.01	328.3	325.47	331.19	322.03	331.5	322.97	329.07	333.23	327.15	320.52	320.63	325.89	329.18	331.97
302.23	292.68	299.4	291.2	296.75	290.65	292.83	296.25	288.37	299.15	293.42	298.29	292.03	290.07	294.82	294.51	296.47	297.37	301.83	296.73	287.65	302.6	299.06	289.4	292.99	296.95	299.41	290.13	299.61	292.28	296.05	295.39	306.02	299.13	295.42	291.87	299.13	291.68	293.26	294.36	296.33	297	290.04	290.35	291.94	295.62	290.24	297.65	295.05	295.03
315.29	317.44	309.25	313.38	312.9	316.66	309.45	312.97	313.86	316.04	314.24	307.22	315.33	311.22	310.94	316.94	314.93	316.85	314.41	310.28	320.36	314.36	320.62	315.67	317.93	316.35	307.82	310.28	320.59	308.92	318.57	309.07	316.32	310.66	318.75	315.82	309.38	306.58	316.27	313.6	316.72	324.69	315.1	318.56	313.3	319.34	312.89	324.21	311.36	320.08
293.92	298.07	294.46	299.39	292.87	293.85	298.33	298.01	293.14	291.7	302.7	293.17	295.94	298.3	295.3	299.1	296.44	293.21	298.42	298.91	288.45	291.61	301.62	292.49	291.13	295.87	288.96	296.16	293.98	295.39	295.51	298.64	292.53	294	298.85	299.49	298.43	298.73	288.4	301.58	297.3	294.12	297.33	295.17	296.65	296.71	302.51	298.58	294.07	298.55
310.44	312.11	303.2	305.81	301.9	303.02	309.01	309.3	306.46	305.56	302.3	305.41	307.25	307.61	303.64	297.82	307.72	313.32	301.05	311.55	307.56	298.32	297.6	308.61	304.97	304.16	302.81	307.64	303.09	303.47	299.22	308.78	301.39	303.63	306.52	309.38	299.11	301.96	313.03	306.07	302.63	306.28	309.41	304.69	308.35	306.13	300.83	306.86	301.69	309.39
326.47	315.72	313.95	314.32	316.86	320.37	317.38	320.08	314.3	319.65	319.09	325.07	316.99	315.48	304.43	323.73	322.03	319	319.52	314.61	319.2	318.88	318.39	316.37	316.6	316.25	320.18	325.61	320.2	326.79	316.17	321.71	318.31	321.83	317.45	319.14	315.46	317.23	327.1	313.71	317.31	311.66	319.85	319.91	314.11	320.48	319.9	315.26	319.41	314.84
305.37	299.27	300.98	311.21	306.81	308.83	308.81	306.74	311.9	313.51	307.9	314.54	312.62	305.79	297.61	309.56	310.79	311.65	307.72	301.92	305.84	313.31	311.18	308.4	306.29	305.8	308.79	307.31	306.61	310.36	309.46	310.54	312.77	299.68	307.79	301.05	312.91	302.27	306.71	306.27	304.98	308.76	308.5	306.59	309.73	308.75	309.66	307.21	305.91	311.07
320.11	311.55	318.59	320.86	311.61	317.5	315.28	315.79	314.64	323	321.3	320.97	315.54	312.7	321.01	312.16	313.67	309.99	323.89	317.99	323.93	321.73	314.3	317.94	315.99	320.31	316.05	318.89	312.83	314.5	316.16	322.83	319.09	316.49	315.54	312.23	314.11	323.22	316.65	319.82	318.21	319.78	313.61	319.2	315.58	323.46	318.24	316.02	315.72	322.31
309.48	316.34	308.1	310.79	313.71	312.83	316.07	308.22	308.57	309.46	311.78	306.33	315.91	307.64	311.79	314.06	309.35	314.39	316.84	307.72	313.19	305.17	314.88	308.9	306.66	312	304.88	311.64	309.07	318.22	315.02	313.06	308.45	307.29	314.85	318.97	313.71	307.93	306.97	313.72	319.13	314.05	317.15	312.32	309.26	307.97	313.04	306.4	306.92	309.48
306.79	299.79	304.53	304.76	301.31	300.91	302.13	307.98	300.02	300	298.65	306.15	302.85	298.13	294.27	301.01	306.69	300.77	302.6	301.11	304	301.8	306.25	306.25	300.77	307.57	300.65	298.69	301.34	295.76	306.42	301.29	300.84	297.62	296.57	301.19	305.26	302.9	309.16	299.63	298.77	307.9	299.31	309.85	296.38	299.75	302.2	303.61	293.99	298.77
298.14	310.86	307.17	301.21	308.84	295.02	305.44	303.21	305.93	308.45	302.68	304.66	304.48	301.91	302.49	298.5	304.72	299.88	312.72	300.06	303.04	302.41	304.14	300.88	305.59	298.93	301.68	299.92	300.33	301.9	303.64	301.91	298.83	307.99	311.01	309.53	303.57	305.86	304.68	304.08	305.39	300.32	304.36	296.57	300.78	301.09	303.12	305.04	301.6	304.93
315.49	313.75	305.19	313.01	317.73	315.73	312.89	317.8	311.24	317.07	320.55	319.96	322.62	314.06	315.41	310.1	317.93	317.22	319.29	316.01	318.58	315.69	312.56	310.11	307.08	315.93	313.56	315.39	316.41	315.29	318.06	311.22	312.19	315.34	310.11	311.74	305.16	312.61	308.23	312.47	315.7	310.36	319.81	316.22	307.24	321.04	315.36	310.74	315.1	312.69
304.98	309.21	301.08	308.85	302.52	307.41	296.8	305.79	310.67	299.35	300.74	309.07	303.17	301.98	307.12	307.8	302.63	303	304.57	307.57	302.36	307.46	296.83	304.75	301.38	305.03	304.26	297.34	297.95	300.1	302.77	301.34	305.66	309.85	308.24	301.96	308.69	303.69	295.81	298.82	304.87	306.57	301.13	302.83	309.07	303.96	309.89	302.82	301.53	310.22
325.94	326.58	328.71	333.58	329.32	326.87	324.95	327.76	326.04	327.96	327.75	325.57	325.78	323.31	331.72	322.86	327.76	328.48	332.63	326.36	324.78	323.55	332.87	322.63	325.43	322.42	332.84	329.15	327.6	328.61	330.17	330.21	327.88	332.5	325.15	326.69	329.67	326.85	329.62	323.56	332.45	325.89	328.66	325.92	331.18	328.8	322.46	329.84	320.21	329.19
310.27	308.7	315.26	303.13	303.97	311.98	304.33	303.36	299.93	304.54	309.52	304.22	308.87	302.68	303.17	302.95	310.85	301	310.94	310.85	302.5	308.28	307.53	302.54	298.74	303.87	309.77	307.54	313.95	306.18	308.52	304.38	301.25	302.49	306.86	305.3	303.52	298.84	308.43	309.36	308.42	299.79	302.6	306.03	303.27	306.24	303.1	298.78	308.36	305.38
307.74	311.85	307.9	307.77	317.42	299.7	311.05	310.89	316.59	303.58	312.04	311.04	312.22	314.23	312.12	306.87	307.74	305.32	314.61	309.77	313.56	308.99	309.11	311.13	308.12	312.25	309.4	307.61	308.34	304.87	307.04	309.1	312.13	312.5	310.44	304.84	309.74	314.38	310.22	314.12	305.9	298.34	301.5	308.38	311.48	302.48	310.83	304.87	312.54	301.32
312.4	304.13	310.86	308.36	307.93	310.62	309.63	309.66	304.89	310.3	308.68	314.57	299.98	307	309.29	311.17	312.18	318.22	307.6	308.1	306.59	318.18	310.71	304.91	306.89	304.24	303.17	309.61	311.86	309.95	306.71	309.16	306.56	308.2	312.59	307.63	310.78	313.01	309.87	311.81	305	303.49	306.78	307.98	306.05	312.95	310.89	305.02	308.07	308.7
301.37	300.98	304.44	302.98	296.8	303.46	302.83	305.66	309.97	301.63	293.52	301.55	301.27	299.73	299.94	299.16	307.36	304.83	300.62	304.99	302.38	300.55	309.64	301.73	300.26	305.93	305.59	306.46	303	300.26	297.83	299.99	304.13	299.98	301.54	298.99	301.87	305.94	308.51	296.9	300.13	304.25	302.13	297.7	304.87	304.35	302.68	301.86	302.28	306.92
303.7	301.32	300.92	309	307.87	306.23	306.69	302.58	307.66	312.14	305.24	308.64	302.4	302.22	307.15	306.77	307.25	311.07	299.42	301.3	302.17	315.67	310.64	302.43	305.37	313.61	311.16	307.65	304.69	306.79	305.64	304.49	309.21	306.81	303.56	299.38	306.69	303.24	299	304.04	307.35	301.18	311.04	304.88	306.67	309.06	303.79	314.64	307.83	311.29
315.5	312.33	305.63	316.89	306.84	319.48	308.94	309.35	307.76	307.57	308.92	315.92	317.98	311.59	313.55	310.82	310.26	306.35	312.83	314.59	315.32	316.38	313.76	310.69	316.42	314.65	315.09	308.31	305.32	305.85	314.67	313.77	306.71	320.08	313.67	308	313.01	316.19	311.46	314.1	309.95	313.29	312.45	314.16	314.49	314.73	314.55	314.41	308	315.51
318.29	315.62	312.08	321.83	314.35	314.92	320.79	315.72	309.52	325.35	318.29	322.63	314.53	318.25	319.43	315.98	318.01	326.02	314.66	318.12	316.01	314.37	319.36	314.31	310.85	308.8	311.42	315.71	314.87	311.03	315.14	310.71	312.93	317.77	321.85	310.41	310.35	312.82	309.81	315.39	312.29	310.05	313.82	317.08	316.31	313.66	317.14	313.25	309.59	313.42
320.42	320.89	317.74	317.01	319.74	314.21	315.96	313.8	321.67	314.13	310.12	313.3	311.96	310.14	312.73	318.42	304.83	317.8	315.53	316.66	313.99	316.43	320.64	316.52	312.8	313.15	316.58	314.94	320.91	319	316.26	319.48	322.65	319.69	314.45	316.01	317.26	311.39	319.48	316.54	320.29	316.46	319.74	319.21	318.07	317.66	321.17	316.94	317.06	319.01
320.17	319.07	319	319.57	316.69	317.96	318.67	318.54	314.39	318.86	308.62	324.95	321.25	311.24	331.58	318.88	318.69	322.78	312.1	316.78	319.81	317.23	313.1	322.7	313.56	309.8	316.05	322.84	318.19	312.17	319.49	320.5	321.27	317.8	322.84	321.36	320.91	314.66	318.54	319.45	316.31	320.33	317.63	314.08	318.3	321.56	320.45	312.94	325.21	320.59
300.67	306.35	307.34	303.34	297.48	306.51	305.87	302.63	306.42	304.53	299.74	303.16	305.21	303.66	303.51	295.53	298.22	298.18	302.59	300.29	305.84	310.61	304.59	309.21	305.08	311.43	298.21	306.98	298.92	302.77	295.59	305.03	305.59	306.85	302.87	307.12	307.68	308.33	302.14	306.16	303.6	307.83	304.96	299.13	302.9	301.97	302.79	304.72	298.25	301.68
314.34	311.6	309.75	310.65	302.96	311.18	312.7	309.94	317.41	315.67	314.58	312.73	316.49	313.03	312	308.65	318.96	312.94	316.29	317.14	314.9	318.29	314.18	318.66	318.01	315.51	313.58	307.84	308.34	310.12	323.53	310.62	314.18	318.22	317.76	310.7	310.02	311.83	317.72	311.77	309.61	320.18	310.72	311.59	312.67	310.52	312.26	313.27	321.3	310.58
315.67	317.16	313.81	313.42	316.14	314.55	307.19	313.24	312	320.31	311.19	321.29	318.03	313.76	320.24	313.01	314.49	309.79	312.02	307.95	310.48	316.82	311.14	308.99	311.17	312.73	316.94	318.57	315.88	306.9	315.52	311.58	305.96	311.46	318.06	309.95	316.73	311.97	312.4	314.61	316.88	316.34	310.37	313.04	313.13	312.81	309.35	315.85	317.37	318.15
302.62	304	311.42	302.45	302.4	305.93	301.89	306.56	301.91	300.8	305.47	303.96	304	302.89	302.99	308.69	302.76	307.57	300.57	306.69	299.87	309.53	305.8	308.05	304.32	306.83	305.97	301.54	306.51	300.3	304.34	301.39	303.66	304.44	303.06	301.98	308.94	297.16	306.95	301.89	309.4	299.7	300.66	305.23	308.83	310.93	309.61	311.48	300.32	303.35
312.98	317.84	313.29	321.17	312.59	311.17	313.7	302.95	311.79	312.82	314.98	312.5	312.72	307.81	313.73	312.59	312.13	311.92	310.1	309.89	309.62	316.67	313.81	316.11	303.5	314.32	313.66	315.47	312.45	318.94	320.79	316.44	309.62	309.11	316.3	309.92	312.25	310.35	317.74	311.35	312.2	315.07	315.66	314.03	314.86	316.14	313.09	312.65	317.13	315.44
316.55	328.16	318.6	323.22	326.13	321.7	323.04	328.74	326.95	329.44	323.79	322.36	330.66	328.88	325.3	327.14	312.09	325.54	322.99	326.38	323	326.48	328.42	320.49	330.97	332.55	324.09	325.85	326.57	323.05	323.45	321.97	325.64	329.02	319.3	326.9	324.99	329.19	326.59	323.21	326.18	319.9	330.08	323.4	322.87	329.08	318.49	324.59	323.03	321.22
299.78	309.44	317.05	303.39	307.18	306.85	305.34	307.12	309.77	307.86	299.51	315.16	304.74	305.96	309.17	310.13	304.95	308.79	305.44	312.83	303.42	302.6	298.89	299.9	302.06	308.31	298	314.37	307.85	308.55	304.6	301.11	300.83	300.97	309.23	309.87	312.85	307.97	306.55	301.94	305.39	299.65	303.74	309.43	307.91	305.6	300.64	312.21	307.43	303.75
311.23	319.65	312.45	310.14	316.12	316.75	310.64	313.11	308.32	318.13	315.57	319.72	319.69	315.33	306.39	322.01	309.03	313.89	317.87	319.04	308.36	312.95	315.67	323.94	313.45	315.36	308.6	315.07	312.77	308.11	310.22	322.22	324.53	315.11	319.75	313.02	317.82	306.12	316.48	314.52	311.62	313.13	307.29	314.44	314.23	316.22	310.39	326.87	312.4	311.33
298.24	294.48	293.45	296.84	300.93	290.03	303.06	300.93	295.28	293.06	293.76	291.01	294.15	299.23	299.81	298.49	291.64	289.25	291.79	296.67	293.27	288.24	300.63	294.12	297.6	300.36	293.35	298.3	295.09	296	291.71	285.2	304.02	288.17	296.1	299.55	299.4	298.29	289.82	292.16	290.63	295	291.48	293.3	296.13	289.6	291.37	297.37	301.52	296.41
298.05	296.56	299.25	298.68	298.96	289.59	298.19	297.5	292.92	294.28	302.3	292.6	293.39	294.05	290.26	294.35	295.22	300.68	295.77	291.19	296.27	297.32	290.15	292.55	295.45	291.04	295.77	291.59	296.82	295.5	290.28	289.59	294.29	286.82	296.92	296.87	298.43	294.76	290.1	295.97	292.71	294.18	289.27	294.94	298.35	293.53	298.37	293.08	290.47	296.02
313.55	308.14	317.7	315.26	315.44	316.81	316.17	314.56	309.67	313.13	314.59	312.74	306.68	317.77	315.47	312.82	307.07	315	315.84	308.03	307.12	310.81	319.01	310.3	309.9	321.03	314.56	313.24	317.96	315.22	316.16	312.18	314.78	314.7	309.38	314.1	317.17	307.14	309.03	314.5	314.89	308.88	318.5	316.79	310.23	317.17	309.68	316.3	314.08	308.47
313.43	316.66	309.78	317.7	314.11	315.03	318.45	307.9	313.98	317.2	315.75	311.55	317.98	314.69	316.65	318.64	310.12	316.91	322.25	323.51	312.58	316.32	312.53	307.06	312.39	311.42	314.69	317.37	314.38	308.38	309.76	319.78	316.17	318.43	324.37	312.7	313.31	311.77	321.66	318.24	312.68	317.56	308.37	317.73	312.33	315.22	316.89	325.25	310.43	314.47
318.9	313.52	319.24	311	313.55	313.78	314.21	312.64	319.71	313.66	309.46	323.09	316.82	312.68	311.81	314.66	315.64	309.99	309.2	311.74	317.08	318.98	313.13	314.98	314.02	315.99	320.96	314.14	317.78	318.78	317.16	317.48	314.74	311.23	311.53	312.24	308.71	318.54	323.59	322.07	316.41	315.82	318.19	318.2	314.6	314.32	309.43	318.87	317.2	315.48
310.35	304.85	306.52	301.07	305.23	298.18	310.48	303.3	297.11	307.39	305.23	306.7	306.72	306.21	303.49	306.04	310.02	303.18	300.17	308.22	296.41	308.05	308.43	303.88	306.91	307.4	309.87	302.07	304.79	301.61	304.72	307.61	303.81	306.83	302.97	313.91	305.08	301.27	307.24	300.69	315.06	308.01	304	302.78	301.3	304.51	300.66	304.05	303.3	314.14
305.11	312.51	311.97	311.58	311.24	314.15	311.82	315.33	316.32	310.26	313.44	311.53	314.24	313.44	316.01	316.74	317.44	315.04	309.77	307.98	316.11	311.85	308.53	312.73	315.45	314.11	316.88	307.31	302.55	309.51	309.56	313.49	320.5	309.02	315.88	311.66	306.75	314.2	309.31	314.55	313.97	314.03	311.52	307.58	313.76	312.28	316	313.48	310.52	312.82
306.26	298.42	311.42	305.53	309.33	299.87	312.03	301.43	295.9	310.16	288.43	299.85	303.7	301.61	299.28	300.02	306.28	306.9	304.63	304.66	296	301.72	303.16	299.68	303.39	303.54	299.65	305.15	304.39	297.52	301.48	303.86	304.93	302.5	294.56	304.7	301.09	304.55	305.3	302.97	303.46	313.4	312.71	307.13	309.27	299.86	305.47	309.82	304.41	306.47
312.57	315.16	319.36	314.12	315.28	316.27	315.53	317.47	322	314.37	313.84	316.69	321.92	315.78	315.65	318.7	311.5	313.09	308.73	319.17	323.11	321.31	316.83	314.08	313.6	312.21	319.21	312.63	318.26	316.27	319.63	321.97	312.01	316.8	315.95	310.28	310.09	315.56	311.7	319.21	313.52	314.46	325.17	315.11	316.19	315.14	314.35	312.2	309.32	311.07
310.61	314.36	313	319.14	322.58	322.06	317.11	306.29	312.21	315.83	324.83	315.45	307.91	313.81	323.48	320.59	323.81	318.61	309.68	312.64	315.79	317.81	315.89	317.52	311.55	316.15	323.83	315.39	319.78	314.94	309.87	321.1	324.11	313.24	313.26	312.27	313.97	312.55	317.61	315	317.49	313.1	321.96	321.97	316.29	318.65	307.76	323.67	317.95	325.79
300.14	301.12	306.03	301.43	305.34	303.12	304.26	313.14	301.36	298.22	297.51	303.9	297.13	297.59	307.33	307.3	299.87	300.76	309.36	303.52	302.98	304.51	304.43	297.28	308.41	303.27	310.37	301.39	309.08	299.71	300.84	306.17	304.21	302	303.44	305.07	299.31	303.76	303.54	299.04	298.2	301.29	293.62	302.09	301.46	305.41	301.31	303.19	305.42	303.49
307.06	312.3	316.02	316.97	318.22	310.01	306.89	306.8	308.71	316.05	312.18	312.99	315.35	316.05	311.4	309.46	315.41	300.27	312.92	309.02	306.97	310.35	307.13	317.85	312.28	310.61	306.52	318.73	308.1	305.91	311.82	314	315.46	308.29	307.59	314.78	314.78	308.05	314.61	312.68	315.32	316.94	313.38	314.62	304.85	307.15	307.43	302.96	306	314.32
314.63	308.1	312.86	322.46	314.7	318.04	316.68	315.94	311.13	311.37	319.35	316.72	310.58	316.74	308.64	316.79	309.6	310.88	316.46	320.55	315.57	320.18	314.94	312.37	317.53	324.92	314.19	313.39	311.89	314.09	314.31	319.68	319.88	323.28	314.97	310.78	314.2	314.21	315.24	313.95	316.15	311.07	315.39	322.22	323.48	318.03	312.33	320.12	313.79	314.18
310.55	308.72	306.27	302.48	303.76	312.25	308.32	312.75	307.37	304.89	306.37	310.83	306.93	306.76	306.95	304.89	309.82	306.12	294.84	306.3	306.88	300.38	311.67	296.35	310.11	310.95	306.96	308.4	302.13	308.24	306.42	313.44	306.01	305.51	307.2	313.84	309.11	311.58	309.7	310.87	304.79	304.05	300.58	304.1	303.26	302.43	307.04	303.73	307.65	309.02
312.19	309.55	303.71	315.86	319.66	314.01	313.53	320.93	315.12	317.8	315.82	306.01	313.16	310.02	315.3	311.56	310.66	304.34	310.45	311.77	310.61	315.03	315.16	316.58	317.57	309.35	319.62	315.12	305.6	306.27	325.12	314.18	314.13	308.4	315.97	304.93	314.81	313.81	309.84	311.25	308.17	311.61	319.63	313.93	321.56	311.38	318.68	311.33	311.09	309.15
323.7	313.33	310.08	319.27	313.5	312.56	318.99	317.88	321.51	322.33	321.22	319	316.93	312.05	318.8	309.09	317.42	315.46	314.71	319.99	320.85	319.54	312.08	322.4	319.61	315.43	312.23	314.59	311.78	318.74	324.15	311.68	315.01	313.64	318.61	317.47	313.47	313.81	316.62	318	319.1	315.15	320.2	317.18	316.45	312.41	315.09	311.73	316.32	325.84
310.49	301.6	310.28	302.65	311.32	308.42	306.88	308.15	300.47	300.49	306.81	304.87	314.41	301.2	306.62	309.85	299.38	303.6	306.47	310.15	302.5	307.87	303.03	308.32	306.49	305.43	307.36	307.79	311.29	308.91	304.29	300.33	304.83	304.94	309.29	300.05	304.98	298.94	310.63	308.13	307.32	299.82	305.18	299.81	306.83	310.32	310.38	302.23	303.16	310.1
304.68	302.91	310.98	306.85	299.56	294.37	311.34	297.77	306.73	300.8	306.95	303.39	304.35	302.53	298.84	311.03	302.82	307.78	301.81	305.31	300.56	307.23	303.98	305.99	302.86	305.45	306.24	303.49	298.95	298.66	304.82	304.94	298.41	301.98	307.95	303.87	299.96	302.57	305.74	299.7	301.53	303.49	303.9	302.96	300.21	309.28	310.85	303.78	306.79	299.25
299.43	294.94	307.23	306.38	297.94	301.08	299.55	301.14	296.72	297.66	303.13	295.65	297.12	297.47	295.43	300.68	303.45	304.22	299.78	302.74	298.8	305.19	304.49	301.59	303.94	299.85	295.11	304.22	302.33	304.51	303.16	301.01	295.08	305.42	297.98	296.51	303.27	293.17	302.06	306.43	301.98	298.6	294.83	294.28	295.14	303.18	299.85	298.81	302.82	302.19
296.58	290.67	298.95	295.82	292.53	300.22	301.28	299.78	299.99	297.37	296.05	287.84	299.05	289.03	293.4	299.06	292.56	295.22	298.46	299.19	291.01	299.61	290.79	293.07	301.84	295.66	290.04	299.6	302.48	299.88	294.22	294.53	303.54	290.91	296.09	299.42	295.69	302.28	300.28	290.14	297.04	293.36	302.25	298.05	298.26	296.76	298.68	291.9	301.98	295.31
301.11	306.13	303.93	302.47	302	304.88	307.47	306.4	301.63	305.55	301.86	303.95	303.54	305.06	303.29	298.34	304.4	311.92	299.69	304.01	310.12	301.69	301.86	305.06	303.25	305.37	311.04	301.1	309.53	306.76	301.37	312.22	303.95	310.66	302.63	308.12	303.97	303.81	305.38	301.05	307.28	304.45	300.91	300.69	307.17	302.55	300.01	302.48	304.39	301.74
314.22	309.7	313.03	311.21	312.89	323.06	306.63	314.21	318.85	317.56	314.98	314.87	319.49	306.33	311.4	318.58	315.54	310.15	314.24	321.01	314.62	322.89	322.86	311.95	316.97	319.54	313.38	309.11	311.72	312.74	314.43	317.06	311.81	318.27	315.1	314.63	309.78	320.56	310	314.06	319.47	316.15	319.8	316.08	317.75	308.58	310.44	309.87	312.54	313.25
314.33	315.5	305.68	318.95	316.21	318.82	313.55	311.92	304.55	312.2	316.14	311.91	315.68	311.79	315	312.78	314.65	323.54	311.27	310.17	310.84	313.98	314.64	309.17	318.45	314.67	307.33	317.7	323.23	314.46	311.34	316.55	311.37	316.08	314.22	314.46	313.14	309.81	312.33	317.56	314.86	316.87	314.07	309.46	310.95	311.01	313.19	313.45	313.37	316.02
319.7	317.73	320.12	330.87	329.61	324.48	328.12	320.03	324.23	322.13	326.93	329.18	327.74	316.93	330.67	317.69	324.53	319.76	319.08	324.29	320.52	322.3	315.75	325.11	319.2	320.17	324.77	319.2	323.81	322.49	321.14	322.79	321.36	324.33	320.16	331.88	328.07	321.71	320.37	324.41	323.92	324.17	323.23	320.42	326.97	330.11	328.26	329.62	322.17	323.19
317.73	311.38	324.59	313.85	317.98	316.57	315.88	315.48	315.83	315.19	314.91	318.25	312.97	320.61	315.69	319.61	309.02	319.54	314.35	315.82	316.21	316.41	316.68	320.07	319.63	313.01	314.35	309.38	312.82	318.98	317.83	321.04	316.15	309.2	316.78	323.03	322.04	307.71	314.68	317	319.03	318.34	310.57	319.54	315.62	317.93	310.98	319.35	318.49	314.63
327.96	323.04	322.94	333.49	335.97	320.53	323.69	331.15	325.49	328.59	325.28	331.2	324.03	323.37	325.33	322.62	331.06	328.62	330.75	328.33	324.56	324.82	328.9	318.59	331.48	323.75	328.14	325.53	331.96	325.15	331.98	327.5	331.02	334.47	333.01	331.86	328.13	325.35	329.22	326.03	325.8	331.29	323.16	329.39	327.95	324.91	323.9	329.77	324.09	329.96
319.77	324.25	327.59	325.48	336.02	332.54	323.96	327.31	322.17	329.77	328.48	328.81	329.61	323.65	318.36	331.06	327.85	319.41	333.59	317.31	327.44	327.88	326.69	322.86	327.63	326.79	327.09	332.76	323.9	322.76	328.45	331.01	330.46	323.06	328.1	320.22	331.9	326.16	319.86	321.42	328.27	332.31	325.19	322.95	325.36	323.48	327.07	326.78	328.78	323.55
302.15	304.01	301.16	300.86	309.25	304.38	303.01	302.83	308.06	307.08	301.72	312.33	305.47	308.97	297.09	304.12	305.23	308.84	309.33	298.97	306.9	304.34	299.64	303.89	306.64	303.8	306.95	303.66	302.68	305.36	295.44	303.93	304.6	296.03	303.25	302.2	306.82	306.7	308.57	300.83	304.61	308.84	309.83	301.18	301.79	298.18	310.38	307.16	298.74	314.4
315.2	311.8	314.56	309.38	312.43	311.94	311.21	308.09	313.33	314.59	308.78	312.43	309.33	314.97	317.27	314.63	314.1	311.41	310.43	307.18	313.03	313.55	316.43	304.4	304.9	306.61	318.32	310.67	306.05	315.11	314.15	313.88	310.72	310.27	310.4	304.33	314.12	316.1	311.61	310.05	308.41	303.52	307.52	312.5	310.63	315.78	311.61	307.53	306.75	315.5
318.12	311.77	323.28	313.87	310.01	312.59	315.02	309.69	316.06	314.31	312.44	318.1	311.41	315.41	308.41	315.69	314.98	307.5	314.62	315.32	312.68	316.39	314.22	318.12	318.72	316.17	312.58	312.7	320.11	312.6	314.7	317.14	314.18	311.94	317.02	317.14	309.49	313.6	316.86	314.11	318.58	309.53	316.85	313.63	317.39	313.72	314	320.14	310.23	316.82
329.22	324.13	329.65	325.74	321.96	324.68	329	325.07	327.41	325.55	325.94	335.53	324	322.9	328.27	319.84	324.43	331.03	331.81	326.63	324.38	324.72	329.83	324.25	330.53	325.14	329.27	324.51	327.96	332.45	327.3	332.43	317.61	329.73	331.78	325.71	329.4	329.98	328.92	324.04	325.26	328.3	337.24	317.4	331.06	328.7	331.91	330.94	330.5	327.58
303.36	301.7	308.09	297.06	302.81	302.43	303.33	304.39	305.64	303.04	299.66	300.52	303.11	296.39	300.51	305.31	299.07	298.8	301.49	300.81	307.87	300.57	301.95	306.41	306.37	305.02	301.97	307.2	306.87	315.28	302.19	305.05	304.28	300.96	299.98	306.7	304.32	301.12	306.59	307.9	307.75	302.49	304.94	296.76	293.02	307.54	299.81	302.07	307.1	293.39
302.76	287.68	299.97	297.36	297.34	291.96	301.49	305.51	294.44	299.81	294.1	288.91	293.23	290.37	299.77	299.64	299.17	303.62	295.48	293.93	296.22	298.19	302.82	298.75	298.28	296.08	295.82	296.88	299.17	294.53	298.45	303.65	296.6	292.85	299.21	292	293.75	297.32	301.2	298.27	299.43	294.12	306.06	296.86	300.71	293.06	300.94	295.28	287.89	301.39
304.06	302.97	304.24	303.9	310.99	309.01	298.01	301.19	299.74	306.34	302.93	305.11	301.14	298.26	299.95	311.74	309.61	304.25	304	305.42	291.5	304.27	303.84	306.71	302.48	304.95	299.92	299.87	306.03	306.34	303.01	304.74	298.34	304.17	309.11	304.27	303.34	312.29	303.41	308.89	301.68	297.45	301.03	303.9	301.96	304.43	301.82	302.76	308.32	303.44
296.93	296.87	297.15	299.71	306.02	296.39	302.28	304.25	292.71	291.07	299.87	301.06	308.21	304.3	302.98	304.43	304.38	297.44	294.11	300.41	303.77	296.49	295.84	306.18	304.38	299.61	303.23	293.21	299.23	301.71	302.32	300.03	306.03	298.48	302.84	296.25	299.25	302.26	304.18	296.77	302.87	304.8	298.27	293.12	302.91	301.09	299.55	289.75	296.66	296.52
301.67	297.74	302.52	305.41	305.04	300.79	307.6	305.45	303.84	302.88	310.29	303.92	297.27	302.01	305.14	302.04	301.93	302.49	313.8	301.3	299.94	306.81	298.84	300.26	296.65	304.37	299.07	300.54	306.61	305.08	306.59	304.52	310.28	307.45	311.33	306.25	306.78	305.41	311.39	301.79	298.84	307.26	301.06	307.71	307.62	304.53	302.96	299.5	307.52	310.25
292.75	297.44	284.75	297.97	296.48	293.89	294.63	296.62	292.21	296.03	297.8	290.2	287.35	289.35	298.08	294.24	295.12	296.56	296.7	293.44	290.1	293.43	293.4	294	291.9	299.49	298.8	298.61	292.7	294.83	297.05	299.41	296.47	293.83	295.27	290.78	292.18	291.23	299.55	288.9	296.69	297.77	290.88	294.32	296.2	294.92	291.7	297.15	300.91	287.21
315.01	316.38	312.24	317.61	307.53	315.48	307.34	315.5	320.06	317.38	315.03	320.09	312.97	312.75	309.83	319.63	315.91	311.93	308.88	310.81	313.96	309.74	313.82	313.01	315.04	322.44	306.94	306.01	317.46	316.03	315.76	311.07	323.68	316.43	314.23	313.92	314.04	318.09	314.72	321.13	320.22	306.43	322.86	315.86	316.58	317.81	310.31	310.2	314.79	311.55
323.75	313.27	317.03	309.52	319.2	308.81	315.18	310.59	310.47	315.71	314.39	312.41	316.36	318.49	312.01	314.63	314.15	317.55	321.06	323.82	311.17	320.19	316.02	307.79	313.59	316.21	312.37	318.03	320.66	310.62	312.14	314.2	311.91	315.44	313.79	312.74	317.93	309.25	319.34	311.31	322.24	312.29	316.14	316.62	314.9	311.41	309.27	318.82	317.31	315.13
327.87	328.73	325.22	328.56	327.76	325.58	330.44	331.25	323.44	332.12	326.71	329.66	321.74	330.96	335.45	325.78	325.84	328.39	326.07	326.9	327.36	326.1	331.6	331.64	331.36	321.98	327.83	328.34	320.55	323.39	329.14	329.51	325.95	316.13	324.52	326.63	328.98	331.38	331.47	325.4	320.18	323.65	325.11	324.92	322.77	329.94	328.49	324.29	328.52	327.7
311.78	309.34	313.48	318.17	310.19	319.45	312.99	309.04	311.03	315.83	309.05	321.84	316.86	308.28	306.79	311.71	308.82	318.78	313.96	310.97	310.08	315.23	313.11	316.25	308.22	316.24	317.63	316.11	308.92	312.04	315.28	311.54	317.14	308.51	318.68	314.61	317.26	312.6	312.3	317.29	312.2	310.54	313.38	309.62	310.17	311.83	302.41	312.69	310.23	320.93
306.56	303.07	307.37	305.02	302.84	304.36	296.75	298.93	303.91	303.52	299.37	295.84	301.48	307.76	301.72	301.61	308.43	300.33	301.66	304.81	303.47	306.05	303.25	307.5	303.06	307.38	303.68	298.43	304.54	302.61	309.22	308.22	297.99	298.08	306.28	298.32	310.11	303.53	301.28	305.88	299	306.27	301.82	306.23	299.17	312.7	304.83	305.55	298.89	296.27
308.98	313.8	312.92	313.75	311.37	317.13	315.22	312.77	310.36	319.96	303.24	317.12	311.24	317.53	315.93	307.82	316.48	312.75	315.09	312.97	314.29	314.98	318.64	315.39	315.95	318.5	310.51	314.78	316.87	316.27	313.79	309.86	312.69	312.45	313.66	309.07	322.09	313.47	312.29	317.93	311.89	309.71	311.27	305.17	309.1	313.17	310.64	311.57	317.27	315.09
290.45	298.17	292.72	296.73	294.85	288.83	294.86	295.17	299	295.83	291.7	294.34	296.62	288.92	294.37	294.87	293.8	293.56	297.14	291.12	297.2	302.31	302.58	290.9	299.27	295.53	293.08	296.92	295.92	296.47	286.88	297.88	299	293.01	292.58	294.8	295.69	297.95	292.89	293.91	294.24	290.74	297.33	286.04	295.44	294.97	291.7	300.35	291.25	299.43
307.64	307.53	311.33	305.19	304.48	313.2	302.08	309.84	305.76	299.91	305.6	299.63	301.21	297.65	303.26	300.84	299.1	299.89	302.63	303.84	300.41	305.83	298.28	304.04	305.02	301.24	299.94	301.71	300.45	296.64	303.97	305.49	297.58	299.37	305.07	299.8	306.35	305.16	308.74	304.87	302.98	301.86	304.06	307.35	303.29	294.25	303.49	299.63	301.62	305.55
324.69	330.14	329.69	325.27	325.39	328.21	329.73	327.33	327.46	329.58	331.91	329.19	324.88	331.83	327.56	325.31	333.88	327.58	328.86	328.29	330.64	324.59	322.31	328.46	324.86	320.85	323.68	333.95	329.98	320.38	327.08	327.76	326.51	327.47	333.16	331.98	328.94	319.13	328.92	327.63	329.05	331.51	321.97	324.89	325.51	323	326.89	322.38	323.15	325.59
327.12	333.4	330.52	326.76	339.3	333.84	327.4	335.34	326.21	322.44	328.82	327.1	335.46	329.28	327.77	329.95	332.69	334.89	321.26	329.58	325.6	325.78	326.26	327.79	329.51	330.52	324.15	331.32	321.3	324.88	325.12	328.05	325.3	336.01	327.83	326.12	323.51	331	331.3	326.92	316.62	325.55	325.51	324.64	325.31	328.41	327.15	338.01	327.12	323.78
322.36	316.97	320.21	326.39	316.26	318.1	313.65	316.8	328.16	317.39	314.91	315.88	325.6	312.63	310.79	319.47	319.5	322.69	317.49	323.7	321.06	326.2	315.5	319.86	314.96	314.93	319.55	326.52	317.7	321.76	324.88	327.5	322.48	320.57	326.51	320.77	316.67	324.31	313.48	327.12	320.63	320.59	327.73	316.55	320.39	321.1	319.85	323.23	318.86	315.14
297.16	298.05	301.42	291.17	295.81	297.67	299.76	299.57	292.77	296.63	291.15	292.85	304.08	300.94	294.72	297.32	291.36	298.65	294.28	298.12	300.49	297.15	300.43	294.85	297.21	297.36	306.07	292.38	293.89	297.29	296.86	290.87	294.05	298.15	296.15	293.96	291.65	305.7	301.1	298.84	296.57	301.22	292.34	301.32	295.6	292.27	297.77	295.36	300.52	288.94
316.49	317.58	319.53	313.05	319.4	314.9	316.77	321.75	308.84	315.51	317.69	307.31	311.58	306.8	310.09	316.33	320.96	310.35	314.38	316.26	323.98	316.46	314.85	316.22	319.83	315.33	310.96	316.17	316.22	305.14	315.78	311.95	308.84	312.83	309.92	315.51	311.99	311.05	318.01	314.77	310.94	316.07	317.32	314.77	312.75	313.75	320.24	315.42	313.54	311
293.37	302.54	295.31	294.63	294.42	291.45	298.74	300.18	299.48	301.76	289.57	297.47	290.69	298.28	296.82	297.88	298.55	291.96	293.92	302.81	292.62	298.35	295.66	302.06	293.93	298.99	300.65	296.95	297.9	295.91	303.09	299.5	294.3	293.46	300.69	290.7	294.16	301.32	293.21	293.8	302.97	295.25	286.8	301.49	298.96	300.84	290.42	296.58	296.92	291.98
324.05	315.97	322.53	320.48	316.26	317.02	316.18	320.47	314.71	319.11	321.17	311.3	329.87	318.86	328.83	317.68	319.54	315.71	321.74	313.51	325.86	323.05	319.01	320.5	315.76	316.5	317.18	317.72	316.22	315.99	320.95	316.41	316.13	323.04	316.35	318.9	316.43	316.35	317.88	311.93	311.69	322.76	323.46	320.85	308.81	320.97	317.2	315.57	323.89	320.3
311.59	307.79	308.25	314.55	302.55	310.62	308.85	304.94	305.71	307.2	301.62	302.91	308.37	307.08	303.78	298.37	308.76	313.04	313.22	309.57	309.74	308.69	308.85	302.15	308.91	301.72	307.83	309.47	302.85	300.43	308.04	304.01	306.79	313.79	308.26	310.31	299.9	313.86	308.89	306.97	309.72	309.45	301.16	311.93	306.49	310.77	303.1	307.79	308.5	308.55
321.3	312.68	313.18	320.53	312.69	318.75	315.69	314.94	315.24	313.9	316.16	319.92	317.5	316.42	314.65	314.52	318.2	318.03	323.49	313.78	322.3	314.86	319.66	314.3	320.19	319.01	318.89	311.8	313.04	316.68	316.44	312.96	310.04	315.2	319.49	311.74	312.65	317.95	314.3	322.45	327.42	322.3	314.9	312.38	316.34	323.9	318.1	316.75	309.67	316.18
308.1	314.91	309.97	315.57	310.75	312.42	313.17	310.92	314.77	310.63	301.88	318.66	309.34	316.17	311.49	311.1	316.67	309.41	311.53	309.45	310.72	316.71	316.18	311.74	313.61	316.18	314.24	308.97	308.91	318.96	316.48	306.95	312.07	314.86	312.19	311.88	319.96	320.14	321.08	314.08	306.35	312.45	306.35	315.34	307.01	313.39	315.51	308.18	318.91	307.77
320.91	312.56	316.35	324.03	317.96	320.34	315.53	319.48	317.45	312.84	313.03	323.98	321.46	313.76	320.61	315.75	320.94	315.47	320.61	317.95	325.58	320.42	321.92	323.37	318.02	314.34	317.28	316.97	313.87	319	329.05	330.37	319.43	318.89	318.21	314.37	320.94	320.52	328.5	311.72	318.02	315.19	318.86	319.87	314.67	321.1	312.38	316.52	314.49	311.94
325.03	318.67	326.9	326.31	324.02	324.25	322.93	326.12	326.91	325.76	319.48	326.82	326.23	324.89	326.21	314.3	330.69	327.43	323.57	328.29	324.08	330.01	320.32	325.16	318.55	322.63	330.76	322.85	322.86	329.18	329.08	328.89	322.53	318.27	323.88	326.89	321.42	329.63	326.02	321.83	326.75	318.87	327.38	329.98	324.95	327.51	328.01	325.76	321.51	321.37
328.09	325.01	323.01	331.87	326.02	319.42	325.73	319.93	326.44	323.2	324.89	328.26	330.05	328.49	326.87	326.32	330.18	322.75	330.26	331.59	322.42	325.51	327.94	331.28	324.29	328.48	329.68	331.45	325.02	328.79	326.12	328.68	321.25	334.32	325.37	328.88	330.79	328.55	327.7	324.59	333.48	326.19	326.17	325.73	329.95	331.03	330.07	321.39	325.1	325.92
330.64	322.82	324.06	326	328.02	324.97	323.4	327.37	325.19	324.14	329.6	323.54	325.93	327.84	326.26	337.98	325.07	333.08	332.28	326.4	324.35	331.08	324.04	318.5	321.73	331.74	324.43	331.43	328.06	339.28	325.32	322.16	324.11	325.25	325.84	332.69	322.48	332.25	329.36	323.55	330.66	321.89	326.78	320.72	323.43	322.11	330.94	329.23	328.84	321.91
313.34	315.42	318.39	321.54	318.34	319.27	315.64	326.03	309.94	319.03	318.82	322.28	314.84	317.82	312.6	315.96	318.49	318.22	316.91	314.65	315.44	320.53	317.76	315.12	312.32	311.68	316.66	319.71	326.64	317.97	314.97	323.19	318.12	319.49	321.64	311.39	317.39	311.66	320.42	319.9	317.1	313.8	318.48	318.18	311.93	318.88	316.36	316.06	318.62	330.23
325.59	312.47	314.61	319.75	318.73	321.34	320.08	312.3	308.92	316.81	317.53	315.25	316.28	317.47	326.21	324.04	324.05	318.05	313.28	323.35	311.05	319.21	312.25	319.4	316.09	313.77	313.17	314.43	311.61	321.45	323.19	320.17	314.48	317.73	315.79	311.47	308.97	310.87	314.19	314.68	314.97	313.21	316.55	322.86	322	315.82	315.75	322.57	316.19	319.89
301.7	295.94	305.57	301.18	301.52	299.63	303.62	303.81	306.23	305.57	300.82	306.78	304.03	303.13	299.66	297.73	312.14	301.67	301.14	303.17	302.56	302.43	302.78	305.89	303.53	298.49	298.32	303.07	300.02	308.83	298.88	300.59	305.51	299.41	292.16	303.51	305.96	300.03	298.01	308.1	295.65	302.14	304.07	303.04	302.81	292.76	296.87	303.7	301.6	299.91
321.46	330.31	322.4	318.45	320.3	318.49	323.96	321.93	311.66	313.68	319.01	313.24	319.14	314.89	311.96	313.42	314.05	316.51	319.73	324.61	320.61	314.69	322.19	325.13	316.69	317.51	318.78	320.34	309.55	319.25	316.52	316.77	314.23	313.93	314.82	321.04	317.51	317.08	312.33	316.76	307.38	309.69	321.03	319.99	323.3	316.8	327.86	322.44	322.57	324.64
313.83	318.47	311.24	314.09	318.77	320.06	316.65	313.37	314.13	316.89	316.98	314.05	317.31	316.52	309.87	314.14	310.05	310.54	311.52	311.78	312.08	314.54	318.35	305.57	318.36	319.7	318.37	316.09	311.71	310.67	314.01	312.89	312.29	306.04	313.66	316.11	318.8	308.87	317.75	311.93	311.21	317.41	317.4	311.31	309.31	319.97	315.56	318.68	322.5	313.67
302.94	307.93	301.82	302.97	308.87	312.4	299.78	309.98	303.96	296.88	307.65	307.08	305.1	302.51	290.94	301.94	302.98	307.98	306.57	305.89	297.19	304.2	301.96	307.98	308.97	305	307.29	300.54	311	301.6	304.55	302.04	303.09	308.07	306.13	299.78	295.27	306.01	301.86	307.1	304.62	300.33	303.36	306.9	306.81	300.67	305.34	304.38	307.94	297.42
291.32	297.91	303.97	293.12	298.55	306.96	295.57	302.54	299.7	287.97	301.14	298.72	291.9	299.03	298.79	298.31	293.18	296.98	300.69	302.36	294.25	298.79	295.52	297.08	289.81	286.98	297.59	296.47	298	295.84	295.25	296.55	292.08	294.14	297.81	290.27	286.68	296.05	296.67	302.05	297.14	296.53	293.16	294.55	296.9	295.33	298.37	301.27	295.96	292.84
292.71	297.34	291.96	296.15	293.18	302.97	292.36	289.89	292.47	289.03	295.27	298.62	295	287.85	295.72	295.56	295.3	285.47	296.44	290.6	304.42	295.32	291.75	292.88	293.72	297.23	289.11	299.68	296.77	293.87	294.69	291.28	289.41	295.95	298.44	293.3	290.12	291.82	292.77	289.15	291.33	287.21	286.45	297.01	292.53	295.19	291.45	283.02	294.54	297.81
297.82	302.5	302.84	305.91	308.88	308.69	309.74	302.21	308.37	304.77	304	312.3	308.85	296.22	305.17	306.58	309.94	305.3	305.09	306.03	307.26	307.75	305.07	306.61	304.37	306.9	301.82	303.12	304.82	304.74	306.02	297.37	307.76	304.44	305.21	306.74	303.92	305.81	302.34	308.65	304.76	306.66	310.65	297.99	305.78	302.67	306.13	294.88	303.63	313.78
313.34	322.35	308.23	319.17	315.84	307.62	316.95	313.16	317.62	320.76	312.68	317.7	310.61	316.97	308.61	314.94	317.09	315.13	321.53	317.54	314.57	313.93	316.29	314.73	319.03	315.73	311.27	316.43	320.88	314.29	309.45	313.67	315.17	317.69	314.96	307.5	315.34	312.45	318.57	317.99	320.54	320.56	315.92	313.81	325.19	317.18	315.41	317.06	319.15	313.19
318.07	311.56	321.43	313.92	311.47	311.61	315.41	311.93	319.02	313.18	308.08	317.14	315.59	318.24	323.62	323.15	310.05	315.07	314.89	316.58	314.26	315.18	318.89	313.04	317.6	314.72	308.6	313.03	316.86	319.46	317.85	314.06	319.91	314.91	307.21	314.13	317.68	318.15	314.54	309.07	317.29	317.21	313.08	322.14	316.34	315.07	310.46	312.27	321.37	316.31
302.74	306.05	298.28	299.98	296.65	303.56	299.94	303.52	300.91	310.55	300.88	298.49	301.76	297.23	305.38	295.51	293.3	306.62	305.76	304.22	303.65	307.35	301.14	301.47	305.4	310.93	307.25	304.69	307.67	307.66	312.14	303.95	304.32	300.6	300.66	299.71	305.16	297.53	301.55	309.81	303.74	303.47	305.39	311.37	311.12	300.28	300.93	310.3	308.13	299.39
304.47	308.5	304.97	302.61	303.15	304.04	304.57	300.21	307.02	300.38	302.51	303.84	307.79	302.14	300.61	311.4	306.03	301.44	309.86	299.21	302.89	300.43	306.98	305.25	302.48	309.64	303.03	302.06	304.33	304.67	304.52	303.44	310.61	301.65	308.17	305.37	306.34	295.77	304.47	301.72	298.25	305.67	306.9	305.51	307.52	303.8	306.34	297.21	309.55	297.27
325.44	326.86	331.75	335.33	329.57	327.42	323.76	321.45	324.55	331.6	323.62	322.16	328.2	318	328.2	327.01	320.13	330.01	328.54	325.15	332.66	327.87	326.58	320.67	320.93	327.23	322.63	323.84	330.93	325.27	324.87	326.03	327.75	331.14	324.5	320.74	326.58	324.72	327	322.25	329.19	326.79	322.86	322.35	313.96	325.06	317.89	326.12	324.19	317.22
287.82	293.29	293.95	293.57	287.37	293.35	292.06	290.85	284.4	293.12	294.22	296.78	297.44	300.84	290.13	296.31	289.74	293.58	294.78	290.92	302.39	298.57	291.38	296.35	299.98	294.64	292.96	287.23	298.11	302.3	297.38	290.87	296.01	291.59	296.08	293.8	286.56	294.94	289.54	294.19	297.43	293.22	292.36	289.93	293.64	291.56	292.04	295.49	295.15	296.92
316.17	316.92	313.49	315.74	305.11	315.98	315.58	312.63	313.88	314.15	312.53	315	312.83	316.07	310.75	312.42	309.21	325.99	314.94	314.17	315.91	311.57	309.52	311.05	312.55	313.47	315.25	316.79	313.09	315.84	314.36	313.5	316.75	309.88	313.85	308	320.53	313.93	307.52	312.59	310.35	310.22	314.84	306.22	313.73	311.08	314.08	317.99	321.03	316.88
303.63	307.27	301.33	309.7	306.73	309.53	300.75	305.23	306.36	305.36	310.46	316.26	306.91	309.9	306.14	305.86	310.32	303.98	304.13	315.9	304.8	302.62	304.32	308.97	305.19	307.88	312.72	307.65	310.88	315	307.71	300.13	305.26	310.61	308.67	306.26	307.85	304.82	307.33	304.94	305.62	315.22	313.06	306.17	306.94	308.74	309.89	307.69	305.29	304.78
319.51	317.78	310.98	313.18	315.96	314.43	308.06	314.5	316.55	317.16	319.08	315.03	311.34	316.23	308.33	314.84	313.29	318.64	310.42	321.49	317.25	314.45	313.38	320.63	317.48	318.9	307.11	312.7	314.11	312.72	313.36	316.06	317.7	317.49	319.43	308.95	311.18	311.53	313.37	319.09	318.11	316.1	319.11	313.13	318.24	310.74	322.36	313.63	311.38	315.55
313.33	319.45	321.62	318.82	317.23	323.39	314.56	314.03	323.64	317.19	317.99	317.97	317.76	318.15	315.98	311.39	313.44	312.38	313.28	322.61	315.8	316.83	315.56	321.36	316.25	316.33	318.18	319.76	322.99	318.37	321.34	316.62	319.58	316.42	325.44	322.4	311.85	320.24	318.41	314.83	314.93	324.21	312.25	312.77	314.39	314.15	316.05	316.93	321.07	312.53
305.92	314.41	310.32	309.53	310.61	312.17	306.62	308.42	308.98	303.98	307.71	315.93	304.59	311.17	311.18	313	305.66	311.45	305.62	304.05	303.84	312.55	312.35	307.83	306.16	307.33	309.67	309.26	309.2	308.82	307.98	304.47	306.96	310.65	309.2	315.11	309.05	311.05	306.8	305.41	316.21	314.35	311.81	306.56	309.67	319.64	311.62	307.81	307.99	303.07
304.12	295.78	305.74	298.54	309.87	301.2	301.97	302.76	306.57	304.59	310.57	304.55	303.8	304.57	300.22	304.9	306.44	296	296.53	299.1	300.21	310.99	297.69	292.71	301.41	300.55	310.01	296.04	302.95	302.63	303.08	302.46	303.8	296.68	299.87	301.35	305.33	300.01	306.3	304.45	305.4	301.5	303	305.47	298.28	304.87	302.47	302.77	293.63	306.2
315.09	304.25	304.67	300.88	304.7	306.44	308.02	309.38	311.48	311.56	307.71	312.16	306.49	309.01	311.68	308.78	309.99	307.21	305.99	317.36	305.8	324.25	315.24	306.11	311.3	310.34	302.29	304.04	305.16	310.06	303.8	313.27	311.27	312.54	308.64	304.09	314	303.85	307.41	310.81	311.25	312.19	310.81	313.74	302.77	307.83	310.04	305.57	307.35	307.94
317.78	323.84	320.18	312.91	319.56	316.11	319.95	320.19	319.35	312.45	317.87	317.33	314.98	319.6	320.22	308.56	316.09	319.9	316.78	313.51	319.64	311.67	311.89	323.65	316.83	325.2	321.65	317.59	311.55	322.5	313	324.03	321.84	313.45	317.23	320.31	311.23	317.66	324.06	317.26	315.7	318.37	323.61	316.59	319.94	313.81	321.35	319.1	318.53	325.6
303.45	314.77	315.11	311.69	318.69	315.04	311.91	314.33	308.01	309.98	313.83	314.93	306.96	312.3	310.53	315.36	309.28	309.31	312.34	313.06	312.7	310.1	319.47	312.24	311.49	317.73	319.6	307.52	312.3	316.31	308.4	302.38	315.02	307.23	309.78	305.08	312	316.48	309.37	312.25	317.98	304.71	309.31	308.54	315.72	313.48	310.19	308.1	310.89	310.43
303.29	301.44	303.23	299.6	307.29	307.11	307.59	305.8	314.36	309.62	300.31	302.86	314.82	306.68	299.5	303.19	309.33	304.66	300.74	303.03	302.7	299.15	305.69	302.73	307.18	297.97	299.07	301.12	306.36	297.21	310.65	303.74	307.61	300.91	308.12	304.13	304.82	303.32	304.16	309.95	306.49	300.59	305.2	302.59	304.38	302.2	308.52	310.82	315.52	311.18
318.35	315.5	319.32	314.66	314.1	317.87	319.26	305.28	316.08	311.73	309.85	316.06	312.29	310.21	315.93	314.58	317.42	309.26	311.97	318.08	314.82	318.5	318.9	311.88	310.26	311.58	320.92	313.91	324.95	314.48	307.19	313.16	312.6	314.74	312.24	311.54	314.26	314.54	320.75	315.18	319.07	325.08	315.61	310.74	317.61	315.31	312.17	311.81	311.19	320.18
303	301.77	294.94	301.83	302.8	313.47	303.34	302.87	305.28	301.29	305.79	307.9	307.06	309.8	305.58	306.29	309.53	308.84	307.61	309.2	302.94	312.14	309.54	311.03	298.84	311.78	306.94	308.03	299.95	308.15	306.48	307.65	310.45	312.66	303.17	309.28	309.03	308.96	309	310.88	304.11	304.65	307.52	302.45	294.92	302.86	304.04	312.25	305.78	303.08
297.27	309.35	300.9	305.38	306.59	294.38	308.19	307.17	300.74	303.48	307.63	303.47	294.76	300.51	297.28	304.51	305.47	301.06	298.77	302.82	303.45	309.72	309.85	306.33	305.59	299.79	297.22	309.07	297.08	301.95	303.28	307.96	297.81	298.31	291.99	302.69	302.31	299.81	306.01	305.71	305.17	308.83	301.9	305.83	302.16	306.91	308.02	303.76	305.27	307.89
300.02	300.13	299.44	294.89	297.15	302.03	297.26	294.57	292.69	298.24	297.54	303.04	295.67	294.35	299.58	298.27	292.97	300.79	306.06	300.32	303.08	296.87	294.11	299.59	298.44	297.83	294.04	296.18	298.09	295.87	299.03	299.46	292.64	295.76	294.51	299.59	300.57	296.03	290	288.89	298.08	297.75	293.41	297.79	298.79	300.16	296.43	297.73	292.21	301.45
307.5	306.31	304.41	310.13	304.77	313.46	308.57	312.13	312.64	309.14	311.77	307.9	312.26	311.33	314.77	312.84	309.08	302.58	314.33	306.36	314.04	311.15	314.51	308.14	307.81	302.82	313.21	303.17	308.39	311.08	305.92	312.42	306.13	313.61	303.99	305.66	302.23	309.95	307.38	310.38	310.28	306.7	305.66	312.95	303.76	305.92	312.93	306.9	310.45	299.97
319.09	320.15	315.96	315.92	315.89	310.67	315.18	319.88	324.34	307.84	315.3	308.26	321.33	316.44	315.53	311.5	313.08	321.66	316.42	317.52	315.67	318.88	308.21	317.79	307.59	313.97	307.54	317.66	310.65	314.74	325.87	313.59	310.87	313.33	314.7	310.96	315.98	315.5	315.03	316.85	316.27	307.51	309.53	318.29	314.74	317.1	316.91	310.52	312.69	308.73
308.63	308.71	301.98	304.25	299.76	302.99	299.68	300.52	307.34	297.69	312.61	307.85	302.82	301.01	310.23	303.92	303.72	302.13	299.44	309.21	304.31	305.43	310.78	308.96	300.94	307.5	301.83	307.57	300.14	303.74	303.82	305.29	299.31	301.05	306.85	299.7	301.24	309.06	308.76	307.94	305.93	306.91	301.53	303.86	303.22	304.31	303.15	299.97	304.36	306.94
295.93	299.92	290.8	298.51	293.55	292.11	287.3	291.66	295	293.92	291.41	293.11	289.93	298.54	303.32	299.64	296.58	301.01	300.84	295.78	298.32	290.96	300.46	293.4	296.56	291.59	302.13	302.7	292.64	293.11	293.69	291.52	293	297.34	292.79	287.44	296.13	291.32	305.59	289.11	297.12	292.04	300.2	295.12	302.1	296.27	296.26	297.66	284.76	295.93
313.3	305.07	309.82	311.47	309.13	314.06	308.61	317.05	305.11	316.52	309.38	308.16	311.8	314.25	311	312.79	314.57	317.07	312.69	313.88	315.78	312.64	312	309.26	309.62	311.92	314.47	315.4	314.66	305.39	311.49	315.27	310.9	313.7	312.15	310.18	314.36	316.12	307.52	318.43	314.97	313.69	318.47	312.25	312	316.81	313.24	306.87	313.59	310.87
321.47	315.43	318.14	315.98	316.73	316.84	317.9	323.4	314.95	317.11	314.05	311.83	321.28	316.81	319.47	311.67	313.3	321.72	312.59	311.59	321.21	317.35	313.86	319.6	311.61	318.72	319.72	321.12	320.9	319.68	319.33	323.65	321.17	317.77	316.87	319.49	319.48	310.11	318.38	318.32	318.53	311.26	312.79	316.64	313.94	317.87	319.85	312.86	315.95	318.1
299.38	301.76	302.96	294.67	298.26	302.73	301.38	301.03	299.09	302.38	293.4	299.46	301.18	296.46	297.98	304	298.58	302.96	300.92	295.43	300.7	297.39	298.7	304.15	306.79	302.21	295.63	307.74	299.01	303.39	302.76	301.37	299.53	300.48	296.68	298.83	297.49	301.41	295.39	297.47	305.07	302.44	305.46	301.57	300.92	298.63	305.49	305.07	295.4	292.06
298.34	299.25	289.88	298.37	301.25	298.51	300.26	293.39	295.63	302.51	300.28	299.87	294.51	293.27	295.89	302.26	301.95	295.06	298.2	302.31	297.11	297.46	296.5	293.23	292.96	298.24	291.3	296.07	293.65	298.93	292.14	299.88	297.38	287.73	298.59	296.83	293.27	295.19	292.22	300.43	299.61	292.1	297.45	292.67	294.67	299.69	296.33	291.99	297.34	302.32
312.45	308.65	312.72	309.87	307.14	303.62	308.77	308.58	313.56	313.6	317.91	309.51	311.63	311.17	318.61	307.13	315.79	310.7	309.38	305.15	307.35	325.98	315.79	310.36	310.64	307.86	313.69	310.89	309.93	312.46	307.58	316.18	310.24	315.21	313.22	308.81	314.81	306.55	303.88	314.36	315.82	311.01	311.57	310.47	306.94	303.87	309.5	307.13	321.32	318.45
310.71	313.19	316.82	319.97	321.49	318.71	317.76	317.41	315.94	315.22	323.64	307.62	314.61	314.54	318.06	308.94	318.37	315.27	314.66	313.49	320.83	312.79	317.77	320.14	319.96	315.33	312.89	318.01	315.27	318.47	317.73	314.21	315.55	318.82	313.07	317.97	323.25	314.67	314.24	312.95	312.28	308.4	321.47	313.52	312.01	319.92	318.58	313.45	312.23	314.58
308.34	305.86	303.8	301.92	313.63	301.68	304.12	302.31	305.37	306.46	300.04	302.07	294.92	304.76	306.82	308.82	298.89	305.27	305.01	300.84	309.42	297.76	293.76	307.06	302.05	304.52	311.6	298.45	306.63	305.08	308.16	311.05	296.42	306.66	299.57	302.92	296.55	302.38	304.66	301.64	310.5	295.94	299.12	306.87	302.74	299.43	305.69	305.9	302.74	308.98
316.32	315.52	311.59	309.02	313.41	314.18	308.91	313.6	313.45	315.36	313.71	312.9	311.65	310.12	309.48	307.83	313.96	304.46	310.65	314.49	311.86	309.52	323.75	312.34	318.37	306.5	316.56	315.39	310.49	312.67	306.68	311.44	312.09	300.75	309.75	310.71	320.25	312.18	308.15	310.39	309.76	310.16	314.69	312.17	317.09	313.8	309.19	314.47	310.68	313.23
316.34	307.86	315.72	313.7	316.6	316.55	313.25	319.26	313.45	317.71	309.38	314.05	314.17	313.47	304.74	314.95	311.17	316.84	318.02	313.21	314.48	317.64	306.9	310.58	308.57	317.98	318.17	311.99	319.6	310.13	310.29	316.39	322.03	322.11	316.91	317.43	313.09	314.28	309.16	320.17	311.27	308.56	309.87	310.67	318.87	315.17	319.29	316.19	311.64	318.39
298.49	290.91	286.27	301.32	290.84	287.75	297.68	290.52	299.58	296.59	287.92	288.59	292.15	299.59	293.82	298.15	287.74	294.83	294.17	290.58	291.35	289.8	301.46	296.95	296.04	293.01	292.42	293.99	291.61	297.59	294.85	289.75	290.44	297.6	291.51	290.13	297.86	294.69	294.82	291.16	287.09	292.14	297.32	307.64	296.13	299.01	285.17	295.76	291.6	296.01
308.93	306.71	307.3	314.71	320.11	315.33	307.42	315.31	314.86	311.5	308.84	312.1	317.52	306.39	311.84	313.54	313.15	307.17	306.2	318.59	313.1	314.51	313.02	306.16	319.71	316.18	319.11	297.26	310.03	313.54	315.21	312.39	311.23	315.18	314.91	317.33	311.6	311.38	311.46	306.65	310.95	317.34	312.07	308.04	314.37	311.57	313.21	312.52	310.85	311.33
304.51	307.31	302.46	306.9	306.97	315.39	305.66	307.26	305.53	304.49	302.43	303.15	307.46	311.91	308.8	307.51	306.68	304.31	306.85	312.93	302.62	306	303.36	315.71	313.16	304.94	306.78	304.79	309.56	308.43	305.4	309.12	306.71	302.02	307.9	310.23	298.98	308.57	301.83	305.71	304.95	313.97	305.37	305.62	309.39	303.56	305.51	302.4	306.01	307.06
301.46	303.22	308.26	302.98	314.27	302.43	306.01	306.57	299.78	307.19	302.23	306.8	305.42	306.95	305.66	309.94	302.17	299.99	310.23	304.51	304.3	298.36	304.25	307.31	305.38	306.66	308.58	305.63	305.18	316.5	305.4	310.1	299.52	305.67	306.97	305.04	306.65	305.72	302.21	309.44	303.87	304.97	302.96	308.83	302.09	304.76	304.92	307.85	312.25	303.91
299.35	298.08	305.69	301.54	300.75	307.76	300.84	312.14	300.75	307.63	299	305.31	309.26	306.1	308.07	303.32	300.55	306.82	307.72	297.48	309.7	303.14	300.04	307.86	302.44	305.91	301.55	311.37	303.96	304.45	306.39	300.1	307.76	308.11	305.29	305.31	304.82	306.42	297.06	305.22	302.72	302.49	311.56	302.69	307.56	307.24	309.53	307.32	309.23	300.6
306.64	307.64	315.61	304.41	307.52	315.43	309.73	316.36	312.56	306.51	313.2	310.66	313.18	316.15	306.69	312.97	312.71	316.04	310.65	309.74	316.79	311.96	303.34	314.49	311.07	318.77	310.66	308.99	312.51	309.39	302.58	310.3	308.23	314.14	313.82	314.21	315.84	317.84	313.13	303.6	313.05	309.01	313.87	312.44	320.22	315.66	303.6	308.9	313.25	308.9
319.98	312.98	317.93	314.22	315.66	318.85	311.95	322.66	322.69	322.61	311.24	313.55	318.87	317.94	311.38	317.55	315.69	319.2	314.52	314.45	319.8	316.64	314.86	314.97	326.63	316.37	317.07	316.54	318.77	320.05	312.21	315.68	321.41	322.19	328.74	322.5	322.39	322.3	320.93	316.93	317.92	323.3	315.16	318.6	316.72	313.97	317.64	319.08	319.35	322.33
312.97	319.13	311.33	318.91	315.77	320.85	311	317.82	314.03	319.67	324.24	308.31	314.45	319.85	319.84	324.79	317.67	313.18	314.1	318.89	314.73	314.83	312.39	321.37	313.93	318.91	317.49	311.73	308.87	325.88	313.24	315.39	315.89	318.34	310.22	318.82	316.28	311.29	319.38	322.92	316.76	316.61	307.53	318.07	314.33	318.37	318	309	320.74	314.49
303.68	300.46	303.95	306.69	301.4	304.32	306.96	297.83	308.96	300.76	311.19	311.06	304.45	303.38	300.92	298.91	297.81	299.91	312.11	298.29	301.96	298.95	299.82	299.66	307.58	305.19	306.15	303.56	304.66	300.04	302.91	302.23	303.2	309.99	301.56	309.07	302.22	309.91	293.83	307.39	312.33	300.27	298.59	300.28	300.2	303.34	306.67	302.79	295.7	305.26
306.69	308.92	309.94	299.37	304.87	295.37	296.74	304.12	306.15	296.15	299.47	304.28	310.42	296.55	299.35	303.75	298.79	303.58	302.05	296.38	309.54	305.32	302.79	304.37	302.38	303.1	302.63	300.07	309.91	304.87	308.9	299.86	298.25	299.01	298.8	305.46	306.45	307.95	308	308.45	312.08	299.56	305.58	304.09	306.91	309.09	301.71	301.56	305.3	309.31
307.9	313.99	312.57	310.18	317.22	314.31	313.79	308.46	310.13	305.52	308.34	308.89	310.1	309.7	304.5	309.57	306.83	297.71	307.6	312.8	313.6	311.2	308.95	308.21	311.03	309.31	307.51	307.56	311.49	315.62	311.45	309.88	300.5	304.44	301.99	308.83	320.26	314.2	311.62	315.9	309.6	307.4	317.05	307.64	307.2	308.54	312.23	303.77	312.97	308.88
315.79	312.52	310.9	311.88	314.03	308.47	310.55	311.93	307.79	313.84	319.57	310.67	311.58	315.01	315.7	317.64	316.49	317.92	310.66	316.22	319.12	305.94	310.79	310.87	317.78	313.05	310.77	312.95	316.3	313.79	310.1	317.26	315.89	310.74	306.23	312.38	313.35	322.33	308.37	320.86	311.11	314.34	307.28	317.52	318.43	315.41	315.28	309.23	312.32	315.57
301.96	302.63	304.33	304.31	303.18	300.79	307.11	296.54	300	299.64	302.97	303.1	299.4	303.36	301.21	300.77	300.52	298.74	303.95	313.08	301.19	299.5	298.61	301.57	310.64	300.74	308.27	307.46	304.81	295.16	299.89	306.96	300.74	302.71	305.7	301.98	296.7	304.88	300.94	304.34	299.25	302.93	310.17	303.39	294.26	299.37	303.47	303.84	307.27	297.26
297.86	294.55	292.25	304.49	300.01	294.1	296.5	292.34	294.67	304.52	294.63	300.6	296.34	292.61	300.58	300.31	295.85	295.3	294.16	291.42	302.06	293.85	297.25	287.58	293.55	299.88	284.16	298.72	306.34	300.77	289.47	300.93	291.14	305.3	303.45	294.13	296.09	295.47	298.88	295.1	299.88	292.69	296.69	301.69	300.87	293.91	289.59	296.19	297.17	294.31
289.13	294.04	290.08	292.52	292.03	292.84	297.77	299.2	298.62	295.5	290.09	297.49	299.8	289.82	297.01	294.02	302.97	297.28	292.99	295.47	289.51	288.8	295.56	291.63	293.79	297.57	297.09	298.24	295.73	295.21	299.63	291.28	296.14	289.43	296.1	295.02	295.01	292.93	291.99	298.27	288.35	294.85	288.03	290.8	290.32	302.85	293.7	292.94	296.43	298.71
320.86	321.27	315.32	325.12	318.37	317.56	317.58	319.76	320.76	314.59	316.67	312.74	315.3	318.99	317	316.6	318.75	318.51	322.66	317.53	313.36	320.72	319.15	318.04	320.63	325.26	321.11	321.88	312.91	318.88	318.68	314.22	326.96	319.01	319.35	316.6	316.56	322.53	325.25	322.23	316.7	316.1	317.85	324.1	313.97	320.43	322.76	319.43	318.75	319.47
296.42	293.08	297.61	290.19	295.89	298.92	299.51	299.82	292.41	294.48	298.41	290.66	299.24	295.54	295.08	294.34	294.65	295.45	296.71	293.56	286.06	292.15	292.16	303.71	293.41	293.84	292	295.49	292.82	292.69	291.94	291.07	298.54	298.11	293.12	298.47	291.12	296.23	298.09	295.9	288.67	294.35	296.48	303.48	284.12	293.26	295.51	289.05	290.01	295.96
317.18	310.18	315.22	316.6	314.93	314.99	312.45	319.6	312.51	317.09	313.4	322.6	316.46	317.16	319.79	316.82	312.67	318.14	314.13	320.46	314.96	316.4	316.67	318.1	312.95	317.47	314.87	317.78	316.4	315.07	321.67	314.03	307.99	314.18	322.72	319.42	313.57	311.34	316.42	317.88	320.69	315.49	320.33	319.02	308.87	322.7	313.5	313.91	316.17	314.78
324.26	327.96	329.82	327.84	328.19	325.66	321.43	329.84	330.33	325.72	326.59	330.93	326.13	323.15	327.78	323.77	322.6	332.54	326.73	327.66	333.57	331.94	326.89	328.32	324.86	326.26	331.82	323.23	323.44	325.57	326.89	327.75	322.56	327.48	327.5	324.23	323.66	330.09	324.48	330.67	328.84	325.25	324.84	331.88	332.71	317.7	335.77	318.8	325.75	333.27
313.25	318.5	320.13	312.14	314.22	316.6	312.87	312.59	312.39	311.52	310.99	316.85	303.27	316.21	311.62	311.54	313.92	310.71	322.67	314.04	318.83	314.74	304.93	308.97	315.5	317	324.52	312.83	316.03	311.28	319.07	319.73	317.21	310.25	320.45	316.83	316.43	305.63	313.54	309.23	316.87	308.05	315.25	318.26	320.12	318.78	313.82	315.79	316.69	317.75
303.98	311.87	310.47	308.96	305.24	307.72	302.1	308.59	309.33	307.34	310.37	301.93	303.8	310.1	303.76	306.79	306.05	319.55	309.1	310.59	307.24	309.53	309.56	300	316.14	306.04	304.38	308.36	316.39	306.26	307.64	302.29	300.14	306.91	307.91	305.14	311.63	301.23	305.9	306.72	306.94	311.55	304.54	303.84	302.87	308.19	305.73	304.01	306.58	311.4
304.45	312.32	307.84	310.79	307.21	322.43	312.85	314.39	316.38	312.06	309.11	308.45	315.02	312.75	318.51	312.94	316	316.02	317.57	317.25	312.72	318.38	316.85	318.22	319.67	311.63	317.12	311.07	314.24	314.44	313.69	316.78	312.9	313.3	311.98	313.14	306.98	320.38	312.01	316.15	321.57	302.91	316.36	318.27	316.96	308.68	316.5	312.64	312.9	311.69
316.95	311.27	313.87	313.7	313.48	318.63	320.34	315.43	308.07	316.47	322.61	313.2	320.26	320.4	312.87	312.49	312.68	321.73	310.77	324.45	316.42	326.06	317.78	316.6	322.73	312.61	316.46	319.2	315.63	317.97	318.97	321.78	317.56	317.43	316.48	318.8	314.25	319.63	313.88	314.55	316.88	315.63	313.27	309.15	325.35	315.39	312.76	307.22	318.21	320.58
323.19	314.35	315.97	322.02	317.46	318.57	318.59	317.16	327.44	313.73	316.89	317.65	316.07	316.39	321.76	327.18	320.59	320.57	319.05	326.03	322.22	325.58	321.14	316.99	319.43	309.84	321.37	319.74	316.24	315.47	320.81	322.05	321.18	318.87	313.21	319.21	320.71	320.15	320.54	314.79	317.24	321.76	323.12	312.63	315.03	316.08	318.07	318.05	318.01	316.64
309.7	306.95	309.94	306.25	301.77	309.87	306.8	298.68	310.79	313.86	310.26	308.15	304.65	311.21	301.5	305.58	299.2	305.23	300.58	308.84	313.83	304.41	302.6	304.88	307.82	307.35	302.41	306.08	306.06	307.82	303.54	308.73	303.63	299.93	306.07	298.12	308.19	305.03	306.62	311.78	303.62	306.31	301.75	304.97	307.46	308.35	307.54	302.77	309.41	308.29
316.11	312.91	318.67	314.49	309	322.53	311.91	310.25	315.46	308.52	312.16	309.14	313.04	316.63	313.52	318.13	314.73	316.06	317.48	317.69	308.61	317.52	310.15	315.74	316.99	321.73	312.22	307.3	317.76	307.05	312.31	312.27	305.06	304.55	310.84	320.91	316.45	318	307.1	311.07	311.81	310.25	318.65	311.89	319.61	310.45	311.76	304.48	310.16	314.44
315.86	321.53	322.33	317.04	315.51	319.61	312.69	316.66	317.82	324.42	326.7	318.34	317.84	316.52	312.77	327.56	322.63	318.98	318.99	319.03	320.72	315.38	312	320.21	313.42	321.34	323.49	320.43	320.76	312.25	322.57	316.8	309.92	319.74	315.25	314.81	317.33	317.63	315.8	316.81	313.39	317.56	324.59	312.05	325.13	318.49	317.6	318.92	315.71	316.12
314.27	300.86	306.18	314.07	309.64	307.18	309.22	305.49	313.58	315.54	307.77	306.04	317.15	309.01	302.6	307.56	306.17	304.07	318.5	305.98	312.74	302.46	308.69	309.57	313.61	306.65	312.6	312.75	303.31	315.52	306.67	304.34	313	308.39	308.13	302.35	299.92	298.91	311.51	307.52	313.04	308.02	309.85	309.26	304.06	311.15	303.59	310.54	304.99	302.45
302.78	300.11	299.42	303.24	310.51	300.01	304.48	302.36	300.72	302.9	304.13	305.14	305.91	303.9	306.76	296.24	299.54	306.29	306.84	301.2	300.49	305.01	303.51	301.75	301.93	305.58	303.46	306.14	309.45	300.2	302.62	307.65	309.25	294.87	302.29	310.89	308.94	304.6	311.47	297.34	302.56	303.56	305.76	299.14	304.29	307.12	309.15	309.28	305.63	307.58
317.39	310.82	312.58	313.81	310.28	310.45	312.14	315.02	313.31	307.63	314.96	309.07	313.1	310.62	311.44	324.5	310.99	310.52	309.7	308.61	314.35	317.77	310.3	311.91	314.4	308.25	304.46	312.08	311.51	311.21	316.14	323.32	310.22	313.83	307.21	313.09	307.45	313.32	314.97	310.48	308.77	315.18	319.12	318.62	306.58	310.84	309.01	314.49	309.55	313.9
300.19	307.72	309.44	303.56	301.88	298.21	307.37	309.07	303.93	305.98	303.48	302.38	302.05	301.01	300.04	309.45	304.64	306.42	294.6	306.72	295.98	302.32	302.38	297.19	309.05	303.16	299.99	308.84	300.53	300.65	300	300.19	305.95	307.73	303.01	304.79	298.15	301.13	303.51	303.53	300.69	299.24	304.87	301.97	306.89	298.6	302.25	305.47	302.81	306.27
301.97	305.71	313.77	302.4	305.97	301.83	311.29	315.25	301.84	303.05	302.87	312	305.44	301.56	297.42	314.64	304.12	304.47	312.33	307.78	314.88	299.23	307.01	306.29	302.85	308.72	308.31	307.15	306.24	312.94	300.22	308.67	306.36	304.17	309.89	305.46	307.93	310.41	315.44	308.96	311.48	306.03	312.36	309.93	314.25	299.91	304.04	311.61	311.64	311.34
316.68	312.74	312.8	324.27	317.58	319.35	314.66	314.08	308.96	319.9	313.34	315.78	322.73	317.1	314.51	316.52	316.54	315.23	311.66	312.73	314.41	316.43	311.4	310.72	315.22	316.08	316.93	313.74	314.33	308.96	315.17	315.02	317.14	320.32	313.84	311.52	312.58	323.51	312.52	312.74	317.06	320.98	315.86	316	315.04	316.09	318.03	316.38	315.33	312.62
292.14	294.84	295	299.55	285.75	291.25	287.2	293.14	294.04	298.89	288.98	293.72	296.96	296.28	294.29	291.67	297.81	291.69	292.89	293.13	288.85	289.65	297.09	299	290.88	288.3	297.97	297.58	284.22	293.82	297.79	293.29	291.61	292.34	288.55	294.68	290.97	293.63	294.5	292.25	293.84	290.64	292.64	291.13	291.21	297.59	298.66	291.39	298.77	298.71
296.76	298.24	291.24	302.64	298.05	298.3	304.93	295.31	299.02	287.5	293.05	294.58	296.54	292.65	297.73	293.6	291.57	294.06	295.07	298.53	293.93	287.41	295.94	293.46	302.96	296.2	293.23	295.46	296.36	304.12	296.25	298.07	284.18	293	291.95	295.67	303.12	294.31	295.33	298.27	294.38	299.69	296.07	296.8	290.83	302.73	291.34	300.65	294.49	295.89
318.67	314.07	313.04	319.26	316.78	315.97	312.37	314.95	308.26	308.63	311.98	311.51	311.64	315.67	308.8	314.7	318.67	308.1	312.21	311.99	309.64	314.47	317.9	317.13	311.12	316.01	314.19	317.22	320.92	316.12	313.09	314.82	311.99	320.74	306.88	310.23	316.04	309.6	310.36	316.12	315.66	313.42	321.66	311.26	318.94	307	315.38	315.2	310.78	314.37
294.13	292.65	290.53	290.76	295.18	285.8	292.46	295.09	293.19	292.46	300.72	292.73	295.56	294.8	303.4	297.5	296.42	298.65	299.11	298.77	293.8	289.81	294.28	290.25	293.56	289.49	292	294.57	296.12	294.39	295.12	290.21	289.93	292.2	293.72	298.01	297.84	291.07	296.05	290.67	290.32	294.75	291.32	293.67	291.58	298.91	288.45	299.54	284.62	292.45
319.2	317.03	312.96	308.84	304.42	311.42	310.31	311.84	310.37	311.1	308.33	317.92	307.6	309.22	313.09	311.79	313.84	314.01	315.01	320.34	306.51	311.9	314.75	308.4	314.67	315.41	314.3	307.47	317.54	318.53	315.22	311.77	308.64	311.1	318.08	313.02	321.5	317.05	308.83	320.69	316.19	312.51	314.37	311.94	313.3	309.96	311.12	311.1	311.35	308.11
308.4	302.22	301.15	301.51	302.1	302.39	304.11	302.91	303.28	308.94	309.62	306.81	305.62	307.24	308.14	303.63	309.89	309.65	307.69	298.09	307.13	310.38	303.48	302.81	306.68	302.61	304.2	299.12	300.18	300.09	296.37	306.84	297.64	301.53	304.65	304.43	297.34	303.2	309.36	302.71	300.94	303.33	304.09	300.9	302.81	294.91	298.35	294.69	299.91	302.87
312.11	312.94	313.64	315.22	309.69	310.6	317.34	310.95	312.61	318.96	316.16	312.17	315.73	309.24	312.01	304.16	308.55	307.57	309.1	318.71	318.83	314	322.64	309.34	309.24	315.51	314.16	318.95	322.46	311.95	322.39	314.33	315.53	310.93	316.82	316.57	316	318.01	304.72	322.85	315.41	314.53	316.67	319.11	314.08	314.68	313.24	319.62	314.99	321.49
307.38	310.08	301.17	302.85	296.94	299.19	296.42	295.21	305.44	306.61	297.66	299.98	298.91	305.75	308.78	301.31	300.42	310.37	302.67	303.39	304.88	295.88	303.2	299.23	298.48	301.67	299.62	304.95	299.04	304.98	302.79	303.54	306.02	301.35	303.15	298.69	300.19	301.97	300.36	306.79	300.95	303.62	300.9	296.29	293.09	306.47	298.08	302.58	296.95	299.51
290.84	289.99	292.66	302.25	292.56	301.6	295.31	299.31	291.7	288.42	291.64	293.74	295.62	296.76	296.85	292.59	294.64	291.4	293.9	293.49	296.85	294.1	299.03	302.7	295.51	286.9	294.54	296.25	293.74	288.56	298.64	287.89	286.99	298.31	297.84	298.2	291.09	292.68	298.73	290.9	289.4	296.27	293.28	295.26	294.25	298.39	295.65	297.84	296.4	291.78
305.86	308.65	301.43	301.83	310.74	305.43	303.41	305.79	299.65	313.77	314.5	305.89	306.94	313.87	305.46	302.35	302.01	308.97	311.64	297.16	305.68	305.41	300.73	313.76	303.87	300.91	307.53	304.54	313.03	306.38	303.81	294.99	305.34	313.44	308.17	302.23	307.92	299.86	307.6	312.07	303.78	302.92	305.34	300.74	307.87	304.73	304.78	303.96	300.56	309.81
302.74	302.52	300.69	303.65	308.72	298.9	303.11	305.48	304.27	309.05	302.68	302.94	301.27	306.31	295.97	302.41	303.97	305	303.31	309.29	310.42	298.58	305.6	303.07	301.77	304.34	298.46	302.87	307.51	300.38	298.34	306.1	299.39	304.51	301.85	300.19	302.66	303.01	303.78	303.75	305.97	308.94	302.38	298.31	311.23	306.38	304.93	302.61	298.58	300.44
320.18	313.42	306.48	314.5	312.54	310.77	313.64	310.9	315.58	316.17	307.69	311.4	310.43	314.09	314.59	310.57	302.5	312.48	307.24	310.1	305.4	307.39	315.74	313.02	309	304.22	319.91	308.28	310.65	312.25	309.06	308.75	310.82	309.1	310.66	307.24	311.2	315.84	308	318.61	312.69	310.43	314.08	313.28	311.57	319.18	309.89	315.9	313.83	308.37
306.39	304.65	292.31	304.62	304.24	302.69	300.57	300.01	311.02	307.49	307.08	303.67	297.6	304.23	309.02	300.29	299.65	295.92	295.12	302.62	297.28	298.77	300.27	303.28	298.9	306.1	301.1	303.99	296.57	303.84	299.01	293.63	306.63	302.44	300.86	301.12	301.99	298.63	296.95	301.5	297.39	298.07	302.28	298.52	298.12	302.74	302.24	300.54	302.98	301.41
290.95	290.42	294.61	296.18	293.99	292.62	299.72	296.5	296.95	301.73	296.51	292.03	293.6	295.86	299.16	295.01	297.91	297.82	294.1	298.17	294.1	292.39	295.28	295.06	297.31	300.45	306.84	297.65	293.28	300.37	303.51	296.04	294.76	304.08	299.35	297.83	293.02	303.96	292.56	301.13	302.6	298.54	302.14	294.29	294.06	296.41	290.93	297.9	297.02	298.88
307.04	307.43	308.19	314.02	309.36	312.45	304.55	314.37	302.33	308.35	303.84	304.4	304.1	303.49	302.87	305.09	297.51	315.89	306.11	307.56	301.74	308.61	307.33	310.21	306.95	304.69	310.67	311.31	316.9	308	309.73	302.18	306.07	300.01	309	306.68	309.45	306.7	307.8	308.57	305.85	314.48	308.1	305.08	301.74	308.75	301.86	300.28	307.22	313.87
300.42	306.21	298.96	291.98	298.34	298.86	307.43	300.78	305.32	292.84	304	293.9	300.32	303.67	307.12	298.86	302.49	296.43	298.35	300.12	302.35	298.82	301.14	295.88	299.91	303.03	297.42	295.14	299.5	297.16	299.95	301.23	296.09	296.4	300.32	300.94	301.38	296.53	297.12	299.08	302.78	305.54	299.32	301.38	291.48	294.97	293.82	299.78	307.54	299.62
300.4	307.08	300.37	308.25	300.57	301.92	303.64	304.88	307.57	304.69	310.53	303.49	305.37	303.14	305.75	307.51	298.8	311.41	303.89	307.71	304.53	306.34	304.72	308.18	307.44	303.1	311.11	313.37	306.9	305.33	309.87	312.85	301.25	311.48	303.01	306.61	312.01	311.82	301.36	306.42	312.84	306.66	307.59	300.21	302.97	304.68	305.82	312.19	309.06	310.65
306.56	300.94	305.65	304.57	303.01	306.46	306.53	303.35	307.59	305.42	295.64	305.76	307.27	314.04	305.87	309.68	305.5	308.4	305.13	309.87	301.8	301.52	307.5	301.41	304.46	309.54	296.42	309.95	299.77	307.23	299.67	311.33	310.39	317.56	297.23	309.63	306.75	303.28	300.76	300.89	303.31	307.81	309.64	307.54	308.71	307.85	303.69	304.28	302.79	308.39
319.2	318.66	320	319.93	319.9	316.16	313.54	319.72	316.16	314.97	319.48	320.55	320.11	312.12	323.17	324.02	314.1	318.06	322.15	316.54	325.26	316.68	316.65	319.38	312.16	325.81	323.81	316.14	319.88	311.23	322.25	321.85	315.99	315.84	322.97	321.18	317.79	319.86	316.9	324.48	317.62	317.36	319.81	314.91	322.9	317.66	313.58	316.82	322.35	318.89
323.95	321.38	309.85	320.58	319.01	315.95	324.38	324.69	316.24	318.49	316.24	325.37	315.26	320.66	318.63	313.65	317.5	317.41	307.78	316.77	319.28	319.78	325.3	315.31	317.33	322.55	310.15	324.52	317.43	319.67	317.76	324.05	309.64	314.91	315.84	328.59	318.57	322.87	312.35	307.21	324.63	321.73	323.69	323.97	319.92	324.05	321.81	316.02	326.22	318.47
322.81	313.37	317.07	323.68	322.59	320.36	323.69	320.95	315.2	315.11	314.31	322.92	323.65	323.43	322.82	323.98	316	314.36	313.33	318.88	312.32	319.42	318.3	318.48	317.99	318.48	323.49	324.86	322.87	325.68	317.66	322.05	318.85	320.54	316.69	318.05	312.02	315.08	318.74	318.19	317.65	320.98	318.16	317.9	320.44	318.65	308.86	325.68	317.81	311.95
305.49	295.64	303.1	302.24	305.62	307.75	307.05	304.38	302.75	307.35	305.97	296.03	303.19	308.52	301.93	308.03	302.12	304.07	307.39	295.76	301.44	302.94	301.09	308.62	304.53	301.39	308.06	306.32	300.43	297.86	303.87	306.08	304.22	291.99	305.31	306.77	306.15	302.59	302.37	308.18	304.22	305.08	303.35	302.39	299.43	305.15	306.05	300.31	302.36	304.1
299.37	308.95	304.93	300.63	299.23	304.48	303.76	300.14	304	307.95	303.94	297.77	295.74	302.14	297.18	308.74	301.08	296.95	301.37	299.8	309.66	304.75	305.87	304.19	298.9	306.3	309.92	299.2	301.7	298.71	305.84	297.39	304.22	309.75	303.54	305.41	301.42	302.28	302.41	303.62	303.55	302.43	305.59	309.84	299.89	307.48	303.48	302.46	310.41	310.17
308.79	308.39	299.85	299.55	302.88	304.51	299.36	302.58	306.51	297.52	305.4	306.32	301.67	309.42	303.93	298.85	312.14	304.57	299.92	308.64	307.01	309.84	308.52	295.71	300.5	298.37	300.53	304.21	299.43	303.24	304.75	303.89	306.2	303.74	302.4	298.24	305.69	312.9	309.25	300.8	308.77	303.08	304.15	306.86	304.76	308.19	301.69	304.82	306.77	301.26
299.6	293.43	301.07	299.95	299.81	293.13	296.14	294.84	291.13	294.53	289.28	291.84	286.11	290.62	295.1	299.77	295.42	297.77	298.55	292.29	292.04	296.12	294.97	293.61	299.42	293.35	290.36	301.74	298.55	302.26	295.33	293.33	296.82	299	292	293.03	294.6	303.36	303.1	296.16	298.3	294.83	297.99	292.77	307.49	295	294.34	287.83	297.44	293.5
314.3	324.13	317.52	320.66	319.93	308.88	318.82	324.79	320.26	318.02	311.82	316.05	321.99	314.28	309.62	315.56	312.06	318.96	321.94	322.82	315.47	321.03	317.08	324.14	321.02	314.35	319.72	306.25	317.25	312.43	318.03	321.46	314.73	314.15	319.03	318.94	317.15	320.64	318.69	315.61	321.38	316.97	312.15	320.89	321	322.05	312.1	317.19	310.38	318.87
319.36	321.54	314.33	315.8	309.11	306.53	307.41	312.17	310.28	316.39	316.19	308.94	320.54	317.1	318.27	315.23	315.56	319.34	319.6	317.55	317.08	313.89	310.26	313.97	310.93	312.72	318.74	318.19	315.11	310.49	315.52	311.31	313.37	315.15	319.67	318.37	312.21	317.18	319.73	319.12	312.11	313.39	313.88	312.2	321.19	307.29	317.78	316.18	314.39	317.01
327.32	331.73	325.56	322.24	323.75	331.49	328.85	329.36	330.73	321.22	333.29	333.31	327.25	327.13	322.37	324.28	335.42	323.2	335.16	334.16	319.38	326.16	329.15	321.89	328.72	328.78	331.11	329.26	322.26	330.38	325.49	330.36	325.98	325.31	326.31	327.37	332.8	327.6	323.14	322.13	329.59	327.23	319.36	334.89	327.5	324.78	332.41	329.09	330.11	321.86
313.09	314.11	315.09	321.31	309.76	318.55	316.61	313.15	307.04	308.85	317.13	309.72	310.29	312.23	317.54	312.82	310.73	311.05	319.97	315.19	322.83	314.47	311.96	312.62	317.21	314.13	314.5	317.69	314.98	313.28	313.51	312.05	316.95	311.53	314.34	319.41	317.08	316.64	310.22	310.66	316.33	315.96	310.32	311.65	315.66	309.78	310.07	316.73	320.2	307.8
306.78	299.32	298.61	297.48	308.05	310.45	302.53	300.85	304.37	297.56	301.36	309.89	300.12	302.67	303.5	304.29	299.32	309.6	302.57	308.16	300.74	303.72	308.2	298.72	294.02	298.61	302.34	304.99	306.33	308.1	301.25	297.99	300.3	304.71	307.16	299.02	299.02	291.91	302.5	302.85	302.48	300.42	301.3	293.36	299.13	294.5	303.22	302.04	296.86	306.45
320.6	315.56	314.22	311.23	312.88	320.04	316.12	312.93	311.75	318.88	312.2	311.32	316.58	317.49	317.88	319.92	319.35	321.24	317.83	313.74	314.4	308.13	316.55	312.98	314.45	312.39	314.59	313.5	316.36	313.57	321.25	316.2	312.08	321.11	317.83	314.04	306.11	312.35	318.41	310.54	315.75	313.25	318.26	317.63	320.11	315.41	316.32	318.13	317.6	315.62
304.57	307.83	308.08	308.58	316.42	315.74	301.28	308.56	310	312.64	308.18	305.98	309.23	307.48	312	306.69	313.58	305.89	308.49	315.11	313.54	312.1	309.12	307.62	310.52	313.18	305.37	308.59	310.93	315.23	309.47	306.84	305.74	306.19	305.89	306.44	312.84	307.26	309.15	316.89	303.75	306.12	313.05	314.14	311.97	313.33	303.03	306.81	305.83	313.1
328.97	332.22	328.34	325.98	328.69	325.67	317.35	332.62	333.28	337.86	329.66	327.57	327.83	327.71	330	333.13	334.59	329	327.09	329.76	327.48	329.08	330.01	337.76	334.64	328.23	331.43	325.62	319.7	325.18	331.29	328.57	322.75	324.21	326.9	330.05	329.25	336.68	324.44	327.96	326.93	324.33	338.34	329.79	328.36	333.98	326.25	322.82	324.47	334.71
302.47	299.74	299.69	299.61	303.93	305.96	296.55	311.31	306.49	301.78	304.02	304.59	304.39	297.68	310.57	301.94	306.94	295.23	297.94	296.67	297.71	306.58	302.2	303.48	297.56	304.76	303.93	304.64	296.76	302.19	303.93	305.34	305.59	302.71	295	305.92	307.79	297.23	303.61	301	306.11	299.32	301.87	308.85	298.25	298.85	315.54	300.98	300.75	298.04
316.96	319.49	320.23	318.87	317.34	321.32	322.91	312.14	317.36	318.85	314.31	316.42	316.57	316.12	316.44	315.14	314.06	305.56	315.18	320.09	313.22	319.03	317.81	316.21	308.92	316.2	322.39	315.89	314.39	321.87	321.62	316.81	320.92	316.37	318.98	310.12	316.95	318.57	312.29	317.34	322.51	309.84	310.51	313.55	312.05	310.6	323.17	318.69	315.09	319.67
330.57	325.37	328.27	322.6	327.03	321.61	328.51	323.76	326.55	323.18	324.32	323.73	323.54	328.82	317.74	317.3	327.63	321.1	321.31	328.84	324.75	325.29	318.76	326.31	327.71	322.03	333.25	330.17	322.82	327.19	318.65	320.34	328.01	332.44	324.42	323.85	329.98	329.62	318.8	327.19	323.42	329.82	322.96	327.45	326.45	320.3	324.37	323.94	326.84	328.4
306.53	304.07	309.69	293.36	301.3	315.26	309.65	309.86	304.72	311.02	302.35	300.33	307.11	305.95	304.31	297.4	307.47	301.91	307.75	307.16	302.18	302.25	304.57	309.44	307.57	314.53	307.55	307.75	304.59	305.13	313.48	308.38	298.6	309.25	299.11	306.15	308.38	303.01	307.82	304.12	312.39	307.48	304.53	303.88	302.88	307.28	306.13	304.83	302.78	303.76
322.21	318.83	317.68	314.59	304.51	316.42	316.8	312.78	312.81	319.79	314.36	311.18	316.92	316.26	316.28	313.99	319.13	317.18	314.39	312.08	311.49	318.88	314.34	314.78	324.87	320.37	318.34	320.48	321.21	320.2	319.47	318.54	318.71	318	309.15	313.27	320.75	318.26	318.34	312.43	319.42	318.31	316.17	327.15	314.57	320.11	314.54	311.66	320.58	317.88
296.22	302.75	295.9	300.62	294.14	293.6	294.92	295.37	302.12	294.51	301.47	299	294.01	302.52	296.81	301.23	295.81	296.34	287.52	295.07	296.8	292.13	294.49	303.27	295.67	294.42	300.43	290.5	295.92	290.64	301.4	300.3	295.62	295.14	298.26	299.54	296.68	297.58	298.99	297.57	296.75	292.69	303.32	292.67	296.52	301.21	293.84	293.33	297.45	287.56
313.24	314.66	308.91	314.36	315.55	317.37	308.02	316.4	312.82	315.35	312.76	310.59	314.72	315.07	319.23	310.75	316.07	320.46	315.6	317.77	309.6	315.83	321.7	316.46	316.81	312.94	313.5	314.44	310.72	314.64	315.2	317.59	311.26	313.92	308.91	311.52	311.2	319.07	312.92	311.94	312.53	309.31	311.03	318.78	304.45	310.03	320.22	316.66	310.93	307.94
307.11	312.15	301.85	309.3	309.33	310.63	304.37	312.48	316.78	310.13	308.93	312.3	303.95	309.9	306.4	303.32	306.7	309.42	307.92	309.27	304.96	308.56	308.36	304.57	304.37	297.81	301.58	299.91	313.69	303.22	308.89	314.42	307.43	308.12	300.58	304.93	310.29	310.03	316.33	305.27	301.75	302.53	310.23	305.94	314.13	305.81	312.73	305.49	312.44	314.27
309.47	305.06	315.4	313.63	316.3	312.4	311.48	315.01	307.56	307.78	309.77	315.39	315.12	320.89	311.18	317.49	313.66	311.87	306.02	308.63	309.95	317.75	313.07	311.21	307.4	315.24	310.8	313.44	308.49	309.62	313.12	309.28	311.85	301.27	311.94	315.11	310.63	305.85	315.44	310.62	309.43	308.51	313.81	309.47	312.61	306.82	303.84	306.75	310.25	306.27
309.83	312.29	306.62	308.51	304.21	308.28	301.14	302.76	306.8	306.8	301.08	301.7	306.33	306.06	299.83	307.47	306.73	303.6	304.63	305.52	304.69	307.77	305.18	303.88	308.37	309.03	306.51	309.16	302.04	312.08	301.14	301	301.64	308.05	310.38	308.7	301.96	299.9	306.31	299.49	308.01	304.45	310.38	306.74	309.57	308.52	299.62	307.37	306.2	312.52
303.05	300.43	301.48	300.63	311.41	306.18	304.86	298.39	304.73	299.06	301.26	304.93	301.01	304.47	303.89	306.25	306.24	302.4	306.72	307.16	310.37	298.85	301.67	307.51	307.49	310.29	307.98	306.84	308.13	303.72	302.92	303.15	302.47	297.47	307.79	302.97	304.9	304.07	305.65	302.64	311.82	302.56	297.94	309.57	307.35	299.8	303.45	307.36	310.23	304.77
298.22	296.86	302.99	295.73	299.99	300.54	307.67	298.97	307.94	302.77	303.79	305.86	300.31	300.04	298.98	300.02	299.87	297.99	303.41	305.84	302.22	303.99	304.17	299.12	301.79	292.55	298.7	300.65	300.38	306.12	302.36	303.96	300.12	304.1	307.74	295.15	302.15	298.63	300.97	304.7	300.32	301.15	303.78	303.18	299.74	307.57	300.95	298.39	300.87	301.91
302.96	301.67	301.34	309.82	298.4	298.64	312.13	294.6	303.27	300.89	307.67	301.7	305.1	306.4	306.27	302.53	303.13	307.87	303.26	301.59	305.42	306.46	297.42	301.23	304.31	300.76	302.51	299.45	303.37	307.41	306.1	303.28	299.35	306.05	297.79	308.52	310.6	304.85	301.51	307.63	303.38	298.21	301.11	308.54	305.98	298.38	300.59	293.56	300.19	298.27
313.04	318.47	315.56	314.54	314.79	311.16	313.03	310.71	310.97	314.52	316.96	316.5	312.4	317.16	318.18	310.83	314.71	305.21	318.01	308.61	316.79	314.59	310.12	310.76	312.17	311.33	319.18	310.57	308.35	312.69	314.06	312.1	307.23	315.76	312.01	312.65	307.93	310.88	317.45	317.38	311.43	308.49	312.22	305.78	315.48	308.62	319.98	310.39	312.87	311.25
299.12	299.3	300.46	291.04	303.33	293.71	291.18	288.38	294.91	290.2	292.75	298.12	301.99	290.81	289.17	300.82	295.13	295.32	292.67	296.57	294.7	300.03	289.53	289.43	293.64	294.62	289.58	290.08	297.03	293.14	289.96	299.07	293.63	295.87	294.23	293.11	291.38	290.51	301.01	299.69	300.94	302.17	290.01	295.73	293.28	297.34	289.66	290.97	297.91	296.33
305.26	310.92	306.46	309.15	308.82	305.42	309.98	308.18	315.04	314.52	311.04	311.39	307.87	307.07	305.52	312.27	303.53	307.08	301.62	309.11	307.22	306.46	308.97	306.18	306.75	307.3	308.38	310.88	312.99	310.97	312.8	310.32	309.77	311.06	306.77	305.73	311.57	309.74	313.19	302.71	307.93	309.49	314.65	308.11	299.35	307.19	306.68	314.56	301.36	310.01
301.86	301.13	304.01	305.14	304.3	307.85	306.58	304.3	302.5	300.79	306.15	302.17	298.77	303.13	301.79	309.83	311.41	298.77	302.64	305.74	300.83	309.6	301	310.62	304.57	299.31	301.27	298.2	305.9	308.26	302.89	308.46	315.7	303.32	300.74	308.24	306.37	298.2	302.58	301.38	304.89	303.25	302.18	306.62	302.54	306.35	303.26	311.4	299.75	308.26
301.6	303.88	307.04	311.68	307.92	307.09	305.14	303.64	303.06	302.81	301.36	303.67	304.06	310.03	302.87	306.53	312.15	313	305.7	300.91	310.02	301.92	301.47	307.7	308.97	309.32	305.38	305.11	304.44	309.89	313.61	307.06	297.04	303.63	307.06	313.37	297.07	306.21	303.89	303.64	305.97	298.15	304.09	306.97	313.68	303.22	311.43	307.33	302.54	306.44
309.81	312.67	313.56	309.6	312.36	309.82	317.88	311.78	321.17	314.42	307.68	312.2	316.26	314.93	321.14	314	306.22	322.66	311.91	305.26	318.68	312	309.38	317.15	312.86	312.59	312.13	311.3	318.58	315.86	322.45	311.43	317.63	313.32	317.33	315.61	310.22	308.43	314.92	310.67	310.04	319.85	316.02	314.06	315.56	310.16	313.35	312.74	310.78	311.52
305.16	298.55	308.81	299.77	306.55	302.6	305.85	302.85	307.17	308.76	310.65	302.38	308.91	302.93	301.08	310.57	301.95	308.38	301.39	301.11	298.3	299.94	300.42	301.77	306.61	302.9	306.95	314.81	307.94	305.75	302.1	303.23	300.84	298.54	292.06	300.67	307.77	306.82	301.98	307.8	300.56	307.03	302.44	296.99	306.31	301.8	300.57	302.02	296.81	303.75
304.32	301.75	307.95	309.73	308.42	301.98	306.55	303.41	304.58	301.83	301.9	298.13	304	305.09	307.11	303.73	303.38	306.45	299	309.24	307.33	305.2	303.87	302.87	305.15	317.04	305.37	303.66	303.76	304.4	303.4	306.96	307.3	302.67	302.58	310.81	309.8	305.54	308.02	303.77	307.15	308.78	302.4	307.18	307.88	301.93	308.13	305.72	305.67	307.63
300.3	305.68	300.77	306.73	302.03	300.45	302.17	301.46	299.37	298.97	302.73	305.12	305.39	302.18	300.52	301.26	304.77	306.07	298.23	301.64	299.26	303.32	296.9	293.88	301.95	304.72	304.76	305.11	301.58	303.34	301.29	300.61	301.45	300.04	302.54	303.83	294.94	299.57	300.58	305.81	296.79	300.05	312.7	297.84	309	298.36	296.89	300.27	301.17	300.54
311.94	319.36	320.57	315.12	316.55	317.5	321.09	310.95	314.45	318.45	312.1	315.67	318.92	311.18	314.72	320.81	312.17	311.63	321.29	320.11	311.93	314.77	314.95	321.46	322.6	316.13	316.93	311.81	315.59	315.56	320.72	318.76	324.46	315.28	321.6	322.04	314.93	319.75	312.72	320.14	315.28	310.28	326.2	317.75	323.2	322.84	316.46	311.06	316.39	313.23
297.16	302.73	303.11	295.2	301.25	299.68	296.9	296.79	298.41	302.57	299.89	300.65	303.59	300.1	299.1	301.27	302.04	305.11	304.33	297.55	296.7	303.78	296.73	302.38	301.64	303.02	301.8	309.61	300.81	300.91	304.6	299.92	301.46	302.63	302.68	304.68	303.1	305.16	302.6	300.47	297.72	298.72	301.72	300.03	301.86	297.66	298.37	300.55	300.64	298.02
314.05	308.41	320.26	314.82	313.35	310.1	313.77	312.37	306.65	317.83	315.69	309.61	312.58	318.19	313.66	324.3	313.58	312.16	317.13	316.89	315.65	312.51	321.3	310.55	316.97	319.17	312.25	316.64	312.65	308.72	313.26	315.14	315.25	317.92	318.28	324.47	317.87	306.9	314.18	315.97	306.05	313.4	314.63	312.78	305.04	317.54	311.02	312.83	306.46	314.11
326.54	323.45	322.44	328.73	328.58	326.46	326.1	323.48	328.74	319.72	321.06	330.38	320.78	323.72	328.5	323.57	320.42	322.9	326.56	322.43	332.42	336.64	331.94	327.2	330.06	319.61	318.76	331.16	325.25	321.63	325.24	325.33	324.5	325.17	317.74	309.6	319.8	320.16	323.2	327.01	322.84	327.63	323.29	322.59	322	326.92	324.63	331.79	328.42	328.47
311.03	309.33	314.57	312.45	309.42	317.5	311.01	313.4	312.02	318.81	311.75	307.63	308.78	312.94	310.74	307.96	313.61	315.16	311.14	313.98	309.27	311.57	313.97	316.25	308.42	313.93	310.78	314.49	315.54	312.21	309.55	306.6	315.19	314.41	307.64	310.81	320.58	313.01	304.25	312.18	308.74	318.54	311.74	314.11	302.72	314.72	313.89	313.93	311.34	311.28
318.22	315.25	313.24	317.37	313.36	319.97	316.94	312.42	319.15	319.5	309.4	312.03	311.94	322.94	321.08	310.64	320.42	309.51	311.23	323.42	311.36	319.86	316.14	313.72	321.15	328.05	316.43	316.95	318	322.9	321.81	321.77	319.11	319.92	318.26	322.84	321.45	314.32	320.72	323.78	316.62	319.35	313.03	320.77	324.67	312.16	311.36	312.22	317.32	313.45
297.91	300.4	299.22	301.32	312.74	306.22	301.71	301.49	302.52	305.09	297.82	306.2	306.84	303.59	309.64	300.52	299.82	297.32	301.79	304.01	306.79	305.46	299.69	303.46	305.99	299.06	303.78	302.51	308.42	307.9	298.31	305.05	301.84	297.63	301.63	300.16	309.81	311.57	301.49	307.48	305.72	301.51	302.79	300.66	303.85	297.79	308.7	301.85	306.93	302.21
323.46	310.05	313.17	325.03	313.99	319.96	317.78	315.25	317.33	320.18	309.46	322.34	319.19	318.28	324.21	323.61	314.48	319.92	323.14	316.1	317.2	318.93	312.51	318	318.85	326.04	315.95	318.09	320.66	316.34	321.59	321.14	315.18	321.71	312.37	314.74	323.28	315.33	316.08	316.54	319	317.23	312.71	320.46	317.43	319.83	322.25	322.46	318.44	320.17
327.73	327.18	325.58	326.25	324.52	322.35	330.35	320.39	326.81	322.03	331.25	319.97	324.68	328.28	321.7	322.69	322.55	321.76	324.82	326.17	325.47	328.99	328.02	323.99	324.96	331.99	328.72	320.34	329.66	333.78	320	325.86	328.87	327.01	331.63	328.17	321.7	317.79	326.24	323.47	324.53	324.31	323.81	327.18	326.72	321.8	322.29	321.1	328.64	327
314.69	309.58	313.14	312.6	305.95	310.33	308.05	307.44	307.7	302.64	311.26	303.29	311.03	313.36	312.68	307.8	305.79	310.32	307.51	305.94	310.51	302.1	305.56	306.29	313.74	309.47	311.6	313.63	309.39	310.42	311.69	315.36	311.06	311.51	311.22	302.45	314.38	309.73	312	311.6	314.63	309.72	313.25	307.08	312.47	310.72	302.56	306.55	303.69	310.68
305.08	305.51	308.16	302.96	298.22	303.67	307.47	303.96	302.82	308.02	312.94	304.63	303.28	302.77	317.47	305.61	302.56	302.66	307.86	309.46	303.21	304.64	304.22	308.44	303.45	304.26	308.33	300.53	300.02	310.39	308.66	308.39	312.95	305.52	311.96	304.79	300.99	303.49	308.87	312.14	303.24	305.97	305.09	299.86	307.29	308.86	308.36	301.99	307.13	308.8
327.12	332.61	325.6	327.3	327.35	329.34	334.95	330.22	327.84	333.54	333.59	328.64	320.82	324.71	328.88	331.67	329.67	323.65	329.82	323.81	327.48	323.81	326.76	328.75	332.84	328.98	331.2	325.43	329.9	327.05	332.65	328.32	322.28	333.02	331.14	325.17	322.61	320.41	325.2	325.59	329.74	325.69	329.61	328.18	328.54	337.63	324.09	336.1	331.23	324.72
318.36	316.66	323.21	320.3	321.01	319.34	320.25	315.49	315.62	316.59	318.84	317.8	318.75	313.95	316.96	318.18	316.79	321.94	315.04	314.46	319.45	324.05	314.06	323.05	318.42	321.43	319.53	315.13	320.13	316.04	315	321.42	319.01	323.19	316.54	316.87	314.54	315.43	316.27	316.92	319	321.01	316.49	321.27	327	310.85	316.21	320.26	308.42	317.3
321.08	315.51	320.29	310.48	316.99	316.33	315.31	319.57	318.1	330.24	318.83	315.91	318.93	326.33	314.26	321.52	318.94	320.74	317.28	311.44	324.62	321.52	324.42	316.42	304.71	319.17	315.78	319.52	322.76	319.2	319.62	318.24	320	323.11	318.02	316.75	313.11	315.86	309.4	316.55	317.86	310.36	311.97	310.34	321.42	319.69	323.69	320.04	319.37	314.71
292.94	298.59	290.56	296.86	297.61	289.15	295.55	297.12	294.8	290.09	303.46	292.67	288.45	294.96	300.71	292.83	294.34	295.67	297.69	296.44	293.34	296.27	296.82	300.98	294.6	299.37	303.96	288.11	293.41	296.43	302.59	295.02	299.21	300.41	297.77	295.61	299.35	296.39	294.93	294.8	296.11	296.39	298.51	297.37	307.18	299.09	299.48	299.44	295.8	297.92
313.67	322.31	314.71	317.34	305.92	313.73	319.03	313.41	309.5	317.7	316.19	318.25	311.26	317.43	310.29	309.42	314.82	314.19	319.44	316.47	318.14	314.95	308.58	308.6	309.27	319.48	316.51	311.93	313.98	320.26	315.91	314.35	314.69	312.33	317.52	317.09	312.59	311.35	311.22	309.33	317.81	312.59	315.7	312.22	309.73	317.41	313.77	317.91	315.87	317.3
309.87	309.46	306.48	302.45	302.15	309.47	308.35	311.61	306.46	312.86	301.52	309.54	301.98	302.48	300.05	294.83	309.78	306.29	305.74	305	303.89	308.11	313.26	303.72	312.52	307.02	310.55	302.23	307.77	305.17	297.29	304.19	301.83	306.02	298.41	307.96	304.02	304.93	307.47	303.47	307.63	304.65	310.52	306.74	308.59	303.96	306.34	304.93	306.1	307.56
320.72	316.41	321.12	313.84	320.65	323.12	313.53	320.72	322.22	322.29	317.7	315.3	314.99	313.74	326.17	313.39	320.67	315.13	318.98	321.53	317.85	316.65	316.06	319.73	317.78	316.65	320.63	319.6	311.46	317.5	310.62	315.31	322.95	317.44	314.29	319.27	314.31	322.82	312.9	323.22	313.37	321.11	317.64	318.31	311.77	315.26	311.36	311.9	321.6	320.32
305.78	299.89	305.81	301.9	309.49	302.59	296.34	305.92	305.53	300.38	307.2	304.41	306.16	303.35	302.73	301.14	310.33	297.89	300.92	300.22	307.53	299.93	303.84	306.96	306.27	299.89	301.59	307	302.92	315.34	307.42	308.17	309.27	309.12	301.25	299.46	301.48	307.16	298.16	302.99	308.66	304.56	311.62	305.33	304.66	308.08	300.24	303.52	302.97	306.7
322.25	330.24	323.5	323.82	321.09	330.36	330.06	317.45	323.2	320.71	330.77	322.76	326.18	325.32	327.42	328.86	326.42	323.42	321.68	333.65	324.8	327.6	325.7	321.37	324.44	333.46	325.44	330.19	326.77	324.65	324.6	318.08	323.96	326.68	329.29	326.16	330.73	318.62	330.24	316.73	327.14	327.03	326.62	330.18	320.44	335.3	320.36	319.99	320.3	331.4
309.5	315.54	319.41	309.53	309.93	311.6	314.38	317.83	312.59	311.52	318.6	312.42	312.02	302.1	315.14	311.87	310.04	311.05	313.44	308.36	308.74	312.1	306.31	310.99	307.63	315.53	315.84	311.63	307.3	316.76	315.28	312.62	299.51	306.65	312.57	319.49	319.66	317.24	318.72	317.54	313.77	313.48	311.69	314.27	309.03	305.68	314.71	313.39	313.05	309.53
316.48	319.91	311.09	321.58	306.83	307.86	315.16	315.11	312.61	310.91	312.98	309.05	303.76	318.2	314.31	316.82	314.55	321.34	314.49	315.04	307.5	309.67	314.65	313.31	318.46	322.89	312.8	313.69	308.49	309.81	311.81	313.53	311.83	315.41	309.78	321.28	313.56	310.94	306.54	321.51	310.42	310.73	316.09	323.24	314.82	309.6	306.95	312.47	312.99	313.63
299.76	296.22	300.17	295	287.1	290.56	293.14	293.62	290.66	295.06	301.21	295.66	294.21	290.87	295.35	290.39	294.35	287.48	296.66	294.19	293.98	294.02	300.98	287.66	298.57	293.3	291.29	293.2	297.49	299.35	302.83	297.19	297.22	296.47	287.35	294.08	294.39	297.99	299.76	295.09	297.76	294.19	298.69	295.67	299.45	293.49	289.04	282.86	303.53	298.9
320.31	315.76	320.6	312.42	313.49	313.17	318.41	315.73	306.97	318.42	311.19	317.8	319.86	309.91	317.68	315.49	312.76	313.61	318.03	318.33	317.22	316.21	315.17	313.03	309.77	314.96	315.45	310.39	316.67	314.85	312.72	315.14	313.58	316.26	313.25	306.64	313.79	307.25	316.51	314.73	320.23	317.21	308.73	317.86	316.76	314.95	312.56	309.85	326.7	320.98
288.75	292.24	294.71	293.64	295.21	300.36	294.31	290.91	293.21	295.52	289.42	293.28	293	296.82	295.65	298.17	296.53	299.49	298.11	296.88	293.21	296.65	291.65	295.07	292.51	296.62	297.87	296.36	294.5	298.73	290.85	293.51	300.79	296.34	294.37	291.05	296.71	294.4	299.86	297.66	292.89	291.86	298.53	288.66	297.02	292.86	290.72	287.02	293.88	294.29
318.55	321.26	317.19	315.99	315.26	321.94	317.58	311.76	316.95	318.56	311.55	308.27	314.08	310.78	307.04	316.79	314.78	321.54	314.72	316.53	313.6	316.26	311.35	318.82	309.26	317.32	312.99	319.64	310.04	307.61	312.08	313.24	313.31	313.88	314.55	315.52	315.57	316.96	308.56	313.86	319.12	311.05	319.95	317.98	318.42	317.83	314.79	312.99	309.18	315.44
311.98	313.47	312.9	309.1	313.64	311.98	315.62	304.32	309.75	310.29	312.04	309.44	316.93	307.71	319.05	311.65	310.39	312.99	309.16	311.77	312.05	309.46	312.6	312.45	309.99	303.18	314.84	314.38	314.07	309.26	310.95	312.88	307.34	310.84	310.91	305.44	318.71	312.65	316.32	319.42	321.7	312.82	308.85	311.97	309.54	317.08	314.11	308.69	318.73	315.47
329.8	325	329.12	328.25	327.66	328.43	328.47	324.2	333.37	326.43	318.85	327.08	324.66	317.74	328.75	326.61	330.46	326.63	323.56	322.66	323.43	330.76	330.38	322.93	326.12	330.98	331.03	329.6	328.14	330.89	332.56	334.45	331.69	324.07	326.67	331.22	330.54	326.74	326.81	330.87	326.28	334.82	328	318.79	332.85	327.77	324.9	323.53	332.27	324.31
331.07	325.67	326.77	327.69	323.48	330.73	324.66	326.22	326.77	324.92	330.7	326.8	329.22	326.06	331.94	331.59	331.37	331.26	332.49	324.51	325.47	326.56	331.65	327.69	325.31	329.92	334.08	340.14	328.6	316.79	325.98	331.08	327.61	333.11	327.97	320.75	328.38	324.83	330.27	324.89	325.7	326.27	325.5	327.29	331.75	328.97	328.44	331.01	329.38	329.7
306.24	291.34	297.18	289.46	296.95	298.34	294.47	301.55	289.23	295.8	297.13	287.57	287.89	294	296	298.66	293.31	295.09	300.08	300.54	296.73	295.82	295.52	295.51	300.25	298.85	298.46	293.9	292.5	309.61	295.58	301.94	296.59	294.17	294.03	298.15	294.84	297.83	299.37	296.39	291.82	291.84	297.82	299.52	299.47	299.06	301.96	292.93	290.81	293.69
294.09	290.33	299.75	301.97	293.43	295.83	299.59	295.64	289.24	298.21	290.48	297.7	293.94	296.13	295.78	290.95	296.34	296.42	292.96	296.26	292.28	291.39	295.23	295.97	300.34	294.94	285.83	298.16	298.49	294.75	290.27	296.57	290.27	297.28	297.68	297.23	290.52	302.7	294.33	290.33	300.18	298.21	297.4	294.88	296.7	298.42	294.88	293.19	297.07	291.15
326.73	333.98	331.61	322.72	328.11	322.58	321.2	330.07	326.62	333.99	327.48	330.27	324.64	321.81	324.8	325.54	328.51	329.83	332.98	325.85	327.14	331.91	318.09	327.24	324.63	330.48	324.23	328.28	327.73	324.42	327.83	324.63	330.88	327.4	326.94	333.09	322.38	329.14	322.6	324.7	330.39	330.17	325.18	332.96	330.04	334.31	331.06	329.44	324.2	329.64
306.69	302.9	305.53	307.6	300.94	302.95	304.44	295.89	303.21	304.43	301.21	301.97	303.01	306.06	312.59	306.21	303.23	305.42	309.77	312.93	303.26	302.51	307.38	300.65	305.2	306.44	300.85	310.2	302.32	296.93	304.81	310.28	300.13	303.16	302.67	300.1	303.8	307.8	306.27	298.63	304.27	303.62	307.43	303.32	301.39	302.68	311.47	306.58	305.5	309.49
306.32	299.79	300.72	300.05	298.24	304.86	297.41	302.46	306.82	303.64	309.44	294.61	305.23	301.6	304.04	304.7	302.15	300.71	306.4	297.61	299.36	298.28	305.79	303.93	301.43	306.3	301.62	295.18	305.55	305.41	301.2	304.93	305.67	301.26	296.68	299.91	305.5	299.64	305.57	300.67	305.08	301.88	309.42	308.88	307.39	302.26	297.31	298.36	304.51	300.86
321.02	317.38	316.33	317.16	314.16	315.99	318.06	319.9	321.42	317.34	314.54	319.23	317.21	312.22	322.77	322.05	319.6	322.82	313.25	316.93	318.67	316.74	318.8	307.32	315.15	312.56	319.55	323.01	320.25	310.96	306.26	313.75	318.98	323.86	328.12	314.87	323.68	306.42	315.71	319.26	319.91	312.46	321.43	319.97	315.43	315.25	318.21	316.09	311.14	317.2
324.38	316.35	317.79	311.37	314.28	315.44	312.6	313.96	313.52	316.33	312.93	313.88	320.21	323.69	323.95	316.09	316.15	316.94	304.6	315.87	318.62	316.03	312.61	316.08	321.62	322.94	321.11	305.94	313.8	308.49	312.66	310.92	316.27	311.81	316.19	313.96	301.83	317.24	313.47	312.37	313.17	315.85	308.23	308.38	313.19	324.21	328.27	315.96	318.8	314.96
304.9	305.02	302.76	300.37	304.26	302.07	309.26	304.65	304.98	306.01	312.54	307.91	310.18	302.69	306.98	304.75	305.79	313.87	312.58	300.97	302.94	304.96	310.64	303.5	305.97	307.2	305.65	297.15	307.21	304.81	309.41	303.17	307.43	310.19	305.26	304.66	306.49	305.07	304.18	306	301.1	309.66	303.46	301.53	304.68	302.65	299.37	308.38	301.22	308.7
300.01	302.37	303.37	303.36	299.39	300.9	300.37	296.02	312.21	299.35	305.36	304.8	298.08	301.46	310.02	294.81	299.47	302.13	301.09	302.21	303.62	305.72	312.32	311.85	307.08	302.78	300.12	306.51	308.86	312.13	304.36	302.37	304.7	299.48	309.79	309.34	299.15	299.93	300.25	299.85	298.36	299.66	303.03	309.8	302.13	302.81	303.09	299.89	300.05	305.64
300.42	304.37	306.63	304.19	309.92	298.69	302.35	297.77	300.52	303.02	310.52	299.94	309.79	301.24	305.83	300.2	299.42	293.32	298.49	303.13	301	308.99	299.79	301.11	304.37	303.26	300.46	313.99	303.6	303.09	299.16	303.89	302.71	300.47	301.63	300.3	309.09	308.29	305.24	303.09	296.86	302.66	307.09	298.08	307.89	298.93	301.46	301.49	296.91	306.02
301.8	307.7	301.37	305.44	305.99	312.54	303.27	307.83	307.03	303.61	303.76	313.3	304.36	300.15	304.56	314.29	305.14	307.76	308.23	309.67	304.65	308.1	309.45	309.43	311.09	307.16	304.13	305.72	307.77	305.89	305.76	304.75	310.2	305.24	304.01	310.95	301.65	305.93	303.21	311.06	303.2	306.1	299.51	305.96	300.13	308.35	307.13	312.29	307.31	311.71
298.33	307.16	306.98	304.65	307.76	309.12	312.03	307.72	298.75	302.66	308.23	308.16	301.5	312.78	303.29	303.46	311.82	305.32	305.52	306.49	298.33	308.6	298.15	307.26	305.55	298.18	302.16	303.85	309.56	312.09	302.98	301.67	306.15	303.24	311.09	302.85	309.01	304.71	311.13	310.39	305.26	304.47	314.57	308.27	306.82	308.42	303.98	310.58	312.15	305.68
320.55	329.58	326.51	324.96	334.81	326.92	330.46	328.57	326.69	320.79	327.31	329.08	325.05	325.55	326.69	324.66	333.6	324.53	329.95	330.26	330.4	325.02	331.96	328.22	325.59	328.8	334.34	328.66	321.48	326.36	325.14	328.76	328.06	325.61	329.75	325.99	328.4	328.92	325.85	332.2	325.23	322.57	323.35	324.35	329.02	329.94	332.12	325.43	329.29	328.67
298.22	305.13	292.57	304.25	300.56	294.23	304.33	299.26	305.12	294.31	300.99	296.95	301.38	298.91	294.46	293.17	300.78	293.72	298.16	300.95	297.79	307.91	302.62	300.61	303.95	299.49	304.13	297.43	298.49	301.53	300.86	305.04	303.36	295.63	298.76	296.18	297.96	302.98	295.52	301.14	299.32	301.13	306.08	302.21	301.4	304.55	297.95	300.38	291.42	304.2
306.08	307.22	309.73	318.79	299.58	308.22	302.47	309.17	301.61	297.62	308.23	301.05	299.85	305.22	306.76	301.46	304.89	307.84	315.37	304.1	304.63	301.42	296.32	308.37	311.81	303.97	304.69	305.65	311.95	311.51	301.99	306.01	303.79	305.69	304.76	302.27	299.52	305.5	297.44	309.9	308.95	306.22	300.73	309	296.97	298.51	304.34	302.36	297.45	306.88
301.61	308.34	306.94	307.74	309.02	309.31	306.27	311.26	308.62	307.59	308.32	306.9	307.16	309.89	298.99	305.29	305.4	302.41	296.65	309.09	302.69	308.03	302	307.43	303.82	302.19	297.16	305.25	305.29	304.13	305.71	303.16	303.94	310.31	307.6	302.53	305.8	303.71	307.77	303.26	301.92	312.06	309.62	307.4	302.95	297.84	306.17	305.71	302.21	312.13
303.83	298.41	306.09	305.09	298.48	305.52	302.08	303.2	310.53	302.54	305.7	302.78	306.31	305.13	292.14	298.9	298.37	300.19	304.42	299.4	307.64	305.18	302.5	305.41	306.6	297.65	299.13	301.42	296.26	303.89	306.7	311.22	307.49	309.37	301.31	299.85	300.85	303.93	295.94	304.7	298.95	296.32	301.76	304.64	301.19	304.12	308.56	297.29	300.91	298.15
326.48	331.81	335.06	324.68	323.7	326.79	327.74	328.68	325.91	330.37	336.21	319.75	325.52	325.39	338.81	325.02	334	329.7	326.28	325.99	332.76	328.55	324.79	330.64	334.86	331.75	325.85	326.52	332	327.95	330.44	324.33	331.53	324.68	325.48	326.87	329.52	327.65	334.8	331.19	328.14	330.08	329.81	329.07	321.39	333.42	327.87	323.4	324.49	327.89
303.54	304.96	300.94	293.84	304.76	304.78	313.69	302.21	310.25	301.17	304.38	296.02	300.61	306.34	297.83	299.63	301.45	308.68	307.73	304.12	301.67	303.98	305.79	301.45	303.71	299.42	301.57	303.04	299	301.84	294.51	310.94	307.5	301.82	294.79	303.59	300.22	311.29	307.86	305.75	302.03	307.46	300.99	294.56	310.64	298.02	301.36	302.57	300.88	303.84
329.4	324.71	318.55	329.53	324.47	326.53	318.7	320.37	331.1	318.13	319.5	324.15	325.15	331.78	335.89	319.65	328.93	320.22	331.1	327.33	326.12	321.48	327.57	333.57	317.64	320.99	326.75	332.29	322.87	322.31	327.73	322.8	325.21	323.15	319.9	326.11	323.86	320.78	321.38	330.1	326.53	324.29	325.83	322.13	324.2	320.84	321.72	322	329.59	326.86
311.43	313.59	307.44	318.73	313.49	310.11	306.38	311.7	305.9	305.06	308.34	306.07	308.88	312.01	323.24	314.77	315.04	317.91	310.8	313.83	317.55	309.12	309.46	310.37	313.78	317.3	318.65	313.31	309.73	315.82	308.12	309.43	300.71	317.89	318.52	311.84	312.81	306.87	310.26	314.56	311.3	312.63	312.02	317.91	310.08	313.31	314.05	308.34	309.59	308.33
320.15	318.43	324.14	313.59	317.93	313.33	315.15	317.35	319	320.06	320.3	314.12	324.44	313.83	321.23	313.12	318.31	317.75	321.41	311.18	313.19	312.63	315.32	315.17	314.21	313.41	311.72	318.14	313	315.74	307.81	319.49	311.76	312.34	315.26	317.67	312.11	319.37	322.17	318.15	327.73	317.23	317.65	317.55	316.17	316.26	312.65	320.35	311.37	314.93
305.51	309.38	310.34	309.59	306.41	301.12	306.06	307.79	306.09	308.81	309.1	304.68	312.42	312.51	307.91	311.28	299.78	308.29	308.3	310.14	309.96	307.26	305.86	308.93	315.02	304.52	305.5	302.03	304.93	299.07	312.5	309	306.42	305.84	310.58	310.39	311.54	295.79	310.04	317.92	304.71	307.62	306.81	309.67	309.39	308.41	307.97	305.9	303.79	309.52
315.2	313.53	316.97	310.07	317.27	314.76	310.59	314.03	307.98	314.01	308.94	311.76	313.55	311.24	312.83	316.68	314.91	309.9	310.65	319.41	311.6	317.42	310.78	315.57	322.28	317.66	312.15	320.76	312.31	316.87	316.26	312.91	319.02	311.06	313.4	318.06	311.52	312.4	315.6	314.93	302.23	315.11	321.15	315.33	310.5	317.17	314.81	315.27	315.84	315.87
299.12	303.66	298.51	299.98	300.89	303.12	297.25	303.16	298.53	300.92	298.12	303.01	302.37	304.71	301.95	302.74	299.15	299.66	301.23	303.1	308.16	300.86	300.72	298.39	302.84	300.95	308.46	303.43	301.67	304.37	304.22	298.14	293.61	306.59	297.9	298.89	302.43	303.18	307.95	307.46	294.04	299.22	299.27	296.28	300.5	302.04	295.83	306.48	300.97	305.68
303	291.82	297.1	302.7	297.15	295.59	294.34	305.21	302.27	304.39	294	299.64	294.12	304.73	305.62	296.91	304.97	301.53	301.41	300.98	298.79	295.07	298.09	301.11	291.57	304.88	304.5	300.42	298.77	312.27	301.23	302.55	294.71	297.87	302.61	301.23	298.73	306.25	303.98	294.29	303	297.66	299.82	299.67	300.6	298.59	304.38	305.15	304.88	304.55
301.9	305.28	305.1	302.5	307.09	301.51	296.64	305.18	304.43	307.26	300.9	303.66	303.34	309.14	304.26	296.74	298.49	301.1	305.47	303.02	301.57	303.99	298.51	301.9	306.11	305.92	293.25	299.72	307.6	306.09	296.2	306.13	304.48	299.02	302.09	304.46	295.21	304.15	303.9	301.54	310.56	305.34	293.29	304.36	301.28	307.34	298.55	303.09	295.94	301.86
298.14	305.21	299.04	303.71	300.98	300.29	301.34	301	304	299.09	291.55	301.98	305.57	299.86	306.36	304.75	298.02	306.67	306.25	311.61	300.46	291.15	303.78	305.23	296.55	299.74	309.07	299.08	313.56	302.33	301.51	299.43	306.42	303.77	307.09	304.56	300.16	290.81	309.77	304.22	302.07	300.77	297.58	303.91	304.34	300.79	297.2	303.04	297.39	309.5
320.12	316.29	323.91	312.4	322.06	321.62	323.4	311.7	320.71	321.4	317.37	315.55	313.46	311.28	316.46	318.38	314.09	315.3	305.28	321.84	312.73	319.04	319.79	326.44	314.86	318.86	319.65	318.5	310.68	311.92	319.42	321.88	316.96	314.93	320.18	315.67	312.34	316.05	321.69	315.36	311.36	315.79	321.94	316.53	313.92	310.81	317.72	315.58	319.11	319.31
317.34	313.74	321.61	313.7	318.67	318.68	317.58	321	310.36	318.27	307.92	307.56	316.18	311.91	315.46	311.97	320.24	320.82	314.03	319.74	324.69	305.5	321.87	315.68	309.96	321.91	315.56	315.16	328.64	318.08	313.21	310.55	311.53	316.53	313.15	318.83	311.75	316.37	318.7	318.49	319.37	315.22	310.06	326.75	316.33	314.01	315.57	316.65	312.27	316.23
304.75	300.14	300.15	307.88	305.95	304.95	307.08	302.96	304.14	305.5	299.96	307.52	296.57	302.92	299.89	298.3	304.25	298.77	302	306.23	300.4	298.47	298.47	307.61	313.7	298.38	306.6	303.7	303.05	298.29	304.81	302.9	306.7	305.13	301.78	306.34	298.25	302.64	306.28	304.2	302.03	303.1	302.12	303.67	297.42	299.96	305.61	301.84	299.1	301.82
312.55	311.49	310.2	317.47	319.75	317.38	314.33	311.7	311.27	321.01	320.41	320.65	314.28	314.6	313.49	315.43	310.99	318.39	313.88	318.9	311.29	311.71	316.55	316.55	321.48	320.47	310.96	316.79	309.29	311.67	320.27	314.45	313.72	315.9	305.73	308.53	319.21	318.37	316.36	320.1	321.72	316.91	313.21	314.68	316.47	311.19	312.36	316.13	316.5	315.12
315.42	306.89	303.9	299.4	307.59	301.22	301.61	307.67	309	301.97	301.61	308.44	309.23	303.06	306.72	310.97	301.35	306.95	308.28	308.12	304.25	302.64	309.46	301.14	299.56	302.05	297.36	301.73	302.49	309.34	304.38	300.13	300.33	300.52	307.12	297.77	302.99	307.65	300.52	301.79	300.05	295.24	297.99	301.13	293.37	305.16	303.41	303.29	301.36	302.71
296.57	294.42	300.47	296.79	291.89	301.03	297.05	301.69	306.32	304.06	293.95	296.62	300.95	301.91	298.42	306.53	305.04	305.96	290.59	303.01	288.29	297.51	299.75	300.79	294.77	300.18	295.11	299.02	301.04	293.93	296.54	307.49	294.06	297.62	294.55	305.01	297.05	297.57	303.97	291.24	300.85	301.69	305.91	294.05	299.68	306.21	300.56	302.36	301.23	301.5
309.04	306.85	299.1	314.45	315.56	309.92	300.47	297.98	303.9	309.45	308.99	304.85	306.03	306.55	302.45	306.99	307.77	306.5	310.09	309.12	306.47	304.95	306.58	311.37	310.52	300.32	305.29	305.77	304.42	307.65	310.3	304.93	303.87	299.83	302.56	306.86	307.27	308.39	305.18	310.15	313.14	307.37	308.27	303.48	305.07	301.61	306.24	310.04	316.15	304.2
297.3	296.3	305.02	302.38	302.36	299.87	298.78	298.95	303.5	302.41	299.54	297.61	303.4	309.65	294.18	305.26	308.15	303.14	300.42	300.84	305.84	299.49	297.58	300.94	304.83	297.34	302.16	305.01	298.33	305.45	297.78	297.72	296.66	306.84	303.32	302.3	303.22	297.6	301.46	301.48	295.42	306.51	306.93	296.75	301.5	305.09	304.85	308.34	304.8	302.79
316	311.55	317.05	316.04	317.21	315.66	318.91	312.91	317.36	316.69	319.62	315.62	315.28	318.76	318.24	317.7	321.77	315.32	318.04	323.91	323.61	320.11	324.36	308.14	316.37	313.65	317.81	328.51	325.1	315.86	320.56	320.37	315.95	317.23	316.16	309.64	320.37	318.62	319.61	320.33	316.92	318.39	316.57	316.15	319.16	317.6	322.04	316.9	317.25	323.68
313.11	314.14	317.48	312.46	313.12	310.88	315.94	311.73	312.99	308.99	318.38	314.88	312.83	313.57	311.06	323.4	311.38	314.14	313.06	322.87	305.27	311.78	309.06	313.34	315.71	313.18	307.69	311.95	312.63	313.74	311.74	309.25	309	319.52	315.22	313.64	310.42	311.47	314.33	312.64	315.11	318.66	309.1	314.31	315.5	318.16	313.1	313.78	315.77	312.7
317.43	325.66	314.35	317.27	309.03	312.39	315.07	311.75	309.74	314.37	316.29	317.03	313.72	314.49	312.17	309.79	303.64	312.23	319.67	310.67	318.09	318.04	315.45	312.2	316.46	316.59	323.16	312.1	316.82	314.06	314.96	308.24	310.16	320.42	306.71	313.72	315.34	311.03	314.55	315.41	310.14	315.6	317.63	313.47	318.15	315.66	309.7	312.02	315.99	307.44
329.38	328.65	327.92	326.32	326.47	326.75	326.5	327.17	322.19	323.53	324.87	319.46	323.1	327.02	332.54	324.67	338.15	323.71	331.09	320.36	330.93	326.01	324.11	325.03	325.17	330.5	334.65	332.25	326.34	320.49	325.23	322.71	328.01	326.71	325.7	326.75	324.56	325.21	318.81	328.19	324.91	316.58	327.1	334.39	331.34	326.74	322.65	329.53	331.04	321.54
307.52	311.44	307.95	308.58	308.37	309.94	310.29	302.7	316.32	313.05	316.42	314.96	317.24	314.49	306.53	303.52	315.31	303.32	311.79	314.24	313.65	311.9	303.33	310.55	312.39	311.33	307.99	312	309.76	313.61	308.38	304.65	310.51	308.41	314.56	313.06	309.06	309.36	312	311.85	309.58	302	308.57	310.81	307.32	304.73	312.81	309.05	307.01	307.93
311.15	313.64	308.12	310.64	308.96	309	301.55	306.19	308.2	308.56	302.96	315.31	304	305.12	307.11	312.38	311.95	302.99	314.11	308.61	307.05	309.48	310.39	304	304.5	310.29	307.42	298.55	311.74	308.23	305.33	313.7	304.55	307.3	311.05	305.12	307.55	301.81	307.06	302.12	307.08	306.35	307.89	315.51	307.48	311.2	309.06	305.87	306.55	309.91
308.69	311.16	303.22	301.95	303.2	298.4	303.28	302.28	306.1	309.15	310.06	309.32	303.52	306.83	305.65	301.76	306.07	304.34	298.24	303.54	304.53	305.36	308.89	308.71	304.87	300.67	305.45	300.25	312.83	299.85	300.57	308.34	307.99	302.7	307.51	310.05	304.89	299.95	299.58	307.91	308.88	301.97	304.03	303.77	312.81	303.89	301.25	304.99	308.85	303.92
298.3	296.76	292.87	304.56	297.31	301.09	296.77	295.16	305.34	295.41	294.11	301.28	299.89	305.75	293.44	300.07	289.45	302.03	296.4	301.73	292.08	295.49	299.68	296.2	286.94	302.47	293.99	294.98	297.81	296.25	296.03	301.4	291.34	291.43	296	302.32	293.58	291.87	297.97	297.95	292.64	293.8	297.61	290.91	299.93	298.47	299.68	295.04	299.34	290.63
321.75	322.19	323.14	318.78	320.32	320.73	320.49	314.53	319.02	314.61	320.14	316.2	322.42	312.28	314.72	324.69	320.54	322.8	309.89	317.37	317.74	311.1	313.13	322.72	317.14	317.49	317.72	321.44	319.76	317.08	314.42	312	315.87	317.04	323.04	319.01	321.02	318	311.97	319.89	321.44	316.97	316.49	318.93	318.79	320.78	319.6	312.27	316.79	320.57
309.32	310.86	311.7	307.42	309.08	305.13	303.92	309.46	311.09	308.37	309.42	309.7	307.02	307.74	310.02	305.64	308.82	309.55	313.81	310.45	307.56	307.79	312	307.89	309.3	313.05	311.11	305.47	308.77	313.51	316.27	308.9	304.3	308.6	306.07	305.59	306.27	315.24	315	308.85	303.81	308.88	302.19	314.78	307.87	315.08	303.99	310.4	315.64	313.68
320.01	314.97	313.53	313.35	315.15	315.86	320.53	315.29	313.65	314.22	319.85	318.5	321.29	312.51	307.07	311.02	315.97	320.78	316	317.5	317.86	316.98	312.36	317.48	310.23	315.06	317.74	311.24	313	313.14	313.59	314.16	316.97	321.96	321.91	315.7	314.17	311.45	308.27	319.77	307.42	309.62	319.71	316.47	318.37	312.89	314.64	317.16	312.37	308.04
296.88	306.71	301.15	302.04	308.42	305.45	309.54	310.07	297.13	293.83	304.93	309.87	300.71	305.91	305.84	304.6	307.1	303.62	300.89	307.1	303.6	309.23	306.86	300.09	301.51	309.52	307.22	306.12	298.77	308.54	297.8	297.31	307.44	303.5	304.19	301.15	304.18	307.37	302.22	299.42	308.62	300.86	302.23	307.57	306.95	306.99	301.49	301.54	306.17	291.43
311.29	311.79	318.27	304.98	316.03	305.46	313.07	314.73	319.32	309.36	309.24	311.68	316.62	307.08	311.65	317.21	318.15	317.59	313.64	313.16	308.66	321.6	315.92	317.26	311.51	310.6	309.11	310.45	307.39	313.9	317.49	320.44	317	313.5	310.31	310.1	315.4	314.86	316.3	314.65	315.96	317.77	313.13	315.12	316.83	309.75	320.54	315.87	319.37	318.62
289.03	292.78	300.41	299.3	304.06	298.99	292.21	296.3	292.75	297.57	291.64	300.58	300.77	295.46	302.83	297.06	297.11	290.2	295.43	301.19	300.13	298.56	292.49	298.77	291.54	295.84	299.7	295.15	302.64	289.29	293.66	292.65	297.01	300.76	300.11	295.81	304.3	295.65	305.44	291.6	292.95	290.31	298.04	299.56	293.83	297.8	292.94	297.06	296.81	305.56
306.12	299.77	298.03	303.08	301.82	301.58	299.87	303.92	300.29	307.33	303.73	309.9	302.14	302.84	304.63	310.21	301.78	306.82	307.63	298.5	303.56	305.16	301.12	308.31	308.44	303.92	296.03	312.41	305.57	301.98	304.73	303.03	302.38	304.7	307.97	296.72	302.36	308.9	305.03	304.37	307.75	309.02	306.91	307.31	304.47	310.05	312.95	305.39	305.36	300.7
308.43	312.28	308.58	319.88	321.4	315.51	313.62	313.34	314.91	312.21	308.64	310.44	311.96	311.65	317.83	314.86	314.5	314.34	310.58	316.55	306.66	316.42	309.07	317.54	313.23	316.11	313.98	314.07	313.73	319.32	312.15	315.06	311.7	312.69	318.49	315.41	312.43	312.28	319.72	311.04	315.09	320.82	314.61	313.03	318.41	314.49	311.14	314.25	309.84	312.78
302.91	300.54	309.25	295.61	303.23	300.38	306.01	299.69	302.27	298.39	301.64	309	306.17	303.31	302.22	310.39	305.85	300.36	299.91	305.76	298.68	304.71	306.4	307.26	309.51	301.99	309.06	310.02	308.18	304.37	305.63	301.06	302.95	300.04	308.32	304.25	300.68	296.66	301.9	299.41	299.66	303.61	304.09	301.74	304.31	298.94	310.13	298.62	305.98	298.81
309.41	314.73	317.45	314.01	309.43	320.89	309.78	318.47	310.68	316.05	309.79	307.63	316.9	322.06	310.05	314.05	316.02	316.82	320.82	316.27	316.11	313.06	315.61	317.54	315.41	311.81	324.07	305.01	312.83	312.44	315.09	314.99	318.93	315.75	313.3	315.35	311.28	318.63	315.24	317.67	321.85	310.4	318.61	313.85	312.79	306.66	316.65	315.98	313.76	309.94
322.63	322.24	326.16	326.86	324.15	329.03	326.34	331.57	323.02	318.99	327.79	330.25	323.92	317.23	323.77	329.01	318.23	323.96	321.93	324.67	330.08	332.13	326.7	325.97	321.53	321.66	325.19	323.59	325.84	324.42	323.76	321.04	328.81	325.05	328.9	322.88	325.5	326.43	324.21	324.69	323.47	317.93	330.02	318.18	327.39	336.08	322.45	314.53	321.39	321.27
312.02	320.05	315.69	318.4	314.79	323.3	320.88	313.08	321.07	317.79	319.99	316.18	319.48	319.78	315.5	319.4	320.81	313.49	322.29	317.34	323.28	323.49	319.03	321.94	323.92	314.81	320.75	311.71	317.38	314.42	313.01	313.47	318.55	319.25	329.11	315.88	317.67	322.33	321.62	315.78	320.07	319.41	322.81	316.43	320.61	319.37	315.32	316.54	313.95	316.39
303.89	302.85	307.44	307.63	306.47	306.26	304.12	303.03	307.7	305.04	306.06	311.98	302.16	307.83	311.91	302.88	304	310.88	309.2	304.66	307.22	307.69	307	304.49	304.51	309.06	306.2	304.72	310.89	309.45	301.94	302.74	308.24	304.45	308.31	302.73	306.44	313.33	304.26	306.4	309.2	311.81	306.86	299.28	302.79	304.08	308.73	307.95	302.08	297.74
303.92	309.04	305.08	303.12	304.74	307.8	302.57	307.94	304.64	308.45	299.83	306.28	312.91	302.08	311.14	304.3	310.05	307.69	304.8	305.28	304.64	309.09	307.74	310.3	299.24	308.59	301.33	299.73	309.04	301.86	311.85	301.73	306.1	305.9	302.73	304.25	311.89	308.89	304.22	310.92	303.82	302.89	301.88	311.02	301.82	310.62	303.5	312.91	302.73	308.83
309.72	315.09	315.47	320.15	314.2	324.28	323.19	314.66	314.54	325.2	315.04	319.18	313.97	323.61	316.84	311.64	320.19	324.68	321.66	312.72	318.66	321.56	319.89	317.7	310.83	315.95	317.08	319.24	319.22	317.66	315.4	322.39	322.87	315.74	318.6	321.04	313.72	318.48	315.36	316.49	320.13	316.63	314.5	319.39	323.1	320.21	315.11	312.08	318.46	317.15
300.11	312.57	309.35	302.43	301.84	303.77	306.64	308.64	304.49	306.03	309.04	302.06	310.66	308.53	303.33	307.88	304.52	315.06	300.72	302.16	303.93	306.29	304.54	311.62	300.91	303.28	311.02	303.97	313.95	314.63	307.97	303.74	312.23	309.39	310.33	306.35	308.96	303.06	306.64	302.29	308.97	306.1	306.47	313.09	312.84	313.81	309.51	304.96	308.14	308.45
321.49	330.45	327.75	324.39	323.64	325.34	327.54	327.68	324.48	325.34	332.21	325.85	329.93	328.15	320.45	320.44	329.69	331.8	329.01	325.68	327.97	330.3	325.84	332.29	325.54	326.89	324.93	326.93	328.5	324.15	328.68	329.52	329.93	322.54	325.52	332.9	321.33	325.58	328.08	325.83	337.23	321.67	328.37	329.14	334.14	328.65	326.37	329.75	326.21	330.2
307.3	305.21	303.16	303.18	311.68	296.3	302.64	308.05	296.78	298.28	299.62	301.43	308.67	305.17	306.61	303.04	306.73	289.48	304.06	304.41	307.05	305.23	296.88	302.11	304.86	300.63	303.3	303.34	306	302.89	300.15	302.63	304.13	298.96	300.67	308.82	302.45	306.45	308.45	311.22	301.84	302.54	305.75	300.42	305.63	300.13	302.65	310.53	302.97	302.48
319.29	321.37	324.33	320.81	320.24	324.23	326.42	316.56	320.94	313.33	319.21	318.09	314.95	320.14	312.18	318.25	320.89	321.5	316.63	320.51	311.95	320.44	317.16	322.99	315.37	325.35	321.8	325.87	317.88	317.2	324.05	319.57	318.09	315.33	315.32	315.11	323.76	320.05	319.97	316.5	321.07	323.51	325.54	316.46	319.2	316.04	319.33	323.36	328.35	322.91
312.42	314.84	311.47	308.86	313.82	311.85	306.45	312.47	318.11	318.24	314.34	315.48	313.16	317.97	311.04	318.4	315.96	312.82	313.85	310.58	313.46	319.83	321	314.27	313.02	310.7	313.08	318.75	310.83	319.12	314.78	318.8	319.89	316.12	310.13	313.03	310.97	316.08	323.8	314.95	315.89	315.16	308.53	315	316.4	310.18	313.84	311.57	315.95	317.71
301.86	311.15	301.11	303.07	302.16	303.15	305.9	307.39	298.22	298.34	303.73	301.59	306.45	306.72	307.24	302.34	308.22	299.43	308.59	304.14	299.92	308.76	307.22	303.15	308.07	309.95	304.36	299.54	300.23	310.8	313.7	308.96	304.88	303.93	303	297.94	301.38	303.53	304.73	299.56	308.63	301.98	307.69	298.33	300.76	301.78	304.67	306.83	304.08	299.91
318.34	313.42	309.57	311.78	319.59	312.99	312.18	309.14	312.68	310.35	318.05	309	316.54	311.69	310.64	308.83	314.81	315.93	315.58	315.83	308.21	309.61	314.24	311.53	311.5	307.18	319.3	310.09	314.15	317.35	313.61	314.6	314.59	316.59	311.57	310.19	315.52	314.95	317.02	312.62	312.5	308.45	307.12	301.15	317.72	313.12	314.01	315.89	311.99	319.82
303.12	303.79	305.35	308.94	307.95	300.99	301.31	305.53	306.07	309.28	311.5	302.23	306.25	311.23	310.84	302.89	306.92	300.72	307.78	304.95	303.13	311.34	311.92	308.02	301.33	304.41	298.42	309.16	306.78	312	299.21	311.04	306.13	312.9	311.03	306.69	303.09	306.08	299.15	302.44	302.32	308.56	306.77	301.9	305.94	307.03	295.09	314.54	310.42	304.35
324.53	316.78	315.97	321.68	318.12	320.58	317.19	318.24	324.56	318.9	317.19	321.87	316.15	316.39	324.17	317.81	305.69	318.88	317.81	318.08	314.97	318.83	308.75	315.18	325.08	311.19	315.64	327.25	322	317.07	312.8	326.79	322.15	317.21	320.46	316.89	322.91	316.06	320.07	322.82	317.78	318.24	318.89	315.99	315.55	316.5	321.55	314.26	314.17	313.4
291.1	294.67	290.47	295.1	293.6	299.75	292.07	293.37	291.29	287.57	286.64	288.62	296.71	294.23	299.32	296.22	295.71	287.45	288.98	296.77	290.89	296.26	296.95	289.74	300.65	299.34	298.89	290.97	291.78	293.67	290.91	287.75	298.43	296.86	291.08	286.04	295.72	293.77	299.04	290.11	292.81	298.03	292.02	295.74	299.88	293.07	297.51	294.39	298.02	293.95
314.24	316.67	315	311.12	314.79	312.28	308.39	309.21	314.42	315.7	306.23	315.34	309.95	313.48	309.3	314.23	312.44	317.59	309.47	323.68	315.91	315.98	322.81	316.05	309.7	306.65	312.12	311.7	313.99	309.23	312.97	318.34	314.27	308.86	319.6	310.47	309.65	306.14	310.53	310.24	318.22	316.49	314.26	318.13	316.68	314.89	313.19	311.52	315.62	304.81
311.06	302.79	312.23	301.94	301.26	309.23	304.43	305.69	300.61	306.01	306.69	306.76	308.61	306.68	304.66	302.42	307.6	306.28	304.06	307.61	313.57	296.69	304.31	303.89	309.93	305.44	302.57	305.47	307.54	310.47	304.91	305.39	310	304.1	307.91	307.95	304.16	305.93	309.2	308.17	306.3	305.44	304.43	307.81	306.58	305.1	304.51	314.27	311.43	309.17
305.12	316.04	309.55	311.94	311.04	310.28	309.23	308.25	310.64	309.18	310.43	308.93	315.09	314.28	304.43	305.46	306.58	310.22	317.82	314.94	314.45	309.67	314.11	306.88	311.25	305.78	316.68	312.12	309.87	308.28	311.33	305.89	302.71	314.37	309.28	307.62	312.67	303.23	316.82	309.85	313.51	312.4	306.8	305.15	311.89	314.31	311.01	307.07	306.17	311.83
298.5	312.85	303.25	306.15	302.75	307.01	305.08	301.94	306.56	303.7	304.07	300.21	302.1	301.05	305.12	305.04	304.25	306.22	307.38	304.35	307.96	308.26	313.76	303.31	309.27	303.01	300.57	298.95	304.4	310.98	312.24	302.59	307.28	301.74	306.59	293.67	300.23	302.78	300.33	300.97	301.01	309.74	312.36	306.91	299.39	305.33	302.59	304.4	302.34	292.11
334.6	329.52	325.03	330.78	320.76	327.15	326.75	337.16	324.56	332.93	328.49	324.93	328.13	331.7	326.66	329.33	329.53	331.32	331.35	323.42	334.21	322.48	327.51	329.47	323.74	328.47	330.69	327.05	324.54	326.57	327	331.35	320.8	327.08	333.12	327.18	330.19	326.46	331.64	332.83	335.61	329.14	324.04	329.76	326.93	328.94	329.84	329.68	330.01	325.36
306.4	306.42	301.17	301.93	311.66	305.32	305.99	302.13	302.42	305.8	311.7	307.77	297	301.11	307.04	303.6	301.91	302.96	301.95	300.87	295.67	306.44	308.18	305.34	307.23	305.12	304.34	305.86	304.78	301.87	296.03	301.55	306.53	299.71	307.22	303.3	303.74	304.64	308.9	307.54	303.94	308.55	302.22	311.5	306.37	302.96	303.21	304.42	300.1	312.13
307.67	304.2	314.93	308.57	308.36	313.09	308.77	305.05	315.45	314.92	306.84	304.23	314.22	307.47	314.84	311.23	302.44	317.45	310.18	311.97	310.94	305.25	315.83	312.77	300.16	307.42	316.04	308.47	308.93	305.73	304.39	310.74	312.38	306.23	305.4	307.45	309.7	312.48	300.99	306.57	308.42	302.14	308.46	306.97	308.45	313.43	309.74	308.59	311.52	310.18
315.94	306.01	316.13	325.08	321.95	314.39	324.68	314.22	318.71	311.79	311.93	306.15	315.77	317.01	313.21	317.26	319.23	320.04	312.42	322.58	315.42	316.63	318.11	311.98	318.9	318.33	315.98	316.29	318.74	319.29	316.51	311.63	317.79	311.64	314.7	312.78	310.38	317.03	308.44	319.72	314.21	303.56	313.63	312.91	313.32	310.85	313.2	316.75	314.04	315.62
302.3	305.35	295.91	304.36	293.89	299.23	295.18	298.71	302.86	305.97	297.6	306.26	305.87	311.11	301.35	304.71	301.8	303.19	296.58	297.7	302.86	297.36	301.3	306.46	304.09	300.03	302.74	305.6	308.12	302.77	306.91	302.49	304.21	305.84	304.91	303.63	304.03	302.34	301.88	307.09	300.93	304.87	294.46	301.4	303.44	305.76	305.88	299.8	302.2	303.22
299.3	305.97	301.89	306.89	300.48	303.28	296.51	301.68	306.09	303.24	301.87	307.14	296.77	307.51	302.44	300.58	298.03	302.22	299.46	304.88	302.14	302.92	301.35	303.47	302.93	305.45	306.11	305.61	303.16	300.8	300.63	304.56	300.25	301.94	300.17	302.13	295.65	302.45	300	299.59	304.72	302.92	300.77	304.57	303.25	308.26	306.73	306.48	306.93	299.93
302.72	304.2	301.83	311.01	302.13	303.1	303.57	299.08	305.35	305.35	306.22	304.4	305.83	303.43	302.31	307.9	298.74	300.34	310.02	303.83	305.39	304.16	296.42	305.16	311.52	307.44	312.8	308.6	304.67	304.07	308.16	309.62	307.95	308.62	306.58	308.4	303.05	313.4	299.74	300.28	307.79	296.83	306.71	307.12	305.37	307.79	308.86	309.68	313.68	307.88
303.63	326.44	320.74	311.02	320.5	306.98	315.3	310.36	311.79	305.73	309.54	316.48	304.51	321.63	311.07	310.56	314.39	308.71	311.88	318.99	307.75	313.74	312.46	319.2	314.99	312.26	317.28	320.97	313.76	310.63	314.6	308.58	315.16	308.55	308.85	314.03	314.62	308.91	306.94	313.55	317.08	312.79	310.3	312.29	312.35	313.63	315.64	319	319.66	310.06
312.51	308.73	314.39	316.9	303.9	311.06	313.14	304.69	312.25	305.37	312.85	311.26	310.73	313.81	311.97	307.91	305.52	310.01	310.57	316.92	320.48	314.88	320.04	311.63	309.92	309.61	302.43	310.21	311.09	304.11	304	308.58	300.17	310.03	307.67	310.88	311.92	314.02	310.62	314.14	315.76	311.6	312.06	311.42	312.55	318.37	307.4	306.08	302.29	308.18
318.15	319.57	316.99	316.51	316.45	317.98	313.33	314.58	318.76	310.9	313.93	311.22	311.11	313.87	319.33	316.62	316.15	315.11	311.51	316.02	315.35	313.71	310.86	306.66	312.09	316.16	318.35	317.56	313.02	310.71	313.53	313.69	311.96	307.7	317.97	321.21	315.53	318.62	315.26	312.52	310.9	311.43	315.69	312.17	320.43	321.22	319.81	318.86	324.13	315.89
300.17	299	305.73	304.71	297.83	297.09	300.39	306.81	307.07	305.67	304.34	301.49	301.46	306.62	301.21	298.41	297.63	300.25	299.82	299.42	299.09	301.05	306.64	300.04	301.84	298.42	296.8	298.81	298.5	297.39	297.68	304.63	293.04	301.24	302.24	300.87	297.09	299.14	302.65	304.63	303.14	291.8	309.59	299.48	302.99	299	297.31	301.29	297.15	296.48
307.82	302.22	310.04	308.31	308.35	298.59	299.13	301.63	301.95	297.97	306.45	307.26	299.02	301.36	300.39	307.51	309.16	304.11	304.59	308.38	303.37	300.72	308.48	308.01	309.84	304.41	305.6	303.1	306.4	306.1	307.86	308.06	307.93	304.69	303.17	299.43	309.73	308.22	309.24	299.1	309.06	307.69	307.32	303.14	304.35	311.34	304.78	308.47	304.59	307.62
313.23	308.69	306.76	307.53	306.46	308.66	313.5	310.48	305.21	307.1	306.09	306.22	308.48	309.09	298.58	309.42	298.81	299.17	308.18	303.35	308.28	307.47	300.02	298.46	302.49	304.02	302.37	310.71	309.48	298.68	303.95	305.98	302.69	305.03	299.92	307.06	303.68	306.4	307.5	310.04	314.3	305.18	308.61	300.56	300.23	307.55	300.84	316.78	302.73	298.9
315.38	308.09	316.59	308.78	309.87	313.45	318.38	311.92	322.04	310.23	313.96	315.15	317.45	312.57	311.82	307.69	318.23	320	317.1	314.72	322.01	319.51	314.38	317.32	310.7	315.86	314.48	308.18	314.53	306.98	317.94	316.8	314.28	310.3	311.01	318.48	311.1	313.64	317.11	314.38	322.35	308.33	311.1	316.4	311.71	311.75	316.51	309.44	315.26	316.26
323.13	318.88	317.89	319.33	318.3	312.94	317.78	316.29	317.64	319.28	319.12	318.53	322.56	315.11	319.91	316.28	320.8	318.71	310.09	321.75	316.6	314.27	312.92	318.38	318.31	319.7	315.43	318.72	315.83	326.36	313.69	311.72	319.21	317.08	316.88	314.54	312.1	316.41	323.05	308.17	315.88	318.16	317.06	318.39	316.88	319.73	321.03	321.69	310.83	319.74
316.75	313.44	322.51	315.28	314.58	320.56	321.3	320.45	322.82	318.85	315.12	319.27	316.53	316.47	323.84	316.74	325.18	319.39	314.8	317.62	312.7	316.19	316.01	317.79	313.56	325.15	321.77	315.51	312.89	319.25	325.16	318.28	307.73	317.77	321.14	315.42	318.04	318.25	319.36	314.87	314.18	322.82	317.94	314.2	322.18	315.64	315.6	312.16	318.5	319.96
306.34	308.56	297.8	309.65	300.15	303.54	308.37	306.85	298.11	308.42	306.08	306.56	304.8	307.48	310.97	303.47	306.48	312.11	310.22	314.35	301.99	302.32	307.41	299.86	302.01	309.73	298.49	300.84	309.32	307.58	309.08	308.12	301.73	308.26	299.07	301.23	305.66	301.6	298.24	309.21	303.19	308.01	305.66	305.23	300.36	313.46	306.76	308.98	302.68	302.03
317.47	311.02	315.97	320.64	305.77	315.83	313.57	319.85	317.1	314.62	314.02	308.9	311.57	318.33	321.31	318.68	316.22	313.83	313.81	308.46	316.93	315.11	315.84	319.61	320.89	316.02	316	320.52	310.77	311.85	317.32	312.04	316.79	317.03	315.83	318.18	319.47	314.77	321.81	317.88	310.68	314.11	316.5	316.27	315.02	312.62	323.17	314.73	312.46	317.09
316.01	318.49	322.09	310.48	309.02	324.2	319.34	315.36	315.39	312.56	309.59	317.46	315.42	312.61	311.29	313.73	318.12	317.42	321.26	315.06	319.7	313	321.69	319.24	315.11	313.04	317.62	308.53	316.66	314.51	313.64	316.18	314.31	314.23	314.12	317.03	314.2	317.2	314.95	301.88	318.04	323.04	314.55	318.42	314.78	318.85	311.75	319.64	316.42	318.12
296.29	295.9	300.11	296.85	295.52	304.18	298.04	302.05	295.55	296.86	299.52	297.98	295.74	294.43	307.32	295.8	296.28	297.58	295.89	295.17	298.66	288.51	297.85	294.75	299.12	303.15	293.32	302.87	298.53	300.95	298	298.1	302.71	295.54	296.1	296.39	290.41	295.23	300.23	296.6	303.1	293.51	297.72	292.95	295.39	300.61	294.18	295.17	297.26	290.76
314.77	310.61	314.63	314.05	304.57	314.39	314.07	315.01	312.46	317.58	309.96	310.5	314.03	310.32	317.67	303.34	314.54	308.19	309.94	318.38	311.69	313.36	312.98	310.85	314.77	315.81	309.7	316.26	310.55	308.98	319.48	306.92	312.65	306.15	315.56	311.95	311.29	305.7	311.02	322.95	312.9	313.95	313.83	316.23	316.52	321.39	310.21	304.95	308.69	309.14
315.49	311.87	306.13	312.37	304.73	310.73	308.47	309.71	316.23	313.06	310.78	312.08	308.96	313.57	316.95	306.52	312.26	310.42	307.52	309.92	309.83	314.31	312.38	308.6	303.37	310.07	308.85	306.62	309.35	305.06	300.16	308.65	306.83	311.64	305.36	316.31	310.15	310.45	308.6	305.22	317.99	312.23	307.84	303.47	312.56	315.47	316.34	310.54	313.14	307.7
304.65	297.91	289.11	297.15	296.51	290.45	300.58	303.72	303.33	299.14	297.49	299.91	302.84	302.17	302.15	300.46	297.9	306.16	299.57	297.46	301.13	307.83	302.13	305.23	300.8	300.83	297.64	300.44	303.31	302.5	303.14	296.68	297.04	304.63	296.14	299.54	303.53	294.58	301.07	303.37	296.99	302.44	295.37	299.04	298.81	307.44	309.74	293.27	300.07	295.98
289.86	288.99	294.88	293.25	289.96	301.12	292.74	301.01	296.92	295.25	297.8	297.36	293.08	291.92	297.42	296.91	298.49	295.09	299.75	292.76	281.42	298.24	297.2	297.26	286.71	294.86	295.95	291.54	301.42	290.69	292.47	301.44	291.06	293.83	291.08	296.97	286.57	298.06	289.58	296.02	301.1	290.16	297.58	293.37	296.05	295.83	290.3	295.17	295.36	293.18
320.22	314.48	320.37	326.52	315.3	312.7	321.03	320.81	315.55	317.45	312.52	312.39	323.73	315.33	316.99	314.73	314.45	321.09	316.08	318.06	319.68	323.16	316	324.42	320.12	314.3	313.9	319.6	323.23	323.91	309.6	323.52	317.85	317.52	321.44	318.55	318.44	316.4	322.16	326.24	315.96	310.4	321.23	323.79	322.93	317.59	311.66	322.8	318.83	324.77
310.37	308.95	310.5	316.78	315.18	312.86	309.64	310.26	315.16	315.59	311.39	316.6	315.58	307.8	312.13	309.57	310.12	315.51	313.88	319.81	306.4	306.91	313.97	317.3	310.89	314.75	302.29	311.32	312.02	310.85	310.64	311.95	309.76	312.84	319.8	308.36	311.84	303.52	307.36	308.23	306.64	299.72	309.41	312.69	311.24	305.7	310.43	312.14	314.33	307.03
311.84	296.29	304.87	303.15	302.51	304.17	303.15	310.42	298.67	308.24	307.08	301.48	306.06	295.74	308.77	299.57	306.97	302.73	298.3	297.12	303.15	297.14	306.52	302.02	301.28	300.17	303.32	298.03	302.32	299.54	307.9	303.97	311.7	298.65	302.37	303.78	305.21	300.87	294.99	309.33	299.03	306.26	300.07	304.15	301.92	303.93	306.75	308.93	305.93	303.65
317.65	322.1	322.2	319.72	314.92	323.19	317.3	311.13	324.96	320.85	313.07	314.87	311.43	319.78	316.61	322.09	314.9	317.5	316.22	311.28	315.48	313.47	321.47	324.28	317.23	315.86	315.95	313.65	323.11	317.72	322.75	319.02	319.22	314.59	320.34	325.75	318.13	321.75	318	324.49	324.19	313.91	322.24	314.71	308.87	315.31	320.69	315.22	321.36	318.18
307.8	306.77	294.63	308.79	303.09	295.66	297.01	294.52	304.07	307.2	310.11	299.86	307.22	299.93	302.76	306.43	302.91	300.22	306.39	308.1	306.59	300.76	302.78	301.66	303.94	300.52	304.29	299.99	299.68	309.59	307.49	307.25	293.32	302.34	309.25	300.07	300.87	297.23	306.12	298.51	298.28	299.34	298.01	305.26	298.89	299.09	302.61	302.03	299.06	303.03
299.61	301.72	302.44	300.44	302.84	297.49	308.45	296.98	296.88	307.81	302.06	302.18	305.2	306.39	303.34	297.09	299.11	306.38	306.09	303.16	301.4	306.57	295.51	305.75	308.43	297.68	298.76	299.41	299.72	300.22	306.5	307.97	294.34	294.36	296.7	300.17	307.71	303.57	302.23	300.83	299.39	306.53	305.28	305.92	299.94	299.52	300.75	303.61	302.2	306.38
294.8	300.38	299.07	311.21	303.56	298	307.05	301.48	291.43	297.69	296	303.96	309.57	306.26	302.29	299.23	300.26	308.19	303.46	305.1	302.12	301.99	305.39	300.53	309.15	301.35	296.11	308.07	304.67	296.9	303	300.43	302.27	303.72	299.28	300.66	299.39	302.52	304.1	303.01	310.5	301.57	307.2	298.5	299.87	299.52	301.82	302.26	302.61	299.74
300.21	307.21	310.77	300.48	301.12	310.96	317.56	305.01	309.56	302.47	311.18	303.59	301.25	306.75	307.46	309.04	307.46	304.38	300.25	305.19	308.4	309.61	315.73	298.64	305.82	310.39	307.63	305.24	304.51	308.2	303.68	301.21	304.89	305.7	300.18	301.43	306.16	309.84	303.68	308.56	302.01	306.52	307.62	303.4	305.29	305.35	302.19	294.97	301.97	305.02
313	309.37	310.31	311.12	308.78	304.78	304.9	312.9	305.83	311.37	308.14	319.27	305.74	308.47	312.36	310.06	300.88	309.93	315.97	315	314.55	314.1	308.9	306.41	318.88	313.58	305.27	307.83	299.86	310.01	309.41	302.91	308.51	310.88	307.72	303.41	307.86	305.58	302.9	307.57	312.43	310.69	309.07	312.13	308.83	305.86	307.31	304.87	308.26	311.37
330.89	325.49	331.02	324.15	329.57	325.72	325.49	322.78	320.78	324.12	330.17	326.99	321.09	322.88	322.24	320.86	325.22	325.12	326.13	326.7	325.55	322.13	326.02	322.17	325.65	325.39	326.82	322.61	323.67	325.54	325.7	334.05	325.9	324.4	327.13	314.08	325.36	322.97	327.12	321.98	332.47	330.12	327.12	325.75	323.48	325.47	327.67	326.47	321.36	328.19
304.52	300.31	304.08	306.09	302.66	308.67	305.59	299.3	307.66	303.77	308.49	310.66	296.28	305.85	302.94	297.73	301.18	303.28	304.47	308.92	306.45	296.84	302.52	305.31	308.33	297.17	305.1	300.3	305.48	305.11	305.69	303.05	301.47	310.01	299.42	308.58	298.49	297.47	301.26	305.24	305.72	305.66	302.62	309.67	307.84	299.88	298.22	303.53	304.61	298.19
313.25	308.64	307.83	311.58	311.63	308.47	323.09	307.51	309.79	308.91	315.4	313.75	307.86	308.75	301.26	313.43	312.66	319.4	310.57	313.55	310.22	309.87	316.36	312.77	312.41	307.18	309.6	308.69	315.09	311.71	307.9	307.25	312.56	307.41	308.39	307.4	312.31	309.75	306.25	310.73	310.15	308.42	309.77	314	313.55	308.12	316.71	310.96	314.07	311.63
313.85	315.82	308.42	308.61	314.46	313.25	313.71	313.47	313.95	303.67	310.24	309.71	308.03	311.92	313.14	312.16	314.44	307.59	311.68	307.17	315.88	310.33	314.66	306.73	300.04	307.4	307.88	307.12	314.38	310.56	311.77	313.5	307.2	307.42	312.91	311.21	309.4	310.39	312.5	297.08	308.78	310.82	312.35	306.45	305.23	306.24	310.05	314.12	313.18	316.67
305.49	297.52	298.3	304.5	299.01	302.23	293.33	299.77	301.8	296.32	302.7	298.78	308.08	303.66	305.28	307.9	303.61	305.33	300.91	310.63	304.23	306.11	307.01	305.76	311.18	301.65	305.56	308.3	300.09	311.34	303.33	302.11	302.94	315.51	305.6	303.05	294.36	306.18	315.62	305.94	300.95	306.75	299.78	300.74	312.68	305.67	309.22	297.21	299.1	300.88
296.58	302.25	294.35	292.52	293.88	292.24	299.2	289.48	295.29	291.14	293.88	284.04	292.29	293.11	287.81	292.29	294.26	293.27	293.75	289.66	291.29	292.88	291.55	288.45	290.45	297.78	298.78	292.71	298.97	295.21	291.47	291.31	296.51	285.53	288.1	291.8	287.51	296.75	290.2	293.71	299.36	290.8	290.96	301.82	297.14	286.38	293.77	287.28	289.43	296.94
304.74	296.58	298.26	305.7	296.81	305.72	306.28	304.4	295.82	298.49	303.3	301.57	295.39	302.87	292.37	305.67	300.17	300.28	302.47	306.47	305.13	307.68	293.96	302.13	300.34	302.15	310.13	297.59	303.54	302.61	301.9	304.42	295.85	300.02	301.24	295.87	305.5	305.47	302.75	302.91	301.18	299.22	299.27	304.53	305.23	305.11	301.63	295.72	295.89	294.74
302.32	304.18	300.88	301.97	301.81	302.37	301.24	307.89	299.69	301.54	301.97	303.61	294.71	300.15	295.19	308.87	302.51	305.32	304.93	302.24	304.65	302.09	307.79	309.06	297.61	300.71	301.3	305.82	297.9	299.23	299.16	307.86	295.88	310.76	298.76	302.05	298.42	306.04	305.26	298.08	298.44	303.57	301.16	300.07	303.28	302.82	303.59	304.02	294.91	301.32
301.86	301.33	298.44	297.22	302.63	306.96	299.87	308.3	304.17	304.12	308.5	300.49	300.3	304.69	304.09	306.66	299.15	303.36	310.95	306.63	300.29	307.27	300.01	299.71	309.73	315.79	302.4	299.81	303.13	299.66	301.72	307.87	304.68	300.67	302.72	302.48	299.67	304.93	302.72	299.67	307.36	299.49	302.73	302.9	303.71	301.95	307.27	302.48	299.76	300.95
316.77	317.68	314.37	314.09	314.96	316.73	311.02	311.98	314.84	314.45	315.43	314.57	311.54	314.26	318.76	310.78	316.59	318.16	308.3	314.7	313.13	311.87	310.23	320.46	312.42	306.17	317.32	319.71	315.75	316.88	312.61	313.04	316.41	312.14	318.57	316.59	310.08	316.29	312.19	309.68	312.16	313.95	308.92	313.45	316.37	310.2	315.23	312.22	312.09	315.92
300.73	298.95	301.29	296.97	304.66	310.63	313.15	305.41	305.26	296.87	306.7	311.05	300.02	306.03	310.4	309.46	294.56	303.73	298.8	298.27	306.8	302.74	299.88	300.58	307.44	296.32	303.24	300.07	311.27	300.33	307.55	304.57	307.91	303.06	302.51	306.66	303.78	298.56	301.84	301.29	310.06	307.37	303.61	304.96	301.43	300.75	298.13	301.66	309.73	304.11
312.41	319.94	314.54	320.25	318.23	311.92	311.61	318.24	310.58	318.34	318.03	314.5	314.31	317.11	309.25	310.75	317.97	314.17	322.55	317.93	314.12	312.47	314.78	314.8	314.3	310.62	314.06	318.79	309.01	317.43	311.65	313.61	313.16	308.26	317.69	314.18	320.9	316.97	315.64	314.58	313.58	311.81	315.64	316.48	317.7	312.88	309.02	314.36	315.21	312.07
312.43	305.95	307.24	297	303.73	306.32	305.31	308.08	305.89	312.22	309.73	296.89	307.25	305.1	305.13	306.8	299.39	301.28	309.42	303.25	306.06	305.56	305.78	306.75	307.36	304.25	315.86	310.1	309.06	306.28	304.66	305.89	310.82	296.23	306.3	304.96	300.87	303.05	304.26	309.08	305.53	308.72	310.05	303.48	298.6	302.68	302.77	305.18	304.79	301.03
307	302.03	316.26	304.46	321.72	305.89	308.74	307.09	309.66	302.3	306.03	310.05	303.48	311.97	310.44	310	310.59	309.11	312.03	309.33	302.4	311.56	310.64	305.64	302.67	307.5	309.09	305.89	306.51	308	308.14	307.33	303.84	303.63	314.36	310.65	307.36	306.8	302.92	306.55	316.05	307.37	310.38	309.47	313.7	312.33	308.85	304	307.15	311.28
320.84	312.45	310.1	308.45	312.08	318.73	315.17	320.94	310.91	313.95	318.67	313.12	312	312.4	308.68	315.25	320.02	310.59	316.12	323.34	315.77	312.46	314.14	310.63	310.08	319.65	317.98	300.82	313.04	319.1	314.55	322.02	307.84	318.2	313.26	317.5	315.86	317.29	314.79	315.7	319.3	308.44	319.13	314.5	314.22	311.38	315.24	316.47	317.27	316.54
322.25	312.73	311.48	310.33	322.86	318.93	312.4	318.76	319.24	317.8	316.37	314.68	317.76	315.81	306.86	322.23	309.06	310.91	308.61	314.42	315.26	322.81	314.48	308.21	306.13	303.94	309.75	315.95	314.27	311.53	322.8	311.36	312.65	307.65	318.37	309.04	317.32	311.02	314.4	312.62	307.34	311.3	307.97	313.43	321.46	314.24	319.03	320.03	316.5	313.43
297.03	294.27	294.15	284.31	296.15	290.01	283.77	291.88	296.95	296.74	294.49	285.6	291.87	291.79	297.11	294.63	293.79	293.59	294.82	306.01	295.25	289.79	290.33	291.84	294.65	299.64	297.89	297.74	292.4	290	292.1	294.45	295.69	285.95	295.29	294.95	297.24	291.18	295.43	287.19	299.87	299.8	286.35	292.54	289.92	299.08	291.44	299.53	292.8	294.59
316.36	310.61	320.29	314.69	312.46	312.67	316.13	313.87	320.82	317	312.62	314.32	316.82	309.18	313.26	314.54	313.23	322.54	312.06	310.87	310.9	313.96	321.17	319.31	310.14	318.59	311.54	316.48	316.97	317.59	317.15	312.29	314.03	304.44	317.92	312.57	312.28	305.48	310.72	308.08	316.34	315.94	314.15	313.59	304.75	313.16	305.79	320.75	310.14	309.97
318.19	328.11	322.63	316.42	319.73	322.06	320.78	317.41	318.08	318.44	329.08	323.42	322.74	321.62	313.35	320.74	313.72	321.07	312.09	317.23	320.7	314.26	319.97	318.02	313.56	313.7	315.74	322.61	319.95	321.59	321.66	320.69	318.38	312.71	321.23	313.11	319.1	316.48	319.15	325.53	314.39	322.09	327.7	322.17	319.42	318.43	325.02	323.67	320.3	316.09
309.66	316.48	314.34	315.03	312.46	310.91	308.33	315.13	313.99	314.13	319.28	319.75	313.99	316.07	314.12	315.49	302.95	305.75	313.92	313.19	320.57	316.74	314.54	305.86	314.7	308.53	316.2	308.62	313.32	312.01	310.99	318.32	311.87	312.72	307.48	307.24	310.83	313.51	321.51	316.61	317.36	309.76	311.4	306.67	314.19	313.01	307.37	314.74	316.33	318.3
316.88	320.87	316.41	320.6	309.36	311.43	311.23	315.37	313.57	315.81	318.26	315.53	319.29	319.12	317.95	312.81	312.99	319.07	315.72	308.25	310.85	311.66	311.37	309.3	311.93	316.67	315.1	317.95	319.11	318.61	318.92	322.94	328.08	322.34	318.01	314.22	314.69	318.24	311.6	309.46	319.74	318.29	320.94	314.92	314.83	316.29	319.23	319.81	312.92	316.65
309.49	309.81	311.01	308.04	311.8	303.88	312.99	313.26	313.12	309.82	312.36	309.21	312.46	314.62	300.47	316.17	304.76	303.78	308.51	313.62	305.17	312.74	316.06	306.4	310.24	308.39	318.56	302.36	312.93	309.72	315.77	302.06	309.49	308.16	307.79	310.87	310.86	306.38	310.27	310.39	308.19	308.54	312.02	312.4	304.2	307.65	313.83	303.59	308.34	310.53
323.65	330.6	322.65	334.57	325.92	328.94	322.13	335.96	333.78	332.37	328.4	328.42	323.77	325.21	326.21	328.14	336.38	326.9	329.72	323.34	321.26	336.11	328.97	330.85	328	330.83	323.17	334.86	324.15	332.02	327.33	328	325.26	333.04	326.58	329.44	326.97	326.89	322.32	332.91	327.69	328.94	331.77	326.22	327.61	329.17	324.76	322.32	320.06	329
294.54	293.71	289.92	294.44	287.28	297.58	292.07	294.12	292.54	297.03	292.33	296.46	296.16	299.15	295.39	294.74	295.82	296.8	285.3	297.36	291.06	290.16	293.1	294.27	292.55	287.74	283.59	285.61	295.87	296.22	299.99	294.27	294.78	296.05	289.29	290.67	297.71	292.43	284.77	291.61	290.27	303.01	290.66	290.52	293.68	300.81	295.75	292.58	290.94	295.3
323.67	316.34	313.42	318.66	311.91	319.53	323.05	313.04	315.47	320.94	313.45	323.75	309.8	320.94	321.74	311.25	325.31	314.65	313.39	315.32	320.63	310.17	316.99	318.15	322.54	316.24	320.49	317.22	321.35	314.32	314.75	316.7	315.12	324.32	325.34	322.83	323.44	316.41	314.81	308.68	312.95	317.2	317.27	325.63	323.33	319.05	318.86	312.97	315.41	320.33
304.8	299.68	304.3	300.19	291.89	298.94	301.83	300.56	293	303.35	300.4	301.14	303.57	296.28	300.07	303.12	288.14	308.49	299.17	301.59	301.78	311.46	293.03	293.37	295.83	301.8	300.93	300.64	298.03	294.68	308.7	299.16	294.14	305.54	299.67	298.02	296.98	306.97	292.94	303.66	300.45	308.39	301.68	301.55	296.77	297.85	303.05	295.78	304.09	303.55
300.84	295.32	299.45	303.67	298.17	301.29	301.34	298.64	303.12	306.04	308.49	297.76	299.58	298.1	289.52	289.71	301.16	294.39	292.66	299.48	305.54	294.47	304.67	309.7	306.9	300.99	300.13	307.42	301.4	305.4	292.71	299.83	301.9	303.7	303.38	302.56	308.78	303.82	307.38	296.4	296.75	305.71	297.42	299.96	297.68	300.13	301.57	297.33	299.76	299.12
325.8	333	329.28	328.04	316.89	328.18	320.66	326.02	321.87	319.51	326.59	333.51	321.87	331.87	325.47	329.23	320.96	319.24	320.77	330.01	323.77	326.96	320.49	322.44	323.05	318.17	323.44	330.31	326.11	322.3	326.27	325.34	329.85	329.81	327.06	327.99	321.43	324.1	328.89	325.42	319.17	331.26	315.1	326.27	320.55	327.93	321.43	326.92	319.84	322.88
296.89	302.71	302.42	303.61	307.71	301.6	293.34	305.54	306.5	306.93	310.65	307.58	308.41	303.03	305.28	299.5	307.16	296.26	311.17	303.7	304.52	305.35	304.39	302.37	297.46	308.61	296.79	305.34	304.71	305.48	309.65	307.29	308.81	306.02	307.51	299.88	301.89	296.83	303.49	304.59	301.35	299.09	299.24	297.59	304.93	298.23	306.4	304.97	312.79	295.2
312.11	315.36	313.05	313.23	313.77	314.93	313.27	312.4	315.27	312	315.17	309.77	312.4	307.56	316.65	313.36	318.57	316.92	309.54	306.01	314.08	316.9	310.9	312.59	313.3	308.62	315.23	318.35	323.25	306.12	312.68	308.38	308.08	311.95	313.31	313.91	316.67	315.81	308.51	312.88	308.36	309.97	311.09	312.44	305.87	305.85	310.29	312.8	311.49	316.48
299.87	296.99	301.03	307.47	308.49	309.65	306.75	302.38	309.39	306.13	298.19	310.39	301.73	302.67	298.26	303.89	307.39	311.06	309.37	308.27	310.93	298.24	306.43	307.74	303.44	302.97	297.43	300.32	301.35	296.34	301.02	310.4	308.37	306.41	307.96	298.22	299.58	304.69	300.56	296.8	302.1	304.04	302.22	302.98	302.45	302.47	303.28	301.85	302.56	300.58
306.57	305.58	300.25	304.94	294.95	303.43	312.36	305.1	308.08	305.51	302.95	306.75	301.71	308.03	308.18	304.82	303.2	308.16	304.56	302.8	303.54	305.8	309.43	304.08	307.31	307.76	301.34	313.08	312.39	305.07	306.16	309.92	301.41	300.78	306.65	302.53	312.14	311.63	310.99	306.53	306.07	313.21	306.57	306.15	301.81	306.08	303.81	301.79	307.77	300.93
300.17	305.33	297.72	300.4	308.65	308.14	303.77	297.44	308.15	297.8	305.37	303.8	310.57	292.96	304.37	293.34	301.63	305.01	306.51	310.61	312.45	301.15	298.19	302.99	300.2	301.53	304.07	301.31	299.14	297.71	311.39	297.3	302.91	304.96	310.72	302.21	303.03	306.14	301.03	299.56	303.53	306.84	311.22	302.74	296.8	305.29	304.58	304.75	304.36	304.15
294.45	297.4	291.02	291.94	300.06	294.89	297.36	294.41	293.05	297.17	297.63	291.71	299.58	295.78	294.9	290.5	296.53	291.64	296.81	292.51	296.47	290.03	293.15	298.25	289.84	290.61	295.81	294.93	291.69	294.25	291.07	293.92	296.84	297.04	289.75	290.74	291.86	297.45	294.82	302.01	294.93	292.35	293.7	295.13	294.53	296.54	299.04	294.09	290.09	291.6
312.74	310.59	308.79	309.54	306.89	310.99	313.7	306.39	308.64	312.52	306.61	309.69	310.18	310.8	302.72	315.16	316.32	305.17	305.57	308.22	308.42	311.37	310.08	311.09	316.3	308.61	309.67	309.13	308.61	302.74	310.73	308.99	310.19	298.74	309.51	312.21	309.55	313.32	311.07	313.12	306.79	304.27	309.28	310.72	305.83	310	311.95	313.73	306.06	308.36
301.39	307.73	307.67	307.27	304.57	306.04	307.6	300.83	302.73	304.86	303.89	301.65	301.99	302.74	309.73	303.55	303.69	300.73	298.26	308.97	307.7	302.36	301.61	301.35	302.72	301.79	294.94	305.9	302.69	305.72	302.91	297.32	303.58	299.64	294.86	299.94	299.72	303.53	308.48	301.96	301.05	302.23	303.89	304.14	305.01	301.43	303.46	297.54	300.16	300.35
321.89	313.75	319.76	315.81	314.81	308.03	315.74	311.77	312.17	317.24	324.35	321.54	309.18	310.26	318	310.89	313.97	308.34	312.01	317.5	316.05	308.45	315.8	318.46	309.52	310.66	314.56	307.45	319.9	313.41	309.7	311.42	311.36	318.53	312.27	318.82	316.03	315.52	320.01	314.31	306.28	315.71	318.39	314.44	306.25	316.24	312.39	311.47	315.15	316.11
328.87	318.94	324.49	319.71	326.27	328.88	326.66	323.45	322.84	320.14	328.16	328.6	332	325.78	328.22	328.33	319.95	325.74	326.11	320.32	323.96	324.63	321.88	323.62	324.48	323.43	331.61	325.63	328.06	325.07	318.63	326.24	324.64	324.51	327.12	326.64	323.76	325.4	323.48	324.02	323.59	322.91	328.19	321.27	329.71	324.93	329.31	328.83	323.4	320.99
292.29	290.99	293.28	294.5	293.41	298.56	287.43	298.79	295.72	293.96	292.39	293.88	297.62	297.19	293.11	296.31	287.95	291.42	295.02	299.81	295.11	298.74	301.19	295.64	293.69	303.27	298.56	298.94	297.53	291.11	291.55	291.92	292.37	300.99	288.43	294.55	297.37	289.8	295.66	299.38	298.9	297.46	297.15	295.69	285.45	287.07	299.09	290.2	295.39	289.29
311.47	309.31	308.62	315.71	313.24	316.68	318.77	313.54	312.93	312.25	309.56	316.41	309.02	317.57	312.16	323.89	316.76	310.66	307.06	308.13	309.19	313.49	306.48	313.88	306.7	317.32	314.23	317.16	311.19	317.73	311.49	317.06	311.79	315.27	314.47	303	313.28	307.83	307.67	304.31	313.11	311.95	312.13	318.3	310.01	316.42	317.83	321.25	317.28	317.08
297.63	305.03	305.26	304.12	304.27	303.76	306.37	302.98	302.79	303.81	302.99	305.17	306.33	305.23	309.32	303.57	298.96	304.1	299.23	311.22	301.14	301.73	308.38	298.35	305.02	296.14	305.8	301.42	300.08	309.27	306.38	296.72	302.82	305.96	298.03	306.6	304.56	302.52	309.29	309.77	302.46	304.83	305.22	300.39	307.91	300	307.28	301.33	297.93	302.93
310.96	311	311.58	310.4	311.98	307.69	311.72	311.22	307.16	308.94	305.76	312.29	305.48	315.19	310.49	305.59	304.65	307.86	307.04	310.09	315.57	306.69	307.31	304.13	313.42	306.02	305.34	312.72	304.74	310.12	306.74	305.56	313.48	306.13	315.07	311.69	305.19	306.69	315.42	315.02	302.66	301.36	309.26	311.27	301.97	307.36	307.06	306.48	307.02	311.05
305.63	306.6	303.78	300.21	304.33	306.27	309.07	309.16	304.86	301.2	301.64	309.97	305.93	306.76	309.3	300.12	303.78	306.25	307.61	306.58	306.19	304.39	303.5	299.95	300.99	303.04	302.96	304.72	305.58	305.26	307.95	306.38	310.81	304.81	301.69	308.04	304.81	298.99	306	304.37	306.06	298.2	308.69	304.42	306.71	302.36	302.66	300.85	304.7	310.02
303.01	303.11	311.13	308.73	304.24	308.35	304.06	301.56	309.56	307.82	299.71	308.33	303.12	311.59	303.35	299.33	303.24	306.89	299.69	304.8	298.51	306.96	306.35	309.35	303.47	307.12	299.07	308.07	296.22	297.22	299.74	299.8	300.34	300.73	298.82	306.14	304.3	302.4	300.19	300.35	301.91	305.42	303.51	305.71	304.56	297.68	304.14	307.54	303.73	301.66
311.61	300.83	311.42	303.63	310.2	311.67	306.14	307.54	305.99	312.25	300.82	300.85	307.61	305.4	307.53	303.74	302.19	307.81	307.92	305.34	305.37	302.56	308.18	301.78	309.69	306.37	298.87	306.11	310.22	309.07	309.56	306.85	303.43	306.62	303.46	308.54	305.94	307.27	299.22	300.29	298.35	310.75	302.41	306.99	298.87	303.12	306.58	305.66	300.87	306.1
308.66	306.8	303.95	308.77	314.15	308.66	308.82	302.02	311.89	309.76	305.05	303.01	308.3	307.35	306.91	300.18	306.46	306.1	300.07	310.21	315.89	306.49	308	308.84	304.15	307.75	304.91	306.3	307.33	311.63	306.69	313.3	313.42	308.55	310.35	305.14	306.38	301.72	310.63	308.93	315.68	306.41	308.57	310.84	304.35	303.58	308.02	300.67	299.42	306.11
297.12	301.5	303.49	302.28	301.52	296.89	303.64	304.53	301.74	305.95	307.49	302.48	298.91	304.64	297.2	299.66	300.43	305.83	308.04	304.49	301.71	305.03	302.12	303.54	304.46	303.62	298.64	300.47	300.86	299.37	297.84	300.31	301.64	301.2	302.67	300.49	300.83	300.74	293.82	302.99	301.75	303.51	303.35	305.04	301.88	301.74	302.44	309.51	298.4	307.01
324.62	320.14	330.37	321.74	321.23	327.58	324.45	319.03	328.52	321.86	333.7	328.83	323.91	330.11	326.61	327.32	329.94	325.76	327.98	327.38	320.14	318.75	322.6	327.12	325.78	316.11	318.23	316.04	320.35	331.2	323.35	329.12	324.48	315.66	324.85	323.65	328.69	318.94	330.58	328.57	326.56	323.76	326.58	326.87	326.08	322.4	326.95	320.32	319.21	325.94
317.9	314.91	315.86	312.85	312.19	315.91	314.95	309	311.64	313.92	314.11	318.17	319.23	315.92	317.44	312.86	313.15	311.64	308.97	312.13	317.21	319.94	310.8	309.29	317.56	315.84	313.91	315.86	319.5	318	319.27	311.96	313.98	315.74	317.93	314.23	318.95	316.68	318.23	317.06	320.49	316.39	314.36	311.5	311.89	318.27	317.4	316.55	318.91	318.15
326.51	333.7	337.77	325.65	320.66	330.36	331.16	329.26	327.21	327.71	324.2	329.16	326.94	326.03	324.78	329.21	332.09	331.55	328.47	332.02	327.66	324.4	330.27	319.49	329.94	334.07	329.28	320.49	324.48	329.77	328.44	332.12	330.99	325.08	326.52	331.13	334.43	337.58	326.98	335.04	331.71	331.17	325.52	328.27	328.8	337.76	325.58	329.39	328.52	327.51
311.63	305.05	308.31	299.97	309.53	310.94	322.51	312.65	302.51	309.25	309.86	311.63	312.21	308.5	307.93	309.31	310.85	319.97	303.71	300.39	310.86	308.82	308.62	307.07	300.4	307.36	309.6	309.1	310.67	303.49	303.85	304.37	310.13	318.8	307.02	311.31	301.1	313.12	313.89	314.01	302.94	317.21	311.77	306.32	311.1	316.62	308.47	305.66	310.36	304.79
297.67	294.43	295.4	294.84	296.08	297.24	299.88	294.99	285.58	288.33	296.57	298.46	293.16	290.38	293.69	298.03	301.47	295.07	295.41	293.11	294.23	291.13	292.36	292.39	291.76	294.08	294.09	293.26	297.11	286.92	297.63	293.93	294.04	288.9	287.12	294.06	291.4	287.07	294.53	298.79	293.55	292.62	290.83	287.55	290.35	300.7	290.15	292.04	300.18	287.46
317.03	319.78	318.48	315.81	305.86	307.07	319.28	320.43	324.24	312.53	311.82	319.05	317.88	319.42	318.73	311.92	318.57	314.08	308	318.35	319.37	314.57	314.79	319.06	311.32	325.16	329.55	320.89	320.67	320.79	311.16	323.76	311.95	322.63	320.73	312.69	321.62	324.13	314.74	316.07	314.62	320.15	322.9	319.25	313.84	308.5	315.59	315.68	326.78	313.9
308.38	301.13	307.26	304.31	299.07	308.42	300.19	309.19	303.04	306.78	300.81	303.85	304.82	308.05	302.13	302.04	303.69	306.4	302.91	303.06	305.8	307.15	298.73	310.74	301.7	303.34	303.26	303.35	296.91	299.81	307.17	306.55	308.7	309.26	301.02	303.18	299.11	306.37	311.31	302.58	298.2	311.71	296.75	300.88	301.14	306.37	303.2	304.23	299.33	304.14
300.25	308.69	302.49	307.37	306.46	302.26	303.13	299.91	298.18	307.19	300.97	304.56	303.53	303.09	308.18	306.08	300.68	301.27	305.22	315.21	304.44	312.4	309.12	303.91	307.61	306.89	298.78	304.99	296.09	296.5	307.3	304.44	307.13	305.44	306.13	297.75	305.76	305.3	308.88	309.76	306.06	302.84	313.79	303.4	297.19	309.36	298.89	298.19	299.31	299.48
306.16	303.36	302.62	312.27	305.42	300.14	302.25	307.87	311.07	300.45	302.35	303.87	298.29	305.32	306.97	302.43	309.54	304.67	311.63	305.8	307.08	310.86	306.84	308.78	306.6	303.62	306.14	306.36	308.51	314.66	304.36	304.65	308.1	307.47	301.12	307.11	300.28	307.86	304.41	303.55	310.01	302.87	305.39	311.9	299.61	311.94	308.01	305.38	308.54	308.45
299.4	303.95	308.45	314.15	305.01	305.41	299.21	303.82	307.51	307.03	306.31	305.46	309.57	300.55	305.04	301.04	310.25	304.88	303.59	305.47	302.78	305.98	312.58	299.4	299.77	309.28	300.68	311.72	311.13	305.93	299.69	306.35	310.63	309.48	298.87	301.86	301.04	304.15	309.74	306.76	305.93	302.25	305.67	303.04	307.96	303.1	305.44	309.87	304.9	301.35
295.86	298.61	289.76	293.99	295.71	290.91	292.6	296.45	300.2	302.84	288.32	292.98	296.99	295.89	293.96	297.72	296.12	296.18	299.43	293.11	297.7	300.22	298.91	294.92	294.87	294.62	295.55	301.22	293.33	301.94	291.43	302.08	294.4	296.01	298.77	297.83	298.67	290.96	290.23	289.49	301.93	296.96	293.51	290.62	295.13	301.8	294.63	297.25	297.31	291.81
329.46	328.4	325.64	328.79	328.91	330.16	327.52	327.73	326.72	323.99	330.25	325.82	322	332.46	323.51	327.22	328.65	322.73	323.91	326.33	332.28	325.58	327.06	328.59	329.26	328.67	330.06	320.69	322.96	327.23	329.64	328.65	324.05	324.6	326.91	327.53	329.25	324.68	329.48	322.33	324.87	322.17	327.15	333.39	324.27	330.94	328.63	325.66	328.04	322.87
325.32	323.8	324.88	322.69	320.81	321.44	320.47	329.32	328.03	323.64	321.62	324.76	330.77	329.86	325.87	328.26	327.34	328.05	322.06	330.03	319.08	327.14	321.49	326.93	318.24	329.24	323.6	330.54	326.8	326.47	327.64	323.77	323.11	328.76	319.68	320.5	329.82	325.59	329.57	326.12	325.68	323.89	328.41	322.91	326.23	326.17	323.52	325.85	326.12	322.16
299.38	291.23	294.45	295.41	290.89	291.55	294.73	297.05	291.74	299.57	296	293.7	301.31	296.34	297.04	290.54	291.61	298.53	290.65	293.2	302.49	295.15	292.6	297.61	291.73	288.16	295.07	296.19	296.54	297.16	289.61	292.61	295.82	294.5	296.87	295.98	297.66	299.64	299.97	294.55	294.23	302.09	286.03	295.11	293.69	289.71	298.39	288.06	296.85	301.21
313.54	313.18	312.4	313.55	320.87	314.07	311.4	316.47	312.9	321.8	311.11	320.59	320.52	321.12	312	311.67	315.12	315.38	311.93	320.24	312.03	314.05	323.44	318.77	317.39	322.17	317.73	312.74	318.96	304.5	317.49	311.79	316.74	318.64	305.17	317.2	317.66	318.73	318.59	315.8	316.45	320.21	321.38	318.38	319.34	320.7	317.73	310.68	316.91	315.59
309.35	315.03	315.47	314.54	314.74	312.92	313.59	320.35	310.1	310.88	311.89	316.44	317.97	309.15	313.49	313.07	312.8	316.4	314.44	320.14	305.77	309.06	319.69	313.64	314.11	315.53	316.61	305.71	322.31	309.81	310.58	310.47	310.06	305.2	316.48	312.91	317.47	311.01	316.99	311.65	311.97	307.77	313.8	305.81	322.36	315.17	314.06	309.11	316.66	318.87
295.41	301.14	288.61	289.58	294.36	300.65	300.47	295.04	295.93	293.25	294.37	298.81	296.48	295.2	293.28	298.92	295.42	293.42	292.71	293.59	299.23	293.61	297.31	293.77	292.96	303.49	290.78	292.63	289.98	294.41	295.85	296.49	294.37	296.43	290.79	293.38	294.2	285.88	299.91	287.7	290.27	300.02	291.84	297.82	296.98	293.3	297.86	299.8	294.23	298.32
302.57	298.49	303.16	298.88	299.73	294.23	301.63	302.95	297.69	300.58	301.22	302.82	298.02	298.65	294.66	302.83	307.82	297.88	297.94	294.84	303.91	300.23	299.18	304.09	301.79	298.12	296.45	299.62	299.3	300.65	294.46	293.73	299.87	298.86	300.93	302.27	303.08	295.74	309.37	303.84	306.85	302.87	302.41	301.56	301.43	297.47	307.52	298.36	296.74	299.5
309.92	310.13	309.66	311.97	320.94	313.57	314.08	315.63	316.21	327.43	314.84	316.25	308.62	319.5	310.49	310.66	316.15	304.99	322.41	315.99	311.72	308.41	314.21	313.88	314.92	308.13	313.82	311.93	309.41	316.5	316.88	309.19	311.67	311.46	308.86	311.33	311.2	312.58	307.78	314.81	317.81	321.5	314.35	314.4	310.63	321.23	323.25	312.73	301.03	315.16
316.74	310.7	310.23	311.23	315.64	306.79	314.57	315.02	308.42	311.18	314.29	309.17	308.6	308.2	309.78	315.26	314.11	306.08	318.8	306.81	308.04	310.14	306.76	313.05	312.36	313.63	307.9	319.71	312.38	317.79	310.19	305.84	312.2	308.6	311	305.82	316.88	312.91	305.84	315.18	310.88	310.79	303.24	313.49	310.23	313.1	309.48	308.69	311.13	315.36
295.8	290.58	295.15	291.69	298.14	293.02	296.19	300.49	293.86	299.88	292.78	292.23	301.17	297.27	293.3	292.44	288.95	289.2	292.89	291.64	298.66	299.3	295.81	287.48	293.92	293.85	292.38	293.07	301.04	297.2	285.52	294.47	294.48	292.36	294.69	292.72	297.89	295.38	291.5	287.77	296.99	295.26	292.19	297.47	302.14	289.06	297.18	295.63	294.79	296.08
313.26	311.84	309.18	314.94	317.46	314.94	310.74	318.15	318.92	314.45	317.02	315.38	317.34	316.39	317.7	316.95	316.6	314.42	317.54	316.34	308.2	326.74	319.88	319.13	318.86	314.03	315.68	320.8	317.49	315.87	320.03	318.4	312.75	312.17	319.25	311.1	316.66	317.26	322.62	311.86	320.17	319.97	323.9	316.81	309.25	321.51	320.99	308.88	320.55	308.93
312.46	319.46	309.62	313.85	310.51	310.35	311.51	314.89	309.52	310.29	316.27	315.82	309.84	312.99	313.85	313.66	313.02	315.93	314.34	310.85	309.96	311.85	308.31	311.69	312.24	308.32	319.13	318.47	320.82	310.59	310.42	306.5	308.71	320.6	306.62	310.54	315.36	310.64	316.62	310.08	312.05	311.19	313.69	319.74	313.16	324.17	308.52	310.07	319	315.43
303.24	309.6	301.59	310.25	306.29	307.09	315.42	301.73	301.01	308.08	309.76	304.72	308.41	307.87	306.23	304.32	308.96	297.87	304.41	309.52	306.24	306.07	307.36	304.03	308.23	302.96	311.12	305.73	303.99	298.19	301.44	304.14	299.84	307.35	299.9	302.49	309.62	302.76	303.84	294.89	304.93	307.34	306.77	303.88	305.42	303.5	302.11	292.78	310.01	312.39
301.82	296.08	300.26	294.34	301.23	300.98	298.99	300.07	307.43	298.2	303.91	302.24	308.46	302.03	298.82	307.87	304.93	303.04	300.13	299.14	297.17	304.47	296.95	305.71	303.38	298.27	299.77	304.17	301.89	299.41	297.42	299.57	303.02	305.91	302.65	302.91	301.73	298.12	298.3	301.81	302.39	294.1	305.21	298.36	297.55	306.97	302.44	294.11	303.94	300.55
326.6	326.43	325.11	328.65	327.49	327.83	326.56	324.13	324.8	334.73	331.53	326.35	328.99	331.68	328.08	328.62	332.09	316.4	330.97	324.62	332.99	330	322.38	319.57	326.95	327.2	326.51	327.9	337.3	333.94	328.65	323.96	328.73	331.34	327.59	331.73	328.5	325.46	334.28	328.74	331.69	329.76	324.42	330.11	328.08	331.91	322.42	330.98	327.51	332.78
310.84	310.41	308.08	304.89	307.29	314.97	309.46	308.04	310.88	307.35	312.72	304.91	301.47	315.19	304.45	307.25	309.98	305.96	309.61	311.81	300.69	310.16	308.53	315.98	308.04	307.13	310.1	308.89	307.76	305.37	306.63	303.99	311.32	317.5	304.63	308.43	307.22	302.55	310.16	309.99	311.98	308.87	307.33	315.98	306.95	314.58	311.21	311.2	303.85	305.16
307.45	309.33	303.78	312.9	309.4	311.91	308.1	304.14	311.13	311.37	307.82	313.8	304.91	306.43	314.44	304.86	313.4	316.49	310.78	312.56	307.08	314.71	306.19	312.01	301.15	308.32	308.48	309.67	303.39	308.2	312.7	303.66	308.51	313.67	306.4	304.65	308.86	307.94	312.45	313.79	309.66	314.09	316.81	298.76	309.23	318.3	309.29	305.93	306.69	296.87
317.27	314.31	318.02	313.48	307.55	313.84	318.29	315.04	312.39	321.33	325.19	319.91	316.52	312.58	313.89	321.45	311.78	314.74	313.35	318.39	318.03	312.7	317.71	309.75	314.99	308.55	322.86	309.32	311.31	315.26	317.45	318.87	313.22	320.52	315.12	316.43	312.04	317.48	315.66	312.86	313.85	307.98	313.7	320.13	316.11	317.3	315.9	313.66	312.02	314.59
306.74	298.5	302.26	303.23	300.15	308.86	305.41	300.06	301.41	301.83	304.06	299.63	303.94	301.24	298.07	296.5	296.98	296.63	298.36	304.32	300.86	297.93	304.35	302.05	303.99	305.24	300.8	305.65	302.9	299.15	297.42	297.86	298.18	295.59	294.37	303.74	302.07	295	297.43	303.57	299.6	299.43	293.3	308.73	298.3	306.91	303.74	298.88	300.44	304.45
304.74	302.71	300.21	301.08	311.61	304.76	309.54	300.6	304.25	302.63	304.11	302.24	302.15	303.26	302.98	308.79	300.63	304.45	303.33	306.85	305.56	305.97	313.35	306.59	305.46	306.05	305.48	306.95	301.04	300.05	313.56	307.13	301	299.54	305.9	300.81	306.69	307.62	301.19	302.91	305.07	308.39	302.24	303.33	303.66	313.64	308.4	307.12	304.28	294.77
315.82	314.56	312.68	323.43	315.41	321.87	312.28	321.81	321.11	318.34	313.85	317.92	317.49	318.16	316.98	323.43	316.91	324.53	316.23	317.86	314.73	315.62	321.96	313.23	314.75	316.78	318.71	311.6	314.65	315.95	315.37	319.9	313.69	309.3	317.86	320.46	322.87	317.63	309.55	318.12	313.92	320.27	316.97	307.62	316.27	306.94	317.61	312.56	318.08	323.01
298.77	302.91	303.9	304.55	303.6	299.4	299.62	304.29	299.74	312.54	302.4	300.49	301.67	303.5	302.28	298.25	305.6	312.45	299.39	301.44	304.26	300.52	301.2	300.52	300.72	297.98	306.77	301.27	303.53	297.62	302.06	307.07	303.51	303.51	305.36	302.64	296.66	298.38	304.83	300.79	304.1	302.74	314.21	299.69	303.69	306.49	302.75	303.41	296.59	305.27
318.41	307.71	324.96	321.2	311.72	313.96	317.08	310.32	331.07	312.39	316.78	316.83	315.45	312.74	315.17	320.63	313.77	315.93	317.69	316	321.23	318.47	318.24	307.97	314.53	312.85	320.37	317.26	315.81	305.7	315.34	313.34	318.21	313.49	316.94	317.17	321.14	312.72	309.52	314.17	313.95	315.97	309.85	312.67	320.71	322.29	320.47	316.09	321.52	318.05
311.34	306.07	298.87	301.85	310.17	312.38	305.49	303.11	303.88	305.4	302.09	309.22	308.41	299.06	310.08	311.44	305.37	311.19	306.24	305.72	295.72	303.36	305.96	304.81	313.59	307.37	301.94	297.53	305.69	300.66	305.06	297.98	308.11	308.23	313.06	298.88	301.1	305.04	303.27	310.51	313.31	303.76	300.24	306.1	306.9	302.08	305.35	306.24	300.86	300.93
307.42	303.91	313.18	316.65	312.92	308.94	311.97	308.86	310.15	309.05	316.64	308.75	313.34	314.36	315.89	303.88	310.98	308.49	313.02	312.67	309.16	309.33	313.16	306.5	310.51	303.57	304.9	318.53	299.59	315.67	311.05	309.35	312	308.48	313.52	311.67	309.14	314.67	308.8	312.84	309.26	309.7	311.45	309.8	324.44	307.54	317.76	307.26	311.76	312.64
311.17	310.1	302.81	299.89	308.14	313.06	304.88	309.89	302.44	296.08	302.69	304.39	308.57	307.17	307.28	306.13	311.43	304.98	302.76	303.99	315.33	308.67	302.18	301.89	303.97	304.49	306.26	308	307.08	307.26	300.23	307.18	300.01	298.64	304.52	298.94	305.68	303.17	301.72	295.49	309.37	307.01	308.95	310.34	306.04	301.43	304.76	305.68	307.05	305.86
316.19	316.31	306.78	315.76	315.49	320.31	318.59	319.07	313.48	316.54	315.45	317.82	312.01	318.88	314.85	318.04	309.72	316.86	315.79	315.09	318.18	314.39	317.67	315.04	314.05	316.06	317.75	319.27	315.84	316.6	311.65	316.49	316.4	316.95	316.44	316.75	315.05	313.81	313.67	310.84	310.96	315.62	318.97	317.74	320.99	317.37	305.41	315.9	311.36	322.18
311.96	299.03	306.06	309.26	307.79	307.95	302.49	306.2	308.29	310.73	296.95	299.83	306.74	304.59	307.74	300.45	304.21	304.77	303.96	303.57	306.93	305.35	311.18	300.88	307.36	311.18	307.06	303.83	304.5	303.62	312.36	304.42	301.94	304.98	307.33	309.45	312.17	306.98	307.83	306.27	301.1	302.17	300.66	311.08	302.61	306.65	308.85	303.64	309.96	300.78
320.63	320.75	319.87	313.03	316.33	314.03	312.65	323.6	317.37	312.4	319.09	323.06	316.71	322.43	316.96	317.62	322.9	316.26	318.24	316.65	317.68	315.61	307.42	313.43	315.65	316.78	311.73	320.67	313	318.83	318.14	320.21	313.17	310.49	311.36	315.06	313.68	320.14	317.03	315.51	314.63	313.49	306.2	318.83	307.55	316.97	317.41	317.96	320.72	315.96
329.37	334.32	327.37	328.85	320.59	329.7	319.43	322.72	326.09	328.29	328.68	326.18	333.9	328.9	328.56	327.41	329.68	331.09	329.57	327.6	322.92	333.5	331.35	321.87	323.7	329.84	331.81	325.11	325.74	328.43	328.81	331.08	326.65	327.33	327.59	335.39	326.39	328.52	322.99	321.26	323.14	322.29	323.07	325.63	328.62	327.67	329.02	329.67	328.49	314.9
309.17	302.34	304.92	308.6	307.64	312.75	300.7	306.21	306.99	304.95	307.91	312.22	305.13	308.96	306.78	310.64	308.09	304.96	311.11	299.11	304.64	311.84	312.54	310.06	308.8	306.85	304.61	303.25	314.47	307.14	307.08	302.49	304.33	305.41	309.21	308.13	307.8	303.26	302.41	306.25	311.26	303.23	306.01	311.78	304.66	305.77	308.81	308.41	314.26	313.46
314.44	314.47	318.47	313.22	317.76	318.75	321.33	319.98	317.94	320.45	317.54	317.8	325.46	317.97	320.24	320.16	312.81	326.64	323.9	324.25	318.01	317.91	318.68	321.82	319.61	314.28	321.59	322.8	316.14	316.04	315.16	322.85	320.51	326.04	324.19	318.82	326.15	321.28	322.7	319.18	317.31	310.68	327.85	316.19	314.47	313.46	322	316.16	326.44	319.7
323.46	317.74	311.57	308.45	317.43	320.3	316.03	314.57	323.42	315.22	319.69	317.75	315.8	317.13	313.91	307.72	313.97	314.03	311.22	312.92	315.58	317.14	321.04	314.63	317.06	309.64	323.36	309.76	311.76	311.67	315.14	319.65	314.46	313.22	317.45	311.77	311.09	310.55	319.81	308.56	312.64	311.61	319.15	314.15	317.55	314.55	308.19	312.2	307.72	317.37
308.87	306.06	313.05	312.91	314.55	316.87	313.07	314.57	314.52	309.6	310.85	306.24	308.92	309.74	312.03	307.85	301.69	310.2	314.66	309.6	304.81	317.65	313.68	312.32	309.14	312.38	305.98	315.56	313.16	309.58	306.93	307.38	313.21	316.48	315	317.28	309.59	307.77	315.19	316.16	310.31	311.52	312.11	301.92	307.11	308.21	307.32	308.58	310.76	319.65
318.53	322.4	334.58	321.36	323.52	329.39	327.36	323.85	327.74	322.35	322.71	321	328.22	327.26	326.56	326.85	320.5	321.74	321.48	327.58	323.48	324.49	327.51	327.89	326.13	324.53	322.39	327.03	321.5	325.45	323.12	315.32	326.79	323.32	325.55	325.64	322.01	326.68	327.46	331.75	333.5	321.73	326.52	321.19	320.39	328.55	326.87	326.25	325.2	324.81
301.75	310.91	308.02	307.03	309.17	308.98	304.27	304.7	305.76	306.13	304.3	304.88	306.3	308.17	302.57	306.56	306.7	301.89	302.18	304.54	299.13	312.29	298.05	299.27	302.95	305.47	311.35	303.96	307.9	306.85	310.75	305.72	305.26	301.16	300.73	304.07	301.57	308.09	300.87	305.84	310.18	304.62	303.84	303.73	303.73	303.24	308.01	304.44	301.75	302.63
316.84	317.67	315.34	320.42	312.36	318.94	315.97	315.08	315.19	320.74	314.06	315.92	315.22	311.81	317.52	314.69	316.39	307.5	317.81	315.9	306.9	312.49	315.14	317.06	316.89	315.77	310.18	313.92	310.21	310.82	315.11	315.24	309.1	312.08	313.83	313.38	320.23	312.28	319.16	312.77	314.11	312.24	315.38	313.01	319.53	314.74	308.11	316.34	316.01	307.12
290.23	298.91	296.99	290.84	296.51	300.5	300.46	293.89	296.02	288.49	292.21	291.27	294.51	295.8	296.57	288.49	294.52	292.49	296.25	292.98	287.74	294.49	295.41	292.78	295.23	304.1	297.16	302.64	291.77	294.68	288.31	294.16	298.47	295.15	292.79	298.63	292.85	293.1	294.59	299.28	297.37	292.77	298.75	287.41	293.41	294.24	295.51	299.5	296.12	296.32
327.66	328.95	332.24	324	328.54	329.98	330.09	325.83	325.05	336.48	325.76	326.13	335.84	326.51	326.22	328.13	335.99	325.37	330.91	330.56	323.19	329.59	319.05	330.41	327.38	338.87	330.92	329.3	329.97	326.14	335.13	328.63	329.33	330.05	324.18	326.94	321.63	325.43	324.78	332.19	327.52	327.2	325.92	329.5	325.61	318.73	332.79	327.71	330.9	327.08
324.58	308.15	307.6	314.55	306.42	306.82	317	315.11	312.94	319.44	312.23	319.27	313.54	314.36	317.34	315.9	319.24	315.64	308.77	307.89	312.81	314.2	317.56	312.36	315.94	311.57	310.1	317.79	317.92	317.37	301.6	314.8	318.04	313.31	312.55	314.56	314.59	312.12	306.82	311.51	313.04	312.97	317.66	314.21	319.41	318.4	307.57	315.07	313.46	310.74
296.22	304.65	304.77	308.98	308.42	304.23	307.72	306.73	299.76	308.51	306.9	308.82	304.15	302.11	298.47	303.21	301.15	303.06	304.99	306.18	306.51	308.38	311.01	310.99	308.41	318.74	302.12	305.26	307.31	306.6	310.17	308.51	304.79	308.81	304.79	302.19	305.8	306.81	314.25	310.19	306.99	307.73	299.84	307.56	309.07	301.99	315.57	304.55	304.28	312.33
311.91	309.28	312.29	310.14	315.78	317.29	315.01	315.99	314.86	311.95	318.27	311.07	317.29	316.91	312.91	313.79	316.91	314.9	313.67	318.24	313.17	312.78	319.49	312.49	317.36	313.14	318.01	310.97	314.18	318.27	310.25	314.1	309.83	313.62	317.5	323.12	319.95	314	312.06	313.54	311.41	313.69	317.25	310.7	313.23	315.99	318.12	317.54	315.18	312.8
315.17	314.55	320.32	314.33	315.08	310.97	319.56	309.33	303.69	313.64	313.24	311.76	317.42	309.53	320.13	313.62	317.01	316.08	310.59	318.33	317.06	317.06	312.79	309.94	307.03	313.84	309.94	313.77	311.01	307.44	312.92	313.52	318.25	315.36	313.19	317.02	312.11	307	319.74	307.4	312.32	313.14	309.99	313.46	314.69	313	316.97	314.23	317.21	315.87
309.91	316.85	308.3	307.81	311.74	305.29	311.86	309.17	304.8	311.79	309.21	308.11	310.33	316.18	308.17	308.56	311.66	305.63	313.12	310.32	303.56	315.32	312.36	315.57	305.97	305.16	312.94	309.48	311.52	306.16	308.63	306.94	310.72	311.43	305.68	312.35	312.27	310.17	318.43	312.75	309.33	310.24	310.77	309.18	309.32	307.93	316.4	313.27	308.84	308.21
303.34	305.43	305.4	300.23	299.74	303.34	303.08	302.08	307.12	302.8	303.14	304.29	304.47	296.3	310.67	300.69	302.73	306.35	297.28	297.87	312.2	304.21	308.23	309.02	307.84	306.74	302.39	302.21	303.52	292.16	294.67	301.59	298.45	300.75	307.35	307.1	303.75	301.8	303.44	304.06	305.85	301.47	302	290.79	309.62	297.57	300.19	297.57	302.56	305.01
299.82	300	305.27	307.81	307.53	303.97	304.28	303.69	306.69	301.56	302.19	308.57	300.52	306.4	305.95	305.72	305.87	304.52	304.08	300.92	303.18	306.99	304.33	303.67	301.99	307.34	303.37	305.84	301.84	302.02	297.64	298.08	303.72	307.54	313.46	308.68	299.83	306.31	297.37	304.93	304.56	303.34	308.51	305.61	306.25	313.09	308.56	302.88	304.45	306.67
316.98	319.86	323.54	317.87	313.76	314.49	320.49	321.54	317.44	323.33	321.19	318.58	313.03	314.56	324.96	324.84	318.29	321.97	321.95	311.44	316.55	318.97	316.37	323.38	315.63	313.65	314.97	325.57	313.28	314.74	309.84	321.11	322.02	320.24	315.15	318.84	317.83	322.58	316.93	323.38	320.4	311.35	319.38	320.93	312.49	315.17	319.4	320.76	319.38	309.78
291.65	302.93	298.32	298.25	292.89	297.9	296.33	295.87	296.05	289.71	296.87	298.44	293.52	294.76	295.17	301.63	288.37	293	292.82	302.94	300.22	293.95	291.59	294.48	293.42	292.77	292.08	298.63	300.32	302.45	300.69	294.8	297.46	296.61	298.97	298.94	295.47	298.3	290.61	298.94	294.8	297.44	297.48	303.72	299.57	300.73	292.51	297.71	305.45	297.16
310.16	311.04	321.24	315.32	318.92	322.26	321.14	310.44	312.94	316.19	310.06	319.72	313.17	319.34	309.03	319.04	310.15	318.06	307.59	320.81	314.53	313.02	314.83	314.5	318.57	321	316.15	317.15	320.03	309.36	318.01	310.33	315.04	316.38	318.17	322.82	310.67	315.71	317.23	314.24	316.61	313.66	319.19	315.5	308.72	321.2	315.34	311	313.53	321.61
298.3	288.26	289.06	293.51	297.51	292.96	294.41	295.5	292.84	293.47	293.67	292.35	299.73	293.69	287.24	295.68	290.9	296.45	293.54	298.21	296.44	293.27	293.9	296.84	297.46	293.76	303.83	298.69	289.08	298.41	294.89	304.69	294.64	294.43	296.7	295.26	295.99	298.86	300.51	296.14	292.94	291.5	299.87	298.52	291.33	296.58	296.72	292.02	298.48	290.03
307.38	296.73	299.37	296.82	310.81	299.04	309.87	300.65	310.94	310.96	302.98	298.83	303.36	293.36	302.85	297.73	297.35	303.03	305.39	315.31	304.85	302.28	304.43	303.12	297.52	302.5	308.2	300.77	293.78	299.63	298.86	308.05	301.56	306.5	305.11	298.58	304.11	305.08	301.08	305.27	305	292.64	299.4	303.74	306.43	303.3	304.79	305.51	302.33	301.55
318.45	321.48	319.8	313.63	324.51	315.27	313.49	317.34	317.35	317.61	312.08	316.2	308.66	310.1	321.33	316.23	315.17	318.7	313.55	310.1	307.93	311.48	321.23	317.71	317.24	313.26	312.48	302.26	307.46	312.95	315.16	319.31	312.24	319.1	317.76	312.52	314.93	311.54	321.65	316.21	315.53	308.9	309.39	312.94	318.5	315.22	313.22	317.04	316.85	312.24
310.52	313.42	310.7	314.27	317.36	315.13	314.09	309.97	318.91	313.45	311.44	313.05	310.71	319.92	306.76	312.33	314.64	314.38	308.95	318.17	314.26	315.23	312.35	312.19	314.41	313.78	313.2	318.48	310.74	310.7	311.39	309.39	306.48	312.68	317.78	317.06	318.92	313.78	321.55	310.15	312.27	313.51	305.52	316.67	314.04	315.7	307.8	309.19	318.61	309.12
313.11	311.97	314.03	308.9	323.84	318.88	311.54	310.7	308.9	318.33	309.89	311.32	312.66	317.63	315.82	318.32	301.82	311.22	313.07	309	311.39	308.21	315.46	314.94	311.84	304.13	315.01	310.09	311.99	317.64	317.48	311.02	312.3	310.17	317.28	314.69	321.43	307.15	320	312.1	303.44	312.23	311.47	318.75	313.65	313.44	313.37	314.73	316.43	313.3
298.8	303.04	304	303.35	301.21	305.99	300.4	303.67	297.55	300.9	310.22	302.25	305.19	301.03	307.78	303.67	303.49	307.95	294.75	302.24	300.43	306.35	302.13	306.15	302.91	296.03	297.54	305.71	300.2	301.78	304.62	296.89	295.44	299.19	305.01	310.87	304	305.79	301.47	303.77	307.68	298.51	294.37	305.84	304.73	304.46	299.12	298.62	298.04	308.35
329.85	331.83	328.48	323.4	331.33	323.22	329.69	331.27	324.18	323.94	327.64	325.33	327.81	331.24	322.76	331.14	325.25	326.41	330.49	329.05	337.84	338.15	325.76	332.6	331.26	326.27	325.5	329.83	328.85	324.71	331.28	324.83	327.53	328.16	330.44	332.28	320.69	321.88	323.53	331.65	338.91	333.11	329.69	326.81	321.49	331.54	328.49	330.79	327.04	332.95
307.25	298.42	306.34	307.11	306.16	301.64	301.76	308.5	301.58	310.08	304.55	299.37	308.74	301.32	302.85	308.79	305.62	307.61	307.14	310.04	299.65	305.66	307.78	297.49	302.88	305.28	304.63	301.83	303.38	302	302.12	294.81	309.72	296.32	302.38	302.17	304.78	299.2	305.64	306.29	306.29	299.71	308.56	298.13	304.56	307.04	306.14	296.43	303.4	303.74
302.14	304.21	306.99	301.29	305.26	293.88	300.54	301.42	296.43	304.21	296.78	296.88	298.65	307.09	304.06	296.77	299.3	297.25	301.33	299.81	296.56	302.48	297.79	301.02	312.23	299	297.03	296.54	304.84	302.65	297.67	304.59	297.2	293.83	312	304.42	304.93	301.62	292.34	300.73	300.86	301.25	292.07	296.56	300.41	298.86	301.78	298.92	300.84	295.49
321	322.83	323.32	314.4	321.4	317.09	319.7	321.21	323.15	321.66	318.56	320.64	319.64	314.32	317.68	314.97	318.88	313.2	315.18	319.32	327.28	316.37	316.29	309.47	319.74	319.44	314.18	319.85	313.78	314.54	315.53	320.9	315.29	316.54	322.21	314.33	318.48	321.65	319.42	314.57	313.5	321.33	316.88	320.39	321.85	319.64	318.71	318.89	321.9	319.57
307.82	299.43	309.89	305.38	300.62	312.73	306.66	299.56	303.3	303.72	303.2	308.01	301.16	300.94	307.82	295.01	302.53	300.21	308.7	310.39	310.3	302.49	298.03	304.21	306.76	302.52	305.81	304.63	306.03	300.03	299.62	300.57	305.14	304.54	309.96	298.83	309	310.33	303.75	304.43	308.95	304.77	302.7	298.95	314.51	301.27	311.53	305.05	304.85	311.66
307.59	317.56	308.01	310.5	314.34	314.88	312.99	314.05	317.09	317.5	310.65	319.23	314.61	319	310.78	314.71	306.12	310.58	310.32	313.41	310.72	310.92	312.16	314.73	306.97	312.99	313.42	309.79	306.64	318.14	318.81	314.5	311.01	308.07	313.76	320.46	315.16	319	318.14	315.27	311.76	309.37	316.95	302.65	312.87	311.73	315.95	313.71	309.2	312.61
314.03	305.35	306.83	309.9	306.23	317.78	311.33	305.08	302.62	306.62	306.76	299.25	303.7	298.73	307	307.49	305.45	302.05	310.34	304.5	309.23	309.24	305.36	302.12	302.93	296.09	309.9	299.43	309.27	300.5	305.25	303.43	308.73	303.71	299.79	301.11	304.85	299.56	307.89	305.8	306.56	308.67	310.74	300.47	310.99	297.93	303.21	305.86	315.47	301.56
308.66	311.18	303.9	304.28	307.74	297.64	300.88	304.03	306.23	302.27	307.24	314.77	301.66	301.66	301.37	299.43	304.27	301.25	299.04	300.37	296.37	299.9	302.37	303.05	300.61	306.27	299.2	304.11	302.73	307.15	298	308.26	298.04	300.94	306.12	307.6	308.77	299.32	310.29	306.78	303.33	301.35	298.68	298.04	302.9	301.61	295.42	299.9	299.59	294.17
317.15	310.31	312.37	318.75	318.4	319.05	320.31	310.65	319.11	317.77	312.75	312.61	313.51	318.74	310.35	308.44	316.52	316.06	316.36	314.42	315.81	312.58	316.46	310.74	308.85	320.19	309.38	314.44	312.4	316.85	316.25	318.04	312.7	317.83	311.64	321.02	317.97	317.02	316.77	311.26	314.53	316.48	319.87	319.61	315.45	318.87	315.34	318.14	316.71	314.97
302.58	305.1	298.12	305.97	309.94	306.56	302.56	308.31	306.36	302.96	299.85	305.46	301.58	303.41	305.67	299.21	299.51	306.48	308.39	306.32	307.6	303.22	304.99	303.92	306.52	302.7	305.39	305.62	302.82	312.52	303.54	305.18	302.98	305.11	298.94	300.33	311.73	305.8	306.46	311.98	305.4	306.7	306.24	299.97	306.23	306.02	302.56	305.85	305.18	298.1
294.49	295.63	297.84	289.4	293.28	293.37	293.49	295.16	291.38	288.96	289.46	296.61	290.21	291.43	290.9	293.9	299.74	290.32	300.95	287.6	295.68	299.41	299.44	289.21	296.3	294.59	299.86	292.73	292.64	297.5	294.73	294.98	292.9	286.72	291.59	295.73	298.09	292.46	291.7	289.2	295.49	283.18	296.68	298.3	295.12	294.46	301.35	300.87	290	290.88
311.52	307.9	305.17	306.14	308.84	313.21	310.73	313.37	312.59	313.11	304.22	317.45	306.02	306.33	315.85	309.77	307.57	312.29	308.73	308.6	303.11	312.02	311.08	319.08	306.52	308.58	313.12	318.82	311.14	315.37	310.07	306.9	316.17	313.89	303.49	310.75	312.32	310.76	312.05	309.24	316.67	312.93	306.16	321.83	310.68	312.35	313.58	307.54	318.52	309.25
329.14	324.47	322.84	326.45	319.54	324.22	328.61	324.17	324.42	334.48	325.3	316.18	326.16	324.13	323.64	327.66	324.18	322.73	323.26	320.51	324.25	326	327.53	321.44	325.95	321.21	331.27	325.02	326.27	319.58	318.85	315.22	328	327.36	325.91	329.06	331.11	318.97	319.63	319.95	333	320	318.58	321.26	319.98	322.83	325.24	324.83	326.58	325.23
316.54	299.02	307.97	309.89	308.02	310.36	301.08	309.24	303.54	305.74	306.57	305.29	312.14	305.62	312.76	308.44	307.43	307.6	309.23	308.58	307.52	308.22	299.32	305.11	309.14	306.54	312.36	308.62	312.62	303.32	320.28	310.97	304.76	307.21	308.02	309.3	303.53	308.42	309.45	309.66	306.66	305.53	303.92	300.24	305.17	307.16	308	302.21	309.52	304.91
301.08	292.58	297.45	299.74	296.31	302.49	289.81	293.7	285.17	287.03	302.72	301.94	298.59	297.85	290.68	296.39	297.16	290.09	296.3	291.22	293.99	301.32	300.59	295.53	297.44	300.95	294.13	297.88	291.47	286.79	299.89	299.88	291.7	289.67	302.7	292.69	298.54	295.09	295.65	296.28	296.89	295.03	303.98	291.87	294.71	298.5	298.01	286.49	296.12	293.87
305.85	318.75	305.99	318.04	302.14	309.24	300.01	306.59	311.51	316.03	315.63	305.77	307.5	315.83	316.27	311.56	308.65	309.21	315.95	313.22	313.97	309.25	311.16	310.78	315.62	302.53	302.93	313.61	313.39	314.86	304.83	308.34	309.56	310.21	318.97	310.99	309.34	300.67	309.65	312.48	311.85	314.36	311.67	313.52	306.43	312.21	315.46	310.24	306.02	316.9
321.16	327.38	328.25	326.14	315.05	321.62	310.02	313.92	319.78	315.39	313.27	314.55	313.47	313.34	323.28	312.26	312.36	314.73	318.64	324.59	319.77	319.63	318.8	322.04	322.01	319.15	317.27	318.43	322.92	320.12	326.9	323.68	323.33	323.71	322.17	321.33	314.58	319.62	315.38	320.54	315.96	321.01	318.85	322.07	323.31	316.18	318.26	324.96	317.66	318.32
297.73	307.31	307.19	308.19	306.65	298.2	312.69	301.08	299.08	301.28	311.11	304.73	297.63	298.69	301.55	300.56	301.39	304.83	305.32	301.55	302.05	306.17	304.72	310.44	302.65	303.14	297.18	304.25	302.66	300.4	300.79	306.54	306.8	302.29	300.96	311.93	303.08	298.41	307.24	308.48	298.9	302.5	298.6	304.93	308.56	302.72	303.49	304.52	306.4	311.3
320.6	313.5	312.35	315.96	314.24	311.44	309.67	314.32	319.34	316.69	325.27	315.57	319.49	318.6	319.54	307.91	319.96	313.55	311.38	312.86	317.79	318	314.89	315.54	310.68	313.31	311.85	317.88	319.5	313.61	316.24	312.44	317.63	314.92	321.75	310.09	317.15	318.91	310.62	316.23	316.83	316.74	317.84	324	315.36	323.31	317.86	313.96	317.57	309.51
321.67	327.22	328	333.36	327.94	327.22	330.27	324.18	331.41	323.63	330.52	327.46	322.63	328.57	334.26	329.96	319.48	327.39	327.09	325.75	328.12	324.28	323.04	338.7	329.08	333.78	327.43	321.3	332.92	332.71	327.5	327.72	327.8	334.66	328.52	328.29	325.64	323.02	327.27	325.95	326.81	323.72	329.71	328.43	327.47	331.16	327.38	325.58	327	335.08
321.69	301.2	324.94	316.85	317.48	309.75	313.06	309.02	316.74	312.08	314.68	320.01	315.66	319.05	312.36	311.74	312.7	309.8	313.53	306.32	313.97	318.1	314.22	321.03	317.04	311.58	310.99	317.19	307.35	305.76	316.55	315.19	308.51	316.7	313.02	316.75	309.63	302.53	310.99	311.44	312.73	312.6	309.47	309.5	312.55	316.31	311.2	309.87	314.63	316.35
302.64	306.26	299.23	304.18	299.96	307.56	294.85	301	299.04	302.7	299.57	303.64	305.51	303.28	295.22	306.08	301.06	299.78	298.27	305.08	299.09	295.06	302.28	300.51	299.02	297.28	303.29	302.23	304.86	297.37	299.35	305.05	306.07	305.78	299.11	302.33	305.96	305.93	305.88	304.44	311.4	299.76	297.73	305.14	302.97	301.84	306.24	308	306.7	312.1
309.85	306.66	306.37	314.38	308.17	311.02	305.37	306.84	312.48	311	307.79	310.66	313.79	318.12	312.98	309.47	313.84	312.36	317.57	311.74	312.29	314.3	312.71	311.81	315.16	306.18	309.68	313.07	314	308.2	310.02	309.97	308.6	313.56	313.43	310.39	306.01	303	306.47	305.41	303.83	301.94	302.79	310.21	314.87	308.96	308.45	313.21	307.87	305.25
316.48	312.64	320.61	323.63	311.83	310.81	318.04	317.91	322.37	311.74	315.77	313.03	309.82	316.68	315.68	315.84	319.72	318	317.21	320.65	322.16	314.71	317.04	318.78	320.17	317.67	304.38	317.48	312.49	314.29	321.37	313.58	318.06	313.37	315.51	315.84	325.89	312.64	311.55	317.32	311.66	321.1	320.16	311.68	321.57	315.4	310.73	315.6	315.63	315.1
313.44	309.21	316.81	311.02	307.66	312.33	314.85	311.83	315.81	315.04	310.61	311.66	307.67	318.81	312.28	312	321.07	317.02	312.14	308.16	315.81	312.17	313.14	310.43	311.25	318.39	317.94	315.2	313.98	309.62	316.81	315.92	311.03	321.16	311.5	309.88	321.78	317.93	308.26	316.89	315.48	314.03	313.13	315.04	318.06	313.39	313.79	314.34	320.72	318.22
307.05	307.9	303.53	305.58	312.6	305.69	305.69	306.84	304.91	303.77	308.74	297.08	304.49	306.44	310.64	303.87	304.38	300.09	302.24	307.41	304.57	301.82	308.85	299.45	309.4	297.36	299.03	299.87	304.67	316.16	305.42	309.06	307.11	304.01	314.44	301.65	302.36	305.32	304.67	307.61	310.14	300.06	301.08	300.32	313.34	311.07	300.85	301.36	305.28	300.95
290.71	292.26	286.59	294.02	294.26	293.81	288.49	289.3	295.56	294.22	287.83	299.13	296.5	297.57	288.73	291.89	296.98	297.59	295.97	295.88	301.49	296.38	293.11	295.97	291.38	287.52	298.42	295.78	299.47	301.58	293.13	288.46	290.67	289.92	287.34	287.1	292.75	300.22	300.36	296.95	291.93	302.06	296.39	298.28	292.31	290.13	296.83	294.68	297.12	291.99
323.29	328.25	328.47	327.84	334.15	328	328.92	321.93	334.08	327.92	331.29	326.8	327.81	322.06	327.09	328.75	325.86	323.59	320.98	325.41	324.34	333.87	322.83	323.7	327.84	331.89	322.34	325.7	318.77	329.8	330.88	330.88	328.79	324.16	325.03	334.25	328.32	324.74	327.83	327.29	332.21	328.56	319.5	317.6	325.73	330.22	328.11	327.76	326.68	324.97
307.59	300.44	310.48	304	304.76	309.57	311.04	304.98	303.62	302.94	306.22	305.93	306.52	304.95	309.9	305.81	299.23	303.78	309.52	310.41	306.73	310.55	311.46	304.8	306.11	307.58	305.43	303.62	306.41	306.63	305.36	304.37	301.51	308.63	305.21	307.35	304.46	303.5	309.96	302.67	310.91	297.55	302.65	304.27	312.25	300.12	303.12	307.27	301.6	305.55
304.4	302.1	307.19	308.68	304.24	299.29	303.83	311.77	300.79	305.14	304.13	298.37	301.49	297.4	303.54	302.56	308.4	301.08	300.78	296.68	302.38	302.74	304.79	305.7	303.76	299.71	306.61	306.84	308.79	309.23	306.98	308.98	293.88	298.5	299.72	304.81	308.51	302.07	305.92	298.6	308.46	297.03	300.47	302.11	307.33	299.91	296.29	306.53	302.6	309.13
311.77	305	304.13	305.33	305.47	309.51	306.08	295.2	309.22	297.47	300.49	303.51	305.21	307.7	302.63	308.53	309.75	309.97	306.87	304.4	296.99	306.88	304.77	303.56	306.78	303.81	309.65	302.45	301.3	299.66	298.31	301.07	307.96	315.07	303.39	297.7	310.09	309.39	308.78	309.63	301.58	309.87	299.52	298.52	300.59	304.64	301.22	302.09	301.77	307.72
296.47	291.27	296.58	298.68	298.44	291.57	299.54	290.32	290.8	293.55	301.28	294.68	296.58	292.31	292.06	291.59	293.51	294.54	294.88	291.32	292.66	294.25	286.45	294.48	291.09	290.39	297.39	288.31	292.03	286.76	296.72	293.63	300.07	295.98	298.98	291.25	293.68	295.27	294.83	295.1	297.93	302.86	292.53	292.95	296.17	303.19	301.21	295.59	299.53	297.8
320.72	307.94	312.96	315.06	319.01	308.18	322.31	313.1	312.78	308.06	310.55	303.62	315.26	315.91	316.99	312.68	304.45	318.58	316.35	318.23	305.12	304.44	315	314.45	310.4	312.88	315.35	311.9	309.22	307.38	313.23	315.39	313.41	310.79	322.98	312.45	309.39	309.38	312.4	311.61	310.78	313.24	308.46	309	313.51	309.7	311.61	315.43	306.41	307.08
319.56	316.1	313.76	310.81	308.86	315.69	307.07	311.48	309.4	314.24	315.46	306.65	315.25	314.3	303.51	312.75	312	307.32	306.8	310.24	313.93	309.27	312.58	318.03	303.78	303.88	312.6	317.11	306.96	308.57	313.13	311.78	313.55	316.6	315.75	314.75	310.82	307.08	306.83	310.76	310.57	314.38	314.48	310.87	311.89	317.09	315.57	311.38	308.8	316.7
320.57	318.42	309.89	318.05	311.64	314.98	316.01	316.4	311.56	309.93	319.05	302.16	316.24	315.35	313.21	310.6	306.66	311.1	311.42	318.26	315.24	316.48	310.96	312.36	314.72	306.89	317.83	312.34	316.43	307.88	308.85	311.86	317.89	315.45	312.4	315.64	308.54	312.05	316.94	317.35	310.75	310.45	311.99	313.07	312.42	311.21	317.3	311.42	315.89	313.08
311.78	318.07	311.8	320.3	319.47	321.95	317.75	317.95	318.77	315.56	319.42	318.94	321.15	319.21	311.01	317.69	311.39	313	317.59	315.38	311.85	321.39	320.3	313.35	321.03	319.99	317.9	316.44	321.38	314.93	319.26	317.33	314.57	315.5	320.63	324.29	316.83	310.87	316.33	321.21	311.02	315.59	319.79	317.4	322.28	317.17	312.35	316.77	314.89	315.66
317.75	312.95	312.95	309.49	315.48	313.48	314.25	308.27	312.45	314.82	316.38	313.92	311.61	317.3	320.05	314.33	313.63	313.54	311.33	317.18	318.73	315.88	314.16	306.98	318.54	311.28	309.39	312.64	315.83	320.2	314.16	313.1	312.29	307.46	310.74	312.19	313.67	308.1	312.61	312.25	311.79	311.57	317.29	306.2	315.2	314.05	312.19	316.84	310.78	322.55
305.68	304.05	304.1	308.06	300.51	304.15	298.84	304.11	305.24	304.84	295.59	300.94	299.88	301.32	305.42	299.87	299.87	306.03	290.97	310.73	291.03	307.08	298.89	304.27	300.83	299	300.94	300.92	302.25	301.83	300.51	297.84	298.3	307.84	295.08	304.51	309.52	303.11	291.67	302.13	299.18	294.87	299.1	301.83	291.13	299.09	301.11	296.71	294.35	297.75
311.41	317.89	321.24	312.64	309.91	315.49	312.92	319.46	310.5	315.52	321.25	320.73	323.16	315.8	316.92	319.09	314.3	309.27	322.43	316.44	320.35	322.29	319.16	314.37	311.39	315.78	323.23	318.16	322.61	311.89	321.31	320.89	315.96	314.67	318.43	322.69	318.03	320.64	327.3	323.45	317.54	318.01	316.51	316.69	309.04	321	315.38	320.81	318.25	317.09
317.42	311.02	312.55	303.22	312.19	319.12	312.52	306.3	308.38	313.56	314.73	307.77	315.23	310.57	312.32	307.09	310.22	312.19	313.75	309.16	305.48	310.85	314.31	305.76	307.56	314.55	310.91	313.82	314.05	302.55	312.65	311.85	315.9	312.19	311.41	317.46	308.11	313.32	310.53	315.42	311.65	315.72	307.53	308.91	310.66	313.63	306.54	319.53	315.76	313.74
326.38	326.27	325.97	326.3	322.19	322.56	327.94	324.11	321.04	323.36	324.05	327.32	323.31	324.24	324.92	329.96	324.78	329.11	315.52	320.92	320.31	327.47	327.39	321.02	323.46	333.95	320.1	321.99	319.67	319.44	327.1	321.16	322.61	325.89	321.63	324.12	319.34	323.55	324.83	321.99	329.46	329.32	328.63	330.22	322.09	327.89	329.39	323.61	313.85	322.03
304.71	304.66	300.71	311.64	303.22	302.5	308.49	302	302.68	300.07	307.68	298.33	307.03	306.78	311.3	311.01	307.51	302.61	300.09	305.39	303.99	299.57	306.03	296.04	303.42	300.85	303.97	307.21	303.85	302.82	304.83	304.14	303.23	304.48	308.04	310.23	310.63	300.82	306.58	302.14	307.5	303.39	300.68	303.93	304.8	300.43	308.07	300.8	304.06	311.86
330.51	319.41	327.92	331.21	318.75	320.91	320.05	329.55	321.94	321.31	327.17	319.65	322.74	321.28	325.15	319.82	319.73	331.78	328.98	319.69	323.92	319.48	321.19	318.02	333.09	323.73	329.2	320.99	321.55	322.8	322.4	326.42	327.29	325.43	330.08	322.71	324.23	327.35	322.22	322.94	329.32	334.39	322.39	331.96	329.19	329.93	326.14	316.7	324.92	328.43
300.06	298.23	310.68	302.98	308.76	308.28	299.82	305.07	301.96	298.62	306.76	304.92	304.39	312.74	300.66	303.99	304.78	304.82	302.12	302.19	296.69	301.15	307.21	309.3	309.94	301.28	303.33	304.3	304.65	306.92	310.13	307.04	308.22	307.29	304.41	306.33	302.42	302.88	308.01	307.41	302.61	305.3	305.52	299.5	311.24	305.96	302.85	308.11	306.93	307.6
310.32	307.09	307.5	310.69	305.13	313.89	303.8	308.11	311.97	308.03	310.49	309.79	310.24	312.07	310.1	305.59	307.24	305.36	318.13	308.32	307.09	310.44	318.13	309.36	308.43	305.48	318.56	307.07	314	305.67	305.61	299.77	313.26	309.99	302.69	311.38	315.37	306.83	304.52	300.95	308.38	312.32	305.84	304.86	307.55	312.05	308.66	307.7	310.48	307.04
316.77	318.69	313.41	316.25	324.78	320.47	313.66	317.27	315.14	314.97	317.72	315.61	315.89	321.21	316.7	318.48	324.3	318.41	312.34	324.18	323.37	316.01	319.9	312	320.69	327.91	311.64	320.02	318.5	316.35	322.62	325.11	317	319.17	315.56	317.36	321.35	320.91	316.2	313.37	315.44	318.32	317.11	319.73	315.68	322.15	320.47	315.98	317.18	312.31
315.72	318.45	313.77	316.14	314.83	319.67	317.96	319.49	315.52	316.57	304.88	318.15	303.5	311.73	311.8	315.82	305.97	309.85	314.3	317.96	312.52	307.8	315.67	313.01	309.94	313.82	317.39	312.73	317.93	317.25	319.8	315.88	319.13	320.9	309.12	313.04	315.52	315.1	312.14	310.63	318.29	307.19	297.08	314.59	316.82	312.42	317.61	315.41	307.45	310.32
308.32	313.48	310.16	317.09	311.77	305.93	317.41	315.91	307.93	312.62	309.1	308.47	317.83	313.15	299.63	317.81	310.39	314.55	315.03	318.11	318.5	307.41	309.84	309.01	313.98	311.98	314.42	308.56	319.11	307.86	317.92	314.48	313.6	314.76	315.91	315.82	321.48	307.76	308.15	309.22	317.8	321.26	309.42	313.39	309.72	308.58	312.67	313.88	303.63	317.54
314.48	316.31	316.98	314.09	306.39	311.49	320.69	306.73	313.9	315.02	308.27	314.48	316.18	315.04	308.24	308.35	311.7	308.57	316.01	316.4	306.86	309.99	319.08	314.82	317.18	309.88	313.01	315.51	320.44	308.35	312.33	313.3	309.75	314.89	307.59	305.72	306.21	310.47	311.96	307.72	316.69	306.69	311.7	308.56	320.34	305.4	310.06	316.82	306.8	308.24
312.91	306.92	298.09	306.14	304.71	307.03	312.75	306.94	304.02	303.71	307.97	294.09	307.59	308.24	304.72	307.08	305.88	307.91	308.59	308.06	297.76	311.03	303.07	304.56	302.5	301.87	301.38	301.77	305.79	306.24	306.04	304.77	303.6	299.65	305.54	300.47	300.29	300.64	310.3	305.44	305.92	311.51	308.95	299.09	307.49	307.28	300.64	308.93	308.37	305.26
317.69	318.57	318.22	314.41	320.35	315.88	315.6	320.02	321.03	305.81	318.56	320.27	311.8	325.6	310.72	313.51	311.93	312.32	306.51	308.51	313.46	319.93	318.11	314.87	310.57	318.44	314.59	316.09	314.15	314.96	313.07	315.49	310.23	303.64	314.56	312.91	307.22	315.9	313.94	322.66	312.57	309.72	319.64	315.35	317.48	317.79	319.16	311.67	315.73	317.16
310.21	303.03	308.7	310.82	306.03	304.67	310.04	301.95	302.46	308.21	304.23	307.38	305.97	307.43	299.04	304.27	305.79	305.75	300.48	310.7	297.3	301.53	302.39	303.16	306.18	299.74	303.07	309.19	300.35	307.2	304.96	307.05	303.65	307.65	310.27	304.48	299.36	311.23	308.46	305.73	310.75	298.98	304.63	307.18	308.45	293.87	303.21	303.01	307.49	297.25
309.54	312.51	310.17	310.62	310.97	306.74	308.7	305.11	310.68	316.02	309.72	311.12	309.04	309.79	311.96	309.88	312.09	318	311.13	311.4	316.48	312.07	299.35	315.72	305.99	306.12	313.6	307.06	320.14	310.76	306.89	308.24	313.78	313.48	309.79	312.18	309.88	313.49	304.92	310.97	317.09	312.93	300.78	306.53	316.27	311.53	312.3	309.21	307.3	306.08
309.63	310.99	307.37	297.8	304.01	303.63	313.7	295.77	301.99	307.84	304.11	306.97	312.58	301.38	311.57	310.69	304.02	306.56	309.25	311.9	301.97	308.87	307.6	307.22	302.19	307.29	310.93	311.59	308.24	303.94	307.24	300.67	313.31	306.52	303.01	300.72	311.16	307.08	301.78	306.8	303.69	307.38	308.71	301.98	310.21	300.24	305.9	307.58	305.34	301.69
298.1	292.01	305.13	302.95	309.58	304.22	298.37	297.13	298.58	303.23	301.9	300.31	305.77	306.9	300.99	302.74	299.33	312.01	305.68	305.72	308.74	307.18	299	294.54	302.85	300.27	303.23	297.53	301.12	303.66	302.52	309.17	301.35	307.33	302.75	303.85	302.28	298.36	299.6	301.66	297.4	306.85	309.86	305.66	303.26	303.67	304.95	307.82	305.78	310.06
320.43	314.49	325.94	318.07	320.99	314.27	312.69	316.62	318.83	314.33	318.81	321.9	324.48	322.11	315.32	322.27	321.69	316.38	333.06	312.43	320.73	311.66	321.06	325.79	315.77	319.77	317.07	320.39	315.7	317.7	321.97	318.18	317.9	320.42	313.94	316.67	323.36	317.97	321.39	318.18	314.32	318.19	314.55	322.88	317.03	313.93	316.68	316.79	320.2	315.09
314.42	315.94	311.71	315.7	311.52	313.75	310.14	314.68	314.82	310.59	319.86	317.14	305.75	305.51	313.54	312.06	316.19	309.07	316.1	313.35	311.31	315.33	310.3	313.58	305.21	308.01	314.12	311.04	308.82	313.53	319.88	315.56	314.27	318.12	321.69	309.98	311.47	317.03	316.45	307.54	320.35	318.23	312.92	315.72	313.44	312.16	313	315.44	312.85	313.31
299.32	303.85	303.44	299.23	302.37	299.95	303.21	297.42	308.99	309.65	311.81	302.41	303.04	313.07	302.45	296.25	308.98	294.47	310.62	299.44	305.64	306.67	301.55	305.61	301.47	310.37	305.88	305.48	303.3	310.04	301.81	296.04	309.62	298.74	309.03	306.41	306.85	302.95	302.73	301.19	307.53	310.32	304.45	309.2	296.92	306.39	305.88	302.62	298.98	311.4
312.64	310.82	313.62	304.34	312.77	309.32	309.27	308.78	311.18	310.65	303.88	307.57	312.1	307.32	309.36	304.48	299.09	309.77	312.05	308.93	309.24	312.72	311.27	307.33	312.36	306.2	308.5	309.23	307.55	313.33	311.84	307.28	309	308.58	307.3	313.08	309.98	297.76	310.44	306.31	310.51	312.76	314.33	310.33	308.48	313.08	312.68	315.54	311.72	311.02
301.66	296.71	301.63	303.97	306.03	305.51	300.97	305.75	311.29	298.42	305.2	308.61	302.4	308.29	297.37	310.56	302.68	296.86	300.63	307.78	306	299.54	306.34	299.24	308.68	303.27	310.85	303.01	299.46	300.32	306.33	309.13	305.18	303.6	292.47	304.68	298.44	298.87	300.29	302.42	304.19	310.83	303.05	303.86	304.19	298.95	295.73	302.3	312.2	301.65
327.74	326.64	330.7	325.11	327.1	323.34	329.94	327.44	323.51	322.42	329.86	323.81	323.52	332.01	328.77	323.59	334.29	334.31	327.89	321.64	331.92	325.44	325.35	327.51	327.31	329.04	330.98	327.48	331.52	321.58	320.09	330.38	331.49	324.29	326.24	326.65	330.66	326.17	319.04	323.67	324.16	337.29	326.06	327.05	324.93	322.6	334.11	327.12	325.65	321.99
327.4	322.44	319.01	328.58	327.2	323.65	323.92	325.25	324.21	322.05	324.95	331.82	328.42	319.07	328.69	324.83	330.01	326.3	325.78	326.34	322.46	324.29	321.02	315.74	326.42	328.44	322.4	327.55	317.59	329.97	324.87	324.19	317.65	322.06	321.65	321.28	322.25	329.95	320.09	327.56	327.51	321.09	326.37	313.92	321.79	326.07	326.86	328.13	321.41	325.26
289.15	294.15	296.36	298.43	297.56	298.37	302.66	290.89	297.6	294	291.84	298.67	291.51	292.1	295.99	294.69	300.09	294.07	291.52	297	297.4	291.28	293.26	295.68	293.81	292.79	294.81	295.02	290.11	290.9	288.87	297.72	295.78	292.14	293.86	294.48	291.75	293.19	292.53	296.11	292.47	290.63	294.56	293.33	291.08	295.88	299.94	290.64	293.09	285.32
297.22	299.5	301.97	300.22	300.45	293.44	303.1	301.02	295.86	296.95	297.36	291.37	304.53	301.23	304.98	300.59	306.43	298.92	304.76	300.11	300.36	299.15	301.38	309.99	302.66	300.52	299.5	301.63	296.32	301.66	304.49	297.69	296.17	302.07	295.23	297.37	298.17	311.29	296.51	307.44	296.93	303.19	294.22	301.01	298.5	304.67	302.33	296.9	298.3	293.12
309.88	311.57	309.98	313.88	319.32	320.22	317.07	309.51	317.46	312.8	315.38	315.8	317.09	317.87	323.58	316.03	316.96	316	319.45	316.5	321.41	314.14	315.3	314.46	315.31	310.12	320.34	325.87	319.42	319.72	320.22	316.67	318.68	321.9	311.07	317.41	319.63	319.54	314.94	319.28	317.78	312.97	318.41	318.54	317.76	307.27	313.48	313.44	313.41	312.64
317.9	315.26	316.27	313.83	316.48	321.08	320.57	318.68	313.46	316.71	313.62	317.23	315.48	307.96	318.93	313.79	313.66	316.23	316.68	309.84	317.93	309.92	319.21	316.38	319.69	316.4	311.63	315.66	315.36	318.31	315.02	322.32	314.92	316.56	310.09	316.95	313.47	314.05	312.31	315.33	322.19	315.8	313.05	313.55	318.69	314.01	315.54	314.74	313.53	308.39
316.23	313.67	318.98	317.03	315.87	317.78	316.44	321.27	315.61	314.36	317.93	315.31	314.88	314.83	310.22	310.98	316.08	315.61	318.76	310.3	314.85	313.96	312.87	319.59	319.62	311.76	323.07	315.4	319.61	321.98	317.35	309.15	307.27	311.36	314.64	315.91	317.24	320.62	320.02	310.02	312.46	312.31	315.82	312.39	313.15	316.9	315.44	304.34	314.56	317.3
316.29	316.61	316.96	308.42	314.24	313.34	311.71	314.83	312.44	316.46	303.23	312.06	315.31	312.23	307.66	315.04	316.18	310.23	322.98	315.46	307.77	309.25	311.95	308.93	312.01	309.94	318.49	312.07	308.14	309.65	318.78	313.44	312.5	308.96	312.44	311.75	308.59	319.49	315.03	317.15	314.09	312.8	310.19	310.81	313.33	312.91	315.65	315.78	317.51	317.6
304.61	312.24	306.78	307.89	313.87	306.9	301.41	303.43	303.65	309.5	307.56	308.48	299.38	307.28	309.71	310.84	305.96	307.12	313.55	305.41	308.17	308.62	303.95	303.54	310.23	308.49	305.32	308.27	304.88	302.84	298.95	304.16	307.47	313.13	307.37	307.53	303.86	301.5	307.15	305.44	302.26	297.28	308.12	311.25	309.01	309.92	311.51	312.27	304.55	307.89
306.62	305.62	305.61	312.34	306.81	297.56	307.68	304.85	299.3	312.13	299.62	302.67	307.77	300	315.86	306.45	302.47	310.33	307.81	312.39	313	302.86	307.07	302.8	303.78	304.65	306.51	307.24	305.19	309.28	309.55	306.91	298.98	310.12	312.17	301.02	306.77	307.22	303.88	306.82	302.07	303.9	309.73	302.97	308.59	308.66	307.5	302.11	300.79	305.72
289.82	300.88	296.05	301.09	303.22	299.51	291.62	290.45	291.61	299.98	294.24	299.94	295.59	288.41	291.24	292.69	293.99	298.96	290.52	289.25	296.47	296.89	297.94	287.9	292.59	291.94	295.27	290.58	294.16	292.99	292.48	297.35	290.44	295.2	294.91	289.38	297.37	288.21	300.43	298.36	294.38	293.41	292.27	299.26	288.72	295.16	295.91	289.25	294.87	288.47
320.7	316.52	316.36	308.16	313.25	317.58	311.45	316.09	313.96	313.59	311.4	314.37	315.72	309.04	309.19	311.83	310.71	311.84	310.66	317.22	313.05	315.43	315.25	314.37	308.73	317.5	314.43	316.89	313.01	318.18	309.5	318.9	315.45	318.71	311.41	305.61	312.82	312.06	310.49	305.55	305.12	309.81	311.87	322.04	313.85	308.46	312.37	310.12	308.97	311.51
314.41	315.5	309.85	316.83	321.37	312.83	312.38	319.34	322.16	317.99	320.49	317.65	316.95	321.61	312.25	316.62	322.94	321.29	323.34	316.61	318.96	318.89	320.89	322.23	315.21	319.64	317.99	318.53	312.38	317.05	318.66	318.29	322.14	315.24	316.15	315.71	319.93	326.54	316.67	324.03	319.37	318.48	320.12	321.38	320.42	319	310.95	315.68	312.37	314.69
304.56	312.9	305.84	302.72	302.9	304.06	311.11	312.57	310.01	306.53	307.26	301.95	304.59	307.08	312.27	301.99	310.12	304.02	309.24	308.96	305.72	310.12	305.66	307.55	306.41	308.4	305.81	309.01	305.67	307.1	302.34	308.78	305.14	304.97	313.47	307.94	305.35	301.33	308.29	303.83	310.2	299.16	307.73	310.25	302.94	307.97	310.2	306.75	306.44	307.67
321.25	319.56	319.83	315.85	320.25	325.82	319.41	322.43	320.15	319.91	320.51	314.95	318.91	320.38	318.22	311.57	316.79	323.55	314.93	317.66	312.54	326.51	328.61	321.24	318.37	321.97	313.06	316.32	325.58	321.85	320.01	322.19	317.9	318.11	319.77	315.03	321.27	319.76	324.59	318.73	314.49	319.1	330.27	321.21	320.41	318.94	312.19	313.98	321.4	318.78
302.19	304.78	313	306.5	301.91	301.99	300.32	303.78	312.47	299.32	308.88	304.03	309.92	306.63	305.79	296.49	301.81	304.11	304.49	295.66	299	301.73	304.5	306.76	302.19	308.1	305.8	307.52	310.38	308.53	300.99	311.87	305.71	293	303.83	303.17	306.09	306.4	304.47	305.43	290.43	305.67	299.45	301.71	309.48	306.89	303.23	303.22	307.64	303.78
333.18	335.58	330.51	329.54	329.16	331.29	323.29	326.76	321.4	326.42	331.81	328.63	328.19	334.79	323.01	319.86	330.03	322.48	323.66	325.98	324.93	325.05	323.8	324.04	333.25	322.29	331.55	330.6	329.25	329.19	326.07	333.09	323.46	322.87	331.58	326.95	324.7	323.87	328.5	329.2	318.82	334.93	320.76	322.74	330.17	339.79	331.47	331.06	335.23	331.94
307	302.06	305.38	298.27	301.59	305.78	301.69	297.33	302.26	306.6	311.87	309.2	304.07	304.33	304.1	304.68	309.11	307.01	299.16	308.82	307.82	305.34	308.27	306.62	293.58	300.92	305.66	303.3	299.86	306.98	299.77	300.5	309.49	305.06	300.06	297.89	305.13	303.83	303.22	300.68	297.84	307.62	302.55	301.19	303.12	308.29	301.03	309.26	302.53	295.87
303.12	294.22	302.35	303.36	300.92	300.3	298.71	298.03	296.12	291.33	310.38	302.85	306.28	299.78	299.14	301.18	301.59	298.58	292.38	304.62	297.92	302.11	306.24	303.58	307.19	306.92	300.11	302.32	303.67	303.35	302.27	307.79	303.85	302.96	303.1	305.87	306.66	301.28	301.75	307.76	307.55	302.48	300.92	307.39	303.1	301.29	304.93	303.01	297.02	304.08
318.64	314.21	318.31	318.35	320.56	321.54	321.31	317.96	321.45	323.56	314.9	320.54	316.63	321.68	326.8	313.74	318.37	317.28	327.09	314.27	313.27	319.69	312.87	329.14	317.08	321.32	313.18	318.62	317.92	307.18	318.24	314.18	328.16	321.19	311.36	316.14	317.9	314.17	314.41	319.6	320.93	316.04	322.91	315.75	322.15	315.26	314.31	325.4	312.99	323.31
311.78	303.99	305.41	307.31	308.84	310.27	302.64	315.17	302.34	312.19	303.51	310.04	316.06	309.45	308.94	312.93	312.47	313.3	310.28	308.25	311.93	308.69	316.39	316.78	314.4	310.48	308.01	311.8	307.82	308.8	305.8	313.29	311.77	305.77	312.86	309.45	310.61	312.85	301.22	308.05	303.41	309.18	310.19	303.56	312.08	306.32	310.2	311.52	312.46	313.17
309.4	310.39	312.91	314.58	313.08	305.77	317.85	311.49	311.84	313.35	317.67	315.95	314.17	306.74	313	304.62	311.33	311.6	313.83	313.87	310.31	307.55	309.2	307.35	311.14	316.19	311.32	313.6	304.73	315.97	307.82	311.66	310.4	305.93	313.75	306.44	310.11	313.79	313.33	308.71	305.03	318.05	304.05	317.81	309.19	306.36	310.32	310.31	312.8	307.92
315.61	314.16	315.67	309.7	314.29	317.83	313.25	312.6	310.43	313.35	313.77	313.21	317.96	324.71	315.86	311.44	310.85	321.38	316.08	310.77	316.27	312.53	314.7	312.38	310.53	312.4	313.16	311.61	316.46	314.85	319.23	311.3	316.26	310.51	309.98	311.21	316.63	313	311.5	313.51	311.81	316.31	312.68	315.89	318.38	316.55	312.78	314.03	311.27	311.02
299.32	296.36	296.24	297.1	294.06	292.79	304.11	300.12	297.87	301.18	292.45	299.1	302.28	298.72	304.18	286.96	295.61	295.6	296.81	304.86	303.69	299.54	294.9	293.3	293.75	295.58	298.41	296.14	291.8	306.19	300.02	304.31	292.81	296.79	302.9	298.73	308.16	295.26	301.08	296.4	294.52	299.23	300.14	298.43	294.89	294.83	288.97	295.86	296.84	293.95
317.75	310.84	314.31	312.65	319.83	311.38	315.45	305.05	316.09	308.28	310.78	315.48	312	318.15	312.52	312.11	313.37	313.25	314.02	315.63	315.71	316.74	318.8	317.43	309.77	313.75	309.58	317.23	307.42	311.42	314.94	315.17	316.11	313.84	314.33	307.72	310.44	315.15	316.02	317.51	313.82	308.36	308.81	314.41	315.64	314.9	308.45	314.11	315.05	312.08
316.45	313.27	311.83	321.57	315.23	311.76	310.39	309.18	312.05	316.45	311.75	315.44	316.48	316.72	313.98	306.51	325.05	316	320.96	310.16	316.46	316.99	314.06	314.68	312.31	312.53	312.97	324.43	316.15	316.75	314.05	310	318.58	318.54	312.16	313.59	321.18	314.63	317.06	315.98	322.27	319.8	319.07	313.32	318.61	318.9	317.27	321.88	310.43	321.08
300.39	309.55	315.24	307.93	310.86	307.02	309.08	313.24	314.27	307.35	313.62	308.1	312.14	309.93	313.51	311.72	311.57	307.77	310.38	309.49	306.49	305.75	306.93	303.56	315.42	312.69	309.4	306.48	311.11	307.73	307.73	309.96	305.32	313.55	308.26	306.46	311.77	307.47	307.44	319.68	310.77	315.04	308.9	312.66	307.3	306.57	312.36	306.54	302.37	314.29
302.67	306.46	300.69	299.69	297.36	296.82	304.1	302.86	305.07	300.97	295.94	304.24	301.38	298.3	296.1	301.34	300.21	307.41	305.47	302.71	306.54	298.77	302.05	307.52	298.93	305.24	305.34	312.55	296.54	303.9	307.12	298.44	303.35	298.56	304.18	296.29	301.05	305.62	300.25	304.82	306.45	295.72	303.49	294.59	296.26	306.06	303.1	305.54	299.69	306.73
305.53	311.8	305.12	302.98	304.63	298.9	307.1	305.89	303.54	304.81	298.54	307.86	301.9	308.6	305.18	308.97	306.91	301.04	310.75	299.03	305.39	303.58	298.53	302.1	312.22	309.44	310.07	308.7	303.82	298.72	307.34	307.77	307.86	297.66	307.72	307.17	300.45	302.91	304.34	307.41	304.87	304.05	308.2	303.1	307.5	297.52	307.54	310.58	305.78	307.83
305.92	308.39	309.55	308.3	310.5	308.26	310.99	306.53	305.14	311.17	309.91	305.37	314.27	312.36	311.79	307.7	310.56	309.59	308.51	314.05	310.28	313.22	302	305.86	304.55	303.47	304.53	308.47	313.46	309.19	305.24	314.58	300.52	309.9	304.82	311.75	309.36	305.89	305.18	310.85	314.69	312.83	307.11	306.27	308.41	312.21	307.69	301.12	310.08	306.35
299.06	297.71	307.19	308.6	299.5	301.29	305.54	298.15	300.39	299.18	302.66	300.87	306.35	300.87	299.16	308.5	301.56	294.31	309.34	300.56	298.28	302.58	304.24	299.71	306.38	297.81	305.46	296.81	300.79	301.59	308.12	303.52	301.02	306.13	301.63	297.27	301.07	303.79	300.98	308.33	299.26	306.82	303.6	299.44	308.74	294.84	302.31	304.02	301.25	305.09
311.56	315.61	315.26	310.43	313.4	308.79	310.63	312.19	306.73	310.4	310.62	309.91	311.01	317.5	310.71	306.3	308.76	314.57	307.17	304.86	306.05	312.52	308.48	307	311.64	318.13	306.62	311.2	313.81	311.1	311.56	314.96	313.36	314.54	309.8	308.88	308.21	318.86	314.63	309.34	312.47	311.03	316.19	309.37	314.84	307.38	307.22	303.86	311.17	317.16
319.21	315.39	317.85	319.52	318.15	320.75	313.74	320.1	324.81	315.24	320.43	316.96	315.92	316.79	316.7	316.77	323.93	315.84	320.34	319.05	320.97	328.14	315.66	317.17	315.34	311.8	319.56	316.63	320	326.47	322.44	316.01	319.98	317.46	317.08	320.09	319.2	320.55	318.29	315.27	317.09	315.3	315.32	318.18	312.49	321.55	319.49	323.26	317.59	318.56
325.79	326.98	323.04	318.47	325.05	327.65	326.88	329.47	323.01	313.96	328.28	331.2	324.82	320.69	324.97	320.19	324.66	319.88	321.19	323.05	323.74	320.16	321.59	323.66	327.21	332.2	318.66	329.53	327.63	328.92	326.83	332.32	325.38	322.89	320.26	326.34	322.53	320.88	328.31	326.06	329.98	329.59	321.1	326.81	322.54	329.41	329.16	317.48	328.53	330.29
306	308.38	304.63	299.55	303.32	296.09	289.21	304.11	301.25	310.1	296.14	301.17	300.36	299.1	309.51	305.21	303.62	308.44	310.97	310.38	306.53	303.73	296.74	306.88	303.2	298.78	299.46	305.13	302.51	305.35	304.53	300.96	310.09	297.1	303.6	306.77	303.63	305.73	302.98	304.4	297.87	297.26	300.62	309.38	300.04	299.57	304.64	303.9	302.72	298.46
322.89	314.76	323.19	320.59	311.3	314.82	321.67	316.05	309.17	314.43	316.68	311.16	323.97	320.01	319.2	316.11	318.38	320.08	315.29	315.99	321.86	319.07	320.22	308.96	320.4	320.43	314.43	319.89	308.85	314.06	317.53	317.29	314.64	319.42	316.6	310.37	319.2	316.07	317.1	326.28	325.17	317.16	315.39	312.55	317.78	313.82	314.59	318.5	316.6	311.52
315	317.68	313.63	313.39	309.44	312.86	312.31	308.23	318.49	315.32	314.4	308.08	319.12	311.05	308.28	314.73	309.06	312.54	314.04	317.86	309.86	308.96	315.44	315.4	316.55	306.3	312.69	308.77	314.99	311.4	310.5	308.77	308.11	315.29	317.01	312.17	310.61	317.44	314.57	310	311.55	313.88	312.26	312.72	310.4	312.35	322.23	316.52	307.74	311.11
297.28	295.61	302.92	299.68	298.09	294.93	293.64	300.27	302.3	295.53	294.01	297.18	296.97	292.82	297.31	296.89	293.11	293.38	291.89	302.16	299.05	292.89	299.12	291.11	303	295.65	298.31	295.89	290.39	301.35	304.58	291.03	291.32	302.85	294.8	294.27	298.42	302.93	298.44	301.15	293.5	293.4	302.91	301.89	302.7	304.12	294.5	300.19	292.95	294.65
319.54	329.88	319.29	327.01	325.61	321.95	319.61	321.12	325.77	330.81	329.54	329.66	328.35	326.87	319.76	319.27	327.15	326.47	319.15	320.01	327.86	322.08	330.24	323.37	317.38	326.58	324.7	325.93	320.52	330.92	326.03	325.65	324.99	328.68	326.85	320.07	323.4	324.96	321.92	317.24	324.07	320.15	318.58	330.73	333.9	328.76	322.49	322.26	331.23	321.42
314.88	308.62	313.78	306.11	317.33	309.19	311.83	308.14	308.41	309	315	304.49	311.02	308.86	315.3	315.25	307.75	313.03	306.25	306.45	305.73	314.08	307.7	307.01	310.61	312.61	307.33	311.77	309.62	311.5	307.39	314.71	309.81	317.01	311.25	308.54	313.07	308.49	309.24	305.67	314.01	310.05	309.52	312.48	310.78	311.15	313.02	313.21	310.83	308.14
289.29	293.69	303.49	290.66	287.73	292.62	294.15	294.66	293.88	290.02	294.71	294.38	295.87	301.04	293.95	292.6	287.11	292.38	289.89	294.93	287.43	296.92	294.26	289.95	297.35	293.34	294.89	289.77	289.66	289.02	294.15	295.19	289.32	290.36	301.88	290.92	283.56	292.71	295.64	300.23	289.12	298.84	295.76	290.6	295.99	291.17	291.37	295.02	298.96	288.26
323.26	322.84	322.1	319.54	325.64	322.37	323.78	333.24	330.54	323.17	327.37	327.35	325.16	330.42	328.16	328.54	324.85	329.3	328.21	327.61	323.83	323.02	322.47	322.27	324.52	324.05	326.6	323.79	323.72	317.4	325.35	325.24	328.57	324.04	323.35	325.3	325.35	324.5	316.92	322.79	322.11	326.17	326.33	323.64	322.29	314.04	332	320.89	327.93	320.05
325.14	325.62	327.4	328.63	326.59	327.15	327.79	333.64	321.91	317.06	327.34	320.87	331.06	321	326.17	324.84	321.49	328.97	331.22	321.19	324.82	322.39	319.41	318.65	317.78	327.82	319.92	326.34	324.19	330.99	331.38	330.73	322.55	326.94	323.42	320.86	322.2	321.06	318.17	319.26	329.95	321.92	321.61	326.15	325.16	330.89	332.17	323.38	327.47	318.75
309.45	310.75	301.34	310.72	304.54	306.26	298.44	308.26	295.91	303.76	315.5	308.85	309.88	308.07	302.19	307.44	307.37	307.58	294.16	299.12	308.48	308.89	307.75	309.72	300.81	303.13	307.34	311.14	302.19	300.34	305.33	305.74	305.39	304.24	305.34	306.12	308.56	309.37	303.53	310.6	307.85	301.81	303.07	301.28	303.54	304.34	303.19	302.11	306.82	298.12
329.26	327.08	331.2	324.3	322.52	324.47	329.69	319.41	321.1	327.76	328.99	327.83	321.49	328.97	319.61	332.74	322.47	318.69	330.27	322.51	323.1	329.24	324.94	330.92	322.66	321.42	322.37	332.8	327.8	319.54	326.1	326.58	323.86	328.13	330.46	329.18	324.08	328.46	320.18	328.1	329.3	324.91	331.88	321.31	334.03	329.36	322.6	328.75	327.62	323.57
309.9	310.67	305.34	303.31	304.27	308.65	301.57	308.89	302.67	304.64	307.72	302.63	313.56	295.99	310.69	303.38	301.33	301.91	299.8	302.19	303.87	301.62	305.22	309.96	302.01	304.44	299.48	311.57	298.61	296.11	306.89	297.96	311.96	308.89	297.63	302.12	302.37	303.95	305.92	293.97	315.23	307.74	294.62	308.01	305.73	299.74	305.7	302.56	305.8	307.44
305.99	302.69	304.75	311.69	309.32	314.41	301.66	305.28	310.82	307.29	313.93	311.3	312.67	306.91	300.27	307.85	307.6	309.58	312.1	307.05	303.99	308.81	309.74	309.02	304.87	304.91	315.79	304.63	306.9	310.13	310.05	308.47	314	309.61	310.97	307.51	312.53	315.17	310.73	303.9	311.65	309.94	309.21	308.64	307.68	304.09	314	312.32	311.67	309.74
302.39	305.7	306.2	300.17	303.16	303.51	304.81	307.16	305.94	302.92	306.9	309.45	307.64	306.21	301.6	305.23	298.73	305.72	307.37	306.02	302.01	300.94	311.18	302.75	299.87	304.08	303.36	306.1	302.84	311.45	311.51	310.89	310.7	302.24	307.9	310.78	307.36	300.13	308.85	303.87	305.76	309.4	301.23	306.14	305.08	306.42	306.02	304.39	312.46	303.06
314.76	316.24	310.79	320.33	313.69	319.63	316.17	305.82	315.67	316.33	311.02	314.71	317.55	310.63	316.07	306.29	310.82	313.42	313.73	310.39	305.63	310.82	307.48	310.46	314.54	309.53	316.84	312.38	317.39	310.56	314.18	310.01	316.43	317.56	308.38	317.53	308.55	315.23	320.91	305.88	309.52	312.21	313.73	320.96	317.01	311.16	314.2	310.35	309.34	310.33
314.78	309.42	309.41	312.41	307.64	315.88	305.34	314.79	311.32	313.89	318.56	320.81	319.83	313.4	310.26	309.04	317.41	319.84	317.34	316.67	307.62	309.67	308.45	312.04	310.04	311.78	313.67	317.66	316.05	314.87	311.2	313.75	315.91	311.43	309.48	307.56	318.34	318.81	311.11	307.75	314.91	314.13	314.93	312.87	311.53	307.72	309.74	310.99	312.7	307.81
327.19	334.41	322.49	326.89	322.05	325.7	331.99	330.07	329.73	331.96	325.26	326.92	331.05	328.09	323.29	327.75	331.58	325.75	323.42	334.93	330.21	328.08	324.05	329.45	330.11	325.24	325.63	329.79	326.72	327	326.07	326.03	328.81	330.44	326	333.15	322.51	332.75	330.86	326.54	322.35	328.68	336.49	326.83	324.03	327.85	328.92	326	330.93	323.96
327.91	327.7	325.36	327.72	323.91	328.93	319.69	326.21	311.52	329.5	319.57	330.36	320.38	321.64	330.44	325.05	326.29	329.47	317.55	328.12	325	331.88	324.71	323.45	317.56	332.1	321.32	330.8	327.57	315.69	323.04	323.02	326.06	326.23	328.88	324.79	325.05	331.61	321.55	324.76	325.65	326.75	325.06	328.54	328.28	330.37	326.31	326.42	326.72	324.31
337.13	332.33	329.03	325.54	327.44	326.24	328.68	336.93	330.74	332.52	328.97	330.45	325.04	326.25	327.87	323.36	329.04	329.12	329.47	323.12	323.63	327.59	326.51	330.74	324.71	329.9	318.97	328.99	337.2	328.55	331.12	322.67	325.85	331.84	324.23	327.82	325.45	324.11	331.14	324.99	324.36	328.07	333.22	334	326.9	328.04	321.69	333.81	323.86	334.17
319.7	311.86	314.23	315.03	314.4	306.3	318.02	314.17	313.24	318.31	310.73	308.32	314.92	318.05	317.8	322.15	312.63	313.85	314.37	308.73	314.59	322.72	309.26	309.21	324.03	311.47	315.35	320.25	317.62	314.47	317.16	309.98	310.6	315.7	309.88	315.77	323.23	309.61	315.95	313.81	308.4	307.93	309.95	312.57	315.14	313.01	319.51	311.45	318.86	315.87
313.01	315.8	316.17	313.57	322.18	321.82	313.12	313.29	319.39	316.37	320.65	310.79	321.39	317.15	320.14	320.9	313.25	314.55	310.49	315.02	317.28	311.78	322.01	314.26	309.17	318.16	314.39	318.11	319.99	305	314.74	320.62	315.66	316.91	309.94	319.68	318.92	319.19	316.74	319.51	314.75	312.77	312.07	314.23	318.65	316.64	314.1	320.21	315.05	321.06
317.4	317.52	309.98	319.53	320.23	317.01	324.1	322.75	317.68	323.37	314.56	316.92	322.77	315.21	318.05	319.66	314.47	319.81	315.61	310.47	310.57	320.82	314	319.79	318.93	320.67	310.52	321.9	313.94	321.12	316.96	316.07	316.13	323.44	308.73	321.77	312.14	317.6	318.28	316.9	318.03	320.18	313.26	314.75	318.47	313.88	322.26	317.41	314.05	322.73
309.39	307.3	303.8	300.98	302.91	299.08	311.86	302.6	296.45	307.17	295.94	306.6	311.61	305.92	303.37	305.88	304.08	307.26	303.87	305.06	308.79	308.97	299.16	300.64	305.28	305.21	306.17	306.82	301.02	302.95	310.06	305.2	304.83	310.17	305.85	294.98	304.67	307.72	295.92	302.36	306.85	294.97	304.28	305.37	304.01	297.25	298.82	298.96	301.45	305.85
325.48	315.1	317.77	310.69	314.1	318.12	319.97	314.57	317.47	314.46	311.09	309.84	322	319.06	318.63	318.26	320.11	315.9	305.83	313	315.35	316.31	322.04	319.7	314.94	314.95	315.83	315.47	314.1	320.49	311.96	322.15	320.6	322.18	319.37	320.47	312.48	308.16	318.27	323.66	316.19	306.84	310.43	314.25	308.63	312.97	316.56	310.69	319.79	316.85
305.53	303.24	297.18	300.44	301.7	308.54	292.99	298.64	301.58	302.54	301.71	295.71	297.47	306.99	300.18	299.74	305.08	300.77	301.03	294.31	294.01	297.36	292.97	295.31	295.11	296.31	305.89	296.29	299.44	297.63	302.02	305.64	297.71	300.81	298.83	300.78	298.67	296.31	295.28	293.3	300.48	301.69	301.73	303.49	295.49	302.14	305.45	298.08	304.58	301.4
300.47	298.58	304.8	305.84	300.65	298.46	300.86	310.42	296.36	300.89	300.56	295.56	290.65	299.46	298.48	300.43	301.52	302.06	295.21	297.24	294.76	297.87	299.12	296.67	300.22	306.56	313.27	307.62	300.7	300	307.35	293.58	301.84	309.85	302.92	305.45	307.71	303.7	295.95	301.91	298.97	309.59	301.38	301.8	300.09	305.38	297.2	292.38	306.53	299.88
310.92	306.06	313.94	303.38	315.9	312.81	315.19	311.46	312.22	315.25	317.11	306.59	314.7	315.38	314.33	317.17	307.72	308.07	314.02	312.29	313.46	309.92	310.71	303.71	304.78	308.46	311.26	313.04	308.27	315.52	312.3	309.78	315.36	313.28	312.11	309.43	303.97	308.6	306.19	311.37	308.87	312.5	318.64	305.26	314.04	307.66	307.23	310.71	311.66	308.27
313.93	312.93	312.15	311.44	308.14	319.42	311.98	311.16	311.04	312.63	321.47	315.31	316.86	317.03	312.3	318.15	312.33	315.66	311.15	312.92	308.91	314.67	314.41	310.88	314.09	313.51	323.32	314.23	312.19	314.13	318.31	312.18	313.45	316.79	314.84	310.27	314.4	313.1	318.26	312.12	315.42	322.25	311.74	314.55	316.41	310.64	311.8	313.36	321.88	312.03
326.64	330.99	328.17	329.09	327.67	321.56	325.5	321.09	330.25	329.07	328.34	324.32	329.34	331.48	335.87	321.85	335.35	331.61	318.71	330.92	321.27	324.62	327.94	330.25	326.86	330.89	332.13	324.94	323.69	322.72	317.87	325.25	328.56	327.78	320.59	329.91	325.52	319.15	329.17	330.21	328.67	323.14	327.79	324.42	328	329.37	320.83	324.65	329.71	338.71
316.62	311.82	310.91	304.46	310.85	314.05	318.27	321.69	321.2	305.26	311.91	314.77	312.42	311.59	309.93	314.18	314.56	313.53	318.8	317.08	310.89	312.5	319.29	314.81	309.48	314.61	313.32	313.94	309.22	312.13	306.52	317.12	309.81	318.8	310.46	318.51	307.68	309.85	320.74	310.05	301.34	304.73	312.64	308.11	307.96	316.44	316.35	309.15	311.21	313.75
306.01	311.21	313.91	307.32	306.48	299.14	309.23	300.63	313.73	303.09	302.87	305.13	300.25	306.13	308.72	310.28	311.1	305.52	302.29	305.46	301.9	302.72	305.99	309.31	310.14	305.3	307.3	304.37	309.41	295.36	302.53	304.8	309.63	309.88	297.59	306.2	294.12	304.82	300.77	305.49	310.82	305.98	302.93	300.36	303.45	313.37	298.4	299.37	310.71	302.89
323.45	313.87	313.74	318.71	319.77	318.85	317.04	316.59	315.34	324.55	315.45	316.08	320.74	316.2	316.39	316.36	320.34	320.42	321.91	314.43	316.92	316.33	312.65	317.24	316.04	318.3	326.99	320.15	317.33	317.86	315.56	320.47	318.06	316.44	328.81	320.04	313.09	315.58	317.1	316.35	323.96	315.38	322.69	312.96	315.79	317.36	320.4	317.57	315.71	320.54
315.16	309.05	316.34	317.61	313.6	318.68	312.65	315.43	308.61	320.06	311.47	314.3	316.27	311.56	310.43	310.76	318.9	317.82	313.97	315.17	321.25	314.61	310.07	302.82	306.56	307.47	318.62	311.81	308.48	314.86	315.98	319.12	315.29	316.89	316.56	314.76	319.16	315.44	316.97	312.44	314.27	319.03	310.21	309.98	318.13	319.38	318	317.46	320.19	314.77
296.34	299.96	293.25	291.56	294.97	293.45	291.84	292.41	294.25	294.5	295.1	293.21	300.17	296.14	292.59	297.35	291.57	293.51	292.29	292.61	297.82	294.54	295.55	290.88	292.07	293.99	298.06	289.38	292.36	292.65	302.22	296.87	297.7	295.17	288.16	293.35	297.69	303.14	284.1	293.35	299.02	289.99	294.24	287.21	298.14	289.22	300.18	291.47	293.58	293.34
308.64	299.57	301.06	301.69	299.61	302.89	305.43	303.34	312.2	303.12	303.59	305.99	308.69	293.98	301.72	308.34	307.98	302.89	307.61	303.28	309.48	311.38	297.12	297.6	313.43	301.54	301.11	302.5	304.7	298.95	301.95	303.29	306.46	301.4	302.68	306.7	305.06	303.72	302.5	307.61	302.21	308.49	305.36	309.77	303.98	310.76	302.2	310.97	299.76	299.15
317.77	317.47	308.32	308.35	309.45	310.3	310.12	304.21	309.93	308.75	303.99	303.49	315.89	314.15	312.46	303.34	311.23	297.71	319.01	316.52	308.62	310.72	311.97	302.86	317.01	307.1	310.2	305.62	308.1	315.83	306.42	310.11	308.56	318.16	309.6	319.32	306.62	308.85	310.84	311.59	310.33	310.24	311.42	306.48	311.94	305.04	309.33	312.93	308.86	310.81
331.78	326.46	327.82	330.22	327.38	327.42	326.51	324.27	325	318.01	332.68	325.77	331.25	331.93	328.18	320.14	318.77	326.08	328.28	324.67	324.41	337.35	333.22	321.44	332.86	331.72	327.92	324.51	326.86	331.91	331.74	330.82	325.45	328.29	328.17	338	322.94	323.1	331.19	323.34	329.19	328.03	326.5	328.23	327.61	333.37	332.94	325.49	326.34	324.28
307.61	315.46	305.69	301.39	303.98	303.51	305.76	297.33	301.12	309.53	301.93	300.57	307.99	305.3	301.69	306.3	303.58	305.63	305.71	307.95	303.31	308.61	306.32	304.95	302.76	306.56	310.61	301.51	305.84	302.38	301.07	304.54	304.99	304.3	312.76	304.22	307.15	303.69	301.84	308.28	296.94	305.27	300.18	305.47	306.51	303.75	299.6	302.94	303.39	309.07
318.47	317.62	320.95	315.86	314.42	315.56	307.65	313.13	307.48	310.03	314.36	320.54	314.72	313.35	322.83	315.38	317.06	314.09	313.27	314.19	313.32	312.8	314.84	316.97	314.14	321.99	313.85	321.72	315.52	307.74	310.89	316.94	314.31	314	320.14	312.76	317.74	313.8	314.41	314.17	314.18	316.97	319.8	309.79	313.1	314.53	314.74	310.74	308.78	315.9
319.66	320.17	312.54	317.15	318.62	320.28	316.45	313.96	315.47	315.12	307.84	316.78	318.88	318.16	314.04	314.71	315.3	318.18	311.79	321.6	316.29	323.36	316.59	310.44	323.57	319.95	312.09	310.47	322.63	320.46	319.39	315.41	317.71	318.37	316.77	318.52	315.71	317.52	323.03	314.9	313.5	320.55	318.94	325.87	316.71	320.14	318.01	322.67	310.52	311.94
308.9	304.11	299.32	304.78	298.76	299.04	300.71	293.23	301.19	297.89	294.06	302.12	300.43	303.5	298.42	298.52	299.62	298.36	302.76	292.91	300.98	302.88	296.46	290.75	302.74	300.83	296.9	305.72	299.79	297.1	301.72	300.34	303.63	306.48	300.69	299.63	297.94	303	301.24	291.96	301.2	294.26	295.25	300.97	302.57	295.02	300.68	296.57	293.39	299.41
321.33	319.34	318.81	318.88	320.12	315.62	318.12	315.51	311.07	311.07	320.88	321.47	318.86	314.42	322.04	316.89	318.57	315.55	319.06	315.82	316.14	309.22	312.28	313.26	313.27	308.88	322.05	318.58	320.89	322.61	312.05	311.63	316.81	316.39	317.25	312.43	316.23	315.31	316.16	318.59	317.93	314.63	309.58	319.37	319.42	319.03	319.94	317.12	315.59	310.95
311.1	308.89	306.04	312.09	313.87	302.55	306.63	304.13	298.74	306.21	304.51	309.97	305.55	308.64	314.79	307.81	309.84	297.72	302.01	310.9	299.69	300.77	307.82	308.93	306.57	304.64	303.84	313.29	303.76	310.07	303.04	303.32	306.54	303.06	305.59	304.63	306.07	307.54	301.59	311.62	304.81	305.92	305.01	305.68	303.47	309.84	311.38	312.41	299.61	301.18
303.1	295.42	300.31	299.32	297.44	302.11	298.26	296.3	302.56	295.89	295.96	296.18	301.07	302.3	300.38	298.68	301.22	297.7	295.48	300.37	298.06	293.55	301.96	297.41	302.32	290.95	296.15	298.14	292.46	303.19	296.57	302.56	303	307.67	298	297.06	305.77	304.09	298.3	297.54	298.78	303.27	301.23	302.39	296.82	293.75	300.67	295.06	294.54	301.61
323.79	328.39	324.53	319.32	324.87	319.33	323.31	327.88	320.15	322.96	319.05	332.36	325.91	316.67	326.61	325.16	324.44	331.54	325.48	325.96	320.05	329.2	317.34	333.54	326.91	315.41	318.64	324.97	323.06	320.3	321.63	320.72	325.8	319.5	320.9	319.22	328.9	323.86	317.01	326.23	312.37	323.33	325.79	328.03	319.27	329.96	323.85	324.33	323.01	320.38
302.29	304.47	300.17	303.99	302.34	307.56	299.9	298.78	303.21	305.33	295.62	305.24	303.41	303.38	301.79	305.99	305.2	297.77	294.97	301.41	305.78	296.32	301.69	304.02	300.58	300.3	307.02	301.98	300.19	298.02	300.89	304.69	295.9	308.49	297.2	297.7	297.96	310.15	300.55	297.17	302.13	303.32	303.58	307.22	298.36	303.41	297.49	294.93	304.51	296.38
316.23	308.57	315.38	313.74	318.81	308.25	313.15	315.86	318.62	312.14	318.96	315.49	316.59	311.08	313	315.97	315.07	317.11	314.33	322.12	313.64	309.93	311.07	310.59	314.03	317.75	320.91	322.43	313.59	309.64	317.13	319.26	318.46	316.65	316.58	312.29	317.35	309.39	317.54	322.39	320.21	313.19	314.78	318.86	313.75	313.85	318.11	315.77	314.66	316.5
297.69	309.58	305.18	299.97	307.71	307.02	308.87	299.8	305.58	308.04	308.45	309.43	306.65	301.73	303.48	306.31	307.18	303.56	309.02	311.61	309.06	304.64	309.87	306.99	312.34	297.23	306.82	309.13	312.93	305.71	307.18	310.03	311.96	309.53	305.38	302.09	310.56	306.47	303.8	313.35	303.3	307.39	309.11	306.01	306.64	309.65	300.44	305.58	315.32	303.92
322.21	320.01	325.57	324.84	328.16	324.17	321.53	321.62	321.37	322.37	324.6	321.25	326.86	325.27	327.21	324.09	325.36	320.74	326.69	324.21	320.94	325.4	326.6	327.54	322.52	330.28	330.1	325.12	322.87	324.67	319.46	326.5	331.4	328.3	323.36	321.03	324.15	320.1	325.81	329.11	328.13	326.97	325.11	325.34	324.2	322.63	326.45	325.85	317.7	329.19
296.24	292.02	295.73	296.46	298.54	288.79	298.4	288.75	290.31	293.23	293.88	293.03	297.38	293.64	291.42	303.42	287.19	292.53	292.42	295.06	298.22	295.78	298.12	289.05	291.93	288.42	295.93	290.18	291.7	307.48	290.58	295.58	290.25	292.33	295.5	291.83	298.02	291.98	292.98	297.91	297.93	288.79	290.85	297.41	300.3	296.43	298.85	294.18	301.11	296.39
323.69	326.13	328.96	330.08	331.05	326.24	330.3	328.36	324.56	331.18	325.77	326.59	329.36	322.52	331.26	326.68	330.86	325.37	330.12	335.09	323.77	323.71	328.3	331.34	328.55	322.55	328.2	322.92	324.86	325.56	331.41	331.21	326.02	329.71	327.66	326.47	325.04	335.34	325.31	325.33	324.36	329.39	325.82	332.46	328.38	320.93	331.67	327.46	328.25	326.2
312.01	312.98	312.74	306.38	313.93	313.44	313.93	319.79	315.52	312.26	313.17	305.67	308.25	307.58	314.2	314.44	310.12	316.13	304.83	310.51	314.24	318.55	316.98	320.44	310.69	312.71	311.82	316.96	316.95	315.11	313.88	312.38	311.69	310.42	313.04	316.03	306.49	308.52	311.08	314.98	304.17	314.7	305.68	310.31	304.79	319.46	308.31	308.68	312.2	308.72
308.38	308.97	307.87	309.21	302.49	303.87	303.5	300.59	300.35	301.56	300.49	309.92	299.74	306.89	311.92	301.89	301.74	301.38	298.42	308.05	310.52	312.53	309.03	299.51	311.46	302.01	304.24	302.62	305.92	303.38	311.49	313.26	300.87	305.9	307.78	311.57	300.47	307.2	300.2	309.93	311.03	296.62	302.39	300.57	300.31	301.32	301.11	309.14	303.62	312.59
303.12	303.23	304.11	302.82	301.86	302.8	310.49	301.32	306.3	300.69	307.6	302.76	305.75	305.07	301	302.77	306.12	308.17	297.84	302.21	302.7	305.15	299.04	301.32	306.68	299.47	304.82	302.67	300.72	301.64	296.72	300.67	306.27	306.78	310.39	296.54	304.61	308.22	308.11	295.17	299.8	306.63	311.48	299.61	304.51	295.76	298.97	293.91	303.75	303.9
302.41	307.07	309.5	303.48	306.44	305.4	307.41	293.49	306.29	302.99	305.23	302.15	301.73	304.61	300.36	300.94	306.95	304.64	306.36	306.03	303.8	309.8	300.48	306.62	313.4	305.11	312.33	300.6	308.3	300.37	297.19	301.77	296.85	300.67	300.08	306.68	300.69	309.75	306.07	298.85	303.46	304	310.51	316.55	305.48	311.91	305.24	296.37	306.08	309.83
314.05	310.61	316.82	308.15	309.62	312.11	315.9	304.37	315.21	317.16	316.14	317.96	312.63	309.72	313.14	308.16	317.66	314.41	313.03	314.73	308.12	313.58	311.99	307.63	309.2	306.67	313.35	315.38	312.1	313.67	311.51	310.82	307.94	315.2	318.23	313.15	300.57	309.55	315.52	308	312.62	308.35	309.12	317.02	314.35	309.88	313.19	315.91	313.14	313.13
317.31	309.63	317.52	322.28	312.85	319.99	312.44	326.02	317.25	318.26	319.15	319.85	320.66	324.11	319.02	323.05	318.07	316.45	313.64	313.85	309.66	323.16	327.18	310.61	318.63	309.05	317.33	321.05	322.54	325.4	316.76	314.81	312.95	312.67	311.82	317	320.16	311.25	311.55	320.55	319.37	320.42	321.04	309.16	321.02	325.22	316.81	318.83	316.45	323.28
303.98	312.82	310.75	299.15	302.91	306.24	306.92	307.02	299.62	302.49	300.84	307.34	297.6	311.55	303.04	311.07	305.93	303.53	306.87	298.77	304.31	309.41	303.38	305.88	302.7	306.14	304.71	300.59	310.53	307.38	308.91	303.34	301.93	307.28	302.46	310.88	298.67	306.33	300.33	300.76	297.51	306.52	306.76	302.58	305.71	298.78	310.47	302.39	299.29	306
328.26	328.7	327.84	333.39	329.03	325.66	331.26	333.93	329.49	327.86	330.57	328.1	329.02	325.34	323.24	323.22	330.07	334.22	327.98	325.77	325.77	328.63	327.73	332.71	324.02	334.03	328.33	332.81	331.94	326.98	331.33	325.41	330.45	328.11	329.19	335	329.49	327.91	331.07	325.89	327.5	331.56	333.62	337.17	321.89	328.6	326.14	332.02	324.46	327.29
304.04	297.27	308.13	295	302.05	292.77	307.19	305.17	298.15	304.71	300.86	303.59	295.98	307.62	300.7	298.27	304.76	302.64	294.17	305.81	296.26	300.53	303.31	303.52	304.2	303.21	308.68	297.93	304.45	301.35	307.78	304.91	299.7	301.66	301.4	300.78	303.58	306.17	300.79	298.35	304.96	301.03	301.43	292.54	300.9	298.68	303.15	298.72	303.62	299.92
301.44	297.56	300.01	302.47	297.24	306.17	302.81	299.32	295.75	307.98	301.68	299.05	296.65	298.88	301.72	294.61	294.88	299.57	304.23	299.85	298.73	297.85	294.24	309.23	298.32	300.69	299.95	302.99	303.42	297.67	301.75	298.72	298.97	300.55	289.84	297.92	294.42	310.53	305.01	297.98	290.26	297	307.57	298.61	298.18	303.79	298.11	299.16	303.04	299.42
325.57	328	329.6	331.27	322.79	329.44	331.12	330.85	327.35	326.81	329.91	326.61	331.35	326.9	326.51	328.38	326.18	325.84	326.95	327.89	329.91	326.71	329.29	331.74	326.07	331.43	329.81	327.32	330.25	332.31	325.29	335.7	322.62	332.42	333.2	324.29	328.56	331.14	330.75	333.17	327.76	330.6	323.94	329.82	326.49	326.46	320.49	332.56	330.48	330.69
329.44	332.49	319.97	330.35	323.47	336.36	332.69	327.58	326.47	323.56	337.25	326.17	323.3	321.85	321.55	324.04	321.88	327.23	323.39	331.52	326.28	329.32	325.08	328.34	327.62	330.38	329.27	326.58	328.93	326.53	332.54	322.95	321.12	331.61	329.75	324.15	321.45	326.44	323.61	328.78	336.04	323.27	323.01	327.93	325.99	326.66	322.67	332.29	324.51	325.5
306.77	315.97	313	310.48	300.15	313.1	303.26	314.18	311.75	309.78	311.01	305.56	311.49	316.34	310.77	312.28	302.28	304.64	308.07	314.98	305.23	313.96	310.57	310.8	309.99	306.82	309.78	305.62	305.81	309.34	310.48	311.34	304.81	301.86	313.48	309.88	308	313.39	310.85	319.06	317.24	315.78	308.08	309.06	309.2	309.27	312.4	304.07	311.8	304.65
306.39	306.23	304.82	301.8	307.41	322.88	305.64	309.08	307.79	306.88	304.5	302.34	302.25	306.1	308.72	310.74	310.33	303.18	304.12	304.07	309.5	308.57	304.46	299.22	304.28	308.98	302.8	306.78	309.09	310.15	309.03	311.58	304.17	308.79	303.89	308.14	306.75	308.97	301.77	307.13	312.22	305.79	301.12	303.83	303.52	307.34	301.77	314.88	314.97	307.06
298.52	301.51	301.33	296.17	303.18	308.23	300.68	302.42	308.36	301.29	302.42	300.26	306.15	310.71	299.83	301.72	299.93	309.56	304.08	305.87	302.51	296.39	296.58	299.75	309.74	310.03	303.56	303.07	305.01	301.91	301.38	301.86	298.73	309.17	306.17	303.11	300.37	306.59	306.97	299.56	302.8	299.24	300.95	316	305.09	305.68	308.13	306.98	300.43	300.16
316.32	322.49	319.53	315.43	321.34	319.08	317.97	318.9	313.99	319.73	314.52	319.55	314.4	308.52	311.72	316.54	318.65	311.28	317.39	309.11	312.46	315.74	310.61	312.83	314.78	311.05	319.49	320.52	322.82	319.89	317.34	325.85	320.76	322.9	316.22	314.09	311.34	315.85	316.25	324.9	318.74	316.78	323.27	314.1	320.07	315.97	318.64	322.79	316.43	320.62
319.45	330.62	327.41	334.25	334.1	331.3	323.38	333.65	327.72	329.17	326.07	332.49	321.97	325.12	330.26	329.56	327	324.96	325.52	326.21	324.28	334.87	335.15	327.43	320.7	331.48	320.3	324.91	332.34	326.03	325.53	332.62	325.57	332.53	322.71	329.74	322.03	333.95	321.25	332.99	324.06	324.81	323.54	328.05	323.66	327.19	334.52	324.45	322.46	326.02
334.98	326.06	324.62	315.77	332.99	328.1	325.58	323.27	322.6	325.4	318.62	328	323.47	325.12	324.75	326.09	321.55	326.55	323.05	321.65	325.69	324.76	323.53	332.31	321.68	332.01	328.01	321.77	325.25	322.85	316.5	327.07	323.04	327.74	321.07	333.22	326.42	319.1	327.08	328.85	324.24	318.41	331.6	327.84	322.52	326.88	323.39	327.09	323.47	326.93
304.61	302.5	301.86	299.69	300.23	305.99	300.58	305.08	305.4	309.33	305.26	302.24	305.64	311.55	309.9	302.22	296.26	303.76	300.15	304.36	302.1	301.64	297.34	295.24	297.84	295.06	301.77	292.03	302.22	305.02	301.45	303.08	295.89	300.18	299.03	301.96	298.93	299.51	300.16	299.69	300.68	300.93	298.8	301.67	303	305.93	304	300.56	304.85	294.32
321.57	317.89	317.8	326.04	315.73	316.59	318.2	320.5	314.98	324.04	321.14	317.37	320.4	315.33	322.04	315.17	315.67	319.39	318.54	315.96	313.33	316.01	317.63	311.61	312.95	319.78	318.51	320.17	321.86	328.34	322.26	315.73	319.02	313.41	324.77	315.16	311.32	321.33	313.57	317.56	316.31	311.37	322.64	318.56	321.36	320.92	321.39	309.54	321.65	319.35
308.58	299.76	303.48	307.11	301.18	307.62	301.26	300.9	303.05	303	311.25	300.85	306.39	308.47	308.78	306.99	306.2	310.27	302.44	304.61	298.83	300.25	309.4	304.94	298.2	306	302.71	301.46	301.98	306.23	309.55	310.18	316.91	297.79	308.44	302.7	303.08	298.85	306.25	309.22	314.87	307.88	301.95	302.25	307.09	301.43	303.31	308.24	303.2	301.99
307.53	304.33	310.48	298.19	305.8	306.64	303.45	307.12	305.93	302.53	301.44	302.53	303.72	297.85	306.19	304.34	300.37	305.04	306.03	303.53	312.85	313.42	305.84	306.27	304.79	296.2	307.62	302.22	303.85	296.63	300.89	302.09	306.32	303.96	307.19	310.23	303.34	299.45	305	307.92	305.36	300.86	307.21	296.03	297.04	292.49	305.61	299.73	310.07	306.63
308.79	312.19	301.97	314.11	314.4	304.86	316.25	314.16	310.85	312.9	320.13	317.41	309.11	315.25	311.69	320.42	309.04	312.62	312.12	308.69	307.7	309.39	312.26	313.75	305.01	308.94	310.2	312.94	307.58	313.54	313.22	315.49	307.98	305.19	311.29	305.06	313.6	311.03	313.24	311.84	309.3	309.75	308.54	311.78	306.93	312.91	316.8	314.1	319.5	314.57
321.86	335.36	318.42	320.5	319.35	324.43	325.21	323.65	323.76	323.34	330.85	322.12	322.3	326.59	330.54	319.67	321.1	328.75	322.73	324.22	326.79	323.42	320.28	321.58	321.26	329.14	330.64	324.76	318.85	333.72	325.41	324.25	325.5	325.49	324.27	320.97	328.12	335.84	328.23	326.25	321.2	325.08	321.89	329.71	329.01	325.09	327.26	321.21	329.14	324.7
306.14	304.35	302.63	314.69	303.14	312.99	303.14	307.81	301.28	311.13	308.71	303.14	306.85	305.47	304.96	309.81	303.53	309	306.85	307.84	308.47	298.72	308.78	304.15	296.82	307.9	297.61	307.69	304.46	303.87	308.44	309.98	309.2	301.39	293.77	306.57	314.3	312.92	303.51	307.92	313.76	302.64	301.72	303.33	301.05	308	306.91	309.89	308.78	304.23
317.5	317.22	314.58	313.09	312.32	314.23	312.88	317.3	316.75	317.91	318.42	313.21	313.57	311.92	313.96	310.97	312.19	317.46	316.93	320.13	313.78	312.95	313.51	312.21	314.58	312.94	314.49	317.3	312.22	315.43	312.31	311.77	313.26	314.17	305.27	308.54	312.91	308.93	314.3	321.1	315.94	313.09	312.4	311.15	310.5	313.67	313.51	309.85	314.88	312.53
305.52	300.22	298.07	302.69	302.97	308.11	295.52	302.51	305.53	304.8	301.99	305.9	298.75	303.61	304.58	304.09	306.11	301.79	300.16	300.34	295.27	297.29	305.52	304.55	302.17	307.41	308.67	303.08	300.51	302.26	316.91	301.5	309.61	301.52	304.55	300.84	302.97	305.63	306.62	297.76	303.16	307.05	298.38	300.9	301.26	310.25	305.12	306.18	298.06	302.96
308.5	309.17	318.87	310.25	311.27	318.85	310.17	307.28	314.58	318.14	310.15	313.51	311.69	315.82	312.48	309.33	314.49	316.31	310.38	316.41	316.68	320.55	315.23	311.43	316.08	312.54	314.65	313.93	304.67	312.04	310.83	311.61	312.23	308.59	310.52	315.59	320.66	314.81	316.15	306.03	312.62	308.9	306.32	313.63	311.56	310.66	314.8	314.86	318.22	324.17
303.84	302.1	308.54	305.24	304.17	302.41	304.09	312.12	301.28	309.63	306.18	296.52	301.34	300.13	305.48	307.96	311.22	311.46	308.14	309.45	303.14	305.43	313.12	309.54	306.52	304.28	298.27	306.34	303.91	309.28	303.37	310.81	306.82	306.63	304.49	301.32	303.48	302.38	304	300.18	305.28	306.27	304.7	306.75	309.33	309.93	307.67	301.99	303.2	307.39
296.93	304.75	308.54	301.32	303.46	305.67	308.17	299.82	303.85	303.24	303.51	304.92	304.26	303.41	306.36	299.54	304.08	307.15	308.73	307.88	299.58	300.53	301.9	295.75	302.79	299.49	303.81	299.57	303.13	307.33	300.9	305.12	309.52	302.13	299.82	303.2	304.57	298.44	309.29	309.36	302.42	302.04	298.95	299.33	301.87	306.38	302.94	297.63	304.73	305.02
288.75	300	292.82	293.22	295.39	293.95	288.87	301.32	290.47	297.37	291.01	294.05	291.25	299.94	287.04	289.09	294.8	298.44	303.69	304.53	295.72	293.6	299.75	292.19	290.21	289.69	296.47	294.56	297.81	297.37	292.89	290.47	294.77	292.7	299.18	293.68	292.32	292.79	293.77	287.46	297.26	301.89	291.61	296.59	296.88	288.16	291.39	290.32	295.26	292.38
309.09	308.12	314.47	314.04	307.96	303.18	307.02	314.68	308.83	310.5	312.18	311.71	315.96	307.76	314.79	312.79	301.78	311.19	305.23	314.15	314.26	309.48	301.66	312.69	310.68	316.08	311.44	311.76	318.74	307	300.01	310.75	311.46	311.74	312.84	316.69	312.72	315.15	315.82	304.16	314.36	304.48	302.25	307.36	308.1	306.79	310.18	314.1	314.49	307.5
303.42	311.81	312.4	306.59	302.3	302.45	302.14	311.84	307.12	310.65	305.12	307.39	315.41	311.9	301.26	305.65	306.02	305.42	304.15	306.88	310.62	311.09	309.51	302.72	308.24	306.65	303.3	306.33	309.58	303.79	305.65	306.28	304.27	307.25	307.45	309.75	312.99	306.56	307.3	312.11	302.3	309.8	314.46	307.98	306.15	301.84	310.57	308.76	307.97	301.85
310.79	314.58	323.08	319.43	311.33	320.22	310.85	320.92	313.73	319.57	318.81	315.77	314.11	317.88	321.88	313.78	319.01	322.92	315.41	318.3	320.39	323.56	312.68	313.61	314.11	322.1	315.09	317.72	317.26	317.42	317.54	328.51	323.99	312.54	325.03	311.37	318.01	319.33	315.01	321.47	322.68	322.15	321.32	319.92	317.61	314.57	320	320.86	321.89	320.52
300.66	302.98	304.09	298.02	304.49	305.41	307.06	308.24	300.58	304.68	297.8	306.39	301.8	307.23	307.05	309.37	311.91	305.7	297.56	304.97	309.32	304.27	306.51	309.59	303.63	299.89	302.74	305.68	298.36	310.66	306.08	303.29	303.94	300.48	309.04	305.18	304.31	296.92	306.15	305.72	298.93	303.24	302.37	302.8	311.82	303.62	300.68	301.68	301.3	301.31
304.75	303.03	299.13	311.04	304.71	303.13	307.67	307.11	312.54	302.76	306.05	310.31	305.53	301.77	306.93	299.31	302.33	304.61	312.83	308.72	304.35	310.79	305.63	305.8	303.74	305.75	302.54	301.61	302.63	311.77	300.99	303.89	313.23	310.81	304.44	306.3	308.26	304.97	302.53	307.59	307.06	310.48	310.97	304.95	305.86	308.15	307.92	309.8	305.84	310.12
308.76	305.87	304.28	311.98	306.8	302.95	305.09	305.32	301.88	300.92	304.71	307.2	299.18	297.38	303.62	305.64	300.47	299.04	304.18	300.19	302.62	308.62	303.02	308.96	301.1	303.53	306.99	305.14	303.85	307.41	305.88	301.9	301.7	300.8	302.45	307.01	303.34	302.02	300.46	306.78	296.58	301.96	303.93	307.06	301.86	304.67	305.83	304.31	306.3	301.34
310.27	311.67	306.78	306.52	315.3	315.34	313.95	314.98	317.83	312.82	308.26	311.13	304.95	307.21	313.19	308.91	315.94	308.47	312.91	315.11	310.29	313.15	312	311.65	317.24	311.56	304.58	310.22	311.7	312.92	309.05	313.06	310.1	317.21	308.1	303.12	315.29	315.7	307.64	311.58	313.07	307.4	306.68	305.37	304.81	314.17	309.92	306.55	313.72	310.28
303.51	307.53	302.97	301.54	300.99	312.17	307.46	306.6	302.19	306.86	305.75	301.34	298.57	306.76	300.83	303.87	300.89	297.81	304.43	308.79	306.28	304.7	300.01	304.83	304.18	298.88	305.75	303.71	306.01	309.33	304.21	308.75	305.84	305.57	303.7	303.97	300.38	302.86	302.46	298.35	303.93	305.59	296.15	299.7	302.04	303.03	303.34	310.28	306.05	299.57
306.29	306.26	307.22	304.77	300.37	304.41	310.51	304.59	310.89	301.87	303.43	303.86	304.3	307.88	310.29	306.41	308.78	303.35	308.16	305.23	297.46	304.9	307.52	303.35	306.43	310.94	304.78	307.3	306.7	300.37	300.8	308.69	298.82	302.78	306.99	302.01	304.98	300.13	306.79	309.86	301.83	296.48	301.1	298.03	303.58	304.62	305.22	303.28	307.05	305.71
314.29	312.78	317.39	311.08	319.49	316.59	308.66	322.31	320.38	316.81	315.35	318.53	315.3	316.69	321.26	315.11	321.72	314.4	313.06	320.34	318.24	304.42	320.09	314.11	319.59	311.44	319.73	312.2	319.53	323.65	316.77	314.24	315.85	319.01	313.91	317.75	320.66	304.78	308.95	318.17	318.05	310.78	316.04	319.41	319.18	315.11	318.27	322.2	317.38	309.73
300.83	301.37	301.53	299.63	302.45	304.37	295.6	299.78	298.45	300.95	308.93	303.05	297.66	305.37	301.48	300.8	297.3	301.09	304.56	305.07	304.04	300.54	293.06	299.08	305.76	299.97	296.72	299.3	300.87	301.17	293.4	307.82	301.32	296.67	293.79	301.63	303.38	301.74	296.84	298.29	298.51	303.49	297.67	296.22	301.11	301.8	297.94	306.74	300.32	298.67
306.46	299.13	302.78	304.82	308.93	301.79	302.71	307.17	301.92	305.79	305.35	305.14	302.28	300.72	304.01	299.75	298.1	306.67	302.47	303.05	306.56	307.39	299.29	301.35	308.12	303.84	305.23	295.84	295.71	309.88	297.62	305.68	300.47	305.93	308.84	306.06	300.81	297.82	307.99	295.28	303.69	307.13	297.55	302.65	300.34	309.57	305.14	304.44	307.3	298.26
322.17	314.62	316.17	313.92	309.91	318.81	317.03	315.86	314.48	310.08	318.88	313.11	314.59	322.96	315.01	315.4	316.07	313.36	314.09	318.66	315.38	316.15	310.94	321.27	320.87	311.25	316.48	321.82	315.64	318.56	320.3	316.11	318.44	316.94	315.42	310.42	316.7	309.64	306.5	308.47	311.53	313.89	321.17	320.61	320.53	319.72	317.03	315.3	315.9	318.66
302	303.02	300.43	296.17	300.86	302.92	300.67	300.96	302.36	307.42	303	307.61	299.57	299.08	295.02	302.03	302.36	304.84	294.6	297.07	298.7	297.64	295.64	304.48	297.01	299.76	292.68	295.76	303.94	302.85	302.06	301.32	302.45	296.9	302.38	296.74	297.76	301.19	293.69	302.37	299.82	298.94	300.66	294.82	297.91	299.92	302.95	305.77	294.57	296.44
307.62	315.51	316.73	316.36	313.42	314.11	312.01	309.09	312.36	314.51	318.09	308.37	316.23	311.6	316.72	315.63	313.2	316.29	313.89	310.85	317.19	310.18	308.79	312.32	315.39	309.77	316	306.75	310.88	308.62	318.95	311.32	314.13	314.77	315.76	313.36	307.72	312.19	308.15	315.75	310.15	315.94	313.4	316.55	320.32	319.78	319.21	312.59	314.76	313.77
305.6	317.22	319.31	319.14	321.96	321.57	313.02	318.46	313.06	313.03	316.62	315.2	319.15	315.18	317.49	319.66	318.77	319.66	308.89	319.34	320.88	320.88	319.07	322.97	320.69	319.94	317.04	311.26	321.37	315.45	316.11	314.66	314.59	317.07	317.23	317.85	311.38	316.94	319.01	316.17	321.68	311.32	316.62	315.81	312.77	319.76	320.53	317.05	324.22	314.85
298.88	292.74	299.07	294.46	301.88	297.77	296.74	296.72	295.88	300.75	289.13	290.97	298.12	304.84	292.9	289.12	294.1	296.44	298.51	290.8	298.75	297.65	299.1	302.85	292.75	289.77	302.3	300.77	299.41	299.4	295.44	301.94	298.37	299.43	292.74	300.6	302.29	304.73	295.87	291.03	302.99	304.73	299.12	300.04	290.52	296.44	293.52	298.34	294.24	297.35
306.67	299.78	305.33	303.81	295.89	301.01	301.02	300.78	301.89	301.86	308.03	305.08	302.18	303.09	302.08	296.79	298.68	300.63	304.4	306.29	295.63	307.24	299.68	301.38	299.28	293.85	299.6	303.16	304.33	300.78	300.7	303.78	295.2	305.55	300.21	305.7	303.49	307.97	305.74	301.28	299.35	294.13	296.39	303.43	299.09	297.55	305.99	300.01	305.53	303.17
318.61	321.34	321.04	315.93	315.64	318.73	315.5	321.29	316.93	317.83	319.51	316.74	316.56	316.49	320.54	316.87	315.36	320.48	318.26	310.71	316.71	313.14	315.68	315.79	322.13	323.25	315.17	315.19	320.09	312.2	310.2	318.76	317.2	318.55	321.71	311.78	313.5	306.89	312.64	316.45	315.94	320	321.09	309.64	319.47	322.55	313.25	314.75	314.38	315.37
309.25	305.87	303.84	311.69	311.55	309.73	305.05	303.93	307.46	312.84	313.62	310.87	310.47	306.54	308.74	316.7	308.89	308.08	306.16	307.2	306.76	304.34	306.3	303.4	312.63	307.78	314.97	305.29	304.69	303.29	308.76	310.57	309.07	306.64	308.31	303.34	309.44	311.53	306.35	316.23	305.33	301.92	308.66	310.55	310.32	312.33	312.79	300.11	310.17	314.1
321.58	312.51	313.03	310.79	321.07	321.52	325.41	324.08	314.93	315.71	312	318.33	323.35	322.35	318.1	318.38	319.67	308.29	315.89	314.71	318.01	323.81	314.14	316.05	310.92	314.84	315.14	317.95	313.87	308.39	319.19	312.42	314.7	312.75	318.64	317.86	318.34	320.96	321.62	317.38	319.26	318.83	316.69	319.05	315.61	314.95	316.3	312.21	323.33	320.58
308.02	304.17	306.45	307.57	302.08	301.87	303.92	299.43	302.28	307.47	307.25	295.93	307.56	306.93	299.6	299.18	309.14	297.47	297.47	298.96	296.67	299.72	297.59	303.67	310.01	302.61	298.55	299.06	301.72	301.55	295.26	294.65	302.06	304.85	300.56	307.14	302.72	300.81	304.25	302.87	309.23	297.91	304.92	292.58	301.78	297.13	300.72	302.5	298.17	298.75
297.07	301.69	293.59	301.76	297.83	299.39	302.98	298.4	299.35	296.66	295.56	297.09	297.87	295.88	303.16	302.33	302.08	303.82	305.55	301.95	301.74	297.77	300.95	296.6	303.55	303.16	299.15	307.59	295.04	300.33	299.59	298.15	299.25	298.25	294.92	308.85	301.24	292.96	296.75	300.73	302.46	304.14	300.27	299.92	295.44	305.39	296.93	301.9	298.4	305.45
295.1	302.64	299.34	299.46	306.86	298.65	306.3	300.34	308.41	296.94	302.22	304.09	300.96	297.59	302.24	307.49	302.34	303.84	301.71	296.8	307.84	311.53	311.42	300.35	304.05	301.82	303	299.64	303.7	304.5	303.91	303.56	297.37	299.89	295.67	305.81	296.42	304.62	306.32	303.2	304.85	304.13	298.55	303.19	300.11	307.65	305.41	305.9	304.88	301.81
301.87	314.33	309.82	313.14	306.99	311.56	314.33	301.5	307.05	306.82	313.47	305.56	304.75	313.39	305.82	314.73	309.48	309.87	312.79	307.94	305.5	309.86	309.91	308.52	319.49	302.43	308.4	313.29	307.67	313.74	305.1	306.13	309.41	310.27	321.45	310.43	309.07	310.03	310.93	310.11	317.11	317.37	304.88	312.47	309.75	310.53	297.27	305	314.17	311.67
316.06	306.66	318.71	319	310.57	321.25	314.3	317.29	313.46	314.33	322.31	318.31	311.88	307.49	319.06	307.16	323.9	318.37	310.75	311.09	312.29	318.05	316.38	313.31	313.45	318.37	312.74	310.81	304.02	317.63	312.35	313.65	317.23	311.34	316.44	314.55	318.73	323.88	322.48	313.11	311.79	308.11	317.39	315.38	310.54	311.23	318.28	313.37	306.52	322.37
296.5	304.66	305.5	299.61	310.67	293.07	302.97	299.62	300.86	294.16	300.9	300.41	292.79	303.71	301.57	303.82	299.05	297.78	296.69	302.53	303.8	305.57	293.62	299.82	305.23	305.64	301.4	302.55	298.66	302.86	298.38	296.51	296.61	302.27	302.39	296.8	310.01	300.61	301.52	295.96	302.34	300.3	304.76	290.86	300.53	301.28	303.13	307.04	298.41	299.65
322.63	312.53	307.9	322.8	319.16	322.16	322.43	311.62	309.29	322.09	312.37	317.94	318.86	320.07	319.12	311.06	312.35	315.43	315.59	320.34	322.15	317.18	319.4	314.04	315	323.52	317.45	321.38	316.72	321.83	318.4	319.99	316.02	318.24	313.65	319.75	313.51	318.36	317.05	317.06	321.97	316.34	316.68	324.43	316.21	315.25	315.8	321.5	318.38	318.98
305.4	310.79	309.27	302.61	305.81	303.7	308.02	307.04	309.73	309.64	303.92	298.48	300.95	302.92	304.57	301.78	296.47	307.96	294.83	299.54	304.98	297.78	310.05	299.97	302.54	300.06	301.07	305.36	308.15	303.56	313.65	306.47	300.68	301.56	302.44	308.37	303.31	305.47	299.35	302.97	302.11	309.08	302.82	303.44	304.31	308.23	301.83	302.31	310.65	297.84
311.97	317	316.46	316.07	317.91	315.91	306.69	314.16	319.78	311.88	320.23	315.41	312.9	314.49	320.57	315.88	314.64	314.17	315.58	317.67	317.93	321.82	316.31	315.11	311.57	317.33	314.2	318.99	312.91	321.17	315.08	315.17	314.05	314.7	319.37	323.59	312.41	320.76	323.59	325.61	310.5	315.54	314.02	317.37	306.4	317.67	316.75	320.24	314.61	318.71
304.16	304.98	305.16	293.5	305.24	304.44	306.75	300.37	299.8	307.43	303.03	302.9	305.35	305.66	302.15	303.42	305.17	304.46	308.78	309.68	298.38	304.35	300.92	306.4	303.38	302.11	307.11	304.66	310.24	302.82	299.39	303.35	300.02	301.22	309.82	311.01	312.25	299.19	299.24	305.81	306.24	307.5	298.19	304.05	302.75	304.21	296.55	307.03	308.81	309.09
299.35	298.37	303.3	295.77	303.07	301.63	299	297.63	297.15	307.66	301.3	305.16	303.78	300.07	305.71	300.07	301.63	300.14	300.82	297.37	301.75	301.21	305.57	299.08	300.18	301.68	302.47	301.4	305.43	307.88	303.22	313.57	301.67	309.78	309.72	303.71	306.4	304.06	305.14	305.75	305.23	307.34	304.24	297.46	306.43	303.58	307.04	302.39	301.15	304.83
300.91	304.21	307.67	305.13	304.85	305.77	305.96	303.43	309.24	307.26	307.48	301.27	311.88	305.99	312.86	310	305.43	307.51	311.63	302.3	310.33	300.51	305.68	302.91	304.7	309.49	310.24	310.17	306.89	303.63	307.66	308.35	310.28	309.27	311.85	305.95	305.31	303.93	305	299.81	300.52	301.04	305.52	308.96	300.48	312.42	303.36	301.64	303.95	305.13
314.8	310.82	308.17	308.26	313.17	313.73	317.66	316.55	310.01	316.68	318.48	313.64	315	308.22	313.37	314.26	317.75	316.41	311	311.29	308.27	313.27	312.92	312.44	314.5	313.36	309.73	313.02	312.13	311.42	312.28	319.79	311.13	311.69	306.37	314.21	311.43	312.42	317.97	308.5	314.42	310.07	310.06	318.84	309.89	311.81	314.88	311.86	310.38	309.93
316.18	317.62	315.1	317.65	310.93	312.43	322.57	313.17	321.13	319.17	318.01	313.52	319.76	322.2	321.51	312.51	312.77	319.61	319.91	318.04	315.22	323.42	319.67	314.5	318.56	312.48	316.09	317.74	317.8	316.2	319.85	327.1	318.61	316.72	311.33	307.47	315.92	324.12	311.51	314.29	314.46	319.98	317	315.56	316.12	318.21	311.14	315.2	318.45	310.36
312.46	310.93	311.55	312.72	314.93	307.24	310.94	316.2	315.81	311.68	308.75	313.87	313.84	310.98	312.52	308.52	313.69	309.04	314.15	315.55	311.82	314.72	318.9	319.2	305.56	311	311.61	314.4	304.59	306.04	303.81	313.19	309.67	323.19	312.7	313.76	306.82	309.77	317.37	315.66	310.37	321.47	307.39	310.53	311.84	314.1	306.97	318.31	316.74	309.43
307.47	300.1	316.25	302.11	306.94	300.75	304.7	307.37	302.19	301.49	304.97	302.45	301.52	307.59	306.14	300.23	303.9	299.44	307.98	303.76	310.1	303.26	307.75	300.95	303.04	304.05	307.78	299.35	304.48	298.15	306.97	301.48	309.38	302.95	302.6	295.82	302.87	301.67	304.91	305.57	305.52	310.16	308.27	302.97	314.88	310.29	300.82	304.56	299.07	307.05
302.67	309.39	308.82	309.47	300.24	316.17	316.11	300.33	308.66	311.08	305.68	313.05	309.5	302.23	312.27	309.86	308.11	306.7	309.82	312.17	310.56	310.21	309.22	308.17	307.43	310.9	309.51	310.22	300.97	314.78	308.66	310.74	305.75	305.64	308.13	311.48	310.9	299	305.29	308.09	313.81	305.58	304.51	307	308.81	311.94	303.47	304.43	308.7	306.26
300.62	302.05	303.73	305.79	305.15	303.54	297.77	307.35	303.21	299.36	306.5	303.77	302.01	310.97	304.72	300.47	305.09	296.46	299.52	306.48	302.79	308.82	300.93	303.6	304.2	301.86	302.07	314.8	297.7	304.32	301.34	302.04	304.4	297.23	295.81	304.83	302.15	303.23	302.22	298.6	299.33	297.75	302.22	302.08	303.95	300.48	306.03	300.1	303.52	305.29
324.96	322.55	319.33	328.88	328.16	330.99	328.4	329.6	319.48	327.58	323.63	326.56	326.46	327.69	324.94	327.96	324.9	326.55	329.19	322.11	323.7	326.94	324.21	325.31	328.38	330.24	321.12	326.02	328.74	317.23	322.56	326.2	323.7	320.73	323.56	323.01	326.78	323.76	326.2	329.69	325.53	324.76	326.8	331.01	330.6	332.04	327.41	322.28	320.61	322.38
308.31	315.68	308.95	307.11	299.9	307.51	300.98	309.4	299.63	312.74	299.13	304.28	299.27	300.76	313.81	310.55	306.48	306.04	300.26	304.39	300.72	308.42	303.82	312.43	302.13	301.01	306.78	307.52	313.37	303.36	304.98	310.06	306.29	303.94	304.46	305.81	302.68	302.83	313.76	299.62	310.28	299.92	311.08	297.76	307.14	298.89	307.24	306.55	306.48	305.17
306.17	304.79	305.95	311	309.02	305.77	297.42	304.44	303.04	305.47	302.98	300.71	310.8	310.53	300.67	305.05	309.25	304.49	299.42	299.56	303.07	301.72	304.25	295.23	303.31	305.66	297.63	305.73	304.43	304.41	297.02	310.76	300.01	307.89	307.58	316.11	303.11	302.01	301.73	300.08	303.18	305.09	296.28	304.27	299.5	304.52	307.28	305.96	306.02	310.55
304.16	303.21	301.68	296.63	307.03	295.94	304.39	311.44	311.09	300.03	309.35	301.63	305.24	305.1	304.98	302.05	291.65	313.59	307.57	306.06	308.55	301.47	304.96	302.98	305.64	296.43	299.28	305.55	305.24	306.71	307.06	307.43	307.6	303.82	303.84	302.81	309.16	305.24	302.39	311.71	299.4	304.06	306.04	306.14	300.85	305.85	299.78	304.09	298.74	313.3
309.43	309.99	315.24	308.34	309.84	304.43	318.92	315.53	316.28	311.69	315.45	312.45	313.39	313.8	312.72	310.27	317.62	316.51	314.25	314.09	312.1	315.82	314.71	308.86	312.13	313.52	312.06	315.76	319.59	311.42	315.14	313.21	317.22	316.68	309.29	309.77	316.87	310.77	309.19	317.4	307.77	320.08	317.28	303.97	316.97	313.69	310.72	313.79	318.76	314.13
327.22	333.18	319.16	330.84	337.72	327.95	329.84	327.26	330	332.91	322.68	331.07	326.33	327.21	324.43	328.04	323.05	325.72	324.97	321.06	333.48	329.01	330.51	333.53	330.7	320.97	326.47	325.96	332.36	322.27	330.21	325.58	328.17	330.53	332.42	322.05	332.98	332.91	329.31	331.63	328.57	330.97	323.33	332.46	326.76	327.54	320.83	325.42	324.95	324.45
310.55	306.22	310.85	311.37	301.98	301.93	305.22	295.66	310.58	304.63	306.57	299.78	301.99	301.47	307	303.1	309.77	309.4	302.83	301.28	306.38	307.68	308.5	303.74	305.45	307.92	301.95	305.27	314.33	303.46	302.24	304.62	307.72	303.76	304.62	301.49	309.39	306.29	309.64	303.19	303.98	304.23	309.09	306.12	308.02	303.67	305.3	306.01	312.8	302.2
294.88	297.27	295.3	299.58	292.68	300.97	287.15	297.03	284.8	292.07	300.25	296.26	288.76	300.79	285.89	287.51	292.97	299.56	296.08	289.33	290.14	296.32	291.72	290.56	297.66	295.11	295.6	290.5	295.3	288.13	301.72	299.27	289.92	298.97	289.63	294.22	298.88	293.62	291.84	291.08	292.03	290.75	302.83	298.41	295.55	298.25	290.14	292.61	295.02	297.91
301.36	302.69	301.35	299.88	305.04	299.73	306.87	301.26	300.19	298.85	298.44	302.99	305.07	305.38	303.73	305.42	297.01	304.26	299.92	304.42	305.25	303.88	301.85	304.1	301.19	298.76	301.39	303.74	300.64	305.45	308.61	307.15	306.27	303.7	302.24	301.24	296.29	300.69	303.8	300.91	303.08	297.57	300.11	306.94	303.8	302.9	302.23	304.25	305.13	304.26
320.35	317.92	322.28	316.39	313.79	321.86	318.77	321.77	311.36	315.28	318.57	316.8	321.33	315.57	315.96	316.75	321.69	320.08	312.8	312.94	320	319.71	321.7	314.3	328.73	311.89	319.8	321.05	315.93	316.54	323.9	313.55	313.05	314.44	312.8	318.33	312.01	319.95	314.49	315.27	315.09	308.93	323.35	320.29	316.93	317.92	320.61	317.46	314.64	318.69
312.44	313.42	317.82	316.56	317.14	315.67	318.14	313.37	315	308.85	318.85	312.27	317.61	311.76	315.95	318.57	317.46	317.67	309.28	316.62	315.65	316.36	319.89	320.82	311.87	319.75	315.48	315.18	312.68	316.39	310.46	318.85	307.24	310.74	316.31	309.62	311.4	314.31	329.26	310.23	318.52	316.54	312.86	316.9	309.15	316.26	317.04	312.67	309.68	316.09
329.08	324.69	334.76	325.03	331.63	317.66	324.52	326.53	326.17	329.36	328.45	329.52	332.17	320.43	327.66	335.04	329.54	321.2	330.67	323.97	324.64	327.48	321.13	332.67	333.12	334.76	331.84	327.04	326.31	336.07	327.25	332.37	331.65	334.39	324.12	322.32	328.44	327.09	323	327.75	328	321.56	325.57	325.28	331.98	325.78	322.2	330.64	330.67	323.25
315.58	309.09	307.1	308.03	309.59	306.28	308.44	319.94	315.57	312.7	308.3	314.45	315.09	309.36	307.09	308.68	302.78	313.14	309.46	307.88	307.57	304.9	317.37	316.41	311.5	306.38	308.01	304.65	314.35	306.93	312.75	309.72	311.97	310.75	312.07	307.65	313.48	308.73	304.15	308.57	313.39	310.2	308.79	315.73	311.39	309.55	314.44	312.26	308.51	310.72
301.13	299.27	308.07	292.3	298.62	299.93	296.22	298.13	305.09	309.59	299.09	304.38	292.15	308.06	298.81	306.06	297.01	295.4	300.35	297.5	296.84	300.21	299.94	298.98	306.32	293.82	302.64	304.52	295.56	299.34	298.11	297.45	302.21	305.7	302.07	300.93	293.21	301.28	299.97	305.99	301.44	297.01	300.09	302.07	302.07	298.9	298	302.62	297.65	293.43
301.22	308.36	299.49	307.02	311.41	311.27	311.36	304.37	311.46	312.13	307.53	308.71	315.72	310.08	307.38	309.22	307.78	304.74	314.53	306.88	310.49	316.11	314.95	304.24	312.11	310.43	307.13	309.31	301.84	307.08	314.62	306.92	303.33	314.53	305.7	306.65	315.71	307.02	312.31	308.02	309.28	308.13	306.5	313.33	308.26	314.76	303.54	314.08	308.56	305.07
299.73	306.69	296.74	307.22	309.57	300.95	299.21	299.03	297.44	309.01	300.71	303.76	301.62	304.22	304.82	305.19	310.16	299.23	300.29	304.42	307.48	306.42	301.65	301.84	305.74	289.76	311.02	307.36	309.5	304.27	308.61	295.93	300.62	304.81	297.79	304.22	307.02	310.3	306.92	305.13	300.68	302.05	302.77	306.03	312.24	300.97	312.27	301.07	305.2	307.41
317.97	322.36	317.82	308.71	318.42	311.44	313.16	322.5	321.03	316.16	315.09	317.04	321.61	315	319.15	319.92	320.24	314.66	318.26	319.67	315.42	316.76	319.27	313.64	315.49	323.16	319.27	310.33	314.02	316.81	319.16	322.2	317.11	312.72	317.04	319.97	316.25	319.6	322.9	315.37	324.46	317.8	316.5	318.09	327.7	319.25	312.81	321.63	313.47	308.48
316.21	314.05	320.03	305.86	315.37	325.95	313.63	322.1	314.71	319.72	318.94	316.44	309.19	318.06	316.43	315.09	314.97	323.96	313.56	317.14	315.41	321.98	316.27	314.04	308.82	312.34	315.63	316.02	317.7	324.79	313.2	314.84	312.15	315.8	315.78	314.7	320.38	317.51	313.7	319.56	320.02	320.17	319.55	313.74	319.21	320.35	318.47	320.13	316.56	325.29
308.64	307.04	301.71	311.86	299.42	308.39	306.67	307.02	303.1	307.2	306.87	302.06	314.91	304.45	308.54	307.36	308.73	301.53	302.13	301.02	308.28	308.04	308.32	304.61	306.49	312.27	310.11	308.71	297.33	301.82	299.88	309.17	304.66	307.01	307.64	303.37	305.19	304.99	299.98	306.6	303.32	300.48	303.06	309.81	302.37	300.46	296.11	309.49	303.73	307.75
312.33	322.74	319.16	322.58	324.91	311.7	319.03	317.44	315.89	324.64	314.39	317.17	317.48	323.97	316.44	319.09	315.85	317.6	316.24	315.67	318.67	314.04	319.01	322.94	316.27	321.52	316.91	323.68	319.09	315.62	319.26	317.89	313.48	313.41	307.23	319.13	320.72	316.55	315.11	323.02	320.65	322.23	315.69	327.85	319.69	318.84	321.26	318.67	323.59	322.59
307.87	299.2	307.87	303.88	296.85	302.54	305.47	298.15	306.69	297.1	294.51	306.73	302.04	300.52	306.23	304.21	302.72	303.05	303.12	302.03	307.31	300.83	302.86	306.41	304.52	300.43	299.94	307.56	305.85	303.55	304.04	300.66	302.72	298.28	303.52	308.88	304.36	304.61	301.66	303.73	295.74	304.34	301.61	303.61	302.55	305.91	292.04	298.05	303.36	300.26
292.92	308.84	304	301.39	309.16	301.6	306.52	308.93	308.56	304.84	305.48	300.1	306.21	305.84	300.43	303.69	299.32	297.94	303.83	305.57	298.68	310.04	311.38	302.8	306.44	302.23	302.49	307.88	307.28	308.23	297.45	307.87	302.04	304.3	299.67	307.09	296.39	303.47	301.65	300.96	300.52	300.61	302.47	306.76	303.63	304.16	311.22	302.55	301.8	303.98
291.92	287.28	296.28	291.65	295.35	294.35	294.93	300.63	290.07	291.97	296.18	294.74	294.53	289.44	292.97	286.92	289.47	292.68	297.16	294.54	290.31	296.28	293.46	296.63	299.4	287.16	298.57	290.04	296.42	293.49	295.85	295.58	293.64	298.14	294.84	297.08	282.8	295.29	293	293.39	303.65	297.21	299.33	290.64	292.85	299.45	290.45	290.2	293.1	296.95
307.77	312.71	310.89	310.89	310.37	313.43	313.96	313.39	311.37	316.13	311.51	318.1	320.31	314.5	300.2	309.42	311.97	308.45	312.01	310.85	309.7	316.02	318.05	308.44	318.57	318.97	312.75	317.63	311.02	312.54	319.16	314.46	316.91	314.85	315.29	319.02	307.93	310.96	318.52	313.46	319.2	309.68	315.04	314.9	321.03	320.31	315.23	305.64	314.09	314.87
311.85	307.43	317.52	315.77	314.88	308.32	308.7	313.41	312.57	320.61	316.64	308.26	314.7	305.65	313.6	315.8	322.96	307.93	309.55	315.87	310.9	309.29	311.35	314.97	310.43	307.42	309.76	312.08	315.72	308.05	316.05	312.22	310.49	312.97	317.44	309.14	310.81	313.83	313.07	311.69	311.57	309.9	314.73	315.43	310.82	310.4	311.78	310.93	310.28	311.49
302.06	306.18	302.26	302.34	304.99	306.52	310.01	307.09	294.24	302.03	302.81	312.31	293.69	312.25	306.26	301.66	305.82	300.22	308.89	294.41	301.6	309.52	296.65	300.84	300.21	303.73	302.31	302.63	302.72	309.94	307.38	306.82	301.68	301.96	306.15	301.94	301.43	306.27	305.82	315.41	297.66	306.74	301.36	299.36	301.1	306.27	305.74	301.79	302.61	296.63
308.63	309.42	308.71	309.14	312.13	310.21	311.56	303.79	312.46	306.08	312.39	310.12	305.23	314.34	310.16	318.02	307.99	319.48	315.2	316.92	309.95	309.88	305.76	316.22	316.52	309.13	316.14	311.17	310.97	313.37	314.17	305.94	312.65	315.83	313.05	310.12	313.79	309.28	312.6	307.36	309.5	313.52	311.97	306.46	313.21	317.22	310.19	310.9	307.18	310.45
304.31	297.29	303.41	301.88	299.7	297.98	295.66	302.75	302.57	300.61	298.93	294.33	292.42	292.77	298.67	296.74	297.55	303.24	303.03	298.21	308.32	305.33	309.97	300.75	303.37	298.31	298.2	301.86	300.82	298.12	304.28	303.08	301.06	299.9	298.32	305.96	293.4	297.95	298.23	307.65	298.21	304.32	309.69	301.15	303.47	301.13	294.61	302.59	302.54	292.42
299.94	302.67	301.13	299.83	308.4	302.76	297.49	297.99	314.09	302.99	308.07	299.45	305.35	306.1	302.93	304.86	306.02	306.5	295.75	301.8	300.07	300.15	300.09	297.75	308.43	299.33	305.93	306.51	302.25	305.17	301.15	297.55	308.58	309.04	305.93	305.15	299.83	302.45	297.74	306.77	296.85	298.15	306.23	304.45	299.17	306.07	307.19	303.27	303.7	294.95
311.87	302.03	301.87	307.67	304.28	305.86	301.92	302.65	302.66	306.74	302.64	305.79	306.17	305.5	307.28	307.06	304.75	301.86	318.17	297.62	310.92	305.5	306.27	299.63	307.23	305.5	298.89	305.52	302.51	306.54	306.64	308.64	300.7	293.73	303.51	306.13	305.88	303.34	302.57	302.69	304.03	299.61	298.08	308.37	302.75	308.94	298.92	298.03	305	306.02
298.53	302.48	303.95	297.95	305.69	301.02	301.52	310.46	299.87	296.9	303.52	315.95	303.35	306.35	306.62	296.9	305.67	299.75	300.81	304.62	300.47	300.55	294.64	301.53	296.54	301.92	301.88	298.87	305.35	300.75	304.48	293.59	300.4	296.37	295.11	294.95	299.69	297.62	302.8	302.01	306.55	299.35	307.03	295.11	303.8	302.49	298.24	303.1	299.45	299.48
319.82	315.94	309.13	316.85	313.17	319	316.76	320.79	324.86	319.09	314.78	314.43	323.74	317.82	314.25	318.01	317.01	325.12	315.97	324.64	322.52	320.64	322.29	312.77	321.85	325.64	317.17	320.59	320.83	314.36	318.23	319.67	316.56	315.9	311.75	324.24	314.18	312.75	317.59	311.07	317.28	325.52	318.07	322.34	321.74	317.55	317.55	324.53	320.65	316.67
297.49	308.22	304.65	307.51	298.67	303.75	306.12	303.01	298.94	296.01	304.14	297.78	310.58	303.34	304.64	301.18	303.19	300.29	303.28	303.92	303.34	306.42	298.56	296.74	300.75	298.82	304	298	303.9	303.06	306.85	306.46	307.28	297.83	302.37	305.3	302.88	302.26	304.06	297.88	295.9	302.61	308.61	297.72	302.11	305.47	296.33	299.8	299.29	301.32
328.04	329.02	328.98	330.57	330.2	325.29	319.88	327.66	331.68	327.27	327.03	329.6	331.28	328.38	331.11	333.31	320.28	326.36	327.1	329.17	332.37	331.15	328.64	327.56	327.18	320.95	325.31	328.8	326.75	330.92	326.84	325.83	327.95	323.75	332.65	326.39	329.83	331.57	322.86	329.03	329.44	329.08	322.03	327.92	330.54	333.02	323.28	336.87	328.36	329.91
307.01	301.93	301.95	303.74	301.19	299.63	300.42	297.74	304.4	306.93	302.97	304.18	305.85	309.28	304.32	296.51	302.08	301.6	305.82	305.26	307.34	303.58	311.34	302.24	306.3	300.8	303.46	305.69	296.67	308.81	304.43	298.53	304.07	305.31	310.24	307.54	306.18	304.5	312.37	304.3	305.64	303.85	305.27	295.17	306.62	302.13	303.42	312.72	302.23	302.83
300.06	309.7	304.87	308.08	300.29	301.97	301.31	312.19	295.57	301.81	306.88	307.61	302.24	300.67	304.66	297.06	301.04	308.13	307.41	301.99	300.58	312.43	303.21	305.03	300.76	312.65	303.42	303.79	304.96	298.66	301.07	301.46	305.57	308.62	302.43	306.52	301.94	303.12	308.94	303.86	300.09	297.47	312.49	310.24	303.89	304.08	304.23	307.49	307.85	310.91
309	305	318.9	314.77	307.98	314.14	311.98	315.93	316.08	310.17	310.57	308.56	317.94	311.93	311.88	307.47	312.63	317.44	314.15	313.66	315.25	302.13	312.23	314.94	315.93	316.49	314.01	311.68	314.18	307.93	307.5	307.92	311.59	316.66	315.82	318.96	309.18	315.46	315.17	307.73	313.72	310.44	312.51	311.04	314.39	310.38	311.55	313.16	319.41	312.41
303.09	301.78	304.69	310.91	301.25	311.31	307.01	304.37	307.39	304.83	301.79	302.72	304.09	304.33	303.37	304.63	300.96	303.83	300.56	299.75	297.79	301.38	303.62	298.96	301.78	310.75	301.68	302.76	301.78	316.08	296.35	295.46	304.84	303.93	302.43	306.7	309.31	299.54	306.05	294.51	307.52	304.14	301.41	299.93	306.34	305.95	301.24	306.57	301.36	300.36
333.41	325.61	325.43	321.33	331.53	330.18	332.66	328.21	328.64	330.65	322.01	329.53	328.39	323.24	326.69	321.67	329.62	328.76	324.24	331.26	321.91	332.63	335.71	327.42	328.12	332.62	334.9	328.28	329.18	330.85	335.74	329.44	330.54	324.11	328.14	328.91	329.71	332.64	328.97	332.38	323.68	325.15	327.49	328.93	327.36	324.19	330.27	332.03	334.45	322.27
305.9	300.08	300.5	298.68	312.22	304.87	301.75	303.44	300.31	303.93	302.61	304.16	306.32	302.15	311.14	310.78	307.39	303.46	311.94	308.27	299.27	303.08	297.51	300.03	303.62	306.43	297.77	306.78	302.8	306.08	300.67	305.58	300.91	296.21	298.17	301.17	302.9	306.73	307.18	306.1	298.33	305.01	300.19	302.38	301.95	304.73	301.77	308.52	297.18	309.12
322.05	320.96	320.19	327.98	321.46	323.39	316.32	320.72	315.76	314.56	317.67	315.46	319	312.32	318.76	322.61	321.12	319.22	317.91	315.71	325.31	318.93	319	320.9	327.21	316.98	324.12	321.09	316.69	312.9	327.55	309.58	317.27	311.72	319.34	321.79	313.78	321.23	316.46	316.56	321.05	316.03	319.9	316.13	312.54	318.65	319.95	320.89	314.37	319.94
320.76	320.85	320.83	317.63	321.98	320.49	319.33	318.8	322.39	319.21	318.48	315.23	316.71	312.43	325.39	318.02	316.85	319.18	324.72	318	320.01	317.53	317.52	322.07	316.45	313.65	318.56	316.25	321.79	321.47	325.09	314.29	317.56	316.85	320.36	312.87	320.21	322.45	316.24	313.37	315.22	316.68	315.94	318.13	315.16	309.48	321.48	312.6	321.62	313.69
315.82	320.97	320.31	316.22	312.51	321.68	313.21	322.28	322.95	319.6	316.55	323.78	317.93	319.03	314.42	310.55	323.87	323.3	328.51	315.91	317.58	318.01	322.94	323.62	318.52	319.82	315.33	322.04	312.33	319.12	331.47	320.09	319.03	321.89	316.33	327.74	323.38	321.62	316.54	315.31	326.21	319.94	326.33	323.08	320.17	312.99	324.08	318.61	318.18	320.06
316.72	322.23	318.25	316.99	324.42	319.53	321.91	316.86	318.44	320.86	315.75	323.34	321.93	319.47	311.31	319.4	309.79	323.91	316.31	321.22	315.12	317.55	311.79	314.39	313.15	319.68	310.79	310.02	316.36	324.75	315.48	320.46	318.35	314.98	313.1	318.38	317.56	320.05	310.59	325.6	314.7	317.26	314.23	319.66	317.7	314.29	320.66	317.08	313	314.42
293.16	295.18	299.46	298.75	294.84	291.73	293.56	290.67	298.38	292.59	292.17	301.94	303.98	294.08	293.72	298.61	300.97	290.61	296.61	301.9	301.51	293.36	294.44	299.17	296.8	298.89	301.16	298.37	289.47	291.63	294.82	298.97	290.48	291.38	298.05	288.59	293.93	299.49	293.65	297.26	297.62	297.73	299.5	295.23	296.32	295.72	301.85	295.82	299.72	295.06
296.79	295.78	300.24	293.76	292.65	294.4	299.87	297.14	295.13	295.78	298.5	296.07	298.3	295.8	297.32	287.23	300.02	294.01	297.75	299.37	298.25	297.58	297.18	299.68	294.23	295.57	289.94	297.78	301.92	291.89	298.03	301.89	290.52	293.94	297.87	299.32	298.26	290.67	291.8	296.25	297.51	299.02	301.85	307.18	294.62	299.2	298.41	294.95	299.1	300.4
302.53	304.82	303.07	305.63	305.97	297.63	303.2	304.05	300.95	304.48	298.62	313.7	296.09	300.09	305.39	306.59	308.82	304.58	298.89	299.9	300.85	299.62	305.37	296.86	298.03	302.32	299.68	304.15	303.61	299.81	304.93	297.9	311.5	300.52	311.34	306.55	306.44	305.04	298.54	299.38	291.93	307.14	306.77	294.26	305.88	308.46	303.1	304.89	310.32	295.67
317.33	313.7	321.86	319.44	320.06	313.87	324.09	313.86	317.49	315.03	321.87	320.33	310.83	314.03	324.41	320.71	322	320.53	319.35	309.1	321.33	317.14	319.5	313.72	314.26	315.43	315.21	324.77	313.48	318.21	322.65	318.64	305.45	318.65	318.39	315.37	313.89	322.73	321.32	326.05	328.43	311.23	318.07	319.88	317.69	314.21	321.11	311.16	318.2	317.21
314.26	321.05	315.06	323.94	313.67	315.55	318.49	318.22	318.53	322.18	317.77	316.94	312.14	312.18	317.6	314.17	308.7	320.93	313.89	320.54	312.36	320.56	313.84	320.99	320.38	316.47	317.89	320.93	314.57	323.47	319.55	324.15	312.41	321.5	317.84	318.41	320.01	315.27	315.05	321.25	321.5	319.84	318.59	318.48	315.17	321.98	319.78	323.95	316.53	324.11
322.55	329.13	325.48	328.29	324.25	327.77	323.05	335.12	339.15	325.46	322.65	333.41	334.33	326.13	328.35	333.38	331.76	325.55	327.71	331	332.76	323.19	331.88	332.38	320.77	334.23	318.98	328.09	329.02	329.26	326.81	325.55	322.29	326.91	327.22	326.35	327.47	330.3	323.9	329.71	327.23	321.66	334.5	329.93	322.48	329.8	327.46	328.64	334.49	333.7
314.04	319.1	315.95	313.33	312.29	306.9	304.04	307.86	306.71	304.88	313.06	317.22	305.49	306.49	306.17	301.67	311.62	308.23	309.43	316.83	315.84	308.29	305.14	317.53	313.6	310.41	310.41	305.29	304.93	310.56	307.49	319.05	311.95	302.08	303	307.08	313.52	318.14	308.3	306.82	309.6	307.65	311.09	307.76	304.33	309.98	308.68	301.82	315.37	312.22
317.99	315.58	314.12	317.87	319.75	307.58	318.74	317.72	308.59	314.01	314.8	313.79	317.13	311.7	316.75	310.82	311.86	312.92	311.44	316.48	316.05	319.32	320.74	316.48	317.09	310.59	317.94	316.51	319.32	319.14	305.9	325.21	316.85	311.42	321.98	318.29	310.26	309.74	317.97	316.75	321.91	312.23	312.54	320.72	314.19	308.81	316.66	317.8	313.84	314.84
302.27	299.89	299.44	299.12	306.86	301.97	302.59	297.98	300.14	305	301.26	303.81	306.95	296.97	297.36	301.77	297.54	302.32	306	305.2	304.52	304.05	295.94	309.1	302.21	298.25	305.7	300.52	297.5	308.3	304.23	304.25	305.22	301.9	301.26	296.63	299.16	297.3	306.44	296.72	298.81	305.15	308.29	312.43	303.09	304.75	306.21	305.51	301.34	301.87
314.23	306.32	309.38	316.46	318.51	315.61	310.04	303.94	312.81	315.06	308.37	309.74	309.72	314.86	309.99	308.03	306.33	313.34	305.84	309.31	310.71	311.91	311.88	312.26	312.39	307.62	309.02	311.61	313.48	316.05	303.08	309.17	306.93	312.96	315.29	308.94	304.13	308.34	311.24	310.42	313.97	310.19	307.66	313.49	308.44	310.58	311.18	306.78	312.25	309.69
313.69	312.52	314.13	314.99	308.43	313.28	307.52	305.13	310.65	310.99	305.34	313.65	304.33	312.49	307.66	308.17	309.43	306.8	316.34	309.61	309.8	308.42	307.38	309.05	306.83	316.44	303.73	311.04	309.7	309.99	314.79	308.68	316.51	309.4	306.64	306.78	304.76	308	310.25	310.12	307.69	306.02	305.66	304.68	307.1	309.34	306.59	307.23	309.09	303
318.78	315.58	316.15	325.93	314.63	318.12	319.05	322.84	318.94	318.81	321.99	322.49	326.03	325.95	313.37	318.28	317.6	317.78	311.91	320.99	320.07	314.4	317.72	326.33	325	324.37	316.62	318.42	321.36	315.58	316.53	322.83	322.43	317.79	320.94	321.7	317.65	315.48	320.64	312.48	319.56	321.55	323.92	322.78	316.91	320.48	320.53	319.7	321.16	317.98
303.6	308.15	304.55	301.75	303.83	304.22	305.57	304.49	295.06	304.74	301.44	309.96	305.32	304.36	305.71	303.83	298.87	301.75	309.09	309.27	306.52	311.19	304.15	307.86	309.65	307.72	304.39	306.76	300.98	308.47	308.43	310.47	303.46	310.08	302.74	313.53	301.85	309.2	300.34	307.86	304.11	309.25	301.37	307.71	300.04	307.53	308.53	302.34	300.95	300.17
314.62	309.96	315.67	324.57	313.68	317.9	319.81	321.88	322.96	323.91	312.87	319.16	311.37	316.15	308.08	320.22	313.7	320.06	317.76	314.03	320.12	318.57	312.56	321.39	313.08	315.55	317.86	308.11	315.1	321.35	314.43	306.47	317.35	313.73	313.21	314.38	316.61	324.23	320.86	320.59	316.73	313.5	317.55	315.8	320.55	318.29	314.4	314.12	318.33	314.71
304.04	307.57	303.84	306.52	304.53	309.66	306.96	301.09	305.55	297.97	307.11	309.73	306.88	308.51	305.53	314.93	304.1	312.38	301.91	301.99	305.48	300.14	314.26	308.75	298.36	316.26	302.87	309.65	303.8	304.83	307.31	306.67	303.82	306.36	304.46	303.72	299.55	301.71	302.41	312.13	303.84	304.86	300.96	307.31	303.04	306.48	300.33	307.13	305.35	308.81
304.87	302.49	302.73	305.92	303.5	299.45	307.17	307.62	309.36	309.38	306.43	298.47	306.25	311.01	309.88	304.72	311.39	312.01	307.23	305.41	308.56	305.38	307.91	306.85	303.42	312.15	306.61	306.42	308.46	303.35	301.96	307.79	300.44	305.17	310.44	306.06	305.98	313.58	308.29	304.12	306.01	313.53	306.17	304.04	305.4	309.92	304.58	304.71	312.69	296.54
306.15	305.4	301.46	309.29	306.46	299	304.79	300.12	302.87	304.1	312.33	304.52	303.84	299.71	298.45	306.83	307.93	302.66	302.49	299.5	305.19	308.05	304.31	306.32	307.52	297.56	304.04	301.23	303.22	306.39	297.52	304.33	308.99	304.73	303.57	299.98	299.81	305.48	302.64	299.58	310.59	301.73	300.24	295.81	298.2	302.92	307.19	300.52	295.6	291.85
305.51	307.58	300.4	303.98	315.46	305.67	309.74	307.42	307.31	302.81	303.09	314.87	307.8	307.84	310.22	308.73	306.4	300.18	299.17	303.56	310.72	300.78	312.43	304.57	299.51	307.87	299.03	298.92	305.86	314.93	301.45	308.77	306.28	298.18	308.08	309.03	304.01	299.5	305.24	301.66	308.13	307.84	298.94	305.29	301.72	313.11	306.33	308.98	313.97	310.27
294.55	305.71	298.95	298.52	310.12	301.56	300.83	303.64	302.25	298.55	306.21	308.86	301.72	307.69	307.11	306.27	303.43	302.91	302.48	302.71	300.27	304.27	303.5	302.05	305.47	306.05	299.01	302.88	305.36	305.07	306.9	310.37	303.96	305.13	300.34	304.41	301.59	307.57	293.73	308.37	297.67	299.67	306.19	309.86	305.85	307.26	298.28	305.38	304.92	302.08
306.29	304.58	305	308.07	304.42	307.22	309.4	305.96	308.61	308.03	301.14	301.6	302.85	304.72	308.79	303.12	309.19	305.07	303.86	301.79	294.48	302.45	308.57	303.14	310.2	310.33	309.84	301.35	306.63	303.03	305.91	296.53	305.61	313.38	301.68	302.25	306.47	303.31	305.16	301.93	304.96	301.56	304.89	309.84	308.67	308.48	307.43	300.19	304.06	309.91
320.72	318	318.11	318.24	308.65	309.97	317.37	316.94	318.65	317.75	324.49	314.63	321.19	310.3	319.07	310.77	318.72	321.96	318.46	318.84	321.52	312.49	317.33	323.73	318.08	309.01	318.61	319.63	313.75	321.49	317.9	320.9	313.1	318.79	316.97	321.35	321.27	314.66	319.07	313.9	321.18	320.77	311.18	320.13	317.02	320.81	322.45	317.98	318.28	312.32
297.71	299.93	302.07	298.15	292.57	304.05	299.35	303.36	305.16	309.89	298.61	298.97	304.24	302.34	310.95	300.47	297.93	310.16	302.34	304.73	301.94	298.47	308.92	302.55	305.47	307.27	297.6	301.09	305.62	302.57	297.79	301.35	296.42	300.12	302.01	306.36	295.66	302.36	300.13	307	301.36	302.72	304.5	307.41	300.04	309.77	304.23	302.88	307.52	298.96
318.74	311.44	313.57	313.67	310.87	315.64	308.59	312.04	317.58	311.95	317.87	315.54	307.35	316.34	317.3	307.56	312.35	310.72	318.1	313.71	311.79	308.71	319.42	312.79	320.44	314.8	318.49	313.15	321.83	312	311.37	309.93	318.62	313.6	313.74	320	322.31	313.79	314.21	315.52	312.55	320.82	318.07	308.24	304.82	315.24	312.33	310.11	312.78	314.09
295.14	302.16	302.01	300.81	301.56	307.26	297.14	309.9	301.15	298.29	304.08	302.21	297.91	311.93	298.25	306.77	302.97	295.95	303.41	302.86	309.07	303.81	303.4	301.26	298.82	299.85	305.61	297.13	297.37	303.19	302.16	315.05	305.41	295.26	304.49	299.19	300.74	298.32	305.33	305.69	299.86	302.26	298.42	295.6	303.99	296.05	303.04	304.94	302.9	304.59
302.81	295.58	301.48	301.92	298.7	297.87	303.75	292.46	296.14	300.04	298.91	298.76	301.22	304.7	300.26	291.85	293.78	301.15	296.61	305.18	304.52	299.07	302.18	299.13	298.18	301.2	293.16	312.35	301.96	298.3	301.27	299.57	304.44	297.98	302.19	296.72	291.6	298.91	301.46	301.23	302.2	300.56	297.97	304.46	301.34	300.22	305.24	297.73	304.43	297.67
307.32	294.3	307.74	300.36	307.82	307.47	301.85	308.81	302.79	306.16	304.14	302.97	308.53	305.52	302.91	301.08	304.65	302.46	308.76	302.08	303.81	297.43	307.73	302.45	306.15	302.09	302.54	304.94	301.75	294.15	304.66	303.17	307.42	299.51	307.17	303.21	303.73	302.99	303.18	301.48	300.9	302.61	304.61	299.38	304.49	309.99	305.97	301.28	298.96	300.8
304.29	308.84	310.53	302.02	311.63	296.88	308.29	308.25	306.66	306.65	309.48	313.74	304.47	305.2	306.83	304.88	306.17	307.24	298.4	309.49	305.63	307.81	307.2	304	312.64	305.59	300.1	306.71	300.81	303.15	306.08	308.02	306.43	303.57	310.85	304.21	305.16	306.7	301.45	303.26	306.16	309.17	312.36	306.38	303.28	306.75	308.76	309.41	306.33	302.15
302.18	310.97	295.01	304.13	298.8	298.78	304.82	300.12	296.34	300.26	302.39	300.78	306.78	302.58	302.91	305.79	304.67	302.67	302.45	302.26	306.33	300.07	306.3	301.51	297.45	303.51	305.32	306.72	305.42	305.87	300.91	298.06	308.44	301.21	300.33	303.76	308.31	300.39	297.89	301.37	298.36	304.01	308.19	297.72	301.98	299.67	304.12	300.5	301.85	304.71
312.33	313.88	314.73	320.97	320.63	315.72	310.9	312.38	319.13	312.88	314.42	317.15	316.42	321.81	320.09	310.17	313.85	319.1	320.82	312.54	313.82	316.77	321.14	311.16	311.3	321.49	317.8	314.14	306.23	321.69	314.2	313.78	318.7	319.21	309.46	312.09	312.72	319.87	314.94	319.93	313.27	310.42	323.65	313.02	320.06	315.58	314.48	319.34	306.5	308.38
301.36	300.03	302.07	299.3	301.29	299.59	297.22	295.58	301.49	301.55	298.65	298.21	307.09	299.92	301.23	298.66	297.72	304.2	307.32	306.07	297.52	294.33	295.9	301.48	295.48	299.4	295.03	299.67	305.5	296.88	301.89	302.06	295.3	297.97	291.15	291.73	302.03	303.48	303.11	298.32	297	303.2	295.66	305.42	304.7	294.5	300.5	296.51	294.36	298.27
311.01	316.56	311.42	313.28	310.81	318.67	313.94	311.91	310.83	317.54	312.36	309.98	313.97	316.48	314.76	317.89	319.2	313.08	313.83	326.09	313.14	309.63	313.11	310.07	315.39	311.94	311.44	317.71	318.57	313.79	315.63	310.01	314.06	315.04	313.67	310.62	320.55	311.01	315.93	312.25	317.45	307.4	316.43	311.29	315.65	309.96	320.23	318.37	312.35	309.73
296.5	299.4	298.59	299.72	298.02	308.28	299.76	300.66	308.42	295.38	303.1	300.68	297.54	306.92	296.6	308.4	305.96	294.27	298.64	294.27	303.97	301.72	299.73	303.58	304.61	297.35	294.78	287.24	311.45	303.63	304.62	301.56	302.93	310.98	302.28	299.93	297.62	300.61	300.41	311.93	302.64	310.06	300.48	305.33	297.37	299.92	296.6	296.13	307.1	295.47
310.47	308.02	323.87	320.69	323.1	316.18	320.07	312.47	316.71	312.6	315.21	316.27	320.37	322.41	321.86	319.44	311.91	317.77	318.73	319.07	318.48	315.04	316.59	314.14	320.13	311.64	315.88	313.88	319.51	319.6	323.42	319.91	316.73	314.91	320.33	316.7	307.98	320.67	315.47	314.58	320.77	319.31	320.34	310.01	314.92	316.98	320.76	319.48	317.97	322.25
314.64	308.77	320.76	311.89	309.19	306.1	301.97	306.75	316.39	317.33	311.49	320.17	308.9	311.47	314.24	316.89	314.58	319.55	309.45	310.83	313.5	314.94	311.11	320.24	309.62	308.45	317.56	313.71	312.72	316.29	315.62	313.05	302.29	305.6	316.94	305.53	314.06	311.57	316.05	313.65	308.43	315.17	314.3	308.38	306.77	309.49	315.63	309.16	313.91	322.51
312.55	314.87	308.83	318.45	311.47	321.88	320.96	315	317.56	316.2	316.66	310.91	315.55	308.79	312.13	321.06	318.38	314.54	314.26	314.16	309.85	311.71	319.69	310.84	314.98	318.2	320.89	310.15	310.12	319.58	308.63	311.01	320.91	318.08	320.3	314.6	311.88	318.47	308.51	314.24	309.76	318.6	316.62	316.62	313.55	316.76	310.57	312.11	316.87	316.74
310.07	298.94	300.62	303.56	304.81	297.35	302.12	298.08	299.98	300.07	302.01	302.84	305.07	300.17	301.03	301.51	304.16	300.13	301.4	307.95	301.57	296.38	295.05	305.03	295.44	300.48	300.12	299.84	299.73	298.66	294.81	300.5	303.59	301.62	298.39	301.24	291.78	293.29	294.82	291.21	296.2	301.69	297.07	304.38	296.2	296.4	305.17	302.66	302.42	298.54
296.53	313.99	307.34	307.24	308.86	303.98	300.74	307.85	300.77	302.52	308.96	298.8	306.72	305.39	304.49	301.99	312.76	299.3	306.52	306.28	305.55	304.86	301.22	306.77	305.63	304.8	306.29	306.07	315.21	302.95	301.8	300.12	298.02	304.34	306.34	308.53	301.86	306.93	305	301.68	297.23	302.96	308.29	312.34	307.71	303.19	310.45	305.86	304.29	305.83
316.72	309.92	312.57	304.51	312.52	317.86	317.65	312.97	310.9	315.77	315.29	313.71	310.49	308.84	311.84	310.36	313.12	310.7	308.78	318.37	318.41	309.79	313.82	315.77	311.18	314.78	313.83	313.53	316.27	314.85	308.31	316.3	311.51	307.82	309.53	308.71	327.38	315.29	305.43	311.73	309.13	317.12	313.46	308.8	311.43	315.16	309.15	315.9	317.2	309.95
311.7	318.56	311.8	310.71	315.78	314.18	313.34	309.72	311.83	318.7	315.02	310.55	317.82	312.83	313	316.49	313.22	313.94	314.6	310.69	314.16	315.59	318.56	317.91	312.2	308.84	316.94	310.52	320.95	316.84	317.66	318.37	317.59	317	314.73	319.82	311.97	320.69	316.57	308.9	316.89	314.88	319.85	314.84	318.99	316.49	319.33	319.33	316.79	314.89
313.76	311.8	316.33	309.4	317.71	310.93	318.25	315.11	312.47	313.02	315.9	324.78	316.13	319.46	313.83	314.15	313.08	307.26	315.61	311.16	316.71	313.62	316.15	313.08	316.98	312.03	315.22	315.29	309.45	311.78	314.88	315.3	309.55	310.73	313.86	313.78	309.21	311.47	306.51	314.69	312.94	313.93	309.17	317.35	312.77	316.8	313.65	317.5	307.32	318.61
299.51	295.73	298.65	295.72	294.02	292.59	293.18	295.42	293.41	292.35	293.92	291.9	286.45	293.47	294.56	289.47	299.08	292.6	297.66	299.72	294.28	295.05	290.46	294.32	292.34	301.24	299.68	294.17	295.69	299.27	292.9	289.02	284.86	289.79	298.17	297.46	288.33	293.62	301.95	296.11	290.18	302.62	294.5	294.83	296.66	294.52	294.21	299.24	284.67	295.73
322	326.81	326.09	331.18	322.5	325.4	318.99	326.5	324.61	319.43	328.28	328.71	328.67	329.8	327.44	329.26	332.26	322.07	322.42	317.47	328.37	327.17	315.42	323.33	319.18	328.72	319.85	331.01	324.47	331.42	328.02	325.76	329.62	323	323.24	326.6	321.84	323.1	330.61	322.49	327.35	329.98	325.36	328.4	317.03	323.85	324.61	329.07	325.97	327.15
316.88	325.57	314.27	316.82	318.06	313.58	324.18	319.78	315.66	315.73	314.93	320.64	316.54	322.29	319.5	321.77	320.25	317.75	313.02	319.13	321.66	314.86	319.01	317.45	315.29	319.65	314.72	321.47	325.57	314.95	325.45	312.26	317.56	321.7	319.85	318.75	320.29	323.89	318.83	318.15	318.09	324.26	320.75	317.54	319.09	323.26	313.45	318.52	319.36	321.79
293.71	297.46	292.59	294.16	288.98	299.79	299.41	302.88	289.35	293.11	292.78	300.65	294.56	302.69	297.58	299.42	293.91	293.2	296.46	301.55	301	296.02	302	300.13	297.54	291.12	304.87	293.31	291.03	298.1	299.3	297.76	294.53	290.77	298.14	291.35	297.92	298.31	292.52	299	295.32	295.34	296	298.06	296.1	293.61	298.14	290.66	300.23	292.73
309.05	312.92	316.94	309.94	310.42	305.33	312.45	313.8	312.21	308.06	311.31	309.35	313.87	317.01	307.46	316.36	308.51	311.99	313.56	306.28	307.54	307.95	309.54	309.67	305.55	317.02	312.23	313.55	314.46	312.75	317.29	306.31	314.15	313.17	308.52	313.79	310.49	311.65	312.52	308.64	316.11	307.3	308.5	305.71	309.75	305.17	315.01	307.74	307.29	306.75
304.49	301.57	302.08	302.13	302.51	303.98	307.34	305.85	301.94	303.82	299.38	304.96	303.44	307.41	304.05	300.25	295.67	305.1	308.76	300.22	296.12	301.29	300.67	300.56	299.32	307.83	301.68	303.62	293.58	304.89	300.57	306.09	306.48	305.55	308.42	300	297.2	299.99	304.03	307.89	298.11	305.5	307.78	294.68	306.14	308.54	306.89	303.16	300.13	305.32
316.97	311.13	317.63	322.02	316.76	318.37	317.51	313.18	321.07	307.48	315.62	319.98	322.46	319.27	314.11	318.36	316.63	318.64	313.68	315.93	316.16	317.31	318.54	314.28	321.15	311.45	312.32	315.68	316.06	312.53	319.96	318.79	319.88	315.64	314.67	315.51	312.47	319.3	315.38	323.15	317.78	323.77	317.9	317.38	322.76	323.71	319.55	319.42	318.76	309.58
307.14	307.09	312.38	299.88	308.69	304.76	304.67	305.78	298.35	304.51	303.12	298.08	303.31	300.47	299.38	306.5	297.25	312.6	303.02	298.53	311.11	301.07	304.23	302.36	303.16	307.99	300.36	304	299.89	306.15	308.02	301.82	312.35	310.24	305.37	307.93	301.41	301.38	311.94	305.98	301.84	310.01	301.16	302.78	304.32	307.53	302.58	305	314.9	306.26
311.02	311.1	310.73	307.13	313.93	311.84	310.24	313.32	308.59	310.6	309.17	314.7	305.72	310.08	312.3	305.07	307.89	306.76	314.56	305.34	304.95	308.23	313.62	304.07	306.47	315.78	308.55	310.06	313.59	308.75	309.56	314.59	305.8	307.12	309.18	304.99	309.5	306.65	302.52	306.9	306	311.71	304.23	312.67	312.59	308.97	309.43	310.6	312.29	307.25
299.87	299.59	311.77	301.78	303.56	305.59	302.34	303.35	299.56	298.31	300.16	298.15	302.28	304.23	301.47	310.21	308.15	298.82	296.6	299.19	301.25	301.55	305.12	304.26	310.66	302.8	303.22	302.22	305.75	298.77	301.69	306.35	299.46	304.51	301.96	300.03	302.82	306.91	309.02	308.09	298.98	302.39	304.68	306.96	298.45	304.92	302.56	301.17	299.94	302.36
309.42	310.4	311.52	306.7	312.27	308.03	313.42	304.69	308.51	305.23	303.22	310.17	307.37	313.98	310.81	310.42	315.3	314.31	306.21	303.22	309.9	309.8	312.52	303.3	315.01	312.74	307.31	302.09	304.77	307.7	311.78	300.73	307.22	309.04	309.42	312.39	313.18	309.04	312.8	309.21	316.51	312.13	309.61	303.96	311.42	308.59	305.48	310.35	304.99	307.62
289.6	291.59	289.36	289.71	292.85	290.74	298.73	298.13	287.25	294.59	295.89	301.49	290.27	287.96	292.73	288.31	283.46	284.04	298.02	292.09	294.33	294.68	291.56	284.63	304.95	293.79	294.8	289.68	293.26	301.49	298.16	299.07	297.16	294.01	298.87	287.26	289.46	296.63	295.33	294.51	295.51	292.57	291.42	294.83	289.09	290.69	289.86	293.13	296.54	294.13
319.66	323.88	316.06	319.81	314.01	314.37	318.29	312.34	310.36	326.15	323.45	313.21	320.61	314.85	317.98	320.32	322.44	325.85	320.42	319.52	318.28	310.63	321.69	320.96	312.77	324.47	321.64	318.68	323.64	320.01	322.71	323.37	315.31	325.03	318.3	318.92	320.91	313.38	325.86	312.59	312.14	316.3	313.43	316.18	321.02	316.7	315.26	325.65	318.77	316.84
326.65	329.55	324.91	320.87	332.62	330.21	328.84	323.24	327.91	330.94	325.44	329.93	318.25	330.37	333.38	328.05	321.63	328.69	331.49	335.1	323.41	337.83	331.05	321.71	326.63	331.77	325.58	330.84	327.19	325.52	325.49	327.36	329.15	321.18	321.27	336.97	322.47	334.4	326.53	332.15	325.02	330.23	320.74	332.62	329.02	324.05	322.51	326.73	328.24	323.5
310.1	310.18	317	305.38	305.75	315.76	310.82	307.23	312.19	312.98	310.27	318.88	313.07	314.37	316.65	313.43	316.51	310.56	311.69	321.95	308.31	319.35	313.73	313.31	311.5	313.16	312.94	314.57	311.26	308.41	308.66	314.82	306.33	313.44	315.72	304.55	312.71	311.11	305.4	314.97	311.2	308.09	314.13	307.05	311.41	311	312.53	306.06	313.17	304.46
303.39	302.62	304.28	301.87	306.73	310.53	300.05	300.88	309.62	307.32	304.89	299.23	314.18	311.31	306.26	304.21	312.57	304.58	304.46	309.84	307.53	297.7	302.83	304.48	294.59	308.99	302	299.91	309.63	299.33	305.67	309.17	302.03	294.53	311.14	307.98	300.19	309.65	308.8	302.26	310.9	309.74	299.35	303.55	307.58	303.17	296.56	309.91	299.24	305.7
296.65	291.36	298.44	297.67	296.75	294.31	293.92	296.87	290.94	295.02	292.52	300.9	292.61	296.56	293.25	291.15	297.8	285.87	289.69	287.7	291.06	288.07	292.92	293.97	291.81	294.12	295.29	295.34	289.59	295.13	286.19	293.38	293.65	295.45	285.92	298.76	288.79	295.56	296.16	294.02	294.48	293.34	298.23	301.03	291.74	294.58	294.4	293.24	283.62	294.82
313.27	308.85	314.41	316.82	314.21	311.94	307.88	312.91	313.19	309.58	314.1	305.19	314.2	304.44	310.62	316.15	313.31	314.79	303.13	312.93	308.24	311.79	311.34	310.68	308.06	310.54	311.78	308.59	311.71	303.96	307.22	313.5	300.15	313.13	306.79	315.51	317.59	305.07	318.93	303.88	306.31	309.74	312.24	310.95	314.99	301.88	310.36	310.12	309.88	310.64
316.89	318.47	307.92	318.81	314.63	313.21	313.93	321.41	319.18	325.21	314.13	317.89	316.8	313.64	311.7	319.66	313.5	316.15	307.7	319.06	312.45	320.01	314.98	311.62	312.77	314	317.83	315.67	312.24	317.16	316.4	314.52	314.24	321.92	317.74	312.69	316.82	325.23	313.11	316.57	313.46	315.85	321.92	312.24	316.54	318.69	313.58	316.13	318.08	312.75
315.77	317.81	314.73	314.67	304.55	308.23	311.19	318.94	314.57	315.5	314.64	317.32	321.52	312.13	310.7	320.17	314.47	315.32	315.61	323.19	314	318.8	316.15	309.68	314.46	315.23	320.93	315.64	313.26	313.4	318.66	312.87	315.72	311.53	311.42	314.06	312.26	308.49	314.61	315.81	311.54	318.23	309.37	322.29	317.17	303.9	313.63	314.73	311.93	315.1
303.69	303.67	297.97	304.76	304.55	304.2	303.08	302.66	300.47	301.62	303.58	300.14	302.9	305.84	298.1	303.8	303.46	299.7	308.62	299.1	299.1	305.89	299.68	303.01	305.29	302.04	312.05	303.4	298.28	300.84	300.98	310.53	303.75	306.23	304.86	308.27	305.64	300.58	299.98	304.57	309.49	304.03	306.5	299.78	302.42	300.95	305.86	309.7	309.49	300.27
319.67	309.7	316.48	311.75	308.13	307.83	322.05	310.76	309	312.83	313.44	312.35	316.76	308.24	309.92	321.68	307.35	301.97	319.5	312.7	307.27	313.43	315.86	315.49	309	309.06	310.26	311.56	312.85	309.29	314.55	310.8	309.32	314.02	315.51	309.28	307.27	305.32	312.73	312.4	305.38	316.86	305.47	318.21	310.15	315.73	311.56	313.78	312.29	310.96
293.31	293.52	292.83	292.9	292.61	299.98	293.27	297.7	293.13	292.66	290.07	297.26	290.19	299.1	297.84	298.09	294.92	294.79	293.07	298.9	291.85	300.1	291.04	296.9	292.35	297.6	292.43	296.7	292.86	295.9	289.36	294.34	296.76	303.38	290.74	292.38	295.01	293.9	302.56	297.26	294.08	300.61	301.05	287.46	304.59	305.36	296.36	301.07	295.16	302.84
310.15	298.47	300.72	311.48	304.41	305.33	304.72	303.76	307.66	302.44	301.91	300.31	303.16	295.57	306.85	296.52	311.17	305.06	310.15	299.49	299.91	308.29	301.4	308.25	306.09	296.32	302.19	305.16	310.17	299.81	301.11	297.66	303.74	305.74	305.22	305.29	298.54	307.48	308.54	304.27	298.47	300.67	298.09	299.51	306.71	306.7	310.59	300.78	305.65	303.23
302.5	304.53	302.62	305.27	302.67	298.78	306.15	300.93	311.27	303.74	305.91	311.45	300.81	310.16	303.2	308.05	306.02	301.29	306.32	308.73	311.77	301.7	298.48	304.67	305	303.44	307.66	302.87	311.2	309.69	307.52	303.89	305.33	307.22	304.45	309.08	304.95	306.4	301.73	305.66	306.79	312.85	297.76	304.56	304.89	310.89	309.11	304.07	300.73	300.96
327.53	328.7	323.81	318.11	317.64	326.05	326.01	322.02	323.29	327.87	321.65	325.02	329.38	326.63	324.05	327.03	324.04	322.5	326.85	324.26	321.59	323.44	317.23	322.76	323.8	323.24	317.48	327.69	322.96	320.93	323.91	325.31	327.73	327.49	320.28	320.97	324.44	325.87	323.29	324.88	334.71	319.57	327.57	324.34	322.54	326.54	327.04	321.27	329.22	321.19
308.61	305.44	305.52	307.99	310.03	297.79	308.3	303.87	304.47	306.65	306.79	309.37	305.07	312.39	309.84	306.27	305.91	308	299.99	303.95	307.63	307.35	308.03	308.31	299.42	306.87	300.14	310.45	304.32	313.24	308.75	302.91	301.82	298.25	305.97	303.1	305.68	304.38	302.76	307.65	305.66	310.64	305.5	305.04	303.88	306.52	304.1	307.81	307.96	300.7
309.57	313.74	313.03	319.4	310.39	313.75	316.65	315.21	317.72	313.74	309.44	313.85	313.41	321.09	316.37	306.32	314.26	322	313.44	317.14	313.44	310.79	316.77	305.76	313.7	308.95	314.08	311.59	321.71	316.75	313.86	308.25	314.74	312.97	309.36	306.8	317.87	318.32	314.15	306.26	308.19	322.11	317.3	312.49	315.38	304.39	313.4	317.09	310.05	316.6
298.81	306.22	304.75	303.22	305.38	305.15	304.59	302.6	303.21	305.77	305.46	303.14	309.65	309.22	308.88	309.9	302.52	303.54	308.74	306.5	313.3	303.21	295	303.29	297.15	308.17	306.37	306.87	299.84	308.64	309.17	302.74	314.05	305.52	302.5	303.1	309.72	304.19	301.81	304.14	305.29	299.31	308.24	308.66	302.26	309.91	303.13	306.6	299.33	298.53
297.22	301.95	305.43	301.83	304.72	304.65	307.2	296.43	308.47	309.71	300.55	302.23	301.67	301.53	292.08	293.69	300.2	297.73	302.96	300.57	302	299.77	305.77	297.43	311.28	305.47	299.31	299.59	308.78	300.5	303.4	308.01	301.31	302.71	299.31	300.36	299.13	304.34	305.2	297.06	306.68	302.49	298.48	304.07	299.49	301.92	301.2	301.8	299.73	297.84
304.32	301.71	301.11	305.19	302.6	302.51	306.49	301.57	306.5	312.01	308.39	307.14	304.88	299.54	306.06	302.44	309.36	303.26	297.69	302.69	301.33	301.65	299.53	296.73	304.68	307.25	297.77	302.56	298.19	307.44	307.03	299.61	302.5	308.82	302.46	298.62	298.99	306	304.88	303.71	302.58	298.03	304.47	299.24	306.74	303.46	306.7	312.98	303.67	301.54
318.32	310.14	312.52	312.24	316.96	314.12	317.46	308.01	323.62	316.02	314.25	315.44	318.37	320.28	315.86	318.09	318.75	317.06	318.96	310.98	316.79	320.36	311.43	315.84	311.67	315.22	307.19	313.04	319.92	317.95	312.79	310.79	323.73	315.12	315.83	320.78	315.17	311.39	322.81	315.4	318.62	316.4	310.7	316.76	315.66	322.01	321.47	307.23	310.63	318.77
325.61	327.05	320.19	326.84	324.81	324.21	324.89	331.17	325.9	325.57	322.65	325.22	324.37	330.71	326.72	329.57	325.36	326.34	329.11	329.39	325.84	332.9	335.63	326.24	325.09	332.34	327.41	328.73	327.7	330.98	333.41	325.58	323.77	326	324.04	324.21	332.3	323.41	329.07	325.09	327.76	323.67	328.21	319.56	325.62	326.1	319.79	324.36	323.01	322.7
326.73	322.39	308.54	310.42	313.02	317.95	316.18	318.89	310.01	308.64	311.11	316.16	319.26	309.78	311.36	313.81	310.19	317.37	320.37	314.44	316.59	308.89	313.43	322.04	314.39	320.73	313.74	310.4	317.48	308.97	313.16	318.84	317.04	311.66	309.43	307.84	311.84	308.77	314.58	309.77	311.02	320.42	308.29	313.83	321.01	321.04	313.45	312.68	320.61	312.58
316.17	322.76	314.26	317.14	318.16	313.86	314.09	314.41	319.23	320.24	308.32	315.9	312.74	316.29	315.86	318.36	318.12	321.4	311.54	314.25	320.6	309.09	314.37	320.48	308.62	312.64	310.48	320.3	312.01	313.29	321.85	317.63	313.44	313.27	315.79	317.44	312.77	321.77	322.63	316.78	314.68	313.22	312.87	313.84	318.5	310.45	313.29	319.5	320.28	319.37
291.54	293.38	295.47	294.55	299.53	292.9	299.78	296.02	290.66	290.23	293.18	291.32	297.05	291.11	296.39	288.14	291.3	291.13	294.72	291.51	292	293.69	295.55	298.14	290.57	303.18	300	291.16	293.37	297.45	297.77	297.01	297.87	301.37	295.64	299.19	293.24	296.98	291.88	294.45	294.06	292.44	296.35	303.46	291.65	296.55	293.25	288.47	296.75	293.13
306.97	308.19	316.19	310.52	307.42	309.52	309.61	318.87	308.22	321.62	305.12	315.14	304.18	310.2	311.75	303.31	318.61	305.61	311.66	309.03	308.11	302.2	313.97	309.01	314.95	311.77	311.83	314.01	309.94	308.62	316.81	305.57	312.05	306.27	313.7	315.97	314.22	312.35	306.78	313.23	311.1	311.95	317.11	316.92	314.48	315.34	308.76	305.77	314.26	316.93
297.46	298.29	296.28	296.46	304.41	305.06	313.14	302.34	303.35	306.28	304.3	300.16	302.66	308.85	305.52	306.03	305.02	309.6	311.23	295.98	299.29	296.79	304.88	303.78	306.44	302.2	304.81	300.46	310.72	303.55	299.59	305.36	296.72	305.05	305.23	306.08	300.49	303.36	303.18	305.29	304.77	312.18	304.47	310.51	303.95	302.1	303.63	296.34	304.55	307.14
309	309.57	308.84	308.14	311.62	313.03	312.23	308.54	311.73	309.04	306.34	314.16	307.57	309.23	309.92	303.28	310.76	303.65	305.26	305.79	310.42	308.09	305.64	309.58	311.69	310.61	308.65	304.17	308.04	305.11	309.34	312.34	307.64	302.65	302.56	311.45	301.49	310.53	308.92	315.62	307.96	310.81	309.78	305.92	309.52	307.59	304.81	304.87	312.54	309.66
305.28	314.22	303.9	303.64	297.76	308.77	296.21	311.82	306.42	304.69	297.2	304.06	301.72	301.09	302.57	302.06	301.36	309.8	304.43	304.98	302.5	308.02	302.65	306.2	303.63	294.16	311.85	309.26	303.85	295.07	296.27	304.86	307.9	303.3	305.52	304.06	304.3	296.01	299.77	305.27	302.24	308.7	302.21	300.47	308.21	303.58	310.57	301.26	307.63	303.93
328.41	325.85	327.81	324.83	322.45	324.45	330.73	326.61	328.32	327.73	323.99	328.44	326.84	326.36	330.39	323.65	329.04	325.46	329.95	329.92	323.38	327.59	328.04	330.5	323.24	330.49	329.01	331.12	329.42	328.47	323.91	328.21	330.62	324.29	328.07	328.31	329.32	332.64	327.07	330.16	326.09	333.64	325.2	326.18	340.09	334.86	328.02	324.69	330.43	322.52
309.3	313.3	304.01	304.41	306.42	312.43	306.78	299.4	303.26	309.36	313.61	309.64	302.79	308.9	306.28	311.37	304.74	305.55	305.76	314.61	312.8	303.08	302.05	309	312.3	312.64	304.61	308.45	302.19	304.61	301.17	307.18	310.73	305.64	310.34	311.1	311.12	309.76	302.9	310.11	306.62	304.94	304.31	304.01	307.65	307.54	298.29	305.91	308.62	308.39
318.12	313.58	322.88	317.67	315.7	319.29	320.77	325.63	322.94	320.39	314.35	324.09	320.77	322.46	320.52	315.19	316.11	319.15	322.12	315.66	316.24	318.31	313.59	321.5	314.52	324.11	320.51	323.6	317.97	323.38	324.2	320.4	318.49	316.84	324.25	321.99	323.38	331.16	323.06	321.81	319.58	319.73	319.11	323.41	316.73	321.45	316.28	318.27	315.37	323.4
296.61	303.58	300.76	306.19	299.86	306.25	294.58	295.59	298.21	299.02	306.35	302.49	297.64	297.08	302.32	303.31	299.65	297.78	304.24	303.27	303.65	304.71	296.97	300.68	300.83	305.53	302.81	296.77	300.57	296.81	292.21	298.81	302.03	298.39	304.25	298.04	302.79	293.32	307.16	299.8	301.58	305.35	302.99	295.08	307.76	296.21	290.42	305.22	302.83	299.56
314.58	303.98	305.89	301.57	307.29	302.71	301.75	308.75	307.55	302.27	298.25	306.07	306.93	302.35	307.29	310.16	311.36	304.87	308.78	305.05	304.58	305.76	297.73	312.95	308.38	313.48	307.7	306.57	315.96	306.2	302.69	312.99	314.29	308.26	301.83	307.36	311.06	303.48	306.65	310.98	308.5	309.86	311.8	310.74	311.16	315.78	310.48	302.72	311	314.36
310.5	314.97	318.66	311.49	315.47	316.7	315.37	309.5	311.96	310.55	309.68	320.42	319.8	313.57	316.88	313.64	308.95	315.79	309.29	309.08	308.69	313.57	316.67	309.16	313.96	316.58	308.84	315.84	315.35	313.13	309.85	315.59	316.33	315.94	318.14	312.8	310.75	315.7	315.1	319.21	311.27	314.34	313.08	306.88	315.7	307.64	311.56	313.61	308.79	314.09
320.89	319.15	310.97	319.59	315.54	311.38	311.66	321.52	316.01	306.66	317.3	317.56	316.38	315.82	310.75	316.77	316.04	314.45	306.32	315.93	306.52	319.98	309.8	317.53	312.18	309.98	314.72	312.67	319.15	316.49	314.44	314.67	317.84	313.98	311.96	311.89	315.83	306.59	320.09	306.81	314.63	317.86	312.16	311.2	311.31	312.33	311.81	309.5	319.63	308.05
299.29	296.84	289.22	291.16	296.22	289.4	296.73	297.41	305.19	286.91	299.53	297.69	293.13	288.75	289.36	296.21	296.26	300.9	301.05	300.33	299.76	294.47	291.08	293.7	296.17	296.14	290.24	291.43	299.22	293.06	295.5	290.44	292.49	290.86	292.53	296.39	293.78	292.86	293.1	288.35	289.73	299.48	299.23	296.54	291.94	296.45	296.68	297.96	289.64	295.19
313.41	313.74	320.16	313.1	315.5	315.97	311.83	322.04	308.58	317.83	314.7	325.4	316.12	314.04	321.02	317.58	313.74	310.58	318.79	321.22	318.96	309.93	323.21	309.39	309	310.25	316.98	315.42	312.59	315.98	308.48	312.75	312.52	312.37	314.46	318.18	316.57	315.02	313.47	317.37	310.76	310.82	308.51	311.17	320.87	316.75	310.47	311.27	319.25	311.87
321.07	317.04	321.15	316.04	322.7	317.02	325.71	317.3	322.66	316.12	313.7	312.76	322.24	322.22	320.14	310.4	325.4	322.81	319.07	318.92	315.72	321.62	317.8	312.24	319.89	318.01	320.92	315.62	316.83	320.42	316.54	318.46	317.2	316.74	316.43	311.94	317.83	313.54	320.48	319.59	320.37	316.8	320.64	320.67	318.15	321.15	323.98	314.41	316.6	309.32
301.31	304.68	304.07	305.5	300.03	305.68	300.14	309.16	298.11	307.44	300.6	302.97	298.87	297.27	298.71	303.16	298.28	299.31	304.59	300.35	300.66	300.84	301.95	300.1	301.06	297.02	302.72	308.92	308.83	297.51	295.6	305.08	300.69	299.11	304.33	302.66	303.75	300.23	302.75	293.65	299.58	295.77	305.99	303.59	304.87	300.61	303.07	303.1	298.32	302.51
304.16	311.7	316.21	307.02	311.83	314.82	313.86	311.27	306.08	309.24	307.15	317.84	302.71	313.52	314.19	302.75	308.38	311.1	313.07	308.34	317.08	310.64	307.66	315.02	305.82	312.93	313.52	312.96	313.81	312.25	306.44	311.44	311.27	307.5	319.12	310.22	313.65	312.36	310.89	309.67	309.36	301.49	312.22	309.02	311.61	303.78	305.72	310.16	308.68	307.11
323.07	325.9	325.46	324.9	334.54	323.7	321.94	325.03	327.77	321.26	322.37	324.79	324.29	329.41	326.36	326.82	325.99	322.44	325.08	327.94	325.11	326.01	328.91	322.63	326.49	325.88	324.84	331.14	321.92	326.8	326.55	318.94	327.8	326.53	329.04	324.2	322.98	319.14	324.92	324.03	322	322.92	331.54	323.6	322.44	328.69	323.28	319.67	325.09	325.45
312.99	310.21	306.31	309.45	314.63	309.49	305.92	314.3	311.31	304.39	312.95	307.91	308.57	307.22	316.21	303.87	311.18	315.38	309.56	307.94	312.49	312.43	310.74	308.81	301.17	321.05	311.79	313.28	310.73	317.99	309.83	310.21	309.39	308.29	316.62	311.22	308.27	306.01	315.74	315.39	299.73	305.91	315.88	311.66	301.36	309.73	308.97	310.99	308.78	318.35
310.1	315.18	313.3	311.4	310.89	313.11	318.48	313.04	307.12	315.99	313.21	320.21	317.28	312.69	317.86	316.18	318.55	311.21	312.95	316.29	318.75	313.23	315.46	317.34	315.72	316.54	311.85	317	315.8	308.37	316.79	313.03	313.51	322.14	317.32	312.54	315.46	309.12	315.26	314.62	313.92	313.45	313.94	310.81	321.41	306.5	307.03	309.94	312.81	316.77
313	313.73	319.11	316.86	314.59	309.86	318.2	310.26	314.84	313.92	310.66	319.13	315.75	314.04	328.15	315.01	313.09	313.37	317.51	319.19	305.31	322.69	320.28	319.91	322.56	317.37	310.84	319.75	310.37	313.11	309.43	314.03	316.93	322.47	307.53	322.37	313.9	322.57	313.44	310.93	320.07	312.49	315.45	319.94	311.66	316.73	311.88	311.35	324.6	316.17
314.96	312.03	310.52	313.29	313.01	313.48	312.64	312.1	312.32	312.75	314.78	313.5	304.46	312.66	310.98	311.98	305.69	309.73	309.35	310.57	310.2	305.86	313.44	313.83	314.56	315.6	315.78	308.47	313.38	313.27	313.11	319.41	318.22	310.54	312.09	314.21	315.08	311.95	312	305.54	310.04	317.21	314.01	313.14	317.33	312.74	317.35	322.15	307.52	307.94
311.75	312.53	314.43	317.33	310.64	309.91	308.39	309.54	316.03	317.45	321.13	306.53	312.73	312.16	313.27	312.18	315.44	314.63	310.66	307.59	310.23	310.2	313.74	313.57	311.76	310.64	317.25	310	315.17	314.56	310.93	314.21	316.81	312.73	315.1	313.22	307.94	313.77	310.02	315.24	318.55	316.79	317.78	306.39	316.76	317.82	304.02	319.04	317.71	310.06
309.49	314.78	315.27	320.43	312.15	311.4	314.75	302.67	310.3	314.65	317.05	311.77	320.83	313.97	318.94	315.47	317.21	316.48	309.98	314.52	309.94	312.74	317.64	313.28	314.5	316.57	314.06	312.97	313.58	308.34	311.91	312.06	317.09	322.04	317.03	314.28	318.41	310.88	316.24	314.66	309.15	312.61	305.48	316.94	316.66	318.79	309.02	310.89	312.78	312.05
293.03	289.2	295.06	293.6	292.64	295.41	297.42	297.26	298.08	288.4	294.88	295.3	290.32	296.95	292.7	292.26	290.68	290.54	296.51	291.86	297.4	295.61	294.16	294.13	300.77	288.58	288.41	292.28	298.46	291.42	286.68	291.68	294.7	293.22	291.26	291.4	295.88	298.4	296.62	293.05	298.69	298.7	288.58	295.35	302.2	293.45	293.73	292.54	288.09	295.25
297.94	302.27	306.4	301.96	302.9	296.86	298.26	300.05	298.08	294.89	302.41	296.81	305.3	298.96	306.24	308.25	300.71	303.59	299.11	311.9	306.2	309.89	305.46	301.44	300.67	297.78	305.08	301.34	307.96	303	302.96	297.62	302.29	302.65	302.23	307.49	301.82	305.16	302.78	298.67	302.64	300.21	307.54	302.06	300.51	309.13	311.83	307.69	302.78	298.33
303.77	307.25	298.55	293.75	296.42	299.69	302.71	300.27	296.42	300.31	298.44	299.34	296.56	304.98	305.69	300.22	305.14	295.61	300	296.28	298.63	300.15	299.03	300.16	299.77	300.33	299.12	311.13	300.6	306.21	302.37	302.29	300.72	295.12	295.2	295.81	304.63	299.43	304.48	299.15	305.76	299.83	297.59	303.38	297.65	304.05	301.07	302.39	295.22	304.25
306.74	302.77	305.61	307.47	307.9	305.49	307.37	310.21	302.99	314.7	302.56	307.5	315.81	304.66	309.65	308.45	307.16	307.63	305.89	306.83	307.92	307.73	306.55	311.54	307.97	307.37	309.28	310.38	308.03	309.99	310.81	307.57	308.12	312.14	307.78	300.85	311.46	308.93	308.69	314.41	311.74	311.69	314.3	306.65	310.02	306.33	306.07	307.28	314.34	305.01
309.66	313.74	307.46	318.33	317	301.07	309.18	308.32	308.84	312.63	316.43	313.06	310.38	308.31	314.23	312.87	312.56	319	309.69	303.52	311.6	313.41	315.97	313.78	306.91	313.31	303.45	307.57	315.59	305.8	309.34	310.07	314.95	309.93	310.24	313.12	306.56	306.68	310.48	314.3	322.54	306.7	313.96	309.36	312.26	311.27	313.55	311.86	308.34	314.79
306.49	298.9	309.29	307.39	303.89	300.51	301.6	305.91	302.69	305.1	305	309.5	299.68	297.62	301.64	298.37	304.88	301.18	303.77	301.68	299.51	298.85	309.42	300.94	301.39	300.86	305.92	305.18	306.65	297.54	303.78	304.16	311.09	304.95	303.88	304.07	306.15	296.89	304.47	298.01	308.14	309.09	302.7	306.01	306.2	305.99	302.49	301.27	300.83	302.63
327.41	328.29	335.97	328.37	325.33	330.12	322.67	325.9	327.17	330.06	329.18	322.95	330.85	328.55	325.47	331.8	325.16	329.79	331.97	327.54	326.56	325.45	330.91	331.75	324.98	326.04	327.34	329.95	324.83	325.9	327.63	328.31	322.65	324.92	316.94	335.14	332.72	327.06	336.09	324.78	333.45	329.93	329.38	320.99	333.41	333.51	331.69	333.27	327.21	326.28
310.2	311.23	312.22	311.58	313.58	309.19	314.01	305.76	314.73	309.63	314.46	310.41	305.41	303.64	321.17	317.72	306.04	312.23	310.43	310.4	315.81	309.7	310.88	311.98	313.6	311.7	316.92	312.1	307.97	309.58	308.75	308.05	311.33	309.53	311.2	306.94	315.86	313	308.51	310.31	303.82	312.2	305.01	306.48	307.37	318.3	310.56	306.29	313.27	315.83
308.52	310.69	308.54	306.88	309.95	306.54	309.05	309.01	302.49	310.04	303.13	306.61	302.94	311.97	306.01	305.64	304.65	306.75	309.46	305.31	309.83	307.68	313.19	308.15	302.53	307.83	304.14	304.75	302.6	309.12	311.35	300.62	305.79	307.02	306.32	305.34	306.13	306.34	307.74	310.02	312.29	306.31	298.21	300.27	309.1	305.1	309.43	308.48	302.1	311.03
334.04	328.58	324.87	327.37	329.35	324.02	326.77	332.94	327.64	331.62	329.57	329.05	326.57	325.63	331.27	332.38	330.81	319.28	328.45	329.07	323.6	328.56	335.89	326.69	327.32	326.6	324.1	325.87	330.85	324.04	320.63	331.02	325.52	326.6	327.22	328.25	327.68	325.93	326.92	325.37	328.28	332.22	333.77	329.4	328.8	332.35	328.74	329.8	324.67	323.29
314.58	313.18	316.08	317.53	310.82	318.51	320.57	313.25	313.25	318.19	316.4	314.23	308.27	315.77	319.45	311.44	309.4	305.47	315.55	314.76	312.81	318.86	308.12	307.57	309.14	311.13	313.43	313.31	321.36	313.35	312.6	312.64	310.18	311.52	314.55	314.13	321.09	309.4	307.29	312.9	312.46	310.94	306.08	310.5	309.58	313.82	316.65	312.92	318.33	309.64
311.28	314.71	317.04	308.3	312.68	315.91	318.33	311.14	309.49	313.94	315.54	306.83	313.87	312.44	314.82	314.4	314.08	312.01	312.77	311.41	316.06	310.55	317.73	320.34	309.25	313.5	306.03	317.41	313	316.02	318.25	315.77	317.98	308.3	317.29	315.76	311.31	318.01	310.57	321.25	312.94	311.77	315.33	317.49	311.95	313.97	315.26	315.53	320.54	315.06
305.45	304.97	299.19	306.94	300.59	307.36	303.78	309.97	300.94	301.03	309.7	300.04	302.23	308.4	303.68	305.61	309.86	310.3	302.14	310.7	313.83	307.8	301.24	294.89	300.45	307.88	301.39	306.72	300.29	304.28	303.75	300.45	300.47	296.5	309.06	305.08	308.47	308.25	306.67	303.19	300.77	308.74	298.59	300.35	303.02	301.64	307.25	302.97	307.55	303.64
308.69	306.67	300.34	296.97	299.71	308.42	296.8	296.76	309.82	303.44	299.66	304.22	310.6	304.07	307.22	300.16	299.67	299.39	303.05	302.17	304.31	300.97	301.74	303.47	307.05	308.1	304.74	300.26	299.06	300.37	306.69	296.9	308.09	301.51	301.83	300.47	301.13	298.24	307.83	302.2	303.29	296.01	298.53	313.42	303.08	300.83	304.35	301.22	306.28	302.12
299.8	305.03	302.33	305.34	297.47	303.29	307.9	299.37	303.33	296.62	302.02	307.05	299.62	302.34	302.4	296.82	299.22	299.43	310.48	309.23	305.53	306.5	304.14	303.91	304.68	304.27	310.24	299.47	307.61	304.47	313.65	299.98	312.92	302.42	307.37	301.52	305.21	310.43	300.7	305.13	305.42	307.21	300.79	297.74	304.49	309.03	302.53	305.85	307.47	308.39
329.77	319.17	320.66	324.06	326.76	326.04	325.34	317.27	326.19	324.28	328.72	324.85	324.09	329.37	323.84	323.1	322.91	322.72	332.33	319.17	314.29	327.92	324.7	331.41	328.1	325.16	327.28	322.68	330.04	320.11	323.16	327.11	327.04	327.86	318.2	323.63	326.83	324.37	329.29	326.57	323.79	324.01	322.87	329.44	326.12	330.96	327.14	332.87	325.17	328.8
317.77	319.46	309.06	313.24	309.18	314.48	310.69	311.87	315.82	322.38	315.76	312.5	316.65	310.25	311.61	320.36	309.98	317.45	312.82	322.79	316.09	313.14	317.69	320.35	310.49	311.75	319.95	319.59	311.23	312.99	316.45	314.77	311.53	318.94	316.07	313.27	312.08	317.94	316.67	316.88	311.97	318.48	315.45	318.42	313.88	315.57	317.86	314.77	319.27	314.23
314.76	314.26	319.31	313.06	317.58	320.27	312.38	315.51	313.68	312.11	311.66	316.46	313.9	312.05	314.79	318.62	319.49	311.65	315.28	313.47	316.07	314.46	314.74	320.09	322.23	316.34	312.92	318.07	317.04	315.93	311.01	316.86	316.17	307.65	315.03	309.08	313.56	313.36	320.61	318.26	311.95	316.49	313.81	312.58	316.87	311.11	320.27	320.47	316.27	314.54
303.45	299.91	309.84	307.02	304.88	310.99	306.02	306.68	303.12	307.51	300.94	302.12	302.48	301.44	309.66	298.66	305.07	299.88	306.9	298.49	297.31	299.11	302.01	304.67	302.45	301.59	303.27	299.11	311.93	305.52	304.2	306.06	302.45	303.33	307.2	297.82	315.75	297.4	311.04	301.52	297.73	309.17	303.73	303.46	307.38	300.9	303.6	303.32	304.23	308.53
296.01	299.36	293.72	300.33	297.44	300.74	302.13	301.13	298.43	292.47	297.51	308.69	304.48	300.35	296.94	297.72	303.57	300.98	299.99	300.91	302.5	303.88	294.24	293.86	304.19	303.23	300.17	298.47	304.18	294.65	300.48	297.66	297.8	302.47	296.8	299.57	302.62	304.84	303.71	304.42	298.12	295.55	295.32	302.27	306.8	301.04	300.18	307.47	302.3	303.97
292.05	299.75	293.85	296.02	293.8	286.51	298.72	291.61	300.24	290.5	296.45	297.46	299.46	294.72	303.94	290.67	289.52	290.41	296.55	290.74	298.65	287.45	292.86	291.29	291.3	293.13	300.21	302.21	289.01	298.77	292.95	295.41	291.83	296.34	302.78	290.27	299.48	288.25	289.25	294.44	293.57	296.14	290	299.37	302	291.96	296.85	292.32	293.71	297.18
300.38	303.83	294.54	301.39	302.42	304.87	300.29	295.04	304.33	302.45	296.77	300.15	308.67	300.07	301.13	299.99	309.1	297.06	302.59	295.48	310.49	299.01	293.78	297.97	301	302.07	299.43	304.47	301.08	293.57	299.28	307.96	304.14	298.23	293.46	302.17	300.68	302.84	301.75	300.69	297.01	301.5	301.69	297.73	294.21	303.06	305.26	300.46	301.38	289.3
289.02	299.05	301.21	294.97	288.79	300.09	295.98	297.51	296.97	292.64	299.45	295.07	295.6	293.05	290.06	294.06	299.62	294.71	289.95	291.93	296.99	294.33	289.93	300.21	292.75	292.01	291.23	294.87	290.66	296.99	293.92	289.92	287.76	297.26	292.79	296.97	304.85	294.51	300.32	289.19	296.8	293.17	289.19	295.23	295.94	296.53	293.38	298.72	293.44	294.41
303.72	298.81	299.32	303.45	304.77	309.86	307.62	302.05	310.12	306.65	310.13	302.41	309.34	307.1	308.33	305.08	300.73	304.94	303.9	296.89	312.05	311.76	303.5	305.67	300.3	303.75	304.44	309.97	296.53	303.31	309.32	306.98	306.22	308.61	315.09	298.32	304.61	311.15	309.96	303.51	307.24	304.52	302.59	301.93	305.4	307	297.17	307.09	307.61	308.73
307.65	303.94	311.53	307.99	311.92	312.09	316.44	311.6	320.51	313.31	316.58	309.99	321.91	309.81	312.85	311.2	315.32	312.58	322.91	315.82	315.2	316.13	311.53	313.89	324.99	310.35	306.95	309.32	309.06	311.79	312.57	313.87	314.72	319.66	323.55	309.26	320.29	307.45	311.05	318.31	312.57	318.25	312.26	305.53	311.13	313.48	317.2	322.75	315.31	319.11
305.57	299.61	308.45	304.14	296.63	306.32	305.9	304.69	309.18	305.61	296	305.74	304.52	302.31	298.78	301.89	297.41	305.26	303.1	310.36	295.76	305.64	301.44	301.93	304.47	302.46	306.99	304.5	306.8	307.44	308.66	305.34	300.71	307.22	307.45	299.78	311	303.27	299.39	301.35	301.79	297.21	305.92	300.91	305.83	299.19	301.19	303.96	302.94	308.16
307.49	303.24	305.65	304.78	300.51	306	295.76	296.21	304.66	308.38	302.46	302.01	301.84	304.53	301.87	302.21	306.28	302.28	302.61	296.4	298.28	298.8	306.38	294.89	300.56	297.5	300.57	306.95	299.39	299.9	306.97	299.18	296.3	297.79	306.62	306.77	304.39	303.35	301.57	305.8	306.86	302.63	304.86	299.23	302.47	304.44	297.26	299.4	299.54	300.7
302.17	312.99	300.53	302.21	305.1	299.4	313.94	304.98	303.23	298.74	302.42	298.27	304.36	303.11	308.01	306.82	307.09	305.87	302.32	306.91	300.76	307.96	302.01	304.84	306.3	296.41	304.63	311.52	305.13	303.34	300.47	296.04	304	302.93	310.44	305.73	301.44	294.47	304.51	308.57	306	305.5	306.34	301.24	302.83	311.35	298.31	300.46	307.79	301.28
309.12	321.33	317.24	315.95	318.91	313.18	315.83	317.31	322.49	320.14	315.25	316.26	319.83	318.82	319.19	314.93	318.61	319.47	320.36	318.82	317.73	313.96	314.66	314.02	320.03	312.86	318.27	318.66	325.03	310.33	321.77	316.26	311.2	325.39	315.61	323.57	318.23	317.5	317.7	319.78	319.65	314.2	313.02	325.52	315.59	318.75	316.49	314.63	321.41	319.39
311.43	313.41	308.68	311.43	317.21	310.92	309.26	309.52	312.51	317.43	313.82	311.76	313.4	314.71	318.04	315.76	313.3	302.71	316.81	314.82	311.04	318.93	315.91	308.75	310.64	309.2	311.05	313.2	310.19	318.11	309.23	310.04	312.79	314.5	306.34	313.45	309.64	315.97	314.09	315.28	316	310.63	310.96	312.99	311.09	316.8	317.03	312.25	311.64	313.2
302.38	307.75	307.64	306.53	300.61	307.27	300.21	304.57	304.98	304.75	306.84	308.57	301.39	306.95	315.66	303.82	304.33	313.18	300.49	299.49	302.8	305.04	306.6	308.69	299.4	304.78	303.29	301.11	303.73	308.4	305.46	304.92	297.55	305.02	307.2	301.82	304.84	306.16	307.8	307.47	304.99	298.93	303.44	304.93	305.31	309.7	303.46	307.08	304.62	308.59
311.14	307.77	309.74	312.5	307.7	304.96	305.87	312.52	306.51	309.65	313.21	307.3	311.84	314.58	304.62	305.23	311.63	306.98	303.78	304.75	308.96	311.13	315.57	308.68	312.01	298.85	306.87	310.39	304.43	309.49	313.54	301.07	307.63	307.71	309.08	306.35	303.52	311.47	306.23	305.14	310.34	308.79	310.51	305	306.83	309.19	309.21	312.03	306.92	309.32
325.83	323.45	330.96	326.87	324.41	322.81	321.14	328.36	325.34	332.09	321.13	327.26	324.79	322.76	323	323.43	319.48	323.23	323.06	323.67	322.97	328.45	317.98	328.76	320.48	319.3	337.75	321.09	326.54	324.95	325.88	327.61	318.9	320.55	328.45	325.79	332.33	320.97	325.53	330.84	325.11	324.72	322.52	325.53	328.71	318.44	329.87	329.35	321.7	328.09
302.78	299.09	300.93	298.65	296.91	301.95	298.2	296.54	301.58	300.71	302.41	291.5	303.63	306.79	298.15	301.52	296.42	297.83	302.36	296.07	298.68	302.09	299.94	305.51	300.31	304.5	298.46	292.53	302.34	300.03	301.05	296.75	304.61	297.71	300.08	296.63	293.74	307.74	301.22	304.77	297.39	300.86	300.58	301.4	302.78	298.67	300.33	296.59	305.29	298.51
297.88	301.29	298.06	301.19	300.32	295.6	299.15	297.99	296.83	304.82	301.88	296.6	301.77	304.23	299.36	297.96	301.64	303.19	300	305.97	301.23	306.62	297.66	300.06	303.99	297.44	302.69	308.82	301.91	299.92	297.24	297.17	302.14	299.37	300.98	300.51	296.24	299.33	304.03	293.08	303.32	298.57	300.84	303.15	294.88	299.13	303.81	300.86	300.15	299.2
315.16	308.22	313.67	316.51	306.68	317.34	311.32	315.9	313.98	314.96	313.6	310.77	312.66	312.69	310.56	310.54	308.89	317.58	312.74	315	311.42	305.4	313.1	311.47	312.92	315.54	313.7	316.18	308.61	311.85	321.39	317.66	314.65	314.99	307.84	314.28	320.33	314.86	312.08	310.87	310.75	308.56	308.97	313.38	322.32	315.14	315.77	311.11	319.88	309.58
304.36	305.51	300.43	302.43	305.97	304.41	308.28	301.34	302.97	303.2	304.12	296.77	308.51	303.03	302.09	304.94	299.14	305.4	302.03	306.1	301.64	308.59	308.86	306.4	305	311.81	306.38	302.66	302.85	300.51	309.07	309	299.5	299.84	301.15	305.41	307.75	304.26	299.33	299.94	305.49	303.49	307.21	303.83	303.47	302.07	304.71	314.06	300.74	308.76
306.07	312.39	306.1	315.16	302.17	309.34	310.68	304.24	319.34	308.53	301.59	314.49	310.14	311.31	314.81	305.32	309.67	308.74	303.1	306.58	312.12	306.62	314.54	312.65	307.78	304.2	312.42	303.86	303.29	308.78	310.78	310.7	313.28	309.6	305.03	310.87	311.13	312.87	316.35	303.8	308.76	313.83	312.44	309.65	313.32	314.26	314.38	301.75	308.64	309.67
304.92	297.06	303.42	306.17	305.76	309.14	303.8	301.11	307.08	310.75	306.83	308.32	307.2	305.91	307.63	311.25	311.8	301.45	305.32	310.87	305.95	307.59	302.83	304.43	302.6	307.11	300.73	301.99	300.04	304.66	306.45	308.51	307.21	303.43	306.66	298.04	307.41	307.89	312.72	309.29	312.39	298.01	312.6	307.59	309.78	307.21	307.15	306.08	301.62	305.18
309.36	297.15	305.43	300.93	305.57	303.45	300.82	304.39	306.35	300.95	307.75	304.48	302.73	301.64	299.21	299.32	310.51	304.51	308.52	306.67	307.05	303.94	305.73	308.13	301.47	310.22	301.99	309.53	299.87	305.36	299.85	307.59	302.49	306.03	308.41	308.2	309.37	310.7	307.75	298.32	298.74	300.82	309.73	307.56	302.49	305.4	295.67	303.26	303.6	297.6
315.68	314.47	313.05	315.94	313.11	311.9	314.73	314.71	306.94	315.26	312.93	304.66	314.89	317.35	310.1	303.74	314.1	310.28	308.32	309.63	320.27	316.34	319.24	306.69	312.27	313.61	309.21	314.78	310.98	307.59	306.83	315.25	306.34	318.69	311.28	310.55	310.45	306.75	303.22	318.01	312.72	313.23	309.46	307.69	319.88	309.7	312.46	307.64	308.27	309.42
314.33	320.85	310.66	312.24	316.73	320.21	316.13	318.32	317.31	315.22	315.71	315.85	313.18	324.56	313.61	317.84	320.97	307.96	321.75	319.48	313.77	322.57	311.68	323.23	313.37	321.89	327.3	314.92	319.54	321.45	317.37	322.32	315.36	314.95	313.31	321.21	317.98	314.2	321.16	309.03	318	315.58	316.88	315.27	311.92	314.84	318.56	325.07	322.25	319.01
305.19	292.08	290.03	297.38	297.26	289.56	299.67	295.48	296.17	289.19	300.02	299.05	299.87	292.41	302.41	293.19	302.6	291.43	292.5	298.42	297.16	298.33	291.81	300.61	294.73	298.64	297.32	293.51	292.38	294.13	295.45	298.79	296.38	285.55	294.03	292.76	291.47	292.28	292.04	299.99	287.42	288.05	289.71	294.02	288.26	292.61	296.88	293.56	289.97	295.43
308.48	300.87	303.8	304.83	302.93	294.65	303.97	304.87	301.58	299.28	302.68	313.15	302.73	307.03	303.56	300.52	297.61	303.19	292.97	305.09	300.09	299.94	305.99	297.73	303.32	307.97	307.64	304.74	300.69	302.56	304.56	304.51	306.9	305.86	295.63	310.14	304.29	300.15	306.95	300.47	301.83	306.14	300.81	307.05	301.28	306.16	308.53	301.26	303.83	298.13
314.41	314.62	310.36	314.9	314.43	318.67	315.39	315.91	315.1	318.92	320.99	310.77	319.68	314.45	311.68	318.81	311.37	310.01	312.85	317.69	314.6	314.61	314.97	309.57	314.88	312.3	314.7	319.99	310	316.7	313.4	310.55	314.23	311.55	320.46	311.47	313.09	309.48	313.7	320.85	314.79	312.01	315.18	307.74	315.67	313.17	314.3	311.6	320.65	313.94
308.39	310.17	316.23	317.54	310.33	313.1	307.85	311.63	320.82	316.91	315.3	317.12	317.92	313.73	312.79	317.42	316.61	310.62	317.27	318.15	309.11	316.86	319.75	315.13	313.6	316.89	320.87	311.07	313.25	301.86	316.78	310.03	312.65	310.76	312.26	305.6	322.9	317.95	312.72	319.8	319.48	313.77	310.02	317.29	311.83	318.33	317.56	312.02	312.66	318.8
307.51	302.9	309.19	308.31	303.02	315.97	310.82	315.37	310.46	321.14	303.46	313.59	312.78	305.1	305.21	303.24	318.51	311.33	308.75	310.45	311.76	309.97	302.15	312.33	314.07	313.78	309.11	313.32	307.23	311.25	308.78	315.07	317.83	302.92	309.7	304.97	302.23	307.88	299.71	312.94	308.89	306.62	307.95	309.84	301.01	313.95	314.6	303.49	303.41	314.12
298.54	297.17	301.73	303.26	300	302.2	311.75	302.86	308.2	295.2	302.62	301.82	307.91	306.4	302.22	297.11	303.1	304.68	305.06	306.47	310.68	306.19	304.77	304.34	306.2	300.44	305.18	298.14	297.55	294.65	308.46	316.34	294.79	302.26	304.04	304.94	303.11	300.47	307.04	309.41	302.8	302.06	303.41	305.57	307.08	306.81	304.45	307.63	300.44	307.28
319.54	320.93	317.61	321.85	314.39	320.31	322.24	320.13	322.79	324.44	321.44	313.79	322.52	329.57	314.35	321.66	318.31	318.26	316.25	322.36	321.54	320.18	323.8	310.55	319.12	322.29	327.11	316.13	319.56	319.51	317.37	326.19	322.92	322.94	319.83	319.37	323.25	313.86	320.1	321.27	321.99	315.2	323.23	317.23	325.34	320.8	317.02	323.96	314.87	322.56
296.4	298.46	303.35	306.3	311.63	303.32	308.25	301.26	308.6	305	306.16	301.52	297.87	305.52	303.28	301.79	302.56	302.01	296.92	304.41	299.73	307.14	309.23	302.12	304.93	304.95	299.07	301.78	306.48	308.54	299.57	309.07	304.97	298.98	300.88	303.45	300.42	300.98	305.91	300.63	309.17	307.31	297.16	306.35	304.32	308.02	303.39	301.52	305.84	305.73
302.94	307.66	305.42	306.42	305.79	304.15	304	309.42	303.01	307.59	308.13	306.37	306.82	313.79	303.93	305.64	304.95	303.26	306.22	306.51	304.36	301.93	308.09	303.27	304.58	300.17	302.77	312.02	297.43	306.17	305.11	309.44	306.23	307.28	302.38	296.3	301.37	307.31	306.41	310.19	301.5	303.78	303.79	305.1	313.16	305.83	299.86	313.12	306.61	308.31
310.02	320	311.8	317.01	309.55	308.51	315.94	318.23	314.73	318.87	317.22	313.44	324.87	316.77	310.14	319.3	319.98	314.14	316.01	326.48	317.13	319.55	307.88	313.77	313.6	317.62	321.16	318.28	313.62	319.34	327.13	320.73	305.3	316.3	316.99	316.51	317.76	318.9	319.01	308.12	321.86	319.42	322.22	314.13	313.72	316.4	321.01	313.59	316.83	314.63
299.86	302.04	307.26	308.52	307.59	310.47	300.67	300.08	300.48	302.85	306.39	308.22	303.3	305.6	308.14	302.42	303	303.73	300.11	302.33	306.54	297.21	303.77	305.05	299.53	312.07	306.55	297.65	300.88	298.99	298.71	304.18	299.21	300.43	302.89	295.86	304.2	308.89	304.24	296.76	308.57	300.83	295.54	300.57	297.89	299.88	302.15	300.53	304.46	303.95
314.47	309.57	313.2	310.36	307.31	301.73	313.3	311.6	311.8	308.31	302.2	311.87	312.79	301.64	304.23	309.46	309.86	313.55	308.45	306.59	309.56	315.75	305.01	305.8	307.34	313.05	307.97	311.37	305.39	308.57	305.95	313.35	305.78	306.46	308.1	311.75	305.77	304.91	309.67	308.16	306.67	307.25	303.44	306.85	307.18	312.97	304.83	305.27	314.77	309.23
322.08	317.94	318.95	313.19	312.73	313.31	310.8	318.79	313.09	311.96	315.86	312.51	323.05	313.24	315.43	318.9	312.95	316.72	320.56	313.81	310.95	314.58	311.55	314.63	311.84	318.49	313.6	318.1	313.27	313.19	319.19	316.71	301.55	314.39	319.68	313.26	311.05	316.06	318.91	314.1	319	314.45	312.2	316.84	323.61	316.59	312.44	317.36	309.96	321.97
312.73	311.72	309.7	311.37	307.59	313.32	308.38	315.47	320.97	316.17	314.41	322.91	312.73	304.84	310.73	322.45	318.84	309.22	306.05	322.59	311.88	306.56	310.05	317.85	311.81	310.89	310.59	314.94	309.47	315.06	320.56	319.65	315.88	309.18	313	302.72	312.6	308.19	311.46	315.46	316.13	316.11	314.56	309.7	311.75	311.2	306.78	311.61	317.82	310.92
303.42	305.02	303.48	304.69	303.36	303.74	297.87	303.77	299.81	302.92	302.52	297.76	304.21	300.01	304.02	308.74	306.4	306.97	307.96	303.86	307.95	301.49	306.7	301.12	305.62	303.01	299.6	304.68	302.16	311.31	298.39	298.73	307.3	306.37	297.05	303.92	299.25	295.25	298.26	302.62	296.46	297.36	299.88	295.6	302.42	298.52	300.92	310.32	301.46	299.99
311.79	318.06	322.91	316.74	318.9	317.26	317.15	317.83	316.72	312.09	316.03	313.92	320.07	312.01	309.3	313.59	320.46	312.69	312.65	317.57	316.57	313.25	318.3	310.14	320.79	319.43	317.21	313.74	321.36	315.14	318.19	316.65	314.49	323.29	320.66	318.4	312.72	320.48	314.87	322.4	312.59	315.27	325.96	309.13	317.51	319.68	317.93	320.09	313.98	321.83
304.93	303.47	301.1	302.64	301.07	295.78	301.45	310.86	300.8	301.44	301.8	303.08	307.52	294.63	306.97	304.91	309.21	308.49	302.02	305.56	303.7	301.26	302.73	311.7	301.14	308.06	301.68	303.48	307.99	299.31	302.73	300.94	304.78	305.92	304.49	298.23	303.56	296.74	301.7	303.76	303.8	306.32	297.16	314.68	303.68	302.14	303.92	295.88	300.17	308.74
310.44	313.42	315.05	313.03	309.61	308.37	315.88	305.78	318.11	314.85	317.89	306.64	309.27	311.67	307.79	313.09	310.48	316.95	307.89	312.38	316.23	309.29	312.1	318.68	309.61	312.82	309	316.5	312.41	311.5	313.96	308.79	318.56	312.52	308.03	312.4	308.24	312.91	315.46	308.15	317.38	307.71	304.6	310.46	309.77	314.86	314.58	315.05	313.6	314.67
326.68	322.03	326.96	330.46	322.63	329.56	333.09	320.83	329.16	330.22	329.71	323.28	327.89	327.6	336.81	328.04	333.55	327.65	321.27	332.04	325.34	330.39	318.79	326.58	326.18	333.64	328.13	334.91	327.49	332.31	329.18	324.23	331	326.12	329.02	326.25	326.7	332.49	330.9	330.49	334.58	323.22	323.5	335.89	331.16	329.79	334.65	323.38	322.81	329.48
323.56	325.24	323.38	318.63	317.21	321.98	323.39	322.65	317.38	321.63	319.75	319.61	316.3	314.64	327.08	316.94	321	317.55	320.66	314.5	319.08	321.39	319.52	321.98	314.33	315.38	315.84	316.8	310.74	324	322.09	319.37	314.65	314.62	315.48	323.59	316.54	320.1	323.64	312.07	318.01	321.35	317.53	315.28	320.54	317.63	318.73	322.79	326.6	316.84
301.66	292.49	285.98	291.95	297.69	294.02	295.57	301.36	294.02	301.48	287.84	292.41	292.74	294.81	292.9	287.18	298.9	293.56	294.22	295.63	293.55	290.58	293.54	298.96	293.1	289.55	291.55	296.15	290.84	298.95	287.82	294.01	297.14	296.56	286.43	298.04	293.97	288.87	291.94	284.69	291.23	296.06	299.53	304.72	290.8	292.05	298.85	288.19	291.23	295.87
307.12	297.66	297.97	300.46	303.68	299.85	304.12	305.61	307.01	313.17	314.07	307.15	306.33	301.3	303.72	310.94	305.44	294.65	307.42	307.95	297.85	304.35	302.11	304.96	312.52	311.44	300.89	303.49	300.49	312.35	306.15	304.05	303.85	300.98	307.4	307.68	298.74	302.85	302.92	306.19	310.64	312.2	311.96	303.72	306.45	303.42	302.12	301.43	296.2	310.28
316.3	316.17	316.98	316.32	315.52	315.48	313.64	316.66	314.62	321.04	313.69	316.66	328.06	316.26	312.36	310.19	310.91	315.79	310.78	318.88	321.29	313.37	315.94	313.58	314.62	312.97	311.84	311.67	313.39	308.06	315.03	315.83	314.09	317.7	317.63	314.44	313.65	311.18	304.95	310.28	315.11	322.19	317.87	315.17	319.45	318.61	322.94	319.24	306	312.31
310.59	303.5	308.55	302.94	303.88	309.44	298.35	309.22	305.21	303.86	306.28	302.68	299.87	306.94	308.4	306.82	303.81	306.11	310.92	307.21	308.6	301.88	304.63	297.77	301.88	303.54	311.54	305.63	302.76	308.85	308.37	307.69	307.87	308.24	302.16	307.05	310.27	309.49	302.93	305.87	307.99	306.92	309.6	299.91	301.41	302.33	303.12	300.04	301.03	299.82
322.58	330.14	331.56	324.84	323.16	329.22	329.02	327.76	327.39	332.44	335.68	325.46	324.79	325.31	327.83	325.57	333.34	321.75	325.73	324.89	329.54	328.4	329.95	331.34	334.22	331.84	321.29	327.04	330.19	329.06	330.94	331.46	327.86	332.08	323.08	328.76	332.01	326.02	325.49	330.78	327.76	331.4	323.72	324.53	331.77	330.75	329.15	331.57	332.38	333.56
314.15	308.66	306.84	315.67	314.91	307.6	303.61	307.16	311.61	313.6	311.85	316.37	307.45	312.86	309.86	314.87	316.4	309.14	306.69	310.61	311.82	312.14	312.65	311.11	313.8	307.98	316.13	304.52	317.01	311.53	309.38	305.91	305.72	310.14	308.39	310.27	296.64	309.42	304.43	307.72	308.12	310.61	306.64	305.42	302.94	315.66	307.71	302.21	313.44	309.07
307.38	304.87	303.8	307.35	312.49	308.33	300.73	307.4	302.24	305.83	311.22	297.59	299.28	310.8	312.98	304.58	306.75	300.77	303.57	299.94	309.59	296.99	300.24	310.88	304.52	300.73	309.88	301.86	308.53	314.57	309.41	306.07	304.94	302.35	304.52	301.23	303.91	307.83	306.89	306.89	309.31	297.74	310.38	301.86	310.41	302.67	305.74	305.28	313.59	300.7
315.56	316.65	317.96	318.88	321.38	318.01	312.45	315.99	317.56	304.5	318.68	312.28	318.86	323.42	308.91	313.75	314.54	318.1	313.72	315.83	313.48	311.84	321.03	318.33	322.78	313.16	316.27	324.25	313.81	312.62	316.51	313.09	314.92	323.14	313.59	311	312.96	305.69	311.43	311.45	317.45	317.1	319.07	320.93	314.4	312.08	311.3	310.2	312.11	317.51
316.35	310.51	307.91	305.26	309.84	310.63	311.61	312.98	306.99	309.19	311.94	311.56	307.5	315.77	303.05	308.81	314	311.8	316.47	305.53	305.1	310.92	311.1	305.66	309.31	305.74	305.69	315.99	314.46	314.63	309.77	304.47	310.88	314.72	312.51	314.17	306.01	310.72	308.66	311.11	308.78	310.77	307.99	308.42	308.13	312.6	309.22	310.75	309.54	304.67
314.39	311.54	314.78	321.31	319.27	315.58	313.8	318.64	311.59	318.27	313.4	315.44	313.13	314.72	311.8	318	315.59	317.8	309.25	317.7	318.6	318.7	312.37	320.51	318.41	317.43	322.82	314.59	315.65	324.03	314.82	307.7	318.32	315.89	311.27	314.91	316.6	319.17	314.94	314.56	312.95	311.32	313.88	312.36	309.08	322.56	313.68	316.66	321.08	315.27
316.19	322.01	310.63	318.58	317.39	323.64	324.64	312.69	318.04	315.13	323.59	313.64	322.38	318.59	315.97	313.94	318.26	315.73	316.68	309.63	313.73	319.85	315.54	313.28	313.94	324.78	317.55	318.52	327.56	316.95	315.54	319.46	312.38	313.84	319.92	307.66	313.75	314.86	318.99	321.29	313.11	316.26	321.46	332.84	322.04	317.99	322.17	309.96	316.59	314.59
304.77	298.29	301.89	298.65	302.16	294.11	306.84	309.01	317.21	302.59	302.56	296.51	300.64	300.81	306.66	311.15	308.52	300.34	311.49	303.45	310.35	300.47	296.65	299.14	304.39	302.61	306.41	301.26	304.7	297.44	307.4	301.88	308.46	298.23	305.18	297.3	306.08	305.45	305.16	308.62	305.3	301.76	300.01	303.35	303.26	313.66	290.34	299.83	300.4	304.17
313.21	312.69	322.57	312.11	311.39	313.4	315.92	313.86	316.22	312.1	323.3	320.29	315.05	314.65	320.39	315.12	318.32	308.9	314.36	317.07	312.81	309.93	319.11	319.26	317.84	316	313.36	326.12	321.92	316.16	320.59	319.56	319.91	324.32	314.35	314.75	315.7	312.81	317.39	316.65	313.89	311.82	316.58	314.72	322.42	313.99	322.24	314.35	321.54	317.48
304.88	311.63	314.78	311.38	308.39	303.08	306.41	312.03	309.76	309.71	309.96	310.32	312.84	314.61	307.46	307.86	306.83	306.6	314.72	317.95	310.86	303.88	307.13	316.81	308.67	306.38	314.49	312.93	307.35	312.66	308.83	311.99	306.18	305.66	309.22	304	316.21	313.56	303.93	313.95	310.7	309.6	313.63	303.81	313.15	315.25	312.51	319.62	311.98	302.06
293.28	296.4	295.54	305.53	306.6	299.78	293.03	290.37	295.26	296.98	300.96	298.02	297.97	299.24	295.38	307.36	298.36	301.17	306.93	298.59	296.9	301.32	297.87	295.53	304.52	303.07	301.86	303.1	296.75	292.55	313.24	298.99	301.08	297.43	304.38	302.87	300.92	301.3	298.23	298.02	303.28	301.95	300.29	300.31	292.61	303.91	299.93	296.83	294.82	304.01
305.84	305.11	305.69	303.3	304.73	310.04	306.11	300.74	307.21	296.41	302.65	305.37	304.01	304.9	306.95	305.97	308.7	304.9	305.88	306.57	304.71	309.18	303.52	303.97	308.89	300.44	311.05	305.4	306.38	303.05	302.75	307.18	312.79	306.66	309.87	301.09	296.05	298.74	308.2	305.17	300.51	302.52	307.15	301.73	300.78	305.62	300.51	306.66	307.41	306.44
307.1	307.09	301.42	301.93	309.29	299.35	310.43	303.7	306.72	296.88	311.13	309.6	314.85	302.92	304.83	310.04	300.67	311.66	305.89	307.1	302.34	303.77	315.67	304.34	302.44	311.13	305.8	307.78	307.6	303.63	308.32	303.77	303.14	300.29	303.97	309.6	307.14	303.45	306.37	307.42	307.42	305.44	309.85	307.51	304.36	302.67	309.71	309.06	303.62	301.63
312.78	301.84	299.98	301.59	308.49	304.61	307.29	304.48	306.48	304.74	305.18	305.62	307.9	297.12	306.6	301.93	305.38	298.19	304.01	314.48	304.01	307.1	307.62	302.98	305.21	303.79	299.4	304.43	317.31	306.58	301.02	301.6	304.31	303	308.64	310.9	304.61	308.99	301.49	315.15	310.53	308.19	307.8	306.61	302.47	308.01	309.21	310.03	310.04	310.24
332.33	328.81	329.62	328.6	321.46	335.05	327.25	327.01	323.82	329.14	327.35	325.56	325.57	324.81	330.71	328.4	327.22	328.79	332.03	327.91	335.77	326.28	328.21	324.71	333.47	329.99	329.55	329.96	328.32	329.81	326.01	333.12	327.94	327.89	330.7	325.93	321.89	329.32	327.25	330.27	331.57	329.77	325.76	326.04	324.51	326.43	325.43	326.06	324.83	327.72
304.45	304.58	304.81	301.59	302.41	297.88	305.99	300.88	309.61	304.85	298.17	303.25	305.75	306.87	302.4	304.58	305.51	302.09	302.43	313.87	302.43	298.41	306.27	303.6	308.27	296.13	303.15	305.54	308.19	302	300.7	305.99	303.32	308.73	301.28	304.52	301.36	302.47	302.06	312.65	301.06	296.18	308.24	306.07	306.12	305.19	302.5	305.45	296.34	301.83
336.65	322.85	330.23	324.45	323.61	331.5	332.51	330.84	319.23	327.09	330.52	333.23	324.57	324.8	325.7	327.81	321.22	330.19	330.02	320.67	327.06	327.88	327.47	335.51	333.13	330.4	322.24	320.83	326.8	327.64	329.98	318.2	322.97	328.5	320.93	331.55	324.59	324.75	327.03	324.91	327.33	330.55	335.46	321.97	326.32	328.21	320.21	323.9	333.47	325.88
303.11	303.06	307.1	306.14	300.64	311.31	308.65	305.21	303.74	310.96	300.58	308.43	301.77	303.18	307.52	307.45	304.12	306.52	308.81	305.46	317.88	308.29	305.59	303.21	306.59	310.64	312.18	304.28	307.92	303.7	301.39	309.21	305.01	306.55	307.17	308.43	311.77	312.74	306.73	306.95	305.06	298.43	311.5	311.74	303.33	303.63	318.41	306.28	305.66	310.49
318.13	318.02	321.21	321.6	318.18	323.39	310.87	322.77	320.34	312.84	314.23	321.56	319.79	320.18	320.82	316.68	322.76	310.21	317.08	317.99	319.28	312.7	320.67	318.49	311.6	313.35	316.67	310.64	318.37	308.1	311.9	322.44	318.14	309.85	324.59	321.08	317.29	318.03	312.27	324.74	314.85	315.63	315.36	315.88	317.24	318.75	313.01	307.4	312.07	317.9
312.04	312.38	314.93	319.25	307.55	313.97	314.54	321.41	314.66	318.96	315.93	311	312.51	320.63	312.93	315.35	318.52	312.99	313.03	313.77	315.81	315.43	313.98	317.65	309.91	314.46	311.88	319.51	313.55	312.76	315.23	311.19	319.78	311.11	314.28	317.6	314.97	314.62	308.82	315.33	309.43	319.09	314.84	316.1	309.23	306.65	306.88	313.81	315.74	314.86
322.03	320.4	326.7	334.37	319.54	323.23	322.27	328.34	329.28	321.54	324.33	331.13	324.54	324.78	318.91	331.46	322.77	318.59	321.49	323.84	323.39	323.48	325.45	323.12	323.27	320.32	329.35	324.14	326.52	328.83	327.16	328.3	328.28	322.47	320.96	327.81	322.11	323.11	325.91	318.45	321.6	328.76	329.74	323.34	328.15	321.6	322.88	320.52	321.66	323.59
326.08	327.93	331.57	320.52	335.98	327.46	328.07	325.89	326.72	327.56	330.34	324.01	333.04	323.94	327.53	323.55	323.4	331.64	326.13	324.39	328.93	324.41	325.85	330.2	323.05	332.93	324.66	331.39	324.83	330.12	325.47	326.36	324.63	331.16	326.62	327.81	334.57	326.19	332.01	331.12	329.7	329.67	330.09	328.48	324.64	331.07	326.95	331.64	325.61	333.04
305.54	296.38	294.55	302.49	304.58	301.46	302.93	301.9	298.23	300.73	305.78	307.99	294.99	303.69	304.63	306.59	303.95	304.98	303.08	298.35	307.79	302.42	298.55	299.1	294.98	307.44	313.38	307.96	294.77	305.74	296.51	308.46	301.39	301.19	306.32	299.17	299.72	301.09	303.71	300.57	298.61	304.85	304	299.01	307.76	303.75	306.14	302.23	300.49	304.04
296.93	299.44	299.34	300.7	302.9	300.51	298.15	301.4	301.42	308.88	294.3	306.15	301.23	306.1	301.9	301.86	300.8	294.88	299.58	299.16	304.19	297.33	308.02	301.43	301.69	306.46	300.96	306.42	297.05	303.13	298.03	298.58	307.28	308.99	304.86	300.05	301.75	302.34	308.85	306.04	289.84	308.48	302.94	307.15	309.76	297.89	297.75	290.67	300.86	309.49
299.59	292.5	299.36	296.15	291.59	295.46	298.46	296.51	289.72	300.24	295.93	292.46	294.34	288.6	296.25	299.2	289.93	287.74	294.63	297.95	293.01	298.03	295.08	295.49	296.73	300.12	290.92	292.75	296.77	293.06	295.55	287.22	294.98	297.17	285.37	296.29	293.74	295.87	291.31	293.72	292.87	296.36	302.39	299.93	291.67	295.13	293.72	292.09	292.6	291.74
299.19	311.08	310.22	312.34	302.06	305.05	304.95	306.54	314.35	312.34	310.54	307.74	304.96	312.13	309.21	310.17	306.87	305.59	305.93	305.97	300.92	306.22	307.19	301.39	310.95	305.72	306.95	303.09	308.96	305.2	306.41	311.1	305.74	311.76	305.32	311.47	309.51	297.01	303.08	305.04	306.99	311.26	306.21	314.72	312.46	305.83	306.71	309.86	305.58	307.64
286.24	300.84	290.6	299.12	299.21	295.11	297.26	299.3	292.29	293.7	297.35	290.4	289.04	298.52	288.26	296.14	290.16	294.13	299.08	296.54	296.9	301.21	299.35	292.66	288.92	287.2	291.93	301.52	302.16	294.37	295.26	285.52	298.56	302.87	299.18	295.53	288.61	292.15	293.64	284.64	298.36	302.54	282.36	295.39	297.04	290.65	295.39	293.91	298.85	294.27
314.83	314.78	313.91	315.47	314.91	316.56	316.27	312.65	310.76	322	307.42	310.56	316.43	315.63	314.67	314.73	310.81	316.94	312.88	316.15	312.08	318.91	319.67	309.3	324.83	313.86	318.88	305.93	310.87	318.8	322.21	313.11	316.46	314.27	320.92	311.26	319.36	309.88	312	312.95	319.4	315.51	313.76	313.57	314.41	316.93	307.75	320.58	318.19	311.31
305.17	305.26	306.4	297.54	307.62	303.82	308.01	312.86	314.66	302.9	313.93	305.68	299.97	306.39	308.98	303.18	303.5	309.24	307.34	305.44	304.01	304.9	307.91	309.19	302.05	299.79	304.98	303.19	307.79	304.46	304.47	304.24	309.04	305.4	316.25	307.22	302.24	307.78	310.19	310.65	312.94	301.17	314.35	305.41	306.99	306.03	307.1	308.61	302.49	309.71
297.18	299.52	297.61	299.68	297.74	298.71	295.37	290.32	299.51	293.25	292.86	294.18	293.84	295.83	298.53	300.55	289.77	297.55	295.28	292.9	298.31	297.56	293.4	296.12	298.03	290.09	295.08	291	298.94	297.01	294.57	293.8	290.51	295.24	289.17	298.19	298.22	301.71	298.42	302.55	297.28	302.3	294.68	292.14	303.59	297.71	298.81	299.34	294.42	289.73
309.94	310.43	304.32	312.27	312.61	309.41	308.03	304.9	308.48	311.05	314.06	313.65	313.41	308.12	310.05	304.48	308.6	308.77	308.96	311.61	308.65	315.21	310.43	305.85	301.21	303.63	307	305.57	313.08	312.05	312.09	308.75	308.36	310.6	314.21	306.91	302.18	313.77	310.48	306.93	307.74	309.49	305.48	303.12	310.37	313.08	308.06	315.75	313.4	307.36
311.84	304.23	304.8	313.05	309.98	309.2	308.93	310.82	311.45	312.32	313.15	314.89	309.53	309.02	305.5	316.88	309.6	314.06	313.16	322.32	312.48	310.83	316.08	308.18	312.34	316.36	316.75	315.45	308.89	301.76	313.97	318.44	311.22	309.82	306.43	309.44	304.91	311.46	317.36	311.54	311.85	309.31	305.63	315.41	306.84	306.4	307.48	311.48	311.52	308.95
327.7	328.72	332.95	328.71	323.99	324.77	322.95	333.95	335.96	336.68	320.77	329.1	327.32	330.83	324.7	326.57	333.23	327.14	328.74	329.87	334.41	322.83	329.52	334.34	328.68	322.17	327.62	326.35	330.34	328.46	331.81	324.29	331.68	326.4	329.61	331.7	321.64	331.7	324.86	336.28	333.39	327.18	324.22	329.78	328.14	318.38	330.68	328.74	329.61	323.32
303.93	304.53	297.87	301.01	303.19	305.5	302.63	303.26	304.45	304.09	302.26	305.36	303.51	312.23	308.29	297.85	308.52	302.02	303.04	301.98	306.25	309.71	303.15	306.27	303.53	312.19	305.45	304.7	311.03	304.12	303.09	304.11	297.95	299.23	305.05	306.45	306.67	308.03	302.38	301.81	302.32	310.56	307.19	301.71	304.51	307.01	302.85	302.27	307.81	316.36
310.14	305.37	307.98	305	318.46	309.2	309.82	309.18	311.27	306.87	307.97	314.53	310.19	308.66	304.9	304.13	304.89	310.36	314.01	308.36	313.42	308.22	307.97	307.66	307.97	305.57	307.62	301.52	310.85	306.22	301.36	309.45	313.33	302.25	304.43	305.81	311.28	306.56	302.07	310.02	306.29	309.86	308.55	309.84	308.74	303.48	313.56	305.21	306.69	310.97
300.58	301.12	300.46	296.25	300.38	306.53	299.24	301.08	298.3	304.16	305.85	305.8	301.36	303.62	304.7	298.13	300.57	299.81	303.74	304.14	304.54	301.71	301.65	306.49	303.48	293.84	310.4	301.71	303.45	305.87	301.21	298.2	301.86	305	302.73	300.19	297	299.06	303.01	301.96	297.02	302.8	302.52	305.45	306.27	304.89	300.25	307.63	297.71	297.35
313.14	311.61	302.81	305.74	311.96	301.08	313.47	305.69	306.88	301.32	303.4	308.27	303.45	308.31	308.19	313.07	308.12	310.87	313.28	307.61	310.29	307.49	306.14	318.7	300.06	301.96	308.26	311.6	310.7	312.89	305.7	309.96	300.45	308.98	312.8	309.56	310.7	312.23	314.28	313.48	308.7	300.49	303.23	308.37	313.54	303.89	311.18	317.16	309.79	298.43
311.67	315.64	320.58	309.36	304.92	317.72	315.84	321.49	310.25	314.7	312.21	313.7	311.26	312.45	315.54	315.32	324.18	313.55	317.14	322.1	315.26	318.24	315.11	313.29	313.98	315.59	315.93	314.02	309.58	312.52	318.12	320.11	304.41	315.25	318.83	317.76	313.81	308.44	321.17	312.74	316.66	315.48	316.62	317.5	315.26	318.11	314.65	313.46	318.89	320.45
302.4	300.79	302.58	300.44	299.42	301.74	301.38	307.43	303.58	308.31	298.93	305.96	304.58	299.52	299.32	303.83	305.01	302.71	304.58	299.3	295.25	296.45	300.65	306.18	305.07	300.08	300.35	305.8	306.13	299.56	302.29	304.54	297.44	307.65	305.21	297.23	307.99	301.67	302.76	301.59	307.74	312.93	302.46	305.44	295.75	305.11	312.04	301.48	305.23	300.1
303.43	300.93	304.27	306.07	309.78	303.18	295.26	301.52	306.85	300.1	300.66	302.1	300.15	304.62	300.5	302.13	306.19	306.93	299.71	299.67	302.21	305.64	298.76	306.61	304.25	297.7	304.68	301.95	298.81	302.77	304.95	300.98	311.41	299.63	308.57	300.27	304.93	304.98	304.24	303.54	306.5	303.2	297.68	303.29	300.31	309.05	302.67	306.55	306.25	307.13
323.88	310.88	320.57	323.4	316.86	311.22	316.17	313.8	310.84	315.3	312.16	312.67	318.17	310.44	316.62	312.94	313.47	311.7	316.65	311.17	314.47	315.23	313.28	314.6	321.48	315.75	308.22	318.74	316.82	317.85	309.96	311.95	315.31	318.34	316.59	315.44	314.1	318.47	314.86	311.81	321.6	312.93	314.43	320.88	318.19	312.57	316.91	317.27	314.45	310.97
315.35	305.88	313.49	311.96	306.05	310.45	312.47	307.77	308.27	303.72	305.11	314.47	316.49	305.74	315.28	311.95	314.57	304.11	308.19	310.95	305.46	304.31	312.25	311.23	306.67	311.29	311.12	314.7	304.38	309.93	311.12	310.33	314.15	302.46	311.53	313.58	304.69	309.75	314.97	313.36	305.3	311.99	311.61	306.41	305.36	316.34	301.94	317.3	314.61	313.07
298.42	306.32	302.91	296.86	309.66	302.18	300.81	300.38	307.71	304.66	306.52	299.44	297.39	304.34	300.92	300.42	306.98	300.03	296.8	303.38	303.45	305.44	300.57	300.93	303.09	300.78	301.71	304.3	306.55	300.94	306.14	304.34	299.98	303.05	297.32	302.61	307.94	301.53	296.83	300.51	311.05	299.59	302.85	300.62	298.23	306.05	303.31	301.47	298.33	307.51
316.42	309.32	317.17	319.26	314.8	310.59	320.07	320.53	313.33	320.21	315.06	317.38	312.62	314.81	310.93	318.68	316.62	317.88	318.32	321.73	318.26	309.2	312.69	324.16	324.76	318.57	311.81	315.56	320.45	314.06	313.26	311.44	315.45	323.42	318.9	317.54	314.17	311.52	318.09	311.74	310.57	312.51	316.55	311.22	312.9	313.75	316.39	318.4	314.68	316.21
306.27	308.71	309.14	308.94	300.84	305.7	307.46	309.84	308.17	316.6	315.26	306.52	319.51	318.26	312.23	305.05	309.82	307.79	307.53	309.71	310.31	308.42	310.01	312.86	305.05	315.61	312.3	306.22	311.52	316.32	305.82	305.01	311.92	311.04	314.07	304.34	309.88	309.78	320.08	317.31	311.26	317.41	314.73	312.44	316.38	314.16	311.14	311.39	309.41	307.21
315.01	309.92	307.2	307.27	317.75	320.04	314.88	310.91	314.47	306.97	310.6	311.21	310.52	312.18	308.38	308.13	314.73	308.85	313.59	315.07	306.52	306.09	309.27	315.91	307.35	311.02	314.68	313.91	309.2	312.68	317.76	310.43	310.07	309.86	304.71	310.84	308.78	311.78	308.75	309.43	313.72	308.57	309.3	313.52	306.8	309.44	305.21	308.28	304.79	305.46
295.8	297.71	291.35	288.93	292.66	292.63	290.83	289.72	297.96	293.53	295.73	293.96	294.03	293.36	296.63	292.01	298.99	302.06	291.83	296.48	296.09	297.52	284.66	296.1	289.98	298.86	297.46	291.31	297.19	289.7	297.64	284.84	288.49	296.17	288.69	295.56	290.23	294.62	293.66	297.48	288.91	295.59	288.75	293.53	295.89	297.73	293.3	292.36	290.06	297.04
315.72	306.68	319.89	307.31	313.51	314.03	315.58	313.11	312.07	308.37	306.2	311.42	304.29	316.62	318.32	317.07	306.96	306.95	309.07	314.97	309.98	303.39	318.33	308.54	316.43	312.61	318.98	307.67	311.35	317.09	308.6	316.93	311.49	314.31	316.79	309.71	308.56	318.23	306.09	314.68	318.88	311.18	306.66	322.06	319.66	315.06	314.58	313.76	317.39	309.04
316.01	311.35	316.19	310.5	314.23	310.51	313.28	321.46	305.53	313.7	316.35	311.63	323.97	305.68	314.03	305.44	317.74	313.68	314.51	316.88	314.17	312.66	310.01	312.1	310.77	316.18	315.72	321.02	309.34	311.77	311.19	326.26	314.68	314.78	313.71	314.47	319.06	312.83	312.7	311.81	310.27	313.49	320.02	308.83	317.32	321.59	315.29	313.7	318.26	317.13
320.25	323.3	326.33	322.97	328.74	327.31	326.63	326.3	325.25	322.99	326.89	331.35	325.47	322.59	328.91	319.74	322.7	328.04	326.49	325.03	322.23	326.4	319.29	328.71	326.35	329.81	321.02	324.47	334.79	322.21	322.19	330.73	326.3	319.59	323.89	319.24	327.5	326.39	327.8	331	326.88	331.37	332.17	323.81	327.22	324.69	317.27	327	324.71	323.48
326.88	328.76	332.66	322.39	322.45	320.67	326.79	326.28	332.57	321.57	324.59	329.02	328.05	329.58	321.89	324.98	327.87	326.72	321.72	322.8	332.68	326.72	328.06	319.82	333.54	323.52	326.84	323.48	319.64	328.68	335.19	332.02	322.54	334.04	324.48	329.49	328.94	326.93	318.68	326.14	327.31	323.83	325.75	331.86	330.81	329.07	322.34	324.56	327.04	327.43
304.27	296.06	298.83	297.92	297.43	296.8	301.3	296.76	295.24	293.59	305.93	292.7	298.77	302.66	300.39	295.66	301.84	309.61	296.46	306.53	295.39	303.85	301.84	300.89	301.88	297.31	298.62	302.5	303.44	295.42	299.27	296.47	299.4	300.12	296.49	301.53	294.46	295.23	299.09	296.26	297.1	305.54	296.73	301.66	299.34	290.98	299.98	301.72	299.46	300.31
309.68	315.38	309.57	313.7	316.77	310.06	309.34	312.78	311.68	310.19	316.18	312.63	305.51	316.07	305.84	319.56	301.65	310.57	306.65	314.74	309.72	312.81	322.83	313.12	313.97	315.09	319.7	313.93	310.97	311.04	313.48	310.1	307.97	317.95	319.38	310.35	310.86	312.53	312.81	317.65	309.86	309.4	313.88	315.49	315.69	317.75	314.14	313.2	312.4	310.49
313.32	310.93	308.57	313.81	312.83	308.04	310.3	307.93	316.78	311.91	308.55	306.89	309.04	305.98	308.24	312.41	310.14	312.9	311.14	307.79	310.42	306.87	314.27	308	312.75	313.44	309.5	311.69	311.07	308.35	314.28	313.02	311.01	305.2	305.43	312.81	306.79	311.16	309.01	315.65	323.55	310.83	315.85	311.23	303.56	313.54	311.74	311.62	312.23	311.09
313.58	313.23	316.28	318.08	318.14	324.41	318.67	321.94	315.79	319.75	317.73	314.57	309.85	320.1	318.74	323.64	324.13	310.53	313	314.67	321.91	314.16	318.31	317.9	319.56	315.38	324.38	321.68	322.56	310.67	320.81	314.48	324.22	319.56	320.23	308.32	315.59	318.14	312.41	319.05	322.08	319.89	315.52	319.4	321.53	320.08	322.52	320.43	314.19	317.05
301.41	293.18	296.94	293.15	288.94	293.06	298.9	298.57	297.59	293.85	295.62	294.11	299.49	296.73	291.41	299.62	291.2	291.25	293.28	296.31	295.23	295.24	291.22	297.34	294.74	294.32	284.46	299.4	294.37	297.37	290.26	295.65	300.89	296.79	289.21	291.31	290.42	298.41	295.74	298.45	290.57	300.56	297.36	295.24	296.74	292.45	290.24	296.09	297.22	287.04
305.9	302.39	310.65	307.46	302.07	303.05	302.61	307.56	308.07	307.19	300.87	305.3	297.73	307.2	304.65	299.89	304.64	305.79	299.74	297.5	303.41	300.27	308.31	297.65	305.64	307.53	303.43	302.39	300.09	303.59	302.14	303.49	302.11	302.26	303.6	303.32	301.97	301.76	308.39	303.26	299.21	301.12	303.12	307.69	298.08	304.29	303.33	300.77	305.63	300.94
318.89	313.59	313.27	311.09	316.07	307.75	309.37	310.94	311.36	311.81	311.17	317.92	315.19	305.7	316.98	315.88	317.4	318.93	309.02	310.57	312.69	315.89	312.78	312.77	315.4	317.33	309.62	316.45	315.83	313.44	314.32	308.28	307.04	313.43	306.92	313.91	309.68	316.48	315.36	307.48	314.6	307.24	312.47	311.61	313.58	313.44	314.72	309.65	315.58	311.05
305.41	317.78	307.83	319.75	310.67	315.54	317.23	313.49	313.9	314.49	319.2	307.84	317.2	317.55	316.86	310.81	309.04	317.36	318.75	314.81	315.58	319.92	313.52	311.4	304.47	309.7	312.72	310.94	309.81	311.33	314.13	310.64	313.49	318.73	319.79	318.58	311.75	317.57	315.81	314.35	317.06	321.56	322.19	315.35	315.81	313.6	320.63	319.36	314.29	320.94
322.76	313.94	310.81	315.17	316.18	320.61	318.62	311.82	316.65	315.72	315.11	314.19	313.83	313.55	313.54	314.52	316.01	316.23	311.24	318.01	315.5	314.52	318.75	313.95	314.82	315.18	325.59	314.34	324.54	317.66	315.32	313.8	319.37	310.58	310.4	310.77	314.31	321.1	322.75	316.97	315.49	315.29	313.6	313.32	318.32	316.54	317.64	309.19	309.07	311.67
295.76	303.36	307.7	296.46	307.02	303.64	304.19	299.79	308.5	318.49	297.32	304.99	301.98	295.69	301.44	294.41	307.84	301.71	304.39	300.67	300.86	298.05	301.17	303.61	306	297.9	305.29	305.5	294.06	302.9	304.14	305.48	305.53	298.07	306.77	297.11	299.84	311.67	298.8	302	304.79	300.06	307.46	303.48	305.58	301.68	302.67	299.59	306.36	304.09
314.43	317.85	316.25	314.87	316.66	320.82	316.12	318	321.75	312.27	322.09	309.41	317.48	314.3	321.36	316.9	319.01	307.12	320.81	316.4	313.22	315.26	313.89	313.51	317.11	311.43	313.58	308.06	321.64	317.68	315.47	310.96	318.34	316.39	315.12	308.86	316.86	318.76	319.56	320.13	319.41	310.03	315.86	318.63	320.2	314.29	324.85	316.32	322.6	321.4
307.15	311.64	312.73	306.83	318.08	313.81	314.96	305.24	310.48	312.29	314	309.88	313.43	312.85	310.36	317.82	312.76	309.65	313.29	313.38	306.93	316.09	314.96	315.33	311.07	311.92	315.14	313.15	309.87	306.59	312.8	312.57	311.35	319.02	316.83	311.39	312.85	312.3	319.16	315.21	311.25	312.57	318.62	305.79	316.56	305.67	317	314.46	309.51	307.41
319.11	315.47	319.53	310.25	309.35	313.52	321.36	322.95	316.36	320.57	313.99	310.8	308.98	315.97	312.98	316.09	321.05	321.25	311.14	318.15	312.89	310.3	324.1	316.57	318.02	316.59	318.52	318.75	314.71	312.97	315.86	309.86	315.86	312.95	320.74	318.59	314.23	320.85	314.68	319.73	313.3	317.84	318.77	315.82	319.74	319.3	312.05	314.26	321.43	321.6
300.33	300.44	300.56	295.81	302.22	305.46	302.14	298.45	296.34	297.49	302.68	299.06	299.93	305.18	303.24	309.58	302.64	298.63	305.63	298.53	299.55	301.62	303.33	309.17	309.31	307.28	294.96	302.49	307.68	299.98	306.72	301.46	305.03	309.51	303.41	304.64	304.33	304.99	308.17	296.96	299.42	305.03	301.72	299.58	304.8	302.07	306.54	309.78	313.79	303.76
303.85	305.15	302.67	296.51	303.8	301.91	306.53	299.82	299.97	307.19	301.85	302.74	305.74	305.23	295.89	304	303.74	305.09	302.91	303.42	306.3	300.68	309.8	304.44	303.04	303.37	304.89	300.59	299.33	305.46	294.04	306.05	303.67	309.09	305.08	299.42	300.67	304.05	305.91	298.06	303.7	303.84	301.19	303.68	310.07	297.18	307.68	301.69	306.89	308.81
318.21	312.34	317.1	312.47	311.71	307.89	312.78	315.03	313.81	320.67	314.14	312.76	310.91	316.99	317.57	314.16	315.19	317.3	312.89	310.01	316.59	305.98	316.99	306.34	319.3	311.74	309.84	312.24	308.17	311.15	314.49	315.73	311.45	315.58	313.75	306.31	312.03	314.57	315.38	319.28	307.22	314.04	312.7	311.02	317.69	314.13	313.52	301.22	308.19	311.44
319.76	323.6	320.48	323.94	319.57	328.58	326.76	327.15	322.61	328.71	325.35	334.61	326	322.99	328.78	317.11	328.08	321.38	331.25	329.24	323.56	318.5	319.8	327.07	330.85	330.51	326.5	326.74	325.16	324.78	322.12	325.78	319.62	326.4	335.34	318.73	322.31	324.63	321.61	329.01	323.84	323.02	324.32	328.63	321.91	324.24	319.19	323.43	329.97	331.03
312.98	319.32	314.35	320.73	320.8	314.65	310.06	318.51	313.3	318.62	319.43	318.22	319.21	320.87	322.46	319.24	314.33	311.13	317.16	311.97	322.59	323.1	312.26	310.17	319.36	320.44	315	315.35	310.77	316.3	308.75	315.05	321.19	321.56	318.26	317.7	315.23	314.47	311.86	315.54	317.53	317.18	323.38	315.07	312.67	320.1	319.64	319.76	310.79	324.38
299.09	299.69	305.93	305.42	294.04	297.34	299.92	298.48	302.47	300.89	298.39	301.42	298.13	302.39	296.86	306.2	302.91	304.65	298.1	303.37	297.31	297.68	304.55	298.49	293.82	299.17	299.82	299.31	297.2	305.08	306.99	303.48	301.86	303.14	305.34	297.75	299.83	294.38	299.17	299.15	301.49	306.18	295.44	304.25	300.81	298.01	306.7	303.95	305.37	296.98
308.3	305.8	306.41	303.08	301.73	305.38	301.19	308.56	300.51	305.62	309.2	301.75	299.33	302.95	305.24	302.71	308.56	297.51	298.71	301.99	308.14	302.1	304.42	301.91	307.41	300.6	304.27	308.2	304.55	305.91	301.01	301.06	301.33	308.27	306.74	302.39	306.12	300.79	295.59	303.31	300.51	309.71	309.54	306.63	310.69	304.18	295.68	302.87	296.74	297.89
309.28	296.49	307.18	301.69	305.73	303.73	305.58	305.9	302.73	312.92	303.06	300.27	304.65	309.8	306.11	300.7	297.31	303.11	301.18	299.58	310.58	298.74	312.6	302.43	313.53	306.48	305.81	305.37	298.72	305.43	304.43	307.98	304.37	307.68	306.9	295.32	303.33	299.68	305.26	309.01	306.17	300.83	306.39	298.6	310.38	306.35	305.58	300.74	304.78	306.67
298.65	287.49	298.83	301.79	303.57	299.04	295.61	298.53	302.22	296.95	302.11	298.31	291.75	291.21	289.55	291.72	300.97	290.25	297.07	300	287.33	297.67	295.17	299.09	302.25	295.16	293.21	294.6	303.73	300.01	297.27	290.29	303.99	296.7	300.98	302.63	288.11	298.71	301.78	288.93	298	300.04	290.62	298.61	292.51	301.48	297.51	295.24	297.3	284.6
303.53	303.23	312.82	301.58	305.93	304.43	306.59	308.56	297.8	293.06	302.49	306.7	305.72	307.61	303.7	296.98	304.79	300.02	300.68	297.98	300.04	299.79	307.97	302.49	310.24	306.42	310.57	303.81	300.76	308.45	306.9	302.23	300.55	305.48	300.51	302.87	308.35	298.28	296.57	302.6	309.62	305.7	299.37	302.11	306.89	305.19	306.83	299.01	303.63	297.43
303.55	306.37	300.63	300.79	299.64	299.57	306.04	300.76	296.46	301.38	302.68	289.89	300.44	308.86	308.27	304.37	300.87	301.32	302.29	297.86	300.51	292.75	293.52	301.16	298.27	299.14	305.95	291.03	298.77	302.75	304.02	301.2	302.73	303.92	300.12	295.81	302.84	306.71	301.24	297.6	301.09	295.02	297.99	307.84	304.58	299.43	305.05	303.13	300.3	305.65
286.12	297.52	289.12	293.14	297.78	294.96	294.63	294.06	296.96	298.46	299.37	302.95	295.7	295.01	295.02	291.42	293.39	297.28	291.31	291.38	296.76	289.39	292.42	293.98	293.56	296.22	295.82	298.95	290.01	289.65	290.67	289.56	293.14	302.74	293.65	293.1	296.82	297.32	290.22	293.23	293.99	291.14	295.46	293.2	291.96	296.3	291.99	290.39	298.98	290.2
308.36	296.34	302.33	291.67	298.89	299.15	295.6	296.77	301.61	297.56	299.46	299.57	295.94	299.44	296.02	302.58	299.48	297.96	297.85	297.15	291.62	303.83	300.26	300.58	304.27	305.95	296.3	296.92	296.9	306.29	304.54	294.44	306.16	294.44	301.05	299.29	307.48	297.41	303.06	298.75	295.35	291.79	298.95	298.14	300.32	300.06	297.17	304.01	307.29	301.24
315.15	314.13	322.15	303.96	316.2	317.57	312.57	309.16	312.22	317.74	313.69	310.92	313.8	310.79	309.5	310.06	304.61	308.27	308.78	307.2	314.52	318.11	320.76	313.95	312.8	307.55	313.9	315.44	311.69	319.56	315.13	311.51	317.09	314.86	310.53	310.85	310.26	310.87	312.11	316.87	300.37	309.95	312.42	313.33	310.85	307.41	311.34	310.51	309.4	312.64
304.87	296.27	302.84	300.97	307.31	301.39	303.78	312.86	315.04	302.91	307.58	303.18	302.72	307.72	308.83	294.94	301.05	302.93	303.54	307.32	302.94	309.38	300.22	296.69	307.5	302.13	299.11	296.96	308.59	312.34	304.64	301.07	309.02	301.99	300.78	300.31	303.74	296.87	303.82	304.77	300.38	296.98	308.44	311.53	298.82	303.41	309.06	302.21	306.73	308.24
328.1	328.71	324.93	334.39	325.42	327.15	324.9	330.79	323.28	326.13	328.26	324.92	325.9	332.56	330.27	330.34	327.03	327.23	326.11	329.73	330.14	328.22	324.03	329.78	332.48	327.9	320.73	336.33	329.5	322.43	328.42	329.29	332.53	322.78	331.58	330.05	327.24	327.85	327.7	321.57	327.14	328.84	333.3	328.65	326.87	323.73	323.02	329.69	334.08	327.59
307.34	308.88	304.12	301.99	301.19	295.15	310.36	302.72	302	302.1	304.3	298.58	304.71	305.83	300.57	301.19	302.11	308.45	303.51	307.51	310.87	307.45	304.89	308.05	307.91	308.8	301.03	298.99	307.32	301.75	306.56	301.84	298.79	304.54	308.02	302.19	307.79	308.33	305.82	304.85	302.37	301.55	299.18	311.53	306.57	305.53	306.04	302.73	303.17	298.6
316.26	314.74	316.71	317.29	312.02	316.31	315.85	308.91	315.19	306.1	315.29	309.94	318.05	306.56	311.43	308.95	309.95	317.94	314.98	307.86	314.38	311.59	310.05	315.94	311.38	318.37	312.45	317.25	313.91	313.42	313.75	311.67	314.28	319.98	313.23	312.85	309.88	313.03	311.24	309.02	317.03	315.02	318.61	315.76	307.62	316.85	316.84	314.95	312.88	317.57
309.91	314.5	319.25	313.78	316.68	306.56	314.54	318.22	313.85	318.91	315.1	315.69	322.43	314.35	313.33	316.27	313.06	310.53	314.22	310.94	314.3	309.18	307.58	317.01	314.65	311.58	311.1	316.83	319.91	308.64	310.73	315.3	310.82	315.8	316.89	307.1	305.65	312.38	314.27	310.99	310.79	316.85	315.01	307.57	319.35	317.06	315.37	310.78	311.55	308.15
317.11	312.09	316.45	318.86	313.64	309.55	310.45	316.23	306.6	302.55	313.91	317.78	317.22	317.55	313.97	313.7	314.55	317.01	322.32	324.04	314.96	308.76	315.23	311.66	317.37	319.2	313.17	322.71	318.44	316.49	318.11	315.72	317.56	312.59	309.32	315.22	314.85	315.63	311.27	317.66	317.23	313.13	313.34	315.29	319.21	312.82	315.4	317.84	314.84	314.44
320.29	316	310.96	314.68	315.43	313.62	309.2	309.3	316.81	315.62	323.72	318.3	315.44	306.49	312.83	320.71	311.94	309.74	311.34	314.61	323.08	314.64	311.89	312.9	313.04	314.85	311.43	315.79	313.23	315.82	313.5	312.27	313.13	307.31	308.37	314.38	307.72	310.92	313.03	313.9	314.99	319.87	315.94	317.04	314.81	311.57	309.43	316.84	317.97	314.91
[truncated: 149 more rows]
[truncated: 150 more columns]
