# Supplementary material for: Genetic dissection of main and epistatic effects of QTL based on augmented triple test cross design
Source: PLoS One. 2017 Dec 14;12(12):e0189054. doi: 10.1371/journal.pone.0189054 (PMC5730204; doi:10.1371/journal.pone.0189054)
Supplement: S9 Supporting Information — (ZIP) [file pone.0189054.s009.zip › z5_1300_0.5_10.csv]

310.99	310.63	309.6	310.78	309.2	311.49	309.31	310.65	310.62	310.86	310.21	310.51	312.07	311.03	312.57	311.5	309.5	308.78	312.49	310.55	310.79	311.47	310.09	308.99	311.24	306.79	309.38	311.68	308.75	312.46	308.72	310.4	310.85	309.87	310.94	310.86	310.93	309.83	309.94	309.28	308.97	312.12	311.1	310.18	313.42	311.52	310.05	313.86	308.79	309.37
306.96	307.86	306.04	309.28	308.77	307.69	307.82	308.3	306.89	306.35	307.46	307.38	307.95	306.84	305.86	310.32	309.94	307.58	308.66	307.91	306.03	307.3	305.2	309.03	305.67	306.73	309.05	307.31	307.1	307.28	307.27	306.71	308.46	307.25	308.64	306.84	308	306.52	307.86	308.26	309.98	306.5	308.58	305.53	307.45	305.05	306.39	308.51	309.02	307.88
299.95	302	303.34	303.03	302.84	300.94	303.11	305.69	301.48	302.47	303.68	302.91	304.14	299.87	304.87	304.25	302.02	303.18	302.84	302.5	303.5	301.53	302.17	302.81	301.52	302.58	301.15	304.87	302.56	303.41	302.89	301.86	302.09	303.4	304.93	300.17	304.28	301.04	303	301.2	302.27	301.24	303.91	305.29	301.18	303.07	303.79	302.72	304.26	302.24
314.18	314.12	314.15	313.77	314.17	314.64	313.2	315.72	316.11	313.58	313.38	316.14	313.11	312.27	314.61	313.95	314.48	313.57	314.61	316	314.14	315.26	316.16	315.21	314.58	313.9	314.37	315.16	313.57	313.91	315.16	314.5	315.16	312.86	316.85	315.68	313.6	317.26	316.22	314.75	316.89	315.61	314.46	313.81	315.95	314.24	315.62	312.23	313.53	315.01
308.45	307.44	309.32	311.64	309.59	309.65	308.45	312.49	311.05	308.77	311.04	310.98	309.1	309.99	308.28	310.43	309.02	308.53	308.64	310.48	311.73	309.57	311.82	309.49	308.32	309.12	311.07	308.04	309.05	310.34	308.89	309.6	308.31	309.52	309.36	308.41	309.96	309.87	310.06	310.16	310.22	308.22	309.76	307.1	308.69	310.97	310.61	309.61	306.81	308.17
312.17	316.29	312.93	313.31	313.05	312.05	311.99	310.16	313.85	311.07	311.63	311.09	313.32	311.93	312.48	312.19	311.87	311	311.52	313.26	310.99	312	310.75	315.6	311.99	312.15	314.55	313.76	314.06	312.76	313.27	310.94	314.65	312.47	314.95	312.79	313.75	314.13	310.15	313.99	312.59	311.66	311.15	312.97	311.52	315.8	314.03	315.92	310.18	311.38
310.77	313.94	313.24	312.15	312.82	310.31	314.4	311.81	312.82	313.63	312.19	312.83	315	312.29	310.97	313.12	314.17	312.73	312.03	313.54	315.27	310.83	311.08	312.43	314.73	314.1	313.87	314.95	313.09	315.34	312.54	309.87	314.07	313.47	312.57	313.46	311.03	312.09	312.63	315.47	312.25	314.34	315.15	313.47	314.88	308.05	311.24	313.65	312.12	312.3
317.54	318.48	317.98	318.73	318.47	314.87	316.67	317.62	318.52	318.73	318.19	317.55	318.89	317	317.28	320.17	319.92	316.93	318.12	317.57	319.86	318.43	317.23	316.67	320.78	319.65	317.79	318.92	320.34	320.15	317.68	317.2	316.85	317.79	317.48	317.38	317.82	318.75	316.9	318.8	315.92	319.29	319.15	318.36	317.42	318.17	317.37	316.78	317.55	317.66
307.77	306.03	306.6	303.91	310.66	310	307.64	306.92	307.42	305.81	307.36	304.76	306.61	307.28	308.5	309.12	305.68	308.69	307.46	307.91	307.92	306.36	307.19	305.24	306.75	308.12	307.81	306.97	307	308	307.87	308.04	308.5	305.95	307.84	305.67	306.86	307.21	306.3	310.68	306.04	305.47	307.65	304.88	308.96	308.13	308.58	307.23	308.01	306.66
303.64	307.17	306.69	306.86	304.98	304.94	303.47	306.83	305.39	305.08	306.51	306.32	305.06	305.83	305.11	305.16	308.32	303.93	305.03	305.54	305.94	304.26	303.98	305.38	304.96	304.84	304.09	303.65	305.61	304.56	304.57	306.04	306.33	304.8	307.21	305.42	304.87	305.98	305.56	303.62	305.29	304.88	306.63	304.92	306.09	305.98	301.47	304.93	305.92	306.87
308.97	312.18	309.85	309.21	310.18	309.39	310.08	311.04	312.04	305.84	309.07	309.52	308.91	307.82	311.01	309.4	311.84	310.5	312.5	310.93	306.92	309.53	311.87	309.21	312.99	309.8	309.7	308.94	308.18	309	310.72	308.66	309.04	308.83	308.53	308.62	313.09	308.7	312.38	310.79	310.87	311.14	310.13	308.1	309.57	308.16	310.26	309.19	309.83	310.24
296.39	297.22	296.01	294.89	295.36	295.24	299.71	298.57	295.36	297.02	299.43	295.99	297.4	298.02	295.68	296.73	296.45	296.62	296.34	294.61	296.11	298.5	297.99	296.63	297.72	299.45	298.51	296.54	295.57	296.73	298.73	297.28	297.2	296.88	296.12	296.8	295.6	295.81	297.31	298.3	299.17	297.26	296.79	298.7	295.87	298.14	297.16	296.75	297.94	298.82
310.68	314.57	312.43	311.59	312.02	310.38	312.46	314.12	312.96	312.77	311.66	309.05	310.89	311.46	310.52	311.95	310.13	312.22	311.52	312.66	310.3	311.63	312.48	312.13	313.12	311.35	313.68	312.24	314.65	312.04	313.34	309.21	312.87	310.12	311.41	312.52	312.61	312.63	311.57	311.05	313.72	313.83	314.15	315.38	309.73	314.31	313.79	310.39	312.59	311.5
304.82	302.45	302.96	304.24	303.83	305.43	303.93	306.93	305.13	305.05	305.46	305.55	299.96	303.46	306.23	304.77	303.32	302.04	303.14	303.94	306.89	304.67	301.58	301.44	304.64	304.77	303.58	306.44	304.45	304.05	304.11	302.74	302.41	303.89	302.7	303.1	304.24	305.07	304.22	302.97	303.4	302.7	303.31	305.88	305.41	302.02	305.63	302.41	305.12	301.98
295.49	293.15	296.27	294.18	293	294.73	294.21	296.56	297.18	296.86	295.69	294.26	296.45	295.98	292.51	296.82	293.17	296.04	294.85	294.33	295.32	294.81	294.89	294.91	295.54	295.42	297.81	294.29	297.58	294.98	295.15	293.69	294.83	293.53	297.03	295.76	295.91	293.82	294.31	296.95	293.66	296.29	293.33	295.31	296.28	296.89	296.18	295.61	294.41	297.89
314.03	315.67	315.57	313.73	314.5	315.93	315.74	315.33	313.24	314.31	316.21	314.18	315.5	315.07	315.81	316.92	313.58	312.5	313.34	316.39	317.42	314.88	314.32	315.36	315.47	313.64	316.52	317.67	313.61	316.36	314.52	313.3	314.11	315.45	315.32	315.49	315.04	314.38	313.08	314.3	316.34	315.79	313.1	315.54	315.3	315.26	313.53	311.84	314.17	314.88
306.26	304.72	303.12	307.48	308.11	307.45	304.65	304.46	307.95	307.9	305.33	305.94	303.55	308.33	306.88	307.73	305.36	305.69	307.67	306.88	306.84	305.82	304.51	305.28	306.64	306.85	305.51	308.62	305.77	305.45	307	309.37	308.83	304.41	308.19	306.87	304.66	309.99	308.82	307.44	308.07	308.14	305.52	306.34	309.06	306.9	303.36	308.5	305.53	308.03
327.55	327.51	326.17	328.26	322.34	328.45	328.43	329.93	326.31	326.56	327.26	327.88	326.11	326.14	326.2	330.83	327.92	330.27	328.08	326.8	326.84	329.38	326.53	328.3	328.98	327.9	326.98	327.17	329.1	324.94	328.55	327.82	329	327.9	329.61	327.41	327.24	327.83	329.43	327.85	326.79	328.54	329.1	327.16	327.32	327.73	326.59	329.34	326.63	325.22
315.71	317.34	319.88	319.16	317.89	315.08	318.64	317.57	317.07	316.86	318.14	316.18	316.04	318.71	317.33	316.55	318.35	316.77	317.5	320.14	316	316.53	315.3	318.27	317.67	317.88	317.04	315.53	317.47	317.49	318.57	316.87	317.64	316.77	316.74	314.29	316.66	318.45	318.97	317.52	316.06	316.99	314.8	317.3	318.05	317.49	316.3	316.31	317.25	316.55
298.33	296.72	294.86	295.62	297.83	296.36	296.36	297.01	296.77	298.16	296.54	297.32	292.89	296.88	297.28	298.52	300.35	297.7	295.89	299.33	298.42	297.61	293.46	297.29	296.85	296.77	296.54	295.61	296.42	298.09	294.81	298.05	296.75	295.9	296.03	295.61	296.54	298.18	297.54	297.66	296.99	297.01	296.96	298.52	297.5	294.65	296.59	297.52	297.06	299.22
314.53	316.32	312.8	315.08	315.49	311.8	310.49	311.98	315.1	312.3	313.11	311.25	310.75	314.82	314.32	311.55	311.95	312.82	315.14	314.52	312.78	312.43	310.99	312.62	314.09	313	313.24	313.05	312.3	314.16	314.29	314.3	315.97	315.27	311.93	312.51	311.84	313.06	315.15	313.44	313.07	313.33	314.26	314.3	313.69	312.96	313.55	312.11	313.87	313.06
299.76	301.08	299.44	298.53	301.45	301.16	298.47	300.05	300.19	298.23	302.04	299.81	300.05	300.07	299.56	301.06	297.4	301.89	297.29	300.62	300.06	300.15	300.54	298.26	300.22	300.05	299.23	298.58	301.81	300.1	297.83	299.46	301.65	302.26	301.92	300.13	300.8	300.24	298.22	302.82	297.75	296.96	300.74	299.98	299.42	298.84	297.67	302.22	297.8	297.67
326.28	327.79	327.56	328.55	327.61	326.83	329.14	328.85	325.64	330.57	327.52	327.44	329.48	328.02	326.93	326.13	329.25	327.02	329.33	328.89	326.45	328.28	329.18	329.97	327.79	327.98	327.45	327.56	330.03	328.22	326.56	326.35	330.04	326.08	331.63	329.76	328.19	323.49	328.85	326.42	327.63	327.85	323.29	327.37	330.9	327.77	330.26	328.37	330.46	325.78
314.05	314.55	314.04	311.6	313.13	316.89	313	312.62	313.37	313.72	311.8	315.31	315.49	313.97	313.96	314.35	312.57	313.54	313.94	315.58	314.66	314.68	313.32	316.91	315.08	315.54	312.17	315.03	314.78	314.08	315.11	311.8	313.24	313.29	313.47	315.56	314.4	314.43	315.4	313.32	311.87	314.89	314.46	313.3	313.63	315.13	317.03	314.23	312.8	313.86
300.66	301.73	300.71	299.61	300.65	300.68	300.98	300.26	299.58	302.59	301.38	302.1	297.71	297.02	299.79	299.89	301.08	301.03	299.84	303.25	298.47	298.24	301.02	300.4	300.22	299.88	298.77	301.2	300.83	301.76	299.97	299.18	300.69	298.83	301.56	301.68	300.91	299.22	299.23	300.42	300.74	301.02	298.91	298.35	299.46	296.3	298.57	299.13	299.34	299.55
312.11	313.04	312.28	313.27	312.63	310.69	311.96	308.9	310.36	311.01	312.93	312.71	312.28	311.99	317.09	311.71	312.48	313.17	316.83	310.02	310.03	311.38	314.12	311.59	311.19	314.42	312.83	312.31	314.69	313.98	314.93	314.19	310.58	312.41	312.92	313.48	312.05	312.87	310.12	312.31	311.99	312.11	311.37	313.63	311.95	311.39	311.49	312.32	313.15	311.82
312.69	311.95	314.78	310.86	308.95	312.61	312.7	313.74	313.56	314.89	311.91	313.67	314.4	312.55	313.17	311.17	311.93	313.76	313.21	315.39	314.52	312.94	312.7	313.44	312.99	312.41	313.87	313.74	312.57	309.13	313.62	314.97	309.93	313.07	312.34	315.66	312.24	311.82	311.43	315.32	311.39	314.22	312.28	312.76	315.91	311.79	314.85	313.87	310.48	314.17
304.41	305.69	304.37	304.15	303.26	301.41	300.75	304.44	305.38	305.28	306.78	301.57	304.82	304.91	300.72	302.31	304.77	302.98	304.92	303.3	304.42	302.47	302.01	303.89	303.43	302.77	303.75	304.73	304.99	303.61	303.26	303.35	305.68	304.11	306.16	304.44	304.96	303.29	304.75	306.43	303.65	302.23	303.71	303.13	303.74	303.52	302.38	304.89	304.54	304.39
301.48	304.9	304.92	304.99	303.85	304.88	302.91	305.88	304.05	302.96	304.52	305.83	304.08	307.07	304.15	305.54	307.71	305.35	303.31	302.73	302.12	304.14	305.01	304.08	304.73	304.88	303.33	304.9	304.85	303.83	306.81	302.61	305.1	306.23	304.46	307.3	304.24	300.95	303.1	302.73	304.03	304.45	302.54	301.01	306.43	305.09	303.36	304.85	304.77	301.37
302.43	299.03	299.79	302.42	300.4	301.46	302.09	301.86	302.34	300.01	301.17	299.97	300.75	302.41	299.23	300.57	300.98	304.04	299.58	302.01	301.35	303.75	301.33	301.5	299.75	300.37	302.32	298.91	301.12	300.51	298.39	300.61	300.83	300.43	300.21	300.91	302.11	299.07	299.13	298.62	302.97	298.61	302.36	298.05	300.92	301.43	299.57	303.11	300.49	302.19
315.55	317.45	315.48	316.46	313.92	314.4	316.02	315.54	316.11	316.47	314.33	312.74	317.36	316.32	316.54	318.18	316.5	315.02	317.04	315.11	315.13	314.71	315.63	315.33	314.33	315.24	314.08	316.85	316.04	314.69	317.09	316.4	317.24	315.71	314.53	315.47	318.09	315.82	315.97	315.99	317.32	317.41	313.79	314.02	315.99	316.01	316.66	314.57	316.29	316.64
301.4	301.7	301.14	303.87	304.65	302.36	303.51	302.5	305.14	303.93	303.54	306.4	301.63	306.15	303.28	304.53	302.23	301.79	305.56	301.46	304.23	303.9	304.44	302.12	304.15	303.34	302.95	304.63	303.56	304.26	304.37	304.52	304.25	304.13	306.09	301	302.37	302.01	302.64	299.8	302.52	304.33	304.57	304.29	304.22	301.36	303.48	304.56	303.29	303.06
314.61	317.15	316.91	312.6	317.97	318.24	315.24	318.2	317.01	314.07	314.73	314.57	318	316.5	318.79	314.35	318.35	319.74	315.45	316.41	314.79	317.71	316.66	317.06	315.83	316.77	315.7	316.68	318.35	316.12	317.05	319.22	315.59	317.16	316.81	316.74	318.57	314.61	317.86	317.61	315.71	316.26	316.02	317.03	317.55	316.3	316.12	317.75	317.4	318
308.25	308.86	311.71	308.4	308.78	307.5	306.48	309.82	310.72	308.58	308.19	308.27	309.23	306.88	308.18	308.53	310.28	310	306.16	310.11	307.8	311.35	309.46	312.27	312.14	311.14	312.16	309.33	309.23	307.99	306.44	309.74	307.3	311.07	310.29	310.29	307.72	306.68	308.9	309.9	308.04	308	308.55	309.11	308.71	309.34	310.04	304.79	310.41	308.86
314.93	316.67	319	314.85	317.51	319.56	318.4	317.05	317.74	316.57	316.59	316.42	317.94	314.64	318.61	319	316.61	316.53	317.46	319.01	318.96	317.9	317.68	318.19	317.44	317.83	318.45	318.09	316.11	315.51	318.91	315.36	315.71	319.31	315.28	317.74	317.07	317.11	317.79	316.5	318.22	315.71	315.96	317.98	317.64	315.87	317.02	314.02	321.31	316.99
312.81	311.76	313.58	314.19	313.37	313	310.6	310.07	314.33	313.17	312.54	313.22	313.03	311.44	312.78	313.3	313.39	313.61	311.23	315.54	312.66	313.36	314.53	312.71	311.28	313.02	313.41	312.73	311.9	314.79	312.64	312.1	314.96	313.51	314.37	315.05	314.98	310.42	312.55	311.63	314.58	312.76	312.34	313.63	310.62	313.59	313.87	313.74	313.5	311.19
304.18	301.77	301.23	303.63	300.06	301.05	304.16	301.95	302.49	301.86	300.72	303.66	299.72	301.58	303.05	304.77	302.54	300.84	303.44	305.84	304.72	302.59	304.96	302.67	302.22	303.06	301.97	301.71	303.24	303.56	302.16	299.51	302.52	303.73	300.95	301.45	302.72	301.61	300.8	303.88	304.91	302.4	301.56	303.03	303.23	301.4	303.12	303.95	301.21	302.04
293.94	293.89	293.79	297.12	291.6	291.07	294.6	293.04	295.1	294.6	293.16	293.44	294.84	294.23	292.4	294.53	294.66	293.8	294.49	292.31	292.51	291.38	294.65	294.24	294.41	294.46	295.67	293.38	295.42	293	294.84	294.38	293.52	293.84	295.5	294.96	293.25	294.7	294.6	293.56	294.68	293.26	296.26	294.51	294.54	293.44	294.94	294.23	293.82	292.77
308.13	308.94	308.31	308.77	311.22	309.4	308.34	310.02	309.48	312.13	308.74	307.41	307.62	307.54	309.26	310.81	308.59	308.34	311.01	312.53	309.07	309.86	308.23	306.81	308.57	308.88	308.92	309.94	309.32	308.51	306.7	307.74	308.83	309.08	308.35	308.87	307.75	308.32	308.67	308.6	310.92	309.42	308.93	308.52	310.21	307.97	307.54	308.6	308.18	305.98
317.21	315.6	317.98	315.75	317.47	318.9	316.64	317.63	318.54	315.29	320.45	318.24	316.09	317.23	315.2	316.23	316.32	314.24	318.67	315.63	319.84	315.69	316.37	318.27	317.09	315.81	316.13	315.12	316.99	314.71	315.25	317.69	318.2	317.25	316.63	318.26	317.97	316.71	318.95	316.29	320.48	314.09	315.13	318.33	316.08	315.83	317.55	318.82	319.08	315.81
313.67	313.72	311.3	312.98	311.7	311.58	310.54	314.64	313.54	312.6	313.42	311.46	313.41	314.2	313.64	312.33	314.12	310.12	312.21	309.55	313.44	311.4	311.5	310.82	311.82	313.17	313.89	313.67	312.61	308.88	311.42	311.19	313.23	313.41	312.89	311.96	312.47	310.85	312.18	311.79	312.42	311.7	313.15	312.24	310.6	315.12	313.61	313.04	311.2	313.75
305.79	302.82	303.12	302.59	300.2	305.22	306.75	302.47	304.51	301.82	303.59	301.88	304.34	304.65	303.03	300.71	300.38	301.26	305.12	303.97	303.75	303.03	303.01	303.55	306.51	304.42	304.14	300.98	303.84	303.61	303.75	302.3	302.52	304.24	303.1	304.17	303.4	301.79	302.03	301.65	303.24	302.76	304.61	305.74	303	302.34	303.15	302.83	305.73	305.24
304.98	305.18	305.92	306.95	308.11	305.13	304.06	306.34	306.22	306.23	306.57	306.17	308.48	303.51	307.29	304.22	306.12	305.62	308.15	308.45	305.78	307.03	308.48	308.48	305.16	305.35	307.28	307.81	307.82	306.97	304.37	303.99	305.37	307.17	305.47	304.33	305.82	306.48	304.98	305.85	304.39	304.96	304.9	307.72	303.17	307.63	308.29	306.61	305.82	306.29
326.49	330.01	329.73	327.83	328.73	329.05	327.51	328.45	329.01	326.15	327.79	328.12	327.44	328.86	329.05	326.17	330.12	326.74	326.52	331.09	328.64	327.06	326.54	329.44	328.25	326.77	327.23	328.46	329.35	325.97	326.57	325.17	327.9	325.16	324.19	326.52	327.38	328.73	329.01	329.57	328.51	328.31	327.7	328.49	327.95	331.58	325.93	325.88	328.75	326
308.9	310.07	310.16	309.01	309.48	310.2	311.1	308.86	310.46	310.99	310.96	311.82	309.71	309.36	311.89	309.48	310.49	309.38	312.19	312.37	310.11	308.91	310.08	308.9	307.95	311.38	309.47	308.85	309.16	310.7	309.95	312.23	308.56	312.21	310.18	311.3	313.24	311.84	311.62	307.98	314.17	309.58	311.85	308.08	309.68	313.15	311.01	309.17	310.51	310.44
317.29	316.54	319.47	315.39	319.22	316.26	317.3	316.48	318.25	315.63	318.11	316.98	317.38	318.8	316.92	317.5	317.4	319.45	319.21	318.45	316.22	313.35	317.94	317.22	317.6	317.55	318.65	317.71	315.91	316.19	314.92	313.84	318.44	318.86	319.17	319.2	317.91	317.87	317.62	318.29	317.29	315.74	317.03	319.47	317.7	318.41	316.06	317.09	317.16	313.97
312.85	316.89	314.92	315.41	316.88	313.23	314.92	315.55	313.94	314.99	314.85	314.62	319.06	311.51	313.88	317.99	315.31	313.75	315.09	316.87	316.76	314.87	313.75	314.02	316.43	313.75	315.87	314.89	315.09	314.23	315.97	314.33	314.63	316.87	313.47	317.54	314.27	313.99	317.96	317.19	316.4	318	315.99	314.44	314.7	314.08	315.94	316.14	315.29	314.55
309.75	309.87	311.22	306.84	305.1	310.05	310.04	308.07	306.47	309	305.89	309.91	310.98	311.02	310.73	310.25	309.46	308.59	310.16	312.06	307.18	306.09	310.24	307.39	309.46	309.53	308.32	310.82	310.21	306.68	310.34	309.13	309.17	310.17	310.31	308.17	309.04	308.47	309.48	308.9	307.54	308.04	309.72	309.91	308.83	310.89	307.75	309.81	308.55	307.69
296.01	295.51	294.15	297.15	295.96	295.66	296.54	297.16	294.4	295.66	296.39	295.74	295.83	295.22	296.68	295.18	294.76	293.96	292.95	296.5	298.87	297.01	295.73	292.75	295.98	293.48	291.93	294.61	296.21	294.67	292.5	295.99	295.17	294.29	294.12	294.9	294.59	295.4	296.42	295.39	295.19	295.03	294.41	296.47	294.7	295.45	295.13	294.6	295.88	297.53
304.08	303.24	304.5	303.28	302.98	303.53	305.04	302.17	303.96	304.31	307.13	305.19	303.45	304.79	303.71	304.16	305.91	304.47	305.44	304.08	305.29	304.4	306.57	305.38	305.18	303.78	303.85	305.77	306.25	304.17	303.76	304.37	305.35	306.75	304.89	304.01	303.79	304.72	305.13	304.21	304.84	305.27	305.87	304.46	305.34	305.45	304.18	307.59	303.44	304.42
313.66	314.71	316.29	315.59	313.2	315.15	313.3	316.55	313.14	315.4	313.28	313.62	314.27	310.64	315.73	315.09	315.69	310.68	314.03	312.29	312.78	312.3	314.62	314.96	315.79	314.87	312.74	314.87	315.8	312.61	310.71	315.44	312.89	312.38	311.8	315.67	314.4	315.35	314.69	313.83	314.37	314.8	311.29	316.47	315.29	315.87	311.58	312.71	314.73	314.09
311.35	311.95	310.13	312.21	313.18	312.58	311.06	313.34	312.55	312.63	312.99	314.21	311.43	311.58	311.39	312.73	309.43	311.03	309.18	314.05	311.85	311.64	312.39	312.87	310.5	311.28	311.47	313.78	311.06	310.14	312.69	311.37	312.21	312.01	312.57	311.66	313.35	311.85	309.48	312.19	313.19	312.6	310.2	311.96	310.87	309.61	311.89	313.71	309.7	312.17
317.34	319	319.12	318.11	318.56	316.89	317.02	318.58	319.44	317.77	317.13	317.63	316.55	316.33	315.95	317.59	316.07	318.77	319.77	318.41	317.39	318.13	318.36	318.24	317.34	318.84	315.65	317.24	319.11	317.16	317.9	318.24	317.76	320.02	317.52	317.73	317.03	317.18	321	320.48	316.23	319.15	315.94	315.07	317.19	319.2	318.03	317.36	320.41	318.73
309.86	308.52	311.08	309.87	310.95	311.75	311.6	310.84	309.62	311.55	312.4	309.81	308.78	311.15	314.26	309.94	311.92	306.96	310.9	310.36	310.53	312.33	310.79	309.45	310.95	310.54	311	310.72	311.14	310.99	311.54	309.93	309.69	310.15	311.5	310.39	308.7	311.5	309.66	310.63	312.84	311.59	311.25	310.34	310.49	313.14	306.3	310.42	310.4	311.05
311.69	314.2	311.97	311.4	315.43	313.94	313.86	313.11	311.76	312	314.93	316.94	310.88	311.97	312.85	312.86	311.86	313.98	313.29	311.28	314.25	313.9	314.1	313.64	312.48	314.54	313.38	310.96	312.31	314.1	315.55	313.19	312.83	313.19	313.8	314.16	313.28	312.49	310.51	312.99	314.55	314.27	314.63	314.58	312.99	312.09	313.9	312.69	313.25	311.51
302.77	301.84	301.62	304.14	302.93	301.94	304.64	303.92	302.32	303.93	304.52	304.38	304.7	301.81	300.41	300.46	302.6	304.07	303.98	303.19	300.16	303.48	301.29	303.66	300.21	303.07	304.49	301.47	302.19	304.32	303.58	298.42	300.85	302.6	303.59	301.95	304.11	301.39	305.31	302.51	305.2	304.08	301.94	304.57	301.05	301.72	305.02	304.28	299.92	302.09
301.5	301.1	303.13	300.31	301.87	301.78	300.29	302.45	299.91	303.58	301.59	301.08	301.41	302.74	301.22	302.13	302.01	302.2	302.5	302.84	302.22	301.36	305.05	304.42	303.98	302.99	301.78	301.57	303.33	303.59	301.79	302.64	300.8	302.16	302.71	300.14	304.05	301.38	301.11	302.1	303.99	305.81	300.06	302.68	303.26	301.24	305.21	301.44	299.18	303.67
301.02	300.36	299.67	300.61	298.03	300.57	299.83	300.41	298.71	302.62	297	299.69	301.36	299.52	301.84	299.15	298.53	300.79	300.18	299.19	299.88	301.5	299.87	300.46	300.89	302.86	301.24	302.59	301.31	298.33	298.52	299.9	298.74	300.63	300.65	301.51	299.72	296.81	299.4	300.78	301.09	301.22	298.86	297.45	300.5	300.1	299.47	298.34	300.65	298.88
314.38	317.21	316.5	317	318.85	312.95	315.47	314.35	315.34	314.23	316.38	316	314.73	314.84	314.99	315.8	315.16	314.85	314.24	314.25	313.55	313.69	313.12	317.15	316.42	315.57	313.21	312.41	313.36	313.95	314.96	313.87	312.23	313.95	314.52	314.06	312.86	315.62	314.57	315.58	313.83	316.25	315.24	315.76	313.51	313.49	313.58	315.36	312.89	313.5
313.2	314.37	312.68	311.4	315.89	312.99	310.42	310.63	313.54	315.32	313.28	313.18	312.32	312.37	314.46	313.29	313.05	313.91	314.68	311.59	314.07	314.95	313.04	310.95	311.55	313.45	313.06	310.12	311.86	313.11	313.03	314.16	314.91	311.38	312.41	314.22	317.2	313.66	313.36	314.27	313.26	312.06	312.02	315.29	312.52	314.69	313.77	315.42	312.17	312.48
294.74	296.66	294.8	297.05	297.91	296.36	296.08	296.85	294.6	293.6	296.47	296.23	300.02	298.37	295.49	298.66	295.99	296.14	296.14	295.14	295.1	295.63	295.67	295.52	297.82	298.25	296.08	296.32	296.07	295.76	297.91	297.05	298.35	293.8	296.85	296	294.05	296.52	295.89	296.77	296.31	296.04	299.29	295.11	296.19	297.98	296.06	296.02	296.45	297.6
302.75	303.06	302.63	302.9	301.16	304.7	301.6	305.08	301.95	302.41	302.55	302.64	303.2	302.21	301.11	304.75	303	302.74	302.08	303.57	303.45	304.66	303.72	303.1	302.27	302.21	300.89	301.83	301.1	303.46	302.31	303.82	303.08	302.19	303.36	303.29	303.31	301.51	301.96	301.37	303.27	300.49	303.35	301.28	301.27	302.26	298.98	301.87	303.61	302.08
304.79	304.54	303.73	301.78	301.87	303.47	305.62	303.07	302.24	302.98	302.96	303.73	302.89	305.38	302.39	300.59	306.04	306.18	304.18	303.3	303.48	302.79	305.85	303.88	304.2	302.86	303.27	303.67	299.96	301.04	305.68	301.88	304.17	303.13	304.68	305.83	302.83	303.08	303.59	299.1	301.42	304.01	306.22	302.09	303.88	301.49	303.47	301.64	302.41	303.43
325.84	324.27	323.9	322.78	325.11	325.3	326.23	326.02	326.21	326.21	325.91	326.91	325.73	326.1	322.5	324.81	326.09	324.14	326.03	326.59	325.68	325.49	327.86	325.58	325.78	325.16	325.86	324.14	324	327.29	324.2	324.67	325.66	323.23	322.63	323.34	325.76	326.28	325.47	327.11	323.84	325.37	324.78	326.65	326.14	324.74	324.05	324.86	322.92	325.98
317.69	315.41	315.46	313.75	316.35	314.57	313.52	314.49	314.75	311.8	313.71	312.3	316.26	315.3	313.54	314.93	313.94	314.16	313.67	314.17	317.19	315.05	313.77	314.62	313.33	314.28	315.01	317.47	312.48	313.41	314.85	314.43	313.57	316.15	316.14	315.39	314.65	314.26	316.44	313.44	316.2	316.94	311.52	313.08	314.4	314.87	313.82	316.25	316.51	314.01
303.72	302.9	302.4	302.29	302.79	302.31	302.62	304.01	302.6	301.41	304.54	301.73	304.75	301.11	304.37	304.05	304.36	304.39	301.37	301.82	304	303.6	304.24	302.26	304.99	304.29	304.45	304.54	303.56	303.08	303.81	304.18	299.54	300.29	301.71	304.31	302.28	304.01	301.71	303.1	300.36	303	303.56	302.43	302.64	300.06	304.54	303.4	304.12	302.9
297.01	296.84	296.37	297.1	297.97	297.69	296.05	298.67	299.15	295.77	295.37	295.25	295.72	294.69	295.73	300.33	298.3	296.77	296.28	296.21	296.92	296.95	297.12	294.67	297.73	294.86	297.78	295.79	296.86	298.14	296.69	294.98	298.05	296.89	297.29	298.56	294.64	295.84	296.79	296.5	295.79	295.7	298.92	298.13	295.89	296.49	297.13	298.78	297.65	299.18
310.43	309.88	308.35	306.6	308.68	309.34	308.7	309.12	310.11	307.21	307.2	306.57	308.99	308.16	310.23	308.87	306.03	310.88	309.8	307.79	308.87	310.74	309	308.66	310.3	308.44	308.63	309.64	306.74	310.38	310.83	308.4	309.55	309.1	310.47	310.03	309.71	310.63	307.88	309.96	308.85	306.75	308.72	308.61	308.61	308.63	307.73	310.23	307.95	307.68
330.52	325.71	328.61	328.92	327.05	328.65	330.89	328.68	327.28	329.5	328.65	327.63	330.67	328.2	326.73	327.68	327.25	325.27	329.8	327.88	327.72	325.39	327.74	327.78	326.35	328.52	327.55	327.41	329.12	328.72	327.66	325.81	329.74	330.14	327.06	327.03	326.95	326.59	326.54	329.48	328.29	326.65	327.09	328.68	327.38	327.97	327.4	329.23	325.93	330.21
303.54	305.83	302.26	304	304.67	307.05	304.14	305.7	305.42	302.29	305.41	304.19	303.11	302.85	303.97	304.42	303.92	304.59	304.92	301.96	306.55	304.85	303.78	302.76	305.45	304.92	304.59	305.78	305.99	305.6	305.39	305.57	305.21	306.89	302.64	304.96	305.88	306.7	305	306.79	304.1	302.92	305.56	306.45	306.05	303.04	304.73	302.11	301.73	304.79
301.92	300.76	306.4	304.56	303.73	300.82	304.05	304.36	303.05	303.51	301.78	301.67	303.7	302.05	302.54	303.37	305.14	304.13	302.33	305.09	304.74	303.75	302.98	304.07	304.49	303.84	304.06	303.04	301.65	303.1	302.92	303.46	301.01	302.02	303.35	303.33	302.29	304.22	303.12	303.38	301.44	304.55	301.78	304.38	303.9	303.37	303.13	303.15	301.9	303.79
313.96	314.88	315.72	316.08	313.03	315.56	313.8	316.61	313.56	315.76	316.06	314.72	316.29	314.74	318.69	314.65	314.41	317.02	314.09	314.35	315.44	315.35	316.65	313.71	315.51	313.63	313.67	312.09	314.33	315.07	315.24	316.95	317.04	317.09	315.28	314.09	314.03	315.76	317.08	312.42	312.96	313.87	314.6	316.05	315.44	311.94	316.73	313.06	315.76	316.95
316.43	314.95	316.53	316.08	315.68	318.77	314.94	316.68	316.5	317.96	317.63	314.72	317.94	315.97	316.27	318.33	312.29	316.87	314.84	313.89	314.22	313.87	316.11	317.34	316.43	316.38	318.7	314.01	313.76	316.9	315.74	317.41	314.44	315.91	313.59	318.32	313.64	315.27	316.48	316.86	315	313.76	313.83	315.27	313.16	313.95	314.6	316.48	314.23	315.16
329.53	328.65	329.31	328.08	327.71	328.55	326.15	327.82	328.28	329.34	327.9	328.82	329.16	326.89	329.62	326.87	330.37	327.23	327.93	327.68	328.67	328.2	329.08	329.15	328.91	328.73	328.4	328.24	328.14	325.34	326.85	325.58	328.61	327.46	326.04	329.12	329.74	327.15	327.9	327.89	327.56	328.29	327.39	328.14	325.98	330.33	326.54	327.83	326.86	326.53
303.35	304.28	302.07	303.03	305.37	301.54	304.96	300.3	303.8	304.55	306.84	299.87	301.7	302.21	304.36	303.81	304.24	302.84	304.49	305.5	302.87	304.58	301.38	303.64	304.21	299.68	303.08	303.27	303.65	303.47	305.75	302.91	300.28	302.04	303.93	302.66	303.2	304.31	304.89	304.37	305.66	302.78	302.96	304.36	303.77	305.79	304.79	303.83	304.65	305.32
302.7	300.44	299.39	298.32	300.77	299.65	301.81	298.87	299.81	298.68	299.86	299.84	299.57	301.77	299.21	300.05	299.61	299.18	298.89	299.93	300.29	299.1	299.5	301.26	300.97	302.92	298.89	300.12	299.79	299.72	301.89	300.7	299.57	301.05	298.71	299.3	299.16	303.06	300.85	301.94	301.36	299.98	298.61	302.48	298.98	299.49	299.31	299.62	301.22	301.01
326.56	326.67	327.86	326.89	328.48	329.22	328.41	326.52	326.85	328.2	329.48	329.03	327.27	325.1	329.23	325.97	328.46	329.64	327.17	329.82	327.73	326.74	328.92	329.09	326.42	327.06	326.13	329.4	326.11	327.74	329.03	323.79	326.73	327.42	328.52	328.82	327.25	326.79	329.82	327.15	328.16	328.73	326.29	327.12	327.64	328.58	331.23	326.77	326.73	329.88
312.36	315.81	313.99	313.3	314.39	314.68	314.89	315.15	317.75	312.22	313.65	315.25	314.91	314.79	315.65	317.13	316.08	312.29	316.11	315.77	315.79	314.31	315.23	314.68	313.27	316.3	314.37	312.77	314.72	315.04	314.72	312.72	316.24	314.52	318.39	313.37	315	315.7	313.68	314.35	313.12	316.26	314.32	314.25	314.67	314.37	315.27	314.56	313.09	312.38
301.45	305	303.61	303.63	303.6	303.42	304.04	301.9	302.73	302.89	303.26	303.04	301.94	301.3	302.93	304.29	304.32	301.71	304.53	303.42	305.06	301.21	301.96	301.91	304.97	302.47	302.86	301.86	300.05	299.78	301.31	305.33	303.81	303.91	302.91	301.1	303.14	302.27	300.85	298.47	303.97	304.48	304.17	302.44	301.6	303.24	300.37	304.25	302.9	300.58
325.04	324.82	324.29	324.17	324.75	324.07	324.38	325.47	323.29	324.84	323.68	326.54	324.06	324.98	325.49	324.58	323.01	324.26	323.71	323.72	327.19	324.21	323.84	327.05	322.28	324.35	325.4	323.19	325.7	323.18	323.55	323.56	326.61	324.61	322.48	325.1	323.36	325.91	323.68	324.64	324.7	323.78	323.91	323.57	325.25	323.35	327.07	323.54	322.16	323.13
312.71	313.86	310.24	313.08	312.6	312.72	315.08	313.94	313.61	316.32	313.48	311.13	312.86	314.5	314.68	312.85	313.14	310.98	311.89	312.56	311.48	309.62	310.49	313.95	313.64	309.68	314.58	311.41	312.19	313.96	314.15	312.45	312.94	312.89	312.52	311.6	312.89	311.37	311.48	312.46	312.72	314.87	313.61	312.89	315.45	314.12	311.83	314.46	316.11	313.32
310.7	311.65	310.7	311.46	312.59	311.95	311.85	311.48	310.36	310.77	313.42	310.66	314.44	312.74	310.7	312.08	313.31	309.81	308.9	312.05	309.63	309.46	310.92	311.14	310.27	311.95	309.34	311.84	311.81	309.83	311.99	309.42	309.15	310.77	314.21	310.92	313.82	310.44	311.71	310.73	311.56	312.89	313.85	311.44	310.92	313.88	313.17	313.51	314.38	313.18
328.47	328.84	329.68	328.77	327.12	330.04	328.36	329.08	327.47	330.65	327.56	328.27	328.71	327.41	328.58	328.3	327.51	333.12	330.64	327.71	330.69	327.88	330.47	329.91	327.31	328.25	327.18	327.5	327.25	329.2	328.57	327	328.16	328.67	328.29	329.66	326.4	329.44	329.89	329.9	331.65	328.47	329.36	328.6	328.4	326.45	330.49	328.48	327.47	330.28
317.18	318.37	318.1	317.37	320.36	317.16	317.57	320.44	320.71	320.02	318.06	317.31	317.47	318.11	319.31	319.19	318.06	317.81	317.98	318.41	319.39	317.99	321.17	318.09	318.66	317.23	316.73	320.32	320.14	317.34	316.13	318.25	317.3	318.46	318.84	317.42	319	318.7	316.29	317.13	316.96	319.18	317.53	320.93	316.72	317.02	318.34	318.2	316.49	318.64
302.17	302.75	303.03	303.23	305.38	303.88	305.43	302.8	302.56	304.09	302.95	302.8	305.46	304.72	304.67	303.84	301.87	303.74	303.68	304.39	303.48	305.29	303.76	306.55	303.6	303.98	304.84	302.38	303.01	305.52	306.39	303.55	304.35	304.43	302.59	303.99	303.72	303.61	306.93	305.77	304.98	302.91	301.9	303.72	302	301.99	303.64	301.19	302.81	303.49
302.81	305.65	304.56	305.68	303.51	303.19	305.31	305.85	304.91	304.99	302.27	304.15	304.02	303.66	305.74	301.95	305.94	306.77	306.18	303.47	304.72	307.1	303.56	306.29	307.4	305.21	307.74	304.57	304.5	306.98	303.14	304.78	305.53	303.46	303.39	302.6	305.17	304.42	304.46	305.42	303.42	306.17	303.65	304.02	304.17	307.48	306.45	303.63	304.54	304.1
295.06	295.47	294.98	291.86	294.82	296.55	293.53	293.84	294.23	293.74	294.81	292.88	292.82	295.13	295.63	295.28	294.85	293.07	296.33	295.16	294.06	293.66	295.83	297.87	295.09	294.91	294.44	293.96	295.78	295.8	295.91	293.24	293.32	293.44	296.52	292.21	295.23	296.48	295.15	297.41	293.21	297.49	295.02	294.53	294.03	294.87	293.65	294.3	296.29	296.75
306.21	308.24	304.49	305.33	305.25	300.66	305.44	306.78	306.45	303.11	304.6	306.75	307.26	302.18	306.36	304.1	305.63	305.23	305.93	304.41	305.13	306.02	305	307.6	303.68	304.61	305.06	304.74	308.21	306.04	306.18	306.78	305.76	304.74	305.04	305.69	305.8	306.55	304.32	307.61	306.65	303.68	304.7	303.2	304.2	304.59	305.37	305.97	305.25	304.15
291.62	293.73	292.59	292.27	295.52	296.22	293.5	293.52	292.61	292.81	291.25	295.94	292.2	295.93	293.29	294.24	292.84	295.05	293.28	293.21	294.59	293.01	295.96	296.7	292.8	293.79	293.6	291.56	292.26	295.35	295.47	295.44	294.26	296.61	293.1	294.33	294.69	293.77	292.74	294.46	296.33	296.7	291.69	293.81	294.73	297.34	292.2	291.74	291.64	293.72
329.67	329.35	331.24	327.87	327.82	328.42	329.74	328.39	328.76	329.09	328.23	328.13	329.47	330.95	329.45	327.6	328.81	328.95	329.85	330.81	328.7	327.59	327.57	330.05	326.76	330.35	328.69	329.38	327.37	327.67	328	330.39	330.22	328.55	329.89	327.56	326.56	331.33	327.4	330.74	327.9	329.94	326.71	326.66	327.57	327.92	329.07	329.03	331.15	329.43
325.83	329.33	326.06	327.28	327.97	329.13	330.34	328.6	328.04	328.02	328.24	329.82	327.22	330.34	327.44	327.5	330.6	326.26	328.35	326	327.48	330.69	325.66	329.34	324.85	329.86	327	327.82	329.52	327.64	325.15	330.28	325.92	326.11	326.3	329.48	328.75	326.37	328.53	330.46	327.29	328.01	326.41	329.48	326.07	327.11	330.33	326.84	327.47	328.98
306.09	306.47	305.5	305.92	306.92	307.82	306.72	305.88	305.74	306.58	307.15	304.98	302.42	306.37	307.66	307.06	306.9	305.39	308.86	307.67	305.86	304.88	305.34	305.44	305.8	304.72	305.65	307.02	305.61	305.59	306.97	306.01	307.25	305.41	305.84	305.89	306.71	303.3	304.07	305.52	305.9	306.12	305.53	304.34	303.59	308.31	304.38	305.8	303.91	306.65
318.14	320.26	317.37	318.57	316.27	318.23	319.05	318.97	316.58	318.58	318.15	316.92	318.68	317.18	316.1	318.2	317.6	317.49	319.87	320.21	319.56	320.3	315.75	319.59	317.37	316.56	317.68	315.04	318.71	320.68	318.53	320.76	318.85	318.75	319.84	320.93	314.33	318.72	314.51	317.6	318.56	320.1	316.65	320.4	320.04	317.01	317.29	315.83	317.26	320.07
315.66	314.41	317.38	314.1	316.4	315.57	318.83	315.32	314.94	315.6	314.33	316.85	314.12	316.34	316.34	314.48	315.83	315.49	313.01	314.22	315.85	314.94	316.94	316.55	315.7	312.75	315.87	316.93	313.73	317.83	313.87	314.41	316.59	312.16	315.26	313.82	315.37	316.62	313.6	317.12	315.2	315.09	315.31	315.16	313.38	313.22	315.88	313.38	314.02	315.25
312.69	311.52	315.3	313.31	312.88	312.4	316.16	314.09	314.99	315.5	315.28	312.83	313.69	313.17	312.61	313.3	312.78	313.07	311.71	312.99	314.58	312.48	315.27	313.16	311.64	311.6	310.26	313.57	314.31	311.88	314	311.93	312.37	312.48	311.93	316.02	316.09	313.14	312.88	315.94	312.42	315.26	314.05	313.37	313.41	314.52	314.09	313.3	314.88	313.29
297.54	295.88	295.82	295.3	295.44	300.82	296.09	296.47	299.56	297.3	295.7	296.34	295.55	296.79	296.6	298.73	295.17	296.13	295.19	296.28	297.73	296.33	297.88	294.94	293.64	295.82	296.23	297.85	295.72	297.09	296.35	296.6	293.91	294.73	293.2	298.96	295.33	296.24	293.78	297.1	295.76	296.32	297.57	294	298.18	297.12	296.05	298.5	298.36	294.68
313.84	312.86	312.82	312.98	312.88	311.92	315.89	313.94	313.15	314.2	316.32	313.2	313.98	313.47	316.24	313.04	314.71	311.74	309.85	313.06	311.43	312.47	312.84	314.94	313.93	312.4	314.19	313.92	312.7	314.18	310.86	310.44	312.12	312.42	311.84	311.7	313.7	312.73	311.01	314.3	312.14	310.29	314.57	315.78	313.29	314.98	314.92	314.27	311.81	313.41
309.27	313.72	313.06	315.23	312.93	311.7	311.77	315.14	312.31	312.96	310.94	312.06	313.24	312.79	312.68	313.59	309.76	313.69	310.6	310.09	316.02	310.83	312.34	312.69	313.62	311.57	309.32	312.63	313.26	311.46	312.14	311.99	309.29	312.47	314.9	309.28	313	312.91	313.99	313.59	313.44	313.58	313.09	313.54	312.65	312.6	310.5	313.09	313.79	311.24
307.46	308.87	308.1	305.2	308.28	307.26	304.9	305.91	307.17	304.88	307.23	304.54	307.68	307.38	304.54	307.72	306.78	306.94	307.2	308.11	306.5	305.01	303.19	304.48	305.54	306.46	307.9	306.98	305.67	308.32	307.67	308.11	306.06	309.06	309.09	304.6	307.48	305.63	308.23	306.49	306.99	305.09	303.73	305.3	305.27	308.76	305.95	306.13	306.53	305.66
293.5	294.37	293.9	292.86	294.95	295.32	290.92	292.94	293.39	295.8	294.21	295.06	294	296.29	293.98	294.99	292.61	295.61	294.78	293.93	292.49	295.37	292.46	294.63	295.33	292.93	294.68	295.32	295.53	293.19	296.16	294.1	292.44	293.7	293.45	294.19	293.48	295.24	294.13	294.02	293.27	293.69	294.35	294.11	295.88	294.26	294.61	295.82	292.99	294.93
303.02	303.86	302.64	303.76	303.46	304.46	303.45	304.97	302.69	301.83	305.33	304.12	302.01	300.67	302.9	302.16	304.86	303.11	303.8	304.78	301.2	303.96	305.81	301.47	301.89	302.22	304.13	305.12	305.81	303.37	300.28	305.04	304.46	306.21	306.46	305.47	302.47	302.15	299.98	303.57	303.63	301.6	306.04	303.33	304.81	302.15	302.95	303.49	305.07	304.13
328.64	328.98	328.49	329.11	326.61	325.62	327.81	327.82	327.92	328.23	327.9	327.9	327.47	327.35	329.63	329.28	326.03	326.27	328.4	329.73	325.69	326.41	326.34	329.51	328.5	327.76	328.76	325.75	326.99	328.24	326.19	327.13	326.69	328.32	329.54	330.52	327.88	328.06	327.16	328.86	328.67	329.37	329.15	326.53	326.83	328.36	327.76	326.06	326.56	328.17
302.61	301.5	301.01	299.57	299.81	303.48	302.8	300.52	301.15	300.73	302.6	303.06	302	300.4	302.97	301.39	304.22	300.15	300.5	299.86	303.49	302.25	303.05	301.84	300.35	301.65	300.06	302.27	302.85	301.21	298.67	302.76	302.61	299.07	301.04	302.55	300.57	302.21	299.73	300.83	303.06	303.27	300.12	299.76	299.2	301.72	299.98	299.93	301.91	299.8
315.95	315.02	315.76	314.65	314.17	317.87	310.87	316.34	315.83	315.4	316.44	313.1	314.92	316.3	315.7	314.91	316.6	312.99	314.18	313.8	313.66	314.18	316.39	314.73	313.36	314.41	313.95	314.31	315.06	313.47	315.23	312.34	315.43	313.57	313.63	314.39	316.66	315.66	315.7	314.19	315.7	316.3	314.49	313.64	314.06	313.67	315.44	315.63	311.97	315.04
304.16	305.11	303.51	302.03	301.76	301.23	303.8	300.59	303.38	300.86	302.47	301.55	301.21	305.74	302.59	301.41	303.06	302.35	300.91	300.54	301.87	300.26	301.08	303.74	303.43	302.72	302.65	301.36	301.52	302.44	301.15	302.5	301.98	300.69	302.03	301.27	305.06	302.45	301.86	299.74	303.7	302.05	302.89	302.62	300.85	303.67	302.5	303.56	305.69	300.6
305.09	305.07	302.8	303.38	303.81	304.65	304.18	303.8	304.47	305.69	302.75	302.6	304.06	300.93	302.42	304.37	305.11	304.96	306.88	301.64	303.63	304.14	303.71	302.75	305.01	306.6	303.93	302.88	302.78	302.85	306.8	307.56	304.03	302.92	303.63	301.43	304.39	303	304.87	303.19	304.15	305.64	304.26	303.96	301.83	307.92	303.48	303.79	308.12	304.76
313.99	313.75	315.45	313.75	314.97	314.65	311.6	315.3	315.2	313.21	314.98	313.83	313.14	312.77	314.84	315.77	315.08	315.09	313.47	313.65	314.05	311.72	314.53	311.95	313.23	315.84	312.69	312.55	314.81	311.72	309.96	313.82	312.41	313.01	310.32	313.09	310.98	314.77	312.23	318.12	311.12	312.69	312	314.75	310.16	311.98	311.29	310.43	311.02	313.02
307.96	306	308.16	309.88	307.17	305.47	307.2	306.68	304.48	306.93	308.25	304.45	306.32	306.58	308.29	304.64	307.12	307.3	305.61	304.13	305.31	306.64	306.36	305.5	306.83	307.01	305.49	307.09	306.25	307.56	304.96	308.84	304.66	306.64	306.37	304.93	307.26	305.96	304.38	306.99	305.52	305.23	306.09	305.02	307.11	306.08	307.08	307.3	306.57	306.56
308.11	306.34	306.95	305.97	305.56	305.35	305.92	306.6	303.3	305.65	307.42	309.22	304.64	305.52	306.59	306.13	304.76	308.01	305.55	307.86	303.2	307.44	307.63	306.41	305.94	309.76	308.24	306.34	306.53	305.53	305.33	303.49	307.85	306.98	307.41	306.31	304.72	307.25	304.57	305.19	305.08	306.78	305.48	305.9	305.17	305.38	305.1	308.95	308.36	305.9
314.45	313.65	316.95	317.22	314.37	312.98	317.09	314.3	314.05	314.07	315.25	314.75	315.43	315.73	313.15	315.11	314.96	313.77	317.72	313.73	314.1	315.96	314.39	313.96	314.63	312.7	313.93	317.49	315.63	314.91	313.44	312.87	316.27	313.9	314.21	313.61	313.52	314.91	314.78	314.62	316.74	315.34	314.38	315.59	315.64	316.17	314.05	313.7	315.09	314.4
313.62	312.41	310.19	309.88	309.74	310.15	310.75	312.08	309.81	311.42	310.9	309.64	310.82	309.76	312.82	310.5	313.2	312.15	311.42	308.87	312.49	309.96	310.21	310.27	311.11	309.68	312.59	310.3	310.83	309	310.42	309.46	310.96	311.31	311.96	309.95	311.62	312.18	309.34	311.26	308.27	311.34	311.33	311.07	313.67	310.81	311.29	310.47	308.81	312.51
331.16	326.99	324.44	328.59	326.32	327.8	327.37	329.87	328.67	327.9	326.51	329.09	325.36	328.17	326.88	327.82	329.39	327.1	326.29	326.58	329.84	326.49	328.86	327.07	327.53	327.89	327.55	327.84	327.93	328.47	326.85	327.56	327.25	329.15	327.26	327.17	327.28	327.41	325.24	329	325.33	328	329.31	326.54	329.2	328.53	330.03	331.63	326.19	328.71
312.08	315.65	312.6	314.13	312.27	315.65	313.49	312.45	314.02	313.64	310.33	312.16	314.8	314.49	312.28	316.12	313.72	314.57	312.61	313.21	311.89	311.3	313.34	312.3	314.33	314.78	311.03	313.75	311.18	313.14	311.93	313.18	314.65	315.35	311.16	311.18	314.43	311.37	313.14	314.03	311.44	313.07	312.55	312.1	313.32	311.91	312.7	313.94	311.43	312.76
304.5	308.42	307.44	309.2	306.42	307	307.47	309.22	308.41	308.2	306.27	305.43	304.65	303.26	304.86	307.62	307.59	303.53	304.69	306.05	307.19	307.71	307.68	308.33	305.81	306.8	307.04	306.11	304.51	306.14	306.54	305.84	303.56	305.25	306.87	304.47	304.44	302.47	306.11	305.85	307.28	307.28	304.6	306.45	305.2	306.87	307.57	306.69	306.92	308.18
316.84	317.69	315.55	315.73	316.88	314.65	316.98	316.06	315.59	318.44	316.73	315.23	313.12	314.63	315	317.06	316.13	317.67	316.25	315.03	315.71	315.86	316.24	315.45	315.6	318.01	316.91	315.13	315.47	315.91	315.74	318.23	314.14	315.84	315.45	316.88	315.1	317.21	317.74	313.45	315.98	318.56	314.5	315.95	316.49	314.96	314.88	315.55	316.4	314.6
317.58	315.96	316.12	316.5	317.27	319.29	316.46	315.88	318.35	315.41	315.58	314.79	318.54	313.19	316.97	317.47	320.82	316.01	317.78	315.72	314.72	313.53	315.88	315.81	317.09	314.98	315.31	317.43	315.64	316.14	317.84	314.94	315.42	315.69	316.12	314.27	315.04	316.47	314.39	315.32	318.36	317.86	316.83	317.28	316.63	315.24	316.66	314.83	318.63	316.11
294.33	294.38	295.91	292.87	295.24	297.61	293.96	298.21	296.4	294.64	294.16	294.99	295.8	294.39	294.85	295.28	296.3	295.4	293.24	293.62	295.1	296.44	294.83	296.09	293.56	292.76	292.39	296.06	293.3	293.9	294.16	294.85	293.93	296.41	295.94	297.42	295.35	295.81	295.93	294.83	293.76	293.09	297.61	295.45	294.97	296.02	296.05	293.13	295.28	294.11
303.22	299.76	305.6	303.12	301.31	304.01	304.15	303.54	302.88	304.85	304.35	302.06	301.6	302.71	302.38	302.54	301.46	303.7	302.59	304.34	304.16	303.41	302.7	304.66	304.1	305.29	305.21	302.45	301.85	303.87	301.89	304.4	302.24	302.95	306.66	301.38	302.99	303.48	304.42	301.5	301.12	304.31	306.3	302.43	301.82	302.26	302.52	305.9	304.92	299.83
313.01	315.66	314.64	314.53	313.36	313.48	314.31	312.32	310.61	314.04	314.32	312.11	313.15	315.76	313.52	313.6	311.28	313.55	314.47	311.35	317.08	314.39	313.2	313.51	313.86	312.96	312.75	316.4	312	312.86	313.48	313.26	315.88	315.13	315.17	314.99	313.27	312.01	313.02	315.84	315.02	312.88	314.4	314.04	313.44	314.5	315.44	314.44	311.69	311.74
313.62	316.4	312.87	310.87	312.8	313.5	312.15	313.62	312.02	313.06	312.53	313.95	310.57	310.04	314.96	312.19	311.08	314.74	311.14	311.23	316.37	313.54	315.66	313.85	312.3	311.41	313.08	311.73	311.22	313.82	310.36	314.3	309.81	314.03	314.39	312.42	311.54	311.19	314.97	314.24	312.1	311.92	310.86	309.48	310.44	311.57	314.39	312.21	312.07	313.44
318.86	317.11	317.61	319.2	316.16	319.24	316.48	320.59	317.16	320.37	316.92	318.55	316.48	320.33	319.42	317.46	318.8	318.04	317.48	318.77	318.77	317.94	318.63	317.6	318.41	317.11	318.42	317.99	317.98	318.72	318.95	318.64	316.96	319	320.03	315.84	319.24	316.71	319.24	318.35	319.06	317.55	320.25	320.01	316.61	319.22	318.45	319.25	318.5	319.58
309.05	309.97	310.67	311.04	309.54	311.78	309.01	308.72	312.13	311.81	310.25	311.46	310.28	310.14	308.82	309.4	306.42	309.16	310.74	312.5	309.04	311.3	309.69	311.67	310.09	308.75	312.63	307.8	311.68	310.34	309.16	308.9	311.01	312.13	309.92	312.03	311.1	311.73	311.63	311.12	309.23	311.84	310.11	309.69	310.95	309.98	313.49	311.29	309.42	311.7
303.83	302.11	302.7	301.64	303.04	302.08	302.28	301.79	300.83	301.66	301.62	304.49	304.24	301.86	302.91	301.86	301.14	302.31	302.15	305.23	301.31	302.14	301.54	301.22	304.39	302.02	301.48	302.03	302.65	301.97	301.78	303.44	302.28	303.01	302.88	301.68	306.04	302.69	301.84	302.93	302.4	301.78	304.2	301.92	302.67	304.02	303.05	300.93	302.1	302
294.01	291.06	292.13	292.05	294.92	294.27	291.96	291.94	295.32	292.97	294.09	291.77	295.1	294.65	292.68	292.07	294.59	295.43	292.47	293.49	293.88	296.77	291.38	293.52	295	295.02	294.45	294.08	293.69	291.85	294.33	295.49	291.44	294.9	295.37	294.35	294.29	295.7	296.98	293.29	294.13	293.78	297.01	295.26	296.23	295.95	294.84	294.23	293.65	291.48
305.39	304.01	303.18	306.5	307.04	304.39	304.16	305.58	306.3	306.5	304.87	306.02	304.94	305.51	303.14	304.13	308.18	307.85	306.72	304.23	305.1	303.75	302.79	304.7	305.31	304.89	305.97	304.31	303.36	301.5	307.21	305.18	306.65	303.34	304.05	305.36	303.89	306.43	306.16	305.6	306.24	306.34	301.99	306.29	305.08	304.25	307.26	302.82	304.74	302.08
311.41	311.37	310.25	308.87	310.01	309.26	310.61	309.2	309.45	309.9	312.62	313.41	311.47	310.13	310.85	310.32	310.96	309.13	313.37	311.53	307.12	309.68	311.09	310.02	310.5	307.47	309.12	309.45	310.06	306.63	311.35	308.19	311.15	311.42	313.02	310.23	310.39	310.48	310.78	311.78	311.27	310.18	310.95	309.38	312.07	312.34	310.82	309.4	309.53	308.5
296.18	293.19	294.39	294.8	294.15	290.36	293.25	296.28	293.96	292.14	294.58	294.71	296.67	295.16	294.49	294.86	296.18	294.51	293.67	294.36	293.85	294.74	294.04	296.09	293.09	292.86	294.71	292.85	293.37	292.45	294.62	292.6	293.72	293.72	292.12	294.11	294.82	293.23	294.63	294.75	293.72	293.58	293.32	295.54	293.91	292.76	293.8	293.88	293.43	294.41
303.87	304.08	303.27	304	305.21	304.58	304.27	305.05	303.3	302.47	302.96	305.55	305.78	306.47	302.68	303.29	303.9	302.94	303.27	301.59	305.2	303.03	305.72	303.45	306.06	305.34	304.99	305.33	303.58	306.23	303.44	302.87	303.08	305.73	303.92	306.39	304.68	305.09	303.44	305.88	303.82	304.02	303.09	305.48	304.46	300.48	304.27	302.17	302.55	303.89
301.28	300.31	301.51	300.33	299.41	298.37	299.68	300.23	300.2	300.52	300.4	298.16	300.96	299.89	299.38	300.39	301.61	301.66	302.57	299.62	300.96	299.1	304.09	302.08	299.45	300.25	300.27	301.17	302.43	302.36	300.99	299.17	300.78	300.29	298.78	301.26	300.62	297.74	300.27	298.51	301.77	299.7	301.23	303.3	300.38	301.42	300.15	299.82	299.36	299.23
315.8	316.4	315.41	317.88	316.77	315.88	314.97	317.75	318.27	314.12	316.64	316.01	318.43	318.19	316.75	316.94	315.75	315.79	315.93	315.78	314.48	317.93	317.3	316.69	317.18	318.11	317.16	316.95	316.91	315.97	317.13	318.02	317.11	317.52	318.4	315.56	321.23	318.32	315.77	316.86	317.01	317.12	316.36	317.89	317.41	317.4	316.83	317.21	315.46	314.34
311.01	309.9	308.73	308.29	306.75	310.38	308.02	309.12	307.81	308.26	307.93	308.39	310.76	310.45	306.74	307.87	309.18	308.33	310.56	308.15	309.67	311.6	306.54	308.87	311.56	307.46	308.77	305.52	308	307.59	309.3	309.8	308.69	307.92	307.3	310.78	308.6	306.82	308.53	308.23	309.41	309.34	309.45	309.76	308.74	309.94	306.89	308.71	309.23	308.58
317.99	318.44	319.63	316.71	315.66	316.31	317.98	318.24	319.31	318.9	318.79	318.12	317.47	318.48	318.07	319	320.28	314.5	316.95	318.49	320.95	316.47	316.54	317.98	317.31	317.41	317.15	317.87	318.21	316.65	316.31	319.86	316.12	318.52	319.24	318.78	316.46	317.37	318.25	318.16	318.8	319.75	318.61	319.49	316.24	317.92	318.39	320.54	317.36	316.59
320.88	319.46	317.92	320.64	317.13	319.27	321.09	318.47	319.11	320.6	323.54	320.94	319.27	321.87	319.6	319.96	319.95	318.7	316.36	317.84	320.02	319.84	318.83	316.4	318.95	320.54	317.21	320.38	320.33	319.02	317.32	318.32	319.29	320.49	321.44	321.2	320.1	318.67	321.22	320.7	321.55	316.41	320.7	319.71	321.06	321.34	319.49	319.85	321	319.09
327.31	327.63	329.13	326.91	329.34	328.48	327.57	326.75	327.91	327.04	325.77	329	327.08	327.05	328.92	327.82	325.77	329.02	328.32	328.33	332.55	328.72	326.36	328.59	330.71	327.58	328.08	328.44	327.24	327.52	330.6	328.39	329.1	325.67	328.27	325.18	328.63	328.19	326.96	327.63	329.01	327.35	327.01	328.33	327.22	328.35	326.04	328.51	326.41	330.32
327.43	328.77	329.14	329.13	326.93	329.97	330.72	330.62	326.76	327.16	329.29	328.57	329.68	327.64	326.89	328.32	330.69	329.17	328.36	328.15	330.98	329.04	327.78	328.83	326.75	328.94	330.1	329.39	329.1	330.31	326.89	326.72	329.33	328.08	326.89	328.13	327.99	329.85	329.54	326.4	327.42	325.86	328.23	328.8	325.93	330.03	328.32	327.93	326.67	326.09
299.95	298.53	297.51	300.67	298.71	301	299.05	300.15	295.9	300.6	300.74	300.43	302.59	297.56	302.66	300.82	299.02	301.18	300.78	302.23	298.06	298.58	299.51	298.32	299.96	300.12	299.73	297.49	301.12	301.11	299.49	299.47	299.51	299.22	300.31	298.98	299.03	300.69	298.61	300.46	300.56	303.25	301.6	302.54	299.1	299.77	302.89	300.49	299.85	299.81
302.85	303.59	301.9	302.2	304.14	303.68	301.72	301.3	304.7	304.66	304.69	304.57	303.62	303.67	301.66	300.58	302.33	299.26	303.66	304.76	302.79	303.02	304.01	303.45	302.01	300.76	300.09	302.55	301.07	303.4	304.23	303.69	303.02	303.92	304.73	301.4	304.92	304.17	301.41	302.14	303.01	301.08	302.82	303.64	305.29	305.43	300.95	302.77	303.87	302.92
306.32	302.08	303.52	304.45	304.2	301.46	302.83	303.75	302.09	303.66	303.31	302.95	304.19	302.52	304.53	300.45	303.8	303.75	304.1	303.42	306.41	300.7	301.94	302.92	301.95	302.25	299.6	303.24	303.67	302.55	304.18	304.41	302.64	303.57	306.28	303.65	303.46	304.3	301.41	304.44	302.91	303.11	302.87	304.1	302.7	303.21	306.43	302.65	302.06	301.75
300.79	298.13	300.16	299.47	298.39	299.08	300.95	300.82	298.84	299.79	299.63	300.86	301.24	300.86	300.27	300.37	302.29	301.07	302.09	298.23	300.08	299.42	300.31	304.01	299.5	300.43	300.55	299.44	299.95	300.33	300.71	301.78	298.92	300.95	300.98	297.96	299.93	301.42	300.73	299.33	299.93	300.1	297.79	299.5	300.68	300.75	300.92	300.56	301.97	299.04
300.22	301.65	299.67	302.11	299.3	300.52	301.38	298.11	302.4	301.21	302.32	300.39	303.85	298.44	300.95	303.66	301.49	298.47	299.47	303.06	301.38	300.83	302.18	301.8	301.94	301.27	300.44	300.62	301.29	299.59	299.82	304.47	299.59	302.55	301.06	301.05	301.04	301.76	303.4	302.32	300.39	298.79	301.03	301.13	300.79	300.31	300.33	300.63	300.28	301.06
299.06	300.06	300.18	300.62	299.96	299.22	300.53	299.97	300.62	301.48	302.9	300.35	300	300.69	298.57	297.88	299.86	301.4	298.44	300.82	299.37	299.88	300.21	299.33	301.61	301.97	298.47	299.88	299.19	301.27	301.64	300.52	299.94	299.32	299.2	302.72	300.31	300.28	299.01	300.27	298.46	299.24	300.02	298.98	297.8	298.55	299.25	299.32	300.35	299.53
295.82	294.68	293.03	297.36	295.84	292.81	295.26	295.15	293.83	297.11	297.63	297.88	295.04	295.62	293.06	295.21	295.77	294.7	293.24	294.26	295.36	293.63	294.41	294.39	295.72	292.74	294.4	294.55	295.32	295.49	296.93	293.81	293.35	293.77	295.5	291.98	295.29	294.86	294.15	297.9	292.97	294.29	296.52	297.34	293.14	294.96	293.83	297	296.33	296.26
305.71	306.7	302.35	303.63	302.23	303.03	306.05	302.91	303.99	305.98	305.27	301.96	305.22	307.1	301.43	304.76	303.61	302.9	302.9	304.17	302.78	305.43	303.69	302.08	305.12	303.27	301.97	302.9	303.93	303.46	302.98	304.6	304.75	304.53	303.94	304.69	304.21	304.26	302.13	304.54	303.3	304.36	305.61	305.24	305.11	303.36	304.64	304.27	303.5	305.54
293.75	294.82	295.18	292.19	293.26	291.57	296.96	292.63	292.76	293.74	295.67	294.32	296.24	293.98	294.27	294.37	293.01	293.95	293.44	295.88	292.8	294.34	295.59	293.53	293.28	293	294.82	296.18	294.18	293.44	296.7	292.23	293.11	293.58	292.55	294.52	293.96	291.65	296.11	294.77	295.22	295.59	295.05	294.53	294.18	292.65	291.37	292.75	293.26	293.09
315.57	315.43	315.92	314.59	312.91	314.63	314.63	315.15	315.6	312.17	316.16	315.46	315.75	312.33	313.04	315.93	314.77	315.38	314.88	313.32	315.14	316.71	315.06	313.97	316.88	315.44	312.2	314.09	315.94	315.42	317.37	314.72	316.64	313.57	314.03	312.83	316.05	315.31	313.93	316.82	315.45	313.98	314.18	314.76	314.7	314.74	315.33	314.58	313.65	316.36
300.56	305.35	303.18	306.3	306.46	303.55	303.57	306.81	305.83	305.03	304.86	303.65	303.94	305.34	304.01	304.39	308.06	306.23	305.82	306.54	303.43	306.89	307.54	306.13	303.62	306.54	304.14	305.84	305.25	306.15	305.71	304.75	304.97	305.18	303.07	306.43	306.24	305.19	305.07	306.03	305.1	304.56	305.02	304.99	305.96	305.89	305.21	304.93	306.03	304.33
328.82	330.34	326.9	326.96	326.85	329.73	326.23	327.74	326.22	326.22	327.51	326.95	326.47	329.23	329.49	325.56	329.98	327.06	328.26	325.6	325.95	328.99	327.02	329.29	325.45	327.12	328.74	327.51	326.12	329.34	328.45	329.34	327.14	326.49	327.15	329.31	328.44	327.72	329.44	327.48	324.76	331.05	327.67	328.13	328.9	328.52	327.72	327.46	326.95	330.62
319.21	319.41	320.45	319.88	320.15	320.3	317.89	317.76	317.23	318.71	318.85	316.25	318.91	318.28	318.81	318.22	317.35	317.42	315.93	320.29	319.02	318.44	318.37	318.07	317.5	317.54	318.78	317.2	318.9	317.02	319.42	316.54	323.64	317.62	319.08	319.22	315.88	318.21	315.49	314.05	319.37	318.94	316.49	319.84	317.76	317.78	317.02	317.27	317.77	317.98
317.59	317.73	317.08	315.87	318.17	319.07	318.31	317.81	320.29	316.65	319.64	316.31	315.33	317.09	318.36	317.58	316.76	316.56	318.8	319.03	316.56	319.22	317.92	316.17	315.63	317.38	315.78	318.24	317.03	316.28	316.53	319.9	318.07	315.54	316.92	315.91	318.55	317.17	317.19	318.06	316.26	318.15	318.61	316.06	319.73	318.61	316.94	320.09	317.32	318.38
302.23	306.09	307.25	299.93	305.18	304.44	304.01	305.05	302.49	303.3	302.61	304.9	302.44	303.1	302.76	303.97	305.68	303.6	303.52	302.54	305.14	301.12	303.6	304.01	302.58	302.83	303.47	304.75	305.35	304.19	304.5	303.64	303.27	304.5	300.41	302.99	305.67	301.82	307.09	304.18	302.99	303.5	305.34	303.18	302.77	303.17	303.46	302.27	305.71	307.47
295.4	293.6	294.17	294.75	295.83	292.89	291.74	294.98	295.69	295.15	294.87	294.47	295.57	295.28	295.28	292.68	292.71	295.2	297.45	291.98	295.77	296.99	296.32	294.86	295.14	295.38	295.69	296.42	296.37	295.41	296.22	295.74	293.83	295.34	293.7	295.55	295.28	293.57	296.53	297.63	294.69	294.09	296.33	297.31	294.77	297.18	294.47	292.42	292.57	297.1
303.25	303.4	303.17	300.93	305.85	303.81	302.99	305.2	302.67	303.89	305.97	300.15	302.84	301.7	300.53	302.91	301.41	300.76	306.13	305.8	300.68	303.41	303.19	302.26	304.61	303.16	301.27	303.07	301.59	304.39	301.71	302.97	302.21	302.26	301.4	301.4	303.45	302.48	302.39	302.87	300.38	303.34	305.27	302.32	303.2	303.65	303.91	302.92	300.25	302.03
304.24	301.63	304.92	301.52	305.27	305.26	302.39	305.27	306.18	304.46	303.21	302.46	303.98	303.02	303.4	302.79	304.31	304.52	305.56	305.63	305.3	306.67	306.05	307.41	302.7	304.66	305.31	302.85	305.63	302	304.31	307.18	305.12	306.17	308.08	305.22	303.45	303.65	303.48	305.19	305.2	305.41	304.39	303.56	304.56	303.71	302.13	300.82	304.93	303.08
306.49	308.7	305.51	310.6	308.92	307.75	306.92	309.39	308.2	307.69	307.17	308.87	308.06	310.43	307.17	306.98	307.57	307.47	305.61	306.42	307.49	308.24	306.12	304.41	307.45	308.73	306.93	306.84	307.41	307.71	304.91	307.41	305.74	306.29	306.52	306.41	310.02	304.1	307.81	305.8	304.74	307.7	308.25	311.08	304.71	305.92	309.19	308.27	309.3	307.75
311.18	313.62	311.52	314.73	313.45	315.38	314.36	313.84	313.43	314.09	315.57	313.85	316.4	314.5	307.84	312.5	313.2	313.36	309.92	313.05	313.56	312.34	311.46	313.83	313.95	310.41	310.39	312.93	312.28	312.34	312.86	312.79	313.32	312.33	312.54	312.42	313.98	312.16	310.52	313.73	315.51	313.41	314.28	313.36	310.45	311.93	314.47	314.33	316.26	312.11
308.56	307.32	311.54	309.74	309.32	307.69	309.31	311.63	310.36	307.76	310.7	308.17	308.19	308.04	308.54	308.73	310.09	309.8	310.84	310.15	309.42	309.25	309.37	310.06	308.79	308.7	306.51	307.68	307.21	310.2	307.16	307.74	309.36	309.71	307.15	308.18	308.72	307.12	305.82	310.45	308.24	309.81	309.16	308.24	308.42	308.57	308.27	309.6	309.29	309.77
301.56	304.79	302.92	300.5	301.89	304.03	303.09	301.5	303.46	301.77	303.66	300.89	303.22	299.66	302.8	303.74	302.19	303.22	305.03	304.19	301.78	301.24	301.62	302.15	305.85	304.76	304.01	304.7	303.01	301.88	303.3	304.24	300.61	302.8	303.19	302.06	302.41	304.7	302.74	304.23	303.68	303.94	301.19	303.6	302.33	304.16	302.57	304.75	302.5	303.5
330.17	327.98	329.82	328.17	326.86	327.06	326.73	329.05	329.76	330.05	327.66	328.94	327.57	327.89	330.17	327.56	327.31	327.66	329.39	329.1	329.5	327.41	325.58	328.22	327.81	330.77	328.07	330.05	326.79	329.69	329.75	331.13	328.86	325.12	327.97	330.47	328.92	328.95	328.53	329.34	331.59	329.17	328.52	330.42	329.14	330.31	330.43	326.72	329.26	326.14
301.29	304.42	303.96	304.99	301.9	301.5	305.56	304.53	303.84	302.52	305.58	301.84	303.59	304.94	303.24	302.14	301.92	305.12	301.91	300.8	304.41	305.62	303.09	303.57	306.8	303.7	304.34	302.34	305.78	305.73	301.73	303.84	303.95	303.6	302.43	305.01	305.19	303.01	301.07	304.8	302.96	303.52	304.51	304.26	305.57	305.45	302.36	304.73	306.3	299.59
293.92	294.45	294.97	294.08	292.57	292.77	292.92	295.43	295.43	294.03	295.6	296.3	293.67	296.5	294.01	294.73	291.23	293.12	294.28	293.72	294.4	294.88	293.41	293.67	294.16	291.72	293.16	294.72	295.55	294.07	297.3	293.26	295.34	296.3	293.98	293.9	293.75	293.49	293.58	294.57	292.98	293.17	292.49	291.91	296.24	293.51	293.24	293.66	295.15	292.46
312.07	310.38	314.03	313.01	311.65	313.43	312.22	311.35	312.98	315.1	310.91	311.41	313.46	313.12	312.17	312.46	316.17	310.27	310.61	310.22	312.23	313.6	310.07	310.23	312.96	310.52	314.05	316.02	312.88	312	311.71	312.89	314.16	314.12	311.11	313.61	313.44	313.54	312.27	310.35	312.89	312.16	314.55	312.16	313.29	312.51	313.62	313.19	313.72	311.29
313.62	316.45	316.83	315.34	314.58	316.32	317.49	318.03	316.55	316.61	315.85	319.45	315.56	317.4	317.05	316.2	316.7	314.7	316.29	317.53	317.29	317.65	316.39	316.43	314.93	315.54	317.98	316.9	316.92	315.37	313.39	320	317.25	320.85	319.3	319.8	316.6	316.97	316.84	317.91	318.36	317.91	316.74	317.38	318.12	318.28	319.67	314.98	317.38	317.08
292.83	293.84	294.63	294.48	293.04	294.86	292.38	294.44	293.33	295.38	295.97	292.7	294.41	293.28	294.76	294.14	290.87	293.06	291.51	294.74	294.77	293.45	294.94	294.94	292.4	293.71	296.07	295.28	295.45	292.26	295.17	294.49	294.24	295.72	292.23	294.53	292.58	293.13	295.36	295.12	292.87	295.83	294.24	294.18	293.68	294.94	295.72	298.54	298.62	296.14
305.62	305.07	304.38	307.11	306.1	305.2	304.35	307.37	307.48	305.35	304.19	304.01	305.26	307.46	307.5	310.12	308.57	305.09	307.43	308.3	306.34	305.5	307.61	305.26	306.25	304.31	307.22	303.47	304.14	305.69	305.88	306.02	308.4	305.96	305.73	305.6	306.27	306	308.74	306.32	304.37	305.59	308.06	303.91	306.72	306.42	307.03	306.3	302.97	306.44
295.05	297.39	298.97	295.54	296.67	297.96	295.3	297.34	293.05	298.46	298.57	296.42	297.52	301.2	293.8	298.65	297.75	297.48	297.2	295.36	296.44	298.31	296.87	295.76	296.71	297.15	295.24	295.63	297.61	297.35	297.82	297.49	298.52	296.3	298.11	295.51	295.96	297.58	298.48	297.68	295.46	298.67	298.4	297.76	295.6	296.29	299.03	296.55	293.9	295.63
312.22	315.03	313.65	312.64	313.21	313.2	312.46	313.73	314.81	315.21	313.06	313.95	311.04	313.8	312.05	314.04	313.29	314.41	312.61	313.52	315.08	314.2	311.95	313.47	315.94	313.54	313.92	312.23	311.94	314.47	315.66	314.08	310.44	311.73	313.51	314.2	312.02	311.83	313.72	311.83	315.05	311.47	315.52	312.55	313.2	313.76	311.22	310.86	314.17	313.46
318.28	318.54	318.13	317.48	319.06	320.18	319.06	318.78	319.96	319.33	317.17	318.44	316.68	317.39	317.28	321.43	317.3	318.86	317.62	319.9	316.4	317.79	317.51	318.9	319.83	315.63	317.32	319.58	319.41	315.64	316.79	318.01	318.34	318.68	317.63	316.27	320.03	319.49	316.98	317.67	317.43	316.88	320.46	318.42	317.57	319.32	318.6	319.02	319.18	318.51
318.2	319.98	317.45	318.73	316.23	320.51	319.24	317.15	317.5	315.63	316.68	318.14	317.27	320.39	318.51	317.6	317.51	320.41	319.35	317.9	317.42	316.66	321.64	318.66	317.85	317.94	317.27	317.65	318.77	318.68	319.09	318.09	317.13	318.47	315.73	318.98	317.54	319.56	316.95	318.48	318.66	317.3	315.98	319.26	320.74	319.06	318.61	318.07	319.11	317.9
316.44	315.47	314.4	314.11	315.26	314.81	317.16	316.04	315.4	314.03	316.83	313.25	314.56	314.63	315.02	315.79	316.16	317.53	316.6	316.53	313.38	316.69	317.29	315.51	313.7	315.3	316.57	316.56	313.64	315.9	313.45	317.12	316.89	317.71	314.27	315.23	315.19	314.93	317.49	314.75	314.83	316.13	314.54	315.46	314.54	315.56	314.16	316.06	314.63	313.98
309.84	309.43	310.5	310.22	308.46	308.52	309.44	308.91	309.95	311.88	309.75	310.11	310.11	310.27	310.71	308.64	307.29	310.12	311.8	308.01	310.19	311.89	309.18	312.1	311.39	306.68	308.84	310.24	310.83	309.05	308.07	310.24	309.73	311.8	311.55	309.32	308.98	311.93	309.25	309.72	310.94	310.41	312.12	309.89	309	313.88	308.36	309.11	310.59	310.82
304.72	302.33	300.84	303.65	303.39	302.99	303.09	303.27	301.33	303.29	302.08	301.77	304.81	304.49	304.6	301.96	304.14	302.85	303.89	302.36	303.07	305.4	302.85	303.49	304.23	303.39	303.24	300.52	305.47	305.17	303.19	304.73	303.35	302.22	301.77	304.21	305.05	303.74	303.92	305	303.27	303.12	305.43	302.4	304.8	301.33	302.06	304.13	303.86	302.35
310.79	309.73	311.52	310.69	308.22	311.24	308.39	308.59	312.28	309.18	308.15	307.61	311.28	308.98	310.67	308.41	311.02	312.14	306.88	308.91	309.41	309.08	309.07	308.49	307.86	306.59	311.59	310.42	311.71	309.13	309.59	312.17	309.85	310.01	309.03	309.7	309.58	311.18	310.1	309.51	309.88	311.33	309.15	311.14	307.94	309.3	310.29	309.95	307.81	310.34
305.55	303.06	305.95	304.09	301.89	307.01	307.86	302.94	304.39	303.88	306.95	306.54	305.17	306.72	304.66	305.99	304.29	304.74	305.44	304.47	304.95	305.51	303.75	304.99	303.76	306.63	305.17	305.31	304.13	301.29	304.58	303.48	303.93	303.82	306.67	304.39	301.57	308.03	304.17	304.96	305.91	304.06	302.41	305.35	306.33	305.18	303.45	305.22	305.37	306.04
327.07	328.32	327.11	326.17	327.2	326.81	328.33	325.44	326.61	326.53	328.59	326.67	327.99	326.47	327.16	326.41	327.41	324.92	327.71	327.37	325.73	325.68	324.59	327.29	326.29	327.57	325.01	328.1	328.74	324.78	327.15	328.43	327.21	325.17	325.34	328.1	326.8	325.26	323.85	326.6	324.86	328.57	327.77	326.8	328.3	326.52	326.94	327.22	327.8	326.97
302.84	304.34	302.27	303.28	303.31	303.18	303.64	304.65	303.98	303.09	304.22	303.81	305.83	305.94	301.48	300.85	302.03	303.82	303.92	304.51	303.74	306.62	305.94	302.07	303.12	302.26	303.78	301.96	300.64	304.12	304.51	303.45	301.41	302.3	304.29	305.6	302.17	305.48	301.03	302.96	303.44	302.89	302.86	302.44	304.09	302.32	303.45	305.15	302.7	303.13
302.94	304	304.65	303.23	303.88	304.46	302.79	300.89	303.74	303.4	303.17	302.97	303.03	303.68	303.96	303.45	304.63	302.9	300.89	303.12	303.72	303.69	300.98	304.86	301.32	304.38	304.6	303.2	304.26	304.18	303.43	305.75	301.62	305.98	305.82	303.48	306.53	304.16	304.06	305.58	306.66	306	304.55	306.25	302.69	303.78	300.98	301.37	304.07	305.07
320.95	320.28	317.26	319.84	319.22	320.11	317.85	317.9	316.39	317.91	318.21	318.78	319.14	320.64	320.51	318.64	315.35	319.62	319.74	319	317.99	316.33	319.12	320.17	320.86	320.43	319.48	319.69	320.48	318.24	321.73	319.59	317.85	320.4	319.91	321.16	320.39	319.03	320.76	319.69	319.9	318.28	321.74	317.52	321.61	317.82	320.26	318.17	321.45	318.12
314.96	314.15	313.73	313.45	313.55	317.35	314.37	313.88	312.32	315.57	313.03	314.19	313.81	312.37	314.61	313.42	314.5	315.18	315.62	316.09	312.62	314.4	314.37	315.58	314.17	313.65	313.55	315.81	314.2	313.97	314.69	314	315.2	312.52	316.58	313.59	313.46	313.57	314.71	314.03	313.26	314.21	313.73	316.74	315.2	316.01	312.58	313.8	312.27	313.05
325.49	330.47	328.02	326.81	327.29	329.65	328.68	326.08	327.6	329.49	326.33	332.08	328.06	329.17	329.8	326.82	327.49	323.93	329.04	327.51	326.77	326.89	329.08	326.27	330.58	327.09	325.69	329.39	327.53	327.7	325.97	327.25	327.94	329.19	328.28	327.21	326.56	327.3	329.46	326.96	328.82	328.73	327.83	328	330.21	330.78	329.59	328.56	327.01	326.89
305.95	303.01	304.92	304.51	306.04	306.15	306.04	306.52	306.94	305.3	303.71	304.77	307.86	307.55	304	306.91	304.8	303.5	307.74	306.21	306.3	302.95	308.1	305.82	303.87	304.85	304.6	306.1	304.98	306.01	302.72	306.69	305.02	304.33	305.35	303.77	305.21	304.3	302.08	307.03	307.61	305.43	304.63	304.76	303.61	305.04	306.52	304.71	303.99	306.28
313.01	313.06	313.5	312.45	313.41	309.53	310.64	313.01	314.11	313.46	314.85	313.69	313	314.07	312.12	313.3	313.82	311.83	314.84	312.13	310.2	315.13	315.07	313.16	313.77	312.98	312.94	311.69	312.66	311.89	311.31	314.35	312.27	311.71	314.38	313.84	310.93	313.37	313.55	315.8	314.18	313.03	314.22	313.05	314.35	313.68	312	309.86	313.04	314.31
304.17	303.81	303.91	302.93	303.42	302.53	298.7	303.9	303.63	300.58	304.21	302.09	303.62	302.47	304.87	303.06	302.16	303.14	301.33	304.08	303.82	303.94	302.9	302.76	303.26	304.45	303.53	302.47	304.38	304.28	302.66	302.53	302.4	301.12	302.36	299.81	303.84	304.54	302.46	303.12	303.09	299.3	302.04	302.26	301.98	304.43	301.84	303.68	303.43	301.26
314.82	317.88	319.61	315.39	317.59	317.65	315.43	314.94	316.18	317.14	316.56	317.63	317.86	319.1	316.12	319.67	315.54	316.99	315.67	315.24	317.56	314.82	317.67	317.74	316.34	318.66	315.73	317.55	319.2	319.29	315.11	319.01	317.48	315.91	316.82	316.77	317.62	317.56	315.2	315.54	316.73	316.9	317.17	317.11	318.32	317.09	320.09	316.82	316.12	315.18
310.69	312.95	311.13	314.65	312.6	314.17	312.42	309.5	309.84	311.7	313.41	311.27	312.11	313.43	310.59	309.06	310.1	312.7	313.83	310.29	310.73	311.05	310.87	311.56	310.69	310.36	312.06	310.07	311.14	311.31	311.56	313.36	312.49	313.02	309.68	311.52	307.87	310.44	311.22	313.6	312.5	311.88	310.33	312.02	312.29	311.87	309.83	310.05	309.72	312.37
295.84	293.54	293.09	291.35	293.51	295.83	292.49	294.66	291.71	292.68	294.55	296.15	294.56	297.39	294.18	291.22	292.84	294.72	295.84	294.35	296.26	294.81	291.44	296.06	295	294.25	296.01	294.87	294.63	296.28	294.77	293.31	293.53	294.27	294.24	295.02	295.49	294.6	291.58	296.84	294.6	292.59	294.01	294.81	293.74	294.79	292.76	294.47	295.03	293.82
325.4	324.37	325.13	324.32	326.3	325.61	323.28	324.36	324.49	324.31	321.67	325.57	323.92	325.58	323.86	326.97	322.99	323.28	324.32	326.29	326.06	327.06	322.69	324.63	323.94	324.53	326.82	322.46	321.38	323.45	324.95	326.49	321.77	324.67	322.54	324.41	325.46	325.64	325.1	324.56	325.82	324.27	324.86	323.98	324.77	326.38	324.57	325.34	326.47	326.08
308.7	308.68	308.04	310.46	308.38	307.74	307.77	309.9	307.26	308.96	308.43	308.88	309.13	311.32	309.56	310.08	306.14	309.35	308.43	308.92	311.62	311.99	309.38	309.4	309.71	309.48	310.64	309.91	307.39	307.74	309.71	310.91	309.87	310.91	311.3	309.18	310.84	305.22	312.45	307.7	310.29	310.39	310.05	309.08	309.79	307.82	307.75	311.54	307.64	309.04
307.82	306.46	307.47	305.01	305.77	308.39	307.25	305.56	306.41	308.04	306.1	306.22	305.47	304.66	306.48	305.24	306.22	306.26	306.42	307.27	306.32	305.24	303.95	305.74	304.32	306.05	306.4	307.43	308.64	307.72	305.6	304.08	304.75	306.35	306.27	304.29	309.23	306.81	306.5	307.45	304.48	302.68	306.87	305.49	306.72	307.8	305.62	305.26	307.38	308.9
298.09	297.5	297	298.11	300.76	297.59	296.02	298.31	296.93	297.23	295.27	295.14	295.21	298.51	296.56	296.56	296.86	297.28	297	296.98	295.68	295.4	296.48	296.51	294.85	299.65	297.26	296.43	299.81	295.75	296.13	298.16	297.3	296.14	297.06	295.64	298.67	297.49	297.45	298.97	296.59	295.57	293.24	297.89	294.08	293.94	296.56	295.52	295.52	293.93
312.07	311.95	310.06	312.36	311.67	311.23	312.98	312.49	313.9	314.29	313.41	313.87	311.97	311.36	313.05	311.01	312.47	312.64	311.58	312.28	312.71	314.65	313.42	311.21	312.77	313.69	311.39	315.33	311.57	311.19	311.93	312.53	315.64	311.77	310.99	311.39	309.54	312.53	311.72	309.63	313.68	311.75	312.36	309.74	314.26	315.49	312.47	309.68	313.55	309.59
305.9	307.62	308	306.75	305.07	305.7	306.04	307.52	307.77	306.79	306.72	307.9	305.39	306.85	308.83	304.2	305.59	309	305.11	306.82	304.6	306.31	307.89	304.73	306.54	306.25	308.13	305.4	305.43	307.07	308.66	307.2	305.92	307.01	308.48	307.65	306.94	306.63	309.17	306.64	305.8	307.6	305.63	307.77	307.19	306.45	306.1	305.24	306.43	307.74
301.88	304.83	303.27	300.89	303.9	305.63	304.36	302.97	305.54	305.68	305.43	303.96	305.61	303.28	303.54	300.72	302.35	303.6	304.91	303.91	305.42	304.35	304.5	303.12	304.87	302.07	303.35	302.71	301.12	304.02	302.47	303.29	305.04	303.07	303.69	304.55	300.44	302.02	302.76	304.87	302.04	303.23	305.92	302.13	302.58	303.41	303.11	303	303.71	303
305.05	303.28	305.92	306.76	304.02	303.34	302.58	302.55	305.91	304.54	303.67	303.2	303.94	306.71	302.06	304.06	303.82	301.94	306.16	301.61	303.39	302.79	302.93	305.9	303.22	305.27	304.01	302.48	302.14	302.12	303.25	302.91	302.85	302.93	303.14	306.91	302.77	304.63	304.73	305.09	304.75	302.58	305.53	303.11	303.62	307.07	302.86	301.79	303.72	304.69
325.08	324.44	325.24	324.52	323.49	327.2	322.63	325.13	322.18	324.67	326.96	323.81	323.67	324.4	323.25	322.65	324.56	325.95	324.18	322.93	326.9	323.86	324.7	325.19	325.02	323.68	324.61	323.53	326.18	326.05	321.84	324.24	324.54	324.51	326.16	325.13	328.12	324.14	327.46	323.48	326.22	324.53	323.38	324.78	322.75	321.98	326	324.44	324.74	324.44
305.64	305.74	305.77	307.94	303.93	305.1	305.92	306.11	304.72	303.89	304.06	302.06	306.24	305.03	307.13	305.08	303.33	307.5	306.76	303.04	305.15	304.99	303.39	305.63	302.91	307.34	305.03	306.36	304.82	308.01	304.66	306.4	303.93	302.46	303.64	305.23	305.13	305.27	307.45	306.01	307.24	305.06	304.9	304.46	304.8	305.19	305.09	304.2	307.75	305.05
324.1	324.64	322.99	324.81	324.68	325.82	324.19	325.23	323.27	327.36	325.82	324.75	327.24	325.52	324.88	324.59	324.93	326.21	325.61	323.7	324.9	325.18	325.42	325.14	325.72	325.53	325.78	325.9	325.62	327.92	325.9	325.09	324.41	324.35	325.48	323.65	325.1	325.17	324.16	326.79	327.73	326.29	324.82	324.53	323.09	323.26	325.57	325.48	327.63	324.11
328.65	328.39	330.25	330.1	329.88	326.86	327.82	327.78	328.05	328.59	330.02	327.67	327.67	325.83	326.21	329.09	327.47	329.52	328.03	330.81	329.25	327.23	325.77	327.01	325.61	328.84	324.88	326.93	328.57	326.62	326.76	327.34	327.79	324.24	325.89	326.91	328.2	327.13	326.41	327.33	329.08	328.2	325.99	326.12	327.71	326.53	327.51	328.82	327.03	329.49
299.69	298.87	299.19	299.69	298.84	298.68	298.97	301.24	300.8	298.38	301.79	301.35	302.7	301.41	297.13	299.95	298.5	300.7	300.94	300.86	297.28	299.29	299.66	301.45	301.24	299.69	300.08	302.01	300.24	299.22	301.06	297.02	299.47	299.13	300.54	299.43	298.56	299.42	302.13	301.72	299.07	301.12	299.52	300.26	300.16	299.66	298.16	298.54	301.92	300.77
298.95	299.01	298.25	297.11	297.06	296.24	299.49	294.16	296.55	295.47	298.71	299.03	295.45	296.18	296.87	299.49	296	295.35	295.08	299.21	298.77	295.53	297.75	296.25	297.92	294.3	296.71	298.72	297.14	299.3	296.73	296.7	296.45	296.96	297.46	294.3	297.86	297.13	297.91	300.73	295.88	295.37	296.79	296.89	297.43	298.02	296	295.63	294.57	299.44
315.74	315.16	316.26	315.54	314.22	315.05	319.6	317.24	315.44	313.72	315.76	314.42	315.09	312.07	314.74	315.29	314.42	316.08	314.95	320.87	316.65	315.82	314.96	315.32	313.92	315.6	313.79	316.7	315.99	316.43	314.27	315.24	315.77	316.08	314.95	314.12	316.52	316.76	313.59	313.7	316.88	318.3	317.71	313.07	315.38	317.49	315.81	316.58	316.7	318.07
309.97	308.6	310.09	309.71	308.77	308.94	309.16	307.98	309.71	308.98	309.83	308.21	310.22	308.17	310.43	312.05	308.69	308.67	308.04	311.37	308.84	307.57	309.48	309.58	308.63	309.81	308.9	310.2	310.8	311.21	309.18	309.16	310.55	310.07	309.32	308.26	310.03	307.7	308.77	308.2	308.28	309.67	312.7	310.07	310.71	310.87	311.86	306.83	307.64	309
314.96	314.89	314.41	313.87	314.1	315.67	314.15	312.55	315.26	311.07	314.2	314.04	317.14	314.21	317.52	315.04	315.18	316.89	314.97	313.25	313.9	313.44	317.7	314.97	318.07	314.52	313.82	314.38	317.21	316.36	313.93	317.36	314.18	313.98	317.15	316.94	314.62	315.2	315.27	317.05	316.82	314.29	316.26	315.07	317.1	313.47	314.42	315.18	312.57	313.44
306.15	304.33	303.33	307.26	304.38	306.55	305.04	305.88	304.81	306.59	304.64	305.43	301.9	303.6	305.2	306.79	304.4	307.1	306.86	307.98	305.78	304.86	305.38	307.4	306.12	305.3	306.45	305.73	304.75	303.49	307.52	305.92	304.83	303.53	302.06	305.66	306.89	305.11	304.91	303.8	306.02	303.61	304.54	304.95	306.1	304.91	304.54	306.63	303.48	306.54
311.52	313.8	311.7	313.07	313.26	310.93	313.05	312.45	310.66	312.46	311.88	311.55	312.91	310.65	310.33	313.39	312.39	310.61	313.25	311.43	314.97	311.15	312.8	311.68	313.02	311.86	314.08	311.35	311.1	311.36	313.71	313.26	312.15	312.97	310.77	312.16	313.01	312.15	310.32	311.26	311.38	311.48	310.63	311.3	312.62	313.48	311.23	310.78	311.8	312.65
307.43	307.17	306.05	305.78	304.89	306.99	306.13	306.18	306.9	303.36	308.49	304.44	307.55	305.4	306.37	305.47	306.97	309.92	308.05	306.54	307.29	306.75	306.72	307.79	305.61	305.43	309.09	307.01	309.03	309.58	307.74	305.24	303.98	306.67	305.57	306.6	309.7	307.97	307.13	303.55	308.13	308.12	306.43	305.17	306.6	307.05	309.35	308.11	306.9	308.35
309.06	307.66	306.08	305.47	305.53	304.71	303.07	305.89	304.81	305.55	306.4	307.5	305.8	306.97	303.45	304.97	303.06	304.64	305.49	305.11	306.63	305.36	305.73	307.05	307.58	304.34	305.6	307.18	305.97	307.03	306.29	305.83	305.36	306.81	305.37	304.3	305.27	306.42	304.55	306.35	305.75	308.04	303.85	304.74	305.11	308.43	306.62	305.78	305.72	307.07
307.35	310.13	306.68	307.65	303.95	306.17	305.32	305.52	305.43	305.48	304.55	305.85	303.54	306.02	305.39	308.1	304.37	303.77	307.23	305.82	304.66	304.04	307.26	307.68	307.52	304.1	305.81	308.71	306.75	306.63	307.21	305.98	307.07	305.12	307.61	307.17	307.85	305.94	307.54	303.41	305.41	305.32	304.08	308.85	304.81	307.5	306.98	305.67	306.87	306.67
327.68	330.41	328.77	328.31	330.85	327.85	326.78	329.46	328.06	328.22	328.1	327.71	328.03	326.53	329.57	330.98	328.11	329.84	331.19	328.89	328.75	327.74	326.86	330.43	326.06	328.52	330.53	327.77	328.62	330.71	328.39	329.46	330.38	328.14	329.66	328.36	328.81	328.27	331.9	329.36	328.49	329.41	329.71	328.43	330.89	325.96	329.85	327.15	328.37	332.48
300.38	298.74	302.61	299.9	298.21	303.26	299.42	301.12	301.48	302.78	300.82	300.54	300.21	300.73	300.15	303.71	300.52	301.76	301.05	301.87	301.32	300.28	302.01	304.01	300.51	300.92	299.22	302.58	303.16	300.81	300.96	301.81	300.33	300.41	300.03	300.85	302.29	299.06	300.54	301.82	302.37	301.01	299.68	300.5	300.64	301.28	301.69	302.12	300.96	301.31
298.25	300.29	298.69	300.01	302.96	297.64	300.2	300.36	299.54	299.66	300.29	301.25	300.14	301.19	300.14	298.49	300.42	300.55	300.23	300.77	299.21	299.86	300.83	299	299.92	298.27	300.97	300.78	299.87	299.12	300.18	299.55	299.88	299.19	300.05	300.64	301.23	299.62	301.92	298.5	299.55	297.21	300.17	300.55	300.86	299.23	299.2	301.06	298.65	302.85
301.81	304.9	302.59	302.99	305.6	305.19	303.86	306.3	304.9	303.37	303.79	307.35	305.16	306.51	305.13	307.08	304.65	305.57	305.6	304.42	304.07	305.68	304.88	306.86	305.15	304.82	306.5	307.8	306.16	303.04	304.61	303.92	303.93	305.49	306.44	303.73	308.56	305.56	307.62	304.82	305.9	306.7	303.86	302.65	306.88	302.65	305.53	303.77	304	304.46
293.68	294.24	294.49	293.83	293.31	293.33	294.31	294.03	293.4	292.01	292.9	294.47	293.23	291.35	292.74	294.2	292.83	294.78	294.16	294.83	293.28	296.23	291.03	294.11	295.5	294.85	294.09	294.36	291.79	295.61	294.67	293.72	293.64	293.78	293.58	293.63	292.87	295.82	293.73	293.66	294.66	294.5	293.53	294.63	293.53	293.27	293.69	293.92	296.01	294.44
306.85	304.78	307.1	305.89	303.19	306.25	309.25	303.57	304.88	305.04	303.73	304.49	306.65	306	304.67	305.73	306.8	308.16	304.86	305.19	305.5	308.09	307.76	304.23	304.45	306.64	304.07	302.69	305.87	303.98	306.1	307.26	307.17	304.23	308.95	304.39	305.28	306.3	306	303.91	303.52	305.24	304.53	302.99	306.08	305.56	303.74	304.88	304.94	307.43
312.69	315.05	315.35	314.68	311.03	317.43	316.45	314.81	316.38	313.05	312.75	315.15	313.5	315.17	316.14	312.39	311.87	313.91	315.13	312.8	318.37	313.14	316.27	315.75	313.3	315.76	316.2	314.16	313.85	315.84	317.45	315.8	313.26	316.56	316.25	316.6	314.89	313.53	314.45	313.27	312.03	314.59	314.53	315.67	318.13	314.06	319	316.13	316.79	314.78
296.14	295.57	293.03	295.76	296.11	293.45	294.2	294.51	294.39	294.54	294.34	296.41	294.68	296.18	295.37	294.98	295.63	296.41	292.81	294.1	293.4	294.25	291.57	291.56	295.27	295.97	296.81	295.83	294.91	293.79	294.15	296.83	294.17	295.57	293.96	296.27	293.55	295.67	294.3	296.31	292.39	292.83	294.97	297.42	297.26	295.33	295.76	292.92	296.73	295.7
311.83	310.57	309.18	309.28	310.07	310.08	312.55	309.67	307.16	308.29	309.79	312.54	312.02	312.17	310.74	310.13	311.95	313.54	310.75	311.96	311.76	310.13	306.78	310.59	311.28	310.71	310.6	309.2	311.57	309.64	309.69	310.4	309.09	310.33	311.91	310.36	310.86	310.93	311.59	309.6	309.3	310.07	311.94	309.45	309.92	310.25	313.24	311.59	312.61	308.66
293.62	292.71	292.09	295.35	293.3	294.57	293.89	294.8	296.27	293.7	294.4	295.25	295.76	294.73	291.58	295.27	295.15	294.32	294.26	295.16	293.66	295.48	295.14	296.31	295.35	294.4	296.74	294.71	296.08	294.21	295.3	295.7	295.22	294.24	292.57	295.04	295.03	294.59	294.85	294.96	294.99	294.9	293.56	296	297.68	295.44	293.64	294.61	296.09	294.36
319.15	318.02	315.78	315.64	317.68	314.62	314.71	316.83	317.14	316.68	316.76	318.94	317.81	313.89	316.16	318.23	318.13	316.29	316.13	318.57	316.14	314.64	314.95	317.3	316.99	315.92	315.25	315.28	314.66	313.11	313.88	316.11	319.07	314.74	317.67	316.71	315.85	317.33	316.99	317.42	314.38	315.65	317.46	318.15	317.59	318.16	315.45	316.66	318.68	316.76
312.77	313.7	314.35	314.03	314.77	313.27	314.67	313.6	314.27	313.46	311.4	314.17	314.15	312.62	313.27	314.49	312.15	315.39	312.56	314.29	312.89	315.53	314.43	314.09	314.54	315.28	315.62	314.37	314.22	314.85	314.32	314.98	312.53	311.25	313.68	311.85	315.8	313.28	312.82	313.77	313.97	315.54	312.7	314	315.14	316.92	314.49	313.13	314.35	315.12
306.08	302.08	304.08	305.35	303.86	304.06	305.35	304.75	306.57	305.23	302.77	303.34	303.8	302.82	304.91	305.32	303.09	306.24	305.42	305.77	306	303.85	302.29	300.77	301.19	303.22	305.8	306.53	305.91	305.03	302.39	302.54	306.73	302.11	303.1	306.16	301.38	304.35	306.27	303.39	302.07	305.48	302.84	304.52	303.72	303.22	304.36	304.17	305.54	301.01
304.89	303.84	303.39	302.28	301.33	305.65	304.93	303.86	303.62	302.73	303.37	303.99	302.69	305.43	304.74	305.28	303.29	304.68	303.91	302.97	303.46	302.94	303.94	305.24	302.26	305.4	307.04	303.16	304.03	305.36	301.57	303.5	303.42	303.28	301.59	301.66	305.15	301.92	303.97	303.44	302.74	301.92	303.34	301.25	303.54	304.73	307.23	303.9	304.38	305.49
310.9	312.17	313.49	310.27	310.3	312.89	315.58	311.28	309.28	314.1	311.52	311.86	312.42	313.91	312.47	309.02	310.63	311.98	309.9	311.53	312.27	315.26	311.23	313.92	310.79	313.85	311.06	310.41	311.14	311.32	311.23	308.84	311.89	314.03	309.83	311.53	312.53	310.32	312.77	312.09	311.5	312.68	310.94	311	311.36	311.21	311.5	313.74	312.66	311.58
304.92	304.42	302.79	303.2	303.99	301.88	303.62	302.51	301.19	302.74	302.52	303.42	301.34	302.45	302.13	302.09	304.08	303.18	305.04	301.99	300.34	301.97	302.42	302.94	302.25	301.93	305.99	305.27	302.01	301.39	300.9	302.26	305.02	303.76	303.62	301.83	304.65	304.52	301.81	302.88	304.01	301.71	301.03	300.93	301.3	305.37	303.6	303.1	304.14	302.66
326.74	328.12	326.11	326.56	327.51	327.17	327.74	323.07	327.2	328.55	326.04	325.63	329.16	327.49	325.5	327.65	324.15	327.62	325.32	329.47	327.47	327.27	324.07	325.7	327.81	325.53	324.72	327.07	325.98	327.92	325.19	328.51	327.37	327.99	325.31	325.62	325.83	324.79	325.68	326.17	329.36	326.82	327.49	328.03	327.85	327.51	328.59	328.33	325.8	326.12
304.12	305.56	302.73	302.21	305.06	302.92	303.85	302.95	305.82	306.33	304.77	302.55	304.66	303.62	302.71	303.16	306.03	303.43	302.61	301.58	305.83	304.75	304.09	304.08	302.18	303.36	304.04	303.67	304.47	305.24	302.56	303.48	303.11	303.77	305.19	303.66	301.24	302.78	304.52	303.71	304.32	303.63	303.23	304.96	303.1	304.99	302.91	305.82	303.13	305.01
301.58	305.35	302.28	302.95	305.68	301.49	303.27	303.01	305.22	305.53	300.97	303.7	304.14	300.88	303.79	304.55	304.7	302.53	302.06	304.11	302.7	303.47	303.13	306.78	305.36	303.63	304.46	302.42	305.84	303.24	304.62	303.7	302.85	304.08	302.96	299.93	302.63	301.65	307.1	301.87	305.05	304.1	302.73	305.4	305.74	300.67	304.84	304.43	302.39	300.34
305.69	303.53	304.37	303.61	302.5	304.37	301.86	302.46	303.07	301.55	302.86	304.35	302.48	304.98	299.61	304.98	305.34	303.18	303.48	302.88	302.35	303.99	303.12	301.52	304.92	301.13	304.73	302.89	304.68	301.37	303.17	302.42	302.73	304.14	300.81	303.39	304.15	300.68	303.97	302.07	303.55	302.89	302.47	303	304.69	303.65	304.17	304.92	302.93	305.08
293.36	295.79	296.55	293.79	297.42	294.02	295.24	294.56	295.65	295.51	295.37	295.88	294.41	297.28	295.63	294.55	295.2	293.44	295.55	294.2	293.99	294.21	295.36	296.88	295.71	297.54	295.12	296.19	293.78	296.56	295.85	297.38	296.06	294.58	295.23	293.65	294.07	293.26	296.46	295.24	294.54	293.2	293.32	296.28	295.46	294.19	295.06	295.45	294.88	294.13
297.45	297.28	298.01	296.04	297.14	296.83	295.08	295.24	295.95	298.31	296.32	296.94	296.26	296.41	294.01	297.77	295.9	296.06	297.05	296.39	298.59	296.79	296.83	297.61	295.96	298.32	298.18	296.1	296.92	296.28	298.43	297.77	294.23	295.19	296.06	294.67	298.56	295.64	295.56	297.36	297.74	294.07	296.43	294.43	296.96	297.5	295.83	295.77	297.8	296.24
320.89	321.79	319.56	321.1	319.37	319.94	319.78	318	320.26	316.28	321.77	317.82	318.36	319.9	319.77	319.26	319.52	319.07	319.74	320.23	319.14	320.61	317.96	318.57	319.36	318.67	318.01	318.56	317.7	319.13	318.69	320.04	319.23	319.3	321.23	321.93	320.61	320.06	318.54	318.88	318.42	320.26	316.68	318.71	322.22	318.46	316.62	320.62	317.44	320.34
299.53	301.1	300.73	300.83	301.4	297.92	301.15	299.45	300.15	302.23	302.44	299.81	298.97	301.21	300.19	297.93	299.09	302.22	303.31	297.95	302.79	302.28	300.84	300.7	299.99	299.12	301.54	301.38	298.88	302.9	302	301.68	300.36	300.76	299.72	303.44	299.8	300.48	302.13	298.98	303.02	299.03	301.94	299.87	299.64	301.2	300.31	302.26	298.2	303.86
316.59	317.72	314.79	313.43	317.14	317.47	315.74	319.63	317.49	315.8	319.13	318.62	318.19	316.84	317.83	315.83	317.22	316.89	315.52	313.81	318.28	315.98	317.3	319.75	316.88	318.9	318	317.01	314.85	319.69	315.53	318.77	317.84	316.18	315.93	315.07	315.84	316.92	315.5	317.32	317.66	317.55	316.44	316.93	315.85	318.98	315.44	318.27	315.46	316.52
315.31	314.75	313.68	314.76	313.74	317.16	315.57	314.62	312.79	314.99	313.75	315.91	315.12	312.6	315.78	316.56	313.04	312.75	315.86	316.03	315.74	314.78	313.71	313.83	315.98	315.9	315.84	311.85	314.69	316.35	313.52	316.81	316.27	316.15	314.28	314.49	316.92	314.61	316.22	313.35	315.48	312.55	316.15	314.75	315.37	315.26	315.47	316	315.48	314.59
296.87	294.61	296.8	295.9	297.15	296.33	295.08	297.81	298.58	296.77	297.96	298.7	295.66	296.74	297.65	295.85	297.43	296.13	296.07	299.28	297.12	296.43	297.07	298.53	295.6	300.61	298.13	296.47	298.17	299.33	296.97	298.46	298.23	296.29	299.22	296.26	296.97	296.75	296.79	298.76	297.64	297.27	298.88	297.7	298.59	295.57	296.81	297.71	294.76	298.53
319.75	320.26	316.14	319.74	317.87	319.42	319.48	321.59	318.04	321.75	318.66	319.67	319	320	319.33	320.5	317.93	317.75	318.35	317.79	317.19	321.47	318.67	321.16	319.69	320.26	319.71	317.84	319.4	320.14	316.33	320.35	320.51	316.43	317.84	318.77	316.43	321.12	316.02	320.03	319.02	321.53	317.86	320.24	319.61	321.94	320.01	319.65	318.13	316.84
316.06	317.84	317.23	318.78	319.11	317.59	316.35	316.11	316.48	317.36	317.24	319.28	316.99	318.59	317.95	316.82	315.3	316.13	318.58	315.15	314.86	318.09	316.2	316.67	316.09	314.7	319.55	319.23	318.35	316.52	317.98	314.39	316.93	317.11	317.51	317.71	315.2	317.08	315.69	316.36	315.88	318.79	316.98	318.34	316.51	315.73	319.82	314.45	317.62	319.03
317.83	316.1	315.47	313.17	319.1	316.57	317.87	315.25	314.7	313.19	318.55	312.19	317.89	316.97	315.93	314.97	316.4	317.64	317.15	315.25	313.48	317.43	317.53	315.03	315.37	315.17	315.67	314.84	316.54	316.83	313.89	317.53	313.39	313.98	315.17	313.32	315.6	317.89	314.59	314	316.41	314.79	318.18	317.49	315.12	314.16	317.41	315.53	317.2	314.52
317.29	312.58	313.7	313.54	312.64	313.28	315.6	314.45	316.06	314.52	312.72	313.71	314.02	313.34	313.15	312.69	313.13	315.34	312.78	314.71	317.79	313.29	314.66	316.08	314.69	314.52	313.58	313.51	312.01	311.94	315.78	313.52	315.84	313.38	314.34	314.57	315.66	311.69	312.99	314.41	315.11	314.95	312.65	315.16	314.5	312.33	311.02	313.76	314.44	314.58
302.89	303.92	305.33	301.7	300.59	301	300.37	302.3	302.48	304.93	301.44	301.33	302.86	303.99	301.8	302.16	301.84	303.39	304.76	302.15	302.09	303.53	301.94	303.78	305.2	302.74	302.17	301.14	302.64	300.73	302.29	302.19	301.45	301.15	303.92	302.08	302.3	300.76	304.86	303.53	302.45	302.51	302.35	303.79	300.5	300.14	300.68	302.63	303.11	301.2
302.26	304.18	302.29	303.96	303.69	304.91	303.51	302.82	302.77	302.07	302.85	301.88	303.54	299.53	301.39	303.36	306.44	304.25	304.45	302.88	304.14	303.22	303.41	303.42	302.28	302.01	302.15	302.88	302.66	304.44	304.75	304.59	304.73	301.13	304.69	302.97	303.18	302.03	303.47	304.86	299.86	301.91	303.02	304.37	303.67	302.24	301.84	305.33	299.91	302.91
320.23	318.6	317.35	318.23	318.29	315.41	317.46	317.55	320.62	318.7	315.8	318.35	318.35	317.47	318.92	317	318.62	317.92	318.8	317.31	321.76	320.01	318.22	318.89	321.92	321.56	318.48	318.69	316.13	316.2	315.28	318.55	316.81	317.06	317.48	321.86	318.23	317.21	318.35	319.77	317.92	317.44	317.6	319.06	319.57	317.06	317.9	317.11	319.31	318.89
304.3	302.07	307.05	304.01	309.09	304.49	307.17	305.68	310.12	306.96	307.36	304.3	304.21	308.62	308.4	304.24	304.43	304.05	305.81	305.96	306.51	304.89	304.93	307.02	304.49	307.14	306.04	305.95	306.89	305.65	302.97	305.12	305.04	307.07	306.63	307.81	305.09	304.11	307.52	306.64	307.29	306.86	306.07	306.26	303.62	307.17	306.81	304.91	306.63	308.09
313.95	312.95	315.11	312.2	315.37	315.73	312.28	317.69	312.61	315.75	313.61	313.76	316.3	315.72	316.88	315.69	313.66	316.09	314.37	313.66	313.61	315.17	315.48	313.25	313.72	314	313.5	313.78	316.44	315.12	316.06	313.83	311.12	316.12	317.9	315.96	316.96	314.93	314.09	314.85	314.27	315.82	314.22	315.12	309.35	315.61	313.89	313.25	313.79	315.93
301.53	303.71	304.29	302.69	303.52	303.79	304.44	302.22	302.73	304.21	301.68	302.34	304.61	303.1	303.39	302.06	303.82	304.71	304.51	303.72	303.05	303.9	300.39	303.87	302.4	305.18	301.72	304.39	301.66	305.38	304.11	303.5	305.45	301.76	302.75	302.5	305.75	304.37	304.54	304.33	303.93	303.26	304.31	304.25	302.99	304.39	302.94	302.29	304.28	304.76
309.42	309.77	310.2	310.88	312.92	309.01	309.13	310.38	310.44	311.87	310.94	311.31	311.28	311.82	312.08	310.12	311.89	310.58	310.07	311.14	309.52	311.69	308.9	308.7	311.62	314.14	311.71	312.06	309.33	311.79	312.55	311.76	312.57	310.3	311.29	311.31	310.67	309.07	310.5	312.53	311.08	311.07	309.77	309.61	310.07	310.41	311.36	310.53	311.55	310.01
299.97	300.42	301.94	300.44	300.64	298.46	300.03	301	300.79	298.04	301.01	298.74	301.1	304.74	300.63	299.11	297.84	300.23	299.08	300.25	301.05	299.82	297.6	300.44	301.51	298.3	300.68	298.36	300.84	299.09	300.38	302.66	300.31	301.91	300.68	300.27	301.6	301.81	300.12	299.71	300.08	302.42	298.38	304.22	300.09	299.76	301.46	298.48	300.78	298.88
311.49	308.61	310.38	308.48	308.9	310.68	311.3	307.17	309.29	310.15	304.44	311.19	308.26	310.51	308.49	310.57	306.97	310.75	308.26	312.87	309.7	309.05	311.02	307.39	312.2	307.73	310.14	307.26	311.23	308.13	309.74	312.68	312.2	307.44	309.65	310.45	308.68	307.38	307.78	307.6	308.77	309.7	307.63	308.33	311.01	311.44	309.81	306.82	309.96	307.7
304.97	304.18	303.98	304.28	305.12	305.39	303.01	305	303.61	305.47	308.26	304.79	303.38	304.65	302.39	307.36	303	303.02	305.27	304.07	305.45	304.54	305.09	306.54	305.26	305.12	303.35	302.96	307.17	304.81	303.44	305.23	303.81	305.52	305.71	304.07	305.73	304.59	305.91	303.92	305.11	305.69	303.78	307.1	302.41	303.51	303.73	306.06	303.99	302.97
300.13	300.44	299.11	300.14	300.81	300.7	296.51	300.25	301.4	299.22	301.97	301.92	297.8	299.41	302.75	298.23	302.99	301.73	300.18	300.07	301.07	302.59	299.84	298.18	300.52	301.74	300.63	300.55	299.25	300.77	299.46	301.68	298.41	299.01	299.33	298.34	302.61	300	299.85	298.92	298.56	299.39	298.83	299.35	301.43	299.5	303.1	299.34	300.56	300.4
301.29	301.77	300.95	299.27	298.79	300.94	298.46	299.11	302.32	303.91	301.52	302.38	300.81	301.3	299.38	300	300.57	302.29	304.6	302.3	300.77	301.88	300.89	300.43	298.18	300.13	299.89	300.72	302.95	301.05	302.38	298.1	300.16	300.74	301.92	302.08	300.49	301.18	298.24	298.99	302.22	299.61	301.61	300.41	300.13	299.55	300.36	298.55	301.04	302.02
308.81	307.95	308.23	306.74	308.31	306.27	309	309.27	311.43	308.82	306.76	307.64	308.21	306.21	306.97	306.63	308.6	305.42	306.98	306.35	306.1	306.71	307.86	308.45	307.55	304.57	307.74	305.05	311.04	305.67	308.26	306.88	309.83	307.11	306.89	306.6	308.31	306.62	308.29	309.09	306.4	306.97	308.37	307.16	306.67	306.9	306.64	305.1	307	305.21
303.98	305.54	303.36	306.72	301.98	307.07	303.88	301.44	301.68	303.94	305.39	306.04	303.7	306.13	305.5	304.78	304.57	304.88	303.52	306.02	305.23	301.9	304.47	306.47	303.73	305.06	305.26	303.6	304.73	303.54	305.91	305.52	304.95	306.03	304.41	304.53	303.52	306.72	306.65	304.78	304.63	306.82	305.41	304.02	305.85	304.7	305.35	305.75	305.72	305.38
296.44	303.11	300.29	300.64	302.22	297.75	299.51	300.77	299.65	299.02	299.28	298.73	301.19	302.35	300.93	300.84	301.31	299.19	300.31	299.13	299.54	299.57	300.68	302.69	299.56	303.07	300.24	299.27	299.93	300.63	297.69	298.72	301.83	302.18	301.89	298.86	298.7	301.3	298.69	301.08	300.45	301.47	298.6	299.77	298.49	301.85	300.59	301.69	298.77	298.37
325.85	324.67	324.05	326	327.35	325.52	324.33	324.31	324.05	326.48	325.34	326.7	325.55	326.27	326.77	323.99	326.55	323.75	323.12	325.39	326.25	321.86	324.33	322.67	322.62	323.98	322.75	326.16	325.76	325.74	324.64	326.24	326.1	325.22	326.88	325.4	325.67	323.81	325.26	323.68	324.83	325.92	324.08	323.54	325.56	326.8	324.76	325.98	323.55	324.77
317.61	317.82	318.09	317.33	318.2	317.53	319.26	316.77	314.73	316.77	319.39	317.38	317.33	317.14	316.63	317.72	320.73	315.67	317.7	317.92	316.67	319.17	316.39	317.33	319.44	316.69	317.86	316.47	317.75	319.66	318.88	318.6	318.64	318.73	317.26	317.65	316.59	316.64	322.81	317.07	318.31	318.13	319.32	314.95	316.7	316.68	318.9	318.4	317.06	318.03
298.27	300.1	299.92	300.27	300.31	300.39	300.69	301.22	298.91	298	299.03	299.42	299.13	299.38	299.41	301.65	299.51	300.55	298.62	301.21	297.27	299.24	299.01	299.71	300.34	297.51	302.29	297.76	300.52	301.06	300.84	298.61	300.22	299.6	298.26	301.91	301.53	298.13	299.69	300.58	301.49	303.53	298.65	298.72	298.37	299.6	300.01	298.45	301.89	299.73
302.74	304.13	302.41	302.79	303.88	303.81	304.85	303.64	303.69	303.72	301.3	304.37	301.02	303.78	302.05	301.57	303.47	303.1	301.87	303.66	305.59	305.03	303.48	306.32	305.41	302.22	302.55	302.89	306.55	302.81	299.7	302.77	302.38	301.46	303.64	303.65	304.74	302.49	302	299.55	305.16	302.91	305.1	302.83	302.15	303.07	302.69	303.82	303.97	302.73
311.58	312.04	312.58	311.07	311.02	311.16	311.55	311.2	314.15	312.67	311.94	312.1	314.98	313.88	312.2	312.47	313.71	312.71	309.25	315.56	314.88	314.44	311.62	313.29	312.82	313.82	311.59	308.99	312.31	313.64	311.94	311.92	312.27	311.34	313.4	311.74	312.71	312.45	312.86	312.39	310.76	314.09	311.37	308.21	311.78	311.54	311.69	314.13	311.54	312.2
310.39	308.98	311.59	310.28	309.9	309.68	309.33	312.78	310.83	309.33	313.02	309.75	311.69	311.22	311.37	312.08	310.26	310.01	311.12	310	307.81	310.23	310.7	311.05	309.42	308.85	309.44	309.89	312	310.91	310.22	310.47	309.55	311.01	309.38	309.87	309.6	311.94	310.37	311.33	309.13	312.35	310.82	310.25	308.97	309.91	309.9	313.06	311.97	312
306.01	307.35	308.23	307.27	305.52	306.51	304.59	307.76	305.55	307.59	307.02	307.03	306.77	308.48	301.62	305.5	304.64	306.67	304.46	306.76	305.21	304.56	308.16	307.11	305.08	306.4	305.24	307.35	304.97	304.35	305.87	305.7	306.4	306.18	306.96	305.5	306.62	305.35	303.34	304.94	304.59	303.68	305.83	306	306.67	309.97	305.88	306.91	306.49	305.32
304.36	305.52	305.88	304.08	304.81	306.81	304.56	306.02	305.89	303.43	305.85	302.13	304.01	305.11	304.49	303.95	305.3	303.24	304.89	304.18	303.25	304.49	306.16	305.57	305.93	303.75	305.54	302.92	304.92	304.79	304.77	306.15	302.65	304.69	303.94	303.99	307.21	303.54	303.37	304.76	304.22	305.6	303	303.07	305.36	306.27	305.25	302.86	306.94	304.84
298.65	298.53	298.71	299.58	299	299.93	300.8	300.92	299.36	299.29	298.37	300.13	300.16	300.86	300.73	299.44	298.81	300.71	297.73	300.66	298.36	299.68	302.98	299.77	302.05	299.41	302.08	299.6	298.03	299.04	297.56	300.28	298.77	298.41	298.56	297.17	300.09	301.07	300.2	301.58	300.55	300.76	300.49	299.66	300.89	298.98	300.49	301.41	299.35	298.36
315.06	312.48	313.78	312.39	315.05	311.91	315.8	314.63	313.64	311.82	312.06	310.6	314.3	311.13	313.48	312.46	312.19	313.62	313.07	311.03	313.32	312.4	313.69	312.15	313.34	314.32	313.1	312.11	314.95	312.33	311.42	314.65	313.04	310.4	311.53	313.98	314.63	312.46	311.63	313.49	312.99	312.06	313.23	313.28	311.86	312.48	313.5	311.16	316.41	313.48
326.04	324.75	327.5	325.37	325.9	325.39	327.8	325.94	328.41	326.95	324.96	325.53	326.37	326.53	327.29	323.63	327.35	328.45	325.91	324.77	327.12	326.73	326.18	331.78	327.54	327.38	324.81	325.87	326.46	329.4	327.72	326.67	325.87	327.92	327.08	328.02	328.5	327.52	324.32	322.94	328.84	325.38	326.99	324.94	325.7	328.71	326.81	326.44	326.89	326.94
303.57	302.98	303.95	302.73	301.73	303.78	303.34	306.62	298.5	303.2	304.83	302.42	302.67	302.8	305.19	303.49	302.9	303.14	302.23	302.89	301.24	302.55	304.6	303.4	305.53	304.18	303.9	302.5	303.94	303.14	302.6	302.4	303.05	303.74	303.81	303.76	303.05	301.45	304.06	304.79	304.2	303.07	304.68	299.76	302.78	302.95	302.16	303.54	299.66	302.1
298.19	300.43	301.33	298.79	300.85	302.47	299.11	300.29	298.6	298.42	298.57	298.72	299	300.72	300.26	296.79	299.05	300.56	298.49	301.09	301.3	302.38	300.31	299.02	302.3	300.65	301.41	299.42	300.67	299.33	298.99	300.37	298.31	301.57	300.13	301.46	301.44	299.2	299.11	300	299.29	300.24	300.1	301.32	301.32	298.03	298.37	298.72	298.18	300.01
309.93	311.74	310.33	310.75	311.35	309.39	311.25	310.45	309.13	309.24	312.1	311.83	313.48	307.96	312.36	310.9	311.06	311.46	310.93	311.24	308.79	309.83	310.36	308.74	309.25	311.49	310.18	310.42	309.64	309.23	308.93	310.43	312.03	310.66	309.68	310.59	309.24	311.66	308.02	310.67	311.47	308.19	311.64	309.72	309.5	310.88	309.7	312.25	308.83	310.39
303.37	303.51	304.06	303.19	305.03	300.57	299.6	301.43	305.17	303.32	304.24	302.21	304.34	301.65	304.77	303.77	304.93	303.62	304.39	304.53	301.4	303.19	304.5	302.38	303.9	300.85	304.62	301.24	303.19	301.57	300.97	302.84	302.66	301.02	302.47	303.89	302.28	302.37	303.26	300.91	304.76	303.55	302.23	304.4	305.18	303.44	303.29	301.85	304.44	303
304.68	305.72	303.74	303.51	304.64	305.84	305.97	306.44	302.33	305.02	303.82	305.67	304.97	304.61	305.69	305.44	303.08	305.15	305.2	306.48	304.28	303.5	305.29	306.82	304.86	305	304.75	306.29	306.23	304.26	303.09	306.23	308.27	305.58	300.28	305.15	305.13	304.02	305.6	304.45	303.71	304.37	303.09	303.16	305.27	305.46	304.66	303.92	304.46	304.29
303.55	302.13	299.12	304.54	301.75	304.75	303.36	302.07	303.17	304.16	301.65	302.94	302.74	303.51	303.6	302.79	303.52	305.04	304.9	304.23	302.43	303.64	302.72	303.54	303.69	305.18	304.82	302.14	306.69	305.62	301.7	305.53	301.28	303.18	303	305.8	303.9	302.24	304.74	304.47	301.99	305.67	303.95	303.34	305.66	301.77	304.88	301.43	302.79	304.62
298.52	298.31	298.31	295.38	296.39	296.35	295.77	296.38	295.98	297.3	296.84	298.97	296.94	296.53	300.7	296.67	295.26	296.38	297.35	296.38	297.85	298.98	297.19	296.27	297.18	297.91	296.93	297.42	296.74	296.7	296.84	294.48	296.89	297.58	294.5	299.59	294.52	297.95	296.47	298.59	294	298.38	296.81	295.6	295.91	296.66	300.57	295.21	296.83	295.91
312.08	313.08	313.44	310.5	313.27	313.65	314.4	314.96	311.71	312.61	314.44	313.31	313.69	313.14	313.64	311.11	314.42	310.99	310.84	311.56	313.25	311.63	315.25	314.68	314.21	313.69	313.66	313.81	312.71	312.9	310.51	309.7	314.92	312.7	313.88	313.87	313.51	316.12	312.69	313.32	314.97	315.31	314.64	312.5	312.87	312.86	313.87	313.42	312.74	312.22
297.09	297.87	298.53	296.77	296.17	296.95	296.96	296.33	293.79	298.94	298.62	298.39	296.07	296.56	297.1	297.05	296.1	295.85	296.25	297.71	294.48	299.2	293.6	295.8	297.28	295.93	295.1	294.7	297.42	298.64	294.93	296.21	296.3	297.05	299.21	296.48	298.92	297.85	295.76	297.04	297.3	293.85	296.18	296.66	297.2	295.9	297.48	297.58	293.53	296.73
301.97	302.12	301.19	302.84	305.15	303.84	303.83	303.54	302.8	304.82	303.41	302.61	301.18	303.21	302.66	300.34	303.83	305.45	304.61	303.51	301.14	302.53	303.29	303.12	305	303.74	301.55	303.09	302.1	304.39	303.19	305.3	303.01	302.13	303.11	305.06	305.19	302.57	300.46	304.64	306.01	301.08	302.74	302.65	304.21	304.91	304.15	304.27	304.77	302.34
325.63	324.4	327.01	326.61	322.53	325.17	322.25	323.93	326.72	324.81	326.05	326.14	323.7	325.29	322.98	323.86	325.56	326.81	324.97	326.65	326.05	323.69	325.47	325.14	324.12	327.47	325.85	323.95	325.69	323.61	325.78	325.51	324.5	325.91	325.51	324.93	323.97	325.06	322.41	325.16	324.51	323.77	324.92	324.17	324.51	326.31	325.7	324.28	323.98	323.9
304.02	303.33	304.26	302.74	303.63	302.75	303.74	306.18	302.51	301.31	304.59	304.86	303.22	304.51	303.72	303.92	306.29	303.05	308.41	303.55	304.66	307.26	303.54	305.64	303.34	305.58	303.66	305.05	306.42	304.33	305.6	304.07	304.94	306.12	305.13	302.31	302.85	303.23	304.69	303.21	303.98	303.64	303.07	304.07	305.18	302.21	302.88	303.79	304.26	304.16
303.54	304.79	303.57	306.91	307.86	305.44	306.74	304.27	306.31	305.04	306.78	306.9	305.61	306.12	307.67	307.06	306.6	303.83	306.49	304.38	305.95	306.6	307.51	303.6	306.37	305.26	303.39	303.1	307.82	307	303.03	305.11	304.66	307.56	309.1	306.78	305.15	306.42	306.36	305.7	305.8	306.78	305.51	305.98	308.52	305.23	305.14	305.78	306.66	305.72
317.68	318.22	317.67	317.1	318.26	318.01	319.07	319.09	315.67	319.89	317.77	317.39	316.88	317.45	317.74	319.45	319.2	318.83	317.46	320.13	321.2	318.28	317.86	316.17	315.43	319.03	320.34	320	316.87	318.03	318.12	316.36	319.77	321.86	318.38	317.86	316.37	319.76	318.7	318.59	318.89	318.26	316.9	318.95	317.74	317.2	319.72	319.67	318.5	318.26
319.77	319.66	317.76	319.08	317.44	317.97	320.21	321.25	317.24	320.26	315.67	318.85	318.89	315.75	318.18	318.23	318.88	317.9	318.2	316.28	318.91	319.4	320.2	318.09	318.27	316	318.48	320.16	318.12	318.82	318.05	320.49	318.24	319.35	316.3	318.87	319.22	316.46	318.2	318.69	317.16	318.84	319.55	319.69	317.54	318.57	318.01	317.44	318.14	317.94
319.52	318.42	318.72	317.7	316.37	318.8	316.54	316.63	320.2	318.33	317.42	315.3	319.84	318.29	317.2	317.78	319.13	319.44	315.15	318	317.43	317.43	319.03	320.83	321.52	319.32	317.69	316.95	317.36	317.29	318.81	318.95	320.16	319.28	318.86	317.59	320.37	318.01	319.87	319.71	318.86	317.48	318.72	318.96	318.42	318.78	317.86	319.34	319.42	317.77
308.41	305.8	307.28	307.05	307.7	307.89	303.22	306.68	309.81	307.04	306.9	304.95	310.26	305.13	307.8	307.61	308.32	308.06	307.53	310.14	307.71	307.87	305.75	309.34	307.97	307.72	307.99	309.89	307.95	308.71	308.34	310.91	305.64	307.45	308.69	304.81	305.94	307.33	306.25	308.37	305.94	306.74	307.61	309.26	308.51	309.51	307.14	305.94	309.45	308.23
303.64	303.3	304.71	303.73	304.89	303.78	303	302.71	304.11	303.7	305.93	302.45	303.64	302.22	303.27	303.57	302.84	303.17	304.29	302.68	305.85	302.78	303.94	304.37	303.29	301.88	300.84	303.5	302.48	300.81	303.43	304.04	305.58	303.21	304.68	301.7	303.76	302.79	301.16	305.32	304.12	304.33	307.33	305.97	304.54	301.71	303.18	304.81	304.59	304.6
320.74	320.56	321.93	317.67	320.07	319.43	321.26	317.1	317.67	320.49	321.85	316.33	318.66	318.17	319.04	318.9	318.51	320.58	319.17	316.46	319.97	319.15	317.88	320.01	319.41	317.64	321.39	318.31	319.86	320.19	318.12	319.88	317.5	320.86	319.94	317.83	318.82	316.62	320.74	319.83	320.77	319.33	321.11	319	318.52	318.35	317.25	319.94	318.75	317.46
306.51	306.59	308.92	305.25	306.36	307.15	309.95	310.64	304.76	307.08	304.81	308.3	304.97	306.39	305.17	306.28	306.96	307.97	307.01	307.44	305.42	309.19	304.55	303.69	305.99	308.75	306.44	307.27	308.65	308.22	309.84	309.13	308.77	307.19	308.94	308.08	303.49	308.13	306.91	308.99	306.97	306.45	306.04	307.24	306.37	308.46	306.57	306.67	309.34	308.12
304.75	308.07	308.42	307.36	304.48	305.27	304.93	308.61	309.55	307.38	307.55	306.71	306.42	304.47	307.85	306.81	306.48	305.76	308.31	305.9	306.62	306.37	305.05	306.03	304.68	304.91	307.23	306.48	308.16	306.66	307.56	307.77	307.96	308.44	306.23	305.59	306.38	306.01	306.45	303.28	305.3	306.5	308.26	306.57	304.48	308.04	304.3	303.54	307.16	306.37
319.68	318.67	320.12	319.93	320	319.3	318.93	318.9	320.75	320.33	318.29	320.42	320.75	318.84	319.54	318.29	321.04	322.74	320.05	319.89	317.72	321.61	320.28	320.75	319.09	321.77	319.34	317.46	320.14	319.51	319.29	317.98	318.92	318.05	322.21	318.25	318.98	321.61	316.44	319.25	319.55	320.44	319.37	318.86	319.78	319.83	320.45	320.4	319.6	319.05
307.12	308.72	307.69	306.05	308.45	304.93	307.19	305.89	306.98	304.19	305.11	305.45	305.21	306.44	306.41	307.4	308.17	306.24	308.37	305.57	304.63	306.36	306.5	304.75	306.18	303.74	304.56	307.93	303.68	305.71	308	307.55	306.42	303.97	307.92	308.33	307.09	305.56	305.94	309.18	307.7	308.27	306.24	304.31	306.09	306.26	305.68	307.68	304.85	307.17
315.72	319.08	319.62	319.33	318.42	316.19	315.15	316.97	314.71	315.96	317.7	318.27	316.62	315.85	318.08	318.15	318.07	317.58	318.49	317.31	317.5	315.32	316.35	315.77	317	318.17	319.01	317.26	314.26	319.11	318.69	316.98	317.8	317.51	316.78	317.65	319.25	317.46	316.13	317.32	318.96	316.5	316.63	317.34	319.16	318.2	318.1	316.82	318.17	317.16
321.18	318.06	316.93	317.65	318.23	318.01	317.69	316.48	318.06	318.89	317.67	315.99	316.63	318.85	318.85	319.39	317.99	319.95	318.68	316.8	317.82	318.11	317.56	318.69	317.31	318.41	319.57	318.01	318.68	318.05	315.9	318.62	316.79	319.45	315.84	318.69	318.48	318.93	318.28	316.56	317.32	318.86	318.91	317.83	316.66	318.54	317.57	316.67	316.78	316.82
303.24	302.46	305.63	302.22	302.69	303.62	302.62	303.64	302.08	303.5	300.04	305.53	303.46	302.65	303.01	304.97	301.2	304.35	306.23	303.14	304.1	304.22	301.49	303.97	304.07	303.59	304.62	307.41	300.94	302.38	303.82	304.97	304.2	303.76	303.33	305.49	303.49	299.75	304.73	302.56	304.08	305.34	301.7	305.16	305.27	306.27	301.03	302.07	304.2	302.89
313.96	315.79	314.73	315.58	311.71	314.43	313.48	315.48	313.18	312.38	313.42	313.76	314.36	313.61	313.58	317.08	312.21	315.46	312.94	314.92	313.55	313.07	312.59	314.23	316.11	315.95	314.57	315.32	312.82	314.88	313.36	312.68	313.39	313.27	313.05	311.7	316.93	311.29	314.04	314.92	313.34	316.75	313.82	312.34	313.26	316.65	313.74	314.58	312.89	316.28
324.76	329.01	327.81	328.8	327.67	327.9	328.21	330.16	328.27	328.84	331.65	329.47	329.46	328.03	327.22	328.31	329.4	327.52	328.32	327.63	331.35	328.18	328.55	330.26	328.79	330.03	328.48	330.35	325.3	327.81	328.51	330.97	328.53	327.47	328.3	327.98	324.97	328.25	328.81	326.68	328.55	329.99	327.74	326.11	327.04	327.84	326.63	328.56	326.57	330.55
317.01	316.43	315.44	313.67	317.54	313.97	315.13	315.8	316.84	314.36	313.73	314.78	314.44	316.71	311.13	316.12	314.01	314.24	315	314.48	315.2	311.95	316.81	315.29	312.71	313.4	316.69	314.59	313.78	312.51	311.83	315.5	312.76	314.26	316.71	318.38	315.95	317.68	313.57	314.79	315.74	311.15	316.9	316.02	314.31	317.24	316.8	313.37	312.84	315.39
314.56	315.97	313.71	315.63	315.07	316.54	314.86	314.76	316.46	313.77	315.24	315.45	313.05	313.44	316.73	314.43	313.8	315.92	314.4	314.98	315.67	314.99	316.09	316.5	312.54	313.97	313.26	314.97	316.28	317.87	315.42	313.09	314.26	315.72	317.64	313.15	313.96	313.9	312.96	311.63	315.42	314.12	314.13	313.52	315.24	314.73	316.55	315.91	315.7	315.91
309.95	307.1	305.79	309.37	311.36	309.72	308.31	308.07	309.7	309.89	305.64	306.11	308.59	309.17	308.93	307.66	310.91	311.22	310.01	309.77	306.79	308.38	309.08	311.04	307.31	307.52	309.64	308.98	310.1	309.84	308.41	307.84	309.09	308.75	307.98	311.08	309.39	309	309.42	309	306.44	307.9	308.09	308.91	308.57	306.14	308.03	311.55	310.12	305.89
305.84	303.33	305.41	304.62	306.23	304.34	303.09	303.27	303.6	304.99	303.83	305.74	303.15	306.9	305.92	303.26	306.26	305.41	303.44	305.67	305.57	305.3	305.31	306.06	302.78	303.72	307.88	304.63	304.61	305.42	304.71	305.74	303.48	305.46	306.58	302.53	301.09	303.51	303.61	304.76	304.02	306.33	304.56	303.34	304.46	304.54	305.14	304.97	304.44	304.28
310.65	312.41	307.43	310.53	309.08	310	309.93	312.17	310.6	308.56	309.59	310.31	309.19	312.36	310.31	309.74	313.44	311.74	312.17	309.96	312.23	311.06	311.59	310.09	310.65	310.31	310.25	312.93	309.85	310.98	309.59	310.72	310.78	310.92	312.76	310.44	311.37	313.54	312.55	309.83	311.91	312.46	310.29	310.41	312.82	311.34	310.32	311.55	309.62	310.07
300.44	303.22	304.33	301.91	302.51	303.61	302.64	301.1	303.33	301.39	303.65	305.33	303.54	303.22	301.52	303	301.78	303.16	303.36	304.08	302.89	302.94	303.19	303.69	302.3	303.8	304.54	300.69	303.82	302.93	303.61	304.27	301.22	301.84	303.27	302.82	301.75	303.03	300.73	301.53	301.62	302.42	304.2	303.59	300.93	300.88	301.23	303.93	302.34	300.43
311.34	312.46	312.51	313.46	313.62	311.53	313.68	311.45	313.17	312.25	312.4	314.46	313.3	312.88	312.03	313.62	312.76	311.81	312.26	312.9	311.21	311.2	312.82	315.49	313.73	312.95	311.08	314.28	313.94	311.17	314.33	311.88	309.76	312.06	314.11	313.8	314.24	313.15	314.38	313.74	313.27	314.41	315.26	310.2	313.5	315.33	314.57	313.67	312.37	312.8
301.19	302.45	300.97	302.14	300.08	303.72	305.79	304.22	304.21	304.31	303.21	303.86	303.37	306.26	301.98	304.84	303.73	303.79	303.23	303.02	302.7	304.73	304.52	301.52	303.14	303.71	303.87	301.84	303	303.81	304.02	302.2	303.72	303.71	301.89	303.25	303.71	302.57	302.84	304.38	304.46	303.67	302.42	307.22	304.21	303.7	303.32	303.48	301.99	301.49
302.09	304.49	304.32	303.8	302.15	301.37	302.66	303.48	304.63	301.14	302.56	300.94	300.74	302.76	301.81	304.5	302.81	303.08	301.32	303.13	303.43	304.25	302.63	299.49	303.58	302.54	303.81	300.89	304.53	302.26	301.26	302.6	304.04	300.89	303.81	303.98	302.33	303.57	305.93	302.9	301.19	298.54	302.41	300.66	303.55	302	301.99	303.45	304.75	303.48
317.96	318.71	315.98	317.54	318.45	318.58	321.37	318.25	320.52	322.26	321.51	318.44	317.64	321.6	321.76	318.37	319.68	320.58	318.52	317.32	317.02	316.94	319.15	317.41	319.44	317.75	318.89	318.87	318.67	318.7	321.67	321.44	317.57	321.93	321.54	317.78	319.08	318.35	321.08	318.98	317.83	320.25	319.66	319.51	321.86	317.88	319.1	319.62	319.54	317.49
313.33	312.95	312.22	316.48	312.36	312.92	313.49	312.73	314.68	312.03	314.31	314.55	312.91	311.8	314.07	314.54	315.24	312.11	311.53	312.74	314.19	314.25	312.08	314.38	315.05	312.2	312.42	314.28	314.66	312.54	315.25	314.71	314.2	313.77	315.98	313.18	310.48	317.44	314.45	310.71	314.49	313.51	312.47	314.1	312.51	313.9	313.71	316.06	316	313.51
302.09	306.42	305.65	304.34	304.24	304.54	304.19	303.69	304.23	305.7	305.18	305.86	304.75	303.11	302.61	304.05	303.94	305.01	302.4	304.43	303.19	304.46	304.05	304.12	302.9	303.91	305.13	304.03	306.34	301.16	305.33	306.52	304.93	305.41	304.33	305.63	305.23	303.96	303.69	305.82	304.5	304.65	303.99	304.12	304.05	304.53	302.43	304.56	305.06	304.11
303.79	304.7	304.41	303.2	305.7	301.99	304.3	304.94	306.52	301.42	301.96	304.52	301.53	304.05	303	304.65	301.99	301.47	304.32	302.48	302.23	306.23	303.95	302.01	303.19	303.08	304.74	302.84	301.61	305.68	303.95	301.99	303.63	303.64	302.77	306.24	304.03	305.2	303.91	301.49	302.29	303.69	304.87	302.97	302.28	302.14	304.06	301.62	301.28	303.87
305.71	303.72	304.5	302.16	302.76	303.56	304.16	304.21	303.82	303	304.53	301.85	304.76	304	303.14	302.19	302.65	302.83	302.66	303.85	303.02	305.11	305.32	302.99	303.25	303.96	303.84	300.51	302.39	303.71	303.53	302.47	302.83	301.47	305.05	303.2	302.57	305.31	300.79	302.43	302.24	302.61	302.18	304.65	306.05	300.81	302.47	305.19	302.79	303.83
307.72	307.01	305.29	305.01	303.77	305.86	304.79	303.83	305.89	303.43	305.71	305.2	308.68	304.46	305.57	306.22	306.49	306.68	307.29	307.47	304.22	306.61	306.96	306.73	305.61	308.04	304.9	302.76	305.84	307.56	306.77	304.56	305.14	304.71	305.16	306.4	307.12	307.87	307.07	307.2	305.75	305.53	307.05	306.98	303.12	305.45	306.36	304.12	306.53	305.54
296.91	295.62	295.06	295.35	298.14	296.89	298.64	298.78	295.09	294.65	296.85	295.22	296.36	293.95	295.4	296.05	298.87	295.98	297.69	297.36	297.06	297.6	294.61	296.26	298.4	298.79	294.86	296.49	297.44	297.29	298.3	296.96	297.71	299.81	297.06	296.97	296.82	296.11	295.83	297.13	299.15	296.59	296.7	296.47	295.5	295.6	297.5	296.84	296.65	296.98
317.15	316.89	317.56	317.71	320.06	318.1	316.01	316.54	316.5	318.72	317.37	318.33	316.21	319.83	318.16	316.97	316.87	318.69	315.61	317.81	316.52	315.46	317.81	316.01	318.12	317.64	319.12	318.04	316.41	316.79	317.52	317.66	317.14	316.95	316.64	317.19	316.68	317.27	319.25	316.33	315.43	319.62	319.98	318.54	316.57	318.49	318.17	317.06	317.92	316.77
305.42	306.83	306.14	305.6	303.22	306.22	303.17	305.28	304.67	304.56	304.31	306.05	306.11	306.51	306.15	305.02	305.84	305.13	302.58	306.46	304.8	304.35	304.08	304.91	306.46	306.24	307.39	306.13	304.68	306	306.19	304.89	304.75	306.29	306.43	303.02	305.2	304.03	306.29	303.74	306.39	305.46	305.24	307.17	308.43	304.13	304.49	308.62	306.86	306.32
315.6	315.04	314.84	313.83	316.93	316.89	312.27	316.25	313.08	315.99	317.63	316.12	315.8	314.89	316.12	315.15	312.71	315.11	316.75	314.57	314.6	315.92	316.02	315.53	314.72	316.65	314.46	315.53	316.81	314.82	316.89	314.59	314.11	315.19	315.06	316.94	316.37	314.3	315.47	314.79	317.99	318.39	316.85	316.33	316.32	317.18	315.87	314.46	316.11	315.43
295.05	294.2	292.9	292.49	297.78	292.87	291.68	296.55	294.8	294.64	295.09	294.29	294.73	296.13	295.01	293.5	293.4	292.96	293.37	294.84	296.88	293.69	297.12	293.77	294.21	291.44	292.61	294.14	292.27	294.26	293.9	293.44	296.36	294.49	293.49	292.75	292.97	293.56	294.51	293.67	296.04	295.75	294.71	296.28	294.85	291.69	292.72	294.27	294.17	293.97
295.07	294.22	292.98	295.16	295.84	294.79	293.84	296.01	292.62	292.34	296.29	292.77	294.28	295.44	294.69	293.95	297.22	295.73	295.46	295.36	295.79	295.39	293.07	293.08	293.48	293.39	296.31	297.94	295.32	294.9	294.45	293.95	294.45	292.29	291.99	294.27	295.8	293.19	291.34	293.58	294.61	294.13	293.34	292.85	295.7	297.57	292.83	292.5	293.68	294.34
326.47	325.87	325.46	328.4	328.1	328.98	327.71	328.1	328.27	325.2	328.89	326.54	329.89	327.37	328.05	328.59	326.23	324.44	324.73	327.38	326.39	327.11	326.33	327.79	323.31	323.22	328.85	325.83	327.17	327.98	326.57	327.78	326.07	325.54	327.24	328.53	325.76	328.56	326.73	326.32	328.11	329.44	327.76	327.47	327.1	327.11	325.06	325.41	324.81	325.53
314.76	314.77	312.77	315.13	315.08	314.8	312.49	312.45	314.5	313.93	314.05	313.35	313.5	314.23	313.82	315.65	316.64	316.83	316.96	316.03	314.36	311.97	315.69	315.09	312.65	315.2	313.27	317.61	315.3	314.29	314.9	313.95	317.56	314.49	316.08	312.11	319.05	315.91	313.46	313.59	313.51	315.61	314.68	315.31	314.85	316.34	314.44	313.61	316.9	314.25
302.5	299.44	302.95	301.19	300.51	302.71	302.35	302.42	303.01	303.13	302.55	304.3	303.47	302.71	303.7	302.88	302.09	301.58	304	301.79	303.29	303.34	302.44	302.15	303.66	303.79	302.4	301.77	301.38	302.67	300.98	302.35	300.9	302.72	302.6	301.36	303.99	303.85	304.03	304.42	302.74	301.78	302.14	304.91	303.25	305.24	305.08	300.68	302.62	306.69
299.68	299.72	301.08	300.47	299.96	300.69	301.5	299.21	300.19	300.85	300.56	299.43	300.84	300.43	302.9	300.96	297.13	299.34	300.48	301.24	299.49	300.77	303.98	301.65	301.37	301.84	302.01	301.15	297.81	300.65	303.62	300.73	300.14	301.49	300.4	300.96	300.48	301.79	300.69	301.12	301.71	301.17	302.89	299.28	303.48	302.75	300.57	301.01	300.49	300.05
313.95	315.16	313.56	314.91	313.8	313.02	314.01	313.97	314.53	314.29	315.39	315.78	313.89	312.55	314.51	313.37	312.15	314.76	314.88	314.79	314.12	314.71	315.57	313.64	313.8	314.58	314.42	313.07	314.6	310.88	311.23	312.45	313.6	315.01	313.58	312.29	311.62	314.23	313.52	314.87	311.75	314.85	313.92	315.45	313.58	316.05	312.08	312.7	315.86	314.71
318.06	319.16	317.07	317.6	319.83	320.75	319.95	319.08	316.07	318.9	319.2	319.47	319.84	317.05	316.29	319.47	318.7	317.29	318.19	316.88	318.96	316.71	318.29	316.09	320.81	318.57	318.84	319.48	316.77	320.57	316.5	318.27	320.93	319.25	316.92	316.23	318.78	321.2	319.08	319.24	318.18	317.27	316.78	317	319.82	316.67	317.87	316.58	320.49	318.21
318.23	318.63	317.65	317.26	316.14	317.65	317.24	316.21	320.02	319.45	318.53	316.8	318.51	316.41	318.88	321.2	318.41	317.07	320.24	318.14	318.05	321.54	315.16	316.16	318.51	318	317.54	318.6	317.75	317.03	318.37	317.42	317.72	315.48	316.51	318.64	319.73	317.84	319.21	319.58	318.61	320.11	316.75	315.12	318.81	318.19	315.55	317.7	318.1	317.24
309.78	308.77	307.57	307.85	311.3	311.88	310.54	308.89	307.97	308.31	310.96	308.85	309.66	309.68	308.78	309.28	309.68	307.61	306.87	310.62	307.78	312.62	309.21	310.83	311.73	309.58	312.21	311.5	307.3	309.79	309.52	309.35	309.19	307.65	309.14	308.26	308.58	310.13	308.64	310.92	309.85	310.47	312.29	308.42	306.86	312.11	307.8	308.84	310.45	308.73
331.11	329.52	328.22	327.98	325.37	328.2	328.16	328.99	329.49	327.25	327.99	327.49	330.23	326.77	326.85	327.99	327.67	327.9	326.66	327.07	326.76	328.72	329.88	326.74	327.36	327.69	325.81	326.1	326.77	325.65	326.6	324.98	328.6	329.21	328.35	326.59	328.92	326.39	327	326.83	324.79	326.6	326.78	327.92	327.91	328.18	327	326.81	331.28	328.05
312.51	314.78	312.52	313.8	311.98	313.72	315.08	311.69	313.34	312.34	309.59	313.3	312.03	310.66	312.57	312.64	312.4	313.11	313.5	312.35	314.17	312.5	310.77	312.2	313.05	312.65	311.9	312.53	311.38	312.45	313.04	311.91	314.67	312.6	311.74	311.84	311.02	311.73	311.48	310.4	312.9	310.76	311.9	312.69	311.98	313.66	313.68	312.4	313.3	313.96
296.41	295.39	294.14	294.25	294.17	297.23	296.54	294.82	295.54	295.41	295.48	295.86	293.92	294.45	293.54	295.53	293.51	299.33	294.84	294.81	292.68	295.68	295.16	294.32	294.48	294.95	294.43	294.28	293.26	296.34	295.9	295.08	293.08	293.74	296.25	294.39	296.75	295.8	295.06	294.97	295.53	296.75	297.24	295.9	293.22	293.5	292.93	295.02	295.05	293.49
312.26	308.37	309.85	311.57	309.24	313.2	311.01	313.55	312.51	311.46	311.6	312.76	308.12	312.28	312.96	311.25	309.84	310.73	310.59	310.09	309.72	308.54	311.32	312.27	312.5	308.44	310.27	311.37	312.77	309.77	311.67	311.05	309.78	311.14	311.02	312.67	310.77	309.95	310.84	311.36	310.37	312.63	312.25	313.4	310.38	309.74	309.69	312.4	308.81	308.71
308.38	309.01	309.23	309.97	309.98	310.01	308.24	309.97	309.61	308.35	308.86	307.56	310.21	308.89	307.34	308.75	308.04	309.02	306.68	308.73	309.39	305.75	307.83	309.09	308.75	311.74	307.85	310.54	307.57	310.73	308.71	309.58	308.56	310.56	309.81	309.86	308.64	307.1	310.76	309.17	309.3	308.09	309.8	304.44	307.42	310.4	310.3	308.43	308.43	309.86
313.72	317.13	315.68	315.16	316.51	317.75	316.1	316.78	312.77	314.17	316.36	315.72	314.73	315.1	317.93	315.57	317.46	317.04	316.85	314.62	315.4	317.12	317.56	314.69	317.62	316.65	314.41	316.48	315.97	315.92	313.78	319.02	315.64	316.55	315.68	316.02	316.52	315.18	314.57	317.19	313.96	316.04	315.64	314.48	315.74	317.92	315.93	316.39	315.27	314.45
304.28	304.67	305.7	306.28	304.4	307.83	300.74	304.94	304.78	305.31	305.25	304.06	303.01	304.72	305.65	303.88	303.51	305.07	304.31	306.48	302.28	303.76	305.63	306.09	304.76	305.78	303.71	306.03	304.12	303.61	307.02	305.36	305.23	306.2	305.65	305.65	307.6	303.33	304.42	302.41	303.48	303.24	303.34	302.87	303.96	305.5	306.21	306.67	301.64	303.13
304.75	302.61	305.01	302.51	302.89	304.29	305.38	302.43	303.99	307.42	305.4	304.73	305.2	305.52	302.57	302.77	303.76	304.44	304.84	302.98	303.44	303.57	302.4	303.39	301.74	304.45	306.06	303.46	305.49	303.34	305.8	303.54	302.48	306.6	305.1	304.85	305.58	304.46	303.61	303.04	307.25	304.85	305.7	302.31	305.96	305.69	302.88	303.23	304.56	306.46
313.95	312.96	314.78	314.07	314.42	312.95	313.97	312.56	312.77	314.37	314.83	310.12	311.28	312.98	314.3	313.9	313.69	313.89	312.86	313.09	312.74	312.67	315.1	314.03	318.02	315.24	313.95	313.84	313.96	312.76	312.77	314.5	313.94	312.53	314.32	315.35	312.93	310.85	311.54	314.08	312.48	314.4	315.07	316.68	314.78	314.68	315.04	312.84	313.56	313.62
315.52	312.36	314.13	317.2	316.81	312.53	313.73	315.06	316.24	316.89	314.29	316.08	316.27	315.51	313.89	316.56	314.02	315.7	315.92	316.51	314.3	315.54	314.53	315.24	314.38	316.4	314.15	313.01	313.61	317.63	313.44	316.42	313.46	314.55	312.59	316.13	315.04	314.85	316.06	313.56	312.8	315.9	314.53	313.57	313.95	314.06	317.24	317.69	314.4	314.97
310.75	313.95	315.28	312.63	313.61	313.03	313.7	313.97	312.11	312.75	316.12	312.67	316.03	315.28	311.72	312.77	316.08	313.25	313.02	313.54	311.8	314.11	312.24	313.43	314.37	315.17	313.42	312.32	311.74	313.05	313.34	311.79	314.19	312.59	313.87	312.22	312.5	312.5	311.88	314.23	311.02	313.64	314	312.88	313.29	313.9	313.46	313.07	315.57	313.59
304.64	305.78	307.87	308.61	308.22	308.77	308.09	306.89	308.24	308.84	309.63	306.61	306.59	307.25	307.11	306.92	305.41	308	308.19	305.96	307.53	308.34	307.67	305.6	307.05	307.87	310.42	307.76	307.62	306.56	306.49	306.58	307.18	308.27	308.11	305.24	305.23	306.68	308.62	307.68	310.09	307.9	305.8	306.79	308.78	310.49	306.3	306.5	307.3	305.83
304.31	300.88	301.98	304.22	301.4	305.9	302.78	303.28	302.89	300.51	304.23	304.42	304.33	302.42	301.34	303.67	302.01	302.84	304.05	301.07	303.62	303.09	302.07	302.4	301.33	304.34	305.13	301.58	302.29	303.4	302.44	303.71	303.68	303.5	303.81	305.21	304.6	302.88	301.9	303.6	301.97	304.06	300.99	304.06	303.38	302.1	302.29	305.23	304.13	302.48
323.93	324.24	325.39	324.84	323.25	322.69	325.36	324.49	322.64	324.85	324.36	323.01	323.58	323.25	321.93	323.66	323.13	325.25	324.05	325.82	325.51	321.84	324.59	325.16	321.94	326.95	324.38	324.62	321.65	322.55	324.1	325.32	325.26	324.04	322.72	322.33	324.02	323.21	324.76	324.04	324.04	324.69	324.62	326.26	324.09	324.61	322.49	325.52	322.66	324.23
304.13	303.14	305.27	303.12	303.87	301.67	303.05	301.1	303.49	301.28	301.15	301.06	303.16	300.66	301.19	301.46	302.7	303.81	302.46	303.43	300.79	303.05	303.59	305.2	303.97	302.61	302.45	303.52	300.74	301.3	305.43	301.09	305.88	302.11	303.61	300.75	302.02	304.23	302.42	302.34	301.23	304.76	304.36	305.74	306.01	303.58	302.99	300.85	302.16	299.56
309.97	309.1	306.9	307.53	305.86	306.25	306.81	305.67	307.1	307.73	307.92	305.14	304.58	306.67	306.93	305.55	305.91	306.61	306.98	308.97	307.39	312.13	308.75	307.22	309.01	303.27	305.6	308.49	308.27	307.05	306.58	310.21	307.84	307.1	307.88	308.6	308.48	306.41	308.05	306.44	308.52	307.65	304.58	308.73	309.83	307.8	305.15	307	307.99	306.71
313.77	314.29	315.68	317.05	313.75	312.38	314.96	312.45	314.28	313.77	315.73	313.34	313.81	315.27	313.78	314.43	316.79	316.04	314.23	315.56	313.58	315.12	316.54	315.34	316.94	315.98	314.99	317.18	315.37	317.13	311.94	317.08	314.28	312.31	313.32	316.23	313.42	315.63	316.21	315.76	314.07	315.41	314.46	314.04	314.55	312.68	312.98	317.09	315.79	315.17
303.49	303.49	306.34	305.95	305.46	305.31	303.96	302.57	304.95	304.45	304.74	302.56	303.14	304.03	302.88	305.48	302.43	302.23	305.22	304.1	301.27	304.63	303.54	303.28	303.74	301.77	305.33	304.84	307.52	306.2	305.73	305.93	304.7	306.53	306.99	303.1	303.76	302.22	304.37	302.82	303.57	304.14	306.78	304.85	303.59	306.3	305.23	304.3	302.06	302.47
302.06	300.61	301.34	300.35	301.26	302.8	301.23	300.63	300.16	300.09	300.29	303.29	299.49	300.3	298.93	301.85	301.48	300.42	300.16	298.29	300.51	299.8	298.49	299.29	303.64	302.9	299.63	298.44	304.26	301.52	299.2	303.59	303.02	302.5	300.64	301.92	299.74	300.42	300.13	300.2	302.65	302.3	300.83	298.88	303.35	304.41	301.45	300.53	301.61	299.67
327.18	326.92	326.38	328.65	324.19	328.12	329.25	327.15	329.2	328.63	328.21	327.2	327.98	330.14	327.36	328.46	329.21	329.95	329.06	329.62	328.91	329.4	327.34	327.27	328.04	330.12	329.29	329.41	329.37	329.56	328.04	329.45	326.4	329.61	328.74	328.59	330.51	329.31	328.98	328.17	327.92	327.69	329.15	327.05	329.27	328.6	328.58	329.63	330.37	330
293.08	293.3	294.64	294.17	294.23	293.49	296.04	294.7	292.87	293.71	294.02	292.88	293.05	294.59	295.85	295.77	292.91	291.86	291.43	289.82	296.13	294.87	294.96	294.4	295.05	296.39	294.22	294.26	294.9	294.29	295.18	295.19	291.27	294.37	292.72	294.69	291.86	292.48	294.63	297.03	295.4	294.85	293.25	292.72	295.4	289.58	294.81	294.45	291.82	292.98
302.82	303.66	303.11	301.69	303.12	303.14	301.29	299.8	302.05	302.01	305.55	301.93	302.9	301.63	301.24	299.96	304.94	304.41	302.28	302.66	303.13	303.58	301.36	302.32	304.81	300.68	303.57	301.38	303.11	303.09	302.55	305.65	304.62	303.42	301.38	304.12	301.51	302.92	302.06	302.27	304.47	303.35	298.58	304.56	306.11	302.98	301.52	303.09	300.82	303.04
301.83	301.49	302.6	301.85	302.23	303.31	301.16	303.96	301.34	301.88	302.04	303.03	301.93	302.66	303.96	300.16	302.81	303.3	302.22	302.19	304.22	304.35	302.92	302.87	302.29	302.43	301.13	303.74	301.34	301.38	303.95	304.46	301.41	303.68	302.41	301.98	302.59	302.68	302.03	302.35	301.92	303.73	303.14	301.33	301.74	303.65	302.2	300.89	302.77	302.62
323.86	323.49	325.34	323.56	324.56	324.59	324.05	323.67	324.69	325.59	324.96	325.91	325.3	321.54	326.08	324.06	323.43	326.53	326.66	323.01	325.2	326.36	324.93	324.24	324.48	323.06	325.53	325.31	322.71	324.37	324.53	325.02	324.04	326.61	323.44	321.15	324.43	325.14	324.1	323.68	323.23	325.64	323.98	324.48	325.07	321.93	324.23	323	326.34	322.42
316.23	315.27	314.43	315.15	314.51	316.31	316.24	316.42	317.87	315.61	314.84	317.98	317.52	315.16	314.51	319.12	317.58	314.23	314.9	314.26	315.21	320.22	314.43	317.97	318.51	315.45	316.15	315.01	315.61	316.8	317.1	316.38	315.55	315.51	317.2	314.44	316.02	317.67	313.78	314.47	315.79	316.58	316.25	315.12	314.87	317.18	316.79	316.31	316.71	317.63
312.52	315.31	313.61	313.31	315.11	314.35	314.27	316.48	314.33	312.31	314.07	317.31	315.85	317.49	315.75	313.56	312.61	314.6	313.36	314.85	315.95	313.82	314.65	314.28	316.03	315.06	318.65	317.11	312.94	314.11	313.68	315.77	314.92	315.59	315.46	315.29	316.29	316.46	316.93	316.36	315.01	314.98	313.93	314.45	315.53	314.85	315.83	313.22	316	313.51
324.34	325.12	325.99	326.36	321.31	324.78	325.11	324.41	324.88	324.99	325.37	326.39	324.85	324.73	325.77	325.23	323.74	322.84	323.41	324.57	325.38	327	326.91	325.43	323.24	324.98	324.97	325.34	324.65	324.78	322.93	325.26	322.54	326.09	327.04	323.07	324.28	324.2	324.93	326.8	326.19	323.3	325.94	323.08	325.38	326.14	322.87	322.86	324.24	324.98
302.75	299.08	300.5	300.31	302.47	302.24	301.48	302.08	299.87	301.5	300.52	301.47	300.26	301.5	300.37	301.56	300.08	301.19	302.33	299.72	301.37	303	304.07	298.61	299.17	301.3	300.56	301.48	300.82	304.98	301.5	300.94	298.87	302.08	302.47	300.87	299.93	301.64	300.6	300.27	300.85	302.77	300.88	302.1	298.83	302.93	301.97	302.39	302.17	300.69
313.88	314.59	316.31	313.82	314.17	315.73	316.05	314.2	316.08	316.24	316.01	314.35	314.63	312.95	316.74	315.47	314.39	315.1	317.67	316.11	315.94	314.26	316.32	314.91	316.34	314.1	315.3	315.12	315.49	315.29	313.88	313.41	312.24	312.74	315.73	314.43	314.75	314.29	317.09	315.48	311.67	313.39	316.33	314.24	314.24	314.03	314.75	314.35	313.36	315.11
303.19	304.37	303.46	301.7	303.6	302.06	305.31	301.25	302.26	304.84	305.94	303.12	303.99	304.82	305.64	305.36	304.38	305.26	302.41	304.18	304.74	302.3	304.55	305.06	302.07	305	303.66	301.15	306.78	302.57	305.08	303.2	305.49	302.17	303.5	302.86	304.91	304.96	304.47	304.72	303.71	305.14	302	302.73	304	302.6	305.3	303.73	304.8	303.25
298.94	299.8	299.51	300.17	300.32	298.96	300.75	299.8	299.27	298.39	299.15	299.86	295.69	298.88	300.82	298.38	302.64	299.82	302.01	299.17	299.75	300.36	301.59	300.45	300.2	300.92	300.41	300.9	298.3	300.8	300.04	301.87	300.99	300.38	301.62	300.86	301.49	301.64	300.83	301.1	304.12	299.42	299.07	300.55	299.9	301.78	302.23	300.27	300.08	298.75
300.76	302.95	299.93	299.44	300.88	300.7	302.33	302.06	299.05	299.6	300.63	301.96	301.95	301.47	300.6	300.18	298.69	300.8	298.75	301.51	301.05	298.67	298.79	302.34	301.94	300.89	298.53	301.54	301.71	302.32	301.03	301.4	299.33	302.15	301.8	301.02	302.77	300.53	300.13	303.2	299.58	299.9	300.49	302.48	298.96	301.24	301.55	301.91	302.05	302.2
308.97	311.48	309.98	311.37	310.16	312.07	309.72	310.18	310.04	312.71	310.05	311.49	309.89	310.86	309.63	311.3	311.24	313.18	310.24	310.33	308.9	311.7	309.3	311.92	310.86	310.21	310.42	311.4	309.97	312.21	311.29	310.66	312.92	311.16	310.34	311.54	311.18	312.21	311.62	308.76	311.01	311.77	309.52	310.43	310.83	310.58	309.83	311.91	312.07	310.07
305.12	303.46	302.84	305.01	303.42	305.14	305.18	304.28	306.34	306.5	305.62	303.77	307.54	303.15	305.4	301.97	304.65	304.94	303.47	303.97	307.35	301.77	304.57	304.15	304.89	304.89	303.2	304.11	307.6	305.47	302.94	304.12	305.79	303.42	302.63	304.86	303.23	303.51	306.64	302.73	304.73	305.85	304.49	306.27	303.69	302.85	304.35	302.2	302.72	304.2
302.96	307.49	304.19	303.67	305.54	303.45	302.83	304.09	305.36	304.72	304.07	304.71	304.84	304.11	306.38	306.68	305.02	304.97	305.48	305.96	304.6	302.62	306.23	305.62	305.56	303.5	305.04	305.82	303.24	304.17	303.19	307.56	306.26	303.92	303.21	303.06	303.94	303.09	303.98	305.21	302.88	303.4	302.05	302.8	305.78	303.6	306.85	306.77	304.66	305.98
316.48	316.82	314.66	316.87	314.78	316.02	315.58	314.23	315.93	317.21	316.81	312.97	315.24	316.6	314.95	315.61	315	315.71	316.66	315.51	315.27	315.21	316.03	316.08	317.32	316.69	315.04	317.36	313.03	315.33	316.75	316.35	315.77	314.95	315.94	314.8	314.11	316.56	316.7	314.99	313.79	313.99	316.45	314.55	318.64	317.74	315.12	313.97	315.16	315.84
295.85	293.64	293.95	298.41	296.01	295.09	294.54	294.44	292.85	296.18	295.02	295.75	293.45	291.55	294.68	293.63	295.26	294.36	294.11	294.12	295.36	294.94	294.64	291.25	295.49	298.51	296.06	295.88	291.01	296.82	295.41	294.01	296.94	294.21	294.7	296.57	296.03	294.9	294.66	297.41	294.08	296.03	294.48	294.88	295.23	294.93	296.29	294.76	297.67	293.38
312.12	309.95	312.75	313.08	311.58	312.14	314.17	311.66	310.58	314.78	312.46	313.77	309.01	313.84	309.7	310.04	313.63	313.69	312.24	311.92	314.89	310.08	313.29	310.77	309.83	310.73	312.73	312.66	310.94	311.88	309.79	313.59	311.4	313.87	309.46	311.8	313.01	311.09	310.24	311.9	315.54	313.93	313.35	314.3	313.53	312.35	312.42	310.59	313.04	312.87
299.99	301.99	300.67	301.27	299.59	300.71	301.38	301.87	301.62	299.51	299.29	303.09	300.73	303.1	301.41	300.27	303.09	301.94	302.07	301.05	302	302.05	303.07	301.25	300.41	301.73	301.04	300.12	301.13	299.39	303.53	301.52	299.27	302.75	302.45	301.91	301.72	301.01	300.71	303.47	300.47	298.65	300.74	299.75	301.47	298.96	302.1	300.84	302.59	300.57
298.5	300.13	298.3	300.32	298.59	303.14	299.1	300.88	298.43	299.41	299.93	301.05	300.01	299.46	299.73	300.13	299.35	301.02	300.65	299.54	301.06	299.67	298.68	298.66	300.41	299.61	299.74	301.98	299.48	300.3	299.25	299.6	300.05	301.22	299.87	299.91	298.44	298.76	297.94	297.28	303.57	302.29	299.08	300.92	299.94	298.61	300.17	299.36	299.98	300.76
306.36	306.74	303.85	305.86	307.99	303.07	304.93	306.93	305.64	305.49	307.33	305.4	307.94	307.88	304.56	305.09	302.85	304.3	306.1	304.3	306.14	305.28	304.92	305.42	306.62	304.14	306.94	304.86	305.58	307.29	309.31	304.25	302.73	304.84	307.87	306.45	306	305.16	304.21	306.35	304.89	304.01	306.74	306.41	304.95	303.93	303.25	307.05	304.97	306.22
299.06	296.21	297.61	297.89	296.44	294.32	296.06	298.3	298.02	296.06	299.83	296.69	297.92	300.15	297.23	295.64	296.15	297.3	294.81	296.77	296.02	294.2	295.99	298.6	297.55	295.11	297.24	295.59	297.68	297.22	297.52	298.01	296.54	296.33	297.66	297.6	296.27	294.69	298.91	299.26	297.88	297.41	295.76	295.69	296.4	296.79	295.83	296.97	297.63	297.05
316.65	316.18	316.15	314.8	314.94	313.31	317.41	317.77	314.6	316.45	317.82	317.07	314.28	313.73	318.5	316.85	319.05	314.38	316.44	314.13	315.59	313.3	317.62	316.19	317.71	314.75	315.35	316.22	316.43	314.53	312.74	312.98	315.11	317.66	314.41	317.03	315.59	317.79	317.36	314.7	315.74	314.46	316.7	317.41	314.75	317.9	312.86	316.44	317.98	315.55
304.56	302.63	301.95	302.9	300.88	300.88	304.83	301.81	301.96	301.71	303.19	301.83	303.76	302.72	302.64	303.01	303.86	301.72	303.44	308.14	304.04	301.94	303.66	304.89	301.98	301.21	303.3	303.67	301.34	302.15	303.51	302.67	302.73	303.11	302.85	303.46	301.22	303.82	302.22	302.09	303.59	303.03	303.53	304.61	305.32	306.03	301.32	304.37	304.64	303.57
319.71	319.07	319.19	318.16	317.35	318.76	316.86	318.85	315.12	316.87	319.22	318.68	315.23	318.79	316.54	317.41	317.11	317.75	317.62	317.96	319.55	317.9	316.2	317.56	317.45	318.21	316.6	317.48	315.87	318.33	318	320.18	318.06	320.71	320.87	316.93	317.4	316.84	319.25	318.88	316.81	318.36	318.3	315.48	317.73	317.6	318.69	320.17	319.28	316.53
312.94	313.47	312.61	310.6	310.94	311.99	312.43	312.13	313.49	313.74	313.76	310.45	311	313.54	313.06	312.4	313	311.56	313.34	314.01	316.62	311.31	313.17	311.11	309.93	308.72	310.31	314.72	312.62	312.45	311.56	314.06	312.67	310.53	312.22	314.34	311.78	312.39	312.49	313.76	311.8	312.19	310.88	313.32	311.41	310.75	313.05	309.22	311.13	312.59
326.37	328.73	327.28	325.99	328.78	327.82	327.43	326.86	328.54	327.39	326.89	328.35	327.87	325.54	327.53	326.86	327.56	328.96	325.74	328.14	327.74	326.07	326.7	327.99	325.58	327.15	329.06	327.61	329.1	327.13	328.14	327.69	329.97	327.62	325.02	326.97	328.13	328.18	325.84	327.59	326.81	327.3	328.02	329.02	325.73	328.57	328.17	328.99	327.69	327.9
309.98	310.12	312.5	309.29	311.79	310.96	311.31	310.31	309.93	309.15	311.06	309.73	311.6	310.87	309.72	309.07	309.69	310.86	309.12	308.22	311.48	309.56	308.31	309.61	310.2	308.23	310.03	311.92	310.62	310.07	308.8	309.22	308.43	311.25	308.86	308.62	308.98	312.46	310.7	310.65	309.92	308.32	309.88	309.63	309.38	311.08	310.41	307.89	309.48	309.6
296.13	294.64	297.13	298.28	297.36	296.67	295.79	297.76	297.89	297.63	296.32	296.91	295.72	297.43	298.13	296.78	300.59	296.34	294.25	298.4	297.4	297.98	295.96	297.29	298.81	298.39	296.25	296.73	297.17	299.25	296.72	295.65	295.28	298.13	296.08	294.97	297.31	298.34	293.86	299.08	295.95	293.96	298.94	297.93	300.09	297.94	295.57	295.03	298.55	299.53
303.98	302.03	300.4	299.44	297.5	299.13	301.23	299.18	299.96	302.25	301.73	301.16	297.99	301	301.15	298.83	301.14	298.91	300.28	298.28	299.9	297.91	298.33	299.42	301.24	299.1	301.11	300.52	300.87	301.7	298.77	300.4	300.28	298.02	302.43	301.61	298.87	299.33	299.18	301.37	299.04	299.52	301.26	299.35	298.63	301.42	302.94	303.62	299.16	302.38
302.91	302.07	302.08	303.13	301.3	305.79	305.17	302.72	302.19	301.88	304.84	299.46	301.01	305.08	300.3	300.3	302.55	304.69	303.14	303.34	300.6	301.37	300.54	302.24	301.7	301.45	299.85	302.75	301.78	303.4	302.25	299.98	304.1	302.23	302.48	301.78	302	302.82	300.89	302.36	304.34	301.82	304.54	300.84	301.09	303.6	302.17	303.89	306.35	301.46
309.01	306.59	309.99	310.48	309.99	308.46	309.9	309.17	307.11	310.51	308.33	308.89	310.01	309.9	309.1	308.75	309.8	307.14	310.69	308.16	309.86	307.98	308.3	308.58	305.94	309.69	311.07	307.84	310.91	311.58	310.07	307.96	309.52	306.16	307.03	307.73	309.89	307.11	305.98	310.22	308.25	309.82	307.77	307.41	307.84	308.18	308.4	308.06	309.86	310.91
316.59	314.54	314.74	315.12	317.27	316.4	315.6	315.29	318.06	314.88	315.46	313.15	315.88	316.57	313.31	315.59	314.83	316.21	315.75	314.5	314.52	315.18	317.63	316.59	315.1	314.77	311.6	314.01	315.18	314.23	316.91	316.34	317.84	313.88	314.8	317.85	314.26	316.41	314.65	316.62	316.28	315.12	313.96	316.58	314.56	317.18	316.17	315.83	317.73	316.58
314.47	315.25	314.31	318.02	313.43	314.07	315.04	316.43	316.81	314.98	318.75	314.43	315.11	315.75	316.02	319.98	314.87	315.63	318.43	314.89	315	314.99	316.01	317.49	315.25	318.39	315.44	318.27	317.6	317.32	318.58	315.66	314.19	313.13	313.02	315.06	314.55	317.86	316.95	317.94	318.29	314.85	317.79	314.67	318.57	315.06	316.24	318.74	313.69	313.1
301.93	300.93	298.51	299.61	299.28	298.75	302.28	303.95	300.96	302.02	300.76	299.97	301.12	299.77	301.15	301.66	302.5	301.77	301.25	300.3	302.18	299.21	300.53	302.87	300.63	300.06	299.98	299.79	300.25	301.06	301.43	300.38	300.98	302.09	298.09	300.26	301.38	299.33	302.82	300.42	302.81	299.07	300.3	301.26	300.16	302.15	302.24	300.7	301.13	299.85
303.76	302.74	302.6	301.08	303.18	302.34	300.51	303.07	302.7	301.5	302.14	303.51	301.67	301.72	302.09	304.59	304.34	301.53	303.3	301.81	302.66	300.99	302.81	302.35	303.57	300.51	302.23	301.37	301.72	300.66	300.85	304.2	301.25	304.41	304.66	302.43	301.88	300.9	301.52	302.87	299.87	300.48	302.58	302.11	302.9	302.54	301.38	301.49	302.6	300.42
316.39	316.45	316.1	317.03	314.41	316.35	315	315.94	314.08	317.98	313.61	315.22	313.28	314.25	314.27	317.28	314.44	314.08	314.19	316.59	314.01	313.06	314.11	315.37	312.97	312.15	316.78	315.63	315.35	315.1	315.68	312.83	313.42	314.6	315.31	314.89	313.06	313.82	316.04	314.92	317.12	316.78	314.32	316.27	313.13	313.42	315.93	314.1	314.47	312.83
305.46	304.28	307.65	303.99	305.17	306.67	305.19	304.02	306.82	306.25	306.65	305.69	305.59	308.17	306.77	306.07	308.17	307.29	306.75	306.79	304.27	307.53	306.73	306.83	308.25	307.1	306.82	307.22	308.08	305.76	307.38	304.48	307.54	305.5	308.27	305.35	305.66	305.52	306.38	307.37	306.23	305.7	306.56	305.8	306.53	305.73	305.31	308.02	307.59	305.51
295.16	293.61	294	295.1	293.44	294.62	295.98	295.12	294.05	294.36	294.13	294.3	293.02	295.78	293.51	293.81	294.62	296.61	296.9	294.31	296.3	295.42	294.47	293.37	294.06	294.98	297.1	294.23	294.26	294.3	295.42	295.5	294.69	293.38	294.21	295.27	296.51	295.68	296.2	294.85	294.87	296.05	293.96	292.85	293.2	296.38	295.89	296.67	294.96	293.1
298.41	298.1	300.23	298.71	298.88	300.73	301.11	301.13	300.3	299.99	299.65	298.74	302.45	300.98	300.06	301.18	301.24	297.77	301.3	299.37	298.48	299.54	298.46	303.62	300.17	301.14	300.22	300.03	297.86	299.07	300.33	297.45	297.17	300.17	300.4	299.53	298.87	299.56	298.1	297.47	299.53	301.83	301.19	299.44	298.75	301.31	301.41	300.9	301.58	298.6
320.63	317.01	318.8	317.71	317.38	314.55	317.25	319.29	320.19	319.76	315.6	318.28	319.19	317.55	320.32	315.61	315.58	317.89	317.3	316.81	314.94	318.21	317.86	316.67	320.14	318.06	317.37	317.44	318.39	317.39	317.37	316.16	316.4	317.5	318.08	317.32	318.66	319.13	321	316.27	318.48	319.87	316.82	318.2	316.4	318.53	317.86	318.31	318.31	318.93
304.74	303.92	307.06	306.62	305.98	304.3	304.83	305.46	307.56	307.12	305.46	310.3	307.8	306.27	307.2	306.6	306.43	305.65	305.09	304.93	306.69	307.5	306.75	304.25	306.68	304.8	305.68	307.08	305.72	307.03	304.07	307.11	307.45	306.22	307.59	310.12	306.15	305.45	305.95	304.8	305.61	305.58	306.96	307.89	306.11	304.55	306.84	306.04	304.91	308.55
302.4	303.69	302.54	304.47	303.5	306.23	304.32	304.44	302.04	304.69	302.18	304.19	304.38	304.43	302.68	303.77	303.89	301.66	304.38	302.44	305.45	305.94	303.89	305.33	305.16	302.57	305.32	303.93	301.99	305.8	307.22	305.51	303.78	301.76	304.63	302.9	303.74	302.98	305.44	304.48	303.4	302.81	304.49	304.9	301.92	301.92	305.84	305.21	302.45	304.54
312.99	312.62	313.05	313.23	312.55	309.87	313.7	313.28	314.32	309.92	312.63	311.54	314.85	313.72	314.19	310.24	314.11	310.42	314.68	313.25	313.35	311.9	311.94	314.3	315.11	313.51	313.12	312.07	313.44	315.44	313.53	315.58	310.52	311.95	313.25	316.19	313.39	314.35	313.36	314.33	310.1	312.18	312.02	312.04	312.32	313	313.86	312.48	314.45	315.04
301.65	300.15	301.03	302.38	301.43	298.64	298.64	299.3	301.15	302.5	301.56	300.54	299.27	299.29	299.2	300.37	300.56	304.13	300.11	302.59	298.38	301.64	298.32	299.08	300.32	298.53	300.06	301.12	297.91	300.37	300.23	297.59	299.78	300.02	301.22	299.16	301.51	297.38	302.24	300.95	299.89	300.56	299	302.57	299.55	298.13	300.38	299.1	300.73	298.5
319.58	317.33	319.19	315.98	316.45	317.74	316.54	316.94	316.63	318.34	317.1	317.76	318.1	316.48	319.07	318.2	318.51	318.5	317.55	314.69	320.05	317.18	314.98	318.77	317.04	316.81	315.84	317.9	320.09	318.51	317.13	316.29	315.83	315.67	315.62	315.3	319.79	315.84	316.69	318.21	317.88	318.43	317.74	316.33	316.74	319.14	314.95	314.83	317.04	315.65
316.6	319.05	316.12	317.72	318.6	316.58	314.36	315.86	318.21	317.84	316.67	313.28	317.33	315.3	315.48	319.21	317.29	316.01	317.32	315.86	314.68	315.11	316.38	318.32	314.84	317.61	315.63	315.84	317.86	317.51	316.76	316.89	315.73	316.39	315.65	317.23	319.16	312.92	315.33	315.34	316.09	315.27	315.26	316.21	315.89	317.23	315.5	316.57	314.61	316.09
310.2	308.98	307.72	309.17	309.23	308.64	308.07	309.03	307.95	308.23	306.34	306.48	308.76	310.58	307.97	310.61	308.85	307.18	307.48	310.82	308.46	308.32	310.68	310.89	308.06	309.35	311.68	310.42	309.49	309.77	309.25	309.53	305.37	305.91	309.73	311.35	305.27	308.69	306.61	309.22	308.1	307.12	308.92	309.22	310.44	309.55	309.76	309.11	307.94	308.89
313.8	313.68	311.6	310.77	313.57	314.13	312.86	313.02	314.12	313.04	310.3	314.18	315.24	313.07	311.09	310.94	314.39	313.29	313.26	314.78	314.18	311.84	313.83	312.71	313.41	315.01	310.94	313.5	310.79	314.59	313.65	317.35	313.8	313.94	312.97	314.14	312.56	313.58	310.43	315.59	312.01	313.72	311.3	313.38	312.72	316.05	312.19	312.04	312.78	315.6
318.4	321.97	318.7	318.69	316.88	318.98	318.61	317.55	317.37	318.65	317.47	317.28	315.7	318.63	319.13	316.96	318.76	316.78	319.19	318.95	317.04	316.84	319.18	318.97	319.18	317.39	317.52	316.97	315.14	317.42	316.14	320.05	319.57	318.71	319.17	317	318.49	321.21	316.44	319.19	319.76	317.25	318.96	318.84	317.68	317.6	318.28	318.41	320.45	318.6
324.46	324.89	326.82	325.71	324.95	326.33	327.36	325.32	323.04	323.41	324.22	323.91	327.04	324.37	325.25	323.15	325.22	325.08	326.53	325.08	326.49	322.31	324.96	323.63	326.98	325.83	326.46	324.91	323.91	325.6	325.24	325.56	326.09	327.34	324.24	326.17	325.56	325.67	325.06	324.8	325.95	323.56	324.89	323.57	326.43	323.49	325.62	325.25	323.82	325.4
304.45	303.24	303.21	305.28	303.95	304.79	304.07	303.91	305.52	306.76	303.73	304.07	302.58	304.07	305.3	305.23	304.45	304.31	306.23	302.63	308	302.92	306.67	303.56	303.09	304.88	307.99	304.89	306.29	306.22	303.25	305.54	303.78	301.95	304.11	306.23	304.68	306.64	302.54	302.89	303.99	304.14	306.03	304.67	303.11	301.28	307.17	303.96	302	305.52
300.4	302.82	301.68	300.12	301.03	301.19	300.13	300.88	300.42	300.42	300.88	303.3	301.03	297.75	302.57	299.57	301.87	303.26	298.85	302.22	302.85	297.15	301.15	299.53	300.4	301.5	299.58	300.28	301.11	299.46	300.61	298.8	299.99	302.19	299.85	301.89	300.71	300.44	304.06	304.24	301.57	299.51	301	301.15	301.15	301.34	301.56	298.65	302.55	301.27
296.16	297.65	295.72	297.31	295.92	297.96	296.72	296.8	297.32	295.54	297.66	295.75	293.98	296.12	296.79	297.46	296.43	296.05	297.47	295.65	299.19	295.39	295.51	295.14	296.59	298.26	296.76	296.38	297.22	297.66	295.31	296.55	299.77	295.32	298.68	297.92	296.27	297.54	297.93	298.89	296.27	293.93	296.16	296.94	299.11	296.74	300.57	299.61	297.72	297.14
321.5	323.11	319.45	320.39	320.94	318.52	320.64	319.12	317.74	318.63	316.97	320	319.21	320.04	320.83	319.2	318.29	319.12	320.38	321.66	317.94	321.87	319.81	319.8	320.15	320.53	319.65	319.89	319.05	320.93	319.87	318.66	316.83	316.88	316.83	320.57	319.18	319.6	322.25	318.73	318.15	317.58	317.62	321.04	318.47	319.13	319.73	322.84	319.64	321.18
304.11	307.91	306.98	304.12	304.7	306.11	306.14	308.45	305.33	304.3	303.25	304.41	303.33	307.07	303.32	304.8	305.69	307.99	304.24	304.91	304.97	305.93	305.02	307.12	304.75	306.22	306.6	306.77	306.43	305.89	306.61	308.21	309.38	303.73	304.37	306.16	305.34	304.76	307.51	306.12	307.05	305.4	305.15	306.77	303.05	305.91	304.09	304.23	305.17	308.05
295.31	294.99	295.88	296.39	296.7	294.69	294.27	296.17	295.2	291.65	296.21	295.1	296.56	294.71	296.29	295.26	293.65	294.84	295.8	295.52	296.04	296.01	296.17	294.94	292.64	294.99	294.29	296.45	292.01	294.88	295.95	295.3	294.57	294.7	292.92	294.78	292.66	294.03	294.85	295.51	293.71	293.39	296.69	295.71	294.91	295.76	294.44	295.2	296.42	293.74
303.25	303.57	300.47	303.44	304.28	304.08	301.5	304.84	301.9	302.31	301.26	301.36	302.82	300.11	301.03	299.21	304.29	301.27	301.63	303.53	300.49	301.92	302.75	300.91	303.92	301.46	302.46	301.76	303.4	301.3	300.71	300.88	301.89	301.19	302.07	304.91	304.38	304.62	302.55	303.01	301.66	302	304.13	302.96	303.92	303.14	302.22	302.97	304.45	302.9
324.28	325.21	324.77	325.88	323.14	324.03	325.83	326.37	324.17	322.87	326.52	325.88	324.49	327.16	324.24	322.38	324.42	322.92	325.93	324.12	325.31	325.02	324.34	324.77	324.89	324.85	324.31	320.64	324.63	326.86	324.55	323.84	326.27	324.07	324.56	322.79	323.35	323.61	324.91	324.63	324.09	326.81	325.12	325.31	326.91	326.08	325.89	324.6	323.8	324.05
306	305.05	302.24	303.27	300.57	307.93	304.44	303.63	303.02	302.2	303.01	302.82	301.83	306.22	305.8	305.62	304.12	299.97	303.37	304.5	304.14	305.93	304.73	303.63	302.74	301.28	304.45	304.31	302.2	304.53	301.78	305.42	304.14	305.2	302.87	302.47	302.59	302.4	304.67	302.1	303.65	302.75	301.76	303.05	304.26	300.77	300.57	301.95	302.59	304.13
306.34	306.67	305.99	306.53	304.04	306.24	308.15	305.94	305.04	303.54	305.49	303.63	305.91	303.94	305.83	305.48	305.53	306.41	307.7	305.53	304.74	304.69	305.29	306.66	304.7	304.13	304.58	305.97	306.77	303.27	306.97	306.12	306.61	307.41	302.99	305.23	304.72	305.57	304.33	304.36	306.52	306.87	306.87	305.65	308.25	304.56	304.84	306.8	307.12	306.01
325.84	329.96	327.97	327.25	329.64	326.54	327.14	326.69	328.6	328.33	326.49	326.39	329.65	331.54	330.88	324.03	329	327.45	327.01	329.32	329.41	328.53	326.73	327.68	327.17	329.25	325.83	329.91	327.29	325.89	327.5	328.2	328.47	329.13	327.63	324.9	328.87	326.65	328.33	328.98	327.67	327.91	327.49	328.99	327.35	325.27	327.34	326.43	329	328.64
306.35	307.64	307.84	308.72	310.51	306.06	308.17	304.81	307.47	307.49	306.28	306.96	306.66	308.2	306.29	306.32	307.09	307.97	306.71	307.96	308.14	307.2	306.44	310.06	306.98	307.56	306.62	304.6	307.43	308.4	306.29	306.42	304.84	304.87	308.31	309.43	305.3	308.1	307.76	307.69	307.07	307.05	307.31	309.66	309.01	309.62	307.15	306.5	307.95	309.09
302.49	301.92	301.85	303.57	301.67	302.55	304.33	302.67	302.79	303.64	300.32	302.91	304.04	305.55	302.02	304.55	303.46	304.34	303.6	302.61	303.53	302.65	303.09	302.07	303.53	300.79	304.12	304.15	302.35	302.71	303.17	305.5	303.44	302.97	303.34	305.56	305.66	300.85	304.75	301.67	302.16	302.63	302.82	301.91	304.99	302.28	304.67	304.22	302.1	303.24
304.65	304.22	304.54	303.8	301.9	303.4	303.96	306.17	303.92	304.52	302.95	306.57	304.78	303.92	304.54	305.75	302.85	302.32	303.33	303.68	303.78	303.58	303.05	305.07	306.29	306.49	306.56	304.88	304.73	306.26	302.43	304.61	304.68	303.7	302.58	304.67	303.31	304.02	304.33	303.24	304.89	304.6	304.03	304.84	301.62	303.87	303.76	305.54	305.4	304.91
315.12	314.23	315.86	316.79	316.87	317.41	316.64	315.25	315.54	315.41	316.92	316.22	314.54	314.68	318.74	314.64	314.67	316.15	313.9	314.13	314.25	314.02	314.96	316.86	315.02	313.49	313.04	314.49	316.97	314.97	315.74	315.09	316.49	313.76	316.64	314.48	317.01	313.53	312.93	313.68	316.82	313.66	313.42	313.93	315.48	314.62	315.6	313.17	313	315.71
305.63	305.83	304.75	307.29	306.11	307.03	306.4	303.92	305.83	305.59	305.49	306.34	303.95	305.81	303.43	307.69	303.44	306.31	306.4	305.65	305.68	305.87	307.93	306.87	302.42	304.77	302.81	306.79	304.27	304.73	305.8	303.82	306.7	305.15	304.36	304.18	304.11	305.54	305.89	305.24	305.4	305.81	307.74	303.8	305.63	304.32	303.79	306.58	304.69	304.24
310.98	313.26	312.02	314.24	313.97	311.43	312.77	311.67	311.51	313.78	314.01	312.33	309.65	316.58	310.11	310.24	309.85	312.75	312.69	313.56	312.15	315.02	312.5	311.82	313.7	314.18	315.84	314.82	314.81	315.79	311.39	312.99	313.69	314.09	313.99	311.75	313.52	314.65	317.73	316.02	312.56	311.66	313.79	313.58	312.05	313.78	311.44	315.07	312.31	313.23
304.06	304.31	302.39	303.96	301.89	302.48	303.68	303.92	302.49	304.49	303.49	304.92	302.46	300.99	302.69	303.13	304.74	305.01	304.4	302.44	304.08	302.96	301.6	303.26	300.78	301.63	302.86	302.4	303.34	303.62	303.48	306.77	306.24	304.14	304.59	302.15	305.77	303.74	302.57	303.12	302.35	302	303.22	303.21	306.4	302.63	304.85	303.52	303.46	302.08
292.97	294.52	294.09	295	292.46	295.89	295.46	291.5	294.01	294.59	291.49	290.3	295.15	293.91	293.56	294.34	291.44	294.97	291.25	294.94	295.45	296.05	292.19	291.47	294.92	294.32	294.52	292.95	295.26	295.58	295.37	294.7	295.72	293.85	294.55	295.14	295.68	296.92	294.17	293.74	293.48	292.73	295.59	295.49	293.79	294.01	291.82	294.29	295.31	294.06
297.19	298.3	296.2	297.1	295.2	293.61	298.55	294.9	298.16	298.42	298.17	296.07	298.7	297.68	294.78	298.66	296.05	298.31	298.62	297.44	296.05	297.97	298.81	293.65	296.85	293.97	297.02	296.19	294.69	296.67	297.37	296.45	294.91	296.55	297.4	298.54	297.55	297.54	296.43	296.07	297.41	297.57	296.72	296.03	295.99	294.64	296.57	297.21	294.7	297.83
303.7	306.97	304.14	307	305.66	303.3	306.45	303.75	305.8	305.49	303.82	306.13	304.66	305.69	303.95	306.51	305.11	304.87	307.16	305.86	305.02	305.74	306.67	303.34	305.9	305.23	306.46	301.94	304.5	305.02	304.13	303.43	302.71	306.63	306.29	306.98	302.82	304.85	305.38	308.22	306.04	309.52	305.62	306.71	305.16	303.6	303.37	304.4	305.22	306.04
311.81	313.16	314.47	312.72	315.12	313.22	313.46	311.26	314.98	312.86	312.35	313.03	312.27	314.31	314.69	312.45	311.08	311.29	310.36	314.22	313.06	313.01	311.78	313.58	312.02	314.69	311.93	311.88	315.14	311.76	313.62	314.59	314.12	311.73	316.32	314.25	312.74	311.51	313.87	312.78	314.74	313.57	312.61	314.9	312.51	313.92	313.71	312.25	311.47	313.97
326.48	327.58	327.1	326.54	325.91	327.89	329.73	329.55	332.12	328.74	325.85	327.03	327.33	327.03	329.45	330.22	326.7	328.77	326.35	329.08	328.76	328.3	328.23	327.58	330.54	326.12	328.94	326.58	327.29	326.54	327.32	328.93	328.01	328.94	326.85	325.65	327.62	331.15	326.29	326.68	330.47	325.36	326.98	328.95	328.31	326.58	328.32	327.35	328.31	329.57
314.43	315.91	315.25	318.11	314.19	315.62	317.49	318.15	316.13	314.41	317.78	316.58	315.5	318.86	317.85	316.27	319.47	318.11	315.67	317.44	319.49	315.71	317.62	316.31	316.98	318.88	318.53	317.84	315.78	318.62	316.01	318.09	317.17	315.81	318.97	319.35	316.18	318.48	314.7	317.41	316.95	316.48	316.84	319.94	317.94	316.22	315.11	320.44	319.37	317.73
316.24	316.6	315.23	312.67	315.22	317.84	316.17	315.93	313.91	315.67	315.22	317.1	316.77	313.87	313.4	317.91	314.78	313.13	313.64	319.17	315.61	316.41	312.88	314.63	314.28	316.49	313.93	316.07	315.09	313.04	313.24	313.98	315.59	314.77	316.3	315.03	313.33	315.95	314.85	313.86	315.37	312.69	317.04	313.39	314.37	316.36	313.8	314.8	316.11	314.2
303.08	301.86	302.43	303.3	301.53	304.76	303.24	304.99	301.36	304.54	303.92	303.3	304.97	301.32	303.48	303.38	302.06	303.2	302.16	300.98	304.1	303.74	304.36	304.69	303.06	302.43	301.74	302.17	302.98	300.32	301.92	303.08	303.11	301.78	305.87	304.64	302.98	305.76	303.03	301.97	305.84	303.66	302	302.99	300.99	303.8	303.87	301.62	301.28	302.71
324.34	323.76	325.24	322.98	323.95	326.19	323.24	324.6	325.31	325.15	323.23	324.61	325.88	325.03	324.23	322.46	324.25	326.47	324.81	325.97	323.72	326.5	324.37	325.37	325.29	324.17	324.97	323.9	324.29	325.97	325.72	326.35	325.32	324.97	323.21	325.12	325.95	323.44	324.31	324.72	325.21	325.77	324.7	322.07	323.09	324.09	325.23	325.52	323.36	324.63
312.06	310.64	309.34	310.76	311.93	308.57	311.89	307.28	311.76	311.24	310.66	311.76	310.69	309.2	310.35	310.9	312.54	308.22	310.41	312.01	309.57	310.23	310.66	309.04	310.3	311.71	311.28	310.28	311.53	310.77	310.85	308.03	310.44	310.02	313.75	311.41	309	310.74	310.76	311.23	313.17	311.11	310.46	311.18	311.51	309.96	311.32	309.21	310.37	310.29
314.99	316.13	318.12	311.89	315	313.75	315.06	316.75	316.31	315.22	315.77	312.63	316.1	316.22	316.18	312.82	312.18	315.37	316.06	316.86	312.48	313.76	311.64	316.2	312.43	314.45	313.73	313.08	315.38	312.18	313.46	313.95	315.51	316.25	313.85	314.3	313.41	314.74	315.22	314.84	313.92	315.86	315.24	318	312.53	315.44	312.77	315.02	314.63	316.18
301.98	300.85	302.22	305.05	304.86	303.33	301.26	301.68	302.46	302.76	302.54	305.64	304.5	303.41	303.84	301.48	302.1	302.7	303.12	304.56	302.91	302.28	301.8	302.49	302.05	303	302.21	305.03	303.69	304.89	303.71	302.07	302.73	304.38	303.12	303.64	304.47	303.11	301.45	303.45	304.09	303.92	302.94	302.82	303.46	304.51	304.12	305	305.81	303.33
314.85	315.13	316.18	314.29	311.9	311.66	314.81	314.49	311.71	313.73	312.85	314.74	314.83	316.82	311.43	313.31	314.01	313.94	315.44	317.04	313.91	314.19	314.64	314.63	312.27	315	313.44	310.96	314.49	314.84	314.87	315.74	313.38	315.86	313.58	312.68	315.37	314.5	313.93	316.04	313.14	314.57	315.04	314.84	311.52	315.12	313.11	315.02	314.01	316.24
317.55	315.18	319.32	317.37	318.7	314.78	318.26	317.07	317.88	319.14	318.99	315.47	318.1	317.9	317.93	315.67	318.52	317.11	315.41	318.69	317.83	316.2	315.99	317.14	316.56	317.56	317.61	319.74	317.79	316.87	316.61	317.3	318.07	314.89	318.68	318.84	320.28	319.77	315.86	316.05	318.17	317.26	317.79	318.14	317.83	315.63	317.8	317.87	315.34	315.54
312.08	312.05	310.82	313.17	315.27	312.95	313.02	314.49	311.69	311.03	314.48	312.45	312.54	312.88	312.84	312.27	311.84	313.07	311.66	312.07	313.06	312.58	315.92	309.89	314.72	315.22	313.87	312.13	311.11	311.99	313.04	315.33	312.99	313.22	314.23	312.89	310.7	313.21	314.38	313.59	315.47	311.04	313.15	312.36	311.68	313.23	312.67	312.25	313.88	315.98
310.09	311.26	312.11	312.84	314.12	310.71	312.6	314.29	312.99	312.48	315.31	312.59	314.39	312.8	314.08	313.04	313.3	312.22	311.23	312.38	313.66	311.76	313.79	312.65	314.18	315.74	310.38	311.16	311.41	312.91	315.21	312.4	315.08	315.33	314.03	314.24	314.65	311.24	310.99	312.78	311.46	313.71	311.88	312.2	311.95	312.09	311.61	309.9	312.37	313.47
302.14	303.18	302.57	300.22	301.46	303.06	304.79	301.17	302.41	299.88	303.4	303.56	302.58	301.37	303.43	301.44	304	301.45	304.03	304.13	303.07	303.16	305.21	304.27	300.17	301.34	304.99	301.59	301.71	304.29	302.3	302.4	302.7	302.9	303.15	303.9	303.92	302.6	301.61	301.74	304.12	302.18	301.77	302.68	301.32	301.71	305	301.91	300.04	302.62
303.86	303.71	306.21	304.55	302.13	303.72	305.47	303.33	305.68	306.68	303.21	305.54	302.97	304.73	304.18	303.98	305.41	304.75	303.98	300.09	304.34	304.22	304.92	302.15	302.07	303.23	303.86	305.2	302.49	303.66	302.25	304.1	303.96	304.33	305.45	301.74	302.96	303.43	301.05	303.59	305.18	301.1	304.07	303.36	305.84	304.02	302.03	305.93	303.97	303.4
296.02	294.88	292.11	293.72	297.05	295.31	293.31	294.48	293.69	293.93	293.9	295.22	294.43	295.23	296.6	296.07	295.18	293.85	296.12	295.01	296.02	295.65	294.09	293.51	294.02	295.17	294.82	294.07	292.89	295.16	295.99	293.94	293.3	294.35	294.66	292.59	293.07	294.6	292.55	297.6	297.94	295.33	293.84	293.65	296.59	295.37	297.42	294.26	292.03	292.15
316.19	315.16	312.76	315.76	315.87	314.18	315.12	314.25	314.78	314.99	313.36	315.46	314.74	313.54	313.28	313.4	313.02	314.06	315	313.57	314.54	312.05	316.9	314.27	311.19	313.51	313.56	314.91	313.11	312.89	317.26	316.33	314.68	311.64	313.56	314.68	313.28	312.16	315.66	313.16	314.5	314.04	314.75	314.87	315.49	312.4	315.42	315.24	314.28	314.68
318.45	318.08	316.69	318.65	317.71	320.04	319.35	317.6	316.62	317.36	316.72	320.02	318.7	318.77	318.97	318.25	316.64	314.83	318.32	317.04	316.77	317.16	321.62	316.73	316.55	317.77	316.3	315.46	319.54	316.75	318.47	318.09	319.53	316.37	318.78	318.92	320.89	319.88	318.62	320.98	318.1	317.31	319.9	318.84	320.51	318.85	317.35	319.23	319.67	315.74
302.75	299.44	302.35	301.31	301.11	302.85	304.7	303.74	301.32	303.35	302.92	303.36	305.52	306.61	303.75	303.82	303.71	301.19	300.29	303.47	302.09	304.84	302.16	303.26	301.88	302.42	304.31	301.84	301.39	301.8	300.29	301	303.87	301.41	302.07	301.36	302.89	302.86	303.36	301.27	303.98	300.86	303.07	302.32	300.88	302.72	302.83	302.4	300.86	298.84
318.07	318	319.74	319.53	318.61	319.48	319.26	316.46	317.97	318.88	317.94	317.35	318.97	320.89	318.67	319.18	317.13	319.57	315.31	319.04	319.5	319.21	316.09	317.48	318.44	318.09	319.71	316.59	320.4	317.81	319.56	318.04	317.61	318.79	317.71	317.4	319.7	319.2	317.34	320.45	321.22	322.54	316.44	319.33	318.94	317.23	317.23	320.32	321.22	320.96
307.86	307.15	309.7	306.84	306.83	306.53	308.1	308.7	308.48	309.61	306.37	308.56	305.04	306.61	307.56	305.17	302.97	306.25	306.45	305.28	305.86	307.54	307.21	305.37	305.55	307.87	306.64	306.01	307.24	306.29	307	308.38	306.75	307.48	306.13	307.61	306.51	307.21	306.75	308.82	308.15	305.24	305.31	303.82	307.74	304.94	307.88	305.39	306.14	306.6
311.82	313.44	313.56	312.18	314.41	308.99	313.06	311.97	313.17	310.74	312.77	315.03	310.84	313.66	312.86	316.34	311.69	311.6	312.54	314.51	311.68	313.22	313.2	313.39	313.21	314.08	312.96	313.85	315.1	314.12	312.18	311.24	312.06	314.27	314.5	311.88	312.39	315.62	311.12	312.43	312.57	313.11	309.88	311.85	312.85	314.06	315.22	314.76	315.17	313.95
313.77	315.55	313.41	311.27	311.47	313.17	312.7	315.59	313.96	315.88	311.95	313.02	314.08	313.49	315.05	312.58	314.14	310.81	313.66	313.02	313.53	313.86	312.23	312.73	312.48	314.82	313.05	314.61	312.27	314.17	312.56	315.02	314.21	314.53	315.29	311.36	310.62	310.99	312.59	314.31	311.38	313.19	315.47	316.39	313.5	315.48	313.57	313.14	312.24	313.86
300.06	298.82	300.96	300.38	300.86	299.81	297.69	297.73	301.86	299.21	300.31	300.36	299.16	297.72	300.44	298.72	301.33	299.75	302.13	299.22	298.95	301.64	298.82	300.69	300.97	298.63	300.66	302.8	301.49	300.67	299.53	300.48	300.62	299.77	299.83	300.04	297.65	299.65	300.95	300.24	302.26	299.61	297.41	302.64	297.01	298.47	298.98	303.03	299.52	300.29
327.1	324.04	328.8	326.36	327.14	328.49	328.37	327.76	328	325.14	328.79	325.84	327.41	328.92	326.74	327.84	326.58	326.32	325.92	326.9	328.98	330.28	326.18	325.57	326.96	328.99	327.53	326.49	327.65	326.6	325.38	328.2	327.71	326.48	325.08	328.48	327.42	329.17	326.45	326.33	327.29	323.65	328.12	328.4	326.31	326.47	326.4	328.65	328.66	326.67
295.27	295.37	295.36	291.81	296.59	294.6	296.19	292.86	296.2	295.4	296.07	296.91	293.84	295.89	293.33	296.39	295.21	295.2	294.98	294.67	296.07	296.37	292.17	296.4	295.53	294.6	295.19	295.7	295	295.68	296.13	294.3	296.72	294.93	294.72	294.34	294.97	296.09	293.45	292.62	293.5	294.9	292.92	295.41	294.1	298.1	294.61	296.69	294.62	295.86
306.06	303.88	308.06	306.48	306.61	306.77	307.28	306.03	306.89	305.52	306.96	308.8	305.51	305.7	306.66	307.07	306.7	308.92	305.25	306.73	304.46	306.19	307.55	306.88	304.59	306.21	304.5	305.87	307.69	304.97	303.51	305.38	305.06	305.94	306.77	308.07	303.51	306.19	308.23	305.36	307.58	306.58	310.99	306.68	306.33	306.41	307.79	306.33	306.57	305.45
294.82	294.67	293.02	295.81	294.09	297.26	296.48	294.87	296.09	293.99	293.81	295.92	295.92	295.86	296.68	295.94	294.53	295.49	294.99	295.43	292.64	295	293.91	297.42	292.75	295.45	295.62	295.22	297.1	295.77	295.5	296.61	294.47	292.92	294.91	294.24	290.62	293.86	295.1	294.18	295.14	297.39	293.43	294.79	295.2	295.1	294.49	292.54	293.61	292.55
303.2	301.91	304.87	304.1	301.36	303.85	302.94	304.35	302.88	304.78	302.91	302.95	303.93	303.21	302.76	301.61	303.1	302.49	304.14	304.21	303.33	302.01	302.01	303.65	300.19	301.06	303.65	303.62	302.41	301.62	301.15	301.92	303.44	301.51	302.03	302.84	304.24	304.31	304.22	303.23	303.99	304.02	302.86	305.53	301.77	301.4	303.85	301.77	302.08	302.4
325.06	326.59	327.51	322.96	323.96	325.78	326.33	321.7	326.91	326.76	326.48	325.91	328.13	324.85	324.9	325.82	325.47	324.17	325.4	324.09	325.64	323.04	324.12	328.36	324.51	325.26	325	325.94	324.31	325.93	326.88	324.4	325.49	324.85	326.36	326.3	324.09	326.08	323.74	322.92	325.54	325.27	324.24	325.96	323.47	323.52	325.18	325.05	325.42	326.55
329.21	327.91	327.42	327.46	328.68	328.79	327.1	328.21	329.21	325.81	325.61	327.51	327.99	326.04	327.84	328.49	330.13	329.29	325.85	323.71	325.8	327.22	325.82	330.52	328.06	327.09	325.59	330.49	326.16	325.07	325.5	327.1	328.12	328.27	327.93	327.93	326.02	327.94	325.02	328.37	330.49	327.8	326.8	328.13	325.77	326.65	329.34	327.2	326.84	329.2
314.04	316.05	316.32	314.21	314.86	315.07	315.29	314.62	314.14	315.74	315.13	313.48	315.92	313.01	314.5	316.7	314.09	315.46	316.31	316.83	314.5	314.7	313.46	314.49	313.96	314.01	313.23	311.63	315	314.63	315.63	315.89	316.21	316.25	315.65	317.92	314.38	315.39	314.02	315.93	314.72	313.82	313.53	314.75	310.42	315.59	313.05	313.81	316.51	313.3
308.66	307.17	307.39	308.06	310.77	310.63	308.63	306.68	311.64	307.9	308.18	309.49	307.94	310.54	308.95	310.59	307.09	307.39	308.87	307.75	306.96	308.3	310.28	309.6	308.55	309.87	308.28	308.86	307.25	309.59	311.74	309.63	307.09	309.49	307.65	307.24	307.31	309.44	305.99	308.01	306.9	311.2	309.4	310.13	307.41	308.93	310.04	306.35	309.07	309.76
301.71	303.67	304.85	303.67	301.74	304.78	302.09	304.42	303.18	303.37	303.98	303.84	304.21	301.51	301.28	304.22	303.23	304.78	304.38	304.18	303.11	301.6	305.76	300.51	300.48	302.19	303.87	302.17	302.74	302.21	304.2	305.01	303.5	304.02	303.83	302.39	303.02	301.04	304.43	304.26	303.34	304.76	302.85	303.41	300.84	304.77	302.03	305.28	305	303.91
292.37	292.03	296.62	295.97	293.23	295.09	295.8	293.77	293.26	296.14	291.87	295.59	295.09	293.78	295.51	295.24	295.91	294.93	295.98	294.42	295.05	296.52	293.16	294.43	294.25	293.71	295.92	293.76	294.07	296.13	292.88	294.74	295.42	292.16	293.84	293.78	296.3	295.42	299.37	295.57	292.85	293.34	293.95	296.58	293.54	295.64	296.15	297.24	297.64	294.2
304.77	303.49	306.4	302.19	306.15	302.91	303.69	303.53	302.48	301.98	302.46	303.66	302.02	304.29	304.52	304.53	304.71	305.28	303.4	304.64	303.41	305.51	304.43	304.08	301.6	302.51	302.9	303.96	304.33	304.34	305.57	303.38	303.17	306.83	302.09	303.26	303.44	305.08	303.23	304.16	304.12	304.51	302.19	303.21	300.36	303.75	305.59	303.49	303.27	305.16
302.15	303.21	304.61	303.04	303.01	303.47	302.69	303.7	302.21	303.59	303.34	303.69	301.96	304.76	302.57	301.49	305.13	303.72	302.76	299.32	303.01	305.18	302.03	301.5	301.3	304.31	302.79	300.28	302.31	302.39	301.28	303.08	305.43	302	303.01	301.5	301.43	304.7	302.09	302.56	301.77	301.21	302.22	304.33	303.15	302.97	298.21	301.03	301.84	301.55
294.36	295	292.92	293.79	294.69	295.47	294.08	297.51	294.76	297.51	296.2	294.42	292.6	294.05	293.4	293.99	294.92	293.79	293.49	295.68	293.61	295.07	297.38	293.21	296.58	297.9	294.35	295.7	295.82	294.52	294.83	293.97	294.75	295.51	294.45	295.43	294.63	294.29	295.8	297.07	293.47	295.88	294.73	296.4	295.06	295.41	295.96	293.12	296.13	292.77
315.06	313.51	313.35	313.96	311.65	312.39	313.29	313.64	310.91	311	312.91	313.76	313.89	313.78	315.03	311.22	313.65	312.75	312.08	312.48	311.97	313.68	312.51	311.32	312.12	315.56	309.76	311.71	311.31	315.35	312.5	314.36	310.24	312.79	312.69	314.13	312.35	311.37	310.98	312.88	313.31	311.22	313.25	312.56	313.32	312.88	311.15	314.33	313.21	312.16
300	299.81	299.11	298.45	299.96	301.63	301.83	298.99	300.31	299.14	300	301.19	302.32	301.64	300.04	300.68	300.25	300.51	299.51	300.3	300.02	298.91	302.7	300.74	298.66	297.38	298.99	301.97	302.01	298.9	300.38	296.36	301.41	300.77	300.23	299.13	297.64	299.59	297.7	299.78	300.96	299.06	298.69	299.56	301.17	299.7	300.8	303.63	297.9	299.94
304.32	305.36	303.61	305.08	304.39	303.43	304.63	304.77	305.93	303.39	303.7	304.36	304.77	302.36	304.96	303.58	304.33	305.89	304.58	302.7	305.48	305.14	303.99	307.19	305.07	305.18	306.05	305.47	302.57	304.91	305.98	303.91	302.36	304.56	304.78	305.18	302.44	305.76	306.93	301.61	302.27	303.78	305.92	303.5	306.65	305.31	303.9	304.23	307.37	302.92
327.76	326.62	328.56	327.64	327.91	328.66	328.29	330.93	327.52	328.69	328.26	327.68	328.74	329.84	330	325.75	328.18	330.73	328.35	330.08	328.64	328.23	329.58	326.04	328.17	327.92	330.65	326.87	329.71	330.69	327.59	329.95	333.87	327.3	330.74	328.75	328.69	328.54	325.11	328.83	328.09	328.41	328.89	325.47	327.05	328.5	328.33	329.8	330.17	327.86
294	295.3	292.8	294.06	295.96	293.63	292.49	293.48	294.17	294.43	292.54	294.31	295.42	291.08	295.25	295.37	298.87	295.84	292.88	293.76	290.78	292.23	294.47	291.42	293.04	294.44	295.5	292.83	293.41	292.98	295.68	293.88	294.09	294.08	293.21	293.41	295.48	292.08	292.14	293.18	294.12	292.18	292.99	294.25	293.54	292.32	294.94	294.69	292.7	294.89
316.15	317.78	314.3	315.35	312.16	313.65	316.19	317.71	315.17	313.91	316.47	314.88	315.99	312.99	315.19	313.33	314.73	314.15	312.56	316.47	313.15	314.38	312.42	313.7	313.38	313.38	314.8	314.25	314.2	315.94	313.65	313.68	316.04	315.02	315.34	314.14	313.33	313.39	316.02	314.52	313.37	314.04	310.48	317.5	315.43	315.37	315.83	316.04	312.45	314.41
297.77	297.5	298.5	297.44	296.13	297.5	293.82	296.39	298.11	296.53	297.86	296.15	296.02	295.97	296.67	297.11	297.47	296.39	295.51	295.69	298.12	299.66	297.2	295.57	297.6	297.97	294.82	293.67	294.54	295.69	294.65	298.05	297.76	298.2	298.7	297.56	295.21	299.94	297.69	298.62	295.22	298.06	299.47	295.02	299.97	296.47	294.66	295.1	297.11	295.78
314.29	314.14	312.62	312.78	313.98	314.12	309.79	310.22	314.63	311.66	313	312.91	313.47	315.15	313.45	312.96	312.65	312.27	315.14	311.57	310.78	313.49	312.76	314.86	314.59	314.5	313.5	314.2	314.12	312.93	313.86	314.42	313.39	314.4	311.86	313.25	312.7	311.77	312.97	313.5	313.24	313.79	312.67	313.04	312.24	311.9	311.09	313.99	313.15	312.35
302.66	303.25	303.32	303.01	301.11	302.09	300.84	303.68	303.61	303.44	301.96	304.09	303.04	302.17	303.46	301.92	302.26	304.68	302.04	301.72	302.53	302.24	301.15	301.37	305.17	302.83	304.82	303.62	304.44	302.11	303.16	301.79	301.69	302.3	303.58	302.31	300.4	301.83	302.23	301.48	303.61	302.37	301.42	305.88	305.43	303.17	303.28	302.66	305.14	304.18
302.95	303.72	301.52	304.93	304.18	303.87	303.18	305.91	304.12	304.5	303.42	303.02	302.46	305.13	304.54	303.49	304.08	303.58	304.83	305.32	305.37	301.84	304.77	302.79	303.83	304.61	305.75	304.49	305.84	302.6	303.11	301.53	305.67	303.64	301.66	304.99	304.41	303.13	303.74	304.31	305.26	306.07	303.36	304.04	304.63	303.39	303.65	304.14	304.24	300.19
302.7	306.82	300.77	304.15	302.97	303.12	303.05	304.57	302.92	301.69	303.66	304.6	304.63	304.54	303.96	303.66	301.63	304.09	305.33	303.71	300.33	302.41	301.83	303.07	303.5	304.24	303.24	302.86	302.66	303.64	304.13	303.29	304.47	301.82	302.44	300.48	305.27	302.56	304.87	304.09	302.58	304.06	302.94	302.89	304.17	304.18	305.71	302.9	303.3	304.78
313.83	313.68	314.15	314.02	314.58	314.91	313.86	314.08	316.1	315.61	315.78	312.8	314.29	315.54	315.48	315.51	316.94	316.22	313.69	311.63	314.97	315.9	315.75	316.4	314.97	313.82	314.58	314.35	314.24	317.18	316.34	314.16	314.12	314.67	315.66	314.46	315.59	315.5	313.64	313.73	314.33	314.64	314.69	316.67	316.69	315.33	315.91	314.42	313.65	316
314.32	317.17	316.25	312.64	315.76	315.3	314.54	317	315.16	314.11	315.2	316.08	317.88	314.77	312.93	314.66	317.45	317.53	317.37	313.65	313.77	316.27	315.3	318.12	316.89	316.32	315.49	315.94	316.51	314.28	315.43	315.67	315.88	317.27	315.42	316.95	316.59	315.57	316.49	313.64	315.07	315.5	317.37	315.46	316.23	316.69	314.23	315.27	313.38	316.97
300.18	302.59	300.84	302.68	300.39	301.84	299.04	302.57	301.25	297.43	301.89	304.75	299.72	303.33	300.35	303.36	300.05	298.99	301.15	300.15	301.51	299.87	300.91	299.96	300.94	300.84	300.69	299.86	300.06	300.94	300.47	301.76	303.17	300.91	300.4	300.52	302.41	298.64	298.68	302.9	302.13	304.17	301.85	298.49	300.43	300.23	299.67	301.31	298.62	299.9
320.4	316.73	316.85	316.78	317.51	317.75	317.73	314.38	315.38	319.43	314.85	316.8	317.79	319.52	318.58	316.2	315.63	317.56	317.15	316.43	319.03	316.9	318.83	315.52	314.84	316	317.37	318.1	315.26	317.33	316.8	318.55	315.92	316.53	317.37	315.65	315.8	317.29	318.05	318.41	316.58	315.72	318.87	316.58	316.89	317.09	316.5	317.72	316.93	319.38
309.01	309.4	308.95	309.33	311.42	312.44	306.04	309.57	310.47	311.35	308.65	310.87	309.35	310.68	313.38	310.83	307.76	309.56	308.67	310.57	311.17	309.1	310.75	310.23	310.47	309.72	309.32	312.18	308.84	311.38	309.63	310	310.18	310.78	310.08	309.44	309.93	307.59	309.46	310.13	309.95	309.09	311.62	311.75	309.45	310.54	309.99	308.54	309.95	313.06
311.11	310.62	308.33	309.22	308.84	310.66	311.45	312.73	310.53	311.04	311.65	310.89	309.59	314.64	308.36	310.68	310.44	311.16	311.05	309.46	312.81	307.92	311.32	311.75	311.58	311.82	311.1	312.17	309.51	310.94	312.49	310.75	310.91	311.41	310.35	310.84	312.25	311.41	312.8	312.12	312.96	311.2	311.65	312.9	314.06	309.72	312.24	310.65	311.33	310.98
314.66	313.26	313.53	310.13	313.52	313.31	313.27	312.99	314.48	310.35	313.94	312.82	311.67	314.38	314.99	312.99	313.22	312.27	313.6	314.3	315.21	314.24	314.56	314.49	314.15	312.35	311.1	310.01	316.41	314.16	316.4	311.64	313.77	313.25	314.1	310.87	315.16	313.28	313.15	312.34	312.55	316.51	312.23	314.53	313.19	312.4	313.17	313.27	316.43	313.51
302.36	303.33	303.1	302.95	304.06	300.69	302	301.59	304.67	302.02	307.18	302	301.76	302.49	301.85	304.22	302.94	303.72	302.05	300.8	303.43	298.76	302.18	304.35	303.54	303.72	303.05	301.19	300.5	304.36	301.41	300.99	301.62	302.81	301.07	302.68	302.63	303.85	302.15	303.62	302.44	303.1	302.5	304.21	301.43	303.55	300.82	303.53	301.31	300.01
301.38	298.1	303.42	303.37	302.75	299.9	301.23	303.29	299.92	300.05	300.39	301.05	303.76	303.29	304.09	303.74	302.16	301.74	301.2	302.13	301.51	302.41	301.59	302.83	301.72	303.87	303.81	298.68	301.38	303.08	300.99	301.16	301.67	302.2	303.85	302.4	301.65	302.36	303.55	301.77	302.34	303.08	301.43	301.36	303.68	301.74	302.53	302.35	300.29	301.66
313.95	309.99	308.66	310.41	311.53	310.42	311.4	310.97	310.06	311.19	311.37	308.91	308.36	310.9	310.59	308.85	312.22	311.64	311.73	312.19	307.56	308.48	310.25	310.71	311.27	310.96	311.02	309.63	310.73	313.41	310.31	308.72	312.08	311.29	312.72	312.15	310.24	311.01	310.9	310.75	310.16	308.58	308.2	309.39	308.56	309.09	311.29	308.04	310.14	311.14
297.26	298.37	298.74	299.19	299.28	298.02	300.34	302.58	299.42	299.33	299.81	298.46	302.89	298.17	297.64	299.16	301.67	300.14	299.69	299.78	299.17	298.71	298.72	299.63	300.63	300.64	302.19	297.29	300.32	298.87	297.91	300.81	300.23	297.88	298.51	304.47	298.34	298.71	302.18	296.31	300.01	299.17	297.77	302.02	300.39	301.41	298.04	298.6	297.74	297.68
303.73	302.24	305.06	304.48	302.41	302.42	303.6	302.89	302.79	303.54	304.15	305.2	300.55	305.83	302.55	302.57	304.11	305.67	305.25	301.96	302.15	305.67	304.43	302.12	302.69	304.13	306.37	304.85	305.03	303.86	302.57	304.6	303.74	301.8	305.36	302.44	304.62	304.97	305.08	301.95	306.38	304.25	302.03	303.54	304.77	301.12	304.63	302.79	303.78	302.03
315.6	315.91	317.31	313.31	317.15	316.33	316.15	315.54	316.12	314.59	315.67	315.84	318.8	316.63	316.46	318.73	316.18	315.13	317.25	317.54	317.21	318.54	317.98	313.71	317.1	315.37	316.75	318.01	315.92	319.05	316.36	315.47	317.96	316.47	319.07	314.11	314.95	317.24	317.49	315.65	314.29	313.99	317.1	317.27	318.06	315.86	314.73	318.74	318.2	316.4
310.14	309.13	310.17	311.29	310.76	309.09	311.9	307.98	308.01	311.76	311.75	308.61	310.74	310.93	312.96	308.28	309.5	308.22	308.69	309.24	313.53	310.57	308.67	308.08	310.13	309.4	310.66	309.9	308.19	308.08	308.05	308.41	310.36	309.73	309.78	309.07	307.98	311.72	309.41	308.07	309.79	309.61	310.23	310.23	308.63	309.1	309.29	309.09	310.5	313.94
304.94	305.08	304.31	304.55	303.59	306.49	305.02	303.85	304.26	303.35	301.96	305.05	304.97	303.66	305.12	302.97	303.57	304.75	305.38	304.38	304.52	306.05	306.39	304.72	304.61	303.34	305.22	307.7	305.48	304.15	304.15	304.68	303.65	302.65	303.75	304.75	303.44	304.81	305.55	304.2	303.63	304.04	304.45	305.18	302.68	305.4	303.11	303.06	304.14	305.08
318.51	318.94	316.41	317.14	316.63	320.7	318.21	318.65	316.84	318.25	319.13	319.03	317.03	317.1	318	317.87	318.82	318.47	317.51	320.34	318.79	318.83	318.39	319.43	320.05	320.83	317.48	319.51	317.85	320	319.2	317.43	317.95	319.95	316.78	318.54	319.57	318.68	317.95	317.81	320.4	316.47	316.76	319.78	315.92	319.67	318.28	318.17	318.35	321.13
318.65	319.3	316.53	316.92	317.16	316.35	316.66	317.71	316.78	315.36	318.34	318.79	319.56	317.53	317.74	319.35	316.97	317.98	317.32	318.21	320.31	315.66	320.65	317.27	318.75	315.94	318.61	318.21	319.24	317.67	319.19	315.7	318.25	318.29	317.27	320.13	318.95	317.55	318.14	319.05	317.1	317.94	316.51	317.94	317.62	319.23	316.56	317.56	317.23	315.62
304.55	305.56	306.03	307.58	307.4	304.23	305.08	305.79	304.61	305.73	305.13	305.34	302.78	305.12	305.98	306.93	307.06	305.96	308.49	305.86	306.02	305	304.41	305.63	306.91	306.92	305.34	304.8	302.94	305.3	307.34	306.52	306.94	307.43	304.5	307.2	304.29	305.73	307.31	304.77	307.17	306.07	305.86	309.23	306.6	306.99	305.23	305.97	307.29	303.88
315.39	314.4	315.3	314.66	313.86	316.96	315.73	313.33	313.91	313.33	313.98	316.02	314.59	315.94	315.44	316.07	316.74	315.52	314.69	314.5	315.83	316.77	317.34	314.55	316.27	317.67	315.81	316.22	313.71	315.4	317.29	314.63	313.59	316.61	314.66	312.74	314.01	314.75	315.32	314.99	316.52	315.99	312.99	315.29	314.71	315.96	315.59	314.55	314.25	314.34
304.44	305.14	304.2	304.56	306.51	306.08	305.18	305.78	304.23	305.46	307.47	304.88	306	304.33	306.16	303.64	305.86	306.25	304.06	305.42	305.33	301.63	305.9	306.63	304.96	304.12	305.28	306.48	306.19	306.18	306.95	304.95	303.45	304.63	305.63	304.1	305.7	304.17	304.61	307.03	304.17	304.87	303.34	304.75	302.16	304.5	304.14	304.73	304.64	305.05
315.81	314.74	316.62	316.3	316.5	316.69	313.24	313.99	315.07	314.1	316.51	316.12	312.23	312.8	314.44	318.36	315.47	314.27	315.29	315.74	316.21	312.59	313.26	314.48	316.54	316.35	313.87	314.79	317.77	318.21	315.58	314.43	313.23	313.35	311.02	315.14	315.83	314.97	311.59	315.12	313.95	317.41	316.66	310.26	315.52	313.99	313.64	312.94	312.32	314.35
304.23	304.7	302.49	305.27	300.57	303.88	304.22	302.59	304.12	304.57	304.2	300.82	302.1	304.89	304.45	302.54	305.35	304.55	305.2	305.14	304.14	304.06	303.62	304.62	303.54	305.13	304.26	304.54	301.96	302.91	304.35	301.63	305.02	302.42	304.77	303.54	304.53	302.98	302.01	303	301.79	304.03	300.58	301.79	304.45	303.68	302.79	303.03	302.55	304.35
328.37	328.84	326.86	328.23	326.83	326.54	326.71	325.82	331.45	328.03	326.48	328.09	326.55	326.77	326.92	327.12	327.83	326.87	331.34	329.98	327.8	329.31	327.53	326.29	326.42	327.46	327.07	328.42	329.62	325.09	325.32	329.1	326.96	330.28	327.09	327.76	330.55	329.09	328.3	328.29	329.51	327.97	330.05	328.64	326.98	330.03	326.09	324.47	328.75	325.48
309.46	309.83	309.23	307.8	310.68	308.69	308.65	310.08	312.49	308.31	310.03	308.41	311.08	311.34	312.02	309.49	309.03	308.57	309.34	307.93	310.27	310.65	311.47	309.97	311.97	310.66	306.73	310.79	307.83	310.1	310.45	310.82	309.67	309.46	307.88	309.94	311.91	306.78	311.3	307.9	308.34	310.15	309.58	311.61	308.6	309.5	308.67	310.95	311.87	310.97
315.14	316.22	316.36	316.78	316.38	316.33	316.16	319.96	316.33	314.68	316.93	316.5	316.38	315.86	316.34	318.63	317.54	318.67	318.88	315.93	316.71	318.56	316.95	317.83	314.35	315.63	317.76	316.49	318.27	316.24	314.89	315.7	316.74	315.02	317.01	318.23	318.2	317.47	315.95	318.45	315.04	316.33	315.55	319.66	315.29	316.36	315.7	316.9	316.61	316.9
310.05	310.82	309.13	308.47	310.03	307.71	307.68	309.52	311	311.47	309.84	308.6	312.75	310.45	308.45	308.31	308.87	308.58	310.46	307.89	310.89	311.63	312.53	308.88	309.1	308.11	309.98	308	310.14	310.19	311.82	310.45	309.68	311.77	311.35	308.45	309.93	309.38	307.67	312	309.15	310.21	311	309.08	310.02	307.81	310.61	308.99	309.17	310.7
297.58	297.52	299.26	298.83	296.08	297.59	296.68	295.32	298.94	298.04	295.69	294.36	293.83	296.83	297.18	296.28	298.48	296.71	297.67	295.8	297.32	295.73	297.56	295.69	296.62	297.56	296.95	298.78	299.58	296.18	297.55	296.14	296.91	295.89	297.9	297.2	298.86	300.81	293.95	297.04	294.97	298.91	298.36	298.06	296.81	297.66	296.87	297.06	296.53	296.89
304.35	304.02	305.29	304.1	306.35	303.7	301.67	300.7	304.84	305.14	304.1	300.76	304.77	305.13	304.67	302.62	303.33	303.45	301.31	305.15	304.05	301.97	301.76	305.07	304.2	301.72	302.41	303.61	304.8	305.51	302.35	304.3	306.56	302.6	303.83	301.74	301.28	305.49	303.17	301.92	303.6	305.44	303.86	302.7	302.7	304.27	300.92	303.35	305.46	305.08
300.94	303.32	301.55	305.62	302.56	303.48	304.12	302.13	301.73	302.28	305	304.13	301.45	302.2	304.46	301.92	302.93	303.82	303.95	301.78	301.45	304.1	303.06	298.84	303.09	303.24	304.51	302.65	301.41	301.6	301.77	301.99	302.35	303.26	300.56	302.48	301.43	305.16	301.01	303.95	303.53	303.39	304.74	302.06	304.42	301.91	304.24	301.62	302.51	300.99
315.17	316.71	315.7	316.05	317.6	316.74	314.9	317.56	315.09	314.75	316.7	316.35	316.28	315.89	315.6	313.64	316.01	315.1	317.74	315.23	314.71	315	316.07	316.8	316.69	316.78	316.1	314.46	313.1	316.9	316.86	317.51	316.49	315.69	318.6	315.11	314.99	314.2	317.57	317.14	316.54	315.27	314.56	315.98	318.12	314.05	315.67	316.63	317.97	314.33
315.35	312.88	315.1	315.14	312.07	312.41	313.01	313.47	314.64	314.33	312.1	312.14	313.62	315.57	314.42	313.23	315.42	311.85	312.14	311.84	314.81	312.34	312.9	312.16	313.73	312.72	312.45	313.43	311.61	317.06	312.91	314.69	313.35	315.44	312.35	313.02	312	313.39	313.78	314.5	315.07	315.51	314.26	314.59	311.68	313.4	313.55	314.9	313.46	313.73
302.64	303.1	300.95	303.34	303.1	303.46	305.19	304.15	301.02	302.23	306.1	303.09	301.39	301.34	303.47	302.75	303.97	303.1	302.94	303.62	305.08	300.49	303.4	301.73	303.84	304.37	302.03	304.53	302.68	304.1	303.91	305.42	303.57	303.65	302.28	303.24	305.1	303.27	306.15	306.57	304.06	303.11	302.83	304.19	302.17	306.67	305	302.63	302.82	304.24
325.67	327.66	326.66	328.87	326.06	326.58	328.18	328.13	328.32	326.91	325.6	327.53	329.25	327.97	326.36	325.07	326.65	327.43	328.25	326.7	327.14	328.59	325.83	328.67	323.59	326.86	324.44	325.6	328.56	327.88	330.44	329.07	325.87	325.9	327.45	328.69	324.89	327.64	322.45	325.43	327.48	325.12	325.02	328.96	328.11	327.73	327.89	325.55	326.55	326.05
307.76	309.6	306.85	304.99	303.95	306.39	304.76	308.76	307.97	307.21	305.45	305.93	305.79	306.38	304.74	307.17	309.14	305.74	305.14	308.37	306.64	307.56	307.08	306.82	305.99	308.79	305.16	306.68	305.99	306.78	307.46	306.46	307.6	307.44	306.32	308.86	307.53	305.51	306.78	307.98	305.31	304.66	305.76	305.3	310.23	305.91	307.39	306.31	307.65	306.73
309.7	313.71	312.06	313.49	315.03	314.07	313.01	314.44	310.87	313	311.63	315.42	314.58	312.94	311.85	311.31	313.85	313.05	313.27	312.33	315.74	313.78	314.53	311.94	313.6	311.05	312.44	312.74	314.55	310.75	313	311.66	314.39	313.53	312.18	313.06	311.82	313.09	312.32	313.09	312.33	310.08	313.05	311.21	315.84	313.17	315.07	314.27	315.44	314.59
295.15	295.64	296.71	297.41	297.64	296.57	295.67	295.28	296.83	294.61	295.25	295.88	298.28	294.44	296.69	295.84	295.04	295.83	297.51	296.74	295.4	295.89	296.46	295.3	297.23	297.82	296.76	295.77	297.69	294.96	295.89	294.75	297.6	297.35	297.5	297.42	295.05	298	294.44	296.35	296.63	297.2	297.15	297.88	296.86	295.74	297.95	296.95	297.08	298.33
326.17	325.55	324.45	324.53	323.63	326.67	324.48	324.55	323.36	326.56	324.02	325.12	324.77	327.2	325.25	323.89	323.68	324.76	326.87	326.19	323.06	324.68	324.26	324.39	325.8	324.12	327.12	326.29	323.77	325.32	325.48	325.8	322.88	324.39	324.17	326.59	325.85	323.19	325.41	327.25	325.67	325.85	324.86	322.77	324.53	325.99	324.29	326.33	321.61	325.74
301.04	305.44	301.93	303.17	303.97	302.52	306.64	300.84	303.78	300.38	302.3	304.05	301.36	304.33	301.17	303.25	302.08	301.8	305.15	306.09	303.66	304.68	304.43	303.56	303.59	303.78	303.14	304.71	305.92	302.43	301.66	302.4	301.7	300.52	304.47	300.72	303.03	302.46	302.38	303.85	301.18	302.21	305.93	302.74	304.75	303.57	305.16	302.69	303.38	301.76
315.52	317.36	316.31	315.22	318	317.94	317.79	318.44	316.72	316.81	316.7	316.94	315.2	315.98	316.24	315.85	315.83	315.4	320.32	318.85	317.33	317.08	314.35	317.19	314.89	316.62	315.48	317.69	317.87	318.24	318.36	319.38	318.11	317.96	316.94	317.73	316.66	317.32	315.95	317.53	317.25	317.14	316.27	315.07	317.07	316.97	316.47	317.18	315.32	316.86
296.1	294.38	299.02	293.07	295.81	297.01	297.8	296.71	294.2	296.89	296.79	296.52	298.85	294.24	296.78	295.34	297.05	296.67	294.6	297.69	296.82	297.36	299.61	298.88	295.26	298.72	299.09	298.03	296.57	295.89	298.7	297.86	294.64	295.77	296.84	294.98	296.35	298.7	295.22	297.43	296.31	297.87	299.18	298.69	296.91	297.13	292.41	295.93	296.88	294.35
324.81	322.56	325.09	322.36	323.4	323.48	323.94	322.81	322.44	325.97	324.76	324.58	323.52	325.45	325.11	324.07	325.27	324.38	324.57	323.51	323.29	322.68	325.02	324.22	322.74	322.96	323.83	323.64	323.14	321.27	324.75	325.99	323.78	324.58	320.98	324.45	323.98	324.46	323.38	326.45	324.15	325.7	325.53	327.29	325.4	323.47	327.32	326.04	323.48	326.36
317.63	316	314.05	315.57	312.32	313.23	311.43	315.84	311.81	313.17	314.24	312.17	313.75	316.8	315.27	314.38	316.16	312.88	315.66	313.95	313.53	313.88	313.95	314.79	314.01	315.7	316.38	313.54	313.3	313.5	312.07	312.68	313.38	313.69	312.71	315.31	314.79	313.53	313.8	315.83	313.96	314.73	316.1	313.44	312.02	313.31	313.21	315.9	315.81	314.85
293.19	294.17	293.91	293.81	294.4	293.45	292.78	295.49	295.87	294.21	293.58	294.54	293.84	295.18	295.07	293.62	293.26	294.16	293.05	295.49	295.51	294.1	295.02	295.01	294.4	292.92	293.34	294.34	291.53	293.78	294.33	294.23	293.72	291.12	295.43	291.87	295.27	294.55	295.57	294.22	293.77	293.64	294.04	292.85	294.39	294.15	295.95	295.06	293.87	294.84
306.18	307.71	303.32	305.45	305.93	304.81	304.06	305.37	306.56	305.17	307.34	305.63	305.24	303.33	305.49	304.84	305.2	307.63	305.19	304.55	307	306.57	304.68	305.11	303.38	306.14	305.62	304.12	305.25	307.8	305.29	305.35	303.72	307.1	303.69	305.41	304.58	306.1	305.13	304.2	304.54	307.02	305.77	306.43	308.11	303.97	307.42	306.48	306.07	304.33
310.85	307.26	307.24	305.41	305.85	307.54	306.55	304.94	305.87	306.35	303.22	306.04	306.78	306.44	305.15	307.1	306.05	307.95	306.27	304.84	306.92	303.45	305.12	304.71	305.05	304.24	305.1	306.25	303.24	306.02	308.16	305.09	304.94	305.71	307.58	305.92	305.25	306.89	304.11	304.79	306.07	304.18	304.39	305.36	307.04	306.35	304.33	306.83	304.87	305.27
306.47	305.75	306.42	304.77	304.88	304.64	305.45	305.5	306.48	304.64	304.51	305.87	306.74	304.03	304.94	310.41	305.78	305.61	305.6	305.84	305.15	302.27	306.25	306.68	304.72	307.5	304.25	305.92	304.37	303.66	304.28	305.66	303.63	305.96	305.85	304.46	304.5	306.36	304.37	302.28	305.35	305.75	303.63	303.95	303.23	304.66	305.34	303.1	304.55	304.8
315.16	314.46	317.12	316.29	314.53	313.97	316.09	318.71	314.71	316.93	313.55	314.34	317.03	313.4	316.41	315.42	315.34	312.64	316.56	315.94	312.42	317.27	311.39	312.85	315.5	314.79	314.48	315.15	316.3	313.96	316.06	313.71	314.4	314.43	314.55	314.33	313.55	313.92	314.01	316.02	314.24	315.5	311.94	317.33	312.99	313.9	314.67	316.22	314.26	314.93
315.08	315.35	314.69	317.92	316.45	315.5	316.73	317.41	314.67	317.59	317.61	312.98	316.17	315.82	316.34	317.19	315.91	313.2	315.93	317.76	316.68	317.39	314.64	315.3	314.83	315.51	315.53	315.85	316.7	317.4	316.64	315.24	313.94	315.16	314.85	316.05	319.71	317.01	314.42	317.01	318.06	316.47	316.02	316.92	314.95	318.92	315.76	314.68	315.07	318.22
308.72	310.62	308.03	308.64	309.49	308.87	307.69	308.56	309.88	308.76	308.38	308.9	309.64	308.88	307.67	307.06	308.33	306.99	311	308.25	307.75	306.82	311.28	308.14	309.84	309.39	310.76	310.2	307.37	309.54	309.41	310.55	307.45	308.2	308.07	310.36	308.7	308.38	308.01	307.61	307.73	310.05	308.43	306.26	309.22	307.51	310.79	307.36	306.98	308.19
314.65	315.15	313.25	314.64	316.41	312.61	311.42	314.37	315.31	315.86	313.18	312.08	313.91	312.91	313.12	313.05	315.4	316.32	313.22	316.04	314.57	313.88	313.06	312.33	314.22	313.09	316.11	313.21	314.8	314.39	314.45	315.08	313.87	316	313.47	314.22	313.82	315.24	313.56	312.47	312.86	316.11	314.56	314.37	313.84	314.63	313.82	313.61	315.81	314.46
293.95	293.32	297.1	294.74	294.11	295.37	296.72	293.37	294.82	295.59	293.46	294.98	295.15	296.17	294.86	295.36	295.98	293.75	297.74	294.55	294.41	295.66	293.05	292.93	294.76	293.58	292.89	295.48	294.37	295.38	294.97	296.13	295.52	296.07	293.79	295.06	293.26	294.42	293.05	294.34	293.94	294.41	294.37	294.83	293.67	295.26	294.58	295.11	296.48	296.95
298.44	301.07	300.17	299.88	301.22	301.44	297.86	300.07	301.9	297.51	299.8	301.9	300.21	300.85	297.32	302.24	302.54	300.5	299.16	300.52	299.52	296.72	299.77	300.58	302	299.43	300.81	301.91	298.8	298.53	300.94	300.57	300.06	301.26	297.74	300.74	298.63	300.56	297.87	299.28	301.77	299.3	302.9	299.35	299.03	298.85	299.81	301.81	300.32	298.4
300	298.7	301.73	300.85	302.74	299.94	301.49	299.72	300.99	299.48	301.99	299.41	300.35	300.94	300.66	301.72	300.36	301.1	299.37	298.34	301.27	299.17	298.89	301.04	299.96	300.75	300.64	300.97	301.04	301.81	297.26	301.64	301.82	300.26	298.38	300.51	300.72	298.37	299.12	301.19	299.03	299.59	297.91	300.81	298.83	300.73	298.09	299.87	299.79	299.68
299.38	304.18	303.13	299.03	301.46	299.29	300.32	303.57	300.75	298.94	300.68	302.6	300.77	298.78	301.12	302.54	302.03	302.72	301.22	300.2	300	298.24	301.38	300.74	301.28	298.81	301.6	301.03	302.3	302.05	301.45	300.41	303.11	299.46	299.71	299.79	302.42	303.26	299.27	304.82	302.05	301.81	301.75	299.43	303.16	301.95	300.82	298.89	300.32	299.41
292.33	291.85	293.58	294.03	292.21	294.28	294.54	293.93	294.87	292.05	292.35	295.23	293.18	296.51	292.9	296.34	293.92	292.26	292.95	292.22	293.82	294.44	293	292.64	295.67	296.06	293.84	292.74	292.76	294.97	293.65	292.69	294.5	295.51	293.85	295.65	293.34	294.25	294.37	294.28	292.51	294.69	295.37	295.29	292.3	291.57	293.27	296.44	295	298.09
318.23	317.81	316.06	318.51	317.45	317.16	318	319.26	317.88	314.95	317.36	318.55	319.88	321.65	319.07	319.96	318.01	317.43	317.14	315.42	317.86	320.64	318.81	319.01	319.08	317.52	316.15	319.36	316.67	314.98	318.16	317.36	318.15	317.99	317.64	318.88	320.71	316.35	319.16	318.92	319.05	317.96	319.01	319.05	321.85	316.27	320.67	317.07	317.48	318.6
319.18	316.73	317.98	316.84	320.72	319.31	318.41	318.7	319.04	318.72	319.73	320.31	316.13	319.82	320.64	319.52	318.25	320.59	319.38	317.52	318.44	318.42	316.86	318.62	317.1	320.45	321.13	319.39	316.18	318.46	319.9	318.02	319.09	316.47	320.28	314.75	318.16	317.95	319.83	320.14	317.45	317.23	317.99	321.17	317.11	319.08	318.41	317.72	318.44	319.35
304.78	303.4	304.29	302.5	302.2	302.72	307.92	302.73	302.26	303.41	302.11	300.41	301.39	302.87	303.69	301.21	302.09	304.36	302	301.96	302.7	303.06	305.51	300.88	303.83	302.78	303.85	303.3	302.55	301.95	302.93	302.65	302.86	301.79	302.36	303.91	303.37	306.52	301.4	304.16	303.07	303.19	302.18	304.88	302.71	302.71	303.78	301.71	304.19	303.82
321.1	320.6	320.24	318.87	318.35	318.95	318.85	316.47	318.68	321.64	319.03	320.24	318.32	320.04	318.13	317.91	317.47	317.68	317.17	316.48	320.02	318.52	315.34	318.36	320.97	318.69	318.32	320	319.11	319.19	318.73	319.19	321.05	318.93	317.18	319.31	317.06	317.08	319.1	319.14	318.27	318.78	322.63	320.45	317.22	315.95	319.34	316.81	317.67	317.73
304.88	302.29	304.91	304.74	304.62	303.51	305.15	303	304.08	304.09	303.41	300.71	305.92	302.35	302.7	305.99	307.11	302.41	304.08	306.12	304.73	303.57	304.31	306.63	306.53	304.58	301.33	305.13	304.99	305.78	305.47	303.7	304.51	305.68	303.87	301.79	306.01	303.98	303.84	304.76	302.8	306.33	303.55	302.84	305.42	303.14	305.56	305.38	303.37	306.17
299.25	301.98	297.79	298.65	301.21	301.83	298.29	300.06	298.36	300.2	298.65	296.74	300.87	301.23	299.45	300.13	297.02	297.85	300.79	299.88	300.21	300.39	301.31	300.01	299.08	297.44	300.98	298.19	297.96	299.52	297.64	300.1	301.8	299.81	300.35	301.18	299.22	301.65	296.17	298.78	297.56	300.07	299.89	301.68	297.65	299.81	297.14	298.78	302.68	298.26
291.98	293.69	296.21	293.34	293.03	296.74	296.68	293.66	295.2	296.68	297.41	295.83	292.49	293.86	295.8	294.73	295.92	294.42	294.65	296.82	293.65	295.46	294.96	295.06	298.3	294.88	296.02	295.57	296.57	295.53	296.65	295.92	293.55	294.32	294.02	295.43	294.84	297.11	295.88	295.33	295.44	295.26	294.76	293.76	295.9	293.88	296.42	297.39	297.79	293.53
294.51	295.92	295.88	293.47	294.07	293.76	293.25	297.98	294.26	295.85	294.29	293.76	295.25	294.8	291.88	296.26	293.1	295.2	294.46	293.56	294.45	293.7	295.19	294.13	294.55	293.06	293.94	293.64	294.03	292.8	295.18	292.31	291.9	294.54	291.75	293.46	292.38	296.42	292.92	295.28	295.3	297.8	293.25	294.87	293.18	292.82	294.2	293.56	291.41	290.92
305.12	306.34	305.07	305.28	306.51	308.18	304.85	307.93	305.25	303.12	305.31	305.2	304.65	307.71	305.99	303.37	307.76	305.84	303.97	304.74	305.18	305.9	306.17	306.24	303.72	304.59	301.75	307.04	306.18	307.16	303.82	302.86	302.81	307.54	305.97	306.11	303.63	304.13	304.99	304.31	306.56	305.61	306.63	302.94	302.7	308.08	304.47	304.22	307.13	305.02
306.65	303.11	307.15	302.16	303.25	303.2	305.57	303.85	303.89	302.63	305.5	305.85	306.84	305.39	303.33	306.33	304.26	306.92	303.84	306.57	306.13	305.28	304.68	306.38	305.26	307.31	303.7	304.91	303.06	304.21	302.8	302.48	302.23	306.22	306.73	303.27	304.14	307.08	303.31	303.8	304.63	304.26	304.47	303.46	306.63	303.97	305.19	304.52	305.09	303.71
307.2	305.22	304.4	306.67	306.69	307.59	305.37	306.83	305.14	307.19	305.59	306.08	307.5	304.33	305.44	304.81	306.54	306.1	306.05	305.95	308.64	305.16	306.2	308.6	308.14	306.26	307.29	306.95	305.66	305.91	308.24	305.97	303.44	306.65	309.15	304.55	305.08	306.08	306.65	307.94	306.08	304.85	304.1	305.77	307.7	304.7	307.21	307.78	305.44	304.6
313.15	312.02	312.69	310.04	309.65	307.02	310.28	311.96	307.54	310.63	314.32	312.01	310.13	309.67	310.56	312.6	310.2	311.6	313.08	312.17	311.3	311.89	312.13	313.11	312.46	312.67	310.5	311.81	312.79	312.54	310.58	311.33	309.93	309.73	310.04	311.83	312.47	308.32	312.44	310.64	313.63	311.9	312.54	310.6	310.8	311.56	310.04	313.51	310.94	313.23
315.03	317.25	315.82	318.05	317.09	315.23	314.13	316.05	318.37	318.1	316.55	320.38	319.53	316.25	316.62	317.16	314.4	318.98	318.19	316.06	317.89	318.56	319.51	317.47	316.06	318.41	317.32	317.64	320.22	318.37	317.19	316.75	320.24	319.96	316.91	319.18	317.06	319.74	318.99	315.94	315.87	315.5	318.43	316.82	318.27	317.76	313.23	318.29	316.44	317.15
299.04	299.7	298.58	299.09	301.76	303.5	299.96	302.25	299.73	299.94	302.21	299.57	302.72	301.44	301.11	301.05	300.64	300.14	298.86	300.17	299.36	298.16	297.19	298.58	299.06	297.38	300.87	300.43	301.23	301.71	303.58	301.01	300.18	299.33	301.86	296.78	300.12	299.57	299.66	301.64	299.72	299.28	300.57	301.34	299.25	299.06	300.32	299.83	299.65	299.44
308.87	311.08	308.3	309.7	306.19	310.16	311.15	310.7	307.37	307.87	308.35	309.23	308.26	309.74	309.82	309.31	308.09	311.77	308.62	307.17	309.19	308.96	308.32	309.01	307.09	309.77	309.25	309.05	307.99	308.4	308.31	309.37	310.3	311.11	307.5	309.38	308.41	308.52	309.23	309.06	307.94	306.27	307.06	310.8	309.07	306.76	306.42	308.93	308.5	309.46
313.13	315.2	311.45	313.13	310.36	316.11	312.44	312.13	314.43	312.38	313.76	311.47	314.28	312.37	315.2	311.15	312.69	311.97	310.77	313.41	312.73	312.87	311.18	313.7	314.56	313.88	311.81	316.07	314.25	313.65	314.18	311.71	314	314.84	314.55	312.88	311.59	312.53	314.16	311.41	314.41	313.32	311.9	311.42	312.62	313.97	313.08	313.41	312.71	312.3
304.66	302.74	301.2	301.11	303.39	304.16	302.62	302.36	304.01	304.89	303.15	301.99	305.25	304.31	304.69	306.17	303.67	303.7	304.07	304.46	302.84	302.95	305.04	303.23	307.23	305.07	304.01	301.3	303.22	303.67	302.37	302.45	303.05	305.61	301.72	302.84	302.37	301.7	302.98	302.19	302.79	304.74	300.98	303.5	303.37	305.08	303.35	302.17	303.01	303.44
316.49	314.63	316.51	316.21	318.49	317.67	316.97	316.2	315.47	314.44	314.11	318.08	315.66	316.76	317.75	316.38	319.95	315.51	318.32	316.77	317.69	315.8	314	315.8	315.77	317.23	313.33	319.45	314.8	319.5	317.62	317.5	316.4	316.41	318.14	314.53	317.61	316.07	318.76	317.27	315.9	317.86	313.46	318.58	316.23	317.45	318.25	315.6	318.3	315.31
302.54	301.53	301.29	302.79	303.55	301.6	302.11	302.96	300.62	300.57	302.28	300.71	303.65	304.77	302.33	304.39	300.03	304.07	304.37	303.94	304.45	300.46	301.41	305.36	304.29	302.67	301.9	304.08	303.01	303.17	302.88	300.16	301.8	299.23	303.14	304.35	302.7	299.76	300.6	302.25	302.16	302.09	302.22	302.06	302.44	303.43	303.94	300.49	303.61	303.12
316.83	316.27	313.95	313.63	316.13	316.34	312.28	314.44	317.48	315.1	313.45	312.32	315.63	315.05	314.78	313.39	314.99	314.12	313.92	314.62	315.29	314.42	314.62	314.92	316.22	313.92	313.63	313.19	316.27	316.06	314.01	314.38	317.72	314.63	316.23	311.02	315.81	314.26	315.39	315.5	315.52	316.44	314.55	315	314.03	313.48	315.21	316.76	315.19	313.12
305.28	304.98	305.69	308.86	306.14	306.64	305.96	308.45	307.54	306.37	304.44	305.26	305.77	307.71	306.58	304.68	305.18	304.77	304.15	305.54	306.09	307.95	305.85	307.97	304.95	304.69	306.07	304.1	304.18	305.52	305.35	307.05	307.43	306.18	306.8	307.11	306.19	307.2	304.65	306.07	305.8	307.4	307.39	303.95	308.16	303.61	306.09	306.71	306.85	306.37
329.44	329.41	327.67	324.5	327.01	326.95	328.09	327.25	327.76	326.57	328.03	329.4	328.49	326.9	326.09	328.48	327.59	327.56	331.14	327.52	329.46	325.54	328.56	328.25	326.41	327.19	329.53	329.89	325.96	326.79	325.49	329.12	327.65	328.62	324.81	327.68	329.39	327.76	325.69	326.8	326.82	325.43	328.12	326.01	325.26	326.41	329.9	326.39	327.41	327.35
302.47	304.46	302.53	303.6	301.39	302.47	303.58	302.1	304.16	300.57	304.51	304.3	301.27	304.26	303.55	302.72	303	304.97	304.08	303.58	303.58	307.54	303.47	303.48	303.42	302.01	302.79	303.46	301.42	304.84	302.7	304.52	301.34	304.54	303.22	304.98	304.61	304.45	305.42	304.73	303.26	303.24	304.23	304.86	304.81	303.92	303.46	303.84	303.38	303.17
313.85	313.94	311.79	314	313.88	314.18	312.54	314.99	315.09	315.91	314.91	313.71	314.97	314.41	313.34	314.63	313.61	314.74	319.29	314.45	311.1	315.74	313.85	315.4	314.24	313.91	314.94	315.75	315.56	313.85	316.69	316.34	313.02	313.31	317.52	314.32	318.34	316.77	315.8	314.64	316.07	315.14	314.58	314.16	317.32	317.9	311.92	315.67	314.75	313.86
313.49	314.7	312.59	315.01	312.63	315.26	315.34	311.69	312.83	311.56	315.25	314.05	312.49	313.1	311.34	314.72	312.58	313.7	311.78	315.06	314.15	311.36	312.38	312.1	315.11	312.05	315.05	311.62	314.31	316.25	314.69	315.37	316.02	312.93	311.03	312.77	313.92	314.96	316.23	312.14	312.2	312.21	312.1	312.74	314.29	311.79	314.05	312.87	311.66	312.56
313.43	313.22	312.88	314.21	313.44	314.17	312.84	313.85	313.74	311.45	311.44	314.65	311.93	313.05	314.02	313.7	314.44	312.43	312.76	314.52	312.82	312.59	312.93	312.93	314.4	313.18	314.16	309.87	312.01	313.11	312.07	311.14	312.44	311.71	312.34	314.2	312.14	313.32	312.55	312.27	312.38	316.66	309.97	313.37	310.98	313.36	311.93	312.08	314.73	312.29
314.28	314.3	313.64	311.55	311.74	313.44	313.21	312.3	314.71	313.92	313.75	313.18	315.12	314.06	316.25	314.23	313.21	315.34	315.02	314	314.4	314.09	316.11	313.77	313.98	314.06	314.77	313.99	312.34	316.37	314.73	313.71	313.69	314.77	312.28	313.22	314.11	314.48	314.47	315.82	311.36	312.45	315.32	313.6	314.13	312.37	311.36	315.82	313.82	315.83
324.05	325.95	325.54	326.83	325.19	324.33	326.23	323.7	327.16	327.59	324.94	327.52	325.63	326.25	324.89	328.47	325.82	324.82	324.03	324.16	324.05	326.82	324.75	323.53	324.03	323.51	325.66	325.35	325.57	325.15	326.7	323.01	325.63	326.95	323.8	325.36	327.6	327.88	322.85	324.24	324.29	326.97	322.97	325.16	326.01	326.89	325.6	321.86	326.19	326.79
302.63	302.35	304.69	302.95	305.84	302.88	304.16	303.05	304.16	302.68	305.15	302.39	304.94	303.15	305	301.89	305.41	304.27	303.65	303.09	303.88	302.7	306.91	304.34	303.97	304	303.74	303.67	303.15	304.22	303.01	302.96	303.38	302.87	302.75	304.58	302.32	306.53	303.16	301.91	303.37	302.62	301.93	303.93	305.48	303.24	305.77	301.61	303.94	302.97
304.15	307.13	303.19	304.76	307.36	306.41	305.75	307.97	305.92	308.25	305.45	308.58	306.52	306.45	306.25	305.93	306.39	306.19	307.57	308.62	306.92	306.54	305.66	304.71	305.68	305.76	307.15	305.27	306.4	306.08	306.94	308.76	307.02	304.86	306.26	306.3	305.46	305.32	304.18	308.18	305.07	306.77	305.26	305.61	305.02	307.42	308.46	307.57	307.99	308.13
295.12	295.32	294.95	296.05	294.32	294.53	295.47	294.65	294.83	294.24	293.14	296.11	294.37	294.64	295.69	294.77	294.27	291.69	294.08	294.55	296.3	296.01	295.87	295.2	296.43	295.23	295.65	292.61	293.92	296.4	295.91	295.66	296.48	295.11	296.3	293.41	295.73	294.85	296.26	296.16	296.84	294.22	296.35	295.63	291.71	294.41	294.63	292.36	292.58	295.69
313.86	314.59	314.17	315.23	313.85	310.43	313.37	314.24	313.08	313.26	313.84	314.34	311.57	316.56	313.11	314.45	313.03	315.34	314.1	314.43	312.31	314.73	311.33	313.29	312.57	314.55	314.03	310.7	314.45	318.66	312.82	314.91	314.81	313.65	314.03	313.19	314.63	311.91	312.3	316.2	313.96	311.43	313.06	313.8	314.51	314.84	313.33	313.95	313.45	312.33
320.91	314.98	320.76	319.08	318.15	319.93	320.18	319.48	318.77	318.16	322.31	321.56	319.42	318.78	317.56	319.65	319.63	318.36	319.22	318.49	320.57	317.48	318.35	318.92	319.98	317.22	320.52	320.09	319.49	319.13	317.37	317.54	319.43	318.48	319.46	318.54	316.26	321	318.74	319.84	319.99	321.16	318.83	317.47	317.57	319.98	322.18	319.03	317.06	319.38
311.37	312.44	311.55	310.87	309.38	311.19	311.77	308.86	308.94	313.25	314.03	309.38	309.66	313.75	312.26	312.83	312.57	311.75	309.07	312.03	310.62	310.45	312.27	315.05	311.99	309.84	311.18	308.17	309.7	310.19	313.54	313.3	312.24	309.98	313.51	312.02	310.26	312.12	314.5	310.92	311.26	312.97	313.58	310.42	312.59	312.27	312.26	310.25	311.46	311.27
305.68	305.06	302.18	304.65	303.4	305.15	304.32	305.85	302.64	301.08	305.16	304.6	303.02	305.31	304.72	304.99	304.45	305.74	304.89	302.97	304.09	306.02	303.68	304.94	307.01	306.95	304.56	303	302.95	304.06	307.45	305.56	303.6	304.91	302.69	302.45	307.38	304.52	303.14	304.95	307.65	304.49	302.82	304.64	303.89	304.88	306.22	304.64	304.72	304.49
327.56	328.45	329.02	327.98	328.22	328.33	326.72	327.51	330.24	329.27	328.58	329.49	329.83	330.16	328.63	328.17	330.18	329.8	329.14	329.59	328.32	328.17	326.05	328.7	328.89	329.88	329.41	330.5	328.55	330.02	328.95	328.48	326.84	328.49	327.36	328.78	329.29	327.05	330.39	329.32	328.78	327.86	327.28	328.6	329.23	326.02	330.52	328.71	328.32	329.2
304.39	303.04	304.16	304.64	304.58	302.31	303.34	303.56	306	300.51	303.78	302.86	302.57	306.79	303.77	302.37	303.5	305.93	302.97	302.33	303.25	303	301.38	302.24	303.1	303.74	305.07	303.7	303.41	304.76	300.75	304.24	302.11	302.72	303.46	304.06	302.23	304	303.32	301.46	305.46	303.2	303.48	302.08	302.66	301.86	302.26	302.67	300.5	304.39
312.35	317.01	313.19	318.78	317.08	315.12	314.53	316.79	316.69	316.13	313.79	314.64	312.39	314.52	315.07	313.84	315.08	313.97	316.1	313.49	314.23	315.55	317.57	313.62	313.73	313.21	313.67	314.11	313.44	315.04	314.77	315.57	314.75	314.1	316.58	314.57	314.89	312.9	313.52	314.49	316.97	313.87	314.85	314.62	315.89	315.46	314.74	315.72	313.78	317.25
302.71	303.76	304.14	302.95	303.64	303.41	303.44	300.91	303.32	303.52	303.07	305.41	300.9	303.17	300.61	301.08	304.6	303.13	303.94	303.6	305.92	302.8	303.53	302.79	305.28	303.87	302.33	302.57	303.2	301.9	303.26	303.71	302.61	302.8	304.2	304.1	302.75	299.29	301.84	304.29	302.54	304.05	302.52	301.44	303.26	304.72	301	303.97	304.43	299.79
303.91	303.51	306.46	303.05	304.19	303.09	305.51	304.56	303.7	304.25	303.37	303.25	304.31	304.23	302.43	306.68	304.2	305.06	303.78	303.75	303.09	302.86	306.28	303.01	304.04	306.13	305.29	304.58	304.4	306.23	304.38	305.66	301.24	304.74	305.2	305.26	303.43	305.61	303.54	302.16	304.25	305.75	304.79	304.24	302.89	305.22	306.24	306.1	302.84	304.01
319.33	318.84	317.13	315.69	319.37	318.19	314.28	316.64	317.18	315.82	315.88	314.23	316.16	316.63	318.36	317.44	318.26	314.02	317.72	315.33	316.5	316.17	316.05	318.14	317.05	317.14	316.78	315.39	318.42	318.09	317.52	316.93	318.31	317.11	319.48	314.57	316.58	318.63	318.69	320.43	317.81	317.83	316.47	317.39	316.89	316.3	313.61	319.41	316.95	316.75
327.59	328.62	327.68	330.58	327.85	326.47	327.71	326.61	330.86	327.01	325.87	329.48	328.33	328.19	330.33	326.78	328.07	327.12	326.79	329.07	327.76	326.11	326.79	328.5	327.14	326.06	329.28	326.77	327.21	329.76	328.24	328.53	328.39	327.54	328.73	325.6	326.43	328.87	330.38	331.46	328.45	327.66	329.29	326.37	327.29	327.26	328.52	327.4	328.57	328.87
311.79	310.05	312.75	311.14	312.64	310.77	313.58	310.18	311.97	311.99	308.35	311.6	310.92	313.07	312	310.62	311.39	308.41	310.5	312.34	311.8	312.12	310.22	311.65	312.83	311.98	313.1	312.86	310.16	309.52	311.03	313.55	310.85	310.68	310.85	313.18	310.58	309.05	309.92	312.11	310.33	313.84	311.48	311.13	311.38	312.41	310.63	313.5	310.74	313.49
306.76	313.01	306.74	307.42	307.82	308.68	307.39	309.55	307.22	308.35	307.69	307.68	307.26	308.27	310.11	307.23	309.36	311.77	308.51	310.05	308.84	309.27	309.92	310.42	310.89	306.77	307.5	307	305.96	309.95	310.3	310.37	308.49	309.35	309	308.61	308.95	309.78	306.95	305.56	310.79	308.25	307.99	307.35	309.66	308.86	307.85	307.86	307.99	311.22
304.71	303.92	304.1	304.57	305.74	303.19	306.22	304.93	305.66	304.05	304.41	302.05	304.72	302.98	305.37	306.62	302.82	305.06	304.59	301.83	305.52	304.83	305.64	306.56	305.87	303.4	304.94	305.02	302.29	302.43	304.32	305.49	304.28	300.77	307.89	306.35	305.92	305.52	304.75	305.47	302.66	305.25	305.89	302.82	306.6	303.02	304.28	305.12	302.84	303.16
303.46	305.73	305.49	305.98	307.07	305.16	307.45	308.48	306.79	306.53	305.74	305.54	303.37	303.97	304.64	304.41	307.55	304.46	306.9	304.69	307.73	306.66	305.35	302.15	306.61	304.61	305.93	307.04	304.15	306.42	305.04	303.42	304.08	305.01	304.34	304.29	305.02	303.84	307.55	305.89	305.45	308.39	305.62	305.17	306.91	303.12	306.71	305.47	302.82	305.12
304.19	303.42	304.02	304.2	305.04	302.85	300.17	306.28	304.8	302.57	300.31	304.01	304.78	304.67	306.14	303.8	303.14	304.41	302.19	306.91	302.92	303.88	304.04	304.64	302.63	302.34	302.37	306.38	305.2	306.35	305.4	305.17	301.46	307.2	303.84	306.4	303.05	308.49	305.95	304.8	304.22	305.41	305.35	307.91	302.65	301.82	304.45	301.85	303.91	304.28
308.83	310.19	308.37	308.54	307.83	308.07	308.52	307.33	304.85	306.1	307.24	310.7	311.71	307.05	307.73	309.85	311.52	308.28	309.73	309.22	307.73	308.61	309.5	308.89	308.87	308.05	308.94	309.22	308.83	309.72	307.33	308.08	308.54	310.77	309.93	310.94	308.93	309.69	309.77	310.45	308.51	307.7	308.12	309.94	308.71	310.54	308.29	310.46	309.09	309.33
308.2	304.98	303.23	305.28	303.8	303.16	306.52	306.18	307.24	309.21	305.67	302.8	305.21	304.33	304.6	304.91	305.98	306.64	304.37	304.85	305.57	304.92	305.97	301.49	304.54	304.55	304.3	304.46	306.2	306.06	304.76	305.98	304.2	305.99	305.27	302.76	308.4	306.08	303.97	306.55	300.98	306	303.42	302.89	306.15	305.51	305.64	306.27	306.48	306.25
296.5	295.21	293.49	294.12	295.1	296.65	294.23	291.25	293.04	296.23	295.99	294.32	293.99	296.71	298.43	293.92	293.02	294.47	293.81	295.24	297.51	295.12	294.27	294.81	296.79	296.38	295.69	292.53	295.69	294.22	297.11	294.04	295.88	296.7	293.35	294.21	292.69	294.42	296	294.1	294.56	297.19	294.29	294.77	293.8	293.3	294.8	295.84	296.2	293.46
304.89	304	303.19	305.21	306.41	304.74	304.45	303.98	305.28	305.96	305.44	305.93	303.42	305.16	305.51	302.96	304.96	303.78	306.76	305.69	303.66	306.06	306.32	303.22	304.73	304.3	305.15	304.98	304.86	304.09	305.3	307.06	301.49	303.63	306.39	303.27	303.51	305.2	306.75	305.51	305.36	305.84	305.15	305.23	305.17	305.04	306.65	305.14	306.64	306.48
327.26	328.4	328.64	326.76	327.59	329.65	329.83	328.23	328.21	327.57	328.26	328.84	329.46	328.14	327.87	327.78	328.13	328.34	326.3	326.64	328.49	329.95	328.69	327.38	326.13	328.26	326.86	330.13	329.68	327.48	329.09	326.47	326.8	327.74	330.49	328.82	327.56	329.68	327.79	328.45	328.03	328.94	326.42	327.99	328.57	326.77	327.41	329.62	327.29	328.02
315.6	316.05	314.44	315.09	315.03	316.2	316.27	313.35	315.83	313.52	316.19	314.93	313.02	315.11	317.56	314.01	315.14	312.28	316.48	316.24	316.89	314.29	315.44	314.91	314.24	311.39	314.11	314.78	315.52	315.95	314.81	312.27	313.88	315.22	315.45	313.25	313.49	314.63	316.4	317.62	313	317.66	313.57	314.42	312.58	314.1	315.53	315.88	316.14	315.23
312.38	311.65	313.33	312.48	312.44	312.54	312.19	312.88	313.72	313.06	312.89	312.16	312.61	313.23	314.85	312.32	315.85	312.85	312.66	310.51	312.87	312.36	314.65	313.28	314.04	312.5	311.94	314.41	313.69	313.81	313.64	314.59	311.63	315.23	314.04	312.5	313.84	313.88	312.15	309.98	311.66	313.39	312.07	309.84	315.06	312.49	314.68	313.97	311.31	314.07
307.52	304.32	305.37	305.75	304.87	305.06	303.15	305.14	305.56	306.82	307.24	305.59	304.08	302.12	307.3	306.39	305.99	306.65	305.07	306.79	305.93	307.55	305.01	304.98	304.78	307.74	307.02	305.39	304.24	307.75	305.16	306.1	303.68	304.18	304.44	305.66	306.33	305.55	304.8	305.62	307	305.63	305.37	305.18	306.13	305.77	305.68	306.84	304.42	302.32
303.67	303.67	303.59	302.92	303.49	302.54	301.07	301.33	303.8	302.23	301.69	305.16	301.75	301.07	303.23	302.98	302.23	304.17	303.15	301.72	302.43	302.86	304.5	302.72	305.39	303.75	300.39	302.6	301.07	303.79	302.68	302.52	303.6	303.88	300.64	303.59	302.51	303.62	303.33	303.03	301.46	304.24	301.8	303.47	304.07	304.7	302.63	299.63	300.6	301.93
317.68	321.72	318.6	320.27	318.12	318.73	318.18	319.93	319.83	320.92	318.8	318.13	321.94	317.33	318.6	320.65	317.92	319.42	318.32	319.82	318.63	318.8	318.45	319.29	320.1	319.89	318.37	318.8	321.25	321.14	317.71	319.34	316.81	318.89	319.94	319.08	318.34	317.73	321.5	319.8	319.52	320.18	319.34	319.71	318.37	318.96	319.69	320.17	318.69	320.53
307.89	304.81	305.55	306.61	305.74	307.1	305.71	305.18	307.7	303.57	308.62	305.94	306.02	304.4	303.81	305.26	303.23	303.13	305.63	304.87	305.98	302.37	306.14	302.91	305.86	302.76	305.02	306.62	305.39	306.2	304.1	303.4	306.51	306.09	306.8	305.26	305.4	304.19	304.15	304.28	305.11	306.42	304.62	308.67	305.42	302.96	306.97	305.2	305.18	304.34
307.27	306.51	308.99	308.73	307.88	307.74	309.66	309.26	306.83	305.65	308.06	307.45	307.15	308.73	309.05	305.12	308.09	305.87	308.35	307.35	307.56	306.97	308.49	305.5	309.53	309.16	305.63	305.74	308.61	306.9	307.69	308.5	307.63	306.69	307.74	307.74	306.04	307.45	306.42	307.37	307.22	307.98	306.37	306.24	307.2	308.56	309.37	304.98	307.98	307.36
303.95	303.42	302.88	302.88	305.76	303.89	303.97	304.47	301.16	302.42	304.08	305.24	303.32	304.24	304.1	303.82	304.07	302.22	304.78	300.41	301.55	302.78	302.12	304.15	305.97	302.03	300.62	302.26	302.3	305.57	305.2	301.03	303.5	302.36	305.21	304.23	303.37	302.67	303.98	304.22	301.29	303.77	302.21	300.62	302.55	304.32	301.49	303.59	299.81	303.25
297.96	296.65	296.35	295.04	296.09	295.85	296.57	296.68	293.72	296.67	295	301.12	296.08	297.35	295.68	296.16	295.8	295.53	295.38	300.11	300.6	297.81	296.55	295.72	298.85	296.22	296.24	298.01	294.45	296.43	297.57	299.36	297.92	293.08	299.01	294.74	297.13	300.42	297.58	294.93	298.17	297.59	295.56	298.94	294.15	296.48	295.89	296.2	297.13	296.83
308.43	309.15	309.9	308.22	310.65	307.68	308.92	308.37	311.82	311.18	308.96	307.42	306.79	307.77	310.73	308.16	309.99	306.87	310.15	309.38	311.68	309.43	306.62	306.47	311.47	309.15	312.21	306.56	309.91	310.92	306.43	311.03	307.61	308.33	305.99	309.37	309.18	310.58	310.44	308.65	309.44	309.16	309.2	307.56	308.58	307.32	307.63	307.82	309.07	309.03
312.68	314.74	311.57	311	315.84	315.93	313.32	313.18	310.58	310.28	315.17	310.89	314.8	312.36	313.56	314.47	312.25	312.21	311.95	314.07	312.39	313.04	312.92	312.82	311.54	313.84	313.4	315.32	312.56	314.68	312.37	312.69	313.63	311.07	313.1	313.9	311.02	312.86	313.73	312.28	314.84	315.69	313.3	314.22	312.27	313.21	313.14	313.52	312.54	314.54
302.44	305.83	303.34	303.28	303.73	303.35	304.8	304.25	301.61	304.69	307.27	304.87	302.75	304.6	304.03	301.45	307.19	303.67	305.53	302.32	303.41	304.08	302.85	303.01	304.89	303.22	304.94	304.49	306.98	303.45	303.8	305.15	301.55	305.84	303.88	306.64	302.67	303.68	304.49	302.44	303.59	305.65	302.87	305.33	303.95	303.22	302.32	301.6	303.43	301.12
310.81	314.35	311.42	314.47	312.8	313.79	312.57	313.1	313.74	310.03	312.59	314.1	308.93	313.81	311.5	309.33	312.19	311.37	309.58	311.51	313.44	312.2	312.2	314.02	312	312.36	313.05	312.28	311.55	312.41	312.68	312.27	313.16	312.73	312.67	312.09	312.56	312.85	313.68	312.18	314.48	315.36	314.03	311.41	311.96	312.66	312.34	312.8	311.92	313.74
309.89	312.2	310.63	310.04	311.95	313.57	313.78	310.6	310.12	312.61	309.68	313.48	310.4	313.03	312.31	311.97	310.73	310.98	312.54	311.25	310.11	312.29	309.27	311.87	308.46	310	310.65	308.9	311.57	310.09	310.44	309.05	312.15	309.12	309.65	308.76	308.97	309.77	310.02	310.41	309.51	312.29	312.58	311.32	310.3	312.27	310.7	310.98	309.99	307.56
304.83	303.99	305.1	302.6	305.72	302.92	301.14	303.68	305.39	304.9	302.17	306.61	306.35	303.94	304.05	306.6	303.64	304.22	306.02	305.54	301.48	303.87	306.42	306.61	305.4	306.59	307.56	303.23	301.45	305.61	303.28	304.48	303.3	305.66	303.55	301.4	304.29	305.08	304.51	306.89	305.28	303.83	303.64	305.96	304.18	304.06	303.54	304.4	304.28	302.6
328.51	327.33	327.06	328.61	328.12	325.25	327.02	331.47	326.05	328.4	329.56	325.83	328.39	328.68	326.34	328.53	326.51	325.47	325.4	325.61	328.68	328.29	327.65	327.29	328.27	326.78	328.52	327.69	329.83	328.22	326.96	327.08	330.25	330.39	328.56	326.5	327.17	328.94	327.79	327.14	326.06	328.46	326.18	329.36	326.5	327.34	327.74	328.26	327.69	326.9
303.56	302.81	301.12	302.9	304.68	303.61	305.01	304.97	301.77	305.63	304.86	303.29	303.56	303.14	303.55	300.75	302.14	303.01	303.92	304.95	303.38	303.26	302.5	304.9	301.84	303.83	302.96	304.61	302.71	302.86	304.4	303.87	304.75	304.2	304.33	304.87	303.23	303.78	304.98	301.07	303.6	302.37	302.58	302.44	305.31	305.39	302.09	305.56	303.12	301.85
310.07	311.82	312.91	311.55	310.84	308.89	310.93	312.86	312.42	313.7	311.61	312.22	312.1	313.47	312.93	306.23	314.19	310.92	312.53	312.36	312.01	311.12	312.89	311.51	312.3	310.9	313.06	312.64	312.04	312.61	311.3	313.73	312.46	313.34	309.1	313.38	314.67	315.74	311.52	311.54	312.42	311.47	313.06	308.91	312.49	312.44	312.35	310.27	312.98	315.39
306.64	306.52	304.23	305.35	307.36	306.69	304.87	304.3	305.65	305.16	305.03	307.95	305.05	306.68	305.19	304.17	307.37	304.92	303.66	308.07	307.15	304.53	305.02	305.25	302.2	303.85	304.2	304.11	305.65	305.31	304.99	306.02	304.62	305.54	303.63	305.49	307	306.28	304.51	304.3	307.15	305.03	305.69	305.68	307.07	306.9	305.08	304.78	307.25	305
305.12	305.41	302.05	302.08	303.13	303.79	302.51	303.67	304.01	302.43	301.19	302.59	302.45	299.77	300.79	299.12	301.47	304.94	302.49	303.08	305.1	302.71	304.39	301.16	303.07	300.28	303.85	303.35	298.94	302.39	302.61	302.1	302.5	302.79	301.21	304.26	305.2	301.15	304.34	304.52	303.33	302.7	302.66	302.29	301.78	302.57	300.22	301.78	302.13	301.02
315.91	317.95	319.43	319.69	317.31	316.79	318.85	316.61	318.63	317.67	317.86	318.32	317.93	317.66	317.86	314.32	318.36	316.03	317.17	317.59	316.96	317.54	317.06	316.96	318.14	319.06	318.94	322.32	320.54	319.45	319.12	317.87	318.08	317.55	318.71	316.17	316.96	317.66	318.95	316.8	319.93	316.11	320.14	319.51	318.74	318.6	318.95	318.52	318.99	316.93
323.8	326.21	324.6	323.22	325.55	323.12	324.48	326.08	326.94	323.01	326.23	322.61	323.05	323.05	325.45	326.66	326.67	325.42	326.51	324.82	326.55	326.17	324.62	324.1	325.39	326.98	323.46	325.88	322.7	321.36	326.04	324.59	326.4	325.79	327.1	324.83	325.91	325.66	327.06	322.1	326.47	325.2	327.47	326.12	325.17	324.4	323.72	327.09	323.14	325.69
314.7	314.99	315.02	316.03	317.86	315.28	316.36	316.47	315.82	314.49	316.09	313.91	314.42	315.97	316.13	317.51	312.85	315.14	315.66	311.38	316.24	315.4	317.12	314.86	313.8	314.59	315.45	314.36	314.41	315.94	318.01	313.9	315.31	317.7	317.66	318.29	316.85	315.31	315.47	316.38	313.82	315.85	315.95	313.83	314.19	315.98	314.63	314.63	312.92	315.77
309.78	309.75	311.21	311.14	309.52	310.45	312.43	312.34	310.23	309.71	311.09	309.48	311.52	309.78	310.14	309.62	310.59	308.48	310.82	311.77	311.39	310.73	310.81	312.79	308.75	312.44	312.33	309.62	310.31	313.5	309.77	312.81	310.11	306.63	310.87	310.1	311.35	310.38	309.94	312.27	309.92	309.47	310.71	308.89	310.22	310.14	310.3	311.69	307.31	309.37
326.65	324.56	324.45	324.02	325.89	324.79	323.9	324.2	324.82	323.8	325.4	323.46	323.02	324.6	325.16	325.18	326.12	325.21	323.66	323.67	321.79	324.72	326.98	322.51	322.94	324.1	325.54	326.71	325.1	324.23	324.07	325.99	324.02	326.8	326.13	324.49	322.52	322.5	323.34	324.63	324.82	323.59	324.08	324.17	326.21	324.9	325	323.57	324.86	324.77
305.25	307.26	306.74	306.13	304.41	307.18	306.35	304.83	305.48	305.23	303.81	304.44	306.47	308.29	306.28	304.94	306.39	305.1	306.62	306.42	307.29	306.02	305.05	307.89	305.4	304.4	306.86	305.88	307.15	308.12	308.46	306.5	307.81	305.86	308.25	304.53	303.75	308.37	305.06	303.78	304.24	306.02	303.1	305.86	305.61	307.55	307.45	305.41	307.42	305.71
294.61	297.96	294.35	296.56	293.73	296.76	291.87	294.79	296.28	292.32	293.55	295.88	298.99	294.37	292.63	294.87	297.77	294.48	295.44	297.71	298.18	297.05	296.68	296.13	296.32	293.61	298.16	296.79	295.64	296.65	292.16	292.8	295.68	296.3	293.99	296.9	292.81	295.54	294.79	293.55	294.17	295.25	295.17	293.9	295.91	295.9	296	297.79	292.12	295.37
317.96	323.3	318.62	321.43	319.4	321.88	318.71	320.54	319.06	318.11	318.46	319.11	319.62	317.82	319.83	320.01	318.95	318.51	319.7	318.47	319.51	320.48	319.34	319.21	318.1	321.41	317.52	320.82	320.48	320.22	320.88	319.25	319.06	318.68	317.1	321.76	318.08	320.41	317.25	319.17	322.43	319.94	318.5	318.8	316.5	319.5	318.94	316.32	317.84	320.41
294.44	293.04	290.45	293.91	292.29	293.71	292.35	293.25	293.56	293.99	288.45	294.26	292.67	294.28	292.58	295.62	294.83	296.78	295.86	295.57	293.51	294.76	292.98	292	294.03	294.49	293.73	296.68	296.84	294.46	293.41	293.7	294.6	294.36	292.7	292.56	296.49	292.4	293.17	293.08	291.6	291.24	295.82	295.03	293.19	294	295.17	295.23	292.51	293.65
314.31	315.28	316.94	314.22	315.16	313.21	316.01	315.93	316.54	316.16	314.43	315.34	313.55	313.24	312.35	313.8	314.54	313.99	314.69	313.65	315.2	316.24	314.45	316.21	312.43	315.43	314.69	317.61	314.08	314.87	315.24	312.96	315.35	314.76	314.82	313.69	316.47	314.47	316.25	314.28	316.64	313.49	314.86	313.77	315.98	315.12	315.31	316.13	315.45	313.55
296.9	295.48	295.03	295.34	294.1	292.29	293.41	295.54	296.92	293.49	294.08	295.04	295.58	295.63	296.36	295.96	296.15	295.06	293.33	295.54	294.85	294	294.19	297.52	294.83	294.74	293.91	295.56	295.47	295.46	295.2	294.78	294.67	294.43	294.7	295.66	297.45	294.06	295.16	295.76	296.83	296.86	294.49	294.35	293.66	295.39	295.71	295.24	294.27	295.38
301.24	299.09	300.2	301.58	301.43	301.37	301.62	298.65	299.87	299.32	301.49	300.13	298.83	300.6	299.32	299.71	299.75	303.16	298.34	300.6	301.66	299.24	299.5	300.39	299.81	300.12	298.77	301.34	299.18	300.76	300.33	301.42	301.73	296.8	299.79	300.51	300.91	299.83	300.26	297.34	299.94	297.18	298.64	301.23	299.95	300	299.49	299.88	300.88	301.41
313.02	314.41	316.18	314.96	315.08	316.06	316.03	313.55	314.66	313.71	318.74	313.73	317.26	315.62	315.98	314.22	314.74	317.55	317.3	315.39	316.71	315.32	316.03	316.72	316.44	316.05	315.94	316.59	314.71	314.41	316.26	315.37	316.38	315.38	317.63	319.04	317.35	319.31	315.65	313.4	316.7	316.8	316.68	317.09	317.39	315.77	318.67	314.88	315.1	315.49
325.31	328.71	326.62	326.03	324	326.14	328.15	327.56	325.42	329.91	328.78	327.38	326.13	327.51	326.11	325.04	329.11	325.25	322.42	327.07	328.16	327.88	326.84	328.7	325.28	326.71	328.42	328.16	325.94	325.23	326.93	326.68	324.55	327.11	326.27	324.45	326.63	327.85	327.41	326.99	324.9	325.55	326.47	325.95	326.09	326.47	329.01	328.81	326.45	327.22
309.37	309.04	309.51	308.19	308.91	305.13	307.64	309.15	307.99	307.56	308.36	308.43	308.12	308.55	309.47	308.72	308.28	309.37	308.92	308.33	309.89	309.46	307.52	306.93	309.38	309.14	309.73	309.64	308.73	309.2	308.23	307.77	308.31	306.6	309.84	307.49	310.52	309.08	309.66	308.53	308.97	307.95	308.35	307.53	307.4	307.88	309.68	309.07	309.36	308.95
314.48	316.34	314.49	317.89	317.76	317.28	315.36	316.94	317.02	316.23	315	316.53	314.58	316.97	315.67	319.73	315.99	316.25	319.55	317.98	315.97	316.07	316.59	316.93	318.14	319.95	316.11	316.98	316.42	320.62	316.23	315.79	317.92	318.88	318.18	316.05	317.66	318.93	316.13	315.82	319.02	316.91	317.07	316.62	315.93	317.56	314.57	313.76	319.18	317.92
313.74	312.01	314.24	312.47	316.01	315.47	311.62	313.65	313.56	315.03	315.71	311.71	312.99	313.29	314.05	310.6	312.15	312.61	313.37	313.64	314.07	312.18	312.78	315.44	315.2	311.96	315.72	316.42	312.73	314.03	313.1	314.11	312.6	315.06	311.6	312.89	315.07	313.8	311.36	312.39	314.12	314.85	314.89	312.96	314.13	312.12	315.74	314.4	315.89	311.32
299.39	298.63	301.18	296.56	299	299.99	297.55	299.29	299.93	300.55	300.08	299.94	299.69	300.94	299.31	300.63	301.43	299.42	299.76	298.86	298.9	300.26	300.69	297.4	298.65	298.91	298.23	300.44	302.13	300.33	299.65	299.13	299.07	301.37	299.46	300.05	300.04	301.3	299.71	300.63	300.47	301.28	299.93	298.51	300.75	299.18	300.61	299.45	297.35	300.85
303.96	302.2	305.34	302.53	305.91	301.36	305.67	303.18	303.58	303.76	304.38	301.04	303.64	301.67	306.23	302.53	302.6	304.03	304.07	302.54	303.63	303.44	303.75	300.73	302.93	301.91	303.81	303.91	304.55	303.7	305.22	302.4	303.16	304.96	302.34	303.18	304.99	301.45	301.77	302.84	305.77	301.41	302.98	301.59	304.06	303.49	304.17	305.04	305.29	301.71
314.4	314.3	315.43	312.47	309.12	311.91	313.33	312.11	311.96	311.1	312.71	311.68	313.86	311.77	312.7	313.58	313.74	314.36	310.5	313.56	312.45	312.83	311.16	313.03	312.86	312.78	311.88	312.75	309.63	312.95	310.72	310.48	310.39	314.19	308.65	314.97	310.24	312.15	313.04	310.13	310.64	311.11	312.23	310.23	312.36	311.25	313.68	310.65	313.41	310.85
318.7	316.1	315.55	316.91	315.12	318	315.97	316.42	317.1	315.26	317.65	315.66	315.29	316.79	316.65	318.78	314.2	317.76	318.6	318.65	319.44	318.25	315.47	317.46	316.42	317.53	316.67	315.89	316.81	318.73	319.97	319.38	316.72	318.43	318.38	315.86	317.78	318.35	314.86	317.19	316.92	320.2	315.4	316.29	316.3	316.09	317.24	315.51	317.53	315.82
314.99	312.79	313.96	315.98	313.91	315.55	314.65	315.29	315.82	314.73	315.14	314.91	316.1	314.43	312.55	314	317.17	314.66	319.92	315.59	313.22	315.72	314.01	314.27	318.21	313.34	315.18	314.03	313.79	313.66	313.11	314.97	316.5	315.91	314.28	314.73	314.81	314.74	315.25	315.7	317.23	314.11	314.71	313.44	313.47	315.97	312.93	314.26	312.4	314.63
313.92	314.09	313.7	315.28	313.95	310.91	312.06	315.09	313.54	312.05	311.53	313.59	310.95	312.06	314.92	313.6	314.78	311.48	313.93	311.53	313.48	313.75	311.75	314.59	310.26	313.96	312.15	312.79	313.29	314.64	315.12	315.45	313.57	313.68	313.94	314.78	314.83	314.62	314.88	315.64	309.72	312.23	313.84	313.98	312.53	316.76	311.78	313.86	314.15	310.76
304.11	303.25	305.39	303.49	305.4	305.74	306.58	305.41	305.23	306.37	304.78	303.79	307.29	308.38	306.35	304.84	306.37	306.82	306.46	305.77	302.69	303.32	305.19	306.95	304.55	304.81	306.76	303.74	304.6	302.83	305.7	306.17	307.27	302.94	305.65	304.39	303.78	305.7	305.42	305.11	305.06	304.75	305.72	306.47	305.02	307.38	304.04	305.01	307.14	303.78
327.38	325.86	327.13	330.34	325.83	327.18	327.22	328.83	327.07	327.04	325.99	326.18	328.64	328.51	327.77	327.18	326.07	328.65	328.06	327.28	325.99	329.48	326.8	324.95	324.99	329.4	328.47	324.97	328.78	325.85	325.87	327.13	326.96	324.52	326.51	324.47	327.32	326.67	327.37	326.32	327.39	327.63	325.44	328.46	328.35	328.02	329.44	327.74	328.05	326.76
311.64	316.12	311.76	313.94	312.84	313.25	314.09	312.17	313.79	313.82	311.08	315.33	312.43	311.03	315.43	313.43	313.22	311.01	313.27	312.35	314.84	313.06	312.68	312.8	311.67	313.18	313.2	311.63	315.04	314.29	313.72	312.02	314.52	312.42	313.87	312.89	312.7	314.07	311.8	312.76	314.8	311.85	311.41	313.52	312.29	312.36	313.11	312.71	311.98	311.49
313.61	313.36	314.13	314.83	317.27	315.14	316.15	314.16	318.79	314.96	317.78	315.07	314.18	315.27	314.33	315.53	313.81	315.02	315.94	315.83	315.08	313.61	313.75	315.31	315.51	315.43	316.65	313.33	317.84	316.99	314.35	316.88	314.25	312.86	316.29	314.3	315.09	317.76	315.57	317.14	317.21	317.68	311.97	316.78	316.68	316.74	315.06	317.42	317.21	316.99
305.84	305.33	308.46	308.36	307.23	305.42	305.17	309.13	301.88	307.12	303.48	306.91	306.97	305.44	307.78	308.11	303.85	305.3	307.45	304.83	306.46	306.89	307.25	301.31	306.03	306.62	304.18	303.94	305.57	306.51	303.11	306.74	307.68	306.54	307.12	305.68	303.25	304.6	305.76	306.74	307.87	306.97	306.29	305.39	306.3	303.01	306.31	306	305.73	306.61
312.95	310.6	314.55	313.35	311.54	316.98	312.78	312.37	313.97	315.32	315.75	312.44	312.64	315.7	316.73	313.57	313.96	317.28	315.19	313.73	312.75	313.57	312.56	313.68	314.49	313.58	315.97	314.62	312.71	311.87	312.44	312.67	315.23	312.53	314.17	310.6	316.01	313.37	313.97	312.61	312.08	311.76	313.33	313.59	311.73	314.17	312.86	311.52	313.23	314.81
328.52	327.81	328.32	328.59	327.47	326.87	325.87	327.7	326.56	327.38	328.76	326.82	327.68	328.45	328.3	330.77	326.63	331.12	328.5	327.31	327.86	327.5	327.07	329.16	331.82	326.09	325.04	327.49	327.64	327.9	328.99	330.37	330.19	329.93	327.7	327.66	327.65	325.5	326.11	325.92	328.1	329.41	327.05	328.16	327.85	326.2	325.42	329.1	329.11	324.85
296.6	296.52	295.75	296.4	296.98	294.86	298.41	297.17	296.01	295.11	296.25	296.79	294.21	298.47	296.62	295.7	297.81	294.39	295.49	296.23	298.63	295.27	297.6	297.08	296.68	296.16	296.66	296.53	297.15	299.67	297.51	298.47	297.57	295.09	294.24	293.38	297.69	293.69	296.4	296.94	295.32	296.09	293.42	294.39	297.9	296.06	297.58	296.02	296.33	299.41
302.38	300.82	299.7	300.73	298.99	301.21	301.64	299.89	301.71	299.84	300.77	299.63	301.5	302.13	300.89	297.83	300.75	300.84	301.77	299.97	300.54	299.94	299.48	297.92	298.54	304.07	298.68	301.09	299.61	298.04	299.93	299.32	298.11	297.51	297.23	303.24	298.26	300.5	298.76	299.85	300.48	300.57	298.2	297.93	301.43	298.18	300.14	299.7	299.52	299.95
302.97	306.17	305.36	304.2	302.6	303.01	304.67	302.42	302.91	302.81	302.53	305.07	302.74	304.95	302.4	302.24	304.31	302.56	302.41	302.62	306.24	303.63	303.43	305.05	304.98	302.84	303.14	304.44	303.79	303.8	303	304.35	305.46	305.38	302.88	304.1	305.6	304.75	302.63	301.4	302.43	302.86	302.27	304.57	302.19	304.13	305.25	303.6	307.47	302.16
313.4	311.54	311.33	311.67	315.87	314.65	312.03	316.25	313.88	314.95	314.65	316.26	314.41	313.56	312.59	314.63	313.83	315.16	314.7	313.96	313.43	315.1	315.38	313.63	312.85	315.47	311.55	313.61	314.35	313.27	311.92	313.96	315.18	313.25	313.76	316.57	314.3	315.62	312.9	313.43	313.54	310.02	315.66	314.88	316.3	313.72	314.93	313.87	312.96	314.06
314.13	313.38	312.79	311.1	313.63	312.82	312.46	313.93	314.02	311.76	315.25	311.73	315.79	313.47	313.23	312.52	310.78	314.68	312.41	314.99	311.85	310.42	315.7	312.86	315.11	311.03	315.1	313.39	315.19	315.23	314.03	314.84	311.07	312.59	311.06	312.05	311.53	314.63	313.01	312.11	313.66	312.81	313.24	313.49	310.94	313.99	314.54	313.89	311.9	313.65
296.42	293.75	294.17	295.42	294.34	292.18	293.17	293.63	293.39	292.9	291.42	293.37	295.24	294.98	292.85	294.36	294.08	292.74	292.4	293.87	294.35	293.2	295.03	294.2	295.51	291.02	290.92	291.64	294.54	292.99	293.9	295.44	294.92	293.07	293.24	293.87	293.91	293.99	294.56	295.99	296.68	294.98	295.5	294.44	293.95	293.22	292.73	294.31	293.6	293.27
316.4	313.04	313.64	315.61	313.74	314.05	313.88	313.6	311.65	312.02	312.17	313.9	314.74	315.44	314.15	313.82	313.53	313.33	314.56	317.35	317.48	314.82	315.98	314.8	316.84	315.14	314.52	315.56	313.64	316.15	313.09	315.08	314.28	312.08	314.18	313.65	314.05	315.3	312.63	312.77	313.28	314.61	315.79	313.26	313.89	313.23	311.41	314.07	317.07	313.31
316.4	314.9	317.67	316.68	313.54	316.6	313.73	315.61	315.15	313.14	315.42	315.27	314.41	315.01	314.6	314.28	316.54	316.57	318.01	316.37	312.87	315.91	313.47	316.19	317.09	318.03	315.09	316.48	314.86	316.66	312.87	314.77	315.93	316.67	314.75	317.01	316.79	314.5	315.06	315.34	313.48	315.3	317.23	313.14	318.57	314.14	312.79	314.73	316.56	314.22
308.92	311.31	311.92	309.54	310.9	311.86	311.79	314.4	306.77	312.02	311.17	312.31	311.08	308.32	311.92	311.26	310.28	310.58	312.34	312.35	311.4	312.58	311.08	314.73	313.93	312.63	311.62	310.85	313.21	312.74	310.9	313.83	313.19	312.05	309.18	309.54	313.61	310.47	310.56	311.25	311.66	310.3	311.28	312.24	310.99	311.2	310.17	311.14	311.22	310.28
318.63	318.27	317.35	317.8	318.36	317.88	316.27	317.42	315.28	317.1	317.06	317.86	318.05	313.97	316.17	317.05	317.15	317.71	318.64	314.16	315.2	318	317.89	316.61	314.96	316.72	315.77	318.61	316.73	318.96	315.07	315.43	317.33	319.06	316.5	316.84	315.49	320.51	317.54	313.73	316.36	316.01	319.71	317.07	316.6	317.27	315.43	320.23	315.14	315.64
313.34	314.89	313.3	316.06	315.22	312.63	313.67	315.89	313.57	313.85	312.63	313.6	314.42	312.97	313.88	311.58	312.29	314.26	311.57	313.65	313.45	313.85	314.81	314.14	312.23	312.93	312.22	314.99	314.38	317.4	315.14	315.72	313.43	315.97	315.49	313.16	314.4	314.22	312.97	314.15	314.7	312.5	312.82	313.4	311.03	315.85	313.76	314.1	313.55	315.75
298.63	302.81	299.93	300.16	302.31	299.99	301.82	302.76	300.4	298.67	296.81	299.28	301.21	299.33	299.04	299.76	300.42	300.43	299.56	299.54	301.12	301.37	303.5	302.32	300.67	300.93	298.99	298.61	297.64	297.98	300.76	299.37	299.08	298.1	300.21	298.75	299.7	301.75	300.04	300.71	300.55	301.72	300.7	301.83	300.39	302.14	299.51	300.95	299.93	299.86
328.05	326.8	328.22	328.13	329.3	326.33	327.29	328.41	327.55	330.74	324.66	331.26	327.03	329.58	328	326.95	326.24	327.39	328.43	329.75	327.57	329.44	328.54	326.31	326.05	328.8	329.81	326.59	328.18	325.24	328.56	328.45	328.19	326.87	326.54	327.67	328.18	329.42	327.34	327.57	329.15	328.67	329.23	327.87	327.87	327.92	325.99	326.13	326.33	329.03
317.44	316.76	315.94	314.27	315.73	315.62	314.12	317.16	317.97	315.05	314.47	315.64	314.6	319.17	314.03	316.2	315.08	316.67	318.57	318.05	313.21	315.01	315.71	313.63	316.55	315.31	314.68	315.57	316.38	317.35	313.42	313.02	314.07	316.01	315.06	316.08	316.2	315.38	312.29	314.58	316.76	314.88	314.69	316.49	316.19	318.63	312.73	315.24	317.84	316.78
317.54	318.89	319.76	318.17	320.2	319.35	317.06	320.96	317.68	317.8	319.06	320.51	316.79	317.8	321.54	318.22	318.79	318.74	318.68	319.57	319.07	318.15	321.42	318.65	318.1	318.63	318.81	320.92	319.58	317.32	319.43	318.55	318.85	320.82	319.19	319.18	320.04	319.72	319.5	317.46	318.32	317.08	320.88	317.32	318.99	318.05	318.6	321.2	318.69	319.96
325.22	325.01	324.36	323.95	325.65	323.83	322.16	323.89	323.05	324.05	321.7	326.17	325.13	326.23	323.65	324.19	323.26	324.21	324.49	328.3	324.19	322.62	326.08	324.38	323.28	324.74	324.3	321.79	321.67	324.73	325.91	324.9	325.02	324.82	324.92	322.61	326.75	326.09	323.47	323.9	323.89	325.61	324.6	325.79	322.37	327.13	323.07	322.96	324.75	325.84
320.12	317.69	317.44	319.56	317.88	320.66	319.23	319.34	318.88	319.05	316.45	315.83	316.79	318.19	318.82	321.03	320.23	316.84	318.25	320.09	317.63	319.4	314.27	317.03	318.19	317.13	316.69	318.47	319.63	321.28	316.74	315.31	318.49	317.69	319.09	318.38	319.45	316.99	317.81	316.64	316.97	318.52	317.52	318.44	317.42	321.42	318.69	320.63	320.24	318.13
303.23	304.19	303.35	305.88	304.48	303.25	302.04	301.93	303.17	303.07	300.43	301.99	306.01	304.37	303.93	304.96	303.39	303.37	303.62	306.42	303.82	303.57	304.5	303.46	300.43	302.18	303.32	301.74	302.24	302.06	302.04	301.74	304.99	304.86	303.53	305.86	304.69	304.29	304.68	304.58	301.26	303.09	301.72	306.74	302.42	303.62	305.38	303.77	304.82	299.91
295.27	293.15	297.58	294.47	294.17	296.99	295.04	292.47	295.79	296.51	298.33	295.72	294.83	293.73	294.08	294.51	295.5	296.88	294.35	295.36	293.95	296.75	296.6	296.44	293.75	293.77	293.1	293.86	295.05	293.49	294.76	293.38	296.95	296.31	293.89	294.89	296.27	296.62	295.76	296.29	293.73	297.12	296.45	294.1	295.37	296.38	297.02	299.98	294.33	296.07
316.82	319.72	317.57	316.99	317.57	317.97	316.31	318.18	317.26	317.16	316.7	315.79	315.18	316	316.51	317.3	319.42	317.89	318.44	316.85	316.6	315.03	318.3	314.8	319.94	318.46	315.62	318.69	318.57	318.33	315.55	316.81	318.31	317.86	319.74	319.6	317.45	317.72	316.04	319.05	317.2	316.55	316.95	317.09	318.73	316.1	317.22	319.09	318.08	317.21
315.4	313.16	315.93	315.43	316.04	312.2	315.11	313.52	313.08	314.89	314.79	315.87	315.78	314.17	314.88	314.99	315.97	315.62	314.64	315.34	313.61	313.68	315.13	315.97	313.37	315.19	315.75	314.53	316.12	313.75	316.11	316.58	315.09	314.78	316.26	314.48	314.88	315.62	316.35	315.59	318.96	316.06	316.27	314.38	314.09	312.65	312.88	312.79	314.19	313.78
310.77	310.41	310.17	313.05	309.01	309.32	311.3	310.37	309.57	310.39	308.48	312.2	309.79	310.69	308.42	309.51	310.18	310.54	311.96	308.76	310.08	307.87	311.34	309.92	310.57	310.19	312.09	310.97	307.77	309.8	311.12	309.42	313.37	311.37	312.96	310.64	310.29	309.27	311.62	310.28	310.72	309.17	312.16	310.06	312.25	307.83	308.22	311.68	306.39	309.54
313.23	313.13	312.65	316.35	315.3	312.98	313.03	315.02	312.58	314.95	313.19	315.08	315.34	317.82	313.06	313.2	314.15	315.14	316.47	311.99	316.51	315.96	314.89	311.01	315.79	315.73	315.39	315.8	312.05	313.6	311.25	313.88	314.76	314.87	314.97	313.59	313.6	313.74	312.57	313.4	313.2	313.06	315.19	311.27	316.24	314.34	313.89	313.76	312.65	315.8
313.06	313.7	310.58	313.47	313.03	313.78	313.86	310.75	314.3	311.97	313.03	314.03	314.2	313.53	312.92	314.78	312.54	311.6	315.81	314.59	312.32	313.08	311.7	312.64	314.07	312.39	313.61	311.3	314.36	313.42	310.91	312.66	314.03	314.48	312.07	312.61	314.68	311.21	314.61	311.09	313.59	314.27	313.17	313.85	312.68	314.5	312.98	314.76	314.05	310.6
306.48	308.86	309.09	311.77	311.07	306.99	310.13	305.29	305.48	308.21	309.95	308.47	308.2	310.58	312.23	310.05	308.9	308.78	306.63	307.35	309.64	307.75	310.87	310.32	308.74	310.04	311.36	309.66	308.29	307.51	307.71	307.94	311.68	308.57	308.48	309.84	310.2	307.23	308.4	307.84	308.67	308.43	310.77	307.72	308.1	309.28	309.54	308.94	310.06	308.72
317.31	319.17	316.55	318.71	317.47	319.63	318.05	317.85	319.1	320.24	316.09	317.11	320.92	318.54	318.37	318.09	319.4	320.92	317.68	316.15	317.65	318.68	315.61	315.54	321.33	320.08	317.99	316.02	319.58	317.17	318.25	317.42	317.66	318.47	318.56	316.33	319.36	317.45	317.23	319.62	317.08	318.28	319.32	317.48	320.35	317.17	316.12	317.56	320.56	317.81
305.41	302.88	305.71	301.16	304.23	302.35	302.56	305.9	303.07	307.33	301.1	306.5	305.69	305.7	304.26	305.81	305.89	305.35	306.76	305.79	301.4	303.22	301.6	302.9	306.21	302.93	305.02	305.08	304.7	307.45	301.83	303.69	305.89	304.67	306.7	306.3	302.39	306.5	304.48	300.95	302.97	303.01	306.27	303.65	301.93	302.84	306.44	302.2	305.47	303.37
305.71	305.77	305.74	303.64	304.48	304.82	304.71	305.07	302.77	303.79	305.09	304.65	306.21	304.87	303.42	303.71	306.1	303.31	305.31	302.55	303.29	303.76	306.53	304.97	304.47	304.11	302.96	303.5	303.5	304.55	304.22	304.93	303.21	304.93	304.04	305.05	305.81	302.11	303.98	306.15	306.79	306.2	304.14	304.55	304.46	303.04	303.23	304.46	300.3	306.55
326.82	327.38	329.76	328.21	328.93	326.27	327.27	328.93	327.02	328.94	328.79	325.77	327.99	327.13	329.8	326.61	326.08	328.35	330.73	324.57	327.79	326.73	327.31	328.28	328.28	330.53	327.52	328.54	328.58	329.4	327.67	327.66	328.51	326.97	326.32	326.81	326.41	325.68	326.34	327.79	329.72	329.47	327.17	328.39	327.96	330.56	326.57	328.77	327.53	326.76
315.02	310.79	316.16	313.21	314	316.77	315.35	312.79	313.75	314.81	314.75	316.44	315.25	314.62	314.98	313.98	314.99	314.8	315.77	315.22	317.01	315.76	317.14	313.23	311.07	315.74	317.41	315.75	314.38	313.29	314.57	312.55	316.3	315.99	313.94	314.88	315.28	316.4	312.89	313.65	314.06	316.7	312.72	315.15	313.5	318.67	314.59	314.94	312.18	312.97
317.51	317.56	316.19	316.73	317.13	318.48	313.78	316.71	313.91	315.91	315.18	315.77	315.24	317.27	315.84	315.24	316.28	314.66	317.79	314.27	316.09	315.61	313.52	316.56	314.17	316.26	315.28	314.82	315.72	315.48	316.67	315.4	315.14	316.18	315.13	313.38	312.88	317.33	315.16	314.29	319.04	313.17	316.79	312.94	314.5	315.76	316.6	315.48	315.33	316.03
314.97	313.38	315.52	317.32	313.69	310.47	315.33	313.51	313.15	312.24	314.35	313.29	310.88	313.84	316.33	315.5	314.33	313.69	311.83	313.79	316.71	314.16	316.81	312.7	314.78	314.02	314.53	314.76	312.06	314.54	313.02	316.52	313.28	313.54	312.01	314.04	312.69	314.87	314.79	314.17	313.17	312.36	314.01	315.05	314.52	313.32	314.96	311.54	316.31	313.89
302.67	306.58	301.56	302.38	307.29	304.97	304.17	306.93	304.16	304.35	305.17	306.26	305.47	305.25	309.08	304.51	306.38	305.01	306.22	303.76	305.13	303.62	307.65	306.27	307.81	303.92	306.28	305.75	307.32	306.09	305.4	304.64	306.61	305.74	306.96	304.7	305.93	303.2	305.42	302.16	305.22	302.02	304.14	302.89	304.93	305.09	304.21	303.67	306.51	306.36
307.51	305.25	306.23	306.07	306.92	305.32	305.48	307.91	304.43	307.26	307.08	305.29	307.96	306.15	308.43	307.54	308.72	309.82	304.83	305.17	308.96	308.2	305.99	309.96	308.08	307.6	308.2	307.76	305.73	307.87	308.17	305.87	308.32	307.56	305.8	305.9	306.67	307.6	309.21	306.07	307.66	307.22	307.41	305.84	306.1	306.31	308.37	306.58	306.92	309.68
305.4	305.42	303.52	305.34	305.5	304.16	309.4	305.24	303.52	303.59	306.56	304.26	307	303.13	304.5	303.76	303.52	305.42	303.71	304.91	302.3	304.46	304.96	306.08	302.54	305.56	305.74	304.21	306.36	304.93	305.22	303.14	301.94	305.75	302.45	303.42	303.35	304.25	306.51	304.07	302.45	304.74	304.82	303.7	303.77	303.67	305.18	304.42	303.59	304.73
312.23	314.37	315.4	312.27	313.52	315.07	313.69	312.62	314.38	314.16	315.58	317.03	314.82	315.22	314.46	313.93	313.32	317.21	315.25	314.56	315.71	318.12	314.22	313.8	313.93	314.48	317.19	314.01	314.87	317.33	315.81	313.46	314.05	314.78	314.42	313.74	314.8	314.96	315.99	313.93	316.96	314.37	315.78	314.1	317.27	317.16	313.83	314.44	316.66	316.42
306.62	306.09	306.26	304.24	309.97	305.32	306.77	306.98	303.39	309.38	306.8	305.35	302.86	305.34	305.23	306.31	306.27	306.85	307.32	304.9	303.94	307.73	305.86	303.42	305.89	306.33	306.99	305.63	308.62	303.97	308.36	305.94	303.81	306.65	306.16	307.43	304.76	306.28	307	308.06	307.81	304.58	305.61	307.53	307.05	303.81	305.33	305.91	307.71	306.73
308.41	309.57	311.09	310.79	310.28	308.93	309.12	308.88	309.41	309.52	309.85	310.57	309.96	309.5	307.85	308.58	309.05	310.32	311.11	307.35	309.61	310.18	309.96	309.26	308.84	308.85	310.31	311.35	309.31	311.92	310.61	309.52	312.06	308.97	308.3	308.7	309.9	311.75	309.75	312.73	309.31	308.85	308.39	311.11	309.36	311.03	308.04	310.4	306.87	310.73
317.87	315.7	322.26	318.5	315.68	317.62	317.93	321.68	317.28	318.71	317.14	316.8	314.87	319.34	317.97	317.57	317.77	316.1	313.91	317.97	318.88	317.18	317.87	315.32	317.76	319.68	319.46	314.44	318.89	315.61	318.88	316.03	319.38	319.3	317.18	317.03	314.83	317.94	316.45	316.89	319.21	316.62	316.29	317.43	316.4	319.51	317.45	319.01	317.13	316.1
304.12	303.81	304.05	303.8	302.3	303.5	303.14	300.48	302.62	303.78	304.72	303.27	303.02	303.95	304.77	304.06	305.27	304.43	306.82	303.81	302.29	304.14	303.9	304.05	301.39	304.13	303.9	303.02	304.01	303.17	303.65	304.62	302.23	301.6	305.15	303.56	304.83	303.42	303.36	302.78	301.4	302.3	303.62	304.45	305.19	302.87	302.98	302.92	303.8	307.38
316.03	317.56	319.75	317.57	318.48	317.57	316.81	319.66	318.93	316.82	319.69	317.14	318.67	318.93	318.56	320.73	318.81	318.3	317.54	316.18	320.03	320.82	316.87	317.26	319.09	320.26	320.18	315.99	317.83	319.68	318.59	318.78	318.03	319.33	319.26	318.08	317	318.38	318.66	318.89	318.63	316.53	318.28	319.72	319.32	316	318.65	316.84	318.59	319.79
310.81	313.86	314.13	315.66	314.54	313.61	314.13	312.77	313.76	315.21	312.95	313.05	311.77	314.33	314.79	315.23	313.86	314.38	313.84	312.39	317.62	314.95	313.61	315.05	315.98	312.49	313.11	311.76	315.69	311.55	316.15	312.73	314.52	314.83	313.8	316.85	311.5	313.52	313.93	313.42	316.2	314.07	315.96	314.76	315.54	314.41	313.03	313.32	313.97	313.5
304.06	306.92	305.29	305.93	305.21	303.24	302.52	304.3	307.24	305.55	303.93	303.21	306.69	305.75	304.85	304.05	304.58	303.56	303.25	301.68	306.29	304.12	307.16	303.73	302.32	305.86	300.38	306.04	304.02	304.92	303.29	305.54	304.42	305.42	305.28	303.05	305.17	305.87	302.99	305.24	305	303.91	303.75	305.92	305	305.8	304.48	303.1	305.68	305.59
328.97	327.12	327.92	327.31	327.86	327.31	326.55	326.78	329.81	327.69	326.56	326.95	326.88	326.98	326.41	327.81	328.53	328.02	326.58	326.41	329.09	327.97	327.59	327.54	328.63	325.33	328.65	327.04	326.5	325.91	327.33	328.63	328.49	328.47	328.84	327.77	328.97	327.83	328.76	326.57	328.39	328.5	325.36	329.82	325.67	328.45	329.86	326.64	327.5	328.5
311.93	316.01	310.72	312.29	310.33	310.94	311.51	309.48	312.15	312.03	314.53	311.47	312.92	311.28	316.39	313.39	312.48	311.19	310.57	312.81	310.21	310.95	310.1	311.4	313.13	313.1	314.92	313.72	314.25	311.23	310.79	311.65	311.94	315.78	312.78	316.22	313.9	312.2	312.31	309.51	312.27	312.51	313.5	313.13	312.28	313.08	309.62	313.1	309.04	313.37
323.32	323.22	325.58	323.12	324.55	324.5	324.1	322.81	324.84	324.13	322.74	328.25	325.17	325.44	324.96	327.32	325.1	323.94	323.82	321.24	324.8	325.1	326.57	324.87	324.11	324.16	322.7	325.59	325.15	320.55	323.19	321.52	324.35	324.96	324.33	324.8	324.89	323.21	325.57	323.71	325.91	323.47	324.25	324.41	325.19	326.63	322.36	324.17	324.54	324.03
312.54	313.34	310.93	313.75	313.17	311.16	311.8	311.12	312.85	313.29	310.32	310.3	312.21	312.21	311.42	312.57	311.16	311.98	311.12	310.53	310.52	313.18	313.04	311.73	310.95	312.76	311.61	312.04	311.82	310.56	312.05	312.85	315.06	311.49	312.75	312.35	309.27	313.82	308.42	315.79	310.35	311.25	311.95	310.48	308.91	311.8	309.36	310.6	311.7	310.78
294.85	295.53	292.22	293.29	293.32	291.49	292.69	294.84	296.43	294.34	293.41	294.57	294.29	291.66	293	292.91	294.33	295.73	294.47	293.11	292.66	294.29	293.11	294.53	292	292.96	293.52	294.74	294.56	294.58	295.9	292.85	293.61	294.44	295.28	295.58	294.11	293.61	294.54	294.88	293.54	294.08	294.8	293.85	295.05	289.65	293.97	294.18	295.15	293.93
298.48	297.14	297.43	297.78	296.94	296.2	297.23	295.51	297.45	298.38	298.89	296.7	298.15	295.53	295.93	296.69	298.67	297.85	300.26	298.74	297.34	296.31	296.87	296.41	297.17	295.97	296.17	296.48	297.01	295.4	297.34	297.6	294.65	297.01	296.43	297.85	299.44	297.57	297.19	296.97	298.06	297.81	295.78	294.91	296.58	296.46	296.71	296.71	298.72	295.92
293.6	294.76	295.09	295.75	293.74	296.84	295.35	293.64	294.15	293.06	295.3	293.75	292.74	294.45	293.38	292.99	295.81	293.82	295.08	296.02	293.68	296.14	295.06	296.15	291.79	296.65	294.99	295.02	294.64	295.73	294.6	295.92	294.92	295.67	294.9	294.35	295.9	295.45	296.23	295.43	295.56	293.15	295.62	296.33	294.05	295.79	294.62	295.34	293.42	297.27
316.31	315.54	317.06	317.2	316.84	319.72	317.54	317.97	318.26	314.39	316.05	316.2	317.17	318.94	319.22	316.5	316.12	313.73	315.18	315.32	317.23	316.21	316.24	317.6	317.37	316.31	316.46	316.03	315.04	318.72	316.33	315.8	317.6	317.03	317.11	316.96	313.66	318.32	317.63	317	316.16	317.87	314.22	313.34	318.58	317.44	315.02	315.9	315.54	319.15
306.23	301.44	303.28	302.05	303.31	304.96	303.01	305.32	303.31	304.84	303.39	303.29	304.81	303.17	299.82	302.54	304.38	306.3	302.66	302.9	302.91	303	303.06	304.92	301.69	302.75	304.49	302.09	304.82	303.24	302.09	304.04	306.01	305.76	303.79	304.86	304.31	303.32	303.77	303.91	303.13	306.36	302.48	303.33	303.87	303.13	304.07	302.71	302.04	304.53
323.78	324.48	325.57	323.13	323.99	327.45	323.34	326.02	326.58	325.2	325.34	321.65	325.4	325.57	323.86	323.63	323.34	323.59	323.58	324.81	326	324.71	326.97	326.07	324.39	324.24	323.72	325.41	323.67	327.04	325.17	323	326.48	327.11	326.58	326.06	325.39	323.6	324.65	323.05	322.25	324.24	327.62	325.24	322.89	324.74	327.56	325.63	326.88	325.41
302.99	300.29	301.82	300.21	299.79	298.55	300.91	299.52	301.41	301.56	298.45	299.65	299.25	302.66	301.65	302.11	300.11	301.97	302.06	302.1	302.41	303.02	300.75	298	301.01	299.65	300.43	301.23	301.01	302.48	300.56	301.57	301.6	300.42	302.02	300.55	301.83	301.84	300.62	299.31	301.52	299.26	300.53	302.39	300.84	301.48	302.73	299.11	301.91	299.92
317.86	319.22	318.26	318.64	319.23	319.71	318.94	315.78	320.15	319.5	319.14	317.07	316.97	317.98	315.6	320.07	318.68	318.5	318.02	319.02	318.9	319.59	318.07	317.53	318.11	317.68	319.27	317.1	316.12	318.2	319.28	317.17	317.91	316.57	319.37	317.28	317.47	316.58	316.43	320.01	317.71	315.84	318.14	318.4	318.07	317.1	319.26	319.21	317.95	316.26
316.34	312.73	315.55	316.89	318.53	317.05	317.6	317.69	318.27	314.52	316.26	315.71	316.72	317.73	316.87	317.42	316.64	315.91	315.86	316.25	316.89	316.38	314.45	315.24	316.24	315.76	316.66	314.57	316.94	317.29	318.83	314.81	314.18	314.07	314.53	314.6	314.1	314.53	316.83	316.28	316.17	316.34	314.32	316.19	318.18	313.76	316.29	318.09	316.37	317.16
292.71	293.6	293.97	293.88	294.33	293.41	290.58	296.05	292.43	293.58	296.12	293.62	293.11	293.8	294.99	292.9	290.28	294.41	294.41	294.49	292.69	293.81	294.25	294.3	292.02	293.47	292.74	293.8	293.89	295.61	294.7	293.71	293.46	293.57	293.29	293.82	297.14	293.8	292.02	294.04	296.43	295.64	294.02	293.68	292.98	293.65	296.52	294.18	293.83	292.55
311	310.06	311.42	310.82	311.64	311.2	312.7	311.78	310.45	310.55	310.94	311.06	312.46	312.13	311.49	309.12	311.33	309.61	310.49	310.84	311.56	313.93	310.61	309.43	311.23	311.07	310.89	309.94	313.52	310.62	312.04	309.51	312.65	310.81	313.15	310.53	311.18	311.24	309.92	310.69	311.18	311.12	312.97	312.96	311.39	313.23	313.22	312.01	311.79	311.58
312.49	316.1	313.97	315.11	311.93	317.65	313.98	314.03	314.8	313.02	313.86	314.14	317.27	314.42	313.09	315.21	316.4	312.07	313.28	313.25	313.97	313.94	314.07	315.27	313.76	317.36	311.86	314.97	313.7	314.52	314.47	314.27	312.99	314.28	315.04	316.28	315.81	313.73	315.09	314.33	317.87	314.32	315.85	315.08	315.86	312.61	312.92	314.11	315.01	311.78
303.82	304.68	304.31	303.66	306.29	302.19	303.86	304.08	302	302.31	307.06	305.38	303.67	303.23	302.71	305.78	307.66	303.84	304.49	304.09	304.79	302.44	303.9	305.09	304.05	304.49	305.27	304.08	304.41	305.36	304.91	302.11	302.92	305.47	303.23	303.52	305.64	305.15	302.52	307.27	302.09	304.42	304.9	304.48	303.88	302.44	305.45	303.99	303.64	303.73
316.84	316.64	317.22	314.4	315.36	316.61	317.15	316.9	317.91	315.49	318.51	316.51	316.77	316.02	318.49	316.56	315.91	316.39	314.43	316.08	314.45	317.79	314.75	313.84	315.11	316.63	314.01	317.67	317.97	317.64	320.16	317.96	315.23	316.93	315.05	313.58	316.74	321.03	315.3	314.87	315.45	316.43	316.96	315.47	316.18	315.56	315.37	315.2	317.68	316.31
297.13	297.1	295.68	294.39	294.65	297.36	300.28	293.81	295.51	298.01	295.19	295.95	294.77	295.79	296.98	298.79	297.82	296.74	296.43	296.78	296.18	294.8	296.06	293.4	300.27	296.14	299.04	297.19	297.34	296.64	296.1	295.6	296.62	295.69	293.9	296.37	296.73	296.83	296.3	298.13	298.11	296.33	298.52	296.3	296.26	296.72	294.88	298.22	295.25	299.08
304.69	303.94	305.72	307.5	304.75	303.03	305.79	308.11	305.14	305.97	303.8	305.61	308.2	306.41	307.15	307.73	307.27	306.71	308.07	306.17	306.71	307.37	308.91	306	307.12	305.04	302.48	306.61	306.67	304.81	305.81	308.45	307.06	305.64	305.24	305.55	306.54	306.6	304.9	308.08	307.58	306.56	306.58	307.88	308.4	307.02	304.69	306.51	305.57	308.1
303.39	301.56	303.31	301.74	304.11	300.97	302.15	302.82	306.01	303.06	303.68	301.28	303.8	303.14	302.68	301.87	304.04	301.34	300.78	304.74	302.99	301.69	302.78	299.53	303.72	301.75	301.84	302.03	302.84	304.14	302.25	303.4	301.22	304.02	300.35	304.61	301.39	297.05	302.48	303.58	305.38	303.36	303.95	301.53	302.66	302.92	304.83	300.24	303.91	303.63
305.27	302.57	302.77	302.46	308.87	306.42	304.41	303.3	302.86	303.54	304.74	303.62	303.03	304.65	303.38	305.94	305.71	304.14	303.03	305.33	304.09	301.29	302.79	305.33	304.97	304.19	305.58	304.8	303.04	304.67	305.85	303.39	305.77	301.85	306.27	305.29	305.47	305.14	304.76	305.22	303.61	303.14	304.96	303.22	303.56	303.91	305	302.8	305.22	301.82
305.18	302.57	304.29	303.32	302.64	303.69	303.11	302.17	303.35	304.84	300.94	301.89	304.09	304.34	303.21	301.88	302.32	300.16	304	301.28	303.9	304.05	304.7	302.41	304.67	301.77	303.3	304.81	303.03	302.48	302.27	301.75	301.46	305.25	301.89	305.44	303.46	302.27	303.06	303.86	304.46	304.04	303.45	300.63	302.3	300.4	301.65	302.25	302.71	302.53
308.19	309.84	311.44	311.41	311.32	307.45	307.91	307.16	308.89	307.73	308.16	308.03	306.8	307.42	308.69	309.77	308.65	312.24	311.08	307.98	311.11	307.07	307.64	309.21	307.67	310.58	308.13	310.27	310.39	312.34	308.74	307.54	308.98	307.45	308.73	310.55	307.36	308.05	310.22	310.35	308.35	309.89	310.99	309.02	309.34	308.11	309.1	307.53	310.42	307.99
303.75	302.78	304.1	303.86	305.19	305.4	304.07	303.78	302.35	304.27	305.58	304.96	302.97	302.81	305.51	304.64	303.08	305.85	303.73	303.74	303.35	303.16	302.08	304.14	304.2	303.18	304.11	302.14	304.12	302.34	305.76	304.85	303.41	305.5	303.73	302.21	307.23	304.18	305.26	301.64	303.3	301.01	300.64	302.91	304.38	301.76	303.43	305.3	302.23	304.52
316.73	320.47	316.12	319.55	318.88	319.08	319.42	317.63	320.51	318.86	319.4	319.85	317.71	319.39	320.3	320.3	319.98	317.63	318.6	317.41	315.22	321.12	317.15	318.02	319.45	319.83	317.82	317.01	320.08	317.53	317.34	318.78	318.73	318.36	316.4	321.4	318.18	319.44	319.21	316.49	318.61	318.14	320.63	319.2	318.06	317.68	316.92	316.8	316.88	317.35
304.23	303.82	306.64	302.08	303.09	305.27	304.41	304.6	304.57	303.88	304.08	304.95	302.97	305.36	302.58	303.82	304.42	303.35	302.13	304.98	303.99	305.03	303.91	307.58	302.74	303.55	304.39	304.95	304.46	304.16	303.17	304.23	304.36	304.92	300.95	305.94	302.86	307.82	308.48	302.82	305.38	304.9	303.57	308	303.92	303.83	306	304.45	303.58	304.97
318.6	319.02	316.97	319.51	317.3	318.98	318.46	317.26	318.12	317.48	317.18	316.39	321.33	319.14	318.56	319.48	319.35	317.13	317.59	317.48	320.08	319.2	316.77	317.77	319.26	316.48	319.7	319.55	317.72	319.11	317.7	319.32	319.7	317.12	319.1	317.51	320.49	318.15	321.32	319.6	318.08	317.57	318.83	318.13	317.92	319.08	317.8	316.38	317.62	319.16
315.2	312.03	312.58	314.23	313.41	314.76	314.63	313.41	312.05	313.95	314.09	311.28	312.38	311.77	313.63	314.39	314.35	314.62	313.34	314.08	314.18	313.48	312.86	311.27	310.8	313.09	310.45	314.36	312.33	312.45	313.69	313.99	310.77	312.65	310.6	312.65	316.72	315.8	315.42	314.35	313.31	311.91	311.28	312.28	313.46	312.85	312.93	313.51	313.12	314.38
313.02	313.91	313.9	314.24	315.04	313.44	314.56	314.99	313.62	312.12	314.17	313.53	316.5	315.55	314.86	314.39	315.16	311.62	312.98	312.62	315.01	315.15	314.51	314.92	313.09	314.64	314.12	312.57	311.78	311.47	312.12	313.33	314.69	314.05	312.66	311.91	312.84	313.07	313.96	314.53	313.53	313.29	313.94	316.35	312.22	315.02	314.24	313.05	313.22	311.52
300.47	302.5	300.18	298.58	301.57	300.91	302.13	300.38	300.08	300.54	301.41	299.06	299.75	303.32	299.56	301.03	299.67	297.92	301.46	298.49	300.23	303.09	301.42	299.67	300.08	302.87	302.48	299.77	301.3	304.98	303.62	301.68	299.74	298.59	300.18	299.72	300.48	298.64	303.67	300.49	301.14	302.66	299.65	301.38	301.39	300.8	302.44	301.06	301.76	300.02
314.52	314.81	314.73	316.05	314.44	313.64	313.42	314.64	314.5	315.96	315.64	316.54	318.19	315.99	316.37	317.38	316.04	315.31	314.49	312.52	314.5	316.06	316.88	315.26	316.1	312.87	319.01	315.69	316.42	316.78	316.54	315.97	315.83	318.34	314.59	314.76	317.69	316.23	313.26	317.02	315.77	317.71	315.59	318.03	314.87	314.91	317	313.44	315.09	314.77
302.49	302.7	302.77	304.67	302.74	302.38	304.43	303.16	304.08	303.3	304.36	304.38	303.47	302.48	305.2	304.15	302.51	302.04	301.94	304.64	303.13	304.45	301.95	306.71	304.6	305.96	303.5	300	305.32	304.32	304.77	303.22	303.79	302.97	304.8	303.84	304.43	304.55	304.9	303.53	303.9	304.66	304.11	304.39	303.49	304.6	303.85	305.13	302.14	303.61
316.31	314.56	314.43	311.84	313.47	314.07	315.47	318.44	316.46	315.04	314.69	314.8	312.64	317.86	315.6	314.88	313.85	315.12	315.6	314.12	313.24	314.74	315.27	315.91	315.98	314.91	312.6	317.56	316.11	315.52	316.24	315.37	315.55	313.58	314.1	315.42	314.31	314.96	312.01	314.4	314.19	315.89	315.96	314.46	315.98	315.12	316.14	318.28	315.94	313.31
304.62	303.54	305.09	302.52	304.35	303.38	303.96	303.89	305.29	303.59	303.02	303.43	303.65	302.94	305.12	304.6	304.93	302.32	303.54	304.07	304.74	303.99	303.2	303.28	301.23	304.27	304.3	303.18	304.19	303.71	303.66	304.82	302.47	305.51	303.42	303.51	302.13	304.13	302.78	302.58	300.68	304.07	308.66	303.94	302.63	304.97	302.34	304.28	301.98	302.56
313.95	314.97	315.78	315.37	315.13	314.8	313.81	316.29	313.13	315.85	317.67	313.76	313.65	315.93	314.22	314.75	314.39	316.22	317.74	315.9	314.4	315.26	314.53	313.83	314.51	315.42	316.92	319.13	314.14	312.95	313.3	313.36	315.7	316.56	317.16	314.56	313.97	317.14	314.37	314.18	313.46	314.78	317.92	313.18	315.25	313.39	312.88	314.28	314.13	316.31
303.23	303.9	305.01	305.11	304.69	303.68	304.73	304.46	304.83	301.84	305.1	303.1	304.26	304.25	304.83	303.51	304.31	303.69	301.85	304.44	303.42	302.67	305.36	302.24	304.63	302.94	302.87	302.32	303.12	303.28	305.48	306.37	304.18	306.32	305.9	303.52	301.99	303.17	302.81	304.74	305.94	302.99	302.49	304.51	305.49	305.28	304.79	304.03	303.54	303.44
316.06	315.99	313.1	312.08	313.83	315.96	315.55	314.18	313.2	316.37	314.85	314.58	315	314.32	314.29	313.39	313.69	314.17	314.55	313.87	316.46	314.74	316.11	314.98	317.17	314.75	315.61	318.01	314.51	315.62	317.82	314.58	314.11	314.41	313.98	315.4	314.04	314.95	315.47	317.14	313.2	313.6	316.81	316.54	316.98	316.18	314.77	315.49	314.26	316.74
302.57	305.05	301.87	304.02	301.47	303.23	302.47	302.28	304.14	305.86	303.41	303.87	301.83	303.05	303.51	302.86	302.93	308.17	303.67	304.79	302.7	302.9	302.44	303.6	303.88	304.4	303.57	302.72	301.6	303.67	303.89	301.53	302.07	304.77	306.21	305.11	304.65	303.04	306.01	304.68	304.28	303.94	303.9	303.13	305.38	306.13	303.2	305.11	303.82	304.52
308.27	311.28	309.35	309.99	310.62	309.17	309.31	309.26	310.23	312.33	311.4	310.02	310.55	312.11	310.86	313.61	310.64	312.21	309.27	310.27	311.3	312.34	311.4	309.82	311.03	311.57	310.81	310.54	311.78	309.77	310.36	309.49	309.47	310.85	308.43	311.41	310.19	310.4	310.22	310.14	308.52	308.43	308.71	313.99	311.71	311.83	311.07	307.09	313.55	311.19
315.41	313.7	314.3	314.29	315.01	313.71	313.5	315.64	315.31	313.85	313.48	313.75	315.99	317.14	314.73	313.07	315.18	315.28	313.59	313.74	313.96	315.18	313.85	315.81	316.06	316.1	316.14	313.48	314.47	315.08	313.88	314.85	316.6	314.22	314.74	317.23	314.97	315.08	316.62	315.36	313.21	317.41	313.42	312.97	314.61	315.35	315.48	315.96	313.93	314.47
302.23	306.04	303.85	303.51	302.22	303.4	303.06	302.19	302.99	303.13	305.6	303.63	301.49	301.16	304.29	301.77	301.85	302.55	301.73	304.05	303.14	300.76	301.26	302.26	305.5	304.41	302.23	304.5	304.02	302.51	302.13	304.03	301.17	301.15	302.59	303.49	302.04	302.29	304.12	299.91	303.77	300.51	303.39	305.38	303.86	302.18	303.3	302.12	302.49	303.26
305.2	303.35	303.38	302.24	302.68	307.52	302.8	304.08	301.45	302.12	302.4	305.06	302.17	303.85	302.59	303.04	303.15	302.61	304.47	304.54	302.28	303.96	301.09	303.56	299.8	304.13	302.44	305.49	304.24	301.7	302.99	302.85	303.35	302.24	304.09	302.24	303.42	302.4	305.46	304.61	303.64	303.17	304.26	303.24	304.7	304.46	303.24	304.97	303.07	304.15
311.14	310.69	311.71	310.93	311.96	310.47	309.54	308.87	310.66	312.06	313.33	312	310.75	310.43	312.83	311.68	311.01	312.02	310.59	310.25	307.72	310.15	308.79	311.33	312.16	309.34	310.15	310.78	312.08	311.52	311.57	310.14	314.09	310.72	310.51	310.63	311.52	310.37	310.27	310.73	310.54	311.29	308.61	310.55	311.56	311.07	310.67	311.04	311.33	309.4
307.7	307.91	305.1	305.37	309.04	306.1	302.95	310.05	308.69	307.13	304.9	307.88	304.82	305.64	307.22	305.69	304.62	308.09	305.94	307.46	306.02	305.11	307.74	307.33	305.12	307.4	308.41	305.74	306.29	308.04	305.44	308.85	308.61	307.95	306.36	305.06	308.23	308.13	305.33	305.28	306.45	306.56	305.46	306.77	308.77	306.39	307.39	307.28	304.63	305.61
310.65	308.5	312.48	308.77	309.18	311.08	310.66	307.49	311.58	311.43	308.42	308.23	310.56	308.64	310.48	311.54	310.27	310.49	307.7	312.41	308.87	310.48	308.8	310.8	311.29	309.8	308.13	309.03	310.28	310.47	308.03	309.43	309.66	311.05	311.37	308.93	306.39	309.36	309.72	309.55	308.73	310.36	308.63	310.93	311.54	309.19	308.35	309.85	309.5	310.68
325.14	325.17	325.73	324.03	323.74	323.97	325.52	323.71	328.74	325.67	324.8	327.23	326.46	324.54	327.68	324.79	324.43	325.62	323.21	325.33	326.42	326.99	324.4	324.31	325.63	324.92	325.69	325.39	325.07	324.04	325.61	325.1	324.28	324.81	325.09	327.66	327.74	325.93	326.88	325.5	326.46	323.77	324.44	323.63	326.8	325.54	324.14	328.87	325.96	326.32
317.78	318.88	317.25	316.69	317.11	318.36	318.13	318.33	320.06	315.71	315.84	316.44	318.34	317.8	315.71	317.62	320.64	316.31	318.84	318.01	318.09	317.59	315.09	319.48	318.28	316.71	315.55	315.5	317.83	316.28	316.35	317.46	317.41	315.7	319.38	317.29	318.52	316.01	316.96	316.97	319.69	317.75	317.09	316.46	318.33	317.41	317.06	318.63	317.36	320.57
303.86	303.64	303.82	304.85	303.56	304.11	303.54	302.79	301.63	303.28	303.88	304.17	303.58	302.38	301.76	303.03	303.54	302.03	303.7	302.94	304.08	303.98	306.55	303.18	301.79	301.89	301.52	303.36	304.26	303.36	303.01	303.36	303.55	303.25	303.62	305.02	304.78	306.01	301.73	305.99	303.43	303.92	304.12	303.74	303.91	306.51	302.06	302.65	301.78	301.71
315.12	317	316.79	315.69	315.35	316.75	313.56	317.9	315.24	315.16	315.17	313.69	315.22	315.68	317.54	314.36	315.19	313.47	316.11	315.89	316.74	315.38	315.24	315.99	316.77	315.76	316.69	316.29	314.4	314.46	315.33	319.56	317.65	314.9	314.78	316.6	315.36	315.94	317.01	314.71	315.76	314.2	315.48	317.18	314.56	315.6	317.41	316.8	314.55	316.72
307.96	309.65	311.27	313.75	310.64	312.57	311.85	309.38	310.87	309.89	313.04	311.2	311.19	309.18	311.15	311.81	311.42	313.78	311.68	309.89	311.16	309.4	309.98	308.44	311.77	311.39	309.14	310.09	310.5	311.15	310.21	311.89	311.8	310.74	309.81	313.91	310.22	310.65	313.4	311.45	310.1	310.21	312.34	312.08	312.14	309.94	310.19	310.87	309.76	310.6
303.13	304.67	303.84	305.48	304.21	305.41	306.3	302.99	302.69	306.03	303.5	302.35	301.75	304.13	304.45	304.77	301.01	304.45	301.77	302.79	305.21	302.19	303.64	302.88	304.75	302.97	305.53	307.5	304.86	301.72	304.96	302.72	302.39	303.74	302.94	302.35	305.02	302.69	303.53	303.93	304.31	306.03	302.51	303.19	300.52	304.61	305.55	303.28	304.76	304.41
303.72	303.39	302.09	304.53	302.27	303.34	302.7	304.41	303.42	302.16	303.96	301.75	301.4	302.18	306.23	303.93	302.63	300.1	305.72	302.19	302.53	302.49	304.17	304.44	301.21	303.45	302.31	301.87	302.47	303.74	302.63	302.15	302.52	305.39	302.25	301.93	301.88	302.72	303.38	302.45	303.72	302.31	304.54	304.76	304.66	304.5	303.66	303.38	303.33	303.01
303.74	304.66	302.13	302.43	305.59	303.92	303.93	303.89	304.12	302.62	303.7	302.25	304.27	302.91	304.15	304.48	302.59	305.32	304	302.63	303.37	300.46	305.59	303.92	300.6	305.18	301.52	303.5	302.56	303.61	301.82	304.71	302.64	304.8	303.5	303.04	303.63	302.19	302.54	302.45	303.21	304.21	304.41	303.38	303.34	303.21	303.03	301.94	302.46	301.28
294.49	293.57	293.64	292.38	295.01	293.43	295.33	295.16	297.03	294.75	292.6	292.33	300	293.86	293.06	293.31	294.25	293.24	295.92	295.39	296.53	295.19	293.58	292.96	294.83	294.72	295.88	297.13	296.14	294.53	294.31	295.71	295.08	295.17	296.59	295.54	293.19	296.89	297.53	294.97	293.84	294.66	293.32	298.03	294.21	295.21	295.35	294.08	295.97	293.69
303.41	306.4	305.43	303.41	307.04	303.29	303.12	301.99	305.4	302.97	303.91	301.36	302.09	302.18	302.99	303.53	302.46	304.69	304.36	302.23	303.01	304.92	304.13	303.79	303.21	303.68	301.67	301.49	302.56	304.67	302.56	304.17	301.48	305.85	304.09	303.3	305.5	305.03	305.97	305.05	304.58	303.35	302.28	305.58	303.79	305.2	306.23	305.07	301.37	303.59
324.61	323.98	325.22	325.84	326.98	326.88	325.44	324.44	325.25	323.51	324.68	324.47	324.67	325.65	324.71	326.93	323.67	324.78	327.84	323.12	326.63	325.05	325.11	324.67	326.04	326.43	325.21	324.76	327.13	324.21	326.99	325.19	325.21	325.4	323.51	325.43	325.14	323.05	323.23	324.55	324.69	325.26	323.3	325.01	325.04	325.65	325.69	325.49	325.87	326.02
312.38	312.35	309.94	311.28	309.71	310.51	312.68	312.02	312.65	309.69	309.72	310.44	311.72	311.93	312.09	313.17	309.53	309.34	309.68	310.31	312.65	311.37	309.21	309.9	311.02	311.84	312.72	312.06	309.89	310.19	312.29	312.64	310.87	309.88	308.96	311.7	310.33	309.28	310.54	311.44	311.13	311.38	310.52	313.36	309.57	310.61	309.55	307.29	308.72	311.72
301.32	304.85	301.31	303.44	302.11	302.77	303.16	302.16	304.26	303.18	305.1	303.2	302.52	303.79	304.39	303.85	302.78	306.81	303.73	306.37	301.91	302.88	300.77	304.43	302.72	304.03	302.11	300.71	302.94	301.97	301.85	302.43	304.22	304.82	303.35	301.04	305.37	299.96	303.05	302.36	302.13	301.36	304.75	304.42	302.1	302.62	304.98	301.08	302.18	302.57
298.06	299.13	297.96	299.47	299.96	300.96	301.39	303.49	301.94	297.32	297.83	299.32	300.52	300	298.79	300.12	301.11	301.19	300.26	300	297.88	299.64	299.12	300.29	300.08	298.45	301.27	300.72	297.04	301.94	302.53	300.61	298.68	299.98	301.07	302.15	300.75	300.58	301.3	297.71	300.9	299.11	302.03	299.78	300.28	298.69	300.73	298.36	301.57	299.85
296.57	293.84	297.6	295.6	294.41	297.48	293.97	296.71	294.48	294.44	293.82	296.39	296.22	293.58	295.63	293.9	293.91	294.67	293.6	292.47	295.85	294.89	293.39	295.68	297.61	295.16	295.74	297.37	295.68	294.54	296.39	294.88	293.86	295.36	297.05	293.04	294.83	293.91	294.13	294.72	294.53	293.61	296.24	293.41	295.32	295.01	295.01	293.29	295.83	296.11
312.69	316.73	318.42	317.01	317.2	316.63	320.02	317.74	317.19	316.74	316.06	316.34	314.9	319.15	317.54	313.46	315.61	314.64	314.97	317.75	317.1	317.42	317.73	315.93	315.02	316.93	317.19	316.03	316.12	317.66	318.81	316.64	316.08	316.18	317.72	315.84	318.69	317.44	315.79	317.29	316.07	316.09	316.55	316.97	319.21	316.63	315.78	318.26	314.3	317.5
294.34	292.61	293.14	292.96	294.23	297.05	295.26	297.01	293.9	294.12	293.43	294	293.15	293.77	294.58	292.27	292.65	294.56	293.04	294.26	294.52	295.41	292.4	292.46	292.47	294.05	295.4	295.07	296.04	292.57	294.86	294.7	294.41	295.19	294.21	292.9	294.77	295.45	294.05	296.54	291.05	294.08	293.83	294.71	294.99	293.97	294.75	293.25	292.17	292.7
301.12	300.66	300.97	302.07	304.04	303.2	302.47	302.73	302.79	300.97	302.44	302.35	301.71	303.18	301.53	299.79	302.47	301.62	303.55	302.71	304.25	301.69	302.44	302.46	299.47	301.99	302.56	303.19	305.73	302.93	303.72	304.05	301.83	305.04	305.27	299.61	302.72	299.29	302.59	299.57	303.02	300.05	302.04	304.02	301.5	301.76	302.98	302.9	301.04	303.38
318.59	317.91	314.23	317.75	315.63	317.58	317.55	315.79	316.08	317.9	317.95	317.54	317.62	316.11	317.26	316.71	315.71	315.56	315.67	316.55	318.75	316.1	318.01	317.38	317.48	317.84	317.14	316.81	318.63	319.39	317.87	315.64	315.15	316.45	316.41	318.9	316.68	316.7	318.58	318.1	316.68	316.14	317.9	317.44	314.71	319.24	316.05	316.26	316.98	317.82
295.02	294.37	296.3	295.89	295.48	295.03	295.04	294.29	295.12	294.87	293.34	296.19	295.76	294.13	295.5	295.13	294.43	294.55	293.6	295.46	295.99	296.37	299.11	295.93	295.89	295.93	297.03	294.68	297.63	295.02	298.18	294.19	297.65	294.48	296.12	293.96	295.72	291.43	294.88	295.39	295.82	293.68	294.88	294.77	296.18	294.89	294.45	293.48	296.76	296.3
308.12	309.86	307.78	309.53	308.67	310.1	309.31	308.92	311.24	308.02	308.1	309.88	309.18	309.54	309.72	308.9	309.21	309.95	310.08	310.91	309.95	309.65	307.25	310.37	307.32	310.26	307.75	312.36	306.5	309.05	308.11	309.62	309.53	309.4	309.55	311.56	309.13	308.32	308.88	309.65	308.48	308.36	307.21	309.36	306.69	309.4	309.33	308.11	308.84	308.71
306.5	303.86	307.73	307.84	307.27	308.26	306.41	305.96	305.46	307.63	306.26	304.97	307.26	304.08	306.58	304.55	307.44	307.64	306.46	305.95	307.32	306.55	305.99	308.01	304.01	305.77	304.03	307.57	307.32	305.82	308.03	308.1	304.75	305.17	306.59	306.69	305.35	305.36	305.46	304.68	306.84	309.1	303.63	307.83	305.36	302.65	306.24	307.14	310.39	306.81
305.73	302.85	306.87	306.02	305.93	305.39	305.94	304.1	307.18	305.96	305.25	303.37	305.37	305.39	304.24	306	304.18	303.52	306.39	307.1	305.16	305.17	305.76	303.6	304.31	303.84	303.13	304.8	304.45	304.04	306.45	305.35	305.71	305.34	306.72	303.83	307.2	304.94	304.37	303.03	303.3	304.44	305.24	303.81	307.88	307.25	303.39	305.19	304.64	304.35
306	305.08	302.96	303.32	305.38	304.44	302.11	302.48	305.62	304.25	304.7	300.39	305.52	304.64	303.61	301.83	301.97	304.07	302.92	306.39	303.19	303.39	305.14	303.22	303.77	304.23	303.7	305.08	306.26	300.67	303.73	304.54	305.17	305.5	303.4	302.76	304.5	306.05	302.61	305.13	306.72	304.7	306.33	304.66	304.64	303.97	304.95	304.5	306.1	307.78
300.03	300.37	300.26	301.82	300.41	301.53	299.4	301.79	301.17	300.49	301.19	303.37	299.22	300.03	300.05	300.92	300.41	299.39	302.18	301.22	301.21	300.98	299.71	301.64	301.72	302.76	302.33	301.07	298.87	297.89	301.06	299.55	301.34	301.17	300.91	299.55	302.05	301.79	300.97	302.45	299.04	300.94	302.02	300.7	299.55	300.4	297.16	302.14	301.56	304.38
312.06	312.96	315.11	310.06	314.01	311.47	313.13	309.62	312.61	313.02	312.31	310.71	312.68	312.87	312.81	312.25	313.16	313.23	311.87	312.09	313.94	311.53	311.86	312.25	313.12	313.64	312.61	311.01	312.09	314.11	311.14	314.69	313.39	312.8	312.11	313.33	311.49	315.1	314.19	313.74	312.18	314.29	314.71	311.73	314.27	312.69	313.12	313.28	313.93	312.99
301.73	300.06	300.17	299.21	301.54	301.59	300.1	301.45	300.56	301.72	299.71	301.54	300.57	301.42	301.38	303.65	299.8	298.71	300.25	299.11	301.99	302.21	301.1	298.22	300.19	301.3	299.89	300.09	302.28	302.67	299.98	301.96	298.31	300.45	304.81	302.46	301.52	303.82	297.73	304.02	301.77	300.9	299.85	303.44	300.39	301.06	298.29	300.2	300.08	301.16
314.71	311.84	315.54	312.88	312.15	312.94	312.25	311.98	311.91	313.02	314.01	313.53	312.88	313.2	312	312.99	313.79	313.39	316.46	313.27	312.72	314.73	314.03	312.55	313.92	313.79	311.45	314.61	313.94	313.07	313.47	311.32	314.11	312.88	309.8	314.5	311.88	314.39	311.91	314.52	311.22	314.56	312.57	310.81	313.95	314.77	314.57	315.13	310.41	313.71
293.94	294.65	294.03	292.24	293.99	294.43	294.26	292.97	294.19	293.85	296.64	296.26	290.96	293.87	294.16	293.89	296.28	294.6	296.55	294.17	293.96	292.89	293.57	294.44	292.97	294.02	293.19	295.27	292.17	295.26	295.42	292.11	293.72	294.06	294.4	294.73	295.09	294.73	294.45	293.97	294.42	291.7	295.18	293.93	293.33	293.02	296.14	294.97	292.96	293.94
300.39	298.74	300.15	300.57	300.32	299.14	298.78	299.52	300.27	301.82	301.94	299.03	302.45	300.73	301.76	300	299.67	300.83	299.68	301.42	298.7	301.16	300.55	301.03	298.53	298.77	301.44	297.22	298.53	298.87	297.8	300.9	300.15	298.69	299.6	298.99	300.31	300.17	299.13	298.42	301.49	298.97	302.83	297.73	297.28	298.71	298.09	300.14	300.83	300.9
315.25	316.92	315.27	315.96	312.99	316.18	317.29	315.16	317.02	314.58	318.46	313.93	316.06	315.3	318.57	315.43	317.92	315.28	314.72	314.25	317.06	314.1	315.25	314.88	315.68	315.49	316.35	316.4	316.57	318.53	316.95	314.39	314.69	316.37	316.53	315.17	317.58	316.99	313.81	315.38	315.06	317.96	314.78	315.58	314.83	314.34	314.45	316.59	316.19	314.9
306.07	305.59	305.95	304.03	305.1	304.67	306.42	303.65	306.09	305.79	305.47	304.61	302.95	304.73	304.32	306.42	306.25	304.97	304.86	307.22	304.24	303.24	305.6	306.12	303.73	307.54	306.11	306.25	305.93	304.88	305.86	308.02	303.93	303.98	305.85	302.61	304.89	304.97	307.99	304.2	306.93	304.89	307.65	307.05	305.39	304.47	304.59	303.2	304.5	307.66
316.81	318.04	318.89	317.46	317.34	318.39	316.96	317.51	319.18	317.54	315.9	317.91	317.45	318.51	318.41	317.18	317.2	315.82	316.65	319.81	316.85	318.84	319.83	318.38	319.64	317.36	319.86	318.97	316.31	319.26	316.98	316.32	318.74	317.57	319.18	318.92	318.08	317.76	316.19	318.09	316.07	316.88	317.95	316.69	315.33	320.09	316.77	317.51	318.98	317.31
303.09	301.05	302.79	304.15	304.21	305.45	303.77	304.88	301.13	302.45	301.71	303.24	304.08	302.46	304.27	303.44	300.15	303.32	306.11	304.93	303.77	300.49	301.52	301.99	302.94	304.61	304.81	303.09	304.37	302.51	303.87	302.82	303.1	302.59	301.78	301.43	304.92	302.06	303.29	304.73	303.04	302.51	306.92	302.49	304.88	302.85	303.09	303.71	303.07	302.37
298.74	299.39	299.92	299.77	300.48	300.5	300.94	302.18	298.82	299.73	300.06	301.09	299.99	299.62	301.46	298.74	300.6	299.89	300.37	304.08	300.89	300.03	298.66	298.92	299.11	300.04	297.19	298.33	296.48	299.1	302.46	298.89	301.96	302.36	299.62	300.18	300.07	300.16	301.21	302.95	299.73	300.69	299.95	299.14	299.26	298.82	301.77	297.66	299.48	299.61
306.89	304.86	301.6	305.38	304.01	306.59	304.49	303.93	304.99	307.37	303.73	304.43	304.42	303.89	302.22	304.83	305.44	304.1	303.47	303.16	305.33	304.55	305.96	303.94	303.62	303.35	306.71	307.26	304.61	305.13	302.8	304.04	303.4	301.83	305.54	302.49	304.69	303.11	302.65	305.9	304.62	302.76	306.05	304.27	304.26	303.88	304.22	302.86	303.02	302.04
305.3	303.29	303.9	305.01	302.55	303.61	302.28	301.66	302.48	301.09	302.97	301.83	302.63	302.02	304.11	305.55	302.48	303.35	301.26	302.57	301.49	302.44	305.01	304.19	304.1	303.84	299.99	303.38	301.69	301.69	302.66	301.42	301.19	301.37	301.71	305.71	302.28	301	303.81	302.22	301.3	304.1	303.55	301.71	300.27	301.41	303.73	303.23	304.43	302.26
313.72	317.39	314.13	315.53	314.48	315.91	315.33	318.05	319.74	316.8	314.77	318.91	317.67	315.29	316.71	316.58	316.07	315.61	316.97	314.83	316	315.65	315.27	318.01	314.44	315.5	314.82	310.75	313.66	315.32	315.91	315.88	316.2	316.56	315.8	312.68	315.05	315.3	314.5	315.69	317.5	314.32	316.22	314.61	315.9	316.26	312.04	316.02	315.23	316.58
305.3	300.97	303.67	302.3	296.56	302.56	301.29	301.08	302.29	305.5	304.47	304.32	299.94	300.37	303.7	305.3	302.4	303.49	303.08	302.55	303.05	303.2	304.11	302.12	305.19	303.78	302.79	304.19	302.23	299.58	303.71	302.58	302.3	304.2	304.65	301.1	303.06	301.99	303.55	301.78	300.31	302.35	303.83	304.71	304.28	302.71	301.07	302.31	301.91	303.51
314.82	314.6	316.23	315.67	314.75	315.42	314.78	313.79	314.45	314.85	315.03	312.4	314.64	313.12	314	315	315.73	313.96	315.02	313.57	314.4	314.58	313.56	318.45	314.67	317.42	315.04	313.93	314.18	315.65	315.17	312.46	315.91	314.54	316.38	313.47	312.95	316.01	314.26	313.56	315.31	316.38	312.31	314.91	316.01	313.16	313.26	314.79	316.34	316.21
315.24	315.76	316.31	314.62	315.59	314.63	312.71	315.82	313.83	315.75	316.62	316.6	315.88	315.22	318.09	316.91	313.93	315.45	315.35	314.62	316.07	315.61	314.7	315.18	311.21	315.51	313.74	314.29	318.33	316.02	312.18	313.44	313.48	315.04	318.87	317.4	313.81	315.8	317.6	316.02	316.4	315.92	313.92	312.94	314.83	312.49	314.1	313.92	314.46	313.28
327.11	324.05	324.53	327.65	326.7	327.35	329.14	329.65	330.82	328.95	325.04	325.37	324.3	325.68	325.39	328.08	328.17	328.03	327.17	325.35	327.78	328.06	326.67	326.15	326.38	327.21	326.25	327.4	328.68	329.54	325.68	327.33	327.56	327.6	329.11	325	327.79	328.92	327.21	328.44	327.04	328.86	327.91	328.46	325.79	326.54	328.87	329.2	327.09	329.73
306.75	307.88	304.51	306.07	304.08	307.1	306.76	304.68	307.21	304.66	305.94	304.63	304.81	306.79	308.15	303.95	304.93	305.71	307	302.52	305.9	305.78	305.58	302.85	305.89	303.76	305.45	306.7	304.27	304.55	305.47	305.5	305.26	304.45	304.25	308.62	307.84	305.76	305.6	305.41	307.62	306.42	304.36	303.6	304.17	305.78	306.81	304.8	307.3	304.8
315.34	312.82	315.13	313.44	316.17	316.1	312.89	313.13	312.96	314.03	311.65	315.79	314.13	313.67	316.54	315.36	314.45	313.45	315.04	315.7	315.24	315.43	314.98	314.97	312.96	310.89	315.4	316.04	312.98	311.93	314.79	315.29	314.23	314.87	315.04	315.34	313.98	313.31	314.26	313.16	312.97	314.4	312.6	313.31	313.56	314.52	316.93	316.45	312.92	313.23
305.34	308.47	303.07	306.77	305.48	305.65	304.77	303.01	306.37	305.38	304.41	307.06	304.46	303.59	306	304.27	304.02	304.47	307.43	307.05	305.88	303.87	305.07	304.51	303.65	306.54	305.58	304.7	306.93	305.34	305.29	305.05	306.78	307.62	304.32	307.29	306.08	306.31	301.02	307.65	303.54	306.74	306.32	303.69	305.22	304.95	307.27	305.56	302.6	305.01
304.58	301.48	304.28	305.03	305.26	306.17	304.54	304.94	307.9	304.16	306.63	306.89	304.9	306.26	303.92	305.28	305.71	304.7	308.93	305.59	305.03	303.52	304.83	306.49	304.94	307.14	305.65	305.82	304.16	305.61	303.29	305.08	305.17	305.89	305	308.94	306.01	305.66	305.39	304.29	303.37	303.36	305.17	306.61	306.64	305.17	303.42	303.53	306.64	305.14
317.9	314.53	318.28	315.6	314.83	315.41	315.17	316.15	315.48	316.77	317.79	315.46	318.68	313.32	314.38	313.72	318.31	315.1	316.82	314.92	317.39	316.77	314.84	314.6	318.06	315.5	317.06	315.73	316.19	316.97	313.23	316.89	314.33	315.01	315.99	316.9	315.67	314.74	316.17	314.27	315.33	315.53	315.25	314.22	316.67	314.2	316.41	315.02	317.03	316.78
304.82	304.69	305.15	304.64	303.6	305.27	306.43	306.54	302.65	305.06	306.18	304.65	307.03	302.8	303.67	304.28	307.25	305.53	304.25	304.06	304.13	306.17	305.41	306.19	307.01	304.06	304.87	305.63	303.93	305.73	304.2	308.05	307.51	308.51	303.37	303.77	305.16	306.09	306.24	304.94	306.35	304.75	306.03	304.1	304.37	306.33	306.05	305.84	305.45	304.18
314.49	313.02	312.45	313.41	315.74	310.97	315.92	313.52	312.93	310.36	311.07	314.62	312.97	313.44	312.08	316.38	312.26	314.95	315.11	309.92	311.3	316.02	312.27	310.98	314.16	314.05	314.68	312.19	312.49	312.28	312.95	315.41	315.64	314.97	313.84	313.57	316.44	311.16	313.66	314.92	312.43	313.06	314.01	313.08	312.65	313.52	312.48	313.13	312.96	314.36
307.27	303.46	304.26	305.21	306.56	306.66	303.37	307.99	306.9	305.04	305	304.61	302.87	304.38	305.62	305.1	309	305.12	305.74	308.25	306.05	305.63	308.52	304.65	306.33	305.58	306.77	305.52	307.76	307.78	303.71	303.59	306.26	306.88	304.52	304.56	306.03	305.01	304.93	304.33	304.88	305.44	304.6	303.63	306.39	303.96	307.57	305.62	307.52	306.95
313.91	309.63	312.94	311.52	311.78	311.66	313.71	311.83	311.58	309.95	310.81	315.03	311.83	313.84	314.85	312.41	311.97	311.8	309.65	308.86	309.82	311.17	311.98	313.71	313.25	313.88	312.34	312.46	311.45	314.37	313.56	313.03	312.46	312.19	311.52	310.74	312.9	312.9	314.33	312.92	311.41	313.45	311.25	312.37	313.52	312.82	312.83	314.16	312.33	312.92
311.86	313.9	311.63	312.69	312.14	314.59	313.93	309.62	310.51	311.67	309.58	310.53	313.02	315.09	312.57	312.76	312.42	312.96	315.2	315.21	310.69	313.7	310.03	312.68	312.51	310.75	314.14	313.34	311.64	312.22	310.41	314.84	312	315.16	312.01	313.51	314.42	315.16	313.06	311.92	314.75	312.16	313.77	309.84	312.7	314.38	313.74	312.76	313.77	312.59
312.67	312.6	314.38	313.88	313.45	313.24	314.29	310.13	311.55	310.07	312.33	314.1	313.03	312.07	311.4	311.92	312.64	312.42	313.57	313.99	311.33	312.82	313.23	313.59	312.31	314.58	309.54	312.29	310.2	311.2	315.75	315.18	310.63	312.87	312.17	314.95	310.54	312.83	313.16	308.32	310.94	311.99	310.83	313.27	311.86	312.31	314.58	314.55	312.61	312.15
318.07	315.27	314.26	315.76	318.64	312.75	316.07	314.92	315.15	313.7	313.39	315.53	312.85	312.69	317.22	316.76	315.24	314.12	313.09	313.46	315.72	313.46	313.98	313.79	314.91	315.16	314.97	314.85	313.34	315.23	317.44	315.44	314.75	315.86	317.86	315.81	314.47	316.48	314.12	314	316.1	315.59	314.93	314.26	316.79	313.4	314.79	315.26	317.21	315.23
312.57	313.16	313.31	313.96	311.21	312.44	315.77	315.11	309.71	312.57	315.16	309.03	316.15	314.36	314.79	312.12	313.01	312.28	314.75	311.93	311.38	312.06	311.89	313.52	313.12	311.37	313.93	310.83	312.79	313.54	315.6	313.92	313.41	310.64	311.46	311.36	314	314.07	311.25	312.66	315.83	315.32	311.69	313.63	312.73	315.04	311.45	313.12	314.21	313.38
301.51	297.78	303.3	303.24	301.9	300.59	301.36	299.48	302.51	300.51	301.79	299.35	299.09	302.61	300.52	299.54	299.79	302.54	300.02	301.65	301.95	303.98	301.84	300.93	300.71	302.15	302.7	300.3	300.33	299.96	301.78	301.54	302.13	303.65	301.23	301.66	301.95	299.53	301.4	304.59	301.99	297.9	302.31	300.2	300.51	300.04	301.32	301.95	299.43	301.02
309.27	309.43	311.74	308.18	309.71	310.38	309.98	308.81	310.5	309.57	310.66	308.28	312.29	312.42	309.85	308.99	307.97	307.52	309.28	311	308.36	307.94	309.85	309.85	309.56	311.12	310.87	310.28	311.43	309.4	309.15	311.19	308.23	310.52	312.81	311.21	307.88	307.19	311	308.85	310.63	305.78	310.17	308.92	309.11	310.33	307.7	311.35	309.5	309.01
318.85	316.93	319.56	320.49	320.11	316.48	319.23	319.21	319.71	318.35	317.79	318.9	321.77	319.35	318.77	316.85	318.55	319.45	319.22	319.69	317.97	315.42	317.76	317.93	320.02	319.56	318.11	317.92	318.07	317.36	319.71	317.83	317.09	319.05	319.25	318.25	317.99	319.6	320.42	317.54	318.92	316.97	319.96	320.56	319.52	320.19	318.16	318.2	319.74	318.42
305.31	306.23	305.18	304.73	305.91	306.45	307.39	305.77	305.9	307.63	306.22	306.18	306.72	306.75	304.95	308.92	305.35	306.03	309.7	304.36	305.32	306.28	305.47	306.41	307.35	305.44	307.26	304.59	304.91	307	306.93	307.43	307.3	303.39	305.26	305.5	308.05	305.37	309.1	305.22	304.21	304.74	307.74	305.59	305.63	306.49	307.44	307.23	307.54	308.33
316.3	316.99	314.78	315.73	317	317.87	317.88	318.69	315.97	319.15	317.92	315.35	318.96	315.53	316.95	316.25	316.67	316.24	316.36	316.35	318.63	316.77	316.25	317.9	319	318.67	315.78	317.96	316.06	318.48	316.8	316.48	317.83	319	313.85	315.62	317.6	317.57	318.56	318.13	317.18	318.49	316.44	317.89	315.29	317.79	317.76	316.2	315.42	318.62
302.46	300.66	300.46	300.18	302.39	298.96	300.23	300.71	299.99	301.12	299.58	302.07	301.86	302.3	298.08	301.81	300.29	301.74	302.01	300.08	301.77	300.73	303.1	301.39	298.68	298.66	299.33	301.66	302.97	304.07	302.2	300.16	301.94	300.75	300.7	301.57	302.28	302.97	298.57	299.97	300.69	299.13	297.96	303.19	303.88	300.93	300.36	301.35	298.62	300.44
328.11	328.7	328.66	328.51	328.58	326.01	327.3	329.93	328.36	331.6	331.67	326.14	329.87	328.96	329.66	326.88	329.06	328.74	327.2	327.49	326.24	328.95	331.02	327.77	325.37	328.79	329.63	329.07	328.88	328.09	327.45	327.57	329.3	327.44	329.81	326.69	329.46	329.22	328.64	328.1	328.36	325.95	329.6	327.81	325.31	327.71	327.11	326.8	326.25	327.85
305.71	303.96	303.13	304.09	304.83	302.77	303.77	304.46	303.34	305.38	306.5	303.47	303.85	304.47	304.51	305.8	302.78	305.12	304.2	303.93	304.15	306.29	304.56	305.36	303.7	303.94	306.44	302.98	303.26	303.65	303.77	305.96	303.83	302.21	304.03	304.83	304.78	303.92	305.6	304.95	303.5	304.91	305.66	302.25	304.64	302.85	306.74	306.03	306.16	305.51
308.4	309.11	308.28	307.35	310.78	307.64	309.25	310.58	311.69	307.24	310.09	309.71	308.22	311.47	309.79	308.51	307.81	308.32	306.48	310.04	308.3	309.08	309.61	308.83	308.89	309.92	314.27	307.17	309.73	308.19	308.33	308.74	311.27	308.43	307.89	309.79	312.6	310.56	308.58	310.7	308.39	311.65	308.74	308.74	308.42	308.41	310.17	312.27	308.35	307.12
307.33	306.06	307.75	303.32	306.22	303.97	307.64	307.01	305.37	308.12	309.26	307.32	305.6	307.9	305.12	308.63	308.12	308.79	306.88	305.36	306.11	307.87	307.96	304.92	305.39	306.41	308.32	307.28	308.63	308.61	308.85	308.26	306.74	305.28	304.57	307.15	306.12	310.58	308.25	305.85	304.71	306.8	305.3	307.51	308.76	307.39	305.6	307.48	306.19	306.3
314.43	313.06	313.77	315.43	311.17	313.24	311.41	316.52	313.44	313.34	313.78	312.72	314.07	315.18	312.74	311.7	310.93	312.18	312.24	314.01	312.3	313.8	311.87	315.55	312.26	313.32	312.94	316.53	313.86	312.09	312.88	310.84	313.13	313.5	312.52	312.49	314.35	313.08	311.17	310.94	311.75	312.56	311.08	313.34	313.23	312.9	312.87	313.52	314.14	311.97
314.84	313.07	313.55	311.71	311.96	313.19	314.08	315.73	313.87	314.21	313.96	312.52	313.58	315.13	313.85	313.74	315.74	315.63	313.14	313.58	315.08	310.54	312.86	313.86	314.16	315.89	314.73	314.44	315.31	313.06	312.56	315.74	314.24	311.95	314.62	313.44	314.67	314.03	311.7	312.93	314.4	313.43	314.52	314.83	313.73	313.84	310.22	313.31	312.68	316.21
305.66	306.23	310.29	308.72	308.85	308.94	307.76	308.37	307.46	307.06	307.09	307.22	308.43	304.55	308.85	307.27	306.21	308.24	306.79	307.23	307.79	305.42	305.93	306.14	307.71	310.24	306.52	309.87	305.64	308.37	305.87	307.41	307.24	308.31	305.92	308.01	307.62	310.21	309.58	306.56	304.9	306.17	308.29	307.26	308.58	305.47	307.49	306.81	306.86	306.92
302.31	304.07	304.25	305.29	305.9	306.04	304.54	305.35	305.42	305.72	303.46	308.81	306.13	305.43	306.14	305.92	305.54	301.93	306.5	306.99	305.73	304.98	305.69	306.36	305.58	304.5	304.33	304.38	305.11	303.7	303.88	306.13	303.38	307.26	304.74	304.1	306.01	304.69	306.34	304.77	306.53	304.89	305.45	305.07	304.94	306.32	306.35	305.81	304.58	306.62
312.91	314.18	313.76	314.29	311.67	313.12	312.37	311.86	309.77	313.16	310.83	310.45	311.96	312.53	314.91	309.07	310.74	310.47	313.06	311.8	312.5	311.51	313.04	313.35	311.6	311.92	311.18	311.33	311.65	312.53	311.93	313.03	311.35	312.29	309.49	311.62	310.7	310.63	310.79	310.58	311.4	312.37	311.82	313.08	314.26	311.47	315.2	310.23	310.95	314.14
300.99	301.26	298.17	299.07	299.66	297.79	302.36	301.42	300.22	304.24	302.56	302.62	299.82	302.96	301.36	300.34	301.91	300.43	300.46	301.05	301.81	299.37	302.72	299.09	301.3	299.84	300.61	303.56	302.24	301.39	301.11	301.38	301.43	302.46	303.41	299.67	299.23	302.17	299.99	302.54	299.86	302.34	300.43	299.19	299.34	299.27	302.71	300.75	300.42	302.4
305.3	304.9	303.1	304.68	305.35	303.07	304.07	305.11	307.27	301.57	303.66	302.95	300.8	304.77	305.41	301.57	302.57	302.3	302.49	300.12	304.92	304.91	304.53	300.91	301.45	302.56	302.08	304.38	304.56	302.47	304.3	305.16	303.61	303.94	304.15	302.91	303.41	303.54	303.22	301.64	303.86	301.8	300.45	304.55	304.21	305.15	304.67	306.16	302.32	302.05
296.2	294.59	292.87	294.99	295.63	292.89	296.39	295.73	294.82	292.71	296.3	294.62	297.29	295.56	296.23	296.57	295.36	296.5	295.75	295.5	295.23	296.15	294.01	294.72	293.46	295.54	297.84	296.3	296.6	294.99	294.59	293.02	294	294.19	295.84	295.18	294.85	295.08	294.28	292.35	294.43	295.3	296.13	293.83	294.88	293.65	295.66	294.36	295.77	292.19
318.2	318.09	318.7	316.65	317.18	315.44	317.32	318.71	318.1	318.06	317.65	317.45	317.26	319.12	318.16	317.07	318.44	315.89	317.42	315.58	319.12	319.89	319.05	314.99	318.56	317.07	315.81	316.41	318.96	316.81	316.4	319.52	317.12	316.52	317.32	317.6	317.5	315.67	318	315.35	318.15	317.41	318.62	317.44	314.61	316.45	315.6	316.36	318.73	315.68
313.4	315.69	317.25	312.32	314.57	315.94	314.19	315	315.27	316.58	315.37	315.11	314.85	315.06	315.49	313.96	314.82	313.78	313.82	314.16	314	316.35	316.33	317.42	315.76	316.09	315.28	315.6	314.47	315.37	315.52	314.11	315.56	314.48	317.06	315.5	312.81	316.95	315.44	316.28	313.9	315.88	317.25	316.47	314.83	316.22	315.36	316.8	314.3	313.8
303.78	305.92	304.49	305.95	304.29	304.93	304.49	304.72	306.69	304.47	306.36	306.26	304.08	304.8	304.46	303.65	304.64	305.41	304.31	306.31	304.75	302.72	301.88	302.54	302.78	306.41	306.39	301.98	304.48	302.84	305.61	303.32	303.46	303.5	303.5	303.96	304.35	302.32	303.6	301.32	305.43	304.46	306.33	302.81	307.07	303.07	305.23	304.15	303.35	303.93
315.48	316.23	314.28	315.7	317.64	314.4	314.37	314.68	314.65	313.25	314.17	314.99	315.09	313.33	313.55	314.26	316.08	316.04	315.32	313.92	314.62	314.41	314.62	313.5	312.95	313.65	313.43	314.45	312.64	313.33	315.16	314.06	315.85	310.25	314.16	315.16	314.44	314.24	312.14	316.01	315.15	314.28	312.05	315.2	312.58	313.52	313.01	314.42	313.09	311.23
305.49	305.92	302.3	300.57	303.86	302.94	302.69	302.64	301.86	301.84	305.6	302.06	303.77	300.92	302.08	302.73	303.89	300.14	301.76	302.06	300.65	303.29	302.28	303.67	302.52	303.82	304	302.44	301.44	303.66	303.47	303.74	304.9	302.58	303.21	304.25	305.53	307.09	303.24	303.69	303.27	301.97	303.22	304.41	305.23	303.8	304	302.87	301.94	306.69
298.97	298.89	299.59	300.31	300.14	301.22	299.32	301.17	301.17	300.75	299.24	302.12	301.07	301.99	301.07	299.26	299.73	302.12	300.96	299.16	300.7	298.43	299.35	301.37	303.01	299.75	299.55	299.96	299.73	300.21	301.6	299.25	297.99	299.92	300.64	299.69	297.7	299.17	300.92	300.19	301.59	300.24	301.96	301.29	299.66	300.52	301.29	300.09	301.43	301.27
303.7	303.41	302.03	303.33	303.74	306	303.02	307.05	302.43	302.41	304.61	304.7	304.57	303.54	303.07	303.21	305.19	303.12	302.22	302.48	301.83	304.51	303.26	305.36	301.4	300.46	303.88	306.46	303.33	303.43	305.06	303.49	304.07	300.73	301.14	304.9	301.86	301.89	303.22	302	303.57	302.69	303.03	303.42	304.81	304.13	304.47	303.84	303.15	303.41
315.48	314.47	313.5	316.24	312.98	314.88	314.75	312.32	314.43	312.89	312.4	314.9	313.79	312.55	313.38	315.06	314.35	316.18	314.77	313.06	316.9	312.5	318.04	312.76	316.53	315.37	314.7	311.3	313.09	314.4	313.39	313.69	314.5	314.12	314.16	309.57	312.95	315.19	314.97	311.93	315.27	316.43	313.27	313.52	312.78	312.12	312.41	312.76	313.11	316.78
307.51	308.33	305.43	307.28	307.45	305.55	306.62	304.74	305.62	304.52	306.57	305.11	306.39	305.65	307.74	306.95	305.48	305.5	304.09	304.63	306.88	305.84	304.97	305.85	306.76	304.67	304.77	307.31	304.19	308.6	307.16	306.23	304.76	304.63	306.68	305.34	304.73	309.41	308.6	307.07	308.1	303.26	307.38	306.14	304.74	307	306.42	307.32	306.85	306.7
299.51	299.91	304.28	300.1	301.84	299.62	298.1	301.16	301.9	301.04	300.65	303.6	299.34	303.61	300.31	301.08	299.39	300.37	301.14	304.82	299.94	301.47	299.38	302.54	302.51	301.61	300.68	299.32	300.46	300.03	303.44	301.08	298.36	301.02	301.26	300.29	299.84	301.67	300.01	300.74	300.73	303.35	304.93	302.18	301.48	302.31	299.93	303.01	302.37	303.28
302.89	306.24	303.71	305.17	304.4	304.91	301.42	302.96	302.91	302.77	304.01	303.02	305.08	303.44	301.61	303.56	305.78	304.7	301.96	303.74	303.89	300.58	305.08	302.27	303.42	302.28	301.85	302.02	301.71	301.85	301.45	304.17	301.81	301.79	300.84	302.78	305.13	302.3	301.98	303.85	303.15	301.85	301.21	302.69	304.74	302.03	304.3	301.84	302.12	305.64
313.32	313.46	312.46	312.09	313.21	313.76	312.05	313.55	312.29	312.14	311.02	311.18	312.64	315.34	312.38	313.4	312.1	313.53	312.3	311.73	313.02	311.74	314.2	311.98	313.85	312.68	314.61	310.84	314.98	313.44	312.75	315.99	313.68	312.76	311.87	314.16	312.96	312.67	310.1	313.24	312.07	314.85	313.37	312.06	312.24	313.72	312.93	312.66	310.1	312.1
302.52	304.66	305.2	304.03	303.69	303.39	305.3	304.77	306.43	304.67	304.7	306.54	305.16	303.35	305.33	304.91	304.16	303.61	303.81	306.4	303.81	304.46	305.13	305.54	304.48	301.39	305.35	306.19	306	307.11	306.63	305.48	305.89	303.68	304.07	303.91	305.72	305.22	303.79	303.09	303.74	304.39	306.13	305.28	307.04	305.46	304.88	306.89	303.27	305.84
305.47	305	306.75	302.45	305.32	305.14	304.53	305.36	306.8	302.08	304.02	302.43	305.33	305.18	305.62	303.54	306.48	305.97	306.22	308.36	304.75	304.13	304.79	304.1	306.28	305.27	305.57	306.09	304.47	303.07	305.51	304.53	303.83	302.95	305.7	306.27	303.48	304.82	305.17	305.51	302.77	307.9	304.66	303.96	304.22	305.5	306.14	304.86	304.09	306.59
304.43	306.31	303.3	301.49	304.03	303.61	302.69	304.82	302.81	304.59	304.78	302.73	304.3	303.2	304.95	303.81	301.57	303.65	303.57	302.81	303.32	303.96	303.48	303.04	303.11	300.67	305.89	305.45	302.74	304.36	303.32	302.3	302.21	303.24	303.43	303.36	302.46	303.97	303.06	302.53	302.13	302.98	304.26	303.74	302.92	303.71	303.57	301.47	302.45	304.66
307.31	304.65	304.19	307.49	305.6	305.93	305.58	304.19	309.66	304.11	304.04	307.48	305.95	305.3	304.72	305.9	305.85	304.38	308.63	305.54	307.06	306.34	308.26	302.73	307.71	306.36	305.1	305.57	306.46	303.79	306.04	306.57	304.7	307.63	307.58	304.63	304.89	309.54	306.14	307.03	305.09	305.2	304.36	306.74	306.36	305.66	306.59	307.12	307.11	305.99
313.77	312.76	313.27	314.7	310.84	311.78	314.38	314.84	314.58	312.65	312.94	317.12	315.39	312.21	310.4	314.61	313.98	313.72	314.92	310.57	314.94	311.6	310.16	312.02	312.45	313.54	313.45	316.09	316.56	315.08	315.14	313.51	313.54	314.51	310.25	311.69	313.82	314.18	312.38	312.32	310.9	315.14	313.13	313.59	312.22	312.33	310.58	310.19	313.73	312.55
303.86	303.79	301.06	299.94	302.72	302.51	304.9	300.8	302.61	304.27	302.03	302.13	304.37	303.02	304.75	301.37	303.28	303.33	303.57	302.96	302.85	301.9	303.84	302.69	300.82	301.09	301.13	301.42	302.81	301.21	304.16	303.89	302.04	303.17	304.07	302.9	301.25	302.42	304.82	301.54	304.1	300.84	305.55	301.99	304.63	301.81	303.31	302.04	305	302.67
301.83	304.88	302.33	302.43	302.98	299.97	300.92	305.05	304.48	302.53	306.42	301.43	303.66	303.66	304.76	302.65	302.49	301.37	305.53	300.89	300.28	304.11	304.05	302.98	301.8	303.32	302.95	303.15	301.74	305.4	303.05	300.95	303.37	303.11	300.25	303.84	301.1	302.97	302.9	300.8	304.79	304.36	303.16	303.69	304.81	304.74	304.68	302.47	302.86	304.84
313.71	314.06	312.01	315.01	314.27	312.14	313.41	313.94	310.75	312.93	311.99	313.27	311.98	315.58	311.63	312.56	312.72	312.37	312.77	312.75	312.83	313.13	311.21	314.63	313.22	311.12	313.15	313.2	312.9	312.89	312.11	313.74	312.58	310.38	309.84	314.06	312.11	311.55	314.38	311.47	311.72	314.06	313.28	313.31	312	314.51	313.46	313.33	314.28	314.86
302.74	304.67	301.8	301.73	303.21	301.62	303.66	303.65	303.28	304.89	304.82	301.64	302.23	303.03	301.7	302.66	303.01	302.93	303.35	301.78	300.65	303.01	301.51	299.92	304.43	303.11	302.84	303.12	302.06	301.39	302.59	300.84	304.38	302.44	302.01	303.46	301.9	303.09	301.4	300.64	300.96	301.96	304.04	301.37	301.31	302.6	301.36	302.93	301.78	302.54
314.14	312.77	312.46	312.14	315	311.4	314.52	311.92	314.36	314.12	313.75	313.57	314.77	311.21	311.91	311.48	312.88	313.25	314.07	312.1	314.01	313.58	310.32	314.01	310.9	311.88	315.14	312.94	312.82	314.69	314.46	313.2	313.02	312.39	313.19	311.42	314.21	312.94	313.08	314.68	313.42	312.11	312.12	312.81	314.11	311.36	312.01	310.89	311.58	314.69
304.67	306.33	305.27	303.59	304.68	305.47	306.46	303.58	304.22	304.87	301.49	304.57	305.12	305.63	304.1	305.31	302.61	305.29	304.25	303.58	304.32	306.14	304.72	304.21	304.84	304.96	305.4	304.67	306.32	306.29	306.02	304.42	305.12	306.62	308	304.8	306.95	303.36	307.04	306.26	304.33	303.67	305.91	303.88	307.31	303.84	303.79	306.78	306.63	304.94
293.32	294.66	294.3	293.66	294.53	292.3	295.54	295.54	291.94	292.14	293.05	293.09	294.65	294.55	293.56	294.12	295.42	294.27	294.2	293.17	290.93	291.12	294.56	293.51	295.5	294.83	295.82	292.51	294.2	294.73	296.72	295.97	293.83	294.31	295.32	292.93	296.06	292.51	293.78	294.14	292.33	294.74	296.87	293.75	294.85	294.76	294.95	295.29	293.9	294.07
304.2	302.72	304.54	303	301.99	305.9	303.16	301.39	303.45	304.38	306.14	303.61	304.26	303.98	305.36	302.04	306.22	305.43	304.81	302.7	302.91	301.88	304.1	304.11	304.94	303.16	304.64	303.46	301.98	302.51	302.79	302.94	302.36	302.94	302.06	303.14	301.5	303.03	304.27	301.62	302.29	300.98	302.23	304.38	304.23	303.7	304.61	302.52	303.95	302.46
311.19	309.83	311.87	309.9	310.56	311.29	310.91	308.21	308.85	310.28	310.81	312.9	309.53	308.06	310.18	311.15	312.67	309.89	312.27	309.54	312.38	310.3	310.9	306.99	315.09	310.92	308.48	314.92	310.85	309.84	308.34	312.15	310.72	309.82	311.14	309.45	308.2	311.88	310.84	309	309.39	312.04	310	310.76	309.6	310.74	310.3	307.78	310.81	311.11
318.15	312.77	315.46	312.03	314.21	314.69	313.87	314.85	316.02	315.22	313	314.29	314.52	315.59	311.95	313.75	313.38	314.68	315.68	316.09	316.49	312.03	315.6	312.15	312.56	312.89	313.09	313.31	316.88	315.74	315.94	316.05	314.58	315.12	313.26	314.71	313.16	314.72	315.9	313.71	315.24	315.44	316.75	316.81	315.44	313.44	313	314.48	315.6	316.66
295.81	293.02	294.24	291.47	293.89	295.25	295.42	293.9	294.32	291.54	294.14	295.1	294.68	293.75	293.97	292.53	291.67	294.54	293.4	292.67	292.38	293.98	293.72	292.68	294.87	293.98	293.03	296.32	294.43	295.79	297.72	291.46	292.83	293.56	293.52	294.21	290.38	294.31	294.6	292.9	293.07	294.43	293.53	292.34	292.22	297.54	297.37	295.82	295.88	295.48
304.3	306.9	304.58	306.76	306.15	304.02	306.03	304.48	303.04	305.4	305.8	306.94	303.59	305.73	304.12	306.98	308.33	305.66	305.31	305.76	304.08	304.72	304.05	304.31	307.22	306.77	304.92	308.02	302.52	303.35	304.72	304.87	306.8	305.33	306.71	307.2	305.18	304.37	304.02	304.66	305.43	303.7	303.67	306.87	306.4	305.09	306.44	304.26	304.79	304.58
315.49	315.39	316.5	316.65	314.79	315.88	313.99	314.76	314.84	315.21	317.54	315.94	315.18	316.1	314.87	315.02	315.18	315.81	316.54	316.37	312.63	316.03	314.43	315.11	315.56	313.26	315.01	315.53	314.84	314.95	316.08	315.95	316.81	316.77	315.86	313.68	312.68	315.87	314.66	314.55	316.61	317.59	314.85	315.33	316.58	313.8	314.96	315.06	315.03	314.41
306.07	303.97	303.17	307.34	307.09	305.46	307.01	306.35	305.15	304.89	306.42	303.37	306.06	304.02	306.12	305.67	305.9	303.6	307.56	306.45	304.77	303.8	304.91	306.51	307.61	306.09	304.37	304.24	306.38	302.34	305.19	305.8	305.24	305.51	303.44	306.63	304.94	305.24	305.9	307.4	306.7	305.64	305.71	304.14	304.79	306.98	305.9	307.11	303.85	303.85
293.26	293.38	294.34	295.99	298.39	293.58	296.75	295.04	294.71	297.34	294.41	294.52	294.23	293.63	299.17	294.63	295.96	295.36	295.18	294.37	294.41	294.13	295.54	295.71	295.59	294.81	292.95	294.48	297.67	293.91	297.32	295.59	294.26	295.74	291.45	295.47	295.6	296.93	294.13	294.17	298.69	295.5	295.46	294.27	294.91	295.39	296.21	293.89	293.82	293.2
315.43	316.4	316.9	317.36	317.05	317.26	317.38	316.17	316.5	315.18	317.81	315.16	321.37	316.55	318.84	315.58	317.6	318.29	315.73	315.91	318.06	318.15	315.98	317.27	317.98	316.34	319.58	315.45	317.69	315.7	316.57	316.58	320.25	315.76	317.32	318.83	318.92	319.53	316.91	320.7	318.06	319.53	316.45	318.18	318.81	316.25	316.05	314.98	318.07	317.4
327.58	327.23	329.89	328.61	325.13	328.25	326.32	330.8	327.71	327.88	326.93	328.46	328.13	329.63	327.22	328.8	328.44	327.32	328.45	328.11	329.87	330.42	329.98	327.55	328.9	328.8	327.42	327.01	325.19	330.52	326.6	328.43	328.8	328.58	327.65	327.81	326.9	329.49	326.92	325.07	325.21	329.3	326.7	326.65	329.77	327.74	325.04	329.63	327.97	327.45
312.56	313.65	314.93	315.28	313.85	313.4	317.14	313.97	316.43	312.56	316.29	311.2	312.81	315.71	315.14	312.73	313.23	314.87	312.02	314.69	311.87	312.7	313.84	315.39	313.21	314.86	315.99	313.68	314.26	313.2	312.21	313.85	313.83	314.7	312.15	313.07	314.61	314.05	315.05	312.24	313.43	314.11	312.32	312.19	312.26	311.64	312.43	314.35	314.25	312.68
310.46	311.54	312.22	311.51	311.57	310.66	308.71	312.39	311.17	310.17	310.8	314.29	311.06	312.36	311.02	312.12	312.4	310.87	312.88	312.72	314.5	311.43	312.59	311.52	309.85	313.46	310.76	311.85	310.6	311.94	314.31	310.83	310.02	311.15	311.93	310.57	313.8	309.19	311.64	311	312.79	312.68	311.9	310.81	309.26	311.23	309.84	310.69	312.69	312.13
302.1	301.82	300.17	301.34	302.1	303.62	302.02	303.18	303.88	301.74	301.09	300.16	305.01	303	301.59	302.7	301.62	304.66	301.07	299.19	303.44	301.51	302.93	301.67	303.08	302.69	302.65	302.27	302.04	304.89	301.99	303.98	303.74	303.09	305.89	301.43	301.99	304.22	300.98	302.42	300.72	302.75	301.99	301.23	302.62	300.73	303.17	300.38	302.19	300
314.2	317.12	313.32	315.14	315.11	313.75	312.17	315.37	316.32	312.72	313.7	314.11	314.01	314.32	314.63	315.05	313.54	317.06	314.43	313.51	313.17	311.98	316.77	315.68	313.82	315.59	314.32	316.24	315.28	313.95	314.38	315.9	311.75	315.11	314.6	314.49	315.78	315.91	315.34	316.19	314.59	312.84	314.38	317.34	314.02	314.78	314.12	313.76	313.22	314.13
296.26	294.62	293.91	294.59	293.38	296.22	296.13	296.19	293.75	296.12	295.8	293.14	293.52	294.52	293.6	293.62	293.65	293.3	294.79	296.92	294.79	297.2	295.65	296.68	293	298.29	293.93	293.55	295.61	295.66	293.92	291.53	296.76	295.05	294.03	292.73	294.67	296.94	293.13	293.53	294.84	295.07	295.05	297.12	295.93	295.15	296.35	297.08	295.75	293.17
328.08	329.66	328.54	328.84	327.46	328.17	327.55	323.41	327.54	326.55	326.69	330.7	325.77	328.52	326.77	327.44	326.74	325.85	327.44	326.5	327.74	328.17	328.28	327.95	327.89	329.03	328.55	324.82	326.13	328.85	326.85	326.1	329.24	328.47	327.16	328.23	327.95	328.3	325.24	327.63	328.76	328.47	328.12	326.74	328.67	327.95	327.16	326.67	327.19	327.57
295.93	297.38	294.91	296.39	296.91	298.97	298.4	296.7	293.05	296.9	299.66	296.11	297.54	297.39	296.7	299.54	296.7	297.78	296.62	296.64	297.56	297.67	298.65	295.62	297.8	296.2	295.75	296.85	295.95	294.41	296.23	297.8	297.25	298.66	297.86	297.23	296.09	295.51	295.65	296.55	297.4	296.32	295.95	296.78	297.83	296.54	297.41	297.81	297.81	296.45
314.8	312.07	317.86	314.52	313.29	314.64	313.31	314.63	315.11	312.41	314.75	317.07	316.08	315.23	314.57	312.7	313.37	316.37	316.31	315.84	311.8	313.53	313.66	312.85	311.95	312.45	315.17	313.53	313.68	314.94	314.33	314.14	313.62	314.97	314.22	314.12	314.86	313.07	314.62	314.08	312.73	314.53	313.71	315.78	314.04	315.69	314	314.37	317.71	312.82
311.56	314.97	314.54	315.21	311.93	316.32	313.83	314.6	313.41	317.6	313.76	315.52	314.42	315.13	315	314.43	315.29	312.49	314.28	315.33	313.87	314.93	311.34	316.62	313.57	313.81	314.04	316.46	314.68	313.88	316.54	313	315.24	313.75	312.02	313.52	316.72	313.74	314.46	314.16	314.99	313.88	315.05	316.55	312.91	314.31	314.69	314.35	313.18	314.93
312.05	313.44	312.93	311.19	314.5	311.05	313.26	311.76	314.19	312.81	313.82	312.49	310.77	310.27	313.01	313.55	312.49	311.59	311.51	311.37	310.87	311.45	312.88	310.96	312.51	314.72	312.06	314.19	312.53	311.29	310.09	312.6	312.43	312.92	311.19	312.88	311.77	314.8	311.78	311.87	313.79	310.58	311.33	313.22	311.85	310.47	314.87	311.14	312.85	312.99
326.07	326.04	326.19	321.51	322.82	326.47	326.92	325.55	324.68	326.55	325.73	326.5	325.33	325.5	325.36	324.62	326.39	324.65	328.6	324.06	325.77	326.33	322.26	325.08	326.4	323.64	324.01	323.85	324.24	323.46	325.21	326.25	326.52	327.03	327.36	322.52	324.82	324.39	325.01	325.67	325.74	323.66	326.05	325.81	324.8	323.41	327.07	326.72	324.68	326.1
304.85	305.93	302.77	306.44	306.64	304.39	305.53	304.73	304.75	305.04	306.53	303.89	306.41	305.05	305.08	303.8	304.8	304.98	304.82	304.54	305.3	307.45	306.96	306.38	306.62	306.33	306.38	303.82	302.58	305.99	306.42	306.67	305.2	306.36	305.82	304.85	304.86	305.08	304.99	305.56	305.42	306.63	303.94	302.93	302.95	303.89	303.84	303.38	306.07	302.51
326.27	327.89	326.76	327.77	326.91	327.75	325.33	326.59	327.01	326.87	327.63	327.83	325.67	326.74	328.45	328.23	326.01	326.85	328.23	325.54	325.55	326.52	328.12	327.24	329.54	328.11	328.87	328.88	326.57	327.8	325.8	326.01	327.56	325.38	327.46	324.78	326.93	328.6	325.68	325.9	324.85	327.48	327.13	327.7	325.75	327.74	329.71	326.88	325.65	328.4
313.6	311.82	311.75	310.75	309.13	312.04	310.62	311.44	309.85	310.53	311.51	311.78	313.06	310.84	311.24	312.52	310.47	313.06	311.46	310.8	312.74	307.89	313.67	312.87	309.51	310.46	311.66	311.51	310.23	312.16	311.02	311.79	309.97	310.48	310.28	313.11	311.34	311.73	312.51	312.21	311.31	313.1	312.05	310	309.98	311.78	309.38	310.07	312.44	312.1
300.11	301.35	301.47	300.02	301.25	302.66	300.81	303.47	304.08	303.1	303.9	300.4	303.05	301.04	303.91	301.74	302.29	303.05	303.47	301.82	303.11	300.55	302.23	302.62	302.39	301.93	302.9	303.96	303.3	302.96	302.02	302.91	302.51	304.72	304.25	303.6	300.98	302.8	301.56	302.69	301.82	303.88	302.17	303.25	301.36	303.27	303.56	304.15	301.27	303.61
319.77	320.31	317.32	320.3	319.35	318.46	318.12	319.22	319.87	318.78	318.9	320.58	319.12	319.96	320.4	319.07	318.1	321.51	320.14	319.56	319.24	319.83	319.61	318.03	320.53	321.38	319.08	318.87	318.94	322.07	316.67	319.75	320.53	319.72	321.01	318.59	318.88	317.93	317.01	319.73	319.8	315.99	319.68	320.61	321.83	319.9	319.44	316.76	321.29	317.94
301.62	305.11	305.24	301.97	305.8	302.07	304.26	305.26	302.11	304.87	303.94	302.8	303.8	306.77	301.81	302.26	302.7	304.2	304.17	304.14	304	305.63	303.31	305.23	303.26	306.61	301.63	303.54	305.76	305.74	302.91	301.85	303.83	302.56	302.39	302.03	301.24	301.38	302.65	302.29	303.11	303.98	301.45	302.85	301.31	302.79	303.28	302.99	304.58	304.17
303.85	304.39	308.82	303.78	305.99	304.85	304.13	306.08	303.79	303.07	305.72	305.12	306.66	304.75	305.94	303.5	304.16	304.45	306.81	306.63	308.99	305.65	307.32	305.81	305.2	306.73	305.69	304.91	304.5	306.11	305.84	305.16	305.25	304.6	305.38	308.01	305.76	303.46	305.11	303.46	307.89	304.08	306.56	305.03	303.96	306.75	307.4	306.15	306.49	305.05
303.03	305.63	303.81	306.13	305.1	304.69	306.71	304.84	306.19	304.93	304.93	305.55	306.49	306.06	303.07	304.68	304.18	309.24	305.15	306.48	305.14	305.66	304.63	304.56	306.55	304.59	306.37	305.07	307.33	305.73	304.5	306.65	306.16	305.99	305.06	303.8	305.03	305.94	307.77	306.16	305.1	304.71	306.51	303.37	305.09	303.93	306.2	307.87	305.05	305.2
313.77	314.79	314.86	312.69	314.05	314.39	312.2	315.17	312.09	313.96	315.12	314.65	314.92	314.33	312.2	313.22	315.71	311.1	311.65	314.66	312.85	313.54	314.36	314.37	311.61	312.82	313.13	313.49	312.96	315.24	311.18	313.44	312.6	313.97	312.11	311.7	316.14	311.99	316.06	315.3	313.01	313.28	314.42	310.97	313.29	315.01	315.21	313.87	314.28	314.95
329.15	328.34	327.25	328.03	325.59	325.78	326.21	327.8	328.84	330.03	326.6	325.9	327.7	328.31	329.2	329.1	327.89	330.04	330.45	327.47	329.47	325.4	328.54	326.91	328.1	326.9	328.01	328.13	327.2	328.35	327.59	329.57	330.45	325.88	327.51	329.33	330.95	328.25	327.95	328.83	325.81	329.48	328.43	328.13	329.4	328.65	325.38	329.95	326.84	327.98
304	304.14	303.26	303.54	303.35	303.22	302.56	304.64	304.87	303.71	303.17	303.48	303.98	303.63	303.98	303.65	301.9	303.9	302.62	301.27	303.66	305.24	304.32	303.37	305.33	304.14	303.43	305.11	304.62	303.63	303.38	302.58	302.01	301.71	305.02	303.56	303.49	302.86	304.7	304.82	306.33	303.57	301.94	305.86	304.77	305.33	305.68	303.84	302.38	301.9
315.14	316.63	314.42	313.21	317.43	315.04	315.94	316.01	312.49	314.41	316.84	314.49	312.31	315.72	312.98	316.16	313.69	315.54	314.27	315.11	312.9	316.23	316.69	313.17	315.59	318.06	315.55	315.27	314.34	313.8	313.16	313.8	313.7	312.39	316.55	314.44	315.39	317.71	315.52	313.21	314.39	313.03	312.2	314.92	316.56	314.95	313.72	315.24	313.97	314.77
295.07	296.94	294.87	294.25	295.03	296.68	297.26	295.83	295.8	292.05	294.54	294.76	295.1	294.98	294.81	294.58	296.47	298.28	297.32	296.02	296.9	294.52	295.64	294.47	293.77	294.62	295.31	293.86	292.72	297.89	294.6	295.1	296.41	297.17	296.15	294.58	293.85	297.51	296.18	295.5	295.21	293.31	293.45	293.85	295.55	294.27	292.94	296.29	297.38	294.14
315.73	318.44	314.81	317.9	317.5	318.47	318.89	318.48	318.11	315.98	319.48	315.96	317.67	315.81	316.12	315.25	318.99	315.52	316.96	316.13	316.63	314.97	317.94	316.68	317	316.41	315.94	316.65	316.13	315.85	315.2	315.8	317.06	315.78	316.11	316.73	314.11	319.58	315.87	317.54	318.26	317.15	318.01	319.84	315.12	314.76	315.06	317.86	317.44	317.51
324.87	327.72	327.73	327.63	326.6	329.45	326.85	326.56	326.06	327.48	325.51	327.6	324.94	325.55	328.02	326.66	323.71	330.36	328.78	327.24	327.32	328.13	324.26	324.63	326.99	327.41	326.79	328.64	326.99	324.98	327.19	325.02	328.75	326.59	327.02	328.5	327.74	326.26	325.66	327.83	325.83	329.45	327.52	325.27	326.16	327.86	329.27	327.44	324.73	325.12
295.79	296.4	296.87	299.08	297.19	297.99	297.46	298.09	297.95	295.19	298.23	298.55	294.5	296.33	297.26	298.12	295.74	298.41	294.36	296.45	299.57	294.34	294.64	295.71	296.88	299.9	298.35	296.84	298.05	299.18	296.87	296.57	295.05	297.1	299.49	300.35	295.65	295.08	299.72	295.96	297.54	296.02	296.32	298.61	298.18	296.56	295.18	295.18	296.76	296.6
306.07	304.71	304.88	302.97	304.9	305.19	306.55	302.68	304.89	303.94	304.29	305.71	305.33	305.52	304.84	304.34	307.01	305.71	306.65	304.49	304.3	305.97	306.35	304.43	304.26	307.03	304.66	303.81	306.57	305.6	307.4	304.13	304.97	303.86	304.28	305.55	305.43	305.47	304.54	305.43	305.21	303.37	304.99	305.61	301.88	305.37	305.8	305.05	304.94	302.99
301.79	304.22	306.3	305.42	304.9	304.68	301.32	305.25	304.51	307.04	304.27	305.76	307.11	303.36	304.76	304.89	304.87	305.57	306.14	305.6	305.13	302.91	304.98	300.92	304.11	302.33	307.05	302.93	303.73	304.92	300.92	305.01	306.79	303.77	303.46	305.65	301.78	304.39	302.42	304.77	303.67	305.88	305.12	302.94	302.76	304.73	305.82	304.65	303.85	304.53
308.69	306.01	306.83	306.93	305.66	303.98	306.15	306.21	306.33	309.66	306.73	308.47	307.89	307.51	308.78	304.36	307.06	307.01	308.94	305.99	305.43	304.48	304.49	306.71	308.52	306.46	309.44	303.18	306.91	306.73	307.75	307.44	308.22	303.6	308.61	305.36	307.44	303.98	307.42	306.38	305.65	306.98	302.44	304.93	305.59	307.67	306.41	306.95	304.88	305.41
295.48	294.75	294.03	296.17	294.83	294	295.42	294.84	293.75	296.45	293.55	294.69	295.83	293.91	294.61	294.51	295.18	295.18	293.72	296.94	291.82	295.99	297.07	295.1	294.07	298.44	296.38	296.49	294.54	293.5	295.97	295.4	293.33	294.62	293.67	295.62	294.93	293.89	295.61	295.67	293.84	294.52	294.32	292.41	294.96	295.49	294.84	295.82	293.2	295.9
313.06	316.01	311	314.05	312.6	312.65	312.18	311.34	313.85	312.06	313.38	312.32	312.54	312.41	316.72	312.75	312.49	313.86	313.16	312.52	310.7	311.87	311.85	313.16	313.75	315.24	312.1	313.16	312.44	312.39	315.82	312.44	314.93	309.88	314.84	310.61	312.95	314.85	314.66	314.85	314.01	315.57	312.5	311.56	314.27	317.05	314.4	314.37	312.56	312.37
324.54	327.57	327.7	326.88	328.32	327.86	327.04	323.63	327.92	329.08	326.38	327.51	325.12	329.08	328.36	327.24	327.53	326.8	330.98	326	327.38	326.11	327.73	328.97	326.77	325.97	325.46	324.98	325.82	327.01	327.57	325.46	325.23	329.15	327.39	324.48	324.51	328.63	327.32	327.99	324.72	324.25	325.56	327.24	326.75	327.8	327.5	328.24	329.18	328.82
298.94	300.03	300.86	300.5	299.38	299.92	300.07	300.82	298.98	302.68	300.07	299.78	297.28	299.29	299.13	300.07	299.86	300.2	298.93	302.4	299.02	301.55	301.51	299.37	300.48	300.11	297.98	298.31	299.63	300.62	300.23	300.54	300.57	299.08	298.06	300.64	300.11	302.66	299.02	301.23	301.39	299.49	300.21	299.44	300.85	301.3	298.72	301.21	299.02	298.92
304.89	303.48	305.4	305.32	303.7	306.64	303.02	302.65	304.77	304.23	304.44	303.91	305.51	304.57	303.89	305.98	303.84	302.17	304.35	301.74	306.19	304.23	303.92	304.88	305.93	303.75	305.2	306.45	304.23	304.09	305.32	305.18	304.51	303.81	306.05	304.96	303.2	309.49	303.36	302.9	306.11	304.03	305.18	301.83	305.73	303.83	304.47	305.92	303.67	301.61
329.49	327.74	327.23	327.87	328.24	328.01	327.02	331.1	327.95	328.51	327.43	328.16	325.73	325.79	328.7	327.68	328.55	327.72	325.9	326.01	327.14	325.57	329.53	329.41	327.26	329.13	327.24	327.54	327.94	327.66	326.98	327.29	327.12	326.45	327.97	329.62	324.88	330.2	327.76	328.57	326.84	330.01	327.41	329.42	326.85	327.25	330.3	329.27	328.61	327.17
316.32	317.71	319.97	316.98	319.04	319.78	318.15	318.59	317.32	319.61	317.68	320.5	320.57	319.61	318.18	319.98	318.15	317.83	317.32	319.79	319.18	319.16	318.72	317.19	320.19	317.6	316.78	319.89	319.05	318.29	317.19	321.85	318.55	321.37	319.45	319.65	317.81	317.22	317.82	320.74	318.55	317.97	319.03	317.8	318.43	317.12	318.03	317.11	319.84	316.73
307.46	307.56	307.98	307.9	305.61	308.77	306.89	309.07	306.54	307.5	308.97	309.56	306.12	308.13	309.26	307.51	306.24	307.21	306.1	306.45	306.42	306.46	307.71	307.83	309.47	308.44	308.05	307.37	305.96	307.61	307.64	308.41	307.38	308.65	308.58	308.55	308.57	307.58	307.63	306.33	308.44	308.27	306.46	307.42	308.63	307.4	305.38	307.59	307.53	308.3
327.57	328.73	329.93	329.52	327.73	328.58	325.53	329.76	329.52	329.4	327.98	326.93	328.22	329.72	330.24	327.3	327.19	328.22	326.92	327.69	326.63	329.35	329.98	328.08	325.2	331.54	329.62	328.35	328.85	327.87	329.43	325.07	328.17	331.32	326.88	328.22	328.98	329.73	327.13	329.05	328.11	327.5	328.86	327.24	327.76	329.67	328.52	328.76	330.76	327.68
306.28	305.07	305.11	304.72	303.44	306.22	305.14	304.13	305.29	304.02	305.45	303.18	305.67	305.31	303.98	303.94	305.51	304.06	303.5	306.93	306.5	304.57	306.89	305.07	307.17	304.42	304.46	305.55	306.77	305.61	303.39	305.4	303.9	303.44	304.53	305.18	302.9	306.23	304.34	304.3	304.76	309.09	306.44	304.97	304.35	302.64	304.1	307.97	305.27	305.32
313.27	311.47	311.79	311.94	314.58	311.22	310.92	312.28	314.17	311.47	313.01	311.51	313.13	312.04	312.27	310.06	312.2	312.02	313.83	311.74	312.33	310.64	314.4	313	310.59	314.92	310.08	311.54	312.7	310.64	311.78	311.65	310.89	312.34	312.28	312.01	311.85	313.47	311.65	312.62	313.6	313.39	311.57	311.79	311.05	312.69	309.06	311.18	313.79	312.19
305.71	303.44	303.58	304.16	304.58	303.4	305.64	302.41	306.38	302	304.47	305.42	306.1	303.13	306.42	306	303.63	305.03	301.81	304.42	305.95	305	302.83	307.18	305.07	305.23	305.39	304.45	305.21	306.44	305.3	305.51	303.96	303.12	303.08	307.36	305.3	304.14	304.83	304.69	303.52	305.09	305.43	302.93	300.95	303.38	302.39	305.08	305.28	302.82
311.19	310.34	310.5	312.42	310.5	312.15	309.39	309.62	310.22	311.45	309.24	308.75	312.1	310.87	308.91	308.67	312.75	309.87	307.75	309.57	311.54	311.39	310.49	311.67	310.69	311.25	310.75	311.41	310.51	311.19	309.96	311.75	310.01	311.01	312.7	309.45	311.19	311.8	310.46	313.17	308.27	312.08	311.16	311.2	310.64	313.38	311.43	312.45	312.7	311.99
308	310.93	309.92	311.61	309.09	311.24	312.75	311.31	309.49	309.57	310.03	310.12	310.79	310.1	307.39	308.62	311.42	310.6	310.84	309.34	309.9	312.55	311.45	311.62	308.57	310.61	309.71	312.55	309.88	311.28	309.91	308.04	313.22	309.52	309.88	309.83	312.79	307.02	311.21	310.08	309.8	310.46	311.42	310.31	309.93	309.29	307.75	308.54	311.07	312.18
314.45	314.2	312.94	314.86	314.04	311.82	314.84	311.39	313.01	314.63	314.64	314.84	311.92	315.47	313.93	316.09	313.02	315.37	310.82	314.68	314.31	313.89	314.71	312.91	310.88	314.7	315.38	313.72	313.58	313.75	311.38	313.36	312.22	315.2	312.5	314.89	313.36	313.71	314.51	311.97	316.27	313.24	317.81	313.76	313.71	313.83	315.7	315.25	312.22	314.71
325.13	330.32	327.91	326.38	328.47	326.57	328.16	329.66	328.31	328.52	327.23	331.27	328.52	329.28	330.48	328.66	326.34	329.09	327.39	329.07	327.56	329.9	330.64	331.72	327.63	328.83	326.99	328.16	328.44	329.24	325.59	327.72	331.01	329.63	327.37	329.12	328.77	330.92	326.85	330.51	328.79	326.47	328.42	328.56	328.31	330.45	330.69	327.45	327.08	329.09
301.99	303.48	304.08	302.25	299.96	304.31	305.15	302.74	301.52	301.99	300.82	303.26	302.42	303.41	303.6	301.2	300.53	302.62	301.81	303.89	305.07	301.47	302.92	303.74	301.96	305	302.41	301.72	301.79	302.64	302.72	303.34	301.93	301.63	301.49	300.3	302.26	301.86	301.75	304.27	304.97	304.06	302.79	303.06	302.76	299.76	302.37	302.42	301.56	303.16
326.16	326.57	328.41	326.27	328.11	328.01	328.72	328.88	328.94	325.84	327.93	328.15	326.06	325.38	326.12	326.2	324.91	327.82	329.12	330.2	330.3	326.46	328.07	326.79	326.46	326.34	329.01	328.5	329.57	324.97	326.97	329.39	330.94	324.34	327.93	326.86	328.46	326.5	328.31	327.75	327.93	326.52	326.38	329.15	331.49	327.99	327.91	330.42	328.43	327.13
301.77	298.38	303.28	303.85	299.82	300.96	303.76	303.27	302.66	300.47	301.02	302.26	300.28	302.1	299.68	299.04	302.91	300.87	303.27	300.41	303.43	302.12	298.68	299.84	299.79	299.08	302.09	303.55	301.57	300.85	300.58	303.54	299.63	301.89	301.64	300.28	299.78	299.64	299.57	301.31	302.01	301.57	302.33	301.6	300.44	300.47	302.63	299.95	300.77	300.69
326.77	327.32	327.09	329.58	327.67	327.31	328.34	328.86	325.77	329.23	326.25	326.11	325.42	326.01	328.55	325.87	328.03	328.2	327.69	326.94	328.47	328.74	328.02	326.54	326.7	327.59	325.48	326.18	327.16	328.04	326.61	325.11	324.2	327.84	327.48	323.38	327.49	327.43	328	326.97	329.01	325.3	326.04	325.74	328.33	324.09	324.94	325.22	325.06	327.49
314.05	315.37	312.62	313.79	313.58	312.57	312.87	314.61	312.01	312.94	314.05	314.81	312.82	314.49	312.8	312.03	315.73	312.05	312.51	313.76	311.33	311.43	314.69	314.8	317	317.53	315.32	314.31	312.83	314.67	313.97	317.22	311.29	316.81	316.16	313.2	313.65	314.47	311.6	315.62	313.56	314.09	313.42	314.31	313.25	312.06	311.02	315.79	317.38	314.04
310.7	312.48	312.09	312.58	309.5	312.7	311.67	310.87	310.95	311.5	311.7	314.72	311.8	311.48	312.83	310.23	310.44	314.24	310.87	312.96	310.96	312.22	312.43	311.27	308.46	310.43	309.72	311.31	314.6	314.14	310.85	311.3	311.86	311.73	313.71	312	311.84	308.74	309.53	311.5	312.86	311.21	314.12	312.15	310.49	311.12	310.9	311.69	311.68	313.97
317.38	319.46	318.95	320.25	318.44	316.57	320.44	321.28	316.5	319.61	318.51	319.99	320.04	317.87	317.83	319.82	318.44	318.03	317.57	320.76	318.83	320.74	319.91	317.49	320.05	318.97	318.31	320.13	319.93	316.16	316.91	320.55	319.57	320.1	318.04	319.69	318.59	317.8	318.38	319.34	318.06	318.55	321.9	321.12	319	317.3	317.94	320.31	316.29	319.32
318.23	319.99	316.23	318.09	317.97	318.7	318.12	315.12	321.28	316.64	320.5	316.54	317.6	318.94	318.93	317.25	318.67	319.62	317.69	319.56	315.93	318.28	317.42	318.4	316.84	321.38	318.98	318.34	318.41	320.85	318.6	318.77	318.47	318.31	317.96	317.22	317.7	318.64	320.49	315.97	318.5	317.14	318.04	318.02	318.19	319.92	319.97	316.61	319.73	320.13
302.51	303.04	303.56	301.25	300.36	303.49	301.19	303.36	301.88	300.92	302.9	303.3	303.84	302.61	299.59	301.56	307.2	303.31	301.28	303.04	304.89	305.09	304	302	304.51	305.84	301.73	303.45	303.1	301.73	301.41	301.74	304.69	302.46	302.41	302.16	304.74	303.71	304.25	303.6	302.59	303.52	304.31	303.66	302.82	303.64	306.89	302.3	301.87	303.79
300.49	300.93	300.57	297.38	302.16	300.29	301.18	303.03	298.74	301.5	300.52	297.55	302.83	301.39	300.25	301.97	301.75	300.79	300.47	299.52	299.67	300.37	299.74	301.79	300.99	298.2	300.29	298.54	300.71	300.64	299.72	298.62	298.5	299.79	301.74	301.18	300.03	301.33	301.73	302.55	299.6	300.61	300.44	298.34	299.16	299.01	299.97	301.53	297.48	301.25
317.02	316.78	317.77	315.01	315.64	317.37	315.48	319.26	315.89	319.16	315.91	318.19	314.41	316.79	317.99	315.3	318.4	317.85	315.98	317.52	318.22	319.04	315.93	317.53	319.74	318.69	317.52	315.87	316.65	319.45	315.7	319.71	317.95	317.47	318.06	315.78	317.76	316.19	317.22	315.38	315.85	318.65	320.86	317.96	317.4	317.68	315.23	317.13	315.29	317.58
311.73	312.96	312.46	312.46	314.65	310.63	315.83	315.62	313.48	314.47	313.37	312.71	314.9	310.09	312.61	315.18	315.07	315.02	312.33	309.42	315.04	315.28	314.24	315.81	312.26	313.07	312.51	313.6	315.45	313.27	315.17	312.93	312.82	311.43	311.39	311.5	312.14	314.53	313.61	311.77	315.41	313.67	312.71	311.33	316.34	313.94	317.87	314.45	312.53	312.14
303.33	303.9	303.72	301.1	304.15	304.16	302.18	303.66	304.28	303.47	305.02	303.96	302.97	301.8	299.85	302.3	302.86	305.72	302.33	305.13	303.76	304.09	304.91	301.22	302.75	304.26	303.59	306.45	301.55	305.66	302.29	302.69	303.98	302.47	305.59	301.92	304.53	306.49	302.33	302.26	305.04	301.45	303.25	304.33	303.9	303.08	303.55	303.77	302.04	303.86
313.6	314.17	314.53	313.23	316.17	313.01	313.77	317.64	315.97	315.19	313.78	314.97	313.38	314.37	316.27	317.01	315.66	311.93	316.66	316.86	314.29	313.66	315.97	314.85	314.49	313.28	315.25	314.77	313.77	313	315.62	315.44	316.62	314.76	315.99	316.07	315.49	311.73	314.51	315.09	314.13	316.39	313.12	313.77	315.05	315.14	311.65	316.7	315.8	314.27
297.89	296.57	295.51	294.77	295.15	297.3	294.94	295.97	297.19	295.37	297.38	297.46	297.41	297.23	294.69	297.39	296.89	298.96	296.67	298.37	297.59	297.21	296.23	297.06	296.68	295.21	297.95	295.81	298.17	296.38	294.74	297.1	296.73	296.65	298.82	299.18	298.46	296.74	297.49	293.4	295.17	294.52	297.29	298.66	298.28	295.91	295.46	296.94	296.96	294.3
327.4	325.04	324.95	324.42	328.19	326.39	324.26	322.84	323.36	325.44	325.94	325.86	326.62	324.4	323.64	325.43	323.46	322.91	325.85	327.22	323.63	326.1	325.35	321.44	323.92	321.45	323.32	323.57	325.12	320.06	325	325.21	325.71	322.6	324.69	325.11	325.5	325.66	325.41	324.69	324.19	323.35	325.16	325.5	324.92	321.64	324.1	326.61	327.66	323.49
312.79	312.64	313.04	312.59	309.59	312	313.19	312.06	314.5	312.29	312.16	311.61	312.89	313.12	313.84	314.63	311.4	314.17	313.23	313.38	313.71	311.78	312.46	311.38	315.93	310.88	311.87	311.78	314.09	311.96	312.14	312.77	315.64	311.32	313.16	312.71	311.87	314.01	312.92	312.11	311.4	314	311.83	311.5	314.44	310.96	314.65	313.39	312.45	312.81
305.41	305.29	303.16	304.56	303.03	303.93	304.53	302.58	303.89	305.28	306.82	305.53	304.92	307.43	305.33	305.18	303.76	302.88	305.07	304.16	300.53	303.58	307.93	306.93	303.95	301.72	304.63	304.37	305.42	305.13	307.37	304.61	305.57	305.31	303.8	303.46	303.88	305.44	304.41	303.51	303.09	305.26	301.3	305.79	304.77	303.09	304.68	306.3	302.86	303.94
314.5	314.68	317.09	315.25	313.96	315.29	315.78	314.83	314.08	317.25	315.89	316.05	314.48	313.37	313.96	314.99	314.23	315.09	313.15	315.87	314.73	314.53	314.98	317.12	315.07	316.66	316.75	315.82	314.97	315.62	315.65	311.49	315.59	312.41	314.91	316.98	316.38	313.3	314.92	313.68	314.35	313.72	314.83	317.11	314.74	315.31	314.18	312.77	314.1	316.8
315.88	316.12	313.86	314.66	315.66	316.07	312.23	315.3	317.95	315.84	314.38	315.82	314.71	313.98	316.24	315.65	313.53	314.58	314.68	314.08	315.71	313.68	314.73	314.24	317.69	316.12	314.17	316.77	316.21	313.51	316.85	314.12	315.31	313.38	312.5	314.14	317.18	314.62	317.49	315.53	313.51	315.34	315.63	313.34	314.51	314.21	313.48	315.79	314.51	313.94
329.5	329.24	327.58	327.83	328.42	330.81	326.75	330.07	326.06	330.25	327.64	325.51	326.99	329.15	325.96	326.39	329.37	328.76	330.07	328.99	328.25	328.58	329.19	327.56	329.13	326.51	328.82	328.4	327.66	330.69	329.19	330.18	327.4	327.28	325.86	328.4	329.95	329.24	327.36	327.79	329.51	330.93	328.08	328.03	330.22	327.12	326.67	328.14	325.95	327.95
293.58	293.19	294.93	294.95	293.64	291.9	293.31	293.35	295.99	292.76	292.21	295	296.29	293.65	295.29	294.99	296.86	295.28	293.9	294.38	294.39	293.48	292.44	296.05	295.33	293.44	295.01	293.12	292.6	291.96	296.4	293.3	294.28	294.07	293.12	294.59	295.44	294	294.81	294.35	295.2	294	294.31	295.74	296.75	293.92	294.65	291.47	294.53	294.78
325.18	326.69	324.28	324.15	325.57	324.8	322.51	322.9	326.44	325.96	323.83	325.25	326.03	326.04	324.47	324.45	327.88	326.9	324.7	326.02	323.04	324.77	326.41	326.4	323.96	324.84	327.34	326.88	325.32	325.45	323.97	325.49	325.48	323.32	326.72	326.27	325.8	327.66	324.63	325.71	325.23	327.81	325.94	327.34	325.23	324.42	326.61	323.95	324.05	325.17
309.88	310.72	309.42	307.93	309.16	308.7	307.89	309.87	307.13	309.11	308.31	306.67	307.54	310.9	309.98	308.04	309.48	309.34	309.1	310.52	306.88	308.63	308.2	310.57	309.12	310.2	307.75	310.48	309.63	309.37	308.73	310.27	308.73	310.8	308.83	310.25	309.68	309.26	308.51	307.95	309.2	312.75	310.48	311.89	306.58	310.99	307.23	311.11	310.74	307.37
306.64	307.08	308.52	306.88	305.54	309.21	309.53	307.47	304.45	308.01	307.43	306.22	306.24	308.1	307.47	305.97	305.45	307.95	307.81	306.38	310.24	307.2	305.73	306.09	308.33	307.64	309.38	306.94	308.25	305.78	309.59	305.73	306.32	306.81	306.32	305.34	307.83	302.68	306.18	305.3	306.74	309.62	307.99	307.21	304.92	307.07	306.14	308.86	309.12	306.47
309.86	312.64	311.11	309.48	311.27	312.13	311.85	309.98	308.82	309.57	307.27	310.29	310.53	311.79	310.97	308.68	310.13	312.14	310.87	309.99	311.25	309.59	313.99	310.11	310.33	310.33	312.98	312.33	311.81	309	310.8	313.07	311.75	311.48	313.24	311.7	311.47	309.09	311.46	309.33	309.94	311.01	311.08	311.67	309.75	312.44	309.76	312	310.51	309.93
312.26	311.24	313.58	312.87	313.9	311.67	315.36	313.66	312.63	317.08	313.78	314.79	313.29	311.76	313.75	312.32	315.24	310.46	314.98	312.03	314.9	312.92	312.81	313.65	312.73	313.42	313.8	314.39	313.29	312.29	314.05	313.2	314.56	316.97	315.53	314.21	315.62	315.36	313.43	315.09	312.71	314.82	312.94	316.6	314.22	315.38	314.59	315.6	315.07	314.8
296.92	297.22	295.64	298.3	295.89	295.32	296.62	296.46	297.04	295.19	297.48	296.69	296.11	299.14	299.74	297.9	295.65	292.63	296.16	296.69	298.47	297.99	295.05	298.18	296.59	296.14	296.31	295.83	296.89	296.99	295.44	299.33	296.88	297.54	296.1	296.58	296.41	297.61	297.26	299.39	299.71	296.74	297.4	296.6	294.51	296.7	296.85	297.44	295.97	295.08
294.77	293.33	293.81	294.35	294.35	296.39	295.03	295.11	292.13	294.72	294.96	297.34	293.98	296.21	296.25	295.53	294.33	294.45	292.83	294.45	293.95	296.26	297.03	296.53	292.74	295.6	295	296.42	297.27	295.46	292.77	295.54	294.61	295.02	296.07	295.69	294.34	294.61	294.12	294.36	295.69	294.27	294.61	295.75	294.27	295.45	295.88	293.88	296.3	294.09
310.25	308.87	310.07	310.41	313.35	309.54	307.53	308.84	308.87	308.29	309.47	306.38	307.87	307.79	307.28	308.69	306.45	306.25	308.68	307.95	306.04	309.18	309.74	310.45	306.53	308.49	307.58	309.53	308.79	307.7	308.73	307.15	309.51	309.39	309.04	306.78	308.72	307.05	309.93	308.44	310.39	310.87	310.11	309.05	308.18	308.83	310.28	309.21	309.82	309.28
305.18	305.58	308.33	306.7	306.7	305.21	305.47	305.36	305.02	303.74	306.31	307.04	304.74	307.32	304.98	303.62	305.82	307.76	306.01	303.25	305.84	303.09	305.41	304.5	304.13	305.08	305.85	304.83	303.61	306.44	305.66	306.51	308.09	305.7	303.89	305.56	303.13	302.13	304.9	305.21	304.84	305.03	306.35	306.12	303.64	306.58	305.04	306.07	305.28	305.84
302.2	301.27	304.27	305.68	302.49	306.65	304.25	306.98	303.34	303.87	303.69	303.42	303.62	305.74	305.14	305.81	305.91	302.9	305.24	302.41	304.52	304.27	303.23	303.14	302.41	305.35	305.1	304.32	304.47	304.11	304.51	304.2	303.33	303.61	303.43	305.7	303.54	305.36	305.09	304.51	304.11	303.31	305.99	304.73	304.09	305.19	304.52	303.25	306.98	302.94
303.79	301.73	301.92	301.58	303.04	303.1	303.99	301.96	303.4	303.87	301.47	301.01	305.55	302.11	305.21	303.34	302.96	299.78	304.82	301.02	304.8	303.18	304.73	301.31	301.81	303.32	301.6	301.56	299.67	302.95	299.49	301.03	301.9	303.57	300.41	300.59	300.45	303.11	306.07	304.43	302.21	303.85	301.33	303.79	302.44	301.73	302.45	301	301.62	303.55
311.1	307.39	309.3	307.44	310.35	309.74	311.76	310.94	311.01	309.07	310	310.52	306.95	309.09	309.25	308.99	310.41	305.75	309.86	310.29	312.06	309.7	311.39	309.71	308.27	308.95	309.01	309.91	306.43	309.27	311.95	310.21	309.05	311.94	309.75	309.28	308.13	310.79	311.41	311.48	309.81	308.41	309.13	310.54	309.65	309.05	308.75	310.37	308.96	309.55
302.46	305.44	303.43	305.38	304.52	303.01	302.93	304.06	301.9	304.14	301.81	304.24	303.19	303.98	303.77	304.13	306.11	304.41	306.55	304.67	303.69	303.12	307.54	304.07	305.51	305.07	304.08	303.34	303.09	304.45	304.02	305.98	307.39	306.38	304.11	304.06	302.93	303.7	303.72	303.25	305.27	306.14	308.14	302.39	305.49	303.06	305.82	307.16	304.93	304.79
312.07	314.51	313.14	313.57	312.99	312.44	312.02	311.19	313.28	311.03	310.59	311.05	312.47	310.97	312.72	310.45	312.89	311.86	308.79	310.56	310.78	312.52	309.31	313.71	311.77	313.98	312.79	312.82	313.28	311.22	309.65	314.04	310.66	311.25	313.92	311.87	311.15	312.98	312.57	313.16	314.48	311.83	313.22	312.13	310.22	312.45	314.81	312.77	311.29	313.24
316.89	317.58	315.37	316.69	313.27	317.15	316.63	315.34	316.75	313.56	316.73	313.94	315.3	314.74	316.8	314.87	313.9	313.59	314.5	316.43	316.58	316.26	317.57	311.63	315.23	318.23	316.95	316.26	316.7	316.5	314.8	315.36	316.61	315.34	316.16	314.63	314.4	316.4	315.84	317.37	317.37	319.07	315.14	314.54	318.27	313.5	315.7	314.15	315.36	317.24
304.33	303.62	302.6	302.71	303.1	304.25	301.61	305.05	303.74	303.48	304.21	303.17	303.11	304.36	300.08	304.06	300.62	302.72	304.11	304.96	300.96	305.81	307.08	303.28	305.27	302.93	305.12	302.14	304.04	304.36	304.13	303.92	304.33	301.46	305.52	306.01	300.15	304.94	305.43	302.28	303.63	303.48	302.05	302.47	301.25	304.14	303.87	305.69	302.93	302.01
298.6	301.7	300.81	301.21	297.85	300.26	304.68	302.24	301.91	300.98	301.34	299.17	303.93	300.1	299.65	301.58	301.27	301.35	302.55	301.5	303.32	300.23	303.04	301.39	302.39	300.57	301.16	303.44	299.45	301.71	299.63	300.55	299.94	298.9	299.66	301.33	302.56	300.45	299.63	301.64	302.47	299.82	302.82	303.37	302.96	301.47	300.17	301.54	301.06	300.9
292.64	297.33	298.47	297.23	296.39	294.68	296.49	297.87	295.73	298.25	294.53	299.79	297.41	296.57	296.17	295.79	295.21	297.23	297.17	297.47	296.57	300.73	297.36	298.74	295.27	297.82	299.07	295.82	298.22	296.24	295.48	295.83	297.57	296.44	296.87	297	294.87	298.46	298.13	295.68	295.86	300.28	298.3	296.81	296.8	297.87	296.5	297.1	297.36	293.38
300.49	296.85	298.62	298.86	297.25	298	296.42	299.8	297.3	295.74	297.15	295.75	296.97	298.41	296.14	296.54	298.86	298.63	293.23	295.72	297.14	296.11	295.31	296.06	295.73	295.9	295.35	296.19	296.86	297.48	297.14	296.66	297.25	297.62	294.79	299.08	297.53	295.79	297.55	295.47	297.13	297.3	295.53	297.94	297.76	297.97	296.64	297.11	296.88	295.98
306.6	307.6	305.96	306.33	305.08	305.88	308.26	310.77	306.53	309.93	308.12	307.63	307.07	307.52	306.81	306.61	307.83	308.62	307.41	306.91	306.28	307.69	306.89	307.12	306.8	310.32	306.8	310.15	307.13	307.79	308.14	306.91	305.9	307.69	307.43	308.26	304.42	309.03	307.75	305.82	306.48	306.14	307.74	306.2	307.38	305.04	304.78	305.44	306.76	307.6
307.97	312.1	308.17	308.68	309.39	308.85	307.84	309.97	308.61	308.37	309.73	308.13	307.19	307.56	309.85	310.04	307.45	310.18	307.16	308.59	309.22	309.08	307.83	307.87	307	308.16	308.83	311.03	307.5	310.18	308.54	309.22	309.56	308.63	309.67	308.26	309.04	309.02	308.78	309.12	309.82	308.88	306.12	310.85	306.06	310.62	306.8	306.05	309.94	308.08
327.23	328.89	328.37	327.74	328.4	327.98	326.73	329.64	327.27	327.55	330.03	329.5	328.63	326.6	329.63	331.63	327.18	329.73	328.83	329.61	330.97	328.35	328.6	328.78	329.61	331.77	328.42	327.94	328.46	329.28	327.4	329.34	328.22	329.06	330.26	329.35	328.56	327.97	326.45	327.98	327.37	329.76	326.76	328.14	329.64	328.85	330.57	327.6	328.01	325.33
309.97	309	308.63	307.69	309.06	307.68	309.33	310.53	308.38	307.04	308.76	309.27	309.44	305.91	311.39	308.72	306.58	310.54	307.94	312.11	307.09	311.94	306.93	309.2	310.13	310.19	308.82	308.79	308.44	307.75	310.01	308.55	310.13	310.12	305.56	308.32	307.55	309.59	309.07	304.97	309.31	307.68	308.42	306.34	309.87	307.21	308.36	308.17	308.7	308.8
291.91	295.85	294.63	294.03	293.56	293.51	293.71	292.6	297.28	293.78	292.1	296.26	293.98	293.69	294.42	295.58	293.99	294.79	295.26	295.48	294.75	294.51	293.69	294.37	293.71	294.19	293.96	295.43	293.5	292.79	295.04	292.8	293.07	293.58	292.35	294.22	294.82	293.59	294.81	291.12	294.68	293.01	294.08	291.87	293.77	293.04	295.42	296.37	294.48	294.21
315.89	312.39	313.04	316.7	317.6	313.96	316.03	315.09	312.54	313.5	315.5	314.02	316.13	315.17	314.81	317.33	316.72	316.04	316.61	315.44	316.75	315.54	315.27	315.02	315.14	315.74	315.04	315.74	315.36	312.65	315.37	316.06	314.98	315.82	315.05	317.41	314.45	319.65	316.84	315.78	316.05	315.98	314.47	315.85	317.01	314.17	319	317.2	314.92	317.29
330.01	326.83	327.68	329.93	329.39	328.86	328.61	327.12	329.23	330.14	327.9	328	329.29	328.42	329.32	328.06	326.31	328.16	326.72	327.45	326.21	329.74	328.21	326.73	329.03	328.09	331.51	330.6	328.37	328.68	329.58	331.05	327.56	326.6	328.18	330.39	329.28	329.09	328.47	328.41	329.1	328.59	327.88	326.99	329.05	331.07	329.11	326.41	330.39	328.55
318.57	314.97	314.8	314.04	316	315.42	310.77	315.64	313.91	312.92	314.28	312.59	315.9	314.06	315.65	315.6	313.92	315.86	314.42	314.96	314.1	313.9	316.12	314.94	312.97	316.01	314.32	314.88	316.95	312.09	314.33	315.79	314.24	315.62	313.33	313.76	314.99	314.21	316.16	316.38	314.84	313.81	317.84	314.06	314.42	315.02	315.67	314.48	314.17	314.06
314.6	315.17	316.07	313.06	314.6	314.7	315.25	313.88	314.92	314.4	314.4	314.66	313.92	312.25	314.25	313.57	314.8	317.71	317.18	315.8	315.37	315.19	313.33	318.53	314.21	317.65	314.21	316.16	313.42	314.56	314.74	316.69	315.17	313.03	316.15	317.88	312.23	314.17	314.82	314.48	315.6	315.16	315.1	314.73	317.44	313.92	317.42	316.87	314.85	314.4
303.87	303.99	305.87	303.52	303.72	304.07	304.36	303.62	301.53	305.8	306.36	305.41	304.49	307.28	301.78	303.88	304.73	304.29	302.23	303.46	303.68	303.34	306.26	305.68	304.94	305.13	302.77	302.63	304.64	305.78	306.08	302.98	305.04	304.6	305.03	301.58	303.01	305.02	303.24	306.1	303.1	304.23	303.66	303.05	303.89	305.79	305.4	306.61	302.74	304.99
314.24	315	311.73	313.15	312.25	313.36	314.45	316.43	312.47	314.35	311.94	314.98	312.83	311.68	311.43	312.01	314.25	317.05	317.33	312.8	315.21	317.08	314.3	313.8	314.84	316.48	314.68	317.12	314.26	312.57	313.38	314.53	313.19	311.39	317.63	313.62	312.92	314.98	310.39	317.1	316.69	315.82	311.99	314.75	313.11	314.08	314.8	315.17	313.32	314.24
302.36	306.11	304.32	304.52	306.48	303.92	307.27	303.49	306.56	307.51	307.45	305.27	305.34	303.81	305.45	305.12	304.53	305.18	303.38	305.96	308.65	306.81	305.26	306.69	304.93	304.34	305.98	306.73	307.85	305.54	306.15	304.73	304.29	304.53	307.04	304.05	304.58	306.45	306.12	303.73	305.77	306.86	304.38	304.13	305.5	307.53	306.49	304.64	307.99	306.25
315.78	311.37	316.04	313.86	315.17	315.28	314.17	316.76	314.07	314.99	315.81	315.32	314.11	314.5	314.16	312.03	312.04	314.39	312.91	315	314.33	313.05	313.74	314.26	313.22	314.18	314.58	312.94	314.58	311.97	315.65	313.72	315.5	314.99	314.64	313.27	314.1	310.65	314.04	312.83	315	313.57	314.18	314.4	317.79	312.65	312.89	314.21	313.81	313.59
305.05	303.16	301	303.17	304.88	303.88	302.95	303.69	302.83	304.64	304.51	303.84	301.46	302.57	303.7	303.79	301.91	304.82	305.5	303.42	302.25	301.9	302.34	302.61	306.2	304.71	302.35	302.63	303.43	303.55	302.38	304.44	303.58	303.22	305.14	306.09	306.12	301.59	304.77	304.66	305.15	304.34	304.87	305.01	301.39	303.39	303.86	301.98	303.13	303.52
311.15	312.06	309.34	313.16	310.87	311.39	309.94	310.45	311.78	312.32	309.99	310.57	308.74	310.08	312.01	309.36	311.99	312.93	311.27	311.08	309.77	308.71	310.79	308.73	310.93	309.22	309.24	311.03	309.13	308.58	309.28	311.19	311.72	310.41	310.41	309.66	310.65	308.67	312.06	312.11	310.29	309.79	312.21	311.31	310.89	312.35	309.52	310.72	310.04	310.36
307.23	304.25	303.93	308.37	305	303.74	307.15	304.35	304.22	304.77	305.09	305.37	307.07	307.49	304.43	304.26	306.05	303.93	307	305.78	304.21	305.74	304.66	307.07	302.46	303.05	305.16	305.26	307.2	305.61	307.66	305.07	306.88	305.79	303.79	303.7	305.87	307.46	306.3	305.27	303.24	307.05	305.94	305.73	307.34	303.89	305.98	304.26	308.38	304.28
329.01	326.02	329.75	330.49	328.65	329.81	325.25	328.19	325.85	327.68	328.8	327.89	327.09	325.7	325.9	326.22	329.47	328.83	325.77	324.09	328.49	328.18	329.5	330.85	328.54	326.67	328.45	327.49	328.07	328.95	325.29	328.42	325.95	329.1	326.29	326.58	327.64	326.02	327.11	326.93	327.01	327.21	328.53	330.16	330.62	326.34	327.94	326.23	327.41	327.41
305.18	306.26	305.59	306.28	307.61	306.84	306.89	305.39	307.79	304.8	307.34	305.64	306.88	307.78	307.54	306.7	305.3	307.11	303.85	307.43	303.14	304.34	306.87	308.37	305.47	307.03	307.42	304.84	304.21	304.82	305.39	308.26	308.42	304.39	305.49	305.85	305.86	307.62	305.71	307.75	304.07	305.18	304.92	307.89	307.85	306.53	304.52	304.84	306.16	308.52
317.47	314.2	315.79	314.7	318.06	318.17	316.79	317.25	315.03	317.43	310.91	317.25	314.58	313.35	317.42	316.21	315.31	315.62	320.2	316.09	315.65	316.3	316.77	315.01	314.93	314.55	317.44	316.7	317.82	318.62	315.22	315.28	315.53	319.64	317.56	315.94	316.12	317.36	320.02	317.16	315.32	315.49	317.25	317.24	316.58	318.82	317.79	318.71	314.72	312.75
311.83	313.86	313.44	311.09	309.86	315.24	311.54	314.58	314.64	312.54	314.42	309.19	312.09	312.57	314.24	314.32	315.2	314.73	312.87	311.57	312.44	314.98	313.71	312.69	312.37	313.23	314.2	311.14	311.15	313.26	314.36	311.53	313.99	313.26	313.96	314.89	310.07	314.59	312.64	312.77	313.32	312.79	314.41	310.61	313.77	316.27	313.63	314.37	314.5	311.89
326.13	328.27	328.17	328.2	325.82	326.95	328.91	331.32	327.54	328.47	326.83	326.47	329.61	328.44	326.29	327.94	327.5	324.66	326.05	329.16	326.77	324.84	328.16	327.03	328.15	327.72	327.54	327.39	327.35	329.14	327.95	327.21	326.6	328.44	328.21	328.25	328.25	328.73	329.37	328.68	326.57	330.95	327.88	328.37	327.95	326.4	328.9	325.09	328.93	327.85
300.55	301.29	302.27	302.14	302.84	298.89	301.7	297.46	302.61	302.58	303.96	300.54	300.56	302.16	303.87	301.99	300.29	298.49	302.06	300.85	300.26	301.71	302.02	301.96	303.92	301.52	301.54	303.06	300.08	302.4	301.31	301.99	301.54	300.9	301.9	299.69	301.69	300.5	300.38	305.03	298.91	301.44	300.46	298.89	300.72	300.68	301.31	302.49	302.17	298.52
302.85	306.82	302.27	304.77	301.27	304.29	304.18	302.71	303.49	304.08	304.4	302.57	304.3	301.59	304.34	303.29	304.06	302.34	304.99	303.83	304.03	301.59	303.77	303.89	305.73	304.84	305.07	304.1	302.08	302.41	305.18	305.35	301.47	303.24	303.2	303.76	306.88	303.58	304.69	304.23	302.57	303.2	304.15	301.04	305.75	302.32	305.58	304.7	301.33	302.93
300.52	302.87	301.16	302.42	302.37	302.41	302.82	301.23	302.28	303.91	302.54	305.07	303.98	302.96	303.94	302.87	300.14	301.54	302.17	304.83	302.95	306.69	303.51	304.19	302.91	301.53	304.81	303.77	302.68	304.27	304.14	303.08	302.65	304.49	300.75	300.93	304.3	302.25	303.09	302.74	301.89	300.62	304.3	300.94	304.42	302.82	302.18	306.19	302.15	300.49
311.01	313.78	311.2	309.85	313.98	314.94	311.71	312.69	310.71	309.27	311.49	311.76	311.64	313.91	314.53	313.59	312.57	310.94	314.69	312.8	310.63	310.83	314.46	313.44	312.78	312.3	312.9	312.12	309.38	313.46	312.05	310.22	313.31	312.47	312.08	311.95	310.96	312.04	310.95	311.07	313.63	313.91	312.51	310.15	311.37	309.12	312.45	312.57	311.12	311.49
313.91	316.7	313.83	315.08	314.78	313.45	314.06	313.86	313.16	313.29	314.99	314.89	314.84	316.43	313.56	314.43	315.1	314.76	315.89	313.32	316.38	316.2	314.68	313.96	315.48	312.96	315.97	314.95	316.73	313.9	315.59	316.28	312.12	315	314.36	315.91	313.8	313.94	315.59	315.03	318.74	313.96	315.54	313.15	314.81	316.22	316.46	314.67	316.21	314.28
319.33	320.04	319.42	320.48	318.06	317.21	319.04	318.79	318.59	316.58	318.23	317.95	316.93	316.1	318.16	320.33	318.31	319.76	317.72	320.08	320.16	317.58	317.06	321.25	316.99	319.85	319.26	318.18	320.28	320.43	319.39	319.1	320.27	318.94	320.41	319.21	319.13	320.1	319.72	321.27	321.31	319.35	318.9	318.98	321.04	316.71	319.49	317.7	321.05	318.98
300.9	298	302.59	300.97	300.24	298.56	301.75	299.87	301.76	301.89	300.25	302.11	300.46	298.62	301.29	301.09	301.12	299.62	301.81	299.12	300.18	302.41	299.16	302.18	300.59	302.22	302.1	302.2	300.1	304.47	302.85	298.57	300.43	299.65	301.53	299.38	301.96	298.55	299.46	301.45	302.1	300.38	301.09	302.24	300.15	299.85	301.83	301.68	300.02	300.45
316.23	314.93	316.36	316.8	316.86	315.85	315.89	315.86	314.46	316.09	314.72	316.69	315.62	312.67	316.91	315.49	315.01	313.86	317.16	315.77	313.78	314.46	315.48	317.49	316.13	315.48	314.48	314.97	315.08	316.2	315.01	315.84	313.98	314.26	316.34	316.89	316.48	313.06	315.38	314.69	313.97	315.26	316.48	314.71	316.02	318.32	316.04	315.39	314.9	316.25
313.67	313.29	312.33	311.49	313.85	314.94	313.24	311.6	311.74	310.42	312.58	314.58	317.45	313.18	314.5	314.61	313.6	312.29	312.81	316.25	312.3	312.7	312.9	314.45	311.66	312.07	312	312.58	311.92	313.11	314.93	314.85	313.16	312.1	311.27	313.45	314.45	313.87	313.39	312.64	312.38	315.51	312.06	312.72	312.19	316.75	313.47	311.03	313.7	314.31
315.86	318.98	317.39	319.24	318.04	320.88	317	314.99	319.32	317.4	320.01	317.16	318.45	316.61	321.62	320.23	318.17	318.14	317.85	321.43	317.35	317.22	317.88	317.27	321.24	317.25	317.32	316.22	316.41	317.6	319.61	317.28	316.53	316.79	318.74	319	319.88	318.35	318.2	321.56	316.03	317.7	316.63	317.8	315.33	317.57	317.76	320.95	318.11	317.32
305.72	305.3	305.31	305.45	303.8	304.16	306.14	304.87	303.48	305.84	304.96	302.62	303.95	303.9	305.25	304.37	303.64	303.65	305.7	305.3	305.89	305.1	306.61	305.99	305.35	302.77	302.8	305.12	304.72	302.84	302.02	304.46	304.02	303.06	305.05	303.82	303	304.88	305.56	305.45	304.99	303.16	304.86	303.39	303.34	305.5	306.33	306.41	303.67	304.53
300.03	299.71	299.91	301.66	302.78	303.85	299.09	301.98	301.98	301.98	300.52	300.67	300.93	303.33	298.97	301.05	302.93	300.82	300.84	301.34	300.35	299.51	300.42	300.67	301.15	302.05	299.13	300.55	301.47	301.66	301.21	302.83	301.45	300.32	301.57	299.82	302.52	300.65	303.89	300.9	299.97	300.61	302.5	301.3	301.83	301.23	300.37	302.81	299.1	300.25
302.04	305.45	306.09	305.25	303.62	305.25	304.57	304.44	306.07	306.73	302.98	304.39	303.8	303.46	306.28	305.52	303.97	303.24	303.91	302.73	304.11	304.35	305.91	302.94	303.69	304.21	305.93	302.07	304.09	304.44	302.37	305.8	305.08	305.36	306.19	303.67	304.15	304.83	304.42	304.15	306.76	305.41	303.61	304.21	304.55	306.03	305.59	305.6	303.09	302.28
313.7	309.28	312.96	312.86	313.66	312.48	314.26	314.14	311.65	314.08	313.18	310.06	311.74	314.13	313.92	311.24	313.52	313.61	314.67	313.67	311.85	310.16	312.55	310.41	313.61	312.46	309.17	311.95	314.56	314.69	312.22	313.16	312.44	313.54	314.87	310.13	315.35	312.64	313.34	312.08	312.91	313.65	309.73	312.44	311.82	310.91	313.02	316.23	312.1	314.47
317.35	315.27	314.43	315.97	317.2	313.9	315.85	316.65	314.59	316.34	316.05	315.44	317.36	316.56	313.78	316.65	317.61	318.59	317.84	316.94	314.84	316.53	315.8	314.24	316.68	314.68	317.15	317.36	316.85	317.47	316.31	313.09	315.87	314.65	315.13	316.18	316.86	316.23	314.57	315.06	315.96	314.56	316.07	317.78	314.3	315.25	314.06	316.32	315.87	318.13
315.02	316.25	313.13	313.11	316.21	313.93	315.34	313.75	314.66	315.45	316.83	316.16	314.5	314.91	314.93	315.31	316.82	315.01	314.3	312.51	311.41	312.26	314.33	310.61	314.98	314.07	313.48	314.48	314.42	316.71	313.88	314.66	313.73	313.55	317.27	315.33	316.69	314.08	315.25	314.6	315.13	318.37	317.12	312.91	314.7	314.75	313.04	314.65	316.7	314.86
318.76	315.33	317.05	314.39	315.58	315.5	315.02	315.95	318.46	313.73	315.02	315.7	314.76	315.53	318.26	314.01	312.11	315.64	315.96	316.48	314.24	315.35	314.04	318.7	312.19	314.18	316.91	315.93	315.63	317.96	317.29	314.95	314.89	315.12	315.19	317.05	314.99	316.08	314.57	313.61	314.27	314.11	315.25	317.09	315.38	316.19	316.32	312.42	314.71	314.15
316.06	313.95	318.04	316.01	314.78	313.91	312.29	314.28	314.23	314.8	315.32	313.25	313.74	318.59	314.13	313.86	316.57	314.52	314.81	313.43	312.94	314.18	313.46	315.79	315.62	315.58	315.71	312.91	316.87	312.71	314.04	314.38	315.64	313.89	317.11	315.16	315.23	314.98	316.13	314.46	314.81	311.81	316.06	317	314.45	314.76	313.42	315.46	314.87	317.92
315.36	312.75	312.55	317.25	315.31	314.84	314.21	317.92	317.49	312.92	312.43	315.19	317.6	314.91	314.65	316.26	313.92	314.79	316.01	314.5	313.12	315.68	315.14	314.77	315.98	316.78	312.51	315.51	315.16	313.89	314.28	313.85	315.6	313.11	313	313.76	315.43	314.26	316.26	315.02	314.39	316.35	314.78	317.07	314.75	312.33	315.37	314.42	314.87	314.22
312.29	311.11	312.87	313.8	313.5	310.77	313.96	313.92	312.29	315.91	314.74	313.72	309.38	313.75	312.17	312.83	313.77	314.67	312.42	312.57	312.38	313.92	312.59	314.89	314.56	312.25	314.12	314.96	312.56	311.81	313.5	312.7	314.08	314.31	310.44	311.65	311.14	314.17	314.18	313.1	313.69	312.55	312.93	313.27	310.49	314.76	315.04	312.08	313.7	312.73
302.43	302.73	303.55	302.92	304.31	301.19	302.93	305.66	301.55	303	304.58	304.78	305.27	301.86	303.63	303.16	305.55	303.91	302.68	302.7	305.06	303.3	303.97	303.65	302.27	302.22	301.98	302.01	303.43	304.65	302.88	302.27	302.57	303.61	303.01	302.88	305.37	305.7	306.22	302.55	305.64	302.17	304.89	303.25	302.36	301.13	305.32	304.02	305.64	305.55
313.49	313.95	312.56	315.34	314.99	314.36	314.78	313.33	314.35	313.1	312.19	316.15	309.58	313.78	315.19	314.6	314.18	313.52	312.41	316.39	313.68	316.38	313.11	312.9	314.81	313.31	312.89	313.2	315.45	311.97	313.68	316.32	312.54	313.45	313.82	314.04	315.44	312.51	315.41	313.55	314.92	313.93	312.98	312.38	314.63	314.03	314.65	313.02	313.08	315.85
314.81	315.23	313	316.15	315.74	316.33	312.05	313.44	315.87	314.69	316.12	316.45	313.96	314.34	314.09	314.83	317.2	315.43	313.25	317.39	316.93	316.71	314.11	316.25	315.69	314.48	315.9	315.54	313.34	314.29	312.76	314.63	315.78	314.77	315.09	315.59	313.05	317.34	315.94	312.51	314.85	312.59	312.44	314.02	316.52	317.13	313.4	314.72	313.98	314.78
293.81	291.51	294.35	294.56	290.74	291.54	290.23	295.16	294.77	293.68	293.16	291.3	294.74	290.52	293	292.53	293.29	295.72	293.31	295.03	293.36	295.19	294.69	294.84	295.18	294.83	293.54	292.28	296.66	295.62	294.91	295.85	294.58	294.16	294.56	290.9	293.33	293.62	293.57	291	291.13	294.17	293.12	293.87	291.95	294.48	294.8	294.37	292	295.58
304.46	307.26	304.44	307.37	308.07	306.78	307.39	304.52	305.06	306.91	307.79	308.36	304.58	303.35	305.55	305.26	307.11	307.51	304.25	305.27	308.16	306.03	305.61	308.18	305.97	306.79	307.07	305.43	307.82	304.44	303.07	305.53	306.47	304.13	305.38	305.86	308.86	306.08	307.28	305.72	307.21	306.12	305.69	305.2	308.87	304	307.62	305.33	304.6	306.8
315.16	319.28	315.72	315.4	316.91	317.71	316.77	319.28	316.39	320.69	316.85	313.59	318.05	319.08	315.03	318.16	318.57	318.18	318.53	319.79	316.86	315.92	318.83	316.96	316.45	318.67	316.22	316.78	318.57	317.05	317.09	316.71	318	318.2	317.9	316.73	316.56	315.21	315.96	314.61	317.17	315.78	316.56	318.68	315.64	315.49	315.25	317.77	317.59	316.83
297.54	298.63	296.63	297.13	294.01	296.99	297.22	297.48	295.91	298.01	299.68	295.64	299.04	297.15	296.98	295.04	296.45	298.74	296.1	297.57	299.44	298.92	295.7	297.99	297.61	295.02	299.3	295.55	294.16	297.83	295.34	297.15	297.5	296.56	297.96	293.83	294.15	300.87	296.04	298.09	296.06	297.89	295.93	297.97	295.71	294.57	298.28	297.35	296.55	297.27
309.02	308.44	306.41	310.77	306.28	307.03	309.42	310.53	308.39	310.62	308.57	309.37	307.42	309.49	310.24	308.16	308.4	307.15	309.05	307.72	308.88	307.33	308.89	306.78	306.92	308.22	310.19	309.44	307.76	310.28	309.07	310.99	306.38	308.03	308.17	310.21	308.3	307.67	307.86	307.88	307.27	310.32	309.23	310.53	309.59	308.57	308.93	306.62	308.65	311.38
317.02	317.51	316.43	315.46	314.93	314.97	313.47	316.16	317.1	314.59	315.25	315.21	314.3	315.15	314.34	313.85	313.71	315.43	318.87	319.03	315.28	318.86	317.42	316.3	313.69	315.29	317.48	316.66	314.64	316.07	317.59	315.74	315.96	315.97	314.24	315.54	317.41	317.99	316.09	313.06	316.31	316.58	313.72	316.12	315.86	314.13	315.12	314.8	316.46	316.77
301.34	302.26	303.79	303.62	305.2	301.86	302.51	304.56	304.18	304.9	304.44	303.07	303.27	304.09	299.85	302.71	302.3	303.81	301.24	301.52	303.38	306.76	303.33	301.76	304.12	304.78	302.03	304.01	303.47	302.97	302.83	306.07	304.76	302.04	302.23	305.01	300.22	301.7	303.61	305.14	303.31	302.32	303.45	301.72	302.41	301.01	303.72	301.93	304.52	303.86
313.74	314.53	319.43	315.78	315.37	315.99	315.72	316.45	316.7	313.62	316	316.76	317.74	317.47	315.39	314.72	313.27	316.41	316.23	315.07	313.98	313.86	316.6	315.88	316.32	313.95	317.61	316	313.78	317.44	317.7	315.98	316.5	316.12	315.22	315.55	314.76	316.45	314.6	316.07	314.34	316.34	314.81	316.81	314.91	312.66	314.13	317.1	318.68	313.43
320.07	319.86	319.37	316.5	316.97	317.91	315.65	317.76	319.24	319.18	316.31	319.8	317.99	317.14	319.38	319.38	319.6	318.73	316.9	320.21	318.14	317.25	321.21	320.22	318.54	318.05	318.87	319.91	318.28	316.66	318.86	316.92	315.07	318.78	317.33	318.07	321.63	318.7	318.32	318.25	318	317.19	318.68	319.14	318.75	319.8	319.58	317.99	315.78	318.75
309.38	307.64	306.52	308.04	307.31	307.14	307.35	308.55	308.03	306.4	306.36	307.21	306.12	307	305.28	308.15	309.87	306.41	307.87	307.21	307.19	308.58	308.72	307.09	306.59	307.04	304.63	308.54	308.16	307.37	308.02	309.37	310.05	305.08	306.42	309.58	306.21	308.01	305.56	306.17	307.02	308.41	305.93	305.6	305.12	306.22	304.6	305.65	306.99	307.2
303.69	303.45	305.81	300.75	301.74	304.09	304.26	304.46	303.76	305.53	305.06	302.01	302.08	301.91	301.72	305.15	304.48	303.55	301.86	300.7	302.7	304.17	304.39	300.85	302.03	301.82	302.86	302.87	302.55	302.66	304.54	301.83	303.35	303.02	303.05	301.38	302.03	301.76	302.22	305.26	303.27	305.66	301.01	303.32	302.19	302.64	303.76	304.6	302.67	302.73
318.98	317.16	317.95	318.62	315.85	317.77	318.47	317.77	321.11	317.34	314.78	319	315.8	314.64	320.61	316.72	316.44	316.58	317.24	319.32	316.63	320.16	318.22	316.58	315.76	320.33	321.58	320.26	316.93	318.5	320.91	318	320.19	317.66	316.59	316.73	319.57	316.49	318.17	319.23	317.58	320.75	319.14	316.74	319.26	319.52	318.8	319.42	318.22	318.95
300.46	302.17	302.9	302.24	303.81	301.99	304.87	301.26	304.88	303.61	302.95	303.98	304.55	299.46	304.76	303.52	303.5	303.73	301.2	302.31	304.02	304.87	305.35	301.42	300.83	302.69	303.29	300.51	302.43	302.55	301.76	302.4	303.04	303.07	302.65	303.32	304.88	301	305.15	302.26	301.94	303.4	304.29	302.98	301.98	302.01	303.37	303.77	302.44	303.71
300.24	301.27	302.26	300.57	300.39	302.92	302.12	300.54	301.84	300.77	302.24	299.91	301.28	300.52	299.32	300.4	303.57	301.69	299.45	301.33	299.15	299.65	301.71	301.02	300.12	301.46	300.09	300.34	303.65	303.15	301.69	299.77	299.93	301.14	299.38	298.85	300.64	300.87	300.11	302.02	301.64	300.91	301.11	297.15	300.86	300.63	300.22	302.21	301.03	302.07
304.74	301.4	301.5	304.42	304.95	305.29	306.55	306.15	303.77	301.5	303.91	306.77	303.05	303.93	303.9	304.06	303.93	304.61	302.79	304.08	304.06	304.04	302.78	302.3	305.15	304.18	304.68	302.85	304.95	303.71	304.05	304.68	302.34	303.5	302.47	301.69	303.65	304.36	306.43	303.14	302.05	304.96	304.82	303.82	303.24	306.2	302.86	304.69	306.05	303.52
302.45	304.79	301.65	303.44	302.57	303.84	302.93	302.76	302.99	303.94	301.87	303.63	303.47	302.84	304.18	305.02	302.84	304.05	304.35	304.35	302.48	303.99	303.89	302.3	302.94	302.7	303.67	302.32	303.73	303.18	304.35	303.02	303.68	305.3	304.71	303.77	302.49	306.42	302.5	300.55	306.3	302.51	303.36	301.34	304.51	303.62	304.57	305.12	304.58	302.82
326.78	328.54	327.44	328.65	330.07	329.96	330.25	328.37	328.96	325.67	328.79	330.47	329.41	327.39	328.87	328.14	328.16	331.15	328.05	331.07	330.26	330.23	327.62	330.69	330.7	328.7	328.53	324.56	327.93	327.76	327.9	329.49	328.59	327.64	328.05	330.38	326.28	331.53	328.64	328.53	327.69	328.91	328.67	331.21	329.99	326.77	327.79	326.62	328.08	330.18
313.79	313.31	312.83	309.27	311.84	312.6	312.71	313.39	315.07	312.09	316.28	313.79	311.89	312.46	314.96	312.09	313.13	313.49	312.26	313.52	313.37	313.38	312.49	312.34	315.14	310.49	311.86	315.39	311.27	314.25	310.59	315.02	313.22	312.89	311.64	314.75	312.68	315.01	311.87	312.6	313.65	311.06	310.99	311.85	312.6	313.55	311.95	313.59	311.76	313.4
308.54	304.93	304.84	306.3	305.47	307.49	308.64	302.14	308.79	308.45	308.77	308.2	309.44	305.98	308.53	308.79	306.3	305.15	309.96	308.46	304.51	308.63	308.87	309.19	307.1	308.19	305.49	309.17	307.83	307.11	308.18	306.69	307.38	307.6	306.96	305.24	311.55	306.62	307.63	307.07	307.53	308.34	308.53	306.89	303.54	311.12	307.37	305.11	307.28	307.79
322.63	325.54	326	323.52	326.66	327.25	327.25	325.84	327.34	325.04	323.71	324.95	324.28	326.05	325.42	327.02	322.36	326.76	325.23	325.44	324.58	324.8	322.41	325.76	324.96	323.49	326.35	326.85	325.56	324.29	326.94	326.76	324.87	327.04	325.22	326.86	325.06	325.18	327.04	327.68	324.78	323.28	324.14	325.73	326.49	323.07	323.67	325.92	326.89	324.47
311.03	313.08	310.33	314.35	312.69	313.25	311.09	311.49	311.33	310.79	316.43	311.54	313.8	310.55	312.51	313.8	309.65	312.96	312.4	311.32	312.88	312.65	311.85	316.03	315.32	312.82	313.54	312.47	311.72	312.96	314.73	313.18	313.1	313.65	312.18	312.53	314.03	313.05	313.92	312.13	314.37	310.91	311.22	312.6	314.7	316.17	314.23	314.29	314.79	310.34
311.88	314.02	313.23	317.06	312.98	315	313.77	315.27	314.37	313.42	315.97	311.41	315.76	313.84	314.03	315.91	312.79	313.39	313.32	313.04	315.51	315.02	316.4	313.62	314.08	315.21	316.59	315.05	317.41	310.83	315.13	315.3	315.67	315.18	314.78	316.85	313.68	312.64	310.92	311.95	315.26	314.64	317.12	315.79	314.88	315.34	315.78	312.18	316.53	316.41
309.16	308.77	311.58	309.44	308.93	307.81	307.15	307.33	309.19	308.02	306.2	307.41	307.63	309.74	307.58	306.9	308.66	308.51	310.93	307.8	310.82	310.23	309.64	309.24	309.52	309.22	310.29	310.28	307.13	310.35	309.64	308.67	308.63	308.39	309.61	309.72	307.42	311.21	309	310.62	307.86	309.44	311.04	308.31	311.26	305.5	308.29	309.95	311.35	308.71
324.14	324.13	325.31	323.64	323.42	322.67	325.84	325.08	325.21	324.78	323.02	322.35	323.27	325.63	326.06	326.4	326.71	325.98	323.73	324.99	325.33	321.89	326	325.8	323.63	322.96	325.7	324.06	324.69	324.89	325.29	325	325.12	323.8	323.24	325.41	326.15	324.78	325.45	325.24	323.15	322.89	326.88	325.42	325.15	326.69	322.96	325.24	325.96	324.79
303.97	304.25	304.81	303.8	303.77	305.62	303.94	303.38	303.91	303.03	304.33	302.48	304.43	303.41	304.35	302.64	305.55	303.06	304.09	302.76	302.52	303.37	304.45	304.32	301.62	304.36	304.11	303.91	302.82	302.01	302.69	304.59	303.32	302.96	304.36	302.31	301.91	303.79	304.75	304.68	302.36	304.3	304.07	303.58	302.1	301.88	307.42	303.96	304.07	302.37
303.79	304.57	306.77	302.1	303.68	303.7	302.41	303.09	304.96	305.34	303.37	301.69	304.05	302.23	304.53	302.26	300.91	304.26	304.31	305.25	303.44	301.67	303.14	304.94	305.22	303.99	304.05	305.62	302.97	303.3	304.54	303.48	303.33	306.78	304.43	305.06	302.51	301.76	304.01	305.27	302.99	303.63	305.21	301.74	303.04	305.73	301.83	301.7	301.7	304.43
304.36	304.84	304.41	303.07	304.56	303.95	304.94	305.55	304.53	304.06	305.73	307.66	305.86	303.5	303.42	308.89	305.12	304.63	306.55	304.47	303.62	304	303.68	303.14	304.43	305.61	309.08	302.74	303.66	301.67	307.73	305.68	302.93	302.84	304.82	303.54	304.41	305.53	306.36	304.84	305.23	305.94	305.18	302.81	302.41	304.84	305.58	304.33	304.94	304.97
302.85	304.57	302.7	305.13	305.18	302.33	302.26	302.2	304.37	304.19	305.13	300.54	305.16	303.71	303.25	303.84	304.16	305.49	305.84	304.19	304.41	306.19	304.23	304.83	304.3	305.81	302.79	304.63	305.05	302.89	305.28	302.74	306.27	304.3	305.58	305.67	304.3	302.61	304.09	304.66	305.18	306.88	305.67	304.14	305	303.95	309.67	306.35	304.3	303.16
315.28	311.97	312.04	313.53	313.18	311.02	311.83	312.85	314.8	314.55	312.41	310.66	310.5	315.26	312.29	313.61	313.23	311.09	311.62	312.76	313.56	312.42	312.48	312.37	311.73	314.02	311.46	313.91	312.03	310.25	312	315.14	312.71	309.23	312.13	315.06	313.58	313.15	315.32	312.02	314.86	313.57	312.52	311.07	311.91	312.45	312.97	313.66	314.07	312.19
302.01	303.91	304.09	302.89	303.84	303.83	301.77	305.07	305.95	305.38	300.88	302.96	304.25	302.78	305.28	302.33	303.04	302.52	302.92	303.37	303.27	304.49	303.57	305.3	307.7	302.85	302.21	302.3	303.1	301.29	304.18	303.28	303.4	302.92	304.06	303.34	303.86	304.39	306.05	303.22	303.82	305.21	303.74	303.44	304.1	304.64	300.34	303.01	303.41	304.64
303.17	301.07	302.41	302.92	302.48	303.33	298.29	301.35	303.36	302.48	303.64	300.71	302.13	303.06	306.73	301.32	302.55	303.83	303.42	303.31	303.25	302.01	302.53	303.69	302.25	302.9	302.27	304	300.2	304.1	304.42	303.95	302.71	304.28	300.17	301.26	303.55	301.5	302.65	303.53	301.53	303.82	303.91	300.05	302.98	303.92	301.96	303.52	300.78	301.37
316.97	316.26	315.63	317.11	316.85	320.27	317.76	317.71	316.25	318.27	315.84	320.25	315.65	317.22	315.4	315.54	316.77	318.22	315.07	317.39	315.94	317.69	316.48	316.73	318.37	319.73	317.32	314.92	318.31	315.74	317.16	317.34	317.34	316.57	318.2	316.52	318.52	317.89	317.79	317.8	318.73	318.03	317.01	317.78	316.49	317.3	317.57	318.24	317.34	317.75
313.58	312.76	313.33	312.74	314.83	315	314.74	313.53	310.57	313.29	311.03	313.25	314.09	315.78	315.51	312.13	314.77	313.19	313.81	312.79	313.57	310.3	310.21	313.86	310.91	311.35	312.64	314.14	311.27	315.13	312.01	313.42	315.64	313.63	314.55	313.31	314.51	311.31	313.11	312.41	312.61	310.64	312.1	315.48	313.96	313.58	314.92	312.73	313.14	314.7
316.74	318.17	318.22	316.98	317.47	318.49	318.68	316.33	317.2	315.41	318.2	316.54	318.05	319.14	315.99	315.74	316.94	316.76	314.11	316.39	314.22	316.45	316.11	316.23	318.88	317.98	315.61	319.7	315.26	314.34	316.94	317.09	317.17	315.95	318.17	314.8	316.73	316.49	318.37	316.96	317.66	314.94	316.5	318.6	315.78	316.62	314.71	315.87	313.75	315.88
310.64	308.09	311.28	309.11	309.65	312.72	307.52	308.18	310.05	305.5	308.5	308.26	310.15	308.91	309.08	309.41	308.24	306.47	308.78	309.9	309.16	308.27	308.12	308.06	307.47	310.34	311.18	310.81	308.72	307.7	310.04	305.72	307.56	307.17	308.73	310.75	307.13	308.14	308.5	311.21	308.73	306.82	307.42	311.12	308.16	307.87	309.69	309.82	307.78	306.68
304.65	307.52	305.23	304.83	305.27	305.14	303.61	303.38	308.16	305.84	304.42	305.47	303.88	303.84	306.82	305.85	307.55	305.32	303.99	304.27	307.56	305	305.37	307.54	302.82	305.38	301.92	304.47	305.1	303.84	303.27	303.84	305.28	307.68	304.67	306.11	305.34	305.89	306.87	304.14	301.91	305.5	304.43	305.73	306.71	305.35	304.32	305.89	305.11	305.88
291.58	296.75	294.49	296.63	295.44	292.54	294.21	295.99	294.67	294.94	294.61	293.49	294.12	294.33	294.58	296.9	294.06	293.93	294.31	291.22	293.31	296.24	296.48	294.81	295.72	294.8	295.01	296.57	294.06	294.28	293.97	297.17	295.25	295.2	295.74	293.06	293.38	297.55	295.49	294.96	293.66	293.25	294.9	293.81	292.85	294.12	293.63	295.03	294.16	297.28
307.48	310.71	307.33	309.17	309.15	307.87	308.57	308.1	307.85	307.74	310.74	309.2	307.66	309.08	308.72	306.87	307.99	310.21	307.83	311.16	308.68	309.65	306.89	305.19	309.98	308.84	309.35	309.7	309.22	310.17	307.92	308.7	306.34	305.08	310.23	308.04	308.04	310.71	309.66	309.12	309.53	310.74	307.66	308.77	308.9	309.39	309.12	309.37	309.02	309.48
316.04	315.35	313.44	315.76	314.18	314.84	315.8	315.74	315.86	315.67	315.33	314.09	313.84	316.04	312.6	316.86	315.26	314.57	315.26	316.24	314.8	314.38	313.26	314.78	315.9	313.93	312.1	312.89	315.25	317.38	313.45	314.43	314.96	312.29	314.42	315.43	315.14	313.92	316.08	316.16	315.42	313.1	313.03	315.16	315.55	314.41	313.83	313.68	313.26	314.26
316.25	318.07	317.09	316.63	313.64	317.75	314.28	317.82	313.39	315.17	316.03	317.66	316.76	316.58	316.6	314.69	313.55	314.55	315.04	315.36	315.9	315.71	314.89	314.34	316.96	315.41	316.14	315.69	317.28	316.74	315.18	315.32	315.39	315.41	316.65	316.42	315.25	315.87	313.49	316.82	316.85	312.59	314.58	315.53	314.83	317.13	315.98	314.37	314.08	315.78
320.28	320.68	317.03	317.99	319.42	317.42	317.07	317.99	316.78	316.87	317.47	318.8	317.55	318.88	316.53	318.43	319.3	317.6	318.79	319.74	317.61	319.28	318.1	318.91	319.37	316.72	318.71	317.69	319.07	318.93	316.08	317.44	319	319.97	317.03	319.79	320.55	319.01	319.9	317.1	316.83	318.64	317.89	318.82	320.71	318.76	317.56	318.9	316.85	319.46
304.41	307.93	307.78	306.36	307.25	307.36	306.09	305.26	306.52	305.27	306.56	305.56	307.91	306.16	307.68	305.35	306.05	304.86	304.81	304.23	306.65	306.49	306.29	306.35	307.14	309.86	305.7	306.88	305.55	305.09	306.58	306.31	306.61	305.38	305.51	308.13	305.27	306.59	307.97	304.69	307.92	304.86	309.66	305.52	306.05	305.72	304.49	304.55	304.5	308.23
295.67	293.01	294.04	294.1	294.55	293.99	293.29	295.43	292.48	294.25	294.41	294.75	294.03	292.21	294.5	296.12	296.11	295.92	296.7	293.4	293.95	296.14	293.25	294.17	295.19	292.68	293.49	295.6	295.67	295.32	295.16	296.01	296.42	293.17	293.66	293.87	292.05	293.38	294.9	292.65	292.66	294.46	295.69	291.99	295.74	295.18	295.02	295.06	291.15	295.5
329.35	325.71	326.78	331.92	326.25	329.49	326.97	329.82	325.98	327.22	326.4	325.05	328.45	325.9	325.49	327.52	328.03	328.28	327.83	326.54	327.02	326.65	327.96	327.04	327.38	328.85	329.88	330.39	328.89	327.67	329.15	327.93	327.9	327.33	327.13	329.41	328.16	329.69	326.68	328.13	328.49	329.29	327.01	327.67	327.2	328.38	328.09	328.07	327.32	328.89
307.27	306.34	305.55	302.93	303.07	305.23	305.4	302.78	305.63	304.99	303.32	304.87	302.5	302.28	303.26	306.3	303.9	305.67	303.07	302.93	305.06	304.28	304.07	305.31	305.25	304.18	305.18	305.46	304.48	302.84	303.69	303.71	304.63	304.71	301.71	305.6	306.35	305.41	302.57	303.35	301.81	305.56	306.09	304.27	305.89	303.8	306.31	301.58	303.11	305.08
313.83	312.43	312.82	312.7	310.26	311.71	312.65	310.33	311.36	313.25	313.6	312.56	313.14	312.71	315.61	311.21	310.48	312.14	314.63	313.86	308.6	312.47	313.77	312.86	312.94	313.81	311.89	312.31	314.41	312.75	312.26	311.46	312.61	313.54	311.53	313.37	312.28	311.75	311.94	311.39	312.42	313.19	310.84	311.03	310.58	310.16	310.88	315.17	310.48	309.1
317.27	314.14	318.67	317.66	319.37	318.56	318.03	319.1	317.62	316.79	318.17	317.53	316.5	316.16	315.7	315.04	316.88	318.63	314.48	317.87	317.83	318.3	318.9	316.8	317.52	318.26	317.61	316.02	314.43	317.04	318.12	317.41	317.25	318.02	317.14	316.81	316.85	314.58	319.22	318.64	317.46	315.75	320.56	317.8	317.48	317.22	318.26	318.18	317.08	318.16
317.4	317.7	315.1	317.48	319.35	315.65	318.58	317.05	315.58	315.59	317.44	318.34	318.03	318.44	318.87	317.04	317.28	314.9	314.83	317.06	316.27	314.61	317.27	315.23	319.45	319.44	316.51	317.55	317.98	316.99	316.11	316.93	318.7	315.86	316.45	316.89	317.5	319.03	319.3	315.11	314.71	315.65	316.76	318.05	317.16	318.54	318.01	316.14	318.71	317.36
313.29	316.01	313.2	312.5	313.98	312.81	311.47	312.06	314.24	313.19	313.53	311.26	314	314.93	310.59	312.07	313.63	312.92	313.21	312.21	311.99	315.2	311.49	313.49	316.66	311.95	315.43	312.52	313.11	314.53	315.18	314.46	314.19	311.82	313.22	312.59	312.5	313.97	312.3	314.16	311.99	314.18	312.74	312.81	315.58	316.25	312.39	312.28	311.37	313.4
316.82	315.58	315.19	318.07	313.77	316.87	312.71	317	314.35	315.55	318.08	317.58	316.27	316.3	314.66	314.22	316.67	316.78	314.72	317.07	316.38	315.98	314.34	315.29	315.5	314.92	316.93	315.51	316.62	315.34	314.97	315.3	317.43	313.45	315.92	312.98	315.68	316.35	315.95	319.07	314.97	315.87	315.04	315.04	312.7	318.4	316.83	315.71	316.12	317.27
304.79	302.71	301.41	303.67	303.89	300.85	303.02	303.42	305.15	304.24	303.01	303.56	304.3	304.81	302.27	302.46	302.91	302.49	303.88	304.1	303.53	304.66	303.93	306.32	300.17	305.41	305.26	305.17	302.22	305.65	302.34	302.18	304.44	304.37	302.95	302.51	303.26	301.7	303.11	302.4	302.32	301.73	302.71	303.78	305.66	304.01	300.58	305.51	304.43	302.29
316.11	314.96	314.66	317.68	313.58	314.92	315.8	316.88	313.42	314.63	315.03	314.56	315.98	315.25	316.61	315.84	314.02	315.64	316.07	315.41	314.97	318.03	314.07	315.6	317.42	313.24	317.07	313.2	315.51	314.5	312.31	315.87	313.01	315.58	313.08	314.01	317.39	316.24	316.12	316.68	315.67	314.71	315.07	313.44	312.93	314.87	316.91	315.46	315.83	314.91
317.81	315.62	318.63	318.15	317.63	318.1	316.1	316.82	318.37	320.17	315.54	317.44	316.53	318.17	317.45	318.83	317.65	317.32	320.25	318.23	317.67	318.77	318.89	319.1	321.2	316.51	318.05	318.1	316.35	317.61	315.99	315.76	319.15	317.29	315.08	317.68	315.58	316.63	315.98	319.12	315.33	317.16	317.97	316.22	316.84	316.13	317.46	314.04	317.06	316.97
320.41	320.83	318	320.83	318.78	321.34	321.67	320.91	320.63	319.31	320.31	320.82	317.55	318.55	317.18	318.23	318.82	317.51	321.23	318.14	317.58	321.01	319.23	319.5	321.4	318.95	319.07	322.2	318.91	320.46	317.69	320.21	319.55	318.71	319.17	317.85	318.47	320.1	319.92	318.6	319.74	316.99	321.03	319.81	321.37	316.97	319.31	319.44	319.47	320.82
300.34	296.61	299.42	301.05	299.63	301.29	303.32	300.08	298.84	299.59	300.13	298.85	299.67	300.08	300.05	298.27	301.77	297.96	299.76	299.46	300.43	296.78	296.5	301.43	299.26	299.83	304.63	298.36	299.63	299.65	302.51	300.04	297.49	297.81	297.85	300.21	301.71	299.03	299.55	300.1	300.36	300.23	299.78	296.24	298.02	300.07	298.52	299.21	300.14	300.22
317.78	318.44	319.42	319.89	316.73	316.93	320.44	316.07	317.4	314.99	320.35	317.5	318.1	319.56	316.53	316.98	315.41	318.24	318.55	319.42	319.27	318.45	317.68	316.52	318.91	319.37	316.28	316.82	318.34	313.37	316.75	316.36	315.68	317.84	315.54	318.11	315.97	317.97	318.45	316.64	316.79	318.51	318.48	315.75	316.33	319.08	316.77	318.06	317.21	316.92
316.54	319.13	319.87	318.59	320.03	322.54	320.95	318.39	320.01	318.39	319.99	318.59	318.89	320.5	320.66	320.05	317.28	318.12	320.46	317.05	315.54	318.22	318.81	319.74	318.51	319.3	317.93	316.86	318.34	318.86	318.36	320.5	316.23	318.22	315.69	316.25	320.83	320.64	318.63	319.67	318.7	320.85	320.46	318.45	315.85	321.37	319.51	320.96	317.32	320.75
312.39	313.97	312.32	311.34	313.11	312.71	313.85	314.64	315.18	315.08	312.63	312.57	313.02	314.34	313.84	311.93	310.76	313.96	312.72	311.73	311.03	312.41	313.87	311.84	315.62	315.07	312.69	313.22	314.78	312.08	312.24	315.1	311.61	311.89	310.62	313.28	314.71	316.74	314.45	313.97	311.72	311.16	310.56	309.32	312.47	313.59	312.7	313.5	311.69	313.2
311.96	314.23	312.2	315.98	316.02	313.8	313.12	312.31	310.5	313.09	311.41	312.23	311.04	311.44	315.9	315.24	313.3	313.31	314.05	310.52	311.16	314.07	312.26	313.7	315.26	311.41	308.87	311.56	311.93	312.96	311.03	312.75	313.71	313.23	312.8	315.33	312.9	313.16	313.28	317.8	312.29	313.36	312.2	315.37	310.11	312.99	315.52	312.46	311.99	312.53
317	313.88	314.03	313.26	314.18	314.37	313.63	314.66	318.12	315.08	315.28	314.69	314.82	315.14	315.18	313.4	315.1	316.26	314.61	314.73	315.6	316.63	314.34	314.42	315.64	313.94	315.82	313.64	315.18	315.62	315.41	313.95	316.07	316.71	318.51	316.67	314.41	315.02	313.4	315.46	315.35	316.55	314.12	313.4	317.26	315.57	313.41	313.61	314.58	317.78
319.13	315.39	319.3	317.3	315.42	316.52	317.07	319.56	319.14	318.1	317.05	317.85	318.93	318.12	317.24	319.41	318.39	321.07	316.83	319.79	319.61	316.43	318.98	318.09	317.68	318.86	319.1	322.68	319.98	318.89	320.56	316.95	320.71	318.6	317.01	317.95	319.22	318.4	317.14	317.39	318.11	318.53	317.43	317.92	316.48	317.54	318.28	317.95	318.23	317.48
314.68	315.89	315.05	313.31	313.44	316.45	316.35	315.35	313.99	314.5	312.92	314.38	317.5	314.63	315.96	313.8	315.36	312.91	314.58	316.22	314.47	314.55	314.74	313.81	313.95	313.32	315.11	316.43	312.64	315.54	315.89	316.14	313.85	314.71	311.47	314.36	316.64	313.13	314.99	313.69	317.61	314.85	313.78	315.23	312.64	313.95	313.95	314.56	314.18	315.4
293.16	292.82	295.15	292.73	295.97	293.58	294.52	295.21	297.7	293.94	294.89	296.51	294.88	297.28	294.95	294.76	293.96	297.73	293.05	296.65	297.53	293.17	295.27	293.28	295.53	293.98	292.21	294.18	292.29	296.1	295.45	295.86	297.43	295.04	294.52	294.6	295.11	293.53	294.94	296.37	294.81	293.4	296.16	296.22	295.76	294.73	297.16	297.55	295.13	297.86
303.51	303.01	301.63	303.64	304.1	304.4	303.32	303.68	304.25	305.05	303.31	303.01	303.28	303.92	302.87	304.27	305.22	304.58	303.55	303.93	304.66	305.07	304	304.35	304.72	301.64	302.85	305.34	304.34	301.93	305.35	304.77	302.01	304.31	304.31	305.33	304.5	303.39	303.49	305.39	304.09	305.34	303.72	303.41	304.03	301.68	301.11	302.81	300.53	305.71
294.4	295.3	297.04	291.76	297.12	293.87	295.26	296.06	297.65	295.65	295.7	294.76	294.55	294.86	295.06	296.62	295.15	295.71	294.76	295.54	298.35	294.16	293.54	296.66	295.63	295.45	294.24	294.57	294.34	296.24	296.15	292.8	294.76	294.24	294.41	295.71	295.78	293.55	293.96	293.06	298.95	295.01	295.42	295.92	294.53	293.12	294.86	292.69	293.13	298.4
311.86	310.39	310.46	310.68	308.85	309.07	311.47	309.99	308.94	309.41	310.27	309.12	310.77	308.67	310.98	308.8	308	308.32	311.46	310.35	309.81	310.22	309.43	309.27	311.65	307.5	308.49	310.68	310.65	308.2	312.19	311.5	310.91	312.76	311.56	310.17	309.74	311.75	312.55	310.65	309.14	308.32	306.46	307.04	308.95	311.45	310.87	308.61	310.21	307.69
317.03	314.26	314.05	315.3	315.37	316.7	312.34	317.35	318.12	316.39	316.91	315.73	315.13	318.99	316.21	316.54	313.68	316.34	314.88	314.13	315.05	314.15	314.58	315.42	315.51	316.7	315.08	317.88	314.62	316.26	316.52	315.3	316.81	317.31	315.42	317.51	316.97	315.8	315.33	315.72	315.82	317.68	313.83	314.67	315.75	317.47	315.75	314.97	315.46	315.43
313.72	311.92	312.23	314.76	313.71	311.87	313.69	311.91	314.19	311.65	311.29	311	313.55	314.03	314.61	313.4	312.25	313.94	312.42	314.87	312.04	310.62	310.22	311.57	313.73	315.4	312.81	313.98	313.41	310.4	312.89	315.25	312.75	314.15	311.63	312.95	311.54	314.36	309.87	313	313.09	313.26	311.63	313.42	314.72	312.76	312.74	310.8	312.34	312.31
311.28	309.76	310.32	305.15	307.32	309.46	307.43	307.98	311.8	308.93	307.63	308.71	307.01	309.01	307.75	309.81	307.96	310.66	310.86	308.22	309.88	311.47	309.33	310.2	309.11	311.87	308.8	308.34	308.73	307.53	309	308.85	310.17	309.27	306.46	307.36	311.59	310.91	310.22	309.9	309.28	308.17	311.69	308.5	309.26	308.66	307.97	310.34	311.19	308.34
300.71	307.32	304.41	303.67	305.69	304.73	305.74	307.36	305.76	304.84	304.05	306.27	307.52	303.98	306.01	305.93	306.82	305.14	302.94	302.92	305.11	306.52	305.33	303.74	305.31	305.41	303.54	305	304.68	305.02	306.85	305.28	303.27	304.24	307.24	304.3	304.73	306.5	304.59	303.05	306.56	305.62	306.04	304.54	303.97	306.42	305.37	306.05	305.63	305.23
315.02	310.74	312.31	312.48	315.02	310.81	312.46	310.05	311.8	312.03	310.73	310.44	313.03	313.87	313.11	312.55	312.48	313.16	313.74	311.89	310.01	311.91	311.49	312	313.17	311.83	309.05	312.14	312.87	313.04	312.32	311.91	311.2	310.25	309.54	312.6	312.94	312.62	309.94	311.76	312.11	310.09	312.49	313.79	313.24	311.56	311.65	311.79	311.61	311.73
326.61	328.12	327.8	327.69	327.83	328.19	327.05	325.35	328.61	327.57	327.39	329.46	328.36	328.23	330.75	326.62	328.9	325.74	328.35	328.46	330	327.4	327.65	328.84	327.63	324.7	325.59	328.43	327.6	327.75	327.5	326.8	328.66	330.74	326.92	328.45	327.7	327.69	328.08	330.59	326.05	327.61	329.48	327.47	328.57	329.61	326.71	324.89	328.75	325.78
309.75	312.96	308.18	309.76	311.18	309.98	310.07	312.5	310.14	311.1	310.93	309.37	310.31	309.42	309.32	312.49	309.46	308.88	310.11	309.01	309.47	309.15	313.02	307.36	311.42	311.41	310.44	311.28	309.5	308.07	311.1	311.95	310.17	310.73	313.39	311.65	307.84	309.22	309.84	310.19	313.02	308.5	311.75	312.13	309.07	311.19	310.66	310.28	309.13	311.55
293.83	294.49	294.7	297.06	295.53	293.41	291.56	295.91	292.61	295.38	296.89	294.36	292.79	295.97	294.74	297.62	295.92	294.73	293.13	297.02	294.4	295.75	294.82	296.7	297.25	293.9	294.47	293.63	295.24	294.02	293.66	294.34	295.16	297.71	293.62	294.51	296.3	294.41	296.75	294.47	294.09	296.88	294.49	294.06	296.96	296.86	295.59	295.44	293.01	293.81
295.97	295.33	294.27	294.12	297.24	294.43	294.44	292.96	291.65	297.15	292.57	296.21	293.82	294.11	293.47	296.42	296.31	297.2	295.78	293.05	295.17	295	293.74	295.87	294.72	294.95	295.53	295.3	294.24	296.42	296.68	294.39	294.97	294.18	292.81	293.83	295.65	294.84	295.03	297.64	296.09	296.46	296.2	296.04	293.58	292.53	294.56	293.42	296.33	294.64
306.8	306.88	306.89	307.36	308.15	305.53	304.78	307.77	308.38	310.02	305.03	306.14	308.47	310.24	306.39	307.99	309.13	308.43	305.11	305.06	308.28	308.47	310.38	308.85	309.38	308.84	307.36	310.79	309.3	308.93	311.22	310.8	307.52	307.46	307.6	307.82	305.75	306.54	306.92	304.32	306.86	306.54	306.61	308.28	306.75	306.39	309.68	309.39	309.4	306.56
302.3	304.48	300.84	301.4	299.52	303.89	303.25	299.61	299.5	301.48	299.66	304.1	303.06	300.09	300.92	299.85	300.47	301.17	299.82	300.49	300.62	301.22	299.82	301.53	298.35	301.69	301.5	301.11	299.16	302.29	302	301.71	302.37	300.89	299.42	302.28	295.93	301.58	300.28	302.2	303.23	302.27	302.61	302.12	302.9	298.84	299.43	302.52	301.27	304.94
310.68	309.11	312.49	311.3	310.81	311.55	311.95	309.93	311.43	309.68	313.83	310.85	314.1	311.41	313.26	312.36	313.67	312.83	310.28	311.49	311.06	310.42	312.06	312.49	310.56	313.13	310.14	306.06	311.64	311.94	309.93	312.08	312.32	311.63	313.61	309.73	313.32	313.63	310.48	313.52	310	310.31	313.28	311.3	311.73	311.38	313.94	311.78	312.68	311.7
303.21	301.43	302.2	301.93	301.95	302.23	303.15	302.6	303	302.21	302.14	301.93	303.28	300.58	302.23	303.3	304.78	302.98	302.51	302.82	302.47	302.41	301.56	302	301.41	304.43	300.94	301.65	301.27	302.76	299.91	300.26	301.45	299.68	301.26	300.91	301.94	302.84	303.57	304.48	303.66	304.07	301.73	303	303.82	304.03	303.88	301.85	303.71	305.24
302.86	303	305.46	306.26	306.29	305.12	306.52	304.79	304.68	304.87	306.17	306.26	305.76	304.06	305	304.48	305.17	305.37	303.99	306.17	306.46	303.14	306.09	303.43	303.14	305.92	306.52	303.74	305.21	304.92	306.71	304.53	307.56	304.44	303.31	305.36	306.08	305.47	306.6	307.32	303.7	303.27	306.86	301.75	304.72	304.55	305.21	307.72	308.36	305.14
316.37	314.19	315.3	314.87	316.34	314.18	313.44	314.9	316.06	314.93	315.18	313.29	315.03	315.48	317.34	314.93	315.64	314.34	314.77	316.28	315.31	312.18	315.6	316.31	312.72	313.32	315.38	315.62	313.8	313.65	314.75	314.57	315.01	315.59	318.34	312.77	315.34	316.75	311.2	311.82	314.21	315.27	317.44	316.73	315.5	313.86	312.78	316.25	316.08	316.63
300.66	301.44	303.06	301.92	302.16	301.43	302.99	302.79	303.91	303.99	303.82	303.5	299.32	303.14	301.15	302.24	303	303.08	302.37	301.01	298.55	304.04	302.48	302.88	302.96	298.76	300.64	302.79	304.77	303.92	303.68	300.99	301.82	299.84	306.13	303.5	301.67	302.77	301.78	302.93	303.09	300.36	303.67	302.77	303.7	301.71	303.17	298.68	302.29	302.54
303.07	303	303.46	302.87	301.9	303.17	302.67	302.8	303.62	302.02	305.93	304.11	301.26	301.69	301.82	301.27	305.02	305.04	304.35	302.93	302.28	304.62	301.25	304.66	303.58	302.71	306.68	303.51	301.56	303.36	302.92	301.28	301.86	304.21	304.12	303.67	302.05	304.22	302.81	301.6	301.58	304.22	306.65	305.22	301.76	302.53	302.9	301.72	303.96	304.36
302.85	301.92	302.16	304.43	299.35	298.83	301.19	301.88	298.1	302.83	301.56	300.84	300.98	300.85	301.45	300.39	300.84	298.61	303.49	301.39	301.57	298.42	300.74	300.59	300.42	300.69	299.45	300.42	302.21	300.51	300.46	300.76	300.33	301.21	300.15	303.2	302.96	298.68	299.38	301.9	300.17	297.62	301.31	301.09	299.47	300.14	301.33	300.21	301.59	302.54
325.32	323.31	326.39	326.14	325.37	324.95	326.77	324.19	324.66	327.1	326.56	323.01	327.21	325.58	324.93	324.83	323.82	325.86	326.63	324.43	323.52	325.23	321.88	325	323.78	325.03	327.26	328.38	327.67	323.69	326.99	324.58	323.94	327.83	325.71	325.56	325.97	323.11	326.48	326.68	325.42	324.63	327.11	327.56	325.96	326.05	325.2	324.61	324.49	324.27
315.89	318.65	314.7	316.58	320.63	319.37	319.73	315.72	317.34	319.26	318.18	319.71	315.77	316.5	320	319.06	319.21	318.78	318.92	320	316.87	318.03	318.6	317.63	318.47	316.63	319.88	317.71	315.64	319.16	319.08	318.93	318.97	317.95	316.2	316.33	319.76	317.42	317.9	315.02	315.87	318.8	317.9	319.17	318.75	318.48	318.21	317.61	318.03	318.42
308.12	312.78	313.96	312.33	310.88	310.02	311.14	309.42	312.34	313.93	312.32	307.03	312.44	312.54	311.44	314.27	310.11	311	312.85	311.69	312.86	310.14	311.17	311.32	309.09	312.34	310.23	312.57	310.87	311.49	309.74	310.9	311.99	308.72	310.35	309.68	310.57	310.53	311.99	310.15	311.63	311.01	310.37	312.48	310.54	312.25	310.97	313.1	310.94	310.88
302.44	303.81	302.94	301.74	303.43	301.57	304.55	302.51	303.93	303.37	306.87	307.11	305.33	303.64	302.68	301.7	303.04	305.38	303.54	302.61	303.11	305.48	305.02	303.52	303.12	303.14	302.22	302.08	304.71	303.17	302.83	305.62	301.67	301.1	302.6	307.66	303.52	305.7	305.33	305.47	303.86	306.4	302.42	306.71	304.34	304.2	304.04	303.06	302.8	303.88
301.23	301.48	301.54	301.1	300.55	302.36	299.38	300.32	302.03	301.67	301.5	301.5	300.2	302.15	301.07	300.88	299.72	295.7	301.8	302.03	299.5	299.73	302.02	301.7	301.14	300.59	301.76	301.97	302.12	301.14	301.56	299.7	300.47	300.37	300.8	302.06	302.37	302.18	302.98	300.86	302.71	302.78	302.14	302.13	301.98	302.58	300.56	300.1	302.38	298.14
315.44	315.61	316.05	316.66	316.25	316.83	316.91	313.98	316.02	317.21	316.6	317.44	318.35	315.77	314.68	316.36	315.28	315.3	315.98	316.6	314.22	315.08	314.98	316.13	317.06	316.96	316.65	318.1	317.57	315.32	317.26	314.02	314.45	316.04	318.32	313.4	316.76	317.98	314.59	317.51	314.08	316.35	316.88	313.67	315.69	317.39	317.72	317.07	316.18	318.51
306.74	306.12	304.3	305.88	305.25	306.43	306.85	306.82	306.03	301.41	304.69	306.66	302.61	305.94	304.62	309.17	305.6	306.76	305.26	303.64	306.11	305.34	305.87	304.74	304.05	307.33	306.03	304.58	305.62	303.57	304.52	305.69	305.59	303.73	305.81	306	304.31	303.03	304.45	305.63	306.65	304.42	304.17	301.63	306.44	305.46	304.25	307.15	308.4	304.43
324.47	326.59	324.07	327.02	325.1	326.9	326.43	323.72	326.24	324.74	325.7	322.95	321.21	328.07	328.14	323.62	325.07	328.33	327.24	325.9	322.37	325.61	324.8	325.14	325.83	323.73	327.55	322.27	324.99	324.59	325.88	324.47	325.57	325.41	325.55	325.71	326.15	325.78	324.56	328	327.46	326.61	325.13	325.17	322.17	325.35	326.8	327.99	322.54	323.83
294.25	292.86	295.06	293.56	294.14	295.47	295.72	295.13	293.2	295.73	293.54	295.55	293.28	294.84	294.29	296.74	293.09	294.76	296.05	295.57	296.15	295.9	295.44	295.6	295.1	294.45	294.54	296.55	297.13	293.73	295.01	295.67	295.15	296.72	294.43	296.34	294.01	294.72	294.14	295.41	293.97	296.31	294.85	293.33	297.2	294.96	293.75	295.19	295.13	294.26
315.68	318.41	317.29	317.55	317.75	315.13	316.07	316.43	315.47	317.39	320.26	316.32	319.15	317.12	315.65	314.96	318.04	318.82	316.97	316.28	316	316	315.57	316.33	317.39	317.49	316.35	316.29	317.43	318.24	315.68	315.21	315.05	314.95	314.64	314.22	317.34	315.74	316.02	316.79	319.58	316.51	315.34	318.26	318.48	316.9	318.25	313.99	316.69	318.76
326.56	327.97	328.13	325.13	326.71	325.4	329.49	326.07	326.34	327.97	325.94	326.49	329.3	326.39	326.81	325.54	325.01	329.25	325.89	326.68	331	328.94	323.88	326.79	328.37	327.11	327.59	328.13	324.3	326.21	327.86	327	327.76	327.31	326.82	327.25	328.42	325.56	326.49	327.01	329.12	327.61	327.33	324.89	328.78	326.37	327.31	326.27	325.43	325.24
310.34	314.61	310.8	312.88	311.75	313.08	313.58	315.03	312.92	311.91	313.72	310.41	311.83	313.54	311.76	312.84	313.45	312.2	311.98	313.19	313.3	314.03	314.7	313.23	313.46	316.2	314.49	315.74	312.18	313.27	313.36	313.09	311.96	311.39	314.24	311.79	313.91	312.02	314.15	311.8	313.79	315.03	312.69	314.36	314.49	313.32	312.5	315.53	312.68	311.87
323.81	325.48	327.53	324.46	326.66	322.6	324.04	325.12	324.82	326.55	324.09	327.02	323.58	322.4	324.19	326.33	323.5	325.21	322.92	324.25	326.65	327.25	324.34	325.9	326.12	323.77	323.96	324.26	326.32	323.64	326.25	325.8	323.98	324.74	326.21	326.19	324.03	325.77	324.03	325.58	324.22	325.7	325.31	326.76	326.29	326.15	325.78	325.29	325.4	326.76
318.49	316.48	315.42	315.8	313.93	315.29	316.85	315.51	316.91	312.1	315.02	316.71	314.11	315.34	316.86	316.24	313.47	319.03	315.94	317.68	317.16	316.59	317.02	315	315.65	316.48	315.55	317.09	313.35	313.16	313.47	316.82	313.08	317.16	316.62	314.08	316.47	315.99	316.04	314.22	318.45	314.03	317.59	317.63	315.49	317.32	315.91	318.61	314.12	313.87
311.87	311.84	312.73	312.04	312.97	311.27	309.08	312.84	313.3	310.34	313.53	312.91	313.14	314.07	312.76	312.81	310.67	312.29	312.63	311.87	309.92	313.67	313.99	312.61	312.78	311.15	312.73	313.99	311.16	313.58	313.51	310.94	310.63	309.76	312.49	312.97	311.13	311.78	312.77	312.32	312.32	312.96	315.25	315.39	311.19	311.63	311.3	309.2	312.71	311.65
308.85	308.83	308.87	312.65	311.2	311.23	309.71	309.37	312.54	309.85	309.84	310.28	309.34	311.25	310.53	309.44	309.55	308.45	312.68	308.55	308.26	309.26	310.78	310.32	311.04	309.85	308.96	310.17	308.13	309.8	311.18	312.08	307.54	310.9	311.08	310.52	310.04	309.16	310.97	313.08	310.76	311.23	310.63	312.11	312.76	311.28	310.39	311.03	308.26	309.94
293.39	292.69	290.43	295.18	291.74	293.44	294.05	294.53	296.38	292.95	293.04	294.94	297.39	293.68	296.65	295.69	294.25	293.1	292.14	294.03	293.93	295.97	291.88	294.86	292.93	295.02	294.48	292.67	293.15	291.99	293.05	293.76	291.49	295.49	295.63	292.97	293.52	294.92	292.77	293.91	290.99	295.6	294.28	295.11	295.12	294.6	294.4	293.42	292.23	292.47
301	302.2	301.73	300.46	302.47	300.79	301.82	301.21	302.48	298.63	300.82	300.92	301.6	299.26	301.83	301.43	302.26	299.28	299.87	301.73	304.55	299.99	301.64	300.19	300.4	301.39	302.51	303.45	299.35	299.46	297.91	301.26	300.77	302.4	299.65	299.02	301.99	301.36	302.12	300.45	301.77	300.27	300.57	299.2	301.01	301.1	304.97	299.89	302.82	301.1
294.18	295.23	293.16	297.06	296.33	293.2	293.8	292.97	295.19	292.74	292.61	295.33	295.03	292.86	295.01	295.83	293	294	293.6	292.29	293.96	292.14	293.23	296.07	292.88	291.49	292.47	291.95	294.33	295.71	293.89	292.89	294.35	295.16	293.49	291.38	291.78	295.22	298.28	294.77	292.66	293.6	295.17	291.14	293.12	294.98	295.36	294.01	293.94	295.98
306.07	303.49	306.19	306.01	304.55	305.97	304.44	305.33	299.51	301.7	302.84	305.22	301.14	303.38	304.44	303.22	303.86	302.74	301.91	304.99	303.85	303.65	303.35	303.05	304.96	303.23	302.93	303.41	303.49	303.02	305.44	300.89	303.83	304.19	306.62	305.59	305.81	302.55	304.29	304.78	302.73	303.52	304.61	304.54	304.05	301.73	303.98	302.41	303.96	302.56
313.08	314.72	314.13	315.46	314.82	313.54	314.68	315.93	312.92	314.18	316.67	315.82	314.75	315.42	315.39	313	313.91	315.97	313.68	314.53	315.98	315.48	312.7	315.18	314.73	315.08	316.19	312.62	317.78	317.05	311.22	314.18	314.4	315.26	317.86	314.35	315.17	313.59	315.35	314.85	316.95	313.9	315.71	315.34	311.91	315.24	316.47	314.36	314.65	317.16
302.12	304.94	302.87	303.04	302.28	304.18	303.27	304.75	304.49	302.02	304.05	303.78	300.93	302.38	305.85	303.81	304.09	304.91	304.23	304.24	303.68	304.34	303.41	307.17	305.42	304.62	304.39	304.8	302.54	305.23	302.72	303.66	302.95	305.37	301.91	303.7	305.82	303.74	300.13	303.9	303.39	303.93	304.24	304.96	306.07	304.47	305.7	306.73	306.44	302.71
301.86	303.38	301.54	303.87	301.95	303.97	300.53	303.12	303.25	303.29	301.79	302.18	302.19	302.46	301.17	301.98	302.39	302.91	302.06	305.09	302.88	302.31	303.46	301.61	303.44	303.17	303.38	302.2	302.37	304.2	303.56	304.89	301.62	301	304.52	302.95	302.01	301.29	304.27	304.52	303.79	302.77	305.35	303.89	302.51	304.65	301.66	302.97	302.51	304.19
314.48	316.31	316.21	312.89	316.76	315.12	315.09	311.86	312.28	312.87	314.49	315.88	314.09	315.18	314.66	315.28	312.58	314.62	314.58	314.67	313.71	314.5	313.24	314.99	313.17	312.56	314.59	314.04	314.03	309.88	313.28	315.46	315.64	314.29	314.79	314.08	313.58	314.57	312.81	315.89	319.53	312.32	316.89	315.11	313.48	314.21	313.26	315.27	316.18	312.74
309.75	308.77	310.44	308.81	306.11	309.72	310.35	309.14	309.38	306.84	308.01	309.17	307.54	309.79	307.3	308.41	307.12	309.92	308.86	306.26	308.4	307.59	308.73	310.19	308.57	310.14	310.09	309.79	309.37	308.11	307.95	306.44	309.39	308.41	307.16	308.15	310.08	309.3	306.75	310.15	308.6	309.79	307.95	309.13	305.64	307.95	306.47	307.06	308.05	309.54
312	308.55	309.35	310.17	307.11	309.81	308.63	308.41	309.53	310.6	308.67	307.61	305.11	309.11	309.05	309.08	306.13	309.92	309.55	308.96	311.23	311.33	312.43	308.91	309.76	307.18	307.54	311.19	309.99	308.3	310.26	308.23	311.07	309.69	308.08	307.47	308.27	309.84	308.03	308.43	307.75	307.22	307.09	308.42	306.51	308.41	308.83	309.21	308.01	308.9
300.87	301.41	302.23	301.37	301.02	298.89	301.59	301.25	300.4	298.49	302.13	299.79	302.78	300.37	299.64	301.86	301.92	302.96	301.67	300.71	298	300.79	302.95	301.05	300.02	300.26	300.91	301.5	303.65	301.26	303.33	300.63	301.54	301.36	301.71	300.97	302.29	301.91	300.94	300.13	297.57	302.24	301.99	301.64	301.01	301.63	302.13	301.4	300.05	301.34
298.54	298.04	296.07	294.05	294.67	294.55	293.48	297.52	297.89	297.76	297.31	296.24	293.7	296.35	296.39	295.99	298	296.3	298.15	292.86	297.54	297.81	297.64	297.34	296.26	292.65	296.21	295.52	297.39	295.28	296.99	298.44	297.49	295.08	297.31	297.75	297.66	293.71	297.04	295.7	300.26	293.62	294.61	293.43	297.2	293.32	295.09	295.95	295.33	297.02
295.98	294.31	291.46	295.11	294.65	295.46	296.2	294.56	293.82	294.27	296.09	295.14	295.8	296.08	297.01	292.93	296.08	294.39	293.81	295.89	295.09	292.95	295.54	295.44	293.18	296.67	294.91	293.33	292.78	295.18	296.57	294.55	296.02	294.51	297.3	292.44	295.23	296.59	296.48	296.15	294.84	297.46	296.92	296.14	294.55	294.04	294.92	295.48	293.65	297.29
327.83	328.48	330.02	330.69	329.83	327.02	328.48	327.81	331.89	327.25	328.4	329.14	328.84	328.94	328.37	328.46	327.06	326.3	327.24	326.65	327.65	327.41	327.52	327.84	328.23	326.84	328.12	327.81	328.06	328.93	327.86	325.49	327.4	327.42	326.6	328.54	329.57	327.67	327.06	326.08	327.23	328.22	328.62	326.05	327.11	326.82	328.93	326.69	327.3	325.74
305.07	304.23	305.28	303.99	305.03	306.04	303.18	305.28	305.29	303.6	303.76	306.5	303.76	306.41	307.73	303.82	303.74	305	305.93	304.28	303.63	304.84	305.48	305.34	306.09	303.48	304.13	306.94	304.21	308.52	304.13	304.77	306.33	304.26	305.23	307.18	303.64	303.13	304.84	308.56	304.96	305.2	307.08	304.9	306.76	306.71	303.47	303.27	306.3	303.93
327.05	330.17	329.13	330.61	327.7	328.18	330.85	327.1	324.02	331.29	328.94	330.47	328.23	330.02	329.47	327.5	330.77	327.3	331.38	329.14	325.36	326.63	328.95	331.06	329.41	326.53	327.6	329.28	330.34	330.43	326.85	328.12	329.53	331.01	328.68	330.17	326.93	330.8	327.95	332.21	328	328.74	328.05	331.08	327.84	329.15	329.32	329.9	330.69	326
314.33	317.84	315.72	317.25	317.03	319.29	315.87	318.54	317.55	316.1	316.43	316.76	316.02	315.07	317.32	315.6	316.6	313.97	316.07	316.74	316.26	317.05	318.95	315.48	316.87	315.57	315.65	317.88	314.65	315.95	318.79	316.31	315.75	313.62	316.57	318.37	318.14	316.48	318.72	317	316.51	315.96	319.34	316.04	316.17	315.52	317.04	316.9	317.22	318.41
321.1	317.35	316.49	318.62	320.23	318.41	318.51	319.62	320.12	320.03	319.66	317.63	318.9	321.42	319.89	321.3	317.71	319.09	318.78	318.42	318.53	317.82	318.88	319.66	320.17	320.68	318.71	318.55	319.04	318.71	317.65	317.99	320.49	319.13	317.77	319.8	319.65	317.79	319.07	320.18	321.84	321.72	319.72	319.69	320.92	321.16	317.1	318.77	319.61	318.76
304.35	302.72	305.63	304.53	303.67	304.6	304.23	301.79	302.33	303.81	304.26	305.39	305.1	305.71	302.42	306.04	304.43	303.23	306.77	303.89	303.29	303.47	306.58	303.88	304.76	303.75	303.69	304.03	304.85	307.36	306.25	303.23	303.64	305.26	304.4	305.08	304.82	306.09	303.15	303.23	307.66	303.46	303.21	302.66	304.06	305.49	304.92	304.49	305.98	302.16
313	312.9	314.33	311.98	311.41	313.63	313.61	313.69	314.7	310.26	312.85	312.36	314.51	315.61	313.55	314.51	316.03	313.18	313.3	311.11	312.09	313.84	312.69	315.13	313.52	314.13	315.49	313	314.57	314.77	313.27	314.55	314.48	314.55	314.23	314.27	313.21	311.77	314.47	315.33	311.59	313.08	314.77	312.29	315.05	315.42	315.56	313.39	312.33	312.4
300.05	300.69	300.52	302.72	301.48	299.61	301.61	299.86	304.36	300.9	297.49	298.97	301.64	300.43	301.47	301.91	300.12	302	300.49	301.85	297.38	301.61	300.26	300.96	298.92	301.56	302.28	302.49	301	300.34	301.32	297.44	301.62	301.09	301.74	301.94	303.28	300.5	300.5	299.83	301.53	301.88	301.9	298.9	301.39	300.6	300.4	300.94	301.74	301.36
299.44	298.48	298.6	300.71	301.45	298.97	301.15	299.4	298.96	301.43	298.26	299.85	301.48	301.01	302.56	301.25	301.84	298.17	299.61	300.87	301.05	299.69	302.16	299.48	301.57	299.94	300.25	299.29	300.34	299.08	299.03	299.34	297.78	301.08	302.07	300.11	299.32	297.43	302.43	301.12	300.83	301.68	302.95	298.59	299.95	297.84	299.03	302.22	297.43	301.22
306.4	304.93	307.24	307.58	306.4	305.7	307.69	305.84	306.24	305.59	306.52	305.41	308.43	306.66	304.01	302.8	307.37	305.92	307.5	305.99	308.27	305.56	305.19	304.65	306.35	307.88	304.99	305.18	305.71	308.67	305.04	304.22	307.31	306.6	306.23	306.97	306.65	306.74	308.43	306.72	307.85	307.02	306.89	306.44	307.32	308.93	303.7	304.81	308.5	308.44
311.6	312.31	315.36	314.36	314.61	310.79	313.18	310.39	311.64	312.82	310.83	311.61	312.33	313.4	310.64	313.53	314.94	310.73	311.49	311.43	310.44	309.55	312.35	311.17	311.31	312.29	313.13	313.09	312.33	314.32	314.5	313.16	314.09	310.79	311.33	310.73	309.66	312.4	313.42	313.14	311.82	313.33	313.99	313.41	312	311.62	311.64	314.08	313.43	312.88
315.27	313.62	312.55	315.94	315.36	315.33	316.47	313.46	311.07	314.03	313.78	314.59	311.39	314.39	316.76	316.84	315.31	313.83	316.01	314.57	313.97	314.34	314.37	312.79	315.54	315.05	316.44	313.88	314.86	314.38	316.39	317.36	314.02	319.04	314.53	313.88	315.25	315.09	315.14	316.84	317.63	316.26	313.09	313.46	313.16	316.6	317.14	316.24	313.57	315.17
308.3	306.49	307.11	307.56	309.17	307.04	305.88	305.63	306.93	306.36	305.89	307.6	306.81	306.48	307.13	306.97	308.03	305.62	309.25	309.12	307.06	306.22	306.47	307.91	309.12	307.95	304.85	307.44	304.98	306.2	304.11	309.88	305.91	305.95	308.22	305.43	305.84	308.11	305.38	306.03	307.06	306.56	307.47	304.81	304.28	305.88	306.9	308.68	306.72	307.46
327.35	328.68	325.37	326.15	325.01	326.24	327.8	324.3	327.45	327.07	329.49	327.33	326.89	326.38	327.58	325.12	326.36	328.24	328.41	325.71	328.89	327.37	326.71	327.07	326.55	325.88	327.16	327.28	327.83	329.84	326.96	327.63	325.58	326.05	328.11	325.54	324.57	328.48	325.81	325.07	326.51	327.79	325.88	328.39	328.09	327.29	326.9	327.51	326.51	324.88
303.55	302.27	303.36	300.76	305.37	301.7	302.63	302.89	302.39	301.06	303.42	301.84	303.2	303.76	303.86	304.2	302.56	303.02	303.44	303.43	301.95	301.21	301.11	300.61	302.85	303.33	303.05	305.16	305.13	301.35	305.43	302.56	301.53	305.64	299.12	301.2	302.44	302.77	303.18	301.38	304.28	302.55	302.23	304.8	301.32	300.57	303.07	301.88	303	304.45
316.64	318.81	316.73	319.02	317.61	317.62	317.29	315.01	320.52	317.48	316.77	317.39	315.72	314.99	316.86	317.58	318.62	316.6	316.61	316.62	316.27	315.11	316.75	315.06	317.77	319.19	319.14	319.34	315.02	320.62	319.41	316.92	317.47	315.85	317.49	317.26	315.41	316.71	319.98	318.29	316.78	319.22	319.74	315.8	318.41	317.64	319.39	316.84	317.51	317.78
320.13	317.66	319.43	317.88	318.2	318.92	317.68	316.26	316.87	317.9	317.53	315.24	315.7	316.28	314.99	317.38	318.87	314.6	317.01	317.37	318.78	317.8	315.6	316.28	315.11	316.9	316.21	318.75	315.76	317.09	317.99	318.07	315.16	318.83	318.6	318.04	319.21	318.04	316.77	317.7	317.72	317.56	315.14	320.72	319.65	319.03	318.19	317.88	315.91	317.83
311.29	311.08	310.03	311.02	313.63	311.46	309.61	313.08	313.05	311.8	310.61	309.61	313.79	310.99	310.28	311.88	308.85	310.66	310.89	310.78	312.8	310.17	311.84	310.43	312.32	310.15	311.86	310.38	309.68	312.12	310.54	311.24	310.93	313.68	309.85	310.96	307.98	311.92	310.65	308.32	310.66	313.08	309.11	311.6	309.75	311.19	310.83	312.27	312.08	310.33
315.65	314.01	314.86	313.54	315.87	315.69	315.64	312.55	316.36	314.27	312.16	315.92	316.86	313.67	315.95	316.32	314.53	314.88	315.09	314.36	316.73	315.65	314.61	313.72	316.05	313.89	314.11	314.47	315.59	315.9	313.68	318.94	314.21	317.25	317.97	315.19	313.97	316.98	314.47	314	314.07	314.83	312.9	313.47	314.55	316.77	312.39	317.39	314.02	316.03
325.79	323.2	323.46	324.46	324.4	326.27	324.96	323.9	326.33	323.9	324.05	323.91	326.32	322.76	324.95	323.55	323.43	324.47	325.51	324.54	325.74	323.51	322.85	325.89	325.27	324.37	323.77	323.07	323.34	324.05	324.35	323.89	323.53	325.74	323.51	323.29	323.88	325	325.13	323.38	323.39	327.67	323.56	324.54	325.04	328.43	327.24	325.72	325.56	324.94
313.84	317.84	313.39	315.68	316.75	315.06	317.25	318.02	314.78	316.68	315.58	314.64	315.64	315.64	314.63	313.53	315.57	315.6	314.77	312.84	315.83	311.7	315.84	313.68	314.48	315.54	315.18	315.36	314.41	313.15	313.49	314.11	315.07	314.45	317.84	315.83	313.92	314.95	312.61	315.99	314.18	315.25	312.84	315.46	314.24	314.94	313.71	313.85	314.67	314.25
305.54	306.72	308.48	308.79	309.9	307.85	310.6	307.2	306.84	307.46	305.08	308.62	305.64	307.21	305.4	306.99	307.39	307.4	306.93	306.63	306.44	310.36	305.88	307.28	307.07	307.26	306.87	306.33	307.14	305.8	308.27	305.16	305.54	310.81	305.74	306.96	309.27	306.27	307.89	307.88	309.97	305.74	304.26	310.46	306.11	307.83	307.22	306.62	307.42	307.51
314.72	313.69	311.92	311.99	312.87	314.22	315.48	314.65	313.05	312.76	312.56	313.46	315.13	314.45	313.29	314.09	315.23	313.74	312.26	310.92	310.22	313.7	314.79	315.42	313.84	313	315.11	314.61	314.42	311	314.25	313.48	311.75	312.62	312.74	313.53	314.19	314.13	311.62	311.89	315.38	312.21	315.08	311.09	312.7	313.23	313.63	310.75	308.79	312.39
297.51	296.32	294.12	296.69	294.44	297.94	294.99	294.87	296.51	292.73	294.3	294.88	294.88	294.66	293.94	295.41	293.93	296.5	294.71	294.56	294.96	293.49	297.7	297.05	296.82	293.69	294.34	293.33	292.06	296.14	296.11	296.58	297.36	297.54	295.63	294.08	295.82	293.67	294.42	294.18	293.78	295.61	295.79	296.77	296.13	293.19	295.56	296.24	294.45	295.75
318.72	320.31	318.18	319.38	319.26	316.58	318.11	317.68	317.9	319.68	316.26	316.48	318.02	319.88	318.04	318.32	317.73	320.63	319.49	317.36	319.68	319.9	317.48	320.81	318.85	318.01	315.11	317.8	319.32	317.83	319.07	317.74	319.08	316.56	320.19	320.15	320.52	315.46	315.88	317.3	318.66	318.07	319.3	319.25	320.18	319.17	318.98	317.98	317.72	318.04
303.1	303.34	301.87	304.71	304	303.45	301.79	302.05	303.2	302.47	302.8	304.87	306.07	302.71	303.27	301.23	304.37	306.32	304.34	306.05	301.47	305.31	301.28	307.18	301.05	303.66	303.98	304.34	307.08	304.24	303.38	301.79	302.38	303.6	303.39	303.91	303.25	303.42	302.28	303.5	304.63	302.67	302.79	301.21	304.71	303.39	304.03	305.89	303.62	303.24
317.27	317.58	317.89	318.52	319.72	318.89	318.51	315.14	319.57	319.89	316.62	315.7	318.37	320.07	318.21	315.38	319.99	318.87	318.07	318.82	317.04	318.15	316.93	316.93	319.49	318.75	316.99	318.55	317.55	317.26	319.68	316.61	316.05	319.56	319.75	319.01	317.32	320.24	317.61	318.7	317.14	318.14	317.62	320.18	316.5	317.28	318.84	317.53	317.8	317.43
313.23	312.89	317.41	313.81	313.04	312.73	314.48	312.58	311.59	314.89	312.51	311.82	314.26	313.97	314.29	312.5	315.12	312.41	311.2	313.98	312.56	315.84	313.82	313.86	311.76	313.74	313.15	312.72	315.17	311.98	312.67	311.31	314.31	313.4	315.06	312.94	311.19	315.03	314.89	311.32	314.81	312.91	315.2	313.7	310.74	315.53	313.4	311.06	315.12	312.57
313.24	315.39	314.07	314.12	318.27	313.41	311.5	312.41	314.97	312.95	313.18	313.51	315.78	313.92	313.73	313.81	315.66	315.12	314.86	312.19	314.79	316.65	312.38	312.73	313.95	313.82	316.38	312.46	314.88	311.46	313.56	317.83	313.17	315.3	313.67	313.53	313.17	312.79	313.48	315.36	312.79	315.79	312.11	313.82	315.39	312.8	316	313.43	314.86	313.89
310.62	311.52	310.94	311.84	309.03	310.26	310.95	311.75	311.22	310.09	313.88	310.12	311.26	311.23	311.47	311.87	307.79	311.45	309.45	308.29	311.72	313.84	313.63	310.92	310.53	310.01	312.16	309.17	310.84	311.95	308.48	310.74	308.59	311.37	311.01	310.3	309.53	310.86	307.52	310.35	312.38	308.27	312.34	309.88	311.92	310.87	311.47	308.35	311.25	312
296.35	296.68	294.29	296.38	297.87	295.36	297.23	296.29	295.39	297.18	299.14	298.67	297.91	297.05	298.29	296.23	296.79	298.7	295.34	297.19	296.96	299.34	298.52	299.52	296.95	297.99	296.16	295.54	296.09	298.18	296.66	296.35	298.52	298.32	297.48	298.91	297.95	295.16	297.26	299.52	297.49	295.96	297.17	297.12	297.81	294.69	298	295.98	293.52	297.89
308.31	312.09	310.94	308.53	311.58	312.67	308.57	310.77	310.79	311	310.21	310.04	308.27	312.08	310.49	309.92	310.41	310.48	309.14	311.13	311.74	310.05	311.54	311.59	311.46	311.2	310.23	309.12	309.17	310.19	308.69	309.41	310.43	311.46	310.84	309.9	308.57	309.82	310.36	311.27	311.06	312.22	308.21	309.7	312.03	310.72	308.17	307.91	311	310.4
307.02	305.66	304.8	304.44	303.69	304.42	303.5	305.88	305.29	305.56	303.66	303.61	303.56	306.62	305.31	304.02	304.74	305.48	305.16	303.4	304.78	302.26	306.73	304.37	305.47	308.21	304.28	306.14	304.76	306	305.79	306.42	303.69	304.46	306.97	305.01	304.65	302.98	303.73	304.45	302.31	303.59	305.58	303.72	303.25	308.19	305.84	307.61	304.58	305.59
301.47	302.85	301.87	302.73	303.54	303.86	304.2	302.82	304.15	303.24	303.56	302.44	305.17	303.53	302.39	305.34	305.08	303.12	303.47	302.91	301.94	304.77	303.02	301.44	304.3	302.62	300.08	303.61	301.4	304.37	303.95	303.82	302.19	301.59	304.74	306.2	303.19	303.81	303.29	302.65	304.35	301.18	302.83	304.51	303.42	305.39	304.75	303.3	302.16	303.56
319.24	316.26	318.52	318.41	316.08	318.2	319.45	317.7	317.87	317.58	317.63	319.17	316.68	318.29	317.86	318.39	318.31	318.88	315.99	318.9	315.06	320.06	316.53	317.81	315.45	316.32	318.95	316.42	316.98	318.24	316.79	317.87	318.25	316.37	316.75	315.9	316.69	317.02	317.17	318.64	319.02	317.41	316.62	317.41	317.9	316.21	315.34	316.37	318.5	316
304.8	303.85	306.41	304.84	304.71	304.73	306.54	304.49	302.89	303.58	304.9	305.59	305.19	304.43	300.25	302.94	307.88	302.75	303.7	303.74	304.95	304.04	304.35	303.67	303.21	304.23	303.37	303.48	306.27	304.17	303.7	305.21	304.54	306.49	305.39	307.55	306.53	303.44	303.92	306.59	306.31	304.86	302.77	304.68	303.3	302.47	304.72	303.57	303.6	304.26
302.64	302.14	301.66	303.69	303.82	305.25	303.02	303.05	303.67	303.98	302.46	301.52	304.99	304.56	304.05	304.99	304.33	299.86	302.1	302.61	303.32	303.79	305.06	303.05	303.87	302.65	304.76	304.34	302.27	304.88	304.63	302.22	304.49	303	303.98	301.19	304.49	303.25	301.92	303.18	303.91	304.31	303.65	303.5	303.99	303.99	304.43	299.93	302.77	301.67
316.95	317.07	317.78	319.22	318.14	318.33	316.4	316.67	317.57	316.89	315.19	318.4	315.53	316.69	316.47	317.47	313.62	317.2	316.57	316.04	316.92	317.17	316	317.6	318	316.49	316.29	317.96	317.03	318.08	317.39	317.45	313.6	317.22	318.93	318.3	317.65	316.62	316.1	319.4	314.27	317.25	316.24	318.46	319.53	318.08	318.16	317.19	317.41	316.53
315.38	314.69	316.79	312.96	314.76	311.32	311.18	314.42	312.43	314.08	313.95	312.99	314.14	315.71	314.93	311.65	312.74	314.03	311.95	313.77	314.74	312.67	313.46	313.06	311.83	313.63	313.62	314.18	311.81	313.22	313.15	316.16	313.1	313.51	316.18	312.58	313.9	312.71	313.26	313.02	312.88	312.12	313.66	310.59	312.02	313.51	312.03	314.02	313.45	312.89
295.19	296.07	296.4	295.89	294.86	295.89	296.54	295.74	296.05	296.29	294.48	294.44	296.33	296.4	294.96	295.6	294.2	294.14	293.35	295.31	296.2	297.22	297.23	294.08	296.29	296.91	295.53	294.09	297.66	295.63	293.29	293.12	295.51	294.45	293.57	295.9	292.34	293.61	294.93	296.82	296.17	295.61	292.71	293.68	293.85	296.81	297.78	296.38	293.95	294.69
296.48	296.44	294.84	291.37	295.41	294.54	294.33	296.42	294.41	295.79	294.98	294.62	295.25	295.36	297.28	291.18	296.32	297.6	295.65	295.22	297.25	295.97	292.84	295.16	293.37	295.27	292.38	295.18	292.29	292.55	293.22	296.67	294.53	294.76	295.12	295.45	295.67	295.26	293.66	296.98	293.54	296.41	294.5	295.15	294.02	297.89	294.62	296.22	294.69	290.88
295.7	293.98	296.93	296.15	296.33	297.66	297.44	296.17	297.03	298.9	296.61	298.26	295.71	297.27	298.27	297.33	299.06	296.14	295.31	297.35	295.88	298.02	295.83	299.98	296.38	297.75	296.5	298.16	296.6	296.21	296.27	296.15	300.09	295.37	293.96	299.26	297.71	295.05	297.53	295.35	297.1	297.85	297.63	296.45	297.31	295.35	296.33	297.09	298.33	298.34
294.68	295.28	293.63	294.96	295.21	294.1	294.06	293.29	294.13	294.71	295.49	294.31	291.61	289.75	293.37	294.9	292.11	294.34	292.79	295.23	294.04	295.78	293.23	294.77	293.85	293.12	292.94	294.68	294.92	295.74	291.91	291.73	292.89	294.72	295.23	294.12	295.99	294.05	295.87	295.22	293.97	295.7	294.84	294.25	293.01	291.9	292.9	292.39	292.88	292.92
296.24	297.4	296.22	295.83	296.8	296.88	294.65	293.56	296.33	295.61	296.5	294.38	298.79	295.97	295.91	293.29	299.16	296.1	296.76	296.6	297.62	297.99	297.07	296.28	298.6	298.48	296.88	296.93	299.5	295.9	295.53	296.16	296.26	293.61	294.77	294.85	294.35	295.93	297.59	297.29	295.48	297.47	296.52	296.57	298.59	295.47	296.25	297.49	297.31	295.8
300.91	302.82	300.98	304.92	301.83	300.01	304.11	299.91	302.34	301.4	298.37	301.48	300.88	298.8	300.32	300.56	301.21	303.49	301.46	299.95	300.78	300.43	300.54	298.76	300.11	300.73	302.89	301.41	301.71	302.56	302.43	301.23	300.34	301.79	301.85	299.98	300.02	302.01	297.27	300.94	300.93	300.88	298.79	301.84	300.88	300.64	299.6	301.54	299.9	299.9
304.46	304.81	304.08	303.07	303.21	303.8	302.46	302.87	303.46	302.14	302.05	303.61	304.35	304.5	300.9	302.69	303.72	307.18	301.01	302.36	305.11	302.87	303.84	301.74	306.11	302.81	304.04	305.4	303.23	302.29	304.46	302.48	301.5	304	300.81	304.5	304.2	303.99	305.78	299.84	301.66	305.39	301.88	304.62	301.95	302.93	303.7	305.23	302.57	303.28
303.86	303.38	303.23	304.49	302.35	304.06	300.48	302.2	300.44	302.74	304.35	305.42	302.38	304.67	302.05	302.46	305.05	305.85	303.08	304.8	301.78	300.68	304.71	303.83	302.46	304.49	301.71	304.27	302.69	300.33	301.36	303.19	304.3	303.33	303.58	302.1	304.17	302.96	301.31	302.98	300.55	303.38	301.47	304.93	303.06	303.91	301.6	303.35	302.53	303.5
297.29	295.57	297.64	298.03	297.35	296.82	297.5	297.46	297.25	296.12	296.19	296.78	295.73	295.61	295.97	297.61	297.21	296.86	295.94	298.94	295.99	295.9	299.55	297.29	295.97	295.96	296.94	296.57	297.26	294.92	293.08	298.33	296.6	298.32	299.1	297.05	297.93	298.58	299.46	295.84	297.81	297.91	298.06	296.07	296.37	296.01	296.65	295.28	299.29	297.03
313.27	312.21	315.19	312.82	309.85	312.08	313.33	311.19	312.79	312.73	312.71	315.54	314.12	311.97	314.65	314.25	311.4	312.41	313.49	312.56	315.35	311.68	312.57	315.49	311.15	310.74	313.91	313.11	313.01	312.16	310.92	311.99	313.63	313.05	312.35	313.51	313.14	314.29	313.32	309.3	313.75	310.8	315.07	312.86	311.77	311.93	313.85	312.7	311.42	313.73
311.08	314.54	311.25	314.41	313.45	314.98	312.43	313.45	313.56	313.65	314.67	312.76	314.19	313.87	312.21	312.14	314.39	313.91	313.23	313.05	316.29	312.08	312.45	311.76	310.83	314.09	314.45	315.82	313.14	311.93	310.95	313.19	312.72	310.69	312.05	313.52	312.58	315.11	314.73	313.43	315.07	313.98	313.77	313.68	311.12	313.27	315.1	315.86	312.32	309.82
314.13	312.9	312.3	312.44	314.28	312.87	312.79	313.63	313.07	314.93	312.13	310.38	313.11	313.59	312.93	312.77	313.56	314.5	315.06	313.23	313.32	313.82	312.46	315.6	313.95	313.74	311.41	312.42	314.68	311.61	315.01	313.63	310.61	314.07	315.32	312.52	313.49	312.25	313.63	313.79	314.5	316.27	312.48	314	312.3	313.88	313.86	314.83	311.89	312.64
306.71	303.61	305.99	306.95	303.92	305.02	306.62	305.69	302.6	302.38	306.42	306.79	303.08	303.31	304.39	303.24	304.08	307.06	305.96	305.2	306.24	305.37	306.59	303.89	305.72	306.85	303.86	305.63	303.7	307.74	303.02	305.03	306.04	306.71	306.07	307.85	303.92	307.8	306.3	305.81	306.67	303.08	304.16	305.8	303.71	304.76	304.37	305.71	305.13	305.47
303.69	304.03	303.88	304.25	305.18	302.98	305.07	302.26	304.12	305.12	302.65	302.1	303.9	303.59	304.14	305.68	302.05	303.55	303.26	304.59	303.36	301.93	302.49	302.02	303.5	304.58	304.15	304.94	302.77	303.91	306.62	303.74	302.3	305.7	302.34	302.73	303.17	302.6	301.87	301.94	304.71	301.89	303.62	300.38	302.48	302.35	304.36	302.92	304	304.39
310.28	313.42	308.44	308.12	310.59	310.97	312.09	309.76	312.66	312.42	310.44	309.44	310.16	310.8	312.39	311.63	312.4	310.71	313.08	309.37	309.67	309.84	315.47	313.75	312.36	309.16	309.24	309.76	308.59	310.68	312.13	311.64	312.54	312.12	311.51	311.84	313.32	310.07	313.91	310.88	309.95	311.18	309.07	310.2	308.72	310.55	309.55	311.09	308.44	309.17
314.47	313.44	314.67	314.09	313.11	314.33	313.69	315.24	313.49	314.29	315.28	313.62	311.42	312.8	317.5	312.8	314.64	316.94	314.13	314.12	314.35	315.96	312.91	312.92	315.77	313.15	315.21	314.97	314.72	314.55	313.95	311.45	314.66	313.83	312.81	315.16	315.52	313.08	310.97	314.34	314.32	313.62	314.88	314.91	313.49	312.97	311.28	313.43	315.53	314.87
311.97	312.17	312.82	312.95	314.9	313.67	313.68	313.19	310.01	313.23	314.76	311.88	313.71	311.55	310.87	312.59	312.85	315.15	312.77	314.11	310.91	314.13	314.7	312.75	311.76	313.73	312.72	311.76	313.37	311.96	312.99	314.19	314.08	316.29	313.54	316.3	313.26	312.5	312.65	313.37	314.21	312.19	313.2	312.69	311.68	309.99	312.68	314.34	312.02	315.34
303.05	304.79	303.08	301.64	302.87	301.81	302.42	301.18	301.21	303.32	303.51	304.52	305.15	302.72	302.23	303.26	303.73	303.28	302.09	302.43	300.34	302.6	302.11	302.58	300.96	302.93	301.77	302.66	301.35	301.3	301.87	302.12	303.79	304.63	300.62	303.66	302.13	302.89	302.39	301.27	300.78	303.32	304.56	301.96	302.18	304.69	300.83	301.08	301.9	301.43
303.28	297.51	301.1	302.62	301.35	299.81	300.67	301.13	303.05	302.47	299.05	301.73	300.83	299.24	302.25	299.87	302.32	301.49	301.49	301.58	298.78	300.43	301.99	302.91	300.81	300.52	302.59	302.26	300.87	298.84	299.65	301.44	299.63	299.27	298.63	302.63	299.32	302.48	299.61	300.48	298.01	299.04	301.79	300.45	301.81	302.15	301.05	300.84	301.01	298.71
304.02	303.1	302.37	305.75	303.25	302.95	303.94	302.22	303	301.32	304.73	303.28	305.61	303.31	303.21	303.1	304.57	302.49	302.31	302.8	300.61	302.1	301.8	303.91	305.26	303.93	302.9	302.11	304.08	305.05	302.16	300.4	303.58	304.25	303.51	303.58	300.72	304.9	301.77	302.88	303.23	303.45	301.37	303.04	304.7	303.21	303.3	303.7	304.59	304.15
309.9	309.22	309.38	309.68	309.07	308.07	310.5	309.41	310	307.91	306.88	309.13	307.41	308.38	309.1	309.51	307.33	308.84	306.72	312.09	310.88	308	308.7	305.99	307.02	311.24	307.52	308.21	309.68	310.24	307.28	309.99	309.76	310.54	307.51	309.73	306.65	308.44	310	310.64	307.83	307.57	309.04	306.8	310.18	309.34	309.03	308.01	311.89	310.83
305.65	304.61	307.43	302.55	306.48	306.22	307.81	302.54	306.15	306.49	305.99	305.63	306.92	307.38	305.98	304.2	305.65	308.02	305.3	306.41	306.57	305.03	306.18	308.16	306.46	306.8	306.52	306.57	303.67	307.93	307.15	306.45	306.39	304.77	303.73	305.99	306.1	307.48	308.12	305.42	306.55	306.3	307.86	308.23	307.1	306.94	307.23	307.34	306.08	306.57
310.9	310.67	309.49	309.49	309.64	311.21	311.24	310.27	312.37	310.86	312.15	312.81	308.08	313.11	310.68	308.45	307.25	310.61	311.9	308.13	311.1	309.62	310.59	310.89	309.15	309.15	310.02	311.52	307.91	310.7	309.39	311.32	310.69	311.94	309.62	311.98	309.13	310.87	311.61	311.32	309.38	311.23	311.11	310.19	310.09	311.1	312.74	311.48	310.61	310.35
306.96	307.77	306.48	308.86	306.1	308.15	305.33	304.76	307.66	305.51	308.01	306.11	306.31	306.82	305.82	305.59	306.91	306.65	308.63	304.89	305.14	305.83	307.66	307.44	306.13	307.42	307.05	309.18	308.37	309.66	307.34	307.93	305.89	306.68	304.83	306.45	306.6	308.05	305.33	307.03	309.16	307.67	306.72	304.34	305.47	307.62	307.09	308.61	308.06	306.69
317.7	314.03	317.17	317.89	318.04	317.18	315.67	318.67	318.12	316.37	319.02	319.5	314.95	318.37	318.12	318.7	316.4	315.99	316.21	315.94	315.91	316.36	318.26	316.9	316.48	316.71	316.53	316.9	314.87	317.7	317.71	317.77	317.81	313.4	316.95	316.14	316.42	319.91	315.01	317.06	315.2	318.88	318.64	315.12	318.32	317.15	317.49	315.8	313.51	318.63
306.57	305.32	304.98	307.07	306.55	309.54	305.89	307.4	308.12	304.58	307.39	308.66	308.52	306.11	307.3	305.91	307.39	306.92	307.1	306.41	304.52	304.64	305.36	302.83	306.94	306	308.19	307.07	309.14	304.66	306.14	305.07	307.24	307.05	304.38	304.51	308.17	306.4	305.58	305.96	305.98	306.29	304.39	304.07	307.38	306.31	308.11	305.14	306.92	307.91
315.15	317.2	314.92	316.18	317.47	316.22	316.19	317.09	316.55	318.17	317.1	315.43	315.77	315.64	316.55	313.22	318.38	316.28	318.19	315.56	317.61	314.58	316.09	316.4	316.15	315.29	314.65	319.74	314.03	313.38	313.48	315.65	317.91	314.68	316.25	317.12	316.34	314.3	316.23	316.81	315.75	313.11	314.75	316.52	313.45	314.29	315.75	314.77	317.48	316.87
326.1	324.99	326.51	325.42	324.13	325.26	322.11	324.41	324.37	322.98	324.6	324.57	323.99	325.41	323.04	323.65	325.04	323.57	324.28	324.93	325.95	324.71	324.99	323.52	324.24	324.08	324.73	327.06	325.51	324.97	325.14	322.41	325.49	323.8	325.58	323.5	324.49	322.29	324	325.12	326.51	323.21	323.37	322.99	326.82	323.95	326	325.09	324.59	325.8
309.39	309.66	309.27	310.46	307.57	310.09	308.5	309.07	309.25	309.24	306.66	307.59	309.73	308.2	308.38	308.17	309.72	307.49	308.09	307.15	309.36	309.89	309.71	307.15	309	308.43	308.2	308.54	310.66	309.99	309.61	308.43	308.84	309.5	307.46	306.64	309.8	311.57	311.85	306.97	308.91	311.57	308.07	310.85	308.53	308.69	307.97	309.83	308.44	309.74
311.09	312.93	311.96	312.87	313.27	313.11	313.45	312.57	313.03	313.11	314.24	313.63	312.93	312.2	311.89	309.94	309.06	313.28	312.71	313.85	312.98	311.96	315.06	313.88	311.46	312.31	312.76	309.73	313.6	312.3	313.58	311.38	312.45	312.01	313.22	311.13	313.64	312.72	312.95	311.68	312.12	312.91	314.36	313.29	314.11	309.83	309.33	311.24	310.34	313.59
309.57	306.9	309.18	309.33	309.39	308.38	306.48	308.64	307.17	308.72	307.82	307.42	307.2	309.78	309.25	310.62	308.98	309.15	309.07	309.89	308.91	309.62	311.82	310.82	306.52	308.04	308.33	307.68	308.32	309.5	308.78	311.22	307.76	309.67	308.4	309.21	308.89	307.57	312.1	309.5	312	306.62	307.95	308.93	308.32	308.07	310.76	309.67	309.76	311.47
300.28	299.53	302.2	299.61	299.79	301.78	298.81	299.95	301.55	299.48	299.93	300.14	298.56	300.12	297.08	301.33	301.14	302.48	299.88	300.07	300.91	299.93	300.2	301.12	301.67	298.55	298.71	300.83	301	297.99	298.29	299.65	299.87	296.7	301.76	298.88	298.6	298.93	300.54	299.91	299.57	300.66	299.41	299.67	300.39	299.82	299.77	301.6	301.28	299.11
304.87	304.05	306.26	305.47	304.49	305.16	305.48	304.72	306.7	306.34	304.57	306.66	305.45	306.83	304.93	304	306.72	305.52	303.97	304.19	304.66	305.43	305.5	304.88	305.59	302.03	303.58	305.65	305.4	303.02	302.07	305.72	305.88	307.84	301.8	302.62	304.21	302.53	304.42	302.21	303.07	304.98	305.21	305.57	306.29	305.02	306.56	305.43	305.12	305.78
316.44	315.92	313.07	312.55	314.2	315.31	313.92	314.5	315.46	313.99	316.42	313.04	314.74	314.07	314.08	314.77	313.22	314.77	314.69	314.39	312.66	315.87	315.2	314.54	313.47	317.5	315.87	314.45	315.4	313.06	316.07	313.84	315.1	315.56	314.8	313.05	314.82	316.44	316.54	313.9	315.42	315.74	314.67	313.75	313.02	315.49	315.04	314.18	316.27	314.21
307.09	302.43	306.18	303.63	307.37	303.82	304.01	303.43	302.79	302.86	303.88	306.22	306.36	303.44	303.65	302.8	304.96	305.51	301.55	304.74	303.17	304.86	306.6	305.7	302.53	303.9	301.43	304.91	303.47	306.06	305.23	304.02	304.37	307.57	305.43	302.14	305.95	303.61	302.77	305.64	307.75	302.09	306.69	303.63	305.71	305.02	303.86	304.11	304.48	304.9
325.68	326.37	324.49	325.11	325.89	323.73	321.18	325.53	323.29	324.65	324.95	322.26	326.38	323.25	325.58	326.63	325.2	323.63	323.04	325.46	326.62	324.59	327.92	323.81	327.08	323.2	325.8	327.36	324.21	325.31	323.52	322.14	323.78	326.7	322.49	322.71	325.74	323.1	326.21	324.32	324.8	324.46	322.84	325.14	324.54	325.23	325.06	325.25	323.01	325.79
317.55	314.22	316.2	314.23	314.32	312.89	316.7	314.6	312.89	316.25	314.57	313.51	313.85	311.95	315.14	316	316.37	315.36	315.71	313.8	316.13	313.23	313.64	313.44	315.26	314.42	313.55	313.43	312.34	315.9	313.66	314.65	315.67	316.33	313.62	310.67	314.01	314.25	313.83	314.01	314.47	313.41	315.07	313.64	316.23	314.32	314.38	314.48	316.39	316.07
313.98	315.28	314.58	315.21	314.05	314.85	311.62	316.9	316.05	314.88	314.98	314.17	315.24	316.42	315.89	314.1	314.14	316.98	315.65	313.81	316.03	315.05	313.43	314.25	316.33	317.53	314.33	315.34	317.42	314.94	315.98	312.9	314.56	315.72	315.16	313.94	314.22	316.09	314.57	312.83	315.27	315.61	313.19	314.99	313.91	313.25	315.54	317.18	312.29	313.08
315.99	313.6	313.61	313.71	317.34	313.15	317.38	316.81	312.86	316.34	311.59	312.99	314.69	312.73	314.07	314.12	313.39	313.69	315.59	315.02	312.99	315.25	314.56	317.03	312.47	317.95	314.33	314.5	313.96	313.02	317.1	314.25	313.89	318.98	316.9	313.65	317.07	315.3	314.96	318.39	316.65	316.14	315.81	313.13	315.18	315.93	313.18	314.71	315.76	312.48
295.87	297.3	298.61	297.11	295.15	297.05	297.16	299.71	295.79	298.32	296.75	298.38	298.89	296.59	296.5	296.19	294.83	296.56	296.79	294.38	296.79	299.3	297.75	296.72	298.87	296.55	295.53	297.05	299.09	294.55	296.92	297.58	297.44	297.68	295.65	297.34	298.75	297.46	296.76	296.05	298.17	295.6	297.57	296.09	297.01	296.19	298.31	298.35	296.22	296.48
327.02	328.29	326.95	329.32	327.31	326.95	326.16	329.61	326.15	328.15	327.55	327.05	325.51	328.74	327.28	326.03	326	326.64	325.81	326.61	328.19	326.43	327.79	327.83	326.54	326.22	327.53	328.09	327.28	325.61	327.23	326.5	329.44	326.31	329.34	328.53	326.98	327.25	328.13	325.91	329.34	327.86	326.57	327.7	327.46	328.64	326.64	327.68	328.01	325.89
313.17	312.63	312.91	312.27	312.45	314.58	311.76	312.79	312.73	314.17	312.57	313.28	310.73	313.88	312.72	313.49	313.4	312.57	314.8	312.75	312.09	313.12	314.22	314.96	313.06	311.32	313.32	311.9	312.12	311.23	313.39	313.96	313.88	314.23	315.47	313.56	314.65	314.57	312.88	315.53	314.89	313.82	314.64	312.82	314.12	313.99	313.91	313.85	313.86	313.67
304.79	304.91	304.86	304.16	305.43	302.95	304.47	304.17	304.24	302.29	303.64	303.89	305.3	304.57	304.06	305.53	304.97	302.47	304.26	304.78	304.8	306.1	304.76	303.14	300.89	303.15	305.31	305.49	303.5	305.36	303.05	307.18	303.74	303.33	302.94	304.46	304.69	302.13	304.81	305.9	302.66	304.21	302.85	305.93	304.79	303.59	305.16	302.16	305.32	305.85
304.58	300.78	299.81	305.37	303.89	303.24	303.37	303.28	305.09	305.7	302.28	306.28	301.07	304.44	304.02	304.27	303.76	304.08	303.35	302.18	306.02	301.32	303.66	304.25	303.15	303.59	302.59	302.59	303.93	304.24	301.37	303.95	302.58	303.79	306.03	301.53	304.05	302.36	301.23	302.75	303.15	303.53	301.87	302.69	300.94	303.61	304.85	302.67	302.84	301.71
305.28	305.66	305.96	304.07	304.26	306.59	304.5	302.88	304.38	305.36	303.85	306.36	306.9	305.48	307.51	303.88	304.69	306.64	303.37	304.28	305.47	306.23	304.49	306.18	303.71	305.44	304.98	306.66	305.47	307.29	305.03	307.41	303.35	306.23	305.35	304.56	302.86	306.07	308.55	303.48	305.01	306.21	304.47	305.84	303.38	305.03	306.6	301.86	306.22	306.63
313.25	313.51	312.34	314.59	314.18	314.44	315.62	313.67	314.07	314.92	313.92	314.51	314.33	313.5	315.14	314.55	312.89	311.45	317.45	312.11	313.01	314.01	314.35	313.62	314.35	311.87	316.18	314.09	311.77	316.06	313.19	313.27	314.98	313.97	314.04	311.94	314.27	312.53	312.04	312.92	314.7	311.15	313.39	314.4	315.1	313.79	314.52	312.41	314.11	314.19
316.11	314.92	315.87	316.55	311.94	315.95	315.65	316.4	317.64	316.34	316.26	317.39	318.15	315.55	316.18	314.94	315.94	316.46	315.68	317.25	316.26	318.82	313.87	315.97	316.45	314.93	315.01	315.87	313.72	315.05	315.39	315.36	316.52	314.52	315.28	315.95	315.42	315.72	315.71	316.86	315.97	315.96	317.58	315.82	313.25	315.36	315.65	316.85	317.6	315.62
316.16	311.88	313.4	314.6	314.35	313.89	313.96	312.91	313.38	313.29	314.86	313.68	313.64	315.47	313.83	315.2	311.77	311.87	312.15	316.21	313.87	312.96	315.07	313.34	313.99	312.22	315.72	311.57	312.83	313.49	315.56	313.36	313.59	313.33	311.63	313.54	316.79	315.77	314.91	315.72	312.77	313.1	315.2	313.03	311.77	315.31	315.11	314.42	315.37	316.52
313.75	311.92	312.27	314.22	312.62	314.24	311.49	310.68	315.34	315.74	315.62	313.34	311.51	314.33	315.02	311.72	313.44	311.95	310.18	312.82	313.01	309.7	310.72	315.23	313.24	313.15	312.57	310.95	311.96	313.63	312.8	312.9	312.06	309.81	312.68	313.32	311.48	311.75	313.52	313.04	314.02	312.15	313.71	311.51	313.21	309.48	313	313.81	309.96	312.67
315.28	316.39	315.42	318.34	316	316.56	316.43	315.53	316.91	313.18	319.36	315.2	316.42	315.68	317.19	315.63	315.43	316.92	318.24	315.04	316.9	312.93	316.1	314.11	313.36	315.13	314.22	312.99	315.78	317.46	315.3	315.98	314.54	317.01	314.58	315.56	317.46	315.38	316.32	316.11	314.99	316.18	316.23	314.78	315.68	314.82	316.95	316.62	318.99	316.05
324.04	326.86	325.5	329.26	323.95	327.87	327.75	326.75	326.29	325.22	327.58	328.15	326.93	326.05	326.77	326.8	325.02	325.41	324.83	326.82	329.91	327.21	326.31	325.22	325.95	327.27	323.51	328.09	327.75	328.65	330.05	328.01	323.94	328.71	326.56	328.05	329.12	326.11	326.95	328.1	329.49	324.87	326.02	324.04	328	324.52	325.98	329.16	326.55	325.22
318.79	318.57	317.58	317.15	317.38	320.26	320.76	319.26	320.12	318.8	318.13	318.88	319.91	318.58	318.93	318.24	317.41	317.77	318.8	319.11	319.45	316.09	318.05	315.08	317.98	318.29	320.48	321.08	317.15	318.38	319.58	317.77	318.56	318.77	317.65	319.14	317.93	318.04	319.71	317.48	319.02	319.44	319.33	316.31	320.13	316.86	320.1	318.96	321.27	319.68
306.85	305.83	303.5	304.12	303.15	304.09	305.6	303.66	306.53	304.51	304.32	304.5	305.47	305.3	306.15	305.87	303.89	307.87	307.17	306.09	306.45	305.19	308.01	304.96	303.16	305.84	303.99	302.4	306.23	308.74	305.42	305.04	306.37	305.05	306.31	304.08	304.35	303.61	305.05	305.78	305.07	304.03	305.16	301.48	303.17	308.12	304.6	304.49	304.86	304.5
[truncated: 149 more rows]
[truncated: 150 more columns]
