# Supplementary material for: Genetic dissection of main and epistatic effects of QTL based on augmented triple test cross design
Source: PLoS One. 2017 Dec 14;12(12):e0189054. doi: 10.1371/journal.pone.0189054 (PMC5730204; doi:10.1371/journal.pone.0189054)
Supplement: S9 Supporting Information — (ZIP) [file pone.0189054.s009.zip › z5_1300_0.5_5.csv]

313.99	313.51	315.86	311.46	313.16	309.5	312.52	312.33	306.42	309.44	316.54	316.27	312.58	313.4	314.59	312.53	312.78	317.01	317.52	310.86	311.62	312.57	313.92	314.69	315.68	314.8	314.8	313.01	313.41	313.98	311.12	311.54	316.17	316.14	312.5	310.74	312.94	312.47	310.64	313.47	311.82	313.53	312.32	311.89	313.85	312.37	314.67	313.01	314.42	312.58
300.85	304.83	304.18	306.64	301.78	301.06	304	307.38	305.83	303.98	301.69	303.72	302.84	304.74	306.35	303.44	303.32	302.28	303.83	302.34	302.03	305.92	300.69	300.59	302.78	301.7	301.3	305.66	304.94	301.38	303.51	300.89	305.63	303.26	302.89	303.51	303.07	302.39	300.26	302.24	303.95	303.59	306.1	302.89	305.14	306.56	303.95	303.96	299.71	304.63
308.4	307.27	310.55	306.28	305.08	311.76	308.06	307.52	302.92	310.07	309.75	307.73	311.21	307.56	311	306.79	307.63	309.65	310.18	305.22	310.41	311.11	306.7	311.35	307.6	308.62	312.37	308.1	309.09	311.8	307.53	310.25	307.66	308.29	309.47	306.28	308.46	306.42	308.99	308.46	310.74	310.22	309.49	312.64	306.98	309.13	309.48	306.65	309.19	308.42
303.08	302.51	301.13	306.03	302.6	304.7	307.49	300.29	305.8	304.22	303.02	302.72	304.87	304.5	300.37	302.8	303.22	302.55	304.44	305.01	302.29	302.12	300.98	303.88	299.22	305.17	301.61	304.84	300.37	305.49	303.47	303.12	305.06	300.79	301.87	305.6	298.48	302.96	303.26	305.14	305.29	301	302.79	301.26	304.46	306.31	304	301.72	304.1	303.19
306.92	304.75	307.59	307.04	306.22	305.28	311.52	306.07	306.23	309.05	306.98	305.09	308.4	308.36	306.57	306.13	308.87	309.67	306.1	307.52	309.83	306.09	306.53	308.18	307.87	306.77	306.41	308.78	308.19	309.6	307.41	307.87	306.69	305.67	310.68	310.18	310.06	307.69	303.45	305.4	304.67	307.73	308.72	307.92	307.96	306.08	308.8	307.06	307.3	305.23
303.98	307.04	303.51	304.44	303.06	308.71	306.72	306.32	306.49	307.39	302.85	309.09	306.28	308.02	307.28	304.6	306.09	303.75	305.96	302.81	308.06	308.43	304.82	306.03	307.14	301.92	306.66	305.28	305.85	307.12	305.38	304.46	305.69	306.72	307.09	303.94	304.52	304.18	309.85	308.15	306.37	306.13	304.5	305.45	301.18	309.07	306.12	302.61	305.6	298.86
309.56	305.73	305.01	308.64	306.15	307.2	304.64	305.2	306.95	305.44	303.69	307.31	306.06	305.7	303.37	304.58	308.64	301.86	303.19	305.89	305.72	306.45	305.21	307.05	304.84	304.32	304.35	306.3	303.56	307.05	310.64	305.86	307.92	308.07	301.92	304.34	311.49	304.06	306.58	307.81	306.08	308.36	306.91	302.29	303.89	305.94	305.48	305.44	304.54	309.93
318.64	315.99	316.17	313.77	314.3	318.82	314.04	316.41	317.91	316.68	314.43	317.74	320.16	316.92	317.75	315.68	315.36	316.21	314	314.82	319.35	315.03	317.37	317.13	316.17	318.3	317.3	320.33	317.92	313.87	315.53	319.46	317.55	317.7	317.11	316.78	315.09	317.7	318.14	314.26	318.25	314.92	314.24	314.64	318.2	314.92	318.96	314.09	319.38	315.01
313.3	310.64	313.33	311.02	312.56	311.84	313.56	312.77	314.71	313.74	313.45	313.89	312.75	311.81	314.26	318.07	315.52	314.51	314.88	313.76	310.25	310.37	316.75	312.82	312.54	311.75	315.37	312.38	312.04	311.61	316.34	308.16	311.12	314.17	315.56	311.74	315.04	311.31	315.5	312.44	312.9	313.4	313.83	314.19	313.11	314.68	312.96	315.36	311.6	310.67
305.97	308.71	304.34	306.61	305.94	303.83	306.34	308.48	307.91	306.25	306.44	307.98	307.44	305.75	306.84	306.25	305.48	305.77	305.42	307.34	301.22	303.81	304.63	304.1	308.67	305.63	310.98	307.68	307.29	309.19	303.99	305.21	307.1	308.51	306.61	309.86	307.35	301.75	301.5	308.59	306.47	306.5	306.53	306.75	309.14	302.97	308.26	307.65	306.68	308.63
310.2	313.37	308.32	308.81	307.49	311.03	309.63	315.11	311.04	309.8	311.28	311.04	309.98	310.6	309.58	309.38	310.09	310.67	311.17	310.26	308.42	311.69	310.67	309.83	314.02	309.74	311.6	309.83	309.16	312.84	311.61	308.74	314.91	310.01	312.35	308.36	312.58	308.18	311.86	310.66	309.6	309.41	312.1	311.54	311.57	308.71	308.12	311.49	309.28	313.9
313.69	309.76	311.95	311.83	310.66	314.28	312.85	315.38	312.04	311.96	316.43	311.47	311.06	315.37	314.87	315.3	314.27	310.91	315.12	313.65	310.91	312.92	312.56	315.34	312.12	310.53	310.62	314.13	313.48	311.09	313.6	309.76	310.04	310.68	313.88	313.92	312.14	309.67	311.95	313.69	308.94	312.26	314.3	313.73	310.46	309.8	311.87	313.8	314.17	309.68
315.26	317.07	320.55	316.86	317.28	318.68	317.68	316.19	318.87	319.34	315.35	318.48	317.84	318.34	317.89	318.32	316.32	319.81	318.21	314.27	315.57	317.75	315.25	318.9	317.03	317.38	317.33	318.91	317.1	317.97	317.3	318.29	320.26	318.87	319.18	314.99	315.96	316.76	318.45	317.52	317.96	314.41	321.61	317.27	313.66	316.54	316.33	317.52	314.28	315.38
313.95	311.54	312.23	312.7	313.02	312.44	317.2	310.52	315.14	310.94	312.77	310.51	314.03	313.16	311.01	312.57	313.85	313.01	311.35	313.22	314.24	311.96	312.43	315.82	311.65	308.43	312.75	312.56	313.72	314.05	309.34	313.64	309.35	314.77	312.39	310.51	314.65	313.69	315.68	311.6	312.35	311.93	314.32	309.92	312.75	311.34	316.5	314.19	312.63	315.63
308.08	306.98	307.65	306.87	309.22	311.03	304.75	304.32	305.48	308.77	307.19	306.22	306.03	309.2	307.5	305.66	306.9	309.19	306.62	307.15	307.85	308.89	306.79	304.98	309.69	304.29	307.81	308.81	308.16	307.82	309.43	305.42	305.5	305.79	306.49	303.77	306.28	308.78	309.77	306	309.01	309.05	305.89	307.51	306.16	306.52	302.89	306.48	308.78	308.39
308.71	303.89	300.04	304.57	305.18	303.22	302.82	304.36	307.37	306.04	306	307.59	301.38	303.11	306.1	306.07	303.41	304.47	303.29	304.38	307.15	308.5	304.17	307.29	305.77	302.38	305.71	305.34	306.37	308.77	307.28	306.58	304.51	306.87	308.14	307.23	305.27	304.39	301.51	309.87	303.38	305.89	308.79	303.48	305.92	307.79	305.31	304	301.01	304.82
310.34	307.12	304.54	304.29	308.11	306.92	305.38	306.69	308.05	310.35	304.21	308.4	309.28	308.05	304.6	306.13	305.84	308.82	308.46	305.51	307.06	311.66	306.22	306.42	306.8	305.31	306	305.14	310.95	306.92	309.5	306.29	309.99	306.23	307.93	308.43	307.54	307.23	308.03	308.51	301.9	308.08	310.3	305.38	307.71	309.07	304.81	307.99	305.36	304.94
305.44	301.24	305.14	301.33	299.65	305.09	302.63	305.48	301.24	303.73	302.4	303.81	306.76	302.96	302.52	305.4	302.48	301.68	301.02	304.68	303.66	301.46	299.36	302.67	300.35	305.19	302.21	304.22	308.7	303.88	301.77	305.82	302.27	303.78	302.2	300.4	302.02	305.29	300.8	301.1	302.07	305.8	304.95	304.44	300.93	304.38	300.93	301.62	302.16	301.08
303.12	298.54	304.7	301.18	300.08	301.14	303.79	303.71	302.36	303.01	303.52	303.84	301.14	301.67	304.06	304.66	303.16	303.99	304.84	305.37	303.81	303.27	304.13	300.95	303.12	303.78	302.26	299.4	301.15	301.84	305.36	301.27	301.68	301.35	300.71	303.52	303.36	303.15	299.13	304.81	300.78	304.34	301.76	303.89	301.38	304.32	298.41	305.41	302.3	300.58
301.7	306.74	297.27	302.28	302.42	303.06	302.46	303.08	301.74	299.52	297.77	296.2	299.35	304.78	300.7	303.6	302.83	299.46	300.22	302.53	302.13	300.66	296.47	301.58	298.9	303.06	299.93	300.36	299.95	303.91	299.57	301.84	301.55	303.11	299	298.53	300.23	301.56	299.43	298.16	297.9	301.59	301.68	304.27	301.12	303.87	301.79	300.85	300.32	300.73
315.77	320.54	320.83	319.17	318.37	319.7	317.8	321.5	319.34	320.24	320.56	320.67	317.88	322.73	320.53	320.07	317.93	317.41	317.98	315.43	319.9	316.89	320.3	317.62	316.24	320.71	317.6	321.59	318.67	315.33	317.68	318.57	319.07	318.05	315.57	321.67	316.99	317.39	318.2	317.04	318.14	322.17	318.86	318	315.57	315.46	317.38	321.06	320.51	318.98
319.27	319.2	320.37	314.35	321.8	319.23	314.74	318.25	317.9	315.82	319.62	321.54	318.38	321.26	318.36	317.2	316.45	319.94	317.3	316.71	319.63	318.71	317.42	320.1	321.03	319.01	316.41	318.28	319.99	320.2	318.11	315.66	321.41	317.8	315.11	318.07	318.79	315.51	317.75	319.46	319.53	317.62	319.46	319.75	318.49	318.25	317.36	319.14	316.74	319.32
315.97	313.99	314.28	312.29	313.72	314.81	317.01	315.45	319.03	311.84	314.27	317.49	313.97	314.43	312.21	314.14	312.65	316.2	316.83	315.34	311.99	315.59	319.17	314.65	315.45	317.52	313.47	317.83	311.13	316.23	317.86	312.94	316.8	317.54	313.02	317.99	313.01	313.75	315.24	314.41	314.14	313.4	313.57	314.8	314.07	317.6	314.35	311.6	312.17	317.4
309.2	307.67	310.69	308.82	309.73	314.1	308.12	309.26	308.67	309.41	311.37	307.92	314.15	315.25	311.53	310.38	312.5	311.92	312.31	308.55	310.89	309.26	308.84	309.38	313.54	312.61	309.91	312.58	309.46	309.7	309.9	312.65	311.22	308.4	309.59	310.11	314.36	311.1	309.69	309.18	309.42	307.23	310.21	306.58	313.06	308.48	309.81	313.53	308.63	310.76
315.42	312.73	312.19	311.56	311.88	313.49	310.43	315.41	310.38	312.33	317.83	313.55	315.4	309.96	312.07	315.34	313.24	316.03	310.95	314.33	315.07	316.84	314.33	311.53	313.77	311.12	312.39	312.05	314.47	313.69	314.84	313.47	309.04	312.41	316.93	315.21	312.85	315.74	314.31	313.93	314.1	313.16	312.74	315.19	313.69	314.81	309.72	313.54	317.41	314.69
316.15	319.79	316.2	322.86	317.97	316.21	318.07	314.99	319.34	319.59	319.73	315.97	318.72	314.16	317.47	316.89	320.46	320.81	317.7	319.81	319.28	314.05	315.84	318.89	318.93	317.92	314.63	319.33	316.31	316.19	317.6	315.99	316.71	319.86	318.06	316.01	318.63	315.26	316.96	316.12	320.57	317.94	315.85	317.27	321.3	316.85	320.39	318.13	319.18	315.44
317.64	316.49	314.95	315	314.43	316.79	313.57	316.97	312.48	316.96	318.8	317.11	316.34	318.59	311.7	316.12	317.18	313.44	318.1	316.75	313.43	314.92	312.54	316.86	313.28	312.5	313.84	318.09	316.18	317.65	314.78	315.11	314.67	318.09	314.8	316.01	315.17	319.88	316.48	314.77	315.8	314.07	313.61	317.82	315.06	314.6	314.52	318.87	314.8	318.76
316.1	316.34	317.47	313.06	315.97	314.84	313.84	314.32	313.22	315.59	317.54	314.53	318.44	314.87	314.71	313.79	314.7	315.13	316.64	317.15	315.46	312.11	316.72	312.32	314.56	315.24	315.07	317.23	317.24	313.15	316.12	314.23	316.4	314.76	316.71	314.19	313	318.13	314.29	314.83	316.85	317.31	318.34	317.14	314.02	318.43	317.47	317.77	316.61	314.3
304.78	307.95	305.81	307.28	303.71	306.62	307.05	305.13	311.62	306.47	304.49	305.65	303.44	305.18	304.31	309.67	306.51	306.83	307.01	304.17	305.31	304.75	306.32	305.18	306.97	304.3	309.43	307.24	304.93	310.42	305.59	305.59	308.16	306.15	304.45	309.14	304.38	311.14	307.4	309.78	308.1	303.34	305.41	308.48	308.44	308.77	308.43	305.64	309.3	308.3
328.38	325.22	325.72	324.68	329.39	326.21	330.01	324.65	329.42	322.35	326.54	326.36	329.07	326.67	327.74	325.9	325.43	327.15	327.57	327.68	328.99	324.43	326.94	329	325.6	329.45	330.72	325.22	327.66	332.77	329.57	324.82	325.88	327.19	326.58	330.35	327.02	330	324.62	326.26	327.95	327.13	327.14	327.39	323.8	327.69	327.65	327.97	325.94	326.15
320.25	319.43	320.3	319.08	319.02	312.09	319.08	314.95	318.86	319.04	316.6	317.52	317.24	317.74	318.94	321.44	320.22	319.19	317.73	319.03	315.68	318.44	320.42	321.21	318.21	319.89	317.17	316.78	317.07	314.87	316.34	316.7	313.34	321.05	317.48	315.85	317.26	317.65	317.82	317.63	319.84	320.39	316.83	314.35	318.73	316.13	317.58	315.28	317.61	315.56
306.05	300.2	305.87	305.43	305.6	304.15	304.98	302.77	308.98	303.79	304.28	306.38	309.07	304.83	303.02	302.98	302.69	302.42	303.83	300.29	302.91	303.47	303.41	307.22	305.17	305.88	302.75	304.25	305.96	302.7	305.84	307.22	304.38	304.45	302.38	302.24	303.44	300.67	304.04	306.82	304.05	304.13	301.72	305.18	303.22	307.68	303.56	301.61	302.86	300.7
319.35	319.39	317.64	318.36	318.83	321.11	316.75	319.65	317.16	320.21	319.69	320.07	320.89	318.85	318.68	319.51	317.85	319.33	318.74	318.68	319.4	320.96	319.62	318.02	318.28	320.06	317.09	321.49	320.5	320.29	320.83	321.01	316.85	319.34	320	320.75	317.68	316.13	319.42	320.22	314.09	321.03	319.63	323.38	321.09	320.91	322.06	316.43	320.1	317.81
307.84	305.49	304.24	306.01	302.71	308.35	306.38	304.73	305.15	308.82	306.26	304.77	310.27	305.08	305.93	307.36	306.25	304.06	303.08	306.45	307.77	303.96	302.8	304.64	306.02	304.64	304.57	308.58	307.23	305.3	302.38	312.75	309.69	307.13	307.51	304.31	307.88	308.97	307.62	305.79	304.26	303.88	302.88	303.28	306.79	304.27	308.78	303.36	304.77	304.15
313.24	312.01	314.02	310.42	313.96	315.05	313.34	313.64	308.94	314.77	309.53	310.34	310.13	318.17	314.97	316.19	312.51	313.06	316.58	311.61	311.82	313.06	313.28	310.42	313.96	313.05	315.5	308.35	311.71	310.7	313.53	313.95	313.86	314.38	313.6	314.1	312.09	308.42	314.19	309.72	314.96	315.24	315.57	311.84	313.75	310.87	307.97	310.81	313.11	311.55
318.79	318.33	320.15	318.73	317.64	319.04	320.58	316.98	320.11	316.28	317.38	321.16	316.4	319.24	318.34	318.35	319.71	313.36	319.52	317.95	320.09	319.81	317.16	318.78	316.64	321.01	321.23	318.89	318.61	318.39	317.5	322.93	317.72	321.17	314.38	321.54	320.97	321.94	316.83	323.32	319.46	319.73	316.93	318.74	321.26	319.93	321.27	320.25	318.04	320.92
304.18	305.42	304.31	301.92	305.49	303.2	302.84	299.64	302.02	302.1	302.3	304.24	301.8	301.38	305.26	303.01	307.29	300.12	306.57	300.66	303.65	301.05	306.06	303.68	303.73	305.06	303.58	302.57	304.61	299.16	301.37	305.3	305.99	299.39	306.3	303.02	306.88	299.7	302.98	304.63	303.16	304.3	304.93	306.68	305.87	305.12	301.31	299.56	301.36	304.89
319.38	317.27	317.61	319.19	319.28	319.51	318.91	316.81	312.5	318.79	317.71	316.6	315.07	317.7	319.34	317.96	319.14	319.28	317.57	318.31	320.26	315.23	317.71	315.37	317.49	320.25	318.99	315.89	315.24	319.79	314.48	319.16	317.63	317.65	318.5	315.88	315.21	315.8	318.07	314.04	316.63	318.55	317.99	320.21	320.84	315.98	320.05	315.02	317.41	318.81
295.43	296.87	294.65	294.75	297.56	293.3	296.9	295.61	296.53	294.09	297.22	295.45	298.5	294.82	293.83	293.43	294.1	296.13	295.25	296.87	293.62	294.06	296.67	297.6	292.82	294.11	295.61	293.36	293.36	295.22	295.36	294.14	295.69	294.71	297.02	292.96	294	293.87	293.64	297.59	298.05	294.34	293.8	294.59	296.31	294.83	296.3	297.11	300.47	295.72
313.7	314.97	315.73	309.12	310.75	312.55	311.87	313.06	313.48	310.18	316.04	312.85	310.17	315.96	314.5	310.96	311.75	315.36	313.27	312.5	311.55	310.91	310.4	310.2	310.18	312.95	312.67	314.28	312.37	312.83	310.44	314.8	309.43	314.35	312.52	307.87	310.59	309.94	311.86	312.47	311.04	315.54	312.6	313.66	317.01	311.49	313.61	310.91	309.06	312.61
304.98	308.75	308.75	302.75	306.34	306.14	304.36	306.33	305.26	304.23	306.79	308.67	306.02	303.64	303.72	304.8	307.02	308.99	305.02	304.45	310.53	305.89	306.63	304.98	307.25	304.61	306.89	306.53	308.96	302.34	309.02	307.03	308.82	307.79	305.11	305.86	302.69	304.62	304.31	308.82	302.28	307.2	307.12	306.54	306.29	303.91	305.62	303.95	308.43	306.13
325.67	324.49	325.46	331.64	331	325.53	327	326.29	323.17	325.54	325.82	325.81	328.8	325.34	328.1	326.62	325.64	329.58	330.09	323.8	326.72	330.59	327.18	328.72	328.24	328.16	325.7	326.83	326.98	328.17	324.36	327.88	326.08	328.82	329.4	328.16	327.26	321.66	329.29	326.75	329.25	328.13	326.81	326.58	326.95	328.6	325.9	326.04	325.37	332.51
304.92	302.4	304.48	307.4	303.69	305.28	301.62	306.88	305.17	301.68	302.38	302.02	304.82	307.53	303.51	304.41	304.87	306.89	303.76	306.1	304.84	306.84	306.21	304.99	306.04	302.82	303.64	307.96	305.81	306.1	307.27	305.48	306.53	304.94	306.22	303.41	307.01	303.02	302.55	303.89	306.06	308.47	303.29	309.39	297.66	305.89	298.04	308.27	306.54	305.94
298.7	297.98	302.74	299.77	299.65	302.26	305.5	298.92	299.84	303.7	299.37	299.2	301.24	300.42	299.4	304.37	301.79	302.91	300.37	301.58	304.09	302.95	302.29	301.8	299.09	300.26	300.74	301.49	302.73	303.01	302.49	299.8	301.81	301.23	300.72	302.78	301.21	298.24	301.81	300.28	301.55	301.52	301.88	298.7	301.01	297.31	300.33	301.36	303.01	303.04
302.04	301.91	306.71	301.95	306.52	301.24	305.52	303.32	306.94	304.67	300.91	297.91	301.15	304.35	300.1	303.11	303.54	305.93	302.83	303.72	303.95	298.05	300.14	300.79	304.26	298.34	302.54	304.34	303.43	301.41	303.13	302.76	301	305.78	305.68	303.51	301.5	300.88	301.14	303.22	301.49	302.55	303.3	300.93	302.78	304.83	300.37	302.64	299.97	302.4
311.73	307.58	309.33	310.43	310.56	311.62	309.63	314.7	309.26	312.49	307.39	310.66	311.07	309.38	308.46	310.37	309.99	311.21	316.7	308.97	312.85	310.25	312.85	309.49	312.68	311.72	310.38	311.38	307.56	310.65	312.02	311.06	312.87	309.57	313.06	309.05	309.63	314.23	310.16	310.45	313.11	310.76	314.42	311.4	307.41	310.66	311.04	311.26	307.19	310.99
315.06	315.47	315.96	310.93	313.85	312.72	307.01	310.77	311.48	311.37	313.34	313.38	313.9	314.36	311.48	309.24	311.51	312.97	313.02	312.04	313.29	309.06	312.58	312.27	310.51	313.74	313.16	311.19	313.31	311.88	315.01	309.95	307.97	313.47	311.09	315.59	311.72	316.07	310.86	310.62	309.07	315.21	309.53	314.73	314.06	314.42	312.29	312.99	311.57	312.98
308.31	309.41	307.98	306.22	308.13	311	310.44	308.11	314.87	304.3	309.22	307.8	307.64	309.49	312.72	309.1	306.28	311.56	310.49	308.74	311.59	310.03	309.24	309.63	306.8	307.17	308.78	311.69	308.97	304.9	308.6	308.4	309.87	303.32	310.01	308.31	308.26	310.32	310.41	306.6	311.62	308.18	309.44	310.67	307.75	307.95	308.09	307.56	308.84	310.93
300.24	306.06	301.43	304.16	304.08	303.29	305.36	302.57	303.26	303.96	303.72	309.31	307.68	302.17	303.49	307.15	305.32	300.74	303.4	299.03	303.51	305.15	299.89	303.3	303.49	304.94	304.33	300.6	302.07	305.44	299.2	301.17	304.41	302.86	304.62	302.72	304.65	304.13	304	304.56	304.73	306.48	304.13	299.88	305.48	302.83	305.17	306.88	299.82	304.86
313.19	319.72	316.92	317.12	314.89	314.09	319.31	311.9	316.14	317.37	313.94	317.7	313.89	313.08	315.05	315.17	316.76	313.42	314.27	315.14	316.99	311.87	317.74	317.36	313.07	314.07	316	314.62	316.45	315.42	314.56	314.2	315.08	313.83	317.57	316.6	315.21	314.28	318.31	315.22	315.04	318.28	315.31	315.63	317.85	313.01	316.26	318.31	314.7	315.55
313.97	313.37	311.78	311.01	311.68	315.94	309.84	311.38	315.12	312.33	311.11	314.58	312.43	313.49	315.51	316.43	312.94	309.35	308.9	313.74	312.41	310.14	310.73	314.89	311.04	314.27	313.83	312.19	313.58	309.73	313.77	314.39	311.07	311.55	312.15	315.76	314.3	316.96	311.43	314.07	312.08	313.09	310.94	314.87	310.6	312.02	310.21	309.84	311.06	313.58
296.2	298.9	297.95	294.18	292.43	296.32	295.14	293.89	296.44	299.91	295.3	298.29	297.43	297.53	295.14	300.07	300.36	297.63	295.9	297.45	297.54	298.42	295.97	297.65	298.94	292.9	296.37	295.35	296.74	298.1	295.82	297.29	298.53	294.16	294.82	299	299.9	298.02	296.56	297.26	297.36	295.92	298.57	294.94	294.87	295.16	294.64	297.7	295.21	297.93
295.57	297.5	298.22	294.56	295.95	296.47	295.93	298.37	298.63	296.26	297.87	295.74	298.91	296.68	295.38	301.75	295.34	299.02	296.13	295.09	296.85	296.65	293.9	296.17	297.89	301.12	299.28	293.59	299.82	293.66	299.14	296.4	297.09	297.27	300.17	296.79	296.7	299.72	293.24	298.15	297.78	298.87	295.23	296.61	295.39	295.21	294.63	297.02	297.24	296.71
314.12	314.25	312.75	310.77	313.66	309.15	313.23	309.58	313.91	312.79	317.18	309.3	312.89	311.53	312.81	312.24	313.95	312.88	311.63	309.52	311.96	313.44	312.66	312.61	316.65	313.7	311.85	311.94	313.21	313.68	311.86	313.74	314.09	312.61	313.12	313.88	315.41	313.88	314.41	314.34	312.5	313.99	314.8	313.45	311.65	314.88	313.8	313.31	313.29	309.33
303.13	307.03	304.9	302.8	304.62	303.4	302.71	304.57	303.22	302.66	305.38	304.57	304.52	298.76	307.23	304.1	301.95	302.31	304.51	298.78	304.92	302.93	303.74	304.92	302.5	304.37	306.94	306.41	305.39	302.26	304.91	302.33	307.85	299.51	305.97	301.99	303.81	305.06	304.83	306.18	303.82	303.58	302.05	303.59	303.67	307.64	306.51	306.49	306.86	303.39
313.31	313.44	311.08	309.86	312.53	314.83	310	311.54	311.76	312.81	313.31	312.44	312.03	309.09	309.94	310.47	313.24	310.62	314.01	311.69	308.28	310.33	313.18	313.52	316.98	314.96	313.56	310.1	312.01	312.4	311.91	312.7	312.68	311.16	311.31	314.67	309.71	313.5	309.76	308.95	311.99	310	312.79	309.77	314.38	315.65	312.52	310.35	313.43	312.24
293.05	293.34	293.79	293.34	295.42	295.48	294.32	295.21	294.52	293.18	296.7	291.84	294.53	294.3	297.04	295.52	293.51	293.89	294.52	297.23	292.01	294.34	294.83	295.24	295.85	295.29	295.95	297.44	292.08	296.35	293.02	294.87	294.99	297.73	294.57	296.31	300.47	295.82	295.34	295.49	292.02	294.78	295.9	298.02	295.35	294.85	293.45	293.76	293.44	294.2
314.25	312.92	316.51	316.5	315.25	312.48	311.3	314.13	315.76	315.5	315.26	312.34	314.46	312.68	312.46	315.34	313.42	311.65	315.3	313.43	313.04	312.57	317.36	311.85	317.2	313.24	312.77	311.02	313.28	316.32	314.78	311.85	316.98	314.71	310.06	317.06	314.4	313.47	313.29	314.14	315.24	313.13	313.06	313.68	313.92	315.04	311.87	314.92	316.85	311.18
317.72	312.74	312.87	314.48	318.54	315.2	312.64	316.78	316.11	312.88	313.75	318.34	319.02	314.91	315.03	315.17	318.73	312.89	314.46	317.91	311.62	314.26	312.64	315.83	315.33	314.58	317.44	313.35	314.32	315.53	314.71	314.35	314.2	317.04	314.26	315.51	315.04	317	314.36	313.95	316.24	315.93	316.98	311.05	314.89	315.43	312.32	313.99	312.51	312.79
305.04	305.21	305.93	303.32	305.46	306.34	306.07	306.95	309.2	307.65	303.54	304.83	308.84	304.92	309.19	301.96	306.63	303.49	308.56	303.76	304.45	307.83	305.14	309.51	302.27	305.43	308.77	307.4	306.94	309.35	307.54	304.66	305.63	307.04	305.55	306.17	306.19	306.52	303.96	306.38	305.09	304.22	309.5	307.52	306.42	305.34	307.04	303.44	303.17	305.09
305.96	310.82	307.06	310.52	307.43	304.98	302.28	308.31	304.36	303.88	306.71	306.83	307.97	310.26	306.3	306.39	302.95	305.41	307.3	310.61	309.02	306.25	306.83	308.25	308.28	303.35	306.96	308.61	308.3	309.03	305.82	303.16	307.86	306.65	305.18	306.98	303.68	305.71	308.55	309.68	306.93	304.54	310.44	304.45	306.99	306.4	308.5	303.48	306.37	307.34
306.54	303.39	307.24	301.17	304.81	302.57	304.17	304.76	304.48	303.56	303.49	301.89	302.88	307.93	305.46	305.29	301.5	301.02	303.42	300.53	307.57	306.93	299.83	301.75	303.44	304.22	303.94	304.98	303.25	302.02	305.04	302.59	306.13	304.46	303.46	303.95	305.89	305.53	302.31	303.96	303.16	305.03	305.07	304.05	305.44	304.44	302.66	305.44	300.59	302.3
307.65	309.01	306.94	311.44	307.19	309.16	306.98	306.82	306.99	307.24	307.98	309.09	308.49	308.39	305.4	306.83	307.1	307.29	308.88	308.2	305.56	313.07	308.17	305.74	305.55	308.4	305.83	310.51	308.94	309.12	309.27	305.83	305.11	308.78	306.4	306.32	307.34	311.35	306.49	309.69	307.57	305.76	308.7	309.27	305.92	306.38	303.87	306.27	306.79	306.12
292.54	294.26	292.87	293.91	295.73	293.48	292.92	292.76	292.61	295.83	293.65	292.8	293.75	292.68	292	292.27	297.97	290.13	297.75	296.39	291.79	292.03	295.1	293.72	295.87	295.15	291.95	294.74	296.31	293.29	294.97	291.57	295.72	292.44	293.8	294.36	292.19	293.03	291.09	293.56	297.74	293.79	293.45	293.83	293.64	295.26	294.09	292.91	295.57	294.31
300.85	299.42	301.14	301.61	298.69	301.83	300.43	300.2	301.94	297.15	299.69	300.83	299.63	300.5	298.29	299.82	300.61	297.77	300	302.12	298.95	300.66	303.38	299.87	297.86	300.93	298.37	301.46	299.97	302.31	301.36	299.89	300.14	299.85	298.45	300.08	301.97	302.5	300.45	300.48	300.53	301.47	301.89	297.82	296.81	304.84	296.14	302.01	299.81	298.45
305.89	310.27	307.11	304.28	307.61	303.22	305.85	306.67	307.47	304.56	304.96	308.16	309.7	303.11	306.83	305.19	308.32	308.25	306.58	306.4	306.93	308.3	308.78	308.24	306.91	306.88	307.47	305.75	308.41	300.47	310.33	307.25	307.65	305.55	305.83	304.64	307.25	305.83	302.52	308.72	307.83	305.1	308.8	308.61	303.12	304.94	305.21	306.04	309.21	302.67
302.85	304.92	307.42	307.32	307.64	302.71	307.05	308.02	304.08	304.68	303.85	303.38	308.37	303.77	306.99	304.6	308.83	302.37	301.01	304.51	301.37	303.77	303.98	302.8	305.76	304.99	307.17	305.81	300.64	302.07	304.5	303.63	301.85	303.11	303.22	302.17	304.43	302.59	302.69	304.79	304.84	301.98	304.9	303.95	303.75	308.85	305.05	305.07	304.13	303.38
300.87	301.43	302.94	303.05	303.07	303.56	303.63	304.91	304.76	302.03	303.89	306.38	303.65	301.54	300.56	300.76	302.48	301.49	301.04	303.17	302.88	300.63	302.39	303.42	301.54	305.31	302.98	303.37	301.3	303.07	303.03	302.08	299.52	301.25	300.64	304.12	301.68	301.43	304.76	299.46	301.73	306.32	302.84	308.14	299.07	302.9	303.21	304.63	301.58	301.1
307.15	304.12	304.39	306.94	303.13	307.09	304.38	307.03	301.51	309.18	307.37	305.34	304.47	305.62	307.34	305.03	302.34	307.77	303.9	306.2	303.36	305.45	308.46	304.7	304.36	306.18	307.07	304.83	307.56	307.36	300.62	303.8	304.85	306.33	306.95	304.02	304.98	305.16	306.65	305.44	302.73	305.06	305.47	304.8	303.47	305.49	308.33	308.85	303.32	303.01
326.13	326.47	328.29	326.49	321.09	331.57	327.36	326.43	326.21	324.07	324.14	323	322.28	323.71	323.9	325.45	327.89	325.55	324.95	323.52	323.15	325.58	325.6	322.57	323.93	324.61	326.06	324.43	328.34	324.98	322.39	324.07	323.43	325.76	323.61	325.71	323.49	327.54	322	327.67	325.75	328.56	320.59	322.69	324.6	325.51	331.1	325.46	325.15	324.57
309.76	307.37	313.98	310.07	311.78	308.06	309.92	310.28	308.76	313.07	311.56	311.98	310.24	309.09	313.33	307.93	309.81	312.25	307.78	311.4	306.88	314.27	310.84	311.51	315.22	309.14	308.38	309.18	307.62	310.45	309.86	307.05	311.8	313.75	312.56	310.64	310.61	309.14	312.76	309.63	307.11	311.18	306.04	311.98	306.46	315.75	310.97	312.54	309.78	313.5
304.85	304.29	305.5	303.32	302.63	301.96	303.37	303.4	301.08	305.69	306.05	303.55	304.13	301.9	302.34	302.32	304.02	304.85	304.37	306.34	304.61	301.42	307.24	304.3	301.07	302.92	306.19	304.03	303.36	302.13	303.08	305.37	305.87	305.71	301.58	302.7	303.49	306.31	303.84	305.87	303.37	305.36	303.79	304.05	304.8	304.22	307.18	300.04	303.34	304.04
327.74	327.49	329.44	321.2	326.69	326	325.79	327.49	325.59	325.94	328.08	326.19	326.78	328.51	326.94	328.29	328.14	328.55	322.47	327.83	328.27	328.29	325.17	329.11	323.08	325.84	325.67	328.76	322.96	324.19	326.62	328.89	326.66	325.59	326.87	329.61	328.47	324.16	326.02	330.14	329.75	324.81	329.67	331.36	329.59	328.28	328.13	326.03	324.63	329.26
305.65	302.57	308.54	304.98	307.28	308.83	304.03	302.76	303.57	302.81	306.81	303.98	305.94	306.71	309.78	309.4	307.49	307.11	304.19	306.69	304.93	308.39	307.08	307.98	308.52	304.78	306.39	308.92	306.97	308.24	303.27	301.54	307.11	305.24	304.18	303.63	306.04	302.88	306.35	307.64	309.07	305.23	306.63	306.85	306.06	307.05	305.75	305.08	308.1	305.81
329.73	327.69	325.72	329.33	329.74	327.61	330.47	329.84	327.51	328.04	330.12	329.06	328.58	329.59	326.81	323.94	327.47	328.67	331.39	326.2	327.48	329.37	330.24	328.85	327.35	330.02	326.69	329.75	326.92	331.34	332.45	330.79	329.31	325.47	325.8	327.1	330.34	327.71	328.33	329.15	325.36	328.9	328.75	329.56	330.64	333.06	330.84	328.08	328.02	329.05
299.09	298.81	301.8	302.43	303.32	298.42	300.73	304.73	300.92	300.86	303.3	300.86	302.56	302.09	297.16	302.03	298.38	302.31	299.44	299.11	298.79	301.17	300.86	303.22	301.91	300.65	303.12	299.94	300.33	299.72	300.41	300.46	300.23	300.66	298.87	302.48	301.52	303.43	301.43	299.02	301.54	301.17	301.92	302.38	299.81	303.58	302.04	303.42	301.18	302.37
309.74	312.59	313.01	312.17	317.5	310.54	314.19	312.16	311.33	312.58	312.61	308.98	314.04	308.37	311.92	309.63	309.95	315.94	312.99	315.16	311.6	312.1	313	312	312.47	313.32	309.42	314.5	312.15	313.63	313.2	313.3	309.51	310.36	312.91	314.67	312.51	315.4	312.98	310.13	315.3	314.14	313.72	310.35	312.29	313.25	311.89	311.44	311.98	312.01
313.34	312.35	311.25	314.75	312.5	313.9	314.05	310.92	319.08	308.88	312.78	312.88	313.51	311.3	312.82	309.56	313.09	310.82	312	310.96	312.76	309.88	312.12	309.86	314.41	314.34	314.02	310.82	309.74	311.01	314.34	312.67	310.07	316.73	313.12	311.09	312.12	313.2	310.81	315.36	313.63	314.09	316.84	313.88	311.39	313.79	314.41	312.81	311.76	312.7
308.68	308.41	307.48	308.97	310.39	308.99	310.75	309.85	305.15	314.51	309.08	308.87	308.59	307.9	312.38	309.2	308.12	309.91	308.1	308.46	310.48	309.93	307.64	308.06	308.83	308.38	310.97	308.34	308.49	310.07	310.02	310.48	308.17	309.94	306.81	309.01	310.06	310.43	308.46	309.05	312.86	307.88	308.23	306.46	308.9	307.64	307.61	309.34	310.25	312.11
302.84	303.33	303.22	305.91	302.22	302.22	301.02	302.45	302.76	297.99	304.02	300.59	304.87	298.58	301.94	308.54	304.87	302.79	301.34	299.13	301.07	305.91	301.77	300.18	301.35	305.02	304.59	300.59	304.22	300.56	302.96	300	301.69	304	300.46	300.58	301.57	301.3	306.6	304.46	301.49	301.98	302.68	304.02	302.28	304.65	305.29	300.89	304.38	304.48
313.63	313.46	312.95	315.26	314.79	316.44	317.22	309.09	317.07	316.88	315.33	317.16	317.84	311.56	314.64	318.88	315.86	313.71	313.32	316.44	315.6	318.36	315.17	314.01	320.18	311.59	315.47	314.2	314.9	320.56	316.73	313.29	316.85	318.32	318	312.51	311.64	313.83	314.66	313.23	315.75	316.79	314.53	314.63	311.01	310.24	315.75	314.58	314.32	316.56
304.52	302.04	301.01	301.02	304.38	302.55	302.72	302.04	304.45	303.23	301.95	304.02	306.83	304.05	305.72	306.85	303.21	301.53	302.15	302.69	297.32	301.67	299.81	307.59	305.29	303.85	304.68	303.34	301.17	304.37	303.76	304.01	302.35	302.27	301.49	302.22	300.59	302.76	302.37	305.33	303.19	303.19	302.55	305.9	308.23	303.08	302.48	303.24	302.83	303.87
305.77	302.69	301.68	303.52	305.37	303.74	306.12	303.54	304.57	301.03	304.55	303.59	300.09	304.09	299.8	302.17	305.23	300.3	300.56	304.85	304.58	301.82	303.51	300.37	306.28	303.24	300.93	302.1	302.93	301.5	303.05	305.79	300.99	303.24	305.8	302.12	304.62	303.95	302.92	304.91	300.63	303.49	300.81	301.66	304.54	303.1	305.22	303.2	305.31	306.85
300.5	297.85	299.82	300.55	300.46	299.34	301.41	301.63	301.23	298.37	301.23	302.04	299.12	300.62	301.71	301.2	299.98	298.05	300.69	300.15	296.25	298.91	299.43	304.51	299.49	295.75	297.9	301.52	301.64	300.6	301.19	298.31	299.79	298.96	301.35	299.25	299.81	302.8	300.87	299.55	300.77	300.36	301.84	297.93	299.73	302.54	302.17	301.57	301.74	298.8
323.3	326	326.46	324.48	323.19	325.38	326.01	325.71	322.2	325.93	324.73	328.85	324.13	324.64	328.78	322.22	328.59	325.12	328.24	323.26	323.84	326.43	323.81	324.12	322.7	326.59	325.02	323.93	326.2	324.76	324.98	321.43	326.28	323.5	324.96	324.18	323.94	324.69	326.48	325.06	324.59	324.77	324.43	324.4	326.77	325.45	325.13	326.61	327.9	326.38
304.77	303.22	305.28	304.54	305.34	305.39	304.89	303.05	308.06	304.1	307.2	305.67	302.35	305.24	302.3	302.64	303.91	302.97	305.93	304.43	306.53	308.02	305.25	302.39	302.22	304.51	305.58	302.34	309.24	306.48	305.16	304.6	306.58	307.95	308.28	308.63	304.54	304.49	301.69	306.48	301.48	304.94	304.35	302.77	303.91	306.83	304.53	305.24	299.06	304.97
315.46	319.99	318.55	317.94	321.15	317.73	318.73	322.63	317.91	317.99	317.09	318.65	318.89	316.32	319.39	316.9	320.63	318.82	317.37	319.57	320.9	317.27	318.52	318.96	321.38	315.21	316.7	319.52	316.96	319.92	318.86	318.7	318.03	320.55	317.06	320.21	320.05	316.94	317.4	317.2	317.53	317.6	321.03	318.28	314.74	317.96	319.22	316.18	314.65	318.95
323.77	323.89	326.34	323.4	322.01	320.83	324.15	327.13	327.29	323.14	321.86	328	323.93	329.11	325.65	326.82	327.3	327.21	327.15	322.56	325.72	328.24	323.3	329.49	325.45	323.6	325.31	325.3	326.88	323.21	325.66	323.66	322.63	323.22	325.39	321.02	323.41	321.42	325.05	324.33	325.23	323.73	325.04	325.72	323.59	322.69	320.47	326.25	322.55	324.29
315.82	317.55	314.02	314.51	312.5	313.17	314.11	317.44	309.51	315.53	316.88	315.52	312.56	316.64	316.03	311.95	311.56	318.25	314.91	314.59	316.71	312.96	313.83	315.47	316.38	316.81	313.72	314.37	315.7	313.74	314.82	314.62	315.93	319.14	318.23	317.04	316.92	317.83	315.33	318.24	314.19	317.42	315.16	314.15	313.19	317.04	315.45	314.26	315.77	313.31
322.1	324.75	322.55	324.23	326.13	331.44	327.32	324.82	322.41	326.9	323.3	324.77	319.78	326.33	323.76	325.91	324.98	323.44	323.83	328	325.49	325.71	326.26	325.51	325.28	325.48	325.37	325.5	324.32	326.47	323.04	320.89	324.98	326.15	322.84	328.83	323.91	322.52	326.16	325.88	326.27	322.93	325.93	328.18	325.96	324.17	327.42	325.19	323.64	327.06
303.77	305.17	304.21	305.47	302.93	305.38	301.92	304.09	298.53	303.88	304.32	300.21	303.66	304.16	303.99	305.15	302.11	303.68	303.41	305.58	306.58	303.24	308.36	304.1	303.93	302.49	302.36	304.81	304.75	303.37	303.12	302.84	302.4	304.19	308.81	305.05	303.78	306.47	305.78	300.17	303.47	305.24	301.14	304.21	300.75	303.38	304.81	307.45	304.03	303.85
331.28	324.49	326.04	324.91	324.72	328.58	324.28	326.6	331.24	327.17	325.22	331.09	333.23	324.59	324.42	327.48	328.56	323.7	327.69	327.77	327.93	329.3	329.92	327.74	325.04	328.48	325.38	327.38	328.83	328.74	325.73	327.81	322.92	330.88	326.49	327.32	328.89	327.58	326.57	327.5	330.49	327.54	327.61	327.9	326.16	325.85	329.48	326.16	324.56	331.29
315.7	322.17	315.21	324.74	314.58	319.21	316.88	319.3	317.33	317.82	317.7	317.93	315.37	314.27	317.4	319.04	318.94	320.19	319.14	315.78	322.34	320.53	317.42	317.02	318.72	316.44	319.9	320.76	316.54	317.63	319.11	316.73	315.36	315.87	322.44	319.88	320.13	316.27	320.91	320.49	317.73	319.3	315.1	318.19	318.15	315.65	315.34	316.81	315.72	319.03
318.39	319.14	317.05	314.68	317.64	319.13	317.25	320.48	314.31	319.76	321.67	319.06	318.23	316.83	317.01	321.05	318.52	317.6	316.39	312.19	319.83	317.37	316.07	317.06	316.44	319.18	318.95	316.22	319.26	316.73	314.49	317.63	318.72	317.12	316.78	320.75	319.52	316.86	317.21	316.4	316.29	319.78	319.82	317.06	318.6	320.44	313.59	317.06	317.63	320.45
304.4	305.5	304.33	303.65	306.81	305.24	303.23	298.92	305.36	305.3	304.42	302.4	302.42	300.73	303.94	299.95	303.93	300.16	303.63	305.82	305.85	301.09	303.47	303	304.36	305.14	305.28	304.3	305.01	304.7	302.84	304.15	300.07	305.96	307.93	301.53	301.34	303.34	305.66	303.58	302.66	300.11	301.63	303.75	300.29	307.01	301.34	306.29	303.03	301.45
305.98	301.9	301.85	305.1	302.85	304.3	304.02	302.86	302.97	300.88	302.92	299.98	302.14	302.98	301.35	300.76	299.35	304.64	297.66	306.49	301.52	301	301.45	305.4	303.65	300.16	301.77	302.31	304.28	304.73	305.33	303.6	304.39	302.99	302.52	299.86	304.55	306.09	304.07	304.12	306.01	304.52	302.49	305	305.33	301.54	305.39	299.24	302.4	301.14
298.48	298.73	293.19	298.75	300.02	294.99	296.06	293.3	297.63	299.38	298.05	296.03	296	295.84	299.77	293.31	300.05	297.85	299.36	297.89	297.94	301.54	295.48	295.85	296.96	298.02	298.7	296.85	297.39	299.15	297.97	294.56	299.8	298.41	295.19	299.28	296.9	294.1	296.77	299.86	295.57	296.12	295.68	296	296.4	293.19	300.09	297.52	295.05	297.37
303.22	300.18	302.8	304.87	302.71	303.63	299.86	304.08	306.3	300.27	303.25	305.97	302.14	302.73	307.08	302.48	303.41	305.81	304.13	305.46	306.66	304.05	299.46	303.65	303.8	305.9	304.63	304.65	305.7	299.67	302.1	305.07	305.09	302.71	303.46	302.72	305.84	306.38	302.68	302.65	306.32	305	303.23	303.68	302.79	302.74	304.76	303.42	303.28	304.92
301.96	298.2	307.16	302.31	304.01	303.02	304.38	299.82	299.64	300.55	302.03	302.59	302.31	303.9	302.33	301.46	302.73	304.75	299.92	303.54	301.86	299.26	302.63	304.37	300.45	305.32	303.37	304.45	302.97	304.09	305.24	300.65	301.95	303.34	302.48	304.61	302.04	306.47	301.91	302.7	303.83	304.24	302.15	304.62	301.18	305.21	307.05	301.32	304.92	302.2
316.91	312.79	314.02	310.96	314.76	313.32	312.93	310.87	313.06	310.92	314.38	314.78	316.12	310.68	316.64	311.43	315.52	313.67	312.71	314.6	313.96	312.7	313.49	313.37	314.29	315.21	314.5	312.96	314.61	311.76	310.19	312.68	314.53	311.76	314.17	311.26	312.21	316.05	313.35	314.16	318.06	312.4	314.14	313.67	312.47	312.53	316.29	315.23	315.25	318.42
303.72	302.77	309.07	307.39	304.06	306.46	302.38	308.6	306.26	302.09	302.84	303.97	308.5	302.19	302.1	303.3	303.2	303.97	305.55	298.98	307.82	302.58	302.31	303.95	302.93	301.45	303.38	303.28	302.01	300.97	303.08	304.91	305.07	305.06	300.55	302.77	301.89	302.88	303.85	300.67	303.87	302.03	305.19	302.53	303.83	301.25	304.68	304.19	305.93	303.42
305.93	308.09	301.53	308.41	304.03	307.68	303.71	301.17	303.37	304.8	304	303.91	304.9	306	307.14	305.58	303.51	305.1	301.98	304.94	305.59	305.46	304.56	301.96	304.81	301.7	303.31	305.27	305.62	302.51	299.09	304.52	303.28	305.06	305.54	302.73	306.77	300.51	304.64	308.88	306.85	303.6	309.61	307.02	305.61	302.72	302.37	303.78	302.13	299.02
311.49	307.24	310.63	310.88	305.39	310.63	311.7	309.3	309.17	307.4	310.36	309.42	309.08	308.95	307.17	310.05	308.12	306.72	311.86	312.57	308.83	309.87	309.28	310.4	311.98	309.79	312.71	309.76	309.81	308.7	311.05	313.94	308.58	312.54	307.9	310.1	312.73	308.63	311.98	312.81	309.93	308.68	311.51	304.5	308.91	309.89	308.15	311.17	311.18	310.86
303.07	304.9	298.03	300.43	302.87	299.3	299.46	298.03	305.2	299.46	300.46	299.83	296.76	301.31	300.88	301.94	300.46	303.53	301.46	301.11	302.06	294.86	298.57	297.38	299.06	293.38	297.3	303.91	302.64	302.08	297.02	298.4	301.06	300.94	303.77	299.01	299.55	299.47	301.36	300.46	303.27	300.2	299.35	300.54	298.71	305.07	303.21	300.01	300.53	299.76
303.72	305.79	306.83	303.54	303.88	304.51	307.93	305.4	307.29	308.41	306.65	309.87	306.82	308.05	304.27	309.77	305.12	303.77	305.76	306.38	304.04	304.45	306.23	305.03	308.87	305.37	306.34	306.3	302.96	303.25	305.07	308.52	307.51	305.55	307.27	302.69	307.12	308.14	307.39	310.36	306.54	306.7	306.52	308.69	305.75	308.58	303.49	304.68	299.45	306.14
315.63	315.87	316.72	315.27	316.92	318.94	316.47	315.48	318.37	318.03	317.86	317.07	314.56	314.23	316.27	321.12	313.55	315.45	316.44	318.9	320.52	318.87	317.04	316.54	318.28	314.4	316.1	320.54	316.7	315.21	313.54	318.6	316.09	319.9	315.5	316.59	315.85	316.15	318.41	315.41	318.08	317.25	317.25	317.59	318.99	317.38	313.27	318.72	316.93	312.97
311.19	314.72	313.92	312.5	313.97	313.26	314.62	314.91	311.45	317.29	310.89	314.15	309.51	312.7	312.25	313.08	313.36	314.03	311.47	317.35	313.99	313.88	310.81	311.72	312.19	316.11	315.04	313	315.12	313.53	310.38	314.54	310.3	311.22	312.95	310.8	314.61	312.89	313.92	313.13	314.46	311.21	315.29	311.29	310.68	311.03	312.36	312.63	315.07	313.95
309.27	307.52	307.99	312.33	308.73	309.82	309.47	309.66	304.81	304.2	310.29	307.08	308.31	309.14	306.58	307.77	311.47	312.11	309.53	307.76	307.93	312.28	308.32	305.31	311.74	308.9	310.67	309.04	309.71	311.63	309.78	309.83	305.67	314.2	307.13	306.49	310.64	305.03	309.09	312.69	309.93	311.52	304.76	310.6	311.71	309.02	309.17	307.27	309.61	304.94
322.88	326.19	328.01	324.69	325.02	323.58	326	327.5	331.17	323.04	326.76	324.03	321.62	328.05	326.15	325.22	325.03	325.82	320.36	318.65	322.87	324.59	324.37	326.1	324.2	323.66	328.15	320.41	327.54	322.48	324.8	326.66	321.26	321.8	322.77	322.13	326.31	323.56	327.11	322.82	322.5	324.7	323.58	324.48	327.3	323.18	322.9	324.64	323.28	323.15
294.27	292.2	295.64	296.5	296.29	295.93	294.47	294.64	294.75	294.1	294.86	292.85	295.83	289.86	295.33	296.57	296.89	294.3	292.17	298.01	292.06	295.66	294.42	292.47	294.77	293.72	295.37	295.83	292.78	296.73	294.68	293.49	295.63	291.8	293.33	293.6	294.2	298.36	291.33	291.98	293.98	293.91	295.81	291.92	295.7	292.72	290.76	294	289.49	294.42
318.58	318.91	319.37	318.25	320.39	318.37	317.17	322.13	317.27	319.1	316.42	319.71	317.84	322.64	314.8	320	319.09	319.04	317.26	316.24	316.66	316.97	315.51	317.45	319.45	315.32	321.2	316.42	320.09	316.95	317.88	319.24	318.53	320.14	315.06	321.86	317.32	319.82	320.29	317.18	318.05	319.86	316.27	316.78	319.05	318.34	320.46	317.04	313.71	316.29
307.79	309.25	309.37	307.53	306.78	306.63	306.59	309.28	305.88	308.11	308.17	306.32	308.34	304.36	310.3	308.1	306.84	310.19	304.43	305.51	309.18	308.25	304.61	303.54	307.04	306.2	308.2	306.63	307	308.09	306.13	308.19	310.39	305.54	310.23	308.04	308.79	307.93	309.15	305.73	308.2	304.7	304.63	304.99	305.32	306.08	307.34	310.16	311.37	306.15
305.78	306.18	304.95	307.76	305.77	302.43	306.97	305.42	307.57	307.12	305.46	303.73	309.83	306.27	307.58	312.23	304.52	308.14	303.29	302.97	307.49	302.53	309.78	308.08	305.37	303.27	306.79	304.12	306.66	303.14	304.36	307.21	304.51	305.92	305.9	303.36	305.8	307.99	305.01	306.72	304.12	307.21	308.17	307.81	303.72	306.1	306.71	308.09	306.65	303.12
306.01	305.51	304.75	301.9	307.16	304.38	301.44	302.09	303.13	307.62	306	301.68	305.69	304.03	302.57	307.37	302.11	305.5	303.33	300.66	303.37	298.95	304.08	302.95	305.77	303.39	303.91	301.2	302.42	305.35	305.4	304.15	302.45	306.48	302.87	301.69	299.95	304.44	301.14	303.3	303.15	303.34	301.53	304.57	303.29	303.06	309.92	301.99	305.99	299.57
322.71	325.24	322.72	328.17	327.55	325.53	326.38	322	326.22	323.1	323.82	324.07	326.25	322.86	326.44	326.32	323.44	324.54	323	329.8	323.24	325.47	325.74	324.53	322.44	326.66	325.52	325.63	322.55	326.54	324.55	327.57	322.03	324.04	324.13	321.08	323.83	326.57	320.39	325.74	323.36	326.2	323.31	321.86	323.05	324.21	323.93	321.76	325.63	326.08
331.11	328.01	330.08	329.56	330.02	326.4	329.31	330.6	327.03	330.71	328.61	328.53	326.97	328.63	331.22	332.23	329.91	330.68	332.16	330.79	327.24	326.02	328.24	326.93	327.03	327.69	328.86	327.25	328.27	332.07	331.31	332.65	329.73	330.22	330.27	328.69	326.92	328.02	328.28	328.93	327.15	326.64	328.96	327.18	330.86	326.22	325.71	325.15	329.36	328.85
311.8	310.46	314.33	309.04	311.16	313.61	308.72	310.25	312.91	310.26	310.06	309.8	310.89	309.99	309.65	309.62	308.31	309.9	309.3	309.36	313.28	311.14	310.57	307.25	311.3	308.8	310.63	308.66	311.08	312.63	308.5	312.66	311.84	306.94	311.15	308.35	309.69	308.19	312.01	310.66	312.21	312.4	308.64	308.29	311.04	309.91	313.05	308.09	312.53	308.84
299.43	303.03	303.58	303.95	301.95	298.87	304.52	301.28	299.62	299.86	300.08	305.15	303.86	298.93	301.19	303.6	303.04	305.4	301.2	300	303.49	300.87	302.69	303.16	304.4	302.57	304.13	304.95	302.47	303.54	300.02	302.59	303.63	302.54	300.43	303.44	305.61	302.89	303.63	298.94	302.46	298.4	302.25	299.06	304.93	301.71	302.47	303.34	301.25	302.21
311.3	311.21	313.52	317.29	311.47	310.74	312.95	310.85	308.55	315.36	308.83	314.24	310.56	310.57	310.38	315.82	312.18	311.84	312.5	313.61	312.11	312.28	315.16	314.07	315.31	312.28	309.44	313.48	314.6	314.71	314.74	313.19	311.47	313.97	311.96	314.44	312.21	316.02	312.24	314.72	311.7	312.38	312.73	315.62	312.76	314.94	314.19	313.21	311.27	314.99
312.36	314.13	310.94	315.29	312.18	313.37	311.06	312.27	312.76	316.41	313.2	313.71	311.78	311.79	311.87	313.67	311.5	314.55	313.75	314.7	311.6	315.2	314.39	316.82	314.54	311.72	315.43	315.58	313.42	311.23	312.12	309.81	313.03	314.34	309.11	314.27	315.55	315.18	310.94	311.29	312.7	313.19	313.97	312.52	314.54	312.06	313.79	316.39	311.87	315.03
306.07	303.28	300.77	299.73	305.6	301.46	303.92	303.55	301.47	301.76	302.16	302.95	303.71	304.43	305.55	303.75	304.41	301.51	301.75	302.5	302.83	302.94	302.9	301.08	304.65	301.34	302.42	303.13	306.04	304.72	301.4	305.7	299.66	303.9	302.69	302.12	306.59	302.92	301.31	301.41	301.73	302.16	306.3	303.67	304.62	302.32	305.99	305	301.81	303.77
323.45	329.05	325.09	323.42	321.03	325.56	327.2	327.53	327.22	322.26	321.47	327.11	324.5	322.14	320.57	323.49	324.75	328.22	323.56	323.32	328.08	322.21	321.58	326.08	324.53	324.31	321.93	325.21	323.65	324.37	321.43	324.46	326.97	324.35	322.42	322.24	324.51	322.19	326.93	328.33	327.96	323.75	322.83	327.22	326.34	325	327.34	324.67	326.1	326.44
319.37	317.84	319.42	319.23	319.87	316.92	319.6	319.85	317.9	319.21	316.88	317.24	319.39	317.05	317.2	314.18	317.29	316.72	320.09	317.61	318.45	318.68	315.75	318.99	315.51	320.84	317.36	319.89	320.05	319.01	322.38	313.24	320.02	312.8	318.82	320.11	317.02	316.35	317.05	317.68	315.85	315.18	316.76	318.33	316.29	320.48	314.27	318.34	316.28	321.56
307.68	305.21	306.96	304.95	301.9	307.34	303.89	304.8	301.68	306.72	305.7	306.65	306.88	305.03	304.26	301.98	304.14	303.7	305.05	304.9	304.14	306.75	303.09	302.25	302.13	304.14	303.39	305.89	305.87	306.17	306.65	303.17	303.51	300.54	304.22	304.8	307.2	302.83	304.99	305.53	304.83	305.23	303.7	302.6	304.37	305.94	304.49	305.62	302.31	305.61
299.94	304.67	301.44	303.77	304.92	302.73	303.49	305.68	303.62	304.88	306.23	303.04	301.72	300.61	303.51	301.46	303.4	303.36	300.26	302.06	301.91	297.5	303.18	305.27	303.85	303.19	305.45	301.55	305.61	304.13	302.69	303.35	302.98	300.06	304.01	302.46	303.93	305.72	301.55	299.55	306.84	306.14	301.98	303.09	305.4	301.91	305.89	305.5	301.18	304.38
308.44	306.37	306.62	305.51	308.01	306.81	306.94	308.92	307.6	306.45	306.89	306.1	303.58	303.48	303.05	305.94	310.07	306.81	302.02	306.56	304.02	304.53	303.23	306.79	308.26	304.64	307.33	307.98	305.91	305.07	305.86	307.39	308.73	304.93	304.85	305.43	308.05	308.77	305.38	303.06	307.48	310.78	301.83	306.3	305.07	305.48	308.13	306.96	306.71	306.86
327.6	326.84	323.18	328.27	328.19	326.81	328.01	332.23	329.14	327.83	327.72	329.6	329.22	327.52	328.13	327.57	326.68	330.02	326.59	325.22	327.44	327.04	328.01	327.46	329.21	328.6	329.39	326.8	327.1	331.16	331.84	328.88	328.89	328.56	326.21	326.58	328.76	328.5	325.53	326.02	327.9	326.23	328.77	328.51	328.12	329.75	326.93	328.67	330.39	328.08
316.2	314.38	310.09	313.79	309.34	312.03	312.75	314.16	310.66	314.65	313.79	312.94	313.65	313.49	314.31	311	310.56	309.47	315.13	312.76	311.79	313.34	316.08	311.34	311.6	316.07	314	311.05	312.26	313.05	316.45	312.17	313.16	315.59	313.95	319.08	312.99	313.96	312.83	314.29	318.26	313.67	309.87	316.71	312.38	311.87	313.97	312.07	313.63	312.15
293.13	292.61	295.17	295.84	291.41	293.44	294.03	295.18	291.98	294.42	295.86	294.06	298.15	289.55	295.32	295.37	293.62	294.2	294.58	292.72	295.9	294.23	291.32	297.04	291.73	297.3	297.04	294.4	295.82	293.81	297.91	292.88	294.33	294.11	294.98	295.81	292.38	296.55	295.08	291.74	294.21	297.15	295.31	292.33	291.68	291.23	297.32	293.16	293.93	294.43
327.08	325.43	328.24	326.1	327	327.47	329.57	327.03	331.21	330.95	327.3	328.09	324.85	332.61	323.07	326.58	328.52	329.21	324.27	326.56	330.47	327.05	329.63	330.63	324.28	328.49	329.97	330.95	328.47	327.9	326.75	327.61	326.25	331.15	326.1	326.04	327.48	328.83	326.69	329.9	325.42	325.62	327.08	328.5	327.19	325.83	330.43	322.75	325.4	329.22
330.31	328.03	322.22	326.84	329.01	326.52	328.1	327.61	329.9	326.89	327.61	329.76	326.6	328.88	326.04	330.1	327.69	328.19	325.81	326.98	326.8	325.64	326.11	328.61	327.39	328.78	322.81	327.96	326.68	326.53	327.37	325.11	328	332.2	329.86	325.94	326	328.14	322.25	327.43	328.27	329.54	327.4	329.83	328.78	327.8	324.68	329.89	327.57	329.99
313.63	314.91	313.29	312.43	310.75	314.93	315.07	313.22	312.1	316.05	313.36	312.82	317.35	313.9	311.96	317.73	311.34	312.51	310.36	313.61	312.48	310.53	310.36	314.16	309.94	313.85	311.93	313.09	316.62	313.47	313.15	312.65	312.86	315.64	313.29	318.13	315.93	312.01	313.71	314.4	312.37	312.96	315.06	310.58	312.74	315.29	312.13	313.01	313.55	315.2
304.24	306.57	305.15	306.86	304.34	304.32	305.21	303.02	301.08	303.59	304.28	302.19	304.51	303.84	302.59	305.69	306.2	302.93	305.07	303.61	305.89	305.24	303.18	305.06	306.56	307.37	303.98	305.7	309.87	303.82	306.1	305.12	309.89	307.18	305.31	300.83	306.27	306.44	303.74	307.5	306.16	302.98	303.88	303.99	301.67	304.63	306.78	303.3	306.73	304.31
316.63	317.34	313.52	316.46	317.25	311.29	313.47	317.49	317.6	314.66	314.43	315.17	315.98	315.68	319.74	320.5	314.5	316.12	316.61	317.45	313.26	317.06	317.22	316.7	315.18	315.47	318.16	315.49	318.04	316.34	316.62	315.41	318.47	317.67	315.07	318.89	318.64	314.8	317.28	315.33	316.61	321.25	314.97	314.98	318.56	313.38	315.87	315.96	316.19	316.82
299.41	303.26	302.61	306.58	304.09	302.37	302.95	301.27	300.6	304.74	303.31	304.06	299.23	302.81	302	302.62	300.03	299.75	304.9	303.48	305.03	302.68	303.53	301.8	307.85	301.29	301.07	304.41	297.02	304.03	301.63	303.29	300.34	298.62	303.67	302.94	304.29	301.18	303.65	300.29	302.37	298.72	304.46	308.31	303.58	300.98	302.71	301.59	299.26	301.78
324.34	320.64	326.78	323.87	322.57	325.64	327.23	324.11	324.14	318.81	325.55	323.41	324	328.57	323.07	325.62	326.4	325.15	324.77	323.52	324.16	321.9	324.6	322.32	322.76	324.28	325.1	325.79	322.31	326.39	326	324.44	327.04	325.78	325.71	322.56	324.33	323.32	325.98	322.32	321.58	325.55	325.41	321.7	325.45	326.24	322.71	324.81	322.03	324.39
309.09	306.46	311.96	306.63	304.24	307.79	309.81	306.33	307.58	308.93	308.71	310.58	310.93	306.8	308.2	308.99	311.93	310.37	310.15	308.76	308.28	310.29	312.25	310.57	310.58	313.06	306.8	308.35	307.59	308.13	308.48	307.3	309.55	306.06	310.33	310.67	309.9	307.35	307.32	308.24	309.97	311.03	309.3	304.1	310.54	308.44	307.08	313.41	307.35	307.09
313.76	313.8	313.65	312.1	314.53	313.03	311.42	312.89	309.41	311.61	314.03	314.32	316.24	313.59	315.77	314.47	314.59	313.21	317.39	314.71	310.61	308.95	311.46	313.4	316.05	315.17	316.41	312.66	313.69	313.83	311.99	313.67	313.07	312.41	310.02	316.19	313.41	314.05	310.86	315.19	313.34	312.08	315.46	311.7	314.3	314.26	312.35	310.62	315.44	316.38
296.95	297.39	296.18	298.36	297.35	294.94	297.24	296.57	296	295.19	295.55	296.33	299.11	298.89	294.92	293.83	295.19	294.81	298.57	294.15	296.56	295.69	295.96	296.38	298.35	296.64	294.45	297.69	298.39	298.01	293.85	297.37	295.32	297.04	297.95	297.71	294.92	293.73	297.28	301.05	296.32	296.92	297.49	298.19	295.66	300.72	301.36	295.95	298.43	297.58
297.39	296	294.05	297.21	293.28	290.46	297.3	292.89	292.5	293.15	296.46	291.68	293.01	294.68	297.47	295.91	294.88	292.18	293.98	296.4	294.68	292.21	292.48	293.7	293.72	294.01	295.14	294.81	290.43	295.27	294.07	294.69	292.72	291.48	296.58	292.52	296.11	295.19	293.72	294.27	294.6	296.34	292.93	292.77	292.46	298.05	293.1	292.32	294.04	292.78
308.78	306.32	310.3	310.37	310	316.32	315.53	310.59	311.06	310.06	309.7	310.5	315.41	308.96	307.31	313.91	311.13	309.79	309.64	310.53	309.21	310.13	309.51	311.4	313.41	311.04	313.7	311.53	312.6	305.35	312.99	315.21	309.39	307.57	315.94	310.31	310.25	312.49	311.82	311.35	309.38	304.59	311.36	310.14	308.58	310.25	312.26	306.44	309.86	310.32
306.35	307.22	307.32	307.53	307.5	308.06	309.37	308.14	306.2	308.5	309.45	309.58	308.18	308.78	307.97	310.48	309.71	303.65	307.28	307.12	307.34	307.52	306.04	307.3	302.72	306.89	310.02	307.72	305.96	307.09	304.86	308.54	308	308.08	308.11	305.47	308.35	308.83	308.66	308.61	309.07	304.71	304.23	311.68	305.84	308.22	307.32	306.72	305.03	306.89
329.92	326.66	329.52	327.54	326.52	326.07	326.62	328.25	326.91	330.33	326.99	324.67	324.86	325.65	327.07	329.53	331.81	326.04	325.55	326.78	329.87	329.08	329.03	327.99	326.65	328.88	328.32	327.23	331.07	329.25	329.3	327.41	329.31	327.35	330.6	326.77	329.28	329.22	330.58	329.88	330.4	330.19	327.93	326.8	325.65	329.68	329.03	326.92	329.17	327.8
307.29	308.22	303.56	306.77	309.07	305.76	304.06	303.67	309.03	306.94	302.64	304.19	307.21	304.52	306.78	303.75	302.74	304.99	307.58	307.28	304.89	305.38	305.75	304.29	306.41	305.71	308.42	306.31	304.13	303.95	305.38	304.82	305.94	304.9	303.46	306.95	307.66	304.62	301.34	303.06	301.44	308.5	303.92	302.81	304.05	302.17	305.58	303.2	305.45	303.85
315.11	312.04	314.97	312.84	312.88	316.87	314.13	310.23	312.34	311.73	312.55	310.4	309.82	309.87	310.1	312.3	314.59	312.86	310.54	310.45	310.52	309.98	309.74	310.98	314.92	310.93	311.65	310.81	309.14	312.66	312.31	312.38	314.64	311.39	313.09	315.67	307.99	314.25	313.3	308.27	310.41	314.65	315.8	313.66	315.33	312.55	309.66	308.49	309.48	314.64
303.49	305.17	302.07	305.97	308.45	304.67	304.29	303.69	303.23	306.28	300.36	302.77	303.98	303.59	303.63	303.28	305.81	304.95	303.06	303.12	304.03	301.69	302.98	304.25	300.45	308.63	299.7	304.62	305.17	305.69	303.74	307.15	306.64	302.77	301.3	298.76	305.48	303.82	300	303	303.34	300.43	305.67	301.31	301.37	301.73	304.13	305.38	303.98	303.57
314.28	317.77	314.78	315.56	317.68	317.96	320.91	317.78	315.23	313.34	313.36	315	315.46	312.57	319.89	315.49	316.28	313.4	316.87	313.46	317.4	312.03	313.46	317.74	313.97	312.75	314.87	315.15	316.19	309.58	312.4	313.98	316.23	313.53	311.56	316.11	319.77	313.57	313.67	315.24	314.46	317.26	315.38	314.89	316.21	316.33	314.5	319.56	315.61	314.89
307.87	305.08	306.82	307.85	306.72	307.38	308.9	312.07	308.77	312.16	309.11	308.97	308.22	311.18	311.34	308.78	303.83	308.61	306.28	310.74	312.7	308.69	307.45	307.12	309.5	308.23	308.86	307.89	310.77	307.75	308.97	307.83	310.99	309.85	310.51	303.17	306.3	306.95	307.25	307.57	305.98	309.28	309.5	309.05	312.36	310.35	307.89	309.67	309.77	306.53
292.19	291.87	293.77	290.55	293.52	295.08	296.33	295.5	293.96	294.04	291.81	292.48	294.39	293.7	293.5	298.19	296.66	296.2	295.87	291.42	292.05	293.49	293.89	297.33	292.74	294.56	292.39	294.15	293.33	293.51	294.43	294.5	294.02	294.42	294.09	295.25	290.17	291.76	294.31	297.96	293.79	296.27	292.09	294.45	293.05	293.92	293.33	294.24	298.54	296.73
319.06	317.23	316.43	319.1	316.84	322.5	317.2	318.49	320.22	323.31	317.28	318.16	323.36	318.37	317	321.39	319.9	319.15	313.74	320.61	316.16	322.82	319.52	316.94	318.57	316.51	319.37	316.33	313.27	321.07	319.07	319.34	321.04	318.79	320.56	319.42	317.72	316.62	322.25	319.44	316.55	323.07	319.93	325.02	320.25	317.92	319.72	313.26	319.99	317.19
312.13	312.58	317.37	317.16	313.81	315.34	312.96	314.64	315.36	316.9	314.16	311.5	314.94	314.02	313.33	312.25	314.33	310.92	315.11	313.26	316.98	316.48	313.36	315.44	312.85	316.43	313.04	310.37	311.81	313.96	311.4	315.28	312.89	313.06	314.36	313.17	312.04	311.94	313.17	314.74	313.93	311.87	316.92	312.99	314.39	318.44	313.5	315.33	312.27	311.49
314.72	321.5	314.5	316.65	318.88	321.65	316.28	315.38	317.88	318.82	315.12	320.75	316.96	315.61	316.85	316.38	318.99	314.75	313.19	318.5	314.94	316.74	315.33	318.26	314.86	317.25	316.2	315.15	315.51	317.29	319.07	316.69	315.03	317.1	314.03	314.07	321.23	318.91	312.52	314.15	315.53	318.52	315.8	318.53	316.71	319.09	316.14	318.55	314.29	316.24
308.59	310.27	308.51	311.7	308.95	302.5	307.04	311.21	312.26	311.4	309.72	313.72	309.02	309.77	312.46	308.51	309.59	309.31	309.4	311.65	310.01	306.8	308.53	308.45	308.54	312.16	311.05	308.85	309.46	307.9	309.12	309.57	308.5	307.83	310.33	308.04	310.87	312.5	311.24	308.03	307.38	309.02	308.78	311.23	312.67	312.37	308.13	311.89	308.93	310.31
307.42	310.98	309.27	315.24	309.37	312.87	310.04	314.4	310.42	307.62	308.94	308.37	308.48	310.87	310.09	309.14	308.52	313.51	309.33	311.33	311.53	309.66	311.26	312.08	314.23	309.81	308.73	308.16	310.81	311.64	314.22	310.86	314.49	307.77	309.54	311.34	309.44	312.2	309.52	314.13	312.2	311.71	308.91	313.62	308.01	308.89	312.71	309.79	311.37	311.53
305.5	301.18	302.38	298.44	300.17	301.38	302.29	300.59	305.77	303.29	302.85	303.22	302.85	302.62	307.3	302.01	304.81	304.33	305.72	305.28	302.76	301.59	302.76	300.83	302.46	301.95	302.96	302.2	303.64	304.16	304.69	307.75	304.49	306.63	301.66	300.72	300.55	301.48	303.38	304.7	302.31	301	303.08	305.07	301.97	304.41	299.37	301.05	307.58	299.94
306.18	305.98	308.89	304.6	306.88	308.57	305.03	309.43	305.43	308.02	309.75	309.95	306.15	306.51	307.56	303.97	305.63	307.85	306.08	306.27	305.75	307.88	309.3	306.34	306.06	308.16	308.02	303.6	306.43	310.59	306.45	307.42	304	305.69	306.9	308.28	306.07	309.44	308.4	307.68	306.64	309.58	305.76	307.59	305.88	304.23	306.62	306.01	307.79	308.73
310.45	309.73	310.07	314.5	311.7	310.43	314.21	311.13	314.81	312.86	311.54	313.16	312.62	311.05	309.43	311.31	312.84	315.81	311.42	312.5	312.52	311.63	309.64	312.41	310.89	313.92	310.97	310.86	315.2	313.18	312.25	311.6	314.35	317.75	314.99	313.57	307.6	313.04	313.08	308.78	311.53	311.16	311.27	308.84	312.56	307.96	312.1	311.18	312.76	310.53
308.43	311.64	317.07	313.09	314.63	310.44	314.04	311.95	309.54	312.73	314.07	316.25	310.59	314.44	309.2	312.56	311.13	314.61	314.6	313.52	314.65	314.09	314.64	312.21	311.34	311.91	315.55	315.88	313.18	315.27	312.78	317.2	313.69	315.74	309.77	316.02	312.48	307.25	310.97	312.39	312.42	313.03	311.95	311.64	312.06	315.7	311.21	312.72	311.3	313.46
297.37	293.79	295.02	293.44	295.89	296.49	298.71	294.8	294.09	293.31	297.05	294.41	298.56	295.89	295.68	297.23	296.44	295.03	293.34	294.52	293.17	293.2	297.95	293.68	294.37	295.29	296.21	297.12	294.2	295.88	292.94	295.89	295.48	297.43	294.7	292.61	293.69	293.9	297.29	296.05	297.73	296.49	294.72	295.74	295.22	296.38	293.07	295.15	294.31	294.21
300.98	302.54	300.46	300.39	302.72	299.64	299.77	300.06	297.68	304.45	298.45	301.95	300.76	300.87	300.36	299.97	297.66	297.61	302.58	301.16	299.13	300.87	296.71	300.21	297.98	297.98	301.79	299.54	298.27	300.26	300.38	299.03	296.31	298.86	299.24	300.58	299.97	299.02	299.14	298.27	298.41	300.22	300.53	299.43	298.26	302.76	298.44	296.7	297.45	302.03
305.5	303.43	306.01	305.33	303.7	303.17	302.61	307.83	306.03	305.28	304.77	302.76	303.98	301.13	309.13	305.09	306.63	305.85	301.69	302.84	302.97	303.32	306.2	302.28	305.54	302.78	307.25	306.89	301.91	304.38	307.5	301.39	305.72	302.2	307.08	307.6	300.18	302.73	301.91	302.96	306.87	306.6	304.31	302.92	305.97	305.19	305.86	310.23	306.97	303.09
312.93	313.59	311.93	311.11	308.42	316.39	311.92	312.29	312.17	315.34	311.81	312.32	309.21	312.56	307.95	311.38	312.69	316.6	308.8	313.93	311.91	310.45	312.75	314.91	313.2	311.47	312.29	310.6	315.57	314.51	310.65	310.97	310.15	313.06	313.26	310.06	311.14	312	312.51	311.83	311.07	315.87	311.93	310.42	313.87	310.79	314.85	312.3	313.29	311.47
301.42	302.14	303.12	302.71	303.52	303.43	302.32	303.35	302.77	303.13	301.37	302.52	304.86	306.9	299.72	305.79	302.95	305.46	301.61	305.94	303.62	303.42	307.07	302.57	302.3	307.71	305.45	298.85	302.54	300.31	304.89	306.14	306.45	302.91	303.74	302.47	301.17	300.85	305.74	303.62	302.21	301.58	303.49	305.31	300.63	301.69	303.54	303.32	302.91	302.82
301.71	299.54	300.47	300.71	302.02	303.64	300.15	300.77	303.4	302.69	301.24	299.71	303.49	301.36	300.17	300	297.58	301.38	297.66	300.96	300.83	302.26	301.73	300.2	301	300	298.5	296.74	296.97	296.74	300.19	300.91	304.59	303.73	298.34	301.2	302.61	301.28	298.82	299.93	298.7	301.86	299.87	297.09	295.94	300.05	302.68	302.22	299.63	299.29
307.44	313.48	310.36	316.97	311.28	312.41	312.05	309.34	314.69	313.72	311.3	308.8	314.35	315.14	311.08	311.65	309.73	310.42	313.71	312.12	312.27	313.03	314	311.75	309.75	312.35	315.97	313.19	313.75	312.31	311.18	313.64	312.81	310.89	313.26	311.8	313.57	314.15	313.87	315.16	308.74	315.59	316.62	313.59	313.93	316.06	313.82	309.03	311.91	317.08
304.21	306.36	306.19	305.81	302.61	305.86	306.04	304.67	303.69	308.25	303.93	307.82	303.9	302.92	303.43	302.91	307.54	307.4	302.39	305.59	303.26	306.56	306.97	309.68	305.29	305.89	305.99	306.35	305.83	305.95	304.16	304.65	304.69	307.22	306.63	305.95	304.12	304.74	301.25	303.92	305.99	301.83	307.53	306.45	305.02	308.43	308.76	308.44	304.76	307.97
304.3	300.81	301.56	303.38	298.24	299.07	301.65	300.01	301.68	299.68	303.73	302.48	303.6	302.53	300.38	307.88	301.33	298.53	299.03	301.1	296.35	302.44	296.14	304.74	299.01	300.08	299.47	303.65	301.59	303.9	300.5	297.92	302.6	300.01	300.24	299.39	305.69	303.34	300.41	298.87	301.15	300.74	299.36	300.74	299.82	298.59	300.64	301.03	302.44	303.29
294.9	288.91	292.68	294.88	293.89	294.2	292.96	293.75	288.14	295.07	291.87	295.39	297.62	293.7	290.69	295.35	296.29	294.71	295.12	293.36	294.83	293.54	293.42	296.41	293.89	295.47	296.8	294.76	295.53	297.89	292.87	294.99	297.53	294.22	293.14	294.74	294.54	297.76	293.14	294.18	293.62	295.17	294.05	296.84	293.36	291.35	298.07	297.37	294.24	291.35
304.78	301.96	303.89	306.73	301.82	299.55	303.93	303.95	303.39	306.1	303.55	303.32	303.91	303.64	302.5	303.73	301.54	300.63	303.67	301.35	302.29	303.92	303.32	302.3	305.8	302.13	304.76	302.4	301.89	302.31	302.73	303.72	302.49	305.83	305.7	303.71	301.19	302.95	305.6	304.99	301.25	305.73	301.56	300.62	301.14	304.17	301.6	302.91	302.02	305.81
310.28	313.51	312.49	311.44	312.87	314.6	312.52	310.51	311.2	312.01	311	313.39	314.29	314.4	311.22	315.03	313.79	312.08	313.37	310.75	315.08	312.95	314.6	313.49	313.44	312.98	311.51	311.09	311.27	311.13	313.96	308.9	313.46	314.02	315.17	312.16	313.87	314.43	311.01	313.05	316.12	310.6	314.5	313.64	313.98	310.92	309.99	308.72	316.97	311.54
303.02	306.95	301.21	302.69	303.6	301.25	300.99	304.57	302.9	305.45	303.49	305.58	302.25	305.88	305.48	303.16	303.68	305.02	303.71	303.16	297.81	302.88	301.07	304.5	298.49	305.36	305.95	300.44	303.36	301.9	300.52	301.8	303.31	301.93	303.17	302.82	303.27	302.17	308.22	304.02	304.7	301.33	304.04	303.54	303.45	302.61	300.73	300.62	301.58	304.2
300.06	300.76	306.48	306.36	305.5	303.61	305.09	306.93	306.55	299.52	305.03	301.84	303.81	304.43	305.4	307.24	305.48	305.68	307.31	305.32	303.81	301.25	303.86	302.03	304.21	307.63	305.66	306.28	305.56	304.78	302.34	301.4	308.04	302.87	304.49	304.1	304.48	306.38	303.86	300.39	302.25	305.39	309.22	304.51	302.83	300.36	307.51	302.93	303.28	302.01
309.16	305.82	305.86	310.21	310.55	308.93	307.46	306.79	308.83	307.08	307.93	307.78	311.95	312.06	311.92	311.12	309.25	309.91	307.74	307.98	307.78	310.58	307.67	309.14	307.51	307.09	310.13	311.2	309.9	307.07	305.66	307.64	308.14	310.1	307.83	309.78	307.15	304.93	307.54	309.99	309.65	306.21	312.35	309.81	310.76	309.23	313.41	309.84	310.31	303.91
310.75	309.51	308.6	315.02	314.11	312.45	309.84	308.71	310.55	312.63	309.93	313.61	308.71	310.6	311.4	313.57	310.33	314.93	313.48	310.51	311.13	310.42	309.99	312.04	309.93	311.94	310.49	307.82	310.25	312.28	309.3	311.21	312.89	308.37	310.87	309.1	310.49	309.19	310.71	309.34	311	306.67	312.94	308.05	312.64	311.21	312.96	311.81	310.42	311.54
315.6	315.02	313.26	312.74	315.14	316.36	315.19	319.27	315.15	314.2	314.57	316.45	312.6	316.66	314.56	315.46	318.65	313.34	313.42	313.93	315.48	314.63	313.12	317.48	314.35	314.03	314.54	315.8	312.09	316.17	313.85	312.88	310.29	315.35	315.73	311	315.16	313.6	314.34	317.95	312.18	316.88	317.35	316.16	315.39	315.49	317.14	316.86	314.02	316
311.1	309.89	311.32	312.01	314.36	308.77	313.32	308.53	311.1	308.46	313.37	315.7	313.23	308.32	304.45	311.02	316.22	310.13	309.89	310.08	308.66	308.89	314.22	310.54	312.92	312.36	313.3	312.82	313.04	310.61	308.94	312.95	312.87	311.36	313.51	314.4	310.68	309.38	309.48	313.29	310.34	309.37	310.1	310.2	307.46	311.09	310.79	315.1	312.09	310.42
301.57	301.59	303.98	301.18	302.56	302.23	308.13	303.49	306.26	307.5	306.01	303.58	303.71	306.92	305.13	302.68	300	301.48	301.67	302.07	306.82	302.76	303.51	306.26	306.24	301.77	305.49	302.42	307.71	301.87	303.76	302.91	304.01	300.49	303.32	303.84	301.64	304.5	302.67	308.74	304.3	301.36	304.43	303.15	301.05	302.44	301.08	305.95	303.42	300.36
301.72	297.41	298.83	303.83	302.69	302.48	296.72	303.67	300.05	304.42	299.99	302.08	298.2	296.7	300.07	302.57	303.41	299.58	304.74	302.26	302.04	300.87	302.13	302.98	296.66	302.11	300.57	300.78	302.23	297.35	299.33	303.59	302.02	300.93	301.08	302.28	299.09	302.8	303.98	300.1	302.49	301.12	296.79	304.01	302.18	299.56	302.2	297.63	303.27	297.73
308.87	307.75	304.57	309.31	304.64	310.9	305.91	304.25	305.35	306.49	302.6	306.25	310.15	305.82	306.12	306.76	306.58	309.31	307.19	308.25	309.39	303.15	304.27	306.89	305.16	306.56	306.57	308.09	307.05	307.02	308.67	308.14	306.47	305.18	307.86	308.81	305.85	306.83	304.74	305.53	305.45	306.06	306.35	303.05	305.13	309	306.68	307.8	307.02	303.88
316.83	316.37	313.17	315.74	312.99	309.42	314.58	313.29	314.14	314.06	316.39	317.42	313.25	314.18	316.79	313.56	314.4	314.32	315.77	312.36	311.86	313.89	312.58	314.55	311.95	316.86	308.65	317.49	313.28	310.34	316.42	313.91	316.38	315.48	315.56	313.95	314.68	314.98	317.48	313.62	312.76	314.31	317.6	317.44	313.9	316.58	313.41	314.69	315.43	312.52
327.93	324.77	324.03	327.87	326.78	322.29	325.53	323.28	324.14	322.33	325	325.87	324.14	323.37	327.9	328	323.35	325.06	327.24	326.25	328	324.4	327.02	323.57	324.55	324.22	325.59	322.9	321.02	325	320.69	327.48	329.18	323.48	328.34	326.91	325.36	328.52	330.42	329.51	324.84	327.3	325.35	322.6	323.04	325.21	325.61	323.32	325.98	326.98
317.5	319.69	320.05	317.43	318.83	318.36	316.45	315.16	320.73	319.75	315.71	318.45	320	322.36	317.74	317.63	321.29	322	318.52	320.88	315.4	320.77	316.82	318.58	319.6	319.69	318.89	320.06	317.42	319.8	316.88	318.71	317.29	318.23	314.79	321.46	322.75	314.72	315.76	320.53	315.43	321.85	321.52	321.15	320.28	315.16	317.12	319.29	318.61	316.03
304.03	304.42	304.35	305.68	306.93	303.52	300.91	300.58	303.51	299.67	303.06	303.57	305.44	305.76	303.65	306.14	301.78	306.06	303.85	305.47	305.24	307.4	300.71	301.77	304.26	305.51	304.08	305.9	303.72	306.67	305.96	305.05	301.63	306.75	303.46	307.3	304.99	305.02	303.37	307.74	303.75	303.46	306.63	304.91	302.12	304.74	304.94	304.4	307.55	304.38
303.11	302.43	302.96	304.97	305.58	305.51	303.8	304.69	305.47	303.2	305.49	303.15	303.02	304.05	301.25	304.59	301.64	306.75	303.1	304.55	307.91	301.87	304.55	301.89	303.56	302.35	301.81	304.54	308.53	304.79	304.57	303.9	302.11	306.67	304.37	305.02	305.29	306.75	302.48	304.05	304.86	301.55	302.22	304.05	301.4	301.19	302.73	304.57	301.46	303.56
295.37	300.15	296.96	296.35	296.4	296.44	296.92	298.26	296.84	299.37	294.92	299.22	297.62	296.63	299.21	295.64	298.41	297.24	294.68	296.84	294.72	295.66	294.02	298.16	298.33	297.94	298.04	297.66	292.19	301.32	295.27	294.77	298.06	298.16	297.45	297.33	298.32	293.54	297.48	297.33	296.09	292.79	294.45	298.44	296.81	297.1	296.03	296.35	297.62	298.27
305.34	302.47	306.45	303.15	303.95	303.05	303.21	302.94	302.02	303.22	303.09	301.42	303.29	310.84	305.19	305.13	301.4	304.08	305.86	303.17	305.65	302.88	301.82	306.54	305.4	303.69	302.75	304.97	303.85	306.73	306.95	306.29	305.78	301.59	306.31	305.66	307.39	305.41	305.28	306.57	308.45	305.53	303.15	308.38	306.44	304.58	307.28	302.68	304.16	304.7
316.32	312.12	316.16	312.44	317.89	315.7	313.84	316.56	319.09	316.03	312.1	318.65	313.88	315.77	314.19	314.39	314.14	313.95	314.13	312.93	313.44	314.65	316.12	314.56	312.31	313.51	316.95	315.81	313.15	315.04	312.89	315.21	315.04	314.32	315.07	313.68	314.21	313.27	316.77	315.42	319.35	310.49	317.54	316.18	315.99	315.09	312.85	315.34	314.39	314.02
295.15	295.79	292.29	294.38	297.51	292.31	297.29	293.95	295.43	292.96	294.36	297.83	291.9	295.15	293.28	296.44	295.23	295.95	295.39	294.4	295.13	294.1	293.44	294.64	294.54	289.77	293.55	291.01	295.5	295.56	294.71	294.61	292.05	296.63	294.62	295.93	297.91	296.57	300.24	297.8	294.75	294.16	292.78	289.64	294.33	294.91	292.72	294.45	295.85	295.84
305.24	303.47	303.56	305.47	303.82	307.12	301.6	301.05	301.15	304.93	303.92	301.29	300.97	302.74	302.72	303.27	303.65	301.17	304.99	305.7	306.34	302.49	302.84	306.03	299.96	304.7	302.75	303.08	304.81	299.6	304.35	300.98	305.16	303.23	303.02	304.33	305.47	301.66	300.42	304.15	301.36	303.01	303.48	301.49	300.79	299.38	306.07	302.23	308.74	306.6
308.76	307.23	311.78	313.28	308.23	311	310.34	312.07	312.42	309.18	308.77	308.8	308.65	310.24	310.69	309.18	308.89	313.33	308.88	308.53	310.65	308.33	312.39	310.7	308.1	312.11	308.56	311.27	313.39	306.6	310.52	310.18	308.82	313.72	308.31	309.82	312.17	309.88	314.56	308.77	310.84	310.08	310.97	309.85	310.65	310.35	308.75	312.58	311.22	311.82
294.43	294.28	293.01	293.57	295.22	288.67	293.19	296.83	294.71	297.06	297.31	296.15	294.4	293.94	296.96	293.38	294.07	295.31	293.44	295.42	296.35	295.89	293.27	295.89	295.11	295.28	294.92	296.56	294.87	295.82	299.89	297.79	295.38	293.6	294.75	292.72	293.39	302.18	288.65	296.5	293.01	293.81	294.28	294.98	296.25	294.54	293.47	295.98	295.29	295.55
301.29	301.28	305.52	308.56	299.49	306.5	306.75	301.74	303.96	301.15	304.14	305.3	305.89	303.88	304.76	305.35	299.53	303.03	303.21	305.93	302.66	301.25	302.59	304.13	304.28	301.04	304.29	306.56	302.75	302.5	307.37	302.57	299.43	298.91	302.92	301.62	305.87	306.49	305.19	305.1	303.38	305.03	302.91	304.84	307.22	305.11	302.74	302.43	304.81	304.49
308.62	308.49	309.47	308.46	306.96	310.15	309.68	305.55	309.25	312.03	308.82	313.17	305.97	309.34	306.47	308.72	306.94	307.12	307.57	307.48	314	310.67	309.63	307.72	307.65	305.85	306.39	309.71	306.83	312.09	307.08	310.55	309.37	310.61	308.55	311.08	310.02	309.87	307.15	307.36	310.81	311.14	309.57	310.44	311.79	309.23	309.92	309.76	306.75	309.45
311.49	310.11	314.71	315.32	314.69	315.31	315.22	315.35	311.81	312.1	311.66	315.88	314.19	317.15	312.32	310.15	310.77	314.88	315.26	309.68	312.64	313.3	311.67	316.74	314.08	314.14	315.67	311.27	312.51	316.95	309.14	315.07	318.93	315.08	312.95	310.58	313.29	318.35	313.36	306.13	311.3	314.99	310.7	313.26	310.59	315.16	310.72	312.62	311.86	310.77
306.08	305.73	304.7	309.54	307.56	304.91	308.64	306.01	312.09	309.41	307.65	305.4	303.85	307.2	306.1	306.2	305.01	306.72	303.61	307.23	307.86	306.14	305.05	308.29	303.82	307.14	302.91	303.92	305.76	304.86	307.87	309.69	308.05	307.07	306.13	301.53	303.44	306.1	306.04	305.76	305.34	307.99	309.41	307.62	305.61	306.85	306.61	310.29	309.57	305.09
301.04	298.86	300.55	299.64	302.25	301.39	300.88	299.43	300.29	301.26	296.86	297.24	303.61	302.01	300.76	298.09	302.78	298.24	297.82	301.16	299.4	302.95	302.37	300.81	297.82	302.79	299.82	301.7	298.61	299.18	301.58	301.06	298.19	299.2	298.33	300.78	300.55	301.33	295.72	297.98	299.58	302.86	298.59	299.34	300.79	300.94	299.6	298.26	298.97	299.92
299.15	300.65	301.84	299.73	301.86	301.69	297.24	304.02	299.26	306.48	302.84	301.86	299.36	300.4	298.91	300.94	303.24	303.08	300.79	302.41	300.12	300.82	301.38	300.24	303.33	301.72	298.42	302.15	301.54	300.24	299.02	301.91	299.6	298.68	305.14	300.52	299.76	302.95	300.36	303.49	304.95	300.79	301.29	302.5	301.33	302.06	302.19	304.56	300.37	303.1
304.32	306.73	305.33	309.3	306.36	308.04	309.73	307	306.61	304.88	306.16	304.21	305.5	310	307.25	305.89	304.21	303.47	308.12	306.99	307.88	308.48	306.55	306.45	304.46	303.19	306.98	304.9	304.45	308.09	307.05	308	306.18	307.9	308.1	305.33	306.68	309.28	303.38	304.55	310.95	304.72	302.12	307.57	304.97	310	304.54	305.79	304.46	306.58
294.45	298.16	293.49	294.52	297.45	295.35	296.86	294.01	295.81	292.46	297.25	298.77	290.33	294.7	296.56	294.77	296.19	294.18	292.93	296.26	295.41	294.71	294.05	295.16	297.49	292.84	297.26	295.13	298.75	297.41	296.09	291.33	296.46	294.35	292.47	296.49	291.26	296.66	295.48	293.61	293.31	297.44	299.43	293.24	296.41	295.68	296.2	291.46	296.01	292.27
327.61	327.38	329.54	326.83	329.23	331.12	326.42	327.69	327.89	327.86	327.98	329.08	328.2	331.88	331.1	329.86	332.36	332.97	330.91	328.42	331.71	327.71	325.17	327.59	332.1	329.98	327.28	330.75	326.97	328.97	328.24	328.6	329.3	327.91	329.92	329.17	330.46	326.38	328.73	329.06	329.3	330.46	329.96	329.77	327	333.06	327.09	327.53	330.61	330.94
306.05	309.01	309.25	308.5	306.73	309.65	308.05	307.14	309.4	311.5	308.12	311.81	308.97	309.07	309.73	309.31	310.28	307.56	308.15	308.41	308	311.32	309.7	311.69	305.88	309.68	306.38	307.27	310.21	306.41	309.73	306.89	309.91	306.86	307.77	309.37	310.48	313.59	308.74	311.01	309.28	309.9	309.84	310.09	309.9	308.01	310.95	308.37	306.17	303.58
299.36	301.91	305.51	299.36	300.37	305.51	304.91	298.61	299.96	302.93	298.35	298.12	297.85	301.83	304.53	301.54	302.94	299.58	299.95	302.24	303.07	302.87	304.19	299.55	300.79	302.59	299.94	301.65	300.78	301.75	300.68	302.46	296.88	302.69	298.41	299.59	299.67	299.72	303.17	298.74	302.26	304.27	300.92	303.64	300.83	305.29	302.35	299.19	302.36	304.81
304.28	306.46	308.52	307.87	303.65	310.54	303.5	301.19	301.87	305.88	309.41	305.3	310.2	304.94	306.28	304.32	307.2	304.84	305.97	307.2	309.26	303.94	308.85	305.24	306.81	306.77	305.67	304.8	305.54	306.72	307.2	306.13	306.51	305.63	304.35	305.49	305.07	302.77	305.3	308.12	308.02	306.02	308.71	307.5	306.22	302.85	306.6	305.88	305.11	303.94
308.1	303.7	305.06	306.46	304.33	304.86	302.6	304.08	303.91	305.86	306.13	303.04	304.55	302.8	305.76	305.75	306.42	306.29	303.14	304.62	305.89	306.28	306.22	306.84	300.27	304.8	304.09	303.52	306.36	306.42	306	305.42	307.27	305.12	307	302.37	302.08	304.22	306.25	307.84	309.15	304.61	303.7	303.51	307.86	306.02	307.49	306.81	304.6	304.99
309.91	313.23	316.01	311.76	311.92	315.02	312.64	311.63	313.3	315.42	306.57	310.89	312.1	313.84	314.16	313.79	316.91	315.41	314.19	313.25	311.34	311.75	315.25	310.42	315.51	314.28	311.59	314.12	312.8	315.37	318.25	313.12	315.37	311.25	313.02	312.77	310.99	313.37	310.78	311.64	316.49	313.49	310.51	314.13	312.42	313.33	313.16	313.32	315.4	314.18
318.64	316.48	321.82	319.38	317.08	318.82	316.6	314.07	316.11	318.08	316.18	315.7	318.85	319.29	319.94	319.79	318.48	317.98	319.83	318.61	320.25	320.87	317.98	315.6	315.68	318.05	316.17	317.24	315.29	320.41	317.86	317.24	318.83	318.54	320.93	318.97	319.35	317.76	318.59	318.67	319.65	319.43	320.31	316.08	317.64	318.97	320.03	318.5	319.17	316.95
296.6	292.74	291.82	292.68	294.42	295.9	292.18	294.99	294.78	293.78	296.68	293.01	297.88	292.6	292.55	294.28	292.76	293.98	290.6	296.19	297.04	293.76	292.13	295.16	296.53	294.19	293.02	296.76	291.5	295.26	295.89	294.35	293.83	292.43	293.94	297.31	293.58	288.68	291.14	296.84	295.73	294.17	293.35	292.65	292.34	297.92	297.3	290.9	293.32	297.26
326.44	328.05	324.81	326.04	330.15	329.03	324.55	324.11	330.4	328.78	325.55	325.78	328.12	326.1	326.91	328.95	327.22	325.47	327.02	325.87	329.59	327.25	329.15	327.9	328.55	329.79	322.4	330.14	325.16	328	324.11	329.59	325.99	328.19	322.98	323.73	326.99	326.07	325.56	329.31	325.15	327.31	327.53	329.06	326.38	327.94	326.69	327.28	329.94	329.28
306.05	308.06	305.07	304.98	305.28	303.93	303.82	306.45	305.74	306.03	305.47	306.32	308.12	304.66	304.68	305.16	305.6	302.89	304.63	306.45	306.53	303.84	303.51	302.69	303.85	305.1	305.22	307.75	306.33	309.23	303.54	305.17	306.63	305.59	301.69	305.37	308.71	305.39	306.81	303.68	307.31	301.94	304.58	305.46	305.94	303.36	304.97	305.56	302.49	307.29
303.91	306.04	305.24	305.41	303.75	301.34	306.37	302	304.32	304.93	303.46	304.22	304.24	301.61	305.52	308.73	305.24	305.45	305.66	304.94	305.36	304.52	300.6	303.97	305.22	304.36	304.15	305.15	305.35	304.39	304.53	303.85	305.13	304.91	305.51	305.53	303.21	304.7	306.43	305.27	303.46	304.18	308.01	303.45	307.42	306.21	303	307.47	304.83	305.84
293.84	296.22	292.35	293.14	296.55	296.44	293.01	290.15	294.67	293.04	292.32	293.26	292.85	293.11	289.29	290.23	294.59	294.27	290.59	292.76	293.79	294.02	293.51	294.57	293.31	296.41	294.26	292.51	295.28	291.98	296.7	297.2	294.3	292.52	290.44	293.49	292.59	294.69	291.9	294.15	293.39	293.45	293.91	295.17	292.03	293.27	290.58	295.46	296.82	292.81
328.1	326.63	324.74	330.99	324.73	325.21	325.9	329.18	327.75	331.11	330.29	329.71	330.62	327.87	326.61	327.68	327.88	330.41	328.9	329.87	326.22	327.3	324.79	326.4	327.89	325.51	328.83	327.86	327.34	326.9	324.69	324.34	324.58	328.24	326.83	329.49	326.09	328.61	328.21	324.66	325.51	327.02	326.05	326.98	328.1	327.85	330.33	328.18	326.59	326.71
297.64	298.89	298.13	296.67	298.73	298.73	295.8	299.24	296.83	293.17	295.66	294.52	297.54	300.22	297.25	297.29	299.72	298.53	298.5	298.64	298.24	296.88	294.66	295.49	298.94	299.05	297.78	297.16	298.25	297.34	294.67	298.71	302.16	298.8	297.68	297.2	298.62	296.72	294.89	296.6	297.93	301.17	297.47	296.19	297.17	297.16	296.06	295.75	301.9	297.71
314.25	315.07	311.87	310.69	313.18	312.49	309.45	315.23	312.7	311.32	313.1	311.91	312.05	310.78	310.25	307.11	314.33	308.86	312.03	309.67	310.95	311.99	312.4	308.25	312.11	311.57	313.69	311.89	310.67	313.77	312.24	314.01	312.17	312.01	311.43	313.07	312.6	313.96	315.9	311.56	317.17	308.63	312.14	314.12	312.91	313.69	311.83	310.61	311.53	309.45
302.56	301.28	302.32	300.23	300.26	304.4	306.14	302.53	299.3	300.33	304.95	305.9	298.05	304.05	302.08	301.68	301.75	300.59	302.58	304.21	302.33	306.33	304.62	301.41	300.06	302.96	300.49	298.24	304.62	306.06	304.82	305.55	302.41	305.66	304.16	303.76	303.18	299.32	304.3	305.28	303.24	305.48	304.8	305.62	302.9	302.43	301.11	304.71	304.45	307.59
303.82	303.68	303.13	301.89	301.86	303.11	300.51	304.51	301.31	306.72	303.53	305.26	306.74	303.76	302.65	302.43	305.41	300.11	299.68	302.22	301.52	302.88	300.03	303.73	303.68	301.05	304.01	301.25	298.36	301.17	302.36	302.41	305.31	306.18	304.11	304.05	299.39	300.46	303.11	306.35	302.8	307.89	298.95	301.85	301.08	301.35	304.96	304.85	304.08	301.68
302.86	304.11	305.27	306.82	303.4	303.62	304.5	306.48	307.14	302.52	306.21	306.05	302.76	305.54	301.31	305.4	303.09	302.37	304.72	306	305.43	303.63	302.5	304.89	303.6	306.17	303.67	303.49	304.72	305.67	301.83	304.87	303.69	301.24	300.99	306	301.73	302.05	302.68	304.55	306.07	306.2	304.3	304.65	306.86	305.69	304.33	307.07	300.39	305.36
304.47	304.04	300.37	300.52	302.62	302.53	295.39	300.75	302.79	304.67	298.89	299.5	298.88	300.76	301.62	300.1	302.61	302.98	301.02	302.01	301.56	301.91	299.31	302.06	303.84	298.2	302.96	296.44	301.9	299.89	301.44	301.55	304.23	300.91	303.39	299.77	299.4	300.8	298.54	299.09	302.91	302.13	300.5	302.25	296.74	296.9	296.57	299.78	299.82	301.02
311.69	307.49	309.38	308.91	308.3	309.56	309.32	310.76	309.29	308.01	309.41	308.39	308.81	310.26	312.56	309.7	308.59	308.37	309.27	309.12	311.06	303.12	312.7	309.76	308.48	309.21	313.11	309.61	313.23	309.69	306.94	310.44	311.36	308.92	309.48	312.32	314.87	314.24	310.58	306.62	309.66	312.82	309.66	311.34	312.87	310.71	311.85	311.31	309.95	308.41
310.03	308.51	309.48	306.41	304.65	309.13	309.93	306.23	304.39	309.03	309.7	308.58	308.83	305.76	310.22	305.52	309.09	310.88	309.48	311.36	309.87	303.77	307.79	308.53	307.65	309.93	307.15	306.79	308.24	308.85	310.6	305.72	309.24	312.73	306.59	311.96	308.77	306.77	306.99	308.07	307.71	307.13	304.25	309.98	312.67	310.44	308.72	307.83	310.12	305.23
318.84	320.32	318.3	319.37	321.26	319.11	317.69	316.17	317.96	315.05	320.15	316.15	320.07	322.46	318.94	321.36	317.66	321.61	318.7	322.37	318.48	323.02	320.44	317.37	316.18	316.82	317.86	319.72	319.26	315.85	316.48	317.06	319.22	318.43	320.14	318.41	316.83	319.51	321.86	318.75	321.09	315.63	320.24	319.37	318.87	323.83	316.55	318.5	318.93	319.25
296.13	298.41	293.87	294.63	295.88	293.66	294.86	292.92	297	298.58	299.39	298.6	297.11	294.65	294.69	296.72	297.87	298.03	296	297.22	294.23	299.97	295.38	296.61	297.04	295.89	295.99	297.21	297.86	296.42	298.95	294.48	297.14	294.59	299.56	297.94	298.26	295.15	296.54	298.65	296.44	295.88	296.41	295.35	295.03	296.37	294.77	299.83	297.93	296.46
305.26	305.59	305.39	304.65	304.37	303.5	302.93	306.57	303.02	302.56	300.88	304.58	307.16	304.6	301.4	303.07	305.2	305.84	301.95	303.94	300.89	300.89	302.19	300.27	303.3	301.39	303.71	300.56	300.13	302.1	302.03	299.26	303.51	300.43	303.01	303.94	303.5	302.74	301.18	305.61	304.57	303.95	301.51	304.12	301.88	306.13	304.88	303.74	300.22	304.21
307.91	309.17	308.13	306.05	307.4	307.29	311.51	308.6	305.58	311.04	311.36	309.23	309.91	311.91	304.12	310.1	307.76	308.67	305.96	306.64	312.19	311.7	307.98	308.83	305.1	309.02	306.26	307.21	310.39	305.84	311.34	309.88	308	309.48	307.64	307.8	306.46	308.06	308.64	311.44	312.07	309.47	306.5	307.42	305.74	310.06	307.22	308.58	309.45	309.12
303.24	302.89	306.29	302.39	305.15	307.17	305.1	305.48	302.8	304.77	306.01	304.65	305.42	305.02	304.75	305.12	305.28	305.21	307.02	302.2	303.9	304.88	304.85	305.22	301.75	304.37	304.18	305.89	304.06	305.4	305.51	304.02	305.3	302.86	302.32	301.87	305.08	304.35	306.52	306.77	303.68	306.38	306.73	303.99	306.42	304.21	303.78	305.31	302.09	307.37
315.8	310.58	311.16	310.35	313.4	312.57	305.15	312.89	311.59	313.04	312.7	311.6	315.57	314.75	314.66	312.25	310.92	314.68	311.9	314.08	314.51	312.53	312.36	310.1	312.2	311.61	313.02	314.08	310.19	307.22	311.69	313.47	314.33	312.34	309.64	313.81	315.08	311.14	315.81	313.58	311.19	314.19	310.35	316.33	314.46	312.02	312.34	310.52	309.23	315.94
302.1	308.12	301.23	302.52	304.81	304.31	299.98	304.35	301.86	302.29	305.87	300.66	303.12	302.82	307.85	303.71	308.51	303.31	301.32	303.87	301.15	304.01	301.47	303.7	306.91	304.16	299.7	305.83	305.96	302.7	302.51	302.79	306.56	302.74	303.56	304.61	302.3	301.81	302.08	306.16	304.75	301.27	301.15	304.16	300.46	304.47	302.97	303.7	303.63	304.5
293.69	293.98	300.44	296.82	297.09	299.31	296.98	293.32	298.11	295.41	298.83	294.24	299.14	298.19	293.21	294.73	295.89	296.47	296.78	296.76	295.81	296.33	296.25	297.66	297.42	297.61	299.55	295.15	294.66	298.69	296.85	297.4	296.98	296.05	297.4	295.12	296.93	295.17	297.24	291.76	296.26	296.89	297.21	291.96	292.98	294.71	299.24	295.03	297.72	292.22
314.17	312.86	313.36	314.83	314.37	310.28	312.11	312.72	316.34	315.98	315.52	313.15	310.03	314.86	315.2	312.81	314.36	314.37	311.43	313.54	315.15	315.85	311.85	313.68	313.45	316.07	313.79	311.63	312.77	312.68	313.21	314.78	310.28	313.94	310.82	313.74	313.8	312.95	313.65	309.67	309.2	313.51	311.67	312.69	313.55	314.51	312.43	316.98	316.97	309.25
313.57	310.71	310.45	311.72	311.12	312.1	311.26	312.71	308.54	308.85	309.03	311.4	310.41	311.92	314.2	310.54	314.2	310.7	312.04	312.37	310.32	309.87	314.13	311.78	309.49	313.19	311.96	309.05	308.15	312.43	313.13	311.55	313.73	310.46	311.47	312.11	310.6	309.95	310.12	311.88	312.87	310.16	310.95	314.16	312.67	311.38	312.71	310.82	312.91	315.1
314.5	314.17	313.48	314.38	313.73	317.16	313.24	316.76	311.46	314.53	314.71	312.59	317.38	312.77	317.47	314.67	314.94	311.12	310.56	315.79	313.55	315.13	313.22	314.17	313.43	312.5	313.62	319.63	313.11	312.59	314.53	313.83	311.64	312.59	315.77	314.86	313.78	314.46	313.28	314.97	317.09	315.68	316.68	318.39	313.83	316.77	313.92	316.37	315.36	311.68
295.75	296.86	296.59	296.06	297.69	297.61	298.28	293.65	297.2	297.06	296.34	298.66	295.83	298.84	298.32	295.52	296.68	297.12	297.75	295.24	299.53	297.38	296.11	296.41	299.3	294.35	293.68	296.52	297.4	295.64	292.7	296.57	296.19	297.15	295.47	296.32	299	295.15	298.35	294.58	297.41	297.42	295.85	298.7	298.07	299.53	299.38	293.25	295.33	298.11
312.21	314.47	313.37	309.1	313.86	310.42	312.93	311.08	316.21	313.09	313.08	316.6	315.11	313.51	311.74	315.62	309.28	314.47	314.22	315.76	313.13	317.34	315.07	317.16	314.76	313.14	317.75	310.88	311.96	313.82	315.48	315.95	313.96	314	312.22	310.88	313.69	314.65	317.79	313.15	315.63	312.28	311.37	314.68	314.55	313.23	318.09	315.32	314.48	315.99
313.67	314.66	315.79	316.03	311.26	313.18	315.1	311.77	314.51	315.14	312.29	313.39	316.94	312.58	309.3	315.71	312.56	313.96	313.38	312.64	312.41	313.67	314.82	311.42	317.16	314.59	312.06	312.28	310.98	310.91	311.98	311.74	311.73	313.12	312.43	312.42	312.91	312.9	316.57	315.02	315.05	311.09	309.24	311.78	311.57	316.28	314.4	314.12	320.82	311.5
311.75	306.28	307.29	308.12	309.58	311.19	312	310.84	309.75	309.44	310.8	309.6	310.44	308.92	311.65	313.05	310.72	312.94	309.85	310.48	311.4	310.17	309.95	309.99	310.9	312.24	314.79	311.83	314.04	311.9	309.95	311.73	312.68	311.24	309.6	310.69	312.64	309.37	309.57	312.93	310.43	312.93	311.45	308.63	311.5	307.87	312.74	310.22	305.9	310.17
307.02	300.62	305.9	307.65	303.68	306.62	299.24	300.45	302.75	303.86	300.89	301.05	301.73	301.43	301.94	302.78	303.53	302.25	301.6	304.65	302.09	303.6	305.07	303.61	301.92	305.9	301.98	302.59	302.64	298.27	305.43	298.86	303.06	306.64	305.13	302.51	301.2	303.45	301.24	302.81	298.29	305.95	301.31	302.51	302.52	305.8	302.55	299.37	299.85	302.94
300.53	302.42	302.84	302.15	306.64	306.38	302.62	303.62	302.12	304.18	303.8	307.42	300.86	304.47	300.75	304.98	301.81	303.19	301.53	303.97	301.23	302.32	302.5	301.48	300.58	302.43	303.19	302.3	303.17	300.88	305.9	306.01	307.64	303.75	307.47	300.79	303.57	304.36	304.83	301.48	304.93	306.87	305.73	300.91	302.62	299.38	305.11	306.76	299.62	306.03
311.01	314.31	314.82	311.37	312.04	313.12	312.32	314.11	311.43	312.83	310.9	314.48	314.33	316.24	314.29	313.66	311.93	309.69	310.85	314.19	312.11	312.4	317.81	312.2	316.56	313.14	314.33	313.13	312.39	313.86	315.56	316.13	310.96	311.18	311.69	313.16	314.55	310.26	312.06	315.71	313.48	309.95	311.46	314.66	313.13	311.83	311.86	315.9	311.72	311.96
311.26	316.04	314.78	314.29	314.12	314.74	313.38	313.72	313.87	311.57	314.76	314.45	312.82	313.7	311.33	312.32	314.53	315.25	312.68	313.79	311.51	314	312.02	313.03	316.84	311.3	313.9	313.75	315.85	312.99	314.74	314.58	316.8	309.97	314.51	311.13	311.21	315.64	314.44	310.83	315.64	310.66	314.26	313.96	313.33	315.15	316.04	315.48	315.4	314.44
312.55	312.71	314.71	316.24	312.28	314.96	306.98	311.15	316.46	315.96	311.67	314.64	311.05	312.24	316.03	312.51	311.96	312.05	315.72	312.85	315.2	310.15	314.75	311.77	309.27	311.73	314.08	315.67	312.32	312.77	311.87	310.93	314.35	314.31	315.02	315.85	312.37	315.97	314.85	315.43	315.27	314.29	313.17	314.41	314.49	314.92	311.96	315.22	309.82	310.31
313.53	312.82	314.75	311.37	312.57	310.98	316.08	312.2	311.87	315.63	312.14	311.93	315.76	312.26	314.94	312.52	315.34	313.98	316.45	315.03	312.87	310.86	308.21	313.76	315.14	311.16	314.03	312.86	313.55	316.19	311.44	314.24	310.61	311.08	308.58	309.69	312.1	315.73	317.1	313.84	311.35	313.64	313.19	315.51	313.25	312.52	311.81	312.37	313.92	311.6
329.74	329.58	327.97	328.53	328.53	330.13	327.93	329.14	324.56	331.24	326.91	322.19	327.1	330.65	328.1	326.83	330.81	323.94	328.83	329.23	328.37	329.31	326.06	327.93	328.44	325.74	331.91	323.96	330.34	327.23	326.57	332.24	327.24	330.19	327.87	327.35	326.1	327.04	327.49	328.83	327.66	334.16	327.18	326.12	324.15	325.94	327.34	332.29	325.14	330.48
302.86	303.83	301.73	302	304.63	302.34	303.35	303.66	305.83	309	303.15	302.99	304.07	307.06	303.41	303.59	305.77	302.04	309.72	306.19	303.51	303.48	306.55	301.78	307.34	307.1	309.66	304.83	302.45	303.67	301.73	305.44	303.46	303.74	304.7	301.84	306.06	305.48	306.67	305.72	300.91	304.75	303.9	303.96	305.96	306.94	302.39	304.31	307.39	304.98
328.49	325.17	327.1	327.49	327.74	325.28	326.03	326.89	325.28	326.86	328.01	326.29	327.84	329.26	325.62	326.15	326.85	330.84	329.22	330.51	326.96	324.98	329.15	328.73	326.32	329.39	320.85	328.38	325.22	322.97	326.71	323.08	328.82	324.73	323.99	326.22	327.88	327.64	331.41	331.16	327.25	323.72	324.77	327.73	327.49	328.34	325.05	325.06	329.35	326.43
308.13	309.52	309.77	310.8	308.14	306.66	309.43	308.68	308.65	310.97	309.35	310.71	311.57	311.94	309.35	312.78	310.74	310.64	315.12	311.06	310.18	310.42	311.76	309.34	313.06	310.42	308.57	309.97	311.74	308.53	310.98	309.95	310.78	307.76	307.75	313.18	311.52	309.89	314.25	311.73	313.06	312.24	309.76	310.24	313.07	309.97	311.2	309.86	309.88	310.63
320.22	319.21	318.73	318.52	316.27	324.86	319.91	318.66	321.72	321.51	319.97	323.29	318.28	318.78	320.5	318.36	318.12	317.98	319.8	320.23	317.98	320.62	319.61	318	322.38	318.79	318.08	320.75	317.65	318.96	320.65	319.77	316.41	317.82	318.05	320.61	315.47	319.34	318.92	317.25	315.55	318.73	319.81	317.24	317.41	316.97	320.86	318.63	322.86	321.61
311.75	308.52	307.07	304.85	309.32	310.75	308.62	310.51	309.11	309.88	313.36	307.21	307.99	306.69	311.83	307.79	310.85	308.82	306.71	310.91	308.85	303.98	306.91	311.51	306.45	309.1	308.79	309.51	307.08	305.83	307.07	308.31	306.8	307.98	306.66	307.07	306.13	310.07	310.76	308.44	308.21	312.73	312.22	306.74	311.2	307.08	308.64	308.76	308.35	308.19
295.12	296.1	296.48	301.15	297.42	295.02	298.05	292.91	297.74	296.53	291.92	293.84	299.73	294.77	296.37	296.3	297.94	297.05	297.44	294.16	297.35	299.17	294.02	299.58	296.25	292.48	296.99	292.8	296.99	295.81	300.2	293.69	298.57	297.02	297.27	296.93	298.33	297.3	300.91	297.77	294.11	297.68	297.47	299.15	296.37	297.8	299.45	298.8	295.16	299.45
315.02	316.03	312.74	315.82	319.91	316.13	316.62	313.83	315.02	317.98	312.52	313.75	316.22	312.6	317.16	314.29	316.26	313.86	317.03	316.33	315.92	315.08	316.39	314.79	312.87	318.91	316.39	313.75	316.24	314.59	314.29	315.22	316.66	315.17	314.93	317.33	314.5	315.07	314.78	314.11	312.73	317.21	314.77	312.46	313.45	313.86	315.52	317.65	315.44	314.61
303.99	303.29	303.93	303.13	300.9	306.91	302.99	305.26	304.13	304.38	302.12	303.09	301.68	305.2	300.78	300	303.2	304.4	300.44	304.24	302.21	305.19	304.35	308.55	303.03	306.49	301.32	302.35	299.79	301.04	301.51	306.42	304.69	302.28	303.01	301.53	303.74	300.03	302.55	304.99	303.77	304.32	303.35	305.36	300.91	298.58	304.86	303.33	301.22	300.39
295.46	292.72	294.43	294.57	296.37	295.73	294.63	295.47	295.64	294.2	295.13	293.32	294.15	293.97	295.17	293.01	291.96	293.64	295.19	295.95	288.68	298.74	296.23	292.16	292.57	292.87	292.97	294.19	295.66	293.26	295.99	290.93	292.45	293	294.28	297.67	291.31	297.03	294.42	295.57	290.22	293.38	292.56	296.58	292.32	293.19	294.95	293.61	290.31	297.21
314.29	315.81	317.83	316.28	316.59	318.28	313.29	314.99	316.53	318.01	317.04	315.99	314.72	314.16	317.48	315.68	317.57	315.01	321.16	311.82	318.6	316.03	317.24	311.64	315.95	311.94	317.19	314.73	315.94	314.86	314	316.63	318.27	316.62	318.16	311.01	314.33	315.52	311.81	319.2	317.68	318.15	314.24	320.21	316.65	315	318.74	314.06	314.92	313.61
309.9	313.76	311.77	317.03	313.85	313.49	313.93	312.92	314.07	314.1	313.99	316.39	313.89	316.3	314.73	315.12	314.94	314.45	313.71	314.65	310.45	310.85	309.72	311.45	316.05	313.09	312.5	313.49	315.37	316.07	309.96	308.92	313.99	314.04	312.48	313.24	312.49	316.76	312.55	318.72	314.97	311.94	309.79	315.11	310.06	315.02	314.45	312.86	312.45	314.66
311.75	313.02	312.61	314.57	314.96	309.7	316.09	310.31	312.01	312.34	310.01	311.72	313.44	311.13	313.8	310.51	313.25	315	314.71	311.13	311.76	311	312.12	312	311.73	313.91	309.89	311.1	310.9	314.19	312.04	314.65	311.91	309.85	309.35	312.65	312.51	308.58	313.64	313.9	309.71	311.84	315.45	312.07	311.16	313.26	312.95	309.34	311.44	309.9
301.36	298.72	304.6	299.78	299.09	303.24	298.99	300.29	301.93	301.67	298.34	297.59	300.76	299.43	303.17	301.65	302.87	302.9	298.94	304.34	296.31	301.84	302.32	298.48	301.29	305.44	299.28	299.03	300.99	300.83	302.19	297.55	299.8	301.93	301.1	300.06	300.62	300.66	299.2	300.22	299.5	302.23	302.57	296.48	300.78	300.81	299.89	298.75	299.96	302.85
310.21	308.83	313.65	308.23	311.45	311.05	314.31	310.24	313.91	314.04	311.81	313.72	310.74	312.46	314.23	314.47	315.45	311.78	313.56	312.15	311.58	313.67	313.66	313.58	309.8	314.09	312	311.13	309.78	310.36	310.86	307.63	313.81	312.47	312.12	313.66	311.36	314.98	313.63	312.13	310.03	315.59	308.48	314.71	313.27	312.26	314.78	311.57	314.81	312.64
325.95	326.45	325.92	325.91	325.76	325.78	324.62	325.18	325.72	323.85	328.28	326.59	326.71	325.95	326.43	326.03	326.5	325.3	323.6	324.15	321.77	322.53	324.58	324.77	327.55	322.81	325.54	325.98	325.1	324.64	325	326.3	325.15	322.09	328.83	323.88	326.91	324.06	324.31	329.61	323.66	323.89	325.64	324.15	326.46	325.42	324	326.07	325.76	326.42
325.7	326.81	323.05	326.52	329.62	329.42	326.59	327.83	330.2	324.08	327.84	329.16	328.31	329.34	326.55	329.12	329.51	326.85	321.31	327.31	326.33	324.24	323.2	324.17	326.24	330.8	327.86	325.21	329.64	326.67	326.92	325.21	324.43	328.41	326.07	328.58	326.84	324.91	326.14	325.17	324.15	325.19	323.73	326.4	331.56	326.67	330.55	326.68	327.94	324.49
315.85	320.04	315.63	320.31	316.81	317.75	319.1	318.31	318.86	317.62	319.13	323.48	320.88	316.26	318.6	320.15	319.44	320.12	317.24	318.14	315.5	318.49	319.36	317.21	315.74	316.2	318.41	317.73	319.08	319.06	319.49	318.18	319.79	318.29	318.42	322.9	319.59	321.08	316.73	317.29	320.89	318.35	318.17	320.09	318.49	319.76	320.52	316.68	318.18	317.72
309.8	311.38	312.49	311.13	314.36	313.44	311.19	313.5	309.54	315.46	311.36	313.75	310.25	313.61	317.21	313.57	312.74	310.17	314.38	314.35	310.77	312.22	314.52	314.64	312.69	311.43	312.32	310.47	314.16	314.23	311.78	313.91	311.44	310.41	313.86	314.41	312.16	315.7	313.73	310.92	313.89	313.66	312.47	315.98	314.05	315.68	314.07	314.01	313.65	312.3
310.14	314.37	316.29	313.66	313.35	314.82	313.16	315.82	311.88	313.11	311.61	312.41	313.02	313.29	314.83	316.64	314.12	312.89	313.54	312.85	314.71	315.4	313.52	315.32	314.87	316.02	313.67	310.69	313.8	314.98	310.6	312.87	313.63	313.2	311.95	309.07	312.33	315.1	314.79	316	317.11	315.47	313.76	314.09	314.74	311.82	312.53	312.76	313.88	316.59
311.18	310.86	308.23	311.15	308.99	310.77	314.5	310.46	309.88	308.35	315.13	308.87	315.75	311.93	307.73	312.3	306.83	306.48	308.63	308.37	308.78	309.06	309.8	308.63	310.05	308.48	308.08	309.58	309.71	310.53	310.02	309.13	310.6	312.22	311.27	309.29	312.41	308.88	309.88	310.84	311.4	311.02	311.89	308.28	310.13	314.1	310.98	308.11	312.21	307.61
318.17	316.83	316.32	318.89	317.93	315.55	320.16	315.43	318.71	315.78	316.32	315.27	318.75	317.21	315.08	314.53	318.17	317.63	317.43	315.9	317.64	315.54	315.53	317.63	319.68	314.53	312.32	315.18	319.6	316.17	317.33	315.05	318.41	319.57	314.68	318.06	313.6	317.68	318.62	319.78	316.73	316.52	316.79	318.28	315.37	317.99	314.88	316.82	317.63	321.33
317.77	316.89	318.77	319.55	319.29	316.34	317.43	321.4	318.44	322.15	317.54	317.41	318.06	317.55	319.48	318.44	321.68	316.08	318.27	319.79	317.96	318.15	318.73	316.5	314.26	314.62	318.96	318.39	315.79	315.29	319.02	315.91	317.38	317.5	319.81	316.02	317.97	318.17	314.42	318.13	320.31	318.15	318.74	316.94	319.95	318.9	316.68	317.53	316	318
311.74	315.8	305.51	308.78	309.74	310.07	311.31	309.71	306.63	309.82	310.84	308.95	310.45	307.04	309.94	306.21	313.26	308.24	311.86	309.79	308.32	309.96	310.93	308.57	308.42	311.02	307.71	307.5	308.9	307.71	309.03	310.25	305.51	310.8	310.27	309.14	312.26	308.9	309.77	308.09	311.34	312.13	306.82	309.17	316.06	308.87	308.54	306.46	312.47	312.19
328.11	327.19	329.84	326.3	326.19	321.45	328.2	324.68	330.63	328.8	328.51	324.89	323.48	324.14	328.64	328.18	325.64	323.65	324.44	326	325.77	328.56	327.64	327.32	325.38	326.36	326.36	324.33	323.14	327.13	325.67	330.03	330.2	324.7	329.18	326.38	330.48	326.78	325.88	328.22	327.11	324.03	326.89	328.86	326.44	325.08	323.56	325.08	329.59	327.52
302.24	303.56	303.82	298.62	302.45	304.19	302.26	304.02	304.44	302.18	304.8	302.68	303.39	300.68	304.18	302.75	302.38	298.99	303.85	302.66	306.21	300.43	301.81	301.94	302.01	306.95	304.88	306.05	303.77	301.07	301.19	299.08	306.36	299.36	303.1	300.4	305.71	304.14	306.6	302.46	301.59	305.86	305.52	301.15	300.93	302.73	303.02	308.49	298.05	302
302.15	303.13	300.31	302.82	301.13	304.8	299.3	303.85	304.96	302.07	304.12	300.76	300.13	301.97	301.46	301.07	304.47	302.49	299.86	300.72	303.74	302.92	300.8	304.63	307.77	302.99	302.26	302.69	305.77	302.08	302.74	302.46	302.84	302.85	303.13	302.22	299.65	306.63	301.78	300.17	302.2	302.86	298.99	304.04	303.84	301.87	302.49	300.88	301.37	304.35
318.97	316.73	321.28	316.91	320.59	318.11	318.47	321.1	320.09	318.56	318.74	316.53	320.52	316.18	319.01	321.44	319.58	317.2	318.71	322.2	318.5	318.57	317.82	320.99	318.36	321.61	319.17	316.81	316.23	316.13	316.52	320.04	315.01	315.5	318.78	319.03	316.65	315.88	317.51	319.64	320.39	320.52	317.66	321.66	318.58	315.45	318.97	316.66	319.31	317.13
323.63	328.02	331.44	324.35	326.25	330.57	327.66	334.92	327.9	325.29	331.09	330.8	327.94	329.83	326.87	326.41	326.68	328.73	327.96	325.53	330.54	327.91	327.34	326.98	327.55	328.41	327.99	327.09	326.91	327.35	326.26	329.85	330.35	327.15	329.63	329.41	331.35	329.68	325.03	325.39	330.28	329.24	327.71	327.29	328.53	324.31	326.24	330.55	328.98	323.05
314.79	321.26	318.67	317.71	315.45	317.29	317.57	320.67	318.98	317.48	317.37	320.8	315.71	315.97	317.6	317.83	321.3	318.15	319.6	320.97	315.17	315.12	317.95	321.6	319.34	319.61	319.83	319.76	320.8	317.93	319.1	319.19	318.29	317.64	315.12	316.54	318.07	317.98	317.81	320.4	317.57	314	318.21	317.74	316.41	320.08	319.68	319.58	319.45	317.25
303.32	303.11	304.73	302.02	302.3	301.37	300.5	301.98	301.49	305.06	305.79	305.48	301.03	300.17	303.06	303.78	305.62	300.26	303.96	302.36	302.49	307.15	302.5	304.86	303.05	301.06	303.17	308.43	303.48	302.98	303.54	302.85	308.38	303.25	303.16	304.76	305.63	303.02	302.41	304.78	303.13	302.57	305.87	308.34	304.98	302.26	307.75	300.52	304.37	303.94
294.78	295.46	297.53	297.04	299.74	299.63	296.87	294.38	294.23	294.83	298.94	295.82	296.08	299.2	296.41	297.62	297	297.68	297.49	297.73	297	294.99	298.82	296.35	299.95	293.23	294.86	295.35	291.29	295.59	295.82	292.91	297.29	296.06	296.36	295.46	295.01	296.32	295.64	297.23	300.15	298.88	295.7	295.39	297.99	297.69	296.99	295.68	299.17	296.08
313.1	315.32	314.83	314.72	313.38	315.53	311.37	312.76	312.95	313.54	312.45	310.67	313.92	309.79	310.66	310.33	314.35	312.36	313.19	311.99	314.52	313.33	311.63	313.9	313.37	314.24	315.24	310.84	313.07	313.54	312.28	310.5	312.83	310.66	310.67	316.09	313.11	312.71	311.09	312.9	313.58	308.64	313.18	314.82	315.44	311.4	309.32	308.9	312.57	311.58
307.09	310.69	311.18	310.48	312.19	308.57	308.81	309.86	309.11	311.83	313.83	312.99	309.4	313.31	310.17	307.87	309.29	305.38	311.68	306.54	311.81	310.3	309.96	308.78	313.17	311.77	314.89	313.84	308.7	312.73	312.93	309.73	311.32	311.75	310.49	308.26	313.71	311.13	311.41	312.07	313.62	307.89	312.49	310.1	313.52	311.18	313.47	313.6	312.38	309.16
313.05	317.57	312.38	314.88	315.27	313.13	310.4	318.61	314.85	318.94	314.15	315.78	313.37	315.32	317.38	317.08	312.41	316.57	312.85	315.31	313.64	315.07	315.93	314.61	313.33	309.94	314.54	315.12	316.35	314.02	313.77	315.11	314.78	314.51	313.18	314.87	315.21	313.52	313.66	316.35	314.14	314.29	311.93	315.32	312.87	318.84	314.27	313.88	315.81	318.53
299.75	303.05	300.99	303.17	303.4	302.87	304.87	302	303.87	300.26	305.86	302.89	304.12	303.9	298.5	302.29	300.9	302.07	301.86	300.77	302.11	303.24	300.01	300.27	300.21	301.44	299.74	299.38	300.33	300.67	302.64	299.93	301.9	300.99	300.75	306.22	303.71	303.78	303.01	302.56	305.99	301.53	305.26	300.59	303.85	298.15	303.1	299.84	306.12	305.62
303.84	302.52	303.28	305.97	304.16	301.67	303.21	301.83	303.82	300.08	300.35	306.43	300.74	301.67	300.17	303.91	304.11	297.05	303.8	301	303.16	301.79	300.24	303.72	301.83	302.17	302.54	301.59	305	304.32	302.47	301.83	300.24	301.81	302.32	302.78	301.42	302.03	301.2	301.09	301.99	302.24	298.82	302.72	303.99	302.03	302.85	303.27	302.72	302.47
303.26	305.81	302.09	296.78	301.86	303.57	299.36	302.5	301.16	301.09	299.47	303.4	304.95	300.01	301.2	302.23	300.56	299.24	304.39	301.13	298.96	299.87	303.22	298.98	301.45	303.98	300.41	307.86	301.54	303.47	299.31	298.96	300.67	305.07	302.84	301.92	303.93	302.25	298.64	298.1	300.46	301.85	300.22	299.55	297.2	300.54	298.08	301.4	299.59	297.44
305.89	303.37	303.63	303.97	304.5	301.51	302.98	304.87	301.31	299.39	302.79	305.22	298.84	305.46	301.78	303.75	300.99	303.73	305.82	302.91	299.98	302.34	305.46	304.72	302.17	300.25	304.73	304.07	303.74	301.9	303.01	303.36	300.91	304.76	302.77	302.64	300.56	300.69	304.85	304.01	303.74	305.26	302.62	304.45	302.64	303.02	306.81	300.74	301.86	302.18
291.65	296.27	293.07	293.48	294.21	293.67	294.93	294.39	296.38	295.69	296.17	297.63	291.94	295.05	292.14	296.3	298.95	290.76	293.74	294.68	294.36	294.42	294.83	295.14	293.73	295.81	291.81	294.58	295.67	297.01	293.42	295.33	295.82	296.11	293.13	296.87	297.25	297.38	292.39	294.4	293.22	291.68	295.45	295.33	299.02	296.4	294.07	297.38	294.99	292.03
314.97	315.57	314.55	311.81	314.31	316.53	314.37	317.25	312.95	314.27	314.32	312.97	313.98	313.4	317.6	314.42	315.56	310.83	315.16	311.12	317.13	310.42	313.04	314.61	313.29	314.24	313.28	310.17	315.17	312.14	313.36	311.67	313.85	315.77	315.34	312.15	315.38	314.42	311.49	310.08	311.99	314.75	311.82	312.06	313.48	313.49	313.44	315.95	311.51	312.72
310.51	313.22	313.24	314.51	310.66	308.64	310.24	313.52	310.48	309.11	313.82	314.09	314.31	311.45	312.41	309.35	312.39	309.1	309.4	309.85	312.6	309.2	310.39	311.25	312.05	310.22	307.94	311.84	313.45	311.63	310.31	311.26	311.14	312.26	310.3	312.36	309.8	311.78	310.39	310.27	308.95	308.87	309.72	313.21	310.15	313.7	313.1	311.85	310.69	313.05
312.03	307.47	311.44	311.1	313.28	312.38	309.41	311.47	311.34	312.55	309.34	310.35	308.85	311.63	311.17	311.11	311.27	308.32	308.73	312.61	313.64	311.23	312.24	310.73	309.97	309.43	311.01	312.32	308.61	311.91	312.73	311.22	304.38	310.2	311.43	312.62	310.6	308.59	313.11	308.75	311.25	312.61	309.18	312	312.94	312.63	310.32	310.43	311.88	311.91
311.5	309.23	307.64	307.77	309.94	310.22	308.73	307.28	309.32	306.49	310.5	311.32	306.79	309.34	308.29	311.39	311.77	307.17	311.2	308.07	310.17	310.69	312.54	310.06	309.19	304.66	308.69	308.22	312.21	310.03	307.41	310.2	306.99	307.19	311.57	307.22	305.53	308.26	306.73	310.76	310.93	312.25	311.82	308.47	311.6	310.28	306.43	306.81	309.13	305.31
304.38	308.34	305.36	301.87	305.51	307.13	301.86	303.74	305.7	303.4	305.97	307.03	303.94	306.38	311.57	305.34	302.41	303.74	304.95	305.74	305.12	307.71	306.91	305.81	303.34	306.13	306.38	305.29	306.73	308.33	304.01	304.81	304.52	306.09	305.87	303.64	308.65	306.94	304.41	307.73	303.44	307.79	304.21	304.45	305.2	307.82	305.9	307.85	305.9	306.6
294.8	296.22	293.17	294.83	296.37	299.67	295.29	293.38	293.68	298.04	295.29	293.09	296.95	295.61	294.72	298.07	296.79	294.42	296.69	290.76	294.35	296.51	292.08	293.23	294.2	295.84	294.64	290.86	295.41	295.98	295.86	293.19	296.58	293.88	290.33	297.45	294.21	292.72	295.99	296.34	295.44	296.6	291.03	292.55	293.28	295.71	294.52	294.59	292.32	296.57
304.58	303.03	307.67	306.5	305.29	301.97	305.05	305.43	305.69	305.42	301.44	305.22	304.44	304.23	304.78	305.47	303.47	305.1	306.8	304.9	303.35	304.93	307.25	305.76	304.83	305.73	305.65	307.51	305.55	303.23	304.13	305.91	304.12	302.88	301.06	305.26	305.41	307.53	308.28	304.79	306.91	304.48	306.12	305.26	305.24	301.75	305.2	307.49	304.98	303.59
319.72	314.93	316.68	318.33	319.21	315.04	313.52	317.18	316.45	317.72	316.23	319.61	315.31	313.68	312.13	317.6	318.6	315.12	316.12	314.71	313.76	314.42	311.94	313.44	316.38	317.31	315.09	320.76	315.04	316.85	315.47	316.13	313.18	316.04	312.82	316.08	315.77	319.25	315.47	315.03	316.54	314.64	317.49	316.59	314	315.86	316.82	315.38	316.19	317.53
310.25	307.68	312.64	310.15	313.5	310.46	309.11	308.36	307	311.24	310.03	310.31	310.53	311.81	307.59	311.73	310.68	308.11	306.34	311.72	309.75	312.04	312.36	308.26	311.54	307.16	308.59	312.61	308	307.38	309.07	312.45	308.43	309.29	310.25	310.12	308.83	310.17	308.6	308.33	312.55	311.95	306.81	311.51	310.14	309.79	307.12	310.22	311.54	311.85
314.94	313.37	311.94	316.61	313.09	313.25	311.49	315.18	312.2	316.85	316.04	310.7	314.69	315.51	313.71	314	314.04	318.07	315.15	314.25	316.82	317.9	314.49	313.23	317.56	314.67	310.64	314.34	315.03	315.89	315.77	315.83	319.68	315.03	315.48	315.3	312.73	315.77	314.77	314.96	311.48	314.85	316.56	314.26	315.95	315.66	314.97	315.34	316.83	316.04
295.16	294.91	293.97	299.3	294.95	292.43	296.42	296.15	298.56	292.65	297.19	295.2	297.62	296.56	295.82	296.4	300	296.8	295.2	293.65	299.32	296.86	297.26	296.03	300.99	293.71	295.89	295.89	296.76	298.17	296.18	297.62	298.14	296.49	296.81	294.92	294.37	297.6	296.06	297.66	295.04	297.52	294.6	294	296.77	298.84	297.68	294.9	295.06	298.96
305.6	306.75	310.79	310.53	307.32	307.73	304.61	308.26	311.89	307.93	310.37	308.69	308.33	310.35	310.16	309.17	310.62	307.54	309.87	311.94	309.95	307.92	309.11	311.4	309.17	308.82	306.97	308.67	307.82	306.92	311.8	311.25	310.72	312.19	313.13	308.09	307.23	307.05	310.74	310.9	307.96	307.91	311.24	309.79	307.46	310.56	309.92	309.87	306.53	309.55
305.18	305.98	304.13	304.6	301.74	298.97	300.39	300.06	300.84	304.34	300.14	300.6	299.22	304.14	305.45	302.13	307.51	301.83	303.33	302.59	302.61	302.04	299.8	302.84	302.62	303.69	302.72	304.44	300.24	301.23	298.97	302.35	302.93	301.9	303.77	304.05	302.03	302.85	306.3	308.59	302.35	303.34	302.76	299.29	306.22	306.75	301.18	301.54	301.5	304.67
311.66	313.52	313.55	311.16	313.13	313.77	312.49	315.29	311.98	313.41	313.23	313.68	313.67	311.96	312.96	314.34	312.06	312.38	316.1	314.4	314.39	314.82	308.85	314.22	313	312.85	312.23	310.94	312.22	315.35	313.52	310.52	313.96	315.13	313.2	309.01	312.36	313.16	312.92	311.22	312.97	312.09	312.11	313	312.4	316.59	314.54	310.73	312.68	310.5
319.81	316.88	317.89	316.66	315.72	317.4	317.83	317.57	314.6	311.14	315.41	316.66	317.48	314.3	317.26	320.01	316.91	317.96	315.36	317.73	313.15	315.7	318.7	316.1	314.78	318.65	319.35	314.76	319.72	316.36	316.6	317.16	318.01	317.57	317.04	318.39	316.91	314.6	316.63	317.56	315.47	319.35	315.14	315.27	314.73	314.06	314	315.41	316.28	314.91
327.21	325.8	328.75	328.6	327.62	327.7	324.02	331.1	327.85	327.45	328.1	328.18	326.55	324.08	326.99	325.76	326.54	326.09	328.61	325.3	325.63	326.38	328.15	328.93	332.04	328.24	328.44	329.69	324.65	329.62	329.82	328.58	326.03	327.97	328.58	329.65	328.01	332.99	325.58	327.93	327.6	327.36	329.47	328.23	326.31	328.5	327.98	328.08	328.63	326.89
311.12	313.23	310.73	319.95	312.7	309.36	312.6	308.19	313.61	313.31	311.68	312.48	310.34	312.72	312.18	312.86	311.87	314.95	309.16	310.77	315.89	312.26	314.35	313.89	313.53	310.04	314.33	310.05	315.24	312.03	312.88	315.36	310.83	311.94	310.27	314.35	311.54	311.97	313.58	313.71	308.58	309.55	311.31	315.09	314.94	310.85	311.46	314.66	310.86	313.6
313.95	318.21	316.45	314.58	316.5	319.1	319.99	319.12	316.05	314.33	317.45	317.09	320.39	315.64	319.24	320.44	313.47	318.61	315.81	317.46	321.43	317.74	314.78	320.67	315.02	317.54	316.6	320.82	319.39	315.85	316.5	316.42	319.96	320.1	318.5	317.38	318.93	318.12	317.6	318.8	318.06	317.9	321.43	317.63	318.86	310.59	320.1	314.79	315.96	318.66
313.87	312.15	316.46	311.18	310.31	312.09	312.04	314	317.31	312.99	312.72	313.33	311.61	314.94	314.42	315.1	310.25	312.67	310.54	312.92	312.34	309.58	312.94	315.91	313.38	313.67	312.5	313.93	314.45	312.14	312.04	312.77	310.28	314.12	315.41	309.92	310.74	314.82	312.27	313.35	315.07	314.59	313.24	313.12	313.74	316.48	311.65	308.66	311.75	315.1
304.02	304.56	305.33	308.05	303.53	304.62	305.11	302	302.59	303.15	303.76	308.43	301.4	306.46	306.16	305.07	304.09	309.14	308.65	307.35	304.23	305.52	306.52	303.61	304.79	305.61	304.23	308.03	306.78	307.23	305.76	302.36	301.19	303.63	306.29	304.75	308.17	303.61	307.73	304.01	305.96	305.88	306.48	304.49	302.19	303.62	304.42	301.44	306.99	305.07
305.32	302.67	305.03	304.83	301.63	306.47	305.64	304.04	299.08	303.9	305.99	304.4	301.92	303.77	300.97	305.84	302.68	302.4	301.16	302.29	305.05	304.85	306.23	304.61	303.6	301.38	304.77	302.77	300.62	301.48	303.86	303.32	301.02	303.96	304.19	304.14	302.34	304.46	303.95	302.97	300.17	302.48	302.49	301.48	303.34	303.69	302.9	301.99	306.87	300.6
304.45	304.37	302.04	300.77	305.78	301.41	298.71	299.7	301.34	300.57	293.59	302.2	303.78	302.87	302.36	304.37	300.29	300.68	304.3	301.27	305.07	301.64	304.75	300.95	302.06	301.55	299.01	306.28	302.31	301.52	299.21	299.85	302.95	301.99	301.97	297.86	300.71	299.17	300.41	298.95	300.61	297.53	300.28	301.24	303.41	299.08	298.04	301.14	299.22	299.82
304.1	306.91	303.71	300.95	303.84	304.03	307.68	304.53	306.44	303.38	306.23	306.19	302.32	304.08	302.46	304.2	303.91	305.43	304.17	302.25	307.76	302.21	305.22	305.36	305.8	305.31	302.82	303.74	301.84	305.53	301.74	300.6	299.85	306.14	307.9	302.35	305.82	303.68	304.91	301.02	302.25	302.8	304.07	305.94	304.27	305.86	301.7	301.4	300.64	303.04
312.78	311.13	310.82	312.22	310.85	311.89	313.33	312.17	311.36	312.07	308.48	311.79	309.87	311.75	311.5	311.04	309.77	312.92	311.36	313.27	311.43	310.9	312.81	313.99	311.1	312.24	310.11	312.76	310.53	313.74	311.44	312.6	307.93	310.04	313.15	308.66	316.18	313.76	310.45	312.54	310.7	309.03	312.01	313.35	309.56	310.29	311.49	311.99	313.04	310.61
328.39	327.79	325.66	330.11	325.5	326.5	325.41	327.3	327.81	328.4	328.26	324.74	331.54	328.2	326.33	331.45	333.38	327.48	332.12	327.29	328.13	326.67	325.17	328.25	324.22	324.63	326.5	328.44	328.26	328.14	329.02	325.97	327.33	328.73	330.86	328.05	328.64	329.04	326.58	330.15	326.62	326.81	332.94	328.26	329.3	331.18	330.01	326.72	328.84	327.15
316.72	315.26	314.89	315.15	309.81	314.06	312.59	311.37	312.38	312.33	315.86	314.17	317.32	313.94	316.6	314.34	314.17	317.53	314.63	315.09	314.8	313.49	312.67	316.48	313.97	316.34	316.52	314.65	314.84	312.62	312.66	317.81	315.31	315.57	315.42	314.17	314.78	309.92	313.8	312.32	315.69	319.1	311.61	316.57	311.75	314.24	311.86	311.71	315.5	315.1
308.22	307.65	308.11	305.66	305.77	306.64	309.36	303.46	304.8	307.01	309.54	305.99	306.27	306.03	305.62	306.79	305.97	306.62	309.5	303.55	307.62	305.56	305.78	310.49	305.6	303.15	302.46	304.01	307.55	304.78	305.9	306.84	305.84	306.92	305.5	306.07	306.34	305.82	307.76	304.15	305.43	305.89	308.14	305.44	305.33	306.34	304.78	304.55	305.66	306.44
310.85	310.78	309.64	311	310.49	310.15	313.41	308.31	310.56	306.21	311.73	308.73	308.55	307.17	313.83	308.52	311.69	311.31	309.48	310.45	310.51	310.88	310.08	312.86	309.06	310.57	313.2	309.62	310.68	308.92	312.77	306.4	308.15	309.68	308.8	307.05	311.16	309.9	309.43	311.02	308.1	311.13	310.78	311.98	307.97	311.43	306.77	310.06	310.74	308.59
307.25	305.49	303.93	307.48	307.72	307.5	302.92	303.73	303.78	305.98	305.8	304.22	304.8	306.48	307.67	305.57	303.07	308.02	301.92	306.77	308.47	303.47	304.85	302.34	306.07	304.75	303.8	306.1	303.68	302.36	303.73	304.65	303.65	304.82	304.52	302.94	305.85	304.46	305.86	303.4	306.17	304.76	304.21	305.75	306.03	301.89	302.82	309.96	304.94	304.3
315.55	316.09	315.48	313.82	316.56	316.34	315.34	314.33	313.61	314.09	311.39	313.4	307.78	317.77	315.45	315.79	314.38	310.54	313.65	313.74	316.03	313.45	316.31	313.59	316.04	314.17	315.18	312.43	314.63	316.83	313.68	316.56	313.45	318.15	314.55	317.6	312.16	313.83	318.79	316.22	312.97	313.81	310.17	315.04	315.8	317.07	313.95	317.39	314.96	314.53
291.93	298.34	294.86	294.92	294.89	294.35	295.67	298.26	290.11	298.06	294.39	298.52	290.56	292.2	292.42	295.41	294.8	294.84	294.41	291.65	296.36	296.81	296.73	294.25	292.51	293.15	292.15	294.12	293.21	296.48	296.35	295.74	294.16	292.18	293.2	291.04	298.5	296.03	292.99	293.8	293.93	297.31	292.17	299.43	295.57	294.28	294.99	292.86	296.01	294.76
311.8	315.15	315.07	312.76	312.99	313.29	311.02	313.72	313.47	312.99	312.86	309.54	309.54	309.49	312.36	310.85	311.42	311.38	312.11	312.95	311.44	313.38	309.57	308.78	310.89	312.65	312.66	312.06	312.51	312.49	310.87	308.96	312.76	312.44	310.45	312.27	313.63	313.23	310.95	314.23	311.99	311.78	313.51	312.17	314.46	312.42	312.36	312.89	312.73	307.46
314.56	313.27	314.78	316.19	316.36	314.59	316.4	314.94	317.58	313.65	310.75	313.24	318.84	310.93	318.11	312.65	313	314.94	313.97	318.97	313.11	314.87	314.14	316.41	311.76	315.71	311.32	316.01	316.43	314.95	317.26	313.47	315.27	313.91	313.85	317.62	311.97	316.57	313.7	313.37	319.08	315.97	320	314.42	310.38	315.22	315.95	310.82	313.51	315.09
315.26	315.93	316.01	317.62	321.04	318.66	315.65	317.44	315.51	316.89	314.93	314.05	319.77	316.85	314.73	319.3	318.02	315.81	314.84	316.44	313.33	315.82	314.87	318.65	313.17	317.02	317.29	315.41	315.69	316.99	316.96	316.58	321.22	314.87	320.74	315.75	320.44	313.88	315.77	317.97	314.11	320.41	316.32	318.53	314.24	315.35	317.68	316.7	314.41	318.05
318.13	315.5	316.75	316.47	317.49	315.97	317.58	319.37	314.55	313.99	315.91	315.5	313.63	315.42	312.77	313.37	315.6	317.85	313.28	317.24	313.2	315.35	313.32	318.45	314.77	317.17	314.22	316.67	317.2	316.76	312.11	316.84	312.79	317.66	316.06	314.31	317.58	316.47	315.01	313.69	315.06	315.76	317.88	316.98	318.48	311.83	312.6	317.8	315.33	311.08
308.47	311.59	311.47	311.46	305.34	308.58	311.65	306.99	308.3	310.32	310.77	309.91	306.26	310.7	309.25	311.35	302.69	307.06	310.93	305.79	306.33	310.22	309.23	308.85	308.29	311.07	305.4	306.7	309.04	305.15	307.69	311.36	307.25	306.32	310.54	305.07	309.45	309.68	306.84	311.66	311.86	309.53	309.48	307.1	310.9	309.36	306.27	309.54	312.39	306.02
329.83	325.54	328.8	327.2	326.73	323.57	324.94	328.03	328.62	326.81	330.74	328.62	325.48	325.8	326.28	328.96	328.75	330.47	331.01	327.11	325.98	328	327.57	330.84	327.7	330	328.16	326.7	326.62	328.22	329.29	328.85	325.01	329.82	331.78	329.77	328.48	326.72	328.27	326.47	327.11	330.28	329.91	324.63	324.53	327.38	329.06	327.75	328.97	329.65
300.03	304.84	298.08	298.81	301.71	297.54	301.15	298.86	301.37	302.28	300.73	301.13	297.02	302.48	297.65	299.49	303.88	301	301.02	299.71	302.46	299.46	298.27	300.66	297.2	300.16	296.9	300.37	299.51	299.77	300.9	303.67	303.03	297.85	303.14	302.28	300.71	299.9	301.77	301.47	298.6	294.98	302.07	298.45	302.84	301.16	303.62	298.34	300.27	300.61
312.97	317.98	313.27	312.74	315.2	313.82	315.37	314.64	311.68	315.46	315.82	318.8	312.52	312.94	313.89	314.16	311.42	313.73	312.02	313.77	313.44	312.06	310.75	314.26	317.51	311.78	317.67	314.52	312.95	312.31	310.35	309.57	314.36	316.37	316.01	312.71	312.74	315.04	314.23	312.94	314.11	312.21	310.6	312.58	311.48	312.96	314	314.04	314.8	314.65
319.09	319.95	320.07	318.37	314.83	319.01	317.08	317.77	321.15	314.77	320	316.92	319.43	315.75	318.9	314.71	321.61	319.02	317.79	318.91	321.08	316.17	316.24	323.16	316.68	316.37	320.45	316.23	317.03	320.75	316.01	320.71	318.38	318.7	321.03	318.63	320.1	320.38	320.49	315.93	317.11	317.68	319.38	318.16	317.52	322.26	320.98	318.38	320.73	315.28
303.83	303.17	302.13	303.6	301.89	301.72	304.21	304.16	303.63	302.35	306.62	303.19	301.05	302.43	305.29	303.34	301.83	304.92	301.94	302.75	306.12	298.25	307.32	304.67	302.65	302.69	301.88	303.93	300.62	302.29	304.09	301.82	304.6	304.65	301.79	304.45	303.38	304	301.49	301.35	304.88	304.12	303.9	306.54	301.52	306.05	303.26	303.94	305.14	304.68
298.11	305.09	296.93	301.71	302.86	298.88	297.98	302.75	301.02	304.67	299.32	301.19	300.13	299.14	298.57	304.14	301.95	301.04	299.87	308.18	299.9	298.47	298.72	302.25	296.32	303.18	297.07	303.45	299.24	302.25	298.87	298.86	302.61	301.19	299.48	302.56	299.18	301.47	301.05	299.03	303.79	303.08	301.03	302.18	302.79	298.84	301.33	301.61	301.1	303.37
316.03	314.25	314.01	312.72	314.31	315.07	314.14	318.41	316.69	312.03	316.04	314.93	317.8	315.73	315.99	311.14	318.28	314.38	318.71	314.45	314.6	317	316.27	311.47	314.11	311.84	314.46	315.31	315.91	316.07	314.74	315.94	316.04	314.42	313.51	314.98	321.06	315.62	314.9	316.9	318.16	317.52	314.7	312.3	314.46	312.02	319.38	318.69	315.72	314.9
314.54	316.13	314.38	315.21	312.35	309.59	313.36	316.74	311.26	312.92	313.6	314.51	314.73	318	313.13	313.8	314.16	315.91	312.02	314.37	317.23	314.21	318.02	316.06	317.26	314.58	310.7	310.5	315.63	313.52	312.82	312.96	312.31	316.46	315.74	316.53	314.31	310.48	314.62	315.42	312.9	313.62	312.41	314.4	314.79	314.98	313.95	315.7	314.71	314.45
319.71	314.89	318.44	313.98	321.83	321.28	317.11	317.45	318.41	317.01	317.41	316.81	314.93	320.85	317.13	317.68	317.6	315.12	321.03	316.74	318.23	316.85	315.79	318	318.29	316.48	316.66	319.61	316.65	317.05	318.02	318.58	319.85	314.46	315.91	316.66	316.91	317.95	317.54	314.92	316.48	318.2	318.34	317.61	317.23	316.66	320.7	317.68	315.85	318.96
305.97	306.16	306.61	305.09	303.16	303.9	305.1	305.22	306.6	304.93	303.94	305.26	302.62	304.82	302.11	302.41	304.33	303.46	302.63	301.64	306.07	304.1	305.11	303.74	305.18	305.95	304.63	303.98	305.57	302.69	301.94	303.38	304.74	306.5	303.92	304.69	303.64	304.08	303.97	302.64	303.66	307.04	307.84	302.01	303.36	308.17	302.98	306.2	306.58	306.67
302.23	300.99	301.94	301.93	302.85	304.35	304.83	300.7	301	304.4	303.97	303.08	303.75	303.68	301.38	300.94	307.14	302.66	302.75	302.87	304.66	305.12	305.74	304.15	299.67	302.26	303.7	304.28	300.51	304.49	304.23	305.04	300.86	303.95	302.15	305.92	304.25	302.75	304.68	302.18	308.19	300.84	304.96	304.72	306.36	306.56	301.13	303.04	305.92	303
316.21	313.85	315.11	312.51	314.29	314.57	316.69	315.5	316.16	312.46	310.23	315.11	313.49	318.03	313.71	315.27	313.54	316.1	314.48	312.29	315.83	313.54	314.15	316.07	313.42	312.74	312.66	314.24	316.45	314.5	316.01	314.26	312.59	314.17	312.15	315.45	316.51	316.89	314.78	314.05	309.56	315.14	314.22	312.55	313.67	313.87	310.79	314.81	318.24	313.44
314.99	312.62	315.47	314.73	314.45	312.05	313.61	314.36	314.89	312.29	314.65	314.52	312.73	316.85	313.9	314.41	316.05	315.82	312.96	315.92	317.75	316.41	311.8	319.87	313.75	310.47	316.01	316.55	313.51	315.63	316.69	316.12	315.13	314.65	312.97	317.79	315.64	314.94	317.32	317.19	316.75	315.85	315.19	314.29	316.73	317.53	313.93	314.1	317.8	315.13
303.36	301.3	306.06	306.49	304.56	298.95	300.19	299.62	302.63	301.15	303.8	303.66	304.82	302.45	300.99	304.96	305.77	304.45	303.69	306.18	301.59	302.07	299.34	303.86	303.98	302.53	307.84	304.39	302.02	303.7	301.85	303.92	302.34	303.63	306.21	303.56	302.87	300.73	303.64	301.7	301.28	301.01	305.47	300.51	303.46	301.69	302.94	304.47	300.08	301.19
295.46	293.66	296.63	292.92	293.8	292.92	297.74	292.4	291.14	293.92	293.14	294.65	294.99	293.5	296.8	294.9	294.28	292.67	295.04	298.14	294.52	292.66	295.19	293.93	293.17	295.63	296.87	295.58	292.34	295.24	294.74	293.34	296.75	298.14	294.44	293.33	298.77	296.59	292.98	295.69	295.98	295.11	294.11	291.28	294.97	295.38	291.84	294.35	295.27	294.46
304.44	306.16	303.93	305.53	302.78	307.59	304.17	306.35	305.3	303.72	308.71	303.71	303.58	307	309.72	302.7	307.44	305.16	308.11	303.6	303.74	305.26	305.8	307.34	308.18	307.52	304.95	310.57	307.12	302.38	305.2	302.7	305.38	308.9	302.38	307.16	304.91	304.75	306.3	303.87	307.97	304.54	305.48	305.44	305.01	302.89	304.79	304.69	307.23	307.43
302.46	300.37	303.26	299.53	300.65	300.58	298.58	295.9	304.99	302.44	301.06	299.94	298.64	299.38	299	300.47	301.18	301.16	302.95	299.78	298.79	297.61	303.25	302.32	302.16	303.7	306.64	296.99	299.05	302.07	299.21	300.27	303.31	301.19	301.38	300.33	302.65	298.98	298.05	298.64	300.7	299.64	297.9	299.61	297.53	297.82	303.54	302.95	296.86	303.74
307.79	303.75	303.26	303.4	305.46	306.06	303.98	301.94	302.34	304.95	309.45	307.28	302.69	307.53	307.57	300.95	302.12	303.57	301.67	306.9	304.46	302.27	303.84	301.24	304.97	301.16	303.88	302.18	302.57	304.27	303.46	303.8	302.76	305.47	306.34	304.95	302.33	302.85	303.34	307.29	301.5	303.34	304.33	302.66	305.11	303.16	303.64	305.52	305.31	303.72
302.61	305.33	305.22	304.57	305.04	305.86	302.69	302.32	304.03	303.97	308.07	304.25	306.3	300.26	304.19	300.78	306.53	305.15	305.34	302.93	302.76	304.62	307.44	305.65	308.84	302.64	304.35	304.91	303.19	307.65	304.37	306.5	302.72	300.15	302.96	305.6	301.79	304.26	305.34	304.23	302.81	302.97	304.36	303.93	306.8	304.61	303.14	304.18	306.52	300.97
310.26	314.41	311.21	313.79	314	311.45	313.62	313.18	316.43	309.87	312.91	311.56	310.83	312.21	315.18	313.46	310.28	313.7	315.55	311.76	312.13	316.9	312.09	319.15	308.79	314.03	311.64	311.74	312.09	310.35	311.44	314.01	311.33	312.55	313.28	312.08	314.45	316.46	310.34	313.62	310.85	312.43	311.9	314.28	312.6	313.26	311.3	316.04	315.94	314.59
308.72	308.05	311.82	310.53	309.79	308.75	311.73	307.24	308.46	310.56	310.52	309.73	310.2	309.76	311.96	311.43	309.21	309.78	311.26	306.82	311.56	307.24	311.31	310.84	310.9	309.92	312.39	309.91	312.07	308.85	311.57	310.44	304.95	306.31	307.95	308.74	309.41	308.95	308.64	310.96	312.75	310.29	309.16	310.49	309.7	309.26	309.46	306.72	310.28	309.6
313.47	313.43	316.7	310.96	313.91	313.44	316.77	314.83	315.15	313.59	312.5	313.18	307.59	312.7	311.72	312.2	314.41	312.06	312.46	308.76	314.15	318.76	315.84	313.13	313.76	312.88	312.07	309.77	315.72	313.42	313.32	312.38	314.28	314.07	316.19	317.1	309.86	315.71	313.2	312.36	314.29	315.91	313.1	313.12	316.35	312.9	312.85	312.74	312.32	316.5
304.29	301.31	294.41	300.57	298.7	298.9	297.12	301.38	298.68	300.88	302.2	301.94	301.46	300.05	301.35	301.16	299.52	296.86	301.34	296.89	301.97	297.13	299.82	303.62	299.13	302.01	302.11	298.07	301.47	300.11	301.6	300.05	302.12	301.6	298.27	302.52	305.49	297.93	299.28	300.47	299.61	297.57	300.4	298.01	298.29	300.67	299.17	297.8	301.45	299.37
312.14	311.89	308.22	307.48	310.65	309.39	313.01	309.21	309.74	309.52	311.71	309.61	308.85	313.01	306.67	310.12	306.74	309.83	311.21	313.88	310.25	309.34	308.45	309.42	310.74	313.08	310.76	313.64	312.17	310.39	308.21	314.47	311.13	310.56	311.28	306.95	312.42	312.43	307.69	310.56	313.21	312.29	311.39	308.74	310.03	311.84	312.08	310.86	310.16	309.11
301.34	303.75	299.25	303.56	301.24	300.98	300.95	307.89	300.7	301.74	302.36	301.82	301.94	305.47	300	304.63	299.75	300.51	303.11	302.71	298.21	301.51	302.11	299.76	302.16	299.97	303.54	299.3	308.48	302.3	307.03	301.22	306.57	299.09	302.18	302.15	303.67	301.19	302.15	302.18	299.27	301.41	304.59	302.54	302.66	303.36	304.9	304.33	304.45	302.36
301.12	301.53	299.98	296.76	301.73	301.15	297.86	302.67	296.62	298.44	301.66	300.56	300.96	298.08	302.19	300.35	299.54	297.83	298.67	294.21	300.96	301.95	297.97	300.95	298.43	302.53	299.45	300.73	298.43	300.82	298.76	302.56	301.74	299.86	301.16	299.48	300.62	300.63	299.24	301.46	301.17	300.95	299.62	297.66	300.26	300.82	300.15	298.86	302.07	299.91
298.88	300.31	297.48	300.14	299.69	299.75	302.29	301.22	299.35	302.34	302.09	300.52	302.18	301.07	301.11	300.77	297.17	302.79	303.59	298.75	296.76	300.57	299.59	298.48	300.03	301.14	296.64	299.3	300.26	297.9	299.66	296.29	301.63	302.69	301.85	302.48	302.27	300.19	298.92	298.1	299.1	304.01	297.11	300.64	297.08	299.02	299.24	300.92	298.84	297.9
299.16	303.77	300.16	299.96	306.64	302.58	300.29	297.99	299.05	300.81	301.51	300.04	305.13	301.51	296.5	299.34	300.6	299.57	300.11	302.58	301.53	301.65	303.92	300.82	306.04	299.55	301.95	304.25	301.76	301.68	301.75	304.01	301.96	304.57	301.45	302.27	297.53	296.67	302.83	302.91	300.35	304.56	301.47	299.88	301.57	296.08	298.59	300.2	299.2	300.84
304.45	304.19	304.15	304.65	302.57	303.34	300.34	299.62	304.96	308.16	304.53	302.97	303.66	301.89	303.82	304.08	301.56	302.64	303.05	300.89	300.74	305.22	302.44	302.84	304.93	302.22	304.97	302.18	305.8	306.29	302.47	305.78	304.04	300.55	304.3	300.33	302.74	302.04	301.32	300.43	305.25	300.75	306.14	302.58	298.65	302.23	301.04	304.59	302.63	299.18
327.54	328.04	328.07	328.46	327.84	330	328.55	327.94	327.59	326.53	328.14	329.43	329.25	323.52	329.23	325.43	329.71	329.45	325.85	328.93	328.56	324.64	327.69	327.81	327.2	326.47	327.8	329.13	327.45	328.12	325.05	328.41	325.65	328.89	328.33	324.59	329.68	327.58	328.85	328.63	328.39	327.45	324.13	326.93	328.95	328.6	328.38	326.31	326.89	326.04
323.43	323.22	324.36	324.99	327.87	328.19	326.41	324.2	324.25	322.95	329.62	327.14	324.49	324.4	328.44	320.51	323.99	324.83	325.41	326.61	323.29	320.04	327.74	328.66	322.2	322.04	321.04	323.83	324.77	323.01	327.21	327.41	326.11	322.96	324.25	325.63	323.15	326.36	325.24	326.21	328.15	323.03	328.91	326.12	324.72	324.65	325.64	327.2	326.66	325.7
315.22	312.78	314.61	310.12	311.98	313.27	311.56	313.61	315.74	314.34	313.68	316.35	310.63	306.87	312.11	309.77	310.66	314.14	312.05	313.98	313.35	315.16	315.42	315	314.98	316.73	313.63	314.41	313.7	314.35	314.44	308.88	312.09	315.43	312.24	316.05	312.26	312.04	311.43	313.79	313.84	310.04	312.85	316.19	312.37	315.06	309.66	310.11	314.6	311.63
307.71	308.44	311	306.98	310.49	309.9	308.2	307.32	309.18	307.97	312.77	307.64	309.11	309.04	309.21	310.45	305.47	313.05	310.34	309.03	310.27	309.34	308.57	306.98	308.59	308.45	307.72	309.38	310.81	307.48	311.72	311.42	310.51	305.26	311.93	308.47	307.56	310.07	308.36	306.62	309.17	306.66	306.93	306.99	308.61	307.02	308.73	306.64	309.85	310.09
312.84	312.16	310.07	317.42	309.8	310.57	310.73	312.18	312.27	314.51	312.17	313.98	306.82	313.94	314.12	314.02	311.81	312.56	315.1	314.03	316.15	311.29	312.84	309.59	312.61	313.39	310.46	313.49	310.39	310.58	314.29	313.91	311.57	312.56	314.85	313.86	311.1	315.34	314.63	314.41	310.83	315.92	313.12	311.49	312.32	309.96	315.72	311.8	313.5	314.84
301.29	302.87	299.2	303.82	301.31	301.36	300.65	302.28	302.32	302.28	302.74	302.49	302.39	305.39	306.78	302.8	304.71	302.55	300.12	304.51	299.24	303.74	301.28	303.35	299.87	301.84	300.48	306.13	304.7	301.78	304.12	302.02	303.03	300.94	302.75	302.71	303.03	303.81	302.84	302.49	303.37	298.98	300.49	302.81	300.6	301.47	300.12	303.28	302.5	300.72
328.67	326.03	326.34	324.67	326.3	330.61	329.77	322.88	327.92	329.64	326.71	325.43	326.68	323.05	328.56	323.25	325.33	324.97	327.39	324.72	327.77	324.92	328.66	326.97	326.76	327.95	327.96	324.89	326.31	326.12	327.96	326.2	326.9	322.76	325.11	327.94	325.45	326.1	327.3	326.79	328.75	327.09	332.25	324.04	324.1	327.59	332.16	328.49	327.47	325.39
294.84	291.93	294.8	296.08	291.26	291.31	294.87	295.39	291.87	293.94	295.33	294.19	294.37	294.12	296.5	293.32	293.58	294.51	294.73	295.11	294.86	291.82	291.62	294.07	294.42	295.59	296.33	292.62	295.46	294.54	291.24	294.58	290.51	296.74	295.77	293.63	293.13	293.96	291.05	293.68	292.67	296.75	294.84	295.02	294.02	296.11	293.58	292.92	289.68	296.39
307.32	305.79	300.97	306.8	303.99	302.08	306.15	305.15	303.38	305.74	299.82	305.38	304.56	305.51	305.68	305.59	307.17	304.46	304.52	304.36	303.9	303.38	302	304.57	301.74	302.91	303.19	310.77	304.38	306.06	303.45	302.95	304.9	304.44	301.01	304.79	301.45	308.03	303.72	301.03	301.53	306.32	299.38	302.98	302.69	304.63	304.73	305.34	304.98	305.92
304.35	303.77	303.34	302.32	303.01	303.26	303.42	302.47	300.06	303.6	302.23	298.33	301.29	307.49	303.74	300.53	302.5	303.62	302.32	301.49	305.67	299.6	304.88	303.17	301.85	303	300.62	301.18	298.83	301.6	299.71	302.82	307	305.36	302.8	305.57	304.36	301.86	302.76	300.24	301.76	305.73	305.17	300.94	301.11	303.11	303.31	307.18	302.39	301.19
317.84	318.94	314.31	320.76	316.81	315.36	319.02	317.2	315.55	316.69	317.94	316.04	316.52	316.91	314.36	321.66	315.25	318.37	320.94	315.6	318.27	319.55	316.97	317.87	318.05	316.63	315.14	316.21	315.3	317.13	315.35	313.41	317.7	318.24	316.41	315.78	314.49	314.35	316.36	318.57	317.68	318.67	318.05	315.13	316.65	318.1	318.44	316.45	319.33	317.71
325.44	327.29	326.5	325.56	327.68	330.62	329.08	325.59	326.63	332.28	326.97	331.35	328.09	326.59	325.64	332.57	327.92	326.28	328.16	327.29	324.86	325.44	328.08	331.26	328.43	327.79	326.97	326.58	330.75	326.39	326.86	326.8	328.6	330.74	328.03	330.32	325.31	328.26	322.58	329.84	326.01	327.81	326.74	327.72	330.84	326.13	329.05	328.75	329.4	328.36
324.47	323.25	329.02	327.65	324.91	327.08	325.59	328.42	323.63	325.69	326.24	326.42	322.82	326.01	324.99	327.56	326	326.23	321.53	327.61	324.73	325.64	324.57	324.57	328.55	326.95	325.94	325.26	326.38	325.8	327.9	324.17	330.65	323.95	326.79	324.57	325.86	327.55	323.9	324.79	323.34	325.58	324.23	328.28	327.37	327.93	326.52	327.2	323.22	322.7
311.12	308.25	309.08	310.89	314.27	308.64	310.98	311.58	306.28	306	309.78	310.02	312.36	312.41	310.43	311.82	308.35	313.12	314.26	314.45	313.13	308.65	307.45	307.81	312.73	310.61	309.67	310.73	309.44	308.18	311.6	313.49	309.21	311.99	308.76	313.15	307.38	310.15	313.09	309.78	310.98	312.73	309.39	310.97	309.8	312.93	311.65	311.2	309.77	308.89
305.63	304.66	307.44	307.63	303.44	303.63	303.4	307.44	305.17	303.93	303.28	307.23	308.81	305.54	308.14	302.73	308.03	300.45	304.35	303.12	304.83	303.35	303.56	309.71	306.35	300.6	302.47	308.01	302.09	303.99	304.37	307.13	303.2	307.5	304.33	307.21	305.06	304.64	305.62	303.06	304.33	301.18	305.26	306.06	306.85	304.84	304.12	305.23	305.99	305.94
313.58	312.27	312.61	316.1	314.59	313.52	315.5	311.13	313.78	313.48	317.07	314.97	314.85	315.76	316.66	318.68	311.39	316.26	315.69	312.96	315.91	311.2	315.95	313.04	314.98	311.49	314.91	316.08	311.29	313.01	311.38	316.07	316.28	310.57	312.2	311.54	313.79	314.94	314.82	314.18	313.35	313.61	315.2	312.24	312.28	314.52	313.13	314.9	310.95	311.57
307.42	303.77	304.37	307.54	307.52	306.2	306.32	303.72	304.13	304.37	303.58	301.24	306.46	299.99	308.1	303.55	305.55	304.31	307.82	304.83	302.26	306.04	303.9	307.55	308.59	306	304.8	306.65	306.31	303.46	306.46	304.21	305.85	303.72	306.39	308.48	302.16	306.52	309.32	308.22	305.89	306.88	304.28	308	302.92	306.22	309.37	306.5	304.11	304.24
319.36	317.23	318.13	318.02	316.75	320.39	315.85	318.08	322.4	316.42	316.39	318.66	319.67	319.57	318.48	318.16	319.58	319.89	319.28	320.88	318.74	320.49	318.92	318.01	318.31	318.88	318.87	318.95	317.03	320.42	317.27	319.92	318.71	319.89	318.22	317.93	316.33	315.81	315.45	317.12	320.66	318.4	316.34	316.72	317.06	319.2	318.45	319.13	317.67	316.49
296.05	296.7	294	294.48	298.69	293.09	294.41	297.44	297.01	299.58	296.74	296.62	291.28	296.43	294.93	294.86	298.52	297.99	297.5	296.73	295.66	297.31	297.39	298.5	292.88	296.42	298.32	299.93	298.38	298.42	297.81	299.72	294.35	295.36	297.52	296.9	296.17	297.33	297.43	294.36	293.26	298.39	292.68	298.49	295.43	294.89	295.03	299.21	294.18	297.76
313.14	312.27	312.15	314.97	310.42	317.06	315.41	310.56	315.18	312.77	314.03	312.97	310.98	316.86	314.63	310.88	314.15	315.18	310.62	314.7	312.57	313.01	313.94	312.27	310.04	315.97	313.44	316.81	309.45	310.93	313.7	316.01	316.22	312.46	314.26	313.76	311.01	312.76	314.46	312.5	313.19	313.3	311.71	313.1	313.32	311.28	312.06	311.23	311.53	313.03
308.59	307.68	303.36	304.18	304.82	305.07	303.03	306.99	305.97	304.44	308.05	304.71	304.73	301.72	306.05	303.99	301.62	302.79	304.14	305.66	303.93	306.48	304.63	305.77	306.14	307.05	307	304.36	304.12	303.28	302.96	304.91	307.48	303.5	306.79	305.13	305.3	303.13	305.26	304.69	301.15	303.95	306.14	301.96	304.45	305.14	304.24	303.72	303.58	304.75
298.23	296.39	295.06	296.1	295.15	294.7	292.97	295.3	293.44	297.14	294.48	293.51	294.56	295.04	296.05	292.56	293.97	294.18	291.29	294.67	291.24	294.35	299.12	295.07	296.52	298.93	296.58	296.14	292.25	291.54	292	294.16	293.97	296.22	295.99	297.37	297.54	295.5	297.75	294.25	294.07	296.57	295.09	295.13	296.04	297.62	297.31	295.57	294.73	294.87
317.69	316.4	314	315.94	316.99	315.52	312.42	315.31	314.54	315.25	317.17	317.22	317.81	313.9	317.3	317.25	319.14	317.98	317.6	315.47	316.8	313.62	315.48	318.16	315.02	318.07	319.52	319.04	315.16	315.66	318.6	319.42	316.46	314.64	317.23	315.94	315.66	318.98	317.01	316.74	316.49	318.83	313.72	314.36	319.8	318.61	318.53	316.54	320.85	318.4
311.99	311.86	315.89	314.35	312.75	317.02	313.4	312.33	310.85	314.37	308.84	314.14	312.35	312.1	320.18	313.96	316.86	313.77	311.04	315.75	313.93	317.77	313.87	314.19	314.25	314.62	314.69	313.55	315.64	313.76	311.36	313.66	311.48	313.72	318.26	312.03	314.3	315.25	311.37	310.67	313.14	313.46	312.91	313.4	315.5	311.67	317.4	313.86	314.46	312.62
303.2	304.93	305.44	306.31	300.21	301.97	301.79	306.35	303.74	303.55	303.84	308.18	301.42	303.77	305.43	299.64	303.36	306.35	306.7	305.41	300.34	305.61	301.3	303.56	305.9	303.83	304.33	303.34	301.67	303.27	304.32	307.12	300.22	303.44	307.48	302.94	302.82	303.84	305.65	302.89	305.56	302.91	303.76	305.22	302.6	307.14	304.07	304.01	303.14	306.19
328.54	327.84	326.53	327.94	333.22	328.74	325.62	328.88	327.95	330.17	326.16	328.46	326.04	325.58	326.07	326.03	327.53	322.43	328.19	326.93	324.41	325.97	332.13	330.18	327.71	328.7	323.93	329.48	328.77	327.75	325.5	327.94	328	327.55	329.91	330.55	327.9	326.6	324.91	325.69	327.39	330.03	332.3	329.45	325.39	325.68	328.26	325.18	326.53	328.86
313.1	312.42	311.13	310.48	309.72	308.47	311.83	308.71	311.74	311.82	308.26	311	310.53	312.3	307.63	308.51	311.55	306.62	307.5	312.77	310.58	309.73	314.83	315.57	311.46	309.97	310.22	311.95	311.53	313.5	310.57	312.62	309.33	309.52	311.81	312.5	310.39	309.23	310.99	314.75	310.38	313.4	312.12	311.33	312.26	311.39	312.33	309.12	310.93	309.23
311.48	319.05	316.25	315.09	311.78	317.99	314.13	315.17	312.13	315.43	312.99	314.33	317.6	313.34	314.55	315.96	313.86	314.08	316.68	313.9	310.92	311.41	310.04	316.02	315.61	313.58	315.09	314.63	312.06	316.12	314.98	315.92	312.24	315.96	314.79	313.94	312.54	312.49	316.76	311.55	314.3	316.46	313.1	313.42	315.97	312.67	315.82	313.23	313.81	313.79
306.85	305.65	302.19	300.96	304.86	304.85	306.46	304.59	305.04	301.67	304.26	306.78	308.54	304.31	298.74	305.14	305.75	305.56	302.7	303.37	305.49	305.48	303.17	302.63	304.91	303.17	303.47	304.79	303.7	300.96	303.99	305.14	305.46	303.4	301.42	304.83	302.29	306.89	304.98	302.67	299.92	305.36	302.32	303.52	304.87	303.83	302.69	305.04	303.47	304.99
295.95	297.74	294.29	295.65	297.46	296.86	298.6	299.33	302.51	297.17	296.33	299.05	297.53	295.92	294.99	295.48	296.92	296.57	298.64	295.21	297.35	297.67	295.4	296.71	298.77	298.5	298.25	297.74	295.85	297.88	293.1	293.41	296.85	298.98	299.24	296.15	296.1	296.06	297.02	295.43	295.19	294.96	290.36	296.93	295.77	299.41	298.42	297.91	296.49	298.63
316.3	314.32	316.59	313.37	315.7	319.58	315.01	316.95	315.02	314.73	313.96	315.91	316.47	312.95	317.49	317.67	315.42	315.38	314.57	317.06	315.67	319.39	314.76	314.91	314.94	318.28	317.59	316.01	312.47	315.83	317.05	312.71	318.15	316.83	315.09	317.25	317.76	316.76	320.41	316.93	316.63	312.96	312.28	316.86	317.6	315.96	316.49	314.22	319.46	313.14
306.16	301.09	305.47	302.12	302.98	299.37	302.45	303.67	302.63	304.9	301.31	303.26	306.41	301.7	302.42	306.74	304.3	306.62	303.17	301.98	304.51	305.3	302.83	302.45	301.56	301.66	302.71	304.58	305.83	302.38	304.57	301.27	304.22	302.67	305.39	304.97	301.87	301.16	302.79	306.56	301.77	302.22	305.1	305.78	305.32	303.58	303.95	303.26	303.41	305.93
325.66	328.56	326.56	328.2	324.82	325.14	328.63	325.37	327.42	324.89	328.95	326.79	331	327.94	327.7	328.14	327.87	327.09	329.7	328.79	328.46	331.4	328.4	326.63	329.16	328.35	327.4	330.05	327.9	331.84	329.73	325.95	330.53	326.52	325.33	329.36	328.93	324.8	328.13	329.04	327.73	330.96	329.18	325.63	325.19	326.81	324.81	326.25	329.33	326.78
305.55	301.79	307.8	303.46	307.38	305.93	302.99	303.76	303.72	304.65	301.85	304.14	302.07	308.02	302.45	305.95	304.89	306.52	304.42	306.38	305.71	306.59	304.49	305.91	306.34	304.06	303.54	305.48	307.62	308.98	306.06	305.92	303.82	303.43	305.2	305.8	305.49	305.06	303.48	303.2	303.2	302.83	305.56	305.48	305.22	305.54	304.76	306.68	306.63	305.94
303.38	301.95	308.13	303.64	302.39	301.76	304.63	307.02	308	304.32	305.81	305.21	304.41	302.23	305.15	306.91	303.76	303.77	301.44	303.61	306.6	304.48	307.99	304.64	306.23	300.76	302.2	307.41	304.74	304.59	304.63	301.48	306.87	305.24	304.02	305.09	302.84	301.86	298.52	299.6	301.79	304.14	302.69	304.06	300.73	305.68	302.55	304.18	304.73	302.95
306.2	300.87	304.1	303.78	304.65	306.19	305.23	304.3	306.08	303.8	307.32	305.65	309.28	308.27	303.17	302.2	308.54	306.07	306.19	305.49	305.7	306.33	302.77	304.17	302.87	309.4	304.98	303.13	308.75	307.02	306.67	303.83	308.04	305.33	304.25	303.77	306.9	301.49	302.58	308.31	305.6	302.37	302.74	304.14	306.68	299.58	305.9	304.95	304.86	304.11
311.11	313.02	317.25	313.36	315.39	314.5	316.42	314.16	310.42	318	316.68	315.14	316.64	314.48	315.54	314.43	313.34	315.58	317.02	316.76	315.54	313.78	316.04	315.5	315.97	314.65	312.88	317.04	313.98	314.57	311.69	313.75	312.26	313.95	316.4	315.1	316.95	315.71	316.4	316.75	316	311.77	316.08	312.26	311.3	312.34	315	313.08	317.66	318.93
307.89	312.98	308.12	313.41	309.92	313.35	312.14	310.27	309.88	314.03	314.2	310.2	310.42	311.03	312.22	308.6	309.22	312.15	310.98	310.15	311.69	313.52	310.27	311.01	306.94	311.02	309.37	309.98	311.27	312.22	309.35	307.05	311.72	315.31	308.46	307.7	312.2	311.46	311.1	316.72	311.04	314.14	314.52	310.7	312.98	309.65	310.89	310.78	312.94	310.02
306.88	303.68	307.19	304.51	302.38	306.99	305.69	302.36	304.3	305.11	305.74	305.33	303.17	305.55	305.71	307.74	304.76	307.87	302.86	304.03	303.93	304.52	304.42	301.15	304.7	306.63	304.5	309.89	304.5	302.11	309.08	305.9	306.37	305.7	305.42	310.1	303.21	304.3	308.06	302.7	310.3	307.28	303.1	306.91	305.09	306.05	303.9	308.75	305.19	304.58
315.14	312.64	315.41	316.41	309.26	312.91	314.83	314.14	312.9	313.42	314.95	318.15	315.02	316.12	317.26	315.04	315.94	312.74	319.5	314.15	315.32	316.49	315.32	314.03	314.73	317.13	313.64	314.21	313.61	317.07	313.22	314.5	314.24	316.29	314.54	314.26	315.49	314.72	313.27	317.29	315.2	313.3	309.98	317.55	315.31	310.39	315.2	311.42	314.42	313.58
299.95	301.97	300.87	300.59	301.99	301.16	304.2	302.44	302.42	305.65	304.1	306.36	304.37	302.82	303.86	306.31	301.73	303.98	301.02	303.87	302.76	304.21	303.5	304.99	303.91	305.42	304.88	301.11	306.58	302.61	304.88	304.16	300.19	303.1	299.98	303.71	303.87	306.43	303.33	304.67	305.58	302.91	303.46	304.56	304.01	303.98	302.26	303.29	303.79	301.53
306.85	307.27	306.45	308.31	306.36	308.39	305.07	306.05	310.11	306.44	303.66	305.2	307.03	302.76	307.75	307.11	308.04	307	302.6	305.95	301.28	304.6	308.02	303.27	305.14	310.53	306.53	306.68	304.62	308.03	306.16	307.08	304.54	304.78	305.84	306.9	305.36	305.54	306.77	307.68	306.38	305.01	309.94	308.66	306.77	301.78	309.85	305.04	306.23	306.39
330.95	329.54	324.98	326.13	326.56	327.42	324.88	322.28	325.74	323.91	329.01	327.98	330	330.53	325.32	324.24	324.86	330.48	327.1	325.15	329.74	329.14	326.91	328.58	325.02	325.8	326.74	326.43	330.26	327.56	327.76	327.41	327.99	328.08	325.14	327.72	328.34	327.46	323.9	329.1	326.36	328.06	330.01	329.01	325.06	328.12	327.06	329.1	326.5	324.33
303.45	301.39	305.48	303.86	303.69	303.46	304.25	306.23	303.57	305.23	304.58	300.08	305.43	302.26	303.55	301.41	303.42	303.71	304.4	305.21	304.15	303.42	305.54	303.58	303.1	302.65	302.13	306.11	303.63	307.18	299.02	304.5	304.41	302	304.72	304.67	303.45	301.73	307.52	300.07	303.6	304.91	302.64	306.02	307.22	302.39	304.46	305.34	301.68	300.55
319.49	313.14	315.39	314.68	317.3	316.93	314.61	313.18	313.09	314.76	316.09	313.89	313.98	313.78	317.37	317.09	316.97	318.39	315.18	317.08	319.08	314.99	315.91	318.08	314.72	315.93	318.21	314.87	317.4	316.35	311.89	313.68	312.9	316.99	316.56	316.51	314.06	313.56	315.19	314.61	313.76	314.29	313.14	313.94	318.07	318.11	316.13	317.38	315.01	316.86
328.01	325.73	329.68	327	326.16	334.17	326.94	327.64	327.72	329.32	329.07	328.1	329.26	329.08	327.53	326.46	333.12	330.01	328.53	326.89	327.25	329.32	330.89	327.46	326.8	331.58	330.82	329.8	331.96	326.7	329.58	327.14	327.44	328.13	328.8	326.4	330.21	329.13	326.29	327.57	327.18	327.49	326.95	323.93	331.43	328.99	329.01	330.93	327.33	330.3
304.3	306.01	309.67	305.62	303.3	303.49	306.33	304.3	305.53	304.72	306.46	302.8	307.14	306.33	305.45	304.43	307.38	306.98	305.8	304.16	309.09	309.31	306.28	306.76	305.88	306.86	306.91	303.33	305.67	305.17	306.21	305.45	305.43	307.05	305.16	302.49	307.54	301.43	303.57	304.21	302.59	308.04	307.93	304.95	305.47	305.71	305.55	304.55	303.94	303.37
318.4	318.64	317.61	316.51	321.05	313.55	312.23	315.51	315.01	317.49	316.33	314.75	313.95	318.42	317.3	318.63	314.93	318.02	314.81	315.92	316.36	316.27	315.75	315.32	315.89	317.85	312.64	315.68	316.51	322.12	317.37	315.15	315.41	315.91	313.05	314.91	312.4	317.72	314.85	316.31	315.72	315.58	314.93	315.32	317.24	316.23	314.01	317.17	314.56	318.18
296.56	295.12	296.07	292.93	296.74	296.28	294.91	291.1	289.92	293.28	293.58	298.25	296.2	294.02	294.14	295.02	295.85	296.35	293.38	291.26	295.88	297.25	293.84	295.99	297.35	297.79	299.59	295.53	293.79	291.83	296.34	292.45	299.32	295.19	297.95	296.74	295.92	291.93	296.04	293.88	294.49	292.45	294.09	294.26	297.05	298.87	296.44	293.49	295.42	294.87
290.11	296.13	292.29	298.37	295.22	292.2	292.08	294.58	291.95	293.53	291.1	295.51	294.93	294.04	298.55	295.49	295.32	293.47	294.04	291.08	294.6	292.77	294.68	294.63	296.55	294.31	294.47	293.41	295.39	292.14	294.24	295.39	292.47	297.3	293.66	290.06	291.68	294.76	293.55	294.13	293.82	295.46	292.07	295.98	289.91	293.55	295.4	294.05	293.43	292.71
309.05	310.22	311.06	306.29	309.93	311.99	309.68	311.88	313.23	307.01	311.43	308.26	310.66	310.09	307.17	309	313.39	310.65	313.87	305.5	308.84	309.08	306.92	308.86	307.49	310.78	310.96	312.44	311.47	309	311.37	312.25	311.74	307.15	308.18	308.08	311.25	311.29	312.88	310.47	307.7	310.73	310.36	312.49	307.29	309.12	309.59	308.07	313.71	312.05
299.27	300.81	302.8	301.79	302.03	298.63	300.49	302.26	302.77	298.05	297.06	301.06	297.82	300.35	302.12	299.14	298.89	300.69	299.58	299.72	300.2	299.95	301.53	299.69	302.74	300.43	299.89	300.28	303.29	302.38	303.13	303.15	300.83	297.45	300.87	296.87	303.11	300.52	301.36	300.12	299.83	302.52	300.82	303.19	303.57	297.25	299.22	300.32	301.4	300.99
294.5	292.96	292.99	296.85	295.97	299.23	293.45	298.34	296.35	295.61	295.66	293.14	298.01	294.13	296.07	293.71	295.23	294.41	295.86	294.87	296	297.02	293.44	292.39	291.77	298.01	295.79	292.34	294.82	294.09	294.91	296.67	294.7	294.94	295.29	295.56	295.84	294.78	293.99	293.99	297.2	292.94	296.55	298.6	294.61	294.22	293.57	295.57	295.3	294.42
302.72	305.85	301.9	302.66	304.72	300.3	303.91	301.61	301.67	300.78	302.53	303.22	302.23	303.87	302.6	303.58	301.57	302.25	304.39	301.6	302.54	299.25	301.71	302.68	303.58	302.44	305.93	304.44	300.68	298.19	300.82	301.58	306.14	306.91	302.27	301.86	302.78	302.93	303.72	300.06	301.72	300.36	304.29	303.05	301.99	302.79	302.67	302.99	302.44	304.54
314.35	311.85	313.79	317.73	313.75	317.89	313.6	315.62	314.26	313.56	314.54	314.77	314.62	314.49	315.21	313.2	314	318.06	314.9	313.1	315.05	316.94	319.06	313.24	314.6	313.71	318.74	315.46	315.17	314.43	313.73	317.44	315.19	315.44	318.35	315.79	313.94	315.86	317.89	308.82	313.57	311.66	314.22	313.68	315.61	317.9	315.02	312.09	310.99	315.24
311.66	310.91	311.03	305.05	310.86	308.73	313.43	310.18	311.09	311.45	308.72	310.84	313.41	308.76	310.08	313	307.78	309.96	310.58	313.51	313.04	308.31	308.79	310.82	310.59	310.42	311.94	310.52	311.01	308.9	312.23	313.6	314.61	310.07	310.65	311.79	313.91	309.11	309.39	315.93	310.03	313.03	308.58	311.24	311.45	308.65	307.87	309.87	311.71	311.24
304.88	300.96	302.58	304.52	305.12	305.65	306.23	301.39	303.28	302.69	305.8	303.49	299.84	308.36	301.79	304.91	302.72	301.97	301.99	304.21	302.6	300.59	302.17	302.81	305.53	306.24	302.14	303.1	305.84	301.37	303.41	304.96	302.02	303.81	303.63	302.65	301.51	303.29	304.87	300.86	303.51	306.11	302.16	302.05	306.39	300.94	302.87	302.91	301.48	303.23
300.97	304.39	301.26	303.28	303.99	304.13	300.41	300.71	302.92	304.8	301.82	298.39	304.78	303.87	302.9	305.51	300.55	301.38	301.56	300.86	305.64	305.49	302.87	304.77	303.68	306.82	302.76	304.21	299.39	306.22	305.57	302.66	304.78	303.05	302.78	304.83	302.7	301.6	299.34	305.57	301.96	303.73	301.85	301.78	305.26	302.71	299.92	303.68	302.14	302.4
315.13	316.45	315.66	316.5	312.09	317.5	313.81	319.61	314.97	314.39	314.04	313.64	314.34	313.88	314.69	312.7	315.25	315.61	314.72	314.64	312.68	317.56	314.02	315.37	316.44	315.68	316.17	317.5	313.91	318.09	314.54	312.68	315.81	315.05	312.9	315.67	312.17	313.85	311.6	315.42	315.11	312.46	313.54	314.43	312.26	314.25	318.37	313.47	315.05	312.96
301.88	305.45	304.82	303.08	304.06	303.09	301.65	304.8	303.36	302.07	303.25	303.75	303.98	303.79	302.62	308.7	303.21	305.23	301.14	308.42	303.81	305.59	306.43	304.57	305.53	303.06	303.54	303.79	303.84	303.96	302.87	300.04	305.26	303.89	304.14	301.98	305.45	302.64	306.97	304.56	303.95	304.8	302.43	302.66	305.96	299.65	305.94	304.4	305.53	305.38
304.94	306.84	301.34	306.65	307.7	307.67	306.95	308.77	307.65	304.99	307.1	306.63	307	305.41	308.3	309.49	308.88	307.12	306.28	309.83	304.6	306.34	304.36	311.4	303.52	306.73	302.71	307.35	302.84	308.58	306.43	310.06	309.29	310.62	305.9	304.76	306.25	304.2	305.02	308.66	307.04	304.82	307.55	308.05	305.47	309.55	307.69	309.25	306.79	301.66
328.33	325.69	326.62	323.44	326.75	321.68	325.5	326.65	326.82	322.3	328.28	324.22	320.92	324.92	323.78	323.59	325.97	329.19	325.1	322.96	325.46	326.62	327.25	324.79	323.27	322.38	325.82	322.59	330.34	326.16	325.97	326.18	321.2	322.23	325.63	323.7	324.53	324.05	329.37	326.03	325.59	325.87	325.37	324.06	324.51	327.94	325.58	325.55	322.16	325.71
305.23	301.75	297.95	304.12	306.24	304.21	301.11	302.87	302.69	303.69	301.3	303.59	303.68	300.7	303.26	303.69	305.72	303.32	304.87	302.35	301.53	304.86	301.26	302	304.26	303.18	304.16	303.21	304.25	307.56	305.51	302.74	303.21	304.05	304.42	305.17	300.53	300.79	304.14	304.71	306.16	305.64	301.42	305.05	299.95	304.74	303.45	305.52	304.25	306.7
301.59	302.66	302.86	301.78	304.98	301.72	301.3	305.87	302	304.23	301.11	305.5	302.06	301.64	303.71	306.39	300.05	302.1	305.49	301.59	298.97	303.36	304.38	303.43	304.5	302.14	302.99	300.51	306.27	300.09	300.68	308.29	302.71	301.5	301.67	307.37	303.34	306.14	304.32	302.59	302.91	304.76	305.41	300.57	307.55	304.98	303.58	303.51	304.93	302.08
307.93	308.23	305.85	305.82	302.98	303.26	305.64	308.36	306.22	302.62	306.4	304.34	305.45	306.13	300.27	306.49	304.38	307.04	306.78	305.63	305.45	305.5	302.87	303.16	303.44	309.87	304.46	306.94	304.59	308.33	306.61	301.61	300.67	306.66	306.6	304.82	307.32	306.74	303.45	307.63	304.71	304.47	305.79	307.63	305	304.07	305.7	307.16	307.85	307.38
298.04	296.94	294.96	298.55	298.79	297.56	294.81	293.85	296.56	296.21	295.87	296.86	298.57	294.15	297.95	297.56	297.66	295.73	298.88	301.87	297.29	295.68	295.43	297.91	298.22	300.63	298.77	296.89	296.26	294.99	296.95	296.18	295.56	299.63	294.04	297.19	296.76	295.55	296.13	300.72	294.37	296.71	296.89	295.99	294.41	294.51	295.3	296.27	296.46	295.7
314.07	314.15	313.92	311.67	313.44	318.03	309.66	316.17	316.65	310.53	315.59	311.41	314.04	312.96	313.98	313.14	313.19	310.77	316.11	316.17	310.68	314.37	316.4	315.39	311.62	312.45	313.24	313.23	314.4	312.9	312.84	313.36	311.82	311.09	311.26	315.57	312.87	309.48	312.82	312.12	313.36	312.9	314.83	312.52	311.36	314.32	316.22	313.84	312.62	316.56
316.99	317.88	317.35	314.77	316.42	316.84	317.29	318.68	314.88	318.84	317.41	317.88	316.28	316.89	316.01	318.35	314.06	315.2	315.92	315.51	317.12	319.2	316.31	317.47	319.52	315.41	318.6	315.54	316.35	318.91	318.95	315.27	317.57	318.53	315.36	319.8	319.12	316.11	319.39	319.2	316.34	313.91	313.17	316.33	318.75	318.04	318.34	317.61	321.87	319.27
317.34	310.95	316.88	312.36	312.75	315.89	318.11	312.85	311.19	310.56	315.41	314.81	316.41	311.96	314.95	312.25	315.63	313.15	310.22	317.07	312.19	313.98	310.85	316.95	314.23	317.16	312.99	314.13	312.87	318.29	314.78	313.2	315.13	313.45	315.31	314.52	313.66	310.79	314.6	314.21	310.7	314.03	312.43	313.48	312.45	316.27	320.09	314.22	315.01	315.43
303.77	300.93	304.85	302.53	306.51	299.07	306.84	303.09	304.06	302.18	304.56	304.39	305.35	302.98	304.01	305.61	303.48	300.54	302.97	305.47	302.22	304.43	302.66	300.46	306.73	302.91	303.04	302.87	301.42	301.28	304.15	302.52	303.03	306.82	299.43	301.97	305.83	301.33	302.51	303.57	304.22	302.29	303.98	300.68	301.5	301.09	303.02	303.6	298.86	303.1
306.25	306.2	306.49	302.15	307.41	306.03	303.4	307.28	306.79	305.05	305.26	305.21	303.73	305.25	301.41	309.36	303.55	305.11	302.06	306.44	301.17	307.17	304.81	307.02	305.1	302.19	305.91	306.36	305.45	301.32	306.28	306.97	307.67	304.17	306.78	304.51	304.02	298.3	302.9	308.01	302.74	305.75	304.1	306.67	306.13	306.74	306.39	303.86	304.54	304.58
314.98	311.92	314.27	314.53	315.98	312.51	311.14	312.26	319.05	314.83	313.55	316.26	315.31	312.15	309.82	315.74	313.1	313.86	315.78	315.7	312.34	316.05	312.51	317.06	313.83	312.62	315.78	314.66	309.77	314.46	313.7	313.29	315.49	313.42	308.84	311.67	310.94	314	313.17	311.88	315.87	313.88	312.31	311.77	312.89	311.91	315.38	315.23	313.85	312.28
295.39	298.95	297.27	296.68	300.51	298.52	296.21	297.85	294.58	297	296.86	295.61	301.81	297.88	296.1	296.02	292.64	298.71	295.25	297.65	294.31	295.49	295.44	297.83	296.47	293.71	295.51	295.44	299.46	297.84	300.78	295.82	302.35	296.52	295.66	294.43	299.34	297.42	295.26	294.32	302.98	297.64	299.84	296.71	293.52	295.14	294	297.92	295.28	299.11
313.07	314.37	318.38	313.39	317.97	313.71	315.74	315.22	312.38	318.03	313.09	320.06	315.51	315.14	310.15	313.77	316.77	316.6	316.88	311.67	311.1	317.41	313.42	315.56	318.04	314.06	315.85	312.71	315.98	313.74	317.93	313.79	314.13	319.18	315.68	313.62	316.65	315.03	312.82	314.73	312.83	314.92	315.44	313.87	316.61	310.55	315.6	313.62	316.89	313.99
316.27	315.28	317.63	317.68	320.63	317.77	317.77	318.31	314.67	318.59	315.76	319.33	319.12	314.6	318.66	313.65	314.5	319.18	318.33	317.27	316.39	316.04	315.8	319.31	314.24	316.07	318.5	315.52	316.77	318.32	315.97	317.58	318.15	315.64	317.61	319.37	318.12	316.55	316.05	316.2	318.14	314.74	319.16	317.13	317.52	316.75	314.43	318.9	314.84	320.11
294.91	301.04	298.57	299.09	298.15	297.31	297.72	299.04	297.98	298.8	294.43	295.88	296.35	298.62	298.15	296.44	295.44	296.13	295.38	295.65	294.48	298.07	297.5	296.25	294.94	298.81	295.67	296.85	299.67	293.15	296.82	299.79	294.13	294.52	299.63	294.08	296.3	295.41	295.6	296.17	298.35	293.28	294.45	293.82	295.61	295.98	293.71	298.22	296.9	293.4
317.75	316.56	316.15	321.46	321.88	318.43	314.45	317.73	317.15	318.09	320.99	319.31	313.77	316.36	315.35	316.64	313.6	314.3	315.44	319.91	316.37	316.82	318.09	316.2	317.25	320.8	315.65	319.21	316.55	317.86	316.54	320.26	313.76	313.22	317.9	315.82	316.11	317.92	316.25	319.16	318.4	317.22	314.42	315.42	319.1	317.08	318.24	314.69	317.24	314.4
298.11	298.69	298.49	298.58	296.06	296.27	299.86	298.23	295.54	293.66	298.03	296.63	299.13	295.91	299.57	296.97	295.46	298.99	297.97	297.43	293.41	296.95	296.78	299.34	291.64	298.45	293.77	299.77	295.16	300.44	297.06	297.89	293.21	294.57	296.63	294.32	296.46	297.93	297.14	296.15	298.62	298.64	296.92	295.51	295.4	296.85	294.6	299.97	298.81	297.34
302.68	305.19	305.39	301.92	304.85	301.56	299.62	302.49	306.46	305.84	305.82	304.78	303.04	305.01	307.99	303.23	306.87	301.63	306.44	303.27	300.24	303.97	303	302.99	305.51	308.6	302.07	301.75	302.01	304.56	303.29	303.38	305.58	300.16	304.63	302.21	300.88	303.89	304.85	302.61	302.74	305.2	304.94	304.24	303.98	302.95	305.97	301.65	307.84	304.86
311.93	312.56	308.51	309.96	314.71	310.58	311.79	309.02	308.63	313.73	312.12	310.97	310.04	312.15	309.38	310.36	309.77	311.78	312.11	311.79	309.65	312.49	312.8	309.98	312.49	307.33	309.12	310.77	311.74	308.32	310.13	312.96	314.84	311.88	311.8	309.66	309.56	311.06	308.67	313.45	313.98	312.51	310.25	313.1	313.44	311	312.38	305.96	314.17	311.01
305.25	303.56	304.17	299.66	303.13	301.53	299.68	304.45	305.63	306.01	305.11	302.88	306.65	302.33	304.32	303.31	304.24	304.74	300.89	302.6	304.33	306.59	305.85	303.05	301.79	303.33	303.55	300.23	304.08	303.22	300.38	303.79	304.6	303.27	304.58	306.09	304.75	307.79	302.8	303.65	301.99	303.14	304.91	302.83	305.24	299.87	305.41	300.64	304.93	305.29
303.81	305.5	304.56	306.32	304.29	306.87	306.22	304.6	306.41	306.41	306.02	308.58	308.16	310.41	310.16	305.6	305.09	305.78	306.91	306.39	306.46	307.29	307.99	305.86	308.83	306.12	305.39	305.36	304.08	306.28	308.65	308.95	304.61	305.95	306.35	303.78	304.01	306.4	308.49	305.68	306.37	309.13	307.06	302.96	308.32	304.91	307.11	308.37	307.85	302.78
295.26	297.29	293.23	293.25	294.6	296.56	293.88	294.22	295.72	295.92	297.09	294.69	295.61	300.25	292.03	295.97	295.01	295.24	295.92	296.51	294.32	295.03	297.73	297.08	297.96	296.94	297.6	297.17	294.9	293.89	295.04	294.44	298.17	294.68	296.56	293.81	295.16	294.88	296.01	298.76	295.83	299.1	292.5	295.14	295.3	293.11	296.34	293.99	296.58	296.03
309.88	312.9	315.02	314.31	310.28	314.78	310.73	318.01	316.55	314.54	314.34	315.92	313.26	316.36	315.85	315.86	310.96	315.32	312.14	312.86	314.57	314.37	318.73	315.99	315.29	317.12	318.22	314.85	312.92	314.89	319.97	314.03	312.19	312.55	318.44	316.11	313.33	312.06	318.2	315.79	313.94	315.25	318.12	310.63	316.08	316.4	313.96	314.41	315.45	314.79
317.32	316.09	316.85	316.19	316.18	314.23	315.43	315.55	318.84	315.29	314.95	321.75	317.61	317	315.23	310.77	313.77	315.96	312.35	314.33	318.47	320	315.52	315.52	315.09	316.4	317.32	314.96	316.88	314.66	314.7	317.39	312.58	317.24	319.29	317.07	316.72	316.66	315.9	314.03	313.42	316.68	316.55	317.28	314.4	315.8	318.3	316.22	314.59	315.3
310.63	308.8	311.27	309.72	311.51	310.71	312.38	308.62	308.88	309.01	311.56	310.18	313.39	308.92	311.15	309.59	313.65	311.59	311.11	311.96	311.08	308.71	312.44	311.17	310.52	309.88	309.52	309.06	312.66	310.41	310.59	310.74	308.88	307.49	312.16	308.56	309.23	310.08	312.33	309.18	310.36	309.54	309.44	308.65	311.48	309.73	308.74	312.02	311.31	310.12
314.6	310.45	313.05	314.07	310.1	314.91	314.03	315.9	313.59	309.09	312.54	312.74	312.76	310.3	316.45	311.76	315.7	312.78	313.03	316.23	315.09	314.33	310.23	316.67	314.06	311.33	311.83	313.41	309.59	310.6	313.11	317.51	312.79	311.74	312.41	314.93	312.49	313.66	315.76	313.25	311.59	312.26	314.39	316.09	314.03	312.66	312.87	310.59	313.23	313.05
303.47	302.26	299.24	298.89	302.33	303.95	302.16	301.82	299.65	303.43	302.07	304.92	300.88	302.31	301.43	301.91	302.38	302.45	303.97	303.03	303.19	302.28	300.9	301.96	303.23	300.9	302.08	306.37	301.71	301.75	300.15	304.65	305.98	303.01	302.98	305.04	306.55	304.18	301.24	301.4	302.43	304.19	305.78	300.55	301.54	302.99	300.05	302.16	300.85	299.99
314.2	312.82	315.62	312.89	311.96	314.15	309.99	312.83	312.19	309.56	312.69	312.92	317.74	315.44	317.11	311.73	311.48	311.2	314.06	310.14	312.48	314.39	312.45	313.18	315.31	316.11	312.37	310.57	314.18	314.45	318.49	313.19	315.44	318.78	317.86	314.2	317.34	314.06	316.12	314.35	314.92	312.8	315.51	317.36	314.4	313.8	313.53	312.64	312.15	314.34
310.53	306.22	308.9	311.68	307.3	312.57	306.98	305.28	306.22	306.13	310.19	308.64	306.72	307.6	308.31	308.16	310.08	307.34	309.12	310.37	306.83	307.38	308.17	309.52	310.65	308.62	306.99	309.12	310.05	307.27	309.26	307.63	307.14	309.43	309.8	308.18	312.08	310.2	309.4	311.16	310.96	309.31	308.87	308.9	308.69	309.81	308.06	309.32	307.12	311.27
325.97	326.31	327.68	329.55	329.24	325.7	327.99	327.88	324.93	327.37	329.1	328.19	322.5	327.95	328.69	328.14	326.16	327.2	326.22	328.03	326.68	327.28	328.31	328.2	327.75	327.89	328.64	326.02	324.08	323.28	327.9	327.27	324.67	330.65	332.85	330.24	329.66	328.34	326.71	325.32	327.71	330.71	324.96	324.31	329.64	326.78	322.31	327.79	327.29	329.5
304.24	307.96	308.2	307.06	306.56	303.57	311	307.88	307.43	302.6	303.9	307.16	306.7	305.67	310.99	308.05	310.24	302.12	303.99	307.03	306.52	308.7	311.04	308.24	303.99	305.3	304.18	307.13	306.68	306.57	307.5	308.64	307.57	308.81	305.88	308.59	305	307.26	305.74	306.38	304.36	307.04	303.77	306.49	305.74	305.97	307.85	303.91	307.25	309.2
327.56	325.54	325.89	323.88	331.29	327.73	326.33	327.84	327.33	329.47	329.33	324.23	324.82	329.49	327.8	326.42	327.16	329.65	328.14	328.44	331.06	328.31	327.7	326.18	325.04	329.51	327.61	328.39	330.38	327.53	329.29	329.64	328.74	326.57	325.76	326.78	326.41	329.85	329.23	329.2	328.13	327.69	330.12	328.19	330.86	326.43	328.42	330.08	325.29	326.02
306.34	302.96	303.44	302.38	303.44	304.98	302.28	299.29	303.83	301.07	304.04	304.59	304.67	306.37	301.21	302.75	302.97	303.05	305.04	302.67	301.79	310.14	300.64	305.63	301.84	300.06	302.12	302.81	302.39	303.15	303.84	302.71	303.54	302.31	306.23	303.64	302.6	299.31	305.49	301.96	303.55	301.35	303.69	300.92	305.48	301.85	304.73	301.91	301.05	304.98
303.94	306.93	304.92	305.56	303.66	304.25	303.78	303.03	302.89	305.06	306.75	303.64	302.77	303.01	303.07	301.86	302.54	305.23	303.75	304.72	302.04	308.56	306.67	305.03	304.57	305.83	303.18	304.67	304.36	303.39	307.34	303.63	305.13	306.62	302	306.08	305.68	304.15	304.91	306.07	304.93	300.6	302.96	304.24	303.19	306.14	305.41	306.42	307.93	305.29
295.48	294.28	293.45	295.97	291.5	293	293.6	294.99	294.04	293.94	294.94	290.53	294.16	298.3	291.45	293	293.11	295.19	296.45	294.33	293.8	294.4	294.93	295.44	295.74	293.15	290.35	291.21	297.5	295.41	291.29	294.31	293.84	296.51	293.71	291.88	294.53	292.9	288.28	295.29	293.05	293.3	294.01	292.33	294.8	295.07	294.07	296.41	293.72	293.58
317.37	312.25	312.23	309.1	314.46	313.03	313.95	314.32	315.22	312.88	313.24	315.18	312.79	318.26	310.53	316.93	315.37	311.27	314.79	315.36	314.78	316.11	311.76	313.89	315.56	312.34	314.56	313.34	313.27	315.46	312.82	315.04	310.61	311.22	313.48	313.23	311.95	310.15	313.08	315.5	311.77	310.91	314.5	309.04	312.47	314.45	315.48	311.89	314.33	311.28
306.5	302.76	304.31	305.32	304.95	303.98	302.39	300.56	301.65	303.52	306.4	301.5	300.09	303.5	303.82	304.42	298.97	307.18	301.39	299.55	302	303.9	304.54	302.3	302.13	301.77	303.13	300.62	300.63	302.42	301.95	298.17	299.03	308.09	302.56	301.97	300.64	300.44	305.37	300.41	303.68	304.81	303.78	302.63	300.37	299.64	301.72	304.97	304.68	304.02
313.53	314.92	309.97	317.56	311.53	311.74	315.19	313.8	314.44	313.7	318.55	316.36	311.38	314.19	314.65	316.53	310.34	313.31	312.66	314.34	313.78	313.77	318.52	317.18	310.81	312.08	319.6	316.31	312.41	314.22	315.23	315.59	311.54	313.66	315.4	311.38	315.94	308.91	315.61	313.39	314.49	313.37	314.39	315.65	310.51	312.21	312.63	314.09	308.08	312.91
306.76	305.82	307.21	307.96	305.98	302.01	303.31	304.19	303.56	302.84	303.16	302.1	304.9	302.72	304.02	301.79	306.1	302.91	305.42	303.33	304.78	303.67	304.24	306.3	305.46	303.61	304.43	308.24	305.24	304.77	306.14	301.12	307.14	306.69	303.38	304.51	304.67	305.79	306.15	303.28	302.65	303.72	303.86	305.3	305.8	304.02	301.76	304.6	306.09	306.48
305.99	305.62	305.33	306.98	307.75	306.44	305.17	307.65	306.84	306.44	308.49	307.83	307.9	307.63	308.19	304.97	307.68	306.89	306.9	310.2	308.3	309.27	307.98	305.97	305.07	306.9	307.2	303.62	308.18	306.39	308.47	307.96	307.19	306.47	311.09	307.07	303.17	304.66	306.96	304.85	306.41	304.57	308.97	307.57	312.36	306.2	310.34	307.19	305.72	305.5
302.98	307.12	299.76	301.04	303.81	303.36	302.59	302.69	300.13	303.67	304.63	303.03	300.19	303.09	301.66	305.85	304.88	307.19	304.25	305.25	304.44	302.51	306.61	302.13	301.64	302.2	300.22	303.2	302.36	300.33	303.25	300.04	302.71	304.04	304.22	307.02	302.03	302.29	302.25	302.29	301.95	306.01	303.08	303.48	302.64	302.7	302.02	303.28	304.51	302.39
313.99	313.94	312.65	314.73	312.6	310.39	315.66	311.95	316.24	312.6	315.95	315.91	313.53	308.79	315.03	315.08	314.9	314.07	312.98	312.53	313.86	315.08	314.84	313.69	315.97	313.96	316.86	311.44	312.85	313.07	316.04	312.19	315.35	311.69	315.54	312.96	314.06	314.19	314.68	312.66	313.12	318.01	316.18	311.5	311.44	312.52	313.57	314.51	309.07	311.02
303.56	304.75	305.21	305.09	306.41	304.56	307.11	303.17	307.86	304.17	301.64	304.36	306.22	303.71	300.18	303.83	303.28	301.48	305.6	308.13	302.41	304.99	305.26	301.6	308.39	307.72	303.75	305.92	304.1	302.95	303.22	302.87	306.12	306.3	302.44	303.8	306.63	304.27	303.11	302.01	304.87	303.18	306.83	299.88	302.71	308.53	307.57	308.8	306.12	305.51
301.66	301.54	305.24	304.75	302.82	304.73	302.33	298.96	304.08	306.35	305.37	301.28	301.93	303.15	302.41	307.94	305.04	307.36	303.87	301.75	299.46	305.35	303.37	302.43	302.96	304.76	304.53	303.74	301.74	305.3	301.5	300.15	302.73	300.94	303	305.26	305.22	304.08	303.4	304.49	304	306.63	305.05	304.58	303.62	304.16	302.64	302.86	300.17	304.99
297.61	296	295.69	296.31	294.59	294.91	293.4	298.21	292.09	298.27	299.63	297.9	294.85	297.03	295.88	295.66	293.99	296.67	296.98	298.41	297.56	298.52	299.74	294.58	295.39	297.66	296.77	295.22	296.95	298.34	294.66	294.21	299.18	295.37	299.28	298.89	297.33	300.17	297.66	295.75	298.71	297.13	293.02	298.57	297.15	298.99	297.25	298.38	297.2	296.9
307.38	306.22	307.39	304.07	305.56	305.91	308.74	307.95	303.25	305.45	304.17	303.48	304.02	308.96	306.37	309.21	304.4	305.83	305.57	306.54	306.47	308.49	309.4	306	306.87	305.79	306.16	306.32	307.95	303.75	302.15	306.14	302.42	308.01	305.85	304.07	307.81	303.93	306.67	304.57	304.33	307.06	307.35	305	307.95	305.22	304.26	299.02	306.2	307.8
293.79	297.53	296.35	296.49	295.81	293.53	293.11	293.69	292.91	294.58	295.68	291.55	294.76	295.19	293.09	292.88	293.41	298.2	295.72	296.05	291.83	298.14	293.5	295.98	293.99	298.37	293.8	297.11	297.22	294.12	294.47	293.15	297.81	295.62	297.95	296.57	293.32	298.64	292.84	295.17	294	297.54	295.04	294.77	293.19	294.33	298.53	298.23	296.36	294.35
303.41	302.28	305.45	305.25	302.56	303.79	304.92	306.44	304.08	305.52	303.83	302.48	301.64	304.11	302.98	302.43	300.99	304.26	303.44	306.68	299.61	302.11	302.42	304.17	303.17	302.89	305.69	304.22	303.66	306.98	306.94	304.39	301.62	302.61	303.62	306.02	304.79	302.08	302.15	304.09	300.46	303.3	306.3	302.9	305.88	302.7	302.37	302.66	306.57	303.75
297.27	296.7	295.86	296.56	294.15	294.69	295.2	293.73	296.64	291.2	293.17	295.93	293.67	292.66	295.39	295.31	295.26	294.06	294.57	291.76	291.32	295.17	292.63	296.04	294.35	297.07	296.84	295.85	296.85	293.65	295.85	291.34	291.81	295.35	294.17	293.04	294.86	293.04	293.86	297.33	296.28	294.73	293.5	294.03	295.47	292.03	296.67	296.68	292.52	292.5
309.67	314.06	310.97	312.05	310.61	310.43	312.47	310.58	311.15	312.1	312.75	315.4	311.1	314.09	311.41	308.03	313.44	312.95	311.07	311.53	310.39	312.52	311.68	313.03	311.99	315	312.25	309.2	311.91	310.18	309.56	311.93	310.93	309.18	313.55	312.5	311.6	309.07	314.39	312.3	312.52	310.28	313.64	309.85	310.44	312.32	311.81	313.67	309.6	312.49
305.94	299.94	303.83	300.67	301.31	304.95	303.5	302.79	302.33	302.02	305.31	304.19	301.4	304.08	301.63	305.99	300.97	303.44	304.99	302.53	301.9	300.73	299.94	299.17	304.03	303.75	302.32	305	300.53	303.42	301.09	302.85	301.4	301.35	301.28	302.28	304.38	304.17	302.12	302.23	302.59	302.31	303.26	303.07	305.43	306.54	303.36	304.03	303.76	303.52
303.65	306.57	308.24	309.48	308.84	303.55	308.69	305.18	302.73	308.55	307.7	304.4	307.87	301.15	305.09	306.76	305.13	306.64	307.31	305.71	308.93	304.02	304.18	304.24	302.17	309.38	309.01	306.61	308.81	304.72	307.02	307.93	307.8	308.14	306.51	308.41	305.07	307.76	307.19	303.53	305.16	306.16	308.74	304.14	307.88	306.61	309.45	306.14	305.94	307.64
306.23	306.84	306.93	308.67	306.87	305.09	307.63	305.44	303.04	309.37	308.29	304.15	307.82	306.4	304.45	305.97	306.11	305.74	307.37	311.07	308.95	306.97	307.84	307.92	306	307.53	308.39	307.84	305.77	307.63	303.71	310.51	304.23	306.52	307.04	308.07	305.09	306.34	308.62	308.18	304.75	309.43	300.06	308.66	306.01	305.91	311.46	307.05	303.04	308.59
324.47	327.99	328.14	327.53	329.56	327.03	328.37	327.31	330.64	327.39	330.14	327.1	326.24	331.25	327.25	326.29	330.83	328.3	331.18	330.24	325.89	326.53	329.73	325.23	329.13	329.5	327.47	329.51	330.07	331.19	329.59	326.52	325.17	322.44	325.09	328.52	329.06	327.8	328.42	326.09	328.62	325.98	326.55	325.17	326.33	327.04	330.99	327.41	326.75	330.2
326.58	323.79	322.54	322.91	322.29	324.01	325.03	322.48	325	324.96	323.26	322.49	322.54	323.15	325.45	326.91	320.56	328.25	328.43	324.61	321.16	327.43	325.6	325.6	327.37	322.72	323.88	325.35	322.71	326.13	328.14	325.84	326	325.42	325.71	326.04	325.14	326.65	324.24	322.61	324.62	327.52	325.19	327.02	323.35	320.41	323.6	322.12	323.66	325.92
304.39	302.93	305.3	305.86	303.47	304.68	308.67	305.23	301.68	308.92	304.57	304.21	307.63	307.81	304.81	302.99	307.18	304.42	304.64	307.51	306.68	302.78	299.44	308.3	303.84	307.75	308.69	305.78	305.46	299.85	305.35	307.29	304.33	305.21	305.37	307.76	306.95	306.29	304.34	305.22	305.4	305.5	305.11	307.57	302.77	302.25	306.32	304.7	303.09	305.3
292.28	294.02	294.72	297.14	291.07	295.93	294.18	298.26	292.31	293.85	293.63	289.44	295.74	292.3	294.1	293.84	293.9	290.83	294.94	292.25	298.45	297.68	296.5	295.13	293.4	296.2	297.26	294.5	291.65	296.98	292.36	292.51	293.24	297.2	297.7	293.37	294.32	294.23	297.01	291.78	292.92	296.47	295.07	294.8	290.07	297.72	293.49	295.29	294.38	291.44
313.83	312.07	315.7	320.67	316.72	315.15	319.93	313.24	315.89	316.68	315.98	318.5	315.9	313.32	313.52	314.1	316.18	317.28	319.99	311.04	318.04	316.65	316.98	313.62	318.15	313.91	314.67	316.26	316.7	317.98	315.56	316.29	315.4	316.46	314.12	317.94	316.99	315.05	318.45	318.39	316.01	317.4	317.29	315.37	316.91	312.39	312.01	319.47	313.17	315.64
324.68	328.86	325.87	326.11	326.25	322.86	327.87	325.01	331.55	329.59	328.22	329.62	327.12	327.91	325.06	327.53	332.48	325.03	325.36	322.66	325.08	327.11	328.37	327.65	326.56	325.03	326.12	327.13	327.22	325.42	329.15	326.93	323.38	327.48	326.97	328.87	325.54	326.74	327.11	331.5	328.46	327.71	326.13	326.54	326.55	325.79	329.27	329.44	327.4	328.23
314.81	315.9	315.58	312.81	314.26	316.92	316.05	319.6	317.23	315.57	314.49	311.7	312.44	317.14	314.85	316.03	317.43	318.99	316.02	311.4	313.55	313.17	315.37	314.12	313.89	315.9	313.75	316.44	318.38	313	318	318.37	315.11	319.32	317.8	315.12	310.59	317.6	318.53	317.78	318.46	313.53	315.75	314.71	316.22	312.25	316.08	314.95	320.16	312.43
312.08	310.83	313.12	311.26	311.2	313.55	309.62	309.17	313.38	309.23	312.49	310.71	312.79	318.5	314.02	315.05	312.64	313.82	311.84	314.27	314.21	315.12	316.37	312.64	313.12	314	312.5	312.22	311.24	312.75	313.63	312.35	310.84	314.05	311.62	310.93	309.32	312.64	309.87	311.6	311.28	312.74	316.04	311.85	310.45	312.68	316.74	310.27	310.33	313.08
305.69	306.87	304.09	305.09	307.31	306.81	306.93	303.8	305.38	301.64	304.18	304.24	304.84	307.9	306.24	305.57	304.09	304.94	307.97	304.51	305.48	300.18	305.34	301.34	305.04	299.59	305.58	306.84	304.43	307.2	303.46	302.21	305.16	301.77	302.26	301.13	306.69	303.22	308.23	306.18	304.05	301.32	307.73	304.57	303.89	306.04	306.45	299.86	309.61	306.47
325.67	327.76	332.42	327.67	328.5	329.91	329.62	327.59	325.62	325.28	326.79	326.06	326.29	326.35	328.84	328.14	329.12	331	328.48	331.01	332.14	330.09	328.31	327.74	326.3	327.53	325.73	327.63	331.72	331.21	324.91	327.58	326.39	326.38	328.55	327.39	329.68	329.75	330.56	330	327.34	329.64	325.58	332.6	329.93	329.3	328.29	333.34	326.46	326.53
316.58	316.43	318.21	311.55	316.74	315.77	313.48	315.83	312.05	315.89	317.67	316.93	315.11	313.38	316.45	314.16	314.9	315.91	314.51	312.74	316.29	313.84	313.94	311.04	312.68	316.51	314.25	316.51	312.31	314.61	314.59	313.07	314.86	319.32	312.55	317.83	314.08	315.14	315.3	313.8	312.96	313.42	312.19	308.72	313.53	317.15	315.93	313.55	310.91	313.1
298.61	297.77	296.86	294.29	293.58	294.91	295.31	294.51	295.74	294.4	293.36	295.07	296.53	293.16	295.82	294.54	293.53	293.37	298.3	290.72	295.29	295.83	296.05	294.84	296.54	296.26	295.04	293.08	293.34	296.66	296.78	294.1	293.54	300.26	298.26	295.62	293.87	299.46	294.32	297.66	297.51	296.59	292.47	296.36	294.74	294.97	296.74	297.1	293.32	297.49
315.69	314.06	312.72	310.49	314.92	310.89	317.1	311.53	311.5	313.55	315.75	314.44	314.88	310.74	316.45	312.94	315.05	316.57	316.81	311.94	313.6	313.13	311.64	314.95	316.33	311.99	312.06	313.75	313.48	315.84	316.33	315.27	314.64	313.15	311.46	316.75	312.86	311.97	313.93	311.26	313.72	314.75	312.93	312.61	314.96	314.3	315.61	311.42	317.21	314.09
303.17	303.94	303.45	304	303.02	300.53	300.42	302.87	305.12	304.46	301.91	303.91	309.82	302.95	306.17	305.81	301.62	303.72	299.45	302.93	303.18	305.9	304.96	304.41	304.04	303.34	309.08	306.2	302.47	302.99	304.39	304.09	302.08	305.63	302.7	301.75	304.52	305.9	305.04	303.91	305.3	305.05	306.03	304.4	306.35	303.94	306.43	305.55	304.55	301.95
302.51	303.42	302.34	302.23	301.83	303.08	302.18	304.2	302.97	305.47	304.32	304.88	305.2	307.14	301.97	303.46	302.43	301.58	303.34	302.71	304.33	304.29	305.24	306.31	302.87	301.35	301.2	304.65	305.8	304.01	302.42	304.14	301.3	301.84	305.68	304.2	301.44	306.86	302.63	302.76	303.15	301.96	303.07	303.64	301.31	301.38	299.83	300.96	302.04	306.24
315.37	317.81	317.94	318.74	318.05	314.22	318.1	319.93	322.99	314.51	317.83	316.29	318.08	317.13	316.97	318.92	317.45	319.06	317.26	317.26	318.06	317.32	316.11	314.55	312.88	316.1	321.04	314.1	316.72	316.5	319.52	316.8	321.15	316.65	317.24	319.99	315.36	316.96	312.24	313.6	319.44	315.62	320.06	317.09	317.94	317.77	315.96	319.4	321.48	317.21
295.05	296.76	294.58	292.44	294.2	296.27	294.98	297.42	293.6	291.87	294.2	294.11	296.5	293.62	296.12	295.99	293.68	295.09	295.26	293.98	293.31	296.18	296.45	293.14	291.32	296.89	293.76	295.77	295.1	299.11	294.4	296.09	293.29	293.29	296.12	295.85	293.07	295.38	294.33	294.03	295.27	296.4	293.79	291.93	294.7	296.91	290.58	296.39	297.08	293.91
310.43	310.61	311.36	311.36	309.51	316.28	315.05	317.6	312.4	314.65	314.88	315.71	315.96	312.53	311.25	314.02	314.35	314.86	313.52	314.97	313.16	315.79	313.07	314.34	316.14	314.9	315.32	316.14	317.38	313.24	314.96	313.02	313.91	316.42	315.57	317.25	313.91	315.45	313.61	312.75	314.61	312.81	314.93	315.43	313.47	316.71	315.25	316.22	315.87	316.96
307.77	306.16	305.69	301.95	302.66	303.24	303.2	303.25	299.97	303.66	307	303.67	303.1	304.11	302.68	306.74	304.66	302.14	304.3	306.61	304.47	302.73	302.17	304.49	302.24	303.45	306.16	302.21	304.98	301.38	304.63	301.45	304.18	308.01	302.8	301.63	306.82	302.65	304.57	304.04	304.05	303.66	306.28	301.42	304.51	306.69	304.89	302.71	304.1	304.99
307.12	303.17	306.07	306.91	305.36	307	305.72	303.34	308.15	303.08	308	304.53	307.27	303.09	310.39	304.88	307.6	305.52	304.06	306.76	307.08	304.72	305.52	304.76	305.86	309.84	306.2	304.49	307.4	306.07	307.02	308.46	303.56	307.24	304.8	309.26	309.18	309.34	306.53	308.89	305.25	305.51	308.23	306.61	310.34	307.6	304.74	308.55	302.36	307.67
294.43	295.3	298.19	291.96	293.3	296.44	294.14	298.23	296.55	291.82	294.33	294.97	294.22	293.22	294.7	292.84	289.47	294.85	296.27	293.28	295.31	294.94	292.24	295.35	295.54	298.78	294.47	295.72	295.87	298.47	296.05	296.64	295.86	294.08	292.76	292.94	294.73	292.51	296.65	296.23	290.46	293.99	294.99	294.32	295.53	296.67	293.8	292.3	295.02	295.9
295.45	294.13	292.6	295.28	295.42	296.35	297.27	294.59	293.25	294.02	294.95	293.67	295.84	294.87	294.64	298.15	296.5	292.38	293.2	294.22	296.03	297.41	291.3	292.96	291.34	295.42	294.37	297.58	296.12	294.49	295.89	298.09	296.15	292.75	294.36	294.54	295.2	296.38	296.25	297.8	294.67	296.82	297.29	292.86	295.58	294.86	298.52	290.83	294.61	296.03
311.21	317.08	316.98	314.09	313.19	314.65	313.14	312.3	310.32	311.02	314.82	309.56	313.91	312.61	318.7	311.8	314.62	312.17	313	311.48	311.64	310.43	311.46	313.17	312.79	314.8	311.98	311.82	313.19	313.89	313.7	312.24	312.62	313.68	314.2	315.46	313.1	314.3	315.76	315.9	310.68	307.83	314.78	309	314.27	312.03	314.91	313.36	313.73	316.75
318.2	320.08	317.45	315.66	319.71	316.87	316.64	322.46	320.58	319.72	317.71	318.43	315.59	321.65	317.24	320.34	319.94	315.85	318.72	318.83	319.31	318.55	316	319.83	314.25	318.7	314.89	319.91	320.34	318.72	317.76	318.85	319.09	318.59	319.99	314.84	320.8	319.94	317.23	318.51	319.13	322.63	315.38	318.3	322.37	315.37	314.85	315.47	319.2	315.42
314.68	314.59	313.98	314.53	311.76	314.8	314.41	315.16	312.96	315.1	315.26	309.74	313.01	313.89	310.72	314.3	313.7	309.98	315.94	313.32	312.83	315.72	310.77	310.47	313.12	312.07	312	310.31	310.44	315.49	312.7	314.22	314.19	315.53	313.38	311.54	313.89	313.27	314.31	312.75	316.28	313.44	313.64	311.94	314.89	313.91	311.59	313.33	314.13	311.59
306.39	303.06	307.89	308.5	307.34	305.89	305.8	304.86	304.01	307.02	306.23	305.12	304.31	305.16	305.64	306.64	304.66	307	305.54	307.71	308.31	308.2	303.45	302.08	307.43	307.11	310.62	305.46	308.14	306.44	300.32	306.02	310.07	307.71	306.11	306.61	304.36	306.41	306.54	305	306.83	305.6	307.08	307.74	305.49	308.95	305.7	306.29	306.95	307.45
300.91	302.9	306.28	301.45	305.93	307.71	307.73	304.74	300.72	304.48	303.37	305.79	309.05	306.13	307.03	305.24	300.6	301.06	304.05	305.67	300.4	300.66	306.4	304.38	302.61	305.34	303.18	305.55	305.86	305.42	303.15	304.49	304.88	302.62	307.55	304.49	300.84	304.44	308.46	304.8	303.49	305.99	300.45	303.29	304.29	307.51	303.57	305.67	307.74	303.12
317.33	315.47	317.22	312.68	314.63	306.4	315.76	314.98	313.37	317.4	312.18	315.25	313.05	312.19	317.47	312.95	313.07	315.61	316.12	315.08	313.84	311.61	313.27	311.93	315.45	314.44	309.56	313.83	312.2	310.61	315.31	314.79	312.45	313.46	313.04	313.37	315.7	314.65	311.23	318.05	313.07	314.87	315.53	312.29	312.29	316.68	315.55	312.5	317.52	312.55
305.1	303.67	304.29	304.81	302.98	305.26	303.37	298.5	304.56	303.49	299.43	307.61	304.12	301.2	303.22	305.49	305.46	302.38	306.4	303.17	304.19	305.56	304.82	303.7	303.38	306.36	305.83	305.91	305.12	303.46	302.93	311.29	304.48	302.37	301.93	304.45	301.54	305.04	300.61	306.21	306.81	305.39	306	303.76	304.64	304.47	307.15	299.56	303.19	303.63
314.41	313.5	313.26	314.5	314.93	315.05	312.64	317.01	310.36	319.64	310.86	315.44	312.16	311.94	314.77	315.99	312.99	314.6	312.69	314.94	312.6	313.4	314.46	315.11	312.11	312.84	310.7	313.86	316.23	312.91	310.26	314.3	313.17	309.85	314	314.83	312.76	312.4	313.59	313.71	317.8	314.55	317.04	313.34	315.54	312.87	316.31	311.55	313.65	316.06
304.51	304.98	306.3	303.64	302.66	305.14	305.92	307.49	303.55	304.57	304.31	301.32	305.07	304.72	303.57	304.94	306.9	302.98	304.62	308.37	305.24	305.12	304.71	304.95	303.15	307.29	304.13	303.9	305.02	308.23	304.12	303.3	303.52	306.3	300.08	307.48	305.49	306.67	301.48	302.29	304.97	304.37	306.2	306.03	305.45	306.04	306.81	303.45	298	306.6
307.04	310.7	307	306.03	310.6	309.15	309.02	311.59	307.25	310.07	307.87	312.24	307.62	305.17	305.37	312.13	310.79	304.45	307.98	311.21	312.7	307.25	308.71	306.92	307.77	307.87	310.63	310.25	309.35	308.52	304.58	313.1	308.92	304.15	309.69	308.77	310.77	306.28	308.5	311.03	309.18	307.41	311.71	311.32	304.05	311.03	306.68	310.19	307.45	311.67
312.51	313.31	314.76	314.35	311.22	312.97	315.42	310.51	313.32	311.27	312.6	315.45	311.91	314.14	313.25	312.62	310.81	316.33	316.18	309.01	314.93	310.18	309.11	313.89	310.31	311.31	313.47	315	309.09	311.21	313.99	311.32	314.33	314.13	309.51	311.89	313.85	315.73	313.05	311.92	310.6	312.67	313.5	311.82	313.11	310.44	315.74	310.51	314.04	313.54
304.72	307.41	304.79	304.14	307.36	300.56	304.55	304.69	305.87	301.8	304.3	305.67	301.35	302.35	307.43	304.49	303.64	304.1	302.76	307.38	305.08	305.71	305.59	308.05	308.73	305.42	303.53	303.09	302.84	307.08	309.1	305.77	301.96	307.03	305.6	305.51	305.34	303.27	306.12	303.13	307.01	309.01	303.94	302.34	307.35	303.62	306.65	306.67	300.95	305.72
318.01	317.88	317.26	316.93	319	318.94	320.14	319.25	320.82	321.83	318.88	316.99	317.44	319.98	316.78	318.5	319.45	316.46	322.79	318.64	316.73	320.43	316.74	315.79	315.87	314.85	320.41	317.84	318.85	319.45	319.15	321.31	318.26	316.82	315.33	317.98	315.5	318.76	317.19	320.8	316.51	320.65	316.39	318.73	316.98	320.12	316.51	317.51	319.32	314.96
314.82	309.31	312.75	311.23	310.17	311.28	312.26	310.61	313.03	315.75	311.84	311.43	312.19	313.49	310.47	316.49	313.27	314.3	312.56	312.01	315.44	313.84	310.69	314.88	313.23	313.56	313.1	312.83	313.64	312.03	309.06	314.91	308.66	315.12	313.76	313.25	309.02	315.2	311.21	310.67	313.31	317.03	314.04	311.22	310.38	315.16	313.86	310.38	311.74	314.19
319.03	316.21	315.38	318.57	315.29	317.72	317.09	321.05	317.55	318.6	318.8	318.47	318.19	317.56	315.92	318.19	316.52	316.67	318.86	317.33	317.18	321.95	317.24	320	316.59	316.05	316.16	320.35	320.57	317.54	317.51	317.24	318.54	320.36	317.96	319.05	319.13	320.94	319.15	316.69	316.54	320.14	320.14	319.42	319.06	315.48	320.23	316.82	319.34	321.42
296.47	295.58	296.47	292.02	296.71	294.1	294.49	293.3	292.67	295.11	295.08	297.44	295.44	293.51	296.04	293.83	293.96	291.11	294.96	297.26	295.59	294.95	298.97	291.52	294.71	297.5	297.61	296.82	295.03	294.57	295.85	295.07	295.9	290.93	293.88	296.71	296.2	293.47	291.99	295.06	293.46	294.8	294.2	293.24	292.96	296.18	296.79	296.11	293.48	297.64
310.34	310.57	309.97	307.81	310.05	310.34	310.49	310.19	311.96	312.31	311.62	309.06	305.68	308.85	311.56	310.12	310.34	308.05	307.57	310.74	310.05	306.58	311.34	310.28	312.47	309.86	309.59	311.17	308.83	314.68	310.79	313.76	310.71	313.79	315.41	310.84	313.47	310.32	308.44	308.47	313.3	306.97	309.14	310.65	310.73	307.39	309.74	307.3	312.68	311.6
307.98	305.11	305.1	308.64	306.91	305.63	305.56	302.67	309.02	304.56	308.59	305.76	310.66	303.88	308.77	308.72	304.77	305.92	305.49	303.98	306.09	304.26	305.18	305.11	307.38	301.67	305.95	306.1	302.8	305.15	306.68	304.99	309.27	308.48	307.06	307.13	306.96	305.78	305.6	303.99	305.53	306.77	304.73	307.17	308.09	306.23	304.3	309.97	303.32	305.58
292.89	293.27	292.27	295.73	291.86	291.47	294.81	295.54	295.47	295.1	291.77	291.82	293.22	294.98	292.02	295.75	292.66	295.32	295.14	294.94	293.71	297.23	298.47	296.54	292.78	294.73	293.06	296.4	293.73	296.77	294.77	293	295.24	291.42	295.19	294.59	292.96	295.79	294.01	293.02	295.48	294.47	297.17	291.88	295.08	292.85	298.06	293.59	295.02	295.05
317.21	312.47	317.6	317.27	313.4	317.66	318.22	314.31	316.55	315.78	318.57	315.32	314.94	314.32	314.89	315.38	317.14	313.17	313.47	317.45	312.89	315.79	311.86	312.74	315.35	314.76	313.92	314.45	313.03	310.75	314	317.22	314.65	316.91	312.79	319.6	315.93	314.82	313.81	316.56	316.42	315.87	315.14	312.62	313.26	311.81	313.37	314.82	314.65	317.83
305.68	304.12	307.59	307.87	302.84	306.01	305.62	304.74	306.74	304.59	309.06	301.78	306.62	302.94	303.17	304.09	306.75	306.5	304.39	303.57	303.53	303.77	305.04	306.92	307.34	305.5	302.18	305.42	302.77	304.28	307.45	304.17	306.25	304.12	307.85	306.37	302.61	301.13	305.77	308.25	302.54	306.56	305.3	301.75	303.66	308.6	303.44	303.33	305.19	308.41
306.42	307.05	303.34	305.98	302.12	302.78	304.56	305.05	304.38	304.86	304.34	302.86	303.72	302.24	304.88	305.6	304.83	302.18	302.46	302.7	302.9	302.37	303.4	300.6	302.6	305.15	304.88	307.84	301.26	301.18	305.5	304.73	304.88	303.03	306.19	302.65	304.32	301.94	301.14	307.83	301.24	300.83	304.19	300.61	303.76	305.08	307.55	303.86	304.27	304.49
307.62	306.08	299.82	302.87	303.18	306.01	301.46	303.48	310.44	303.62	305.96	303.35	304.8	306.97	304.52	303.88	304.01	305.63	304.59	305.24	306.39	307.65	303.93	305.24	307.46	305.77	305.83	309.71	303.84	305.97	302.55	306.68	303.91	303.76	304.02	304.82	303.29	302.08	306.32	302.58	304.81	304.93	304.27	302.54	305.88	304.3	302.67	305.43	303.84	304.02
299.31	298.7	298.24	300.4	298.64	302.18	300.77	294.81	298.02	297.39	297.65	298.56	300.08	297.67	300.02	301.68	303.85	300.85	299.79	301.39	301.59	299.78	301.13	299.77	301.83	301.4	300.44	297.11	297.02	298.3	299.7	298.52	301.96	298.73	301.64	296.7	298.77	299.91	302.32	297.55	302.67	297.61	300.85	302.66	301.36	301.49	300.1	299.85	299.05	298.34
303.41	300.42	301.66	299.43	298.82	301.53	298.86	303.95	300.21	300.95	299.52	298.99	300.71	302.75	299.91	303.15	304.22	300.82	300.34	298.79	295.23	302.07	295.57	301.11	298.38	302.74	303.33	298.72	301.69	296.06	298.49	301.17	296.61	301.66	305.03	296.65	292.99	298.66	301.97	300.37	296.3	300.98	304.26	300.95	299.92	302.13	303.67	299.7	298.52	296.21
313.57	316.1	316.71	314.13	314.89	314.96	315.87	313.88	317.95	313.28	313.66	310.77	314.24	314.75	314.41	313.65	314.54	315.83	315.38	311.48	312.49	315.62	316.26	316.24	313.74	310.65	314.16	317.4	314.07	316.19	317.78	315.18	315.66	313.61	314.99	310.53	315.48	319.06	316.6	316.45	315.16	315.86	313.63	312.67	314.2	312.7	311.62	316.03	315.47	313.34
303.16	300.44	302.12	299.64	301.15	301.09	300.96	301.36	297.34	300.7	302.29	302.28	299.18	301.56	302.8	301.62	298.69	300.7	295.76	300.94	304.19	299.47	302.33	298.89	298.73	295.93	301.56	299.48	303.8	300.11	300.42	302.61	303.11	299.81	300.65	300.35	300.25	302.53	299.76	300.92	300.79	302.78	301.8	299.77	299.37	302.45	301.02	301.69	301.06	299.21
302.12	302.28	305.57	305.8	302.38	307.79	307.06	301.92	304.63	301.77	303.37	304.03	302.42	306.4	304.32	304.21	303.22	304.17	306.01	307.02	304.26	303.5	304.89	304.68	301.35	303.99	304.04	306.95	308.41	304.07	306.61	303.34	305.7	302.61	308.73	305.24	305.71	301.66	303.83	301.1	302.72	305.38	303.36	306.92	302.94	304.1	303.81	305.3	303.04	306.03
326.77	329.63	330.47	325.56	327.39	328.45	327.88	331.6	330.44	327.01	328.84	327.54	326.79	329.83	327.05	325.56	327.75	328.19	329.55	327.94	327	329.63	326.14	323.34	329.67	329.12	325.5	326.42	331.06	326.44	328.6	326.65	328.04	327.08	330.53	324.65	331.9	326.95	329.69	330.62	322.81	327.68	326.87	323.72	329.38	330.33	324.87	328.73	327.01	328.04
290.18	300.08	292.79	292.02	294.26	296.48	297.33	292.17	294.99	288.22	295.86	294.02	297.55	292.25	293.6	287.61	295.2	294.74	291.25	290.96	296.02	295.75	292.43	296.68	293.13	290.08	293.65	296.99	295.48	295.93	292.28	292.38	293.01	290.6	292.58	295.18	292.13	293.44	294.58	293.31	293.81	293.67	296.5	293.79	292.85	292.01	290.28	294.27	295.4	296.26
301.02	298.88	302.83	300.03	302.17	299.73	301.29	300.83	302.3	300.06	301.23	297.91	303.99	301.89	302.59	302.26	302.56	298.61	300.93	301.77	303.79	303.49	299.85	295.94	299.72	300.51	300.62	300.6	298.13	301.38	299.99	301.15	298.86	302.01	299.87	300.74	298.86	299.85	300.76	298.47	297.43	300.5	301.79	299.75	299.63	299.29	300.33	303.6	301.25	304.81
300.32	301.45	298.58	301	297.78	298.88	299.45	300.91	298.91	302.57	298.26	299.96	301.12	298.84	302.18	298.97	299.6	300.06	300.98	299.17	302.01	299.77	294.67	298.17	300.41	298.05	298.78	299.37	302.65	302.1	298.64	305.04	299.14	302.07	299.3	300.54	298.93	300.96	302.54	304.9	301.35	305.07	299.49	299.61	300.84	301.54	299.29	301.68	300.93	300.78
297.08	295.73	298.31	298.02	297.86	296.94	297.99	296.12	300.19	298.5	294.96	297.7	296.31	296.53	296.42	297.39	299.79	297.49	300.92	292.39	297.72	296.88	298.88	299.24	299.51	295.22	302.71	297.33	299.52	295.27	293.51	300.41	301.28	296.69	296.31	297.02	298.26	299.12	295.67	298.3	297.89	294.89	303.5	298.91	297.93	296.05	297.6	295.47	296.49	295.27
311.6	314.88	313.85	314.03	314.33	315.94	312.71	315.06	315.6	314.19	315.48	314.6	315.82	316.37	312.96	317.76	312.19	314.29	316.89	314.05	312	314.94	312.9	313.67	313.33	316.26	314.35	315.87	312.29	315.25	317.44	311.96	320.49	318	312.53	314.22	316.29	315.17	313.65	316.04	315.85	314.37	314.18	315.44	314.9	315.76	316.41	314.92	319.23	314.94
317.1	318.38	316.18	322.02	318.57	317.45	322.88	319.69	319.28	317.46	314.69	316.45	319.07	317.15	317.44	317.19	318.63	316.48	321.58	317.71	319.66	319.07	318.88	318.92	320.02	314.55	317.63	318.53	316.39	315.89	318.59	318.82	317.58	320.21	320.99	318.33	324.28	318.35	317.17	315.72	319.54	317.93	316.24	320.36	318	314.69	317.08	320.04	316.8	316.89
306.28	305.68	306.29	303.62	305.67	307.15	309.87	309.04	306.17	309.05	305.38	308.88	308.29	309.12	307.91	306.03	304.24	303.62	305.97	310.21	307.58	304.26	304.07	302.01	307.29	307.18	306.86	303.87	306.09	310.71	305.26	308.42	305.39	308.6	309.13	304.74	304.6	303.47	308.69	302.45	305.69	308.52	308.51	306.16	308.54	308.88	305.06	305.99	305.2	307
314.67	314.69	316.26	314.41	311.66	315.12	311.83	317.43	312.24	313.9	313.37	313.38	309.64	312.44	316.79	313.95	317.76	315.18	314.67	318.64	312.04	314.29	312.38	312.6	316.36	315.33	315.53	313.37	313.28	311.86	314.39	310.74	310.52	310.64	313.7	309.47	314.84	315.79	317.06	311.73	312.94	314.35	313.76	314.14	313.99	316.5	313.53	315.5	312.1	313.05
293.56	293.2	295.48	294.6	295.5	294.16	290.66	291.23	298.62	291.65	292.41	294.07	294.78	290.84	293.81	293.1	294.68	290.85	294.74	290.54	294.1	295.61	292.57	292.73	294.55	293.71	294.32	291.83	292.13	294.37	296.06	297.13	294.57	293.7	293.81	293.62	293.97	294.86	291.36	295.76	293.75	296.38	293.22	295.28	292.5	291.21	292.18	293.18	295.2	295.19
302.22	305.4	304.84	304.18	301.75	305.17	305.09	305.76	306.75	306.67	302.06	302.03	300.33	302.7	301.12	306.09	299.83	303.23	306	302.98	298.73	300.8	299.27	303.67	301.3	304.53	305.23	303.71	301.14	300.78	303.2	303.73	302.56	303.81	305.73	304.92	303.04	301.14	303.93	303.39	303.82	303.88	304.25	305.66	301.89	302.1	302.67	301.2	302.81	302.14
318.16	322.36	317.9	319.68	317.95	316.61	324.22	318.65	320.63	317.98	321.31	317.93	322.51	320.5	317.24	319.32	317.54	317.19	321.12	319.97	319.22	320.34	320.16	318.12	318.98	319.13	314.53	318.11	320.12	315.16	321.23	318.65	320.27	321.28	320.71	320.18	320.02	317.97	324.04	319.98	317.02	319.4	318.35	320.65	320.16	319.21	319.95	318.53	321.32	320.18
315.03	313.75	313.36	319.67	319.27	313.36	316.34	315.84	317.38	315.15	314.6	315.13	315.02	312.43	314.37	314.83	315.41	314.43	316.29	317.46	313.76	317.32	312.74	316.82	311.82	314.13	316.72	315.68	311.85	315.5	315.39	320.01	318.45	317.73	313.37	314.36	314.57	315.05	314.05	316.66	314.01	318.51	316.74	312.16	315.77	312.3	312.84	315.66	311.29	317.33
325.93	325.34	326.11	326.79	326.87	327.42	321.66	321.71	324.58	324.86	322.66	328.88	324.32	328.68	324.18	326.26	326.81	323.73	326.4	326.38	323.56	327.87	326.34	324.39	323.53	321.17	320.22	323.44	324.99	327.46	321.97	325.83	325.16	324.73	322.43	324.32	323.01	329.07	324.12	324.87	324.72	328.09	325.62	325.35	322.29	326.78	325.65	328.62	326.58	321.61
309.24	310.54	309.79	308.11	312.04	311.43	308.18	310.41	311.72	309.19	311.01	309.58	310.67	309.25	309.79	311.92	311.27	312.92	309.52	313.54	311.06	312.98	308.64	309.55	309.28	308.39	306.91	311.89	310.78	306.56	306.71	310.99	312.11	313.45	310.79	308.71	316.41	310.81	312.67	311.11	309.93	310.17	311.74	312.88	313.55	310.86	310.84	310.62	309.39	313.41
315.57	312.52	313.4	311.8	311.13	312.69	314.54	315.8	314.51	311.66	315.49	311.85	311.03	316.2	314.84	314.55	313.13	312.98	313.71	311.31	313.89	314.82	317.34	314.84	316.09	313.66	311.53	313.28	312.69	318.98	313.07	315.61	313.67	315.76	313.34	316.66	310.45	314.43	311.07	312.76	311.73	316.29	310.53	313.17	315.97	314.16	314.57	317.86	314.83	313.01
308.47	311.21	305.44	308.88	307.93	308.35	305.84	303.76	308.12	306.08	307.26	305.11	307	309.44	307.19	308.75	305.34	304.07	306.07	308.2	308.69	307.83	309.3	310.46	308.39	304.78	306.23	305.8	308.24	305.14	307.05	311.05	307.44	306.06	307.8	308.73	309.7	307.26	303.46	310.22	304.33	310.34	305.06	302.54	309.94	309.15	304.46	309.99	307.53	304.9
302.58	297.2	302.99	304.74	303.43	303.58	304.32	301.81	303.94	301.85	305.2	299.38	303.13	304.9	302.45	306.06	304.68	298.59	299.25	301.42	304.39	304.66	302.99	305.31	303.34	301.82	304.68	300.66	304.89	304.42	300.57	300.99	303.22	301.98	300.15	303.2	305.9	303.79	302.26	300.99	300.99	302.65	300.34	302.79	301.81	301.73	300.35	303.41	299.8	305.41
324.72	327.42	326.21	330.64	328.94	330.39	327.01	325.56	329.36	326.3	327.5	329.32	326.49	328.56	327.96	325.63	330.13	324.65	330.66	327.85	325.72	328	328.71	328.14	331.98	326.39	325.75	327.41	329.92	329.06	330.08	327.39	327.76	328.02	324.96	328.4	327.94	329.28	331.04	327	326.69	329.36	328.21	327.65	324.26	323.95	330.55	329.47	327.88	328.44
329.4	328.01	330.28	328.88	327.27	328.16	330.52	329.19	328.24	325.78	329.37	325.92	329.19	329.02	327.05	327.52	326.42	326.66	329.63	330.33	329.75	327.77	328.66	332.39	328.54	328.25	329.1	329.56	331.58	329.35	324.52	326.64	325.66	330.96	326.46	331.97	329.17	326.67	327.36	326.88	328.11	325.57	328.84	327.78	329.45	330.19	324.39	329.2	331.64	330.72
319.03	320.19	316.66	319.93	321.06	316.94	318.81	321.05	320.99	320.58	315.24	316.24	319.39	320.14	317.41	319.73	320.93	317.11	317.81	316.21	317.02	316.63	319.16	316.52	313.46	317.03	318.96	317.23	318.31	316.14	319.08	316.5	320.77	318.85	317.51	318.11	318.4	324.42	317.76	321.31	317.62	317.65	317.09	315.67	316.15	316.66	316.47	316.87	319.58	321.13
325.71	329.16	327.38	325.22	325.34	326.39	321.57	322.4	325.69	322.8	327.72	325.54	326.43	325.72	319.82	326.51	324.76	325.29	325.97	325.81	324.72	324.63	324.86	323.26	324.56	328.56	323.69	323.31	327.96	325.43	326.79	324.72	328.26	325.3	325.9	322.68	327.73	324.69	328.82	324.29	327.67	324.85	326.29	325.02	322.01	324.43	326.34	325.55	324.54	324.53
304.04	303.93	302.1	305.36	304.61	305.66	302.66	301.46	305.14	304.47	299.96	304.93	301.69	301	305.57	304.33	306.9	302.82	306.65	301.56	303.42	302.64	305.79	303.16	302.35	307.05	303.35	302.91	302.96	304.32	300.83	305.38	306.03	299.93	299.64	301.93	300.14	302.93	305.48	305.22	304.91	304.04	306.64	303.6	300.48	302.94	304.57	303.62	301.42	307.43
314.36	315.38	315.87	314.74	313.81	315.93	312.05	311.94	310.03	313.94	311.36	313.73	315.74	315.57	313.69	310.45	312.81	317.2	311.16	310.87	315.47	313.76	314.79	318.98	314.88	315.62	312.2	313.87	314.34	313.99	312.98	312.56	309.54	315.87	314.39	314.54	316.05	312.48	315.71	313.15	312.67	314.92	317.42	310.84	312.34	312.32	314.97	309.01	313.62	313.9
311.45	314.23	310.45	310.25	313.96	313.24	313	315.51	311.7	311.19	310.37	312.04	311.49	314.64	313.53	310.95	309.01	310.7	309.96	309.09	313.7	309.85	311.83	309.33	308.66	312.36	313.59	311.59	312.93	315.88	313.76	310.41	310.43	311.5	314.55	311.55	311.63	313.1	313.82	313.05	309.38	312.42	313	309.46	313.49	316.11	313.17	309.96	311.82	312.96
309.5	309.07	308.02	308.39	309.11	306.62	309.81	306.53	311.8	310.5	309.94	309.37	310.2	307.72	307.34	310.84	310.47	309.17	308.86	309.44	306.82	306.7	309.34	308.01	308	305.14	307.73	310.54	313.16	308.36	308.97	306.91	311.41	308.2	305.99	308.75	307	304.79	310.22	310.27	308.63	307.52	310.29	309.65	307.52	310.63	310.4	309.75	308.01	305.58
314.15	312.57	314.64	309.87	311.67	311.53	315.31	310.64	315.04	312.48	311.55	311.83	314.93	312.94	312.64	316.51	314.6	311.56	312.15	314.41	311.94	308.92	315.19	311.23	311.72	312.27	317.53	313.12	313.33	311.57	310.56	311.61	314.09	313.35	313.16	311.32	315.26	310.21	317.63	313.97	309.78	313.94	313.59	308.35	311.89	313.5	310.62	315.36	312.17	310.97
302.77	305.9	308.6	307.14	306.75	303.29	305.18	305.86	307.54	305.01	306.22	307.39	307.3	302.59	303.71	302.65	305.61	304.77	306.48	307.51	302.95	306.01	303.81	303.45	304.11	306.14	305.58	305.13	303.69	306.01	303.52	305.72	305.86	304.89	304.91	303.47	304.12	308.87	303.28	305.92	304.26	305.99	304.99	304.24	301.44	305.14	304.93	307.05	302.94	302.25
313.94	309.29	309.22	309.57	314.37	309.01	315.06	311.03	313.87	308.85	310.36	307	309.3	311.74	310.43	309.68	309.23	308.39	310.76	312.57	307.8	308.79	308.76	309.64	311.16	310.61	312.4	311.51	313.24	311	310.99	311.46	310.7	309.92	308.57	310	307.59	314.87	308.22	312.68	310.99	310.97	308.11	308.19	317.01	311.86	312.29	312.15	311.51	307.9
314.03	310.83	309.82	312.87	310.03	312.22	311.68	314.74	308.97	313.77	308.38	312	312.97	310.25	309.71	312.69	315.17	311.81	311.36	313.28	309.29	310.36	313.78	309.96	315.63	313.62	308.03	312.67	312.18	313.73	309.77	311.16	313.95	314.36	310.63	307.19	310.4	312.88	312.14	313.12	310.56	313.26	308.57	312.34	313.99	309.45	308.79	310.16	314.27	310.61
305.62	302.38	305.61	302.7	305.89	302.44	305.17	303.87	311.49	301.9	306.29	304.82	308.7	307.42	301.3	302.37	302.5	302.43	304.73	304.56	304.13	302.97	305.04	304.72	305.5	302.75	299.03	305.85	306.25	303.02	306.74	308.59	306.2	302.46	305.02	304.52	303.31	304.2	303.96	302.65	308.02	304.53	301.61	305.98	307.06	303.77	304.89	303.65	303.47	307.31
304.9	306.18	305.76	305.89	307.78	307.54	304.98	305.7	300.16	309.77	306.6	306.21	307.27	305.28	304.59	306.64	305.86	307.4	307.69	304.17	304.32	307.58	306.45	306.71	305.49	305.32	304.8	308	307.23	305.95	305.66	304.87	304.48	304.02	304.54	303.71	309.32	308.23	306.5	304.97	304.34	307.08	301.09	305.19	302.41	306.34	303.24	306.26	306.28	304.39
312.88	312.4	311.94	313.07	313.06	314.22	313.92	314.22	316.36	316.64	312.68	313.83	310.9	311.31	311.17	315.05	314.32	314.23	311.59	309.63	312.25	313.22	316.12	313.63	314.61	313.58	317.36	313.56	313.44	312.62	314.9	314.06	314.69	312.12	314.55	313.14	315.12	311.23	311.23	313.49	315.19	317.72	310.96	312.44	312.13	313.68	316.49	312.75	316.97	310.4
303.93	305.07	303.18	303.32	305.34	303.42	304.87	304.68	307.69	307.31	302.9	308.73	305.34	305.99	305.91	304.65	304.5	303.51	307.03	306.14	305.88	300.03	301.31	302.65	307.29	303.61	305.37	305.85	305.73	306.2	306.98	304.15	306.2	306.66	306.06	304.19	307.24	306.79	305.26	305.54	305.79	308.52	302.26	305.43	304.96	307.75	305.48	307.51	310.96	307.06
297.8	297.97	300.24	302.04	298.46	299.66	300.11	301.44	299.42	300.42	299.27	300.81	297.55	300.07	300.13	299.69	301.05	302.27	301.41	300.32	298.74	299.57	297.78	301.2	300.13	300.01	300.56	299.04	296.97	299.26	299.74	299.98	298.59	298.91	299.65	300.1	301.04	303.26	302.15	300.15	296.42	296.77	298.12	300.03	302.31	299.04	300.97	299.23	299.65	301.3
303.01	298.66	301.1	301.47	304.31	301.67	299.37	298.5	297.51	301.53	300.62	301.32	297.45	297.17	300.29	301.62	301.02	302.01	299.57	304.53	301.21	298.83	296.62	303.19	303.12	301.25	299.9	299.37	301.78	304.88	301.55	297.32	302.08	299.89	302.09	302.63	298.42	300.22	299.92	301.44	300.86	298.86	299.95	299.12	306.31	299.15	303.13	299.97	303.01	300.49
301.72	304.47	304.79	300.46	307.23	305.85	299.44	300.62	303.43	301.7	301.76	302.1	304.59	304.1	303.66	303.21	303.32	304.59	300.65	305.25	304.53	304.51	305.35	304.06	302.93	302.33	300.04	301.92	301.71	297.74	302.08	305.5	299.8	303.27	303.79	300.77	303.86	302.89	301.69	300.67	306.86	301.84	302.15	304.73	302.34	304.22	305.82	305.32	302.73	304.65
314.62	315.57	314.11	316.82	315.11	318	316.12	309.03	314.6	315.61	318.22	316.29	312.98	318.27	318.32	318.78	317.44	317.52	313.38	316.66	315.7	312.8	313.51	311.82	314.88	315.52	314.98	317.38	313.62	313.91	318.82	317.33	315.35	313.72	315.37	317.58	313.2	317.2	315.18	315.96	316.95	312.85	316.58	314.07	315.32	313.06	314.36	317.4	318.18	316.16
315.65	313.94	313.97	316.28	317.24	315.9	313.07	314.37	315.99	311.85	314.27	314.87	317.05	316.42	315.51	312.2	313.07	315.69	314.17	312.51	317.66	314.05	313.97	314.61	310.06	313.85	312.75	313.04	312.87	317.61	314.85	312.96	316.92	312.57	313.88	315.94	314.52	314.14	313.03	313.4	316.14	313.76	312.26	313.61	315.22	314.91	314.61	314.25	312.17	313.89
305.54	303.72	305.65	305.85	307.27	303.26	306.65	304.6	307.89	306.02	303.57	302.76	307.65	306.56	306.19	304.76	308.45	307.48	307.13	307.93	306.81	305.84	306.12	306.53	309.41	305.68	311.01	302.84	303.88	305.36	305.03	308.72	307.13	301.23	304.41	305.4	308.31	307.16	308.55	308.33	304.11	306.42	305.11	304.58	307.14	308.43	307.78	305.8	307.6	307.52
303.6	304.05	298.74	304.59	304.48	304.11	301.86	305.17	305.57	303.8	301.96	302.22	301.62	306.33	306.67	305.45	301.47	305.26	305.2	299.67	301.64	303.87	302.11	306.09	303.87	303.81	305.72	303.57	299.94	304.22	303.61	303.53	307.59	303.59	300.68	304.31	305.32	303.59	301.82	301.4	303.11	304.49	302.18	298.8	304.09	304.98	300.34	304.29	303.69	301.02
313.79	312.98	311.06	313.26	312.15	313.93	314.57	315.5	314.87	314.05	314.44	314.91	313.59	318.54	315.54	315.48	315.19	315.76	316.04	313.24	313.08	312.89	312.04	314.71	313.92	315.72	316.12	316.21	314.57	312.78	313.52	315.34	312.86	315.82	313.11	310.84	314.11	312.99	317.43	316.12	314.75	315.08	311.53	313.45	316.37	314.89	312.91	315.77	316.54	313.95
303.17	304.8	301.48	304.9	307.48	304.29	303.76	301.4	307	303.84	303.82	303.9	306.19	307.35	305.25	306.42	305.82	303.04	303.03	305.17	305.8	302.94	302.08	301.96	305.85	305.93	302.91	304.69	306.97	305.28	303.92	305.5	305.99	305.21	308.34	304.02	301.19	305.46	302.77	305.32	307.26	304.78	303.51	303.1	309.74	304.86	305.22	304.81	305.39	304.24
297	300.33	300.8	300.75	302.77	296.59	301.41	297.73	299.05	298.37	302.28	297.87	298.92	302.01	299.38	298.1	301.11	302.52	299.65	298.66	299.6	298.87	299.8	294.96	298.93	300.59	299.08	299.99	302.4	302.67	299.91	300.14	298.89	300.35	304.04	298.4	301.96	301.21	299.77	301.7	302.46	298.34	299.45	299.05	299.57	297	297.58	301.55	302.03	300.8
316.45	318.26	313.95	315.06	315.08	313.53	317.81	316.29	314.25	314.45	314.87	316.96	316.27	314.34	314.33	314.13	315.6	316.39	315.23	311.88	316.18	317.4	314.15	316.43	314.93	311.79	313.62	312.37	314.33	315.76	315.44	315.42	312.49	313.61	312.85	315.9	314.87	316.55	317.59	315.6	314.94	315.3	310.68	316.55	312.05	315.71	314.55	314.69	314.42	316.03
312.46	306.74	311.87	312.38	307.12	309.16	310.49	307.27	313.08	310.23	308.28	312.74	312.74	312.37	311.29	310.85	313.4	311.07	311.14	310.72	310.1	310.87	312.51	315	309.54	309.46	312.24	310.85	311.23	310.72	312.2	314.74	313.28	311.86	310.42	311.39	313.78	307.4	310.49	308.55	315.16	312.77	310.02	311.04	308.41	309.57	310.2	313.63	313.2	311.78
294.02	297.71	297.78	294.4	298.4	295.58	296.92	298.79	297.28	295.61	298.21	298.77	294.77	297.29	294.44	298.47	296.86	293.87	299.13	298.67	296.43	296.78	296.99	295.75	296.9	295.25	297.85	295.23	295.56	297.63	298.02	295.22	296.03	298.83	300.12	295.24	295.03	297.58	295.75	296.26	296.34	299.92	297.25	296.3	294.42	295.83	297.24	294.05	293.75	296.01
303.76	302.72	301.66	302.68	306.31	302.61	299.06	305.14	300.06	304.22	306.86	306.76	305.9	301.18	304.23	304.1	306.38	303.84	304.96	299.86	308.19	300.87	305.66	302.48	304.77	302.06	301.42	300.52	303.3	305.2	304.37	305.57	303.8	300.72	305.31	301.7	301.48	306.05	301.81	300.4	302.63	302.69	302.87	304.81	303.59	304.08	302.35	305.32	302.73	300.6
310.57	309.02	311.08	308.34	312.11	309.99	311.93	312.11	312.08	312.07	308.89	312.42	310.59	310.9	313.07	313.54	312.55	315.1	313.59	311.06	313.36	311.35	315.82	314.54	310.65	309.81	310.06	315.87	312.69	314.49	315.23	311.6	312.62	314.43	310.44	313.12	312.65	312.29	317.14	313.72	311.14	313.33	310.35	312.93	312.74	310.11	313.52	311.12	313.19	313.03
308.49	309.4	306	308.94	306.82	304.96	305.55	306.14	307.54	305.17	308.54	308.96	304.26	304.59	305.28	305.45	303.84	303.48	307.57	308.2	305.72	306.61	304.95	305.99	306.71	308.06	301.99	306.19	308.78	307.63	303.65	306.98	303.92	304.73	306	305.26	306.84	304.92	308.02	306.31	307.38	306.88	305.71	307.54	307.02	310.34	306.14	304.98	308.35	308.24
302.03	303.41	304.03	302.09	304	301.5	305.83	301.99	304.97	305.52	302.35	300.74	304.03	304.3	305.4	304.32	302.29	301.36	303.92	303.79	303.37	304.52	300.9	298.43	304.85	302.27	300.94	300.69	300.29	302.39	299.22	302.24	303.12	302.63	303.26	305.36	306.48	302.48	304.67	305.31	305.58	300.58	302.15	301.24	303.18	300.18	301.63	303.24	305.25	303.24
295.04	295.49	295.43	295.32	293.18	293.87	296.18	293.35	297.37	293.33	291.56	297.85	296.26	297.56	293.77	293.1	297.88	296.83	298.01	294.02	294.94	294.39	291.74	293.24	294.06	298.41	295.82	296.06	295.71	294.5	295.17	293.49	297.18	296.35	296.1	295.23	297.33	294.61	296.31	293.42	292.56	295.31	293.31	293.89	294.99	295.11	296.6	296.29	295.97	295.42
326.11	326.52	327.15	326.17	328.65	324.27	327.61	324.24	327.91	327.23	327.07	329.63	325.05	328.93	329.43	329.78	327.52	327.56	328.63	325.56	326.17	327.92	327.64	331.77	328.86	329.13	327.08	326.75	327.9	328.21	326.07	325.36	329.31	328.78	326.72	325.88	327.51	328.67	326.08	332.1	327.9	331.39	329.14	324.75	325.51	324.78	327.23	327.72	327.21	324.32
318.39	314.34	313.51	313.93	314.08	316.32	313.23	314.04	314.24	311.97	316.61	316.92	315.4	311.79	316.24	315.01	317.37	315.38	310.24	309.85	311.96	312.92	314.87	315.09	317.05	315.11	312.04	313.25	313.7	313.79	310.56	312.99	314.6	314.54	314.09	317.48	314.41	316.57	314.28	314.8	313.25	313	314.89	314.71	313	312.94	315.84	312.96	310.93	313.92
302.81	303.76	304.44	304.44	305.11	306.54	306.94	307.26	308.94	304.65	306.74	306.7	306.17	304.8	309.15	304.18	304.75	304.45	307.1	306.42	303.09	305.83	303.19	308.24	306.52	305.29	308.33	306.09	306.98	307.56	303.78	307.5	309.48	304.39	305.4	305.34	307.39	304.51	305.88	306.25	304.65	306.07	306.96	306.17	309.01	303.72	306.9	306.58	307.36	310.21
312.64	312.07	315.04	311.79	310.82	313.19	313.1	312.11	313.01	312.45	309.9	310.49	315.19	313.64	314.92	311.85	316.5	311.33	316.44	310.44	310.84	311.16	312.08	314.3	310.42	315.7	315.52	311.96	310.32	315.81	317.61	315.26	313.47	310.74	314.52	312.18	313.64	308.95	312.7	315.24	310.4	312.31	313.24	310.62	311.1	314.11	313.5	315.78	313.16	306.36
308.19	309.85	307.49	307.91	310.81	310.98	307.02	312.69	312.46	308.29	308.81	308.5	308.63	310.49	306.4	310.06	310.09	309.25	308.89	310.07	302.75	311.48	312.54	309.49	311.24	307.96	312.63	310.27	309.62	310.11	308.91	308.47	308.96	310.55	308.25	308.73	305.05	310.95	312.64	308.66	309.29	309.64	311.86	312.2	308.75	312.32	310.11	306.35	308.22	310.25
310.79	309.42	309.99	308.4	312.14	308.49	307.9	308.49	310.02	307.49	310.35	310.06	310.72	314.33	309.29	311.28	305.58	310.22	309.19	308.19	306.69	308.8	309.09	310.87	308.57	308.71	309.68	309.93	307.08	306.97	306.84	310.43	310.21	310.21	307.56	305.34	308.99	311.17	307.03	311.84	309.2	309.85	310.48	308.8	306.78	312.65	307.59	312.92	310.31	308.5
303.93	305.32	307.64	307.49	305.11	307.29	303.95	303.98	304.15	304.39	303.44	303.2	303.01	302.51	303.8	304.68	302.62	302.45	305.22	303.67	303.5	302.72	306.48	308.69	308.16	307.66	307.22	308.11	303.65	304.93	304.15	303.04	300.91	303.01	302.61	304.52	303.94	307.92	305.63	302.93	305.23	303.02	303.83	303.27	304.68	303.32	302.09	305.43	303.71	302.49
318.83	316.5	321.69	319.27	321.15	318.79	319.5	318.58	317.56	321.52	316.9	317.76	316.86	318.87	320.19	318.79	318.52	318.83	315.9	315.27	316.35	319.04	314.46	318.68	321.12	320.97	317.72	321.48	318.61	317.95	318.23	317.93	317.45	319.37	316.99	315.65	316.59	314.86	317.46	317.89	318.42	321.56	320.26	314.5	318.47	316.79	323.81	316.55	320.92	318.71
311.41	309.17	310.46	308.11	310.06	310.03	306.83	310.05	312.75	311.29	313.79	311.96	314.21	308.72	312.07	309.68	312.03	307.58	314.95	311.89	307.44	309.3	311.18	311.26	311.78	310.52	310.76	311.8	308.48	308.8	310.07	307.61	312.06	314.89	309.54	309.23	311.67	312.32	312.22	313.98	309.52	309.54	310.76	310.99	311.47	313.89	311.09	308.95	310.33	310.72
308.16	305.75	306.2	306.48	307.53	306.21	306.29	305.82	308.76	308.6	309.76	305.72	305.11	311.58	308.53	304.29	309.76	306.88	308.07	305.53	306.36	305.15	305.36	305.2	307.33	309.1	305.44	301.77	304.66	306.67	307.99	305.81	304.37	311.03	308.6	305.44	305.89	305	304.17	304.14	308.19	308.26	305.78	307.65	303.76	303.92	306.79	307.06	306.2	307.28
302.59	305.48	302.89	303.22	303.11	302.14	305.64	301.88	303.37	302.63	303.87	303.36	306.46	309.61	302.35	303.95	303.74	302.49	304.82	305.8	302.52	304.31	298.71	302.6	299.81	301.69	303.18	302.75	302.07	302.5	302.04	302.45	301.68	302.11	305.28	303.33	306.77	301.01	303.3	304.56	307.41	303.14	304.68	305.81	304.14	301.43	299.72	301.78	303	306.64
322.68	326.43	322.72	326.52	327.02	326.58	322.67	327.84	323.71	321.88	323.31	324.91	325.66	325.24	324.24	323.55	325.77	324.41	324.03	323.2	325.2	324.21	325.33	327.86	324.67	326.6	325.03	326.52	322.98	323.8	323.06	323.28	324.83	327.55	323.81	321.74	321.92	324.18	324.67	326.57	326.2	324.08	326.54	322.24	323.74	324.56	326.49	324.83	329.91	326.53
305.98	300.91	308.2	305.02	305.63	301.33	302.74	301.64	303.6	307.15	305.41	303.31	302.21	304.93	305.59	307.23	303.26	306.83	303.91	309.85	300.81	304.27	303.12	304.99	304.11	302.75	302.53	302.04	299.89	302.82	304.68	305.25	305.19	304.18	301.18	305.57	303.6	303.63	301.38	304.14	306.59	303.22	307.94	307.05	305.62	305.01	306.97	306.3	302.42	304.09
302.73	299.51	301.97	304.58	304.27	304.74	303.68	302.9	302.88	301.57	302.59	302.83	305.08	301.4	301.02	305.1	301.85	305.49	305	305.16	307.05	300.07	302.35	301.67	303.66	303.24	304.69	302.45	302.26	305.85	302.8	302.2	304.19	306.79	304.1	306.91	301.37	301.71	302.4	300.84	302.38	305.23	302.64	302.19	302.76	304.1	308.71	306.19	304.68	304.63
328	328.38	324.89	327.52	328.32	327.81	327.46	328.03	326.73	329.83	329.47	329.09	328.79	327.21	328.5	327.13	328.53	330.14	329.01	328.32	325.89	327.02	326.46	327.55	329.27	328.29	329.03	326.85	327.97	329.15	330.14	327.84	327.99	325.86	327.16	328.72	327.27	328.13	326.91	327.58	329.16	333.81	327.83	325.94	327.55	330.32	329.7	327.76	326.35	325.39
312.82	315.08	313.73	314.24	315.32	314.33	315.24	314.58	313.35	314.67	313.73	314.81	314.63	315.56	314.29	314.56	315.56	315.02	311.08	314.15	312.17	316.28	313.13	313.2	317.37	317.36	311.41	313.82	311.2	315.23	310.06	314.77	312.41	311.66	313.29	313.83	313.6	310.61	316.15	316.65	314.04	314.99	311.93	312.5	309.91	315.93	312.68	312.44	315.14	311.36
313.35	313.34	309.12	315.44	311.86	312.79	312.98	315.96	311.12	311.31	313.9	312.44	312.39	312.91	318.13	310.69	314.74	310.56	309.6	313.61	309.97	312.41	310.47	316.17	312.58	313.67	313.1	315.24	314.12	313.24	314.74	313.48	310.93	311.8	311.04	312.09	312.74	313.16	312.98	314.96	311.2	314.14	312.86	312.64	311.69	311.48	310.86	313.01	314.26	311.09
291.68	294.89	293.56	294.64	296.29	292.23	294.55	291.97	295.08	291.69	293.45	296	294.89	295.22	295.81	292.19	294.64	293.44	294.48	293.35	285.69	292.79	291.73	298.22	290.03	298.32	296.26	295.98	295.91	295.67	292.63	291.51	289.2	297.3	293.7	291.66	292.49	293.17	295.33	291.67	293.26	296.62	292.25	294.2	290	290.48	295.79	293.07	292.89	294.37
303.33	303.63	304.82	303.29	306.04	300.23	305.63	305.88	303.98	305.64	304.86	300.32	301.41	306	304.59	307.39	303.8	303.52	302.06	305.03	306.05	304.71	305.45	306.32	307.15	306.23	307.79	303.29	302.71	302.77	305.77	301.79	305.28	299.72	303.49	302.2	303.24	307.76	308.94	305.95	301.4	303.2	304.51	301.42	304.11	302.11	300.98	305.92	302.67	302.51
299.84	299.13	294.91	296.95	297.86	298.91	298.23	294.99	294.13	298.47	294.88	294.8	292.86	297.72	298.49	293.52	297.35	298.63	292.58	295.75	294.51	296.32	298.47	298.39	298.03	295.01	300.71	297.54	297.22	299.59	296.73	294.55	295.23	298.19	295.54	299.09	298.01	295.42	294.74	293.64	297.1	299.14	298.2	297.26	297.04	295.85	296.28	295.5	297.66	296.82
305.57	308.07	308.79	306.5	311.69	305.1	310.82	303.46	306.35	305.97	308.31	308.66	304.73	306.15	307.72	305.06	308.97	305.1	304.41	307.14	308.39	307.35	306.05	311.49	308.12	308.63	310.9	305.23	311.05	303.46	308.92	305.41	305.23	308.14	305.13	309.76	308.34	305.43	306.08	307	309.5	307.92	307.92	305.97	304.23	306.73	304.75	304.84	304.18	310.39
299.21	300.55	298.84	296.53	300.51	298.64	298.93	301.78	299.74	297.82	299.18	298.63	303.39	298.32	299.86	299.85	299.22	301.5	297.61	298.95	295.3	299.91	302.19	297.86	298.4	298.98	297.21	299.7	301.91	299.79	300.93	303.15	300.01	299.56	300.17	295.81	299.02	300.04	301.9	301.19	301.83	298.73	299.55	298.17	301.07	301.46	301.9	300.33	299.92	302.67
294.87	295.33	295.3	294.83	295.83	297.86	293.84	293.66	298.35	295.7	294.77	294.2	301.61	297.79	293.7	299.24	293.57	295.16	294.48	297.59	296.12	293.87	297.65	294.64	295.21	292.31	296.96	298.13	296.65	297.12	293.8	297.16	295.64	293.95	293.16	294.58	299.2	294.69	295.82	295.49	293.99	295.8	292.35	293.12	293.75	295.23	295.89	291.86	295.6	294.14
311.69	311.17	314.86	314.82	312.78	307.36	314.24	312.9	312.35	316.9	311.96	309.15	313.47	312.85	310.63	312.42	315.08	313.04	311.73	314.94	314.85	311.91	310.96	313.57	314.91	315.84	312.65	312.74	311.32	316	312.84	310.99	311.94	310.99	311.45	312.26	307.69	311.97	313.33	310.56	318.43	315.85	312.6	311.84	310.07	312.23	311.57	312.08	311.35	315.82
301.44	303.65	300.28	303.97	303.51	298.27	301.3	299.96	301.26	301.88	304.2	301.19	298.53	303.37	300.23	304.06	300.07	302.52	301.51	300.51	301.72	300.95	301.46	303.1	303.19	304.42	303.02	303.89	303.45	301.84	303.53	300.18	302.29	305.44	302.06	303.63	301.94	304.03	302.31	300.78	303.99	301.61	303.89	310.41	302.39	300.76	302.1	302.87	302.82	297.04
296.71	293.17	296.1	299.6	301.53	300.31	297.89	296.83	297.45	296.84	299.74	295.31	295.78	296.6	293.25	298.51	295.55	299.24	296.47	296.56	294.26	297.37	298.54	299.11	300.15	296.58	298.46	296.68	296.72	298.05	299.73	299.94	294.32	294.61	296.22	297.77	297.93	296.07	297.49	298.62	297.56	294.9	298.66	295.01	297.09	298.99	295.41	295.28	296.78	295.63
303.66	303.37	308.17	302.47	310.33	304.96	301.04	302.03	306.87	305.68	308.43	303.45	306.59	303.8	300.05	303.66	303.27	308.1	303.68	304.21	306.96	304.92	301.35	303.92	307.52	304.57	305.84	308.12	304.36	304.87	299.87	306.04	307.02	308.16	300.81	304.08	303.13	306.66	305.81	304.47	306.64	300.06	306.32	303.46	301.41	302.17	306.52	304.88	310.31	305.14
295.59	294.73	298.24	297.45	295.61	291.83	296.89	298.61	293.66	296.33	295.06	298.25	297.22	296.36	294.23	298.25	295.15	298.09	294.72	298	298.69	298.23	295.41	298	298.31	299.18	296.29	299.5	295.37	295.95	295.65	291.65	296.43	297.57	297.39	296.31	298.23	297.72	297.25	297.81	293.47	298.62	296.79	295.27	292.63	293.72	297.32	296.1	300.33	294.92
306.29	306.99	307.71	308.3	307.04	304.02	306.86	305.84	308.5	309.7	306.54	304.71	308.03	303.32	303.08	303.85	307.15	310.66	308.82	307.37	305.75	305.25	305.25	307.25	306.4	301.51	309.48	305.3	309.21	307.73	305	307.81	308.23	307.2	304.58	308.76	303.54	306.95	307.45	302.79	302.09	304.19	305.11	306.87	307.63	309.65	306.46	305.42	304.02	305.9
313.84	312.05	315.45	316.11	315.86	310.93	317.99	315.25	314.01	318.59	317.9	310.32	318.82	314.5	316.42	316.41	310.94	314.56	312.07	313.06	313.07	317.31	313.93	312.92	311.27	313.76	314.73	312.77	315.37	315.95	311.72	314.23	310.78	319.9	314.53	315.19	313.59	312.16	316.32	314.57	317.33	316.82	313.42	313.05	315.66	315.07	315.79	313.95	314.97	313.82
314.22	315.11	315.84	316.86	315.92	309.81	314.71	317.1	317.54	313.85	317.09	313.22	314.11	313.54	316.4	312.99	315.41	314.42	313.87	315.04	316.9	314.48	317.29	316.87	311.42	316.56	312.59	315.08	316.56	315.12	312.84	314.24	316.31	313.99	313.7	312.15	314.3	316.85	316.17	315.07	316.98	315.04	313.29	317.14	314	310.18	315.31	312.28	315.2	315.51
314.79	312.51	315.62	314.07	312.35	312.98	310.97	314.43	312.81	312.86	310.93	310.52	312.38	313.13	312.21	311.97	312.5	314.31	311.95	312.99	318.48	313.69	312.44	312.84	311.88	312.86	313.11	314.27	311.68	310.67	309.22	315.96	310.13	313.59	309.74	311.07	314.22	313.93	309.81	314.72	316.07	311.53	314.69	313.69	312.79	312.27	313.88	310.66	313.95	313.75
315.39	310.13	312.57	312.34	312.01	313.39	316.27	314.09	313	315.38	312.16	312.06	311.89	313.57	316.51	315.96	317.37	312.74	316.23	312.9	312.42	311.48	311.67	315	311.46	313.81	311.82	312.8	312.08	311.31	310.49	310.46	311.11	311.18	314.56	312.95	315.02	309.09	311.66	313.99	310.82	312.69	311.49	315.81	313.02	310.97	311.33	309.04	314.7	311.23
298.32	302.43	301.83	299.72	301.53	299.89	300.06	300.28	305.97	297.87	298.23	297.8	302.88	300.5	298.67	305.16	296.86	300	300.31	300.12	298.35	301.5	299.84	301.49	296.25	296.26	296.81	298.91	301.29	300.88	299.2	299.03	302.2	298.62	298.01	302	297.08	298.2	301.38	299.41	295.49	301.41	298.33	298.94	297.48	301.44	300.48	296.76	297	299.57
302.59	305.69	303.67	302.24	302.38	307.06	304.96	304.83	303.72	306.03	304.01	305.22	304.63	299.92	305.1	304.69	303.32	302.12	305.72	308.98	306.54	303.73	304.24	302.82	303.44	302.36	307.03	303.81	303.33	304.76	299.46	302.74	303.74	304.7	302.61	305.2	304.38	306.91	307.2	305.55	302.5	303.23	306.4	302.76	305.6	303.74	304.41	304.59	305.32	304.65
303.74	301.31	301.76	308.52	302.52	300.19	302.04	303.42	298.87	304.85	304.14	304.05	304.28	300.97	300.41	307.1	298.95	298.56	304.98	302.97	303.24	304.44	300.23	305.4	302.18	302.6	302.54	304.54	307.31	304.2	302.94	303.87	300.74	301.91	305.53	300.36	302.26	298.5	304.55	303.21	304.03	303.51	304.26	301.91	304.57	303.87	297.71	300.35	304.1	302.77
302.45	307.59	307.78	304.36	301.46	303.14	304.27	300.05	301.56	303.63	302.65	306.74	302.81	302.24	302.62	302.2	301.06	301.86	305.89	302.14	304.34	306.03	303.23	304.53	304.19	301.57	302.04	306.04	302.16	298.97	304.62	304.74	302.38	301.57	301.48	302.61	301.98	302.74	302.79	304.18	302.2	300.41	301.28	305.8	302.12	300.1	304.69	305.49	302.07	300.03
316.36	318.51	313.42	316.18	314.65	316.08	315.45	317.85	313.26	316.65	314.97	317.26	315.3	316.15	315.92	312.89	316.02	314.24	315.82	315.29	316.81	318	319.19	316.6	315.6	319.68	315.81	315.36	315.17	315.22	316.01	315.04	315.3	315.41	312.27	312.67	313.59	318.72	313.07	314.86	314.02	317.14	316.41	313.04	319.26	313.95	316.01	314.57	319.27	321.83
297.36	300.78	301.28	304.82	304.49	300.16	301.75	301	302.26	305.82	302.76	310.41	301.57	304.03	299.37	305.65	305.83	301.27	301.47	299.95	303.84	304.1	303.41	300.89	300.59	304.19	301.26	301.41	303.53	300.69	306.8	305.34	299.56	301.58	304.53	306.61	303.59	303.4	301.38	300.75	302.73	302.04	301.98	301.86	298.78	304.36	302.35	301.37	303.38	301.02
292.33	294.73	293.9	295.73	291.7	293.41	296.26	291.89	293.15	291.64	296.69	295.76	293.78	292.12	291.32	295.54	294.52	292.12	293.99	294.47	293.59	294.27	294.72	296.96	291.15	294.47	292.89	294.91	292.29	294.1	292.13	294.05	294.34	293.51	292.7	294.02	294.58	294.84	291.53	293.38	297.38	295.17	297.44	294.15	291.44	296.2	294.54	295.15	292.39	291.93
329.21	330.11	329.71	329.87	331.27	329.68	330.41	327.53	328.51	328.37	326.51	326.29	325.52	330.59	329.13	328.47	327.4	326.29	330.58	329.36	330.22	330.66	326.35	328.97	327.99	325.82	328.73	332.39	330.56	328.29	332.02	331	327.28	329.19	328.12	330.08	330.04	326.74	328.55	326.53	327.67	329.25	328.22	330.69	328.7	328.92	330.29	331.88	330.21	330.77
312.21	312.53	315.89	314.96	316.37	317.35	318.04	318.45	319.02	316.14	315.9	314.96	318.19	316.28	316.91	318.41	315.22	321.45	318.74	316.78	318.04	319.09	319.06	316.61	314.01	312.46	316.01	313.76	318.12	318.62	317.56	317.5	317.13	316.16	319.24	318.13	317.01	317.9	320.55	316.82	318.86	321.01	315.07	317.82	318.35	316.16	315.35	317.61	319.31	316.97
295.27	296	294.61	294.8	296.11	293.3	296.54	291.44	296.72	293.56	295.75	294.37	294.85	293.16	298.6	294.68	296.56	295.4	292.74	296.86	297.57	295.41	295.44	293.48	294.5	295.93	291.46	291.47	296.03	296.27	296.43	296.06	296.26	298.55	293.39	292.15	292.53	294.29	294.84	291.99	294.87	293.64	292.54	295.76	296.04	294.44	293.26	294.37	297.14	295.74
311.2	313.12	314.25	314.13	314.38	313.48	314.07	314.83	312.54	318.21	314.9	313.2	314.62	310.35	313.77	312.95	313.03	311.61	312.9	316.37	312.6	316.96	315.06	314.93	313.5	312.55	313.42	314.11	311.39	313.51	312.73	313.3	314.59	315	316.52	312.75	311.74	310.04	313.09	316.01	314.74	312.21	316.02	318.07	314.29	316.02	315.68	315.22	314.01	313.54
319.04	312.75	313.47	315.54	313.5	315.75	318.08	312.24	315.58	314.74	316.49	316.79	321.24	317.07	315.23	315.01	315.9	311.85	313.18	318.36	314.92	314.37	318.55	314.95	317.18	313.79	316.86	317.13	318.03	316.41	316.74	311.63	319.74	314.39	317.37	314.88	316.83	318.08	316.2	316.6	313.96	316.85	317.87	316.89	313.75	315.77	313.64	316.92	318.31	318.84
307.72	305.74	306.12	301.96	301.36	305.34	306.46	302.59	306.13	305.57	306.42	306.07	304.34	303.14	304.19	306.82	305.47	301.29	306.72	303.89	305.41	306.52	308.16	305.45	304.67	304	304.69	303.53	304.86	301.96	305.28	303.85	304.33	305.2	304.3	305.05	305.59	304.32	301	304.07	304.63	305.8	305.87	305.17	306.52	301.38	305.84	306.2	301.23	303.42
313.47	307.73	316.43	311.1	312.51	313.16	311.84	312.79	311.04	312.42	312.06	311.97	311.8	313.9	311.82	311.1	314.71	310.81	318.35	313.53	313.6	312.28	309.56	312.47	310.5	314.71	314.01	312.52	311.78	312	311.09	310.96	310.07	315.9	314.16	314.17	316.88	314.26	310.3	312.58	311.31	314.05	314.63	311.31	317.09	316.65	313.71	311.3	310.97	307.54
314.28	318	317.14	318.51	317.71	318.56	315.54	313.53	315.76	316.52	317.3	315.73	320.86	319.11	318.25	317.58	317.54	315.15	319.97	316.14	314.4	317.36	318.07	319.2	321.12	315.25	316.01	316.12	318.87	323.24	314.58	315.18	318.41	319.53	316.88	319.4	320.06	317.36	317.55	319.55	317.16	318.14	313.93	315.41	317.78	318.78	318.56	316.94	315.66	317.76
313.59	314.99	313.81	312.52	313.04	313.12	314.11	314.34	311.96	314.39	313.3	317.32	315.62	313.51	314.39	317	309.07	312.19	315.45	312.65	315.11	311.11	316.32	315.42	316.07	315.89	312.49	315.03	311.51	312.36	313.36	311.21	314.9	316.07	315.84	313.17	315.98	314.28	315.15	316.64	316.01	316.35	313.29	315.78	313.07	314.64	312.41	317.01	315.03	311.91
328.14	322.95	327.8	326.56	327.18	328.18	325.78	326.36	329.62	328.91	326.61	326.99	326.56	326.12	327.89	324.79	330.41	326.89	325.69	326.77	326.06	329.22	326.85	325.96	331.69	325.93	326.53	326.87	325.93	326.83	326.76	328.85	329.13	330.1	328.48	328.35	324.57	333.28	324.53	325.81	329.12	330.44	326.26	325.14	324.6	328.75	325.53	326.33	326.52	326.27
302.17	301.93	300.14	301.58	302.14	299.85	304.72	298.8	302.56	302.49	299.68	301.77	300.39	299.29	301.99	299.17	299.02	300.77	301.86	302.31	301.76	298.33	303.16	301.23	303.45	297.73	301.14	296.58	301.71	302.19	300.77	302.68	302.71	301.48	300.21	301.37	295.74	301.73	300.35	297.74	296.61	301.39	302.19	298.52	303.38	303.87	297.87	298.5	301.58	302.23
308.64	302.55	303.62	304.77	303.77	302.73	305.08	300.74	304.28	305.8	307.86	303.93	307.76	307.13	306.26	307.2	308.08	309.8	306.55	304.92	303.43	305.85	303.26	308.11	304.4	305.82	307.38	307.45	308.11	303.29	305.2	306.77	302.44	305.24	307.97	304.9	309.09	305.53	301.14	304.57	305.81	305.99	307.87	307.24	310.48	302.29	308.67	305.79	307	307.96
312.06	315.37	316.19	317.43	312.73	312.24	311.15	314.58	314.48	312.15	317.38	315.78	314.22	312.18	316.15	316.21	311.19	315.01	316.4	310.49	313.9	312.39	311.44	314.5	316.42	315.17	312.68	313.82	314.16	316.66	311.65	318.4	310.94	312.39	314.45	315.89	309.72	317.14	313.03	315.51	314.23	311.47	311.84	317.41	314.01	312.95	312.51	314.7	310.04	315.66
320.66	318.29	314.44	313.49	316.39	317.74	318.21	318.43	312.48	317.72	317.15	315.23	311.33	317.36	316.1	319.74	318.49	315.12	313.56	317.51	319.2	316.6	317.71	317.1	318.25	313.6	319.07	319.68	315.87	318.15	317.3	322.78	318.35	318.04	315.52	319.41	317.33	315.95	321.5	318.1	320.3	315.62	319.49	316.4	317.46	316.58	318.09	318.52	318.59	316.17
315.99	317.04	310.88	315.49	315.66	316.63	319.13	315.26	320.15	315.82	314.57	316.85	313.56	314.39	314.17	313.57	315.21	316.14	318.43	313.33	312.67	313.66	313.76	314.53	315.94	313.2	315.88	315.37	315.72	314.66	316.15	312.58	314.16	313.55	317.75	313.17	316.62	316	314.61	315.09	315.68	314.25	315.17	316.24	314.83	315.76	314.53	315.82	313.23	318.16
318.33	320.14	318.4	317.61	320.12	321.09	316.14	320.19	316.63	317.76	316.16	318.1	321.62	313.68	317.37	317.19	315.73	317.61	318.23	317.74	320.14	319.34	316.54	315.78	316.43	320.85	316.22	317.91	317.27	319.58	319.17	321.79	321.17	317.94	317.92	318.02	317.7	315.69	317.32	316.68	320.05	317.95	320.54	316.99	318.83	316.89	317.63	318.28	322.68	319.65
293.31	297.25	294.59	292.34	293.5	295.84	293.93	296.43	294.54	295.76	294.27	291.54	293.24	293.31	294.29	289.26	294.4	294.18	294.84	290.82	296.72	292.03	296.24	294.05	294.65	293.2	292.76	293.23	292.43	291.96	291.04	293.5	296.7	291.15	294.34	294.15	294.04	295.1	295.7	290.71	293.32	297.87	293.29	290.57	292.16	294.17	296.01	295.25	295.48	294
296.52	298.35	294.19	298.04	299.97	297.38	292.17	294.78	298.03	294.08	295.29	297.84	295.68	297.22	295.89	295.76	298.83	298.4	300.15	297.3	295.97	295.98	295.83	293.81	300.41	294.39	295.89	298.2	298.06	294.02	298.67	297.95	294.32	300.41	295.37	298.9	295.89	297.95	298.05	295.96	298.06	297.84	295.56	298.43	298.67	294.77	298.35	296.78	299.24	300.38
303.85	306.09	305.7	308.93	306.53	306.88	301.44	304.67	306.65	304.92	302.61	309.15	310.81	304.34	305.12	306.9	305.28	307.07	305.17	299.47	308.05	305.75	303.28	303.54	302.2	306.21	304.06	306.8	303.4	302.54	308.84	305.18	303.93	305.77	304.36	306.15	302.28	305.27	306.35	304.66	305.71	302.92	304.47	302.54	308.4	302	305.62	303.63	306.33	306.84
313.21	310.97	311.32	314.15	312.64	312.63	307.99	308.6	312.72	312.34	310.97	312.43	308.88	308.92	311.81	310.12	311.8	309.55	307.66	312.62	314.1	307.44	307.37	312.22	311.32	308.02	311.99	312.18	312.6	308.36	311.74	311.2	310.65	311.48	313.66	309.66	307.81	308.24	307.12	312.45	312.11	311.41	312.36	310.11	311.71	309.13	308.12	307.93	306.78	310.36
310.93	315.68	312.68	310.44	314.85	312.64	314	316.05	313.92	311.88	310.27	313.05	313.82	315.31	313.08	314.34	311.71	310.31	314.34	311.74	314.45	312.95	311.34	312.34	310.79	313.62	312.84	313.21	314.84	311.73	310.73	313.78	314.11	316.51	314.15	312.42	314.86	311.37	314.58	313.97	314.2	314.18	315.11	314.82	309.94	315.14	311.61	313.37	313.38	311.43
302.88	301.91	302.29	298.78	299.96	302.06	302.16	302.01	301.62	302.43	301.24	303.26	302.51	301.65	303.58	299.8	304.43	301.16	301.37	306	302.1	304.99	303.08	301.79	303.76	304.27	301.98	304.31	304.35	303.1	297.51	300.96	302.89	302.99	302.05	300.9	299.53	301.37	306.1	303.43	304.93	299.97	301.29	300.49	302.73	303.58	305.68	301.34	302.96	300.22
309.3	316.6	309.78	311.59	312.71	315.55	315.33	313.38	311.58	312.59	311.11	311.57	318.45	316.58	314.14	313.43	314.19	314.47	313.04	311.97	310.1	311.58	313.04	312.73	313.15	315.7	310.36	314.62	316.29	313.94	313.72	314.09	312.83	314.2	310.64	311	313.5	312.45	308.59	314.1	311.99	312.09	310.26	315.42	313.91	310.52	310.8	311.05	312.06	313.29
307.5	307.47	310.44	311.75	306.62	308.3	306.77	309.24	311.76	305.19	309.56	309.3	309.71	309.21	307.01	308.04	306.26	312.44	310.22	310.03	310.51	309.84	308.03	312.97	307.22	309.58	310.12	306.66	308.98	304.18	309.19	309.02	308.38	309.31	309.76	310.8	308.58	308.14	305.91	306.25	311.38	306	308.63	310.31	308.03	306.75	309.19	308.53	307.73	306.44
315.48	315.6	316.39	320.66	315.54	319.72	316.14	318.1	316.69	315.52	316.59	319.66	315.67	316.4	317.03	316.66	317.9	316.46	316.62	319.67	318.79	314.81	317.77	314.93	315.6	319.4	316.47	316.44	316.93	319.11	313.97	317.14	318.07	316.44	318.62	314.19	320.8	316.47	314.95	316.36	316.78	317.82	317.7	316.17	313.99	317.11	315.71	316.37	317.88	314.74
302.27	297.11	306.11	302.05	303.66	304.42	302.49	304.27	301.87	303.28	301.14	300.24	300.99	299.15	300.63	303	298.9	299.45	303.53	301.65	300.58	302.01	303.18	302.64	300.04	302.16	298.9	301.85	300.64	295.61	300.23	300.32	300.74	301.06	301.74	303.61	305.31	304.43	301.34	302.08	302.72	301.62	301.09	300.65	303.48	296.83	300.46	301.8	299.04	306.19
312.43	309.7	313.67	313.07	313.92	316.61	315.79	314.79	316.9	315.3	311.53	316.85	315.8	315.53	316.65	313.3	310.77	315.4	313.07	315.59	316.07	316.23	313.55	316.42	313.49	309.61	313.17	313	313.23	317.38	313.13	313.67	315.42	312.02	313.84	314.19	313.03	315.69	312.23	313.11	316.29	315.52	317.55	315.42	316.51	317.31	315.77	314.75	317.51	315.28
312.34	313.36	311.77	314.26	310.15	312.43	309.69	313.26	311.75	311.1	312.6	313.34	312.5	314.27	310.85	312.12	312.2	316.2	309.8	312.32	310.42	312.8	309.15	313.87	310.71	314.74	312.08	307.29	313.37	312.26	312.8	312.68	310.83	309.45	310.57	307.23	312.42	312.67	310.55	312.71	309.05	312.31	312.33	314.56	312.33	311.29	312.8	309.13	309.29	310.43
308.88	308.48	305.86	308.52	308.65	309.31	311.89	312.53	309.89	311.58	309.55	310.3	309.29	310.06	310.83	311.6	314.16	310.02	310.02	311.72	311.03	310.62	308.17	314.54	310.88	310.46	307.37	310.82	310.28	308.66	308.68	311.6	308.51	310.98	312.02	313.14	310.83	309.9	307.92	311.4	307.83	312.66	311.58	312.14	312.25	309.46	310.02	308.66	309	308.41
305.57	303.33	300.94	304.11	301.73	306.37	302.29	304.81	304.96	307.16	304.54	302.79	299.41	303.31	307.27	301.04	306.33	305.3	305.35	304.74	307.73	307.34	304.85	304.28	304.74	307.32	304.17	303.65	306.18	307.45	303.64	305.58	306.62	306.06	304.71	304.37	303.03	305.06	307.15	305.03	303.38	307.23	307.88	302.25	304.72	301.87	304.47	307.02	303.84	304.35
315.19	316.45	317.35	317.16	314.35	314.83	316.21	316.3	313.35	317.31	319.76	317.6	313.19	312.14	317.62	318.34	315.55	316.22	317.76	315.46	315.16	314.92	315.38	315.86	316.32	314.24	312.99	316.18	316.77	312.57	317.33	315.99	316.31	317.96	318.49	310.75	317.44	317.52	313.37	317.79	315.23	315.51	315.72	315.74	318.39	314.12	315.64	317.55	314.97	315.91
311.33	315.52	312.86	311.51	313.08	313.08	311.24	311.44	316.33	314.64	312.26	312.85	312.55	310.04	312.42	316.2	314.17	309.69	313.08	310.64	316.5	313.68	311.8	311.84	314.49	312.24	311.95	311.79	308.79	315.83	317.71	315.62	312.53	313.09	312.67	312.43	313.82	311.01	313.46	311.46	314.47	306.31	312.03	309.76	314.94	310.53	314.08	312.57	313.03	312.59
299.8	303.13	301.91	301.52	307.22	301.52	304.11	298.25	303.59	301.99	299.59	299.43	303.81	303.5	300.73	302.71	304.57	301.73	304.05	305.76	302.54	301.03	301.21	303.93	305.39	303.11	303.3	304.01	302.17	303.63	304	307.61	303.44	301.17	301.4	303.96	303.97	301.31	303.76	299.77	299.65	301.59	298.81	302.99	300.75	303.4	302.05	301.12	303.92	299.93
310.2	314.18	316.04	312.78	307.65	315.29	314.39	313.12	308.83	312.66	310.96	311.68	312.57	312.85	311.36	311.67	313.42	314.33	313.41	309.7	312.2	315.2	311.02	312.01	311.06	313	310.82	312.14	313.66	309.19	312.53	312.63	315.83	310.68	311	313.88	313.11	312.1	310.35	312.32	312.66	312.74	312.76	312.08	308.1	314.05	312.54	312.1	312.77	311.98
306.28	305.34	303.17	305.62	305.66	306.66	303.27	303.94	302.06	303.79	303.88	305.46	305.43	305.68	305.62	305.43	304.4	308.65	299.73	303.52	304.99	308.05	306.47	304.22	305.15	305.92	303.99	304.08	309.02	305.22	306.4	306.72	303.04	301.05	307.62	305.39	304.58	305.61	302.8	305.63	304.22	301.27	306.82	305.89	303.09	301.14	307.1	305.87	304.61	306.28
295.28	296.25	294.09	294.33	297.62	292.38	294.52	294.95	295.4	299.06	297.43	290.78	296.78	296.59	295.7	299.7	297.31	299.82	295.86	295.9	295.88	300.4	296.68	296.8	299.15	296.65	292.59	295.98	295.59	295.93	296.38	298.39	295.64	298.16	296.95	296.23	296.54	300.29	294.08	297.54	295.19	293.5	297.98	296.17	299	294.16	297.85	299.35	295.97	296.48
297.63	304.62	299.54	305.22	304.09	299.97	301.07	305.09	300.7	303.88	305.1	303.08	304.61	303.08	302.15	304.99	300.28	299.8	301.01	299.03	302.14	304.19	302.86	303.12	301.36	300.8	302.75	303.61	302.92	302.51	302.97	300.31	303.82	305.67	304.16	303.55	303.8	305.19	305.57	305.08	302.91	303.1	301.86	301.69	299.6	304.51	302.32	306.41	300.04	304.22
307.68	302.55	307.85	303.87	304.6	305.68	302.68	303.09	305.77	304.07	305.93	304.72	305.09	306.29	305.4	303.97	305.63	304.65	305.22	304.5	305.94	304.13	306.3	303.61	307.91	305.2	302.96	307.05	307.07	302.62	309.6	305.63	301.6	306.22	309	303.07	305.27	304.47	306.02	307.92	306.1	303.65	306.04	303.57	302.73	302.48	301.6	302.91	304.11	303.96
295.18	299.68	294.55	295.57	295.16	292.42	294.12	298.86	295.24	297.5	296.82	297.73	295.67	296.51	294.26	297.94	294.88	295.54	293.65	297.31	299.02	293.35	299.43	293.82	293.88	299.03	295.82	295.04	295.38	292.15	296.23	295.86	299.2	298.35	296.94	295.94	296.36	295.71	299.46	296.16	297.17	296.12	299.76	295.8	297.06	296.59	294.24	298.93	295.32	298.16
317.17	312.43	314.11	311.95	317.75	313.41	316.21	315.28	314.78	317.16	313.84	314.62	317.09	317.19	316.58	316.22	313.31	316.76	312.01	315.69	313.89	315.27	315.28	311.33	316.32	315.19	316.04	313.83	314.42	319.49	312.97	316.11	311.75	316.51	315.67	317.37	314.98	313.25	315.85	315.89	313.18	320.41	313.68	316.33	313.71	314.73	312.28	316.36	316.33	314.69
311.66	312.64	311.93	310.47	311.92	313.07	313.67	314.03	314.93	312.56	314.54	313.91	313.92	315.56	312.28	311.81	314.9	312.92	311.17	312.49	313.84	312.25	309.98	311.75	310.79	313.94	313.01	311.62	310.88	316.2	314.39	314.23	311.75	312.96	312.22	313.17	311.27	319.23	310.96	311.81	314.21	311.6	312.86	313.34	312.78	312.75	311.65	316.3	311.66	314.01
325.04	324.87	324.41	321.7	328.56	326.86	327.12	323.47	322.13	329.12	325.8	326.62	321.02	327.77	324.18	325.53	324.77	323.47	326.17	323.57	323.51	325.85	322.55	323.66	323.04	325.03	326.3	327.34	322.3	323.04	329.39	321.88	322.26	326.32	321.44	328.2	325.45	326.44	328.59	324.7	326.32	327.8	327.33	321.6	330.55	322.62	320.64	327.05	324.9	326.11
291.23	293.24	293.38	294.96	296.98	294.57	293.83	293.27	293.03	295.2	298.94	291.72	296.15	295.72	294.58	295.22	293.52	295.54	297.2	296.84	295.75	293.83	292.27	296.9	295.85	292.82	295.82	297.51	296.63	295.3	293.1	294.33	296.89	294.96	297.55	295.52	295.28	294.95	297.57	291.61	292.94	293.57	294.71	294.85	293	295.58	292.12	294.07	291.2	295.84
314.68	314.7	313.11	311.67	310.88	310.61	314.79	309.91	312.27	310.92	315.63	311.15	314.98	310.74	315.46	312.09	309.93	315.63	309.92	308.42	311.85	313.26	318.9	314.07	314.89	312.16	310.24	315.93	315.09	313.1	311.8	308.5	316.28	313.98	310.72	312.56	312.71	310.9	313.47	313.24	314.45	313.7	315.61	316.05	315.55	312.62	312.73	312.49	309.83	314.03
308.36	310.07	308.02	313.62	313.34	311.62	307.14	309.31	311.06	308.5	306.61	312.32	310.76	311.33	309.16	304.85	305.62	305.15	308.99	308.49	311.12	307.45	312.66	307.2	310.2	310.37	310.85	309.85	311.42	310.31	307.35	307.98	308.66	305.69	311.86	308.07	307.22	307.98	311.11	309.71	308.66	310.69	311.75	305.76	309.59	309.23	310.07	307.32	308.81	308.32
299.53	299.41	302.24	299.4	297.92	300.72	300.26	300.26	305.18	302.06	299.66	301.24	301.71	299.33	299.74	301.56	299.87	301.65	299.83	302.46	299.19	300.81	299.14	302.37	303.96	301.84	300.99	300.75	296.9	302.99	300.24	301.73	298.88	299.89	299.26	301.58	297.24	302.8	298.74	304.09	301.08	299.63	303.36	299.63	299.99	301.94	301.76	301.42	305.06	299.03
316.73	317.97	319.68	317.45	317.31	316.32	317.46	321.97	316.53	318.75	319.03	316.37	317.72	315.73	323.09	319.41	318.86	320.6	319.6	319.79	321.61	320.66	320.89	317.55	318.5	317.16	321.33	319.35	320.04	319.9	320.27	318.84	318.6	319.42	317.22	319.53	319.64	315.07	318.09	319.29	322.66	316.77	319.66	316.96	318.14	318.59	319.46	319.34	320.72	316.29
305.78	307.72	306.56	307.51	306.63	307.22	303.43	306.3	303.55	303.12	304.73	304.47	305.12	303.79	306.77	309.75	307.82	311.3	305.26	304.44	310.22	305.41	302.87	301.71	304.23	306.12	303.91	305.84	308.76	305.56	308.25	305.52	305.98	306.33	306.23	306.17	305.34	308.31	306.17	306.54	306.98	308.15	302.8	307.25	306.45	307.02	307.9	305.46	305.57	309.46
318.82	319.58	313.09	320.04	317.53	315.44	319.16	317.09	316.89	320.83	319.53	321.41	318.17	316.83	317.43	315.88	320.02	319.92	318.27	318.6	320.81	316.16	317.29	321.31	318.6	318.31	319.99	313.83	318.66	318.52	322.31	318.06	321.15	320.72	319.75	318.18	316.18	319.09	316.95	315.85	316.58	319.42	319.38	321.11	321.8	319.04	319.73	316.71	318.82	317.25
308.41	309.22	305.64	306.97	309.82	310.2	308.65	311.11	307.75	306.69	307.23	308.85	307.78	312.26	307.33	309.93	309.18	307.97	308.86	309.8	308	306.7	307.16	307.43	309.24	305.9	307.68	308.26	306.76	309.18	304.06	306.19	308.31	302.92	309.19	306.3	310.1	309.46	306.4	308.65	307.01	305.46	309.14	310.83	310.75	309.64	306.64	305.26	308.25	314.54
318.55	314.74	315.51	316.49	316.03	315.21	312.41	316.65	316.23	314.33	320.11	314.43	314.51	313.13	310.96	317.46	315.64	313.54	311.62	313.56	315.96	313.5	311.06	316.17	315.77	313.99	316.1	317.89	315.85	316.28	319.13	316.32	314.14	312.95	312.3	312.5	315.2	319.19	317.24	314.21	313.1	315.76	316.8	317.52	319.04	312.7	313.69	317.11	314.53	315.02
310.71	313.45	309.98	307.35	309.64	312.93	310.41	310.81	309.48	306.82	311.5	308.36	311.44	307.47	316.17	312.22	309.07	310.62	311.74	310.66	308.28	311.05	310.66	310.02	312.2	310.61	311.76	312.89	310.17	312.01	312.39	313.78	311.32	311.97	309.19	314.88	311.2	309.51	311.01	309.77	311.73	309.67	311.8	310.72	310.8	306.67	308.81	306.29	309.17	309.83
294.57	294.93	297.67	298.59	295.35	298.79	297.83	296.66	297.23	293.27	297.15	299.22	300.77	295.85	296.11	294.81	296.96	297.71	298.52	296.73	298.13	295.33	293.23	296.54	296.8	297.66	297.04	297.51	296.9	294.06	298.53	300.74	299.03	298.47	295.1	293.58	298.12	294.67	296.2	296.01	296.1	296.82	297.07	295.44	297.27	295.51	296.84	296.21	295.83	293.28
329.23	327.78	326.87	332.71	329.48	326.04	325.6	328.24	324.62	330.28	326.32	328.38	326.49	328.32	329.58	327.35	322.22	330.95	325.86	329.07	326.52	325.12	328.83	329.08	326.56	330.45	328.91	326.69	328.67	327.99	326.82	325.91	325.91	325.89	327.94	325.98	328.6	325.12	326.42	329.76	326.2	326.83	332.39	326.86	328.96	332.25	328.77	325.45	328.15	330.16
314.88	318.92	318.68	318.03	317.53	321.14	318.69	318.49	316.98	318.5	316.26	317.16	317.65	320.87	317.69	317.76	316.69	321.2	319.54	314.91	317.88	319.44	318.96	320.65	319.06	318.34	319.5	318.7	321.22	320.6	317.08	317.22	320.52	317.58	317.83	315.93	316.62	319.95	317.4	316.12	319.43	316.66	319.52	319.49	320.55	315.73	319.16	316.34	316.97	320.33
314.83	311.98	317.47	310.43	313.1	310.48	316.03	310.85	312.83	316.21	315.77	313.26	312.1	310.67	313.05	314.22	314.08	315.33	313.9	310.93	312.22	312.18	312.29	313.86	311.44	313.91	313.98	312.25	314.82	314	312.26	313.1	310.57	314.29	314.32	312.4	312.48	315.22	312.58	313.8	311.27	313.31	315.94	312.71	313.63	309.27	312.19	313.52	312.39	309.99
328.24	325.6	324.55	326.47	327.66	324.56	323.42	323.13	329.33	325	328.98	325.6	324.28	323.64	329.45	325.9	326.61	327.46	329.8	326.37	325.59	327.72	326.59	326.02	329.56	322.93	327.65	325.09	325.33	326.17	326.14	332.2	329.04	328.95	326.45	327.37	323.85	324.76	325.03	326.13	323.68	325.32	328.54	326.95	325.85	324.84	325	328.93	329.98	327.82
321.35	316.98	318.21	319.42	317.91	318.1	319.18	318.43	318.37	319.7	314.09	316.66	314.82	318.92	317.55	318.38	315.39	315.83	315.71	318.43	320.31	319.27	318.06	316.93	317.91	315.86	314.67	315.07	317.77	315.96	316.59	315.96	318.22	318.08	317.32	316.59	317.39	316.94	316.86	320.03	319.84	316.31	317.35	321.71	317.63	314.42	316.68	318.89	313.14	319.24
313.84	314.98	311.02	316.37	313.49	311.8	315.66	314.79	315.07	315.62	316.35	318.54	319.82	312.31	309.97	315.3	317.48	314.16	314.76	316.78	315.06	315.88	312.58	313.89	312.98	318.19	315.39	312.1	315.54	316.92	314.16	315.04	312.91	309.84	314.84	315.02	318.08	315.93	314.94	313.99	316.25	313.26	312.23	315.6	312.53	312.75	315.23	312.22	316.76	314.32
303.04	305.41	305.85	305.47	302.05	308.01	307.27	307.3	303.06	306.77	304.28	307.39	309.5	304.84	307.55	309.24	304.64	303.58	309.09	304.28	305.06	307.06	304.39	307.37	307.41	305.46	303.85	307.25	306.25	304.75	303.9	307.4	302.68	309.03	307.58	302.9	303.38	306.13	303.24	309.16	304.28	305.78	307.37	306.7	304.3	306.94	306.4	306.09	301.59	302.55
314.95	316.32	314.33	317.5	316.7	320.09	317.92	316.66	318.61	315.48	314.81	320.01	316.6	313.61	315.78	318.54	318.33	314.52	319.73	317.81	317.91	317.66	317.97	319.71	319.05	316.79	316.24	315.25	316.57	319.01	317.7	316.74	315.51	318.76	314.07	317.78	317.74	320.01	318.01	318.83	317.89	315.98	317.39	318.58	315.95	316.64	317.75	318.76	317.67	317.11
310.92	311.47	309.2	310.96	306.68	312.77	310.76	310.69	312.48	310.87	307.73	309.94	311.88	308.31	313.38	309.23	308.02	308.73	311.02	310.89	312.42	308.68	309.06	303.25	310.99	309.05	311.19	311.94	311.29	307.11	314.2	308.25	309.75	309.73	309.86	310.18	305.63	310.43	311	307.61	310.58	313.28	311.15	309.47	310.76	310.61	310.99	310.03	309.38	312.32
302.49	303.38	301.85	300.99	306.19	302.91	302.41	305.27	302.28	303.4	308.82	300.29	302.22	301.59	304.48	303.1	304.76	300.74	300.32	300.77	302.52	302.47	300.74	298.27	300.23	300.63	301.04	306.04	302.25	305.6	301.84	303.05	302.76	305.9	302.34	307.83	303.45	300.53	303.48	303.44	304.01	301.95	299.57	302.01	304.95	304.83	300.76	304.55	303.43	303.04
317.29	316.5	317.32	316.92	317.56	322.48	320.63	320.24	317.83	320.95	316.49	319.33	322.3	317.6	316.5	317.99	319.19	314.74	315.28	320.77	318.34	318.11	319.41	318.43	317.57	318.67	317.67	319.47	316.93	320.95	319.8	320.78	316.83	317.51	321.97	319.07	317.53	317.37	317.64	318.86	319.06	319.44	322.83	318.75	321.36	322.12	319.44	318.78	318.57	320.81
309.31	302.85	303.82	304.83	304.7	306.32	305.37	310.81	306.43	303.75	303.34	305.32	303.54	302.38	304.49	300.91	305.15	304.87	306.62	302.82	303.62	301.38	308.45	307.85	306.03	305.24	303.13	300.55	302.61	304.43	306.33	306.19	309.5	306.64	305.22	306.89	306.82	304.03	308.21	307	303.86	305.11	303.82	305.59	302.2	306.25	305.44	305.75	303.52	305.88
304.7	304.29	306.3	309.39	305.66	309.44	307.92	304.41	306.86	303.92	302	303.1	304.5	304.27	305.86	302.28	306.22	302.29	307.23	305.81	305.16	303.61	304.03	306.43	307.08	305.31	301.9	301.42	306.08	303.89	304.05	304.51	305.32	303.48	307.13	305.47	302.84	301.55	304.71	305.72	307.46	303.63	305.63	305.26	304.95	304.76	303.82	304.35	303.63	304.15
306.37	305.4	305.47	307.66	305.67	308.26	306.63	301.39	304.52	305.85	303.25	309.21	305.51	305.63	307.49	304.73	302.38	306.33	300.39	300.65	306.35	305.27	305.45	305.26	302.25	304.43	299	302.26	302.99	300.45	301.62	305.87	300.09	306.56	305.87	303.2	304.17	305.13	305.03	306.9	303.17	305.06	305.16	304.82	303.24	300.86	306.36	301.68	303.33	308.14
326.38	324.51	325.03	323.88	326.59	326.05	323.4	322.33	326.09	324.37	329.11	321.41	323.31	323.91	322.95	328.11	323.14	325.43	325.74	325.76	325.34	326.17	328.45	326.65	324.89	324.57	325.48	319.97	326.67	325.41	324.85	324.96	327.46	324.6	327.35	325.79	322.94	322.65	322.29	325.55	326.76	328.82	327.97	328.29	326.21	326.42	328.77	323.4	319.73	324.28
315.87	319.02	321.05	321.42	319.97	318.59	315.74	317.02	319.39	316.1	318.18	316.85	317.3	316.55	316.09	316.15	317.54	315.53	317.91	316.98	322.33	316.23	317.75	317.56	316.41	313.51	316.41	316.1	317.98	317.07	318.01	318.17	318.04	317.76	317.08	321.19	315.1	316.3	320.24	316.54	316.02	318.3	316.72	316.45	318.49	318.35	315.34	320.28	318.48	318.83
294.11	293.8	296.3	292.07	293.42	293.55	292.27	293.18	294.35	292.58	295.96	295.36	293.46	294.52	293.64	293.13	294.56	292.63	294.63	296.66	291.84	297.39	297.39	296.15	292.57	296.98	292.24	294.82	297.12	294.06	293.77	293.26	293.14	294.33	291.27	295.3	291.97	295.9	291.43	295.13	294.15	293.7	291.51	291.53	296.61	294.09	293.63	292.84	297.63	296.87
295.13	291.17	292.7	299.13	295.72	298.95	296.9	295.29	292.85	294.7	293.18	293.42	293.84	290.97	295.08	295.07	296.06	294.1	292.98	295.49	295.4	295.42	295.41	296.5	300.99	295.97	294.97	295.24	296.88	296.4	294.43	292.89	295.14	295.41	296.89	293.23	296.41	293.63	294.34	299.41	297.47	296.09	294.6	293.69	294.47	295.5	296.05	293.32	291.9	296.93
317.33	315.98	315.02	319.88	312.81	316.92	314.57	318.77	316.97	316.85	318	319.27	315.35	314.69	313.24	311.37	310.96	319.1	314.83	312.68	314.02	313.82	317.22	318.48	312.76	313.7	315.04	316.71	315.9	316.91	318.01	318.83	315.81	314.13	317.3	316.86	319.08	314.8	316.67	314.92	313.5	318.55	312.29	315.78	314.46	316.98	316.76	316.05	316.32	318.63
308.89	299.62	304.75	303.21	309.24	300.69	303.07	303.91	304.88	304.71	304.1	305.64	307.44	303.64	303.05	302.52	306.59	302.94	303.26	305.69	305.47	307.27	307.02	299.94	301.4	303.48	304.32	303.15	306.84	304.2	300.68	303.53	303.29	306.09	307.15	305.94	303.29	307.71	303.76	305.62	306.31	307.29	306.25	304.59	304.86	305.39	304.91	305.17	303.77	304.09
319.32	317.39	314.15	318.28	313.91	316.34	314.71	320.16	318.23	317.63	315.24	315.27	316.6	318.46	314.65	318.06	317.68	317.09	313.87	317.49	317.55	318.83	319.68	319.92	320.38	316.48	317.63	317.58	318.67	318.1	317.89	317.51	313.7	317.43	318.23	311.85	316.47	317.98	314.56	314.65	316.24	317.54	317.88	319.64	317.34	315.85	318.22	319.21	315.91	315.7
313.86	319.72	313.21	319.95	314.73	315.48	314.43	317.8	317.82	314.59	314.05	317.33	317.49	313.16	313.54	315.09	314.56	313.91	322.71	316.24	315.21	316.19	319.75	318.13	316.3	315.35	317.08	314.59	316.32	318.29	315.09	314.02	315.18	320.52	313.19	318.18	317.62	314.48	317.03	314.2	318.1	314.18	315.7	318.81	312.43	315.27	317.32	315.76	315.24	314.49
327.59	327.18	330.6	328.88	329.95	329.57	330.1	327.36	327.63	324.19	329.09	325.98	329.27	326.44	327.36	325.58	330.39	328.86	329.01	329.15	324.3	325.97	328.98	330.72	330.05	328.4	329.91	329.22	326.81	327.74	330.53	329.05	327.48	329.26	328.11	323.23	326.51	327.31	330.72	329.57	327.71	328.99	327.56	327.28	325.44	329.13	327.01	327.68	324.8	326.65
314.2	315.12	309.71	313.35	313.99	316.58	310.81	313.65	311.1	316.43	316.9	315.01	313.73	314.95	314.75	313.25	316.89	311.17	313.74	311.95	318.81	313.17	314.03	311.21	315.33	312.88	315.42	316.63	313.3	314.66	313.15	312.03	313.7	313.11	316.19	313.29	312.31	318.58	313.66	312.92	315.89	318.03	313.44	308	311.79	308.98	312.45	314.25	310.86	312.06
312.45	314.1	313.92	315.88	310.36	314.2	312.16	313.32	310.08	311.04	314.02	314.64	311.08	311.59	312.54	311.89	312.14	311.75	312.05	312.34	312.5	316.51	312.16	312.13	312.47	313.3	313.03	316.26	309.6	311.77	314.3	310.92	317.53	313	314.33	312.25	312.27	309.95	311.16	310.59	314.27	315.16	312.71	312.83	309.79	313.38	313.38	314.1	310.89	309.95
320.22	315.44	316.07	317.26	321.96	316.64	319.36	312.22	318.88	323.1	320.73	319.83	318.87	319.65	313.96	319.78	319.73	316.37	318.49	315.87	320.04	319.52	322.04	322.11	319.63	321.14	319.69	318.57	319.98	318.34	316.19	314.67	320.72	320.82	318.27	320	318.03	321.57	320.31	318.53	319.26	316.61	318.92	319.85	318.77	317.6	318.82	320.23	322.76	319.5
309.63	311.1	311.28	308.81	312.95	309.16	310.29	311.17	306.84	314.66	309.37	310.99	312.48	311.97	310.06	309.53	313.24	309.35	311.11	311.5	311.26	312.45	312.85	312.54	313.85	312.48	312.79	311.28	308.75	309.27	310.56	311.86	311	309.72	308.99	312.38	311	307.98	313.2	314.66	307.81	311.21	309.87	311.47	311.68	310.71	309.11	309.67	311.63	309.87
305.09	305.59	304.16	303.72	305.33	304.31	306.66	304.87	305.76	308.98	307.16	308.35	305.67	306.11	307.55	303.57	307.41	301.69	304.25	304.87	306.87	304.93	306.23	301.59	309.99	305.58	307.58	301.12	310.41	303.63	302.55	306.7	305.93	301.3	307.17	308.54	306.31	306.41	303.89	305.81	304.17	305.2	305.76	304.86	306.18	307.76	302.58	305.68	306.08	304.47
315.56	311.99	315.55	314.12	312.87	314.24	314.61	315.23	314.07	314.06	314.25	315.73	316.4	314.91	312.78	316.18	314.2	315.62	315.18	316.57	314.24	314.77	312.55	316.56	314.42	314.03	316.17	314.11	316.73	314.12	313.98	317.68	312.17	317.19	312.31	313.43	314.79	317.63	317.52	315.93	316.39	313.42	315.15	317.37	312.62	315.55	317.14	314	313.86	314.16
315.8	316.35	315.83	313.98	316.63	314.56	317.75	317.84	315.26	314.77	313.81	315.83	315.51	317.83	315.12	318.55	315.28	315.16	313.41	312.14	316.35	315.91	316.22	315.12	313.22	315.71	312.38	312.42	315.84	313.57	316.76	313.85	315.66	317.3	312.87	316.58	312.71	314.9	316.48	314.18	314.04	316.95	316.28	313.78	315.52	312.15	316.65	315.24	315.27	316.81
303.18	303.14	306.36	307.25	307.71	303.44	302.64	305.05	303.81	306.7	304.71	304.15	308.49	304.68	302.93	303.07	303.87	303.27	307.01	303.22	304.36	302.44	302.88	305.27	304.81	304.02	304.79	301.79	307.85	304.81	303.93	304.82	306.33	302.44	300.02	302.93	304.9	305.95	304.43	303.75	301.28	306.3	302.99	305.39	302.53	305.61	304.96	301.15	301.1	306.92
304.52	302.07	303.94	304.86	305.86	304.24	299.91	305.4	306.27	303.46	305.31	304.31	302.95	305.2	299.72	306.43	302.08	300.96	305.61	305.2	302.05	299.37	300.17	305.14	303.9	303.28	299.11	303.39	303.63	304.8	303.99	307.63	304.5	300.63	304.92	298.46	302.38	305.6	305.34	302.41	306.09	304.76	305.78	301.76	304.72	305.1	304.23	299.29	302.72	306.55
319.87	316.95	319.39	317.8	315.9	316.2	315.7	320.13	315.65	320.16	315.37	317.53	319.81	315.29	319.67	319.66	316.46	318.62	322.06	318.39	315.16	319.68	318.56	318.79	316.41	320.63	317.41	318.87	317.74	319.38	318.54	314.15	317.88	317.33	316.13	318.28	315.97	320.89	316.17	318.18	321.63	319.99	320.28	319.94	320.24	322.43	319.47	323.57	314.27	317.1
308.64	311.49	312.09	308.81	312.28	312.46	306.16	311.58	309.18	312.25	316.35	310.65	314.25	309.94	310.25	313.92	310.07	311.74	306.56	311.03	308.24	309.73	309.76	310.79	310.76	313.13	312.29	311.72	309.64	310.45	313.71	310.95	309.82	309.24	310.37	312.29	311.28	311.63	312.33	310.03	309.76	310.18	310.61	310.18	311.56	308.71	309.16	309.17	310.47	308.46
317.07	317.95	313.63	313.11	316.31	314.15	317.64	312.88	314.09	313.09	316.09	315.88	315.6	315.49	315.82	312.57	312.47	315.22	314.55	313.93	314.04	315.88	315.89	313.68	317.95	312.51	313.23	314.98	316.93	315.01	311.89	314.44	314.36	317.92	317.27	314.86	314.57	315.01	315.13	312.34	315.78	318.28	315.74	313.91	313.79	309.86	316.58	312.25	314.49	313.44
301.03	301.76	302.39	301.71	298.1	292.68	299.3	303.49	302.17	305.27	300.77	303.48	300.72	302.06	301.8	295.06	298.91	304.18	298.63	299.63	298.82	301.86	298.72	300.35	299.67	302.56	306	305.26	302.94	300.78	300.33	302.37	301.21	298.3	302.24	302.69	300.17	301.11	300.5	301.12	300.11	300.41	300.28	299.77	301.37	298.8	300.89	297.92	303.1	301.2
309.96	310.08	314.34	315.51	314.02	312.98	314.09	310.78	318.25	314.58	312.02	316.68	313.39	312.53	313.12	311.46	313.6	312.59	315.88	313.85	309.86	316.01	313.91	310.22	312.51	311.32	311.54	311.18	311.82	310.54	313.78	314.83	312.41	312.15	311.83	315.96	317.99	313.53	312.46	310.25	315.55	312.77	312.28	310.13	315.93	313.24	311.53	312.03	314.77	317.71
302.15	305.03	298.05	300.76	301.15	300.06	298.59	302.86	302.7	303.77	304.11	304.85	306.01	301.51	298.97	300.66	301.32	305.72	301.35	300.34	302.61	301.95	306.67	302.77	305.48	301.03	304.27	303.07	302.95	305.64	303.85	303.09	303.57	300.63	300.7	308.51	302.58	304.31	305.86	304.2	307.62	304.17	306.3	304.56	306.56	306.32	303.17	303.15	304.37	304.37
297.19	299.1	295.03	296.39	297.6	297.07	298.3	297.9	293.82	297.22	296.06	301.79	299.27	291.46	294.85	297.76	296.59	295.53	296.11	297.73	295.45	297.86	295.22	296.36	296.81	299.81	298.06	293.88	292.87	299.43	296.89	297.01	297.28	298.55	296.13	297.09	294.66	295.29	296.96	295.65	296.31	294.02	296.64	294.81	298.28	300.33	295.93	293.71	299.94	298.74
305.25	302.01	304.5	301.73	304.73	305.26	301.61	300.21	304.79	302.49	303.76	301.9	301.79	302.43	304.96	305.11	302.49	308.22	306.4	299.41	302.63	304.47	305.07	306.36	307.17	303.06	302.12	304.01	306.82	302.39	306.54	303.77	306.13	304.18	306.9	305.51	302.49	306.37	303.05	301.38	303.35	305.69	306.63	302.43	304.9	303.61	304.54	306.49	303.54	306.89
308.11	310.25	311.43	308.87	309.19	311.68	308.87	306.86	306.51	307.74	312.35	307.26	311.54	306.82	311.05	311.18	306.42	307.77	310.26	304.95	308.22	309.53	309.55	306.14	313.37	312.42	311.29	308.05	309.21	313.09	307.04	307.35	306.59	305.48	306.45	308.39	308.59	308.6	312.09	307.93	310.5	305.76	309.69	308.98	304.98	308.55	309.67	306.53	309.37	308.04
315.32	317.08	316.51	314.47	315.71	314.14	315.16	313.42	314.54	314.39	318.61	317.48	319.77	313.85	319.98	314.88	315.95	318.78	319.24	321.22	317.45	317.45	312.86	313.59	315.15	316.91	315.46	316.47	313.19	318.5	316.57	314.87	315.13	312.41	313.82	317.02	313.87	316.53	314.37	316.8	318.61	315.06	319.1	322.07	317.6	317.46	318.69	315.77	314.69	314.32
318.47	314.68	312.54	314.65	316.01	314.8	317.49	316.88	313.07	311.26	317.43	315.19	315.46	314.77	314.65	314.45	313.46	314.02	318.15	319.07	317.24	311.87	317.55	317.33	312.86	317.86	312.38	311.87	313.14	313	317.71	312.53	314.85	315.27	313.03	316.32	313.08	312.71	315.5	317.05	316.92	315.71	315.95	317.13	314.85	315.6	315.69	314.48	315.66	313.96
324.35	325.97	329.83	328.38	330.65	324.22	326.41	327.67	326.2	328.69	325.97	329.89	327.48	329.47	328.76	329.07	328.39	325.33	326.17	327.63	331.94	330.23	328.07	327.98	327.53	327.08	326.9	327.73	327.86	325.57	325.66	331.69	326.9	329.69	327.81	327.18	328.45	328.67	324.61	324.69	329.35	325.57	326.91	327.76	330.21	327.44	327.57	329.19	326.74	330.27
320.69	319.79	318.76	314.28	321.9	319.9	322.52	317.94	319.09	319.37	320.47	320.03	319.26	322.16	318.22	320.42	318.54	317.28	319.85	319.14	319.85	320.41	320.82	315.61	313.72	318.68	320.11	320.78	322.64	317.58	319.92	320.82	320.55	316.46	318.61	318.15	320.26	320.23	322	321.07	321.92	321.81	317.29	316.45	319.11	320.83	320.32	319.2	317.6	319.67
306.57	307.8	307.48	314.47	308.56	306.15	307.66	311.07	307.82	310.75	310.22	307.71	309.94	308.61	307.08	310.07	307.21	308.75	309.12	308.51	310.25	309.54	307.98	310.2	308.07	309.47	310.93	306.66	312.19	309.16	308.55	309.09	306.97	308.03	307.64	307.19	311.65	310.54	312.67	308.2	311.54	310.8	309.71	309.27	307.85	309.86	308.59	307.78	312.08	314.08
307.99	302.67	306.84	306.77	305.66	306.48	308.47	309.04	302.85	306.11	306.83	305.85	305.54	306.11	307.4	302.71	305.42	306.59	308.59	302.91	306.21	307.72	309	304.81	307.34	306.56	302.1	312.03	305.2	302.51	306.29	305.4	307.7	303.28	307.12	307.86	306.99	306	307.15	307.54	301.68	303.52	305.4	306.93	309.1	303.72	308.93	307.57	306.75	306.37
315.45	314.31	314.83	314.95	314.92	316.82	315.08	311.29	311.85	313.42	314.57	312.47	310.16	311.06	311.19	314.63	311.95	312.87	312.79	313.41	313.08	312.92	314.52	307.83	315.02	313.99	309.99	311.97	317.04	313.69	312.43	314.7	314.9	311.88	316.44	312.12	309.72	315.73	313.39	314.95	310.27	314.64	312.43	312.4	312.34	316.34	315.39	313.97	313.25	316.15
305.44	307.85	308.7	304.2	309.26	304.91	303.89	305.83	305.31	305.45	304.59	303.41	306.59	305.97	303.85	302.65	307.74	308.4	305.99	306.73	306.17	308.88	305.45	304.9	304.37	303.96	305.9	305.03	306.31	303.62	306.47	305.19	305.3	306.03	304.15	304.02	301.36	304.91	306.55	302.75	303.66	305	303.06	303.64	308.4	305.45	306.09	306.36	306.09	302.06
315.3	310.16	310.53	309.83	310.89	313.1	308.97	308.75	311.91	305.03	315.08	309.59	309.59	312.1	309.5	310.08	309.89	312.05	309.7	307.12	312.18	311.75	312.52	311.22	310.86	312.67	310.18	312.16	309.03	308.1	307.74	307.79	309.28	314.39	309.74	309.53	309.14	311.11	310.67	306.76	307.34	309.69	314.16	311.46	313.02	309.08	313.19	309.78	311.05	310.97
300.91	304.9	305.41	306.52	304.78	308.58	305	305.63	304.07	308.55	307.08	306.82	306.27	305.96	307.2	305.13	301.74	300.99	309.13	302.53	306.56	302.78	304.39	307.98	304.92	305.92	304.68	304.57	307.64	308.78	306.17	307.59	305.01	304.95	306.62	304.19	308.24	307.37	307.56	302.88	305.04	309.11	304.85	303.6	305.57	302.18	308.94	303.08	304.29	307.21
305.27	307.88	305.6	301.22	300.73	303.86	302.69	304.4	301.91	307.51	300.13	301.87	305.35	306.21	303.67	305.07	303.84	304.93	303.2	308	301.37	304.57	307.26	304.09	301.75	303.61	304.5	305.38	305.93	304.51	304.58	304.43	306.43	303.94	303.77	306.13	302.79	309.11	305.06	306.04	306.19	303	300.59	306.01	306.61	301.89	304.78	303.06	300.05	302.42
301.81	303.16	300.14	305.27	300.16	303.73	305.05	301.02	305.55	305.01	304.4	303.39	300.38	302.13	303.98	302.78	304.58	310.48	302.89	299.95	298.68	302.42	303.69	304.43	303.85	303.24	302.33	309.17	299.87	302.55	302.27	305.23	303.35	301.13	302.33	303.15	304.14	301.96	301.3	306.57	304.64	304.24	299.82	300.84	307.63	303.08	303.72	299.18	304.43	301.28
308.35	307.71	309.76	312.7	307.39	308.47	309.16	312.99	311.89	309.02	309.4	308.57	309.98	308.69	309.61	307.23	307.14	310.39	309.86	310.33	306.04	312.1	306.76	308.47	307.44	306.55	308.9	309.2	309.51	308.18	307.32	309.64	306.63	307.46	307.98	307.72	308	310.62	308.95	307.85	307.89	308.81	307.45	309.2	312.63	312.28	310.77	308.07	310.51	308.85
312.95	312.53	315.5	314.24	315.36	316.14	317.03	316.17	312.89	313.21	314.06	313.45	320.26	312.09	313.22	309.52	312.7	315.02	310.52	314.51	317.09	316.17	313.75	314.04	315.11	312.99	315.96	314.95	317.97	311.98	315.93	312	313.33	314.47	314.02	318.42	315.64	316.46	313.62	315.45	317.64	316.07	314.86	313.51	314.14	316.99	311.66	314.28	312.72	318.8
292.2	293.18	294.78	293.73	290.66	293.78	293.33	291.63	292.49	293.75	295	292.52	294.33	294.4	295.85	291	292.09	293.41	291.86	296	290.47	292.65	295.17	295.15	296.23	297.34	294.79	295.26	294.33	293	294.53	298.47	293.62	292.86	294.16	294.14	298.45	294.35	292.22	293.6	297.68	295.52	295.92	290.6	295.55	291.05	295.47	297.92	295.9	292.64
312.26	312.84	311.12	311.08	313.22	310.7	313.38	310.05	314.81	314.19	312.59	311.46	312.64	313.14	311.84	313.97	312.42	315.38	314.37	312.63	311.08	315.74	310.39	315.04	311.7	314.13	312.84	310.26	313.72	315.02	311.6	315.68	313.72	314.63	312.2	310.11	311.81	313.82	313.07	311.59	312.28	311.26	311.33	311.02	308.39	311.84	311.03	315.69	315.56	308.38
308.83	310.29	309.1	309.15	306.13	309.6	307.21	305.96	312.06	308.05	308.21	311.25	308.94	309.38	307.35	306.2	306.2	308.25	308.99	307.43	309.06	309.02	310.44	306.18	309.15	311.62	307.63	308.31	306.66	309.47	308.85	308.65	309.82	309.04	307.73	309.24	309.1	310.33	309.02	308.09	309.59	309.96	310.92	306.57	306.57	311.41	308.15	308.82	309.92	309
312.56	313.8	317.47	318.19	315.3	317.3	317.54	313.68	315.4	313.57	317.2	317.49	317.39	310.34	316.35	313.75	318.01	312.53	319.28	318.12	317.5	316.69	314.36	315.92	314.6	317.38	316.29	316.53	316.19	316.74	317.95	310.07	314.14	316.2	318.93	311.44	314.18	314.51	314.39	316.67	316.8	315.99	315.32	315.68	315.47	316.27	312.37	314.91	315.01	317.04
314.78	311.54	314.27	315.23	310.55	314.98	314.32	315.13	313.86	314.81	312.09	313.78	314.22	317.68	317.23	315.24	318.37	311.87	315.28	314.9	311.72	314.21	312.74	311.29	317.26	314.33	313.45	312.34	315.13	313.9	313.96	313.86	315.19	314.32	315.41	311.5	311.47	312.61	317.52	311.77	312.39	313.78	313.6	312.83	315.81	311.78	314.31	312.36	311.85	315.15
319.21	321.31	318.49	317.29	315.1	318.32	316.44	316.6	320.19	318.14	318.39	318.97	318.3	315.78	318.49	319.88	316.83	316.45	316.86	316.5	316.35	315.76	314.76	314.77	320.98	317.93	315.61	312.69	317.13	318.81	316.36	318.19	315.52	316.49	316.31	315.81	313.22	315.39	313.45	315.91	322.92	315.77	318.09	315.89	314.71	317.53	315.96	318.72	316.25	319.38
299.91	302.18	300.54	297.59	299.85	299.68	302.65	300.05	301.05	303.26	304.24	298.91	297.82	297.92	303.21	299.31	298.65	300.94	299.8	300.27	302.19	301.07	298.57	298.68	300.08	300.2	299.99	299.05	302.52	301.25	297.03	300.45	299.86	302.05	301.93	296.35	295.62	298.17	299.23	298.84	302.67	301.53	300.32	300.21	300.94	298.7	300.18	301.38	300.2	300.82
300.66	303.89	302.24	297.95	301.36	302.9	301.82	301.29	297.15	300.8	299.61	300.43	302.27	300.62	300.19	300.01	302.45	297.39	299.14	297.33	300.55	298.74	303.45	304.78	298.4	303.61	302.1	301	302.7	300.16	303.17	298.63	299.92	303.07	300.53	300.65	301.05	300.21	299.33	302.62	302.96	302.48	303.69	300.13	304.02	302.03	301.16	301.72	303.43	302.36
302.76	303.01	303.61	302.3	302.01	305.35	298.86	305.28	304.47	306.75	305.82	304.63	303.69	300.27	302.75	302.96	302.53	302.55	302.31	302.76	305.85	303.3	305.18	302.71	302.1	302.85	303.89	299.73	302.18	303.18	302.18	304.98	302.31	305.24	303.86	305.52	304.53	304.58	304.19	299.95	304.38	304.7	303.05	306.72	303.22	302.06	305.74	304.22	305	302.71
307.47	304.01	303.13	300.98	298.51	305.85	308.48	305.51	304.05	303.95	301.44	301.03	303.86	300.76	306.68	303.61	303.12	303.92	305.59	301.51	306.54	305.76	301.88	303.51	303	304.79	305.94	299.53	305.88	306.75	300.13	300.8	303.8	306.64	303.93	304.4	305.43	304.26	304.43	307.92	304.3	304.43	301.38	302.71	304.23	305.97	301.72	303.75	302	303.02
311.24	310.2	312.7	311.75	311.62	315.08	310.97	314.61	312.69	313.07	311.93	315.9	310.7	313.65	312.66	314.42	316.49	314.43	313.15	312.22	315.45	309.79	315.32	314.22	311.61	314.95	311.8	312.64	312.14	314.47	311.49	315.01	316.05	311.53	313.72	309.31	313.24	311.25	312.89	314.07	316.04	314.33	314.16	312.15	312.19	311.95	311.95	311.57	310.06	310.86
315.04	317.62	311.84	312.46	317.92	317.65	316.59	314.62	318.07	313.72	315.88	316.06	321.06	313.83	316.75	313.81	319.52	313.97	311.58	315.81	311.77	315.88	317.16	317.87	319.11	317.26	313.91	318.81	316.2	317.37	312.85	313.07	316.45	312.5	316.61	313.61	316.37	316.92	317.54	317.45	314.41	313.7	317.38	315.71	316.74	318.2	316.32	319.02	317.42	312.45
318.27	317.5	317.42	316.53	314.3	317.45	314.64	319.55	318.21	323.03	317.25	316.71	314.76	317.25	319.12	316.52	315.99	318.14	317.08	317.5	315.68	320.73	321.43	313.68	317.28	318.3	317.47	318.75	319.02	316.32	317.39	316.27	320.02	316.84	314.43	316.23	315.08	319.49	316.06	317.76	318.06	319.02	318.11	320.51	319.33	317.55	312.85	316.69	316.3	314.86
311.63	310.66	316.47	312.59	314.11	315.18	311.72	314.76	313.09	313.49	313.94	314.92	311.58	312.73	314.08	311.73	311.65	312.36	313.09	314.68	310.88	314.35	312.65	314.13	317.69	310.72	313.67	313.59	313.59	313.59	318.33	312.84	312.36	314.5	310.56	312.18	311.1	311.97	314.64	312.24	315.55	313.31	310.12	316.02	316.72	314.96	315.91	312.17	314.7	312.61
316.31	314	317.91	315.32	314.07	310.94	313.42	314.62	313.72	308.33	313.81	312.31	313.81	308.87	313.21	314.8	310.15	311.49	315.15	312.66	314.15	313.36	314.01	315.98	312.58	313.56	312.95	310.28	309	311.44	310.24	313.14	311.59	315.42	314.17	310.97	312.29	313.14	313.78	314.3	310.47	308.77	309.11	312.28	310.32	311.87	310.88	314.03	314.02	313.73
300.8	297.12	302.97	299.45	303.67	303.19	300.87	297.42	297.91	300.67	299.01	296.24	300.37	303.07	299.59	300.12	303.24	300.98	303.33	299.89	300.05	299.76	300.34	305.47	301.77	296.37	302.25	299.06	299.49	302.26	301.08	302.42	302.21	301.22	301.84	300.24	304.44	301.48	300.67	297.39	302.72	300.59	299.79	298.8	301.65	301.84	300.56	296.39	300.46	297.87
303.22	301.77	299.13	303.07	305.03	300.48	304.2	302.25	308.7	305.23	303.74	300.66	301.55	303.58	306.25	303.24	299.11	300.98	301.37	298.21	307.42	300.52	303.97	301.62	304.45	301.59	299.51	300.56	300.99	300.37	300.77	301.93	302.02	302.92	301.68	301.52	301.34	303.02	299.4	298.48	301.26	304.33	301.56	305.16	301.84	301.83	301.59	303.04	301.48	302.11
313.83	317.44	314.51	315.28	318.14	310.76	312.84	312.48	312.2	315.93	314.16	310.69	313.2	312.11	313.82	313.79	314.24	311.58	310.41	311.74	312.86	310	313.99	312.69	314.32	315.68	313.08	315.69	314.71	309.53	316.61	311.23	312.88	315.86	311.75	314.47	310.81	311.11	312.99	311.34	311.88	309.89	311.61	312.18	310.97	316.02	312.98	312.78	312.31	313.86
307.85	305.69	307.55	304.59	306.07	303.9	306.47	307.62	307.97	303.97	304.43	304.95	303.77	304.91	311.13	305.42	307.09	305.71	306.89	304.95	305.51	305.27	304.19	303.33	307.64	303.66	307.08	305.04	307.27	303.64	306.72	304.94	302.08	306.64	305.7	304.92	304.55	310	306.88	307.11	306.55	304.04	307.63	310.52	303.48	307.31	307.92	303.39	305.75	308.5
300.85	302.57	300.58	303.22	300.68	302.34	305.4	298.62	302.16	301.97	302.99	298.59	302.77	299.68	300.71	303.71	303.19	300.59	300.82	302.18	302.36	302.33	306.09	300.34	302.63	303.27	301.49	304.52	303.11	301.87	305.07	302.68	299.84	299.17	301.26	301.6	301.36	300.91	302.6	300.02	303.3	299.89	303.31	299.94	302.52	302.75	302.12	300.19	298.65	297.68
315.55	310.82	312.22	312.39	311.26	312.16	314.42	315.7	316.11	312.64	312.28	314.63	317.51	313.32	313.99	315.68	312.31	314.5	316.93	310.36	315.57	312.28	310.64	314.7	314.11	313.06	313.54	308.46	313.8	314.5	312.25	315.65	310.88	318.99	316.06	314.4	312.87	312.71	310.6	311.04	311.91	315.57	319.15	315.71	314.18	313.89	314.74	313.71	311.93	315.68
305.72	302.2	306.3	304.88	304.62	301.56	304.76	301.5	303.52	300.93	302.69	305.46	302.56	305.02	303.11	303.44	302	305.23	302.53	305.78	301.69	305.35	300.31	301.49	304.24	302	303.72	305.83	304.04	301.31	304.13	303.7	307.95	300.12	302.87	303.23	303.43	305.26	300.13	305.72	302.39	298.25	303.13	301.83	302.38	301.97	303.21	303.8	302.15	307.27
312.49	315.14	315.72	313.89	315.91	311.82	313.59	314.93	314.4	317.17	312.63	316.65	319.54	317.11	314.33	311.75	314.52	312.42	316.29	314.46	315.78	315.71	315.12	314.26	317.05	313.63	311.11	315.33	313.51	313.55	312.52	313.81	314.03	315.38	312.61	312.67	315.59	313.74	314.79	313.39	314.36	315.29	313.14	313.3	311.85	311.96	316.07	314.99	312.07	313.25
328.44	328.65	325.07	329.47	329.78	325.05	323.37	325.85	328.19	331.49	328.94	327.22	330.02	325.34	327.01	328.88	325.66	328.31	325.54	330.43	324.1	327.82	327.51	328.37	326.16	326.12	330.88	329.62	328.41	329.77	331.6	325.33	328.91	329.38	328.54	327.26	324.25	328.62	327.85	324.94	327.74	326.8	328.61	326.97	328.23	327.46	329.61	328.35	326.06	328.3
291.88	296.26	295.68	294.48	297.62	295.08	294.82	296.34	297.15	294.06	295.25	294.41	292.62	295.71	295.66	294.1	296.95	290.01	292.95	296.86	296.97	294.3	295.63	293.74	294.52	294.18	292.27	295.92	298.61	296.77	297.15	293.56	294.57	293.72	295.9	291.36	294.07	289.89	297.27	296.94	294.92	294.49	290.14	295.69	293.08	297.47	295	294.89	293.96	297.91
314.63	314.59	314.32	315.89	316.36	314.37	314.97	315.03	313.35	316.23	314.85	313.58	311.6	313.47	314.81	316.82	313.65	315.03	315.13	314.08	314.58	314.16	314.3	313.46	317.21	311.19	317	311.24	315.25	315.86	314.07	316.04	315.52	314.9	316.23	313.14	314.84	314.39	311.69	315.12	316.03	315.27	313.93	313.07	315.66	319.24	314.66	312.62	317.21	310.54
306.16	308.04	308.13	303.77	303.85	311.05	305.76	308.45	305.55	307.79	307.77	305.06	306.29	308.97	305.07	310.85	306.29	305.17	306.94	306.06	309.43	310.7	306.44	303.87	304.75	309.13	302.89	307.44	307.08	301.97	310.99	304.03	303.34	308.58	305.56	304.36	304.25	308.03	306.3	304.66	300.29	300.99	306.74	305.32	308.56	305.14	308.24	303.24	304.02	307.58
300.13	305.32	307.64	302.01	304.01	305.8	300.18	303.83	303.78	301.81	300.41	304.74	305.55	305.29	303.95	301.65	305.28	302.53	299.41	305.32	301.57	307.52	306.82	304.32	303.65	302.23	304.37	303.87	302.24	306.64	302.59	298.94	301.26	306.48	302.07	303.77	305.58	298.22	300.07	304.05	302.61	306.41	305.55	307.03	300.99	304.44	305.61	301.44	305.54	300.43
303.59	303.33	302.25	303.11	304.02	305.54	303.68	305.18	305.24	303.24	304.45	307.19	300.38	301.99	305.98	303.74	302.19	303.06	302.78	304.38	306.44	306.89	306.48	308.25	306.09	306.35	303.28	304.46	304.44	305.11	306.22	303.79	304.35	302.09	303.11	305.88	302.24	298.04	304.5	305.27	300.92	301.22	307.06	303.23	303.77	306.29	308	301.27	300.8	305.62
309.77	308.54	308.39	304.99	304.31	310.28	310.95	308.72	308.45	313.4	308.24	307.71	310.12	308.84	309.67	310.8	307.23	311.02	309.84	307.57	310.7	310.75	311.26	310.84	310.95	312.93	311.98	308.79	308.54	311.65	306.64	308.38	306.71	311.27	309.04	311.84	312.06	310.54	312.77	310.65	308.53	309.95	309.94	309.86	314.26	309.08	308.76	308.38	307.48	308.77
315.66	318.58	319.75	317.23	312.56	315.76	315.12	317.88	315.33	314.64	316.87	312.95	316.97	315.45	316.37	316.31	315.44	315.97	321.24	314.04	315.99	315.66	318.8	315.85	315.35	315.43	315.93	317.53	315	317.48	316.14	316.14	314.51	316.82	317.83	313.22	315.39	318.15	316.34	317.22	313.17	315.94	313.36	313.26	319.42	318.8	316.13	312.94	317.31	316.61
319.31	318.69	318.42	317.32	319.16	318.51	316.06	321.17	319.97	319.73	315.82	318.29	318.41	318.1	318.2	313.24	315.77	319.13	316.63	317.55	316.47	318.8	317.99	315.67	316.82	315.29	318.03	319.24	321.04	317.35	315.99	315.92	318.26	318.24	315.69	320.05	318.54	315.92	317.92	321.71	315.78	318.88	316.63	320.12	316.93	318.16	317.11	319.22	318.31	320.97
291.26	295.73	295.57	296.41	297.4	291.59	297.91	298.07	294.79	296.43	295.19	298.96	294.17	294.17	293.93	295.96	296.41	294.71	296.83	291.55	297.71	291.68	295.43	288.69	293.11	289.63	293.19	291.93	295.83	296.12	293.14	296.45	296.73	296.24	294.5	294.32	295.29	293.71	293.93	293.65	297.17	294.86	293.98	294.36	294.36	298.56	296.76	293.49	297.33	295.93
314.14	314.1	312.87	315.57	314.6	313.08	317.49	313.58	314.39	315	313.81	309.23	316.52	314.17	312.59	314.48	316.17	309.64	315.05	313.64	314.27	315.86	310.91	312.62	316.36	311.23	311.54	312.61	310.57	314.86	315.66	315.26	312.73	311.71	313.33	317.42	316.37	312.52	313.43	316.09	315.43	315.41	316.77	312.72	316.42	315.92	316.73	309.45	314.79	312.38
314.29	313.69	312.12	316.39	315.18	312.36	316.18	312.7	313.94	316.76	312.1	311.61	315.44	315.02	316.14	315.77	314.81	316.49	314.16	312.15	312.96	315.47	314.05	315.27	313.17	314.44	317.9	310.92	312.08	314.01	314.03	318.78	315.89	313.55	316.04	313.51	311.6	313.79	315.62	318.53	314.51	309.26	311.66	317.5	315.41	312.59	316.76	318.69	312.52	315.28
291.72	292.52	294.49	291.01	289.68	293.01	292.79	292.77	296.44	296.92	293.51	291.65	295.12	291.82	291.67	293.47	295.59	296.97	297.64	295.38	295.19	294.58	292.44	295.24	292.59	295.65	293.29	297.17	296.46	293.57	291.84	295.24	293.98	293.96	295.33	292.38	291.34	296.29	293.75	298.22	295.38	297.01	293.93	294.74	294.54	295.79	293.11	294.28	291.01	295.27
318.45	317.88	317.91	316.63	318.12	317.12	316.36	316.59	315.79	319.53	312.47	312.64	318.47	315.58	319.19	316.01	316.29	316.6	317.29	314.99	315.12	316.77	319.58	316.8	316.74	315.44	314.72	313.14	318.6	315.8	317.43	315.71	315.88	312.86	319.61	321.07	318.47	316.95	317.93	313.13	319.68	316.43	318.77	318.25	314.85	314.89	313.99	315.68	317.27	316.11
316.02	317.2	312.86	311.33	311.29	313.91	315.18	315.92	314.5	319.42	315.7	318.64	310.87	313.04	316.78	315.33	314.37	314.41	316.97	313.04	320.7	319.68	317.58	313.62	315.92	318.78	318.29	313.84	316.01	318.19	314.9	313.81	316.51	316.39	318.02	313.87	318.2	314.1	313.44	312.39	313.61	316.4	314.31	313.92	309.36	315.89	318.26	315.27	314.28	316.57
312.79	309.36	307.78	307.08	312.35	311.87	312.01	310.18	308.77	310.37	312.36	311.39	310.53	310	309.97	310.63	309.35	309.87	311.28	310.41	308.66	307.26	308.97	308.87	314.23	309.91	311.98	314.39	311.27	311.02	312.66	311.38	307.88	314.32	307.17	311.95	312.69	309.14	312.42	307.66	308.13	312.65	310.56	309.99	308.97	309.16	305.27	310.02	314.31	311.31
303.12	304.77	304.47	302.57	300.35	303.83	302.7	303.69	299.74	303.31	302.23	303.11	299.24	306.33	305.51	299.68	303.62	302.37	302.54	301.64	305.65	302.77	301.24	303.83	303.9	304.52	302.01	301.78	301.99	300.14	303.35	305.53	302.5	300.29	301.5	303.25	301.17	300.11	304.27	300.59	306.14	302.58	302.65	299.63	302.15	304.56	304.09	302.22	301.95	300.42
295.54	300.25	294.57	296.03	296.2	296.17	296.64	296.32	298.58	297.95	299.63	296.6	299.52	298.58	295.97	296.04	297.42	297.38	298.31	296.44	297.21	293.88	300.04	296.15	296.79	294.26	296.54	294.52	298.73	293.44	296.5	297.44	297.51	298.77	295.87	297.58	297.06	295.41	298.02	298.52	298.54	299.6	297.06	294.68	297.68	298.12	297.42	297.96	299.15	295.4
299.61	300.64	305.21	306.38	299.93	304.38	302.49	304.7	302	301.42	304.2	301.94	302.01	300.88	304.08	305.12	304.04	304.93	306.15	300.97	303.53	302.41	303.55	306.33	303.09	305.26	305.11	305.29	305.49	301.74	300.39	305.05	303.84	300.05	302.62	304.37	307.32	303.83	306.6	301.49	301.88	303.4	306.58	303.74	301.69	304.16	300.58	300.73	301.51	298.46
305.38	304.83	308.43	305.43	309.51	305.91	304.53	303.08	311.77	305.74	309.05	309.2	306.3	311	311.31	302.32	304.11	304.32	307.5	302.95	306.34	309.04	306.25	305.63	307.26	310.43	307.68	306.8	304.56	306.17	307.15	304.59	305.89	307.63	301.16	304.97	306.71	305.43	310.87	306.75	309.89	305.71	306.79	309.62	306.84	306.68	306.13	306.9	304.02	303.35
302.31	302.87	303.29	302.84	303.07	299.37	305.72	301.46	302.19	305.21	303.45	303.43	304.46	298.58	302.61	299.61	297.13	305.26	304.6	302.08	300.95	301	300.39	300.73	303.54	304.72	303.84	303.11	302.55	304.09	304.09	303.14	305.77	303.53	303.93	301.41	302.05	304.93	301.76	305.47	304	305.14	298.99	299.9	302.28	303.4	302.74	301.09	302.33	301.9
312.17	311.57	318.05	314.98	312.26	314	313.07	310.91	314.51	316.72	312.63	313.77	311.51	316.4	311.43	314.23	315.73	313.64	313.66	312.34	313.4	314.23	312.32	312.87	314.38	316.31	312.84	312.01	312.29	314.98	315.27	313.74	311.6	312.23	315.89	312.83	313.75	315.99	316.69	314.36	314.93	313.15	315.84	315.08	313.69	312.04	315.7	312.37	316.89	312.01
299.34	296.99	297.42	296.55	294.75	299.42	297.93	293.68	296.81	298.94	294.9	297.93	297.29	296.96	297.99	292.4	298.03	296.57	295.07	298.77	301.25	297.72	296.93	298.54	297.57	296.86	296.37	294.63	297.17	298.72	298.55	298.45	301.26	294.5	295.4	299.65	299.49	294.64	297.93	297.36	296.61	295.64	297.61	296.67	293.65	294.82	296.05	297.91	294.49	299.56
303.96	304.89	306.41	302.9	306.62	305.39	302.4	303.84	301.95	301.86	301.51	304.53	303.04	305.25	302.33	303.11	306.39	306.14	305.53	302.92	303.87	301.57	303.08	305.61	305.35	303	301.55	305.11	303.14	302.31	305.56	303.12	302.51	304.68	301.37	300.15	301.86	304.29	304.02	308.02	304.47	302.28	303.49	305.67	302.21	302.78	305.33	302.36	305.13	303.15
299.46	304.82	308.24	310.32	307.53	304.57	303.88	306.52	306.41	306.8	307.91	304.51	310.77	306.99	307.99	307.22	303.61	304.68	304.46	305.22	306.52	307.55	305.83	306.52	302.85	305.6	303.1	309.88	303.94	300.79	306.08	307.03	309.67	308.75	302.78	307.64	303.81	305.03	308.09	306.16	307.06	308.22	308.42	304.24	305.88	307.03	308.3	307.29	306.6	307.34
324.12	323.43	324.01	322.89	326.73	329	324.51	325.58	326.42	324.9	325.43	323.42	325.76	330.67	327.37	325.37	326.79	325.72	324.11	325.94	321.11	326.68	325.67	322.18	326.38	324.77	325.36	322.47	325.07	325.9	328.23	325.47	326.6	326.51	324.69	329.46	328.72	326.25	325.11	324.97	324.9	327.08	327.07	324.52	324.31	329.23	325.68	323.16	328.2	326.05
323.29	325.79	325.56	323.45	326.81	326.86	327.1	325.51	326.03	326.09	326.31	327.37	326.16	329.24	326.82	330.3	322.36	327.61	328.91	326.86	325.52	328.06	329.32	325.23	330.11	327.61	326.59	332.18	326.35	327.35	329.91	327.74	328.11	331.21	327.18	327.88	325.34	325.15	331.35	327.2	326.56	329.76	329.06	327.71	327.74	325.93	328.12	328.26	329.36	328.6
305.88	307.11	307.86	306.75	308.61	309.85	310.91	308.49	305.99	309.26	307.05	308.28	309.48	308.45	312.9	306.35	303.76	307.99	306.59	309.86	312.35	308.36	308.31	310.67	307.65	310.41	306.58	306.62	307.26	309.85	311.18	305.39	310.39	307.19	310.85	314.19	307.13	307.79	305.46	309.14	310.43	308.02	308.93	308.86	310.23	307.32	308.08	308.77	308.53	308.14
290.58	294.01	294.11	297.86	291.31	298.24	296.71	295.83	295.82	293.84	293.59	293.91	295.81	296.66	293.79	295.02	296.63	292.1	296.13	295.19	295.03	295.35	296.61	298.59	296.49	296.57	295.27	292.61	294.6	295.54	294.71	299.38	295.76	295.65	296.11	293.2	292.9	293.34	294.11	295.03	293.26	297.48	294.75	296.29	297.44	294.32	293.83	290.55	294.41	291.79
309.98	307.35	309.1	309.54	306.27	307.42	308.15	310.04	307.79	310.19	308.53	307.4	312.98	309.93	311.61	304.09	310.48	308.62	313.71	310.24	307.45	309.57	306.65	308.19	305.21	306.53	311.21	309.36	309.64	309.26	309.8	309.07	310.77	308.57	309.58	307.43	309.54	307.78	307.66	310.79	307.75	309.14	308.98	310.28	308.79	309.92	308.71	309.21	311.31	309.96
324.62	327.51	327.05	323.29	325.22	320.57	320.89	325	326.41	322.25	325.89	327.43	322.96	323.56	329.25	328.39	322.84	324.51	324.61	322.82	323.64	324.51	326.95	325.53	321.46	325.66	325.98	322.4	326.01	324.44	325.85	323.39	322.91	323.26	325.98	325.84	321.75	321.74	323.46	326.87	326.32	321.68	329.01	325.2	326.63	321	327.5	323.6	324.6	325.32
314.79	312.69	316.54	315	313.02	316.25	315.83	314.82	311.83	311.23	311.16	313.54	314.42	313.37	312.21	315.39	311.87	311.61	313.66	315.88	311.04	314.57	310.62	312.23	315.06	312.31	312.48	311.06	311.24	314.7	313.49	312.6	312.82	312.91	312.59	312.89	316.15	314.75	313.33	317.64	311.38	313.72	315.47	312.81	309.88	315.32	310.81	313.01	312.85	316.05
319.72	316.97	315.77	315.78	314.81	316.65	316.79	315.24	316.71	314.4	318.12	318.3	316.96	313.82	318.45	317.1	315.67	318.77	317.82	315.8	312.55	313.68	315.29	316.38	315.52	321.22	314.23	313.4	314.63	317.46	316.56	314.06	317.38	312.28	315.82	317.96	317.25	314.97	318.03	317.35	319.09	315.7	319.27	311.13	317.83	316.25	315.65	321.25	315.49	315.12
314.92	317.86	315.99	314.88	314.55	317.41	312.22	317.43	313.56	313.87	316.44	316.7	314.67	319.32	316.14	313.04	312.52	314.08	315.39	315.59	316.32	317.39	311.24	311.09	315.05	319.42	314.77	313.68	312.52	315.76	314.51	318.2	318.4	314.48	312.33	315.27	314.39	311.64	314.64	316.17	315.76	312.74	316.27	313.08	316.42	316.69	316.1	315.6	316.77	319.77
304.24	301.88	302.02	299.54	302.95	298.82	301.91	304.31	302.67	299.95	304.25	301.88	305.88	301.4	302.98	303.27	299.88	301.77	301.26	303.95	302.34	305.7	301.54	299.61	303.66	304.97	299.9	300.25	304.41	301.82	300.53	303.15	303.81	305.13	303.89	301.65	301.14	306.85	302.82	302.58	302.43	302.22	304.08	300.98	304.02	301.59	301.85	301.2	299.75	298.57
315.33	313.35	316.15	313.52	314.47	305.94	315.86	311.39	314.16	312.25	311.84	312.47	313.49	316.62	311.42	310.22	315.1	312.05	315.58	310.43	309.56	313.37	311.73	314.73	313.14	313.28	316.17	314.33	310.24	311.53	314.97	314.09	313.21	313.32	313.87	313.2	315.35	313.7	312.98	314.44	313.16	314.88	311.73	314.79	313.59	312.14	313.94	314.19	313.21	316
294.3	291.43	296.14	295.04	291.88	296.14	293.93	294.29	296.69	294.48	293	296.35	291.72	296.41	293.4	294.55	292.75	298.21	292.57	297.77	293.7	293.47	291.26	294.58	293.49	297.3	295.33	290.14	297	294.52	293.19	296.05	292.91	296.49	295.35	292.04	292.6	291.12	294.07	294.72	294.72	292.81	293.07	295.77	291.32	295.2	292.99	290.54	298.04	290.31
304.33	302.34	304.04	301.8	305.67	304.35	304.15	303.94	300.81	301.31	302.06	301.59	300.79	302.62	301.09	302.95	303.04	305.68	301.14	301.5	303.48	299.98	304.12	302.61	301.56	304.33	304.06	305.84	301.41	306.13	303.16	302.62	303.12	300.28	303.57	300.92	302.77	301.87	306.05	300.51	300.34	304.18	303.63	303.85	301.64	305.64	302.81	303.95	303.48	303.14
311.39	311.96	310.77	312.54	314.35	313.88	312.14	312.51	313.62	309	309.75	314.8	313.93	305.92	311.95	313.93	310.19	313.25	312.94	310.2	310.96	313.36	312.19	311.52	310.48	314.9	310.06	310.15	308.74	314.49	313.96	311.64	314.66	313.31	311.33	310.48	313.26	308.11	311.8	311.89	314.63	315.79	312.42	312.91	312.81	307.29	310.1	312.86	313.73	314.01
299.81	301.84	301.8	301.58	299.52	298	300.46	301.01	300.74	300.7	298.5	300.78	301.48	301.22	304.8	301.07	301.16	304.08	304.43	301.14	301.19	299.6	302.88	302.28	299.51	301.17	302.75	303.32	302.27	302.15	301.07	299.74	300.12	301.1	301.59	297.54	300.38	301.6	304.42	301.64	298.08	297.65	299.95	300.69	304.28	298.01	303.94	305.04	302.92	299.5
305.02	306	306.94	302.18	304.65	307.58	303.4	306.54	304.7	304.15	303.01	304.5	303.55	303.8	308.04	304.55	306.94	305.49	304.65	304.07	302.15	304.63	301.39	306.81	304.46	305.47	304.38	304.31	302.46	305.83	305.64	306.08	307.13	303.58	303.74	306.38	300.1	302.49	305.61	305.06	302.3	302.97	305.91	304.7	303.99	304.16	303.48	301.66	306.15	307.47
302.58	302.8	307.79	308.21	307.67	307.75	303.55	305.91	305.58	303.68	305.24	304.28	307.03	304.49	306.33	305.7	305.51	306.14	307.99	308.33	306	306.02	304.17	302.78	306.53	305.31	302.07	304.49	303.94	307.01	307.54	305.88	304.94	309.04	304.47	305.2	308.76	305.08	302.22	303.54	310.06	305.85	306.63	307.17	304.6	304.44	302.67	304.06	301.76	306.95
292.46	295.41	297.27	295.31	290.97	296.43	293.86	291.3	293.02	294.82	292.97	291.95	292.38	290.21	295.81	295.91	294.44	291.47	293.16	291.95	294.16	295.75	295.19	295.38	294.71	294.07	299.02	291.58	294	291.22	297.34	294.42	295.71	293.77	295.74	293.91	294.24	295.45	294.37	291.91	291.15	294.72	293.55	295.14	297.48	293.01	296.43	293.78	294.13	296.3
314.01	312.97	312.66	313.3	315.93	315.83	319.67	315.06	318.25	316.99	315.44	315.77	316.77	309.84	318.96	318.18	315.93	314.03	313.63	319.48	315.35	317.34	318.14	315.98	317.66	317.91	317.79	319.26	315.13	314.36	314.21	320.01	315	315.19	313.81	314.13	315.47	317.55	314.04	314.3	317.77	313.69	316.42	317.11	315.88	315.57	313.77	316.73	315.57	316.71
307.65	311.18	312.28	312.05	309.54	311.01	313.16	309.8	313.65	312.37	314.02	310.97	311.02	310.92	310.91	309.79	312.07	310.61	310.7	311.33	311.72	312.79	312.4	307.94	313.5	312.91	311.81	312.96	311.83	312.22	309.08	314.49	314.16	309.56	310.81	312.79	311.69	311.78	306.84	313.18	310.72	312.7	312.9	310.74	313.79	311.16	314.02	311.1	313.15	311.41
312.62	306.77	311.25	313.54	312.08	311.57	317.24	312.16	313.79	310.75	312.07	312.4	314.36	309.24	309.8	314.34	311.89	307.44	312.15	312.83	312.27	310.57	312.15	310.06	312.55	314.05	308.73	309.17	311.64	310.44	312.33	308.32	314.06	311.95	313.39	312.59	311.56	312.6	315.48	311.88	311.85	313.47	314.02	310.68	314.13	313.16	315.98	312.09	314.8	315.31
311.3	314.96	312.05	310.85	311.5	311.47	312.75	317.83	313.42	317.11	313.02	311.04	313.2	313.83	312.03	315.82	310.79	311.73	310.81	313.12	311.22	310.92	318.04	311.63	311.73	312.11	312.22	315.44	315.64	312.83	312.19	314.18	312.34	313.42	309.37	313.21	313.82	314.02	314.26	311.47	312.05	312.94	312.71	313.51	315.05	310.54	311.04	313.58	311.78	309.34
304.92	307.8	304.71	304.03	299.08	305.21	303.3	305.42	302.92	303.61	305.11	306.57	301.87	305.42	301.49	302.31	303.91	302.9	305.25	300.59	305.18	304.45	303.74	304.26	302.16	300.92	305.52	303.13	300.7	304.74	303.5	302.09	307.27	302.66	305.1	301.41	304.06	302.22	305.38	303.13	303.5	303.17	303.91	304.83	304.23	306	305.35	302.64	301.68	303.91
312.87	313	309.23	313.69	310.61	309.18	315.27	314.34	306.68	309.49	316.83	315.91	311.48	309.24	311.15	309.79	311.39	313.76	310.91	312.54	312.14	313.17	313.01	312.75	311.38	312.12	313.18	309.39	309.24	312.59	310.45	317.22	311.35	312.81	312.06	312.35	313.39	312.78	308.26	310.27	313.55	312.59	315.07	312.18	309.36	313.04	312.21	313.93	313.29	313.31
298.5	296.99	295.61	296.19	295.29	296.69	294.39	293.77	293.5	293.22	298.44	297.33	296.66	297.22	297.09	293.56	294.57	292.19	297.21	295.51	295.03	294.08	294.98	297.82	297.42	297.39	294.97	292.48	294.27	299.72	294.9	296.58	294.33	294.59	291.22	292.22	294.54	294.72	298.46	296.47	293.69	295.5	294.58	296.81	291.82	294.3	295.35	294.6	296.03	295.01
304.57	302.28	303.04	297.63	299.87	300.21	302.8	307.27	302.21	302.65	306.73	301.93	304.24	303.18	301.94	304.88	306.03	303.79	302.19	305.41	303.28	302.05	303.18	306.42	303.71	299.85	305.18	300.71	304.87	305.32	304.73	301.83	304.44	300.87	302.43	306.21	305.47	303.99	303.07	304.44	301.66	303.85	305.09	305.3	301.25	303.19	300.4	303.29	302.12	301.65
312.82	311.93	310.22	315.5	312.47	310.41	315.63	313.12	311.79	312.37	312.89	314.34	309.07	316.8	312.64	314.07	312.04	314.52	309.55	311.95	312.01	313.21	310.87	312.64	310.9	311.76	313.62	308.81	311.69	314.92	311.87	312.99	312.56	310.29	314.23	313.69	312.18	313.32	315.61	313.03	311.92	313.27	314.01	314.64	308.82	311.64	310.57	310.37	313.58	311.78
312.87	310.56	309.91	312.58	312.04	314.15	311.19	312.84	312.66	310.22	313.92	312.9	312.48	310.86	312.24	309.31	314.32	314.52	311.54	310.54	309.46	311	312.79	311.7	314.23	317.19	309.71	308.93	316.61	313.19	313.44	315.33	316.84	313.65	314.8	312.21	316.06	312.05	310.03	312.06	312.29	308.9	314.5	312.72	314.97	311.41	310.76	313.94	308.79	311.71
307.23	304.86	308.22	309.14	306.28	309.45	303.61	309.01	303.48	308.27	307.01	308.53	307.53	309.59	308.05	307.8	304.63	306.34	308.31	306.26	305.3	308.7	306.65	309.82	308.02	307.56	304.65	306.89	307.25	309.5	306.81	307.46	306.61	307.59	306.12	304.22	308.15	309.05	307.59	305.89	308.24	304.71	308.18	305.13	307.46	305.75	310.85	308.22	304.75	306.36
315.06	316.43	315.98	315.04	315.4	315.64	314.72	315.86	314.15	315.24	316.21	317.86	315.71	316.22	314.45	316.41	318.54	314.62	314.33	318.49	312.01	318.07	314.16	313.75	317.38	315.53	317.22	313.76	314.52	315.9	315.1	317.4	317.52	312.43	318.7	314.16	316.08	316.36	316.34	315.49	315.21	320.95	315.81	316.1	320.16	317.35	316.7	314.37	318.38	319.97
303.71	299.63	304.54	306.87	302.45	303.3	303.75	305.62	305.74	306.61	303.22	304.29	301.61	300.99	307.05	304.62	300.59	304.07	303.92	303.91	304.73	302.45	301.21	304.4	304.6	306.68	304.85	303.42	305.49	305.96	304.76	304.6	302.61	305.36	305.13	304.45	303.81	306.04	304.92	301.42	303.9	304.46	302.05	303.22	304.6	303.48	306.15	303.79	304.15	305.7
317.28	312.54	317.28	317.61	319.18	312.45	313.58	315.38	316.3	315.67	314.36	316.73	318.14	313.19	316.41	317.71	314.7	313.13	313.7	317.11	313.71	317.23	318.37	317.64	314.36	315.71	318.84	315.53	312.91	319.58	314.47	314.48	320.93	316.09	316.67	317.35	313.39	316.4	314.86	319.61	312.32	316.79	321.18	316.62	316.79	315.78	314.04	317.6	317.78	314.94
304.5	305.03	306.04	303.81	306.39	306.68	304.6	306.32	301.25	301.78	304.95	304.78	303.83	302.76	304.88	306.59	305.3	305.96	305.64	304.83	304.7	305.46	303.57	302.8	301.45	305.28	308.94	304.03	302.85	302.97	310.72	305.05	305.41	306.32	302.23	303.82	305.37	301	304.7	304.34	303.5	304.05	305.98	307.62	306.64	307.47	306.09	305.11	305.15	303.66
299.4	296.64	299.42	298.79	302.13	305.38	302.81	299.79	297.61	299.46	301.99	299.8	299.92	304.64	300.71	299.19	299.37	302.93	301.75	302.86	301.18	304.64	299.74	299.02	297.88	303.5	302.33	305.16	297.22	304.05	298.73	301.27	301.33	301.13	303.75	298.53	299.38	304.89	303.53	300.89	299.1	300.34	299.41	301.19	302.64	304.24	300.91	297.07	297.71	300.61
310.25	311.98	308.46	310.07	312.42	310.59	313.56	314.93	314.1	312.12	312.17	309.97	316.78	315.16	315.84	313.64	314.38	313.01	314.75	309.09	313.95	310.06	311.61	314.94	311.31	313.83	316.27	311.57	312.5	310.84	312.11	314.86	312.56	313.28	314.98	312.99	314.49	310.79	317.45	313.62	314.14	312.43	307.99	312.53	309.75	312.26	311.02	314.28	310.27	312.23
298.74	304.21	302.15	302.54	300.79	303.85	302.66	306.56	300.5	303.01	306.71	301.24	304.41	303.68	304.17	306.94	301.66	301.48	302.82	305.19	304.23	305.87	302.66	306.31	305.84	305.5	302.15	302.88	304.59	304.33	306.31	303.09	305.03	304.19	304.76	300.79	303.32	304.81	301.18	301.18	307.02	304.96	303.81	302.14	303.6	304.2	300.29	306.14	300.26	306.86
309.78	314.54	311.65	311.51	311.49	309.77	311.41	312.4	309.82	308.75	310.59	310.05	306.58	307.59	312.99	309.45	311.11	311.86	311.73	311.53	313.62	309.37	311.25	312.65	310.82	310.95	309.26	309.55	314.59	311.3	315.37	308.02	308.99	313.09	311.63	309.71	312.58	309.7	312.13	310.06	308.14	309.19	310.51	315.61	308.67	313.59	313.68	306.72	311.72	309.7
329.64	326.78	328.67	328.71	329.81	330.83	328.96	325.14	329.12	327.02	330.97	326.81	324.54	329.22	327.36	324.49	327.63	327.97	330.35	325.99	330.99	331.2	332.2	324.68	329.52	329.52	326.37	330.01	326.36	327	325.43	328.27	334.32	329.85	332.25	328.1	331.19	328.25	328.16	327.84	329.79	327.71	328.18	331.97	330.22	327.65	327.05	329.88	328.28	326.2
313.98	312.54	313.92	312.77	313.65	314.77	316.11	313.58	313.63	314	314.24	315.92	312.61	312.69	313.08	314.54	311.73	311.85	310.41	312.44	312.06	309.45	313.66	312.36	314.6	312.94	309.83	315.46	315.5	312.05	312.73	311.95	311.21	314.21	312.09	314.56	314.81	314.05	313.52	315.27	315.84	314.22	315.42	313.62	313.01	313.19	314.87	316.2	311.45	314.26
300.83	300.07	304.8	302.6	302.08	302.77	302.78	300.38	304.87	303.29	305.05	297.95	299.95	302.08	305.58	305.25	300.62	300.38	300.57	300.54	301.9	304.53	303.24	304.71	299.91	302.3	305.33	301	303.91	300.18	303.82	301.93	300.15	300.55	302.29	302.23	303.88	303.2	302.21	302.37	306.27	301.49	301.46	300.93	301.71	301.48	304.09	302.77	303.45	301.29
314.86	313.18	314.78	314.72	314.85	316.21	315.9	314.94	313.16	311.26	314.59	316.1	316.27	313.89	317.46	312.69	316.47	315.74	312.89	313.19	312.35	316.47	310.13	313.84	313.01	317.93	318.16	314.5	316.59	314.93	313.17	314.65	315.27	318.23	318.25	311.84	312.56	313.82	316.06	313.16	315.88	317.17	316.5	313.88	314.79	315.77	317.47	317.37	312.94	319.61
312.49	315.26	318.84	312.62	312.11	312.54	312.28	314.94	314.67	315.84	315.29	313.58	315.45	314.4	317.89	313.82	316.48	311.45	316.91	312.03	316.98	314.48	312.32	314.47	311.9	318.32	315.03	316.49	315.98	315.27	312.22	317.14	316.75	313.18	315.48	313.28	314.62	316.4	316.51	312.43	314.95	314.18	317.04	315.19	317.68	313.47	313.45	317.02	315.6	315.43
318.98	319.84	321.1	320.05	319.19	314.98	316.96	317.39	321.52	316.38	317.23	321.85	319.15	319.7	316.25	319.15	320.16	320.33	318.62	318.46	319.66	320.87	321.99	320.21	317.79	319.43	314.99	319.44	319.95	316.46	319.74	319.42	315.47	318.2	319.09	316.3	317.27	316.03	318.84	315.54	313.24	314.76	320.89	320.61	317.31	318.32	316.21	319.82	316.6	317.89
302.63	301.06	305.54	303.36	303.69	303.36	305.13	304.41	303.38	304.32	307.74	304.66	306.27	305.05	305.65	305.75	303.67	305.29	306.36	304.13	302.88	305.31	305.72	308.33	307.47	307.1	304.47	301.77	302.06	300.31	308.04	305.39	303.77	305.61	305.82	304.7	303.64	304.4	305.28	305.16	304.86	306.63	306.96	301.95	305.06	303.46	303.81	305.02	305.24	303.09
313.51	313.45	316.43	315.09	313.39	315.61	313.29	314.96	312.33	312.43	316.24	313.86	313.09	310.18	313.11	315.37	315.36	312.24	310.4	312.91	314.04	313.26	310.76	309.9	309.11	309.89	314.95	311.69	310.69	311.46	311.84	316.51	312.79	311.45	306	314.6	315.95	312.57	312.71	312.47	311.12	313.75	316.59	311.85	315.53	312.25	315.81	312.33	313.72	313.17
311.45	310.93	309.12	309.18	309.33	310.69	312.58	309.75	310.7	311.81	308.57	308.46	308.66	307.05	310.48	311.65	312.49	309.92	312.55	310.12	309.75	311.49	310.35	311.3	312.62	311.09	312.24	312.96	310.64	307.79	312.86	309.39	306.53	309.52	310.24	307.95	307.26	312.24	313.31	310.05	312.04	308.33	307.86	309.64	309.3	310.78	309.61	309.31	311.84	310.43
299.55	301.88	301.26	304.64	303.55	297.3	300.82	305.98	303.29	305.22	297.69	302.66	302.91	301.07	304.38	303.7	303.69	302.09	303.23	305.06	302.97	301.97	301.28	305.44	300.31	301.67	301.58	304.8	301.32	302.01	299.34	305.55	301.73	302.13	300.63	302.07	302.43	300.43	308.68	303.06	300.42	301.09	300.2	302.24	301.77	303.78	299.44	305.71	297.96	300.96
293.42	293.3	299.72	297.58	296.42	297.8	293.72	297.53	297.31	298.18	296.91	298.48	295.67	295.36	294.29	294.15	293.32	297.25	297.31	297.01	294.18	296.92	297.26	293.88	293.46	299.65	297.28	293.59	297.37	296.11	297.17	294.56	296.9	297.64	295.57	295.15	297.93	293.94	299.89	298.1	295.78	296.56	299.52	298.88	295.74	297.03	296.27	296.27	298.29	295.4
300.68	308.03	307.67	305.33	300.95	303.21	307.95	305.03	303.4	303.56	305.2	302.98	307.86	301.37	304.67	304.64	302.46	306.56	308.77	307.14	306.28	308.48	302.22	304.53	306.02	307.63	307.49	304.18	303.79	305.77	306.11	304.38	307.95	308.16	307.15	303.61	302.22	304.98	307.25	306.3	304.78	302.2	302.35	304.79	304.19	308.43	307.64	308.7	301.85	306.03
312.29	310.08	312.77	308.77	312.71	308.88	311.22	315.97	314	307.69	313.01	310.33	311.33	314.94	310.75	312.59	308.97	313.45	309.16	310.28	311.7	312.2	313.68	310.88	311.55	312.51	314.7	312.03	309.5	312.87	312.77	315.32	315.67	308.15	313.38	312.77	311.15	310.53	315.94	310.89	308.5	311.73	313.81	312.54	308.84	315.6	312.74	311.68	315.22	312.42
301.53	302.66	305.31	303.75	304.54	310.07	306.16	305.62	304.35	304.22	304.92	303.06	303.67	303.32	305.33	301.93	301.76	306.74	303.39	307.66	302.75	304.92	301.89	304.38	305.96	306.24	304.65	301.23	301.85	305.62	304.56	304.61	308.34	303.65	305.17	302.54	306.76	302.44	304.05	302.62	303.7	304.53	307.17	306.96	306.12	305.28	306.82	300.42	303.91	306.85
303.23	306.31	305.39	305.39	304.71	304.88	303.85	307.33	304.78	307.11	304.45	305.5	303	302.43	305.68	305.65	306	305.82	306.16	301.34	307.32	303.1	306.66	307.51	305.69	305.05	306.15	307	305.18	303.19	305.6	306.4	304.34	305.1	301.53	307.12	306.1	308.94	304.36	304.74	301.49	307.11	306.39	303.63	305.18	304.85	306.12	303.85	303.24	304.6
318.25	313.32	317.38	318.6	316.69	317.6	313.78	317.89	319.72	315.45	317.81	318.7	318.51	315.5	317.41	312.25	315.69	319.29	317.15	318.69	318.35	318.47	316.65	318.38	314.74	321.02	315.39	320.5	315.84	315.67	318.6	315.95	316.75	318.82	318.02	315.82	318.51	313.93	317.47	314.92	316.21	316.16	318.63	318.77	315.96	316.04	317.06	316.49	318.6	316.71
302.33	305.98	302.7	305.28	303.03	303.81	305.36	303.64	301.75	299.94	303.11	302.97	304.48	301.92	303.07	303.24	300.03	303.07	302.12	303.49	300.61	301.8	303.15	300.87	304.53	301.46	302.61	302.35	303.55	305.15	296.56	300.69	303.71	306.96	304.02	302.02	299.89	306.38	302.06	295.66	301.76	303.09	303.71	305.84	304.28	305.83	302.1	303.21	300.43	305.44
305.86	303.39	307.16	304.89	305.96	302	307.06	306.64	305.72	302.95	306.6	300.72	303.7	306.98	309.71	308.56	303.73	304.19	303.43	305.01	304.54	304.82	307.74	307.87	304.56	303.83	302.85	302.53	303.25	307.6	305.53	302.7	304.97	301.82	303.47	303.82	307.02	302.81	301.85	306.1	305.07	305.55	304.25	302.18	305.44	307.49	307.31	306.2	304.46	306.45
298.77	301.02	300.68	302.66	299.85	301.58	303.34	301.84	298.3	297.04	301.32	304.36	302.22	301.56	301.38	297.68	300.71	296.06	302.37	299.21	303.36	299.15	298.13	298.38	302.93	304.43	297.3	301.86	300.64	300.95	298.14	301.1	300.63	301	302.51	303.01	299.18	300.66	307.62	298.06	302.19	299.84	301.14	301.37	303.41	299.53	300.45	302.72	299.05	301.61
326.6	328.66	326.22	330.46	327.62	323.09	327.84	326.44	324.32	325.07	331.44	328.2	327.56	323.75	325.47	328.57	324.77	328.32	327.59	326.73	328.1	325.66	326.44	330.66	328.69	328.17	330.57	330.29	330.18	325.67	326.86	324.43	328.77	327.7	328.39	329.87	326.82	328.45	326.73	330.17	324.21	324.92	326.35	329.48	327.36	325.66	330.2	327.24	326.99	327.46
297.34	294.59	293.53	296.43	295.53	293.85	299.87	295.78	293.49	297.78	295.61	293.89	294.91	291.32	296.78	295.56	293.44	294.9	296.92	294.74	294.12	294.55	292.59	299.05	294.57	293.22	295.6	297.44	297	297.88	294.99	295.2	296	296.28	299.28	297.64	295.08	293.98	298.22	294.14	294.97	292.14	295.7	293.26	294.78	297.46	297.3	298.4	293.85	295.71
302.69	300.25	297.47	299.04	298.61	298.99	299.28	299.17	299.94	300.81	299.24	297.66	300.14	297.89	298.99	301.44	298.99	299.91	300.57	299.66	297.91	302	299.12	300.19	305	300.1	299.83	300.18	301.16	298.28	300.3	298.49	304.03	300.87	299.47	301.58	300.55	299.2	301.29	301.82	302.84	297.64	300.62	297.35	298.22	302.98	297.77	300.29	298.23	295.1
296.48	294.18	294.17	298.21	294.45	293.43	297.49	295.11	296.98	289.8	295.28	297.4	294.51	296.64	293.35	291.41	291.61	295.88	291.5	297.25	294.64	296.55	293.98	291.89	294.35	292.65	298.4	295.24	292.31	292.71	295.58	296.16	294.68	293.88	291.41	294.54	292.23	296.41	292.73	298.69	295.3	292.41	297.77	289.81	292.29	295.21	294.11	293.79	296.44	290.3
313.46	313.78	314.26	315.29	312.51	309.49	314.15	315.47	309.6	313.04	305.8	312.49	318.06	309.13	312.33	309.12	313.65	315.41	313.17	315.08	313.69	313.1	311.1	313.61	311.91	314.94	308.9	312.95	309.69	311.54	316.47	314.55	311.31	310.07	311.39	316.52	309.04	315	314.19	316.77	310.91	313.8	313.81	315.03	312.13	309.64	312.05	314.08	311.3	309.11
295.49	294.87	293.69	290.17	297.65	294.05	293.2	295.05	295.63	295.41	294.38	294.29	294.21	293.61	295.26	294.72	293.37	296.21	294.56	291.21	298.79	297.43	293.1	293.65	293.84	295.31	296.19	294.7	293.5	295.94	296.17	295.3	294.84	290.11	293.33	292.23	294.41	292.8	292.88	294.81	294.42	294.78	294.35	291.34	295.19	295.31	292.09	292.74	296.5	295.12
320.38	323.97	324.45	327.37	323.55	321.05	327.63	325.39	322.35	327.66	320.34	325.76	322.35	323.64	324.45	325.92	321.28	324.85	325.7	328.67	324.86	319.44	326.64	322.6	325.08	320.02	328.76	324.65	321.99	322.2	325.21	322.16	326.3	324.63	325.76	322.81	325.26	327.58	326.63	324.92	325.59	328.16	325.57	325.27	325.38	327.02	327.74	323.43	323.82	325.65
308.62	310.93	310.58	310.69	309.32	311.54	307.07	311.05	312.04	306.59	310.63	312.89	308.66	311.44	310.04	310.94	309.62	310.45	310.34	308.08	307.27	309.28	308.12	311.32	310.81	312.1	312	314.62	308.26	308.98	309.22	310	307.71	311.52	310.26	312.14	314.81	310.36	307.87	311.2	309.96	308.73	307.29	312.79	310.39	309.84	309.99	310.58	308.61	308.28
313.23	308.35	314.44	314.27	310.33	313.15	311.46	310.18	307.56	313.24	312.72	311.16	309.1	310.17	313.4	310.46	311.36	312.01	312.63	305.95	308.4	311.98	311.29	310.64	309.93	316.66	311.3	308.36	306.01	311.32	310.3	310.23	310.85	308.69	310.64	313.24	312.76	310.97	309.67	311.49	311.26	309.53	310.74	309.41	312.82	310.62	314.06	311.74	307.97	312.79
314.04	315.35	313.8	312.16	313.99	315.13	314.44	311.41	310.9	309.42	312.47	314.6	311.14	312.33	315.4	314.78	311.8	314.17	313.61	314.71	314.78	314.41	308.36	312.65	313.06	313.01	312.08	318.74	312.82	308.65	311.09	313.37	313.71	312.21	313.13	314.81	312.27	314.17	312.07	313.09	312.66	311.91	314.24	314.09	310.04	314.95	313.94	311.98	313.3	311.8
316.94	317.21	317.49	316.46	320.96	315.52	319.59	320.66	316.14	316.82	318.14	318.93	318.04	319.36	316.77	318.7	312.93	315.97	320.76	314.36	320.39	314.75	319.2	316.87	315.33	313.28	317.5	318.25	313.89	316.14	317.48	316.88	320.33	316.35	312.02	316.69	315.35	312.27	316.52	316.95	318.07	318.79	317.21	316.12	318.46	317.57	314.2	316.45	317.33	313.69
311.76	318.87	312.12	313.97	311.62	316.63	312.23	311.96	312.51	312.17	312.34	313.02	313.33	314.64	317.46	313.07	314.04	312.39	314.71	315.58	316.09	313.92	314.34	314.79	315.11	316.38	316.27	314.38	311.28	313.97	313.42	312.22	315.25	314.71	313.24	314.11	312.91	316.25	313.28	315.46	310.24	312.54	315.22	313.78	316.36	318.45	311.9	313.86	312.96	310.2
302.67	304.34	302.31	303.87	301.01	302.34	305.01	305.75	307.2	303.79	307.96	304.7	302.79	304.62	305.99	304.16	305.54	304.12	305.94	303.06	306.12	305.19	303.2	305.53	306.07	304.36	305.76	306.61	302.7	304.71	305.63	308.32	303.47	303.4	304.45	304.88	305.33	305.15	304.19	306.24	303.25	301.02	303.53	305.05	302.43	306.3	305.13	305.97	305.89	304.06
310.36	311.25	307.68	308.9	311.49	308.2	313.01	308.04	313.52	312.11	308.8	309.61	308.07	308.19	308.64	313.09	312.54	313.91	313.51	309.67	312.06	313.23	308.45	311.5	310.42	313.27	312.2	312.26	309.77	311.57	308.42	310.73	308.82	309.85	305.29	308.87	312.16	312.66	309.82	311.9	309.68	312.81	309.76	309.9	312.32	309.04	312.21	305.8	310.62	311.76
303.19	305.15	301.43	303.1	305.84	307.62	300.96	304.82	303.69	307.89	307.07	307.13	305.77	307.09	304.68	305.18	305.26	302.91	307.06	306.46	307.55	300.28	304.96	305.81	305.22	304.27	306.16	303.68	304.25	309.71	303.94	307.01	306.37	305.67	304.01	306.36	302.36	305.25	301.44	302.1	302.42	307.05	310.65	309.12	302.36	304.08	306.56	303.96	303.4	306.65
305.46	304.69	305.55	305.84	307.63	303.6	301.91	305.97	304.78	302.86	307.04	303.94	301.58	305.61	306.6	304.07	308.05	302.41	303.79	304.47	306.1	304.55	305.06	303.35	306.89	304.89	304.32	303.8	304.4	303.22	307.56	305.38	308.44	306.67	302.25	303.46	305.39	308.2	305.83	308.52	301.68	304.18	305.2	303.42	302.31	306.31	300.86	306.86	305.2	307.44
313.6	312.92	318.88	312.29	315.77	312.06	312.95	312.78	312.18	310.79	315.28	314.73	314.7	315.04	311.9	312.69	311.74	313.77	313	314.62	312.12	312.46	311.08	314.06	314.26	313.22	312.22	316.33	313.48	313.46	312.72	313.64	312.98	315.05	313.03	311.28	315.06	313.44	315.84	314.81	313.49	315.68	309.67	312.53	313.09	315.12	309.37	313.36	315.92	314.14
330.28	330.17	327.04	329.19	329.18	330.01	330.29	330.81	327.85	329.49	327.65	328.15	331.47	328.87	329.75	328.5	324.38	330.15	328.65	327.28	327.61	329.53	329.46	329.29	326.6	330.49	327.69	328.93	329.85	326.91	327.38	327.03	326.52	332.3	329.84	326.23	329.75	326.15	330.56	327.52	329.82	327.8	328.03	329.85	328.55	328.6	331.33	330.69	326.73	325.37
301.23	306.35	302.07	301.09	302.53	301.66	304.98	302.6	302.83	301.14	304.47	299.9	305.95	301.51	304.03	303.95	303.82	301.88	300.1	304.43	306.23	300.1	302.58	301.17	301.31	304.43	302	299.82	299.37	300.49	302.48	302.23	301.24	303.4	299.72	303.26	304.2	301.46	307.23	300.41	300.48	304.29	301.01	302.11	299.42	305.97	304.63	299.99	304.97	302.17
305.07	306.98	301.29	302.93	303.68	303.86	304.62	304.84	307.66	305.6	303.24	306.9	303.94	307.53	304.13	308.38	304.14	304.66	305.86	305.16	308.03	303.3	305.82	304.1	307.27	301.57	309.05	303.44	302.16	306.76	306.84	308.46	309.18	302.54	306.05	299.87	306.13	303.4	306.85	310.5	302.37	304.1	302.65	305.78	304.01	308.19	305.49	306.92	305.42	304.52
292.26	295.09	295.48	290.88	296.92	300.73	300.2	293.93	297.49	293.93	293.59	297.47	294.25	291.32	299.46	295.79	294.92	294.78	296.68	295.74	295.58	298.19	295.32	294.63	298.49	294.88	293.79	293.5	295.47	296.05	294.05	296.64	296.11	292.88	295.24	295.88	296.54	296.92	294.12	293.06	293.63	296.28	295.91	295.12	292.51	296.59	295.72	293.82	294.19	294.11
326.85	328.91	326.24	328.02	329.19	324.25	330.71	329.63	326.09	330.22	328.81	327.47	329.26	328.65	330.44	327.08	327.4	329.95	328.93	325.66	326.72	328.01	329.99	329.13	326.27	327.57	329.85	327.76	325.58	328.75	330.12	329.1	328.98	330.69	325.58	332.22	324.38	325.82	323.9	326.23	324.45	328.27	325.08	329.2	326.38	324.49	325.03	325.64	326.06	325.12
329.77	328.42	327.33	327.74	326.36	325.84	327.63	327.2	328.63	331.22	328.75	329.23	328.68	325.3	328.89	327.12	328.33	325.93	323.35	326.66	328.6	327.77	327.1	326.25	324.85	328.46	326.02	327.34	325.58	325.41	327.92	328.21	328.88	326.03	330.86	328.68	328.51	331.27	326.48	324.66	327.22	329.34	322.2	325.74	326.4	325.02	330.65	325.36	325.56	325.27
292.15	288.97	296.11	295.81	296.27	292.93	292.97	294.53	297.63	295.45	297.86	296.16	296.61	294.88	295.14	294.4	292.01	297.89	295.97	292.75	296.39	294.12	295.59	297.07	294.1	297.86	296.81	292.61	296.47	295.2	292.61	293.24	293.54	296.19	294.23	295.99	291.29	296.53	297.48	295.43	295.64	296.95	287.98	293.43	293.54	296.04	294.18	293.96	295.31	294.78
312.09	310.66	310.87	314.29	312.1	311.36	310.45	312.82	315.68	311.87	312.42	312.07	314.55	313.07	309.97	311.01	316.59	315.33	313.62	310.79	312.19	313.98	313.46	311.53	314.71	315.12	314.52	315.55	309.36	312.7	308.99	316.94	314.53	311.8	311.57	311.78	313.37	311.92	314.26	314.03	313.14	315.69	310.35	313.96	316.71	312.94	313.23	316.93	309.7	312.04
302.81	306.48	303.71	305.07	305.28	302.51	302.3	300.93	301.09	302.64	303	307.12	303.59	304	300.99	302.93	303.84	301.2	300.45	303.24	305.05	305.01	301.34	302	306.83	304.5	300.84	308.35	302.53	300.14	303.2	306.06	305.81	302.75	305.02	302.85	304.39	302.44	298.33	304.4	304.17	298.9	304.62	303.78	302.74	303.4	302.39	304.07	302.32	305.92
320.63	317.48	317.16	322.19	318.68	318.98	319.29	321.16	318	314.65	320.04	320.54	320.49	318.25	318.68	319.08	315.09	318.97	320.09	321.55	318.71	317.16	318.34	315.54	318.7	319.1	318.85	320.55	319.2	318.71	318.24	321.68	317.65	322.14	318.49	316.97	317.97	320.41	317.94	321.4	319.04	320.46	319.22	318.91	316.72	320.27	314.94	316.72	321.52	323.33
299.8	303.08	302.01	299.47	303.21	298.61	303.09	303.68	302.96	301	300.07	302.57	302.09	306.45	303.15	302.78	301.32	302.95	304.47	300.83	303.83	304.05	305.13	303.04	304.2	302.38	301.97	306.53	304.03	301.89	301.97	299.61	302.85	304.17	301.89	302.94	299.16	302.89	301.6	301.32	303.26	299.36	305.41	300.47	300.57	300.33	298.43	300.36	302.27	300.73
303.22	300.47	299.92	294.48	299.31	297.19	300.12	302.14	296.82	298.7	304.13	302.57	301.72	298.29	303.85	298.27	303.93	300.08	299.33	302.18	297.81	299.67	300.42	297.27	299.63	300.85	300.84	298.53	302.09	299.8	297.9	302.31	299.28	298.55	301.13	301.92	301.26	301.1	299.54	299.75	299.74	298.63	299.29	298.63	299.83	299.29	296.66	301.09	298.19	295.56
309.73	309.6	304.75	308.3	308.35	310.33	311.09	309.83	312.19	308.77	305.77	309.86	312.36	307.32	310.04	306.77	310.73	308.99	309.59	314.38	306.65	306.74	307.19	310.63	310.38	310.73	307.76	312.77	311.14	306.28	309.73	305.62	311.02	306.91	309.29	310.35	312.59	306.36	308.69	308.15	308.95	310.98	309.69	304	309.83	310.19	307.01	308.98	309.04	311.96
300.66	306.47	302.31	306.52	301.73	301.13	301.99	304.26	303.47	300.85	303.66	300.95	301.97	303.31	301.22	301.14	298.56	303.1	304	301.14	305.03	303.34	300.9	302.56	300.79	300.31	304.02	302.32	302.06	297.14	299.98	303.29	300.82	303.55	302.96	304.05	303.67	301.45	304.09	303.07	303.89	302.17	302.57	302.04	303.26	302.76	304.5	300.82	304.96	303.02
310.5	306.84	309.48	310.86	307.55	309.89	308.83	307.11	308.41	307.2	306.26	310.9	308.16	306.92	307.8	307.74	308.35	307.08	307.03	306.97	307.55	312.22	308.79	313.54	308.08	311.93	306.49	313.69	308.76	307.24	310.96	313.19	312.61	305.3	307.48	308.89	307.65	308.18	310.51	308.74	304.53	308.18	308.99	309.44	305.51	309.44	307.95	308.95	309.99	302.5
293.95	295.49	295.56	294.6	296.74	296.88	295.15	295.79	295.36	295.1	292.64	290.12	291.82	293.63	296.21	294.11	298.56	292.99	293.42	296.69	293.56	296.65	294.28	295.92	295.25	292.04	292.8	295.92	293.81	295.65	298.64	297.55	295.59	293.95	296.8	297.25	294.31	292.84	297.07	293.65	294.19	296.68	294.63	293.15	287.72	294.42	294.64	296.73	291.55	296.58
304.79	302.33	309.24	307.88	303.45	309.66	305.74	306.29	304.38	306.86	308.05	304.95	306.67	305.76	302.38	305.98	304.73	306.75	308.7	306.54	309.33	305.35	305.24	306.32	305.05	307.8	303.77	306.59	304.49	306.44	303.06	303.66	303.61	304.67	305.24	306.79	305.1	302.67	307.07	304.58	303.11	305.82	308.15	305.04	303.39	303.75	303.78	305.57	307.89	306.87
301.24	303.3	296.82	302.9	302.36	302.76	302.37	303.48	302.23	303.78	301.85	304.62	299.98	307.55	299.27	300.12	299.41	303.61	297.81	298.81	299.08	300.67	298.66	301.51	301.78	300.51	300.83	303.09	303.93	301.53	302.85	297.95	301.07	305.01	297.74	300.62	303.2	299.43	298.95	300.73	298.85	302.47	300.87	300.22	299.28	298.76	303.92	298.49	302.03	299.67
306.14	306.78	306.4	304.8	306.03	303.03	305.41	303.27	308.79	306.61	303.85	300.25	309.49	303.54	306.91	305.27	305.44	304.59	308.47	305.33	305.14	304.05	307.42	304.47	305.63	305.65	304.52	300.52	307.16	307.69	308.37	303.81	303.76	304.22	302.45	304.5	305.84	302.13	302.58	302.79	307.24	304.72	305.52	305.62	306.08	303.42	306.25	304.09	305.9	305.65
306.32	307.6	305.24	306.77	306.75	304.68	304.4	302.92	307.16	304.77	303.19	303.08	306.2	306.41	305.85	305.71	304.55	307.61	303.54	306.86	303.89	305.56	303.85	304.06	304.47	303.99	302.82	305.67	303.43	307.06	303.64	306.5	305.79	309.56	302.13	304.23	306.54	305.04	307.95	307.9	303.7	305.16	306.82	305.23	307.77	304.6	304.96	305.16	306.52	304.87
312.59	307.37	305.53	305.69	304.66	302.45	305.98	307.21	307.46	303.04	306.03	304.74	304.83	308.26	305.37	303.93	299.92	305.99	303.6	307.85	304.49	302.32	304.3	307.55	304.51	302.59	306.88	303.32	306.67	302.56	309.44	305.93	305.48	305.68	305.98	306.34	306.57	303.74	305.83	306.06	305.53	306.4	303.23	304.78	307.39	302.94	302.99	306.08	304.83	304.58
298.44	295.48	293.51	300.31	295.39	296.67	297.22	297.66	299.28	297.91	292.3	294.97	298.79	295.01	297.88	298.23	299.82	297.88	292.83	296.98	297.47	296.65	294.46	297.43	292.34	295.2	299.01	294.98	296.07	295.78	295.7	299.33	296.39	299.28	294.34	299.65	298.68	298	295.68	297.63	297.11	297.03	296.1	294.84	293.82	299.79	296.5	297.46	300.4	294.46
326.43	329.98	328.38	326.61	332.61	330.36	328.04	328.84	326.08	327.62	330.94	329.26	327.93	329.53	331.17	329.57	329.97	330.15	326.8	329.2	330.46	326.98	330.28	330.08	327.01	333.33	330.56	327.05	331.52	329.43	325.68	332.98	330.12	329.4	329.72	325.32	331.53	323.93	328.51	326.26	327.58	326.34	326.98	327.26	331.97	326.96	329.69	328.38	328.58	327.62
314.61	314.65	313.72	312.98	312.3	314.78	313.66	313.9	313.75	318.83	312.74	314.98	310.17	315.89	314.15	313.87	315.89	316.38	316.44	313.32	314.91	310.07	312.78	315.14	313	314.59	314.96	319.12	316.13	316.27	312.45	314.46	319.3	315.42	316.52	314.67	317.01	315.84	313.06	315.47	318.56	312.36	315.23	316.21	312.6	315.92	315.44	314.2	314.3	316.55
318.28	315.43	316	317.29	320.67	318.04	317.16	317.44	315.84	318.13	320.1	317.86	319.11	319.8	318.65	317.75	318.27	321.41	316.86	319.25	320.34	320.08	317.3	317.84	318.21	316.87	319.55	316.17	318.27	319.09	320.73	318.74	318.85	321.04	318.65	316.88	314.84	317.83	318.82	321.06	320.14	314.61	314.76	316.58	320.69	314.88	319.28	317.34	318.7	320.86
302.21	305.97	305.43	304.82	306.44	307.05	302.07	304.6	303.8	302.57	302.93	301.74	304.59	304.4	299.3	303.45	303.06	301.03	306.17	304.15	300.39	306.94	303.79	302.41	301.66	299.89	306	304.61	302.24	304.99	302.85	302.07	304.99	303.19	305.15	304.43	304.08	305.37	304.77	309.17	301.55	305.04	300.74	305.9	303.41	303.39	302.69	303.78	301.85	301.96
310.89	305.57	306.66	309.63	312.05	303.1	308.71	309.8	311.32	310.18	309.93	312.08	309.54	307.28	307.69	306.13	311.18	310.4	305.69	308.66	309.34	311.33	307.07	307.93	307.08	308.78	313.79	311.49	305.76	306.16	305.95	311.79	308.1	306.65	306.69	309.08	307	305.35	310.51	311.49	305.57	308.11	310.27	306.12	309.68	308.88	309.43	309.62	310.18	315.22
303.86	298.55	302.32	302.34	300.9	303.59	302.35	302	304.7	304.88	301.71	301.08	304.25	301.02	302.91	301.36	303.08	302.51	305.26	299.21	300.11	296.34	301.34	303.05	304.01	305.01	304.01	301.4	302.26	305.07	300.23	304.52	302.58	301.55	300.1	302.17	301.79	302.19	303.5	302.3	305.2	302.27	304.09	302.84	306.49	302.21	302.37	300.75	299.88	307.73
316.81	311.29	314.14	313.58	316.68	312.59	312.15	313.71	315.52	311.34	312.45	316.34	314.4	314.8	315.64	312.68	311.33	314.17	312.3	314.08	317.66	317.8	315.36	310.8	314.76	315.75	314.28	312.93	310.11	316.71	309.76	307.37	315.02	311.98	310.71	310.55	309.22	314.85	315.51	314.04	312.13	316.49	314.76	313.2	313.9	311.82	315.38	312.69	314.66	314.31
304.01	304.82	304.49	303	307.42	305.81	302.69	303.53	306.62	304.84	303.95	303.61	306.36	305.47	303.97	307.03	299.92	302.55	307.81	306.08	305.66	305.29	304.86	302.53	307.94	304.77	306.71	303.02	305.46	307.02	304.64	303.96	306.34	302.15	307.34	303.31	304.65	304.16	306.22	306.43	307.22	305.43	304.87	303.91	302.7	304.31	304.56	304.43	306.41	300.19
327.2	326.48	326.62	325.83	326.78	324.86	326.56	326.29	328.6	327.9	326.58	324.8	328.75	327.47	326.47	327.88	325.42	330.4	324.73	325.97	325.43	325.76	329.11	327.8	325.31	326.13	324.9	326.1	328.39	325.44	329.44	327.9	325.54	327.72	326.4	325.01	326.83	327.2	325.69	325.55	324.05	323.59	329.02	324.56	329.31	325.89	325.7	324.97	323.46	324.13
314.84	312.66	313.46	311.42	307.35	314.76	312.17	308.39	309.89	315.38	310.88	311.86	316.73	312.85	312.67	313.55	316.86	311.75	313.88	312.88	310.88	309.41	310.43	312.3	313.45	309.57	315.74	314.22	315.05	312.27	309.56	313.72	315.2	312.75	312.7	311.17	314.12	311.91	312.25	313.53	314.55	312.29	315.92	312.12	311.9	312.57	313.36	313.49	310.78	313.15
318	315.73	316.37	318.26	320.3	316.68	315.88	319.23	315.67	318.15	318.84	317.27	318.21	315.95	317.2	317.29	319.44	318.93	316.35	316.29	318.73	315.3	318.26	315.53	316.59	316.03	320.58	318.22	320.47	320.77	317.56	315.52	318.27	318.65	314.59	318.98	311.87	316.77	316.89	319.94	318.79	316.67	315.35	318.95	320.83	313.15	320.05	315.97	316.28	315.33
311.02	311.02	315.02	311.71	310.53	313.44	309.01	314.62	315.44	315.51	311.77	314.51	312.66	315.08	313.22	313.89	310.46	316.93	312.98	312.77	311.48	316.5	310.93	313.96	314.35	311.64	314.84	314.54	310.35	317.82	315.26	314.3	311.74	312.03	313.69	305.58	310.77	316.2	314.35	313.57	309.64	315.23	308.23	310.86	313.62	313.9	312.13	310.18	313.08	312.18
299.51	301.42	305.68	304.02	301.66	303.61	299.59	301.41	303.93	302.08	304.13	298.79	299.11	308.17	300.9	306.13	301.12	304.63	303.8	304.05	301.26	301.8	305.46	300.15	302.56	302.37	304.55	304.09	303.07	301.76	303.46	301.26	304.5	303.64	303.4	304.94	297.99	302.42	303	303.05	302.97	304.49	306.58	306.31	301.85	303.83	303.77	305.35	300.84	301.62
301.87	301.84	304.24	303.01	303.88	308.76	304.1	303.56	303.17	301.94	304.07	305.65	303.95	302.87	300.79	303.41	301.45	302.94	306.58	303.01	304.62	304.55	303.12	304.17	301.17	304.23	305.54	305.41	304.6	305.98	302.72	299.97	304.85	303.49	302.47	301.04	307.71	301.35	303.73	304	301.47	302.27	303.47	304.29	304.71	302.63	303.61	302.87	305.44	302.68
317.3	314.51	317.76	317.03	318.16	316.41	318.61	315.92	318.43	319.31	317.32	319.65	316.87	316.96	315.09	314.97	317.28	322.38	319.71	318.8	320.28	316.34	317.68	321.11	316.23	319.98	320.38	317.35	316.21	319.35	316.91	318.44	317.44	320.94	317.41	316.89	323.56	316.85	321.1	319.22	318.3	316.63	320.92	318.57	317.74	318.6	320.31	322.76	317.78	313.25
318.86	319.86	315.82	314.43	318.82	314.89	314.64	316.59	318.35	313.86	314.92	320.2	318.33	316.84	318.12	315.1	317.56	318.62	314.36	317.97	315.79	314.42	315.98	317.38	313.75	317.12	318.55	318.81	313.66	317.68	314.12	317	312.16	314.75	313.89	317.8	318.95	316.97	320.02	314.53	316.47	318.35	317.09	315.44	314.82	316.79	318.4	312.59	313.63	316.78
303.54	303.2	304.7	301.04	300.82	300.19	304.05	301.77	303.87	301.78	306.53	305.97	301.66	307.46	302.09	303.46	302.61	303.48	300.97	306.36	303.18	302.42	299.79	299.83	300.74	307.66	300.55	303.4	305.6	304.08	303.7	302.28	302.87	301.51	305.3	301.25	303.85	304.4	302.99	303.91	306.92	304.14	305.89	301.24	298.88	300.22	301.12	303.71	304.03	306.83
312.83	311.26	312.05	314.69	318.87	315.37	313.36	312.82	310.74	315.55	312.31	313.27	312.42	313.57	311.89	311.14	312.1	315.79	313.03	313.91	315.34	318.09	316.01	312.14	314.93	311.6	315.84	314.14	309.65	314.03	315.69	311.38	309.98	316.01	311.61	315.06	310.6	316.06	310.93	313.04	315.21	313.17	313.91	312.26	313.91	312.78	313.94	316.06	317.86	313.18
293.23	293.8	291.75	297.69	294.82	296.58	293.42	295.25	292.36	294.93	295.58	291.04	294.84	295.81	296.13	294.74	295.87	293.89	294.46	296.11	294.99	293.44	294.71	296.49	294.4	290.54	292.36	293.91	297.63	298.63	292.05	296.62	295.3	293.21	296.36	294.73	295.99	294.11	294.87	291.04	294.71	294.86	294.91	294	294.83	297.43	295.13	293.58	293.74	295.23
329.83	326.54	329.44	329.1	328.43	329.18	325.91	326.75	324.76	324.52	330.89	331.15	328.82	328.01	326.5	323.89	328.47	329.52	328.38	326.63	326.27	325.52	326.66	326.33	326.9	330.96	330.41	327.01	326.48	329.96	328.9	327.25	331.23	327.47	325.28	326.79	324.62	329.42	329.53	329.06	327.58	328.72	328	326.37	330.3	326.62	326.87	326.66	329.21	327.13
315.63	312.01	312.5	317.85	316.3	309.96	309.02	313.07	312.01	314.79	312.55	309.61	312.07	314.01	312.34	314.71	312.12	314.2	315.92	313.68	311.1	312.12	312.97	310.75	311.48	313.57	315.15	314.86	310.82	314.29	313.01	317.27	312.26	313.27	314.98	311.14	313.3	311.29	310.11	311.69	314.87	314.15	314.67	313.94	314.58	311.5	312.67	313.05	311.2	312.22
308.84	306.16	309.87	307.33	306.94	309.2	309.24	304.36	304.39	305.63	305.85	303.54	306.16	304.87	303.38	306.18	307.13	307.61	306.71	303.18	305.05	308.6	307.22	306.59	307.88	303.81	308.87	306.09	304.44	304.97	304.97	304.66	308.76	303.11	306.34	304.35	305.72	304.52	303.53	303.47	305.15	304.67	307.59	304.46	304.39	302.9	305.42	305.33	304.28	301.47
298.71	299.35	295.67	297.9	297.74	297.62	294.61	298.87	293.26	298.26	290.98	298.28	293.72	295.65	293.58	297.52	297.96	295.78	292.45	295.83	293.1	294.92	298.21	298.17	293.08	297.63	296.45	294.16	294.94	293.56	294.04	291.91	295.3	297.15	295.45	298.05	297.92	295.68	290.39	294.18	295.07	292.3	291.94	294.35	299.01	294.65	297.91	295.35	296.59	296.6
316.65	315.39	316.27	319.6	312	318.29	318.79	316.57	313.42	313.99	315.86	314.45	313.46	314.5	314.58	318.27	315.84	315.46	319.44	313.3	313.13	314.18	314.07	316.67	314.96	312.41	312.68	315.04	313.63	313.37	313.52	313.47	313.8	314.68	315.75	314.47	311.82	316.79	315.22	313.8	315.36	313.13	314.42	312.34	316.7	314.79	317.63	315.63	313.99	316.84
298.58	294.92	295.83	298.57	299.81	297	297.44	297.81	295.33	299.68	297.91	294.51	293.77	295.75	299.19	298.45	297.76	293.22	296.89	296.52	299.05	296.02	298.29	293.47	296.64	296.76	293.23	297.5	296.09	297.04	298.35	296.66	299.08	294.29	298.35	298.83	293.97	294.65	299.83	297.33	295.52	294.44	296.31	294.89	293.29	294.78	296.66	296.65	298.16	298.38
319.05	317.81	313.01	315.86	320.13	316.54	318.19	321.13	316.91	317.33	319.12	317.23	321.39	319.2	319.45	313.74	316.01	319.26	316.45	316.27	316.62	318.63	317.32	318.35	317.84	318.36	317.02	319.61	312.91	316.03	314.13	318.1	317.77	315.5	320.92	319.01	319.42	320.05	318.77	318.75	316.2	315.5	316.9	316.67	314.5	318.6	320.66	315.8	316.08	316.68
308.95	309.93	312.3	305.78	309.53	309.23	309.62	308.38	309.78	308.42	309.58	309.42	306.98	306.67	309.37	307.63	307.42	308.89	309.46	309.46	308.1	307.11	308.44	306.82	308.89	309.41	306.55	308.86	308.71	310.21	308.07	309.67	307.16	309.17	306.03	305.31	311.64	308.89	314.06	308.24	308.16	311.26	309.98	308.28	309.83	308.74	306.94	308.03	308.93	308.73
304.15	305.1	303.07	304.72	302.17	303.64	300.83	303.48	303.99	301.57	302.8	304.26	306.5	303.64	307.7	303.37	301.9	304.27	303.08	303.19	304.45	299.02	301.13	301.43	303.81	305.2	301.86	298.99	305.99	306.18	305.66	305.11	304.04	307.86	303.58	300.51	302.57	304.29	302.59	304.39	300.87	305.9	306.41	300.34	299.92	302.84	304.45	302.78	300.58	308.09
328.11	324.04	324.81	325.55	325.44	324.99	327.62	328.55	322.72	324.18	325.98	328.49	328.91	325	325.46	325.27	329.37	324.99	327.37	328.59	328.77	325.69	329.74	324.52	324.48	323.16	326.56	326.01	327.31	326.77	327.44	323.95	332.93	328.53	327.9	327.18	326.65	326.79	330.04	326.68	327.87	325.43	326.88	327.25	329.32	327.71	328.42	323.14	324.03	329.46
298.98	292.92	294.78	297.95	294.19	298.67	300.55	297.3	295.74	294.36	302.69	295.96	294.64	297.47	298.18	295.6	299.79	297.98	293.39	298.48	295.42	296.28	296.44	298.33	301.12	297.62	298.33	301.72	291.66	299.17	296.49	293.34	299.38	297.08	299.11	301.49	298.56	295.51	298.36	297.57	298.9	296.22	295.3	298.62	292.89	294.86	295.56	293.97	300.21	299.17
311.94	313.58	309.3	311.4	315.16	312.78	310.79	311.27	312.89	310.57	314.35	312.57	313.46	315.85	309.5	312.8	312.14	311.73	314.23	308.88	311.54	313.68	312.73	313.06	310.88	311.4	310.58	312.74	312.88	313.72	313.44	313.5	311.17	314.47	313.58	311.29	312.52	310.73	310.16	307.83	311.88	310.56	311.6	312.57	314.37	313.72	309.57	314.48	311.89	313.74
301.46	302.05	301.48	301.65	300.52	301.07	297.69	302.54	301.76	300.2	298.3	300.01	300.64	304.43	300.13	300.33	300.96	300.19	297.54	302.14	301.48	300.07	300.28	298.28	299.77	304.32	297.52	299.6	300.17	300.31	301.34	298.58	303.93	300.59	297.85	305.37	297.04	299.76	299.77	299.41	299.57	297.53	300.84	304.24	301.22	300.74	297.93	297.58	299.55	299.73
315.04	312.01	314.42	311.77	311.66	311.95	309.21	311.91	312.04	308.94	313.45	313.53	310.52	311.15	313.57	312.81	311.26	313.16	312.75	311.08	311.83	311.11	311.3	312.22	312.58	309.78	316.4	308.94	308.91	315.14	312.9	309.36	308.71	310.23	312.58	314.97	312.1	311.63	313.84	309.08	309.59	308.74	309.8	313.01	311.27	310.75	310.46	313.67	312.61	312.18
304.78	305.47	302.03	304.13	301.01	306.7	304.58	304.59	306.34	307.17	305.62	302.49	303.3	304.89	303.55	308.08	305.06	304.37	303.16	303.99	303.45	304.38	306.48	303.24	302.87	304.06	305.6	305.86	307.01	305.09	304.4	303.17	306.17	303.81	306	304.07	306.74	304.56	305.53	309.71	304.5	306.53	304.27	304.65	304.22	305.52	310.07	306.33	303.89	301.67
309.72	311.02	307.41	309.96	309.45	309.8	311.07	311.16	311.4	309.62	309.25	310.89	311.79	308.63	311.65	312.39	310.72	308.56	310.65	310.97	310.12	309.36	308.89	307.43	310.88	311.31	309.59	310.61	310.37	307.49	310.91	307.34	309.06	308.15	309.95	308.49	309.31	305.15	306.97	310.38	306.6	309.08	307.94	310.92	310.75	310.38	309.23	312.05	310.05	310.1
322.94	329.04	328.03	330.35	325.14	328.08	328.06	330.21	327.89	328.18	329.24	330.17	332.11	328.99	327.06	327.66	326.99	326.73	326.12	332.53	328.66	328.56	330.35	329.72	328.02	329.55	328.92	327.55	327.39	328.84	329.47	329.35	329.2	326.88	328.48	330.11	328.9	324.49	328.74	324.48	328.75	328.42	330.16	330.63	325.88	326.25	330.65	328.5	327.21	326.13
301.75	305.82	302.79	303.4	301.07	304.93	307.14	304.12	302.53	301.06	302.85	304.1	300.89	305.27	303.06	302.24	303.51	303.26	303.58	302.15	307.23	300.42	304.88	302.5	304.86	302.7	306.61	301.82	304.41	305.7	299.13	305.36	303.6	299.29	302.04	304.5	305.59	307.67	298.63	304.45	301.01	299.73	305.63	304.83	305.4	304.16	303.73	298.88	307.68	308.15
292.73	293.91	287.66	294.59	296.08	297.14	290.88	294.93	291.77	294.23	294.03	294.32	293.26	293.93	295.5	293.06	291.78	294.16	292.33	296.62	291.91	292.24	290.75	296.76	294.44	298.13	293.26	297.11	294.23	291.18	293.32	292.74	294.68	294.78	299.88	295.11	294.06	292.38	293.55	292.84	293.91	289.78	294.06	293.55	297.39	295.66	294.15	293.58	294.16	293.18
303.36	300.06	302.06	300.75	300.46	302.28	303.13	300.7	299.71	301.53	300.71	302.45	301.43	301.96	299.22	301.83	299.7	298.53	301.38	300.94	300.87	302.09	302.32	299.94	301.23	300.73	298.79	300.61	302.75	299.85	302.66	298.86	296.92	302.2	300.78	301.64	298.09	302.23	299.44	299.46	301.63	298.78	299.63	303.86	302.03	298.22	301.51	301.41	299.85	299.57
310.91	313.66	312.53	312.41	318.36	312.41	314.96	314.01	312.6	312.87	311.9	314.41	315.31	314.5	313.77	312.84	315.91	312.19	312.25	313.04	310.81	310.38	314.46	316.22	310.57	313.62	312.94	310.04	310.32	312.72	312.79	311.35	312.75	315	316.87	310.09	316.4	313.77	314.32	313.96	314.95	314.15	314.83	314.33	316.74	311.39	312.19	314.49	314.35	313.47
293.22	293.38	292.69	294.75	293.37	288.75	294.31	291.82	291.92	294.56	292.78	293.35	295.76	293.86	295.58	297.45	294.31	292.34	297.87	293.93	294.88	296.71	292.99	292.09	293.15	293.64	292.58	293.29	291.92	293.47	293.77	294.87	294.45	287.71	292.15	294.94	295.04	296.02	298.23	292.63	295.07	295.31	296.43	291.56	293.69	293.66	294.95	295.39	296.82	297.92
303.1	302.23	303.11	302.24	300.66	305.73	306.11	307.49	304.66	305.72	306.15	304.28	308.14	303.94	308.11	302.66	307.27	302.3	305.35	306.6	309.47	302.93	304.87	304.32	303.43	302.05	307.55	303.16	306.59	305.1	303.52	300.96	306.19	305.53	302.33	305.34	305.49	304.75	306.28	307.87	309.31	303.26	306.47	306.88	305.81	302.08	301.98	301.34	303.7	305.82
311.16	312.15	309.04	311.86	313.02	314.25	309.77	313.67	311.58	311.36	313.3	313.75	308.07	310.58	311.62	314.58	311.71	310.28	310.34	309.24	307.85	310.01	311.12	311.52	312.89	313.51	314.59	310.69	311.36	312.18	312.78	314.93	312.15	310.16	312.33	312.81	309.34	310.9	305.83	309.83	310.3	310.51	310.73	310.34	310.61	312.98	311.52	311.99	312.03	309.61
302.36	298.92	302.19	301.59	295.23	302.11	302.96	302.99	301.48	306.02	302.38	297.83	302.44	299.93	303.47	302.12	302.06	301.41	301.92	304.04	298.48	305.51	303.27	302.68	300.83	303.06	302	300.57	301.04	301.15	303.3	302.24	299.67	300.02	300.83	299.94	300.21	301.73	301.37	298.66	302.6	301.25	303.54	307.33	299.31	301.9	303.55	302.55	306.4	303.82
330.04	325.1	328.24	330.33	328.18	331.47	332.09	329.59	328.68	331.86	328.38	329.22	323.52	328.16	327.2	326.82	328.33	326.1	325.01	329.7	329.85	328.85	327.1	327.91	327.25	325.96	328.47	328.7	327.25	328.06	328.93	325.65	327.34	327.95	326.27	325.4	324.56	326.64	326.1	330.93	327.73	328.42	326.53	326.29	327.54	324.83	325.73	326.7	326.92	326.61
311.96	314.03	313.61	313.32	310.12	314.94	312.32	312.12	313.85	313.98	311.97	314.07	313.47	312.02	314.06	311.33	311.67	310.07	313.13	314.47	313.51	312.26	314.8	316.99	313.56	310.92	313.2	315.58	312.42	309.54	316.13	317.05	318.54	314.48	313.49	312.93	312.66	311.73	309.71	311.19	313.2	315.77	311.77	313.84	313.13	313.36	312.29	316.71	312.88	315.22
308.71	315.78	313.49	316.13	312.49	311.03	311.02	312.14	311.99	311.32	309.42	309.73	307.98	312.48	314.38	312.05	311.88	312.48	310.45	314.67	314.17	314.64	313.54	312.64	309.83	314.25	314.5	314.83	316.6	311.59	314.37	310.58	310.16	315.07	311.99	312.32	313.83	317.5	314.1	312.65	313.98	309.32	310.07	312.45	310.97	312.64	311.42	308.02	312.7	310.03
303.57	307.44	303.6	303.26	303.78	307.63	305.73	301.95	306.47	304.16	305.11	301.52	303.95	307.55	307.13	308.16	308.48	303.69	306.39	307.72	307.72	307.41	305.4	306.45	306.65	305.51	307.61	305.97	306.22	303.5	305.2	306.77	309.37	303.65	306.31	305.11	305	306.06	302.97	307.81	306.33	306.69	304.1	309.16	305.81	306.04	307.12	305.81	306.55	304.16
305.61	307.46	299.83	307.13	303.9	308.87	304.9	304	305.02	306.68	305.2	308.94	301.77	306.26	308.36	304.59	305.9	304.85	307.02	306.75	304.29	306.55	308.97	306.34	306.54	308.05	303.56	305.23	303.32	306.62	302.63	305.57	305.67	306.85	304.98	305.43	308.83	305.89	305.61	307.34	305.3	306.81	303.07	306.45	306.39	304.95	308.71	304.18	306.41	304.79
312.79	314.61	317.54	314.08	315.1	314.68	317.63	316.13	317.59	317.9	317.1	314.21	313.01	314.43	317.49	313.88	315.61	315.63	316.79	318.42	315.08	313.92	318.68	312.4	313.79	311.67	312.29	315.11	313.07	318.19	315.21	315.25	315.4	314.65	314.6	315.72	311.96	318.44	314.26	315.96	315.03	313.37	314.31	316.13	317.83	315.57	314.23	314.22	318.06	315.29
325.01	325.67	326.93	323.28	324.37	323.36	323.94	322.77	318.63	322.49	328.26	324.1	325.49	324.9	326.32	326.71	326.06	323.76	322.96	320.73	326.51	323.54	321.5	321.7	326.32	328.06	325.34	322.91	324.06	322.74	327.47	326.54	325.57	325.14	324.97	326.06	322.43	326.24	325.83	325.88	323.05	322.92	323.61	323.16	328.3	324.72	322.97	322.39	326.79	324.94
304.88	303.17	308.57	303.5	302.78	304.33	306.69	301.2	304.08	305.89	306.59	305.97	303.37	306.17	304.67	303.17	302.97	301.53	306.37	303.75	306.88	295.95	301.75	302.24	305.62	305.84	304.56	303.62	303.34	306.37	305.28	305.55	304.86	304.64	304.82	303.46	298.64	303.92	300.64	304.72	305.7	305.27	304.75	307.65	304.25	303.07	301.51	305.86	304.58	304.07
316.95	313.9	315.76	315.69	318.12	316.61	316.69	319.16	318.63	317.51	318.81	319.81	320.12	318.66	317.66	316.47	314.95	316.75	317.48	315.7	314.66	318.89	318.74	318.09	314.97	321.67	316.76	318.97	316.78	312.9	316.29	316.57	319.61	320.43	316.28	317.46	313.79	320.27	316.16	315.79	318.96	316.34	317.28	316.36	317.21	317.31	318.25	317.71	314.3	317.51
309.71	309.8	313.17	308.2	309.12	309.43	309.92	309.85	308.3	307.38	304.59	308.11	308.32	308.45	308.2	309.98	309.07	309.17	310.82	305.47	311.2	308.58	310.37	306.32	305.92	310.52	310.77	311.08	309.12	309.97	306.25	307.72	309.8	307.52	311.36	310.18	314.02	305.95	309.86	306.1	310.67	309.12	305.93	306.92	307.93	303.86	307.24	309.75	305.98	308.01
302.08	304.06	301.16	304.11	301.88	304.79	303.56	306.31	302.42	304.75	302.61	302.76	305.65	304.1	307.45	304.73	302.81	306.14	303.53	306.85	301.64	300.07	302.21	304.81	305.24	302.84	304.55	303.48	303.15	304.9	299.37	304.59	304.4	303.4	305.36	304.46	301.68	301.16	303.66	304.79	303.62	301.92	305.05	304.02	305.92	306.32	304.39	302.75	302.17	303.3
304.75	302.62	301.71	302.73	304.19	304.64	301.68	300.94	305.62	303.27	302.06	302.76	304.04	303.08	302.5	304.03	300.1	304.18	304.05	304.88	305.61	305.06	306.3	303.74	303.36	303.92	302.93	305.24	303.65	300.92	302.02	305.86	307.28	304.5	304.35	305.89	306.09	302.38	304.76	300.75	300.15	302.35	300.17	302.03	302.61	300.93	305.42	301.96	303.02	302.33
312.63	311.75	310.77	314.02	315.34	311.63	313.79	316.31	316.63	313.62	317.07	314.93	312.59	312.72	314.44	313.52	315.34	312.01	312.69	312.43	315.29	313.46	313.68	313.1	315.93	311.41	311.03	318.19	312.69	317.62	312.12	315.8	313.29	316.07	315.24	315.42	313.09	312.11	311.69	314.25	314.03	311.77	315.79	314.36	311.36	313.43	313.11	318.22	316.66	313.36
304.83	305.72	306.11	304	304.97	305.53	305.68	302.51	306.55	305.79	305.37	305.71	303.88	302.42	300.85	304.65	303.27	305.83	306.87	305.9	306.45	307.58	303.6	307.79	305.69	304.9	304.72	307.85	305.07	305.01	307.53	303.9	307.64	305.14	307.05	305.65	307.42	301.64	306.55	306.96	305.78	304.11	306.05	302.62	304.78	302.52	300.56	304.05	303.56	305.46
329.18	330.71	329.38	326.85	330.24	325.95	330.03	326.84	329.69	327.97	329.71	327.6	332.3	330.06	327.94	329.9	327.16	331.82	333.27	329.31	332.1	327.96	329.32	326.6	327.34	324.15	329.28	330.76	326.25	330.11	327.56	327.28	331.78	330.37	330.59	326.94	329.29	332.21	326.76	327.99	325.84	331.03	330.61	328.6	326.94	327.23	332.36	333.96	326.8	330.04
299.38	303.37	303.87	301.24	302.09	302.74	302.06	303.65	301.59	303.04	304.53	302.85	305.33	305.59	301.4	302.2	303.3	302.66	303.36	302.58	305.9	302.25	301.93	303.08	303.98	300.49	300.45	305.1	302.19	302.15	303.69	303.22	303.36	299.19	299.99	302.66	302.23	305.19	301.43	306.3	304.09	303.44	304.03	303.62	303.63	300.85	300.81	306.12	302.17	303.58
302	303.03	307.35	305.28	310.27	303.41	307.32	301.95	308.02	305.69	305	301.43	305.34	307.18	303.81	302.04	306.28	303.37	306.55	302.59	308.47	302.54	303.55	306.74	304.33	304.67	301.98	304.6	306.4	306.42	303.54	302.51	303.11	304.81	305.51	306.81	303.89	307.04	309.5	307.37	307.6	305.72	305.6	305.59	304.7	306.07	303.91	304.98	302.64	307.82
307.66	307.02	303.67	303.78	308.16	305.78	304.47	306.77	302.06	311.19	309.08	304.52	305.71	304.61	304.67	305.29	308.03	301.92	304.4	309.37	305.16	307.2	306.26	306.75	306.28	300.85	305.43	304.67	306.48	307.45	311.25	303.86	304.97	307.77	305.55	307.33	307.91	305.54	305.91	306.36	309.54	307.52	305.55	307.75	305.6	304.74	309.3	308.12	304.08	305.77
301.57	301.25	300.43	306.82	304.29	304.87	304.6	305.08	301.73	303.94	305.18	302.86	303.02	305.03	300.12	305.41	303.56	302.52	303.05	303.12	302.08	302.78	300.28	300.67	301.13	302.44	303.7	300.2	305.18	304.76	304.54	301.83	304.44	304.25	303.28	304.61	304.74	299.88	305.17	303.58	305.13	300.49	301.36	303.79	303.41	300.14	302.64	301.92	300.46	304.73
313.59	313.13	311.52	313.73	315.42	314.11	314.84	315.36	317.68	316.57	315.85	314.37	315.75	312.51	314.47	314.06	314.08	311.13	309.92	311.86	310.7	312.68	313.35	309.73	312.21	314.62	311.69	311.75	314.69	314.39	312.52	314.58	310.93	313.12	311.42	310.84	310.23	311.47	315.89	313.91	315.55	315.89	311.57	313.81	313.48	313.65	310.66	309.98	311.98	308.46
314.15	314.58	315.13	316.98	316.86	312.57	315.4	315.77	310.59	312.17	313.88	314.72	313.97	310.31	311.24	315.82	314.37	314.89	310.18	313.06	316.74	313.88	313.84	314.3	312.2	314.85	313.34	313.86	310.53	308.58	312.95	311.7	314.1	311.48	313.24	312.4	311.22	313.73	315.65	315.14	317.92	313.62	314.65	313.39	315.22	314.6	313.93	314.01	313.14	316.63
305.37	306.92	306.67	308.69	305.1	309.85	305.84	305	306.6	303.64	305.77	308.9	302.61	308.66	309.91	302.75	305.74	308.07	307.55	305.5	306.38	305.57	302.95	305.08	304.88	305.13	304.84	300.07	306.43	300.48	305.51	306.14	307.04	305.38	306.3	309.56	308.72	306.66	307.3	305.15	305.16	305.99	309.35	307.52	303.97	306.94	304.23	306.06	303.94	303.83
321.53	317.97	315.14	318.9	319.16	316	315.68	317.6	315.71	317.5	314.94	316.44	316.26	316.22	319.55	314.46	316.16	315.66	315.66	317.38	316.22	321.25	312.89	319.18	316.96	316.08	317.86	320.24	317.27	319.69	319.73	314.48	314.29	318.08	316.32	319.53	317.91	317.9	313.24	316.52	317.9	313.33	317.53	312.73	313.4	314.46	315.44	316.15	318.56	315.95
311.2	308.96	309.14	314.4	310.47	314.15	310.57	311.44	308.48	311.11	308.83	307.88	307.47	315.42	308.47	311.13	310.7	311.69	310.66	310.62	308.27	310.06	308.05	311.27	311	312.85	312.93	311.7	310.01	308.71	308.5	309.71	310.65	308.01	310.37	308.77	311.51	307.03	313.14	307.77	309.96	311.25	309.37	308.81	310.07	306.13	312.8	310.35	313.84	308.61
312.98	310.7	313.99	309.86	311.01	313.32	311.01	313.34	313.89	314.13	310.81	315.53	313.81	317.01	312.96	312.55	314.64	311.44	311.69	312.72	313.44	309.85	311.78	313.77	314.16	310.23	311.93	312.75	312.99	311.97	313.01	309.85	314.26	310.76	314.3	311.62	315.71	313.45	313.33	311.55	311.43	311.3	311.53	312.91	312.31	314.23	318.85	315.96	314.29	312.79
315.13	319.51	316.1	312.83	314.11	317.26	310.91	315.56	314.08	315.3	315.28	316.58	311.66	316.97	315.48	316.97	315.76	311.55	312.33	313.65	313.99	314.91	311.27	316.57	311.54	316.96	311.6	313.88	315.04	315.15	314.66	311.04	313.26	311.91	316.63	314.06	309.75	315.48	314.17	312.35	312.47	315.51	315.3	314.73	315.87	314.94	314.66	312.58	314.62	315.28
302.41	298.72	302.17	302	294.93	301.61	299.66	306.46	302.57	298.84	301.68	304.35	303.79	303.62	296.69	302.33	300.87	302.81	302.24	298.84	302.28	300.72	301.23	300.74	303.08	299.21	300.03	302.86	301.72	304	303.37	303.78	299.47	297.65	298.51	303.05	300.95	300.97	304.27	304.6	304.53	301.5	301.93	297.83	299.88	299.72	302.8	302.19	301.49	301.97
304.5	297.37	301.9	298.65	303.96	295.76	302.65	304.49	306.28	303.16	303.65	301.68	299.87	302.01	302.16	304.65	303.09	308.6	304.01	302.66	302.42	304.85	303.6	303.77	305.88	304.74	302.5	306.21	301.15	300.83	297.94	303.18	303.1	303.8	303.19	300.85	301.79	300.09	303.33	299.85	304.83	300.25	302.08	302.58	304.73	300.96	306.32	298.61	302.81	303.74
303.13	304.56	302.93	304.05	306.14	304.47	305.05	306.76	305.69	304.7	308.43	305.41	305.42	307.47	308.62	303.66	309.77	301.2	307.24	303.24	304.16	305.73	302.75	304.73	304.22	308.3	309.43	304.63	306.67	306.78	304.04	305.28	302.31	304.95	306.2	308.66	301.74	304.65	306.71	302.45	303.2	302.28	305.48	305.61	308.64	305.81	305.04	306.72	307.51	301.55
292.12	294.88	293.16	294.57	292.85	296.92	292.9	297.11	290.51	291.48	290.45	290.41	298.16	293.18	291.66	292.92	294.82	292.25	292.91	294.28	291.87	298	293.87	293.64	296.18	297.1	290.6	293.08	296.26	296.02	291.02	296.76	290.81	291.37	289.11	295.24	296.54	292.84	294.5	296.62	296.18	291	293.41	293.54	295.7	291.36	295.15	293.44	290.3	295.79
303.98	303.41	307.5	304.29	306.05	308.06	301.08	303.48	304.58	305.62	307.41	304.71	302.65	304.75	304.17	304.8	306.16	304.01	307.29	301.17	303.43	304.91	308.59	303.1	303.1	303.82	303.92	305.23	305.69	306.41	308.16	304.43	307.22	305.33	310.26	303.62	304.42	308.66	303.66	303.03	304.68	305.83	304.75	304.19	305.63	306.45	302.96	308.54	305.06	310.35
312.55	309.86	307.88	307.5	308.26	308.84	310.27	308.24	311.92	305.1	309.27	310.93	307.73	308.74	309.5	313.11	304.81	308.41	306.04	306.26	308.61	312.82	310.07	312.7	307.58	307.45	307.29	309.25	307.42	312.15	307.26	309.81	307.1	308.72	310.44	309.22	306.37	307.39	306.56	307.68	308.93	304.58	307.86	309.52	306.96	308.83	307.89	310.6	310.06	309.97
315.22	318.3	317.71	317.98	319.18	317.77	312.4	315.24	316.48	317.42	320.45	320.95	319.52	317.48	318.97	314.78	318.2	318.88	318.91	317.06	316.07	316.11	320.54	320.24	315.42	316.98	314.61	317.76	314.31	317.17	317.17	315.14	318.77	316.74	316.33	319.14	316.67	319.37	317.34	316.86	320.49	316.65	314.24	313.02	319.14	316.65	315.48	317.19	320.36	315.83
314.01	312.46	315.33	314.13	313.63	316.65	311.89	317.38	313.51	319.66	315.96	312.74	315.52	312.12	315.76	313.05	314.46	315.07	311.74	318.36	314.82	317.01	314.54	316.48	315.27	312.23	313.24	313.94	313.57	316.38	313.87	315.83	319.15	311.97	315.37	313.63	315.25	314.59	314	316.24	318.6	316.5	314.69	313.54	314.2	317.97	318.33	316.24	313.68	315.31
298.53	296.39	294.63	295.28	296.5	293.37	296.29	296.95	295.85	297.02	296.87	301.07	296.72	297.94	296.29	300.69	294.34	297.56	299.35	297.94	296.83	297.81	300.76	298.33	297.31	295.58	295.72	300	301.96	297.59	298.14	295.71	294.82	297.06	295.73	297.48	296.46	297.48	298.83	298.07	300.07	299.96	296.47	292.85	295.28	295.54	295.85	294.97	295.21	297.6
302.35	307.05	304.89	307.81	302.01	303.42	302.49	302.84	301.22	300.38	304.81	305.71	302.79	306.97	305.48	304.77	307.4	304.73	306.98	303.97	305.88	305.9	305.87	303.2	306.94	308.03	305.4	307.9	304.18	305.32	306.04	305.43	304.39	303.85	308.04	301.91	303.79	306.06	304.17	305.91	306.24	305.73	302.51	308.17	300.97	304.23	304.17	304.41	305.17	306.05
303.02	301.69	302.47	301.8	300.34	300.64	303.24	305.02	306.15	302.66	303.49	300.57	300.56	301.64	304.69	300.38	302.19	299.79	301.6	301.77	301.91	302.55	301.54	305.28	304.07	306.27	301.69	303.55	300.38	304.27	302.41	299.27	300.53	302.9	306.08	301.69	302.38	302	304.69	301.8	302.4	301.44	301.48	301.13	298.94	302.23	299.22	302.16	301.37	299.54
316.85	315.03	314.92	314	313.25	312.39	316.64	312.26	311.62	312.06	316.94	317.66	317.05	311.42	315.87	313	315.93	316.29	316.29	312.67	316.41	315.57	317.5	315.24	316.27	312.34	313.67	317.15	313.41	315.89	318.45	315.9	313.17	314.96	312.97	315.92	316.5	311.97	313.34	315.69	314.47	317.11	319.45	313.8	310.38	313.81	314.2	313.49	318.2	312.28
296.47	295.38	295.03	296.36	295.99	292.36	295.76	292.54	292.2	295.09	293.69	295.44	293.66	294.35	297.23	292.15	295.65	295.39	294.92	292.18	293.29	294.73	295	293.82	293.43	293.43	295.75	291.94	298.68	293.67	291.34	292.78	295.22	291.19	294.03	295.11	292.27	289.86	297.82	292.94	294.51	295.62	296.68	295	293.18	298.63	292.94	294.14	294.88	295.27
297.52	297.04	297.28	295.82	294.53	294.75	294.43	295.69	292.27	298.94	296.42	293.79	294.14	292.58	291.81	290.56	294.54	291.93	294.49	296.55	295.4	296.6	296.38	296.28	294.44	293.36	291.63	298.82	293.41	295.02	298.01	295.18	290.57	292.4	295.56	294.83	295.02	292.83	290.78	296.29	296.71	298.11	293.11	294.29	295.15	294.7	296.4	297.45	295.24	296.05
307.68	310.63	310.62	305.59	308.89	307.15	308.25	305.67	307.26	309.9	307.95	308.91	304.44	309.56	312.01	308.21	310.21	309.67	311.96	309.58	305.08	307.06	310.55	306.73	309.82	307.72	310.49	311.09	311.63	308.42	308.74	307.87	307.27	310.35	307.85	308.72	308.16	307.73	307.97	309.11	309.14	313.23	308.42	309.92	311.64	310.11	311.14	307.5	308.7	307.94
303.34	303.79	305.58	302.97	301.57	301.48	304.2	304.56	302.64	302.42	299.56	303.19	300.5	303.42	303.33	300.86	303.57	302.61	306.14	301.6	302.44	299.38	305	303.31	303.5	305.76	304.94	305.52	305.27	302.88	302.26	304.93	305.23	301.38	303.78	301.07	302.01	304.65	301.64	305.67	303.09	299.11	305.99	301.65	306.18	303.24	303.21	302.53	302.2	299.52
298	294.9	299.32	293.33	297.3	298.92	298.39	294.33	298.54	295.03	297.28	295.03	298.85	299.76	297.01	295.24	295.54	298.62	295.94	296.75	301.24	297.71	296.01	295.84	295.81	298.06	297.13	296.91	297.28	295.69	296.6	295.84	296.3	298.93	296.94	297.93	297	294.94	297.72	298.28	298.54	294.28	295.89	296.77	297.31	300.31	296.29	297.34	297.57	295.95
315.1	316.02	312.8	314.17	317.01	314.81	316.59	315.13	314.28	317.7	312.1	316.3	314.11	314.42	310.98	317.65	314.85	317.5	315.5	312.59	313.4	315.63	309.71	312.94	310.83	313.78	315.62	311.26	313.39	314.25	311.33	311.47	313.24	312.98	315.99	313.75	313.07	313.9	316.77	319.88	315.58	312.53	314.41	314.38	315.41	315.65	313.37	313.28	318.89	314.26
326.53	321.82	322.59	322.2	323.96	327.15	326.24	324.79	325.01	328.21	323.55	321.49	323.1	326.93	327.18	323.3	327.88	323.37	327.01	328.2	327.02	327.14	323.14	323.4	322.5	324.33	324.53	322	322.33	326.31	324.24	324.67	329.42	326.32	321.65	325.41	324.41	324.04	322.13	325.33	324.8	322.69	327.29	320.45	327.91	325.14	323.75	323.91	324.21	325.89
314.39	309.69	311.88	311.67	312.27	312.96	309.98	312.41	313.43	317.31	313.47	315.72	313.22	311.86	311.06	316.39	308.76	312.22	312.76	312.36	314.4	309.73	311.99	311.51	314.42	310.69	313.12	313.92	315.77	311.37	308.93	312.1	314.58	315.9	312.67	316.74	311.94	312.49	310.94	314.3	313.91	311.37	310.91	315.94	311.47	314.28	308.87	315.03	313.32	311.75
293.5	293.27	295.7	298.9	296.13	296.65	294.95	298.18	291.47	293.64	294.56	294.73	297.08	293.46	298.67	295.58	295.78	297.77	294.67	293.36	290.04	293.03	295	290.43	293.14	292.55	297.48	296.23	296.76	296.85	296.89	299.32	294.17	295.24	295.94	294.44	293.79	294.16	294.66	298.31	293.84	295.03	297.17	295.3	293.16	292.18	295.58	294.35	297.96	296.23
295.56	293.75	295.32	294.68	301.15	294.57	295.56	295.85	295.77	296.55	296.47	291.9	294.37	295.77	295.75	293.58	293.94	294.36	294.72	293.96	294.83	295.35	295.67	295.37	298.4	293.82	293.97	291.79	292.49	294.91	294.23	290.61	296.75	295.91	290.94	295.12	292.35	295.81	297.05	292.54	295.4	293.09	295.54	294.71	294.54	294.77	294.6	295.09	298.04	295.77
326.25	323.94	323.88	325.75	326.2	326.92	327.4	324.21	324.8	327.34	325.48	329.72	327.09	328.68	327.28	323.95	327.72	324.73	329.27	325.52	328.69	322.87	329.37	324.7	328.52	324.57	324.7	324.24	327.98	330.15	330.94	323.48	326.85	325.29	329.66	329	325.32	327.03	323.75	326.09	327.5	323.06	327.1	323.9	326.88	322.3	325.53	325.68	329.69	326.49
309.79	306.61	313.69	309.2	307.03	309.76	308.38	312.43	308.82	308.27	307.68	308.21	312.28	309.28	310.59	307.4	308.31	308.9	311.54	309.67	308.95	307.26	308.08	310.13	309.98	311.24	310.81	310.34	309.83	309.98	305.25	310.35	308.41	307.46	305.58	311.29	311.64	307.65	307.76	309.2	307.34	311.31	308.11	308.8	307.34	309.78	311.91	307.17	307.94	309.71
302.96	300.73	304.22	303.39	303.14	304.4	300.42	300.81	301.8	305.47	305.26	303.67	302.3	303.44	303.29	305.53	307.97	305.51	301.79	304.92	304.29	302.03	307.19	302.13	306.72	301.61	302.12	299.34	307.92	304.64	303.68	303.53	301.23	305.72	300.26	302.35	299.46	302.32	303.59	304.54	302.01	301.34	301.44	305.01	306.13	306.04	306.08	301.68	300.87	300.96
305.36	303.46	300.47	299.46	300.95	300.64	300.7	299.43	303.85	299.73	297.27	301.91	301.45	305.05	299.1	302.58	300.07	303.5	302.92	297.18	297.45	300.42	300.41	303.65	301.46	299.66	302.05	298.07	298.11	298.43	301.18	300.29	298.7	304.5	301.93	299.19	298.77	297.16	300.71	298.01	301.86	300.61	303.82	298.43	300.73	302.45	304.67	302.17	305.24	300.5
308.69	311.4	305.56	308.08	309.15	309.35	309.2	312.93	311	305.42	311.21	308.36	308.99	310.59	311.92	310.78	310.82	307.38	306.53	307.24	308.92	311.14	312.29	308.61	308.01	306.28	310.5	308.25	305.67	304.76	312.21	308.98	308.6	309.52	306.9	308.95	306.35	306.6	310.41	308.97	310.11	309.72	308.8	306.79	309.06	306.42	306.34	311.74	309.85	309.37
324.11	324.67	327.62	325.77	324.74	328.94	319.35	327.74	326.92	325.5	325.03	324.05	327.08	326.1	327.94	323.88	323.85	324.05	324.39	324.52	327.35	323.45	324.8	325.85	324.34	324.88	324.65	325.28	324.49	323.71	321.27	324.66	322.18	322.13	325.23	323.63	323.49	325.77	324.86	325.42	325.18	326.19	326.19	327.14	328.1	326.78	328.78	325.78	324.72	329.44
320.64	326.71	326.21	327.88	326	324.81	324.7	322.9	326.42	323.4	323.39	322.51	326.65	323.04	323.09	327	323.31	326.13	323.67	323.86	321.06	322.07	326.18	322.88	325.09	323.02	323.53	324.22	329.98	326.99	324.69	321.49	324.72	325.59	322.19	323.28	325.54	323.6	326.17	321.88	322.13	326.78	325.14	323.84	322.51	326.25	322.79	325.08	325.33	324.84
307.86	308.07	305.82	302.37	307.17	305.16	306.17	307.23	309.09	309.71	307.67	306.72	307.3	302.86	307.34	306.65	307.09	305.51	303.37	307.97	303.31	306.05	307.31	307.17	307.15	307.28	310.13	305.48	307.17	307.56	308.14	308.95	308.21	309.94	305.63	306.45	306.3	308.11	309.06	302.66	309.71	309.15	306.53	309.52	305.35	307.36	309.11	310.25	307.9	310.19
306.24	308.43	309.83	306.2	307.05	311.11	307.21	305.93	305.87	310.99	309.74	306.27	306.89	308.88	311.94	305.35	309.73	307.59	309.62	310.04	307.21	307.66	307.66	306.43	306.96	307.11	310.52	312.23	306.49	310.53	306.75	311.19	305.1	309.91	309.07	310.01	310.08	306.15	309.56	307.22	309.47	309.28	304.9	307.6	310.27	307.98	308.62	306.22	314.02	310.67
313.53	312.72	308.62	314.74	316.09	312.74	313.93	314.1	316.44	311.45	313.57	313.92	309.15	313.56	314.37	315.31	313.52	314.68	313.62	312.86	315.25	316.44	313.21	309.15	311.74	316.35	310.28	311.96	312.26	316.03	312.24	314.97	313.33	311.26	314.1	316.63	308.25	311.97	307.72	313.47	315.73	311.97	313.4	312.45	315.8	310.97	311.01	312.31	312.53	313.2
307.8	308.53	307.04	309.75	306.56	306.08	310.51	307.09	302.86	310.3	307.35	308.02	307.57	305.9	306.46	305.27	307.58	308.43	308.72	308.42	310.87	306.05	307.87	310.72	304.42	303.79	307.57	306.42	305.03	308.66	307.68	307.77	308.43	307.44	307.32	308.01	305.24	310.35	306.99	307.57	310.78	307.31	307.35	310.56	305.84	309.51	307.77	306.79	306.37	309.92
300.08	298.94	297.92	300.69	298.71	298.35	298.93	302.4	297.86	297.6	300.78	302.03	297.05	298.49	303	298.44	300.05	302.81	303.05	299.58	300.34	298.99	301.37	301.66	296.74	300.47	299.67	298.11	300.68	298.53	298.95	301.18	300.67	302.8	296.3	299.23	302.74	300.37	300.28	298.85	301.62	298.4	299.91	299.95	301.72	298.89	295.7	298.47	300.38	299.71
302.96	307.01	302.63	304.86	306.99	304.14	302.79	303.62	304.63	306.7	303.92	303.66	307.66	304.49	303.22	302.66	304.49	311.51	303.61	305.3	306.53	304.92	308.14	304.49	308.13	305.41	304.41	306.78	304.55	304.42	307.57	306.3	303.09	306.69	307.1	305.87	304.82	303.72	304.56	306.06	303.59	307.42	307.32	304.4	305.01	305	305.75	303.8	307.24	307.01
308.16	308.83	306.74	311.77	309.77	308.94	307.04	308.23	310.6	310.64	304.2	311.27	307.49	310.62	309.54	309.24	306.62	311.39	307.34	308.91	311.01	307.54	305.11	307.7	311.1	307.67	306.33	305.36	308.99	307.83	310.51	306.67	307.78	309.13	307.46	307.52	309.37	308.74	309.55	306.03	308.11	308.88	309.29	307.54	310.53	307.28	309.74	308.93	307.78	308.57
311.25	309.59	307.59	307.81	304.26	307	305.31	308.78	307.43	311.51	309.79	305.73	309.19	308.66	311.86	307.38	307.69	309.9	309.45	313.78	310.33	306.93	310.08	310.11	303.42	304.83	313.14	310.09	307.59	305.1	311.81	306.31	308.75	309.09	310.42	305.82	307.06	308.27	309.23	307.25	308.38	309.72	311.95	310.99	307.42	311.05	310.82	315.41	307.26	306.9
321.94	327.26	323.92	327.77	328.88	326.89	328.51	327.11	318.92	324.56	327.32	328.71	323.26	327.68	327.67	320.81	324.12	321.69	325.22	326.63	326.51	322.95	324.65	323.08	324.15	326.72	326.49	322.88	328.37	323.03	322.72	326.71	323.68	322.41	324.01	323.88	324.33	324.98	326.13	327.45	325.48	325.21	324.56	325.69	328.43	326.19	324.23	324.84	321.22	325.53
314.66	315.07	316.01	314.85	312.3	311.55	316.03	311.62	312.47	310.01	314.42	315.43	314.42	314.39	310.81	315.25	312.84	312.52	315.96	315.78	314.77	315.89	313.68	311.34	310.07	311.94	312.87	311.09	316.3	315.1	313.01	312.71	317.52	312.11	314.15	315.33	312.26	312.48	313.28	316.64	313.73	309.78	310.73	313.62	313.56	315.28	313.09	313.25	313.58	313
315.83	316.1	313.88	318.64	317.55	315.69	317.05	318.73	314.69	317.13	317.93	319.27	317.34	316.72	314.96	315.06	315.82	317.13	316.46	314.02	315.94	318.61	318.47	320.74	318.29	313.7	315.59	316.89	318.12	316.93	316.64	316.94	318.52	319.05	318.79	315.34	317.75	317.96	317.04	317.96	315.33	315.04	316.69	320.44	311.85	316.41	316.52	317.98	318.83	318.8
314.69	315.57	315.65	310.84	313.78	311.27	313.04	313.28	311.45	312.48	315.86	316.89	313.98	313.48	312.84	314	313.94	313.06	308.24	312.23	317.63	312.87	312.44	311.46	314.72	312.61	314.52	314.34	315.13	311.59	312.7	311.96	315.05	315.75	313.04	313.16	313.16	311.67	312.82	314.83	314.03	312.18	319.08	313.41	310.99	311.89	312.21	309.31	313.77	309.92
315.93	317.84	318.52	321.27	323.69	319.94	317.91	318.57	315.75	318.06	322.98	318.82	321.52	318.85	321.12	319.57	318.38	318.67	319.51	317.77	322.02	318.75	322.34	317.41	317.83	321.61	319.13	320.75	318.04	316.68	316.78	321.86	320.3	320.03	320.45	320.6	321.1	320.57	319.58	320.72	318.05	318.18	319.98	322.21	317.24	317.82	318.54	320.35	318.81	316.56
314.35	313.96	313.75	314.58	315.64	311.05	315.16	313.91	311.65	315.01	312.45	316.53	316.98	313.03	314.35	314.01	310.06	312.1	314.9	309.24	310.99	313.82	315.24	311.13	312.97	318.2	316.32	310.04	311.56	314.09	313.27	313.71	314.51	315.79	316.44	313.19	315.19	317.14	312.11	315.18	314.56	313.08	313.66	314.06	318.32	316.01	313.85	310.11	313.51	308.96
292.66	294.59	296	293.03	293.71	294.47	293.43	291.35	293.91	298.25	296.74	296.05	293.95	294.12	293.83	295.06	294	294.49	297.32	294.43	291.97	295.48	295.53	292.78	294.48	293.03	293.53	293.29	292.54	294.05	291.82	296.7	294.27	293.35	295.12	296.21	296.31	292.56	295.41	296.49	295.01	292.98	296.42	294.44	293.86	292.56	294.81	293.61	292.43	297.42
314.6	314.61	312.4	316.04	312.14	313.83	312.43	316.51	314.29	312.27	314.62	310.72	316.35	314.34	311.09	313.63	315.75	312.87	313.83	312.55	317.02	311.17	315.29	315.56	314.06	317.33	317.35	312.59	314.78	315.66	314.19	312.93	311.92	312.48	314.46	311.73	311.59	316.74	309.57	315.91	312.85	313.82	314.9	316	313.56	313.46	312.52	314.22	316.14	313.79
307.17	302.02	306.78	304.26	306.77	305.53	302.88	303.51	302.99	305.36	302.4	304.18	307.1	303.71	301.04	307.79	302.64	303.96	307.21	304.57	306.9	304.17	305.43	305.32	302.42	302.09	301.66	302.28	306.22	306.57	303.9	307.49	304.58	306.69	301.36	305.13	302.44	306.36	303.3	304.71	304.41	303.87	301.14	304.99	305.83	305.31	304.04	306.89	305.06	305.44
304.97	304.62	308.05	303.21	305.81	302.66	301.69	305.01	303.34	305.76	302.86	304.96	305.78	302.63	303.48	304.48	303.27	304.6	305.59	306.71	301.11	303.89	302.34	307	306.28	306.51	303.64	306.56	304.64	305.75	301.96	303.83	300.18	299.24	301.75	306.44	304.16	304.04	303.59	302.69	302.76	304.57	304.64	301.64	305.83	305.71	302.54	301.75	307.26	306.74
315.05	315.84	322.59	316.69	317.48	316.54	320.04	315.59	315.95	320.74	315.97	321.77	318.59	317.97	316.22	319.43	318.78	318.27	318.9	317.8	316.9	320.94	319.07	315.86	321.57	318.68	318.74	318.3	318.47	318.86	318.93	317.81	319.59	320.58	323.11	316.77	313.85	316.25	316.04	313.73	320.13	317.97	318	317.87	316.26	319.58	317.68	318.81	317.75	320.82
302.69	300.23	297.21	303.23	303.78	297.2	301.93	297.62	300.52	302.36	299.55	298.9	299.17	298.89	302.8	299.2	302.21	300.05	299.9	296.54	299.51	299.91	296.81	299.91	302.96	297.68	297.88	300.87	300.37	299.58	299.48	298.72	298.47	302.87	302.83	301.68	300.4	298.83	301.41	301.37	300.3	300.89	299.58	299.48	298.97	304.21	298.41	300.6	300.28	297.28
300.98	303.81	307.16	302.31	300.62	304.1	303.22	305.16	301.39	303.29	307.21	301.87	305.71	301.08	304.1	304.75	303.74	300.99	305.24	304.2	302.48	302.59	304.79	302.78	303.97	305.06	305.11	301.67	301.01	305.58	303.68	305.22	304.46	303.96	305.57	302.7	297.9	305.51	301.84	304.91	301.46	306.1	303.06	302.87	301.69	302.9	301.58	303.58	304.73	306.05
312.83	316.68	315.76	311.23	313.68	314.95	314.72	316.14	314.99	309.92	314.46	314.73	312.55	313.38	315.6	312.14	315.14	319.12	314.91	311.57	312.37	313.08	314.61	313.61	312.77	311.18	314.06	313	315.08	313.12	312.84	314.24	311.83	313.18	313.81	315.31	315.67	314.13	314.67	311.43	312.18	313.29	314.02	313.52	315.44	318.7	312.88	312.1	315.48	314.99
307.38	306.56	307.23	304.54	306.58	304.8	305.5	308.02	307.19	308.66	307.28	307.98	305.8	310.99	307.52	304.11	305.96	303.18	307.19	307.89	306.86	304.91	308.77	310.02	308.72	310.46	309.62	305.76	304.37	307.78	307.51	307.73	305.04	304.88	304.65	305.29	307.15	305.12	306.21	307.5	307.68	310.65	305.8	304.29	306.05	306.51	302.94	309.08	305.65	303.91
304.76	300.04	303.55	302.85	298.99	302.68	302.98	304.49	302.34	298.18	303.82	304.75	300.76	304.24	300.1	300.09	303.31	303.18	303.27	305.31	300.38	302.77	302.93	302.49	302.8	303.17	306.88	302.29	302.22	302.94	297.35	305.64	299.4	299.31	303.57	298.13	299.74	305.08	302.42	304.21	303.42	299.88	303.42	303.44	304.88	307.06	298.13	303.44	301.89	300.09
295.69	292.41	296.45	295.14	291.92	294.86	294.06	295.2	293.91	293	297.76	292.77	295.58	293.52	294.82	293.16	296.67	290.98	292.51	292.38	295.79	297.59	292.76	291.03	296.29	295.41	294.93	299.96	292.5	297.54	294.78	294.31	294.51	294.45	294.54	293.07	292.02	289.65	294.95	293.99	295.18	293.63	298.31	292.85	292.32	294.98	293.83	294.02	296.59	291.46
317.08	313.5	316.47	316.28	314.7	313.32	314.54	314.69	315.82	314.01	315.5	314.53	319.54	317.65	316.34	313.36	313.23	310.67	319.65	312.84	316.81	316.33	315.98	312.58	314.02	315.45	315.49	316.27	311.34	315.82	316.45	312.5	314.78	316.43	312.15	315.76	315.43	316.85	313.91	316.46	316.18	315.21	314.66	314.48	318.08	317.31	316.52	318.84	317.04	317.86
326.18	322.31	322.9	325.09	327.11	323.22	329.35	326.52	324.9	320.34	327.98	323.45	325.32	325.07	327.68	325.26	323.92	324.29	322.77	325.91	322.9	322.43	327.16	325.6	322.82	325.56	325.09	325.73	323.62	324.91	323.63	324.18	318.8	323.36	324.44	326.4	322.09	327.32	325.49	327.16	326.93	325.32	322.67	324.44	322.6	325.93	326.04	325	327.08	324.67
315.8	321.05	317.31	317.1	317.95	318.3	316.43	320.47	319.86	318.13	317.93	319.33	317.62	317.15	315.21	316.59	320.87	319.94	318.44	316.66	319.43	316.13	318.14	318.78	314.99	318.24	319.12	319.21	317.31	322.25	316.05	316.15	319.62	317.13	322.07	321.38	317.12	316.68	318.56	317.46	317	313.09	316.99	321.85	317.29	317.56	320.91	314.95	319.15	319.04
314.88	316.1	314.23	315.5	314.15	314.74	318.97	312.15	311.7	315.05	315.46	311.54	319.8	314.39	314.91	316.56	317.35	312.82	313.02	315.97	315.12	313.95	313.16	315.14	317.37	315.4	313.95	311.2	313.57	317.76	310.28	310.47	313.93	314.03	315.4	311.43	314.15	312.22	315.09	313.26	317.42	311.9	312.39	312.22	310.17	309.02	315.25	316.53	311.95	314.04
312.32	311.55	312.39	312.69	315.63	314.48	313.69	311.43	311.05	314.85	308.58	309.4	312.58	310.26	313.2	313.71	311.75	314.52	314.93	311.6	317.1	313.3	311.3	310.28	310.75	312.75	313.21	315.87	313.07	313.3	311.65	315.43	315.62	312.21	311.99	313.87	310.56	314.39	312.6	311.76	314.26	310.99	312.44	315.62	316.77	310.24	310.36	311.68	314.34	309.6
302.32	304.72	304.79	306.53	301.39	304.85	304.23	303.41	306.99	307.37	301.86	309.13	304.9	301.98	300.98	305.24	304.69	304.39	303.88	306.49	305.27	302.36	307.41	304.63	304.7	305.36	305.04	307.32	304.86	301.27	301.78	306.46	302.43	303.05	301.22	303.04	302.01	305.69	306.11	305.17	307.37	304.03	305.82	304.29	300.95	302.63	303.62	303.55	305.69	306.98
306.38	304.65	302.11	302.55	309.38	301.72	306.23	306.06	305.76	302.57	303.74	304.21	304.79	305.15	305.94	306.74	304.4	303.23	304.6	304.79	305.44	307.01	303.32	307	305.74	304.01	305.32	300.68	306.64	304.83	302.36	303.58	303.5	300.39	303.35	305.3	304.41	302.29	304.52	301.11	303.15	305.82	303.35	305.42	306.05	303.73	301.61	307.82	309.89	303.45
302.55	303.52	302.51	303.76	304.13	300.47	300.62	305.39	301.1	303.32	302.83	304.22	301.64	300.79	301.75	304.88	302.74	302.21	302.09	303.93	301.27	306	299.44	301.99	302.06	303.71	305.8	303.08	302.89	300.72	299.19	298.9	305.72	304.22	300.55	303	302.18	303.31	298.66	299.44	301.47	304.54	300.99	302.03	302.24	300.59	299.38	303.34	300.92	302
311.42	313.62	315.13	316.16	314.42	313.29	311.45	312.09	313.15	315.15	313.49	315.12	314.67	313.82	311.12	313.36	313.97	313.16	317.01	314.93	316.6	313.61	313.48	313.64	312.99	310.95	309.37	314.9	312.73	312.9	315.48	314.62	312.58	315.29	315.91	315.27	310.02	310.54	312.72	312.41	313.57	314.28	317.68	313.88	313.19	314.99	312.58	312.35	312.91	314.31
305.64	301.89	305.42	303.65	305.09	306.1	305.04	304.3	305.45	306.33	301.46	304.09	306.59	307.76	300.69	306.57	306.77	303.44	306.53	301.1	308.86	306.91	305.39	305.12	304.36	304.62	304.97	308.73	306	305.45	306.5	304.81	305.03	306.25	302.08	303.26	305.55	303.88	302.22	306.67	306.14	306.73	301.77	303.39	302.17	303.17	305.52	304.98	304.57	306.42
308.76	312.66	314.06	312.46	310.19	310.31	311.3	309.31	311.3	310.67	307.33	307.55	308.22	308.88	308.5	311.33	309.77	311.04	309.68	307.07	309.5	308.68	310.79	308.44	309.79	306.88	308.09	310.07	312.04	309.47	310.84	312.14	308.53	309.93	309.89	307.62	311.49	310.14	310.8	308.59	306.99	311.13	311.22	310.5	310.39	310.04	308.12	309.51	307.8	307.11
302.33	296.99	300.34	300.37	299.48	300	302.58	299.93	302.26	301.42	302.74	300.51	297.84	303.3	301.16	301.09	302.02	302.73	298.99	302.59	301.41	299.55	300.06	298.09	303.06	300.63	301.78	297.32	298.42	303.58	300.95	300.79	302.32	303.6	298.01	298.17	301.85	301.86	299.66	305.93	303.09	299.3	304.25	301.61	300.96	301.4	306.27	305.26	303.33	297.37
298.61	299	301.65	302.97	298.07	300.97	300.19	301.03	301.82	301.17	297.2	303.62	302.47	298.24	297.24	301.53	298.25	299.09	296.07	298.12	301.97	302.67	298.16	299.71	299.76	299.91	301.05	302.88	306.42	299.41	296.74	298.59	296.48	296.97	300.3	298.32	299.81	298.41	299.92	300.23	299.39	300.61	298.82	302.1	302.38	296.4	301.4	298.17	297.53	296.43
313.96	311.7	311.55	312.55	311.63	313.05	311.56	311.51	316	315.31	314.15	311.14	313.26	310.65	309.29	312.87	311.25	313.66	315.74	311.77	311.11	314.1	313.46	314.55	311.49	311.94	311.42	309.24	315.71	316.03	317.35	315.62	312.59	313.05	314.17	313.73	310.06	311.17	318.09	313.41	315.18	310.95	311.8	313.38	311.89	314.71	313.83	312.62	311.1	313.07
310.63	311.85	311.71	312.41	307.39	309.69	312.06	311.25	309.99	315.28	312.06	308.38	308.3	314.74	314.26	310.18	310.44	305.61	307.13	314	310.32	311.68	309.93	309.85	311.74	312.3	309.94	311.91	310.84	312.35	307.32	307.53	310.98	310.77	313.07	310.59	307.38	311.99	309.92	311.7	309.35	313.27	313.84	310.3	312.92	308.16	309.3	312.33	309.71	310.04
299.68	300.74	302.48	303.16	305.16	302.9	300.51	304.78	300.61	307.12	301.86	301.91	303.69	303.07	302.29	306.26	304.81	299.53	298.36	304.06	302.95	302.95	301.58	304.51	300.75	300.16	304.68	302.15	303.63	300.67	298.74	303.67	299.3	302.29	301.88	303.42	307.96	301.39	306.34	301.52	302.42	304.83	304.24	304.58	304.79	301.46	301	299.99	301.11	302.7
306.45	302.24	305.82	305.46	307.04	304.67	304.54	300.41	303.99	305.84	299.49	301.83	305.12	305.89	303.57	304.98	304.43	307.75	302.12	302.13	305.19	298.42	303.94	303.96	302.95	306.05	305.91	301.39	304.35	306.29	302.82	304.43	305.05	300.71	299.92	301.93	302.34	305.87	303.87	303.95	304.7	303.63	306.21	301.72	303.38	303.26	302.86	304.6	302.12	302.78
301.25	305.63	299.62	304.33	302.9	304.95	303.01	300.93	304.02	300.42	305.26	305.6	300.38	299.75	305.27	302.64	304.02	303.15	302.64	303.92	299.73	303.26	301.3	300.09	300.23	305.69	305.79	303.09	302.13	306.17	305.5	302.56	302.24	302.85	302.04	306.49	303.44	300.66	303.18	305.01	306.79	304.45	305.14	303.69	304.01	300.31	299.92	306.42	301.93	302.4
301.64	298.49	300.79	297.39	299.65	302.02	300.12	300.03	297.55	299.37	298.67	299.59	300.69	300.48	298.63	297.41	298.73	298.23	297.38	299.85	300.42	299.47	300.54	301.87	297.75	302.98	302.3	302.49	298.44	300.24	301.22	303.85	299.33	300.9	295.83	302.06	300.99	300.69	304.12	298.84	300.19	299.58	297.72	301.7	303.59	301.27	302.46	298.64	298.82	299.43
316.99	316.37	316.21	318.18	317.89	319.69	315.78	314.69	317.94	313.52	314.58	317.75	318.19	319.02	314.56	316.6	314.15	313.49	315.45	314.65	318.67	316.18	316.76	315.41	318.25	314.48	314.54	314.97	314.32	319.85	311.79	317.69	318.08	315.94	316.05	318.58	316.57	319.1	314.64	314.72	316.8	317.18	316.37	318.9	317.85	315.29	318.13	316.95	316.34	318.57
320.02	314.91	321.88	317.11	318.87	319.56	318.52	314.32	317.45	314.76	314.08	317.37	319.63	317.07	317.02	314.54	317.23	317.01	315.85	318.36	314.35	316.21	316.5	319.99	317.53	317.27	316.33	315.87	319.58	317.86	314.08	318.61	311.87	315.78	319.16	318.26	320.17	318.12	316.7	317.25	316.63	317.72	317.46	316.99	317.59	318.37	314.35	315.91	316.78	316.33
321.3	313.95	317.21	318.87	321.85	317.79	320.16	321.5	319.67	320.54	319.62	317.55	318.11	319.92	314.71	320.38	322.4	321.41	318.55	316.74	319.61	320.71	319.33	319.97	319.92	320.28	322.1	318.61	316.48	318.01	323.76	318.61	315.56	319.48	317.94	319.83	320.07	318.72	323.68	320.81	322.99	320.48	320.97	321.54	318.83	315.97	318.28	319.86	319.2	318.93
306.08	309.9	308.41	308.32	309.97	311.56	311.81	304.63	310.88	307.27	310.61	307.69	310.48	307.3	306.27	311.49	308.74	309.54	311.29	309.12	309.72	311.94	309.16	309.78	307.15	313.31	310.25	305.68	306.8	310.51	304.63	310.59	309.49	311.23	304.86	308.49	307.47	306.58	309.87	309.16	311.12	308.8	306.43	307.36	312.5	307.33	309.91	309.95	306.56	309.24
309.41	310.67	307.02	306.29	308.65	305.97	307.22	312.39	309.62	308.19	310.35	308.76	303.89	306.99	306.34	311.29	307.89	309.1	308.59	309.46	311.01	308.82	310.86	308.13	308.28	305.5	311.97	307.19	308.48	309.1	312.4	308.93	308.06	308.94	310.92	307.35	308.39	305.15	310.36	309.36	307.6	307.29	311.35	307.83	310.12	308.56	309.07	308.04	308.73	306.82
301.29	309.89	306.89	306.33	306.92	308.15	311.97	307.43	310.69	306.56	302.83	308.07	307.18	307.6	305.15	306.02	307.14	307.61	305.76	305.43	306.53	303.78	306.4	306.87	307.63	306.09	304.88	307.49	305.59	307.61	307.45	309.43	307.4	305.87	304.81	309.18	308.67	304.43	303.97	305.51	305.94	305.85	300.54	304.24	307.86	304.6	305.67	306.7	308.79	307.15
302.42	303.49	299.02	298.51	301.13	298.67	299.19	300.24	301.04	302.22	302.49	300.69	302.02	299.55	302.58	303.2	299.11	299.27	301.3	300.03	298.68	302.25	299.16	302.49	298.96	303.72	301.07	301.57	301.05	302.25	301.15	304.15	298.48	300.21	301.83	304.8	298.8	303.11	297.23	298.71	301.43	299.37	298.31	303.29	304.52	302.2	302.34	300.13	299.55	306.69
306.74	303.97	309.6	306.62	304.85	310.64	308	306.34	307.56	306.88	303.95	305.72	309.94	304.48	309.93	308.48	306.69	305.5	311.35	303.13	305.7	307.96	305.58	307.78	309.48	308.65	306.57	307.19	308.98	310.8	307.69	304.42	307.71	307.22	309.52	310.22	310.15	306.95	309.31	304.59	309.03	309.95	307.26	306.99	308.48	308.25	305.65	306.91	308.1	304.78
312.78	316.06	309.02	313.74	315.61	313.98	315.14	312.91	316.32	309.73	312.65	315.42	315.24	317.22	313.73	312.94	314.22	312.85	311.72	313.84	311.99	314.49	315.96	317.98	313.52	313.58	310.41	315.08	313.05	317.53	311.75	311.97	312.61	311.74	315.81	314.66	311.73	310.47	313.6	312.53	311.11	315.24	314.13	315.99	315.3	312.8	315.05	313.35	315.89	315.19
317.35	314.81	314.93	316.19	320.48	314.88	317.96	315.3	315.91	316.74	316.25	315.41	314.48	316.54	317.83	316.85	318.38	316.21	318.57	314.8	318.22	318.3	317.47	318.34	316.84	316.65	314.7	319.45	315.85	315.85	318.61	317.21	315.36	314.68	315.83	316.29	317.08	318.26	314.37	315.75	318.2	315.88	318.31	318.65	318.62	314.57	318.43	313.63	314.47	316.3
304.43	306.72	304.92	307.86	304.94	308.13	302.09	306.9	305.37	304.5	303.35	304.45	303.07	304.09	302.63	305.56	302.84	303.6	305.6	301.75	304.58	305.32	300.81	305.4	302.82	304.27	307.48	303.5	304.85	305.13	303.6	303.44	302.92	305	304.18	307.81	307.99	306.04	304.94	305.12	305.32	304.79	308.64	302.03	306.31	303.95	303.41	302.62	305.14	303.75
317.75	320.59	319.77	318.5	317.68	316.63	321.17	319.59	322.26	316.83	322.09	321.96	318.43	318.73	318.26	316.81	316.76	320.6	318.44	318.58	320.38	317.62	318.54	319.07	320.84	320.28	318.16	317.96	314.71	320.91	320.17	318.72	317.58	317.18	320.72	316.84	320.69	317.93	323.53	316.57	321	317.69	318.01	316.08	320.79	319.27	317.44	319.29	320.96	315.47
302.03	300.9	304.4	299.25	301.43	302.93	299.54	304.02	304.4	299.36	301.98	305.41	304.07	302.58	301.02	302.78	301.19	299.58	302.16	300.91	301.99	301.97	303.34	302.07	302.17	300.93	298.44	301.62	302.03	302.91	304.24	298.7	300.68	303.15	304.25	301.08	302.2	300.13	301.75	303.85	301.29	304.95	302.97	302.21	303.29	303	301.22	300.33	303.75	304.25
303.22	302.34	302.99	296.49	297.9	299.25	301.89	300.87	300.76	302.88	302.12	301.68	299.23	302.36	301.35	299.72	300.23	302.56	298.73	299.88	302.69	302.19	304.42	299.05	301.02	297.7	300.4	298.9	299.22	301.75	298.09	297.56	303.44	300.17	299.99	302.23	301.73	300.03	298.96	300.27	301.97	298.36	301.52	295.7	303.92	301.98	303.55	296.91	301.81	300.34
324.53	327.39	325.6	326.13	323.11	327.88	326.05	326.79	327.54	325.46	327.37	326.28	328.12	326.86	326.55	325.28	328.14	327.5	330.27	327.94	326.93	326.24	326.69	324.26	330.94	323.09	324.33	325.98	329.7	328.57	325.05	325.86	330.48	325.13	331.18	330.27	324.99	328.71	326.83	322.74	328.68	324.51	325.65	328.31	325.45	325.48	327.62	329.97	329.56	328.7
314.57	316.49	312.35	313.14	309.63	312.83	312.98	313.77	313.32	311.19	316.68	318.27	312.89	310.58	313.15	314.8	315.84	313.18	312.37	314.73	312.15	311.03	314.69	314.39	313.66	316.49	318.22	309.83	318.2	312.7	313.92	311.92	311.81	312.23	314.16	314.14	307.02	314.64	314.46	313.67	314.09	311.76	318.12	314.36	311.14	313.5	313.4	312.79	314.44	315.31
303.35	303.24	305.84	308.83	311.81	310.86	308.39	306.76	308.55	306.77	305.41	308.38	304.38	307.99	309.47	305.86	306.36	310.95	305.25	304.99	311.29	305.75	306.37	309.03	308.85	306.52	302.59	308.59	307.62	304.87	306.54	307.44	306.71	308.11	307.57	304.56	311.92	309.71	306.55	308.97	305.66	306.95	308.1	306.63	305.56	307.86	306.4	308.11	305.23	307.5
313.3	310.51	306.91	307.56	306.6	310.8	309.94	315.01	312.67	313.93	313.06	315.05	315.63	313.39	311.59	310.28	312.7	311.23	310.67	313.29	311.75	313.57	311.09	312.08	311.1	311.57	314.03	312.08	315.02	314.88	312.79	318.24	313.66	309.71	313.53	311.24	312.11	312.31	312.63	314.28	314.62	312.68	309.37	315.15	310.83	310.85	312.61	308.85	310.93	314.75
305.48	302.42	305.2	303.62	304.41	303.55	305.5	306.99	305.94	305.09	305.57	301.47	308.63	305.06	303.34	303.63	300.65	304.91	301.79	304.16	306.19	308.37	303.71	305.7	304.26	303.47	304.55	304.05	304.66	305.48	302.23	306.81	307.79	303.63	306.46	305.73	304.2	305.86	302.06	303.61	307.29	305.27	303.89	302.58	303.9	304.62	303.94	302.5	306.79	306.13
305.13	303	301.04	302.86	303.49	304.41	304.14	302.14	303.51	302.41	304.45	302.48	305.05	304.1	306.43	303.96	305.54	300.35	305.04	306.49	305.15	308.95	307.06	306.8	305.71	301.69	302.72	303.24	305.98	307.97	303.31	302.84	304.31	303.42	306.24	302.87	307.26	304.46	303.38	305.68	307.35	304.26	307	306.48	303.47	299	306.42	303.54	304.42	303.29
315.82	316.16	314.73	313.34	316.09	314.96	316.18	318.14	312.17	312.01	317.55	315.46	316.52	311.66	311.31	316.72	315.38	313.64	315.17	315.02	315.55	316.82	314.77	315.98	313.25	311.67	313.89	318.55	313.36	314.18	318.44	311.79	315.95	313.52	315	316.41	315.73	317.27	311.85	316.7	317.01	314.28	315.39	313.12	314.94	313.83	315.69	314.83	317.79	315.09
325.24	324.23	324.93	321.34	325.52	326.48	324.96	325.19	325.62	325.73	326.1	325.1	324.56	322.25	321.42	322.64	326.25	321.91	322.16	320.21	324.02	326.7	325.96	326.27	326.03	323.07	325.47	327.84	321.32	328.19	325.89	324.59	325.42	325.32	321.74	321.64	327.34	327.66	326.92	324.12	325.75	326.96	324.65	326.95	326.55	323.84	327.45	322.03	323.5	323.57
316.38	315.07	312.36	316.33	316.64	314.65	315.11	317.27	314.36	312.64	311.65	317.11	314.3	314	316.66	312.09	317.19	315.09	315.83	314.71	316.29	311.78	315.55	314.86	314.73	315.37	315.46	314.65	314.38	317.12	314.88	314.15	316.21	313.17	320.03	315.96	312.3	313.57	314.73	317.03	317.7	314.37	317.76	314.98	313.22	313.21	315.67	316.06	316.45	311.85
304.21	306.38	304.61	309.59	309.33	308.67	307.76	305.78	308.09	307.64	307.41	308.13	306.03	307.44	306.78	308.22	311.95	307.01	305.78	305.64	306.6	308.83	309.87	305.99	309.63	307.87	308.64	307.55	310.02	304.99	304.88	305.81	310	309.87	309.48	308.78	308.08	307.64	305.59	309.05	306.62	304.8	310.09	307.6	307.43	306.61	309.19	307.21	304.21	308.04
320.39	320.05	319.27	318.19	318.24	317.02	320.44	317.86	318.68	322.01	318.82	318.62	314.89	321.79	318.82	318.39	316.12	322.33	318.78	321.19	321.58	316.84	314.03	322.4	320.37	322.03	319.43	320.34	314.01	320.53	315.85	318.85	314.57	315.36	317.35	315.94	318.47	318.44	320.82	319.49	318.8	316.71	315.93	317.18	318.05	317.74	315.89	320.61	319.13	316.19
311.95	306.55	305.66	307.49	306.55	305.2	307.78	311.98	305.99	306.9	305.29	307.68	306.48	307.87	309.16	308.62	306.92	308.98	308.1	306.02	310.68	306.07	308.58	305.26	305.59	307.59	305.03	305.46	306.09	309.11	305.54	307.94	308.81	305.19	308.61	308.07	305.73	309.21	305.18	307.31	309.31	307.73	308.92	306.21	306.23	305.85	308.38	306.8	307.41	308.76
315.38	309.02	311.78	315.94	313.75	311.63	310.49	314.68	316.54	312.11	313.91	311.11	312.47	311.84	312.13	313.33	310.84	314.51	315.32	313.83	312.57	308.13	313.87	310.24	306.8	312.86	314.29	311.96	311.83	310.05	315.59	311.89	314.88	317.58	313.89	311.2	312.23	313.14	313.09	310.68	312.83	313.27	313.25	312.12	310.4	314.9	312.39	310.76	314.31	309.83
305.97	308.54	307.11	306.44	305.03	303.86	304.62	306.54	305.55	304.36	306.51	303.85	304.61	305.09	303.39	304.08	302.31	306.85	305.58	306.91	305.42	308.25	304.38	306.01	305.92	306.19	304.84	300.92	302.27	306.27	305.06	307.94	304.7	305.52	307.28	303.92	300.36	304.98	304.99	304.7	306.29	308.56	306.52	302.88	306.07	304.78	302.31	305.01	305.75	306.69
305	308.88	306.06	306.32	304.3	304.3	306.89	306.04	307.45	309.7	306.89	308.52	304.6	306.02	306.9	309.58	309.65	303.73	305.57	307.94	305.41	307.11	308.43	306.8	305.67	302.77	307.72	301.82	304.15	308.85	307.82	304.14	304.19	308.62	306.76	303.34	306.32	306.6	305.78	310.76	311.09	306.87	310.28	305.49	307.27	307.38	304.44	306.09	301.85	305.61
299.42	301.89	300.11	301.94	301.58	301.24	303.45	303.59	303.38	302.52	303.66	304.24	299.17	303.75	302.21	306.08	299.83	301.46	303.54	300.37	303.33	302.41	300.33	303.23	300.61	299.4	307.52	301.99	302.38	302.71	303.51	303.52	303.16	302.6	304.42	300.35	305.09	302.48	302.98	301.49	303.61	301.61	304.1	305	303.4	299.94	299.61	303	305.82	303.88
300.72	306.07	299.83	306.93	304.64	303.67	305.14	302.95	303.06	303.57	304.96	305.11	306.36	305.57	305.43	304.62	301.63	301.29	302.19	303.35	302.35	302.95	305.28	303.38	303.01	299.44	303.64	307.9	304.36	302.09	301.36	302.54	302.64	305.64	303.88	303.41	303.33	301.16	301.62	301.13	306.51	305.97	303.18	301.08	302.63	304.94	305.65	303.38	303.57	303.2
304.61	304.68	304.52	307.06	306.48	304.86	303.37	302.28	306.98	309.38	309.04	306.62	300.79	301.69	307.2	306.5	306.37	307.13	309.61	306.04	306.21	306.13	305.67	303.77	301.63	302.16	301.8	301.66	306.71	305.52	307.23	305.65	304.71	305.65	303.78	305.59	303.22	305.17	303.8	304.98	306.34	307.64	306.7	305.19	302.31	304.39	305.87	305.76	304.77	307.17
302.54	302.81	302.26	300.29	304	306.32	307.01	303.84	298.54	304.17	301.23	299.8	302.43	299.9	303.1	302.3	301.78	304.16	304.24	302.8	300.01	302.64	299.68	301.44	302.85	305.52	299.8	304.72	304.01	300.78	300.54	305.5	303.64	302.87	301.13	301.87	300.44	302.51	304.48	304.82	301.31	304.38	305.07	303.37	303.31	301.38	304.27	303.05	300.9	303.8
307.52	307.69	306.89	307.8	305.35	306.78	307.83	306.39	308.27	308.92	310.04	310.87	306.25	303.66	307.36	305.65	309.15	309.54	305.24	308.31	301.89	304.43	308.41	307.56	310.26	311.34	305.36	306.99	304.03	305.63	307.77	305.72	307.85	306.89	309.34	307.54	304.05	306.29	305.93	308.57	307.55	307.32	308.93	304.27	305.78	305.77	307.84	306.7	309.67	308.27
304.12	307.1	307.62	309.13	307.53	307.94	308.59	307.24	306.38	310.28	306.58	307.1	307.86	304.32	306.45	308.34	309.81	305.85	308.77	303.67	305.19	303.88	305.88	307.36	308.09	305.68	304.23	306.74	305.15	305.15	306.69	305.74	307.15	306.74	307.84	306.03	306.21	306.74	306.75	301.44	305.64	303.33	305.89	308.45	307.72	308.15	304.27	308.91	304.04	306.21
309.06	314.55	312.82	311.74	312.02	309.81	311.4	314.19	311.64	310.34	310.83	314.68	313.61	312.14	312.24	315.05	311.65	310.27	309.29	311.07	312.37	309.82	311.42	314.78	313.67	311.49	309.22	313.29	312.13	308.66	312.56	308.84	313.26	313.95	308.03	314.31	310.34	312.65	310.2	310.13	314.97	312.69	311.82	310.06	307.94	309.13	311.09	311.79	312.77	311.11
301.42	301.8	301.51	302.34	301.98	302.18	301.64	300.79	302.02	303.21	305.26	301.28	300.3	302.13	304.91	304.82	302.41	305.01	302.08	304.22	303	301.57	303.05	301.98	300.58	301.31	302.41	301.6	302.92	306.4	306.45	300.47	304.47	303.92	302.64	301.2	302.11	299.77	301.27	300.83	301.63	304.14	300.11	301.32	301.61	300.5	301.62	303.5	301.31	304.38
309.89	311.32	310.81	310.62	310.14	309.83	312.96	312.04	311.06	311.95	309.1	309.51	310.14	309.29	307.79	312.03	308.89	311.96	315.26	311.87	313.25	311.59	309.34	310.17	309.19	313.6	310.2	313.46	311.14	310.13	311.01	311.8	310.72	311.25	305.41	307.11	311.29	308.51	307.76	309.18	312.21	310.32	311.9	311.33	311.78	310.84	313.8	307.91	310.45	311.79
295.52	295.33	295.44	296.37	296.9	300.29	292.86	297.2	298.33	298.74	296.98	298.73	297.86	297.81	294.88	291.97	296.12	296.71	295.97	295.77	296.52	293.86	298.44	297.81	299.1	295.81	297.33	294.21	296.18	300.53	295.74	296.64	297.03	298.82	295.36	296.53	296.66	295.93	298.71	298.46	295.94	295.75	298.65	295.38	298.69	294.77	298.24	293.92	292.9	299.34
303.14	306.82	304.78	304.03	300.57	302.82	304.06	303.07	302.44	300.38	303.91	302.98	304.35	301.7	303.4	304.94	304.82	301.4	304.06	306.39	301.45	303.38	304.57	302.64	303.63	303.33	303	301.89	303.38	303.44	307.51	304.74	304.97	303.99	308.34	306.6	305.69	299.68	303.01	303.68	305.62	305.04	302.41	302.96	300.39	303.06	303.86	305.16	306.39	305.76
309.12	309.88	311.22	312.85	310.4	309.78	313.76	311.29	307.14	312.56	310.22	313.57	313.95	311.06	314.12	309.29	309.56	310.05	308.8	316.41	310.14	310.22	310.4	308.77	312.39	310.09	313.17	308.2	310.16	307.96	311.16	310.75	308.19	312.47	312.13	310.01	313.4	309.37	311.43	310.18	308.97	311.75	309.52	306.49	307.74	309.63	310.44	312.96	312.29	310.44
313.27	317.16	314.72	315.97	312.66	314.12	312.4	316.54	314.54	314.33	314.7	316.42	314.49	314.3	315.68	312.32	312.18	312.67	315.13	309.94	312.34	314.23	313.78	315.65	313.45	315.27	318.33	312.5	312.52	316.89	312.53	313.75	313.9	312.28	309.08	311.76	313.73	309.31	314.02	311.31	313	312.68	314.48	310.54	314.05	313.71	315.27	315.31	317.16	313.11
316.37	310.78	314.44	313.57	314.36	311.3	311.03	312.94	314.31	309.28	314.21	312.39	315.19	311.67	314.88	315.91	313.79	316.66	317.02	313.16	310.65	315.95	315.86	311.73	311.72	313.19	313.09	315.06	310.29	310.14	313.78	309.1	309.71	310.52	314.69	311.59	317.63	313.38	312.82	309.41	316.52	316.84	313.08	313.61	310.78	314.59	311.73	312.95	315.97	313.34
325.77	330.45	325.45	329.23	328.6	326.07	326.37	327	328.9	325.58	329.36	332.06	326.84	329.14	326.09	333.55	325.26	324.04	328.12	326.43	329.57	328.84	328.81	326.38	328.2	326.85	326.34	329.71	329.84	326.86	329.21	327.1	324.43	326.82	326.92	324.84	329.07	324.57	329.32	325.59	331.95	327.64	329.86	327.92	326.5	325.76	326.84	328.34	329.55	324.51
315.14	314.27	310.8	309.37	312.46	311.39	309.23	313.86	311.89	312.8	314.21	311.72	311.89	312.59	314.35	309.7	313.06	311.2	314.49	311.58	311.28	311.43	312.55	310.65	312.81	317.06	312.28	309.22	312.09	313.36	314.68	312.48	313.25	314.43	315.06	312.24	315.1	310.58	312.4	313.55	308.06	310.7	309.16	309.57	315.12	313.39	310.52	311.76	309.92	314.42
310.39	311.45	309.72	309.58	313.61	307.99	311.12	309.36	311.53	312	308.56	307.63	310.61	309.59	310.81	309.4	308.71	309.66	311.1	313.81	312.43	311.82	309.89	313.62	312.07	311.71	311.84	310.9	310.03	309.75	312.67	307.64	311.45	311.98	314.47	314.2	313.14	308.13	310.7	310.98	312.83	314.09	312.57	309.47	313.18	312.92	312.16	309.98	313.8	312.16
312.62	312.33	310.72	313.11	312.73	312.7	310.28	312.44	313.74	314.55	312.53	313.86	313.01	310.96	315.2	312.62	313.29	310.92	310.95	312.2	313.41	311.74	312.9	309.69	314.36	310.41	313.84	315	311.52	310.18	311.5	308.38	312.39	315.59	313.46	314.02	311.23	313.08	312.18	311.48	311.93	313.56	311.39	311.36	314.25	312.13	311.6	313.86	309.92	311.41
313.36	314.22	313.16	313	311.81	313.94	310.69	312	314.37	315.07	310.49	314.01	317.13	313.22	315.01	316.44	311.63	312.97	312.42	312.36	314.53	315.61	313.68	308.37	314.77	316.98	313.57	318.47	311.92	310.1	313.83	310.02	315.59	315.08	315.2	317.66	313.91	308.93	313.62	311.84	313.63	309.5	310.71	311.09	311.59	310.98	313.35	311.92	311.51	315.81
316.77	316.74	310.17	316.06	318.55	313.05	313.19	312.45	315.54	317.21	312.96	313.7	314.31	313	313.54	312.84	312.1	314.17	314.99	313.96	317.36	313.87	309.75	315.35	313.21	313.02	313.75	314.59	315.89	314.27	310.25	313.3	315.31	315.4	318.03	312.51	317.52	318.17	316.27	313.65	315.78	313.83	314.42	315.17	315.85	319.08	314.73	312.86	315.14	316.88
302.83	301.78	301.2	302.21	299.19	299.67	298.12	300.92	300.35	301.52	300.61	299.71	299.63	298.28	300.12	301.29	299.66	300.91	301.04	300.76	301.78	303.58	302.76	299.84	302.68	299.66	304.05	301.23	300.81	305.16	300.8	300.07	299.37	300.15	298.69	298.98	300.88	301.77	300.99	298.14	300.53	302.48	302.24	299.95	301.25	302.42	298.81	302.38	298.94	300.26
313.37	311.82	311.32	312.26	313.65	314.1	312.77	313.95	309.95	308.39	313.89	311.37	310.98	312.67	316.33	316.13	316.6	313.18	313.26	314.42	315.04	313.38	313.38	314.94	313.93	313.48	313.44	312.4	313.17	314.79	311.87	313.21	316.51	316.98	311.83	312.33	309.71	312.09	312.04	314.7	317.84	312.09	309.35	312.66	314.05	312.64	318.64	314.2	316.43	310.08
315.67	312.24	315.08	313.56	310.79	315.2	312.38	312.24	314.61	314.71	311.43	313.01	313.71	313.34	313.92	314.14	310.29	308.88	309.63	312.05	311.21	311.73	310.41	313.86	314.08	309.64	314.55	314.61	312.71	314.88	311.26	313.55	314.79	313.55	312.55	315.27	311.72	315.25	313.18	310.8	310.67	310.63	309.39	310.39	305.57	315.58	312.98	311.9	307.8	310.53
298.35	293.17	294.47	297.89	295.27	294.47	293.48	290.74	294.4	292.26	294.31	293.21	293.44	291.21	295.01	293.3	294.37	293.86	294.76	293.31	295.49	293.7	295.51	293.17	296.94	290.78	292.2	292.01	295.46	292.42	294.98	295.71	296.99	295.04	294.75	294.3	295.84	294.67	293.96	296.8	295.98	293.1	292.5	297.34	294.13	294.33	291.84	296.46	295.11	298.27
316.29	316.26	313.86	315.36	316.91	316.36	312.67	315.32	314.2	310.84	314.68	313.85	316.6	312.61	313.66	313.5	316.66	316.95	313.8	312.52	316.08	312.31	314.5	314.48	316.59	317.16	313.99	315.72	313.43	315.93	314.77	317.47	314.29	317.48	316.05	314.56	316.39	312	316.14	317.5	316.21	316	317.48	317.96	317.06	318.53	314.75	316.61	310.72	316.19
315.68	314.34	315.8	313.81	318.18	315.51	315.71	316.21	314.36	316.64	314.82	313.6	311.76	312.9	311.5	311.9	314.87	316.09	314.14	314.22	315.45	318.06	315.56	315.84	316.41	314.23	315.69	314.71	319.82	317.18	314.66	314.78	311.15	314.73	317.77	314.28	314.04	314.59	314.43	316.23	313.75	317.54	312.86	317.13	315.65	312.18	312.92	315.22	313.77	315.39
309.96	307.37	304.2	308.47	304.91	305.86	307.28	308.6	302.67	307.5	306.65	311.68	307.08	307.58	308.93	309.74	306.52	307.32	307.99	307.17	308.04	306.61	305.23	308.75	307.9	304.44	305.77	305.6	303.77	306.57	306.64	309.79	307.11	303.11	303.93	307.58	308.17	308.42	307.52	306.76	305.99	308.41	305.51	307.27	305.91	302.57	305.17	308.73	309.5	308.82
296.32	296	291.95	299.45	294.92	292.67	293.61	290.52	295.16	294.6	290.17	295.29	293.17	296.85	295.81	293.53	295.86	295.36	294.1	293.22	290.79	293.55	293.3	294.69	292.67	294.5	296.5	293.31	287.28	292.61	292.19	292.4	294.47	290.72	292.86	294.61	296.97	297.37	294.08	289.37	296.11	292.02	296.31	293.53	291.87	298.51	294.91	298.26	291.09	293.36
302.68	303.8	299.51	303.27	300.93	305.49	299.02	300.2	304.75	299.73	303.35	304.47	303.16	301.32	303.26	304.37	299.88	300.09	303.47	302.08	299.97	302.99	302.23	302.49	305.29	300.6	302.39	301.87	299.56	299.83	300.85	300.62	302.56	301.62	302.25	301.24	301.9	305.45	304.47	298.62	302.56	300.72	302.45	303.89	297.87	306.83	303.49	302.3	302.08	307.48
306.9	304.08	307.31	305.01	305.36	304.12	305.62	304.71	309.1	302.82	303.46	306.36	304.45	306.57	304.99	304.16	301.23	303.28	302.58	302.74	307.23	306.36	305.29	302.35	301.75	305.06	306.45	305.32	305.42	306.28	301.88	304.18	306.82	306.38	308.91	306.12	305.55	307.16	307.01	306.37	307.46	303.62	308.27	304.31	305.2	304.23	308.7	305.77	305.74	306.09
316.16	311.06	314.85	317.71	315.39	311.91	318.29	319.31	314.01	314	313.05	316.66	314.2	314.74	313.29	315.29	314.16	315.98	315.17	313.73	315.33	309.46	313.24	313.94	314.36	313.56	315.42	318.62	314.68	319.22	318.05	316.78	312.24	316.12	314.09	314.54	313.35	314.7	316.38	316.3	313.93	315.67	315.87	317.09	313.68	313.48	311.32	315.18	317.95	316.47
310	305.31	304.51	308.02	308.97	305.77	307.16	304.64	306.64	305.29	308.37	307.61	306.15	305.1	308.16	305.49	305.07	310.69	303.6	309.35	305.38	305.88	304.61	302.78	306.9	306.28	307.74	304.59	306.19	310.41	307.47	306.42	306.19	304.26	306.17	305.51	306.36	300.33	307.6	305.5	307.33	307.46	305.24	305.51	305.95	308.42	306.86	308.92	306.21	307.49
290.99	293.37	293.55	292.3	291.62	294.1	293.04	294.38	292.51	294.34	296.35	295.13	292.59	296.01	293.35	293.69	296.95	296.39	293.79	295.44	294.31	293.73	295.56	294.65	295.37	295.84	293.94	293.87	291.54	292.59	292.57	294.48	294.88	296.39	293.24	295.49	295.21	293.93	291.61	292.67	291.35	294.95	294.62	293.85	292.83	291.31	292.34	293.06	293.06	292.39
306.85	309.06	311.54	308.96	310.7	308.12	311.43	307.74	313.88	306.51	310.17	312.05	310.15	312.17	308.33	309.84	307.68	311.73	305.69	308.52	306.92	305.35	307.64	305.2	308.21	309.77	310.24	311.37	310.1	307.56	305.2	308.16	307.51	307.15	306.81	312.01	309.75	311.96	308.85	307	309.07	308.72	310.85	307.7	311.68	310.36	303.35	308.18	310.87	306.75
311.33	305.99	301.41	301.84	299.51	304.79	300.88	307.45	302.07	300.78	304.39	301.81	303.5	302.4	301.74	303.53	302.22	304.8	304.48	305.43	303.89	305.03	306.42	302.9	303.8	300.8	305.24	304.71	304.65	302.56	306.49	307.26	308.1	304.48	304.02	303.35	301.7	304.37	301.5	305.81	301.54	304.62	304.2	303.85	300.74	302.56	303.5	302.95	300.44	300.85
294.28	294.67	294.79	293.34	294.21	290.13	298.52	297.27	298.18	293.63	295.29	296.98	294.63	295.74	292.63	294.76	296.59	295.48	295.03	295.91	292.57	297.25	295.96	290.92	294.12	293	294.1	295.06	297.66	294.52	291.3	291.72	295.5	291.93	290.73	292.05	293.5	293.63	296.91	293.84	292.38	295.05	292.42	292.84	297.22	295.09	293.83	292.61	291.25	295.87
301.8	305.91	305.27	302.52	301.35	308.25	303.47	299.35	300.42	305.58	300.8	300.56	302.11	302.16	302.04	302.95	305.96	300.58	306.59	301.8	300.14	306.04	304.31	302.47	299.95	304.95	301.56	299.92	299.3	301.17	302.48	298.23	302.26	298.85	302.44	302.8	303.07	302.79	300.02	301.9	304.34	300.6	305.04	302.23	305.22	305.56	299.1	301.04	303.28	300.72
301.94	305.33	301.14	303.19	305.14	305.7	303.49	304.01	306.21	304.9	306.68	304.28	303.93	303.43	303.19	303.9	303.1	302.06	305.24	308.45	305.6	306.33	305.63	301.84	301.48	301.27	304.06	301.75	302.97	303.13	302.34	299.01	302.75	308.57	306.08	309.51	301.84	304.48	306.58	304.1	304.21	306.1	305.05	303.75	305.17	303.05	306.73	303.68	305.09	303.39
308.87	310.39	309.84	306.88	305.58	308.51	305.33	309.63	307.45	310.82	307.3	307.76	310.34	307.68	311.64	309.48	311.02	306.07	304.55	307.57	307.19	306.89	307.85	309.08	307.53	306.94	306.96	308.83	306.96	308.28	306.12	307.95	309.21	310.69	308.68	309.02	310.5	307.36	308.98	308.48	308.18	310.06	308.04	309.28	308.07	307.38	311.1	308.98	311.63	306.15
318.03	317.64	319.11	319.03	317.91	320.31	316.56	317.65	314.95	320.97	318.77	315.42	316.02	319.44	319.71	320.9	319.37	320.25	320.31	315.92	318.75	317.68	321.6	316.55	316.35	318.27	318.25	321.85	318.08	317.48	317.92	319.63	316.78	319.33	323.53	322.3	320.21	320.65	321.7	317.27	318.11	318.41	320.13	318.83	319.54	318.65	320.45	318.55	321.69	320.69
302.91	303.19	301.49	299.33	301.04	303.81	304.57	306.22	304.99	302.02	303.85	302.81	304.97	304.32	305.89	303.13	303.94	305.83	304.05	303.73	304.56	303.97	300.96	307.83	306.48	304.3	300.87	303.35	303.74	305.15	305.5	303.65	305.62	305.24	303.65	304.4	304.99	301.82	303.47	305.68	302.38	303.4	298.3	305.96	302.48	305.02	303.43	304.14	303.02	304.72
320.81	318.99	322.33	322.39	320.36	324.98	319.89	317.41	320.03	318.27	318.99	319.01	321.44	321.77	318.69	320.88	318.69	322.96	321.63	318.97	320.53	321.08	322.23	317.24	324.76	319.01	321.91	321.34	320.7	314.89	321	317.94	323.13	318.27	319.04	317.9	318.68	319.24	323.63	319.25	318.2	320.31	319.76	320.13	319.96	320.72	319.69	319.42	316.9	320.76
315.86	320.54	317.8	315.86	318.26	318.74	315.18	321.44	315.5	313.75	318.41	313.05	316.16	316.81	318.3	315.36	314.09	312.93	319.54	316.84	318.21	318.28	314.42	320.08	316.37	314.48	319.07	316.78	311.85	317.79	313.69	314.19	318.13	313.17	314.38	318.74	316.02	316.21	316.92	318.88	314.14	317.11	316.77	317.89	320.1	317.51	315.41	315.54	320.31	315.57
303.15	297.98	304.99	299.44	301.33	302.92	303.82	300.59	303.96	303.78	300.07	299.02	301.37	305.79	301.89	300.68	299.45	301.16	301.1	299.85	300.25	298.76	304.62	300.92	302.84	301.25	300.94	300.08	305.77	302.1	301.89	301.3	298.62	300.41	298.54	298.52	298.19	304.38	303.09	298.95	300.2	299.4	298.91	301.33	300.23	299.6	297.72	300.61	301.86	300.85
300.45	303.82	306.06	302.03	302.69	305.47	305.42	302.93	303.01	302.01	302.19	305.87	301.81	307.24	304.28	303.63	305.82	302.26	304.19	301.66	303.36	301.39	303.23	303.67	301.34	303.88	305.59	306.31	301.31	306.52	300.69	300.43	302.37	302.94	308.65	303.09	305.66	305.02	303.25	306.16	302.12	303.05	305.44	299.74	303	303.2	304.99	303.11	303.85	303.32
313.78	312.42	313.42	315.16	315.03	312.18	310.46	315.47	311.39	310.92	316.27	312.97	312.26	316.03	312.76	313.28	316.4	312.36	313.39	308.84	310.11	314.55	313.52	310.74	309.45	312.35	312.82	311.96	314.15	311.42	314.13	312.04	314.75	312.32	313.95	311.5	312.43	311.88	312.09	313.08	314.29	315.22	313.72	315.27	315.73	312.24	311.94	312.24	311.88	313.19
292.65	294.26	295.17	295.32	297.98	293.66	297.25	292.77	298.07	294.43	297.32	297.79	291.41	293.69	294.36	297.66	292.77	296.23	298.12	293.89	295.53	295.11	292.27	294.19	297.44	294.15	294.72	294.58	291.47	297.8	291.42	296.2	291.5	295.29	294.63	296.16	295.89	298.27	291.81	293.51	297.05	296.52	296.6	293.82	294.9	297.17	292.68	296.53	295.04	292.84
310.49	312.12	307.68	313.34	315.02	313.68	311.23	314.34	312.28	311.23	311.03	315.02	316.03	314.49	310.11	308.47	313.95	310.75	311.67	312.63	312.37	313.43	313.65	312.62	315.35	313.08	313.47	310.6	310	310.96	311.93	312.07	312.84	314.88	312.17	312.85	312.07	311.51	313.6	311.35	313.88	312.92	312.4	310.74	311.61	310.68	309.81	312.56	313.17	310.16
317.42	319.09	320.09	316.63	319.18	322.17	317.74	315.46	317.95	319.81	319.14	320.34	317.26	318.65	319.35	317.6	317.93	318.1	319.64	317.05	317.86	318.11	318.89	317.78	319.37	312.81	317.3	318.5	315.78	313.85	319.84	317	320.53	320.55	322.85	317.58	319.65	319.56	319.67	321.47	319.54	320.65	316.79	321.71	322.55	319.92	321.11	317.42	318.8	319.28
307.08	304.77	307.59	307.62	307.62	304.29	301.81	304.85	306.24	306.25	308.59	306.55	305.8	307.62	304.32	304.05	306.87	305.49	305.26	308.6	307.63	303.84	306.31	306.29	305.24	304.64	306.99	305.96	306.97	302.55	305.68	307.67	308.74	306.38	305.17	308.28	306.43	303.04	304.62	303.75	304.43	306.88	308.34	309.21	309.57	307.3	310.67	305.14	309.48	306.98
304.5	305.46	301.92	303.17	304.25	301.57	306.89	306.72	303.55	307.45	301.51	310.29	304.01	304.87	302.79	309.16	303.75	305.91	304.39	305.45	302.87	304.97	304.87	302.54	302.72	307.21	304.6	303.96	304.21	306.12	307.09	305.35	300.74	304.77	302.91	304.7	303.8	303.32	300.81	306.55	304.42	306.08	303.79	302.9	306.33	306.19	302.79	305.07	303.63	302.39
313.57	314.39	313.56	315.23	314.24	314.03	312.87	314.98	314.49	312.81	314.46	314.69	312.03	314.82	315.03	310.51	313.51	313.38	313.86	311.08	315.44	313.61	315.68	312.28	311.14	317.1	309.64	311.72	314.14	313.57	312.69	316.38	312.92	316.29	315.16	312.11	313.03	312.72	316.23	313.82	314.2	315.55	312.18	315.41	315.4	310.04	313.3	311.18	313.83	318.86
329.55	329.71	328.13	330.01	328.08	327.97	329.95	328.81	325.92	321.99	325.14	326.82	326.21	325.85	326.51	326.15	327.11	327.97	329.5	328.59	323.31	325.75	328.85	329.35	323.86	325.15	331.67	330.44	328.51	324.16	324.46	328.22	325.66	326.8	326.58	329.43	325.55	325.67	327.85	325.66	322.99	329.35	327.87	325.87	326.88	328.22	331.31	329.48	325.3	325.93
303.1	302.18	306.13	301.97	305.45	302	304.66	301.46	303.7	301.62	303.51	303.93	304.29	302.77	299.2	304.05	304.55	302.11	302	301.12	300.33	305.13	299.81	302.04	305.84	299.46	300.99	303.01	299.34	301.19	301.96	299.03	304.34	302.57	302.19	301.03	301.86	302.95	300.92	304.96	303.48	304.07	302.4	302.8	300.64	304.34	301.01	302	305.73	303.34
310.6	311.28	308.96	307.24	312.15	308.53	308.94	307.58	310.9	311.82	311.96	307.14	312.36	310.66	310.52	310.86	312.34	307.98	308.67	312.81	307.12	306.47	308.79	309.82	310.75	308.42	306.76	309.21	310.7	311.33	306.62	306.74	309.31	308.97	308	311.8	312.21	303.13	312.6	308.41	310.1	312.58	311.06	305.52	307.54	313.29	307.21	308.11	310.9	305.51
295.22	298.12	293.96	294.91	296.46	294.85	295.77	296.21	295.17	294.31	294.15	293.36	295.71	295.17	291.81	295.17	294.18	294.4	296.89	294.79	291.56	295.64	294.56	293.67	296.22	293.42	293.98	297.16	294.24	293.71	294.46	295.37	295.6	297.33	297.14	293.59	296.87	295.43	295.62	296.12	294.31	292.69	294.74	293.63	295.2	294.22	295.86	293.12	295.79	295.22
315.61	312.29	313.87	311.34	314.26	314.6	311.5	313.32	316.46	313.41	316.45	311.57	315.2	312.61	312.73	311.95	313.83	314.08	313.18	314.46	313.88	310.07	312.13	315.97	313.13	315.63	315.67	314.07	316.38	313.87	316.53	315.48	313.15	314.91	312.34	314.42	313.91	311.48	316.44	312.93	317.58	316.22	312.39	318.73	316.43	317.08	315.68	310.66	314.64	314.42
295.05	297.82	296.36	297.13	293.86	295.66	295.87	298.3	299.99	300.11	296.56	296.11	293.87	295.97	296.08	297.28	297.51	299.93	295.88	296.24	297.54	294.83	296.6	294.17	297.11	295.05	299.05	296.97	295.72	293.96	291.7	298.58	293.59	299.19	296.54	295.43	297.45	295.83	295.36	295.26	291.52	296.11	294.55	293.56	296.32	298.28	291.18	298.32	299.28	296.96
327.03	328.18	326.58	327.4	331.02	326.7	331.21	330.23	331.21	331.51	329.04	332.29	329.41	330.54	331.19	329.87	329.09	328.74	329.13	328.08	328.82	329.29	326.73	329.39	324.35	326.61	326.9	327.09	330.56	327.42	323.82	326.84	325.95	328.09	324.94	325.66	329.27	329.05	328.23	329.54	327.9	328.96	329.25	326.02	327.81	329	331.1	328.5	328.2	329.66
314.13	312.09	316.89	313.22	314.17	314.86	314.61	311.9	319.67	313.68	314.94	314.63	314.6	313.21	311.59	312.29	315.29	314.73	310.95	314.32	317.12	313.98	312.94	315.24	313.14	314.42	314.81	312.12	314.33	312.75	316.4	315.22	314.72	315.24	314.67	317.97	315.94	316.75	316.19	314.47	316.45	311.89	319.3	317.61	314.83	314.63	315.02	311.15	313.2	316.73
302.42	304.14	300.68	304.42	302.5	302.95	305.19	298.8	302.87	307.93	301.2	303.11	302.68	305.74	305.94	300.52	303.67	298.96	304.45	300.44	305.03	305.2	305.85	303.17	300.28	304.55	301.66	303.76	306.44	301.22	301.83	302.28	302.25	305.52	302.76	301.98	305.42	308.04	303.39	304.22	301.73	302.7	302.48	302.66	303.34	302.88	304.67	301.28	302.99	303.52
315.9	316.28	317.43	317.05	316.74	311.26	319.79	319.6	314.03	320.25	315.71	313.79	316.45	314	317.73	313.39	312.37	316.45	315.57	315.73	313.28	313.23	317.85	316.43	316	314.84	313.17	315.21	316.43	313.48	316.25	315.53	313.85	317.17	315.96	312.8	312.94	314.07	315.35	310.86	316.01	315.83	312.48	312.52	313.26	317.43	314.76	318.66	311.32	312.07
296.16	297.18	298.43	303.14	295.45	295.99	293.51	294.89	297.05	295.23	296.13	295.57	298.03	296.49	296.45	293.38	298.27	296.61	300.08	296	297.55	295.84	300.1	296.4	299.22	298.13	296.8	294.34	297.06	298.55	297.77	295.02	294.48	296.9	298.97	297.09	298.16	299.23	296.34	297.42	294.7	296.58	297.61	294.48	301.09	297.11	296.25	296.66	296.4	296.68
325.23	326.33	326.67	329.8	325.57	325.54	322.67	329.4	322.25	323.02	324.21	325.03	328.15	329.45	327.71	324.4	334.68	326.57	326.41	324.16	321.16	322.36	324.2	327.6	326.32	324.84	325.56	325.4	325.93	325.69	328.52	325.24	326.1	325.11	325.33	324.87	328.13	328.19	326.65	326.27	325.92	322.77	323.62	320.56	322.83	323.29	324.18	326.87	327.29	319.84
315.06	315.75	311.38	316.06	315.07	314.17	313.44	313.28	312.05	312.15	313.35	315.59	315.76	312.17	315.16	314.97	317.02	313.88	315.92	312.29	315.77	314	315.84	315.86	312.46	313.04	315.2	313.19	314.87	314.25	314.66	315.83	318.57	315.39	313.52	315.72	312.96	314.82	318.51	315.22	316.37	315.69	313.09	312.22	310.48	315.29	315.97	313.8	315.24	315.12
317.23	317.95	320.31	319.83	318.5	322.88	322.09	315.33	318.21	317.13	320.02	316.6	317.41	321.2	314.33	321.16	318.24	318.93	317.22	316.21	319.44	317	319.01	318.18	316.05	314.42	320.17	320.49	319.59	319.8	317.89	317.74	320.27	319.5	313.64	316.96	317.16	319.6	320.2	319.98	318.93	316.96	320	319.51	319.9	320.34	319.08	320.16	319.11	316.65
328.64	328.17	325.01	332.48	330.28	327.56	327.52	329.17	330.01	326.27	329.14	324.75	327.96	328.73	327.41	327.34	327.56	329.65	326.37	326.84	329.18	332.57	327.99	330.15	326.78	324.5	326.65	329.09	324.48	323.37	323.6	326.75	327.54	326.97	329.26	327.63	329.31	325.31	327.85	328.83	327.94	329.51	328.09	326.22	327.71	330.55	329.75	325.51	330.25	326.85
311.79	309.04	311	309.27	310.17	308.86	309.69	309.53	311.26	313.31	314.47	310.14	313.84	311.67	306.93	308.9	313.57	308.72	313.19	307.89	307.93	307.35	308.53	310.76	309.69	309.14	310.81	312.91	311.56	310.87	310.12	309.5	308.83	307.89	310.83	310.82	307.68	311.12	306.96	311	313.22	309.09	307.05	310.81	311.1	308.33	309.19	309.76	309.77	310.68
299.39	294.92	297.05	293.28	292.94	292.98	295.72	292.6	293.87	292.37	295.36	289.57	291.95	295.64	293.76	293.24	295.29	292.99	290.58	295.31	293.72	291.97	294.61	294.71	294.25	297.6	292.43	290.09	290.4	294.69	293.46	293.85	291	291.86	294.67	297.24	294.24	297.59	295.95	292.84	293.71	294.08	294.77	296.21	292.96	296.91	289.06	294.76	295.73	293.09
316.14	316.38	312.38	313.11	318.82	315	312.3	313.87	314.37	316.02	316.71	313.33	316.05	313.38	315.94	312.7	314.05	312.26	318.59	313.87	318.43	314.27	314.16	317.54	309.87	310.89	315.86	315.19	314.24	312.94	314.81	317.34	313.8	313.82	312.17	314.36	315.85	313.76	314.36	314.46	312.06	317.47	310	316.52	315.72	316.41	315.63	314	315.1	314.45
303.79	305.56	303.87	308.46	304.27	302.85	301.25	303.49	303.77	302.68	301.74	298.86	303.59	305.72	306.18	301.81	301.7	301.3	303.25	304.82	304.34	303.77	305.67	301.61	302.7	303.29	303.78	300.92	304.4	300.93	303.04	301.79	303.46	303.61	301.84	303.36	304.4	305.43	304.09	301.77	304.34	302.93	302.98	302.66	302.25	302.93	304.79	302.59	306.01	301.18
307.12	305.47	308.04	308.03	308.57	309.15	308.17	309.46	308.39	306.62	305.83	305.18	309.4	309.02	308.82	307.49	306.94	310	310.43	307.46	307.14	308.57	309.72	310.08	306.14	305.99	308.07	305.14	309.07	308.25	310.12	309.13	304.4	308.23	306.77	307.91	309.87	305.49	309.64	306.98	308.88	311.02	312.97	308.56	312.19	309.2	308.31	310.24	314.43	304.04
311.45	310.54	311.12	311.65	308.87	308.92	315.12	314.07	309.64	312.51	310.49	310.4	311.52	308.95	312.32	309.72	311.55	307.97	309.46	309.26	308.42	310.19	309.25	306.41	310.91	311.77	311.36	309.24	312.16	313.56	309.99	313.06	309.89	311.18	309.78	309.66	311.65	312.95	308.4	311.2	312.29	309.21	310.03	312.16	308.14	311.53	311.7	306.34	309.73	315.47
312.22	318.7	315.34	316.75	313.8	313.16	317.34	316.78	315.94	313.81	312.7	311.14	313.36	313.31	313.53	313.99	310.28	311.07	310.4	313.34	313.99	313.43	312.77	311.79	312.99	315.97	312.33	319.01	313.18	313.14	310.67	313.34	317.61	310.64	313.86	315.58	312.95	312.5	314.77	319.12	314.74	311.81	316.39	315.52	318.43	314.46	315.91	313.02	313.12	311.55
316.52	316.09	318.99	316.66	314.54	318.98	318.77	319	316.43	314.39	315.64	317.85	314.3	315.78	314.46	319.85	318.07	314.66	318.62	314.37	315.92	314.87	313.36	316.31	318.19	315.66	315.81	317.14	316.68	315.77	316.59	313.77	316.58	315.16	316.24	316.24	320.41	316.82	315.25	320.09	314.56	314.24	318.15	314.37	315.51	317.18	318.58	317.17	311.62	317.44
305.92	306.68	308.65	306.37	304.92	306.77	303.34	305.39	306.44	309.9	308.88	300.44	305.49	305.87	306.39	307.64	308.97	305.57	307.98	304.9	307.54	307.56	305.13	303.68	307.41	304.3	305.68	310.51	307.08	304.96	306.25	304.12	305.45	308.03	306.79	306.81	304.01	304.67	302.66	304.4	308.43	308.13	307.62	308.46	307.63	305.76	305.4	305.45	305.05	305.9
297.23	292.05	294.15	291.54	292.2	295.69	292.58	292.04	293.54	294.78	295.36	291.52	296.18	293.65	294.55	294.52	294.26	292.79	295.06	298.52	293.21	294.06	294.64	293.39	294.1	292.68	297.07	293.9	297.35	294.86	296.18	293.46	293.51	296.08	294.89	297.13	291.78	296.44	293.66	296.17	295.18	295.99	295.14	293.9	294.83	293.62	293.1	293.64	289.46	294.37
296.2	295.35	293.39	291.29	297.39	298.45	292.74	295.67	296.06	292.93	289.58	295.23	295.04	292.7	294.76	293.31	295.11	290.71	295.7	292.3	294.42	293.24	291.48	296.05	292.29	295.31	295.55	295.36	293.17	293.16	294.11	293.71	295.07	291.62	294.54	297.67	295.7	292.14	294.33	291.28	292.21	294.93	295.62	290.44	297.35	291.84	293.91	295.63	293.33	296.42
303.96	303.01	301.25	306.79	302.44	300.12	302.64	302.69	305.34	303.76	301.84	304.48	301.79	305.98	304.66	302.46	303.6	304.01	305.15	305.01	304.34	305.72	303.99	302.77	303.23	303.52	303.91	302.87	300.46	302.24	301.42	303.78	302.48	302.17	307.3	303.71	304.58	301.49	303.27	302.74	305.09	301.54	301.65	302.73	305.2	303.2	301.61	301.41	301.42	301.67
300.17	305.04	305.69	305.53	301.91	302.5	303.31	302.37	305.76	306.94	306.39	303.86	303.4	304.56	302.87	301.77	302.48	304.04	300.24	304.07	304.17	303.55	299.95	302.39	301.86	302.49	299.7	301.82	301.19	302.61	302.88	303.12	303.29	304.9	303.84	305.94	305.2	301.99	300.33	301.13	301.57	305.04	305.73	306.35	301.29	304.36	307.54	301.33	307.48	303
300.58	300.82	297.84	299.06	300	302.49	301.55	301.44	300.44	304.89	296.75	300.68	295.82	297.04	305.17	302.56	301.68	297.46	301.96	297.55	300.73	297.82	297.66	302.07	302.09	300.02	300.3	295.08	297.57	301.6	298.04	301.17	298.41	297.41	303.05	303.64	300.8	297.88	303.74	300.95	301.4	297.85	296.76	300.47	299.71	302.61	299.89	300.2	304.12	299.88
303.26	304.25	303.36	302.86	304.12	304.74	304.04	303.12	306.59	301.21	303.9	302.39	298.5	304.1	304	301.45	302.06	306.95	303.7	301.92	302.57	305.45	304.09	304.19	307.14	302.9	302.67	304.23	300.2	302.54	302.09	300.35	302.17	301.07	304.02	304.73	300.56	305.58	303.97	298.7	303.6	305.56	303.26	304.8	300.69	304.53	303.26	305.31	303.84	301.99
307.99	304.43	301.87	304.92	302.58	300.89	303.34	300.76	306.37	303.22	305.16	301.77	305.62	302.43	305.36	301.55	306.6	305.13	302.9	307.34	301.92	305.98	306.25	306.34	305.08	305.5	306.42	303.85	304.33	302.28	302.3	303.83	305.81	306.95	300.32	302.2	304.61	304.37	301.42	301.99	304.34	307.86	306.83	299.35	304.52	302.52	303.89	302.27	302.77	304.3
326.02	320.34	324.88	324.01	322.33	323.61	320.79	321.89	320.12	320.4	324.64	326.29	325.3	324.42	322.96	326.56	324.36	324.93	327.38	324.44	324.08	322.87	323.59	323.78	326.4	323.01	327.41	326.47	326.24	324.16	323.84	321.81	325.33	323.71	326.3	321.5	327.07	327.51	325.19	323.11	325.24	323.19	322.87	324.29	325.18	324.28	325.64	329.29	322.63	326.97
293.98	298.64	294.93	294.37	294.72	294.33	298.2	291.38	290.22	297.96	294.05	295.34	292.83	292.84	299.49	294.32	290.5	296.86	291.46	294.35	297.32	296.02	296.52	294.02	296.13	296.04	293.78	297.46	292.01	294.86	293.36	294.13	293.82	296.15	292.39	296.64	293.75	295.35	293.35	295.1	293.96	296.08	294.82	295.42	291.82	291.5	294.33	295.02	295.76	295.03
294.6	295.63	295.29	291.98	292.25	291.12	293.79	295.6	294.19	297.73	293.67	299.43	295.97	296.85	295.32	293.92	295.92	295.98	294.36	293.9	294.06	294.91	293.8	296.17	296.69	295.08	295.56	294.26	293.89	294.85	293.66	293.26	293.21	294.97	293.69	294	294.67	292.56	294.83	298.27	293.29	295.31	294.83	296.35	294.46	295.8	292.07	295.81	293.94	296.98
302.73	304.01	308.66	304.85	302.24	304.88	303.89	304.31	303.64	302.29	305.08	297.92	304.48	303.15	306.19	301.98	304.74	305.94	304.62	304.49	305.66	304.73	306.54	301.62	305	305.23	306.02	301.68	303.89	305.85	303.4	305.16	305	307.24	307.01	303.4	303.79	304.01	304.2	304.29	304	302.51	302.42	305.32	303.31	305.31	303.73	298.63	302.63	305.36
300.1	299.37	304.45	303.22	306.67	301.74	303.85	303.09	302.33	304.69	301.23	301.8	298.13	304.5	303.13	307.61	302.3	301.95	306.01	303.47	303.1	301.26	301.18	301.29	302.85	300.55	302.12	301.18	306.79	302.45	304.09	301.54	304.94	301.49	304.18	304.03	303.93	300.93	304.35	305.03	304.59	304.11	301.94	305.48	302.92	303.13	302.91	301.82	304.83	305.72
303.78	303.59	304.55	302.33	303.48	298.85	301.6	302.88	303.47	303.41	301.37	303.14	306.34	300.66	306.11	303.33	303.92	303.12	302.73	305.98	305.28	301.53	301.94	303.08	302.47	304.44	301.13	302.37	305.91	303.12	302.53	300.49	304.34	302.47	302.59	300.29	306.39	305.29	301.65	301.83	304.29	301.83	303.93	301.5	305.97	302.62	303.02	301.77	304.24	304.29
320.47	320.82	318.47	320.53	314.94	320.25	318.25	318.39	318.12	321.08	318.77	319.62	318.77	322.01	320.55	314.56	319.92	319.83	320.37	318.23	317.92	317.92	317.56	319.14	319.96	322.47	319.8	316.35	317.05	317.82	316.34	319.33	316.61	315.75	318.5	316.52	319.83	317.52	318.56	317.91	321.47	316.21	320.39	321.76	317.35	318.15	319.92	317.14	318.94	314.68
311.84	313.63	311.46	312.65	317.33	313.76	316.84	310.24	316.6	315.7	315.05	316.9	312.79	312.42	318.56	316.38	309.57	315.48	316.53	311.92	310.03	315.55	311.1	312.15	313.32	316.84	317.71	315.1	311.52	310.04	313.69	312.68	313.31	314.53	312.47	313.96	314.41	317.1	310.42	312.66	315.45	314.83	312.14	310.92	317.2	315.29	315.88	311.49	314.51	314.28
308.5	305.65	305.42	307.17	305.34	307.73	304	306.22	306.38	305.82	307.64	307.1	305.49	303.56	306.16	308.25	307.04	309.9	306.25	305.29	305.36	307.2	308.9	306.23	306.68	307.42	308.89	307.05	308.34	306.63	306.5	306.87	308.22	303.06	307.24	304.96	304.63	305.83	305.15	303.54	302.07	307.08	307.88	306.32	307.91	306.73	303.82	309.03	307.66	307.74
296.74	295.51	296.03	291.7	293.82	295.23	296.06	292.53	297.06	294.99	296.08	294.14	294.55	294.19	298.03	294.11	295.41	295.73	294.8	295.52	297.61	291.91	298.54	293.49	295.93	291.75	297.06	292.96	296.26	295.96	294.31	296.05	295.99	292.29	294.13	294.57	296.97	293.72	294.27	296.9	293.34	295.93	297.5	296.61	294.19	293.94	294.31	296.54	291.4	296.83
320.79	321.55	318.6	320.58	322.39	321.73	317.13	318.43	315.61	322.44	317.1	316.75	319.63	318.76	320.88	315.14	321.02	318.26	317.3	320.02	318.85	318.74	317.89	320.97	319.68	320.45	317.4	316.81	319.43	318.41	320.54	316.83	318.67	319.55	314.21	318.81	318.3	316.52	322.25	320.23	317.24	318.35	318.28	319.54	321.99	317.14	321	317.73	322.77	321.47
301.19	300.36	307.79	305.78	303.41	300.03	304.93	301.9	307.89	306.51	305.75	306.07	303.76	306.46	305.14	307.64	304.29	301.39	305.05	303	305.2	304.76	304.41	304.18	301.88	304.95	303.98	300.44	305	305.79	302.68	305.23	302.66	304.25	302.94	304.64	306.28	306.68	301.8	306.15	305.17	306.21	305.55	303.49	305.6	306.09	307.27	301.54	305.53	305.97
308.11	307.12	310.02	307.08	308.74	306.26	307.59	308.48	308.94	309.23	311.84	308.04	306.96	311.22	308.76	307.79	308.84	307.97	307.31	307.7	307.73	308.42	309.83	308.95	309.96	305.12	308.46	309.48	309.75	309.49	312.22	307.86	310.47	310.29	306.36	308.33	304.72	311.78	308.91	310.74	306.84	304.73	308.39	308.46	306.36	306.45	307.2	305.17	309.91	309.07
307.8	307.38	310.59	308.66	313.6	309.08	313.21	314.14	312.34	309.08	308.29	313.46	312.62	309.97	314.59	313.41	310.31	311.1	313.63	312.01	311.83	308.58	311.39	308.25	316.09	311.81	314.95	313.79	313.55	308.96	311.87	306.56	309.71	313.88	311.78	312.21	308.97	310.47	310.31	312.86	311.4	313.46	311.39	313.78	315.18	311.35	310.66	310.83	308.43	313.69
305.73	307.92	301.9	301.49	301.03	304.27	304.52	304.21	302.31	303.01	302.2	300.33	301.58	300.2	303.25	301.28	303.47	301.84	301.97	302.57	299.95	303.38	303.05	299.4	301.35	303.61	299.93	300.42	300.46	305.32	303.83	303.59	303.67	305.03	300.33	301.32	302.85	297.65	305.33	300.73	303.62	300.04	302.08	302.45	302.05	304.07	301.12	298.03	302.89	299.47
312.43	309.14	309.17	307.91	308.38	311.8	309.18	307.68	309.05	309.77	304.52	308.72	312.12	310.51	307.6	305.84	310.03	305.49	312.18	310.44	311.26	309.75	310.64	310.27	312.41	310.03	311.12	306.68	305.44	308.8	308.89	310.75	309.88	309.51	309.82	310.34	309.35	309.79	306.1	307.99	309.37	306.64	307.76	310.09	308.59	306.09	307.19	311.87	306.59	310.46
304.98	302.93	307.67	305.31	303.69	304.21	304.37	303.14	306.45	304.32	306.03	304.3	306.08	304.78	304.24	305.15	304.83	303.36	302.73	309.06	306.77	307.7	304.29	305.13	303.96	306.83	304.06	303.18	306.05	299.46	308.75	304.78	308.94	306.55	306.63	304.39	305.73	302.99	306.28	302.22	306.42	300.79	304.08	306.52	304.45	308.63	304.67	304.35	307.03	303.91
330.45	330.57	326.5	329.96	326.94	333.28	330.03	326.77	325.54	327.23	328.22	328.34	330.03	327.28	324.4	329.41	329.86	325.32	327.26	326.17	328.07	326.8	327.06	326.91	327.66	326.84	332.62	331.2	330.9	327.49	326.04	326.81	328.83	325.87	328.49	330.16	327.26	330.38	327.46	330.17	326.89	329.29	329.57	325.76	327.2	330.25	330.86	327.41	327.15	329.13
320.84	321.34	314.09	321.23	320.75	319.59	317.25	320.11	316.33	314.99	318.78	322.81	314.97	325.46	317.65	320.19	320.36	318.97	319.61	317.97	320.21	320.05	320.76	320.11	317.71	319.25	318.9	319.6	320.75	316.76	323.82	321.1	319.58	319.48	319.17	318.22	318.68	321.1	321.08	318.33	314.87	313.59	317.4	318.18	315.43	319.42	319.25	317.5	318.38	318.55
306.88	300.65	302.37	303.21	306.27	303.75	302.77	304.56	306.67	305.29	305.3	305.02	307.8	304.28	303.67	306.49	302.02	301.22	306.85	305.07	305.27	301.86	303.79	302.95	307.75	309.26	303	308.83	307.24	307.01	307.36	303.2	305.77	308.02	307.09	305.58	302.67	305.29	304.36	307.65	303.76	307.56	303.92	303.9	304.74	306.3	303.37	302.63	305.41	305.35
325.49	325.69	326.84	326.91	326	323.75	321.63	325.2	322.12	325.67	321.93	330.1	322.55	323.24	327.26	324.28	324.67	322.56	326.88	323.58	322.69	323.26	323.75	326.53	325.6	326.05	324.59	324.62	324.12	322.45	324.82	322.4	322.07	325.75	324.68	323.75	325.97	327.89	322.74	323.27	323.2	327.32	323.92	323.61	326.43	325.7	322.88	325.82	320.09	325.22
313.2	312.73	312.11	312.77	311.4	312.38	313.86	313.53	312.8	313.52	311.79	312.59	314.85	314.39	315.36	314.05	311.57	312.85	317.5	312.25	310.66	314.96	313.89	313.72	310.45	314.02	318.52	312.25	308.43	308.36	312.41	308.76	313.44	310.99	314.64	314.93	311.83	314.43	312.61	311.73	318.02	312.71	310.55	309.88	314.87	316.36	311.56	312.33	312.95	314.16
301.89	305.64	302.39	305.3	302.82	301.24	303.89	302.97	303.07	300.5	302.88	303.14	303.14	301.85	302.99	303.48	305.58	304.62	304.91	303.88	304.16	303.3	302.56	304.93	304.31	306.06	304.2	301.55	300.73	304.09	302.34	304.39	303.68	304.57	305.09	306.31	307.25	302.19	304.97	305.6	303.19	304.26	306.83	302.28	303.04	305.24	306.56	304.33	298.53	301.47
315.21	315.9	319.99	316.96	308.16	313.01	313.74	316.34	318.63	312.5	311.36	312.54	314.97	313.27	314.93	316.55	314.78	313.1	315.24	312.22	315.96	317.43	313.57	311.85	314.62	315.18	313.64	309.94	314.19	315.59	317.06	315.22	314.19	317.39	315.12	317.04	313.85	316.55	315.02	314.84	317.31	313.28	313.74	314.36	314.99	312.02	313.2	314.77	316.42	314.74
318.56	319.78	317.12	317.57	318.78	318.58	318.65	319.2	318.1	319.74	318.23	320.37	314.17	315.65	317.14	318.53	319.2	316.76	320.32	317.02	321.33	318.79	320.34	320.67	321.2	315.11	318.3	319.17	318	315.81	316.91	319.53	317.73	318.85	317.36	320.35	318.72	321.27	318.07	313.84	316.21	315.86	319.66	320.36	317.59	318.49	318.73	318.14	319.65	321.45
297.78	295.76	295.87	293.83	296.17	295.6	292.02	293.77	295.13	294.37	297.49	296.05	299.45	294.83	298.23	297.42	296.23	294.23	297.04	294.36	295.01	298.42	299.56	295.66	290.44	293.38	299.84	295.02	294.57	297.34	294.21	297.95	296.49	295.27	294.89	297.9	295.55	296.25	296.38	294.82	292.85	297.04	295.17	294.06	294.24	293.06	293.97	295.63	296.6	293.7
300.28	294.35	299.36	301.26	297.82	300.51	296.62	298.52	298.23	299.71	302.56	300.6	300.59	300.01	297.86	300.69	302.1	297.74	299.3	297.08	296.97	301.78	298.76	301.88	299.51	294.62	298.97	302.23	296.82	301.97	298.7	298.8	300.65	299.52	298.8	298.94	303.77	303.64	300.44	299.8	300.56	299.77	302.62	301.39	295.31	300.62	301.9	302.79	299.96	299.23
306.69	304.42	305.28	304.36	304.51	303.4	307.84	303.97	303.28	301.24	306.67	304.9	307.25	302.12	303.71	306.71	304.44	301.13	305.2	302.08	302.13	303.57	304.19	304.84	301.97	299.37	302.88	301.56	302.32	304.99	304.06	302.67	301.74	302.69	301.79	303.91	307.9	305.53	303.91	301.91	301.87	304.05	306.09	304.57	303.03	305.99	302.19	303.82	303.09	299.53
319.11	315.9	319.83	315.28	321.34	318.43	315.9	316.11	315.8	313.94	315.06	319.54	317.84	316.3	316.08	315.78	313.62	317.9	319.43	314.91	316.71	317.44	315.92	314.24	316.54	317.22	315.69	319.03	317.9	320.06	316.8	314.94	322.53	318.77	320.1	314.96	316.14	315.73	314.11	322.53	318.16	318.69	315.79	320.1	318.17	314.04	319.49	316.33	320.77	317.68
305.67	301.21	301.72	306.16	298.17	302.2	303.91	304.14	306.33	307.18	303.32	306.83	305.28	302.82	305.23	304.77	305.54	304.27	304.85	306.51	301.13	303.57	302.13	306.96	305.02	302.78	300.56	301.98	302.98	303.63	300.16	304.44	302.13	306.16	302.72	302.66	304.76	301.44	300.63	305.17	306.02	302.03	302.97	302.81	304.51	303.35	304.56	303.37	303.89	299.89
293.9	296.64	293.13	293.24	291.96	301.29	295.7	295.05	293.07	293.04	294.36	294.47	293.37	293.62	293.75	295.49	293.83	294.44	296.63	292.84	293.2	294.7	295.38	295.42	298.04	294.46	296.21	297.5	294.1	295.99	293.82	292.87	296.72	294.44	295.47	296.14	293.76	296.93	294.71	294.79	296.12	294.25	296.09	294.6	296.79	294.78	294.75	297.75	296.92	300.38
327.48	325.6	326.69	328.35	326.27	325.61	329.37	323.97	326.31	328.25	325.31	327.95	326.79	328.11	327.38	324.24	323.94	332.03	326.57	327.64	327.19	329	326.52	327.36	328.43	327.05	328.61	326.49	331.38	325.41	326.59	327.09	324.42	323.81	327.29	329.16	324.25	328.33	324.84	326.46	322.73	327.68	328.03	325.9	327.2	325.61	329.52	321.87	329.68	325.97
311.11	312.12	314.15	312.25	316.26	313.45	311.8	314	312.76	315.5	315.02	315.89	312.79	310.89	309.72	312.64	314.46	310.82	314.34	313.06	313.42	311.75	312.85	313.2	314.72	312.74	313.67	314.62	313.4	309.42	311.87	310.54	309.99	315.48	310.66	313.3	313.87	314.39	313.05	314.5	309.69	313.72	309.93	313.27	309.42	313.01	311.32	312.52	314.05	314.11
313.57	312.03	313.84	310.03	314.29	312.43	310.93	313.75	311.38	309.68	312.03	311.03	313.15	309.47	312.02	310.6	313.81	309.38	308.33	309.84	312.35	313.14	311.5	314.43	310.13	312.39	310.52	312.78	307.75	309.3	309.59	311.78	310.2	311.54	306.74	311.38	311.27	307.48	310.83	309.58	312.44	312.29	312.23	308.76	309.2	308.64	313.04	311.17	310.24	309.34
315.14	314.56	313.86	315.87	313.08	321.4	314.8	315.62	316.35	315.59	314.85	318.09	318.25	313.79	312.46	311.19	313.21	312.26	316.2	314.5	317.74	317.1	317.32	314.08	312.22	314.38	317.82	313.74	313.78	314.05	315.98	313.51	315.09	314.08	317.07	313.71	317.16	313.47	314.18	314.66	314.25	316.87	316.15	313	311.5	313.06	315.93	316.17	316.01	313.99
314.52	314.4	312.32	312.55	315.62	316.33	312.16	314.01	313.39	314.73	312.35	315.07	313.52	313.39	313.39	311.14	313.44	314.59	312.9	314.38	316.79	313.15	316.44	314.7	312.34	311.16	313.74	314.62	313.99	312.51	315.55	314.19	316.21	312.2	316.66	312.38	312.37	314.46	312.63	312.73	313.09	314	311.95	314.41	314.33	313.29	313.32	316.74	316.35	311.3
316.77	316.92	320.75	315.85	317	317.54	316.26	318.24	318.98	316.48	318.42	314.65	318.56	316.74	313.72	312.7	320.29	312.18	313.68	316.92	316.39	320.03	318.64	316.76	319.43	317.7	316	313.23	315	316.67	316.72	318.83	319.72	318.8	318.28	315.67	318.38	317.87	315.84	318.14	317.13	317.05	317.44	321.35	314.47	316.46	313.54	319.37	316.95	315.84
326.83	325.62	324.66	325.14	325.26	325.87	324.27	327.29	325.25	325.92	323.98	323.76	323.77	328.11	321.37	327.84	324.33	324.4	322.93	325.28	328.3	320.85	321.71	327.64	324.23	323.8	324.57	323.8	324.97	324.81	324.09	322.79	321.52	326.63	323.45	325.29	320.67	325.97	326.38	324.25	323.52	323.93	324.51	326.08	325.27	323.81	322.2	328.97	325.29	325.43
302.05	308.99	306.59	305.49	307.54	310.18	304.46	308.65	309.31	306.59	306.83	302.68	306.65	307.83	307.74	307.7	311.64	307.42	306.25	306.43	308.61	308.87	304.34	307.65	308.17	304.17	306.15	304.7	308.16	306.65	309.82	303.59	306.29	304.38	306.74	305.65	307.21	307.91	306.76	310.4	307.15	306.06	306.19	306.94	304.66	301.28	304.89	306.67	305.22	306.42
304.85	306.78	305.26	303.4	305.94	307.41	304.14	306.2	307.98	307.28	300.26	308.04	305.81	304.74	305.77	306.57	301.46	303.75	306.99	305.53	305.5	306.04	307.42	305.33	305.9	304.04	308.37	305.41	301.58	308.45	307.79	305.03	306.75	304.62	304.73	303.62	307.96	306.82	307.29	303.74	306.07	305.14	306.14	310.81	305.25	307.52	305.99	301.94	304.18	305.03
296.17	293.36	299.32	293.63	294.74	294.88	296.17	291.26	296.58	295.22	296.74	296.05	295.24	299.02	296.82	292	295.51	296.43	294.84	293.52	293.79	294.39	293.63	293.52	295.89	297.16	295.57	295.32	295.4	294.83	293.53	298.1	298.13	298.92	296.26	295.86	294.18	291.88	293.14	298	293.83	296.34	292.36	296.15	292.09	293.6	298.5	296.6	297.69	295.4
317.64	319.23	316.84	314.44	313.56	314.43	317.53	315.98	318.4	321.18	318.1	315.92	320.01	316.24	317.72	317.15	316.49	317.08	317.12	314.73	318.83	314.73	319.56	313.73	320.03	315.85	315.77	315.74	317.86	315.28	315.43	318.59	316.45	314.7	319.34	315	314.31	315.33	318.46	314.87	310.87	316.21	314.22	315.01	316.43	317.71	314.25	315.34	315.41	317.26
[truncated: 150 more rows]
[truncated: 150 more columns]
