# Supplementary material for: Genetic dissection of main and epistatic effects of QTL based on augmented triple test cross design
Source: PLoS One. 2017 Dec 14;12(12):e0189054. doi: 10.1371/journal.pone.0189054 (PMC5730204; doi:10.1371/journal.pone.0189054)
Supplement: S9 Supporting Information — (ZIP) [file pone.0189054.s009.zip › z5_1300_0.8_10.csv]

300.01	300.79	299.09	300.15	300.86	299.03	299.65	300.19	300.04	300.14	298.81	299.6	299.28	300.33	300.16	301.12	300.46	298.88	300.13	299.89	301.54	299.49	300.24	300.24	298.97	300.82	299.9	300.24	301.44	300.47	299.78	299.64	300.11	300.18	300.1	299.54	299.9	299.17	299.47	300.27	300.22	300.18	299.45	301.26	300.01	300.15	299.46	299.46	299.47	299.94
312.81	312.55	312.29	313.16	313.69	312.15	310.97	312.51	312.18	313	313.14	312.65	313.67	311.7	314.14	313.49	312.6	313.02	312.29	312.61	313.01	312.29	313.48	314.1	313.63	312.75	312.34	310.05	311.69	312.21	312.58	312	312.44	313.62	313.44	313.11	313.26	313.06	312.29	311.93	312.85	313.55	312.34	311.86	312.78	313.35	312.77	312	312.97	312.71
302.97	303.15	303.95	303.32	303.72	303.1	303.27	304.65	304.89	303.68	303.64	304.34	303.59	303.96	303.66	304.12	303.83	304.2	303.77	304.43	302.44	303.78	304.26	304.79	304.07	303.56	303.18	302.99	305.11	302.52	305.61	304.19	303.7	303.61	303.86	304.83	304.49	303.16	304.47	303.64	303.55	303.55	303.67	304.25	303.11	302.71	303.09	305.24	304.37	302.66
324.8	325.14	325.21	323.67	324.16	326.16	324.23	324.05	324.4	323.47	323.8	323.82	324.46	324.62	325.86	325.47	324.33	323.83	323.41	323.73	324.45	323.2	324.83	324.09	324.34	324.81	323.83	324.51	324.15	324.25	323.91	324.37	325.26	324.88	325.48	325.07	325.43	325.38	323.94	324.52	324.38	323.84	326.14	324.11	324.38	324.18	324.71	324.58	326.6	324.86
311.58	311.75	311.03	311.35	309.85	311.58	309.6	311.5	311.95	311.41	312.46	309.59	311.73	311.73	310.15	311.51	311.01	310.61	311.11	310.81	311.62	312.26	311.6	311.39	311.36	312.11	312.3	311.12	312.03	311.17	312.05	311.57	311.57	310.61	311.46	311.63	310.83	312.39	311.3	310.87	311.11	311.75	311.79	311.89	311.44	311.75	311.84	311.29	311.75	311.57
327.2	328.05	327.8	327.69	325.68	325.21	325.95	326.54	325.52	326.56	327.56	326.96	326.87	325.01	326.71	327.77	327.52	326.95	327.72	328.44	327.45	327.03	327.21	327.03	325.79	327.34	327.05	327.8	326.14	327.28	326.95	327.51	327.15	327.17	326.67	326.89	327.48	327.82	326.19	326.59	326.45	326	326.83	327.2	327.33	325.78	326.9	326.94	328.29	326.93
318.58	319.82	318.67	318.96	318.78	318.98	319.11	317.62	318.42	318.94	317.83	318.54	318.54	318.4	319.07	318.97	317.51	318.13	318.97	318.4	319.37	319.56	318.82	319.25	317.68	318.37	319.66	319.4	319.53	318.5	318.26	319.32	318.35	319	318.72	318.06	319.71	317.17	316.78	318.39	319.34	318.68	318.05	318.79	318.3	318.96	319.11	318.49	319.38	319.2
300.55	299.48	300.82	300.18	299.41	299.81	300.45	300.95	299.89	300.31	300.35	298.3	299.42	299.28	299.34	299.8	300.05	300.51	300.6	300.65	300.45	299.99	299.96	299.31	299.27	299.83	300.87	298.23	299.67	297.75	299.92	299.93	299.28	298.95	300.13	299.52	300.45	301.39	300.14	300.27	299.01	299.51	301.68	300.18	300.63	299.41	300.56	299.19	299.65	300.22
313.46	314.25	313.24	314.53	314.39	313.93	313.71	313.91	314.13	312.84	314.66	314.36	314.32	314.7	314.32	314.5	314.02	312.98	314.16	314.38	313.15	313.87	314.77	313.54	313.91	313.73	313.11	314.1	312.76	313.55	313.79	315.11	313.83	312.66	315.37	313.53	314.24	313.48	313.5	314.85	314.14	314.29	313.64	313.45	314.92	313.18	314.72	314.11	313.03	313.35
293.68	294.65	295.35	295.46	295.41	295.26	294.37	294.55	296.07	294.7	294.92	295.02	294.19	294.85	295.68	294.75	294.13	295.28	295.85	294.33	293.74	295.62	297.02	294.04	293.94	294.25	295.35	293.77	295.63	296	295.08	295.54	294.53	294.99	293.49	295.42	296.2	295.35	295.68	296.15	295.28	295.1	295.2	295.23	295.7	294.81	295.48	294.22	294.79	294.78
311.46	312.41	310.21	310.47	311.76	311.04	310.44	311.4	313.24	311.69	312.25	310.88	311.77	311.79	311.91	310.77	310.85	310.99	311.12	311.8	311.7	310.35	310.54	310.89	311.37	311.09	310.64	313.73	311.79	310.73	311.28	311.45	312.21	312.42	311.29	311.09	311.04	311.15	311.05	311.71	311.85	311.16	312.25	311.14	311.25	311.26	311.52	311.83	312.12	311.67
313.71	314.07	314.06	314.26	313.51	314.27	315.21	313.02	314.95	314.02	315.39	313.82	314.79	313.7	314.32	314.22	312.8	314.12	313.47	314.02	314.66	313.18	314.03	314.14	313.12	313.39	314.49	313.79	313.38	313.37	313.43	315.21	315.04	313.29	314.52	313.25	313.48	315.23	315.29	312.38	315.37	314.45	315.02	313.37	315.21	313.48	316.07	314.47	314.1	314.11
300.81	300.09	300.99	301.14	301.32	301.11	301.41	301.61	299.99	299.89	301.48	302.21	302.62	299.52	300.92	301.26	300.96	300.68	301.01	300.82	299.59	301.78	300.95	301.42	301.06	299.57	301.04	301.65	301.76	301.75	300.49	300.94	301.39	300.11	301.51	300.6	301.68	301.4	301.51	300.6	300.78	301.08	300.98	302.63	302.18	300.44	300.47	299.75	300.47	300.7
301.61	302.01	302.64	303.24	302.77	301.29	301.53	302.31	302.63	302.57	302.58	301.7	301.37	302.46	300.93	302.93	302.52	302.01	303.58	302.43	302.78	303.02	302.13	302.74	302	302.41	301.96	302.13	302.39	303.35	302.69	303.18	302.39	303.59	302.33	301.99	303.38	302.19	302.89	300.91	302.18	302.74	302.74	302.53	302.17	303.39	302.69	303.2	302.74	302.91
317.09	317.25	318.54	317.38	316.85	317.88	317.42	317.26	315.88	316.42	317.97	316.69	317.52	317.34	317.88	317.66	316.71	317.28	317.73	317.17	316.25	317	317.19	316.13	318.36	318.07	317.51	317.64	316.29	317.95	317.01	317.39	316.74	318.82	316.77	318.59	317.88	315.91	317.73	316.97	316.81	316.41	317.09	317.72	315.4	317.76	317.52	317.92	315.98	317.41
305.64	304.32	305.69	305.94	306.11	305.99	307.66	306.69	305.14	304.94	307.94	307.48	306.4	305.83	306.28	306.42	307	306.45	306.74	305.77	306.58	305.24	305.98	306.26	305.94	305.9	307.05	305.83	305.35	306.68	305.84	305.23	306.47	304.96	305.69	306.55	304.85	305.93	305.77	306.73	306.57	305.13	306.89	306.49	305.77	306.08	307.51	305.2	306.24	306.75
313.57	313.34	312.79	314.36	312.71	313.57	313.29	313.12	313.92	313.46	312.58	313.04	313.13	312.82	313.49	313.34	313.34	313.81	313.53	313.5	313.74	313.3	313.01	313.09	313.61	312.57	312.48	313.77	313.32	312.6	313.37	314.69	312.55	312.79	312.9	312.63	313.08	312.57	313.11	313.68	312.99	313.12	313.48	312.91	313.89	312.55	314.22	312.8	313.53	314.54
324.41	324.29	326.44	325.82	324.05	326.57	325.23	323.14	324.69	325.46	323.53	325.13	324.92	325.21	324.82	326.08	325.25	326.28	324.32	327.13	326.04	324.93	324.67	324.8	325.65	325.23	325.33	326.02	325.12	324.11	325.59	325.09	323.23	324.94	324.74	326.46	324.13	325.24	324.72	326.21	325.69	326.9	324.7	325.44	323.55	324.61	324.46	325.89	326.14	324.63
299.98	300.34	300.15	299.42	300.03	300.42	300.61	300.28	298.84	298.94	300.28	300.46	298.88	300.82	301	300.66	300.03	298.71	300.45	300.25	299.88	301.11	299.77	300.47	301.02	299.92	299.77	300.67	301.04	300.42	300.2	300.93	299.65	300.31	300.24	301.21	299.62	299.97	299.73	299.96	300.88	301.57	300.14	300.61	300.43	299.42	299.17	300.74	300.6	299.76
316.28	316.34	315.74	315.51	314.27	315.69	314.7	315.93	314.92	314.41	315.97	315.96	315.24	315.93	315.4	316.48	315.32	315.61	316.58	315.62	315.97	316.35	315.42	315.83	315.91	316.17	316.61	316.67	316.4	315.27	314.65	314.8	313.68	316.15	316.3	317.53	316.23	314.69	314.99	315.97	315.87	315.79	316.9	315.91	315.74	316.5	314.85	315.16	315.36	314.6
304.2	304.9	305.04	305.35	304.69	304.03	303.23	305.47	304.36	303.98	304.39	304.54	304.35	304.63	304.02	304.3	304.03	304.56	303.89	304.68	304.9	303.31	304.98	303.99	304.95	305.39	304.92	305.35	304.62	303.7	304.11	305.64	304.32	304.63	304.53	304.7	304.56	304.83	304.44	304.09	305.01	305.52	304.02	303.86	303.66	305.65	304.68	304.82	304.83	302.56
295.62	295.24	296.65	295.06	295.08	294.83	294.07	294.23	294.81	293.69	295.59	294.98	295.06	295.97	294.37	295.18	295.51	294.59	294.61	295.31	295.02	295.33	295.53	295.32	295.49	295.52	293.92	294.72	296.19	295.27	295.05	295.92	295.4	296.1	295.58	294.95	296.29	295.28	294.98	294.49	295.59	295.06	294.29	294.7	295.25	295.95	294.91	296.27	294.71	294.78
314.9	314.54	315.48	315.43	314.65	314.44	314.31	314.69	315.16	313.41	315.01	314.06	315.21	316.12	314.71	313.83	315.61	315.01	314.49	315.03	314.14	314.67	313.96	315.61	315.82	314.93	314.58	315.15	314.24	314.26	314.66	314.54	315.64	315.58	315.02	314.49	315.61	314.25	314.36	313.96	313.52	314.67	314.03	316.05	314.4	314.9	314.27	314.31	315.19	315.75
304.76	306.87	305.37	306.21	305.2	305.35	306.79	305.36	305.33	305.38	305.3	305.47	304.87	305.72	305.19	306.07	306.93	305.18	305.78	305.8	306.08	304.64	304.82	305.43	306.39	305.49	306.72	305.55	305.59	305.16	305.23	305.26	304.33	306.24	306.31	305.03	304.62	305.39	304.75	304.81	305.25	305.56	304.75	305.52	305.21	306.01	306.55	304.54	305.04	306.1
305.99	305.3	305	305.91	304.8	305.84	305.95	306.41	304.23	305.75	304.76	304.48	305.25	305.41	305.49	305.6	305.69	305.58	306.13	304.66	304.64	304.78	304.51	304.79	305.03	304.85	306.05	305.48	305.62	304.74	305.71	303.83	304.83	304.46	305.25	304.95	305.34	306.42	305.27	306.87	306.19	304.95	304.41	306.35	304.75	303.69	305.96	305.49	305.55	305.55
312.59	310.6	311.26	310.18	311.63	311.23	311.43	312.14	310.37	312.73	311.96	312.16	310.37	311.68	311.7	311.5	311.62	312.65	311.66	312.3	311.42	311.9	311.59	311.46	310.98	311	311.95	311.23	312.08	310.99	311.45	311.71	312.82	310.26	311.46	311.53	311.77	311.16	311.8	312.1	311.46	311.44	311.01	312.47	312.82	311.86	312.38	312.29	312.06	310.94
301.21	299.38	302.06	299.8	302.05	301.37	302.17	300.55	300.64	301.5	301.56	301.43	300.9	301.12	300.7	301.56	300.45	299.42	300.64	300.46	301.81	302.44	301.2	300.93	300.51	302.1	301.4	300.19	301.24	300.37	300.55	300.55	300.82	302.09	300.62	301.4	302.4	301.56	302.45	302.13	300.35	301.7	301.24	301.2	300.54	299.66	302.01	301.61	300.32	302.43
305.44	306.51	306.26	305.96	305.15	305.81	306.21	305.2	305.6	305.65	306.45	306.77	305.75	306.75	306.03	306.36	306.6	307.03	306.4	305.76	306.09	305.74	305	305.59	305.62	306.06	305.28	305.47	305.29	306.71	307.21	305.75	305.16	307.07	305.91	307.32	306.25	305.86	304.99	305.51	306.43	306.14	306.81	306.89	305.02	305.83	306.23	305	306.09	305.25
304.03	303.94	303.91	303.83	303.7	304.05	303.97	304.58	305.22	304.63	304.5	303.97	304.64	304.46	305.08	304.99	303.42	304.79	303.83	305.17	303.51	303.97	303.51	303.62	304.18	305	304.39	304.84	304.8	303.59	305.05	304.83	305.04	304.03	304.85	303.49	303.99	304.63	305.06	303.84	304.48	303.7	304.4	304.65	303.73	304.48	304.65	304.14	303.9	304.35
303.64	302.72	303.87	303.79	302.84	302.73	302.85	303.11	302.93	303.22	301.86	303.33	304.05	302.85	301.37	302.54	302.83	302.37	303.27	303.49	301.75	302.52	302.19	302.87	301.07	303.84	304.13	302.5	301.8	303.08	303.26	303.13	303.49	302.58	302.79	301.2	301.83	302.82	304.22	302.69	304.44	303.82	302.89	302.85	303.23	301.98	302.66	303.73	303.75	304.08
314.42	313.81	314.08	314	313.57	314.45	314.33	313.17	313.38	313.94	313.54	314.76	314.69	313.96	313.71	315.03	312.44	313.77	314.77	313.48	313.1	313.66	313.64	313.74	313.61	313.99	315.28	314.01	315.18	313.49	313.64	313.98	313.5	314.84	313.03	314.36	312.79	313.23	314.22	313.38	314.39	312.57	313.92	313.6	314.48	313.39	314.1	313.03	313.96	314.5
318.92	319.63	318.13	319.7	318.22	318.9	319.62	319.53	318.8	319.66	318.38	317.03	318.69	318.85	318.59	318.83	318.26	318.91	318.1	318.9	320.55	317.7	319.36	319.32	318.79	317.53	318.27	319.79	318.29	320.16	318.15	318.52	318.77	319.47	318.71	318.12	318.12	317.21	318.96	318.58	318.63	317.49	317.4	318.08	317.83	318.7	320.14	319.13	318.9	318.85
316.61	316.6	314.6	315.72	315.54	315.16	315.31	315.13	314.57	316.06	316.35	316.45	315.29	315.88	315.05	315	314.59	316.01	317.37	315.78	315.39	315.2	315.69	315.25	315.42	317.8	315.45	316.03	315.35	315.73	315.5	314.8	315.96	314.22	314.84	316.48	316	315.64	315.23	317.09	314	317.5	315.87	316.9	316.23	317.03	314.86	315.54	315.79	315.82
316.59	316.34	316.35	317.53	315.9	317	319	316.44	317.27	317.05	316.49	316.64	318.13	317.23	318.08	317.25	316.94	316.75	318.38	318.09	316.67	317.88	317.94	316.53	316.58	316.87	317.21	316.62	318.29	317.39	316.91	317.44	318.21	316.75	316.91	316.8	317.19	317.14	316.55	316.64	317.7	318.27	317.58	318.12	317.93	317.09	316.99	317.06	318.57	317.45
294.3	294.13	296.04	294.02	294.09	294.55	294.66	295.41	295.61	295.89	296.84	294.7	294.74	295.81	295.05	295.53	296.03	295.97	294.26	294.3	295.19	296.72	294.47	295.75	297.02	294.95	295.09	295.34	296.09	294.71	296.49	295.55	294.87	295.17	295.34	296.11	296.36	294.97	295.02	294.75	295.22	295.43	295.13	295.73	294.53	294.13	295.52	295.16	293.96	296.13
312.99	313.17	314.2	313.85	313.09	314.39	313.92	312.82	313.53	312.49	314.07	314.46	312.96	314.14	312.81	312.45	312.68	312.38	312.68	313.45	312.78	313.05	313.68	313.86	313.05	314.94	312.6	313.4	313.56	312.75	313.49	314.6	313.38	313.33	312.92	312.8	313.7	313.64	314	314.13	312.29	313.89	313.47	314.2	313.53	313.22	312.81	312.15	312.47	314.19
306.01	305.45	305.86	306.24	305.94	306.58	305.08	305.55	305.3	305.67	306.57	305.94	306.7	306	306.02	306.84	305.82	306.49	306.27	307.11	305.07	307.04	306.5	306.46	305.48	306.25	305.96	306.07	304.85	304.95	306.26	305.42	305.59	304.64	305.95	306.45	306.38	306.5	306.18	305.73	306.76	305.89	305.75	305.65	306.77	305.62	306.41	306.13	305.83	306.47
310.25	310.17	310.27	311.03	311.5	310.39	310.63	310.55	311.08	310.79	310.84	310.14	311.62	310.77	311.04	311.02	310.44	310.25	311.45	310.36	312.59	310.55	311.3	310.75	310.85	309.94	310.89	311.37	309.94	310.21	310.85	311.39	311.2	310.74	311.83	309.74	310.13	309.45	311.51	310.88	310.9	310.83	309.86	311.32	310.09	311.36	310.15	310.56	309.2	309.73
313.59	313.24	312.55	314.57	313.51	313.35	312.73	312.68	314.07	313.7	313.83	315.66	315.14	315.25	314.23	314.6	314.28	313.99	314.71	316.05	313.94	314.98	313.3	314.78	315.1	313.34	313.1	313.6	312.52	313.85	314.25	312.91	314.43	313.48	313.25	314.07	313.53	314.96	314.09	314.37	313.29	314.1	314.76	313.64	314.58	313.29	313.04	313.64	313.15	314.79
300.51	301.86	301.57	301.3	300.3	301.54	300.86	300.48	301.66	301.52	300.55	301.6	301.42	300.8	300.82	301.16	299.82	301.21	301.47	301.06	301.26	300.88	301.28	301.29	300.07	301.38	301.81	301.57	300.92	300.58	301.23	300.89	302	301.07	300.53	301.9	300.96	300.15	301.85	300.85	301.71	301.53	301.61	300.03	301.49	301.09	301.22	300.81	300.55	300.08
317.7	317.69	319.11	317.73	317.99	319.59	317.88	318.35	318.36	319.39	318.77	318.53	319.76	317.71	317.57	319.83	318.39	318.36	318.47	318.97	319.46	317.92	318.98	318.47	319.02	317.88	318.35	319.16	318.01	319.6	318.86	317.53	318.76	320.05	317.71	319.01	317.16	318.36	318.49	318.74	319.18	317.77	318.67	318.73	318.49	318.96	319.09	318.62	317.04	318.27
301.63	300.74	301.04	300.93	300.73	302.09	300.22	300.61	300.51	301.74	301.71	300.39	301.23	300.52	300.47	300.52	300.89	300.85	301.07	299.69	302.05	300.84	301.15	301.8	301.8	300.89	301.35	300.21	301.63	299.87	301	300.27	301.81	301.23	301.55	301.02	301.55	301.24	301.12	300.22	301.3	301.57	300.94	300.15	301.15	301.63	300.99	300.33	302.62	300.71
302.9	301.49	302.26	302.65	303.29	303.66	301.91	302	303.42	301.84	301.27	302.64	302.5	302.75	302.41	303.16	302.59	303.18	301.97	302.06	303.76	303.01	301.61	304.19	302.15	303.03	302.95	303.01	303.42	303.23	303.24	303.66	303.75	303.75	302.56	302.28	303.36	303.74	301.93	302.84	303.66	302.85	301.44	303.27	301.26	302.52	303.25	303.63	301.05	303.22
319.43	318.4	316.92	319.76	318.45	318.22	317.15	318.91	317.47	318.42	318.65	318.68	319.54	319.15	319.2	318.75	319.12	318.69	318.78	318.5	318.56	319.01	317.93	318.88	318.24	318.17	318.35	319.57	318.09	318.47	318.87	318.25	317.58	319.49	318.41	316.83	318.63	319	317.97	318.53	318.35	319.42	317.49	317.28	319.29	318.72	316.78	317.93	317.68	318.68
305.33	305.71	305.06	305.77	304.52	305.47	305.21	305.8	305.84	304.75	305.08	305.57	305.18	306.28	305.02	305.56	305.44	306.45	304.64	305.61	305.04	305.49	304.88	305.07	304.47	304.25	305.24	305.32	304.14	305.55	304.53	304.63	305.67	305.69	304.49	305.09	306.13	304.05	305.33	304.59	305.47	304.79	305.49	306.09	305.15	304.96	304.82	304.57	304.99	304.53
305.78	305.17	305.91	303.93	305.7	305.17	307.15	304.98	306.03	304.93	306.34	305.87	305.86	306.07	306.08	305.75	305.56	305.28	305.43	305.73	307.13	306.72	306.36	306.39	305.66	306.15	307.2	304.75	304.09	304.99	304.79	305.11	306.4	305.02	304.93	305.43	306.76	306.58	306.19	305.42	304.87	304.09	304.22	304.72	305.21	304.72	306.75	304.27	306.03	305.37
316.05	314.9	316.28	314.97	316.74	316.23	316.7	316.66	316.51	316.7	316.27	315.11	315.48	315.48	315.92	316.57	316.62	316.87	316.47	315.45	316.65	314.34	316.25	315.14	315.84	316.25	316.5	316.81	317.24	315.87	315.18	317.18	314.94	315.32	315.26	315.42	316.35	314.66	315.7	315.63	317.45	315.61	316.28	314.84	316.16	316.71	315.32	315.74	314.92	315.73
306.91	307.73	306.09	307.14	307.74	306	307.8	305.57	307.3	305.76	307.78	307.48	305.75	307.04	306.05	307.52	307.42	306.13	305.65	306.83	306.54	306.14	305.57	306.86	306.44	307.29	306.09	306.7	306.34	307.16	307.67	307.18	306.74	305.19	306.71	307.01	306.11	307.71	307.83	305.24	307.31	305.5	306.32	306.5	306.68	306.86	307.52	305.71	306.52	306.07
294.21	293.98	294.77	294.98	294.12	293.63	294.46	295.3	294.72	296.48	294.58	294.98	295.52	294.77	295.07	295.3	294.73	295.11	294.38	293.82	295.31	294.73	294.95	294.55	295.61	294.98	295.53	295.5	295.19	294.39	293.79	295.63	295.34	295.71	294.45	294.76	295.56	294.69	294.87	294.59	294.66	295.27	295.34	295.43	294.35	294.86	294.74	295.35	293.3	296.27
326.86	327.03	326.4	327.46	326.33	327.43	326.41	328.1	327.15	325.4	326.76	328.24	327.23	328.09	326.34	327.66	327.34	326.93	327.77	327.36	328.24	326.77	327.15	326.99	328.54	326.11	327.6	327.6	328.1	327.76	328.38	327.68	326.24	327.49	326.84	326.05	327.92	325.07	326.73	327.1	326.62	326.02	326.89	327.08	327.35	326.73	327.14	328.17	327.43	328.57
295.32	294.72	295.93	295.58	294.76	295.16	295.65	295.11	295.9	295.63	294.92	294.5	295.93	294.91	295.13	295.04	295.01	293.83	296.08	295.15	294.11	295.36	295.29	294.79	295.11	294.45	293.92	295.21	294.86	294.79	295.02	294.83	295.17	294.17	294.88	295.3	295.8	295.52	295.09	295.91	293.87	295.33	295.61	296.11	294.74	294.8	294.65	294.11	295.58	294.17
305.65	307.33	307.02	308.07	307.23	306.93	307.02	307.21	307.1	308.6	307.39	307.2	308.16	307.59	307.86	307.75	307.77	307.96	307.56	307.08	307.65	307.45	306.73	307.8	306.28	307.37	307.88	308.53	307.62	307.38	307.92	307.37	307.93	308.39	307.65	307.03	307.09	307.25	306.68	307.65	308.64	307.13	308.05	306.57	308.1	308.6	307.42	307.9	307.99	308.29
295.09	293.76	295.14	295.78	295.05	296.07	295.97	295.18	295.75	294.69	294.77	294.28	293.69	295.9	294.3	295.72	296.65	294.95	293.78	294.26	294.48	296.23	295.32	295.15	295.16	295.18	296.45	294.94	294.57	295.51	294.44	294.66	295.32	294.47	294.34	294.68	294.17	295.86	296.41	295.67	294.72	295.43	295.11	295.47	295.38	295.76	295.52	294.41	296.08	295.41
327.62	328.44	328.64	327.72	328.44	329.2	327.76	329.24	330.06	329.6	329.55	328.52	329.19	329.56	327.93	327.59	328.01	329.78	328.93	328.37	328.6	328.64	329.72	328.31	327.95	327.15	330.09	328.84	328.81	329.06	329.63	328.28	328.52	327.48	328.41	327.5	328.12	328.97	327.76	328.87	329.08	328.39	328.28	330.12	329.12	329.55	328.96	329.58	328.49	328.38
315.52	315.65	314.56	315	315.56	314.27	314.37	314.63	314.67	316.46	314.36	313.38	314.32	314.67	316.42	314.21	315.21	315.28	315.26	315.01	315.16	315.6	313.6	315.75	315.34	314.31	315.45	313.78	314.9	314.9	315.79	313.3	315.15	314.44	314.24	314.89	314.16	314.57	314.96	314.27	314.83	314.58	314.9	315.47	313.08	315.45	313.71	315.54	315.53	315.99
295.06	292.82	293.33	293.98	294.52	293.76	295.07	293.3	293.35	293.61	293.23	295.04	294.54	293.5	295.62	294.26	294.11	293.63	293.35	293.81	293.12	294.22	294.02	294.49	295.3	293.34	293.05	294.85	294.13	293.52	295.37	293.85	294.29	293.77	292.61	294.28	295.33	293.95	293.34	294.39	294.49	294.13	294.79	295.48	294.92	292.53	293.64	292.94	294.6	292.88
312.81	312.67	314.42	314.01	313.08	313.36	314.36	314.49	314.71	313.13	312.9	314.07	312.55	313.96	313.77	314.92	313.41	312.97	314.32	315.54	314.01	313.46	313.28	314.53	314.58	313.87	313.71	313.54	314.09	313.45	313.17	313.62	314	314.95	313.81	313.37	313.35	314.12	314.41	313.76	313.52	314.13	314.72	313.76	313.06	314.02	313.98	313.62	313.37	314.75
312.89	312.14	313.59	311.82	311.35	313.38	313.68	312.88	311.93	311.54	312.83	313.11	312.73	313.55	313.19	313.25	313.37	311.85	313.37	312.75	313.31	311.48	313.69	313.66	313.93	312.19	313.23	312.69	313.43	311.88	311.49	312.19	312.18	312.54	312.68	311.49	311.69	312.59	312.65	312.85	313.7	312.44	313.33	312.34	312.78	310.72	312.08	313.14	312.11	312.26
300.97	300.69	301.72	300.12	300.09	302.08	300.82	300.95	301.05	300.74	300.05	302.1	299.82	300.79	300.62	300.3	301.01	300.91	300.44	300.13	302.52	302.64	300.95	300.86	300.3	300.52	300.65	300.03	301.47	301.8	300.96	300.55	300.43	301.62	301.69	301.63	301.41	300.71	301.6	300.38	300.69	300.76	301.28	300.18	301.66	301.15	299.44	300.04	301.98	301.51
308.7	308.58	308.2	308.52	309.76	308.31	308.61	308.06	307.76	308.12	309.34	309.41	308.26	308.68	307.67	308.62	307.99	309.4	307.97	308.99	308.61	309.19	309.09	307.69	308.99	309.01	307.71	309.41	308.03	309.77	309.94	308.82	309.04	309.4	309.01	308.68	308.95	308.78	309.81	309.31	309.03	309.23	308.19	307.38	309.34	308.72	308.3	307.73	309.02	307.71
327.46	326.72	327.4	327.32	326.89	327.68	327.68	327.31	328.31	329.14	326.95	327.46	327.75	327.77	328.08	327.65	326.22	328.82	327.36	327.47	326.52	326.12	329.06	327.42	327.28	326.33	327.54	328.35	327.27	328.26	328.66	326.74	327.68	328.45	327.56	326.62	326.5	328.71	329.46	327.97	326.86	327.73	327.32	327.3	328.85	327.42	327.29	327.82	327.7	328.01
317.53	318.21	319.91	317.51	319.55	318.42	319.04	318.31	317.86	318.04	318.2	317.99	317.91	319.92	319.16	319.82	319.35	319.74	319.77	318.58	318.02	317.73	319.06	318.23	318.55	319.64	319.91	318.69	319.35	317.53	318.64	318.78	319.6	318.32	318.41	318.4	319.41	318.65	319.54	318.36	318.63	317.48	318.55	318.08	318.17	319.48	319.26	317.7	318.1	319.24
299.96	299.28	299.8	298.58	301.18	299.88	299.92	299.43	301.81	301.43	300.3	301.18	301.94	300.5	298.53	299.89	299.29	300.01	301.16	298.46	300.21	300.55	300.02	299.47	300.85	298.49	299.76	299.08	299.88	298.77	300.12	300.34	300.39	300.12	300.34	300.48	299.82	299.36	300.54	299.79	299.73	300.25	299.81	299.09	299.71	299.43	300.46	300.65	300.46	300.2
302.42	304.16	303.55	303.53	303.53	304.12	303.98	303.56	302.9	303.51	301.87	303.61	303.5	304.89	302.13	303.53	302.58	303.11	303.73	303.41	303.99	303.7	303.63	304.21	303.12	302.85	302.69	303.79	303.5	302.85	303.59	303.41	302.35	303.24	303.18	303.61	303.3	303.34	303.78	303.31	303.32	303.31	303.32	303.96	303.57	303.04	303.64	304.22	303.66	304.65
318.27	320.49	319.95	319.47	321.43	319.48	319.02	318.37	319.63	319.78	319.98	319.11	318.96	317.73	319.64	319.9	319.19	320.33	318.14	318.82	320.06	318.81	319.59	319.06	319.29	318.6	319.71	319.18	320.08	319.46	319.81	319.64	320.7	319.9	320.02	319.33	319.49	319.56	319.97	320.35	319.34	319.4	318.67	319.1	317.67	319.82	319.05	319.06	319.65	319.14
315.27	315.47	315.25	313.99	313.92	314.47	315.63	313.21	314.84	315.62	314.69	315.47	315.16	314.19	315.59	315.59	315.26	315.2	315.78	314.25	315.2	315.35	315.35	314.39	315.3	316.7	315.52	315.23	313.95	315.89	315	315.24	315.3	315.09	315.71	314.84	314.71	316.02	313.7	313.83	315.4	315.75	315.07	314.97	315.13	314.95	314.41	315.58	315.9	313.29
313.56	312.63	313.4	313.45	313.79	313.59	313.3	314.48	314.46	315.18	313.69	313.44	313.55	313.9	314.61	314.82	313.88	313.61	314.31	315	313.57	313.35	313.39	314.13	313.54	313.97	313.65	314.28	313.36	314.11	313.39	313.5	314.22	313.67	312.71	312.11	314.08	315.43	313.27	313.82	313.32	314.24	313.37	312.75	312.39	314.49	312.54	314.62	313.31	314.01
319.07	319.7	317.99	319.98	320.5	318.38	320.29	319.86	319.2	318.8	318.31	318.24	319.06	319.89	319.17	319.09	319.76	319.86	318.85	319.03	318.84	318.59	317.78	322.31	318.43	320.16	319.97	319.31	318.27	318.37	318.46	319.02	319.53	319.04	319.08	319.78	318.8	318.59	319.61	318.53	319.52	320.94	318.6	320.07	319.87	318.58	318.58	318.82	319.14	319.19
315.17	315.22	314.65	314.08	313.54	313.72	314.07	314.03	312.64	313.26	313.5	313.96	315.07	314.06	314.98	314	313.73	315.48	313.74	315.46	315.17	312.92	314.21	314.04	312.97	313.61	314.71	314.41	314	313.49	314.37	314.05	314.29	313.62	314.99	314.01	314.75	315.09	314.1	314.8	315.19	313.7	314.59	314.33	313.88	314.76	314.06	314.94	314.73	313.24
303.93	305.61	303.59	304.61	303.8	304.85	305.64	304.32	302.83	304.26	304.8	304.87	304.99	305.91	304.79	303.24	304.7	304.68	304.91	303.9	304.4	305.31	304.89	305.02	303.61	305.15	304.78	304.01	304.42	304.77	305.23	305.12	304.16	303.17	304.3	305.44	304.93	304.68	305.1	305.25	304.49	303.92	304.7	303.12	303.75	303.71	305.33	304.32	304.12	304.15
316.54	315.13	315.69	316.99	314.82	316.01	315.12	316.49	314.82	314.38	317.14	315.56	316.91	316.67	314.71	316.1	316.54	314.91	316.2	315.23	316.21	316.36	316.04	314.39	315.25	315.64	316.57	315.5	315.26	316.42	315.57	315.95	315.62	315.3	314.84	317	316.29	315.09	315.06	314.98	315.34	315.18	315.33	316.2	316.6	315.84	315.58	314.62	314.45	314.66
305.94	305.61	305.3	306.24	306.7	305.71	305.57	305.25	305.26	305.42	304.02	305.53	304.93	305.1	305.67	305.78	304.73	304.89	305.19	305.64	305.41	304.97	305.23	305.17	303.55	304.93	305.67	305.14	305.27	306.03	305.89	305.34	305.85	304.35	305.95	306.73	305.77	305.7	304.26	306.41	304.84	305.92	304.52	304.91	305.4	304.73	305.43	304.26	306.1	305.38
300.48	300.95	301.55	302.24	301.41	301.42	302.01	301.24	302.72	301.46	300.65	300.43	300.36	300.81	301.44	301.03	302.25	301.44	300.58	302.27	300.73	300.97	301.24	300.5	301.26	301.37	301.13	299.93	301.45	300.72	301.86	301.58	300.77	300.48	301.09	300.01	300.05	302.04	299.94	302.21	300.35	300.9	300.91	301.25	300.91	300.27	301.1	300.25	301.54	300.15
317.41	317.45	317.77	318.08	316.94	317.81	318.71	317.09	318.16	317.96	318.22	318.1	317.01	318.38	319.19	317.86	317.91	317.49	317.43	318.44	318.85	317.8	318.62	318.08	318.26	318.71	318.46	318.27	317.75	317.96	318.47	317.93	317.45	318.71	318.24	317.99	318.01	318.33	317.72	318.58	318.14	319.03	319.07	316.49	317.7	319.05	317.93	318.12	319.44	319.33
310.01	312.04	309.95	310.18	311.66	309.71	310.03	311.2	310.11	310.03	310.63	310.54	309.96	309.86	310.57	310.84	311.57	311.16	310.4	309.58	311.16	310.57	310.28	311.02	310.66	309.73	309.96	311.04	310.16	309.45	310.48	311.03	310.48	311.26	310.92	311.62	311.41	311.39	309.4	310.65	309.88	311.52	309.62	310.12	311.71	311.26	310.2	310.95	309.63	309.5
304.18	305.37	305.52	305.78	305.33	305.68	304.81	304.54	306.23	305.62	305.51	305.9	304.92	304.53	305.26	305.56	305.81	306.43	304.4	304.65	305.4	304.78	306.54	306.3	305.7	305.71	304.38	305.86	306.12	305.93	306.02	306.09	306.27	305.55	305.87	306.03	306.51	306.42	304.53	305.49	304.4	305.23	306.66	304.73	307.16	306.37	305.54	306.54	306.82	304.61
310.44	311.46	310.51	310.65	309.57	310.47	309.52	310.73	310.83	310.13	310.5	310.4	311.38	311.27	309.45	309.83	311.64	311.57	311.61	311.17	310.55	310.4	310.9	311.18	310.09	311.3	310.61	310.68	311.75	311.18	312.12	311.4	309.42	309.89	311	311.62	309.57	310.84	311.59	310.65	310.55	309.84	311.21	310.99	312.06	310.31	310.14	311.04	311.41	310.55
314.24	313.54	313.83	313.74	314.34	314.07	313.27	313.84	313.68	313.41	313.01	312.38	314.11	312.91	313.55	313.95	313.82	313.34	314.09	311.56	312.88	312.13	313.24	312.98	313.72	312.47	312.76	314.18	314.47	313.67	313.31	314.37	313.55	314.47	312.64	312.2	313.09	313.41	312.29	314.21	314.3	313.09	312.44	313.14	312.93	313.32	313.93	313.43	313.31	315.05
310.55	310.45	309.98	311.14	310.72	311.04	310.49	311.09	311.26	310.12	312.64	309.53	311.74	311.54	310.93	310.56	311.36	310.13	310.18	310.28	310.85	310.95	310.63	309.9	310.77	311.52	311.19	310.72	311.06	311.2	309.73	311.2	310.01	310.79	310.16	310.94	310.22	310.37	310.94	310.48	309.89	312.68	311.85	310.82	311.05	310.91	310.38	310.72	309.45	311.27
306.23	306.57	306.34	307.03	306.1	305.52	306.15	305.11	306.12	306.79	306.19	306.15	307.4	306	304.33	306.66	305.52	307.76	306.31	307.42	305.7	305.6	306.31	306.56	307.22	304.4	306.72	305.33	305.89	306.54	307.12	307.22	305.88	306.35	305.52	307.3	307.28	304.92	306.04	305.6	306.2	305.59	306.18	305.63	307.51	305.98	304.91	305.69	306	306.74
315.86	315.19	313.27	315.39	316.08	315.8	313.83	316.75	315.82	314.04	314.48	314.65	315.21	314.93	315.79	313.31	314.87	316.06	314.75	315.01	314.48	315.87	315.76	316.19	315.56	313.41	315.58	316.1	314.62	315.11	314.25	316.06	314.18	313.93	314.67	314.81	314.94	315.74	315.64	316.75	313.62	315.31	315.58	314.27	315.75	315.83	315.17	315.58	315.95	314.7
306.23	306.5	306.23	306.61	306.12	305.21	305.22	306.17	306.39	306.99	305.83	305.53	305.43	306.32	306.97	306.68	308.81	306.15	306.43	306.51	306.64	306.11	306.61	307.01	306.23	306.13	306.45	305.51	306.21	306.61	305.97	307.83	305.49	306.16	306.02	306.08	306.88	306.3	306.8	306.68	306.58	306.58	306.72	306.36	305.76	306.15	305.74	306.09	306.43	305.08
294.4	295.13	294.37	294.17	292.98	294.72	294.37	292.23	293.53	294.49	294.44	294.21	295.14	294.87	294.9	294.61	293.56	294.74	294.34	293.31	293.8	293.79	294.47	294.27	294.26	295	294.22	294.84	294.31	293.93	295.81	294.09	294.87	293.25	294.88	293.05	293.49	294.74	293.73	294.27	293.37	294.47	294.14	294.25	294.96	293.4	294.24	294.22	293.19	294.32
316.71	315.84	314.91	316.31	315.73	315.93	314.74	316.54	316.56	316.53	316.08	315.64	316.55	316.91	315.15	314.57	315.7	315.66	315.81	316.01	315.42	314.78	315.49	314.91	314.98	314	316.3	316.26	315.66	314.99	315.06	316.45	314.39	314.33	316.08	316.21	315.68	316.8	315.47	316.28	314.73	316.52	316.51	316.78	315.27	315.7	314.75	315.24	314.76	316.1
317.34	317.8	318.68	317.11	318.31	317.49	316.34	316.69	317.76	317.06	316.32	317.3	315.78	317.9	317.65	317.97	317.1	316.7	316.64	317.09	317.15	316.74	317.26	318.06	317.64	317.66	317.36	317.24	317.88	319.13	318.39	316.95	318.17	318.09	318.46	317.21	317.32	317.35	316.93	316.86	318.29	317.34	316.09	317.52	316.36	318.18	318.16	315.39	316.74	315.9
313.3	312.32	313.45	312.97	313.1	312.93	312.99	312.35	313.88	313.18	312.5	312.2	312.4	312.88	312.45	313.13	313.06	314.01	312.1	312.77	312.91	313.98	313.69	312.81	313.61	312.77	313.54	312.04	313.07	312.49	313.88	312.98	313.52	312.83	313.66	311.61	312.71	313.18	313.45	313.22	312.1	312.26	314.05	312.79	313.74	313.73	312.83	313.57	313.29	313.34
304.52	303.76	303.17	303.03	303.82	302.5	304.11	303.61	303.48	302.97	302.11	302.94	302.48	302.83	301.7	302.79	303.33	304.51	303.66	302.59	302.84	302.76	304.18	301.85	302.55	302.96	302.32	304.05	303	303.84	302.59	303.51	303.22	303.32	303.13	302.91	301.66	303.41	303.94	303.88	302.69	302.51	303.27	304.06	302.26	304.85	302.36	302.33	303.42	302.68
312.26	314.04	311.78	311.8	312.08	312.36	310.94	311.65	312.38	312.25	311.61	313.05	312.99	312.01	311.14	312.39	313.42	312.6	312.01	312.02	311.74	311.83	311.43	311.73	312.68	311.65	312.36	311.54	311.57	311.09	313.89	312.73	313.52	312.37	313.17	311.11	311.96	312.24	311.3	312.68	312.27	312.51	312	311.95	312.57	311.42	312.29	312.31	312.94	312.35
309.47	310.03	309.21	308.56	308.78	308.71	307.19	308.55	308.79	307.25	308.22	309.04	308.63	307.79	309.07	309.43	309.09	308.18	308.83	310.45	308.38	308.84	308.22	308.49	310.11	308.35	308.45	309.15	310.11	308.6	309.1	308.17	309.66	308.76	308.71	309.33	308.3	308.26	310.4	309.55	309.09	309.34	309.67	308.94	307.95	308.36	308.67	309.52	307.63	309.71
316.98	316.12	316.1	316.9	316.21	315.79	315.19	317.11	316.75	315.54	318.22	316	316.36	315.9	317.69	316.71	316.87	316.5	316.18	315.81	316.81	317.3	317.17	316.05	317.4	317.01	316.68	316.64	315.65	316.55	316.2	316.52	315.08	317.38	316.62	315.97	315.96	316.63	316.7	317.04	315.85	317.09	317.26	317.91	316.72	317.57	316.81	316.14	317.59	315.85
304.46	303.98	305.45	304.69	304.06	305.38	304.95	305.92	304.66	304.21	305.05	304.06	302.98	305.13	304.39	305.52	304.85	304.58	305.17	304.69	305.85	304.84	304.59	304.2	304.43	305.3	304.45	304.96	303.75	303.87	305.12	304.74	303.89	304.29	303.85	305.6	304.49	305.03	304.5	304.12	305.23	304.21	305.3	304.13	305.12	304.48	306.33	306.01	304.33	304.44
302.39	303.5	302.25	301.35	302.33	301.72	302.1	303.09	302.35	302.6	303.58	303.06	301.8	301.91	302.89	302.75	302.62	302.99	302.92	302.41	301.08	303.16	302.36	302.4	302.75	302.96	302	302.16	301.87	302.86	301.55	301.31	303.4	303.12	301.34	301.27	302.95	301.98	301.29	302.7	302.46	303.56	302.76	302.8	303.14	302.57	302.04	301.28	302.9	302.36
294.64	295.8	295.62	295.21	294	295.42	295.04	294.98	295.31	295.86	295.89	294.1	295.56	294.58	294.19	296.09	295.27	294.7	294.68	295.82	295.93	294.06	294.73	294.96	294.98	294.63	295.09	294.94	295.51	294.87	294.65	295.26	294.92	293.67	294.74	294.11	294.46	295.02	293.92	295.36	296.07	295.09	294.76	294.27	293.64	294.47	295.16	295.22	294.39	294.89
329.68	328.49	329.38	328.63	329.3	327.89	327.1	329.23	329.58	329.59	328.67	327.98	328.21	329.45	328.03	328.08	328.88	329.17	328.09	328.98	328.62	328.61	328.4	329.52	327.71	328.6	329.1	328.68	329.78	329.24	329.16	329.8	328.48	328.75	328.25	326.93	326.88	328.71	328.72	328.71	329.48	328.1	329.6	329.28	328.95	328.06	328.69	328.97	328.5	328.62
315.36	316.16	316.44	315.68	316.81	315.32	315.01	315.75	315.06	316.18	315.92	316.36	315.8	314.29	317.01	316.97	315.48	315.35	315.18	314.79	316.39	314.4	315.47	316.62	316.22	315.61	315.7	316.36	316.01	316.48	316.18	314.96	315.14	316.26	314.24	316.83	316.14	315.39	315.51	316.92	316.68	315.72	316.2	314.9	316.14	315.89	315.55	315.84	316	314.98
303.29	305.19	305.32	304.67	306.51	304.51	305.79	305.28	305.59	306.42	306.21	304.73	304.91	304.86	304.67	304.97	304.02	305.78	304.31	305.29	304.46	304.25	305.48	305.48	306.1	303.7	305.04	304.03	305.44	304.99	306.12	305.89	304.87	303.93	305.42	305.53	305.77	303.43	305.45	305.51	305.32	304.97	304.55	304.37	303.79	305.06	303.88	305.37	305	303.55
301.51	300.33	301.9	301.79	301.18	300.98	300.46	301.36	301.32	300.56	301.73	300.08	302.19	301.39	300.91	300.25	301.73	300.77	301.69	300.47	301.24	301.19	301.04	299.19	301.36	300.36	301.64	300.43	301.35	300.25	301.14	302.48	300.47	300.37	300.74	300.81	300.61	300.88	300.85	300.73	300.56	300.99	301.23	300.17	301.77	300.56	301.21	301.94	301.75	300.84
327.61	328.83	328.63	329.71	328.47	329.59	328.5	328.77	329.28	330.24	327.66	329.93	328.97	329.62	329.95	328.36	329.62	327.93	327.98	328.43	328.8	328.42	328.95	328.41	328.81	328.12	328.68	328.55	327.61	327.66	327.98	328.81	329.03	328.75	328.33	328.2	327.67	328.61	329.08	330.36	328.01	328.51	329.94	329.02	329.09	328.8	328.39	327.71	328.4	328.84
316.85	316.91	317.47	316.59	316.58	315.91	317.18	316.76	315.99	316.19	316.29	316.71	314.77	316.9	318.47	317.47	315.56	316.69	317.35	316.41	318.27	316.35	316.1	315.87	315.61	317.14	316.11	317.54	316.91	316.96	318.07	317.29	316.27	315.93	315.91	316.08	316.44	314.72	317.33	317.01	317.62	317.42	316.85	317.29	317.83	316.99	316.34	317.08	316.22	315.62
308.52	308.96	308.22	308.33	308.41	308.14	309.17	308.6	308.56	309.2	308.98	308.75	308.47	308.03	308.06	308.67	308.11	309.28	307.7	309.49	308.18	309.82	309.14	309.1	308.33	309.06	309.64	309.14	307.98	309.65	309.74	308.8	310.38	307.84	308.6	307.99	308.29	309.24	309.22	308.63	308.77	308.57	307.78	306.87	309.45	307.98	309.31	308.91	309.51	309.14
313.94	313.02	312.82	313.11	312.94	312.62	312.57	313.47	313.1	313.41	313.3	313.07	311.88	312.01	313.73	313.11	313.52	313.29	312.42	314.5	313.78	313.14	314.01	314.04	312.75	313.06	313.17	312.07	312.01	313.52	312.93	312.29	314.05	312.44	313.53	312.22	313.19	313.23	312.11	313.53	313.73	312.56	313.31	311.81	312.84	312.53	313.71	314.9	312.93	312.85
295.19	294.28	295.55	296.24	295.83	294.94	294.33	295.99	295.09	294.62	295.56	295.71	295.16	294.02	294.89	294.39	294.91	294.4	295.02	296.61	294.46	295.13	295.54	293.79	294.84	294.32	294.77	294.55	293.22	295.3	295.54	294.63	294.97	294.9	294.56	294.26	293.95	295.4	295.79	295.96	295.13	293.45	294.54	294.3	294.95	295.48	295.43	294.76	295.52	294.63
318.57	318.27	318.17	319.25	318.83	318.53	317.72	317.95	318.85	317.65	317.71	318.33	318.2	317.56	317.13	318.8	317.39	318.38	319.1	318.66	318.66	317.95	317.9	317.99	318.62	317.7	319.12	318.07	316.86	319.13	317.69	317.92	318.61	317.82	317.79	317.91	317.98	318.61	318.85	317.72	319.1	319.48	318.8	316.63	317.62	317.77	318.75	318.19	317.39	318.98
299.33	300.06	300.38	300.79	301.28	300.82	301.92	301.11	301.2	301.33	300.81	300.27	300.69	300.84	300.23	301.48	300.63	301.72	302.27	301.88	300.47	301.86	300.5	302.66	300.52	301.3	301.39	301.31	299.78	301.58	301.65	301.94	301.04	302.03	302.46	302.35	300.41	300.66	300.63	300.93	302.22	302.06	301.5	299.6	302.36	301.67	299.44	300.29	301.44	300.6
316.65	315.05	314.89	316.91	316.44	315.73	315.76	316.5	316.97	314.66	315.36	315.79	316.47	317.45	316.15	316.76	315.61	315.24	316.26	314.98	314.64	315.45	315.9	316.9	316.49	316.46	315.31	315.79	316.21	314.99	316.78	314.89	317.22	315.13	315.28	318.04	317.1	314.33	315.85	317.61	316.35	316.37	315.77	315.76	316.59	315.44	316.14	315.8	316.43	316.63
307.18	308.11	308.01	307.69	307	306.81	306.6	307.69	306.34	307.24	307.81	305.95	307	306.76	307.8	307.44	307.1	307.31	307.55	306.68	307.12	307.97	307.87	307.88	307.85	307.25	306.2	307.43	307.17	309.34	307.65	306.37	307.55	307.06	306.75	307.66	308.69	307.5	307.45	307.1	307.04	307.91	307.48	308.07	307.33	307.33	307.57	306.23	307.76	307.18
297.55	295.63	296.29	295.95	297.09	296.89	296.69	297.12	297.08	297.29	295.95	295.95	297.78	297.19	298.17	295.44	297.4	297.2	296.61	296.93	297.89	296.67	297	298.11	297.49	296.39	297.13	298.35	296.43	297.83	296.64	295.44	297.14	297.57	295.85	297.84	297.45	296.22	296.35	296.91	296.56	296.47	297.12	295.76	296.82	297.09	296.77	296.58	296.98	295.23
327.9	326.81	327.63	325.72	327.08	327.73	327.41	327.78	326.82	327.27	328.31	326.58	325.63	327.32	326.6	326.33	327.77	326.93	327.55	326.06	327.03	326.57	327.36	328.25	327.47	326.93	326.98	326.16	326.79	326.5	326.08	327.26	327.75	327.33	327.56	327.11	326.59	326.46	327.24	327.02	326.17	327.29	326.7	326.94	326.88	327.18	325.39	326.73	326.94	325.82
303.49	302.93	303.69	303.51	304.47	303.88	304.29	303.06	303.32	303.65	302.54	302.54	303.54	304.33	303.04	303.8	303.76	304.22	303.31	302.27	303.18	302.15	303.56	302.38	304.77	302.54	303.77	302.9	304.45	304.87	302.27	303.25	302.87	303.01	303.76	302.86	303.4	303.66	304.04	302.87	303.45	304.45	304.56	304.14	303.55	302.49	303.66	303.19	304.29	303.39
296.8	298.06	296.55	297.21	295.54	297.44	297.47	296.18	296.37	296.89	297.23	298	296.54	297.12	296.82	296.7	297.69	296.17	297.76	296.35	297.49	296.84	296.99	296.81	296.45	297.14	296.85	296.33	297.33	297.73	297.47	296.17	297.32	296.66	297.22	295.59	296.32	297.24	297.43	297.19	296.02	295.54	298.28	297.89	296.37	296.02	297.47	297.25	298.03	296.82
302.75	303.34	301.75	302.26	304.27	301.56	302.23	301.19	302.49	302.89	303.1	302.07	301.84	302.31	303.07	302.65	302.9	302.26	301.95	301.97	303.31	302.51	302.73	303.01	303.02	301.91	302.15	301.98	301.73	301.47	303.8	301.73	301.88	303.38	302.45	303.12	301.18	302.44	301.65	301.7	302.92	301.77	303.06	302.76	302.17	301.99	302.66	303.11	301.45	303.21
310.94	310.78	311.06	310.82	310.8	310.82	310.29	310.25	311.49	310.96	309.76	309.89	311.41	311.12	312.28	309.94	308.84	311.21	310.43	311.73	310.21	310.85	310.43	309.78	309.69	310.03	309.94	312.15	310.44	310.28	310.38	310.73	310.84	310.81	311.46	309.89	310.92	310.78	310.88	310.61	310.41	309.75	310.28	310.93	310.98	310.61	311	310.32	310.82	310.29
319.51	319.41	319.7	318.83	319.69	319.07	320.12	319.6	318.17	320.84	318.59	318.6	318.91	319.53	320.98	319.18	318.23	320.13	319.03	319.6	319.61	318.51	318.49	319.92	319.38	318.9	319.22	320.67	319.59	319.48	319.15	317.91	318.77	320.21	318.5	318.74	321	319.37	318.48	319.98	318	319.57	319.46	318.46	319.03	319.24	318.71	320.7	319.12	319.1
314.38	314.52	313.63	313.95	314.67	313.81	314.56	314.27	315.16	314.35	314.7	315.03	314.12	314.24	313.85	315.19	313.64	314.78	313.73	314.2	312.98	314.51	314.47	312.88	313.58	313.14	313.78	313.85	314.28	314.44	315.23	314.46	313.28	314.03	313.06	313.81	313.99	314.18	313.77	314.22	313.51	313.42	314.4	314.92	314.2	313.86	314.81	314	313.42	314.06
302.85	303.52	304.65	304.66	302.86	303.01	303.83	302.54	302.98	302.72	303.38	303.2	303.73	304.5	303.32	303.65	303.99	302.89	302.22	304.42	303.35	303.86	303.11	303.14	303.85	302.87	303.47	303.06	305.11	302.71	302.5	302.97	303.89	304.22	303.97	302.22	304.92	304.01	303	303.61	303.74	303.68	303.55	303.94	303.49	303.33	303.13	302.85	302.44	302.18
315.47	315.15	315.03	315.91	313.96	314.25	315.61	315.32	314.26	314.24	314.28	314	314.84	315	315.87	315.57	314.74	314.7	315.13	314.62	314.88	316.61	314.32	314.7	315.41	315.33	314.22	315.14	315.78	315.07	315.02	315.22	315.34	315.5	316.07	314.87	316.43	314.11	315.09	315.02	316.2	315.06	314.71	314.78	313.95	314.81	315.63	314.8	315.44	314.36
293.4	294.51	295.48	294.31	294.15	296.46	296.12	294.44	296.29	294.27	295.13	293.97	295.53	295.6	296.59	296.1	296.1	296.14	295.13	294.6	294.92	294.98	294.81	294.61	294.06	295.13	296.28	296.06	296.4	296.52	294.71	295.43	294.6	296.02	294.66	295.67	296.16	295.65	294.62	295.39	296.29	293.95	295.8	294.2	294.69	294.31	294.93	296.02	295.73	294.71
314.14	314.24	314.65	313.35	314.22	314.27	313.52	313.5	314.34	313.49	313.21	313.59	314.96	313.03	312.67	313.67	313.92	314.1	313.05	314.62	313.93	313.98	314.65	313.4	314.16	312.45	312.12	314.68	313.29	313.12	315.07	314.16	314.1	314.46	315.13	314.21	314.39	313.49	314.06	314.11	314.04	313.87	314.83	314.45	314.49	313.27	313.78	314.23	314.15	314.72
326.35	327.69	327.75	327.56	327.83	328.37	328.62	327.55	327.61	327.72	327.51	326.7	327.8	327.31	328.89	327.41	328.12	326.89	327.35	328.48	328.33	327.75	326.93	327.6	327.12	327.39	329.05	327.63	326.53	328.37	327.43	327.46	327.93	327.94	327.77	327.13	327.64	327.38	328.2	327.73	326.04	327.48	327.35	327.87	326.83	326.99	327.65	328.09	327.89	327.1
312.52	312.98	313.52	312.08	314.14	313.6	314.44	312.8	313.94	312.59	312.66	312.98	313.74	312.57	312.77	314.4	314.16	312.1	313.42	313.5	311.9	313.31	313.83	313.85	312.69	314.9	312.54	313.82	313.69	312.35	313.28	313.06	313.68	312.82	313.47	313.17	313.13	312.71	312.68	312.97	312.32	312.82	313.74	313.17	312.61	312.9	312.56	315.03	313.54	313.19
327.73	327.64	328.13	328	326.47	329.42	327.28	327.7	328.13	327.96	327.72	327.58	327.85	328.01	327.93	328.43	327.83	327.22	327.83	327.89	327.67	328.19	328.03	327.18	327.82	328.39	328.51	327.76	327.34	327.65	328.39	328.95	327.28	327.58	326.51	328.06	328.69	327.41	327.37	325.97	328.14	327.42	328.05	328.87	327.79	326.56	327.95	328.6	328.04	327.95
297.4	296.39	296.39	297.22	296.6	295.73	297.11	298.58	296.88	297.58	297.42	296.18	297.69	296.85	296.13	297.59	296.45	296.94	295.86	297.22	296.67	297.09	297.92	296.32	295.96	295.08	295.74	296.32	298.36	295.19	296.79	296.54	296.17	297.05	296.7	296.19	296.47	296.4	295.5	296.52	296.92	296.81	297.31	296.71	297.33	297.7	296.46	297.15	297.23	297.27
316.7	317.64	317.82	316.39	316.43	317.15	316.59	316.69	316.78	317.02	317.28	317.53	316.69	317.26	319.16	317.67	317.29	317.42	318.59	317.21	316.7	318.16	317.25	316.72	317.79	317.41	317.3	317.33	318.12	317.65	317.43	317.46	317.34	316.38	316.95	316.7	317.14	317.62	317.95	316.86	317.82	316.45	316.71	318.2	316.13	317.26	317.73	317.12	318.3	316.96
311.58	311.52	310.99	310.03	311.2	310.33	310.34	310.94	311.45	310.44	311.43	311.36	310.29	310.35	310.96	310.43	311.3	310.51	310.96	312.41	311.38	310.93	310.95	310.74	310.81	310.94	310.85	309.82	311.16	310.3	310.68	311.04	311.66	310.77	310.98	310.66	310.21	311.73	310.71	312.11	311.4	310.27	312.41	311.66	309.77	310.98	309.77	309.84	309.03	309.83
327.01	326.76	326.7	326.54	327.38	325.94	327.87	328.08	326.83	326.17	326.92	327.69	327.66	327.86	326.75	327.61	326.02	327.07	327.52	326.13	326.03	326.69	327.59	327.47	327.13	326.58	327.2	326.92	326.71	326.25	326.61	327.04	327.22	325.88	326.82	326.22	327.05	327.56	326.37	328.25	327.16	326.43	327.38	326.67	326.76	326.15	327.76	326.41	327.32	325.94
303.84	304.36	303.9	303.2	301.94	303.71	303.1	302.54	302.85	303.35	303.86	304.2	302.26	303.78	303.08	304.37	302.8	302.54	303.99	304.06	303.95	303.87	302.87	303.57	303.38	303.82	303.02	303.74	304.19	303.84	303.46	302.57	303.67	303.61	302.47	303.13	303.27	303.09	302.37	303.13	303.22	302.39	303.91	303.3	302.21	305.19	302.86	302.11	303.1	303.88
304.38	303.1	303.8	303.39	304.16	302.76	303.81	303.83	302.75	303.42	303.68	303.9	303.99	303.62	303.42	303.42	302.19	303.83	302.77	303.04	304.63	302.68	305.94	303.81	303.71	304.02	302.17	303.75	303	302.97	304.15	305.05	304.74	304.09	303.04	302.93	303.14	302.78	304.11	304.32	303.96	302.75	303.42	304.77	303.93	303.08	302.58	301.8	302.39	301.92
305.65	305.34	305.9	305.93	307.27	306.22	305.35	304.99	305.63	305.47	305.28	305.96	305.34	305.07	304.53	305.24	305.44	306	306.18	305.13	305.43	305.19	305.82	305.75	304.72	305.55	305.71	304.87	305.66	306.26	305.72	304.92	305.52	306.61	304.98	305.46	305.7	305.69	304.73	305.33	306.12	304.82	306.7	305.57	304.35	306.35	304.86	304.92	305.6	304.2
295.74	296.04	294.71	295.59	295.06	294.12	294.75	294.87	295.24	295.44	295.3	294.23	294.21	295.49	295.47	293.1	294.26	294.85	294.83	295.96	295.55	294.67	295.56	294.44	296.37	295.47	295.96	295.53	294.78	294.92	295.22	294.65	295.6	294.91	296.29	295.68	294.7	294.99	294.3	296.18	296.19	295.02	296.79	295.64	295.03	296.16	295.8	293.44	294.54	295.04
309.21	308.44	308.46	308.58	309.53	307.82	308.25	308.75	308.58	308.02	308.51	309.59	308.99	309.5	307.88	308.55	309.48	309.32	308.84	309.89	308.68	309.67	308.75	307.97	308.01	309.72	307.46	308.17	308.17	308.22	307.52	309.47	309.2	309.23	307.07	309.63	308.86	309.33	309.35	308.27	309.61	310.04	307.86	308.29	309.44	309.28	308.27	308.64	308.74	307.83
314.18	313.23	313.93	313.87	313.12	313.5	314.5	315.27	315.3	314.09	313.99	313.68	314.78	313.04	312.99	314.54	313.55	313.1	313.63	314.52	314.46	312.65	314.1	314.56	314.04	314.08	314.16	314.48	313.53	314.27	314.45	315.27	314.1	312.8	314.07	313.04	314.83	314.78	313.83	314.57	313.73	313.74	314.55	314.14	315.26	312.96	314.4	314.21	314.38	313.09
296.88	296.74	297.85	297.11	297.19	296.54	296.05	296.94	295.69	297.78	296.06	295.91	298.3	296.65	297.15	296.41	296.37	296.03	296.54	296.51	296.95	296.89	295.64	296.24	295.02	296.45	296.44	296.69	296.39	296.73	296.15	296.79	296.97	295.85	296.39	297.59	297.37	296.52	297.98	296.56	295.4	295.45	296.89	297.36	296.75	296.85	297.09	296.79	296.71	296.99
302.41	302.14	303.2	303.3	302.25	301.64	302.2	304.06	302.85	303.56	301.9	302.38	302.19	303.69	303.3	301.58	302.82	302.17	303.35	302.06	302.45	302.03	303.14	302.53	302.43	303.06	302.19	303.77	302.95	301.73	302.17	302.41	303.09	302.72	301.98	301.93	302.42	301.77	301.63	302.48	303.39	301.99	303.45	302.48	301.04	303.09	302.06	303.33	302.94	303.11
296.29	296.32	296.43	296.45	296.13	296.3	296.56	297.28	296.56	297.32	296.47	297.3	296.02	297.34	297.02	296.19	296.65	294.99	297.18	296.46	296.29	296.16	295.84	297.46	297.54	297.56	296.84	296.18	295.66	297.68	296.77	296.76	296.71	296.14	295.62	298.42	297.23	294.87	296.69	296.44	296.43	296.65	296.09	296.66	296.48	295.57	296.69	296.66	296.04	296.84
310.61	311.48	310.61	311.53	310.92	310.21	310.92	311.02	309.85	309.73	311.13	310.61	312.01	311.44	311.48	310.14	311.31	310.54	311.8	311.34	310.21	310.63	310.63	311.71	310.15	311.13	311.29	310.22	309.86	311.89	310.64	311.75	310.8	310.7	310.36	310.92	311.14	309.62	310.51	309.99	311.7	310.53	311.46	311.64	310.76	309.46	311.54	311.23	310	311.99
293.28	294.27	293.9	294.1	294.68	293.11	293.81	295.08	293.23	293.85	294.66	293.05	293.69	294.44	294.47	292.6	292.83	294.06	294.32	293.36	294.49	294.35	295.01	294.19	294.51	293.74	294.14	293.24	295.25	293.53	295.88	294.16	293.28	294.2	293.79	294.42	294.22	293.16	293.82	294.2	293.17	293.01	294.65	294.11	293.79	293.94	293.37	294.96	294.93	293.52
317.89	317.67	316.8	318.77	317.18	318.09	317.76	318.78	317.89	318.69	318.49	318.34	317.78	318.34	316.96	318.18	316.99	317.72	318.38	317.56	317.38	317.65	318.42	317.72	317.14	318.14	317.52	317.7	318	319.19	318.93	318.58	317.39	318.73	317.37	317.76	318.53	318.74	319.69	318.72	319.06	318.12	318.09	316.4	318.56	317.99	317.86	318.27	317.91	318.09
306.86	306.46	306.78	307.04	306.61	306.01	307.5	305.88	306.06	305.9	308.12	305.21	307.07	307.49	307.24	305.86	306.38	306.93	307.32	306.51	306.46	306.04	307.11	305.55	307.38	306.06	307.57	306.65	306.54	307.09	306.9	304.68	305.93	306	306.87	306.4	307.31	306.84	306.45	305.99	306.92	306.39	306.31	307.81	307.2	308.04	307.49	306.27	306.56	307.26
311.18	311.15	311.37	310.56	310.73	312.51	311.8	312.14	310.81	311.42	311.05	311.87	310.78	312.25	311.06	311.3	310.4	310.47	311.98	310.54	312.59	312.73	311.82	312.52	310.05	310.73	312.13	311.33	310.54	311.79	311.45	311.86	312.29	311.48	310.77	312.54	312.22	312.1	311.84	310.99	311.55	311.02	313.44	311.64	311.44	311.56	311.99	312.07	310.05	311.57
297.21	296.63	295.79	295.96	297.14	296	297.81	296.75	296.9	297.5	297.32	296.19	296.72	296.73	296.84	297.27	296.83	298.04	295.45	297.99	296.77	296.78	296.83	297.43	298.08	295.65	295.25	296.98	297.73	296.15	294.41	297.41	296.26	297.52	297.34	297.46	297.12	296.11	296.8	296.66	297.49	297.08	298.95	296.3	296.07	296.32	297.21	298.33	297.98	296.95
312.91	314.68	313.25	314.17	313.96	314.16	313	313.07	313.55	311.94	312.8	312.86	312.12	312.96	313.6	313.9	313.15	312.42	313.64	312.9	313.4	313.93	312.9	313.36	312.97	312.48	313.03	312.78	311.26	312.5	312.96	313.14	313.69	313.23	313.38	312.42	313.38	313.16	313.18	313.23	313.44	312.82	312.53	313.82	312.64	313.63	312.63	313.04	314.02	312.31
312.79	314.67	313.31	314.3	313.91	313.53	313.26	315.04	314.25	314.38	313.22	314.81	313.96	314.04	315.61	314.03	314.34	314.19	314.29	313.67	314.11	314.96	314.02	313.5	314.12	315.08	314.66	314.19	314.27	314.01	314.46	314.56	314.66	314.62	313.74	314.17	313.62	312.96	313.23	314.64	314.17	315.45	313.33	314.49	313.73	314.08	314.2	314.04	313.29	313.96
303.63	304.44	303.87	304.43	303.22	303.75	303.03	304.72	303.29	303.86	303.47	303.3	303.73	302.48	303.67	304.05	303.18	302.81	304.82	304.48	303.38	304.1	304.24	304.42	304.11	304.05	302.88	302.99	305.86	303.79	303.81	303.84	304.05	303.29	302.72	304.6	304.28	304.25	302.73	303.08	303.97	303.15	305.14	304.62	304.79	303.34	303.91	304.22	303.79	304.83
310.71	310.77	310.43	310.19	310.49	308.87	310.54	309.95	308.7	310.33	309.19	309.67	311.24	310.32	309.96	309.64	309.48	309.25	309.2	308.9	309.5	309.83	309.52	310.28	309.75	311.03	309.8	309.91	310.47	309.76	309.65	310.32	309.56	308.53	308.1	310.2	309.39	309.74	308.72	309.34	310.29	309.27	309.88	309.21	308.77	308.97	309.16	310.31	309.37	310.16
302.18	302.25	303.28	301.52	302.39	302.49	303.19	301.91	301.66	301.32	302.31	303.03	302.12	302.09	302.36	303.09	303.25	301.24	302.02	302.44	301.71	302.33	302.94	303.82	302.75	301.91	302.69	303.79	303.35	302.01	301.55	303.39	303.02	302.87	301.37	301.62	301.69	301.7	302.46	302.45	301.88	302.88	302.29	302.91	302.67	302.54	303.43	302.89	304.17	303.19
317.04	318.05	318.18	317.63	318.46	317.98	317.4	318.2	317.85	318.59	318.15	318	317.52	317	319.14	319.08	319.3	319.88	318.44	318.58	317.46	317.66	318.64	318.12	318.85	318.15	317.84	317.9	318.21	317.22	319.33	317.52	317.81	318.17	318.93	318.44	318.22	319.03	317.92	319.21	318.01	318.08	318.47	318.64	318.44	317.31	318.65	319.46	318.15	317.2
316.1	316.29	316.34	316.83	317.42	317.45	316.11	316.75	317.31	316.59	316.09	316.39	318.29	316.3	316.78	316.08	316.75	316.27	317.22	316.71	316.23	317.78	317.65	317.27	316.08	316.22	317.1	316.06	316.05	315.94	316.91	315.45	316.05	315.87	316.09	316.94	316.37	316.45	317.21	316.11	317.82	317.27	316.27	316.46	316.38	317.04	315.93	316.25	315.99	317.53
313.46	313.01	313.52	313.04	312.85	315.08	314.79	314.74	313.54	314.57	313.57	313.87	313.12	312.58	313.48	313.85	313.31	313.28	312.84	314.43	314.26	314.41	313.6	313.94	313.64	313.63	313.52	315.91	311.98	312.06	313.45	315.67	312.91	314.16	313.58	314.34	314.26	314.38	313.29	314.44	312.83	313.46	314.24	314.27	313.56	313.78	313.48	313.82	314.15	313.85
317.29	317.61	317.99	317.51	317.31	317.05	317.03	317.83	317.85	315.75	317.37	316.65	316.97	316.73	316.65	316.85	318.32	316.25	317.1	317.73	317.56	317.08	317.18	317.08	315.57	317.79	316.42	317.47	316.34	317.77	317.19	318	318.03	316.84	316.96	316.46	317.32	317.64	317.09	317.22	317.96	317.65	315.91	316.96	318.03	316.78	316.5	316.88	317.52	318.17
302.1	300.89	303.8	302.24	300.7	302.62	302.93	302.3	303.41	301.74	301.32	303.22	302.3	302.77	301.23	302.99	303.76	301.9	303.08	301.71	303.61	302.33	303.1	302.54	302.52	302.41	302.1	302.93	301.9	301.82	302.5	301.49	302.21	301.33	302.08	303.19	302.92	300.71	301.49	302.1	301.37	302.56	302.03	302.43	302.69	302.7	302.97	302.33	303.49	301.7
301.07	300.53	300.04	299.97	299.56	299.37	299.11	299.27	300.48	300.27	299.32	300.34	300.19	300.03	301.08	298.79	300.57	300.09	301.14	299.9	300.06	300.05	298.91	300.3	301.05	299.82	299.69	300.26	298.8	299.3	300.01	300.44	301.04	299.1	299.63	299.64	299.32	300.46	299.83	298.99	299.12	299.29	300.41	299.97	300.6	299.93	300.2	299.75	300.02	299.12
303.33	303.36	303.57	304.19	302.12	303.44	304.13	304.04	303.16	303.03	303.01	302.67	304.36	303.25	303.61	304.05	304.13	304.33	303.33	304.64	304.19	302.57	303.44	304.55	302.97	304.73	303.58	304.01	302.92	303.1	302.92	304.8	303.56	304.48	303.48	302.95	303.56	302.47	303.43	303.96	303.47	303.42	304.39	303.7	302.8	303.53	304.46	303	303.39	304.34
312.78	311.86	312.08	312.1	311.88	312.05	311.97	311.07	312.02	312.16	312.97	311.95	313.45	311.68	312.41	312.23	311.45	312.76	312.68	312.3	311.97	312.58	312.35	310.32	312.64	311.68	311.74	311.56	312.1	312.77	312.62	312.29	310.36	312.83	312.2	312.91	313.11	311.73	312.93	312.08	312.5	312.49	311.88	313.51	312.27	313.23	311.95	312.49	312.23	312.44
299.64	300.15	300.55	301.65	299.74	300.4	299.74	300.01	300.35	299.87	299.88	300.09	298.93	298.89	300.27	301.78	299.54	301.24	299.53	300.44	300.11	300.79	299.05	299.68	299.99	300.37	300.87	300.33	299.48	298.78	299.68	300.22	299.99	299.68	300.24	299.86	299.72	301.06	299.93	299.78	299.87	300.18	301.01	300.24	301.15	299.64	300.1	299.99	300.04	298.84
315.45	314.38	315.66	315.02	314.47	314.24	314.69	314.42	313.93	314.17	314.31	314.75	315.21	314.29	314.92	316.12	315.04	314.89	314.51	314.95	314.73	314.98	315.7	315.42	313.91	315.56	315.17	315.64	315.47	315.48	314.72	316.26	314.22	315.45	313.85	313.66	314.79	313.78	314.07	315.94	314.29	314.01	313.96	316.92	314.76	314.7	314.34	314.61	315.07	315.19
304.57	304.64	303.26	304.3	303.46	305.47	305.35	304.7	303.56	305.04	303.45	304.4	305.03	305.73	303.26	304.74	304.51	304.68	303.12	304.05	304.49	303.35	304.52	303.76	304.7	305.97	304.8	305.43	304.46	304.3	303.89	302.27	304.12	303.86	305.26	304.93	303.11	305.18	304.91	304.25	303.82	303	303.86	305.16	304.98	304.62	304.87	304.61	305.39	304.7
305.67	304.34	304.99	303.32	303	303.07	303.34	304.29	304.5	303.2	303.75	303.34	304.22	303.67	302.82	302.88	303.77	304.11	303.11	304.49	304.89	303.5	304.23	303.98	303.36	302.6	303.87	304.53	304.73	303.33	303.41	302.83	303.33	304.07	304.25	303.37	304.68	304.2	304.23	303.78	304.31	304.66	303.91	304.41	303.74	304.01	304.34	303.18	303.38	304.96
317.49	318.17	318.35	317.12	318.24	317.58	319.29	319.13	320.18	319.01	318.74	319.02	320.04	318.18	318.57	318.66	318.98	319.38	318.64	318.63	319.18	318.11	318.6	318.95	317.84	318.41	318.74	318.12	318.96	318.39	317.96	317.48	318.7	317.09	318.47	318.57	318.32	317.9	318.33	318.98	319.19	317.76	319.64	319.69	319.64	316.89	317.88	317.91	318.47	319.59
297.33	297.71	297.07	298.78	297.94	296.36	296.74	296.85	296.24	296.27	296.94	297.11	296.67	296.36	298.08	297.47	297.56	297.36	296.3	298.27	296.69	297.53	296.63	296.7	296.62	298.27	296.85	296.3	297.68	297.11	297.74	296.52	296.96	297.47	296.91	297.03	296.29	296.66	296.63	297.04	297	297.09	298.01	296.73	296.16	297.06	297.11	296.37	298.25	296.32
292.86	293.87	293.72	294.78	293.3	294.8	293.96	293.08	294.13	293.45	294.13	293.93	292.95	294.41	294.15	294.35	294.41	293.19	293.16	293.42	294.28	293.29	293.02	293.29	295.55	293.44	293.57	294.52	294.65	293.44	293.64	292.8	294.55	293.19	294.16	293.12	294.55	293.23	293.84	293.81	293.74	293.94	294.81	294.87	293.83	293.68	294.43	294.42	294.1	293.96
294.46	292.72	293.2	292.8	292.57	293.32	294.27	294.45	294.51	293.45	296.27	295.71	294.33	294.62	293.15	294.74	294.1	295.41	293.95	293.94	294.23	295.53	293.01	293.85	294.66	294.16	293.6	294.85	293.33	294.57	294.52	294.89	293.82	294.11	295.17	294.4	293.9	294.03	294.78	294.44	294.09	293.89	294.75	293.77	294.36	293.96	293.88	294.03	295.06	292.89
319.18	319.07	318.95	317.86	319.94	319.47	318.89	318.93	319.03	318.68	319.32	319.6	319.25	319.56	319.36	319.86	319.22	317.91	318.5	318.46	318.44	319.93	318.78	318.47	318.73	319.88	319.04	319.81	318.63	319.92	320.1	318.28	318.91	319.36	319.14	319.11	319.44	319.18	319.05	319.29	318.69	320.01	318.4	319.12	318.39	319.44	320.15	318.84	319.06	320.06
302.33	304.28	304.06	303.3	302.86	303.35	303.79	303.31	303.9	303.02	305.04	303.7	303.08	303.86	303.54	304.57	303.63	304.01	304.19	303.1	303.44	302.47	303.95	304.36	302.26	304.54	303.79	302.71	303.58	302.99	303.29	304.71	303.7	304.54	305.26	303.2	303.89	302.86	302.67	303.45	303.89	304.66	302.88	303.73	302.48	304.38	303.02	302.18	303.62	303.96
317.53	316.49	317.84	317.98	318.35	318.87	316.59	317.72	318.79	316.78	317.24	317.35	317.97	317.28	318.57	316.88	318.06	317.9	318.04	318.57	318.77	317.58	316.44	316.78	318.27	317.81	318.57	316.92	316.96	317.38	316.65	317.26	318.07	317.78	317.56	317.18	318.71	317.11	316.59	317.78	316.89	317.52	316.97	317.18	318.05	317.32	316.52	317.76	316.15	318.44
296.98	296.42	297.99	296.97	296.32	296.19	296.36	297.17	296.44	297.25	296.66	296.77	295.36	297.02	297.35	297.34	296.93	298.84	297.79	296.67	296.14	297.12	296.7	298.35	297.14	297.62	298.01	296.65	298.01	297.27	297.9	296.42	298.44	296.67	297.59	296.5	296.3	297.45	297.61	297.3	296.84	296.99	296.46	296.37	296.35	297.04	296.49	297.26	298.22	295.9
318.12	317.77	318.88	317.95	316.89	318.59	317.91	318.26	318.97	319.23	318.76	317.09	318.14	318.48	317.82	317.3	318.95	317.86	317.56	316.73	317.93	318.12	317.66	317.62	318.69	318.9	317.14	316.96	318.08	319.09	318.51	317.96	319.22	317.5	317.66	318.04	319.42	317.36	318.83	319.56	318.8	318.62	317.7	318.69	317.6	317.45	318.47	319.17	318.5	319.26
313.55	315.3	315.48	315.29	315.02	314.58	314.48	314.55	315.34	314.59	314.04	314.97	315.52	314.74	314.25	314.57	314.75	315.5	314.98	315	314.85	315.1	315.58	313.5	314.92	313.31	314.22	314.57	315.18	315.86	315.09	314.93	315.19	316.21	313.68	314.49	315.48	315.86	316.28	315.49	315.59	316.21	314.41	314.87	314.57	316.9	314.5	316.34	315.36	313.93
302.76	302.55	303.29	303.48	301.89	302.87	301.9	302.33	302.93	302.58	301.89	303.64	302.68	301.99	302.58	302.4	303	303.26	303.43	303.01	302.79	303.75	302.87	303.6	302.59	302.38	302.05	303.01	301.86	302.81	302.62	303.77	303.94	301.7	302.83	301.6	302.72	303.04	303.25	301.82	302.6	302.03	304.09	302.43	302.98	302.47	301.96	303.34	303.96	303.07
303.35	302.84	303.72	302.82	304.74	303.17	303.11	303.19	303.76	302.87	302.98	303.5	302.57	303.03	302.48	303.75	302.85	303.26	304.09	302.5	303.1	303.13	302.15	303.55	303.03	302.69	302.41	302.74	304.08	302.48	303.3	303.23	302.68	302.88	302.74	303.92	303.51	302.63	302.4	304.18	303.19	303.23	301.92	303.28	303.77	303.59	303.39	303.48	302.84	303.92
313.94	313.94	314.63	313.06	314.24	313.75	314.64	314.35	313.74	313.64	313.57	314.31	314.19	314.47	313.83	314.46	313.68	314.31	313.84	313.73	314.16	315.09	314.97	313.67	313.95	313.53	314.89	314.04	314.18	313.38	313.7	314.9	312.68	314.19	314.84	314.86	314.75	314.3	313.56	315.56	312.34	313.25	313.86	313.65	313.74	315.18	313.55	314.41	314.09	313.75
327.52	328.87	328.95	328.61	328.21	327.2	328.32	329.36	329.01	327.38	328.42	328.82	328.27	329.91	328.46	328.26	328.52	329.08	329.22	329.36	327.08	327.96	329.51	329.68	328.18	328.12	327.95	328.95	328.08	329.11	328.03	329.35	327.71	328.21	328.19	328.1	327.61	327.47	327.31	327.23	328.64	328.3	328.2	329.06	328.2	329.73	329.52	328.85	328.99	328.99
299.98	301.02	300.91	300.36	300.46	300.59	301.22	300.24	300.27	300.24	301.12	299.63	300.44	299.3	299.86	299.54	300.11	299.42	298.95	299.43	299.34	299.93	299.15	300.83	300.58	299.77	298.63	299.44	300.88	300.01	300.5	300.34	300.72	300.82	300.04	300.23	300.49	299.38	299.03	300.56	300.35	299.68	300.39	298.59	301.62	300.53	300.15	300.05	301.13	300.42
316.91	317.68	317.8	317.28	316.31	317.6	317.67	317.33	317.43	317.1	317.66	316.75	316.65	316.33	317.31	317.61	316.48	318.69	316.91	316.85	318.02	317.27	317.56	317.07	318.3	317.57	317.69	316.97	317.99	318.99	317.59	317.49	317.41	317.23	317.39	318.86	317.69	316.67	318.81	315.88	315.47	319.25	317.2	317.39	316.86	316.76	316.99	317.63	316.07	317.42
301.88	302.71	302.71	303.21	302.12	302.7	302.22	303.74	302.32	302.63	301.73	303.5	302.7	304.88	302.05	302.38	302.36	303.07	301.84	301.79	302.69	302.44	304.17	302.47	303.23	302.71	303.21	302.34	302.71	303.61	303.22	303.68	303.05	303.11	302.78	301.9	301.91	303.43	302.3	302.74	302.26	303.37	303.28	302.11	302.79	301.14	303.07	301.65	304.21	302.83
328.85	328.72	327.2	327.04	328.32	327.01	329.12	328.83	328.22	327.28	328.48	328.32	327.6	328.24	327.45	327.69	328.37	330.08	327.58	328.87	327.53	327.85	327.32	327.61	327.31	329.46	327.98	326.87	328.03	327.27	328.69	326.43	327.91	328.45	327.85	327.13	327.35	328.45	329.12	326.89	327.31	327.62	328.92	327.21	327.1	328.11	329.28	327.41	327.45	328.25
313.97	312.32	312.34	313.33	312.1	313.67	313.13	313.45	313.63	312.78	314.08	312.37	313.85	312.78	312.47	312.14	312.83	312.43	312.79	313.15	312.63	313.46	313.27	313.39	312.4	311.92	311.7	312.02	314.44	311.62	313.32	312.6	314.23	313.25	313.37	312.05	314.13	312.99	311.78	313.26	313.7	313.95	312.24	313.54	313.21	313.9	313.47	313.33	311.74	312.38
319.65	318.54	319.36	319.36	319.7	317.9	318.83	319.22	319.95	318.65	320.29	319.56	319.06	319.89	318.98	318.79	318.77	319.45	318.74	320.48	319.15	318.63	320.43	318.63	319.75	318.88	320.31	318.51	319.88	318	319.83	317.98	319.61	318.97	319.08	318.84	319.97	320.62	318.84	319	320.69	319.93	319.01	319.62	320.78	318.37	318.72	318.96	318.9	320.08
308.24	307.79	309.46	309.55	309.24	309.18	309.03	308.41	309.08	309.18	309.3	308.66	309.67	308.32	309.8	307.99	308.22	309.11	308.17	307.53	309.32	309.55	309.2	309.21	309.38	307.92	309.05	308.71	308.29	309.1	308.86	309.51	309.7	308.99	307.91	308.78	308.39	308.63	308.46	309.35	308.16	308.71	310.28	307.11	308.67	309.77	309.22	309.04	309.15	309.49
303.29	304.28	303.32	302.82	303.28	302.71	301.86	302.86	303.5	303.19	303.88	302.99	304.53	304.29	302.42	301.97	304.93	302.95	303.83	303.4	304.34	303.51	303.67	303.05	302.4	303.54	304.36	303.95	303.39	303.31	303.33	303.24	303.25	303.68	302.62	303.02	302.7	302.32	303	303.72	302.9	304.23	302.76	302.16	303.01	303.2	302.54	303.01	304.61	303.09
310.92	310.33	309.71	310.99	311.6	310.09	310.67	308.88	309.73	311.09	309.85	310.61	309.92	310.2	309.93	310.3	310.27	309.99	310.64	310.87	311.37	309.99	310.95	310.41	309.33	310.84	311.59	311.44	311.36	311.04	310.89	309.92	309.26	311.8	311.26	312.24	311.27	311.53	310.86	311.11	310.8	310.33	311.35	310.84	310.35	311.75	310.3	310.44	310.89	311.66
300.42	301.98	300.97	300.69	300.56	301.36	300.41	300.76	302.42	301.2	301.23	301.01	301.85	301.38	302.1	299.9	302.12	300.51	301.6	301.79	300.25	300.64	302.51	301.88	301.48	301.32	301.95	301.64	301.56	301.14	300.87	301.26	301.69	302.19	299.87	300.74	300.76	301.71	300.58	301.33	300.54	302.36	300.88	301.42	301.05	299.9	301.61	300.3	300.1	300.84
312.97	312.56	310.79	312	312.98	312.49	311.97	313.09	311.81	311.86	313.04	312.76	312.25	313.71	311.97	312.37	313.54	312.61	313.43	312.33	313.96	312.6	312.08	313.23	311.87	312.02	313.23	311.55	312.07	311.64	311.03	311.73	313.03	311.93	312.08	311.69	312.77	314.32	312.58	311.92	311.01	313.67	313.12	313.16	312.21	312.52	312.99	312.65	313.27	312.75
302.42	304.84	304.57	304.96	304.51	303.86	303.94	305.2	304.8	304.13	304.44	305.01	304.57	303.3	305.05	305.68	303.82	303.69	304.88	304.6	303.03	305.12	305.96	303.8	303.34	304.08	303.34	305.16	303.46	303.72	303.79	304.16	303.99	303.89	304.63	304.06	305.95	304.67	304.9	304.51	305.2	303.86	304.24	302.85	303.66	304.99	303.88	304.32	305.26	303.59
316.07	317.11	316.16	317.33	316.09	315.03	315.13	316.01	315.26	316.47	314.91	314.19	315.47	315.17	314.95	316.21	315.33	315.52	315.13	315.44	314.83	315.8	315.02	316.87	315.01	315.8	316.34	315.88	317.02	315.03	315.86	316.13	315.43	315.98	315.97	315.99	315.88	315.24	315.24	315.9	314.8	315.58	315.72	316.49	315.8	315.23	315.24	314.96	315.02	315.11
302.21	302.45	301.37	301.97	301.94	301.07	303.1	302.95	303.14	302.73	301.77	302.65	301.65	302.04	302.45	302.25	302.3	302.21	302.28	303.32	301.79	303.12	302.65	302.86	303.66	301.19	302.09	302.78	302.63	303.12	300.63	302.56	302.07	303.31	301.45	302.43	301.73	302.34	302.15	302.53	303.07	304.29	302.8	302.28	301.67	301.89	302.85	302.4	302.49	302.7
317.82	317.88	317.43	316.86	317.49	316.97	316.46	317.95	317.09	317.95	316.53	317.52	316.66	316.95	318.19	317.03	317.42	316.58	316.38	316.84	317.63	317.4	317.56	316.17	317.99	316.99	317.47	316.85	317.36	317.93	317.71	318.41	316.76	318.63	317.31	317.54	317.1	317.1	317.02	316.44	316.64	316.98	315.92	316.57	317.25	317.65	317.3	317.82	316.84	317.04
305.63	305.39	304.05	304.92	305.7	304.1	305.07	303.28	304.4	305.15	304.93	304.99	304.54	304.56	305.59	304.75	304.26	304.5	304.83	302.94	304.22	304.97	304.67	304.22	306.05	303.86	304.73	303.85	305.62	303.96	304.09	303.56	304.38	304.09	303.84	304.03	305.04	303.93	304.04	304.67	304	305.49	303.82	305.97	303.93	305.4	304.88	305.2	305.52	306.38
314.25	315.89	317.04	314.24	315.74	313.94	315.42	314.7	315.03	314.66	314.97	314.54	314.53	315.25	315.4	314.27	315.61	314.56	314.45	314.88	314.58	315.69	315.61	315.55	314.95	314.33	315.34	314.88	314.11	314.4	314.42	314.96	314.24	315.45	314.91	315.69	317.05	315.01	314.14	314.22	314.13	314.93	314.55	315.88	314.77	314.1	315.13	315.41	314.66	316.39
304.88	305.62	305.2	304.77	305.86	305.28	305.7	305.12	306.18	305.47	305.19	305.46	305.37	304.58	305.83	306.18	305.88	304.97	304.84	305.38	305.44	305.36	306.19	304.83	305.16	304.79	305.92	305.82	305.16	305.76	306.38	306.36	306.02	305.33	305.98	306.17	306.28	306.1	305.32	305.25	305.8	305.34	305.97	305.79	306.74	306	305.34	305.6	305.66	305.86
303.53	303.19	303.97	303.37	302.91	303.88	303.82	304.62	303.65	302.63	303.71	303.31	304.32	303.5	303.64	304.66	303.4	303.56	304.17	303.66	303.73	303.79	304.21	304.09	303.35	304.82	304.44	303.99	304.36	303.93	302.19	304.92	303.9	302.8	303.18	303.56	303.46	303.07	303.98	303.08	303.5	303.7	304.98	304.12	303.61	304.74	304.13	304.8	303.66	304.74
325.08	325.73	325.21	324.5	324.99	325.65	325.84	325.55	324.52	324.76	324.61	325.1	325.14	325.45	324.45	325.43	325.5	324.18	325.65	325.35	325.38	324.91	325.23	325.3	325.13	325.79	325.76	324.98	324.62	325.2	325.54	327.23	324.9	324.51	324.4	326.33	325.83	325.15	326.04	324.53	325.86	325.69	325.74	325.55	326.51	325.84	325.12	324.57	325.15	325.73
313.95	313.7	313.55	313.05	312.66	313.81	314.34	312.42	313.67	312.45	312.48	313.15	312.44	313.12	313.96	314.12	311.97	313.05	313.47	313.78	313.53	312.73	313.17	313.47	311.53	314.26	314.13	312.36	312.74	313.54	313.18	312.76	313.57	313.25	312.72	312.32	313.89	314.06	312.97	312.9	312.97	312.23	312.98	313.73	312.59	314.75	311.99	313.3	312.58	313.24
294.89	295.78	295.31	295.44	295.28	295.4	293.57	295.01	295.23	295.49	293.51	296.01	294.07	295.05	293.12	295.41	295.67	296.29	294.61	295.89	294.95	295.89	295.55	294.43	296.39	294.91	294.76	294.96	295.48	293.87	295.29	294.3	295.01	294.51	294.29	295.23	295.93	294.79	294.91	294.89	296.29	294.97	295.62	295.03	295.1	294.99	293.46	295.07	295.06	293.48
312.83	312.9	313.63	313.25	312.91	314	314.21	313.02	313.43	312.26	313.94	313.03	313.32	313.78	313.32	313.85	314.08	314.37	313.38	314.61	314.15	311.94	313.14	313.61	312.66	313.29	313.02	313.45	313.08	314.21	312.63	312.94	314.46	312.6	313.85	314.53	313.14	313.6	313.47	313.74	313.73	314	311.87	313.62	313.01	314.55	314.45	312.09	313.79	313.34
315.85	317.73	316.03	316.47	317.19	316.91	315.79	316.51	316.94	315.65	316.57	316.74	317.06	316.29	316.35	315.45	316.49	316.74	316.89	315.86	315.56	317.21	316.67	317.18	316.08	316.38	316.57	315.59	316.72	316.04	315.8	317.51	316.17	316.61	317.02	316.08	316.69	317.36	317.72	316.9	316.56	316.33	317.34	316.02	317	315.56	317.96	314.91	315.65	315.9
314.55	313.51	312.95	313.5	313.05	313.26	312.93	313.69	313.02	314.09	313.2	313.63	313.79	313.25	312.49	312.92	312.61	313.05	313.18	312.9	313.15	313.24	313.99	313.14	313	313.04	313.79	313.01	313.33	313.11	313.33	313.69	314.39	312.64	312.95	312.66	311.49	313.34	312.37	314.13	313.47	313.61	313.79	312.97	312.69	312.95	313.12	312.81	313.08	312.34
294.86	294.1	293.65	293.4	294.4	293.61	293.9	294.55	294.01	293.47	294.3	294.39	294.77	294.2	294.41	293.32	294.81	294.3	295.08	293.63	293.84	294.4	294.13	294.69	294.47	294.28	292.85	294.52	293.48	293.26	293.72	293.83	293.37	294.1	294.81	293.66	293.48	294.24	294.54	293.91	294.38	293.89	293.11	293.99	293.75	293.44	293.61	294.15	293.66	294.14
302.6	303.01	302.8	302.36	303.42	302.44	302.78	302.86	304.08	303.03	302.34	303.72	301.82	302.9	302.59	302.71	303.59	303.5	301.87	302.45	303.62	301.98	302.82	303.2	303.21	302.13	303.11	303.15	302.16	302.89	303.36	302.85	303.49	303.46	303.24	302.07	302.54	303.5	303.25	301.73	303.22	303.6	303.48	303.86	302.21	301.56	302.62	303.99	303.65	302.28
324.99	325.06	325.94	324.43	325.4	325.6	325.18	324.8	325.44	324.17	324	325.3	325.45	327.19	325.43	325.36	325.8	325.35	325.07	326.08	324.6	324.78	325.18	326.01	326.85	324.64	324.36	325.6	325.58	325.66	324.92	325.8	325.39	325.44	325.5	324.87	325.41	324.91	325.43	324.87	325.76	324.07	324.72	324.16	325.77	325.93	324.56	325.49	324.86	326.02
304.42	303.69	302.44	303.96	302.48	301.39	303.02	304.47	301.54	301.6	303.36	303.34	303	303.12	302.72	302.97	303.13	302.97	304.41	302.75	302.83	303.58	302.1	302.63	301.97	301.9	301.62	304.23	303	303.06	303.58	303.2	301.19	302.5	302.44	302.26	302.16	302.55	303.5	303.13	302.18	302.49	303.21	302.52	302.1	302.03	301.9	302.18	302.47	303.15
315.64	314.58	315	313.53	314.84	315.06	315.02	314.55	314.97	313.62	315.44	316.26	314.75	315.39	315.66	315.73	315.61	313.89	314.46	315.11	315.06	314.19	315.02	315.69	314.79	315.3	315.77	314.18	313.8	314.27	314.32	315.55	314.24	313.56	314.76	314.8	315.01	315.16	314.68	315.35	315.96	314.36	314.26	314.47	314.28	315.17	314.88	315.55	314.25	314.08
312.35	314.1	314.35	314.05	313.44	313.57	314.02	313.74	313.14	313.89	314.26	313.83	313.08	312.98	314.34	313.48	313.69	313.64	313.57	313.42	314.17	313.22	313.99	313.77	313.88	314.04	313.27	314.19	314.67	312.83	313.39	313.49	314.35	313.09	313.57	313.84	313.87	313.59	313.44	313.46	312.49	313.37	314.2	314.03	314.51	315.05	313.71	314.25	313.03	312.74
312.56	311.47	311.34	312.49	313.81	312.78	311.51	312.57	312.31	311.57	311.68	311.84	313.45	312.17	312.42	311.27	312.69	311.1	312.69	311.55	311.4	311.81	312.23	313.51	312.46	311.22	311.08	312.24	312.06	312.78	312.03	311.9	311.69	312.03	311.94	312.49	312.03	312.71	310.96	312.78	312.15	311.74	314.16	311.89	311.41	312.9	313.23	312.39	311.12	313.15
317.93	316.77	318.68	318.13	318	317.92	318.48	317.81	317.59	318.12	318.22	319.37	316.82	318.39	317.22	319.12	317.35	318.4	317.84	318.54	317.47	318.9	318.29	318.62	318.34	317.84	317.89	317.76	318.63	317.81	318.04	317.61	318.19	318.01	318.71	317.18	317.41	317.98	318.11	317.23	318.92	318.22	317.53	316.65	318.18	317.4	319.95	318.62	318.44	318.93
304.79	303.17	303.31	304.58	306.09	304.95	305.61	305.18	304.26	304.4	303.91	303.87	303.75	304.43	304.68	304.87	305.39	305.38	305.1	303.92	304.1	304.34	303.74	306.24	303.83	304.2	305.61	304.84	303.88	304.57	305.21	304.4	304.13	304.58	305.02	304.12	304.11	304.64	304.85	303.59	304.72	303.88	305.23	304.95	303.39	302.82	303.98	303.84	304.18	305.17
313.89	314.84	314.31	313.76	313.22	314.79	313.34	313.82	314.33	314.11	314.24	313.01	315.59	314.12	313.78	314.39	313.24	313.87	313.28	314.7	313.83	314.02	314.11	313.44	314.5	313.75	314.13	313.92	314.19	314.34	313.77	312.61	314.99	313.16	314.17	313.75	314.53	313.97	314.27	314.26	313.69	314.7	314.62	314.53	314.79	314.15	313.1	313.52	314.27	313.24
308.96	308.7	309.06	308.52	309.51	307.75	308.61	308.47	307.79	309.28	308.86	309.12	308.96	309.46	309.19	308.73	308.9	307.9	308.24	309.37	307.3	309.36	310.45	309.32	308.62	307.95	309.15	308.6	308.1	308.92	308.63	308.61	309.58	309.17	308.86	308.99	308.56	310.17	308.28	308.97	306.55	309.04	308.52	309.24	308.61	308.99	309.52	309.1	308.73	308.97
313.97	315.54	313.7	315.71	316.39	315.43	315.11	314.57	314.95	314.34	314.54	315.34	315.29	315.45	316.14	313.81	315.25	313.7	316.51	315.14	315.85	314.06	316.31	314.19	315.07	315.26	315.2	315.97	315.66	314.33	314.99	315.19	315.92	315.75	315.66	315	314.91	314.53	314.1	316.21	315.67	315.17	315.55	315.26	313.81	314.9	315.54	314.47	315.59	315.67
315.64	313.68	313.56	314.73	314.14	314.68	313.59	315.12	315.22	315.53	315.83	316.5	315.46	314.88	314.09	315.12	314.06	315.28	314.97	314.07	315.26	314.05	315.22	315.09	315.34	314.48	316.11	314.12	315.43	315.68	314.75	315.07	314.79	314.87	314.76	315.4	314.2	314.26	316.07	313.92	315.43	315.71	315.79	314.52	314.66	314.53	315.49	314.35	314.75	314.41
302.14	302.07	302.29	302.59	303.08	302.97	304.62	303.65	302.41	303.98	302.37	302.29	301.19	302.22	303.38	303.05	303.16	302.38	301.87	303.46	302.48	303.66	303.46	302.45	302.42	302.9	303.14	302.37	302.41	301.9	302.2	302.99	301.98	304.37	302.44	304.19	303.22	302.96	302.69	303.63	301.74	304.9	303.02	302.35	302.24	303.99	301.52	301.85	303.2	302.91
312.97	312.8	313.91	313.7	313.7	313.38	314.72	314.39	313.91	314.32	314.15	312.75	313.83	313.96	313.91	313.93	313.97	314.81	313.06	313.13	314.17	314.17	313.83	314.47	313.6	314.38	314.07	313.63	314.59	313.62	313.99	312.94	313.66	314.78	314.36	314.5	314.51	313.99	313.71	313.09	313.83	314.48	314.45	314.04	314.58	314.48	313.65	312.73	313.36	313.65
328.09	327.92	327.36	327.37	328.95	326.52	328.42	327.19	327.67	327.16	327.37	328.28	327.16	328.69	327.54	327.15	327.76	326.47	327.95	329.26	327.05	327.65	328.61	328.05	328.1	327.32	327.19	327.36	328.33	327.51	329.36	328.14	326.34	327.67	328.87	328.99	327.95	328.19	328.66	327.08	328.03	327.57	328.05	327.52	327.26	327.54	325.97	328.13	328.43	327.54
305.95	305.46	307.53	305.2	304.68	305.45	306.33	305.57	305.27	303.94	305.72	305.45	305.08	305.54	304.47	304.13	305.26	306.25	304.83	305.62	305.78	305.71	305.9	306.13	306.66	304.75	305.99	306.03	306.59	304.37	305.89	306.04	305.21	306.09	305.9	304.97	304.64	306.35	305.29	306.64	305.27	305.81	306.21	306.21	305.24	305.42	305.18	305.35	304.92	305.53
306.35	307.27	307.36	307.62	306.35	306.49	305.63	305.88	306.67	306.52	306.77	307.56	306.36	306.94	306.05	306.81	307.45	307.09	307.79	306.35	305.83	306.24	307.12	306.79	307.18	307.07	307.48	305.41	307.22	306.28	306.23	307.04	307.3	305.87	306.96	305.72	306.58	306.54	305.36	306.07	306.13	306.56	306.05	307.43	306.44	306.48	305.99	307.26	306.77	307.39
313.22	312.12	312.5	313.18	313.29	313.14	313.92	312.18	312.34	312.9	312.28	312.64	314.29	313.56	312.77	313.36	312.35	313.53	314.2	311.24	312.87	314.07	313.35	313.08	313.08	312.81	313.93	314.02	312.56	312.67	313.08	313.61	312	312.84	313.51	312.87	314.44	312.89	313.41	313.91	313.48	313.47	313.5	312.82	313.49	313.37	312.65	313.2	314.1	312.14
305.76	306.3	306.65	306.61	305.98	306.65	306.52	306.61	305.4	305.78	306.1	307.27	305.95	306.62	305.98	306.48	305.98	305.72	306.27	306.33	306.96	307.65	306.08	306.12	306.64	306.39	306.13	306.18	305.32	304.42	305.94	306.57	305.04	306.26	306.55	307.46	306.67	306.06	306.37	306.75	307.1	306.74	305.66	305.59	306.12	306.65	307.12	305.48	305.35	304.18
328.24	328.54	328	327.16	327.63	328.7	327.52	328.5	329.82	327.51	327.8	327.77	328.2	328.9	327.6	326.2	326.72	328.18	329.36	327.28	328.26	327.4	327.25	329.22	328.15	327.76	327.7	325.3	328.01	328.03	326.93	327.33	328.31	328.48	328.24	326.96	328.08	328.81	327.51	328.81	328.21	328.76	327.2	327.46	327.39	327.27	327.3	328.28	328.03	327.61
304.82	304.43	304.66	304.93	303.97	303.87	304.88	304.23	303.63	304.39	305.08	303.9	305.13	304.95	305	303.48	303.6	306.68	305.15	304.73	304.53	304.97	303.81	304.35	303.31	305.04	304.52	304.28	305.63	303.96	303.54	304.18	304.13	303.56	304.68	303.83	304.25	304.24	303.82	305.18	304.2	303.86	304.81	305.11	303.69	304.17	304.86	304.39	305.6	304.05
315.59	315.86	315.43	316.91	315.97	315.63	315.06	315.4	316.56	315.01	316.94	315.79	318.14	314.96	314.69	315.11	315.35	315.64	317.06	316.36	317.12	316.51	315.86	316.41	314.23	315.4	316.06	316.4	315.89	316.93	316.13	315.24	315.31	316.8	315.14	316.16	316.83	315.76	316.64	316.41	316.37	316.48	317.05	316.15	314.79	316.62	317.22	315.63	315.56	316.81
306.63	304.99	305.51	305.44	305.48	304.72	305.11	304.85	304.77	304.61	304.57	305.79	304.94	305.73	305.83	306.02	306.22	305.78	306.2	305.74	304.19	305.79	307.42	305.24	304.36	304.57	306.19	305.49	306.97	306.21	304.94	304.83	305.91	305.22	306.53	304.06	305.15	304.37	304.72	305.71	304.71	306.02	305.32	304.71	305.83	305.35	305.73	305.33	305.92	305.68
301.56	303.76	300.89	302.92	302.95	303.49	301.16	303.96	302.6	302.88	302.53	301.71	303.15	302.69	303.52	302.83	302.68	302.66	301.34	302.34	302.13	302.45	301.35	303.74	301.94	302.38	302.78	301.46	302.58	302.18	301.35	301.81	302.41	302.9	302.9	302.59	302.89	302.6	303.32	302.62	302.75	301.85	303.39	303.1	300.09	302.78	302.66	302.31	303.5	301.74
299.86	300.64	299.61	300.49	300.5	301.01	299.16	300.57	300.16	300.25	299.51	300.08	299.43	300.88	300.83	299.97	300.51	300.34	299.57	298.91	301.45	300.7	301.06	300.25	300.22	299.51	299.85	299.56	300.08	300.09	300.21	299.95	299.26	299.69	300.34	299.27	300.58	299.34	299.6	300.43	299.5	300.23	301.15	300.9	299.5	299.97	298.64	300.06	299.3	300.44
307.57	308.7	308.78	306.78	307.58	306.61	307	307.33	307.44	307.65	308.14	306.95	306.79	306.99	307.81	307.94	307.68	307.09	307.3	306.5	307.14	307.62	307.89	308.5	307.88	307.49	307.22	307.26	307.44	306.46	306.94	307.71	307.06	306.49	307.19	307.3	307.09	308.13	306.48	307.23	307.7	306.27	307.14	307.72	307.23	306.54	307.12	307.68	307.35	307.68
304.93	304.42	304.78	304.89	304.97	305.6	305.25	303.58	304.8	302.96	302.96	304.68	305.46	305.25	304.63	304.1	304.06	304.3	304.29	304.67	304.1	305.4	304.92	303.6	304.07	305.17	305.15	304.49	304.11	304.61	305.07	305.14	304.77	303.79	305.29	304.88	303.84	305.37	303.63	304.13	303.89	303.93	304.19	302.86	304.23	304.27	304.52	305.73	304.94	304.66
301.94	303.2	302.94	302.17	303.06	303.52	302.93	302.69	301.93	301.71	301.86	302.09	302.81	303.18	303.07	303.18	302.97	303.6	303.09	303.15	304.59	303.67	302.84	302.3	303.86	302.09	302.89	302.56	303.21	305.09	303.95	302.29	301.86	302.86	301.8	303.24	301.09	302.64	303.21	301.92	301.85	303.46	302.44	302.95	302.06	302.19	303.01	302.44	303.02	303.25
303.56	302.7	302.87	301.85	302.07	302.51	302.66	301.82	302.27	302.16	303.12	301.72	300.83	302.13	301.4	302.91	301.13	302.72	301.96	303.12	301.74	303.13	302.53	302.2	301.13	303	302.81	303.1	302.55	302.15	302.63	302.53	304.47	302.06	302.33	301.34	303.06	303.35	301.33	302.76	301.91	303.62	303.25	302.84	301.43	303.23	301.06	302.7	301.81	303.08
303.82	303.48	304.9	305.82	303.37	303.56	304.42	304.3	303.37	303.63	304.83	303.34	304.58	305.32	304.22	305.52	304.07	304.45	302.69	304.31	304.06	305.14	303.64	305.58	303.27	303.04	304.97	304.17	304.93	306.19	303.53	304.31	303.83	304.3	303.66	304.49	304.64	304.71	304.91	303.52	302.63	304.94	304.35	303.92	304.77	304.98	304.07	304	304.51	303.57
294.07	293.99	292.41	293.56	294.59	295.17	293.68	292.97	293.33	294.35	291.96	294.2	294.43	293.68	293.29	292.84	295.57	293.74	292.33	294.12	294.65	294.6	293.75	293.41	294.28	293.5	293.5	293.53	294.69	295.53	293.84	293.75	293.16	293.97	293.7	295.55	293.68	294.09	295	294.69	294.42	295.37	293.97	294.74	293.5	293.67	294.27	294.82	293.63	294.53
305.23	304.25	305.82	305	304.83	304.92	305.76	306.12	305.28	304.97	304.64	305.06	304.79	306.28	304.65	306.31	305.04	305.91	305.68	304.75	304.21	305.62	303.44	305.8	305.6	306	305.21	305.3	304.97	305	305.62	306.09	304.42	306.12	305.32	305.23	303.44	306.2	306.13	306.22	304.93	304.31	306.3	305.57	305.27	304.68	305.02	305.79	305.8	305.35
324.75	324.62	325	324.05	325.87	324.23	325.16	324.61	323.6	324.04	324.94	323.99	324.15	325.31	324.06	324.67	323.63	324.6	324.74	325.19	324.08	324.24	324.25	324.57	323.92	323.64	323.97	322.96	324.33	325.19	325.28	325.91	323.53	323.17	322.76	324.32	324.2	326.3	324.14	325.89	324.64	324.5	323.09	324.82	325.06	324.23	324.98	324.31	324.82	324.7
327.21	327.15	326.7	327.8	326.92	326.47	327.89	326.64	327.61	327.73	328.07	326.69	327.56	326.5	328.39	327.18	328.54	327.74	329.14	328.23	328.28	328.95	327.86	327.61	327.7	328	327.35	328.03	327.18	328.65	328.26	327.92	325.86	326.74	327.42	327.61	327.14	327.67	327.07	326.76	328.22	327.55	327.91	327.53	326.57	327.43	328.29	327.94	326.87	328.1
309.61	310.1	309.73	311.71	311.81	310.38	309.91	309.65	310.09	311.04	311.66	311.24	309.45	310.22	310.31	309.61	310.19	310.82	308.52	310.79	311.19	310.64	309.4	310.5	309.51	310.2	310.2	311.05	309.71	310.7	309.92	310.06	311.49	309.11	311.03	310.25	310.62	309.89	310.91	310.35	310.31	310.15	310.4	310.64	310.49	311.05	311.44	309.76	309.77	310.77
306.3	306.33	307.15	305.58	308.11	305.95	307.48	306.29	304.52	305.55	306.44	306.11	306.04	307.41	307.26	305.94	304.87	306.84	305.99	306.62	306	305.37	305.04	305.54	306.65	306.93	305.78	304.98	307.71	306.04	306.4	305.77	306.26	306.36	304.43	305.1	306.58	306.23	305.57	306.2	306.26	304.85	305.73	304.84	305.67	306.49	305.36	307.06	307.12	305.71
311.72	312.93	313	312.91	313.06	312.31	312.87	314.91	313.39	312.99	312.72	313.66	312.68	312.59	314.23	312.71	312.99	313.2	313.83	313.14	313.92	313.36	312.54	313.29	313.6	312.82	312.82	312.77	312.49	313.84	313.84	314.12	313.42	313	312.56	312.85	311.93	313.37	313.37	312.93	312.79	312.35	312.76	313.03	313.58	313.21	313.57	312.74	312.68	313.05
307.94	306.94	308.1	308.09	307.47	307.34	306.23	307.31	307.71	306.73	306.97	306.96	307.52	307.18	307.78	307.92	306.37	307.64	306.44	307.03	306.43	306.94	307.85	307.58	306.8	306.38	307.43	309.01	307.64	307.12	306.39	307.8	308.01	306.4	307.07	307.83	307.28	307.47	307.29	308.19	306.57	307.08	307.27	307.42	306.82	306.43	307.46	306.93	307.31	308.31
301.9	302.96	303.11	303.34	302.75	303.12	303.73	300.48	303.75	301.88	303.31	302.45	303.17	301.62	301.97	302.51	302.11	303.27	303.8	302.46	303.55	302.26	303.65	302.3	302.58	303.04	302.33	301.88	303.49	301.57	301.38	303.12	302.51	302.91	303.11	302.2	302.45	303.53	303.8	303	302.95	302.36	302.24	302.34	302.42	303.29	301.43	303.21	301.46	301.31
300.11	300.17	301.45	300.12	300.23	299.66	300.54	299.93	299.68	300.9	300.42	300.36	299.21	300.84	300.29	298.84	299.62	300.82	298.96	300.88	299.32	299.95	299.91	300.01	300.03	300.71	299.07	299.12	300.62	300.85	300.69	298.72	298.6	300.69	299.65	300.05	300.21	299.82	301.09	299.98	299.95	301.22	300.24	300	301.55	300.16	299.44	299.49	299.44	301.17
305.14	305.26	305.32	305.19	305.6	304.97	304.68	305.02	304.89	306.46	305.32	305.53	305.8	304.53	305.54	306.69	304.86	304.86	304.62	304.98	305.53	305.15	305.1	304.43	305.54	305.72	305.17	304.52	305.93	304.66	305.86	305.54	305.27	306.13	305.65	305.81	304.08	305.81	305.5	304.83	305.35	304.75	305.79	305.95	305.39	305.1	306.13	304.39	305.66	304.3
327.73	328.38	327.21	328.3	327.84	327.6	327.81	328.11	328	328.43	329.8	328.67	328.78	328.77	327.9	328.65	327.96	327.22	328.03	327.77	327.33	328.47	328.57	327.13	327.22	327.23	327.73	330.07	329.47	327.75	328.36	328.56	327.47	328.8	327.96	328.51	327.29	327.55	327.88	328.18	327.02	327.8	326.99	328.27	328.71	328.41	329.28	328.16	328.08	327.61
317.3	316.88	317.52	317.46	316.38	316.67	318.04	316.36	316.07	316.46	315.54	315.88	316.96	315.99	316.83	315.76	316.03	317	316.07	317.04	315.3	316.06	316.75	316.84	315.73	316.73	317.22	317.54	315.05	316.57	316.55	316.23	315.63	315.93	316.36	317.59	317.21	316.44	316.46	316.68	316.36	316.2	315.89	315.99	316.97	317.56	318.29	315.64	317.19	316.8
325.26	326.12	324.81	327.09	325.87	325.36	325.75	325.06	324.28	325.66	325.16	325.98	324.92	325.82	325.69	325.25	324.21	324.76	325.33	325.22	324.96	326.1	325.56	324.72	325.14	325.29	326.13	324.73	325.6	324.88	325.38	325.47	325.69	325.03	325.94	325.56	324.87	323.65	326.77	325.38	325.88	325.21	325.95	325.66	324.13	325.84	324.19	324.83	323.85	326.61
310.08	311.74	309.78	311.39	311.88	311.81	309.88	310.27	310.7	309.37	310.91	309.86	311.5	309.98	310.75	309.88	309.4	310.37	309.91	310.87	312.41	311.2	309.59	310.87	310.61	310.74	310.42	310.94	311.61	311.69	310.99	310.52	311.71	312.25	310.33	310.52	311.85	311.4	310.93	311.41	310.47	310.38	310.35	310.57	312.37	311.07	311.13	310.52	310.18	311.33
316.12	314.04	313.65	315.78	315.69	314.99	315.01	316.49	315.97	314.92	315.22	315.3	314.63	315.23	314.12	315.31	314.17	314.87	315.2	314.85	315.83	315.75	314.63	314.77	315.16	313.66	315.8	315.31	314.5	314.6	315.2	316.17	315.91	316.13	314.99	314.78	314.73	315.2	314.72	314.93	315.9	314.37	313.25	315.9	315.79	315.18	315.06	314.65	313.78	315.42
313.46	312.65	313.49	312.13	313.57	312.83	313.61	313.29	312.61	313.51	312.34	314.37	312.88	312.93	314.3	313.46	312.92	313.56	313.63	313.47	312.79	313.75	314.39	314.07	311.55	312.47	313.24	312.74	312.92	314.34	312.89	313.3	313.43	312.28	314.19	313.52	314.39	313.15	313.57	313.29	312.58	313.49	311.98	313.63	312.12	314.1	313.8	313.23	313.54	313.76
328.74	326.74	326.75	327.73	328.52	327.77	327.3	327.29	327.83	326.94	327.33	328.45	327.65	326.67	328.15	329	327.33	327.22	327.34	328.58	327.65	327.69	327.84	328.09	328.48	328.24	327.04	327.3	328.6	328	327.02	327.04	327.59	327.45	328.33	326.65	328.27	327.53	328.29	326.59	327.1	328.09	327.57	328.23	328.26	328.58	326.68	328.78	327.32	327.36
324.38	325.27	325.64	324.26	324.34	326.62	327	325.93	325.65	325.13	325.47	326.27	324.41	324.85	325.31	325.36	325.02	324.78	324.84	325.39	325.3	324.85	325.64	326.63	325.12	325.66	326.01	325.43	324.18	324.36	324.89	325.16	325.03	325.78	325.41	325.75	325.28	326.93	324.65	324.09	325	324.86	326.02	324.54	325.36	324.37	323.64	325.46	325.37	324.42
313.73	312.76	313.28	312.91	312.54	313.56	315.13	313.66	314.51	314.4	313.85	314.46	313.8	312.33	312.96	312.95	315.48	312.57	313.56	314.6	313.32	311.84	313.4	314.94	313.77	313.91	314.72	314.04	313.77	313.82	314.37	312.58	313.48	314.93	314.54	314.53	313.72	315.1	312.88	313.81	313.82	313.4	312.15	313.76	312.82	313.63	313.41	313.16	312.72	312.96
304.93	304.42	305.54	306.41	304.64	305.63	304.65	305.17	303.77	303.56	305.77	305.73	305.2	304.16	303.02	304.85	305.19	305.26	303.68	305.24	305.41	304.56	305.23	305.31	305.7	303.94	305.02	304.04	304.73	303.87	304.13	304.24	304.72	304.05	305.28	305.68	304.47	304.35	304.44	304.61	305.25	305.26	305.06	304.85	304.64	305.6	305.05	305.41	305.09	304.97
307.04	305.97	306.14	305.84	306.47	306.44	306.26	306.63	305.35	307.17	306.61	307.34	306.07	307.57	307.76	307.27	306.83	306.79	306.12	308.08	306.96	305.54	306.22	307.46	307.23	307.95	306.53	307.12	306.03	305.44	305.96	306.25	306.1	306.8	306.6	306.9	305.13	306.11	305.82	306.59	306.63	306.58	306.14	307.17	307.11	305.9	306.35	306.12	308.61	306.62
303.62	305.31	304.19	303.52	304.29	304.48	303.53	303.27	304.51	304.42	305.06	303.22	305.26	304.12	304.74	304.2	304.49	304.72	304.52	303.27	304.26	303.58	304.17	304.99	302.46	303.97	304.49	303.63	304.73	303.95	304.74	303.67	304.94	304.27	305.18	303.75	305.1	305.91	304.52	304.39	305.82	305.02	304.3	303.71	304.56	303.62	303.98	306.03	304.41	303.28
328.44	327.61	328.85	329.43	329.13	329.32	328.79	327.98	327.82	328.67	328.42	329.58	330.26	328.06	327.92	327.99	330.73	328.89	329.1	330.4	328.34	329.32	328.48	329.01	327.83	327.22	328.36	328.9	327.5	328.28	328.4	327.86	328.08	327.86	328.82	328.63	330.06	328.96	327.64	328.13	328.41	328.41	328.58	327.36	328.09	329.02	328.94	329.37	328.4	328.65
302.79	302.5	302.55	301.85	302.19	303.22	303.78	302.11	302.02	302.9	302.15	302.33	303.06	302.29	303.18	303.2	303.66	303.29	302.67	301.58	302.01	302.4	302.96	301.61	303.08	301.28	302.52	303.02	303.94	302.05	301.55	301.39	302.06	302.61	303.15	302.48	302.26	302.86	302.57	302.37	303.29	302.3	302.75	303.38	302.86	303.06	303.72	302.2	302.37	301.62
297.42	295.83	297.92	296.78	297.6	297.67	298.22	295.98	297.83	298.09	296.09	296.97	297.58	295.8	295.9	298.33	298.29	294.31	296.81	297.37	295.85	297.45	297.61	297.22	296.69	297.1	297.46	297.36	295.9	297.22	296.92	296.55	297.16	296.64	296.05	296.22	296.92	297.39	297.13	296.49	296.86	296.66	295.83	296.42	296.69	297.38	295.44	298.05	296.64	297.28
302.95	303.96	303.29	303.44	303.62	302.6	305.24	304.01	303.94	302.85	303.73	303.31	304.21	304.51	303.78	304.11	303.54	302.18	303.9	302.83	302.25	305.09	304.71	302.81	304.2	304.12	302.84	301.92	302.59	302.68	304.09	304.02	304.4	302.97	302.29	303.32	303.89	303.48	304.09	302.25	303.31	303.63	302.8	303.46	303.42	303.8	303.8	303.08	303.46	304.07
315.28	314.59	314.85	314.91	315.24	314.66	314.76	315.17	314.83	314.82	315.6	313.94	315.67	315.98	314.62	313.99	316.8	313.59	314.31	314.47	314.47	316.1	314.74	314.08	315.62	315.23	315.48	315.57	314.02	314.56	314.62	315.21	314.46	314.31	313.91	315.62	314.1	315.11	316.2	317.42	314.75	313.18	313.8	314.69	314.96	313.33	314.81	313.63	315.35	315.08
309.89	310.46	311.81	310.61	310.55	309.81	310.02	309.97	310.33	310.99	310.22	310.2	310.78	311.36	310.99	310.18	311.52	309.68	309.15	311.04	310.05	311.19	309.64	309.46	310.53	309.54	310.66	311.3	310.01	309.59	309.27	310.26	310.21	310.47	309.84	311.4	313.13	308.79	310.49	309.46	310.2	309.08	310.96	310.95	311.09	310.61	309.82	310.47	311.41	311.92
302.33	302.52	301.57	301.42	303.35	302.49	302.54	302.3	301.94	301.09	303.23	302.19	302.54	302.87	301.95	301.76	301.49	301.12	303.23	303.18	303.17	301.52	301.49	302.69	302.69	302.85	303.27	302.69	300.41	304.1	302.68	303.21	303.02	302.47	301.73	302.3	303.09	302.04	303.88	302.19	301.77	301.37	302.76	302.63	301.29	302.76	301.36	302.87	301.77	302.56
312.72	313.64	313.11	312.97	313.5	313.8	313.2	312.44	312.73	312.55	312.49	313.53	313.71	314.01	313.11	313.07	313.23	313.44	312.57	313.37	312.28	314.58	312.31	313.08	314.37	311.77	313.1	313.1	312.95	312.27	313.42	313.91	314.19	314.44	312.76	313.48	312.96	313.05	311.67	313.24	314.06	312.96	313.32	313.8	314.6	313.35	312.49	313.34	314.02	312.73
299.06	301.45	302.43	300.88	300.58	301.34	302.54	300.69	299.81	301.86	300.02	302.01	301.3	301.42	300.98	301.09	300.77	301.15	301.65	300.67	301.61	300.38	300.25	301.5	300.69	302.01	300.32	301.06	301.48	301.34	300.83	301.34	301.21	301.53	301.69	300.26	301.45	300.59	300.22	300.7	301.53	301.83	300.4	301.78	299.33	299.19	301.18	300.19	299.79	301.65
314.22	312.97	313.56	312.13	312.94	313.82	313.04	313.13	313.45	313.76	314.1	313.5	314.22	313.9	313.35	312.13	313.91	313.44	313.18	313.49	312.2	313.33	312.64	312.02	313.79	313.81	313	313.75	313.23	312.76	313.49	313.55	313.28	313.07	312.63	312.76	315.63	314.69	311.86	312.43	313.4	314.37	312.72	313.01	311.7	313.23	312.85	312.9	313.67	312.48
319.28	318.68	319.46	320.08	319.78	319.72	319.93	319.61	319.25	320.25	319.31	319.57	319.69	319.26	320.07	319.56	320.34	319.43	318.37	318.61	319.58	320.04	320.38	319.38	319.81	319.84	318.91	319.68	319.25	320.17	319.13	319.78	318.46	319.35	317.91	319.34	319.77	319.98	319.13	318.43	319.67	318.61	319.57	318.35	320.03	319.53	319.48	319.42	318.86	319.65
294.62	295.32	294.73	294.85	295.69	294.33	294.32	294.78	295.14	295.59	294.55	295.08	295.9	295.21	294.29	293.55	294.98	294.97	295.23	295.15	294.53	295.1	295.56	294.62	294.06	294.66	294.44	294.63	294.54	295.09	294.74	295.14	295.24	293.54	294.99	295.38	294.56	296.78	295.52	294.86	294.45	294.58	296.17	294.87	296	295.46	294.66	295.02	294.95	295.76
312.37	314.89	313.51	313.95	313.86	313.13	312.98	313.06	313.54	313.61	313.4	313.65	312.66	312.64	313.04	313.17	315.33	311.45	313.47	311.96	312.11	313.78	313.4	313.63	312.65	311.88	313.46	313.67	312.89	312.97	313.22	312.84	312.83	311.87	313.25	313.04	312.55	312.27	312.61	312.34	312.72	313.08	314.12	313.82	314.1	312.51	312.71	314.47	313.96	312.59
310.52	308.83	309.93	309.24	310.19	308.8	309.65	310.34	309.13	310.35	309.69	309.11	308.72	309.3	309.74	308.57	309.1	308.54	309.51	308.3	307.68	309.24	308.82	309.14	309.49	308.32	307.66	309.57	309.48	309.39	308.5	308.52	308.9	308.48	309.43	309.54	309.08	308.95	310.35	309.91	308.84	310.54	308.46	308.63	309.08	308.72	308.33	308.73	309.25	308.45
327.02	327.78	328.07	327.67	328.11	328.37	326.69	328.9	328.53	328.59	329.01	328.3	329.31	326.63	328.15	328.66	327.25	326.49	327.57	328.99	327.61	328.51	327.79	327.74	327.44	326.96	328.22	327.37	328.21	327.07	327.64	326.89	328.14	327.68	327.09	328.13	327.81	328.32	327.43	326.94	329.24	326.41	326.96	328.01	327.79	328.06	327.11	326.82	326.81	328.58
306.4	305.25	304.46	305.5	306.1	305.84	304.63	305.49	305.57	305.95	305.04	306.4	305.02	306.47	305.78	306.28	306.99	305.77	306.3	305.86	304.96	305.96	304.53	305.71	305.85	306.19	305.77	306.34	305.41	305.86	305.53	304.83	304.44	306.02	306.1	305.85	304.54	305.27	305	305.6	305.38	305.58	305.38	305.59	305.51	306.03	303.67	305.62	305.83	304.89
314.68	314.12	312.68	313.42	314.16	315.11	314.8	313.91	315	312.98	314.62	314.31	313.38	314.3	314.56	314.29	314.1	314.75	313.38	314.39	312.64	313.43	313.03	313.98	313.92	314.92	314.62	313.13	312.47	313.09	314.61	312.95	313.57	314.84	314.59	313.93	313.76	314.89	314.36	314.85	314.25	314.19	314.53	314.11	314.6	314.07	315.16	314.06	313.36	315.08
300.6	300.35	300.97	298.82	300.51	300.06	300.47	300.7	300.63	300.42	298.9	299.85	300.62	299.31	299.94	300.57	298.75	300.23	298.22	301.14	299.68	300.52	299.67	300.18	301.12	299.56	301.06	299.79	300.42	300.3	299.74	299.75	299.82	298.72	300.24	299.8	299.38	301.87	299.96	299.51	300.55	299.76	299.84	300.7	299.56	300.04	300.02	299.81	299.73	300.32
304.26	303.71	302.53	305.06	304.14	302.47	304.55	304.34	303.82	303.63	304.07	303.16	303.56	304.06	302.58	302.3	303.48	303.44	303.77	304.38	303.98	304.76	303.13	303.83	302.58	303.89	303.63	303.4	304.1	303.16	303.21	304.16	304.18	303.99	304.32	303.95	303.84	304.4	304.69	304.98	303.93	303.99	304.66	302.9	304.74	303.06	303.85	304.41	305.04	303.19
302.67	302.54	301.74	301.73	302.64	301.96	303.21	304.39	303.88	302.41	301.76	302.04	302.47	302.61	303.15	302.07	303.86	302.6	301.65	302.62	303.21	302.61	303.71	302.56	302.41	301.9	301.13	302.37	301.68	302.67	301.67	301.28	302.39	303.4	302.75	302.31	302.4	302.25	302.67	301.94	302.1	301.84	301.8	301.9	301.54	301.29	302.98	303.08	301.79	302.02
314.36	313.85	313.19	313.89	313.84	313.25	313.84	313.05	313.77	313.95	313.24	313.54	314.95	314.8	314.61	313.48	313.86	313.53	312.84	314.88	312.85	312.4	313.69	314.44	315.22	314.91	315.15	313.76	315.03	314.54	313.32	312.77	314.24	312.57	314.36	314.38	314.69	314.37	314.3	313.14	314.43	313.43	313.38	312.93	314.76	314.76	313.41	314.17	312.55	312.99
304.39	303.8	305.56	303.59	305.4	304.32	303.87	303.86	304.47	304.41	305.11	304.91	303.8	304.04	304.83	304.43	303.32	304.33	305.03	305.99	304.83	303.63	303.7	304.86	302.6	304.56	304.36	305.2	303.87	304.79	304.99	304.35	303.87	303.03	304.37	304.72	304.3	304.49	305.01	303.47	303.35	304.84	304.34	304.05	304.19	303.37	303.1	304.51	304.22	304.46
304.32	303.09	303.17	304.39	303.72	304.53	304.25	303.04	303.74	302.65	304.25	303.69	304.16	304.85	302.67	302.67	303.79	304.29	304.77	304.24	303.9	303.91	304.29	303.68	302.95	302.89	303.51	302.89	303.62	303.85	304.39	303.5	303.73	303.72	302.97	303.34	304.29	304.09	303.56	303.96	304.4	305.14	303.35	304	302.59	303.97	302.84	304.24	304.08	303.04
313.79	312.46	313.03	312.56	313.32	312.44	313.42	313.28	313.01	313.27	312.84	313.06	313.46	312.36	313.2	312.48	313.11	313.36	312.76	314.18	313.85	313.31	312.41	314.13	312.64	313.75	313.04	312.22	313.08	313.07	313.4	313.17	313.67	313.26	313.53	313.13	313.34	314.52	313.58	313.62	312.48	313.24	314.59	313.15	313.24	313.5	313.28	312.61	313.44	313.27
306.22	304.16	305.13	304.85	305.9	305.56	303.98	305.66	306.72	303.61	306.17	305.49	306.15	306.52	304.43	304.21	304.91	304.76	306	304.91	306.17	305.67	304.7	305.27	305.02	304.85	305.8	306.12	306.92	305.69	305.48	305.57	304.68	306.27	306.59	306.38	305.64	304.88	305.53	305.02	305.54	305.69	306.07	304.89	305.44	306.21	304.77	305.72	305.43	304.51
295.38	293.38	293.77	294.98	294.64	294.8	293.35	295.15	294.61	293.69	294.46	295.29	293.95	294.91	294.56	293.88	295.62	295.48	295.2	296.22	294.69	294.45	295.35	295.72	295.19	295.71	295.21	295.93	294.58	294.4	294.89	294.53	294.92	296.26	295.27	294.23	293.79	294.84	294.73	296.18	293.79	294.87	294.51	294.33	295.78	294.81	294.84	295.25	294.13	293.81
312.59	313.57	312.93	312.86	313.61	311.65	313.69	312.77	313.6	312.5	312.12	311.55	312.3	312.73	312.92	313.59	312.29	313.17	313.62	313.21	313.3	311.2	312.19	313.05	313.05	313.47	312.81	312.9	312.78	312.86	313.13	312.29	314.07	312.62	312.82	312.25	312.69	313.01	312.95	311.98	313.24	312.27	312.52	312.41	312.21	313.3	313.5	313.24	313.31	313.9
316.67	317.85	316.6	315.85	317.77	316.03	316.34	317.47	315.59	317.65	316.32	317.05	316.31	316.98	316.54	317.38	315.29	316.48	315.97	318.74	315.5	316.85	316.31	317.85	316.58	317.26	317.31	315.83	316.18	317.54	316.52	317.09	317.07	315.82	316.31	316.23	316.86	315.98	316.6	317.44	316.2	316.67	317.54	316.66	316.53	316.08	315.03	317.34	316.67	316.57
315.9	315.6	314.9	315.79	315.05	315.71	315.09	315.97	315.3	315.38	315.02	314.49	315.39	314.12	314.84	314.93	315.75	314.86	315.24	314.78	314.09	314.86	314.24	316.59	314.37	315.01	314.82	314.81	315.14	314.9	315.16	314.56	314	313.87	314.76	314.27	315.68	315.43	315.46	313.42	314.27	315.03	314.71	314.39	314.83	314.82	314.94	314.93	314.41	315.02
316.03	318.09	316.31	316.92	317.87	316.48	316.94	317.18	316.58	316.6	317.53	317.74	317.58	318.38	316.96	318.06	317.97	317.71	317.81	317.11	317.76	316.09	317.13	317.28	317.14	316.99	318.13	316.42	316.95	317.58	315.9	316.35	318.46	318.04	318.78	316.98	317.43	315.97	318.04	318.07	317.82	317.47	317.32	316.03	316.34	317.16	315.67	317.42	317.07	316.38
305.98	306.1	305.25	306.83	305.49	306.09	306.77	306.91	305.79	306.11	306.02	305.91	306.57	307.31	305.79	305.84	306.26	306.91	304.12	308.03	306.16	306.48	306.77	305.97	305.74	307.44	306.62	305.58	306.19	305.43	307.1	304.49	306.66	305.43	306.08	305.73	306.47	307.18	306.58	305.38	306.69	306.08	305.87	305.45	305.34	304.96	306.04	306.23	306.11	303.84
295.94	294.79	295.06	295.53	296.65	295.07	294.36	294.55	294.8	296.22	294.89	294.32	294.61	294.47	294.95	295.51	295.27	294.98	294.48	293.95	294.19	295.28	295.7	295.66	294.53	294.05	294.61	295.79	295.74	295.1	294.77	296.12	296.13	294.2	296.43	294.57	294.93	295.67	294.3	296.15	295.05	295.04	295.62	295.3	295.06	295.94	295.01	295.1	294.45	294.78
314.59	315.07	312.51	315.56	315.11	314.96	314.34	314.35	315.75	314.76	314.99	314.66	315.54	315.01	315.27	316.26	316.64	314.09	314.12	315.65	314.65	315.91	315.35	315.89	315.53	314.36	314.06	313.83	315.9	314.47	313.87	314.02	315.16	314.93	314.27	313.82	314.63	315.87	314.07	314.82	314.09	315.23	314.56	314.07	315.07	314.32	315.42	314.57	314.9	314.03
314.49	315.34	315.23	315.67	316.98	316.42	316.51	315.63	316.04	314.71	315.55	315.09	315.56	314.83	314.92	316.16	314.82	315.79	316.17	316.24	316	315.44	316.43	316.65	314.95	316.19	315.26	316.13	316.09	314.69	315.06	315.67	315.93	315.83	316.25	314.64	315.06	314.57	316.12	314.71	315.89	315.35	315.12	314.78	316.41	314.2	316.91	315.61	316.53	314.29
307.77	309.57	309.43	309.73	307.8	309.6	309.08	307.85	307.81	309.36	308.89	308.84	308.59	309.56	308.62	308.32	308.11	309.62	307.54	308.29	310.19	308.89	308.56	307.46	308.88	309.69	307.4	307.97	308.9	308.72	308.96	309.44	309.55	308.64	308.43	309.41	308.97	307.53	309.82	308.54	309.5	310.25	310.74	308.51	309.12	309.3	309.33	308.7	309.41	308.32
304.9	306.22	305.25	304.56	304.85	305.6	305.17	305.45	305.76	304.73	304.55	304.81	307.01	306.27	304.88	305.55	305.34	305.01	305.98	305.06	305.75	304.44	304.19	305.37	305.31	304.98	306.5	304.09	304.59	305.57	304.82	305.22	304.85	305.56	304.78	305.13	304.67	304.5	304.93	303.67	306.86	305.17	303.89	305.29	304.73	305.01	306.15	306.02	305.6	305.59
305.47	305.57	305.47	306.03	305.39	305.38	306.26	305.07	304.95	305.01	305	306.34	304.61	305.33	305.52	305.09	304.68	304.12	306	303.35	304.65	304.94	305.41	304.96	306.83	305.42	304.94	304	303.89	304.94	305.71	306.68	306.8	305.06	305.94	305.7	304.35	303.4	305.58	304.43	306.24	305.01	305.27	305.48	303.93	304.75	305.95	305.19	304.71	305.3
311.46	311.44	310.95	312.32	311.35	310.37	309.8	310.4	312.15	311.46	310.55	311.78	312.51	311.98	312.04	310.72	310.96	312.28	311.95	312.55	311.03	310.92	311.64	311.35	311.46	310.8	312.12	312.56	311.79	310.81	311.74	311.26	312.09	311.38	311.44	312.48	310.99	311.92	313.37	312.55	310.64	311.63	310.82	311.89	310.31	312.18	312.03	309.8	311.28	310.81
325.77	325.87	324.5	325.25	325.03	325.12	324.85	325.6	325.64	324.3	324.91	325.01	324.41	325.79	326.12	325.1	324.93	326.11	325.14	324.98	325.35	324.95	325.03	323.57	325.83	325.01	325.81	325.86	325.87	326.39	325.81	325.64	325.55	325.58	323.97	324.72	326.48	324.91	325.93	325.46	323.89	326.31	325.37	324.83	326.43	325.83	324.69	326.41	326.45	325.81
314.51	313.26	312.94	312.62	312.18	314.13	313.05	313.15	312.79	312.33	312.55	313.68	312.49	312.78	312.93	311.09	312.81	313.52	312.91	313.7	312.84	312.86	312.69	312.69	312.82	312.11	311.86	312.87	312.73	312.63	312.88	311.69	313.42	312.8	314.04	314.28	312.93	312.41	312.37	313.95	312.75	312.79	313.61	312.65	313.13	313.74	313.01	312.17	312.65	313.55
316.98	317.93	316.33	316.26	315.28	317.02	317.31	316.25	316.48	316.78	316.95	316.97	316.16	316.37	316.44	316.99	317.24	316.17	316.59	315.55	316.37	317.43	316.11	317.15	316.82	316.35	316.79	315.58	315.77	317.59	316.91	316.18	317.09	315.55	316.77	316.91	317.24	315.65	316.69	315.74	318.23	316.05	317.26	316.04	316.83	316.69	317.91	316.89	317.03	316.54
304.64	305.58	305.33	306.57	305.68	306.14	305.91	305.46	306.55	306.47	306.1	305.6	307.46	307.11	306.44	305.05	306.32	307.4	306.84	304.96	305.95	305.38	306.64	306.3	305.39	305.59	305.81	305.88	305.64	305.54	305.32	304.62	306.31	305.51	305.81	306.34	305.13	306.71	305.64	306.07	305.21	307.49	306.59	306.25	304.39	307.09	305.95	305.44	305.73	306.47
314.61	317.15	316.2	316.24	315.33	315.93	317.43	316.04	316.1	314.4	316.3	316.42	314.84	316.43	315.67	316.04	316.07	315.09	315.6	316.45	316.36	315.53	315.55	315.99	314.87	317.35	315.59	316.03	314.98	317.03	315.25	316.06	316.6	315.82	316.23	316.56	316.28	316.11	315.08	315.39	316.52	316.61	316.19	316.89	315.38	315.93	314.67	316.08	316.35	315.21
312.18	311.78	311.42	313.32	312.43	311.95	312.32	312.55	312.45	312.09	313.47	311.35	312.51	313.11	311.84	312.34	311.25	311.4	311.06	311.32	311.85	311.59	312.49	311.85	312.29	311.47	312.74	311.36	313	311.9	311.71	312.86	313.03	311.47	311.82	311.67	313.33	312.46	312.98	312.31	312.77	312.21	311.94	312.67	312.19	311.69	312.17	312.12	311.3	312.48
317.35	318.05	316.92	317.4	316.98	316.06	316.42	317.28	317.94	317.23	316.27	317.08	318.47	317.81	317.02	316.63	317.02	316.88	317.79	316.13	316.56	317.69	317.6	317.19	318.29	318.12	318.1	315.92	316.83	316.86	317.11	316.51	318.33	317.55	316.25	317.09	318.2	318.27	317.81	317.04	316.13	317.36	318.17	317.61	316.71	317.16	317.06	316.28	316.26	317.95
314.44	315.96	313.63	314.76	314.5	314.41	314.13	315.02	314.63	314.79	314.31	314.06	314.69	314.49	314.67	313.45	316.47	315.74	315.1	315.97	315.09	314.62	314.95	315.64	314.38	314.4	314.48	314.33	315.58	314.65	313.21	314.64	314.47	314.54	315.26	315.53	314.37	316.42	313.98	314.07	315.91	314.86	314.6	314.91	315.12	312.97	314.19	314.46	315.64	315.22
304.14	303.53	302.75	303.48	305.27	304.69	302.69	303.09	302.82	303.15	304.23	304.33	303.81	304.21	304.48	303.63	303.16	303.87	304.66	303.31	305.19	303.9	303.62	303.65	304.57	302.87	302.83	303.95	303.35	304.39	304.1	303.92	304.67	303.34	302.88	303.92	303.85	303.48	303.44	302.93	305	304.55	304.81	303.38	303.25	302.73	303.41	303.52	303.4	303.97
299.53	300.86	301.4	302.04	301.35	300.67	300.47	301.92	300.72	300.55	300.98	300.98	301.16	301.85	301.52	300.81	300.89	302.15	300.83	301.05	301.43	301.39	300.92	300.69	301.03	300.99	301.94	301.96	301.72	301.82	301.19	301.78	300.97	300.98	301	300.89	300.94	300.18	300.91	300.69	301.47	301.75	301.07	301.72	301.85	300.83	301.93	300.05	301.4	300.45
320.22	318.98	318.78	319.24	319.68	319.47	319.56	319.2	319.69	319.3	319.12	319.3	319.17	319.22	319.36	318.12	318.72	319.27	320.49	318.82	319.2	319.61	317.94	320.26	320.8	320.33	318.71	319.42	320.03	318.64	320.12	318.22	319.92	319.02	320.24	319.94	319.48	319.45	318.79	320.61	319.44	319.11	319.77	320.15	319.12	320.07	318.15	319.61	319.78	318.73
304.61	304.81	303.24	303.7	305.65	304.78	304.64	304.79	303.62	304.35	304.78	303.26	304.51	305.2	303.97	304.97	303.97	305.49	303.55	305.5	304.85	303.49	304.53	304.18	304.36	304.22	305.1	304.09	304.41	304.81	303.26	305.42	304.01	305.62	304.06	304.23	303.51	304.83	304.89	302.66	305.51	303.52	304.43	304.3	305.26	305.87	304.23	303.7	303.12	305.52
314.61	313.25	313.8	314.14	312.93	313.28	314.4	313.16	314.12	314.38	313.96	313.9	313.67	314.11	313.23	312.9	313.53	312.9	313.09	313.02	313.26	312.93	313.98	312.82	313.81	313.12	313.45	313.54	314.23	313.12	313.62	313.86	313.29	313.01	314.15	313.5	313.16	315.06	314.13	313.8	312.57	314.13	313.36	313.3	315.48	313.17	313.38	314.67	314.24	313.31
328.63	328.02	329.24	328.98	328.65	328.72	329.42	328.32	328.93	329.59	328.83	328.48	328.42	328.46	328.82	328.31	327.28	329.55	329.07	329.11	328.62	328.89	328.17	328.28	330.25	328.72	327.74	327.48	329.91	329.05	329.12	328.41	328.69	328.36	329.46	328.92	328.84	328.87	328.02	329.69	329.04	328.6	329.56	327.98	328.28	328.77	328.73	327.65	328.33	328.57
294.78	295.45	295.59	295.34	294.88	295.13	294.83	296.04	294.33	292.98	295.15	295.57	295.51	295.63	294.66	294.93	294.65	296.81	294.09	294.99	295.07	295.42	294.5	296.68	292.98	294.04	294.32	296.4	295.46	295.5	294.28	294.22	294.97	295.29	294.87	295.78	295.73	295.75	294.79	296.18	295.82	294.94	294.86	295.99	295.26	295.54	295.65	294.51	294.4	295.84
308.99	310.67	309.44	309.09	307.43	308.3	309.67	308.95	308.63	307.59	309.55	307.9	309.51	308.3	309.69	308.39	308.94	308.61	309.42	308.13	309.58	308.52	309	307.66	308.52	309.66	308.92	309.43	309.55	308.99	309.07	308.15	308.35	309.24	308.66	309.03	308.43	308.72	309.37	308.79	309.81	310.07	308.5	308.34	309.84	308.86	308.22	309.51	308.8	309.34
313.6	313.86	312.91	313.41	312.8	312.44	310.71	312.14	313.3	314.06	313.64	312.59	312.26	313.4	312.39	312.63	312.23	314.13	313.42	312.66	312.53	313.94	312.71	313.34	313.53	312.42	312.98	313.19	312.89	314.84	313.06	312.65	313.42	315.15	313	313.51	312.12	312.56	314.4	313.36	312.42	313.78	312.56	312.73	314.05	313.68	312	314.35	313.91	313.76
318.21	318.46	317.96	318.24	318.77	319.24	318.94	319.29	318.49	318.89	317.9	319.05	318.29	318.91	318.48	319.06	318.36	319.31	319.02	319.25	318.41	319.14	318.44	317.97	319.82	318.45	317.74	318.36	317.94	318.26	318.28	317.88	318.54	318.18	318.56	318.68	318.04	319.5	317.83	318.88	318.63	317.98	318.13	318.46	318.49	318.27	318.36	317.81	318.27	319.14
314.95	315.31	314.17	313.83	313.48	313.89	313.66	312.77	313.16	314.11	314.47	314.71	315.16	314.41	312.93	313.73	314.84	315.09	313.84	315	313.47	314.01	313.74	314.41	314.06	313.7	313.66	314.04	313.98	314.48	315.03	313.49	312.5	313.53	313.68	311.85	314.14	314	314.78	314.61	314.26	313.73	314.58	314.59	314.52	314	313.48	314.4	314.43	314.15
313.46	312.35	312.09	313.07	312.88	312.58	313.52	311.61	312.4	312.21	311.23	313.54	312.37	312.97	313.23	312.4	312.29	312.41	313.19	313.01	312.92	313.02	312.17	312.64	313.21	314.13	312.95	312.91	311.15	313.14	311.86	312.53	313.49	312.77	313.57	311.91	312.09	312.32	312.21	313.02	313.2	312.18	312.38	312.79	312.9	310.87	312.95	312.06	312.17	313.15
318.03	317.39	317.75	317.47	317.75	316.92	318.14	318.27	318.2	318.66	316.34	317.88	317.92	318.15	318.92	317.63	318.06	318.36	317.07	319.27	318.17	317.26	318.32	317.68	317.28	318.07	317.46	317.6	317.97	317.95	317.73	318.05	318.38	319.2	317.89	318.07	318.95	317.89	318.94	319.13	317.11	318.72	318.87	318.39	317.23	318.06	317.38	317.95	318.79	318
315.78	316.27	314.78	314.25	315.46	316.11	315.92	315.88	315.29	316.19	316.4	316.71	315.65	315.65	317.17	316.8	315.94	314.37	316.02	315.99	316.2	316.19	315.94	315.91	315.6	315.78	315.02	316.09	315.47	315.26	316.02	315.5	316.09	315.15	317.58	315.74	315.06	315.55	316.34	315.14	315.6	315.12	316.64	315.36	315.88	316.7	316.18	315.8	315.26	315.81
302.04	303.65	302.68	302.91	303.86	302.92	303.63	302.89	303	302.78	302.68	301.68	302.29	302.66	301.86	302.79	302.19	302.4	302.24	301.84	302.15	302.12	303.99	301.87	301.79	301.73	301.6	302.6	303.17	301.1	302.59	300.84	303.54	302.79	302.1	302.81	302.89	304.21	303.84	303.29	302.83	303.1	302.61	302.58	300.65	302.45	303.3	302.73	302.23	301.53
313.69	314.22	313.22	313.84	312.57	311.92	313.99	312.41	311.77	312.35	311.78	313.59	312.66	313.11	312.06	312.61	313.83	312.08	312.86	312.76	313.86	313.33	313.93	312.71	313.12	312.86	312.45	311.85	312.78	312.31	313.04	311.41	313.19	313.54	312.51	314.4	312.79	312.49	313.8	313.56	313.37	313.38	313.19	314.58	313.43	311.95	312.61	312.82	313.67	312.07
298.42	297	296.81	296.39	296.54	297.15	295.83	297.31	298.02	296.91	294.86	297.17	297.15	296.93	296.97	295.6	296.03	297.61	296.73	296.66	297.22	297.54	297.22	296.7	297	297.91	296.55	297.21	296.72	295.84	297.34	296.27	299.17	297.97	296.39	297.42	296.86	297.1	296.29	296.28	297.36	297.37	297	296.86	296.18	297.84	298.31	296.7	298.14	296.7
303.59	304.51	303.55	304.06	305.06	306.04	305.55	304.05	304.06	305.4	305.77	303.94	303.84	305.25	304.26	305.19	304.44	303.81	304.82	304.46	303.9	304.61	305.23	305.23	304.33	305.21	305.54	304.36	304.97	303.36	304.57	304.35	304.43	305.61	303.72	303.69	305.27	304.93	304.04	303.53	304.95	305.03	304.54	305.21	304.9	304.28	304.31	304.28	303.21	304.68
315.9	315.03	314.82	315.34	314.16	313.49	314.66	315.46	315.57	315.32	315.33	314.21	314.82	314.64	314.89	315.12	314.46	314.94	314.1	315.12	314.74	313.86	315.4	314.77	314.52	314.44	315.36	314.14	314.64	314.22	315.05	314.57	313.95	314.22	315.56	315.3	315.99	315.22	314.77	315.76	315.08	314.67	314.41	314.73	315.21	315	313.83	314.61	313.75	313.48
297.25	296.88	297.68	296.51	297.66	297.44	296.58	295.66	296.61	297.04	296.27	297.89	297.12	298.23	297.36	296.52	296.05	297.18	296.47	295.78	296.74	296.94	296.71	296.25	297.17	296.82	296.99	297.63	296.66	294.58	295.83	296.49	296.83	297.69	297.43	296.87	297.71	295.99	296.95	297.36	295.95	296.29	297.18	295.88	298.3	297.08	297.01	296.6	297.55	296.28
309.6	309.41	310.01	308.43	310.43	310.5	309.77	310.28	309.43	309.85	307.87	310.2	310.16	308.2	311.42	309.99	309.24	309.41	309.92	309.75	310.47	310.87	310.07	310.44	309.83	308.83	309.88	310.38	311.22	310.42	309.1	309.82	310.06	308.67	309.74	310.24	309.45	309.26	310.72	310.6	310.59	308.51	309.72	310.32	310.24	309.95	309.16	309.49	310.57	309.43
327.63	326.4	328.05	326.88	327.34	328	328.37	326.25	329.18	327.72	327.88	327.08	327.1	327.19	327.2	326.97	327.42	327.91	327.03	328.29	326.16	327.17	327.95	328.25	327.64	328.33	326.56	327.17	328.71	328.03	327.81	328.79	328.4	327.2	328.45	327.89	327.47	326.79	328.4	327.65	327.85	327.29	327.02	326.82	327.53	327.67	327.52	327.07	327.71	328.05
315.46	315.46	314.86	315.14	315.48	314.65	315.25	313.87	314.93	314.09	315.09	314.52	314.52	314.57	314.14	315.65	316.16	314.57	314.38	315.69	315.86	314.55	315.71	315.1	314.48	315.08	315.05	315.83	314.97	315.77	314.79	316.03	315.13	315.32	314.41	314.05	314.78	314.13	314.57	314.67	314.35	316.12	315.91	316.07	314.41	314.83	315.68	314.31	314.67	315.49
304.53	302.98	302.7	303.04	301.56	301.74	302.96	302.55	303.51	303.54	302.45	305.68	303.12	303.53	302.51	303.15	303.16	303.17	303.49	302.29	304.52	303.21	303.53	304.03	302.57	303.01	303.01	302.01	302.9	303.1	302.33	304.45	303.75	303.9	302.3	304.33	303.4	303.57	303	304.14	303.71	303.5	303.1	304.65	303.29	303.08	303.04	302.75	302.68	303.55
306.25	307.55	308.93	307.16	306.05	306.96	308.52	306.83	307.89	307.39	307.89	308.33	307.28	307.69	307.01	307.68	306.6	307.28	307.68	307.59	307.97	306.34	308.07	306.59	307.36	307.1	307.38	308.5	307.28	307.81	306.85	307.03	307.62	307.82	307.36	308.99	307.78	308.21	307.16	307.5	306.99	306.12	307.56	307.86	308.76	307.56	307.13	307.69	306.34	307.36
313.72	315.11	313.12	313.96	312.23	314.51	313.82	313.31	313.23	313.07	312.78	311.73	312.77	314.89	313.01	313.01	313.79	313.92	312.3	312.88	313.71	313.04	314.67	313.7	313.49	314.62	313.39	312.92	312.19	313.46	311.89	313.65	313.08	313.45	312.92	313.72	313.09	313.39	313.27	312.77	312.06	313.56	313.35	313.39	313.91	314.15	313.26	314.66	313.28	312.57
301.35	302.9	302.12	303.74	302.87	303.25	302.67	303.49	303.09	303.18	303.34	301.99	301.13	302.86	302.67	302.92	303.33	302.83	302.03	302.4	301.62	302.48	301.7	302.33	302.17	301.08	302.3	302.49	302.81	302.57	302.73	302.71	302.32	303.78	301.72	301.53	302.25	303.18	302	302.06	301.37	303.65	301.41	303.08	302.5	303.12	302.14	302.97	302.79	303.53
326.55	325.62	325.84	324.82	324.36	325.28	323.99	324.92	326.46	325.43	324.42	324.56	323.87	324.13	325.77	325.76	326.29	326.46	324.98	324.28	323.67	324.71	325.26	324.05	325.77	324.36	325.78	325.93	324.65	324.7	324.97	325.54	325.9	325.54	325.2	325.75	323.85	325.6	325.01	325.51	324.98	324.93	325.11	325.06	325.97	324.58	325.63	326.24	325.57	323.66
295.35	296.38	295.18	295.62	294.37	294.76	294.41	295.98	295.75	295.29	296.18	294.35	294.45	294.25	294.44	295.6	295.77	295.53	295.16	295.88	294.38	294.12	294.92	295.25	295.4	295.38	295.79	294.07	295.98	293.02	295.46	294.5	294.26	293.57	294.32	294.96	295.51	294.84	293.79	294.98	294.38	294.41	294.76	295.59	294.73	295.92	294.05	295.68	294.1	294.32
312.99	314.43	315.23	315.87	314.67	315.46	313.98	314.32	314.53	314.09	315.04	315.29	314.28	314.44	313.78	314.99	313.99	315.36	315.92	315.18	314.76	314.3	314.02	313.06	314.73	316.6	315.48	314.18	315.3	314.32	314.22	314.89	314.88	315.14	314.57	314.54	313.71	315.49	315.24	315.1	313.62	313.24	314.45	314.8	314.84	314.4	315.31	314.71	313.88	314.1
303.4	302.67	302.59	302.72	303.63	303.05	302.81	302.69	302.34	303.14	302.41	303.89	303.83	301.87	302.57	303.25	303	302.05	300.73	301.15	302.45	303.6	302.87	303.51	303.08	302.81	302.52	302.68	303.68	302.43	303.36	301.73	303.04	303.75	304.17	303.6	303.22	302.59	302.68	302.66	302.51	303.31	301.48	301.65	301.68	304.1	302.81	302.35	303.41	303.11
303.99	304.52	303.12	304.12	304.26	302.85	301.68	303.1	303.08	302.83	302.8	303.82	303.38	303.69	304.67	303.8	304.01	303.43	303.12	303.77	304.22	305.09	303.62	303.67	302.6	303.86	301.69	303.71	302.83	302.91	304.68	302.62	302.8	302.91	302.68	303.59	303.04	301.87	304.66	302.9	303.28	303.04	302.93	304.48	303.14	304.15	302.8	303.34	303.03	302.86
301.04	300.54	301.59	302.19	300.85	301.95	301.02	301.39	301.41	300.86	301.76	300.87	300.74	301.42	301.87	300.73	300.43	300.49	302.05	301.85	301.23	300.27	301.21	300.92	300.87	301.67	299.76	301.65	300.84	300.14	302.68	300.76	300.96	301.63	301.81	300.98	301.28	301.24	300.71	302.21	300.42	300.37	301.39	301.53	300.72	301.56	300.56	301.02	301.8	302.29
304.1	302.23	304.27	304.89	304.1	302.92	303.05	303.13	303.33	303.65	303.6	303.67	302.85	303.54	303.5	302.12	303.37	303.15	304	303.58	303.12	303.71	302.54	303.1	303.13	303.79	303.07	303.83	304.78	304.22	303.74	302.17	302.89	303.58	304.66	303.6	303.32	303.1	302.31	304.05	302.62	303.25	304	304.63	303.27	302.69	303.45	303.18	302.94	303.81
315.74	315.84	314.68	317.06	316.09	315.86	316.14	315.1	316.31	316.1	314.84	316.47	315.84	315.38	317.28	315.71	315.61	314.88	316.23	316.71	315.62	316.97	316.45	317.03	316.64	316.73	316.1	316.21	315.18	315.01	315.23	315.92	314.69	316.87	314.91	316.41	314.97	316.34	314.78	316.74	315.16	315.27	315.62	316.37	315.8	316.44	314.87	314.95	315.33	314.26
303.11	302.98	303.31	304.3	304.52	303.2	304.48	303.15	302.42	302.67	302.03	302.38	303.14	302.88	302.34	303.45	302.02	303.65	301.36	302.65	302.9	302.33	303.05	301.77	303.59	303.9	302.66	302.73	303.09	303.19	302.82	302.28	302.99	303.01	304.11	303.46	302.16	304.06	303.13	303.25	301.92	303.14	302.62	302.63	303.12	302.97	302.47	303.06	302.54	303.47
312.85	313.68	312.71	312.65	312.86	312.75	313.2	313.46	312.75	312.24	312.86	313.87	313.51	312.19	313.05	313.02	311.96	312.6	313.48	312.59	314.02	312.44	314.15	314.02	312.3	313.04	312.41	313.14	313.56	313.68	313	312.87	312.48	312.88	313.17	313.63	313.06	312.37	312.6	313	314.35	313.31	312.79	313.06	313.18	312.91	312.51	312.69	312.8	313.37
319.56	318.08	319.53	318.48	318.15	319.12	317.61	318.64	318.94	318.73	318.48	319.38	318.86	318.12	319.58	318.75	318.32	317.74	318.61	318.11	317.63	318.03	317.79	317.69	320.37	318.1	317.68	319.4	316.78	318.68	319.1	321.12	318.93	317.89	317.06	317.77	318.71	318.78	317.52	317.57	318.64	318.82	318.73	319.32	318.61	319.19	317.92	318.87	318.17	319.32
315.96	315.1	315.55	314.8	315.1	314	316.11	314.22	315.41	312.83	314.5	315.24	314.59	314.21	315.27	314.52	314.44	314.24	313.69	313.93	314.37	314.93	315.16	314.44	315.96	316.12	314.04	315.28	313.95	315.58	314.98	314.93	315.14	314.52	314.97	315.39	315.2	314.57	313.46	314.12	314.05	315.2	315.72	314.82	315.07	315.42	314.28	314.02	313.67	315.29
319.21	318.87	318.9	318.57	318.76	318.73	317.08	319.03	317.94	317.95	317.67	317.45	318.27	317.98	318.73	320.5	319.24	317.04	318.41	317.55	317.66	318.13	318.09	319.95	317.92	317.78	319.01	318.02	318.8	319.67	318.57	319.38	318.67	319.15	319.1	319.79	318.15	319.83	318.49	318.63	318.65	319.59	318.39	317.45	318.77	319.84	319.07	318.59	317.63	318.11
306.28	306.27	306.54	306.8	306.17	306.07	306.21	305.47	306.45	306.11	305.05	305.01	307.19	305.51	305.72	306.56	306.03	303.95	305.43	305.2	305.4	305.34	305.3	307.26	305.35	307.46	306.24	305.35	306.66	304.59	306.99	305.84	305.43	306.41	305.08	305.26	305.55	305.43	306.17	306.43	306.09	305.72	304.91	305.88	305.83	306.61	306.27	305.07	305.68	305.06
319.76	319.3	319.81	319.71	319.15	318.18	320.24	321.36	319.56	320.29	318.63	318.41	319.88	319.31	318.35	319.49	318.69	319.63	318.69	318.17	320.69	319.19	319.06	319.2	319.96	319.42	319.15	318.22	318.95	318.85	319.26	319.28	319.14	319.48	320.28	319.34	317.57	320.09	319.58	319.57	319.32	319.61	319.78	318.9	319.43	318.88	319.32	318.44	319.67	319.1
316.1	317.61	316.16	316.81	315.85	317.39	316.77	316.61	316.15	317.64	316.61	316.39	314.24	317.24	316.69	317.25	315.68	315.3	315.79	316.6	315.7	316.75	314.75	317.16	317.57	317.65	317.25	316.17	315.28	316.6	316.94	315.95	316.49	316.45	318.13	317.01	318.6	316.42	316.39	316.49	317.22	315.86	316.5	316.55	316.95	317.3	315.81	315.91	316.89	316.97
316.43	317.41	317.05	315.48	317.17	315.67	316.45	317.04	316.02	315.97	316.15	317.03	317.04	317.7	317.15	317.31	316.58	315.13	316.36	317.73	317.29	315.17	317.1	316.92	316.77	317.19	315.79	316.94	316.26	317.12	316.25	317.48	317.42	317.31	315.8	316.31	316.74	316.73	316.76	316.2	316.89	316.77	317.21	316.3	315.93	315.34	316.1	316.62	315.87	315.75
309.21	308.51	309.24	308.61	309.41	308.04	309.25	308.24	308.37	309.57	308.82	309.39	309.77	308.03	309.18	308.8	308.82	309.05	310.63	309.16	308.71	308.02	308.49	309.06	310.82	310.25	310.22	309.52	308.24	308.9	309.24	308.25	308.85	307.76	309.23	309.41	309.36	309.1	309.53	309.11	308.99	310.25	308.78	308.35	309.36	309.15	309.76	308.5	308.35	308.55
305.49	306.22	306.18	306.63	306.31	306.45	306.05	306.4	306.42	306.7	305.73	306.9	305.4	307.01	307.19	306.28	307.39	306.08	306.46	308.34	306.35	305.95	306.52	306.78	305.62	306.32	307.22	304.87	305.86	306.84	307.4	306.51	307.1	306.16	305.44	306.25	306.99	305.99	305.26	306.95	305.42	307.79	306.03	307.29	305.77	306.16	306.73	306.6	307.6	306.38
324.26	325.03	325.29	324.03	324.52	326	326.02	324.53	325.68	325.99	325.86	323.86	324.83	324.37	325.71	327.47	326.33	325.62	324.82	325.27	326.28	324.63	325.84	325.62	325.08	325.81	325.84	325.47	324.08	325.76	325.86	325.81	325.06	326.08	325.07	326.09	323.69	325.12	325.72	325.75	325.34	324.55	325.67	324.19	325.4	325.41	326.16	324.46	326.54	325.4
311.74	312.76	312.19	311.63	311.58	311.84	311.18	312.23	311.01	312.95	313.52	311.98	312	313.19	312.8	312.07	312.09	312.23	311.6	312.68	311.75	312.82	311.93	311.15	312.38	313	311.38	311.98	311.66	311.67	313.55	311.31	312.13	311.97	311.89	312.54	311.7	313.18	312.14	312.88	311.49	312.15	312.56	311.93	312.33	312.62	312.98	312.71	311.18	312.27
319.32	319.35	318.94	318.79	319.61	319.28	319.61	318.26	320.35	319.45	319.96	319.23	319.71	319.54	318.46	318.04	318.98	318.66	320.25	318.42	318.72	318.96	319.26	319.63	319.98	319.04	319.58	318.62	318.63	319.34	320.81	319.88	318.41	320.02	318.72	318.44	320.39	318.56	318.26	319.03	318.22	318.61	319.45	319.72	320.2	319.41	320.29	319.22	320.23	318.72
317.04	315.21	317.16	315.88	317.07	315.7	315.38	315.87	317.24	315.56	316.37	317.47	316.79	317.15	316.68	316.36	316.64	316.96	317.69	317.56	315.81	317.56	316.96	316.52	316.59	316.29	316.41	316.16	315.84	316.22	317.44	316.76	315.42	316.52	316.33	316.13	316.99	316.43	316.97	316.57	316.59	316.21	315.26	317.1	316.49	317.65	315.98	317.53	316.95	316.17
301.78	300.98	302.9	299.96	302.34	299.46	301.01	300.88	301.12	300.85	300.29	300.83	300.44	300.7	300.49	301.91	299.79	300.48	299.7	300.53	301.6	300.45	301.63	301.61	301.4	301.14	300.32	301.52	300	301.61	301.26	301.45	302.2	300.34	301.3	302.06	301.36	301.39	301.12	301.98	302.06	299.97	301.46	299.9	300.89	299.39	301	301.31	301.03	300.89
311.31	313.03	312.67	313.35	312.51	312.83	312.76	311.89	313.11	312.92	312.09	311.73	313.01	313.13	311.44	313.87	311.65	311.65	312.66	312.79	312.69	311.86	312.34	313.53	312.03	312.33	312.1	312.24	311.78	312.79	312	312.84	311.98	312.35	313	311.88	312.15	312.81	312.18	311.82	312.8	312.33	312.27	311.95	311.89	312.21	312.57	312.08	312.49	312.66
314	313	314.72	314.56	313.5	313.88	313.69	313.45	313.92	314.57	312.47	315.53	313.32	313.35	314.56	312.9	312.81	312.48	312.4	314.74	313.3	312.61	314.08	313.87	313.88	313.08	314.34	314.05	314.17	314.86	313.57	312.81	314.5	312.44	312.8	312.95	314.67	315.11	313.82	312.33	313.54	312.71	313.72	313.27	314.49	313.41	313.32	312.51	314.08	313.85
301.67	301.6	303.11	303.22	302.9	301.72	301.12	302.87	302.99	301.39	303.07	303.92	303.48	302.41	302.44	301.92	303.33	302.41	301.69	302.8	302.81	302.4	302.21	301.96	301.41	302.16	303.55	303.52	302.09	303.31	302.95	303.09	301.86	302.35	302.11	301.58	302.96	302.43	300.98	302.37	303.31	302.86	303.19	303.71	303.53	302.11	301.71	302.43	302.68	301.71
310.91	310.12	311.15	310.86	309.78	310.67	309.68	309.7	310.71	308.73	311	310.06	310.62	311.6	310.94	310.71	310.08	311.14	311.42	310.89	309.77	310.33	310.54	310.4	312.2	311.29	311.44	309.51	309.52	309.08	311.02	311.53	311.46	310.62	310.19	310.42	309.92	310.97	311.11	310.3	310.79	310.72	310.31	309.61	310.04	309.85	309.27	311.59	309.98	310.63
326.24	324.25	325.78	324.91	324.37	324.5	324.7	324.75	323.83	325.14	324.04	323.71	324.85	325.92	324.53	325.13	324.94	324.67	324.47	325.13	324.25	324.48	324.1	324.17	324.63	324.09	325.52	326.17	325.03	324.71	323.74	325.01	323.51	325.17	324.02	323.99	324.42	324.28	325.4	324.77	324.2	323.57	324.22	325.19	323.16	325.57	324.21	324.3	325.19	324.36
305.54	303.96	305.27	305.33	305.02	304.3	304.73	304.75	304.28	303.99	305.15	304.16	304.59	304.23	304.64	304.63	303.71	304.27	304.32	304.2	304.81	303.73	305.71	303.3	304.8	303.21	305.3	304.03	304.11	304.93	304.45	304.13	305.31	303.94	303.02	304.99	305.92	304.86	304.83	304.26	305.05	304.35	305.51	303.75	304.54	305.76	304.56	304.65	303.7	304.12
314.05	312.33	312.73	311.74	313.64	313.86	313.89	313.24	313.77	312.39	313.43	313.95	312.45	313.05	312.26	313.48	313.73	313.38	313.27	312.9	313.16	312.51	313.91	313.3	312.26	313.21	312.85	312.2	313.49	313.57	312.06	313.8	313.65	313.42	312.35	314.22	313.05	313.47	312.82	313.48	312.9	313.24	312.68	313.26	311.47	312.64	312.77	312.7	313.33	312.91
294.03	295.68	294.18	294.5	294.06	293.72	295.41	296.08	295	294.19	293.49	293.72	293.84	294.9	294.5	294.4	294.7	294.65	294.42	294.51	292.8	294.32	293.39	293.42	293.1	294.28	294.63	294.63	294.48	294.61	294.87	292.99	294.95	294.54	293.79	293.31	293.93	294.89	294.67	294.19	293.95	294.11	294.24	293.12	294.81	293.6	293.06	293.53	293.63	294.31
309.71	308.79	309.28	308.86	308.71	308.76	308.8	307.79	308.99	308.29	308.95	306.31	309.77	309.4	308.17	309.6	309.75	307.85	309.51	309.69	308.71	309.21	308.04	309.01	308.83	308.06	309.21	309.99	308.07	309.38	307.31	308.44	308.9	309.88	308.34	309.89	309.33	307.37	310.62	308.09	308.8	308.89	308.87	309.45	309.02	309.28	310.89	310.27	308.25	308.73
309.2	306.41	307.1	307.04	306.87	308.08	307.2	306.84	307.82	306.97	306.36	307.96	307.15	306.75	307.39	308.05	308.73	307.05	307.57	307.55	308.03	307.63	308.62	307.09	309.41	307.35	306.53	305.56	307.61	307.94	306.51	306.69	307.06	305.02	308.28	308.36	306.86	308.05	306.74	307.18	307.75	307.54	307.03	307.47	307.82	307.44	307.02	306.17	307.38	307.62
304.13	302.83	302.29	303.79	303.2	302.94	303.24	303.3	303.82	302.95	301.74	303.38	302.82	302.74	303.12	304.04	303.38	303.7	303.37	303.75	303.15	303.4	303.63	302.53	302.54	304.15	303.8	302.38	303.54	303.79	302.4	304.8	303.13	303.68	303.45	303.12	303.31	303.85	302.69	303.76	304.73	302.39	302.71	303.5	303.71	303.17	304.22	303.42	303.7	302.25
318.62	317.35	318.95	319.61	317.88	318.09	317.49	318.92	317.59	318.67	318.73	318.68	318.66	318.37	317.52	318.37	319.04	318	318.52	318.51	318.92	318.83	318.61	318.66	319.33	318.69	319.04	318.45	317.61	319.11	318.21	317.91	319.17	318.28	318.55	318.46	317.56	318.74	317.8	317.48	319.14	318.34	317.47	319.35	318.43	318.45	318.25	318.09	318.41	318.85
300.7	300.93	300.72	300.95	302.38	300.21	302.51	300.35	300.57	300.71	299.87	301.91	300.31	299.03	301.06	300.47	300.65	301.13	301.11	300.17	300.64	301.48	301.81	300.52	300.52	300.33	300.28	299.82	301.51	302.11	301.63	301.64	300.18	301.3	301.98	300.44	300.11	301.82	300.35	300.31	299.64	300.7	300.23	300.22	301.26	300.86	300.56	301.45	300.34	300.17
302.83	302.86	302.82	301.63	302.86	302.46	301.03	302.07	302.36	301.67	303.5	303.63	302.29	303.26	302.11	302.62	302.52	303.29	302.31	301.9	303.85	302.01	301.97	303.36	301.4	302.02	303.11	302.33	303.29	301.65	303.65	302.18	301.91	302.91	302.32	301.85	302.06	302.6	301.18	301.52	303.28	303	302.75	301.86	303.41	302.39	303.06	302.76	303.56	302.63
306.27	307.06	305.96	306.49	306.07	305.8	305.27	306.26	305.98	306.76	306.34	307.82	306.74	307.04	305.79	306.4	306.09	306.74	307.33	307.4	305.86	305.58	306.89	306.66	305.84	306.67	306.22	306.85	306.74	305.89	305.79	306.02	305.53	306.59	306.08	306.4	307.48	307.07	307.44	306.75	306.52	306.5	306.27	307.52	307.74	307.2	306.99	306.75	307.48	305.79
316.75	315.92	316.96	315.89	316.19	316.21	316.15	314.94	315.01	316.29	317.49	316.26	316.3	317.34	317.23	315.48	316.71	317.07	316.87	316.95	317.48	316.74	317.04	316.12	316.75	316.54	316.37	315.05	316.37	316.57	316.39	315.61	316.29	317.22	316.83	317.69	316.85	316.49	317.75	316.19	317.42	316.6	316.72	316.99	315.78	317.24	315.44	317.64	317.18	316.39
298.17	296.22	297.89	295.8	297.69	297.18	297.34	296.33	296.42	296.54	297.39	296.74	295.15	294.44	297.65	296.73	296.86	297.04	295.64	297.06	297.58	297.1	296.97	297.66	296.01	297.69	297.31	298.08	296.85	297	297.23	297.43	297.77	296.46	294.94	294.88	296.45	295.44	296.59	296.56	297.4	296.29	296.47	295.77	297.59	295.9	295.97	297.86	296.85	298.3
305.47	303.89	304	305.55	304.93	304.51	304.82	304.78	304.88	304.29	304.2	304.85	305.59	304.73	304.98	304.4	304.63	304.81	305.1	305.3	304.49	304.83	305.3	304.91	303.77	304.61	305.82	304.05	304.27	304.77	304.45	304.96	304.45	304.57	304.86	305.49	303.82	304.49	305.13	303.54	304.9	304.61	304.31	304.96	304.75	305.48	304.65	305.14	305.26	304.26
317.22	316.35	315.22	315.17	316.02	315.39	316.86	315.72	314.78	314.35	315.26	316.79	315.5	315.55	316.42	315.56	314.85	316.01	315.16	315.65	316.27	316.43	315.69	316.14	316.55	316.32	316.12	316.58	316.2	315.37	316.31	317.04	315.65	315.19	315.39	316.28	316.24	314.72	315.67	316.18	314.88	315.63	314.95	316.42	316.06	315.5	315.84	316.45	315.56	316.15
316.59	317.49	317.08	318.22	318.99	316.98	317.94	317.71	317.32	317.71	316.85	317.07	317.9	318.1	316.23	316.81	316.25	316.52	315.76	317.22	316.86	316.93	316.22	318.75	316.67	316.72	316.78	316.52	317.84	317.61	317.31	316.82	317.8	317.39	318.39	316.21	317.34	315.8	317.02	317.23	317.7	317.58	316.74	318.54	317.83	317.77	317.54	317.74	316.81	316.38
302.89	303.24	303.16	301.95	302.71	303.2	301.28	301.28	302.29	303.08	301.68	302.36	303.01	303.69	301.94	302.77	302.68	304.43	302.2	303.6	301.11	303.23	301.86	301.64	303.03	303.12	303.11	301.7	302.04	301.73	301.7	302.7	303.84	301.35	301.86	302.58	301.89	302.5	302.5	302.66	303.31	302.98	302.9	302.15	302.21	302.74	303.07	302.18	301.02	301.33
304.99	305.07	304.38	304.09	304.56	304.73	305.93	304.65	305.22	305.85	304.31	304.63	303.45	305.64	304.29	304.21	304.66	305.94	303.89	304.42	304.89	304.62	304.36	305.41	305.84	305.21	305.43	303.59	304.78	304.86	303.6	305.18	304.76	304.84	304.62	304.46	305.31	304.74	304.58	304.61	304.04	305.55	304.75	305.36	305.4	304.71	305.13	305.22	305.6	304.42
303.98	303.37	302.85	302.67	302.52	302.2	302.71	302.25	302.94	302.4	303.19	302.04	302.98	302.59	301.92	303.25	303.1	302.42	302.98	303.04	303.89	302.52	302.16	302.92	302.11	303.23	302.27	302.27	303.47	302.74	302.37	303.59	302.91	302.89	303.78	302.95	303.38	302.33	303.52	302.77	303.31	303.17	304.16	303.75	303.48	303.79	302.93	302.91	302.42	303.36
309.87	309.33	309.88	310.74	309.63	310.14	310.22	309.75	308.64	309.74	309.83	308.54	309.9	309.12	309.32	310.21	309.53	309.7	310.1	310.14	310.08	309.28	310.76	311.39	310.97	308.88	309.68	308.95	309.16	308.57	309.29	309.87	310.39	309.54	310.74	310	310.74	309.28	310.09	309.26	309.28	309.05	309.97	310.2	309.2	309.32	310.74	310.37	310.1	310.83
307.83	307.63	307.23	306.93	306.68	307.08	308.44	307.12	306.61	306.06	308.71	307.72	306.5	306.88	307.59	308.09	306.73	306.36	307.45	307.58	307.84	307.63	307.58	307.21	306.92	307.03	307.45	307.01	306.87	306	307.29	306.89	308.46	305.88	307.31	307.89	305.67	307.52	306.67	306.17	308.83	306.92	306.46	307.19	308.06	307.48	307.54	307.94	307.56	306.72
318.8	318.56	318.33	316.6	318.4	319.51	318.24	319.04	318.57	320.34	317.46	319.32	317.75	319.22	318.46	318.1	317.99	319	318.17	318.89	318.44	319.1	317.74	318.38	319.12	317.85	318.42	317.48	317.65	319.02	317.51	317.75	319.95	317.71	318.9	319.13	319.2	316.55	317.96	318.28	319.86	318.33	318.9	319.37	319.27	318.61	319.15	317.08	317.92	318.51
302.86	300.22	301.52	300.93	301.64	301.96	301.16	301.03	301.29	302.21	300.7	300.02	302.06	300.89	301.2	301.48	300.65	300.04	301.46	300.5	300.92	300.48	301.28	300.21	302.02	300.83	300.63	300.09	299.82	301.64	300.63	301.83	301.97	301.47	301.1	301.09	301.12	301.62	302.19	300.53	300.04	301.72	301.02	300.78	301.44	301.09	301.5	301.08	302.23	301.44
304.08	304.44	303.15	304.48	303.36	302.96	302.71	303.31	304.21	303.89	304.03	304.5	304.36	303.95	302.97	304.02	305.35	303.64	303.82	303.4	304.1	304.2	304.33	303.18	303.75	303.7	303.71	304.5	303.73	305.13	304.05	303.22	303.89	304.53	302.65	304.05	303.32	303.28	304.19	303.65	305.25	302.72	304.19	303.98	304.57	303.88	303.23	304.17	304.14	304.07
300.42	301.11	301.6	299.85	300.54	302.68	302.03	301.15	301.7	302.19	300.27	300.76	300.8	301	301.03	300.9	301.74	301.12	301.39	301.49	301.66	302.47	301.16	300.14	301.26	299.54	300.69	301.82	301.44	302.22	300.1	300.77	300.91	299.56	299.94	301.79	301.14	299.94	301.7	301.45	301.63	300.12	301.95	301.22	300.4	300.65	301.55	301.4	301.19	301.25
318.1	318.28	316.94	318.07	317.79	317.15	319.21	318.8	317.7	319.45	319.16	317.16	317.44	318.88	318.17	316.85	318.35	318.03	318.78	318.49	318.17	317.92	318.25	319.3	317.95	317.91	317.42	318.83	318.3	317.1	318.21	317.4	318.46	317.6	318.35	318.21	318.08	318.36	317.86	317.17	317.26	318.44	318.25	318.67	317.52	318.93	319.3	318.32	317.61	318.45
319.24	318.41	318.07	317.82	317.91	318.09	319.26	317.36	318.97	319.11	319.12	318.44	319.02	317.38	318.74	318.72	317.98	318.88	317.66	318.6	318.21	318	318.87	317.5	318.01	317.68	318.3	318.46	319.4	318.22	318.41	318.78	320.12	317.89	317.6	318.8	318.35	318.38	319.49	316.86	318.19	317.82	318.88	318.12	319.41	319.1	318.14	317.64	318.1	318.22
301.65	300.19	299.08	303.4	301.53	300.26	301.03	302.32	300.58	300.9	300.83	300.8	301.31	301.2	301.84	300.94	301.58	301.12	302.86	300.24	299.66	300.98	300.08	299.54	300.49	300.98	300.84	299.53	300.98	301.93	300.93	300.81	300.85	301.69	302.25	301.25	300.79	302.52	300.71	302.34	301.44	299.84	301.52	300.74	300.98	301.21	299.36	300.22	301.26	301.08
324.12	325.9	324.69	324.24	324.98	324.23	325.59	325.26	325.35	324.43	324.09	325.22	324.99	324.65	324.68	325.06	324.32	324.75	325.27	323.96	325.39	325.59	324.23	325.43	325.33	324.11	325.47	324.67	324.67	324.65	325.1	324.58	324.85	324.11	324.63	325.77	324.41	324.13	323.29	324.82	325.39	324.88	324.08	323.21	324.07	324.14	324.27	324.74	324.11	324.58
300.54	300.88	301.83	299.42	300.78	301.23	301.32	300.94	301.15	301.85	300.91	302.25	300.36	300.3	300.93	300.64	300.19	300.31	302.12	300.11	301.03	300.18	302.02	301.66	300.91	299.78	302.17	300.91	300.79	301.96	301.45	301.32	300.93	301.36	300.74	302.78	300.8	300.04	300.52	300.42	302.2	300.94	301.53	300.89	300.86	300.97	301.51	300.4	300.05	300.22
325.84	324.52	325.38	327.23	327.34	325.84	324.36	326.67	324.31	324.28	325.21	325.7	325.99	325.98	325.59	326.11	325.23	326.81	325.25	326.28	324.51	325.54	325.8	325.12	324.68	324.85	325.64	324.92	324.57	325.33	325.57	325.56	325.76	325.2	324.64	325.69	325.21	325.78	325.1	325.78	324.96	325.07	324.6	326.6	324.28	324.56	325.92	326.76	325.26	325.46
304.21	303.58	303.76	305.07	303.4	304.24	303	303.8	303.49	303.24	303.07	302.96	302.78	304.93	304.16	304.56	302.63	303.55	303.85	302.86	304.13	303.04	303.46	303.59	304.2	304.45	303.29	304.21	303.75	302.47	303.75	304.66	303.61	303.25	302.34	303.26	304.02	303.47	304.09	302.84	303.71	303.44	303.59	304.68	304.79	303.28	303.53	304.61	302.8	303.25
312.4	311.19	312.1	311.76	311.39	312.38	310.49	311.72	311.52	312.07	311.64	310.83	312.51	312.08	311.87	310.83	311.06	311.87	311.98	310.19	310.54	311.72	311.86	312.24	311.9	310.94	312.4	312.44	309.89	310.67	312.22	310	311.82	311.74	310.99	311.16	311.52	310.79	311.22	312.12	311.16	312.25	311.14	311.38	312.02	312.22	310.88	312.07	311.12	310.79
305.73	306.31	306.94	305.82	305.95	306.12	304.99	306.14	305.71	305.39	307.73	307.44	306.67	306.27	306.87	307.3	306.92	306.04	306.54	306.42	306.06	305.69	305.22	306.55	306.66	306.73	305.63	305.79	306.2	305.44	305.88	306.09	306.25	305.4	306.71	306.73	306.38	304.24	306.85	305.61	306.52	306.1	305.93	306.7	305.48	306.02	305.43	306.42	306.52	305.98
309.09	308.6	309.96	309.68	309.35	309.42	310.02	310.19	310.2	308.62	310.36	311.89	308.63	309.39	309.08	309.91	310.05	310.32	308.55	308.88	309.74	310.27	310.26	309.38	309.47	309.79	309.74	309.76	310.5	309.88	308.8	309.17	308.64	310.52	309.79	310.25	309.57	310.36	310.05	308.32	309.48	311.04	309.29	309.89	309.22	309.31	309.79	308.85	308.85	310.19
294.99	294.23	294.78	293.22	294.52	293.62	295.08	294.95	293.89	294.76	293.83	294.79	294.34	294.48	294.05	294.52	294.67	294.11	293.5	294.88	293.59	294.16	293.44	294.54	294.75	292.69	294.8	292.82	293.89	294.41	293.12	294.43	293.56	293.35	294.11	293.86	294.37	294.66	293.65	294.43	293.64	293.02	294.52	295.42	294.85	295.03	295.17	294.2	293.21	293.78
327.83	327.13	327.03	327.22	326.27	327.11	327.21	326.2	327.12	327.19	326.72	327.3	326.8	326.97	326.61	325.79	325.73	325.86	327.56	327.75	325.97	326.82	327.59	325.87	326.14	327.02	326.97	326.42	327.02	326.6	326.07	326.26	328.62	328.37	326.18	325.73	327.02	327.65	328.03	327.36	327.91	326.95	326.72	326.03	328.04	326.92	328.16	326.77	327.73	325.98
314.66	312.98	312.59	312.72	313.81	313.65	312.63	314.26	313.71	313.49	313.12	313.93	311.87	312.87	313.29	313.15	313.41	313.86	314.15	312.69	314.13	313.28	313.49	312.65	313.23	311.64	314.2	312.74	313.61	313.63	313.02	313.23	312.18	313.57	312.96	312.43	312.8	313.62	311.95	313.22	313.63	314.1	314.12	313.84	312.18	313.52	312.12	314.48	312.45	313.14
311.7	312.88	311.68	313.43	312.32	312.67	313.53	311.59	312.3	313.67	312.49	311.72	313.18	312.68	312.63	312.48	313.01	311.36	311.8	312.46	312.17	312.64	312.33	311.67	311.16	312.84	312.22	312.2	311.97	311.74	313.13	313.52	311.9	312.29	313.49	311.89	313.31	313.14	312.77	312.04	312.35	312.79	313.18	312.44	311.81	311.1	312.92	312.95	312.83	312.69
307	305.85	306.15	306.96	306.98	305.85	305.18	307.75	305.03	307.15	305.82	306.66	307.32	306.24	307.02	306.58	307	307.07	307.51	306.03	306.96	306.34	307.45	305.58	306.45	306.77	307.02	307.45	306.49	306.96	306	306.01	306.74	306.95	306.61	305.95	306.01	307.36	306.69	307.25	306.37	307.35	307.3	307.41	305.55	305.84	306.67	306.8	306.83	306.47
301.54	300.74	300.73	300.61	300.47	301.3	300.25	300.98	301.96	301.87	301.28	300.56	301.78	300.81	300.26	300.15	300.58	300.52	299.66	300.73	301.5	301.05	300.42	301.19	300.23	301.78	302.48	301.32	301.28	300.8	302.84	301.67	300.61	299.94	301.03	301.08	301.66	299.42	300.72	300.24	300.82	301.34	301.13	300.67	302.55	300.99	301.14	301.94	301.55	300.89
305.12	304.03	305.57	305.11	304.09	304.86	306.25	304.8	304.57	305.57	305.4	305.22	306.82	305.13	306.24	304.84	304.76	305.15	305.54	305.06	305.22	306.11	305.87	306.31	306.32	305.85	304.84	305.01	304.81	305.04	305.49	304.38	305.38	306.07	304.48	304.42	306.76	303.94	305.53	305.31	305.03	305.43	304.21	305.35	306.09	305.57	304.71	306.3	305.13	304.53
312.62	312.13	312.75	313.97	311.85	313.59	311.97	312.29	312.85	312.96	313.07	312.07	312.97	312.05	313.73	313.38	314.13	312.95	312.91	313.96	313.22	312.94	313.16	313.67	312.82	311.39	313.09	312.03	313.44	312.65	312.03	312.41	312.36	312.55	312.23	313.26	313.29	312.48	312.74	311.97	312.38	313.53	313.7	312.9	312.9	313.02	313.85	313.2	313.84	312.71
314.92	313.65	314.04	314.97	313.24	313.94	314.05	313.13	314.09	314.35	313.54	313.9	313.42	313.73	313.24	314.23	313.62	314.03	313.98	315.15	313.95	313.94	315.14	314.14	313.35	315.12	312.79	313.05	313.52	315.63	312.99	314.39	315.24	315.51	315.21	313.52	314.05	314.25	314.14	314	314.27	314.77	314.76	313.09	313.56	314.55	313.72	312.61	313.64	313.47
294.85	295.37	294.78	294.3	294.89	294.8	295.36	294.31	295.11	296.2	296.02	296.12	294.98	294.72	295.39	295.09	295.16	295.61	294.02	295.41	293.77	294.75	295.28	295.05	295.32	294.97	296.24	295.2	295.26	295.43	295.5	294.28	296.02	294.87	294.43	294.44	295.59	295.64	294.99	295.11	295.78	295.6	294.87	295.75	294.18	295.04	294.28	293.86	294.25	294.79
312.82	312.44	310.65	310.85	311.18	311.7	311.93	310.92	312.39	311.85	310.45	311.04	311.45	311.43	310.88	312.04	311.56	311.14	310.74	311.76	311.05	310.72	310.91	311.49	311.84	312.64	312.39	311.31	310.91	312.25	312.07	312.51	311.05	310.74	311.59	311.05	311.28	312.08	312.28	310.97	311.49	311.36	310.84	310.78	311.44	312.81	311.81	311.63	310.44	311.94
318.86	319.69	317.9	319.43	318.99	318.49	317.98	317.94	318.65	319.23	317.62	318.24	317.88	318.55	318	318.78	319.13	319.54	319.78	318.24	319.52	319.13	320.24	320.13	318.51	317.85	318.55	317.45	318.33	319.03	318.32	319.6	319.01	318.57	319.29	317.4	319.86	319.04	318.51	319.01	319.14	318.44	317.96	317.92	318.73	318.62	319.57	318.34	317.7	318.54
311.54	312.58	311.62	312.47	312.79	312.32	312.83	310.49	312.03	311.86	312.03	312.56	311.71	312.96	312.18	312.29	311.55	312.11	312.38	311.43	312.77	312.99	311.95	312.04	312.5	312.55	312.6	312.1	312.56	313.25	312.82	311.83	311.68	312.63	311.91	312.45	312.2	311.84	311.2	312.54	313.31	311.37	311.4	312.32	312.68	311.87	312.55	311.71	311.34	311.9
313.99	312.79	312.41	313.12	313.49	312.65	313.57	314.48	313.11	313.7	312.54	313.21	312.62	312.91	313.65	313.75	313.76	313.8	313.43	313.21	312.9	313.02	315.03	312.97	313.09	312.42	312.83	313.17	312.84	314.7	312.97	312.73	313.31	313.08	311.99	313.12	314.19	313.86	311.83	314.34	314.12	313.57	312.69	312.93	312.61	312.24	313.6	312.96	313.17	313.58
306.9	307.51	305.97	307.2	308.2	308.93	307.67	307.73	307.02	307.08	307.24	307.46	306.14	307.77	307.34	307.55	306.94	307.58	307.48	307.53	307.48	306.49	306.93	307.38	307.34	308.37	307.27	308.02	306.25	307.91	306.51	308.12	306.02	306.24	307.52	307.1	308.17	307.87	306.97	307.34	306.6	306.18	307.79	306.9	306.72	307.74	307.9	306.97	307.31	307.65
313.31	314.16	313.44	314.27	312.22	313.15	313.26	311.94	312.69	314.01	313.92	314.02	314.79	313.81	314.88	313.35	313.47	313.64	313.46	315.21	313.04	314.23	313.49	312.65	312.63	312.83	314.2	314.61	313.42	312.41	312.75	313.08	314.06	312.6	312.8	313.7	313.8	313.56	312.08	313.74	315.02	313.38	313.43	314.2	312.39	314.32	314.12	314.44	313.49	312.49
305.08	304.07	303.88	304.18	303.69	305.03	305.85	304.88	303.51	303.45	304.15	304.24	304.01	304.91	305.93	304.28	304.06	303.46	304.87	304.03	304.47	305.59	304.86	302.84	303.89	304.36	305.31	303.52	305.75	304.79	304.86	304.17	305.07	304.53	303.54	303.58	305.16	304.55	303.45	304.74	303.38	305.04	305	303.76	305.29	306.02	304.35	305.2	303.47	304.24
317.35	319.02	318.07	318.01	318.2	318.47	317.64	319.22	318.09	318.46	317.1	318.29	318.62	318.78	317.04	318.71	318.83	318.32	317.72	317.89	317.83	320.18	318.08	318.97	319.06	318.21	318.48	317.98	318.4	318.69	317.75	318.24	319.84	316.96	317.9	318.66	318.01	319.01	317.68	318.87	318.8	317.62	318.08	317.53	320.37	318.61	318.64	318.76	316.94	317.06
301.62	301.16	300.17	301.36	300.85	301.09	301.85	301.6	301.05	299.63	300.09	301.54	301.35	301.05	299.89	300.96	300.56	300.56	301.21	300.62	302.08	300.21	301.43	301.78	300.83	300.15	301.69	300.73	300.27	302.08	301.49	300.7	300.25	300.86	300.49	300.76	300.18	299.94	301.45	300.47	301.61	299.91	300.7	301.16	301.45	299.9	300.54	301.08	300.73	299.3
312.47	311	310.43	311.36	312.47	311.54	311.24	310.66	311.91	311.55	311.16	312.13	310.74	311.75	311.48	311.35	311.55	311.32	311.73	310.22	311.69	310.51	311.83	311.98	311.07	312.55	311	311.51	311.39	312.67	311.42	310.97	311.1	312	312.16	312.28	309.89	311.17	312.02	311.68	311.5	312.05	312.46	312.3	310.94	311.38	311.42	312.29	311.23	311.33
305.04	303.78	305.76	304.74	304.86	303.4	303.88	304.93	304.15	303.25	304.89	303.92	304.67	305.12	303.77	303.23	304.43	303.71	304.65	304.1	303.99	302.94	304.41	304.64	303.7	304.57	305.11	303.77	303.26	302.49	304.2	304.53	303.62	304.6	304.55	304.91	305.1	306.08	304.46	305.9	305.07	304.1	305.85	305.42	304.58	303.88	305.08	305.65	304.69	303.95
304.4	304.3	304.97	305.7	304.53	305.28	304.36	305.36	305.59	305.58	304.76	304.98	305.22	304.37	305.52	304.85	304.38	305.33	304.83	306.33	306.67	305.13	305.01	304.53	306.46	305.72	306.16	305.83	305.45	306.16	305.45	304.65	306.04	304.74	304.97	306.08	305.69	305.39	304.33	304.81	305.39	305.41	305.64	304.45	305.01	305.59	305.18	305.69	303.93	305.14
327.78	326.7	326.76	327.57	327.17	327.82	328.75	327.9	329.13	328.87	326.91	328.1	328.02	327.92	327.61	328.61	327.95	327.63	326.69	327.27	327.87	327.74	327.33	327.53	327.48	328.04	327.83	328.46	328.23	327.76	329.08	328.2	328.25	327.56	327.17	327.93	328.38	327.25	328.02	328.28	327.37	328.61	327.6	327.98	326.69	327.58	327.68	329.01	327.17	327.32
313.77	313.81	314.58	313.46	313.89	312.87	314.6	312.52	314.13	313.72	313.78	314.31	315.02	313.76	311.86	313.69	313.28	312.92	313.63	314.85	313.85	313.4	314.04	314.11	314.06	312.61	312.92	316.09	313.85	313.76	313.59	313.95	313.72	314.26	312.89	314.34	313.7	312.98	312.67	313.11	314.81	313.75	312.91	314.73	314.89	312.83	312.89	313.42	313.77	314.35
296.56	296.79	296.17	297.32	297.16	296.64	296.85	296.73	295.83	296.15	297.36	295.8	296.58	297.56	297.31	295.97	295.55	296.42	296.64	296.97	296.71	296.29	298.06	296	297.25	296.69	296.65	296.48	296.77	296.2	295.83	297.67	296.21	296.27	297.19	296.99	297.23	295.32	297.15	296.19	297.68	296.07	297.25	296.22	296.81	296.43	296.29	297.54	296.82	296.82
318.6	318.77	318.17	318.18	317.97	318.86	318.36	320.72	317.57	317.41	319.34	317.71	317.42	318.41	318.09	317.86	317.32	318.35	316.99	317.5	316.45	317.33	317.93	319.25	317.96	317.9	316.4	317.95	318.96	318.98	318.69	317.48	318.7	319.06	316.11	319.17	319.18	317.39	318.65	317.31	318	318.67	318.88	318.2	317.48	317.8	317.46	318.28	317.45	317.82
314.39	313.45	314.16	312.8	314.54	312.83	313.42	313.89	315.19	314.16	313.63	314.49	314.29	313.19	313.44	314.5	314.35	313.41	313.53	313.81	313.49	313.83	314.79	314.32	314.73	314.98	312.75	314.01	313.11	314.6	314.13	315.04	314.22	312.65	313.73	312.56	313.77	313.49	314.2	312.56	314.01	314.29	314.36	314.56	313.92	314.5	314.95	313.86	313.49	314.94
308.68	309.29	307.86	308.3	309.23	309.01	309.12	308.67	308.09	308.91	308.36	308.85	308.67	309	308.22	309.37	309.87	309.4	307.94	308.5	309.16	308.62	308.16	308.92	309.19	309.73	307.56	310.49	308.75	308.43	308.64	308.21	307.99	308.11	308.9	309.2	308.57	307.8	308.8	308.19	308.21	308.82	308.75	309.37	309.33	309.16	309.69	309.9	309.04	308.69
316.57	316.92	317.93	316.86	318.26	316.79	316.44	317.33	316.59	316.86	317.62	317.82	317.61	317.23	318.77	317.86	315.95	318.02	317.35	318.39	316.76	317.42	316.74	317.17	317.54	318.24	317.47	316.25	317.53	317.31	316.48	318.06	318.65	318.43	315.94	317.37	316.78	317.42	317.66	317.17	317.8	316.73	316.8	318.08	317.36	316.65	317.29	317.66	317.73	317.63
315.41	314.54	314.15	315.5	313.96	316.05	314.39	314.15	315.07	314.7	314.21	314.7	315.09	313.98	315.18	313.85	315.11	314.6	315.11	315.06	314.42	313.26	314.88	314.93	315.2	315.99	315.81	314.97	316.06	314.67	314.82	315.19	316.04	316.38	314.11	314.21	314.32	315.57	315	315.41	314.63	315.45	314.95	316.03	315.15	315.31	314.82	314.36	314.98	315.21
317.06	317.6	315.46	317.22	318.21	317.25	318.25	316.97	318.5	315.75	317.28	317.13	317.85	317.5	318.08	318.08	316.41	316.91	317.7	317.25	317.97	317.68	318.18	318.1	317.78	317.59	317.09	316.66	317.79	316.73	316.74	317.08	316.93	316.37	318.39	317.7	317.64	317.05	316.98	317.49	317.57	317.37	316.09	317.51	317.53	318.2	318.89	316.71	318.09	317.37
303.46	303.79	304.79	303.35	303.35	303.4	303.71	303.67	305.12	304.08	303.36	302.74	301.98	304.61	303.45	302.76	303.42	302.84	303.27	303.06	303.15	304.01	303.01	304.63	304.75	303.52	303.7	303.68	302.81	303.24	303.28	303.88	302.66	301.65	302.7	303.85	303.71	302.13	303.08	303.88	302.43	303.82	303.24	305.51	303.27	304.85	302.94	301.55	303.56	302.82
319.99	319.61	317.88	317.98	318.24	317.87	317.82	318.2	318.79	319.05	318.58	319.74	319.1	317.87	319.12	319.34	319.04	318.47	317.65	317.74	319.52	317.55	318.32	318.3	318.55	318.52	319.9	318.66	318.35	318.43	318.29	319.14	318.9	318.48	318.45	318.74	318.01	317.75	318.1	318.04	318.34	319.1	318.17	317.5	318.75	318.78	318.29	318.94	317.97	317.99
327.81	328.26	327.82	328.53	327.48	328	328	328.3	327.73	328.55	326.02	327.76	327.64	328.01	328.43	328.26	327.77	328.97	327.59	327.9	327.89	328.63	329.03	326.29	327.42	326.18	328.44	327.12	327.95	327.7	327.01	327.26	327.41	327.65	328	328.08	327.73	328	328	327.87	327.67	327.65	328.34	327.61	326.46	326.89	327.58	327.26	327.71	329.16
314.95	315.89	316.73	314.92	315.08	314.79	314.99	315.22	315.8	315.73	315.34	314.98	314.44	314.81	315.61	315.5	314.51	315.32	316.03	315.84	314.96	313.82	316.48	315.18	314.27	314.79	315	314.99	313.76	315.12	314.6	315.16	315.13	315.59	314.23	314.97	315.6	315.37	314.95	314.46	315.18	314.72	315.69	314.78	314.35	314.66	315.24	314	313.78	315.84
313.99	312.94	313.92	312.92	314.47	314.14	313.2	313.89	312.46	314.47	313.79	312.6	314.44	314.62	313.74	313.6	312.67	312.81	313.13	314.47	312.6	315.31	312.44	314.5	315.96	313.43	313.64	312.98	313.11	314.03	313.74	313.12	313.76	312.8	313.42	314.12	313.91	313.04	313.63	313.17	314.38	312.88	314.2	314.41	314.12	312.66	313.35	312.76	312.76	313.98
303.02	303.38	302.92	302.75	302.97	303	302.39	302.5	303.31	303.1	303.07	303.34	303.88	303.55	303.21	303.69	302.45	303.75	303.34	302.5	303.28	303.82	303.11	303.18	303.2	304.8	303.49	305.13	303.27	303.07	303.89	304.29	304.13	304.23	303.88	302.57	303.7	304.43	304.49	303.41	304.48	304.05	304.77	302.38	302.7	304.61	302.49	303.51	303.06	303.96
327.27	325.81	327.88	326.85	327.01	328.16	326.32	326.92	327.88	327.49	327.61	326.86	326.67	326.21	325.34	327.43	327.05	328.1	327.21	326.95	326.85	327.12	327.27	328.02	326.36	326.45	325.94	327.89	327.48	327.82	327.11	327.1	327.98	327.08	327.28	327.55	327.35	327.27	327.62	327.28	325.9	326.81	326.71	326.97	328.06	326.29	327.97	326.76	326.91	327.09
309.72	309.29	310.01	308.92	310.47	309.5	309.02	310.01	309.49	309.8	309.43	309.27	309.24	309.37	308.94	309.76	309.9	309.89	309.62	309.47	309.36	309.59	311.64	310.2	310.1	310.18	308.96	310.34	309.22	309.75	309.67	309.17	309.88	309.73	309.3	309.86	309.15	310.85	310.33	309.42	310.17	310.09	310.59	309.55	310.01	309.89	310.47	308.62	310.08	310.38
312.02	310.83	310.62	312.13	310.81	312.81	310.36	311.05	312.9	311.71	312.69	311.37	310.27	311.41	311.23	311.35	313.56	311.03	313.04	311.73	311.38	311.7	311.51	311.9	312.17	310.81	312.05	311.12	311.88	311.38	310.68	310.7	311.55	311.97	312.09	309.64	310.72	310.31	311.3	310.63	311.97	311.33	310.97	312.07	312.8	311.75	311.99	310.71	309.71	311.59
313.4	311.84	312.03	312.84	313.47	313.59	313.61	314.05	312.33	313.38	313	313.77	312.56	312.06	312.26	313.77	312.22	313.82	313.47	312.7	314.14	312.25	313.17	312.68	313.15	313.15	312.84	313.83	313.59	314.78	311.9	312.83	312.32	313.53	314.06	311.86	312.92	312.61	313.65	313	312.9	312.93	312.26	312.67	313.42	311.43	313.01	313.01	312.54	313.82
311.05	311.72	309.31	310.08	310.31	310.6	310.32	311.06	309.57	310.57	310.01	310.24	309.56	310.84	311.33	311.7	311.07	310.83	310.71	311.32	310.78	310.39	310.43	310.72	310.02	310.84	310.82	310.64	310.72	309.54	311.11	311.51	310.37	309.69	310.67	310.56	310.29	310.04	310.88	311.02	311.05	311.71	310.08	310.5	309.94	310.5	310.99	309.75	311.72	310.84
317.37	316.76	318.97	318.95	319.68	317.89	318.73	318.43	316.97	318.68	319.01	319.17	318.38	318.51	318.82	318.36	318.73	318.11	318.33	318.22	317.09	318.88	317.03	318.65	317.45	318.47	318.68	318.57	319.04	318.78	317.75	318.77	318.57	318.1	318.55	318.89	317.65	319.16	317.79	316.96	318.61	319.11	318.85	318.48	318.28	319.12	317.64	317.28	318.38	317.07
315.74	315.4	314.41	315.51	314.48	315.45	315.16	314.73	316.63	315.07	314.91	314.72	314.79	314.01	313.89	315.31	314.78	313.78	314.21	314.92	316.33	315.2	314.95	316.16	315.38	316.03	314.43	314.96	314.82	314.4	313.09	314.79	316.09	314.47	313.32	316.04	314.79	315.65	317.17	315.87	314.48	314.12	315.89	315.98	314.54	315.69	314.94	314.4	314.91	313.91
304.07	303.75	303.25	303.78	304.64	302.73	304.17	304.38	303.48	303.3	303.89	303.48	303.98	303.39	302.88	303.1	303.66	303.83	302.37	304.54	302.75	304.14	302.7	303.33	304.03	304.78	304.97	304.06	304.68	302.33	303.08	303.56	304.19	303.62	304.48	303.78	303.02	303.84	303.96	303.91	304.4	303.93	303.93	303.64	303.96	304.33	302.91	305.85	304.3	303.21
309.39	309.93	308.64	308.92	310.46	308.68	308.13	308.02	309.36	309.09	308.23	309.67	309.61	309.36	309.64	308.91	307.68	307.25	309.59	308.65	309.3	308.73	308.41	309.23	309.96	309.37	309.42	308.61	309.82	308.73	310.53	309.58	310.05	307.93	309.46	308.46	309.7	308.45	310.41	310.44	308.47	306.53	307.96	308.44	308.99	308.11	310.17	309.53	308.58	307.88
304.27	303.97	304.99	305.44	303.5	304.76	305.22	302.37	304.9	304.65	304.74	304	304.63	305.86	304.93	305.49	305.65	304.44	304.52	304.68	303.71	305.06	304.32	305.58	304.57	304.63	305.14	304.72	305.47	304.18	304.74	303.96	303.95	304.12	304.91	304.73	303.99	303.64	304.48	305.01	304.76	304.89	304.96	305.06	305.26	304.51	304.81	304.7	304.59	305.55
293.36	293.52	295.15	293.81	293.2	293.8	294.24	293.71	292.83	293.67	295	294.39	293.39	293.78	292.96	294.8	295.03	294.33	295.03	294.42	294.06	295.18	294.15	293.77	293.69	292.49	295.02	296.17	294.88	294.14	294.4	293.97	294.69	294.53	294.28	294.47	293.94	295.07	294.71	295.59	293.54	293.76	293.42	294.3	293.87	294.21	295	293.58	293.44	293.96
305.58	306.11	305.29	305.13	305.85	306.07	305.78	305.35	306.19	304.24	305.95	306.22	305.66	305.39	306.47	306.33	305.75	305.88	306.41	304.56	305.49	305	305.77	305.82	304.61	304.81	307.06	305.15	304.91	305.77	305.48	306.17	304.21	306.39	305.35	305.23	305.77	304.74	305.15	305.41	304.82	305.7	305.18	305.96	305.52	305.35	305.69	304.87	305.65	306.99
302.2	301.23	301.3	300.03	301.36	301.35	301.23	300.49	301.76	301.09	300.66	300.42	301.36	300.77	302.22	301.77	301.8	299.91	300.85	301.01	301.38	301.16	302.06	301.38	301.6	301.11	299.96	301.23	301.89	301.02	300.79	301.38	301.97	300.75	300.99	301.91	300.85	301.67	300.4	300.48	301.01	301.87	301.15	300.71	301.03	301.19	301.33	300.74	300.27	301.61
314.48	313.17	313.01	313.04	312.91	314.07	314.41	313.36	314.26	312.82	312.73	314.46	313.85	314.1	314.54	313.31	314.26	311.1	314.37	314.9	314.09	313.41	314.39	314.96	315.05	311.77	313.73	314.41	314.03	314.69	313.28	313.69	313.77	313.55	314.98	313.66	314.72	313.36	313.03	314.26	313.94	313.04	312.56	314.32	313.68	313.45	314.5	314.34	315.03	313.45
305.78	305.88	305.28	304.32	304.24	305.55	307.09	304.84	304.14	304.71	303.64	305.62	304.26	305.81	304.7	304.67	304.83	304.84	303.75	304.29	305	304.7	304.47	305.07	303.39	303.58	304.63	305.86	305.48	304.86	304.94	304.97	303.84	304.4	304.85	303.77	305.37	304.85	305.69	304.6	305.43	304.45	304.98	305.27	305.01	305.2	304.3	303.35	305.55	305.18
315.81	315.05	315.47	315.24	315.94	316.19	316.07	314.89	315.7	316.32	316.29	316.32	316.1	316.13	315.96	315.53	315.39	315.52	316.1	315.88	314.82	315.74	315.27	315.78	315.3	316.91	316.39	315.58	315.73	316.02	315.96	315.56	316.46	316.47	316.2	315.95	315.74	315.99	315.97	315.62	315.03	315.1	315.89	316.39	315.86	315.8	315.37	315.47	315.26	316.08
327.37	326.73	327.97	327.23	327.8	327.17	327.59	327.1	328.33	329.19	327.44	328.66	327.69	327.9	327.84	327.73	327.49	326.86	327.12	329.22	328.09	327.94	327.68	328	328.64	327.45	328.82	327.77	326.87	326.91	328.44	327.49	328.56	325.75	327.02	327.86	327.58	328.73	326.67	328.44	326.65	327.79	328.45	328.54	328.17	326.66	326.78	328.23	327.5	327.87
295.06	295.3	296.29	294.94	293.87	295.37	294.46	294.1	296.92	294.73	294.85	295.94	295.19	294.91	295.19	294.91	295.27	295.81	294.33	295.33	296.55	296.36	295.07	295.04	295.38	295.44	294.39	294.8	294.59	294.74	295.19	296.03	294.65	295.95	294.63	295.91	295.14	295.45	295.17	295.44	295.7	295.05	294.51	294.41	294.97	294.77	295.85	295.95	293.23	294.29
313.06	314.95	315.52	314.52	314.61	314.31	315.91	315.68	315.62	314.52	315.41	313.78	314.45	315.9	315.16	313.74	315.88	314.4	314.62	314.51	315.15	314.43	314.83	315.79	315.3	316.18	315.12	314.56	314.55	313.83	314.28	316.14	314.59	315.9	314.49	314.55	315.01	315.29	313.87	314.66	314.51	315.15	314.9	315.65	314.5	314.86	314.68	315.61	314.64	316.19
327.2	328.55	327.02	326.97	327.76	327.23	327.19	328.01	327.29	327.37	327.17	328.43	328.11	326.9	327.07	326.34	328.44	328.3	327.21	327.58	328.05	329.73	329.27	327.98	328.11	328.55	327.92	326.87	327.48	328.39	327.84	328.05	327.93	328.56	326.94	328.79	327.79	327.72	328.26	328.22	327.13	328.07	328.09	328.26	327.19	327.48	326.88	328.01	327.34	327.53
316.45	318.21	318.59	316.75	316.74	317.68	316.54	317.56	316.45	316.87	316.6	317.08	317.84	316.23	317.32	317.84	317.46	317.1	318.27	318.65	317.32	316.47	316.87	318.35	317.08	317.05	317.52	317.76	318.41	316.52	317.06	316.44	317.54	316.78	317.69	317.41	316.37	316.77	317.43	317.55	316.98	315.66	316.71	317.65	316.67	317.46	316.88	317.03	316.46	317.31
303.37	303.23	304.26	303.25	304.17	305.14	304.45	303.72	304.37	304.98	305.15	303.18	303.52	303.65	303.07	305.45	303.85	304.57	303.35	305.81	304.32	303.46	302.63	303.67	303.9	303.89	303.18	302.56	302.64	304.43	304.91	304.26	303.11	303.39	302.62	304.05	304.54	304.11	302.67	304.04	303.71	303.71	303.31	303.37	304.64	302.68	302.62	303.38	303.33	303.88
311.55	311.54	310.51	311.38	311.66	311.73	311.22	311.79	311.03	312.13	311.79	311.42	312.86	311.4	310.84	310.63	311.55	310.33	311.43	311.53	310.12	312.24	311.6	311.44	311.03	310.74	312.23	311.8	311.14	311.43	312.09	311.3	311.01	310.51	311.24	311.03	312.19	310.41	311.51	312.58	311.75	311.6	312.02	311.79	310.08	313.09	310.89	312.24	312.16	311.84
318.07	317.26	317.6	318.31	318.54	319.68	317.34	319.15	318.87	317.7	318.32	318.69	318.59	318.73	319.6	318.95	318.08	317.15	319.03	318.03	317.17	319	317.77	319.6	318.86	317.9	319.37	318.67	318.99	318.3	319.18	318.24	317.99	319.99	319.36	319.58	318.42	317.65	317.85	319.04	318.75	317.71	318.71	317.73	317.28	318.52	319.71	319.45	318.71	318.83
304.49	304.44	304.71	303.94	304.81	304.02	303.97	305.38	304.68	304.22	305.02	303.87	304.63	304.24	304.22	303.8	303.71	304.28	305.03	304.13	304.6	304.46	303.46	304.06	303.19	303.74	304.78	303.54	304.37	304.73	303.45	303.83	305.45	305.25	304.27	304.44	303.49	305.04	304.32	304.55	303.61	304.49	304.49	303.42	303.42	303.86	304.67	303.93	304.45	304.36
313.49	313.11	313.49	314.34	313.27	312.92	312.82	312.91	313.47	313.75	312.57	312.42	312.99	313.17	312.65	312.99	312.98	312.83	313.01	312.78	312.65	312.27	312.5	312.11	313.09	313.18	314.6	312.75	312.91	312.37	312.87	314.69	314.21	312.55	312.93	312.55	313.15	313.93	312.93	312.53	312.11	313.52	312.36	313.07	313.79	311.73	313.54	312.66	313.92	314.36
298.17	297.28	296.2	296.69	296.69	296.32	296.73	297.55	297.33	297.08	297.05	297.13	297.32	297.53	297.48	297.55	296.93	297.81	297.38	296.33	297.52	297.55	297.6	296.47	297.01	297.14	297.65	297.04	295.83	296.79	297.84	296.88	296.44	297.77	296.24	296.05	296.54	297.25	296.59	297.04	297.5	297.43	296.65	297.24	296.72	296.11	296.79	296.86	297.31	297.37
324.79	325.73	324.68	325.69	325.61	325.37	325.43	324	325.5	324.08	325.15	324.64	326.03	325.51	324.91	325.49	325.06	326.14	325.76	325.46	325.88	325.53	323.65	325.08	326.06	324.39	326.15	325.19	325.34	324.28	326.1	325.71	324.51	325.04	325.12	325.89	325.47	324.54	325.58	325.13	325.81	325.43	324.85	326.31	325.01	326.59	325.62	324.6	325.14	325.35
305.36	304.8	304.06	305.39	304.69	304.77	304.33	304.48	304.98	304.68	305.65	305.5	305.42	304.92	304.61	304.96	305.41	304.64	304.31	306.02	305.41	305.08	303.72	304.64	304.94	304.62	305.87	306.1	304.09	306.74	305.96	305.44	304.6	305.69	305.58	306.4	304.81	304.92	304.51	305.14	304.1	305.04	304.72	304.73	303.14	306.42	305.12	304.23	304.04	305.29
309.42	309.05	309.63	310.2	308.65	309.66	309.41	309.45	308.73	310.81	309.87	310.57	309.92	309.42	309.36	311	310.22	309.88	310.94	310.16	309.64	309.63	309.49	309.74	309.11	309.46	310.26	309.95	309.88	310.12	309.7	310.34	310.72	309.43	309.67	310.59	309.94	309.69	309.4	310.01	310.19	309.2	309.81	310.31	308.99	309.74	310.7	308.37	308.74	309.84
306.45	304.67	305.29	305.84	306.5	305.72	305.33	304.01	305.5	305.02	307.39	306.21	306.37	307.12	304.3	304.91	305.48	306.39	306.44	305.52	305.54	305.16	306.88	306.46	305.63	305.62	306.11	305.41	304.24	304.56	306.27	306.29	304.09	304.31	305.31	305.4	305.76	304.96	305.19	304.68	305	304.42	306.02	305.27	306.82	305.5	305.61	305.8	305.72	306.24
305.2	305.7	304.69	304.61	305.13	305.02	304.93	305.22	304.21	304.03	303.56	304.21	304.61	304.56	305.65	305.8	303.95	305.98	303.89	305.5	305.55	303.87	304.81	305.16	304.15	305.36	303.7	305.88	305.7	305.36	305.04	305.58	304.83	303.8	304.73	305.33	305.3	304.77	305.42	305.07	305.58	304.06	304.39	305.73	304.48	304.28	304.05	304.29	305.42	303.79
315.86	315.71	315.67	316.09	315.65	317.41	316.31	314.3	316.12	315.22	314.51	316.46	316.11	316.4	315.43	317.11	315.4	316.88	315.59	316.45	316.69	315.57	315.44	315.3	316.91	315.79	314.44	314.88	314.96	315.25	315.43	314.02	315.68	315.78	316.09	314.66	315.64	316.18	315.76	316.35	315.33	316.25	316.44	316.71	315.61	315.39	315.98	316.38	316.17	315.25
304.77	304.63	306.04	304.75	304.22	304.83	304.3	304.2	306.35	304.91	305.96	305.52	305.41	305.05	305.35	304.8	305.84	305.74	304.34	306.4	305.19	306.09	304.67	306.13	306.37	305.14	305.2	305.9	303.64	304.39	306.11	302.86	306.74	306.77	305.48	303.97	306.45	304.33	305.27	305.48	304.96	305.64	305.66	305.77	305.03	305.46	305.31	305.95	305.97	304.98
296.58	295.37	294.29	295.61	294.11	295.18	296.07	294.9	296.08	294.28	295.63	295.44	296.5	295.08	293.42	296.52	294.85	295.71	293.55	296.74	295.81	295.64	295.26	296.1	295.46	296.11	296.75	295.67	295.91	294.07	295.11	296.78	294.6	295.3	297.17	294.43	294.74	295.84	294.49	295.21	293.99	294.33	294.87	294.25	294.34	294.84	295.56	295.48	295.56	295.01
327.57	328.03	328.03	327.33	328.49	328.63	327.32	327.17	328.1	327.01	328.17	327.34	328.26	327.69	327.54	326.31	327.49	328.06	328.09	327.8	327.92	327.54	327.99	327.57	327.51	327.74	327.46	327.63	328.07	328.18	326.97	327.57	327.08	326.97	327.5	329.13	326.93	327.18	327.47	328.06	328.04	327.45	328.19	327.31	326.91	327.29	327.24	328.08	327.75	328.98
325.3	324.79	324.81	326.51	325.77	325.6	324.93	325.35	324.74	324.32	325.23	325.48	324.88	325.31	325.46	323.57	324.8	325.94	325.57	324.96	325.63	325.05	325.2	325.07	325.34	325.38	325.54	324.63	324.91	323.94	324.91	324.98	325.71	324.44	324.48	324.52	324.5	325.12	325.86	325.92	326.11	324.91	323.92	325.23	326.27	325.91	326.15	324.48	325.42	324.34
307.59	306.63	307.06	306.44	307.26	306.56	307.01	307.49	307.1	307.37	307.56	306.85	307.71	307.42	306.19	305.48	307.73	306.78	306.79	306.86	306.39	307.66	307.33	307.02	307.68	308.28	308.01	306.39	307.14	307.58	306.95	306.86	307.49	307.97	307.38	308.11	306.34	307.94	307.16	306.59	307.2	306.29	307.54	306.27	305.69	308.5	307.06	307.89	306.3	306.73
294.98	295.12	294.46	294.64	295.7	294.68	295.85	296.54	294.99	295.55	294.22	293.88	295.19	296.79	295.3	295.5	295.06	295.23	294.37	294.53	294.96	295.21	294.18	294.93	293.72	293.94	294.64	295.09	295.69	295.18	295.91	295.57	295.92	295.9	294.69	294.12	294.25	295.84	294.51	294.99	292.55	296.84	295.59	294.84	295.02	295.83	296.43	295.5	295.72	296.87
318.12	316.48	317.59	317.63	317.7	317.19	315.67	316.67	316.93	317.24	317.06	317.11	317.66	316.83	316.98	317.61	316.33	316.78	317.62	317.54	316.94	317.71	316.78	316.38	318.63	318.36	316.64	317.22	316.39	316.55	316.52	317.42	317.65	317.42	317.74	319.09	316.4	317.91	318.51	316.66	317.21	316.04	318.09	317.17	317.18	316.38	316.83	316.31	316.19	317.52
319.57	317.48	317.8	317.99	318.42	318.78	318.64	318.37	318.1	317.19	318.43	318.17	318.01	318	318.09	319.34	318.51	318.1	317.96	317.98	316.53	318	317.81	318.17	317.5	318.29	317.9	319.15	319.41	317.57	318.61	318.81	317.9	317.52	318.21	317.04	318.43	317.98	318.56	318.99	318.32	319.88	316.66	317.54	316.78	318.3	318.24	318.45	319.45	317.11
317.5	316.26	316.59	317.37	315.94	316.42	316.04	316.66	316.03	316.17	316.89	315.94	316.42	317.11	316.04	314.66	316.97	317.13	317.25	316.55	316.38	315.58	318.12	316.52	315.92	316.53	316.04	317.3	315.36	316.26	316.88	317.41	317.13	316.59	316.09	316.86	315.06	317.12	315.51	317.77	316.55	318.02	315.39	316.05	316.48	315.4	317.74	318.03	316.65	315.33
309.8	310.02	308.81	310.99	309.91	310.13	310.32	310.82	309.82	309.55	309.66	309.77	309.96	308.76	309.23	310.28	309.31	310.4	310.49	310.43	309.28	310.39	310.51	308.7	310.26	310.55	309.68	309.7	309.44	309.14	310.44	308.8	308.72	308.63	309.93	309.25	312.28	309.34	310	309.52	309.31	309.92	308.31	309.13	308.47	310.57	309.76	309.39	310.08	310.14
294.31	293.84	294.2	294.09	294.59	294.37	294.11	294.62	294.46	293.99	293.91	294.5	293.55	294.14	294.51	293.55	294.15	292.81	295.14	293.66	293.83	293.3	294.37	294.03	294.28	293.71	293.02	295.36	293.61	293.23	294.23	293.97	294.24	294.22	294.03	293.44	293.81	293.3	294.53	294.55	293.99	293.6	293.86	294.4	293.65	292.98	294.36	293.83	294.68	294.27
294.39	293.4	294.48	295.8	294.01	293.28	295.57	293.83	294.53	294.74	295.31	294.49	293.9	293.88	293.77	294.82	294.44	295.18	294.08	292.69	293.86	294.42	293.95	293.54	293.27	293.01	293.29	294.12	294.63	294.82	296.89	293.99	295.62	292.73	293.11	293.08	293.94	293.54	294.35	294.38	294.28	294.26	293.24	293.93	293.92	293.04	293.53	293.35	294.67	295
302.85	303.49	302.63	302.56	302.51	302.13	302.44	304.21	303.08	302.86	301.97	302.2	303.04	303.83	303.23	303.72	304.29	302.67	303.91	303.68	302.39	303.81	302.08	302.03	301.95	303.71	302.98	303.37	304.2	302.76	303.23	303.04	303.66	303.61	302.82	302.56	303.31	303.24	303.81	303.67	301.27	302.61	302.77	303.42	303.13	303.05	302.67	303.31	302.96	302.75
315.19	313.53	313.61	312.97	313	313.33	313.07	313.43	313.21	312.67	314.21	313.99	313.68	313.18	311.33	312.9	312.92	313.22	313.65	312.7	312.4	312.93	312.64	313.16	313.56	313.47	312.22	312.69	312.16	314.55	314.67	313.5	312.61	312.45	312.69	313.91	313.91	312.21	313.7	313.74	313.98	313.66	313.25	313.19	312.82	313.48	313.51	312.64	314.05	312.9
305.35	304	305.08	305.98	304.81	305.71	304.3	305.34	305.4	304.67	304.86	305.47	305.51	305.07	304.59	306.51	304.7	304.54	304.88	305.39	304.83	304.9	305.77	306.37	305.92	304.99	304.77	306.05	304.81	304.58	304.74	306.52	305.91	305.75	304.17	304.5	304.29	304.33	305.7	305.58	305.33	305.19	305.88	305.22	305.49	304.6	305.86	305.16	304.47	305.66
303.2	302.54	302.49	304.44	304.69	302.01	303.58	303.09	304.56	303.87	304.5	304.38	303.54	302.84	303.08	304.16	304.26	302.71	304.46	302.97	302.85	304.77	303.06	302.42	303.82	303.88	303.8	302.65	302.98	303.08	303.11	302.8	302.95	303.43	302.79	303.22	303.37	302.29	301.99	303.49	303.11	302.64	303.9	302.47	303.97	303.67	303.41	302.99	302.46	302.85
303.99	305.95	303.36	305.35	305.07	305.05	304.3	305.09	305.58	303.85	305.13	306.57	306.71	305.11	304.82	304.96	304.98	303.99	304.73	304.23	305.07	304.09	304.33	305.32	303.72	305	305.96	304.53	305.12	304.41	303.68	306.17	305.17	303.98	303.69	304.16	305.04	305.09	305.5	304.66	304.43	305	304.93	303.78	305.25	305.96	303.66	304	306.07	304.64
302.8	303.8	303.63	303.02	304.8	302.88	303.28	302.27	302.86	302.41	303.48	303.6	302.22	302.7	304.28	303.24	304.41	302.72	303.43	304.42	302.52	302.22	304.05	303.82	302.19	303.75	303.79	302.2	304.81	302.59	303.44	303.49	303.98	303.43	304.85	303.89	302.79	302.51	303.85	302.62	303.36	303.73	304.9	304.61	303.45	303.95	303.84	304.22	303.38	302.54
306.25	306.28	306.75	306.42	306.34	306.14	307.57	305.94	306.46	307.56	306.86	304.97	306.75	307.09	305.84	306.71	307.42	308.12	306.22	305.34	306.4	306.03	305.63	306.74	305.51	308.06	307.01	306.43	306.96	306.44	305.73	305.47	305.58	305.69	308.31	306.08	307.59	305.08	306.13	306.61	306.93	307.56	305.67	306.43	305.82	306.84	307.77	305.98	307.18	306.13
295.44	296.46	295.74	294.72	295.47	294.83	295.09	295.08	295.88	295.02	296.22	295.57	296.41	294.39	295.14	294.61	295.65	294.65	295.02	295.88	295.76	295.01	296.05	295.38	295.44	295.86	294.05	295.98	295.8	295.04	294.96	294.81	294.67	295.22	295.29	295.76	295.3	294.53	295.69	294.69	294.83	295.22	296.32	296.42	293.85	295.18	295.5	295.95	295.38	296.09
300.19	299.67	301.57	300.26	300.27	299.39	301.34	299.13	300.38	299.79	299.74	301.08	300.51	299.27	300.33	299.62	299.57	299.78	300.33	299.82	300.08	300.3	300.26	299.35	301.23	299.26	301.86	300.29	300.27	299.64	299.63	300.34	300.61	299.19	299.66	300.24	299.53	302.01	299.14	300.54	299.06	300.14	299.94	299.89	299.77	299.73	300.03	299.44	300.88	300.15
295.84	295.2	295.45	294.77	295.56	296.69	295.5	295.7	295.77	295.12	294.67	294.61	294.64	295.39	294.83	294.72	295.33	294.86	295.89	295.27	294.94	294.42	294.23	295.58	294.93	294.85	295.49	294.74	295.03	294.41	295.68	294.36	294.52	296.1	296.57	295.06	296.07	294.38	294.58	294.75	295.79	295.15	295.57	295.37	295.2	294.95	294.7	294.87	294.69	294.61
313.73	312.2	313.15	311.5	312.67	313.37	313.66	313.29	312.5	312.75	313.81	312.85	313.3	312.62	312.22	312.68	313.01	312.42	311.84	313.43	312.68	313.69	313.44	312	313.04	312.41	312.07	314.03	311.3	314.64	313.6	312.34	311.75	313.74	313.46	313.04	312.25	313.86	313.21	312.58	312.78	312.7	312.53	311.87	313.56	312.98	314.3	314.58	312.69	312.43
317.96	318.23	317.43	316.85	316.93	315.94	317.36	317.56	317.3	317.43	317.19	316	317.41	317.22	316.28	317.64	316.48	317.19	318.27	318.44	316.62	316.68	318.32	316.69	316.71	317.93	316.42	317.74	317.6	317.44	317.32	317.67	317.32	317.74	317.05	317.06	316.55	317.07	318.14	316.7	317.85	317.04	317.81	317.21	316.83	316.34	316.58	316.83	316.86	317.01
293.84	292.9	294.12	293.54	293.96	294.22	293.84	293.83	294.99	293.09	293.61	292.5	291.94	293.5	294.44	294.26	293.13	293.63	293.36	294.1	294	293.7	293.87	293.68	293.75	293.66	295	293.31	293.88	293.73	293.42	294.22	292.89	293.29	294.3	294.84	293.95	293.82	295.16	294.05	293.69	294.06	293.17	294.89	293.78	294.46	293.35	293.13	292.93	293.4
316.59	316.71	317.27	316.89	316.75	316.18	315.22	317.01	316.23	316.09	316.44	317.01	316.27	316.38	317.21	316.68	316.36	316.34	316.99	317.1	315.47	316.4	317.08	316.74	316.41	316.58	315.46	316.71	316.75	316.53	317.12	317.73	317	316.52	316.92	317.78	316.84	316.07	317.18	316.69	316.43	317.17	316.27	316.49	317.63	317.01	315.31	315.55	317.27	316.66
302.87	304.71	303.95	302.25	303.06	302.73	302.29	303.38	303.8	303.2	303.21	303.06	303.23	303.45	303.17	303.3	302.91	304.08	302.24	302.14	303.86	304.61	303.1	304.02	303.48	303.01	303.34	304.29	302.27	304.06	303.09	303.56	302.4	303.2	304.53	302.99	303.89	304.85	303.41	302.84	304.15	303.9	303.5	303.41	303.65	304.74	302.43	304.29	302.22	303.41
305.16	303.67	304.29	303.99	304.15	304.43	304.02	304.67	303.65	305.09	304.93	304.3	304.35	303.28	303.79	303.84	302.97	304.13	304.02	304.16	306.34	305	304.88	304.31	304.73	302.67	304.33	303.2	304.13	303.9	304.59	303.82	303.96	304.87	303.79	303.41	305.15	304.11	304.33	303.67	304.24	303.84	304.57	304.91	304.21	305.78	305.83	305.04	304.36	303.66
314.7	314.69	315.15	314.19	315.07	315.48	315.19	314.79	314.44	314.39	315.47	314.91	315.64	314.62	313.81	314.05	316.33	315.23	314.13	315.64	314.78	314.33	314.69	314.39	316.19	314.2	314.97	314.25	315.26	314.57	315.6	315.33	315.51	314.22	314.04	315.04	314	315.5	315.33	315.18	316.35	316	314.51	315.27	313.13	314.85	315.17	315.07	314.97	315.97
327.49	328.53	328.77	328.96	328.07	327.62	329.44	328.19	329.18	328.7	329.12	327.68	329.17	326.66	329.17	328.63	328.53	328.77	327.55	328	328.12	328.08	327.45	327.56	328.72	327.46	328.25	328.29	328.19	327.9	328.29	328.37	326.88	328	328.4	328.05	327.9	328.63	327.4	329.07	328.83	327.42	327.8	327.62	328.02	329.25	328.8	329.54	328.45	328.28
311.69	311.57	311.71	311.94	311.76	311.61	311.51	312.21	312.1	311.7	310.77	312.3	312.07	312.32	311.95	312.1	311.56	311.6	311.28	311.87	311.54	311.01	310.21	311.72	311.43	310.7	311.26	311.5	310.6	310.67	311.72	311.71	310.86	312.38	311.53	313.12	310.9	312.22	311.61	310.87	310.91	310.57	311.38	310.2	313.17	310.69	311.78	311.56	311.83	311.13
315.91	316.39	313.68	314	315.68	315.71	314.61	315.19	315.42	315.01	314.66	315.8	314.15	314.44	315.05	313.84	314.69	314	314.89	314.6	316.01	314.5	314.26	313.72	314.4	313.94	314.52	316.16	314.47	314.01	313.38	314.68	314.73	315.03	313.8	314.83	313.61	315.44	314.36	315.71	314.71	313.61	314.67	315.43	315.37	314.17	314.15	315.4	314.18	313.13
318.8	318.11	318.64	318.33	319.42	317.44	317.33	317.97	317.66	317.55	317.83	317.75	318.55	318.91	317.65	318.04	318.91	318.11	318.45	318.38	318.18	317.73	318.73	318.8	318.41	315.68	318	318.37	318.42	318.31	318.89	318.53	317.21	317.38	319.13	317.77	318.47	317.79	317.55	319.18	317.69	317.26	318.32	318.24	318.32	318.32	318.46	318.58	319.19	317.85
308.53	305.72	306.76	307.63	307.83	307.15	306.71	307.17	307.25	307.72	307.55	307.2	307.04	306.31	308.11	307.19	306.68	308.62	305.98	308.85	307.76	305.82	307.33	307.12	306.96	306.37	307.71	306.83	305.85	306.9	307.58	307.88	308.42	307.64	308.9	307.97	307.01	307.86	306.92	308.2	306.59	306.58	306.85	306.9	306.84	307.05	307.45	306.55	306.36	307.69
327.32	326.52	327.03	328.44	327.2	327.28	328.02	327.41	327.67	328.35	327.85	328.89	328.01	327.9	327.91	327.62	327.15	328.31	328.84	327.26	327.29	328.13	327.4	327.28	328.45	327.8	327.4	328.3	327.66	328.86	327.86	327.09	327.7	328.2	328	327.63	327.89	327.27	328.89	327.94	328.5	327.49	327.46	328.87	327.74	326.61	328.61	327.37	327.46	328.23
302.14	302.37	301.31	301.66	301.52	302.04	301.84	302.85	303.41	303.23	302.6	302.86	302.85	302.61	301.93	301.73	301.36	301.31	303.69	302.6	301.87	302.56	303	302.1	303.17	301.67	301.84	302.61	302.56	301.71	301.78	301.73	301.89	302.6	302.88	301.67	302.17	302.39	303.47	303.16	302.75	303.18	301.5	302.94	303.04	301.91	302.43	302.14	302.46	302.98
327.32	327.36	327.6	326.7	327.64	327.55	327.28	326.76	327.01	328.24	326.04	327.93	327.52	328.59	327.98	326.76	327.35	327.05	327.93	326.9	327.98	327.99	329.24	326.86	328.92	327.77	327.97	327.46	328.32	329.29	328.6	327.13	326.65	328.04	328.53	328.36	327.92	326.75	326.86	327.36	328.14	328.59	326.77	327.98	328.22	327.73	328.34	327.04	328.16	327.49
307.7	306.42	307.8	307.23	306.81	307.28	308.23	307.19	308.31	307.88	306.51	307.69	306.59	306.96	306.58	306.58	307.62	307.1	308.84	308.28	309.31	307.6	306.92	307.6	306.48	307.06	307.33	307.62	306.45	308.11	306.99	307.58	306.81	306.77	306.72	306.39	305.77	306.67	307.88	307.05	307.01	306.88	307.09	307.64	305.35	307.28	307.16	306.73	307.56	307.39
313.47	312.69	312.52	312.87	313.5	312.78	311.9	312.05	312.04	313.79	312.89	312.12	312.68	312.91	311.74	312.78	312.08	312.1	313.64	314.04	315.04	313.26	312.32	312.73	312.37	312.93	312.67	312.45	311.96	312.87	312.58	313.06	312.85	313.39	311.54	314.07	312.59	313.2	312.94	313.02	313.07	312.41	311.89	312.69	312.56	312.69	312.68	313.06	311.97	312.21
308.01	309.05	310.25	310.27	309.74	310.44	309.92	309.85	309.28	309.88	309.88	310.63	309.21	309.41	310.3	308.65	309.01	309.13	309.43	310.2	310.68	309.35	310.92	309.52	311.2	309.92	309.66	311.13	310.21	309.92	310.74	308.64	310.22	309.71	310.41	310.29	311.29	309.27	309.08	308.76	309.53	310.93	309.19	309.51	309.51	309.47	310.5	310.56	309.9	308.98
299.3	300.22	300.95	298.5	300.26	300.59	299.7	299.01	300.77	300.4	301	299.5	299.45	300.38	299.26	301.1	300.27	300.04	299.84	300.1	301.77	300.15	299.63	300.95	300.64	300.76	300.74	298.88	299.42	300.57	299.74	299.8	300.48	299.85	300.37	300.73	300.33	300.84	300.6	298.72	299.83	301.33	300.42	300.91	299.69	299.58	299.85	299.31	300.03	300.88
295.03	294.98	294.36	294.73	293.85	295.59	295.21	295.86	295.04	295.14	294.72	295.27	295.7	294.34	296.89	295.14	295.21	295.32	294.43	293.65	294.98	294.62	294.92	293.97	295.46	295.92	295.03	294.83	296.61	295.43	295.02	294.47	294.87	296.61	295.68	294.72	295.28	293.85	295.01	295.63	295.01	294.05	293.61	295.41	294.32	294.93	294.68	295.89	294.34	295.67
306.62	307.24	307.45	307.72	307.38	307.15	307.62	307.98	306.72	307.66	308.08	308.25	308.28	307.86	307.78	305.61	307.27	306.97	308.27	307.21	307.11	307.23	307.75	308.07	307.67	306.15	307.83	306.81	308.59	307.43	307.07	307.42	308.19	307.54	307.69	307.03	306.54	306.65	307.58	306.96	306.37	306.64	306	308.1	307.57	305.95	305.99	308.1	308.13	307.01
304.42	302.46	302.53	303.97	303.36	304.52	303.92	304.09	304.46	302.3	304.54	303.82	303.06	302.29	303.4	303.44	303.47	303.69	303.56	303.41	303.41	303.41	302.62	303.39	304.09	303.24	302.28	303.05	303.07	303.58	303.81	302.57	303.56	302.1	303.08	302.9	304.55	302.33	303.69	302.24	303.82	302.82	303.89	303.69	302.5	302.87	302.92	302.8	303.1	303.23
309.14	309.79	309.12	308.99	309.7	309.3	310.13	309.45	309.03	308.67	309.2	310.52	309.76	310.45	310.68	309.97	310.14	310.27	310.75	310.11	309.72	309.01	310.48	310.11	309.8	310.68	309.66	309.78	311.71	310.26	309.17	311.95	310.05	309.7	309.8	309.22	309.68	309.21	309.16	310.16	309.15	308.19	309.48	311.28	310.06	308.75	310.25	310.28	310.75	309.69
317.55	317.89	320.37	318.55	319.13	318.88	319.89	318.23	318.59	317.75	319.82	318.55	317.95	319.02	318.82	318.24	319.01	317.89	317.8	318.81	318.41	319.1	317.37	317.13	318.35	317.56	318.28	319.3	318.78	319.51	319.61	317.36	319.05	317.99	319.17	318.88	317.6	319.2	317.78	318.11	318.98	319.96	319.52	318.9	318.77	317.27	317.87	318.3	319.39	319.07
318.5	318.46	318.28	318.62	318.52	317.2	318.09	318.73	318.58	318.32	317.75	319.56	317.91	319.34	318.21	319.08	318.37	319.83	317.11	318.98	317.82	318.59	318.33	317.83	319.04	318.5	317.57	317.71	318.14	319.32	318.49	318.47	319.07	318.84	319.57	319.73	318.84	319	318.45	318.92	317.74	318.75	318.89	318.11	317.88	319.4	319.26	318.5	318.01	317.76
303.33	303.34	302.43	302.59	303.63	304.47	301.82	302.25	302.8	301.57	303.59	302.97	302.7	303.24	304.18	303.86	303.68	304.02	302.82	303.19	302.25	301.9	303.83	302.52	302.76	302.69	301.7	303.19	303.72	302.21	303.65	305.42	303.98	303.18	303.17	303.6	301.78	303.22	302.88	302.95	302.45	302.41	303.28	302.12	302.39	303.84	303.38	301.49	302.28	302.63
312.97	313.24	312.97	314.68	313.63	312.76	313.87	312.34	314.16	314.45	314	312.12	313.15	314.46	312.55	313.66	313.47	313.29	312.54	312.99	313.14	312.87	313.71	314.25	314.18	313.58	313.85	313.84	312.7	314.19	313.58	312.88	313.77	313.53	312.79	312.47	314.44	313.49	312.24	311.65	313.9	313.78	314.19	314.03	313.07	314.42	312.89	312.94	312.54	313.41
299.68	299.19	299.17	299.03	300.24	298.67	299.52	300.17	299.9	301.05	300.14	300.38	299.82	299.35	299.55	299.98	301.79	299.81	300.07	300.59	301.01	299.93	301.41	300.52	300.1	299.32	299.7	299.53	300.07	299.67	299.45	298.4	301.34	300.8	298.52	300.02	298.64	300.74	300.39	299.89	300.23	299.85	301.27	300.26	300.45	300.8	299.49	299.03	300.22	300.67
318.84	318.11	317.62	318.34	317.59	319.8	318.98	318.7	318.63	318.71	317.64	317.66	319.22	317.35	317.92	318.44	316.97	318.96	318.51	317.9	318.49	318.43	319.52	318.21	316.72	317.45	318.64	319.29	317.42	317.84	317.58	318.74	317.93	318.52	318.13	318.93	317.76	316.18	317.72	318.32	318.07	317.63	319.39	317.11	319.62	316.95	318.64	318.62	319.21	319.2
300.15	299.81	299.46	300.78	300.05	300.52	299.72	300.27	300.04	300.64	298.66	299.38	299.83	299.75	299.77	300.35	299.27	300.42	299.71	301.04	301.34	301.52	299.39	300.7	299.59	300.62	299.48	299.84	300.31	299.57	299.96	300.09	300.8	299.55	301.04	300.6	300.54	299.22	299.7	300.68	300.72	301.31	299.94	299.84	300.25	299.54	300.17	299.2	300.49	299.07
296.75	296.53	298.18	297.02	297.32	298.21	296.63	296.97	297.83	297.5	297.14	297.47	296.54	296.21	295.86	296.86	296.43	296.27	296.43	296.88	298.17	297.21	296.89	296.66	297	296.85	296.78	296.53	297.21	297.16	297.3	298.01	296.99	298.32	296.48	297.37	295.92	296.41	297.52	296.2	296.63	296.42	297.36	296.68	296.66	297.05	297.75	296.14	297.46	298.04
313.12	311.58	312.22	314.14	313.07	313.28	313.98	312.33	314.37	311.85	313.82	311.86	313.42	313.05	312.58	312.48	313.55	313.88	312.84	313.67	311.95	313.42	313.88	312.52	313.38	312.38	313.71	312.8	312.59	311.81	313.11	313.17	313.11	312.79	313.45	312.63	314.17	312.18	312.7	313.54	312.9	312.69	312.63	314.1	312.87	313.39	312.12	312.57	312.4	313.26
296.96	297.36	297.44	296.17	296.96	295.93	295.85	295.42	296.86	297.55	296.14	296.43	297.49	296.36	296.82	297.88	296.23	297.01	297.25	298.13	295.89	296.25	297.02	296.56	297.66	295.52	296.93	296.2	297.28	297.02	296.88	296.94	297.08	297.1	296.28	297.11	296.89	296.01	296.43	296.08	295.29	296.81	296.51	297.6	295.71	298.02	296.86	297.89	298.07	296.5
313.42	312.76	313.1	312.01	313.66	312.28	313.76	313.14	311.96	314.62	313.43	313.03	313.53	312.5	314.57	313.69	313.6	314.66	313.54	313.73	313.24	313.19	312.65	311.77	313.45	312.17	311.23	312.53	312.78	312.45	314.78	314.09	313.18	312.86	313.09	313.02	311.89	312.37	313.3	313.69	313.96	313.74	312.3	312.1	313.41	314.28	314.05	313.5	313.64	312.88
304.2	304.22	303.38	304.31	303.47	304.92	304.15	304.22	303.9	302.86	303.07	303.57	303.61	303.07	303.81	303.65	302.62	302.95	302.35	304.06	303.51	303.23	302.66	302.95	303.32	302.62	302.68	304.63	302.97	303.75	304.49	303.82	303.72	303.3	304.03	303.54	302.26	303.8	304.13	303.84	304.18	303.82	302.94	303.5	302.79	303.72	303.65	304.45	304.34	303.52
303.52	303.06	303.63	301.76	302.89	304.44	303.37	303.07	302.65	303.31	304.38	304.21	302.88	303.5	303.41	303.13	303.55	304.41	302.71	302.87	302.64	302.6	302.77	303.9	302.73	302.48	304.89	303.63	303.39	303.53	302.41	303.45	302.8	303.41	302.46	303.25	304.3	303.16	302.57	304.65	304.05	304.81	303.15	304.18	303.14	304.29	303.74	303.69	302.87	302.07
314.5	314.79	314.88	315.73	314.8	315.97	315.21	314.53	314.6	316.2	315.51	315.09	316.65	315.26	314.93	315.2	315.28	315.5	315.03	315.96	314.22	314.15	315.9	314.58	314.29	313.93	315.07	316.1	315.52	314.46	313.58	314.91	315.28	315.04	315.21	314.81	314.53	314.79	315.34	315.16	315.35	313.84	314.05	315.39	314.28	315.96	314.08	316.34	314.6	315.65
305.8	306.35	306	307.08	306.32	305.51	306.53	306.19	306.59	306.8	305.43	307.43	306.39	306.92	307.38	306.68	307.96	307.01	307.4	305.98	305.54	307.4	305.45	306.11	306.17	306.56	305.87	306.52	307.06	306.21	306.5	308.04	306.8	305.48	306.62	307.11	306.8	305.39	306.77	305.88	305.88	306.08	305.74	305.39	306.18	306.82	307.28	307.3	306.58	306.52
325.19	326.07	325.32	325.47	325.29	325.67	326.03	325.06	325.48	324.43	324.69	325.92	324.02	325.95	325.08	326.38	326.02	325.47	325.47	325.57	326.37	325.39	326.08	326.59	324.56	324.32	324.97	325.73	324.98	325.74	324.92	325.93	325.66	325.35	325.86	324.47	326.25	324.89	324.61	325.27	324.93	325.7	325.57	325.39	324.38	325.58	326.21	325.01	324.58	324.73
306.21	306.56	307.57	305.75	305.51	306.34	305.74	306.26	306.58	306.7	306.79	306.65	306.75	307.78	306.49	307.61	305.46	307.5	306.95	306.69	305.17	306.9	306.55	306.31	305.99	307.33	305.38	305.86	307.34	307.27	306.52	307.52	306.08	306.56	308	307.09	305.96	305.97	305.98	306.16	305.95	305.02	306.36	306.59	306.32	307.07	305.66	305.93	307.17	306
307.71	308.84	308.1	308	308.58	308.8	308.31	309.11	308.19	308.09	309.09	309.87	309.02	309.06	309.71	307.87	309.2	308.77	308.94	309.42	308.27	308.65	309.73	308.14	308.35	309.27	309.08	308.18	309.11	308.86	308.84	310.1	308.66	309.17	309.57	308.96	309.16	309.07	308.56	308.82	309.36	308.83	309.66	309.37	309.04	307.34	309.2	308.85	309.23	307.89
317.15	318.17	318.27	317.19	315.75	318.46	319.68	318.74	318.44	319.62	318.9	319.88	318.31	317.62	319.03	318.8	318.38	317.94	318.86	317.27	318.71	318.36	318.33	319	318.16	319.22	317.65	318.11	320.13	319.36	318.45	317.59	319.02	318.7	319.84	317.91	318.53	319.55	318.17	319.69	318.67	318.98	317.97	318.8	318.41	318.1	318.21	319.03	318.56	318.52
312.84	312.95	312.99	313.01	313.6	313.11	313.33	314.22	313.39	312.82	313.19	313.78	313.52	313.41	313.48	312.33	313.46	312.93	313.14	313.22	314.14	312.96	313.57	312.77	312.74	313.46	312.93	313.72	312.66	313.1	314.21	312.75	312.42	312.2	313.27	313.51	312.55	312.69	313.12	313.37	313.29	313.18	312.37	313.42	312.97	312.62	312.63	313.25	313.33	313.64
305.82	304.69	306.04	306.7	305.93	305.14	306.46	306.1	304.33	306.41	304.72	304.77	306.06	305.12	306.97	305.09	305.36	306.03	306.43	306.37	305.43	304.27	305.03	305.47	304.61	305.23	306.26	305.12	305.05	305.08	304.23	305.24	306.19	306.52	305.41	305.24	306.45	305.83	304.35	304.71	306.51	306.12	305.73	305.94	303.23	305.26	304.33	304.91	304.94	305.03
306.36	305.08	304.7	305.6	304.85	305.15	304.71	305.05	305.92	306.6	304.7	306.36	305.24	306.59	304.3	305.9	305.09	306.03	304.63	305.26	305.41	306.44	305.37	304.88	305.66	304.23	305.83	305.27	305.44	304.8	305.4	305.33	305.91	305.51	305.65	305.75	305.71	305.12	305.26	304.31	304.73	304.77	304.72	306.34	305.48	304.58	305.37	306.23	304.26	304.38
315.55	316.28	317.32	315.41	315.92	317.66	315.69	317.57	317.35	316.61	316.24	316.55	316.03	316.39	315.52	316.17	316.58	315.97	316.26	316.22	317.86	317	314.76	315.7	316.66	316.82	316.49	316.28	317.63	315.61	317.65	316.51	315.48	317.03	316.43	317.72	316.25	316.21	317.04	315.96	315.69	316.42	316.76	315.9	317.17	317	316.6	316.36	318.63	316.16
301.94	303.16	303.6	303.08	303.38	303.55	302.95	302.92	303.29	303.64	304.27	302.99	303.67	303.33	304.44	303.08	304.13	303.35	303.44	302.77	304.19	304.35	303.23	303.7	303.79	302.35	303.08	303.59	303.08	303.45	303.31	304.62	302.53	302.5	302.24	303.52	304.84	303.67	302.93	303.53	303.76	303.78	303.64	303.45	303.08	302.74	302.76	302.48	303.92	303.31
317.12	316.49	316.8	317.32	315.97	317.29	316.62	315.6	316.97	316.57	316.71	315.84	317.6	317.03	316.94	316.19	316.46	316.36	316.98	316.96	316.43	316.31	314.66	316.58	316.29	317.01	315.69	316.96	317.54	315.76	315.93	317.53	315.79	316.99	315.95	316.61	316.06	318.22	316.27	317.13	316.47	315.64	317.39	316.87	315.44	317.61	315.65	316.7	316.92	315.97
302.96	302.19	303.01	303.53	302.11	302.7	303.96	302.68	303.11	303.45	302.34	302.82	301.7	300.68	301.82	303.6	302.51	302.01	302.21	302.19	302.64	301.81	302.47	301.38	301.74	302.57	302.72	303.24	303.36	302.78	302.21	302.05	302.12	301.47	303.43	301.21	302.82	302.81	302.12	302.25	301.94	302.3	303.06	303.22	302.62	303.13	302.55	302.24	302.83	301.72
301.41	302.06	301.12	301.28	300.7	299.98	301.33	301.22	302.19	300.93	302.66	300.31	301.34	300.98	301.55	300.75	301.3	301.81	301.47	300.9	301.61	300.98	301.49	301.09	301.99	300.86	301.07	299.57	301.18	301.36	301.06	301.36	300.61	300.16	301.72	302.16	301.07	301.25	300.43	300.2	301.29	301.84	301.3	300.98	300.01	301.04	300.04	301.47	299.43	302.6
318.2	317.52	317.85	317.17	316.82	316.26	316.26	317.06	317.83	317.45	317.45	316.54	317.27	316.8	316.81	317.01	316.95	316.79	317.3	317.03	317.7	317.59	317.04	317.04	316.61	316.91	316.79	317.28	318.54	317.19	318.7	317.31	318.21	316.97	316.24	316.71	317.4	317.51	317.61	316.14	317.81	315.96	317.25	317.28	317.58	318.37	317.35	317.46	316.93	316.92
316.22	314.12	315.25	315.4	314.95	314.58	314.41	314.46	314.6	314.43	315.3	314.17	315.2	314.2	314.96	315.02	316.88	315.91	316.38	314.95	314.76	315.36	314.68	315.2	315.73	314.95	314.62	315.07	315.08	316.3	315	315.38	314.56	313.89	314.41	314.16	314.64	314.85	315.14	314.07	314.06	314.96	314.58	315.84	314.21	315.72	314.64	315.08	315.09	315.1
312.81	312.22	312.92	313.56	313.61	313.94	312.92	313.47	313.09	312.71	313.27	312.71	313.1	314.23	313.58	313.57	313.95	313.54	312.3	312.68	312.94	313.05	313.28	313.32	312.66	312.68	312.39	312.84	312.39	313.17	312.29	312.03	313.17	313.58	312.97	312.07	313.09	312.18	312.65	313.17	311.98	313.95	313.87	313.93	313.47	312.3	313.47	312.85	312.3	314.01
302.99	304.03	303.48	304.32	304.59	303.44	303.33	303.58	303.46	303.46	302.67	302.89	304.6	303.41	304.43	303.13	303.47	303.34	303.5	302.29	303.69	303.17	303.53	303.79	304.83	303.72	304.53	304.06	302.8	303.22	303.08	302.85	304.66	303.62	303.54	303.09	303.17	301.84	302.69	303.06	302.61	304.62	302.94	303.97	304.87	304.11	303.03	304.65	303.4	304.12
312.96	312.79	315.04	313.71	312.55	312.56	312.88	312.91	313.41	313.24	312.17	313.03	313.1	313.85	312.96	313.56	313.17	313.49	311.37	313.53	313.57	312.64	312.18	312.75	313.1	313.36	312.67	312.77	312.7	313.11	312.92	313.06	312.37	312.43	314.21	313.16	313.22	312.28	312.83	312.21	313.28	312.33	311.51	312.7	313.51	313.61	312.98	313.54	312.8	312.57
305.25	305.93	305.12	305.45	305.05	303.53	305.06	305.42	304.82	305.48	305	306.03	303.17	304.96	304.56	305.03	305.06	304.73	305.3	304.21	304.81	305.44	304.78	305.4	303.78	304.3	304.4	304.74	305.21	305.62	304.45	304.22	304.49	304.36	306.13	305.61	304.94	303.82	304.56	304.37	303.34	304.67	304.41	304.79	305.21	304.18	305.34	304.74	304.75	304.89
303.62	303.86	302.43	302.81	305.11	301.62	304.3	302.75	304.29	303.74	303.6	303.3	304.48	304.56	302.59	303.93	303.49	302.85	303.51	303.39	304.62	303.53	303.95	303.11	304.67	303.59	303.58	303.99	303.38	304.76	304.31	303	301.98	302.04	303.43	305.04	303.22	303.95	304.37	303.51	303.65	304.34	303.36	303.48	304.18	303.44	303.62	303.76	303.34	303.34
313	314.09	313.84	312.32	313.02	313.61	313.59	313.58	313.59	312.77	313.36	312.44	312.94	313.64	313.39	313.51	312.84	313.58	313.1	314.24	312.38	312.77	313.34	312.41	314.03	313.29	312.99	312.91	314.48	312.2	312.65	312.87	313.78	313.65	313.84	313.45	312.57	313.11	312.03	312.94	312	312.25	313.59	312.64	313.01	312.24	312.55	312.29	313.3	312.38
295.39	295.76	294.6	294	294.98	296.18	294.43	294.94	295.44	295.5	293.99	295.25	295.11	294.92	294.43	295.72	296.07	294.71	294.93	295.2	296.18	294.45	294.63	294.7	295.23	295.31	295.57	295.81	294.58	293.83	295.29	295	295.57	294.67	293.68	294.83	295.11	294.78	295.46	294.96	294.14	295.75	296.16	295.57	294.74	295	294.11	294.14	295.23	295.72
294.76	296.49	294.07	295.32	294.88	295.96	295.34	295.8	295.69	295.75	295.67	294.38	294.56	295.87	295.64	295.47	295.15	295.6	294.65	295.46	295.32	295.42	295.24	295.03	294.55	294.31	295.68	294.15	296.07	296.61	296.46	295.58	296.63	295.03	294.79	294.49	295.61	296.07	295.5	294.71	294.26	293.31	295.56	296.53	294.7	294.64	295.3	295.61	294.2	295.42
326.08	327.28	326.8	327.05	327.03	327.28	327.57	326.33	326.99	326.97	327.42	326.49	325.66	326.96	327.19	327.2	328.02	327.85	326.87	327.08	326.28	326.24	327.9	327.58	326.95	327.8	327.98	325.96	328.55	326.76	325.96	327.14	328.28	327.45	327.91	327.88	327.18	327.17	326.51	327.59	327.6	327.32	327.18	327.14	326.76	328.11	325.8	327.02	326.88	326.53
318.23	316.52	317.15	318.25	316.94	317.78	317.23	316.82	317.75	317.3	317.08	317.68	318.68	316.47	318.34	317.81	317.15	317.03	316.2	316.53	318.22	317.38	317.05	318.71	317.08	316.92	317.58	317.74	317.98	317.42	316.41	316.32	317.61	316.63	316.61	316.9	318.18	315.69	318.04	317.16	317.9	317.12	316.83	317.95	317.49	314.11	317.08	317.14	317.68	316.57
312.91	313.16	313.15	312.85	312.95	312.64	312.93	312.63	313.6	312.27	313.31	312.99	314.94	313.88	314.63	315.28	312.71	313.04	313.92	314.47	313.32	312.9	312.27	313.39	313.61	313.14	313.59	313	313.58	313.34	313.75	313.07	313.3	313.6	313.53	312.86	313.69	313.61	313.07	313.1	313.12	313.69	312.54	312.9	313.22	313.61	313.89	313.71	314.12	313.89
306.79	307.32	305.41	306.34	306.16	305.88	306.07	307.06	306.88	306.97	306.07	306.84	306.7	306.04	306.9	307.24	306.31	307.13	307.05	307.92	306.42	306.58	306.95	307.45	306.27	307.3	306.6	307.72	305.06	306.99	306.59	307.32	306.59	307.52	306.54	306.32	307.75	306.05	306.75	307.05	306.89	306.67	306.36	307.65	307.02	306.57	306.83	307	306.91	306.25
294.37	294.64	294.01	294.14	295.36	295.25	294.69	294.29	295.03	294.23	295.13	295.89	294.69	295.34	294.53	295.66	295.06	294.13	294.06	295.42	294.56	295.89	294.45	295.13	294.45	295.66	294.3	295.45	294.91	295.89	295.74	295.05	294.63	295.45	293.97	294.64	295.73	296.44	295.98	295.59	295.12	295.85	294.39	294.19	294.7	295.48	293.41	295.31	295.1	295.04
328.28	329.45	328.46	329.08	328.01	328.08	328.49	329.18	328.87	328.25	328.53	327.61	328.08	328.16	328.99	329.18	326.78	328.78	329.12	327.88	328.61	329.52	329.29	329.02	329.52	327.38	328.63	327.54	328.5	328.64	327.94	329.39	328.67	328.99	328.39	327.82	328.4	327.42	328.52	329.3	329.39	327.8	328.11	329.71	327.92	328.26	328.78	330.14	327.64	328.69
309.16	310.34	309.3	308.67	310.01	309.15	309	308.49	309.6	311.03	310.15	310.06	310.4	310.25	310.12	309.68	308.75	309.76	310.06	309.66	309.36	309.27	309.09	310.17	308.74	311.14	309.38	309.4	309.68	309.18	309.35	310.56	310.32	309.97	308.57	309.7	311.33	308.73	309.88	311.11	310.65	310.33	312.17	309.97	310.36	310.64	310.23	310.34	310.77	309.99
314.44	315.42	314.78	314.5	314.65	314.5	314.82	315.51	314.47	315.51	315.71	315.04	314.6	315.9	315.02	315.58	314.75	314.71	313.76	314.84	315.06	314.26	314.83	315.06	314.36	315.49	315.24	315.33	314.3	315.33	315.09	315.8	314.77	314.91	315.74	315.28	315.06	314.48	314.83	316.3	315.3	315.19	314.3	315.48	315.67	315.17	314.66	316.23	316.19	314.7
312.99	313.94	314.61	313.87	314.66	313.34	313.41	314.01	313.82	313.55	313.75	313.01	314.72	313.19	313.4	313.14	313.73	313.14	314.32	312.92	313.44	314.24	313.14	313.21	314.5	313.9	313.7	313.19	313.7	314.93	312.8	314.38	314.56	313.75	312.94	314.31	314.28	315.07	313.48	314.22	312.91	314.91	314.11	313.12	312.53	312.23	313.19	313.31	313.01	313.74
328.54	328.1	327.04	328.59	328.59	328.48	328.04	328.83	329.09	328.29	327.79	328.51	328.01	329.4	328.2	329.93	327.45	328.68	329.78	329.32	327.7	328.92	329.44	329.21	327.81	327.97	328.61	328.33	327.98	329.73	329.38	328.75	328.68	329.05	328.17	329.79	328.22	328.2	328.68	327.83	327.57	329.15	327.87	328.46	329.32	328.42	328.85	327.35	328.79	328.7
311.44	311.9	309.96	309.83	309.76	311.2	311	311.95	310.38	311.62	310.52	310.07	311.55	311.79	311.32	310.2	311.06	311.1	308.83	311.66	311.61	312.78	310.95	310.75	309.8	311.84	310.74	310.23	311.62	310.55	311.73	310.74	310.03	309.86	308.96	311.57	311.34	309.63	309.84	311.04	309.45	311.53	311.29	311.19	312.15	309.33	310.08	310.58	310.66	310.72
313.45	314.87	313.84	315.02	313.04	313.91	314.65	312.91	313.7	313.73	313.32	313.46	313.2	312.83	314.34	313.76	315.28	313.95	314.96	313.86	314.55	313.51	315.02	314.56	313.98	314.48	314.7	314.25	312.6	313.2	312.57	314.45	314.08	313.42	314.05	314.31	312.89	314.21	314.76	315.32	314.16	313	313.62	313.85	313.19	313.38	314.38	314.03	313.11	313.34
305.63	306.37	304.43	305.55	304.77	305.07	304.9	304.77	304.83	306.1	306.06	304.8	305.11	305.69	305.96	305.54	305.36	305.69	304.29	306.37	306.37	304.93	305.64	305.5	306.87	305.32	304.22	306.03	306.07	305.07	304.97	304.66	304.48	306.28	304.76	305.79	306.31	305.38	305.92	304.76	305.78	304.67	305.69	305.54	304.25	305.81	305.4	305.7	305.39	305.64
302.76	301.85	303.06	302.18	303.09	302.75	303.2	302.35	302.38	301.75	300.97	303.41	302.53	302.72	302	302.2	303.03	302.63	302.27	302.88	302.32	301.55	302.63	302.2	302.7	303.06	303.16	301.88	302.65	302.5	303.47	301.01	302.05	303	302.01	301.6	302.64	302.55	301.75	301.68	301.94	301.1	303.04	302.13	301.43	301.77	302.55	301.27	301.75	302.4
304.09	303.7	303.42	303.53	302.97	304.83	302.34	302.26	304.73	303.5	302.62	303.55	304.58	302.41	303.51	303.88	303.56	303.4	302.97	303.98	302.86	303.21	302.85	304.76	304.35	303.54	304.04	302.87	303.38	302.81	302.4	303.87	303.25	302.92	302.61	303.3	304.64	304.63	304.11	304	304.01	302.19	303.93	302.51	303.34	303.55	303.69	303.82	303.59	302.71
326.95	327.49	326.15	327.14	327.09	327.76	327.49	328.65	326.33	325.83	326.45	327.28	325.85	327.48	326.95	326.76	327.09	327.47	327.22	327.1	326.94	326.19	325.61	327.61	326.69	326.89	327.86	326.69	327.87	327.65	326.28	326.7	326.75	326.68	326.39	326.92	327.81	327.63	326.79	327.62	327.64	326.65	326.89	326.76	326.69	327.06	327.84	326.89	326.95	327.38
304.63	306.07	306.1	307.19	306.02	305.59	306.78	305.24	306.05	305.9	304.42	305.45	307.55	305.48	306.3	305.7	305.45	305.69	305.87	306.95	306.98	306.48	306.63	304.45	306.49	305.43	306.29	306.8	306.33	306.01	305.85	305.03	306.82	306.45	305.37	305.54	306.12	306.86	307.16	305.97	306.33	306.29	307.11	305.63	305.36	306.01	305.42	306.45	305.26	306.96
313.71	312.6	313.4	313.95	315	314	314.1	313.67	312.78	313.78	313.09	313.29	313.51	312.9	312.67	312.78	313.21	312.9	314.24	314	312.87	312.02	313.34	313.17	313.48	313.06	313.23	313.37	312.98	313.34	313.03	313.95	313.07	312.31	314.05	313.24	313.32	312.31	313.67	313.77	313.02	314.19	313.05	312.6	312.31	312.2	312.53	313.47	314.45	312.95
317.18	316.26	315.67	316.31	316.76	318.2	316.62	317.35	317.05	317.39	317.63	317.03	317.62	317.78	317.02	317.42	318.01	317.72	317.49	317.18	316.43	318.3	316.94	318.98	316.53	317.63	316.22	316.63	317.09	318.27	317.05	316.89	317.59	317.09	315.71	317.66	316.21	317.3	317.39	316.17	317.63	316.84	316.63	316.9	317.99	316.82	316.74	317.59	318.35	317.32
294.55	294.53	294.16	294.01	294.08	293.5	292.93	294.49	293.38	295.44	295.2	295.23	294.27	293.48	294.42	293.4	294	293.94	293.55	293.63	293.32	294.2	294.78	294.65	294.02	294.95	294.46	294.23	294.35	294.02	294.01	294.37	293.76	295	295.71	294.17	295.11	295.01	293.36	294.36	293.85	294.14	294.3	293.89	293.45	294.13	294.07	294.8	294	292.86
303.56	305.22	305.63	304.75	306.24	305.59	305	305.86	305.38	304.4	305.52	304.47	305.28	304.64	305.72	304.92	303.41	304.98	305.3	305.66	303.95	305.42	304.79	305.71	306.25	305.5	305.4	304.68	305.47	305.9	304.81	305.13	306.49	304.52	304.59	305.41	305.73	305.38	305.97	304.57	305.04	307	305.25	306.11	305.28	303.62	306.28	304.63	305.12	306.2
314.04	313.2	313.82	314.74	313.28	312.69	314.42	314.15	311.96	313.25	313.75	314.24	314.52	312.96	312.59	312	313.46	313.17	313.48	313.51	312.68	312.14	312.99	313.65	313.75	312.8	313.12	312.67	313.62	314.21	313.63	314.24	313.65	313.61	314.6	314.12	312.56	313.99	313.77	313.48	312.17	313.86	312.87	313.33	313.03	313.05	312.43	313.11	312.69	313.23
310.94	311.38	311.03	310.94	311.27	312.16	310.83	311.2	312.82	311.59	311.41	310.99	311.06	309.74	311.64	309.89	313.07	312.22	311.99	311.63	311.48	311.56	311.13	311.96	311.18	312.2	311.68	311.64	311.57	311.39	311.1	311.53	312.2	311.35	310.7	311.93	311.97	311.05	311.16	311.31	312.46	312.54	312.39	310.73	311.42	311.66	311.75	312.16	311.5	312.59
314	313.54	313.47	313.84	313.96	312.78	314.32	314.49	312.43	314.08	315.23	313.21	313.21	313.87	314.36	316.05	313.24	314.82	313.66	312.88	313.61	314.84	313.62	313.52	313.38	314.5	313.64	314.49	313.16	314.18	313.49	314.79	313.37	313.61	316.07	313.06	312.58	313.98	314.72	313	312.75	314.29	312.66	314.33	314.2	313.87	314.56	314.91	314.03	314
306.67	306.69	306.61	305.93	306.45	304.89	306.43	305.99	304.04	306.89	306.42	306.95	306.07	306.87	304.04	305.55	306.4	306.4	305.75	306.7	305.19	306.88	305.67	305.07	305.38	305.76	306.75	305.28	306.53	306.39	305.15	307.58	307	307.13	306.54	305.13	306.08	307.24	305.38	306.82	307.14	305.98	306.66	305.81	306.12	305.41	306.17	308.5	306.12	305.2
293.06	294.49	294.37	294.78	293.57	293.59	294.27	294.87	292.77	293.35	294.03	292.44	294.6	293.45	295.38	293.06	295.49	294.94	294.16	294.44	294.17	294.34	293.34	293.71	294.03	295.22	293.97	293.72	294.34	293.84	294.85	294.88	295.48	295.59	294.04	293.77	294.22	292.28	294.47	294.3	294.1	294.53	294.1	292.26	294.32	293.88	293.91	294.76	294.84	293.76
302.67	302.49	303.42	303.23	301.33	302.46	302.45	302.22	304.24	302.97	302.65	302.08	301.62	302.52	302.03	301.63	303.34	302.96	304.12	302.23	302.58	302.62	303.97	302.94	302.05	302.66	303.56	303.45	301.91	303.57	303.31	303.14	303.76	303.17	303.62	303.2	303.22	302.73	303.07	301.99	303.77	304.07	303.71	302.81	303.23	302.24	302.93	301.69	303	303.28
311.29	310.92	311.47	311.62	309.7	309.76	310.1	311.67	310.49	310.47	310.57	309.32	310.19	311.2	311.08	311.48	311.04	310.23	308.79	309.84	310.36	310.52	310.54	310.52	309.63	309.48	309.84	310.03	310.22	311.03	308.53	309.54	311.13	310.92	310.23	310.06	310.16	310.11	310.29	309.66	310.74	311.2	310.82	310.51	310.44	311.02	310.54	310.41	310.77	310.89
302.91	302.62	302.07	301.26	302.66	302.49	302.09	303.38	302.67	302.59	301.69	303.36	301.6	302.07	302.18	303.58	303.26	303.47	302.75	302.21	302.33	303.26	302.72	302.13	302.81	301.43	302.49	301.93	302.12	301.77	301.68	302.69	301.85	303.43	302.43	303.17	302.15	302.54	302.92	303.33	302.53	303.77	302.22	303.11	302.81	302.68	301.56	303.78	301.51	301.8
315.57	314.85	315.44	315.62	314.97	314.02	315.43	315.16	314.68	315.53	314.88	313.74	316.42	315.59	314.02	314.48	315.33	315.39	314.13	315.57	314.47	316.38	314.22	316.12	314.54	316	313.15	313.79	314.61	315.57	313.66	313.32	314.27	314.05	314.61	316.33	315.21	314.65	315.33	315.01	314.1	314.33	314.72	315.23	314.45	316.51	314.87	314.48	315.1	315.79
300.09	299.96	300.53	299.17	300.73	298.98	300.35	299.97	299.78	300.74	300.59	299.77	299.4	300.52	299.07	299.51	299.68	300.86	301.09	300.61	298.65	299.02	300.74	300.87	300.1	299.61	299.52	299.9	300.7	300.66	299.81	299.2	299.78	299.68	299.92	298.17	300.85	299.7	300.15	299.61	299.58	300.17	299.77	300.32	299.7	299.65	300.21	300.66	299.73	300.05
305.66	306.49	306.65	305.19	305.18	306.71	306.2	306.16	305.52	306.59	305.9	306.14	305.26	304.84	306.39	306.55	305.7	305.88	305.86	307.47	305.91	305.52	305.09	305.5	305.6	306.81	305.24	304.93	306.38	306.09	305.14	306.42	305.31	305.21	305.88	306.15	306.25	306.11	305.96	305.92	305.72	306.78	306.19	306.77	305.98	307	306.19	306.19	305.45	306.09
318.81	319.78	318.87	319.19	318.06	318.38	319.05	319.88	318.83	319.3	318.53	318.25	318.33	318.97	318.35	319.09	318.82	318.03	318.81	318.85	317.77	319.26	318	319.04	318.6	318.75	319.1	317.91	319.79	319.04	318.95	318.14	318.22	318.63	319.85	319.11	319.49	318.77	319.37	318.7	317.51	318.06	319.75	319.67	317.74	318.3	320.08	318.49	318.34	319.07
313.51	313.42	312.94	313.56	313.57	312.72	314.08	313.7	314.22	313.61	313.82	313.3	311.86	314.04	313.17	312.73	313.31	313.59	313.32	314.23	312.72	312.93	312.67	313.31	313.88	312.6	314.59	313.47	312.92	313.7	312.96	313.8	312.95	312.84	313.36	312.67	313.13	313.4	313.85	313.44	314.25	312.99	312.4	313.7	312.06	314.03	313.47	313.4	314.93	312.74
303.59	303.03	302.71	301.83	303.01	303.9	302.5	302.24	301.82	303.59	303.2	302.66	303.45	301.88	302.46	302.43	303.24	302.4	304.19	301.87	301.52	301.61	302.99	301.75	303.54	303.5	303.26	303.57	301.84	303	302.57	302.42	302.45	303.64	303.12	303.16	302.46	302.75	302.99	303.43	302.35	302.41	302.76	301.69	303.98	304.32	303.35	302.29	302.87	302.76
304.7	306.61	304.35	304.64	304.99	304.92	305.2	304.46	305.38	305.49	304.58	305.52	304.65	305.21	304.09	306.11	305.67	305.34	305.79	305.05	305.26	304.95	303.84	304.24	304.33	305.4	305.1	304.78	306.46	305.81	306.28	305.74	305.82	305.77	305.41	305.39	304.53	304.42	305.34	304.82	305.33	306.6	305.7	305.36	305.14	305.17	305.36	305.08	305.1	305.67
310.59	310.27	310.31	311.36	309.72	310.93	310.16	310.93	310.8	311	311.6	310.2	310.96	310.63	309.88	311.21	310.47	310.59	311.4	312.08	311.36	311.01	310.2	311.38	311.01	311.09	309.98	310.2	310.81	310.37	311.09	311.44	309.77	311	310.6	309.8	311.9	310.4	310.73	310.47	311.5	311.94	311.42	311.48	310.84	310.01	310.63	311.51	311.31	309.75
327.76	327.14	328	328.2	326.54	328.32	328.6	327.1	328.36	327.67	329	327.95	328.56	328.02	327.32	326.54	327.52	327.31	328.19	327.72	328.49	327.57	328.05	328.45	328.45	328.69	328.61	329.34	328.26	326.18	328.18	328.7	327.92	327.42	327.25	326.8	326.55	326.75	326.37	328.06	328.72	328.41	328.31	326.53	328.35	328.33	327.25	328.76	327.92	328.04
314.85	314.47	316.07	315.26	315.14	315.52	314.78	316.09	314.02	314.95	314.41	314.67	314.99	315.4	315	315.39	315.12	314.16	315.08	314.55	315.91	314.73	314.32	315.41	315.37	315.15	315.11	315.66	315.38	315.46	315.3	313.91	315.41	315.6	315.92	314.1	315.49	315.1	316.47	314.46	315.19	313.71	315.34	316.2	315.32	316.26	314.37	314.66	314.33	314.45
306.87	308.28	306.28	307.03	307.76	307.27	307.09	306.3	308.42	307.89	307.35	307.07	306.82	306.84	306.55	305.83	307.83	306.96	307.18	307.31	307.84	307.08	308.85	307.99	306.88	307.97	307.26	305.6	306.83	307	306.12	305.81	307.53	307.68	306.91	305.96	307.96	306.92	308.61	306.63	307.9	306.71	305.82	307.58	307.5	307.47	306.7	307.41	306.5	307.59
294.95	294.67	296.24	293.8	294.69	295.09	294.01	294.5	295.72	293.24	294.3	295.25	295.9	295.95	294.9	295.59	294.81	294.21	295.71	295.21	294.71	294.56	294.84	295.15	295.01	294.99	293.64	295.56	294.23	295.11	294.34	295.31	293.68	295.06	293.97	295.31	294.71	295.41	295.21	294.56	295.17	295.09	294.72	295.16	295	293.7	297.28	293.64	294.48	295.55
327.53	327.04	326.95	325.25	326.36	326.67	326.64	326.36	327.44	327.76	328.11	327.48	326.39	325.79	327.23	326.09	325.98	327.01	326.95	324.95	327.87	326.77	327.53	327.37	326.14	326.48	327.23	327.95	326.39	327.34	328.01	326.73	328.12	327.69	327.37	326.41	327.38	327.59	326.09	326.93	327.16	327.18	328.1	326.71	326.98	328.37	326.74	326.82	328.31	327.24
297.21	296.5	296.53	296.62	298.25	297.18	297.35	297.67	297.78	297.92	297.19	297.49	296.82	297.16	295.55	297.11	297.64	297.36	297.17	298.06	296.06	296.85	297.84	297.08	296.85	296.16	296.79	296.62	297.26	297.07	295.3	297.62	297.33	296.87	297.33	296.49	297.67	296.61	296.33	297.41	297.08	297.66	297.59	295.83	295.45	295.4	296.25	296.94	295.75	296.17
325.09	326.38	325.02	325.21	325.16	325.04	324.87	324.62	325.95	324.22	324.64	326.39	325.31	324.45	325.6	325.45	324.86	325.21	323.82	325.47	325.73	324.62	326.09	325.65	326.29	325.71	326.08	326.26	325.3	324.41	326.37	325.05	324	326.08	325.7	324.33	324.19	325.05	325.44	323.92	324.45	326.34	325.1	323.29	325.04	325.6	325.15	324.66	324.72	325.63
296.25	297.4	296.69	296.83	296.93	296.88	297.78	297.39	296.7	297.13	296.96	297.5	296.32	296.53	297	295.56	296.75	296.77	295.87	295.46	296.58	296.18	297.05	297.31	295.88	296.88	297.73	295.59	297.08	297	296.67	297.44	298.16	297.29	296.72	295.61	298.08	297.19	296.65	296.33	296.84	297.61	298.41	297.35	296.3	297.19	297.65	297.96	296.89	295.42
317.33	317.01	318.07	317.81	316.42	316.78	316.05	317.61	317.58	317.8	317.75	317.67	316.14	317.9	316.84	317.46	316.87	316.41	316.68	317.03	317.12	316.65	317.71	316.69	318.48	316.95	316.36	316.98	317.85	317.13	317.75	317.63	317.25	318.87	317.83	316.82	315.88	317.55	315.85	316	317.89	317.16	317.33	316.6	318.18	316.5	317.15	317.2	316.7	317.57
317.01	315.35	316.31	315.88	316.11	315.34	317.04	318.34	316.13	316.13	314.88	315.54	317.39	315.93	316.05	317.5	316.86	316.59	315.84	314.52	316.56	316.33	316.5	316.92	316.18	317.13	315.91	317.44	317.09	316.62	316.64	316.51	316.04	317.49	317.47	317.44	315.73	318.25	316.76	317.4	316.95	316.83	316.39	316	317.23	316	317.68	317.55	316.08	316.98
315.56	315.38	315.5	314.69	315.07	314.99	314.99	313.66	314.43	314.61	314.76	316.07	314.12	314.39	314.69	314.54	314.74	314.34	314.01	314.36	315.1	314.7	315.45	314.49	314.83	313.8	315.3	315.33	315.11	316.53	313.72	314.92	314.52	314.62	315.24	314.88	315.34	314.75	314.13	315.27	315.72	314.13	314.82	314.6	314.92	314	314.96	315.97	314.35	314.6
317.77	317.05	317.02	317.67	317.75	318.63	318.38	317.45	317.1	317.55	317.72	317.1	318.39	317.32	317.5	317.02	317.28	316.58	316.66	317.26	318.15	317.08	318.63	316.77	317.38	318.22	316.45	317.82	317.47	317.13	316.96	316.44	317.78	317.51	316.89	318.13	316.43	316.08	316.54	317.36	317.11	318.16	317.75	316.43	316.7	316.57	316.5	316.82	318.38	316.95
303.67	302.04	303.55	301.71	302.97	302.64	301.48	301.99	303.47	302.61	302.51	303	302.92	301.74	302.59	302.48	302.65	302.6	304.4	303.01	302.58	302.74	303.38	302.21	302.21	301.61	301.03	304.43	302.07	302.26	302.18	303.52	301.34	302.3	301.63	301.97	302.2	301.56	301.34	303.73	303.26	303.26	301.87	302.55	304.3	301.2	302.69	303.4	302.98	301.95
313.75	312.78	312.31	313.42	313.17	313.39	312.36	313.61	312.86	313.74	312.22	313.11	313.28	312.51	314.4	314.29	312.58	313.47	313.5	312.36	313.05	312.97	312.1	313.6	313.4	313.12	313.38	312.54	312.9	313.3	314.28	311.77	313.89	312.77	312.43	314.04	313.41	313.18	313.08	313.18	313.76	313.24	312.72	311.83	313.3	312.03	313.19	312.49	312.95	312.1
302.77	304.65	303.53	302.18	303.79	302.45	303.82	302.55	302.51	302.53	302.77	302.09	303.94	302.57	303.52	303.7	302.7	302.96	302.07	303.4	302.92	302.11	302.54	303.61	302.06	303.33	302.53	302.63	301.78	303.03	303.06	302.73	301.49	301.34	302.56	303.48	302.1	302.57	303.2	301.6	303.73	303.98	303.21	302.52	301.14	303.83	304.72	302.65	303.05	303.41
317.28	318.61	316.92	318.6	318.5	317.71	317.5	317.92	317.9	319.52	317.77	317.61	318.08	317.69	318.06	319.45	318.79	317.23	319.01	318.66	318.98	318.72	317.75	318.23	318.93	319.17	317.98	318.35	317.45	317.48	318.42	318.55	319.08	317.75	318.34	318.65	318.75	316.95	318.61	318.87	317.93	318.86	317.38	320.26	319.12	318.11	319.15	318.78	318.07	318.67
303.63	302.07	303.17	301.9	303.77	302.33	302.36	301.31	301.71	301.45	301.4	301.91	301.89	302.11	302.05	302.25	300.84	303.39	302.1	304	302.19	302.58	301.87	301.12	301.96	302.79	302.39	302.82	301.73	300.93	303.8	303.08	302.95	301.41	302.74	302.59	303.19	302.76	302.48	301.92	302.7	302.17	302.3	301.44	302.22	302.6	301.97	302.44	302.31	302.26
302.21	302.28	302.4	303.12	301.1	301.09	301.98	303.67	302.1	301.06	303.01	302.27	302.24	302.16	302.75	302.06	302.98	302.55	303.48	302.48	302.98	303.13	302.27	303.85	302.79	302.51	302.8	302.9	302.01	302.34	301.58	302.99	302.75	302.47	302.86	302.31	301.49	303.74	302.23	303.01	301.86	301.8	301.99	303.18	302.29	303.72	301.54	303.22	302.5	302.83
317.5	317.46	317.81	318.77	316.86	318.34	318.03	317.15	318.69	318.75	317.75	318.08	318.04	318.38	317.49	318.39	318.8	318.13	318.99	317.65	318.58	318.73	317.34	317.95	318.12	318.33	318.89	319.4	317.95	318.84	318.63	317.81	317.98	317.9	318.68	318.48	317.99	317.92	318.34	318.44	318.65	317.33	318.62	318.42	317.39	318.67	318.82	318.16	317.7	317.51
312.35	312.25	312.58	312	311.85	311.71	311.82	312.83	312.37	311.4	312.37	311.81	311.5	311.57	312.3	312.47	312.81	311.68	311.99	313.02	312.26	312.19	312.39	312.64	312.21	312.44	311.25	312.51	311.87	311.89	312.92	312.92	311.57	311.84	311.39	312.64	312.26	312.97	312.97	312.91	313.23	312	312.84	312.58	312.31	313.14	312.48	313.27	312.43	312.34
309.64	308.25	310.54	310.05	309.76	310.09	308.99	309.95	310.29	310.75	308.54	310.33	309.32	309.76	310.12	309.38	309.13	309.44	309.82	309.55	309.62	310.22	308.92	310.58	309.17	310.21	310.62	309.85	309.35	310.78	310.78	310.54	309.79	309.74	309.18	308.93	309.63	308.88	308.9	309.42	310.6	309.23	310.1	309.56	309.12	310.36	311.15	309.48	310.08	310
317.27	317.44	315.95	315.79	316.92	317.02	316.74	316.95	316.94	315.88	315.69	316.68	316.34	315.72	316.55	315.92	316.14	315.31	316.59	317.18	316.6	317.2	316	317.07	317.55	316.9	315.96	317.11	317.33	317.77	315.69	316.37	314.79	316.18	317.28	316.13	316.99	315.67	316.81	317.06	316.72	316.72	316.86	317.17	315.84	316.16	316.78	316.27	317.17	316.72
306.5	306.11	306.49	305.93	305.25	306.21	305.82	306.65	306.12	306.07	306.36	306.55	306.17	306.54	304.89	306.19	306.39	306.52	305.61	305.99	305.08	304.71	306.77	307.04	306.41	307.56	305.7	305.18	305.91	307	305.47	306.56	305.39	306.67	306.32	305.1	306.01	306.28	306.92	304.91	305.61	307.25	306.45	305.36	305.96	305.59	306.32	306.53	306.27	306.6
326.77	327.11	327.87	326.52	327.24	328.37	326.55	326.74	327.23	329.01	328.38	329.39	327.8	327.82	327.21	327.19	328.25	327.19	328.79	327.94	327.57	328.01	328.54	326.81	327.04	327.4	327.37	328.19	328.71	327.75	326.87	327.38	328.9	328.16	327.93	327.73	327.36	327.41	329.48	328.2	325.97	327.43	326.7	328.1	327.39	328.05	328.81	328.7	327.93	327.95
325.41	326.51	326.41	326.04	324.61	325.26	325.53	324.64	325.57	324.86	324.35	325.17	326.67	325.12	325.66	325.3	323.74	325.07	325.87	325.21	326.34	325.46	325.42	324.34	325.04	326.19	326.26	325.11	325.59	324.95	324.75	324.59	325.12	325.38	325.9	325.98	325.31	324.3	325.76	325.19	326.84	326.08	325.38	325.95	325.38	325.35	325.56	325.51	325.99	324.66
300.06	300.02	299.77	300.36	300.62	300.56	300.63	299.76	300.4	300.23	299.61	299.8	300.16	300.67	300.51	300.39	299.36	299.6	300.34	300.44	299.33	300.66	299.38	300.94	301.18	300.39	300.06	299.28	301.17	298.63	300.8	299.73	299.97	299.7	300.29	299.93	298.2	299.81	299.76	300.02	300.24	300.92	301.66	299.89	300.34	299.74	301.35	301.02	300.26	300.29
315.81	316.95	316.13	315.14	316.92	316.33	316.13	317.26	314.89	315.46	313.95	316.93	316.03	314.34	316.57	316	316.39	315.17	315.26	314.82	315.1	316.47	315.18	316.78	315.66	316.1	316.25	315.59	314.6	315.49	316.1	315.95	315.3	315.05	316.47	316.79	315.9	315.08	316.39	316.78	316.93	315.17	316.8	314.8	314.38	316.59	316.78	316.15	315.6	316.67
316.91	316.22	314.66	314.87	315.24	315.27	315.35	316.02	315.46	315.98	315.8	315.4	316.43	315.98	315.79	315.22	315.55	315.35	317.12	315.97	315.91	314.92	316.2	316.35	315.74	317.01	315.33	315.18	316.94	315.92	315.59	316.76	316.26	315.56	316.48	315.22	315.98	315.34	316.91	316.57	317.18	316.15	316.66	315.5	316.08	316.44	316.51	316.51	314.71	316.27
312.81	312.33	312.66	313.07	312.58	312.1	313.88	313.11	313.74	313.35	312.07	312.86	311.1	313.07	313.91	313.68	313.02	313.33	314.52	312.8	312.21	312.85	312.71	311.46	313.55	313.11	312.84	313.12	311.05	313.38	311.98	313.27	313.42	312.76	313.12	312.91	312.27	312.02	312.89	314.07	313.25	312.44	313.07	311.61	313.45	313.01	314	313.65	313.55	312.92
313.45	315.36	314.4	314.43	315.82	315.29	314.29	314.86	315.53	314.77	314.16	313.92	316.06	314.27	315.53	313.07	314.69	313.68	313.85	314.73	314.68	315.89	314.51	314.41	315.81	313.41	314.63	314.54	313.33	315.59	314.86	315.98	315.04	315.63	314.59	314.75	314.86	315.49	315.09	312.92	313.44	315.69	313.77	316.51	313.76	315.92	315.68	314.5	315.16	316.38
306.32	307.01	308.16	306.84	307.48	308.12	306.53	308.18	307.23	308.21	305.85	307.57	307.79	308.09	306.26	307.84	306.74	306.53	307.62	307.36	307.53	308.52	308	306.06	306.45	306.77	308.92	306.95	307.35	308.07	306.63	307.6	307.1	307.19	305.98	307.04	306.37	306.93	306.94	307.48	308.32	307.19	307.93	306.85	307.29	307.2	306.47	307.4	307.05	306.32
302.43	303.62	304.09	303.16	301.99	302.53	302.08	302.6	302.9	301.81	302.54	302.57	303.5	303.32	303	302.52	302.9	302.21	302.65	302.97	302.74	302.95	303.43	302.69	302.42	302.23	302.57	302.39	302.58	302.41	302.5	302.81	302.01	303.25	302.43	302.53	302.78	302.02	302.88	302.66	303.09	302.34	302.91	302.47	302.16	304.5	301.2	302.46	302.92	302.59
302.02	303.72	302.32	302.18	302.46	302.2	302.09	301.93	301.22	302.57	303.26	302.36	302.29	302.73	302.18	303.71	302.35	302.39	303.39	301.42	301.72	302.93	301.89	301.78	302.1	301.92	302.64	303.13	302.35	301.62	302.26	302.3	302.5	302.15	302.36	302.18	302.35	302.19	301.78	303.75	304.3	302.42	301.48	301.38	301.96	302.01	303.59	302.48	302.14	303.03
295.47	295.23	294.75	295.23	296.34	295.44	294.44	295.43	294.11	295.15	295.22	295.54	295.48	295.47	295.17	296.21	295.56	294.84	295.06	294.89	294.99	296.7	294.55	295.64	295.34	294.95	294.63	294.96	295.93	294.77	294.8	295.57	295.3	296.59	295.57	296.25	296.48	294.51	295.08	294.96	294.77	294.44	295.19	296.13	294.42	293.77	295.73	295.59	294.47	295.72
308.84	310.15	308.49	309.26	308.33	308.78	309.32	308.76	308.53	307.99	308.39	309.9	308.47	309.2	308.7	310.09	310.2	308.59	308.6	309.05	308	308.14	307.94	308.87	308.7	309.11	307.83	309.52	308.02	308.31	308.36	310.42	308.37	308.81	307.03	308.12	309.73	309.29	309.68	309.86	310.63	309.72	308.45	308.75	308.74	310.01	308.98	308.85	309.21	308.38
319.12	319.17	319.51	319.75	319.9	318.65	318.96	319.53	318.83	317.82	319.77	319.52	320.05	319.14	319.85	318.63	319.55	318.21	319.5	320.57	319.42	318.93	318.46	317.9	318.13	320.04	319.2	319.33	319.02	319.71	318.84	318.54	319.54	319.04	318.9	319.3	318.85	320.23	319.79	319.47	319.36	317.55	318.62	318.8	318.77	319.16	318.83	319.6	318.29	319.46
328.11	328.19	328.01	328.07	326.52	328.75	328.18	328.91	327.55	329.34	328.19	327.89	327.4	326.92	328.69	327.23	326.28	328.43	327.1	328.43	328.11	328.76	327.44	327.88	327.21	327.74	327.13	328.95	328.58	328.18	327.11	328.53	328.27	327.1	328.27	327.45	327.94	328.22	327.87	328.67	326.96	328.94	327.73	328.14	327.34	327.78	326.69	327.95	328.45	328.9
305.61	305.56	305.97	305.27	305.07	304.98	305.38	304.33	305.4	307.41	304.52	306.88	304.78	306.22	304.26	305.84	306.27	306.42	305.98	305.83	305.1	306.3	305.47	305.48	305.9	305.38	305.23	306.17	304.07	305.15	305.91	306.39	305.75	305.02	306	305.39	305.29	304.77	305.46	306.59	305.59	305.1	305.13	304.77	305.52	305.87	306.39	305.2	305.18	305.22
308.8	309.43	309.09	309.93	308.63	309.86	308.84	308.48	308.6	309.23	308.3	308.62	309.06	310.21	308.79	308.88	308.96	308.08	309.26	308.27	308.52	309.07	309.32	308.94	308.78	309.42	308.98	309.31	308.15	308.49	307.11	309.51	308.81	307.99	309.7	308.78	309.67	308.74	308.48	308.63	308.42	308.85	308.85	309.9	308.05	310.14	309.67	309.07	309.15	308.4
328.47	327.17	328.9	327.9	328.26	327.19	328.49	328.72	327.41	327.51	327.83	327.61	327.03	327.1	328.36	327.91	328.01	326.85	327.01	327.61	327.75	327.59	328.27	327.08	327.5	326.81	328.06	327.85	328.37	327.69	327.66	326.85	328.59	326.49	326.95	327.4	327.55	328.45	328.24	327.3	328.68	328.3	327.87	327.26	328.73	327.79	328.8	327.64	328.35	327.81
303.6	302.83	303.24	302.49	302.26	302.84	302.07	302.65	303.1	301.27	302.28	302.81	301.52	303.4	302.25	303.01	304.07	302.4	303.02	302.16	303.28	302.59	303.6	301.58	302.44	302.69	303.57	303.66	303.33	303.98	303.05	303.6	301.98	302.75	303.59	303	302.99	302.57	301.84	303.15	302.68	302.92	302.39	303.38	302.21	303.33	303.01	303.53	303.98	302.98
313.87	313.27	313.05	311.9	313.37	313.76	312.76	312.82	312.25	312.83	313.47	313.64	312.95	311.75	313.72	313.37	313.15	312.49	313.6	313.59	313.45	313.1	313.61	313.19	312.68	313.19	312.18	313.61	313.72	312.43	312.9	312.88	313.82	313.92	313.68	312.96	312.9	313.97	313.73	313.14	313.14	312.47	313.67	313.82	312.87	314.68	313.54	312.95	312.65	314.5
300.61	300.47	300.67	300.76	300.4	300.36	299.26	300.13	300.47	301.12	299.37	299.87	300.49	300.12	299.7	300.59	300.31	300.14	299.55	299.2	300.03	299.58	300.41	300.76	300.7	300.28	299.93	299.29	300.91	300.83	300.73	299.81	299.58	298.9	299.81	299.45	299.84	299.59	301.1	301.49	299.49	300.11	300.56	299.6	299.84	299.04	299.52	299.73	300.07	300.41
295.41	294.55	295.68	294.95	295.52	296.13	295.36	294.71	295.16	294.31	295.74	295.52	295.04	295.4	294.43	294.72	293.96	294.79	295.47	296.23	295.88	296.09	294.4	295.18	295.17	294.83	295.11	295.3	296.23	293.91	295.51	294.98	294.29	295.3	294.33	294.18	293.92	293.81	294.96	294.73	294.51	294	295.56	294.45	295.28	295.06	293.92	295.53	295.05	294.67
308.74	309.08	310.19	307.85	309.86	309.11	309.8	309.54	307.52	309.96	308.09	308.46	309.26	309.61	308.92	308.52	309.85	309.29	308.26	308.42	309.66	309.77	308.41	307.6	308.93	308.49	309.5	308.38	310.18	309.04	308.4	310.9	308.48	309.07	308.17	308.27	309.42	308.45	308.79	308	307.11	307.92	309.75	310.38	308.12	309.71	310	308.95	308.3	309.07
294.31	294.85	295	294.88	295.71	295.25	293.99	296.41	295.41	296.82	294.95	294.46	296.58	294.49	294.16	295.14	293.65	294.44	294.72	295.41	294.75	294.29	294.92	294.33	295.92	295.48	296.29	295.33	295.28	295.84	294.33	295.03	295.35	295.16	294.86	296.14	294.76	297.1	293.85	293.84	292.63	295	295.51	294.73	294.1	295.65	294.92	294.78	295.58	294.03
315.79	314.84	316.67	315.74	316.98	316.83	316.02	315.96	316.46	315.56	316.37	314.9	316.52	316.72	316.16	315.68	316.12	315.48	316.54	316.45	314.8	316.72	315.61	316.76	314.5	315.22	315.93	316.2	315.85	315.42	315.61	316	316.09	315.31	316.26	316.17	315.58	317	315.92	316.47	315.75	314.88	317.46	315.92	313.92	317.69	316.65	315.76	315.54	316.33
304.99	305.23	305.01	304.4	305.57	305.66	303.91	305.38	305.44	306.03	304.98	305.81	305.73	305.23	305.15	303.82	305.65	306.17	304.36	305.42	306.06	305.33	306.51	305.51	306.3	304.39	305.01	305.88	304.36	304.76	305.82	304.19	305.94	305.33	305.2	305.87	305.27	306.12	303.9	305.34	305.07	304.88	304.67	305.25	304.85	305.84	305.07	304.55	304.99	305.73
301.49	302.7	301.7	302.09	302.14	302.59	302.77	302.96	302.53	301.89	301.72	301.09	302.67	302.75	302.56	301.67	303.21	302.54	301.95	302.23	301.55	303.7	302.12	303.72	302.94	302.4	302.65	301.54	301.64	302.43	303.72	301.68	302.02	302.56	301.99	302.13	301.87	301.53	302.73	301.33	302.85	302.26	301.48	303.01	301.62	302.21	303.04	301.87	301.14	301.41
324.13	323.1	323.84	325.59	324.9	324.88	326.07	324.4	325.64	324.57	325.07	323.8	324.3	325.52	323.76	324.3	324.49	325.86	325.24	324.1	324.36	324.62	324.33	323.33	325.62	324	324.46	323.69	324.8	324.68	325.48	323.32	324.97	325.42	326.2	324.05	324.95	325.96	325.9	323.75	324.47	324.11	322.83	323.95	324.85	324.5	324.08	324.35	325.06	324.68
314.12	313.52	314.06	313.67	315.07	313.62	312.75	313.55	313.59	313.76	313.12	313.55	313.64	312.61	313.52	314.11	313.07	313.45	313.72	313.07	312.19	313.43	313.86	313.12	314.08	314	313.94	313.22	314.41	313	314.96	313.77	313.95	312.65	313.4	314.96	314.79	313.4	314.97	313.39	313.47	314.78	314.1	313.85	315.02	313.46	313.82	313.23	313.95	313.78
314.77	314.76	315.87	314.52	315.58	315.32	313.91	313.77	315.07	314.47	314.11	314.78	315.22	314.67	315.69	314.26	314.24	314.74	314.81	314.98	315.32	314.48	315.29	314.25	315.48	314.76	314.71	314.9	314.63	313.98	314.03	314.42	314.15	314.71	314.9	314.84	315.67	315.42	315.8	313.93	315.1	314.16	314.99	313.76	316.28	316.11	314.36	315.21	315.33	314.61
300.31	300.96	301.91	302.28	301.16	300.18	300.13	301.73	301.35	301.65	301.81	300.76	301.35	302.31	300.75	300.76	301.1	301.74	301.3	300.4	302.91	300.8	300.62	300.07	300.68	299.83	300.6	301.2	300.31	301.24	301.22	302.3	301.08	301.14	302.63	300.96	301.54	301.31	301.48	300.71	301.29	299.79	301.37	300.56	300.59	300.31	300.76	301	301.7	302
317.26	317.83	316.72	316.63	317.97	317.99	316.36	317.31	318.27	316.7	317.54	316.61	318.62	317.89	316.25	316.46	316.87	316.81	317.16	316.54	315.5	317.57	316.65	316.4	317.06	315.15	318.2	317.56	317.52	317.73	317.29	318.26	317.22	316.01	317.61	317.12	318.14	318.08	315.65	317.2	317.63	317.42	317.08	317.67	317.63	317.63	316.79	316.73	316.66	317.63
325.17	325.62	325.72	324.83	326.24	325.91	325.21	325.33	325.44	325.49	325.1	324.52	325.66	324.54	325.58	326.22	324.09	324.75	325.13	325.34	325.06	324.64	325.3	325.19	325.34	324.57	325.72	324.89	326.57	324.96	325.85	325.17	325.26	325.43	325.81	324.92	325.69	324.82	325.83	326.51	326.16	324.65	324.35	326.02	325.68	325.79	326.41	326.19	325.48	325.42
328.43	327.56	329.38	327.57	328.07	327.14	328.8	326.61	329.1	329.88	327.81	327.68	327.25	327.52	328.44	326.99	327.43	327.24	326.93	327.13	327.59	328.77	327.85	326.89	326.78	328.71	327.34	327.68	327.54	328.27	329.33	327.66	326.95	327.48	327.34	327.67	327.37	328.01	327.66	328.69	328.1	327.6	328.3	326.2	326.63	328.21	328.61	328.28	328.39	327.45
312.8	313.48	312.41	311.42	312.92	311.62	310.89	312.5	313.16	311.55	311.64	311.32	311.33	312.44	311.73	313.07	313.48	312.29	312.89	312.39	313.37	312.71	313.19	312.42	312.02	311.56	311.79	312.96	311.97	311.75	310.88	313.39	310.54	311.38	311.77	312.61	311.66	312.5	312.17	311.15	312.35	311.83	312.38	312.65	311.68	312.58	310.93	311.38	313.04	312
312.29	312.1	313.29	311.61	312.09	313.71	310.85	312.43	311.94	313.03	312.15	311.58	310.83	312.26	312.76	312	312.69	312.19	310.57	311.67	312.71	311.06	310.99	312.61	312.13	311.96	311.97	311.61	313.26	311.86	312.25	311.81	312.67	312.26	312.15	311.4	311.92	312.57	312.74	312.69	310.72	312.44	312.47	312.97	311.97	311.32	312.14	311.8	311.49	312.47
308.31	309.01	308.07	309.16	307.66	308.9	308.55	308.9	308.91	307.99	308.96	309.75	309.07	309.11	308.62	309.79	309.34	310.13	308.81	309.63	308.27	310.05	310.07	308.28	309.56	308.6	307.87	309.78	308.64	308.01	309.99	308.19	308.84	308.99	308.03	308.1	310.21	309.19	309.19	309.38	308.58	309.02	309.38	309.51	308.9	307.75	309.16	308.66	308.64	309.4
301.2	301.15	300.7	302.28	299.74	301.78	300.92	301.26	301.53	300.95	300.04	301.58	299.97	302.09	301.53	301.45	302.66	301.87	300.54	301.25	300.84	301.11	300.6	300.7	301.78	300.08	301.42	300.73	300.37	300.76	300.46	300.89	300.45	301.8	301.8	300.6	300.92	300.13	301.29	300.4	300.04	300.15	300.73	301.12	301.01	300.64	301.08	300.56	301.36	300.59
320.2	319.74	319.61	318.79	319.12	320.26	320.15	319.59	319.42	319.04	320.22	318.53	319.98	319.47	319.39	320.17	319.6	318.62	317.8	319.98	320.98	319.8	319.29	319.05	319.11	316.57	320.65	319.45	319.46	320.76	319.39	319.68	319.45	318.85	319.57	317.94	319.12	319.48	317.84	320.55	318.65	318.45	319.52	318.69	318.63	319.21	318.48	318.39	319.4	318.25
318.19	317.37	317.36	317.42	316.69	317.25	317.31	317.63	317.46	317.52	317.84	315.86	317.86	316.2	318.29	316.57	317.45	317.39	317.36	317.3	317.49	317.31	316.01	317.77	316.27	317.47	317.6	316.99	317.72	318.65	318.6	316.96	316.82	317.31	317.22	316.48	316.25	315.78	317.56	317.95	316.94	316.36	318.55	317.63	317.69	317.81	315.9	316.67	317.93	317.1
315.96	317.33	316	316.68	316.68	315.82	316.32	316.87	317.01	316.66	316.64	315.7	317	317.42	316.91	315.53	317.48	316.8	316.33	316.34	316.73	316.28	318	316.56	316.76	315.86	316.27	316.61	317.27	316.91	316.68	315.68	317.07	316.9	315.33	316.88	315.63	317.62	316.56	316.42	316.73	316.18	316.55	316.86	316.36	316.51	318.12	316.59	316.24	316.43
299.44	300.57	301.05	300.08	299.83	300.11	298.35	299.54	300.23	300.55	299.33	300.96	300.78	300.92	300.22	300.57	300.14	300.12	300.17	300.77	299.8	300.87	300.61	299.05	300.78	299.43	300.87	298.63	300.5	299.65	300.51	301.16	300.54	300.05	300	298.59	298.23	299.69	300.68	299.76	300.14	300.24	300.43	299.57	299.41	300.86	300.64	299.99	299.64	300.18
309.64	310.99	310.66	311.06	309.6	309.68	311.24	310.65	308.93	310.79	311.23	310.61	310.42	311.19	311.47	310.2	311.68	310.66	311.22	311.56	310.28	310.68	312.02	310.28	310.92	310.19	311.38	310.7	309.37	310.62	310.07	309.66	310.93	309.57	311.27	310.48	310.61	311.37	310.75	310.43	312.34	311.68	310.82	310.49	310.82	310.61	310.44	310.83	310.85	311.54
304.86	304.84	306.52	306.3	304.76	304.72	305.16	305.13	305.83	304.19	305.04	305.62	305.69	305.13	304.21	305.86	304.43	304.47	304.77	304.93	304.88	305.01	304.29	305.14	306.19	304.45	304.83	304.2	305.91	305.16	305.6	304.78	306	305.48	303.9	305.8	304.15	305.13	306.18	304.05	306.38	306.03	304.67	305.42	305.54	303.69	304.92	305.81	305.57	305.1
305.42	304.2	305.96	303.94	303.1	304.6	303.5	305.02	303.71	305.18	304.15	303.58	304.06	304.53	303.92	303.69	304.49	304.89	304.98	304.29	304.7	303.88	304.88	305.69	303.99	304.91	305.98	305.17	303.65	303.76	304.05	303.87	305.47	304.66	304.22	304.25	304.55	304.62	305.23	304.28	304.66	305.2	304.94	305.01	304.12	304.47	304.4	304.52	304.26	305.27
304.36	304.31	306.09	304.55	305.36	305.07	304.84	305.19	305.91	306	305.68	305.75	306.11	306.03	305.05	305.57	305.96	304.44	306.35	305.97	304.52	304.85	304.54	305.33	304.57	306.19	305.9	305.96	305.43	305.49	305.91	305.45	305.34	305.97	305.78	304.98	305.06	306.64	305.11	305.49	305.29	303.76	306.07	306.11	305.48	305.41	303.91	305.76	307.05	305.94
305.1	303.44	305.16	304.28	303.92	305.26	303.58	304.59	304.34	305.54	303.9	304.63	304.62	304.57	303.24	303.44	305.23	305	304.13	305.88	304.02	303.72	304.92	304	304.15	306.37	302.58	304.49	302.92	305.05	305.36	303.26	303.54	304.49	303.88	304.72	303.13	303.86	303.87	303.83	304.35	304.57	303.83	303.61	304.86	304.2	304.85	304.66	304.56	303.59
317.29	318.4	318.5	318.73	317.31	319.08	318.47	316.75	318.31	318.68	318.08	318.65	317.93	318.27	319.16	319.42	316.69	317.45	318.03	318.92	318.47	318.78	318.87	317.74	319.27	318.64	316.87	318.94	316.41	318.47	317.66	317.55	318.69	317.83	318.87	317.82	317.22	317.85	319.92	317.87	319.62	318.57	318.68	317.99	317.94	317.28	317.89	318.98	318.78	317.77
304.44	302.4	302.9	301.5	302.71	301.65	303.06	302.47	302.61	302.08	302.92	303.2	302.63	302.55	301.71	303.21	303.33	302.08	301.68	303.07	303.4	303.16	303.01	302.44	302.77	303.31	302.63	302.7	302.03	302.77	302.8	302.97	302.21	302.96	302.64	302.88	301.86	302.58	302.62	302.93	302.64	303.21	302.56	302.98	303.27	304.18	302.35	302.04	303.21	303.01
325.06	325.92	325.93	324.74	323.9	325.03	325.62	325.37	325.34	325.17	325.38	324.62	323.96	325.13	324.27	325.64	325.57	325.37	325.27	325.83	325.79	325.27	325.49	325.79	324.37	325.39	324.9	324.88	324.52	324.71	325.7	326.39	325.59	324.51	324.35	326.04	324.11	324.29	326.27	325.38	324.95	325.83	326.07	325.11	324.68	324.83	324.7	324.58	325.42	326.71
318.93	319.4	317.77	317.31	319.11	317.48	317.33	317.74	318.1	318.15	318.41	317.3	318.03	318.36	319.05	317.53	318.32	318.39	317.8	317.83	317.23	318.7	317.08	318.9	318.75	318.42	319.05	317.76	317.66	317.18	318.22	318.18	317.88	317.98	316.89	316.23	317.48	317.24	317.09	318.5	318.78	317	317.64	319.72	319.2	318.22	317.52	318.41	318.34	318.82
314.63	313.64	315.41	314.35	315.67	314.65	316.69	314.63	315.28	315.8	314.99	313.67	315.45	314.92	313.81	314.47	314.87	314.45	315.08	316.13	314.39	314.71	314.19	314.37	313.45	314.43	314.15	315.3	314.45	314.28	314.88	314.78	314.37	316.01	315.68	314.54	314.92	314.5	315.44	314.39	313.41	314.2	315.22	315.1	316.66	315.19	315.09	315.86	313.9	314.66
306.84	305.94	307	306.65	306.03	305.41	305.82	306.2	305.58	305.43	306.16	304.22	305.26	306.91	305.58	305.76	306.81	305.15	306.45	305.07	306.65	305.98	306.08	306.86	305.33	305.33	306.62	305.94	307.63	305.54	306.77	305.53	307.07	307.12	306.38	307.31	305.28	306.12	305.77	307.2	305.29	305.84	305.69	306.37	307.15	306.75	306.41	305.56	306.61	306.48
304.05	304.92	303.7	304.79	303.67	304.43	304.37	304.14	304.34	304.5	304.52	304.4	303.38	306.08	304.82	304.22	303.81	304.82	304.62	305.05	303.72	303.98	303.3	303.69	304.43	303.5	305.32	304.7	305.43	304.72	305.48	305.46	304.52	304.92	304.86	304.35	303.67	304.15	304.39	304.45	305.26	304.17	304.33	303.85	305.71	305.42	305.01	305.45	305.05	303.69
301.15	300.27	299.28	299.77	299.92	300.88	299.46	299.7	298.72	299.73	300.4	300.16	300.26	299.7	300.73	298.76	300.84	300.58	299.75	300.33	300.01	299.15	299.69	300.56	300.71	299.8	300.2	299.91	299.15	300.03	299.57	299.76	300.02	300.24	299.91	300.05	298.91	301.12	299.57	298.67	300.28	300.37	301.05	301.43	299.56	299.78	299.86	298.47	300.86	299
305.3	304.25	304.1	304.96	303.26	304.76	305.27	304.97	303.77	304.08	304.94	304.08	305.1	304.64	304.75	303.54	304.78	304.58	304.19	304.23	304.15	304.95	304.73	303.55	304.16	302.98	303.48	303.53	304.09	303.15	304.18	305.01	304.82	304.34	304.59	304.57	304.01	304.64	303.34	303.88	304.71	304.67	304.28	304.27	303.6	304.1	303.97	304.18	303.57	304.32
304.23	304.01	302.71	304.47	303.45	302.87	303.83	303.88	302.65	304.27	303.22	303.7	302.74	303	303.73	303.3	304.17	303.5	303.81	304.47	302.59	302.56	304.53	304.25	302.36	303.07	303.49	302.96	303.51	301.63	302.52	302.75	304.41	302.41	303.11	302.76	302.95	302.3	303.73	303.71	303.16	304.18	304.67	304.3	304.19	302.92	302.14	302.59	303.55	302.47
304.57	305.05	305.58	305.81	305.39	303.92	304.54	303.95	306.29	305.35	305.87	304.57	305.55	305.27	304.83	305.71	305.29	304.81	305.95	305.1	305.74	305.46	305.43	304.72	305.48	304.64	306.15	305.5	305.04	304.58	304.69	306.15	305.71	305	304.56	305.72	305.51	306.16	304.24	304.94	304.56	303.89	304.72	304.87	305.21	304.52	305	306	304.16	305.46
305.99	305.6	306.62	306.33	306.3	305.82	306.36	307.04	306.6	306.34	306.26	305.88	304.01	305.38	306.86	305.11	305.18	307.27	307.09	305.84	305.02	307.72	305.38	304.79	305.89	306.52	305.47	305.83	306.07	306.48	305.5	306.52	305.42	305.94	306.23	306.43	305.3	306.5	306.27	307.39	306.38	306.97	306.19	305.81	305.68	307.07	306.42	305.81	306.16	306.16
299.31	300.54	299.22	299.33	300.49	299.89	299.74	299.64	299.17	300.01	299.85	301.15	299.72	299.82	299.79	300.19	300.62	300.44	300.24	299.13	300.5	300.26	299.7	300.11	299.74	300.67	300.31	299.78	299.11	299.78	299.48	299.36	299.48	300.05	299.41	298.82	298.74	299.64	300.6	298.5	300.75	300.61	298.91	300.42	298.86	299.66	300.41	301.94	299.76	300.48
303.39	303.25	303.96	305.42	304.18	304.84	304.18	303.32	304.87	304.83	304.62	303.63	304.59	304.69	306.1	304.18	304.92	304.65	303.29	303.26	304.07	305.79	304.84	305.33	305.57	304.7	304.07	304.97	304.05	303.85	304.06	304.73	303.79	304.79	304.57	304.66	304.14	303.5	305.98	304.99	303.24	304.35	303.7	303.99	304.24	304.94	304.41	304.58	304.94	303.44
318.11	317.97	318.12	317.63	317.93	317.27	319.09	318.01	318.46	318.16	317.55	316.6	319.58	318.56	318.76	317.13	316.46	317.44	318.36	317.39	318.85	316.08	318.27	318.61	316.56	318.49	317.21	318.26	318.29	318.42	317.83	318.9	317.81	317.97	319.01	317.58	318.59	319.1	317.58	318.76	318.42	318.57	318.7	318.13	318.49	316.87	317.88	319.55	318.81	317.84
315.18	315.96	315.29	315.86	316.42	315.93	315.61	315.56	317.05	316.04	316.01	315.25	315.01	315.5	315.86	316.16	316.21	315.24	314.56	316.62	316.59	313.74	316.78	316.02	315.53	315.97	315.1	315.23	315.82	315.3	316.68	316.22	315.66	315.37	316.3	315.58	316.3	315.63	315.66	315.98	316.25	315.15	315.04	315.18	315	315.38	315.67	314.93	314.88	315.07
299.85	300.44	300.27	299.68	300.11	300.04	299.89	299.27	300.14	300.45	299.7	299.51	298.49	298.67	300.58	299.67	300.13	299.48	299.8	298.94	299.05	300.18	299.26	300.34	301.26	300.64	300.67	299.98	299.53	300.36	299.7	299.77	300.96	299.08	299.18	298.85	299.08	299.55	299.41	299.71	299.99	299.4	300.33	299.07	299.97	300	300.2	301.14	299.38	298.68
312.49	313.15	313.6	313.83	312.28	312.44	312.78	312.75	312.72	312.85	312.56	314	312.15	312.85	313.22	312.39	311.66	313.3	312.51	313.56	313.44	312.68	313.12	312.29	314.4	313.09	313.39	312.74	313	313.15	312.35	312.92	314.06	313.71	312.41	314.07	314.32	312.27	314.38	314.66	312.4	312.56	313.05	312.49	313	313.81	312.32	313.48	312.92	313.14
316.61	315.3	316.91	317.21	314.93	316.31	316.34	316.72	316.45	316.27	317.08	317.19	316.14	318.3	316.15	316.43	317.34	317.43	317	316.02	316.54	316.84	316.41	316.93	317.49	317.23	316.7	316.51	315.85	317.01	316.72	315.82	317.21	316.62	315.61	317.69	317.48	316.45	315.94	316.91	316.48	316.15	316.54	316.32	316.71	317.36	316.5	316.79	316.45	315.71
297.36	296.97	297.33	296.07	295.61	296.95	296.09	296.28	296.16	297.15	295.24	296.99	296.85	296.96	296.22	295.48	298.05	296.7	297.52	296.54	297.32	296.13	297.51	295.52	297.44	297.7	296.73	296.89	297.45	297.07	297.53	296.88	296.84	296.79	296.57	296.16	297.25	296.36	297.53	296.69	298.28	295.63	296.72	296.01	297.38	296.4	297.31	297.53	295.38	297.1
315.33	314.73	314.02	314.66	314.68	313.94	314.89	316.11	315.33	314.91	314.56	314.85	315.36	314.87	314.23	315.17	315.02	314.19	314.89	313.48	315.48	315.79	312.95	315.91	315.59	315.29	315.28	314	315.2	314.8	313.93	314.03	313.66	315.12	313.87	314.63	315.61	314.43	315.05	315.85	314.85	314.6	315.06	314.67	314.86	314.51	315.32	314.13	315.37	314.6
300.71	300.65	300.33	300.4	301.42	301.03	300.91	300.29	301.56	300.49	301.22	301.12	301.24	300.51	300.46	299.89	301.13	301.65	302.03	302.54	300.66	300.42	300.6	300.88	300.85	301.28	300.87	300.37	301.12	300.5	301.14	301.7	300.37	300.89	300.25	299.73	301.17	301.26	300.92	300.21	300.98	301.33	301.2	301.61	301.59	301.12	302.11	301.12	300.62	300.41
316.51	317.71	316.54	317.13	316.15	316.99	316.08	317.06	316.56	315.8	317.46	315.94	316.5	317.47	316.06	317.49	316.08	315.74	316.55	318.7	316.01	315.81	315.96	315.46	316.15	317.35	315.14	316.13	316.28	316.48	316.13	316.35	316.98	317.28	317.05	317.86	317.11	316.05	316.81	316.3	316.5	316.59	316.75	317.98	315.83	316.9	315.81	316.27	317.21	316.99
327.45	327.54	326.8	327.54	326.82	326.36	327.89	326.94	326.91	326.57	327.34	326.6	327.94	328.02	326.98	327.91	327.68	326.82	328.08	326.86	327.11	326.62	327.06	326.94	325.65	328.19	325.99	326.37	326.6	326.99	327.66	325.74	327.82	326.72	326.22	327.85	326.71	326.92	326.72	327.25	327	326.12	326.73	326.57	327.55	327.39	327.48	326.86	326.5	327.2
310	311	311.81	310.45	311.61	310.22	312.06	309.27	309.83	311.62	310.21	311.59	310.62	311.3	311.74	311.25	310.75	310.85	311.04	310.66	311.43	311.17	310.7	311.59	311.85	310.29	310.82	310.12	309.22	311.77	310.04	310.43	312.89	309.55	310.22	310.25	309.61	310.82	310.3	310.38	309.04	311.19	311.62	311.24	308.95	310.39	311.79	310.3	310.25	310.94
311.79	313.47	311.97	312.15	312.17	314.71	312.46	313.03	313.51	311.86	314.08	313.9	312.6	313.38	312.57	311.81	312.06	311.91	313.06	312.65	312.2	312.72	312.21	310.82	312.94	313.03	311.87	312.15	312.45	311.35	311.58	312.59	312.05	313.23	313.34	312.19	312.68	312.69	312.55	311.96	312.03	313.24	311.86	312.96	312.38	313.61	312.34	311.27	312.03	312.89
309.99	309.72	310.32	311.22	309.72	310.02	310.48	309.31	310.3	310.45	310.41	309.88	309.35	310.26	311.24	310.09	309.09	309.77	310.96	309.4	309.5	309.44	310.19	309.67	309.04	309.21	310.23	310.64	310.49	309.94	309.27	309.55	310.01	308.85	308.65	309.55	308.3	309.6	310.17	310.28	310.54	308.75	310.2	308.54	309.63	309.74	309.49	310.94	309.52	309.29
303.02	304.84	303.75	303.87	302.93	304.21	303.35	305.43	302.26	304.2	303.64	302.83	304.1	302.88	302.76	302.38	304.2	304.12	303.2	302.69	304.62	303.29	304.35	304.06	302.67	305.58	303.44	303.56	304.03	303.73	302.88	303.47	303.58	303.46	304.83	302.7	304.4	302.78	303.64	303.85	304.14	303.4	304.75	302.1	303.62	303.05	303.04	303.53	304.28	304.19
309.73	308.94	309.18	309.75	308.45	308.57	308.92	309.19	308.66	308.3	308.06	309.11	308.42	309.05	308.48	308.74	309.01	308.17	308.55	310.47	309.28	308.52	308.39	309.73	307.64	308.77	310.01	309.64	308.44	308.44	308.74	308.57	308.84	308.53	308.82	309.01	309.25	309.5	309.03	308.43	308.84	308.21	308.09	309.2	308.93	309.96	307.32	308.9	308.32	308.33
327.36	326.17	328.09	328.58	327.49	328.32	327.92	327.45	327.63	327.07	329.49	327.17	328.67	327.68	326.93	326.6	328.33	328.12	327.63	327.04	327.61	327.32	327.42	328.25	327.86	327.53	327.31	328.14	327.15	328.49	327.37	328.65	328.36	326.68	327.42	327.63	328	328.23	327.68	326.79	327.14	327.93	328.3	326.11	328	327.42	327.28	328.51	328.32	328.3
304.72	304.09	303.49	304.56	302.85	304.92	304.67	304.59	304.72	305.52	305.08	305.02	305.49	304.39	304.29	304.32	304.42	304.89	304.37	303.72	304.5	303.77	304.08	304.13	303.62	304.39	304.72	304.28	304.39	304.62	304.24	305.29	305.51	303.75	305.03	305.06	304.26	304.99	304	305.19	304.55	305.73	303.99	303.93	304.41	304.14	304.56	304.85	304.08	304.62
318.81	318.19	317.55	318.61	318.4	317.87	318.3	318.64	318.97	319.64	318.88	318.22	318.44	317.81	318.16	317.61	317.7	317.74	318.49	317.83	317.89	319.3	317.04	317.77	318.79	318.08	318.62	318.8	318.72	317.83	317.74	317.43	317.11	319.29	318.71	318.3	317.27	319.46	318.14	318.34	317.17	317.51	317.01	316.62	317.82	319.27	317.29	317.61	318.04	319.13
315.82	317.69	317.44	317.5	316.51	316.72	318.21	318.01	317.08	316.48	318.45	317.83	318.03	318.33	316.42	317.24	318.12	316.86	316.71	316.8	318.32	316.83	317.1	316.43	317.19	318.9	316.21	317.63	317.81	316.91	317.67	317.28	316.31	316.47	316.96	316.27	316.57	316.11	318.12	318.04	318.86	318.01	316.95	317.5	317.02	316.91	316.06	316.82	317.83	316.93
301.69	302.26	302.84	302.14	303.67	302.5	301.9	301.87	302.38	302.02	302.1	301.59	304.07	302.14	302.76	302.35	303.21	301.65	303.27	302.55	303.77	300.9	302.79	302.71	301.22	303.25	302.27	302.59	303.49	303.05	302.9	302.14	301.59	302.95	302.15	302.3	302.83	303.43	301.84	302.62	301.83	301.78	303.08	302.9	302.1	304.01	303.01	303.7	301.67	301.5
299.59	300.22	299.86	300.39	300.43	299.06	298.19	299.67	300.39	300.55	300.03	299.25	301.43	301.09	300.4	300.42	301.25	301.43	299.64	299.82	299.55	299.88	299.46	298.45	299.83	300.34	300.58	299.2	300.53	300.56	299.21	299.84	300.06	300.29	299.81	300.65	300.43	300.7	299.64	300.56	300.21	300.63	300.12	300.89	299.55	300.42	299.66	299.7	301.72	299.58
319.64	319.83	318.72	318.75	320.23	320.09	319.17	320.1	318.97	320.56	318.61	318.6	319.09	318.45	320.57	319.41	318.61	319.58	320.26	319.03	318.83	319.95	319.58	319.06	320.68	320.18	318.48	318.64	319.37	319.7	320.07	318.36	319.4	318.37	319.12	319.11	319.87	319.37	319.13	318.62	318.87	319.39	317.05	319.83	319.2	318.61	320.36	319.47	319.84	320.89
315.48	314.66	315.04	315.13	315.26	314.75	315.54	314.47	315.68	316.22	315.57	314.98	315.31	315.56	316.62	314.39	315.31	315.43	315.01	315.23	314.28	315.42	315.22	316.37	315.33	315.36	313.87	314.3	315.37	315.02	315.98	315.89	316.43	314.58	313.86	315.65	316.25	314.56	314.8	313.89	314.62	315.33	314.8	314.41	314.7	314.42	315.26	315.12	314.63	315.05
306.97	305.69	306.18	307.43	306.33	308.12	305.13	305.8	305.17	306.29	306.82	305.63	306.23	305.1	306.27	307.49	306.52	306.32	305.98	305.84	306.63	306.15	306.54	306.24	305.79	306.27	305.14	305.32	304.97	305.62	306.69	306.79	305.33	305.93	306.46	305.72	306.04	304.95	305.4	306.2	308.06	306.5	305.51	307.31	305.68	306.79	305.23	306.31	306.43	305.14
314.04	314.42	313.51	313.68	313.5	312.6	313.13	313.37	314.36	314.01	313.87	314.83	313.25	313.71	313.22	312.73	314.44	313.34	313.3	313.09	313.21	313.09	313.24	314.7	314.05	313.09	313.87	312.79	314.63	313.96	314.24	315.15	314.65	316.73	314.42	313.48	313.44	314.57	312.56	313.62	314.48	315.07	315.78	313.34	314.9	314.09	313.5	314.4	315.36	313.1
296.35	297.01	296.39	295.16	296.56	296.18	296.48	296.57	297.35	297.24	294.88	296.01	296.78	295.89	297.42	296.76	298.11	297.68	296.12	297.2	296.03	297.13	296.66	296.36	296.83	297.87	297.04	296.76	297.2	296.9	295.95	297.49	297.09	295.97	297.68	296.85	295.25	298.16	296.9	298.01	297.84	297.42	295.89	297.4	296.99	296.56	296.95	296.38	297.76	296.98
318.68	319.37	319.36	317.77	318.13	319.62	318.08	318.74	319.79	318.68	318.7	318.67	318.55	318.63	318.14	317.97	319.05	319.13	316.84	318.79	319.51	318.34	318.55	318.67	318.87	318.99	319.23	318.87	317.07	318.25	318.39	317.63	319.16	317.96	317.37	318.28	318.52	317.57	318.33	317.99	317.82	318.63	318.96	317.66	319.2	318.11	318.72	318.2	317.42	319.07
304.33	304.48	307.01	305.34	306	305.2	304.91	306.27	305.22	305.35	306.05	305.48	306.28	305.38	304.21	305.92	304.73	305.32	305.68	304.3	304.82	304.8	305.99	305.25	305.32	306.06	305.16	306.35	304.87	304.52	305.67	306.19	305.87	304.26	307.6	306.62	305.91	304.75	305.94	306.42	303.57	304.65	305.1	306.2	305.81	305.52	305.37	306.64	304.79	305.74
306.81	307.18	307.19	306.86	308.59	306.88	307.23	306.89	307.29	307.42	306.33	307.14	307.71	307.09	307.16	306.5	307.37	305.77	306.78	308.17	307.73	307.89	306.68	306.86	307.69	307.65	305.96	306.5	308.73	307.83	307.02	307.78	308.16	308.14	307.89	306.92	307.22	308.23	306.7	306.82	305.78	307.34	307.75	308.42	307.95	305.71	305.81	307.56	307.62	307.48
317.1	317.19	317.75	318.67	318.88	318.13	317.85	317.8	318.92	318.34	317.96	317.27	316.52	318.29	318.3	317.55	318.97	319.65	317.9	318.96	319.21	318.31	317.43	318.42	318.03	319.41	317.76	318.19	318.59	319.48	317.6	318.66	318.8	318.75	319.42	317.45	318.16	317.52	318	317.74	317.75	317.87	318.25	318.47	317.71	319.16	317.24	317.93	317.99	317.98
313.96	313.38	314.22	314.23	313.35	312.99	314.01	313.91	313.13	313.99	313.58	313.41	313.5	313.6	314	314	313.08	313.21	313.98	312.91	312.92	313.76	313.41	314.39	313.95	313.47	313.61	313.34	313.25	314.95	312.72	313.45	313.78	313.1	314.84	314.08	313.59	312.87	314.9	312.47	313.99	312.3	313.97	313.94	313.09	313.39	313.83	315.53	312.8	313.61
303.55	304.19	303.27	304.03	304.32	302.93	304.04	304.51	303.53	303.94	303.92	305.24	303.67	304.93	303.76	304.91	304.35	304.42	304.62	305.25	304.98	305.13	304.59	305.41	303.87	304.23	304.94	304.27	303.54	304.2	303.62	304.91	304.4	305.78	304.56	303.52	304.39	303.27	305.04	304.92	303.17	303.97	304.96	304.66	302.64	304.42	304.21	303.92	304.58	304.69
301.92	302.77	302.31	302.68	302.56	303.13	302.48	304.31	303.4	302.41	301.89	302.11	302.81	302.65	302.32	302.89	302.53	302.67	301.29	301.87	302.45	302.18	302.64	303.22	301.66	302.24	303.12	302.49	303.12	302.48	301.89	301.96	302.96	301.38	303.95	302.76	302.54	302.87	302.18	303.1	302.74	304.1	302.83	303.17	303.23	302.46	302.48	303.11	304.16	302.23
314.53	313.85	314	313.36	314.61	315.24	314.93	314.3	314.8	314.24	314.69	314.74	313.82	314.09	314.51	314.45	314.99	315.1	314.35	315.26	315.41	314.01	315.75	314.76	315.41	314.18	314.68	315.65	314.39	315.25	315.16	315.09	315.41	315.05	315.4	314.16	314.26	314.44	314.56	314.05	315.78	313.71	314.78	314.06	316.2	314.97	315.27	315.53	314.63	314.61
326.71	327.31	327.83	327.52	328.23	327.94	328.55	327.59	327.07	327.98	326.92	328	327.88	326.59	326.78	327.9	327.51	326.89	327.71	327.48	327.66	328.28	327.55	328.64	327.88	328.35	326.55	328.03	327.45	327.97	327.2	328.33	328.03	327.87	328.17	327.84	328.18	326.46	328.23	327.33	327.86	327.37	327.37	327.48	328.27	328.32	328.07	327.47	329.13	328.26
309.4	309.58	310.63	310.81	310.29	310.99	310.48	310.07	308.22	308.39	309.11	309.84	309.93	310.96	310.19	309.18	307.98	309.72	309.84	310.38	309.53	309.16	309.68	309.69	309.85	309.28	308.46	308.88	310.77	310.86	310.08	310.01	309.53	310	308.42	310.03	309.93	309.6	310.75	309.2	309.01	308.73	310.59	309.69	309.27	310.27	308.71	310.05	309.06	308.9
318.33	318.32	318.02	318.71	318.51	318.48	318.31	317.02	318.22	319.1	318.71	318.55	317.57	318.6	318.88	318.83	317.56	317.6	319.26	318.63	318.37	319.37	319.94	317.64	317.87	317.4	318.74	316.85	319.16	317.98	317.32	317.91	317.48	318.22	317.48	317.84	318.23	317.52	318.32	318.34	317.61	317.58	318.85	317.71	318.11	317.83	317.74	318.19	317.76	318.45
310.62	309.33	309.37	307.89	308.47	308.97	309.22	308.03	308.33	308.43	308.64	308.48	309.29	309.65	308.5	308.02	307.79	308.02	309.8	310.08	309.36	308.64	308.54	308.22	308.86	309.33	308.29	307.86	308.47	308.46	309.88	310.86	307.77	309.53	309.42	307.98	309.27	308.32	309.36	307.92	308.54	308.33	309.33	309.02	309.93	309.4	308.43	309.29	309.34	308.32
302.75	301.65	303.68	304.39	302.58	303.51	303.75	302.73	302.66	303.34	303.19	303.33	302.59	302.24	302.94	304.06	304.01	303.62	302.37	304.58	302.13	302.47	303.5	302.9	302.53	303.54	304.28	302.53	303.31	304.24	303.06	302.45	302.54	303.82	302.46	303.61	302.91	303.26	303.56	303.61	301.33	303.61	303.45	302.94	304.09	303.12	303.13	302.37	303.39	302.02
310.11	312.07	311.89	312.47	311.03	312.57	312.23	312.16	310.14	313.06	311.27	311.32	311.47	311.02	311.52	311.34	311.95	312.39	310.93	311.98	311.71	311.84	311.01	311.09	311.07	311.37	312.02	311.17	312.72	310.96	310.84	312.31	313.1	312.76	311.74	312.97	310.44	313.37	311.81	312.03	311.47	311.57	310.22	311.55	312.53	310.37	312.19	310.48	310.77	311.98
312.86	311.95	312.54	312.9	312.05	312.19	313.42	313.42	313.58	313.22	312.4	312.18	311.92	311.87	313.44	313.51	311.12	311.52	311.57	313.08	312.25	312.3	311.9	312.12	311.65	312.51	312.57	312.24	311.03	312.92	310.79	311.57	312.26	312.09	312.3	312.75	312.3	312.15	311.57	312.16	313.42	311.88	311.64	311.74	311.58	313.02	311.01	311.24	312.55	312.26
317.06	316.85	317.79	318.1	318.05	317.37	316.19	317.83	318.32	316.41	317.52	317.8	316.67	317.42	317.83	317.04	316.67	317.5	316.98	318.05	316.7	317.08	317.08	315.75	318.46	316.76	317.28	316.74	317.82	318.02	317.39	318.16	317.56	318.23	316.65	316.61	317.24	318.67	317.64	317.94	318.89	318.21	316.18	317.07	317.81	316.07	316.9	316.76	317.85	315.74
305.29	306.04	303.44	305	303.97	304.39	303.78	303.97	305.03	305.87	303.44	305.01	304.29	304.65	304.44	303.89	304.52	304.9	305.05	304.67	304.23	304.72	304.12	304.32	305.6	305.29	304.02	304.27	304.06	304.28	303.67	303.52	304.51	304.35	305.41	304.8	305.05	304.24	304.55	305.08	304.68	304.2	304.26	304.07	305.32	304.08	304.23	305.3	305.67	304.03
299.51	300.76	299.72	299.48	301.47	300.95	299.6	299.39	299.69	300.07	299.96	299.58	301.04	299.77	298.77	301.41	299.87	300.61	299.98	298.55	299.93	298.45	299.57	299.92	300.57	299.42	300.67	300.16	300.21	299.01	299.87	300.3	300.68	299.09	299.85	300.03	299.78	300.46	299.91	299.36	299.74	299.59	300.14	299.95	299.87	299.39	299.7	300.5	299.56	299.8
296.1	296.12	298.59	296.31	296.25	296.8	296.39	298.16	296.61	295.7	296.9	297.65	297.03	297.72	297.17	295.65	296.78	297.68	295.81	297.55	297.11	296.51	296.27	297.41	297.44	297.29	296.93	297.15	296.38	297.99	296.54	297.07	297.01	297.03	296.3	296.26	295.65	297.88	296.69	296.34	297.67	296.59	297.07	296.85	296.39	297.99	296.92	295.8	296.37	295.85
314.39	315.03	315.29	314.75	314.45	314.36	315.03	314.35	314.46	314.7	314.21	314.94	315.1	315.2	314.2	315.06	314.02	315.17	315.33	314.08	315.52	314.8	314.97	315.06	314.87	315.19	314.73	314.44	314.16	314.56	314.39	313.43	313.74	315.02	314.98	314.97	315.1	316.16	314.56	314.47	314.8	315.36	314.25	315.25	315.94	314.93	314.81	314.56	315.24	315.47
315.12	313.28	314.69	313.79	314.27	314.41	315.86	314.29	313.67	315.08	314.46	314.35	314.65	314.59	314.24	316.05	314.21	313.97	315.53	314.54	315.05	315.31	314.9	313.98	315.44	313.72	314.21	314.49	314.58	314.98	314.54	314.77	313.95	315.12	314.94	315.56	314.72	314.38	314.34	314.94	315.54	314.59	314.66	314.74	313.78	314.96	314.62	315.08	314.86	314.28
312.66	312.76	313.14	313.78	313.14	314.01	312.93	312.63	313.66	313.25	313.03	312.87	312.9	312.61	313.22	313.62	313.49	313.83	311.22	312.79	312.67	313.05	312.6	312.63	312.56	312.55	313.1	313.48	314.12	312.46	313.9	312.67	314.05	312.57	313	313.41	311.62	313.34	313.79	312.92	313.36	314.87	314.08	312.7	312.26	313.93	313.74	313.26	313.2	313.9
304.74	305.26	304.85	302.75	303.49	304.68	303.03	304.43	304.64	304.8	304.41	304.36	303.41	303.57	303.85	304.17	303.85	304.18	303.2	304.96	304.23	303.88	302.99	304.71	303.53	304	304.28	305.4	304.65	303.61	304.53	303.79	304.62	304.07	305.01	304.52	304.09	304.47	303.7	305.19	304.99	303.15	304.09	303.28	304.77	303.57	303.75	304.15	305.6	304.4
299.82	301.24	300.15	300.5	299.14	300.16	301.53	299.76	300.16	299.12	300.29	299.49	300.38	300.3	299.76	298.03	300.61	300.14	301.35	299.51	300.36	299.23	299.78	301.95	301.21	299.73	300.14	299.87	299.67	299.72	300.47	301.1	301.31	300.17	300.07	300.43	300.81	300.16	299.39	301.11	300.62	300.26	301.17	300.2	299.99	300.31	300.46	300.47	299.63	300.25
311.13	311.39	311.39	311.5	310.92	311.62	310.45	311.27	310.4	310.9	312.19	310.85	310.44	311	309.94	311.23	311.31	310.61	311.09	311.11	310.73	310.34	310.36	311.45	311.32	310.62	311.14	311	310.98	311.94	310.62	311.02	311.34	311.92	310.28	309.94	310.45	310.55	310.41	310.47	310.54	311.01	310.97	310.05	311.01	310.71	310.94	310.72	311.13	309.91
295.37	296.13	294.54	296.34	294.11	294.17	295.25	294.86	295.84	294.93	294.47	295.62	296.14	294.57	294.52	295.85	295.81	295.08	295.17	294.7	294.84	296.02	295.02	295.46	294.77	295.33	295.13	295.55	295.64	294.63	295.13	294.66	295.51	295.27	294.56	295.06	294.38	294.11	294.27	295.77	295.67	294.59	294.52	295.6	295.87	295.31	294.41	294.55	294.72	294.47
315.66	316.6	316.5	316.55	316.72	315.39	315.91	315.97	316.45	315.47	316.72	315.21	315.98	314.98	316.01	316.44	314.42	315.64	315.21	314.65	315.54	315.29	315.26	315.55	314.84	316.31	314.88	315.68	316.24	314.4	314.58	316.2	315.31	314.88	315.37	314.91	316.28	316.48	315.19	316.51	316.19	315.74	316.27	316.4	314.76	315.26	315.67	314.93	314.93	315.11
303.71	303.69	303.01	302.04	304.14	302.24	304.08	302.49	304.44	303.47	302.82	302.79	302.87	302.92	303.89	303.79	302.89	303.73	302.73	303.21	303.9	303.56	303.56	304.04	303.01	302.35	302.83	303.7	303.57	303.2	303.48	304.57	303.61	302.52	302.99	303.62	303.6	303.83	302.12	302.98	302.78	303.04	304.35	303.92	303.4	303.6	303.97	302.86	303.92	303.98
310.79	310.4	309.86	310.28	310.82	309.96	310.3	310.36	310.41	310.34	310.83	311.22	310.79	311.19	311.44	309.66	310.87	311.8	312.18	310.39	309.4	310.43	311.24	309.17	310.17	309.53	310.42	310.04	310.82	310.2	310.49	310.85	309.29	309.86	309.73	311.84	311.19	311.03	310.14	310.03	310.47	311.12	310.44	311.97	310.57	309.55	309.47	311.14	310.15	310.94
304.11	305.46	303.54	303.23	304.42	304.4	304.08	304.67	304.49	303.04	305.01	304.3	303.71	304.65	305.07	304.8	304.25	304.56	303.78	305.01	304.09	303.88	304.24	304.15	303.95	305.14	304.73	304.74	305.67	304.84	305.53	303.85	305.31	304.87	303.34	303.68	304.85	304.42	304.43	304.16	305.19	303.92	304.49	304.87	303.91	304.63	303.92	305.77	303.42	304.8
300.67	302.8	300.5	301.28	301.09	301.61	300.74	301.36	301.43	300.88	301.96	301.72	300.65	301.28	301.43	300.6	300.82	299.87	300.77	301.19	301.51	300.97	301.32	301.33	300.75	300.81	300.79	301.27	300.95	301.72	300.61	300.85	301.46	300.04	300.91	301.96	300.96	300.61	301.63	302.01	300.58	302.02	302.29	301.73	302.43	301.1	300.54	299.64	301.46	300.73
318.41	318.63	317.77	317.4	318.33	317.27	318.27	320.42	317.68	318.5	317.79	318.15	318.83	317.74	318.93	317.62	318.46	317.79	319.07	318.51	317.17	317.9	317.62	317.05	318.95	317.02	319.71	317.95	318.81	318.38	320.04	319.45	318.13	317.67	319.53	319.18	318.61	318.81	320.26	317.43	317.31	318.51	318.98	318.08	319.33	317.66	317.61	318.21	317.4	318.86
302.81	303.08	303.07	302.89	301.99	303.54	302.27	303.3	303.28	303.89	302.43	304.14	302.38	302.51	302.69	302	303.55	303.34	303.08	301.78	303.28	302.5	301.9	303.58	302.6	303.85	302.17	302.95	303.15	304.13	302.81	303.07	303.81	303.38	302.13	303.47	302.54	302.63	301.88	302	302.59	303.21	302.72	300.83	301.75	302.61	302.17	303.06	304.23	304.08
319.14	317.99	318.37	318.71	317.98	318.16	318.05	319.4	318.2	318.48	317.36	318.51	319.8	318	319.97	317.6	317.99	319.62	318.35	319.24	316.72	319.97	318.38	319.04	318.14	317.31	318.53	318.05	318.39	317.92	317.94	318.01	318.97	318.5	319.39	318.68	318.82	318.36	318.47	320.83	317.15	319.97	319.72	317.75	318.81	317.79	318.58	319.33	319.09	319.36
327.85	327.79	327.68	328.87	327.11	328.21	327.45	327.49	326	327.68	327.82	328.73	328.03	328.61	327.44	328.26	327.28	326.54	327.19	328.45	327.53	327.61	327.47	327.76	327.2	327.77	326.58	327.58	327.66	327.75	327.33	326.39	327.92	327.86	326.79	327.09	327.98	328.36	327.91	328.1	329.06	328.17	327.45	328.08	328.05	328.05	327.78	326.13	327.5	328.32
307.49	309.15	308.7	307.56	307.94	308.36	307.4	308.71	307.92	309.53	308.56	309.53	307.85	308.31	309.68	308.38	308.36	308.93	307.79	309.24	309.06	307.83	309.58	308.25	308.4	309.16	309.6	310.12	308.59	307.99	307.91	307.59	307.35	309.25	307.78	308.54	307.87	308.2	308.83	308.67	309.19	307.65	308.11	309.8	308.03	307.84	309.19	308.58	307.92	308.22
312.65	312.21	312	313.56	313.28	313.77	313.99	314.19	312.8	312.81	311.72	311.98	312.23	312.92	313.15	312.46	313.51	313.09	313.34	312.85	312.83	312.41	312.39	313.49	312.59	312.42	312.15	312.4	311.94	313.44	312.89	312.4	312.04	312.7	313.18	311.6	312.46	312.32	313.64	313.47	312.99	312.41	314.08	312.38	313.16	313.44	312.53	311.87	313.39	313.16
302.54	301.45	302.15	301.99	301.27	301.98	301.99	301.55	302.51	303.2	302.58	301.63	301.92	303.52	302.28	302.17	302.39	302.73	303.4	302.51	302.63	301.49	301.93	303.25	302.56	302.8	302.72	303.18	301.87	301.93	302.73	302.8	301.81	301.88	302.98	302.4	303.49	302.94	301.74	302.15	302.29	302.36	302.53	302.02	303.29	302.41	302.7	302.04	301.9	302.88
306.61	307.78	306.84	306.85	307.88	307.1	307.4	306.15	308.66	307.3	307.41	306.87	307.12	305.71	307.72	306.5	307.87	307.82	307.51	307.79	306.79	306.71	306.74	306.66	307.2	307.55	308.03	306.78	308.15	307.35	308.53	307.82	307.65	306.84	306.76	307.49	307.47	307.35	306.32	307.21	307.3	306.1	308.04	307.42	306.92	306.87	307.26	306.42	307.54	308.23
312.05	311.65	311.11	311.75	310.26	310.33	311.7	311.12	311	310.45	310.39	311.92	310.79	311.04	311.64	311.51	310.95	312.13	312.4	312.42	311.36	310.49	310.42	310.9	311.59	311.39	310.04	311.7	309.57	310.91	311.76	311.4	311.07	309.88	312.28	312.5	311.11	311.52	312.43	311.92	312.81	311.06	310.92	310.93	311.36	311.11	310.81	311.75	311.45	310.77
324.41	324.64	324.06	324.43	324.26	323.54	325.07	323.85	324.27	324.8	324.76	325.13	325.48	324.7	326.51	324.66	323.35	324.06	324.15	324.25	325.27	324.66	325.22	325.34	323.46	324.03	325.22	324.51	325.04	324.2	325.7	324.44	324.89	325.08	324.36	324.61	323.86	324.48	323.08	324.16	324.54	325.63	326.02	323.78	325.61	324.48	326.03	323.09	324.07	324.24
303.5	301.9	303.61	303.18	302.21	302.15	303.39	302.11	303.19	302.48	302	301.94	302.64	302	303.24	302.46	301.79	302.71	301.96	302.47	301.58	301.94	303.71	303.2	302.23	303.03	301.69	302.22	302.02	302.74	302	303.07	301.82	303.33	301.19	302.99	302.44	302.28	301.81	302.25	301.15	302.11	302.32	302.45	302.77	301.36	303.31	301.76	302.39	303.36
328.1	327.52	327.6	328.14	328.78	326.69	327.69	328.45	327.17	328.1	327.56	328.07	327.54	328.01	327.51	328.28	329.04	327.61	326.78	327.13	326.47	327.68	329.01	325.24	328.03	327.21	327.24	327.84	327.15	328.09	328.51	328.44	327.43	328.15	327.83	327.54	327.35	327.79	326.86	328.08	327.36	327.9	328.49	327.04	327.03	327.69	326.83	328.1	327.48	327.18
304.37	303.46	303.7	303.56	302.41	303.76	304.13	303.57	304.25	302.88	303.83	303.08	304.07	303.6	303.44	302.48	302.93	302.06	303.05	304.19	303.22	305.37	304.11	304.27	303.57	303.83	303.45	303.7	303.12	303.28	303.66	304.73	303.89	303.84	304.11	303.4	304.54	303.37	303.78	303.66	303.57	303.71	302.33	303.36	302.83	303.46	303.72	303.78	302.98	304.82
314.03	315.39	315.71	314.05	314.42	315.27	315.61	313.87	314.83	314.48	314.84	313.45	314.97	314.73	315.91	313.73	314.59	314.64	315	314	315.84	313.82	314.64	314.3	315.81	315.12	316.59	314.45	314.57	315.48	314.84	313.57	315.72	314.8	314.93	314.53	313.89	313.64	314.32	313.95	315.07	314.61	314.49	314.39	314.31	313.99	314.77	315.5	312.65	313.75
306.37	306.51	305.86	306.99	307.37	307.03	306.25	306.31	307.56	306.66	307.12	304.83	306.08	307.27	306.41	306.23	307.05	307.28	306.36	307.41	306.49	307.26	305.36	307.53	306.9	305.65	306.58	305.98	306.68	307.25	306.68	307.1	305.51	306.82	305.96	306.47	306.74	306.02	306.85	306.52	307.05	306.97	307.21	305.16	306.65	307.66	305.25	306.66	307.21	306.06
308.64	308.27	308.86	307.74	308.87	308.36	309.7	308.51	309.23	309.31	310.08	309.84	308.53	309.18	307.93	310.65	309.45	308.67	309.64	308.04	309.04	310.01	308.66	309.34	309.6	308.92	309.14	310.25	309.71	308.42	308.05	309.38	308.6	309.96	310.16	308.76	308.43	309.41	308.29	308.88	309.38	309.45	307.7	309	307.96	308.93	310.08	308.14	308.87	308.53
302.37	301.34	302.68	303.82	303.01	302.56	302.46	303.63	302.59	302.23	301.69	302.75	302.48	303.24	301.85	302.47	303.08	301.96	302.9	301.87	302.47	302.27	302.35	302.45	304.4	302.64	302.25	303.52	302.47	302.76	303.27	302.64	303.07	301.63	302.41	302.65	303.3	302.91	305.08	301.92	302.91	303.75	303.88	303.28	303.2	301.13	303.34	303.4	302.67	303.48
319.29	320.7	319.58	317.45	320.42	320.29	318.89	319.21	319.71	320.04	319.42	319.79	318.73	318.94	320.06	318.62	319.52	319.93	318.89	319.47	319.95	317.91	319.11	319.9	319.85	319.73	318.69	319.45	318.97	320.47	319.52	320.57	318.67	319.39	318.52	318.97	318.3	318.25	319.37	319.28	319.31	319.99	320.03	318.87	319.47	319.35	318.52	319.4	319.32	318.57
312.61	312.13	311.78	312.36	311.2	312.63	313.53	312.09	311.74	311.93	311.62	311.9	312.6	311.3	311.94	313.73	311.62	312.01	312.11	312.9	311.34	313.7	311.79	312.67	312.65	311.55	313	311.79	312.19	311.72	311.5	312.95	312.02	313.55	312.21	312.77	312.27	312.42	310.89	311.85	313.07	312.22	311.79	312.43	312	311.15	313.04	312.81	311.61	312.49
304.52	304.06	304.28	303.82	302.88	302.83	305.45	303.89	304.73	304.57	303.02	303.78	303.11	304.06	303.67	304.29	305.48	303.49	302.97	304.11	303.82	303.81	302.97	304.5	304.07	303.57	303.58	303.57	303.47	304.46	303.33	304.99	303.44	304.91	304.28	304.37	304.32	302.61	303.88	303.93	304.34	304.07	303.55	304.55	303	305.02	303.61	303.55	304.37	304.2
305	305.41	303.82	304.15	305.77	304.79	304.44	305.16	305.13	303.51	304.34	305.09	303.52	306.51	304.24	304.51	304.82	304.41	304.19	303.56	305.57	304.61	304.44	305.08	305.18	303.39	303.81	304.21	304.95	304.83	304	303.86	304.27	304.26	305.59	305.09	305.13	303.82	305.27	304.73	305.14	303.32	304.57	304.87	304.23	304.55	304.44	304.35	304.08	304.45
300.15	300.31	299.97	300.81	300.27	299.68	299.68	300.45	298.98	299.49	299.78	300.11	300.9	299.28	300.01	299.1	300.35	300.48	298.9	301.23	299.92	299.29	299.53	300.61	298.98	298.61	300.59	299.26	300.34	300.58	300.8	300.26	300.82	300.8	299.65	300.99	299.41	300.33	300.08	301.31	301.02	298.2	300.77	300	299.54	299.81	299.78	299.61	298.47	300.94
302.15	302.93	302.19	302.74	303	302.8	301.92	301.55	302.86	303.3	302.04	303.01	303.46	302.63	301.18	302.29	302.58	302.94	302.55	302.98	303.05	302.6	301.73	303.13	303.07	301.7	302.16	302.91	300.72	302.61	302.21	300.92	302.68	302.88	302.85	302.56	302.37	303.2	301.8	301.55	303.54	302.69	302.75	303.13	302.92	302.5	302.92	301.67	302.08	302.52
317.19	317.09	315.87	316.05	317.78	317.72	317.19	318.04	315.72	317.46	317.83	317.29	317.01	316.44	317.5	317.51	317.08	316.13	316.91	317.44	317.07	316.69	318.07	317.73	317.76	317.95	316.73	315.23	316.31	318.28	317.84	318.38	317.66	317.73	316.49	317.03	317.31	317.18	318.07	318.18	317.67	316.39	317.89	317.29	317.02	316.7	317.64	317.26	318.26	316.88
316.3	317.37	316.69	317.36	317.19	316.04	317.45	317.35	317.57	315.99	317.6	317.15	318.04	318.3	318.26	316.34	317.18	316.79	316.94	317.99	318.63	316.23	316.39	316.9	316.41	318.1	316.95	317.6	317.16	318.17	317.97	317.53	318	318.71	317.94	317.19	316.37	317.51	317.69	317.33	317.9	318.03	317.61	317.18	318.14	316.4	316.8	316.16	316.78	317.54
313.27	312.58	313.05	312.32	311.81	314.29	312.51	312.36	312.14	313.37	313.23	313.05	313.09	312.88	312.69	312.73	312.81	313.93	313.28	313.13	313.42	313.04	312.37	313.75	313.13	312.45	312.75	312.25	313.02	314.03	313.04	313.84	313.19	312.91	313.36	313.11	313.48	313.67	313.58	312.16	312.98	312.03	312.91	312.77	312.91	313.02	311.93	312.28	312.63	313.71
312.54	313.09	311.83	313.34	312.25	314.58	312.28	312.79	311.23	312.65	312.79	311.41	312.38	311.88	311.99	313.31	312.05	313.25	313.65	313.27	310.72	312.88	311.29	313.24	314.05	312.71	311.42	312.89	312.64	312.38	314.57	313.41	313.72	313.46	312.79	312.27	311.34	312.98	311.19	311.58	312.09	312.83	312.7	312.94	312.53	312.01	312.89	312.25	313.02	311.65
305.32	306.11	306.71	307.41	307.18	305.97	304.53	306	305.29	305.44	306.25	306.46	305.93	306.61	305.33	305.43	306.44	306.44	307.74	307.1	306.04	305.68	306.2	307.2	305.9	305.41	305.11	306.48	307.55	305.55	307.21	306.85	305.4	305.68	305.75	307.25	305.95	305.53	305.15	305.89	307.3	306.16	305.45	305.42	305.43	305.83	305.34	305.9	304.62	305.11
317.82	318.06	318.05	317.03	318.1	317.92	317.76	317.46	317.51	319.28	317.32	318.12	318.73	318.45	319.19	318.57	320.19	317.9	318.81	317.71	318.82	318.08	317.79	318.52	317.82	319.71	317.27	318.61	317.01	317.81	317.46	318.81	318.32	317.89	317.76	317.59	317.04	319.03	317.52	317.38	318.57	317.77	318.27	317.25	318.61	318.21	318.49	318.54	318.64	317.68
317.96	318.43	317.59	318.56	318.74	318.87	317.98	317.8	317.71	317.95	318.48	318.91	317.62	318.15	318.01	318.39	317.92	318.18	318.58	318.39	317.15	318.14	318.84	318.65	317.45	319.18	318.03	317.99	319.32	317.64	318.82	319.42	318.26	318.47	317.66	317.86	317.53	318.14	318.25	316.61	315.17	317.23	317.03	317.52	318.54	318.45	318.29	317.29	319.04	318.66
324.49	325.31	326.79	324.3	325.82	325.21	324.29	324.87	325.64	326.25	324.16	325.16	326.11	326.54	324.84	325.88	324.23	325.77	325.3	325.09	325.54	324.54	323.87	325.28	324.95	327.37	324.33	325.06	325.11	324.15	326.26	325.69	325.83	325.67	323.59	324.52	324.97	325.35	325.9	325.69	326.57	325.2	326.54	325.26	326.27	325.41	325.1	324.93	325.85	325.76
315.08	314.78	312.85	315.22	314.36	314.37	314.81	314.79	314.86	314.07	316.71	314.45	315.56	314.61	314.37	316.45	315.4	315.28	314.84	314.72	315.67	314.41	315.04	313.33	314.74	315.71	315.27	316.74	313.82	314.64	314.42	315.23	315.36	315.55	315.59	314.2	314.98	314.55	315.14	314.82	315.17	314.78	314.1	314.97	315.65	314.8	314.89	315.13	315.49	314.23
317.14	318.86	317.74	316.79	317.69	316.94	317.02	316.58	317.09	316.74	317.15	316.93	317.5	317.18	318	319.24	317.3	318.04	317.25	317.05	317.05	317.89	316.04	316.13	316.66	317.46	316.54	316.61	317.22	317.14	317.46	316.24	316.9	317.01	316.81	316.3	318.03	316.69	317.17	316.61	316.15	315.24	317.48	316.95	318.94	316.77	317.73	317.22	317.42	317.02
304.75	306.87	305.23	304.79	304.87	305.26	305.51	305.2	305.7	305.19	305.46	305.48	304.28	305.63	304.61	305.68	304.34	304.84	305.84	306.1	306.13	304.91	304.81	305.16	304.53	305.72	304.49	305.13	307.13	305.25	305.1	305.47	304.99	306.25	305.05	304.8	304.86	304.79	305.73	305.66	305.57	305.37	306.14	303.91	305.31	305.54	305.85	304.83	304.66	305.21
308.54	308.99	308.55	308.52	307.86	309.48	308.92	306.96	310.27	309.42	309.67	308.6	309.18	308.04	308.06	309.96	310.47	307.43	308.78	308.36	308.94	309.21	309.28	308.95	308.61	308.2	308.9	309.14	308.7	308.11	308.58	309.05	307.19	308.83	309.8	307.34	308.67	309.92	307.72	309.23	308.92	309.15	308.72	309.01	309.14	308.26	308.82	309.2	308.3	310.22
297.17	296.15	298.21	296.18	296.35	296.6	298.13	297.06	296.72	296.58	297.03	295.73	296.01	296.17	297.24	295.81	297.04	296.17	296.56	296.91	296.97	297.77	297.2	296.62	297.52	296.46	296.96	297.53	296.83	296.06	296.42	297.4	296.93	296.61	296.84	297.15	297.41	296.01	296.98	296.34	297.43	297.65	296.41	296.82	296.72	296.69	297.85	297.4	297.01	295.81
318.88	318.04	319.43	319.07	319.33	318.93	318.66	319.32	318.59	319.54	319.06	317.99	317.45	318.22	318.7	318.56	318.16	318.6	320.14	318.31	319.37	317.87	319.57	318.26	318.27	319.33	318.42	317.71	317.59	317.3	318.06	318	317.85	319.01	319.1	318.47	318.91	318.16	318.43	319.31	319.74	318.22	318.05	317.57	317.84	318.84	319.22	319.1	317.94	318.06
302.76	302.08	301.82	303.18	301.59	302.62	302.39	302.67	302.11	303.09	301.5	303.04	302.45	302.5	302.56	304.01	301.35	302.43	302.11	302.55	301.78	302.3	301.74	302.48	302.74	303.87	302.15	303.26	303	303.06	302.58	302.02	301.44	302.54	302.43	301.31	301.56	303.24	301.98	303.26	303.5	302.91	302.1	302.8	303.96	303.72	302.75	302.46	301.73	304.38
295.13	295.25	294.2	295.1	294.33	295.19	295.24	295.37	295.39	295.18	296.31	295.07	294.06	295	294.76	295.04	295.14	294.72	295.28	295.88	294.12	295.09	294.79	293.95	294.86	293.94	295.18	295.02	295.53	295.42	295.66	295.13	294.52	294.76	294.33	295.2	294.1	296.7	295.71	294.95	294.72	294.04	295.54	295.26	295.36	295.38	296.13	295.27	294.34	295.19
318.54	318.3	317.58	316.49	317.28	319.17	318.44	318.36	319.04	318.3	318.09	317.58	318.03	318.35	319.05	317.56	319.26	318.39	317.71	317.73	320.06	318.14	318.24	317.83	317.63	319.14	318.25	318.76	318.22	318.41	318.24	317.34	318.5	317.33	317.28	318.34	318.03	317.08	317.67	317.41	317.73	318.23	319.64	318.32	318.08	318.63	318.31	317.47	319.45	318.91
300.58	302.2	300.65	302.44	301.37	300.79	301.84	300.4	302.41	302.27	302.31	301.69	302.05	301.03	300.82	301.63	300.53	301.33	301.68	300.4	300.36	299.98	301.7	301.13	301.97	299.51	301.96	300.51	301.87	299.96	300.25	299.65	299.22	301.28	300.53	301.23	301	299.54	302.49	301.77	300.54	301.11	300.63	300.95	301.52	300.92	301.03	300.48	301.78	300.72
313.56	311.45	313.65	312.59	313	313.79	312.36	312.62	312.91	313.56	313.26	313.15	313.61	311.7	312.11	314.6	312.73	312.31	313.24	311.96	312.95	312.54	313.63	313.01	313.53	312.34	313.13	314.12	313.92	313.67	313.82	313.01	313.62	313.51	312.4	313.74	311.95	313.75	313.16	314.13	312.56	312.55	312.19	313.42	313.54	311.97	313.1	311.61	312.19	313.75
303.08	304.59	303	304.47	303.73	304.29	303.77	303.22	302.78	302.86	303.38	303.73	303	302.96	302.36	303.68	303.55	302.06	302.41	303.43	302.95	303.25	302.23	304.24	303.14	302.63	303.78	304.43	304.92	302.6	303.84	303.94	303.11	303.42	303.47	303.43	301.99	304.18	302.88	305.67	304.01	303.63	303.1	303.4	302.85	303.6	302.33	302.77	305.23	303.67
300.18	301.75	300.61	301.41	300.75	301.21	300.67	301.16	301	300.57	301.05	299.01	301.71	300.58	300.95	300.82	301.23	301.01	301.5	301.6	300.33	300.2	300.17	300.72	301.17	300.79	300.94	300.44	301.11	300.77	300.62	299.92	300.79	301.14	300.83	301.09	300.7	301.84	300.17	301.99	300.32	300.56	302.26	301.61	301.51	302.52	302.08	302.53	301.61	302.09
296.47	297	296.68	296.34	296.32	297.43	296.05	296.93	295.52	297.23	296.74	296.74	296.21	297.5	297.16	295.46	295.11	296.88	298.47	297.32	297.57	296.31	297.3	296.96	297.91	297.74	295.7	296.97	298.27	296.75	296.99	296.52	296.36	296.42	296.45	297.38	296.52	297.12	297.31	296.67	297.52	296.15	296.4	296.48	295.99	297.45	298.83	299.06	296.35	297.55
316.68	318.11	317.45	316.97	317.28	317.76	318.43	317.47	317.68	317.13	317.1	316.58	318.58	317.29	317.46	318.03	316.4	317.19	317.02	317.45	318.17	316.77	317.39	314.83	316.82	317.72	317.59	317.9	317.56	316.08	317.17	318.41	317.77	317.9	317.76	317.97	316.87	318.09	317.66	317.13	317.74	317.7	316.99	316.58	318.29	316.8	317.28	317.43	318.38	316.6
303.01	302.31	302.44	301.83	302.91	303.13	303.52	303.87	304.11	304.15	302.36	301.74	302.38	301.9	303.92	301.83	302.56	303.19	301.22	303.04	302.62	304.12	301.47	302.72	302.15	303.04	302.75	304.34	302.95	303.57	302.87	302.57	302.4	304	302.77	301.33	302.58	302.8	302.21	303.04	303.71	302.78	302.57	303.61	303.9	301.7	302.52	304.03	302.35	302.34
307	306.29	306.6	305.64	305.62	306.02	305.72	305.38	305.53	305.71	306.33	305.48	306.44	305.67	307.66	305.99	305.51	307.7	307.1	306.32	304.97	305.59	305.04	305.75	306.59	305.69	306.1	306.37	305.03	306.49	305.05	306.16	305.75	305.91	307.75	304.67	306.03	306.15	307.51	305.92	305.53	306.44	306.87	305.75	306.73	305.41	306.49	306.89	306.21	306.41
326.36	326.27	325.64	323.94	326.25	326.05	325.85	324.85	325.37	326.17	324.84	326.3	325.81	326.19	326.92	325.91	323.62	326.25	324.35	324.81	326.16	326.04	326.02	325.49	325.23	326.51	325.06	324.11	326.96	324.27	324.49	326.6	324.45	325.5	326	324.77	324.99	325.59	325.36	325.59	326.32	325.58	323.62	324.58	325.4	325.41	324.92	325.01	326.5	326.69
294.92	295.28	295.21	294.61	295.54	295.49	295.31	295.71	294.49	295.68	295.46	294.56	296.52	295.62	296.72	295.53	294.95	295.98	294.92	294.89	294.83	295.08	295.95	294.06	295.02	295.37	296.59	295.28	294.28	294.96	295.09	294.37	295.75	294.93	294.73	294.32	293.57	295.94	294.53	295.26	295.75	295.29	293.76	294.86	295.09	294.63	294.16	295.24	296.03	294.72
302.15	303.83	303.7	302.1	302.69	302.3	302.13	302.43	302.14	301.83	303.51	302.88	302.91	303.38	301.98	303.11	302.74	303.16	301.94	302.48	303.05	303.73	302.55	302.8	301.99	302.64	301.24	303.37	303.42	303.49	302.31	303.35	302.3	303.04	302.81	302.55	301.14	302.81	303.71	302.86	302.37	300.14	303.09	302.58	301.33	301.93	303.26	303.47	303.2	301.86
307.02	307.73	307.53	307.96	306.83	306.85	306.73	307.13	307.63	306.34	307.66	309.15	307.27	306.81	306.93	306.89	307.88	307.88	306.32	307.58	306.73	306.7	307.84	307.06	309.23	306.8	307.34	306.29	307.71	306.63	307.45	307.25	307.4	305.33	307.47	307.01	307.51	307.4	308.46	307.16	307.88	308.34	307.26	305.66	305.86	306.43	307.13	307.18	306.48	307.62
304.65	304.94	304.63	304.95	303.49	304.12	303.89	305.44	304.32	305.22	304.41	303.29	302.94	304.24	303.88	303	303.89	303.65	303.61	305.24	304.52	302.99	304.25	304.08	304.66	304.71	304.46	303.76	305.89	304.49	304.19	304.02	304.85	303.78	304.68	304.47	304.36	304.34	304.94	304.54	306.02	305.02	305.16	305.47	303.88	303.67	304.39	306.14	304.94	305.31
324.52	325.39	324.94	324.59	324.56	325.28	323.3	325.35	326.02	324.26	324.29	324.07	323.19	324.59	325.02	324.01	325.01	322.86	324.58	324.66	323.86	324.87	324.43	325.17	324.54	325.56	324.39	324.73	325.33	325.22	325.69	325.71	325.19	324.61	324.37	324.65	324.55	324.65	323.69	324.21	325.14	325.49	324.66	324.83	324.68	324.82	324.5	326.24	325.37	324.47
317.35	317.14	317.74	318.11	316.6	317.61	316.59	316.79	316.62	317.02	317.82	317.48	316.7	317.96	317.58	317.21	318	317.97	316.29	316.91	317.33	317.33	317.78	317.42	317.84	317.34	317.05	316.67	316.43	317.53	317.32	315.87	318.33	317.26	317.81	315.37	317.48	317.06	317.91	317.14	317.2	316.62	316.54	317.39	318.02	317.38	317.37	317.13	316.34	316.92
305.82	304.82	305.45	306.94	305.89	305.91	304.12	305.39	304.66	305.64	306.14	303.91	305.59	306.08	305.93	303.59	305.72	304.87	305.56	305.2	306.21	305.71	305	305.91	305.97	304.18	304.1	304.45	304.25	306.62	305.35	304.49	305.75	305.27	305.5	304.67	305.36	304.92	305.11	305.23	305.45	305.1	305.42	305.19	305.51	304.42	304.19	305.58	303.88	304.83
313.93	314.04	314.16	314.32	313.6	314.67	313.13	313.52	315.12	313.23	313.54	313.23	312.8	313.76	314.41	312.83	313.57	314.07	314.62	314.34	313.59	314.26	312.79	313.2	313.77	313.83	313.2	312.97	314.44	314.27	314.74	314.95	313.37	313.77	313.22	314.3	312.69	312.35	313.41	313.52	313.89	313.42	314.97	313.81	313.08	315.02	313.9	313.25	312.88	313.18
315.71	315.92	315.4	316.12	316.23	316	316.65	314.41	316.98	315.59	317.02	315.52	316.55	315.58	316.37	314.95	316.28	316.89	315.63	316.4	316.25	315.11	315	315.49	316.19	316.52	314.7	315.35	315.76	314.88	313.57	315.56	316.15	314.94	314.84	316.26	313.83	316.04	315.75	316.19	316.25	316.22	315.1	314.63	316.37	316.34	316.3	315.89	317.28	316.46
328.61	328.17	328.37	327.89	328.31	329.36	329.14	328.5	328.42	329.51	328.24	329.5	326.98	328.75	329.67	327.09	328.64	327.67	328.34	327.73	327.63	327.91	328.46	329.23	328.86	330.38	329.61	328.28	328.57	329.18	328.96	329.13	328.88	328.53	327.48	326.64	329.21	328.55	327.55	328.46	328.39	328.21	327.85	328.62	328.14	327.64	327.78	327.29	329.44	328.53
329.19	329.78	328.47	329.1	329.18	330.22	328.7	328.85	328.16	329.1	327.32	328.08	329.24	329.55	329.66	328.92	327.94	329.74	328.99	329.1	329.39	328.64	328.81	329.49	329.45	328.37	329.84	329.98	328.36	327.15	328.21	329.11	328.88	328.03	328.83	328.67	328.79	328.91	327.86	328.05	328.26	328.54	329.62	328.83	329.04	328.53	327.88	328.85	328.18	327.84
315.26	314.13	316.14	315.54	314.75	313.57	314.96	314.34	314.23	314.42	315.27	315.38	315.6	315.4	314.66	313.95	314.76	315.41	314.79	315.78	315.26	315.27	315.26	313.88	314.69	314.42	314.98	314.07	315.37	314.31	315.47	314.42	315.47	314.71	315.43	314.5	316.39	314.61	315.07	314.71	314.89	316.03	315.31	314.04	315.36	315.03	315.39	315.41	313.96	315.58
304.82	304.66	303.88	303.27	303.23	304.88	303.49	302.93	303.69	303.25	304.95	304.18	302.88	304.14	304.3	303.81	302.4	304.07	304.1	303	303.65	304.03	304.01	303.56	303.13	303.39	302.86	303.62	303.98	303.99	304.05	304.21	304.33	303.69	304.18	304.33	304.5	305.19	303.46	303.29	302.09	303.61	302.68	304.03	304.18	304.2	303.61	304.88	304.73	303.3
296.9	297.11	297.13	296.26	296.56	296.32	295.32	296.37	296.28	295.64	296.1	296.88	295.93	295.98	296.6	296.79	296.34	295.44	295.65	297.2	296.74	297.06	296.54	297.29	295.98	297.66	297.83	296.89	296.97	297.33	297.4	297.06	295.71	296.79	296.87	296.94	297.08	297.64	296.88	297.05	296.56	296.6	297.98	296.04	296.51	298.54	297.38	296.78	296.77	295.96
294.68	295.5	294.45	294.65	295.03	294.3	295.49	295.26	294.03	294.02	295.13	295.02	295.69	294.7	295.28	294.79	295.27	293.51	294.36	295.51	295.05	294.92	296.15	294.55	295.16	295.98	296.26	294.7	294.94	295.54	295.18	294.73	294.97	294.67	294.83	294.57	294.74	294.95	294.1	295.75	294.69	294.23	294.72	295.09	294.16	294.76	294.73	294.22	296.35	294.56
315.9	314.69	315.29	314.93	313.42	314.49	315.9	316.06	314.32	315.54	313.78	314.08	315.01	314.57	314.76	314.41	315.12	314.34	314.61	315.23	315.18	314.41	315.28	313.1	314.12	314.69	314.72	316.02	314.63	314.2	314.24	314.86	316.41	314.88	314.68	315.33	313.67	314.34	313.86	314.09	314.79	314.67	313.94	314.81	315.03	313.98	314.54	315.8	314.19	314.12
307.09	305.7	307.79	306.37	306.42	306.6	305.85	306.56	306.57	304.41	305.88	306.89	307.41	305.6	306.48	306.22	306.2	307.95	305.8	306.26	307.39	306.69	306.43	307.66	306.6	305.48	306.83	306.64	306.05	306.51	306.03	307.35	305.43	307.18	306.6	307.44	306.11	306.79	306.83	306.59	306.9	307.04	308.12	306.63	306.29	306.88	306.82	305.79	306.92	305.37
314.8	314.75	314.26	314.29	314.54	313.44	313.55	314.6	314.13	314.37	314.45	314.88	313.64	313.1	313.87	313.52	313.81	313.79	314.07	313.74	314.72	314.02	313.61	313.44	313.33	315.1	314.2	313.42	313.61	313.42	314.66	314.59	313.19	314.06	312.03	314.79	313.68	314.43	314.01	314.78	314.53	314.7	314.32	313.85	313.59	314.57	315.66	313.77	314.25	313.24
303.59	302.92	303.31	303.83	304.11	302.62	303.75	302.15	302.85	303.68	302.93	302.62	304.47	303.22	303.55	302.48	303.34	302.5	303.87	303.91	303.93	302.99	304.12	304.32	303.9	304.1	304.64	302.24	303.95	303.55	302.3	303.3	302.68	303.43	303.67	303.64	303.51	303.39	303.09	303.74	304.67	302.92	302.69	303.89	302.37	302.92	303.03	303.25	303.42	304.07
310.6	308.6	308.86	309.75	308.81	308.74	309.66	309.17	309.14	308.85	311.03	310.18	309.32	310.23	309.4	310.06	310.07	310	308.58	309.16	309.07	308.85	310.16	310.08	309.95	309.69	310.72	309.67	308.75	310.16	309.34	309.94	308.92	310.47	309.75	310.23	309.57	309.63	308.45	309.79	309.93	310.29	309.09	308.54	309.46	309.82	308.83	310.35	310.16	310.19
313.18	314.55	313.9	314.17	314.31	313.6	312.66	313.43	314.12	314.37	312.46	314.79	313.28	313.8	313.89	312.81	313.48	313.68	313.91	313.47	313.93	313.35	312.54	314.27	313.73	313.24	313.72	314.05	314.07	314.33	312.74	312.88	313.67	313.96	312.61	314	313.13	314.16	312.69	313.41	314.66	313.37	313.91	315.09	313.25	314.96	314.27	314.59	313.91	313.86
307.1	305.92	305.25	307.63	306.55	305.85	306.68	306.79	306.16	305.58	305.91	307.42	305.42	305.79	307.34	306.91	306.78	305.32	306.48	307.23	307.21	305.77	305.61	304.57	306.45	305.53	306.72	304.67	306.32	306.33	306.08	307.28	305.2	305.5	305.16	306.71	306.71	305.92	306.38	306.32	306.39	305.88	305.38	306.2	304.98	306.03	304.41	306.19	305.78	306.63
303.03	302.85	302.65	302.67	301.69	302.53	303.42	303.18	303	302.68	302.74	303.19	302.51	301.51	302.13	302.63	303.34	302.44	302.02	300.62	302.57	303.29	301.38	301.66	303.24	302.21	302.6	301.68	303.27	302.8	303.34	300.75	303.14	302.14	302.83	302.85	300.87	302.67	302.36	302.2	302.81	303.2	302.5	304.17	302.27	301.68	303.22	302.76	302.26	302
298.41	298.98	300.33	299.24	300.02	299.3	299.29	300.65	299.49	300.97	299.63	299.96	299.81	299.97	298.82	299.91	300.33	300.58	300.02	299.28	298.79	299.77	300.77	299.72	301.22	300.29	299.49	299.43	299.23	300.04	299.29	300.4	300.26	301.23	299.21	301.03	298.98	300.35	298.36	300.36	300.02	299.52	301.44	299.25	300.52	301.04	301.29	298.98	299.71	300.39
302.5	301.7	302.24	301.93	303.33	302.27	301.54	301.73	301.44	303.01	301.9	302.04	303.3	302.38	302.9	301.98	302.18	302.02	303.72	302.36	301.65	302.64	303.46	302.9	301.57	303.78	303.4	303.38	303.31	303.21	302.79	303.07	302.54	302.82	303.55	302.78	303.27	304.18	303.38	304.06	303.74	304.53	302.9	302.72	303.05	303.78	303.27	302.38	302.36	303.87
302.78	303.84	303.49	303.48	302.62	302.9	303.15	303.54	304.08	303.43	303.53	303.09	303.46	304.38	304.3	303.31	304.35	303.23	303.67	302.52	303.97	303.68	302.63	302.59	302.3	304.21	302.92	304.07	303.07	303.4	303.82	303.57	303.89	303.74	303.75	304.11	302.61	303.64	304.2	303.31	303.98	304.21	303.93	304.64	302.59	304.04	303.61	304.4	302.27	303.05
328.29	327.28	329.88	329.94	327.32	326.78	326.95	328.41	327.6	329.56	326.68	328.35	328.06	327.91	326.91	328.42	327.88	328.54	328.34	328.59	327.96	328.35	328.16	328	328.46	326.9	329.38	327.9	328.31	328.01	328.38	328.4	327.6	328.07	327.84	328.36	328.94	327.33	327.8	328.03	328.03	327.23	327.66	328.03	329.07	327.82	327.18	327.25	327.75	328.48
326.57	324.87	325.88	325.64	325.82	324.8	324.55	324.56	323.58	325.87	324.79	324.79	325.1	325.47	324.54	324.59	324.99	326.01	325.65	325.2	324.7	325.13	325.4	325.33	326.15	325.12	325.7	325.49	325.43	325.57	325.26	325.41	324.72	326.27	323.8	325.02	326.09	324.6	325.18	325.26	324.24	324.96	326.04	324.79	324.64	325.26	324.88	325.37	325.33	324.52
312.9	312.59	313.95	311.8	312.81	310.71	311.99	311.96	312.17	311.02	311.53	311.72	311.8	312.7	313.72	313.29	311.94	312.73	312.68	312.77	313.14	311.09	311.84	312.55	314.17	311.69	311.54	311.42	312.84	312.36	312.98	311.71	312.73	311.76	313.66	312.42	312.99	311.7	311.45	312.86	312.4	312.67	310.78	311.45	311.79	312.03	313.44	313.13	312.72	311.97
300.37	299.51	300.98	300.68	300.81	301.67	301.57	300.42	300.57	301.34	299.97	300.55	300.77	301.32	301.67	301.17	301.02	301.99	300.17	302.14	301.47	299.86	301.14	301.43	300.9	301.27	300.89	299.94	300.85	301.84	301.09	300.4	301.42	301.45	301.83	301.67	300.34	301.46	300.64	301.6	300.55	301.12	301.58	301.15	300.22	300.77	301.29	301.89	300.99	300.9
314.18	313.36	312.66	312.68	313.47	313.03	313.03	314.47	313.37	312.62	312.88	313.44	313.34	313.63	312.57	313.12	313.9	313.03	313.19	313.54	312.69	314.07	313.95	313.51	312.7	313.01	312.32	312.53	312.42	312.35	312.95	312.23	312.99	313.3	311.65	313.41	313.59	312.59	314.83	313.34	312.14	314.24	312.02	312.95	314.66	313.7	313.66	312.81	314.58	314.09
312.72	313.82	313.68	312	311.5	312.99	312.55	313.1	313.64	313.37	313.02	312.15	312.47	312.25	313.65	313.55	313.6	313.3	312.25	312.07	312.08	312.98	312.75	312.82	313.36	314.42	313.69	313.33	313.28	311.78	312.73	312.38	313.07	312.23	311.86	313.85	313.31	312.63	312.45	312.57	313.05	314.15	311.71	312.65	313.1	313.39	313.48	313.58	312.73	313.05
313.66	313.54	314.36	315.27	313.69	315.44	314.38	314.22	314.02	314.83	314.98	314.58	314.73	314.66	314.44	314.41	314.53	315.51	315.39	314.21	315.1	314.72	314.67	316.39	314.45	313.74	315.48	314.35	315.3	316.23	314.95	315.26	315.13	314.04	314.68	315.26	314.66	315.33	314.82	316.38	314.27	314.26	314.83	314.62	314.89	314.93	314.74	315.33	313.93	314.21
307.74	307.48	306.93	307.89	307.83	308.01	307.18	307.1	308.77	306.98	308.41	307.91	307.84	306.44	308.45	308.4	307.6	307.03	307.34	307.02	307.39	306.44	306.28	306.76	308.64	307.75	307.16	306.76	308.07	307.33	306.72	307.31	308.02	307.94	307.48	307.02	307.16	307.25	307.43	306.9	306.1	306.86	306.86	306.75	308.29	307.39	307	307.51	306.96	306.82
314.79	314.41	313.87	314.97	314.81	314.81	314.89	314.1	314.75	314.58	314.14	315.88	314.09	315.31	314.14	314.75	313.6	315.04	314.19	314.64	314.58	313.9	315.44	314.94	314.17	314.73	315.73	315.97	314	314.69	314.27	315.63	315.4	316.21	315.36	314.26	314.09	314.47	315.03	314.86	315.04	315.09	315.28	315.64	314.48	315.02	314.56	314.74	315.29	316.26
325.53	327.19	325.86	326.44	327.68	327.45	325.9	326.2	328.03	325.58	327.72	327.66	327.16	326.96	328.18	327.39	326.65	326.95	328.05	325.58	327.7	326.61	325.78	327.01	327.5	326.43	326.7	327.7	326.83	326.76	327.78	326.23	326.52	326.59	327.35	327.14	326.66	326.83	327.19	327.47	327.08	327.14	327.33	325.69	327.5	328.12	327.25	327.94	326.02	327.68
306.31	307.07	307.36	305.35	305.53	306.15	305.72	306.66	306.37	305.56	307.53	306.74	306.36	305.86	307.21	306.97	305.31	307.04	306.45	304.71	306.57	307.33	307.86	306.4	306.54	306.31	306.21	307.47	306.9	306.57	306.46	306.36	307	306.83	305.98	306.1	306.2	307.65	306.99	305.75	306.91	307.67	305.76	305.45	306.52	305.56	307.17	305.38	306.71	308.14
318.09	318.12	318.1	317.24	318.72	318.23	317.86	318.53	318.25	318.52	318.34	317.97	318.17	317.15	316.49	318.12	317.31	317.68	317.54	317.63	318.3	317.46	317.46	317.58	318.81	318.86	319.64	318.28	317.52	318.39	318.19	318.46	317.09	318.2	317.59	319.55	317.02	317.6	318.62	318.54	318.7	319.02	317.62	316.69	317.91	318.69	316.92	318.51	318.38	317.75
310.74	313.56	310.89	311.76	313.36	312.39	312.51	311.07	312.15	314.89	313.06	313.14	313.14	312.93	312.47	311.92	312.03	311.11	312.35	311.99	313.22	312.46	312.72	311.95	312.51	312.02	312.4	312.93	313.06	312.05	312.6	311.11	311.99	312.91	312.86	312.2	312.59	311.91	313.6	312.77	311.86	312.75	311.67	312.37	311.65	310.85	312.48	313.05	311.16	312.15
326.41	326.66	326.72	328.18	327.64	327.09	327.11	326.61	327.33	327.15	326.1	326.79	327.33	326.06	327.79	326.99	326.68	327.76	327.8	326.94	326.77	326.83	328.05	327.08	326.65	327.41	326.42	326.61	326.42	327.45	327.92	326.92	328.18	326.31	327.21	327.24	325.8	326.85	327.51	327.94	327.28	327.14	327.12	327.36	327.05	327.46	327.01	328.31	328.15	326.86
314.45	315.73	313.77	315.15	315.97	314.91	314.07	315.65	314.58	313.94	313.77	314.81	314.63	315.11	313.61	315.26	315.36	314.69	315	314.39	315.37	313.82	315.09	314.64	315.38	316.05	314.84	314.45	314.97	314.83	314.53	314.06	316.02	315.06	314.58	314.28	315.04	314.07	315.06	315.45	314.94	313.54	314.68	313.47	314.98	315.54	314.62	315.76	314.51	314.33
303.45	303.76	302.77	303.85	303.68	303.5	303.15	301.69	303.14	303.02	303.19	303.17	303.41	304.17	302.59	303.28	303.87	303.37	304.08	303.88	302.35	303.5	303.65	303.8	303.45	304.37	303.28	303.71	302.64	302.58	303.17	304.79	302.3	303.53	304.29	304.27	304.26	302.77	303.58	303.91	302.83	303.05	302.9	302.41	303.89	303.92	305.43	302.29	301.82	303.53
296.61	297.59	296.16	296.51	297.01	296.91	296.67	298.28	297.11	296.75	295.64	296.7	297.75	296.5	296.92	296.93	295.76	296.25	297.71	296.93	295.65	296.27	296.53	296.06	296.01	296.52	297.15	296.85	296.07	296.86	296.56	297.26	296.61	297.8	296.39	297.01	296.73	296.49	295.68	296.21	298.47	297.71	295.34	296.34	298.03	296.37	297.13	296.98	296.99	296.69
295.48	293.96	295	296.14	296.29	295.41	294.95	295.58	294.43	294.72	294.39	294.34	295.24	295.26	294.17	295.23	294.55	295.58	295.05	295.36	293.58	295.08	294.24	295.38	296.44	294.89	294.72	295.18	294.72	295.23	294.53	294.9	294.2	294.02	295.08	294	295.44	294.81	294.95	294.84	296.58	296.02	294.57	296.08	294.69	293.71	295.14	294.69	296.26	295.66
313.4	312.57	313.21	313.41	311.21	313.98	313.34	313.24	312.63	313.75	314.4	313.64	312.74	314.67	314.39	314.16	312.7	312.22	313.76	312.68	312.56	312.41	314.45	313.02	313.05	311.69	314.27	314.93	315.17	313.84	312.75	313.75	313.06	312.63	313.65	313.42	313.07	313.46	313.65	312.46	313.16	313.72	313.22	314.79	313.27	313.46	312.87	313.42	313.17	314.23
299.87	300.74	300.16	300.59	299.61	299.76	300.71	299.85	299.34	300.6	301.17	299.1	299.49	301.07	299.65	300.53	300.03	300.55	299.71	301.2	299.22	300.45	300.37	299.73	299.29	301.15	299.64	300.1	301.74	299.72	299.6	300.24	300.19	299.03	300.19	298.55	298.78	299.32	298.89	299.99	299.68	300.26	300.39	298.66	301.05	299.59	299.02	300.16	301.81	300.24
309.11	309.48	309.95	309.47	308.77	309.01	309.38	308.91	308.34	309.1	309.52	309.69	309.15	310.27	308.75	309.37	309.13	308.16	309.46	309.26	309.84	308.41	309.52	308.49	308.86	308.9	309.88	309.05	309.17	308.75	308.87	310.64	308.24	307.38	309.66	308.98	308.78	309.07	309.62	309.05	308.14	309.79	308.36	306.98	306.99	308.37	309.57	309.4	309.54	308
294.47	294.42	294.7	294.94	294.46	294.06	293.97	293.92	294.87	294.32	294.32	294.45	293.98	294.14	293.69	294.83	294.49	295.02	295.56	294.04	293.92	293.71	294.3	293.41	293.45	294.1	294.1	293.5	292.68	294.81	295.18	294.84	293.63	292.57	294.26	293.8	294.09	293.47	295.33	294.92	293.42	292.28	295.38	294.48	294.22	294.06	293.66	293.68	294.69	293.07
306.25	305.74	306.58	305.69	306.62	306.65	305.93	304.58	307.25	305.48	306.15	305.73	306.38	307.16	305.65	306.34	306.07	306.65	306.64	306.05	305.92	305.56	305.04	305.9	305.13	305.55	306.01	305.98	306	306.37	306.8	307.17	306.02	306.96	306.19	306.52	306.22	305.45	307.44	306.62	306.51	305.84	305.84	306.38	306.19	306.45	306.96	305.64	307.14	306.31
305.95	306.54	306.93	304.9	306.09	305.93	306.25	305.24	305.2	307.15	306.1	305.4	306.96	305.45	306.83	306.09	305.82	305.07	305.23	307.33	306.2	305.77	305.37	306.72	305.61	306.67	307.04	307.08	306.66	305.64	304.52	306.25	305.93	305.2	306.38	306.69	307.09	306.78	306.98	305.85	306.08	305.52	306.34	305.08	306.78	306.19	306.13	305.45	306.1	305.92
304.56	304.23	303.62	303.9	304.4	304.58	304.1	303.51	304.33	305.35	304.96	303.92	303.83	303.93	305.29	303.84	303.55	304.25	302.49	304.41	304.73	303.9	304.34	304.71	303.35	304.9	304.23	304.87	304.43	304.27	303.99	304.42	304.09	305.32	303.91	303.28	304.34	302.92	303.66	304.7	303.84	303.47	304.97	305.2	303.59	303.4	304.14	302.93	305.32	303.84
304.22	303.7	304.04	304.37	303.87	305.13	304.53	304.03	305.39	304.94	303.95	304.52	304.22	303.92	303.88	305.23	303.59	304.24	304.46	304.13	304.46	303.81	304.62	303.79	304.36	304.08	304.31	304.49	304.57	304.31	304.24	304.49	304.59	305.1	304.69	303.48	305.02	305.19	306	304.59	303.88	304.3	304.35	303.79	303.43	304.44	305.29	303.69	303.87	304.78
329.57	328.18	329.23	328.21	328.41	329.23	327.42	328.25	328.25	329.35	327.59	328.21	327.37	328.66	327.74	328.86	329.07	329.28	328.92	327.73	329.67	328.48	328.38	328.87	328.98	329.51	327.83	329.49	329.68	329.21	328.27	327.74	328.18	329.3	328.13	327.43	328.48	328.72	328.83	327.2	327.77	328.96	328.59	328.39	327.52	329.56	327.73	329.48	328.81	328.66
325.33	325.84	324.45	324.94	326.42	325.47	326.47	325.49	324.69	324.79	324.3	325.53	324.65	325.74	325.53	325.83	325.58	326.01	324.87	326.07	325.09	326.07	324.43	326.74	326.17	324.74	326.61	325.9	325.55	325.31	325.61	324.5	324.52	325.21	325.9	325.65	325.03	325.82	325.26	324.36	323.89	324.88	325.7	326.14	325.54	324.62	324.5	326.6	324.38	325.01
305.46	303.61	303.54	304.38	305.16	303.28	304.65	305.02	304.01	304.21	304.04	305.14	303.61	304.25	303.93	305.06	304.87	305.22	304.58	305.09	304.76	304.79	304.65	305.07	304.46	304.8	304.94	303.79	306.07	304.66	304.67	304.83	303.82	304.13	303.16	304.74	304.1	303.77	303.94	303.74	304.4	305.11	304.63	304.47	305.23	304.84	304.36	303.47	303.39	304.37
305.86	305.88	307.37	307.15	307.48	307.84	307.02	308.21	305.64	306.05	306.58	306.76	306.78	306.9	305.89	306.23	306.08	306.76	306.7	306.97	306.58	306.81	305.13	306.89	305.84	306.9	305.94	306.97	305.83	306.08	306.78	307.94	307.11	306.24	307.02	306.13	307.96	307.33	307.02	307.23	307.4	306.14	308.26	306.38	306.02	306.64	307.49	306.2	306.18	306.4
301.58	301.57	300.28	300.83	300.95	300.11	301.56	302.35	300.38	301.64	301.76	301.71	301.4	300.51	301.24	301.16	301.84	300.27	301.34	301.28	302.15	300.24	300.43	300.7	301.21	301.37	300.84	300.53	300.94	301.51	300.95	300.92	301.08	301.44	301.51	301.87	301.6	299.73	303.05	301.05	300.3	300.71	300.81	301.67	300.14	302.29	301.02	301.24	300.14	301.13
317.29	314.76	315.7	315.74	315.78	316.33	315.41	316.65	315.47	314.89	315.95	315.69	316.14	315.47	315.37	315.26	316.31	316.34	314.61	315.68	315.31	315.65	315.81	315.55	315.12	316.13	316.86	315.6	315.64	314.27	317.04	314.79	317.2	316.2	316.15	315.61	314.78	315.43	315.56	316.41	315.26	316.26	315.56	315.58	316.16	315.71	316.32	315.69	315.84	315.16
301.57	300.8	300.65	300.62	301.18	301.01	300.93	300.9	299.53	301.09	301.23	301.41	301.1	302	300.62	301.34	299.85	300.91	302.52	300.59	301.8	302.1	300.83	301.62	301.4	301.78	299.78	301.18	300.24	302.57	300	299.97	301.27	301.19	300.97	300.17	301.47	300.04	300.94	301.13	301.4	301.5	300.71	300.82	300.42	302.35	300.6	301.81	302.24	300.89
303.66	303.93	303.46	304.11	303.14	304.44	303.65	302.3	304.32	303.79	303.09	303.19	302.22	304.31	303.57	303.49	303.96	304.01	305.03	304.68	304.81	303.63	304.16	303.36	303.49	304.21	303.61	303.71	302.85	303.85	302.86	303.98	303.56	304.23	303.75	304.87	304.08	304.92	304.77	305.22	304.06	304.4	303.97	303.68	303	303.09	304.2	303.24	303.86	304.75
311.25	314.29	311.62	311.94	310.79	311.76	312.74	312.06	312.35	312.29	312.81	311.24	311.92	311.64	311.71	312.67	311.36	310.55	312.6	312.24	311.96	312.64	313.08	311.64	312.84	312.61	313.14	312.27	314.17	312.44	312.96	311.48	313.02	311.93	312.3	312.01	312.31	312.05	311.93	311.21	312.1	312.02	311.26	312.23	312.1	315.21	312.74	312.74	312.91	311.41
302.99	303.56	303.7	303.15	304.12	303.61	303.8	302.52	303.22	303.08	303.92	302.92	302.53	304.04	302.34	304.09	304.26	303.76	302.81	304.5	302.72	304.48	303.5	302.3	305.25	303.69	302.95	302.92	303.21	303.96	302.3	304.03	302.91	304.12	302.44	303.39	304.14	302.82	302.96	302.85	303.59	303.18	304.15	302.54	303.76	303.03	302.76	303.39	303.11	303.73
318.39	317.91	319.19	318.26	319.03	318.28	318.46	316.64	317.46	318.58	318.34	319.53	318.63	319.03	319.12	317.72	317.94	319.56	317.92	319.34	318.22	318.25	317.88	318.43	318.2	317.11	318.92	318.46	318.29	318.28	319.07	316.94	317.84	317.98	317.64	316.84	318.61	318.62	318.74	317.2	319.24	316.77	317.79	318.4	318.22	318.12	318.84	317.59	318.45	317.64
318.31	317.03	317.88	318.41	318.3	319.36	317.39	319.54	317.86	318.89	316.66	316.62	319.12	318.2	319.77	319.61	317.85	319.04	318.57	317.95	318.77	317.35	318.37	318.25	317.96	318.67	318.15	318.69	317.54	316.73	318.74	317.58	317.94	317.62	318.62	317.31	319.99	318.23	317.92	318.02	317.85	317.47	316.73	317.56	318.02	317.97	318.09	318.03	319.19	317.37
304.3	305.4	306.13	304.27	305.17	303.81	305.35	304.2	304.76	304.07	304.37	304.71	304.19	304.18	304.46	303.97	305.29	304.93	303.18	304.8	304.35	305.19	303.62	303.55	304.19	304.47	303.23	303.44	304.6	304.2	304.39	303.47	303.85	304.59	305	304.27	304.65	303.91	304.63	303.89	304.94	304.86	303.46	304.7	303.87	304.68	303.65	304.31	305.19	303.88
318.2	318.12	319.13	316.94	317.57	318.32	318.38	318.77	317.94	319.16	318.41	318.8	317.61	318.4	317.82	318.33	319.33	318.13	317.46	318.6	318.38	317.71	318.13	318.04	318.05	318.24	318.38	318.54	317.54	318.02	318.24	318.4	318.32	317.14	318.34	318.1	318.72	318.34	318.56	319.28	319.79	317.32	317.99	317.65	318.55	318.77	317.25	318.52	317.02	318.33
299.38	299.98	299.97	300.05	300.86	300.23	300.72	299.8	299.74	300.77	299.46	301.02	299.46	299.63	300.12	299.4	300.68	299.54	299.67	299.18	300.04	299.6	301.4	300.29	298.91	299.38	300.79	300.36	300.17	300.53	300.06	300.3	299.98	301.59	299.75	300.09	300.53	299.61	300.59	300.66	300.64	299.77	300.75	299.29	299.99	299.99	299.43	301.54	299.38	299.63
302.83	303.96	303.74	303.89	303.61	304.07	303.61	303.84	304.38	302.9	302.62	303.02	303.71	303.59	303.08	302.51	304.14	303.44	303.51	302.92	302.82	302.89	304	303.17	302.55	303.1	303.76	303.56	304.05	303.49	303.39	302.51	302.97	303.54	302.11	302.45	304.68	304.17	304	303.31	302.62	302.65	303.63	304.05	303.09	304.29	303.23	303.13	302.92	305.05
317.61	319.22	317.62	316.65	317.6	316.61	316.9	318.26	317.28	317.29	318.01	318.1	316.39	316.7	317.96	316.53	317.42	316.75	316.74	318.17	317.56	315.79	317.05	317.46	317.01	317.38	317.76	316.55	317.9	317.42	317.37	317.57	316.75	317.12	317.48	317.12	317.31	316.71	318.44	317.74	317.31	316.67	316.39	316.9	317.26	316.83	315.86	316.59	317.86	317.06
319.1	318.29	318.33	318.28	317.56	318.91	318.81	317.84	317.42	319.12	318.27	319.26	318.88	318.62	319.6	318.6	319.12	319.37	318.6	318.72	317.5	317.71	318.69	319.07	318.74	318.21	318.2	319.81	319.06	318.5	318.21	319.26	318.09	318.9	318.99	318.94	318.07	318.95	319.2	317.79	319.16	319.1	318.75	317.09	318.37	318.1	317.9	318.43	318.09	319.21
312.85	312.33	315.04	312.36	312.92	313.16	311.75	312.48	312.18	312.02	313.29	312	311.47	311.53	311.68	312.33	313.27	311.92	312.87	312.19	313.73	312.66	313.24	312.01	313.71	313.08	312.56	312.42	311.87	313.52	312.74	312.54	311.74	313.21	312.5	311.78	312.17	311.57	311.77	312.83	311.47	312.12	312.16	311.48	312.99	312.05	312.78	312.99	313.4	312.12
314.55	315.43	315.02	315.05	315.09	316.74	315.95	316.27	315.9	316.62	316.96	315.63	316.36	315.35	316.85	316.03	315.63	315.51	315.66	315.55	315.78	315.89	315.32	315.32	316.82	315.8	316.48	314.42	316.29	316.03	316.27	316.4	315.47	315.7	316.39	315.02	315.47	315.67	316.84	315.09	315.81	314.45	315.86	317.19	316.03	314.77	315.71	316.35	314.5	316.63
297.85	297.1	298.24	296.64	297.72	296.73	296.31	295.82	296.87	297.52	296.84	296.13	296.64	296.24	296.48	296.63	297.71	296.34	297.14	296.76	296.22	296.46	296.33	295.98	296.54	297.7	297.34	297.73	296.39	296.45	296.96	296.58	296.42	297.48	297.21	297.06	296.45	296.23	296.9	296.78	297.53	297.01	296.09	296.53	297.77	296.53	297.31	298.35	297.57	296.61
303.46	303.01	302.56	302.74	302.51	302.91	303.09	302.34	302.22	303.32	303.84	303.34	303.33	303.11	301.92	302.21	301.68	303.05	302.73	302.58	302.7	301.8	303.28	304.21	302.58	303.33	303.44	302.6	302.41	303.38	303.16	302.44	303.16	302.63	301.9	303.59	304.12	303.58	303.04	302.73	302.9	303.21	302.78	302.68	302.68	303.23	302.85	303.16	304.11	301.55
316.7	317.44	319.04	317.94	318.44	318.85	317.63	318.89	317.21	318.8	319.33	318.75	317.97	317.54	319.06	319.18	318.78	318.31	318.9	317.91	317.92	318.02	318.5	317.5	318.72	316.77	317.53	318.57	317.08	318.25	319	318.8	318.69	318.14	317.02	317.87	316.91	316.85	317.54	318.99	318.04	317.32	318.64	319.48	318.97	318.18	317.02	318.5	319.13	317.66
296.83	296.45	296.24	296.49	296.06	296.89	297	296.64	296.4	297.74	296.36	297.33	297.74	295.83	296.28	296.56	296.87	295.13	296.93	297.79	296.03	297.98	296.51	296.76	297.76	296.88	296.78	297.53	296.51	297.43	296.49	296.75	296.44	296.21	294.99	297.63	296.71	296.44	296.89	296.72	296.74	297.11	296.49	296.79	297.36	296.02	296.79	297.03	296.21	297.32
319.72	318.72	319.3	318.58	319.57	317.53	317.61	320.47	318.31	317.74	317.24	318.57	319.32	317.33	318.36	318.18	318.91	319.16	318.26	318.56	317.09	318.67	318.62	318.45	318.31	318.54	318.79	319.48	319.24	317.17	318.79	318.26	318.07	317.8	318.66	318.82	319.63	317.14	317.35	319.75	316.98	318.96	319.49	319.08	318.73	318.64	317.85	319.35	319.24	319.17
327.88	327.68	327.1	327.67	326.73	328	327.34	328.75	327.63	328.78	328.37	327.81	329.07	327.28	328	327.97	328.26	326.92	327.85	327.51	328.91	329.07	327.57	328.31	328.44	327.99	327.32	326.33	328.06	328.43	329.21	326.83	328.48	328.04	328.27	327.82	328.69	327.83	327.96	328.17	327.54	327.12	329.19	328.13	328.49	326.71	326.06	327.26	328.36	327.89
305.63	304.94	304.31	305.53	304.54	305.52	305.5	304.69	305.58	304.88	304.93	305.69	304.74	305.46	305.15	305.8	305.15	305.55	305.22	304.42	305.16	304.8	306.3	304.08	305.66	305.42	305.47	304.12	304.94	305.07	306.13	305.43	305.41	304.55	305.41	305.03	305.08	304.71	306.08	304.62	305.57	305.75	305.68	306.1	306.6	305.34	305.24	307	305.02	304.49
304.48	304.42	304.64	304.11	303.1	303.81	304.17	305.4	305.26	303.66	305.63	304.04	304.18	303.48	304.5	305.52	303.68	305	303.98	304.46	302.7	304.76	303.81	305.17	302.87	305.01	304.82	304.01	303.45	303.06	304.61	305.34	304.78	304.24	303.28	303.72	304.55	303.87	303.63	304.36	304.52	304.63	304.26	304.14	305.11	305.46	304.69	304.29	304.92	304.65
303.17	302.61	302.71	303.1	302.94	303.49	302.11	304.59	302.12	302.71	303.47	302.54	302.49	302.53	303.81	302.35	301.62	304.39	302.74	301.7	303.56	303.58	302.31	303.97	303.29	303.62	302.32	302.13	303.23	304.13	303.01	303.41	301.81	303.15	302.32	303.58	303.8	301.36	301.79	301.74	302.9	302.71	303.69	302.2	301.82	302.32	301.11	303.42	301.99	302.37
305.3	305.43	306.3	304.73	304.49	304.89	305.15	306.09	305.69	306.02	303.84	304.55	305.26	305.35	304.62	304.8	305.99	305.51	305.86	304.4	304.4	305.68	304.73	304.61	305.44	304.8	304.63	305.1	305.99	305.49	305.72	305.34	304.44	305.42	305.55	305.92	305.02	305.31	304.7	305.05	305.44	304.54	304.73	306.02	304.11	305.4	305.52	304.68	305.62	305.8
308.66	306.67	307.32	305.98	308.54	306.98	308.05	306.8	306.51	306.7	307.38	306.66	306.86	307.72	306.36	307.44	307.51	307.29	307.1	306.73	307.29	307.64	306.3	306.14	308.12	307.35	307.38	307.29	309.13	307.23	307.47	306.52	308.63	307.54	307.83	306.97	307.3	307.5	307.03	309.07	308.43	307.15	308.02	307.71	307.34	306.89	307.44	307.31	308.54	307
309.85	310.94	310.24	310.33	309.66	309.75	309.19	310.58	308.64	310.18	309.8	310.07	309.97	310.57	310.13	310.57	310.89	308.39	308.84	309.81	309.73	310.62	310.52	309.62	309.55	310.48	308.64	308.55	310.72	309.92	309	309.7	308.87	310.6	310.17	309.79	309.84	310.34	309.08	311.08	309.82	310.16	310.79	310.03	308.89	310.98	310.87	311	309.76	309.95
312.79	313.57	313.91	314.02	313.1	312.08	314.27	314.88	313.48	312.62	312.53	313.73	313.37	313.13	312.82	312.69	313.6	314.08	312.96	313.22	313.43	313.72	313.93	312.56	313	313.85	313.05	312.76	313.88	314.58	313.47	313.56	314.09	313.04	312.99	314.06	313.56	313.09	311.97	313.12	312.89	313.84	313.63	312.63	314.16	313.37	313.11	312.27	312.5	313.73
306.11	306.27	306.52	306.73	306.67	307.61	307.13	307.19	306.87	306.49	307.33	306.09	307.18	305.88	306.49	305.85	307.3	307.19	306.84	307.15	305.76	305.66	307.32	306.25	307.13	306.3	306.16	306.37	306.86	306.52	306.39	307.32	305.19	305.16	306.45	305.53	306.01	306.04	307.49	307.02	306.36	306.36	306.98	306.35	308.17	307.05	306.39	306.31	305.97	305.86
327.32	327.69	327.38	327.82	326.76	327.96	327.27	328.62	328.02	327.88	328.26	328.57	327.63	327.76	327.4	328.24	327.42	328.88	327.83	326.99	327.6	327.25	327.38	327.63	326.98	326.98	325.91	328.19	328.62	329.33	328.82	327.01	327.09	326.88	327.49	328.26	327.37	327.92	326.93	326.58	328.27	327.03	328.31	327.15	326.61	327.64	327.39	327.15	326.69	328.26
306.91	307.2	308.64	308.36	308.08	308.54	307.2	307.58	307.54	306.94	307.78	307.86	307.87	306.72	307.63	308.22	306.51	307.27	308.42	307.56	307.63	307.42	308.2	308.7	307.17	308.16	306.9	308.02	307.13	307.75	307.83	306.44	308.62	306.59	305.86	307.78	305.44	307.2	307.25	307.5	307.24	308.59	306.85	306.25	307.73	307.05	307.17	307.37	306.7	308.3
297.86	296.69	296.28	297.02	297.68	296.63	296.56	296.88	297.01	295.87	296	297	297.06	296.16	296.18	297.15	297.49	295.95	295.53	296.44	297.83	297.09	296.16	295.89	296.52	297.36	295.28	296.73	297.26	296.21	295.49	297.71	297.1	295.87	295.81	296.68	296.2	295.66	295.82	296.94	296.06	296.97	295.72	298.3	297.4	296.39	296.09	296.96	296.75	296.57
305.2	304.17	303.84	304.98	306.53	304.81	304.87	304.39	305.29	305.43	305.31	306.28	305.24	305.51	304.85	305.31	305.72	304.55	306.06	305.25	305.33	304.25	305.31	306.64	305.58	305.34	306.24	304.44	306.08	304.8	304.29	304.34	305.47	304.48	304.08	305.92	304.9	305.12	306.06	305.21	304.81	305.44	304.42	305.08	305.06	305.96	305.35	304.45	305.05	305.89
304.79	304.79	304.41	303.96	306.09	303.88	303.82	303.3	305.41	304.59	302.89	305.07	303.46	304.57	304.92	304.02	305.01	304.4	304.35	304.42	304.66	304.93	304.66	305.12	303.06	304.45	304.33	305.4	304.09	305.75	305.39	305.16	303.83	303.27	303.23	304.4	304.91	304.24	304.49	303.95	304.33	304.01	303.68	302.71	303.45	305.37	303.67	304.02	303.23	305.34
328.81	327.86	327.84	327.65	329.06	328.25	327.88	329.73	328.98	327.76	329.16	327.21	329.15	328.29	329.07	328.69	327.82	328.53	328.6	327.79	328.75	328.24	329.2	328.92	327.97	327.93	328.38	329	329.11	327.51	329.3	327.63	328.35	328.3	328.52	328.41	327.03	328.3	328.44	328.24	328.64	329.45	328.61	328.2	329.65	327.74	327.46	327.47	328.86	328.88
303.95	304.6	304.77	304.09	304.23	304.09	302.71	303.26	304.67	303.99	303.96	303.59	304.72	303.53	304.66	304.45	303.76	302.45	303.79	304.59	303.39	304.77	303.86	304.22	303.44	304.02	304.16	304	303.79	303.52	303.54	303.04	304.47	303.98	304.84	304.69	305.05	302.13	304.23	304.19	304.65	303.17	302.56	303.7	304.44	302.76	304.16	304.47	303.31	304.04
295.34	294.84	295.01	295.74	294.96	295.93	294.77	294.54	296.38	295.09	294.47	294.81	295.13	295.12	295.93	294.71	294.54	294.49	294.88	295.73	295.1	294.97	294.69	294.52	295.31	295	295.5	295.18	296.23	295.61	294.95	295.71	296.42	295.07	294.11	294.93	295.01	295.64	294.49	296.17	293.89	295.28	294.48	294.86	295.92	294.18	296.23	295.23	294.28	294.68
324.16	325.06	325.27	324.6	324.54	323.81	325.32	325.71	324.74	323.61	323.86	326.02	324.09	324.15	324.82	325.05	323.94	326.01	324.02	325.2	325.21	324.58	323.49	324.84	323.88	324.41	323.53	325.03	325.41	325.46	324.91	323.13	324.25	324.61	323.89	323.94	324.91	324.43	325.23	325.79	324.63	325.17	324.89	324.88	324.02	324.09	324.94	323.74	325.01	325.36
297.35	295.7	297.31	296.6	296.25	296.6	296.39	297.05	296.35	297.02	295.98	297.03	296.05	297.44	297.15	296.98	298.39	295.98	297.75	296.76	298.36	296.5	295.79	297.31	297.38	296.41	296.41	296.41	296.24	296.69	297.18	296.09	296.9	296.58	297.46	296.05	295.7	296.37	296.81	296.49	296.45	295.98	296.86	296.13	296.29	296.65	297.04	296.44	297.26	297.06
299.31	300.58	299.18	299.11	300.46	299.25	300.1	299.4	300.13	299.32	300.5	300	300.08	300.35	299.77	300.56	298.84	299.34	300.15	299.51	299.32	298.4	299.83	301.27	300.88	300.6	300.37	299.39	299.75	299.3	300.15	299.64	299.84	298.62	301.07	298.7	301.16	301.12	300.5	300.34	301.99	298.62	300.71	299.79	300.41	298.91	301.23	297.63	301.19	300.09
314.38	313.58	313.93	312.77	313.15	314.13	314.33	312.04	314.27	313.71	311.09	312.81	312.35	312.71	314.06	313.09	312.04	314.36	312.96	313.52	313.15	313.7	313.14	313.59	313.21	312.01	312.31	312.58	314.25	312.42	313.52	312.89	313.1	313.04	313.58	312.93	313.18	312.62	313.32	312.1	312.71	311.69	312.46	312.73	312.69	312.55	313.21	312.22	313.32	313.65
312.27	311.59	309.94	310.72	311.31	310.13	310.16	310.73	309.9	310.83	310.33	311.1	311.59	309.98	310.45	310.59	312.05	310.43	310.97	311.98	311.9	311.65	310.4	311.29	309.62	309.59	310.81	310.39	311.35	312	311.16	310.08	311.15	311.46	310.12	309.7	310	311.35	310.54	310.1	310.42	311.61	310.38	310.54	311.14	310.98	310.07	311.3	310.72	310.93
309.42	307.58	308.72	310.12	309.54	309.63	308.87	309.2	309.15	309.67	310.15	308.46	308.97	310.3	308.48	309.79	310.21	308.17	310.32	308.71	308.92	308.18	310.45	308.9	308.3	309.12	309.17	309.33	308.95	309.47	308.84	308.18	310.06	310.09	308.76	307.71	309.11	308.88	309.45	308.1	309.59	308.12	308.7	309.04	308.93	308.53	309.58	308.99	307.82	309.06
314.33	313.17	312.54	313.1	313.18	312.04	312.92	312.54	313.79	312.78	312.32	313.79	313.37	313.4	313.79	311.98	312.25	313.18	312.15	313.19	311.78	313.84	312.64	312.14	312.79	312.94	312.85	313.43	314.05	312.62	312.14	311.4	312.08	312.8	314.06	312.66	313.41	313.28	312.75	313.34	313.18	311.37	312.92	313.6	313.16	313.73	312.43	313.65	312.7	312.93
313.42	314.67	314.39	313.82	313.88	314.32	313.73	312.25	313.41	313.61	312.92	314.02	315.74	313.36	313.25	313.57	315.42	314.27	314.05	314.45	314.54	314.16	313.19	314.54	314.44	313.78	315.25	314.14	313.18	314.45	313.65	315.5	313.67	313.68	313.26	313.69	315.4	314.14	313.96	314.32	313.63	314.67	314.19	313.15	314.23	314.03	313.57	314.46	314.06	313.86
301.97	302.69	301.94	301.76	301.85	303.46	301.47	302.28	303.36	302.06	302.26	302.45	302.06	301.87	303.29	301.72	302.82	302.43	300.76	302.91	302.6	302.85	302.07	301.7	302.39	304.42	302.9	302.51	301.71	301.84	301.8	302.12	302.56	301.4	302.89	302.29	302.32	302.57	303.17	302.21	303.01	302.78	303.4	302.65	302.8	302.52	302.04	302	302.24	303.04
316.54	318.58	317.8	317.79	318.99	318.1	318.9	317.78	318.23	317.28	318.22	317.84	319.04	318.56	317.73	318.61	318.05	320	318.37	319.01	317.73	318.49	317.48	318.43	318.42	319.37	318.41	317.65	317.87	318.31	317.84	317.48	318.03	318.66	318.02	317.49	317.79	318.41	317.93	317.97	317.76	317.6	318.52	317.96	317.81	316.88	317.89	317.58	317.59	317.5
320.25	319.67	319.9	319.06	319.4	319.22	319.25	319.57	318.7	319.55	320.57	319.59	318.88	318.94	318.12	319.49	319.35	319.46	320.64	319.03	319.65	320	317.66	319.98	319.18	318.86	319.68	319.27	317.81	320.37	319.79	318.97	318.77	318.92	319.25	320.11	320.1	318.57	318.89	319.14	319.9	319.28	318.65	318.37	318.53	319.78	320.11	319.37	318.73	316.94
309.8	309.43	308.23	309.62	309.72	310.1	310.64	309.41	309.89	309.65	309.78	309.75	309.97	310.15	310.49	309.84	310.96	309.92	309.97	308.69	309.11	309.55	310.43	309.68	308.56	309.93	310.04	309.73	310.13	309.79	310.33	309.67	310.65	309.46	308.02	310.42	309.38	310.51	309.15	310.22	311.7	309.94	309.9	311.05	310.14	310.38	309.2	310.24	310.11	310.6
304.9	305.36	306.89	304.72	304.67	305.63	303.96	305.43	304.15	303.45	304.19	305.86	304.45	304.11	305.87	304.71	304.88	304.98	305.65	306.13	305.29	305.85	304.87	304.41	305.47	304.62	305.25	305.11	304.53	303.96	304.1	304.36	305.01	305.97	305.58	305.9	305.95	305.54	305.66	304.6	304.73	304.88	305.94	304.53	304.84	305.24	304.83	304.96	304.78	305.53
305.78	303.56	305.72	305.77	304.79	304.85	305.21	305.48	305.72	305.7	305.17	305.68	306.12	304.92	305.49	305.19	305.8	306.69	304.54	305.37	306.81	305.4	305.87	306.34	305.01	305.06	304.08	304.77	305.74	306.95	306.08	305.05	306.06	305.07	304.96	305.18	305.48	306.05	305.18	305.08	304.47	306.12	305.31	305.68	305.26	305.6	304.91	304	305.79	305.33
317.53	317.29	317.12	317.61	317.25	316.94	316.57	316.19	317.32	317.61	317.36	317.34	315.86	316.11	316.63	317.19	317.16	318.03	316.64	316.96	317.38	316.51	318.33	318.22	317.51	316.4	316.04	318.49	318.46	316.15	317.81	315.85	318.1	316.77	317.46	317.11	317.39	316.76	317.47	317.22	316.41	317.79	317.33	317.27	318.19	317.48	316.41	316.69	316.71	317.36
293.9	294.6	294.76	294.03	295.01	295.54	293.96	294.19	293.46	295	294.55	294.6	293.3	294.7	293.55	293.76	294.72	293.62	295.59	295.59	293.42	294.47	294.02	293.3	294.66	294.24	294.39	293.99	293.59	293.54	293.49	293.35	294.45	294.14	292.91	294.4	293.65	293.86	293.62	294.75	294.49	293.29	294.2	293.98	293.58	293.11	294.73	294.45	295.22	294.38
300.02	299.14	298.94	299.8	300.78	298.83	298.4	299.78	298.99	299.58	301.01	300.17	300.39	299.49	300.87	300.96	300.47	301.64	300.74	300.07	298.74	300.46	300.4	300.95	299.38	299.74	298.92	299.61	300.77	299.4	300.36	300.37	300.41	299.99	299.12	299.32	300.74	301.45	301.45	299.7	300.14	301.51	299.09	300.71	300.56	299.79	300.42	300.39	299.23	298.85
312.02	313.08	313.62	312.22	313.56	311.75	312.3	313.71	313.75	313.35	312.92	312.45	312.17	313.38	313.63	313.63	312.91	313.06	313.2	313.18	312.28	312.41	312.79	312.69	312.69	311.48	312.9	312.96	312.65	311.97	312.34	314.65	312.95	312.84	314.3	313.06	313.79	313.34	312.72	313.8	313.39	312.86	313.26	313.56	313.36	312.22	314.18	312.84	313.93	313.14
309.35	307.97	308.95	308.06	308.52	307.98	309.21	308.06	309.64	309.06	309.03	309.74	308.61	308.63	309.35	308.98	308.46	308.83	308.21	310.06	309.59	308.27	308.84	309.89	308.29	310.04	309.13	308.23	308.08	308	309.95	308.75	307.74	309.16	309.02	308.86	309.62	310.08	308.15	308.58	308.35	309.3	309.31	308.03	309.66	308.89	308.93	308.55	309.04	308.15
314.99	314.27	314.91	314.25	314.75	314.36	313.46	314.97	314.57	314.97	315.06	315.29	315.52	315.98	314.98	315.26	314.64	314.92	314.1	314.08	315.31	315.21	315.28	314.5	315.06	315.05	315.48	315.5	314.75	313.1	314.67	315.81	313.91	314.92	314.75	313.75	314.3	314.24	314.96	315.08	314.8	313.8	315.11	314.94	314.83	315.37	315.21	315.04	314.5	314.45
325.78	325.22	324.9	325.51	325.46	324.8	325.4	325.45	325.84	325.98	324.01	325.01	325.95	325.51	325.64	326.85	325.92	325.04	325.11	325.99	324.97	325.94	326.12	324.95	325.6	325.71	325.14	325.82	325.04	327.27	325.2	324.55	326.39	324.7	325.17	325.56	324.02	325.49	325.52	324.36	325.89	325.31	325.53	325.36	326.13	325.2	325.14	326.19	326.62	325.32
326.36	327.64	326.39	327.06	327.31	327.37	327.21	327.17	325.39	326.84	326.17	327.05	327.87	326.41	326.17	326.15	327.11	326.76	326.96	326.63	326.86	326.14	327.65	327.19	325.71	327.07	327.48	326.62	326.24	326.82	328.22	327.08	326.06	327.2	326.8	326.83	327.24	327.6	326.75	326.49	328.32	326.22	326.86	327.49	326.3	327.08	326.99	327.4	327.97	325.72
302.08	301.03	302.36	300.28	302.29	302.63	302.65	300.96	302.46	303.28	301.65	300.84	303.61	302.83	303.67	301.46	303.22	301.66	301.91	301.54	301.95	302.28	302.02	301.79	302.49	302.52	302.28	302.37	302.7	301.7	303.34	302.32	303.27	301.77	302.32	303.63	302.88	303.06	302.91	301.7	303.02	302.31	304.01	302.33	302.35	301.86	303.32	302.3	303.17	301.45
301.24	301.45	301.85	300.46	300.54	301.47	301.42	301.58	301.29	301.05	301.03	300.78	301.3	300.35	301.51	300.53	301.03	301.77	299.3	300.89	301.1	301.51	301.1	301.31	301.13	301.61	300.69	301.04	300.8	301.57	300.75	300.77	300.49	299.95	300.58	300.88	300.73	301.88	300.52	301.37	300.01	301.43	300.85	300.82	301.22	300.98	301.95	299.76	300.48	300.28
296.88	297.2	296.83	296.27	297.14	296.71	296.23	297.4	296.8	297.57	296.72	297.63	296.42	296.29	296.72	297.14	295.59	298.26	296.5	295.37	295.54	296.7	296.66	295.86	296.49	297.56	296.26	297.78	297.93	296.67	297.1	295.51	296.27	296.9	297.68	296.08	296.79	296.26	296.32	295.85	296.84	297.23	296.05	296.48	296.16	296.58	297.41	297	296.44	296.27
303.81	304.03	304.2	305.15	305.01	304.33	303.15	302.56	303.39	303.75	304.81	303.72	302.73	303.3	303.71	303.44	303.09	304.54	303.61	303.39	304.69	303.34	305.03	303.75	304.03	303.34	303.87	303.53	304.1	303.04	302.87	302.74	303.98	304.06	303.63	303.8	303.27	305.11	303.73	304.15	302.78	304.11	303.15	303.03	302.44	304.48	303.25	303.84	303.63	303.47
313.63	311.4	312.88	312.91	314.66	313.96	312.87	312.61	312.6	311.37	312.83	313.72	313.52	313.56	312.34	312.97	313.39	315.03	313.67	313.14	312.93	312.64	312.66	312.12	313.58	313.41	311.24	314.09	313.29	313.11	311.73	313.33	312.24	311.57	314.2	313.44	313.38	312.59	313.27	312.72	313.58	313.04	311.82	313.26	313.05	313.16	312.64	311.87	312.84	313.02
292.92	293.87	294.47	293.69	294.02	293.93	294.12	293.82	294.31	292.92	293.86	294.18	293.85	293.54	294.77	295.15	293.52	295.11	293.71	295.36	293.47	294.25	295.34	293.74	293.88	293.47	293.93	295.26	293.33	294.87	294.06	294.59	294.38	293.04	294.73	294.53	294.52	294.67	294.46	293.89	293.95	294.87	294.17	293.92	294.82	293.74	294.13	295.03	294.73	294.5
329.16	328.95	328.16	328.19	327.54	326.27	328.12	327.54	326.95	327.43	327.28	327	328.26	327.6	326.23	327.33	327.25	327.99	326.37	326.15	327.64	327.55	325.77	328.03	327.38	327.09	327.3	327.35	328.65	328.96	327.12	329.84	326.5	328.5	327.88	329.42	327.84	327.3	327.24	327.45	328.1	327.61	327.96	327.6	327.48	327.31	326.95	327.06	328.66	327.74
328.63	328.6	329.14	329.98	328.81	329.53	328.81	328.81	328.33	330.12	328.77	329.09	327.72	328.66	328.63	328.94	329.91	328.42	329.18	326.64	329.26	329.03	328.28	328.35	329.15	328.35	327.81	328.36	328.37	328.41	329.02	329.04	329.4	328.49	328.26	328.95	327.62	328.69	328.72	328.97	329.01	328.6	328.41	329.3	329.63	328.14	328.33	328.33	328.29	327.3
308.05	309.32	308.86	310.11	308.63	309.37	309.94	307.81	308.86	309.65	308.82	307.79	308.67	308.64	309.8	309.2	309.31	308.36	308.79	309.71	308.96	308.35	310.02	309	309.57	309.62	308.65	309.68	307.49	309.69	308.53	308.49	309.34	308.55	308.09	309.46	309.6	308.94	309.05	308.9	308.62	308.49	309.07	308.1	309.49	310.03	308.7	307.53	308.21	307.65
324.87	325.7	324.35	324.94	323.84	324.73	324.63	326.09	325.31	325.95	325.51	326.41	325.41	324.63	324.49	323.15	325.77	324.51	324.89	325.98	325.32	325.25	325.07	325.56	324.97	325.64	324.82	325.4	325.57	324.36	325.01	325.45	326.01	325.35	324.95	325.51	326.42	327.12	325.61	324.42	325.77	324.9	325.35	324.29	325.81	326.57	325.2	324.49	325.63	324.64
300.72	302.1	300.7	301.01	300.66	299.95	300.39	301.31	301.19	301.3	300.34	300.76	300.85	300.31	300.63	301.44	302.01	302.12	299.28	301.16	300.2	300.28	301.9	302.19	301.56	300.63	301.59	301.12	302.01	300.47	300.37	301.12	300.37	301.12	302.17	300.64	301.41	301.58	300.49	300.24	301.04	301.79	301.03	300.27	301.12	301.87	301.08	300.94	301.34	301.8
304.36	307.32	305.59	305.11	305.41	304.37	305.23	304.34	304.84	305.56	305.01	304.76	305.84	304.39	304.75	305.54	304.65	304.89	306.01	305.45	305.46	304.69	305.54	305.82	304.54	305.68	304.59	304.58	304.04	305.71	304.96	306.48	306.2	305.95	305.12	305.38	305.96	304.74	305.07	304.05	305.17	304.49	304.7	306.2	305.38	305.17	306.24	304.61	305.12	305.58
302.8	302.91	301.43	301.78	302.53	301.61	302.97	303.57	303.24	302.34	303.19	304.36	302.35	302.23	302.98	303.06	302.26	303.33	303.46	301.25	301.45	301.24	302.92	303.06	303.15	302.8	301.99	302.6	303.4	301.42	302.2	302.36	302.36	303	302.66	302.44	302.69	303.32	302.04	302.98	302.91	302.56	302.94	303.45	303.74	303.06	302.28	301.38	303.1	303.51
306.12	304.94	306.44	306.48	304.44	305.37	306.29	306.73	305.46	305.05	306.47	306.52	305.97	305.53	304.23	305.74	305.58	306.28	305.31	306.31	306.13	306.4	306.58	306.58	306.43	306.44	306.05	306.9	306.91	307.13	306.62	307.42	305.14	305.5	306.59	306.12	306.19	305.41	305.43	305.39	306	306.35	306.49	307.59	307.4	306.45	306.14	306.1	304.51	306.51
301.79	302.27	301.26	300.65	300.47	301.88	300.88	300.15	301.81	300.37	300.8	301.47	300.89	298.89	300.26	301.48	300.41	299.76	300.64	301.09	299.9	300.69	301.18	301.18	302.1	300.42	300.01	301.04	301.49	301.11	300.31	300.22	300.13	300.83	302.46	301.72	300.63	299.72	302.07	301.74	301.21	300.98	300.45	300.49	301.32	301.57	300.54	300.99	301.41	301.13
303.62	304.01	302.91	303.3	303.87	304.23	302.92	302.84	304.52	303.39	305.78	302.51	302.23	302.51	302.77	302.47	303.81	303.8	304.21	304.3	304.09	304.21	303.74	303.55	303.9	304.56	303.37	304.51	304.17	304.11	303.85	303.96	303.34	303.08	304.44	304.29	304.23	303.65	304.19	303.16	304.22	304.48	303.95	303.48	304.68	304.74	304.33	304.63	303.6	304.27
327.15	326.87	326.87	326.58	326.43	326.71	328.48	327.54	327.94	325.9	327.42	326.67	325.91	328.76	327.23	326.96	328.29	327.34	326.49	327.2	326.25	326.97	326.82	327.56	325.93	326.98	328.01	327.62	327.12	326.41	325.35	326.97	326.83	327.08	325.57	325.96	325.75	326.8	326.21	327.95	325.73	326.5	327.22	326.9	327.17	327.41	327.05	327.12	327.51	327.23
301.89	299.4	299.91	299.9	300.53	300.25	299.13	299.76	300.04	300.21	300.06	300.01	300.61	298.99	299.57	299.54	299	299.69	299.93	298.46	300.18	300.58	299.73	299.76	300.15	300.39	299.06	299.83	299.22	300.51	299.75	299.9	298.99	301.23	300.89	299.79	300.32	299.43	298.89	299.71	299.2	300.04	300.4	300.14	299.6	299.3	299.78	300.86	299.95	299.52
293.62	295.23	295.25	295.8	296.14	295.66	295.56	294.87	294.18	296.08	295.5	295.04	295.46	294.33	294.57	293.96	294.84	294.88	294.17	294.5	294.7	295.08	295.43	296.21	295.56	295.61	294.24	295.18	295.43	294.89	293.77	294.29	294.66	294.77	295.2	295.51	295.92	295.66	295.5	295.94	295.21	294.5	294.98	295.94	295.1	295.11	296.03	296.13	295.06	296.15
294.37	294.91	294.17	293.63	293.06	292.84	294.01	293.91	295.28	294.3	294.21	292.89	294.48	293.79	293.29	294.89	293.27	294.31	293.76	294.95	294.02	294.58	294.77	294.16	295.89	294.57	292.66	294.24	295.72	294.38	294.87	294.28	294.09	294.91	294.5	293.72	293.32	293.63	292.61	293.26	292.17	294.07	293.54	294.57	293.49	292.56	294.72	293.47	292.37	293.49
316.54	314.77	314.76	316.22	315.81	316.81	315.54	315.31	315.37	316.73	316.68	316.41	316.57	315.57	316	316.74	316.44	315.17	315.14	315.58	317.33	315.8	316.94	315.84	315.25	314.83	316.31	315.28	315.31	315.23	315.63	315.71	316.99	315.51	316.7	315.38	316.89	315.19	316.17	316.44	315.21	316.67	316.46	317.01	315.7	316.78	315.33	315.34	315.88	315.1
303.2	302.97	302.7	303.61	303.29	303.35	303.83	303.67	303.39	302.5	302.89	302.97	304.23	302.43	302.56	303.22	304.05	302.79	303.33	302.92	303.65	303.78	303.66	302.68	302.62	302.49	303.48	303.29	303.88	302.49	303.74	303.66	302.98	303.5	303.99	302.88	303.53	302.81	303.77	302.13	303.71	303.92	302.98	302.7	304.02	303.52	302.56	303.91	303.56	302.7
317.04	317.01	317.52	317.8	316.17	318.88	317.28	318.7	317.75	315.93	317.98	317.15	317.75	316.62	317.4	316.36	316.96	316.5	318.06	317.49	316.73	316.71	316.42	316.85	317.15	317.19	317.09	316.63	317.55	318.18	318.28	316.45	317.19	316.15	317.5	317.07	316.69	317	316.4	318.44	316.34	317.23	316.62	316.02	316.6	318.8	315.95	317.22	316.98	317.48
311.68	310.93	312.29	311.62	310.85	311.69	311.07	312.21	312.02	310.71	311.3	310.57	312.11	310.88	312.24	311.22	311.47	311.5	311.69	312.84	311.87	311.36	312.55	311.16	311.19	311.32	311.8	311.18	311.01	311.27	311.46	310.62	311.28	310.36	312.53	310.23	311.57	311.2	311.04	311.45	311.35	313.61	310.76	309.52	311.72	311.66	310.21	311.93	311.26	310.74
313.21	313.7	313.28	313.07	312.32	311.68	314.03	311.96	313.48	312.8	312.91	312.86	312.23	313.38	313.44	313.18	313.4	313.93	312.85	312.21	312.49	312.44	314.05	314.29	313.02	313.16	312.35	312.99	312.87	313.59	313.76	313.48	312.99	312.91	313.17	313.68	312.55	312.47	311.41	312.15	314.25	312.98	313.19	314.33	312.84	313.5	313.14	313.07	312.57	312.56
307.98	308.35	305.76	306.38	308.14	307.06	307.99	307.61	307.41	306.13	307.18	306.75	308.04	306.88	306.47	306.98	307.55	306.31	307.66	308.96	306.1	307.68	307.15	308.33	306.44	307.15	307.82	307.69	306.66	307.27	305.98	307.9	307.43	307.51	306.55	307.16	308.05	306.57	308.56	308.13	307.27	307.33	307.48	308.03	306.61	307.4	307.91	307.62	307.59	306.85
310.48	309.6	308.78	311.03	310.13	310.15	310.48	310.9	310.49	311.63	308.74	310.32	310.76	310.56	311.52	310.38	310.06	309.18	311.37	310.95	310.34	312.26	310.05	310.49	310.36	311.3	310.82	312.45	310.93	310.95	310.47	310.23	310.8	310.53	311.57	310.21	311.55	309.78	311.3	311.06	309.88	310.42	310.51	310.68	309.41	311.08	309.84	311.89	310.15	310.7
306.06	306.58	306.33	305.95	304.6	304.57	306.56	306.62	305.2	305.85	304.82	304.84	305.42	304.94	304.48	304.72	305.48	305.69	306.24	304.2	303.78	303.87	305.46	305.95	304.49	304.67	304.74	305.96	305.44	306.27	305.49	305.2	304.95	304.61	305.19	305.26	306.01	305.42	305.24	304.23	305.82	304.15	305.8	305.35	305.82	305.73	303.83	305.04	305.87	304.49
313.56	313.65	313.85	314.01	313.33	313.11	313.79	313.84	314.5	312.17	313.9	313.37	314.26	312.93	313.71	312.22	313.09	312.24	312.74	313.37	313.4	312.06	312.54	314.12	312.88	311.88	314.27	313.55	313.63	312.98	313.13	314.06	312.46	312.96	312.4	313.08	312.1	314.06	312.58	312.63	313.97	313.02	315.36	313.16	313.01	313.59	313.17	312.73	312.77	312.4
304.6	304.48	305.64	304.24	304.99	305.68	305.35	303.89	304.4	304.11	305.04	303.49	304.96	304.3	305.03	304.33	304.89	304.12	305.42	303.76	304.34	304.2	303.39	303.37	305.68	305.72	305.62	303.78	305.15	303.29	303.98	304.75	304.57	304.8	305.15	303.49	305.67	303.61	304.97	304.98	304.33	305.59	304.11	304.31	305.55	305.01	304.49	304.48	302.97	304.65
301.63	300.39	299.61	300.61	300.57	301.08	301.17	300.33	301.35	300.73	301.49	300.93	301.37	301.55	301.64	300.18	300.86	301.18	300.15	301.91	301.08	301.69	298.97	300.87	300.97	301.7	301.67	299.92	300.49	301.42	300.74	300.93	301.87	300.84	301.72	299.72	301.09	301.4	301.2	300.87	301.88	301.67	299.25	301.96	302.04	301.07	301.84	300.91	300.11	301.18
292.63	294.82	294.97	293.36	293.92	295.07	293.31	293.58	293.58	294.86	293.07	294.5	293.27	294.42	294.29	293.84	293.66	292.18	294.13	293.98	293.91	294.86	294.36	294.4	293.53	292.48	293.87	294.74	295.03	293.86	293.58	294.27	293.76	294.9	294.03	294.42	294.39	293.97	294.2	294.02	293.96	294.05	293.42	293.34	293.63	293.67	293.99	293.85	294.31	294.18
326.6	326.28	327.57	326.99	326.5	326.59	326.39	327.87	327.55	327.78	326.61	327.49	327.23	327.29	327.63	326.47	327.09	327.53	327.01	327.9	326.68	327.21	326.02	326.82	327.94	327.25	327.58	326.91	326.85	327.6	327.71	326.62	326.38	326.68	326.98	327.34	326.81	327.64	326.96	327.07	327.54	327.39	326.32	327.31	327.07	327.29	326.97	326.91	327.44	327.12
296.26	297.54	296.29	296.87	295.75	296.68	296.88	296.26	296.24	296.4	296.33	295.88	295.31	296.62	296.73	297.18	296.16	295.79	296.76	296.94	296.34	295.58	297.26	296.67	297.64	297.28	297.08	295.9	296.7	296.25	295.42	297.25	296.97	296.44	296.56	296.89	296.49	296.91	297.99	297.6	296.21	296.42	297.41	296.47	295.18	296.08	297.52	296.28	297.57	295.9
314.52	314.25	315.26	315.46	314.92	313.44	314.68	315.18	314.83	314.12	315.65	316.1	315.13	313.88	314.56	314.11	314.99	314.76	315.17	315.57	314.29	314.41	314.19	315.46	315.29	313.74	315.53	315.23	314.28	314.04	316.16	314.56	314.67	314.12	313.74	314.58	314.14	315.52	314.65	314.41	314.74	315.28	314.57	314.47	313.83	314.93	314.29	314.12	315.91	313.99
324.17	324.88	324.73	325.49	324.5	324.27	324.49	324.5	324.78	324.94	325.07	325.53	326.08	325.17	325.21	324.84	323.98	323.59	323.85	323.94	323.87	324.33	325.32	323.88	324.34	324.8	324.5	323.13	323.63	325.19	324.66	325.08	324.55	323.68	324.1	325.49	324.9	324.42	323.9	324.65	324.48	325.66	324.91	323.1	324.65	324.97	324.76	323.95	325	324.61
305.78	304.68	304.99	305.9	305.98	306.02	305.03	305.48	304.98	306.33	307.34	305.18	306.06	306.2	304.26	305.56	305.3	305.79	306.39	304.78	305.2	304.25	304.79	305.48	306.33	305.44	304.91	306.26	305.15	304.46	305.47	304.12	305.83	305.15	306.14	304.78	306	305.1	305.78	305.37	305.84	304.57	306.97	304.8	304.21	306.66	305.19	305.12	305.91	306.84
304.48	305.03	303.46	304.26	305.18	304.62	304.9	304.49	303.47	303.38	305.15	305.45	303.81	304.11	305.33	304.99	302.38	304.63	305.14	303.77	304.61	304.76	305.39	305.35	304.94	303.66	305.31	305.5	304.97	304.2	304.19	304.27	305.39	303.54	303.47	303.32	304.3	304.41	304.91	303.09	304.5	305.35	304.71	304.18	304.88	304.42	305.73	304.33	303.96	304.12
316.75	317.02	318.58	317.09	317.74	316.91	317.16	317.92	317.2	317.54	317.41	317.82	317.06	317.53	315.64	318	316.97	317.16	318.36	317.05	318.59	317.71	318.26	316.67	316.83	317.02	316.84	319.01	317.34	317.43	317.52	318.14	318.24	316.89	317.35	317.92	318.03	317.24	317.3	318.51	316.96	317.53	316.56	316.39	316.69	317.4	316.53	317.66	318.44	317.46
306.09	304.85	305.48	305.04	305.6	306.7	305.68	305.48	306.04	306.24	305.63	305.03	305.39	304.81	305.03	305.06	304.02	306.17	306.15	305	306.21	305.5	306.1	304.23	305.08	305.67	305.97	305.24	304.45	304.28	304.92	305.59	304.23	305.86	306.11	306.29	306.31	305.18	304.07	305.35	304.97	305.74	305.58	305.09	304.79	305.21	305.36	305.34	304.44	304.67
300.31	299.05	300.57	300.42	298.6	298.62	300.81	299.68	300.92	299.44	299.9	301.22	300.53	299.13	298.37	300	298.89	300.18	300.25	301	299.32	299.31	301.5	301.16	300.96	300.81	299.44	300	300.06	300.31	299.62	298.94	299.99	299.9	300.2	300.38	299.55	299.18	301.01	300.28	300.43	300.95	300.59	299.84	300.07	300.71	300.07	298.85	299.5	298.87
327.38	327.93	327.46	327.91	328.56	327.44	328.86	328.29	326.92	328.21	328.05	329.41	328.39	328.04	327.54	327.41	326.9	327.11	328.41	328.12	327.33	327.89	328.89	327.76	327.49	327.43	327.89	326.9	327.24	328.15	327.43	328.74	327.38	329.1	326.93	327.88	326.88	326.61	328.63	328.49	327.45	327.46	327.95	327.41	329.01	328.63	327.37	328.01	326.96	328.38
325.57	324.88	323.42	324.81	323.36	324.44	323.58	324.64	324.6	325.43	323.91	325.09	324.55	325.74	324.42	324.5	325.79	323.2	325.65	325.78	323.79	324.94	325.64	324.14	326.13	324.36	324.44	323.81	325.24	324.98	325.47	325.16	325.22	323.97	324.59	325.63	324.36	326.05	324.1	324.8	324.64	324.16	324.94	323.53	324.47	324.29	324.02	325.14	325.84	324.67
311.46	312.19	313.38	312.57	312.68	311.8	312.08	312.57	311.22	312.42	312.25	311.92	312.05	312.12	312.68	312.85	311.62	312.24	309.84	312.72	312.33	312.82	312.63	311.92	311.69	312.61	312.69	313.67	311.99	312.26	312.36	312.46	312.18	311.87	312.59	312.7	311.45	312.99	313.2	312.42	312.71	313.18	311.63	312.06	312.05	311	311.53	311.73	311.28	312.05
316.81	318.46	318.01	317.74	318.78	318.03	318	316.91	317.42	318.38	316.95	318.09	317.46	317.69	318.87	317.44	318.79	318.41	317.94	317.49	318.37	319.32	316.79	317.52	317.31	317.54	317.63	319.76	318.57	320.25	317.04	318.4	317.36	320.12	318.79	318.48	317.58	318.36	316.83	316.33	319.01	317.81	318.24	317.52	317.74	317.93	318.63	317.73	318.01	318.37
294.25	294.25	294.41	295.26	294.27	294.28	294.23	294.59	294.98	294.27	293.87	294.31	293.74	293.98	293.65	293.53	293.17	295.15	294.25	294.04	294.47	294.43	295.66	294.19	294.31	293.97	294.94	293.99	293.86	294.01	294.13	293.86	293.43	294.82	295.41	294.34	293.35	294.83	293.88	293.88	293.33	294.31	294.83	294.46	295.03	294.23	294.39	294.25	294.23	294.68
308.22	310.12	309.49	309.66	309.04	308.84	309.22	310.33	308.64	309.49	308.77	308.8	308.26	309.12	309.77	309.96	308.11	309.79	309.01	308.47	308.9	308.82	309.55	308.93	309.53	308.64	308.74	308.79	307.35	309.26	309.15	308.16	309.71	308.29	307.53	308.36	308.35	307.75	310.24	309.14	308.75	308.59	308.63	308.9	309.38	309.74	308.72	309.91	308.1	308.41
313.55	314.62	314.87	315.61	315.52	315.55	315.33	316.4	314.52	315.83	315.13	315.72	313.48	314.15	314.24	314.92	314.61	314.76	315	315.35	315.62	315.51	313.94	315.58	315.44	314.87	314.91	315.09	315.12	314.37	315.9	314.93	315.47	314.02	315.2	314.33	315.06	314.37	313.31	315	315.11	314.05	314.71	315.44	314.82	314.72	315.26	315.76	315.25	314.98
304.32	304.1	304.2	305.2	303.12	304.26	304.6	304.12	303.82	304.14	304.84	304.08	304.43	304.65	305.49	304.98	304.17	304.22	304.32	305.25	303.59	303.55	303.22	304.52	303.87	302.9	305.39	303.01	304.23	304.84	303.39	304.15	304.77	303.75	304.05	304.81	304.25	305.14	304.18	304.1	304.5	304.7	304.24	304.21	303.98	304.71	305	302.72	304.04	303.37
327.88	327.63	328.12	329.59	326.89	328.11	327.81	328.14	326.59	328.97	327.34	327.02	326.66	327.66	327.74	328.49	328.3	327.68	327.11	327.93	328.77	327.96	327.99	328.34	327.72	328.67	327.35	328.61	327.68	326.67	326.62	326.93	327.42	328.1	327.44	327.43	328.47	327.91	328.88	326.37	327.35	328.09	326.92	327.86	328.45	326.85	327.84	329.01	326.69	326.76
309.96	311.47	310.64	310.85	310.18	310.89	309.37	310.35	310.8	310.59	310.82	310.78	310.29	311.82	310.59	310.22	310.46	309.49	311.39	310.63	310.39	310.34	311.02	309.98	310.53	311.31	311.02	311.95	309.93	311.3	310	310.45	310.56	310.73	309.81	309.72	310.8	309.94	311.11	311.43	311.68	310.95	311.59	311.29	310.9	310.38	311.09	311.79	311.04	310.38
300.42	300.91	300.62	300.94	300.49	301.82	301.91	300.21	300.41	300.24	299.85	301.26	301.13	301.32	301.7	300.75	300.14	301.31	299.92	300.94	301.54	300.68	300.36	301.02	301.12	300.55	300.59	301.25	300.8	301.21	301.33	299.82	301.68	301.26	301.27	302.23	299.57	300.23	301.25	300.2	302.48	301.92	299.48	300.61	299.64	300.26	299.69	300.4	299.69	301.91
303.41	301.23	302.67	301.98	302.85	304.45	302.89	302.75	303.35	304.12	302.69	302.55	301.42	303.19	300.96	302.73	302.23	303.16	302.47	303.01	302.16	301.8	302.15	302.09	302	302.21	301.8	301.8	301.79	302.19	301.69	301.32	303.32	301.41	302.33	301.96	302.2	302.6	301.32	303.11	303.57	302.24	302.26	303.81	301.72	303.05	302.19	302.55	302.78	302.26
293.15	293.72	295.42	292.75	294.13	294.34	293.23	294.1	294.21	293.28	292.95	293.57	293.72	294.91	294.17	293.44	293.57	294.46	293.71	294.77	292.9	293.5	293.79	293.82	293.22	294.42	294.67	293.73	294.21	294.19	294.07	293.91	294.48	293.82	292.99	295.32	294	294.33	293.66	294.04	293.21	294.88	293.85	294.51	294.05	294.1	294.9	294.47	293.59	294.52
311.11	311.12	309.62	311.05	310.91	310.7	310.24	309.44	309.82	309.53	311.21	309.85	311.47	310.82	310.24	310.68	311.16	310.71	310.23	309.76	310.61	311.46	310.1	310.26	310.75	309.87	311.23	311.07	310.99	309.97	310.52	311.12	308.91	310.57	310.15	309.46	310.85	310.3	311.07	311.2	310.23	310.44	310.43	310.92	310.02	309.25	311.57	310.69	308.95	310.76
294.28	294.44	294.97	294.99	293.83	294.28	293.26	294.02	293.93	293.43	294.16	294.23	294.4	293.68	294.47	293.47	293.34	293.96	294.67	293.17	295.53	293.62	294.81	292.65	293.09	294.66	293.22	295.9	294.43	294.12	295.78	293.83	294.34	293.74	294.41	292.84	293.17	293.17	294.04	293.08	294.87	293.49	293.89	293.63	294.04	294.6	293.65	293.59	293.68	293.78
303.94	303.11	304.44	304.53	303.83	302.84	303.8	304.41	304.15	303.33	302.97	303.52	304.95	305.46	303.78	303.71	305.56	302.56	303.15	304.99	305.15	304.56	303.73	303.85	303.89	302.98	304.01	304.77	303.76	304.09	302.36	303.14	303.69	303.85	303.88	303.31	304.52	304.03	304.35	304.09	303.5	305.06	304.88	304.63	303.56	305.13	303.58	304.5	302.27	305.1
301	300.66	301	300.39	299.78	300.14	299.73	300.4	300.26	300.23	299.06	299.48	299.84	300.92	298.29	300	299.95	299.89	299.22	300.5	300.84	300.42	300.19	299.91	300.06	300.68	299.94	300.34	300.94	298.65	299.91	300.06	299.28	300.26	299.98	300.44	299.82	300.13	299.64	298.58	299.82	300.31	300.08	299.71	300.41	299.78	299.35	299.69	301.32	299.18
296.77	296.42	297.32	296.18	295.77	295.26	296.7	295.97	296.47	297.88	296.06	296.77	296.64	297.16	297.34	297.35	296.55	297.15	297.4	296.05	296.51	297.79	295.52	296.41	295.92	297.42	296.9	297.44	298.2	297	295.93	296.5	296.75	296.37	297.03	296.76	296.55	296.95	298.03	296.01	296.55	297.09	297.47	297.39	296.76	295.53	296.21	297.23	297.19	296.42
303.08	303.53	302.94	303.01	303.21	302.37	304.03	302.67	302.79	302.7	303.76	303.57	302.66	304.04	302.47	302.86	303.29	302.82	302.05	303.29	303.56	303.49	303.32	303.77	304.15	303.66	305.12	302.81	303.4	303.71	301.59	303.35	303.43	301.39	303.05	301.24	300.72	303.23	303.66	303.36	302.7	302.6	302.49	303.26	303.23	303.26	302.98	303.36	302.62	303.51
301.38	304.38	302.8	303.01	303.36	303.1	302.25	302.63	302.91	303.21	303.6	302.35	303.06	302.67	303.3	303.13	302.59	303.09	303.46	303.04	302.24	303.81	303.03	303.03	303.5	302.51	303.4	303.42	301.48	302.2	302.99	303.27	302.24	301.93	303.22	302.16	302.28	303.95	303.01	303.65	302.36	302.59	302.78	302.39	302.97	301.96	302.01	302.14	301.05	303.43
314.88	313.46	313.91	313.83	313.75	313.84	314.54	314.29	313.52	314.13	313.79	314.3	314.77	313.05	314.07	313.75	314.42	315.56	314.41	314.24	313.08	314.1	314.47	314.89	313.88	313.83	313.59	313.59	313.3	313.68	314.35	314.27	314.61	314.26	313.36	314.8	313.6	314.51	313	313.92	313.96	313.34	312.85	313.09	311.95	313.13	314.66	313.48	313.8	313.82
303.2	303.52	302.47	303.76	302.53	304.96	303.4	303.79	302.43	303.09	303.58	304.15	302.34	304.66	303.59	302.61	302.94	304.19	302.49	303.31	303.37	303.35	303.95	305.13	302.63	303.75	303.44	303.45	304.65	304.98	303	304.28	303.52	303.51	302.5	303.8	304.16	303.78	303.04	303.89	303.3	302.51	302.56	303.92	303.63	302.98	304.83	304.15	303.64	303.76
317.34	315.09	315.85	316.94	316.05	316.51	316.78	317.12	317.7	317.44	317.17	319.4	316.76	317.36	318.6	316.99	317.95	316.91	316.69	316.22	317.15	316.86	317.37	317.29	317.59	317.92	318.13	318.44	316.48	317.07	317.62	318.17	317.55	317.3	316.89	317.69	316.86	317.92	317.03	316.89	317.69	318.36	316.56	317.18	317.03	317.27	317.08	316.81	316.75	317.61
307.49	306.97	307.2	306.71	306.55	307.04	307.89	306.62	306.11	306.55	307.31	306.94	307.74	307	307.61	305.46	306.63	307.39	306.96	306.78	307.6	307.76	306.7	306.66	307.53	306.65	308.92	306.82	306.42	305.81	306.9	308.53	307.41	307.08	306.1	307.06	307.03	307.12	307.81	308.36	307.54	307.48	306.97	308.35	307.49	305.25	306.87	306.85	305.8	306.79
310.53	310.8	310.78	310	309.33	310.67	310.84	310.73	310.11	310	311.47	310.8	311.59	310.11	311.07	310.42	310.36	311.11	310.71	310.92	311.75	311.16	310.36	310.94	310.78	311.23	311.53	310.24	311.96	311.18	310.86	310.69	310.45	310.75	311.17	310.16	310.77	311.22	311.64	310.57	310	310.17	310.85	310.46	310.25	311.41	310.48	311.6	311.74	311.15
296.84	296.12	297.34	297	296.51	297.93	296.1	296.55	297.48	296.03	296.44	296.3	296.87	297.04	295.97	297.36	296.12	296.59	296.5	296.97	296.34	296.93	296.64	297.14	296.92	297.29	297.39	297.19	296.1	297.24	296.46	296.31	296.69	297.12	296.6	296.22	296.11	297.49	295.64	298	297.55	296.09	296.11	296.72	296.43	296.56	297.43	297.98	296.87	296.6
306.23	305.94	306.64	306.02	305.39	306.2	306.06	307.12	306.05	306	304.37	304.17	305.6	305.9	306.24	305.7	306.68	306	306.58	306.53	306.46	306.36	306.01	305.42	305.69	305.37	307.17	305.64	305.94	305.46	306.53	306.14	306.99	306.08	306.18	306.11	304.92	306.96	305.35	306.4	306.46	306.13	306.77	306.2	305.74	305.91	306.27	305.94	305.87	304.64
311.84	310.79	312.06	311.57	310.7	310.82	311.58	312.12	311.86	311.53	311.6	311.02	310.96	312.22	311.73	311.83	311.41	312.7	312.49	311.07	311.41	310.94	310.71	312.17	311.69	311.85	311.8	310.32	310.54	311.02	311.65	312.81	311.11	309.52	311.14	312.03	311.88	311.92	311.57	311.48	311.19	311.35	311.3	311.09	311.89	311.16	310.48	312.22	312.03	312.05
315	315.09	314.93	315.53	314.44	314.44	313.63	313.77	315.43	314.44	314.33	315.13	315.68	315.92	314.54	316.42	315.19	314.35	315.28	315.17	314.27	314.56	314.82	314.57	315.29	315.01	316.32	315.42	314.08	315.62	315.24	315.4	314.46	315.03	314.64	315.11	315.88	316.36	316.19	316.76	313.92	313.82	315.3	315.56	316.64	315.88	315.08	313.88	315.21	315.04
313.89	313.14	315.27	314.68	314.18	314.53	312.71	314.35	313.92	314.87	313.68	313.26	314.06	314.19	313.07	313.61	313.29	313.81	313.42	314.22	313.75	314.56	313.87	314.55	314.7	314.22	314.34	313.14	314.08	313.74	313.49	314.48	314.02	314.3	313.1	313.68	314.7	313.21	313.86	313.84	314.23	313.97	314.18	313.82	313.66	312.89	314.06	313.99	313.81	313.59
319.77	320.09	318.87	319.98	317.97	319.52	318.85	320.21	318.7	318.28	319.14	318.33	319.16	318.69	318.97	318.73	318.34	319.16	319.16	319.34	317.71	317.94	318.41	319.44	319.61	318.76	320.24	319.13	319.32	319.8	318.32	321.31	318.87	319.43	318.57	319.44	319.23	319.76	318.25	318.6	319.98	319.06	319.97	318.15	319.24	319.53	319.43	318.38	317.74	319.85
301.81	300.9	301.42	301.38	300.59	302	302.5	301.85	300.69	302.66	300.66	300.98	300.35	299.98	300.6	300.43	300.66	300.64	301.71	300.52	301.75	299.86	300.29	300.95	301.15	300.5	300.99	301.26	301.18	301.36	301.48	301.6	301.24	300.48	301.09	301.35	300.7	301.27	301.4	301.04	301.53	302.3	301.28	302.42	300.22	300.81	300.67	301.39	300.54	300.17
295.62	294.52	295.02	295.62	295.17	293.91	294.26	294.93	294.36	294.9	295.59	295.92	295.04	295.6	294.85	296.96	296.1	294.85	296.21	295.35	294.97	295.49	294.94	293.61	296.04	294.15	294.51	294.23	296.31	295.62	295.01	295.29	296.08	295.69	295.1	295.37	295.73	295.07	295.94	295.56	295.64	296.17	294.85	295.94	296.79	296.84	294.85	295.74	294.46	295.3
305.51	304.63	307.1	305.14	306.25	305.17	305.47	304.59	304.79	305.6	305.01	304.28	304.38	305.32	304.86	304.43	305.33	304.21	305.28	306.1	305.06	304.8	306.35	305.59	304.86	304.37	305.69	305.29	304.32	304.08	306.18	304.82	305.6	304.9	305.96	304.9	304.16	305.44	305.13	304.57	304.22	305.27	306.36	305.51	305.29	305.38	305.64	305.4	304.85	305.48
294.46	294.13	294.14	293.44	293.57	294.05	294.02	293.44	293	293.05	293.46	294.36	293.01	293.21	293.85	294.06	293.72	293.97	294.4	294.41	294.71	293.57	295.17	296.4	294.59	294.64	293.07	294.6	293.89	294.39	293.75	293.36	294.45	294.54	293.23	294.71	292.87	294.61	294.36	294.15	294.3	294.81	294.15	295.35	294.61	295.4	293.55	293.32	293.76	294.19
315.09	315.3	313.99	314.93	314.74	314.44	314.01	314.82	315.55	314.62	314.28	314.75	314.66	315.07	314.46	315.15	314.99	314.72	314.47	313.8	314.51	314.01	314.7	314.7	316.34	315.12	315.58	315.77	314.42	315.26	314.26	315.71	315.57	315.9	314.93	314.3	314.12	313.68	314.72	315.52	315.16	314.03	314.88	314.36	313.9	314.26	315.49	315.83	314.86	315.3
316.19	317.07	316.69	315.28	315.19	315.58	315.45	316.36	316.21	315.59	317.18	316.26	315.81	317	316.93	315.03	315.44	314.7	314.51	314.61	314.99	316.36	315.59	316.61	314.57	314.19	316.42	316.24	316.07	316.7	315.23	316.68	315.36	314.21	315.12	315.56	315.84	316.03	315.46	315.43	315.19	317.22	315.24	315.62	315.76	315.04	314.92	314.5	315.99	314.96
299.75	299.77	302.06	300.44	299.57	298.6	300.31	300.3	299.71	299.81	299.34	300.05	299.85	299.29	299.95	298.72	300.12	299.35	299.69	298.65	302.03	299.07	299.73	300.58	299.96	300.43	299.65	300.98	299.68	300.12	299.33	299.38	299.73	300.29	299.13	300.94	300.78	301.5	300.77	299.17	299.55	300.03	300.05	299.24	300.74	300.18	300.01	300.36	301.19	299.43
325.96	325.28	326.22	326.23	325.95	323.91	325.19	325.78	325.46	325.69	325.47	324.88	324.91	324.56	325.84	325.43	325.78	324.56	325.06	323.77	324.75	324.79	324.93	325.66	325.97	325.7	325.29	325.47	325.16	325.95	325.05	324.03	323.7	325.89	324.91	325.18	325.67	326.1	326.01	325.46	324.93	325.21	325.67	325.92	326.12	325.02	324.88	326.64	324.66	326.31
306.09	306.76	305.88	306.71	306.8	306.45	305.15	307.39	305.85	305.71	306.76	305.69	305.94	306.62	307.04	307.31	306.54	306.34	306.44	307.55	307.03	306.55	306.11	307.1	305.63	307.03	307.98	306.26	307.5	307.51	305.77	306.81	305.56	307.56	306.56	306.54	306.61	306.38	306.73	306.98	305.71	307.73	306.84	306.72	307.6	306.7	307	307.01	306.46	305.18
328.39	329.13	328.25	327.93	329.57	328.72	328.96	328.31	328.42	328.44	328.79	328.61	329.41	329.33	328.05	328.49	328.85	329.3	328.43	328.86	328.73	329.3	326.89	328.64	329.23	328.26	328.1	328.32	328.05	329.1	327.79	328.35	328.56	328.87	328.65	329.16	328.57	327.9	329.57	329.22	327.81	328.81	329.51	328.74	329.34	328.36	328.44	328.73	328.72	327.62
317.36	316.51	317	317.84	317.4	318.77	316.46	317.1	317.67	317.72	317.41	317.26	317.28	317.71	317.68	318.04	318.21	317.33	317.22	317.25	317.61	317.62	317.71	318.27	317.93	318.46	316.21	317.56	317	317.26	317.72	317.8	317.64	317.57	317.2	316.39	316.4	316.78	318.61	316.28	317.19	317.71	317.52	315.98	316.37	317.78	316.93	317.33	317.34	317.42
294.73	295.9	294.2	294.65	295.22	295.13	295.95	294.58	294.22	294.33	294.92	295.09	294.93	295.39	295.75	295.35	294.68	295.39	295.48	295.46	295.53	295.19	295.32	294.75	294.98	292.76	294.56	294.64	293.57	294.18	295.59	294.84	296.11	295.57	295.5	294.49	294.57	295.37	294.88	294.3	294.72	294.73	294.98	294.46	294.23	295.44	293.28	293.29	295.53	294.28
313	313.44	313.53	313.44	313.14	313.61	313.56	312.99	312.49	313.31	313.04	313.19	313.01	313.27	311.38	312.01	312.69	312.5	314.12	313.71	313.12	313.07	312.86	313.25	313.51	313.93	311.85	314.08	312.73	314.01	314.34	313.33	312.93	313.2	313.25	312.39	313.7	313.45	313.45	313.12	312.84	314.06	313.01	312.99	311.97	312.31	313.92	313.18	314.48	313.49
314.89	315.9	314.85	316.13	315.81	314.14	314.21	314.71	315.53	314.92	314.72	315.09	315.36	314.78	314.25	315.7	315	315.13	315.52	314.43	316.11	315.83	314.42	313.78	314.06	315.98	315.59	314.18	313.82	313.96	315.73	314.72	314.28	314.74	316.12	315.21	313.67	314.28	314.01	315.3	314.14	315.85	313.95	314.28	314.27	314.86	314.35	315.69	315.17	316.21
306.5	305.44	307.37	305.99	305.15	306.82	306.29	305.1	306.97	307.15	306.36	307.25	305.84	306.43	306.45	306.42	305.58	307.11	307.17	306.71	305.4	306.46	306.28	305.15	305.84	306.46	307.03	306.8	306.12	305.4	307.83	305.29	306.11	305.56	305.33	305.14	305.51	306.36	305.81	306.25	305.41	306.24	306.18	306.04	305.3	307.3	305.36	305.39	306.24	305.84
323.27	324.56	325.32	324.7	324.64	325.19	323.92	323.2	324.02	324.18	325.05	324.24	324.86	324.06	324.67	324.67	323.79	323.52	324.49	324.06	324.67	324.51	323.44	324.77	324.69	324.89	323.21	326.3	324.9	325.07	324.88	324.16	323.64	325.28	324.96	325.46	325.15	325.05	324.34	326.06	324.8	323.1	325.94	324.68	324.4	323.91	323.62	324.84	323.25	324.43
317.11	315.87	317.71	316.99	317.16	317.66	317.34	316.44	315.94	315.83	317.04	316.87	316.36	318.33	316.98	315.58	317.87	316.38	316.19	317.18	316.78	317.03	316.27	316.85	316.99	316.63	316.74	317.54	316.68	316.67	317.05	316.52	317.1	315.68	315.66	317.65	317.16	317.36	315.32	316.26	315.66	315.95	317.56	316.45	316.3	317.44	316.48	317.58	315.81	316.74
314.92	315.35	315.09	314.79	314.12	313.8	315.31	313.47	314.14	314.13	314.15	314.95	314.83	315.32	315.81	314.13	313.64	314.03	314.79	315.09	314.81	316.03	315.56	314.6	314.36	313.56	315.12	314.91	314.9	314.85	314.49	314.77	315.19	315.57	314.7	315.14	315.65	313.86	314.92	314.81	314.21	313.1	312.98	315.51	314.48	313.89	315.63	315.05	313.93	314.46
302.46	302.47	302.95	301.86	303.35	302.52	302.31	302.2	303.33	302.79	302.74	303.15	302.56	303.25	301.11	301.23	302.46	303.34	303.76	302.12	301.61	300.64	302.58	302.57	302.9	302.91	303.44	302.01	302.85	302.3	302.74	302.57	302.04	301.91	301.78	302.13	302.43	303.54	302.8	302.23	303.11	302.82	301.2	303.06	304.13	301.8	303.24	301.94	301.02	300.58
302.53	303.06	302.75	302.61	303.62	302.87	303.04	302.71	303.72	302.34	301.59	301.87	302.64	303.6	302.98	303.03	302.8	302.26	302.97	303.91	303.58	302.45	303.19	302.1	301.86	302.62	303.19	303.05	301.98	303.84	302.35	301.36	303.44	303.16	301.31	303.12	301.99	303.28	300.69	303	303.51	302.18	303.74	302.35	302.2	302.27	301.99	302.37	302.69	301.88
313.76	313.63	313.38	314.73	313.11	314.29	313.99	313.19	313.36	313.21	313.81	314.04	313.77	314.31	312.96	313.51	314.48	313.77	314.88	314.76	313.29	313.78	312.82	313.12	313.9	312.88	314.41	313.48	312.64	314.89	313.13	312.83	313.87	314.13	314.36	313.63	314.37	314.05	313.58	313.19	313.79	313.88	313.74	312.77	313.13	314.14	313.16	312.76	312.64	314.36
304.08	304.6	303.03	303.23	302.92	303.01	304.12	303.29	303.25	302.91	303.29	302.98	303.68	303.72	303.95	302.95	303.59	304.58	302.88	301.95	303.1	303.81	303.98	302.93	303.22	303.05	304.73	304.09	302.99	303.22	302.87	303.73	303.69	304.38	304.24	304.6	304.07	303.96	303.02	303.02	302.65	302.8	303	303.4	304	304.45	303.59	303.17	303.35	303.3
302.51	302.03	302.89	302.57	300.64	303.44	301.8	302.43	302.13	302.15	302.99	301.74	301.8	302.4	302.7	300.78	302.34	302.11	301.42	302.77	301.64	303.35	302.35	301.62	303.87	301.91	302.21	302.1	301.48	303.15	301.92	302.71	301.56	301.82	301.8	301.45	302.04	301.62	302.04	302.64	302.05	304.06	302.68	302.11	301.99	302.33	301.33	301.68	301.78	302.52
305.45	302.79	303.96	304.61	304.61	303.8	303.83	301.88	303.06	302.59	304.78	303.67	303.59	303.31	303.78	304.69	303.51	303.8	303.88	303.92	303.7	302.86	304.39	303.1	304.13	304.15	303.87	302.25	304.02	303.59	302.95	303.21	302.31	303.7	302.91	304.06	304.52	303.45	303.57	302.28	302.79	304.58	303.12	303.41	303.82	304.01	302.91	302.68	304.13	304.31
314.78	313.34	315.3	313.49	315.22	314.44	313.97	316.14	314.74	314.03	314.61	315.53	313.85	314.69	315.58	315.47	315.44	314.62	314.59	314.57	314.85	313.72	314.93	315.47	314.33	314.1	315.34	314.7	315.68	315.78	315.38	315.03	314.02	315.95	314.5	314.98	314.52	315.47	313.94	316.78	315.03	314.2	314.77	314.64	314.87	314.56	315.81	315.26	315.71	315.51
297.26	296.4	296.24	296.75	296.08	296.02	296.49	297.18	297.49	297.35	296.81	295.7	296.38	296.92	297.26	297.84	296.42	296.95	296.83	295.3	298.05	296.64	296.34	296.39	297.09	296.17	298.65	297.28	296.75	297.33	298	297.44	297.45	296.1	296.96	296.28	296.85	297.49	298.32	297.66	298.09	295.47	296.85	295.76	297.09	295.71	297.4	295.67	296.59	296.94
303.24	303.32	303.01	303.22	304.23	304.71	303.26	302.55	304.58	304.01	302.21	303.11	304.95	302.63	302.03	303.68	303.42	303.72	304.15	302.94	303.26	304.44	303.38	304.56	303.54	302.43	304.62	303.15	302.5	304.54	302.56	304.02	303.6	302.93	304.02	304.25	303.51	302.27	303.52	304.75	303.58	304.3	303.65	302.95	303.61	303.67	302.73	303.94	303.43	304.45
302.26	302.69	302.65	303.18	302.31	301.98	302.22	300.96	302.16	301.54	302.19	302.34	302.2	301.24	302.47	302.96	302.03	303.61	302.86	302.94	302.37	302.76	302.96	302.04	302.89	302.42	301.69	302.45	302.36	301.6	301.78	302.57	301.08	302.72	301.7	303.57	303.18	302.22	302.03	302.51	302.51	301.17	301.25	302.03	303.09	303.13	302.82	302.52	301.86	302.38
312.25	312.95	312.09	311.83	312.64	313.03	311.55	312.88	313.87	313.08	312.37	313.21	311.56	311.84	311.82	311.63	312.28	312.65	311.61	311.59	312.14	312.42	312.04	312.07	311.15	312.69	311.66	312.65	311.71	312.32	311.88	313	312.4	312.34	312.99	310.77	312.52	312.33	313.16	311.35	312.06	311.78	311.98	312.61	311.6	312.47	311.58	311.82	312.72	313.36
301.71	301.95	302.34	301.64	302.51	302.65	301.96	302.77	302.24	301.55	301.28	303.24	300.74	303.45	301.18	302.44	301.79	302.47	302.6	302.08	301.89	302.21	304.61	302.53	302.49	302.72	301.09	302.29	303.32	302.44	302.45	302.67	301.55	302.43	301.85	302.54	302.31	302.11	302.18	302.79	303.15	301.96	302.5	302.6	301.74	302.96	301.86	302.75	301.89	301.99
305.93	305.58	305.87	304.68	305	305.34	305.63	305.29	305.3	305.64	304.54	305.46	305.68	304.57	306.48	305.46	305.6	305.76	305.5	305.27	305.85	305.51	306.36	305.14	304.58	305.54	305.15	306.5	305.3	304.31	305.24	305.33	305.37	306.08	304.65	305.07	306.37	304.83	305.26	305.36	304.87	306.03	305.14	305.09	305.2	305.34	306.35	303.83	304.9	304.3
326.88	329.13	329.7	328.4	327.6	329.75	327.64	329.14	328.78	327.78	328.92	328.45	326.91	328.27	329.36	327.51	328.22	327.86	329.38	329.46	329.2	329.69	328.74	328.17	328.61	328.58	327.76	328.7	328.08	328.03	328.1	327.43	329.08	328.11	328.11	329.11	328.68	328.51	328.01	328.99	328.52	327.47	328.28	328.52	328.4	329.87	328.96	328.3	328.86	328.31
309.83	310.3	309.81	310.56	310.85	310.23	310.69	311.26	311.8	309.87	309.41	312.05	310.54	310.87	310.09	310.82	309.67	311.25	310.51	311.54	310.64	310.67	309.11	310.67	310.07	310.82	310.89	310.94	311.08	312.08	311.45	310.26	309.86	309.77	310.49	311.29	310.48	311.74	310.05	310.91	309.52	311.2	310.6	310.76	310.17	311.06	310.97	310.17	311.26	310
304.25	303.62	304.74	305.13	305.16	303.89	304.49	305.53	304.15	304.52	305.13	304.45	305.49	303.74	304.93	305.48	303.63	304.19	305.08	305.4	304.49	304.84	305.35	304.53	306.3	305.04	303.85	304.49	304.23	305.44	305.12	305.26	304.56	304.07	304.77	304.54	305.12	305.83	305.75	304.71	305.35	302.79	304.17	305.4	304.47	304.22	305.26	304.93	305.31	306.1
316.34	316.04	315.21	315.22	314.44	317.11	315.52	316.51	317.14	315.84	317.26	315.52	316.6	315.24	314.92	315.78	316.45	316.91	316.03	315.32	316.36	317.67	314.32	314.53	315.75	316.21	316.19	316.26	315.46	315.43	316.79	315.52	316.3	316.7	316.18	316.38	315.07	315.93	315.93	315.23	315.26	316.65	316.82	316.51	316.49	316.74	316.53	315.68	315.97	316.14
319.89	318.37	318.85	318.51	317.73	317.44	318.6	318.61	317.73	319.07	316.7	318.83	318.01	318.42	318.8	319.84	317.11	316.67	316.57	318.69	318.28	317.75	317.95	318.35	318.29	319.38	318.36	318.77	319.01	318.58	318.69	318.2	317.14	319.26	318.57	317.51	319.69	317.54	318.58	318.08	317.67	319.48	319.4	317.71	318.41	317.72	317.43	317.58	317.47	318.04
313.88	313.28	313.27	313.05	313.99	313.57	311.57	312.25	314.13	312.87	312.93	312.34	313.06	312.98	314.4	313.14	311.6	312.8	312.67	313.78	313.19	313.64	312.88	314.05	312.5	312.13	311.97	313.71	313.26	311.77	312.5	313.2	312.95	312.08	313.42	312.3	312.93	313.45	314.62	312.82	313.56	313.12	314.66	312.81	314.68	314.1	312.95	312.51	312.79	312.81
304.16	304.47	306.41	305.35	305.12	305.08	303.33	306.31	304.84	303.91	305.83	304.29	304.41	304.53	305.44	304.61	303.43	305.97	304.49	304.8	305.09	304.97	305.01	303.99	305.55	305.2	304.19	303.97	305.24	305.46	304.24	304.17	304.58	304.77	304.77	304.19	304.66	305.45	305.58	304.1	305.02	304.32	304.51	304.16	304.85	305.44	303.88	305.82	304.79	303.44
315.16	314.71	314.92	313.95	315.46	314.16	314.74	315.12	314.14	315.44	313.55	314.34	314.77	313.92	314.1	314.77	314.92	314.3	315.35	315.07	316.69	314.19	315.13	315.29	313.26	314.04	314.83	314.7	315.72	315.44	314.51	314.06	315.11	314.85	314.81	314.86	316.29	315.5	314.07	313.24	315.19	315.17	314.65	314.62	313.86	314.26	314.83	314.56	315.57	314.55
327.98	327.3	329.05	327.51	328.04	326.95	327.66	327.37	328.44	328.49	327.71	327.61	329.29	327.93	328.17	329.1	327.61	327.99	328.63	327.7	328.25	328.27	328.08	328.09	328.12	327.56	327.32	327.21	329.62	328.27	327.56	327.5	329.89	327.98	328.35	326.18	327.56	328.39	328.2	327.44	327.37	327.6	328.04	327.72	328.27	327.6	328.83	327.42	328.43	327.3
313.77	313.52	314.03	314.77	313.91	313.98	313.36	313.14	313.53	314.19	313.47	313.52	314.11	314.24	315.13	313.63	314.66	314.35	313.97	314.94	315.34	313.75	313.68	312.78	313.78	314.11	314.38	313.87	314.26	314.95	313.1	313.83	314.8	313.92	314.25	314.94	313.66	314.07	313.46	315.4	314.68	313.66	315.35	314.89	313.34	314.29	313.65	312.46	315.53	314.11
300.63	300.79	301.08	301.39	302.07	301.01	300.62	300.2	300.93	302.41	300.39	301.49	300.31	300.28	301.1	300.7	299.88	302.1	301.52	301.03	301.02	301.15	300.11	301.08	301.1	301.3	301.35	300.04	301.76	302.19	300.15	301.8	300.59	300.85	302.1	301.46	300.75	300.35	300.94	301.08	301.56	301.9	301.24	300.61	301.74	300.48	300.67	301.77	301.23	300.75
318.31	318.7	318.09	318.44	319.01	317.33	316.34	318.43	319.5	317.89	318.34	317.21	318.31	317.22	317.7	318.6	317.88	317.81	317.27	318.23	318.4	318.39	318.31	318.03	320.07	317.47	317.92	317.65	317.91	318.39	317.59	317.85	318.13	316.2	317.79	316.88	317.71	318.77	317.84	318.72	318.65	319.18	318.73	318.53	317.85	318.29	317.72	317.85	318.6	317.83
304.34	305.04	303.51	304.57	305.09	304.85	303.23	304.82	304.66	305.17	303.91	303.88	304.88	303.77	303.84	304.21	303.74	303.37	304.42	304.94	303.58	304.91	304.14	305.22	305.45	303.89	302.66	304.45	302.04	304.67	305.64	304.5	303.6	304.94	304.17	304.88	303.6	304.72	304.27	306.07	304.51	305.25	304.84	303.46	303.82	303.73	304.62	304.77	304.55	303.97
301.6	301.24	301.57	301.64	300.4	300.88	302.24	299.81	301.92	300.69	300.35	301.75	300.7	301.73	301.87	299.9	301.4	301.34	300.57	301.56	301.09	300.35	302.87	300.41	300.22	301.68	300.9	300.24	301.31	300.21	300.18	299.42	301.65	300.54	299.9	300.7	301.82	302.1	300.27	301.15	300.88	300.38	300.28	300.66	300.97	301.24	301.05	301.35	301.4	300.11
301.94	302.89	303.01	302.33	303.05	303.58	303.75	302.99	304.2	303.34	302.55	303.86	302.35	302.76	303.24	303.47	303.35	302.74	303.27	304.01	303.36	304.38	303	303.3	303.99	303.91	301.79	301.78	302.75	303.84	303.09	303.6	302.37	304.06	304.05	302.89	302.11	303.31	303.59	302.64	304.06	303.93	302.03	302.85	302.57	302.85	301.87	302.55	302.55	302.3
317.14	316.78	317.14	317.34	317.37	316.88	317	316.98	317.15	316.96	317.04	317.48	316.89	317.11	317.37	317.6	317.59	318.43	316.3	317.93	315.99	315.91	318.08	317.71	317.48	316.38	317.11	316.3	317.34	316.84	316.42	316.67	317.78	317.33	317.97	317.43	318.36	317.27	317.59	317.03	316.56	316.94	318.05	317.5	317.92	317.35	316.8	317.21	318.11	317.61
304.05	303.97	304.29	303.88	302.67	303.94	302.88	303.04	303.91	303.65	303.72	303.63	303.88	303.6	303.39	302.63	303.92	303.18	302.02	303.81	304.69	302.88	302.02	304.12	302.79	303.4	304.42	303.48	303.49	303.81	303.92	302.79	304.99	304.06	304.5	304.4	302.74	303.93	303.81	303.06	304.01	304.02	304.02	303.48	304.46	304.48	304.07	304.78	303.78	303.28
296.66	294.82	293.9	295.53	293.35	293.72	295.17	295	294.76	295.52	294.31	294.83	295.79	294.46	295.4	295.83	295.25	294.27	296.94	295.28	295.01	294.87	295.85	294.76	294.9	295.87	294.68	294.96	296.76	294.56	294.13	294.98	293.36	294.59	295.6	294.71	294.21	295.33	294.97	294.25	296.3	295.11	295.43	295.68	293.75	295.4	295.52	295.66	294.57	295.43
309.7	309.53	310	309.71	310.23	310.08	309.56	309.07	308.88	309.67	310.52	310.52	310.46	310.19	307.9	309.19	309.9	310.77	309.95	310.31	309.81	310.59	309.1	309.86	310.2	309.36	310.01	309.53	310.08	310.27	309.9	309.22	310.29	309.67	310.33	309.5	309.57	309.96	310.62	309.22	311.18	309.63	309.95	309.97	310.37	309.59	309.54	309.91	310.15	309.21
328.67	330	328.05	328.92	328.92	328.76	328.82	329.69	328.24	327.9	329.02	330.12	327.5	328.74	328.69	327.5	328.68	328.03	329.5	327.41	328.81	329.18	327.91	329.01	327.43	329.22	328.92	328.85	327.73	329.13	328.21	328.79	328.89	329.73	328.28	329.04	329.28	328.55	328.21	327.91	328.32	328.92	328.71	329.28	328.56	328.94	328.01	328.76	328.1	327.42
313.16	312.37	313.27	313.4	312.88	312.95	311.46	312.73	312.46	313.19	313.16	313.64	312.21	312.41	312.53	313.7	312.83	313.11	314	312.76	312.45	313.44	312.58	312.31	311.65	312.61	313.38	313.7	312.92	313.25	312.36	312.35	313.49	313.6	313.88	313.44	312.68	313.3	312.87	312.83	311.9	312.67	312.37	312.83	313.31	312.88	312.78	313.48	313.34	312.52
293.7	292.57	295.41	294.22	294.7	293.63	292.39	294.41	294.94	293.86	292.76	294.01	294.33	294.9	293.82	293.76	293.95	294.07	295.15	293.15	293.64	295.07	294.5	294.36	293.5	294.7	293.05	292.16	294.3	294.92	294.11	295.21	293.23	294.59	294	294.22	294.32	292.91	295.04	292.8	294.43	294.41	294.04	294.37	294.07	293.97	294.02	293.63	293.66	294.37
312.28	313.58	313.74	314.36	314.37	313.09	313.86	313.64	314.56	313.97	313.84	313.9	313.21	314.88	313.75	313.05	314.11	314.73	313.95	314.49	314.05	313.75	314.41	314.97	315.29	313.85	313.8	313.54	314.24	314.24	312.6	313.8	314.08	313.75	313.44	313.2	314.51	313.79	315.23	314.71	314.43	313.57	313.89	314.26	314.93	313.8	315.05	315.29	315.65	313.75
315.42	317.11	315.59	315.01	315.19	314.97	315.72	315.61	316.87	315.21	316.18	314.89	316.69	316.32	316.08	315.83	315.66	316.42	315.1	315.97	315.71	316.19	315.31	315.76	316.84	316.27	316	316.52	316.31	316.56	316.3	317.33	315.83	315.69	316.21	315.94	315.13	316.08	316.29	315.63	315.12	314.94	315.97	315.94	315.1	316.05	316.49	317.43	316.6	315.54
319.48	319	319.81	319.2	319.25	320.26	319.23	318.55	318.93	319.42	318.62	319.17	319.79	319.53	318.72	319.24	318.8	319.04	319.62	319.99	319.47	318.44	319.5	319.75	319.5	318.27	319.96	319.3	319.29	319.53	319.11	319.67	320.02	318.32	319.69	319.15	320.11	319.34	318.76	318.84	319.43	318.95	318.92	319.42	318.87	320.13	318.21	320.17	319.36	319.46
313.04	312.96	313.07	313.03	312.86	313.37	313.85	313.1	312.37	312.89	312.64	311.61	313.77	312.86	313.95	313.61	313.32	311.17	313.04	313.58	313.17	313.64	312.51	314.9	313.99	313.61	312.96	312.42	314.35	313.33	312.58	313.29	313.1	314.64	313.27	315.18	313.32	313.12	314.07	314.21	313.33	312.81	314.49	314.3	312.6	312.09	313.66	313.82	312.15	313.28
309.36	308.12	309.84	309.8	309.14	310.53	310.48	309.99	310.05	310.35	309.74	311.08	308.18	309.3	310.21	308.74	309.79	310.34	309.87	309.16	308.68	309.72	309.74	312.45	310.11	309.6	309.39	309.54	310.63	310.87	309.11	308.14	310.24	310.61	309.65	310.43	310.04	309.85	310.15	309.66	309.33	309.56	309.56	309.48	310.31	308.53	310.12	308.39	309.55	308.39
327.42	328.33	328.21	328.86	328.58	329.61	330.11	329.45	329.05	328.5	328.69	328.45	328.31	329.67	329.92	327.3	328.65	328.94	329.94	327.81	327.83	328.38	328.72	329.03	327.8	328.27	330.19	328.94	327.04	328.01	328.25	327.73	330.11	329.19	328.49	329.47	328.72	328.84	328.33	328.69	329.64	330.5	330.55	328.73	328.68	327.9	328.83	327.9	328.22	329.58
329.42	328.21	328.67	327.74	327.83	328.57	328.09	328.65	330.41	329.53	327.6	329.15	329.34	327.33	327.96	329.81	328.91	329.83	328.45	329.26	326.86	329.31	328.54	327.17	329.49	329.16	327.65	329.46	328.7	329.5	328.88	328.28	327.37	328.19	328.3	329.15	328.6	327.58	328.87	328.69	328.33	327.8	327.81	327.76	328.71	328.47	328.38	328.47	327.69	328.35
302.42	302.62	302.53	303	302.57	301.85	302.81	301.65	302.39	302.84	301.96	303.45	302.82	303.06	302.09	302.22	303.66	302.67	302.43	301.88	302.1	301.25	302.82	302.69	301.83	302.37	303.96	302.13	302.38	303.48	303.23	304.32	301.97	301.89	301.86	303.06	302.09	302.15	302.7	302.23	301.7	302.26	301.43	303.94	302.74	303.37	301.47	301.77	302.95	302.37
315.56	316.64	317.76	316.67	316.17	317.7	317.8	316.24	315.74	316.14	317.21	316.53	316.8	317.01	317.36	316.17	315.41	317.54	317.1	316.24	316.35	315.87	316.75	316.43	318.25	314.91	316.38	317	316.69	317.26	317.95	317.25	314.92	316.73	316.36	317.23	316.58	315.72	316.32	315.53	315.87	315.59	315.82	316.08	316.27	316.06	316.93	316.42	316.78	315.8
303.64	302.88	302.37	302.5	303.53	302.76	302.75	303.02	302.35	302.54	302.86	303.07	303.24	301.52	301.89	302.85	302.47	303.13	303.47	302.26	302	302.38	303.97	303.79	303.37	303.6	303.22	302.57	301.4	302.63	303.26	302.73	302.74	302.26	302.73	303.43	303.75	302.88	303.44	302.82	302.3	303.6	302.67	302.58	302.17	302.3	302.99	303.72	303.64	301.17
302.61	302.88	303.55	303.38	301.65	303.19	302.27	301.79	302.4	302.15	301.15	303.32	301.58	302.21	301.72	302.2	301.62	301.7	302.64	302.82	301.76	303.53	302.2	301.36	302.79	302.83	301.49	302.42	302.32	302.51	302.57	302.57	303.19	301.87	301.74	302.49	302.56	301.58	302.14	301.93	302.61	302.31	302.2	303.24	301.77	303.85	302.42	302.25	303.4	302.4
298.89	300.94	300.74	300.13	300	300.53	300.28	299.61	300.65	300.38	300.13	299.78	298.85	299.9	300.94	298.82	298.34	300.7	300.55	299.64	299.34	300.17	300.71	298.63	299.72	298.93	299.82	300.74	300.67	300.54	300.27	300.3	299.32	300.19	299.47	299.67	299.73	300.51	299.47	299.42	300.35	299.59	300.96	299.3	298.82	299.05	299.85	299.83	299.64	300.39
314.25	313.74	315.58	313.94	313.65	315.37	314.44	314.47	316.21	315.18	314.36	315.33	314.51	313.82	316.24	315.25	315.18	314.22	315.18	314.57	313.92	314.87	314.82	315.59	313.77	314.17	314.72	315.2	313.61	314.53	314.46	314.33	313.79	315.42	314.9	315.86	315.61	315.1	314.82	315.35	315.25	315.52	314.82	314.04	314.55	315.68	315.66	314.27	314.76	314.28
309.29	308.92	309.13	310.69	309.88	309.81	310.23	310.52	310.26	309.88	308.48	308.72	309.79	308.87	308.91	309.69	310.5	310.26	311.23	310.87	309.15	309.78	309.69	310.59	310.16	309.13	309.42	309.01	310.03	310.12	310.53	309.69	310.04	309.15	310.25	310.55	309.1	309.48	309.27	309.86	310.58	308.83	309.41	308.74	309.43	310.6	308.73	310.84	310.38	309.62
315.79	316.12	314.82	315.04	314.84	315.77	315.59	315	315.97	314.47	314.55	314.65	314.76	314.82	314.54	314.95	315.67	314.45	314.98	315.45	316.09	316.06	314.17	314.56	314.74	313.68	314.52	314.55	315.95	314.78	315.35	314.87	314.15	314.51	314.78	314.9	315.83	315.27	314.09	314.91	314.56	315.59	314.52	314.3	315.21	315.72	314.83	315	316.32	314.66
318.49	319.1	319.51	318.75	318.59	318.77	318.2	318.47	319.08	319.29	318.48	320.41	318.69	318.93	319.26	318.57	318.65	319.65	319.4	319.2	318.46	319.11	319.14	319.47	318.99	319.28	320.47	319.02	319.07	318.63	319.8	318.65	318.41	317.32	319.2	318.61	318.85	318.09	319.5	320.42	320.26	317.8	319.72	318.76	319.26	318.61	320.05	318.6	319.27	319.75
317.44	319.17	318.36	318.94	319.16	318.14	318.51	320.07	318.07	318.39	318.28	318.09	319.41	318.9	318.15	318.8	318.74	318.36	318.23	318.28	317.54	318.84	319.22	318.76	319.02	317.76	319.01	318.97	320.27	317.54	318.59	317.67	318.38	319.1	320.27	318.87	318.79	319.65	317.5	318.52	317.54	318.53	319.32	318.59	317.79	319.55	319.19	319.62	318.36	318.78
305.5	304.33	305.38	306.13	304.81	306.33	305.42	305.1	305.84	305.87	306.08	303.16	305.58	305.14	305.04	305.46	306	306.16	304.91	306.55	305.53	304.97	304.44	305.57	305.62	304.88	305.12	305.1	305.88	305.93	305.83	304.61	305.61	305.1	304.8	305.48	305.07	304.32	305.53	304.51	303.85	305.14	305.38	305.79	306.27	306.27	304.39	304.65	305.2	306.69
309.96	308.54	307.96	308.3	309.39	308.98	309.93	308.59	309.71	309.61	309.02	308.84	307.09	307.91	308.36	308.71	308.6	310.15	309.7	309.94	309.73	308.04	309.34	310.76	309.1	308.97	309.58	308.04	310.43	309.62	308.98	308	309.38	307.73	308.69	308.96	308.14	309.3	307.61	309.1	309.13	308.81	309.76	308.39	309.16	308.81	308.33	310.02	308.65	309.04
329.04	326.81	327.41	328.04	328.08	327.74	328.5	327.66	328.39	327.23	327.49	328.49	327.13	327.21	328.08	328.14	327.99	327.82	327.45	326.62	328.8	326.64	329.08	327.59	327.8	326.66	328.27	327.7	328.69	327.47	327.13	328.03	328.47	327.59	327.62	327.88	326.92	326.96	327.01	327.84	328	327.78	328.27	328.75	326.23	328.33	327.91	328.55	327.2	328
305.06	304.52	303.95	304.4	303.48	304.45	306.39	305.2	304.77	304.08	303.71	304.13	304.29	303.58	304.29	304.62	304.27	303.19	305.11	303.55	304.54	303.53	305.56	304.45	304.5	304.24	306.09	304.84	304.34	303.32	304.98	304.17	304.65	305.09	304.62	304.1	305.7	303.99	305.37	304.84	304.78	303.8	304.94	306.31	303.28	304.51	305.21	304.73	304.67	304.24
313.39	314.26	312.54	312.1	314.38	314.36	313.7	312.69	312.04	313.71	312.69	313.87	312.47	314.18	312.73	314.06	313.22	312.67	313.05	313.88	312.03	313.26	313.43	313.34	312.9	313.61	312.13	312.3	314.94	312.15	313.2	312.79	314.16	311.79	313.34	314.4	313.32	312.93	314.26	312.9	312.84	313.03	312.56	313.37	313.64	313.96	312.47	312.14	312.16	312.52
317.4	317.5	318.31	319.25	318.13	317.6	318.62	317.86	317.08	317.76	318.98	317.66	318.9	318.45	316.83	317.33	319.25	318.15	317.57	318.49	319.36	317.95	317.02	318.6	318.24	318.77	318.8	318.3	319.15	317.75	318.02	318.21	319.44	317.62	318.54	316.78	317.98	318.12	318.1	317.79	318.11	317.95	318.51	316.53	318.41	318.69	318.61	319.19	317.4	318.14
297.08	295.05	296.05	297.42	295.39	296.99	296.64	296.63	297.35	297.63	296.68	296.26	297.49	298.02	296.47	296.74	296.06	296.79	296.97	297.93	296.59	297.17	297.05	296.17	296.49	297.07	298.15	296.28	296.15	297.29	297.78	296.43	297.01	298.01	297.18	298.15	296.31	296.63	297.65	296.52	297.49	296.16	296.79	295.86	297.46	297.26	296.44	298.03	296.21	296.46
305.61	306.34	306.92	307	308.02	305.61	305.94	307.94	307.2	307.47	306.23	307.58	306.76	307.92	306.44	306.09	305.89	306.39	306.07	307.09	306.87	305.93	307.81	307.25	306.13	306.94	307.69	307.04	305.75	306.34	306.91	306.99	305.77	306.34	306.15	306.23	306.2	307.33	307.72	306.45	305.91	305.88	305.9	306.67	306.72	308	307.59	306.64	307.54	305.8
308.08	308	307.52	307.35	307.8	307.06	307.94	307.85	307.73	306.94	308.2	307.86	308.92	307.34	308.91	307.57	306.59	306.44	307.74	307.25	305.7	307.74	306.68	307.4	307.77	306.6	308.26	307.06	306.4	307.9	306.81	308.11	306.61	309.25	306.8	306.6	306.6	306.32	306.8	307.87	307.95	306.91	308.28	307.54	308.08	307.55	307.27	306.78	307.19	306.93
305.22	305.25	304.78	305.28	305.4	303.47	306.15	305.16	305.24	304.38	306.03	304.87	305.6	306.29	304.96	305.75	305.06	305.44	304.35	305.64	303.92	305.65	305.78	305.1	304.3	305.29	305.71	304.89	306.25	305.82	306.27	305.79	305.3	304.6	304.16	304.86	305.37	305.15	305.05	304.93	304.65	304.71	305.34	305.86	304.36	304.76	305.7	304.85	305.28	304.95
312.85	312.67	313.08	312.38	313.53	313.17	313.37	312.69	311.75	312.72	312.62	311.7	313.06	312.47	312.82	312.5	313.25	311.79	313.93	313.5	313.36	313.09	312.86	311.77	312.95	313.16	313.37	313.56	313.16	312.34	313.22	313.01	312.21	313.75	312.7	312.14	312.14	313.24	313.03	311.6	314.39	313.61	312.94	312.71	312.81	312.57	312.67	312.75	313.09	312.31
303.01	302.32	302.97	303.07	303.39	303.18	302.51	302.16	303.99	303.96	302.85	303.03	303.08	301.89	302.73	303.32	303.63	303.07	303.84	302.89	304.27	303.42	304	303.37	304.03	303.77	304.12	302.64	303.43	302.42	302.13	303.27	303.84	302.44	303.13	303.01	304.1	301.95	303.59	302.92	304.07	303.74	303.38	303.86	302.11	303.69	303.67	303.53	303.22	303.61
315.13	313.8	316.67	314.3	314.89	315.97	315.4	314.98	315.21	313.47	315.56	313.82	315.49	314	315.76	314.76	314.26	314.8	314.35	315.07	315.04	315.89	315.76	313.72	314.92	314.69	314.34	314.59	314.38	314.29	313.88	314.31	315.22	315.91	314.84	315.88	313.61	315.52	315.29	315.79	315.13	315.18	314.66	314.53	314.72	314.17	314.97	314.69	315.57	315.52
302.12	304.36	303.02	303.26	303.54	303.34	303.7	303.56	302.82	303.51	303.34	304.09	302.9	302.65	302.92	302.3	302.65	303.45	303.97	304.37	301.97	302.29	303.38	303.01	302.86	303.36	303.3	303.19	303.8	302.64	304.16	304.5	303.23	303.21	303.92	302.89	303.82	302.77	303.61	304.5	304.22	302.36	303.37	304.41	303.74	302.87	303.36	303.36	303.96	302.91
324.49	325.83	324.34	326.06	325.37	325.45	323.37	325.78	326.11	325.57	325.9	324.18	324.4	325.15	325.62	325.05	325.45	324.71	325.3	325.01	326.81	326.76	325.41	326.92	325.24	326.59	324.23	325.71	325.94	325.82	324.95	325.38	325.56	325.91	325.32	324.98	324.46	325.9	324.85	325.83	324.87	323.95	325.66	324.82	325.38	324.76	324.11	325.8	325.17	326.31
295.01	293.61	293.8	294.31	294.31	293.26	294.4	293.38	294.12	293.21	293.44	293.38	294.31	293.39	294.32	293.38	293.65	294.18	293.63	293.01	294.21	295.11	293.72	293.16	293.07	293.81	294.77	292.86	293.58	294.1	295.24	294.49	294.96	294.53	294.34	293.4	294.33	293.43	292.99	294.74	294.61	293.63	294.25	295.13	295.06	294.72	293.9	293.19	293.91	294.14
294.31	294.23	293.73	293.91	294.2	294.59	292.97	294.88	293.99	294.74	293.15	293.91	293.04	293.96	292.76	294.09	293.33	294.61	293.74	294.7	293.48	293.48	293.24	293.62	293.23	294.83	294.48	294.29	294.16	293.92	293.23	294.6	294.82	294.03	293.8	294.97	292.82	293.91	294.43	293.39	294.13	294.15	293.71	293.6	294.34	293.38	294.47	295.6	294.25	293.72
305.95	307.45	307.2	305.36	308.1	306.45	306.16	306.12	307.73	306.22	305.94	307.02	306.25	306.54	305.31	306.9	305.54	306.7	307.15	305.61	307.14	307.37	306.65	306.4	305.49	306.37	306.03	307.57	307	306.98	307.03	307.66	306.96	305.36	306.38	306.96	305.89	305.51	307.05	307.58	307.62	306.17	306.57	305.71	306.63	307.02	306.4	306.94	306.44	307.24
312.74	314.67	313.15	313.38	313.03	313.02	313.66	313.86	314.25	314.16	312.06	313.95	313.62	313.51	313.48	312.92	312.87	314.02	313.82	312.95	312.92	312.93	313.42	312.57	313.99	313.86	312.45	312.58	313.9	314.84	313.17	312.93	314.25	313.69	312.43	311.67	313.72	314.04	312.82	314.37	313.21	314.03	311.88	313.27	313.12	314.29	314.38	313.95	313.39	312.73
301.11	300.32	300.51	301.98	300.25	301.89	302.35	300.98	302.61	300.15	301.35	300.26	301.5	300.26	301.11	300.92	300.82	300.78	299.02	301.12	301.63	301.66	301.62	301.76	301.56	300.67	301.43	301.44	300.45	302.22	301.49	299.97	300.14	301.26	301.16	300.64	300.79	302.5	300.64	300.69	302.52	300.43	300.59	301.4	300.42	300.08	299.86	301.35	300.64	300.15
298.42	300.29	299.56	299.76	301.1	301.26	300.42	301.15	299.99	298.99	301.53	300.4	300.78	299.38	300.06	301.13	300.09	298.8	300.6	300.53	299.68	299.33	300.43	300.05	300.36	299.63	299.15	300.97	301.53	298.78	301	300	299.62	301.55	300.3	299.21	300.57	299.84	300.47	299.08	301.11	299.97	298.77	300.05	300.11	299.27	300.1	299.14	300.62	299
313.53	314.76	313.56	312.97	313.78	313.78	315.6	314.04	313.74	313.43	314.74	315.44	312.71	313.52	315.46	313.13	313.96	314.65	312.56	312.49	314.32	313.94	313.94	313.81	313.74	314.31	313.68	313.9	313.68	315.25	314.11	313.38	314.43	314.02	315.4	314.28	314.31	313.83	314.65	313.99	314.76	314.6	314.62	313.92	313.55	315.06	313.08	314.46	314.35	313.83
293.76	295.24	293.68	294.67	294.64	294.18	294.16	294.31	293.81	293.58	294.47	295.15	293.52	293.84	293.96	294.91	294.04	292.64	293.28	294.18	294.15	294.8	294.03	295.52	294.37	292.95	293.58	293.67	293.94	294.32	293.84	294.63	294.2	293.07	294.24	293.34	293.62	293.9	293.89	294.3	293.67	293.52	294.67	293.67	293.47	293.72	294.29	294.96	292.93	293.81
313.5	311.69	313.84	313.48	312.92	312.55	310.98	311.89	313.17	313.29	312	313.03	312.88	312.51	312.11	312.73	314.04	313.48	312.71	312.94	311.5	312.12	313.23	313.26	313.23	313.03	312.05	313.28	312.88	312.65	313.63	313	312.15	312.79	313.4	313.62	312.52	311.74	312.86	313.34	313.27	312.33	312.97	314.18	312.72	313.46	313.33	313.69	312.48	312.97
302.36	302.13	302.79	301.87	301.44	302.51	302.43	301.84	300.84	302.69	301.93	301.92	303.31	303.35	302.52	303.97	302.76	302.51	302.68	302.79	302.43	301.8	302.46	302.52	301.55	301.23	301.32	302.03	302.67	302.47	303.21	302.43	303.09	301.96	302.02	302.39	301.59	300.36	300.67	303.6	302.36	302.09	302.13	302.99	302.18	301.08	301.59	303.23	303.05	301.98
308.54	308.52	307.49	308.7	308.62	308.59	309.21	310.86	309.65	309.97	308.83	310.04	308.17	307.82	308.23	309.23	307.98	308.71	309.79	308.71	309.1	309.45	308.31	308.67	308.5	307.9	309.36	310.19	309.69	310.66	308.57	308.87	308.64	309.93	308.79	308.17	309.04	309.23	309.22	309.03	309.25	309.08	309.21	308.8	308.66	308.85	308.44	307.84	309	309.22
294.1	295.54	294.53	295.35	295.28	295.7	295.2	295	293.34	295.9	295.01	294.8	294.1	295.33	295.08	294.73	295.15	295.71	295.65	294.35	296.27	295.23	294.93	295.23	295.48	295.5	293.86	295.64	296.04	295.43	293.98	294.93	295.63	295.68	296.33	294.39	295.31	294.44	294.67	294.66	295.52	295.28	295.13	294.96	294.46	295.19	295.97	295.97	294.58	295.65
318.52	318.24	318.37	317.33	318.77	316.96	318.33	317.99	318.86	318.58	317.45	317.9	317.88	316.96	318.35	318.14	318.45	318.52	317.65	317.03	317.07	319.04	317.86	317.21	318.53	318.14	318.51	317.2	317.33	317.66	317.65	317.95	320.39	316.78	318.52	318.13	318.64	318.39	318.91	317.54	317.63	318.64	319.91	319.62	317.1	317.84	318.1	317.91	318.87	318.41
325.63	327.74	327.41	326.51	326.78	326.53	326.26	327.02	326.31	325.75	327.86	327.49	327.37	327.45	327.28	327.03	327.49	326.77	326.96	326.52	325.12	326.38	326.69	327.04	327.34	326.93	327.11	326.44	327.92	326.93	325.45	328.03	327.04	326.79	327.57	327.12	325.7	326.49	326.55	326.12	328	327.48	326.39	327.77	327.95	327.47	326.6	328.48	326.25	327.58
315.92	315.77	314.98	317.37	315.53	317.7	314.86	316.6	316.54	315.94	316.47	315.55	315.85	315.8	316.35	315.84	316.66	316.16	317.34	314.52	314.59	315.09	315.1	316.9	315.94	314.21	315.18	316.03	316.16	315.51	314.72	316.09	316.07	315.34	315.49	315.26	315.63	316.73	317.53	315.17	316.08	316.39	315.07	315.7	315.66	317.51	315.6	316.49	315.55	316.16
300.84	300.24	300.81	300.66	300.35	301.82	300.06	301.32	302.28	301.38	301.21	301.08	301.84	301.76	299.23	300.44	300.03	300.61	300.85	301.68	300.33	301.92	301.08	300.68	301.7	300.67	300.54	301.99	300.57	301.77	300.25	301.78	301.43	301.6	301.48	300.66	302.12	300.85	302.57	301.47	299.71	301.45	300.33	302.02	300.94	301.07	300.02	300.11	299.34	300.09
313.93	313.33	313.42	313.01	313.19	313.84	313.83	312.57	313.52	312.97	313	312.71	313.4	313.65	312.86	313.96	312.37	311.96	312.85	313.68	313.06	311.91	314.52	311.83	313.18	313.69	313.1	313.74	312.94	312.95	312.18	312.46	314.32	313.32	313.46	313.18	312.82	312.15	313.69	313.36	313.76	312.82	313.54	312.98	311.95	313.85	313.08	312.31	313.31	313.14
319.04	318.09	319.34	319.84	318.3	317.77	319.25	318.18	318.44	320.08	317.5	318.53	317.85	319.15	317.21	318.75	319.15	317.62	319	320.5	318.87	318.22	317.89	319.16	318.34	318.46	318.06	320.16	318.58	319.29	319.25	319.46	319.13	317.92	319.28	317.59	318.46	318.88	318.82	318.69	318.16	319.2	317.43	318.78	317.87	318.6	318.1	318.53	319.33	317.4
315.39	312.92	311.03	312.27	313.67	312.59	313.7	312.74	312.22	312.81	313.45	312.79	313.42	312.34	312.57	312.46	313.89	312.88	313.01	314.57	313.27	312.42	313.55	312.74	313.3	313.37	313.97	311.78	313.24	313.51	313.37	312.66	313.52	311.73	313.27	312.94	313.12	313.06	313.54	313.14	312.12	313.14	312.72	311.43	311.51	313.99	313.67	311.76	313.13	312.35
316.4	316.61	316.57	317.05	317.55	315.9	317.51	316.84	316.18	315.51	316.6	317.4	317.24	317.4	315.71	315.82	317.02	317.46	317.62	316.8	315.87	315.66	314.76	317.32	316.8	317.56	316.4	318.14	317.48	317.32	316.79	316.54	317.18	317.13	316.94	316.19	316.03	315.78	317.36	315.77	316.58	317.14	316.19	317.49	315.41	316.46	315.99	315.54	315.56	316.75
319.29	319.61	319.32	318.87	318.78	319.03	320.28	320.82	318.44	319.69	319.85	318.37	319.07	319.86	318.24	319.51	319.96	318.67	318.99	319.62	320.22	319.6	319.83	319.22	318.63	318.24	320.77	318.88	320.14	319.63	321.25	319.62	319.12	319.44	320.11	318.6	320.67	319.33	319.61	319.14	319.2	318.65	319.04	319.06	319.66	318.7	319.37	318.5	319.93	318.87
298.83	300.4	300.77	298.73	299.8	299.56	300.15	300.48	299.29	300.16	301.6	300.22	300.1	298.85	300.1	300.8	300.37	300.07	300.21	299.82	300.19	299.77	299.71	298.97	299.44	299.38	298.72	300.49	299.5	299.74	299.85	299.8	300.53	300.31	299.71	301.29	299.09	299.66	300.06	299.95	299.51	300.57	301.23	300.29	299.75	300.45	299.52	300.15	301.45	299.14
312.36	312.23	311.68	312.67	312.28	310.84	312.86	312.19	312.83	312.2	313.35	312.27	311.86	313.16	312.03	312.32	311.74	313.61	311.82	313.29	312.05	312.04	312.44	311.57	312.74	313.44	312.25	312.25	311.36	312.6	311.13	311.88	312.69	312.02	311.1	313.24	313.35	311.26	311.31	312.5	313.08	312.69	312.1	311.54	311.86	311.88	310.25	312.16	311.76	311.42
329.31	328.05	327.88	326.75	326.9	327.5	328.16	328.46	326.86	327.79	326.96	326.59	328.58	327.86	329.16	328.04	328.88	327.37	326.6	328.32	328.39	327.42	326.9	327.2	327.21	328.14	327.55	327.7	326.82	326.74	327.02	328.58	328.47	327.5	327.83	327.97	326.58	329.46	327.79	328.37	327.8	328.54	326.93	329.36	327.81	327.74	327.31	326.99	328.24	328.53
312.06	312.85	312.89	311.75	312.19	311.99	311.4	311.32	313.21	312.29	311.02	313.26	312.51	311.36	311.72	313.01	313.12	311.95	312.78	313.06	311.94	313.89	311.88	312.13	312.46	311.54	312.54	313.01	312.59	312.44	312.68	311.47	311.96	311.71	312.44	312.38	312.46	312.17	312.32	312.71	312.07	312.45	310.81	312.44	312.36	312.4	312.6	311.86	312.55	312.61
296.94	297.65	297.92	296.28	296.69	296.83	297.93	296.61	295.91	297.53	296.13	296.92	297.29	296.04	297.34	295.72	296.71	297.26	298.45	296.19	296.04	298.05	296.65	296.86	297.15	297.33	296.95	297.29	297.24	296.95	297.35	296.64	296.07	295.5	297.1	296.53	296.7	298.2	295.75	296.58	296.09	298.05	297.05	296.92	296.34	296.6	296.45	298.05	296.99	296.57
299.42	299.03	300.9	298.78	299.51	300.58	300.4	301.25	300.11	299.71	300.22	299.18	299.56	299.83	299.6	299.03	300.21	299.44	300.16	299.61	299.41	300.13	300.18	300.23	298.4	300.91	300.06	300.16	298.63	300.1	299.09	300.07	299.48	299.93	300.18	300.69	300.7	300	299.23	300.92	300.1	299.84	299.54	299.6	299.94	301.13	300.5	299.49	299.57	300.55
308.57	309.65	309.02	309.01	308.6	309.19	308.45	309.54	308.93	308.96	308.36	307.72	307.62	309.09	309.07	309.99	306.97	308.2	308.8	308.34	309.28	309.08	308.78	308.47	308.43	308.04	308.73	308.91	308.59	308.2	307.91	308.31	308.85	309.17	310	308.33	309.21	309.05	309.62	309.62	308.99	308.39	308.86	308.72	308.81	308.76	309.64	308.8	308.22	308.95
315.06	313.33	312.67	313.34	314.56	314.3	313.85	313.85	313.97	312.65	314.26	312.7	314.21	314.16	313.9	314.62	314.36	313.01	313.45	313.89	313.68	313.57	314.36	314.56	312.99	315.03	313.05	313.79	313.68	314.19	313.31	314.38	313.94	313.36	313.46	313.96	313.58	313.79	313.33	312.7	313.53	313.84	314.24	314.23	312.63	313.23	313.76	312.28	313.58	312.19
299.78	299.48	299.92	301.18	300.83	301.23	300.1	299.93	299.39	298.77	300.69	299.04	299.74	301.01	300.24	300.54	300.85	298.81	300.59	299.65	300.61	300.47	300.38	299.87	299.16	299.2	299.7	300.92	299.96	302.08	300.31	299.6	299.23	299.77	299.3	299.93	301.53	300.44	299.38	300.18	300.2	299.61	299.33	299.69	300.36	298.88	299.44	298.12	300.78	300.42
302.9	300.97	302.56	302.74	302.11	302.29	302.3	302.65	302.39	302.45	301.9	302.09	300.56	302.72	301.75	302.36	303.67	302.22	302.29	302.46	302.02	303.01	300.67	302.08	303	301.76	301.8	302.39	302.57	302.31	302.68	302.27	302.66	301.81	302.43	302.14	301.7	302.9	302.4	302.71	301.55	302.14	302.89	301.54	301.8	302.51	301.72	302.75	302.32	301.09
301.48	302.63	300.19	301.6	301.6	300.74	301.11	301.86	300.19	300.77	301.38	301.03	301.46	301.83	300.25	300.62	300.71	299.81	300.52	300.95	301.11	300.91	301.41	302.04	300.66	301.09	301.56	301.53	301.67	300.64	299.75	300.51	300.72	301	301.15	300.71	302.38	301.21	299.51	301.22	302.19	301.42	301.4	299.61	301.05	302.27	302.1	301	302.56	301.15
317.66	316.12	316.93	315.92	316.62	315.34	316.02	315.51	316.42	315.68	316.81	315.13	316.56	316.31	315.81	316.35	315.05	315.94	316.29	315.01	316.98	316.67	315.46	316.25	315.09	315.83	315.37	315.97	315.67	316.51	316.3	316.67	316.87	316.04	315.84	316.31	316.84	315.91	316.31	316.02	315.5	317.13	314.89	316.06	315.42	316.27	314.72	315.49	316.94	316.03
302.95	304.25	302.91	303.38	303.77	303.55	303.86	304.33	303.81	304.66	303.7	304.43	304.37	303.68	303.42	303.89	302.93	304.56	304.73	303.51	302.36	303.21	303.19	303.12	303.86	303.1	304.01	304.6	303.51	303.69	303.56	303.22	304.29	303.49	304.47	304.79	302.89	303.31	303.37	303.4	303.56	304.37	304.16	304.41	304.12	303.13	303.8	303.26	303.44	304.66
315.78	316.07	315.52	316.61	316.33	315.72	315.37	315.89	316.71	315.45	315.08	316.23	315.87	316.98	316.56	316.24	314.83	315.41	316.22	315.99	315.92	315.61	315.42	315.71	316.59	315.58	314.98	314.94	315.98	315.77	317.11	315.26	314.8	316.2	315.52	316.36	317	316.36	315.96	316.37	317.48	315.92	315.31	316.58	316.02	315.35	316.09	315.97	316.74	315.45
314.71	315.69	316.36	315.38	316.18	317.27	315.51	316.62	316.94	315.95	314.99	316.36	315.49	316.02	316.58	315.69	315.83	317.22	316.09	316.09	316.73	316.16	315.85	315.75	315.42	316.98	315.07	316.48	315.68	315.76	316.47	316.63	316.45	315.68	315.15	315.95	316.25	316.74	315.99	315.47	316.22	314.94	316.7	315.93	315.74	317.04	315.66	317.15	314.81	316.1
311.15	311.68	312.4	311.59	310.09	311.36	310.63	310.02	312.2	311.02	310.51	311.91	310.96	311.08	311.85	310.04	311.06	310.64	310.53	312.09	310.4	312.17	311.55	309.94	311.13	310.68	311.54	311.58	311.91	312.3	311.32	311.41	311.55	312.24	311.43	310.9	312.05	313.02	311.35	311	310.84	311.95	311.76	310.71	312.39	311.87	310.84	310.14	311.66	312.08
313.33	313.72	313.34	313.7	312.4	313.78	314.65	313.47	312.22	312.23	313.06	313.42	313.33	311.82	312.78	312.75	312.9	313.82	314.17	313.86	312.96	313.31	312.85	312.92	312.41	313.15	313.56	313.38	313.29	313.46	313.16	314.68	312.87	313.51	312.3	312.94	311.22	312.57	312.22	312.65	313.11	313.3	314.05	312.89	312.42	313.29	313.87	312.64	312.74	313.26
308.08	308.6	309.63	308.98	308.64	308.56	309.35	308.93	310.3	309.03	309.41	309	309.27	308.84	309	306.69	308.54	309.55	308.88	309.11	309.09	308.8	308.55	309.55	307.81	309.17	309.83	307.68	309.15	309.77	309.23	309.07	308.29	308.71	308.13	308.47	308.55	308.24	309.63	309.2	308.23	308.13	308.11	308.66	309.02	307.99	308.53	308.11	308.71	308.19
303.9	302.76	302.23	303.08	302.49	301.69	302.63	301.45	301.45	302.36	301.23	303.21	302.44	302.94	301.14	301.35	303.35	303.53	302.9	303.14	301.66	301.9	303.08	301.68	302.89	301.53	301.58	302.17	302.91	303.13	302.32	300.93	302.43	301.2	300.61	303.5	302.64	302.9	302.88	302.12	303.5	301.78	301.21	301.82	302.9	301.4	302.35	303.03	300.49	301.87
311.2	312.86	312.35	311.93	312.37	312.69	313.5	312.42	312.46	312.55	312.5	312.85	311.46	311.83	311.78	312.21	311.33	312.56	312.2	311.95	314	313.72	312.12	312.33	311.98	312.33	311.77	312.77	311.77	311.74	313.25	312.42	313.24	312.97	312.18	313.61	313.06	313.55	312.41	312.23	312.82	313.33	311.14	312.84	312.53	312.47	312.92	311.63	312.66	311.1
306.04	304.9	305.42	305.11	304.96	304.24	306.33	305.93	303.92	304.52	304.9	305.03	305.95	305.51	305.21	305.22	303.7	305.22	305.42	304.46	304.49	305.87	305.55	305.95	305.07	305.22	305.56	305.87	303.85	305.37	304.16	303.74	305.46	306.44	304.02	305.27	304.9	304.96	304.45	306.21	304.88	305.5	306.72	305.74	305.53	305.07	305.77	305.14	305.68	305.7
315.09	314.02	314.71	314.26	314.63	314.78	314.6	315.43	315.2	314.54	314.01	314.37	314.69	315.03	315.05	315.16	314.9	314.57	314.1	315.4	315.74	313.86	315.51	316.07	315.16	313.57	315.31	315.68	313.12	314.8	314.94	316.13	314.71	315.19	314.03	315.64	314.4	315.61	314.52	315.14	314.34	314.87	313.81	314.87	315.6	315.19	314.33	314.84	314.7	313.95
314.31	315.53	315.68	314.92	315.88	315.18	315.83	314.74	316.25	315.03	314.97	315.69	314.25	315.72	316.57	314.03	314.47	314.64	313.5	314.62	313.73	315.29	315.01	314.15	314.68	315.11	314.4	313.33	315.44	315.71	315.71	314.11	313.48	313.66	315.02	315.27	314.75	315.04	314.86	315.25	314.5	313.43	314.79	314.16	315.21	314.65	313.89	314.6	314.63	315.47
303.71	301.71	303.76	303.06	303.5	302.8	302.67	303.11	303.92	302.04	302.77	302.73	303.62	302.55	303.11	303.36	302.45	303.39	303.09	303.68	302.43	303.14	303.2	303.14	302.63	303.17	303.12	303.16	301.43	303.66	301.98	302.23	302.92	302.32	302.6	302.35	303.01	302.71	302.38	301.79	302.86	303.28	302.42	302.3	303.01	302.66	302.13	302.06	303.11	302.05
302.8	303.67	303.47	302.86	303.4	303.13	303.69	303.01	302.44	303.06	304.32	301.73	303.73	301.45	304.29	302.77	303.21	302.47	303.15	303.22	303.18	304.98	303.23	303.24	303.56	303.67	302.7	303.37	302.61	303.43	303.35	303.67	304.08	304.25	302.94	304.81	303.76	304.24	304.22	303.04	302.95	302.98	304.16	304.13	302.62	305	303.09	304.28	303.29	304.26
327.21	327.41	325.97	327.07	326.28	328.66	327	326.8	327.69	327.34	327.47	326.8	327.27	327.85	327.15	327.57	327.24	326.99	326.87	327.69	325.75	325.84	327.52	326.86	326.88	326.55	325.39	326.27	326.54	327.66	326.71	326.38	326.06	328.4	327.96	328.08	326.66	328.3	328.35	326.76	326.46	327.12	325.95	326.65	327.97	327.6	326.19	325.67	326.54	327.65
311.66	312.88	312.19	313.67	313.35	314.9	313.68	313.34	312.31	312.71	313.69	313.16	313.38	314.1	313.93	313.06	314.29	314.38	312.44	312.66	312.48	313.76	312.24	312.85	312.7	313.84	314.49	314.71	312.41	313.16	312.96	313.43	313.76	312.71	312.37	313.38	313.04	315.08	313.32	312.83	313.22	314.1	312.83	313.35	313.01	311.75	313.7	314.46	313.11	312.76
302.08	302.53	303.36	303.53	303.1	303.03	302.62	301.77	303.28	303.02	302.34	303.26	302.53	302.04	303.97	303.43	302.48	302	302.54	302.35	302.54	302.29	302.31	302.74	302.05	302.72	303.05	302.96	302.13	303.03	302.44	302.95	301.13	302.2	303.59	302.83	302.15	302.84	301.72	302.8	302.4	302.2	302.12	302.4	302.42	303.1	302.64	302.45	301.95	302.25
303.27	303.5	303.41	304.26	303.53	302.91	302.89	303.03	303.08	303.24	303.6	304.18	303.83	302.19	304.16	303.17	302.85	302.99	303.89	303.32	303.89	303.11	303.45	303.47	302.13	302.73	302.47	303.21	303.75	303.61	302.35	303.94	302.82	305.01	304.49	304.44	302.61	303.35	303.07	302.79	304.27	303.46	303.87	304.6	303.43	303.7	303.69	302.79	303.09	303.21
298.23	296.72	296.88	296.67	295.54	294.83	295.9	295.72	296.53	296.68	296.45	296.47	296.56	294.86	296.58	296.35	297.08	297.27	295.85	295.85	298.4	297.4	296.48	297.49	297.4	296.86	296.64	297.69	296.22	297.63	296.99	296.01	296.32	297.32	297.15	297.68	296.58	295.57	296.92	297	297.26	296.61	295.5	298	296.51	297.21	296.72	297.27	297.75	295.29
295.1	294.91	295.88	293.92	293.88	293.81	295.29	293.47	294.6	295.87	294.35	293.8	294.49	294.8	294.06	295.24	293.79	294.15	293.26	293.98	295.25	293.94	295.08	294.76	295.26	293.32	294.22	295.12	294.1	293.6	294.87	293.4	293.75	294.15	294.51	294.45	294.71	294.42	294.3	294.04	293.93	294.74	293.33	294.81	292.59	293.6	295.24	294.13	294.76	294.46
318.15	317.47	317.52	318.33	318.1	317.9	319.41	317.11	317.61	318.36	318.05	318.56	318.64	318.04	316.88	319.12	318.73	316.84	318.3	318.39	319.2	318.09	318.69	319.2	317.83	317.93	317.43	318.49	317.72	319.15	318.56	317.62	317.49	319.09	317.3	318.66	317.74	317.03	317.25	317.62	318.12	318.6	318.13	317.66	318.41	317.93	318.74	318.12	318.92	319.27
313.11	313.32	313.56	314.02	312.87	313.83	313.81	313.1	313.46	312.92	313.07	313.33	314.27	312.44	313.26	313.09	313.57	313.46	311.8	312.91	313.82	313.32	312.22	313.87	312.17	313.92	313.39	313.29	311.69	312.92	312.42	313.39	312.07	313.85	311.66	315.83	313.08	312.84	313.64	313.58	314.4	312.63	313.44	314.02	313.15	312.96	312.98	313.42	313.12	314.05
303.48	303.55	302.21	303.63	303.17	303	304.61	303.33	303.7	304.02	304.36	304.33	303.96	305.12	303.38	302.49	302.46	304.62	303.91	302.43	304.14	304.5	302.46	303.67	302.13	303.2	303.4	302.58	302.86	303.87	304.25	304.23	303.52	303.83	303.64	303.97	303.09	304.05	302.74	303.64	304.61	303.51	303.62	304.13	303.92	304.03	303.18	303.53	303.86	304.64
305.3	305.35	305.21	303.92	304.16	303.52	303.34	305.26	303.57	305.56	303.77	304.9	305.99	304.72	304.33	304.89	304.78	304.96	305.67	303.8	304.11	304.6	304.75	303.26	305.06	303.86	303.61	303.5	304.73	303.79	306.13	303.38	304.03	304.59	305.3	303.48	304.81	304.93	303.5	304.21	303.88	303.89	303.73	304.98	304.45	305.85	305.47	304.48	304.8	303.12
305.43	305.71	306.13	305.58	304.74	305.2	305.45	305.6	305.05	305.39	304.84	305.25	304.15	305.57	305.33	304.47	304.62	304.35	305.98	306.77	305.45	305.71	305.26	305.45	304.17	304.11	304.38	305.19	305.43	305	303.82	307.16	306.42	303.54	305.54	305.26	305.71	305.25	304.83	304.79	305.71	304.88	304.03	305.92	304.32	303.74	304.47	306.04	304.46	304.61
304.03	304.37	303.42	303.89	303.41	303.8	304.15	302.61	304.22	304.32	303.81	304.06	304.14	303.54	302.98	303.71	303.03	304.12	304.2	303.38	303.35	304.42	304.31	302.89	304.85	303.53	303.47	303.49	304.62	303.93	303.17	303.61	303.94	303.2	303.69	303.75	302.9	303.31	303.6	304.71	304.56	301.86	303.67	304.16	302.95	303.9	303.98	303.84	304.22	304.01
317.75	317.76	317.9	317.68	317.55	317.7	315.99	317.01	316.74	316.54	317.01	318.27	317.76	316.2	316.86	317.3	317.7	317.1	318.26	318.44	315.99	316.72	315.37	316.88	317.56	317.43	317.65	316.58	317.41	318.58	317.17	317.14	316.85	317.71	317.23	317.05	316.79	317.71	318.39	317.5	317.59	317.2	316.91	317.65	316.67	317.86	318.82	318.13	317.34	316.38
303.92	304.77	305.4	303.49	303.75	305.33	304.59	304.23	305.24	305.25	304.43	305.25	305.08	305.37	303.37	304.83	303.22	303.77	304.79	303.66	305.59	305.72	304.54	304.4	303.03	305.06	303.35	303.53	303.56	305.23	304.36	303.95	303.22	304.92	304.73	305.14	303.91	303.62	303.5	304.98	303.64	304.84	304.03	304	303.77	303.9	303.39	304.77	304.85	305.08
314.36	312.28	313.92	312.57	314.31	313.26	313.98	312.56	313.92	314.01	312.65	314.47	312.74	313.4	313.86	313.26	313.22	314.87	313.02	313.73	312.11	314.94	313.05	313.33	313.65	312.39	313.34	313.77	312.16	313.03	312.77	312.53	314.15	312.61	312.25	313.67	312.86	313.91	313.75	313.32	313.07	312.89	312.92	313.4	314.07	313.59	313.02	313.47	313.23	313.15
313.89	314.13	314.85	314.17	313.21	312.72	312.92	315.01	314.55	314.19	313.47	314.25	314.39	313.06	314.6	315.09	313.12	313.95	312.11	313.28	313.64	313.91	312.82	313.39	313.62	313.89	313.55	313.84	314.34	314.48	314.19	314.47	312.95	314.8	313.33	314.54	313.63	314.37	314.05	314.4	313.06	313.94	314.45	313.88	314.7	314.25	313.85	312.74	313.88	313.53
306.92	306.25	306.98	307.61	307.74	307.95	306.88	307.03	307.51	306.64	306.35	307.03	307.28	307.85	307.21	307.36	305.96	306.15	306.43	308.55	307.55	307.79	307.08	307.98	307.95	307.38	307.63	306.92	307.72	307	308.18	306.42	306.72	307.09	306.38	307.98	307.34	306.91	306.75	307.7	307.77	308.04	307.47	306.94	306.06	308.31	306.91	307.12	308.15	307.2
300.86	302.08	300.46	300.88	300.14	301.76	301.31	301.01	301.32	301.16	300.22	301.04	302.31	301.4	301.49	302.24	301.2	301.9	301.36	300.74	301.69	300.49	300.72	300.1	301.65	300.55	301.33	301.15	301.18	301.34	301.73	301.13	301.84	301.13	301.31	301.75	300.58	300.47	301.31	302.11	301.01	300.52	301.4	301.27	302.28	300.76	300.8	301.09	300.38	300.58
302.68	303.91	302.71	304.24	303.32	303.3	304.63	302.74	302.22	302.72	304.14	304.08	303.24	303.59	304.56	303.74	303.89	303.85	303.49	304.56	302.87	303.64	303.31	302.62	302.42	303.2	302.48	303.6	301.83	304.54	303.06	303.72	303.8	301.93	303.58	303.47	302.89	304.38	303.87	304.54	303.59	304.57	304.35	302.66	303.61	302.44	304.75	304.54	302.88	303.84
319.26	318.84	319.72	320.63	319.5	318.74	318.92	319.84	318.21	318.63	320.7	320.08	319.41	319.68	319.56	321.38	319.9	320.27	318.34	318.2	318.22	319.4	319.33	318.6	319.73	318.99	319.19	318.56	319.63	320.06	318.37	318.63	319.73	319.17	319.1	318.45	319.38	318.86	318.54	319.52	319.79	320.81	319.87	320.38	318.63	319.1	319.31	319.58	319.13	320.24
303.74	303.19	304.37	302.41	303.78	301.89	303.05	302.33	301.78	304	303.43	302.44	304.63	304.58	303.12	304.3	303.33	304.24	303.06	302.66	303.82	302.91	303	304.04	304.31	304.14	302.89	303.92	304.47	303.92	302.22	303.85	303.14	302.87	302.64	303.27	304.24	302.36	303.37	302.57	303.52	302.74	303.38	303.27	303.27	302.72	303.06	302.73	304.72	304.43
327.61	327.64	327.35	327.36	327.67	328.81	327.65	328.01	326.75	327.84	326.91	327.48	328.24	328.62	327.55	327.35	327.7	327.28	327.93	327.68	327.78	326.84	327.5	328.11	329.05	327.93	327.38	328.1	327.71	327.04	327.36	327.42	327.73	328.37	328.82	328.61	327.96	327.69	327.81	328.77	326.29	327.91	327.74	327.19	328.03	327.04	327.53	325.83	326.5	328.09
305.08	305.75	305.74	305.1	305.09	307.02	304.92	306.71	305.41	304.82	304.94	305.25	304.99	304.64	305.62	305.28	304.07	305.09	304.63	304.88	304.81	305.66	305.97	304.84	305.86	305.2	305.23	304.69	305.95	306.63	304.97	304.47	305.99	306.08	305.68	305.23	305.38	304.89	305.85	305.96	306.21	306.29	304.52	305.63	306.79	304.14	306.14	305.95	305.7	305.35
301.84	302.07	302.84	302.82	304.32	301.95	302.03	303.44	302.1	302.37	301.39	302.38	302.24	303.46	301.65	302.92	303.62	302.27	303.18	302.72	300.73	302.34	302.91	301.61	302.99	302.04	302.64	301.78	302.5	303.27	302.21	301.8	301.62	301.92	302.99	302.49	301.53	302.94	302.91	302.7	302.86	301.38	301.46	302.67	301.91	301.62	303.48	303.17	302.7	302.5
312.27	313.1	313.73	313.53	311.72	313.09	313.1	312.7	313.25	313.06	312.79	312.44	312.47	312.23	312.95	311.74	312.92	311.92	312.86	312.15	313.07	312.32	312.31	313.14	312.92	312.14	312.58	313.21	313.11	312.58	312.45	312.28	312.84	312.14	313.26	312.74	313.01	312.75	313.31	312.66	312.61	312.1	313.39	312.57	312.81	312.66	312.79	313.3	312.33	311.74
323.17	323.68	324.83	324.69	324.7	324.97	324.74	323.26	324.33	324.07	324.05	323.46	324.94	325.44	324.73	324.38	323.11	324.51	325.6	323.52	324.82	324.51	325.53	326.1	326.02	324.99	323.93	324.66	324.39	324.01	324.36	322.69	323.24	324.97	324.71	324.61	325.1	323.74	325.68	324.36	323.83	325.31	323.97	325.78	324.82	322.81	325.38	324.05	324.93	324.87
300.12	301.75	299.82	300.99	301.51	300.36	299.89	299.9	301.31	299.82	301.75	298.16	300	301.14	300.49	299.63	300.03	299.16	301.02	300.79	300.01	300.57	301.35	300.06	300.08	299.22	301.89	300.24	299.4	299.77	299.58	300.68	300.3	298.95	300.08	300.28	300.35	300.76	300.63	300.27	299.83	299.14	300.47	300.44	301.04	298.9	299.56	300.76	298.81	299.49
302.38	303.92	303.38	303.8	302.57	305.92	301.93	302.06	303.39	302.89	303.4	303.54	302.63	303.02	302.4	303.43	302.92	303.08	303.09	304.87	302.84	303.61	302.52	304.18	303.32	304.05	301.48	302.6	302.13	303.51	303.65	303.01	303.71	303.16	304	303.83	301.9	303.77	303.06	303.25	303.46	303.8	303.39	303.96	301.61	303.35	303.29	303.28	302.81	303.05
306.62	305.6	305.12	304.86	305.57	304.92	304.65	304.88	304.47	306.24	305.48	305.09	304.45	306.92	304.11	305.15	305.8	305.13	305.66	305.56	305.33	304.53	306.21	304.87	304.18	305.84	304.87	304.55	305.77	305.55	303.95	304.92	304.71	304.96	304.91	305.86	306.23	305.56	304.96	304.97	305.15	305.04	304.55	306.26	306.43	305.87	304.39	306.43	303.95	304.6
311	310.47	310.2	310.05	311.72	309.86	311.38	310.04	311.12	310.6	310.37	310.89	309.06	309.75	311.74	309.7	309.27	310.37	309.95	310.77	310.99	310.49	310.92	311.29	310.94	308.71	310.43	310.44	310.12	310.33	310.85	310.77	311.68	311.17	311.24	310.74	310.82	311.44	311.81	310.5	310.78	310.69	310.02	311.68	309.81	311.28	311.22	310.29	310.13	310.32
317.49	318.73	317.91	318	318.55	318.65	319.43	318.76	318.12	318.52	319.92	318.32	317.79	318.42	317.73	318.68	318.26	318.14	318.73	318.3	319.08	317.85	318.76	318.6	318.89	319.6	319	319.07	316.5	318.79	319.67	318.22	318.85	317.71	318.15	317.92	318.61	318.35	318.99	319.95	319.13	318.3	319.97	318.97	319.11	318.14	318.32	318.56	319.23	318.81
328.31	326.37	327.17	326.84	327.11	326.8	327.85	327.36	326.55	327.94	327.61	327.97	328.58	327.6	328.52	326.87	327.33	327.79	327.21	328.74	327.52	328.38	328.39	328.34	327.43	328.44	328.16	328.34	328.34	327.25	327.69	328.41	329.14	327.49	328.45	328.72	329.21	328.82	327.53	328.86	326.97	328.37	327.28	327.21	327.41	327.39	328.23	326.75	328.27	327.45
304.92	303.98	303.37	304.47	304.88	304.63	304.46	304.07	304.95	304.47	303.69	304.65	304.09	304.02	305.15	304.42	303.81	304.51	304.59	305.53	304.29	303.68	304.1	303.79	304.44	303.6	303.2	305.22	303.92	304.92	304.25	303.83	304.27	302.02	305.37	305.2	303.29	304.99	303.38	305.1	304.35	304.76	303.54	304.01	304.49	304.51	304.58	304.01	304.03	305.41
304.92	305.41	303.45	305.72	305.34	305.16	305.63	305.53	305.65	303.88	304.43	305.74	304.89	305.62	305.16	306.76	305.73	305.57	305.83	305.31	306.19	305.68	305.81	305.87	305.46	305.4	306.18	304.81	305.99	305.45	304.4	304.76	305.61	305.9	303.71	305.56	305.64	305.39	303.52	305.85	304.52	306.29	305.3	304.93	304.97	304.65	305.82	305.21	306.96	305.1
310.59	310.42	310.39	310.27	310.86	310.56	310.78	309.31	308.51	310.84	311.34	310.1	309.76	309.42	310.47	311.45	310.1	310.74	311.54	310.15	309.4	310.43	312.15	310.01	310.1	310.93	310.88	309.94	310.31	310.75	310.71	311.09	311.07	310.67	310.73	311.29	310.43	310.33	310.79	310.33	309.76	311.1	310.05	310.42	310.03	310.59	310.79	311.26	310.08	310.02
295.96	295.29	293.87	295.06	294.12	294.43	294.26	295.35	295.44	294.63	295.14	294.35	294.95	295.19	294.91	294.88	295.57	294.6	294.13	295.09	294.05	294.86	294.91	295.53	294.1	296.59	295.56	294.92	294.76	295.87	295.33	296.28	294.5	296.13	294.64	295.51	295.56	295.7	296.37	294.33	295.8	295.66	296.37	294.45	295.68	293.52	293.71	294.19	295.49	295.49
292.15	294.1	294.74	293.07	293.48	294.69	294.35	293.71	295.25	294.51	293.65	294.25	295.02	294.57	293.94	294.22	294.13	294.06	293.57	293.97	293.94	293.62	292.96	294.54	293.7	295.22	293.9	294.04	293.89	294.87	294.71	293.13	293.56	293.93	293.99	294.34	292.6	294.56	293.96	295.14	294.16	293.57	294.15	294.2	293.57	294.03	293.46	294.5	293.08	294.59
303.54	302.51	302.86	301.99	302.65	301.85	303.26	302.57	302.01	303.23	302.66	301.73	302.94	301.05	302.8	302.77	302.18	302.62	302.61	303	303.12	302.91	302.42	303.27	302.26	301.97	302.73	302.73	303.43	302.07	302.75	302.64	302.96	301.38	302.56	302.83	304.09	301.47	302.29	303.48	303.41	302.29	302.58	303.36	301.92	301.66	301.65	303.51	302.78	301.12
293.8	294.51	294.79	293.16	294.12	294.24	294.14	294.64	295.18	293.38	292.59	294.92	293.89	294.77	294.76	293.53	293.43	292.78	294.06	295.18	293.97	294.42	293.58	293.26	294.48	294.11	294.89	292.68	293.93	294.11	292.69	294.09	292.55	293.71	293.3	293.2	293.21	294.54	294.44	293.28	293.98	294.15	294.7	293.47	293.34	294.3	294.69	293.98	293.68	293.98
304.82	304.96	305.11	304.68	305.19	306.85	305.89	304.93	305.92	305.87	305.49	305.07	303.96	305.53	306.58	306.17	305.59	305.48	305.75	305.23	305.91	304.6	305.68	305.39	304.55	305.03	305.63	303.74	305.15	305.5	305.11	305.17	306.34	304.16	305.6	304.48	304.18	305.86	305.93	304.91	306.1	307.56	304.45	305.16	306.11	306.18	305.83	304.92	303.9	305.85
315.76	314.7	315.3	315.99	315.78	314.95	316.22	316.59	315.38	317.47	315.03	315.27	314.03	315.84	316.74	314.69	316.15	315.32	316.54	316.49	317.46	316.44	316.61	315.32	315.81	314.7	316.63	314.69	316.45	315.16	315.35	316.47	315.67	316.08	315.46	314.52	315.97	315.59	316.2	315.32	315.4	315.14	314.62	315.43	315.23	316.3	315.01	315.89	315.57	315.12
314.04	314.79	315.02	315.66	314.81	314.49	315.4	315.23	315.82	314.88	314.36	316.32	315.74	315.54	314.84	313.94	314.86	315.81	315.23	314.74	314.48	315.35	315.51	314.72	315.66	315.55	314.65	315.06	314.38	315.72	316.95	314.55	315.96	314.72	315.1	315.22	316.5	315.39	315.87	315.51	315.5	315.26	314.8	314.43	315.23	314.56	315.34	313.99	314.33	315.03
314.42	313.54	313.92	314.44	313.96	313.02	314.74	314.55	314.07	312.98	313.06	315.38	313.59	314.19	313.52	313.83	314.11	314.49	314.04	314.16	314.07	313.68	314.12	314.09	314.09	315.06	313.58	313.24	313.9	312.94	313.32	315.39	313.33	313.04	314.34	314.4	313.23	313.95	314.88	313.34	313.99	313.68	314.06	313.5	314.07	313.31	314.83	314.98	315.17	315.21
305.25	305.61	305.64	304.37	304.25	304.97	304.47	305.06	303.63	305.09	305.12	304.61	304.5	304.84	305.17	305.24	305.1	303.82	305.71	303.2	305.19	304.31	303.92	304.15	304.34	305.08	305.03	304.12	304.04	305.17	303.89	304.52	304.18	304.45	304.41	304.14	304.92	304.09	303.37	305.74	304.36	303.46	304.85	304.11	304.69	304.95	304.24	303.44	304.69	304.05
303.88	304.66	304.56	303.36	303.97	304.34	302.78	301.81	303.61	302.95	303.31	303.2	304.18	302.43	303.39	305.18	303.65	302.74	305.93	301.68	303.79	304.04	302.97	303.73	302.68	302.41	303.83	303.91	303.58	302.71	303.8	304.31	303.2	304.06	303.62	303.48	304.94	303.88	303.67	302.82	302.76	303.48	302.45	303.6	304.56	303.03	303.09	302.77	302.63	304.45
316.38	316.57	317.74	315.99	317.35	317.11	318.01	314.92	317.19	317.41	317.27	317.52	318.16	316.69	317	317.84	316.69	317.31	316.93	316.39	316.81	318.54	316.47	317.6	316.84	318.27	316.62	317.21	318.35	317.62	318.22	316.41	316.72	316.55	317.66	318.55	317.26	317.69	318.39	317.28	317.6	317.44	317.4	317.88	317.77	317.3	318.4	316.29	316.4	316.67
309.88	310.3	309.81	311.4	310.55	309.92	309.85	310.47	310.12	309.76	309.08	310.33	309.57	308.77	309.01	310.24	309.65	309.92	310.46	310.34	308.36	309.38	310.03	310.63	310.58	310.39	311.67	309.28	309.64	309.54	310.03	309.56	310.68	309.95	310.36	310.56	309.57	310.73	309.61	309.87	310.61	310.16	309.25	310.08	309.87	308.29	309.46	308.85	310.33	310.33
294.93	294.22	296.57	295.35	295.98	295.99	295.57	295.25	295.03	294.77	295.2	295.14	295.01	295.29	295.35	295.21	294.84	294.2	295.94	294.9	294.82	295.88	294.9	295.7	295.41	294.79	294.69	297	295.59	296.67	295.69	294.17	295.46	295.17	294.24	294.87	294.82	295.76	293.99	295.16	294.46	294.8	294.91	296.23	295.02	294.56	294.68	295.71	295.11	294.05
311.24	311.89	310.85	312.16	310.56	311.5	311.74	310.66	310.69	311.39	310.02	310.65	311.24	310.2	311.48	310.24	311.76	310.51	311.1	312.03	310.78	310.11	311.21	311.22	310.08	310.25	310.85	311.81	309.87	310.19	311.53	311.19	310.69	310.5	310.16	311.12	309.73	309.05	311.63	311.62	310.69	311.51	311.22	310.73	310.86	310.64	310.18	309.3	311.28	310.35
305.26	305.84	304.82	304.53	305.73	306.25	306.92	304.56	304.72	305.08	304.13	304.07	306.42	304.97	306.43	306.64	306.31	304.06	304.67	307.17	304.99	305.08	304.55	306.24	304.12	305.12	304.77	304.81	305.26	304.63	306.06	304.55	304.67	304.03	305.67	306.44	305.74	305.97	305.01	305.27	304.95	305.62	303.35	305.46	304.56	305.43	304.25	304.91	304.51	304.65
318.84	319.95	318.44	318.1	318.67	319.1	318.57	320.07	319.48	318.06	320.05	318.57	319.44	318.35	319	318.75	319.44	319.43	320.36	318.78	319.93	319.1	319.77	320.13	318.26	319.46	319.4	319.57	318.55	319.74	318.66	319.34	318.97	320.42	318.83	319.45	319.83	318.35	319.95	319.64	319.58	320.2	319.83	318.85	319.85	318.78	318.63	319.22	318.22	319.25
308.33	309.32	307.88	309.22	308.52	308.9	308.63	308.89	308.27	309.26	309.28	308.36	308.94	309.23	309.54	309.27	308.15	308.52	309.03	308.65	308.6	308.31	308.02	309.23	309.43	309.39	309.48	308.6	308.92	308.51	308.27	308.72	309.31	308.6	308.27	307.86	309.14	308.02	308.2	309.11	309.07	308.74	308.66	308.64	309.29	309	309.06	307.98	309.7	307.77
296.72	296.33	297.22	295.12	297.69	296.95	297.04	296.42	296.57	296.79	297.05	297.28	297.04	296.76	297.32	297.64	296.16	296.48	296.06	296.66	295.2	298.1	296.11	297.33	297.68	295.61	297.37	298.01	297.52	296.76	296.71	297.14	296.56	296.28	296.71	298.51	296.88	297.83	297.98	297.73	297.99	296.6	296.62	296.64	296.87	297.48	296.82	297.81	296.96	295.43
326.95	327.01	327.16	328.18	326.99	327.74	326.79	327.9	328.15	327.69	329.4	327.28	327.51	329.38	328.03	327.55	328.78	329.23	327.68	328.05	328.55	327.78	327.78	327.47	328.82	328.57	327.86	327.58	328.18	328.14	328.13	327.14	327.92	327.76	328.51	328.11	328.38	328.39	327.15	328.69	328.97	328.2	328.14	327.58	327	328.9	328.23	327.3	328.13	327.11
301.22	303.44	302.65	302.64	302.8	301.39	303.33	300.97	302.67	302.49	302.63	301.84	301.73	300.41	302.11	301.85	303.15	302.62	301.72	302.82	301.98	302.19	302.97	302.73	302.26	301.65	302.41	303.22	303.06	303.22	301.79	301.88	301.59	302.57	302.53	302.78	302.16	302.06	303.28	301.65	302.62	301.96	302.35	303.27	302.23	304.02	301.6	302.63	301.89	303.12
318.5	317.92	318.75	318.89	317.76	318.11	317.46	316.77	317.88	317.75	318.3	318.72	318.01	318.66	318.54	318.56	318.61	319.19	318.56	319.16	318.45	319.05	318.84	317.64	319.12	317.61	319.19	318.31	317.34	318.12	317.9	317.86	318.25	317.3	318.79	317.71	318.73	317.89	318.89	318.52	319.01	316.7	319.91	318.11	318.57	317.27	319.34	317.84	318.53	317.87
327.05	326.61	326.5	327.66	327.01	327.48	327.06	326.37	327.17	327.55	327.02	327.55	326.74	326.9	327.04	326.2	327.49	326.77	327.32	328.02	326.83	327.53	327.43	327.47	326.92	327.32	327.99	327.04	326.57	326.17	326.21	327.02	327.99	326.91	328.77	326.6	326.49	327.14	326.95	327.61	326.39	328.48	327.93	328.27	326.41	327.16	327.61	325.93	326.69	326.5
303.5	301.9	303.02	303.47	304.69	303.62	304.34	303.56	304.63	302.19	303.25	302.89	302.05	304.07	301.99	303.25	304.01	302.81	303.92	302.61	303.31	302.78	302.41	302.55	303.36	302.67	304.18	305.19	303.66	303.1	303.57	303.66	303.86	302.43	303.59	303.01	304.06	302.25	303.15	303.59	304.98	303.79	303.55	302.64	303.57	303.59	303.04	303.86	302.77	303.55
308.5	308.14	310.17	309.28	307.81	309.45	309.71	308.75	309.05	309.07	308.76	309.3	308.3	308.67	309.29	310.62	310.1	310.45	309.57	308.02	309.45	309.27	308.47	307.31	309.19	308.57	308.2	308.7	308.47	307.74	307.3	308.73	309.14	309.27	308.57	310.36	309.76	307.58	309.64	308.67	309.04	308.37	309.67	308.76	308.68	308.57	307.82	308.19	309.42	309.16
302.34	301.81	301.53	303.66	303.47	302.75	302.53	303.62	302.4	302.33	302.58	302.56	303.09	302.95	302.92	303.49	302.11	303.56	302.18	301.07	302.99	303.14	303.27	302.1	303.07	302	302.23	302.53	302.81	303.05	302.77	303.02	303.73	302.7	302.42	302.5	303.24	301.78	302.55	302.87	303.03	303.03	305.13	302.46	303.64	303.42	302.01	302.67	302.51	302.89
311.92	311.49	312.88	312.92	312.02	313.31	311.31	311.1	312.38	313.16	312.02	313.98	312.17	311.65	312.1	312.72	313.25	312.01	311.7	312.83	312.22	312.2	312.08	312.57	311.45	310.85	311.54	311.55	312.5	312.85	313.32	312.2	312.5	312.88	313.39	311.8	311.83	310.76	312.48	312.67	313.52	311.72	311.9	312.06	313.94	310.92	311.61	312.38	311.81	311.41
302.43	304.35	304.51	302.7	303.77	303.56	303.67	303.86	303.75	302.71	303	303.31	302.97	303.9	302.45	303.23	304.31	303.85	303.81	304.84	303.74	303.48	302.14	302.88	303.27	304.02	305.05	303.31	303.45	303.59	303.78	303.26	303.46	302.71	303.38	303.94	303.71	303.95	303.79	303.55	302.9	304.45	303.78	302	303.53	303.35	303.59	302.95	304.24	303.78
301.81	302.35	302.46	301.84	303.72	301.72	301.49	303.31	302.39	301.39	303.11	302.01	304.08	301.28	303.68	302.65	303.88	301.51	300.76	301.31	302.57	303.15	301.65	301.93	303.03	302.63	301.83	301.38	302.07	303.99	300.91	302.75	302.74	302.71	300.98	302.74	302.65	302.44	301.61	302.85	301.87	300.96	303.09	302.36	301.55	301.63	301.73	302.72	302.84	302.11
313.13	314.21	313.44	313.5	312.87	313.81	313.24	314.77	313.29	313.64	313.43	314.28	312.91	313.46	313.71	312.55	313.02	313.34	313.36	313.45	314.55	314.18	312.56	313.22	314.33	314.95	313.05	313.98	314	313.88	314.36	314.54	314.19	314.87	312.91	314.25	314.34	312.16	313.03	313.33	314.87	314.91	314.46	313.54	313.76	314.96	314.56	313.92	315.33	313.84
298.75	297.21	296.58	297.61	297.29	297.12	297.19	297.01	297.72	296.25	298.22	297.85	297.47	296.25	298.06	297.31	295.91	296.64	296.99	296.44	297.18	296.7	297.14	296.85	296.98	296.21	295.92	296.23	295.21	296.89	295.94	296	296.7	297.65	297.56	296	297.43	296.29	297.66	296.34	296.99	296.45	297.34	297.42	297.1	297.16	296.08	297.19	297.27	296.67
300.72	300.99	301.52	300.15	300.82	300.58	301.15	301.35	301.29	301.16	301.18	299.97	301.14	300.2	302.17	300.75	301.06	301.55	301.55	301.34	300.77	300.46	301.16	301.52	301.72	301.29	302.37	301.13	301.45	302.53	300.42	303.17	300.22	299.89	301.09	301.85	300.15	301.7	300.02	300.19	301.07	302.71	300.77	302.77	302.16	301.34	301.46	301.45	299.44	301.7
297.2	298.92	296.52	297.99	296.67	297.14	297.64	296.55	296.79	296.69	296.33	297.47	297.7	296.24	297.23	296.93	297.36	296.89	298.03	296.01	297.38	297.36	296.84	295.11	296.27	296.96	296.89	297.17	296.29	295.8	297.03	296.82	296.98	296.79	297.64	296.42	297.05	296.3	297.76	297.5	297.09	296.46	296.33	297.68	297.71	296.82	296.58	296.8	295.64	296.65
299.27	300.17	301.06	299.1	300.69	300.29	300.14	300.42	300.36	300.35	299.27	299.51	300.52	300.2	300.43	299.49	299.9	298.69	300.19	299.62	300.57	299.27	301.14	300.84	301.02	299.81	300.73	299.45	298.63	301.32	300.48	299.71	299.82	300.89	298.78	300.38	299.9	299.16	300.23	299.41	299.66	299.64	301.07	299.79	299.6	299.05	299.52	300.64	298.71	299.67
[truncated: 149 more rows]
[truncated: 150 more columns]
