# Supplementary material for: Genetic dissection of main and epistatic effects of QTL based on augmented triple test cross design
Source: PLoS One. 2017 Dec 14;12(12):e0189054. doi: 10.1371/journal.pone.0189054 (PMC5730204; doi:10.1371/journal.pone.0189054)
Supplement: S9 Supporting Information — (ZIP) [file pone.0189054.s009.zip › z5_1300_0.8_5.csv]

295.63	295.32	297.09	294.81	292.74	294.05	294.16	294.53	294.54	295.4	295.37	293.54	294.27	296.14	295.44	292.79	295.5	293.45	292.7	295.56	295.21	296.54	295.71	294.99	294.34	295.78	295.91	296.16	295.12	294.73	296.92	296.22	294.88	294.89	294.53	294.08	293.23	297.1	297.05	295.44	296.33	293.8	293.52	296.23	295.75	294.43	296.22	295.3	294.56	294.64
312.4	311.3	310.95	313.01	312.23	312.34	312.53	311.12	310.75	311.48	310.99	312.5	311.14	311.94	312.83	312.98	312.15	313.31	312.21	312.36	311.05	312.22	311.36	312.41	311.59	312.74	311.64	310.74	311.13	311.21	311.76	309.74	310.99	311.49	311.2	311.77	312.24	312.09	310.93	313.17	311.23	311.27	310.88	310.52	311.25	313	311.96	313.51	311.18	309.91
303.67	303.04	303.38	304.14	303.37	304.38	304.69	305.54	304.27	302.81	303.4	303.48	303.81	303.93	302.7	304.86	304.42	302.48	303.48	304.14	304	305.99	303.11	305.19	306	303.9	302.72	304.11	303.62	303.87	306	301.39	304.84	303.54	303.99	303.87	304.22	303.55	302.92	304.51	302.47	303.72	302.98	304.77	302.22	304.75	303.52	304.24	304	305.01
305.69	305.52	305.83	308.46	304.88	304.03	306.11	305.19	305.37	303.71	305.46	306.89	303.53	306.52	306.61	304.93	304.05	305.89	304.57	305.73	304.2	306.32	305.09	305.75	305.58	306.17	306.76	304.61	305.37	305.05	306.03	304.14	306.61	305.2	306.88	305.13	306.2	304.66	304.98	305.7	305.26	306.78	304.93	308.52	305.72	306.81	305.81	304.34	304.73	306.36
302.74	304.86	304	302.06	305.23	301.41	302.22	302.65	302.12	301.88	302.73	301.67	301.27	304.07	303.98	302.59	303.99	302.76	304.51	302.44	303.52	302.15	306.06	301.99	303.83	303.53	302.79	302.92	303.35	302.84	303.64	304.53	301.41	302.61	303.04	301.52	304.49	302.15	304.54	303.02	302.13	302.63	303.71	304.34	303.14	302.37	301.85	303.11	302.28	304.18
315.91	313.92	314.17	316.18	316.24	316.4	314.48	313.72	314.28	314.57	315.13	316.11	315.16	315.54	313.24	316.04	316.52	315.42	315.39	314.61	316.59	315.64	313.45	315.06	314.93	315.91	316.09	315.34	315.47	315.26	313.87	314.03	313.91	315	315.93	314.13	316.46	314.87	316.22	314.98	316.53	316.6	314.45	313.69	314.09	315.62	314.29	314.86	314.25	315.09
315.72	314.8	315.45	315.3	315.57	315.93	314.1	313.81	315.43	314.45	314.99	313.89	316.39	315.42	313.23	313.93	314.79	313.33	314.58	315.14	314.27	316.14	314.32	314.56	316.06	314.41	315.57	314.92	315.27	314.64	315.11	314.75	316.83	315.67	316.22	313.19	314.78	313.78	315.63	315.95	315.6	314.84	316.45	314.27	314.74	315.47	315.21	313.73	313.22	316.06
315.69	312.74	315.12	314.76	315.31	314.85	313.77	314.56	315.41	314.59	314.1	314.36	316.27	315.24	314.1	315.52	314.83	314.74	315.83	315.43	314.62	313.85	316.05	317.1	314.86	314.35	316.6	313.95	315.32	313.77	315.01	314.11	314.06	314.5	315.64	315.34	314.8	315.68	315.38	314.75	313.07	314.9	315.13	313.44	315.15	315.21	312.55	314.08	313.94	315.13
318.5	316.82	317.42	314.96	318.97	317.49	316.02	317.12	315.37	316.7	316.34	316.95	317.85	318.33	315.96	318.99	317.56	316.07	316.63	314.77	315.27	317.7	316.31	316.57	318.54	316.82	319.4	317.07	317.26	317.2	315.51	316.33	317.11	318.1	316.83	317.04	314.84	317.12	317.12	318.17	317.98	318.6	315.41	317.64	316.52	316.92	314.93	317.1	316.33	317.8
305	303.02	301.57	303.83	303.91	302.06	303.13	305.06	303.56	304.86	305.06	302.97	303.04	305.58	302.47	304.34	303.8	302.93	305.45	304.65	304.44	305.83	305.06	302.05	303.34	304.56	302.13	302.55	303.72	304.12	304.44	303.89	303.93	302.16	303.53	302.01	305.12	304.9	303.46	303.88	301.94	301.22	302.68	304.72	304.32	304.67	302.95	303.52	302.52	304.17
316.59	313.51	315.32	316.01	315.44	316.12	315.81	316.88	316.45	317.32	316.14	319.21	313.33	315.91	315.26	315.2	315.52	314.56	318.11	316.2	315.56	316.9	315.4	314.95	315.19	315.66	315.31	316.14	316.95	316.29	315.92	316.01	314.86	317.52	317.22	314.42	314.79	316.04	316.18	315.7	315.32	317.02	316.31	314.66	316.9	315.61	315.22	316.09	315.5	313.89
302.16	302.42	303.84	302.25	303.52	303.06	301.81	302.34	301	302.16	302.11	303.06	302.71	301.84	302.59	302.35	304.21	302.17	303.86	304.57	303.82	303.78	299.83	301.83	301.22	302.17	303.38	305.02	302.89	303.06	304.15	303.1	304.31	301.78	302.44	302.34	303.46	303.91	302.76	303.22	302.39	301.25	302.27	300.93	302.46	303.22	303.52	305.35	303	301.76
313.35	314.15	314.03	315.55	312.85	313.83	315.11	314.31	313.46	313.87	313.56	314.26	312	313.19	313.91	313.96	313.95	313.07	312.86	313.31	312.13	314.18	314.62	315.76	313.11	314.59	315.76	312.7	313.99	314.94	315.04	314.53	314.44	312.22	313.89	313.17	313.28	313.22	313.28	314.45	313.62	314.45	314.46	312.94	312.99	314.24	312.28	313.9	312.31	313.42
317.17	318.24	318.92	317.64	317.2	319.26	317.71	316.41	317.2	319.14	318.82	316.28	317.76	316.37	319.97	318.03	319.15	318.86	318.66	318	318.17	317.39	318.81	317.9	320.05	317.4	316.57	316.83	317.67	318.27	318.52	317.7	318.01	320.28	319.95	317.5	316.06	319	318.99	316.92	318.94	317.88	315.91	317.96	317.18	317.99	316.66	317.57	318.54	316.48
302.82	305.14	305.47	305.99	305.55	304.22	303.36	305.42	304.96	306.34	305.23	305.83	305.45	303.97	304.38	303.49	302.48	303.12	305.02	304.07	304.16	304.4	304.66	305.7	303.82	305.71	305.04	305.45	305.25	305.72	305.91	303.31	303.87	303.14	304.34	302.13	303.43	303.72	303.34	304.32	304.28	304.42	303.99	303.53	305.05	303.29	303.89	305.58	305.53	302.57
307.3	309.16	306.96	306.52	305.78	305.32	305.27	307.31	307.44	307.48	306.56	307.47	307.04	306.37	306.54	305.42	307.22	306.72	307.56	306.21	305.96	306.86	307.48	307.12	306.37	307.52	306.71	306.4	305.71	304.84	305.27	307.61	307.02	308.47	307.69	304.82	306.86	305.92	306.77	307.52	305.86	306.69	305.77	306.27	307.41	306.27	307.82	306.57	306.42	305.05
305.12	306.82	305.16	303.48	306.44	305.44	306.13	305.75	304.45	305.91	306	305.49	304.82	306.3	304.1	305.58	306.08	303.39	304.02	305.41	303.24	305.91	304.96	304.47	305.55	305.45	304.65	307.3	305.12	306.28	303.37	304.57	304.72	304.75	302.28	303.43	305.04	304.92	306.37	306.28	305.39	306.71	304.9	304.57	305.69	306.57	305.07	304.04	304.96	305.58
327.61	329.29	328.13	329.27	329.2	327.09	327.89	326.91	327.9	327.39	328.01	329.41	326.63	326.21	327.71	327.17	326.53	328.12	328.86	327.63	328.01	329.17	329.34	327.55	327.44	326.67	327.6	326.14	328.25	329.9	326	328.88	328.78	328.26	327.64	328.29	328.24	326.86	327.44	327.92	328.42	328.99	327.92	327.16	328.91	329.35	327.06	328.92	328.26	326.79
294.39	293.55	293.02	295.06	294.45	293.93	296.36	293.48	295.32	293.7	293.97	292.94	294.46	293.76	293.63	292.51	294.28	293.89	295.12	294.39	293.39	293.1	295.27	294.14	292.95	293.01	294.95	295.58	293.51	294.16	294.66	294.48	296.77	293.99	290.97	295.12	294.45	293.7	294.73	293.13	293.28	294.83	293.9	294.01	293.13	291.49	293.63	294.49	293.75	292.48
305.62	303.85	302.24	303.51	304.85	303.67	302.44	304.66	304.27	301.01	303.1	301.23	304.09	304.8	304.13	303.41	303.69	303.95	304.17	303.51	302.69	303.2	304.68	302.95	303.47	302.55	303.73	304.81	302.63	303.29	304.9	303.08	303.43	302.6	302.42	303.08	303.09	303.49	304.67	301.8	304.4	304.67	302.43	302.58	304.49	302.45	303.9	303.11	304.83	303.81
295.69	294.94	296.59	294.34	296.04	294.46	295.28	294.59	294.12	295.59	295.8	296.79	294.3	294.79	294.66	295.02	295.01	296.71	295.91	293.65	294.19	294.65	295.3	293.94	294.91	294.22	294.19	294.78	293.89	294.23	295.03	296.06	294.18	295.31	295.21	296.77	295.44	294.39	296.23	295	296.46	294.98	294.72	293.91	294.94	296.34	296.05	294.45	295.7	293.1
313.42	312.94	313.56	313.56	311.65	315.44	312.73	313.34	313.97	312.31	314.9	312.8	312.25	314.01	313.19	311.52	313.61	313.67	313.37	313.53	312.5	314.81	312.83	313.22	312.59	312.66	313.28	312.67	313.81	313.48	313.37	313.34	312.87	312.92	311.47	313.22	313.06	312.19	314.26	314.13	313.43	313.08	313.47	313.78	313.71	312.06	311.8	314.24	314.58	312.15
312.15	313.62	312.45	313.82	312.96	312.96	312.54	311.28	314.22	314.7	312.52	312.09	311.77	312.43	311.03	311.67	311.86	312.87	314.31	312.06	312.82	312.84	312.84	312.63	312.83	313.54	313.67	312.83	312.37	313.95	312.67	311.26	312.77	313.16	312.74	312.31	313.1	312.14	312.12	313.87	314	313.65	314.06	314.21	311.98	313.02	311.8	313.65	314.2	313.93
296.71	292.98	294.81	293.82	294.85	295.06	294.43	295.92	296.62	294.07	295.28	294.01	293.11	294.6	296.34	296.54	296.14	294.79	293.5	296.49	293.88	296.35	296.5	294.37	295.9	295.01	296.09	297.3	295.25	295.08	295.52	295.39	294.6	295.99	296.22	293.5	293.84	294.22	294.12	294.13	295.75	293.03	293.84	294.71	297.49	296.6	293.44	294.18	295.03	294.61
313.99	312.7	313.42	311.86	313.37	312.3	312.89	314.67	312.59	310.14	312.17	312.73	312.03	313.15	314.1	312.54	312.81	313.28	312.74	314.43	312.59	313.2	314.89	311.88	313.1	312.72	313.36	312.43	312.22	313.01	313.28	312.79	312.82	312.43	312.93	310.88	312.03	311.41	310.85	311.64	313.41	312.16	312	312.67	312.94	312.55	313.9	311.85	311.9	313.77
307.96	310.64	307.17	308.52	306.11	309.25	309.29	309.23	308.76	309.67	309.81	308.82	309.57	308.52	308.03	307.48	310.26	309.53	309.04	308	309.01	310.19	308.66	310.52	309.79	309.76	309.71	308.48	306.86	307.98	308.98	310.89	309.5	307.98	309.65	307.95	309.52	309	308.83	308.86	309.35	309.51	308	308.77	309.25	309.59	308.54	308.9	310.78	308.24
318.2	318.53	319.42	318	316.84	317.3	317.37	317.93	318.55	317.66	316.52	317.1	317.93	320	318.33	317.63	318.4	318.01	317.23	318.02	318.38	318.63	317.42	317.29	316.2	318.79	316.73	317.43	319.12	318.29	316.74	316.67	317.15	318.75	316.7	319.87	317.68	317.77	317.77	316.1	318.74	318.49	318.85	318.3	317.91	317.58	318.49	318.54	319.51	316.18
304.32	303.96	303.81	302.68	303.15	303.97	303.28	302.82	304.7	302.34	302.55	304.17	304.67	303.44	302.3	303.25	302.42	304.13	302.69	303.41	304.54	302.28	304.26	303.54	303.47	304.32	304.3	304.03	303.22	302.45	304.1	302.78	304.25	304.04	303.4	302.2	302.45	302.41	303.56	302.87	303.19	304.23	305.55	303.79	301.59	303.51	302.74	304.62	302.56	302.16
299.2	299.67	298.62	300.07	299.92	301.18	300.15	300.77	298.71	298.12	300.2	300.23	299.05	299.52	300.76	298.36	299.69	300.1	299.8	299.46	300.38	298.55	300.31	301.26	301.36	299.01	300.99	300.6	300.52	298.73	299.87	302	300.67	298.92	299.95	299.67	300.71	301.65	299.69	300.14	300	299.78	299.02	302.15	299.64	299.63	299.17	300.29	299.92	300.12
295.13	295.83	295.01	297.41	296.28	293.86	295.65	295.76	295.14	295.31	295.92	295.53	295.56	293.82	294.05	293.65	295.11	296.14	295.17	294.75	296.49	294.75	297.07	296.16	294.39	296.61	294.09	293.67	296.27	295.51	294.21	295.43	295.71	293.37	293.95	294.32	295.33	294.66	295.69	295.7	296.12	295.57	294.15	295.3	296.39	292.72	294.9	294.91	296.27	295.74
318.53	315.72	317.94	316.89	317.53	316.27	316.59	317.42	317.89	317.7	315.81	317.51	317.55	317.92	317.95	317.42	316.61	318.6	317.87	317.33	317.18	318.24	316.11	316.09	317.99	316.25	317.19	317.69	316.44	316.53	317.46	316.64	316.72	316.45	314.82	318.16	318.46	315.95	315.95	317.55	317.46	318.3	317.98	316.92	317.56	317.21	317.05	316.32	317.79	316.48
297.52	296.02	296.54	297.58	298.4	295.99	295.49	296.81	296.69	297.88	297.49	296.93	297.25	296.62	296.97	294.34	295.86	296.36	297.72	295.12	297.72	296.61	298	297.58	295.72	297.83	295.62	297.05	295.22	295.27	297.88	296.24	297.95	294.65	297.58	297.78	297.43	296.36	295.76	297.06	297.29	295.6	296.31	297.09	297.37	295.53	296.81	297.97	297.23	297.18
327.24	327.25	327.54	325.78	325.49	328.38	326.25	327.24	327.5	326.39	326.45	326.04	328.28	327.87	326.39	326.27	327.37	328.07	326.21	327.81	325.21	326.32	327.56	326.33	326.54	326.5	328.68	326.18	329.15	326.61	327.87	328.25	327.68	324.73	327.38	327.26	326.81	327	327.15	328.36	328.94	324.94	329.07	327.33	327.56	327.24	327.25	327.49	326.42	327.22
312.65	312.48	311.59	311.37	314.37	311.81	313.14	311.2	312.77	312.34	313.17	313.1	310.88	313.2	311.99	311.79	312.13	311.75	311.33	313.35	310.31	311.99	311.71	312.53	311.43	312.19	310.82	311.54	313.34	312.52	313.06	312.44	312.28	312.38	312.38	310.93	311.13	312.9	312.75	314.49	311.34	311.56	312.49	312.28	312.78	313.7	312.9	312.48	312	312.12
317.66	318.17	317.4	317.36	318.22	317.32	317.14	315.65	317.85	316.83	317.63	317.67	316.86	317.39	315.49	317.11	315.95	316.73	316.87	316.63	315.53	314.54	317.61	316.94	316.1	316.29	317.86	315.49	317.7	317.36	318.41	316.83	315.62	318.87	317.53	317.73	317.15	317.15	315.75	317.76	318.31	317.26	315.87	315.98	318.31	316.96	317.35	316.93	316.63	317.32
314.76	315.46	316.7	314.84	316.13	316.51	316.01	315.3	317.64	314.66	315.01	316.48	314.57	315.06	316.67	315.91	316.22	314.65	313.84	314.14	315.75	317.08	315.69	314.15	316.93	317.73	315.8	316.2	315.02	315.45	315.67	315.53	316.14	316.39	316.19	315.12	314.53	315.73	316.73	316.29	314.17	317.75	315.11	315.03	315.31	314.64	316.86	316.09	317.19	315.68
329.16	327.26	329.2	328.89	328.61	327.6	326.68	327.1	327.64	329.42	328.33	327.13	328.07	326.93	328.19	327.07	326.62	328.23	328.13	327	328.17	328.58	328.19	329.5	329.7	326.51	327.1	327.38	328.34	327.81	328.57	329.81	327.56	327.43	327.84	328.16	327.27	328.12	327.09	326.39	327.88	329.32	327.54	326.89	326.08	328.98	328.5	327.25	327.93	328.09
306.48	307.2	305.04	306.38	305.96	307.06	305.48	307	304.56	307.25	305.6	307.94	305.46	305.6	305.82	305.69	305.68	307.02	305.46	305.91	305.04	305.16	305.91	306.3	308.21	306.17	305.23	304.79	305.22	306.26	306.72	308.33	307.22	305.56	304.53	307.35	306.73	306.06	305.17	305.45	306.49	305.68	305.65	305.57	305.84	305.66	306.42	309.4	306.34	307.62
314.92	314.15	314.27	315.27	317.15	314.79	315.82	313.9	314.78	314.3	314.75	316.47	314.45	315.04	313	314.69	315.09	313.47	314.18	315.6	313.49	315.21	313.84	315.15	314.55	315.85	314.53	315.85	315.54	313.81	316.7	314.4	315.45	315.81	316.68	313.84	314.2	316.53	316.61	315.45	315.69	315.38	314.35	314.67	313.3	314.39	316.43	314.46	316.32	316.21
315.21	312.65	316.11	315.58	315.27	314.32	314.53	315.87	316.74	315.16	313.5	313.57	314.62	315.63	315.31	315.03	314.99	314.44	316.12	314.67	315.59	312.44	316.71	315.7	314.49	314.64	314.21	314.07	314.34	314.01	314.49	315.75	314.08	313.35	316	312.78	313.99	313.9	316.99	314.97	314.52	315.34	315.03	314.53	315.25	315.18	315.02	315.07	315.6	316.04
324.85	324.47	324.66	324.29	325.05	324.84	323.54	325.42	325.48	327.26	324.49	325.29	325.58	323.57	325.02	325.76	325.43	325.61	325.28	326.27	326.61	324.66	325.45	326.31	326.01	324.48	324.65	326.54	326.27	323.41	326.08	324.26	324.57	325.04	325.15	324.85	325.12	324.56	325.87	325.68	326.34	325.14	323.67	324.17	324.28	325.14	325.33	326.42	325.74	325.24
301.19	299.53	298.69	298.63	299.88	298.7	300.96	300.08	299.15	299.27	301.1	300.39	300.37	298.43	300.6	300.33	299.95	300.42	299.47	299.49	299.72	299.15	299.96	299.96	299.9	300.8	298.45	301.64	298.66	300.53	299.23	298.49	301	301.45	299.67	300.4	299.13	299.47	299.68	300.35	300.24	299.61	301.34	297.84	302	301.28	300.32	299.08	298.02	300.08
315.78	314.05	315.54	313.12	316.18	314.87	316.28	317.05	313.13	314.7	315.96	315.08	316.01	314.78	313.28	315.59	316.11	316.7	313.38	316.15	314.95	314.78	315.24	315.39	314.23	315.23	314.15	314.66	316.84	315.98	316.27	314.62	314.67	314.83	314.64	315.93	314.77	314.5	313.51	315.8	313.89	314.56	315.23	315.77	316.08	315.59	313.8	314.12	314.21	314.83
313.94	315.19	316.57	314.99	314.43	314.76	315.08	315.74	314.8	315.84	314.67	313.98	315.72	315.05	315.43	315.16	313.43	315.32	314.77	315.69	313.89	314.83	314.49	314.36	313.97	316.08	315.42	315.14	315.34	315.93	315.98	315.36	314.91	316.32	317.54	315.56	314.62	314.2	315.63	314.12	314.93	314.93	315.94	316.38	312.1	314.75	311.31	314.73	313.64	314.58
304.01	304.89	304.97	304.77	304.55	304.56	303.3	305.98	303.91	304.55	304.68	304.33	303.18	303.11	305.54	304.27	305.12	305.61	303.5	303.49	304.97	304.32	304.05	303.18	305.19	303.57	305.33	304.22	301.98	305.6	301.81	304.99	305.02	304.85	304.18	304.22	305.06	305.3	304.8	305.14	303.87	302.83	305.06	305.32	303.86	304.69	305.14	304.88	303.85	304.61
303.93	302.76	304.27	303.22	304.71	302.56	303.98	301.61	303.69	304.07	301.88	304.6	303.36	304.24	303.27	302.48	302.26	304.2	303.01	303.5	303.95	302.66	303.43	302.32	303.3	303.08	300.64	303.55	302.04	303.38	303.5	304.99	303.83	304.35	303.79	301.99	301.47	302.62	304.25	301.81	303.83	303.02	303.16	303.96	302.54	303.58	303.34	303.14	302.47	303.59
300.75	300.14	299.11	299.21	300.28	301.47	298.91	299.58	300.24	297.56	299.13	299.97	299.22	300.84	301.19	300.49	298.21	300.35	301.24	300.68	297.3	299	299.84	301.93	300.38	299.37	298.9	299.14	299.93	300.72	300.41	300.16	300.13	301.35	300.36	300.22	301.37	299.36	298.43	299.73	301.21	298.6	300.47	300.23	298.97	301.01	298.57	300.08	301.12	299.25
306.02	306.15	306.68	304.58	306.78	305.63	306.01	308.44	304.07	306.73	306.8	307.98	306.62	305.67	304.83	306.94	304.98	306.32	307.11	306.07	305.83	304.92	306.84	306.81	306.25	304.18	306.45	305.99	306.57	307.32	306.59	306.23	306.15	304.91	305.19	305.32	308.06	306.77	305.42	303.94	304.76	305.09	307.22	306.15	306.52	305.76	306.19	307.52	304.57	304.78
326.92	327.21	327.89	326.8	327.01	328.07	327.44	327.18	327.92	327.47	326.17	326.77	328.31	326.25	328.45	326.32	326.69	326.15	326.53	327.33	328.21	327.9	328.06	328.48	327.29	326.6	328.74	326.34	327.13	326.08	326.37	325.58	326.82	328.3	328.09	328.5	327.45	327.72	325.61	326.8	327.11	326.12	326.78	326.64	327.45	326.64	325.97	328.95	325.82	326.69
317.9	318.02	317.41	315.56	316.16	317.65	319	316.04	317.83	318.6	315.86	317.7	318.27	316.41	319.92	318.58	316.87	318	316.31	317.63	317.62	316.62	317.19	316.99	318.1	317.48	317.08	316.68	316.35	316.36	318.74	315.94	316.55	318	317.15	319.13	317.92	316.48	318.33	315.75	316.1	317.21	318.68	315.14	317.12	318.61	317.2	317.04	316.75	317.07
311.01	309.34	309.62	309.08	309.35	310.13	310.35	308.43	308.94	309.53	310.19	309.08	310.62	309.52	309	311.52	309.89	309.75	309.1	310.44	308.04	309.05	309.52	308.78	308.07	310.22	308.4	310.15	308.36	310.26	308.71	309.02	309.49	308.08	310.3	309.2	310.57	309.59	309.01	308.63	308.3	308.64	309.94	308.59	309.41	309.63	308.53	309.61	312.47	309.93
311.44	314.23	312.23	311.16	313.28	312.05	314.08	311.96	313.58	313.16	312.65	313.04	312.49	314.28	311.75	312.64	312.07	311.92	314.77	312.96	312.96	314.59	313.44	313.67	312	314.01	312.57	312.8	314.62	314.53	313.52	313.25	311.12	311.22	313.19	312.82	314.79	310.85	314.03	312.14	313.9	313.2	311.75	313.6	312.11	313.88	312.53	314.03	313.84	313.56
296.53	293.76	294.84	295.33	293.93	294.19	295.11	295	296.11	295.99	295.02	294.92	295.62	295.31	295.17	292.92	295.96	295.66	295.77	296.21	294.48	295.21	294.89	295.96	293.98	295.86	293.64	295.43	295.57	296.72	297.09	293.5	294.56	296.55	295.04	293.69	294.5	295.07	293.76	294.89	294.86	295.23	294.88	294.47	294.69	295.11	294.04	294.4	296.35	296.14
311.39	312.23	312.85	312.98	313.92	313.21	312.73	313.25	313.14	310.48	312.65	312.09	312.9	313.27	313.08	313.39	312.11	315.37	312.58	313.06	310.55	313.46	312.84	312.21	312.6	314.66	312.95	312.49	311.52	311.4	311.2	311.92	313.32	313.36	310.5	313.72	313.6	311.93	313.37	313.25	314.33	311.3	313.91	314.45	311.36	312.13	311.5	313.12	313.24	312.62
301	300.71	300.88	300.15	299.73	301.16	300.64	300.52	299.57	300.34	299.53	301.27	299.7	302.29	300.14	300.68	300.32	299.94	298.81	299.75	302.33	300.27	300.79	298.7	299.24	301.17	301.41	302.88	302.77	301.08	300.85	301.8	300.69	301.92	300.84	300.76	301.02	301.11	301.39	301.46	301.01	300.29	301.98	299.55	299.95	299.84	299.88	300.18	300.18	301.34
312.69	313.19	313.56	313.67	312.52	314.78	313.37	314.75	316.41	313.15	312.23	313.59	314.32	313.77	314.43	313.77	314.84	312.42	314.24	313.38	312.68	313.48	311.04	312.44	312.91	312.35	312.52	312.87	313.43	312.82	312.49	314.52	313.99	313.68	312.73	310.83	313.98	315.48	312.49	313.19	313.87	312.6	311.15	313.08	312.57	314.87	314.41	312.2	313.41	312.95
295.12	296	298.45	297.35	297.22	294.87	296.45	297.13	295.16	296.12	297.47	296.74	298.32	297.58	298.18	296.07	296.58	297.47	296.19	297.03	296.9	296.54	296.79	298.23	297.08	294.2	297.14	297.3	297.26	296.94	295.34	296.83	295.51	296.62	295.57	297.04	296.5	298.34	295.17	294.75	296.76	298.41	297.66	295.62	297.12	297.38	296.49	294.63	296.27	297.22
317.63	317.03	315.86	316.55	317.92	316.14	317.23	317.08	316.93	317.29	317.04	317.72	315.91	316.83	317.16	317.88	317.68	315.88	315.56	317.44	317.67	318.47	317.71	318.11	318.63	317.04	317.46	316.7	316.55	317.14	318.71	316.4	316.86	318.33	318.26	317.47	317.9	316.12	316.9	316.19	317.55	317.34	316.77	317.14	317.69	316.03	317.88	317.13	317.3	318.21
308.73	309.82	310.46	311.36	307.73	308.78	308.91	308	309.69	309.68	305.72	309.74	310	308.13	308.04	308.39	309.96	308.98	308.68	307.65	308.12	307.48	309.34	311.39	308.71	309.28	308.46	308.39	309.63	307.5	308.42	307.24	310.67	309.55	307.73	308.52	309.29	309.16	307.15	307.03	307.69	307.14	308.12	308.3	310.4	307.48	309.33	308.74	307.14	309.42
305.95	304.43	306.3	304.67	305.79	306.43	305.47	306.97	305.36	305.1	305.51	306.11	304.96	305.42	305.48	303.89	304.29	305.26	306.96	302.37	305.8	304.07	305.36	304.72	306.09	305.01	304.24	305.19	304.31	304.44	304.18	304.33	306.4	306.2	306.05	304.85	304.6	305.57	302.42	304.18	306.05	306.89	302.58	307.83	306.54	304.85	304.42	306.06	305.18	304.63
313.53	312.1	313.88	313.33	313.28	310.78	311.95	311.83	313.91	309.74	314.45	310	311.86	311.86	311.6	312.65	313.08	311.95	311.1	311.66	311.43	312.82	309.85	313.01	312.35	312.37	310.84	312.1	312.5	313.68	311.69	311.81	312.87	311.85	313.56	310.7	311.17	310.51	311.24	312.23	313.4	312.86	311.88	312.81	312.93	312.41	312.35	310.69	312.37	314.41
294.64	296.64	295.93	295.88	296.74	295.11	298.03	295.57	296.81	296.68	296.86	296.06	296.72	297.18	295.92	295.58	296.07	295.37	296.93	297.95	296.05	297.12	297.41	296.57	298.32	295.82	295.82	296.67	296.52	296.12	296.57	298.82	296.63	296.14	298.41	294.04	297.38	295.79	294.83	297.83	295.89	296.67	296.16	297	295.69	296.09	294.29	296.67	296.36	296.6
327.36	330.08	327.17	329.13	327.65	326.18	327.73	327.55	327.66	327.66	329.74	327.87	327.01	326.7	327.51	327.49	327.57	329.01	326.85	328.44	328.31	328.38	327.86	328.68	327.32	328.08	327.24	327.75	326.72	328.07	326.58	328.98	326.2	328.35	324.95	327.9	327.38	328.79	328.49	328.55	327.98	326.58	328.24	326.54	328.38	327.92	328.27	329.15	327.24	329
314.91	316.02	315.85	314.47	317.6	313.79	316.41	316.32	315.13	316.01	315.91	314.51	316.34	314.87	315.68	317.23	315.45	317.12	316.76	317.04	315.76	314.9	318.21	315.86	314.29	317.17	314.37	315.86	314.93	315.57	315.7	315.62	317.94	315.09	314.76	316.31	316.14	315.74	316.22	314.91	316.55	316.68	316.07	316.44	314.03	315.66	314.72	316.89	314.53	315.46
315.21	314.84	315.62	314.3	314.98	315.29	315.37	314.01	314.72	315.11	313.63	314.8	315.76	314.49	316.21	312.54	314.92	314.12	315.57	315.25	314.2	315.03	312.66	315.93	316.17	315.67	314.57	314.16	315.44	315.32	315.49	314.82	316.99	315.68	314.54	314.74	313.7	315.79	314.27	315.01	315.79	313.71	315.37	314.65	314.64	315.15	314.93	314	315.6	312.86
308.15	306.69	308.12	309.78	309.05	308.32	308.94	309.94	309.6	308.75	308.14	307.2	308.39	309.42	309.17	309.02	308.74	308.29	309.45	308.13	310.08	309.73	306.98	308.46	308.44	308.04	307.77	308.88	307.59	306.56	309.99	309.16	308.29	308.73	308.4	308.4	309.21	309.65	309.71	307.49	309.01	307.76	309.53	307.47	310.21	308.48	307.66	308.04	309.93	308.97
316.3	314.16	317.42	315.07	316.74	314.01	315.37	315.68	316.4	314.8	316.87	316.82	316.23	316.21	315.41	317.54	315.63	314.83	314.06	314.95	313.64	313.3	316.05	316.18	315.85	316.21	316.51	317.45	317.18	316.08	315.11	315.82	316.38	316.02	313.02	314.92	315.29	314.46	315.95	315.86	313.94	314.5	314.56	315.4	314.89	317.3	317.24	314.63	315.52	315.82
304.3	302.87	305.23	303.49	304.02	302.77	303.59	303.9	303.03	303.87	303.58	303.47	302.63	301.81	303.23	304.22	305	303.47	303.66	303.96	304.32	304.75	303.08	302.2	303.63	302.34	302.9	305.19	302.67	302.05	303.79	301.35	302.14	303.93	303.85	303.77	302.38	304.56	303.73	304.99	305.07	302.88	302.98	304.68	302.24	303.84	304.19	302.95	304.04	303.35
295.73	296.81	297.48	295.78	296.74	297.14	296.26	296.39	297.88	297.49	296.89	296.58	297.83	295.46	295.82	298.28	297.48	299.27	297.61	297.4	295.76	296.74	296.86	296.2	298.26	296.89	296.51	298.14	295.79	296.47	298.12	298.2	298.46	296.51	297.48	297.3	294.56	296.99	295.91	296.53	296.92	298.3	296.7	296.6	295.99	296.66	296.18	297.97	298.29	296.68
302.22	299.31	302.12	303.54	302.02	300.72	301.39	300.91	301.34	301.41	302.12	300.44	301.8	300.6	300.53	303.07	301.99	300.75	301.24	300.47	302	300.35	300.06	301.09	300.36	302.04	299.91	301.77	300.37	302.21	299.68	301.81	302.85	302.51	300.99	301.64	300.34	302.34	300.76	301.07	300.84	301.53	303.54	301.53	301.37	301.41	299.99	299.96	302.53	301.39
294.37	295.67	293.36	294.39	295.51	293	295.44	293.1	294.54	294.3	292.86	293.77	294.05	295.8	295.57	294.76	295.18	293.44	296.56	295.88	296.51	294.29	295.52	295.6	293.58	296.09	295.13	294.72	294.32	295.52	295.25	294.77	296.29	293.88	294.81	295.65	292.48	296.04	295.28	295.61	294.19	296.01	295.13	295.12	293.51	294.37	295.94	295.48	294.87	293.17
327.48	327.94	328.72	328.38	327.91	327.97	326.46	327.9	326.96	327.77	328.88	327.46	327.94	327.53	327.13	327.59	326.69	327.78	326.28	327.55	327.37	328.71	326.56	327.74	326.65	328.64	327.71	327.44	327.67	328.52	328.71	328.76	328.54	326.44	326.91	326.29	329.14	326.94	327.87	327.98	327.27	329.25	327.78	327.6	326.19	325.72	328.77	328.96	328.32	328.36
314.52	315.32	312.89	315.84	313.01	315.24	314.01	313.45	312.31	314.51	315.48	314.34	311.76	312.57	314.43	314.01	314.72	314.54	315.33	315.07	312.57	312.61	314.86	313.7	314.45	313.3	314.04	314.88	313.8	314.15	313.7	313.48	315.07	313.74	314.38	312.72	313.75	312.55	312.59	314.03	312.32	313.32	314.11	312.18	312.82	314.31	313.56	313.82	313.05	313.82
313.94	312.5	313.71	312.03	312.71	313.13	313.89	314.09	313.21	313.77	314.67	311.73	313	313.58	312.66	313.21	313.93	313.97	312.72	312.49	313.74	313.21	312.94	312.67	314.26	315.33	313.14	314.16	314.22	313	313.59	312.93	311.78	314.62	313.21	315.01	311.56	313.04	314.28	314.36	314.84	313.91	312.79	312.71	312.94	312.53	313.03	312.5	312.54	314.15
303.06	303.37	303.38	303.37	303.49	303.34	304.52	305.87	304.71	305.25	304.82	302.56	302.66	304.28	305.1	304.67	303.41	304.77	304.5	304.31	303.35	305.91	304.79	304.21	303.7	305.29	305.11	304.28	304.09	302.16	305.82	304.18	304.96	304.41	305.88	303.9	304.22	303.94	305.35	303.17	302.51	303.63	303.93	306.28	304.74	306.13	304.46	303.21	305.14	305.27
303.48	303.5	302.84	303.94	303.56	301.96	304.26	304.1	304.45	302.95	303.91	304.03	302.89	304.04	303.14	304.06	302.79	302.44	302.36	302.96	304.15	303.8	302.15	302.87	304.16	305.67	305.03	303.2	302.32	303.1	302.79	303.24	304.69	304.27	302.73	303.74	303.17	302.26	302.54	303.08	304.71	304.78	303.67	304.44	304.29	302.85	304.95	304.87	302.81	302.32
296.66	297	296.64	296.16	294.86	296.31	293.46	294.94	296.09	294.12	294.56	295.42	294.81	294.54	295.07	291.9	295.01	295.97	294.82	294.47	294.68	296.82	296.3	295.6	294.9	295.65	293.71	294.23	294.9	295.52	295.38	295.81	294.07	294.05	295.39	296.08	294.01	293.44	294.27	297.69	293.08	296.16	294.42	295.59	295.2	295.58	296.14	295.9	294.32	294.26
315.25	314.42	313.44	313.86	316	315.48	315.53	313.45	314.59	315.52	315.43	315.85	316.28	314.74	315.67	314.34	314.16	314.3	314.62	313.45	315.32	314.14	314.02	314.99	315.97	314.35	311.88	314.94	317	314.43	315.03	313.39	315.07	314.42	315.85	313.9	313.06	314.66	313.44	315.11	315.48	316.74	315.08	314.72	314.71	316.67	315.51	314.21	317.68	316.53
305.55	306	306.29	305.21	304.49	306.9	306.19	305.22	306.38	307.96	306.48	306.21	304.64	307.21	307.75	304.56	306.37	304.85	307.34	305.73	306.56	306.54	306.24	307.23	307.24	306.19	307.16	307.27	306.18	305.53	306.41	306.43	306.87	305.07	308.43	306.47	305.29	305.35	306.46	307.44	305.98	306.86	307.36	307.21	306.27	308.51	305.77	305.01	306.42	306.49
310.86	310.57	310.58	310.04	311.74	309.9	309.83	311.05	310.42	311.37	312.71	309.35	311.17	311.98	309.65	309.22	311.78	310.72	310.65	310.53	311.8	310.58	311.55	309.51	308.38	310.69	312	310.73	311.29	309.6	310.68	310.89	310.28	313.48	310.03	311.07	309.84	309.68	310.86	309.21	310.82	309.94	309.74	311.89	310.57	311.04	309.65	309.06	310.33	310.51
296.56	296.8	296.68	295.38	297.81	298.22	295.94	298.58	295.91	296.32	295.66	296.82	297.15	298.27	295.87	297.3	297.1	296.84	297.2	296.93	295.63	297.22	297.29	297.65	297	296.77	297.76	297.27	295.79	295.9	295.02	297.27	296.62	296.3	298.12	296.53	296.14	297.15	296.04	297.53	297.62	296.54	296.95	295.19	297.86	297.13	296.4	296.94	296.35	296.56
327.31	327.89	326.57	329.29	326.47	327.13	327.85	327.39	326.94	327.43	327.8	326.52	326.29	328.28	327.92	328.98	329.37	328.21	327.49	327.79	327.25	326.38	325.09	327.91	327.83	326.37	325.88	327.34	328.14	326.88	329.28	327.63	326.34	327.6	329.18	327.89	326.29	327.76	326.96	328.88	327.76	328.06	327.02	328.96	328	325.79	327.52	328.59	326.37	326.7
311.52	311.91	311.94	312.55	313.3	313.22	312.54	313.4	311.46	313.92	312.74	311.42	312.82	313.43	313.27	311.47	311.84	312.93	311.01	309.91	311.19	310.75	313.13	313.27	312.08	312.45	312.29	310.29	312.71	312.6	312.31	312.51	312.75	311.3	313.2	311.31	311.55	313	312.71	309.89	312.03	313.02	313.66	310.59	311.69	311.57	312.83	312.35	311.62	312.06
322.95	324.85	325.8	324.43	324.71	324.48	323.48	325.85	325.95	323.52	325.12	325.89	324.73	324.81	324.54	323.14	323.89	325.6	326.13	323.4	326.43	322.92	324.22	325.18	323.77	324.4	324.61	324.4	323.88	323.66	326.49	325.49	323.64	323.34	323.6	324.79	326.18	324.5	323.68	324.3	323.55	325.41	322.94	323.89	323.76	325.13	325.58	323.19	324.28	325.36
305.89	307.44	306.36	305.76	307.99	307.73	306.34	307.33	307.66	307.53	307.11	308.31	307.8	307.4	307.37	307.08	308.23	306.43	305.87	307.61	307.54	306.57	308.54	309.49	306.86	307.07	308.65	305.99	305.31	307.71	306.88	306.58	308.62	306.81	308.06	308.69	306.33	306.44	307.66	307.19	307.01	308.4	306.62	306	306.94	306.61	307.07	306.87	307.01	308.41
316.2	316.03	317.25	318.25	316.76	315.6	316.96	316.02	316.42	315.17	318.09	315.62	317.64	316.49	316.62	315.88	315.57	316.44	316.9	315.46	316.68	316.01	316.58	318.72	316.03	317.17	316.7	316.02	316.83	315.23	317.73	316.37	318.06	317.8	317.04	316.64	317.62	316.16	317.51	317.48	316.51	318.92	315.36	317.18	316.99	317.02	316.97	317.84	316.18	318.41
293.3	293.6	294.81	294.65	292.78	294.21	293.32	294.8	293.16	295.36	294.44	293.07	292.84	294.55	292.87	294.42	294.29	294.34	293.74	292.54	295.51	297.15	292.21	294.1	293.09	294.46	293.84	293.43	293.09	293.65	296.21	294.59	293.94	293.98	293.85	294.41	296.1	294.49	295.44	292.36	292.55	295.35	292.4	293.91	294.21	292.73	294.21	293.88	293.66	293.01
301.08	298.6	299.49	298.97	300.18	302.28	301.5	300.48	299.95	302.26	300.53	301.67	301.99	302.26	301.04	300.25	299.95	300.59	301.84	299.11	301.52	300.28	300.25	300.18	302.96	302.37	300.83	299.61	301.15	301.66	301.92	302.89	300.61	301.19	301.44	300.12	299.32	300.58	301.57	300.55	301.37	301.73	301.21	300.51	301.91	300.07	301.71	301.12	300.02	300.93
302.99	305.01	303.91	305.43	306.71	304.33	305	304.21	303.41	306.59	304.81	306.23	304.81	306.41	305.56	306.14	305.24	305.33	304.81	304.74	306.28	304.19	304.69	303.58	305.28	304.35	304	305.51	303.88	303.65	306.18	305.34	304.6	305.77	307.71	305.91	305.15	305.93	306.02	304.92	306.34	304.18	305.56	303.76	305.58	305.35	305.04	305.13	302.95	304.3
293.7	294.29	294.91	294.58	292.73	293.67	292.49	293.69	294.36	295.69	292.75	295.45	293.94	293.39	294.69	294.3	294.87	293.62	293.21	291.75	295.13	294.57	293.88	294.41	294.36	293.75	293.13	294.44	293.65	293.51	292.39	293.44	295.62	293.4	293.55	294.47	294.95	294	293.7	294.83	293.15	294.44	292.09	295.85	294.54	293.89	293.65	295.48	294.62	293.12
293.53	293.21	296.36	294.94	292.63	293.11	296.29	294.31	295.89	294.36	294.45	295.06	292.63	293.44	293.09	294.98	294.76	294.68	294.62	292.69	293.79	297.78	293.32	292.73	292.43	294.1	293.44	295.5	293.63	293.4	294.32	295.98	294.92	295.35	294.45	293.76	295.47	293.58	294.1	293.46	293.61	294.39	293.54	294.73	292.38	293.09	292.67	294	294.98	293.8
306.51	303.86	307.82	305.94	307.33	307.45	305.76	305.82	305.23	307.7	307.18	305.81	305.68	306.11	305.59	305.48	306.13	305.1	304.95	305.09	304.93	306.65	306.84	305.65	306.63	307.89	306.08	305.25	305.48	304.76	306.55	307.73	306.61	306.42	306.07	304.89	305.81	304.85	306.04	306	303.95	306.57	305.07	306.71	305.67	305.74	307.01	306.31	305.95	306.6
316.12	317.97	317.34	317.28	317.81	317.15	316.23	317.98	317.54	315.48	319.9	317.09	317.56	318.91	317.68	317.07	317.84	316.69	318.83	318.82	317.39	317.5	315.82	317.46	317.84	318.88	315.58	316.69	317.57	315.94	317.84	316.27	317.63	318.11	317.17	318.76	319.62	317.06	315.15	317.15	316.41	317.58	318.69	316.72	318.83	315.39	318.84	319.19	317.24	317.68
314.62	314.54	315.92	315	314.74	313.79	314.01	313.54	314.77	316.16	314.91	316.71	315.77	314.74	314.65	313.25	315.21	314.8	314.38	313.62	316.36	314.86	315.53	314.17	315.72	315.59	314.06	314.96	314.57	315.5	314.84	315.34	315.27	313.55	314.71	313.72	314.99	313.91	315.69	314.28	314.65	314.84	315.68	315.19	316.93	315	315.47	314.55	315.35	314.84
312.81	315.77	311.8	312.88	313.72	313.68	313.52	311.29	313.6	314.95	313.36	313.07	310.65	314.24	312.54	314.13	313.77	313.26	314.24	313.96	314.98	313.57	312.55	312.17	311.23	313.16	312.92	313.9	313.51	313.32	312.25	312.48	314.16	313	313.7	309.21	314.31	314.08	313.97	314.05	312.91	313.92	312.67	311.89	312.25	312.13	314.59	314.72	314.14	311.92
303.93	305.4	305.03	303.26	304.29	304.36	302.25	304.4	305.46	305.04	304.68	303.31	306.18	305.95	302.95	303.71	303.41	304.35	306.46	305.19	303.78	304.97	303.46	303.6	304.14	303.21	302.99	305.04	304.34	304.56	303.85	303.78	304.37	303.67	304.62	304.24	304.62	303.79	305.25	305.03	303.11	303.16	303.4	304.52	304.68	304.01	304.14	303.6	305.34	303.09
314.78	314.08	311.98	312.86	315.17	314.72	314.34	313.26	314.01	312.54	313.07	314.94	314.94	315.39	312.86	314.31	313.64	315.03	312.77	314.32	314.58	314.55	312.96	312.86	314.29	312.83	313.79	312.97	316.02	312.11	313.42	312.76	313.34	313.95	314.06	314.37	312.52	313.3	313.07	314.04	314.05	314.03	313.58	312.21	311.49	312.64	313.68	314.27	312.59	312.47
314.03	314.59	313.76	314.85	313.72	313.83	314.2	314.18	312.79	314.87	312.74	313.21	315.16	314.17	314.07	312.96	313.8	313.49	314.21	314.67	314.98	313.86	315.66	314.51	313.55	312.38	314.43	313.32	313.07	314.67	314.02	314.72	312.8	315.3	314.81	313.64	315.46	313.07	316.03	314.52	313	315.72	313.28	312.51	314.33	314.26	314.21	311.92	312.11	314.3
307.9	306.58	303.61	303.86	304.54	306.62	307.04	305.8	306.44	305.18	305.2	305.88	307.36	305.46	307.32	304.97	304.67	307.23	306.7	306.46	307.79	304.55	305.25	305.15	305.97	306.34	305.29	305.46	307.13	306.7	306.89	306.93	308.42	306.7	306.46	306.51	307.07	307.69	305.08	305.52	307.6	307.34	306.65	307.07	305.61	307.75	307.06	306.35	307.53	307.49
316.9	317.59	316.37	317.68	314.68	317.37	317.76	316.72	317.5	317.2	319.04	317.4	317.36	315.83	316.88	315.79	317.2	317.01	317.72	316.96	318.05	317.32	315.73	317.8	317.61	317.25	317.06	316.56	317.19	315.35	316.57	317.44	317.7	315.54	317.3	316.78	315.7	317.47	316.82	317.97	316.05	316.2	317	318.29	318.52	317.75	318.82	315.56	317.9	318.87
311.29	309.88	311.95	311.27	313.71	311.39	312.15	313.51	311.75	311.91	309.63	312.3	311.48	311.56	311.14	312.35	310.4	311.34	311.1	311.99	310.47	311.66	312.53	312.34	312.42	312.32	310.35	312.73	311.35	311.37	313.12	311.34	311.89	312.02	309.96	312.12	312.62	311.48	310.76	312.55	312.2	311.54	312.59	310.25	310.12	310.03	311.76	311.01	311.02	312.64
299.8	298.89	300.92	299.43	299.93	299.39	299.06	302.58	299.33	300.45	298.53	300.58	300.97	301.44	299.24	299.72	298.58	299.47	301.28	300.12	298.46	300.1	300.25	299.14	300.01	300.26	299.45	300.21	298.88	300.4	299.36	300.02	300.1	299.06	301.26	300.67	299.81	299.23	300.1	299.59	301.6	298.46	298.89	301.26	298.93	298.86	300.93	300.95	298.97	299.89
328.42	328.48	327.06	328.34	327.98	328.39	329.43	329.02	327.79	327.89	329.68	328.3	328.75	329.51	329.74	329.37	329.96	329.16	327.89	327.83	328.96	329.25	329.4	328.03	329	329.14	328.3	328.33	328.78	329.8	327.9	329.32	328.28	329.36	328.25	328.91	327.6	330.02	327.12	328.97	329.96	327.67	329.03	328.68	327.99	329.27	327.88	328.77	328.21	330.29
309.37	309.21	310.23	309.44	311.34	310.46	312	309.05	308.84	309.87	308.49	308.99	310.84	309.63	310.29	307.79	309.63	310.39	309.44	310.42	310.22	309.41	311.04	309.66	309.27	308.73	310.38	310.31	307.85	309.78	310.1	310.84	309.24	310.08	309.84	306.52	311.3	310.7	308.26	309.82	309.84	309.88	309.64	310.01	308.21	308.61	308.4	309.74	310.36	309.26
304.5	302.08	305.19	303.99	303.77	302.13	303.09	303.85	302.8	304.06	305	302.04	302.35	303.57	303.24	302.7	304.21	303.73	303.31	303.92	303.81	302.66	303.43	302.34	303.38	303.87	304.23	303.39	305.64	304.05	302.7	303.83	303.09	302.74	303.1	304.5	304.33	304.03	301.77	304.27	303.87	302.09	303.4	303.87	303.37	302.65	302.99	304.16	302.87	303.67
292.79	293.67	295.15	293.2	292.83	295.27	295.27	294.2	294.92	293.1	293.82	291.97	294.95	294.68	293.5	293.93	294.61	293.29	294.44	295.05	294.74	294.53	292.61	294.09	295.38	294.09	294.19	294.77	295.07	293.1	294.29	294.33	295.23	294.93	294.03	294.09	292.82	293.86	294.6	294.43	293.24	293.73	295.44	294.95	295.22	293.96	294.59	294.83	295.7	294.37
303.5	302.12	303.09	303.81	301.37	303.25	299.49	300.57	302.13	303.85	301.48	301.58	304.46	300.96	303.52	302.52	302.03	303.34	302.99	304.35	302.63	303.91	302.63	304.39	303.69	302.39	302.25	302.35	303.97	302.09	304.26	302.73	302.49	302.89	302.36	303.89	303.25	304	303.87	301.36	303.07	302.6	302.38	303.63	302.77	302.52	303.75	304.22	301.04	303.61
319.38	319.55	318.17	318.48	316.33	319.48	318.74	319.44	319.66	320.24	316.17	318.03	319.75	320.01	319.81	320.18	319.77	316.38	319.42	319.89	318.59	317.55	318.9	318.62	319.31	319.04	320.31	319.37	318.51	319.1	319.79	318.36	320.11	319.13	320.32	318.96	320.03	319.78	318.5	319.1	318.65	319.24	319.93	320.22	318.99	320.49	320.01	320.02	319.37	321.34
303.55	302.43	303.05	300.81	304.15	305.31	303.11	304.21	303.44	302.08	303.2	304.84	302.81	304.03	303.44	302	301.87	303.71	303.35	303.09	304.43	301.49	304.3	304.12	304.74	304.48	302.46	302.73	304.16	303.26	304.13	302.28	303.66	304.14	303.08	303.38	302.45	304.01	303.83	304.25	302.94	302.68	304.79	303.88	304.27	304.11	304.66	303.42	302.62	303.41
325.81	326.81	325.23	326.42	325.33	325.13	326.69	326.29	324.98	325.5	325.11	324.03	326.22	326.27	325.4	326.05	326.85	325.36	326.92	323.21	324.37	324.35	325.17	327.74	327.25	325.11	324.77	324.37	324.9	324.8	323.86	323.16	324.49	325.18	325.67	326.52	326.17	326.04	324.74	325.75	326.1	325.2	325.28	325.92	324.69	326.68	324.59	326.59	325.53	325.33
326.99	328.46	327.56	329.69	328.8	328.01	329.47	328.94	328.94	328.67	329.47	326.93	328.92	329	329.19	327.62	329.32	327.82	328.9	327.82	326.17	328.54	327.96	330.91	327.72	328.53	329.2	328.73	327.69	328.96	328.06	330.25	329.66	327.94	328.11	329.67	327.78	328.74	327.51	328.25	328.47	329.4	328.54	328.33	328.98	328.38	327.94	327.64	329.18	328.04
305.24	304.49	304.27	304.46	302.65	304.35	303.83	304.72	304.81	304.56	304.95	304.2	305.88	304.88	303.73	303.39	305.39	304.98	302.57	304.8	304.15	303.62	304.35	305.08	304.26	302.77	305.26	304.37	305.61	304.57	304.02	305.15	304.63	303.61	304.53	305.66	304.21	304.5	304.28	304.64	303.98	303.92	303.88	304.14	303.91	304.82	304.51	305.18	305.4	303.44
312.54	312.69	311.5	310.95	312.4	312.49	312.27	312.35	311.46	312.75	312.34	313.25	310.86	313.13	311.76	312.29	312.88	311.93	311.65	311.81	312.79	311.81	312.26	311.17	312.29	313.59	311.78	310.55	311.99	313.49	313.29	312.98	311.58	311.67	312.05	312.07	313.96	313.23	312.52	312.32	310.41	312.23	312.1	311.92	311.93	311.53	310.96	313.96	313.81	313.96
309.04	307.97	309.64	309.05	309.67	308.98	307.73	310.79	307.49	307.94	308.1	310.17	308.34	308.42	309.54	310.9	309.4	308.48	308.69	311.17	308.29	308.25	308.66	308.76	308.26	308.05	310.73	309.5	309.83	308.4	310.55	310.15	308.46	309.14	307.18	309.5	308.68	306.94	310.02	307.03	308.99	308.99	308.46	309.8	309.9	309.89	308.88	310.34	309.6	308.34
302.87	302.86	303.9	303.56	303.21	303.46	302.75	304.51	303.95	303.44	303.98	303.48	302.91	304.21	302.98	303.04	301.66	302	303.63	303.7	303.23	302.8	302.89	304.56	301.46	305.76	302.37	305.24	304.21	303.21	303.96	302.99	303.27	302.09	304.84	302.25	303.96	302.8	303.24	302.78	304.31	304.7	303.8	304	302.33	302.98	303.82	305.14	303.13	303.77
328.63	328.94	327.98	328.64	328.24	326.13	326.11	327.87	325.45	328.6	328.28	326.32	328.57	328.13	329.43	327.61	325.57	328.79	327.97	329.37	328.64	328.86	327.75	327.81	327.25	327.4	327.23	327.45	327.72	328.39	326.8	328.27	330.77	325.22	327.62	328.15	326.57	327.95	327.88	327.24	329.01	327.02	329.15	327.47	327.15	326.03	327.81	327.34	328.53	328.82
293.93	295.28	295.08	294.21	294.04	292.86	293.83	292.32	293.64	292.13	293.22	294.63	294.02	295.63	294.89	293.89	294.42	291.47	294.02	294.1	294.56	294.72	294.12	294.05	294.61	294.82	295.22	294.95	293.34	293.9	293.73	292.57	293.13	294.6	294.64	295.76	294.16	293.58	292.98	293.14	292.71	296.2	292.58	295.15	294.56	292.88	294.44	294.36	294.04	294.29
314.97	313.52	315.07	314.02	314.62	315.75	314.11	313.83	313.28	314.62	313.72	313.98	313.3	311.58	314.05	314.23	313.09	314.98	313.75	314.07	313.81	314.79	315.52	314.73	313.02	315.41	314.38	313.97	315.03	315.94	313.8	313.68	316.93	314.02	314.86	314.77	313.24	313.63	314.41	314.26	314.51	314.2	313.9	315.34	314.36	314.24	312.83	311.83	313.9	315.12
325.99	326.75	328.81	326.59	327.74	328.42	329.41	326.43	328.83	327.27	327.01	327.81	328.97	328.14	328.79	327.75	327.35	328.6	329.11	329.45	325.8	328.33	325.94	328.23	326.8	326.99	327.43	327.35	327.09	325.72	327.93	326.01	327.95	328	328.08	327.9	326.42	328.02	327.93	328.1	327.77	327.43	325.26	325.91	326.81	328.03	327.12	327.6	328.77	326.8
318.6	319.2	319.46	317.37	317.06	317.95	317.94	318.44	317.19	317.89	318.81	317.96	319.07	319	317.55	317.37	318.66	318.03	317.09	318.15	318	317.88	317.36	319.46	319.56	319.93	316.68	316.14	318.45	316.82	318.29	317.26	318.64	318.36	318.1	318.13	318.86	316.06	317.85	318.54	317.83	318.29	318.03	318.34	318.58	317.8	320.2	318.35	318.14	318.52
313.65	314.85	314.05	314.27	314.53	314.73	313.4	314.3	313.27	313.54	313.33	313.73	314.94	312.51	314.99	313.61	314.1	312.79	313.35	313.68	311.69	313.71	313.76	313.38	314.8	312.68	314.72	314.1	314.88	312.9	313.57	313.14	313.85	314.78	314.12	313.87	313.25	315.79	316.72	315.82	313.58	314.78	313.12	313.95	315.89	312.9	313.63	313.08	314.46	313.02
303.37	304.1	302.92	304.71	304.04	306.35	305.65	302.69	304.58	304.75	303.59	305.08	304.39	305.24	304.1	305.77	304.64	304.65	304.17	306.84	303.84	304.24	305.23	303.83	304.09	303.73	302.96	306.14	303.7	304.87	305.37	305.17	304.93	304.93	303.89	301.77	304.15	301.77	306.31	304.59	305.05	302.04	305.69	304.69	304.41	304.19	304.43	306.32	303.57	302.94
316.77	315.31	314.17	316.16	314.73	314.26	315.8	314.41	314.77	316.21	315.96	316.74	314.99	313.69	316.83	316.89	315.02	314.84	315.49	315.75	316.19	316.59	316.87	317.62	316.53	315.41	317.06	316.1	314.91	315.77	315.49	317.13	318.18	314.48	316.89	315.78	315.49	316.03	317.69	317.4	316.39	315.42	315.38	315.4	314.95	316.53	315.7	316.37	314.88	315.38
295.33	293.44	294.35	293.26	294.4	294.3	294.89	295.38	292.94	293.32	295.5	294.71	295.82	295.52	295.29	294.75	296.72	295.04	295.85	295.39	296.56	294.67	294.72	293.91	294.27	295.37	294.74	295.06	296.76	293.85	294.15	293.89	294.99	295.59	294.96	295.68	295.97	293.28	294.96	293.71	293.7	295.44	296.19	295.25	294.08	295.94	294.37	296.34	293.31	295.94
307.47	310.3	311.1	309.03	310.81	310.5	309.83	312.01	310.7	308.88	308.42	310.55	310.09	310.1	309.52	309.76	309.08	308.89	310.14	309.92	308.74	310.51	308.72	310.35	309.02	309.43	309.51	309.44	308.86	309.7	309.88	309.18	309.52	309.44	310.72	310.37	311.03	309.61	309.57	310.61	309.1	311.04	310.99	309.87	308.7	308.93	309.21	308.82	309.29	309.68
309.73	309.57	309.48	310.01	308.29	310.42	309.37	309.2	310.76	311.18	310.38	310.03	309.75	308.68	309.84	310.69	310.34	309.06	309.79	309.26	310.27	310.32	311.84	308.34	309.66	309.74	309.89	310.41	310.07	309.44	309.61	310.05	310.22	310	309.42	308.58	310.88	310.49	308.63	310.28	310.5	309.97	308.54	309.26	310.27	308.91	309.57	309.74	310.7	311.22
318.94	318.25	317.37	318.19	319.79	318.67	318.15	318.65	319.18	319.06	319.65	319.46	318.9	318.76	317.92	318.27	318.33	319.84	318.53	318.52	316.5	317.83	317.91	318.77	319.57	317.32	318.75	318.63	316.89	318.03	317.96	318.39	319.16	319.25	318.48	318.08	319.53	318.14	316.83	317.15	317.86	319.92	317.6	318.34	319.98	317.83	320.52	319.77	319.04	316.54
314.77	314.31	314.53	313.33	313.75	315.43	313.02	313.83	313.08	313.56	313.41	313.13	315.4	313.7	311.68	313.05	314.55	313.64	312.55	315.56	312.1	312.37	313.35	313.16	313.84	313.88	312.41	312.29	313.3	314.08	313.06	315.73	313.06	313.19	313.77	313.83	312.78	314.3	311.64	312.91	313.34	311.77	312.87	313.85	311.62	313.4	313.76	314.59	314.97	314.79
316.97	318.24	317.33	316.24	317.86	315.66	317.5	319.17	315.82	315.63	317.16	318.23	317.74	316.35	314.94	316.36	317.01	315.75	318.09	317.74	317.18	316.97	317	317.56	317.38	317.48	316.98	317.32	318.35	316.75	317.62	316.75	317.46	318.71	316.17	317.4	315.2	313.95	316.81	317.25	316.49	319.07	316.98	318.95	317.62	317.62	319.28	318.01	318.14	316.85
317.77	313.59	314.87	316.24	314.08	313.97	315.27	314.91	314.3	313.42	316.31	314.69	315.22	314.9	313.96	315.65	314.29	316.25	315.53	315.45	316.36	314.38	312.68	314.8	314.92	314.78	315.24	314.42	314.28	314.03	315.38	314.85	314.93	312.82	315.39	315.57	316.95	314.55	315.59	314.57	313.46	314.92	314.81	314.54	314.41	313.54	314.16	315.2	314.95	315.82
300.79	301.17	301.19	301.67	300.48	299.3	300.84	300.59	301.65	302.37	299.11	300.09	300.2	301.87	302.59	301.13	301.02	300.72	300.03	301.32	300.94	301.43	300.68	302.36	301.75	299.96	301	301.26	301.15	299.39	302.63	300.5	301.87	300.33	300.5	301.33	302.61	302.68	301.34	301.28	301.42	301.8	301.74	301.18	299.49	303.54	300.33	300.1	301.7	301.14
303.59	304.04	304.45	305.31	304.8	303.03	304.99	303.68	305.43	303.91	304.81	305.21	304.83	303.09	305.85	305.77	305.19	304.78	305.06	304.62	304.33	306.68	306.96	303.32	304.61	303.46	302.53	303.87	304.99	305.79	303.39	304.3	305.87	303.71	304.63	305.57	305.33	305.08	304.09	305.26	304.73	303.69	304.62	304.95	305.36	304.2	304.81	305.04	303.99	303.48
314.58	311.8	313.43	314.43	313.4	314.02	315.35	312.69	313.49	314.13	315.91	311.74	313.75	312.21	312.38	315.23	313.38	312.05	314.39	313.88	314	312.83	312.99	313.1	314.53	313.17	313.07	314.08	312.5	311.65	312.44	314.88	314.15	312.02	312.87	311.42	312.1	313.89	313.13	313.47	314	312.02	312.69	312.88	312.29	313.56	312.7	313.38	314.34	313.71
302.65	302.51	302.77	304.56	302.85	301.41	303.5	303.05	301.16	302.97	304.56	304.32	302.59	303.59	301.66	303.59	303.33	302.06	301.77	303.57	303.28	303.45	302.2	303.5	302.74	304.81	302.24	302.74	302.93	302.76	301.5	302.64	301.46	303.23	301.29	302.72	302.51	302.48	301.62	301.75	303.63	303.65	302.38	302.55	302.09	304.38	302.63	303	304.33	304.3
302.83	304.05	304.52	305.44	305.29	303.6	305.04	304.17	305.46	304.01	302.2	304.81	304.88	302.76	302.71	306.32	303.8	303.1	302.76	303.32	304.06	304	304.01	305.46	304.73	301.98	307.5	302.81	305.61	303.56	304.55	304.2	302.81	301.77	305.25	304.03	304.7	306.05	303.84	304.37	303.86	303.84	305.04	304.52	304.73	304.82	306.24	302.87	304.46	304.9
312.43	314.11	313.86	314.3	314.19	313.38	312.96	315.12	314.68	315.85	313.42	313.49	313.4	313.08	313.34	315.15	313.75	311.45	315.34	314.54	313.57	314.46	313.77	313	317.08	314.62	314.25	314.9	313.67	315.14	313.47	314.93	313.9	313.79	314.92	314.49	314.01	314.6	314.27	315.38	314.96	312.94	314.54	315.22	315.04	312.25	314.38	314.2	312.68	316.02
295.06	292.96	293.91	294.25	294.72	293.34	293.19	293.13	293.33	294.67	296	293.96	294.41	294.37	292.11	294.62	295.23	295.19	293.9	294.3	295.85	293.08	293.74	293.65	294.21	292.32	293.33	293.29	293.23	293.47	293.91	294.09	293.28	293.81	294.73	293.91	294.27	294.6	294.76	291.81	294.82	292.65	293.98	292.49	292.63	293.41	294.96	294.47	294.49	294.16
328.87	326.54	327.87	329.16	326.52	328.46	324.11	327.31	328.38	327.64	325.64	326.66	326.48	328.24	327.01	327.93	328.2	328.93	326.92	326.99	328.04	327.12	328.5	328.33	327.66	327.28	327.69	329	327.45	329.33	328.66	327.36	327.35	328.15	328.08	327.11	326.92	326.89	328.22	327.23	327.58	328.87	329.14	328.74	326.99	325.74	326.82	327.68	329.33	326.82
317.26	314.61	315.73	316.16	316.44	316.21	314.59	315.68	316.41	315.62	315.81	317.23	316.01	316.7	315.6	315.06	316.3	315.56	315.67	315.04	315.93	318.02	315.96	315.87	317.82	316.89	315.89	315.41	314.27	317.08	315.18	316.02	315.73	315.03	316.64	314.42	316.66	318.03	316.02	316.78	317.06	316.84	316.14	315.9	316.13	316	315.72	315.83	315.42	317
303.7	304.84	306.51	305.04	305.77	305.17	304.09	304.27	304.56	304.83	304.85	304.14	304.54	305.81	304.38	305.5	305.23	304.37	304.12	308.04	305.54	305.47	305.85	303.76	306.62	304.01	305.2	307.25	305.95	305.22	306.68	306.98	303.3	304.58	304.59	303.2	305.99	305.11	304.33	304.58	306.83	305.05	304.59	305.57	303.72	305.59	304.39	304.42	302.96	304.56
312.3	310.99	309.78	311.14	310.16	310.93	310.4	309.97	309.73	310.65	311.87	309.81	310.02	310.69	311.28	311.35	310.49	312.3	311.73	309.24	310.86	309.9	309.94	309.99	310.52	311.13	311.45	312.48	309.62	309.8	312.09	310.66	309.79	310.22	311.9	309.77	312.08	312.2	310.69	309.8	309.99	309.89	311.97	311.3	311.05	311.34	311.56	311.08	309.41	309.92
294.11	294.62	295.7	293.75	293.97	294.43	294.48	294.02	293.09	293.28	293.65	293.57	293.54	292.08	295.62	294.02	293.13	295.83	294.07	293.65	295.11	293.86	294.35	294.06	296.29	293.61	294.31	294.29	294.78	295.14	294.48	295.66	293.58	293.34	293.81	294.46	295.51	293.65	295.45	293.95	294.33	291.67	294.51	293.02	292.66	294.66	294.38	293.63	293.68	293.37
327.44	328.08	329.19	327.89	328.17	327.78	329.42	328.86	327.26	328.56	327.22	326.05	326.85	326.59	328.41	329.19	327.13	329.41	328.11	327.79	327.93	327.38	328.42	328.32	330.39	327.2	324.91	327.46	326.98	327.68	328.34	329.08	328.4	328.42	326.96	329.07	329.21	327.07	327.44	326.64	327.95	328.88	327.83	326.45	328.93	327.12	326.92	326.97	327.57	327.63
327.26	330.91	329.77	328.14	327.46	330.38	329.29	328.06	328.42	328.71	330.44	328.29	327.55	328.37	330.23	329.26	329.58	329.45	328.89	329.52	330.05	330.31	328.15	327.6	328.75	328.79	330.08	329.23	328.28	328.5	329.15	328.75	328.15	328.85	329.13	328.21	327.59	330.06	327.68	327.84	329.5	328.68	330.62	329.13	328.31	329.14	327.31	327.4	329.18	329.72
326.54	327.71	325.45	328.43	326.78	326.94	327.66	327.06	328.59	326.67	324.57	326.93	327.58	327.5	326.72	326.29	326.04	326.25	328.02	326.6	326.66	327.02	327.29	328.26	325.98	326.25	324.77	327.12	326.86	325.31	326.24	327.59	326.89	327.01	326	327.38	327.99	327.64	325.98	327.19	325.92	326.76	325.81	327.2	327.53	326.18	326.18	327.4	327.29	325.74
301.31	301.23	299.39	299.36	301.68	299.12	302.6	301.23	299.64	301.06	299.8	300.6	298.59	299.77	296.56	298.64	300.42	298.72	300.44	299.53	299.86	300.68	300.57	298.12	299.25	301.2	300.17	299.69	298.87	299.05	300.93	299.2	299.56	299.03	300.38	299.45	300.55	298.66	297.95	299.63	300.43	301.02	299.82	300.12	300.31	299.91	299.85	299.96	300.2	301.46
313.07	314.66	311.91	314.02	312.04	312.66	313.51	313.98	313.16	314.49	313.09	313.32	313.55	312.9	314.02	312.74	314.4	312.51	313.63	313.99	314.3	312.51	313.19	313.19	313.46	312.66	313.11	313.68	314.87	313.6	312.44	313	313.52	313.3	313.22	310.97	311.96	313.2	311.16	311.61	313.11	312.48	313.07	314.37	312.49	314.18	312.07	313.44	312.22	313.03
317.97	318.45	317.97	318.13	318.79	317.25	317.21	318.96	317.65	317.41	320.26	319.03	319.62	317.69	319.17	318.5	318.63	317.09	319.86	317.17	319.15	317.63	318.04	319.52	318.24	318.32	317.2	318.83	318.05	319.13	317.26	316.62	317.82	318.48	318.59	317.6	318.14	319.78	320.21	320.33	317.01	318.05	317.5	317.62	319.03	315.93	318.47	318.58	318.59	316.79
315.95	317.88	316.38	316.31	315.96	315.32	315.15	316.94	315.76	317.31	317.28	315.9	316.65	316.49	318.59	317.58	315.89	314.01	315.73	315.41	317.41	316.87	318.29	317.82	317.14	315.61	316.81	316.43	317.52	314.63	315.41	315.58	318.35	314.79	315.76	316.07	316.33	315.29	316.93	316.72	317.27	315.02	317.03	317.06	315.45	315.4	317.47	317.22	317.89	316.86
296.29	298	296.01	296.99	296.89	297.39	297.03	296.93	297.23	296.06	296.92	297.08	298.61	296.97	296.13	297.71	297.6	298.1	294.34	297.11	296.95	296.94	295.83	296.42	295.92	297.51	296.04	296.73	297.6	296.84	297.03	297.73	295.9	297.55	296.33	297.79	295.6	296.88	295.9	295.97	297.27	296.4	297.54	295.81	296.71	297.23	296.74	298.38	297.07	297.48
315.08	315	314.63	314.2	315.02	314.34	315.71	314.13	315.57	314.31	314.25	315.54	315.1	314.5	313.19	316.27	316.42	313.5	315.09	315	314.62	314.89	314.9	315.31	315.61	316.55	312.94	315.55	314.79	314.5	314.18	314.95	315.93	315.35	314.71	316.38	316.57	314.75	313.37	316.49	314.99	315.22	314.66	316.37	315.52	315.21	314.89	315.63	314.96	315.59
307.23	307.24	307.22	304.79	306.71	308.58	306.22	306.83	305.62	304.59	307.27	306.22	306.12	307.23	305.78	308.03	306.83	306.15	307.09	306.91	306.51	306.67	305.6	307.08	306.72	306.97	307.93	306.02	306.59	307.07	305.37	306.5	309.55	305.92	306.51	307.83	306.04	306.79	304.47	306.93	308.41	306.34	306.8	307.1	306.52	306.22	306.33	305.09	305.66	305.92
305.46	306.25	304.35	305.02	306.1	304.15	306.47	305.51	307.38	305.95	303.62	304.7	303.8	306.26	306.97	306.25	305.3	305.22	305.19	304.75	307.23	306.73	306.19	306.68	306.6	305.87	304.76	304.13	304.22	305.57	304.65	306.63	303.57	303.97	306.09	304.9	305.08	304.2	302.69	305.94	305.53	305.33	306.83	305.08	305.16	305.38	305.44	306.61	304.11	303.12
304.55	305.57	307.16	305.14	306.4	306.93	305.3	305.22	307.34	304.72	306.62	305.72	306.23	307	302.76	306.96	306.49	305.87	307.54	306.25	305.23	305.64	305.15	304.43	304.18	305.97	305.19	304.75	305.84	307.24	305.48	306.98	305.67	308.05	306.41	305.88	306.76	305.71	305.63	304.85	306.07	305.03	306.06	305.94	307.07	307.18	307.57	303.88	308.35	304.81
301.56	302.33	300.66	298.56	300.78	300.72	302.18	301.86	299.36	301.15	298.54	302.46	300.44	300.88	300.46	300.81	301.08	302.79	300.1	300.36	303.16	300.21	301.76	300.55	299.29	301.13	302.05	300.55	301.22	302.24	300.9	300.85	300.29	301.03	301.22	302.03	300	302.95	299.64	300.87	301.99	299.04	300.43	300.91	301.55	302.49	301.06	302.51	301.25	300.47
317.1	318.06	312.51	314.9	314.74	310.47	313.11	315.12	314.57	314.14	314.03	313.97	315.84	315.08	314.98	313.19	316.7	314.34	317.61	313.63	315.47	315.21	313.94	314.89	314.5	315.06	315.07	316.02	316.13	314.15	315.57	315.36	314.83	315.37	315.64	315.58	314.84	315.72	313.82	314.07	313.56	314.59	313.72	313.99	313.78	315.52	313.5	315.92	315.13	315.41
300.48	298.01	299.84	299.93	301.51	300.19	299.56	299.14	301.29	302.04	298.48	299.42	301.6	301.03	297.45	299.91	299.9	300.35	299.33	299.73	299.7	299.11	300.54	301.76	299.38	300.22	298.94	300.43	300.53	300.59	301.62	297.9	297.98	299.75	300.45	299.83	298.87	300.34	300.62	298.63	301.18	300.33	299.18	299.32	300.29	301.05	300.54	298.46	299.73	300.39
311.49	311.52	311.21	310.31	312.59	312.23	311.94	310.01	314.04	311.04	311.77	310.79	311.4	311.22	310.62	312.07	310.63	311.05	312.86	313.61	312.28	309.53	311.49	310.29	311.4	312.63	313.97	311.47	312.37	313.66	312.16	311.44	312.09	310.7	312.65	310.79	312.38	313.17	311.67	312.52	312.28	312.37	313.34	310.52	310.42	309.65	311.43	312.84	311.37	311.12
298.17	297.6	294.33	295.59	296.47	298.21	296.85	295.67	297.03	297.53	297.54	298.46	295.83	296.66	295.53	296.4	299.06	296.71	298.36	296.49	297.39	297.4	296.46	297.48	295.95	296.68	294.55	297.12	298.14	297.28	295.92	297.32	296.47	297.53	295.84	295.11	297.41	297	296.11	296.75	296.22	296.73	295.39	294.7	297.1	297.71	298.5	297.46	299.31	295.58
319.94	316.43	318.23	317.74	317.66	318.17	316.48	317.74	319.43	318.04	318.91	318.48	317.44	319.01	319.68	316.35	317.31	318.23	317.76	320.75	318.39	317.9	317.37	318.04	318.21	316.61	317.42	318.67	316.42	318.09	315.95	318.28	317.4	317.28	319.19	318.46	318.06	318.59	317.92	317.81	318.41	318.01	317.61	318.09	319.23	318.26	318.93	318.47	316.78	318.64
310.83	311.53	312.27	310.58	310.95	311.74	312.2	313.61	312.21	311.89	309.93	312.42	312.08	312.26	310.96	313.38	312.57	311.83	313.14	311.52	310.96	311.67	310.9	310.81	312.51	311.57	313.38	311.16	310.63	311.56	310.74	311.79	311.28	310.07	310.12	311.7	310.81	312.76	312.69	310.58	310.66	310.94	311.22	311.45	311.61	311.25	311.88	311.08	312.12	310.75
328.28	326.84	329.3	328.8	329.4	328.6	329.78	329.67	327.63	328.83	328.89	328.88	329.71	329.49	328.96	327.79	329.77	329.54	328.21	328.74	328.88	330.06	326.82	330.11	328.96	328.29	329.05	329.4	328.49	329.06	327.02	330.25	328.86	327.56	328.76	328.33	329.52	330.33	328.72	328.76	327.64	328.28	329.11	328.32	328.78	327.72	328.35	329.1	328.67	331.36
299.6	298.19	298.83	300.6	300.02	299.3	297.61	300.39	299.67	299.06	299.85	300.64	301.17	301.51	301.86	301.19	300.27	299.77	299.06	299.52	298.57	301.02	300.78	301.47	300.83	301.65	300.75	301.3	298.35	300.11	299.06	298.94	300.41	300.15	298.82	298.03	299.38	300.01	300.52	301.26	299.99	298.95	299.04	300.05	300.98	300.39	299.85	301.46	299.51	299.63
303.14	304.31	304.05	301.86	303.01	301.35	304.29	304.75	304.01	302.81	301.43	302.21	301.81	302.08	303.19	303.36	300.87	303.35	302.16	302.89	303.11	303.26	302.23	304	303.76	302.94	302.01	305.03	304.02	302.61	301.82	303.32	301.62	303.64	302.48	303.21	303.91	303.72	303.35	302.81	300.26	304.41	303.13	302.39	301.94	303.13	303.26	303.46	300.98	302.43
294.09	295.56	294.47	294.71	294.52	294.53	293.14	294.81	295.94	294.58	295.49	293.96	293.42	293.52	292.43	294.06	294.55	292.68	294.48	293.51	295.48	294.79	292.49	294.55	293.6	295.5	294.67	295.42	294.6	293.82	293.23	294.91	294.23	295.3	296.28	292.43	293.26	293.4	294.23	294.71	293.32	295.05	292.84	295.92	292.5	294.37	295.03	292.63	295.26	293.37
298.72	299.15	298.13	302.17	300.23	302.27	299.71	298.44	301.02	299.24	301.16	300.4	300.4	301.17	298.58	299.97	300.86	299.85	298.51	299.26	299.59	301.16	299.14	298.79	298.93	302.88	300.08	299.55	300.99	301.13	299.13	297.02	301.1	298.83	300.94	298.19	299.95	301.61	298.92	299.31	301.29	300.33	300.7	300.43	298.84	299.26	300.19	300.02	299.53	298.53
321.03	319.03	318.53	317.95	318.39	319.15	318.2	319.58	318.37	316.88	319.25	319.55	319.48	318.31	320.23	319.1	318.66	319.32	319	318.98	320.4	320.25	319.69	316.71	319.57	318.55	318.7	319.23	318.85	318.17	318.03	319.48	318.3	318.27	320.67	317.09	319.54	318.92	321.05	319.52	318.72	318.98	319.43	318.49	319.56	319.81	321.06	319.98	320.17	319.76
302.36	301.64	301.6	300.82	302.8	303.33	302.28	302.99	300.97	302.21	302.57	300.88	303.35	302.76	303.3	302.8	301.46	302.89	302.35	302.06	303.23	303.6	305.18	302.32	302.25	303.37	302.28	303.79	301.85	303.02	302.02	303.06	302.26	303.6	303.5	302.36	302.93	302.63	302.2	302.43	301.03	302.38	301.6	303.01	303.28	301.49	302.48	303.72	301.8	300.55
305.05	303.44	304.47	303.67	304.56	305.58	304.89	304.17	304.87	303.27	305.65	303.54	305.95	304.3	303.1	303.98	304.3	305.79	305.32	304.99	304.82	305.89	304.13	304.76	304.53	305.27	303.43	304.01	306.02	303.13	306.95	304.2	305.19	302.13	303.88	305.04	305.62	305.69	303.87	303.85	304.66	305.61	304.82	304.38	304.7	303.98	304.04	305.43	304.94	304.37
323.28	325.6	323.99	325.03	324.21	325.35	324.06	323.78	324.87	325.24	324.11	323.26	324.91	325.81	324.63	324.49	325.21	324.65	325.04	324.13	324.25	324.82	324.66	325.85	323.71	325	324.9	323.99	324.47	325.11	325.48	325.61	324.8	323.41	325.75	325.28	322.77	324.57	323.78	324.42	323.94	325.5	325.06	324.81	325.17	323.68	324.85	323.98	325.87	324.95
304.85	304.02	303.1	305.47	303.48	301.64	304.65	303.37	304.99	305.08	304.74	301.99	305.17	301.76	304.12	302.7	304.24	303.81	302.79	304.05	303.33	304.48	303.32	305.61	304.01	304.77	305.05	304.74	304	304.4	304.92	305.6	304.26	303.77	302.75	303.61	303.38	305.25	304.35	305	306.09	304.61	303.59	303.33	304.15	305.06	304.2	303.09	304.65	303.49
312.56	311.82	313.36	312.76	313.24	312.57	311.82	312.32	312.19	313.31	313.37	311.35	310.66	312.25	313.77	312.13	312.13	311.68	311.32	311.47	314.26	313.79	310.44	313.44	312.5	312.41	312.38	312.34	313.2	311.61	312.1	313.46	312.05	313.12	312.63	311	314.22	312.14	313.08	312.31	311.9	311.19	312.42	311.95	313.23	310.87	313.09	311.04	311.76	313.51
318.84	319.95	318.28	318.12	316.5	318.89	319.55	318.05	316.17	318.2	317.48	317.72	318.14	317.55	320.07	318.26	318.03	316.39	317.8	317.21	319	319.22	317.37	319.71	318.18	317.53	318.71	316.45	315.92	317.69	317.87	319.49	318.29	318.55	318.18	318.55	317.76	318.8	317.22	318.26	319.26	317.32	315.54	315.83	317.86	317.79	317.49	317.17	319.05	318.35
308.12	306.53	308.54	308.64	306.67	309.19	308.1	306.92	309.98	307.44	306.59	307.35	306.77	308.12	307.04	309.65	306.89	308.03	307.14	308.21	307.33	307.84	308.23	308.79	306.98	306.55	308.08	308.09	307.08	306.69	307.02	307.27	307.1	306.09	307.5	305.83	307.66	309.74	306.25	305.59	306.82	304.29	306.25	308.34	306.94	308.63	307.76	306.63	308.2	307.87
306.78	306.62	306.05	305.29	303.73	303.68	306.23	306.93	306.19	304.67	305.69	306.21	303.8	304.66	305.1	303.85	303.71	307.13	306.6	305.16	305.87	306.12	306.74	306.6	306.96	305.92	307.43	305.64	305.15	306.03	303.29	306.8	306.38	307.01	304.98	306.82	305.18	306.45	304.84	304.15	304.21	305.92	304.99	306.44	306.35	305.87	304.71	305.13	306.57	304.97
313.23	314.9	313.36	312.39	313.41	313.41	312.2	313.32	311.75	314.03	311.63	312.51	314.74	313.04	313.77	311.81	313.62	312.86	315.23	315	312.35	313.1	313.37	313.57	313.05	311.52	314.62	312	312.92	313.79	313.95	311.66	314.34	313.21	313.1	314.43	311.83	313.51	311.45	314.02	314.47	314.59	311.64	315.31	311.75	314.29	313.14	315.25	314.99	315.41
303.32	301.97	301.3	302.68	302.06	301.77	305.77	303.08	303.13	304.57	301.8	301.92	301.06	302.82	303.69	303.1	302.84	302.17	302.25	303.11	303.19	303.56	301.61	302.42	303.76	301.55	303.39	305.18	303.33	303.78	302.96	302.51	302.09	301.33	303.96	302.14	303.44	305.12	302.07	302.89	302.74	303.44	302.39	302.29	302.15	303.18	302.29	301.83	303.82	304.24
310.39	309.19	311.14	310.61	309.64	310.23	309.79	309.23	310.12	310.09	309.72	308.75	310.2	311.03	308.56	310.03	310.6	310.47	309.6	308.78	309.25	309.14	309.78	308.18	310.1	309.45	311.05	308.75	309.45	308.98	310.98	310.03	309.15	309.5	309.01	310.16	309.32	310.3	310.35	311.38	311.11	311.55	309.31	310.61	309.01	309.68	308.52	309.74	308.94	311.64
313.6	315.73	313.89	314.44	315.77	314.82	314.9	314.52	314.21	313.07	314.99	313.96	313.61	315.23	314	313.34	313.89	314.03	315.58	313.94	313.29	314.52	314.71	315.92	314.63	314.49	314.4	313.11	315.43	315.98	313.65	314.46	315.23	314.88	315.91	314.35	314.8	314.69	314.04	315.41	315.7	315.26	314.71	313.93	315.06	314.98	313.47	314.51	313.95	315.37
313.56	314.43	315.17	313.74	313.4	314.03	314.91	311.58	314.2	315.11	313.77	312.64	313.84	313.75	313.86	315.06	315.73	314.27	315.37	314.61	312.84	313.94	314.87	316.22	314.45	313.3	314.14	313.51	313.27	314.49	312.18	313.54	315.17	312.47	315.8	313.34	314.24	314.12	314.13	313.87	315	314.41	312.27	314	315.42	313.82	314.43	313.31	313.62	314.48
295.45	293.59	292.83	295.93	294.25	294.4	295.12	294.69	294.96	296.06	294.39	296.46	295.73	294.45	293.9	295.25	296.21	297.9	294.91	294.36	295.83	295.85	295.37	294.72	295.97	294.72	295.04	296.1	295.58	294.91	295.54	294.23	294.7	293.23	293.54	295.46	296.2	296.66	295.21	294.24	293.69	294.85	294.78	293.33	295.63	295.81	293.95	293.48	294.5	295.04
302.6	302.95	303.53	303.05	304.17	304.12	303.12	300.91	302.66	301.08	303.61	302.61	305.02	303.33	302.09	305.06	302.96	303.31	303.47	304.43	304.21	304.14	303.7	303.82	302.62	301.76	303.82	303.14	304.16	304.44	302.6	302.4	304.9	304.75	303.9	303.1	302.43	304.59	301.96	304.43	303.54	303.08	304.4	305.86	302.1	303.26	301.92	305.42	303.36	304.26
302.57	305.01	305.31	304.72	305.71	302.37	303.27	304.61	304.65	304.17	304.96	304.27	304.47	304.08	304.13	303.45	303.79	303.63	304.79	302.8	305.98	304.27	305.52	305.26	305.26	304.79	304.64	304.14	304.44	303.78	304.37	304.3	304.83	304.52	304.29	303.9	305.26	304.9	304.15	301.76	303.92	302.23	301.99	305.54	304.55	304.17	303.46	305.02	302.71	304.1
315.29	314.71	316.08	314.49	314.27	315.24	317.13	312.67	313.65	315.97	314.32	312.92	315.47	312.87	313.6	316.57	315.51	315.69	316.14	316.02	315.22	315.55	314.17	315.33	314.07	316.63	315.91	314.11	317.15	315.15	314.48	314.44	313.08	315.83	315.65	314.92	313.69	312.16	315.83	314.64	313.06	315.21	315.46	317.35	315.58	314.36	314.45	315.18	313.58	314.61
313.27	313.88	312.96	313.04	314.46	315.66	312.27	315.03	313.24	314	314.98	316.35	314.7	315.23	314.62	315.08	313.89	314.24	316.73	315.65	314.69	313.98	314.47	313.09	314.27	314.56	314.6	313.73	312.92	313.72	313.29	313.1	313.08	313.33	312.9	315.35	314.85	313.51	314.48	314.36	314.72	314.84	313.53	314.69	313.47	314.36	313.33	315.81	313.15	313.45
307.42	309.25	307.41	306.71	306.82	308.04	308.04	307.34	307.94	308.97	306.56	307.34	307.3	307.2	307.86	307.04	309.04	307.99	306.51	307.84	308.03	305.79	305.71	306.33	307.49	308.31	307.22	306.12	308.84	309.47	307.22	306.52	305.62	306.56	308.54	308.43	307.17	306.96	307.71	307.01	307.47	305.9	309.03	307.18	308.34	307.24	307.09	307.5	309.67	309.06
302.68	305.03	302.55	303.04	304.25	304.55	303.61	302.98	302.73	304.91	304.5	303.89	302.46	303.24	302.05	306.19	303.89	305.16	304.21	303.57	303.74	302.96	304.93	303.13	302.33	302.72	302.89	303	303.45	302.78	302.36	302.86	303.6	303.53	303.27	303.78	304.03	302.5	303.67	304.85	302.4	304.3	304.02	303.99	303.23	303.41	304.41	303.32	306.27	304.55
316.94	317.93	319.13	316.7	318.79	318.81	317.1	317.64	316.96	316.7	316.29	318.03	316.55	316.46	318.94	316.56	317.21	317.77	319.06	316.96	316.58	316.61	316.51	316.5	318.68	316.91	316.66	316.34	318.3	318.84	316.95	317.5	316.06	315.52	316.46	319.74	317.33	316.01	317.21	318.25	315.83	319.05	316.73	318.43	318.62	318.02	317.35	317.86	317.3	317.23
304.38	303.9	305.2	305.93	305.88	306.14	305.05	304.51	305.75	304.55	304.03	305.04	305.59	304.25	306.83	304.28	305.87	304.56	306.38	305.03	305.06	304.76	304.22	305.06	306.14	304.58	306.04	306.37	305.63	305.47	305.82	304.62	305.24	304.13	305.24	306.61	305.4	304.39	307.02	305.36	306.06	306.26	303.92	303.95	304.37	302.99	304.08	304.71	303.49	306.29
317.02	317.31	317.63	318.81	317.42	317.41	316.04	316.3	317.43	317.6	316.96	316.08	317.8	316.57	315.15	317.72	318.07	317.85	317.14	316.95	316.91	317.38	316.66	316.4	317.53	317.89	318.84	317.58	316.23	318.04	317.2	317.09	317.74	318.24	318.12	316.7	316.95	318.6	315.68	316.19	316.19	316.1	316.18	318.56	317.68	318.16	318.42	317.03	318.02	318.25
317.32	317.7	318.26	318.56	318.83	317.24	318.23	319.92	318.36	316.69	318.26	317.5	317.34	318.35	318.46	316.66	317.72	316.2	318.14	319.15	317.69	316.1	316.67	316.76	318.98	316.67	316.92	318.83	316.85	318.36	318.69	317.69	317.24	317.96	319.44	317.72	317.23	316.76	317.39	317.82	318.9	318.09	317.73	318.95	319.1	317.49	317.85	317.22	318.58	318.11
309.34	308.85	310.05	309.17	307.64	309.68	307.69	307.07	307.72	308.86	308.15	307.66	307.27	308.57	306.95	308.9	307	308.98	308.64	307.13	308.84	308.72	309.44	310.38	310.59	307.94	309.87	310.01	310.43	307.77	310.05	309.34	307.45	307.65	312.24	310.13	308.41	308.12	307.73	307.11	309.13	308.49	309.71	307.97	309.48	307.63	309.66	308.52	308.88	309.55
327.54	327.07	326.38	327.26	326.99	329.67	327.35	327.59	325.29	327.93	326.59	327.5	326.35	327.66	326.9	327.22	326.82	326.6	327.23	328.19	327.46	328.11	328.41	325.68	327.32	327.42	327.7	327.77	326.53	326.17	324.53	326.65	325.28	326.98	326.02	326.52	326.4	326.91	329.61	328.8	325.79	327.92	327.03	327.22	326.56	325.95	325.99	327.16	326.15	328.22
302.64	303.36	302.79	303.79	303.09	305.24	305.53	303.18	302.88	303.01	304.96	303.49	302.43	304.2	304.69	303.34	302.63	303.85	304.97	302.82	303.22	302.91	304.46	304.05	302.9	304.63	303.7	302.78	302.64	302.73	301.58	301.94	304.09	304.54	303.01	302.42	304.35	302.23	303.09	302.56	303.06	303.38	303.18	300.84	303.89	305.06	303.71	303.33	302.42	304.74
294.48	295.52	295.92	295.3	295.72	294.54	294.11	294.17	293.68	295.43	295.04	295.06	295.07	295.7	293.31	293.84	295.83	296.81	294.06	297.23	295.72	295.5	295	293.57	294.63	294.68	296.1	295.18	294.64	296.16	295.98	294.29	294	296.47	294.62	294.28	294.96	293.16	295.44	294.38	294.62	293.68	296.99	294.99	293.87	295.46	295.29	294.31	293.54	293.51
328.41	328.58	328.19	328.84	327.35	330.05	329.13	326.46	327.3	327.39	328.56	327.59	327.58	326.56	327.73	327.68	329.12	328.49	328.83	329.85	329.54	327.23	327.8	329.94	326.51	328.06	327.84	328.08	326.87	328.66	326.46	327.44	328.57	331.26	328.13	327.01	327.75	328.46	327.75	327.64	327.59	327.61	328.68	327.12	329.82	328.24	330.25	326.8	329.68	326.68
313.57	315.21	311.43	315.77	314.89	314.71	313.7	315.86	314.61	314.09	314.63	315.03	314.55	315.13	314.75	314.47	313.96	315.56	314.34	315.06	315.75	313.93	314.65	313.21	314.79	313.83	315.7	314.52	313.79	313.92	314.82	314.11	314.37	315.41	313.35	312.88	314.23	314.28	314.71	315.36	315.91	315.4	315.53	315.59	315.03	314.19	316.03	314.48	313.8	313.39
308.21	309.23	308.71	308.96	309.45	306.65	309.12	308.04	310.09	308.94	309.85	308.11	309.96	309.4	309.09	309.64	309.17	310.87	310.86	310.23	309.64	309.87	307.92	308.55	309.66	310.61	308.21	307.4	309.41	307.02	308.83	308.93	309.11	309.22	307.18	306.1	307.49	308.56	308.19	309.54	308.57	310.31	308.38	309.4	309.15	308.84	309.97	306.74	309.08	310.18
317.63	316.62	317.86	317.06	316.66	317.86	316.93	317.24	317.81	318.93	316.21	318.19	316.14	316.62	317.97	318.61	318.52	316.91	317.24	318.11	318.34	318.53	316.47	315.2	315.88	317.33	317.06	319.03	317.6	318.11	314.94	316.41	317.09	316.58	318.08	315.36	317.45	318.36	318.39	315.7	317.04	317.45	318.83	316.74	318.19	315.79	317.73	316.95	317.27	318.3
317.16	316.43	317.24	317.92	315.97	316.48	316.75	316.76	316.09	317.04	317.58	314.79	317.3	316.82	319	318.43	315.94	316.08	316.59	316.69	318	316.87	317.83	316.16	318.14	316.41	315.1	315.37	317.02	316.72	316.89	315.75	317.56	315.55	315.72	316.42	317.78	317.16	317.82	316.89	315.82	317.27	319.51	316.53	315.59	314.28	316.25	316.32	318.19	316.57
301.96	300.39	299.68	301.12	299.85	301.1	300.69	302.34	302.16	300.99	301.09	299.73	301.21	302.2	300.19	301.96	300.78	300.25	301.85	301.62	301.9	301.37	301.34	301.25	300.71	301.87	301.97	301.2	301.25	300.54	300.4	302.29	300.87	301.78	300.27	300.27	300.06	300.22	301.59	300.84	301.96	301.76	301.98	303.09	298.76	299.96	299.61	302.56	302.37	300.08
312.58	312.32	312.94	313.95	313.66	314.84	313.35	312.66	313.79	312.39	313.5	313.12	314.91	314.12	312.72	313.32	313.73	315.09	315.14	312.91	315.56	313.09	313.41	313.98	314.77	315.76	313.9	315.04	313.11	314.54	314.51	313.83	314.23	313.92	312.89	311.26	313.81	314.59	313.17	315.49	315.63	312.58	314.8	312.9	313.93	314.62	315	311.94	313.78	313.15
301.17	300.28	301.99	300.93	300.71	302.31	300.8	300.54	300.35	301.2	299.47	299.61	300.12	301.82	301.52	301.27	300.99	301.26	301.19	300.82	303.24	299.44	302.47	300.46	301.78	301.03	301.47	300.82	300.61	301.49	301.99	300.51	301.67	299.89	300.84	301.16	301.79	300.74	301.84	301.55	300.3	301.02	300.46	301.25	300.41	302.38	301.35	301.93	301.07	301.98
295.76	295.92	297.48	296.76	297.18	296.49	298.07	296.48	296.81	296.63	296.3	297.15	296.77	297.83	295.42	296.15	297.27	296.06	296.36	298.02	296.91	297.34	295.05	296.77	297.77	295.27	295.99	295.31	296.46	295.1	295.38	297.08	298.73	298.72	297.9	298	295.47	299.6	298.38	297.7	297.54	298.86	297	295.84	295.15	296.27	297.52	297.56	297.25	298.3
314.82	314.06	314.96	314.57	314.39	314.2	313.63	313.96	314.55	315.42	314.76	316.35	316.56	314.52	314.13	315.28	313.75	314.75	315.83	314.41	315.45	316.41	314.36	313.15	316.56	313.25	315.02	315.36	313.68	314.92	314.45	313.11	316.4	315.19	314.78	314.68	316.71	314.97	315.37	314.61	313.31	313.13	314.31	314.07	315.08	313.31	316.86	314.62	313.71	318.22
304.54	305.41	305.03	303.85	304.58	305.23	303.16	304.55	305.82	303	304.59	303.88	304.42	305.85	304.21	305.22	302.84	303.18	304.12	304.99	304.24	304.48	303.87	302.97	305.53	304.71	305.46	303.85	301.04	303.3	305.16	303.39	304.1	305.4	306	305.54	303.6	305.04	304.06	303.03	305.58	304.33	305.32	304.13	306.78	304.17	305.54	303.72	305.03	304.37
317.6	318.21	314.99	316.9	317.59	316.8	314.74	317.73	318.5	316.21	316.63	317.87	317.36	316.41	315.55	316.68	316.34	318.07	315.84	318.1	314.86	314.97	315.51	317.23	316.19	316.41	316.02	316.33	314.94	316.01	315.35	316.61	317.39	316.23	317.79	316.24	317.59	315.44	317.63	316.79	315.84	317.36	316.85	315.42	317.65	318.46	317.59	315.78	318.99	316.65
314.16	313.22	313.04	315.04	315.1	314.62	314.67	315.9	313.93	314.7	314.8	313.37	315.38	315.42	315.73	315.28	315.17	314.06	314.86	315.71	315.36	314.65	314.84	316.28	314.51	313.7	314.45	315.03	316.14	314.93	315.61	314.2	313.55	315.48	316.86	313.52	315.26	314.61	313.94	316.34	314.95	314.1	314.4	315.63	313.36	314.91	314.67	313.24	314.16	315.43
319.38	318.33	319.9	317.39	320.86	318.46	318.92	319.32	320.69	320.42	319.19	319.76	320.49	320.48	320.12	319.07	318.18	317.37	318.82	320.03	317.06	319.16	319.2	319.07	320.3	320.05	318.15	319.92	319.56	320.33	319.56	321.5	319.72	319.56	320.29	320.32	319.46	318.03	318.84	319.48	319.26	319.9	319.57	319.35	319.31	317.8	320.01	317.73	319.77	320.91
315.29	317.15	314.06	314.69	315.91	315.57	315.14	314.32	314.71	315.17	314.29	315.27	314.1	314.92	315.58	315.38	312.35	315.86	315.07	313.11	315.23	312.9	315.08	314.73	316.73	314.71	314.21	315.54	315.15	314.93	314.96	314.14	315.34	314.84	314.45	313.75	316.04	315.2	315.36	315.17	313.27	314.21	314.05	317.61	316.96	315.81	314.76	313.63	314.16	313.98
315.05	312.08	314.09	313.95	312.54	314.12	315.18	315.2	314.8	312.7	314.11	314.72	313.22	313.44	314.44	313.78	312.6	312.32	315.04	313.22	313.77	313.55	313.69	313.99	313.62	314.35	314.84	313.2	314.13	313.79	312.75	315.45	314.53	314.43	314.17	311.19	313.22	315.63	315.31	312.56	314.8	314.21	314.33	313.83	315	314.46	315.58	315.3	312.74	313.71
309.05	310.02	310.89	311.53	310.83	311.59	311.11	310.82	311	310.13	308.61	309.24	308.84	309.74	309.74	309.93	311.93	310.87	309.95	309.12	310.28	310.11	312.08	312.12	311.97	310.21	309.3	309.87	310.31	310.77	310.38	310.93	309.28	310.31	308.67	310.87	309.83	309.69	310.77	312.05	309.72	309.23	310.54	311.14	309.6	308.1	310.03	310.6	310.36	310.41
325.73	324.98	325.14	325.05	324.27	324.33	326.36	325.62	324.76	324.12	323.61	324.48	323.82	324.41	323.79	325.53	323.42	323.97	324.08	326.13	325.95	324.54	326.53	323.79	323.1	324.29	324.94	325.82	324.28	323.09	325.4	322.99	324.59	324.53	325.15	325.28	324.31	324.98	324.71	322.61	323.48	323.91	325.36	325.81	323.96	326.18	324.87	323.34	325.44	325.46
315.2	314.49	314.7	315.08	315.39	313.49	313.96	313.57	312.48	313.69	315.15	314.85	313.03	314.82	314.78	314.63	314.01	313.33	313.66	315.02	314.61	314.59	314.09	313.29	313.8	312.84	314.41	315.25	314.97	315.08	315.19	314.82	315.15	314.39	314.71	312.95	313.99	314.83	313.28	314.43	314.41	314.19	313.16	314.8	312.64	314.34	313.74	312.04	315.09	315.96
316.18	314.87	314.72	315.6	314.84	314.44	315.06	316.23	314.62	317.11	314.98	316.23	314.35	316.26	315.84	315.47	315.35	314.64	316.85	316	314.12	314.93	314.69	316.79	315.67	315.88	315.81	315.89	315.13	315.19	315.74	314.4	313.51	316.82	316.21	315.5	315.11	316.07	314.06	317.08	316.71	313.91	314.45	315.95	317.13	315.44	315.63	317.19	315.06	315.46
302.31	303.31	303.02	302.57	302.17	301.79	303.76	302.55	303.13	304.25	303.17	301.6	304.04	302.15	303.49	304.9	302.62	301.61	303.54	304.17	302.19	304.23	302.43	303.12	302.26	302.24	302.48	306.29	302.26	301.71	302.18	302.65	302.17	301.76	303.87	301.81	303.28	303.52	301.29	302.97	302.57	303.39	303.11	303.46	303.24	303.35	302.31	303.37	303.24	300.49
319.38	317.7	318.14	320.1	317.51	317.19	318.16	318.51	317.06	317.83	316.74	317.81	319.18	318.78	317.59	318.27	319.9	318.25	318.12	318.14	318.64	318.66	316.38	317.7	319.62	317.59	318.37	316.39	317.77	317.69	318.76	317.92	318.97	318.01	317.55	317.47	317.23	318.45	317.8	318.21	318.94	316.46	318.17	319.15	318.21	318.87	317.28	318.47	317.85	317.05
316.21	318.39	316.63	317.66	318.08	316.06	316.47	317.71	316.04	317.56	318.09	317.63	316.9	315.51	317.48	316.72	317.27	316.1	318.9	318.98	319.23	315.18	317.35	317.45	317	316.48	317.53	318.17	317.08	316.42	316.75	318.22	316.87	316.08	316.37	316.77	320.01	318.1	317.36	317.82	315.72	318.05	318.35	318.5	316.92	316.85	315.32	316.71	317.94	317
315.74	316.44	317.22	317.32	317.04	316.38	316.46	315.67	316.76	316.44	316.15	316.99	315.73	316.31	317.72	316.8	316.47	318.06	316.23	315.77	317.65	315.73	314.76	317.34	316.96	315.43	317.47	316.1	317.11	314.46	316.44	317.08	315.92	315.8	318.09	316.83	318.15	316.08	316.42	316.48	315.38	316.12	315.67	316.9	317.76	317.45	316	316.93	316.49	316.82
313.27	311.95	313.36	313.49	312.93	314.98	314.31	312.54	312.95	312.11	312.87	312.36	311.6	313.13	313.03	313.72	313.31	312.44	312.06	312.79	312.24	312.58	313.85	312.16	312.99	310.69	312.5	311.08	313.22	313.36	312.33	313.9	312.66	312.5	312.94	311.28	312.72	312.87	313.28	313.23	313.12	312.73	313.8	313.75	313.37	312.84	313.26	312.99	313.88	312.59
308.21	307.78	309.74	307.58	308.28	308.04	305.79	308.57	308.87	310.31	307.23	309.12	308.7	310.27	309.24	309.31	308.48	309.59	308.2	307.76	310.04	310.37	309.59	309.15	308.23	309.76	309.72	309.78	309.22	310.41	307.73	310.09	308.62	307.03	310.5	310.33	310.7	311.22	309.58	308.14	308.81	308.72	308.04	309.45	309.45	308.63	308.42	310	310.93	309.27
313.62	314.46	315.76	315.05	314.82	313.07	313.61	314.49	312.79	315.51	314.81	313.56	312.16	315.09	313.69	312.77	315.15	313.9	314.51	313.64	314.15	314.1	314.9	314.53	314.36	314.61	313.54	313.69	314.71	313.51	315.95	314.23	313.38	314.19	312.87	315.97	314.81	315.07	314.99	313.93	314.29	313.45	313.13	315.99	313.44	314.45	313.64	313.42	312.61	316.12
295.88	294.68	293.44	295.02	297.1	295.82	294.72	293.75	294.63	296.05	294.26	295.52	294.51	294.12	293.07	294.57	293.89	296.28	295.6	293.31	293.24	294.24	293.94	295.68	294.24	294.54	294.09	296.66	293.61	295	294.64	295.1	296.44	293.92	293.02	295.35	296.24	296.03	294.88	295.24	295.41	293.8	293.96	296.15	293.95	296.86	293.87	294.83	295.57	293.47
312.85	313.32	313.31	313.39	313.71	314.68	313.36	314.46	313.97	314.25	312.91	313.62	313.55	313.95	314.79	314.72	313.78	314.28	313.14	314.1	314.52	314.91	314.25	313.17	313.82	314.23	314.27	313.33	312.35	314.35	312.78	313.8	314.35	312.98	312.82	314.06	313.74	314	314.8	314.44	313.74	314.25	314.12	315.1	314.34	315.6	313.98	315.37	312.38	315.34
317.96	320.19	321.17	319.4	318.83	319.84	320.13	320.18	318.66	319.79	317.99	320.13	320.31	318.72	318.69	318.14	322.39	316.74	320.89	321	318.32	319.92	318.93	320.07	318.42	319.46	318.75	319.4	319.26	320.57	320.12	317.41	319.65	317.19	318.7	319.94	319.96	318.13	319.16	319	317.27	320.19	317.37	319.08	321.17	318.6	320.19	319.81	317.13	318.22
311.94	313.53	311.81	312.97	311.49	312.12	312.32	312.54	313.23	313.68	312.18	312.01	313.44	312.95	313.49	313.33	314.01	312.63	312.37	312.55	312.69	313.1	311.76	312.23	313.79	312.96	312.96	313.22	313.07	312.81	311.91	312.93	311.63	312.62	315.12	312.94	312.24	311.39	312.7	312.82	312.87	311.51	312.51	312.39	313.73	313.4	313.48	313.44	313.41	312.04
324.65	322.84	323.55	324.17	325.67	324.83	325.95	325.63	325.86	325.31	325.4	325.93	324.01	325.53	325.86	325.56	324.3	326.14	324.74	324.96	324.01	325.03	324	326.27	324.94	325.01	325.87	323.85	326.57	325.78	326.11	324.07	326.16	326.54	325.56	325.74	326.06	325.47	325.76	325.34	325.68	323.33	324.73	323.82	325.35	325.75	326.38	324.62	326.34	327.1
312.95	313.48	310.83	310.8	311.45	311.98	312.96	312.33	310.26	311.15	310.2	312.3	313.57	309.76	311.27	312.38	310.81	310.71	311.43	311.41	313.74	312.02	311.7	313.01	313.34	312.19	314.04	312.73	311.43	312.28	310.46	310.69	313.01	311.9	312.8	312.92	311.01	313.38	313.82	314.43	311.64	311.9	312.93	312.66	312.47	312.79	314.01	313.03	310.89	311.77
302.02	303.65	304.15	303.42	302.17	303.58	303.04	304.07	302.4	303.79	304.93	303.6	303.25	304.46	304.1	303.21	303.38	304.42	303.17	306.62	304.04	303.45	304	304.65	303.45	304.36	303.56	303.41	302.18	303.71	301.85	302.2	302.77	304.12	305.21	304.24	304.27	303.69	302.92	302.86	303.4	301.95	305.6	304.25	303.31	302.26	304.76	303.94	302.46	303.21
319.02	319.15	318.7	317.35	317.4	317.56	316.91	318.37	317.51	318.34	317.68	318.36	317.01	316.7	316.92	316.76	318.4	317.36	318.01	316.68	316.15	318.25	316.62	318.37	317.44	316.87	317.53	314.92	317.53	318.66	318.5	315.92	318.32	316.97	317.02	316.18	316.56	317.85	317.88	316.59	317.85	317.83	318.63	316.26	317.57	316.58	318.86	317.6	316.69	316.9
309.38	312.03	312.5	310.05	309.11	311.16	310.92	311.51	310.75	310.87	311.62	311.55	310.69	310.19	309.89	311.32	311.35	310.53	311.66	309.88	311.99	310.37	310.63	310.42	310.24	310.96	310.26	311.93	308.97	312.45	311.22	310.57	310.52	311.01	311.26	311.58	311.47	310.51	311.86	309.87	310.9	311.44	310.98	310.23	310.8	313.13	311.85	311.53	310.58	309.43
301.67	301.68	301.65	300.54	300.88	301.35	299.17	299.89	299.61	302.11	300.44	300.53	301	300.98	298.78	303.04	302.32	300.71	301.03	301.43	301.6	301.47	300.26	300.3	301.72	300.47	301.33	301.39	300.94	299.44	301.56	302.25	300.6	300.1	300.57	301.78	300.46	302.66	300.7	301.76	301.61	300.84	303.18	301.55	301.69	300.06	300.43	300.52	300.46	302.21
301.29	300.74	301.3	301.49	301.79	301.78	300.61	301.73	299.82	302.59	300.59	301.77	301.01	300.78	300.49	301.93	301.5	300.94	300.78	299.97	301.04	300.27	299.4	301.82	300.74	301.26	300.49	300.5	299.79	301.03	301.15	300.95	300.21	299.69	300.46	301.21	301.76	301.91	300.59	300.7	300.64	300.5	299.4	301.67	301.98	299.89	300.8	302.32	301.56	299.75
313.05	314.7	314.01	314.46	314.45	315.02	316.17	313.91	312.4	313.46	315.39	314.74	314.48	315.33	312.98	313.72	313.11	313.96	313.96	312.95	313.32	313.85	314.25	312.56	313.81	315.27	313.33	313.2	314.91	314	314.49	314.08	314.28	314.28	314.63	314.05	315.61	314.48	315.02	315.64	314.14	313.9	312.95	312.99	311.79	315.13	314.12	315.12	314.9	315.04
313.87	316.32	316.36	314.19	316.29	316.08	314.5	313.84	315.05	313.75	314.64	314.71	313.66	315.28	314.53	314.6	315.47	313.79	314.97	313.4	313.77	314.22	314.71	313.85	314.61	313.73	315.85	312.97	314.41	315.18	316.08	314.61	314.19	314.98	314.7	315.22	313.91	314.82	314.95	315.38	314.21	315.1	315.94	315.15	314.09	314.86	314.04	314.86	316.38	313.98
317.72	318.96	319.1	318.5	318.19	317.26	317.16	319.28	316.83	318.41	317.05	318.41	319.37	318.53	318.49	318.42	316.42	317.05	318.45	317.76	317.21	319.8	318.09	319.02	318.74	318.02	318.36	318.41	317.21	316.94	318.83	318.79	316.6	318.01	318.94	317.62	319.47	316.59	320.17	319.54	318.26	318.27	319.29	317.34	319.07	316.78	316.41	317.01	317.64	317.54
295.94	297.27	294.23	298.27	295.59	296.88	297.87	296.44	296.02	296.86	295.49	297.54	296.43	297.38	296.97	296.19	297.95	296.13	295.57	296.84	297.56	297.21	296.87	296.36	297.21	297.12	295.39	297.28	296.43	296.27	297.26	298.34	297.55	296.18	297.3	297.43	296.11	296.31	297.68	297.15	296.22	297.3	296.83	295.45	294.79	296.56	297	296.71	296.53	296.28
302.48	300.88	300.13	301.2	299.44	299.94	302.79	301.36	301.11	301.19	301.44	299.6	301.09	300.04	299.75	299.59	301.59	302.15	302.45	301.53	299.6	300.36	300.53	303.47	301.14	301.93	301.49	300.3	300.83	300.85	301.6	301.97	299.53	302.28	302.94	302.48	301.6	301.31	302.12	300.29	301.14	299.67	301.01	302.47	302.28	302.59	300.92	302.39	301.03	302.87
315.3	316.83	317.36	317.5	316.8	316.97	316.58	316.96	316.77	316.01	313.44	316.4	317.06	314.74	317.43	316.5	317.37	316.08	315.96	316.68	318.3	317.91	316.49	316	316.52	317.77	315.97	315.22	317.32	315.77	315.38	317.36	315.59	316.67	318.15	317.92	317.05	316.83	315.94	316.54	316.9	316.98	316.7	316.27	317.81	317.81	317.39	315.64	317.52	313.7
303.08	304.91	304.88	304.3	303.98	306.17	305.44	306.78	305.45	305.65	305.13	306.34	304.48	305.24	306.71	304.71	305.65	304.84	306.15	304.54	304.18	305.42	306.06	305.19	306.14	305.27	306.75	305.54	305.63	303.72	304.73	306.43	305.77	304.92	306.9	306.99	303.77	305.14	305.17	304.71	305.39	306.38	304.45	304.4	304.31	306.7	305.19	305.7	306.83	304.12
312.04	312.95	313.35	312.15	314.07	313.01	311.63	311.58	313.07	312.69	310.85	312.05	312.91	312.77	312.86	312.73	312.42	311.85	311.74	312.76	311.6	312.43	312.75	313.72	313.02	313.19	313.1	313.41	314.08	313.08	312.04	311.74	312.15	313.17	312.44	310.4	313.76	312.83	311.05	310.91	313.09	312.74	312.49	313.78	312.81	313.15	312.55	313.98	314.21	312.19
308.84	307.86	310.08	310.75	309.35	308.02	310.08	306.5	308.23	309.85	309.77	310.18	306.84	305.15	308.66	308.63	309.27	307.62	309.11	308.72	309.98	308.86	307.78	307.49	309.19	309.98	308.81	308.01	308.89	310.47	307.73	310.89	309.85	309.82	309.05	308.34	309.01	308.54	307.93	306.4	309.4	309.85	308.29	309.53	307.78	308.61	309.12	307.9	309.64	309.78
295.46	297.08	297.27	297.8	296.47	297.7	297.4	296.67	297.51	297.36	297.02	296.24	296.39	296.28	295.47	297.34	296.72	296.11	295.67	296.74	297.09	298.18	297.5	295.14	296.91	297.89	296.93	296.43	297.84	297.27	297.86	297.03	295.51	298.16	297	295.94	296.06	297.54	297.14	297.49	296.79	297.73	296.82	295.46	296.51	298.5	296.68	295.97	295.89	296.7
305.91	306.14	307.29	307.04	305.09	302.8	304.46	304.55	304.26	307.18	305.27	304.97	302.78	305.54	305.28	304.02	305.45	305.62	305.33	305.54	305.5	304.19	304.73	304.22	306.16	306.18	304.92	304.04	305.89	307.53	304.34	304.23	304.74	306.27	303.36	306.02	304.77	306	305.58	305.59	305.22	306.62	304.86	306.13	306.52	304.09	304.15	305.61	303.59	304.68
295.86	293.91	295.67	295.22	294.46	295.69	295.47	295.04	294.86	295.09	297.08	294.93	294.43	293.86	295.64	296.84	295.3	294.9	294.44	295.38	295.93	294.91	296.49	295.71	294.72	293.95	294.91	295.85	295.83	296.22	296.63	294.78	294.51	295.44	294.68	296.18	296.29	296.85	295.58	297.19	296.44	294.76	294.17	296.15	295.74	294.78	296.06	294.29	293.92	293.73
325.14	326.71	328.15	326.96	327.02	326.66	326.16	326.73	327.92	327.41	325.21	326.67	327.56	327.95	327.26	325.97	325.27	326.94	327.27	326.62	327.42	328.06	326.81	326.72	326.92	327.45	326.27	327.98	327.79	327.36	326.65	325.95	328.12	328.18	325.38	328.7	327.11	327.8	327.74	328.43	328.02	327.84	327.57	326.66	327.01	328.3	326.76	327.77	326.04	326.92
317	318.11	318.67	318.94	318.74	318.62	318.93	318.64	317.73	317.38	319.81	317.62	319.62	317.59	319.27	317.53	319.16	318.08	316.09	319.02	318.82	316.82	318.45	316.84	317.92	316.59	319.67	318.46	316.31	316.67	318.31	318.41	316.39	317.39	318.36	319.39	317.84	319.48	318.24	316.68	317.82	318.53	319.01	317.92	316.73	319.64	318.16	316.75	318.61	315.4
300.56	300.16	298.7	298.14	299.26	300.61	300.72	300.21	297.76	300.28	299.42	299.8	300.55	299.13	299.85	297.82	298.75	298.92	299.51	299.97	301.64	300.27	301.06	301.04	300.08	301.1	300.81	300.34	301.2	300.28	299.58	299.61	302.07	299.98	300.55	300.34	298.92	299.85	297.68	300.93	299.42	298.74	301.11	300.94	301.37	301.18	299.78	298.83	298.67	300.1
295.35	293.95	294.86	294.14	293.66	294.97	293.84	294.5	294.73	295.38	295.91	293.92	294.78	294.11	292.87	294.99	295.24	295.18	294.23	292.52	294.17	293.77	296.91	294.77	296.41	293.59	296.06	296.66	296.27	295.4	296.58	294.15	294.84	295.04	295.8	296.63	295.4	295.56	295.31	294.37	294.77	292.83	295.93	295.49	294.98	296.65	295.35	295.76	295.55	294.78
309.38	307.84	307.74	307.93	309.01	309.01	309.33	310.24	308.64	310.38	308.74	308.06	308.87	308.33	309.04	306.95	309.65	309.72	309.13	309.1	308.39	308.24	308.8	309.05	310.5	308.55	308.27	308.14	307.82	307.88	309.69	307.99	309.35	308.86	308.89	308.05	308.54	310.32	309.93	307.85	308.22	308.09	307.68	309.69	307.98	308.82	308.76	308.89	310.27	308.75
307.91	308.54	309.05	309.53	308.79	309.44	311.12	308.77	308.54	308.67	308.74	309.82	308.2	309.72	309	308.15	307.03	308.83	308.82	306.58	309.19	308.4	309.2	307.54	309.66	307.61	309.01	308.57	310.43	307.84	309.27	308	308.56	308.78	311.42	309.29	310.32	307.38	308.91	310.78	308.47	308.67	307.59	308.9	309.08	309.14	307.37	307.55	309.35	307.82
303.38	302.93	302.72	302.6	302.17	303.03	302.86	303.02	301.4	301.86	302.5	302.74	302.9	303.37	302.38	304.1	303.26	302.25	302.25	302.77	303.1	302.23	303.04	301.88	302.04	303.3	301.35	302.13	303.05	304.73	301.85	299.94	301.97	302.59	301.6	302.92	301.71	300.22	304.15	303.88	302.77	302.55	301.76	303.27	303.12	303.35	302.41	303.92	302.41	302.46
313.67	314.37	315.31	315.22	316.46	315.02	314.06	315.97	315.56	315.1	313.88	314.34	313.34	315.27	315.11	313.84	315.92	316.09	315.29	314.45	315.32	317.09	313.78	315.16	315.72	315.75	315.71	316.01	313.01	314.39	317.17	315.04	315.11	314.92	314.48	313.92	312.66	314.95	313.1	313.89	317.11	314.93	315.9	314.24	315.31	316.22	314.69	315.53	313.17	314.95
318.62	318.56	318.53	319.97	320.09	318.54	318.49	317.13	316.88	318.79	320.27	320.22	319.32	318.15	319.77	317.88	317.8	319.2	315.72	319.29	317.4	317.57	317.78	318.16	318.91	318.74	318.02	319.59	318.59	318.9	319.01	319.02	318.36	317.38	318.1	317.88	316.95	318.7	319.58	318.53	316.68	318.7	317.75	316.22	318.37	318.9	319.71	319.4	319.62	317.59
307.46	306.27	308.38	307.44	305.67	307.33	306.17	307.17	308.93	306.53	306.58	305.55	306.97	307.32	306.2	306.96	308.5	306.14	306.81	307.04	308.86	306.95	308.17	307.43	308.12	308.48	307.41	307.84	307.37	308.18	307.43	307.51	307.16	308.77	309.34	306.62	307.02	306.56	308.43	307.67	306.77	306.8	306.98	307.25	307.49	308.85	307.71	307.68	307.99	306.18
296.95	298.03	297.28	297.38	298.34	296.55	296.61	296.22	297.88	295.95	295.98	297.11	296.07	296.74	297.69	295.08	298.73	295.31	297.23	296.83	296.82	296.2	297.32	296.66	296.52	295.75	296.04	298.11	297.1	296.31	295.77	295.1	297.47	297.98	297.94	297.05	297.99	295.89	297.75	296.5	296.55	295.72	297.59	295.58	295.38	298.16	294.95	298.99	297.95	296.23
313.65	314.98	315.88	314.34	312.89	314.55	314.89	314.53	313.8	313.71	312.52	314.07	312.64	312.44	315.46	314.06	312.63	314.09	314.01	312.68	313.81	315.35	314.18	313.96	313.41	314.31	314.54	313.04	312.87	314.55	313.77	313.69	312.12	315.74	316.61	313.23	313.42	315.12	314.65	313.81	314.79	314.04	315.8	313.4	314.28	312.23	315.03	312.52	315.16	314.43
301.13	300.26	303.13	302.71	304.75	303.85	301.71	304.27	301.12	300.91	302.63	299.37	300.3	302.44	302.51	301.11	302.34	301.79	303.64	303.3	302.41	302.34	302.27	301.78	300.97	301.99	301.36	303.59	303.52	303.16	301.81	303.75	303.02	304.11	301.92	303.67	303.43	301.06	300.96	301.87	302.32	305.48	301.22	301.44	303.54	302.22	303.21	303.61	301.98	302.59
318.7	316.88	317.64	316.32	318.66	319.46	318.5	319.66	317.56	318.47	318.24	318.88	318.19	320.98	319.17	317.57	320.04	317.33	316.58	318.7	318.62	319.9	318.06	318.41	318.19	318.86	318.13	318.65	317.93	320.09	318.35	318.61	317.13	316.41	317.83	316.6	317.92	318.54	317.63	317.9	319.1	317.23	317.35	318.16	318.36	318.85	317.23	319.39	319.91	317.55
317.88	317.69	318.4	317.3	318.01	317.24	316.74	317.07	315.68	317.67	318.07	316.24	316.97	317.64	317.45	317.18	316.31	316.25	317.71	315.69	318.07	317.61	316.64	316.74	316.39	317.71	318.85	318.13	317.83	318.17	318.1	316.38	317.1	318.53	315.35	316.66	318.69	317.14	316.08	318.01	317.29	317.26	317.78	317.28	316.39	316.49	317.33	316.56	319.06	317.88
294.62	295	293.67	294.11	293.36	294.83	294.27	294.96	293.01	293.21	294.83	293.3	292.02	294.56	295.33	293.14	295.84	292.2	293.82	293.72	295.63	295.18	294.17	294.15	293.44	296.63	294.99	295.03	293.61	295.42	296.17	294.09	294.88	294.28	293.99	293.53	294.4	294.2	296.23	293.39	295.98	292.65	295.86	294.36	293.57	294.31	293.18	295.71	294.76	294.36
312.78	311.57	314.58	311.52	313.3	312.01	313.93	313.26	314.15	312.81	313.28	314.1	312.74	313.4	313.44	313.72	313.63	313.3	313.78	313	314.3	313.15	311.8	313.69	311.57	315.08	311.64	311.38	312.76	312.27	312.7	313.76	311.48	312.71	312.85	310.13	312.01	311.46	312.47	312.76	312.38	311.11	312.89	313.43	313.16	312.52	313.14	312.96	314.06	313.03
294.89	293.6	291.99	292.72	293.6	295.11	293.62	293.62	293	294.38	293.77	294.57	293.75	294.32	292.45	292.57	294.63	293.01	293.5	294.91	295.36	294.03	295.79	296.57	293.55	294.88	294.03	293.55	295.29	292.48	295.16	293.42	292.78	294.98	293.36	294.75	291.76	293.76	294.15	293.86	292.56	293.14	294.98	293.65	294.13	293.22	292.67	292.96	295.2	293.42
311.84	314.77	311.94	313.64	313.74	313.05	313.3	313.92	312.52	314.26	314.27	312.03	312.48	314.65	313.99	314.29	313.47	311.89	314.27	313.33	313.82	313.32	314.03	313.72	313.14	313.26	312.76	314	312.67	312.53	313.17	313.49	314.51	313.62	312.88	313.98	314.84	312.72	313.64	314.23	313.43	314.49	312.73	312.55	312.55	312.38	313.7	313.18	313.66	314.57
316.55	314.67	313.03	314.34	314.56	315.01	314.45	314.36	315.81	315.71	314.67	316.29	315.02	314.39	314.91	314.92	315.32	312.52	314.96	316.81	314.36	314.43	313.71	315.04	315.02	316.87	313.43	313.3	316.34	315.57	317.34	315.69	315.31	316.99	315.23	316.78	315.32	315.88	315.43	314.38	313.97	315.15	313.09	312.83	313.99	315.65	315.32	316.57	314.24	314.23
307.98	308.41	310.84	308.32	307.57	308.17	308.72	308.4	310.29	310.13	308.76	307.8	308.86	309.03	308.41	308.69	307.55	309.5	307.93	309.43	308.18	309.07	308.17	307.65	307.1	308.46	308.46	308.55	308.42	309.65	310.12	309.93	307.89	308.38	308.42	309.55	307.1	309.53	309.88	308.19	310.9	306.73	307.48	306.32	308.6	309.56	309.23	308.4	309.07	309.83
302.06	304.3	303.29	302	303.46	302.77	303.44	304.12	303.35	303.85	301.51	303.84	303.01	301.41	303.19	301.85	303.72	302.7	303.44	304.71	301.07	301.95	302.67	302.34	303.86	303.79	303.79	305.22	302.17	303.92	302.27	304.96	301.49	304.52	303.16	303.94	301.94	303.02	304.35	304.41	304.14	303.11	302.63	303.39	303.38	302.54	302.05	302.82	303.77	304.27
297.28	297.15	297.78	298.01	298.01	297.24	296.76	297.69	297.87	297.69	298.28	296.89	296.56	297.83	298.95	298.41	297.09	297.18	296.5	294.91	296.7	299.72	297.23	296.57	295.16	296.48	297.35	296.97	297.07	296.54	298.71	297.9	296.91	298.13	295.84	297.57	299.12	295.73	296.54	296.53	296.78	295.5	296.61	296.74	295.8	295.66	297.75	297.22	295.46	297.33
297.74	297.23	297.94	297.17	297.7	296.17	296.63	295.07	295.25	297.08	296.92	297.03	296.46	297.48	297.05	297.89	296.56	297.02	295.48	296.4	295.36	296.53	296.97	298.7	296.89	297.79	295.26	297.87	297.67	295.75	297.23	297.58	296.66	296.68	297.55	296.82	296.7	297.65	296.63	296.81	296.36	296.81	297.94	296.31	297.27	295.26	298.44	295.73	296.98	296.3
314.23	312.57	312.09	314.81	312.41	313.32	314	314.25	313.75	313.93	314.06	313.22	312	313.52	314.01	312.76	316.93	314.17	312.41	312.02	312.92	312.62	313.1	312.92	314.21	313.18	313.7	311.79	313.99	313.65	313.46	313.93	314.08	312.18	313.44	312.88	314.22	312.7	312.94	313.88	312.87	315.54	314.73	312.75	312.46	315.54	313.12	314.2	313.76	313.86
295.77	295.34	293.33	295.07	295.3	296.47	294.94	294.43	296.07	295.31	294.32	294.33	295.75	295.5	295.48	294.63	294.16	294.48	294.17	295.89	296.02	294.36	295.7	294.37	296.52	294.71	295.45	294.56	295.61	294.2	294.64	294.5	295.67	293.17	294.94	293.56	295.41	293.58	295.08	295.14	294.38	294.29	296.54	293.76	293.24	295.23	292.35	294.61	295.82	295.07
300.18	300.74	302.73	301.22	300.02	301.28	302.62	299.76	301.63	300.89	301.85	301.2	301.5	300.14	300.96	300.72	299.83	301.24	301.27	300.14	301.71	301.56	301.23	300.06	300.17	300.38	302.68	301.16	301.68	302.1	299.87	301.42	301.92	301.14	299.16	301.68	301.22	300.36	301.7	301.1	301.4	301.54	300.15	300.82	300.91	300.02	301.03	299.55	300.37	301.83
293.54	293.54	292.97	294.4	291.65	294.81	296.37	295.37	294.03	297.35	294.56	293.44	295.6	293.23	294.95	291.99	293.45	294.44	293.62	293.99	292.51	293.58	294.28	294.44	293.56	293.6	292.2	293.73	294.66	295.21	295.25	295.04	293.04	295.14	293.63	294.19	294	292.52	294.39	293.94	293.32	293.55	292.77	293.78	293.42	293.72	294.98	293.69	294.85	295.96
328.13	327.37	327.36	326.23	326.86	328.83	327.55	325.28	327.54	330.01	327.94	327.94	328.55	329.07	328.55	327.85	325.82	327.6	326.29	327	329.15	326.25	326.4	328.29	327.37	328.21	327.31	329.29	326.5	326.3	328.54	327.91	328.7	327.49	326.32	326.34	327.73	326.8	327.86	329.14	326.71	328.19	328.51	327.38	326.93	329.19	328.74	327.54	328.41	328.12
310.95	311.66	310.18	309.72	309.28	310.08	311.26	311.28	309.54	311.26	312.16	310.62	309.98	310.33	309.63	310.19	311.49	309.91	310.44	309.98	309.96	311.62	310.21	311.85	310.75	310.4	310.54	310.59	313.16	310.65	312.2	311.24	310.72	310.9	310.64	310.43	310.34	310.51	311.86	311.02	311.94	311.37	311.45	310.42	309.08	311.01	310.49	311.36	309.6	311.69
310.89	308.11	306.72	308.51	309.95	308.91	306.54	310.6	308.17	308.61	309.35	309.38	309.68	310.36	307.73	310.14	308.67	308.02	310.45	308.4	306.83	308.78	309.61	310.08	309.01	309.91	308.5	307.43	309.57	306.77	309.63	307.72	308.03	308.86	308.95	308.56	309.72	307.95	308.84	307.9	307.8	309.23	308.72	309.03	307.53	308.71	307.95	309.66	311.07	309.33
312.64	314.46	315.85	315.24	315.99	314.33	314.73	314.14	314.43	315.18	314.67	313.24	315.55	314.62	315.2	315.12	314.42	315.81	315.79	315.24	313.99	314.68	315.9	314.06	314.98	314.89	316.04	314.3	314.81	315.92	314.28	313.84	316.61	313.16	314.33	313.9	312.98	316.06	314.87	313.37	315.98	315.76	313.04	314.3	313.84	314.59	314.84	315.62	316.59	314.43
300.26	300.55	300.55	301.54	302.93	301.41	300.73	300.38	302.91	300.88	301.2	300.08	301.09	300.31	302.59	301.76	303.53	299.47	302.32	300.43	302.66	302.65	300.52	300.31	301.29	299.15	299.56	299.52	301.86	301.17	302.88	300.51	300.84	299.94	300.1	300.99	302.59	300.69	300.64	299.13	300.09	302.38	298.56	300.65	302.19	300.54	301.83	299.44	300.01	301.49
303.75	303.32	303.89	305.37	303.29	302.5	303.01	303.23	303.86	304.68	302.7	302.12	302.2	302.63	303.63	303.33	303.02	304.36	304.27	304.52	302.2	303.77	301.61	303.02	303.92	302.31	303.37	302.6	304.56	303.04	302.41	303.33	303.44	303.8	302.87	303.7	305.11	304.51	301.96	304.29	302.62	304.42	303.23	303.7	304.81	304.28	302.91	301.79	305.1	302.22
303.14	304.01	300.67	302.2	302.92	303.52	301.91	304.45	303.59	302.27	302.2	300.5	302.54	302.16	301.29	302.22	302.54	301.66	303.47	303.69	302.82	303.11	302.21	303.45	302.41	302.78	302.9	302.93	300.27	300.35	302.3	302.68	304.51	302.87	302.97	300.06	301.94	302.25	304.21	302.98	301.37	302.07	302.17	302.6	302.78	302.17	303.3	300.96	304.38	303.84
303.67	302.34	301.18	305.38	303.76	305.13	303.73	302.64	304.37	305.69	304.96	302.77	304.28	305.36	303.07	302.21	303.38	304.51	303.8	304.04	302.52	304.58	304.11	303.13	303.61	304.32	302.57	303.28	303.13	303.2	303.83	304.8	302.73	303	302.76	302.68	305.17	302.52	302.85	304.4	303.32	304.55	305.05	302.55	303.08	304.37	304.56	302.11	304.49	302.4
300.22	299.17	300.94	299.22	300.26	300.44	299.58	300.66	300.62	301.11	297.74	299.16	300.25	299.13	298.95	299.05	299.07	299.25	300.13	299.08	301.14	298.88	299.18	300.56	300.3	300.67	300.61	301.03	300.24	299.21	299.82	299.15	299.69	300.09	300.21	300.35	299.86	298.79	299.2	298.36	299.05	300.31	300.47	301.36	299.49	299.98	299	299.99	301.79	302.06
325.22	324.58	325.53	325.75	325.31	325.27	324.35	324.5	324.31	324.03	325.33	324.57	323.79	324.69	324.72	323.99	325.08	324.51	324.94	324.8	326.44	326.32	325.37	323.69	323.23	327.55	325.16	325.32	324.83	324.06	324.63	323.71	323.66	325.23	324.3	324.73	324.38	323.28	323.64	324.02	325.28	323.31	323.21	323.88	323.43	323.78	324.48	325.87	323.33	324.89
303.93	303.24	301.74	304.6	302.67	302.8	305.41	303.5	302.99	305.34	303.73	306.1	303.54	303.88	303.39	303.41	304.95	305.5	305.92	303.35	304.16	302.61	304.5	302.65	302.49	302.12	303.59	303.62	303.78	302.22	304.78	305.1	302.88	305.03	303.21	305.25	302.74	303.54	303.1	304.17	304.05	305.06	304.31	304.03	303.5	302.73	302.68	303.6	304.97	301.09
304.81	303.3	305.16	305.18	305.33	306.98	305.37	304.3	304.32	304.69	303.95	305.07	306.04	305.4	301.89	304.82	304.72	305.19	304.51	302.51	304.36	305.16	305.46	305	305.35	305.55	306.13	305.68	304.06	304.12	303.9	305.82	304.84	305.62	304.36	304.99	303.83	306.79	304.66	304.79	306.8	305.42	303.78	304.91	304.65	304.02	305.49	304.49	303.23	304.67
293.47	294.33	294.83	293.6	295.55	293.22	294.18	294.91	294.24	293.57	294.58	294.21	294.04	293.36	293.96	292.67	293.46	294.97	292.94	294.14	293.8	293.64	295.4	294.15	296.29	295.18	295.7	293.44	293.01	292.63	294.77	293.84	293.95	293.4	293.06	294.93	295.28	294.9	293.13	295	293.68	293.94	292.03	293.93	294.94	294.06	294.26	294.66	293.56	295.46
308.49	310.28	309.32	309.74	308.84	308.84	310.06	307.93	308.41	309.02	308.93	308.3	310.69	309.35	308.69	309.27	309.04	308.43	309.57	309.28	310.35	309.37	310.79	310.33	310.34	307.99	308.37	308.58	308.8	309.06	307.96	308.97	308.12	309.32	310.33	310.44	310.49	310.8	308.4	308.13	309.07	309.48	312.34	308.57	305.69	309.25	309.28	309.25	308.85	309.78
318.17	317.66	319.79	318.3	319.06	319.12	317.98	318.36	318.91	316.26	318.16	319.22	317.13	317.94	316.36	317.32	318.62	316.56	316.98	319.16	319.62	317.91	318.45	316.93	318.44	317.72	317.65	317.67	317.52	317.61	316.14	317.89	316.27	318.82	319.57	319.13	318.86	317.2	318	319.8	317.42	318.33	317.49	317.73	320.87	319.21	317.25	317.97	317.46	317.69
317.35	316.77	316.34	316.81	317.29	316.73	317.13	317.42	317.54	317.57	317.6	315.85	316.77	316.67	317.64	317.15	317.58	316.68	317.47	316.89	315.36	316.38	318.14	317.31	317.21	316.57	314.79	316.36	317.54	318.79	316.31	316.08	316.24	316.74	316.96	317.86	318.16	317.8	318.18	316.42	318.43	315.8	317.13	317.42	316.6	317.38	316.08	315.73	317.74	316.78
318.63	317.8	320.32	317.67	319.21	318.38	318.34	319.07	317.92	316.42	316.05	317.51	317.05	319	318.78	318.69	316.85	318.88	318.14	317.7	317.91	319.04	317.79	318.97	317.16	317.74	318.25	318.44	316.9	319.43	318.35	318.66	317.9	316.01	318.36	320.18	317.09	318.26	316.91	318.32	317.37	317.74	319.11	317.39	317.42	318.91	317.43	317.09	317.5	318.15
315.63	313.98	313.06	313.6	313.6	313.11	313.46	313.18	313.69	313.95	314.99	314.08	311.75	313.8	314.36	313.64	312.62	313.27	313.85	314.41	314.21	313.95	314.65	314.53	314.37	314.48	312.28	314.77	313.49	312.95	313.41	312.31	314.82	314.33	314.57	312.92	314.59	314.86	313.7	313.64	314.47	313.2	313.46	313.59	312.76	313.5	314.26	313.03	312.75	314.21
313.28	314.99	313.73	313.66	314.33	315.22	314.14	312.93	313.12	313.6	313.95	314.64	314.3	314.32	314.92	313.88	313.41	314.05	311.84	313.06	313.09	314.48	313.11	313.83	314.97	314.44	313.26	314.89	314.05	314.43	313.44	315.5	313.34	313.64	314.64	313.93	313.88	315.78	313.44	314.17	312.58	313.41	312.83	314.97	315.06	313.3	312.85	313.54	313.47	313.85
323.83	324.31	323.98	326.01	324.58	323.17	322.62	326.62	325.17	324.09	323.77	324.76	322.94	325.35	326.32	323.01	325.9	323.21	324.12	324.73	325.34	324.71	325.99	325.68	324.6	325.64	322.63	325.74	325.09	324.34	324.22	324.49	323.86	324.79	325.49	324.25	324.41	325.87	324.1	323.08	324.35	324.09	323.62	324.98	324.58	324.44	323.88	324.79	325.2	326.02
328.02	328.78	328.08	327.81	328.14	327.64	328.52	327.95	326.66	327.02	327.48	327.77	326.76	326.88	328.78	328.61	327.88	327.96	328.28	328.96	326.19	327.53	326.48	328.59	327.25	328.03	328.28	328.49	328.59	328.54	326.92	330.04	330.45	326.3	328.57	328.32	327.42	329.41	327.58	330.35	327.15	329.57	327.98	328.5	329.04	327.4	328.16	326.51	329.81	326.92
303.25	302.15	303.6	301.93	303.87	304.12	302.93	302.87	303.43	302.57	300.84	301.43	304.64	301.64	304.55	301.61	302.19	302.68	301.46	301.79	301.02	302.02	301.95	303.3	301.18	302.67	300.51	301.49	302.74	300.26	302.95	300.94	302.8	304.39	300.57	301.42	300.37	301.86	301.37	303.12	302.75	300.84	301.63	304.48	303.35	301.73	303.78	303.02	303.96	303.56
314.41	314.43	315.74	313.63	314.48	315.22	313.4	314.19	313.36	312.87	313.94	315.98	313.79	312.83	314.83	313.69	314.69	313.52	313.9	312.98	315.08	313.6	315.04	316.35	313.31	314.32	313.99	314.6	312.98	312.8	314.34	313.38	313.41	315.6	314.36	313.92	315.93	313.5	313.58	314.21	313.63	313.31	313	315.67	314.94	314.41	314.51	313.77	314.95	312.54
319.02	319.78	319.52	318.12	318.16	320.01	319.47	319.39	320.79	319.96	319.35	315.89	319.85	320.41	320.33	317.77	320.28	319.51	317.88	319.54	319.43	320.37	318.2	318.78	318.8	320.75	318.44	318.17	319.51	318.12	320.36	319.54	318.99	319.07	319.95	318.59	319.54	318.27	318.14	319.55	318.7	318.99	319.67	318.38	319.9	318.8	318.56	317.72	320.48	321.51
304.54	306.77	304.53	304.02	306.11	307.11	304.76	304.27	306.07	307.57	304.48	307.13	304.66	305.13	305.41	305.02	305.88	304.17	302.79	305.98	304.62	307.01	305.52	303.02	304.35	305.82	304.91	304.82	306.47	306.19	306.28	304.66	305.32	303.69	305.86	304.49	304.8	305.83	304.51	305.46	305.96	305.19	305.22	304.2	305.38	306.27	304	305.93	305.92	304.4
302.93	305.49	303.71	302.96	303.21	302.93	303.38	304.48	303.16	303.61	303.38	302.86	303.49	303.32	303.83	301.79	303.58	303.38	303.05	303.85	302.57	302.86	303.61	304.02	304.2	303.19	302.55	302.54	302.4	303.07	302.24	305.37	303.26	302.54	303.24	304.07	304.72	305.05	302.98	304.07	303.56	305.46	302.5	301.83	304.08	304.1	303.14	304.08	302.75	304.45
308.05	310.38	310.57	309.41	310.08	310.45	308.89	311.13	311.05	310.4	310.26	310.66	309.5	311.32	309.72	307.88	309.27	309.88	311.17	310.39	309.31	310.55	309.14	309.83	309.15	310.18	309.55	310.7	310.14	308.18	309.28	308.05	311.75	310.55	311.5	311.63	308.29	308.71	309.36	310.3	308.64	310.26	310.22	309.91	309.87	309.15	308.29	308.16	307.56	310.58
314.89	315.01	314.41	312.31	313.44	314.75	314.3	314.71	314.37	313.26	313.44	315.05	314.58	314.44	313.21	315.11	314.02	315.56	314.54	313.34	315.94	314.39	315.8	313.33	314.34	311.88	313.75	312.5	313.8	313.65	316.25	313.17	311.26	313.73	313.53	315.64	314.88	316.23	316.17	312.97	314.71	314.94	313.99	313.14	313.5	313.65	312.95	312.7	314.54	315.97
328.57	326.93	326.32	325.98	326.75	327.6	327.73	326.59	327.16	327.82	326.63	325.86	326.46	327.6	328.44	326.43	327.79	325.94	326.1	325.7	326.59	327.93	327.31	327.8	327.07	327.36	326.88	327.57	326.63	326.53	326.52	324.94	326.38	325.9	329	327.06	325.33	327.07	326.78	327.84	326.14	324.64	327.22	328.01	326.92	326.8	328.47	326.14	326.75	326.75
301.12	300.7	301.21	300.36	300.01	302.06	300.28	301.56	300.56	303.24	300.57	300.52	299.94	300.74	301.61	300.76	301.06	302.42	299.23	301.68	300.88	301.14	301.42	301.09	299.81	300.07	301.64	301.49	301.11	302.12	302.46	300.27	301.02	300.42	301.74	300.13	301.22	299.89	300.61	301.87	300.85	300.6	301.95	300.43	300.54	299.48	301.05	302.35	300.93	301.86
304.18	306.23	304.39	304.46	305.37	303.33	305.15	304.2	304.84	304.11	306.67	304.35	303.79	304.43	301.86	303.98	305.66	304.56	304.41	302.43	303.7	306.41	304.57	304.72	304.09	303.15	304.79	305.31	305.22	303.14	303.7	303.59	304.49	305.71	304.83	304.82	303.4	305.59	305.39	303.26	304.7	305.21	304.99	304.62	304.48	303.7	304.87	304.66	307.4	303.56
312.48	311.21	310.12	310.99	312.38	309.35	310.41	311.89	311.61	312.03	311.76	311.82	311.44	312.43	310.35	312.7	310.81	310.63	310.15	312.04	312.47	310.38	311.03	309.72	311.82	310.76	313.41	311.7	314.02	311.23	311.64	311.74	309.88	313.66	313.54	311.2	311.96	311.64	312.09	311.71	310.33	310.56	310.8	312.03	310.61	310.85	310.14	312.26	310.18	312
304.66	302.53	305.19	304.23	304.22	303.15	305.39	303.08	303.98	304.83	304.29	305.42	304.13	304.53	305.13	306.09	304.38	303.84	302.76	305.3	304.6	305.39	306.17	305.13	304.43	305.14	304.8	306.68	305.48	303.64	304.66	304.33	304.91	303.52	304.13	304.54	304.38	303.94	304.38	303.88	305.24	304.36	303.77	303.72	302.97	306.06	303.43	304.06	304.56	304.36
317.56	318.96	317.48	318.75	318.4	316.75	317	319.33	316.32	316.67	318.02	316.72	318.47	318.21	317.01	316.5	317.18	315.89	314.8	318.35	316.76	317.71	318.73	317.14	316.31	317.76	317.55	318.08	317.24	316.96	318.06	316.87	316.24	317.23	317.81	317.53	316.94	318.12	318.86	316.91	317.03	317.46	316.67	317.3	314.26	316.08	318.41	319.79	316.82	317.24
305.9	304.02	305.66	303.69	305.11	305.01	305.16	303.11	304.5	304.87	306.17	304.34	304.44	306.58	306.78	304.89	306.13	304.96	304.24	304.88	306.64	303.74	305.66	304.27	304.93	305.27	306.91	305.84	306.07	308.11	303.14	304.36	306.19	304.74	305.9	306.5	305.66	304.69	307.83	305.56	306.67	305.61	306.03	305.65	305.58	304.78	304.92	306.47	306.51	305.51
315.07	314.28	316.18	314.25	316.44	314.13	313.76	315.41	315.54	316.08	313.55	314.15	315.35	315.17	313.41	314.94	315.81	315.64	314.85	315.69	314.34	312.79	315.39	314.74	315.71	314.78	316.23	315.07	315.62	313.87	314.49	314.83	314.97	315.97	315.3	314.07	313.59	315.94	313.93	314.14	314.86	315.42	315.34	314.61	315.04	315.52	314.28	312.69	314.9	314.92
309.93	309.73	308.15	308.32	306.43	308.23	309.11	308.28	310.57	308.33	308.17	309.52	308.93	308	309.95	308.24	308.92	308.83	309.13	308.03	308.59	309.03	308.77	310.1	308.56	310.29	310.79	309.4	308.85	308.78	309.03	310.36	309.91	309.62	308.43	310.24	309.82	310.9	309.16	309.76	307.98	309.33	308.65	309.44	309.11	309.37	309.04	309.56	308.74	308.48
315.52	315.76	315.96	316	317.69	316.76	315.13	314.46	314.81	315.26	315.39	315.47	314.44	315.73	315.18	317.04	313.71	316.7	314.17	314.43	316.56	315.49	315.08	317.14	315.06	314.56	315.55	314.74	317.53	316.92	315.48	315.52	315.53	316.19	316.56	315.08	315.03	316.78	317.21	317.31	313.91	317.09	316.6	317.01	315.64	315	315.79	316.05	317.19	317.07
312.46	314.7	315.66	313.18	313.94	312.34	312.45	315.15	314.68	313.12	313.56	314.61	314.49	314.41	314.72	312.44	313.29	314.2	312.98	314.07	312.24	311.65	313.94	313.64	314.69	313.88	314.73	312.6	314	312.18	313.15	313.51	312.66	314.57	314.69	313.93	311.16	314.52	314.32	312.63	313.86	312.73	313.87	315.04	315.37	315.05	312.83	314.21	314.24	313.57
300	300.88	299.74	301	299.42	300.61	300.04	301.24	298.62	300.41	301	299.27	300.28	299.33	300.24	302.62	299.6	299.71	299.3	301.15	299.8	300.09	298.64	300.69	300.64	299.28	299.77	300.37	298.82	298.77	301.97	300.76	299.78	300.33	299.66	300.94	300.33	299.96	300.07	299.68	300.68	299.14	299.2	300.63	298.84	299.57	300.85	298.96	300.34	301.07
315.06	313.74	313.66	314.17	314.99	313.82	312.99	313.75	315.2	317.29	315.07	315.25	314.06	315.1	313.29	314.96	315.39	314.1	314.15	314.95	317.6	315.65	315.49	315.33	314.54	315.45	315.8	314.32	314.25	315.07	316.41	314.89	314.13	315.6	314.84	314.15	313.86	315.99	316.52	315.58	315.84	313.4	315.87	315.59	314.28	313.35	314.89	314.71	315.78	314.43
313.2	314.82	314.29	314.28	314.42	314.83	313.84	314.16	312.89	313.39	312.18	312.97	311.46	315.01	313.1	314	314.22	311.09	312.48	313.12	313.67	312.82	312.2	312.53	315.48	312.26	312.83	313.29	312.89	313.54	312.25	312.15	312.99	314.57	312.73	313.36	313.77	314.09	313.85	313.35	312	312.31	314.02	313.1	312.15	312.17	314.33	312.83	312.37	312.94
299.79	297.95	299.75	299.39	300.02	299.25	300.01	298.71	300.43	299.53	300.21	300.56	300.57	298.86	300.94	301.08	299.96	300.15	300.08	298.56	300.9	297.31	302.07	300.31	299.68	299.38	297.45	299.45	301.64	299.22	299.13	300.39	298.63	300.87	300.76	299.82	299.83	300.12	299.8	302.26	300.74	299.06	300.36	300.84	300.25	297.84	301.08	300.17	301.36	299.68
303.28	304.53	302.31	302.16	302.31	303.49	302.88	302.32	304.8	302.52	303.31	303.41	300.64	303.66	303.29	302.26	303.42	300.59	300.52	302.08	301.33	302.94	301.75	303.47	303.55	302.84	300.75	301.77	301.49	302.41	303.12	301.37	302.09	303.56	304.36	303.66	303.28	302.52	300.97	302.42	302.31	302.24	303.83	302.63	303	302.67	302.26	301.16	302.45	302.51
327.88	325.71	326.87	325.73	325.87	327.35	328.68	327.96	328.58	326.83	325.75	326.9	326.61	326.44	326.75	328.56	328.47	326.63	325.99	327.13	326.9	327.61	328.36	324.46	328.73	326.53	328.77	326.55	326.3	327.27	326.89	326.21	325.73	327.65	326.05	326.9	327.47	327.89	327.09	324.75	326.01	328.44	326.95	325.78	327.46	325.42	328.14	325.9	327.79	326.77
306.48	302.54	303.8	303.37	303.76	302.76	302.86	302.63	302.13	302.9	302.26	302.69	301.49	304.91	302.58	301.94	305.24	304.08	303.01	304.02	303.27	305.55	304.68	303.83	304.19	303.81	302.69	303.57	302.87	303.6	303.13	301.16	301.87	303.62	303.36	303.17	302.77	302.79	303.77	302.96	302.63	303.46	304.17	302.99	303.05	302.75	303.1	302.12	304.78	302.65
301.7	302.14	302.52	302.07	303.71	302.88	304.52	303.35	301.72	302.96	303.92	303.22	303.75	303.63	303.63	301.87	303.61	303.68	303.5	302.93	304.5	303.85	302.1	302.01	302.47	302.97	302.66	302.46	302.71	303.15	302.61	304.06	303.72	303.55	302.13	301.69	304.28	303.51	302.48	304	302.03	303.26	303.64	302.43	303.52	304.41	303.59	303.25	304.45	302.08
310.6	312.75	312.88	312.2	311.56	312.6	311.29	313.02	311.54	313.53	312.73	312.33	313.32	311.57	313.09	313.28	312.21	312.21	311.18	311.36	313.91	313.48	311.85	311.69	312.87	311.56	312.91	313.34	311.61	314.04	313.19	311.31	312.36	314.04	313.31	313.69	312.59	314.63	312.63	311.36	312.43	312.04	310.73	311.16	311.06	312.51	312.09	312.81	310.69	312.58
312.26	313.27	311.69	313.18	313.91	313.29	312.98	314.18	313.42	313.66	313.16	314.29	313.33	313.63	313	312.55	313.19	313.56	312.64	313.65	313.03	315.52	313.1	313.25	312.63	314.85	313.9	311.35	312.44	310.75	314.71	311.56	314.07	311.91	314.11	314.08	313.28	313.7	314.6	312.35	312.84	312.57	312.16	313.91	312.94	311.76	312.6	313.23	312.81	312.44
306.64	306.13	308.35	305.26	306.44	308.18	307.58	306.68	306	307.27	306	307.84	307.15	307.45	307.64	307.28	303.64	306.77	307.12	306.17	305.56	305.77	305.8	307.1	307.71	305.51	307.16	307.04	305.89	306.36	306.49	308.31	306.9	306.4	304.05	307.35	306.46	304.88	304.76	307.11	306.86	306.82	306.82	307.17	307.43	308.09	305.67	305.9	307.41	306.78
327.45	328.91	326.79	327.6	327.55	328.19	327.04	327.59	329.09	327.78	327.22	328.07	328.13	328.01	328.24	327.84	326.37	328.1	328.69	328.51	327.12	329.31	329.07	327.3	326.36	329.4	329.03	328.89	327.21	327.29	325.98	327.76	328.67	327.18	327	327.57	328.54	328.13	326.88	329.49	327.77	326.69	326.58	327.81	326.72	326.86	329.06	330.07	327.79	328.89
304.14	305.33	305.53	306.33	305.49	306.13	303.77	304.41	303.28	303.76	303.51	304.25	304.39	304.46	305.31	304.49	304.85	305.5	305.42	306.88	303.46	304.69	303.42	303.44	303.04	305.2	305.73	305.27	305.3	304.65	303.87	303.83	303.97	306.31	305.76	303.2	304.5	305.11	305	304.71	305.13	304.37	306.1	304.94	306.53	305.54	304.03	304.42	304.41	306.43
312.49	314.19	309.68	312.71	311.18	312.29	310.78	311.92	312.26	311.41	309.82	310.47	311.48	310.85	312.65	312.28	311.14	311.52	310.41	312.36	309.6	311.74	312.39	311.27	311.24	310.01	310.79	312.08	312.24	310.87	311.61	309.98	312.38	312.64	310.86	312.97	311.22	312.16	311.46	311.78	311.67	311.38	311.77	311.68	313.66	311.88	310.64	310.97	312.14	311.6
306.94	307.26	306.2	305.81	305.11	307.96	307.09	305.31	307.95	305.62	306.04	307.57	305.83	307.62	306.03	306.63	306.85	306.14	307.26	306.34	307.6	306.63	306.55	306.33	307.04	307.41	308.34	304.82	306.9	306.87	306.2	306.38	305.86	305.44	305.85	305.96	306.06	306.14	305.83	307.95	306.78	306.08	306.03	306.66	307.43	305.42	307.97	307.84	307.62	307.28
324	326.31	324.1	325.43	326.76	325.27	325.38	324.75	325.65	326.46	324.64	324.05	324.86	323.38	323.75	324.4	323.42	325.17	323.7	323.08	325.7	324.2	325.31	326.49	324.24	323.84	325.68	324.51	326.25	326.07	323.97	325.7	324.01	323.25	325.46	322.84	323.03	323.67	324.85	325.5	325.48	326.67	323.98	326.43	324.45	326.89	327.08	327.29	323.6	323.1
313.19	312.87	314.58	314	313.59	311.76	313.47	312.64	314.1	312.28	311.21	313.27	312.71	312.48	312.62	313.91	311.28	312.91	311.7	312.58	311.39	311.06	313.23	315.54	314.26	312.33	313.5	314.34	312.44	313.58	314.4	312.83	313.49	313.91	313.6	311.55	312.6	313.41	310.47	311.66	311.8	311.77	313.35	312.65	313.35	312.6	312.78	312.5	311.98	313.44
306.2	304.21	303.26	304.41	303.61	304.68	303.21	304.08	303.03	303.62	303.18	305.17	301.24	304.14	303.31	304.44	304.31	304	304.89	303.6	303.38	301.93	304.51	304.23	305.64	304.03	302.58	304.19	302.52	302.69	302.82	305.78	303.2	304.52	302.92	303.97	301.68	302.14	304.08	303.73	302.42	303.91	302.9	302.86	305.28	303.72	302.38	303.26	304.16	303.16
313.07	315.69	313.67	315.52	312.96	313.61	313.99	313.07	314.98	313.53	312.22	313.33	313.57	312.78	313.84	311.96	314.02	313.33	314.93	313.22	313.56	316.43	314.54	313.25	313.04	315.19	313.02	312.4	312.72	314.12	314.67	314.56	315.09	314.69	314.66	313.76	313.74	314.5	314.68	313.07	315.16	314.33	314.85	314.53	314.44	314.05	312.77	312.62	314.45	314.43
310.84	310.35	310.08	309.95	310.52	310.24	310.02	311.85	311.01	310.86	309.27	311.13	309.77	311.87	310.51	308.91	309.77	311.57	311.51	311.36	310.54	310.46	310.65	308.53	310.94	309.41	310.9	310.98	311.83	308.41	309.83	310.04	309.62	310.69	310.06	311.06	309.37	309.21	310.84	310.16	309.96	310.58	311.48	308.88	312.35	309.39	309.93	308.58	310.48	311.21
303.25	302.49	303.68	301.32	303.35	303.86	304.21	302.65	302.01	302.89	304.5	304.84	303.32	303.55	301.98	301.63	303.45	302.75	301.71	304.05	302.5	302.68	302.53	303.35	302.7	301.31	304.13	302.71	303.48	303.25	303.4	304.01	302.95	303.12	300.44	303.5	304.62	302.4	303.35	303.73	304.92	302.73	302.26	303.88	303.29	302.14	303.48	304.32	303.69	305.45
317.75	317.94	319.74	317.19	318.05	318.91	318.22	318.14	318.39	316.93	318.28	317.72	315.83	317.6	318.91	320.41	317.62	317.87	319.35	319.67	319.5	317.89	318.16	318.95	319.57	317.07	317.89	318.4	318.06	319.25	318.73	317.96	317.82	318.67	319.15	318.09	316.62	317.6	317.88	317.18	317.45	319.68	317.04	318.63	317.47	317.4	318.24	317.77	317.65	318.83
306.5	302.58	304.36	305.37	305.1	305.4	303.17	304.04	303.94	305.04	303.58	304.82	304.93	303.26	304.27	305.07	304.05	303.9	303.61	305.4	304.33	303.8	305.04	303.56	305.3	304.47	305.49	305.29	303.87	304.19	303.5	305	304.05	304.81	304.4	304.22	304.5	303.44	305.05	305.66	303.94	304.24	303.81	305.18	304.32	304.22	303.86	304.73	303.66	302.74
304.02	303.13	303.22	304.03	303.42	303.3	303.56	303.75	304.17	303.09	302.72	302.62	303.37	306.79	301.19	303.68	302.04	303.8	301.71	302.92	302.07	304.64	305.12	303.43	303.98	302.53	302.67	305.5	303.32	304.08	303.94	303.21	305.31	304.57	302.62	302.76	304.81	303.45	303.84	303.38	303.53	304.26	302.92	304.2	304.14	302.03	303.85	302.37	302.2	303.17
297.12	297.31	295.24	296.43	296.46	296.79	298.36	296.99	294.28	296.76	296.2	298.05	296.32	297.02	296.98	297.75	295.63	296.51	296.3	296.83	296.83	296.74	297.93	295.23	297.44	296.84	297.24	296.38	296.58	296.46	297.58	296.25	296.64	294.91	295.57	298.11	295.38	298.12	297.82	296.53	297.93	296.63	294.91	296.69	296.72	297.95	296.39	297.74	297.62	295.85
294.89	295.04	294.89	295.42	294.65	294.66	296.25	294.21	295.71	296.35	293.69	294.23	295.67	295.1	294.77	295.07	296.88	294.15	294.83	294.57	294.74	295.95	296.19	296.12	296.13	294.18	294.61	294.72	294.58	294.71	292.53	294.85	294.15	293.65	292.56	295.07	294.39	292.97	295.77	295.56	294.49	295.17	294.88	294.65	294.16	295.49	294.82	296.19	293.78	294.56
318.19	318.69	318.06	318.77	319.06	317.9	317.07	318.05	317.93	316.45	318.47	317.41	317.36	317.61	316.48	318.57	317.19	317.74	316.84	316.66	317.93	318.65	320.13	318.56	318.39	318.88	318.37	318.39	318.08	319.91	317.71	317.88	318.93	318.44	317.65	317.2	316.82	317.34	319.01	317.92	317.5	317.21	319.3	317.94	316.49	316.8	319.33	317.69	318.72	317.31
312.35	311.26	311.9	310.64	312.37	311.62	311.03	311.15	311.59	312.79	309.38	311.38	310.96	311.9	311.45	311.8	310.98	311.61	311.45	309.26	311.67	311.32	311.7	312.16	310.94	311.14	310.69	311.06	310.67	311.23	311.14	310.4	312.49	312.85	311.92	312.26	311	311.08	311.54	310.72	311.01	311.78	313.4	310.81	310.64	311.05	312.23	310.14	310.45	311.69
312.36	314.3	312.38	311.26	312.45	313.44	312.17	313.23	313.44	313	313.99	314.19	312.46	314.11	313.95	313.26	312.94	313.05	311.76	311.74	313.54	313.36	313.25	314.49	313.44	313.79	315.24	312.23	313.66	312.11	313.07	312.72	314.42	312.91	312.68	312.02	314.17	311.96	312.75	314.17	314.53	312.46	311.91	311.88	312.53	313.53	313.32	312	313.81	312.9
303.58	304.7	305.6	304.88	304.13	304.02	304	306.4	305.04	305.24	304.66	305.35	304.39	302.93	305.16	304.05	304.14	305.76	303.63	304.41	304.37	306.36	303.61	305.39	306.84	304.17	303.34	305.77	304.89	303.29	304.25	306.42	304.55	305.71	303.42	304.92	303.82	304.9	306.12	303.88	306.09	306.63	307.19	305.25	305.79	305.98	304.19	304.26	305.41	305.45
313.03	311.91	312.52	313.33	311.83	312.39	312.84	311.77	313.7	313.77	313.15	312.55	313.66	313.55	312.25	313.8	311.81	312.2	311.98	310.57	312.26	312.97	312.04	312.92	312.2	312.32	311	313.9	313.83	311.84	312.59	313.55	312.85	312.3	313.17	314.48	312.56	313.09	312.64	312.66	312.07	313.13	312.67	311.12	312.44	313.97	313.19	313.35	312.97	311.86
293.19	294.29	293.27	293.08	295.05	293.05	293.7	293.66	293.22	294.41	293.15	294.33	294.48	294.07	294.28	295.54	293.64	293.69	293.56	293.35	292.43	293.96	293.85	295.88	294.48	293.28	293.37	294.91	293.48	294.76	293.31	294.95	294.66	294.56	293.8	293.65	293.95	293.88	293.74	294.96	295.27	294.97	295.59	293.51	292.36	294.58	293.16	292.15	296.7	292.98
313.24	312.07	313.83	312.47	314.23	313.82	312.35	312.88	312.07	313.5	310.62	311.86	312.73	314.08	313.26	312.73	312.26	313.76	313.29	314.14	312.57	313.62	312.37	312.19	314.21	312.59	311.94	313.46	312.03	313.62	312.82	313.27	311.62	312.82	313.82	314.71	313.05	311.89	313.8	311.06	312.02	312.69	312.54	314	312.44	313.26	312.89	313.86	312.58	311.79
316.73	315.75	313.74	315.21	315.83	315.08	316.02	317.3	315.52	315.82	318.4	315.43	315.7	317.5	314.99	315.04	315.94	315.71	315.31	315.94	315.51	317.2	317.47	315.45	315.6	316.61	315.47	315.23	316.89	315.92	316.79	315.48	317.49	316.21	315.48	316.29	316.73	316.3	315.68	315.71	316.03	315.83	313.98	315.38	315.52	317.26	316.99	315.77	316.54	315.48
318.61	317.66	316.39	317.43	318.32	317.52	317.07	317.6	316.51	318.08	317.29	316.61	317.09	318.05	317.93	316.37	318.91	318.39	317.47	318.86	318.56	316.06	317.76	318.18	318.61	316.3	318.04	318.23	317.16	317.19	317.78	317.15	316.35	317.09	317.38	318.71	317.58	317.08	315.68	316.04	316.81	318.39	317.4	317.19	318.49	316.74	318	318.96	318.08	315.46
316.98	320	318.42	317.21	317.99	316.91	318.32	318.22	317.93	317.66	317.45	317.28	319.05	318.82	316.64	319.18	318.18	317.19	318.78	318.55	318.14	317.72	317.65	317.54	317.43	319.01	317.83	318.81	316.55	318.51	317.74	316.6	317.96	319.2	317.56	318.58	318.37	317.36	319.72	318.33	316.75	319.31	317.85	317.49	318.9	318.71	319.28	317.41	317.09	318.59
326.56	327.16	329.31	328.85	329.82	328.74	328.27	327.62	327.21	327.17	328.25	329.01	325.76	327.99	327.36	328.3	328.26	329.29	328.47	327.09	327.31	328.09	329.42	327.75	327.94	328.41	326.89	326.9	328.03	326.8	327.02	329.12	327.34	327.39	327.55	327.63	328.64	326.65	327.13	328.94	328.79	329.19	327.95	326.9	328.5	327.62	327.74	326.84	328.43	327.61
328.35	328.52	326.87	328.24	329.13	327.66	328.5	327.78	328.04	328.87	327.14	329.77	327.84	327.14	325.8	326.66	326.83	326.98	326.96	326.98	328.35	326.87	329.27	327.84	328.17	326.35	327.23	327.11	326.19	326.6	327.27	328.59	325.66	326.98	328.11	326.52	327.72	328.06	329.08	326.15	328.65	328.29	327.89	327.35	326.95	327.12	328.1	328.5	326.72	328.64
303.97	301.43	302.63	303.23	303.05	302.47	305	303.29	302.91	304.25	302.99	303.28	304.28	304.27	303.67	305.23	303.08	302.3	301.82	301.69	302.55	303.27	302.7	302.84	304.45	303.14	303.73	303.02	304.76	304.81	303.43	304.8	304.55	304.62	301.87	302.86	304.65	302.95	302.45	303.24	304.91	303	300.42	304.74	303.36	303.09	302.73	305.13	303.63	302.38
309.04	310.15	309.89	310.17	310.1	309.87	308.5	309.17	309.33	310.3	309.17	310.04	311.11	309.71	309.58	310.43	311	309.82	309.45	308.83	310.41	309.24	308.3	309.66	308.76	311.81	309.98	310.62	309.3	311.76	310.66	309.33	307.7	309.32	308.98	310.63	309.84	310.29	310.81	311.43	308.99	309.68	309.31	309.24	310.2	308.76	308.47	310.53	308.24	310.62
312.18	314.1	313.94	311.95	312.3	309.94	312.34	311.62	313.85	311.38	314.24	312.48	312.04	312.68	312.78	312.6	312.13	311.95	311.87	311.1	312.29	311.79	312.65	312.72	312.83	312.81	312.61	310.98	311.47	311.77	310.79	310.98	311.97	314.5	312.66	312.25	312.3	312.96	310.45	312.83	312.47	311.57	313.54	310.84	312.64	312	313.41	311.58	313.11	312.45
305.1	305.85	302.94	305.59	303.95	305.15	306.29	305.6	304.05	304.7	304.1	304.27	303.82	302.7	305.3	305.32	306.51	305.66	306.95	304.33	306.24	304.72	303.99	304.68	304.33	304.28	305.14	304.04	307.42	303.1	305.23	305.83	303.72	305.54	306.09	304.3	305.94	303.43	306.48	304.91	304.56	305.56	305.4	305.65	306.54	305.53	307.33	306.89	304.55	302.89
309.05	309.82	309.41	310.51	310.1	310.19	308.04	310.55	308.72	310.85	309.94	309.29	310.83	312.44	308.73	309.76	310.18	309.63	310.41	309.87	307.77	311.16	309.8	309.03	310.9	310.04	309.18	308.58	310.5	309.57	309.19	308.94	310.63	311.14	309.82	309.21	311.23	309.8	308.06	309.54	309.77	310.74	310.41	309.17	311.5	310.48	310.94	310.5	308.66	310.98
315.48	316.67	314.55	316.83	317.94	317.15	314.53	315.89	314.12	315.24	314.22	314.76	314.92	316.21	314.88	315.1	314.89	315.54	315.97	315.36	316.56	313.96	315.69	315.31	316.01	313.63	314.42	315.64	315.62	315.64	315.54	314.79	312.9	314.55	316.77	315.51	315.44	317.14	314.44	315.2	315.38	314.96	315.89	318.22	315.35	316.06	315.62	315.27	315.2	315.56
307.51	306.19	305.91	307.1	307.06	307.99	306.08	306.76	306.22	307.57	304.92	306.15	306.52	305.92	306.26	304.82	307.3	307.32	306.22	306.25	307.4	307.54	307.34	303.54	305.22	305.3	305.86	306.23	306.7	306.11	306.67	304.06	306.66	305.89	305.85	306.68	306.87	307.33	305.76	306.81	306.06	304.76	305.26	306.19	306	307.06	305.83	305.94	307.07	306.46
306.5	305.01	305.32	305.19	305.78	307.17	306.21	306.38	305.41	305.15	305.37	306.45	306.54	307.3	306.64	306.93	305.76	306.23	306.33	307.84	305.94	305.16	308.12	304.97	306.61	305.22	305.7	305.95	307.2	306.48	305.75	306.39	306.15	306.67	306.65	305.8	307.42	305.41	305.41	308.96	305.96	306.16	305.76	307.25	306.09	306.78	306.78	305.73	306.16	305.18
311.1	309.11	311.66	310.52	309.85	310.52	311.24	311.72	311.24	310.45	310.76	310.99	312.73	310.83	310.68	311.28	309.01	310.91	309.48	311.25	310.95	310.52	309.45	312.84	310.81	309.88	312.4	310.05	312.18	310.51	310.71	309.64	311	311.04	310.49	310.99	311.85	311.93	310.88	312.46	311.59	310.51	311.23	309.16	310.59	310.24	307.89	310.26	308.97	310.7
295.56	295.44	294.02	294.18	295.28	293.79	294.87	293.07	294.16	295.71	294.27	296.08	295.22	295.32	296.07	295.56	295.14	295.84	295.26	295.41	295.53	296.9	294.84	295.23	294.27	294.47	294.91	294.56	296.26	293.19	294.96	293.96	295.45	295.73	295.82	295.05	297.25	293.33	296.76	294.24	297.17	295.45	295.67	294.68	293.5	294.96	293.93	296.15	294.37	294.57
313.65	315.6	314.37	315.22	312.71	314.21	314.5	315.29	315.33	314.4	315.37	315.53	316.1	316.3	312.56	314.14	314.47	316	315.07	314.03	315.58	314.12	315.28	312.29	314.35	314.75	314.38	313.83	315.77	314.01	316.12	315.24	315.35	315.2	314.78	314.31	315.77	314.55	316.56	313.07	314.8	315.45	313.44	315.39	314.67	316.46	314.75	314.49	314.31	316.71
312.84	313.27	312.77	312.29	311.3	312.46	311.41	311.42	309.57	312.09	311.74	310	312.57	311.22	313.57	312.87	312.83	311.79	311.38	311.88	311.09	313.37	313.79	312.23	312.57	313	313.62	312.14	312.09	311.14	312.5	312.22	310.85	312.17	313.24	311.78	311.48	310.77	313.61	313.42	313.1	312.38	312.03	312.49	312.25	314.03	311.5	311.71	311.85	311.41
308.5	306.07	305.1	306	305.52	306.18	304.53	304.8	307.25	304.53	306.4	305.76	306.47	307.1	307.19	304.84	305.82	305.96	308.07	308.59	306.63	305.77	305.16	306.37	306.8	305.85	306.88	303.51	304.48	305.66	306.6	304.15	305.65	307.72	306.54	304.74	307.01	306.2	307.52	307.5	306.2	305.52	304.79	305.3	307.11	306.86	307.27	305.83	305.25	306.72
312.9	312.14	314.98	312.77	313.07	311.76	312.61	310.97	313.73	314.48	312.66	312.21	312.65	313.23	313.1	312.84	314.66	313.69	313.2	311.77	312.93	312.53	312.91	312.61	313.9	313.06	312.56	311.93	312.99	313.34	312.12	313.04	312.34	311.53	312.76	313.95	313.31	313.81	313.84	313.33	311.53	311.23	311.84	314.59	312.62	311.69	312.28	313.8	313.64	313.68
316.4	314.25	315.12	315.58	315.58	314.44	314.37	315.08	315.81	314	313.5	315.5	315.29	315.11	314.65	315.35	314.35	314.76	313.15	314.86	315.41	316.22	316.19	315.63	313.16	314.12	313.75	313.92	314.13	315.01	314.81	315.18	313.95	313.98	314.65	313.21	315.08	313.7	314.43	314.67	316.5	315.08	315.07	315.59	315.32	315.36	314.66	314.3	314.97	314.38
311.74	313.03	311.89	311.13	311.51	313.15	313.9	312.74	312.86	313.41	312.15	312.01	313.38	312.16	314.01	312.63	309.79	314.28	311.61	310.77	313.19	311.33	311.89	312.59	313.37	312.91	312.84	309.95	312.28	312.69	312.02	311.32	311.57	313.95	312.71	312.75	311.45	313.58	312.99	313.1	313.62	310.54	311.93	313.55	312.49	311.03	311.77	310.38	310.66	312.02
294.66	298.36	296.06	295.95	296.89	296.09	295.45	297.04	298.12	296.79	296.77	296.01	295.93	296.75	298.35	295.9	296.02	295.2	296.85	297.28	297.22	297.26	298.87	297.01	297.36	298.23	295.06	296.35	298.02	296.5	297.71	297.83	295.66	296.27	295.13	296.18	297.16	296.74	295.76	297.24	296.17	297.2	297.07	296.34	297.45	297.2	296.41	297.94	296.03	293.36
309.75	308.2	308.18	308.07	308.37	308.21	308.14	310.35	309.37	307.84	309.9	308.09	309.06	309.68	308.89	309.62	308.46	307.91	307.78	307.62	308.33	308.06	309.42	309.59	308.46	309.55	307.97	310.82	307.67	309.43	308.52	309.75	308	307.58	308.59	308.13	307.44	309.29	307.23	310.96	309.1	309.13	309.51	308.17	308.97	310.76	308.82	308.98	308.65	308.44
313.94	314.21	312.57	313.35	313.42	313.45	313.13	311.44	312.84	313.41	312.76	314.08	314.95	313.18	313.88	313	313.03	313.69	312.24	313.31	315.02	312.6	314.01	312.67	312.41	313.07	314.42	313.88	313.18	313.05	312.66	313.88	312.78	313.76	312.72	312.87	313.59	312.01	313.34	312.7	312.78	311.18	314.83	312.68	313.7	312.63	312.54	312.62	314.74	310.67
304.33	305.69	305.63	304.35	305.04	305.03	303.79	303.6	304.72	304.61	304	304.04	304.65	304.48	305.58	304.79	304.1	304	303.32	303.83	305.84	303.26	305.14	304.55	304.45	304.97	303.74	304.57	303.81	305.79	304.51	303.69	304.97	304.35	305.87	304.51	304.13	303.34	303.19	303.7	304.79	304.39	303.42	303.83	302.39	303.39	305.17	304.54	303.64	304.58
304.13	302.56	302.34	299.43	303.59	303.35	302.16	302.41	301.87	302.4	301.65	302.78	302.97	301.99	301.58	303.76	302.43	302.73	303.19	302.13	302.68	303.54	303.59	301.41	304.49	302.43	302.78	303.08	303.82	302.86	300.34	302.35	303.59	302.33	303.29	302.4	302.45	302.34	303.2	302.04	301.7	304.05	302	303.02	302.45	303.3	305.39	301.38	303.32	304.1
305.02	304.32	303.39	305.67	305.22	304.83	305.36	306.31	305.08	304.63	303.98	306.47	305.92	305.01	304.54	306.93	305.85	306.73	305.88	305.98	304.09	305.56	306.25	306.01	306.35	305.04	305.62	304.81	303.77	304.52	304.55	307.08	303.79	306.38	306.63	305.19	305.32	305.19	305.33	304.03	303.67	305.95	304.9	304.61	305.48	304.77	304.72	306.6	306.24	305.15
304.95	304.36	303.21	301.73	303.96	304.28	304.15	303.64	302.27	303.3	304.92	305.59	302.86	305.21	304.6	304.48	305.02	303.99	304.28	303.76	303.32	304.15	304.37	304.19	303.46	303.16	303.81	304.79	305.52	306.03	303.41	305.67	306.23	304.18	303.3	305.04	303.34	304.2	303.41	305.08	303.92	304.35	303.97	304.42	305.47	302.22	305.85	305.24	302.58	304.11
306.65	304.82	305.36	304.28	306.75	305.19	306.03	306.17	307.26	307.12	305.98	305.68	306.6	305.79	305.39	304.57	306.42	305.4	305.44	306.03	305.09	305.65	306.91	306.09	306.51	305.21	305.36	304.69	307.06	306.85	306.83	304.63	305.23	307.01	306.64	305.97	307.47	305.23	305.45	306.57	303.67	306.4	305.45	306.98	306.49	306.84	306.49	306.64	305.19	307.93
317.3	316.28	315.95	317.48	317.49	316.83	316.47	315.09	315.65	318.86	317.46	317.58	316.43	316.98	316.39	317.54	315.3	318.12	316.1	318.28	316.75	316.6	317.42	316.51	315.62	317.5	316.77	316.42	316.06	315.05	314.65	317.16	315.83	315.85	315.76	316.45	316.88	315.49	316.4	316.15	317.72	318.7	316.16	316.29	316.65	317.48	316.89	314.98	317.16	317.3
312.84	313.02	314.59	313.54	313.15	313.58	311.65	313.86	313.86	315.01	315.28	312.76	313.42	311.51	313.4	312.49	312.03	315.29	313.73	313.15	313.48	311.36	314.04	314.26	314.06	312.61	312.14	313.33	312.79	313.05	313.69	312.8	310.8	313.74	312.9	313.42	313.77	312.71	313.24	316.48	314.08	313.7	313.95	314.18	314.14	313.37	313.09	314.16	311.57	313.18
301.54	301.93	300.4	300.2	301.38	299.3	300.89	301.26	300.33	299.9	300.72	300.45	299.24	301.77	302.18	301.26	301.33	302.15	300.32	302.63	300.98	300.14	301.96	299.85	301.21	299.91	302.15	299.7	300.94	299.47	300.22	300.74	301.13	301.25	301.77	301.71	301.29	300.49	300.9	301.61	301.22	301.46	299.58	299.97	301.66	299.84	301.82	300.8	299.78	301.11
330.5	328.47	328.55	328.14	327.88	328.55	328.63	328.18	328.63	327.68	327.14	328.68	327.58	328.87	327.88	329.36	326.53	326.57	326.98	327.33	326.59	328.09	326.46	328.33	328.3	327.62	327.78	327.29	328.05	328.26	325.95	329.63	325.95	328.42	327.92	328.84	327	326.81	327.64	326.83	327.5	329.12	326.06	328.61	327.14	329.45	326.36	328.7	328.92	328.82
316.17	316.2	315.96	317.44	317.07	316.8	315.25	316.82	316.3	316.37	315.97	316.72	316.01	316.49	318.01	316.7	316.9	317.11	316.46	316.26	315.63	316.47	315.91	317.62	316.01	317.26	318.73	315.71	316.35	317.34	315.84	316.74	316.53	316.97	317.78	317.53	317.14	317.3	316.45	316.77	318.53	317.66	317.38	316.82	314.95	317.01	317.88	316.47	316.85	318.47
303.9	303.26	304.47	304.09	302.14	304.48	306.24	305.08	305.48	305.56	306	306.07	306.74	303.68	305.62	304.2	303.53	304.4	305.14	304.14	304.68	302.78	304.82	304.31	305.89	304.46	304.99	304.18	304.41	305.13	305.23	305.4	302.77	302.24	306.48	302.31	304.01	304.02	303.03	303.51	305.61	306.96	306.09	302.89	303.64	306.07	304.81	305.77	305.37	304.95
301.93	301.19	303	301.53	300.2	302.28	300.62	300.48	300.65	300.91	299.56	299.98	298.86	299.81	301.17	301.16	301.62	302.62	300.83	301.76	300.59	301.92	301.37	301.03	301.88	300.72	299.97	300.39	299.69	300.82	301.4	301.11	299.88	301.76	302.42	300.65	301.63	300.6	302.36	300.58	300.67	299.96	303.1	300.85	301.88	301.41	302.1	303.08	302.55	302.07
302.06	301.3	298.72	300.09	303.31	302.06	300.54	301.97	300.22	300.92	302.7	300.46	300.64	304.14	300.35	301.99	299.81	300.74	301	300.69	301.3	300.97	301.27	299.29	300.36	300.16	299.5	300.95	300.2	300.57	303.75	301.8	302.15	300.63	299.35	301.83	300.34	301.55	301.3	302.01	302.06	301.39	299.38	301.51	300.58	301.97	300.69	299.17	300.62	300.77
318.34	317.48	319.29	317.45	318.53	317.66	319.01	317.64	319.03	318.34	318.7	317.7	317.63	319.97	316.92	317.79	318.63	317.58	320.03	316.86	318.47	318.84	318.67	318.52	318.15	319.57	317.89	318.82	319.06	317.77	319.41	319.81	318.9	318.26	317.87	317.2	317.8	318.97	318.18	317.74	319.5	320.31	320.37	318.2	318.51	318.4	318.11	319.98	318.41	318.5
303.25	306.19	303.79	301.33	300.45	303.33	303.03	303.44	303.24	303.06	301.81	302.25	302.18	301.17	303.16	301.7	302.02	303.03	301.71	302.07	302.64	304.06	302.64	302.75	302.14	303.04	302.89	301.86	303.53	300.71	302.79	300.16	301.78	304.01	302.69	302.35	304.17	303.07	303.52	302.34	301.55	302.95	302.78	301.8	300.84	301.77	302.1	302.55	302.83	302.46
314.39	314.48	312.7	314	312.84	313.15	315.72	312.95	313.38	314.01	312.62	314.03	314.66	315.34	312.33	312.99	313.84	314.8	313.94	314.64	313.53	312.42	314.05	313.77	314.98	315.24	313.22	315.31	313.18	312.92	313.45	314.45	313.47	312.25	313.62	312.56	312.93	314.75	315	315.43	315.3	316.22	314.29	315.21	313.27	314.17	311.73	313.81	314.1	312.23
304.32	301.88	303.21	303.08	303.27	304.86	302.07	302.26	303.15	304.19	303.08	304.87	300.82	302.4	302.47	304.88	304.09	302.65	302.01	301.45	304.23	305.51	302.84	305.67	303.44	301.97	301.52	304.54	303.07	303.26	304.35	304.29	302.26	303.39	303.01	305.1	305.39	303.16	303.93	302.46	302.33	302.54	302.67	304.64	304.28	304.57	304.53	302.54	304.3	303.99
326.1	325.81	326.72	327.74	326.65	327.61	325.53	324.92	326.48	327.9	327.47	326.49	326.72	326.1	327.19	325.53	327.75	326.63	327.21	327.02	329.14	326.83	327.76	328.22	328.7	325.66	328.6	326.65	326.56	325.52	327.39	327.3	326.53	327.38	325.54	327.32	327.1	327.88	326.01	325.35	327.16	326.34	326.37	327.54	328.22	327.73	326.06	325.71	327.28	327.04
303.64	302.97	303.24	304.02	301.98	304.91	304.46	303.93	301.97	303.24	302.91	304.59	301.58	302.66	303.35	303.29	303.89	304.62	303.55	302.94	303.35	304.08	303.23	303.81	304.6	301.47	302.97	303	301.79	301.33	303.7	303.67	303.39	303.31	303.42	302.36	303.45	303.39	303.29	303.24	303.01	304.06	303.96	303.99	303.78	304.82	304.3	303.39	304.19	302.76
328.58	326.93	326.69	330.86	326.81	328.18	329.66	328.91	327.35	327.99	330.86	328.75	329.51	327.83	327.88	328.94	328.48	329.53	327.2	329.4	329.58	328.13	327.52	330.42	328.32	328.99	327.62	328.14	328.16	328.71	330.8	330.2	330.74	329.87	327.64	329.68	328.3	329.71	327.85	327.46	328.14	330.88	329.47	329.24	328.65	330.05	329.4	330.18	326.86	329.08
303.28	304.29	303.22	303.77	305.38	302.61	303.25	302.39	302.58	303.93	303.47	305.23	303.88	304.51	304.92	303.55	301.83	302.24	303.19	302.75	302.33	304.48	301.87	301.68	303.03	304.17	303.21	303.63	302.01	301.6	303.84	303.76	303.03	303.75	303.67	302.18	303.26	301.54	304.2	303.05	304.06	304.54	302.03	302.73	302.78	303.51	304.25	302.84	303.71	302.59
305.19	304.71	305.82	304.9	304.48	304.7	304.42	303.48	305.68	306.16	305.52	304.84	303.46	304.54	306.32	303.96	306.85	306.34	305.58	304.75	305.61	304.08	305.08	306.01	304.29	305.32	306.18	304.62	303.53	304.21	306.16	303.81	304.35	303.32	305.53	304.6	306.63	304.57	305.04	304.49	304.35	306.04	307.18	304.28	305	305.89	306.78	304.64	304.61	304.27
316.53	315.08	316.95	316.36	316.49	315.95	316.35	315.49	316.24	317.11	315.63	316.33	316.12	316.4	315.94	315.61	315.22	314.22	316.46	316.68	315.78	314.87	316.93	315.23	317.3	315.07	316.58	316.72	315.45	316.49	313.74	315.85	317.62	315.68	317.34	317.36	316.64	315.11	316.55	317.1	316.57	315.7	315.82	316.18	316.64	316.2	315.81	316.54	316.4	315.39
318.04	319.22	320.18	319.67	320.12	319.16	318.57	318.69	318.87	319.13	320.09	317.3	318.15	319.53	318.46	319.59	318.7	319.11	318.22	320.07	319.05	318.78	320.33	318.71	318.68	321.16	318.78	320.3	320.18	317.51	320.03	318.15	319.89	317.55	319.54	320.27	319.25	318.73	318.69	317.99	318.65	319.22	320.17	318.6	318.34	318.06	318.86	319.83	319.94	319.28
312.69	315.59	314.57	314.08	313.38	314.48	313.95	314.03	312.06	313.74	312.81	313.11	312.26	315.67	313.51	314.48	314.5	313.1	313.27	314.64	313.57	312.83	313.39	313.19	312.67	313.08	314.46	312.32	314.28	313.72	314.86	315.22	314.77	315.31	313.73	313.82	313.95	314.24	314.77	313.52	315.83	314.42	313.08	315.58	312.8	312.87	312.32	312.62	313.11	313.82
315.72	316.52	316.77	316.91	316.9	316.54	316.75	316.31	316	316.83	316.25	317.31	315.56	317.82	315.97	315.31	315.78	314.66	316.94	315.11	315.61	317.01	316.63	316.78	317.15	316.17	316.04	313.56	316.24	315.78	316.76	316.74	315.09	316.01	315.37	314.66	318.27	315.29	315.94	315.66	316.07	314.36	315.73	314.59	316.92	315.69	316.95	315.73	315.48	315.82
324.77	325.53	324.74	324.36	326.24	324.48	325.2	323.6	324.96	324.05	324.27	324.33	323.24	325.67	324.18	325.04	324.13	324.17	324.94	325.09	323.63	323.76	325.23	324.74	323.97	325.17	325.23	324.16	324.5	326.69	322.83	325	325.14	324.06	323.85	324.79	325.96	323.78	323.08	324.48	324.58	323.64	325.05	324.45	324.78	324.64	323.96	324.36	324.86	324.56
304.32	303.58	303.71	302.53	304.32	301.86	304.09	303.07	303.66	302.91	305.07	303.31	306.29	302.68	302.14	302.04	304.12	302.63	302.66	302.53	303.16	302.09	302.96	304.57	304.89	301.79	305.04	303.53	303.6	303.16	303.75	303.24	303.33	302.64	304.92	303.23	302.84	304.37	302.31	302.1	304.19	302.29	303.51	303.55	303.38	303.72	302.51	304.05	300.99	304.72
308.39	305.92	307.37	306.76	307.54	306.32	305.59	306.58	307.73	307.54	306.88	307.87	309.6	306.49	307.53	306.55	307.7	305.79	305.66	307.03	307.84	307.17	307.92	306.65	308.64	307.6	308.18	308.42	308.23	305.46	307.83	309.1	306.24	307.78	306.72	306.8	307.24	306.75	307.79	306.89	307.97	306.32	306.76	308.47	307.86	308.96	307.65	308.51	306.64	306.3
304.07	306.63	303.91	303.15	303.72	303.04	305.32	304.3	305.94	304.6	304.12	305.48	304.55	303.07	305.4	304.42	305.12	305.27	304.03	305.07	303.68	304.41	304.37	305.01	304.87	303.9	304.47	304.65	305.67	303.24	304.87	303.38	303.12	304.44	304.42	305.06	304.77	303.62	303.74	301.3	304.7	304.21	304.96	304.7	303.94	305.05	304.08	306.01	303.45	306.17
311.44	310.29	312.25	311.53	312.75	310.21	310.42	310.19	311.7	311.41	311.22	309.62	311.64	309.49	310.96	309.84	310.18	312.06	311.14	311.23	310.15	311.62	311.47	308.75	312.03	311.46	313.28	311.8	311.41	313.66	310.77	313.25	311.07	311.06	311.34	310.6	311.23	310.13	310.66	309.29	312.06	310.79	311.48	311.33	311.57	310.48	311.33	312.46	311.19	311.65
314.73	315.53	314.92	314.03	313.86	315.19	314.96	317.27	314.73	313.61	313.95	314.63	315.17	315.46	317.41	313.83	315.63	315.77	314.45	314.72	314.32	313.86	316.18	313.6	314.96	315.69	314.46	315.66	314.6	312.92	314.81	315.63	315.51	315.04	315.69	315.12	315.82	316	313.69	314.27	316.52	316.94	314.91	314.45	315.82	314.32	316.57	314.97	314.8	315.15
324.76	324.66	323.69	324.59	324.76	323.46	324.75	323.37	325.02	323.68	322.94	324	322.51	326.17	324.4	323.95	325.38	324.39	324.76	324.68	324.76	324.16	323.78	322.77	325.21	324.75	323.05	324.76	324.33	324.98	327.19	323.18	323.91	323.63	324.2	323.96	325.64	325.17	325.64	324.64	322.27	325	325.35	323.72	326.24	322.5	325.5	325.15	324.87	325.46
318.58	318.61	317.59	320.26	319.49	318.5	317.61	318.54	318.98	315.2	318.45	319.26	318.38	317.93	319.34	319.55	318.24	319.85	318	320.2	318.16	317.86	318.78	317.23	317.95	317.78	319.54	319.23	317.89	318.5	319.71	320.07	319.2	317.47	319.47	319.39	319.39	317.51	320.23	317.9	318.94	319.04	317.15	320.9	319.34	318.91	318.36	320.03	318.18	318.54
314.28	314.74	314.54	312.73	315.23	314.5	314.69	314.96	315.42	314.92	315.46	314.79	314.16	314.9	313.72	313.97	315.43	315.63	314.37	315.61	315.62	314.96	315.35	313.63	316.15	315.28	315.13	314.1	314.81	313.91	315.46	314.71	314.24	314.83	316.87	315.53	314.29	314.27	313.89	314.61	315.13	315.83	315.86	315.41	315.23	315.22	314.67	313.75	316.04	315.74
316.67	315.61	315.92	314.85	316.98	315.38	316.86	315.89	315.43	316.48	317.81	314.49	317.96	315.93	317.25	314.59	318.19	317.94	314.55	314.8	316.74	316.12	316.82	315.74	313.33	316.51	318.28	315.07	316.73	315.4	317.9	314.69	315.5	317.82	316.65	316.2	316.11	317.21	317.03	316.26	315.96	315.71	317.73	316.75	316.46	315.98	317.46	316.07	316.72	316.61
313.52	316.48	316.42	316.48	319.31	315.77	313.87	315.72	315.86	314.47	316.69	315.31	315.76	315.65	316.88	315.27	317.31	315.49	315.29	317.47	315.55	315.97	316.41	315.91	315.51	315.18	314.44	317.78	315.4	315.07	316.11	315.63	316.37	315.81	317.05	316.23	316.43	317.5	316.26	315.9	315.38	317.46	314.65	314.86	315.27	313.9	317.6	315.76	316.77	316.51
300.21	299.62	302.33	300.83	299.16	299.27	300.15	301.61	299.57	299.99	301.52	300.87	299.42	301.11	299.87	300.59	300	299.66	300.98	302.34	301.71	299.83	299.39	299.49	299.36	300.53	299.71	298.41	300.47	300.97	301.93	298.8	298.95	299.65	300.66	301.63	299.93	300.69	300.42	301.28	300.26	300.23	301.23	299.51	300.21	299.86	299.93	297.75	300.82	300.73
324.68	325.96	323.5	325.36	324.09	326.12	324	325.83	324.6	324.9	325.44	322.8	324.76	326.82	323.9	326.59	325.28	325.44	326.08	326.11	326.41	327.27	326.15	325.45	325.89	324.8	325.95	326.25	325.26	327.18	326.16	324.12	325.15	326.3	326.2	327.57	326.05	325.32	326.46	325.42	326.05	325.18	324.37	325.11	325.22	325.38	325.64	324.51	325.91	324.45
303.8	305.28	305.97	305	305.71	305.71	305.67	306.1	306.28	305.76	304.89	304	305.29	306.02	306.09	306.93	304.87	306.82	305.75	304.17	305.7	305.61	305.07	304.04	302.98	304.79	305.75	305.56	304.99	304.61	304.09	306.35	306.66	305.23	305.03	305.4	305.01	306.18	303.25	305.67	306.28	306.96	306.82	305.5	304.69	304.84	306.1	305.29	307.4	306.94
317.32	316.34	317.29	318.7	317.16	318.8	318.39	318.24	316.85	317.29	320.23	318.1	317.4	317.93	316.99	318.95	315.93	318.72	317.82	317.96	316.83	317.2	317.15	316.8	317.11	317.55	317.66	315.75	316.35	316.84	316.51	319.3	316.29	319.29	316.83	318.9	317.46	317.05	318.53	317.22	316.57	316.91	315.44	315.85	316.92	317.81	315.76	317.51	316.28	316.91
311.64	311.71	312.45	313.03	313.79	312.58	313.37	313.43	313.85	311.52	312.05	311.56	312.11	312.55	313.41	312.39	313.04	312.86	312.54	313.4	313.25	312.45	311.86	313.14	312.39	313.89	312.62	313.03	312.56	312.52	312.35	312.42	311.29	313.16	313.51	313.81	311.58	313.72	312.04	311.15	312.31	311.54	312.61	310.66	311.52	312.06	312.76	312.39	310.02	313.01
302.48	302.15	303.22	303.44	303.41	302.69	301.98	302.13	303.65	302.35	303.16	301.59	304.65	302.4	301.25	301.07	304.87	303.45	303.31	302.76	301.75	301.37	303.83	304.76	302.61	303.14	301.76	301	301.54	301.37	301.58	303.51	304.67	303.06	302.51	301.99	302.8	305.33	301.56	303.89	303.77	302.82	302.86	302.1	303.38	304.54	302.69	302.91	302.28	303.01
311.23	311.05	312.75	311.56	311.41	311.06	311.69	311.24	311.18	309.62	310.99	310.56	309.35	310.99	310.4	309.24	309.95	311.25	311.17	313.14	309.97	309.76	312.13	310.79	309.52	309.94	310.81	310.87	309.97	313.91	309.48	310.72	311.13	310.25	311.79	310.48	311.28	311.06	309.39	309.96	308.92	312.14	311.12	310.14	311.78	311.23	311.15	311.38	311.58	312.19
315.3	315.21	315.41	315.23	314.48	315.26	313.71	315.43	314.71	311.84	313.15	315.12	314.91	316.61	314.24	313.14	314.92	315.82	313.82	315.48	316.71	317.36	316.03	315.88	314.35	314.96	313.32	316.67	315.99	314.85	316.57	315.71	315.44	315.1	314.93	314.28	314.48	315.56	313.87	315.16	316.12	314.46	313.54	313.77	314.17	313.88	314.22	315.64	313.84	315.86
303.53	305.58	303.04	303.51	304.65	303.06	304.54	303.26	303.25	304.24	304.61	305.12	304.61	304.88	304.8	305.46	303.81	304.01	304.53	305.49	303.8	303.93	305.69	303.84	304.71	304.39	303.4	302.69	303.34	303.84	304.98	305.99	305.08	305.54	303.3	302.71	305.5	304.93	305.36	302.67	304.97	303.9	302.62	304.78	303.87	304.43	305.46	305.08	304.08	305.48
317.99	317.62	316.26	318.05	316.81	317.56	317.38	317.41	317.55	318.12	318.49	316.53	317.91	318.71	319.59	317.51	315.8	317.35	317.51	318.53	316.7	318.8	315.94	319.53	317.33	316.49	317.63	318.51	318.49	317.43	318.55	316.16	317.46	317.03	316.38	316.01	316.2	316.88	315.98	317.2	315.77	315.95	317.49	317.05	316.29	318.94	318.26	316.77	316.56	316.28
301.43	303.16	303.26	303.34	302.06	301.43	303.92	301.66	301.16	303	303.65	302.95	302.72	301.44	303.27	302.67	302.66	304.22	303.47	302.76	301.06	303.18	302.76	302.94	303.67	303.11	300.88	304.23	303.63	303.12	304.14	302.24	303.97	302.6	304.39	301.86	303.73	304.06	302.67	302.99	304.97	302.57	303.84	304.08	304.63	301.91	303.45	304.05	302.17	303.81
300.25	299.49	302.12	301.28	301.88	299.01	301.51	300.22	301.08	301.91	301.92	300.92	300.59	301.62	300.5	301.05	300.53	302.24	301.21	302.07	302.55	302.06	300.3	299.94	301.12	299.33	301.22	300.85	302.28	301.24	300.84	300.45	300.81	301.01	301.5	300.69	301.39	301.1	302.13	301.84	299.99	302.2	301.22	300.03	302.87	301.7	301.07	301.32	298.72	300.81
293.71	293.88	292.8	292.98	293.7	295.03	294.3	292.66	294.88	292.3	293.53	293.31	294.63	293.61	294.9	294.69	292.97	293.18	292.44	294.34	293.93	294.06	292.86	294.3	293.96	293.24	294.72	293.25	294.65	293.89	293.94	293.66	293.67	294.51	293.49	294.55	293.52	295.52	293.56	294.89	294.42	293.22	293.57	293.92	295.66	293.34	293.44	293.55	292.73	293.34
305.05	306.15	304.1	305.39	303.39	304.3	303.32	305.09	302.99	304.57	304.08	305.58	303.95	305.17	306.09	303.83	305.21	305.26	303.77	305.39	303.91	304.74	304.32	304.1	305.71	303.76	304.87	304.5	304.45	306.75	303.95	303.74	306.44	303.74	304.82	303.86	305.82	304.42	305.92	303.56	304.84	304.58	304.71	304.98	304.89	306.32	303.62	304.33	305.25	304.71
320.06	319.26	317.75	318.15	319.6	318.35	318.79	319.46	318.77	317.62	317.29	316.31	319.15	318.61	319.05	318.92	318.58	319.45	319.58	320.22	317.29	317.63	319.23	320.15	318.32	317.91	318.56	318.16	318.18	318.62	318.43	316.63	318.52	317.51	319.91	315.5	319.24	320.35	318.69	319.01	318.23	316.63	319.3	319.38	318.45	319.61	318.3	318.61	318.69	319.26
311.57	314.01	313.17	314.05	313.46	312.12	311.63	312.38	310.8	313.03	314.31	311.69	313.12	312.27	313.46	312.6	312.65	312.71	312.7	311.65	313.23	311.69	314.5	311.6	312.61	313.22	313.37	313.56	312.87	313.45	313.74	312.09	312.68	310.7	311.55	312.59	312.47	313.17	313.36	313.28	311.4	311.93	311.71	311.46	312.63	312.39	312.94	312.04	312.32	312.16
293.12	293.59	293.86	292.47	293.72	293.87	295.45	294.25	293.62	295.25	292.54	294.06	293.94	295.33	292.48	293.13	291.2	293.14	293.86	295.23	294.1	293.31	294.21	294.31	293.71	292.09	294.1	294.2	293.82	293.49	293.72	294.33	294.29	293.29	294.44	292.84	295.23	293.78	294.22	294.01	293.82	292.78	292.35	294.08	293.66	293.93	293.72	294.82	293.06	293.68
310.2	311.89	311.88	313.64	312.63	313.32	313.52	312.19	314.06	312.49	313.47	311.45	313.19	311.94	311.21	314.08	312.3	313.01	313.44	312.55	312.61	311.51	313.48	313.25	313.06	312.58	312.65	313.29	314.42	311.51	311.83	313.79	310.68	313.05	310.39	311.36	313.3	311.95	312.43	312.34	312.59	311.48	314.29	313.74	310.7	313.66	313.17	312.27	312.57	313.41
307.86	306.7	305.84	306.06	304.29	305.12	304.8	305.21	305.74	305.78	305.5	303.17	304.08	303.47	304.19	305.79	306.67	306.25	306.16	305.36	304.75	304.48	305.64	305.87	304.84	306.28	304.64	305.96	305.45	305.09	305.21	306.32	305.3	305.82	305.31	305.97	305.76	306.02	304.1	307.04	305.77	304.6	306.79	305.61	306.55	305.65	305.18	303.65	305.08	305.5
313.49	311.79	313.32	312.78	312.95	313.09	309.98	312.63	312.05	312.52	314.01	312.22	313.64	312.82	312.42	313.99	313.89	313.08	312.03	312.83	314.05	311.76	314.56	313.78	313.53	312.98	313.05	311.83	312.58	316.29	312.65	312.87	314.29	313.29	310.64	312.27	313.6	313.78	313.45	314.84	312.11	313.4	312.86	313.86	313.64	314	314.45	313.33	314.88	314.74
313.39	313.82	315.3	313.21	312.21	313.25	312.65	313.74	314.87	313.92	314.89	313.67	315.7	314.94	314.08	314.36	314.48	313.77	314.33	314.03	312.41	313.36	312.85	314.5	313.15	315	312.91	314.13	312.84	314.19	314.84	314.11	315.04	314.14	314.82	314.33	313.21	314.8	314.02	314.58	312.66	315	315.53	313.61	314.69	314.79	313.79	314.42	313.82	313.51
301.19	302.33	301.06	302.75	301.91	301.94	302.45	299.99	302.21	300.94	301.49	302.2	303.19	302.43	302.05	302.56	303.75	302.98	302.89	301.84	302.02	303.18	302.72	301.78	302.43	303.92	302	303.12	301.33	302.43	301.46	303.82	301.8	303.72	300.63	301.54	303.58	302.88	301.77	303.2	301.5	302.85	301.12	303.71	300.58	300.91	302.46	300.93	303.46	302.32
316.35	314.47	314.54	315.3	315.79	313.97	314.84	313.47	315.49	316.02	314.28	316.28	315.01	314.6	316.87	313.28	314.69	315.15	313.91	314.3	312.27	314.25	313.82	313.98	316.39	316.74	314.66	313.97	314.74	316.07	315.17	313.32	314.06	314.06	314.39	316.12	314.49	313.86	315.66	316.67	315.31	315.25	315.46	315.45	316.04	313.31	316.1	314.01	315.12	314.79
295.01	294.67	295.98	295.4	294.2	294.96	295.94	295.13	295.73	295.75	293.11	295.68	295.38	295.75	296.23	296.43	294.61	295.18	295.42	296.13	295.32	293.95	295.16	294.94	294.84	295.03	294.57	293.71	294.99	294.18	295.18	295.07	296.3	295.92	295.82	295.47	294.91	295.38	293.79	294.54	295.25	294.84	293.2	292.58	294.78	296.36	295.77	298.41	294.8	295.36
315.75	316.55	317.79	316.32	317.6	317.79	315.36	316.04	316.06	315.94	316.9	318.07	315.39	317.55	315.64	317.54	317.33	318.29	315.73	317.99	317.91	317.85	315.58	316.34	317.07	316.14	316.65	318.59	316.69	317.47	317.68	316.59	316.06	318.16	318.07	317.48	316.13	317.1	314.19	316.95	319.25	317.52	317.98	317.67	318.83	318.67	317.11	316.85	317.8	317.03
304.26	305.14	303.14	302.92	303.83	304.44	302.67	304.24	302.49	303.51	303.52	301.63	303.29	301.55	303.59	302.2	304.64	303.61	304.79	304.36	304.48	304.32	302.34	302.68	304.02	303.37	303.6	302.35	302.12	303.16	303.08	305.52	302.65	305.56	302.63	303.3	304.37	302.01	304.41	304.38	304.09	304.3	302.38	304.7	301.8	302.37	302.04	301.48	303.66	303.5
293.41	294.14	296.61	294.67	295.23	296.24	296.08	294.03	294.68	294.41	295.25	295.63	295.03	294.2	295.08	295.16	295.19	297.59	294.96	294.95	293.78	293.3	296.13	294.28	295.85	295.27	294.94	295.05	295	295.5	295.47	294.65	296.06	295.08	294.4	296.82	295.93	293.45	295.66	296.85	295.79	294.35	296.48	294.86	295.66	295.06	296.16	292.85	294.74	295.73
307.62	306.84	306.61	306.29	305.06	304.37	307.58	306.3	306.45	306.12	306.57	305.82	304.78	307.46	307.25	304.55	306.28	307.55	305.88	306.2	306.79	305.76	305.37	308.14	307.38	307.02	306.71	306.88	306.08	305.94	306.62	306.5	306.39	306.45	306.43	306.68	304.53	304.12	305.63	305.44	306.62	305.62	306.71	305.87	307.39	304.8	306.16	306.16	305.24	305.7
295.2	293.33	295.77	296.36	296.27	294.75	298.09	296.5	294.26	295.99	293.52	294.48	293.82	295.75	296.19	294.48	295.78	295.81	295.16	295.28	297.56	294.81	295.21	295.22	295.5	296.12	293.52	295.11	295.46	296.18	292.2	296.99	295.69	295.38	295.7	293.89	294.32	296.42	294.47	294.23	293.9	294.42	294.2	294.98	295.29	293.02	295.27	296.42	295.89	295.08
313.63	313.18	313.12	312.95	313.49	313.34	314.04	313.59	312.34	313.35	312.85	313.1	312.67	314.42	313.01	313.01	314.81	313.24	312.69	312.37	311.96	314.07	312.86	310.98	312.28	313.76	314.17	313.74	313.03	314.16	311.63	312.73	312.71	313.07	314.35	312.4	313.76	313.77	312.91	313.07	312.48	313.85	314.31	313.65	312.97	313.72	312.44	313.62	313.36	312.22
314.21	313.19	313.69	311.19	311.96	314.71	314.03	313.57	312.97	312.91	313.4	313.51	314.2	315.92	312.6	314.38	311.88	313.62	311.06	313.48	313.56	313.85	314.91	313	314.56	313.6	313.68	313.84	312.71	312.48	313.06	313.63	314.32	313.01	312.57	312.94	312.96	311.3	313.29	313.93	313.07	314.13	314.22	314.24	313	314.14	313.26	314.23	313.09	313.45
328.67	326.08	329.08	330.42	325.86	326.88	328.37	327.87	328.99	327.4	326.53	328.84	328.05	327.3	328.54	327.28	326.31	327.91	328.83	328.08	327.02	327.1	326.82	326	329.84	325.57	328.05	328.91	328.42	329.66	326.99	329.22	329.34	329.26	327.89	328.1	328.06	328.67	327.55	329.45	327.32	327.47	327.87	327.77	326.88	327.08	329.53	327.2	327.65	327.19
318.18	317.74	318.66	317.14	318.94	316.94	318.64	317.56	318.9	318.59	318.28	316.77	317.91	317.24	317.13	319.39	318.07	317.32	316.39	316.55	317.57	317.05	320.33	319.05	317.68	317.13	317.87	316.56	317.16	319.76	317.2	317.55	319.82	318.76	317.06	316.82	319.53	317.29	318.28	319.07	317.91	316.53	320.09	318.3	317.31	319.42	319.63	319.2	318.22	317.38
309.18	310	309.07	311.19	311.41	310.4	309.89	310.1	309.3	311.24	310.68	309.03	308.71	310.15	310.92	308.65	309.11	311.81	310.55	311.12	311.15	311.53	310.25	312.08	308.59	309.64	309.89	310.62	309.66	310.97	311.16	309.4	308.3	309.86	309.47	310.08	309.73	309.3	311.53	309.74	310.57	312.07	309.58	310.74	310.45	309.39	311.22	310.5	311.12	309.52
304.87	305.5	306.86	305.83	305.21	304.51	304.32	306.63	304.66	305.16	305.07	304.95	303.56	305.44	306.32	304.8	306.26	304.67	305.51	304.66	304.36	305.81	303.59	304.65	305.55	303.84	305.21	303.63	305.17	304.18	304.35	305.72	306.08	303.42	303.47	305.39	306.39	306.54	303.29	304.1	306.23	303.51	305.51	304.6	303.18	305.6	305.07	304.28	306.04	303.6
304.79	304.46	304.43	304.53	303.5	303.29	303.92	304.84	306.54	303.53	305.4	304.5	304.73	303.99	302.93	302.04	304.52	302.44	305.56	303.66	305.74	305.76	305.58	303.5	303.05	303.15	305.7	305.86	305.05	304.92	304.57	305.63	303.67	305.99	305.1	304.17	303.8	305.8	305.85	306.49	305.37	301.83	303.69	305.37	303.15	304.73	302.71	305.22	305.17	303.72
310.22	311.53	313.34	310.52	310.63	311.9	311.72	310.97	311.63	310.02	311.08	312	311.19	310.61	312.01	311.9	310.19	312.29	311.29	309.96	312.32	311.76	312.09	311.61	312.44	310.5	311.28	312.63	310.37	308.68	310.69	312.74	313.12	309.58	311.64	313.02	313.76	310.73	312.61	312.75	311.69	310.97	312.38	310.89	311.26	311.43	312.1	311.03	310.04	311.93
314.74	315.51	315.59	315.89	316.14	318.12	315.74	316.86	315.8	315.22	315.75	315.8	316.46	315.16	315.04	314.93	314.79	315.86	316.26	315.49	315.59	315.26	315.74	315.05	317.38	312.9	316.33	314.97	316.98	316.11	317.7	314.05	315.82	316.27	314.94	315.1	315.12	316.89	316.18	316.29	316.11	315.16	315.02	313.51	315.63	315.89	316.73	315.97	315.49	313.52
316.7	318.28	316.19	318.11	317.4	317.63	318.05	318.17	318.04	318.21	317.86	317.89	317.81	316.29	318.06	316.38	317.69	317.25	316.12	316.15	315.83	315.89	319.69	316.84	318.05	317.49	317.24	315.87	317.15	316.98	317.72	319.08	316.53	318.55	315.92	316.98	318.17	317.01	316.88	316.98	318.66	316.77	317.59	317.75	317.24	317.45	316.7	317.09	316.61	317.52
303.33	302.56	303.19	302.51	306.04	302.01	303.04	302.39	302.63	302.76	301.89	305.35	302.72	302.42	304.26	303.43	305.37	301.18	304.04	303.47	304.64	303.43	304.57	304.35	302.76	304.87	304.72	303.5	304.76	305.96	302.01	303.66	305.03	303.39	303.2	301.97	303.4	303.26	303.39	304.21	305.26	301.95	300.8	303.19	303.51	304.95	304.53	302.77	304.07	304.82
303.97	303.24	304.12	303.22	303.92	302.22	303.44	302.75	301.01	303.48	303.01	303.53	302.85	300.77	302.55	304.25	303.66	302.43	301.28	302.61	303.68	303.54	301.93	303.57	303.86	303.03	304.13	301.42	302.41	302.55	302.06	303.48	303.47	302.46	303.95	302.58	303.14	303.75	302.49	303.3	304.26	302.79	304.18	304	302.81	302.66	304.46	301.75	302.84	302.38
306.87	309.21	309.17	307.26	308.55	308.86	309	308.03	310.15	310.73	309.91	309.58	307.71	308.06	308.94	307.66	307.31	308.31	309.26	307.99	307.41	308.32	307.39	307.79	308.86	308.41	310.45	306.31	309.44	308.32	310.07	309.73	311.97	306.85	307.79	307.32	309.47	308.99	308.36	307.93	308.82	306.75	309.32	309.95	308.81	307.64	309.43	309.07	306.12	308.36
303.79	303.08	301.09	303.57	303.82	303.77	302.36	304.39	302.99	304.18	302.17	302.7	303.45	303.54	303.19	302.57	305.81	304.19	302.96	302.75	305.19	305.37	304.8	304.4	303.18	302.92	304.59	304.1	304.82	304.71	303.94	305.31	303.43	304.46	303.98	302.58	304.73	302.51	304.19	302.61	303.84	302.38	303.76	305.49	304.26	305.27	305.94	305.13	303.45	304.15
302.55	300.73	303.03	299.63	299.54	300.62	302.8	300.45	301.36	299.87	299.49	300.73	302.74	302.76	300.44	301.14	299.09	299.7	299.48	301.55	300.02	302.32	301.51	299.66	301.11	300.5	301.77	301.78	300.37	300.49	299.96	299.8	300.91	301.61	302.58	302.21	298.44	299.73	299.11	300.73	302.98	302.82	301	300.77	301.13	299.59	300.36	299.98	301.75	299.46
318.03	318.7	316.95	318.69	316.6	318.26	316.46	315.99	318.33	317.81	317.35	317.74	317.63	317.35	316.29	317.32	316.89	316.81	315.82	316.2	318.38	318.77	316.19	317.6	317.89	318.44	317.6	316.35	318.68	315.37	318.34	316.9	317.65	317.7	317.03	316.14	316.48	316.12	318.73	319.6	318.07	318.23	318	318.22	314.84	316.16	318.82	317.17	316.87	317.72
302.45	303.93	302.78	303.9	304.23	304.44	302.78	302.93	304.02	303.56	302.79	303.86	302.4	304.03	303.93	302.09	303.87	302.13	302.59	302.08	305.27	306.88	302.84	303.89	304.3	302.38	302.57	304.76	302.67	302.04	305.96	303.31	304.89	305.33	303.21	303.24	303.02	303.52	303.52	305.07	302.59	304.45	302.4	304	303.81	302.25	302.47	303.66	303.66	303.52
301.39	301.22	301.76	301.52	301.93	302.31	302.01	300.42	300.69	302.61	302.67	301.84	301.87	304.31	302.24	302.9	301.59	302.58	302.11	303.21	302.13	302.44	303.75	303.35	301.04	302.12	302.07	301.78	302.63	303.98	302.79	302.7	302.27	303.09	302.3	304.06	301.99	303.36	302.17	302.45	303.3	302.41	302.16	301.84	302.87	302.53	302.11	302.86	303.85	302.32
302.46	301.98	301.26	301.94	302.48	302.84	302.74	302.97	304.13	302.34	302.22	304.42	302.92	301.89	301.26	302.11	301.66	303.72	301.77	302.33	303.17	302.26	302.67	302.15	300.94	302.84	303.38	303.84	301.7	301.66	303.52	302.2	302.57	302.05	300.84	303.47	304.8	303.17	302.86	301.91	302.56	304.18	302.91	301.6	302.66	303.27	302.55	301.28	302.8	303.58
327.75	328.27	328.97	326.57	327.98	327.86	327.48	328.56	327.25	329.42	327.35	328.17	327.83	327.78	328.97	327.05	328.2	328.61	328.35	328.99	328.22	327.62	328.32	330.16	327.41	329.28	327.71	326.13	328.68	326.87	329.32	328.77	327.96	328.53	328.08	327.88	328.14	329.23	327.41	328.24	327.4	327.35	326.39	329.18	327.65	328.29	327.63	328.64	329.29	329.26
306.27	306.22	305.69	305.45	305.26	304.96	305.07	305.83	303.86	303.63	304.56	302.63	306.02	304.72	304.88	306.22	305.98	304.47	306.6	305.58	305.59	305.38	305.62	305.27	303.27	305.79	304.25	305.73	307.11	304.96	304.54	305.45	305.22	304.88	305.97	306.06	303.98	303.9	305.69	304.97	305.99	304.96	306.36	305.49	305.7	304.83	304.76	306.47	304.28	305.4
317.18	315.64	316.77	319.53	317.06	318.17	318.82	315.9	316.86	317.9	317.37	316.67	316.22	315.99	316.48	317.39	316	317.02	316.34	317.08	317.98	318.72	316.32	317.52	317	317.8	318.84	316.48	316.95	316.32	317.75	315.98	316.52	316.83	315.31	316.31	317.13	317.38	316.96	317.71	318.08	317.8	317.63	315.18	315.37	318.07	316.18	317.58	316.9	317.19
327.57	328.55	328.92	327.81	328.97	328.14	329.06	326.59	327.52	328.77	329.17	328.27	326.65	328.24	328.21	328.72	327.96	327.4	326.56	327.29	329.56	328.2	327.02	329.44	329.01	329	327.96	327	327.23	328.03	328.13	325.84	327.5	327.12	329.26	328.32	327.62	328.25	328.36	327.44	326.14	326.67	328.27	328.13	326.24	327.34	328.9	328.77	329.72	328.03
293.63	295.03	293.91	294.91	294.95	295	292.77	294.14	292.44	294.67	295.23	292.66	293.67	292.66	294.48	291.82	292.6	294.4	292.53	294.03	294.97	294.35	293.1	293.86	293.06	295.68	293.02	293.76	293.89	295.28	294.83	294.2	293.28	293.37	291.86	292.21	293.58	295.17	293.28	294.51	294.36	295.01	291.8	292.6	294.59	293.83	294.19	293.64	296.14	295.75
312.94	312.57	313.29	311.82	310.73	313.72	312.6	311.64	312.73	314.59	310.7	313.82	312.83	313.07	313.07	314.81	311.51	311.18	311.18	313.66	312.82	312.78	312.7	312.12	312.41	313.73	313.09	313.39	310.89	313.69	313.56	312.14	312.5	312.46	312.65	312.66	313.72	312	312.97	311.37	311.03	311.68	311.84	311.9	313.84	312.86	313.54	312.79	313.57	312.66
325.58	322.9	324.57	324.47	325.62	325.05	325.77	325.11	323.49	326.62	323.85	324.75	323.29	324.19	323.75	323.73	325.32	323.26	325.06	324.96	324.29	325.56	322.9	323.86	324.28	323.13	325.88	325.13	325.69	326.25	325.07	323.34	323.37	325.55	325.62	324.31	325.45	324.6	323.21	323.25	325.61	323.92	324.21	326.22	324.82	323.57	325.62	323.75	324.18	322.85
315.57	315.31	316.5	316.25	315.12	316.37	316.13	314.34	315.53	314.68	314.91	316.22	314.57	317.81	315.8	315.12	315.85	315.32	315.55	316.69	315.33	317.43	316.53	314.79	315.36	315.1	315.66	316.97	315.85	315.31	315.52	315.17	314.75	316.4	316.21	314.72	314.92	315.8	316.45	315.51	314.85	317.31	316.58	316.31	315.27	315.58	314.24	316.01	315.44	313.94
308.87	309.81	311.34	308.67	311.07	310.85	311.65	309.23	308.91	309.07	309.78	309.69	308.33	309.83	309.42	308.17	310.49	310.46	308.59	309.02	309.71	310.75	309.85	308.96	310.4	311.07	310.32	309.84	310.33	308.58	310.11	309.41	308.03	309.5	309.49	310.7	308.61	309.67	310.07	310.45	309.07	310.71	310.12	310.71	311.14	310.6	310.71	311.01	310.65	308.21
316.73	314.13	313.38	312.98	315.27	312.84	313.97	316.03	313.26	314.91	315.3	315.6	315.02	313.04	315.63	313.44	314.68	316.42	313.68	315.07	313.28	315.17	314.86	312.94	313.89	315.82	315.57	317.21	313.65	315.81	316.27	314.39	314.01	315.49	314.96	315.45	316.68	313.55	316.26	313.56	316.08	315.82	313.97	315.48	315.62	316.19	315.45	314.32	314.2	315.51
319.18	319.2	316.96	317.9	318.69	319.54	319.54	319.66	317.61	320.41	318.48	318.75	318.65	318.74	318.06	320.06	320.02	318.99	319.32	318.14	319.09	318.94	319.73	319.67	318.68	318.76	317.98	319.79	319.22	317.9	317.74	319.2	317.93	318.49	318.8	318.95	318.05	319.66	318.6	317.83	319.32	319.67	317.94	318.13	319.85	318.52	317.98	318.71	318.99	317.64
328.67	328.75	326.61	327.42	327.71	329.9	327.73	327.22	328.21	328.27	327.07	330.19	329.15	328.75	328.65	328.95	327.33	327.91	329.32	330.31	328.85	329.07	328.73	328.7	328.24	328.27	329.41	328.63	327.93	328.1	329.29	329.81	328.81	328.12	328.42	328.96	326.83	329.06	327.26	328.15	328.86	328.51	330.96	328	330.44	328.14	328.03	328.95	329.13	327.85
316.48	316.22	315.59	316.95	316.15	315.35	316.17	315.67	314.73	317.18	315.16	315.7	314.37	315.66	314.89	315.07	315.09	316.53	315.81	314.17	315.63	315.85	313.78	317.8	315.81	316.51	314.47	315.55	313.74	315.45	315.47	315.15	314.15	315.59	314.55	315.14	315.88	316.63	313.59	314.66	315.62	317.24	315.41	315.87	315.76	314.96	317.24	316.8	315.27	316.42
327.9	327.36	328.29	327.09	328.09	327.96	326.56	328.74	327.68	328.47	328.09	326.07	329.11	326.64	327.96	327.24	327.43	326.18	327.37	327.21	327.32	327.39	327.8	328.61	326.24	326.6	325.25	327.11	329.58	328.65	327.66	328.49	329.23	327.77	327.26	325.86	328.67	328.3	328.67	328.11	328.09	327.2	328.14	327.94	329.66	328.14	328.53	327.15	328.32	326.63
309.03	307.54	307.08	308.18	310.31	309.51	308.81	309.41	308.67	308.51	309.21	310.14	308.8	307.92	310.38	308.87	307.49	308.02	308.14	308.77	309.71	309.75	310.45	309.66	309.31	310.05	308.9	309.28	307.59	307.28	310	310.1	308.92	306.79	309.13	308.88	307.04	309.5	308.24	309.92	309.16	309.75	309.82	309.47	309.02	308.09	307.95	308.42	308.85	309.07
326.3	326.46	327.31	326.77	327.19	327.03	327.07	327.28	325.53	327	329.16	328.59	327.06	327.58	329.3	328.03	327.66	326.81	328.39	326.56	326.83	327.35	328.56	326.92	327.26	326.62	328.29	327.37	326.62	326.77	326.68	327.34	327.26	325.76	328.67	325.28	325.69	326.15	327.99	326.12	326.44	328.09	326.97	326.94	326.75	327.59	326.43	328.52	326.09	326.63
311.46	311.91	312.5	310.84	312.98	310.54	309.84	311.1	311.03	310.95	311.2	312.16	310.59	312.61	313.52	310.29	311	310.89	311.19	311.02	312.24	311.16	310.96	309.76	310.5	311.92	311.45	312.56	311.18	311	313.15	312.43	313.23	311.41	309.79	312.21	311.45	311.54	312.19	311.13	309.25	311.6	310.63	310.35	311.16	311.21	312.41	311.19	312.88	310.68
323.92	324.8	325.22	324.6	325.05	324.78	325.44	325.8	325.99	325.87	326.99	326.01	323.83	325.09	324.91	324.98	325.13	323.97	324.55	324.52	325.61	325.48	324.64	325.17	325.53	325.59	323	324.71	324.23	323.6	325.6	324.98	324.68	325.75	323.21	324.99	326.53	325.64	326.19	324.66	324.28	325.47	325.73	326.12	325.22	325.7	323.74	324.43	325.39	324.16
305.45	307.85	306.42	305.06	307.46	306.53	305.12	307.1	308.69	306.5	307.65	306.41	308	307.42	306.55	307.76	307.09	307.2	307.76	305.78	305.46	307.42	307.27	304.88	306.66	307.73	306.93	305.4	308.31	306.94	306.34	306.86	306.18	307.04	305.72	306.97	305.7	307.19	307.35	307.43	306.66	306.81	306.49	306.61	306.7	306.55	307.24	309.04	305.43	306.64
326.4	325.49	324.85	324.69	325.21	325.06	327.87	325.05	324.98	324.14	325.51	325.46	325.27	326.36	325.5	326.57	325.96	325.62	326.67	324.28	324.94	324.67	326	325.4	325.39	326.75	326.68	324.82	326.78	324.14	324.31	324.9	326.03	324.75	325.06	325.97	323.69	326.19	325.24	324.3	327.31	324.92	325.68	325.63	324.53	324.96	324.78	326.4	324.5	324.59
297.96	297.5	296.99	295.88	297.91	295.86	296.74	295.17	295.91	297.35	298.49	297.62	296.1	297.69	298.21	295.92	297.13	298.09	298.34	296.68	297.11	295.13	296.04	296.73	298.75	296.09	295.51	295.79	297.29	294.87	296.32	297.56	296.58	296.33	297.72	298.56	296.53	296.31	296.37	295.43	296.91	297.78	297.77	297.15	297.17	296.62	295.09	297.27	296.59	297.31
328.97	329.15	329	328.37	326.96	328.65	327.47	328.33	328.61	328.02	329.27	327.97	328.99	325.89	329.35	329.04	326.56	328.21	326.91	329.4	326.88	328.4	327.51	327.96	328.6	326.79	327.71	327.74	327.19	327.48	328.17	328.35	327.9	326.6	328.42	328.03	326.55	326.42	327.24	327.89	329.22	328.11	327.07	327.65	327.61	328.07	328.7	327.66	329.02	327.33
314.93	315.43	312.92	315.25	315.8	315.2	314.22	315.1	314.93	314.11	313.82	314.92	315.64	314.81	313.91	314.52	314.97	314.2	313.75	314.74	314.38	315.44	316.37	314.39	316.78	314.31	314.58	314.28	316.27	314.4	315.13	315.28	314.71	312.27	314.17	314.98	315.61	313.88	316.39	313.33	315.43	314.68	315.16	314.48	312.36	315.76	314.78	314.17	316.97	316.46
295.86	295.63	296.54	296.27	297.89	296.28	297.83	297.18	296.29	297.84	296.74	297.39	296.34	297.49	296.42	299.47	296.45	297	296.21	295.74	295.92	296.78	296.93	295.17	296.99	296.61	296.93	297.39	295.58	295.7	296.51	297.95	297.42	297.33	296.06	297.1	296.77	295.91	297.71	295.63	298.59	296.25	297.1	296.72	296.49	296.88	295.37	297.84	294.07	296.68
314.6	312.3	316.21	311.5	313.13	313.2	315.6	314.04	313.92	312.88	313.23	314.41	315.12	313.87	314.95	313.82	313.04	313.31	315.11	311.13	314.4	314.07	314.18	314.91	313.31	312.06	313.05	313.62	313.92	315.16	314.86	314.03	312.8	314.86	314.73	314.9	312.55	314.75	313.31	314.86	312.42	315.06	313.28	313.68	314.33	313.03	314.75	314.54	314.42	313.59
303.07	303.76	304.16	302.63	303.29	303.96	303.14	303.03	303.07	303.1	304.03	305.15	301.3	303.6	303.34	302.06	302.38	303.39	303.88	301.41	302.77	302.33	304.34	303.4	302.2	302.76	302.35	303.34	303.4	301.77	303.17	301.68	302.49	302.32	302.14	304.75	302.5	302.72	303.8	303.04	302.92	302.58	303.84	302.04	304.64	304.4	303.54	304.99	304.19	303.45
312.95	312.73	313.5	313.68	311.89	312.5	313.23	312.36	314.26	314.45	312.55	312.72	313.19	312.42	312.8	312.45	312.83	314.79	312.76	316.77	313.12	313.37	314.86	314.04	314.56	314.98	312.28	312.3	313.44	314.78	312.91	312.5	313.76	313.82	312.88	313.33	311.75	311.02	312.11	314	313.05	312.95	312.6	313.1	314.15	313.58	313.24	312.37	313.56	312.45
310.22	309.82	310.11	313.59	310.74	310.15	312.61	311.24	312.19	310.59	310.53	309.65	310.59	310.72	310.45	311.14	311.12	310.73	309.11	310.4	311.66	311.95	309.81	310.21	311.28	311.85	310.47	311.31	311.63	311.23	310.9	312.17	310.05	310.81	310.08	309.21	310.12	311.43	310.19	310.24	311.91	309.9	311.04	310.56	310.27	310.33	312.02	310.72	310.52	309.55
297.25	297.24	295.9	296.82	297.25	296.6	297.71	297.59	296.72	297.17	296.79	295.83	296.7	297.06	298.01	297.39	297.15	296.52	297.14	297.38	297.79	297.27	296.65	296.96	296.83	296.6	296.81	296.21	296.91	297.62	297.14	295.91	297.31	297.94	296.88	295.93	296.32	297.92	297.07	296.37	298.27	299.07	296.69	297.17	299.14	295.5	297.76	295.87	295.02	297.45
314.95	314.45	314.99	314.97	315.85	315.1	316.1	315.67	315.95	316.44	314.1	315.54	315.57	313.52	314.47	315.33	315.24	314.4	314.17	314.13	314.71	314.25	315.17	315.23	314.26	315.2	315.74	313.52	316	313.88	314.57	315.72	314.7	315.13	314.78	315.02	314.24	314.19	315.46	314.2	314.95	315.03	314.49	315.05	314.68	315.51	313.38	314.57	312.99	314.38
311.92	313.15	314.8	315.1	314.92	314.87	315.41	315.46	315.23	315.75	314.21	314.06	316.02	314.61	313.64	315.4	313.61	313.52	316.18	314.33	315.45	313.85	315.63	314.98	316.17	315.27	315.86	316.58	314.83	315.88	314.29	314.1	314.5	315.86	312.62	313.76	315.38	313.56	314.76	316.32	316.46	314.06	314.22	314.28	314.34	315.24	314.08	315.85	313.98	314.74
302.08	303.12	303.27	302.06	300.83	302.05	302.87	299.69	302.1	301.7	301.66	303.65	302.72	302.73	302.76	302.68	301.49	302.86	301.25	303.09	301.25	302.56	301.16	301.05	302.69	302.8	303.15	301.8	302.93	302.29	301.6	303.6	302.4	303.18	302.86	303.52	301.18	301.38	301.12	302.21	302.64	302.5	301.36	302.97	304.11	301.54	301.01	303.31	303.4	302.42
318.05	317.89	318.69	317.45	317.24	315.68	318.67	318.18	319.25	317.82	318.22	318.04	318.07	317.62	317.61	316.48	319.64	317.54	317.04	319.6	318.61	318.18	318.17	318.16	317.83	316.38	319.07	315.2	318.25	317.75	316.25	317.51	319.56	318.59	318.2	315.71	318.97	316.49	318.45	318.53	319.32	317.28	317.23	317.49	319.79	318.41	316.81	316.7	318.46	319.15
295.92	295.71	295.35	295.77	295.65	295.23	295.61	296.08	294.91	295.46	296.11	294.47	294.42	294.7	295.03	296.8	293.82	295.28	293.63	295.12	294.44	296.45	295.95	295.12	294.32	295.43	293.96	294.33	297.98	293.3	293.4	294.02	294.77	293.07	295.52	295.74	294.91	294.58	296	295.66	294.88	295.51	293.16	294.77	294.87	295.99	295.34	295.16	296.6	294.63
309	309.51	308.54	309.49	308.72	309.57	309.25	309.63	309.05	307.75	308.08	309.92	310.15	309.4	309.54	310.13	308.82	307.66	309.16	309.56	308.37	308.12	309.08	308.6	308.25	309.18	308.82	308.37	309.85	308.58	310.43	308.37	308.56	308.9	310.12	308.14	307.06	309.01	309.32	310.12	308.19	310.15	310.82	310.82	308.15	307.69	306.32	307.76	308.35	307.86
314	312.47	313.31	312.29	312.81	312.48	312.94	313.59	313.16	313.86	312.13	310.66	314.46	314.68	313.96	312.22	313.71	312.58	312.84	313.21	313.49	311.57	314.27	313.88	312.46	311.46	314.41	312.61	313.07	314.1	313.04	313.67	313.92	312.66	312.44	313.06	312.9	313.57	313.34	313.86	312.61	311.22	312.38	313.14	311.51	314.22	314.22	312.68	313.81	313.52
304.92	303.9	308	305.98	305.07	305.64	304.8	305.31	306	304.92	307.37	303.67	307.26	303.45	304.69	304.86	304.98	305.78	307.49	304.61	305.45	305.06	305.29	304.15	306.34	305.27	303.83	307.44	306.31	307.29	306.12	305.33	307.23	304.52	307.28	305.47	304.99	304.74	305.2	304.54	306.18	304.99	305.48	305.97	306.04	304.82	305.07	304.57	304.79	303.62
315.66	314.04	313.95	313.65	312.45	313.7	315.33	314.24	313.83	315.03	312.76	313.71	312.37	314.56	313.7	312.83	314.93	315.33	313.9	315.55	313.21	314.76	314.28	316.81	314.71	314.11	315.67	315.73	314.59	313.55	313.91	313.12	314.66	314.98	315.14	315.77	313.47	315.53	313.26	314.62	314.32	315.47	313.21	314.46	313.89	315.22	314.25	313.27	314.29	314.36
314.05	314.86	316.48	315.5	315.96	315.92	313.72	313.98	315.94	315.74	313.74	315.19	313.36	315.84	315.15	314.93	315.61	315.71	315.62	315.38	315.31	315.88	316.61	314.71	315.62	314.68	313.94	316.21	313.3	314.32	314.96	315.54	315.21	313.66	315.78	316.05	314.81	315.15	315.04	315.95	315.46	314.33	315.34	313.79	314.66	315.83	315.95	313.85	316.39	314.72
314.38	314.93	315.79	315.07	314.55	313.82	313.48	314.87	312.82	313.62	312.55	313.28	312.88	315.4	313.19	315.97	314.15	313.33	313.87	314.28	314.68	313.53	314.18	314.85	314.13	314.29	313.39	313.44	313.59	314.19	314.11	314.54	314.96	311.38	312.21	313.7	313.71	314.14	313.43	313.31	311.81	313.73	314.4	314.4	315.31	315.26	313.52	314.37	315.24	314.52
316.74	317.06	319.82	318.22	318.55	318.48	318.29	318.75	318.96	317.47	317.77	318.08	319.48	317.17	316.73	318.29	318.31	317.74	317.11	319.61	316.62	319.43	317.45	318.75	317.26	317.22	318.68	319.15	319.43	318.91	320.48	320.04	318.11	316.52	316.94	317.27	317.57	318.67	320.29	316.94	317.79	317.84	317.88	318.74	318.41	320.29	317.71	318.48	318.71	318.89
305.09	304.54	306.05	303.04	306.67	304.21	305.22	304.41	304.37	304.72	304.76	304.86	305.23	305.9	304.91	305.91	303.65	305.45	304.57	305.49	304.43	305.44	304.37	305.68	306.75	304.55	305.21	303.66	307.56	305.91	304.95	305.75	306.41	305.02	304.19	305.73	306.06	305.31	304.16	306.71	305.26	305.11	305.31	305.65	305.58	304.3	305.21	305.51	304.78	304.84
313.27	313.66	312.46	313.16	313.54	314.03	311.06	314.67	313.87	312.86	313.75	314.46	315.08	313.42	311.56	313.76	315.49	313.9	314.36	311.86	313.55	312.05	312.95	315.22	314.57	312.6	313.52	314.3	314.58	314.72	312.96	313.58	313.58	314.27	314.02	312.9	312.69	314.03	314.09	313.98	313.84	314.7	311.91	312.73	314.48	313.63	313.17	314.12	312.93	311.33
300.52	302.48	303.49	303.33	303.78	302.41	303.18	302.04	304.39	303.79	302.84	300.86	302.74	301.44	302.1	303.31	301.39	303.19	301.36	303.93	301.97	302.56	300.43	303.24	304.1	302.08	302.59	302.83	304.09	304.11	301.32	302.45	301.63	302.06	303.86	303.17	302.54	301.66	301.83	301.66	302.33	301.58	303.5	302.18	302.78	302.43	302.92	300.08	304.43	302.66
305.49	303.37	305	306.35	305.62	307.6	304.28	305.9	303.37	305.02	306.85	306.54	305.02	304.3	305.67	305.16	305.79	304.63	307.9	305.34	307.3	306.88	305.26	305.34	305.92	307.42	304.14	306.15	305.43	304.95	305.23	304.6	305.58	306.28	304.39	303.65	306.03	305.28	306.28	305.79	304.41	306.04	306.98	305.16	305.08	304.65	303.12	304	305.92	303.96
306.41	305.83	305.61	306.32	303.45	302.19	304.11	306.36	304.04	306.01	302.92	304.33	304.84	304.16	303.67	305.14	304.49	303.64	305.57	304.11	306.02	304.1	306.39	306.81	303.82	306.47	304.7	305.61	307.35	305.44	304.59	304.03	304.49	305.14	305.07	303.9	303.52	303.1	306.2	305.79	305.22	306.37	306.14	303.89	305.26	304.56	303.87	304.86	303.84	305.11
303.85	304.34	304.51	305.29	303.74	305.17	304.31	303.4	304.96	304.04	303.07	304.15	304.15	303.66	303.87	304.07	304.52	305.53	305.02	304.38	304.98	302.88	304.44	303.68	302.73	303.67	304.24	304.7	303.22	305	304.78	303.94	303.68	304.41	306.47	303.9	302.92	304.94	305.69	304.27	302.59	304.5	304.86	304.29	302.71	303.02	305.34	304.68	304.39	303.03
296.19	295.87	296.4	297.18	298.06	294.72	297.05	297.23	296.97	297.02	296.98	297.79	293.51	296.07	298.75	296.36	297.46	295.45	296.96	296.16	297.96	297.59	298.38	297.4	299.11	297.83	296.36	296.76	297.84	296.91	295.89	297.41	296.97	297.28	296.87	296.73	295.49	297.12	297.11	296.4	298	295.81	299.41	296.49	296.93	296.78	296.79	296.26	296.69	295.02
325.63	325.63	324.56	324.57	323.52	326.23	325.1	325.26	324.08	325.79	323.75	326.11	323.76	324.21	323.92	325.14	324.24	323.05	326.07	324.2	323.51	323.3	324.65	324.6	325.37	324.48	323.61	323.77	325.79	323.78	324.21	326.64	326.54	323.35	324.55	324.87	324.25	326.46	323.82	324.13	324.51	325.55	324.72	325.98	325.39	323.92	324.19	323.41	323.99	325.08
316.09	318.1	317.4	317.12	317.76	318.78	318.15	317.22	317.67	317.61	315.56	317.46	316.92	316.74	315	317.65	315.18	317.54	317.7	318.11	316.8	315.91	317.53	318.42	318.52	317.07	316.95	318.26	316.96	317.58	316.57	317.29	317.05	316.52	317.59	316.79	316.42	317.56	315.8	316.69	314.08	317.8	315.97	316.67	317.79	315.8	317.91	318.61	316.87	316.38
317.43	319.66	316.98	317.5	317.35	316.93	317.44	318.25	320.06	316.94	317.23	317.62	318.47	318.54	317.31	319.02	317.35	319.44	317.67	318.09	318.73	317.62	318.64	318.7	319.43	318.09	317.82	318.69	318.02	316.54	319.35	318.5	319.95	317.64	317.05	319.5	317.89	319.3	318.03	318.21	319	317.85	317.65	317.52	319.16	316.34	316.77	317.58	315.08	316.7
295.73	293.99	296.22	295.6	296.44	294.15	296.2	293.58	295.82	294.11	295.42	295.24	293.93	294.07	294.72	296.06	295.54	295.05	293.51	294.22	295.18	295.73	294.12	297.16	295.52	293.93	295.61	295.39	294.48	294.11	295.54	294.34	296.1	294.19	294.75	293.35	296.72	295.5	295.42	296.16	295.01	295.61	295.42	293.64	295.13	294.88	294.63	295.34	295.47	295.42
296.82	297.53	298.01	296.54	295.84	296.91	296.18	295.45	298.18	300.07	297.25	295.58	295.8	296.31	297.23	297.06	297.92	296.99	296.41	296.03	295.25	297.12	298.38	296.08	296.73	296.5	295.48	295.61	296.45	297.67	298.24	297.9	297.04	297.3	297.09	298.21	295.65	299.33	297.51	296.19	298.84	299.38	296.96	297.57	298.14	295.6	297.01	297.17	297.76	296.15
294.26	293.55	293.95	292.09	293.87	294.96	293.61	295.14	294.18	294.16	293.11	292.54	294.93	295.33	294.43	295.76	294.61	294.2	293.02	294.17	293.29	294.69	293.07	294.67	295.02	295.45	293.9	293.85	292.15	294.36	294.48	292.86	294.37	294.33	293.78	294.6	294.13	293.28	294.63	295.29	292.24	295.66	292.87	294.52	293.15	293.72	293.59	292.99	293.39	294.23
296.41	297.43	296.06	295.76	298.45	297	295.79	295.18	297.1	297.22	295.66	297.07	295.9	296.17	296.77	296.97	297.17	296.88	294.89	297.17	296.62	298	296.27	297.32	297.27	296.38	295.73	296.68	295.15	297.52	296.97	297.34	297.21	298.45	297.53	297.8	296.77	296.46	298.03	295.19	296.4	297.05	295.32	296.03	297.95	298.13	296.71	297.16	294.71	297.26
300.29	298.31	302.17	300.59	300.65	301.26	299.87	299.98	299.76	299.23	300.57	300.27	299.86	302.45	298.44	300.33	298.9	300.05	301.43	299.88	300.63	300.56	301.09	297.5	301.09	300.84	299.74	300.31	299.32	300.83	301.04	299.34	299.19	298.75	299.5	297.84	299.1	301.58	299.96	300.59	299.84	299.24	300.65	298.92	300.93	299.77	300.27	300.55	300.55	300.49
310.66	312.6	312.49	310.8	310.47	310.34	312.45	310.52	313.24	311.68	311.64	312.33	311.2	312.19	311.79	311.59	312.74	311.48	314.01	311.22	310.35	310.06	310.91	310.16	309.94	311.79	310.11	311.27	312.17	313.59	310.36	312.01	311.05	310.64	309.06	312.54	311.44	311.32	310.74	311.91	311.94	312.28	311.8	311.43	310.65	312.93	309.68	309.67	310.41	310.74
312.83	312.9	313.77	311.25	311.51	313.18	312.54	313	311.26	312.26	312.01	311.87	311.63	311.11	311.82	313.81	312.84	310.63	310.85	313.07	310.88	310.99	312.23	311.76	313.94	312.22	312.35	312.69	312.47	313.99	313.44	311.95	312.87	313.4	311.79	313.95	313.62	313.98	312.07	312.82	313.11	310.6	312.72	312.76	312.34	313.11	311.91	312.44	311.81	311.46
313.51	311.16	312.77	311.69	312.59	311.63	311.39	311.67	312.82	311.85	312.01	312.53	313.51	310.94	312.98	311.85	312.48	312.8	313.4	312.83	312.64	313.81	312.77	312.74	311.26	312.26	311.69	311.51	311.26	311.33	314.56	311.15	311.58	310.43	313.88	312.16	313.7	311.91	313.91	313.41	312.83	314.49	313.27	313.67	310.32	311.28	310.71	311.52	311.31	311.93
318.07	317.88	317.04	317.65	318	319.89	318.62	317.96	318.9	317.41	318.72	319.03	318.32	317.18	317.18	318.29	317.58	318.95	316.41	317.52	317.66	317.86	317.83	319.03	315.68	318.17	316.88	318.65	318.31	318.57	317.52	317.48	319.04	318.16	318.71	318.42	316.89	319	317.38	317.21	319.12	316.67	317.18	317.09	317.56	318.83	317.99	316.62	318.03	318.31
309.72	308.28	309.53	309.18	309.99	310.22	308.35	310.48	308.64	308.52	308.08	311.82	308.91	309.89	306.56	310.44	308.68	308.32	311.09	308.49	310.04	310.25	308.87	310.73	310.98	310.09	310.81	310.84	308.73	307.99	310.17	308.35	309.44	308.65	309.13	310.25	309.12	308.08	309.15	310.83	310.53	308.93	308.86	309.19	310.85	308.61	310.04	311.51	309.93	310.27
311.77	312.11	310.71	312.32	312.49	312.27	312.87	312.33	313.68	313.02	313.31	313.73	311.73	312.01	312.22	311.55	311.86	314.03	314.27	312.98	312.22	311.65	313.05	311.01	312.15	313.17	314.84	313.89	313	312.49	312.3	312.53	313.42	313.17	311.14	314.29	312.94	313.62	313.58	314.88	311.67	312.87	314.2	313.17	312.68	312.82	313.81	313.73	310.63	312.66
314.91	315.11	314.63	313.2	315.56	314.24	314.68	313.88	313.81	314.66	315.74	316.38	314.11	314.57	314.35	314.24	316.19	315.27	313.75	315.14	314.91	315.18	313.2	315.75	314.97	314.12	315.65	315.27	313.11	313.66	314.11	315.55	315.47	314.81	316.03	313.31	314.64	314.84	315.89	313.63	313.32	314.65	315.68	314.76	317.28	314.26	314.94	316.09	314.95	316.47
318.88	316.53	318.52	319.72	319.43	321.04	319.46	319.81	320.32	318.94	318.96	317.61	317.38	319.71	319.04	319.97	319.37	317.35	320.39	318.62	319	320.36	319.47	317.86	320.5	319.93	320.66	319.18	320.46	320.1	319.61	320.55	318.32	318.65	320.24	318.71	320.11	320.29	317.96	319.2	320.15	320.41	319.42	318.92	319.95	319.47	319.09	318.09	317.38	320.71
304.83	305.19	305.11	303.63	306.47	304.69	304.52	305.99	304.08	304.75	304.87	304.4	304.87	306.12	304.98	306.18	305.38	304.56	303.76	305.44	305.18	302.82	304.49	304.45	305.26	307.34	305.23	306.77	303.73	305.3	305.03	303.01	304.53	303.92	305.3	304.79	306.72	303.42	304.54	304.49	304.99	304.2	303.29	303.87	305.84	304.42	304.3	303.27	304.6	304.29
303.35	302.21	304.45	303.3	303.73	303.31	304.08	305.66	305.83	305.95	303.86	305.07	306.03	302.88	302.81	302.45	305.47	304.54	304.61	303.96	303.28	304.1	303.67	302.88	303.15	303.86	303.68	304.08	303.32	304.7	305.29	306.12	302.78	305.05	304.11	304.5	303.61	304.31	304.85	305.09	303.15	305.91	305.5	305.68	306.55	305.17	303.51	305.13	304.78	305.1
320.9	321.16	319.97	320.24	318.66	318.81	320.64	318.29	319.12	317.81	317.79	318.05	319.43	319.63	319.32	320.77	319.39	319.4	320.39	319.73	319.04	318.77	319.65	319.5	320.76	319.09	319.68	319.97	318.12	317.91	319.81	319.81	320.66	318.28	318.36	320.71	321.48	318.8	319.37	317.88	316.8	319.45	320.04	318.4	319.01	317.98	319.66	319.98	319.06	317.64
300.22	300.22	299.2	299.53	300.91	298.09	299.63	299.3	299.66	299.87	302.06	299.66	300.18	301.25	300	302.61	301.12	299.4	300.79	300.06	299.24	299.64	299.15	298.41	299.62	298.05	299.56	300.35	299.77	300.36	298.93	300.17	300.16	300.64	300.22	299.03	298.81	300.23	300.5	299.81	300.11	301.33	301.6	300.62	299.47	300.78	301.32	302.02	300.88	299.27
318.31	318.49	318.67	318.92	317.16	319.68	317.39	319.24	317.67	319.93	318.51	319.13	316.52	318.13	317	320.78	319.93	318.41	315.62	320.57	320.51	318.6	317.27	317.25	318.56	317.5	317.83	316.8	319.1	319.36	319	316.97	319.6	318.86	317.29	317.73	318.64	317.12	318.64	316.94	318.35	317.46	318.25	318.14	317.84	319.67	317.76	317.94	320.15	318.05
309.74	311.61	310.76	311.28	310.9	310.09	309.52	310.27	311.52	309.93	309.76	310.38	308.09	307.47	310.79	309.4	310.24	308.96	309.45	310.8	311.08	310.1	311.03	310.45	310.39	311.04	310.22	311.02	311.64	310.77	310.12	309.8	309.52	310.21	310.75	309.59	309.02	310.26	310.39	310.39	311.14	310.6	310.99	310.65	310.53	310.11	310.28	309.97	310.4	309.25
295.63	297.12	297.59	298.98	297.22	298.14	295.64	297.87	297.58	296.51	297.43	299.39	297.17	297.76	297.24	296.11	296.25	294.47	297.34	298.21	297.46	297.22	296.87	295.4	297.13	295.1	296.45	295.53	298.34	297.15	296.68	297.34	297.82	297.44	296.02	298.43	299.65	296.68	296.63	296.66	296.03	295.91	295.87	297.49	296.89	294.47	296.44	296.44	296.7	297.5
309.9	305.66	307.27	307.65	307.86	307.87	308.33	307.93	307.26	308.96	306.53	305.71	305.88	308.17	308.72	306.75	307.85	307.95	305.36	308.43	307.61	308.29	307.99	307.21	306.53	308.16	307.8	308.51	307.36	305.95	306.73	307	305.57	307.8	307.94	308.71	307.52	307.58	307.63	305.83	308.31	308.38	307.98	308.51	308.68	305.53	307.17	307.44	306.1	308.15
303.78	304.5	305.14	303.51	302.76	304.13	303.73	304.56	303.62	305.22	303.46	303.17	303.75	304.09	305.07	304.28	304.34	303.98	305.07	304.81	302.65	304.27	303.77	304.69	303.84	303.89	303.94	302.55	302.74	304.32	304.99	303.92	302.39	304.7	304.66	303.23	304.01	303.65	302.39	304.87	302.56	305.18	302.97	305.79	304.12	305.89	303.41	305.21	302.8	303.12
304.69	305.07	306.09	307.76	307.44	307.41	307.35	306.16	306.87	305.77	305.1	306.01	306	306.15	306.61	303.6	307.31	304.97	305.32	306.68	308.55	305.53	305.79	305.26	306.73	306.39	305.66	305.63	304.25	307.98	307.47	304.95	306.07	305.91	304.17	306.82	304.51	306.07	307.46	305.26	305.53	305.83	304.29	305.46	306.32	307.36	307.51	305.51	306.06	308.44
318.42	320.34	318.53	320.03	318.98	319.32	319.46	321.24	318.77	318.39	319.02	319.53	318.76	319.69	318.99	319.21	320.49	319.45	320.19	320.02	320.19	318.37	319.71	317.92	319.26	320.63	319.58	318.28	319.72	320.01	317.4	318.77	320.29	319.96	319.59	319.44	319.62	318.86	320.44	318.82	319.67	319.62	321.26	318.92	317.89	320.95	318.02	319.76	319.07	318.46
315.55	316.66	315.33	315.15	314.54	316.7	315.56	315.41	316.97	317.22	316.42	314.61	315.64	315.79	315.01	316.34	315.69	315.21	317.17	316.34	315.59	315.84	314.11	314.99	314.67	315.51	316.54	314.44	316.41	314.67	314.72	315.1	316.85	316.43	315.42	316.19	317.66	315.29	314.21	316.53	316.01	314.62	316.4	316.57	316.12	314.61	315.01	316.47	315.94	316.39
315.54	315.25	314.52	314.69	314.15	315.23	314.27	316.36	315.19	315.24	313.73	315.76	316.28	315.08	314.48	314.98	313.67	314.76	315.64	315.08	313.99	313.56	314.14	314.91	314.74	314.74	314.24	314	314.64	314.97	316.49	314.98	314.5	314.72	315.58	314.91	314.12	314.53	315.02	313.8	314.87	315.78	313.27	314.62	315.34	313.81	313.1	314.76	315.55	315.94
314.85	314.66	313.99	313.17	314.65	314.86	314.44	313.78	313.62	314.23	314.5	312.19	313.53	312.31	312.07	313	313.33	313.84	314.72	312.98	315	315.02	315.52	313.6	314.37	313.34	314.54	313.85	312.38	313.34	314.68	316.13	315.1	314.32	313.51	314.04	312.3	315.27	313.07	313.94	313.38	314.09	313.93	314.03	313.91	314.14	313.7	313.38	314.1	313.49
309.86	311.18	310.39	311.02	311.57	311.96	309.49	308.69	311.51	310.3	309.87	310.15	311.66	309.59	310.48	309.83	310.4	310.21	311.1	309.74	310.67	309.5	312.35	308.68	310.89	310.4	309.93	312.5	310.49	311.03	311.26	310.01	311.21	310.67	310.49	311.87	310.91	309.52	311.89	310.72	308.93	309.57	309.8	310.61	310.36	309.07	309.67	311.48	310.68	310.82
302.03	302.06	299.19	301.44	298.53	300.69	299.66	300.73	299.89	301.1	299.76	300.63	298.89	299.04	299.57	297.93	301.94	297.73	299.79	299.22	302.61	300.91	300.89	299.52	299.64	301.01	300.08	301.09	297.8	300.7	300.84	300.03	298.84	300.42	300.22	300.51	298.97	298.34	300.6	300.84	299.99	300.04	299.95	300.45	300.69	303.37	302.05	301.98	298.31	299.37
304.05	304.21	304.92	304.99	305.01	304.72	304.18	303.77	304.86	304.67	304.59	306.59	304.28	305.99	305.02	304.91	304.53	304.63	308.04	304.94	304.77	305.41	305.6	303.94	303.99	303.42	306.63	306	304.23	304.45	306.46	305.72	304.84	303.84	306.1	304.32	306.3	305.08	305.5	305.39	303.47	305.37	304.87	302.4	303.42	304.99	306.1	306.33	304.43	305.66
326.2	326.92	325.26	324.97	323.98	325.66	326.06	325.23	324.34	324.15	324.7	324.47	324.15	326	324.07	324.34	324.46	326.71	325.71	324.61	326.09	324.97	325.29	327.31	326.47	325.01	323.73	325.1	327.58	326.84	324.06	325.16	324.4	325.29	326.39	325.69	326.54	326.67	324.99	326.3	325.19	325.87	326.76	325.21	324.7	325.05	325.67	325.37	324.2	325.66
320.34	318.58	320.03	319.91	319.62	319.15	318.96	318.22	318.27	320.28	318.84	319.53	319.17	319.48	318.23	318.21	318.82	319.7	319.39	320.46	320.83	320.13	318.6	319.26	318.27	319.92	320.39	319.15	317.54	319.98	320.62	319.03	316.67	319.73	319.52	319.75	320.2	320.74	319.44	319.92	319.69	318.84	318.36	319.06	317.31	320.02	318.63	319.56	318.76	318.78
314.49	317.24	316.67	315.45	314.15	313.93	314.62	315.4	315.65	314.43	317.33	314.11	314.76	316.42	312.77	315.02	315.56	313.73	315.75	315.49	315.93	315.29	312.44	313.39	315.87	314.35	314.48	314.96	313.88	313.95	315.04	316.5	314.78	316.38	315.41	313.28	313.24	314.36	315.23	315.8	315.52	314.03	316.05	315.05	314.91	315.53	314.51	316.05	314.66	313.82
305.84	306.29	305.48	305.6	306.13	303.65	306.51	304.95	306.39	307.17	305.28	305.03	305.14	305.17	305.44	306.17	304.88	305.66	305.9	306.41	306.29	305.12	305.11	305.19	306.42	303.94	305.01	303.31	306.59	304.65	305.6	302.68	305.97	304.18	305.14	305.48	305.63	304.69	306.18	305.11	305.27	304.01	305.93	304.67	305.89	304.99	306.57	306.54	306.32	306.19
304.32	304.65	305.65	304.2	304.2	305.79	305.23	304.14	304.54	306.33	303.5	303.66	303.8	304.93	305.13	305.21	302.19	304.25	305.64	304.56	305.02	303.13	304.61	304.14	303.31	302.64	303.74	303.38	303.89	304.32	303.57	305.31	303.58	305.02	304	301.44	304.4	303.9	304.08	305.8	305.62	305.9	303.31	303.44	302.34	303.5	303.73	304.04	304.14	304
313.62	313.32	313.73	313.64	312.78	314.75	313.75	313.68	314.53	310.74	313.8	314.64	314.85	313.28	313.77	316.34	315.17	314.09	312.1	314.05	314.06	313.23	313.69	315.27	313.77	313.49	313.58	313.79	313.28	313.02	311.77	312.7	313.47	315.19	313.43	313.5	315.2	313.83	314.74	312.75	313.35	314.83	314.14	314.65	314.96	315.17	312.97	315.51	313.32	316.05
303.56	303.73	303.54	302.24	303.64	304.36	302.42	302.76	303.34	303.12	302.29	304.29	303.9	304.75	303.69	301.05	303.71	303.69	304.12	300.28	303.57	303.39	303.05	303.51	303.6	302.51	303.14	303.39	302.42	302.5	305.13	301.8	303.42	303.04	301.99	302.82	305.18	303.65	303.96	303.58	302.76	302.92	301.88	303.82	303	304.78	304.49	303.38	304.25	303.06
315.98	315.34	314.7	316.93	316.23	314.41	314.75	313.57	315.58	313.5	314.25	315.33	316.41	314.46	313.58	315.79	314.94	315.02	314.56	315.49	313.73	314.73	313.5	313.92	314.78	315.47	315.31	313.48	314.39	313.96	314.71	314.19	314.85	316.08	315.61	315.69	315.26	313.94	314.41	314.71	313.8	314.72	315.26	315.42	314.81	314.68	314.5	312.98	314.75	314.25
313.7	313.5	312.14	313.24	314.63	311.69	311.68	311.99	313.54	313.23	314.7	311.85	312.33	315.18	312.6	311.62	313.65	312.28	312.07	311.83	312.86	313	313	311.84	312.44	316.28	310.35	315.83	312.46	312.65	313.72	314.08	313.77	312	313.6	313.91	311.93	313.39	314.48	315.74	313.06	312.56	313.21	313.77	311.64	312.01	312.09	314.06	313.08	313.39
308.16	308.87	308.53	307.71	309.4	308.9	309.36	310.05	307.94	309.35	308.35	308.53	308.86	308.64	309.96	309.94	308.74	309.17	309.96	309.26	307.22	308.96	308.84	310.22	308.01	308.79	308.42	308.8	309.51	309.64	307.47	307.44	309.43	307.98	307.42	309.13	309.31	312.26	308.37	308.41	308.38	310.02	309.04	308.17	308.78	308.23	307.94	307.15	309.32	310.19
324.85	325.24	324.79	326.01	323.79	324.91	323.67	325.25	324.71	322.7	323.57	325.19	325.56	324.14	324.03	325.25	323.97	324.84	325.58	326.35	325.95	324.88	322.99	322.03	325.03	324.96	324.75	323.3	324.93	323.57	327.3	322.69	324.22	324.56	324.25	324.22	323.5	324.94	323.29	324.61	325.46	324.33	326.23	325.87	324.86	324.51	324.41	323.04	325.47	325.1
303.39	303.36	301.02	303.85	300.16	304.22	302.93	302.57	302.75	302.45	302.6	303.8	301.62	301.02	301.25	301.16	302.79	302.41	301.37	302.57	303.58	303.43	302.1	301.86	302.8	303.99	302.04	301.93	303.05	302.89	302.2	302.85	303.74	304.38	302.35	303.58	301.01	300.84	301.79	299.43	303.43	303.42	301.31	303.59	303.54	301.82	303.43	301.39	305.15	301.38
303.51	304.06	304.33	302.5	304.85	302.75	305.83	304.19	303.69	302.73	302.96	303.21	302.49	303.32	303.52	303.66	302.78	302.33	303.57	303.42	301.71	303.49	303.81	303.16	304.62	303.25	303.46	303.27	304.42	303.37	304.6	303.84	303.24	303.44	304.5	303.63	302.08	302.32	303.49	303	304.13	305	304.47	302.62	304.32	302.8	302.39	301.86	302.94	303.58
327.69	326.1	328.17	326.41	325.61	329.64	329.44	325.04	327.06	328.23	328.74	328.94	326.86	329.25	327.9	328.34	327.18	329.01	327.46	329.41	329.09	329.29	326.63	329.11	327.04	328.51	327.66	329.43	326.86	328.96	328.16	328.04	327.68	327.63	327.65	328.2	328.54	328.18	326.17	327.18	327.44	328.68	327.45	327.81	329.93	328.1	326.75	328.9	327.77	328.61
304	303.98	305.17	304.21	303.54	302.41	302.61	303.71	304.44	302.87	303.66	304.98	304.63	303.8	302.14	302.97	303.75	303.59	302.6	302.88	302.66	302.85	302.83	305.48	304.79	302.78	305.29	304.22	302.3	301.53	304.01	303.23	302.76	303.87	302.71	303.38	302.95	302.03	304.22	303.07	303.32	302.53	303.28	304.13	304.25	304.63	305.21	301.64	303.2	303.3
313.27	312.75	312.55	313.94	313.11	313.85	314.05	312.95	314.1	313.51	312.67	313.97	313.07	313.78	314.26	313.48	314.68	312.27	313.32	313.54	313.44	314.17	312.74	315.11	314.66	313.78	314.04	314.1	314.62	314.64	313.71	312.16	312.88	312.31	313.08	313.63	312.26	313.83	312.78	311.81	315.23	314.71	313.07	313.02	314.99	313.2	313.95	315.64	312.05	314.35
304.56	306.39	305.58	304.44	304.23	304.76	304.55	304.55	305.93	304.93	304.12	307.12	305.98	304.09	303.43	305.87	304.5	305.63	304.85	303.54	304.45	304	304.18	305.35	302.87	304.81	304.95	302.66	304.65	303.16	304.07	305.96	305.07	306.31	304.86	305.27	303.4	305.15	305.15	304.19	303.64	304.7	304.65	304.51	304.34	303.91	304.49	304.05	304.56	304.06
303.34	302.98	304.49	303.22	303.17	302.59	301.83	301.69	301.25	302.26	302.72	302.27	303.15	302.41	301.39	302.55	303.89	304.96	302.05	301.21	303.57	305.11	303.3	303.37	304.92	303.98	303.7	300.93	303.17	304.21	302.62	302.54	302.26	303.95	303.85	301.84	303.37	300.73	301.52	302.45	303.14	302.35	302.72	302.23	301.6	302.11	301.76	301.89	303.77	301.48
326.7	326.07	328.73	328.08	327.78	327.46	326.67	327.52	327.66	329.47	328.81	330.13	328.4	328.61	328.9	329.46	327.28	328.5	328.81	328.58	327.85	329.9	328.34	327.22	329	327.17	328.33	328.65	328.5	328.5	330.54	326.37	328.4	329.18	328.93	328.42	328.4	329.35	329.19	327.58	328.63	328.08	330.16	330.17	329.99	329.56	328.3	327.95	327.08	327.61
326.84	327.82	326.68	326.34	326.83	328.12	329.05	326.56	328.33	330.08	327.75	325.39	326.31	329.28	327.82	328.01	325.65	328.66	329.76	327.47	329.89	328.32	327.24	329.35	326.2	328.6	328.5	329.32	327.83	326.98	325.99	330.18	328.59	328.66	327.96	328.72	327.91	328.07	326.86	328.09	330.3	327.25	327.38	328.1	328.8	326.17	329.29	327.07	329.28	328.65
303.9	303.24	304.02	304.2	302.2	303.03	303.73	303.19	304.99	303.78	303.22	303.39	303.63	303.07	303.77	303.53	302.73	303.25	303.56	302.65	303.15	302.17	303.39	303.45	302.6	303.41	303.15	303.64	302.57	305.53	302.99	304.17	304.23	302.68	303.92	301.97	303.69	304.76	303.48	301.93	304.17	302.88	302.63	302.73	303.68	303.89	305.15	304.31	303.44	302.79
319.21	316.72	317.01	318.21	319.41	318.66	318.64	319.34	319.62	318.6	319.11	318.46	319.27	319.23	320.35	319.46	317	320.7	317.14	320.66	319.48	319.93	317.7	315.82	319.44	318.24	319.79	318.45	317.74	318.52	319.08	319.26	319.26	319.92	318.41	318.28	316.26	318.19	318.06	319.35	319.79	317.9	316.28	319.73	319.21	319.12	318.34	319.6	318.91	319.37
304.07	306.04	305.22	306.39	304.92	305.4	305.56	304.23	305.48	304.7	304.42	305.56	307.68	304.7	305.07	305.32	304.42	304.93	304.73	303.26	305.01	302.77	304.93	303.54	303.28	304.77	303.48	304	304.18	303.75	306.27	305.46	304.59	304.71	303.3	304.86	303.14	305.32	303.3	306.38	306.71	306.32	305.68	305.36	304.51	303.42	305.58	303.74	303.66	305.78
318.43	318.95	317.08	317.88	317.97	318.96	319.04	317.22	317.95	317.79	318.08	318.62	317.38	318.17	319.19	317.88	319.49	318.14	319.06	318.02	318.48	316.24	318.62	318.21	319.09	318.66	318.38	317.15	319.29	316.48	317.61	317.37	317.96	318.33	319.45	316.71	318.19	316.09	318.69	319.48	317.82	317.35	317.72	319.07	318.71	319.1	318.07	318	315.99	318.08
304.42	305.29	306.17	306.11	303.88	305.04	304.26	304.01	304.78	304.68	306.5	303.6	304.84	304.47	307.42	304.56	304.12	305.33	305.9	304.99	304.97	304.98	303.99	304.52	305.61	306.26	305.25	303.39	305.48	303.74	306.36	305.42	305.99	305.57	305.97	307.25	304.17	306.99	305.04	307.13	304.36	305.56	304.1	307.09	305.94	306.54	305.68	304.94	304.78	304.72
327.51	326.86	327.04	327.95	328.78	329.61	328.23	328.19	328.3	330.36	328.51	327.55	329.07	327.99	328.43	328.6	328.71	327.1	327.98	328.43	327.37	331.6	330.06	328	327.82	329.24	329.34	328.75	327.64	326.64	328.88	329.52	329.31	329.11	328.25	328.06	329.37	328.57	329.62	328.36	329.59	328.88	329.02	328.75	328.5	328.89	327.77	328.62	328.62	327.58
317.55	319.3	318.38	318.86	317.73	318.9	317.37	319.67	318.1	318.34	316.47	317.49	316.94	317.82	318.12	318.48	318.73	318.73	317.99	318.05	316.16	318.8	318.1	318.82	319.03	318.05	318.4	318.28	317.86	320.39	317.41	316.32	317.82	319.85	319.6	317.93	317.58	319.52	318.17	318.41	318.19	315.71	316.83	318.68	318.41	317.8	319.34	318.11	317.58	317.4
326.73	326.8	326.22	325.42	328	325.71	326.48	326.97	328.35	327	326.58	327.34	327.65	327.46	327.81	328.6	326.78	325.69	326.29	326.02	326.2	327.8	326	326.56	327.14	326.33	328.2	325.72	327.43	327.92	327.58	326.65	327.1	327.5	326.42	324.63	326.2	326.16	327.09	327.53	327.43	326.82	327.52	327.23	327.81	327.12	327.95	329.17	326.11	327.67
320.92	318.34	317.42	317.89	318.53	320.16	318.33	320.05	317.59	320.23	319.72	319.81	320.34	320.69	319.07	319.01	318.76	321.03	318.22	319	318.93	319.47	320.81	319.93	320.5	319.38	318.47	319.06	318.43	320.53	318.51	318.24	319.58	319.69	318.94	321.23	319.85	316.93	318.62	319.08	319.49	319.03	319.27	319.63	319.25	319.11	320.81	319.35	320.91	318.63
315.63	315.36	315.69	317.24	316.67	318.41	316.74	315.59	315.83	316.75	317.37	316.41	316.83	318.5	316.37	319.76	317.1	317.33	317.12	317.05	316.19	316.23	318.03	317.34	315.54	316.98	317.36	315.88	317.11	316.64	315.7	316.92	317.31	315.88	317.33	316.13	316.03	316.46	314.94	316.76	317.28	317.85	316.9	315.08	316.61	317.6	317.27	315.82	316.84	316.73
307.39	307.09	305.89	309.15	306.94	307.49	306.61	307.74	308.78	309.38	307.22	307.93	307.1	306.28	307.77	306.79	308.92	307.32	305.91	307.5	306.63	307.01	308.04	306.5	306.58	306.34	307.45	307.84	307.77	306.68	306.14	306.94	308.59	306.6	306.74	307.66	306.36	307.86	308.75	306.05	307.91	306.68	306.42	305.41	306.16	307.92	307.88	307.41	308.41	307.04
312.69	312.72	314.68	313.37	313.84	313.22	313.06	312.39	314.18	313.8	313.51	311.81	312.54	313.69	311.49	313.85	314.71	312.04	313	311.78	312.22	313.43	312.23	312.08	311.69	313.77	314.44	314.53	312.34	311.92	313.22	313.87	314.75	314.08	314.25	312.45	312.41	313.18	313.04	313.23	313.46	313.43	312.8	312.8	312.67	312.77	313.04	313.36	311.59	313.48
328.17	328.54	329.87	329.57	329.01	329.92	329.03	326.95	327.77	328.15	330.3	328.1	329.12	328.27	329.16	327.79	327.95	328.53	328.12	328.29	329.9	329.15	328.65	328.63	329.66	327.06	327.4	327.83	328.11	327.77	328.99	328.68	327.24	327.34	329.42	328.07	328.73	328.76	329.23	331.04	329.89	328.06	327.67	327.35	327.53	327.76	329.78	329.78	329.67	328.65
314.39	314.57	313.53	312.93	314.01	313.4	313.76	316.07	314.94	313.67	313.92	314.22	315.65	315.35	314.12	315.41	313.69	314	314.68	314.19	313.81	315.25	313.83	316.03	314.85	314.22	314.43	315.91	314.88	314.24	314.86	314.38	313.8	316.1	314.96	313.43	314.65	315.06	315.19	312.9	314.52	315.44	314.58	314.22	313.56	313.83	316.74	315.06	315.24	314.85
316.88	316.65	316.64	319.6	317.69	319.25	316.35	318.57	318.49	318.03	321.26	319.79	319.11	318	317.37	317.62	318.11	319.92	319.21	318.67	317.97	317.81	317.27	316.8	318.12	318.94	318.39	316.35	318.35	317.89	318.1	318.8	318.22	318.35	317.39	316.95	319.42	319.25	317.26	318.62	319.9	318.74	319.18	317.79	318.63	317.73	318.36	318.22	317.36	317.52
303.88	303.76	304.43	304.38	304.83	304	305.52	303.97	304.28	304.03	305.19	304.13	304.44	303.4	305.28	305.38	302.74	302.83	304.26	304.75	303.17	304.47	304.27	303.47	305.23	306.14	305.28	304.93	304.64	303.05	303.29	303.52	304.1	303.35	303.78	303.19	304.96	306	304.46	303.37	302.4	305.3	304.19	305.6	304.66	305.68	303.84	304.51	302.48	304.71
317.02	317.18	318.32	317.95	319.22	318.76	316.18	318.43	319.45	318	317.69	317.95	315.59	318.55	317.36	318.55	316.62	317.35	319.72	318.37	317.89	318.18	319.54	318.73	318.93	318.35	317.56	316.93	318.25	319.13	318.67	320.14	318.65	316.51	318.49	317.55	318.4	317.04	317.79	318.7	318.91	318.21	316.47	316.84	318.51	318.72	318.1	318.44	319.09	317.19
302.19	303.76	303.75	301.8	302.16	303.7	303.47	304.5	304.79	303.72	303.61	304.11	304.76	302.47	302.87	303.36	304.3	303.27	303.31	303.33	304.77	303.54	303.97	303.93	305.34	304.62	303.96	304.3	303.81	304.28	303.82	303.21	304.83	302.78	302.49	303.04	303.77	302.21	302.25	303.74	303.08	303.1	303.69	301.78	302.54	304.33	303.73	302.77	304.38	302.52
306.22	305.89	305.24	306.99	304.96	303.85	304.77	304.93	303.76	305.01	305.79	306.76	304.7	304.33	303.52	305.65	304.9	304.27	304.99	303.63	304.6	305.6	304.41	305.71	304.81	304.54	304.51	305.89	306.1	304.15	305.3	303.79	304.21	305.54	305.03	305.2	304.89	305.67	304.52	303.81	304.02	306.16	304.55	303.58	304.17	305.19	304.45	304.11	307.07	305.32
312.63	313.93	314.02	313.58	312.94	314.96	314.59	313.28	313.52	312.79	313.51	314.61	313.73	314.07	312.1	313.01	312.67	314.72	314.63	315.37	314.22	314.39	312.3	314.68	311.96	311.7	313.3	313.37	313.19	315.5	315.01	314.44	314.47	313.68	313.29	313.68	313.99	310.78	314.02	314.9	311.75	312.46	313.33	313.49	314.07	313.58	313.17	314.22	312.37	314.43
305.75	304.01	303.53	304.13	305.6	303.77	304.31	303.2	303.82	303.67	304.96	303.34	306.87	303.33	305.88	304.4	305.04	306.17	303.81	303.99	304.96	303.59	304.1	304.89	304.35	305.18	304.78	304.7	306.33	303.48	303.67	303.59	304.67	304.68	304.22	304.24	305.34	303.48	304.45	304.57	303.87	304.72	306.6	305.17	305.05	305.25	304.62	302.95	305.21	305.04
315.68	317.65	316.71	315.33	317.57	315.36	317.05	316.44	317.19	317.89	316.77	316.29	316.13	317.86	318.13	317.86	316.07	315.52	318.97	316.1	318.06	315.95	318.5	316.82	316.38	315.76	316.44	318.28	316.71	316	317.37	317.33	316.28	317.91	318.32	316.69	316.76	318.23	317.3	316.48	317.11	315.25	317.74	315.42	317.67	317.37	316.5	316.24	317.89	317.71
294.72	294.34	294.37	295.71	294.08	294.74	294.36	294.82	295.39	295.64	296.06	295.4	296.43	295.3	294.7	292.8	295.21	294.31	294.58	295.18	295.19	294.16	295.88	296.08	295.86	297.28	295.05	294.29	295.49	294.63	294.21	297.08	294.23	295.42	295.52	294.34	294.12	293.88	293.51	294.33	295.52	294.95	292.72	295.14	294.73	293.53	295.88	294.92	294.28	294.43
326.14	325.67	328.49	327.32	327.17	327.95	329.97	330.74	329.32	328.67	328.46	329.74	329.63	328.94	324.8	327.62	325.58	327.7	328.9	328.23	328.59	329.86	328.92	328.94	327.04	327.37	328.07	327.21	331.02	328.91	328.03	327.02	326.02	328.19	326.57	329.23	329.64	328.46	327.71	330.2	327.14	325.57	327.49	327.83	327.14	327.94	327.5	328.45	327.24	327.2
296.41	295.01	297.45	295.21	295.33	295.9	294.05	295.29	296.33	295.97	295.43	294.35	296.29	294.67	294.22	296.79	295.58	295.18	296.24	295.54	293.93	293	295.7	294.9	294.74	295	294.36	293.81	295.56	295.69	296.37	296.46	294.32	294.58	294.18	296.28	293.64	295.29	295.03	296.63	296.28	295.27	295.21	295.5	294.53	296.27	294.55	296.56	296.18	294.43
304.87	305.1	307.05	308.48	305.9	306.64	307.14	307.42	307.38	306.06	305.94	305.54	306.75	306.55	306.72	306.97	307.31	306.76	305.13	306.94	304.24	306.12	306.47	306.34	306.2	305.6	306.69	307.31	306.31	306.73	305.45	308.43	306.39	304.55	305.24	307.07	305.34	304.05	304.69	306.32	306.06	305.26	307.15	304.68	305.77	306.5	305.94	306.01	307.24	306.4
317.01	316.75	317.63	318.91	316.76	317.05	316.8	318.77	317.47	318.57	317.53	316.82	319.04	317.9	318.58	317.62	318.15	317.13	317.57	317.45	317.47	316.93	317.54	317.36	316.32	317.06	317.07	316.37	317.09	317.23	318.43	316.31	317.08	315.47	317.21	317.1	319.26	316.48	315.56	316.65	316.4	317.69	316.48	316.27	317.87	317.4	318.29	317.19	318.15	317.25
314.49	313.74	314.64	313.93	312.48	313.55	315.26	315.5	313.91	314.59	312.42	313.83	314.95	313.24	315.39	314.15	313.47	315.61	313.67	313.66	314.11	313.25	313.39	315.2	313.82	313.85	315.2	314.01	314.69	313.68	315.09	312.63	313.82	316.38	313.88	314.32	314.91	312.28	315.07	314.65	313.31	314.27	315.14	313.26	315.87	312.93	314.97	313.96	313.86	314.22
299.56	299.85	301.13	299.49	299.04	299.91	300.73	301.99	299.19	300.7	302.42	300.59	300.33	302.02	299.6	302.32	299.51	298.92	300.17	299.36	300.44	300.56	300.66	299.95	300.4	300.02	299.51	300.41	299.99	299.69	298.56	301.06	301.11	301.41	299.16	299.52	299.9	298.95	299	298.88	299.37	299.85	300.44	298.86	299.86	299.37	298.5	300.07	298.91	300.7
304.88	303.51	305.4	304.26	305.6	305.46	306.43	304.75	306.69	305.5	306.03	305.41	305.89	304.67	306.04	305.17	305.25	306.12	306.09	305.06	305.88	304.51	305.72	304.19	304.86	305.7	304.9	307.5	304.98	306.06	304.19	307.04	305.76	305.82	305.6	305.96	306.82	304.26	306.27	306.76	304.6	307.06	303.97	304.99	306.76	305.17	305.75	304.71	305.81	305.5
311.39	312.89	312.3	311.79	310.44	311.02	312	312.16	311.8	313.57	312.63	311.7	312.13	311.82	311.72	310.7	312.31	311.82	310.23	312.66	312.18	311.97	311.76	312.97	311.8	310.89	311.12	311.22	312.04	311.34	311.35	312.64	312.08	312.63	310.9	310.44	311.94	310.07	313.16	310.2	311.51	312.2	309.88	311.13	309.57	312.84	312.9	312.01	311.28	312.64
302.89	303.01	304.4	301.6	302.29	302.46	301.46	303.55	303.06	302.61	303.69	302.45	302.49	302.33	302.27	302.28	302	302.84	301.46	302.4	302.4	302.3	303.51	303.72	301.96	301.33	302.97	300.83	302.84	300.64	302.03	303.39	303.77	301.46	301.3	302.73	301.58	302.49	301.69	303.08	301.33	300.6	303.97	302.47	300.11	304.24	302.72	303.7	302.1	303.19
306.34	304.01	302.58	304.43	304.55	303.32	304.39	304.66	305.02	305.18	304.78	302.98	305.46	303.11	305.9	304.42	304.35	306.06	305.58	303.67	302.84	306.2	306.34	305.58	303.47	303.46	305.98	304.89	301.86	304.22	305.52	303	304.07	305.34	303.89	304.99	304.28	304.51	303.07	304.41	305.34	304.44	304.3	305.62	302.65	303.31	306.41	303.21	304.93	304.8
304.38	305.65	305.84	303.61	306.07	307.53	304.31	305	306.65	303.69	304.37	305.76	305.09	305.3	302.9	304.76	304.99	305.88	304.61	305.61	305.51	306.63	304.72	305.85	302.73	306.59	305.84	304.66	305.93	305.44	307.43	307.16	305.47	306.16	305.83	306.71	305.52	306.07	304.46	305.04	304.61	304.8	305.05	305.87	305.16	304.57	305.72	304.4	303.39	305.42
294.9	296.28	297.84	296.79	295.41	296.71	298.12	296.28	297.33	296.93	296.82	297.81	297	297.73	296.95	296.28	295.88	297.71	296.61	296.08	298.48	296.99	298.25	297.38	297.19	296.63	295.78	296.63	295.89	297.3	295.49	297.44	296.42	295.69	297.16	298.51	296.91	297.18	297.06	296.75	296.21	297.78	296.99	296.48	296.82	296.74	295.09	296.27	294.75	297.95
297.64	298.3	297.84	295.74	295.78	295.13	297.77	296.79	295.48	295.69	297.13	296.56	295.65	298.31	296.4	297.92	295.85	296.15	296.63	296.3	295.57	296.75	297.01	298.01	295.96	295.96	296.6	297.41	297.45	297.61	296.58	296.9	295.71	297.15	295.8	296.81	294.69	296.1	296.95	296.26	295.53	298.24	296.51	296.7	296.02	295.62	297.2	296.71	296.97	297.83
314.52	315.84	314.13	314.22	314.32	315.88	314.27	315.71	314.72	315.62	314.9	315.57	316.05	315.47	316.04	315.65	315.61	312.95	315.17	316.08	314.6	315.25	313.91	315.94	317.87	314.86	315.69	315.07	315.16	316.96	313.64	314.46	314.23	316.1	315.04	315.48	314.19	314.96	315.83	312.54	315.01	314.36	316.01	315.13	314.52	314.78	315.07	314.8	314.04	316.26
315.91	313.96	315.88	314.59	313.39	314.36	314.97	314.98	312.86	313.81	314.86	313.85	315.87	315.29	313.15	316.84	313.88	313.51	313.85	315.09	314.29	315.18	314.37	311.89	313.68	313.05	311.42	313.73	316.14	314.6	313.58	315.2	315.57	314.01	313.32	314.21	314.04	313.57	315.16	313.12	314.05	315.1	313.29	313.85	313.68	314.65	312.93	313.61	315.72	313.77
306.82	307.64	308.69	307.28	306.52	306.55	306.19	305.4	306.77	306.54	307.58	308.24	306.01	306.03	306.78	307.14	306.69	304.91	303.92	304.35	307.4	306.04	306.35	306.78	306.7	306.04	306.07	306.87	306.82	303.99	306.64	307.04	306.98	308.11	307.22	307.83	306.5	305.58	306.3	307.54	307.06	304.92	305.26	305.53	304.82	308.56	305.8	306.54	305.81	306.87
306.03	305.39	304.18	304.05	305.62	305.68	304.42	304.52	306.04	307.24	306.25	304.38	305.79	304.27	304.58	303.63	305.18	304.45	306.45	305.55	303.81	305.11	305.44	304.82	305.34	304.92	305.31	305.86	305.05	306.31	304.95	304.66	306.83	304.94	306.37	306.04	306.61	304.49	304.58	304.97	304.6	305.62	305.8	305.13	307.18	306.19	305.23	306.51	305.35	303.45
316.07	318.51	316.58	317.34	316.22	317.6	317.55	316.58	317.17	318.61	318.56	319.09	318.07	317.69	317.91	318.26	316.64	317.29	316.73	317.55	316.75	317.54	318.87	317.07	318.68	317.76	317.46	317.04	317.87	317.06	318.29	319.73	317.12	316.82	317.63	317.2	318.17	317.24	315.82	317.95	318.73	317.63	317.48	317.89	316.17	318.03	316.19	318.05	318.37	317.84
315.21	315.29	315	314.66	315.09	314.26	315.84	315.89	314.8	316.11	315.69	314.37	314.5	314.88	314.3	313.92	315.34	315.64	314.77	315.44	314.37	313.87	314.95	314.95	314.85	313.37	314.8	315.64	314.86	313.24	314.01	313.89	316.39	314.19	315.1	316.59	315.15	316.79	314.48	313.59	315.82	312.93	314.51	315.08	314.18	315.57	318.67	314.33	314.62	315.7
306.4	305.28	305.41	304.05	304.48	306.58	304.81	305.72	306.86	305.89	304.53	305.87	304.68	306.47	304.68	304.88	304.56	305.24	305.89	305.87	304.87	304.86	305.97	305.74	305.79	304.13	305	307.66	304.43	305.2	305.06	304.69	303.34	304.97	305.75	306.08	305.14	304.48	305.34	306.18	307.02	304.82	304.83	305.75	304.06	306.95	304.93	305.91	304.62	305.76
295.43	295.91	297.31	296.2	296.61	296.39	296.82	296.89	297.63	296.77	296.87	296	296.69	296.81	298.65	295.76	297.36	297.92	298.54	296.68	296.47	295.49	296.6	297.14	296.46	296.31	297.53	297.98	295.71	296.22	295.96	297.9	297.03	295.97	297.6	298.47	295.31	296.52	296.62	298.06	296.75	296.55	296.75	295.09	296.79	296.47	296.83	297.19	296.61	296.83
299.83	300	298.76	300.27	300.72	299.64	298.91	300.26	301.01	301.54	299.1	301.06	301.53	300.68	300.87	300.2	299.86	299.36	299.16	299.63	299.83	299.36	301.32	299.92	299.26	301.85	300.72	297.7	298.1	299.92	298.89	300.98	298.15	299.02	299.87	300.56	297.26	301.6	300.49	297.71	300.04	300.1	299.8	300.59	300.59	299.79	300.33	300.11	299.36	299.78
296.2	294.45	295.37	294.92	294.57	293.71	295.61	296.49	294.66	297.11	294.86	296.53	296.84	295.81	294.65	293.87	294.19	294.43	294.3	294.54	294.99	294.96	295.22	294.56	295.34	295.47	293.77	294.47	293.58	294.7	296.77	294.96	295.98	294.68	294.76	295.75	296.28	294.44	295.87	295.39	296.88	294.43	295.21	295.14	293.87	295.16	298.3	295.98	295.05	296.28
304.79	304.1	303.66	303.16	302.18	303.46	302.22	301.77	303.11	302.05	302.84	300.77	301.51	301.98	303.39	303.16	302.37	302.14	303.04	303.37	303.54	301.05	302.58	302.06	300.87	303.09	304.32	303.26	302	302.14	304.37	303.34	301.38	302.82	302.59	302.14	302.31	301.91	303.86	302.76	302.48	301.33	303.13	303.24	303.28	303.77	303.06	303.16	301.84	300.93
306.36	306.09	306.94	305.12	304.38	304.91	307.74	306.43	305.25	306.55	305.59	305.49	307	305.47	305.65	306.36	307.71	306.05	305.29	305.15	306	308.21	307.76	305.22	304.64	307.32	307.86	304.96	306.5	307.54	307.31	306.63	305.87	308.32	306.45	305.31	305.54	305.98	305.87	306.81	307.85	305.64	306.98	306.78	307.23	307.67	305.91	307.02	307.59	305.37
294.12	295.25	294.83	294.48	294.27	293.75	294.35	293.78	292.48	294.78	295.57	293.15	294.08	295.23	294.57	295.81	294.32	295.54	293.91	294.95	292.71	296.19	293.96	292.98	291.59	294.08	293.74	294.04	296.1	295.03	295.88	293.51	293.39	293.7	294.5	293	294.86	294.48	295.13	295.04	294.72	293.29	294.24	293.64	295.89	292.6	293.94	294.72	294.53	293.93
314.68	313.26	316.22	315.07	316.13	314.81	313.17	312.79	315.31	315.12	314.53	315.41	314.83	315.06	315.62	315.34	315.98	315.72	315.72	314.21	313.38	316.21	315.47	316.26	315.07	313.77	315.54	315.1	313.94	315.86	316.31	314.74	315.84	315.6	315.91	313.94	314.58	316.2	315.19	314.83	314.1	313.8	315.79	314.33	315.59	316.68	316.2	314.59	317.13	314.76
302.39	303.61	302.88	302.76	304.69	304.29	306.27	303.21	304.94	304.4	305.18	304.74	302.98	304.04	304.74	304.24	303.19	306.37	304.08	307.02	303.82	302.42	303.49	304.6	303.59	303.68	303.79	304.62	303.5	305.4	305.08	303.18	305.58	304.02	304.96	304.39	303.48	303.7	303.87	303.53	305.1	304.53	304.97	303.54	305.36	304.3	305.52	302.5	304.45	303.68
318.38	320.33	319.3	318.79	318.8	317.22	320.72	319.02	317.14	318.29	319.38	319.9	318.07	319.09	319.1	320.72	317.82	319.14	318.85	318.41	318.38	318.06	317.63	318.2	319.14	318.91	318.43	318.77	317.72	318.26	319.09	318.04	318.09	317.46	318.41	318.2	317.47	318.21	319.89	318.41	317.34	318.08	319.23	318.59	320.67	319.92	319.05	318.16	321.28	318.68
314.07	314.36	315.94	318.32	314.93	316.31	317.89	317.14	315.75	316.43	318.06	317.91	317.63	315.89	317	315.89	316.71	317.1	318.02	316.33	316.56	317.91	316.79	316.18	317.24	314.88	316.21	317.11	317.15	315.62	316.04	315.77	316.8	315.59	315.54	316.43	315.27	316.15	317.18	316.78	314.97	314.32	317.16	317.17	315.68	316.48	316.4	316.35	318.41	315.04
302.1	303.81	303.23	302.93	302.31	301.97	303.29	301.94	303.75	302.47	302.69	303.12	303.17	301.87	302.47	302.45	302.81	302.18	300.98	302.89	302.86	302.08	302.84	302.91	301.81	303.73	302.58	300.91	302.55	303.25	302.83	302.08	303.71	303.05	302.8	301.34	303.59	300.96	304.47	302.65	302.63	304.05	301.95	303.72	303.9	302.34	303.63	303.5	304.49	304.06
328.09	328.56	327.34	328.23	327.1	327.76	327.56	326.11	327.74	329.6	327.36	326.52	328.64	328.11	326.96	325.74	325.43	326.4	329	326.44	327.72	327.6	326.98	327.88	326.83	328.12	327.22	328.5	326.56	327.3	328.34	329.39	328.64	326.98	327.12	329.28	325.71	327.58	325.86	328.29	326.77	326.7	327.98	328.47	327.28	328.01	327.49	327.97	327.68	326.49
314.45	312.2	312.18	312.21	313.72	313.71	312.97	314.1	313.15	314.26	312.3	313.1	312.99	312.78	313.23	313.34	312.02	313.79	313.56	312.78	313.57	311.35	313.58	312.52	312.43	313.47	314.89	313.01	313.62	313.25	310.93	312.15	313.16	313.75	314.31	313.42	312.46	313.03	314.37	313.81	311.39	314.12	313.15	312.91	314.53	313.97	312.26	313.64	311.69	312.02
293.79	294.11	294.51	293.8	293.27	295.18	292.49	293.7	294.87	294.51	293.51	292.97	295.66	294.92	294.17	292.85	292.85	294.61	294.79	295.42	294.45	293.02	294.5	293.98	295.03	294.74	294.01	292.67	294.13	292.45	294.18	294.55	291.62	293.41	293.46	293.12	293.18	293.81	293.92	296.31	295.2	294.43	293.45	295.59	293.34	294.04	292.97	293.43	293.98	292.62
306.65	309.85	308.13	310.42	311.09	309.32	308.62	307.59	308.53	309.5	308.88	309.55	308.86	308.61	309.3	308.86	306.69	310.67	308.5	307.1	308.58	307.85	307.82	308.75	309.2	308.69	308.57	308.75	309.46	309.11	308.16	308.22	309.89	309.27	309.53	309.34	308.79	307.76	309.08	310.02	309.12	309.32	310.01	307.86	309.16	310.71	307.4	308.36	310.1	307.8
310.73	312.38	310.76	311.49	312.28	310.94	310.96	313.51	312.46	313.7	312.49	310.38	311.47	312.65	312.82	311.46	311.16	311.33	311.5	312.97	311.14	312.13	310.64	313.24	311.43	311.1	311.49	311.8	312.35	310.83	310.51	311.46	310.9	312.7	313.08	312.58	311.64	311.54	311.6	311.72	312.62	312.28	312.5	310.02	312.56	313.03	312.26	313.05	310.83	311.21
316.54	318.41	318.09	316.23	318.16	317.82	319.8	318.38	318.52	318.45	318.4	317.71	317.1	316.95	318.48	319.15	316.03	318.18	318.24	317.1	318.26	317.81	317.31	318.92	318.02	318.28	317.23	317.47	319.05	317.49	317.31	318.85	318.6	318.03	319.67	316.84	317.57	317.88	318.04	318.81	317.85	317.42	318.7	319.37	319.88	317.98	320.69	317.66	318.36	318.89
325.32	325.4	325.8	324.81	326.32	325.19	325.94	325.22	325.95	324.56	325.43	326.39	325.82	327.47	325.55	326.38	325.28	326.48	324.81	324.82	325.34	325.68	325.98	326.41	325.23	324.75	325.93	325.73	326.29	325.58	326.31	325.67	325.81	325.28	324.85	325.21	324.79	325.88	324.31	325.56	325.04	325.53	326.63	325.15	325.23	324.55	324.42	326.01	325.56	325.58
319.78	319.56	317.88	318.04	320.27	318.94	319.1	318.58	318.78	319.29	320.19	319.1	317.26	319.67	320.08	319.87	320.39	319.01	319.5	320.28	318.02	319.61	319.2	319.31	318.94	321.54	319.81	319.52	318.88	318.05	319.8	318.58	318.84	318.92	320.23	319.59	320.83	320.3	320.85	320.14	319.08	320.11	318.29	319.45	319.32	320.05	319.51	317.73	318.08	318.26
304.45	303.47	304.25	302.75	305.16	302.94	303.29	304.64	303.25	305.18	305.86	302.98	304.54	303.9	303.69	303.87	303.17	305.32	305.99	303.76	304.27	304.74	302.7	303.87	304.66	306.64	304.25	304.12	303.58	306.32	305.75	304.41	304.88	304.41	305.84	305.72	302.75	302.13	304.37	306.06	304.36	303.79	304.06	304.96	303.39	303.72	302.11	304.85	305.48	306.17
316.48	319.11	317.06	316.68	315.99	315.89	315.57	316.6	316.26	315.85	317.98	316.14	317.21	316.58	316.08	315.22	315.81	316.76	315.94	315.24	316.44	316.63	317.2	317.07	314.52	316.24	317.32	318.12	316.49	317.27	317.52	316.96	317.97	316.95	317.25	316.28	316.33	316.29	316.77	317.27	316.31	317.58	316.66	317.08	317.21	316.25	315.78	314.61	315.61	315.59
303.98	305.32	303.73	305.37	302.93	301.03	304.03	302.99	303.07	303.04	303.57	304.29	303.24	302.95	303.46	303.43	302.95	303.61	304.61	304.44	304.24	303.11	303.52	303.51	302.51	304.36	302.84	302.42	303.83	301.62	302.9	303.33	304.28	303.79	304.08	302.68	302.66	302.63	302.7	302.88	302.66	303.64	303.68	304.08	305.51	303.07	304.1	303.37	303.9	302.36
292.62	294.11	293.36	295.11	294.65	295.78	294.03	294.99	292.91	293.51	293.57	294.04	293.38	293.6	291.72	296.35	293.47	294.78	293.02	293.23	295.54	293.07	295.68	293.48	293.96	292.86	293.86	295.39	294.06	294.17	294.82	294.11	293.25	293.86	292.82	293.9	293.84	294.93	294.39	293.54	293.58	294.97	294.79	292.71	293.03	294.46	295.29	293.59	293.61	294.1
314.5	312.13	311.49	313.54	314.97	314.39	313.25	312.86	312.13	315.16	313.11	312.5	314.07	312.27	314.03	313.2	312.09	312.29	314.55	311.26	313.55	310.93	317.11	315.32	313.23	310.75	313.03	312.44	315.31	313.07	313.82	312.89	313.28	312.49	313.58	312.67	314.03	313.54	314.85	314.58	313.51	313.68	312.57	313.75	312.21	313.65	312.36	313.41	313.37	312.38
304.55	304.79	304.88	303.49	303.35	303.65	304.05	303.14	303.14	304.54	304.94	304.02	304.02	303.74	302.35	305.38	303.63	303.04	305.1	302.92	303.09	302.49	303.7	302.25	303.89	305.47	304.87	304.97	303.65	303.44	302.81	303.51	303.45	303.02	303.05	304.52	302.2	303.85	305.57	303.31	303.98	302.73	302.41	304.76	302.02	304.02	305.21	304.69	302.88	303.12
309.2	309.96	309.5	309.29	309.27	309.22	308.85	307.19	310.55	307.8	308.83	309.06	308.51	309.24	307.93	308.52	307.32	309.02	307.75	307.77	309.63	309.67	310.29	310.22	308.33	308.36	309	308.98	308.79	307.49	309.58	308.89	309.15	308.15	309.42	309.74	308.89	311.75	309.46	310.01	309.09	309.43	310.29	308.75	308.42	309.24	310.42	311.06	309.83	309.96
301.71	303.79	301.16	303.76	303.53	304.06	303.37	303.82	301.24	300.9	303.59	304.94	299.49	304.17	305.16	302.24	303.44	303.56	302.83	302.03	304.67	302.75	303.93	302.71	303.61	302.6	304.64	303.22	303.07	303.15	302.84	301.36	302.46	303.78	302.89	301.45	302	304.4	303.01	301.56	301.65	302.09	302.94	301.98	305.2	302.75	302.54	302.89	301.45	302.47
310.97	312.7	310.87	310.7	311.84	311.73	313.03	311.9	313.15	313.03	311.42	310.17	311.4	313.27	311.14	310.17	310.68	310.95	313.65	313.43	314.01	311.43	312.23	314.51	312.23	312.23	312.22	310.71	312.97	313.14	311.17	309.91	312.1	313.2	312.55	312.52	311.87	311.92	312.6	312.21	311.86	311.68	312.12	311.89	311.41	312.6	314.19	313.52	312.52	312.81
317.37	318.12	317.15	316.98	316.97	317.39	318.08	318.11	317.95	316.17	316.02	317.25	317.31	316.79	319.2	318.72	317.16	316.74	316.05	318.39	318.04	317.54	320.67	317.34	318.31	316.11	318.61	318.63	315.97	317.26	318.27	317.04	316.56	316.65	316.74	318.34	316.94	317.5	316.14	317.97	317.42	317.48	318.01	319.24	316.6	317.24	317.11	317.54	317.21	317.58
293.27	294.79	295.13	294.34	294.77	294.88	294.65	297.02	294.23	293.09	295.37	293.67	296.04	294.7	295.3	295.32	294.56	294.3	296.26	294.44	295.12	294.22	295.43	296.69	297.75	294.91	293.3	294.91	294.43	294.52	294.96	292.74	295.29	297.31	297.01	296.76	293.55	295.48	294.06	295.57	295.44	297.18	294.63	294.63	296.59	294.12	295.12	294.87	293.79	293.48
309.41	309.17	309.84	312.5	310.42	309.19	310.75	311.49	310.97	310.36	310.64	310.33	311.21	309.96	311.65	311.3	309.03	311.99	311.88	311.38	312.49	309.93	309.86	311.63	310.63	310.56	310.85	311.55	311.8	309.04	311.53	310.35	310.79	311.55	310.65	312.1	311.19	311.26	310.56	310.53	311.55	310.8	310.61	310.55	311.12	309.73	311.41	310.33	310.35	309.91
304.95	305.48	305.05	304.9	304.34	304.58	305	303.16	305.45	304.4	305.58	305.28	304.38	302.75	303.43	303.27	304.45	304.74	303.73	303.66	305.2	303.5	303.39	305.19	304.7	304.23	304.21	304.45	305.21	304.69	303.98	304.11	305.34	304.27	304.96	304.12	303.58	304.64	305.48	304.82	302.86	304.41	304	304.05	306.98	303.75	304.34	304.57	305.68	305.53
307.52	307.34	305.78	308.21	306.29	306.94	306.3	307.89	308.68	305.62	306.04	307.18	307.03	307.61	307.08	307.12	306.37	306.75	306.16	306.82	308.09	306.94	306.42	307.9	306.56	307.06	306.71	309.13	306.79	306.62	307.3	309.14	306.27	307.19	307.16	307	306.79	307.36	307.67	306.56	307	308.38	307.43	306.8	308.83	307.07	307.29	307.02	308.06	307.64
315.49	315.37	313.81	314.18	314.81	313.73	314.41	313.87	314.84	313.86	316.03	316.66	315.25	314.46	315.78	314.3	314.99	314.27	315.23	313.96	315.27	314.91	315.9	315.86	312.21	314.32	316.2	314.99	313.63	314.19	315.1	313.42	315.58	313.74	314.45	312.39	314.39	316.38	315.41	315.11	314.5	316.36	316.5	315.85	314.24	315.63	314.45	315.14	316.37	315.44
301.61	301.08	301.21	302.23	301.26	301.71	299.74	300.44	300.82	301.02	301.7	300.65	301.51	300.53	301.99	299.92	301.4	299.3	301.36	300.16	300.26	301.5	301.15	301.39	301.92	301.04	301.86	300.37	300.86	300.38	301.79	302.53	301.88	302.15	299.33	302.31	300.5	300.05	303.02	301.04	300.92	302.57	301.14	302.95	300.12	299.64	300.79	300.17	300.16	301
299.15	299.75	297.78	300.84	300.58	299	300.57	300.55	301.12	300.17	301.22	299.88	300.69	300.95	298.94	300.19	299.58	299.85	300.53	300.85	301.2	301.92	299.54	299.81	300.54	300.43	299.97	300.1	300.08	298.74	300.29	301.4	299.59	299.87	301.88	300.92	301.01	301.43	298.86	298.02	299.24	298.92	300.43	298.08	301.39	298.7	300.01	299.92	300.97	299.94
305.32	305.82	306.13	303.87	306.39	304.55	304.02	305.86	304.85	306.47	304.54	306.07	306.94	305.17	305.59	305.93	304.59	306.16	304.16	306.83	306.1	306.71	304.69	306.13	303.72	304.8	306.82	304.7	305.45	305.62	304.3	302.82	302.94	306.66	304.57	304.8	304.94	304.87	304.85	304.79	304.78	306.95	306.65	304.75	303.64	305.89	305.89	305.4	305.36	304.81
312.46	310.4	310.03	309.83	308.34	311.48	311.39	311.91	312.1	312.05	312.02	309.36	313.21	310.87	312.19	310.76	309.93	310.72	312.28	310.25	311.55	310.69	310.74	309.39	312.04	312.16	309.56	311.7	311.35	312.34	311.34	311.28	311.75	310.24	312.1	312.33	310.67	312.71	311.05	313.46	310.4	311.53	310.49	312.38	312.59	312.26	312.56	310.45	313.04	311.68
303.8	304.78	304.7	304.06	303.81	304.28	305.45	306.26	305.92	306.18	304.42	304.72	303.43	305.01	305.96	306.81	305.53	305.25	306.53	304.83	303.56	304.32	304.53	304.63	306.27	303.7	304.3	305.52	305.72	303.74	305.17	306.91	303.98	303.14	305.06	305.52	303.22	302.17	303.35	305.41	304.57	305.57	305.09	305.53	303.95	303.46	304.27	306.69	303.6	304.89
309.29	307.75	309.56	309.72	309.53	309.17	307.67	309.52	308.37	309.34	308.34	308.73	310.27	309.98	309.04	307.71	309.21	309.38	310.38	310.39	307.5	308.2	307.19	309.71	308.38	307.73	308.79	307.58	307.41	309.55	308.48	309.11	309.35	308.6	310.12	308.9	307.94	308.3	310.04	308.79	310.65	307.66	309.01	308.2	310.06	308.65	309.66	310.18	310	307.76
303.34	300.49	301.51	299.75	298.24	301.29	298.27	301.43	301.86	300.89	300.42	302.63	301.03	299.38	302.13	300.13	301.57	300.28	301.57	301.52	301.01	301.98	301.61	300.52	300	300.42	300.51	299.89	298.89	300.27	299.5	302.24	300.44	301.72	302.51	301.47	301.28	300.1	300.4	301.08	300.71	301.53	301.57	300.43	300.35	301.09	301.01	301.23	301.48	299.95
295.26	294.82	296.02	295.5	297.02	294.92	295.13	294.63	293.63	295.79	294.32	295.16	293.33	294	293.42	294.21	294.54	294.84	295.24	294.47	295.12	295.17	296.35	298.49	295.89	294.78	294.01	294.58	295.37	293.93	296.49	295.8	295.58	296.32	293.5	294.67	295.42	295.58	296.33	294.87	295.73	294.38	294.98	295.16	295.11	295.29	295.73	295.23	295.03	294.44
302.34	303.18	301.69	303.5	304.08	303.92	302.85	301.4	301.91	301.29	302.42	303.49	301.78	302.09	303.19	303.95	302.38	302.22	303.81	302.07	301.79	302.55	301.76	303.57	303.07	303.91	302.11	303.17	302.08	305.42	302.19	301.64	302	303.33	303.76	302.36	303.47	302.53	304.06	303.2	304.05	303.37	302.48	302.99	303.5	304.05	301.22	302.65	302.66	301.77
312.21	309.56	311.85	312.65	311.06	311.83	312.43	312.51	311.02	310.37	311.09	312.37	311.43	311.22	310	311.69	311.54	311.12	311.53	312.14	311	311.83	309.15	313.02	309.58	311.87	311.62	312.42	311.24	311.46	311.95	312.42	312.4	310.39	310.6	311.73	310.67	311.08	310.24	312.03	311.1	312.97	312.26	310.51	311.44	314.07	313.04	311.77	312.67	312
302.62	300.32	303.37	303.17	302.89	303.36	302.87	300.84	302.69	303.16	304.64	302.65	303.6	302.39	301.54	304.08	302.27	303.28	302.18	303.87	302.99	304.67	302.97	303.16	303.99	302.56	303.46	304.77	303.7	302.79	302.87	304.43	301.99	303.03	302.49	302.61	302.96	301.41	303.14	304.02	304.47	303.16	303.54	302.96	302.94	303.05	302.4	302.29	303.85	303.95
293.98	294.39	295.23	293.94	295	293.91	294.78	295.64	294.66	296.1	294.59	295.32	298.01	295.45	294.4	294.43	295.17	295.22	294.84	295.34	296.08	295.8	296.59	295.49	296.19	295.4	294.48	294.52	294.76	295.27	295.55	295.58	294.58	292.78	294.89	294.79	294.3	295.69	296.06	295.12	296.4	295.81	295.3	296.27	294.38	294.07	295.63	295.32	294.64	295.74
302.1	301.45	300.6	302.62	303.48	302.36	302.64	302.27	301.96	302.56	303.47	302.06	302.42	300.67	302.73	302.72	303.84	303.45	303.12	303.81	300.87	304.94	304.44	302.68	303.65	302.22	303.68	303.75	300.97	302.71	302.19	301.09	304.15	301.89	303.24	300.96	302.71	300.8	303.85	301.86	303.3	302.48	302.12	300.43	299.8	301.99	302.26	303.04	302.6	304
300.16	299.33	300.62	301.99	301.99	301.31	299.74	299.25	300.02	302.48	298.83	300.33	299.93	300.26	299.78	299.64	300.15	298.1	299.95	300.8	300.5	299.18	300.8	299.5	299.92	301.97	298.56	300.24	301.22	301.15	299.17	299.5	300.05	300.31	301.05	301.69	301.52	301.52	300.62	298.53	301.06	299.5	300.53	300.19	301.78	298.85	299.7	298.45	299.76	298.38
314.17	311.71	311.88	312.25	313.21	312.45	312.52	313.2	311.69	312.44	310.98	309.93	312.52	313.63	313.58	312.21	311.93	312.41	312.57	313.7	311.17	312.14	311.69	312.13	311.28	310.96	311.77	313.17	314.32	311.17	312.26	314.64	312.97	309.38	312.4	312.92	310.71	311.2	312.25	311.26	311.55	313.49	312.33	310.49	311.52	311.97	310.57	310.31	310.35	312.23
308.27	306.93	308.62	307.73	306	308.6	306.37	305.76	306.03	307.46	305.42	306.89	307.23	306.72	306.73	307.11	308.09	305.76	305.83	308.42	308.13	307.4	307.25	304.74	306.38	307.59	309.22	308.91	306.42	308.63	307.61	308.31	306.13	306.94	308.53	307.39	308.32	308.99	308.29	306.13	307.66	308.44	307.41	308.22	307.36	308.64	306.15	307.24	307.48	306.85
302.36	302.43	304.85	306.03	303.73	304.44	304.93	305.23	303.8	304.53	304.85	304.37	304.55	304.74	304.04	304.67	304.87	304.99	303.35	303.32	305.47	301.96	304.87	304.82	304.46	303.57	303.21	305.25	302.6	304.27	305.68	306.33	303.56	303.93	303.94	304.6	305.46	304.43	303.94	304.61	304.24	304.23	305.36	305.53	304.49	303.86	304.21	303.71	305.2	305.18
315.73	314.45	314.54	317.98	314.94	315.63	315.34	315.61	315.33	316.94	316.97	316.38	316.09	316.13	315.09	315.19	317.57	315.09	316.97	316.41	316.28	313.99	316.26	315.49	315.31	316.59	315.08	315.41	317.07	315.48	315.99	315.35	314.23	316.88	317.09	315.13	312.12	316.5	313.83	315.81	315.49	316.02	315.72	316.94	315.19	316.11	314.66	315.69	315.07	316.24
305.14	304.27	303.11	304.98	304.16	304.19	305.23	303.78	305.14	302.09	304.81	303.93	304.88	302.9	304.71	303.79	303.62	304.34	303.55	304.83	302.96	303.71	306.04	303.32	304.24	303.21	303.68	305.09	304.33	303.34	303.55	302.7	304.79	304.95	304.8	305.47	302.36	304.49	304.1	305.07	305.75	304.5	303.66	304.72	305	305.54	304.61	303.48	304.62	303.68
306.5	305.72	304.57	304.33	304.28	305.76	303.46	304.41	304.63	304.97	304.67	305.98	302.85	305.5	304.93	304.31	305.97	305.2	303.48	304.71	304.93	303.49	304.92	304.21	303.76	303.95	306.04	304.57	304.75	305.99	305.5	303.77	305.31	304.2	303.91	304.59	306.22	303.85	303.91	304.12	305.61	305.75	304.28	303.75	306.01	303.92	305.04	304.14	305.27	303.63
317.47	315.68	317.41	318.79	317.75	316.89	317.53	318.86	319.05	317.07	320.02	317.92	319.38	319.68	317.96	316.47	317.96	317.98	318.71	317.7	318.76	318.1	318.4	317.89	317	317.95	319.49	316.69	316.72	320.31	318.45	317.11	319.84	320.26	316.11	317.03	319.26	317.43	318.2	318.18	316.86	316.93	317.51	318	318.04	319.44	317.26	317.59	319.51	318.12
315.21	316.09	315.46	315.2	317.71	315.89	316.66	315.51	317.51	317.62	314.36	316.34	316.17	314.18	316.52	315.47	316.38	315.62	316.8	314.4	315.46	316.97	314.8	316.3	316.37	317.04	316.51	314.59	316.08	316.15	317.06	315.32	315	316.51	317.12	317.2	315.22	316.36	315.7	315.52	317.94	316.33	317.61	316.25	317.03	315.63	315.7	314.64	316.66	316.59
306.93	305.2	306.03	306.71	307.76	306.18	306.2	305.23	304.31	307.59	306.01	305.49	307.21	304.77	305.48	306.59	307.58	307.76	307.63	306.15	307.12	307.29	307.34	306.24	304.66	308.45	305.72	306.56	307.18	306.41	306.2	307.36	306.82	305.19	306.22	306	305.27	306.89	306.67	306.18	306.4	306.37	308.27	306.68	307.38	306.26	308.19	306.63	306.21	306.75
318.94	319.3	316.56	316.41	317.82	318.48	319.08	319.1	317.36	317.4	319.16	319.34	318.5	317.71	318.29	318.89	318.26	318.94	317.03	318.83	316.61	317.64	317.4	318.1	319.18	317.57	318.93	318.31	319.53	319.23	320.09	318.59	318.69	317.97	319.84	319.8	317.42	316.89	316.41	318.34	318.05	321.29	317.45	318.35	318.43	319.38	319.31	319.71	319.34	318.65
304.17	303.89	301.46	303.21	304.08	303.79	302.64	304.2	302.62	302.68	302.39	303.63	303.92	302.74	304.52	302.68	303.87	302.66	304.7	305.43	303.25	303.48	304.17	303.61	303.45	302.18	302.34	302.49	303.54	303.4	304.71	303.43	304.17	303.54	303.09	302.67	302.98	302.41	303.8	302.7	304.25	302.95	304.53	302.38	301.58	302.75	304.49	303.85	302.78	304.24
308.05	305.25	305.26	307.06	305.93	304.55	306.33	306.94	306.4	305.91	307.14	306.95	305.18	307.22	307.42	305.94	307.07	305.41	305.71	306.63	306.12	305.24	304.97	307.11	308.07	304.4	306.31	305.63	307.63	305.54	306.95	305.29	306.41	306.96	305.93	305.06	306.7	306.29	306.33	305.68	305.84	304.87	304.89	305.7	307.52	305.13	305.21	306.18	306.06	307.63
328.93	328.35	327.46	329.01	329.25	328.67	329.38	329.12	329.9	328.48	326.94	328.32	328.64	327.79	328.9	328.17	329.29	327.42	327.81	328.02	328.36	328	327.06	329.77	329.58	327.06	328.85	328.77	328.83	327.11	329.12	328.73	326.2	328.74	329.04	329.86	328.73	328.58	327.6	327.84	329.21	328.66	329.18	327.23	326.97	327.54	329.75	329.1	325.53	325.94
329.2	327.08	329.18	327.22	329.14	329.44	328.21	328.23	327.44	328.44	327.6	326.64	328.5	327.95	328.14	329.25	328.54	328.91	328.82	328.83	328.95	328.85	328.18	328.23	328.86	327.6	328.04	327.5	328.47	328.92	327.76	329.06	328.59	328.68	328.97	327.75	329.5	329.15	329.44	327.63	329.11	328.57	328.53	327.84	328.47	329.21	326.66	328.16	328.05	327.15
316.58	315.48	315.06	314.47	317.26	316.16	315.74	315.39	317.43	314.48	316.38	315.59	316.34	315.48	316.4	317.2	315.67	316.51	315.78	315.32	317.13	317.89	314.95	315.37	318.6	314.67	317	316.19	315.79	316.29	315.96	317.51	316.31	315.63	317	315.29	317.22	313.2	317.2	316.72	316.01	315.19	316.84	316.63	315.81	315.95	313.75	315.94	315.58	315.63
315.03	316	314.33	315.83	315.35	314.65	313.92	315.05	315.62	315.14	315.03	315.69	315.81	315.18	314.61	314.22	314.66	313.6	314.99	313.74	315.03	314.91	316.5	315.55	314.08	314.7	313.66	315.25	314.59	315.3	314.02	314.6	313.71	314.28	313.76	314.92	313.29	314.49	315.07	314.19	313.65	314.35	315.55	316.26	313.83	315.77	315.45	316.84	315.14	314.52
304.38	304.14	306.05	304.5	304.28	304.32	307.08	304.14	305.55	303.98	304.99	305.3	304.97	304.31	303.82	305.71	304.22	303.38	304.72	306.27	305.27	304.21	305.2	304.65	304.23	304.77	305.08	303.91	306.21	304.99	305.19	306.41	303.72	305.35	303.9	305.31	304.08	304.63	305.71	303.73	305.51	305.94	305.28	305.89	306.71	304.5	304.56	304.02	303.5	304.96
311.31	308.82	309.3	312.56	310.49	311.47	310.79	308.93	310.44	311.3	311.98	309.28	309.88	309.29	309.37	310.34	309.01	310.15	310.74	310	310.24	308.78	307.4	311.49	310.04	311.65	310.72	309.39	311.46	311.62	311.12	311.29	310.71	311.31	310.02	309.66	310.18	309.54	310.48	309.46	310.73	309.92	310.49	309.64	310.91	311.32	312.53	311.3	311.54	309.12
302.53	305.19	304.64	305.44	303.69	303.96	305.32	305.59	305.77	303.19	303.26	305.46	304.03	305.16	306.04	304.69	302.9	305.64	301.93	304.86	304.7	304.83	306.22	305.8	303	306.08	304.26	304.94	303.81	305.83	305.43	307.13	305.33	305.76	305.57	305.49	305.35	305.26	304.89	303.68	304.11	305.51	304.1	305.41	304.27	303.62	304.41	306.33	304.8	304.37
302.15	302.59	301.09	303.46	303.44	301.66	302.38	300.66	300.69	302.15	302.25	303.15	301.78	303.66	303.87	302.56	302.74	302.15	302.55	302.75	302.34	304.44	302.95	302.48	302.56	302.14	304.98	301.77	300.82	303.47	303.9	303.41	302.37	301.6	303.05	303.49	301.87	302.96	302.78	303.32	303.11	303.87	303.32	303.32	301.97	301.71	301.63	302.9	301.27	302.52
328.03	329.45	328.63	329.36	328.75	328.52	326.55	327.16	329.25	327.07	329.02	329.23	325.56	327.01	329.67	329.16	326.56	326.82	327.45	328.48	325.75	326.03	327.06	329.33	327.85	327.81	328.07	328.15	328.66	327.5	329.92	327.97	326.19	328.45	328.16	327.68	327.31	327.94	328.44	328.52	328.32	327.13	329.14	328.29	326.79	327.51	328.54	328.68	327.26	328.24
302.53	301.08	303.17	302.99	303.01	303.12	303.34	301.03	301.92	301.43	301.66	303.59	302.86	304.8	303.22	302.38	303.86	302.81	302.61	302.48	302.5	302.72	303.85	302.75	302.42	302.9	302.54	302.87	302.56	300.96	302.58	302.46	302.45	301.72	302.34	301.76	301.96	304.02	304.23	301.09	303.63	303.24	302.88	301.56	302.16	301.54	302.26	303.53	302.69	301.09
302.73	303.78	305.11	304.76	303.06	303.02	303.41	304.36	304.66	304.91	304.31	303.87	302.89	306.48	303.24	302.66	304.64	304.76	302.44	303.47	301.89	305.48	304.68	304.32	303.67	304.61	304.34	302.29	304.15	304.03	303.45	305.24	303.49	304.65	302.69	302.15	303.77	303.21	302.74	303.47	304.31	303.25	304.11	304.04	302.95	303.01	304.22	303.54	302.82	305.6
310.56	309.14	310.42	309.44	308.73	307.56	308.64	309.06	308.38	307.92	309.07	309.97	309.45	309.31	309.83	308.97	310.36	308.48	309.06	308.47	309.97	308.81	309.2	308.84	309.73	308.12	309.43	307.19	310.06	309.4	308.54	309.94	308.01	308.25	310.32	309.28	308.51	308.78	306.37	308.66	309.38	308.99	308.87	310.21	307.38	308.46	308.56	308.83	309.13	308.37
315.44	315.56	316.55	315.04	313.88	315.23	315.61	315.25	316.14	313.8	315.39	315.32	313.63	316.66	314.84	315.08	316.2	314.66	315.05	316.11	314.53	315.45	316.21	314.72	314.79	316.15	313.69	315.35	314.68	313.8	314.05	315.84	315.35	315.19	313.88	314.87	315.83	313.6	315.24	313.24	316.14	314.96	315.34	314.62	316.07	315.34	313.8	314.57	315.32	316.07
316.23	317.6	317.18	315.95	317.76	317.25	316.66	317.05	319.05	316.1	316.98	316.97	316.79	317.82	317.48	316.69	315.58	316.79	316.7	319.64	319.63	316.82	315.51	316.44	315.94	316.11	317.42	315.78	317.89	316.34	319.21	317	317.82	317.35	317.59	316.83	316.59	316.19	317.77	317.78	315.81	317.08	317.25	318.61	316.33	316.5	316.5	317.61	317.67	317.68
311.8	311.31	308.76	310.3	310.98	311.08	309.98	311.69	309.79	308.6	308.03	310.82	310.31	310.24	309.92	308.66	311.14	310.88	311.88	310.72	311.28	310.34	311.25	313.01	311.51	309.95	309.38	311.52	309.87	311.33	308.79	309.04	311.88	310.35	310.29	309	309.98	312.25	311.33	311.15	310.75	310.35	310.76	311.28	309.17	309.85	311.5	308.7	311.4	311.26
313.82	314.03	315.02	315.65	315.07	314.68	313.87	313.47	315.33	313.41	312.71	315.17	316.45	313.99	313.71	314.16	315.29	314.27	314	314.88	312.9	314.38	312.04	313.84	314.53	313.79	313.88	313.31	314.87	314.43	315.44	314.04	314.11	314.19	314.59	313.14	314.32	313.03	314.68	313.37	315.68	314.08	313.7	313.76	311.74	315.38	315.11	314.91	313.68	312.26
315.86	315.83	315.2	314.31	314.64	314.25	317.09	314.83	313.74	315.85	315.07	313.54	313.39	314.33	315.26	315.15	315.95	316.26	314.89	316.12	314.72	314.63	314.52	314.67	314.14	315.17	314.65	316.18	314.98	315.78	312.61	313.66	313.07	314.92	313.55	316.84	312.83	314.92	314.46	315.27	314.99	314.84	315.93	314.47	315.46	313.99	315.16	315.07	313.36	315.82
318.53	319.09	317.01	318.24	317.94	317.97	316.3	317.53	315.91	317.31	317.53	316.34	319.45	316.68	315.81	315.9	317.6	317.3	318.15	319.28	315.15	317.03	317.09	318.56	317.96	315.82	317.13	318.04	317.64	318.19	315.79	318.13	316.84	316.65	317.27	316.3	317.35	315.99	317.88	317.8	317.83	317.99	316.98	316.32	319.09	315.47	317.81	318.09	316.75	317.08
315.01	314.64	313.71	314.09	314.58	315.48	314.34	314.67	316.49	313.21	313.51	314.38	314.2	316.36	314.79	312.89	313.2	314.97	315.34	314.64	314.07	315.06	314.49	314.34	314.06	313.27	314.3	315.14	314.58	315.57	313.46	314.2	315.94	314.97	316.53	315.24	315.36	313.02	313.37	313.8	315.68	314.53	313.41	313.79	314.5	314.63	315.63	313.09	316.25	315.31
302.43	302.01	301.65	303.1	305.24	303.53	301.8	302.53	302.74	301.89	301.91	302.03	303.22	301.66	302.34	302.57	302.7	303.65	303.08	302.2	303.4	303.16	303.02	303.54	302.69	302.58	302.62	302.31	301.73	301.47	302.61	301.64	302.9	301.92	302.56	300.85	302.18	302.38	303.08	305.28	303.4	302.93	301.13	302.62	300.75	303.11	302.77	304.27	301.42	303.16
295.75	296.44	296.17	297.31	297.11	296.26	297.69	298.88	297.5	297.34	297.63	297.03	295.65	297.18	297.52	297.2	297.11	297.08	298.31	295.52	297.87	297.63	297.84	296.04	297.14	298.32	296.16	296.29	297.8	297.11	297.19	296.73	297.64	297.55	295.17	295.32	295.64	297.2	296.56	297.9	296.24	295.54	298.22	297.36	297.9	295.91	297.24	296.81	297.04	296.39
304	304.23	304.19	304.29	303.68	305.29	304.13	304.06	306.43	305.78	304.08	303.41	304.42	306.03	304.59	304.63	304.6	304.04	305.63	304.87	304.85	305.01	305.29	304.03	304.16	305.48	302.56	304.46	302.87	305.76	305.09	304.31	303.91	303.95	305.66	304.41	305.42	305.64	304.34	304.57	303.92	303.8	303.52	306	303.15	305.77	305.05	303.29	304.61	303.57
305.75	305.89	305.25	305.56	302.36	303.45	305.85	305.12	303.11	304.66	305.01	305.65	303.85	304.33	303.98	304.21	305.33	303.94	304.17	303.58	306.86	304.27	305.31	305.67	305.35	303.32	305.6	305.14	304.44	304.01	303.9	302.49	305.4	302.18	306.14	303.51	303.78	304.47	304.42	304.06	305.39	304.49	303.7	303.71	304.22	305	305.04	304.05	303.95	304.62
293.98	295.36	294.31	293.98	294.46	294.78	293.64	293.24	294.54	292.45	293.49	294.03	295.78	292.39	292.35	293.91	293.9	294.79	294.36	293.95	294.99	293.71	294.84	295.99	293.71	293.56	293.47	292.47	296.64	294.59	293.71	294.17	292.98	293.5	293.82	295.16	294.19	293.7	293.39	293.36	295.15	293.39	294.24	293.22	294.87	293.6	294.51	293.12	294.2	292.28
301.26	303.1	303.66	303.3	302.25	302.57	301.54	303.97	301.26	302.34	301.44	302.71	303.62	301.39	302.67	303.07	303.63	303.96	302.23	303.13	303.14	303.96	301.76	303.77	301.45	304.37	303.85	302.72	301.2	303.22	304.25	303.3	302.42	302.37	302.52	303.67	304.06	302.55	302.91	302.66	301.05	302.98	303.18	302.57	302.75	302.13	302.74	303.43	301.71	303.69
299.3	299.35	300.87	299.57	299.17	299.42	300.56	300.35	300.82	300.44	300.19	300.73	298.98	300.39	299.25	299.57	300.79	298.07	300.17	299.72	300.33	299.33	299.82	301.22	298.69	301.07	300.48	301.86	299.35	299.86	300.72	300.14	299.4	299.18	300.29	299.48	300.81	299.76	301.27	298.93	298.95	301.02	298.77	300.45	299.32	299.5	300.6	299.1	302.6	299.44
303.76	304.45	303.99	304.84	303.74	302.94	304.44	305.04	303.73	304.24	303.21	304.75	303.29	304.14	303.04	305.03	303.45	302.31	304.17	304.84	305.11	302.34	303.25	303.97	303.28	303.13	304.05	303.28	305.63	303.57	304.93	305.32	304.39	303.01	303.93	302.31	304.58	303.06	305.23	305.67	305.96	304.74	303.04	305.25	304.05	304.68	303.89	302.69	305.03	302.82
301.57	301.7	301.9	301.85	301.73	301.1	300.56	301.08	302.87	300.36	300.96	300.61	302.35	301.57	299.35	299.26	301.39	302.88	299.59	303.24	301.28	301.36	301.31	299.38	300.03	302.38	302.47	300.89	300.11	299.64	299.85	300.01	301.48	300.91	299.4	301.78	302.68	299.93	301.09	302.81	300.72	302.12	302.44	300.63	302.25	300.59	301.42	301.82	301.51	301.16
324.56	325	323.55	325.04	324.23	323.82	323.18	325.5	325.08	322.27	322.98	323.84	323.84	325.66	324.98	323.2	324.13	323.81	323.42	324.15	325.09	324.29	326.47	324.67	324.24	324.07	325.4	325.94	324.57	325.87	322.74	323.58	325.29	324.29	323.47	324.81	324.9	324.16	324.54	324.23	324.29	325.65	322.62	325.13	324.46	324.78	324.04	323.96	326.25	324.43
303.76	303.78	304.59	303.22	305.26	304.84	303.92	303.22	302.83	302.75	304.05	304.25	303.92	304.93	303.08	305.35	303.72	303.34	304.78	304.25	304.61	304.88	305.22	305.2	304.02	303.3	303.95	303.97	304.68	303.76	304.23	304.26	305.11	303.58	304.49	304.02	305.55	303.05	301.51	305.12	305.89	302.25	302.46	304.27	304.23	303.52	303.05	304.01	303.44	302.67
316.63	315.56	314.92	315.52	316.06	314.89	317.1	315.05	314.35	314.79	316.03	314.28	314.69	316.86	314.33	317.35	315.37	315.73	315.03	314.24	312.97	315.86	315.34	317.06	316.23	316.8	316.2	314.71	316.26	316.11	316.23	316.43	314.7	316.11	314.21	315.49	316.28	316.16	316.28	316.62	316.36	315	315.66	318.07	317.07	314.63	315.87	316.01	314.8	316.39
304.15	303.13	303.06	303.51	305.39	305.32	305.53	304.07	305.16	305.67	303.93	303.68	303.95	303.74	305.25	305.28	304.37	305.01	305.73	303.84	305.04	304.05	304.54	303.2	303.86	303.68	304.74	307.6	305.43	304.13	304.08	305.88	305.16	303.26	305.97	303.97	303.01	304.09	304.33	304.62	304.28	303.66	304.2	304.59	301.87	304.76	303.58	303.58	304.41	305.01
296.73	296.19	295.86	297.89	297.76	298.66	296.14	297.62	297.26	297.24	298.02	296.53	296.96	296.77	294.8	296.68	296.16	297.56	295.93	296.2	296.77	295.43	297.74	295.53	296.68	296.76	295.89	298.23	296.57	295.91	297.64	297.38	298.38	297.74	298.57	295.59	295.83	298.06	295.46	296.18	296.94	297.39	297.81	295.63	296.21	299.14	297.68	297.51	297.88	297.85
296.07	296.83	298.27	297.21	297.5	296.76	296.28	295.57	296.62	297.12	296.59	297.65	296.47	298.21	297.71	297.06	296.87	297.26	297.3	297.76	295.92	295.62	298.36	297.44	296.93	298.71	296.42	296.97	294.71	296.94	296.61	296.69	298.07	297.97	296.91	298.5	296.78	298.02	296.48	297.62	295.55	297.63	297.02	296.77	296.57	296.28	298.24	297.69	297.68	295.93
294.73	294.73	294.43	294.12	295.05	293.97	294.89	293.85	293.06	292.86	295.63	293.09	293.68	292.24	294.04	294.45	293.51	294.8	294.14	293.39	293.48	294.37	294.34	293.12	294.27	293.4	292.8	293.61	294.37	291.68	295.51	293.1	293.6	293.59	293.79	294.76	292.93	294.04	292.77	294.22	294.59	295.74	294.65	295.64	292.98	294.12	292.43	293.61	293.81	294.23
317.29	319.64	317.04	316.56	316.52	317.33	317.64	316.76	316.83	317.2	319.04	317.62	318.4	318.39	318.92	318.18	317.94	319.33	317.16	317.84	316.65	317.09	318.81	318.94	318.61	319.06	318.21	318.53	316.65	316.31	316.44	318.73	319.09	319.33	318.32	319.28	316.52	318.65	318.3	317.57	318.57	318.13	317.01	317.89	318.56	319.88	317.67	318.04	315.98	318.44
294.47	295.56	293.84	296.46	294.9	294.74	295.85	294.49	294.54	296.15	295.21	294.48	294.42	295.03	294.99	296.45	296.23	295.43	296.35	295.35	296.33	293.96	294.39	294.52	295.48	295.31	293.56	294.72	296.12	296.27	293.02	293.74	294.15	296.28	295.17	294.62	293.78	294.06	294.05	294.04	295.98	294.51	294.19	295.62	296.11	293.4	295.16	295.42	293.73	298
301.48	303.61	300.93	303.4	302.1	303.86	304.4	302.37	303.08	303.45	303.02	301.16	302.67	302.43	303.08	303.27	301.48	303.39	303.7	300.93	301.13	302.04	302.57	303.12	303.78	302.09	303.75	302.49	303.4	303.08	302.52	302.64	302.82	302.77	301.96	302.27	300.43	302.01	302.66	302.32	304.2	301.7	302.54	302.46	302.97	304.44	301.62	302.18	304.02	301.33
318.2	317.32	319.24	317.43	318.27	315.91	318.67	318.96	317.73	319.52	318.63	317.37	317.39	316.39	319.13	318.04	318.38	317.05	318.81	317.76	318.46	318.53	317.52	317.23	317.85	315.5	318.21	317.72	318.65	320.46	320.25	318.7	318.24	317.34	318.52	318.04	318.37	318.77	316.48	318.43	318.89	318.1	318.18	318.06	319.01	318.4	318.29	318.66	318.44	318.58
293.96	294.23	294.35	291.82	294.83	293.44	293.68	292.91	294.49	293.81	294.52	293.6	294.02	295.91	294.11	292.84	293.06	292.18	293.31	294.33	293.41	293.68	292.99	293.03	293.97	294.44	294.94	293.74	294.58	293.54	295.21	295.48	293.8	294.65	293.94	293.25	295.05	293.37	293.9	293.48	293.08	292.67	295.1	293.09	292.73	295.62	291.86	293.36	292.92	293
294.4	294.16	294.47	294.36	294.48	294.43	295.11	294.13	296.97	295.27	294.79	295.02	295.13	293.92	294.77	294.61	297.07	296.03	294.91	295.04	294.86	295.21	296.74	294.51	294.74	295.97	294.46	293.19	295.59	294.07	294.63	297.66	293.18	296.28	293.85	294.68	295.44	294.21	296	295.54	294.93	294.72	294.28	296.25	294.85	293.83	293.9	295.38	294	295.56
316.41	318.28	318.63	316.86	316.9	317.87	316.52	317.49	317.35	318.07	317.67	318.48	316.64	317.57	316.32	316.5	316.01	316.8	316.74	318.07	318.31	318.32	316.99	315.63	316.97	317.86	318.27	318.12	317.5	316.17	317.75	317.77	319.33	316.6	316.61	318.33	317.46	316.37	318.39	317.23	316.46	318.19	318.69	317.07	317.75	316.49	316.8	317.84	318.02	316.88
313.19	311.84	312.67	311.04	311.12	310.41	313.57	312.11	312.81	314.27	311.94	312.15	313.55	311.87	313.35	311.58	312.4	313.05	312.38	312.61	310.83	311.99	313.11	311.61	312.6	312.74	310.94	312.04	313.16	314.53	313.6	312.21	310.03	312.69	313.47	312.27	310.97	312.99	312.74	312.81	310.87	312.92	313.13	313.16	309.77	312.52	311.83	312.11	311.99	313.47
314.03	316.07	315.08	313.66	314.57	315.64	316.57	315.84	314.97	315.25	313.81	315.04	314.99	315.29	314.72	314.24	313.83	314.82	314.81	314.37	316.38	315.22	314.09	313.49	315.21	312.86	315.28	314.4	314.82	315.21	315.6	314.97	314.87	314.26	316.57	313.07	315.18	314.57	315.37	315.56	315.71	316.49	314.6	313.31	314.22	315.35	315.18	315.03	316.72	315.83
327.18	326.36	326.36	327.76	327.9	326.97	328.59	326.82	327.6	326.75	327.25	326.59	326.29	325.83	326.74	326.27	325.78	326.38	328.81	328.12	325.42	327.05	326.52	326.72	326.78	326.41	326.34	327.49	326.59	327.14	325.49	326.62	326.71	327.04	328.01	326.18	326.25	326.68	325.81	327.92	326.37	327.25	328.07	326.25	325.92	327.52	327.12	326.94	326.42	326.45
303.47	305.34	303.03	304.91	305.22	305.67	303.45	303.49	305.35	301.69	304.25	303.63	303.52	303.82	304.19	302.54	302.39	303.34	303.54	303.49	302.51	301.87	303.78	303.65	304.54	302.57	303.77	302.51	306.14	305.24	302.44	303.6	304.46	303.15	304.04	303.87	303.45	302.1	304.48	303.4	303.17	303.87	303.1	303.87	305.42	304.41	304.99	303.05	304.4	301.84
317.64	315.44	316.23	316.59	316.91	318.7	317.92	316.3	316.94	316.48	316	316.62	316.75	316.65	316.98	316.45	315.87	316.18	316.13	317.68	316.42	314.88	317.03	318.05	317.36	317.05	314.71	317.7	318.85	316.93	315.28	318.31	316.84	315.65	317.84	316.34	316.05	316.85	316.01	316.08	316.97	317.67	315.2	316.22	316.3	316.91	317.41	316.18	316.25	317.07
304.33	302.58	304.38	301.99	302.25	302.71	303.36	302.43	303.26	302.68	303.74	302.5	302.87	304.11	302.37	303.2	303.34	303.39	302.72	302.09	302.43	303.21	302.5	303.07	304.28	302.03	302.46	304.76	303.94	303.39	302.35	304.01	302.94	302.42	304.47	301.69	305.3	304.33	301.79	304.27	303.64	302.86	303.78	304.76	303.27	304.15	304.71	302.91	304.7	304.57
308.8	311.11	309.37	309.05	309.07	308.62	310.59	309.58	307.34	310.59	309.87	309.94	309.82	308.47	310.1	309.79	309.35	309.06	308.35	311.32	310.69	309.76	310.08	308.1	310.06	309.11	308.95	309.11	309.67	310.65	310.55	309.54	310.05	308.57	310.01	308.95	310.43	310.02	310.6	309.6	308.92	309.56	308.73	310.85	310.34	309.34	310.83	309.63	309.6	309
302.27	301.79	302.08	301.79	302.77	302.91	304.62	302.73	304.21	303.1	302.93	303.42	302.54	304.11	304.67	302.13	305.3	303.52	302.67	302.98	302.14	303.93	302.83	302.67	303.25	304.51	303.71	303.55	304.01	303.4	304.46	303.58	303.98	303.52	303.87	304.98	305.33	303.46	302.66	302.03	303.34	303.66	304.82	303.58	303.05	302.7	305.42	302.33	302.95	303.11
313.11	313.86	312.63	315.61	314.3	315.55	312.75	314.42	314.21	312.81	313.8	314.3	313.83	314.65	314.96	314	315.47	313.75	314.9	313.36	314.22	314.01	314.39	313.28	314.29	312.08	313.13	312.94	314.48	312.38	315.99	315.17	312.98	312.65	314.27	315.29	314.45	312.44	313.58	313.2	314.31	315.35	316.06	313.9	313.7	312.05	315.29	313.34	315.12	313.85
317.44	318.51	317.79	319.31	317.92	317.11	319.24	317.67	318.41	318.54	317	318.89	318.82	318.16	317.89	317.33	319.07	318.94	318.19	317.03	317.13	315.49	319.38	315.73	317.49	317.71	318.27	316.82	319.63	317.66	318.7	317.96	317.7	319.92	318.92	316.01	318.69	318.8	318	316.45	317.88	317.27	320.26	318.51	318.83	318.65	318.4	319.05	318.16	315.95
306.38	304.19	306.56	308.09	306	305.9	307.78	305.12	305.31	308.33	306.64	306.14	306.51	306.36	306.33	306.38	305.83	306.43	306.1	304.57	306.3	305.9	306.19	306.87	305.36	306.21	307.13	306.01	305.94	306.27	306.36	304.88	307.06	306.82	306.54	306.49	304.37	305.39	305.9	306.83	306.05	306.23	305.15	305.35	305.21	306.01	305.51	304.72	305.79	304.82
304.85	304.77	306.18	304.99	305.1	305.41	304.08	306.12	303.17	304.47	305.68	304.38	306.04	304.07	305.01	304.99	304.52	306.67	305.49	305.06	303.8	304.61	303.66	303.89	304.58	304.8	305.83	304.19	305.49	304.51	306.62	304.69	305.98	304.19	306.08	304.64	305.81	305.03	304.8	304.43	305.63	306.48	304.55	304.88	305.52	304.36	304.49	305.1	305.49	304.29
312.08	310.71	310.42	310.96	312.21	310.22	312.26	310.97	311.49	310.5	309.98	310.04	311.69	308.23	310.98	311.99	311.6	311.51	310.66	311.78	311.63	311.66	310.63	310.49	311.57	311	312.29	310.88	310.1	312.27	311.4	310.45	312.7	310.08	310.42	311.14	310.91	310.07	310.9	311.71	310.93	311.5	311.8	310.72	311.98	311.06	308.17	310.4	310.61	311.98
309.97	311.45	310.34	309.93	310.93	311.73	312.21	310.63	311.19	311.83	309.81	310.95	310.41	312.24	313.6	312.53	313.23	311.14	311.45	309.99	311.6	311.11	311.38	310.92	310.84	312.18	311.07	311.74	308.7	311.85	310.68	311.26	312.55	310.02	310.97	311.52	311.23	312.69	313.12	311.12	312	311.53	311.81	309.97	311.59	311.94	311.05	309.82	311.83	312.7
320.91	318.35	318.12	318.6	318.53	320.23	321.18	319.43	320.23	319.29	318.2	321.23	319.36	319.24	320.74	319.3	319.93	320.17	319.76	320.8	318.78	319.48	320	318.69	318.58	319.72	317.69	318.5	319.25	319.2	319.86	319.65	317.07	318.58	319.33	317.74	322	320.47	319.71	321.1	322.36	320.05	320.14	319.5	321.13	317.47	319.59	318.76	320.7	319.92
304.79	304.08	301.03	303.5	301.71	300.93	302.52	302.65	305.13	303.98	301.43	304.41	304.42	303.87	302.03	302.59	302.78	302.87	303.66	302.06	303.99	303.61	303.7	304.79	304.61	302.76	304.76	304.01	304.83	302.67	303.41	303.1	302.05	305.2	304.49	301.35	301.57	303.7	301.84	303.84	304.04	302.73	303.83	302.59	304.07	301.36	303.62	303.42	304.15	302.93
316.72	313.79	315.58	312.88	313.86	315.08	314.92	315.91	314.08	316.21	314.29	314.57	314.41	314.25	313.86	314.08	314.46	316.37	314.59	315.65	314.6	315.7	314.29	314.17	313.18	314.39	314.85	315.86	315.82	315.44	314.03	314.3	315.96	315.14	315.3	314.12	315.43	314.88	315.33	315.91	313.62	314.93	315.43	315.16	314.57	315.22	314.43	315.64	314.49	316.93
299.19	299.65	300.42	299.74	298.59	300.07	299.94	301.46	298.05	299.31	298.79	301.27	299.13	299.83	299.08	301.57	299.5	298.91	301.07	301.61	300.15	301.53	298.07	300.3	298.58	299.05	299.37	298.85	298.55	299.54	299.19	300.45	300.19	299.16	302.03	299.89	299.93	298.75	299.85	300.83	300.28	299.71	300.45	300.55	301.41	299.89	299.58	299.62	302.36	299.47
309.99	310.74	309.66	308.52	308.9	308.69	307.99	308.44	307.54	310.42	308.16	308.45	308.45	309.43	308.21	309.24	309.58	307.61	308.31	310.82	306.98	309.63	308.62	308.21	309.79	309.53	310.34	307.67	308.26	310.31	308.55	307.76	309.36	308.32	309	309.51	308.46	308.43	309.12	308.93	310.14	307.69	308.18	307.14	308.21	307.96	308.34	309.23	308.38	310.1
324.16	326.68	325.92	325.12	327.31	325.31	326.9	325.48	326.66	326.83	326.68	325.2	326.65	326.55	324.43	325.12	322.76	325.81	325.18	323.65	324.34	324.41	326.28	325.44	324.62	327.31	325.34	325.99	324.15	324.99	324.91	325.03	324.52	324.87	325.85	325.85	325.86	325.2	325.14	323.49	327	324.3	325.29	324.98	325.25	324.49	326.17	324.92	324.18	326.31
312.42	310.54	312.32	312.9	312.56	314.28	311.91	311.47	310.68	312.79	314.43	314.05	313.23	311.7	312.72	312.52	311.72	312.16	311.69	311.18	311.99	313.17	313.41	313.31	311.98	311.8	311.53	310.74	311.16	311.41	314.08	311.91	313.09	311.51	312.21	311.95	313.14	311.87	311.9	311.93	311.11	312.87	311.52	312.97	312.21	311.7	312.12	311.1	312.7	313.59
300.5	299.68	297.67	300.32	300.54	301.22	299.53	299.94	298.98	299.85	301.51	300.23	299.56	299.46	298.83	301.12	301.71	299.61	298.34	299.57	298.63	300.92	299.72	300.12	300.45	299.56	300.3	300.98	300.27	299.46	299.61	299.14	299.87	300.01	300.37	300.25	300.03	300.11	299.29	299.97	299.63	298.58	301.49	300.68	300.52	300.76	298.86	300.63	303.23	299.81
319.4	319.5	316.5	319.02	318.88	317.63	318.45	320.48	319.54	317.49	317.15	318.26	317.58	317.95	316.06	319	317.82	319.58	319.4	317.06	316.64	316.47	318.08	319.88	318.9	316.72	318.94	317.54	316.75	319.96	318.06	317.48	319.34	318.1	317.88	317.96	317.66	318.24	317.54	317.9	316.32	317.83	318.99	320.29	316.71	317.65	317.91	319.07	318.33	321.43
317.93	314.77	316.03	315.78	317.17	316.62	317.21	316.1	315.38	317.17	316.37	317.45	318.38	317.7	316.92	318.48	316.52	317.79	316.25	317.24	316.06	316.54	318.32	316.15	315.85	317.59	317.07	317.16	317.45	316.25	316.54	316.47	315.77	316.48	315.61	317.21	318.46	317.11	315.81	317.9	317.09	316.11	317.34	317.38	316.93	315.07	315.72	317.19	317.12	316.12
303.39	303.67	303.74	302.99	305.08	302.52	305.82	304.06	305.18	304.8	305.09	303.74	303.26	304.83	303.85	302.97	303.81	304.07	304.37	304.04	304.9	301.89	302.82	304.97	304.32	302.75	303.73	303.64	306.36	304.02	303.43	303.27	303.59	304.36	303.83	303.68	303.61	305.7	303.85	306.44	302.53	303.51	303.53	305.6	305.1	303.41	305.11	303.45	303.78	303.54
306.51	304.02	305.58	307.8	306.31	306.8	306.59	306.51	306.05	305.36	305.01	305.13	307.07	305.12	306.88	305.04	304.95	306.09	305.73	306.77	306.43	306.84	305.97	306.39	308.34	307.11	305.75	305.51	305.91	304.47	306.26	305.27	304.87	305.88	306.47	305.71	304.45	305.9	306.41	304.92	305.75	306.42	306.39	307.3	305.4	304.45	307.07	307.05	304.5	305.28
302.59	301.85	304	303.53	302.59	304.35	303.25	304.25	301.86	303.04	304.58	302.12	303.13	304.01	302.05	302.52	304.57	301.34	304.23	303.84	303.92	303.05	302.99	302.64	302.85	303.68	302.53	302.71	303.16	304.19	303.14	303.44	304.13	304.05	303.07	303.51	303.8	302.58	304	301.84	304.04	302.8	302.47	302.01	304.71	303.82	304.38	303.82	302.99	303.18
303.43	303.09	304.07	303.39	303.03	302.53	303.73	303.89	304.22	302.93	301.52	302.63	302.37	302.22	303.98	302.03	301.12	303.31	302.67	302.94	300.96	302.58	304.52	301.28	301.43	302.55	302.43	303.3	302.11	302.67	303.37	303.01	301.37	300.81	304.29	302.76	301.19	302	306.15	301.98	301.29	304.17	304.12	304.76	302.74	303.38	302.61	303.08	304.54	301.74
306.16	305.93	307.59	305.65	305.06	307.12	305.09	306.97	306.2	306.31	308.75	306.31	306.06	304.99	305.24	304.38	306.38	305.18	305.07	306.34	305.84	305.9	306.16	305.67	305.39	305.89	305.35	306.78	305.21	306.47	306.79	305.46	306.44	305.65	304.92	307.04	306.37	307.3	305.93	306.78	307.16	307.42	305.96	304.13	306.31	306.74	307.02	305.16	306.09	305.97
315.75	316.8	315.78	315.82	316.71	315.33	317.41	314.38	315.61	315.05	315.88	316.92	315.66	315.85	318.41	315.31	316.21	314.77	315.16	315.47	316.9	316.91	316.78	314.98	315.74	317.33	315.48	317.35	316.01	314.83	313.82	314.9	315.73	316.65	314.9	315.6	317.21	315.86	318.02	314.65	314.67	315.9	317.07	315.61	316.73	314.77	315.71	316.81	316.45	315.19
305.46	305.72	305.59	306.34	305.3	303.6	306.34	305.46	305.11	306.36	305.69	305.65	306.53	307.14	306.28	306.4	306.61	306.61	306.33	305.9	306.96	304.58	306.37	304.9	306.01	306.22	309.22	305.63	307.64	307.18	304.61	308.74	305.82	304.46	306.71	306.61	306.38	307.71	306.14	306.25	307.6	305.8	306.12	305.83	306.34	306.12	306.45	306.95	306.9	306.91
315.04	316.02	315.47	315.58	315.39	317.72	317.69	317.15	315.79	316.68	316.71	315.41	314.47	317.66	315.62	314.84	315.92	317.53	314.6	315.52	314.21	314.75	317.44	315.43	315.3	315.1	315.79	315.05	316.13	314.27	315.44	315.94	314.95	315.9	315.43	315.94	315.56	315.91	317.64	314.75	314.89	315.21	317.11	316.34	316.74	315.92	315.58	316.3	315.54	316.27
296.27	298.34	296.74	296.85	295.67	296.74	295.88	295.98	297.54	295.89	298.17	294.78	299.33	298.96	296.8	297.34	296.77	297.56	296.87	296.4	297.33	297.47	297.59	296.79	296.44	297.21	295.2	295.97	296.21	297.63	297.37	295.9	296.14	298.54	296.17	297.46	295.26	295.9	298.02	296.36	297.55	297.63	297.89	296.39	298.65	296.16	295.24	296.31	297.3	297.89
304.54	305.58	306.53	307.1	307.06	304.95	306.85	308.5	306.95	307.43	305.91	306.28	307.16	306.78	305.91	305.6	305.16	305.45	308.89	305.74	305.04	305.88	307.5	307.37	304.42	306.38	304.95	306.38	306.1	305.46	306.47	305.05	305.87	306.33	305	307.02	307.1	305.81	305.22	304.44	307.44	305.55	305.76	308.13	304.33	305.32	306.73	306.47	306.76	305.68
305.42	304.95	303.21	305.58	305.65	304.42	305.49	305.72	304.59	302.22	304.78	305.35	304.12	303.92	305.26	303.63	304.61	304.27	304.98	304.28	304.17	306.01	305.25	305.19	305.49	305.19	305.65	304.12	305.52	305.58	305.05	304.39	304.18	306.11	305.91	305.68	303.8	304.38	303.79	305.56	305.22	303.6	303.61	304.14	304.65	305.17	303.77	304.02	303.72	306.54
302.42	301.84	303.16	303.05	303.2	303.27	302.87	302.25	305.45	303.6	304.04	304.23	304.15	303.21	302.44	303.59	304.88	303.76	303.15	303.46	302.42	302.99	304.82	302.25	302.5	301.09	304.29	304.99	303.79	303.26	301.34	305.41	303.95	300.55	302.37	303.69	303.81	304.08	302.34	303.56	303.21	304.31	304.97	303.83	304.33	303.5	303.52	303.56	301.86	304.36
326.36	326.41	327.24	326.92	326.15	324.88	327.82	327.07	325.56	327.08	327.58	327.32	328.78	326.74	326.09	328.59	326.88	326.38	328.1	325.9	327.24	328.59	326.71	326.75	326.38	327	327.61	324.96	325.83	326.8	328.03	326.81	325.82	328.06	327.23	325.76	326.73	326.52	326.13	327.49	327.44	327.63	326.49	328.11	325.67	328.49	325.95	326.3	327.44	325.89
315.38	315.47	316.35	317.21	316.54	315.26	317.04	316.55	314.53	317.8	315.89	315.18	316.87	315.5	316.49	315.74	316.71	316.32	316.44	315.27	315.33	316.93	316.57	315.78	315.57	314.52	315.24	318.48	314.86	316.93	314.69	316.25	315.96	315.72	317.35	316.48	314.07	316.36	315.75	314.11	315.94	315.35	317.56	316.86	316.37	316.03	315.74	314.55	316.32	315.91
310.02	311.76	312.06	311.39	312.52	311.43	311.21	310.87	311	312.45	312.65	312.78	312.29	311.28	310.77	311.78	311.39	312.33	311.36	311.1	312.46	312.03	310.92	313.11	311.84	310.99	309.38	313	311.45	313.83	310.78	312.51	311.65	313.38	310.34	311.74	312	310.32	309.68	311.14	310.17	311.89	311.17	309.69	310.66	310.73	310.45	311.16	310.77	310.8
301.5	301.29	301.99	299.12	302.62	300.11	298.93	300.93	299.83	301.57	300.03	300.52	298.76	303.29	301.7	301.71	301.82	302.79	300.61	301.7	300.03	299.51	298.58	300.26	303.95	299.89	300.88	301.79	300.78	301.77	302.29	300.45	299.73	300.33	301.82	300.64	299.95	300.67	300.8	300.36	299.3	300.72	299.49	300.14	301.41	300.3	301.18	300.11	302.82	301.17
309.45	309.12	309.5	309.69	309.58	309.35	309.87	309.18	310.11	310.02	311	311.01	309.74	310.17	310.4	308.62	307.86	309.41	308.82	309.52	309.62	310.4	308.34	309.08	310.21	309.53	310.14	310.87	310.02	309.12	307.7	310.54	310.73	310.68	308.94	309.47	311.49	309.13	309.7	311.66	310.86	308.92	310.35	310.62	310.23	309.27	309.65	308	310.25	309.73
295.04	294.98	292.44	293.03	294.74	293.12	295.76	293.55	293.93	293.06	293.32	293.17	295.42	293.13	293.14	292.82	295.37	295.44	296.25	294.95	294.13	294.77	294.6	293.52	295.15	295.47	293.08	293.16	291.96	295.54	293.42	293.25	293.66	293.17	293	295.54	294.45	295.7	294.13	294.09	295.2	293.52	294.46	293.27	292.86	293.69	294.35	294.25	293.54	293.27
312.75	310.88	310.61	311.72	311.8	309.79	309.22	310.4	310.37	309.6	309.62	310.82	311.61	309.83	310.04	312.5	310.42	310.75	312.4	311.14	310.62	312.01	311.81	309.86	310.08	311.45	310.47	308.45	311.45	310.11	309.2	309.12	309.09	308.86	310.75	310.65	309.5	310.78	311.18	309.54	311.18	309.9	310.8	309.38	310.53	309.5	311.2	308.82	309.5	312.61
312.56	312.55	312.78	313.37	311.35	313.38	313.56	315.1	315.22	314.17	311.34	312.43	311.69	314.78	314.41	313.38	311.84	314.45	316.52	312.76	313.43	314.29	312.96	313.39	313.17	313.05	313.89	313.79	313.63	314.39	312.77	314.22	313.72	314.34	312.81	313.47	312.51	312.92	313.55	314.02	312.18	312.81	313.83	314.41	314.65	311.55	310.58	315.45	313.66	312.17
304.44	304.39	304.77	301.95	306.03	303.66	304.6	305.24	303.24	305.51	304.36	304.95	302.17	304.45	305.19	304.59	305.5	304.75	304.83	305.24	306.89	304.53	304.69	302.46	304.79	304.06	305.9	306.15	304.7	304.85	304.96	305.58	305.63	305.48	303.92	304.91	304	304.64	304.97	305.79	304.82	304.87	303.54	305.2	304.08	303.41	303.63	303.13	303.11	304.72
312.59	311.17	315.18	314.52	314.13	311.57	311.62	312.86	313.21	313.29	311.95	312.77	312.1	311.18	312.61	312.91	314.93	312.55	312.63	311.53	313.51	314.62	312.78	312.91	314.06	312.64	313.66	314.03	312.29	313.91	312.91	310.59	312.89	312.25	311.79	314.08	313.94	312.86	312.61	313.8	315.64	312.38	314.85	312.21	313.05	312.25	312.85	312.68	313.33	312.26
307.33	306.79	307.64	306.59	306.44	307.28	305.74	305.64	306.05	305.53	306.29	304.03	307.8	306.41	306.76	306.44	308.25	306.07	306.88	306.98	304.74	304.75	305.89	306.75	306.81	306.32	305.37	306.62	307.04	307.51	307.06	307.32	308.06	307.92	306.6	307.61	305.98	305.53	305.67	307.58	305.74	305.2	304.61	308.37	304.88	304.71	307.99	305.39	307.39	306.46
308.89	309.32	308.08	309.78	311.96	309.01	310.24	307.78	310.24	311.61	309.39	311.27	310.62	309.2	308.66	308.36	309.43	309.32	310.98	310.11	309.49	309.08	309.8	311.28	310.16	309.65	309.24	310.79	310.28	308.63	310.74	308.92	310.28	312	309.61	310.65	309.47	310.54	310.07	309.03	310.91	309.7	309.91	310.74	308.83	309.26	309.9	309.68	310.25	309.98
314.19	314.2	313.24	313.14	314.6	313.89	313.44	313.68	313.4	313.67	313.28	313.86	312.9	313.68	314.41	312.27	314.8	314.29	314.72	314.11	314.4	315.54	312.81	313.53	315.39	314.75	313.45	312.93	313.26	313.18	314.25	313.34	313	312.67	314.39	314.49	314.46	313.15	313.16	312.9	314.4	316.08	313.55	314.39	315.47	313.5	313.99	312.42	316.45	313.71
298.72	297.68	296.91	295.41	298.14	297.17	295.87	298.55	296.84	296.32	296.81	298.5	296.47	296.86	295.79	296.68	296.34	296.55	296.5	295.97	296.51	297.6	297.05	295.97	297.28	298.42	297.7	297.24	296.01	296.66	297.27	293.96	297.8	296.95	297.45	295.55	297.89	296.79	296.93	295.41	295.97	299.36	296.26	298.45	295.65	296.65	297.43	296.35	297.35	296.52
309.24	310.73	308.79	311.14	310.39	309.86	308.98	309.27	307.5	310.02	309.93	310.99	310.06	310.18	310.57	309.27	309.32	308.45	310.03	310.21	309.26	309.28	308.62	308.54	309.73	310.31	307.15	309.18	311.35	311.12	309.43	311	309.83	309.79	310.84	307.89	310.66	311.19	311.64	310.9	309.82	311.54	308.97	309.99	311.1	309.47	309.32	310.52	309.62	310.7
313.99	312.65	313.52	313.08	312.16	312.76	311.34	312.24	312.89	311.67	312.58	315.06	312.17	314.28	313.45	312.39	312.25	312.39	311.87	312.83	310.51	313.01	313.09	311.21	312.36	312.02	312.22	313.87	313.72	313.58	313.05	312.3	313.26	313.24	312.48	312.31	312.03	313.81	313.1	311.33	313.01	311.45	312.88	312.16	311.29	312.16	311.28	313.09	311.84	313.12
303.16	304.67	304.18	305.19	306.19	302.53	304.15	305.29	304.26	302.91	303.97	304.61	306	304.72	304.61	304.19	305.53	303.89	304.74	305.47	304.12	304.22	303.53	303.7	304.39	304.24	302.76	304.19	303.51	303.29	303.25	303.96	302.68	304.89	304.7	305.05	304.94	305.35	305.65	303.4	306.15	304.36	305.43	303.43	305.47	305.61	304.11	304.58	305.18	304.06
300.88	298.91	301.46	301.88	299.5	300.59	300.61	299.89	300.51	301.16	299.75	300.84	300.8	301.93	298.9	299.57	300.98	300.98	302.15	299.86	301.14	302.01	299.28	298.64	300.12	299.71	299.07	299.11	299.88	298.44	297.06	301.92	299.6	299.74	299.9	299.56	300.76	300.68	300.55	298.03	299.36	300.13	302.57	298.83	301.11	299.98	299.25	299.09	301.19	299.49
306.72	304.95	306.64	305.08	305.7	306.06	305.43	303.31	307.57	304.72	306.33	306.64	304.64	304.56	304.81	305.49	305.4	305.47	305.52	303.5	303.98	305.68	306.35	306.53	304.19	306.29	305.82	304.98	305.65	304.82	304	302.89	305.79	305.97	307.79	305.32	304.3	304.64	304.69	305.46	305.17	303.74	305.3	305.89	306.38	304.59	305.25	306.2	306.27	303.69
324	323.23	324.12	322.98	325.08	325.58	324.96	323.37	324.61	324.89	324.22	324.26	325.12	324.34	324.59	323.52	324.96	325.33	324.08	324.21	322.99	323.77	325.02	322.7	323.94	324.27	323.79	324.37	326.79	325.48	327.76	326.5	321.36	324.81	323.96	323.47	324.01	322.94	324.35	323.98	323.23	323.59	324.36	324.1	324.02	326.17	324.36	324.89	324.73	324.49
304.48	303.79	302.77	303.45	302.28	305.04	302.93	303.92	303.77	300.81	304	302.07	303.57	304.11	301.89	301.62	303.94	303.12	303.35	301.54	302.39	302.35	302.76	302.58	303.14	302.24	303.26	301.6	303.87	302.93	304.25	301.84	301.34	303.01	301.86	302.98	302.96	301.34	302.11	302.12	301.01	303.49	303.34	302.04	303.18	302.23	303.44	302.89	301.4	303.22
301.73	301.61	301.46	298.58	301.18	301.58	301.88	303.1	301.13	300.65	300.62	301.43	301.65	300.27	303.62	301.33	301.12	300.11	300.74	300.78	299.94	299.42	299.27	300.19	302.02	301.11	302.53	300.9	300.81	300.83	300.79	301.13	301.09	302.03	300.68	301.33	300.81	300.99	301.48	300.21	301.11	301.04	300.65	301.96	302.28	300.44	301.98	300.21	300.85	301.97
306.6	304.82	305.96	306.65	303.24	302.27	302.68	302.62	304.69	305.28	303.61	304.55	303	305.12	304.15	305.35	305.14	305.4	305.29	303.47	304.2	305.81	305.98	304.88	304.13	302.55	305.42	304.07	305.43	303.44	304.18	304.42	304.55	303.87	304.67	302.62	305.2	302.66	303.29	304.18	305.77	304.39	303.39	303.75	303.48	304.2	305.33	306.52	305.39	303.9
306.7	305.86	305.14	305.93	304.15	306.94	305.55	306.51	308.31	307.46	306.6	305.59	306.38	305.16	307.05	306.37	305.51	307.11	306.4	308.2	305.82	306.27	307.15	306.63	306.17	308.76	306.54	304.53	304.79	305.83	307.11	307.57	305.78	307.01	305.32	308.18	305.62	307.12	308.5	305.81	303.97	307.5	305.2	305.37	306.69	305.8	305.61	306.42	305.77	303.79
313.96	316.21	315.3	314.39	315.18	316.31	314.93	315.53	313.31	315.13	315.32	315.16	313.92	314.24	314.2	315.97	316.32	316.04	316.91	314.02	314.73	315.54	313.18	314.93	314.16	313	315.48	313.81	314.01	313.03	315.71	314.24	315.06	313.86	314.93	314.74	315.43	316.27	315.6	315.56	315.88	313	315.16	314.71	313.72	315.54	314.81	315.21	313.52	314
302.41	305.06	305.53	304.35	304.56	303.34	304.6	304.47	305.54	304.97	307.22	303.94	302.64	303.36	306.08	304.44	304.83	305.4	306.48	303.36	303.3	304.77	305.32	303.29	305	303.69	304.18	304.62	306.88	305.24	305.78	303.77	303.18	304.69	303.91	307.24	304.73	303.44	303.19	303.92	302.84	304.22	307.09	303.62	305.09	303.99	304.46	303.68	304.54	305.05
302.05	296.75	297.21	299.9	301.53	301.63	302.1	299.17	301.01	300.3	301.88	300.25	300.35	299.55	298.32	300.4	299.65	301.17	301.55	300.25	298.58	300.27	301.15	300.81	300.56	296.63	300.93	300.47	300.54	299.07	299.94	299.95	300.58	301.03	299.24	300.98	298.12	299.79	300.37	298.74	300.32	298.92	299.27	298.73	298.62	301.29	297.4	299.7	300.78	298.71
318.27	317.71	317.51	317.36	317.08	316.55	316.44	318.36	317.74	317.52	317.99	314.95	317.69	318.3	316.35	315.51	316.61	318.22	316.54	317.61	315.86	316.84	318.43	316.01	317.11	317.77	316.86	316.41	317.56	316.66	317.23	317.26	319.02	315.48	317.8	316.86	316.3	318.91	317.53	317.24	316.14	316.1	318.55	318.21	317.5	317.74	317.55	315.63	317.86	317.83
304.87	304.29	304.7	304.6	304.49	304.98	304.85	305.82	304.16	304.89	304.62	305.16	304.86	304.43	305.11	305.51	304.94	305.42	304.84	305.09	307.29	306.68	305.24	305.62	303.5	305.38	305.72	305.39	305.37	307.39	305.47	306.18	303.09	305.1	306.6	304.9	306.11	305.32	305.58	306.16	304.23	304.58	305.6	305.09	305.92	305.93	305.37	306.29	305.47	303.92
314.84	316.34	316.94	315.83	316.5	316.34	315.88	316.41	316.46	317.17	314.96	316.34	316.15	315.74	315.56	317	317.16	315.2	317.16	318.06	315.48	315.09	317.17	316.52	315.26	315.52	315.86	315.14	316.65	316.27	316.02	315.81	314.93	315.28	315.31	314.4	316.85	315.41	314.32	313.9	316.78	316.94	316.41	314.4	317.03	316.73	316.65	313.66	316.76	314.88
315.43	317.76	318.76	318.97	317.07	317.87	317.71	318.65	315.67	316.54	315.94	317.51	316.43	318.87	317.6	316.96	315.85	317.74	314.74	316.81	317.7	318.87	316.99	316.55	318.1	317.89	317.09	315.58	317.59	316.65	317.25	316.61	317.5	317.11	316	316.42	316	316.33	317.44	316.34	318.03	317.79	316.92	316.34	317.48	316.67	315.31	315.7	316.37	317.08
327.55	328.02	328.53	327.53	326.6	328.43	328.61	327.78	328.95	327.23	328.3	327.78	329.43	327.28	327.38	327.07	329.01	326.68	328.22	326.7	327.92	327.69	327.11	327.3	328.21	327.77	327.67	328.22	327.41	326.93	327.6	328.06	328.54	326.47	328.34	328.29	329.82	328.19	327.26	327.06	328.29	329.7	325.78	328.56	329.09	327.33	327.47	326.47	329.28	326.39
299.47	299.7	299.55	300.94	300.24	300.03	300.51	300.01	298.97	299.97	299.92	298.75	300.07	299.44	299.06	302.5	299.82	301.93	300.52	300.63	299.19	298.77	302.1	299.4	299.02	299.59	298.6	300.11	299.11	299.46	301.24	300.01	300.42	299.27	298.26	301.76	297.85	299.73	299.53	300.09	299.48	298.84	300.78	299.55	301.83	298.84	300.43	298.42	299.64	298.48
297.61	297.05	296.78	296.42	298.75	295.3	296.19	296.95	297.8	298.56	299.19	296.35	298.56	297.15	296.52	296.28	295.48	298.49	298.48	297.08	296.34	294.85	296.16	297.67	297.3	297.71	296.76	296.74	296.28	297.73	296.87	297.02	297.18	295.05	297.53	296.97	298.07	296.01	295.11	298.43	295.7	295.48	297.28	295.1	296.04	296.62	297.18	295.33	297.87	295.92
305.46	303.72	302.06	305.13	302.33	303.31	304.57	302.72	302.33	302.68	302.16	304.46	303.64	303.15	304.46	305.08	304.51	302.19	303.66	302.58	303.59	302.76	303.29	303.54	303.47	301.39	304.73	302.77	304.48	304.43	304.62	303.27	303.09	301.91	304.76	303.3	304.12	305.87	304.06	303.26	302.68	304.95	302.69	303.57	303.72	304.77	304.31	302.4	304.07	304.18
314.73	314.2	314.96	313.8	315.34	315.24	314.24	314.29	315.34	316.68	315.82	314.4	315.67	315.42	315.15	313.76	312.93	315.04	314.2	313.48	314.79	317.48	314.29	315.31	313.88	316.14	314.32	315.92	312.74	315.93	315.1	314.53	315.54	314.06	314.45	314.88	314.31	316.14	312.82	315.42	315.74	314.87	316.3	315.57	315.74	315.03	312.06	312.96	314.99	315.94
316.38	316.17	316.17	312.12	315.1	315.56	315.47	316.36	314.04	313.91	313.82	316.01	314.5	315.54	314.03	314.79	316.39	314.68	314.59	314.8	317.45	314.13	317.05	314.44	313.97	313.72	313.66	313.96	314.69	315.41	316.92	315.19	315.27	313.41	314.42	315.07	315.83	314.21	313.97	313.66	313.37	315.44	313.98	316.22	315.13	315.24	314.65	314.59	314.23	315.34
304.92	305.27	303.67	305.59	305.59	305.44	303.76	306.99	303.28	303.23	306.88	303.87	304.38	304.86	305.78	304.1	305.19	304.36	305.4	305.74	306.1	304.1	305.38	305.65	307.3	305.92	305.02	304.94	306.56	302.37	305.41	304.58	305.09	304.04	305.13	305.11	306.02	305.85	303.83	304.73	305.24	304.18	304.07	305.88	306.17	305.82	305.28	306.13	305.1	303.93
304.21	304.05	305.58	304.33	302.56	304.03	304.01	305.04	305.94	304.22	303.66	304.14	301.76	305.24	306.48	303.67	303.75	305.04	303.97	305.9	303.89	305.84	303.92	302.93	304.7	304.12	303.9	303.84	303.61	304.96	307.58	304.13	304.4	303.81	304.15	306.73	303.6	304.61	302.76	305.51	303.89	305.31	304.68	305.31	306.48	303.79	303.59	304.64	307.85	306.42
311.32	311.06	311.64	311.21	311.05	310.73	311.48	312.67	311.99	313.06	312.26	310.85	311	311.84	310.32	310.48	312.68	310.69	311.38	311.08	312.23	310.65	309.99	310.02	313.55	311.49	311.48	310.8	310.84	312.99	311.4	311.6	310.23	311.09	311.38	310.08	311	311.09	312.05	313.14	311.77	311.79	313.05	310.55	311.25	311.61	311.51	312.51	311.16	312.06
316.16	314.64	314.7	315.06	314.45	316.16	314.4	313	315.6	313.81	314.94	315.3	315.61	315.77	313.73	314.6	313.56	315.93	315.16	313.19	315.03	314.39	316.61	313.71	316.13	312.07	314.47	314.93	314.88	314.5	315.78	316.54	314.58	313.93	313.78	315.53	314.1	315.67	314.64	315.22	316.83	316.33	315.33	314.55	314.11	315.57	315.21	315.93	314.08	314.43
315.7	316.35	315.74	316.87	314.2	314.68	317.49	315.06	314.75	316.38	316.12	317.99	315.12	314.82	315.18	315.01	315.22	316.91	316.03	315.26	315.39	316.38	317.04	314.86	316.62	315.66	316.69	312.32	315.55	318.06	315.51	314.59	315.12	314.92	316.1	316.66	316.6	315.07	316.48	316.94	317	315.32	315.14	315.53	314.63	316.31	317.16	314.58	314.63	316.65
305.09	305.47	305.6	302.5	305.66	301.99	302	303.79	305.49	304.16	302.47	303.8	303.29	303.77	306.44	305.73	303.79	305.35	304.61	304.47	303.12	303.88	305.2	304.99	304.72	303.75	304.46	304.79	305.46	304.01	303.13	304.05	305.18	304.58	303.67	306.36	303.35	304.52	305.05	303.62	302.85	302.31	303.81	304.95	305.08	303.32	303.11	306.11	304.32	302.86
316.34	315.2	316.83	313.58	315.15	314.31	316.65	314.11	314.65	316.89	316.18	317.06	316.05	317.54	316	314.1	315.42	315.92	315.62	316.52	315.03	315.21	316.48	315.62	315.73	315.65	316.71	316.83	314.47	315.04	314.79	313.37	314.17	315.32	315.02	315.42	315.35	315.08	317.1	315.49	314.91	314.95	316.31	315.27	316.69	315.77	316.6	316.97	314.33	315.79
329.58	328.99	326.97	327.47	328.95	328.35	327.6	327.67	328.27	329.21	329.7	328.01	326.23	327.64	326.78	326.42	326.3	329.74	328.99	327.81	328.95	328.28	328.32	327.56	327.92	329.36	328.78	327	327.52	329.8	326.13	328.16	328.05	327.12	327.95	327.93	328.74	327.21	326.18	328.36	327.36	325.77	327.26	325.9	327.75	329.26	327.89	328.36	327.52	327.5
317.41	317.37	318.21	316.55	315.97	319.46	316.11	318.6	316.62	317.18	318.17	317.41	318.08	318.75	317.32	315.33	315.7	316.76	317.46	316.83	317.81	317.95	317.38	318.49	317.34	317.59	317.22	317.93	316.51	316.61	319.21	317.6	318.43	315.52	318.39	317.67	316.51	316.26	317.01	316.98	317.51	317.6	316.19	317.17	317.09	317.04	318.73	318.59	318.19	316.89
316.75	316.06	316.28	315.94	316.56	316.85	315.75	316.85	316.64	317.37	317.94	316.54	315.89	318	317.61	318	318.44	315.85	317.3	315.39	317.4	315.17	315.69	317.66	318.23	316.54	316.53	316.02	317.22	317.23	316.11	317.08	315.69	317.63	316.81	317.28	314.7	315.51	317.57	316.65	317.07	315.86	314.8	316.84	316.52	316.77	318.17	317.39	315.22	316.18
314.06	315.39	313.99	313	312.42	312.41	314.52	312.61	313.1	314.25	313.2	313.87	315.26	312.69	314.34	312.78	316.47	314.39	313.02	314.4	314.22	312.47	312.93	311.66	313.4	314.78	314.07	314.18	312.89	314.85	313.5	313.42	314.58	314.05	312.11	315.33	312.85	315.87	314.14	314.16	312.86	314.07	314.33	312.89	312.28	314.13	313.87	314.46	314.89	314.32
303.06	302.45	304.89	303	301.96	301.48	301.7	303.58	302.77	303.74	303.25	303.1	301.61	300.18	302.48	301.08	303.31	301.71	303.17	303.72	302.36	304.34	300.68	302.67	302.14	302.06	302.85	299.88	301.79	302.6	303.72	302.33	301.98	304.13	302.84	301.26	303.46	303.13	302.3	301.77	302.22	302.77	302.81	303.87	303.89	301.73	299.81	302.99	301.75	300.98
304.69	304.24	303.75	306.13	304.13	306.43	304.6	303.58	304.44	305.57	305.84	304.04	306.66	304.66	302.94	305.74	303.24	306.82	305.11	307.68	305.77	303.78	304.31	303.42	303.21	303.92	304.16	304.94	305.13	303.8	304.33	306.16	305.97	305.39	303.82	304.66	304.83	302.54	304.21	304.37	304.26	304.72	303.37	305.15	305.44	304.27	305.71	303.25	305.88	302.95
302.67	303.41	303.1	303.4	302.82	303.7	301.98	305.56	304.8	305.69	302.88	301.81	303.84	304.35	303.21	304.03	303.49	304.45	301.96	302.79	304.03	303.41	303.48	303.2	304.11	303.78	303.07	305.6	303.2	305.37	302.21	303.14	301.72	305.88	301.7	306.85	303.64	303.69	302.03	303.79	302.13	302.34	304.37	303.01	304.86	304.17	304.28	303.47	303.55	299.65
294.66	294.35	293.97	294.41	296.63	293.72	295.62	294.17	295.16	296.87	296.4	294.93	294.47	296.99	292.08	296.37	294.63	294.54	295.94	296.2	295.76	295.77	295.11	295.52	294.49	295.75	296.38	295.82	294.51	295.15	295.23	295.9	295.29	294.84	295.05	295.84	293.93	295.84	295.18	295.07	295.95	294.1	292.17	295.89	294.63	296.12	295.94	295.61	296.65	295.02
305.12	306.95	305.8	306.86	304.58	305.41	307.37	305.73	307.6	307.87	305.86	306.77	305.54	305.48	306.41	305.3	307.15	305.2	306.1	307.14	306.32	306.56	305.63	305.44	306.15	306.87	306.06	304.78	307.45	305.04	306.1	306.52	305.58	304.88	306.74	306.33	304.81	307.28	305.83	305.92	307.16	305.23	304.84	306.43	304.57	307.61	306.82	305.09	306.09	306.72
304.39	305.19	302.98	304.03	303.77	304.51	303.46	305.66	304.62	304.93	304.05	304.78	303.85	303.41	302.24	304.91	305.38	304.8	305.27	302.93	304.85	304.11	303.33	304.67	304.88	304.14	305.89	303.47	302.43	303.94	303.63	304.06	303.67	303.99	303.57	305.12	303.9	305.24	303.97	304.63	303.14	305.12	306.54	303.59	304.47	306.62	305.17	304.72	305.21	305.39
328.32	326.1	327.09	327.99	328.38	327.09	327.1	325.62	327.2	326.24	326.54	327.25	329.98	327.4	325.95	327.22	326.69	326.83	327.06	325.98	327.95	327.41	327.51	327.92	326.54	328.06	327.35	328.18	327.27	328.89	327.33	326.4	327.52	326.72	326.42	327.31	327.44	326.34	327.62	326.63	326.35	328.09	326.49	327.85	327.75	327.6	328.57	328.05	324.81	328.03
313.1	313.53	312.73	313.88	313.41	314.5	314.11	311	313.77	314.5	313.23	314.67	314.33	315.45	314.56	313.55	313.53	315.09	314.12	315.52	313.95	313.4	313.19	313.85	312.99	313.58	312.86	313.8	314.38	312.24	314.02	314.02	314.43	314.18	313.18	313.03	315.33	314.48	314.85	314.92	313.9	313.28	314.73	313.82	313.59	314.73	312.9	315.37	313.53	314.12
311.79	312.71	312.22	312.71	314.25	313.49	313.39	312.6	312.66	313.27	312.34	311.73	311.94	312.49	312.61	312.4	311.35	314.16	314.15	313.87	311.87	313.66	313.88	315.19	313.33	313.35	314.34	313.05	312.87	312.91	314.62	313.8	312.17	314.13	313.77	312.71	309.6	312.95	312.57	314.86	310.85	313.36	312.26	315.68	312.58	313.28	312.84	312.22	313.02	313.99
314.34	316.95	312.73	314.53	314.98	315.6	317.04	315.25	315.05	315.6	314.6	316.29	314.99	316.39	317.03	314.39	314	315.64	315.1	314.94	313.69	315.43	314.25	315.64	314.4	314.79	315.14	315.22	314.94	314.64	315.03	316.07	314.61	314.1	314.2	314.52	314.78	314.89	316.63	314.82	314.98	315.41	314.21	314.2	315.49	315.64	318.08	314.54	315.16	313.12
292.97	295.71	294.47	295.55	296.62	296.17	295.28	293.87	294.89	294.79	295.07	296.36	296.45	294.85	294.77	295.11	294.67	296.5	295.12	295.6	295.85	295.65	294.28	294.59	293.66	295.98	294.8	294.68	295.13	295.79	295.43	294.83	295.02	295.12	294.15	296.32	297.07	293.93	294.91	296.08	295.59	296.09	296.54	295.75	295.46	294.61	295.48	294.41	294.05	297.16
312.59	313.79	313.22	314.26	314.03	316.12	313.62	314.05	314.89	313.44	315.19	314.14	313.89	313.12	312.09	314.04	314.29	314.29	314.05	312.36	313.89	313.38	312.71	315.27	314.72	313.99	313.87	312.25	313.84	313.27	312.93	312.62	314.84	314.9	314.89	314.32	313.65	313.89	313.16	313.43	312.32	314.06	313.11	314.39	314.75	315.56	312.37	314.42	312.63	313.09
303.89	304.47	305.77	304.29	306.51	305.05	305.57	304.8	305.64	305.04	305.7	307.63	305.03	305.02	305.61	305.3	304.11	305.51	305.85	306.54	305.81	304.42	308.14	307.25	306.97	305.49	306.1	307.15	304.46	306.7	305.84	306.53	306.14	303.47	305.32	304.98	307.17	305.93	304.47	305.07	305.15	305.41	305.91	304.48	305.62	305.47	305.29	306.79	305.43	304.48
317.95	317.85	321.04	319.47	319.06	318.14	317.03	317.98	320.29	318.51	317.72	318.51	319.32	317.79	318.36	318.13	319.32	317.07	317.24	319.22	318.88	317.77	315.94	319.09	318.63	316.23	317.12	318.9	320.1	318.38	318.71	320.75	318.39	316.09	319.49	318.91	320.16	318.79	319.18	316.94	318.83	317.33	319.72	318.2	317.23	317.94	315.85	318.98	318.61	318.2
302.88	304.89	302.65	302.17	305.52	303.75	304.63	301.88	303.43	303.08	304.98	304.04	301.11	303.28	303.83	303.04	303.46	302.17	304.63	303.83	304.05	304.81	302.82	302.48	303.96	302.22	301.05	303.8	304.99	301.9	303.61	302.56	302.7	303.3	301.98	301.89	304.34	303.34	302.74	301.7	302.25	305.81	304.36	302.51	305.32	302.78	304.34	303.68	305.26	301.96
311.56	310.21	311.12	310.72	311.51	312.48	309.37	311.24	310.79	310.63	311.78	309.42	312.33	311.95	311.89	310.79	311.83	311.4	311.45	312.07	311.62	311.86	312.6	310.06	312.97	311.97	311.6	311.11	310	309.9	313.02	310.01	312.7	312.86	311.87	311.19	311.7	310.32	311.44	311.5	311.23	311.62	312.88	313.08	310.07	311.07	313.31	310.06	310.95	312.3
302.88	304.29	304.61	305.08	306.62	304.86	305.93	304.44	305.08	303.75	303.6	303.09	304.1	304.3	304.23	305	305.75	303.79	302.69	304.21	304.08	304.06	305.2	304.34	304.92	304.27	305.13	304.42	303.95	305.06	304.42	304	305.44	304.7	304.44	306.35	304.7	304.35	303.86	304.16	304.76	303.57	303.68	304.57	304.01	304.04	305.63	305.57	303.88	306.09
302.53	302.91	302.37	303.72	303.83	303.29	303.41	302.2	303.4	303.92	303.26	302.04	304.71	302.97	303.59	303.81	304.22	303.92	302.74	302.89	303.13	303.25	302.41	303.52	303.13	304.24	305.34	303.16	302.19	304.43	303.62	302.29	303.79	303.75	303.32	304.54	304.73	301.94	302.02	304.76	304.05	303.86	302.57	305.3	302.89	302.29	304.41	301.91	302.78	303.59
314.02	313.08	312.05	311.59	312.59	312.35	314.22	315.22	314.28	314.52	313.43	312.95	313.14	313.82	314.02	312.4	312.48	314.12	312.41	312.96	312.65	313.22	311.83	312.92	310.42	312.75	312.56	313.57	312.38	312.2	313.82	314.19	313.12	312.71	313.34	312.93	312.7	313.38	313.84	313.31	313.05	311.12	313.09	313.55	312.93	313.77	311.05	312.89	313.07	312
308.13	307.92	306.96	306.92	307.02	307.64	306.73	306.32	306.9	306.69	307.28	307.17	308.01	307.36	307.46	307.73	307.25	306.61	306.36	307.53	307.39	308.99	308.3	308.41	306.7	308.65	306.1	307.09	306.74	305.92	306.27	306.28	306.88	305.36	307.42	305.84	307.77	306.23	307.53	307.64	306.69	308.19	306.91	307.15	305.85	305.94	307.33	307.2	306.26	306.69
301.15	303.61	302.03	302.76	302.61	303.42	303.53	303.85	303.36	300.21	302.38	302.31	301.77	303.29	303.09	303.87	302.16	303.89	302.36	304	303.78	303.66	302.08	302.36	303.16	304.2	302.49	304.19	302.39	302.91	303.36	304.37	304.12	303.6	301.26	303.88	303.73	302.6	303.54	302.96	303.41	304.06	301.91	302.02	302.94	302.8	303.79	301.58	301.37	302.94
308.7	308.83	310.38	310.59	307.78	308.44	310.53	309.19	307.35	307.5	307.98	309.51	308.54	309.11	309.21	308.81	311.3	308.72	308.17	308.31	308.97	308.55	310.92	309.34	309.3	307.89	309.28	308.38	308.29	310	308.72	308.52	308.18	308.42	308.73	310.28	308.76	309.55	309.22	309.12	307.86	309.01	309.06	309.38	308.86	308.53	309.28	308.78	309.39	309.38
304.78	304.56	303.83	304.42	302.47	302.23	303.8	304.2	304.05	303.26	305.03	302.59	303.88	302.49	303.79	303.46	303.68	302.95	304.65	304.09	304.27	302.7	304.1	303.03	303.45	303.67	303.01	304.13	304.45	304.1	304.38	302.41	303.08	303.79	302.44	302.55	302.66	303.6	302.09	303.35	304.39	305.88	304.21	305.12	304.18	305.43	304.82	303.67	303.21	305.57
302.07	303.31	302.21	301.23	303.31	302.65	303.39	302.63	303.35	304.64	301.8	302.47	301.64	302.6	303.13	303.91	305.48	301.97	303.34	302.23	302.58	300.24	303.47	303.33	300.98	302.46	302.63	301.59	301.85	302.4	300.46	302.98	301.71	302.67	303.21	303.38	302.44	303.17	301.52	301.44	303.02	303.02	301.78	302.32	304	303.07	302.84	303.19	303.55	301.4
324.56	323.6	324.49	325.09	324.97	323.77	323.57	325.81	323.45	324.81	325.04	324.34	323.97	324.72	325.95	324.89	324.88	324.8	325.76	324.41	325.68	326.2	325.81	323.19	324.14	325.67	323.96	323.46	324.52	324.79	324.11	324.32	324.76	324.61	324.64	323.61	323.33	326.66	324.6	325.17	323.89	323.4	324.23	324.35	325.89	324.72	325.42	325.42	323.27	325.2
300.68	300.78	302.2	299.56	300.02	302.2	299.87	299.52	301.43	302.47	300.7	300.15	302.35	300.5	301.4	300.55	299.03	300.52	300.48	299.92	300.91	301.97	300.86	301.97	300.92	301.58	301.4	302.38	302.67	301.36	300.92	300.59	300.01	300.15	300.93	300.89	300.25	302.7	301.35	300.3	302.79	300.84	302.19	302.2	301.47	301.27	300.16	301.46	302.52	302.23
314.57	313.53	315.51	315.53	315.57	313.68	315.13	316.58	315.36	314.39	315.83	315.55	314.74	315.43	315.33	313.95	315.35	315.38	315.41	314.09	315.06	316.01	314.1	313.48	314.92	314.44	314	313.95	315.25	313.76	314.49	314.18	313.8	315.97	314.3	315.55	314.22	314.67	314.1	314.16	313.84	315.93	315.66	314.61	314.77	315.74	315.43	313.7	313.93	314.86
316.74	317.52	316.3	316.74	317.68	317.33	317.52	315.79	316.79	317.1	317.52	317.09	316.31	315.54	318.05	318.04	316.08	317.24	316.75	317.15	316.5	317.24	318.25	318.76	316.43	319.36	316.4	317.1	319.65	316.67	316.05	317.87	317.22	317.47	316.78	316.09	317.36	316.85	318	316.19	318.72	317.47	317.95	318.88	317.79	317.28	317.18	317.28	316.32	317.42
318.6	316.87	317.06	317.97	317.31	317.2	318.85	318.6	318.24	316.48	318.37	318.32	319.47	317.23	318.35	316.05	317.57	317.91	319.56	317.32	315.87	317.33	317.46	318.03	317.34	319.58	318.15	318.73	317.97	316.86	317.92	317.52	317.71	317.49	317.86	318.64	317.21	318.74	317.39	319.25	318.54	317.05	319.45	318.26	320.14	317.3	319.14	319.36	320.33	319.39
295.22	294.81	295.11	293.09	296.39	294.72	295.2	294.63	295.53	295	295.02	293.7	294.5	294.79	296.24	294.81	295.69	295.99	294.03	295.41	295.81	295.81	295.37	295.77	294.99	294.8	295.83	294.66	293.92	294.41	295.08	294.4	293.87	294.63	296.78	293.97	295.09	295.59	295.26	294.35	295.74	294.31	295.31	294.13	294.34	295.32	296.49	295.67	295.7	294.82
312.23	311.56	314.59	314.34	312.2	312.73	313.26	310.72	314.72	313.67	312.38	312.4	312.59	312.29	312.64	311.26	311.22	310.27	313.36	312.41	310.79	313.32	312.39	311.68	313	313.19	312.29	313.67	312.67	313.05	312.64	313.07	313.42	312.99	314.52	311.87	310.87	311.56	312.79	313.04	313	312.75	313.75	313.23	312.88	313.31	314.04	313.29	314.7	313.73
311.42	308.44	307.56	308.42	309.72	309.26	308.53	308.12	308.71	307.8	309.79	309.08	308.46	308.52	308.25	308.5	309.41	310.55	308.34	308.65	308.13	307.91	307.51	308.2	308.06	307.96	307.02	309.19	308.42	310.94	309.04	310.85	306.52	309.74	307.69	309.17	309.19	309.82	307.55	308.2	309.41	309.94	310.31	310.41	311.01	308.15	309.7	310.19	310.46	308
303.3	302.18	302.28	304.02	303.87	301.41	304.21	303.55	301.86	303.77	303.76	302.08	303.7	303.8	305.22	303.65	303.25	302.54	303.02	301.55	305.19	304.5	301.43	304.08	304.15	302.32	302.28	303.27	302.7	303.11	303.86	304.23	303.55	304.22	304.77	303.37	303.01	302.47	303.7	302.85	300.11	303.45	304.89	303.74	303.75	302.08	303.93	303.95	301.57	302.33
304.23	304.15	306.58	304.5	304.7	305.1	303.75	306.05	304.06	304.31	305.45	303.91	303.14	304.07	304.6	302.32	307.07	304.63	304.8	306.03	304.2	305.1	305.37	304.33	304.63	303.62	304.98	302.88	305.44	306.76	305.01	305	304.44	305.12	305.58	305.37	304.8	305.4	306.81	304.53	306.38	305.4	305.25	304.5	304.97	303.78	305.65	304.76	302.98	305.22
308.31	308.79	309.28	310.05	307.75	308.86	310.15	308.42	308.99	308.8	308.3	308.09	308.06	311.15	307.16	307.59	309.01	309.91	307.85	308.06	308.62	309.71	306.92	309.57	308.93	307.61	309.9	307.79	306.28	306.86	311.43	309.15	307.28	308.2	308.99	309.75	310.17	310.88	309.1	307.54	309.96	308.28	310.16	308.7	308.17	306.39	307.87	309.84	308.45	307.32
313.03	312.85	313.89	314.38	313.94	314.14	313.87	313.04	312.61	312.45	312.84	310.57	313.53	313.6	313.84	313.78	315.08	312.72	312.53	312.21	313.78	311.09	313.08	315.37	314.1	313.56	314.49	312.78	314.22	311.94	312.53	312.26	313.22	313.14	313.55	312.8	312.88	313.03	315.12	312.14	311.8	313.62	314.35	311.78	312.22	313.77	313.42	310.49	314.51	312.7
311.34	313.93	312.41	311.04	311.13	313.71	312.15	312.97	310.42	314.51	311.9	311.28	313.72	312.75	312.03	312.47	313.4	312.66	313.32	313.22	313.65	313.7	313.07	313.28	313.31	313.11	314.31	312.04	312.24	314.24	315.98	312.86	312.05	313.18	313.3	311.74	315.28	313.46	311.34	312.96	314.3	313.83	311.3	311.86	312.55	312.56	313.91	314.02	312.48	313.91
300.98	302.78	303.01	302.07	301.06	302.8	302.62	301.67	304.67	303.43	303.06	301.52	302.01	301.59	302.13	303.41	302.08	302.67	302.72	300.6	304.34	302.66	302.63	302.09	302.38	303.38	302.99	303.58	303.39	302.95	303.04	304.81	303.66	302.86	302.29	303.1	302.87	303.15	302.74	303.41	302.3	302.76	300.84	302.05	302.04	302.71	300.92	301.91	301.46	302.95
293.62	295.37	293.85	295.04	296.12	296.15	295.3	294.61	295.07	294.16	294.18	294.97	294.46	296.56	296.3	295.49	295.17	295.08	293.01	297.12	295.9	295.53	296.95	294.2	296.17	294.21	294.76	294.99	295.62	295.05	294.68	294.83	294.22	295.48	294.28	294.32	293.33	295.89	294.55	295.93	296.2	295.11	295.71	295.38	295.68	293.73	296.75	294.24	294.01	295.46
295.89	297.18	296.68	297.18	298.25	297.23	296.5	296.83	296.13	297.33	296.88	296.37	297.42	295.67	296.64	295.3	295.45	298.55	296.21	297.2	296.46	295.15	297.25	298.3	297.67	296.6	297.7	297.39	295.72	296.88	296.75	299.54	297.12	296.24	296.64	297.71	296.35	295.84	296.19	297.23	296.63	297.61	297.13	297.71	297.11	296.83	298.17	297.67	298.51	298.12
317.96	316.79	320.03	319.32	321.55	319.59	317.81	318.88	318.72	318.93	320.25	317.66	317.46	317.61	318.01	319.33	320.27	318.46	318.66	318.38	317.53	319.88	317.67	318.76	318.49	318.28	317.55	319.6	317.59	317.38	318.04	317.45	317.44	318.63	318.9	317.79	318.99	319.46	319	318.82	317.83	318.36	318.27	319.02	318.41	318.85	319.61	317.69	318.85	319.84
315.83	314.36	316.34	315.07	316.07	315.67	315.63	313.31	318.48	316.87	316.48	316.43	316.41	316.24	316.87	315.5	315.69	315.08	315.89	316.39	317.89	316.19	315.77	314.77	316.17	316.14	316.74	317.3	315.48	316.9	317.15	315.47	316.75	314.39	315.42	317.79	315.86	315.2	316.56	315.95	318.01	315.3	316.88	315.89	315.4	315.47	314.99	313.54	317.31	315.77
317.51	316.09	316.88	316.38	314.68	316.83	315.09	316.55	314.26	316.39	317.26	317.79	314.92	317.63	315.63	316.41	316.06	317.34	316.89	316.17	318.09	316.5	317.01	316.55	317.33	317.04	317.49	316.46	317.08	315.85	315.79	317.23	317.02	317.75	316.69	316.87	317.44	317.87	315.57	317.46	317.28	316.69	316	316.09	315.99	315.49	315.89	317.95	316.94	319.35
300.24	302.99	299.63	300.98	301.18	300.13	300.55	301.16	299.35	298.42	299.75	299.76	298.58	301.2	301.02	299.36	299.43	302.75	300.52	301.6	301.76	299.34	297.07	301.08	299.23	301.41	299.86	300.17	299.96	299.66	300.69	299.66	301.5	298.88	301.78	300.23	299.14	299.6	299.38	300.56	299.75	301	300.81	300.08	300.17	298.65	299.88	301.76	300.07	298.79
318.25	317.23	316.93	316.9	315.95	316.89	315.1	317.56	316.75	314.51	314.08	318.34	316.34	315.13	316.21	316.07	317.27	316.42	315.69	316.9	316.9	315.76	317.29	316.97	318.11	316.95	315.81	316.13	317.75	317.41	316.64	315.43	317.04	315.34	316.58	315.4	316.15	315.04	315.68	316.55	316.98	316.45	314.78	314.74	314.79	317.23	316.12	317.48	317.44	315.35
300.05	299.77	299.27	301.05	299.81	300.24	301.28	299.09	300.92	299.1	300.92	300.26	298.28	297.54	298.23	299.22	300.4	299.56	299.29	299.63	299.88	300.01	300.06	302.46	299.54	299.07	299.6	301.6	300.68	301.89	299.76	299.15	300.47	300.68	299.15	300.02	300.61	300.54	299.27	300.64	300.01	300.84	300.22	299.44	299.68	299.15	300.81	299.95	299.41	300.22
324.25	323.74	324.81	324.96	324.26	324.87	325.51	322.44	324.88	324.36	325.06	326.32	324.46	325.01	326.98	323.66	323.09	325.08	326.66	325.93	322.21	324.09	324.42	323.84	325.5	325.56	324.95	322.54	324.69	323.97	323.94	323.69	325.88	322.66	324.27	324.53	324.18	324.1	324.53	324.05	323.57	326.4	325.21	326.36	324.65	325.12	325.93	324.77	324.84	324.01
318.6	318.97	316.9	317.44	317.58	316.77	319.14	319.8	317.09	319.2	316.89	316.93	318.8	318.03	317.18	318.63	316.86	318.95	319.59	318.22	318.61	319.85	318.1	316.96	317.72	318.19	319.72	319.08	318.77	317.71	316.68	318.28	318.41	316.65	319.48	319.01	319.01	318.24	316.72	316.23	316.16	317.74	319.05	318.85	317.06	318.95	317.95	316.84	317.55	319.47
307.97	307.03	307	308.16	307.23	307.39	306.88	305.85	308.35	305.45	307.57	306.54	307.15	307.04	308.7	308.37	306.98	307.42	307.87	307.03	308.3	307.34	306.75	308.18	307.65	306.41	308.25	306.22	308.64	307.54	307.87	308.65	308.06	307.46	307.26	308.66	308.02	307.49	306.97	306.73	308.37	308.69	308.63	306.74	307.43	308.23	307.36	306.94	308.89	308.25
306.21	306.31	304.54	305.74	303.93	304.51	304.82	305.59	305.2	306.48	306.56	306.75	304.51	305.55	306.14	304.58	304.61	305.43	306.21	305.53	306.12	306.39	306.59	307.39	303.7	304.88	304.99	305.58	305.71	304.54	306.67	306.02	306.73	304.69	304.84	305.35	304.9	306.04	304.39	305.38	305.33	305.17	305.8	304.08	306.83	306.11	304.15	306.17	304.01	306.03
296.36	296.62	299.31	298.07	296.22	295.71	296.67	297.46	296.88	297.98	295.69	295.77	296.96	297.05	297.51	295.8	294.89	296.44	296.89	297.04	296.65	297.72	295.79	298.29	298.34	297.75	297.28	295.66	296.22	297.69	296.01	297.64	296.87	297.02	297.25	297.15	297.02	297.2	296.48	296.57	296.69	298.17	297.89	295.24	296.24	297.59	297.15	295.98	297.5	299.28
302.81	304.29	304.77	306.12	305.17	302.77	304.28	303.93	302.61	304.69	304.1	304.29	303.83	304.47	306.9	304.59	304.6	304.75	305.22	303.94	305.92	303.67	303.86	305.81	302.37	305.42	303.98	304.45	303.17	302.53	306.38	304.44	305.48	302.03	302.3	305.12	303.23	305.15	307.64	305.23	304.03	304.41	303.6	304.64	302.73	305.76	303.04	304.39	304.91	305.03
317.15	318.31	317.42	317.79	318.26	317.93	316.86	317.6	317.62	318.74	316.71	318.97	316.92	317.88	318.46	316.27	316.37	316.82	319.54	317.43	318.22	317.2	317.68	316.47	315.47	317.41	318.67	317.51	317.38	317.37	316.79	315.86	318.14	318.35	318.48	316.43	316.82	316.02	316.3	317.01	316.28	317.99	315.84	316.98	317.49	317.67	319.41	317.78	316.89	316.99
296.74	296.22	295.96	295.2	297.21	295.59	294.71	294.84	294.88	296.73	294.45	295.51	295.48	295.44	295.96	295.14	294.46	295.87	295.24	295.37	295.67	295.08	295.83	294.55	295.05	296.56	294.7	294.92	294.67	294.64	296.3	294.46	295.49	295.26	295.1	295.02	295.44	295.93	296.53	294.35	294.87	294.52	296.27	295.29	294.56	295.59	295.29	295.13	294.74	294.3
303.37	305.21	304.61	305.86	305.46	304.93	305.08	305.59	304.65	304.34	304.67	305.53	304.47	304.07	306.34	304.52	306.58	303.47	305.49	305.47	304.75	305.27	304.44	303.81	305.49	304.7	305.86	306.29	305.25	304.55	306.59	305.4	304.69	304.7	303.08	306.18	308.26	304.66	303.74	305.09	305.02	306.19	302.67	304.38	305.61	306.94	305.15	303.88	304.48	305.24
315.03	314.62	315.73	314.15	314.04	312.52	314.1	313.65	314.95	314.51	314.56	313.1	314.9	313.61	312.81	313.44	312.42	314.89	316.1	314.06	313.17	313.73	316.61	315.3	314.57	313.09	316.27	313.95	313.62	313.8	315.38	314.07	313.4	314.41	314.28	311.58	313.19	315.02	313.68	312.37	314.12	314.08	311.44	313.13	314.37	313.8	312.94	314.07	314.67	313.94
303.89	303.5	302.38	304.65	303.28	300.7	301.58	304.62	302.31	302.66	303.1	303.71	302.62	302.71	302.26	302.06	301.23	301.42	303.93	303.56	303.15	302.95	301.28	303.04	301.51	302.57	304.22	304.34	301.38	302.2	303.31	301.41	302.57	302.3	304.52	302.49	301.52	302	301.74	302.22	303.99	303.43	304.48	302.15	305.85	303.08	302.8	304.82	301.31	303.04
314.64	312.5	314.55	313.41	313.94	311.5	314.08	315.07	313.12	312.65	313.39	314.51	312.87	313.77	314.18	312.97	312.79	313.89	314.23	313.08	314	311.97	312.88	312.8	313.27	313.55	313.38	312.9	315.56	314.26	314.5	316.11	314.19	314.35	313.19	313.07	313.09	313.92	310.87	312.09	313.11	314.76	314.13	313.43	313.04	313.28	312.87	313.79	313.71	313.77
295.22	294.01	295.29	296.36	295.12	295.94	294.04	294.99	295.68	294.53	291.7	294.95	294.8	295.39	295.32	294.12	294	296.21	294.41	294.06	294.06	296.39	295.8	296.7	293.55	294.94	295.76	295.34	294.52	294.63	296.36	295.19	293.41	296.23	294.89	293.93	294.94	295.62	294.93	295.58	295.47	294.39	294.51	294.49	293.23	296.32	295.83	294.78	294.71	294.67
314.12	312.1	316.51	314.15	311.3	313.54	312.15	312.97	313.51	312.81	313.38	314.08	313.22	311.53	311.2	313.28	313.03	312.73	313.57	314.29	313.57	312.33	313.3	313.75	312.84	314.33	313.81	312.52	313.31	313.69	312.87	311.66	312.2	313.95	312.96	312.74	315.96	313.07	311.9	314.94	312.14	313.73	313.12	313.68	313.78	315.34	312.28	313.52	313.8	313.43
313.69	314.84	314.19	314.69	314.99	313.92	316.25	314.38	315.63	315.08	315.11	315.28	315.99	316.78	314.83	315.08	313.13	316.13	315.61	314.4	314.89	314.57	312.26	314.3	314.79	314.77	315.3	316.45	313.58	314.59	315.12	315.42	313.52	313.8	315.11	314.05	315.35	313.99	316.06	315.05	313.92	314.73	315.45	314.81	316.72	314.91	313.59	315.08	313.13	315.34
301.61	304.11	301.69	301.17	303.85	302.8	302.34	302.45	303.48	302.4	304.36	303.72	302.06	302.6	303.05	303.39	302.58	304.28	304.72	302.53	301.28	303.18	302.67	303.08	302.84	304.66	301.91	301.88	302.45	301.16	302.03	302.58	302.77	301.2	301.57	302.94	302.07	303.65	304.79	302.26	303.39	301.23	301.78	301.31	303.96	301.46	303.8	301.8	301.48	302.81
320.91	319.07	317.87	318.1	318.6	318.3	317.23	321.4	316.34	318.79	319.19	318.84	317.64	318.73	318.02	319.1	320.56	318.25	316.62	318.36	318.36	318.58	319.1	319.87	320.84	317.65	318.19	318.02	319.17	318.32	319.39	317.98	318.68	319.62	319.84	318.3	319.32	318.65	318.11	320.16	319.71	319.41	318.4	318.16	318.69	319.79	318.52	318.21	317.86	318.41
313.94	313.53	314.01	314.6	314.45	315.22	314.25	314.93	314.45	313	313.01	312.48	314.13	312.08	311.9	313.84	314.55	314.72	314.49	312.65	315.54	315.37	314.11	312.59	313.01	313.11	312.95	312.73	314.13	313.61	312.93	315.24	314.55	315.1	313.51	314.47	315.38	312.52	315.28	314.12	312.29	314.06	311.58	314.03	313.64	313.33	311.61	314	312.68	313.66
317.25	316.75	318.09	316.75	317.7	314.88	316.04	315.7	315.77	317.88	317.85	316.38	316.55	315.02	315.63	315.95	316.33	317.04	317.74	317.4	315.84	314.7	317.14	316.72	316.64	315.13	316.72	317.33	316.8	316.9	316.33	316.51	315.66	316.13	317.11	315.72	316.72	317.83	314.82	317.3	315.79	316.72	314.99	316.85	314.87	316.93	317.37	317.74	316.94	315.98
304.46	302.95	306.14	302.36	302.78	303.1	303.49	303.95	303.46	305.24	304.62	303.3	303.76	303.64	304.18	303.08	302.62	303.84	303.26	302.63	302.44	301.86	302.22	303.92	303.59	303.34	305.88	303.25	302.98	302.96	303.53	304.02	305.38	303.61	304	301.33	304.96	303.66	302.94	304.24	304.88	303.54	302.86	303.64	303.92	305.1	302.83	303.65	304.54	304.58
302.35	302.19	301.27	301.82	303.52	301.85	303.87	302.84	301.43	302.6	301.49	300.94	301.09	302.83	303.34	302.04	300.91	304.09	300.91	301.47	301.04	302.86	303.91	303.45	302.73	303.51	305.19	304.25	300.89	300.85	302.24	302.39	302.84	303.19	301.71	301.57	302.55	303.88	303.08	300.03	302.17	302.66	302.8	302.01	302.87	302.98	303.95	301.78	302.82	301.15
310.62	311.16	310.2	309.75	310.27	310.67	311.88	310.83	307.54	310.02	312.21	312.16	310.33	309.91	310.43	312.11	309.44	310.7	311.63	312.24	308.43	308.03	309.89	311.95	312.08	309.82	310.68	311.62	312.45	311.24	309.57	311.06	310.51	309.35	311.62	310.32	311.19	310.28	311.11	310.18	311.01	309.65	310.24	309.72	310.67	310.99	310.36	310.92	311.12	312.45
317.7	318.03	316.47	317.79	316.85	317.49	317.64	316.53	317.2	316.92	316.8	317.93	316.94	319.06	317.73	315.4	318.23	318.93	318.35	317.01	316.02	317.81	319.24	316.83	316.53	318.47	315.76	317.3	317.08	317.44	318.42	316.95	317.49	319.43	316.18	316.98	316.38	316.9	317.28	317.88	318.93	317.85	316.77	316.51	318.4	316.85	317.62	317.11	318.05	316.52
316.52	317.4	318.37	318.97	317.49	318.7	319.37	318.87	316.02	316.15	318.4	319.15	318.77	319.18	317.38	318.58	318.67	317.86	317.58	317.63	317.97	317.72	319.36	318.59	317.55	318.49	319.21	319.04	317.71	317.11	319.16	317.67	318.23	318.74	318.22	316.95	318.81	319.13	318.08	319.6	318.21	316.31	317.29	317.56	316.81	318.72	319.34	318.48	319.43	318.42
327.7	327.35	329.25	329.25	327.23	329.17	330.01	327.83	327.75	328.29	327.9	329.21	326.2	327.38	327.25	329.58	326.92	327.2	328.27	326.88	329.34	327.9	329.2	328.02	327.51	329.39	327.84	327.14	327.58	327.09	327.01	327.2	325.16	328.23	328.35	326.89	327	326.01	326.94	328.1	327.99	327.74	329.51	328.23	328	329.36	328.31	329.03	326.24	327.26
304.27	304.45	304.15	303.9	302.44	303.51	302.1	302.8	302.18	301.39	303.08	305.32	303.15	303.84	304.09	303.45	302.99	303.34	303.12	302.73	302.24	304.95	302.91	302.82	303.09	305.21	304.56	303.8	305.7	302.83	302.45	302.93	304.62	304.35	304.89	302.93	304.12	303.12	302.23	302.86	302.24	303.06	302.01	304.39	303.39	304.6	302.9	305.46	302.96	304.03
314.59	314.41	312.57	312.13	313.09	311.98	312.38	310.99	311.83	312.84	311.96	312.67	311.69	310.93	313.3	311.34	314.01	312.61	310.94	311.27	312.63	313.2	313.36	313.9	311.94	313.49	311.98	312.68	312.73	313.53	312.34	313.92	312.34	311.73	311.05	312.77	311.8	314.46	314.11	312.33	313.73	310.38	314.18	312.8	313.55	312.68	313.12	311.57	312.99	312.48
307.32	305.53	304.2	304.7	306.13	306.22	305.35	306.55	305.23	304.03	304.11	304.2	305.1	306.37	303.72	306.14	306.85	305.42	304.46	304.44	304.29	305.6	306.21	307.24	304.99	305.94	305.95	305.02	305.55	305.33	306.05	304.06	306.08	306.54	306.1	305.47	306.05	306.17	305.19	305.96	304.94	303.95	305.84	305.33	306.28	305.47	305.93	304.17	303.78	305.59
309.48	309.74	309.51	309.27	309.86	308.6	307.47	310.25	308.43	308.91	308.25	307.99	307.96	309.59	308.68	310.09	307.2	308.87	308.29	308.96	308.17	309.2	308.23	309.4	309.09	309.02	307.7	308.92	309.67	309.78	309.53	308.59	309.63	310.76	308.76	309.26	310.61	308.13	308.53	311.04	309.03	310.01	308.64	311.38	307.41	308.61	308.78	310.3	309.34	309.12
299.94	299.13	298.48	301.77	298.57	298.94	298.67	300.54	301.53	301.73	300.35	299.26	299.7	301.32	300.59	300.62	300.26	299.04	300.11	299.81	300.66	300.19	299.07	299.51	298.61	299.29	299.52	301.93	302.07	298.04	300.53	298.77	298.92	298.77	299.34	300.34	300.83	297.98	297.87	299.35	300.17	299.69	301	300.89	298.57	300.74	299.74	298.96	300.28	299.7
313.47	314.36	314.43	313.79	315.16	312.34	314.5	313.93	313.75	313.72	317.12	314.7	314.92	314.66	315.43	314.79	314.39	314.22	313.13	315.63	314.06	314.97	313.93	314.96	315.55	314.41	314.41	315.35	315.3	317.5	315.49	314.06	313.2	315.21	314.84	315.19	316.1	314.24	316.36	314.82	314.52	314.73	316.72	315.21	313.04	313.16	316.51	313.93	315.37	315.72
301.98	304.9	304.02	301.26	303.65	302.68	302.77	302.25	303.83	303.69	303.48	302.27	303.54	303.8	304.2	303.78	302.28	303.32	301.62	303.87	303.43	301.77	302.68	302.99	304.23	303.61	303.69	302.17	303.28	304.14	304.01	304.76	303.61	302.04	303.88	303.21	303.43	302.5	302.56	304.79	302.24	303.16	301.78	302.24	303.1	304.51	304.52	303.27	303.87	302.52
302.8	302.03	303.57	300.65	301.31	302.26	300.84	304.34	301.57	302.27	302.91	301.87	301.61	301.76	302.82	303.28	302.97	302.56	303.44	303.22	302.33	302.35	303.65	303.02	303.42	302.2	303.73	302.9	303.73	303.76	303.28	302.93	304.72	302.74	302.76	303.77	303.29	303	301.81	301.6	302.37	303.03	303.85	303.06	303.43	302.86	301.72	303.6	304.07	303.44
300.93	298.41	299.99	300.88	298.73	300.42	300.92	299.53	300.69	299.73	300.51	299.35	301.12	298.45	299.22	299.86	298.61	299.79	300.52	299.54	300.34	299.04	300.57	300.62	298.8	299.66	300.77	301.83	299.29	299.6	299.1	299.61	299.77	298.81	299.78	298.78	299.23	300.96	298.86	298.45	301.37	300.87	300.64	300.75	301.36	301.23	300.27	302.23	301.88	299.65
301.87	300.84	299.4	301.39	302.27	300.53	300.6	302	300.59	302.03	299.24	301.12	300.89	300.14	301.11	300.44	299.73	301.37	302.72	301.62	300.77	301.02	301.16	299.22	299.41	300.61	299.92	299.04	300.8	301.83	302.19	299.29	301.48	301.41	299.43	300.6	301.04	299.96	301.7	302.8	300.67	301.07	301.05	301.24	301.06	301.44	300.91	302.1	301.23	302.46
318.03	317.73	319.2	317.76	318.97	320.71	317.09	318	318.98	321.08	318.59	317.04	317.07	319.5	319.91	320.11	316.39	320.47	318.89	318.3	318.22	320.02	319.98	317.01	318.19	319.22	318.03	318.6	318.51	318	319.39	318.86	318.68	317.73	317	318.8	316.47	319.64	317.45	316.52	317.89	317.35	316.89	318.73	319.16	318.69	319.03	318.55	319.03	319.13
304.41	304.01	304.56	303.65	304.56	302.43	305.23	306.18	304.41	304.54	303.62	303.99	304.37	303.85	305.21	305.02	304.01	302.99	305.41	303.56	303.42	304.57	304.4	304.73	302.54	305.4	305.3	302.61	302.91	305.74	303.17	304.33	305.6	305.29	303.66	306.54	304.79	302.92	304.57	305.42	305.66	305.65	304.41	303.78	304.13	304.75	303.87	304.18	305.01	305.27
310.33	310.52	311.68	312.29	311.97	310.19	311.65	311.64	310.39	313.2	311.35	310.92	311.89	313.27	309.98	311.56	312.31	311.93	311.11	312.24	312.49	312.48	311.16	310.83	311.72	309.36	311.78	312.17	313.23	311.61	312.06	311	310.93	312.67	311.4	311.57	311.01	310.27	312.21	310.83	311.54	312.82	310.28	311.82	311.27	309.95	312.33	310.86	311.05	312.66
314.21	316.08	314.6	315.62	315.79	314.69	313.15	314.18	314.11	313.36	314.97	316.23	314.99	315.67	314.71	315.02	313.56	315.91	314.14	314.15	315.11	314.36	315.17	316.2	314.65	316.43	315.72	314.22	314.19	314.59	316.06	316.27	315.56	314.14	312.84	315.55	314.96	316.17	315.77	314.41	316.94	313.39	315.74	315.09	315.64	316.56	312.92	315.34	314.29	313.9
305.49	305.77	306.42	305.32	305.79	307.76	305.74	306.82	306.97	306.74	304.93	305.52	307.26	306.58	305.38	306.4	306.36	306.89	305.83	307.44	304.73	308.04	303.9	305.17	307.38	307	305.58	306.41	306.38	305.28	304.5	306.4	306.95	306.48	306.19	307.58	305.4	306.95	307.72	306.51	304.74	306.76	306.43	306.84	305.51	305.68	306.14	307.23	304.67	306.96
294.43	294.08	294.1	292.58	293.53	293.32	293.81	292.84	294.05	295.33	293.03	294.19	294.38	293.72	292.76	295.19	293.66	294.14	293.3	293.85	294.57	294.89	293.11	293.84	296.19	295.79	294.21	293.94	295.54	294.6	293.76	293.1	294.33	295.05	294.3	294.4	293.8	293.73	293.8	291.61	292.56	293.64	293.86	294.54	294.03	296.7	293.85	293.24	294.04	294.17
306.94	309.68	309.37	309.16	309.91	307.09	308.4	308.67	309.05	307.34	307.65	308.14	308.98	309.47	308.37	308.13	307.83	310.25	307.8	308.73	309.32	310.06	308.68	308.72	308.15	307.35	308.27	308.44	308.21	309.29	308.78	310.09	310.41	310.81	309.53	309.03	308.25	309.05	308.27	310.35	309.51	307.84	308.84	309.97	310.41	308.98	307.88	309.82	308.83	308.58
304.72	305.29	305.63	304.24	305.15	304.45	304.46	303.48	304.85	304.95	303.23	303.74	303.64	305.45	304.35	305.05	302.67	304.26	304.58	304.27	304.62	304.56	306.78	304.25	303.48	304.3	304.94	303.75	306.39	304.84	304.68	303.76	304.82	305.13	303.37	302.88	303.31	305.04	302.37	304.87	303.5	302.58	304.27	302.95	304.99	304.79	303.94	303.48	306.75	305.98
301.01	298.54	299.71	300.15	300.79	299.6	300.8	299.26	301.3	299.53	301.99	300.93	301.8	299.43	299.86	297.57	300.83	300.73	300.87	301.44	300.52	300.05	299.74	298.76	300.41	298.16	298.95	300.13	299.63	299.08	299.63	301.21	299.4	299.32	299.95	298.42	302.09	299.24	301.66	298.96	301.14	299.67	299.96	299.75	299.24	301.04	299.21	301.37	300.19	300.9
318.21	317.76	317.7	318.66	316.08	316.09	319.79	317.1	319.91	318.22	317.48	317.57	318.9	317.59	318.41	317.8	317.69	319.62	317.48	317.67	317.61	317.09	317.42	318.19	318.39	317.17	317.04	318.36	317.69	317.55	317.39	317.85	317.84	317.26	317.92	317.95	317.65	318.34	317.62	316.82	319.2	318.56	316.84	317.69	316.95	317.94	316.96	317.88	317.33	319.09
302.98	303.45	302.84	303.21	303.67	303.36	302.6	302.25	304.86	302.75	304.33	302.75	303.92	304.83	303.61	303.79	304.48	303.66	303.06	303.87	304.35	303.79	303.88	305.82	302.97	302.51	303.76	302.87	302.99	302.75	302.66	303.19	303.83	303.82	303.32	304.37	302.75	304.09	303.64	302.78	304.32	302.84	303.49	303.68	305.13	301.38	305.01	302.16	302.91	304.12
317.75	317.67	317.76	316.9	317.71	318.06	317.49	317.16	317.84	318.13	318.87	317.46	318.95	317.58	317.94	319.39	318.53	319.38	318.48	319.09	317.99	318.69	317.58	319.21	317.81	317.9	318.31	317.19	317.82	318.09	319.93	318.83	317.48	318.01	317.78	317.96	318	319.12	317.94	317.07	316.81	319.37	317.44	317.84	319.82	320.22	319.48	317.34	319.26	317.54
314.71	318.01	315.96	315.28	316.53	315.52	314.58	314.6	316.36	317.15	316.56	316.02	315.45	314.54	315.13	316.93	315.27	316.67	314.84	314.44	316.08	315.59	315.75	317.16	316.58	317.26	316.72	317	315.97	314.67	313.62	314.5	315.45	316.72	315.77	316.19	316.38	314.43	315.53	314.48	313.47	315.53	315.94	316.24	315.34	314.12	315.51	314.78	315.84	315.99
312.41	313.72	311.55	311.25	313.16	313.27	313.17	314.39	314.06	314.61	313.2	313.4	314.63	313.92	312.95	314.25	314.55	312.83	312.5	313.96	312.2	313.31	311.79	312.84	314.26	315.2	313.7	312.96	312.27	311.5	314.34	312.23	314	313.45	311.87	312.36	313.06	313.18	312.94	314.41	313.52	312.11	311.98	312.29	312.17	313.72	313.18	314.67	311.19	314.09
312.97	312.87	313.07	313.14	312.5	314.77	313.04	313.19	312.71	311.89	312.66	312.14	313.68	314.22	313.76	312.75	312.2	316.54	312.84	313.28	314.36	312.62	314.8	312.94	312.57	312.07	313.04	315.46	315.12	313.57	312.08	313	312.84	312.56	313.08	313.39	312.88	312.21	311.29	316.28	312.11	313.44	312.57	312.74	312.76	312.5	313.7	312.32	315.71	311.63
319.08	318.08	318.58	319.22	318.53	318.21	317.07	319.23	318.81	318.01	317.4	319.63	318.95	317.55	317.87	316.29	319.72	317.6	318.29	318.03	317.69	319	318.31	318.9	317.32	318.09	317.19	319.28	317.94	318.91	318.21	318.7	320.31	316.39	317.33	318.66	316.98	317.25	319.31	317.07	318.44	318.56	317.02	318.18	317.74	319.45	318.62	318.19	317.93	319.55
302.45	300.96	303.44	303.51	303.61	304.22	301.79	301.74	303.29	303.11	303.3	302.74	302.03	304.95	302.64	303.22	302.82	302.47	303.91	302.83	303.36	303.91	305.06	302.92	303.93	303.44	301.95	304.52	302.18	301.55	302.33	302.57	303.18	302.49	304.01	304.88	301.92	303.02	302.18	301.53	304.01	302.68	302.5	302.24	303	303.36	302.41	303.82	303.08	302.41
318.59	319.04	320.27	321.14	317.62	318.14	319.02	317.74	319.08	316.11	318.26	318.68	319.51	318.22	319.43	319.12	315.76	318.85	319.77	319.72	317.37	317.77	317.93	317.35	317.99	318.58	319.85	316.5	318.43	318.86	317.8	318.73	318.98	317.67	318.44	318.24	318.64	318.86	317.35	319.11	318.15	319.11	316.64	318.39	317.49	318.81	318.7	317.37	318.32	317.52
304.9	304.99	304.18	301.94	304.2	303.73	304.3	305.31	304.07	304.54	304.66	303.87	304.65	304.2	304.54	304.05	304.69	304.99	303.64	303.87	305.07	305.12	305.99	305.31	304.43	303.89	304.23	304.72	305.48	305.66	305.12	305.11	304.14	304.6	306.86	304.53	303.91	304.09	303.7	303.2	303.79	304.57	304.9	303.72	303.51	303.57	305.48	303.57	304.4	303.15
303.6	305.01	303.89	302.88	304.18	304.1	303.26	303.94	303.85	303.71	304.96	304.72	305.1	304.29	305.73	304.61	302.9	302.58	304.98	304.06	302.86	303.94	304.79	303.92	306.23	303.74	303.56	304.63	303.33	302.95	305.52	301.58	304.94	304.28	304.95	303.72	304.75	304.64	305.3	303.47	304.05	304.73	305.23	303.38	304.27	305.18	304.89	304.39	305.68	304.47
306.35	307.09	305.84	308.04	306.49	308.82	308.86	306.19	307.17	307.95	309.8	307.46	307.63	306.73	308.15	305.32	307.61	307.39	305.97	307.55	305.81	305.99	306.69	307.38	306.58	306	305.23	306.19	305.19	307.35	307.9	307.59	305.44	305.73	306.01	307.71	307.37	309.47	307.52	306.36	306.5	306.43	306.14	307.98	307.27	307.14	307.91	307.17	307.34	307.92
302.61	303.67	302.65	302.72	304.19	305.31	302.57	302.53	303.94	303.7	305.1	304.2	302.3	303.67	303.79	303.34	302.76	305.4	302.06	302.72	304.35	303.78	302.27	302.96	303.34	302.59	302.74	302.39	303.52	302.66	302.76	303.53	302.17	304.73	304.58	302.42	303.33	302.89	303	302.62	303.72	303.52	304.32	302.94	302.88	305.01	303.21	304.01	303.3	303.61
307.87	308.54	306.76	306.04	307.64	309.72	306.53	306.72	306.85	305.73	307.02	308.22	306.01	306.14	306.62	307.94	307.84	307.08	306.17	305.84	305.29	308.42	307.74	306.7	305.4	307.37	309.03	305.42	307.82	307.42	307.15	308.63	305.85	304.97	307.92	306.13	308.81	308.22	307.06	307.49	306.19	307.57	308.53	309.18	307.54	306.87	307.06	307.7	308.35	308.27
315	315.16	314.86	315.1	314.89	313.58	315.55	316.62	313.53	314.7	314.74	313.56	313.62	316.29	315.73	314.11	315.3	315.64	314.38	316.42	315.18	316.06	315.78	314.44	315.09	314.75	315.17	314.24	313.29	314.97	315.32	314.99	315.74	313.76	315.99	315.45	315.71	316	314.61	314.27	313.24	314.95	315.47	315.25	314.74	313.71	314.76	314.07	313.74	316.03
304.68	304.09	304.33	305.5	305.51	305.18	304.84	303.69	305.71	305.62	306.09	305.32	305.76	305.35	304.26	305.43	305.4	304.47	304.82	307.08	305.31	304.99	304.86	306.37	304.25	304.98	304.33	306.19	304.73	306.56	306.14	304.41	304.32	304.95	304.15	304.28	305.26	305.38	305.79	306.1	306.33	305.2	305	306.96	305.16	305.71	305.45	305.79	305.71	306
299.91	299.32	298.98	300.48	299.5	301.07	299.52	299.99	300.92	299.44	299.47	301.4	301.4	299.63	300.08	299.28	300.89	300.11	299.08	299.11	298.44	300.91	300.55	301.98	298.33	300.15	300.73	297.55	300.82	298.96	299.4	300.6	299.95	299.74	300.74	299.75	300.48	299.75	300.56	300.66	300.12	301.55	301.38	298.82	299.17	298.26	301.57	299.47	300.22	300.51
310.48	312.31	312.15	312.91	311.04	311.62	310.81	311.47	311.07	313.15	311.05	310.62	312.02	309.85	313.49	312.17	310.54	311.45	312.8	311.08	313.37	310.39	311.88	309.38	312.89	313.32	309.05	308.27	310.46	311.76	312.08	310.81	312.96	311.96	311.64	311.69	312.23	312.44	313.13	310.87	310.51	311.78	312.45	312.29	311.22	310.95	312.69	310.36	310.65	310.53
302.11	304.03	301.1	303.39	303.59	302.77	304.06	301.2	302.62	302.51	301.28	303.76	302.64	301.44	301.65	301.8	304.08	300.97	301.29	303.52	303.19	303.37	302.59	302.03	305.02	303.37	302.49	303.17	303.34	303.25	300.73	303.13	304.32	302.19	303.29	302.74	305.11	300.31	303.77	302.25	303.7	304.51	304.47	301.96	303.75	303.07	301	304.17	302.51	300.45
317.36	317.81	317.94	316.17	317.29	318.95	315.54	317.55	315.97	317.39	318.15	317.3	317.77	316.89	319.11	316.11	316.98	318.09	318	314.87	315.51	317.76	317.98	315.67	318.23	315.79	318.54	315.44	316.67	316.93	315.92	317.09	316.77	315.37	315.97	316.35	319.55	316.57	316.98	318.36	316.38	315.76	317.06	317.47	316.05	317.62	315.84	318.01	315.06	317.39
304.46	305.04	306.72	304.97	307.24	306.06	305.23	304.49	307.05	306.47	306.08	305.43	307.98	306.7	307.71	305.52	305.82	306.96	305.45	304.43	305.08	304.14	304.99	306.17	306.09	305.14	306.86	307.04	305.43	305.87	307.35	305.4	306.97	306.76	306.17	305.52	304.52	306.2	306.69	305.79	305.91	305.59	306.65	305.89	306.28	307.48	306.87	307.1	305.27	307.88
311.46	313.16	313.05	312.97	313.93	310.91	311.68	311.88	312.79	312.37	312.1	312.12	314.51	312.52	311.96	313.36	311.79	312.32	311.62	313.82	312.16	314	311.07	311.38	313.08	313.23	313.82	312.24	310.54	313.07	313.38	312.27	312.38	312.88	313.31	311.6	311.8	311.03	311.79	312.46	311.82	312.38	313.08	313.09	311.19	312.42	312.77	313.29	312.37	311.21
305.84	304.12	305.4	305.44	304.72	305.55	305.34	304.86	306.43	305.16	303.97	306.61	305.89	303.68	304.36	305.87	305.5	305.4	305.21	305.17	305.34	305.39	305.3	306.23	306.16	305.36	304.08	305.72	305.43	304.45	305.37	305.26	304.22	306.6	304.79	304.79	303.85	305.71	305.45	305.92	303.55	306.46	305.65	305.24	304.12	305.83	306.83	305.73	305.49	304.91
312.9	312.8	313.61	314.03	314.14	313.82	313.66	313.14	313.06	314.72	314.59	313.04	313.47	313.7	314.1	313.95	313.85	313.69	314.06	315.24	311.78	314.66	313.84	312.4	314.91	314.29	314.97	314.33	313.45	313.71	314.59	314.34	314.13	314.93	314.98	314.58	313.86	313.74	313.47	313.09	314.39	313.93	313.75	313	314.76	311.93	314.74	313.83	314.88	313.62
314.62	313.55	312.29	313.89	312.52	315.11	314.75	314.07	313.23	314.13	315.27	313.34	313.7	311.63	310.84	314.73	312.8	314.01	314.72	314.81	314.94	315.25	313.6	312.22	315.37	314.63	313.86	314.17	313.33	314.69	313.1	312.98	315.22	314.54	313.05	311.68	314.06	314.6	313.48	313.9	314.1	314.51	312.5	314.02	313.76	316.2	312.81	315.16	314.75	312.61
303.22	302.01	303.79	303.99	303.56	302.52	303.61	304.31	303.72	305.4	304.85	304.51	303.48	303.86	303.38	304.2	303.27	304.05	303.85	303.27	303.83	303.93	303.31	303.66	303.83	304.81	303.89	303.25	303.94	304.59	304.68	305.88	301.84	303.71	304.72	303.22	304.61	302.56	304.22	305.43	304.94	303.92	302.34	304.55	303.75	304.43	304.45	304.56	303.48	302.08
306.49	305.69	305.74	305.95	306.04	304.73	305.25	307.09	305.27	305.35	306.92	307	306.19	306.76	305.33	306.88	306.65	307.48	306.87	307.01	308.3	306.08	305.66	307.72	307.92	306.16	305.61	306.79	305.8	305.88	308.13	305.43	306.4	305.76	307.2	305.38	305.43	306.95	306.06	303.66	306.42	304.18	307.49	307.09	305.37	305.7	303.82	306.53	305.1	305.93
309.8	308.57	308.62	309.42	309.09	310.1	308.74	307.29	312.23	310.58	308.79	309.32	308.77	309.04	307.95	308.87	309.52	308.76	306.16	308.65	309.02	308.75	308.31	309.22	309.47	310.25	308.52	308.6	307.92	309.61	308.38	310.23	309.89	308.92	308.46	307.96	309.92	307.89	309.91	308.97	308.18	309.14	309.18	309.65	306.84	310.27	309.16	308.35	309.28	308.32
302.9	304.09	303.89	304.09	303.29	305.81	304.2	305.07	304.73	303.83	304.42	304.22	303.79	304.57	304.81	305.65	306.15	303.77	304.1	304.53	303.46	303.25	301.25	304.71	305.2	303.6	303.24	304.59	305.75	304.63	304.16	306.75	302.75	305.28	304.01	304.5	304.76	305.61	305.81	303.57	305.11	305.63	302.69	304.03	303.92	303.29	304.76	304.29	303.25	303.69
297.8	296.78	297.66	298.42	296.98	297.27	293.92	295.47	296.15	297.32	296.95	296.1	295.43	296.62	297.92	296.92	295.38	298.12	298.24	296.65	296.41	297.18	295.97	296.97	296.86	295.93	296.02	296.17	296.32	296.52	296.11	297.57	296.2	296.35	296.48	296.71	297.97	295.99	298.73	296.97	298.13	296.88	296.14	296.59	297.14	296.44	295.6	297.42	296.89	298.66
300.3	300.05	299.4	297.8	300.39	299.28	300.79	299.19	299.07	298.99	300.68	300.67	300.98	302.95	299.55	299.44	300.07	301.07	301.91	300.86	299.83	300.07	299.23	300.54	299.22	299.37	300.96	299.15	299.61	299.57	302.08	298.08	300.04	299.91	299.78	300.21	301.08	301.06	300.23	298.57	299.46	298.64	300.12	299.21	297.63	299.01	301.05	300.18	299.33	299.99
300.81	300.89	300.67	299.42	301.07	302.52	301.86	301.22	299.98	302.08	300.17	300.73	300.4	303.23	300.87	300.84	301.16	301.48	300.91	298.79	300.77	301.1	301.84	300.57	300.85	300.67	301.79	300.59	299.66	301.5	299.85	301.2	301.09	301.31	300.19	302.29	301.08	300.98	300.75	300.15	300.76	298.61	301.34	301.11	302.39	299.64	299.49	300.43	301.96	300.55
316.09	318.87	316.6	317.84	317.84	319.53	318.75	318.4	317.85	317.35	316.66	318	316.63	317.07	318.54	317.21	317.17	318.58	316.54	320.23	320.03	316.41	318.33	317.75	318.47	320.21	317.58	318.78	318.5	317.5	317.4	316.65	317.71	318.87	319.13	317.21	317.31	318.78	316.38	319.17	319.58	316.3	318.4	320.22	318.39	314.88	316.6	318.78	317.44	316.94
314.55	316.7	315.21	318.26	316.3	315.73	315.55	316.8	315.83	316.37	313.67	315.55	314.67	317.31	317.08	315.23	316.78	316.82	315.91	315.23	314	316.22	316.2	315.6	315.69	314.59	315.46	315.58	315.18	315.47	315.37	315.95	316.12	314.99	316.2	316.42	316.28	316.6	317.01	314.5	315.93	317.07	315.25	316.7	316.57	316.54	315.13	315.45	315.9	316.71
313.01	315.43	316.48	314.39	313.88	315.62	312.9	314.83	315.12	316.34	314.05	315.25	314.89	313.84	314.89	316.4	316.34	313.43	315.12	314.7	315.02	314.85	313.25	314.57	314.12	314.45	314.71	314.34	315.17	312.61	313.88	315.28	314.82	315.17	313.81	316.03	315.44	315.9	315.2	315	314.76	314.17	313.97	315.03	313.17	314.22	314.7	313.52	315.05	316.42
314.04	314.26	314.11	314.61	312.89	314.69	313.25	313.93	312.45	315	314.64	314.67	312.77	314.25	314.43	315.03	314.03	315.07	315.22	314.81	314.02	314.49	314.19	314.37	315.31	313.24	313.4	314.8	314.42	312.99	312.42	315.11	314.41	313.51	314.31	313.18	313.92	315.07	314.28	313.62	312.45	316.06	314.86	313.53	314.9	314.69	315.23	313.59	313.12	311.74
314.34	313.16	311.94	312.45	312.56	313.01	315.43	313.83	313.34	311.16	311.18	311.62	313.23	314.45	313.53	313.13	313	313.89	313.12	311.41	312.71	313.71	314.33	313.42	312.37	312.93	314.3	313.46	312.69	313.35	314.28	312.42	315.75	314.21	314.08	314.86	312.52	312.56	313.05	313.72	314.91	314.25	313.03	312.17	311.61	313.24	313.58	312.22	313.71	311.85
299.26	301.4	301.66	300.16	300.59	299.81	299.98	301.12	301.98	301.87	300.81	299.72	302.09	301.99	301.55	301.62	302.21	302.19	298.93	301.16	301.24	300.64	300.1	301.2	300.49	300.39	299.91	299.61	301.74	301.6	301.54	300.31	299.23	300.88	301.64	302.17	302.03	301.79	300.73	300.74	301.07	302.55	302.07	300.19	299.5	302.3	299.58	299.24	300.9	301.64
303.16	304.95	303.61	304.12	303.77	305.5	304.34	304.66	302.77	304.01	304.8	305.81	304.99	303.51	304.5	304.5	305.2	305.57	305.05	304.74	304.62	305.26	304.64	303.97	305.49	303.67	305.77	305.03	303.87	303.39	305.53	305.31	305.8	303.57	302.82	304.08	305.57	304.32	304.87	304.44	303.64	304.4	305.65	302.93	302.81	304.19	303.1	305.94	306.03	305.14
296.72	294.14	293.76	294.22	295.13	295.54	295.12	294.53	293.29	295.89	294.53	296.15	294.64	294.8	295.14	292.75	294.29	296.65	294.13	295.55	294.84	294.61	295.05	294	293.45	296.45	294.4	294.24	294.54	294.09	295.93	294.09	293.87	295.48	296.62	293.65	296.13	294.13	294.24	294.3	294.72	295.99	294.35	293.53	294.03	294.68	293.42	294.69	293.9	293.57
304.19	303.74	305.19	303.77	306.08	305.63	304.29	303.44	302.76	304.49	304.67	304.41	302.66	305.13	304.28	305.22	304.11	304.43	303.57	305.89	306.11	304.23	304.63	304.92	304.46	304.64	304.78	303.93	304.66	304.62	303.67	302.15	304.94	304.82	305.43	302.77	305.02	304.22	304.83	303.31	302.17	304.35	305.61	304.43	304.87	305.41	304.7	303.74	302.69	302.81
313.25	316.38	314.13	312.24	315.42	314.1	314.65	314.54	316.37	314.7	314.65	316.84	314.73	313.48	314.21	315.23	314.4	315.11	314.53	314.45	314.17	315.26	314.77	316.22	315.49	315.66	315.34	314.51	314.67	313.84	314.02	313.61	314.15	314.9	315.82	313.75	313.8	315.71	315.73	314.82	314.5	314.43	316.44	315.51	314.99	313.76	315.59	315.74	314.53	314.61
306.39	305.37	305.58	305.17	305.9	304.18	304.36	305.93	305.48	305.44	305.67	306.77	305.28	306.03	307.19	305.17	305.99	304.83	305.71	307	305.63	305.22	304.38	305.97	305.4	306.49	305.67	304.88	304.45	305.58	304.45	305.4	305.02	304.98	305.38	305.2	306.04	303.35	306.64	304.61	304.14	305.18	305.28	307.06	305.14	305.56	304.51	306.19	306.69	305.44
302.44	304.33	303	302.77	303.84	304.46	304.03	303.75	304.1	302.72	303.33	304.7	304.66	305.05	303.88	301.8	305.6	303.05	303.7	305.08	302.94	303.68	302.25	303.25	303.63	304.58	303.68	303.59	302.15	303.85	303.59	302.89	304.87	302.42	303.97	304.28	303.09	303.91	300.48	302.66	303.01	303.14	303.02	301.68	301.83	303.93	303.31	304.84	303.96	305.05
303.22	304.61	303.23	305.53	305.2	304.22	303.34	303.42	304.58	305.31	303.79	304.66	302.7	304.29	304.46	305.24	303.61	307.01	304.35	307.26	304.75	303.96	305.32	304.11	302.1	303.47	303.41	303.61	305.52	304.01	303.74	304.3	303.46	303	302.39	304.56	302.36	303.53	304.32	306.48	304.97	304.89	304.47	303.25	301.91	303.78	303.69	303.27	304.68	302.58
303.33	302.95	303.56	303.97	303.49	301.81	302.97	302.08	303.12	302.57	304.45	303.06	304.91	302.2	303.2	303.76	304.23	302.35	303.7	303.1	303.42	302.98	303.24	303.09	304.32	302.51	304.91	303.75	306.05	303.54	304.99	302.6	304.14	303.7	303.52	303.49	303.51	300.43	303.69	303.85	304.51	302.86	303.86	302.98	302.01	304.04	303.68	304.08	304.05	304.42
302.99	301.82	301.23	301.56	301.94	300.69	303.37	301.78	299.69	302.99	301.11	302.95	300.36	300.32	302.96	301.47	301.46	299.76	300.79	300.28	300.61	301.03	301.45	303.95	301.42	300.38	301.53	301.34	301.1	300.98	302.55	300.97	301.65	301.79	302.63	302.58	300.92	299.95	301.07	300.25	300.7	301.49	299.17	300.95	303.07	301.09	299.9	301.16	301.1	300.36
313.95	315.89	317.25	316.03	316.86	314.55	316.31	316.83	315.47	315.82	315.11	314.74	317.99	317.49	315.21	317.59	315.81	317.33	314.48	314.88	315.72	315.12	314.25	317.01	315.93	316.85	316.72	314.33	315.33	316.87	315.68	314.91	316.28	315.19	316.33	316.19	313.66	316.1	315.48	314.93	316.44	316.77	315.14	316.41	316.18	316.28	316.03	316.73	317.17	315.53
306.55	304.36	305.09	305.73	305.34	306.14	305.69	305.51	305.64	303.92	305.61	306.94	306.01	306.02	307.19	307.13	305.64	304.74	306.43	305.1	307.01	306.95	306.39	306.36	304.84	305.1	306.22	304.87	304.23	306.44	307.41	304.65	307.07	307.06	306.26	306.93	305.84	304.56	306.81	305.89	306.84	306.13	306.25	305.78	307.46	308.42	306.18	306.7	304.91	306.1
323.83	324.41	324.39	324.69	327.03	325.05	323.69	324.58	327.25	323.61	324.63	323.32	323.93	324.09	322.54	324.6	325.85	324.8	322.46	322.96	323.3	325.1	325.15	325.4	325.15	324.96	325.68	325.12	325.64	323.16	324.56	323.11	324.57	324.48	324.45	323.22	325.65	323.72	324.09	325.93	325.17	325.7	324.36	323.71	324.95	323.22	325.5	325.52	323.9	324.64
316.68	316.4	317.3	317.17	315.53	316.33	316.81	316.96	316.04	317.37	317.46	317.03	317.18	315.96	317.58	319.11	316.65	316.02	316.49	316.21	316.09	316.87	316.88	317.92	317.32	316.84	318.66	315.9	317.51	315.52	317.37	317.78	316.96	316.42	316.91	315.33	316.47	318.13	315.31	315.7	317.34	316.05	314.87	317.43	317.42	315.02	315.28	317.5	315.72	316.8
302.18	300.84	300.76	299.45	297.78	298.83	300.82	299.53	301.26	301.01	300.36	299.44	301.46	300.65	300.88	299.07	299.2	298.57	300.92	298.81	300.22	298.04	302.36	300.85	302.87	299.49	299.69	298.21	301.54	299.81	301.48	300.55	300.07	300.17	299.36	299.49	300.08	300.47	299.5	299.1	298.66	301.51	301.22	301.5	300.78	301.21	300.23	299.44	300.42	301.83
304.58	305.87	306.65	305.82	302.98	305.24	304.55	304.91	305.43	305.29	305.24	305.75	305.51	304.81	305.53	305.03	303.98	305.52	305.12	306.06	305.28	305.32	305.06	303.97	305.3	305.4	305.99	306.33	306.56	304.29	304.4	305.33	304.89	305.6	306.45	305.03	305.23	305.25	306.29	303.65	305.86	306.72	305.24	305.56	306.54	303.91	305.28	305.64	305.29	305
307.44	307.13	307.18	307.75	307.62	307.84	306.4	304.68	308.07	305.92	309.05	307.75	307.28	307.41	306.9	307.62	306.96	307.26	307.47	306.97	307.8	310.41	307.27	307.99	308.38	307.58	307.4	308.45	306.34	306.09	306.96	308.28	307.68	307.09	306.32	309.04	307.89	308.75	305.6	307.27	307.61	307.43	307.39	307.91	306.74	307.33	309.74	306.65	308.69	305.43
314.46	311.19	313.13	313.93	313.16	314.42	311.77	312.91	313.71	313.54	312.98	311.81	312.92	313.33	311.92	311.07	314.32	313.17	313.05	311.11	312.26	314.86	312.46	312.08	312.73	314.29	314.1	313.06	311.79	313.81	313.63	311.83	313.92	314.37	312.1	312.31	313.71	314.27	311.91	313.3	314.81	312.82	312.17	313.1	313.89	313.29	314.03	314	312.84	313.05
305.65	306.52	305.99	305.4	305.06	306.66	305.67	306.11	307.29	305.77	304.55	306.21	305.66	306.94	305.92	305.78	305.84	306.3	305.35	306.58	307.86	307.52	306.91	305.84	305.7	306.65	305.24	306.11	306.9	306.41	305.73	306.07	306.62	307.25	306.18	307.14	306.83	306.77	306.14	306.53	306.06	304.39	305.85	306.84	305.36	307.07	305.71	307.3	305.71	307.08
306.37	305.07	306.22	305.94	307.29	306.99	305.77	307.41	305.46	306.05	307.89	306.37	307.08	304.95	305.55	306.31	305.07	305.86	306.27	307.24	305.55	306.83	306.34	306.95	306.72	306.87	305.47	304.46	307.22	305.73	307.23	306.58	305.39	307.85	306.86	304.52	305.6	306.11	306.36	306.05	306.42	306.25	306.39	303.38	306.95	306.9	304.61	307.96	307.11	305.61
318.44	318.13	318.6	317.06	318.29	317.95	316.07	316.67	318.47	317.86	317.45	316.31	318.66	315.81	316.98	317.41	317.74	318.55	317.38	316.77	316.3	318.09	318.06	317.29	316.02	318.27	315.95	318.43	317.06	315.59	316.54	317.51	316.49	318.16	317.07	317.77	317.63	317.06	317.61	317.38	316.61	318.48	319.49	318.47	318.12	316.29	318.99	317.54	318.36	318.45
303.5	305.28	303.57	305.24	305.07	304.79	305.01	306.16	305.96	304.57	302.89	305.66	304.91	307.62	305.36	304.53	305.85	305.75	304.82	304.86	306.11	306.95	303.72	305.12	304.17	303.41	304.36	304.8	306.76	305.09	303.23	304.82	305.55	306.19	305.8	305.18	306.77	304.97	305.56	305.65	304.67	305.83	303.65	305.07	303.55	305.65	305.99	305	305.29	306.06
325.2	324.16	324.41	324.74	325.76	324.78	322.85	324.16	323.7	323.27	326	324.59	325.83	325.26	324.93	324.25	324.05	326.28	324.69	324.38	326.3	324.62	326.43	325	326.94	326.8	326.07	326.74	325.08	324.21	325.28	323.78	325.61	326.17	325.27	324.27	325.71	325.16	325.06	324.32	326.55	326.76	325.39	325.22	326.69	322.03	326.63	325.07	324.95	323.57
314.04	312.41	312.8	314.59	314.18	313.93	313.87	313.8	315.02	314.78	314.09	314.49	314.25	314.17	312.73	314.4	313.47	315.04	312.18	314	314.99	316.46	313.59	315.55	313.18	316.08	314.85	313.89	313.63	314.96	315.11	313.87	315.07	315.36	313.63	312.64	313.5	314.27	311.94	315.67	313.64	314.05	314.63	313.32	310.56	312.53	313.54	313.94	315.33	315.23
301.65	301.24	300.58	301.85	299.5	300.49	300.71	300.28	299.92	300.9	302.31	300.97	301.98	301.11	301	302.02	302.4	300.57	300.51	300.65	299.67	299.91	302.29	301.42	300.65	301.88	301.08	301.07	303.61	299.56	301.79	301.79	300.87	301.27	301.47	301.16	300.28	301.82	300.54	300.87	298.45	300.22	300.67	299.15	303.79	300.64	300.42	299.73	300.46	301.91
303.4	303.12	301.13	304.14	304.18	303.04	303.94	302.1	303	303.7	305.01	305.06	302.47	301.6	302.55	302.78	302.67	304.59	302.85	303.88	304.81	302.99	302.66	303.21	303.25	302.47	301.73	302.82	303.59	303.81	301.74	303.28	302.69	301.67	303.03	301.75	303.47	303.62	302.39	303.95	302.49	303.42	303.95	302.74	304.31	302.44	301.03	302.76	303.42	303.74
313.7	314.94	314.48	315.47	314.46	314.57	313.91	312.9	315.72	313.64	314.5	314.81	314.12	313.96	314.83	315.79	316.33	314.71	313.72	314.29	314.24	315.3	314.42	315.1	315.94	313.65	314.56	312.76	315.75	315.6	316.61	314.24	313.43	315.01	316.01	314.86	316.29	313.43	315.47	313.09	314.37	315.42	314.22	314.93	314.47	315.15	315.23	315.95	314.86	313.28
329.19	328.31	327.95	326.94	327.89	328.33	328.9	327.4	329.65	330.3	326.99	329.86	327.92	329.49	328.04	330.25	328.53	329.63	327.83	328.99	328.42	326.7	327.92	329.9	328.95	329.28	328.61	329.56	327.41	329.91	328.45	331.29	329.62	326.95	328.03	328.3	328.89	328.64	329.98	327.84	328.81	328.63	329.66	328.93	328.65	328.69	329.54	329.11	326.62	331.11
307.29	309.8	308.1	308.62	310.56	308.05	311.06	306.95	308.84	307.66	309.68	310.17	307.42	307.08	309.43	307.72	310.16	308.6	310.02	308.57	309.7	309.75	309.04	308.76	309.31	309.57	306.66	308.5	309.25	308.63	307.98	307.88	310.15	307.95	309.91	308.43	307.3	309.08	308.47	309.05	309.52	308.34	307.14	308.38	309.3	307.3	309.69	307.32	308.84	308.77
318.16	316.72	317.82	316.21	317.26	317.17	316.42	317.23	316.78	317.21	318.59	317.91	318.45	316.83	315.87	317.16	319.82	316.73	316.96	317.6	317.9	318.14	319.11	317.69	318.18	318.76	316.89	317.68	316.74	316.79	318.13	318.04	316.09	318.56	315.41	317.48	317.39	318.31	318.81	318.74	316.75	316.52	315.88	316.79	316.91	317.34	316.32	317.85	318.01	319.5
313.82	314.39	311.5	312.27	314.58	313.27	313.03	313.84	313.04	313.91	313.54	316.51	313.03	313.81	312.92	312.68	312.44	313.15	313.11	312.8	313.48	310.71	312.47	312.86	312.48	313.79	315.26	313.07	314.1	312.64	312.35	312.05	314.13	313.47	313.16	314.95	314.66	311.33	315.02	314.8	313.57	312.9	313.12	313.22	313.75	314.84	313.79	312.17	312.6	311.6
310.3	311.15	310.83	310.24	310.05	310.39	310.08	312.28	310.04	309.85	309.7	311.93	310.44	311.85	309.44	310.25	308.93	309.27	309.22	310.46	309.76	308.48	310.53	309.85	311.02	310.11	310.33	310.89	310.8	311.9	310.76	308.24	310.61	309.68	310.57	310.62	310	309.28	310.08	308.96	310.97	310.98	310.5	308.5	310.03	309.87	307.89	308.86	309.97	310.06
305.8	304.79	304.75	305.8	304.72	305.83	305.74	306.24	306.43	306.24	305.8	305.29	305.31	306.52	305.38	304.7	305.05	304.28	302.69	303.54	305.25	304.47	304.72	306.44	305.12	304.51	304.7	306.39	305.76	304.72	305.69	304.35	305.33	304.82	305.75	304.06	305.68	306.43	305.04	305.74	306.21	305.44	303.55	304.56	305.55	303.98	305.42	305.74	306.75	305.04
315.75	314.3	313.3	314.16	314.35	314.68	314.87	315.26	313.48	314.48	313.41	314.44	316.27	315.11	314.71	317.25	314.26	314.08	312.56	313.06	315.44	314.61	315.37	314.43	314.58	313.44	314.61	315.01	314.36	314.97	313.67	313.15	314.37	314.31	312.65	316.65	313.22	313.88	311.84	315.54	315.19	313.02	315.77	314.98	314.77	315.42	315.48	314.13	314.71	316.36
297.25	294.95	296.08	298.62	297.6	298.03	296.35	299.18	296.98	297.72	296.85	296.17	297.82	296.53	296.72	296.04	297.61	295.95	294.2	297.07	297.53	295.8	296.58	297.11	297.67	298.08	295.6	297.66	296.97	296.17	297.16	297.93	297.47	296.29	295.73	297.72	296	297.32	296.25	296.54	295.85	296.53	297.36	296.26	296.24	298.36	297.77	296.27	297.14	296.18
324.23	325	326.05	323.68	326.32	325.22	324.58	324.34	325.78	323.9	325.11	323.77	325.87	324.75	324.88	327.39	325.81	324.79	326.15	326.93	327.46	325.39	325.27	326.4	323.09	325.97	323.53	325.69	323.95	325.39	324.39	325.32	325.25	325.3	326.71	324.78	325.77	324.92	324.41	327.17	325.62	326.75	325.16	325.13	325.57	324.65	325.74	324.36	325.65	326.17
302.51	305.21	304.26	304.03	305.23	303.16	304.75	304.82	304.88	304.14	303.42	303.83	304.8	304.86	304.52	306.08	306.23	304.62	303.12	307.39	305.24	305.42	305.68	304.39	304.39	303.14	303.66	304.76	304.54	304.01	304.26	303.91	304.99	302.49	305.24	304.13	304.9	304.42	304.93	304.05	302.6	303.58	303.47	303.23	304.06	305.55	301.97	304.53	304.04	303.92
327.67	327.65	326.34	328.53	327.96	328.34	328.95	327.24	326.65	329.02	328.18	326.88	328.07	328.61	329.33	326.86	329.08	327.99	328.04	327.57	327.34	328.58	327.44	327.94	328.25	328.41	326.42	327.4	330.51	327.76	325.64	327.47	327.52	326.49	328.88	328.97	327.17	327.2	327.11	328.18	326.86	328.33	327.39	329.11	328.39	328.59	328.81	327.89	327.91	327.46
294.44	295.07	293.61	295.95	293.22	295.69	294.72	294.73	294.99	295.95	294.68	294.14	295.45	295.08	294.66	295.28	295.26	295.34	294.62	295.31	293.88	295.1	293.64	294.47	293.33	293.91	296.14	297.32	294.1	294.17	295.82	294.57	294.42	296.62	295.72	295.47	295.82	296.19	294.73	294.27	295.22	295.69	295.53	296.08	295.01	295.16	295.14	295.94	296.4	295.51
303.67	302.01	303.19	303.04	303.89	304.44	302.05	303.77	304.27	303.69	302.28	305.48	303.57	304.66	304.88	300.18	302.69	303.7	302.89	303.33	304.21	304.08	301.64	303.6	302.37	302.01	303	304.45	304.18	303.2	301.69	302.71	304.39	302.98	302.19	304.6	302.11	304.48	302.87	302.36	302.05	303.14	304.41	303.79	303.69	304.27	302.68	304.81	302.32	303.28
308.47	308.52	309.22	309.37	310.88	310.53	310.18	309.44	310.49	311.24	309.44	308.75	310.23	309.62	308.91	310.41	309.87	309.56	310.02	309.61	309.96	311	309.21	309.42	309.25	310.1	310.34	309.91	309.7	311.21	310.23	309.63	308.27	309.87	308.09	310.02	311.13	311.18	310.41	308.9	309.32	308.92	308.61	312.16	310.8	310.71	309.56	308.9	310.89	308.66
307.03	307.44	309.4	307.39	307.02	306.71	308.17	307.18	307.89	306.49	307.47	306.94	307.02	306.88	307.65	306.45	305.96	307.4	307.7	307.42	306.79	308.37	306.92	305.98	307.22	306.78	305.11	309.04	307.21	307.3	307.4	307.4	306.61	307.57	307.99	305.84	306.75	307.43	307.29	306.13	306.32	307.36	308.75	306.71	307.68	309.39	308.4	306.76	308.42	306.42
295.99	295.52	294.3	294.78	295.24	296.64	296.3	296.7	295.71	294.46	294.66	295.52	295.04	293.81	296.16	294.88	295.46	295.16	295.51	294.46	294.8	295.36	295.02	295.12	294.21	295.95	293.35	295.47	294.66	293.57	293.79	293.58	293.97	294.43	294.93	294.65	294.41	297.15	296.08	295.26	294.33	296.15	294.96	296.48	293.55	294.44	295.61	296.79	297.28	294.57
316.37	317.02	315.7	317.8	317.32	318.47	317.03	316.91	316.75	317.54	317.94	316.44	317.18	318.24	316.97	318.59	318.67	315.78	318.68	317.57	317.18	316.06	318.16	317.6	315.78	316.92	315.67	315.84	317.68	316.31	316.31	316.8	315.28	318.46	318.35	315.87	316.51	317.84	317.02	317.43	317.67	316.56	317.75	317.44	318.33	316.47	318.61	316.89	314.83	317.6
302.9	303.05	300.84	304.2	303.69	301.78	303.82	303.04	302.78	303.66	302.6	302.46	303.6	301.32	303.28	304.72	303.49	302.65	303.35	304.2	304.42	304.47	302.41	302.92	303.6	303.79	303.3	305.33	302.91	302.86	304.69	303.28	302.79	304.84	301.76	302.49	302.81	302.28	300.58	304.15	304.25	302.94	302.8	301.52	304.76	303.44	303.48	303.19	305.04	303.17
316.96	316.28	318.85	316.81	318.63	317.96	316.6	318.4	317.27	317.02	319.44	317.13	317.51	316.67	316.85	316.35	317.38	317.24	315.86	317.61	319.32	319.54	318.41	318.62	318.12	316.75	317.88	315.72	315.5	318.62	317.51	317.09	317.35	317.03	316.09	319	316.84	316.89	318.8	316.14	315.99	316.34	316.55	317.06	319.3	315.39	317.7	316.34	318.37	317.55
314.75	312.86	316.1	313.94	315.27	315.87	315.5	315.92	314.1	313.82	313.81	314.25	315.84	314.16	314.99	314.96	314.44	314.91	315.18	316.43	316.48	314.52	315.68	314.36	315.69	313.83	316.1	315.19	316.04	315.52	316.24	315.12	314.69	316.89	314.65	315.25	315.27	313.98	316.65	317.16	314.69	315.43	315.35	314.12	314.91	315.7	313.74	315.41	314.26	315.08
317	316.43	319.04	317.53	316.22	318.07	317.2	317.4	318.31	316.45	316.12	317.67	317.22	317.22	316.78	314.83	316.89	315.73	317.83	318.01	317.38	317.72	316.58	316.11	318.72	316.62	317.45	316.9	318.32	318.12	320.15	316.36	318.19	316.6	318.25	318.17	318.19	318.36	316.47	317.25	317.17	317.93	318	317.88	317.65	318.45	316.56	318.05	319.84	318.42
318.87	317.94	317.86	317.96	316.8	318.13	318.58	317.8	318.8	317.23	317.5	317.25	318.37	317.46	319.16	319.1	316	318.07	319.05	316.12	316.51	318.66	315.86	317.84	318.72	319.28	318.65	318.85	320.24	318.33	318.58	318.23	318.84	319.47	319.19	319.88	318.61	318.73	317.84	317.71	318.86	316.5	317.63	317.77	317.78	317.01	317.44	317.18	318.85	316.39
314.24	313.24	314.23	314.35	311.91	313.25	313.37	315.63	314.67	313.16	313.64	313.05	313.48	311.34	314.21	314.39	313.3	312.9	314.37	313.98	314.86	313.45	312.66	313.15	314.97	315.14	314.85	312.9	312.57	313.68	314.48	315.21	313.05	316.09	314.29	313.46	314.85	314.5	314.15	312.47	313.65	311.4	313.8	314.33	314.42	311.78	313	314.33	314.26	313.05
302.31	303.45	302.98	301.57	301.73	303.19	302.42	303.33	301.58	302.06	303.8	300.63	301.86	302.78	302.62	301.09	301.2	303.43	302.37	300.45	302.34	299.84	302.99	305.2	303.41	302.68	303.91	303.89	303.61	300.1	302.61	302.38	302.17	301.14	302.16	303.14	301.34	304.32	300.01	301.7	301.81	304.28	303.24	301.13	303.86	302.22	302.95	302.72	303.47	302.04
303.54	304.31	302.62	304.07	303.57	303.57	301.85	303.45	305.3	302.39	302.52	304.49	304.17	304.65	301.96	303.83	302.79	304.42	303.25	303.27	303.54	302.32	303.06	304.94	303.17	301.3	305.97	304.97	303.44	302.2	303.75	303.78	303.89	301.15	303.09	302.62	304.02	302.3	302.14	303.34	303.36	302.29	304.44	301.86	303.18	301.71	303.27	303.11	303.45	305.42
300.5	299.06	298.09	298.46	300.98	299.89	300.81	300.09	299.28	299.67	299.16	301.72	300.22	299.63	298.54	300.31	299.13	299.58	299.89	299.33	300.24	300.11	301.05	300.88	297.59	299.44	299.65	301.44	298.49	300.56	300.73	300.28	301.44	300.63	299.42	300.38	300.03	300.2	300.41	297.89	300.32	301.22	299.09	299.15	299.66	299.73	299.84	299.3	298.74	299.2
294.91	293.69	293.45	293.63	296.29	294.27	294.55	293.68	294.07	293.08	292.5	295.38	295.49	294.46	294.35	292.03	293.62	292.89	294.22	294.17	292.51	293.57	293.96	294.07	294.42	295.14	296.59	293.88	293.8	293.58	293.08	293.5	293.45	294.51	294.98	294.34	294.57	293.45	294.55	295.05	294.31	295.79	294.53	292.99	292.59	294.97	292.44	294.47	293.31	295.27
293.52	295.43	293.81	294.88	294.21	295.34	294.4	296	295.14	293.89	295.66	293.25	293.9	292.87	293.71	292.73	294.22	293.96	293.75	294.02	293.44	294.38	295.07	294.44	293.33	293	295.22	291.82	295.15	293.78	293.31	294.44	293.33	294.13	294.05	294.33	293.97	294.62	292.82	294.19	293.27	295.2	294.04	293.07	293.79	292.87	295.96	294.13	294.35	293.36
315.34	314.6	314.75	315.02	312.63	315.04	315.69	316.38	315.87	314.57	314.4	315.03	313.55	314.39	315.33	315.38	314.16	314.67	313.87	313.41	315.29	314.64	314.93	314.99	314.27	314.49	315.99	313.06	316.7	315.68	314.83	314.57	315.35	314.76	315.9	314.64	314.56	315.82	315.29	312.83	315.02	313.34	316.68	316.07	313.95	313.53	314.63	316.07	317.39	314.02
302.48	302.89	300.6	304.47	303.65	302.17	301.5	304.14	303.94	304.67	302.14	304.43	303.04	304.06	305.2	304.56	301.83	303.33	304.21	304.01	303.93	302.25	304.29	302.76	303.37	302.05	304.7	303.97	303.58	304.6	304	303.92	303.61	304.87	304.24	303.9	303.83	302.42	303.09	303.84	301.17	301.61	303.54	304.04	302.45	304.21	303.94	304.21	304.64	303.57
305.99	306.64	304.56	306.64	305.74	307.51	304.28	305.24	305.92	306.58	305.42	307.13	305.87	305.39	306.26	305.95	306.39	305.42	308.48	307.81	306.61	306.33	306.63	304.86	305.08	307.07	307.38	305.69	307.08	306.79	306.61	306.38	306.57	306.26	304.33	306.14	305.03	306.37	306.14	305.59	307.14	306.05	307.56	306.03	305.47	305.46	304.09	306.06	305.74	304.98
294.27	294.97	293.26	292.85	294.97	293.98	293.9	293.7	296.96	296.83	293.78	293.5	295.92	294.56	295.69	296.66	297.04	295.81	293.77	295.75	293.05	295.28	296.46	296.02	295.04	296.02	292.71	296.7	294.89	293.21	295.02	295.52	294.76	297.77	293.03	295.11	294.11	294.87	295.12	295.58	294.84	294.91	295.96	293.9	292.87	294.8	296.53	295.08	295.15	295.95
302.39	301.95	303.52	303.29	304.19	303	303.43	304.89	301.7	302.92	303.34	304.26	304.33	304.81	302.5	302.24	304.28	301.87	303.64	303.11	302.66	304.41	302.2	302.94	303.69	303.87	303.67	303.84	302.41	303.83	302.39	304.47	303.38	301.44	302.51	302.95	302.7	302.43	301.98	304.38	302.9	302.66	304.32	302.18	302.64	304.07	302.32	303.27	301.77	303.64
296.65	296.86	296.75	295.59	295.3	297.08	295.39	295.71	296.42	295.71	296.65	294.6	297.42	298.4	296.33	295.52	295.72	297.23	296.81	297.4	298.93	295.88	296.19	296.44	298.01	297.99	296.97	297.3	295.97	296.74	296.32	296.79	297.65	297.21	297.55	296.76	297.59	296.65	297.92	297.85	296.46	296.77	295.8	295.98	294.52	297.19	297.59	294.48	298.57	296.08
306.24	304	306.7	304.68	304.78	305.64	305.46	307.58	305.99	304.78	305.11	305.03	304.63	304.19	304.62	307	305.19	304.6	306.41	307.39	304.38	304.53	304.85	305.78	305.22	304.3	304.49	305.58	305.86	306.29	304.64	304.09	305.2	303.69	305.96	304.82	305.7	304.33	306.16	305.84	305.56	307.07	306.34	305.77	304.33	305.09	302.73	304.35	304.02	305.66
327.76	328.6	327.84	328.8	328.75	327.21	326.94	326.44	327.53	327.67	326.94	327.41	326.91	327.83	327.46	327.47	326.93	327.11	328.61	328.89	329.25	328.13	327.36	327.78	328	329.42	326.42	327.21	327.33	327.66	326.43	327.84	327.61	327.58	328.12	326.92	327.62	328.13	327.9	328.87	328.33	327.67	329.09	326.81	328.35	328.84	327.3	329.62	327.25	328.36
311.13	310.88	311.11	311.33	310.78	311.84	312.27	310.65	310.8	309.83	311.25	311.45	311.5	310.4	311.65	312.59	311.38	311.09	310.74	311.22	307.63	308.93	312.32	311.47	310.63	310.25	309.81	312.22	310.61	311.57	311.54	310.6	311.23	309.21	309.89	310.89	309.55	309.59	308.52	309.17	311.09	311.37	311.7	310.52	310.92	310.4	310.05	313.16	309.66	309.92
304.27	306.43	304.33	304.72	305.99	302.96	304.92	305.17	304.95	306.07	306.4	306.07	304.89	305.31	306.56	306.21	305.69	304.71	306.62	303.92	306.83	306.8	304.13	305.32	305.68	305.26	306.47	304.87	303.82	305.34	306.37	305.57	304.47	304.82	304.88	305.48	304.86	306.45	305.31	304.6	307	305.81	305.16	304.2	303.73	305.19	303.59	303.02	305.6	305.51
307.71	307.22	309.11	307.03	308.92	310.1	309.12	309.57	309.86	307.01	309.32	309.17	308.01	307.59	309.63	309.61	310.37	309.88	307.77	307.9	307.5	309.09	309.27	308.69	308.03	309.51	307.76	310.53	308.86	309.69	309.63	307.81	309.47	310.31	308.67	308.77	309.1	307.59	308.01	308.18	309.22	308.34	310.14	308.41	308.04	309.67	308.41	308.39	307.36	308.19
314.71	316.04	316.37	316.94	314.34	314.28	315.78	315.09	316.73	314.94	315.79	314.9	318.46	315.92	314.16	316.46	315.53	317.55	315.43	314.82	315.02	316.18	313.37	315.44	315.41	315.2	315.84	315.55	315.38	318.13	316.92	314.58	314.39	315.6	315.93	316.75	316.62	316.3	318.19	315.42	314.47	315.35	315.57	315.11	316.67	316.29	316	315.06	317.04	315.15
317.77	317.21	317.95	317.15	317.23	316.33	318.38	319.66	318.48	319.6	318.17	318.31	317.05	316.59	318.89	319.08	319.02	318.72	319.27	318.47	318.65	316.13	319.09	317.34	318.41	318.85	318.46	318.9	317.61	317.28	320	316.42	317.18	319.24	317.36	318.14	317.79	318.49	319.08	318.18	317.45	317.42	320.07	317.98	317.31	317.02	318.52	318.71	318.01	316.49
301.89	301.9	301.54	301.75	301.06	301.63	302.16	301.75	300.06	300.99	300.18	300.15	300.31	301.26	301	302.16	301.94	301.59	300.04	299.44	301.26	300.66	299.91	300.27	299.5	301.6	301.03	301.97	300.29	301.26	301.52	300.24	302.57	301.57	298.53	301.14	300.86	301.3	302.57	300.76	301.64	302.17	300.51	301.65	302.06	301.67	300.6	301.33	301.4	300.6
327.19	327.53	328.71	328.46	326.56	328.26	325	328.03	327.65	328.66	328.18	328.27	326.78	325.78	326.69	326.16	325.44	329.13	326.21	327.35	328.7	327.02	329.13	327.74	324.88	326.93	327.93	326.49	327.37	325.81	328.23	326.44	327.9	325.85	327.05	326.78	324.79	327.36	326.1	325.63	326.52	326.18	326.93	326.45	325.62	327.16	326.95	326.73	327.72	327.7
313.91	314.46	314.8	314.53	314.13	312.46	312.68	313.38	314.91	312.65	314.69	314.39	314.96	313.52	313.78	313.27	315.16	312.33	313.95	312.3	314.07	312.4	313.8	314.23	314.86	314.99	313.27	314.07	313.02	313.72	314.03	313.63	312.93	312.53	314.29	313.55	315.16	314.36	313.4	313.57	314.77	314.51	312.43	312.15	313.96	315.04	313.73	314.15	315.23	313.74
303.04	303.83	302.28	304.25	302.86	303.76	303.58	304.11	305.38	303.78	303.64	303.64	303.95	303.52	303.32	303.93	302.39	302.58	302.13	304.35	303.46	303.26	303.37	301.52	304.98	304.48	305.7	301.56	304.04	304.21	304.99	305.31	302.51	303.77	304.88	302.3	302.82	301.51	302.58	303.69	304.42	304.8	303.96	305.66	304.16	304.98	303.66	303.41	302.24	304.71
304.11	303.03	305.03	302.86	302.02	302.93	304.62	302.63	302.63	302.27	301.67	304.55	305.84	303.64	303.55	303.66	302.25	301.82	303.23	303.47	303.88	305.04	303.5	302.81	302.68	303.69	303.72	303.57	302.21	302.29	302.44	300.95	303.75	300.94	303.44	303.31	304.86	304.02	302.61	302.9	302.76	302.97	303.18	304.22	305.19	304.22	302.27	305.82	303.37	302.44
305.16	305.43	305.6	306.6	305.33	306.41	306.71	304.96	307.13	304.98	304.13	306.75	305.32	305.05	305.13	306.94	306.49	303.89	306.08	307.71	305.48	304.8	308.24	305.74	308.14	306.6	306.11	305.5	306.39	305.71	306.13	305.41	305.25	306.29	305.13	304.6	307.36	305.54	305.37	306.06	307.65	306.61	306.69	306.64	306.38	305.54	305.51	306.76	304.94	306.97
296.64	297.47	297.46	297.75	296.5	296.42	297.21	296.37	298.64	295.71	296.55	295.62	295.97	296.18	296.25	297.13	296.12	297.41	296.79	297.27	296.71	298.45	298.95	297.57	296.12	298.28	296.13	296.79	296.9	296.81	296.78	298.53	298.37	295.04	297.06	297.3	298.08	295.2	297.06	297.04	296.21	296.55	295.57	296.82	296.57	296.91	295.43	297.99	296.33	296.1
315.87	313.73	312.88	314.86	313.03	314.35	312.84	314.37	314.92	314.78	314.97	316.16	315.19	312.3	314.07	315.02	314.72	315.47	314.84	312.31	312.38	312.81	315.35	314.21	313.98	315.1	315.4	314.67	312.74	312.86	311.78	312.38	312.64	314.97	312.92	313.78	314.62	313.04	314.97	313.33	314.1	312.27	313.55	311.5	313.79	313.86	315.18	313.31	313.8	314.47
304.47	303.78	303.64	303.21	304.12	305.77	304.03	304.06	304.52	303.68	303.15	303.9	304.87	303.72	303.12	305.83	302.92	302.77	304.08	304.51	305.03	304.92	304.65	305.39	303.2	304.24	303.3	304.55	306.47	305.84	304.56	304.22	303.37	306.31	304.82	304.83	303.56	304.39	302.2	304.5	304.07	304.83	302.68	308.16	302.84	304.58	304.67	305.58	302.61	304.98
304.92	305.9	302.52	304.2	304.21	304.21	304.87	305.09	303.87	303.54	304.2	303.56	305.08	305.49	304.08	304.86	304.34	305.3	303.69	304.07	302.63	304.91	302.9	306.1	304.87	302.77	304.69	303.3	304.42	304.36	305.06	305.96	304.92	304.61	304.06	305.3	304.45	306.03	303.23	305.12	306.14	304.23	305.25	304.44	303.64	305.36	305.41	306.23	304.31	305.83
303.25	304.08	301.87	303.06	303.17	302.66	302.53	303.78	302.08	302.75	303.58	300.49	302.55	303.57	300.84	301.79	303.62	303.34	303.59	302.62	301.43	302.27	301.41	303.37	302.43	303.89	301.04	301.43	302.81	302.45	303.26	303.77	303.08	301.75	301.1	302.23	304.18	300.61	302.35	302.03	302.74	303.18	301.17	301.57	303.44	301.58	303.22	303.93	302.19	302.16
312.9	312.62	312.25	312.15	310.29	311.28	313.56	313.18	312.68	313.46	313.58	312.89	312	314.35	313.36	312.36	311.75	311.96	313.64	313.45	312.95	312.51	312.44	312.26	314.71	312.36	312.87	312.32	313.12	311.16	311.83	311.82	311.99	310.42	312.33	312.63	311.63	313.14	314.26	311.67	313.15	310.74	310.97	312.35	311.89	311.32	312.39	313.06	313.36	312.4
296.2	295.61	298.28	295.12	296.26	295.31	295.18	294.06	294.83	295.15	294.77	294.34	295.71	295.69	295.69	295.04	296.24	295.39	293.02	295.05	293.97	296.66	296.73	294.25	294.21	293.59	295.08	296.23	295.59	294.72	294.61	294.76	294.02	294.88	295.3	295.05	295.93	297.34	295.12	294.48	294.04	294.44	294.32	294.17	293.55	295.64	294.09	295.05	295.12	294.72
317.93	317.67	317.81	318.92	318.16	317.4	318.17	319.31	316.86	316.64	318.33	317.63	317.07	319.17	318.26	318.11	317.96	317.08	318.18	318.87	318.05	318.14	318.59	317.17	319.87	317.54	318.75	318.53	319.79	318.63	318.34	319.38	319.28	318.82	317.93	317.27	316.28	319.63	317.98	316.84	318.52	318.46	317.79	318.37	318.28	317.58	318.68	319.14	316.34	315.32
301.92	302.37	303.9	302.2	304.09	302.41	303.28	302.42	301.7	303.44	301.73	302.88	302.09	300.77	302.33	301.46	302.08	302.33	303.3	302.75	300.32	303.27	302.89	302.55	302.6	302.17	301.67	301.63	302.8	301.61	302.42	302.1	302.57	302.1	302.67	302.54	303.01	302.84	302.07	304.43	302.06	303.27	303.52	303.09	301.65	301.79	303.33	302.59	301.55	303.62
317.48	317.24	315.99	317.47	315.46	316.92	316.28	317.15	316.18	318.1	315.47	319	316.92	316.03	317.27	316.58	317.27	317.13	315.71	315.74	317.56	317.65	316.49	317.03	316.99	316.25	317.04	317.5	314.39	316.22	316.58	315.28	316.97	315.16	317.38	314.71	316.14	315.79	316.06	315.32	315.8	316.27	316.53	315.99	317.32	315.75	315.76	316.53	315.93	317.81
327.86	327.84	328.72	329.27	329.04	327.39	328.28	327.09	328.35	325.3	326.23	326.92	327.39	328.26	327.76	328.31	325.87	326.55	326.7	326.26	326.04	328.06	326.38	329.09	325.46	326.97	328.09	328.57	328.76	327.78	327.46	326.25	326.97	327.45	326.7	326.78	327.55	328.15	328.9	329.74	328.03	327.25	327.74	327.56	326.08	328.47	327.63	327.04	327.93	325.96
292.97	293.37	293.62	293.74	294.04	294.59	294.68	295.26	293.46	293.85	296.15	293.63	294.96	294	294.25	293.53	295.95	292.2	296.18	296.17	293.92	295.38	294.62	293.6	293.95	294.05	293.23	294.33	293.7	294.29	294.99	292.96	294.8	295.77	293.46	294.11	294.56	292.66	294.02	293.48	294.18	294.79	292.61	295.23	294.36	293.13	294.77	294.41	296.16	294.22
318.39	317.01	318.92	318.57	318.43	318.7	318.45	316.25	319.39	316.82	316.99	318.57	318.91	320.6	319.5	317.57	315.86	317.36	319.93	319.15	317.51	316.33	318.33	318.22	316.88	316.92	318.05	317.81	316.33	317.27	320.48	319.31	317.84	318.37	316.78	317.04	318.62	318.3	318.04	317.22	319.28	320.16	319.51	317.2	318.53	315.75	318.07	319.11	318.83	317.56
302.05	303.99	303.86	302.68	302.34	303.76	303.51	302.25	304.57	303.85	301.82	302.8	302.59	302.31	302.99	301.98	302.07	302.62	303.3	301.27	304.81	302.92	302.04	300.39	301.18	302.45	303.13	302.01	302.98	303.18	302.44	303.75	304.18	302.38	302.82	302.85	303.84	301.21	303.45	302.07	304.17	302.19	304.08	303.75	304.97	302.1	302.01	302.95	302.51	303.15
307.34	308.12	307.57	305.75	307.28	307.32	308.14	307.05	307.55	306.51	307.03	307.35	307.69	307.58	306.65	308.89	306.68	308.1	308.17	308.33	307.87	307.61	307.21	306.49	306.23	308.68	307.62	308.44	307.33	305.22	306.25	305.63	307.37	306.39	307.14	308.48	307.66	307.98	307.46	307.64	306.97	306.34	306.81	308.87	305.93	307.97	305.98	306.94	307.1	308.72
302.11	302.18	304.29	303.38	302.01	301.81	302.29	303.81	303.92	303.35	302.66	303.43	302.49	302.39	300.9	301.37	303.4	303.21	303.81	302.31	302.93	302.81	301.5	302.74	302.93	302.32	303.92	303.29	304.19	303.03	302.84	302.79	302.17	304.95	303.98	302.09	304.58	304.73	302.28	301.54	303.02	302.77	303.41	304.87	303.51	301.79	301.16	302.57	300.79	302.07
304.75	304.72	305.75	307.44	305.9	305.56	306.14	306.26	305.39	306.23	305.97	304.88	307.06	306.79	304.28	305.33	305.43	305.13	306.38	306.65	305.46	306.95	306.21	308.74	305.07	304.28	305.08	305.58	306.8	307.61	306.68	304.97	307.23	306.97	307.14	305.66	305.66	306.45	305.51	306.72	305.55	306.43	306.37	308.42	306.24	305.9	306.94	305.48	305.35	306.04
315.5	314.61	313.57	314.57	314.44	316.17	315.89	314.7	315.91	315.11	313.52	316.54	313.85	316.29	314.51	315.82	315.55	314.79	315.71	313.09	316.27	314.44	313.47	314.08	314.97	315.01	313.4	314.99	315.31	314.93	313.94	317.25	314.86	314.64	315.93	314.51	315.47	314.38	314.21	315.87	316.17	314.82	313.9	315.11	315.39	314.37	315.51	313.44	314.14	316.01
313.55	314.67	314.79	314.17	316.05	313.64	315.95	315.65	314.04	313.16	314.85	314.44	316.67	314.46	315.48	315.96	314.79	313.88	315.56	316.16	312.98	316.18	314.56	316.38	312.99	314.6	315.48	314.5	315.63	315.01	315.55	316.11	316.27	315.27	314.09	315.56	315.33	314.84	315.65	315.95	314.19	315.11	313.62	316.21	314.94	314.37	315.53	314.54	313.63	314.81
314.58	316.76	314.76	317.24	315.55	315.68	315.55	315.93	314.98	315.82	315.32	315.82	313.95	316.29	316.01	317.12	315.61	316.59	314.98	313.61	316.94	315.46	314.87	316.4	316.28	315.27	315.67	314.59	316.24	315.89	316.99	315.71	315.48	317.03	317.12	316.33	316.87	315.73	314.63	316.72	314.8	315.72	316.02	315.44	317.27	316.82	316.92	314.84	316.62	317.1
303.22	305.39	306.4	303.56	304.25	305.95	306.22	305.49	304.34	305.3	304.28	307	307.52	306.35	305.41	305.96	306.7	305.57	305.96	305.82	304.72	305.12	305.63	305.29	306.74	306.05	304.82	306.04	304.88	305.8	306.8	305.63	305.09	304.35	304.97	305.24	304.89	305.03	304.23	306.87	305.89	305.94	306.43	304.93	305.88	305.98	303.38	303.83	304.9	305.08
308.37	310.41	310.21	309.77	310.39	308.88	309.01	310.98	312.1	309.93	310.55	308.38	311.85	311.03	310.11	310.73	309.27	309.86	311.45	311.61	309.69	310.12	310.48	312.2	309.86	310.22	308.95	310.59	310.68	309.44	309.34	309.87	311.26	310.94	309.6	310.06	309.25	310.75	310.63	311.59	311.62	311.04	309.7	310.27	309.88	310.52	309.91	309.3	310.66	309.73
315.25	316.98	316.44	315.07	317.12	315.68	315.67	315.69	314.24	314.53	316.36	316.7	316.18	316.45	316.68	316.18	314.85	316.03	315.67	314.55	314.97	317.38	316.6	316.66	315.47	315.48	316.53	316.67	315.66	315.26	315.24	316.04	315	314.7	316.2	314.96	316.63	315.86	317.78	313.47	315.99	315.74	317.15	315.54	316.6	315.13	316.1	316.4	316.65	314.42
299.48	302.24	300.71	300.91	299.96	298.81	300.8	299.81	299.66	301.31	300.41	300	301.62	300.82	300.56	300.9	300.02	299.68	300.19	300.16	299.81	300.04	299.51	301.97	300.28	299.3	299.59	301.39	300.55	300.66	298.39	301.26	299.08	299.68	300.52	299.27	299.09	300.61	300.69	298.93	300.63	300.86	300.5	300.84	299.02	299.93	301.25	300.31	299.85	299.94
309.23	310.69	311.38	311.13	308.92	307.94	310.34	310.09	310.04	311.12	310.31	310.09	310.68	311.48	310.3	312.6	311.44	312.47	310.82	310.4	310.59	310.43	310.39	311.47	308.44	309.7	311.5	309.62	311.79	310.49	309.22	309.92	309.98	310.31	311.39	311.23	312.69	309.88	310.45	310.29	311.41	309.94	310.85	311.34	311.98	312.42	310.83	311.62	310.15	310.33
300.34	299.75	297.83	300.32	299.06	299.63	300.77	299.71	300.42	300.71	298.3	301.27	299.91	298.47	299.17	299.93	300.59	300.1	299.58	298.93	299.78	299.16	300.01	299.73	299.55	301.96	300.84	298.78	299.93	299.73	298.98	300.54	298.67	300.72	298.69	298.41	297.98	300.54	298.59	299.25	299.18	298.44	300.78	300.63	300.32	299.12	301.9	299.49	301.53	299.98
315.08	315.07	316.61	314.66	316.28	315.08	317.7	316.4	315.37	315.92	316.03	315.32	316.75	317.21	316.06	316.48	317.93	315.27	315.37	315.51	316.73	316.37	314.46	316.5	315.09	316.7	315.17	317.25	315.31	315.73	314.97	316.66	316.65	314.57	314.31	313.97	317.64	316.31	315.52	316.19	314.81	316.37	317.05	316.96	317.21	314.42	316.52	315.23	317.74	315.03
304.91	305.64	306.96	304.88	307	308.29	306.8	305.8	306.15	305.53	306.3	309.07	305.95	307.14	306.22	307.29	307.43	307.2	306.22	307.72	307.95	304.94	306.19	305.91	306.64	306.66	305.58	307.42	306.09	307.25	308.31	307.16	307.45	306.27	306.39	307.86	305.93	307.09	305.99	307.06	308.21	305.23	305.7	307.43	306.57	308.87	307.12	306.07	306.68	307.06
317.13	316.23	317.66	317.14	318.8	316.75	317.6	317.03	315.83	317.57	318.44	316.17	317.74	317.31	318.29	317.06	317.49	317.89	317.46	316.58	318.44	316.26	318.55	318.29	317.59	317.82	316.49	317.63	318.71	316.43	316.41	316.34	316.56	317.45	317.26	316.81	317.24	316.65	318.34	315.24	317.95	315.9	318.87	317.75	318.74	316.07	316.66	316.98	315.74	318.94
315.34	316.98	315.46	316.66	318.35	316.27	316.05	318.82	316.83	318.27	315.16	317.32	318.71	318.32	316.01	319.87	316.41	317.83	317.72	315.22	318.21	318.16	317.84	317.72	318.56	316.51	316.62	318.04	316.29	316.42	316.85	317.38	318.31	317.25	315.8	318.29	318.53	317.19	318.61	317.37	315.85	317.93	315.97	318.35	317.84	317.21	316.17	317.72	316.34	317.22
315.52	315.49	313.87	314.88	313.24	314.59	314.19	315.75	315.11	314.08	314.05	315.68	312.71	315.73	314.02	313.85	313.62	314.28	316.6	314.27	314.79	314.85	315.19	314.67	317.2	314.65	316.61	314.83	316.51	314.73	315.77	315.46	315.25	314.81	315.09	315.22	315.19	314.15	315.01	315.81	316.22	315.6	316.13	314.22	312.32	315.65	314.43	314.01	314	316.33
295.63	294.6	295.22	294.16	294.97	294.68	295.89	296.57	295.69	294.91	296.18	293.87	293.96	296.25	295.75	293.87	294.95	294.93	294.75	295.39	295.34	294.31	296.24	294.68	294.32	293.47	293.58	294.05	295.92	294.99	296.32	294.58	294.28	293.29	293.64	297.52	294.89	296.7	292.96	293.87	294.7	295.38	296.03	295.69	295.65	295.86	295.64	294.82	293.89	295.17
328.02	328.45	327.04	328.98	327.9	328.57	327.65	328.74	328.92	327.5	328.6	327.36	327.98	326.84	327.84	326.25	327.31	329.97	329.11	328.72	326.82	327.16	327.76	328.6	328.4	327.36	328.43	328.24	329.07	329.85	327.22	329.58	326.78	327.06	327.52	329.72	326.98	328.19	329.65	327.89	328.33	327.11	329.79	327.3	329.37	329.81	327.93	326.84	327.96	328.48
316.27	316.19	317.3	319.35	316.46	316.99	316.19	316.79	316.08	317.4	317.65	317.19	317.91	315.62	317.32	317.3	316.78	317.67	317.49	317.96	317.56	316.57	318.72	315.99	316.73	317.14	317.98	316.11	314.89	317.96	318.42	316.97	318.21	316.02	315.67	315.83	317.26	316.98	316.81	319.7	316.13	320.19	317.22	319.4	316.54	316.27	317.34	316.64	316.87	316.1
307.66	306.14	306.31	308.47	309.33	307.46	308.92	307.75	307.22	307.25	307.18	308	308.15	307.4	306.27	305.65	306	307.73	306.95	307.78	306.13	306.53	307.03	308.02	308.41	305.85	306.3	307.64	307.72	307.74	306.56	308.56	306.68	307.37	306.68	308.41	306.61	306.08	308.01	308.66	307.19	308.11	307.07	307.86	306.84	307.43	308.74	304.7	307.75	306.27
303.06	303.85	302.23	301.57	302.18	300.43	301.97	301.19	302.13	302.69	301.8	301.81	301.14	301.12	301.5	302.76	302.43	302.13	303.01	302.46	302.73	303.09	301.97	301.85	302.86	302	300.68	302.1	302.85	304.22	300.28	301.83	302.17	302.69	300.64	301.93	303.63	303.77	302.82	301.28	303.28	303.06	303.71	304.27	303.32	301.08	302.6	303.01	302.51	302.64
307.67	310.41	309.1	308.8	308.61	308.78	309.88	308.03	309.06	309.05	310.2	308.2	308.5	309.54	307.81	309.65	308.78	309.64	307.38	307.94	307.05	308.69	309.57	311.57	308.99	309.7	309.81	309.62	308.5	309.56	308.43	308.11	308.55	307.44	307.5	309.81	308.5	309.95	308.82	308.51	308.31	308.82	309.6	309.96	308.85	309.96	309.42	310.02	306.91	307.71
303.28	304.07	302.91	301.83	302.28	302.79	303.08	302.56	302.78	299.91	302.02	303.47	301.13	303.09	301.85	300.66	302.07	302.38	303.81	302.39	301.29	303.09	304.19	301.1	302.39	301.93	300.96	302.52	302.5	303.44	301.17	303.18	301.8	302.48	301.84	301.81	302.83	304.7	301.27	301.96	303.53	300.61	302.38	301.7	302.17	302.94	301.23	300.51	301.01	303.41
303.93	304.16	305.19	303.02	302.73	303.27	303.18	304.04	305.84	303.72	304.04	303.09	304.92	304.19	302.31	305.25	303.85	302.47	303.38	303.65	304.2	302.73	304.35	303.84	303.28	303.06	303.98	303.16	303.48	303	304.23	300.31	304.99	302.85	303.82	306.22	304.65	302.48	302.37	304.04	302.7	304.36	304.49	302.37	303.68	304.01	303.77	303.51	303.15	301.53
302.66	300.76	305.37	302.66	305	302.89	303.8	304.73	300.83	303.73	303.58	302.08	302.48	302.39	301.47	302.08	303.65	302.37	303	304.55	302.98	301.53	304.16	304.59	302.89	303.25	305.47	303.14	301.48	303.08	301.25	304.16	302.4	303.33	305.36	302.43	302.74	304.86	304.06	301.96	303.8	302.92	302.52	302.44	302.37	303.17	305.21	301.65	303.44	302.91
312.51	311.68	312.48	312.14	314.19	311.42	313.54	313.29	312.69	312.64	312.7	313.14	311.6	313.4	313.92	313.75	313.51	313.16	313.63	312.83	312.86	312.75	312.39	313.04	311.91	313.96	313.49	313.89	313.07	312.54	311.83	312.54	311.4	311.47	313.81	313	313.61	312.49	312.11	313.4	311.66	312.43	314.65	313.37	315.28	312.93	314.12	313.44	312.84	316.28
293.33	294.5	292.69	292.63	294.44	295.39	292.66	295.67	294.7	294.78	292.99	293.47	294.08	294.07	292.95	292.96	294.96	292.07	291.89	293.73	294.57	295.31	295.78	294	291.95	293.11	294.53	294.74	293.92	295.2	295.84	293.5	293.95	295.1	292.71	293.88	293.88	293.27	293.24	292.47	292.87	293.61	295.03	295.27	293.35	294.9	293.46	293.37	294.46	291.52
305.02	302.26	302.62	303.03	304.51	304.45	303.57	303.86	303.5	302.2	304.84	302.2	303.4	302.53	301.42	304.25	303.03	303.23	302.34	302.46	304.44	303.2	303.47	303.07	303.49	302.52	302.21	304.24	303.24	304.45	304.2	301.36	304.5	303.03	302.17	303.9	303.82	301.84	303.91	301.69	305	304.46	300.71	301.53	302.97	305.1	303.54	304.91	303.17	305.06
317.91	315.5	315.25	319.02	316.57	317.48	317.14	315.85	317.16	317.7	318.12	317	316.33	316.88	319.84	317.36	315	318.27	315.99	317.02	315.83	317.18	315.99	317.2	315.63	315.37	318.23	315.53	316.28	318.07	315.51	317.07	315.62	317.15	316.04	314.62	315.95	316.08	319.27	315.15	317.73	314.66	317.61	316.02	317	315.92	314.84	316.58	316.66	317.64
311.02	312.1	310.92	310.81	310.39	309.83	312.32	311.13	308.69	309.66	311.02	309.28	310.67	310.21	311.87	311.07	311.27	311.09	310.88	309.1	310.18	311.25	310.53	311.1	309.76	309.39	311.88	311.19	309.35	312.53	310.85	310.74	311.96	310.64	310.66	309.58	309.72	309.92	309.89	309.56	310.13	311.29	311.12	310.75	310.83	312	309.72	309.77	309.68	311.22
317.44	320.02	317.92	318.78	320.84	318.59	319.03	317.73	319.44	317.37	319.02	318.23	319.76	319.35	317.8	318.46	318.15	317.75	317.09	318.74	317.3	319.22	317.49	317.38	318.13	318.86	320.37	318.97	316.42	318.81	316.94	317.83	320.07	319.55	317.64	319.14	317.63	319.57	319.38	318.23	317.79	318.82	319.14	320.65	319.85	318.81	318.24	317.13	318.23	319.45
303.99	306.56	304.47	304.21	304.9	307.6	306.45	302.36	304.72	305.45	305.1	305.27	306.66	305.45	303.6	304.94	306.16	303.92	304.72	303.86	305.16	305.13	304.66	304.83	305.71	305.76	304.66	305.54	304.07	304.25	304.81	304.23	304.93	303.88	307.03	305.57	305.41	304.52	307.14	305.58	307.3	304.06	305.59	304.66	304.57	305.05	304.73	304.07	305.85	304.61
293.77	295.52	293.8	294.41	295.09	292.03	296.14	294.85	293.03	294.65	293.39	295.04	294.66	293.69	293.45	294.41	295.15	293.58	295.29	293.56	293.61	293.4	295.31	292.78	293.38	293.04	294.19	294.27	292.48	293.83	294.92	293.88	292.28	295.07	295.2	294.27	293.84	292.84	292.87	294.51	295.47	293.85	294.59	293.85	295.47	291.35	293.32	292.54	293.21	293.9
300.1	301.25	301.47	300.84	301.54	300.72	299.17	300.09	299.7	302.15	301.19	300.31	301.02	300.73	300.37	299.33	300.35	299.75	298.04	299.74	298.9	300.37	302.33	301.46	300.35	299.45	300.26	301.88	298.04	300.81	299.31	300.71	299.19	298.3	300.14	298.58	300.15	301.32	299.53	301.29	300.02	298.62	300.27	299.38	302.26	299.93	300.39	302.24	300.06	298.36
318.67	316.22	314.32	316.59	316.46	316.08	314.94	316.86	318.42	315.77	315.67	316.63	318.05	317.23	316.77	316.94	317.67	315.75	317	318.12	316.91	317.83	314.68	315.07	316.95	316.85	318.92	316.25	316.62	313.91	316.84	315.86	317.01	316.89	316.02	317.59	317.88	316.48	315.29	315.44	316.48	317.37	317.06	317.81	316.03	315.62	315.45	315.35	317.36	316.52
303.1	302.65	302.47	302.53	301.59	303.14	303.29	302.48	303.67	306.27	303.78	303.13	302.41	304.62	303.16	301.61	301.44	303.4	302.76	302.32	302.96	303.69	302.58	301.01	303.53	302.69	303.71	302.32	303.46	301.54	303.1	302.3	302.37	302.3	304.55	303	302.56	303.41	301.84	303.63	303.37	303.58	304.1	302.96	303.81	304.63	303.23	303.13	303.42	303
312.31	313.56	313.61	314.12	313.46	313.65	313.25	314.76	313.48	311.55	310.98	313.53	314.55	312.35	311.72	313.06	314.07	314.49	314.18	313.45	312.58	314.11	312.01	311.8	313.48	312.77	312.04	312.65	312.89	314.78	314.03	311.98	314.46	312.17	311.79	312.22	311.79	313.07	315.17	312.06	313.45	313.58	313.19	313.15	313.2	313.13	311.69	313.17	313.81	312.54
306.61	306.29	305.64	305.39	305.4	306.6	306.27	306.62	304.06	306.53	307.09	305.78	306	307.1	307.54	306.24	306.05	308.69	305.67	308.2	305.34	307.54	305.41	306.6	307.32	309.65	307.2	304.92	305.49	305.61	306.74	305.6	306.88	305.06	306.22	304.77	305.5	306.54	305.47	307.27	306.53	304.9	305.97	305.92	305.38	307.67	307.58	305.86	305.1	305.56
325.66	326.92	327	328.42	327.87	328.81	325.94	327.66	328.36	326.51	326.65	329.69	328.35	327.83	327.58	328.86	326.42	327.68	326.99	326.45	328.7	326.29	328.88	328.07	328.66	326.63	329.63	327.13	328.68	329.01	328.42	326.61	326.89	328.34	329.06	327.79	327.05	326.31	327.39	327.08	328.04	325.46	327.87	328.13	329.09	326.68	326.09	329.33	327.44	326.96
312.09	311.68	312.05	314.4	312.92	311.07	312.34	312.11	309.97	311.7	310.87	312.21	311.92	310.7	311.76	313.35	311.33	312.18	310.37	313.06	312.11	311.48	312.05	310.86	311.15	312.89	311.59	311.73	310.33	312.03	313.4	311.51	311.91	311.66	311.12	310.89	311.59	311.64	311.64	311.75	312.25	312.29	312.14	310.4	311.39	310.01	309.35	311.22	309.69	312.14
310.89	310.42	309.34	309.7	311.38	309.62	309.08	307.53	309.81	311.45	309.9	310.64	309.21	310.57	310.42	310.09	308.41	309.02	310.84	309.96	309.61	309.95	309.21	309.31	310.92	309.73	311.71	310.31	308.78	309.22	309.05	309.16	308.05	310.09	308.93	310.21	309.49	310.61	309.17	311.4	311.7	309.87	308.82	310.11	308.86	309.37	309.64	309.05	310.48	307.77
317.55	316.79	316.68	315.05	316.9	315.43	316.7	315.78	315.56	316.67	315.12	316.28	316.52	318.52	316.92	317.32	315.32	314.92	316.07	316.74	316.22	315.31	316.56	316.73	316.34	315.74	317.05	315.37	316.88	317.13	315.68	314.87	317.3	315.41	316.55	316.17	317.58	314.88	317.23	315.29	317.39	316.02	317.23	315.96	316.99	316.94	318.76	315.45	316.22	317.5
303.86	303.02	303.34	302.36	305.29	303.19	303.71	303.25	305.19	303.81	303.35	302.49	303.02	303.27	304.87	301.92	303.36	303.48	303	305.57	303.95	302.74	303.61	304.48	302.48	303.19	302.24	301.63	302.2	303.81	301.68	304.37	303.86	302.51	304.03	304.43	303.99	304.68	304.32	303.28	301.68	302.9	304.13	304.31	302.76	303.93	303.9	303.25	302.92	301.63
315.59	314.49	315.28	314.63	315.19	314.81	313.83	315.9	316.95	315.4	315.68	314.31	314.88	314.95	314.43	314.59	314.98	316.32	315.74	317.41	316.05	314.68	316.62	316.37	314.35	314.97	314.91	316.03	315.25	313.73	314.39	314.44	315.6	314.42	314.4	315.47	315.66	314.57	316.79	313.54	313.77	314.99	313.82	314.78	315.03	314.91	314.48	313.88	315.01	315.5
319.27	317.98	318.56	317.11	318.28	318.87	319.01	317.8	317.89	317.61	318.7	319.9	320.1	317.54	318.34	320.08	318.26	318.77	317.16	319.19	321.35	318.26	318.53	318.28	318.37	318.85	317.72	319.95	317.96	316.61	319.41	318.66	320.52	318.95	318.12	319.43	320.09	319.95	319.1	318.75	318.94	318.23	319.09	318.32	319.84	318.11	320.3	320.73	318.41	317.19
306.34	306.07	304.72	307.28	306.1	306.64	307.58	308.17	304.36	306.73	306.76	307.11	306.38	307.91	306.32	306.47	306.52	306.04	307.11	306.73	305.59	307.87	307.31	305.87	307.66	308.81	305.97	308.1	307.95	306.29	308.1	306.76	309.17	306.61	307.35	306.71	306.38	306.33	306.38	306.18	307.36	305.76	307.74	305.72	306.55	307.78	306.02	307.74	306.46	305.52
297.8	294.99	297.02	297.11	296.51	297.14	296.39	296.5	296.11	296.48	294.94	295.74	296.85	296.81	298.2	297.92	295.95	298.43	296.76	297.3	297.03	297.77	294.83	297.35	296.73	297.33	297.83	297.75	297.3	296.16	296.35	297.37	298.2	297.63	296.22	296.68	296.62	297.06	296.8	295.36	296.63	296.58	296.55	295.49	295.52	298.16	298.6	295.58	296.5	296.11
311.93	311.11	312.17	311.95	312.4	311.37	312.29	312.84	310.9	312.17	312.32	313.15	310.93	311.5	311.56	312.57	313.52	314.51	312.95	310.97	310.87	311.23	310.45	310.65	312.74	311.35	311.26	311.65	312.21	313.21	312.09	312.75	313.49	311.29	311.31	312.46	312.3	311.88	310.53	312.75	312.58	311.56	311.9	312.59	312.57	312.76	311.6	312.24	311.91	310.93
324.25	324.14	325.82	326.99	324.81	325.07	325.31	325.5	325.76	324.41	326.15	326.78	323.45	326.41	325.85	325.05	324.61	324.87	326.21	325.12	324.02	324.63	324.19	325.31	325.81	324.75	324.71	324.79	325.87	325.31	324.59	324.03	326.02	325.71	325.58	325.71	325.97	324.82	323.95	324.97	323.92	324.18	326.3	324.79	326.32	325.86	324.5	325.55	326.13	325.82
315.58	313.43	313.66	312.73	312.88	312.2	314.55	313.2	313.11	313.78	312.07	310.95	313.97	312.24	314.76	312.4	312.92	313.74	313.97	313.49	312.87	312.64	314.74	312.44	314.1	311.82	313.15	313.52	313.19	314.06	314.06	313.58	315.04	312.98	313.69	313.29	314.79	311.64	313.74	316.25	313.48	313.19	314.54	312.51	313.86	314.58	314.2	312.05	313.24	312.52
306.77	304.97	305.15	306.57	305.27	306.5	305.17	305.66	308.27	306.89	306.38	306.17	304.51	306.28	305.81	306.47	306.95	305.8	305.65	306.64	305.3	305.86	307.48	306.87	307.2	306.37	307.08	305.64	306.58	306.73	307.06	305.2	306.45	304.89	306.03	305.65	305.47	307.03	305.19	304.83	307.01	307.14	305.22	306.12	304.59	306.43	308.09	305.78	305.92	306.77
312.56	311.26	312.76	311.59	311.09	311.5	313.9	312.74	312.12	311.08	312.49	312.64	313.12	312.77	313.05	311.41	312.28	312.02	312.37	311.06	313.93	312.26	311.45	313.19	313.63	312.15	312.77	313.76	311.04	312.19	312.35	311.16	310.59	313.51	313.07	311.52	312.65	311.55	310.92	310.76	313.78	312.8	312.09	311.72	312.51	312.87	313.59	312.98	311.34	310.98
323.61	325.11	325.77	324.86	324.29	323.24	324.98	326.26	325.74	324.41	325.05	325.99	323.82	325.86	323.47	324.55	324.78	325.48	325.19	325.22	323.91	324.49	323.88	324.64	324.95	323.49	326.16	323.73	325.53	324.62	325.36	323.56	322.25	326.21	323.48	326.45	324.34	323.84	322.36	324.51	325.95	324.16	327.46	323.76	322.99	324.52	323.54	323.77	325.05	323.25
316.63	318.76	316.8	316.84	317.51	316.73	316.45	317.48	315.33	314.75	316.76	314.58	317.18	315.19	314.99	315.96	316.09	317.46	315.49	315.54	315.83	317.92	315.89	316.13	317.16	316.18	317.09	315.15	316.47	316.64	315.91	316.02	316.87	318.06	316.71	316.02	314.57	317.23	316.08	315.05	316.3	317.42	316.91	316.4	316.31	317.28	316.7	315.92	316.14	315.23
296.52	297.02	296.26	298.45	296.62	296.6	295.44	295.55	297.85	297.33	297.89	298.23	298.27	296.18	294.87	298.31	298.15	296.86	296.1	296.66	297.7	296.17	296.3	297.43	297.05	296.32	298.59	297.15	297.03	298.35	296.3	298.08	298.3	297.21	295.32	298.82	297.02	295.55	295.71	295.05	297.55	297.69	296.41	296.09	295.46	297.54	296.39	295.85	295.72	296.47
319.83	316.07	317.23	318.33	318.71	316.68	317.89	317.52	316.82	316.26	319.73	315.8	318.62	317.72	316.36	317.44	316.61	318.21	317.6	316.18	316.6	317.37	317.75	318.02	317.74	316.33	318.3	315.72	318.4	315.06	318.53	319.21	318.19	318.04	317.43	317.82	318.05	317.35	318.38	318.57	316.1	317.47	317.25	317.29	318.3	316.39	317.49	317.56	317.27	316.42
304.17	304.12	303.77	303.44	305.94	303.53	301.73	305.42	303.39	303.91	305.54	303.16	302.4	303.58	302.5	302.2	303.7	303.75	303.5	301.97	304.46	302.21	303.39	303.55	302.74	303.23	302.85	304.17	301.07	304.4	302.42	302.5	306.26	302.93	303.57	303.72	304.61	302.86	303.56	305.08	302.89	302.38	302.6	303.38	302.15	304.28	303.98	304.62	302.97	304.5
313.69	314.26	313.99	313.79	314.32	314.28	312.59	313.79	313.52	312.66	313.77	312.28	311.98	314.53	314.06	312.62	313.66	312.43	313.14	313.68	313.48	312.98	313.99	313.92	311.76	313.89	312.94	313.85	313.06	312.41	313.59	313.35	312.75	313.13	312.94	312.83	314.39	312.27	313.15	313.84	314.31	313.47	312.84	312.13	313.91	313.46	311.98	312.44	313.89	314.25
305.78	303.47	304.69	306.06	304.64	303.38	303.48	304.61	304.14	305.26	305.71	307.12	303.93	303.99	304.65	305.02	304.81	305.44	304.87	305.11	304.92	303.95	307.05	305.2	303.21	304.67	304.7	307.59	305.02	304.61	307.22	304.7	305.09	305.52	303.79	303.8	305.26	304.73	303.27	303.71	304.5	304.8	304.51	306.06	305.19	305.16	305.59	306.45	302.98	303.65
295.74	296.54	294.57	295.59	294.11	295.37	295.56	295.1	294.44	294.08	294.74	295.66	295.21	293.98	294.97	296.6	296.28	294.88	296.01	295.78	295.69	294.99	295.52	294.34	294.83	293.98	295.15	294.51	295.45	295.05	295.59	294.62	293.57	296.82	295.74	293.89	295.2	293.36	294.85	293.37	294.92	295.85	295.07	295.06	297.75	295.59	294.76	294.04	296.17	295
319.08	318.97	318.78	317.39	316.96	318.7	317.75	318.94	316.77	317.43	318.71	320.68	316.32	319.1	318.09	318.57	319.18	318.35	318.29	317.02	319.29	316.95	318.69	318.98	319.75	321.18	318.92	319.91	319.94	318.75	319.32	319.25	317.17	317.81	319.3	318.13	318.49	318.99	318.92	318.09	318.25	317.91	318.19	319.18	317.07	317.9	318.41	318.59	318.64	318.11
302.59	303.71	303.94	305.41	303.99	304.67	304.03	305.25	304.16	304.15	304.11	303.95	304.34	303.63	304.78	304.79	305.37	304.69	304.56	303.45	305.22	305.8	305.41	304.13	304.62	304.83	305.52	303.54	305.03	304.55	305.68	305.71	304.35	304.58	305.36	305.67	305.51	304.3	304.35	305.07	302.91	304.31	304.26	304.95	303.29	304.49	305.16	302.47	305.24	305.64
314.93	315.6	316.31	314.76	316.23	315.31	313.53	314.37	315.22	315.88	313.57	314.29	314.43	315.73	315.08	316.31	315.67	314.77	315.28	314.82	313.62	315.91	314.17	315.69	314.86	315.37	314.75	314.54	315.06	313.31	317.39	315.59	313.79	316.8	315.69	314.44	315.28	316.55	316.46	312.72	312.56	315.12	316.11	313.76	314.98	315.38	314.8	316.4	316.29	315.7
309.56	309.58	309.03	308.05	308.93	310.04	308.36	311.35	308	307.85	308.79	308.94	310.79	308.31	309.99	311.52	308.15	307.79	307.54	309.05	308.5	308.58	306.68	308.93	311.15	308.98	308.73	308.17	309.29	307.98	309.81	310.01	308.64	308.58	310.08	311.09	310.27	309.26	307.59	306.87	307.73	308.23	309.75	308.77	309.29	307.62	308.45	308	308.3	309.25
294.27	293.69	293.23	294.2	294	293.93	294.08	294.83	293.87	294.62	294.78	292.19	295.48	293.36	292.87	293.8	295.38	292.88	293.77	294.23	295.26	294.77	294.55	294.68	294.49	293.49	293.66	293.45	295.1	295.15	293.46	293.33	295.63	294.15	294.37	295.89	293.91	294.26	294.84	294.57	294.12	293.54	295.1	295.1	293.69	294.73	295.03	293.59	292.5	291.81
303.14	303.75	304.75	304.02	305.25	305.04	303.93	304.89	305.53	304.8	307.11	304.4	306.38	302.45	305.01	305.99	305.24	306.56	304.17	304.26	304.68	303.49	303.99	303.11	304	305.85	305.1	304.64	305.93	304.68	302.94	304.45	305.82	303.43	304.87	305.46	305.47	303.36	304.33	303.72	305.32	302.41	304.61	304.54	302.53	304.74	305.95	304.11	303.87	305.12
313.13	312.84	313.33	312.21	312.81	311.69	311.98	310.83	312.35	312.97	313.07	313.5	312.91	313.51	313.34	313.12	312.98	314.13	311.36	312.28	313.63	312.23	313.12	312.74	312.17	313.76	314.29	311.36	313.18	312.54	310.69	313.99	312.85	312.87	314.4	312.39	311.98	315.32	311.51	310.77	311.76	312.83	313.48	313.1	312.23	312.7	311.68	311.35	312.38	312.35
315.45	315.38	314.02	315.86	314.3	314.77	312.78	313.14	312.87	313.57	314.11	312.5	314.26	312.42	314.3	312.38	313.3	314.16	313.16	315.5	312.6	313.14	314.24	314.39	314.92	316.21	312.7	314.58	315.15	313.99	315.54	316.24	313.08	314.54	314.98	312.62	313.74	316.11	314.03	313.92	315.21	314.08	314.19	313.83	315.79	312.86	314.8	314.44	313.24	314.97
302.86	302.85	303.42	303.3	303.41	302.38	304.19	306.01	303.35	302.2	303.83	304.2	303.47	301.42	302.11	305.54	305.13	301.87	303.3	302.79	304.23	305.22	303.12	301.54	300.88	302.72	302.53	302.41	302.66	303.77	301.71	302.29	304.29	304.42	302.43	304.05	303.38	304.93	301.4	303.72	303.38	303.33	301.51	303.8	304.02	303.31	302.95	304.3	305.07	303.16
300.34	298.6	301.2	300.09	300.42	300.16	301.17	300.93	299.66	299.4	301.17	301.26	302.5	302.37	300.34	300.25	301.84	301.93	299.64	299.98	300.46	299.86	299.32	300.75	301.77	299.34	300.8	300.26	301.41	300.57	299.47	300.42	299.67	298.86	300.42	297.89	300.1	301.01	300.59	300.82	301.67	299.87	298.15	300.51	299.89	299.77	301.18	301	300.93	301.14
313.45	312.04	313.73	313.15	312.74	312.86	314.19	313.42	313.54	314.02	311.12	312.51	312.51	311.73	313.56	312.7	313.41	314.5	312.02	311.96	313.43	312.52	312.02	314.65	312.86	311.92	310.81	312.49	311.38	311.98	314.5	313.48	313.53	313.89	313.22	311.41	313.17	312.13	312.47	312.34	313.92	312.28	312.98	311.66	313.06	314.34	313.28	312.73	314.66	313.02
314.88	318.68	317.8	316.72	317.38	318.66	317.84	318.84	316.64	314.91	315.81	317.54	316.08	315.15	314.92	316.94	317.17	316.32	317.48	317.51	318.03	316.15	318.52	318.09	315.93	316.96	319.91	316.37	317.15	315.85	317.9	317.69	317.27	317.5	316.96	316.76	317.69	318.08	318.08	315.64	317.16	317.74	316.93	316.06	317.06	317.16	316.22	313.47	316.72	317.4
304.34	303.73	304.33	305.65	304.02	305.73	303.79	303.87	306.11	305.12	304.33	303.71	303.64	304.92	305.22	305.57	303.18	305.38	304.27	304.83	305.08	302.8	306.6	303.88	303.47	304.16	306.78	304.68	305.29	304.72	305.14	305.05	305.65	304.28	303.5	305.89	305.99	302.84	304.66	305.26	305.58	303.07	305.5	305.62	304.59	304.5	305.43	304.71	303.5	305.61
300.48	299.7	300.19	299.81	302.97	300.92	300.94	300.4	300.46	301.03	299.59	302.17	300.89	300.88	300.99	300.83	301.68	300.57	301.29	301.55	301.78	301.57	301.94	301.1	300.95	302.05	301.66	300.99	298.88	299.79	299.71	301.28	300.12	301.58	298.3	301.37	299.05	299.82	301.33	301.11	300.34	301.12	300.6	299.92	302.58	302.42	299.87	301.29	300.74	301.13
311.9	311.3	312.94	312.39	312.48	312.38	311.61	312.46	313.18	311.7	313.24	310.74	313.75	311.94	312.81	313.1	314.8	313.64	310.17	312.29	313.13	311.75	309.89	313.31	311.66	311.25	309.57	311.96	311.6	312.17	310.47	311.85	311.09	311.43	310.52	314.52	312.16	313.06	311.38	313.6	311.62	311.39	312.84	311.16	311.46	312.23	312.54	313.45	314.74	312.7
313.52	313.3	312.85	313.47	312.36	313.01	312.33	311.5	314.13	313.49	314.64	313.58	314.39	313.25	313.04	312.55	313.08	313.52	311.63	314.71	312.97	313.25	314.44	312.72	312.77	313.65	313.12	311.32	311.8	312.11	313.71	312.61	312.38	313.08	312.05	311.95	313.07	312.61	312.38	313.5	312.36	312.53	312.35	313.25	314.3	311.74	314.57	314.19	314.33	312.52
312.31	313.46	313	313.16	311.78	313.16	313.24	314.21	312.61	311.85	312.84	314.34	313.72	312.66	314.39	313.38	313.98	313.06	314.61	313.24	313.79	312.74	313.39	312.59	313.98	311.16	312.74	312.97	312.7	314.52	311.97	314.28	312.84	315.16	313.69	314.02	314.21	311.16	314.32	313.93	311.49	313.62	311.97	313.58	312.82	312.75	313.86	314.04	313.42	312.21
301.79	301.61	301.43	300.34	301.07	299.46	301.43	300.89	300.83	300.73	300.7	301.54	300.46	300.12	300.39	301.54	302.7	299.57	300.93	299.82	301.01	302.43	299.93	300.25	302.8	301.77	301.04	301.19	302.86	299.63	299.92	301.37	302.49	299.15	301.4	300.32	300.9	301.79	300.28	300.41	302.58	299.98	301.56	301.94	301.63	301.16	302.06	301.22	301.18	299.23
310.55	309.32	311.52	309.77	310	309.52	309.9	310.01	309.78	310.11	310.58	312	308.66	310.12	308.54	311.32	310.26	310.31	310.04	307.94	309.06	311.01	311.29	308.06	310.25	309.68	309.98	310.63	311.81	308.22	311.12	309.51	310.12	310.65	310.5	308.41	311.03	309.5	309.32	309.62	309.26	310.88	308.82	310.18	310.4	309.42	310.2	308.98	308.65	308.69
305.05	304.87	303.67	303.55	304.65	304.77	305.61	305.39	303.8	302.76	307.83	304.34	305.09	304.12	305.35	304.8	302.16	303.49	304.39	303.88	305.39	306.84	305.03	305.13	305.6	306.55	304.07	305.39	305.49	304.55	306.08	303.66	305.36	302.94	304.31	306.55	303.6	305.26	305.02	305.79	305.36	306.16	305.83	303.78	303.94	302.94	306.07	305.92	305.01	306.2
327.32	327.4	326.62	329.58	326.63	326.63	326.82	329.28	328	327.02	327.86	326.14	327.31	326.91	326.53	327.97	329.03	330.02	328.87	326.89	327.02	327.36	328.47	326.45	326.66	328	327.57	329.36	326.1	326.86	327.62	326.94	327.69	326	328.18	327.89	327.45	328.45	327.36	328.75	327.3	326.08	326.62	329.14	327.59	325.94	329.23	328.15	328.03	326.65
312.92	312.05	313.71	313.21	313.38	314.53	312.13	312.81	311.81	313.19	312.92	312.99	312.81	313.62	315.06	313.49	312.48	314.38	314.84	312.27	314.8	313.6	313.88	311.6	311.8	314.46	313.23	313.81	313.27	314.1	313.64	313.92	312.45	313.79	314.7	312.52	314.17	312.63	312.1	313.38	313.73	315.03	311.32	313.36	312.53	315.32	312.38	314.02	313.95	314.48
327.19	327.64	327.74	329.02	329.86	328.28	326.5	328.51	328	327.37	327.93	326.73	327.03	329.15	325.19	328.96	327.74	327.55	327.32	328.91	327.73	327.53	327.71	328.62	328.45	326.03	326.52	329.55	327.66	328.43	328.36	328.64	326.78	329.12	327.81	327.61	327.83	328	327.71	329.28	328.18	327.65	328.81	327.53	328.59	329.32	327.47	328.26	327.3	327.94
313.33	311.11	309.5	310.24	310.26	309.8	312.02	310.31	310.03	311.85	310.25	310.35	312.75	309.77	310.17	309.22	311	309.8	311.54	310.79	311.21	309.28	310.43	310.76	311.59	311.57	310.36	312.05	309.15	310.3	308.48	309.6	311.54	310.08	310.25	308.99	310.45	312.05	311.06	309.83	310.12	310.93	310.5	312.09	310.95	309.66	310.89	311.15	309.05	310.64
304.2	302.34	301.36	302.56	302.86	304.13	304.17	301.78	303.34	305.06	304.02	302.66	304.04	305.47	306.49	302.99	302.56	303.89	303.08	303.98	302.24	301.22	303.59	303.56	301.04	302.7	302.98	303.9	302.74	302.86	302.3	303.58	303.85	303.98	303.37	302.82	304.01	303.27	302.83	303.86	304.3	303.24	301.62	303.8	303.44	302.06	304.15	302.98	302.56	302.07
329.19	329.81	327.68	327.68	328.75	330.14	328.53	329.09	329.26	329.81	328.25	327.89	327.53	329.88	327.66	331.46	328.71	329.57	329.84	329.31	327.84	327.9	329.64	329.43	328.82	326.47	329.1	328.62	328.31	329.85	327.77	328.59	329.15	329.11	326.86	328.52	327.89	327.64	329.5	329.21	328.46	327.15	328.05	328.53	328.52	330.58	329.35	328.52	327.97	328.59
317.33	315.09	316.88	316.7	316.03	317.68	316.73	317.84	316.87	315.97	318.11	317.76	317.87	318.25	318.12	316.29	316	318.85	317.15	318.25	318.24	318.25	318.9	316.4	317.75	316.25	318.95	317.24	317.81	317.86	318.51	315.19	316.75	317.63	317.92	317.46	317	315.89	317.87	316.99	319.67	315.39	315.8	316.18	316.48	315.79	316.53	318.36	318.01	317.35
304.91	302.76	303.01	303.46	303.53	302.98	302.84	304.71	306.39	304.22	301.8	303.24	302.47	302.41	302.47	303.51	305.04	301.27	300.76	302.75	302.26	303.01	304.33	300.6	303.77	302.83	302.73	303.74	304.38	301.34	301.08	303.78	303.07	303.11	303.31	303.47	303.61	304.95	302.76	301.92	300.63	303.11	302.59	301.09	303.1	301.94	302.69	302.57	302.91	303
315.75	314.28	314.98	314.43	313.89	315.18	318.03	316.02	315.34	316.16	315.52	314.91	314.48	312.18	315.81	315.51	315.2	313.63	314.82	316.9	313.8	314.01	314.02	314.86	314.02	315.11	315.8	314.87	314.57	313.9	313.77	316.67	313.94	316.58	315.68	313.71	315.05	315.59	316.55	317.39	314.16	315.47	312.78	315.33	314.72	314.79	315.1	315.09	314.38	313.93
313.66	314.54	315.37	315.39	315.52	314.73	314.77	314.12	316.12	313.95	315.1	314.44	313.11	315.01	313.67	315.33	313.76	313.26	314.35	315.27	315.07	314.3	314.04	314.45	315.84	315.79	314.44	314.78	313.87	315.15	315.43	313.33	314.07	314.09	314.04	314.18	314.65	316.13	316.36	314.3	314.61	314.28	315.12	315.23	313.09	314.65	313.45	315.52	314.69	315.36
303.28	305.83	305.99	304.26	303.2	305.44	304.06	302.88	305.36	305.33	303.37	305.08	304.16	306.46	305.12	304.89	303.32	305.86	305.85	305.8	303.79	304.04	302.95	305.28	304.73	305	306.31	305.29	303.23	304.8	305.56	305.52	308.31	302.91	306.93	305.21	304.83	304.02	305.38	304.17	303.6	304.2	305.27	306.06	305.59	304.65	305.64	304.3	304.99	305.44
314.6	311.52	310.7	313.03	314	312.28	312.36	313.75	313.89	313.66	312.74	313.58	314.18	311.71	312.45	313.28	312.2	314.98	311.69	312.18	313.15	312.85	312.34	314.97	311.94	310.79	313.59	314.3	312.23	312.98	311.93	312.4	312.51	312.23	313.14	312.18	312.67	312.68	312.28	312.94	312.45	315.86	313.9	315.55	312.19	313.18	313.01	312.24	312.36	312.03
296.38	297.55	297.83	298.03	296.31	295.66	295.9	297.88	295.73	295.83	295.41	297.61	297.24	296.94	297.22	297.3	296.68	294.79	295.75	298.04	296.03	298.39	297.15	294.12	296.19	296.01	296.52	297.74	294.97	296.7	296.36	295.2	296.83	297.72	297.09	296.72	296.42	297.56	297.5	297.77	296.99	297.69	295.89	296.2	296.67	296.08	296.06	296.79	298.47	297.68
328.01	327.94	326.83	327.47	326.09	328.21	328.29	326.85	328.2	328.23	329.87	329.18	326.51	327.98	327.92	327.59	328.72	326.86	328.62	328.51	328.2	328.72	328.05	327.87	327.96	328.77	327.46	328.3	328.26	328.11	327.44	328.37	327.52	326.3	327.34	327.02	327.84	327.59	329.29	327.72	329.54	328.31	328.93	328.11	327.61	327.85	326.02	328.89	330.01	327.07
304.98	303.31	304.31	304.48	302.27	305.52	303.61	303.57	304.45	303.06	303.76	304.93	303.83	304.09	303.95	305.03	303.03	303.72	304.33	304.2	303.52	303.76	304.15	304.58	304.08	304.05	304.94	303.49	303.04	304.22	306.15	303.76	304.06	304.66	303.66	305.89	304.31	304.22	303.59	304.43	303.62	304.64	304.73	303.13	303.87	301.77	306.43	304.65	304.72	304.86
309.93	310.47	309.13	308.22	309.99	309.4	311.08	311.1	308.47	310.24	308.17	309.42	309.9	309.28	308.92	309.59	310.42	309.84	308.19	310.69	311.19	307.98	310.1	310.38	308.75	310.28	308.84	311.18	310.85	311.68	310.79	310.71	310.16	308.81	310.85	310.71	308.36	309.22	308.52	310.99	309.84	310.84	310.91	308.85	310.09	309.99	310.56	307.57	309.63	310.85
311.85	310.51	312.37	313.72	313.02	313.06	311.21	313.12	312.86	312.6	312.22	312.61	313.03	312.36	312.39	312.87	313.73	312.66	312.55	312.62	311.18	312.85	313.12	313	311.98	312.88	313.36	314.42	313.7	315.11	313.16	312.07	312.75	313.21	313.62	313.68	315.63	313.17	312.83	310.82	312.82	312.55	312.75	312.97	312.36	311.99	312.32	313.16	314.87	315.32
312.81	313.03	313.13	313.67	312.35	312.61	313.38	313.7	312.55	311.36	313.93	312.6	311.41	311.27	313.37	312.75	312.02	312.58	313.42	312.64	313.21	312.17	314.29	313.41	311.46	312.54	311.51	313.21	311.54	313.32	313.36	313.64	312.32	313.57	311.79	311.46	311.96	313.81	312.98	313.46	312.32	314.4	312.17	313.76	312.23	310.9	312.99	312.55	313.4	313.65
315.35	314.19	313.64	313.37	313.2	314.27	314.38	314.48	313.35	314.23	313.92	313.33	314.54	312.79	314.68	312.99	313.71	314.94	313.21	314.1	314.27	314.41	313.21	314.22	312.77	315.01	315.34	315.18	314.78	315.15	313.98	314.1	312.94	313.11	313.48	313.27	314.58	315.19	313.53	314.57	314.38	313.4	314.8	314.72	313.06	313.83	314.67	314.83	314.09	314.44
302.69	304.95	304.68	302.85	302.97	304.35	302.04	303.04	303.81	302.41	302.98	304.01	302.5	304.25	304.22	302.59	304.19	303.19	304.43	303.72	303.15	303.44	303.15	303.54	302.73	301.2	305.62	302.89	303.12	305.5	302.92	302.29	303.5	303.22	303.28	302.22	303.71	303.56	302.63	303.28	303.46	301.89	303.41	301.89	305.24	304.49	303.95	303.41	303.94	303.35
323.06	323.74	324.4	322.69	325.25	324.28	326.97	323.91	326.73	323.33	323.29	323.33	326.17	323.63	324.7	325.01	327.15	324.56	326.49	324.16	326.93	325.66	324.17	323.83	323.39	324.72	324.82	322.07	324.12	323.84	325.9	325.3	324.55	323.79	325.29	323.07	325.11	325.15	323.31	325.62	325.14	324.83	325.59	324.15	324.69	324.83	325.94	324.98	322.76	325.25
316.61	316.64	318.33	319.6	318.7	317.58	317.93	317.68	318.39	318.64	319.41	318.93	317.77	319.94	317.78	315.59	318.95	318.51	320.22	317.91	317.73	316.67	317.15	319.06	318.49	317.56	317.86	320.4	317.47	319.09	318.7	319.01	318.81	316.65	317.97	318.89	318.71	318.75	317.89	317.23	318.1	319.32	318.64	318.22	317.27	320.05	316.01	318.07	318.68	317.58
327.87	327.85	328.44	326.92	328.12	327.58	327.97	327.34	327.71	329.08	328.85	327.59	328.82	327.92	328.03	329.98	326.93	328.16	327.98	327.92	327.04	327.49	326.97	326.98	326.02	327.75	329.37	329.58	327.59	327.88	327.23	326.64	327.67	328.53	328.16	327.63	327.11	327.98	329.3	327.23	327.06	325.97	327.06	329.25	326.36	328.6	328.49	326.06	330.48	327.94
315.76	314.45	316.14	314.77	315.97	315.42	313.76	314.6	314.91	315.71	315.02	315.29	314.7	315.2	313.85	315.11	314.45	313.94	315.74	315.29	315.58	313.73	315.9	314.49	314.66	316.27	314.62	315.56	315.65	315.89	315.24	315.7	314.44	312.49	315.71	314.73	317.28	314.08	315.37	315.44	315.74	314.72	314.27	314.43	315.97	313.27	314.57	316.85	313.34	313.95
303.22	305.1	307.56	303.86	304.85	306.42	307	306.56	303.87	303.9	305.34	306.77	305.62	305.86	304.95	302.19	305.76	304.84	305.89	304.47	306.22	304.85	307.22	305.6	305.35	304.98	305.39	304.83	305.19	304.3	306.22	303.38	304.97	305.11	306.62	305.97	303.87	307.78	303.91	303.57	304.47	303.96	304.45	304.87	303.47	303.18	304.67	305.71	305.02	306.9
318.01	316.85	316	317.46	317.58	316.41	317.07	316.94	316.56	317.45	316.05	316.98	317.84	316.94	316.22	316.13	319.64	318.77	318.82	316.03	316.56	316.82	318.68	315.2	318.4	317.59	316.83	318.15	319.18	318.73	316.97	317.76	317.78	316.07	316.33	318.17	315.81	318.65	317.95	317.84	317.62	317.38	316.32	317.37	318.12	316.26	316.63	315.66	318.19	318.42
306.11	305.91	306.32	306.38	305.5	305.45	305.35	303.84	304.6	306.16	305.63	304.36	304.01	303.96	304.7	305.68	304.21	306.44	305.75	304.97	305	303.33	306.23	305.97	306.92	307.2	305.51	306.73	305.72	307.23	306.96	307.42	307.06	304.9	306.34	305.79	304.74	306.36	306.8	305.03	305.73	306.29	305.35	306.18	305.03	306.44	304.4	304.59	305.16	305.22
294.15	294.87	293.4	295.05	294.75	294.71	295.32	294.16	296.86	294.1	298.35	294.97	294.75	295.84	296.85	295.26	294.68	295.68	295.16	293.64	295.15	295.86	295.2	294.43	295.14	295.89	294.07	294.38	295.5	294.76	294.38	294.58	292.3	296.51	296.54	296.15	296.08	295.3	295.11	295.52	293.1	294.73	294.48	295.16	294.94	295.31	292.92	293.57	294.78	295.31
324.53	324.49	323.31	322.32	326.34	325.26	325.6	325.51	324.6	325.37	323.31	323.43	324.74	326.2	324.46	324.57	324.72	325.23	325.69	323.1	325.52	324.57	322.4	323.3	324.64	323.82	324.13	324.86	324.46	324.01	325.26	325.07	324.35	325.09	325.47	324.03	324.92	322.66	321.58	324.42	324.54	322.8	325.86	324.02	322.55	325.59	325.77	324.03	325.17	323.13
301.72	300.39	300.56	298.52	302.89	301.42	299.98	300.99	298.94	300.18	300.72	299.18	300.65	298.59	299.63	300.88	298.54	297.69	300.1	299.03	300.09	297.84	300.21	299.65	299.43	299.24	300.21	297.62	301.07	300.44	299.85	298.58	299.84	300.51	303.06	298.9	300.41	301.21	299.72	299.39	299.73	299.97	300.83	300.4	299.91	299.57	299.53	299.16	301.86	298.69
293.38	294.59	293.6	293.85	294.65	295.94	294.15	293.74	294.33	293.68	295.21	293.04	293.59	294.2	294.83	293.97	293.02	294.47	294.33	294.72	293.27	294.96	295.6	294.81	295.83	293.53	294.31	295.63	294.05	294.78	293.1	293.86	294.97	295.07	293.05	294.65	294.79	293.65	294.51	292.61	294.66	293.19	293.7	294.83	293.84	295.46	295.43	294.2	293.64	294.13
317.47	317.18	319.17	317.04	318.31	318.13	317.21	316.81	317.51	316.38	317.41	317.15	316.17	316.56	316.05	315.84	317.2	318.64	317.13	316.97	317.61	316.51	317.05	317.73	318.53	318.25	318.21	315.88	315.96	317.18	316.79	317.68	315.41	316.83	318.59	317.87	316.93	317.04	316.95	316.81	317.53	316.33	315.72	316.86	316.65	317.13	317.97	317.51	315.8	317.94
328.44	327.57	325.2	328.68	327.53	328.31	328.26	326.6	327.8	326.35	327.7	328.73	326.18	327.26	328.67	327.12	329.24	328.13	330.03	329.12	327.55	328.79	328.23	327.59	328.36	326.29	327.6	329.72	327.44	329.06	328.92	327.11	328.96	328.56	327.77	328.55	328.71	327.6	325.88	328.88	328.48	329.79	327.74	328.47	330.82	327.24	327.94	328.11	330.25	328.45
302.31	303.6	302.35	302.76	303.34	302.74	301.42	302.5	304.28	303.93	302.94	302.44	302.02	301.68	301.42	301.17	301.58	303.14	303.67	302.47	303.39	301.55	300.98	302.12	303.36	303.13	304	303.8	303.71	301.88	302.64	301.93	300.97	302.48	300.74	302.18	301.07	302.72	302.58	301.55	303.19	302.86	303.06	303.69	303.66	302.99	303.3	302.84	302.62	304.52
326.72	325.09	321.62	326.43	325.03	323.47	324.67	324.05	325.04	325.71	325.04	325.5	324.45	324.26	325	324.58	324.14	324.25	324.42	324.36	323.83	324.7	325.48	324.97	325.3	324.06	323.06	325.65	324.09	324.16	326.07	324.38	324.04	324.01	324.9	323.51	323.09	324.89	324.64	323.43	324.28	324.72	323.19	325.53	323.84	324.61	326.21	323.83	325.23	323.89
301.42	302.01	302.03	300.63	302.56	300.64	299.88	299.99	301.44	299.54	301.33	301.3	300.95	300.53	299.85	300.83	300.23	302.3	301.61	300.81	303.06	301.45	300.89	300.4	300.27	301.54	301.17	300.04	301.83	299.25	301.5	301.52	300.81	301.81	301.87	299.25	301.17	300.68	301.2	298.7	300.65	300.93	299.36	300.69	300.39	300.56	300.03	303.1	299.86	301.01
314.29	313.4	313.6	313.99	314.11	315.49	313.77	314.11	314.46	314.17	313.63	315.06	312.51	315.06	313.79	314.54	314.29	314.71	312.04	316.53	313.17	314	315.56	313.09	314.25	312.27	313.88	314.69	311.91	313.76	315.96	314.23	314.48	314.07	314.02	314.34	314.42	311.35	313.64	312.8	313.24	314.3	315.46	313.95	314.57	315.01	313.97	314.15	313.56	314.68
309.91	309.18	310.2	310.54	308.79	309.4	312.55	310.46	309.21	310.85	309.08	308.92	310.45	309.95	309.7	309.67	309.57	310	310.92	309.56	309.99	311.42	310.17	309.48	309.39	310.39	310.23	309.13	310.29	311.12	309.77	309.77	309.47	309.61	308.8	309.34	310.15	310.39	307.98	310.11	309.37	309.87	310.32	309.27	308.48	309.74	310.31	309.58	311.26	309.48
316.03	314.07	315.27	315.59	316.32	314.69	317.45	315.43	316.46	316.71	314.6	316.83	313.77	314.56	315.45	315.26	316.1	315.01	314.35	314.99	315.72	316.07	316.31	316.17	315.44	315.95	314.44	316.36	314.95	315.17	315.59	315.44	316.01	316.16	315.84	315.71	316.84	314.2	313.07	315.62	315.53	316.76	316.11	315.06	315.29	315.25	316.81	315.1	314.87	316.07
302.71	304.22	304.38	302.66	302.5	303.86	303.22	303.69	304.44	303.72	303.39	301.81	303.81	303.5	301.93	304.06	302.2	300.8	304.28	302.8	303.07	301.75	303.11	303.73	303.3	303.07	303.62	302.15	303.7	303.05	303.09	303.12	304.17	302.72	304.31	303.08	304.45	301.76	302.2	303.03	303.73	303.05	303.31	302.32	303.09	302.52	300.67	304.53	302.35	303.14
310.47	310.92	309.88	311.99	310.06	311.83	310.42	310.06	313.08	310.29	309.52	310.79	312.8	311.39	312.15	312.07	312.04	310.39	311.68	308.64	311.59	312.08	312.33	312.61	310.98	311.71	310.23	309.89	310.3	312.07	311.73	309.31	310.46	312.23	310.46	312.85	310.79	310.23	311.73	312.17	311.68	311.55	311.11	312.2	311.83	309.81	312.15	310.11	312.4	311.27
312.2	313.05	314.01	311.71	311.78	311.85	310.98	313.22	312.57	310.68	310.4	311.21	312.3	312.51	311.48	311.35	310.88	309.5	312.53	312.14	312.26	311.64	311.93	311.92	311.26	310.83	311.3	311.23	313.42	313.32	311.65	314.53	311.29	312.58	310.99	312.5	312.78	312.06	312.6	311.53	311.42	311.86	313.53	311.28	311.59	310.26	311.3	311.23	314.01	311.71
306.1	306.84	308.39	306.64	306.35	305.4	305.54	306.14	304.3	305.75	306.4	306.51	304.97	304.03	306.18	305.51	306.77	305.47	306.18	306.67	305.85	306.93	305.94	306.97	307.27	306.91	306.94	307.16	305.94	305.63	305.35	305.62	306.89	305.55	305.75	306.7	305.4	305.09	306.56	307.32	304.27	305.13	305.73	304.92	305.68	303.98	306.62	304.81	305.5	306.25
316.75	318.33	318.18	316.07	317.15	318.33	316.4	317.22	317.16	317.96	315.67	318	319.28	318.24	317.76	316.26	318.04	317.45	317.82	318.25	317.99	317.3	317.16	317.96	317.16	316.81	317.55	318.44	316.68	315.75	319.03	317.75	315.67	317.39	317.88	316.68	317.05	320.64	316.26	317.1	317.85	317.85	317	317.32	317.21	317.95	317.08	316.43	317.37	316.55
298.51	294.69	294.12	294.08	292.32	294.82	295.02	294.95	296.11	296.35	295.04	295.36	295.09	294.81	294.45	294.8	295.44	293.82	294.14	294.39	295.95	293.95	293.13	293.91	294.44	293.6	294.42	296.01	295.01	294.02	294.93	294.55	295.16	293.81	294.8	292.87	295.04	296.11	293.69	295.3	294.48	295.4	294.21	294.2	293.49	297.82	294.51	294.56	294.16	293.72
319.2	319.22	317.31	318.71	319.57	320.57	319.39	319.86	317.14	317.03	318	318	320.64	319.92	317.35	317.22	316.86	320.66	318.2	318.93	318.19	317.19	318.68	317.81	318.24	318.66	318.47	317.24	318.31	317.85	317.21	315.98	317.82	316.78	318.44	317.85	316.87	318.39	318.66	318.87	318.65	317.87	319.25	318.57	317.46	318.6	317.6	318.88	316.72	316.67
299.75	299.46	300.3	300.04	299.9	300.59	298.41	301.09	299.63	303.28	301.02	299.33	300	299.88	301.05	299.66	300.82	301.81	299.98	299.82	301.74	300.85	299.66	298.8	299.4	300.16	298.94	299.62	300.46	299.59	299.78	298.54	300.32	299.76	301.3	301.59	301.39	300.24	299.03	300.33	301.74	300.47	300.54	299.65	301.28	299.18	299.73	300.2	299.91	299.59
318.42	318.15	316.31	319.57	317.46	317.84	317.39	319.11	317.61	319.28	318.47	317.79	319.01	318.78	317.14	315.51	319.25	318.77	318.33	317.84	318.22	317.17	318.13	318.15	316.88	318.05	319.49	317.25	315.6	317.38	317.18	318.39	317.75	316.44	318.95	318.21	319.14	319.74	318.25	319.08	317.99	316.85	317.49	317.66	316.91	319.08	317.39	317.41	318.13	318.76
300.09	300.16	301.41	301.07	301.12	301.07	302.3	298.76	302.72	300.24	301.65	299.32	300.54	299.69	301.63	300.72	301.51	299.57	300.65	300.82	301.17	301.36	301.9	301.11	299.85	301.25	301.54	299.43	300.57	300.43	300.67	300.59	301.01	302.07	302.63	299.36	299.73	300.37	303.67	300.41	302.69	301.85	300.62	301.9	300.25	300.66	301.87	299.88	301.13	301.59
325.15	327.31	325.66	326.05	326.46	324.87	324.71	326.62	325.29	325.73	324.6	325.46	325.29	326.1	326.46	324.29	325.99	324.84	324.86	325.05	324.54	326.52	324.73	325.04	324.75	326.27	324.09	325.42	325.69	323.74	325.57	324.8	323.33	326.12	324.63	327.12	324.49	325.93	326.46	325.11	324.4	324.21	323.89	326.37	326.44	325.57	326.29	326.14	324.15	326.8
301.09	301.14	303.16	301.55	299.96	302.71	301.15	301	300.59	301.04	299.2	301.77	299.69	301.12	301.67	300.95	300.03	300.92	302.12	300.56	299.77	301.4	301.32	301.65	299.6	300.48	301.08	300.83	300.81	301.9	302.31	300.82	300.58	301.1	299.5	301.28	299.92	302.29	300.7	302.48	302.07	301.34	301.11	301.02	301.1	300.8	300.9	300.13	299.36	300.76
315.61	313.86	314.42	314.45	313.98	314.03	313.44	314.43	313.1	316.31	315.41	315.43	314.73	314.55	314.21	314.71	313.81	314.33	314.76	312.59	313.04	315.93	316.3	313.58	313.54	315.31	315.14	315.08	315.69	315.91	313.92	315.64	313.45	315.47	315.65	314.29	315.95	315.25	316.12	316.89	315.66	313.19	314.04	316.51	314.97	314.69	314.71	312.87	315.09	313.9
317.7	317.67	319.11	316.34	318.96	318.52	317.88	316.62	319.18	318.57	319.25	319.32	319.85	319.95	318.33	318.65	319.26	318.18	317.82	319.25	318.57	318.68	317.7	318.71	318.77	318.17	318.66	318.47	317.29	319.09	318.38	318.98	317.3	319.37	318.9	318.65	318.92	318.68	316.43	319.06	318.65	320.58	318.14	317.08	317.93	318.23	318.41	318.9	319.35	317.54
317.36	316.98	317.6	316.49	317.08	317.31	316.15	317.94	317.06	317.12	314.97	317.57	317.03	318.58	318.5	318.13	316.39	319.04	317.6	316.76	316.93	318.24	318.17	319.26	316.14	315.98	317.88	317.14	318.35	318.38	316.28	316.52	316.71	316.62	317.14	317.23	317.8	317.65	316.4	318.07	317.89	315.78	317.1	318.23	316.99	316.46	317.11	318.49	317.05	318.62
306.1	304.46	304.88	306.57	307.12	307.15	306.96	307.1	305.45	306.91	307.03	305.18	306.63	306.01	306.88	307.28	305.06	305.8	306.43	305.24	308.36	304.97	307.18	308.46	304.83	305.64	307.4	305.54	306.75	305.78	307.4	307.5	305.68	306.56	306.38	304.85	305.7	307.93	306.52	307.2	305.05	306.5	304.29	306.81	305.77	305.86	306.9	307.66	305.49	306.77
305.86	307.04	307.74	308.52	307.87	307.78	306.27	306.03	307.41	308.14	307.6	306.74	305.87	306.64	306.57	305.77	306.44	305.65	308.12	307.31	305.19	309.22	306.2	305.78	306.7	306.68	308.53	307.7	307.74	305.95	306.31	305.94	306.88	307.28	306.53	307.61	306.28	306.79	305.09	307.06	306.04	307.64	307.97	307	305.81	306.43	306.9	306.55	307.79	306.56
326.22	325.67	327.96	328.91	326.77	328.14	327.47	328.54	329.69	327.82	326.14	327.18	329.29	327.6	326.17	327.94	325.72	325.39	327.82	328.71	327.61	327.93	327.57	328.4	328.42	328.78	326.49	329.07	326.6	328.71	328.9	329.4	327.94	326.75	327.79	326.87	329.29	329.32	327.6	328.15	327.57	327.99	328.01	328.29	327.37	327.52	328.28	326.78	327.39	327.69
307.21	305.09	305.91	304.78	307.12	306.72	304.46	306.07	307.37	304.34	307.46	305.35	306.02	304.92	305.45	307.56	305.93	306.71	309	306.94	308.23	306.19	304.58	304.94	305.7	306.38	305.75	305.13	303.03	306.2	307.4	306.53	306.78	306.25	306.15	305.34	305.16	307.5	304.42	304.94	307.19	306.35	304.92	306.17	306.66	306.37	305.27	309.32	305.61	305.11
311.15	316.55	313.71	313.2	312.74	312.46	313.66	311.98	311.25	312.86	312.13	314.78	313.67	312.09	312.11	312.95	313.26	312.8	314.42	312.57	313.6	312.76	312.08	313.47	310.92	311.59	312.79	311.59	313.76	314.81	314.84	312.71	313.64	313.05	315.18	312.86	312.34	313.94	312.41	312.9	313.69	314.65	313.95	314.26	313.45	313.55	312.76	313.29	312.71	312.82
313.21	312.26	311.76	313.33	313.1	314.23	314.02	312.71	313.72	310.74	313.69	313.52	312.4	314.48	312.84	313.75	312.66	312.21	313.84	313.41	313.6	311.78	313.41	312.7	311.56	313.37	313.38	313.29	312.96	312.26	313.59	311.4	313.54	314.36	314.2	313.35	312.66	314.51	312.61	313.38	313.61	313.44	312.29	314.35	311.53	313.44	312.7	311.95	315.12	313.3
295.22	295.92	295.59	294.42	294.21	295.08	293.92	294.44	296.49	296.65	294.78	294.55	293.24	295.46	293.48	296.22	296.1	295.72	295.83	293.91	295.36	296.71	294.95	296.58	295.48	295.31	293.43	293.97	295.75	295.08	293.86	294.03	294.86	294.74	294.92	295.04	296.67	295.55	294.74	297.83	293.9	295.03	295.72	294.58	295.8	296.38	296.14	294.76	294.76	293.99
315.91	314.72	314.98	315.94	312.44	314.17	315.97	316	315.6	314.84	313.97	314.33	315.71	314.75	313.99	314.8	315.89	316.19	314.86	315.1	313.58	315.6	315.21	314.81	315.91	317.46	313.14	313.46	316.17	315.36	314.76	313.88	316.38	315.71	315.3	314.81	313.74	315.84	315.59	314.42	315.38	314.92	316.55	315.72	314.74	314.29	313.61	314.72	316.51	314.2
314.49	313.71	314.05	313.93	313.54	313.01	313.35	314.36	313.97	312.66	313.07	312.84	312.41	313.82	313.86	313.57	314	313.92	314.09	314.47	313.18	311.6	312.66	314.22	313.38	314.23	313.86	312.5	313.47	312.13	313.89	314.05	312.69	314.48	312.15	313.67	312.45	312.02	313.72	313.01	312.93	313.59	312.97	312.12	314.31	313.72	313.55	312.24	313.69	313.7
304.23	305.49	303.71	305.04	302.64	304.06	304.11	303.37	304.19	302.48	304.26	304.39	304.09	302.66	304.84	304.45	302.53	303.87	303.28	304.71	304.41	305.71	303.26	304.28	303.63	304.91	305.55	304.23	304.07	302.32	306.64	306.65	302.7	302.97	305.15	306.36	303.4	303.15	302.56	303.86	302.71	304.32	304.18	303	306.09	304.25	305.97	305.27	304.59	304.86
305.74	303.2	305.4	304.83	304.95	303.06	304.88	306.01	304.64	304.5	305.04	306.1	305.08	305.23	306.41	302.66	303.76	303.42	304.24	303.84	304.03	304.78	304.37	304.6	305.63	306.06	304.56	305.83	305.01	304.65	303.81	306.68	304.88	304.79	305.17	304.02	307.39	304.94	303.68	304.56	305.24	304.85	304.79	304.68	305.4	304.62	304.81	305.41	306.65	304.61
327.63	325.45	326.24	327.68	326.53	326.64	328.7	326.92	326.18	329.24	328.7	325.6	327.47	327.24	327.11	327.87	325.48	330.46	327.15	326.87	326.93	326.75	326.93	326.37	326.14	328.8	328.73	327.78	327.58	325.91	324.83	325.78	328.71	327.93	327.77	327.13	327.59	327.44	325.76	326.87	327.95	326.97	328.45	327.03	325.78	328.11	327.22	327.95	327.93	326.39
309.74	309.22	307.68	308.82	309.96	307.06	307.97	308.89	309.29	309.81	309.02	308.18	311.54	309.86	308.19	307.39	308.96	307.35	310.3	310.4	309.35	307.46	307.22	307.74	309.37	309.51	308.54	307.15	308.43	308.41	310.45	309.46	309.16	309.03	309.81	307.29	310.19	308.44	308.44	309.42	307.84	309.35	310.05	307.91	307.24	307.57	307.86	309.02	307.9	308.83
314.98	311.27	311.87	311.31	311.85	312.53	313.77	312.65	313.94	311.07	312.36	312.72	311.65	310.88	311.38	312.19	311.72	313.08	311.37	313.56	311.49	313.21	313.01	312.22	310.25	312.08	312.85	314.17	312.97	312.6	313.07	312.35	312.02	313.03	312.56	312.09	312.86	312	311.96	312.5	313.62	311.45	312.42	314.74	311.48	313.1	313.72	311.21	312.81	313.01
328.2	328.15	329.62	328.53	329.69	330.07	328.62	328.28	327.95	327.26	328.01	327.67	329.58	328.49	330.11	327.69	329.76	329.07	328.74	327.47	328.87	328.55	329.99	328.59	327.58	328.77	329.16	328.71	327.93	329.57	329.74	326.71	329.05	327.87	328.35	328.32	327.82	330.17	328.3	329.6	328.78	329.83	327.96	330.86	329.53	328.51	328.68	328.41	327.7	329.38
300.44	299.75	300.72	298.93	300.69	300.36	300.64	299.88	301.46	298.93	300.71	299.46	301.21	299.79	301.85	300.88	299.25	301.45	299.34	300.82	301.39	298.34	300.36	299.28	302.25	301.06	300.43	299.66	299.92	299.05	300.25	301.3	299.15	299.49	299.78	301.17	299.35	299.63	300.11	301.28	300.13	301.13	301.14	300.14	301.81	297.54	299.15	298.16	299.53	299.8
[truncated: 150 more rows]
[truncated: 150 more columns]
