# Supplementary material for: Genetic dissection of main and epistatic effects of QTL based on augmented triple test cross design
Source: PLoS One. 2017 Dec 14;12(12):e0189054. doi: 10.1371/journal.pone.0189054 (PMC5730204; doi:10.1371/journal.pone.0189054)
Supplement: S9 Supporting Information — (ZIP) [file pone.0189054.s009.zip › z5_1350_0.2_10.csv]

293.22	291.43	291.57	295.18	294.72	293.89	292.09	290.89	296.22	291.98	295.23	288.53	292.56	292.99	290.23	294.79	296.75	291.49	298.38	293.95	294.68	296.8	296.78	292.08	295.12	296.36	292.12	293.24	289.24	293.33	295.01	293.8	294.23	297.66	296.98	291.14	294.21	294.04	290.56	288.84	292.55	297.26	293.68	293.72	294.74	292.45	297.41	292.54	294.81	292.61
297.66	295.05	300.36	302.87	304.78	300.43	301.49	302.48	300.16	300.18	300.99	298.3	299.33	298.43	301.12	299.2	302.6	302.14	299.27	297.05	302.17	304.47	296.94	297.93	301.43	299.52	299.75	300.82	302.51	301.6	305.07	297.62	295.81	302.8	299.11	296.41	303.31	301.54	302.7	301.69	304.12	297.84	294.61	300.15	296.27	303.52	299.79	301.5	300.87	302.91
324.77	323.05	321.89	312.55	323.44	318.79	321.17	317.55	320.41	318.62	320.72	319.13	319.74	318.17	318.23	318.6	319.79	312.97	325.33	314.17	318.48	318.09	318.43	315.64	315.96	313.08	314.28	322.53	314.58	323.12	315.19	322.08	318.32	319.84	318.92	314.66	317.48	310.85	313.68	321.89	316.37	321.5	317.3	322.63	313.55	323.64	319.6	315.53	319.41	317.77
315.97	312.23	309.67	309.41	312.19	318.56	309.85	312.23	309.94	310.19	314.73	312.24	312.81	314.23	315.47	310.77	311.58	320.53	309.07	315.27	313.44	310.35	313.19	314.36	312.29	314.96	312.69	314.31	313.84	315.29	313.33	313.05	307.5	312.3	309.37	313.08	314.14	315.76	312.26	310.59	310.73	314.25	317.06	312.37	314.09	315.85	310.54	310.44	310.69	313.22
306.37	302.14	299.76	303.8	301.93	300.53	299.34	304.2	304.29	302.75	302.53	307.98	307.79	304.21	301.09	302.33	298.4	298.2	306.35	300.72	311.9	301.66	302.45	307.08	305.38	296.33	301.34	305.14	303.83	301.02	302.19	302.96	302.47	301.96	299.14	296.89	304.42	307.02	303.01	301.56	303.19	305.03	303.01	298.66	296.91	298.96	304.95	300.9	303.19	301.66
309.4	307.8	313.69	307.93	307.61	311.62	311.1	306.14	308.71	308.39	308.56	308.24	304.91	308.86	303.78	307.42	304.82	301.8	306.51	307.49	316.04	313.93	309.51	304.5	312.42	309.61	309.97	311	303.04	308.78	305.9	305.05	306.08	309.64	310.84	310.93	309.7	306.07	312.5	304.02	307.54	309.97	308.68	311.5	311.03	302.65	311.6	309.49	305.19	306.81
305.92	307.64	308.86	311.1	312.08	310.35	311.56	310.66	314.46	308.02	309.36	309.81	308.14	314.21	309.44	308.88	305.63	310.24	306.42	309.74	306.95	307.5	306.18	306.5	313.47	305.28	302.37	309.1	307.69	309.46	310.71	312.31	307.04	306.58	304.22	310.48	308.52	307.9	308.03	310.25	306.95	313.38	312.01	303.37	308.51	308.46	313.34	309.5	308.72	306.29
309	310.71	309.39	306.69	310.87	309.34	310.15	309.83	310.6	313.27	309.2	308.17	310.91	310.01	309.1	309.8	304.46	312.07	311.87	312.27	310.12	306.05	304.43	312.93	305.27	312.96	306.87	312.84	308.52	311.55	313.52	313.62	306	303.53	310.37	307.95	302.97	307.2	307.06	307.74	310.75	312.88	309.99	306.32	313.14	307.35	310.11	304.44	309.85	310.77
292.23	297.97	289.51	293.97	296.74	294.4	291.74	293.77	294.77	290.36	299.19	292.56	292.43	295.16	297.18	300.29	299.69	295.43	295.57	293.42	289.05	294.48	291.52	292.21	291.58	292.07	293.99	293.26	293.66	295.93	295.93	295.21	291.34	298.21	295.15	291.85	298.35	288.65	289.89	293.28	293.4	300.26	288.08	296.62	299.7	294.77	293.2	294.54	295.31	296.9
313	309.43	307.13	311.32	308.7	309.96	307.63	308.54	309.12	312.69	310.25	312.83	313.93	308.35	311.05	307.47	310.48	309.14	301.13	308.81	309.64	308.79	306.62	310.9	304.68	305.56	308.51	307.93	304.26	306.16	310.87	302.65	312.02	305.9	310.89	310.43	305.25	304.5	309.82	312.2	306.54	310.15	304.13	311.57	310.46	310.64	306.45	304.66	309.35	312.88
306.07	301.29	297.71	302.59	300.06	305.08	304.48	303.1	301.21	303.08	305.12	302.87	303.45	303.76	302.27	308.43	303.77	300.05	295.87	301.97	308.74	302.63	303.11	305.74	301.35	303.87	308.38	299.32	302.33	301.77	306.33	301.74	304.57	304.16	305.7	299.28	302.87	301.18	300.95	303.44	301.18	303.39	299.62	300.87	304.12	304.81	299.77	303.01	302.75	307.08
322.68	323.09	324.24	324.84	328.7	327.52	330.66	319.63	327.38	329.73	325.7	325.7	323.41	324.2	325.76	326.63	329.43	330.4	319.34	325.05	323.49	329.93	327.89	331.64	326.87	323.85	324.74	323.79	324.2	326.95	326.76	328.76	322.09	326.03	328.62	327.82	327.97	327.37	321.18	322.23	325.65	325.5	325.86	331.37	322.28	327.91	328.07	317.61	325.62	326.83
303.9	308.46	306.66	304.86	307.27	307.42	305.57	310.55	309.3	306.64	301.97	307.36	298.75	306.44	309.78	303.43	309.07	311.03	305.96	309.58	306.33	301.99	311.67	305.56	305.8	309.77	305.5	311.93	309.44	306.26	311.45	308.34	305.75	301.61	304.81	307.24	300.7	301.89	304.13	304.26	310.51	309.09	308.31	305.43	305.15	308.4	309.15	309.48	307.75	310.61
309.63	301.6	302.2	309.09	303.87	301.75	304.46	304.84	306.35	302.91	307.12	307.66	300.64	311.09	302.32	305.97	302.22	306.47	305.12	299.95	308.55	309.98	306.42	308.8	304.94	304.11	310.65	309.45	305.84	304.24	302.43	305.81	302.98	301.83	300.63	303.39	309.86	305.07	305.87	306.89	305	308	304.87	302.75	304.22	302.84	302.92	304.08	304.59	304.02
291.81	288.66	292.44	297.05	292.58	291.11	294.79	292.2	296.38	291.36	292.44	301.34	297.23	294.1	294.96	293.99	292.66	293.06	295.11	299.67	294.79	293.87	290.65	292.56	295.52	295.97	296.34	291.96	294.78	292.09	297.02	295.53	293.15	293.15	294.92	290.38	295.17	303.83	293.07	293.26	292	291.76	294.03	292.22	292.9	295.94	295.27	300.41	297.87	292.44
310.71	310.08	310.68	312.92	312.56	307.88	310.44	312.64	311.35	313.66	310.6	312.62	310.31	306.55	310.03	311.83	310.16	312.07	308.14	308.12	304.64	306.53	312.27	307.09	309.63	310.5	305.12	314.84	305.93	310.44	314.8	307.01	309.04	309.72	312.39	311.36	315.46	312.34	309.61	306.85	315.17	311.27	307.11	313.95	310.01	312.65	309.32	314.46	308.35	307.91
307.51	308.18	308.36	310.58	308.33	310.71	305.62	309.66	310.62	308.17	308.14	308.26	307.63	306.31	318.14	309.17	309.09	310.85	308.08	309.82	311.62	309.27	307.96	312.36	310.95	309.21	302.31	302.35	309.73	306.4	305.14	304.96	309.92	309.89	311.88	307.98	310.93	308.27	309.24	305.53	309.64	307.08	310.26	305.34	309.79	306.97	307.68	309.72	312.51	313.41
306.52	304.55	309.63	311.83	307.02	303.86	303.16	306.63	303.73	303.71	307.62	303.91	304.83	301.35	304.84	308.43	308.15	303.4	310.63	305.12	300.99	308.08	308.85	310.54	305.66	301.79	305.96	302.87	304.8	310.43	306.23	306.47	304.66	306.61	305.67	313.85	302.39	304.4	304.99	308.29	310.21	303.54	304.69	305.66	308.24	304.52	311.82	309.41	308.17	305.81
326.83	324.51	322.3	331.93	329.25	327.13	323.4	325.92	326.63	328.69	330.55	329.48	328.9	330.34	329.36	325	327.74	325.09	327.99	329.22	323.66	328.01	328.62	329.39	329.23	330.18	329.69	329.36	322.38	332.14	328.96	331.16	325.43	328.67	327.7	328.4	327.65	331.22	330.62	329.28	328.44	325.64	328.92	329.46	326.93	329.43	334.14	322.02	326.81	331.71
309.98	312.62	316.67	317.1	308.82	315.46	313.3	315.74	314.1	315.46	313.28	313.49	318.05	314.7	312.68	321.38	311.57	315.71	315.85	314.52	313.58	313.24	314.98	317.91	306.71	316.13	313.3	313.45	317.59	310.6	311.65	313.17	317.92	313.22	311.85	313.47	308.84	312.8	315.59	311.35	309.59	314.46	313.77	305.45	317.53	306.01	314.59	310.74	313.75	311.95
299.35	297.41	297.55	297.77	296.25	299.76	300.96	302.91	301.98	304.25	300.93	302.1	303.31	300.09	296.88	299.85	298.33	297.4	300.1	303.8	297.33	301.52	295.1	299.69	301.85	298.47	299.36	302.5	301.21	303.46	301.47	303.11	298.09	300.19	297.36	300.72	302.06	299.17	301.56	299.04	302.33	297.07	296.85	303.85	299.92	298.69	300.15	299.46	299.41	301.07
316.8	320.31	317.67	320.43	320.43	321.97	319.22	319.81	317.87	316.44	321.53	318.38	311.35	321.24	320.61	318.35	316.49	320.85	324.47	319.04	317.99	323.54	313.88	318.1	321.68	319.55	322.8	314.96	318.6	320.75	320.46	313.87	317.91	320.62	317.86	312.94	318.46	317.9	318	317.8	317.69	322.39	314.04	321.12	315.56	313.46	320.75	321.81	313.94	316.99
320.08	315.83	314.21	317.04	319.05	319.73	319.95	320.76	315.21	322.01	322.35	317.03	320.37	322.03	316.53	322.24	321.86	320.14	318.8	311.06	322.5	317.74	315.26	320.39	317.79	317.59	317.39	319.53	317.52	316.23	325.67	322.67	316.69	319.44	322.66	316.61	320.52	319.3	319.78	319.24	323.44	319.67	316.57	316.02	319.08	318.31	317.63	324.09	321.56	316.63
316.69	311	313.07	313.18	317.71	312.25	312.62	309.44	313.9	317.43	315.12	310.69	310.38	305.52	312.23	312.13	313.05	320.11	312.79	317.06	315.22	315.41	313.32	314.29	316.09	313.59	309.59	310.91	317.32	318.94	309.67	314.2	319.68	313.08	309.09	319.35	313.34	317.1	314.48	316.98	315.61	317.14	315.41	312.71	312.92	314.35	316.16	317.7	313.28	309.13
311.97	316.84	325.43	318.25	322.27	317.49	313.07	321.96	320.85	318.1	321.89	318.52	321.09	317.15	321.4	321	321.37	317.88	320.39	316.84	322.88	320.7	316.67	314.24	318.51	316.49	317.21	320.24	315.76	321.24	317.42	314.95	311.35	316.06	317.94	322.29	321.51	315.98	318.34	316.55	314.16	320.82	321.49	314.86	317.51	317.75	320.04	316.87	319.04	316.93
320.18	329.95	326.24	321.41	323.41	322.67	327.76	319.09	326.66	326.16	323.05	324.72	326.65	324.21	319.06	321.28	322.6	321.62	321.56	324.25	318.32	326.33	322.44	326.7	330.59	322.66	325.2	327.14	324.75	321.26	323.12	323.77	323.85	327.8	326.76	321.19	327.87	326.02	321.67	324.29	326.86	321.38	325.57	328.12	326.41	328.61	325.09	321.59	326.26	324.66
307.04	300.63	301.95	301.15	305.03	307.58	306.78	303.3	303.67	301.25	306.93	307.01	301.19	301.14	303.96	297.65	303.49	302.03	309.03	302	304.57	304.31	303.19	306.1	304.81	308.12	305.91	306.43	301.43	305.87	300.98	300.36	297.84	300.68	305.22	305.06	298.48	298.5	298.46	305.1	306.51	299.85	298.71	294.19	300.66	305.22	303.41	304.5	304.93	305.85
303.28	304.48	304.87	300.54	303.61	300.95	305.36	298.97	301.77	302.71	305.51	301.24	302.1	302.3	302.39	301.71	301.65	303.1	301.17	301.35	305.34	302.17	303.35	302.27	302.17	303.54	300.92	304	305.96	294.14	307.05	300.84	306.51	309.58	302.92	307.22	306.33	302.37	312.03	294.32	305.76	309.85	302.27	306.97	297.73	302.69	302.32	302.63	300.52	302.04
309.66	317.92	311	315.95	311.92	312.45	316.5	315.38	313.83	313.39	317.91	317.79	314.14	314.19	315.02	310.87	314.43	318.35	314.02	317.78	315.22	316.61	308.79	316.37	314.2	314.95	315.28	313.15	310.97	316.42	313.79	318.51	314.16	312.18	318.16	314.06	317.39	317.3	318.21	315.1	315.49	311.29	320.58	314.72	312.04	317.64	311.8	315.33	315.02	315.74
301.55	302.65	304.41	303.5	300.6	306.12	307.52	308.87	301.91	305.36	303.55	302.39	302.52	303.9	301.32	301.75	302.71	304.24	302.1	307.32	300.15	299.58	304.43	302.82	303.1	308.48	307.98	297.43	302.28	309.26	302.45	308.1	302.79	304.11	303.9	307.1	303.35	302.86	307.25	308.79	306.14	302.4	301.65	301.29	301.98	306.12	306.07	304.65	300.07	303.95
309.4	308.69	313.24	307.54	313.59	313.27	312.98	307.26	307.02	311.33	313.58	313.63	312.22	314.59	310.85	305.95	311.55	310.33	311.04	314.25	311.7	314.06	313.98	312.82	318.16	312.68	314.17	310.24	313.56	311.5	312.17	313.39	315.57	311.98	314.17	311.88	318.54	308.02	310.53	313.48	313.36	314.35	311.37	312.55	309.31	314.26	309.9	310.88	313.36	311.88
302.57	304.75	300.35	309.28	303.96	296.78	304.67	297.52	302.79	302.61	299.6	303.83	305.38	306.64	304.73	305.1	306.11	295.22	308.11	298.11	301.41	300.34	305.51	301.11	302.62	301.32	303.17	301.58	302.42	295.16	302.8	303.62	302.77	302.06	307.42	298.29	303.67	301.58	307.65	300.85	299.74	301.68	306.5	301.11	306.21	301.58	300.4	304.21	301.21	307.75
301.31	303.69	295.76	293.18	296.65	302.52	297.59	300.25	299.74	303.3	305.6	298.84	295.82	297.65	304.73	299.19	301.68	302.34	299.52	301.68	298.28	302.36	293.88	301.81	301.06	304.78	296.89	304.68	297.85	306.72	297.49	298.42	300.24	293.73	304.37	305.05	302.54	300.59	302.28	299.35	300	302.58	298.04	303.55	299.89	302.72	299.35	298.66	299.01	296.69
307.42	306.5	308.99	311.34	308.34	308.66	309.69	309.73	308.76	308.74	306.44	309.73	306.1	308.71	319.21	307.75	306.03	303.81	312.73	307.73	305.63	309.81	304.92	308.4	310.56	308.94	311.6	301.88	308.69	304.47	310.68	309.21	310.44	312.59	305.57	307.05	313.27	309.51	309.83	304.86	306.97	310.11	312.19	308.62	310.04	306.33	315.55	307.55	310.54	310.84
295.01	295.14	298.59	298.19	294.03	297.2	295.74	293.58	301.72	297.36	299.11	293.42	294.85	292.68	294.68	300.1	295.21	299.6	297.03	298.08	296.88	298.44	292.88	298.68	296.35	295.83	297.44	291.55	301.65	296.64	297.52	292.64	298.83	292.8	296.74	297.31	296.43	296.02	298.61	295.56	292.13	292.81	297.38	297.85	296.98	298.43	298.22	291.63	293.84	290.26
329.16	330.59	333.76	327.65	326.09	333.5	324.33	329.44	328.07	326.75	325.19	329.64	328.17	324.35	328.67	325.38	334.2	328.63	328.61	330.02	330.69	324.94	333.75	330.22	327.23	328.35	333.23	330.96	328.72	329.35	329.56	328.08	329.83	329.1	327.29	328.91	330.44	328.86	328.63	330.16	326.37	330.53	331.01	332.25	322.91	334.03	328.86	329.43	331.1	326.37
304.28	306.9	305.53	305.54	306.49	310.63	306.68	306.51	305.82	299.85	303	306.42	311.07	304.38	307.51	307.71	301.09	303.22	307.87	306.36	306.6	303.5	303.78	305.2	307.28	307.85	307.66	304.51	308.45	309.46	305.52	307.05	307.72	302.58	302.87	307.08	305.84	305.05	307.61	306.22	302.99	306.58	308.99	308.11	304.14	304.61	306.71	299.9	306.52	305.88
297.08	297.76	303.07	303.04	300.27	300.65	302.55	302.92	303.12	299.24	301.12	298.57	304.24	300.74	301.64	305.57	298.57	299.8	296.33	299.13	301.27	301.56	298.88	307.71	299.31	303.24	302.44	302.11	300.33	302.23	301.54	297.08	304.69	303.62	301.66	297.62	305.28	296.8	301.26	297.04	298.67	304.99	299.7	300.59	301.42	297.71	296.4	299.74	301.09	300.46
315.03	311.05	307.65	309.77	316.33	307.68	314.9	312.6	314.39	311.3	312.05	310.99	309.86	310.91	304.6	312.33	308.41	316.73	310.28	316.51	311.96	311.87	309.38	312.17	305.96	305.94	311.96	307.37	313.82	309.6	306.75	309.54	311.23	310.11	307.84	307.77	311.51	314.22	308.55	308.71	304.95	310.4	310.51	308.34	308.46	310.19	311.2	311.47	308.13	309.83
312.89	318.34	315.65	316.43	313.14	318.35	316.55	312.8	309.76	316.74	314.55	313.17	318.5	314.43	313.16	314.99	318.27	318.64	318.03	313.13	312.25	314.6	315.55	309.24	317.22	312.33	314.02	314.56	313.39	316.1	315.26	312.06	309.3	313.75	313.17	314.19	315.25	315.94	311.41	312.25	316.25	311.72	317.56	318.71	316.53	319.14	315.87	316.53	310.27	314.52
305.05	306.95	304.33	307.16	306.42	308.23	310.06	301.3	305.1	303.41	307.49	306.36	307.26	305.18	301.96	305.1	304.6	303.34	301.15	302.99	307.93	304.83	299.06	307.44	304.36	307.97	299.93	304.28	304.13	305.4	307.03	304.06	305.25	307.08	302.54	306.17	302.59	302.46	302.41	304.6	304.58	305.72	300.3	306.39	304.62	304.43	302.25	302.86	304.51	311.09
299.73	296.63	294.66	297.64	297.12	292.63	297.76	294.77	295.72	290.98	294.38	289.03	292.65	290.28	295.73	292.71	299.62	293.84	295.64	294.67	292.81	290.42	293.62	297.96	294.97	292.09	296.77	290.8	293.16	295.94	293.54	288.67	292.85	292.56	288.57	289.92	294.93	289.68	293.1	298.42	293.68	298.98	295.54	292.54	288.1	294.43	292.9	293.2	288.13	294.76
316.34	312.79	315.64	314.64	311.94	318.37	313.61	321.12	312.62	316.47	316.53	314.57	316.67	314.88	310.85	317.84	310.33	312.78	318.64	308.09	317.81	313.84	313.65	315.74	313.28	314.4	313.72	310.77	316.65	315.4	313.77	314.93	312.22	315.05	313.5	311.56	314.82	315.54	314.82	313.09	316.09	310.09	314.61	311.86	316.3	312.08	314.97	314.92	313.61	312.21
305.15	306.76	297.86	304.89	302.44	300.78	303.27	299.97	308.71	300.85	303.91	311.09	305.2	302.22	298.22	308.36	304.38	305.01	302.14	304.28	311.19	299.93	301.19	308.24	305.44	303.53	306.68	306.11	305.76	306.22	305.51	302.21	308.58	305.48	304.7	303.75	303.6	304.57	305.74	307.27	300.16	306.74	306.38	305.42	307.88	304.21	304.78	300.83	306.95	306.72
300.72	299.27	300.03	302	306.95	303.36	299.76	301.14	304.02	303.66	300.79	301.4	299.55	302.67	306.48	305.21	306.29	300.74	302.4	306.3	303.69	303.27	300.07	304.68	294.02	307.9	304.3	296.03	302.72	299.88	299.59	303.82	298.79	298.43	299.27	297.7	300.83	300.67	300.22	303.29	300.15	298.4	302.17	301.89	296.77	301.56	300.55	301.48	299.01	303.42
306.95	305.41	302.64	305.47	304.9	302.43	303.44	304.23	303.31	301.85	302.87	305.19	307.97	298.69	300.51	308.25	304.8	306	309.15	306.66	304.13	308.77	307.24	307.75	308.9	304.07	311.93	304.99	307.96	303.64	300.97	308.83	302.2	303.42	304.29	302.23	306.74	303.18	303.45	302.08	307.25	307.41	305.98	307.27	303.26	308.97	307.99	303.47	302.43	304.49
311.52	307.93	306.46	301.83	307.58	298.61	304.72	307.1	307.83	307.39	307.18	309.23	304.2	305.52	304.29	306.7	306.15	305.37	303	304.06	302.64	304.93	308.62	307.04	305.21	305.06	301.6	308.53	307.87	306.85	308.93	309.56	306.71	299.16	309.72	305.7	307.95	303.97	305	304.87	305.93	302.49	305.06	307.32	305.97	309.1	303.96	304.91	302.97	303.43
303.31	301.75	301.56	301.58	303.04	307.37	305.37	302.21	306.28	308.11	306.22	301.38	308.02	309.79	301.14	303.11	305.1	303.91	303.32	298.96	303	303.43	301.59	304.19	303.61	303.22	306.55	306.36	298.68	300.91	304.02	308.96	307.28	308	299.6	307.09	302.73	301.65	304.64	306.49	302.85	303.04	304.93	304.04	305.62	309.91	306.35	306.02	302.57	302.79
304.52	305.73	295	304.72	299.75	300.64	298.75	297.36	303.75	302.79	298.87	300.9	303.76	302.64	305.66	301.94	304.88	303.84	299.73	296.88	303.74	305.84	303.51	304.15	302.11	297.44	297.3	299.99	301.62	302.35	301.88	304.4	303.65	304.24	297.73	303.59	305.47	305.12	303.41	301.27	300.42	302.86	304.14	305.22	301.43	303.71	302.74	305.1	297.42	304.51
295.61	293.04	292.68	294.51	291.17	297.25	295.49	298.3	294.82	294.03	295.17	295.18	294.47	295	290.62	296.32	296.84	295.22	291.94	294.99	291.73	291.44	292.07	296.77	296.71	295.07	293.64	291.09	292.24	294.9	295.76	296.4	290.98	297.15	297.72	292.23	297.56	300.9	292.94	292.03	292.04	297.72	291.84	296.98	294.53	296.61	297.28	296.71	287.94	294.1
297.02	289.07	298.3	287.63	292.77	294.4	296.1	291.74	292.88	294.54	292.89	291.58	296.27	291.85	290.98	294.52	294.32	295.39	293.92	288.9	292.98	293.51	293.93	292.99	293.56	298.11	296.7	293.24	293.08	295.28	287.22	297.81	290.49	294.13	293.48	294.58	295.09	296.11	298.11	294.5	297.93	290.52	286.86	295.51	292.13	297.09	297.66	293.52	291.95	288.34
312.74	314.38	313.74	313.58	313.65	314.43	316.09	317.04	316.19	314.94	313.18	314.6	311.98	309.7	308.5	306.27	318.67	317.54	313.71	313.65	311.18	313.84	319.45	310.55	314.46	318.48	309.38	311.17	315.48	308.87	311.97	312.83	310.2	311.8	313.26	315.57	311.31	311.61	316.84	310.17	310.22	307.18	311.82	310.05	314.32	312.48	308.27	310.91	312.99	313.83
306.19	305.74	302.98	305.99	306.18	299.35	304.15	304.38	304.59	306.32	307.61	302.54	300.22	299.25	302.8	307.67	305.67	301.96	304.78	301.54	304.76	305.21	303.71	306.05	302.51	302.94	305.74	304.04	305.26	301.48	308.55	308.69	301.65	298.47	303.95	303.48	303.02	302.29	306.39	307.76	302.49	306.63	301.66	305.62	303.44	302.5	306.92	305.59	302.33	305.84
310.53	302.7	306.91	307.55	298.55	307.07	303.02	308.58	307.91	308.9	307.98	302.09	305.81	306.23	301.91	304.2	307.58	311.69	308.44	304.19	304.47	307.29	307.1	304.48	310.54	302.41	305.43	311.23	306.21	306.37	305.51	313.25	303.38	308.44	306.73	305.64	307.23	307.11	307.16	305.43	308.03	304.28	308.82	303.38	304.43	309.82	303.92	305.13	305	301.59
316.55	313.78	311.29	315.04	314.11	313.33	311.53	314.64	320.53	315.03	312.58	309.87	313.24	316.75	314.91	311.71	316.69	312.79	318.55	309.6	313.65	317.52	316.35	314.66	316.73	314.95	318.95	312.17	312.27	316.05	314.69	313.4	314.56	317.18	313.95	314.65	308.81	311.26	312.52	312.59	312.42	311.2	311.4	313.86	313.93	312.67	309.64	306.84	309.46	311.57
312.64	312.64	312.78	311.31	313.69	314.83	317.2	318.29	317.16	313.12	314.17	309.25	316.92	313.09	314.94	315	319.95	312.69	319.44	317.46	315.88	318.59	312.91	312.91	312.03	313.64	310.28	317.23	309.6	318.94	315.25	314.71	313.09	310.39	318.4	318.62	315.76	314.48	317.92	318.52	319.44	321.47	313.24	316.72	312.11	313.96	308.24	319.88	309.93	312.87
312.68	313.3	315.44	312.95	315.43	313.54	316.62	315.1	311.25	312.63	313.64	315.23	310.09	314.91	313.68	315.55	313.94	316.56	313.73	314.29	311.73	314.93	309.64	317.18	316.51	316.41	313.14	319.78	316.45	311.61	311.19	317.95	310.75	313.24	314.6	314.81	315.87	310.4	310.61	313.42	317.39	310.99	319.27	312.77	318.3	318.46	316.51	315.12	316.5	315.49
297.12	294.23	297.01	292.1	296.59	296.83	300.15	296.24	289.19	297.99	293.78	299.49	295.29	296.01	297.47	296.34	292.11	295.2	292.73	294.92	295.9	298.29	299.3	303.82	295.89	297.29	296.44	299.25	299.29	301.28	296.48	295.59	298.5	293.63	289.61	298.96	290.31	294.63	295.14	299.96	298.8	294.1	298.53	294.55	297.88	299.88	298.81	300.18	298.56	295.66
310.04	310.16	305.73	311.09	306.11	310.8	307	309.63	310.99	312.83	315.12	302.67	309.99	311.25	312.77	311.13	311.79	311.13	313.69	314.62	308.45	306.02	305.62	309.68	315.64	312.93	311.85	307.67	312.75	308.1	312.19	311.74	309.57	310.4	309.58	312.27	307.61	315.29	308.82	303.85	310.57	308.36	308.68	308.47	308.73	309.45	313.72	314.43	304.09	312.11
313.7	318.43	317.9	315.61	321.96	315.25	318.75	317.59	320.09	324.55	321.8	315.06	317.23	318.23	322.52	322.47	321.24	317.47	317.96	316.59	319.56	316.38	319.19	316.19	313.8	318.19	319.12	318.23	317.29	319.4	319.53	319.8	319.37	318.94	322.72	321.34	319.98	319.9	315.32	320.26	311.65	315.27	318.46	317.56	317.59	321.09	319.59	317.9	317.24	319.43
315.48	308.81	319.43	312.27	317.34	319.01	315.13	312.15	317.68	317.38	318.46	312.12	320.04	314.18	311.22	315.44	313.74	318.98	312.57	312.81	308.94	311.9	313.79	319.58	316.31	308.73	312.99	312.78	313.26	318.12	316.49	315.7	316.37	314.58	319.99	317.88	313.49	315.3	316.04	315.79	317.96	313.11	311.38	312	315.18	318.42	320.49	321.01	319.37	313.79
309.55	307	311.34	306.45	309.92	310.21	314.56	303.8	309.99	311.95	306.6	310.11	308.25	312.03	309.88	311.24	310.34	309.01	312.14	308.63	304.91	309.67	311.48	314.13	313.23	313.33	304.92	314.56	307.6	309.61	304.13	310.43	313.17	308.51	305.92	306.16	306.32	308.03	311.41	309.47	315.89	307.35	308.49	311.92	303.57	308.87	308.97	310.32	310.96	308.03
315.18	322.47	324.77	318.69	316.73	313.17	319.97	318.59	317.07	316.67	317.96	314.65	314.1	316.07	310.7	318.57	320.62	317.38	315.33	318.66	317.44	317.46	316.86	322.52	319.17	318.95	322.85	322.7	321.36	318.65	318.88	317.21	319.88	320	322.29	310.75	315.55	316.62	314.73	319.62	314.72	312.42	313.56	323.6	318.48	317.3	318.2	314.77	316.26	317.87
302.74	311.93	304.99	306.49	305.07	299.12	304.13	303.46	305.26	307.11	306.89	307.16	296.96	304.3	298.72	305.97	303.55	301.6	305.51	306.17	309.93	304.11	308.04	305.9	309.56	304.26	304.89	301.16	303.17	304.24	306.17	305.48	305.63	304	306.65	302.25	303.64	305.87	304.75	305.92	304.56	311.68	302.66	306.55	301.28	303.07	308.51	303.09	308.52	304.19
322.18	318.34	319.24	318.77	315.61	317.47	318.14	320.68	311.78	320.94	317.43	320.57	317.68	318.93	321.03	315.43	319.1	314.9	320.52	313.11	315.31	318.62	317.48	323.41	313.71	318.66	315.84	317.89	321.07	319.62	323.45	317	318.81	320.31	312.75	324.44	318.05	315.78	319.38	317.02	316.23	313.6	320.03	319.87	317.53	317.64	316.15	319.25	318.84	316.9
300.56	304.88	303.34	302.53	298.91	306.32	299.84	299.54	300.65	305.73	306.1	308.91	303.72	299.22	307.55	304.08	305.4	301.43	308.18	306.53	300.3	301.79	301.96	302.38	305.01	303.81	304.02	303.64	301.16	299.84	302.76	302.23	302.79	299.14	306.23	302.05	303.14	300.87	304.3	301.66	303.96	302.74	302.92	303.35	298.2	308.96	300.73	304.72	306.19	299.94
301.37	305.94	305.69	308.34	310.31	303.2	304.96	303.26	305.86	306.29	307.19	302.93	309.95	301.15	310.5	306.79	306.52	311.19	301.4	303.63	307.98	309.92	309.46	305.07	308.07	306.64	310.99	311.39	308.22	303.86	304.62	305.43	303.13	308.61	309.17	311.96	301.92	302.12	309.63	307.05	310.66	301.27	307.69	302.82	306.46	308.66	306.74	302.84	307.64	306.88
328.19	323.67	327.58	327.1	322.68	331.24	328.7	331.5	331.16	323.65	324.09	326.15	332.95	331.73	332.21	328.41	330.99	329.96	326.4	328.33	328.52	331.09	329.02	331.3	322.73	328.26	327.39	330.52	327	326.86	328.77	329.73	330.92	328.74	326.29	336.34	328.64	329.41	327.51	331.46	328.55	327.86	323.78	326.92	332.53	329.5	334.1	325.16	330.34	327.68
302.48	303.12	306.14	302.28	305.88	296.71	300.04	299.41	302.22	300.42	306.27	300.57	305.4	304.96	302.43	304.89	302.27	298.69	307.93	299.09	298.51	301.41	303.18	304.52	298.78	300.31	308.11	302.72	299.77	299.64	301.82	301.71	296.14	300.21	296.34	306.8	296.03	302.07	301.82	301.29	301.61	299.6	307.24	300.26	299.82	299.66	300.83	298.85	302.79	301.19
303.49	307.63	299.51	309.96	306.43	307.65	304.4	305.36	304.78	305.93	304.79	304.17	304.05	303.24	302.6	301.63	309.72	301.43	306.63	302.3	305.36	297.1	308.8	306.61	308.2	304.53	303.37	305.75	307.35	306.98	308.07	308.34	305.59	307.16	304.68	304.35	302.35	300.7	305.33	304.54	303.2	298.62	302.33	301.78	305.51	302.68	304.49	301.97	305.43	309.37
327.43	330.16	333.05	333.37	331.15	329.02	328.29	330.63	329.18	329.71	330.47	326.99	324.9	332.2	325.33	331.27	333.07	329.41	326.18	333.32	329.26	331.7	331.02	330.07	329.45	329.56	330.48	333.88	327.36	329.16	331.96	325.47	330.89	332.54	334.7	327.77	327.4	327.58	328.28	327.38	332.55	328.72	331.6	334.75	329.56	325.25	321.7	327.08	328	333.58
299.16	299.24	301.45	304.36	302.35	300.62	304.81	304.48	304.91	305.35	304.43	299.47	307.28	304.65	300.14	307.57	302.73	304.42	302.06	304.92	303.51	301.06	300.99	307.62	302.22	301.76	299.5	301.73	304.2	306.84	301.28	309.55	303.16	299.16	302.39	300.82	305.2	301.69	305.92	305.81	302.47	304.9	305.43	299.05	302.5	304.8	305.19	302.96	300.49	303.12
297.16	297.24	302.22	300.61	307.14	303.29	306.82	304.71	305.22	305.62	303.23	300.3	305.72	304.65	301.08	303.13	307.06	303.49	307.66	304.5	304.48	302.47	304.11	308	309.61	300.34	304.04	307.2	306.63	304.88	304.61	302.76	300.22	304.7	300.44	301.53	304.09	299.32	297.94	303.9	303.38	300.33	307.72	305.38	300.93	303.24	303.95	306.26	299.86	301.52
316.2	318.97	312.56	313.06	317.17	315.89	317.29	310.29	311.33	314.2	311.44	313.13	311.59	314.89	316.73	318.41	311.83	314.94	315.76	315.99	313.93	318.76	315.01	314.05	313.17	312.14	311.36	314.67	314.98	319.57	315.24	314.65	319.47	313.08	313.79	315.8	315.63	318.37	312.39	319.42	313.93	319.17	316.89	315.34	321.1	313.66	317.38	312.66	314.06	311.55
313.31	310.46	310.39	313.3	308.84	308.67	311.37	313.45	310.48	312.95	312.22	312.52	309.49	307.03	310.86	311.03	314.97	308.38	309.07	308.89	304.88	309	313.5	311.52	304.59	308.31	311.39	309.64	311.36	313.94	309.18	309.52	300.43	307.29	307.14	310.9	315.84	312.4	307.06	311.57	312.73	312.99	311.86	313.1	305.48	313.85	311.64	310.11	315.26	313.81
314.15	315.83	321.54	317.01	313.95	316.75	318.61	315.23	318.7	314.72	314.74	313.47	317.3	313.98	317	315.77	312.07	314.75	313.95	317.78	314.69	317.01	318.62	317.45	319.48	312.64	315.73	316.11	312.85	314.15	317.38	315.1	314.4	322.35	308.8	316.58	319.11	316.23	315.23	316.42	316.38	320.67	315.19	317.79	319.5	315.74	310.52	314.82	319.56	316.75
307.88	314.99	315.83	318.27	309.22	316.31	313.35	316.68	315.22	319.88	315.46	312.14	309.46	313.3	311	318.04	315.51	318.37	315.09	314.13	316.25	312.68	313.08	315.52	316.01	312.12	317.23	312.32	309.42	314.83	310.4	316.86	312.23	316.1	312.89	314.48	312.83	316.68	310.69	319.83	315.62	312.76	311.72	318.03	311.86	306.9	313.36	314.08	318.07	313.71
312.38	311.19	315.66	312.64	308.66	312.07	317.34	314.12	310.23	313.15	313.07	316.94	311.25	308.76	315.17	311.21	315.39	318.42	312.7	313.51	316.59	309.56	311.22	311.26	315.55	310.81	308.33	307.98	313.64	314.87	317.68	317.51	314.81	311.76	311.99	314.85	307.63	309.42	315.6	313.25	314.83	322.51	310.69	314.64	312.66	318.69	309.86	312.98	315.1	307.52
312.18	316.39	319.26	318.6	318.41	319.31	318.22	321.39	319.19	318.65	315.59	322	319.02	313.2	317.19	319.97	322.26	316.87	318.1	312.37	319.9	317.82	316.51	318.18	321.1	315.55	315.03	321.65	319.87	312.16	319.83	315.01	317.97	314.14	314.15	321.83	322.15	317.32	320.97	312.86	318.95	315.97	318.37	317.16	317.6	317.18	319.1	316.92	316.55	315.87
318.48	317.38	320.34	312.28	320.1	319.94	317.59	314.1	315.82	316.29	316.43	312.37	320.05	320.07	316.9	316.45	322.86	320.19	315.84	319.01	316.25	315.98	315.62	317.23	321.41	314.31	321.39	312.94	317.76	315.71	322.71	318.28	315.53	317.33	317.71	316.48	318.3	312.6	320.73	322.49	318.72	319.39	315.68	317.65	316.56	318.28	323.36	312.14	318.09	312.96
312.72	318.14	315.35	320.85	316.61	313.04	315.28	313.92	317.34	314.47	314.2	319.23	315.64	320.79	315.73	314	320.16	311.12	310.96	314.29	317.96	317.52	316.16	317.43	320.38	318.63	319.5	314.91	318.82	315.3	313.5	314.43	319.81	318.69	312.3	317.19	322.05	314.49	312.48	320.08	313.2	317.97	320.86	310.34	315.12	312.8	313.7	317.97	317.84	316.04
292.95	301.48	292.25	296.98	296	297.24	293.86	297.39	296.09	295.44	298.18	294.09	297.84	292.45	297.84	295.54	295.63	295.89	295.12	294.06	295.2	297.37	291.48	291.61	296.96	294.97	294.92	287.89	290.64	296.91	297.71	292.12	295.48	295.72	297.01	294.24	289.05	294.59	295.43	292.4	293.08	296.03	294.84	294.27	295.69	295.44	302.37	292.95	298.07	295.15
300.96	299.15	307.7	302.49	304.73	302.96	301.35	305.04	300.72	299.24	309.41	302.61	301.31	301	298	300.01	300.03	306.05	304.23	300.84	301.12	302.17	302.54	306.25	306.59	304	304.9	306.93	304.4	297.65	304.43	304.68	304.26	305.91	303.43	299.96	307.39	299.35	301.01	305.15	305.23	302.19	303.94	304.3	298.94	305.56	303.26	306.22	305.01	301.41
317.07	316.41	318.85	313.4	317.42	312.97	314.63	310.75	312.01	317.23	314.38	313.46	317.98	311.13	313.43	315.72	316.27	317.95	314.01	313.07	314.03	314.48	312.2	316.64	314.39	317.78	321.09	318.6	318.25	312.82	313.76	315.55	314.2	320.79	317.03	314.34	312.64	316.03	317.36	311.55	315.36	319.21	316.81	317.1	314.8	315.16	315.75	313.76	311.55	317.52
300.03	305.63	300.67	305.47	301.21	301.66	305.93	302.95	301.74	301.89	301.68	301.36	305.31	305.97	298.64	302.43	301.13	304.41	299.39	305.18	307.19	302.03	298.4	302.37	307.81	302.78	306.24	299.75	302.58	304.81	304.06	304.81	303.37	304.69	298.09	301.73	304.44	307.43	300.11	302.56	306.14	304.23	302.34	297.25	303.65	304.38	299.86	300.79	304.38	301.87
315.74	313.54	312.59	309.1	313.26	311.3	305.63	311.6	311.41	316.28	313.75	308.37	310.01	312.27	311.16	311	310.87	311.73	307.35	315.4	312.73	307.66	307.98	305.35	311.11	309.27	309.35	315.14	308.98	309.56	310	311.15	310.45	310.76	315.75	311.46	311.24	305.93	308.06	311.59	312.84	309.92	308.21	312.54	310.53	310.8	311.14	311.81	315.77	306.35
297.96	292.39	300.42	290.93	291.84	295.41	289.43	294.49	296.45	293.9	295.24	293.44	292.8	295.66	289.31	293.62	295.48	295.2	298.17	299.94	298.89	297.12	293.88	297.45	299.43	296.51	297.84	293.63	296.14	294.82	293.15	295.82	298.63	298.9	291.61	292.9	295.09	293.88	296.14	291.8	295.62	294.77	297.33	292.34	293.32	293.52	298.56	293.42	295.79	294.91
312.64	310.04	313.56	315.3	313.57	312.68	317.56	313.88	317.18	315.73	308.55	314.04	317.54	310.89	318.59	315.45	312.77	314.81	316.97	316.14	310.67	316.36	310.45	315.72	321.29	316.53	317.06	313.75	314.91	314.73	311.92	312.73	311.34	314.64	315.02	315.4	311.59	321.92	313.8	316.6	312.1	316.36	311.16	317.27	307.19	319.76	314.03	314.81	312.89	314.13
301.46	302.89	297.35	299.46	299.49	302.37	301.59	302.59	299.32	306.33	304.74	304.74	304.94	294.2	304.87	301.97	303.82	307.42	303.73	300.53	302.09	299.63	300.75	303.89	303.04	307.1	304.85	302.74	305.5	304.18	302.38	295.62	301.49	305.09	295.6	299.62	300.61	301.1	307.88	302.82	306.33	303.15	301.4	297.31	297.42	305.56	306.56	301.64	305.64	299.55
316.83	315.03	315.15	316.67	314.77	318.36	320.68	321.7	323.88	316.64	312.33	315.23	325.03	316.93	322.77	321.87	318.67	320.03	317.99	315.16	320.64	322.4	320	318.34	315.08	319.18	321.35	317.05	319.55	315.24	322.75	322.09	318.5	316.79	317.71	317.86	319.65	314.22	322.88	319.59	315.86	321.71	318.09	319.6	318.54	318.02	323.79	319.44	321.38	322.74
307.11	299.79	306.37	305.02	299.23	311.6	308.5	306.55	306.58	305.89	304.7	303.86	301.05	302.82	306.74	303.89	303.13	306.14	304.09	304.9	295.02	303.64	304.66	301.91	305.07	298.34	302.83	307.43	300.18	303.38	305.4	302.46	309.05	299.8	304.67	308.54	303.63	305.48	301.07	304.75	306.12	299.9	301.02	302.51	298.15	301.99	298.85	304.23	303.91	304.97
302.23	306.45	304.02	299.7	302.15	303.08	297.55	307.93	303.03	303.42	307.15	301.03	303.02	300.71	306.1	307.35	302.72	306.13	300.49	301.72	308.13	304	303.35	302.39	301.29	299.86	299.41	300.58	303.31	301.18	301.5	307.23	303.98	302.79	307.4	303.98	302.65	310.08	302.86	311.09	300.26	304.09	305.79	302.56	304.93	308.4	299.13	303.94	301.42	305.79
297.89	295.09	293.74	293.81	295.59	301.64	294.45	292.78	300.7	301.17	294.1	301.75	296.61	297.64	299.29	295.95	298.1	292.85	299.16	295.36	293.78	302.42	296.64	296.59	299.7	296.1	298.53	296.16	292.96	300.98	297.71	298.15	297.18	301.29	294.65	295.71	298.18	290.98	296.88	296.01	295.11	291.52	299.25	296.49	299.13	295.05	301.76	294.67	292.46	295.47
306	310.31	305.66	308.57	315.08	310.5	309.84	306.2	305.91	308.45	311.68	302.69	309.11	309.73	307.82	306.2	310.61	309.09	310.95	309.87	309.69	311.86	308.56	310.06	308.82	313.24	309.33	309.58	309.89	308.45	307.03	302.42	311.95	306.97	304.25	309.54	309.17	304.63	306.54	308.85	306.42	307.67	306.82	306.81	306.18	305.22	305.16	312.83	310.16	303.68
308.4	307.4	308.13	317.47	312.29	312.82	311.03	308.92	314.71	315.59	308.32	314.53	307.43	310.21	316.6	315.63	315.69	309.37	312.85	313.84	310.17	313.96	308.69	309	314.3	310.83	311.07	311.09	310.4	309.79	312.82	313.46	314.67	315.09	315.15	316.02	312.34	312.94	313.39	308.38	310.56	310.03	311.29	310.52	313.66	313.53	304.68	314.73	312.46	317.98
306.06	304.89	304.61	305.57	307.32	308.99	310.01	306.75	302.73	310.6	308.22	305.36	303.5	308.52	309.3	307.23	307.09	308.71	306.37	307.63	306.2	305.28	303.04	307.15	308.43	308.51	302.76	308.41	306.7	308.79	307.73	306.41	301.54	305.33	308.41	305.06	308.71	304.18	309.42	301.75	308.35	306.93	305.93	307.7	310.25	307.9	310.94	305.61	306.4	305.79
305.91	305.73	308.54	307.72	307.68	310	307.83	309.06	309.29	305.28	307.84	309.48	303.65	309.75	310.36	306.88	309.38	307.57	311.29	307.52	309.38	308.36	309.58	309.97	311.43	308.57	309.22	308.51	310.7	310.31	313.19	306.04	304.82	309.69	310.14	308.47	312.4	308.23	306.27	305.46	308.24	308.78	311.78	307.86	312.39	311.76	304.8	313.24	312.03	312.82
322.05	327.68	325.59	328.72	332.21	329.53	326.85	325.22	333.47	326.06	329.66	327.69	327.03	333.68	327.28	327.03	334.19	330.34	329.01	324.39	327.97	334.14	323.87	331.57	324.78	323.73	327.65	326.79	329.87	329.5	327.68	328.48	330.12	328.03	330.19	330.77	325.82	326.8	329.42	328.36	330.07	326.61	329.62	324.06	324.18	329.32	326.99	326.31	334.68	330.11
322.45	326.67	326.54	331.09	330.34	320.71	328.86	323.78	325.8	326.27	331.08	333.03	324.35	329.42	333.83	327.77	330.88	329.54	327.05	329.09	328.07	323.08	326.38	328.88	323.7	332.12	330.56	321.84	321.02	326.97	327.13	332.87	328.67	328.2	320.77	327.94	329.05	329.03	325.29	327.11	330.08	330.04	327.81	326.9	330.72	325.48	328.23	326.5	329.82	327.76
306.44	304.03	306.81	306.18	307.29	306.36	309.8	306.06	307.95	305.8	306.17	306.28	310.5	306.86	305.12	305.5	309.8	310.06	305.2	301.47	305.84	307.93	300.19	308.09	306.27	307.91	304.76	302.56	308.78	306.06	302.29	306.81	306.49	307.65	307.78	302.51	307.28	306.95	310.19	302.83	310.25	309.5	304.66	306.61	308.76	305.58	309.7	303.21	303.05	309.36
319.5	320.32	318.15	320.58	318.46	319.95	321.86	318.49	319.5	319.02	316.87	319.97	317.01	316.19	321.42	315.91	316.33	318.04	314.82	315.47	317.91	316.88	325.85	316.73	320.98	316.91	315.21	320.62	315.67	316.85	316.82	313.83	314.17	319.06	317.59	318.91	319.25	321.14	317.17	318.22	318.09	312.48	316.08	318.93	316.73	314.73	316.58	321.79	320.76	313.16
324.92	329.13	329.79	323.55	325.47	330.74	327.92	327.85	325.31	326.96	328.02	328.42	322.11	328.6	329.41	328.29	331.75	328.67	321.8	324.05	326.31	325.81	325.44	324.35	327.12	325.32	329.51	333.63	322.76	328.49	323.02	324.53	327.99	325.47	327.06	326.9	332.57	336.77	328.21	328.43	321.7	326.62	327.77	324.19	321.88	328.96	330.29	326.68	330.54	321.59
305.44	312.96	310.51	309.78	309.65	312.31	310.39	308.44	314.54	312.4	313.7	311.51	311.22	309.4	312.95	312.95	310.93	308.18	306.74	312.12	310.26	313.89	313.61	311.94	309.21	309.89	310.99	308.69	314.29	309.74	311.78	308.82	313.03	311.2	311.88	315.75	308.89	309.12	312.68	304.19	310.13	310.23	313.38	305.2	311.17	309.28	310.74	312.22	310.89	310.91
311.32	308.33	313.95	315.97	306.45	307.28	311.21	310.85	307.79	308.29	312.72	308.92	306.75	312.65	316.5	311.02	314.77	309.91	309.6	313.05	313.87	310.56	313.4	310.01	309.42	315.42	311.82	308.66	310.78	312.14	308.61	313.88	309.93	311.83	310.98	311.99	313.07	313.53	310.86	311.88	310.91	312.58	312.09	309.79	311.19	313.43	309.84	312.24	311.13	312.11
310.33	312.91	312.89	317.23	311.36	316.23	314.71	318.88	310.93	323.72	318.09	311.55	313.28	316.15	320.56	317.08	316.88	317.63	312.84	315.97	317.42	316.22	314.68	318.56	308.7	318.84	313.76	314.88	314.28	317.38	320.25	322.03	319.5	320.08	319.96	314	317.2	311.99	315.41	315.43	320.45	312.65	318.09	316.64	315.72	317.76	315.67	318.47	320.6	315.24
296.42	296.52	295.71	292.46	294.14	290.38	292.37	292.44	290.46	295.91	297.15	292.72	298.63	296.21	296.29	292.79	298.78	294.26	291.77	295.32	298.41	297.05	294.49	296.66	292.9	299.48	295.83	298.57	292.19	293.82	295.6	302.57	287.45	294.64	293.53	289.3	292.73	299	293.95	295.77	299.9	295.93	291.78	297.15	292.71	290.08	292.99	292.86	291.59	295.09
305.21	302.49	298.18	301.02	303.12	307.72	300.9	305.62	303.97	306.07	297	303.54	302.42	303.83	303.16	302.88	299.34	302.53	305.97	306.01	304.24	297.32	298.18	305.57	303.3	301.94	303.53	301.06	300.64	299.81	300.13	303.17	303	307.64	305.33	305.78	298.74	301.11	301.75	301.17	301.78	301.89	304.08	300.66	305.25	301.4	299.42	305.2	297	302.98
311.49	311.48	320.44	315.41	313.48	309.09	311.25	314.16	313.95	313.51	316.76	315.96	317.45	316.01	310.18	311.87	315.04	316.17	311.41	312.39	313.42	315.15	315.96	317.8	312.59	314.66	315.48	314.31	314.46	316.26	312.08	314.05	318.48	310.93	316.05	316.59	322.31	311.63	316.39	315.18	316.02	317.52	316.16	320.74	312.84	314.17	316.06	312.5	315.62	313.78
304.74	302.14	303.87	302.38	302.05	305.96	298.6	304.02	301.98	298.45	300.71	303.84	304.41	302.39	302.67	306.07	302.55	307.66	298.26	303.38	306.07	306.28	301.51	302.72	305.45	303.97	297.19	304.56	301	298.4	301.96	301.92	299.84	304.19	301.75	297.83	306.69	296.27	301.45	301.27	301.38	304.71	300.06	304.04	308.37	303.57	303.04	302.17	299.81	308.01
301.07	299.74	302.35	303.01	299.06	295.51	302.91	300.15	299.15	305.93	304.17	297.81	302.41	300.12	303.76	305.59	301.7	302.23	295.5	300.09	299.37	299.76	297.56	297.2	299.63	296.29	304.36	305.29	294.6	301.85	304.33	302.81	298.61	297.85	304.15	302.99	305.59	305.13	300.93	299.86	301.79	303.06	300.51	300.74	298.71	299.02	301.09	301.63	303.04	306.2
319.69	314.21	312.29	320.29	319.24	317.38	314.22	316.66	318.35	319.6	318.97	317.66	313.31	312.05	318.75	315.42	316.07	320.34	316.27	312.6	317.77	313.99	316.69	320.31	314.23	317.41	315.11	316.34	317.11	318.15	312.32	310.84	313.11	320.2	318.07	315.33	310.15	319.82	319.32	319.48	317.28	315.2	313.98	311.21	314.58	319.74	319.31	314.82	318.07	317.27
301.59	301.16	301.38	303.41	301.87	302.95	297.13	299.94	303.95	304.97	302.78	301.75	302.94	301.65	304.2	305.5	301.81	308.34	300.47	303.27	305.91	304.66	305.61	306.92	305.04	305.79	304.34	298.75	302.34	301.76	305.16	301.29	306.91	304.26	300.52	301.24	301.35	303.3	299.96	307.21	301.82	304.21	302.3	306.5	307.25	305.65	299.77	302.19	307.73	308.92
298.36	298.68	306.79	298.75	300.39	300.33	302.39	302.87	300.32	299.17	292.87	305.5	299.61	302.34	299.79	300.22	298.63	299.32	296.34	297.48	304.17	297.64	302.84	304.85	304.48	301.1	303.51	301.71	301.65	298.12	299.35	300.6	299.73	294.84	295.91	296.53	303.47	297.18	300.93	298.99	300.37	305.01	301.21	302.57	300.86	301	296.65	299.24	301.94	302.62
306.21	308.6	308.65	305.17	302.6	306.13	308.24	304.91	307.18	310.28	302.96	311.7	306.64	305.47	305.19	308.39	307.02	303.94	303.76	301.54	307.39	308.76	300.94	303.59	299.93	306.89	311.4	309.1	305.59	306.59	308.78	310.88	305.02	312.25	307.04	303.25	305.04	306.84	303.12	304.16	305.55	306.48	310.37	307.3	307.87	308.26	308.66	305.93	310.04	308.56
299.1	293.57	296.96	292.49	299	297.11	291.09	293.77	291.14	293.92	293.23	293.96	290.36	289.14	290.5	295.11	295.16	294.89	293.67	294.69	296.17	289.06	297.36	292.53	295.37	297.14	290.65	295.17	292.22	293.45	299.12	290.94	293.64	292.03	290.9	293	293.17	293.15	293.97	291.37	294.46	293.55	295.68	293.49	296.41	291.17	299.44	296.17	294.04	294.32
301.3	298.07	302.62	302.71	301.69	306.3	303.98	302.21	305.2	300.81	300.83	301.23	300.92	302.03	303.42	303.9	300.74	302.61	303.25	302.22	310.14	303.7	301.3	302.47	303.79	301.79	302.71	304.62	303.55	299.87	309.3	303.96	306.64	303.6	299.95	301.58	302.16	301.52	301.31	303.35	300.75	299.5	302.39	301.77	301.59	298.72	302.06	303.72	304.63	300.36
326.78	328.79	325.17	324.91	329.56	324.47	323.26	333.02	328.79	326.64	331.02	321.21	327.55	326.85	328.11	329.52	326.63	326.53	328.03	323.23	323.18	325.22	329.84	333.31	324.81	332.15	330.5	328.03	330.13	328.49	323.54	329.82	329.79	323.34	329.56	326.2	325.62	325.91	326.08	324.61	326.47	326.07	331.66	328.33	322.88	329.72	320.94	325.15	324.61	318.78
303.01	304.57	298.16	297.26	301.62	300.82	299.59	301.29	305.01	304.31	297.66	302.74	302.08	299.49	303.89	300.04	301.5	301.5	304.45	299.6	297.76	297.53	300.03	304.25	303.2	300.4	300.5	307.04	302.45	299.84	305.06	301.2	299.75	302.53	301	300.46	302.35	296.09	295.21	297.6	302.12	297.33	302.91	298.44	305.37	298.09	298.98	308.3	301.81	305.37
319.17	319.59	318.56	317.44	318.94	322.37	316.5	319.05	320.3	315.28	318.57	318.34	324.93	320.29	315.57	325.36	315.83	320.6	319.53	320.06	319.69	318.69	324.1	313.39	316.66	318.65	318.41	323.63	319.54	317.27	317.37	316.43	318.77	320.53	322.31	319.53	322.42	320.12	318.33	322.98	320.57	322.48	317.84	315.59	317.02	318.73	318.45	316.3	318.14	321
315.48	316.63	313.03	314.93	314.06	309.1	314.93	314.22	309.34	309.41	307.71	312.92	311.68	310.18	316.13	315.85	316	315.22	315.21	315.45	313.22	319.55	315.25	311.05	314.41	311.98	309.43	312.44	317.56	310.17	318.17	313.55	314.01	319.47	311.82	314.71	308.63	317.18	317.03	310.94	313.83	310.58	310.97	310.58	304.26	313.8	314.5	312.88	314.07	314.06
307.73	303.34	301.74	301.44	301.89	301.39	301.06	303.33	300.51	299.15	300.91	300.32	308.83	302.04	301.19	299.09	300.31	302.42	300.91	298.96	303.65	303.09	299.59	301.26	300.66	305.07	310.97	304.11	308.76	308.4	304.52	305.42	300.95	307.65	304.26	303.16	304.56	297.04	303.13	304.46	299.44	310.69	305.23	304.64	300.58	299.34	303.4	307.96	306.87	311.1
308.25	312.05	307.85	311.76	308.72	310.3	311.04	309.18	317.17	309.63	308.74	315.26	311.39	307.74	310.5	310.19	304.92	306.36	312.64	312.08	314.56	309.85	307.33	309.08	314.75	308.3	305.1	308.31	310.12	307.67	310.8	308.84	308.99	309.94	311.8	308.38	308.18	313.05	311.75	308.86	308.45	313.42	312.69	310.49	317.51	313.72	314.22	307.8	312.68	313.94
302.07	301.18	302.32	305.04	303.39	304.03	300.52	304.26	307.6	303.88	306.92	302.2	306.02	305.25	302.78	301.31	301.62	303.71	303.58	303.02	303.86	302.71	299.85	307.36	300.31	304.82	297.88	305.36	297.73	301.99	300.59	309.34	303.41	304.36	305.9	301.74	308.27	303.33	302.82	303.45	302.93	300.47	301.86	300.76	298.99	306.36	299.2	304.09	307.77	298.63
302.85	297.76	304.24	301.8	301.09	307.81	302.19	302.07	301.47	303.26	301.37	307.41	303.09	301.96	298.37	302.19	298.27	302.71	303.52	304.22	302.63	309.6	305.21	295.09	302.32	302.15	301.48	307.22	301.15	302.83	303.45	308.02	303.56	303.79	303.51	310.9	302.43	303.91	303.71	302.11	302.15	306.46	301.12	298.82	301.1	309.82	305.59	307.62	304.11	306.43
318.3	323.09	315.57	319.34	318.77	321.58	316.3	318.74	318.98	314.96	323	317.33	310.56	319.67	320.75	317.31	323.19	319.45	317.4	316.95	318.14	323.71	316.4	325.23	318.31	323.98	316.61	310.37	317.46	316.04	323.49	322.56	316.99	314.91	317.04	317.91	319.52	320.83	317.7	324.79	314.7	323.03	315.92	327.78	319.85	314.44	319.22	321.96	319.61	322.47
308.43	312.16	313.92	314.35	313.76	310.56	313.35	307.33	312.85	314.38	310.69	314.91	314.78	312.96	310.43	314.28	309.32	313.07	310.6	309.84	312.37	309.88	313.14	311.94	310.65	314.74	313.14	314.34	314.34	311.47	309.46	312.66	311.26	315.8	315.37	310.23	315.13	315.9	313.29	311.1	307.51	309.31	312.12	316.46	313.19	309.64	311.75	310.05	319.01	306.32
299.71	302.43	302.67	301.25	305.48	303.97	300.57	302.31	304.46	301.66	299.95	299.81	304.16	304.99	304.11	303.2	300.11	302.35	298.58	304.1	295.01	304.51	299.01	305.15	306.79	301.58	305.5	304.73	305.96	298.37	299.59	302.18	300.29	303.41	303.52	304.75	303.27	302.63	304.93	302.26	303.25	300.38	300.99	302.35	305.14	306.18	299.14	300.25	303.72	302.37
320.17	318.92	317.45	321.76	319.27	321.36	317.64	317.85	312.89	314.91	310.16	316.54	311.99	310.41	321.18	313.21	319.49	321.54	318.42	316.91	318.99	313.58	321.64	312.59	317.84	311.75	319.36	319.85	318.46	321.27	314.08	319.31	312.68	316.84	320.1	313.47	315.21	317.77	312.05	315.59	316.47	319.09	316.5	322.04	319.88	319.87	319.82	314.98	316.67	318.08
304.71	308.08	313.59	311.52	313.08	309.7	309.88	315.5	313.11	312.6	311.31	305	309.1	309.31	306.84	310.91	311.68	311.54	311.79	311.17	310.9	312.28	307.65	306.97	314.86	312.98	311.38	308.28	314.36	312.1	317.58	309.53	310.9	308.6	306.6	308.4	311.18	308.83	318.56	313.83	309.41	309.87	310.36	308.48	306.07	310.1	313.42	311.38	309.83	310.22
304.46	297.81	302.43	300.54	308.64	303.84	301.77	303.45	306.5	298.47	301.72	301.58	304.81	304.1	305.04	300.46	299.69	303.83	303.36	305.93	308.63	301.13	303.52	301.43	300.49	304.62	302.05	304.91	302.85	301.4	304.36	303.2	303.29	303.17	297.41	301.52	301.35	303.36	301.98	304.67	303.41	301.98	308.36	301.01	296.5	305.12	309.36	303.83	302.14	304.01
296.41	301.08	302.61	301.19	300.92	299.87	305.8	304.89	299.53	303.04	302.8	308.13	300.19	301.66	305.28	300.23	302.76	302.48	302.88	300.4	299.64	299.61	301.84	301.74	301.23	304.72	297.83	303.29	304.01	301.25	306.49	305.82	303.19	302.17	302	305.36	300.05	301.82	300.8	297.52	312.31	305.89	302.13	305.96	305.25	304.38	300.4	301.97	299.09	298.66
320.75	316.7	315.88	313.86	309.75	320.05	315.47	316.31	318.21	317.82	320.24	321.01	311.23	314.35	316.32	315.56	314.02	312.19	319.25	313.97	316.91	313.33	321.19	319	309.96	315.08	317.51	319.14	320.49	317.29	313.17	315.28	312.42	316.76	315.17	321.35	320.07	314.7	314.79	321.02	314.51	310.55	318.41	315.53	316.41	317.42	315.92	318.73	314.47	314.3
307.68	299.09	302.17	300.63	303.44	301.98	305.03	307.21	303.03	301.56	305.71	301.56	301.07	302.91	304.59	305.16	298.36	307.78	299.34	300.18	303.11	300.33	307.09	304.36	305.45	308.43	300.88	301.73	305.01	304.66	299.84	303.49	301.11	306.53	300.72	308.31	301	305.07	303.85	308.26	304.17	308.24	310.25	304.02	307.21	301.79	296.07	302.92	298.94	298.18
309.7	304.89	304.53	309.06	304.72	300.42	311.48	304.58	302.93	306.47	305.57	303.04	304.86	304.96	305.78	299.33	301.96	303.99	305.47	307.37	299.91	300.8	304.12	303.39	305.87	302.56	301.3	306	303.82	297.67	309.11	302.23	304.75	305.68	310.6	303.67	302.09	305.88	304.93	306.85	303.95	306.46	307.97	301.42	298.17	301.59	303.2	311.97	307.2	302.69
315.63	319.4	319.37	318.29	320.46	321.65	318.71	316.27	318.81	320.26	315.03	319.35	319.01	317.98	315.2	320.52	315.36	320.7	319.82	315.88	322.24	322.24	321.51	317.89	319.52	318.72	321.87	317.01	320.07	318.53	317.19	316.11	315.79	314.9	320.17	318.59	323.95	320	316.75	318.46	316.71	316.96	316.97	316.26	312.45	321.04	319.15	318.03	315.82	320.23
315.63	315.96	320.94	316.6	316.74	319.44	319.16	312.99	317.21	313.72	315.41	316.3	320.17	318.54	320.71	318.13	313.29	315.81	319.26	312.84	316.39	313.12	319.53	316.08	313.77	316.98	317.11	316.57	318.09	314.36	321.64	322.63	318.06	313.64	315.69	319.57	315.24	322.39	316.24	322.1	312.37	312.29	315.63	319.89	320.97	315.88	320.37	322.63	320.89	322
296.03	292.39	297.95	291.5	294.95	289.52	289.84	292.91	292.27	294.2	295.04	291.41	293.76	294.12	291.12	294.66	294.72	294.81	299.89	295.98	294.8	292.15	291.21	298.15	293.93	290.49	299.11	295.71	296.46	296.17	290.8	294.87	291.35	289.08	295.58	292.32	292.07	296.49	297.31	299.54	292.22	294.29	297.89	300.39	297.9	298.15	294.49	293.94	294.15	294.46
305.62	301.09	303.05	307.41	303.63	304.65	308.75	306.02	306.84	306.39	300.3	301.8	309.13	303.24	308.03	300.77	305.35	304.69	303.26	302.54	305.09	307.81	305.16	302.76	306.22	304.52	302.38	305.11	304.94	302.68	300.22	306.84	302.48	306.3	304.77	306.15	306.8	305.96	302.73	296.52	304.21	306.74	305.76	300.31	297.85	300.55	304.72	303.37	306.08	306.52
305.96	310.35	310.78	304.59	298.9	305.54	305.25	308.37	304	301.22	310.1	307.58	304.86	309.23	309.09	302.96	310.15	303.13	307.73	309.52	308.66	307.69	305.14	305.93	307.78	306.3	304.89	300.77	312.64	306.72	303.81	299.89	301.98	308.96	301.43	304.28	305.32	307.39	306.44	304.66	306.47	301.74	299	310.85	304.33	307.58	306.2	300.85	309.69	302.64
313.22	316.89	316.91	309.99	318.93	314.83	312.92	311.2	317.78	315.98	315.09	313.3	315.47	315.21	313.62	315.31	312.07	315.03	314.12	319.36	310.42	319.54	318.07	310.68	309.94	312.99	314.04	313.73	315.75	314.3	318.82	317.19	314.32	313.52	310.43	319.57	316.54	317.19	317.51	310.44	318.53	317.52	321.48	307.66	312.34	314.07	312.09	313.46	312.65	318.73
307	299.68	306.87	304.56	306.21	303.33	308.87	305.77	305.57	304.07	304.17	309.71	302.09	307.11	307.66	305.91	302.71	309.96	302.02	304.94	305.27	303.18	306	300.92	306.31	304.88	309.73	304.68	309.56	302.72	307.32	305.39	308.61	301.82	307.08	301.52	307.08	308.17	307.76	304.77	304.55	305.63	303.21	308.78	307.43	306.46	305.1	306.56	308.47	307.58
316.23	318.08	319.61	321.93	316.07	316.9	315.52	316.28	317.82	321.1	318.31	318.33	317.97	317.87	322.87	322.8	321.19	325.35	317.35	319.97	314.71	321.1	319.37	319.05	318.41	317.16	322.57	315.63	320.34	317.66	321.63	322.05	320.42	318.12	320.67	314.54	319.1	319.63	320.5	317.33	320.04	319.54	312.71	327.25	321.21	320.53	319.09	318.61	317.72	319.61
296.54	297.84	303.3	307.16	302.03	301.01	301.02	301.6	302.29	300.37	307.42	303.47	306.73	297.38	302.52	305.64	306.34	299.73	301.09	304.14	306.99	305.35	300.32	303.1	297.88	299.9	302.65	301.92	302.26	304.83	310.53	302.18	299.66	308.95	299.01	301.59	298.43	302.84	302.11	303.52	305.03	300.59	301.65	302.63	305.42	301.92	299.07	296.27	300.89	302.13
307.51	312.16	310.1	310.65	311.7	306.47	308.25	307.43	313.99	314.88	308.67	311.56	309.37	305.78	307	313.27	307.94	306.07	312.47	307.61	309.7	309.26	308.27	304.46	308.11	305.27	308.15	309.39	311.61	313.29	314.74	308.38	305.2	312.01	309.87	308.99	306.07	311.57	305.21	311.45	310.9	312.88	308.23	317.24	308.3	302.18	310.38	308.52	305.43	306.7
322.92	315.47	314.26	319.42	318.04	317.61	321.82	318.26	316.43	314.98	317.56	320.31	318.65	315.99	321.93	317.67	318.2	318.13	319.81	324.14	312.09	319.98	317.04	317.42	318.47	314	321.07	316.02	317.64	317.08	321.89	323.8	322.8	320.11	317.78	322.26	321.5	319.16	319.99	322.25	323.08	319.63	320.05	321.93	322.03	319.85	317.29	316.21	322.97	321.26
301.3	304.57	302.51	300.93	303.39	301.16	304.37	306.29	301.87	299.63	300.15	305.15	302.45	307.44	301.07	304.22	304.54	303.04	306.52	306.85	305.41	301.8	299.79	305.85	300.59	305.03	300.25	305.65	304.78	306.09	300.06	303.89	301.12	303.95	300.28	296.82	302.69	304.82	299.33	307.69	306.63	299.85	307.67	303.23	301.95	302.47	296.6	306.73	300.12	298.82
328.68	327.74	330.66	325.67	329.14	329.38	326.74	326.84	335.71	325.4	332.19	328.69	322.38	332.95	330.93	325.59	322.62	331	329.5	327.65	320.34	330.16	327.93	326.51	332.84	327.38	327.61	327.28	327.74	327.95	326.04	325.16	326.95	331.07	328.33	330.28	327.03	329.38	332.8	328.78	327.36	325.7	330.51	326.76	332.99	325.47	329.51	322.68	328.87	326.94
306.78	309.8	302.68	303.13	309.9	309.45	310.09	310.73	310.18	310.74	310.65	305.3	309.07	305.16	306.95	310.04	305.18	306.73	312.6	309.53	308.99	313.29	311.72	310.69	310.58	307.06	310.18	314.04	307.35	308.66	308.37	311.11	308.03	310.91	309.59	309.24	313.36	311.16	310.58	311.68	311.49	306.21	311.76	311.12	310.3	312.53	309.18	317.15	309.14	308.85
301.96	299.16	294.64	294.95	298.71	291.13	297.44	296.18	294.25	293.8	293.78	293.27	297.66	294.46	290.39	297.8	298.5	296.49	296.08	299.43	302.22	297.88	299.35	295.5	290.49	291.37	296.78	292.42	297.22	296	293.16	297.32	294.47	301.89	296.74	297.44	300.93	297.59	295	292.97	294.65	295.57	293.58	296.86	294.46	295.04	294.03	299.44	293.49	295.33
307.33	302.38	306.72	300.34	300.54	303.17	301.14	301.89	303.61	302.96	300.36	306.94	304.03	306.82	301.66	302.09	302.53	299.85	303.52	306.59	302.44	307.11	306.78	307.57	301.67	304.65	301.92	303.03	301.24	307.24	301.74	302.29	299.66	304.07	303.1	304.2	304.15	302.33	306.97	305.41	308.83	303.84	307.03	299.31	303.9	302.04	305.34	306.28	304.56	303.83
301.76	301.82	300.61	306.39	304.18	302.21	303.54	304.7	304.5	302.19	301.89	301.82	306.06	307.57	300.69	306.03	304.69	303.96	305.19	302.96	301.46	306.52	303.17	304.16	303.94	302.95	305.21	308.12	304.72	303.91	298.14	303.79	301.49	304.47	304.74	304.84	304.93	302.34	302.56	304.9	303.91	304.25	301.55	301.91	305.67	303.52	300.03	303.38	305.3	307.43
314.97	317.62	315.67	312.34	312.56	315.22	312.42	311.85	315.32	323.84	317.8	317.36	314.39	312	311.96	311.51	312.45	315.22	313.39	316.36	315.46	319.64	316.48	315.72	316.57	313.45	315.88	311.81	313.98	315.71	312.41	310.46	317.53	319.01	308.59	315.8	315.93	317.82	318.4	313.61	313.49	314.41	317.43	320.58	312.29	311.92	321.75	315.2	315.56	314.48
325.87	332	329.22	322.55	329.46	328.32	329.42	327.54	326.73	329.43	326.74	326.96	329.75	326.82	322.68	327.05	328.8	326.31	329.85	327.72	329.9	326.53	327.88	332.76	325.21	329.02	330.34	324.67	329.6	322.21	329.1	324.35	330.04	328.14	327.86	331.24	329.13	326.66	326.44	321.27	332.06	331.49	329.23	332.09	326.97	326.47	324.79	325.27	320.96	325.5
304.43	300.99	305.97	307.03	304.37	302.15	303.29	303.8	303.36	303.91	301.08	306.27	301.85	300.71	304.68	302.57	306.08	304.25	303.16	302.84	302.05	303.77	303.88	304.92	303.18	305.72	298.77	309.59	301.22	303.01	305.16	302.76	303.34	302.35	311.77	306.58	304.48	302.15	300.73	306.98	300.85	305.51	304.13	301.49	304.33	302.51	302.01	304.46	304.06	303.16
302.39	303.53	302.68	304.23	302.62	303.99	298.68	304.8	298.31	301.33	299.05	302.16	300.31	307.3	302.07	302.71	304.5	301.06	304.72	301.02	302.88	302.47	302.35	304.95	303.24	303.03	304.36	306.43	299.32	307.19	301.14	299.6	299.18	298.17	304.13	309.72	300.25	307.36	303.41	305.04	300.5	304.23	301.28	301.91	302.16	302.83	302.86	306.34	305.5	302.19
310.95	305.34	306.29	303.46	306.19	303.3	305.2	306.39	301.61	307.07	300.46	300.67	306.81	307.45	303.34	307.58	307.23	307.46	310.37	310.45	305.5	311.2	308.57	306.64	307.45	302.88	302.02	306.28	301.98	306.31	306.25	308.16	306.63	309.55	305.16	304.56	306.76	301.47	305.55	306.07	303.11	302.8	303.6	309.7	306.38	308.95	306.22	299.84	306.46	304.08
312.85	308.69	309.44	314.6	307.66	311.58	306.15	313.01	305.24	309.92	308.13	307.96	308.2	311.67	306.8	306.95	309.74	310.99	307.6	308.27	308.61	300.41	305.84	308.18	312.75	309.06	308.84	308.67	311.87	309.38	307.47	312	310.96	308.72	312.64	316.51	309.17	307.96	307.87	308.7	313.05	308.76	307.3	305.92	311	310.11	309.82	310.24	305.64	307.37
318.92	317.44	317.22	318.07	317.18	318.54	317.87	316.7	317.09	317.84	315.02	314.75	321.23	322.77	315.18	318.3	315.61	321.23	318.78	316.51	319.89	320.97	322.22	317.21	316.3	321.28	316.15	317.84	314.09	321.2	312.69	320.01	320.6	325.24	321.6	319.97	321.34	315.77	320.29	323.55	316.61	320.93	320.16	320.52	320.63	318.3	319.08	320.28	320.62	322.74
304.81	305.01	305.61	303.76	306.12	304.85	302.64	305.81	303.52	306.39	302.35	304.35	309.64	304.86	310.79	304.45	303.09	307.66	307.04	306.39	306.42	303.28	304.56	304.32	306.86	306.46	307.71	301.8	304.56	306.3	302.37	301.43	307.34	305.15	303.31	309.09	312.27	310.06	307.5	312.79	308	311.33	303.52	303.79	308.18	312.24	303.84	307.77	306.75	305.04
313.29	311.02	311.74	312.05	315.13	312.55	315.49	313.69	312.96	309.16	313.72	315.32	312.11	313.77	316.57	314.95	312.61	317.05	310.98	319.48	310.74	314	316.83	311.99	311.1	312.15	310.63	316	310.82	318.04	305.18	315.4	312.76	309.03	313.73	309.14	314.45	317.36	311.82	313.23	311.85	308.46	314.14	315.19	312.11	307.89	313.06	311.8	311.16	313
315.8	314.14	315.9	313.74	314.51	315.9	316.81	313.44	312.83	318.53	312.34	313.64	316.57	309.07	314.74	313.11	318.17	317.13	311.13	318.3	309.74	311.05	311.79	317.95	314.28	317.1	310.77	318.81	319.06	320.92	318.94	311.12	312.88	314.64	318.12	315.6	311.32	315.53	312.64	316.88	311.09	316.33	313.74	317.07	316.56	316.33	312.33	317.82	315.65	314.21
318.97	317.78	315.15	318.46	321.76	320.79	315.95	317.18	318.61	322.05	315.07	323	313.9	317.24	314.83	321.6	316.75	316.24	318.27	315.43	320.52	321.07	320.51	320.61	314.94	320.73	318.25	318.61	320.88	314.85	315.63	318.4	316.01	318.3	322.63	319.12	317.99	320.39	318.34	322.36	316.77	317.26	321.34	321.08	322.11	317.46	320.15	320.39	321.2	314.78
305.16	301.91	306.99	305.35	304.28	300.65	300.35	304.82	306.52	306.38	304.85	301.21	301.25	303.17	299.65	303.25	298.18	300.66	304.15	298.81	302.06	309.9	307.46	304.42	305.17	299.94	298.87	305.51	303.72	301.67	301.16	301.73	303.86	300.26	304.73	302.48	304.69	304.27	300.78	302.15	303.05	305.47	306.89	304.24	300.26	302.56	302.97	302.44	301.66	304.19
323.36	321.73	315.05	321.72	317.01	316.04	320.04	319.79	316.85	318.07	319.02	319.99	323.39	321.64	316.1	317.97	319.01	315.62	319.75	320.37	320.11	323	317.64	325.28	315.55	316.5	317.82	312.35	315.12	319.97	318.15	318.87	321.01	318.85	321.04	318.4	318.58	314.41	318.49	313.51	316.55	319.08	318.14	321.94	314.72	326.31	318.77	313.22	318.02	317.74
300.48	308.56	309.79	303.83	303.71	306.33	309.31	305.86	305.87	304.94	307.18	306.38	307.24	306.3	305.68	302.63	305.39	306.86	304.13	305.6	307.75	310.82	308.16	300.81	304.3	306.48	304.71	309.3	300.54	308.11	302.79	307.33	305.41	306.9	305.68	305.64	310.13	302.8	300.9	310.77	304.55	306.33	302.82	300.49	306.2	307.93	305.13	305.37	303.24	310.39
312.65	325	319.37	318.69	320.87	316.83	320.76	320.1	320.82	319.16	315.61	314.46	316.85	315.24	313.36	317.31	322.37	317.77	315.48	319.33	317.68	318.69	314.78	321.75	317.46	317.38	320.41	320.52	321.91	311.63	312.54	319.61	322.3	323.58	317	320.85	321.33	315.6	321.77	318.6	318.76	323.38	324.44	316.01	320.76	317.22	319.61	319.12	320.31	318.28
315.02	318.9	315.16	318.97	324.44	315.32	315.92	314.86	320.04	320.03	320.37	315.45	314.88	322.9	320.57	313.55	320.53	321.1	320.31	320.64	314.93	322.25	316.64	324	316.31	313.07	317.7	310.51	316.06	316.98	318.88	318.49	315.27	320.87	317	316.47	314.1	318.58	322.64	320.52	316.24	318.02	310.17	323.54	317.42	312.68	319.64	321.21	320.13	321.87
308.83	307.24	313.73	311.36	313.08	316.79	317.22	312.53	312.94	313.69	315.07	311.67	311.65	309.48	315.42	312.31	311.8	313.18	315.83	310.18	312.03	313.76	312.72	314.97	313.47	313.08	309.48	320.47	313.55	317.66	315.29	313.47	316.94	314.87	310.94	318.57	310.94	312.3	310.08	313.24	315.23	313.77	317.69	306.19	308.05	309.87	308.16	316.61	308.44	310.3
293.32	297.91	296.12	294.65	294.42	296.28	287.1	293.28	292.97	296.98	294.97	296.92	291.06	295.69	294.37	297.27	288.66	286.42	295	294.45	293.35	295	291.44	295.66	294.9	295	295	291.45	297.21	297.14	298.29	296.96	296.01	303.35	296.35	295.5	294.7	291.91	295.72	297.13	294.95	296.56	292.11	292.11	295.04	294.66	297.03	295.96	291	290.13
312.42	317.07	311.89	312.23	312.38	318.21	317.78	317.21	315.26	311.16	318.51	313.62	311.11	309.41	318.74	315.67	315.8	309.9	320.04	316.22	314.55	319.55	318.59	319.34	310.76	315.32	310.93	316.37	318.83	310.44	315.28	320.46	316.74	316.7	313.58	314.65	315.63	311.94	316.43	320.45	310.06	313.76	312.38	310.22	311.26	317.32	315.04	316.79	312.87	318.43
304.39	305.02	301.93	303.22	299.73	302	300.13	302.54	302.84	305.62	301.19	304.61	301.45	301.99	304.67	308.1	302.36	299.66	303.28	304.44	303.39	307.17	304.91	296.66	302.88	299.62	307.11	305.39	299.97	304.49	303.61	300.97	300.38	301.28	301.59	305.63	301.32	300.41	304.23	305.92	301.73	302.01	302.86	299.34	304.29	301.38	299.5	302.9	304.91	303.89
313.19	308.9	314.66	313.66	312.86	313.36	314.09	312.7	317.65	320.43	319.18	312.84	312.38	317.7	313.12	312.89	316.82	315.48	311.7	313.5	312.14	311.65	319.42	317.09	312.92	312.93	312.54	313.63	311.96	322.16	310.24	316.15	312.23	313.28	319.44	314.03	311.02	318.06	316.79	312.96	314.3	312.14	318.69	309.57	314.24	309.31	313.89	314.37	310.39	316.17
328.04	327.22	326.49	324.26	326.5	330.46	323.92	320.85	329.72	327.05	325.77	327.59	328.79	325.43	326.51	323.68	326.44	331.69	328.44	329.42	331.67	328.46	330.72	328.81	325.77	324.97	327.43	323.78	321.65	328.94	327.73	334.37	329.1	326.89	330.12	325.38	329.18	322.99	325.05	329.06	336.55	329.89	320.73	326.86	328.42	326.75	327.63	327.64	334.7	328.06
324.53	322.06	324.04	328.29	320.08	325.2	323.77	330.47	330	326.11	328.32	325.57	327.53	329.07	325.85	324.55	324.18	330.81	324.94	320.67	324.62	323.93	320.99	329.51	321.98	324.9	332.45	325.11	327.09	324.98	323.91	329.71	326.03	320.04	326.46	331.26	327.42	327.74	327.86	328.38	324.66	322.23	326.71	321.38	320.6	324.23	324.43	325.01	325.88	323.5
319.05	323.03	318.55	318.28	318.48	320.5	316.32	321.35	315.55	316.53	319.69	320.42	319.33	322.34	312.92	320.77	320.97	318.82	320.31	320.92	322.34	312.13	318.52	324.18	317.86	312.27	315.95	320.46	315.81	318.12	320.83	320.46	315.42	318.66	313.45	318.47	320.88	316.76	318.86	316.74	317.68	310.46	314.88	314.66	312.22	319.56	317.13	319.43	321.67	318.48
305.33	309.45	311.1	310.76	311.59	303.85	308.63	308.96	312.35	303.83	310.46	309.63	308.26	306.74	304.75	307.64	309.43	308.71	311.16	313.37	305.89	307.67	311.09	307.43	313.02	304.16	301.87	305.94	305.63	310.14	313.15	310.68	308.42	309.76	311.86	307.01	307.1	309.17	309.67	309.91	312.35	309.56	307.65	309.39	309.85	313.73	308.65	310.91	312.03	307.83
305.07	305.48	311.89	300.21	307.28	297.76	301.4	304.48	307.19	300.48	302.98	301.4	309.36	302.55	301.45	301.9	305.03	300.51	299.14	303.11	303.54	300.62	300.86	305.41	304.39	307.87	299.19	303.49	300.36	294.19	303.94	303.48	302.85	304.17	303.45	298.04	305.69	303.3	303.22	301.32	302.05	299.56	304.34	300.25	302.72	300.57	302.94	302.1	304.38	305.53
316.09	328.24	318.85	318.15	325.48	319.05	322.45	321.47	317.68	322.45	320.09	321.28	316.42	315.32	314.9	323.22	316.56	315.61	315.01	318.44	320.63	314.17	322.64	315.52	313.5	321.96	317.65	320.96	316.45	317.03	319.97	318.69	321.18	314.64	320.68	319.84	317.08	323.51	319.49	313.66	318.22	317.43	315.16	317.96	313.52	319.3	315.46	310.87	317.01	317.82
303.26	305.47	307.3	307.84	303.32	307.26	308.88	307.27	307.71	306.95	305.7	307.04	307.72	306.36	308.44	302.81	309.79	304.36	312.27	315.34	304.4	303.48	305.6	307.17	307.61	307.13	306.51	304.24	308.36	309.01	308.25	307.11	300.88	304.26	306.11	305.88	302.67	304.95	307.13	309.35	304.08	307.95	307.86	306.42	308.09	307.14	306.42	302.57	301.01	307.46
314.22	309.91	318.16	313.68	316.57	316.76	310.88	314.93	309.71	317.21	312.5	311.93	308.71	313.73	316.29	319.28	314.76	313.41	307.28	314.09	309.6	311.36	313.62	313.35	307.91	311.33	311.4	311.26	317.34	308.76	310.17	310.68	307.57	313.27	312.33	314.48	307.05	308.97	318.4	313.29	319.18	309.72	311.19	311.29	311.96	310.81	305.8	315.39	309.49	318.12
312.9	313.01	317.39	312.93	309.81	314.09	315.36	313.49	315.97	310.7	316.19	311.68	318.25	314.61	313.06	311.87	313.34	313.87	315.66	312.61	312.26	313.07	313.37	316.76	313.94	315.32	316.67	310.4	314.62	308.75	312.41	314.27	312.99	313.96	311.82	312.98	318.97	313.2	311.2	311.59	320.31	316.36	321.24	318.8	312.81	309.05	316.48	312.85	319.77	317.69
310.72	314.31	313.5	317.4	318.28	307.69	314.57	311.94	318.1	316.34	317.18	316.14	312.15	315.14	313.62	316.33	317.73	312.3	313.66	316.98	309.52	309.71	312.14	314.46	315.04	317.25	317.05	316.31	314.09	315.5	317.23	314.55	316.44	312.73	317.08	316.37	317.5	318.96	312.87	313.22	317.66	313.46	314.38	312.51	310.05	311.84	319.14	319.7	316.85	314.74
300.08	301.73	300.74	303.45	301.3	301.48	305.07	297.03	301.5	299.27	306.63	299.53	302.06	294.85	299.97	296.45	300.01	301.15	301.19	301.11	299.79	303.34	306.16	297.26	299.43	302.95	301.81	297.13	296.38	300.74	302.36	300.12	299.21	305.06	302.13	297.05	300.8	297.14	301.71	298.59	298.87	302.96	298.76	303.49	298.99	299.82	303.88	300.29	297.44	305.6
317.09	309.83	307.19	313.21	309.92	313.51	313.55	308.21	309.51	307.05	312.54	310.03	309.13	311.05	308.03	308.99	310.98	311.98	316.3	308.94	311.01	307.73	311.02	309.41	309.96	304.4	312.35	313.44	312.93	312.58	313.65	312.86	307.58	310.54	311.05	310.29	310.02	306.77	309.93	302.62	311.62	312.31	308.93	311.87	311.7	311.7	313.22	312.33	309.63	312.49
313.18	315.8	318.9	320.74	316.7	313.96	312.54	313.29	320.82	311.65	316.72	318.05	318.94	318.11	319.23	316.76	310.96	314.83	320.34	316.03	315.82	319.92	312.39	315.6	317.66	313.84	317.32	316.64	310.4	316.21	316.34	316.78	314.38	313.08	318.22	318.73	312.02	320.76	320.11	318.87	316.92	315.77	320.59	313.54	320.21	313.47	319.72	319.43	315.34	317.91
314.93	311.43	311.09	311.42	311	316.27	314.16	315.86	310.53	315.4	315.65	312.58	310.54	312.6	310.51	307.35	312.67	312.97	315.96	311.71	311.37	311.74	315.3	314.72	316.67	313.66	311.3	309.92	314.21	313.03	315.03	314.29	315.87	316.02	308.33	313.55	310.08	314.54	312.09	312.84	314.73	308.13	309.8	315.62	314.03	314.58	313.32	311.74	311.33	313.34
305.62	305.53	306.61	302.04	305.37	306.29	309.16	300.18	306.16	303.79	305.61	306.15	301.12	307.49	308.49	309.87	306.68	307.44	311.64	306.24	303.04	302.01	308.14	300.5	299.82	306.19	304.8	305.99	311.81	306.46	299.57	302.31	304.04	304.22	307.24	309.87	305.65	306.01	308.07	306.74	301.44	306.07	304	305.17	298.53	304.78	305.79	302.13	303.02	307.42
308.79	313.72	316.18	313.17	317.3	316.29	316.42	315	310.9	313.15	313.66	314.6	313.81	309.97	314.41	314.32	312.53	312.59	314.03	312.59	315.77	316.14	312.56	311.47	306.96	316.83	311.36	314.06	308.84	309.26	313.3	316.48	309.49	315.12	311.13	315.37	309.79	318.79	312.38	315.07	312.26	310.36	309.62	314.67	312.97	315.14	315.65	310.1	313.47	315.98
305.11	309.87	309.88	312.6	305.87	308.21	302.81	302.5	308.05	308.62	306.81	305.26	308.07	307.52	305.43	308.05	307.6	303.7	303.04	305.32	307.51	310.01	311.99	302.06	310.02	306.91	308.43	305.28	308.61	306.86	303.39	312.95	307.37	309.6	304.02	302.52	308.43	305.48	307.58	305.81	304	309.79	304.62	308.31	305.6	309.02	308.72	307.09	310.43	308.37
303.32	303.31	303.89	302.11	303.48	301.12	306.53	307.19	303.2	304.38	303.98	304.33	302.14	305.28	302.12	300.44	306.43	303.09	301.96	302.69	304.78	306.53	303.8	303.07	306.51	306.22	301.87	302.75	303.15	300.4	304.63	301.7	301.65	302.79	307.25	306.28	301.88	300.95	306.6	305.67	304.06	303.6	299.39	302.62	301.73	303.15	306.96	308.1	301.14	305.19
295.72	289.74	292.7	295.72	291.18	291.09	296.51	290.94	293.99	293.73	300.45	293.34	284.47	298.44	292.52	291.98	291.13	294.29	295.33	294.62	294.77	294.01	298.18	287.89	297.12	297.32	294.17	293.7	295.28	296.74	293.89	295.32	295.58	295.82	295.24	299.45	294.35	293.74	298.13	297.77	293.46	292.32	295.79	290.44	294.4	287.03	291.49	294.73	296.81	292.47
303.16	307.37	305.27	305.84	304.5	307.11	307.59	308.3	306.06	300	301.21	304.56	302.58	302.38	301.05	302.8	303.75	305.22	306.02	301.56	299.4	303.14	304.67	298.5	307.5	303.75	303.94	296.71	302.12	302.93	299.12	309.58	307.12	302.9	303.71	300.56	303.07	303.49	309.53	305.72	305.15	305.35	301.31	302.85	302.3	304.16	306.27	303.24	304.51	304.26
302.4	304.22	304.11	309.66	307.5	306.06	307.18	304.58	310.84	302.45	307.66	306.57	307.77	302.31	306.61	307.18	305.25	308.7	304.9	303.13	305.4	302.33	305.4	309.43	308.38	303.15	306.09	306.28	308.76	307.04	305.26	307.17	305.89	306.1	302.59	311.45	307.49	313.47	300.82	305.02	306.12	302.1	304.84	306.37	306.35	305.64	301.01	302.25	307.12	302.73
298.9	302.89	296.41	299.28	305.24	298.28	305.39	295.77	299.79	305.36	302.98	302.03	296.7	298.4	302.68	300.62	304.23	305.65	303.75	295.37	295.89	302.08	303.16	302.62	297.79	299.43	299.15	299.9	303.96	300.47	303.57	303.94	300.19	298.84	299.03	302.09	295.13	301.94	300.15	303.78	304.95	299.25	301.09	300.38	303.32	303.48	300.86	296.86	304.87	302.83
312.39	313.17	313.53	310.62	310.21	309.42	307.47	313.98	305.39	307.78	314.65	312.06	309.49	310.04	313.48	309.91	310.76	315.19	313.68	311.99	313.74	310.59	309.98	304.42	307.93	309.93	307.84	311.47	310.19	309.56	306.79	313.45	309.96	314.54	312.28	310.31	311.36	312.06	312.19	310.51	315.45	309.41	305.01	314.55	311.08	309.56	310.31	311.78	310.92	310.07
292.54	289.86	290	299.52	296.51	299.63	294.78	291.36	296.21	295.51	291.77	291.74	291.68	292.57	294.72	296.6	291.34	290.94	298.87	292.73	296.97	296.86	297.76	291.68	294.96	295.06	289.84	297.62	298.47	294.76	295.77	292.79	293.81	294.72	291.87	293.5	295.15	293.26	295.06	293.45	290.37	297.82	285.76	294.08	290.8	294.87	296.38	291.08	298.28	298.03
308.06	307.33	309.85	311.25	313.27	310.56	312.16	310.73	302.9	303.62	310.44	309.89	309.51	305.87	304.34	307.91	306.23	308.8	308.05	314.95	303.29	310.03	309.64	307.99	312.32	308.31	311.41	306.71	306.53	308.66	308.05	306.91	308.83	312.17	310.58	310.05	308.97	302.26	311.71	307.34	309.09	309.77	309.1	305.77	310.4	310.52	303.74	305.25	310.19	309.95
304.36	302.52	304.57	300.52	303.15	303.27	298.57	306.57	301.09	304.47	302.01	302.95	301.3	303.01	306.76	300.38	299.46	307.59	301.38	303.23	298.51	306.1	306.15	305.22	301.12	305.14	300.31	300.98	302.05	303.28	301.96	299.05	299.18	299.57	302.88	301.35	301.11	298.64	300.68	301.52	303.55	308.41	306.73	300.88	302.1	301.64	305.06	306.84	303.87	299.86
305.17	304.01	298.64	303.08	304.68	306.79	306.25	303.8	303.9	308.72	306.26	309.97	306.89	307.74	303.4	306.71	306.71	302.88	308.39	303.89	307.74	309.31	305.79	304.55	305.96	303.63	304.51	304.77	303.29	304.38	310.41	304.39	307.52	309.06	300.47	306.08	308.2	305.11	303.88	307.72	309.35	309.72	310.54	310.62	306.35	307.46	306.53	302.65	309.47	306.36
311.77	309.01	316.59	314.86	310.36	311.61	313.51	313.76	305.64	313.14	313.56	301.58	306.24	309.62	305.66	307.71	308.8	309.62	311.17	312.57	309.79	309.42	307.63	313.44	312.33	310.41	312.41	315.45	312.18	308.58	311.32	311.15	311.44	307.99	307.97	310.15	310.35	305.7	309.72	313.42	311.62	306.69	310.28	313.24	306.97	312.7	314.52	310.06	313.59	308.92
326.4	331.22	329.25	328.16	321.09	327.9	325.31	323.06	326.06	327.05	325.79	330.63	325.5	327.65	330.48	328.79	324.39	326.29	329.58	324.97	328.51	326.71	322.13	328.22	323.01	326.96	326.72	329.81	327.99	326.16	328.88	329.68	326.36	325.51	325.77	328.62	327.57	326.82	329.13	328.26	324.75	330.24	323.42	326.71	325.66	328.28	326.29	328.42	330.54	326.05
302.42	302.4	300.1	299.55	297.72	304.94	299.81	300.23	301.7	303.19	301.8	296.43	300.88	301.64	294.81	297.81	300.34	297.95	296.17	298.3	300.1	299.24	301.32	300.07	300.42	297.53	295.56	298.69	299.39	301.38	301.97	299.81	297.9	298.4	298.53	297.91	297.63	303.05	299.23	297.68	301.1	298.54	300.77	297.16	301.93	297.35	296.49	302.28	297.28	300.92
307.77	298.98	301.85	299.25	302.16	303.58	302.01	301.91	299.87	306.82	302.26	302.14	306.5	303.74	305.46	300.31	309.54	303.19	306.43	302.52	295.75	303.86	306.22	301.54	303.54	302.16	305.02	302.13	304.21	306.3	303.53	299.88	304.21	300.08	299.67	300.15	302.24	302.52	307.67	303.07	302.73	304.95	300.88	301.88	299.62	302.62	306.94	301.63	299.94	301.13
298.51	295.52	297.72	299.1	296.95	294.18	295.28	295.88	297.97	294.21	296.85	295.41	301.25	296.37	300.27	297.51	297.41	295.56	298.6	298.3	297.29	301.89	291.34	297.11	294.41	294.91	297.95	295.7	298.57	299.56	294.98	294.63	294.86	297.88	297.68	297.98	296.71	297.92	293.77	296.27	295.76	294.32	297.25	299.94	299.76	296.45	301.2	301.05	296.74	295.05
299.41	300.88	301.25	299.04	300.39	299.17	302.55	295.59	297.32	299.97	298.91	299.37	304.17	297.66	305.09	299.28	300.13	300.63	301.17	293.2	300.3	298.24	297.67	300.73	298.1	302.08	299.31	298.13	301.75	299.78	300.16	302.87	304.18	302.37	304.38	301.15	298.18	300.09	301	295.01	302	298.01	300.31	300.55	296.71	300.8	300.41	299.92	300.41	302.4
307.96	306.25	312.31	310.77	312.48	307.15	313.23	299.38	302.17	309.51	308.14	306.36	313.26	310.29	309.78	308.85	312.3	311.03	308.66	310.68	312.17	312.8	311.59	309.5	312.65	310.42	309.28	313.17	304.61	309.86	307.07	301.4	305.7	310.53	311.32	311.56	307.18	311.5	310.43	311.7	313.89	309.86	312.94	307.9	311.21	306.35	315.22	306.94	308.4	310.97
306.5	301.74	308.02	306.71	307.08	306.03	304.62	302.8	300.04	303.11	301.6	307.57	305.51	305.76	304.23	303.45	304.18	301.57	301.56	307.36	307.59	305.52	304.62	305.46	306.8	304.68	304.79	309.91	304.35	304.79	306.95	305.32	307.65	306.99	307.32	302.38	303.24	307.63	312.27	307.77	309	304.45	304.1	307.72	302.75	310.31	300.37	310.42	303.87	305.54
310.58	308.4	302.41	306.76	313.84	304.75	307.89	309.59	311.14	308.76	304.43	306.44	309.11	307.21	306.32	306.61	305.55	304.59	305.23	306.95	307.23	311.18	307.62	313.05	305.85	307.57	312.54	312.31	310.07	312.45	305.86	306.24	311.03	310.32	312.58	309.54	308.2	308.01	308.99	309.03	310.15	313.25	306.4	311.71	309.54	311.56	307.69	302.58	306.75	313.09
318.08	313.07	319.58	313.65	319.02	316.43	316.1	314.13	315.78	314.67	313.06	317.53	318.45	322.14	318.75	315.11	312.83	315.37	322.06	313.11	311.88	317.9	313.29	310.89	322.96	313.64	314.59	316.02	314.33	316.62	318.22	314.08	321.31	320.83	313.99	313.05	317.2	320.01	318.56	318.38	315.79	316.31	316.02	314.91	311.39	314.95	312.96	313.99	319.25	318.08
316.63	311.88	316.31	311.62	313.76	314.67	316.27	317.78	316.79	316.25	316.05	317.36	322.51	315.95	313.99	317.85	319.61	315.96	314.37	317.1	310.73	315.66	318.34	312.95	314.05	315.98	320.27	317.36	314.03	312.86	309.83	315.26	319.97	311.59	317.06	319.17	316.23	317.38	310.03	319.51	317	318.91	309.19	315.17	315.93	319.03	308.23	318.09	308.08	313.74
324.2	323.24	327.79	326.64	325.73	324.46	324.57	320.48	328.09	325.89	319.1	331.34	332.39	326.57	331.69	325.17	324.51	322.12	325.96	330.38	319.65	325.13	330.66	327.41	325.28	327.05	328.97	325.04	330.2	326.04	327.3	328.13	325.3	328.69	328.33	326.7	324.32	322.11	328.53	327.07	328.98	324.67	330.4	327.95	326.17	325.57	330.9	325.89	327.73	327.32
302.06	300.98	298.93	304.09	300.69	302.09	298.04	301.17	307.43	304.33	305	306.14	301.66	306.01	305.41	303.86	303.32	298.53	299.71	303.26	300.41	301.88	305.01	305.09	302.93	300.66	297.87	305.13	303.88	299.4	302.14	306.03	300.53	303.64	303.22	299.4	305.05	305.09	302.42	299.31	301.48	299.54	304.17	303.72	300.23	302.25	299.51	299.46	302.61	307.67
310.61	308.72	310.97	308.33	308.41	304.7	308.09	312.96	306.18	310.38	309.32	299.87	308.75	303.51	304.33	307.77	305.24	307.86	303.39	308.53	313.59	305.72	312.16	305.03	307.35	303.27	304.03	307.73	310.06	306.06	308.69	310.39	304	301.47	308.46	304.28	307.64	306.48	306.53	308.63	306.69	305.87	303.75	303.89	304.96	311.79	306.5	312	306.78	307.22
313.88	319.81	312.88	311.9	314.22	318.5	321.05	317.12	315.6	316.95	318.31	313.9	317.2	316.83	319.04	313.25	312.49	313.54	314.72	315.76	315.48	314.39	314.83	315.03	320.72	319.89	312	312.99	314.92	317.54	317.78	318.58	312.81	316.4	318.29	316.74	319.37	317.68	310.26	318.1	315.49	311.29	317.94	315.29	318.57	311.77	319.51	317.22	315.46	319.85
314.09	315.36	313.73	311.21	310.13	314.21	314.34	310.87	316.53	310.08	313.5	309.39	312.7	314.15	309.72	314.85	310.01	317.34	310.66	312.52	317.14	313	310.22	308.32	311.59	312.93	311.98	313.31	309.82	313.24	312.04	313.89	312.11	308.62	309.53	311.7	315.78	307.75	312.93	314.7	309.8	309.66	314.4	311.73	310.65	312.56	311.18	311.27	314.97	318.5
307.57	309.64	306.33	307.31	304.47	307.55	306.3	304.99	304.52	306.54	303.02	309.77	305.87	308.64	304.5	308.61	303.39	306.97	306.23	307.56	306.02	306.44	305.27	308.78	305.51	305.73	309.35	311.49	307.81	304.38	306.8	308.47	310.5	306.75	303.42	305.53	309.08	308.99	304.4	311.93	306.76	309.22	305.26	304.19	306.7	305.16	301.86	305.87	310.69	301.58
304.28	308.04	308.01	302.37	305.49	301.53	306.04	310.78	302.49	303.75	306.99	301.62	306.06	301.36	301.87	301.14	308.29	300.82	304.23	307.49	305.14	306.18	306.97	306.47	305.14	303.44	298.46	301.69	304.55	305.89	298.46	302.78	301.09	306.04	302.29	304.15	302.32	300.02	302.31	300.09	305.51	301.25	299.78	299.65	307.4	301.66	301	300.18	303.09	303.11
310.85	312.97	313.01	317.45	315.19	313.11	313.88	316.87	317.26	321.63	312.27	314.14	318.76	314.57	314.44	312.53	311.82	313.71	320.27	310.95	311.47	310.14	311.28	315.32	316.1	315.02	316.95	316.17	314.52	314.08	317.35	310.54	316.04	316.22	314.19	313.33	310.86	315.06	312.16	316.39	312.26	311.8	308.16	316.31	317.15	316.66	312.73	311.26	313.56	318.86
316.21	309.41	314.86	308.99	308.17	314.15	313.13	309.34	313.14	315.27	311.81	309.75	309.75	312.28	313.59	314.52	313.27	310.15	305.98	309.55	309.07	312.38	314	316.4	314.15	310.68	307.64	313.53	311.1	309.72	313.34	311.39	315.46	314.31	314.07	310.28	317.17	312.73	314.83	310.96	316.68	316.37	313.43	312.56	310.46	311.67	312.08	313.18	312	310.87
305.97	302.16	292.76	306.13	299.76	303.13	300.33	305.94	301.21	301.38	305.22	299.85	302.17	302.27	304.1	301.31	302.06	301.23	304.3	298.52	298.95	300.94	299.37	298.46	302.86	305.09	305.35	300.24	301.71	303.24	301.53	298.46	299.65	299.97	298.59	300.47	297.13	301.15	298.23	296.8	303.67	300.94	303.01	301.78	296.03	298.7	303.99	297.62	307.41	293.31
303.7	304.68	305.01	306.68	306.25	303.96	309.68	308.08	303.65	307.11	304.06	307.39	305.67	306.4	296.44	304.83	312.12	304.65	300.96	304.36	303.68	308.32	307.84	302.92	301.71	305.79	303.58	308.3	303.7	311.83	307.08	304.62	306.11	306.92	309.81	304.56	300.65	298.31	300.44	310.67	304.56	304.36	301.4	311.38	303.79	307.63	302.24	303.62	304.87	307.25
294.86	295.08	299.42	296.74	298.86	295.63	293.94	292.97	298.24	296.43	299.42	295.67	292.42	298.77	293.66	294.99	293.95	298.96	301.86	294.53	295.26	295.01	296.32	299.39	293.31	295.03	295.3	292.62	298.6	294.57	292.19	300.73	299.7	297.01	297.04	297.67	296.08	301.41	296.46	298.09	299.76	297.39	301.07	293.32	293.76	298.13	298.03	299.92	297.32	297.55
300.32	309.93	308.45	302.25	304.42	302.63	301.77	307.84	301.09	300.57	305.86	304.3	303.7	303.19	303.03	302.42	299	304.65	303.59	301.97	303.24	299.73	306.03	302.47	299.17	301.66	300.85	307.07	302.44	300.12	301.6	301.46	299.5	303.25	297.43	302.71	303.32	301.99	305.61	304.94	301.22	300.86	306.11	296.72	303.4	304.41	302.04	301.62	299.57	306.1
311.21	315.62	316.45	320.39	313.53	311.37	313.53	313.3	314.94	314.61	317.26	316.16	316.01	315.01	311.23	314.34	311.8	312.83	315.88	315.09	310.26	309.56	316.21	311.99	312.25	310.66	315.51	314.19	315.31	314.69	314.59	310.88	316.61	315.31	312.91	321.51	312.14	313.07	311.79	310.24	309.83	310.46	313.67	309.24	309.58	314.11	312.58	318.09	311.47	314.79
325.83	330.43	327.29	332.57	329.12	327.84	330.41	325.76	332.13	324.24	330.23	331.93	327.47	323.59	323.77	329.74	326.98	324.6	328.36	332.57	323.85	328.24	328.66	325.98	323.5	333.56	333.09	329.14	331.5	328.01	324.96	328.66	325.28	328.88	323.25	326.64	327.78	322.55	328.67	328.32	325.94	324.44	331.48	330.56	326.44	326.52	326.64	324.9	328.86	330.47
303.34	301.18	306.09	303.19	311.43	306.78	303.37	306.81	310.06	302.93	307.38	306.59	303.14	301.45	306.61	303.34	305	307.45	305.08	307.88	303.59	305.3	303.69	307.32	307.02	301.85	299.62	307.22	306.72	303.77	309.19	307.2	308.6	303.31	302.34	306.09	304.47	304.46	307.93	304.08	306.07	303.07	306.22	307.04	304.52	304.12	311.63	305.98	299.34	301.23
295.63	293.21	294.01	297.98	296.93	289.49	295.15	295.88	291.74	292.03	295.56	293.45	299.3	289.86	299.43	294.11	299.92	297.37	298.46	296.14	300.48	293.46	292.07	300.91	298.61	291.36	295.91	298.89	298.85	296.63	298.36	294.73	294.49	294.45	292.88	297.03	293.61	295.03	294.27	291.37	296.08	292.61	290.2	293.78	294.22	292.31	296.27	295.11	290.77	300.96
304.01	305.95	306.6	305.98	306.68	302.77	304.89	300.41	302.32	303.84	302.6	305.93	304.81	304.35	307.4	301.32	304.93	305.48	301.25	307.02	303.52	306.73	302.78	304.34	304.17	305.86	307.07	305.52	301.19	304.9	303.67	302.79	303.25	307.46	305.03	300.84	303.18	308.56	306.76	302.27	302.6	303.49	308.69	301.07	303.44	304.9	305.5	308.85	306.7	307.23
332.14	330.39	328.77	335.67	329.3	325.03	323.47	330.28	328.82	330.92	324.39	332.11	327.38	326.66	330.94	326.85	326.47	327.72	328.38	322.11	325.18	326.14	324.64	332.62	328.65	330.37	325.78	331.79	329.69	330.4	328.99	325	325.55	327.79	326.61	328.02	327.93	325.7	325.17	331.02	328.34	328.6	328.27	327.84	329.12	332.69	324.09	330.34	327.54	329.58
318.15	311.23	322.73	317.77	314.23	308.18	318.19	316.04	314.22	309.92	319.01	314.07	315.81	319.37	314.62	316.63	317.36	319.14	315.1	312.7	312	317.99	317.83	314.5	316.56	318.26	317.09	317.11	314.5	316.13	312.45	318.01	316.25	322.27	313.68	311.71	318.51	314.85	313.22	317.14	320.32	320.83	312.33	314.8	314.18	314.43	312.55	316.39	315.14	316.64
310.27	316.16	308.87	312.57	315.34	315.96	310.31	309.69	314.86	313.52	314.09	317.28	313.44	318.25	309.64	308.44	305.74	312.83	313.25	312.16	312.8	312.62	307.07	314.05	309.42	311.01	316.65	307.76	313.91	316.37	314.97	310.91	313.32	312.53	314.14	317.07	309.62	316.72	315.27	314.21	310.61	315.16	310.58	305.67	311.55	314.07	315.26	319.02	311.51	314.41
303.48	300.91	306.64	305.23	296.03	303.38	304.19	302.81	299.62	301.23	302.68	304.75	304.47	304.44	298.61	303.22	309.37	305.55	297.58	305.77	309.37	302.16	301.64	305.85	303.57	301.3	301.85	298.48	304.17	304.38	300.43	306.27	297.22	304.94	305.83	306.69	303.5	305.46	306.33	306.11	300.95	302.54	305.04	298.63	302.21	300.9	302.47	304.91	303.16	302.08
309.89	307.93	308.26	299.86	304	304.41	305.08	302.45	304.41	304.74	299.66	305.86	302.81	306.77	297.97	303.71	305.02	299.12	299.56	302.64	303.34	300.62	304.71	304.19	307.65	304.85	306.14	304.54	306.24	302.76	304.9	303.38	305.79	308.91	299.68	302.52	301.07	304.73	301.76	299.61	305.09	305.73	302.52	300.14	306.23	303.06	302.79	303.5	305.28	301.07
327.63	324.89	325.66	328.48	328.79	322.9	322.36	324.37	323.34	326.16	324.29	325.21	321.08	321.28	323.89	324.38	328.1	322.38	324.33	327.54	321.25	323.56	331.06	328.84	326.11	322.11	320.19	323.91	323.8	324.44	325.8	321.4	323.07	321.7	326.35	326.81	325.07	325.87	322.41	325.24	323.85	326.54	331.31	324.61	320.48	322.27	329.9	325.15	324.73	327
308.37	306.1	301.99	307.65	310.4	316.18	304.33	309.8	304.3	307.74	307.94	309.56	312.65	307.71	309.02	310.87	307.2	299.6	303.6	312.24	307.85	311.25	313.98	307.6	305.49	313.02	310.53	302.41	304.3	311.19	303	306.32	309.6	310.3	310.48	312.01	304.03	309.51	307.37	307.19	302.14	306.67	311.83	311.24	307.21	308.75	310.55	303.13	304.4	312.81
309.47	312.84	312.11	311.09	314.77	318.73	316.89	314.14	307.96	316.64	313.3	311.77	312.54	316.78	314.95	312.96	319.16	317.44	311.18	317.21	319.1	308.21	309.68	304.37	311.93	315.24	315.9	309.23	306.17	311.78	310.64	304.93	313.27	311.07	311.19	311.66	313.92	311.28	314.37	319.44	319.05	311.46	312.38	314.42	313.1	314.22	316.75	308.22	308.99	303.82
322.29	325.68	326.65	323.28	326.05	324.48	320.83	324.8	324.6	325.27	324.29	324.72	322.25	325.02	327.17	326.82	326.79	327.66	329.62	325.83	321.83	329.08	317.88	329.23	321.96	329.4	327.87	322.8	324.71	327.23	321.15	318.55	324	326.25	323.86	326.25	323.47	319.66	321.1	319.17	326.51	323.61	324.44	327.79	317.92	326.98	325.99	325.67	324.58	324.76
314.53	319.43	315.6	327.63	321.89	319.33	320.46	318.73	318.8	324.98	316.79	321.66	319.78	319.25	320.8	324.73	316.18	321.91	320.22	323.72	317.31	317.61	319.56	312.34	321.99	319.66	318.66	322.82	316.2	322.51	315.34	318.41	317.25	318.98	316.05	315.42	314.53	314.72	320.28	310.24	320.77	309.99	315.19	318.96	318.89	316.97	319.5	315.02	319.56	316.11
301.83	303.98	296.97	306.61	300.87	301.22	299.33	303.21	301.63	301.52	303.08	303.03	303.01	309.66	296.07	303.02	304.8	301.55	307.27	301.07	299.1	303.43	302.02	296.49	300.41	301	302.09	301.91	299.3	302.19	296.66	300.4	299.04	303.03	298.46	301.4	304.64	299.35	299.38	303.59	303.2	304.28	299.02	302.28	302.57	304.34	301.53	300.3	301.98	301.77
311.08	313.56	317.97	315.28	313.85	312.25	319.16	313.61	318.49	312.9	312.52	311.85	315.67	315.38	319.28	314.05	324.18	316.75	315.53	316.09	321.53	310.27	313.77	315	310.72	316.02	314.27	315.79	318.68	308.26	313.85	315.35	316.38	319.86	316.83	315.92	311.86	319.85	314.99	315.96	316.35	321.06	315.55	317.42	317.44	314.65	320.53	314.66	315.3	318.21
304.1	300.83	307.37	304.25	309.33	299.82	303.58	309.47	303.61	302.86	302.52	305.77	309.66	302.48	305.34	299.79	302.65	306.02	300.05	302.24	300.12	303.69	302.87	304.92	300.09	300.76	302.85	302.24	303.49	302.65	303.67	300.17	303.83	303.87	300.51	300.52	305.58	302.1	305.7	305.47	303.52	302.6	307.32	304.02	306.23	304.4	307.82	302.19	302.73	300.74
312.07	311.53	313.04	310.83	309.04	311.17	307.42	311.07	308.64	310.95	308.36	309.67	311.71	306.83	304.5	307.99	307.44	315.56	310.09	312.32	310.1	312.33	313.36	312.96	310.13	313.53	311.59	311.4	309.63	312.59	315.86	309.28	313.33	311.2	313.35	310.87	312.35	308.18	310.59	309.08	314.31	313	316.85	312.47	315.06	308.96	306.39	308.43	310.88	312.84
314.07	311.88	312.19	311.19	310.66	318.13	314.04	310.56	308.72	314.71	309.52	314.96	312.52	312.09	314.66	311.8	314.07	314.18	312.76	316.68	313.32	319.67	311.72	309.14	311.09	315.76	312.04	316.49	310.16	313.5	309.28	319.65	310.19	309.37	311.2	310.15	314.89	312.26	312.9	316.24	311.35	310.32	312.44	315.12	313.02	312.1	313.06	317.58	311.26	311.66
309.29	312.22	314.58	317.41	314.33	313.57	312.21	303.98	311.42	315.03	311.53	315.56	306.94	309.68	312.15	315.81	309.25	314.08	311.52	318.91	311.31	310.4	314.06	315.49	314.38	309.42	314.09	311.48	311.84	316.18	315.84	315.14	314.11	315.86	313.58	313.88	310.05	310.87	312.44	313.68	311.55	313.61	310.07	314.85	310.98	312.56	310.18	312.27	309.71	314.87
299.99	305.29	308.43	308.04	303.17	304.41	302.43	306	309.39	312.73	307.89	309.53	303.29	305.4	306.93	309.72	304.42	305.31	313.13	309.32	304.44	308.95	306.22	305.74	305.65	300.4	305.71	308.11	305.75	307.97	301.67	313.88	303.11	302.47	304.77	311.12	308.33	306.96	308.12	304.57	306.68	310.83	304.88	307.67	309.41	302.99	309.08	304.2	307.14	305.47
308.64	307.43	303.98	305.66	308.86	308.23	306.35	308.12	304.4	304.05	302.05	308.67	301.86	308.11	307.79	307.68	305.19	303.52	300.65	297.11	303.06	309.72	305.54	306.31	309.42	302.3	306.73	302.44	303.89	306.55	304.6	308.15	303.58	303.8	303.39	304.36	306.23	305.87	307.9	311.9	301.12	305.73	301.1	307.44	310.68	303.82	305.32	302.64	310.14	302.53
308.47	315.56	313.07	312.96	309.83	314.26	310.09	313.98	312.77	313.12	307.51	312.5	305.87	309.86	308.85	316.11	313.48	315.88	312.67	310.3	315.76	309.76	315.58	310.35	318.49	309.63	317.84	309.7	314.43	309.81	315.77	313.15	312.82	307.82	311.69	312.49	313.77	315.6	315.08	311.83	313.07	315.65	311.38	314.1	313.28	308.96	315.29	316.77	316.56	312.22
308.49	311.04	311.1	310.28	311.49	306.04	311.26	309.46	310.64	310.81	310.54	311.61	311.74	310.23	308.22	309.15	306.05	307.24	311.37	308.61	310.99	310.11	306.9	312.61	311.09	308.93	303.88	310.52	311.47	309	311.01	309	311.88	307.32	312.64	312.9	309.16	310.88	313.07	309.87	312.05	309.03	308.49	309.89	311.72	309.3	310.61	310.8	315.92	304.59
300.01	302.28	302.68	299.42	299.97	301.8	296.99	300.32	303.12	303.28	300.34	299.53	296.36	298.44	301.82	299.55	301.36	298.81	298.33	303.26	301.82	304.47	299.63	304.84	296.33	308.56	298.76	303.87	299.88	298.5	301.4	301	300.46	304.18	298.83	302.94	303.96	303.69	304.55	300.83	301.15	303.56	301.02	296.92	304.58	303.31	303.31	301.64	300.16	295.65
294.54	294.54	289.24	294.61	293.27	293.25	298.87	294.17	299.56	297.82	296.22	293.42	292.91	292.07	295.6	287.54	291.86	292.99	293.18	295.06	293.5	293.31	294.12	294.52	287.43	292.05	291.28	298.53	293.15	287.84	298.19	290.35	292.78	293.52	293	292.99	294.89	295.07	294.45	291.97	294.49	291.11	291.74	292.96	296.05	291.9	295.68	292.48	293.25	298.95
312.93	306.72	304.77	307.03	306.15	306.63	302.19	309.94	305.11	306.34	308.67	305.25	304.08	297.82	305.4	303.21	308.55	301.96	309.34	305.74	309.18	306.65	304.75	307.33	307.67	306.92	306.97	304.46	304.87	306.1	302.66	306.04	308.03	303.64	301.94	305.14	307.7	302	305.67	304.39	310.16	298.87	307.05	305.96	299.72	305.9	308.24	305.87	306.54	306.65
310.08	300.02	304	297.96	301.09	302.21	297.32	301.4	302.71	297.94	293.8	300.34	298.47	302.21	298.67	301.29	297.68	303.99	303.78	299.69	296.53	295.56	303.25	300.35	299.15	299.88	299.78	299.43	302.7	302.03	303.18	299.75	299.35	303.56	298.96	303.64	300.92	300.47	301.02	299	301.81	300.59	303.36	298.91	295.18	300.83	298.68	296.31	299.25	301.91
302.44	300.12	301.98	300.84	304.03	301.23	306.05	301.6	300.91	304.42	303.61	305.91	301.65	305.95	300.17	297.24	302.15	299.54	305.36	308.83	305.65	303.28	305.22	302.87	301.64	302.6	301.64	300.5	300.76	300.07	302.29	304.62	303.48	302.51	305.57	300.25	308.58	301.55	303.83	304.36	307.82	305.28	301.42	305.36	296.82	305.85	300.32	299.33	301.4	301.95
315.39	316.48	312.9	310.14	315.21	315.63	317.03	317.35	318.39	313.01	312.66	314.61	320.12	310.7	314.01	318.12	314.84	314.4	314.33	314.25	317.4	314.71	314.22	313.8	312.28	312.78	316.38	313.85	313.08	314.44	311.42	313.48	315.29	315.59	312.05	315.81	311.96	315.85	318.67	316.01	314.22	310	314.84	318.96	313.8	316.18	314.17	318.36	317.2	317.09
308.93	308.49	312.02	309.42	312.08	310.07	306.33	307.05	306.69	314.52	308.38	301.97	313.88	309.82	313.42	313.4	304.15	308.6	309.99	311.19	305.66	309.92	311.23	305.85	312	307.74	310.78	307.34	310.17	307.03	309.2	309.01	303.17	315.78	312.95	310.25	313.7	310.83	306.48	308.57	310.3	309.91	304.95	308.31	310.13	313.83	303.53	311.21	315.08	300.27
297.12	297.88	292.32	293.46	298.35	295.51	292.91	297.68	297.18	296.67	300.9	300.65	292.69	301.25	299.39	294.17	297.25	297.17	298.43	298.4	296.71	294.61	296.28	297.01	299.94	297.18	295.51	294.4	299.92	298.61	297.08	297.7	287.87	297.41	292.55	298.81	297.59	296.99	295.88	294.66	299.64	298.88	298.93	297.13	295.17	296.89	296.52	296.66	297.93	298.36
302.74	298.46	308.86	304.41	303.35	303.89	307.33	301.49	303.92	306.86	302.17	307.68	303.92	306.81	302.17	307.33	306.11	305.71	301.1	307.79	307.63	303.3	296.76	304.21	304.66	306.94	302.4	302.62	301.36	306.6	304.96	306.39	298.75	305.03	300.68	301.82	305.06	302.48	308.08	305.82	303.99	305.02	306.88	301.96	307.07	297.67	302.99	302.28	305.2	305.66
316.69	314.61	311.19	313.09	314.46	317.53	307.37	312.61	319.23	313.13	316.76	313.35	310.38	315.35	312.99	303.69	312.66	313.42	311.44	306.81	317.7	311.17	317.41	314.95	314.65	313.09	310.7	309.93	312.97	313.77	312.36	312.19	311.43	307.35	310.96	312.55	310.43	315.25	314.63	315.45	309.03	315.64	312.43	316.92	312.82	312.33	312.64	315.83	320.37	311.91
305.22	301.53	307.71	306.77	309.1	309.07	302.47	307.46	304.84	306.55	303.68	302.15	309.34	305.8	308.42	305.11	307.74	311.41	308.19	309.27	305.35	304.52	305.26	303.25	302.57	312.48	307.22	307.36	306.08	300.23	304.74	306.82	304.87	301.21	305.41	304.17	309.77	303.99	307.74	306.23	311.01	303.44	304.17	303.95	309.06	307.79	306.43	302.36	303.29	304.09
305.33	305.05	301.92	304.76	307.27	305.69	304.52	300.94	306.78	303.13	306.46	311.79	309.26	305.76	312.08	304.6	305.61	303.47	308.31	309.2	304.31	306.67	303.93	301.23	305.4	304.04	300.2	305.24	307.02	302.84	303.45	309.21	307.46	300.94	307.41	302.84	309.62	304.34	306.2	298.99	304.04	306.18	304.52	305.02	308.74	304.58	305.81	306.55	305.85	306.11
305.83	304.05	299.01	311.34	301.46	302.59	305.4	303.93	305.18	301.42	296.16	299.85	303.44	304.34	301.53	299.87	307.24	301.66	303.83	303.34	305.56	306.95	302.55	302.5	304.47	304.72	306.93	301.38	306.12	303.7	305.31	303.68	304.63	304.49	302.36	302.43	302.29	309.3	303.73	304.92	305.81	303.27	302.87	304.12	304.59	308.24	299.47	300.24	300.39	307.32
304.1	310.87	308.43	308.75	307.51	308.07	307.84	303.36	311.15	309.05	303.82	305.41	308.05	306.71	304.38	309.44	305.24	309.36	304.2	302.58	308.15	303.51	307.81	305.56	308.93	298.99	307.6	303.76	304.67	305.67	311.03	305.75	307.09	309.64	308.13	308.26	306.92	307.45	304.99	309.42	306.89	308.74	308.28	305.92	302.52	303.57	306.29	308.7	304.93	305.79
300.99	299.91	305.85	297.96	301.3	304.7	304.76	300.82	299.75	297.94	300.19	305.57	303.4	304.38	299.64	303.64	302.45	300.61	300.17	303.97	303.77	300.51	305.95	297.19	302.53	301.35	300.57	300.97	295.85	301.46	299.67	301.21	303.29	299.94	303.17	305.71	303.14	297.76	302.63	302.8	299.63	302.73	302.97	302.98	300.47	300.49	302.3	303.11	300.97	302.18
309.99	307.16	306.92	309.51	307.68	302.78	306.2	305.69	306.74	307.09	303.85	301.36	305.19	306.72	303.59	301.72	299.18	304.38	302.17	305.84	303.17	302.59	310.64	300.11	302.9	298.96	306.94	303.65	300.49	303.74	302.28	301.91	301.8	305.45	305.14	300.44	303.34	304.27	302.3	300.39	306.63	306.96	306.82	307.19	306.26	305.34	306.42	301.14	303.81	300.08
311.93	316.78	316.52	315.66	319.26	321.56	316.56	319.92	317.8	313.28	321.01	311.64	315.48	315.51	314.4	313.76	313.5	319.87	317.53	320.6	316.2	316.24	313.94	315.77	314.72	315.99	317.43	311.84	318.55	316.97	318.72	319.58	317.35	319.28	318.96	315.68	318.33	316.95	316.86	315.27	316.82	314.85	315.59	318.72	313.16	315.27	314.86	318.28	314.36	312.11
329.2	329.73	324.17	327.18	323.45	327.45	330.82	324.19	324.07	329.58	330.15	328.64	327.25	327.69	329.16	329.06	328.93	331.28	328.92	331.24	328.93	330.32	333.61	330.32	327.07	328.88	327.63	331.62	325.23	329.84	329.33	330.27	325.57	327.99	327.98	326.86	325.79	328.1	328.94	325.03	325.37	326.36	333.64	327.03	331.63	325.96	326.09	328.97	329.3	329.73
289.44	292.56	292.91	294.9	299.84	292.7	294.13	294.94	291.63	299.23	293.58	297.16	296.97	293.52	291.31	290.66	298.21	296.11	296.05	293.32	298.27	292.54	299.91	297.17	297.07	294.44	299.52	289.46	298.45	295.17	299.25	296.82	290.24	299.63	299.48	292.78	296.89	291.94	300.89	293.37	299.04	293.72	294.1	293.38	293.85	296.49	293.8	294.97	291.82	296.32
297.26	297.38	293.27	297.75	296.08	295.77	298.06	300	296.03	297.92	299.51	299.22	302.15	295.28	299.18	300.53	296.73	297.83	296.43	295.09	293.36	297.96	296.44	295.77	299.65	300.39	298.65	299.68	296.84	295.37	298.12	294.18	295.74	299.19	294.23	294.54	295.98	295.47	295.4	300.11	297.45	296.62	295.62	298.04	297.34	298.87	304.36	296.09	301.12	293.49
302.42	302.01	302.04	301.44	297.32	301.86	304.07	303.07	302.14	299.47	303	301.85	304.2	300.73	303.92	301.9	307.38	302.97	311.69	304.91	301.74	303.05	302.71	302.56	305.65	301.26	303	304.2	301.52	307.51	302.21	304.38	303.96	303.84	307.58	302.82	307	303.15	304.06	304.42	304.84	303.91	306.72	303.34	302.83	302.23	302.77	302.46	306.22	304.69
316.19	320.83	318.54	321.45	320.4	322.37	320.42	315.22	320.43	324.7	324.22	314.69	316.34	320.98	321.56	316.58	317.44	323.27	317.12	319.07	316.91	315.53	320.62	319.81	325.16	315.61	322.87	321.85	318.93	319.83	319.49	318.43	320.88	318.9	312.75	321.45	316.09	318.55	317.12	319.97	318.82	322.13	319.44	317.47	327.42	325.34	313.82	318.56	321.33	325.09
310.96	312.96	310.51	317.35	311.89	309.95	315.56	310.75	310.05	311.06	314.25	312.98	307.56	310.87	307.99	312.02	309.65	305.85	307.61	307.77	312.08	306.81	306.83	312.06	307.42	311.57	311.72	309.53	310.61	312.05	311.2	306.43	310.71	311.4	308.96	310.67	309.84	312.33	309.3	312.08	308.31	311.65	312.38	313.86	310.56	314.87	307.88	314.13	309.52	313.04
311.2	307.57	312.21	313.93	311.13	318.19	311.81	308.31	311.57	315.45	310.84	317.46	314.92	314.17	312.45	309.15	314.03	314.44	311.16	313.7	310.14	312.14	310.58	318.23	310.43	311.82	311.98	313.63	309.5	312.89	316.11	316.25	312.86	308.79	313.23	311.7	307.13	316.61	311.15	305.14	311.33	305.34	316.2	312.16	308.53	313.54	315.11	311.31	309.57	309.11
309.68	315.65	310.03	314.22	312.8	308.87	311.93	307.53	307.98	312.41	312.56	317.19	316.23	312.01	313.65	310.93	309.77	310.61	311.92	315.96	311.63	313.69	313.01	315.56	309.15	313.67	310.73	312.52	308.48	317.26	310.57	316	312.35	313.35	314.98	312.93	315.2	314.73	316.95	313.64	314.53	310.8	315.62	310.87	311.04	311.39	312.13	311.36	309.85	315.04
314.67	308.07	302.57	306.04	301.74	312.86	307.01	305.17	301.79	308.86	302.4	309.39	305.05	312.6	309.26	305	310.86	308.58	301.59	308.08	309.92	306.01	307.58	309.12	306.5	310.71	311.58	303.43	301.55	305.55	310.24	304.48	313.8	304.95	304.4	311.59	306.79	305.53	302.39	308.53	307.27	305.49	308.93	308.38	305.74	306.55	309.22	304.83	302.85	309.3
299.64	305.87	304.46	304.79	305.43	298.21	302.7	305.37	302.07	308.56	302.98	303.23	307.8	299.21	306.17	300.35	299.65	303.71	299.76	308.3	307.6	303.38	302.49	297.44	308.31	305.35	303.82	301.89	306.02	308.08	306.83	303.59	301.69	307.29	303.87	308.53	306.27	302.72	309.28	305.43	306.5	307.43	306.07	308.93	302.08	303.19	305.17	300.18	301.91	303.45
293.92	293.84	293.44	289.9	293.78	295.44	289.75	295.01	293.11	295.29	295.71	293.72	289.11	290.87	292.73	295.26	292.76	299.88	291.13	296.95	292.25	293.46	291.36	291.06	292.18	299.96	293.97	290.16	296.45	294.05	294.94	293.45	295.56	290.9	289.91	293.4	294.76	294.1	293.09	290.62	301.15	291.51	292.42	294.12	290.8	300.43	296.57	293.48	294.01	290.43
294.13	296.17	293.84	296.32	301.01	297.25	297.39	299.78	297.96	298.13	299.85	297.99	295.54	297.49	290.75	302.81	297.76	295.28	292.91	291.23	298.99	298.83	296.87	299.05	291.51	295.54	301.51	296.75	289.01	289.1	294.14	298.06	296.73	297.27	293.35	290.91	297.37	296.07	302.3	298.72	294.51	292.89	295.76	299.26	294.8	295.67	295.76	296.39	293.17	295.49
310.33	315.19	314.74	316.94	314.63	312.67	315.9	313.31	312.72	318.87	316.32	311.56	315.14	313.22	313.01	313.46	312.16	311.21	319.19	318.78	313.09	315.65	310.95	313.66	317.67	313.96	312.67	310.44	316.62	314.63	314.71	312.49	313.86	320.14	315.23	312.12	318.22	310.2	316.37	319.65	311.41	311.34	314.25	313.68	315.22	321.47	313.45	306.19	310.36	315.18
313.41	312.49	315.76	313.63	317.11	305.58	312.78	321.23	317.54	316.75	309.66	316.98	316.5	317.59	317.43	316.21	320.45	318.97	313.31	310.37	316.96	318.94	317.46	314.58	316.99	318.78	315.77	315.15	311.92	317.21	315.62	318.97	317.52	314.48	317.57	319.92	313.02	318.8	311.51	315.02	316.37	316.35	313.49	315.77	318.07	314.09	310.1	316.58	317.29	315.07
328.4	328.59	330.88	334.23	327.49	324.53	331.44	332.31	328.46	327.06	329.88	325.68	326.01	328.16	326.18	326.6	330.92	328.22	330.9	329.04	328.29	324.53	325.15	326.26	332.83	335.16	326.62	322.51	322.71	326.23	328.93	328.29	326.62	322.43	328.66	326.4	329.61	328.29	333.62	325.91	330.34	325.05	324.47	330.51	329.45	329.33	331.62	335.66	325.54	328.22
298.44	294.4	291.29	294.72	293.78	294.17	294.52	292.39	288.64	295.02	292.02	292.49	292.57	292.87	295.79	294.73	292.22	293	294.41	294.03	294.66	295.87	289.62	291.66	294.17	294.88	294.25	286.59	289.18	298.4	294.74	292.67	294.57	295.1	294.66	294.87	292.36	289.25	294.51	296.74	298.28	295.83	294.81	300.48	292.91	294.17	289.69	289.64	295.75	295.95
316.66	312.35	317.67	313.63	318.2	309.77	313.01	310.44	315.18	312.42	313.8	318.54	310.12	319.97	311.26	313.65	313.06	318.66	307.62	314.2	315.29	311.96	310.06	316.32	314.09	311.67	316.39	313.75	317.39	312.17	313.82	314.02	313.02	313.72	314.61	317.86	312.71	312.67	319.55	312.17	312.89	307.71	309.13	315.58	314.74	313.88	312.08	316.65	314.66	311.62
317.42	316.38	317.11	316.97	315.25	320.94	312.7	312.74	315.28	311.93	310.95	312.45	314.82	315.4	313.87	315.68	313.77	316.77	315.62	320.44	317.05	309.88	316.56	319.08	312.52	317.21	319.18	320.47	315.98	317.71	314.72	310.82	312.75	315.43	310.64	311.61	313.3	311.98	315.54	312.28	314.9	317.02	319.01	316.7	313.64	314.7	315.49	315.53	313.24	319.82
297.04	299.04	296.36	296.07	297.09	297.42	292.48	294.67	296.19	297.59	295.29	293.11	289.53	293.02	297.94	299.5	301.05	303.14	299.24	291.25	300.73	295.76	296.5	300.01	293.41	297.24	297.49	294.39	295.38	296.11	294.26	297.37	298.25	292.61	296.59	298.46	298.1	290.98	292.45	297.8	297.17	298.86	297.79	296	302.11	296.87	291.68	297.82	298.16	299.77
314.79	314.6	316.85	314.18	317.83	310.88	320.98	312.17	317.18	314.95	313.68	310.71	314.88	316.5	316.99	311.62	317.2	318.06	312.03	318.38	317.09	311.15	314	319.83	315.08	313.81	320.35	318.82	321.05	316.95	318.79	312.96	317.86	318.13	317.12	315.43	310.17	317	314.7	317.55	311.59	309.36	317.5	316.73	316.23	313.44	312.68	315.23	314.68	312.27
307.71	304.47	301.54	301.7	303.71	304.02	304.1	310.02	306.27	296.84	303.83	305.33	303.58	306.71	298.59	304.86	307.06	303.93	298.78	305.24	298.68	297.64	301.64	307.15	301.72	301.58	296.86	304.61	306.66	299.47	309.28	302.93	302.71	301.55	304.38	304.58	302.88	300.95	305.49	305.13	303.7	306.17	303.99	306.32	304.4	301.11	301.6	295.8	301.12	304.99
305.29	306.35	305.33	305.21	304.29	303.74	306.46	303.21	307.18	301.62	304.24	300.97	305.4	300.85	307.77	306.13	301.14	304.55	304.58	308.58	302.03	303.6	305.12	303.05	304.89	303.69	308.21	308.39	308.61	305.41	302.21	301.25	299.95	303.33	300.09	306.51	303.23	302.8	305.4	308.9	305.53	307.13	306.99	303.78	307.02	307.82	301.37	303.79	302.1	304.36
305.51	307.89	305.26	309.81	310.67	306.74	306.08	303.75	309.56	306.02	301.51	308.55	307.77	311.85	310.7	306.44	309.04	302.03	303.97	305.05	300.99	303.46	302.58	301.21	306.37	303.47	309.03	303.94	304.4	305.74	310.97	309.03	301.66	307.18	304.29	305.91	306	304.09	304.35	301.68	304.04	302.82	305.07	303.85	308.3	301.73	303.57	309.81	305.83	304.72
297.65	293.16	304.56	297.69	294.51	293.2	295.69	300.66	296.44	296.95	296	298.01	306.35	299.4	297.57	299.71	296.93	299.51	293.54	293.75	292.47	300.73	298.82	298.96	295.5	297.08	297.8	298.35	297.68	292.71	303.67	299.58	296.16	294.12	296.4	295.75	295.83	299.29	296.13	299.89	298.45	296.36	295.94	295.53	295.19	293.78	299.28	297.68	297.7	297.84
297.7	292.26	294.58	296.28	294.18	292.85	292.77	289.51	293.27	289.42	291.76	293.77	290.31	292.84	287.72	295.95	300.53	298.79	299.2	295.71	291.14	296.28	295.74	294.99	293.63	289.1	294.91	298.69	289.25	291.8	298.41	294.08	295.66	292.28	289.65	295.71	290.99	290.41	296.62	288.2	291.65	294	291.92	291.93	294.63	290.36	287.16	293.83	295.75	290.97
303.81	305.83	305.51	307.12	309.38	302.54	306.69	299.71	304.83	303.34	301.27	305.61	299.41	301.58	306.58	305.43	303.33	300.39	302.04	302.94	303.69	303.48	303.09	303.67	307.77	308.9	302.57	303.56	303.69	301.12	304.62	305.01	303.43	304.7	302.05	303.75	303.68	300.38	305.16	301.76	304.25	307.55	305.18	309.33	301.7	304.32	302.92	301.23	305.42	299.18
328.15	331.31	328.78	326.91	324.14	328.44	331.14	327.35	328.36	327.67	329.46	329.5	327.44	331.89	330.88	329.16	328.73	329.89	325.8	329.74	329.52	328.38	332.53	328.03	330.09	333.66	331.52	322.76	327.44	326.38	325.64	326.55	326.49	328.74	328.55	329.21	333.2	323.87	329.97	325.04	331.52	328.03	328.73	333.18	327.55	329.71	327.84	328.02	324.52	329.76
325.27	325.95	324.44	326.43	328.26	325.38	322.29	328.06	322.59	326.59	325.92	331.57	327.98	323.91	327.58	334.08	330.27	325.09	329.34	329.89	322.77	324.17	331.45	322.71	327.86	325.15	327.04	326.74	326.5	329.6	325.58	329.52	323.19	324.97	325.4	331.95	329.85	327.54	324.03	331.13	331.04	326.74	329.33	324.73	322.4	326.26	325.63	327.01	328.66	326.63
314.38	317.76	316.27	316.37	317.53	313.21	312.23	313.87	313.16	318.31	316.32	313.29	316.47	316.8	317.77	315.76	313.07	318.91	315.11	312.38	310.66	309.96	314.04	316.73	315.25	312.58	313.2	318.43	315.7	316.12	313.98	311.8	314.76	317.83	313.81	318.44	316.27	322.63	313.9	312.24	316.57	310.53	317.16	312.51	316.58	312.94	310.87	318.13	313.93	317.76
294.25	292.28	296.9	290.39	294.13	295.4	289.61	295.59	297.75	290.06	292.92	294.37	289.1	291.21	297.45	293.04	297.53	300.22	291.62	291.06	298.86	293.49	296.22	294.46	295.91	294.82	294.34	295.26	293.7	292.95	290.62	294.93	294.43	295.3	292.51	298.78	294.1	291.31	295.42	297.81	296.61	290.73	294.4	292.56	293.37	296.11	297.44	293.68	295.78	299.17
299.87	299.13	296.18	300.28	302.34	299.1	300.61	299.61	300.27	300.49	300.82	300.79	299.96	300.4	304.49	299.42	303.4	295.71	297.34	301.97	297.32	302.56	298.16	305.57	300.73	299.57	298.02	301.32	305.95	300.03	298.78	300.81	298.88	297.89	296.93	305.1	297.22	294.35	297.26	296.38	299.98	299.89	295.32	303.21	301.67	296.8	298.12	294.02	300.76	299.38
316.22	315.37	314.74	316.94	314.19	320.79	321.09	320.3	318.38	315.05	322.75	316.55	317.15	319.95	316.47	323.57	319.72	316.4	322.69	320.55	316.54	316.81	316.32	313.33	318.45	317.38	316.61	319.71	315.92	318.83	316.2	316.25	315.31	318.55	322.45	318.62	316.95	320.76	324.68	318.23	317.3	313.62	323.78	322.46	314.65	321.4	319.69	319.92	316.36	316.7
320.97	316.94	317.56	320.11	315.22	318.95	318.64	317.33	316.49	314.96	319.95	315.76	318.94	318.74	321.53	320.5	316.26	320.49	317.53	314.84	316.06	315.98	320.36	313.82	319.56	318.52	312.84	318.45	319.55	314.42	314.69	317.6	320.74	316	318.51	315.73	317.47	320	320.55	317.64	320.14	321.88	318.39	315.61	316.36	317.55	319.24	318.8	320.98	314.93
287.1	292.39	297.56	292.16	293.25	297.98	292.83	297.06	292.41	293.06	295.26	289.78	296.39	293.28	289.44	293	292.75	293.9	298.07	293.36	297.66	292.12	291.18	297.97	295.72	292.17	296.12	296.55	292.28	298.85	298.5	299.88	291.38	294.65	296.61	292.98	296.19	292.74	296.53	290.71	294.23	296.05	294.14	291.31	290.7	290.25	291.45	296.42	295.53	292.2
318.29	318.94	319.92	318.37	321.61	318.86	316.18	319.66	323.89	316.63	319.18	317.64	314.76	323.02	323.96	317.49	320.04	316.59	315.92	316.97	318.95	319.21	321.78	320.2	320.38	314.32	318.49	321.97	315.14	314.56	322.85	316.11	320.35	322.01	320.84	316.65	318.82	315.85	319.93	319.84	317.64	317.93	313.13	310.61	318.38	320.15	320.42	313.43	314.45	315.4
306.89	302.75	304.5	304.76	310.79	304.26	306.12	307.75	307.81	305.59	304.13	307.52	306	304.12	300.65	305.96	307.68	305.22	305.31	304.53	307.57	309.33	307.54	307.48	300.78	306.78	305.97	302.35	306.69	304.2	305.73	303.28	307.13	306.7	304.66	303.45	303.7	303.54	301.03	307.85	310.78	309.05	303.66	306.4	304.82	307.66	304.56	305.04	306.75	306.67
303	303.63	308.5	307.38	305.84	304.37	305.18	309.15	304.41	304.74	304.75	305.17	307.81	306.51	304.2	296.49	300.17	301.38	303.26	303.3	301.91	306.56	302.29	303.83	307.96	301.96	301.77	301.95	303.48	302.06	304.42	309.54	310.29	306.08	302.45	300.58	308.67	302.66	305.17	302.67	304.33	299.4	304.43	304.92	300.22	303.66	302.42	304.18	302.56	304.88
301.64	296.07	293.17	296.51	301.16	294.28	299.22	296.48	294.79	299.76	296.41	297.22	298.68	296.67	298.61	298.33	297.74	294.26	298.33	299.86	303.24	296.73	294.28	295.33	299.38	294.59	294.67	295	298.29	293.81	294.32	296.89	296.72	301.1	295.52	296.78	291.96	293.87	299.69	301.88	292.83	298.16	295.59	297.32	296.83	301.08	296.56	293.53	297.34	290.99
305.78	307.99	307.6	311.07	305.81	306.8	306.66	305.75	310.03	308.97	306.9	303.68	304.66	308.15	305.11	309.23	311.11	308.3	306.92	307.26	304.95	306.26	311.23	303.88	310.71	304.65	305.99	302	310.95	308.96	309.6	308.44	304.82	303.79	302	309.58	309.68	311.29	308.8	306.2	309.39	307.1	305.2	314.42	300.84	306.88	308.36	311.24	310.44	305.9
307.19	308.18	309.76	307.39	308.73	313.41	309.33	307.84	308.89	305.36	310.49	307.18	310.63	310.84	306.18	315.8	313.27	315.63	306.81	317.1	311	307.5	305.89	310.54	309.88	308.2	311.24	309.43	317.84	309.77	312.85	310.38	307.63	305.9	306.02	307.61	309.29	314.53	307.52	309.63	308.76	310.09	308.45	309.55	308.86	311.91	313.47	306.22	303.12	313.1
311.63	314.34	312.35	310.04	309.47	312.69	313.18	313.82	313.47	310.1	306.86	310.96	309.74	315.29	309.31	317.56	313.8	314.63	314.29	316.49	308.37	319.17	310.11	312.59	312.48	308.51	317.78	310.41	314.5	309.69	313.4	309.09	313.18	315.98	311.45	314.33	307.34	308.91	313.64	310.97	314.36	313.25	312.99	307.79	316.31	311.53	310.34	311.79	320.68	315.87
308.35	308.54	300.32	307.02	313.9	303.42	305.03	311.29	307.96	308.58	309.95	305.7	306.1	303.74	307.44	308.53	308.03	304.83	305	305.97	305.67	304.61	306.7	306.89	308.02	301.65	309.63	302.82	303.92	301.62	308.05	308	305.01	307.1	305.28	305.14	307.14	304.4	307.22	304.93	304.99	306.81	301.63	304.37	307.69	306.3	308.82	309.45	306.08	306.29
315.47	314.12	317.69	313.37	318.95	319.19	312.75	321.59	320.27	317.61	322.13	321.23	312.15	313.19	316.52	313.23	318.35	316.87	313.66	315.37	319.72	313.79	317.77	316.17	311.91	318.85	310.8	319.13	320.23	314.94	320.77	321.77	318.07	318.93	316.14	314.11	315.59	314.98	315.4	316.72	321.55	315.77	315.92	315.96	323.95	313.88	317.09	319.15	314.19	318.66
304.01	303.63	301.26	304.93	303.3	302.18	307.59	304.89	309.59	300.09	306.92	302.43	300.37	306.67	306.22	306.76	305.13	308.07	304.1	304.5	298.22	304.32	297.24	300.09	312.03	312.52	302.57	301.42	306.7	308.55	300.65	303.29	301.9	306.69	305.62	303.15	302.81	299.83	304.2	305.34	303.4	300.74	308.59	305.69	302.63	305.96	308.26	303.6	306.02	306.41
300.75	306.79	301.45	302.35	300.88	304.92	309.36	307.42	303.16	303.35	299.5	302.07	301.91	306.35	297.53	304.79	311.41	300.6	306.27	301.86	300.3	302.25	304	300.64	302.56	299	298.14	300.29	304.63	304.14	302.84	300.37	302.42	306.19	300.75	304.86	300.51	302.31	303.64	303.99	300.38	296.03	301.73	301.01	302.1	305.4	305.27	301.69	302.3	303.9
295.75	298.37	295.76	304.43	296.99	302.15	300.5	302.01	299.24	298.25	298.74	303.57	299.36	298.6	298.33	298.72	304.16	296.43	301.87	296.27	306.9	297.61	301.26	298.13	299.49	298.25	301.07	298.44	299.5	299.96	299.35	299.3	298.45	298.49	294.21	302.16	298.3	299.47	297.77	303.97	299.18	303.53	304.41	297.87	297.5	300.75	296.62	302.76	305.01	299.06
325.74	327.58	330.8	326.47	333.02	328.5	331.34	331.93	332.78	325.23	325.84	329.98	325.68	323.84	329.61	327.06	326.63	325.99	325.36	326.32	326.39	326.15	328.18	331.06	325.62	330.22	326.32	329.37	330.14	322.25	331.14	329.6	325.9	328.42	329.71	328.89	333.36	327.93	330.37	330.62	326.76	322.35	326.91	326.92	325.65	327.06	325.52	322.31	327.35	328.65
308.62	313.21	314.35	311.38	315.06	316.5	310.72	308.28	309.35	312.81	307.33	320.2	314.57	314.12	313.4	313.37	308.39	311.17	313.18	315.15	311.94	308.77	315.38	311.31	312.77	309.67	309.92	309.11	314.72	316.36	314.29	313.55	314.06	316.13	308.17	316.72	309.49	312.58	309.66	311.54	312.12	310.66	308.94	317.09	313.43	313.48	316.22	312.11	313.11	315.53
315.22	313.58	319.06	320.81	314.3	317.75	316.96	314.46	312.12	317.22	314.3	316.93	315.44	316.84	318.32	323.34	311.22	314.59	316.9	313.6	317.22	317.84	318.22	313.99	317.77	316.39	317.1	314.93	319.1	316.53	314.86	314.51	318.46	317.44	317.83	314.63	319.28	316.46	318.03	316.52	317.62	317.16	321.16	315.01	313.43	317.68	317.57	318.98	314.4	320.6
305.35	300.26	300.9	307.66	303.66	301.97	306.59	305.69	304.5	301.78	297.62	297.65	305.38	306.34	309.67	307.15	304.79	304.49	304.41	302.74	305.06	301.6	304.34	311.37	298.45	309.93	302.67	305.39	310.36	299.25	304.86	303.66	305.29	302.25	305.71	303.28	303.41	306.48	302.52	309.16	306.94	310.1	305.15	304.35	304.48	304.91	311.47	301.75	302.54	301.42
312.91	312.44	302.76	314.22	309.05	309.24	308.78	310.37	315.14	308.17	315.43	308.26	307.22	312.09	310.42	313.75	312.88	308.41	309.54	310.79	303.89	309.17	308.25	310.81	313.65	311.31	311.93	308.24	314.8	309.79	308.86	308.73	310.18	308.18	311.95	308.74	309.65	309.33	311.86	313.26	306.11	311.58	312.29	311.34	312.99	307.98	309.83	310.19	310.09	303.69
310.59	308.46	307.72	310.08	309.18	309.31	303.88	308.61	309.4	308.05	304.85	311.65	310.72	306.23	305.36	312.6	308.8	311.1	310.5	310.73	304.46	314.04	314.05	309.34	309.15	308.15	313.11	308.89	305.67	309.43	308.61	311.42	307.17	308.47	309.27	311.75	308.42	309.2	307.76	311.79	315.96	311.9	308.04	307.1	311.73	307.04	310.33	305.31	312.64	309.66
315.47	316.07	315.77	314.35	312.43	314.11	318.56	313.12	316.61	315	314.45	312.86	313.53	313.27	314.75	314.56	313.66	313.72	312.37	315.48	310.94	310.68	313.35	313.32	319.43	319.56	315.5	310.51	316.68	318.42	316.68	307.01	309.96	319	314.75	308.8	315.93	313.01	308.85	312.31	315.11	316.07	313.49	315.78	317.83	320.86	313.66	320.35	310.91	322.68
307.35	304.35	301.59	307.65	306.8	304.24	304.64	308.42	299.72	303.63	302.89	301.82	303.88	306.38	303.15	299.94	306.34	301.49	304.42	306.78	303.23	302.62	301.92	306.42	300.93	303.99	306.18	303.54	301.16	299.12	304.85	302.78	303.93	301.56	305.44	301.5	306.11	305.85	306.85	304.76	308.26	300.69	302.98	299.54	301.08	303.09	299.97	303.5	301.28	306.65
301.75	298.48	306.27	300.14	298.03	302.85	307.16	304.23	300.55	298.99	308.32	302.41	298.3	302.58	304.45	303.57	302.73	303	303.01	303.16	302.37	303.12	304.83	301.75	303.75	304.01	302.83	307.4	302.16	303.44	304.34	298.56	305.12	301.24	300.88	303.83	302.48	302.25	308.11	301.91	303.87	298.62	301.34	304.42	301.06	305.2	302.29	304.67	302.02	302.06
314.3	323.98	316.78	317.15	317.01	318.97	313.67	314.43	319.46	319.66	321.45	321.81	315.99	314.41	317.36	320.17	320.72	313.19	318.26	315.78	319.09	321.6	315.18	318.17	315.33	315.63	321.55	319.18	315.44	318.65	316.79	319.91	317.99	320.21	319.7	320.52	320.61	318.75	319.29	321.86	313.16	317.11	315.4	318.21	316.84	319.23	318.27	317.28	325.26	317.45
315.92	314.3	314.68	316.74	317.38	316.82	313.1	315.97	314.8	315	313.06	313	314.78	312.81	311.24	308.23	313.92	306.66	314.2	309.32	313.8	310.87	313.24	316.03	313.69	315.05	315.49	312.57	314.76	316.35	308.4	312.33	314.65	315.78	317.08	314.39	311.7	311.09	311	318.77	311.47	312.36	309.09	310.23	314.97	311.62	313.32	320.25	311.1	308.93
305.86	306.16	302.97	303.54	302.92	306.39	308.42	305.16	306.51	304.03	309.55	303.43	302.93	311.59	309.01	306.47	307.59	300.48	302.79	309.16	305.03	306.33	302.41	305.64	304.65	303.05	306.2	302.06	301.66	300.89	305.01	305.07	307.63	309.19	305.08	310.98	305.01	305.76	307.73	306.37	307.21	310.32	310.02	306.75	312.09	306.42	310.57	302.49	307.5	307.46
299.51	300.71	304.69	301.88	302.07	310.14	303.86	300.2	299.58	300.89	296.89	300.94	298.48	297.98	306.17	300.79	300.35	296.07	297.49	300.21	302.51	297.58	303.2	306.13	304.63	298.56	303.18	298.67	303.14	296.66	301.33	302.64	302.16	302.4	302.73	303.7	303.8	303.32	303.7	301.06	300.63	303.66	297.92	302.32	306.42	299.28	301.43	301.15	304.59	299.1
300.22	302.38	303.87	303.81	304.94	301.58	306.35	305.18	301.64	301.05	296.8	301.05	299.19	305.66	303.76	302.73	304.06	306.76	304.96	304.05	302.6	306.45	306.35	302.79	304.91	301.06	307.16	302.72	302	303.75	301.29	304.28	305.95	306.95	305.21	306.58	300.51	305.17	300.95	303.08	302.5	302.47	302.95	304.5	306.78	301.78	303.05	302.22	296.98	297.69
293.56	296.53	297.26	296.59	296.12	296.21	295.34	292.91	294.82	292.77	291.41	298.14	292.42	293.54	292.47	296.69	295.73	292.57	293.86	294.6	296.29	291.96	293.79	292.23	296.76	296.79	300.2	295.83	299.77	292.96	295.75	290.26	297.67	294.62	295.62	296.85	295.06	292.23	292.41	299.54	297.49	296.57	295.98	293.75	294.79	296.57	297.02	295.12	296.64	295.3
301.16	303.45	303.84	298.72	299.53	300.98	304.35	306.16	298.48	301.71	303.51	300.53	300.45	301.56	300.15	298.16	299.81	296.59	301.89	299.32	300.46	305.26	299.05	305.54	301.14	297.32	297.57	298.52	303.15	297.83	301.65	306.2	298.89	297.34	300.63	302.56	300.8	301.04	296.85	298.81	306.95	300.51	294.29	299.38	304.08	300.95	301.91	301.6	296.65	301.65
317.06	323.68	313.72	323.14	323.28	322.83	325	317.41	315.48	320.52	320.82	318.91	322.88	316.83	318.99	315.51	318.04	323.27	318.26	321.87	315.65	320.29	317.35	317.69	320.34	314.92	318.98	319.74	318.42	314.69	316.52	323.09	320.68	320.09	319.99	319.19	320.08	319.56	321.77	320.1	318.5	318.88	319.18	313.08	319.5	321.38	315.48	318.75	322.73	320.45
306.08	310.01	309.26	311.51	313.65	312.7	311.08	312.53	308.6	309.33	313.83	316.44	308.88	312.86	307.02	310.4	314.7	306.69	307.37	310.86	310.79	311.45	314.76	307.05	309.37	309.92	307.56	310.38	313	313.06	310.79	311.73	311.6	312.66	309.84	307.73	310.61	315.36	314.7	310.84	311.51	314.62	309.8	311.02	313.84	313.8	317.45	314.8	309.23	307.13
314.23	317.06	312.27	314.73	312.62	316.37	314.55	315.91	313.76	314.46	313.89	316.03	312.94	311.76	313.31	317.23	315.89	313.18	312.27	313.11	318	319.53	318.82	322.49	314.71	317.02	310.56	314.91	314.81	312.48	313.63	317.54	315.91	313.34	317.83	318.74	320.03	315.82	317.96	311.59	313.39	319.2	315.39	316.28	316.06	312.6	307.99	314.22	315.54	315.76
305.31	302.35	302.77	299.83	308.09	305.28	304.22	297.58	305.87	300.89	299.78	304.51	306.97	310.03	312.36	308.51	303.17	305.89	305.06	306.23	300.47	305.19	307.54	305.78	304.69	302.9	304.07	303.09	305.14	299.69	306.04	307.18	304.23	309.24	302.9	296.45	299.46	298.76	304.97	300.77	302.9	304.75	306.97	305.92	307.98	303.51	303.31	304.28	306.65	304.77
328.03	324.32	321.88	324.3	319.98	325.82	330.19	324.77	324.44	327.59	326.75	320.97	328.15	327.36	325.67	321.69	323.8	324.7	327.78	324.06	326.75	325.55	321.79	324.12	331.22	326.01	325.01	327.39	325.84	324.1	326.63	321.39	325.38	329.94	326.91	325.99	326.36	321.67	323.75	331.76	326.79	324.57	322.05	322.57	325.92	326.04	322.78	326.24	327.97	327.82
307.03	310.57	313.13	310.58	314.58	312.58	311.5	311.59	316.96	314.96	311.94	316.93	317.2	313.89	314.4	315.36	313.47	312.6	311.19	312.06	311.41	315.6	317.02	315.48	315.55	315.39	317.08	310.38	314.24	313.25	308.93	308.1	310.94	308.37	318.03	307.34	314.62	315.97	315.2	318.25	310.7	312.41	319.49	316.76	310.37	316.67	313.28	310.69	312.69	314.1
303.63	299.27	301.53	302	305.35	305.72	303.74	302.9	303.68	303.81	309.9	304.95	303.06	300.35	303.23	298.5	306.55	304.95	307.62	304.34	305.33	304.62	308.03	311.7	301.35	307.28	301.79	306.9	307.21	310.63	302.5	303.73	305	299.78	309.25	308.29	303.61	302.84	305.44	303.42	300.99	303.66	301.46	304.34	306	305.07	303.84	307.83	303.08	300.51
313.9	311.85	317.48	310.96	312	307.32	308.62	312.15	319.33	315.35	314.34	318.47	315.05	315.74	318.21	314.3	316.74	313.52	311.63	317.2	316.01	315.62	314.77	315.9	316.16	319.82	312.54	315.05	312.27	320.23	322.84	317.6	317.39	318.28	314.92	311.25	318.7	312.67	318.52	312.65	313.73	314.57	311.74	312.32	312.7	318.49	314.39	320.72	316.87	317.56
302.75	308.18	305.9	296.39	299.56	300.07	303.96	305.75	309.2	301.71	297.21	309.36	298.1	300.88	307.31	301.75	302.84	306.34	301.04	307.07	302.19	303.66	302.66	300.61	307.2	297.65	299.58	304.47	301.96	300.01	305.91	299.97	307.25	299.01	301.49	302.68	303.93	308.16	305.49	301.49	304.14	299.9	297.8	302.07	302.49	301.63	300.77	302.56	301.88	303.3
304.14	300.7	298.82	295.47	301.39	299.28	298.82	296.63	297.61	303.32	303.49	299.72	295.96	301.05	300.58	299.09	304.56	299.64	297.44	299.22	301.68	299.69	300.04	299.91	298.92	297.73	301.29	300.52	305.55	298.46	301.71	301.31	299.71	302.58	303.9	298.16	300.38	302.29	298.06	303.85	301.45	300.37	299.92	296.49	301.17	299.62	297.51	298.72	306.48	297.14
311.28	315.38	311.85	309.56	312.71	318.1	312.14	313.28	317.6	313.36	315.53	311.82	313.43	312.67	316.97	314.64	307.58	316.9	315.78	316.17	311.22	313.29	314.67	312.24	312.5	309.51	312.35	310.28	309.18	310.76	307.26	311.45	312.98	314.63	313.39	312.54	316.86	316.43	314.08	310.58	312.77	315.29	312.35	317.37	310.99	316.97	315.52	308.52	313.43	313.82
307.2	307.01	305.62	305.03	305.22	302.63	307.97	302.46	304.3	303.45	305.77	304.92	302.33	304.13	300.83	303.93	303.98	303.77	304.39	304.3	303.21	300.33	306.81	301.51	308.19	305.37	305.23	303.94	307.65	306.87	305.55	307.89	309.24	305.59	306.08	301.36	300.04	303.07	302.13	303.34	308.31	305.49	299.43	302.95	303.6	306.86	304.36	309.77	310.52	300.37
298.36	295.47	298.87	297.13	296.25	298.37	298.05	294.53	296.07	297.7	294.89	298.13	298.76	297.89	298.28	292.46	294.94	296.83	298.19	295.42	293.47	302.34	293.78	299.66	296.3	293.36	301.87	295.11	295.65	295.46	297.46	296.23	298.16	300.26	297.99	299.26	292.62	297.3	303.26	291.96	298.96	296.97	296.25	296.9	297.74	298.88	297.39	298.48	292.76	301.55
304.61	299	305.68	299.4	301.51	306.59	310.88	309.64	304.49	300.81	301.78	303.34	299.19	301.21	304.9	300.51	297.17	305.63	303.86	309.6	310.14	304.69	300.01	299.2	302.95	306.55	306.4	304.39	308.33	300.67	306.44	301.69	306.66	302.81	302.42	306.03	298.98	304.69	305.16	304.13	303.13	307.38	303.09	301.64	304.34	304.91	303.05	305.14	301.72	305.42
296.58	295.64	297.49	301.35	301.04	296.7	298.33	301.2	299.8	297.92	297.43	307.41	304.76	300.04	307.26	299.12	300.75	299.58	298.12	298.55	296.04	294.1	298.91	299.64	293.73	301.82	297.26	303.68	299.82	298.61	299.54	296.35	300.5	296.23	297.45	297.94	297.15	305.67	299.77	297.41	294.69	296.47	298.77	295.79	293.44	292.12	304	298.98	300.4	299.62
312.23	307.14	309.13	310.63	309.91	309.72	307.74	307.75	307.6	308.09	311.3	304.64	309.35	312.23	309.97	313.27	312.58	307.2	305.67	311.59	303.41	308.6	307.8	311.48	308.22	310.87	312.48	304.54	308.91	310.62	309.81	308.94	314.74	314.87	306.47	309.88	309.37	307.74	309.99	316.86	309.36	310.27	307.9	309.97	309	309.51	307.09	312.99	306.61	308.44
302.21	296.95	294.15	294.66	295.23	299.55	298.57	298.1	298.86	296.84	295.13	294.54	301.27	296.92	294.27	295.79	299.14	294.91	298.37	294.06	295.8	303.62	295.71	300.64	297.11	300.02	294.84	295.74	297.83	297.69	297.25	299.74	297.37	300.67	295.21	296.63	294.96	295.53	300.96	295.07	300.72	295.74	296.69	296.94	294.73	298.34	298.91	296.09	293.42	300.76
310.56	316.37	313.57	318.57	310.27	307.1	312.92	307.98	310.67	309.85	313.06	314.37	312.5	311.65	311.77	309.2	309.86	311.98	311.13	310.53	312.94	310.59	314.47	311.01	308.29	311.62	305.97	308.17	304	311.53	317.58	310.98	311.59	312.15	308.37	313.07	316.39	313.55	312.78	311.89	310.72	316.03	314.49	313.67	310.23	314.27	313.39	311.98	315.28	313.01
312.58	315.31	313.55	316.46	318.48	318.67	313.91	312.64	313.74	315.2	313.14	315.26	309.85	314.21	314.17	311.17	314.87	314.67	314.83	315.84	315.62	314.42	310.33	315.57	314.73	317.7	314.26	315.23	313.74	311.38	318.08	315.47	311.75	315.8	317.92	313.63	320.05	321.19	320.98	320.98	317.38	316.64	313.34	319.62	308.12	316.43	315.48	316.81	311.95	314.97
306.88	307.07	306.61	301.8	302.65	307.32	297.05	303.61	304.84	305.44	304.99	301.78	305.37	303.43	304.56	302.37	307.63	302.74	304.68	301.26	301.94	307.64	308.72	302.6	300.97	304.38	305.04	301.94	300.31	307.49	306.27	307.05	301.62	302.36	306.34	299.27	302.2	305.4	305.14	304.45	302.78	303.46	301.36	304.03	303.32	303.54	303.04	301.42	302.46	305
307.97	309.16	308.91	309.38	307.67	304.25	307.99	305.56	304.51	308.18	302.48	308.38	306.91	307.5	305.87	304.43	305.23	301.14	305.76	305.24	308.28	309.5	306.03	309.08	302.59	306.48	301.99	304.1	312.37	302.66	306.14	306.11	307.71	306.73	307.2	307.14	306.52	307.71	307.71	310.34	308.93	305.8	306.77	305.51	303.29	309.26	305.58	310.33	306.92	308.6
303.5	302.14	302.14	306.06	307.51	305	308.49	298.48	301	303.27	305.42	302.87	307.78	307.13	307.08	297.04	303.7	304.43	305.68	300.67	301.96	299.53	302.01	301.63	300.46	301.39	302.57	302	303.45	303.05	302.35	300.89	303.88	303.95	297.72	308.86	301.63	308.39	307.08	304.71	302.19	303.45	305.41	307.39	300.19	299.21	304.48	303.81	301.16	305.78
307.05	301.69	303.08	306.89	307.49	304.7	303.95	306.67	307.31	301.99	301.31	303.23	301.3	308.68	311.26	304.16	310.27	303.78	305.26	308.31	307.32	305.24	303.26	307.34	301.19	303.03	300.3	303.15	305.47	304.91	305.18	298.62	302.96	303.49	303.96	304.2	306.92	306.57	305.14	303.33	302.72	303.4	305.75	300.73	301.57	305.71	301.18	304.4	307.26	302.13
304.15	304.76	303.7	306.64	307.4	302.3	299.75	305.57	304.59	298.38	303.58	300.04	303.44	304.77	303.62	310.06	309.83	303.85	303.44	302.41	303.6	303.84	301.24	303.74	304.05	308.5	306.09	305.18	302.5	305.64	298.29	305.86	309.81	304.8	306.73	303.26	304.36	306.25	303.66	301.9	307.86	304.8	305.41	304.93	304.48	303.52	300.83	298.31	309.12	302.91
314.9	308.31	313.55	317.73	315.79	314.58	306.28	316.4	315.41	313	319.69	314.47	312.77	312.83	316.24	315.62	314.17	314.82	314.61	315.02	310.86	315.16	316.86	315.19	317.85	314.29	314.7	313.88	312.64	313.43	315.91	316.11	316.12	318.25	309.94	314.07	311.23	317.13	313.6	316.04	316.49	321.26	315.67	308.09	313.14	315.55	318.25	315.94	316.57	315.1
301.67	300.51	298.14	301.85	309.86	301.14	305.3	302.29	302.09	299.37	304.41	304.91	303.87	305.82	299.85	302.61	302.48	303.51	300.36	303.42	307.42	307.27	300.9	304.45	301.21	299.68	303.32	301.55	305.11	300.82	302.13	301.74	302.69	302.88	306.73	310.79	303.25	304.44	308.59	308.86	306.25	298.88	306.12	301.98	304.2	305.64	307.01	306.55	293.87	305.49
319.31	312.05	311.41	316.21	316.07	318.74	317.07	312.8	313.18	312.19	315.39	313.09	317.05	314.24	313.96	313.25	315.93	314.81	320.01	314.7	315.34	319.09	313.37	315.19	312.51	316.45	312.4	310.55	315.8	318.55	313.61	315.09	315.29	315.41	313.92	318.37	313.15	315.26	314.34	316.83	316.85	311.76	311.44	318.85	313.61	314.57	314.41	313.61	316.27	313.65
303.28	302.13	304.66	304.73	301.64	304.7	302.37	305.44	305.09	303.3	304.3	303.39	306.49	304.27	299.73	304.45	304.99	296.74	303.6	299.37	302.06	302.31	310.96	300.9	302.92	305.74	303.72	308.11	304.28	300.17	307.21	302.26	307.31	304.13	301.17	303.16	301.23	303.14	300.52	305.46	300.25	305.74	300.97	307.44	303.19	303.73	304.35	302.89	303.19	302.8
322.32	325.16	330.02	327.52	328.96	330.12	329.93	330.49	332.07	322.21	327.15	324.88	325.66	326.68	327.11	326.94	325.95	320.34	326.06	329.25	327.75	324.04	324.97	328.67	324.63	328.43	328.24	328.14	327.97	327.12	326.2	329.98	323.51	322.73	329.35	326.42	325.76	326.14	331.97	328.3	327.26	325.29	320.13	324.45	327.71	327.19	331.91	327.44	330.66	328.21
307.95	302.13	307.45	308.18	305.71	306.21	305.48	303.89	305.59	303.71	304.83	301.14	308.49	304.79	308.79	307.79	307.41	307.12	303.95	305.23	306.82	304.38	308.56	304.67	304.49	306.96	310.87	304.54	297.67	305.54	304.51	310.42	306.64	300.49	306.21	307.04	306.26	305.95	305.53	298.58	303.18	308.8	306.88	304.96	305.92	304.94	305.71	310.93	312.56	305.21
317.08	316.58	323.13	320	318.01	320.82	322.71	324.26	320.15	319.76	319.25	319.32	317.51	315.79	318.14	317.19	321.99	317.68	318.13	317.39	320.11	321.25	319.96	315.8	322.02	322.26	317.49	318.6	324.92	316.37	315.25	319.45	311.88	317.44	318.65	319.55	317.33	316.95	323.72	319.24	317.03	319.32	317.53	321.34	314.96	324.51	314.89	318.68	318.69	319.29
315.76	313.75	317.08	313.96	316.98	313.42	314.87	317.36	314.54	316.21	319.06	314.24	315.31	314.78	307.81	317.49	319.74	312.97	314.38	314.06	316.81	314.33	316.29	312.95	316.22	314.96	313.41	320.73	312.94	313.27	310.36	316.53	315.31	315.85	313.35	316.57	316.26	315.93	314.2	318.72	321.34	314.18	318.98	312	313.46	312.73	312.7	316.56	315.86	312.58
314.8	310.33	308.89	313.42	311.14	313.74	311.81	313.57	313.93	312.22	313.42	308.95	314.67	310.73	314.68	314.75	313.61	313.84	314.39	316.2	315.16	310.63	315.39	310.99	317.01	316.12	312.97	319.33	310.02	320.88	312.99	312.66	315.32	310.8	314.08	315.95	312.89	312.94	315.69	311.81	315.36	316.09	312.07	314.99	314.49	318.91	314.13	316.75	311.71	310.66
299.11	295.26	297.83	298.92	298.64	300.54	294.94	294.14	298.53	297.1	294.93	293.76	303.21	297.79	299.24	298.61	299.39	304.32	297.75	299.95	303.3	300.83	301.13	296.45	301.33	297.22	304.13	301.52	295.59	297.47	297.53	297.64	303.43	302.89	297.91	295.2	302.95	298.89	301.51	299.44	296.54	303.59	302.72	300.37	297.4	303.6	299.97	297.25	298.8	304.02
313.73	312.58	311.38	314.05	314.29	313.64	315.2	313.62	319.09	315.44	314.88	317	316.46	313.96	314.75	312.82	313.69	320.2	313.06	314.89	316.1	317.59	313.71	312.85	315.65	314.84	311.58	314.66	312.64	317.17	315.37	316.57	314.92	307.31	314.11	315.43	312.9	320.13	307.49	315.34	313.14	319.76	315.89	313.53	312.96	317.25	314.04	317.96	315.12	314.54
312.52	310.09	310.45	315.26	317.69	316.03	314.56	308.68	313.54	312.68	314.12	313.27	317.31	313.07	311.17	311.95	309.31	312.87	314.55	315.4	310.87	315.18	307.68	314.7	314.58	317.86	313.23	310	317.01	311.01	315.37	310.99	315.62	314.28	311.68	320.53	309.98	321.09	313.58	313.87	313.96	311.45	311.35	316.13	311.38	313.8	307.89	311.82	312.29	314.6
314.74	319.29	317.3	317.77	320.05	314.68	318.89	318.68	321.55	318.14	312.99	312.73	316.07	319.64	311.2	320.45	316.78	323.8	319.05	316.64	315.28	315.7	317.49	315.98	314.33	323.73	316.77	318.86	321.44	318.16	320.12	317.07	317	323.14	320.98	318.65	317	316.7	323.14	318.35	316.82	318.89	317.39	318.67	319.36	313.32	320.36	319.44	321.58	316.49
310.89	309.41	310.37	309.25	303.74	304.6	310.05	307.25	308.25	308.25	308.06	308.33	310.26	310.11	310.27	302.2	308.81	312.19	308.71	310.86	307.1	305.52	309.78	309.11	308.35	312.38	312.75	307.03	311.15	307.71	310.85	307.74	308.83	308.83	307.96	307.24	303.9	304.49	311.07	311.95	308.33	310.72	310.63	307.38	305.28	310.75	307.98	309.45	300.82	312.1
311.7	312.12	315.76	312.8	315.79	320	310.77	317.15	316.93	313.44	310.89	316.53	312.32	314.94	318.32	311.88	313.83	312.48	313.13	314.81	314.66	314.75	313.42	314.26	317.53	308.93	310.58	314.2	313.33	313.6	308.63	324.79	314.81	316.17	316.24	312.67	313.87	314.97	316.08	312.37	312.08	313.85	315.67	313.14	311.88	313.85	313.34	317.57	317.14	315.24
325.31	324.18	326.27	321.13	326.41	322.93	328.13	324.65	327.44	324.18	321.87	325.19	322.76	328.27	328.65	319.52	322.63	326.12	321.54	327.39	320	321.29	327.92	323.19	322.57	321.17	329.45	327.42	320.77	328.98	325.71	326.93	325.27	325.03	325.97	322.95	326.39	332.03	325.1	324.76	326.92	322.51	322.76	324.55	325.29	320.79	328.48	322.37	324.53	327.3
324.68	323.38	315.86	317.38	319.42	318.8	320.99	314.61	313.61	316.14	318.18	320.95	318.08	312.47	320.06	320.02	318.52	314.93	320.09	318.39	317.99	312.63	318.91	320.7	317.98	323.86	321.36	318.72	316.76	313.86	313.23	317.07	319.97	315.86	318.36	322.98	322.16	316.21	315.21	316.42	320.01	316.58	316.28	321.96	316.21	317.58	315.48	318.6	320.33	319.9
316.29	317.24	313.2	315.16	314.55	310.17	320.65	315.41	318.56	311.85	319.02	315.35	315.32	317.07	314.72	316.12	316.13	310.84	318.06	318.96	316.12	317.48	314.37	312.77	314.31	311.77	315.1	317.17	313.96	311.85	315.98	314.09	314.74	318.09	308.44	313.85	311.66	308.25	315.08	314.73	316.41	315.67	316.71	317.81	314.7	316.49	316.05	311.2	315	315.65
322.78	328.23	321.95	327.57	318.83	323.45	324.39	319.96	324.8	326.44	323.12	321.83	319.9	325.78	329.47	325.78	330.02	321.39	323.82	330.72	323.94	331.88	323.67	329.68	321.99	321.87	323.24	327.48	323.97	321.49	331.5	322.97	322.36	323.35	326.69	322.35	324.16	334.47	326.09	326.36	323.2	323.78	325.58	323.92	323.79	326.86	326.82	323.5	319.83	322.85
318.15	310.4	310.15	312.82	314.8	309.19	315.95	308.84	312.02	309.97	315.37	319.15	314.11	308.5	316.36	311.54	315.28	313.96	314.65	312.12	311.42	308.75	310.25	312.48	310.14	312.4	316.47	314.38	307.8	312.74	311.93	309.9	312.68	313.32	313.51	311.8	309.65	316.3	313.54	315.09	314.46	315.37	310.39	314.98	309.65	314.38	312.05	317.24	311.2	315.61
326.13	325.51	327.39	325.01	326.89	326.13	332.47	327.82	322.96	333.99	328.84	323.71	329.62	334.42	326.08	330.67	323.12	327.02	326.67	328.83	328.12	331.79	321.77	325.23	326.49	326.98	331.45	322.24	326.35	326.16	326.54	331.35	324.93	321.44	324.56	321.06	327.2	329.34	323.18	322.33	324.89	327.68	325.08	327.45	323.89	328.07	326.54	327.52	325.83	329.82
316.97	310.04	320.96	314.45	310.91	314.51	317.1	313.48	318.84	315.14	317.66	313.63	313.67	317.95	318.7	310.71	316.08	318.31	311.53	313.78	313.83	314.86	316.16	315.56	312.19	317.22	313.64	317.74	321.42	313.42	318.98	317.1	314.9	313.94	316.84	318.26	314.67	317.77	315.66	313.23	316.02	311.74	313.77	315.55	313.22	316.39	317.64	312.71	320.23	314.74
310.28	312.67	309.08	310.76	311.6	310.87	310.42	306.47	308.27	314.91	304.54	312.97	314.48	308.62	309.89	311.07	305.46	310.52	312.66	310.81	308.73	306.39	312.76	307.55	309.81	313.03	311.87	308.18	312.55	308.64	308.94	304.88	313.68	310.54	302.34	310.32	313.12	312.95	312.67	306.69	306.26	309.55	313.58	305.98	308.88	310.15	308.78	310.63	310.05	314.39
303.66	307.62	299.58	303.68	306.2	306.88	306.1	304.86	306.31	303.87	308.42	302.09	308.2	306.51	305.43	309.71	302.69	307.55	306.44	301.63	309.38	309.81	299.76	308.95	302.73	302.2	304.39	302.85	301.73	310.07	305.58	298.88	308.8	303.56	308.43	306.03	300.01	303.97	303.12	302.98	299.26	304.32	304.88	306.04	300.07	306.12	305.6	308.71	301.18	302.24
303.09	302.79	300.56	300.09	302.92	304.74	306.79	303.99	302.23	307.7	301.04	301.88	303.56	301.99	305.2	298.03	300.96	308.13	301.55	303.09	298.58	305.94	304.37	302.68	301.5	299.47	307.86	304.41	303.88	300.78	306.46	303.5	304.91	305.05	304.39	305.03	304.43	306.07	302.12	304.31	309.28	302.99	301.88	304.19	304.02	302.49	305.56	303.6	298.86	305.92
313.12	312.4	310.55	315.87	310.28	308.37	312.87	317.84	313.69	315.52	312.71	309.41	311.88	314.36	312.35	314.06	313.94	317.24	313.68	313.53	312.19	310.26	314.36	313.48	313.15	307.9	314.29	315.68	312.37	315.93	313.53	314.96	311.81	314.65	312.64	314.56	308.35	312.59	316.97	316.09	315.41	318.03	315.96	312.65	311.58	319.5	318.05	311.13	315.89	310.96
310.3	315.39	314.62	316.81	308.29	308.74	313.89	312.35	312.68	311.93	305.47	304.8	311.28	309.13	313.69	307.48	311.41	315.03	308.04	310.13	307.83	308.39	305.42	314.51	310.39	307.74	307.35	308.84	317.69	313.94	310.08	310.83	306.28	312.73	311.24	309.82	311.48	309.82	313.39	308.59	315.35	312.59	313.4	314.19	305.91	305.67	307.22	313.33	307.5	307.74
304.59	300.96	303.62	308.53	309.02	308.33	302.81	310.78	302.16	306.45	307.89	298.58	305.65	297.25	305.13	306.73	304.68	299.73	304.26	304.59	302.09	308.27	305.1	299.44	306.08	307.02	304.88	308.92	301.45	307.5	306.87	303.13	302.57	302.9	308.44	299.91	301.95	307.05	308.07	306	299.73	301.6	310.82	305.29	305.02	307.85	304.11	305.45	311.22	304.49
297.52	298.13	296.46	295.33	299.75	298.28	292.97	296.34	294.46	298.18	291.52	297.07	298.81	295.44	298.47	294.4	298.18	297.05	301.49	297.66	300.03	294.44	296.65	298.87	298.71	296.79	298.03	302.16	294.97	292.91	294.26	294.93	300.6	296.95	294.67	299.86	295.97	298.88	300.71	294.72	298.51	302.33	297.34	297.92	295.19	294.37	297.92	300.47	298.67	297.1
305.19	309.45	306.66	304.86	308.09	306.48	304.91	306.63	303.16	303.36	306.12	308.76	309.23	310.15	306.18	309.26	308.56	307.13	310.11	304.13	311.94	307.44	305.92	307.7	305.92	306.92	307.05	308.39	305.45	308.57	309.5	308.4	307.37	308.01	304.32	309.39	308.29	304.97	303.71	308.14	308.37	304.75	309.3	309.04	308.68	310.63	306.07	303.74	307.03	307.04
294.8	298.28	299.38	298.91	292.99	295.73	293.85	287.98	297.55	291.76	293.63	297.05	293.7	294.09	298.32	294.79	292.94	294.23	293.07	295.59	293.54	295	298.45	291.98	295.48	295.44	289.88	297.91	301.01	297.14	295.53	291.45	291.24	299.2	291.52	299.43	297.97	295.92	297.05	295.69	295.73	291.81	293.43	294.22	291.27	293.82	293.24	295.79	299.1	290.26
317.03	320.62	317.96	318.15	322.55	316.52	318.17	317.02	318.35	313.75	322.78	322.41	313.76	319.35	319.38	322.63	316.73	317.3	317.49	318.58	318.07	315.64	316.26	317.91	315.42	314.33	323.71	318.73	318.66	320.43	315.7	317.42	319.31	314.97	312.38	316.66	314.6	316.1	317.64	322.67	320.57	316.76	314.7	315.08	320.9	312.7	317.8	319.7	318.21	315.76
313.89	310.74	316.7	315.85	312.22	312.14	308.86	307.91	309.07	312.56	314.21	306.69	308.6	313.46	314.86	310.79	309.71	314.67	316.29	309.94	310.24	310.29	307.38	305.42	318.61	311.41	310.45	313.66	312.2	315.22	309.08	311.87	314.75	312.24	308.85	312.26	310.99	312.09	312.67	312.94	308.96	313.99	312.45	309.27	314.3	311.31	308.59	314.69	311.48	312.75
322.11	318.09	314.26	315.1	316.83	316.77	316.9	317	320.58	318.44	317.51	323.93	319.52	320.84	318.92	315.45	319.8	315.58	320.75	321.34	315.41	319.5	321.65	317.72	314.56	319.6	322.87	311.91	315.67	319.69	314.28	319.91	320.28	320.62	324.11	313.8	316.71	316.99	321.66	318.3	318.25	315.95	316.3	320.33	316.37	317.16	322.34	316.85	320.71	320.57
306.85	316.61	306.41	313.28	311.11	310.57	314.23	312.53	315.08	310.68	309.12	310.3	306.84	311.69	311.48	315.72	312.43	305.22	310.28	313.1	312.16	312.61	305.57	317.45	314.75	309.29	310.81	308.74	312.43	307.51	312.86	314.7	312.59	307.49	310.51	312.02	306.46	308.27	314.57	312.83	309.22	305.96	306.38	306.02	314.58	311.24	312.14	304.92	308.64	314.95
323.63	322.97	325.16	325.24	324.71	324.42	324.73	323.07	322.37	325.3	322.16	325.06	321.92	326.02	326.63	326.15	325.77	331.05	323.57	324.2	321.59	322.12	323.65	327.34	317.25	324.03	324.31	322.75	330.13	319.24	329.42	322.36	326.47	322.72	323.37	324.48	323.44	326.05	325.09	322.22	326.82	327.68	324.15	319.23	322.42	324.76	321.32	327.64	328.61	326.92
292.22	293.58	290.95	301.87	292.69	298.82	295.58	293.39	296.91	292.68	293.18	293.57	292.46	292.21	288.49	290.51	294.87	294.64	292.7	294.76	295.54	292.33	289.72	295.81	290.44	296.65	291.51	295.89	294.65	292.06	292.63	298.68	292.08	295.56	297.35	293.03	294.95	293.5	295.75	291.11	291.36	298.5	295.62	292.91	291.82	291.85	289.08	289.61	294.74	295.76
310.48	307.84	301.91	309.35	303.79	307.09	306.04	306.93	306.22	304.32	302.44	306.63	308.48	306.99	305.56	305.06	309.92	301.99	305.88	304.65	305.6	305.78	307.35	302.4	303.42	308.24	304.32	305.1	310.69	303.77	307.69	308.11	304.84	305.46	301.78	308.41	307.97	304.62	305.46	305.61	304.09	308.04	304.18	306.15	308.98	302.4	304.67	308.21	312.45	305.2
329.43	329.72	322.16	330.17	327.42	324.49	330.57	326.81	325.69	323.32	327.85	329.81	326.32	327.97	326.95	324.98	325.52	327.55	329.56	326.78	327.18	331.54	331.22	329.02	323.66	326.73	321.75	327.69	328.1	326.8	323.81	323.14	323.03	329.89	325.97	323.33	330.85	326.91	324.95	323.77	322.4	327.24	329.44	328.89	331.38	322.73	329.91	324.26	327.44	332.12
302.33	298.37	297.87	296.76	296.06	293.6	298.46	298.75	296.77	293.76	299.8	301.76	297.56	297.51	299.61	295.4	297.9	294.76	293.34	296.79	301.13	298.3	299.35	299.44	300.97	293.08	301.1	293.87	298.08	291.43	297.36	294.6	294.53	292.85	293.07	296.22	295.9	294.15	290.49	294.33	296.77	298.01	294.78	294.24	297.42	298.62	296.38	298.94	298.09	298.43
295.66	296.76	295.6	296.14	295.66	294.2	295.17	291.01	293.42	297.99	293.3	289.58	298.18	292.7	296.91	291.4	294.29	293.47	294.38	292.2	293.66	291.59	291.77	294.33	294.79	293.1	291.2	292.05	292.16	293.84	296.12	296.72	292.53	290.12	294.49	292.02	293.62	296.69	293.48	294.87	297.64	291.61	296.47	294.48	293.32	294.05	288.61	294.07	292.91	289.09
311.65	308.51	311.04	311.58	308.13	309.74	309.9	309.68	312.34	313.61	311.68	311.6	306.72	312.18	317.09	312.71	311.85	310.06	309.41	311.87	307.43	303.68	308.15	313.48	315.75	310.27	309.49	311.9	308	310.42	315.37	306.34	309.96	309.11	306.28	309.23	306.2	306.98	308.46	311.6	309.83	308.97	309.91	313.89	306.37	308.43	304.91	312.37	309.25	311.3
296.41	295.44	296.85	296.19	297.02	290.51	298.97	291.97	295.66	297.27	294.34	292.66	295.65	293.24	291.87	295.82	292.42	291.9	293.85	292.95	295.01	294.47	293.61	297.45	297.9	295.72	295.33	293.1	298.43	298.58	295.45	292.12	296.88	294.75	295.62	294.69	294.52	296.79	300.86	296.73	295.7	301.23	299.39	291.65	294.23	294.04	298.56	299.77	293.65	291.81
306	310.5	309.43	308.3	309.72	309.08	309.81	309.32	313.9	314.83	305.62	310.33	309.9	313.95	303.96	309.06	309	311.3	308.41	310.56	314.37	310.43	306.14	312.42	309.57	312.82	312	311.36	311.01	306.55	313.62	309.24	303.22	306.61	307.09	311.11	310.74	305	310.15	309.14	309.76	304.91	306.74	314.04	306.19	311.48	310.14	310.74	311.09	310.3
312.29	314.06	311.79	309.34	310.79	312.39	313.52	313.3	314.87	312.18	306.68	315.78	312.84	313.12	308.67	315.77	313.72	309.35	308.8	314.45	312.1	311.27	311.88	309.4	312.9	311.77	314.46	311.25	308.95	312.44	318.16	307.61	315.99	317.21	312.13	314.21	311.03	311.81	309.49	313.14	316.75	312.19	310.8	306.65	314.84	313.79	309.61	307.38	313.72	315.25
305.05	309.48	306.31	299.82	313.82	302.6	306.25	307.21	308.91	304.92	304.83	308.34	302.55	306.6	308.94	307.59	307.27	300.35	305.55	302.99	305.8	305.39	313.39	302.13	305.2	308.95	307.35	306.45	309.26	308.2	306.17	305.1	311.09	304.61	303.57	305.35	306.42	306.87	307.72	304.67	307.47	314.71	306.31	309.16	304.99	305	309.81	312.59	305.74	308.59
327.66	326.35	321.58	330.93	328.24	323.59	326.29	325.55	318.62	319.23	321.47	327.92	321.63	330.53	324.29	327.02	324.92	324.99	321.93	322.1	324.54	325.45	324.72	324.86	321.67	325.32	321.96	326.78	327.46	324.41	321.83	326.59	324.52	323.37	320.83	329.09	323.42	326.31	323.86	325.1	328.86	324.07	319.39	323.51	321.04	326.12	329.21	321.21	321.74	324.43
311.77	315.98	317.22	312.82	315.98	315.36	317.23	310.11	311.25	317.48	309.69	316.45	318.72	317.5	314.04	314.91	314.74	314.79	314.29	315.16	314.75	311.85	316.42	314.4	311.75	311.3	320.56	317.34	315.09	318.48	320.51	317.21	313.48	311.22	311.66	314.7	315.69	313.83	316.19	314.04	316.66	314.1	317.27	318.37	320.31	316.67	316.86	314.19	314.56	314.59
289.49	295.13	292.61	293.31	292.84	298.94	293.22	294.2	288.67	295.94	297.73	297.63	293.92	295.25	296.46	294.69	301.78	290.72	291.73	294.58	292.15	297.72	291.81	297.04	295.81	295.63	291.77	298.56	295.97	291.69	293	297	294.11	293.46	287.62	294.07	290.07	295	289.01	295.31	290.74	291.57	294.8	295.67	297.01	292.92	299.98	294.25	293.8	288.63
294.39	303.14	302.93	303.55	304.64	302.74	300.31	304.91	302.35	303.33	302.72	304.92	296.79	306.66	301.26	302.5	300.01	308.94	298.19	307.82	300.64	306.78	303.86	304.61	302.87	304.58	302.07	305.01	303.76	303.91	302.66	297.24	299.44	302.07	304.54	301.13	302.53	307.41	301.69	303.27	304.97	301.37	301.53	306.21	299.46	302.16	305.95	305.47	304.31	307.18
303.97	304.49	311.73	311.82	309.35	310.83	313.96	308.88	309.4	311.76	310.6	308.2	310.98	308.05	312.57	309.7	309.88	305.85	312.25	309.06	307.04	312.14	311.59	308.66	310.19	310.47	305.9	318.76	308.71	310.39	313.34	311.9	310.74	308.73	311.51	310.1	308.34	312.84	313.29	309.34	314.82	305.94	306.72	312.9	312.9	308.66	310.61	314.51	314.29	306.26
320.39	315.64	312.94	316.56	317.8	315.9	308.61	317.26	318.14	313.49	315.76	312.74	314.93	314.77	313.08	321.42	312.66	313.41	308.72	318.33	308.03	312.12	311.24	317.46	317.15	312.69	315.27	308.05	315.68	315.57	310.86	319.86	312.52	313.07	317.13	317.44	304.6	319.14	313.22	317.51	311.76	316.14	314.93	317.67	315.52	315.95	312.12	313.53	313.89	315.64
306.68	306.54	300.61	304.87	304.76	305.4	304.85	293.98	299.97	305.75	302.44	302.69	305.19	304.27	308.35	306.29	300.18	302.42	299.11	311.94	297.52	308.3	303.7	301.52	304.68	306.85	300.33	303	303.46	302.25	306.81	304.39	305.88	300.09	300.12	302.23	299.69	302.93	302.44	300.04	306.06	305.52	304.11	299.86	305.8	306.23	299.87	303.05	298.78	301.13
302.68	304.88	305.55	301.58	304.9	303.02	308.45	304.58	303.35	305.43	305.29	306.45	306.87	304.73	303.75	304.77	312.77	310.09	300.75	305.77	304.81	311.04	301.5	307.77	303.89	303.96	302.53	304.52	305.6	304.83	303.56	304.63	305.62	307.1	307.9	305.94	307.35	306.68	304.9	306.96	305.94	307.62	303.1	308.04	304.16	304.76	303.33	307.91	309.52	307
313.76	311.07	312.72	314.33	312.13	312.56	313.91	313.77	313.56	310.45	317.16	314.11	313.78	307.56	313.15	313.27	310.87	316.29	315.65	310.92	316.71	313.35	312.24	313.57	316.39	308.96	314.35	319	313.54	310.35	313.74	315.88	308.12	313.38	313.79	312.36	307.77	315.93	321.37	312.63	313.61	314.93	308.98	314.75	311.94	309.19	313.89	316.43	321.26	316.48
302.72	299.59	307.46	299.78	301.63	298.38	304.69	302.61	306.51	305.76	303.27	302.99	303.92	307.31	302.56	296.97	301.16	306.54	298.41	303.85	302.31	299.48	302.5	300.99	303.99	301.22	304.51	303.34	304.99	305.96	302.5	298.76	298.85	306.4	302.18	304.91	302.67	301.95	304.29	299.68	301	299.81	305	299.82	303.53	303.46	301.84	298.9	303.31	303.5
313.09	316.66	320.04	318.03	322.41	320.67	317.48	318.59	319.78	318.54	317.54	317.63	320.02	318.67	321.89	318.67	315.11	316.01	322.47	321.87	319.14	313.05	316.7	316	318.58	318.82	321.77	315.93	318.41	321.43	317.56	317.76	317.83	321.64	316.4	319.82	314.04	318.83	319.56	320.16	317.47	316.23	315.47	312.11	316.9	317.68	323.44	318.98	325.63	319.73
308.99	306.46	304.69	310.55	307.86	310.03	306.13	303.76	308.81	314.96	308.16	309.87	310.11	309.7	309.19	305.54	311.66	310.71	308.99	307.89	306.27	305.91	312.09	309.43	307.08	311.35	307.64	309.8	308.72	309.06	309.39	305.46	305.62	310.8	309.88	308.21	306.43	313.2	306.5	307.85	311.81	305.97	306.34	311.42	308.75	307.72	311.21	310.18	304.69	309.3
312.68	313.99	307.34	311.79	314.2	315.01	314.27	316.74	311.67	311.93	309.77	311.09	311.49	314.82	311.37	313.1	306.41	314.94	316.94	314.81	316.96	309.83	314.66	308.99	312.26	312.67	311.95	314.5	313.5	313.15	310.38	316.48	317.13	311.77	313.67	310.52	310.56	310.2	312.4	312.39	312.89	309.31	314.83	313.58	309.01	312.43	310.16	312.06	314.26	318.57
307.06	302.48	305.31	308.99	304.25	312.01	310.07	310.86	307.09	305.54	319.52	311.26	314.14	312.03	315.29	310.41	314.13	308.28	312.13	309.34	313.1	311.14	307.81	313.21	306.89	309.93	308.32	309.18	307.77	318.69	310.52	309.41	307.97	308.96	307.42	309.04	313.37	311.76	308.75	314.54	310.29	311.94	315.72	304.1	309.99	310.15	304.99	311.22	312.36	310.03
298.81	294.46	297.6	293.83	298.97	296.03	296.08	295.59	292.7	294.34	298.55	292.91	298.03	295.51	295.39	296.75	300.77	294.25	297.84	288.89	289.09	294.75	296.76	293.68	293.49	295.84	294.18	293.81	293.25	294.81	294.11	289.88	298.82	294.28	295.53	294.06	293.12	296.64	294.69	294.93	295.6	294.19	291.5	294.01	296.55	294.96	295.25	294.86	294.61	295.53
303.71	309.56	300.85	305.07	306.68	296.74	302.44	306.92	304.77	311.56	304.11	303.72	303.62	305.49	305.18	303.5	304.74	309.81	299.24	306.14	304.87	307.16	303.27	301.22	307.34	304.59	305.7	299.22	309.22	304	307.89	309.19	301.48	306.1	298.14	312.58	300.38	310.79	301.81	304.45	304.79	309.83	310	306.41	304.29	308.99	308.15	305.58	305.4	304.25
319.73	320.43	315.43	317.86	312.39	313.17	320	316.93	316.35	321.25	320.97	314.35	314.01	318.19	314.44	306.94	319.11	312.22	315.24	316.33	317.35	313.61	323.07	321.78	316.97	318.49	316.91	316.21	316.73	315.89	310.39	317.62	313.65	315.7	318.16	317.76	313.85	314.8	319.67	318.76	316.71	316.62	319.76	314.91	315.59	312.66	313.9	315.52	314.57	319.15
317.2	316.88	311.17	312.82	313.27	316.3	316.07	317.46	307.56	318.15	318.42	309.62	315.87	310.1	311.7	310.07	314.29	316.62	311.56	311.47	315.82	307.04	317.62	316.15	316.44	306.6	315.28	317.46	312.62	314.11	313.38	314.26	310.2	309.26	312.52	313.05	318.32	310.56	314.46	313.24	315.28	313.04	313.43	307.81	311.07	316.86	309.95	314.93	317.29	312.29
317.49	308.85	311.03	312.24	312.57	309.05	309.54	311.96	302.51	316.98	307.12	306.95	312.52	311.45	310.45	309.66	311.43	312.86	308.13	313.51	310.25	308.17	313.36	311.77	311.64	312	310.3	309.35	312.08	308.03	308.74	311.11	307.63	317.59	310.49	308.41	311.43	307.1	308.76	311.38	317.56	310.59	310.57	310.57	308.26	306.75	314.92	306.85	316.24	314.44
310.63	308.34	309.39	311.58	315.67	313.06	309.05	312.67	306.85	307.86	309.48	304.85	307.72	314.21	311.7	312.35	311.66	313.25	305.8	309.06	311.47	313.36	309.14	311.25	309.13	312.71	311.48	312.26	312.76	305.75	313.41	315.34	314.21	306.92	310.51	309.9	308.95	309.04	309.38	313.72	312.12	313.68	314.48	312.81	311.41	307.27	313.82	310.51	302.02	310.32
316.18	313.72	317.02	321.83	316.75	316.95	318.52	313.83	316.16	311.42	317.35	311.27	315.64	319.94	316.24	312.07	315.02	309.18	312.05	313.79	309.36	311.59	311.57	317.72	313.15	318.22	314.97	314.15	315.17	313.9	314.56	311.6	319.35	311.76	320.42	319.07	312.96	312.75	309.83	312.65	315.89	313.3	313.38	310.14	316.51	316.29	319.42	316.21	312.67	315.47
302.14	305.71	300.54	302.99	305.91	304.67	303.33	302.61	302.58	305.58	300.67	302.47	296.8	298.53	302.31	304.93	300.85	296.34	302.63	298.81	306.38	304.45	300.11	303.07	306.65	307.26	303.96	307.1	298.47	298.81	306.76	303.5	305.81	300.4	303.66	303.93	299.13	295.78	305.58	306.83	302.57	303.08	306.24	303.61	302.87	303.23	306.82	305.88	302.91	300.9
309.27	314.1	313.65	314.21	319.2	311.31	317.6	318.52	317.28	311.71	316.11	316.6	317.9	318.92	312.86	317.58	315.95	316.59	311.82	313.25	314.43	321.16	314.51	319.91	313.64	313.34	310.76	317.46	315.79	317.56	318.34	313.05	317.48	315.77	315.39	310.03	318.33	313.14	310.78	314.48	313.48	313.46	311.48	312.96	312.17	310.24	319.57	313.98	316.71	316.75
316.07	317.84	314.79	320.1	314.86	311.9	313.92	317.82	312.32	320.82	314.43	315.97	315.14	314.56	319.85	317.3	316.62	315.72	318.48	317.73	314.48	320.41	317.61	319.29	315.66	314.52	313.44	314.97	314.95	318.74	321.41	318.41	317.75	312.44	320.79	316.14	315.25	311.35	314.77	319.6	317.95	311.36	315.42	319.32	321.22	315.2	314.27	318.75	316.77	318.27
304.67	305.55	305.36	308.29	306.58	305.49	303.35	304.16	303	301.43	307.95	305.44	305.26	308.29	307.03	309.13	301.55	304.89	306.53	302.4	305.07	304.21	306.84	300.7	308.69	306.14	309.7	309.17	303.22	306.7	308.88	307.61	301.54	301.78	306.74	302.57	307.43	303.27	307.48	309.74	304.07	306.24	304.38	307.31	304.11	304.81	303.33	314.46	294.74	304
290.4	292.64	299.23	294.97	293.3	292.53	293.96	298.04	295.19	297.52	294.2	290.73	293.54	295.05	290.09	295.65	295.46	296.25	296.02	295.34	294.06	291.89	297.14	293.68	297	292.7	292.71	299.94	295.2	297.99	297.44	290.63	296.65	294.18	294.79	294.51	297.42	293.76	290.77	299.95	291.09	293.34	295.93	291.51	295.44	294.13	296.51	293.33	298.73	294.44
313.12	316.98	313.6	312.09	317.22	320.2	315.63	311.79	312.71	312.55	319.2	312.28	311.95	315.81	311.59	311.8	312.25	313.2	310.93	315.76	307.11	312.53	315.1	313.05	313.91	315.56	312.32	317.31	313.95	317.84	309.27	313.66	314.33	318.28	311.96	311.72	315.4	312.98	313.04	311.88	319.29	312.29	313.39	312.06	308.89	313.35	316.01	314.88	310.59	312.01
312.91	310.82	309.78	309.41	312.42	310.62	308.91	306.79	310.69	310.73	309.62	305.67	316.02	315.94	310.23	315.01	312.13	313.79	312.06	316.14	308.62	309.71	315.92	308.77	310.65	305.51	313.6	309.88	311.71	311.55	315.02	316.9	318.4	310.95	307.25	313.29	313.61	312.61	311.57	309.79	313.77	314.19	313.31	313.34	313.81	314.31	311.87	316.7	313.96	319.25
294.03	301.16	292.92	295.57	291.03	295.65	302.07	290.46	299.07	293.55	294.72	297.5	297.98	292.69	294.26	295.13	296.75	296.12	297.43	295.27	293.28	297.87	294.32	296.49	291.33	291.54	289.81	296.15	295.72	293.74	298.72	294.98	295.36	295.49	296.86	290.16	293.67	293.03	293.23	296.04	296.72	290.03	291.39	293.93	297.87	296.39	295.03	298.8	297.01	291.69
305.81	303.16	307.3	297.3	306.14	305.53	307.92	306.55	301.9	303.38	304.74	300.64	306.26	305.6	308.65	300.83	303.5	308.22	305.81	308.29	303.75	306.77	301.8	304.39	303.04	305.81	308.28	298.96	304.95	306.19	305.61	307.4	307.5	301.8	307.53	308.87	306.03	306.99	293.7	299.93	303.29	305.91	304.32	299.95	303.77	305.01	301.21	304.34	304.32	305.71
313.73	310.17	314.04	311.19	309.41	311.36	311.83	313.96	309.72	311.65	310.66	313.49	311.61	317.23	314.6	314.92	315.41	312.25	312.54	312.67	308.72	308.72	311.82	314.34	314.6	308.5	312.23	311.39	307.86	316.94	310.33	311.51	309.69	309.52	312.88	314.36	312.15	310.2	313.02	314.15	308.1	310.35	309.16	312.08	307.33	312.65	314.47	311.5	313.92	310.07
307.57	308.11	307.47	309.63	311.38	310.9	310.63	311.95	315.66	309.77	311.59	316.09	307.04	311.62	309.09	304.9	310.98	310.81	311.03	311.53	307.71	316.2	310.7	315.07	307.79	310.11	309.04	310.66	306.26	313.22	308.8	307.81	310.29	305.07	306.82	306.17	310.77	307.25	311.8	312.9	306.7	312.3	314.38	314.52	305.56	310.06	305.08	311.74	310.6	310.86
310.66	309.77	307.97	309.58	308.34	307.73	307.15	303.82	303.35	309.16	309.43	311.56	309.21	310.76	306.31	309.42	308.02	306.67	307.32	308.49	304.9	306.08	306.56	311.26	302.78	309.85	307.36	309.14	307.08	304.2	305.88	307.89	303.38	306.85	308.14	309.54	310.13	305.75	303.35	307.44	311.72	309.07	312.56	307.85	307	306.88	306.12	308.37	305.11	312.6
311.28	314.61	317.46	316.26	315.32	314.7	311.98	316.59	313.83	314.2	312.08	314	312.02	311.51	313.86	313.03	314.04	310.56	310.36	314.55	311.48	316.85	312.61	316.1	312.88	312.51	319.83	308.2	314.59	308.5	316.43	315.86	309.15	318	314.29	318.03	313.83	317.09	307.34	319.62	316.91	317.79	314.39	319.03	311.66	315.29	315.37	314	314.36	311.37
309.6	303.9	304.73	306.53	302.26	306.41	307.81	304.99	304.27	307.93	306.21	306.62	303.92	305.49	306.13	305.85	309.22	304.77	305.05	302.24	310.91	303.22	309.8	311.55	305.74	304.29	311.7	300.46	305.48	305.11	307.02	304.12	308.03	304.18	308.6	303.83	304.99	303.89	310.03	307.23	300.57	303.17	304.98	309.08	306.31	307.14	309.57	309.76	310.43	306.66
318.96	315.42	317.28	321.56	312.72	320.01	315.38	316.83	311.9	319.01	314.5	321.33	321.33	318.71	322.7	318.47	317.61	317.03	319.79	314.11	319.32	319.7	316.95	320.41	315.01	318.46	317.87	313.7	315.8	318.97	315.47	315.94	315.87	318.03	317.58	316.35	312.69	318.52	319.35	319.38	317.49	317.54	317.91	313.88	316.58	316.26	320.32	314.9	315.08	317.01
320.59	315.09	314.47	313.42	319.07	310.88	316.36	315.92	315.54	316.39	316.28	310.3	313.35	315.24	311.72	313.77	314.81	314.08	309.6	312.52	317.59	315.96	315.22	314.75	318.81	314.17	318.82	312.93	314.28	312.46	320.3	316.51	314.33	313.41	313.42	319.77	312.24	312.18	315.81	308.51	314.39	313.19	318.3	316.35	316.98	316.79	316.11	312.17	308.48	315.47
316.67	315.6	314.33	309.98	309.54	311.08	310.9	315.31	311.88	310.88	305.46	308.87	311.15	313.25	308.61	313.4	313.82	311.31	308.96	310.48	310.73	310	306.72	312.21	310.09	310.53	315.53	306.47	310.58	313.05	308.99	313.67	305.98	313.22	313.35	311.34	310.62	313.85	311.36	309.82	312.11	312.77	318.59	309.54	310.11	316.25	307.77	307.37	311.26	314.98
313.52	312.96	310.15	314.17	310.41	312.27	315.54	313.48	315.93	320.23	317.51	319.25	317.95	314.29	312.6	311.94	309.75	314.2	316.56	312.53	315.42	314.99	311.73	316.46	317.58	315.57	316.32	312.5	302.98	314.74	314.41	314.53	317.37	310.96	315.56	315.6	312.95	316.41	307.07	313.01	315.66	311.62	313.65	313.4	308.82	312.66	312.78	313.95	316.75	313.1
305.78	305.23	307.6	305.07	304.12	303.42	302.73	308.36	302.98	303.43	304.01	303.75	307.16	302.96	307.21	302.02	305.64	307.41	301.97	308.63	301.89	308.27	300.49	301.6	303.59	306.31	304.55	302.51	301.48	305.4	303.87	299.74	307.06	307.2	304.62	299.9	301.54	308.38	303.14	303.81	308.63	304.83	305.43	309.33	296.76	306.44	305.39	302.6	304.64	304.05
314.21	311.29	311.64	307.59	312.6	305.05	309.94	312.34	312.33	313.36	308.94	305.95	306.07	309.19	307.94	306.54	308.46	313.64	310.09	313.6	309.61	307.7	316.78	309.82	313.26	312.34	312.99	307.02	309.86	309.36	312.78	306.59	310.12	312.66	303.78	312.85	305.3	309.87	310.25	310.57	309.08	315.02	312.53	312.52	315.97	313.88	309.18	309.56	308.49	311.22
311.48	303.02	304.83	307.95	310.24	309.28	306.79	308.99	306.28	303.8	304.62	300.73	306.72	308.39	312.44	301.23	303.04	305.04	308.12	305.07	302.31	307.13	306.33	302.72	307.06	306.51	306.13	304.89	305.07	305.7	301.04	304.65	306.2	306.18	304.18	309.89	304.75	308.25	306.18	308.04	302.57	301.55	303.59	307.66	306.36	304.98	306.84	310.93	304.04	301.51
307.23	305.25	304.64	305.12	304.5	311.85	300.45	309.69	302.81	306.41	302.17	307.58	303.89	306.82	305.11	307.47	303.93	305.43	304.99	302.74	302.54	306.04	304.67	302.95	303.6	303.4	305.63	302.34	308.04	314.4	307.2	303.73	303.65	303.77	308.6	301.62	302.56	301.79	302.21	303.45	302.74	305.82	307.23	305.35	306.16	304.01	305.33	291.43	306.42	308.3
325.65	330.57	328.55	320.95	326.1	320.98	324.33	325.7	326.13	326.9	328.53	326.42	317.33	332.17	326.63	326.73	329.18	321.77	326.54	325.04	323.98	325.89	319.51	321.35	327.58	324.32	323.63	323.21	324.87	320.55	327.87	323.45	323.56	324.38	325.31	320.18	321.16	327.95	328.07	326.16	321.92	327.77	325.14	329.39	327.4	328.42	323.97	328.34	327.31	323.25
305.77	301.88	310.8	303.64	302.52	308.57	301.52	306.7	305.17	301.42	301.08	301.43	310.43	304	302.1	304.24	304.47	301.41	300.25	303.04	304.86	310.58	299.44	304.86	306.31	306.38	305.61	308.59	308.86	300.94	303.05	300.62	302.76	308.29	310.73	306.06	301.93	304.21	308.47	309.66	307.48	301.11	302.02	301.76	308.13	301.92	307.33	308	304.63	309.26
311.48	312.53	315.36	315.58	308.74	318.5	313.39	317.36	314.92	316.31	310.88	312.9	312.94	314.93	313.37	310.18	309.66	314.57	313.86	311.61	309.78	312.25	313.8	309.7	308.71	310.93	312.8	313.04	314.17	307.6	310.99	308.14	315.49	309.98	310.28	316	313.86	319.74	314.97	309.79	316.63	307.17	310.59	313.66	315.9	317.91	311.14	313.8	318.69	309.67
316.58	317.44	319.72	317.74	316.18	314.77	311.46	315.28	315.23	316.92	317.18	311.66	314.69	318.1	313.54	318.34	315.44	320.95	317.69	316.9	311.4	320.1	316.16	314.82	316.08	312.35	310.68	312.52	318.76	314.35	310.96	314.48	318.22	321.03	313.13	317.88	315.95	319.66	311.49	312.19	319.29	321.23	316.04	315.94	310.47	316.27	315.01	313.32	318.93	312.04
320.72	310.11	312.99	307.82	315.28	312.56	313.73	317.61	313.37	307.46	316.87	312.48	314.75	311.66	313.73	311.82	314.59	311.54	315.92	317.35	314.17	311.62	310.44	313.61	310.37	311.91	313.9	315.94	314.32	313.92	313.78	315	309.86	314.01	311.38	316.68	312.08	314.95	311.63	312.17	308.57	312.41	318.53	317.64	315.49	312.41	309.92	310.11	312.12	316.38
313.68	317.05	311.36	311.47	320.52	315.68	316.99	315.04	313.54	314.73	314.58	318.45	309.68	319.02	318.36	314.51	316.73	317.24	316.08	312.73	317.26	318.13	317.55	315.64	315.14	312.85	310.49	313.68	313.34	320.47	320.75	319.16	319.08	315.99	314.08	312.24	317.41	319.37	313.14	314.22	311.27	315.59	310.9	314.62	319.52	322.01	310.92	312.83	314.67	317.73
302.75	301.97	308.36	299.45	298.63	307.71	299.58	304.03	306.11	299.93	301.68	305.83	301.71	301.61	299.14	303.62	304.81	296.19	298.41	301.52	303.03	310.54	305.89	300.65	299.53	305.97	305.38	298.76	301.96	301.58	303.08	299.19	301.87	300.81	304.88	302.4	299.58	305.23	303.22	303.85	304.95	300.21	311.77	305.71	302.12	301.38	305.26	305.4	298.02	304.22
305.16	308.71	307.57	308.31	310.33	309.69	305.56	306.21	301.86	304.63	306.37	307.08	302.35	305.37	304.12	306.34	307.25	307.07	306.73	306.81	304.98	302.61	307.45	304.86	305.31	305.01	304.37	308.76	302.4	305.61	305.28	305.2	308.8	306.55	300.18	305.79	303.63	303.93	306.47	307.15	306.18	307.53	305.97	310.95	302.86	307.67	306.51	306.5	303.99	305.11
315.04	319.79	321.9	315.44	317.98	320.64	315.66	320.44	317.85	318.88	315.51	322.78	318.53	319.39	324.68	316.91	315.36	317.71	320.26	316.74	318.85	316.39	316.88	317.38	318.94	316.33	310.68	312.77	319.8	314.92	317.31	322.96	317.97	317.59	317.41	315.66	320.53	311.68	315.77	318.2	317.84	316.42	322.12	319.55	319.67	311.15	315.89	316.54	316.19	326.51
322.94	323.99	332.71	331.13	327.75	328.69	328.51	326.37	326.1	328.09	329.38	332.14	327.8	330.82	322.72	334.03	328.45	330.57	327.87	325.07	330.7	331.28	330.39	330.03	321.23	329.78	328.77	329.87	324.99	327.69	324.7	329.66	330.95	329.28	326.48	329.62	332.47	325.39	326	335.4	329.42	330.2	332.14	326.42	325.08	329.53	328.43	329.2	322.71	325.08
324.36	334.4	323.87	328.26	332.14	325.76	328.66	330	326.3	326.19	327.5	328.95	329.76	323.69	327.66	328.31	327.44	326.77	325.13	327.04	328.36	325.1	327.39	324.87	329.1	330.26	332.04	326.98	330.87	326.18	329.12	327.04	328.68	326.35	330.7	331.52	329.91	326.9	326.05	326.23	328.17	324.5	327.16	325.05	325.72	336.07	331.34	326.55	324.13	325.39
311.13	308.57	312.55	313.07	314.62	314.64	310.19	316.91	310.04	315.42	311.77	314.28	310.55	316.9	314	312.5	316.78	313.89	319.72	317.99	305.93	317.2	307.5	320.73	310.36	312.14	314.68	316.87	316.8	313.92	315.31	312.96	314.52	316.82	311.15	315.02	314.72	317.68	320.4	317.76	309.6	312.79	313.34	311.27	312.46	310.54	315.47	312.15	311.31	321.26
308.18	305.25	308.41	311.78	303.74	299.08	300.78	305.14	306.47	302.19	301.35	305.58	301.57	305	303.52	307.52	299.09	299.19	304.57	305.95	300.89	302.09	303.3	303.18	303.84	305.6	310.64	305.96	305.17	306.61	304.93	301.93	307.09	303.47	305.38	311.38	307.87	304.66	301.75	304.73	305.09	305.16	305.63	302.88	302.19	309.66	303.58	304.6	304.68	307.22
316.1	314.46	321.23	317.05	310.2	316.95	320.73	318.65	320.45	316.76	322.36	313.92	313.31	315.73	317.58	318.99	321.03	315.71	317.66	318.49	318.36	317.46	315.73	319.45	313.56	319.06	318.14	319.7	320.71	316.19	317.2	318.27	321.59	317.3	314.03	321.16	316.22	320.04	320.46	319.82	314.87	320.07	316.35	316.17	314.16	317.91	320.91	313.14	318.03	320.84
306.13	310.3	305.42	304.25	302.15	306.82	302.41	303.63	306.24	302.3	304.69	301.49	308.48	309.4	309.32	305.01	304.89	303.81	304.43	309.33	306.89	300.5	312.43	309.14	300.58	303.57	306.58	309.1	307.75	303.59	309.54	308.32	308.49	304.84	303.3	310.18	306.82	308.78	300.3	304.8	307.54	304.69	307.61	303.78	301.44	306.91	303.65	308.85	305.28	304.24
311.32	314.04	313.2	306.57	307.42	315.92	313.92	311.99	313.35	313.77	310.51	310.27	313.36	310.72	308.97	311.7	316.49	307.68	314.81	308.73	316.85	313.11	312.19	310.81	309.21	309.87	308.43	308.3	311.19	311.39	311.91	311.03	309.47	307.78	313.22	314.17	319.85	308.3	307.52	310.19	316.56	313.58	308.45	310.24	308.7	313.21	311.07	305.15	307.17	309.18
303	303.06	299.88	306.79	302.44	300.89	301.07	302.56	306.37	299.89	303.02	306.2	302.39	299.16	305.74	305.86	303.4	305.7	305.28	298.5	301.4	302.55	298.29	303.64	300.09	306.23	306.86	302.71	310.42	301.7	305.8	307.11	302.65	301.17	307.54	303.23	302.71	305.31	304.11	304.53	305.33	302.81	304.01	307.36	306.02	301.06	305.81	305.28	300.92	304.52
295.49	291.73	293.12	298.6	295.62	297.35	293.23	296	297	294.52	296.47	300.12	291.95	296.25	301.09	290.5	294.89	295.99	293.85	292.47	294.73	294.42	295.48	294.05	298.94	293.43	295.31	293.86	296.34	297.78	291.74	292.49	297.8	292.47	292.76	290.87	292.86	289.79	297.96	294.52	299.62	300.84	292.55	291.94	296.01	294.5	290.04	292.87	296.96	295.17
319.59	320.29	319.72	314.97	317.95	319.44	318.03	315.65	322.42	314.59	319.66	319.12	317.74	317.69	318.01	317.66	320.87	317.62	315.76	318.54	320.44	317.4	315.41	318.8	319.1	322.72	317.87	319.79	319.45	319.98	319.14	320.31	315.62	318.33	314.96	317.42	317.06	317.46	318.34	314.7	316.64	318.34	318.43	313.89	313.69	318.34	317.86	317.45	321.49	322.86
316.21	320.53	314.05	323.99	312.1	317.39	317.6	316.46	317.95	318.2	314.75	314.54	317.35	316.66	318.54	318.88	321.78	317.83	320.38	316.94	320.02	313.28	311.18	316.74	319.14	316.04	318.15	316.11	316.09	313.95	315.65	317.78	320.95	315.31	316.75	318.61	317.55	320.73	314.66	314.05	320.6	320.92	318.91	319.15	315.14	316.92	316.76	311.75	320.41	320.81
317.39	312.19	309.49	310.58	314.34	315.39	312.48	314.24	315.36	311.49	312.45	311.37	314.31	312.3	311.54	309.94	310.66	312.16	312.21	311.97	313.46	312.99	315.63	311.47	313.58	304.93	312.3	313.01	313.24	314.45	311.01	313.91	312.13	308.13	315.44	312.92	316.44	311.7	309.01	310.59	312.09	315.5	312.23	313.68	313.21	316.56	309.39	311.21	314.19	313.94
310.14	312.43	313.78	306.15	309.86	313.36	316.03	313.13	316.19	311.6	314.51	315.68	310.73	312.94	311.29	316.64	314.1	310.62	314.1	310.14	310.26	319.07	314.8	315.35	312.88	314.2	310.56	315.71	318.98	312.08	310.85	313.72	310.86	313.67	308.09	313.41	315.84	310.17	312.78	314.21	311.01	315.51	312.63	313.2	316.77	317.62	306.81	311.09	312.61	313.77
312.71	313.74	310.54	312.1	311.05	311.83	313.16	308.54	308.43	314.29	308.24	304.19	312.05	308.73	307.9	307.98	310.58	309.59	309.67	308.78	312.24	313.01	308.94	309.69	307.08	314.51	305.47	311.01	306.78	308.54	304.6	308.22	310.8	306.91	310.91	311.97	310.45	306.64	306.59	307.51	311.33	310.44	314.23	306.61	310.78	310.19	307.83	310.82	309.36	316.27
292.26	296.67	296.67	293.78	294.1	297.79	293.43	298.08	294.2	292.39	293.81	293.46	292.53	293.45	292.75	295.45	292.23	294.33	293.93	289.34	294.32	290.08	291.54	293.73	290.41	292.05	301.42	296.61	294.67	296.58	289.83	294.26	294.25	293.89	291.23	295.45	296.71	293.11	289.35	291.23	290.88	292.31	295.07	292.21	296.14	292.34	293.42	292.72	299.64	287.43
302.82	299.89	299.49	304.16	299.22	298.51	298.98	297.05	311.53	303.04	298.88	303.59	305.85	303.42	303.14	305.92	304.86	302.91	307.28	301.68	305.37	303.21	299.5	299.63	304.4	304.7	303.3	302.92	302.26	305.97	304.4	305.71	307.66	310.08	305.25	306.03	299.55	306.54	302.85	303.15	303.47	300.07	307.15	302.83	307.05	303.6	304.49	301.35	304.64	305.6
305.07	306.81	308.44	306.41	307.5	307.03	305.9	301.26	306.97	309.44	307.41	309.35	305.08	305.62	309.28	301.51	304.21	303.32	310.61	304.75	303.68	304.73	310.47	308.58	306.55	310.15	307.87	306.6	307.44	304.53	309.1	306.84	308.64	300.46	312.64	306.27	308.52	303.82	309.45	303.39	309.68	306.9	306.5	308.43	309.47	308.12	306.33	308.58	307.12	302.86
301.15	300.36	307.41	302.83	299.24	301.62	306.11	304.96	303.8	301.33	306.23	303.16	307.07	304.94	310.13	307.23	303.55	300.73	299.17	308.24	302.37	304.01	301.27	296.34	303.49	305.52	302.85	302.09	302.94	302.38	301.93	304.49	301.25	303.85	300.45	295.64	305.27	302.04	304.86	297.62	300.62	303.48	302.24	304.28	304.34	301.89	302.17	304.42	304.74	298.51
316.86	312.87	315.41	312.36	316.38	311.91	312.78	309.51	310.74	313.95	313.64	314.39	309.64	314.1	313.42	312.89	308.36	308	311.51	308.54	313.61	314.76	311.59	314.22	316.35	313.59	313.95	318	314.05	308.4	315.52	315.09	312.86	314.11	313.33	306.82	313.82	314.91	307.33	316.55	311.21	312.72	314.48	308.44	312.21	311.93	313.5	310.05	314.88	313.5
325.11	324.51	323.77	321.28	323.26	329	326.21	331.28	322.33	325.49	326.48	327.2	329.69	328.14	325.29	322.48	328.26	327.85	329.25	328.26	325.27	323.7	327.14	332.06	326.28	329.05	323.74	329.22	326.39	325.71	322.13	327.7	323.94	326.34	325.57	321.51	326.93	322.98	329.59	327.06	317.07	325.91	327.16	327.92	327.87	326.66	325.67	326.88	331.16	328.76
303.1	299.88	308.23	301.64	306.03	303.59	301.82	310.06	307.06	308.67	312.46	307.98	308.28	306.11	308.1	303.65	301.77	307.76	305.33	305.2	310.42	308.25	302.57	307.39	303.41	306.74	306.99	304.15	304.66	305.09	304.57	300.72	307.4	307.64	300.29	307.73	305.26	304.45	310.93	305.39	309.12	304.2	304.11	306.53	307.3	308.79	306.85	308.34	299.65	302.85
310.38	305.6	311.34	306.64	307.54	304.58	308.62	307.37	303.57	306.68	313.34	306.06	300.25	305.45	310.08	309.86	303.95	312.06	315.27	306.15	305.99	311.94	303.05	305.54	313.58	309.31	311.69	308.92	307.45	311.07	308.93	306.81	304.82	304.35	303.59	312.26	306.51	306.73	310.41	311.51	309.2	313.39	309.94	304.76	309.44	306.21	312.81	304.24	304.93	307.56
319.83	316.89	315.25	312.19	314.85	313.16	314.3	316.81	314.81	316.26	312.53	313.08	311.15	317.72	315.11	316.7	314.01	316.3	313.94	311.55	312.83	313.24	311.71	317.29	315.17	319.32	317.23	315.3	317.09	317.89	317.72	318.18	314.22	311.23	320.07	318.21	313.34	315.45	316.6	314.8	310.93	314.46	312.39	315.83	322.69	312.38	312.98	311.37	315.8	316.32
302.04	299.92	308.24	301.91	296.44	305.51	306.13	302.45	301.76	307.19	303.84	298.64	303.02	304.4	303.68	306.49	300.3	302.24	306.94	299.62	303.34	304.28	302.45	305.98	305.17	303.12	306.98	305.98	301.54	298.71	302.07	304.96	305.83	303.95	304.41	302.58	304.44	302.02	302.28	302.05	301.77	307.31	308.33	300.8	305	306.05	299.51	305.06	304.56	309.62
315.05	315.2	320.99	321.22	317.81	317.52	316.55	315.1	316.31	315.9	311.37	312.26	310.75	314	312.32	314.87	313.85	316.66	319.01	316.67	316.5	315.41	318.25	312.1	309.62	315.22	317.15	311.73	313.69	315.92	321.86	315.59	314.78	317.9	318.63	318.9	311.56	321.81	314.47	311.59	314.43	315.85	311.58	315.9	314.51	315.04	316.45	315.44	316.67	315.4
299.15	303.47	304.25	306.49	302.91	305.41	305.34	307.61	305.41	302.78	305.18	305.78	308.64	304.58	304.74	307.71	303.35	303.66	311.89	306.23	303.83	307.2	306.34	305.39	305.66	312.72	304.61	303.9	303.97	307.01	305.79	304.22	306.23	312.82	305.59	306.09	312.05	306.71	302.31	310.64	306.4	307.53	307.36	301.13	307.03	305.42	302.61	302.27	303.97	307.39
310.59	311.29	305.01	312.5	305.06	310.94	306.56	306.94	313.65	307.09	312.14	309.04	308.46	311.29	311.35	309.46	313.07	315.73	309.13	307.47	316.31	311.57	311.35	308.34	308.36	309.7	310.95	311.38	306.92	311.07	302.55	307.96	311.08	308.01	310.19	309.04	312.99	309.25	306.23	306.54	308.7	310.05	309	307.72	307.49	312.36	317.44	309.52	306.34	309.11
314.57	318.77	318.95	319.49	314.23	316.66	319.42	315.08	319.04	315.06	319.54	313.17	314.7	317.22	314.15	312.96	316.9	317.32	321.39	319.04	316.03	312.63	313.49	314.87	315.44	318.43	312.85	314.4	315.45	317.26	313.08	316.54	315.72	314.6	315.84	314.65	313.28	315.27	314.13	314.48	311.67	310.42	317.12	318.71	316.76	315.95	306.22	316.51	314.9	309.77
312.47	313.4	317.46	315.43	316.48	309.5	315.74	312.33	314.57	321.91	312.22	315.29	313.09	322.89	314.25	319.37	317.32	318.28	322.08	312.78	318	318.15	317.37	315	320.03	319.46	313.69	319.95	315.72	317.64	316.57	316.59	317.42	315.05	317.82	315.72	315.46	317.13	319.87	318.29	316.77	315.52	320.26	316.9	315.48	318.63	315.92	318.05	315.8	314.38
316.79	308.45	314.11	312.72	313.79	307.96	308.42	307.42	306.12	312.38	309.08	310.86	312.23	307.81	310.61	316.32	303.14	308.41	314.75	312.02	315.21	313.17	309.53	306.4	309.85	310.98	312.31	310.66	311.11	310.95	305.53	311.2	313.19	310.15	311.17	309.09	306.99	315.41	311.1	310.06	308.4	311.06	311.02	309.54	308.8	309.19	310.09	308.78	314.64	308.15
328.36	324.73	324.59	322.35	324.53	330.74	324.65	327.54	326.31	330.21	326.94	336.87	328.19	329.09	324.87	327.52	327.77	330.63	328.43	331.4	325.54	328.7	324.66	329.85	326.46	330.16	332.82	325.79	330.14	326.01	329.21	327.53	329.7	334.73	333.25	327.23	331.64	324.68	326.09	325.71	335.27	327.88	322.87	330.47	325.53	327.07	328.29	330.63	329.27	319.91
300.86	298.32	298.62	303.6	300.76	299.69	301.17	306.89	304.78	298.53	307.04	295.29	300.89	301.51	299.13	295.14	299.81	297.12	300.56	299.07	301.92	300.96	299.71	301.79	299.92	302.76	296.88	299.81	299.22	295.36	295.89	299.32	301.01	303.39	297.19	296.68	302.73	305.91	300.66	300.51	305.42	302.72	301.27	297.54	296.55	300.63	295.28	297.03	298.95	296.2
291.79	294.81	295.49	293.31	289.43	293.4	292.25	296.08	297.18	292.59	292.52	291.08	293.69	293.3	293.59	295.4	287.7	291.23	295.45	291.58	293.54	296.08	296.29	299.22	295.95	292.6	297.69	292.21	301.95	293.45	291.05	292.69	291.48	294.21	292.79	294.37	293.28	294.7	297.73	291.63	296.22	291.8	289.82	289.85	291.03	289.04	294.8	294.35	288.62	298.44
303.42	302.69	303.36	300.26	298.66	297.7	302.56	296.84	298.36	304.92	299.09	301.7	300.58	302.81	298.37	303.83	300.62	299.38	304.94	302.67	303.18	302.09	297.93	299.21	300.56	299.92	299.8	300.18	300.92	300.34	299.29	298.51	297.73	304.83	302.43	300.48	299.61	306.01	302.14	301.74	298.3	303.93	303.86	299.47	303.93	298.2	300.55	300.74	302.9	300.33
301.14	296.53	294.54	299.73	296.5	296.85	294.32	301.51	303.83	296.99	300.38	295.15	296.85	292.68	297.99	295.66	298.65	294.81	295.55	292.44	292.9	297.78	297.01	289.56	299.6	293.45	295.94	294.76	298.32	297.2	299.93	288.57	299.9	294.89	293.54	294.14	299.94	297.05	296.88	293.71	297.78	299.48	301.88	294.94	294.29	300.05	298.35	299.69	291.72	296.85
304.42	303.8	303.43	303.26	305.15	307.59	306.53	300.43	306.23	302.46	307.99	302.54	305.66	308.35	306.12	305.73	307.38	311.78	305.46	303.31	300.71	300.71	305.88	301.93	302.45	307.7	309.81	306.87	306.28	299.82	307.77	298.6	302.37	307.51	313.15	306.19	305.94	307.19	302.33	305.28	303.2	309.92	308.24	303.23	303.33	304.82	310.66	305.3	310.37	309.1
302.19	301.52	301.05	304.73	301.24	301.86	299.18	302.98	301.89	301.33	303.2	296.33	304.44	302.04	307.53	303.33	295.27	301.19	300.53	305.32	309.27	309.35	298.28	303.75	304.76	303.05	303.84	298.29	305.69	305.82	300.11	307.33	302.83	300.75	306.82	303.5	301.17	295.42	298.35	300.99	307.88	302.99	304.3	303.82	306.95	298.61	303.36	301.21	300.25	304.84
294.75	297.3	294.14	296.48	296.55	292.68	290.54	300.06	291.9	290.97	292.7	293.72	288.99	295.68	295.15	288.08	292.49	295.27	292.31	294.57	296.03	293.37	292.25	303.29	295.79	293.43	295.42	296.48	293.88	289.74	298.21	299.09	295.44	298.59	291.48	294.26	295.83	295.83	285.74	294.53	298.08	294.05	294.69	293.48	292.63	298.82	296.02	294.3	297.27	292.74
329.13	327.13	327.57	329.96	325.94	328.77	328.45	326.59	327.04	333.03	334.52	331.45	327.19	329.4	327.86	331.99	328.04	331.58	321.08	328.98	331.79	325.17	328.64	328.8	327.18	328.92	331.9	328.12	324.18	323.03	319.94	328.19	325.41	329.77	330.24	329.15	328.67	328.19	327.56	330.9	320.8	334.24	331.68	326.74	325	326.61	329.9	322.64	328.5	328.54
296.51	294.21	293.55	297.15	295.87	298.76	292.29	290.47	294.42	294.17	296.99	295.17	295.74	292.75	291.95	297.5	295.48	293.96	294.42	298.17	298.52	294.71	289.77	293.08	299.14	299.92	290.65	296.21	292.83	295.88	289.43	293.3	289	289.65	295.46	294.94	293.6	294.9	290.34	299.17	293.68	293.7	292.34	298.91	294.19	293.79	291.77	290.5	291.33	298.39
303.9	304.77	301.34	307.2	299.94	306.81	308.44	301.65	300.8	306.46	302.03	304.04	304.78	299.99	302.84	301.79	304.85	303.66	301.08	306.59	302.63	298.16	299.63	303.79	301.23	299.8	304.97	298.25	302.48	302.59	308.78	303.66	299.08	302.15	302.1	302.45	305.76	300.81	298.63	301.62	301.31	303.07	302.25	304.17	304.09	297.79	302.59	308.01	304.17	303.38
308.06	302.2	299.41	300.36	297.67	304.04	302.37	308.72	305.32	301.02	302.57	304.3	301.51	304.01	301.81	305.96	300.18	307.37	304.38	300.22	304.91	305.28	300.76	303.11	306.83	307.07	304.81	306.35	305.01	295.93	297.18	304.67	308.97	303.02	301.52	306.46	302.38	306	304.73	303.27	305.27	303.67	302.01	305.93	307.08	303.61	305.51	305.85	300.62	305.02
308.12	300.28	308.91	308.45	306.55	307.82	302.85	301.7	308.99	301.62	298.24	306.84	304.8	305.51	304.86	310.86	306.24	303.48	304.17	307.16	305.52	310.41	309.6	308.89	306.55	308.38	308.91	309.7	310.52	305.49	305.04	310.93	302.8	309.32	310.83	307.41	305.26	303.06	305.71	306.11	308.13	310.51	303.61	311.84	307.56	305.67	303.67	306.88	310.72	301.23
328.97	326.19	326.39	328.37	327.24	328.19	332.27	328.86	323.29	325.65	326.69	327.18	329.17	330.91	331.33	328.73	328.93	326.67	324.75	330.26	325.6	327.63	329.34	332.58	328.78	332.42	330.95	326.08	328.47	324.24	332.03	327.13	327.62	325.55	328.53	329.43	329.04	329.69	326.83	327.86	327	326.49	329.78	326.96	330.86	327.74	328.84	328.88	326.58	328.4
319.1	318.36	322.82	322.95	316.81	323.53	321.28	319.8	317.32	319.27	316.95	320.54	315.58	318.84	316.46	320.12	323.54	317.93	319.16	315.78	315.14	317.27	320.8	314.54	317.46	317.98	319.62	320.13	320.98	320.42	321.78	313.77	317.86	315.12	319.18	317.3	317.41	321.6	318.97	317.8	317.38	317.94	318.06	313.92	320.47	316.45	316.19	317.55	321.51	318.3
324.09	316.61	320.05	317.55	313.23	317.51	318.65	319.09	314.71	318.57	317.01	314.38	317.32	317.59	316.65	316.72	313.57	319.71	315.44	315.41	317.64	314.37	320.05	317.9	317.54	315.89	314.97	318.21	312.39	318.67	324.37	310.62	313.38	314.81	313.5	316.01	320.43	324.75	314.14	320.02	312.86	315.68	320.37	315.94	315.2	318.92	314.82	318.97	319.07	315.84
313.14	309.55	312.85	308.73	310.71	312.19	313.84	307.79	315.44	318.64	316.56	314.12	315.6	316.7	313.42	315.47	309.27	317.35	317.19	313.01	314.52	311.81	310.34	310.31	313.94	310.16	313.86	309.1	316.29	315.8	312.14	316.15	317.73	319.16	308.83	310.45	309.11	314.9	312.1	314.48	311.74	314.26	309.06	317.86	314.44	312.68	316.97	306.56	312.22	314.68
308.36	306.77	307	304.83	305.77	306.8	303.39	306.87	304.66	307.39	305.94	303.61	301.21	302.37	302.6	306.12	310.05	308.9	309.33	303.91	303.36	306.53	303.19	308.83	305.28	304.96	299.57	301.95	305.17	304.83	307.48	305.25	305.44	307.42	304.05	303.48	305.41	303.49	303.53	304.38	302.97	302.88	308.34	306.17	306.87	306.93	307.61	300.19	303.72	306.08
305.32	303.86	306.56	301.51	299.12	301.48	305.78	302.31	298.63	302.89	298.58	300.19	302.88	301.17	301.14	303.63	303.32	303.9	298.45	304.68	303.65	305.8	303.19	297.44	302.99	303.51	304.32	300.52	302.89	302.05	301.55	301.82	300.17	298.96	304.49	307.1	305.47	304.31	303.89	302.06	300.66	303.54	301.97	300.57	304.98	309.11	298.28	307.94	301.56	302.76
325.14	325.69	327.27	329.22	326.33	327.11	326.26	329.06	328.8	331.5	329.33	325	333.86	324.64	325.79	323.13	327.81	328.53	325.18	323.15	332.33	326.78	325.1	328.94	329.91	333.34	329.59	325.83	330.6	326.77	331.48	329.24	326.31	328.1	332.31	326.84	333.44	326.15	329.96	328.3	335.67	326.8	328.71	327.29	330.15	333.53	325.58	327.34	328.07	328.14
305.87	299.85	302.81	302.56	296.33	303.78	300.34	300.96	302.37	304.63	303.36	300.28	303.93	303.92	302.78	305.04	301.52	303.03	302.26	298.32	301.91	305.91	301.13	304.28	303.04	301.89	299.04	302.96	300.33	300.3	300.48	299.84	303.84	300.47	300.66	308.46	298.76	298.63	299.72	307.95	301.34	303.62	299.97	302.67	305	296.83	304.09	306.33	304.07	304.01
317.88	314.84	314.52	317.8	314.25	319.81	317.45	318.64	316.05	314.89	318.1	321.26	316.61	315.43	317.03	321.1	321.07	319.92	316.79	317.43	311.92	315.6	320.08	318.31	318.19	316.03	318.42	316.36	320.8	314.61	316.87	316	318.51	318.23	315.65	316.66	313.94	319.71	313.53	319.57	320.37	318.38	320.28	318.34	319.53	315.13	318.04	312.52	319.13	320.76
312.74	312.19	315.99	315.5	309.78	313	312.62	313.82	313.68	314.16	312.48	313.47	315.06	316.15	311.34	315.11	315.32	311.44	309.09	310.97	312.45	316.08	313.97	314.78	322.05	312	313.1	316.8	314.01	309.16	313.77	313.99	315.55	311.34	313.08	310.21	314.6	317.82	314.92	312.74	311.63	315.05	313.52	313.3	316.35	312.77	316.72	318.4	310.76	318.88
312.57	313.9	315.28	311.18	315.41	305.9	311.54	314.92	317.15	319.57	317.42	313.05	310.51	311.12	312.97	313	310.22	311.92	310.16	318.03	313.07	317.96	312.41	312.5	312.65	312.66	313.59	312.29	308.81	309.28	308.85	315.98	314.28	309.98	316.08	312.78	309.79	309.38	308.75	312.34	317.03	308.81	312.27	314.28	316.96	311.05	311.12	312.54	310.37	312.05
304.42	302.77	305.81	304.23	304.35	304.75	304.89	302.75	300.57	302.51	298.07	301.33	305.74	305.43	302.15	303.23	304.79	299.62	304.93	307.19	302.56	302.67	306.58	307.51	306.57	293.98	299.48	303.37	305.42	307.62	305.94	303.64	303.14	300.12	306.95	304.03	302.23	308.61	301.95	304.98	303.6	297.64	303.05	305.41	301.13	304.93	301.89	302.41	305.3	304.64
312.77	313.39	315.44	315.36	314.68	311	312.41	313.56	309.72	314.25	310.85	310.17	311.83	313.62	311.68	313.66	317.61	314.76	312.74	319.19	309.05	312.75	317.47	315.98	315.58	313.46	314.87	321.56	312.58	308.93	316.54	312.83	310.38	316.52	313.67	311.87	314.94	308.48	308.89	310.21	311.81	312.44	309.73	312.62	311.59	309.53	311.41	308.93	309.2	313.61
326.62	331.9	326.31	322.68	323.28	326.36	328.7	325.47	326.93	327.38	324.77	323.3	327.46	330.41	327.91	325.74	323.62	325.96	330.09	331.46	326.52	327.9	326.55	328.2	326.01	328.43	327	325.52	327.15	327.41	323.2	325.95	328.91	321.39	325.35	326.18	324.92	327.47	328.91	330.62	321.77	328.82	327.12	326.97	328.11	331.77	331.18	326.48	332.8	327.25
307.47	304.26	301.39	303	302.25	307.3	305.48	307.2	304.75	306.43	305.2	307.12	303.63	297.63	302.4	300.23	307.69	297.04	306.87	305.94	302.37	306.12	304.66	305.88	303.82	301.55	302.8	298.86	306.53	303.13	303.88	303.73	308.02	301.13	300.38	305.52	306.3	301.33	299.82	305.34	303.66	303.84	301.66	304.63	301.2	307.54	303.73	302.63	311.53	301.5
313.37	314.39	314.65	313.88	313.83	315.04	313.38	313.63	311.75	316.26	317.28	314.67	312.89	315.42	310.42	313.08	314.88	314.12	315.08	313.68	317.16	312.62	313.27	310.6	314.11	311.69	313.64	312.28	315.78	312.5	318.29	311.54	310.79	315.15	318.44	309.92	315.57	311.85	312.94	315.88	314.55	311.98	317.47	311.25	313.15	310.51	309.25	312.04	313.97	311.43
306.53	308.21	308.93	304.87	305.58	308.67	302.66	305.26	302.31	305.27	302.24	305.74	305.47	300.1	306.12	302.37	300.82	305.97	306.09	302.64	302.84	308.04	302.95	295.63	304.6	306.69	311.33	306.93	303.68	304.72	302.6	300.67	303.5	304.76	302.15	301.95	301.88	308.45	306.93	301.35	304.72	302.63	301.08	304.77	310.17	300.3	302.03	305.24	299.17	306.85
296.01	294.4	292.54	298.2	298.98	292.36	298.07	292.73	298.13	296.24	298.05	294.47	297.8	304.64	295.31	298.92	297.18	298.03	298.87	298.66	292.14	294.16	303.54	300.86	296.9	296.45	294.69	292.56	297.22	294.23	296.45	295.86	296.07	298.16	290.21	299.65	296.33	299.23	296.92	299.71	299.06	295	294.21	297.8	294.01	292.51	288.86	296.92	294.97	296.48
302.6	303.61	305.03	304.17	303.09	304.75	299.99	309.84	302.1	301.03	298.71	307.49	303.95	303.55	305.85	304.14	307.01	301.66	301.64	306.57	304.43	300.04	302.32	308.91	303.53	304.19	308.64	299.76	301.77	298.62	301.21	302.68	303.12	299.8	303.25	300.27	302.7	305.59	302.82	303.93	306.74	300.02	307.13	300.87	297.67	298.88	301	301.58	308.55	303.4
311.98	313.46	320.69	312.04	317.5	318.3	319.54	321.36	315.94	321.84	316.34	317.4	318.18	317.29	319.85	320.89	315.17	315.41	317.04	313.53	314.82	314.79	317.35	318.5	312.45	317.73	313.15	315.76	315.32	312.62	322.67	316.85	318.98	314.28	313.2	316.77	317.82	316.32	317.24	321.82	319.14	318.59	317.55	313.1	312.52	319.6	319.88	319.46	316.92	319.23
305.62	305.21	307.07	304.31	307.09	302.88	303.59	303.9	303.46	306.36	298.23	305.53	306.94	312.52	307.41	304.87	303.78	304.59	304.37	307.36	305.2	297.71	304.01	305.35	304.83	303.16	301.59	313.99	303.04	302.6	303.9	309.52	304.08	308.58	306.73	309.06	306.63	308.27	304.9	305.7	308.25	309.63	301.91	301.26	306.89	306.53	305.7	303.84	300.32	303.56
313.4	310.71	314.51	312.18	310.86	323.12	313.52	315.69	313.42	315.86	304.9	313.56	312.56	313.77	316.6	314.46	313.28	318.09	317.36	314.68	315.1	315.46	309.56	319.16	309.62	318.4	318.97	318.51	316.71	315.31	315.8	311.64	315.03	313.36	315.55	315.18	311.85	316.6	316.32	313.56	314.75	309.28	313.15	315.32	310.84	316.69	314.52	312.87	311.07	316.27
325.74	324.52	330.22	330.71	320.24	332.42	332.63	328.95	327.46	328.68	326.21	327.88	331.84	332.68	325.99	322.19	327.38	331.93	327.55	328.36	328.01	322.56	329.99	325.97	327.96	331.92	321.75	329.62	327.24	325.77	329.23	325.26	330.59	329.58	325.62	323.75	332.05	332.25	332.19	324.46	327.24	328.78	324.88	328.12	327.52	328.94	329.79	331.97	321.87	323.53
303.69	309.84	309.89	306.79	305.97	304.88	304.7	307.91	310.55	314.59	307.66	313.96	303.71	309.01	304.21	304.63	309.08	312.02	302.43	309.44	308.33	300.74	301.33	306.67	309.09	302.44	305.88	305.9	312.41	308.98	304.83	303.79	308.74	305.9	310.94	309.77	306.19	305.53	311.38	305.39	308.88	303.75	307.77	299.59	303.76	302.97	310.01	302.13	309.07	303.15
305.38	312.55	312.77	317.62	308.83	310.31	316.9	315.09	312.12	306.54	310.11	315.15	312.1	313.64	310.84	317.03	313.91	310.65	314.28	316.22	313.13	312.56	307.56	307.72	310.68	315.42	309.37	313.65	310.49	316.98	313.37	315.35	310.81	312.32	314.51	308.64	309.8	310.12	313.36	309.57	309.97	308.94	310.77	316.34	313.66	314.96	315.23	314.3	310.86	314.64
300.36	308.63	301.25	306.63	306.44	304.31	305.24	302.51	305.44	303.27	305.01	301.8	302.21	312.02	300.94	299.49	300.87	300.98	304.52	304.32	309.94	303.49	304.13	304.07	297.93	306.19	310.28	307.37	305.8	308.64	303.92	304.71	306.55	304.35	299.22	304.09	302.65	305.99	305.61	307.2	309.01	303.38	304.29	301.13	308.09	306.52	305.64	307.09	303.66	303.01
315.41	312.55	315.07	312.17	314.4	318.69	311.25	317.56	312.78	319.67	312.96	320.9	318.36	321.91	311.93	317.23	315.99	311.94	318.96	314.44	312.72	311.8	313.11	314.23	321.09	312.32	314.38	312.96	315.08	311.42	309.99	319.61	315.89	316.13	314.73	318.46	313.46	314.57	313.09	321.42	318.3	316.84	321.93	316.13	314.31	319.1	313.95	316.54	318.66	315.38
306.67	312.36	306.88	308.67	307.48	305.85	306.49	304.33	303.5	304.31	303.34	306.36	300.93	309.82	305.95	304.8	303.19	308.2	303.63	301.64	307.8	307.09	307.7	303.09	311.53	308.41	302.78	308.1	308.58	308.18	310.05	306.91	310.6	302.35	304.42	306.09	305.11	304.11	310.28	302.86	307.77	300.34	302.68	301.42	311.16	305.85	306.44	304	309.28	306.48
317.82	314.65	314.92	319.37	312.44	316.85	313.94	314.05	316.09	320.98	311.65	315.13	317.82	320.06	316.12	309.92	317.21	317.64	313.03	315.08	313.33	311.72	316.22	315.55	311.06	315.56	316.35	317.51	316.71	318.52	315.35	314.69	313.77	320.83	317.63	316.78	319.44	308.21	313.51	312.72	315.57	315.28	315.11	309.47	317.82	309.03	316.83	315.61	311.39	313.68
299.5	302.84	299.29	300.03	297.03	299.99	301.45	295.09	303.69	304.41	299.39	303.49	299.83	299.94	299.97	301.75	301.79	304.24	308.65	297.22	301.09	301.84	299.8	296.51	305.04	300.28	300.42	300.9	292.47	299.01	298.98	303.54	296.75	301.2	298.34	296.87	304.93	302.73	302.33	297.88	307.57	299.69	297.42	300.55	303.67	302.48	302.2	302.3	300.35	299.51
294.69	293.33	292.87	296.49	301.8	291.24	297.33	296.56	296.41	296.8	293.19	296.95	293.97	296.82	296.44	295.93	294.52	297.79	299.82	301.6	295.12	291.4	293.41	296.14	295.96	293.26	300.8	296.8	296.31	295	292.05	295.69	298.12	294.51	296.98	295.35	293.44	294.24	296.76	295.67	298.34	291.03	293.52	297.74	295.78	295.27	295.47	295.91	294.96	294.85
311.43	314.06	313.36	312.73	311.94	315.65	311.95	309.71	306.24	313.3	308.75	309.23	312.05	311.2	312.22	312.93	311.67	313.96	307.78	313.36	316.12	313.15	314.98	314.77	313.57	313.53	306.67	318.84	314.07	307.76	313.51	303.12	313.97	311.68	317.87	311.24	308.58	314.8	310.72	309.05	308.86	306.93	314.7	314.8	315.54	316.97	315.08	310.26	313.91	316.42
302.65	301.34	305.09	304.43	300.29	303.1	307.92	301.04	307.23	303.41	303.04	302.71	299.1	303.23	303.81	299.66	301.33	303.94	300.43	302.71	305.48	302.28	305.91	301.96	302.61	302.2	301.56	301.58	306.4	304.68	308.22	303.79	302.16	303.18	301.07	302.29	300.71	307.31	305.21	305.35	298.91	307.24	304.92	303.83	298.92	301.59	307.17	303.64	305.88	308.69
314.01	312.59	313.75	311.97	308.37	311.26	314.9	309.63	310.16	311.49	308.23	314.22	309.33	315.31	307.52	312.64	307.95	310.16	314.38	309.33	311.06	311.67	305.76	311.3	313.07	310.75	310.91	308.99	312.5	311.2	311.15	314.15	311.33	314.15	304.36	311.92	314.06	312.65	309.04	313.17	313.56	305.19	308.94	314.81	313.02	307.76	312.46	310.84	309.99	307.13
307.67	311.44	304.05	314.5	308.51	311.63	312.63	313.71	316.95	314.59	310.08	308.56	308.14	312.88	309.51	309.18	309.72	311.69	307.27	308.49	307.99	313.91	309.9	314.42	312.15	315.73	308.4	305.92	301.92	314.38	312.7	310.68	303.79	307.26	310.06	313.12	310.3	309.12	309.99	312.37	307.63	312.76	314.76	307.31	310.97	308.27	311.19	308.07	311.07	311.47
316.95	317.01	314.09	315.86	315.53	317.65	319.52	310.68	313.82	315.88	317.5	317.89	315.28	317	315.67	314.55	315.11	315.54	313.21	311.77	315.07	320.45	315.24	311.09	314.42	308.95	313.88	315.24	315.19	317.28	316.46	315.09	315	318.15	317.98	318.34	314.75	314.37	309.12	323.75	313.65	314.39	313.61	318.28	312.35	318.35	316.83	314.48	311	318.74
305.02	306.76	306.05	307.79	310.22	302.98	303.28	306.34	306.13	302.59	305.02	306.42	303.52	308.79	305.28	306.06	308.43	302.75	305.43	307.76	306.15	308.37	308	305.34	309.69	302.93	302.54	304.76	303.8	305.02	307.9	310.53	307.37	305.91	306.46	309.45	306.98	305.55	307.76	300.35	308.13	304.58	302	308.23	303.81	301.22	305.82	305.98	301.92	309.57
320.8	315.43	314.81	316.72	320.76	317.92	316.4	315.6	320.75	322	321.95	312.6	315.89	319.38	319.9	320.47	320.85	317.61	317.46	319.29	324.78	318.51	320.27	315.49	314.22	314.36	321.19	317.17	318.39	317.22	314.36	316	320.42	319.42	320.28	319.54	317.02	318.83	317.43	314.09	315.18	315.76	319.39	314.13	322.58	318.27	321.37	315.44	316.01	322.37
303.37	305.02	304.49	304.99	302.44	302.81	305.76	304.51	311.07	308.69	305.41	301.48	303.87	299.38	306.37	303.79	302.31	304.75	302.97	305.58	306.63	303.05	306.53	307.02	308.93	311.72	300.33	299.62	302.04	301.31	305.54	302.09	306.49	305.9	305.33	307.11	304.47	303.13	304.39	300.36	302.16	306.51	304.05	305.5	305.22	301.02	301.16	303.33	304.97	305.29
317.21	313.83	311.57	311.75	311.47	315.46	314.85	313.23	308.7	313.33	314.38	312.06	314.84	316.25	308.91	313.55	309.25	312.14	312.44	316.58	314.2	311	311.38	313.73	312.96	316.33	311.85	312.69	313.57	313.35	314.58	318.82	315.12	310.51	307.66	313.66	308.37	310.89	313.64	310.82	316.44	311.34	307.9	313.73	314.26	315.11	314.48	317.61	315.29	310.49
301.89	304.21	300.93	295.67	305.45	302.41	305.75	305.89	303.92	304.7	296.03	302.05	300.8	302.98	304.91	310.95	303.63	304.85	303.9	305.35	303.62	297.98	305.89	306.87	299.79	305.96	301.2	301.79	306.28	303.59	304.83	302.47	300.59	304.09	299.73	306.79	300.61	302.98	301.03	302.23	301.57	304.42	310	308.1	305.89	303.84	305.93	299.95	307.4	299.3
317.5	318.4	314.14	317	317.89	314.43	315.71	312.73	313.44	311.28	314.22	317	316.24	316.82	313.21	314.34	311.48	316	318.4	317.66	310.96	315.33	316.15	313.69	308.53	318.96	311.57	314.29	316.17	315.86	315.01	315.53	316.42	320.63	316.56	314.96	319.66	315.45	312.49	315.61	318.88	312.41	311.05	312.7	312.46	312.5	314.14	312.49	317.77	315.38
326.79	332.98	327.67	330.62	332.62	329.96	332.44	328.83	328.59	331.74	334.09	333.44	330.05	323.67	330.55	328.53	327.79	333.88	326.24	331.28	330.17	326.53	326.97	327.78	332.47	330.27	326.11	325.74	331.21	328.84	332.44	327.44	324.47	326.36	334.76	329.73	332.7	324.69	326.57	328.72	327.4	328.67	328.65	329.07	332.67	328.37	326.16	323.73	325.38	332.56
303.5	310.14	301.47	298.9	303.33	299.42	306.05	301.92	306.77	307.65	303.39	300.79	303.51	303.04	300.46	299.3	301.65	304.34	304.3	302.77	303.69	302.36	299.52	301.16	307.55	311.94	296.25	301.92	302.29	306.95	301.79	304.23	303.38	302.55	303.54	299.73	301.91	306.88	305.15	298.19	300.44	301.67	300.79	301.21	303.44	305.33	305.07	301.91	303.89	303.51
298.41	302.96	299.09	306.01	305.25	299.78	299.02	301.59	302.12	299.85	298.41	295.75	308.23	298.42	300.52	296.37	301.45	303.69	301.61	305.75	301.47	299.45	296.98	299.02	301.67	297.27	294.49	297.78	301.6	298.65	299.45	300.16	301.79	304.41	302.52	301.22	304.18	303.45	304.47	303.27	303.74	300.3	301.87	295.09	297.59	301.95	303.14	302.03	306.3	298.95
315.84	316.72	311.1	318.51	310.09	310.9	314.05	316.16	311.4	318.07	311.59	318.44	312.17	316.12	313.9	311.99	316.95	314.49	310.93	314.66	312.85	313.63	310.41	309.02	310.19	309.8	314.51	312.6	316.29	317.39	311.41	317.55	314.02	311.69	311.64	310.99	311.94	316.75	312.37	309.46	308.05	313.01	317.97	310.74	315.48	316.16	307.32	318.21	308.06	312.84
302.79	298.34	301.45	301.74	298.12	299.24	299.51	300.61	294.79	301.78	300.53	301.8	304.89	298.34	303.2	297.41	300.25	300.43	300.7	302.8	295.48	305.07	296.59	303.95	305.53	299.83	298.41	302.14	301.47	300.65	302.37	299.09	301.9	299.72	299.9	302.45	302.64	301.84	296.13	305.18	300.77	300.38	295.24	303.67	301.01	302.9	300.88	303.17	303	298.09
319.14	316.21	316.37	317.66	314.91	313.3	318.23	317.42	317.87	319.41	317.71	316.78	317.94	315.29	316.23	314.28	315.08	320.7	324.04	311.07	314.41	323.74	312.14	318.52	319.89	312.7	313.59	313.87	319.31	315.4	319.96	318.43	319.88	315.82	315.19	314.82	319.96	320.45	315.38	316.21	316.26	315.48	311.71	315.86	317.7	317.49	314.03	316.11	313.81	317.16
331.56	334.98	327.18	328.22	324.3	331	330.6	329.55	332.2	330.16	332.87	329.02	326.06	327.24	327.43	328.05	318.56	329.54	328.99	327.41	324.88	329.3	331.25	329.68	327.7	327.54	332.16	326.37	330.27	329.82	329.37	326.4	321.7	329.43	330.56	330.03	331.42	326.18	330.1	327.51	332.19	327.24	327.42	324.74	325.9	331.57	328.2	327.6	331.44	325.77
304.86	303.3	306.45	303.26	305.97	308.59	305.73	295.72	304.41	305.52	300.83	299.73	304.09	305.04	308.56	302.41	307.48	306.52	305.57	304.84	306.05	306.39	304.76	301.58	304.15	305.85	302.31	307.72	304.36	303.5	304.96	303.93	300.82	305.6	306.89	301.91	302.94	309.95	305.44	305.51	305.52	305.34	301.87	299.78	303.74	307.28	305.24	307.66	308.47	306.98
311.82	315.09	309.92	318.72	314.75	313.35	313.77	313.17	316.81	316.79	315.54	313.59	315.75	315.66	311.45	311.94	315.18	317.72	315.41	315.98	321.56	317.68	312.7	318.51	321.2	313.04	314.99	315.25	314	310.8	315.74	314.4	308.71	312.52	317.62	315.91	312.93	311.99	312.94	313.49	312.33	316.74	316.05	313.73	311.56	312.12	316.72	313.51	317.83	312.81
303.48	304.4	301.19	303.14	304.3	303.04	301.51	302.52	301.2	301.59	304.57	301.14	300.8	299.44	302.16	305.8	303.45	305.25	302.46	301.63	305.69	302.61	304.04	308.15	303.72	301.65	299.33	301.92	303.73	300.89	302.87	305.33	298.01	303.05	304.97	306.9	304.84	300.04	305.4	303.56	304.76	304.79	304.71	302.66	302.51	305.79	302	297.41	303.67	304.34
304.05	305.47	306.89	307.19	306.73	308.28	305.4	306.95	309.37	308.05	303.42	306.71	306.18	307.32	307.38	304.73	310.55	309.28	307.5	305.98	302.15	304.17	309.96	307.07	308.95	304.81	310.32	308.58	304.69	306.97	309.92	307	304.23	310.55	311.15	300.47	305.8	310.11	307.58	310.45	308.91	306.93	301.56	307.27	307.22	309.73	301.46	304.58	307.79	309.44
310.24	305.71	312.38	308.51	305.62	308.37	309.04	311.72	311.32	310.64	306.38	305.18	308.89	304.98	312.12	309.79	311.37	308.73	310.28	312.2	307.49	304.97	309.76	308.78	308.75	311.31	314.69	309.29	309.6	309.75	308	307.45	307.06	305.93	311.43	309	313.09	311.1	307.31	308.47	305.62	303.91	312.54	311.16	309.62	311.54	311.72	312.25	308.49	309.31
303.15	309.01	301.84	303.93	306.05	302.36	302.38	306.01	305.47	303.31	297.42	303.82	306.62	300.46	304.8	304.67	304.94	302.77	305.13	307.62	311.52	311.63	305.59	305.64	302.63	310.27	305.6	302.84	305.19	300.87	308.35	304.32	303.54	304.53	307.03	303.89	301.17	303.58	306.99	307.14	301.59	304.78	307.95	302.38	301.58	309.62	305.53	308.31	304.41	305.53
298.3	301.4	301.57	301.29	303.34	299.11	303.86	302.82	302.08	298.45	303.46	302.84	300.91	305.85	300.44	306.3	302.91	304.5	301.62	302.25	297.23	304.3	302.84	299.1	303.37	307.63	306.68	303.72	302.62	304.72	297.68	299.78	297.32	303.61	301.78	302.77	297.92	310.07	302.32	306.03	304.61	297.53	307.71	302.44	302.36	301.87	305.6	301.28	299.98	298.44
313.3	314.06	306.88	303.48	307.67	306.63	310.7	309.16	305.62	307.06	309.4	299.17	312.85	307.14	310.77	310.88	308.02	307.67	304.76	307.83	306.67	304.52	309.62	305.83	306.08	309.4	308.79	301.3	306.26	306.44	306.34	308.82	306.85	308.36	308.13	311.04	311.09	308.08	305.31	307.23	311.73	299.28	308.81	310.72	314.01	303.63	307.54	304.73	308.65	308.53
316.35	313.38	317.05	314.27	318.42	319.28	314.04	317.15	317	315.01	317.2	315.57	318.59	315.54	312.94	315.26	313.56	316.89	316.05	315.16	315.58	315.01	312.87	319.09	317.74	310.15	313.93	316.45	315.5	315.52	319.67	315.49	311.52	313.96	316.62	317.35	315.78	319.78	316.2	315.54	313.12	316	313.33	317.31	313.82	312.27	316.98	320	312.05	315.05
307.96	308.03	306.84	308.76	305.59	305.43	309.07	304.07	306.43	311.22	301.89	306.07	300.67	306.61	306.68	306.64	306.45	303.88	299.2	307.67	308.85	307.31	306.48	306.71	308.32	304.41	309.93	306.72	307.79	306.11	307.32	310.63	308.58	308.95	307.54	304.7	306.7	309.52	305.91	304.38	300.75	310.17	305.66	306.19	308.08	308.01	302.12	300.8	308.57	300.34
298.73	303.29	306.29	302.34	304.21	308.2	304.67	302.97	305.99	309.96	304.22	304.92	302.92	302.11	302.99	301.85	304.35	304.85	303.95	305.36	300.93	305.81	309.49	302.6	303.53	308.61	305.14	304.93	305.78	300.86	295.87	304.64	304.21	302.98	304.45	307.42	307.61	299.52	304.09	303.75	300.25	301.21	306.66	305.8	302.4	307.64	303.48	303.44	302.09	303.13
317.43	320.35	319.5	320.55	319.59	318.35	318.93	316.93	317.81	316.94	321.37	323.1	316.61	319.81	319.33	318.45	321.67	319.36	317.8	323.17	320.78	320.91	318.1	318.05	316.57	317.54	320.08	319.1	317.28	316.97	321.03	318.71	322.31	316.81	315.99	318.28	315.58	316.59	320.73	323.58	320.5	314.78	314.37	320.45	319.45	318.92	323.91	317.26	318.16	319.79
325.51	326.92	329.82	326.55	328.61	331.22	323.17	319.93	332.67	330.36	328.16	327.23	328.84	326.33	325.85	331.23	324.82	333.91	326.87	331.55	326.71	323.69	330.67	327.92	326.31	327.44	331.31	329.73	325.03	329.88	323.88	323.16	328.59	328.6	331.97	331.12	324.65	325.84	328.37	323.02	329.4	327.59	330.61	328.77	331.75	321.07	325.25	327.6	329.85	324.66
328.64	319.86	329.29	330.69	329.21	329.83	326.98	326.29	328.39	326.46	318.94	325.73	327.65	326.78	328.47	324.75	327.16	326.95	329.1	329.13	329.17	332.4	331.25	327.08	328.64	323.04	325.36	324.75	323.67	321.96	330.66	322.56	331.69	328.87	320.18	323.28	324.17	323.36	323.83	325.92	325.68	327.81	324.27	327.77	334.28	327.33	329.22	333.12	325.94	332.78
320.74	312.41	316.22	319.58	316.3	318.71	317.05	316.43	313.79	313.74	311.51	313.01	316.03	315.37	316.31	316.32	321.94	311.53	317.98	318.91	315.5	316.04	316.62	312.95	318.56	315.18	309.06	317.84	317.84	312.69	319.99	315.81	309.99	312.71	315.88	317.85	313.04	312.03	315.72	318.05	314.75	315.45	319.21	317.43	312.61	311.16	314.23	312.54	312.6	314.71
305.26	303.28	309.54	305.8	311.09	305.72	304.37	309.62	308.2	304.61	307.43	303.15	305.52	302.15	296.44	306.35	305.45	304.61	304.86	306.75	305.87	303.94	303.22	304.53	302.44	311.16	308.08	302.81	308.97	301.35	304.71	311.44	308.41	305.5	301.76	308.53	306.81	304.26	311.02	310.95	308.68	309.39	309.53	301.61	304.32	300.92	308.88	303.93	306.57	304.91
297.39	293.02	297.31	294.03	290.33	294.66	292.97	301.46	291.16	296.77	296.12	300.29	293.12	294.84	294.84	296.96	299.36	294.91	296.93	296.61	297.05	298.13	297.39	303.43	300.51	291.69	292.69	295.97	294.89	294.37	295.03	296.76	297.8	292.24	295.56	299.56	296.54	298.13	300.47	295.04	290	299.11	288.3	296.41	298.94	294.1	297.26	298.69	293.75	288.87
324.84	319.54	322.73	327.72	327.69	323.32	322.52	322.72	323.1	328.89	326.22	331.19	329.54	321.11	324.27	322.45	328.45	326.62	330.05	323.95	327.18	321.2	322.42	322.69	321.05	320.53	322.28	319.15	324.28	318.33	322.78	324.72	321.52	328.94	322.05	326.11	321.55	331.35	325	321.47	322.94	321.39	325.72	324.59	321.98	326.7	325.31	328.12	326.24	326.09
306.16	301.21	300.87	301.67	300.73	303.67	299.22	302.38	303.33	299.92	303.82	301.75	300.93	308.8	306.2	301.93	305.37	305.26	303.95	299.84	307.34	303.54	304.33	303.27	302.22	306.23	307.32	302.64	302.26	306.72	299.14	299.65	299.25	302.7	298.41	302.96	303.44	301	301.58	305.37	301.92	306.48	303.61	297.22	304.49	299.04	299.33	303.83	300.38	299.77
301.52	299.13	300.2	303.75	301.32	299.59	299.84	303.95	305.57	299.2	310.19	297.22	304	305.21	308.05	304.66	305.6	306.36	298.83	299.67	310.21	300.51	304	304.41	301.95	298.33	304.14	304.09	306.65	299.81	299.56	301.27	298.35	308.39	303.98	307.45	302.55	303.95	304.72	304.15	306.33	302.62	303.5	304.37	302.39	305.8	304.81	304.75	298.03	302.73
301.99	303.59	314.06	306.78	309.87	307.28	303.74	307.12	305.1	307.36	306.16	306.11	310.49	305.78	309.82	307.28	302.87	305.61	306.25	307.41	304.51	309.87	304.09	299.16	304.53	306.72	302.28	304.75	309.33	307.9	304.9	310	305.77	307.69	307.17	306.73	299.72	308.19	310.07	301.74	304.33	305.15	309.08	308.33	308.32	307.37	307.11	306.64	301.7	303.53
292.07	298.17	296.49	294.42	295.32	294.35	290.62	292.58	294.48	296.86	291.13	294.53	289.65	297.51	293.76	296.02	298.97	304.2	293.99	291.6	287.76	299.7	300.51	292.23	289.52	294.9	296.02	291.56	299.22	301.68	292.1	297.51	295.53	293.32	294.35	295.61	295.81	295.84	294.55	295.87	293.68	288.78	288.95	297.19	296.9	291.63	296.14	295.79	297.66	296.36
316.51	315.99	318.32	315.38	317.72	316.6	316.05	316.15	316.68	310.48	313.83	310.98	316.55	315.59	311.09	316.4	318.41	317.12	311.3	312.58	315.2	313.88	321.5	309.02	314.92	311.08	318.49	315.98	316.95	315.21	317.12	309.96	314.67	318.09	320.13	313.38	318.84	315.68	313.9	312.18	313.65	311.94	309.88	316.69	313.66	312.22	311.58	315.48	316.06	313.93
304.95	300.78	300.08	306.4	303.95	306.42	300.86	296.48	304.34	302.06	303.76	305.82	304.24	304.93	306.17	302.74	306.75	301.56	302.73	301.97	307.11	303.14	301.03	299.97	299.29	299.56	304.66	307.59	305.66	301.43	301.29	301.82	303.6	297.68	299.93	301.71	305.84	303.9	302.61	302.51	305.59	302.32	302.84	305.65	303.62	309.11	305.21	302.71	307.77	303.38
303.78	305.81	306.04	303.67	301.35	303.71	304.64	294.43	307.5	300.89	301.49	303.35	308.99	305.19	305.06	300.11	299.55	309.09	303.78	303.42	302.71	306.15	304.12	304.19	305.77	302.53	305.29	294.45	306.27	306.55	303.06	304.91	302.99	304.71	303.96	307.54	300.86	308.08	304.67	299.85	304.54	301.99	300.09	304.47	306.86	304.57	306.69	301.3	304.5	302.06
315.87	316.89	314.67	314.23	309.97	315.73	307.53	318.31	313.61	312.92	305.33	314.91	316.42	316.85	311.43	311.52	315.87	313.34	317.46	315.5	311.64	314.11	316.46	314.33	309.04	308.57	312.79	313.32	315.77	313.56	316.15	314.16	309.59	311.33	318.46	311.78	317.68	314.93	311.9	317.24	313.84	317.45	313.65	317.46	317.33	315.93	314.63	315.35	312.08	312.76
314.23	313.86	309.25	314.15	315.76	316.7	311.99	313.01	312.61	307.25	314.11	315.22	313.34	310.81	312.77	308.42	314.06	314.16	310.94	314.33	310.72	317.3	314.55	318.5	315.82	314.04	315.9	308.06	311.98	310.87	314.05	314	318.04	313.04	313.15	313.58	313.91	311.12	314.55	312.33	311.71	312.52	309.64	315.64	314.84	312.41	311.44	312.69	315.54	313.85
315.89	308.88	312.88	315.28	316.66	314.1	312.84	311.06	315.76	314.88	312.06	313.72	310.75	312.83	311.67	315.19	314.84	316.14	310.31	311.6	313.67	314.54	315.42	314.26	316.35	314.17	313.43	317.7	319.25	314.31	310.46	314.43	316.97	314.37	313.43	310.85	314.34	318	318.19	319	313.6	316.78	310.86	310.83	311.28	319.22	317.06	312.91	312.73	314.17
314.11	316.17	313.18	319.17	315.41	314.87	311.66	311.31	316.51	312.54	309.65	310.85	310.23	316.35	310.58	313.78	307.74	311.78	312.71	313.64	311.91	317.28	315.19	306.17	315.47	315.42	311.11	309.73	311.86	318.23	314.41	313.9	312.48	314.46	310.22	310.47	314.04	310.08	310.18	311.31	314.6	312.85	308.72	315.98	312.62	311.51	313.41	316.45	314.83	315.24
306.32	302.79	301.96	300.94	308.13	299.76	297.93	306.05	303.57	301.78	301.8	304.46	304.07	303.66	300.52	303.98	302.37	303.32	304.57	306.4	302.31	304.21	302.48	301.97	302.16	301.04	301.55	300.57	304.66	300.91	304.46	300.87	300.14	302.65	304.04	299.38	305.37	301.88	304.52	302.74	304.34	300.92	302.56	302.31	300.11	298.33	303.54	302.72	308.67	301.68
310.72	315.67	313.44	319.76	309.74	310.03	315.9	314.89	311.88	316.99	312.27	311.55	318.8	312.03	312.59	307.54	310.72	310.09	314.69	307.26	315.96	318.35	313.3	315.52	308.54	307.43	313.86	319.49	311.31	314.99	313.8	309.98	312.89	311.59	314.18	312.29	314.58	310.18	311.39	315.52	312.49	312.3	314.36	316.41	312.23	312.86	310.86	316.94	315.19	310.62
312.98	312.33	313.01	310.74	312.11	315.98	312.89	315.03	311.93	314.84	317.65	312.4	312.62	314.12	316.86	316.03	310.48	320.36	313.43	316.41	313.38	310.66	312.07	312.75	310.45	312.66	319.81	312.33	311.81	311.48	308.73	315.85	311.13	312.98	314.16	316.22	313.16	312.59	314.75	314.66	315.57	313.18	312.4	311.3	313.66	308.35	311.98	310.62	314.08	310.09
309.58	313.22	314.87	311.54	313.34	318.76	314.69	314.93	312.82	319.44	312.67	319.44	311.4	312.46	317.01	314.06	314.64	316.33	312.33	314.33	317.1	319.41	314.15	318.55	313.97	315.23	309.51	315.37	315.83	315.93	311.2	311.91	313.97	318.12	313.43	313.69	315.57	310.45	315.19	312.3	318.95	311.18	311.31	312.16	312.88	310.42	311.53	316.11	314.86	310.52
308.48	313.68	317.21	308.86	310.44	310.41	310.35	311.54	316.62	314.84	312.09	312.91	315.57	310.16	316.33	313.9	311.95	314.2	310.47	317.59	311.88	313	313.9	312.24	310.04	310.68	317.39	316.97	314.88	308.2	310.25	314.46	313.74	313.54	313.39	313.25	309.2	315.93	314.68	312.05	312.27	311.26	314.03	315.28	313.68	312.62	315.24	315.25	310.66	308.59
301.33	304.12	298.94	304.22	299.88	309.07	303.61	301.87	303.36	302.66	302.43	303.05	298.63	305.07	298.86	300.49	298.91	303.99	301.37	308.64	302.55	302.34	303.81	304	303.18	301.66	306.77	305.78	300.54	304.35	302.28	303.97	302.03	305.21	306.28	300.77	296.76	300.2	304.15	301.49	301.82	304.52	302.82	300.95	301.9	303.48	306.88	300.1	306.15	303.62
289.91	289.23	297.9	294.32	296.42	295.46	296.58	294.54	298.23	291.28	295.26	299.67	293.69	296.05	296.29	299.37	290.51	296.19	292.97	295.15	297.07	296.72	296.94	292.81	294.08	296.53	293.92	296.93	296.33	298.35	296.39	292.07	292.87	298.39	288.52	294.93	293.21	298.38	291.45	297.17	297.72	289.21	290.18	295.14	292.94	295.58	296.06	298.59	289.01	292.3
296.49	295.9	295.69	296.19	289.05	294.8	294.22	294.27	299.07	293.3	291.82	296.95	297.51	292.85	293.57	295.68	290.48	300.26	298	297.16	295.83	296.39	288.12	294.11	294.44	296.1	296.31	298.7	298.44	293.55	294.08	292.47	298.56	296.05	295.12	295.7	296.49	297.81	292.24	296.64	286.92	292.54	297.45	292.63	296.4	295.32	291.58	292.48	296.36	293.94
307.42	306.83	302.97	309.26	306	307.84	303.42	308.96	306.98	300.6	304.32	305.4	306.43	305.41	309.56	307.82	311.28	305.19	308.55	303.95	304	305.02	310.14	307.8	311.78	306.06	310.54	307.78	308.29	305.51	309.78	308	303.61	309.59	305.19	304.81	305.54	305.44	307.31	305.87	304.75	312.73	307.76	306.05	305.39	304.91	308.61	306	309.34	302.54
303.33	303.21	301.14	302.94	303.48	304.91	305.39	304.91	300.48	304.12	302.15	297.88	307.06	303.57	299.8	303.6	301.81	302.82	300.24	304.94	301	306.12	298.95	303.12	305.64	304.53	305.71	297.87	303.83	294.98	299.57	302.7	299.53	300.72	300.54	303.08	299.35	302.61	303.24	305.04	302.69	302.53	301.04	301.95	302.71	303.07	302.05	296.22	304.18	301.12
326.82	330.71	326.87	324.88	323.94	328.52	333.9	331.22	324.22	327.73	326.8	326.08	326.68	326.1	329.77	328.31	331.67	330.64	329.15	332.5	327.75	331.32	328.52	328.69	326.78	325.85	321.3	329.32	326.45	326.81	327.13	326.46	326.67	325.58	326.72	334.01	325.67	324	328.34	328.52	329.31	329.45	329.1	325.77	332.07	331.26	328.49	322.9	331.6	323.11
292.63	299.45	301.88	291.84	297.3	296.06	293.62	295.79	296.22	294.24	295.75	298.9	295.64	293.15	297.87	290.29	295.13	296.27	294.06	297.35	294.08	296.68	293.26	292.04	294.14	298.34	295.93	294.9	293.8	294.06	295.73	294.39	293.05	294.67	295.39	288.01	293.12	293.05	296.18	292.33	291.4	299.48	297.6	295.37	299.71	294.15	294.53	292.87	286.6	296.81
316.42	316.59	310.6	314.32	316	313.52	311.23	312.65	321.55	314.46	309.51	314.11	315.64	317.35	312.8	316.27	315	312.03	315.04	310.5	312.41	314.2	311.05	313.22	309.19	310.97	314.96	315.44	313.61	314.1	313.85	313.9	315.52	314.13	317.02	311.89	316.15	313.51	317.76	317.03	314.18	316.3	317.49	318.77	312.78	310.77	315.86	314.1	311.91	315.15
309.85	308	313.37	318.45	309.61	312.62	310.51	315.5	319.74	308.07	316.15	318.17	312.11	317.6	315.98	317.3	315.76	315.03	316.05	312.63	314.81	311.08	315.81	313.44	316.13	315.81	315.96	313.3	314.99	313.86	316.04	312.39	314.9	312.97	315.83	314.26	314.18	312.84	319.17	317.37	314.22	308.63	312.79	311.39	313.02	309.82	315.77	312.81	313.45	315.6
314.42	312.54	315.89	313.83	316.11	311.18	311.75	312.55	313.42	311.1	305.24	316.29	318.53	311.95	309.8	308.68	307.01	317.32	312.41	312.76	312.68	313.4	311.24	309.92	309.98	310.92	313.64	311.82	312.17	306.84	310.58	313.86	310.23	315.57	315.53	316.47	315.56	305.72	312.74	310.97	312.76	310.02	317.11	310.14	313.53	314.55	312.53	312.51	312.75	314.79
333.62	328.59	327.43	331.44	325.8	326.83	329.78	327.87	327.98	325.95	325.6	322.85	327.82	326.7	325.26	328.57	324.44	333.28	333.13	328.36	329.66	330.82	325.74	330.05	332.5	332.73	322.4	326.18	330.06	325.93	326.49	326.84	328.15	330.42	326.65	333.08	326.94	327.72	321.51	327.37	328.69	324.29	328.4	330.95	332.33	328.96	333.03	332.27	329.48	328.38
307.44	309.18	308.81	312.56	307.73	312.85	311.5	313.66	315.1	314.38	310.62	314.19	310.7	312.68	306.42	312.28	310.38	311.22	315.49	308.04	308.61	308.68	309.8	310.98	308.28	311.84	312.29	308.71	316.42	309.19	306.36	313.16	310.32	308.74	310.34	303.5	310.21	310.88	309.17	312.27	302.72	310.23	312.59	312.57	309.51	316.37	311.38	309.16	308.66	308.25
306.8	300.36	306.01	305.01	303.78	302.83	310.23	303.24	303.66	307.22	308.42	302.83	303.54	304.5	312.23	301.12	306.6	302.55	307.81	303.31	296.41	304.98	307.65	303.69	310.47	307.21	303.39	301.91	304.26	307.53	307.24	303.38	304.84	302.19	307.22	306.68	304.01	303.19	305.4	305.45	307.36	304.59	302.54	308.07	307.23	304.41	303.99	308.02	307.57	305.44
314.85	313.36	314.83	314.2	309.72	314.89	310.24	310.83	316.96	312.51	309.25	312.88	315.35	319.52	313.61	317.81	316.4	316.77	317.92	314.09	316.3	313.02	313.51	313.55	313.82	314.54	318.03	309.75	311.85	313.59	313.08	317.34	315.06	319.05	312.74	316.37	315.84	318.82	311.95	316.12	318.33	315.58	314.81	316.49	315.19	314.97	320.31	310.29	314.77	316.24
327.92	323.54	324.72	320.09	320.74	326.03	323.71	325.65	321.77	325.2	327.15	328.94	326.94	325.02	326.29	319.33	323.57	327.98	327.62	322.63	322.97	324.39	320.11	323.75	322.85	322.16	322.17	323.98	328.76	324.56	327.48	325.31	321.13	329.02	326.79	324.8	324.02	327.05	331.18	324.14	325.67	323.37	323.16	323.71	327.31	328.91	318.69	322.85	318.66	329.25
329.93	331.49	328.72	329.39	323.36	327.3	326.51	331.07	326.43	329.25	327.58	326.83	329.71	327.59	331.32	333.08	325.92	328.1	330.69	324.87	330.41	324.13	326.71	323.83	327.34	333.16	325.47	327.54	328.59	330.22	332.04	324.12	329.68	326.62	324.55	329.33	326.72	328.16	333.26	329.08	329.76	320.37	327.62	328.42	323.71	334.13	329.09	324.01	328.12	329.26
295.47	294.16	298.87	298.15	293.15	297.95	297	297.38	295.39	294.76	293.62	298.11	295.62	291.55	295.46	294.59	298.04	295.07	291.36	294.53	291.27	296.71	294.55	295.9	294.76	292.85	295.48	293.06	291.24	290.81	296.95	291.92	293.26	296.3	301.23	297.56	292.37	297.82	294.52	295.34	295.96	297.57	297.8	294.96	299.39	294.29	295.37	291.56	290.99	291.97
310.52	309.08	303.09	309.59	311.17	304.36	306.93	304.54	310.2	309	304.97	309.38	309	309.95	308.01	302.08	302.8	306.09	306.24	305.01	306.34	307.98	305.74	309.33	305.7	304.54	305.03	307.21	304.94	308.68	306.93	303.85	306.91	308.25	305.91	309.45	303.59	307.77	306.71	309.81	309.17	307.7	298.61	305.8	309.36	307.17	309.68	302.76	309.36	300.38
306.43	301	305.25	305.59	306.25	310.17	307.56	303.56	308.57	304.43	301.91	302.71	299.86	300.12	308.51	303.35	303.15	308.72	304.82	306.83	308.34	304.51	305.05	309.78	299.51	305.06	306.94	309.72	306.56	306.87	306.47	306.41	305.43	298.66	300.89	308.89	306.55	309.36	302.51	307.14	306.34	307.25	302.4	306.66	309.82	302.49	305.21	304.38	305.87	309.51
303.82	305.53	306.61	307.9	302.38	309.11	303.27	301.3	305.72	304.53	306.75	309.33	310.47	307.76	303.92	307.93	310.85	307.44	301.03	311.38	305.75	304.14	305.27	308.05	306.87	300.6	310.39	309.41	306.83	308.8	309.03	309.93	305.74	304.15	301.43	301.44	301.63	300.96	303.9	302.26	307.7	309.98	303.87	307.45	308.62	307.91	304.8	303.94	305.53	311.84
312.41	316.14	313.27	311.64	312.85	318.63	312.44	311.16	310.79	313.38	316.09	311.9	318.55	312.53	312.87	312.47	314.83	309.09	315.77	316.36	313.36	312.38	308.52	315.54	313.51	312.21	317.33	310.25	315.23	313.17	311.16	310.53	312.06	312.4	314.1	316.76	315.08	313.72	316.55	314.53	309.86	313.28	310	315.63	318.3	317.52	314.57	311.13	310.91	306.87
305.96	300.5	308.16	308.33	310.3	305.63	308.51	308.9	306.3	303.39	303.02	305.6	302.11	305.04	305.1	306.38	308.94	307.06	306.19	308.88	303.99	304.92	307.93	304.36	312.71	305.56	303.41	308.02	304.01	306.2	309.36	309.05	311.39	302.66	308.18	304.34	306.05	301.76	305.94	309.23	305.34	301.16	306.26	303.48	308.9	311	307.08	304.02	309.12	304.62
287.35	299.93	298.64	299.64	302.99	300.56	293.76	300.9	294.04	292.8	299.32	297.89	294.55	295.73	294.57	295.48	294.04	292.85	288.24	302.01	297.05	299.16	296.79	298.61	295.59	296.04	295.55	295.79	298.56	295.39	294.96	301.6	297.32	294.76	301.72	295.84	300.4	296.14	295.63	294.58	301.12	297.56	297.61	298.1	297.06	299.5	298.37	295.28	300.16	296.97
324.95	329.89	324.58	327.7	324.51	320.7	321.85	327.32	322.19	321.93	321.95	324.81	323.13	321.55	325.81	323.55	319.31	326.54	325.94	325.74	322.31	321.55	325.26	324.86	321.73	327.66	320.94	327.27	324.11	323.17	324.83	319.99	323.73	324.62	326.9	322.39	327.83	327.35	321.34	326.49	326.61	325.04	323.44	325.77	320.53	324.32	326.73	322.86	327.01	322.19
321.1	315.83	315.27	310.53	320.23	314.83	314.5	313.49	313.41	316.43	317.25	308.39	317.6	313.14	315.35	316.53	314.99	313.69	314.81	311.88	318.34	321.43	311.6	312.07	318.09	314.97	312.18	317.48	311.87	316.34	317.12	309.06	316.04	317.99	315.36	312.22	316.43	316.98	311.63	316.51	311.14	317.39	311.93	316.71	314.35	310.38	316.99	314.66	316.42	313.22
305.99	298.59	297.91	304.14	299.32	303.83	309.64	298.95	304.87	301.54	300.61	305.84	301.19	299.57	301.92	307.26	301.32	306.44	301.99	305.74	304.43	306.8	303.28	301.44	303.94	303.7	302.18	302.32	298.87	304.48	302.43	304.67	303.58	296.93	301.4	301.41	304.65	306.62	306.56	301.95	306.61	300.38	299.96	304.9	300.66	303.48	304.87	303.81	299.39	301.03
327.54	329.11	326.81	333.08	329.4	329.56	325.56	325.21	330.32	327.72	326.86	332.61	328.34	323.16	330.91	328.79	320.76	328.47	331.29	329.4	326.72	327.11	332.61	326.31	325.83	325.78	326	329.36	326.95	330.8	327.82	327.35	321.88	327.91	336.32	335.61	328.73	331.96	326.57	325.9	328.16	330.95	326.49	327.91	325.8	327.73	330.08	327.94	326.1	330.91
313.12	315.86	316.48	314.52	319.12	318.02	322.1	317.81	314.57	316.37	314.7	318.45	320.15	316.78	318.79	317	314.52	321.27	321.93	319.14	318.57	311.79	315.6	316.15	320.5	320.36	315.89	319.84	319.07	311.63	313.65	320.03	313.76	318.7	316.77	316.61	312.92	316.49	317.18	318.39	311.08	313.02	317.94	314.79	314.14	315.23	315.05	313.62	313.81	318.06
312.1	315.55	316.91	313.37	316.57	311.8	313.45	313.1	315.92	318.07	316.65	310.56	315.89	317.85	316.76	319.14	310.35	319.47	311.72	314.67	312.75	318.1	312.88	317.25	314.49	318.98	317.14	313.97	319.05	312.19	319.02	319.06	312.22	314.94	317.01	318.08	314.13	318.34	311.85	317.45	317.13	315.45	312.77	316.2	312.21	316.55	315.1	314.58	315.77	321.51
310.38	308.08	310.08	315.85	312.78	310.21	317.27	315.25	316.41	310.53	316.1	316.45	317.36	313.86	315.81	314.33	309.94	313.14	314.84	306.75	319.72	308.34	313.32	317.1	314	310.01	313.14	308.33	311.2	316.68	308.95	311.67	316.97	308.01	308.8	310.98	310.59	312.82	315.01	311.06	310.05	316.09	311.15	311.92	312.6	311.63	313.45	310.94	308.16	312.31
304.39	303.26	304.66	298.56	307.74	301.97	303.21	305.43	302.01	301.66	298.05	305.12	297.03	304.41	298.09	303.74	307.42	299.24	303.69	301	302.91	298.69	302.8	301.85	299.27	302.77	301.7	306.45	304.99	305.68	304.79	302.13	304.84	308.59	303.08	300.37	302.6	299.56	307.56	297.44	301.14	305.43	297.63	299.79	306.12	303.2	304.82	300.63	306.3	301.32
295.19	293.77	299.63	298.09	296.83	295.25	300.01	294.93	294.16	297.05	297.7	297.86	300.36	289.73	294.74	301.76	301.19	301.21	298.01	297.08	297.7	299.58	293.94	296	293.93	296.89	294.41	297.03	300.17	292.07	295.05	295.68	298.53	295.05	291.88	290.27	297.27	293.71	297.25	298.48	296.74	298.82	295.02	294.84	295.79	294.72	297.1	295.25	298.27	293.09
303.99	303.81	298.97	303.48	300.89	310.28	301.96	302.22	302.12	303.76	306.83	306.29	305.74	298.79	303.31	303.34	302.25	303.33	307.23	306.42	307.41	305.36	301.15	309.82	306.43	307.36	299.4	306.42	308.03	307.43	307.96	306.92	301.17	306.96	306.37	300.99	307.1	304.61	309.57	299.22	302.76	303.89	307.34	305.15	305.26	305.41	308.33	303.79	298.81	306.02
311.07	307.35	308.33	310	311.48	308.85	308.27	309.85	311.21	307.43	310.11	309.98	314.32	310.47	308.97	309.44	307.15	310.15	308.68	308.25	312.5	310.69	305.3	305.52	307.62	308.54	311.86	306.67	309.45	309.46	308	308.89	307.1	309.19	307.71	305.12	310.22	309.79	311.48	309.77	313.6	306.1	309.34	303.94	306.41	310.72	311.91	309.29	311.98	306.43
312.49	315.57	313.94	309.9	315.02	312.19	315.03	314.37	314.25	312.07	315.26	313.81	313.69	306.61	312.6	311.13	317.37	315.84	311.79	315.01	308.77	311.09	313.98	316.38	315.18	316.44	317.54	316.14	315.28	316.48	313.4	315.7	313.51	314.2	317.18	313.31	317.16	318.54	311.22	311.49	317.18	315.86	314.13	317.14	309.68	312.36	313.23	315.61	320.64	312.27
303.39	301.16	299.14	307.01	303.19	303.98	298.93	301.61	302.92	305.86	301.77	305.55	305.4	305.07	302.5	306.67	301.12	305.29	302.75	302.84	302.42	305	303.35	303.27	303.67	306.96	310.87	302.43	307.32	304.29	308.36	308.85	299.61	309.3	303.87	301.78	299.29	299.33	305.13	306.5	306.33	303.27	302.52	303.53	306.05	308.22	304.56	304.7	300.27	303.51
316.6	310.9	313.95	312.49	313.84	310.06	317.56	312.86	314.35	313.01	321.4	314.31	314.76	312.85	313.17	309.75	313.74	312.33	311.08	314.26	315.18	313.73	313.52	309.67	309.84	314.91	313.36	311.53	310.63	312.71	313.37	311.01	312.28	309.99	315.95	318.07	314.09	316.17	311.4	318.98	313.64	316.19	310.99	317.08	314.02	314.85	315.76	319.3	314.84	310.09
306.06	298.19	303.6	301.09	304.48	298.22	301.82	303.67	306.73	302.83	304.1	301.97	308.9	301.94	305.82	304.48	302.15	302.57	303.06	304.6	302.61	304.25	302.49	302.99	306.45	303.17	307.99	301.72	302.02	301.64	304.69	303.07	303.93	304.44	304.88	302.05	299.38	298.88	302.18	308.19	303.49	298.57	304.84	303.02	300.87	303.16	303.58	304.25	306.25	304.2
298.72	301.14	306.02	301.45	303.81	303.92	299.53	303.51	305.63	305.05	301.76	303.01	301.21	306.41	303.76	305.99	305.2	303.37	305.36	302.48	303.32	301.02	309.12	307.5	301	299.36	302.87	301.91	301.44	304.4	302.07	307.7	304.83	303.24	303.73	300.95	303.63	303.5	300.64	301.81	303.76	306.01	303.75	306.18	301.34	304.85	306.02	303.81	305.68	299.85
303.58	303.28	300.07	297.91	301.01	299.62	304.2	301.06	300.7	303.64	308.77	303.8	301.73	301.06	307.56	301.45	302.76	303.88	300.59	300.07	303.32	302.77	302.58	303.52	305.01	302.86	302.84	303.45	301.95	307.43	298.68	304.6	301.89	301.86	299.81	308.04	299.33	303.09	302.9	299.4	298.54	298.58	300.99	304.81	304.44	303.9	307.97	303.72	303.13	303.51
303.72	300.16	305.82	303.28	302.49	304.23	301.08	306.69	306.36	304.7	302.15	300.33	302.31	300.8	302.13	305.92	304.71	308.37	303.24	295.67	303.24	300.89	302.59	305.7	298.59	304.28	301.26	307.22	302.03	301.6	299.76	299.83	308.58	303.28	304.84	301.38	304.08	305.73	310.27	301.28	299.71	302.09	300.06	303.91	307.93	301.42	304.02	303.08	296.78	304.07
302.15	304.51	304.66	305.43	301.13	302.54	304.14	304.82	304.27	303.52	304.66	310.26	304.57	306.69	305.54	307.39	305.91	307.41	301.74	306.23	305.94	299.12	303.93	308.74	306.43	308.56	300.9	307.72	311.66	301.85	305.72	300.06	305.15	302.43	306.94	305.02	306.57	304.9	304.03	308.62	304.81	304.15	302.11	311.05	303.14	306.1	305.27	306.34	306.21	306.75
302.52	301.98	307.64	301.41	297.93	302.43	302.4	307.98	304.72	299.21	311.41	306.14	305.81	306.75	298.47	303.11	301.28	303.79	303.88	303.07	301.71	299.43	302.85	301.97	301.31	297.62	300.57	301.63	305.98	304.02	302.48	294.32	302.14	302.79	302.88	301.63	302.33	305.8	299.15	306.57	303.37	299.42	302.42	298.75	299.08	300.6	304.65	301.95	302.49	304.56
313.26	313.31	311.9	311.62	314.92	315.64	310.82	312.38	308.7	313.57	315.01	310	316.37	311.83	311.33	313.12	314.59	315	311.14	315.43	314.22	311.25	314.39	310.12	310.83	310.55	319.61	308.22	318.26	311.43	313.03	315.21	314.77	316.16	318.67	315.21	317.17	312	314.94	310.4	316.07	312.32	310.31	314.49	314.17	315.7	312.2	316.75	315.37	311.25
324.14	319.21	316.03	316.61	322.98	321.55	319.71	322.08	321.24	313.91	323.62	324.9	316.66	319.39	320.4	313.92	316.26	322.16	319.46	322.98	318.38	317.92	317.88	318.07	320.92	318.87	316.7	320.8	318.25	322.51	317.08	317.72	320.42	316.85	317.09	314.23	319.65	317.42	321.81	321.1	318.9	323	311.97	319.43	323.27	318.45	320.91	313.96	318.02	315.01
331.94	324.77	329.81	324.86	325.28	325.17	326.06	328.97	327.16	327.28	324.59	320.96	327.88	325.21	323.01	321.8	327.62	322.95	327.61	320.46	324.79	324.62	324.94	335.03	322.65	326.03	327.48	324.89	327.64	325.73	324.51	323.86	321.58	324.71	330.54	325.5	325.67	325.69	329.08	325.72	331.62	326.06	328	329.76	327.34	319.85	326.72	327.04	324.32	323.74
307.28	300.93	302.78	300.08	306.81	303.76	304.25	304.1	305.45	304.34	303.66	304.84	303	304.78	308.14	305.86	305.44	304.5	303.35	303.42	303.6	304.38	301.47	304.49	310.32	302.74	309.06	308.25	305.65	306.09	302.7	302.2	305.93	306.27	301.83	304.07	301.55	305.6	304.52	304.69	301.51	304.66	303.74	305	301.09	303.42	303.06	299.2	298.63	301.8
299.82	295.78	299.09	300.86	289.87	293.21	298.16	297.86	295.78	290.71	299.03	298.83	297.51	299.67	291.52	291.03	297.64	295.17	292.97	291.94	297.68	292.3	292.43	291.3	299.35	292.56	298.26	296.78	297.93	294.88	293.06	298.67	297.13	293.52	299.45	300.96	298.94	293.65	298.2	295.6	299.15	296.13	296.98	299.45	299.41	297.76	301.91	297.66	300.7	294.78
309.87	314.36	309.73	311.19	308.13	316.47	310.14	315.05	309.71	311.42	310.27	311.25	312.77	308.25	310.54	316.84	307.31	311.6	307.27	310.32	309.71	307.77	308.57	311.18	304.01	313.37	313.16	308.21	309.78	310.77	311.32	314.06	311.33	314.11	311.95	308.97	310.96	311.06	310.95	319.07	311.62	312.05	312.71	318.65	316.09	310.16	311.93	311.29	311.82	308.29
323.41	317.36	322.1	319.57	319.84	315.44	325.14	320.34	317.92	319.73	316.13	317.7	320.62	314.38	316.93	315.08	313.46	325.68	323.06	318.48	315.93	314.23	320.61	320.51	318.55	320.86	318.16	326.85	318.53	322.78	320.32	318.91	321.7	316.75	321.53	319.6	315.94	316.33	317.76	316.99	318.38	315.17	314.13	318.77	318.77	315.95	317.53	315.36	323.95	318.19
317.44	313.03	309.21	312.2	312.9	315.83	315.51	314.6	318.48	312.13	306.71	319.86	312.91	318.84	312.31	320.95	314.9	311.79	312.67	317.45	312.15	317.03	316.4	308.64	315.71	313.62	316.38	311.55	315.21	316.88	309.18	316.87	309.15	316.02	308.11	314.06	315.07	321.34	314.22	312.76	313.66	315.95	317.58	311.55	317.01	317.79	309.48	311.04	317.39	316.13
296.89	294.32	295.61	301.22	297.31	300.42	301.23	296.33	296.69	292.22	294	297.86	303.6	289.49	294.72	300.03	298.36	295.71	295.29	293.69	295.99	297.91	300.16	295.51	295.51	294.76	292.97	299.17	295.86	296.06	294.71	300.66	297.4	296.34	301.53	300.55	295.51	300.48	296.27	291.65	301.4	299.29	293.66	296.5	298.04	292.81	297.57	295.32	295.93	297.51
305.13	310.29	305.68	303.55	302.85	301.15	304.19	300.03	307.01	301.01	306.99	304.95	303.78	302.46	296.88	303.9	306.38	302.14	301.99	307.43	310.06	301.37	304.6	304.61	302.75	305.22	300.6	301.11	307.91	304.06	305.57	300.9	302.69	306.92	304.49	305.96	299.44	303.85	303.06	306.21	305.77	305.63	298.39	301.74	300.38	301.25	301.62	305.06	310.4	303.52
302.91	301.93	301.88	299.46	301.02	305.39	306.78	307.24	302.47	299.52	306.85	303.02	299.67	298.31	298.04	303.09	307.02	302.38	299.98	300.45	301.75	297.15	305.49	302.98	297.65	302.45	303.91	303.2	307.39	303.38	303.39	299.24	299.63	304.19	301.95	305.58	303.68	303.24	303.13	302.04	302.57	307.44	302.52	300.19	303.39	297.86	295.76	300.36	302.39	300.04
306.27	303.11	302.34	297.93	302.47	302.88	298.56	300.71	300.31	302.08	300.8	302.06	298.59	305.84	300.82	298.32	298.28	300.74	301.74	298.27	298.86	305.58	300.41	302.33	299.68	305.32	298.76	301.45	305.96	299.92	298.91	298.59	300.77	305.13	304.48	308.06	302.91	302.43	299.13	299.53	303.39	301.41	301.6	305.66	299.9	296.89	304.23	302.45	298.84	301.85
320.42	312.05	314.46	313.23	317.13	314.44	313.08	313.23	314.1	315.62	309.61	314.68	316.17	318.51	317.74	320.04	320.3	317.98	310.96	317.3	316.62	317.38	311.98	312.24	319.35	317.43	309.41	313.95	317.1	311.87	318.21	316.5	316.93	315.05	312.67	318.28	316.46	316.66	315.07	316.98	315.2	314.57	312.81	320.49	317.24	312.61	313.42	312.93	314.74	316.61
303.35	304.57	297.69	305.21	303.88	305.09	303.87	305.89	295.5	302.85	301.56	301.89	301.79	300.81	299.38	303.64	304.36	301.21	303.6	301.63	305.8	307.84	300.1	303.89	302.92	303.56	307.53	303.25	304.6	305.2	303.2	300.81	306.28	303.93	298.85	304.34	306.1	303.52	298.1	303.35	304.5	298.27	298.56	300.97	302.07	299.17	305.5	303.12	303.57	303.28
313.91	317.65	315.8	310.77	314.12	324.77	319.14	317.83	318.29	313.06	315.82	317.16	314.63	318.11	317.54	311.96	312.36	316.13	320.08	315.54	315.63	312.48	320.19	314.76	316.99	322.03	319.1	323.97	316.04	313.41	311.61	320.71	314.34	318.42	316.97	321.13	312.72	317.54	317.74	320.14	317.73	315.41	315.61	316.42	315.24	317.22	319.61	316.45	321.4	318.07
311.32	308.07	313.74	307.84	307.26	312.42	305.3	315.75	309.97	310.88	313.41	310.69	312.01	309.81	304.62	310.26	312.7	308.78	313.66	308.26	310.6	309.95	308	310.9	313.4	310.01	313.32	311.54	314.24	309.99	315.05	309.3	311.71	314.2	315.77	308.42	311.44	308.66	315.26	305.61	308.14	314.88	307.66	308.99	314.17	305.81	308.66	312.07	305.84	309.11
301.52	306.14	298.94	308.3	303.38	307.88	304.3	309.6	307.29	304.84	310.29	304.97	309.24	305.33	304.6	297.87	302.76	304.38	303.46	302.61	302.82	305.01	307.22	307.46	301.57	302.32	301.74	306.39	308.28	300.82	304.04	302.53	305.14	307.04	307.73	303.57	308.02	303.24	307.4	308.55	303.01	304.99	308.91	302.43	308.26	304.6	305.09	303.51	308.55	301.33
313.2	302.49	307.98	309.72	307.46	306.54	309.95	308.96	308.58	307.35	312.01	312.34	307.13	308.87	303.56	304.79	308.36	309.8	311.68	310.27	308.12	311	307.43	303.74	309.87	307.31	308.54	312.64	304.33	307.82	308.34	311.64	307.69	309.21	308.78	309.27	305.31	308.85	309.7	306.85	306.02	308.14	306.49	307.21	314.49	307.56	309.39	308.85	310.98	310.41
319.35	316.05	317.74	312.05	317.16	314.33	312.1	314.34	314.1	316.86	313.41	316.94	313.33	310.26	311.01	313.36	314.52	313.09	313.62	314.4	313.06	310.78	311.62	318.67	311.54	313.33	319.31	313.45	310.64	318.86	315.61	315.28	313.26	317.45	315.4	310.31	313.15	314.76	316.28	317.27	313.6	311.12	315.32	318.62	319.25	309.41	315.28	311.25	311.44	312.72
303.96	302.67	307.44	305.45	309.46	307.94	306	301.58	305.73	305.25	308.46	301.85	304.16	307.36	308.96	307.06	305.18	304.19	304.82	306.08	304.08	304.95	303.69	304.62	305.07	302.53	304.12	306.72	305.14	308.88	303.83	303.55	304.22	309	302.43	302.3	302.47	306.15	306.18	305.75	303.22	302.25	300.21	307.14	304.79	308.59	300.02	303.54	305.5	306.71
297.49	299.31	301.24	304.04	304.73	301.63	304.88	302.68	302.95	304.19	298.51	303.74	306.7	304.81	300.63	304.89	305.8	301.34	300.26	306.54	299.6	299.62	304.12	309.37	301.14	302.24	304.29	304.47	300.85	304.59	300.64	304.51	305.44	305.7	304.51	304.1	301.2	302.13	309.38	301.69	303.4	303.05	304.07	304.55	299.48	302.54	299.73	306.12	304.65	305.85
296.61	297.94	302.86	302.95	303.07	303.52	303.98	305.41	297.59	306.99	305.38	302.5	308.01	307.26	304.36	298.5	302.3	302.28	299.95	307.57	295.35	304.91	303.48	304.32	299.93	308.79	304.74	303.43	299.95	303.08	301.04	302.02	298.03	301.13	300.53	302.88	304.16	297.48	302.48	297.9	307.55	303.33	300.29	301.85	301.98	303.67	309.91	300.78	302.61	313.09
310.79	306.93	311.69	315.04	306.78	306.6	303.78	311.94	315.1	311.09	306.73	309.58	314.72	313.12	310.47	305.84	311.79	309.18	314.61	309.92	309.53	316.31	310.61	318.03	312.71	308.63	309.52	311.05	306.43	309.43	313.27	313.01	314.01	312.11	306.88	310.17	309.55	309.19	313.69	311.02	311.39	306.39	308.63	311.75	314.1	311.84	305.27	309.7	307.24	306.99
292.29	296.63	290.42	294.35	291.88	293.31	295.03	293.7	295.49	300.79	291.43	293.46	289.81	293.11	295.76	295.28	297.27	293.9	289.49	297.3	294.64	297.69	295.62	296.85	294.14	295.58	292.49	293.35	294.22	291.2	293.25	292.37	290.88	292.38	287.92	293.7	293.04	296.05	289.08	293.81	293.46	292.53	293.52	296.18	293.01	289.54	291.4	292.19	294.41	296.16
312.96	312.4	308.55	313.85	314.42	315.12	312.43	315.1	309.1	302.9	310.83	311.21	313.58	313.83	311.73	310.13	312.13	314.91	310.86	310.82	316.86	316	317.58	314.27	312.88	312.15	313.96	311.49	318.68	312.24	313.04	310.04	315.88	317.54	312.43	314.83	312.25	317.48	315.76	318.06	308.14	312.13	312.37	317.62	314.14	316.21	309.48	317.47	314.45	312.86
299.45	296.69	301.45	297.65	300.55	301.35	293.89	295.32	294.68	298.63	294.37	301.78	304.12	292.04	298.16	292.4	298.36	296.52	300.01	297.37	299.17	298.68	290.61	295.92	299.29	295.82	294.31	302.71	297.51	293.53	301.21	301.07	295.96	291.54	294.13	293.06	295.98	302.13	298.54	292.09	295.44	296.63	298.59	302.41	296.03	302.45	300.69	297.66	297.46	292.66
311.41	317.5	317.67	317.04	309.09	313.78	312.85	312.2	315.85	318.24	313.32	316.2	317.79	314.38	317.86	310.65	315.62	314.12	316.57	312.47	315.92	313.91	310.02	309.18	312.43	315.21	312.52	308.79	314.21	313.03	316.04	312.99	313.86	303.6	315.86	311.53	312	309.72	313.9	312.61	314.16	309.38	311.37	313.84	312.88	320.27	310.91	307.15	313.9	312.31
303.09	306.1	303.33	302.26	304.08	300.25	306.35	296.97	302.54	298.64	300.8	310.31	304.56	302.68	302.62	305.6	302.73	304.06	303.06	303.24	300.1	301.56	302.78	299.79	309.31	300.9	304.65	300.04	302.38	299.75	300.07	302.75	300.63	300.04	295.29	301.26	306.57	300.41	303.71	307.57	304.12	304.12	299.59	304.98	304.79	300.56	299.14	302.03	303.34	304.06
316.32	317.65	314.89	317.52	310.41	313.31	313.64	317.17	316.59	316.85	312.74	317.41	316.25	314.55	311.88	308.7	311.9	316.79	313.35	310.34	311.4	318.2	319.71	315.43	316.46	313.58	313.19	311.32	319.65	310.85	309.62	317.42	312.54	313.33	316.82	313.06	315.37	314.18	312.71	312.86	312.63	314.29	315.17	314.31	315.42	314.16	316.77	318.22	318.86	311.02
304.35	304.38	299.92	307.67	305.16	303.89	304.59	305.59	308.77	303.78	306.39	308.99	307.04	304.98	298.33	300.71	302.98	302.47	301.67	301.17	306.4	306.86	303.57	301.63	303.41	303.04	301.95	305.33	306.8	304.98	303.3	301.7	303.83	302.01	303.82	300.77	299.41	304.71	301.24	305.45	300.83	303.89	305.25	302.71	302.14	306.23	307.65	301.23	307.3	304.1
308.13	311.77	312.99	310.89	313.46	317.02	315.34	312.15	317.34	313.83	316.42	308.63	309.3	311.19	311.13	312.71	312.49	318.1	311.05	311.12	309.25	315.55	311.64	312.54	309.7	309.74	312.66	310.99	311.9	311.99	312.31	315.75	309.17	317.11	314.08	309.38	314.82	310.68	311.3	310.08	312.78	311.98	309.74	313.42	307.22	311.71	308.93	315.33	308.61	311.34
301.22	302.94	305.77	305.43	309.68	304.76	306.92	307.59	304.14	302.34	305.1	302.86	303.58	303.66	303.87	308.21	304.12	303.42	303.96	303.76	301.53	307.23	303.89	305.09	307.35	305.3	304.12	303.64	300.73	306.68	302.5	301.85	304.99	304.96	303.76	300.83	303.22	305.89	309.83	309.09	306.39	307.84	306.37	306.67	304.25	302.42	306.12	310.09	301.24	303.9
308.49	305.89	310.02	307.47	309.95	305.5	300.79	305.35	306.43	305.73	308.74	305.34	305.05	308.84	305.87	309.18	311.1	302.51	309.62	304.03	308.1	308.66	309.2	307.58	309.63	311	304.38	310.58	302.23	309.88	307.28	305.45	308.18	303.68	301.94	310.48	309.77	309	303.6	304.32	307.38	305.46	305.04	309.52	308.46	307.14	310.48	309.16	306.7	304.1
304.64	305.74	311.9	308.1	307.83	311.37	309.49	308.8	310.68	305.23	308.11	312.97	313.77	311.63	311.76	305.56	312.53	307.24	311.14	309.98	309.59	310.85	311.8	309.53	311.79	313.04	310.19	312.51	319.03	309.93	308.03	313.5	308.95	309.54	309.29	307.6	310.14	308.87	310.39	308.24	308.61	312.52	314.36	311.66	311.92	310.73	309.26	312.88	311	313.66
315.94	318.39	316.71	316.71	319.39	314.67	313.3	322.32	317.65	315.31	311	316.34	315.96	315.87	319.34	311.5	319.05	317.46	312.82	317.99	312.78	310.15	318.73	313.88	315.3	319.67	318.08	315.5	312.46	317.36	313.5	315.08	316.25	317.48	319.1	316.06	314.86	319.34	320.28	315.23	311.98	315.6	313.11	311.3	316.03	317.36	315.45	316.25	322.39	317.87
304.9	305.84	303.05	292.2	299.52	298.03	296.9	293.51	303.93	301.24	301.39	300.94	299.09	296.64	303.48	295.88	297.64	298.26	300.81	299.51	299.26	299.37	305.06	297.68	301.06	296.69	296.11	301.95	298.86	300.77	303.27	300.51	305.27	298.93	293.32	300.17	296.47	301.22	299.5	301.22	302.05	300.3	296.71	299.59	298.92	304.26	298.24	300.79	300.97	297.48
308.83	308.74	310.84	306.48	311.51	306.23	312.12	307.73	309.73	306.25	309.1	306.79	309.54	312.95	310.63	310.11	315.49	307.72	311.28	310.64	309.24	310.56	308.63	311.11	308.34	310.36	312.49	305.93	307.32	309.09	311.76	310.48	309.21	311.19	315.66	309.73	310.73	307.89	308.4	310.71	311.66	311.96	312.5	306.04	308.11	306.1	308.04	313.43	313.75	313.37
299.28	296.34	298.58	298.68	300.63	298.67	293.84	300.75	298.18	294.63	297.5	295.35	291.14	296.95	293.28	297.4	302.76	300.1	292.79	291.24	292.54	300.33	296.94	292.3	298.97	292.87	295.69	298.21	296.84	299.29	301.75	298.48	292.54	301.54	294.66	295.64	303.12	300.1	298.86	297.1	297.39	296.44	301.83	299.27	294.24	299.31	292.23	291.04	297.06	294.96
299.94	303.22	302.99	303.89	302.36	307.49	308.5	304.31	303.69	304.75	307.41	302.9	308.13	308.97	303.85	303.65	305.67	305.04	305.16	305.69	302.45	300.23	302.2	303.31	304.92	302.14	303.5	307.04	304.13	305.46	305.13	302.87	308.22	307.4	302.59	302.52	305.85	300.97	303.14	303.78	309.56	305.6	301.07	304.11	303.07	303.88	306.8	305.25	303.34	304.83
296.51	292.2	291.32	290.44	296.31	297.06	288.18	297.13	292.98	291.52	294.71	294.44	291.3	298.73	288.28	289.35	291.27	291.2	299.49	289.34	294.54	297.47	290.03	291.74	293.66	297.43	293.86	295.98	294.37	299.61	293.76	292.69	296.57	294.31	296.41	297.16	294.48	295.73	295.58	296.67	291.48	294.04	293.91	293.27	297.18	287.44	297.27	300.13	297.69	294.28
302.41	301.72	299.89	298.47	302.77	300	297.42	299.77	299.4	297.06	304.06	310.13	301.07	302.22	303.9	297.72	300.11	301.47	300.19	299.02	298.19	299.87	301.3	294.29	299.77	298.47	302.13	304.53	299.39	296.95	296.86	296.78	297.86	300.54	298.9	302.45	301.85	296.37	299.53	296.97	303.32	299.82	295.88	299.41	300.91	301.55	298.12	300.03	295.85	297.62
297.11	290.46	300.18	295.95	294.13	294.76	299.67	293.94	292.82	299.38	296.75	296.67	294.76	291.83	298.39	293.31	300.59	287.66	301.51	299.04	296.46	297.59	293.49	293.95	294.58	293.57	297.13	296.55	296.24	300.15	301.04	297.89	297.85	293.59	300.11	295.18	301.07	298.91	297.98	296.44	296.84	300.06	292.77	301.53	295.95	300.89	297.61	295.51	298.36	297.78
308.88	314.13	315.49	312.08	312.75	310.43	309.02	315.93	311.67	313.21	310.15	316.66	309.26	313.44	311.05	311.89	311.26	311	313.55	313.55	312.15	315.2	314.29	311.51	308.53	307.88	310.89	309.98	306.01	314.97	308.42	314.18	308.61	314.94	313.75	313.71	313.35	311.73	311.46	310.33	312.19	314.68	311.84	309.02	314.83	311.74	310.19	307.33	310.55	311.95
316.9	305.92	312.42	308.94	312.74	310.96	306.27	313.82	310.54	313	308.78	313.78	310.83	312.61	312.92	310.99	311.84	317.79	305.53	310.77	310.07	316.98	314.66	311.78	307.64	310.55	313.99	311.9	310.62	309.36	312.09	312.12	311.94	305.78	313.38	311.03	312.47	309.86	313.32	310.5	312.98	308.94	315.78	308.47	308.94	308.05	308.44	308.07	310.79	306.88
317.15	315.8	317.93	315.63	318	309.61	310.47	316.26	310.83	311.42	320.54	316.25	313.45	310.31	313.5	313.67	315.97	310.6	315.17	315.88	315.36	308.58	310.49	321.24	312.21	321.22	313.34	318	318.02	312.97	316.62	317.68	316.13	314.22	319.65	313.89	314.79	314.39	312.79	315.32	321.26	314.41	314.44	314.26	316.9	313.09	317.64	314.66	310.63	314.53
317.57	325.4	316.44	320.25	316.76	324.68	316.45	321.15	317.76	318.01	325.78	318.37	320.57	322.96	320.21	322.43	312.76	319.41	324.66	318.5	320.49	322.18	318.33	322.03	320.63	318.87	317.18	323.32	319.04	323.22	321.88	317.79	322.02	313.85	319.07	316.7	323.42	318.28	320.52	322.04	317.16	317.89	315.36	319.68	315.88	318.73	317.3	314.85	317.68	318.46
304.13	302.25	304.99	307.14	302.19	303.75	305.67	301.77	300.46	305.23	301.3	305.23	306.63	306.27	301.38	303.95	305.13	305.97	305.06	301.05	305.57	305.8	310.78	305.05	306.43	307.12	303.58	310.45	306.97	302.37	307.53	304.28	305.21	301.9	305.02	309.2	303.99	304.49	307.58	307.92	302.07	304.97	303.42	301.07	304.54	302.04	302.38	295.5	301.81	303.05
310.39	310.1	309.28	313.79	315.33	311.08	311.02	311.5	312.04	313.19	312.57	309.2	311.89	312.81	313.86	313.48	312.85	311.03	311.71	318.54	311.61	315.12	316.89	309.73	312.81	314.89	314.22	314.06	309.52	311.21	310.47	307.45	311	315.51	310.26	316.5	314.96	311.92	311.04	313.24	311.02	307.23	305.71	308.37	308.93	313.96	314.23	310.39	311.34	312.3
303.35	305.87	301.11	305.23	301.85	307.59	301.33	304.62	304.01	304.93	301.99	297.18	296.31	303.61	301.28	300.16	305.69	303.69	303.39	303.74	306.18	301.93	306.35	300.08	303.41	300.68	300.67	306.14	307.42	296.21	299.87	299.12	300.29	298.84	302.84	297.38	300.55	303.94	303.99	304.25	301.45	301.17	304.48	305.28	300.63	297.71	301.46	299.41	301.64	301.61
320.43	313.33	323.71	316.34	317.74	318	315.51	319.41	319.5	318.67	323.64	312.52	319.61	314.94	322.14	318.17	318.25	322.01	320.16	322.13	315.35	320.27	319.87	318.57	315.46	319.44	320.85	319.39	316.87	321.12	318.13	316.17	319.2	314.15	315.7	317.44	316.94	319.71	316.17	322.28	321.23	316.83	318.46	319.72	320.2	319.61	315.03	319.9	315.26	314.02
306.52	309.73	310.95	310.5	312.25	309.88	307.45	312.85	312.58	312.62	317.99	313.12	303.15	309.71	311.17	309.45	308.53	317.19	314.7	318.09	310.55	311.66	305.8	312.04	308.54	309.56	308.38	311.86	307.66	310.75	308.14	307.3	311.62	313.04	309.4	314.34	312.81	313.53	315.63	312.67	306.8	308.04	309.23	313.13	313.16	306.22	310.37	307.02	310.48	314.54
298.47	297.89	301.41	296.84	301.63	301.28	301.54	304.27	299.54	301.09	301.37	300.91	299.47	299.81	302.31	299.2	300.57	300.47	302.66	300.02	304.3	301.01	304.39	302.88	303.92	302.92	299.86	300.02	299.98	302.92	303.26	298.67	303.84	299.24	297.1	306.89	302.24	298.23	300.97	301	300.27	305.49	305.64	300.22	302.67	302.09	302.31	301.34	306.81	302.68
321.29	312.18	317.83	316.45	317.29	317.29	317.96	311.65	317.35	318.25	318.01	317.92	310.98	309.63	314.11	321.38	316.29	312.97	312.78	310.04	317.51	312.09	314.59	318.08	313.45	312.21	313.35	313.17	312.47	314.92	306.9	317.3	311.23	314.05	311.18	309.3	316.28	320.7	318.53	318.78	310.53	310.53	318.65	319.8	313.89	319.05	315.84	312.81	314.71	314.83
311.47	315.51	322.68	315.75	315.01	322.24	316.58	317.34	318.45	318.02	318.46	314.86	316.39	316.93	313.83	315.93	314.09	317.39	315.49	316.55	316.39	312.94	314.4	317.12	317.12	320.7	313.33	312.95	312.5	319.47	314.31	311.97	316.98	319.48	317.03	317.96	313.89	317.23	314.97	315.08	314.1	316.93	311.16	315.94	314.99	311.95	309.83	316.84	317.38	316.82
306.9	310.48	310.45	305.42	306.3	309.84	312.57	305.62	310.1	308.81	309.74	310.23	310.57	310.87	310.68	305.26	312.16	311.3	313.74	309.75	307.26	309.57	310.39	308.96	311.11	312.24	309.1	304.48	309.77	309.49	308.56	308.95	309.29	312.68	304.38	309.56	307.86	311.52	304.26	312.66	306.48	309.48	310.33	310.69	308.59	313.58	305.9	308.53	304.04	309.07
307.73	310.48	306.28	310.62	301.74	306.23	308.34	306.36	305.44	302.96	301.67	304.46	306.51	306.7	305.26	305.25	307.2	311.67	307.15	302.36	307.75	307.5	302.5	307.44	311.15	305.61	299.74	307.97	309.8	306.61	305.44	306.44	309.68	309.14	310.64	303.08	305.11	307.74	307.41	311.56	304.94	304.78	304.6	307.18	307.16	306.7	306.62	304.21	306.83	305.63
314.12	309.98	307.87	312.3	313.16	313.01	311.1	308.65	307.48	311.78	313.78	310.61	312	309.36	311.98	310.3	303.51	308.92	316.39	307.8	308.43	312.36	310.28	309.96	311.38	303.96	308.19	306.99	308.5	306.27	312.77	308.52	313.34	311.33	309.82	311.79	302.64	309.8	310.56	304.96	313.21	310.21	311.25	313.25	309.66	307.47	305.98	305.1	312.06	310.49
315.75	320.54	320.36	322.29	320.62	317.1	320.41	314.94	313.75	317.6	318.06	315.1	321.42	314.58	320.01	316.97	320.95	321.23	321.42	317.19	318.49	317.06	317.83	312.6	314.9	315.86	320.38	322.27	316.75	310.41	316.66	317.88	315.91	316.78	314.59	318.76	315.94	319.09	315.43	316.61	318.77	321.47	318.68	317.49	324.35	313.94	324.4	317.28	319.06	316.94
303.34	302.53	297.95	302.18	297.71	299.55	299.74	301.67	303.51	302.18	299.29	300.63	302.58	300.99	302.1	300.8	301.27	299.94	300.04	299.87	303.48	304.76	298.1	298.8	300.8	299.25	306.38	301.07	303.75	298.35	301.15	303.14	301.65	298.73	298.96	302.28	301.55	303.09	300.12	299.99	300.41	298.01	293.02	300.43	305.52	302.65	299.25	300.81	299.03	300.49
305.39	308.21	304.07	305.19	309.41	306.89	309.4	307.5	308.4	301.81	306.24	308.18	303.86	304.5	305.13	306.96	303.87	310.44	307.99	307.11	307.9	310.77	307.13	302.11	304.76	307.06	304.97	302.81	307.08	309.69	304.48	303.04	309.35	307.1	306.62	309.74	308.19	303.7	311.6	305.92	311.52	307.59	301.56	306.44	306.41	308.2	308.21	303.04	313.27	303.91
311.36	310.72	309.61	310.21	308.77	314.61	312.45	311.53	313.14	313.5	312.76	317.91	311.04	315.96	311.27	311.14	310.61	310.38	317.32	314.77	312.44	308.67	315.45	316.2	312.75	314.97	310.62	310.98	315.93	315.12	312.62	310.26	310.96	307.58	306.89	314.6	314.38	312.55	307.47	309.27	308.65	307.43	312.1	313.22	308.78	313.02	314.55	311.21	317.93	307.92
315.29	315.74	307.96	307.82	309.16	308.48	311.43	304.41	312.48	308.02	311.68	309.29	306.57	313.21	305.58	307.79	314.63	311.91	309.91	308.71	307.39	309.03	314.89	306.37	306.89	309.65	311.8	306.5	309.61	311.1	300.58	311.26	311.86	306.39	307.94	309.84	309.3	311.37	308.64	307.4	307.87	306.41	307.64	310.94	311.36	315.75	309.82	309.58	306.62	315.31
316.09	319.27	313.55	311.75	316.83	314.06	315.38	319.68	320.75	312.4	318.75	314.45	315.39	314.17	312.3	317.7	313.72	317.36	309.95	310.5	312.12	310.85	314.23	311.03	316.06	316.08	313.73	319.45	319.85	312.25	314.91	319.37	312.57	320.84	318.13	316.63	316.64	314.35	308.05	316.53	312.46	311.58	308.94	313.74	314.58	314.74	319.85	314.19	313.14	318.39
304.04	305.11	305.13	305.78	303.42	308.01	302.76	298.32	303.66	304.38	306.39	301.5	304.58	305.74	305.47	306.48	302.44	309.02	306.86	302.29	302.89	306.61	306.63	306.61	303.13	301.07	304.49	301.15	300.53	302.88	296.46	304.92	302.26	302.29	302.25	308.83	304.32	306.18	305.05	307.6	302.4	303.39	305.36	299.52	303.7	307.1	296.66	305.69	305.51	307.53
321.48	314.32	318.68	315.56	315.97	320.65	320.08	317.57	311.63	315.84	320.65	313.8	314.31	318.17	318.91	319.54	318.89	320.98	317.21	318.7	322.55	319.48	317.9	313.73	321.94	317.45	317.1	313.07	318.92	318.97	319.23	316.2	319.3	314.11	318.14	316.37	314.82	316.27	311.92	321.78	321.28	317.88	325.28	322.71	320.16	324.25	314.49	312.73	316.5	318.39
298.96	307.95	299.95	304.3	307.4	307.93	301.15	305.93	304.4	302.88	298.72	306.28	301.73	307.11	300.31	301.04	305.29	299.98	301.76	306	303.22	299.4	303.75	303.67	294.9	304.27	304.79	298.13	302.23	304.15	300.88	309.37	302.94	304.36	303.86	306.5	296.34	301.18	306.78	306.42	301.88	305.12	300.54	307.77	306.65	308.44	300.2	304.72	296.16	303.77
310.12	308.75	309.85	309.87	310.86	311.79	309.24	310.28	308.48	309.13	307.38	310.34	310.37	315.05	307.5	303.62	306.72	312.01	309.11	314.59	311.23	312.32	308.43	312.28	307.59	311.49	308.03	309.96	310.95	310.8	303.15	307.17	314.86	306.14	311.96	309.7	311.78	307.26	309.3	312.75	309.09	308.45	310.12	305.96	311.96	309.13	308.82	304.03	305.78	309.98
293.14	293.83	298.86	293.63	297.39	293.46	299.86	293.21	294.03	295.28	293.5	293.11	293.76	293.57	295.27	296.01	299.81	292.64	294.27	289.47	301.01	298.12	295.74	295.47	295.76	294.94	295.55	297.44	299.18	295.95	293.83	295.97	295.36	294.73	294.29	291.81	291.31	294.15	298.62	294.28	295.38	290.43	291.92	299.01	296.7	294.72	295.39	293.04	294.43	296.22
314.82	306.67	312.86	309.91	310.18	314.41	308.94	313.31	310.67	307.7	307.64	306.13	311.68	311.13	312.45	307.68	313.04	308.44	307.16	309.24	311.22	312.45	312.59	311.76	316.71	313.07	307.57	308.04	306.7	308.35	313.13	309.55	308.96	311.26	315.62	312.05	319.17	315.62	310.49	313.54	309.15	312.28	311.79	312.24	305.47	310.56	310.72	310.91	307.91	307.46
300.3	302.78	306.29	308.99	306.55	307.39	305.83	306.27	307.99	307.34	306.8	306.76	302.67	306.9	301.93	303.42	304.72	301.91	306.68	304.72	302.52	304.62	304.41	305.76	305.57	303.65	305.3	306	302.52	308.65	306.19	298.93	303.02	304.14	304.63	300.82	302.31	308.01	308.96	299.87	307.93	306.09	298.91	300.27	306.96	305.88	302.99	306.26	306.56	309.28
304.28	298.92	298.3	297.93	303.08	305.5	301.05	302.37	306.14	307.72	301.54	305.09	310.79	304.09	306.16	302.34	300.91	302.35	305.51	305.75	304.73	306.62	306.82	303.13	299.15	301.13	298.82	301.62	306.03	301.94	294.09	303.91	302.98	300.43	301.59	300.09	300.62	302.76	299.6	298.46	301.85	300.56	301.48	305.07	306.66	304.93	298.42	302.66	302.13	299.54
324.16	321.75	322.18	323.57	325	332.76	323.23	324.11	323.07	327.21	322.21	324.6	331.06	325.42	324.34	322.18	323.82	323.12	323.14	327.37	321.54	325.62	324.36	324.22	327.23	323.46	329.75	328.76	322.98	323.66	327.26	321.54	325.16	322.37	323.17	321.19	324.13	326.08	326.05	327.78	323.49	323.73	317.46	324.3	328.08	327.96	325.38	332.22	322.86	322.56
303.48	306.89	303.32	303.56	299.33	302.68	306.55	299.04	305.77	305.99	303.19	303.59	301.23	305.61	299.96	304.81	300.42	303.31	299.79	303.34	298.32	293.4	302.51	308.06	305.38	301.47	303.8	301.53	310.56	298.21	306.21	301.28	303.76	306.08	303.12	305.76	306.49	307.46	298.65	302.95	304.49	301.92	304.41	299.8	303.92	302.77	301.05	300.52	305.31	301.43
326.62	326.98	333.68	325.64	330.03	328.11	326.6	324.74	326.25	327.3	332.86	330.65	324.92	327.49	329.84	329.52	332.22	326.69	327.84	324.81	324.79	330.38	330.24	331.89	323.56	323.53	330.12	328.67	330.13	327.35	328.19	329.02	325.73	328.12	325.98	328.69	327.23	328.3	326.01	327.17	329.53	323.37	328.12	330.45	328.83	323.8	327.68	323.73	326.38	327.21
310.63	307.63	310.58	313.41	310.12	305.48	301.39	311.57	307.47	312.17	308.72	305.01	311.65	311.77	306.89	311.67	311.03	311.31	305.75	305.59	304.43	305.22	304.61	310.44	307.44	311.6	312.15	312.79	310.47	316.9	308.98	307.44	309.33	309.2	308.37	305.37	311.7	312.52	303.45	306.44	304.77	314.57	309.69	312.66	310.78	307.97	315.15	310.24	308.5	306.6
319.23	310.07	320.73	311.02	315.13	312.52	314.81	321.9	319.61	318.78	318.71	314.46	317.7	318.79	311.05	315.81	319.03	315.83	318.82	319.5	319.08	319.51	321.87	317.45	315.3	316	319.47	321.65	314.67	315.82	316.61	315.04	313.92	325.02	316.73	313.31	320.96	317.65	322.02	316.07	317.01	314.84	318.56	312.96	314.81	317.27	319.36	317.79	316.06	319.44
321.3	315.46	321.77	318.66	316.47	317.8	316.51	324.65	318.51	319.23	318.95	318.42	321.99	314.7	316.93	318.48	318.63	316.94	318.76	321.44	316.06	317.24	322.65	320.84	318.44	320.21	321.14	314.36	316.11	316.18	316.77	322.97	318.11	315.7	317.7	318.78	319.45	317.16	315.57	314.08	317.67	320.24	315.71	321.14	321.96	317.83	315.47	319.04	311.39	317.87
307.55	307.12	309.79	305.07	302.64	307.67	304.74	307.3	308.43	302.44	303.59	300.89	308.42	305.45	308.62	307.05	305.61	305.17	302.27	308.4	305.67	313.57	306.61	305.02	309.31	302.36	301.25	306.43	303.57	308.64	306.17	304.37	309.59	303.22	306.03	305.8	305.9	307.93	305.3	306.52	303.31	304.67	306.28	301.7	310.98	302.55	313.12	306.6	303.79	306.14
305.21	301.49	302.15	301.76	302.63	302.56	300.6	299.16	307.12	301.22	303.15	301.98	300.4	303.84	301.55	301.26	303.23	296.85	304.19	303.82	301.4	301.15	301.39	299.31	299.52	304.09	297.56	303.35	302.13	296.2	303.37	301.91	305.47	299.66	300.74	306.43	300	297.86	296.63	303.49	301.11	301.98	302.87	299.4	299.33	303.5	303.67	299.61	299.88	298.29
293.11	293.64	297.86	299.32	300.45	296.04	295.81	296.6	299.42	295.4	301.4	290.58	301.99	299.3	297.59	298.27	294.93	295.42	296.21	295.27	295.42	297.59	295.52	292.54	296.61	292.13	297.39	289.17	293.46	289.07	301.3	299.85	299.93	288.15	298.44	299.82	293.46	295.31	297.12	291.81	296.79	296.3	295.72	296.01	292.72	291.67	295.96	301.22	288.57	295.94
319.94	321.61	312.78	312.38	318.43	314.65	318.81	314.36	317.66	313.32	318.4	315.85	317.77	313.84	315.74	313.41	320.67	314.62	317.25	313.82	314.54	310.76	315.32	313.47	311.81	315.7	319.2	311.7	315.28	320.18	314.03	316.22	316.78	319.04	312.26	312.47	318.79	319.28	311.53	310.23	319.56	316.03	313.02	317.14	315.31	313.88	320.41	315.02	315.53	311.87
306	300.39	306.03	300.61	304.81	299.74	303.21	304.24	299.43	304.62	302.3	303.13	304.26	308.45	306.26	305	306.68	304.08	303.43	307.82	302.9	302.83	303.3	301.37	302.59	305.12	309.89	305.42	303.53	302.38	303.94	300.49	307.09	300.11	307	307.39	300.64	301.79	303.1	300.12	302.55	303.39	300.86	296.43	297.79	304.3	303.22	303.32	306.67	308.17
314.58	312.96	313.5	317.25	314.86	310.63	313.9	317.65	314.14	314.77	318.02	314.57	314.08	313.09	312.22	311.71	314.05	314.76	313.37	317.83	314.9	309.23	313.09	311.51	310.51	312.71	313.53	314.59	315	315.81	319.55	318.3	309.32	309.7	315.24	309.33	309.46	311.31	313.08	311.85	319.69	308.97	315.67	316.12	308.66	314.61	312.3	317.24	312.52	311.01
297.24	302.77	299	300.92	298.07	302.42	300.58	298.09	301.75	296.06	297.1	299.18	299.7	301.32	299.24	298.98	300.57	300.1	297.72	299.71	303.02	298.59	298.59	298.6	297.57	303.46	294.97	297.56	295.38	300.5	297.81	303.39	298.73	296.6	301.19	307.14	300.3	295.76	300.89	297.31	302.43	297.17	304.77	302.55	300.41	306.64	298.34	296.74	299.2	301.2
304.27	300.85	303.6	302.58	309.7	305.33	303.24	304.54	304.21	301.2	303.06	302.35	305.65	302.54	299.09	307.83	298.61	301.42	307.3	305.67	300.41	305.44	304.95	300.11	302.33	301.72	299.03	308.78	302.3	299.58	303.11	301.91	303.13	300.31	300.7	300.32	301.21	303.79	305.31	306.56	307.33	306.25	305.35	301.79	302.23	307.93	299.4	299.96	302.36	303.02
298.31	302.3	303.21	308.45	295.44	296.58	303.59	296.87	300.73	297.45	300.39	306.66	302.13	302.28	304.39	302.79	300.44	304.96	301.33	302.99	301.29	308.45	309.52	299.33	303.08	303.17	305.17	304.41	301.72	299.44	305.46	305.62	304.44	304.13	299.61	299.96	303.17	302.88	300.78	305.67	302.09	303.53	303.15	300.68	301.45	302.58	300.96	302.72	297.85	300.03
314.4	312.65	307.69	308.7	310.44	309.43	307.17	312.32	305.7	306.11	306.22	307.87	314.52	308.78	313.08	307.81	312.82	311.16	312.06	306.2	311.99	310.24	308.91	307.65	308.47	310.11	310.43	308.66	311.37	308.59	314.94	314.68	306.6	306.65	310.4	312.46	314.03	309.64	312.15	306.2	313.04	310.27	312.51	308.2	312.36	308.86	308.41	308.32	309.48	302.55
292.52	295.51	296.16	297.94	294.09	292.72	297.29	297.43	291.58	296.78	292.22	295.74	294.49	292.46	289.37	298.5	296.42	296.1	295.31	290.28	292.22	296.02	298.64	302.87	295	295.07	298.93	296.76	297.89	296.73	293.09	297.81	297.3	291.6	295.22	298.6	295.57	295.57	298.81	294.62	293.47	293.92	294.05	296.37	300.16	297.93	291.46	295.48	296.27	293.72
314.04	309.99	316.66	306.31	313.9	310.21	311.19	315.14	312.88	314.03	310.4	312.6	311.44	311.17	307.96	310.16	313.2	312.46	314.63	308.91	311.78	309.59	314.32	314.73	311	307.9	310.21	309.14	311.46	308.89	306.95	314.77	307.8	307.06	314.48	308.54	312.37	313.56	308.93	312.17	308.35	309.38	310.59	309.51	315.42	304.74	311.19	315.88	309.54	312.65
306.8	302.34	306.39	305.43	300.74	302.57	300.86	302.43	303.15	301.11	307.01	301.56	300.45	306.01	302.39	298.45	303.14	307.39	303.97	303.85	305.72	302.12	304.29	294.94	305.12	302.89	302.21	304.51	302.26	303.35	298.62	304.67	307.41	308.11	305.54	303.9	301.46	305.94	301.26	303.63	301.93	303.84	300.05	307.78	305.61	313.28	305.02	303.9	301.74	302.71
315.1	314.78	318.17	326.9	320.21	320.77	317.82	321.33	314.34	319.93	322.2	322.64	319.77	319.24	319.37	320.22	319.15	317.49	315.11	318.58	320.69	316.63	313.28	318.39	320.83	315.57	317.34	320.76	311.06	320.34	321.65	322.55	317.16	316.95	321.58	320.4	316.16	325.57	317.09	314.31	320.86	318.39	315.84	316.94	318.48	315.38	320.31	319.39	318.1	317.69
313.23	314.37	314.86	308.1	316.58	317.36	314.52	310.89	311.63	311.97	313.84	308.55	311.35	317.61	309.97	316.75	310.24	317.73	317.01	309.63	313.9	318.25	318.1	311.76	315.3	317.31	319.38	310.56	315.21	313.07	315.06	319.31	317.06	317.71	316.5	311.64	315.49	311.26	316.68	318.74	311.03	318.69	315.6	316.59	313.93	315.81	313.25	314.62	318.58	314.32
302.52	303.15	300.54	301.76	297.75	300.23	302.11	310.26	299.44	310.75	301.31	301.2	308.06	305.52	304.46	300.99	297.49	303.4	297.39	303.26	300.35	300.63	306.86	297.1	302.27	303.95	301.92	300.43	301.05	312.57	303.1	305.86	297.37	304.03	300.92	301.66	300.49	303	299.53	306.02	301.8	298.85	303.18	305.46	306.47	301.63	302.94	304.99	300.89	298.07
328.06	333.88	328.98	329.71	329.94	329.22	324.8	325.56	327.79	326.88	329.16	330.53	326.49	328.43	331.8	329.71	326.77	330.22	328.96	328.64	326.89	325.74	329.23	331.29	330.32	324.72	324.85	326.35	330.1	325.09	327.3	329.25	326.67	328.15	327.93	324.81	333.13	328.13	326.64	331.41	325.24	324.68	324.31	322.79	322.4	322.49	328.6	327.98	332.63	328.29
310.4	312.11	308.76	314.59	309.94	313.89	311.4	315.5	311.65	309.61	312.2	311.47	311.41	312.28	309.61	312.07	314.72	314.34	307.33	312.76	309.81	310.37	312.81	310.2	310.68	314.5	310.52	311.09	310.97	307.85	317.02	309.73	308.89	309.61	309.93	311.58	310.53	312.36	315.02	315.13	313.05	313.95	313.67	310.17	315.18	309.15	310.29	315.23	312.06	308.73
301.5	307.44	306.51	307.01	304.14	308.14	304.95	305.43	309.05	306.54	303.94	305.25	307.05	309.33	299.02	307.94	307.52	313.42	306.56	299.67	308.91	306.05	306.18	306.32	313	304.03	308.91	301.5	307.53	307.14	311.87	306.92	306.64	304.37	302.96	304.74	304.55	307.3	307.5	304.91	304.85	305.12	305.01	309.86	305.6	306.27	303.97	306.62	311.86	302.91
316.76	311.23	312.62	311.13	313.26	315.2	315.3	312.09	312.63	309.23	311.46	312.19	313.88	317.79	314.8	313.52	311.02	313.03	311.96	311.15	311.38	313.67	314.09	308.87	314.05	314.33	315.56	318.85	311.98	312.5	311.5	309.98	308.53	311.66	312.26	317.89	312.79	315.02	314.19	315.39	310.91	314.44	315.35	311.08	317.94	315.24	312.46	311.87	310.07	311.53
316.07	319.36	318.95	315.39	316.38	319.7	318.18	316.42	317.53	324.37	319.55	310.05	314.59	323.32	315.63	320.15	319.55	320.48	321.74	317.83	317.31	317.8	311.75	314.07	317.51	322.42	318.52	320.31	316.5	317.94	324.75	327.16	318.94	317.18	318.37	315.22	318.1	314.71	319.71	318.65	317.81	314.2	314.99	320.07	316.39	316.31	319.81	318.97	321.4	318.24
309.15	316.59	308.85	308.8	314.04	312.46	313.22	309.37	313.41	316.09	314.26	311.12	311.98	313.32	316.6	314.07	309.91	310.91	314.91	316.24	312.13	312.32	313.13	310.11	317.66	310.88	306.32	314.66	308.34	312.94	314.34	314.07	314.98	312.53	313.96	314.68	307.97	313.17	314.83	309.98	313.98	318.26	313.43	312.35	310.97	314.51	308.7	315.29	312.49	318.64
299.93	295.56	302.52	300.69	300.33	300.91	304.59	300.85	303.09	302.26	299.14	303.12	297.79	301.38	301.61	300.17	301.81	298.87	299.17	298.49	308.98	297.45	302	296.44	295.78	298.09	301.84	301.53	299.74	298.21	301.55	299.57	303.95	301.95	293.85	300.04	298.43	300.48	301.04	299.87	302.32	299.1	302.54	297.61	302.42	299.44	303.27	299.26	298	303.65
319.11	316.83	313.33	315.08	316.65	318.8	313.72	311.29	311.01	316.36	316.17	312.07	315.47	314.75	312.57	313.14	321.27	311.55	312.48	312.83	313.48	312.5	309.94	315.47	314.69	318.91	312.91	319.07	317.36	316.64	319.06	313.39	315.83	314.92	315.73	314.61	314.24	319.05	313	313.11	318.81	315.35	314.19	314.49	314.21	311.56	316.82	311.47	315.05	315.52
295.02	294.99	299.41	294.32	296.42	300.01	292.85	295.1	300.26	295.77	300.52	296.31	295.51	299.76	302.33	296.12	298.17	298.58	299.31	293.8	292.94	298.37	297.89	303.61	296.41	296.93	294.17	292.47	297.63	300.29	296.99	300.69	293.34	297.97	301.29	301.21	296.83	296.24	293.68	298.73	299.38	298.86	293.3	293.05	299.46	298.99	300.93	301.61	293.67	297.49
308.61	309.67	309.01	314.77	312.31	306.68	311.22	311.85	315.31	315.22	308.76	316.34	312.96	313.61	310.97	313.52	316.26	310.14	312.19	310.75	315.92	311.23	316.93	314.64	310.64	316.85	313.88	309.66	312.03	313.84	314.54	311.64	308.43	310.44	315.85	310.16	313.69	313	313.2	314.57	311.64	313.17	318.99	312.24	315.8	313.6	312.46	315.2	313.62	312.67
313.51	312.77	315.84	307.79	309.11	313.92	316.27	316.18	310.34	315.01	312.69	315.33	313.63	315.15	316.79	312.42	308.94	312.99	311.02	313.37	315.51	313.93	311.81	314.43	314.03	313.79	316.01	309.24	313.3	315.91	308.72	317.31	311.88	313.88	313.57	313.01	313.46	309.08	309.71	315.89	312.15	311.67	321.66	314.03	313.26	313.2	313.82	316.03	310.96	313.67
310.09	306.63	312.9	309.38	311.09	309.75	311.24	304.37	309.94	310.48	304.43	306.86	316	313.34	312.93	312.64	313.36	306.4	316.29	315.51	312.39	306.57	310.01	307.57	314.27	312.54	309.33	309.45	310.55	315.69	314.41	312.58	311.42	312.99	310.84	312.5	310.18	308.13	310.68	309.51	311.61	312.43	308.86	312.1	311.26	307.13	307.39	307.48	312.21	311.44
310.56	304.59	308.98	309.75	308.49	306.8	309.78	308.87	311.22	309.6	309.29	306.12	309.1	307.92	311.62	310.95	310.51	301.55	309.62	314.09	307.45	313.68	308.2	307.76	312.74	307.01	308.28	310.16	312.26	302.45	311.94	305.76	308.7	307.25	306.01	310.25	307.61	306.67	304.5	311.05	306.13	309.31	313.52	306.73	311.02	309.03	308.7	309.85	306.43	309.36
300.47	302.68	303.73	298.42	303.09	299.44	297.72	300.06	295.87	300.83	300.29	299.24	299.58	302.12	301.35	298.08	299.43	297.12	302.09	298.07	300.22	299.64	299.71	302.84	299.65	299.57	299.32	305.94	297.35	301.41	300.43	299.41	303.44	300.14	297.88	300.97	295.56	301.08	300.83	299.01	303.09	300.63	300.32	297.32	297.08	299.43	298.29	299.58	301.92	301.17
310.14	311.01	309.24	309.21	310.95	308.7	309.49	311.94	314.71	308.55	307.6	309.5	309.41	310.2	316.58	309.31	309.02	306.73	312.1	307.68	312.74	313.04	310.9	309.08	311.08	309.15	313.62	313.54	307.88	310.92	309.82	313.28	316.25	312.19	313.64	314.72	311.49	310.94	311.78	308.83	311.18	311.48	305.94	310.08	311.44	315.57	306	312.56	308.18	307.19
328.07	326.62	329.28	333.91	322.31	331.39	328.5	334.89	331.79	327.95	329.74	325.44	324.98	323.53	324.21	327.67	327.63	325.83	332.48	330.02	328.36	326.68	333.94	329.99	329.44	324.03	325.85	329	326.98	326.82	326.89	328.97	325.54	328.68	326.77	328.5	328.39	326.82	330.63	325.7	325.39	329.78	328.65	328.58	329.67	325.34	331.4	327.68	329.53	326
329.72	327.9	328.56	324.37	328.94	323.83	330.58	332.93	327.1	324.36	329	328.27	333.77	328.37	325.78	323.28	329.61	326.99	320.27	330.97	331.08	322.31	325.52	329.65	329.62	328.18	324.89	331.73	327.63	329.27	322.83	328.74	329.15	331.1	327.94	327.59	331.89	326.76	326.12	330.13	328.16	330.93	329.9	327.33	328.69	329.12	327.57	329.35	324.15	327.56
309.3	311.44	313.73	311.48	316.29	316.14	311.87	313.32	312.54	313.12	312.74	310.46	316.86	309.08	319.97	313.12	319.44	313.7	318.57	316.31	316.97	315.76	320.24	313.93	309.02	311.96	317.33	314.3	320.04	309.93	310.66	315.86	309.15	313.32	315.6	318.87	314.08	307.32	316.31	313.75	314.17	313.92	312.63	312.59	312.36	313.8	313.89	320.24	315.94	313.86
293.09	305.35	292.43	301.11	302.74	298.51	295.55	295.61	294.22	299.06	296.86	296.48	296.39	298.04	291.23	299.63	300.47	297.13	297.83	296.46	292.73	295.57	292.84	295.72	298.03	294.47	295.54	295.59	299.3	294.98	295.2	294.43	304.79	299.51	298.71	297.83	293.82	305.3	297.91	294.72	296.76	293.64	296.67	293.32	297.8	298.1	295.15	301.11	297.16	291.96
329.11	330.44	327.95	329.82	328.25	329.38	328.31	326.34	328.07	326.37	330.48	323.54	327.82	330.28	326.74	326.34	327.23	325.85	332.16	326.49	327.53	323.26	331.24	328.52	329.73	323.14	328.06	327.79	326.96	331	328.28	326.07	329.1	332.46	325.19	331.33	326.41	333.12	325.64	327.31	326.82	328.18	329.26	328.03	321.57	327.96	332.87	325.06	327.33	329.88
301.58	299.39	302.35	302.34	296.86	300.44	301.85	300.78	299.61	303.42	303.13	296.53	302.09	301.08	307.46	299.39	300.66	303.27	298.16	301.16	307.22	299.06	305.99	305.77	295.15	301.05	303.43	302.31	298.71	304.85	302.65	300.4	299.41	300.87	299.25	296.48	300.92	299.32	300.55	297.35	299.73	299	296.55	299.84	303.11	298.41	296.45	301.91	306.67	303.1
310.31	308.94	303.14	307.23	310.62	308.05	310.8	312.9	310.5	316.24	308.16	309.08	305.64	312	308.54	310.49	312.01	311.48	318.2	311.14	309.8	306.8	309.32	307.03	310.32	309.21	310.56	311.07	311.05	313.01	313.22	308.04	303.23	315.63	313.99	310.36	308.38	305.52	313.45	313.29	303.85	312.26	310.6	306.6	308.2	307.53	306.53	309.93	311.74	313.78
299.25	305.51	306.13	305.36	305.63	308.8	302.64	308.07	302.25	308.8	304.12	310.68	304.75	306.39	306.7	305.72	304.38	307.35	305.13	311.41	304.16	304.76	303.4	301.53	298.86	305.59	300.6	302.71	306.38	304.34	304.81	306.17	302.99	299.23	306.93	305.58	301.86	300.48	309.02	302.7	309.98	308.41	306.78	305.12	302.41	305.84	305.49	301.96	301.9	305.02
290.46	294.91	302.43	297.99	295.15	294.36	297.53	299.52	297.15	297.54	295.16	293.44	297.52	303.35	298.05	297.61	294.44	296.15	297.07	295.21	298.76	296.87	297.33	293.87	296.51	296.36	297.2	299.53	296.57	292.08	299.31	296.73	295.13	300.56	300.34	296.01	292.78	294.61	298.54	292.76	296.8	296.96	295.15	298.58	295.29	296	299.76	298.98	299.12	298.64
292.91	295.74	296.88	292.88	297.94	290.44	294.56	299.6	294.86	296.6	291.28	290.02	295.18	295.41	295.24	296.33	293.02	293.35	298	295.66	293.79	290.98	295.29	295.54	292.71	290.69	299.73	294.8	295.51	292.48	294.23	294.52	295.19	299.86	289.66	289.93	294.05	292.14	298.16	292.35	287.29	292.67	294.8	294.17	289.3	293.53	292.13	292.6	294.19	295.37
312.71	313.46	314.36	310.8	316.64	316.66	314.45	314.8	311.91	310.53	310.53	314.54	312.6	313.33	315.28	313.52	310.01	312.33	313.88	318.84	307.44	310.59	311.69	309.18	310.31	308.6	314.39	312.6	308.46	311.41	317.32	312.14	316.62	313.64	316.89	313.36	316.4	310.74	308.68	315.28	306.55	312.64	315.98	314.46	317.31	316.3	310.42	314.32	315.18	306
325.45	320.07	318.67	319.09	319.89	314.75	320.38	316.43	317.79	319.64	314.1	316.94	318.34	320.51	319.29	313.29	321.54	320.71	322.63	315.31	318.77	318.82	319.39	318.9	321.94	317.76	317.09	319.3	324.26	319	321.67	317.67	314.52	315.3	316.27	314.69	319.88	314.08	321.08	316.26	318.7	314.4	318	319.74	315.82	322.48	317.17	318.04	311.72	324.3
314.35	322.36	315.25	315.65	314.43	317.99	313	313.91	316.91	315.71	314.46	321.49	319.16	311.16	318.07	316.83	310.85	316.6	311.68	318.43	311.67	317.73	316.28	319.02	313.03	317.44	322.32	315.99	311.6	316.37	317.59	316.43	315.47	317.36	317.47	310.21	316.43	317.58	316.79	320.14	311.56	313.83	311.49	315.17	317.13	315.08	316.52	310.06	315.09	317.7
324.83	326.16	327.34	328.49	330.95	324.07	331.88	331.75	331.68	334.27	328.96	328.49	333.55	332.64	323.4	333.36	329.33	329.47	329.26	323.06	325.4	327.97	326.26	329.65	330.84	325.82	330.48	330.87	329.35	324.06	325.25	327.18	325.92	328.57	326.3	327.71	323.78	327.74	325.44	336.6	329.73	329.13	327.56	333.85	327.61	330.95	321.91	330.24	322.65	331.34
303.95	308.45	301.17	304.64	301.34	306.06	305.16	304.26	306.65	304.13	304.75	299.11	303.63	304.3	297.33	304.86	307.45	301.65	302.07	304.82	301.09	302.03	306.41	299.4	301.41	302.63	303.05	297.02	303.83	298.35	302.4	298.73	302.18	303.29	300.14	299.61	302.44	297.44	301.05	303.65	304.13	303.88	308.9	307.52	300.79	306.72	302.29	303.5	304.86	305.93
304.75	307.31	304.38	299.69	301.28	302.87	305.53	308.08	306.36	304.44	305.68	302.25	305.36	309.54	304.97	311.55	306	305.13	303.5	303.84	305.7	305.05	304.1	309.34	311.77	313.54	307.85	304.08	303.17	309.65	306.03	303.76	305.78	304.77	306.12	306.53	302.31	303.17	309.47	304.01	300.98	304.28	302.63	308.61	303.97	300.15	302.46	304.34	306.22	302.48
318.64	316.42	315.51	315.92	317.79	313.21	313.38	313.34	314.55	317.31	314.23	315.77	313.88	315.27	313.75	318.8	315.89	320.2	313.05	319.77	317.34	316.27	314.42	317.49	314.47	315.17	314.45	309.23	312.36	313.38	312.4	306.25	317.8	317.54	312.33	313.57	313.32	315.75	313.07	315	311.24	317.46	320.69	315.79	318.11	310.83	313.46	318.51	317.54	312.76
319.21	314.22	308.95	319.37	318.11	312.13	317.41	315.14	312.91	311.49	312.68	310.72	311.77	314.2	315.43	312.77	316.87	314.66	313.12	314.15	310.5	313.51	312.76	312.51	315.1	313.91	315.41	317.64	316.53	314.24	316.61	308.45	312.65	317.47	309.97	315.82	317.62	321.31	306.2	316.21	312.49	309.17	318.96	316.92	312.2	318.37	312.11	314.91	311.68	316.06
312.36	311.83	311.42	313.61	310.25	312.3	312.54	312.91	309.55	317.95	312.84	312.92	315.95	314.41	312.15	313.49	312.89	312.44	313.19	307.65	311.61	312.66	311.7	314.2	308.35	313.59	314.73	308.05	313.44	312.85	309.43	314.36	309.42	315.41	315.27	307.98	312.65	315.26	315.4	318.68	308.07	314.57	313.23	307.44	314.54	313.93	309.05	315.42	312.63	309.57
308.51	309.1	306.67	308.1	305.65	308.47	302.53	310.46	304.59	306.53	305.37	301	308.71	301.06	307.78	304.27	307.14	310.61	308.51	308.03	307.88	310.24	302.24	304.87	308.67	300.81	301.01	308.37	303.5	307.64	305.22	303.37	303.1	306.15	308	306.52	309.04	311.92	306.62	310.53	306.56	305.37	309.92	302.1	308.93	305.13	306.93	306.94	305.6	305.02
322.85	314.48	322.32	325.53	320.3	317.43	313.16	317.91	316.03	319.5	320.77	316.45	317.4	321.03	324.36	321.25	318.54	319.39	320.02	318.93	315.12	324.74	319.42	314.8	313.27	314.99	319.85	318.77	319.68	320.13	320.96	317.93	321.95	317.3	316.37	319	317.61	318.13	320.37	318.28	317.17	320.74	324.44	317.39	317.12	322.72	315.58	313.25	317.2	315.07
307.76	305.04	302.9	301.67	301.19	305.27	301.29	301.46	301.71	300.52	309.19	303.05	305.76	307.39	304.6	308.25	300.12	308.36	300.13	300.35	304.02	305.38	300.72	301.03	302.48	310.13	302.23	301.64	301.72	306.85	302.68	304.69	303.63	304.24	308.87	302.05	297.47	299.32	305.35	304.3	304.89	307.26	301.59	303.84	303.89	306.42	303.39	303.72	308.02	304.7
315.16	316.54	316.42	323.57	321.41	318.32	318.62	313.74	317.88	318.16	315.49	313.27	317.07	318.5	312.04	316.95	314.51	316.3	318.08	317.99	314.22	317	315.06	315.31	318.82	320.25	317.08	317.2	316.91	316.21	313.62	313.36	315.38	320	315.55	316.54	319.4	316.81	315.36	312.18	310.35	320.16	316.38	319.68	317.29	314.54	318.31	316.42	317.85	315.05
302.11	300.91	302.81	307.86	307.19	304.58	302.57	309	302.36	302.39	304.89	307.81	305.05	307.52	300.43	302.97	305.23	305.45	306.65	306.28	308.42	306.17	308.05	302.93	300.29	305.06	304.51	307.41	303.14	301.5	306.27	303.89	302.45	301.21	303.8	307.83	301.03	310.08	306.63	305.87	304.44	304.67	302.19	305.01	308.22	308.31	303.99	301.47	303.94	306.49
298.07	307.04	305.76	299.97	303.97	298.73	305.41	302.52	303.5	306	303.35	302.57	304.4	305.44	308.41	302.9	304.98	301.65	301.41	308.42	304.17	301.29	303.76	301.94	300.68	304.9	307.73	303.39	306.42	304.69	302.58	303.26	299.92	300.89	303.29	305.18	303.93	306.01	305.28	304.77	301.9	303.17	303.14	302.86	304.18	305.57	301.28	307.22	303.02	299.91
302.75	307.85	307.77	308.88	308.89	306.87	309.11	306.82	303.52	306.54	306.92	308.21	307.31	305.99	304.72	308.07	310.1	309.79	308.02	304.73	301.26	304.97	302.14	307.88	306.08	309.1	307.46	309.72	303.91	303.26	306.71	307.03	305.13	302.65	301.51	306.6	309.19	307.15	305.95	311.18	305.16	305.9	294.83	309.75	306.96	304.61	302.15	306.05	303.89	311.88
311.91	308.1	314.14	309.71	314.03	314.16	309.2	315.1	318.87	311.21	314.24	315.78	309.56	317.84	311.48	315.22	314.48	308	314.26	310.86	318.63	316.36	308.95	317.02	308.68	318.18	316.69	314.1	317.37	316.76	317.68	311.72	312.06	317	314.44	316.49	313.86	313.44	314.64	314.06	312.32	314.46	310.78	311	311.75	311.14	316.24	314.13	308.34	315.06
323	326.13	324.89	327.53	331.37	324.84	327.01	327.69	324.56	328.68	327.19	331.11	326.12	326.61	333.77	324.5	327.93	328.54	330.7	329.82	329.76	327.24	325.17	328.02	327.98	320.74	334.11	331.35	328.24	328.78	323.67	327.15	328.42	330.05	327.55	331.17	327.59	323.55	324.59	325.11	326.29	325.33	329.49	326.24	326.16	329.49	326.83	329.1	328.96	328.86
318.4	322.84	318.33	320.16	317.83	325.5	317.08	320.84	315.9	314.89	319.07	316.86	324.48	314.08	316.17	313.3	322.38	315.52	318.08	316.97	318.87	317.13	319.04	317.59	315.09	320.72	315.45	317.46	318.6	318.47	315.16	321.36	319.27	320.06	319.47	319.72	317.39	318.78	326.21	319.59	322.94	314.78	316.49	319.54	318.6	315.7	320.84	312.55	319.15	316.12
317.91	312.18	312.65	317.63	317.36	316.66	320.33	315.89	316.21	313.34	312.83	318.91	314.18	311.58	313.99	313.32	315.57	314.2	317.83	318.29	316.24	318.93	317.24	318.86	310.55	316.2	316.55	312.74	309.39	313.86	314.64	317.86	313.26	308.74	316.63	316.37	319.03	315.92	317.28	316.34	317.07	309.65	315.76	316.25	313.47	314.43	316.46	311.2	315.11	314
307.04	304.18	306.08	306.35	308.86	308.11	304.09	302.94	309.26	303.93	304.03	306.29	304.58	306.75	303.22	304.8	301.67	304.53	305.03	310.35	306.45	308.6	306.64	309.04	309.02	307.06	313.05	304.49	307.76	305.27	302.95	309.3	304.49	312.44	305.16	310.94	308.84	308.81	306.14	303.55	305.4	307.2	305.67	305.63	308.23	305.5	306.49	311.66	308.5	305.73
296.42	298.15	295.5	290.37	297.83	299.93	297.98	295.88	297.37	296.21	296.03	299.35	295.09	301.12	291	293.87	299.53	300.75	290.95	297.64	293.68	296.02	296.3	295.79	299.96	300.42	295.93	298.8	299.95	292.95	298.97	294.26	293.2	299.43	297.1	298.97	295.28	292.03	296.66	301.07	294.87	296.95	301.65	291.5	295.44	297.61	299.03	295.74	291.66	297.08
301.58	299.01	302.96	294.03	303.34	303.61	298.26	301.06	300.85	300	296.29	298.68	300.64	303.39	301.95	300.71	298.98	304.61	304.52	298.75	302.82	301.83	300.44	301.22	299.54	298.43	303.85	304.85	302.1	300.72	302.95	301.77	298.47	298.95	302.72	301.95	299.76	298.58	303.23	302.69	298.11	300.12	294.02	303.97	297.88	299.19	301.9	296.5	302.95	299.51
314.31	316.86	318.31	319.86	317.08	318.97	318.03	317.56	312.83	315.35	316.74	315.41	318.87	312.8	313.7	316.51	316.95	317.04	312.29	321.2	313.78	317.41	318.98	314.81	316.33	316.38	321.96	313.72	313.78	313.82	320.38	316.82	316.14	316.17	320.5	311.17	318.77	314.29	319.31	316.29	318.49	316.66	317.83	313.13	315.91	315.19	316.07	315.75	316.58	312.44
296.65	294.57	295.72	292.2	298.23	299.56	297.24	297.83	296.39	296.56	295.55	301.72	300.02	293.82	294.34	291.66	297.62	293.13	293.65	296.33	301.57	296.97	294.58	294.23	292.92	297.25	292.11	292.73	292.36	296.36	293.78	297.35	300.12	298.46	296.71	298.8	297.33	302.23	296.58	295.17	299.44	299.41	290.73	296.8	296.73	296.13	293.24	296.61	295.05	299.94
315.18	313.34	309.09	317.72	314.24	314.57	313.88	315.01	313.7	315.99	311.36	312.75	309.57	313.08	310.42	313.82	309.65	312.41	314.48	309.52	316.01	320.52	315.95	312.66	314.45	307.86	313.91	310.45	309.96	316.38	319.85	310.67	316.84	316.1	311.58	317.07	313.58	315.61	312.82	312.65	312.31	320.83	319.39	312.51	315.82	315.74	314.59	311.69	315.94	313.61
311.33	305.75	307.89	308.93	307.77	304.45	311.93	305.75	309.93	308.35	312.8	308.22	308.67	303.77	305.83	306.41	309.33	304.75	307.88	309.64	306.81	309.72	311.07	306.51	302.83	302.28	308.38	311.44	307.97	309.73	306.76	310.21	303.58	310.68	310.15	305.94	307.36	305.87	305.9	306.38	306.78	304.33	305.04	312.98	308.37	307.05	304.32	306.3	308.13	307.74
308.58	310.93	314.44	308.99	313.29	307.82	310.04	308.51	307.19	311.85	313.05	307.55	317.19	312.32	308.07	308.29	312.17	311.21	310.26	316.28	311.52	307.01	312.46	311.56	312.22	306.13	312.6	313.05	313.64	310.02	309.58	310.96	311.11	304	312.22	310.04	310.11	313.52	302.63	317.31	312.34	312.56	308.8	306.08	311.57	315.01	308.82	309.05	303.8	306.8
305.97	306.72	310.05	302.19	308.23	304.18	303.28	309.94	304.88	306.34	304.55	305.9	307.78	305.65	307.09	305.15	306.29	310.1	302.51	307.7	308.27	307.28	305.16	305.76	304.22	305.56	307.14	309.33	301.66	305.19	307.63	311.44	303.64	309.19	308.11	305.67	305.48	310.08	307.56	306.41	305.19	306.56	305.06	300.83	311.08	308.5	302.84	306.73	308.81	305
314.17	313.18	314.43	315.46	313.39	313.29	316.77	316.16	312.63	315.38	314.49	317.64	314.74	313.1	311.54	315.19	311.38	310.07	313.21	315.6	315.83	312.16	311.28	312.88	314.74	313.79	315.83	309.47	316.52	312.84	319.67	314.19	313.79	312.79	316.85	312.56	314.09	311.01	314.02	309.46	312.59	314.84	311.43	313.72	314.51	312.5	318.64	315.44	316.55	312.56
313.66	311.27	304.96	312.63	306.48	303.31	304.43	306.98	303.79	313.92	300.1	303.09	308.61	306.53	305.32	304.97	302.96	303.05	304.09	306.46	306.51	306.26	302.41	304.92	304.45	306.35	300.97	306.36	304.12	305.52	304.45	306.69	304.92	302.26	309.61	304.74	306.96	303.89	303.57	302.12	304.65	311.17	312.1	304.47	301.48	305.72	308.91	307.6	308.64	301.23
320.18	320.65	322.28	319.04	313.22	324.34	316.8	312.11	316.96	322.7	321.03	316.51	316.58	322.62	316.95	317.7	315.3	317.88	317.79	319.9	317.71	319.69	319.49	319.9	315.33	319.12	319.46	319.18	318.33	320.59	315.92	317.07	319.1	322.8	320.51	315.74	320.35	327.09	316.08	323.5	318.44	319.67	319.45	318.4	317.62	323.05	317.14	316.98	313.35	318.27
331.67	330.08	328.54	318.27	329.85	332.1	326.27	329.24	330.13	326.77	329.85	322.52	322.65	320.99	330.55	325.04	323.01	323.42	326.17	328.26	334.15	329.93	325.8	323.09	330.2	329.97	329.58	333.76	326.13	328.79	326.34	326.77	327.71	324.32	330.62	328.27	324.08	327.99	327.16	328.81	323.74	321.02	322.91	326.99	323.01	327	330.47	321.64	324.58	325.19
302.13	308.73	304.07	307.32	303.74	298.47	302.51	305.17	303.18	301.1	307.48	303.3	302.01	301.94	301.28	305.2	306.45	305.59	302.11	304.8	303.27	306.18	300.91	304.9	301.34	308.14	301.06	305.33	302.53	299.18	309.54	307.49	301.48	309.93	310.7	303.03	298.67	307	304.92	309.99	303.03	304.3	304.72	308.58	301.58	306.75	301.84	308.34	303.26	301.16
315.71	310.96	310.71	314.69	312.94	309.77	310.12	313.61	310.42	310.27	315.62	313.08	307.82	319.78	310.1	313.63	313.86	313.58	313.49	314.45	315.49	316.62	318.63	313.08	319.81	308.37	316.34	315.3	314.08	311.11	312.62	317.3	315.85	312.36	312.59	313.1	312.79	312.9	314.48	312.68	310.14	313.53	315.82	314.41	312.49	315.53	313.37	316.51	312.48	316.48
309.84	308.53	306.71	303.76	307.75	305.17	307.47	307.27	308.95	307.54	309.71	309.75	306.09	301.72	304.9	310.05	305.95	308.27	306.92	310.54	304.8	308.96	310.19	302.07	300.43	303.88	307.24	304.37	305.13	307.98	304.25	301.73	302.82	305.74	306.61	308.38	301.39	310.97	306.55	307.9	306.97	302.14	306.2	306.38	309.43	305.67	300.33	304.9	306.7	306.43
297.98	295.05	301.15	302.92	298.74	296.64	300.34	301.5	302.97	302.58	299.65	297.25	298.09	300.97	299.83	299.64	301.73	300.39	301.78	298.76	293.79	301.68	296.26	302.5	300.9	299.47	301.68	299.96	303.07	297.95	295.15	303.49	301.52	295.07	300.61	300.86	301.48	299.6	301.83	304.69	297.63	302.66	298.49	295.67	300.86	302.14	303.4	299.6	307.85	296.99
310.17	312.74	321.47	316.99	312.28	318.06	316.52	309.89	313.63	315.86	313.8	316.56	313.57	315.41	313.51	309.58	311.41	313.44	314.41	313.72	320.34	313.99	318.08	311.67	307.32	312.85	315.47	310.72	320.01	315.86	315.97	313.09	312.9	312.82	317.68	321.24	318.18	320.59	316.47	313.72	312.88	316.2	316.5	316	321.85	312.63	312.9	313.59	316.53	317.83
307.01	308.05	307.69	306.22	309.95	310.2	316.87	308	310.71	309.55	303.4	310.83	307.32	310.51	310.44	307.5	310.7	313.31	306.15	306.8	307.54	310.75	309.36	306.92	311.65	311.32	307.66	308.29	305.85	305.37	313.49	306.81	307.44	304.85	310.58	306.53	313.34	311.6	311	313.72	311.6	308.99	306.19	313	310.63	306.53	307.62	307.66	309.44	310.84
292.44	294.33	293.02	293.52	294.61	292.65	289.76	287.84	294.58	291.32	296.91	298.71	295.45	297.48	299.46	292.3	296.55	295.37	286.06	292.99	300.15	297.86	295.06	292.22	298.93	297.23	292.51	296.21	291.76	297.75	296.31	293.64	293.59	290.93	290.58	295.61	293.76	292.87	287.73	292.74	299.59	286.82	291.56	295.72	295.9	297.74	293.98	296.01	294.39	297.17
309.26	309.22	317.84	312.67	311.07	307.8	309.33	313.47	308.83	309.51	315.86	310.57	305.66	315.8	317.82	313.74	307	310.94	307.77	310.84	312.05	305.29	308.92	312.14	309.48	311.79	309.73	307.43	311.28	306.09	315.07	306.83	312.71	307.02	313.99	308.73	308.31	313.41	312.3	312.56	308.57	310.26	314.74	309.16	313.28	315.9	307.56	307.12	311.55	309
303.81	303.37	300.37	302.41	307.2	303.78	300.27	302.99	297.67	297.38	299.97	303.94	307.64	301.94	304.16	303.3	303.06	307.12	308.37	303.69	307.97	304.84	302.47	300.09	305.32	302.92	305.04	305.67	304.08	302.06	305.61	304.35	304.63	306.01	299.51	301.37	299.35	300.65	301.67	306.82	301.73	303.45	301.85	302.3	304.25	307.38	302.72	307.35	300.93	304.46
308.39	308.33	305.68	302.16	301.65	306.95	305.09	306.55	305.28	305.19	304	307.5	308.04	305.87	310.47	303.95	306.89	309.99	304.35	308.59	306.36	310.06	306.94	306.5	307.65	304.76	308.08	312.79	305.47	307.74	306.28	302.97	304.32	307.1	312.7	307.29	307.55	305.88	303.46	306.42	308.25	308.23	307.16	304.5	304.32	307.33	306.57	305.75	306.01	305.29
304.83	307.05	300.48	304.31	301.56	303.24	304.1	299.47	304.67	301.8	303.88	304.06	305.28	302.06	301.84	301.09	303.51	299.96	302.1	304.36	304.94	299.85	301.56	304.81	299.84	302.71	305.48	306.21	304.84	301.12	304.46	304.19	302.17	303.48	302.26	303.95	299.1	303.26	303.39	310.61	306.64	305.72	303.97	300.65	305.27	304.85	305.01	304.52	301.01	306.1
307.64	303.46	308.96	304.06	305.24	306.41	304.77	306.02	304.58	304.97	308.23	306.02	308.01	307.18	301.11	304.96	304.97	307.39	304.41	306.95	304.33	304.02	307.65	307.04	304.74	305.43	305.17	305.7	304.99	302.94	302	303.12	310.08	305.72	308.12	308.82	299.91	306.16	304.22	304.06	302.32	307.71	301.88	299.17	305.9	306.9	304.04	305.58	310.36	299.11
309.83	304.09	299.04	306.39	303.22	311.96	308.18	304.52	303.88	304.65	306.7	307.2	306.62	303.65	304.61	302.13	304.03	305.11	308.39	302.38	305.1	307.49	311.81	305.49	304.94	305.32	307.25	308.05	303.87	303.77	314.07	307.74	307.08	308.78	309.74	305.17	310.14	307.13	305.89	307.89	307.8	302.59	307.94	302.81	304.35	305.03	310.89	303.09	307.17	303.43
314.28	317.96	313.77	315.25	310.94	316.14	313.24	323.07	318.97	317.35	314.52	315.26	314.65	315.18	317.11	315.5	314.43	313.8	318.26	313.16	313.71	317.01	311.96	315.63	312.61	318.03	316.05	313.66	315.82	316.68	316.28	312.81	318.8	314.21	316.64	318.08	315.33	315.99	318.5	318.75	313.74	312.66	315.6	318.89	313.86	313.03	314.03	318.18	313.32	311.74
313.39	312.03	319.76	319.31	312.66	316.54	311.1	319.75	319.03	314.5	318.06	311.65	312.65	308.81	314.73	319.08	316.71	316.2	318.11	324.93	313.05	321.1	312.62	317.62	320.34	318.9	317.44	314.42	319.89	310.86	318.96	312.99	311.8	322.29	314.5	317.7	316.17	317.49	319.46	312.48	315.83	315.06	315.64	311.7	311.9	318.91	310.93	317.37	311.61	317.14
303.97	308.14	306.43	303.56	305.36	307.93	306.28	305.29	301.36	309.31	300.12	304.69	305.85	305.84	297.64	304.96	303.21	309.65	303.65	305.56	300.98	307.39	304.03	306.1	306.73	299.61	301.93	304.51	302.12	305.53	306.06	300.09	306.11	311.59	304.82	304.3	299.35	304.77	308.2	305.59	301.6	300.14	302.01	304.62	301.84	308.2	306.91	304.49	301.47	307.36
309.46	305.76	303.15	306.13	300.15	306.92	301.67	300.96	305.32	300.67	309.14	299.9	301.54	299.1	298.63	302.59	303.28	306.04	305.51	304.63	301.91	306.61	308.87	303.05	302.85	300.53	300.67	302.67	307.01	304.65	304.78	306.86	301.8	302.84	303.28	301.35	301.93	301.6	307.91	311.15	305.27	303.86	301.3	303.08	304.1	304.54	307.85	299.53	308.01	303.42
305.21	297	296.85	303.51	299.09	305.68	296.6	301.3	302.76	297.86	295.59	301.78	305.29	294.73	307.42	299.39	302.98	300.74	300.09	292.37	305.75	303.87	299.79	302.81	303.57	301.31	304.9	301.78	301.18	301.06	302.43	300.62	301.85	305.69	305.2	309.76	299.03	302.61	301.63	301.27	301.54	300.41	301.81	296.85	300.65	298.48	301.44	299.12	294.73	301.32
313.91	311.72	308.62	320.37	311.68	313.31	310.85	309.69	317.78	314.86	312.48	311.27	313.84	318.19	312.7	317.74	316.58	311.46	317.17	311.71	313.42	311.67	319.47	314.97	312.97	310.19	309.44	311.04	313.51	315.71	313.45	320.2	312.49	315.75	313.75	316.32	313.11	309.32	314.88	312.34	318.98	314.66	311.73	309.27	321.42	312.93	309.79	309.64	314.38	309.11
332.67	328.89	324.73	321.76	328.31	327.61	329.02	326.56	326.3	325.94	326.79	327.18	326.89	324.53	329.91	332.23	328.17	330.78	324.67	329.27	326.45	323.96	321.2	327.55	329.89	322.08	326.01	329.27	329.84	331.76	327.98	325.63	329.37	324.9	323.99	335.4	328.68	324.24	326.06	323.37	328.32	327.62	332.82	322.26	330.19	323.49	323.71	324.38	325.44	321.97
303.29	310.97	317.62	312.32	313.13	316.13	311.74	310.88	312.81	311.3	307.67	313.82	315.15	310.14	309.53	312.98	314.43	311.44	315.51	315.08	311.94	314.07	312.36	313.52	315.62	312.64	312.91	310.76	315.83	311.87	313.01	308.73	308.7	313.01	315.49	313.37	313.11	306.29	315.92	311.58	316.95	309.02	313.62	312.85	308.96	313.73	310.4	314.95	313.01	314.23
307	304.66	313.48	308.73	307.93	311.63	309.07	311.43	307.86	310.67	310.18	310.63	310.07	311.02	310.2	310.14	308.22	310.12	311.78	307.5	310.76	314.1	309.7	310.69	311.65	312.05	309.77	305.45	310.23	309.18	313.14	308.37	307.57	307.21	311.37	309.45	306.87	315.04	311.06	309.56	308.5	310.09	307.51	313.49	310.96	310.13	309.87	309.49	305.31	311.78
303.39	297.26	303.09	303.8	302.51	298.82	305.2	307.27	304.79	305.59	303.02	303.54	302.32	298.8	304.81	302.48	300.42	304.19	301.38	302.99	298.79	306.86	299.9	301.76	307.87	305.2	305.18	303.07	302.76	302.25	300.26	301.39	304.28	307.55	301.22	306.02	302.74	302.78	308.65	302.43	306.68	298.8	303.01	301.15	304.28	306.59	305.37	305.6	304.42	304.78
320.21	319.57	317.56	316.27	317.37	315.82	316.69	322.16	315.2	318.66	318.21	321.31	317.96	318.45	315.21	318.53	319.9	316.69	317.74	318.04	322.57	321.92	319.71	317.75	315.69	322.96	318.16	321.48	321.07	320.49	321.77	327.71	319.38	319.6	322.62	316.89	318.75	315.86	316.71	319.16	320.48	319.9	316.56	316	320.16	316.34	323.88	319.14	318.67	319.95
313.57	320.75	319.92	317.21	318.08	318.27	320.6	314.64	318.86	320.79	317.54	317.96	317.36	318.31	319.32	316.06	319.72	314.89	319.26	317.77	318.76	318.9	312.83	321.92	320.68	318.19	312.2	316.74	319.67	320.78	315.79	317.63	318.17	315.7	319.5	319.66	319.51	319.83	321.1	316.22	318.73	315.4	320.04	320.87	320.21	318.02	314.26	314.76	315.22	316.65
295.78	297.96	295.51	294.16	296.63	294.24	299.23	292.87	293.79	299.22	292.75	288.23	294.59	287.1	295.13	295.21	295.44	293.06	296.26	296.45	290.77	296.1	288.58	291.83	294.31	292.5	294.39	291.75	291.74	293.5	293.52	289.95	290.64	295.88	295.92	291.38	293.66	292.42	301.94	289.47	296.2	295.49	295.29	288.84	302.14	292	299.12	288.74	292.77	296.57
325.53	324.41	325.87	330.05	325.68	324.85	323.29	329.52	325.61	323.11	325.95	322.86	326.24	325.08	325.23	325.02	323.15	325.73	328.1	324.74	324.67	317.07	322.89	327.48	330.71	322.97	329.56	327.14	327.81	326.42	321.68	322.85	324.12	326.27	327.08	327.03	327.57	322.67	328.04	329.07	324.52	321.75	327.34	324.68	328.52	322.75	325.66	324.14	325.65	322.6
307.06	300.61	304.15	299.91	309.04	300.01	302.72	304.19	299.45	305.86	298.86	301.02	302.08	304.97	300.03	306.8	305.43	300.64	303.31	301.25	305.35	306.12	301.18	304.97	302.07	303.02	300.66	305.09	301.66	301.01	299.12	302.66	299.93	306.05	299.17	299.16	302.69	302.08	303.66	301.09	305.31	297.17	299.9	308.48	297.05	303.35	299.49	306.54	302.07	300.38
305.02	309.69	307.01	304.21	298.9	309.84	308.64	307.36	300.66	306.17	307.39	309.42	301	309.67	301.09	299.58	302.05	306.18	305.42	300.56	303.24	304.79	298.68	302.73	303.74	305.87	305.65	303.3	301.78	305.72	301.6	306.01	308.92	304.65	307.93	299.74	299.84	306.15	304.68	307.42	305.41	302.88	303.43	305.45	304.23	307.47	301.94	306.44	301.71	305.85
301.87	300.42	299.2	299.41	300.85	300.23	298.03	305.93	302.33	304.73	307.34	303.55	298.89	302.43	305.65	303.78	302.51	309.15	305.79	302.5	304.47	308.5	303	302.49	301.74	303.94	303.49	298.29	304.06	304.57	301.82	301.75	301.63	301.41	305.96	303.17	309.72	301.8	302.71	308.48	302.05	305.12	306.43	303.87	303.34	307.05	304.45	305.63	298.82	304.05
309.69	306.9	310.5	305.25	309.51	306.64	310.43	309.07	306.94	300.2	299.93	304.52	306.59	303.5	306.3	307.48	308.29	307.94	304.22	305.73	305.47	304.8	305.67	305.12	303.35	302.79	303.88	304.8	308.22	309.63	309.25	303.83	312.41	303.15	305.35	306.69	305.94	306.69	307.5	305.47	310.27	305.51	307.75	303.28	304.53	302.62	305.5	303.88	309	305.78
306.49	304.19	304	303.75	303.7	302.8	302.84	298.11	303	300.66	300.62	306.59	306.92	303.9	307.78	307.6	301.37	299.37	306.27	299.44	304.7	299.39	304.23	308.46	302.4	300.93	300.61	302.32	300.24	303.52	307.78	305	304.52	302.96	299.11	300.21	301.75	308.25	300.64	306.24	305.81	302.39	306.13	304.07	299.41	299.67	300.39	306.91	303.08	301.75
304.16	304.63	302.96	297.3	306.33	304.11	305.84	307.44	299.59	305.68	301.14	300.66	302.9	302.67	301.91	298.77	305.66	306.26	305.19	301.39	303.33	304.96	296.24	303.76	299.35	303.62	303.47	300.37	304.04	306.48	306.8	302.33	301.37	301.52	307.67	301.47	300.44	308.87	300.11	308.19	297.68	302.95	301.12	301.92	305.07	306.68	303.13	302.41	305.15	307.67
294.4	290.82	293.74	298.3	297.73	296.24	292.52	291.72	292.27	294.33	291.69	296.38	294.9	298	295.43	294.56	297.67	295.48	295.89	295.71	293.8	297.38	294.01	295.11	290.75	291.78	292.57	293.96	292.47	292.11	295.5	294.05	294.58	291.11	292.88	293.27	293.5	297.17	298.51	291.38	294.45	293.04	297.61	299.9	289.26	294.69	294.74	295.1	296.56	294.64
301.38	303.34	300.6	303.13	303.71	301.44	302.14	299.7	301.24	299.6	301.42	296.35	302.07	301.09	302.23	300.65	299.66	301.93	295.64	294.86	300.37	298.42	300.49	295.87	299.09	302.01	301.49	300.05	301.41	299.02	301.09	301.52	303.91	303.36	296.61	301.78	303.19	295.46	301.22	303.1	298.64	301.36	298.33	298.51	294.52	302.14	296.11	304.28	299.48	305.23
304.02	300.92	308.13	305.64	302.66	297.57	306.73	306.38	304.5	300.9	306.33	305.07	300.56	308.3	300.12	303.69	301.88	300.3	302.29	303.11	299.79	305.4	301.34	306.6	304.18	300.86	303.83	302.83	303.68	306.25	303.91	301.53	299.37	303.8	305.87	297.56	305.74	302.81	299.09	303.19	300.24	304.64	302.69	304.45	305.16	304.99	304.85	303.93	303.2	300.73
313.25	314.47	315.09	309.13	311.71	308.73	316.19	309.74	310.27	307.8	312.63	314.33	319.08	306.14	315.89	310.63	308.2	313.78	314.31	315.33	306.52	306.84	311.35	309.18	310.19	312.58	311.96	305.85	312.5	312.94	312.51	308.96	309.81	308.21	310.13	308	312.9	309.77	315.21	314.23	310.17	313.76	312.13	313.43	305.33	313.92	310.27	313.33	311.94	307.6
311.86	313.64	312.26	314.37	311.18	313.36	316.16	318.96	317.68	315.38	315.49	315.24	318.32	311.44	313.44	316.34	314.45	309.14	311.58	316.33	317.91	319.29	311.38	308.11	313.32	315.25	315.47	318.87	312.91	316.27	311.6	316.16	316.46	315.59	314.35	320.53	314.46	307.26	314.65	316.94	308.81	315.84	312.25	309.34	311.77	309.04	314.09	310.97	314.92	313.43
305.78	303.28	302.51	306.48	304.56	304.82	304.54	300.51	306.21	307.05	303.71	302.94	304.28	305.75	301.58	304.9	308.42	302.7	306.68	302.33	300.55	302	304.67	297.88	303.09	307.86	301.2	304.28	304.27	302.63	303.03	300.38	301.86	304.26	298.43	296.59	297.61	303.76	305.18	299.8	301.69	300.94	303.07	301.97	304.71	305.23	302.16	308.39	303.11	304.95
321.77	317.93	317.74	314.75	320.47	315.33	316.2	316.3	320.17	316.47	317.22	318.55	318.13	316.76	315.67	314.79	316.79	318.95	314.19	321.48	320.05	312.54	320.08	310.93	317.57	317.49	319.53	319.36	315.68	316.69	315.11	316.06	314.81	316.99	317.73	311.06	317.14	320.93	319.96	317.8	316.08	321.24	318.82	314.45	313.86	319.46	315.57	323.58	318.46	317.25
315.5	313.03	322.18	316.83	314.29	316.17	318.41	314.66	319.12	314.22	311.78	316.81	319.61	314.1	319.75	313.36	314.84	320.27	317.03	320.58	316.28	320.82	315.01	316.71	318.97	317.41	320.73	317.32	315.78	322.35	320.49	316.96	319.19	315.64	323.21	318.08	316.58	320.5	317.1	318.07	315.6	318.15	320.41	318.12	318.05	314.82	318.98	321.13	318.45	319.59
311.45	306.83	306.18	309.69	305.48	301.66	306.02	309.38	310.85	308.25	304.65	310.43	307.7	311.37	307.99	307.77	306.47	307.71	306.97	309.24	304.88	305.52	306.23	305.9	305.05	304.24	308.19	308.62	303.75	304.07	311.46	310.69	305.89	306.83	304.89	301.19	302.98	304.66	310.34	307.85	306.25	305.46	311.23	308.41	304.18	305.4	311.46	308.86	305.51	305.59
314.85	316.86	318.06	320.68	316.49	314.49	316.46	314.75	314.02	312.05	315.87	318.49	321.05	314.64	320.75	316.73	318.8	307.78	316.45	319.69	316.97	316.34	309.08	319.38	318.11	313.74	315.38	320.74	318.23	317.45	315.23	315.77	311.3	320.19	322.39	317.7	320.07	315.38	321.56	322.42	323.12	318.98	314.09	318.32	317.55	315.65	319.13	315.04	317.68	314.99
329.59	325.23	325.98	328.77	331.44	325.75	327.6	323.91	329.73	326.42	327.87	322.75	323.4	324.54	326.15	332.44	327.6	330.79	328.96	327.92	326.44	327.76	334.17	322.1	327.52	324.86	325.88	326.23	327.4	327.68	326.55	324.35	325.03	328.31	328.57	328.2	323.16	328.34	329.56	321.61	331.42	327.74	325.82	326	326.77	327.32	327.68	330.57	324.89	326.03
328.39	329.41	328.82	325.06	324.49	325.21	325.25	331.35	325.02	328.58	327.71	327.56	327.75	326.74	330.38	328.05	331.44	329.35	330.9	329.17	328.63	328.88	325.85	325.25	326.61	329.84	331.8	331.24	326.3	326.83	328.63	329.78	326.08	323.75	331	325.76	329.57	326.69	324.27	324.25	326.65	325.14	326.83	328.28	328.67	324.76	326.08	326.86	335.28	326.62
316.92	318.2	314.58	317.87	315.34	315.7	318.61	316.72	320.15	316.05	319.5	318.66	315.14	318.09	317.17	317.55	313.26	313.72	314.89	314.52	317.63	313.38	319.1	317.25	325.12	321.91	317.76	315.49	315.01	314.94	316.55	315.08	314.09	319.57	316.33	315.79	318.15	316.84	313.27	320	320.81	320.89	321.49	314.33	320.67	316.24	316.43	313.93	314.57	315.4
303.55	303.65	305.06	309.71	307.34	307.25	306.44	303.15	307.32	303.52	307.2	304.77	303.09	305.31	307.9	300.57	308.65	304.47	305.08	304.25	305.19	308.34	302.44	305.02	298.49	300.77	304.24	305.67	303.89	301.19	305.07	302.86	306.22	302.78	309.24	306.28	304.58	308.27	299.75	308.66	306.94	306.32	302.38	307.42	303.99	310.16	306.34	305.9	306.63	302.81
316.17	317.36	313.8	314.51	312.26	308.74	320.09	313.37	312.81	313.97	311.59	312.96	315.47	312.51	315.78	316.91	316.15	313.44	314.86	319.44	308.18	316.31	316.13	315.61	313.52	313.05	315.13	311.74	311.98	312.04	311.71	310.96	312.48	311.68	312.71	314.72	308.56	315	310.5	315.17	316.3	313.5	316.05	313.45	315.01	320.06	314.58	316.71	321.3	309.98
302	298.97	298.26	297.89	301.39	295.55	304.24	296.57	305.89	303.1	301.39	310.48	297.11	304.42	303.17	304.73	300.25	300.72	301.04	300.09	302.46	300.92	301.68	303.34	295.08	303.45	293.11	298.26	302.14	302.8	303.89	300.84	298.94	304.36	300.06	302.32	296.26	298.45	299.45	306.8	300.25	302.76	303.41	298.87	301.22	301.15	297.6	295.34	300.56	298.16
305.28	304.76	307.67	305.9	308.08	308.46	308.27	313.55	310.74	312.35	304.81	305.51	301.5	311.28	311.83	310.27	305.16	304.54	307.11	304.94	308.6	307.86	309.63	303.15	308.76	306.17	309.63	307.26	313.64	307.91	303.43	312.09	310.09	305.47	309.88	304.03	305.88	308.24	307.52	306.79	303.22	306.73	308.17	311.54	312.02	304.49	302.56	306.1	302.36	305.8
308.55	312.01	312.4	316.83	317.63	312.48	319.52	306.39	315.39	313.38	314.48	307.91	315.73	314.83	310.67	315.5	313.84	309.89	310.44	313.28	313.18	311.52	309.17	316.24	315.66	313.57	319.17	316.48	309.8	310.17	314.95	305.93	311.87	311.17	311.18	316.59	315.15	314.79	315.46	309.75	308.93	318.15	312.88	312	311.37	318.05	312.5	312.4	314.52	312.85
310.04	309.36	310.64	311.18	311.71	307.78	311.83	314.3	311.1	310.2	312.2	307.72	310.3	308.41	304.84	311.56	306.7	309.74	309.68	313.09	309.1	312.11	312.29	306.61	312.39	309.68	309.53	311.99	307.22	308.59	310.76	310.04	312.12	312.97	313.7	308.66	309.58	308.21	311.91	307.15	314.89	311.82	309.56	305.78	313.21	312.72	312.05	307.49	311.59	314
318.43	317.84	310.4	315.13	320	315.45	313.39	319.28	320.06	315.28	313.14	319.16	319.29	318.07	317.38	315.71	320.23	314.84	316.45	315.76	317.14	312.57	315.64	316	316.42	317.82	312.96	317.97	311.48	315.85	315.46	316.75	316.82	313.92	320.18	317.21	319.8	313.84	314.05	317.41	315.16	315.13	316.41	320.29	311.55	320.21	314.31	315.86	315.85	313.33
297.05	299.43	298.97	305.65	300.71	297.91	301.57	296.26	300.46	303.07	296.6	298.78	297.93	298.89	296.38	299.07	303.72	299.28	303.4	297.52	295.57	304.14	299.59	299.73	304.81	305.2	300.59	303.56	301.95	298.14	298.79	297.97	305.24	297.15	297.8	301.43	299.06	302.91	300.17	300.94	307.13	301.29	294.72	299.42	304.27	302.92	300.21	295.45	306.54	296.68
305.22	305.68	306.96	304.45	303.99	304.6	302.72	306.83	305.57	305.82	307.72	306.1	302.93	305.53	305.88	302.41	303.87	303.47	304.3	306.54	308.7	312.4	302.22	304.53	302.71	309.81	303.85	302.64	302.19	301.5	309.03	301.15	301.07	301.92	303.12	301.89	305.61	301.39	301.78	306.94	304.57	308.14	308.06	307.83	300.99	308.35	307.82	304.59	303.2	306.93
293.83	296.24	298.46	293.35	297.63	298.49	298.17	296.59	294.23	295.97	290.89	297.91	295	299.41	295.8	297.64	293.01	295.54	295.03	295.67	300.73	293.71	295.83	298.47	299.7	299.16	299.32	286.32	296.19	295.38	303.33	294.26	299.23	299.88	291.96	298.33	294.49	296.25	300.38	297.94	299.48	295.86	295.87	300.39	298.1	298.53	296.08	297.58	297.39	295.9
304.55	301.95	303.45	302.09	305.54	305.17	305.87	300.46	307.72	310.19	299.22	302.77	307.07	300.32	298.06	303.67	305.37	297.37	306.12	299.74	306.48	305.48	304.34	302.39	304.91	305.46	297.16	302.34	300.01	307.01	307.73	303.45	305.58	305.94	302.3	299.93	304.99	300.5	305.87	303.22	303.21	303.67	296.87	298.14	299.12	302.61	305.14	299.79	300.95	299.26
301.91	303.68	303.61	302.71	308.42	302.13	303.51	298.69	306.44	301.64	303.82	302.2	299.72	303.13	304.72	306.08	303.99	300.32	305.06	303.7	299	303.56	301.17	300.16	303.25	304.06	298.36	301.04	304.39	302.85	296.04	300.42	302.36	302.27	300.87	304.48	303.21	302.21	305.33	298.95	303.2	301.63	307.83	304.25	297.39	303.44	304.29	301.93	299.85	303.15
305.7	305.53	301.93	305.24	308.48	304.06	305.58	310.6	307.07	308.03	304.43	309.5	303.44	303.89	309.23	309.15	309.11	304.57	307.29	308.88	304.84	305.34	304.76	309.66	307.76	306.41	299.48	308.78	306.61	306.32	307.08	311.36	308.42	309.14	305.5	304.5	308.49	303.64	311.35	304.54	305.34	303.69	306.92	303	308.63	303.53	304.43	300.76	304.92	305.8
300.75	301.79	308.26	306.36	301.25	304.96	294.36	299.51	302.59	301.65	305.05	300.73	301.94	302.01	300.33	303.09	308.05	304.72	302.42	299.98	307	303.16	304.81	302.93	302.22	304.66	301.03	303.47	298.55	300.65	303.17	299.87	305.42	300.33	299.71	299.68	306.83	309.41	299.64	308.13	304.5	303.48	307.17	309.38	294.99	301.27	303.07	303.8	308.3	303.55
308.63	311.27	316.15	311.8	314.06	317.4	306.05	309.92	314.67	315.73	314.8	315.9	308.82	311.4	308.53	309.58	308.43	310.69	309.27	316.34	311.67	308.57	314.02	306.11	310.03	309.28	310.8	311.3	310.48	311.26	309.19	313.08	312.39	315.13	309.15	313.89	310.12	315.75	310.34	307.34	308.96	310.51	307.6	308.52	312.13	314.75	310.25	305.01	309.13	306.4
320.55	317.49	315.09	311.44	316.01	320.03	320.62	315.58	313.1	316.67	314.09	317.69	314.47	311.88	312.64	316.36	319.93	318.51	318.77	314.26	314.34	315.06	316.17	318.26	313.8	317.28	316.65	310.58	315.76	320.91	314.41	314.75	322.62	313.72	315.61	325	310.34	318.03	318.58	315.47	313.67	318.33	315.43	318.79	313.88	317.84	316.14	318.74	320	313.31
313.45	315.3	312.05	315.96	314.38	318.01	309.71	315.36	316.85	312.19	313.29	316.92	309	317.5	312.63	315.34	314.18	310.11	319.29	316.99	315.82	319.31	318.37	315.15	317.26	313.28	311.5	314.46	319.94	313.72	314.92	315.68	316.95	319.78	316.41	312.25	318.29	310.19	310.82	313.22	313.28	314.08	310.3	312.81	310.2	317.8	315.5	315.56	314.29	313.61
295.03	294.6	295.64	296.97	298.5	292.78	300.55	298.76	295.87	294.36	295.65	297.81	294	292.97	296.48	290.3	299.58	294.98	292.22	299.86	296.07	292.08	292.57	293.12	293.01	300.3	294.61	296.65	292.09	296.99	295.09	295.22	297.6	299.4	293.84	295.61	288.19	300.91	299.07	295.45	295.24	291.18	300.12	293.97	298.66	292.95	297.37	292.44	295.3	287.72
295.89	306.29	300.1	300.08	307.6	301.11	308.27	305.75	308.79	307.15	304.85	298.78	307.61	305.06	303.4	307.25	304.3	301.89	305.03	305	302.55	303.43	303.77	306.19	305.83	304.05	306.98	303.8	311.17	307.42	306.59	303.4	306.59	300.93	304.27	303.47	306.46	300.79	306.8	303.92	301.47	295.39	303.8	300.2	305.79	304.22	304.26	301.61	301.04	300.34
311.7	306.9	311.15	316.08	310.61	312.36	312.56	310.52	308.79	304.58	313.87	313.92	310.93	307.83	312.8	312.06	311.45	308.47	312.5	312.96	308.28	314.39	306.97	311.87	308.38	311.92	312.11	310.69	308.78	313.22	309.91	306.9	306.85	311	311.73	313.97	314.12	311.83	306.23	306.03	317.38	316.75	311.02	313.21	310.33	314.89	312.79	310.6	311.94	313.08
326.12	332.89	330.18	323	327.75	330.02	333.42	329.74	329.23	329.49	330.93	323.76	325.67	329.76	326.08	330.44	328.24	326.74	326.12	320.98	326.61	326.62	329.51	329.09	329.62	326.61	329.03	325.57	325.96	326.43	332.52	332.35	332.54	329.58	327.1	329.53	328.81	324.12	322.47	328.63	331.12	327.13	322.84	330.48	329.16	329.59	322.9	327.81	326.1	325.78
304.55	303.08	305.03	302.5	304.43	304.21	305.21	302.52	302.77	298.91	301.01	301.01	302.66	308.66	301.09	307.38	301.58	306.61	303.55	307.87	303.54	303.53	303.19	302.53	303.18	301.66	308.55	301.44	302.7	304.22	305.07	305.64	302.6	303.67	302.92	299.51	302.71	302.18	302.53	299.32	308.71	303.61	300.56	302.31	302.17	304.12	303.1	306.19	300.81	302.7
316.87	307.53	318.41	317.59	314.81	314.27	309.2	314.43	310.77	317.83	313.48	316.41	313.28	315.84	312.76	314.08	312.21	316.83	315.83	315.41	312.07	311.14	312.36	314.84	314.99	314.17	312.58	311.92	316.47	316.88	313.81	317.81	312	314.13	315.43	318.43	310.54	316.34	318.03	311.93	311.61	309.8	310.19	310.77	312.79	313.27	316.14	311.51	314.63	313.1
297.71	289.67	298.14	293.81	296.93	296.58	298.3	300.91	294.1	292.91	296.6	301.82	299.75	299.75	295.06	296.05	298.56	299.43	300.33	294.72	297.56	293.55	294.51	298.61	298.17	298.66	296.05	299.15	291.89	297.8	297.59	295.71	300.71	293.31	297.42	297.23	295.21	288.46	297.79	298.68	301.62	297.19	294.53	292.87	302.18	291.97	298.5	294.97	301.42	299.01
317.57	316.46	315.42	311.47	316.21	316.36	312.24	314.9	319.11	313.45	317.2	311.73	318.79	313.49	308.97	315.92	312.52	309.56	318.08	314	322.9	311.68	316.02	315.89	315.54	311.37	319.14	317.11	311.54	316.33	311.73	311.33	315.47	313.59	313.03	315.56	316.2	315.61	315.52	310.6	310.48	319.3	311.29	311.78	312.57	320.8	318.8	317.16	318.05	319.44
316.28	310.04	310.58	314.02	318.67	313.48	315.24	314.82	315.25	311.69	313.28	313.1	310.74	308.94	314.42	316.18	316.33	315.11	311.67	319.72	312.05	315.74	316.71	315.91	312.86	319.79	312.88	319	315.2	315.39	318.5	319.21	316.32	311.54	312.9	315.72	310.52	314.51	319.01	316.42	315.77	313.95	315.09	312.98	316.03	314.03	315.5	316.14	311.36	312.48
302.73	306.42	304.43	305.97	307.12	307.92	304.53	300.63	303.81	307.31	305.43	307.94	309.82	308.76	308	306.81	302.11	306.32	305.02	305.01	305.41	310.08	307.58	303.15	299.86	307.28	301.41	305.73	303.27	307.96	303.23	304.38	307.78	312.14	304.75	307.09	301.93	304.58	305.13	303.05	304.62	306.96	304.23	306.66	302.98	305.46	308.07	302.64	307.29	300.95
313.52	312.7	310.45	312.19	307.04	306.92	313.01	306.38	307.25	311.33	308.62	312.65	313.24	312.55	317.07	311.2	309.04	309.14	308.92	309.77	308.89	309.22	308.02	306.47	313.55	311.2	307.65	310.72	315.73	303.59	308.63	312.94	305.89	311.9	308.06	310.04	307.89	314.43	315.02	319.15	311.47	309.09	306.59	314.81	303.37	315.06	312.62	312.6	311.57	310.07
321.08	327.67	328.69	326.62	328.24	322.09	324.98	326.16	323.17	328.93	330.07	329.61	319.06	327.88	321.18	330.39	326.35	318.05	325.87	321.25	327.03	329.58	323.07	322.47	323.88	325.28	324.79	323.4	323.73	323.59	320.37	327.12	326.15	325.28	324.35	325	325.25	325.28	323.95	324.69	328.4	323.26	324.78	322.65	322.3	323.92	321.44	322.57	319.08	322.11
317.57	313.75	322.12	321.78	320.27	315.83	316.66	316.8	318.43	321.22	319.29	323.35	312.63	320.49	319.98	318.05	318.71	319.84	316.13	319.48	318.75	315.83	320.71	319.88	316.33	319.76	322.81	320.14	320.64	320.05	320.7	320.35	319.1	313.01	315.39	321.1	321.89	320	315.92	324.9	316.59	321.57	322.97	319.14	323.25	320.17	318.36	316.62	322.04	312.7
313.84	317.12	309.89	317.17	312.17	316.01	312.01	310.76	313.51	311.06	315.77	309.22	311.72	309.34	318.08	307.5	316.02	316.72	309.66	310.08	308.95	316.73	310.47	312.34	310.39	304.74	312.04	309.92	315.65	313.07	309.25	317.41	310.62	312.42	315.44	313.89	318.08	309.26	312.88	312.25	314.44	318.02	308.4	310.54	310.42	316.34	309.58	311.35	311.05	314.48
315.03	317.69	318.28	319.73	317.11	320.15	322.12	317.97	318.82	316.33	318.05	314.83	315.84	322.31	322.51	317.68	317.78	318.75	319.25	325.15	319.7	318.71	316.32	324.2	320.11	319.71	317.88	319.61	319.65	317.56	318.33	317.65	320.93	315.51	317.96	315.59	316.75	319.2	318.01	321.38	318.07	319.17	316.55	315.94	317.43	312.45	316.58	316.36	318.01	316.96
315.92	312.8	311.58	313.88	311.03	313.84	318.46	315.78	315.28	311.26	313.02	308.85	313.2	311.04	312.32	313.82	315.11	314.24	315.54	315.71	317.97	315.36	317.09	311.15	308.03	316.32	313.03	315.2	305.92	317.11	315.33	312.45	315.2	310.92	319.07	315.75	312.64	315.56	313.58	312.69	313.39	311.77	310.2	309.81	319.27	312.94	311.53	302.99	314.67	320.08
312.47	312.22	315.74	316.93	313.2	309.2	313.52	312.21	311.22	309.97	311.48	308.44	313.88	312.78	313.02	312.65	311.38	312.96	316.87	311.9	310.87	315.21	310.88	307.22	316.42	310.09	312.02	309.15	312.6	313.87	310.76	313.3	311.29	315.59	312.71	314.23	307.87	312.18	312.45	313.15	315.62	313.03	315.61	315.47	316.85	312.95	313.86	309.54	321.65	315.75
298.93	295.02	299.83	297.63	296.48	296.25	298.34	294.28	297.44	299.14	297.33	295.74	294.75	296.46	297.91	295.01	297.84	300.6	295.63	299.75	300.94	298.65	296.31	296.61	300.37	295.6	300.58	297.68	294.12	297.4	294.69	297.24	295.47	300.32	297.1	293.31	293.21	298.05	297.81	295.8	299.13	296.09	295.99	293.88	297.15	295.47	296.47	296.06	299.18	295.8
323.98	328.86	326.43	325.82	334.16	330.86	325.03	336.56	329.21	334.23	326.18	330.84	330.17	327.39	329.59	333	329.65	332.67	329.32	331.99	332.8	329.29	323.39	331.64	324.48	330.63	327.7	326.05	333.21	327.23	332.96	330.29	325.03	325.34	329.61	329.78	323.23	327.91	330.03	331.12	328.32	331.84	325.85	329.43	333.2	334.62	323.29	330.19	327.86	327.61
306.01	312.9	302.17	303.74	304.07	307.36	302.94	306.63	305.88	302.74	305.36	305.21	304.54	306.64	308.83	306.34	300.7	305.24	303.66	301.73	302.35	307.07	305.86	304.76	305.17	307.29	304.18	305.67	300.49	302	307.81	301.23	303.8	305.26	303.63	302.74	308.26	305.44	298.49	307.8	303.09	302.02	309.95	304.96	302.37	301.13	303.51	307.84	302.62	305.85
327.69	325.59	328.39	325.36	330.48	325.45	331.54	330.43	331.23	328.77	326.65	331.69	328	327.69	326.49	323.74	320.35	325.16	324.87	325.59	327.43	328.86	326.05	328.07	327.85	321.83	333.53	327.36	325.51	333.91	326.62	330.08	329.91	328.69	323.9	328.41	326.09	327.02	321.13	321.66	329.11	328.62	326.53	323.21	326.18	328.19	323.56	326.44	321.75	323.16
307.72	308.37	305.22	299.25	307.3	304.22	304.72	311.5	306.53	307.28	306.14	303.08	305.73	306.38	305.43	305.84	310.54	305.51	308.52	306.68	298.48	313.94	303.8	306.75	303.19	310.37	305.4	308.7	305.73	307.93	307.7	309.27	305.41	306.75	303.26	306.05	303.63	303.68	306.41	308.75	301.3	305.09	309	307.7	309.85	307.7	301.88	309.93	307.79	305.26
303.68	295.87	304.34	304.68	299.87	304.66	298.42	302	299.17	299.99	300.93	303.86	302.53	307.33	296.56	308.36	298.53	302.86	303.11	303.74	305.55	300.23	297.85	301.09	298.59	299.18	295.77	304.11	300.52	299.29	294.52	306.37	299.21	303.86	296.68	304.39	301.99	300.01	304.37	302.48	296.58	303.05	301.04	305.11	304.33	304.74	305.34	301.7	299.01	300.91
298.36	302.07	302.1	297.79	303.6	299.48	294.63	299.31	296.8	300.06	302.43	300.31	297.46	300.06	300.79	295.27	296.59	296.45	296.51	300.32	299.95	297.26	293.66	300.96	298.79	299.27	298.07	302.64	299.53	301.01	297.46	301.04	301.57	302.36	295.62	295.49	301.99	305.15	300.59	301.27	298.98	301.75	299.81	299.72	303.36	304.82	301.85	301.43	304.4	300.86
303.53	304.85	303.87	304.02	303.16	305	302.51	308.89	299.49	297.27	300.76	302.03	302.52	296.37	299.01	304.23	308.85	299.85	299.88	307.06	302.72	306.12	303.07	301.65	309.15	304.35	305.98	305.82	304.01	304.55	303.45	303.13	303.47	306.48	307.75	306.98	310.82	303.17	302.72	305.26	307.37	300.82	310.05	302.84	308.84	304.16	306.46	305.62	303.27	305.66
328.02	332.37	323.68	326.77	329.82	326.96	326.64	329.23	325.08	332.68	330.18	324.8	322.47	330.02	329.02	324.44	327.73	326.36	329.14	325.85	325.22	330.1	327.72	328.9	326.93	327.77	329.41	323.54	328	324.71	329.94	331.14	325.48	325.26	331.96	329.33	321.06	332.24	326.43	329.97	327.96	322.97	326.87	332.04	328.05	325.36	324.91	325.99	326.81	330.83
310.05	302.77	307.48	308.01	303.81	308.81	307.32	303.98	305.02	303.6	304.76	303.75	305.4	304.44	308.92	303.03	308.64	303.19	305.16	306.06	304.03	304.94	304.65	306.65	305.46	305.79	300.3	307.01	302.67	301.91	304.24	303.14	306.5	305.4	303.61	309.43	306.21	306.77	303.45	304.67	306.63	308.76	308.91	310.82	304.45	304.53	308.85	305.2	308.9	302.24
306.85	303.89	304.7	303.03	306.83	304.49	303.97	302.17	304.56	301.21	302.92	309.02	305.22	302.33	304.56	306.13	298.68	303.5	303.88	304.94	300.92	309.23	304.57	306.77	305.11	308.82	302.45	306.01	301.44	305.1	301.16	308.89	305.26	304.36	304.57	308.1	300.17	301.1	306.77	303.33	303.8	305.09	308.51	305.89	303.44	306.02	314.41	303.86	310	306.43
315.4	317.73	318.02	317.27	319.33	315.79	320.32	321.87	317.72	314.87	318.76	318.67	315.6	316.99	319.24	319.92	316.05	323.78	318.96	318.58	318.45	321.92	318.29	319.07	317.11	318.45	318.13	320.48	314.89	318.71	317.76	317.77	319.71	320.97	319.91	322.44	319.37	316.69	317.37	315.39	318.69	312.73	317.99	314.84	314.92	318.47	316.23	321.05	320.2	319.4
327.03	330.69	328	327.42	327.97	328.45	326.07	331.48	327.61	324.71	328.33	325.99	323.31	324.88	327.14	327.41	332.54	327.15	328.22	327.16	325.53	331.24	330.18	326.11	327.28	325.06	329.07	323.66	326.27	328.31	330.96	324.73	326.63	327.86	328.07	328.36	326.9	328.06	325.77	326.06	328.15	329.35	321.87	322.17	329.07	329.33	333.35	328.48	324.67	324.24
313.71	312.58	314.1	320.24	311.97	318.02	314.85	307.04	314.12	317.79	314.48	317.01	315.02	310.89	315.81	318.44	315.96	310.95	310.38	315.74	317.05	316.73	311.18	313.82	315.58	313.82	306.48	310.3	314.31	312.45	313.08	314.42	311.35	312.1	317.73	313.19	314.21	309.69	312.9	316.83	313.47	310.41	311.88	319.42	311.84	313.72	314.74	309.53	314.37	316.18
313.08	308.53	315.89	313.15	314.72	316.37	310.34	308.65	314.87	314.52	312.42	310.92	311.61	313.87	311.54	308.67	315.2	309.6	317.11	316.06	313.26	312.48	318.33	310.85	312.42	314.35	311.37	311.86	315.22	314.41	312.77	311.14	310.8	317.46	319.59	312.5	317.59	311.96	310.77	313.78	316.12	309.68	313.46	306.68	314.07	311.89	311.86	315.93	315.38	314.72
310.78	316.78	312.87	317.63	318.44	313.58	312.51	318.26	310.66	316.75	316.87	316.93	319.56	314.58	313.6	316.84	314.96	311.27	316.28	313.06	315.52	320.58	309.66	312.86	310.31	313.23	314.05	311.1	316.76	312.4	310.89	315.09	311.76	313.72	315.71	314.96	312.04	314.19	316.5	315.94	312.06	311.78	311.51	315.03	319.57	316.95	317.9	313.24	315.73	309.27
312.89	317.32	311.87	312.8	309.73	311.34	316.44	315.89	311.3	313.67	313.95	315.64	316.66	319.93	309.22	315.41	311.85	314.98	315.41	312.41	316.83	315.41	316.79	320.77	316.36	312.55	317.23	311.81	311.39	315.76	316.24	315.15	313.11	316.46	314.55	318.61	317.22	313.87	313.38	315.68	314.09	318.41	313.73	312.14	312.41	316.35	317.3	313.76	315.42	315.68
329.74	320.26	331.96	327.81	327.78	326.77	324.91	326.4	328.33	325.51	325.35	334.02	328.31	324.03	327.49	330.92	329.56	332.92	329.35	327.56	327.78	325.14	331.05	325.24	330.74	328.55	324.51	325.05	326.73	328.24	328.3	323.93	330.09	324.61	333.05	325.34	328.69	331.26	326.7	325.96	328.69	326.85	329.47	328.15	324.13	328.14	327.84	327.65	324.09	326.59
302	288.92	295.14	295.66	296.66	293.04	291.67	293.55	293.35	297.02	298.18	287.4	295.23	295.76	294.5	299.97	297.71	296.75	296.15	299.55	300.36	295.8	299.04	293.77	293.48	293.25	295.65	301.48	296.64	293.7	296.1	291.59	298.4	296.28	298.55	295.74	299.36	298.56	293.55	298.21	298.45	299.3	296.25	303.99	298.66	300.06	297.59	297.57	295	299.3
324.48	328.96	330.3	326.25	323.51	326.72	326.77	328.94	322.06	329.53	328.97	324.43	326.8	326.95	327.93	325.62	327.83	323.23	331.87	328.97	319.4	326.51	326.91	327.14	326.85	332.97	326.18	324.86	328.43	320.97	326.92	322.16	329.76	330.18	327.41	322.96	323.05	323.37	324.45	329.03	328.14	326.5	322.94	327.79	330.75	325.45	328.55	329.09	327.67	323.28
311.29	313.24	315.45	312.55	313.61	317.18	314.97	315.79	313.58	315.75	318.1	311.82	312.65	313.63	312.64	313.1	314.98	314.75	309.9	315.64	312.03	308.85	312.59	310.5	309.32	309.33	318.44	316.72	313.71	312.62	312.17	310.08	314.53	314.92	313.74	314.21	316.14	311.79	318.33	313.66	315.24	315.27	311.19	314.42	315.73	316.81	311.13	314.44	309.83	310.21
303.73	302.81	305.55	307.6	302.18	305.86	302.01	303.66	302.12	301.48	305.01	302.87	301.42	298.07	307.26	301.51	303.6	304.34	311.57	303.31	303.87	302.99	308.08	301.98	307.42	295.03	297.85	307.72	304.44	304.79	304.56	303.86	304.45	302.49	304.4	301.53	304.15	305.98	302.07	308.63	303.61	305.4	301.17	302.53	305.67	304.56	302.57	306.51	302.5	306.57
313.16	311.06	312.61	312.15	314.95	314.03	316.27	312.38	316.12	317.46	315.23	312.94	318.79	317.24	314.68	316.69	315.77	313.7	315.95	314.83	310.8	315.31	315.25	314.07	313.1	316.42	311.66	313.31	316.24	314.14	323.61	309.18	314.33	312.92	312.89	315.68	315.11	314.02	316.33	311.41	306.76	305.46	318.66	310.43	314.93	318.03	315.59	319.4	316.88	310.93
317.54	311.08	315	316.39	312.11	318.97	311.36	311.36	313.19	310	313.64	311.97	315.61	313.29	314.12	311.85	313.02	315.16	320.04	315.92	313.28	316.21	317.1	316.63	313.01	317.77	308.31	314.71	315.28	308.98	312.52	313.73	313.39	316.23	309.97	316.44	314.1	317.14	311.07	314.85	312.18	315.7	312.26	311.69	313.48	312.23	312.97	315.23	319.89	310.05
313.47	310.18	313.55	315.55	317.41	311.72	314.05	314.06	310.59	311.65	319.03	311.33	314.98	318.06	313.26	308.82	312.43	315.31	310.81	315.9	317.14	316.39	315.31	309.83	319.29	313.45	312.96	310.98	316.93	310.41	313.15	312.06	307.96	310.63	312.16	313.53	314.37	311.12	316.08	313.26	313.52	310.58	310.38	311.72	314.05	318.81	309.89	317.69	312.48	313.72
298.26	301.42	300.2	301.4	303.46	300.83	302.88	302.04	299.09	306.05	302.78	305.34	304.82	303.19	308.79	309.13	303.43	301.82	305.09	301.35	303.58	303.41	306.02	302.75	305.84	299.3	307.78	299.67	303.15	302.26	301.09	301.45	300.5	297.15	308.53	302.59	303.9	305.4	303.56	300.12	300.91	304.56	303.73	306.17	303.66	307.73	299.25	303.45	302.76	301.64
302.77	305.21	308.98	304.89	307.04	305.92	300.01	302.02	304.12	306.18	301.85	302.03	303.65	304.14	298.63	304.13	303.76	307.54	302.12	307.33	301.06	300.26	304.19	302.55	306.87	308.49	304.03	303.78	301.26	305.17	309.79	303.63	301.37	303.96	310.95	303.63	303.64	306.56	306.21	305.13	303.68	305.4	305.29	305.97	308.92	300.79	306	302.72	304.99	308.47
312.69	306.04	303.29	300.87	301.34	302.43	303.66	302.25	307.71	300.28	299.29	302.64	300.83	303.64	308.52	304.84	304.2	301.31	303.5	306.64	308.9	307.51	304.98	312.06	302.86	304.72	304.72	302.92	300.04	305.73	309.52	311.02	303.27	306.23	306.71	305.17	306.94	306.2	303.98	301.29	304.59	305.47	304	303.89	303.43	305.08	298.79	310.45	306.85	300.96
296.61	308.48	298.95	304.33	305.7	299.48	294.85	302.09	304.18	303.76	300.01	300.55	297.79	302.48	304.05	301.01	303.05	299.2	299	303.08	303.84	302.98	304.31	298.53	300.5	293.71	295.93	302.51	298.59	304.85	296.74	302.86	298.57	295.64	299.72	297.9	297.38	299.71	302.41	294.2	297.61	301.25	299.79	296.01	301.61	304.04	297.52	298.68	296.01	293.89
317.88	319.71	318.3	313.06	317.66	316.05	315.84	315.64	321.21	318.01	318.05	313.01	310.56	317.39	317.73	315.15	317	320.17	315.03	319.63	317.48	323.2	320.29	325.54	317.06	314.53	320.69	317.3	321.06	318.15	321.21	316.59	317.56	318.15	318.52	319.1	317.01	320.23	316.41	319	317.36	318.08	321.09	313.44	321.06	318.39	323.14	319.53	319.39	317.92
314.35	312.75	315.65	318.33	317.93	320.27	318.5	315.67	309.21	316.24	319.94	313.55	317.25	314.79	315.73	316.85	316.65	312.88	310.63	317.24	317.72	317.33	321.37	315.93	315.39	320.93	315.99	310.8	314.3	316.22	318.24	315.41	313.25	315.62	315.21	316.72	312.39	314.99	323.35	319.49	313.61	321.51	316.6	319.56	316.68	322.56	319.05	319.34	316.12	321.49
311.75	310.03	307.71	312.17	314.34	309.53	309.17	312.6	310.69	312.3	309.4	312.1	309.96	315.01	315.98	311.29	314.09	314.38	313.28	309.81	313.64	305.02	311	310.85	311.66	307.56	313.94	311.01	309.49	310.51	304.54	315.33	308.3	312.19	310.75	309.09	309	309.78	311.27	309.86	311.75	310.8	307.35	312.18	311.75	308.13	306.52	312.04	315.98	311.8
314.46	316.09	318.43	319.67	319.68	313.52	322.05	316.26	313.11	319.11	319.66	314.68	320.69	317.89	323.96	324.25	314.57	312.98	317.65	316.01	314.51	320.21	322.6	312.98	316.99	317.31	317.12	318.48	318.99	316.19	320.03	319.7	319.29	319.72	317.18	323.49	314.64	315.99	316.99	320.88	319.98	316.96	315.07	314.79	318.12	316.29	314.02	318.56	317.64	316.91
302.97	304.69	304.04	305.38	302.29	306.29	308.18	301.26	301.07	305.61	300.2	303.27	302.82	303.07	303.73	299.98	299.19	301.14	305.89	300.32	306.6	301.89	293.09	299.51	301.25	303.3	300.5	303.24	300.85	304.3	303.34	303.11	302.51	297.44	304.28	296.94	304.06	301.43	301.84	298	305.34	301.32	302.5	299.71	308.41	303.51	297.24	304.43	303.42	298.24
298.19	295.56	298.62	296.48	297.75	294.33	295.22	293.2	295.63	288.68	299.21	297.69	298.22	299.32	294.13	299.68	293.88	294.19	297.73	301.72	298.27	296.54	292.45	298.22	305.94	297.22	294.03	295.85	299.48	294.8	299.33	295.43	296.28	293.86	295.95	297.73	299.4	292.5	296.57	298.4	295.76	292.31	297.26	295.26	298.59	299.86	297.04	296.16	296.69	301.61
306.2	312.96	303.78	308.38	308.57	303.6	308.28	307.22	305.07	303.09	306.89	300.47	306.79	308.39	305.5	304.21	308.61	306.33	310.61	302.31	311.91	309.97	305.82	306.71	309.05	311.57	302.99	310.56	305.94	308.17	301.14	304.25	309.41	301.38	306.28	306.88	304.75	311.04	308.98	308.41	307.96	305.83	306.09	305.18	305.99	308.14	313.78	309.55	306.85	305.69
291.48	294.52	294.11	293.46	296.7	294.59	294.31	292.05	292.86	291.09	290.4	295.7	291.84	298.72	297.28	297.86	292.11	291.98	292.03	294.74	291.7	294.48	297.76	293.31	295.89	288.27	296.89	295.19	296.51	297.57	293.69	298.5	296.3	294.22	296.56	290.53	295.67	292.96	291.14	298.99	293.47	298.88	292.83	292.41	295.22	291.51	302.44	291.88	292.46	292.65
299.85	301.71	299.05	296.61	303.06	298.83	299.71	302.2	299.43	302.21	300.61	303.08	296.97	298.52	303.9	292.75	303.2	294.35	300.36	305.78	299.21	296.89	301.12	300.85	302.25	301.71	303.12	306.08	295.33	300.69	301.39	307.43	293.84	304.46	298.12	296.28	298.87	298.84	298.6	301.2	302.31	300.22	297.1	301.42	294.27	295.97	301.82	300.09	304.46	305.93
314.49	313.15	313.32	320.41	310.66	313.15	309.58	311.98	316.06	317.63	316.62	317.16	314.17	314.61	319.71	315.27	314.33	316.76	316.68	318.62	310.49	311.64	314.32	318.26	316.53	309.31	311.01	313.33	314.09	310.66	308.81	316.88	314.21	311.21	314.74	313.58	311.41	318.23	316.93	314.73	315.58	316.81	317.41	315.82	312.77	312.25	318.97	317.03	315.34	313.62
320.47	311.85	316.3	314.3	319.22	316.82	310.25	319.08	317.53	318.61	314.42	314.1	319.56	316.55	310.76	309.78	310.8	317.16	311.81	312.96	315.72	314.08	307.67	312.47	312.33	312.85	317.36	315.96	312.21	309.39	313.65	312.9	307.31	315.67	307.72	313.4	315.69	316.45	308.89	313.96	311.38	312.32	311.26	312	308.61	314.93	311.55	312.62	312.74	309.98
289.62	297.59	298.51	297.99	292.05	299.19	299.53	297.95	293.82	294.29	292.51	298.35	295.94	297.48	295.84	289.37	291.8	296.86	294.34	296.81	294.91	291.59	295.64	294.27	298.55	293.24	298.8	298.17	291.12	294.94	294.3	295.29	293.98	292.81	294	297.83	298.82	294.76	294.33	291.4	291.92	297.68	296.09	301.37	293.35	296.71	295.92	295.1	290.63	296.51
312.3	310.18	316.25	311.23	308.16	316.07	319.37	318.01	314.97	315.62	313.33	314.3	317.98	312.18	311.91	315.74	320.8	314.03	315.73	313.74	314.22	313.86	315.33	318.07	316.02	314.56	311.21	313.79	314.76	317.2	312.68	311.21	313.99	307.4	316.72	317.19	312.84	312.59	315.6	318.96	315.01	319.38	314.88	318.81	320.64	313.14	316.22	313.8	314.59	314.2
312.06	312.56	314.08	313.99	307.38	315.55	311.32	313.2	309.08	315.43	316.6	316.33	309.71	316.2	313.83	315.02	312.35	312.57	311.55	315.03	316.97	311.06	315.76	314.16	314.42	308.64	312.98	307.51	311.68	315.42	316.8	317.36	314.3	316	310.82	307.77	314.07	309.16	314.27	314.45	315.6	313.81	315.33	313.26	312.09	315.27	312.38	315.47	316.23	314.62
307.19	309.04	308.14	308.52	307.76	307.6	306.79	306.16	304.08	308.48	308.28	307.77	308.9	310.66	304.66	307.15	306.72	304.27	305.47	306.05	307.93	313.53	312.61	308.86	306.82	306.32	308.88	309.93	312.82	308.47	302.7	309.22	312.34	307.07	303.38	309.13	314.34	310.08	310.43	307.69	313.22	307.62	303.89	308.08	309.94	311.19	303.61	308.46	305.38	309.49
309.72	311.48	312.96	312.69	313.79	313.53	311.6	317.18	307.61	312.67	313.37	311.69	314.82	309.85	316.8	315.88	308.68	316.37	311.82	314.54	310.16	310.43	311.58	309.83	318.03	310.01	312.81	314.73	314.11	319.42	309.19	309.04	313.92	313.65	313.48	314.4	308.26	306.72	313.3	312.2	307.72	311.14	311.47	310.51	308.71	312.5	314.79	310.24	310.72	309.17
315.11	311.8	316.71	313.6	313.49	313.52	313.36	311.55	317.82	316.22	314.54	314.4	316.56	314.81	315.18	311.57	314.75	312.11	313.67	316.11	317.29	313.46	312.99	310.28	314.94	310.59	318.01	312.65	321.67	313.43	313.87	319.36	316.31	318.18	318.92	311.89	314.14	318.09	317.46	315.16	313.55	317.27	317.59	315.27	318.51	310.28	314.43	315.37	318.87	315.54
316.18	317.91	317.16	318.78	316.04	315.77	318.28	319.88	320.33	315.07	322.37	314.45	312.65	319.16	316.93	310.24	322.9	316.52	318.26	313.74	320.23	313.29	316.07	315.95	317.84	318.06	320.17	316.25	318.7	317.61	316.55	317.46	317.15	321.48	312.21	317.83	317.3	314.96	318.5	316.46	317.33	313.15	319.38	319.35	312.1	316.89	322.73	314.22	314.71	313.93
306.45	311.57	315.66	311.75	310.32	312.24	309.54	307.9	312.09	315.46	313.63	308.12	313.72	315.62	314.95	314.03	313.77	315.56	313.57	313.15	311.97	313.74	311.12	312.68	307.49	314.05	313.78	310.21	315.33	309.83	315.33	311.55	314.3	310.3	312.8	313.04	307.15	310.13	316.4	309.77	309.78	315.75	314.11	305.93	309.1	313.28	315.49	308.64	314.37	314.99
312.69	317.99	314.29	311.89	310.25	311.73	311.1	312.54	310.87	312.31	314.32	307.99	314.85	312.66	314.33	313.47	308.08	316.88	312.88	312.96	313.49	312.71	312.92	315.68	312.22	313.51	310.5	310.49	313.75	307.13	314.18	317.57	313.6	311.65	312.73	309.52	312.54	311.59	313.6	312.18	310.7	317.4	313.56	314.46	315.9	312.6	318.94	310.04	309.16	317.06
299.99	299.65	302.6	302.37	307.97	302.06	304.57	298.76	304.52	305.31	310.32	305.7	299.63	305.62	300.83	306.94	302.46	302.62	305.91	307.24	299.03	303.44	301.37	305.33	305.89	304.94	303.76	303.94	304.75	300.58	298.51	308.67	304.07	304.79	301.79	299.09	302.52	303.58	295.81	303.38	305.1	303.98	300.29	301.89	301.61	300.75	297.35	303.15	301.71	308.81
312.01	312.38	307.77	314.79	314.23	313.56	306.84	311.81	317.32	311.78	314.08	311.73	315.41	314.89	311.25	314.88	313.24	315.54	311.38	315.37	311.64	312.7	320.47	317.18	309.45	311.79	310.66	313.11	311.73	319.67	316.1	310.27	316.63	316.05	311.01	316.32	310.94	310.84	315.11	312.09	311.26	310.86	311.22	308.88	313.36	318.24	312.97	311.81	312.12	311.69
299.66	304.12	300.93	303.47	304.2	301.56	302.91	306.76	297.32	299.05	297.61	300.13	303.56	301.07	306.03	303.8	304.31	301.55	303.5	303.37	300.8	309.48	308.02	303.61	299.68	301.52	304.22	301.29	303.51	302.18	304.09	303.32	302.04	302.22	306.61	302.65	302.69	309.37	301.33	300.56	297.63	302.84	300.9	302.48	307.82	299.04	295.56	303.11	300.28	303.69
311.71	316.07	310.87	311.35	309.11	310.68	312.11	309.85	313.11	314.22	315.06	315.03	314.09	310.97	309.09	318.74	311.43	314.41	309.84	311.29	310.01	312.91	310.94	309.9	306.46	314.59	311.85	312.13	312.02	317.05	312.2	310.74	310.49	313.76	315.35	308.52	309.74	315.53	316.79	310.86	313.17	311.08	309.74	315.65	311.45	313.4	313.56	313.33	313.45	312.13
316.86	316.25	318.88	315.35	320.76	319.15	326.64	320.12	321.15	315.41	321.31	320.02	323.96	325.96	319.04	315.33	318.46	315.74	314.1	321.34	317.04	317.55	320.37	321.45	317.98	317.34	318.54	315.63	317.72	317.05	319.4	316.42	318.14	322.82	314.13	320.33	318.62	317.39	317.49	321.01	316.94	317.02	317.07	320.72	314.08	315.65	318.12	319.96	317.85	312.5
302.85	298.49	302.6	303.83	300.7	300.21	300.44	301.77	308.19	303.27	301.78	301.15	301.95	301.33	300.89	308.12	303.57	301.16	306.12	302.34	299.67	301.67	297.33	301.61	303.62	300.6	303.13	302.11	300.24	300.81	302.8	301.28	297.67	303.63	302.06	301.89	303.95	299.65	305.27	299.23	303.8	301.58	300.43	299.8	301.28	302.48	303.69	304.41	301.02	299.3
301.98	302.47	301.04	300.04	297.95	303.38	297.41	304.14	300.1	302.86	299.25	298.74	298.82	300.79	298.13	300.36	301.29	304.32	299.91	292.79	296.5	301.98	299.89	295.9	302.12	299.12	295.92	301.51	303.43	301.14	298.72	299.45	297.72	301.03	303.22	302.23	293.4	296.65	299.56	302.4	300.95	300.65	301.57	299.22	296.57	297.8	299.64	296.73	300.82	300.99
304.24	307.92	304.14	309.23	313.25	304.54	302.88	295.72	306.55	308.94	303.98	304.56	305.07	306.06	304.22	309.7	307.73	307.4	301.04	305.54	303.52	302.32	309.21	305.58	307.6	306.71	308.93	308.04	296.79	303.3	301.23	310.83	303.01	308.73	303.29	307.09	304.06	305.9	302.42	310.52	306.45	303.43	301.15	307.67	305.73	304	305.79	305.98	304.44	305.8
306.67	314.19	315.12	314.05	313.86	316.64	316.19	319.11	313.09	315.33	319.48	317.89	316.26	311.65	318.67	316.65	314.42	316.89	320.47	317.42	313.26	316.91	312.67	314.92	315.77	315.47	317.21	318.26	316.88	319.6	320.97	313.19	319.98	316.33	320.38	319.67	316.27	319.99	311.42	319.98	322.65	315.56	316.31	317.33	319.6	314.36	314.51	314.76	316.76	315.61
314.51	315.33	306.73	308.75	314.9	307.37	313.85	310.38	308.49	315.97	311.66	308.58	304	309.84	310.35	311.7	310.68	305.69	304.72	308.21	304.87	310.83	304.46	309.94	309.01	309.24	312.32	305.5	308.1	308.26	314.17	314.07	310.99	309.78	312.28	302.87	309.02	309.84	310.06	309.4	314.37	315.04	315.72	313.14	308.56	309.21	314.49	311.62	310.15	304.04
317.02	319.52	316.37	315.66	315.9	314.91	320.18	317.29	324.19	315.04	313.78	316.04	321.29	315.8	318.92	317.75	318.73	319.04	323.43	321.81	313.01	320.06	323.87	319.16	317.75	318.39	316.43	320.68	318.24	318.1	320.29	317.88	321	316.98	315.85	317.04	324.55	321.5	319.21	321.3	322.84	317.59	320.22	317.25	321.27	319.66	319.35	327.37	319.72	314.74
310.82	312.7	312.37	313.12	315.11	308.58	314.16	312.22	311.09	312.56	314.81	313.33	312.15	314.22	304.4	308.62	313.78	308.66	308.65	309.02	314.85	308.44	309.41	312.87	307.83	311.26	313.44	310.32	305.52	313.81	312.69	310.67	310.34	313.23	314.06	310.85	307.98	310.52	311.75	307.89	309.82	307.64	311.26	311.94	313.86	306.23	311.45	309.56	310.18	312.69
300.89	304.3	302.44	305.39	309.39	304.2	304.27	305.27	304.6	308.8	303.11	309.5	304.8	307.24	302.13	306.27	301.49	307.87	306.26	303.76	307.28	305.68	308.83	305.6	301.47	308.6	306.87	305.43	299.98	309.64	305.66	306.35	307.51	307.3	305.59	301.92	304.63	307.01	303.5	302.49	303.84	305.91	306.14	304.22	314.43	306.6	307.2	303.16	307.11	303.56
312.47	315.12	315.78	318.85	311.23	310.96	312.62	310.07	317.97	316.38	316.35	309	315.15	316.68	313.87	313	317.65	316.64	312.87	311.29	317.58	311.08	316.71	314.05	311.56	315.9	316.08	312.05	313.28	313.96	317.12	314.39	312.42	316.66	314.06	314.7	319.23	313.33	316.43	311.42	312.43	318.27	311.19	311.58	311.7	315.09	312.78	314.15	317.2	315.98
293.21	303.48	299.99	303.52	301.56	298.83	300.49	299.11	300.03	299.14	301.43	297.85	303.08	306.34	299	297.58	304.46	302.75	298.52	298.88	300.96	302.45	298.91	297.73	307.84	300.76	299.81	297.7	297.81	302.49	299.41	296.28	300.09	301.95	303.4	296.87	300.45	298.47	301.37	298.82	301.11	300.45	304.55	303.03	296.14	299.17	298.73	298.66	299.38	299.13
318.33	317.42	317.43	316.01	309.5	313.29	314.35	315.21	317.48	317.7	315.77	314.89	318.71	314.57	317.87	319.96	314.85	317.45	323.97	313.57	315.31	314.99	312.99	310.95	316.16	316.64	318.85	317.01	313.89	316.91	316.3	320.01	320.53	314.88	315.35	318.14	316.11	319.74	314.86	312.39	312.41	313.76	314.01	315.67	319.82	318.13	315.09	319.26	317.17	316.01
316.43	311.95	315.45	316.08	312.14	317.98	315.49	313.6	315.24	310.31	313.71	317.41	314.05	315.53	315.24	310.32	318.53	316.16	314.26	311.42	311.75	314.71	311.03	312.69	316.44	314.22	308.88	317.58	319.09	309.41	313.7	311.86	313.02	313.74	310.26	313.86	311.51	317.96	312.61	308.09	321.18	318.53	316.06	312.9	316.25	315.02	311.01	314.84	313.37	313.19
306.96	305.43	307.87	305.11	310.67	305.87	310.57	306.68	312.28	306.07	309.86	310.14	311.02	306.06	307.65	306.27	307.97	309.61	302.82	305.63	305.76	301.58	303.81	308.14	310.67	300.49	304.79	302.87	300.14	307.74	307.42	299.71	310.33	305.14	309.45	304.52	306.16	302.04	302.87	309.13	307.75	307.92	302.54	304.04	311.45	306.37	306.42	305.72	306.98	309.31
310.94	310.07	304.94	299.41	300.05	301.77	301.82	303.42	302.45	306.67	303.77	304.02	303.86	302.85	310.97	307.24	306.42	305.71	301.19	310.01	305.2	304.26	300.71	304.26	305.53	304.87	306.93	306.18	302.45	300.99	298.17	299.14	300.32	303.73	305.44	303.77	304.21	303.38	301.94	304.62	304.93	303.25	300.78	305.39	299.75	305.52	299.67	303.55	304.43	304.02
314.18	320.98	318.5	314.27	314.08	317.37	321.56	318.99	317.25	319.83	314.18	318.21	314.96	319.75	315.2	313.26	318.04	317.22	319.97	312.88	317.19	316.44	316.1	308.07	321.38	315.4	314.05	318.35	315.71	315.83	317.62	321.79	311.03	320.15	318.7	318.73	315.51	319.8	316.64	316.04	311.95	315.97	313.15	315.14	319.09	317.27	321.27	314.02	319.36	313.42
316.28	320.88	318.82	313.66	319.39	321.32	317.67	317.11	316.16	316.95	322.45	320.98	315.08	323.04	314.97	317.68	318.6	316.85	317.53	318.19	315.86	321.12	310.69	317.8	312.46	315.48	319.1	317.85	317.54	316.2	320.5	316.94	319.26	314.94	314.7	318.96	314.02	315.32	321.25	314.92	315.13	317.49	317.38	321.86	313.07	313.34	316.58	321.55	317.1	318.66
315	311.85	310.52	313.17	314.3	315.89	317.65	313.85	314.77	314.02	314.16	312.11	316.04	308.05	315.2	314.03	314	315.56	311.69	310.21	313.77	311.73	313.02	311.04	319.53	312.52	302.79	310.06	308.75	310.66	308.48	311.24	313.08	311.04	306.46	310.07	316.7	312.18	309.29	313.84	311.95	315.38	314.16	305.17	314.52	314.29	311.4	311.98	319.06	311.9
314.04	318.11	313.39	317.61	310.73	313.87	318.97	317.31	312.49	311.55	316.98	319.33	316.08	316.02	317.05	312.85	316.66	313.25	312.39	314.87	315.03	310.41	314.16	314.23	321.12	315.9	315.36	315.14	314.68	312.27	313.79	313.67	314.95	311.22	316.08	314.39	314.27	314.54	318.31	319.53	318.16	312.82	317.55	316.92	312.97	314.07	311.16	316.45	310.39	314.33
320.73	320.33	316.46	320.33	315.62	317.02	322.83	321.39	312.49	323.14	321.33	316.79	316.17	322.88	314.5	313.12	318.18	314.77	319.6	324.24	315.95	320.69	319.98	315.61	319.59	320.43	317.92	317.15	316.49	320.36	314.46	319.94	319.73	321.99	319.01	312.88	318.99	323.44	317.66	319.57	318.75	318.72	317.46	320.91	320.3	324.22	318.21	319.03	314.3	321.62
318.23	315.71	315.54	316.87	312.94	314.13	313.84	314.81	312.31	313.03	314.43	312.22	309.58	310.98	317.29	314.87	316.08	313.92	309.6	319.19	312.68	313.79	316.51	316.41	313.11	313	308.27	314.65	317.15	310.56	310.92	313.9	315.81	309.16	315.3	313.48	314.71	315.26	313	313.45	311.52	317.7	312.34	314.85	316.24	313.33	311.18	315.35	315.42	315.7
306.08	303.79	304.4	302.92	307.3	305.05	307.27	299.08	303.66	303.54	308.12	306.43	303.08	302.48	302.82	299.04	300.37	301.16	303.31	302.87	304.77	305	302.05	299.95	304.27	299.71	300.26	301.48	302.71	303.4	304.88	301.51	306.76	304.58	304.56	308.55	306.69	303.76	299.59	305.71	299.94	298.92	300.12	303.87	301.88	304.96	303.79	306.48	306.22	304.72
294.05	294.47	292.19	300.95	290.99	294.69	299.45	287.22	291.66	292.89	295.62	297.57	299.16	292.68	296.94	293.43	296.74	292	294.64	297.64	292.48	296.87	292.58	295.98	295.79	291.58	288.5	292.56	292.41	294.93	297.35	292.71	295.04	296.63	288.59	295.02	294.87	295.43	290.67	297.37	292.22	298.27	298.49	294.02	294.69	298.43	289.61	295.53	293.71	289.59
312.15	311.48	309.83	316.12	310.29	319.27	311.14	312.61	315.87	311.03	311.51	317.67	313.13	314.83	307.71	311.95	315.82	312.89	309.59	313.98	311.25	310.31	308.79	313.67	309.88	319.12	318.94	315.98	314.31	316.13	312.28	310.88	307.49	313.55	308.18	311.17	305.31	309.94	310.27	311.56	313.04	312.38	316.14	309.51	310.63	313.25	311.41	310.67	317.34	318.86
310.1	315.02	309.43	306.6	318.18	313.32	311.38	310.18	316.5	311.33	314.05	311.44	309.34	310	315.5	307.93	314.88	318.39	312.6	309	313.32	313	311.43	309.93	307.93	312.7	309.58	318.5	312.2	316.08	315.17	315.76	315.16	314.17	311.36	316.3	315.38	313.51	312.92	309.96	316.12	314.18	314.33	314.16	312.84	312.1	317.49	312.15	315.17	308.59
310.45	311.4	312.34	311.76	310.3	310.61	313.29	314.09	306.71	306.37	309.95	308.26	304.71	310.84	307.53	306.76	316.49	306.38	301.02	314.44	308.88	312.42	307.51	308.43	307.6	306.54	310.2	308.85	308.99	312.68	305.55	306.44	305.17	308.92	308.73	308.3	310.31	307.55	307.25	311.59	317.3	304.8	308.69	307.71	313.18	307.89	312.59	306.3	309.24	311.61
313.3	302.2	312.92	312.07	310.38	307.31	313.13	312.51	311.74	311.79	311.09	310.54	310.94	315.12	315.65	316.95	307.01	307.8	309.59	315.04	307.86	311.93	308.79	311.22	314.04	313.5	307.66	307.62	313.64	308.38	312.89	310.76	315.42	309.68	310.82	315.99	313.55	311.62	308.08	310.9	309.34	307.42	312.76	305.57	312.01	313.21	313.93	313.17	311.22	311.76
302.56	309.6	304.14	301.88	298.45	300.73	300.29	304.77	305.59	304.19	309.86	302.85	298.91	299.93	301.67	301.7	306.5	301.44	302.38	296.23	314.78	308.87	299.09	305.03	309.28	302.71	308.45	304.85	309.97	307.65	304.46	300.05	303.4	302.03	304.24	306.41	302.08	303.27	301.46	306.7	307.75	306.03	300.71	304.53	302.77	304.74	297.83	295.48	303.95	305.31
299.7	310.35	308.77	309.71	310.94	309.58	308.04	310.86	313.05	312.34	317.07	315.51	312.97	305.57	307.29	310.87	311.71	314.61	311.71	313.83	315.32	312.59	314.7	314.6	314.87	313.04	311.88	313.47	312.43	315.08	305.53	309.52	306.44	312.47	314.71	309.92	309.65	316.84	307.47	310.47	311.62	310.63	305.91	310.38	312.94	311.62	313.34	314.39	310.57	314.63
307.93	300.86	302.81	297.39	300.51	302.33	302.22	305.02	306.12	296.76	298.25	295.07	295.58	298.31	304.54	301.42	301.77	298.27	299.67	302	304.77	301.68	305.51	298.68	301.42	298.68	299.27	300.34	298.5	305.31	300.15	297.16	297.97	300.05	292.75	303.9	299.56	298.54	307.09	303.3	298.47	306.62	300.92	297.64	300.79	296.37	299.59	299.35	301.11	304.7
308.1	310.27	307.29	307.72	311.76	309.28	310.59	311.97	306.37	305.91	303.4	307.94	309.73	305.21	308.18	307.25	309.47	307.9	305.73	312.63	309.82	305.24	304.61	307.6	308.48	311.81	306.96	308.91	309.62	312.52	302.16	309.44	309.69	311.45	312.25	307.86	311.57	308.22	310.76	305.38	313.36	306.56	304.11	307.65	307.49	311.3	310.18	309.88	306.54	311.81
324.38	326.09	328.44	324.15	322.76	325.42	325.36	327.56	325.58	321.42	325.48	321.02	327.25	326.02	326.01	322.49	321.31	327.86	324.34	322.4	325.86	323.2	325.47	318.75	325.7	327.12	322.78	324.86	328.37	328.39	323.42	326.46	328.76	317.42	324.08	326.9	325.9	324.58	327.71	324.78	322.92	325.29	327.22	328.01	328	326.08	327.91	326.61	322.49	326.69
312.44	317.54	321.66	312.36	312	315.92	316.58	311.02	315.91	320.33	311.34	314.08	318.58	314.37	316.66	312.54	317.61	315.95	313.4	317.34	315.22	316.99	315.11	320.76	316.69	312.07	314.79	315.21	318.49	314.19	315.1	319.18	311.4	313.46	313.3	317.88	314.66	314.12	318.75	315.7	315.87	319.05	316.76	313.78	316.69	309.08	315.11	315.06	317.01	316.3
299.63	301.74	311.76	304.74	306.28	303.96	302.45	303.39	300.84	306.6	304.05	302.17	301.16	302.57	304.86	305.99	302.12	305.14	305.91	306.36	300.1	306	303.73	301.26	307.82	305.36	302.57	307.66	306.46	304.21	302.12	300.08	305.88	305.88	305.92	303.37	301.59	298.03	302.9	302.2	298.1	302.73	300.51	305.27	310.19	299.34	303.49	308.21	299.61	304.53
316.37	314.73	314.48	321	324.68	319.92	323.04	325.69	318.89	318.88	318.83	314.85	321.55	320.3	318.39	322.79	317.5	318.19	314.26	319.61	319.94	320.64	314.44	315.24	319.71	313.89	319.22	320.83	318.72	318.08	316.81	318.79	321.07	316.25	317.82	322.44	322.16	316.63	319.3	322.16	318.35	317.66	319	317.94	317.7	319.82	318.06	324.27	317.04	317.4
308.88	305.02	300.12	296.55	300.81	306.01	305.4	303.53	306.4	301.31	307.41	303.72	306.58	305.25	303.78	301.24	303.75	303.64	305.88	302.02	301.6	307.23	300.91	301.05	304.45	304.33	302.57	305.78	300.9	303.14	303.17	303.36	304.46	302.08	302.21	301.95	303.32	303.1	300.64	302.18	298.74	302.83	303.46	301.65	294.56	301.08	306.7	307	310.72	299.91
312.2	311.12	306.58	316.71	309.77	311.13	309.66	309.54	309.58	314.87	309.08	307.13	306.65	309.71	310.97	317.02	306.65	307.5	310.19	313.21	313.79	314.93	313.37	312.45	314.1	309.17	310.98	314.67	312.25	312.56	314.91	312.44	311.55	309.68	311.55	313.14	312.88	307.71	315.63	313.66	307.13	313.99	309.75	310.2	315.28	309.33	314.1	308.28	314.9	316.03
304.37	301.89	302.96	303.1	299.02	301.85	306.34	301.62	304.43	300.67	304.25	304.29	306.34	306.27	297.42	299.52	304.61	306.68	301.04	305.99	298.43	302.07	306.15	299.95	301.89	305.03	306.28	307.42	303.86	303.89	305.18	299.29	305.92	303.27	304.33	303.74	304.88	306.45	302.04	302.21	307.9	305.97	303.63	302.88	304.76	303.25	302.91	303.77	301.86	303.83
299.49	303.2	302.87	307.58	305.14	294.27	306.69	308.17	306.2	302.57	300.14	301.14	303.73	298.55	303.11	304.56	307.11	299.03	304.05	303.73	299.3	299.77	300.59	307.56	305.39	307.72	300.32	308.46	303.79	307.01	302.36	306.16	302.61	300.77	302.94	304.26	303.21	307.39	310.16	308.85	305.16	304.49	304.62	303.54	299.81	302.54	304.7	304.91	302.25	296.29
300.65	303.73	297.9	300.27	298.25	305.3	302.72	299.15	306.34	300.07	301.64	302.77	302.3	298.54	298.3	302.99	306.89	300.26	299.72	301.54	294.87	300.5	302.02	296.95	303.98	297.37	300.48	300.98	306.37	298.67	302.46	302.61	302.46	300.9	299.04	304.13	300.74	302.91	300.62	300.65	302.77	300.57	301.89	297.23	298.95	303.02	303.01	298.57	301.88	293.4
292.88	299.07	298.77	302.24	296.34	298.85	297.86	291.78	291.32	293.2	294.06	296.21	293.93	302.51	297.44	295.13	294.41	299.8	296.98	290.43	298.48	301.89	295.88	294.91	296.89	300.63	294.63	299.56	294.94	299.98	292.6	297.22	297.44	303.41	299.44	296.47	293.66	300.03	299.01	298.11	300.25	300.45	293.84	300.92	295.47	299.07	297.09	300.06	297.1	302.48
308.66	308.57	305.71	303.73	305.8	303.25	302.36	303.79	306.33	301.96	304.08	302.61	303.39	300.5	298.06	303.16	300.78	298.58	305.64	304.85	304.49	303.64	302.33	304.02	307.99	298.69	304.11	304.63	309.61	303.59	305.06	304.57	302.92	305.26	307.05	299.21	297.86	308.94	303.8	306.53	303.32	304.48	301.49	304.69	301.03	300.55	300.12	301.15	305.24	302.3
321.87	314.39	320.04	317.3	310.18	313.42	313.92	321.27	312.05	313.8	316.92	311.81	315.62	313.13	314.89	313.92	312.27	318.05	317.28	319.84	310.19	314	315.19	316.12	315.02	314.07	316.77	317.07	316.53	320.31	314.35	314.45	320.67	319	315.9	314.21	309.11	319.49	320.2	313.54	312.81	313.34	317.01	314.1	316.83	313.92	318.66	312.34	315.79	316.79
317.94	319.53	319.19	319.95	315.23	317.07	322.6	317.72	318.32	315.35	318.58	313.74	321.9	320.6	320.67	318.04	316.25	320.51	314.11	310.15	316.51	319.56	318.2	318.7	318.36	321.94	316.46	321.45	318.56	320.21	317.6	318.62	318.03	322.18	318.11	314.36	325.69	321.67	317.76	320.62	321.08	318.9	320.45	320.43	317.43	321.72	324.45	314.85	321.31	320.41
299.7	296.82	296.69	299.9	300.42	295.27	296.56	294.13	295.51	293.92	292.6	298.7	298.33	292.01	299.31	298.26	297.01	298.4	290.32	295.06	296.81	297.23	296.7	298.49	292.54	300.14	295.77	300.65	295.04	294.94	295.48	294.93	293.39	294.05	293.15	297.65	298.49	297.42	295.23	298.75	305.54	300.13	297.05	293.81	298.88	296.44	298.21	298.31	298.61	295
311.66	316.8	319.57	314.5	324	317.26	312.28	311.07	316.21	318.37	317.24	316.26	312.73	312.41	314.82	318.94	313.46	315.03	315.01	313.67	319.26	318.56	317.02	312.81	312.53	316.63	317.42	315.1	322.91	321.73	312.79	316.45	316.66	313.54	316.84	322.36	315.04	319.36	313.5	315.77	314.71	313.78	319.97	320.09	319.01	313.69	316.73	313.69	318.3	317.84
313.91	312.2	316.63	312.13	311.31	315.46	311.93	312.28	313.43	310.52	314.71	319.95	306.94	317.89	310.98	317.47	312.64	316.98	313.03	314.84	311.78	314.91	320.19	307.92	313.42	311.69	312.75	309.51	309.59	311.23	313.41	311.87	307.82	312.33	308.52	312.33	317.73	308.87	312.49	316	310.1	313.35	316.24	313.54	313.33	316.37	313.77	310.3	310.46	311.62
312.33	312.77	312.36	308.13	312.52	314.71	313.4	312.54	311.28	311.53	313.91	315.8	310.93	314.18	311.19	309.87	310.2	311.39	312.46	309.1	307.9	310.05	314.09	310.72	311.78	308.62	311.26	310.85	309.25	309.91	314.06	315.28	315.54	313.12	311.91	310.96	309.51	316.97	308.62	311.51	309.85	314.85	310.97	311.59	308.09	308.62	314.04	316.93	314.62	314.76
308.17	309.59	301.48	302.11	306.45	307.19	301.96	302.56	308.91	308.95	308.52	303.97	307	305.05	305.03	304.42	308.02	299.78	305.45	312.13	302.12	307.99	306.44	307.74	307.81	305.04	308.51	303.86	302.67	308.15	301.95	304.24	305	301.1	307.06	304.38	306.54	303.31	309.06	307.84	306.74	308.01	308.8	306.65	303.29	306.71	306.85	307.89	307.05	304
309.66	310.55	304.29	308.28	311.14	314.78	309.13	310.54	313.09	306.18	311.24	308.97	309.4	308.03	305.73	309.26	306.38	308.37	310.52	308.01	314.66	307.6	307.64	307.03	313.98	312.18	309.22	314.48	315.05	315.42	310.21	310.04	311.26	314.8	315.42	311.04	313.33	312.78	316.15	307.27	308.49	307.14	310.21	312.25	313.27	310.86	314.87	307.76	309.07	308.3
302.64	305.13	305.29	305.19	299.27	302.6	303.59	308.99	307.79	303.11	302.54	306.75	306.21	308.36	311.63	296.99	303.3	302.29	302.4	301.41	302.52	305.69	307.53	303.31	301.28	300.8	304.81	302.22	298.37	302.9	301.31	302.06	305.88	303.91	299.51	303.84	307.84	301.49	299.93	299.53	307.01	305.18	301.47	307.32	305.21	296.85	303	306.64	297.93	302.08
327.77	328.57	330.01	330.96	323.15	330.87	327.94	327.21	331.7	332.13	325.02	329.92	326.82	331.41	327.41	330.17	328.49	324.79	334.03	334.46	330.4	326.51	324.24	330.93	327.39	325.14	324.86	334.81	328.58	330.05	325.33	325.8	326.81	333.12	328.27	330.45	328.8	328.34	330.9	322.36	327.79	328.36	329.69	330.2	327.86	325.22	325.96	331.51	321.47	329.53
309.04	309.73	303.78	307.29	302.35	307.2	305.81	297.22	305.2	307.94	305.65	305.78	307.34	304.63	307.49	302.9	305.2	304.48	308.82	306.23	304.58	306.44	306.13	308.91	300.32	301.34	303.92	304.3	298.5	307.17	303.19	305.86	302.98	308.87	305.46	303.57	302.5	310.73	302.62	308.37	308.07	306.09	305.06	302.91	311.65	304.72	304.55	306.73	303.1	307.05
317.5	316.6	313.03	311.51	315.66	310.43	313.76	309.63	312.27	317.12	314.46	312.42	311.76	316	310.98	306.55	316.57	313.42	316.17	313.43	312.3	314.62	316.84	311.81	311.02	312.34	317.66	310.77	314.99	311.48	313.02	312.87	314.09	319.46	309.41	310.86	315.15	313.84	314.1	315.71	307.2	310.81	314.33	314.42	312.23	313.82	315.63	317.68	315.39	318.64
304.07	304.98	304.27	306.28	309.31	307.72	306.14	310.8	309.06	304.26	309.03	305.5	305.22	301.27	303.73	302.74	304.75	302.73	305.96	301.87	308.88	306.56	300.75	306.92	303.13	310.9	304.85	305.21	304.65	303.97	305.54	302.59	303.19	309.43	306.32	301.07	301.74	299.8	305.27	302.21	303.35	304.3	301.58	307.92	302.95	301.77	307.52	306.9	306.54	305.26
310.34	317.55	322.36	316.93	318.98	319.54	315.89	315.33	318.21	315.31	312.21	316.62	317.62	317.96	310.31	315.82	319.79	312.19	315.62	316.6	321.63	319.46	316.5	322.9	317.92	316.28	321.08	319.75	316.9	317.92	314.23	320.35	313.37	314.76	316.21	315.55	319.62	317.57	320.79	316.59	313.51	322.35	313.34	313.34	321.08	320.27	317.93	318.63	319.27	312.71
308.42	309.43	314.98	310.52	314.47	315.61	311	312.4	314.74	308.67	312.35	307.9	318.99	311.2	318.26	314.42	315.88	313.3	316.53	312.29	308.42	308.02	316.33	313.97	311.14	310.31	315.6	317.28	311.08	310.72	314.29	315.84	314.05	317.27	317.54	320.69	317.38	312.09	315.79	317.8	309.87	314.88	315.42	315.13	310.71	312.67	312.64	320.53	314.41	311.1
321.8	316.89	315.25	321.44	322.17	318.51	316.8	311.81	318.57	317.02	318.09	325.31	317.3	312.03	322.13	311.02	316.96	322.22	318.67	316.74	312.75	313.8	317.1	314.47	319.94	319.78	317.63	316.71	315.18	317.51	320.64	314.04	318.84	322.58	312.04	318.45	314.35	318.05	320.46	322.45	312.57	314.94	316.75	314.48	317.15	316.27	311.56	313.75	317.53	318.11
316.71	312.86	316.88	315.57	314.61	320.15	313.42	314.48	315.49	320.47	316.16	316.96	320.01	317.01	320.08	317.76	314.05	318.59	316.64	313.41	319.22	315.42	312.31	311.56	315.33	318.79	313.12	317.86	313.96	314.78	314.99	317.98	316.11	317.27	321.17	312.41	313.04	315.68	314.66	311.58	318.17	317.87	316.34	313.13	313.17	315.52	315.26	314.7	316.06	312.23
316.06	314.16	312.23	314.17	313.42	319.63	316.42	311.05	318.43	312.63	312.82	317.45	316.65	314.15	316.52	319.48	311.2	314.15	316.06	315.87	313.29	323.59	317.21	311.79	316.36	314.54	316.68	318.64	316.81	313.04	315.72	319.37	314.71	320.36	318.59	317.11	315.15	321.24	314.37	320.29	311.42	316.81	319.37	315.53	316.28	312.52	314.48	318.76	311.71	320.5
316.02	316.76	312.12	316.35	319.23	314.78	317.36	318.71	313.17	318.37	316.46	315.63	315.23	312.67	322.02	321.95	315.07	314.35	314.44	317.05	324.59	315.86	321.24	320.96	320.22	319.16	314.83	319.96	317.81	315.6	314.45	321.17	314.49	313.84	314.14	316.72	316.88	313.95	317.36	319.59	313.11	315.42	320.27	317.1	317.82	316.15	316.99	320.93	312.78	314.81
302.64	302.13	304.95	310.58	307.04	300.31	309.5	309.63	310.16	308.17	310.08	308.94	301.77	303.07	304.14	312.23	305.52	307.42	302.89	309.12	307.23	307.12	310.67	303.43	302.98	302.79	306.72	310.37	300.84	311.56	310.49	304.43	303.71	308.94	305.77	307.23	305.54	310.69	306.28	307.14	309.2	300.29	307.16	307.23	299.7	309.2	310.72	306.47	309.19	307.68
302.94	306.74	306.7	300.24	304.74	302.31	303.26	301.91	302.63	304.92	304.58	310.53	303.32	304.42	306.68	301.61	304	303.1	309.42	303.11	301.76	301.94	299.83	302.73	305.7	302.13	303.27	303.94	308	303.78	303.64	300.83	306.41	304.64	303.29	307.89	302.42	300.45	302.91	303.4	306.02	303.89	297.3	301.84	308.1	304.1	304.25	301.33	308.1	303.16
303.35	303.98	302.54	303.72	306.78	305.38	303.27	304.24	300.17	301.17	304.61	302.65	302.71	299.41	308.54	307.84	303.63	304.56	299.73	307.17	302.86	308.69	304.56	301.64	300.59	306.03	298.47	303.65	302.57	301.33	307.72	305.85	303.59	305.95	307.16	300.42	303.78	301.71	310.09	308.83	304.38	301.65	309.04	303.28	300.82	304.3	304.08	306.29	300.13	305.61
309.98	315.92	313.36	318.85	315.69	314.8	309.3	312.63	314.59	316.7	316.71	316.69	310.47	310.53	314.64	315.26	311.83	311.07	312.37	315.04	316.06	315.99	316.74	320.9	309.19	312.37	315.86	312.6	314.16	312.47	316	313.27	313.77	312.56	312.74	313.84	310.94	312.11	316.39	315.74	312.69	314.3	305.53	314.58	311.01	311.4	318.36	316.54	319.86	314.46
328.61	331.06	328.88	327.3	327.16	326.54	323.49	330.74	327.16	331.72	329.03	325.19	323.9	327.88	327.51	327.17	327.59	328.19	325.64	325.77	329.87	329.66	328.77	329.76	331.1	325.79	327.12	325.54	329.85	330.77	330.53	329.06	328.67	332.1	330.96	329.58	329.38	330.43	327.62	329.92	322.33	326.77	328.94	323.91	325.89	326.4	326.22	326.39	321.04	330.5
313.88	315.09	311.88	314.42	317.31	317.42	313.42	318.99	314.41	311.93	315.94	320.72	308.67	314.98	316.13	314.52	315.47	313.23	313.53	313.71	316.91	316.96	311.56	317	312.81	315.26	317.02	314.02	315.93	317.43	315.92	311.51	315.7	314.22	315.56	320.36	312.5	311.42	315.61	313.23	315.38	314.17	314.56	315.42	317.8	313.5	315.46	316.89	318.35	321.79
297.54	297.67	301.54	297.72	298.71	296.89	300.21	306.38	300.49	296.62	304.3	299.53	299.07	299	299.11	298.55	302.27	298.89	302.04	299.43	296.55	301.46	298.35	300.2	302.75	295.41	300.75	297.23	298.85	303.4	297.91	301.28	301.05	304.11	297.2	299.18	297.81	300.07	298.58	302.06	298.72	296.59	301.01	294.88	302.04	302.49	298.66	300.69	297.1	300.5
313.53	316.75	311.63	315.12	313.08	313.09	312.47	309.42	309.69	309.34	313.38	308.12	308.27	311.02	310.67	309.71	313.57	309.83	313.14	311.06	310.42	313.7	310.03	310.16	316.77	316.35	312.33	312.53	310.61	311.98	312.18	316.16	313.89	310.08	313.51	307.82	312.53	312.13	304.55	310.46	311.13	308.56	313.44	309.43	311.91	310.29	310.85	309.56	310.28	309.25
307.9	303.01	298.56	303.08	301.8	301.04	298.96	298.29	304.84	303.78	299.06	305	307.68	304.9	298.46	301.56	305.04	302.35	298.49	299.76	303.45	302.41	298.69	302.38	299.34	298.33	299.65	304.57	301.64	303.57	305.18	303.52	302.13	305.03	301.21	305.81	303.47	307.72	299.15	300.61	303.23	302.9	304.28	299.27	299.01	303.36	302.98	301.58	303.02	300.3
314.77	317.79	312.98	315.63	307.64	308.43	306.66	308.91	312.22	310.64	312.28	307.11	311.27	310.36	305.55	310.36	318.93	309.37	311.47	310.68	311.08	310.65	313.76	309.29	313.01	307.54	308.91	310.34	312.57	313.62	307.75	314.65	310.47	310.7	306.06	312.46	313.77	318.32	310.1	310.68	309.89	308.14	310.84	308.38	305.45	310.33	308.81	313.21	310.48	311.34
303.48	299.93	302.54	300.67	305.54	306.51	301.72	299.91	306.13	297.25	307.66	303.02	301.15	307.56	300.98	305.1	299.59	303.34	301.16	306.32	306.99	307.14	302.01	303.64	302.56	301.05	302.66	300.47	305.89	301.87	303.27	299.62	306.38	304.35	306.68	303.41	303.23	302.34	304.24	301.34	303.57	303.5	301.89	304.36	298.08	303.96	307.57	305.95	302.97	299.32
318.31	312.11	309.96	310.96	302.9	311.21	306.29	311.4	314.05	313.97	309.01	313.37	307.51	309.53	311.26	307.97	306.61	311.46	311.55	310.61	309.71	305.4	312.7	311.76	310.31	311.61	314.42	309.67	306.5	315.32	303.91	313.37	312.26	307.35	315.67	308.88	312.74	306.8	313.77	316.26	309.76	311.42	306.37	310.61	309.53	309.25	312.28	307.19	305.43	312.74
309.65	314.7	314.66	310.89	315.83	317.31	310.06	318.14	316.54	312.34	311.16	316.91	316.12	314.59	314.11	315.04	311.49	312.9	315.22	309.99	313.61	318.58	309.4	315.1	315.66	311.97	313.76	312.11	315.49	316.76	312.33	313.38	315.4	317.61	313.01	313.74	319.2	318.97	314.39	315.45	312.13	313.63	305.49	312	315.77	312.78	313.13	317.03	311.58	313.51
310.93	310.53	316.75	316	310.27	312.89	309.94	310.59	313.03	312.91	311.3	304.76	313.83	309.19	312.66	309.92	310.57	314.53	314.56	312.45	312.75	318.02	312.54	311.68	315.56	316.27	312.43	313.18	313.36	316.88	312.15	308.58	311.9	315.07	315.04	316.32	313.64	313.86	312.67	306.93	311.86	315.76	318.43	313.59	311.29	317.54	316.99	315.77	310.16	314.72
317.91	319.21	319.58	316.66	321.79	320.07	322.69	321.95	318.13	324.76	318.09	317.7	317.75	324.34	318.98	320.89	317.61	317.46	312.62	313.57	319.67	316.97	320.62	322.09	315.29	322.72	318.79	315.29	319.54	313.05	319.55	319.66	324.34	323.95	320.21	319.87	315.52	319.14	319.3	318.35	323.09	316.67	319.66	314.67	317.08	319.94	319.52	310.37	320.5	315.38
314.5	309.3	312.41	313.29	310.54	316.45	316.95	310.78	313.1	316.52	313.14	310.74	309.54	316.95	314.33	312.33	312.33	319.29	318.3	315.45	316.84	319.98	314.78	313.28	314.97	314.59	315.6	320.37	313.41	315.32	318.04	316.51	314.14	315.58	317.46	315.65	312.92	317.46	313.79	318.25	311.87	317.06	314.15	315.35	315.03	316.68	313	314.13	313.64	311.68
317.17	321.4	322.77	317.31	310.67	316.94	320.46	314	314.87	322.01	315.71	316.57	317.23	318.88	319.28	314.71	312.57	319.49	313.18	316.46	315.33	313.63	318.29	309.83	316.62	311.07	318.6	321.39	318.79	313.25	309.76	322.3	318.9	315.25	319.33	314.3	313.24	312.88	313.01	313.79	316.28	314.7	315.07	324.83	317.49	319.54	315.72	313.51	314.75	311.31
310.47	315.12	314.81	314.82	316.24	319.32	314.8	319.14	313.39	316.87	317.96	317.48	314.27	317.69	320.55	318.87	316.39	319.35	320.13	314.57	317.44	315.44	320.4	321.54	315.97	313.03	319.34	313.34	313.62	317.65	313.66	312.84	316.24	316.86	318.86	319.07	317.05	309.77	320.26	313.34	317.88	314.51	315.57	314.74	320.69	314.37	311.93	317.57	319.9	316.56
299.2	295.16	297.06	299.38	296.97	294.92	301.78	292.36	298.53	298.09	292.13	296.52	294.95	296.74	299.88	293	296.93	300.58	297.11	299.41	294.89	297.04	297.41	296.63	294.47	298.47	290.82	296.8	294.7	294.5	298.02	297.3	296.98	291.22	294.34	297.87	297.86	297.7	304.27	294.63	296.55	292.8	297.64	294.39	295.75	296.26	294.78	296.39	301.8	295.73
313.52	323.52	316.51	314.71	314.11	318.65	313.58	315.02	312.21	320.54	314.19	309.81	317.52	316.15	318.15	315.42	314.04	319.48	314.18	317.39	322.66	318.03	318.58	318.25	310.58	314.95	311.47	316.35	318.43	318.83	317.86	315.22	317.77	318.95	310.39	317.16	319.2	321.72	319.23	318.76	318.15	315.69	315.73	313.71	318.26	316.18	314.07	317.71	318.93	320.65
301.29	300.35	299.6	299.12	300.72	299.61	299.77	303.58	298.35	298.1	302.62	303.25	298.16	295.69	303.28	302.52	297.08	300.24	299	297.93	300.21	305.22	299.43	295.46	300.46	299.72	297.02	304.25	300.42	306.71	304.74	295.6	296.35	296.66	297.73	301.11	305.18	296.85	297.65	302.22	299.06	302.16	303.49	300.61	300.66	302.68	298.45	298.36	301.54	300.98
308.14	306.09	303.06	302.61	308	300.47	301.21	308.13	310.14	306.76	303.27	302.62	304.11	301.41	309.48	307.58	304.25	306.52	301.18	307.35	310.07	307.63	303.9	307.65	302.76	306.5	301.19	300.53	304.81	305.67	300.04	304.3	304.63	305.83	308.28	302.92	308.55	307.88	299.99	305.25	308.23	309.34	310.4	305.65	305.61	302.18	304.5	307.14	309.71	303.74
317.27	314.66	317.14	317.53	317.48	312.58	317.82	316.13	317.79	317.71	318.6	316.78	321.51	316.8	317.14	316.17	314.6	318.67	321.26	319.36	321.16	314.94	320	322.39	314.71	319.49	317.75	316.54	321.8	314.51	316.64	315.57	319.8	316.99	319.34	316.78	316.51	321.03	313.71	319.67	318.73	317.76	317.79	317.28	311.4	317.42	316.95	315.77	315.65	316.2
327.85	329.25	327.69	328.36	331.67	328.43	328.45	333.99	329.92	326.73	319.8	328.85	329.65	331.26	328.75	332.94	328.85	328.94	334.03	328.4	327.27	327.23	328.15	327.6	327.17	331.57	328.54	328.9	325.28	329.26	329.28	327.93	331.86	328.1	328.75	331.66	324.08	331.55	325.08	329.63	329.06	331.65	326.22	327.28	325.21	332.32	328.29	327.85	330.24	325.18
315.7	317.27	315.55	312.99	312.84	310.06	315.72	314.36	313.14	314.6	310.92	313.35	313.45	315.1	313.22	317.79	311.96	310.74	317.82	316.89	318.67	311.7	313.14	313.79	316.37	315.66	314.79	316.54	311.42	316.14	313.84	311.84	315.37	318.13	311.72	318.32	317.36	316.51	318.04	317.51	311.14	314.49	317.91	319.85	311.61	311.98	315.59	314.13	312.02	313.39
298.99	306.07	303.87	304.97	304.49	308.98	302.57	305.87	304.9	304.27	301.57	307.81	300.4	303.49	307.51	303.34	304.48	310.06	305.02	301.95	306.28	307.97	303.94	301.13	300.49	301.84	303.82	303.71	306.39	304.37	305.52	306.16	306.94	304.63	304.55	302.8	302.18	306.68	305.47	303.67	304.43	304.38	303.67	304.64	300.41	305.49	301.96	300.74	308.01	301.15
289.83	292.5	292.08	290.28	289.86	293.76	297.29	292.12	297.71	299.74	300.67	296.75	296.05	292.82	298.32	292.88	300.79	295.35	292.44	292.36	295.47	293.74	293.04	295.24	297.67	292.07	295.19	292.3	295.01	294.4	296.6	289.98	294.26	294.77	294.19	297.26	297.1	291.78	298.17	296.83	296.34	291.05	294.38	297.24	299.92	296.4	299.71	298.87	294.3	295.77
297.31	297.02	295.7	296.21	297.8	290.48	290.93	295.47	293.77	294.63	293.05	291.95	291.92	296.37	297.05	296.75	293.78	297.02	292.31	293.84	297.77	298.23	292.62	293.22	294.62	293.99	296.26	295.77	295.01	301.3	296.86	293.22	292.27	294.37	294.03	293.76	301.05	293.28	292.92	296.84	297.03	294.28	296.37	298.32	290.04	294.27	292.25	291.66	294.28	295.82
302.29	305.22	303.52	305.79	308.93	304.95	308.22	302.84	301.34	302.19	300.89	309.64	305.11	303.13	308.34	305.35	308.43	300.82	304.75	306.2	304.8	304.17	304.77	306.73	304.71	307.99	305.65	303.86	306.32	308.14	300.14	303.36	303.26	306.31	306.22	303.76	305.42	304.13	306.02	305.35	303.46	300.81	309.6	308.14	306.93	304.91	304.62	303.98	305.06	305.74
318.61	314.54	318.45	319.75	312.69	321.83	319.16	314.76	314.96	317.24	314.13	310.39	315.78	314.46	314.74	316.19	313.85	313.45	315.79	315.69	312.03	311.87	318.24	314.88	313.24	310.09	317.56	316.82	316.42	317.07	314.34	316.01	310.52	311.53	318.36	317.4	311.92	313.63	317.59	313.96	315.99	316.37	312.36	312.43	313.37	318.71	311.87	317.2	315.84	319.42
301.93	305.3	302.39	301.85	298.12	302.76	301.3	295.62	303.23	304.33	301.4	304.05	304.79	300.5	305.61	306.15	300.6	303.63	299.36	299.02	304.84	296.83	299.84	304.18	304.74	302.46	303.28	299.81	310.12	302.38	301.12	300.66	306.27	303.52	302.94	303.15	305.52	302.83	295.63	304.34	306.4	303.5	304.98	299.5	303.99	304.49	302	299.27	298.99	301.59
314.65	316.44	312.01	311.01	318.23	317.02	317.59	317.7	323.01	315.8	315.68	311.69	313.23	316.49	316.84	317.65	314.89	314.2	316.99	318.5	312.61	316.21	317.44	317.16	322.61	313.88	311.03	315.24	314.75	317.49	314.82	319.35	319.53	317.21	320.71	317.25	313.62	317.42	315.56	314.69	320.49	317.45	313.13	318.73	314.57	316.87	311.6	316.11	317.82	315.82
304.25	309.18	308.09	305.64	307.54	303.31	310.19	304.02	308.34	304.94	302.27	307.6	305	306.12	307.52	311.68	302.95	308.84	306.98	305.45	312.43	303.25	306.72	301.85	308.2	304.88	304.48	311.02	305.12	303.63	305.24	307.01	305.82	301.28	305	308.99	309.96	302.9	307.21	308.69	302.3	307.77	311.22	308.72	301.84	309.48	306.67	307.49	306.1	302.41
304.98	304.17	305.19	305.8	303.25	302.87	306.31	303.36	304.22	307.03	305.63	300.18	300.5	307.3	301.1	301.75	300.79	308.23	307.33	302.58	298.91	303.58	302.37	297.87	308.54	298.13	300.56	301	306.85	299.63	305.44	303.97	300.6	298.9	302.13	306.5	305.76	307.82	296.61	296.45	302.35	305.52	307.66	302.53	299.6	298.71	301.57	299.36	300.75	307.42
302.86	303.49	306.3	302.07	301.28	308.19	301.83	304.54	298.88	307.51	303.57	304.61	303.43	300.73	302.6	299.1	302.06	308.76	303.14	304.25	298.36	300.62	303.84	301.41	299.98	306.77	299.7	304.31	305.86	305.4	301.19	302.34	303.84	302.18	302.44	302.66	307.45	304.97	302.63	300.77	304.79	305.82	303.37	302.98	303.19	304.71	305.38	309.1	303.44	303.83
315.51	314.65	312.1	315.74	321.64	314.94	313.96	317.41	314.6	318.8	307.06	313.69	316.36	311.56	318.85	314.86	317.04	314.79	313.4	318.18	314.55	312.79	318.83	315.16	316.93	316.97	313.48	319.77	314.12	319.4	317.04	312.73	320.91	317.14	318.79	316.48	315.6	317.48	310.29	309.49	312.96	320.33	317.4	317.24	310.52	315.88	320.87	318.54	315.76	314.42
311.78	313.82	311.05	314.51	316.16	312.36	310.52	312.53	311.12	313.71	313.42	306.98	313.8	310.62	311.98	305.58	311.15	308.44	307.74	312.83	309.44	310.59	311.26	314	308.58	311.44	313.51	310.54	308.97	312.48	313.73	308.86	308.56	311.09	314.24	312.26	308.27	312.73	310.01	311.34	305.92	310.21	315.36	306.89	313.83	310.85	309.49	311.75	309.95	312.82
308.67	317.65	306.77	309.44	309.37	311.01	314.44	309.93	309.51	308.61	309.91	312.43	307.71	310.52	311.26	306.58	310.04	310.88	309.7	308.37	307.58	313.44	309.85	306.44	308.44	305.83	307.77	304.64	306.12	308.56	314.77	310.23	310.13	305.86	311.7	308.95	309.04	304.37	303.58	314.51	311.41	312.75	309.68	309.28	307.11	310.2	309.86	311.54	312.84	311.12
308.38	311.49	306.19	306.99	306.57	307.89	306.67	304.07	303.32	305.92	309.38	305.18	312.63	308.48	307.35	303.78	308.19	310.52	305.86	305.13	310.39	306.52	304.16	309.93	309.33	301.08	307.61	304.1	304.88	305.33	304.23	310.46	307.97	303.53	305.22	303.82	303.45	306.53	307.7	305.13	307.03	304.92	304.28	303.5	305.68	306.05	309.46	305.05	308.77	305.18
302.15	302.83	300.85	297.85	300.26	299.93	295.2	297.65	297.25	304.13	295.84	303.99	307.63	302.88	300.61	299.09	305.64	300.96	304.9	302.67	300.27	302.48	299.06	303.77	305.26	301.37	303.17	298.14	301.85	302.41	301.07	301.35	300.94	297.66	297.78	305.94	300.45	297.31	301.39	299.49	301.38	305.21	299.23	300.91	300.17	301.67	297.22	302.65	297.15	295.95
305.42	300.2	305.79	301.31	303.82	304.04	304.37	303.02	305.03	304.75	309.03	302.05	303.64	302.14	305.44	302.15	301.14	305.31	303.69	304.43	306.85	307.06	305.84	302.5	307.18	302.88	306.07	302.48	303.91	302.11	305.42	305.14	300.58	303.13	304.89	303.84	301.22	302.87	301.59	304.64	306.83	311.89	301.8	301.76	301.71	307.57	310.93	302.92	303.4	308.28
305.7	305.72	304.1	306.56	307.54	310.47	306.4	304.61	306.84	309.52	308.64	308.55	305.09	308.93	310.21	309.68	307.78	311.15	311.07	307.06	303.01	313.35	303.44	310.2	312.13	314.28	314.48	311.83	309.76	310.48	303.74	313.27	310.66	309.64	309.74	310.61	311.65	313.2	311.82	313.83	312.65	304.17	311.71	306.52	311.02	306.98	307.43	304.72	310.29	305.02
310.55	307	316.55	314.55	314.02	315.62	314.36	315.85	311.2	313.4	318.63	312.05	312.24	310.01	311.98	318.81	314.92	313.68	312.76	313.27	310.98	313.16	310.52	312.71	312.4	311.73	312.82	317.4	317.89	316.5	314.28	312.24	313.11	311.99	316.52	310.66	316.07	313.18	312.38	310.22	317.41	310.6	314.33	315.25	312.93	311.69	315.1	314.7	313.64	313.54
303.21	305.24	308.86	308.29	307.13	302.93	306.21	306.03	306.58	304.59	302.25	304.61	299.21	307.35	307.47	309.54	303.53	306.44	302.47	312.45	303.68	307.06	304.53	306.76	305.61	304.27	303.07	304.7	304.57	303.72	303.43	303.99	304.09	303.34	306.2	309.86	303.13	306.87	305.18	306.25	303.88	298.5	305.16	303.76	310.28	303.73	306.51	303.19	303.53	306.87
309.38	309.32	308.19	307.52	309.04	307.77	304.14	306.84	307.33	303.77	306.02	304.91	304.01	306.54	301.06	307.95	306.67	304.16	305.98	306.51	304.63	308.37	308.77	310.84	311.44	305.58	308.47	310.01	304.08	309	310.9	308.08	308.65	307.7	306.59	312.08	306.21	303.29	311.54	311.8	310.56	303.29	303.31	308.28	303.23	306.07	306.11	304.8	308.11	307.1
328.4	324.63	325.9	330.5	329.96	332.17	328.61	331.52	327.25	322.79	325.94	323.6	329.52	334.29	329.21	328.67	327.76	329.03	330.18	326.91	327.33	329.64	326.62	325.66	332.14	328	326.95	331.15	332.58	332.01	324.27	326.96	329.02	328.24	324.11	331.4	329.92	331.17	331.93	328.37	327.53	332.4	327.79	327.73	326.83	329.97	329.69	326.23	327.99	329.42
297.35	293.02	298.8	288.23	294.16	295.9	292.68	288.97	294.25	294.13	293.7	289.28	294.27	293.38	296.28	287.03	293.19	294.51	290.99	294.14	297.46	291.6	296.99	296.52	291.04	294.99	292.37	296.28	291.16	292.48	294.69	296.24	292.92	293.8	291.66	294.3	294.1	288.31	296.15	289.95	291.05	296.6	293.81	291.55	293.18	293.6	291.38	296.24	294.87	290.05
315.15	317.77	320.65	317.55	311.67	324.01	324.33	314.59	317.85	314.76	317.18	319.04	320.32	319.22	319.85	321	324.7	314.53	322.55	317.74	314.94	318.12	318.72	317.47	316.51	314.48	319.23	319.61	317.9	320.93	319.63	322.36	316.39	315.57	313.86	321.53	319.81	316.64	317.02	313.5	318.17	317.94	316.37	322.77	318.91	315.19	316.85	316.78	317.88	315.06
293.42	297.68	295.62	293.11	299.07	293.3	295.34	290.79	296.3	296.52	290.32	292.62	297.45	303.12	294.32	294.33	296.9	292.75	292.02	296.82	298.25	292.84	295.57	296.51	298.39	293.54	292.41	292.54	290.59	297.94	298.12	292.7	298.07	296.87	297.48	294.66	293.19	294.1	291.42	292.14	299.65	294.15	293.66	295.75	295.39	295.34	295.2	295.24	296.7	295.71
305.7	300.26	307.25	304.88	308	302.4	300.47	306.5	305.29	305.71	306.28	301.53	301.36	303.04	307.58	307.58	303.37	303.21	303.2	303.96	304.45	305.93	302.06	301.08	301.6	307.33	303.95	300.94	301.23	308.36	305.4	297.5	306.35	303.89	302.2	304.49	303.76	299.88	301.24	299.65	300.12	301.4	301.76	304.07	306.72	303.14	303.93	303.18	304.51	301.14
319.93	320.49	316.45	311.46	315.9	313.95	320.28	317.14	312.83	318.41	312.5	315.15	311.59	308.24	317.86	317.74	318.58	313.99	317.12	318.65	316.09	319.72	315.73	312.01	320.02	316.92	317.35	313.75	314.53	316.17	316.64	322.23	314.24	318.18	314.93	311.91	317.93	318.31	312.44	317.12	317.13	317.3	317.46	316.18	312.49	316.69	316.22	318.93	322.47	317.24
300.95	305.62	302.95	303	302.71	304	301.77	303.56	298.5	299.39	300.51	303.41	305.38	301.45	306.53	302.95	301.94	305.36	294.85	298.81	304.72	300.44	299.55	301.38	303.29	303.52	302.66	302.74	302.05	304.71	307.72	303.64	303.25	304.8	298.98	306.65	300.36	304.41	303.47	302.1	307.49	298.73	300.77	306.7	302.6	301.8	305.48	301.76	303.07	301.86
316.65	314.87	317.63	311.32	315.06	319.77	313.93	316.56	318.36	312.58	313.24	317.56	313.28	320.99	316.57	320.13	315.17	314.55	312.85	317.72	314.04	319.45	318.8	317.3	314.54	314.58	314.1	314.02	315.26	310.68	314.87	307.61	313.26	320.79	317.46	315.73	315.75	307.94	313.11	314.19	316.76	311.5	313.79	313.9	310.91	315.08	313.34	311.11	319.37	317.48
303.76	302.65	299.14	297.2	298.12	300.18	298.14	298.29	303.9	300.27	299.29	302.13	301.69	295.35	298.36	297.26	298.69	297.34	299.86	298.53	300.5	300.01	299.99	301.75	300.63	298.63	301.93	295.98	298.97	301.34	301.06	304.76	300.25	301.78	301.3	303.16	299.57	292.73	299.83	297.61	303.84	300.07	298.57	295.76	296.4	301.61	301.4	300.9	298.93	298.95
303.58	301.21	298.27	298.56	301.56	304.44	304.21	303.57	298	305.01	306.61	308.53	299.39	301.86	304.62	303.72	303.78	301.66	297.98	303.47	295.57	301.9	303.17	302.84	307.48	302.58	298.76	304.33	302.67	303.43	300.05	302.32	304.68	303.62	304.58	310.56	303.89	300.72	304.23	308.66	296.55	299.9	298.48	304.22	298.94	307.79	306.62	300.37	298.09	300.99
308.93	304.32	304.09	310.02	307.83	308.23	307.63	306.59	301.35	308.14	305.06	307.08	307.11	311.36	305.71	313.39	313.62	308.38	304.87	307.1	307.91	299.3	305.66	302.98	301.65	303.77	306.99	308.62	308.52	305.59	302.41	308.8	304.66	308.45	306.73	307.16	308.55	305.86	309.42	304.45	306.04	305.59	304.82	306.65	306.39	304.94	307.53	308.94	306.08	303.69
323.52	329.58	326.39	334.46	326.8	331.05	324.05	322.84	327.58	322.85	325.67	322.32	322.35	326.09	323.55	333.14	328.11	324.25	329.38	325.81	325.13	326.47	329.97	328.1	323.84	327.34	327.06	323.36	321.87	328.14	325.92	327.61	328.74	328.12	331.16	325.24	325.23	325.21	327.45	328.35	327.64	330.71	323.43	329.27	331.08	326.92	328.93	329.52	328.08	323.57
299.61	305.07	309.64	303.06	307.19	310.73	304.17	306.39	313.75	304.19	301.98	304.14	309.38	307.89	305.58	306.97	303.36	314.26	304.08	308.42	306.44	309.07	308.62	306.14	301.51	306.66	303.81	311.49	303.88	304.24	307.13	309	308.79	301.9	307.49	302.05	307.2	304.82	306.64	306.31	304.67	307.39	308.24	303.94	304.01	307.94	307.55	304.75	304.32	302.31
307.78	304.31	304.82	308.24	298.4	299.85	308.84	301.04	303.93	305.61	301.22	304.21	303.15	302.49	303.78	302.9	304.89	306.82	299.55	308.17	303.03	304.5	306.08	299.44	302.69	303.81	302.78	303.21	300.99	303.07	304.45	302.32	302.14	304.19	300.38	303.7	301.24	304.08	301.74	306.96	304.96	304.07	304.28	304.18	303.03	309.22	302.03	302.62	311.99	305.34
306.46	310.96	305.56	310.15	305.18	301.83	306.19	304.19	305.44	305.52	300.4	306.18	305.53	302.88	300.19	306.87	305.32	303.72	305.55	304.23	302.29	301.6	308.49	304.65	299.2	304.84	301.86	304.72	305.84	302.38	307.53	307.18	301.83	307.03	303.26	307.4	302.52	304.82	305.85	306.95	301.97	303.1	304.27	306.57	306.46	302.12	299.1	307.98	303.05	303.27
306.01	307.04	307.99	303.24	304.24	300.2	308.09	303.66	305.75	308.11	303.06	304.24	302.99	305.46	304.76	307.74	304.72	307.78	303.02	305.98	300.77	303.55	307.1	302.89	305.17	300.13	308.63	305.6	301.17	306.72	300.04	307.17	310.51	305.52	304.05	304.79	302.23	311.43	306.06	303.29	306.11	309.64	303.41	306.59	302.81	308.76	309.38	303.04	304.38	304.62
304.15	305.34	297.93	300.2	302.05	303.75	302.79	302.7	303.84	303.42	303.95	302.67	303.91	307.89	302.08	304.06	302.27	302.62	306.03	306.36	298.76	299.54	304.02	303.35	302.26	308.47	302.56	305.87	303.51	298.12	301.88	306.96	303.03	300.88	303.3	303.3	301	303.29	302.43	295.93	301.63	302.52	306.27	304.21	307.94	304.48	302.27	303.49	304.43	301.86
297.72	297.65	296.89	291.07	297.41	292.12	292.83	294.1	287.68	297.01	294.64	292.97	292.82	293.96	287.36	295.42	293.64	291.99	295.15	297.61	297.08	293.01	296.05	292.09	294.48	297.61	293.96	295.81	293.06	299.02	293.18	296.05	294.87	300.57	292.78	287.69	295.09	292.92	296.37	296.78	295.67	297	292.32	289.82	296.89	297.08	298.33	289.91	293.47	291.16
312.07	314.38	311.14	321.45	315.99	315.4	314.69	319.43	312.83	315.57	320.94	315.64	311.07	313.48	318.49	314.73	310.75	315.72	312.39	309.65	312.84	312.73	315.87	319.99	313.73	317.5	319.95	312.21	311.25	311.25	312.98	314.75	321.16	318.89	313.03	318.1	312.62	320.27	313.18	310.68	312.79	315.52	315.79	314.57	313.15	316.29	315.75	315.1	316.55	313.46
308.68	308.22	305.61	301.08	309.22	304.59	301.03	300.75	308.22	302.79	308.11	303.48	305.85	307.89	305.8	305.14	307.39	305.29	302.71	306.18	307.12	301.05	302.95	306.98	303.16	302.51	306.08	303.92	302.71	298.92	302.74	306.51	306.92	305.08	302.54	303.94	305.71	297.03	306.03	303.16	302.87	303.64	306.08	301.19	305.42	304.65	304.1	303.83	305.24	299.03
315.86	325.26	314.37	321.39	319.73	311.48	315.98	322.49	317.79	316.57	316.57	322.87	316.6	315.29	318.93	315.33	323.6	316.41	322.81	317.37	315.28	321.35	317.46	315.24	319.44	315.3	320.11	316.41	319.28	320.72	313.86	323.06	315.97	316.56	320.78	321.89	318.41	313.46	317.26	316.96	317	318.76	317	320.11	314.28	317.67	321.19	315.38	314.09	315.76
322.98	321.61	315.49	317.3	320.81	317.97	317.74	319.03	315.38	320.8	319.97	323.78	324.65	320.98	324.54	320.21	318.96	321.82	317.19	317.34	320.02	317.59	320.82	319.61	320.67	322.73	313.77	320.15	316.9	320.72	316.04	318.81	320.83	315.67	317.4	321.36	321.3	318.5	322.18	321.1	316.86	312.83	320.61	318.1	317.05	320.75	319.7	321.54	325.93	322.33
319.16	316.36	319.59	315.39	315.26	316.17	314.81	312.54	316.56	319.26	309.43	308.14	316.95	316.68	314.67	316.45	317.62	316.81	317	312.54	317.1	317.04	319.67	314.74	317.31	310.93	317.2	316.79	316.23	316.44	316.22	314.64	316.36	313.61	316.68	314.8	321.11	315.09	318.94	313.83	315.03	316.16	314.8	318.63	313.22	316.94	312.94	318.05	314.24	313.65
304.09	314.72	302.95	305.84	305.53	309.03	304.99	305.8	308.2	300.46	308.12	305.56	305.47	307.6	304.07	310.97	309.64	309.63	311.61	302.63	309.66	309.59	307.85	305.35	302.82	306.74	306.39	302.76	306.83	303.11	307.11	309.39	308.19	302.1	309.22	308.05	309.71	310.3	306.87	304.15	305.13	304.61	303.98	305.03	301.25	308.47	314.71	301.7	304.31	302.66
300.55	301.5	301.25	302.18	299.63	303.08	301.27	301.78	305.88	306.29	302.89	307.59	307.13	300.38	306.22	303.8	307.08	304.36	301.04	300.03	305.03	298.68	303.03	302.49	300.33	304.97	304.36	305.56	298.55	302.25	303.32	306.36	308.94	298.96	301.92	297.17	305.49	301.17	300.73	302.77	299.87	297.66	306.45	298.4	306.8	303.29	304.84	305.87	306.15	305.9
294.45	294.07	295.08	292.8	292.68	293.81	291.82	297.15	295.48	293.31	288.06	296.3	296.17	292.12	291.92	290.24	292.34	291.88	292.07	297.62	295.45	292.48	291.1	293	295.23	293.18	293.03	292.65	291.86	293	292.86	290.6	295.45	293.68	292.82	291.9	292.7	297.25	293.56	289.82	290.49	288.61	294.42	291.18	294.92	292.05	293.1	294.83	295.67	296.91
306.69	306.61	307.02	305.21	305.39	307.75	308.66	307.83	310.72	312.19	305.56	305.97	303.44	306.87	306.84	307.64	307.46	306.44	311.37	306.71	306.02	309.29	309.25	313.44	307.87	311.57	306.37	307.47	307.38	308.35	312.27	307.83	312.68	303.8	304.66	304.86	306.24	309.85	308.93	310.31	304.62	303.99	308.33	307.97	304.03	307.32	307.25	301.77	304.92	307.62
301.98	307.76	301.69	307.83	302.35	304.45	305.8	303.19	307.59	302.92	306.2	299.61	306.02	300.52	304.11	307.48	307.84	311.24	305.02	303.13	304.55	308.91	306.08	306.87	301.87	304.57	300.05	306.92	306.99	304.54	304.94	304.28	304.6	309.74	306.04	300.98	301.16	307.26	305.51	307.36	305.81	302.54	304.07	302.44	304.75	306.36	309.72	301.97	304.69	303.52
315.72	316.42	313.84	320.76	313.46	313.74	313.7	316.64	316.15	312.64	316.07	316.82	317.54	321.31	317.41	321.53	319.03	313.76	314.61	312.46	315.74	314.64	313.32	317.2	314.47	319.24	319.39	314.03	312.86	322.46	314.67	313.41	318.34	316.26	312.44	313.51	317.21	316.9	315.19	315	311.92	314.98	312.17	311.18	317.56	324.69	314.61	316.32	316.38	314.58
321.51	325.71	327.12	323.95	326.52	320.55	322.07	325.41	322.88	330.27	321.01	316.57	322.19	323.57	324.39	323.84	326.36	323.51	329.33	328.28	324.68	322.16	326.24	322.43	325.16	322	323.29	321.37	325.85	319.08	324.54	323.35	326.44	323.57	326.46	328.17	326.38	324.47	322.38	323.44	333.23	323.43	325.29	324.1	326.13	325.31	324.28	329.03	323.17	330.07
308.12	304.74	305.19	306.1	305.75	303.9	305.14	306.17	306.73	310.53	303.04	307.38	307.2	306.95	308.89	301.36	301.38	305.34	304.66	303.45	305.2	309.02	301.53	306.98	305.74	307.23	304.75	302.98	300.44	306.71	306.86	305.77	303.97	309.07	303.41	307.82	308.18	306	303.96	304.52	301.2	306.32	302.68	301.65	304.72	305.41	303.01	302.75	305.25	309.1
302.47	301.3	298.51	300.77	299.08	300.28	300.39	298.99	296.9	306.35	301.7	301.55	302.77	297.75	297.08	300.83	295.63	297.61	303.79	305.37	302.33	301.74	297.84	302.26	298.53	303.54	302.1	302.84	298.64	294.56	302.82	302.86	301.49	308.52	301.13	302.32	297.62	304.65	300.63	297.21	299.86	298.22	303.87	299	301.95	298.46	302.29	302.8	297.08	302.32
309.94	308.54	304.47	304.35	301.91	307.88	304.33	305.72	305.44	306.53	310.75	304.52	306.34	305.62	302.93	305.24	307.26	307.05	307.99	307.43	309.63	306.66	307.81	309.64	306.04	307.9	304.54	309.06	309.23	299.82	307.91	307.07	307.69	305.86	314.71	306	309.17	305.31	306.75	301.12	307	308.01	304.99	308.3	310.81	307.43	306.72	307.29	309.77	305.65
304.18	300.71	303.62	305.64	308.03	307.1	306.29	300.74	302.67	304.83	308.37	305.16	306.7	307.89	304.43	300.57	305.93	303.79	306.26	302.87	302.41	304.32	305.46	309.89	308.86	303.55	303.21	301.64	302.46	304.51	299.27	303.52	302.64	307.22	304.72	302.94	307.63	305.05	302.42	305.93	305.68	301.27	304.83	307.52	311.81	299.77	304.71	303.54	309.12	307.42
304.52	307.67	311.34	302.62	302.76	305.88	308.58	306.96	305.05	306.75	305.28	307.89	308.68	307.58	303.64	308.84	308.7	305.51	307.26	310.84	307.21	301.35	303.6	311.24	306.83	309.26	305.22	307.01	310.66	306.75	314.09	308.55	305.43	304.7	307.08	308.79	309.35	314.4	302.68	304.6	308.48	306.8	306.55	304.49	313.84	306.26	311.05	307.09	310.61	308.95
315.5	315.35	315.53	318.39	319.12	314.31	316.5	315.09	314.76	313.76	315.84	318.35	311.4	312.65	313.97	314.43	313.78	316.32	315.81	310.2	318.49	315.58	314.49	312.47	315.31	311.44	319.73	320.12	313.87	315.83	316.77	316.71	313.31	313.56	318.81	308.81	319.75	317.72	311.78	316.19	318.37	316.67	316.92	314.51	315.43	317.01	317.59	316.81	316.79	314.29
328.47	332.31	326.08	323	325.39	330.05	329.76	323.85	327.86	327.35	325.1	327.91	324.87	327.73	324.91	333.02	327.23	324.57	329.49	326.9	324.25	328.26	332.18	328.44	331.94	326.99	329.34	327.54	330.7	330.1	327.47	332.85	329.36	328.34	329.39	323.99	329.92	335.26	324.68	328.05	324.16	329.8	331.53	328.44	330.9	327.13	328.32	325.35	332.52	326.6
305.32	307.08	300.38	303.85	299.52	304.08	307.42	304.39	306.08	298.68	304.12	307.29	303.79	305.21	302.33	303.68	299.86	302.44	297.45	299.63	308.25	294.31	298.28	308.46	303.84	302.4	300.14	300.51	299.08	302.2	304.53	301.31	304.34	302.38	303.39	302.7	299.67	305.42	302.44	304.25	304.05	300.09	299.45	303.31	304.36	301.66	307.72	302.57	301.56	306.19
301.65	303.07	300.17	301.31	305.88	301.54	301.49	305.13	302.96	297.08	304.02	304.75	305.2	301.68	306.17	304.55	305.8	302.15	298.65	303.94	299.5	304.53	301.88	303.03	303.96	303.8	305.32	305.93	301.04	303.48	306.21	301.53	303.31	300.03	302.58	307.61	297	307.32	304.71	299.07	301.95	300.23	302.4	306.85	300.24	299.2	306.76	302.87	303.28	307.63
296.96	297.23	300.64	296.63	295.55	296.27	300.6	293.06	295.66	294.74	296.06	305.23	290.89	300.34	297.32	295.62	296.46	299.37	297.37	299.53	298.27	299.58	294.62	295.65	297.5	298.83	297.52	295.5	293.12	296.93	294.97	296.45	295.68	296.23	294.59	299.31	297.76	298.12	296.37	297.61	295.77	294.93	299.35	300.11	293.9	295.33	296.85	298.01	298.24	294.31
332.43	328.17	331.57	329.8	324.42	321.77	322.12	329.18	325.77	323.69	326.32	323.26	328.88	323.72	328.75	327.59	332.42	326.3	326.85	326.01	319.31	331.5	322.41	328.43	329	324.72	324.1	326.98	325.54	325.5	324.74	327.15	328.63	319.71	326.95	327.48	322.58	325.52	326.94	325.6	327.51	326.27	328.84	326.41	328.59	333.45	329.11	332.46	326.1	329.34
316.38	320.47	314.91	317.63	318.24	315.14	316.44	319.08	316.91	315.18	317.1	317.92	325.27	317.93	314.45	319.39	315.57	321.56	320.17	319.11	313.68	321.1	319.23	314.34	316.7	313.65	316.17	317.92	314.17	317.31	320.13	320.04	319.19	321.31	315.52	313.3	319.34	315.17	316.05	321.83	319.06	317.19	317.47	314.12	313.98	315.99	315.86	320.64	321.87	322.7
305.1	301.99	304.28	308.91	311.61	311.81	302.51	305.42	304.11	304.22	306.58	306.7	304.81	309.99	304.21	304.26	299.01	302.26	300.78	305.92	306.02	302.15	305.35	311.45	304.02	308.18	304.81	303.98	306.64	304.5	299.67	310.91	306.02	300.56	303.75	307.77	306.61	306.81	301.68	302.3	307.73	306.02	302.14	302.48	302.28	305.27	309.33	299.93	311.51	303.96
309.13	307.03	307.72	306.97	308.71	310.11	312.06	313.6	306.96	311.11	308.52	307.6	313.09	310.66	309.14	309.03	312.58	312.69	306.73	308.13	309.05	311.26	312.57	309.95	311.16	309.62	310.6	303.93	310.46	312.5	309.66	312.46	316.67	313.19	307.21	304.21	312.63	306.57	304.98	313.09	309.59	310.2	311.27	310.38	311.29	309.08	307.38	306.1	306.59	313.53
324.13	327.04	325.29	316.56	330.86	329.37	328.92	328.74	321.68	329.76	328.13	323.23	326.94	323.39	326	320.35	327.19	325.15	325.11	322.28	325.07	326.88	322.02	321.89	327.61	325.49	327.32	322.28	327.37	327.73	329.84	328.42	327.25	327.06	325.09	325.08	325.83	322.75	329.19	330.56	320.16	326.59	330.09	329.99	328.02	323.45	322.58	320.93	327.43	321.63
304.13	305.45	305.61	302.26	304.78	304.29	305.09	305.08	305.92	302.7	307.57	303.52	296.82	304.77	304.75	304.59	302.53	301.59	300.09	306.6	304.84	302.98	299.32	299.51	305.18	302.98	302.05	302.02	302.8	299.88	305.84	302.97	302.48	304.44	304.78	302.97	306.34	299.44	303.53	300.53	302.29	306.17	300.32	306.33	301.1	305.14	306.89	304.45	300.76	300.9
299.76	306.64	308.33	303.02	303.66	304.26	306.77	305.51	300.91	301.12	312.37	300.63	307.2	306.55	306.52	303.51	300.48	304.42	302.42	308.18	301.09	310.1	304.53	301.36	305.12	302.16	305.32	305.49	307.07	305.73	302.27	304.89	306.36	300.88	306.08	303.02	307.79	307.33	308.56	301.77	303.6	308.5	305.7	300.99	303.32	306.91	308.91	301.07	302.48	304.48
313.39	317.02	316.93	315.56	314.84	315.77	319.89	320.71	317.7	316.75	316.3	312.26	316.12	315.07	319.71	317.98	316.66	315.72	321.21	315.69	311.05	315.13	316.67	318.61	315.17	317.38	317.13	314.44	316.36	320.6	317.46	320.79	312.9	313.2	314.86	322.74	317.32	318.33	317.32	320.97	315.43	317.45	314.72	318.99	316.81	312.39	315.7	316.44	314.01	312.45
302.42	300.43	303.34	301.77	298.84	299.44	300.99	303.69	308.02	301.76	298.12	302.29	295.63	302.19	302.83	303.32	302.52	299.01	305.47	302.4	298.21	300.55	301.12	297.41	297.64	306.61	304.74	301.87	296.56	304.02	299.09	303.82	300.84	301.24	303.19	301.12	301.66	301.56	306.51	303.35	300.06	303.12	305.64	298.13	305.16	299.1	299.72	299.18	306.04	301.72
325.79	328.75	329.11	327.79	332.19	327.48	325.74	327.58	327.29	327.77	328.72	324.79	332.18	330.02	325.69	326.18	329.07	327.31	327.02	331.55	327.95	333.2	330.8	332.27	327.37	324.01	329.81	328.23	326.77	323.14	330.77	330.39	334.16	332.81	331.34	329.86	325.46	327.27	327.94	327.42	329.02	328.7	328.38	330.12	325.14	329.73	326.94	326.51	327.1	330.01
314.78	317.38	316.72	312.77	319.59	324.16	314	317.04	317.08	313.26	319.5	318.74	319.08	312.17	318.01	314.77	319.27	312.97	312.85	319.45	314.32	308.41	315.32	311.04	313.99	314.85	316.85	316.31	312.65	317.82	314.7	314.88	317.18	315.09	317.28	317.81	314.28	313.51	315.21	316.48	318.02	317.11	315.15	313.47	317.57	314.68	315.71	317.24	315.89	319.43
298.94	300.51	301.6	300.43	305.53	299.49	299.58	303.09	304.34	298.59	296.75	304.16	302.63	305.48	304.09	300.74	298.12	297.05	302.86	308.98	301.08	302.27	302.11	305.55	298.72	300.12	301.97	300.21	300.67	298.26	296.61	298.87	304.5	301.44	304.33	306.78	297.86	301.52	300.16	307.56	299.82	300.28	306.33	299.18	302.12	300.87	302.32	307.39	299.76	300.68
314.15	315.37	314.54	316.75	310.85	314.05	314.46	315.7	317.79	316.31	318.46	312.42	314.85	315.22	316.04	314.01	318.09	319.4	317.74	307.51	315.23	316.99	312.45	320.54	312.95	316.46	313.94	313.38	316.6	318.64	316.86	316.84	315.59	309.23	308.92	313.1	317.14	311.33	313.62	321.55	313.99	311.19	311.59	316.12	316.1	315.17	314.74	312.27	312.86	317.38
306.94	298.69	297.03	299.05	301.49	300.58	302.21	301.25	308.04	298.2	298.21	300.65	297.01	303.81	302.92	302.4	304.26	299.29	299.79	302.97	301.86	301.4	301.08	298.78	300.02	302.18	299.64	301.04	297.32	300.02	299.28	303.71	303.49	302.68	296.93	293.82	301.41	303.68	300.49	299.55	299.4	302.82	299.77	300.57	297.16	299.43	301.38	302.13	303.44	305.3
309.66	302.64	305.39	303.15	308.23	303.16	303.03	305.62	306.37	309.96	306.74	304.01	304.05	307.63	304.03	304.24	302.5	308.13	302.64	305.67	310.94	307.78	304.84	306.71	306.38	306.69	302.73	304.53	310.65	310.07	302.32	300.17	311.56	309.29	305	305.36	302.96	305.02	303.4	303.14	307.16	313.64	306.79	309.39	305.79	310.07	304.59	303.55	304.06	300.88
317.46	317	323.92	315.75	318.42	313.88	322.11	325.68	320.86	324.05	319.79	322.09	319.69	322.22	318.9	320.43	318.11	318.66	320.71	318.85	314.52	317.03	316.3	319.03	317.27	322.99	317.72	320.69	316.06	323.37	325.12	321.23	323.4	317.64	317.27	318.68	315.31	321.44	318.37	322.85	317.29	320.6	321.71	320.43	316.3	320.63	319.39	316.9	321.35	316.63
314.62	315.98	312.95	318.09	316.74	314.23	313.18	314.52	314.04	315.45	313.82	317.08	316.78	314.24	312.86	315.29	309.74	312.45	316.56	316.68	316.53	310.78	316.58	317.76	311.18	313.65	315.2	311.91	314.68	315.55	312.98	320.43	317.52	315.25	311.72	315.74	314.66	313.89	316.36	312.62	317.18	318.72	317.16	313.3	315.52	314.3	318.46	313.83	313.48	316.88
314.83	312.81	312.95	316.51	312.33	311.32	314.89	313.28	312.34	314.24	315.92	314.01	315.42	312.48	321.47	314.36	312.61	314.54	313.41	315.21	314.55	316.05	318.51	312.04	317.84	310.95	309.36	310.79	311.82	314.48	315	318.3	310.51	315.85	316.64	315.33	318.27	311.39	310.82	311.75	314.69	312.27	310.61	313.29	312.11	309.55	319.2	319.33	315.2	313.09
326.52	325.82	324.93	322.11	334	330.25	326.68	322.74	329.37	325.87	327.76	327.56	328.12	327.34	323.92	325.26	330.4	331.09	326.81	324.78	327.14	330.82	328.83	321.67	330.01	330.73	328.82	331.04	321.68	328.42	331.22	327.37	326.74	327.19	323.79	328.05	328.79	327.43	332.24	324.35	330.15	329.08	324.04	325.48	328.07	326.32	328.25	327.92	327.8	323.9
309.65	305.89	302.31	305.08	299.48	313.96	308.24	304.71	305.08	303.71	306.42	311.33	309.08	304.32	302.85	306.12	308.08	302.18	306.15	304.77	302.97	302.44	306.62	301.95	302.26	303.91	310.27	300.24	308.26	310.12	307.23	301.68	306.33	303.77	306.97	305.05	306.77	306.19	303.76	300.71	306.42	305.04	306.34	307.11	306.25	303.09	308.77	305.08	307.23	300.98
311.73	311.85	313.96	310.95	315.52	309.81	315.35	309.04	309.98	320.11	310.18	316.38	316.4	312.54	307.39	313.49	315.08	309.94	315.86	310.37	312.04	308.35	313.57	310.95	308.96	314.69	314.02	316.23	315.2	312.83	317.79	316.16	310.2	315.19	309.68	316.62	315.6	313.33	311.13	314.05	312.39	315.97	314.27	313.89	316.18	313.49	312.43	314.52	311.81	310.69
300.23	299.86	302.2	299.46	304.9	296.1	298.73	307.78	302.79	298.54	300.38	300.73	300.44	297.78	304.54	299.13	297.08	297.67	292.37	302.22	301.45	298.45	299.67	306.45	304.19	301.46	298.27	298.24	297.41	296.54	300.06	298.38	302.59	301.64	298.5	292.69	299.68	305.5	301.19	296.58	300.78	302.18	292.78	295.11	300.46	299.74	300.89	300.92	304.78	302.59
299.01	301.77	302.72	295.72	304.12	296.39	299.07	302.98	299.29	298.6	301.4	302.6	303.29	301.44	296.23	298.06	302.36	296.86	301.64	298.46	300.72	300.07	298.37	300.61	296.09	300.34	297.99	299.87	302.84	303.04	303.98	298.34	301.26	302.04	302.95	300.65	299.29	297.94	302.42	299.43	299.76	304.91	305.43	299.53	301.44	297.34	302.2	292.49	300.93	303.4
305.14	302.65	304.9	304.87	299.9	303.5	304.9	307.99	306.66	302.97	306.85	303.38	305.82	305.92	300.91	303.78	307.94	302.5	308.74	307.49	302.13	300.95	303.14	307.52	308.52	306.86	301.25	306.44	307.46	305.2	306.02	305.6	306.35	301.17	312.63	307.94	305.92	305.76	309.03	307.98	303.43	303.35	307.46	306.39	299.63	308.85	309.47	304.12	305.7	304.45
308.28	310.04	315.85	310.33	309.62	311.67	306.03	311.57	313.11	313.51	317.65	314.15	310.69	309.22	313.18	305.42	312.75	307.86	310.68	309.85	312.69	313.14	309.02	314.95	306.57	314.49	312.21	314.02	310.87	306.75	309.02	312.51	309.49	313.03	310.2	312.08	310.65	312.37	309.36	308.5	308.51	307.25	311.49	309.09	316.14	316.94	313.55	314.39	309.25	307.61
327.22	328.04	323.43	320.6	322.77	321.93	326.42	322.2	327.73	328.4	321.6	322.54	320.66	329.58	322.3	322.19	325.87	324.12	328.38	323.8	323.48	326.04	325.49	324.27	325.85	321.53	323.51	319.11	324.41	325.21	324.13	325.86	329.48	325.89	323.93	323.29	324.16	328.93	329.12	326.38	327.03	324.19	325.64	321.68	324.55	329.03	330.43	325.59	321.33	326.97
301.87	302.34	302.24	302.77	306.68	296.7	307.36	307.75	308.63	310.12	303.35	303.13	301.88	308.57	305.08	306.57	304.52	301.92	303.83	300.81	304.77	302.45	300.57	307.01	303.77	300.88	302.86	303.14	307.71	306.87	301.27	303.35	307.22	304.59	306.3	305.95	309.29	304.23	309.79	302.6	305.83	308.39	304.09	308.28	302.53	308.47	308.19	303.88	302.58	304.31
299.48	301.19	303.64	296.41	298.19	300.09	300.27	307.93	299.73	299.66	305.78	298.97	302.33	298.08	299.97	304.07	301.93	304.84	298	299.42	298.61	304.11	302.3	296.11	300.02	300.05	301.71	299.77	302.84	302.88	298.39	306.12	309.48	301.27	300.05	302.07	303.64	301.21	301.96	303.67	299.43	304.46	301.19	299.91	302.68	300.88	303.8	303.76	299.99	298.97
316.7	322.49	318.26	318.81	322.77	313.51	316.25	317.56	315.92	320.4	319.27	314.83	323.26	314.57	315.25	316.84	320.85	320.97	320.24	315.93	316.81	314.87	325.12	317.25	313.98	317.85	314.97	315.4	320.77	315.32	314.22	322.07	319.14	319.31	320.97	321.45	320.99	312.89	320.81	318.14	317.44	316.39	320.58	316.19	314.44	316.06	315.36	315.11	327.51	323.39
305.89	310.65	306.79	308.17	303.98	307.92	307.65	311.91	310.2	307.4	309.47	308.1	311.62	310.06	308.3	308.26	308.03	309.98	308.32	311.88	312.44	311.95	309.53	303.55	311.91	308.89	304.74	307.17	306.43	308.43	303.02	308.02	305.92	306.89	308.69	307.61	306.81	307.73	309.22	309.07	311	307.15	305.43	306.11	307.42	312.97	308.12	309.78	308.47	306.18
307.4	308.03	306.38	304.77	306.57	300.44	303.11	307.36	309.57	306.12	307.47	302.02	307.92	309.18	305.38	304.5	308.39	302.9	308.67	307.86	301.11	308.27	302.24	303.24	305.53	300.95	310.3	299.86	306.59	307.75	308.07	313.51	305.96	309.7	307.82	302.76	301.83	308.02	302.15	304.89	306.27	306.16	304.42	301.03	305.79	306.58	306.64	309.31	305.73	310.62
305.1	300.27	298.61	304.23	307.07	301.43	306.06	307.74	303.06	303.94	306.33	312.31	303.51	304.61	303.94	306.25	302.73	304.86	305.43	305.41	307	306.08	302.18	300.09	302.06	304.35	305.9	304.12	303.55	304.99	301.35	308.18	301.32	300.29	305.35	303.54	304.66	307.04	303.42	300.88	300.84	305.16	307.95	307.29	301.14	300.54	302.66	306.77	299.94	303.57
299.67	305.18	301.77	301.14	306.73	304.71	298.5	304.88	303.7	308.65	305.45	301.87	309.54	302.41	305.34	303.96	304.44	309.67	308.37	302.21	308.27	306.4	302.97	302.76	305.39	299.91	304.28	303.43	306.39	303.7	305.37	309.61	302.15	306.57	306.73	307.62	305.84	302.93	309.62	307.62	312.39	305.07	309.47	306.09	304.24	300.79	303.62	310.07	308	304.93
304.2	298.44	297.58	306.21	301.51	307.05	303.05	300.03	299.96	300.68	300.45	305.91	300.14	305.02	300.26	301.85	299.34	303.52	302.33	300.59	304.15	299.81	300.88	301.21	298.93	304.87	301.98	299.97	300.92	296.49	303.29	301.9	301.16	304.99	304.62	303.08	303.77	297.79	302.21	299.51	302.4	306.35	305.55	306.17	303.47	305.35	297.57	305.15	301.71	298.67
320.5	318.06	320.63	318.2	318.07	324.33	322.03	316.71	322.78	321.44	318.89	317.25	321.12	320.55	317.28	318.57	315.74	318.15	317.23	317.3	314.52	315.95	319.14	320.08	319.11	313.54	322.67	319.49	322.22	316.38	317.08	321.98	317.77	318.65	312.03	317.24	320.86	314.84	319.83	317.5	322.09	320.46	320.94	317.99	321.49	319.46	320.94	314.82	315.56	320.32
296.14	286.77	294.8	296.15	294.93	297	292.63	295.61	291.89	289.17	292.36	295.84	297.05	296.67	296.4	289.57	297.71	293.44	292.84	292.92	292.83	294.1	297.43	292.91	297.85	288.49	292.14	295.59	295.72	292.26	296.84	297.1	297.47	294.25	291.96	299.66	296.73	291.51	293.8	298.83	297.86	299.61	300.57	295.67	292.3	299.21	295.32	296.33	297.17	294.34
323.41	319.65	313.26	316.25	315.73	319.08	313.99	313.38	322.58	319.01	321.05	317	311.49	321.3	320.09	315.86	316.55	320.65	320.23	315.97	318.7	318.68	319.32	317.45	318	316.98	315.78	320.83	319.87	318.17	318.78	316.14	321.72	316.88	312.95	317.12	316.27	319.48	317.7	320.33	314.59	322.26	322.55	315.02	319.66	320.29	318.15	318.18	320.56	318.84
312.88	315.44	317.05	315.77	310.7	314.07	311.47	315.91	312.98	317.58	309.5	321.07	314.45	317.44	316.19	315.63	313.73	310.33	310.31	310.59	316.18	312.16	311.84	314.97	317.09	318.98	320.16	307.81	309.77	321.44	313.26	314.67	315.71	311.29	318.82	313.04	316.69	317.48	312.92	314.32	318.23	316.24	314.52	316.17	313.35	316.22	313.33	311.84	314.24	314.98
320.75	318.72	315.28	319.08	315.59	313.66	312.96	313.77	315.17	318	313.73	318.97	320.36	317.85	313.86	313.66	315.01	320.24	317.73	318.25	313.73	313.85	316.83	313.21	313.16	318.02	312.57	315.79	315.59	310.34	320.43	319.69	313.32	315.44	319.25	318.4	318.52	318.16	317.37	321	317.26	319.29	318.05	317.14	318.44	318.28	315.03	314.78	314.25	317.76
293.5	294.45	299.1	292.29	300.88	293.06	294.88	296.07	297.11	302.7	293.47	296.86	293.51	297.32	296.15	296.93	294.41	290.56	300.58	292.89	294.35	299.66	293.62	293.49	292.8	298.76	296.57	300.57	297.22	290.43	291.69	294.39	292.04	299.31	294.21	295.24	299.44	294.91	293.01	295.98	295.43	288.35	292.04	291.33	296.81	293.81	296.27	301.01	294.92	293.99
328.74	326.61	325.18	330.39	325.21	328.15	330.62	325.48	327.47	324.65	325.57	330.45	329.85	328.63	327.41	326.61	324.47	328.03	328.25	334.05	327.28	330.56	326.74	327.06	329.99	330.95	328.36	325.49	328.03	332.48	322.04	329.81	329.54	329.94	329.82	325.45	330.84	325.22	329.42	328.24	325.38	322.46	328.55	329.17	331.86	325.21	326.59	323.72	331.83	329.63
307.16	310.24	316.37	317.47	311.96	314.06	311.39	313.37	314.69	308.61	313.41	316.68	313.46	316.62	312.47	308.39	310.66	311.65	312.06	311.78	313.4	312.23	312.95	312.8	315.09	315.53	308.12	320.66	312.15	317.73	311.29	314.59	311.23	315.63	310.85	318.22	315.64	311.24	309.75	314.18	313.17	311.62	308.14	317.28	315.93	318.41	311	307.91	311.86	309.59
307.21	301.71	304.74	304.98	306.25	304.11	305.44	303.46	304.27	305.97	307.56	311.08	307.62	306.11	304.07	308.2	303.93	307.64	302.6	308.25	307.86	299.73	309.82	305.33	303.99	306.11	304.3	305.49	309.02	304.74	306.93	308.48	304.55	304.32	306.14	305.1	306.12	309.09	305.49	301.72	308.61	302.54	306.91	308.3	301.72	309.19	304	302.59	312.58	303.7
316.98	316.92	314.66	315.81	317.93	309.8	312.83	314.39	310.67	322.09	309	316.11	316.56	323.86	313	312.59	318.7	318.07	317.76	312.19	314.42	313.36	316.08	319.03	313.67	315.83	310.68	314.9	318.92	313.12	310.94	313.17	319.29	317.07	318.13	319.17	315.74	321	318.45	318.94	320.33	312.7	314.56	318.12	314.62	314.1	313.66	319.59	315.36	319.76
319.8	318.02	314.06	316.53	317.06	323.46	318.12	318.75	316.11	321.31	321.59	319.25	318.25	320.64	317.39	313.54	316.73	324.43	317.31	318.66	314.68	316.99	317.44	318.46	323.26	321.13	318.44	320.11	319.87	321.58	316.65	314.3	314.56	311.32	318.28	316.42	319.06	319.07	320.91	319.12	320.07	315.92	323.04	317.6	320.88	315.13	320.48	314.96	318.83	319.65
305.36	302.17	306.79	300.92	309.38	298.39	303.92	309.69	304.32	305.91	308.06	305.85	301.13	309.09	298.64	301.93	300.67	306.7	303.02	301.71	304.12	306.84	306.14	305.88	301.73	301.9	303.4	301.98	303.59	300.85	305.22	305.99	299.44	301.47	303.64	304.25	302.21	304.86	303.44	299.95	302.36	302.5	295.91	301.47	299.99	305.55	307.19	302.8	304.24	303.04
325	328.1	322.81	330.55	324.5	330.94	332.25	328.77	326.41	330.39	331.92	331.1	327.19	325.68	330.05	328.97	326.25	329.43	331.03	334.3	330.45	327.62	321.73	329.56	326.07	332.51	328.05	329.02	331.15	332.92	328.85	323.71	335.34	327.17	327.03	325.45	326.97	331.93	329.01	332.49	332.6	329.61	326.88	330.46	325.44	326.98	323.68	324.88	329.43	332.43
330.53	323.31	329.97	317.67	317.68	321.39	323.96	322.96	321.2	325.05	321.36	324.69	325.75	319.05	325.17	329.5	326.11	316.78	322.55	332.96	327.02	323.24	326.06	321.69	329.5	326.85	319.64	329.14	325.04	323.91	327.24	321.58	325.17	325.04	321.87	326.96	329.47	323.35	326.97	326.16	321.22	326.68	323.53	324.51	322.41	322.93	324.35	325.88	324.94	324.08
306.57	312.26	309.11	306.01	306.03	306.33	305.28	304.21	304.79	306.99	308.29	309.29	307.04	307.28	309.15	310.82	304.93	302.55	305.5	305.38	308.5	302.17	307.12	303.02	307.29	306.72	307.7	307.68	306.25	305.82	308.35	310.87	311.01	308.59	306.02	305.26	308.43	308.55	305.25	309.32	309.01	308.1	304.9	309.11	308.63	305.87	307.32	307.1	306.49	309.43
312.63	314.99	313.7	313.38	315.34	317.36	313.75	311.97	314.1	312.42	313.11	319.76	311.6	308.99	312.74	318.34	313.74	311.36	316	312.15	314.61	311.24	313.58	316.31	312.54	315.81	315.72	313.46	312.59	315.91	314.18	314.61	311.4	322.02	315.44	317.33	311.94	313.27	312.25	317.42	313.27	312.14	309.41	314.86	314.18	318.42	312.21	315.18	308.71	310.24
322.22	330.12	323.64	318.61	321.41	324.33	326.02	331.01	322.58	326.55	327.27	324.62	327.43	330.68	329.54	330.77	323.38	325.12	325.9	324.34	324.39	326.14	328.42	329.56	326.72	328.44	326.89	326.14	326.99	324.3	322.17	329.87	325.82	327.25	324.11	328.17	328.84	324.78	330.87	331.66	325.62	323.77	316.74	324.6	324.26	329.23	329.39	328.15	325.74	330.11
298.61	295.51	294.67	292.81	296.22	294.04	292.6	294.82	293.61	291.86	293.57	289.7	289.97	291.41	291.81	292.88	293.98	295.76	289.3	292.09	294.55	296.81	295.82	296	299.26	292.36	292.87	295.4	287.45	293.44	293.66	299.21	294.06	293.16	294.24	299.5	291.7	297.38	294.95	295.29	290.91	295.93	292.22	295.88	291.1	298.91	297.04	290.7	296.59	294.95
310.34	316.55	308.87	311.82	313.92	313.75	310.55	311.44	312.52	310.58	311.76	314.56	307.15	310.81	312.86	309.16	311.96	309.72	306.36	313.11	307.05	308.41	310.82	315.45	310.78	310.34	318.16	311.35	317.44	306.22	307.72	311.73	308.01	313.56	311.18	311.43	306.76	314.63	308.61	314.38	314.35	315.36	308.48	313.87	310.75	311.31	307.52	311.5	307.53	308.26
313.56	309.19	316.87	313.68	313.93	315.48	322.51	314.84	313.8	313.45	318.05	314.15	314.73	312.33	316.97	309.61	316.43	320.5	314.4	311.44	317.17	316.03	317.42	316.65	318.76	316.01	312.11	318.66	319.38	313.3	313.66	318.9	316.61	316.43	314.53	313.62	317.66	314.38	318.19	316.71	319.8	313.99	315.55	315.47	311.26	317.57	315.4	313.08	315.26	313.81
316.2	314.87	315.19	321.14	317.39	317.24	311.7	314.08	313.18	310.44	317.91	312.7	315.63	313.16	314.14	314.71	314.26	307.77	312.78	311.09	308.61	314.27	315.55	310.83	316.16	315.03	315.32	310.22	315.38	312.85	316.84	312.37	313.76	315.16	310.98	312.9	311.25	319.62	309.36	309.42	313.19	317.76	311.43	314.03	314.2	313.56	316.46	314.45	312.17	313.59
290.62	291.76	291.27	299.6	292.16	295.97	291.29	295.9	297.88	296.94	291.98	296.88	296.81	292.6	294.88	296.51	295.79	292.19	294.84	290.77	289.7	291.98	289.94	292.35	297.96	291.57	299.47	295.74	296.54	294.94	294.25	293.24	293.89	296.94	293.1	301.02	290.23	295.38	288.67	295.99	289.81	295.93	296.95	293.81	296.24	296.59	298.03	290.4	290.23	295.96
302.82	307.17	305.59	302.96	305.93	305.25	309.22	301.75	306.11	303.68	302.14	304.55	300.38	301.26	303.79	303.07	300.87	302.06	305.03	301.03	301.16	307.01	307.67	303.14	298.18	304.81	306.16	304.15	302.97	306.94	299.83	307.12	300.79	305.98	304.53	300.75	303.63	302.97	306.27	306.92	308.27	299.84	298.02	306.46	304.75	302.27	302.8	302.6	303.02	299.81
306.88	311.24	304.07	304.85	301.75	304.97	307.12	302.84	302.2	302.34	305.65	302.05	301.24	305.38	302.89	300.5	306.31	302.76	303.58	304.43	310.07	302.72	305.57	305.36	301.07	305.31	305.38	302.21	302.55	310.05	306.75	307.65	306.76	305.27	307.01	305.88	303.24	305.05	305	301.99	307.71	304.97	305.63	305.23	300.71	307.01	302.82	302.55	307.91	300.11
316.96	317.97	322.28	318.07	318.87	320.18	322.29	317.94	313.59	318.66	319.15	315.87	316	314.22	314.62	317.62	318.99	317.93	324.08	316.56	319.37	320.3	319.56	321.28	316.47	318.55	321.8	318.43	321.87	318.73	313.18	319.27	318.72	320.21	315.84	320.31	317.02	312.69	321.35	320.69	322.64	317.98	315.63	322.34	317.84	313.92	318.48	321.15	316.94	319.27
313.57	307.77	313.62	314.07	310.9	313.29	312.87	311.86	312.69	312.62	313.63	308.84	312.31	317.78	311.76	311.82	312.52	313.07	312.07	315.8	312.12	311.66	307.42	316.52	308.55	314.28	311.28	314.13	311.49	315.09	313.33	311.62	314.08	311.24	311.7	313.9	310.62	311.97	315.85	309.04	310.16	312.45	314.78	314.98	317.82	306.91	308.55	314.33	315.7	314.8
317.95	315.31	316.32	312.04	312.43	317.45	310.98	314.99	314.6	318.41	317.01	310.29	317.95	314.27	313.92	315.32	313.57	313.67	313.23	309.83	314.77	314.03	309.42	314.84	310.1	306.21	310.73	311.64	314.84	317.03	314.49	311.18	313.23	315.93	312.6	310.05	314.99	316	315.37	314.37	312.44	308.89	312.88	317.52	314.95	314.25	318.55	315.43	311.47	313.98
295.16	298.54	293.19	300.39	294.89	294.63	291.52	294.26	296.75	292.3	295.81	292.72	297.94	294.82	292.08	298.84	292.06	292.3	295.33	297.25	293.95	292.84	292.6	295.06	295.17	293.7	294.87	294.08	288.59	292.97	292.56	298.08	292.26	297.21	294.83	297.27	291.91	291.3	295.46	292.89	297.66	292.59	294.71	294.99	293.78	292.83	294.41	294.95	294.65	287.84
314.58	319.16	316.85	311.28	311.43	317.12	317.19	318.71	311.11	318.3	313.41	320.15	315.2	314.16	313.47	311.62	317.5	316.49	321.27	318.32	313.24	318.73	318	311.17	308.8	316.78	317.36	316.59	317.36	317.27	314	318.71	314.37	317.42	313.27	313.56	316.15	320.47	314.46	312.14	317.11	315.8	310.24	314.16	319.09	315.96	315.99	310.17	318.41	314.84
306.36	304.59	308.74	305.7	309.99	308.83	306.62	306.29	303.47	309.26	302.24	308.9	307.32	307.11	307.21	308.15	309.15	311.75	309.49	308.75	306.31	303.83	308.95	308.18	307.12	310.22	306.28	299.34	306.28	310.09	305.51	309.75	307.41	303.78	301.93	305.53	309.02	310.06	307.22	304.13	307.45	302.85	303.61	307.18	303.22	306.85	303.86	306.46	305.92	303.95
318.27	320.12	318.9	319.49	318.69	319.24	322.96	318.32	320.96	318.97	314.64	318.7	318.38	319.95	319.79	315.18	316.3	320.67	320.95	318.48	316.74	319.62	315.7	317.13	320.92	318.68	321.42	317.21	320.63	317.96	319.17	316.86	317.81	317.66	317.23	320.47	317.79	316.22	320.14	319.72	315.11	317.71	317.84	323.34	316.66	313.19	318.11	315.88	320.46	319.34
320.51	317.89	318.81	317.02	320.28	314.19	318.17	316.28	316.69	321.06	321.9	319.17	318.87	314.37	320.15	318.02	316.9	313.89	320.8	317.61	315.11	311.7	313.05	316.91	321.92	317.78	317.53	319.33	315.39	323.84	321.41	316.23	318.27	320.45	317.89	315.93	321.58	320.67	319.68	313.76	318.8	320.27	316.67	319.16	319.63	316.3	317.03	313.17	321.86	318.62
307.53	316.92	313.9	314.54	310.4	313.35	319.23	310.58	314.1	318.18	314.91	315.76	308.88	313	316.89	312.01	309	309.7	316.08	312.55	311.1	312.27	312.84	315.18	312.35	315.61	311.34	312.43	315.57	319.4	314.65	310.7	315.1	313.6	320.49	316.41	313.09	315.46	311.55	317.79	313.02	309.77	311	314.41	316.84	313.26	311.89	313.59	310.58	309.01
319.2	320.72	319.09	314.37	320.31	315.61	313.02	319.65	312.42	316.22	321.46	316.18	323.56	320.41	318.22	322.09	324.82	319.88	322.61	320.35	320.56	317.68	320.31	321.39	320.21	324.02	319.39	322.38	317.83	320.31	316.59	327.35	314.05	323.55	318.68	320.88	317.98	322.51	317.12	318.95	322.94	317.56	321.59	324.37	326.3	315.66	316.21	317.66	319.59	315.62
326.54	325.92	328.31	324.36	322.54	329.6	326.79	327.14	327.63	325.33	323.86	326.85	326.22	331.18	325.08	327.58	326.44	324.84	328.48	324.22	327.01	328.02	327.33	321.4	324.51	322.93	325.9	323.94	329.21	326.08	322.91	328.82	324.01	324.79	328.84	322.5	324.27	329.18	322.9	330.94	327.56	328.42	330.08	327.09	325	327.06	328.25	327.44	328.49	330.73
316.07	309.79	311.54	311.25	311.82	309.49	311.32	315.3	314.54	311.16	310.06	311.49	307.14	311.41	314.99	313.6	308.4	312.08	306.87	313.29	310.27	314.07	312.08	312.38	318.66	306.63	314.56	312.03	313.41	310.59	308.35	317.81	313.83	304.29	312.42	313.74	311.67	312.8	311.02	315.84	311.7	313.52	306.72	310.25	309.44	315.42	313.52	311.59	308.86	313.05
315.34	318.35	312.75	312.6	315.63	314.87	314.46	314.09	313.69	313.07	313.5	316.37	316.91	312.99	317.48	318.63	320.57	309.94	309.09	316.86	315.02	314.83	312.43	321.11	315.32	317.05	314.18	312.05	314.71	317.32	317.27	315.53	308.97	313.25	311.66	324.92	309.17	315.87	315.6	314.31	311.96	315.98	317.32	317.09	314.57	315.35	312.67	314.67	320.09	318.3
300.1	295.74	300.69	300.75	302.89	294.33	295.73	296.59	295.75	303.25	298.54	301.24	303.26	301.64	299.24	299.14	301.51	299.38	303.73	297.51	299.56	300.93	298.76	304.1	300.82	302.53	301.88	299.34	296.93	302.35	303.5	306.5	300.21	305.23	300.25	303.51	303.24	299.65	298.96	301.2	292.61	304.46	300.11	293.43	300.95	301.8	302.73	297.57	301.42	294.8
311.2	315.08	314.87	310.57	312.68	314.02	317.43	314.63	310.57	315.13	311.67	310.6	314.49	314.07	317.02	310.97	315.21	316.74	309.69	309.81	308.28	310.63	315.16	312.47	309.78	307.15	316.08	306.51	315.3	316.32	309.9	312.73	316.08	315.55	308.55	318.72	310.51	314.39	309.66	315.55	309.22	313.81	313.81	313.79	311.63	313.76	316.03	315.43	313.46	308.22
305.76	305.01	300.89	303.78	304.23	296.6	307.64	304.64	302.4	302.88	305.22	304.79	300.84	304.64	303.58	307.91	307.78	305.75	298.28	306.44	299.7	306.46	305.64	301.98	306.35	303.46	300.91	307.74	304.99	299.58	309.67	296.76	306.43	300.81	301.35	303.93	308.66	302.16	305.54	305.66	303.47	310.81	306.03	305.91	304.08	307.76	304.08	303.97	301.96	307.17
301.72	299.27	300.3	301.93	296.72	295.8	297.98	296.42	297.86	302.51	298.99	304.95	298.67	305.31	296.19	305.82	300.1	295.42	298.76	302.66	301.66	299.04	304.45	301.69	302.1	297.48	301.83	303.15	299.27	299.18	300.92	301.4	301.41	295.45	300.91	300.46	300.35	296.23	295.72	299.46	296.96	299.57	301.07	301.75	298.11	297.93	297.67	297.39	299.68	300.84
314.11	322.89	310.92	321.65	317.81	320.88	318.98	316.35	322.38	319.63	317.62	315.84	317.2	313.95	322.43	321.52	320.28	318.7	318.23	316	320.8	316.9	316.48	320.26	321.7	312.98	318.82	322.06	321.77	318.7	320.97	319.51	322.32	318.89	321.54	319.28	320.8	316.54	321.53	313.37	316.31	318.52	319.64	317.54	316.89	318.73	319.1	316.26	314.82	321.9
314.59	314.97	316.86	316.46	313.74	317.11	316.15	316.71	313.78	310.73	316.09	317.31	314.21	310.4	314.43	316.75	317.21	310.27	313.45	313.64	312.63	309.16	320.19	315.29	311.2	316.28	315.84	316.33	314.76	320.43	313.97	316.62	314.87	317.01	318.17	315.8	314.2	309.61	313.75	308.18	317.02	317.3	320.2	313.67	316.39	312.86	309.52	316.63	310.77	314.71
313.07	320.37	318.8	312.74	316.86	314.36	319.24	319.75	314.11	315.52	317.37	315.02	314.04	316.39	317.92	316.72	316.44	316.1	319.59	313.75	312.71	317.72	314.51	316.95	319.1	317.23	316.37	317.98	316.79	315.76	311.62	317.86	316.02	316.56	317.24	321.97	319.75	314.57	314.34	314.54	315.26	314.21	317.57	320.63	311.03	318.09	316.51	316.93	317.85	317.11
296.19	295.12	295.91	300.06	298.64	292.95	294.68	297.72	297.35	298.73	295.43	297.19	295.49	293.55	292.65	288.78	296.79	296.15	295.44	293.12	292.56	294.01	297.59	294.38	293.5	295.25	295	299.02	291.64	293.51	292.49	292.19	293.63	294.3	292.99	295.01	294.02	292.03	293.52	297.17	294.21	295.88	298.4	292.8	300	304.19	291.43	295.31	294.43	292.15
322.62	317.82	315.63	314.55	313.07	314.96	311.35	318.03	321.97	320.45	317.99	313.23	313.37	313.75	323.95	316.47	320.01	318.38	323.24	316.54	316.79	316.75	312.95	320.39	315.5	313.67	317.23	315.15	315.93	314.26	318.73	314.06	312.49	314.26	318.27	317.46	317.88	316.92	315.58	315.34	315.83	318.29	314.55	322.41	316.1	319.75	315.8	315.9	316.07	318
305.87	308.64	304.42	301.33	304.21	305.33	303.89	302.12	305.75	301.78	310.41	308.08	308.12	308.48	306.24	302.14	306.75	308.7	304.53	307.47	307.41	303.03	304.89	306.25	304.45	304.17	304.02	306.22	303.11	306.41	304.11	298.86	299.57	301.46	312.34	303.57	306.63	305.75	308.41	302.12	302.8	307.56	303.53	303.6	307.83	307.2	307.3	301.31	307.9	304.92
321.52	318.49	317.18	320.74	317.36	312.6	314.28	313.92	314.89	314.73	313.41	315.27	318.69	314.99	317.44	316.41	316.57	321.44	315.97	321.46	313.82	316.57	323.07	316.99	314.22	314.11	318.93	317.17	313.09	317.63	314.79	314.09	317.85	317.59	314.61	319.42	312.81	321.51	314.87	317.07	318.27	320.32	319.06	314.92	315.24	314.79	318.78	316.6	312.24	317.21
315.85	316.92	318.05	317.84	316.2	313.51	316.79	312.82	318.01	311.04	316.54	317.51	313.96	315.03	319.59	311.67	316.85	320.51	311.88	316.81	312.63	320.03	320.37	316.94	318.5	312.61	316.28	315.67	315.33	317.88	319.76	314.9	313.86	319.1	315.76	315.72	314.15	318.13	318.25	318.7	317.06	319.95	314.26	317.72	317.39	316.02	316.21	317.39	312.98	318.72
295.57	303.29	303.62	302.19	306.99	302.55	303.6	307.81	303.26	302.01	304.61	304.26	301.54	302.66	293.86	306.95	302.49	300.55	302.31	305.21	298.43	302.23	302.16	303.36	301.75	304.31	303.66	301.65	309.36	300.5	300.97	303.11	307.81	300.23	304.11	305.03	298.08	298.25	307.4	300.15	304.99	306.24	302.7	301.86	304.69	302.65	301.39	302.83	304.27	306.27
303.16	304.9	302.88	308.3	304.85	308.08	308.25	302.32	301.46	304.6	304.69	310.66	299.32	307.23	306.78	301.74	302.62	303.93	301.3	300.47	306.88	301.4	302.28	305.56	305.72	302.89	306.88	300.58	305.3	309	308.31	304.28	304	299.58	304.03	302.11	303.38	304.39	301.95	306.42	311.01	312.05	305.76	305	308.1	301.86	298.3	303.73	304.46	303.7
314.02	317	317.78	316.83	317.86	315.18	313.16	317.34	318.92	317.95	317.07	318.05	320.29	319.81	315.13	310.69	312.32	318.81	315.45	319.19	316.59	322.34	311.15	316.68	308.47	311.62	316.44	312.66	316.14	311.63	315.14	320.12	319.34	312.58	318.89	317.38	319.39	318.13	313.85	318.57	319.31	318.61	318.27	316.83	315.91	318.79	318.96	314.12	321.62	317.54
293.46	295.2	294.85	298.28	292.3	290.4	295.57	293.27	299.21	294.32	289.31	291.06	294.3	288.87	297.84	297.77	294.52	293.14	300.78	293.91	302.87	299.31	291.91	295.16	287.5	291.44	294.94	291.47	297.96	296.18	291.45	294.75	295.3	295.34	295.73	292.51	291.83	291.75	293.7	289.48	298.07	297.92	298.7	304.18	298.58	292.16	288.47	295.78	293.78	293.74
302.63	304.94	308.1	305.19	304.9	308.7	306.67	307.26	301.83	304.17	307.25	311.08	309.61	306.44	304.72	307.47	304.94	307.48	309.94	305	308.58	308.11	307.18	302.13	306.58	308.42	308.35	310.77	309.14	308.7	309.68	309.49	303.32	302.8	307.8	310.94	314.32	306.81	307.67	302.17	305.16	306.38	314.49	304.14	309.36	305.67	305.74	302.25	305.57	310.12
320.48	317.17	316.87	316.71	315.36	313.24	320.93	314.28	321.04	318.49	317.79	317.94	318.23	323.12	317.21	316.18	317.62	313.48	324.43	319.41	314.53	325.82	320.16	313.43	323.2	315.95	322.5	319.4	325.28	319.5	319.46	320.56	320.06	316.74	324.14	319.73	322.79	319.75	317.13	318.01	321.98	317.62	318.86	318.95	321.11	319.34	319.02	318.67	319.69	319.3
303.07	302.44	304.55	299.91	305.55	304.65	302.48	300.65	310.06	301.04	305.61	301.93	301.39	296.48	309.01	304.88	302.11	301.79	304.45	306.35	302.3	300.93	303.7	297.88	302.85	302.94	306.69	298.92	307.26	301.82	302.49	296.6	304.67	304.68	303.73	305.01	300.34	305.4	299.55	304.44	298.26	300.72	302.72	304.02	299.49	306.7	305.39	303.37	303.05	305.03
304.12	301.79	300.73	301.99	301.47	306.02	304.44	302.87	304.38	300.38	307.39	305.25	304.06	305.44	311.47	302.06	299.8	304.73	301.47	303.61	302.84	305.5	307.91	307.4	307.5	307.31	307.47	302.16	305.13	299.54	308.95	302.81	306.56	309.02	300.41	307.85	301.54	305.49	304.52	304.3	308.44	302.79	299.89	307.42	303.11	301.38	305.08	298.56	303.56	302.38
299.33	303.05	305.06	302.19	302.94	303.09	305.39	303.52	303.92	308.03	304.91	300.35	301.27	299.33	305.2	297.88	304.73	298.74	304.86	304.61	308.06	301.21	305.44	300.68	299.79	303.61	300.27	297.94	300.88	305.34	300.95	306.28	301.02	302.13	306.44	301.29	305.13	300.11	303.15	299.29	299.72	298.61	299.56	301.68	303.82	303.41	306.78	300.25	299.55	304.11
310.57	317.13	312.71	311.82	309.44	310.82	316.98	303.65	311.74	314.46	313.27	317.06	314.17	314.21	316.8	313.03	318.78	313.79	311.11	315.96	307.24	315.61	313.14	317.18	312.1	310.6	313.15	313.82	311.15	307.02	315.17	304.85	310.65	309.57	312.43	308.54	315.04	313.58	305.7	313.76	308.5	312.06	313.99	316.73	314	313.52	310.91	312.55	309.94	311.01
306.6	302.9	301.31	301.81	305.38	305.14	300.19	300.88	300.67	306.43	303.04	300.47	306.31	295.19	302.45	304.04	300.4	300.3	297.87	297.4	301.13	303.63	299.09	307.98	302.53	305.98	303.87	301.9	301.93	304.71	303.51	305.95	305.24	305.84	300.34	304.2	300.04	300.03	299.44	308.23	305.4	301.14	301.98	306.03	300.64	301.01	300.77	300.11	301.51	301.32
303.96	295.93	304.47	300.39	301.14	300.62	298.95	303.06	298.44	298.05	305.32	302.28	299.74	299.25	301.1	299.95	296.81	304.11	299.85	301.77	299.93	304.55	301.47	302.75	299.25	292.78	301.76	301.5	302.44	301.63	296.59	298.63	305.14	301.79	299.15	292.34	300.91	300.99	305.86	300.86	299.45	304.29	305.05	297.79	301.9	296.91	305.24	302.72	305.36	294.24
317.09	319.6	319.56	317.16	314.74	318.61	316.05	312.14	317.38	315.49	316.93	318.75	317.49	320.55	319.5	320.65	319.43	321.47	319.66	321.06	315.16	314.35	313.83	313.16	317.05	313.41	319.72	316.25	320.15	313.98	315.63	315.1	318.15	321.88	315.43	319.31	315.36	321.54	317.8	312.91	322.4	321.94	317.75	316.54	316.48	316.77	320.58	307.53	318.34	323.19
307.6	312.26	308.38	312.75	313.52	318.2	311.46	311.65	314.28	316.08	314.68	314.23	315.11	310.84	314.79	310.41	314.82	307.81	317.62	311.89	312.63	309.05	311.75	314.91	313.14	313.09	317.8	311.87	315.35	313.75	315.39	318.17	312.9	309.37	313.24	312.84	314.89	311.02	316.19	315.74	313.35	312.48	310.65	310.65	313.07	312.15	309.92	315.78	309.45	314.46
321.23	323.71	321.15	323.92	321.9	325.08	323.85	325.11	328.34	321.58	318.27	326.23	321.37	322.94	323.17	324.25	324.15	323.75	323.77	321.27	326.06	322.78	326.35	322.71	322.81	323.12	325.47	324.47	325.38	323.83	326.54	322.56	320.27	328.18	325.23	319.52	324.04	324.12	327.9	322.8	318.17	323.78	321.48	323.38	325.07	324.49	324.97	326.34	327.01	321.73
315.22	316.49	319.87	314.74	318.52	315.98	314.35	317.04	315.73	316.39	312.79	307.89	316.51	318.45	312.99	314.52	312.69	313.64	315.63	318.69	315.25	311.78	307.02	308.09	319.34	312.59	315.06	312.81	315.5	313.72	313.05	314.09	312.16	308.82	317.58	315.91	313.15	313.51	313.4	309.28	309.44	318.11	315.94	308.62	314.65	312.84	309.6	315.26	317.25	318.72
302.3	300.56	302.97	305.52	304.35	303.08	299.9	305.18	300.45	303.43	304.1	306.94	299.41	301.52	303.83	303.1	306.82	301.91	305.41	303.43	304.26	293.47	302.7	300.2	303.14	306.37	300.81	302.19	300.2	298.26	305.5	299.7	306.15	304.06	304.4	308.13	305.17	298.1	302.54	307.36	303.76	307.19	300.06	303.39	303.49	301.5	300.45	300.67	299.29	305.81
295.52	296.15	297.56	293.19	299.21	294.54	296.23	293.07	287.83	294.56	299.25	291.42	294.97	296.58	293.12	293.82	290.39	294.34	293.23	292.68	296.39	294.31	292.76	300.63	293.94	295.62	295.08	294.81	294.01	297.89	288.09	289.19	292.45	290.96	290.95	295.31	289.62	293.48	291.58	289.28	293.37	296.99	297.31	297.51	294.99	295.79	296.91	292.49	296.18	291.01
315.33	311.41	315.52	310.65	316.56	320.46	317.86	316.23	319.29	322.1	316.11	315.55	318.34	319.4	314.82	313.93	315.45	317.32	319.79	317.88	315.41	318.71	312.57	316.89	316.23	315.94	315.61	314.05	310.19	322.65	317.23	319.05	319.68	321.64	320.17	315.06	318.71	317.16	314.79	314.77	320.6	317.21	312.99	310.08	318.36	316.05	315.66	321.31	321.81	320.34
[truncated: 200 more rows]
[truncated: 150 more columns]
