# Supplementary material for: Genetic dissection of main and epistatic effects of QTL based on augmented triple test cross design
Source: PLoS One. 2017 Dec 14;12(12):e0189054. doi: 10.1371/journal.pone.0189054 (PMC5730204; doi:10.1371/journal.pone.0189054)
Supplement: S9 Supporting Information — (ZIP) [file pone.0189054.s009.zip › z5_1350_0.2_5.csv]

297.21	291.04	285.78	295.25	296.53	292.18	291.37	292.66	290.4	292.05	286.91	288.59	293.16	293.12	291.26	291.39	296.02	289.72	291.31	297.55	290.93	297.98	291.99	293.88	292.66	295.42	297.79	295.45	297.55	292.08	292.9	297.62	299.92	296.2	295.14	288.89	298.52	288.11	292.85	298.39	294.89	289.13	292.65	295.1	289.79	297.67	293.29	298.14	295.27	296.59
311.03	299.02	304.94	302.1	298.73	305.32	304.44	301.68	307.36	307.32	298.82	302.71	293.13	298.13	302.3	300.9	305.3	299.32	309.09	308.68	307.7	303.2	301.46	300.25	301.79	298.89	307.33	301.76	301.44	306.74	301.38	309.36	301.73	298.93	300.04	305.37	303.89	301.05	301.22	310.63	302.15	299.39	305.64	307.24	302.33	301.96	297.79	300.2	302.53	302.51
310.19	315.23	297.32	307.2	302.51	305.39	307.16	302.48	300.87	299.81	310.67	305.82	306.6	307.38	310	304.04	300.65	312.03	303.82	304.73	304.2	307.37	303.32	310.17	306.52	302.42	303.12	305.7	306.05	307.48	308.21	310.35	306.76	303.36	302.94	298.67	306.4	306.94	298.24	309.59	306.66	308.14	305.99	306.84	309.36	314.7	309.23	305.04	306.36	305.75
299.54	306.19	301.72	304.3	311.47	308.06	304.38	306.23	303.58	304.9	299.38	300.04	301.04	301.55	298.22	305.92	306.48	309.41	300.09	300.94	302.15	303.81	306.8	299.9	301.71	308.79	301.03	300.93	300.15	306.38	300.41	306.92	305.44	302.18	303.02	302.14	311.2	302.16	307.1	301.86	304.32	309.47	301.79	304.2	305.61	297.43	302.6	301.87	304.25	295.66
301.81	295.52	304.33	300.4	300.08	301.53	301.94	295.83	302.51	300.11	296.86	301.33	308.01	303.28	302.45	296.92	300.61	295.58	297.87	298.54	305.41	293.54	297.03	302.55	300.17	299.72	300.81	304.27	301.6	299.58	297.52	296.16	297.41	310.6	301.85	298.52	298.51	301.58	299.54	292.04	298.39	305.13	294.13	294.94	302.23	298.91	297.34	297.53	288.86	299.02
317.06	308.39	316.67	314.46	311.38	310.74	316.66	312.99	314.18	311.07	314.12	310.28	313.13	316.76	315.37	317.03	313.28	315.23	319.74	317.21	300.79	309.51	315.67	313.89	314.11	311.73	315.73	312.49	308.79	313.64	310.73	308.79	311.42	309.12	310.75	311.56	313.7	317.57	310.12	311.05	310.14	312.9	317.5	319.82	305.67	316.92	320.28	314.66	313.46	315.13
305.24	303.02	307.3	300.62	302.5	309.34	308.57	306.18	304.18	307.92	298.07	304.84	305.18	300.23	307.25	300.18	304.53	312.47	291.95	303.06	295.75	302.71	305.9	300.98	301.7	306.9	293.56	298.94	300.26	307.37	300.52	310.46	299.36	303.69	301	305.75	306.14	303.22	300.18	303.87	305.11	303.61	306.62	302.44	300.64	302.68	299.4	307.17	306.33	309.07
313.29	309.18	315.99	313.44	308.83	311.54	310.91	316.62	311.54	312.01	308.08	311.06	307.94	314.4	306.79	319.32	315.84	306.67	320.6	320.4	308.46	309.15	306.27	311.69	311.56	314.51	307.67	317.19	317.72	313.42	316.64	317.78	312.41	320.34	304.11	318.29	319.21	308.28	306.9	314.1	310.67	312.47	312.41	313.31	310.67	313.14	313.76	313.94	308.85	308.68
314.4	320.29	312.54	315.67	314.01	313.39	317.71	307.17	312.65	325.38	314	317.58	311.49	317.6	314.65	316.24	321.04	312.97	314.26	317	318.94	312.95	315.39	319.69	312.87	310.9	316.94	316.01	313	315.18	317.97	311.48	318.97	317.83	314.88	307.91	316.82	314.43	311.58	309.91	312.45	320.8	313.01	322.94	313.47	318.26	321.48	313.26	313.87	308.42
299.82	311.14	303.38	301.78	305.14	301.31	309.19	307.29	305.9	301	307.14	299.28	305.89	304.42	306.16	304.8	309.53	301.49	298.68	299.83	309.81	301.57	298.27	307.08	302.81	302.41	309.7	300.24	304.05	302.94	304.33	297.36	309.69	312.9	304.43	306.72	309.65	303.97	304.83	301.61	307.62	308.25	299.13	299.63	301.63	300.47	305.93	304.24	305.19	304.45
309.28	317.25	306.95	319.18	311.43	314.23	311.28	313.16	313.53	320.33	321.55	318.59	318.61	316.97	316.35	321.39	320.7	311.42	313.19	317.85	315.93	314.39	312.27	310.71	304.79	317.89	316.65	308.29	309.26	320.87	314.66	321.71	312.41	312.81	312.34	303.23	316.63	316.3	319.52	314.53	310.65	321.08	318.75	310.39	309.23	317.69	316.02	317	321.46	314.55
322.89	327.44	328.78	325.73	321.87	323.9	329.25	322.24	323.86	326.46	326.15	330.55	325.39	326.62	331.11	320.94	313.37	324.54	327.95	324.43	325.78	322.13	326.09	330.89	328.47	327.35	321.56	325.06	324.98	317.93	313.88	325.54	327.83	327.79	316.09	314.63	321.84	327.5	322.06	330.37	320.22	321.22	327.91	329.65	318.42	330.41	323.99	325.27	329.53	323.31
310.18	314.08	301.71	302.86	306.95	306.68	301.42	308.66	303.54	306.38	302.82	303.25	313.62	307.81	305.32	318.45	301.28	310.3	306.43	308.2	301.8	310.92	308.44	315.5	301.13	305.05	305.88	305.02	302.25	307.28	309.72	303.17	307.9	311.14	303.16	303.79	306.61	301.5	303.32	303.07	305.35	305.99	303.74	307.95	312.22	303.17	309.12	308.78	312.47	311.56
303.6	300.71	299.95	308.36	308.62	299.5	307.78	302.09	306.68	300.38	301.17	304.16	302.19	306.78	300.39	304.61	305.65	301.97	298.83	306.9	294.19	300.07	301.82	306.83	302.86	301.76	301.72	301.7	301.3	304.66	305.08	309.92	306.11	296.12	304.7	298.87	308.41	306.64	301.79	301.85	303.24	301.07	301.8	307.33	301.6	306.28	302.38	302.35	298.49	304.65
303.51	311.32	317.76	304.98	314.32	308.92	307.41	303.31	309.49	308.02	307.19	313.9	307.11	306.52	312.61	310.46	310.65	300.72	304.95	313.97	303.38	312.69	314.82	306.8	307.95	316.08	316.45	304.99	312.32	311.55	312.9	305.07	314.61	308.34	312.3	307.63	313.77	309.63	307.75	307.93	304.51	308.82	315.34	308.57	309.99	305.88	307.85	302.28	307.13	307.69
331.47	324.14	331.97	326.51	327.56	323.83	321.05	324.25	325.07	324.52	329.27	332.46	328.51	337.95	332.29	325.9	327.07	328.66	324.83	319.56	328.99	324.31	324.9	335.49	326.67	327.94	321.72	327.82	335.3	328.48	328.58	325.45	329.48	324.48	328.08	330.02	328.8	325.36	336.12	334.51	322.49	333.76	324.88	330.32	327.23	331.03	323.48	327.28	326.35	326.22
306.36	299.35	302.08	303.53	294.96	307.81	305.18	307.42	301.72	304.11	303.41	300.38	303.99	303.4	300.27	301.36	304.41	311.59	296.24	308.07	301.06	292.98	295.85	304.84	303.95	304.27	306.57	299.66	303.01	303.5	296.64	301.35	292.53	308.09	302.3	304.89	301.49	306.77	296.39	303.89	300.08	307.88	294.98	308.06	300.31	306.48	296.37	303.53	300.72	301.63
332.48	321.46	329	327.56	321.66	330.45	328.25	328.24	328.61	325.66	328.49	329.06	326.45	324.43	325.93	327.65	323.1	330.96	324.8	325.19	330.59	324.66	328.02	324.61	324.19	323.24	330.66	334.63	327.17	324.33	319.28	326.85	324.75	331.93	323.66	328.29	330.45	323.89	334.33	322.57	323.22	327.77	330.32	329.04	328.5	331.3	328.53	326.56	333.95	331.41
299.75	301.21	302.74	311.5	303.78	295.72	302.52	301.42	303.35	306.03	309.65	310.57	304.89	304.04	304.13	307.99	310.08	302.84	303.66	308.68	305.54	306.58	306.03	304.65	305.21	306.72	300.73	299.48	306.44	301.72	302.3	299.09	306.23	301.93	299.75	304.82	310.44	315.24	304.14	310.81	300.51	311.18	300.35	307.43	306.18	301.48	306.67	308.19	300.34	306.87
316.3	312.37	309.53	313.13	314.67	311.47	306.94	313.61	312.17	307.55	308.38	310.85	312.38	308.85	306.79	315.16	314.22	314.02	314.5	314.98	315.46	312.71	305.19	319.19	307.5	301.46	310.66	314.11	308.87	313.28	311.41	315.63	312.11	313.95	318.63	324.49	309.93	317.6	314.13	318.04	312	312.57	314.59	312.74	311.61	310	313.22	308.63	307.67	316.42
312.75	308.71	321.55	309.9	317.97	316.27	311.3	309.12	311.55	307.82	303.16	318.39	314.37	307.36	307.44	314.74	310.99	315.12	306.46	312.63	305.91	313.02	307.75	308.14	304.89	312.28	316.17	310.52	315.98	301.68	311.64	306.48	308.02	308.22	306.49	302.09	307.48	310.93	316.36	308.93	309.47	309.77	311.35	311.05	316.71	303.37	316.19	315.6	313	302.74
311.77	313.4	313.58	304.43	304.21	308.45	316.96	314.51	313.6	318.01	309.46	307.2	313.79	309.38	305.39	309.35	316.24	315.1	307.27	312.89	303.12	313.15	320.86	311.57	317.15	309.09	310.06	306.54	311.92	306.93	313.87	307.82	307.52	309.17	311.34	311.36	307.57	321.24	312.5	309.02	312.88	308.85	312.58	307.61	317.67	318.03	311.64	309.82	324.2	311.27
303.08	298.02	296.15	306.4	301.04	297.84	297.72	298.83	300.9	296.92	300.91	306.89	304.54	302.34	299.71	299.46	298.29	309.2	306.96	298.42	301.82	305.93	303.05	299.04	304.3	301.13	305.12	305.83	295.68	296.44	306.91	296.9	303.82	298.78	296.1	301.58	298.8	296.59	294.84	295.18	300.45	304.11	297.79	297.87	307.82	299.54	303.55	306.3	295.67	300.24
311.03	315.08	317.51	315.76	313.57	309.52	315.2	312.23	318.2	316.7	309.87	321.27	315.3	315.65	314.1	312.06	317.53	313.98	319.46	315.57	318.11	317.96	310.32	312.87	318.68	313.96	308.36	314.12	314.54	313.47	322.79	312.36	317.76	318.24	317.53	314.21	312.45	317.77	316.05	316.89	320.81	316.65	316.6	322.95	313.92	310.54	310.4	320.17	315.16	316.04
313.33	318.05	311.89	312.2	315.81	318.68	316.79	313.48	318.2	310.67	319.76	314.72	313.65	313.49	311.61	309.73	312.43	314.82	310.52	316.46	315.76	314.3	314.4	305.71	316.47	308.56	313.13	320.93	316.84	309.22	320.9	315.03	315.75	323.24	323.45	309.23	319.95	314.06	318.74	313.67	311.4	313.61	313.41	316.41	309.28	305.81	316.16	317.16	313.76	315.32
327.47	324.35	322.01	326	328.3	333.66	324.87	325.05	333.27	326.56	333.76	323.35	332.15	326.42	320.4	330.78	329.76	325.01	320.72	331.24	325.29	326.96	324.64	334.45	324.32	325.16	336.58	325.41	331.47	324.79	325.06	322.88	333.33	324.09	325.45	315.35	329.46	326.71	319.08	326.01	326.44	330.83	332.47	330.43	329.61	324	327.79	324.03	321.21	333.47
303.81	299.76	301.2	300.61	302.2	302.67	304.28	301.37	304.01	301.86	301.84	305.84	309.85	293.84	297.36	304.57	296.14	298.01	301.1	302.34	298.61	300.94	300.47	304.91	301.72	301.38	301.38	305.7	302.09	310.92	303.12	302.89	302.8	298.87	297.77	300.47	286.23	304.21	293.85	297.6	307.12	305.72	304.85	299.69	303.8	297.73	303.6	295.73	302.23	294.6
304.92	309.42	301.78	303.49	296.05	305.33	301.64	300.26	306.14	302.49	310.17	301.9	301.31	304.29	304.9	298.46	300.14	296.7	299.37	305.2	307.8	302.43	304.47	306.93	297	295.38	310.6	310.11	311.56	312.96	298.03	299.28	301.49	305.02	301.78	310.71	303.05	302.23	301.96	296.45	298.08	304.07	305.9	310.35	302.14	302.15	304.28	305	297.27	307.86
297.45	303.68	302.49	299.91	301.66	294.49	306.63	305.05	308.14	300.11	291.06	307.69	298.18	296.14	299.97	302.06	296.79	299.04	292.55	296.26	298.44	294.71	300.7	296.05	296.52	301.59	296.97	292.18	302.53	297.61	303.8	300.56	294.82	300.57	306.84	301.26	300.42	299.23	299.77	309.61	297.9	299.11	304.01	293.46	298.62	308.93	300.82	306.84	305.76	307.77
307.52	317.44	310.84	316.38	310.66	321.63	318.21	321.04	312.43	316.66	318.92	314.28	318.52	313.12	310.39	316.44	306.95	321.86	317.9	315.45	316.95	316.81	316.28	312.33	311.51	314.68	307.49	313.43	311.01	309.35	313.46	307.2	309.57	313.17	317.48	308.76	313.32	317.55	313.61	319.31	308.65	313.53	308.71	314.44	309.33	314.22	320.77	315.31	313.83	317.48
314.92	310.89	315.18	321.18	316.66	315.02	318.15	311.8	318.68	320.61	311.85	317.27	315.93	312.25	314.43	320.53	316.7	317.42	313.24	311.89	314.76	317.68	319.77	309.64	315.82	317.65	319.91	313.82	317.09	317.01	321.2	312.19	312.67	310.61	315.98	307.37	319.78	311.31	308.76	316.47	308.94	311.17	315.06	321.12	313.08	307.68	316.07	321.65	312.67	313.38
302.35	306.72	303.13	312.05	314.72	304	310.96	305.43	309.87	317.89	309.87	309.04	302.85	306.22	304.35	307.15	303.01	304.46	305.52	307.06	308.26	315.8	308.59	316.92	300.74	303.19	313.44	311.02	310.31	302.46	309.12	309.11	306.23	305.93	310.57	307.5	308.92	301.86	307.9	310.52	305.87	307.23	311.82	308.58	303.09	302.82	312.45	310.17	306.24	317.12
306.47	317.53	312.28	309.13	311.97	310.69	317.39	313.13	313.89	317.68	313.65	317.24	317.26	309.56	313.81	321.47	314.57	318.15	311.56	311.83	311.01	312.58	308.43	311.08	312.22	307.73	314.71	310.63	309.13	312.63	307.96	311.41	305.42	318.65	316.2	318.47	319.84	306.11	315.52	314.51	319.03	302.55	314.43	315.3	309.97	312.19	315.41	308.5	311.8	313.18
308.62	312.54	306.37	316.16	312.92	309.86	315.32	315.88	307.84	311.64	308.82	315.22	314.12	307.78	314.72	310.43	306.26	311.69	317.61	313.36	305.23	306	312.17	311.73	319.63	313.19	313.92	310.54	308.98	318.12	314.38	315.28	315.66	310.08	320.57	316.03	313.49	314.51	308.42	317.42	314.79	319.44	312.66	314.44	309.47	311.53	315.21	318.99	315.55	311.35
316.43	308.99	315.97	314.72	308.34	303.3	308.71	313.85	311.91	312.68	308.42	314.06	311.24	312.58	310.91	314.51	310.51	314.62	309.06	316.53	312.95	314.15	310.75	315.4	318.75	316.23	310.71	313.53	309.61	309.02	316.78	315.16	312.1	313.8	312.1	321.4	312.43	316.57	317.74	316.92	301.95	320.57	312.52	314.28	322.95	313.56	312.01	316.05	311.29	311.68
326.58	326.18	326.58	330.55	324.49	322.29	333.49	324.73	327.68	326.02	330.76	335.58	328.18	328.27	328.64	325.55	329.51	328.32	323.87	325.7	329.22	330.09	325.04	324.5	331.51	321.16	322.63	335.2	331.42	323.83	329.92	331.37	328.01	320.76	331.61	325.68	329.58	335.33	325.18	326.67	323.7	324.88	330.89	328.61	328.21	331.53	323.33	335.55	323.33	323.86
307.58	301.98	305.21	306.82	313.89	302.47	303.2	305.07	302.23	310.24	307.01	318.36	309.31	309.64	300.45	308.51	306.07	311.12	307.56	302.77	303.74	312.62	306.56	300.24	307.16	307.57	310.42	304.39	313.07	306.58	305.31	308.1	305.07	303.47	312.76	305.46	309.78	303.25	305.9	308.24	308.62	311.04	306.72	302.56	305.14	303.41	303.54	312.65	305.36	304.7
304.42	310.43	305.81	305.56	307.81	311.84	307.02	312.85	311.59	303.13	311.44	294.49	308.26	310.68	300.65	307.03	315.34	311.53	310.18	310.24	304.58	299.66	309.61	301.34	312.14	312.46	306.74	310.25	303.33	309.56	312.67	309.76	309.57	307.31	305.56	310	310.03	305.48	299.74	304.99	309.33	309.55	298.65	303.45	314.4	303.51	307.18	305	300.49	306.21
301.98	298.39	300.41	302.19	299.45	300.05	298.53	304.8	296.91	299.11	296.51	300.98	300.37	296.96	296.88	301.21	295.78	304.18	291.84	298.05	303.05	294.91	301.76	297.74	305.02	309.8	300.86	295.93	301.54	296.34	297.9	296.36	305.43	302.09	301.95	300.53	300.25	299.37	305.18	297.14	304.57	300.91	298.55	298.95	297.16	306.17	300.64	298.36	305.48	301.34
325.44	314.51	319.53	313.92	324.17	315.36	309.53	318.1	315.21	319.33	315.21	316.7	318.21	321.82	323.88	322.34	319.62	317.89	318.81	310.8	316.32	317.08	316.08	322.39	326.72	316.74	317.73	316.72	324.97	321.66	313.34	319.93	320.28	315.99	318.14	314.85	312.55	319.57	305.32	322.02	325.38	326.59	319.1	314.6	320.4	315.75	313.88	316.17	316.88	314.86
300.2	304.19	298.48	308.52	297.52	292.88	296.4	293.12	304.38	296.19	303.23	305.04	302.93	299.44	304.8	293.02	302.08	304.7	300.67	304.88	300.08	302.34	297.63	306.95	304.41	305.93	299.88	297.78	301.59	296.42	298.95	301.23	297.14	297.58	315.82	296.34	305.25	303.73	303.8	301.39	300.85	305.26	300.29	303.74	301.6	305.97	298.73	295.95	301.44	307.51
307.71	294.78	303.52	303.4	306.84	308.53	304.02	304.92	300.84	299.3	299.31	307.6	298.71	299.69	308.91	301.36	299.24	296.74	300.37	309.94	298.59	304.27	309.7	304.99	313.48	304.35	305.71	303.02	304.03	305.03	301.2	309.53	310.79	302.79	314.87	301.61	305.28	304.17	305.53	303.27	302.18	305.29	307.16	295.09	300.35	306.74	299.56	304.8	306.57	304.85
321.74	308.87	322.01	312.95	316.21	315.59	313.28	306.78	315.86	311.59	311.43	305.33	315.8	309.49	317.57	319.56	306.27	322.17	316.91	310.24	321.58	318.16	312.79	317.78	314.19	308.6	307.47	318.46	316.75	310.54	309.5	325	317.71	309.24	317.45	317.07	316.55	323.21	315.18	323.33	322.95	324.73	311.52	317.29	316.61	311.94	320.43	312.67	316.42	313.06
325.55	328.49	332.66	326.44	336.71	333.63	329.44	328.91	323.58	324.12	331.04	331.31	332.01	331.99	328.07	329.36	333.82	328.04	321.84	326.21	331.26	332.39	338.15	327.6	328.58	326.33	328.14	326.51	328.15	326.38	324.16	335.74	329.16	326.32	323.11	327.57	327.16	332.27	327.59	329.63	331.63	325.08	332.45	331.84	325.86	322.27	328.82	329.96	328.61	330.89
318.92	322.33	313.92	317.36	316.97	324.72	315.14	316.98	322.35	318.04	316.26	315.82	318.91	319.64	312.73	322.35	318.03	314.95	317.75	317.25	327	316.63	316.17	313.71	316.15	321.08	315.66	321.51	322.36	316.95	316.59	319.1	312.24	322.05	315.76	324.1	313.7	316.88	314.57	322.54	315.95	317.49	326.08	317.89	312.7	316.66	316.03	315.94	321.49	320.43
303.05	309.55	300.8	297.82	309.23	306.89	299.68	305.29	299.15	302.53	311.28	306.26	306.83	302.02	301.2	298.67	314.93	303.74	302.38	306.52	305.67	305.04	305.62	305.94	304.35	299.12	305.8	302.57	301.06	309.76	304.84	306.44	305.49	310.31	308.23	304.59	312.65	307.06	302.25	307.83	315.63	299.85	299.1	302.86	308.45	304.11	302.23	312.29	305.63	301.33
319.32	312.35	314.99	314.81	316.82	317.53	313.61	319.53	314.81	316.4	318.24	318.32	308.28	307.87	320.62	307.63	311.58	317.63	315.26	316.53	316.87	321.39	312.91	319.11	311	313.02	308.14	313.83	312	318.58	312.05	308.02	323.63	319.9	315.1	309.52	322.28	317.73	314.97	312.82	315.74	313.99	316.47	312.68	318.97	313.9	318.7	313.12	311.28	317.52
299.3	297.9	305.16	302.6	304.51	300.37	290.92	304.89	301.73	298.7	298.4	301.27	302.96	310.35	304.65	301	297.15	308.37	296.23	308.9	302.5	304.34	298.3	304.04	299.32	297.63	296.02	302.41	301.32	299.57	301.27	304.4	307.17	303.3	292.58	295.92	301.15	307.05	303.59	304.51	302.71	297.93	295.38	298.52	296.2	299.51	301.28	294.35	303.66	301.38
306.97	303.89	305.08	303.69	292.83	304.76	303.87	298.13	306.83	300.64	304.58	296.65	296.56	310.56	301.25	302.86	310.56	302.66	301.91	307.45	296.81	302.28	310.73	300.81	297.48	305.9	304.52	305.86	305.42	306.92	304.3	308.58	304.05	310.55	299.31	299.78	304.08	304.75	305.73	305.4	303.78	300.07	304.25	300.12	306.03	296.3	304.01	299.99	298.84	300.07
308.75	315.02	312.51	316.02	317.56	324.04	322.82	315.66	318.34	313.58	320.81	326.47	322.01	322.35	320.47	326.14	314.84	318.73	322.78	316.54	320.71	312	322.98	316.27	315.84	314.94	319.88	319.06	321.84	314.65	320.4	319.19	323.18	319.64	318.16	314.93	313.87	319.47	311.26	320.04	320.83	319.35	324.55	319	315.61	319.76	323.81	314.05	321.62	314.53
324.35	330.76	327.51	328.06	334.19	330.42	330.95	323.02	323.38	328.33	329.95	323.29	323.99	324.3	330.84	324.75	322.94	327.36	323.16	319.44	334.4	324.58	330.76	322.14	329.93	330.41	327.18	323.04	324.56	325.17	323.3	329.95	331.12	328.88	324.21	327.04	325.03	333.53	323.75	327.73	331.33	325.17	332.54	328.45	325.72	327.19	328.26	329.77	325.69	327.24
317.61	318.14	311.22	312.82	315.26	312.03	317.69	318.22	313.4	312.62	313.93	313.04	318.99	309.12	311.36	315.2	314.42	313.76	311.69	318.43	314.3	320.86	318.71	312.23	313.74	318.61	318.52	310.84	317.68	314.65	311.52	312.31	313.98	310.78	313.38	309.25	315.3	317.76	318.71	313.36	309.04	306.99	309.79	309.31	309.63	315.64	314.69	315.48	306.28	307.83
323.1	324.06	316.21	318.03	314.58	314.55	312.79	314.64	323.34	318.95	322.88	316.36	320.95	318.41	308.72	313.53	315.31	321.54	318.65	323.44	315.25	313.44	316.61	320.92	321.53	314.91	308.84	320.58	328.57	316.7	321.51	311.81	313.01	322.82	316.5	318.76	320.88	316.85	319.28	318.7	312.28	311.58	317.9	325.28	318.62	322.12	322.31	315.16	318.44	316.47
319.7	315.61	317.31	320.24	320.4	312.52	321.61	321.89	319.19	312.84	315.93	316.94	318.28	315.23	311.33	312.58	319.71	314.18	315.09	315.54	321.43	310.73	317.96	313.84	320.17	321.38	318.87	313.84	321.44	310.42	320.56	315.33	323.86	320.74	318.08	319.97	318.25	315.32	313.89	312.82	315.94	317.83	315.17	324.13	318.25	309.08	327.63	313.57	314.22	320.25
305.47	313.5	317.98	309.9	312.24	312.04	317.37	313.4	314.11	307.48	318.18	316	316.03	310.15	307.94	312.28	314.72	308.08	309.66	307.51	314.29	311.6	311.75	312.65	320.37	316.82	313.28	313.57	315.55	312.93	313.8	309.82	306.64	310.71	301.33	306.99	308.81	311.9	314.82	305.37	308.6	311.64	311.13	313.51	312.19	310.49	313.38	309	317.5	313.44
301.58	300.38	301.14	300.91	299.38	300	299.12	293.53	303.17	301.92	302.32	293.31	310.46	292.2	297.14	304.24	303.1	298.77	295.19	302.24	297.44	298.93	296.23	297.78	298.44	297.43	296.05	301.12	293.08	291.15	296.64	300.71	303.83	299.43	299.81	293.84	301.29	304.89	301.53	301.2	297.85	296.42	300.96	305.85	292.94	302.81	301.32	295.22	291.32	297.56
318.96	310.82	311.49	307.5	314.77	311.94	312.85	316.06	309.5	314.27	313.44	309.72	310.97	312.74	309.02	319.91	302.05	310.6	316.18	311.31	314.43	316.32	312.71	312.85	312.15	311.59	312.92	311.82	312.79	314.77	314.07	312.24	317.57	313.13	314.99	312.11	311.66	314.29	315.28	309.16	314.43	309.91	323.79	320.63	315.53	314.69	314.1	315.66	316.02	321.33
304.36	294.15	307.33	302.36	302.59	301.77	298.46	300.48	301.43	302.15	297.49	310.25	311.09	307.39	301.71	306.84	305.99	300.78	299.69	300.11	301.99	299.33	301.84	310.16	298.52	306.9	308.82	299.51	296.41	305.81	306.98	297.01	300.49	305.22	300.33	299.81	301.41	308.76	301.77	310.09	302.79	302.45	302.55	306.72	303.04	301.79	308.14	299.12	295.82	304.77
292.87	295.82	290.65	292.87	293.35	296.23	295.92	293.87	290	285.09	295.15	291.63	293.45	303.17	293.71	291.42	297.29	290.27	294.62	292.27	291.09	293.45	292.59	293.27	293.21	296.69	296.83	292.64	300.9	304.19	289.7	289.15	292.66	296.19	295.31	290.63	292.89	293.72	294.14	293.77	289.96	297.12	292.64	294.09	292.35	296.13	296.94	295.88	290.62	291.93
318.46	315.51	320.59	316.37	319.55	324.33	315.29	322.33	318.1	318.71	323.79	318.47	324.53	317.63	318.44	319.19	322.5	319.93	318.89	322.96	319.48	310.84	313.78	317.85	326.21	313.06	319.03	313.19	309.38	316.8	313.79	316.33	309.97	311.1	315.94	310.82	320.67	309.69	329.45	316.59	323.56	316.03	324.59	318.96	314.45	318.65	318.66	322.1	321.94	320.45
304.89	304.69	303.26	301.68	301.24	299.82	301.28	305.16	295.38	303.36	299.04	303.54	301.51	303.77	302.81	313.31	304.16	307.33	306.99	302.5	299.91	302.54	297.16	298.53	296.47	302.91	303.71	307.84	301.06	305.54	302.9	303.27	302.25	305.9	303.55	303	303.1	301.6	303.33	301.65	306.07	304.13	300.67	297.02	302.28	308.26	296.7	305.34	308.55	301.98
318.97	316.28	317.27	313.84	314.84	317.14	321.65	320.37	311.18	311.18	308.82	317.16	312.29	317.01	318.66	308.51	313.16	316.08	316.12	320.23	312.92	314.56	318.27	322.05	314.83	316.55	311.13	322.42	319.57	321.92	310.33	315.24	314.78	312.41	319.77	316.42	320.1	308.24	314.3	322.84	316.16	310.09	314.34	310.31	315.34	311.4	315.74	316.25	312.66	320.29
317.06	319.49	312.48	319.47	315.63	323.65	318.71	317.96	320.17	314.78	321.26	317.71	320.4	309.56	314.2	318.91	318.87	315.04	316.65	316.84	316.59	321.96	319.02	312.36	313.3	316.32	318.27	316.04	309.55	321.33	315.78	315.42	313.28	317.49	314.75	313.55	315.96	319.79	319.93	322.82	314.51	314.63	320.86	323.59	314.66	317.54	313.8	319.43	313.18	314.17
324.95	321.4	319.1	315.72	318.68	325.39	317	321.15	318.77	309.37	316.36	325.59	317.51	318.82	323.01	313.64	316.83	312.62	321.49	311.98	319.55	321.84	316.11	319.25	321.36	318.24	314.77	318.83	317.98	314.2	319.94	320.4	317.02	321.48	321.1	320.54	321.97	323.88	315.5	319.5	314.54	319.46	317.32	320.16	313.84	312.72	318.26	317.6	316.68	319.19
325.12	319.46	313.01	324.09	329.56	328.49	332.93	325.8	320.69	325.02	329.68	329.22	322.76	321.51	326.13	326.22	325.04	332.67	331.33	335.02	329.35	329.79	327.56	337.47	330.07	325.68	329.88	331.58	333.7	325.36	323.96	324.67	322.45	322.35	327.98	332.9	331.89	325.19	336.21	334.21	322.79	331.54	329	332.11	330.87	328.82	325.86	322.33	332.9	328.15
304.81	317.02	309.9	307.43	305.17	303.01	317.08	311.08	306.97	305.14	302.54	315.33	309.66	312.04	312.38	313.21	315.66	309.13	301.14	306.89	311.85	314.87	309.58	309.56	306.14	312.82	308.18	310.47	309.28	315.73	314.08	311.75	306.72	312.9	304.46	302.89	312.38	308.36	308.86	309.74	302.71	308.26	311.84	304.39	311.37	311.71	311.49	301.39	311.24	308.6
302.97	296.07	300.5	293.24	298.22	296.13	295.85	298.3	295.61	296.78	292.12	294.54	296.27	296.4	300.27	292.94	294.18	290.77	291.34	289.63	300.07	291.79	288.9	300.03	294.64	301.98	296.78	299.85	295.85	289.86	293.49	292.46	296.11	291.48	290.78	296.33	297.43	295.83	295.7	287.13	295.02	289.64	296.81	296.68	289.25	293.78	297.75	295.99	300.24	292.33
316.14	315.92	324.46	314.61	317.38	318.3	323.4	314.96	314.6	315.45	319.56	317.05	316.77	322.48	319.15	318.52	318.37	318.58	309.45	312.75	317.63	314.73	310.85	315.13	321.13	315.93	316.48	308.92	315.88	319.94	321.63	317.5	311.78	312.45	316.6	313.09	316.86	315.04	318.23	306.3	315.18	317.57	317.6	317.51	317.22	316.25	307.91	320.59	308.19	320.9
315.66	316.35	323.8	321.24	314.37	319.56	313.6	320.3	313.21	318.17	319.45	318.34	320.1	320.54	319.02	320.42	322.55	320.1	315.14	316.04	321.65	316.88	326.64	312.87	325.45	316.91	318.31	317.29	318.91	316.24	326.72	317.29	320.36	321.13	321.13	321.7	319.56	323.36	315.8	324.07	314.09	317.48	323.74	316.97	320.99	314.7	318.65	319.78	317.81	317.74
306.19	303.21	305.21	301.28	307.4	299.32	298.48	298.85	297.82	308.44	303.71	307.96	303.43	303.75	303.01	304.6	309.09	300.13	302.51	305.3	302.53	307.21	303.11	310.77	298.33	307	305.07	299.97	300.47	304.78	307.73	300.67	307.79	303.22	299.3	291.67	302.07	303.88	304.82	299.98	306.2	301.96	298.66	306	298.86	305.06	305.51	299.27	304.41	300.27
329.84	327.04	324.19	332.41	322.14	324.69	323.91	319.96	329.78	326.25	332.78	319.18	326.99	320.04	316.67	325.95	326.54	324.8	321.72	326.14	326.83	330.07	323.89	326.01	326.19	327.67	326.4	315.4	333.88	322.09	328.97	327.05	319.08	328.89	321.31	333.61	326.75	319.65	319.98	325.1	321.7	320.55	328.61	330.58	327.3	325.25	326.56	331.7	320.77	324.69
322.44	312.92	320.97	320.04	320.31	315.91	315.71	318.95	314.82	316.62	314.25	321.58	317.71	320.25	316.29	318.19	312.44	322.41	321.98	314.88	320.5	312.42	315.48	318.45	314.14	316.42	315.52	313.12	323.76	325.2	320.07	314.62	314.88	317.43	317.05	320.71	326.78	322.22	316.85	322.84	322.53	308.51	322.78	315.03	315.73	321.21	315.46	320.05	323.63	312.91
318.22	319.48	315.48	327.78	323.31	317.41	313.51	321.58	325.72	313.2	330.25	318.99	319.25	322.24	323.62	310.79	316.61	323.8	313.55	325.87	318.8	318.14	327.16	314.12	316.91	319.61	316.2	316.74	314.57	318.63	314.08	320.81	321	315.98	318.34	319.06	322.37	318.16	318.67	315.74	321.82	314.28	323.19	316.52	313.94	313.6	326.41	328.05	318.65	321.45
313.96	308.59	316.45	307.35	315	316.27	311.17	313.82	313.67	308.66	310.26	308.15	317.37	308.83	307.73	314.81	305.9	307.85	315.93	311.22	311.14	307.56	311.24	311.95	310.18	315.08	317.61	315.17	308.97	317.27	311.13	314.64	307.32	310.03	306.78	314.9	313.7	313.68	308.79	308.38	310.91	318.91	314.93	311.46	313.38	319.42	311.98	307.01	312.16	312.36
306.37	310.83	309.55	316.97	313.56	309.96	311.55	307.59	312.24	305.74	319.05	313.34	313.76	315.51	307.41	316.81	313.42	310.77	310.66	304.76	309.62	318.14	308.09	317.05	319.7	307.48	307.01	314.47	303.06	312.03	309.09	312.78	309.69	315.99	318.95	313.13	308.23	310.83	314.16	328.98	310.78	315.44	312.37	308.42	311.72	309.61	310.93	315.67	312.17	307.16
302.53	300.12	300.54	309.17	301.59	304.18	303.99	304.86	300.58	302.7	302.22	312.46	302.41	305.34	306.65	303.43	306.3	311	303.34	304.55	304.65	307.77	298.3	308.25	311.74	305.83	306.39	302.73	309.23	301.93	306.28	306.85	302.73	308.9	301.62	299.18	302.67	307.28	310.79	302.33	304.93	307.64	302.35	304.48	306.65	308.45	304.13	303.78	303.9	311.28
300.51	308.42	298.24	299.07	298.46	299.57	304.84	301.51	309.72	299.6	294.82	297.63	303.84	302.83	305.47	301.69	310.87	296.27	305.25	301.94	300.75	301.03	302.49	302.4	306.54	300.27	292.03	303.94	302.76	301.18	298.72	309.93	302.19	296.14	296.39	294.31	301.02	303.3	310.46	302.2	302.22	302.15	303.45	300.97	307.79	299.2	306.38	300.09	295.78	304.62
313.09	317.83	325.37	315.98	310.37	308.92	313.68	317.51	320.73	317.01	315.45	313.82	313.51	313.87	318.11	317	317.62	313.96	316.78	321.62	316.28	309.96	316.06	312.48	316.9	313.6	315.15	314.38	320.19	317.41	310.34	315.68	314.16	313.36	315.7	320.76	318.27	312.82	310.45	314.41	318.97	312.5	307.17	307.36	322.85	322.7	311.69	314.37	311.67	313.77
305.18	311.51	305.45	300	298.18	304.35	298.55	309.51	306.98	308.68	305.05	303.37	303.92	296.33	304.86	305.73	303.84	299.83	308.46	302.4	307.96	305.93	304.07	304.16	299.85	302.95	305.93	300.81	303.12	307.62	303.49	305.95	299.18	309.12	303.77	308.36	306.33	305.79	302.41	297.26	298.86	308.81	298.86	305.9	303.26	312.7	304.65	302.16	292.95	308.26
308.3	307.21	304.89	310.61	302.32	310.39	300.29	300.84	308.65	311.46	314.53	301.39	309	310.74	301.33	318.01	303.03	304.66	306.77	302.56	307.32	298.46	301.12	307.82	304.44	303.81	309.01	314.62	313.42	307.6	309.03	307.02	309.04	296.37	300.74	307.42	314.98	307.22	303.45	306.31	304.45	306.2	304.28	310.14	309.97	310.01	306.58	309.47	305.53	306.68
307.25	295.82	310.55	307.11	308.01	310.83	302.64	307.81	302.18	306.88	312.68	304.65	309.63	309.15	314.07	313.33	304.17	306.17	303.15	307.26	305.26	304.65	314.47	298.34	304.12	309.25	303.64	300.31	312.4	306.86	306.46	304.26	303.51	304.13	310.91	299.64	303.48	302.58	309.57	311.85	308.59	310.9	306.01	303.86	305.88	304.69	309.26	313.76	303.62	310.63
305.27	297.32	302.36	314.39	297.78	305.22	310.54	305.96	301.32	303.49	305.36	301.21	305.45	311.82	308.17	299.59	312.43	300.99	301.46	298.57	308.17	306.56	304.36	298.35	312.14	304.61	304.22	303.93	305.44	301.07	309.22	301.67	300.93	302.58	303.97	310.04	304.56	307.88	303.99	307.81	310.39	305.06	313.08	300.25	302.3	308.93	305.84	312.27	298.2	308.38
303.73	312.06	308.37	305.54	302.39	309.21	304.95	301.32	301.48	302.08	302.53	302.57	305.66	304.54	300.36	308.75	299.64	304.28	303.9	309.04	297.58	300.76	311.03	297.16	304.58	304.73	310.56	307.7	305.97	302.05	304.18	305.04	306.48	306.75	302.51	301.27	302.6	306.86	299.72	305.45	308.44	309.21	306.1	299.5	302.46	296.91	311.34	308.81	300.98	299.73
327.29	323.12	324.7	319.2	317.6	325.43	317.65	322.6	318.44	315.71	325.35	316.45	319.3	320.2	313.06	312.37	320.44	317.3	321.54	319.32	325.46	320.22	321.74	319.49	321.42	322.45	322.5	318.75	311.03	312.08	312.69	319.47	321.66	317.42	318.94	318.9	313.87	319.04	311.76	321.93	318	320.26	321.85	318.01	313.79	318.74	324.52	316.97	323.43	316.91
309.49	318.33	310.82	328.34	318.69	319.2	314.68	311.84	315.98	316.43	325.8	317.06	317.77	323.08	318.74	322.11	321.44	317.1	321.82	319.07	311.7	314.13	321.95	320.21	331.94	315.25	315.01	317.61	317.19	317.16	314.71	315.15	324.83	311.48	315.39	316.41	317.51	312.99	317.05	317.99	316.58	317.69	317.11	322.37	318.11	311.64	313.64	313.53	313.51	315.23
298.25	305.76	296.44	310.72	298.77	303.45	304.8	301.59	302.47	297.08	299.83	301.49	300.22	299.12	291.06	305.73	294.66	303.06	297.99	300.01	295.23	300.32	303.94	304.92	298.76	307.81	305.74	307.12	302.57	296.12	296.69	304.6	305.44	295.18	306.86	303.47	301.18	306.35	297.49	308.14	306.99	304.35	299.52	301.91	297.78	308.4	315.48	292.68	300.96	300.29
298.06	301.76	294.81	304.76	300.88	300.09	298.91	300.2	296.6	300.85	294.42	305.14	298.41	300.33	300.41	295.61	300.8	303.26	303.11	300.15	301.83	301.15	296.5	302.41	298.09	305.34	298.1	296.37	295.09	297.92	298.89	302.33	301.37	300.62	303.49	298.15	299.34	302.9	291.16	297.52	301.29	299.21	302.81	298.63	302.35	301.59	303.7	301.85	298.27	301.28
318.84	326.39	312.22	313.54	320.69	315.32	316.55	311.3	314.48	317.19	314.03	324.96	315.33	319.5	313.06	308.58	315.99	321.68	320.59	320.38	313.76	313.03	322.81	315.68	315.52	316.81	324.37	318.27	316.78	313.78	323.52	323.44	320.63	318.02	320.42	321.19	321.58	311.82	326.29	316.33	318.74	322.86	318.3	318.21	318.77	319.68	317.91	319.49	321.8	316.52
315.24	317.19	315.24	312.45	311.05	321.2	318.04	317.47	311.29	316.98	319.5	316.18	313	314.76	314.95	318.68	309.12	321.78	319.17	319.15	312.35	314.76	316.9	320.38	316.2	320.38	321.34	317.54	324.47	317.09	312.82	310.07	317.13	316.55	319.24	319.7	318.85	315.19	319.68	309.71	315.88	314.28	311.19	319.59	321.59	317.55	317.91	321.14	320.21	312.44
306.9	312.69	314.04	315.88	313	306.94	314.34	310.62	310.94	317.43	313.05	310.35	319.12	307.55	307.35	311.33	308.8	310.98	308.65	312.83	317.72	313.86	311.24	309.9	310.82	312.01	314.93	312.91	310.58	311.15	310.13	316.8	311.63	316.18	309.97	309.58	312.86	307.77	314.31	310.39	316.95	317.06	309.03	315.36	310.26	304.69	311.75	315.86	313.44	312.14
298.96	301.25	295.1	292.69	294.87	297.44	297.35	295.99	297.98	291.4	295.83	297.7	298.04	293.15	304.48	292.27	286.75	301.63	299.02	300.76	299.86	299.92	293.2	300.73	293.21	297.66	294.53	301.51	294.9	293.38	290.58	296.83	297.01	302.24	299.64	302.64	292.74	293.24	294.54	295.89	291.77	296.61	295.43	294.27	294.6	294.55	293.7	294.94	299.09	299.31
310.63	312.12	319	319.62	306.34	311.57	310.93	308.96	311.11	311.43	313.62	311.78	312.8	316.53	313.33	314.19	314.76	315.66	316.47	306.17	314.1	307.89	309.36	318.56	313.67	305.14	306.12	308.07	315.87	309.37	307.57	308.74	306.77	307.46	314.57	314.1	321.18	308.09	319.2	305.52	315.11	312.35	307.79	317.39	314.43	313.54	307.67	307.9	306.21	310.21
313.41	316.55	314.48	313.31	312.24	315.82	317.32	313.67	316.44	313.63	311.18	316.38	314.96	322.27	313.39	311.35	324.82	313.74	314.86	318.89	314.83	312.29	311.84	313.81	321.39	310.51	315.99	312.15	311.83	314	308.67	319.79	319.09	314.04	308.62	314.77	308.37	314.74	317.52	314.13	311.95	318.53	316.67	320.23	318.09	313.42	306.92	314.38	315.99	314.52
328.42	320.55	319.69	328.48	330.08	328.36	328.16	326.95	326.7	325.94	327.15	320.33	335.79	327.92	325	332.07	329.25	328.41	321.46	328.75	331.51	326.87	324.67	330.1	331.01	326.69	325.18	327.1	327.87	325.78	335.37	329.35	339.23	322.84	333.01	331.63	330.01	324.85	332.19	332.14	333.35	329.19	323.86	330.64	332.64	324.95	335.7	328.51	330.55	328.43
299.51	300.38	306.72	310.17	305.74	295.37	301.59	304.05	302.27	298.01	298.78	305.8	306.68	309.62	303.06	305.16	306.8	302.05	304.84	306.38	307.03	307.82	305.35	304.66	301.31	306.3	303.64	297.76	308.9	306.9	302.05	305.55	307.42	299.21	301.72	301.01	302.87	303.21	303.49	298.29	300.61	301.85	303.04	295.64	302.79	308.35	299.77	302.96	306.79	308.13
324.84	314.35	317.93	322.34	316.39	311.16	316.46	324.5	311.32	319.17	313.08	322.74	311.67	319.65	318.66	316.5	321.56	322.51	316.69	328.09	316.5	322.3	319.8	320.07	317.03	314.51	314.39	321.81	319.82	313.13	326.41	325.99	320.32	321.55	322.17	321.92	321.67	318.5	318.92	327	319.28	316.69	323.61	322.26	317.27	317.06	320.56	318.11	315.2	317.77
308.52	320.21	326.05	321.26	322.88	318.7	321.1	321.26	311.33	314.51	316.85	311.38	318.35	318.9	322.98	316.17	317.73	316.16	319.2	317.93	322.56	324.86	317.46	319.53	316.14	319.51	317.87	320.6	312.24	313.43	321	320.44	321.71	325.07	307	313.59	316.21	319.53	323.11	321.65	320.83	314.24	316.63	321.53	317.62	319.35	321.03	317.42	322.04	320.19
311.61	308.09	305.03	307.41	317.52	306.35	311.43	308.73	310.59	307.75	304.09	304.09	302.45	306.54	301.86	305.68	309.69	302.85	308.34	301.73	309.02	311.13	306.25	303.02	305.99	299.65	313.66	303.38	301.38	310.74	310.12	314.31	300.7	308.06	303.13	308.42	312.92	303.55	305.99	308.23	305.73	308.14	306.06	308.9	301.5	313.28	310.84	308.24	305.69	306.95
314.73	306.99	310.99	314.69	305.33	310.97	309.75	312.21	310.05	311.47	314.98	324.17	313.86	310.02	307.22	308.65	316.03	307.08	313.34	304.5	304.34	307.97	312.94	314.92	307.28	306.94	307.8	314.63	303.7	303.62	308.56	309.71	308.39	306.01	316.72	314.29	319.99	303.15	311.13	307.92	318.32	316.65	306.99	307.33	314.08	311.6	313.46	309.15	315.63	313.23
310.89	309.64	311.52	309.22	313.22	313.05	311.6	304.82	312.56	314.16	305.34	316.03	307.85	302.08	313.32	302.82	310.81	312.15	315.17	306.31	305.84	312.4	309.27	314.1	317.33	312.54	307.9	307.5	304.58	312.17	310.21	311.08	311.76	310.23	313.97	310.87	310.25	306.13	311.84	308.65	308.84	306.83	304.06	308.56	308.32	308.13	308.69	300.68	306.18	315.71
296.39	304.29	294.97	288.45	294.37	295.07	293.83	304.7	296.6	298.01	293.9	293.8	306.71	296.68	291.2	295.54	293.35	302.17	302.73	293.33	298.92	294.29	298.96	297.1	292.29	295.29	300.69	300.59	299.45	299.89	293.98	300.34	291.06	296.83	292.19	297.69	292.13	290.46	299.84	304.77	302.1	294.98	303.52	293.32	295.79	295.64	294.97	296.08	296.43	302.99
316.6	314.42	308.27	310.93	316.84	311.91	310.42	308.41	312.81	312.24	303.5	314.74	307.02	313.54	315.81	307.03	314.57	313.65	311.4	320.35	306.26	305.85	306.86	306.91	312.49	304.16	303.43	315.72	301.89	309.09	310.49	309.24	310.05	308.81	310.58	312.16	310.27	311.86	307.87	312.86	310.55	307.53	311.48	316.57	307.65	308.96	311.73	307.61	307.51	310.17
309.26	315.55	315.67	311.78	313.71	311.95	314.09	314.84	313.38	314.03	308.77	316.98	316.89	321.74	309.48	316.29	312.61	313.53	303.91	310.53	315.19	300.15	319.77	317.93	315.5	316.5	314.67	312.42	306.94	315.61	308.13	309.45	311.29	314.09	305.91	309.08	311.38	315.7	317.73	321.01	313.65	309.53	309.7	308.64	313.42	309.89	311.22	311.58	317.33	310.37
301.03	313	313.12	308.86	301.49	305.27	314.86	311.01	304.95	312.93	303.64	313.27	302.17	301.32	311.74	304.65	305.82	306.03	309.31	306.53	311.5	301.61	305.39	314.01	311.58	312.52	311.24	306.31	314.99	309.13	308.49	321.56	296.05	305.13	301.3	303.95	308	307.58	309.77	310.67	305.43	301.02	305.23	308.58	303.73	307.05	303.65	305.83	302.96	309.55
310.58	315.43	312.05	323.93	315.78	319.92	319.27	312.79	315.33	321.7	315.73	313.53	315.01	313.04	319.37	315.26	314.32	313.81	307.74	322.15	316.66	316.17	315.57	315.58	319.47	312.1	319.27	310.38	320.99	313.86	317.4	313.2	324.98	320.34	317.22	320.43	315.06	311.41	320.69	311.91	313.12	321.79	311.66	319.65	317.56	310.68	315.58	314.07	315.77	312.57
303.69	301.36	303.53	295.45	297.69	294.84	297.98	291.61	293.96	297.46	291.18	294.11	300.42	289.52	297.4	296.16	294	298.24	296.29	296.84	294.68	294.35	295.7	297.78	298.65	301.49	291.82	298.55	296.71	300.12	298.18	296.02	303.57	292.69	292.92	300.73	300.33	292.07	293.57	297.86	296.24	297.5	293.69	287.87	282.67	300.06	295.4	298.82	289.4	297.05
304.78	314.29	313.53	314.36	310.98	304.79	307.18	315.24	310.24	313.25	310.92	304.34	313.58	307.68	296.54	307.28	302.44	305.01	308.47	315.15	317.8	308.95	313.33	309.99	310.45	318.42	303.57	310.92	313.74	308.54	302.3	310.28	309.03	313.47	310.01	310.78	311.68	311.92	309.61	310.5	314.39	312.45	318.12	308.14	310.41	307.79	311.72	314.36	302.06	317.63
331.3	325.69	325.28	330.11	327.61	327.5	328.89	326.72	328.52	325.47	331.42	327.97	325.74	324.76	323.96	324.98	336.07	326.76	331.63	329.92	331.19	325.72	331.57	328.36	331.51	322.8	326.91	330.94	328.03	337.12	333.9	325.58	326.53	322.91	326.12	332.22	324.91	325.66	327.82	331.17	329.32	326.24	330.62	326.61	334.01	324.93	322.54	328.72	324.72	327.03
314.93	324.85	316.03	311.11	314.45	316.18	317.29	310.76	318.41	312.54	319.4	316.58	318.44	316.93	315.18	315.91	319.08	308.54	317.19	318.5	324.1	312.19	317.99	312.79	320	315.08	313.67	322.71	316.42	310.65	321.04	314.68	318.1	320.36	321.18	314.18	312.18	317.24	309.23	307.89	319.55	307.6	319.56	322.14	320.29	321.92	311.76	317.64	307.32	316.1
319.14	326.6	321.82	315.34	308.43	321.37	318.54	311.94	318.89	319.06	321.67	318.31	311.78	322.3	317.22	312.37	321.42	317.85	314.39	313.66	314.15	314.51	314.56	325.2	318.07	319.7	316.26	320.44	321.86	318.34	324.96	311.82	316.39	313.22	314.8	313.08	316.9	316.75	320.88	309.54	325.13	317.84	324.3	314.25	322.5	313	317.2	314.65	315.8	313.81
299.71	297.88	292.73	299.44	300.29	292.96	299.44	295.3	288.75	294.04	287.79	292.12	296.56	290.8	298.03	296.2	297.12	289.37	294.88	295.22	300.57	293.14	294.72	288.9	293.02	297.95	295.12	286.95	296.33	295.69	296.26	294.12	298.66	292.51	300.52	295.25	304.43	292.34	292.75	295.16	296.11	293.77	291.57	296.19	294.45	294.94	294.28	294.24	293.15	297.8
316.43	306.01	311.98	307.58	311.9	315.63	308.11	312.69	314.72	309.02	314.06	314.89	306.37	318.12	314.58	313.42	316.08	320.2	313.86	307.59	309.32	317.91	312.9	312.09	314.82	303.42	315.09	313.21	315.97	314.28	314.34	311.76	315.62	308.9	318.75	307.85	313.58	315.57	311.69	312.93	312.14	314.26	310.18	305.96	304.59	310.11	314.66	310.06	308.15	318.93
323.61	322.17	330.15	327.08	327.82	325.42	327.9	332.43	328.55	326.87	326.16	324.12	321.55	323	329.77	325.28	321.28	324.06	323.56	329.15	324.53	316.07	323.72	324.94	326.73	322.1	322.72	313.92	325.2	320.2	318.62	327.21	319.63	327.57	321.45	321.42	322.14	325.57	323.34	328.29	322.29	328.44	329.75	324.5	321.08	315.95	321.24	319.79	322.19	329.87
313.52	314.61	310.94	314.99	314.3	310.06	317.87	313.87	312.43	319.41	311.65	311.02	316.72	324.13	317.65	309.76	316.47	308.81	306.79	313.45	312.42	308.62	314.13	317.73	307.47	310.94	310.76	310.93	311.97	310.84	312.89	312.06	319.78	320	313.9	313.35	314.84	312.95	312.98	314.8	310.19	315.54	314.47	321.74	309.9	319.52	311.29	313.74	311.78	316.64
303.96	305.7	310.46	295.08	303.05	311.67	306.52	304.61	306.87	306.74	308.46	308.47	303.32	303.98	310.78	304.27	300.63	301.79	309.16	303.78	304.58	309.11	304.62	302.55	307.14	305.09	305.93	314.07	304.3	303.53	297.12	305.1	305.89	304.36	308.09	299.91	303.41	311.64	307.9	300.37	307.11	304.04	313.69	304.05	313.47	308.34	305.07	301.83	301.32	298.62
309.91	309.15	304.78	311.12	310.78	309.98	310.94	309.39	311.4	310.05	307.92	307.25	319.69	315.14	316.68	311.83	311.19	312.13	307.82	304.77	307.76	307	307.47	298.22	309.86	306.96	309.1	306.42	316.29	304.59	317.58	310.92	307.63	311.52	306.92	307.15	303.85	306.75	309.13	313.9	310.78	308.46	302.22	313.53	306.84	311.23	309.32	311.99	307.19	310.63
318.37	312.46	318.58	317.12	314.36	319.81	314.48	313.5	319.84	315.12	313.93	305.86	317.29	311.51	322.72	315.93	318.98	304.17	315.68	318.33	310.77	325.83	317.07	315.69	315.43	322.41	320.14	312.23	319.96	319.73	317.18	320.52	314.46	322.87	323.55	318.7	316.35	311.37	312.86	311.42	312.31	319.83	321.62	325.33	318.06	311.24	317.35	322.3	319.7	315.13
321.35	328.36	320.41	321.86	318.52	324.07	322.79	326.24	320.46	327.19	330.45	326.97	322.93	326.87	325.91	325.9	323.7	328.03	323.14	330.25	325.44	328.2	327.65	322.94	325.63	320.55	321.44	318.29	327.17	319.51	317.6	323.83	327.87	314.46	321.9	315.39	323.78	323.93	328.44	319.54	325.85	318.34	325.17	328.02	322.42	322.69	325.18	318.48	326.94	327.68
326.62	318.27	323.35	322.65	319.96	325.69	321.3	324.34	324.42	319.63	326.18	327.89	318.73	324.15	319.76	322.51	321.93	323.76	328.59	319.28	322.61	328.04	319.84	320.68	324.13	327.1	326.14	326.14	323.54	326.92	319.9	324.67	323.67	324.41	326.58	323.84	326.5	326.15	321.89	329.07	323.05	328.88	322.07	320.32	327.35	319.27	315.32	318.21	320.24	327.58
294.46	290.47	296.13	298.88	301.19	301.48	292.44	295.93	297.66	298.64	300.26	291.14	297.39	290.66	297.02	302.51	291.75	307.23	295.88	295.98	293.21	295.61	304.92	299.3	297.82	293.28	297.15	298.45	294.56	303.04	294.75	294.96	293.63	290.61	297.79	293.55	300.03	292.4	297.36	292.58	303.58	296.02	290.4	300.15	298.25	299.04	295.98	300.58	293.86	296.35
301.87	294.27	304.58	304.94	297.11	306.03	300.79	307.31	307.91	300.1	302.07	311.37	298.35	306.12	296.37	297.68	300.37	305.42	297.65	299.36	301.68	302.49	303.85	303.22	305.57	300.98	301.59	297.41	301.31	296.81	299.12	298.1	292.28	299.9	302.4	301.14	293.71	306.86	299.17	304.02	298.47	301.58	299.8	300.51	303.16	301.29	301.23	305.22	304.63	307.45
319.19	318.92	313.14	315.72	316.56	316.05	317.61	315.62	312.59	315.2	314.96	317.77	314.76	311.78	320.64	317.97	320.2	321.44	317.77	314.15	316.19	320.08	321.19	318.46	318.99	317.61	317.29	309.86	320.38	319.48	323.42	320.15	319.16	323.58	320.65	319.03	319.73	313.05	323.81	312.18	316.33	320.91	313.14	319.89	316.89	319.02	323.8	315.46	323.16	321.43
306.35	310.91	315.52	306.76	306.25	310.2	306.61	308.82	306.42	304.81	304.99	303.15	302.25	306.8	303.91	312.05	301.86	308.78	303.84	307.87	306.01	307.21	309.16	308.34	300.88	303.66	303.81	307.7	307.01	312.03	312.57	304.81	301.04	302.65	311.34	309.34	307.34	305.23	312.71	307.55	311.1	306.93	309.99	306.41	306.28	303.73	298.7	304.91	301.28	298
304.84	296.9	316.14	307.38	297.6	303.69	299.76	301.37	297.04	293.02	310.62	299.83	307.68	299.56	298.71	305.19	302.36	305.14	309.06	304.23	304.83	301.09	305.34	297.63	302.27	299.41	301.66	303.82	300.54	307.11	306.54	299.06	310.09	302.53	300.48	300.42	307.08	299.79	301.69	304.29	300.32	302.14	301.44	310.21	302.65	299.81	308.15	308.88	292.9	303.43
289.72	297.01	297.17	298.06	294.75	296.63	299.04	301.08	295.98	292.47	302.84	292.06	294.8	290.71	294.35	297.1	303.38	302.96	299.75	299.36	290.83	295.21	297.55	299.8	293.12	289.7	300.55	297.44	292.2	291.92	301.54	297.09	301.86	297.16	296.47	298.01	303.61	299.87	302.16	291.6	297.31	292.02	293.76	289.61	297.4	298.4	298.58	297.28	295.44	295.42
306.95	304.65	307.08	307.22	307.73	301.31	305.93	312.61	303.02	304.12	311.88	304.8	305.67	305.21	300.98	300.05	302.19	304.95	307.47	305.94	304.66	301.3	301.5	305.67	315.8	305.42	303.56	302.99	297.25	309.99	302.46	307.85	305.36	301.03	301.43	305.7	300.07	307.84	311.08	301.2	297.79	305.2	305.12	301.28	305.8	305.21	303.71	305.02	312.62	301.83
312.35	307.38	308.16	306.31	308.12	300.32	307.48	306.39	303.68	297.34	303.49	307.11	302.17	297.35	306.9	300.66	302.12	303.14	306.12	302.24	309.37	308.57	311.31	303.67	311.67	301.77	310.29	303.09	302.14	308.41	307.43	307.57	315.21	304.93	299.92	312.49	308	310.35	308.31	303.17	303.33	308.75	301.35	300.91	304.72	309.78	304.79	302.33	306.9	301.17
299.41	297.35	307.46	300.31	303.85	301.85	301.6	305.08	301.06	299.4	302.31	292.01	309.9	298.54	299.94	299.48	300.11	294.31	304.13	305.01	303.88	299.53	308.83	306.23	299.51	303.6	306.85	306.05	299.76	302.77	306.61	307.72	302.53	303.37	305.44	301.51	306.42	302.59	304.95	301.5	298.36	300.49	299.7	299.82	298.89	302.9	303.89	298.38	301.12	303.76
311.1	307.75	312.72	311.88	308.55	303.44	311.86	311.3	302.69	302.89	304.26	308.92	310.12	315.44	306.96	301.96	306.59	308.9	311.34	316.37	308.5	304.76	299.63	301.66	311.76	306.43	300.16	304.77	299.61	302.86	300.72	308.77	302.23	312.26	311	309.51	304.13	305.72	310.63	308.09	308.18	307.89	304.61	307.27	308.34	312.1	310.1	298.78	301.65	310.31
330.13	326.34	316.51	325.05	327.14	330.8	324.4	324.58	324.26	321.36	321.67	322.9	327.27	331.97	315.85	326.88	327.43	326.77	321.94	318.77	325.65	324.51	325.01	318.99	323.13	324.66	326.8	331.38	327.9	329.99	326.85	325.44	327.92	330.07	328.82	327.72	318.67	326.35	326.39	322.28	335.86	317.99	319.84	325.19	324.4	324.05	326.25	328.44	322.2	323.35
332.77	327.77	325.31	327.23	321.58	319.33	323.99	326.9	328.24	323.57	329.06	331.96	333.58	330.49	329.03	326.77	326.86	325.45	318.68	321.01	327.09	330.96	331.07	328.26	332.8	326.99	332.88	323.9	326.94	321.23	333.4	322.75	327.24	322.11	326.38	327.28	323.36	326.93	326.46	328.71	330.51	324.7	324	322.25	329.14	324.98	331.89	331.69	332.15	331.7
310.93	309.28	313.24	317.79	316.02	313.62	320.14	318.49	315.73	316.15	320.75	320.18	320.2	310.69	318.25	314.21	314.35	316.14	310.9	313.71	319.49	314.02	313.37	314.67	313.81	304.75	317.74	319.97	315.56	310.42	307.63	315.39	314.23	311.39	317.02	317.33	318.18	309.6	315.02	314.92	307.65	316.22	320.99	313.1	308.57	317.38	314.7	314.73	312.49	317.86
302.83	291	305.85	306.85	300.74	301.84	305.73	302.87	301.27	306.73	302.22	305.4	298.91	300.96	302.91	299.56	304.32	303.55	292.72	294.12	303.04	302.7	301.33	302.76	304.82	298.17	302.02	308.5	297.63	299.83	303.27	308.49	302.74	297.07	303.39	302.39	296.05	295.4	302.4	290.8	297.31	299.31	295.36	302.03	303.6	302.64	300.83	299.6	297.37	298.96
301.71	303.53	304.75	304.58	306.32	301.55	300.24	308.17	294.99	298.69	303.78	296.25	308.94	299.33	298.6	302.64	302.55	307.35	306.17	298.93	301.92	300.14	298.46	303.77	300.05	305.79	303.53	298.73	303.59	301.53	301.98	301.65	301.37	294.29	304.08	307.7	307.36	300.52	307.02	306.11	305.92	301.94	312.32	302.45	307.4	306.78	305.09	300.35	305.62	299.49
301.12	309.64	302.07	307.1	303.22	307.35	307.21	307.98	308.01	304.68	294.35	303.48	301.41	307.08	309.62	309.56	306.73	301.17	312.15	299.83	305.21	307.33	309.75	307.9	306.5	309.9	308.71	307.35	310.19	304.96	301.54	311.04	298.96	294.33	303.35	300.49	310.67	310.52	304.25	308.37	310.2	307.58	311.38	309.85	304.68	302.01	313.27	299.84	298.07	305.15
306.89	305.4	300.75	312.53	307.06	304.05	292.88	306.27	307.06	310.29	303.73	305.36	311.46	307.87	299.03	305.27	307.8	313.19	301.79	303.26	303.14	307.16	309.94	301.86	307.78	303.36	299.2	297.07	306.75	299.72	296.28	306.97	305.08	306.07	297.04	298.25	300.77	306.13	300.29	306.46	302	308.92	300.31	304.62	298.97	297.15	308.99	308.21	308.45	309.79
315.71	309.56	308.9	307.23	311.4	303.43	313.01	308.11	307.18	315.49	308.69	308.08	306.7	308.19	309.4	304.28	310.43	307.03	308.94	310.89	304.36	319.03	307.54	311.05	314.86	307.12	304.65	303.24	307.21	309.83	310.56	312.03	307.34	304.04	307.29	308.91	312.43	315.42	306.47	309.93	312.25	315.4	305.62	315.47	317.46	309.79	309.51	308.54	303.76	307.12
296.87	304.95	301.24	297.36	301.06	305.18	298.09	308.03	304.17	299.92	306.81	296.75	309.74	301.52	305.4	300.25	300.99	304.62	308.43	297.14	305.77	302.08	301.81	301.03	305.67	302.18	306.77	304.25	311.8	306.13	308.24	307.66	303.6	302.2	304.21	298.18	309.98	301.83	305.21	304.59	305.82	298.07	308.22	296.83	308.84	299.28	310	304.92	301.51	309.98
316.74	317.49	324.15	307.23	324.02	320.65	318.9	319.07	322.42	323.34	320.36	320.33	319.3	318.26	325.06	318.51	318.76	307.02	322.71	310.96	315.72	314.93	311.43	321.86	321.32	320.18	324.88	315.27	314.6	323.87	318.2	317.21	316.32	315.69	323.09	313.88	318.83	313.31	318.36	317.64	315.9	324.22	326.14	312.05	317.48	318.86	314.63	314.78	320.39	316.39
313.5	314.31	320.55	308.8	317.72	313.52	306.35	321.37	318.06	320.34	315.45	310.57	314.26	313.91	312.95	313.53	318.2	316.32	318.39	318.11	315.46	317.96	309.14	307.02	313.2	316.66	312.81	310.24	311.19	305.8	315.1	308.57	315.07	309.23	312.55	310.73	315.98	318.93	317.77	307.62	317.62	314.22	322.23	310.56	310.24	313.72	307.84	318.31	321.32	315.72
316.76	315.39	307.14	320.88	320.63	310.68	320.74	308.36	316.09	316.74	317.93	314.56	314.26	311.41	315.93	311.44	315.99	317.33	326.11	316.65	309.81	319.3	314.13	315.76	313.33	317.5	318.41	315.6	319.7	317.48	309.36	319.98	312.29	314.69	316.12	316.82	317.56	320.15	314.46	314.94	316.38	306.63	313.24	316.74	311.06	318.39	319.26	315.96	318.7	313.88
302.23	301.08	301.79	300.53	297.01	303.68	307.13	304.63	307.07	305.49	305.99	299.52	299.27	304.6	296.57	308.08	301.83	301.66	298.1	307.86	303.49	306.24	308.49	301.96	305.87	303.79	304.96	302.54	306.04	300.86	303.99	302.28	309.4	304.82	300.79	300.21	304	304.59	304.65	303.91	297.87	305.85	296.32	303.73	299.24	300.05	301.88	295.91	298.48	304.76
310.72	308.96	309.32	315.46	308.52	310.03	309.33	306.2	315.4	319.81	308.93	313.62	305.42	309.08	308.97	307.9	313.96	313.58	309.44	314.99	313.46	309.63	309.06	312.87	312.69	308.94	312.2	307.32	309.39	316.02	306.4	304.2	311.12	308.26	310.46	311.17	317.87	316.65	306.34	311.38	310.18	310.76	315.74	310.75	315.11	308.22	307.87	306.28	316.63	304.41
299.08	288.21	298.6	291.09	290.29	287.67	290.88	293.11	294.24	296.49	292.45	303.72	294.55	295.46	297.39	297.29	291.59	295.58	288.77	297.65	293.91	295.82	298.33	296.65	286.47	300.06	295.63	290.69	298.32	291.04	294.98	290.63	295.47	294.68	290.52	297.72	306.7	296.93	291.31	296.69	296.28	297.58	293.93	297.62	290.87	294.32	293.59	285.34	302.46	295.04
317.48	316.04	316.57	311.09	302.85	316.75	308.65	316.12	318.2	312.11	311.42	309.84	312.76	312.43	317.76	314.61	302.83	311.44	316.14	302.65	314.15	320.12	317.84	313.7	311.51	312.79	313.34	316.08	319.1	313.33	312.94	316.43	305.66	318.45	311.63	311.21	317.7	318.02	315.67	308.64	317.05	316.17	308.17	306.61	311.28	312.23	319.87	309.71	314.71	313.64
327.58	326.73	322.21	326.12	323.82	327.68	330.42	324.22	328.24	332.79	331.29	331.41	324.01	326.07	322.71	323.58	322.55	329.28	327.1	331.38	337.99	325.18	329.53	329.22	327.1	329.81	321.56	327.06	325.2	329.68	329.99	326.95	337.59	322.06	323.36	327.15	330.68	336.58	329.7	332.37	325.37	322.26	328.05	331.07	326.27	323.49	326.04	328.37	323.11	326.12
319.6	318.96	322.23	321.75	318.13	316.83	320.34	321.87	309.44	322.69	318.35	320.07	318.82	318.39	314.85	320.2	320.57	316.78	316.41	317.29	314.2	319.99	310	323.84	320.55	319.15	324.5	324.09	321.96	316.19	317.13	313.84	318.35	316.62	320.03	326.27	314.8	321.54	319.36	318.82	324.59	319.1	317.9	313.69	321.35	317.47	311.64	321.4	319.84	316.06
298.77	298.67	306.22	301.78	308.34	303.92	299.74	297.24	300.85	304.35	302.13	302.08	306.95	302.18	305.36	303.09	307.15	302.22	305.2	306.02	307.86	302.12	305.72	301.07	304.94	301.12	306.33	303.12	299.84	300.13	303.89	306.52	305.75	303.85	308.42	307.34	300.46	305.28	299.4	307.24	303.43	301.65	304.53	297.79	304.94	308.5	298.53	290.42	296.52	297.36
315.02	321.38	325.97	311.25	305.61	322.67	313.24	316.67	308.77	319.65	313.45	316.33	313.31	313.4	317.99	313.06	312.83	315.77	315.96	316.2	322.75	312.76	313.8	319.47	316.67	318.06	317.65	314.97	314.76	316.35	316.35	315.96	314.82	323.62	322.96	316.61	312.33	319.72	317.14	314.83	315.18	316.7	324.12	320.13	309.12	316.97	320.32	321.43	315.96	316.11
315.94	316.38	309.8	318.66	315.59	311.03	313.26	318.26	310.56	307.94	316.24	315.43	314.47	317.13	316.09	318.47	317	315.68	313.19	313.7	312.36	319.94	314.45	316.31	320.78	316.74	315.29	314.63	315.27	309.96	312.54	316.27	317.81	318.38	313.73	306.49	313.14	312.5	311.45	319.81	315.78	319.28	317.87	316.63	319.84	312.59	313.66	301.36	321.22	313.37
320.09	312.18	318.35	321.89	313.08	311.37	314.21	316.77	316.98	315.44	316.21	311.74	320.47	320.02	318.49	319.87	315.76	309.49	319.62	312.19	326.04	317.62	310.4	318.95	316.76	321.32	320.06	316.67	316.18	320.27	318.17	315.46	319.59	316.17	310.54	318.81	319.66	317.55	319.13	309.94	325.63	319.25	318.62	313.81	318.2	311.64	311.22	327.56	320.35	307.58
309.17	306.82	308.26	305.14	296.81	310.7	293.65	306.69	309.47	304.45	304.01	304.17	304.64	300.11	306.29	305.39	309.43	298.73	307.3	303.07	305.14	304.65	309.05	303.21	300.32	301.01	306.13	301.78	312.9	306.79	301.26	315.14	302.84	304.01	315.15	305.87	312.5	307.73	309.31	305.89	305.03	301.98	306.36	301.19	306.42	305.88	306.12	308.3	307.79	302.58
313.9	307.89	314.12	318.27	315.24	319.98	318.45	316.53	323.14	317.58	317.05	321.88	312.02	316.78	319.55	322.14	322.24	318.01	316.52	317.79	314.06	314.54	319.49	315.08	314.03	309.32	312.21	311.72	306.59	319.89	318.92	317.49	317.8	318.31	316.89	320.49	314.3	314.42	313.29	308.63	315.37	317.45	317.38	315.85	323.14	316.52	321.14	320.42	317.76	319.71
300.44	296.65	302.54	296.63	300.4	299.23	296.86	296.08	302.5	301.5	312.27	302.94	307.88	300.42	301.91	307.42	308.42	296.71	300.56	307.1	304.72	302.36	307.02	307.47	298.22	298.78	298.46	296.66	300.78	301.23	299.77	305.31	308.77	302.53	302.19	309.6	301.59	298.42	301.21	299.57	305.89	299.69	301.35	302.56	305.22	301.91	297.99	296.8	310.89	305.6
326.66	321.26	313.08	310.73	317.12	322.11	317.33	310.36	319.11	310.1	310.68	310.75	312.26	325.02	315.08	312.05	320.53	320.54	317.61	320.64	315.92	314.44	311.31	318.03	317.77	316.49	315.15	320.43	311.71	312.27	328.91	323.02	314.9	313.25	319.65	314.67	317.83	317.06	317.38	316.44	319.36	311.72	323.41	315.54	322.26	314.36	323.76	320.52	314.42	313.7
330.91	321.87	330.25	327.86	327.2	327.13	326.62	324.47	327.69	325.94	326.33	323.21	329.51	333.92	319.98	333.53	325.25	330.86	325.74	322.68	326.87	326.04	330.19	332.19	321.75	330.16	326.8	328.85	320.97	335.71	325.8	333.45	330.42	332.51	329.02	333.32	328.27	330.02	330.18	328.47	324.3	329.01	335.26	329.75	324.63	324.06	322.51	328.13	327.01	324.5
296.07	301.61	305.95	304.39	306.42	309.36	296.02	305.33	302.78	307.13	310.65	300.4	307.7	306.04	303.47	298.72	299.39	306.53	304.87	298.38	302.7	299.57	300.28	301.57	310.13	307.62	305	303.75	305.14	304.71	309.7	305.02	306.44	304.16	298.95	309.73	298.31	300.16	303.41	306.46	302.73	302.61	302.86	303.34	300.67	308.46	305.45	303.41	308.71	308.1
310.47	315.55	312.41	312.32	313.59	316.92	314.94	317.71	317.93	321.61	321.27	316.29	318.87	316.41	312.97	323.87	315.86	312.4	313.29	317.32	317.3	319.53	315.57	316.49	317.92	315.73	314.44	317.03	318.55	318.75	314.71	318.37	315.45	318.58	316.42	316.43	315.1	316.84	321.69	314.54	314.76	320.86	316.47	319.49	316.26	312.77	316.7	318.44	313.62	319.38
292.45	293.38	300.68	298.32	297.96	298.08	289.99	299.51	290.04	289.48	284.53	293.08	296.76	294.57	300.82	299.05	296.19	297.22	292.75	292.4	289.11	293.59	292.5	293.63	292.06	289.75	289.77	296.49	288.56	286.08	293.16	295.43	292.16	295.83	289.49	290.96	300.95	293.79	297.9	294.15	293.73	296.57	293.65	299.26	293.32	297.96	296.46	295.84	300.11	288.69
296.35	301.27	296.18	297.29	291.6	290.11	291.06	291.54	289.72	289.51	293.78	296.1	292.68	303.14	296.31	293.36	302.14	290.16	285.72	293.82	295.83	298.92	293.06	290.33	291.95	297.49	290.44	291.42	294.65	294.77	292.21	298.95	291.3	304.66	293.65	293.62	297.05	294.94	289.88	290.25	294.04	297.18	293.8	292.34	290.69	297.93	296.9	292.84	298.84	299.72
313.81	312.57	312.92	308.04	316.67	310.06	314.5	315.82	311.41	324.13	320.06	309.56	315.41	308.84	320.91	313.07	314.72	316.11	305.6	314.94	310.54	318.06	317.99	305.56	316.5	308.37	318.71	310.09	314.16	319.72	315.73	314.76	313.79	313.22	314.31	309.33	321.01	312.93	315.39	315.94	314.18	312.15	308.73	313.24	313.23	315.22	322.55	307.56	313.44	309.25
303.55	304.28	307.65	302.63	309.31	310.46	305.65	306.33	305.82	302.61	309.17	309.79	303.58	312.17	313.78	313.54	309.28	311.52	310.81	304.27	312.2	307.19	308.31	305.28	300.76	303.8	308.22	303.21	297.3	315.9	301.88	304.07	313.9	311.77	309.43	305.05	303.51	306.7	303.65	308.87	311.82	305.95	302.62	304.07	312.21	305.03	309.55	304.88	305.66	309.62
303.55	298.53	301.53	295.62	299.59	314.54	300.67	299.79	302.52	294.53	301.17	305	303.23	303.78	298.88	300.32	297.55	297.51	301.95	308.93	297.68	304.07	298.99	301.97	298.66	298.83	303.39	300.89	298.91	302.67	293.19	307.97	302.72	308.73	298.69	305.33	300.69	299.7	302.18	307.57	304.73	304.11	297.59	297.15	298.25	300.26	298.18	302.19	301.04	297.46
313.7	316.58	312.88	314.64	323.88	306.86	313.12	312.15	313.68	307.37	314.14	312.38	312.37	317.15	304.39	311.3	312.75	306.99	312.29	312.09	311.9	299.43	311.39	309.4	309.08	310.82	307.66	314.6	304.91	311.91	306.26	321.58	310.54	311.29	310.78	312.19	307.1	314.5	305.24	309.13	309.21	309.2	319.71	309.94	317.26	311.04	316.47	311.88	305.99	318.79
305.42	307.31	307.07	311.98	312.93	313.93	318.01	302.98	312.27	317.13	316.46	312.93	310.61	313.46	313.06	309.79	317.24	313.42	312.42	309.44	308.83	317.02	309.04	311.3	312.45	314.17	319.54	304.46	309.54	317.89	309.83	310.28	309.31	303.97	313.69	311.42	312.16	307.9	312.37	312.07	308.77	308.15	309.35	312.14	309.94	314.15	321.1	304.58	308.64	310.73
295.56	293.81	296.92	300.95	299.38	292.01	297.35	297.9	296.24	298.11	291.08	300.69	290.26	290.75	292.02	297.57	297.26	293.5	294.46	295.81	289.76	293.07	285.46	296.42	296.92	287.12	299.16	297.04	288.58	299.19	292.56	293.96	289.46	299.68	298.76	294.64	291.9	294.16	298.66	298.38	301.63	287.38	292.63	289.34	291.91	298.1	297.7	291.6	292.75	298.17
293.67	305.1	301.83	296.23	303.46	302.12	304.4	306.66	300.17	299.2	301	296.91	295.92	302.62	304.3	297.41	304.24	301.15	304	301.92	306.63	299.89	296.19	300.37	297.85	298.23	301.42	301.73	301.78	301.08	304.46	304.78	297.45	297.93	304.74	304.73	296.69	303.16	299.71	309.83	296.72	302.54	309.25	308.34	304.64	306.84	302.66	301.96	300.05	301.85
308.87	296.9	302.78	302.79	304.79	304.21	305.06	299.09	299.55	302.38	298.38	310.49	299.88	303.25	307.92	305.08	300.3	303.59	305.85	312.65	305.05	307.32	309.94	297.64	307.8	302.98	308.1	303.06	307.64	304.69	306.35	304.03	306.8	303.78	299.85	301.42	298.8	302.31	304.3	306.11	299.21	299.73	301.97	309.08	302.3	310.05	304.68	302.2	298.53	300.5
304.83	308.42	311.22	308.88	306.38	305.87	301.74	303.17	310.18	299.67	299.78	299.6	298.13	299.38	311.01	302.69	306.48	296.28	310.08	304.61	302.77	306.16	303.57	300.83	303.65	304.08	300.92	311.03	306.73	310.71	302.99	300.36	301.1	308.47	300.77	307.74	300.69	311.22	312.09	306.6	300.03	298.59	303.01	309.79	300.7	303.83	299.65	305.24	301.81	303.91
310.16	310.99	312.46	305.14	305.62	311.61	310.07	310.63	316.09	302.27	313.62	313.76	304.63	307.3	303.03	307.59	310.92	303.81	307.36	305.22	311.97	306.11	308.55	311.99	309.04	305.23	304.44	313.79	307.61	309.01	315.8	308.91	313.75	308.49	311.34	315.45	305.02	298.83	310.54	309.33	307.81	309.33	313.95	305.95	309.34	309.13	307.73	308.84	305.46	303.67
312.75	309.22	314.72	311.83	319.1	315.43	314.84	313.58	317.94	312.84	318.15	313.92	313.86	314.76	314.65	316.33	307.23	319.03	309.97	315.06	310.45	314.09	316.6	315.21	313.86	310.62	316.11	321.87	315.35	320.23	310.04	318.34	320.38	310.77	311.06	315.11	318.9	311.26	315.58	319.14	320.51	313.72	311.12	317.43	314.2	309.57	317.01	314.28	315.22	309.42
313.13	310.03	316.53	321.69	314.78	320.49	314.7	313.49	314.89	318.34	307.9	318.16	316.74	322.1	308.95	313.5	318.42	313.2	309.3	312.24	322.09	317.41	311.74	313.78	315.42	319.65	317.12	314.34	311.46	317.03	312.65	313.19	313.82	321.04	314.01	318.62	315.43	315.6	312.62	318.9	317.5	314.45	314.68	311.48	312.69	313.36	316.45	318.36	317.29	315.32
299.74	309.19	301.55	302.87	308.61	311.64	305.89	307.43	307.85	299.92	306.21	304.4	300.36	303.08	307.48	312.97	300.53	303.66	309.71	302.51	310.16	301.83	306.08	306.36	297.72	303.03	306.6	305.17	301.31	305.12	303.3	300.38	298.6	303.42	298.47	300.81	300.6	305.64	302.86	303.52	301.32	301.5	302.09	301.72	309.04	305.36	305.84	310.85	305.74	305.92
308.07	309.9	309.37	302.36	308.86	313.36	310.39	307.57	307.1	311.6	299.39	304.41	309.89	300.87	308.37	313.19	311.37	302.69	305.85	298.9	304.02	304.58	305.02	306.53	307	309.11	310.34	308.3	309.52	311.13	312.28	306.45	306.87	304.41	304.28	307.65	309.31	315.19	313.67	303.78	306.65	308.87	307.38	301.67	311.39	301.58	306.55	305.7	302.35	312.17
303.84	305.54	299.31	314.7	304.28	310.95	310.63	304.99	310.31	299.24	297.89	305.85	311.59	310.55	303.24	306.1	296.9	311.59	309.35	302.18	306.3	305.77	302.73	302.98	305.99	306.57	302.64	305.11	308.27	310.52	306.49	312.65	296.12	309.46	304.71	305.11	306.09	304.58	310.55	303.27	303.85	305.1	303.24	303.79	307.01	307.73	311.36	301.22	305.14	307.87
307.4	304.01	312.43	303.32	305.53	299.26	306.06	307.38	305.01	303.56	300.05	304.09	306	308.94	308.37	306.08	301.92	304.27	302.94	303.02	309.12	296.68	307.35	298.92	304.26	301.8	307.77	308.8	304.04	300.53	302.52	297.44	304.82	299.54	300.51	302.94	311.97	305.63	302.15	305	302.13	300.63	304.69	303.54	293.46	305.25	306.11	302.88	302.54	299.58
311.53	316.04	312.83	322.01	304.1	320.99	314.84	313.5	317.18	314.7	318.17	314.41	313.19	312.05	322.25	311.1	315.75	314.26	314.54	312.1	314.28	303.9	314.74	316.76	318.19	311.77	315.45	320.27	316.92	309.79	316.76	314.79	318.44	315.74	309.79	315.37	311.84	313.58	314.17	315.35	310.43	312.42	313.22	313.94	318.37	315.04	311.9	312.05	317.02	329.19
289.63	299.58	304.01	305.89	298.15	310.6	303.82	303.39	302.1	305.4	298.23	304.27	301.22	302.22	298.96	305.16	304.92	301.01	303.78	311.72	297.74	302.14	310.57	315.03	305.03	299.02	298.78	302.46	303.01	295.86	295.79	301.56	294.92	302.18	298.15	298.09	308.37	301.35	305.46	298.26	305.23	306.07	307.92	300.15	305.16	300.83	299	304.54	303.22	309
304.24	298.4	304.03	305.99	306.05	301.51	305.76	307.06	303.4	299.66	298.32	301.36	306.84	300.82	304	311.89	307.02	300.52	300.94	310.58	299.58	307.96	297.21	299.92	306.35	299.06	298.46	304.05	301.78	308.28	299.64	309.38	304.5	294.09	309.57	296	301.55	302.67	309.9	300	304.43	306	296.65	298.14	305.75	295.97	301.18	298.57	301.16	308.14
319.54	325.35	327.67	318.64	316.61	318.29	317.13	314.74	320.1	317.71	316.96	319.63	317.39	318.11	320.88	315.81	318.39	316.58	321.49	314.79	318.57	314.83	312.8	322.37	320.01	317.07	323.07	319.27	318.4	314.37	316.18	311.71	314.48	314.85	319.77	317.9	322.59	318.97	318.77	320.64	316.44	314.38	319.42	321.67	322.03	317.39	318.13	320.42	317.14	327
319.27	318.98	319.28	317	312.2	319.65	317.23	313.59	315.28	307.35	305.95	313.66	314.69	322.65	317.91	317.12	301.61	316.31	319	310.62	319.39	313.34	316.31	317.03	321.62	318.89	312.15	316.08	314.2	313.15	315.62	311.79	312.91	316.74	313.48	312.71	315.12	316.57	315.52	313.81	312.03	308.27	310.48	315.37	314.19	316.78	315.43	314.77	309.61	306.17
322.72	322.88	331.15	330.64	323.2	329.04	321.03	327.39	321.44	324.95	320.32	315.65	329.8	323.58	322.61	324.87	329.03	330.67	320.07	323.11	320.39	315.33	330.2	324.86	326.16	324.02	323.31	322.08	322.93	329.41	326.78	331	322.3	324.53	327.56	332.76	325.55	320.16	321.76	324.37	320.4	323.86	324.47	330.62	324.34	323.23	328.09	327.9	326.8	321.76
303.14	303.92	301.36	298.27	302.48	301.22	300.55	302.41	305.54	305.63	303.67	304.85	301.08	301.67	302.46	307.79	307.89	299.17	301.37	308.71	301.49	301.19	303	306.43	295.73	307.43	299.13	304.35	300.05	300.4	300.83	299.97	304.78	302.68	303.21	305.56	304.75	311.81	302.74	294.53	298.52	301.88	309.48	298.85	307.21	302.76	302.33	300.79	306.56	299.27
302.39	309.66	297.51	306.19	313.17	295.17	302.87	303.01	301.07	302.67	306.24	313.31	303.59	312.25	307.72	309.57	312.21	304.91	306.83	303.31	304.16	299.45	303.69	308.07	305.1	301.76	305.82	306.14	302.22	303.45	300.38	306.55	305.93	303.3	300.2	308.98	303.64	305.68	304.11	304.94	311.2	302.7	306.19	303.16	305.33	309.24	307.04	306.69	301.17	303.55
321.5	312.21	318.81	315.37	319.81	320.29	313.73	309.91	317.97	317.54	320.38	316.67	316.72	317.81	324.25	317.48	313.89	314.53	320.83	317.21	318.33	317.73	313.36	307.49	318.55	319.36	312.02	315.6	317.65	317.1	316.34	321.2	311.38	312.87	321.46	318.14	322.71	321.9	322.47	318.27	317.58	317.73	315.48	314.84	315.98	323.1	324.59	313.95	321.17	312.64
303.93	301.35	304.18	296.85	304.33	306.07	297.54	308.24	290.66	302.96	302.18	296.97	302.36	299.45	300.73	306.51	297.9	308.44	298.14	304.18	302.36	293.28	302.11	306.27	292.58	309.55	299.84	295.58	302.34	307.8	299.65	308.07	304.19	304.73	306.63	312.38	300.59	306.89	295.15	297.74	300.29	302.56	299.14	304.67	302.94	299.32	298.48	299.45	302.2	297.69
296.15	291.89	294.03	290.57	291.33	288.48	284.85	298.29	290.73	290.69	285.24	293.04	296.71	294.71	290.63	299.24	291.63	296.65	291.99	305.94	299.27	296.93	299.59	292.98	291.1	294.6	289.99	294.3	294.96	302.81	284.42	294.7	293.44	299.65	292.13	289.49	301.1	302.48	291.22	299.16	292.5	295.76	293.7	290.13	296.95	296.17	291.62	287.54	296.34	296.65
321.48	326.14	329.04	331.39	328.61	325.1	328.69	324.83	329.21	326.32	331.47	323.38	330.56	326.58	334.21	330.01	331.14	324.22	319.97	330.59	328.49	328.38	321.34	333.21	323.05	330.92	326.76	325.37	326.63	327.46	333.23	328.48	333.31	325.19	333.92	328.51	330.07	332.79	331.44	326.7	324.6	321.56	332.56	322.1	334.07	323.66	330.02	323.06	331.68	333.55
309.22	296.99	305.89	311	308.65	308.46	303.82	298.96	308.1	305.15	302.12	316.99	304.95	312.47	306.56	314.29	306.31	304.39	312.59	313.67	310.64	309.38	302.89	302.97	313.75	305.83	310.41	308.51	303.07	305.67	303.29	307.66	308.74	314.48	302.68	309.31	314.52	309.37	304.74	304.41	310.45	310.47	308.87	312.05	307.06	305.9	305.53	303.34	313.65	313.12
307.88	307.49	308.87	303.26	301.97	300.3	306.48	309.94	306.27	300.32	305.1	307.54	301.41	301.48	298.15	301.39	304.19	307.2	298.7	306.63	305.82	306.84	302.17	307.23	309.24	305.48	304.17	297.52	303.17	309.86	304.68	304.99	307.41	303.31	306.08	308.16	302.34	303.94	305.93	303.22	305.84	300.63	306.18	298.12	301.27	303.95	300.59	305.53	297.25	298.73
316.29	309.06	309.7	314	313.64	312.46	320.34	314.95	311.66	315.56	314.29	310.26	311.46	313.91	306.01	318.07	313.99	311.23	315.58	323.26	310.98	318.61	316.79	311.53	318.57	311.67	315.08	313.89	313.12	314.24	307.46	314.52	319.71	310.15	310.02	317.36	310.1	310.13	314.38	318.72	310.38	314.77	317.79	311.57	310.43	321.08	314.01	318.57	315.78	310.61
306.75	305.02	315.07	306.17	308.18	308.43	309.74	307.78	309.25	302.51	311.05	313.1	311.3	310.61	311.45	305.34	313.56	303.35	310.95	305.93	308.58	306.91	308.73	320.99	306.05	312.6	307.95	309.75	310.66	311.86	311.06	309.92	301.37	304.01	310.82	301.81	305.68	307.53	310.52	308.74	312.68	314.03	305.6	308.97	308.03	316.05	308.08	300.26	307.87	310.23
303.83	317.11	297.65	305.47	299.13	304.52	304.01	299.26	301	306.95	313.45	310.49	310.51	307.85	309.62	313.49	311.7	304.27	306.92	307.31	305.23	309.8	310.28	308.21	301.73	296.55	307.87	305.39	315.03	303.78	298.16	301.51	316.04	310.45	308.52	304.65	304.95	304.39	300.45	301.79	313.29	303.26	299.92	304.84	313.41	306.32	312.21	312.39	307.18	302.14
329.93	324.79	336.73	333.2	332.24	334.85	329.6	328.61	322.02	328.28	327.52	336.9	326.14	323.5	332.37	321.84	321.8	326.53	323.84	331.31	325.78	322.48	326.16	332.78	325.69	326.11	325.27	328.44	326.97	329.67	327.88	325.18	328.06	325.58	331.04	329.61	337.86	328.58	321.55	319.89	328.15	337.29	328.26	329.64	324.42	324.71	328.91	329.14	329.29	329.8
305.38	310.99	307.24	311.32	311.06	302.68	310.67	317.15	317.54	305.29	317.79	313.72	311.16	313.03	305.85	302.76	313	314.62	314.42	299.52	305.53	309.11	305.53	310.85	313.02	311.14	312.13	307.64	306.03	312.8	309.88	315.38	313.62	311.24	313.1	316.33	310.38	311.72	314.48	313.67	314.75	314	309.68	302.37	318.36	310.39	309.06	303.67	310.99	311.52
322.15	321.54	312.49	313.36	308.99	310.09	317.88	317.47	316.99	318.08	307.93	310.75	316.35	311.42	314.7	308.27	316.67	313.44	311.26	311.39	318.94	320.29	306.91	316.54	318.22	316.15	316.14	315.97	310.92	309.94	317.18	319.22	311.12	315.08	317.03	324.06	323.59	319.56	319.77	318.9	318.31	310.34	317.86	321.03	313.78	311.25	314.97	313.65	315.27	315.71
320.48	312.89	312.28	315.09	314.83	314.53	315.92	315.04	322.26	319.63	314.55	315.38	318.14	314.57	311.01	309.62	312.62	316.13	313.12	314.49	321.94	310.8	313.33	311.02	307.93	311.03	316.15	311.27	314.32	311.87	305.92	316.75	315.23	318.15	310.81	312.73	312.29	312.21	309.78	319.57	316.6	302.49	317.42	318.7	313.8	312.05	309.19	312.8	310.73	315.58
309.07	306.72	304.43	307.42	310.37	308.37	310.73	305.53	309.41	307.6	308.48	309.71	307.91	306.4	306.56	307.14	307.15	310.15	308.27	312.86	316.97	313.73	302.32	302.46	312.94	311.76	308.18	304.94	313.01	307.79	309.25	311.21	307.62	304.94	303.23	307.11	304.2	302.65	313.87	302.15	303.56	312.73	312.36	314.64	310.4	313.42	305.33	313.49	309.65	308.57
324.76	319.66	321.74	323.18	324.98	325.04	321.18	321.91	318.48	317.33	329.6	329.33	328.46	322.88	324.96	324.52	329.87	325.59	327.67	320.38	326.84	328.04	323.54	322.09	330.6	322.12	321.29	325.73	329.29	322.66	322.69	326.36	326.09	319.06	329.01	329.7	326.37	326.18	325.05	325.09	327.83	318.59	332.51	328.32	323.54	326.82	323.52	330.4	331.45	330.41
305.09	315.02	314.75	313.78	318.47	311	314.39	306.65	312.34	310.64	310.91	307.76	315.56	319.05	314.15	312.76	312.68	315.31	313.43	314.7	311.85	309.02	313.32	314.02	311.68	308.05	315.79	314.33	308.51	316.33	316.03	309.31	313.53	312.36	320.73	321.43	315.92	310.19	310.72	307.96	309.02	320.24	312.03	309.76	318.07	312.72	312.44	311.81	317.73	311.8
290.96	291.26	300.41	299.75	294.95	297.2	294.19	290.54	296.42	298.64	288.72	293.82	289.77	287.53	297.99	305.41	296.87	292.14	293.71	287.75	297.7	291.02	297.5	290.58	294.71	294.63	297.59	298.73	293.94	289.46	290.19	301.6	292.96	293.39	290.57	295.07	292.7	289.16	288.93	293.04	301.99	298.65	294.65	299.45	297.77	303.82	291.71	292.51	291.38	295.3
299.16	307.12	306.87	311.04	302.49	297.97	305.22	305.33	308.66	296.81	302.87	303.58	303.12	302.42	304.54	305.7	308.24	302.32	303.59	302.82	298.61	303.41	307.22	300.27	293.67	304.13	302.75	304.03	306.34	307.64	308.06	304.51	301.87	302.81	301.57	298.47	301.66	305.17	298.24	310.13	300.4	300.66	301.72	307.95	305.27	306.85	295.15	302.86	295.74	302.54
303.68	307.2	306.34	309.03	311.86	303.61	306.75	300.07	306.73	303.79	305.03	310.74	307.61	305.49	300.1	306.67	303.18	309.08	301.74	303.07	305.26	304.49	305.3	305.17	307.68	298.75	310.8	305.85	306.14	305.25	313.41	305.07	309.33	307.86	306.58	300.44	308.14	303.72	309.67	303.85	298.49	313.09	305.24	306.92	304.43	304.87	304.06	306.69	299.99	311.56
303.84	304.99	308.33	302.65	306.55	305.53	309.27	307.43	305.72	302.07	308.46	319.14	303.39	300.3	310.46	306.38	304.53	304.02	305.66	310.01	298.57	307.11	310.62	303.57	302.27	309.79	317.41	308.65	305.72	302.13	303.7	305.54	301.24	304.41	300.05	301.29	311.73	304.79	307.74	304.37	312.39	303.31	310.93	302.67	302.51	310.12	303.8	299.27	299.44	301.97
317.14	320.89	320.51	324.67	319.72	313.76	317.83	317.82	316.66	319.12	313	315.75	314.73	318.47	322.13	318.09	315.29	310.96	318.57	320.92	318.7	315.33	321.16	319.15	310.93	313.15	305.87	318.17	319.34	314.16	314.12	315.96	318.58	313.52	305.1	321.9	316.8	308.22	314.77	319	313.93	320.74	315.92	308.54	309.92	314.96	315.09	310.47	309.25	319.36
311.28	306.39	297.76	305.76	302.93	304.64	301.4	309.41	301.58	307.41	305.91	303.84	303.27	312.3	303.16	303.35	293.05	304.73	304.62	299.92	303.58	307.77	311.18	310.89	308.82	304.74	305.91	307.36	306.86	309	295.27	301.83	292.17	299.89	304.15	310.58	306.16	300.02	309.33	310.53	304.65	304.46	300.68	309.63	302.04	302.99	299.66	309.18	314.95	300.69
307.86	302.48	300.94	307.97	306.3	306.24	303.9	310.12	300.61	302.02	302.28	307.22	306.07	306.98	312.23	301.53	310.38	305.23	310.53	300.44	308.47	303.73	302.6	300.99	306.29	312.42	310.25	300.62	311.38	310.71	301.41	305.23	300.59	306.65	308.78	306.7	302.05	306.23	302.32	302.13	309.16	305.57	306.51	311.07	305.39	309.22	307.18	310.13	311.94	304.71
327.92	325.1	326.6	326.05	333.12	332.89	330.31	322.74	323.11	325.77	329.03	329.61	317.95	329.55	332.71	326.55	321.12	329.33	327.06	330.6	325	333.9	326.64	326.12	327.95	323.21	327.44	332.73	334.52	328.53	325.95	328.01	330.25	335.6	323.65	323.17	323.26	322.66	328.01	329.3	330.16	320.63	321.76	325.71	328.32	332.63	329.38	331.11	331.3	320.1
301.98	308.14	298.63	304.21	302.21	308.49	305.26	300.67	306.31	310.73	304.18	308.74	302.79	302.25	310.5	306.69	305.19	306.69	306.62	303.73	309.19	293.15	298.17	300.49	300.12	306.28	308.65	304.66	307.65	302.81	301	302.6	302.57	302.66	307.62	301.43	292.08	306.57	311.71	305.9	307.58	304	307.85	306.9	308.7	306.29	300.78	301.26	299.69	301.56
302.95	298.61	294.12	292.98	296.84	295.72	295.63	297.98	298.51	298.02	293.29	292.16	292.9	299.73	299.13	302.27	293.29	297.07	297.73	301.8	301.11	303.29	297.18	302.92	292.92	304.61	297.16	304.43	298.5	297.46	296.05	295.36	299.58	299.35	298.04	294.07	296.44	295.25	301	295.2	291.16	294.79	300.83	288.73	298.01	300.49	295.46	304.53	302.46	295.55
303.92	311.81	310.09	310.78	308.39	303.84	305.98	308.29	306.23	311.74	301.9	309.94	309.39	303.71	310.24	304.38	302.41	301.18	304.64	311.65	309.47	304.99	307.82	302.95	306.43	311.22	306.25	309.42	303.59	308.18	303.73	304.82	305.08	314.55	306.87	304.31	306.48	307.68	304.04	311.34	303.67	309.21	306.03	307.24	312.22	309.12	304.46	306.34	306.36	300.99
311.17	320.36	311.73	309.17	304.61	309.43	310.74	314.64	314.61	317.72	310.81	311.1	315.74	307.18	313.01	317.25	316.49	309.76	304.94	306.46	312.81	318.76	309.29	311.87	314.7	319.07	309.8	309.34	309.63	308.89	313.23	316.99	317.59	315.82	313.11	310	319.19	319.58	316.51	312.74	308.49	306.05	311.36	318.92	313.04	312.16	324.36	315.09	313.08	308.88
307.71	307.6	303.91	301.34	301.59	300.21	298.62	294.98	306.86	302.51	301.99	302.64	300.2	304.67	294.14	298.07	299.67	301.29	301.26	302.82	311.48	302.34	302.96	294.27	297.15	303.01	304.16	308.62	298.12	302.42	306.27	306.35	302.98	305.48	301.55	307.48	304.49	300.94	307.3	310.18	297.83	304.12	302.39	301.68	303.68	298.89	308.64	302.97	308.02	298.6
308.22	305.55	307.65	303.57	306.49	306.8	309.69	302.61	315.16	311.02	307.87	306.8	312.17	303.85	307.99	307.6	308.16	309.02	307.86	315.21	306.08	302.61	305.43	306.19	301.91	303.87	306.93	304.49	307.44	311.18	306.07	309.82	310.46	306.15	297.37	308.41	300.44	307.26	301.17	311.01	310.12	303.08	305.28	310.76	308.74	299.56	306.41	307.37	309.28	311.79
309.42	302.58	308.85	306.15	309.59	315.55	316.69	305.19	315.92	313.36	323.02	312.83	318.63	304.6	311.33	320.18	312.8	316.03	314.88	309.84	310.91	311.46	305.46	310.49	312.27	313.49	316.12	312.87	312.65	310.52	309.38	314.26	319.19	307.37	312.88	312.39	309.67	313.37	315.03	304.64	316.27	308.28	312.92	311.86	311.54	319.52	317.17	318.62	319.95	318.33
314.49	301.19	307.06	310.2	304.3	302.4	306.32	303.32	306.91	306.9	311.5	314.3	313.26	314.46	309.65	304.38	304.1	306.7	310.41	305.84	308.66	308.19	309.93	311.34	304.09	303.06	306.22	302.55	305.96	305.27	302.69	298.55	307.97	312.84	298.06	308.83	300.51	303.34	299.8	305.14	306.45	297.67	300.64	307.17	310.73	304.81	301.81	312.94	304.01	307.22
316.16	313.61	322.48	316.07	315.68	324.83	321.08	316.92	313.64	315.17	320.81	318.61	320.26	312.46	314.3	307.38	323.9	317.6	321.06	316.62	315.26	313.77	315.99	318.83	318.94	316.19	310.07	315.71	316.39	311.92	311.81	319.4	319.65	324.05	318.7	317.35	316.92	319.15	314.16	315.98	319.49	321.7	314.72	319.25	311.16	315.46	317.44	315.46	311.16	320.07
309.82	306.33	306.84	302.13	304.07	305.07	297.97	301.11	310.57	307.05	303.18	310.14	303.53	305.44	303.95	300.55	306.86	303.85	303.34	299.17	301.4	306.3	296.03	304.73	305.5	306.07	306.63	308.42	301.25	308.16	295.07	308.11	307.25	310.17	303.21	306.79	305.63	305.51	299.7	302.32	303.57	303.45	300.71	307.85	307.17	303.66	309.21	308.8	301.18	300.45
297.28	292.06	299.86	292.27	299.41	300.53	296.81	299.52	299.06	298.84	296.41	297.11	291.77	295.47	299.07	298.09	295.17	291.67	305.53	294.44	298.04	294.19	295.64	299.5	297.96	292.16	302.43	304.16	293.63	298.03	294.57	298.51	292.87	300.68	293.06	291.75	298.72	298.67	301.52	297.85	293.99	298.62	294.99	300.5	298.1	296	295.85	300.88	294.25	300.26
320.77	313.13	309.61	308.46	317.22	317.48	307.61	310.83	315.45	309.75	312.68	315.23	313.13	316.96	314.84	309.86	312.94	314.17	312.7	314.44	311.76	311.8	314.49	311.38	322.54	313.64	313.66	317.38	318.03	316.26	317.64	317.87	309.32	317.66	311.59	315.51	316.2	311.65	311.87	309.81	309.33	313.75	314.53	309.8	321.83	317.68	311.78	314.73	311.3	314.41
313.05	298.06	301.79	300.61	307.18	299.27	306.78	304.41	309.3	304.19	309.4	307.8	312.83	310.4	311.58	310.76	301.58	311.2	303.23	308.03	309.22	309.48	305.84	304.85	300.49	303.72	309.98	307.85	309.21	310.66	311.05	307.79	307.05	300.21	305.17	302.98	300.22	302.89	309.22	305.72	305.96	306.57	305.74	305.1	305.22	306.8	301.07	300.48	314.07	308.46
303.4	298.54	306.27	312.06	308.25	300.6	307.97	304.17	304.51	307.67	301.41	302.82	301.03	308.88	311.5	299.81	303.91	305.1	311.76	309.33	304.5	304.2	305.73	304.92	304.66	304.77	303.14	309.4	308.04	309.37	303.73	301.62	307.1	310.73	303.97	302.66	303.67	311.52	305.42	307.72	311.59	310.71	311.65	305.01	306.56	300.58	300.72	304.34	297.96	310.43
294.39	295.89	293.67	303.95	291.86	302.61	300.04	303.02	302.59	298.64	292.75	302.86	297.93	305.13	298.45	302.05	302.73	304.5	298.1	304.93	292.37	302.79	303.18	302.87	301.52	302.9	302.71	299.25	289.6	293.48	301.28	302.25	301.06	297.56	303.32	297.54	298.64	304.62	299.83	296.62	299.04	301.99	300.95	302.95	298.95	304.06	302.24	298.02	301.21	300.31
310.08	308.51	309.7	309.71	307.9	310.14	317.67	312.12	308.31	301.51	311.65	308.56	311.45	311.1	308.8	310.01	309.38	311.67	308.88	318.32	310.62	304.51	313.54	306.2	312.33	309.82	312.02	314.62	313.73	305.03	314.87	316.86	307.22	314.9	309.55	307.91	308.17	311.81	317.58	304.91	320.16	307.87	312.84	308.53	310.68	314.49	308.06	306.74	305.91	310.99
315.84	316.74	322.35	320.28	315.41	322.31	321.03	324.83	312.84	316.54	318.22	320.49	320.24	317.03	321.82	318.91	311.9	330.15	316.94	326.26	316.09	320.52	318.92	326.31	314.49	323.96	314.46	317.69	318.85	318.75	319.09	326.2	320.01	322.92	315.93	314.96	317.69	324.55	320.72	315.56	327.68	322.06	321.37	323.21	321.77	321.53	320.72	319.14	320.12	318.16
313.3	315.32	318.05	317.68	312.43	322.62	320.73	310.64	318.92	313.49	312.45	309.69	307.6	314.42	318.33	314.58	315.07	312.32	312.85	306.41	313.05	319.83	316.09	316.18	318.81	318.52	314.96	309.23	313.89	321.74	314.14	311.51	309.82	315.96	309.57	310.47	313.67	313.17	307.91	311.7	317.28	314.44	314.06	311.98	317.5	309.37	315.47	317.38	311.94	310.03
310.67	315.74	305.69	314.91	315.52	309.69	303.96	312.32	311.6	310.27	310.93	305.14	305.74	315.02	315.66	309.96	308.75	306.33	308.95	308.22	309.04	321.29	312.2	307.48	305.87	312.91	309.91	312.7	309	314.28	304.8	317.12	314.51	319.48	313.79	310.96	313.69	312.83	315.38	305.29	312.51	315.35	309.02	309.55	314.41	312.69	308.76	307.4	316.13	312.07
314.86	313.9	310.83	316.51	320.46	317.11	311.14	320.69	316.23	318.61	318.54	316.46	304.48	322.23	315.73	314.39	310.99	308.71	315.26	313.44	313.95	311.97	309.11	315.63	312.27	311.4	312.56	313.57	313.81	315.17	316.04	316.55	317.46	309.72	315.84	315.75	321.39	315.5	317.18	314.27	315.92	313.1	311.9	309.58	311.57	313.71	312.56	321.86	312.02	315.63
327.59	317.72	319.22	334.71	325.07	331.45	328.98	323.4	325.85	324.59	327.93	327.71	330.21	327.93	328.32	333.05	325.49	328.96	324.9	322.89	333.02	327.17	324.2	320.33	328.13	331.18	323.38	324.83	328.02	326.57	329.42	329.25	331.91	333.24	327.39	331.3	321.14	334.74	319.74	324.62	324.3	329.09	329.28	330.62	334.66	331.39	325.16	328.39	328.16	319.72
314.09	317.47	311.29	308.39	304.26	311.57	313.51	311.8	302.73	315.2	308.52	316.49	304.81	312.7	313.43	316.52	314.85	311.43	315.43	312.75	313.94	307.77	322.78	314.07	313.49	312.14	306.73	315.4	316.08	314.06	312.12	313.49	317.16	308.35	312.3	313.27	313.24	315.57	315.05	311.66	317.51	316.47	308.03	307.98	309.59	313.86	308.62	317.19	318.09	313.99
328.17	323.98	327.78	329.77	327.54	334.26	329.15	326.64	324.16	330.9	333.06	330.98	333.6	330.99	331.73	331.15	324.86	324.42	332.11	332.36	322.69	331.93	325.47	329.11	335.18	333.73	323.95	332.9	320.48	331.94	326.96	332.98	334.79	331.27	328.91	334.24	324.23	328.13	328.54	324.87	323.99	330.08	333.21	328.51	325.19	325.44	330.42	328.99	320.75	327.21
294.12	313.05	305.35	305.58	308.12	299.36	303.82	298.9	306.71	305.06	299.25	300.63	299.6	300.93	307.93	302.46	306.66	297.76	304.17	304.3	306.47	298.45	304.45	308.58	306	298.54	311.04	303.68	299.71	306.71	316.44	302.45	301.9	311.82	306.61	300.54	304.55	308.16	304.86	303.39	297.14	307.21	302.22	306.92	304.92	308.36	307.61	311.89	299.97	294.65
311.9	315.6	309.88	305.46	303.29	310.31	307.26	308.13	298.61	305.46	303.74	303.57	303.02	307.79	304.95	303.21	314.05	310.64	307.74	308.11	308.49	307.49	309.12	305.94	314.38	306.53	302.43	314.01	310	304.25	307.1	313.61	305.86	301.6	306.8	307.53	306.37	299.67	305.72	307.23	307.64	304.4	308.22	305.45	310.81	307.59	305.92	304.83	304.31	309.17
312.34	317.89	314.29	321	306.51	311.54	315.04	306.73	318.07	306.96	313.02	314.72	311.01	313.23	307.24	305.48	309.65	308.98	307.91	315.07	308.45	315.11	313.86	319.17	317.17	308.74	313.34	318.28	310.94	310.36	311.88	312.39	315.42	311.32	312.63	313.02	311.22	312.86	314.43	311.42	310.77	317.17	313.35	310.02	315.11	310.9	312.65	322.18	311.39	309.61
314.47	310.72	313.88	314.37	313.75	314.16	310	310.38	312.79	320.75	314.76	312.82	319.82	314.58	317.47	307.02	307.75	315.27	310.33	312.38	314.79	315.03	314.48	314.11	315.69	312.58	316.66	310.12	310.32	308.14	315.55	309.49	322.27	317.43	311.93	318.68	315.31	313.13	316.09	316.96	308.39	315.22	319.25	309.1	319.83	311.5	309.75	300.01	315.89	322.05
311.15	308.21	311.34	312.58	313.02	313.22	309.57	307.01	317.95	314.27	309.37	309.06	308.4	311.01	319.36	316.02	313.98	313.99	315.82	314.7	313.07	313.9	310.8	311.02	313.01	316.58	308.92	309.41	314.62	314.94	312.4	319.34	314.27	312.03	311.4	307.41	320.02	316.03	316.94	312.11	319.11	306.57	310.44	315.35	322.33	312.35	315.38	311.75	313.31	306.48
303.22	299.47	309.06	300.16	305.55	302.25	297.48	303.57	306.84	296.69	301.71	301.1	297.38	302.68	304.17	303.72	302.91	298.82	301.05	300.15	303.25	301.65	301.92	300.7	298.49	305.55	304.92	298.91	307.9	301.77	304.45	304.17	297.48	306.22	295.6	303.88	304.81	304.74	303.04	305.93	304	304.56	299.15	298.59	308.19	298.61	304.97	306.56	299.94	306.6
303.48	307.85	306.48	301.62	304	311.14	298.64	314.37	314.41	306.23	310.05	307.95	313.99	303.66	303.03	315.26	308.77	309.58	310.97	314.84	308.42	307.11	304.54	306.98	301.9	308.74	314.86	308.69	305.05	305.51	306.27	312.42	306.52	311.73	305.89	306.74	303.54	303.03	310.62	302.48	311.24	308.21	301.76	312.03	308.84	315.83	309.52	305.38	314.37	313.2
311.22	309.02	311.53	306.68	310.42	314.33	305.55	306.18	319.54	309.73	306.8	311.6	313.8	306.98	313.15	307.34	308.76	307.2	309.82	308.38	318.4	306.83	307.68	306.16	312.78	305	312.01	305.78	314.08	310.81	312.74	303.22	312.97	306.2	310.64	307.89	303.44	303.43	310.04	308.54	307.96	305.14	310.78	307.38	307.04	303.62	307.44	312.5	313.59	311.72
315.96	314.61	321.35	313.47	319.21	323.59	317.02	317.39	311.16	318.05	315.19	321.03	317.48	319.14	311.46	322.18	313.52	317.2	320.92	315.94	318.91	314.98	322.39	313.36	311.92	315.44	309.28	316.18	315.01	320.91	315.86	313.05	321.05	312.69	321.87	310.39	325.1	314.17	321.56	319.79	319.38	316.38	316.36	318.34	320.22	320.16	324.23	320.81	314.17	319.35
330.71	328.31	328.55	326.39	331.32	323.72	324.68	328.8	330.78	324	331.53	324.86	326.28	322.94	328.14	329.53	332.66	325.52	329.4	329.69	326.23	332.84	332.36	331.75	329.8	326.13	327.45	329.26	328.66	338.62	322.39	321.24	326.77	329.29	317.58	326.88	326.22	327.98	327.75	319.42	327.36	322.26	324.83	323.26	330.47	329.39	329.13	328.69	329.85	329.01
323.01	318.16	316.28	320.98	316.67	314.13	318.69	319.89	320.2	315.45	309.81	310.22	313.39	314.26	319.65	314.49	321.63	311.74	317.76	321.27	316.84	322.68	313.75	315.33	314.04	316.57	311.6	317.45	321.03	322.61	318.67	319.9	319.42	318.37	320.95	315.19	318.16	310.79	315.2	316.87	311.86	319.82	320.34	322.22	316.03	313.16	317.03	312.59	319.4	312.7
302.66	308.8	308.2	309.73	303.79	313.86	301.39	303.48	296.89	306.29	304.65	301.1	307.32	307.67	303.27	302.15	309.58	300.25	304.72	301	312.08	296.48	302.76	304.27	305.01	294.37	303.34	304.21	307.15	308.13	304.54	299.07	301.02	300.43	306	307.95	303.74	306.7	302.73	308.56	300.93	298.92	312.03	299.69	305.73	306.13	305.37	306.47	300.61	306.43
290.35	291.7	299.46	298.27	292.91	297.55	293.65	298.45	291	297.15	297.63	295.61	289.6	292.43	297.16	283.67	299.56	296.4	288.38	288.57	293.22	293.96	291.81	296.92	292.57	299.34	288.93	295.45	300.36	300.38	288.27	294.77	293.3	294.84	291.64	298.74	294.12	299.71	292.89	293.9	293.17	297.12	301.46	294.17	290.89	294.52	295.53	294.88	289.3	296.91
310.32	317.56	312.6	317.04	308.91	307.44	314.34	315.83	316.71	311.7	316.28	311.27	312.05	313.95	313.62	316.44	313.92	311.21	313.38	315.17	315.26	320.7	309.17	320.46	317.03	317.06	317.13	313.65	315.52	316.67	315.62	318.3	314.18	313.65	315.11	310.95	316.73	316.81	306.89	313.73	318.98	317.25	312.57	317.14	309.36	314.62	321.92	314.43	310.22	310.36
308.26	299.75	302.18	303.72	301.12	302.64	301.5	304.98	302.85	299.21	308.51	304.01	306.89	308.38	299.86	304.35	301.64	305.93	309.04	305.06	306.22	305.3	297.96	308.49	303.17	304.5	302.17	303.52	299.26	302.38	301.02	305.95	306.96	305.2	296.85	306.6	307.66	301.64	309.19	311.22	306.43	303.67	303.56	299.15	303.62	310.86	298.44	304.22	307.87	302.79
315.32	319.07	305.95	309.56	310.89	303.99	314.84	309.33	309.76	308.09	313.09	312.65	317.04	307.37	310.49	315.91	303.74	313.44	305.29	311.84	313.33	311.25	308.53	313.09	318	312.55	312.64	311.26	317.87	309.2	309.41	316.94	313.6	313.83	312.27	311.33	310.3	309.1	310.75	310.68	312.31	316.18	311.3	315.74	314.1	312.96	314.73	309.86	317.43	308.24
322.4	320.32	318.69	322.29	315.34	315.67	319.96	322.76	319.85	318.82	319.5	319.23	313.85	314.96	318.45	314.03	315.1	322.75	307.9	326.32	321.65	318.61	316.1	319.74	326.82	310.88	320.78	317.95	320.1	315.72	323.74	320.87	318.65	318.92	319.54	316.05	320.08	314.35	321.69	315.83	314.1	316.78	315.77	320.28	319.02	321.21	330.1	322.68	318.44	314.23
316.21	315.9	319.45	309.04	314.7	320.96	318	314.57	318.5	314.07	319.99	325.2	310.25	321.3	312.97	314.54	319.38	318.8	316.14	315.37	316.21	312.47	316.23	314.76	315.19	315.73	318.74	319.76	315.96	315.97	322.14	313.52	324.23	317.03	319.14	310.79	313.76	313.26	315.22	316.93	311.03	306.52	309.69	314.78	315.91	314.67	315.24	320.47	314.54	315.03
334.19	322.97	322.84	338.46	327.24	331.48	325.9	330.88	329.62	321.43	322.36	330.94	330.3	329.23	338.36	324.39	331.48	328.41	327.64	322.58	331.19	331.13	329.99	333.07	334.52	328.1	329.85	330.47	332.88	328.99	333.14	321.31	326.91	330.29	323.52	318.1	327.42	336.61	330.35	331.53	329.21	330.02	331.32	331.7	330.45	327.36	328.08	327.47	328.22	329.27
305.11	306.94	309.2	301.6	306.05	307.38	307.2	308.13	309.61	306.44	303.72	307.85	308.9	310.7	311.25	307.17	311.33	309.2	305.09	311.58	305.43	306.26	304.91	311.21	309.92	301.61	306.81	306.07	311	314.95	306.46	302.2	298.21	312.11	306.67	304.95	311.29	301.17	308.02	301.76	304.2	310.11	309.09	302.72	303.51	304.38	300	312.52	308.77	303.53
293.39	300.92	294.52	299.38	299.22	295.59	296.52	292.87	299.23	297.57	301.61	295.87	294.08	298.58	298.19	293.59	295.72	304.42	290.31	301.72	290.84	298.62	298.25	298.05	298.43	296.38	294.36	292.16	299.42	300.57	302.47	299.32	298.55	299.46	303.51	299.27	297.05	293.65	298.42	298.53	293.84	295.89	299.43	291.02	296.42	291.08	304.37	297.61	296.82	294.1
305.15	307.41	309.36	311.92	317.87	315.06	303.39	311.57	313.23	307.02	312.31	309.91	305.67	312.66	311.58	316.36	314.88	304.6	306.08	311.86	313.96	309.27	308.49	315.02	308.07	312.41	309.5	312.69	307.83	310.2	305.83	305.41	312.98	310.44	305.7	303.04	313.64	313.68	309.22	313.98	314.09	313.32	312.29	300.57	306.34	307.52	314.5	305.76	309.51	312.8
298.84	308.82	309.67	308.22	307.21	302.12	297.84	304.81	303.9	309.39	303.38	297.91	295.45	304.78	304.68	302.11	303.78	306.45	304.83	301.46	302.17	312.34	303.19	305.93	302.84	305.55	306.65	301.98	303.28	305.31	303.84	302.61	304.96	296.9	292.92	292.2	300.51	306.99	298.26	298.84	307.71	303.87	297.76	297.03	297.9	307.44	298.76	302.61	305.62	304.88
310.66	301.67	304.4	300.56	313.84	312.96	307.58	303.09	313.94	304.59	308.52	312.31	297.46	307.12	300.87	303.47	306	311.49	305.04	309.56	311.56	295.53	311.44	306.43	311.16	308.74	305.7	305.32	315.3	308.56	308.9	310.23	305.12	309.82	304.18	312.03	302.34	300.44	305.66	309.37	309.51	306.01	306.18	300.98	309.13	311.32	310.55	300.61	309.47	314.8
319.71	326.11	324	318.59	326.2	326.8	331.93	332.37	323.9	330.26	329.2	326.6	328.64	327.21	325.73	322.78	328.3	321.78	327.64	328.38	325.77	327.06	331.63	326.81	331.3	327.29	331.51	328.7	329.5	329.55	330.91	331.29	330.98	321.97	328.97	327.85	333.25	323.34	325.49	329.56	329.84	328.91	328.26	328.28	321.6	324.67	325.29	328.91	322.84	323.41
322.46	317.46	322.63	318.85	309.77	320.19	312.71	316.71	324.83	320.92	316.73	321.72	322.85	327.14	316.39	318.5	321.02	322.24	319.77	310.94	322.01	313.48	310.39	321.87	321.07	322.62	320.29	316.88	317.46	313.91	322.16	313.77	316.25	322.39	315.11	316.6	317.19	321.38	313.96	319.41	331.07	313.99	316.75	317.04	317.99	318.91	311.05	316.88	320.96	317.26
314.09	319.34	314.76	314.51	317.7	306.94	311.12	317.03	305.84	319.08	313.88	311.95	316.08	313.91	310.87	318.63	312.3	309.32	319.09	315.99	312.81	311.69	313.26	316.59	320.37	314.53	308.94	310.01	321.23	312.48	308.49	308.57	316.47	314.01	314.34	315.51	303.31	310.06	314.63	318.78	315.22	314.5	314.68	314	308.2	311.96	308.32	315.14	313.63	311.1
314.85	318.72	321.68	314.28	308.57	311.63	326.19	316.34	309.18	313.05	316.53	315.03	317.41	312.88	315.01	315.65	315.51	312.89	317.19	320.25	319.27	313.75	315.03	312.5	315.96	314.78	319.86	313.46	319.18	309.15	316.7	312.58	317.06	311.02	309.68	313.76	312.45	315.62	320.5	314.07	309.14	316.96	315.39	316.26	308.43	320.37	316.72	314.47	311.99	318.04
298.2	302.65	305.59	299.15	304.78	300.29	311.31	304.2	308.66	304.05	296.73	310.49	304.22	309.9	307.53	304.44	301.74	304.3	301.27	307.8	308.36	296.78	305.48	310.09	300.37	304.85	299.92	298.8	304.27	302.35	305.2	304.37	303.7	300.7	306.07	295.52	308.25	311.22	303.26	304.44	301.81	304.21	299.82	295.48	303.82	298.12	303.74	300.02	302.01	301.98
327.11	334.62	325.28	326.48	326.16	326.76	338.96	332	330.18	329.64	330	333.2	329.26	332.94	326.75	322.78	332.27	326.61	323.57	331.04	326.91	335.08	331.27	328.05	332.62	331.8	332.29	333.93	327.97	323.24	326.5	327.81	326.87	327.38	328.21	322.78	325.32	327.2	329.53	323.02	323.33	325.86	327.69	328.5	327.36	332.89	327.63	324.66	324.1	336.06
313.41	319.56	312.35	314.99	316.35	318.16	324.91	315.6	308.38	323.87	315.29	319.73	320.32	316.9	320.33	310.18	315.82	322.44	322.75	321.45	323.52	318.37	322.04	321.82	311.09	318.6	313.65	314.16	313.53	310.55	316.61	319.98	320.57	319.27	311.76	317.96	319.63	317.37	311.3	310.68	320.44	313.31	313	316.23	313.94	319.07	319.12	326.48	319.34	316.65
313.98	319.41	326.81	318.49	316.93	312.03	321.95	320.82	319.84	318.23	317.67	321.43	318.07	316.37	317.44	321.34	313.45	319.35	320.34	313.86	320.92	322.15	320.99	316.62	314.66	314.99	319.08	322.87	321.48	320.66	315.1	317.94	318.16	319.31	322.62	324.11	307.86	317.74	317.81	317.97	316.92	313.72	310.84	322.53	317.16	318.6	309.64	320.33	320.47	313.95
325.64	309.45	318.26	315.18	315.73	315.3	317.86	314.85	318.04	306.72	317.04	314.9	314.17	317.65	319.9	317.17	314.61	319.45	308.41	318.22	307.91	312.49	315.29	309.39	315.42	310.18	312.97	308.45	315.26	312.46	317.14	308.55	310.91	321.29	315.59	320.08	312.48	311.48	313.69	315.94	305.9	317.03	313.63	314.31	320.3	311.96	309.65	316.5	311.9	314.7
297.92	288.03	288.37	291.33	282.67	293.08	293.12	300.32	293.8	295.55	295.55	297.09	286.11	295.52	298.98	291.67	293.16	293.22	301.05	297.67	286.92	297.45	299.28	290.18	292.75	292.87	292.33	296.54	290.07	292.7	294.9	300.45	288.12	293.27	289.95	289.14	288.32	293.1	291.77	300.64	295.62	296.41	295.06	292.62	288.89	295.27	298.44	300.9	299.43	291.43
304.9	305.86	305.81	298.9	303.92	300.26	308.87	298.77	308.9	298.23	306.77	297.97	308.88	305.24	299.68	298.59	300.63	300.15	301.85	297.33	303.2	300.41	302.27	304.53	303.8	301.81	301.81	304.02	309.69	298.3	301.68	300.78	305.75	302.45	305.99	300.23	305.72	300.97	296.29	307.88	302.16	298.24	298.46	301.34	301.71	305.08	304.4	306.4	300.42	303.72
313.77	313.09	312.94	310.99	319.74	316.92	319.72	311.41	315.1	311.08	310.72	311.87	316.95	314.71	313.94	321.28	314.37	313.96	321.34	316.94	309.91	310.57	317.38	309.66	311.58	318.53	311.71	315.97	313.57	320.36	310.42	315.16	310.9	309.58	319.12	317.96	318.23	314.55	319.11	309.89	320.57	318.63	322.3	314.44	315	311.03	309.78	311.48	316.72	320.17
320.23	320.08	316.64	318.08	317.67	317.3	316.53	320.04	317.01	313.53	323.03	323.27	322.56	318.96	318.4	321.71	318.32	311.62	319.35	318.96	312.52	320.84	312.43	322.08	317.23	315.94	317.07	319.01	318.33	307.7	325.65	318.05	315.34	316.72	329.02	324.15	321.99	317.18	315.9	314.26	317.39	314.34	322.6	315.52	318.47	319.65	316.65	320.86	320.06	319.04
310.38	303.79	303.51	308.03	309.72	307.29	308.06	307.8	302.43	302.36	305.45	315.08	305.99	307.96	302.56	307.94	304.95	305.91	303.61	310	301.73	302.81	302.73	301.92	306.54	296.35	304.03	310.17	301.98	312.39	303.57	309.37	306.08	306.29	305.53	304.64	309.82	310.31	300.06	308.29	300.29	303.77	302.9	309.69	306.95	298.01	307.01	299.12	309.9	306.85
314.42	314.94	306.88	319.19	317.14	327.1	315.03	322.03	313.52	311.95	317.15	326.3	303.8	322.76	314.77	325.92	315.28	320.98	310.62	314.18	315.43	316.22	310.95	313.59	319.01	317.23	320.76	314.52	320.82	320.84	309.75	314.65	313.57	316.09	310.62	318.72	314.15	324.02	313.78	313.25	314.02	315.75	320.46	316.23	311.98	311.16	310.54	317.67	310.6	324.03
311.16	314.03	312.05	309.54	316.15	315.45	317.25	311.01	313.01	311.47	308.09	321.51	313.01	318.75	313.28	310.73	317.71	315.99	314.99	304.55	309.15	312.35	312.68	310.94	313.84	310.51	313.81	309.05	308.74	310.22	317.07	300.33	314.9	315.49	315.04	310.23	318.59	311.77	318.42	312.91	316.78	308.97	316.07	304.46	318.16	315.1	315.38	314.73	314.41	311.52
294.71	295.19	296.16	301.6	299.33	299.94	296.07	297.88	296.96	296.01	298.42	294.98	295.47	296.62	292.97	297.2	296.46	295.13	296.74	289.62	292.56	290.49	298.88	295.44	290.29	296.19	299.37	301.74	291.79	299.09	295.38	306.42	291.54	294.93	295.76	300.97	297.24	300.91	299.84	296.37	297.7	300.42	297.62	297.76	290.07	293.18	291.45	291.96	301.02	298.3
313.69	311.43	296.49	309.86	304.5	304.55	313.21	307.96	306.7	305.66	307.38	316.87	308.42	306.93	306.87	301.52	307.75	308.27	306.7	302.03	306.97	312.19	316.42	294.47	309.24	307.62	301.14	306.93	310.53	305.75	303.27	305.82	303.67	302.92	307.23	304.42	304.55	312.23	313.3	312.32	303.33	306.27	302.18	305.9	303.32	305.87	311.98	303.04	305.21	307.76
299.04	289.28	286.77	296.15	289.5	292.99	289.34	290.84	296.19	289.31	298.52	288.88	291.75	293.87	289.75	292.4	296.59	302.13	300.58	294.87	289.67	298.46	292.18	287.44	290.22	292.96	289.02	300.13	296.79	296.93	295.38	292.43	291.41	294.71	296.74	293.21	293.37	289.18	292.51	288.39	290.85	296.81	296.2	289.13	290.15	291.02	292.86	296.4	301.69	292.69
315.83	316.13	322.32	322.76	313.68	314.65	319.77	313.6	313.81	315.06	318.05	312.87	320.38	310.12	314.58	314.87	317.24	314.82	316.29	313.63	314.75	323.83	318.95	321.29	312.44	313.68	314.92	322.81	312.9	315.01	315.74	316.76	322.25	315.56	316.79	321.73	313.81	314.87	314.6	321.19	317.76	312.82	315.87	311.99	313.36	314.69	315.81	310.7	317.47	324.03
328.7	326.02	329.64	332.5	326.09	327.96	318.39	323.89	322.92	329.07	323.12	328.37	328.08	324.11	327.47	323.62	327.26	329.96	334.08	331.3	328.79	336.53	329.98	328.98	328.68	322.58	327.92	324.76	326.34	336.13	314	325.23	327.79	327.85	324.68	324.27	328.43	319.79	329.98	332.46	324.25	333.95	328.03	331.52	326.66	327.01	327.27	332.23	327.03	326.24
310.07	319.65	311.46	312.82	318.19	311.3	309.16	307.31	311.72	317.18	313.69	318.61	308.79	312.56	307.04	314.48	313.66	313.58	312.12	314.68	316.47	318.13	313.45	307.48	319.01	310.35	312.63	311.43	311.34	309.64	309.57	315.19	310.01	312.24	316.02	315.11	311.36	318.03	310.79	316.97	309.22	313.26	314.25	307.36	311.45	316.02	309.6	310.72	315.83	311.71
324.35	328.05	334.49	323.81	325.89	331.32	326.41	324.08	326.42	330.25	329.53	329.14	321.57	330.05	327.3	332.22	328.35	330.19	323.85	321.33	324.68	328.32	324.89	326.84	321.72	330.93	334.67	332.99	335.09	324.4	326.88	326.92	329.11	328.49	331.6	336.48	327.94	326.85	329.21	335.27	331.16	323.17	327	326.14	330.27	326.25	330.37	327.54	332.82	324.99
302.33	307.04	299.12	302.32	303.56	306.8	301.11	304.94	304.16	301.5	306.1	306.47	309.45	301.36	306.34	303.55	300.61	310.21	299.43	302.19	302.09	307.06	310.13	309.43	300.4	304.09	305.21	309.31	302.22	298.73	301.52	298.84	301.7	295.1	298.34	300.64	300.53	303.25	302.73	297.28	302.83	306.81	299.96	295.29	300.3	298.59	303.35	303.23	300.71	303.99
295.78	294.64	285.6	299.6	298.23	293.93	296.07	295.6	296.84	292.33	296.18	294.31	290.99	292.16	293.8	291.12	296.9	294.68	300.07	290.33	299.02	293.11	289.56	293.82	293.54	290.37	300.63	292.77	293.82	294.67	291.88	298.2	298.84	294.77	301.11	292.28	291.41	298.45	292.3	291.86	292.95	290.74	288.25	292.76	295.64	295.84	293.12	296.53	295.23	292.24
300.98	302.6	302.86	302.3	308.36	311.4	310.28	305.73	307.18	312.09	307.83	300.45	311.88	311.14	305.67	305.02	302.31	304.73	307.06	298.21	303.44	302.92	300.35	302.48	314.19	303.56	304.81	303.05	307.2	308.33	315.31	305.31	306.39	309.67	309.39	310.26	308.15	303.8	309.9	302.48	301.92	303.03	309.36	304.43	309.25	304.67	311.9	297.08	300.93	305.13
310.77	302.41	294.5	298.98	307.11	299.79	304.21	303.99	309.03	305.84	303.42	300.32	302.92	312.79	308.16	296.21	305.3	298.86	303.84	299.38	308.67	302.8	305.53	298.51	303.82	300.3	301.14	304.15	304.73	304.03	302.2	297.64	301.16	307.67	302.43	302.49	306.99	304.11	299.77	304.66	300.65	297.2	300.15	303.37	305.34	301.67	308.11	300.12	306.63	299.36
318.77	316.73	319.94	317.85	319.61	314.01	315.16	315.15	308.88	317.88	319.49	316.21	317.43	315.55	319.66	316.23	309.57	324.17	319.06	306.75	317.88	311.07	315.05	322.16	327.5	316.46	311.98	319.75	314.83	318.85	310.17	312.36	317.45	318.9	315.61	324.08	319.51	316.52	322.44	320.11	316.03	319.36	311.91	318.77	312.43	323.75	314.41	311.39	320.18	314.96
312.08	317.68	310.56	317.46	311.15	316.43	313.82	311.21	310.15	314.06	314.52	311.42	307.13	316.82	319.56	313.38	317.59	311.78	317.53	316.63	319.3	319.85	319.28	311.59	309.01	308.47	306.68	316.62	317.25	307.25	306.06	310.84	310.01	316.59	315.6	306.59	307.59	313.91	317.07	314.4	320.42	313.3	312.17	306	310.53	310.9	310.2	315.84	308.99	316.52
309.02	306.55	299.07	309.32	309.64	304.67	306.76	304.45	302.64	310.77	301.46	312.15	302.2	302.98	301.49	311.19	307.79	316.59	302.28	310.34	299.22	314.98	305.38	300.32	308.29	305.65	300.83	309.6	297.6	306.21	306.22	306.31	302.82	306.35	303.64	306.79	301.16	301.23	305.27	311.05	308.09	302.9	303.1	309.87	312.2	301.58	306.26	311.16	314.75	308.61
308.49	316.53	315.98	312.94	314.83	317.41	313.38	313.69	322.69	314.72	323.52	317.31	315.3	316.61	308.4	312.39	313.57	316.35	316.9	311.96	316.77	319.22	321.45	326.52	315.49	317.47	317.16	317.83	318.06	317.23	306.92	310.16	312.99	317.07	310.87	324.14	313.47	311.22	321.21	315.05	312.99	313.68	320.86	315.16	313.8	316.81	310.6	326.4	318.31	310.54
307.88	297.25	304.36	302.51	307.15	302.27	298.32	307	307.06	301.25	303.07	297.03	302.74	303.26	301.87	306.35	300.9	310.13	306.64	302.76	304.23	307.4	305.22	303.05	305.83	298.9	304.42	301.44	299.34	302.22	302.4	306.55	304.81	307.14	296.16	293.32	309.19	303.61	310.89	307.42	299.83	301.48	305.65	306.71	306	305.27	305.75	300.32	302.17	306.25
301.37	307.24	299.41	304.98	299.99	297.72	300.51	302.89	305.73	307.18	293.16	309.76	302.62	302.01	308.76	306.12	302.7	305.95	299.14	299.72	301.39	304.6	303.34	303.71	306.78	306.79	306.89	311.29	305.9	301.11	300.19	304.78	300.16	300.01	298.56	307.92	306.26	309.25	303.3	304.34	306.84	303.09	305.62	299.16	301.24	304.82	300.42	305.27	300.51	306.51
307.58	307.17	314	303.8	299.35	309.91	308.05	309.67	304.82	304.47	303.5	302.8	307.51	302.24	306.58	314.22	304.85	302.41	296.55	308.13	312.58	306.49	308.27	297.64	314.79	310.41	310.23	308.36	311.52	297.9	311.11	308.02	310.12	308.22	303.58	309.05	305.06	298.34	306.73	306.61	308.53	308.46	301.97	300.34	305.38	305.17	307.49	304.83	308.08	316.32
305.86	301.99	308.32	316.03	313	306.82	306.67	313.22	306.17	302.84	306.51	304.61	303.97	309.42	307.63	297.27	297.36	312.17	307.62	302.63	308.21	312.68	303.97	309.52	308.17	308.19	308.28	307.77	309.13	309.41	306.6	309.69	308.48	312.29	310.33	312.08	303.41	313.97	311.29	306.4	311.2	307.24	302.03	303.58	313.46	313.78	310.37	305.07	310.1	306.24
316.31	318.32	319.65	317.91	318.79	308.15	315.41	314.53	321.59	322.93	323.15	315.23	319.4	319.3	317.28	312.38	313.42	316.55	313.59	319.62	318.55	315.6	314.46	320.45	313.79	315.22	315.42	310.2	319.42	318.47	321.58	320.9	319.22	314.96	320.26	315.45	327.92	320.48	319.11	320.51	317.09	316.37	311.73	321.89	315.52	317.65	318.76	321.67	321.12	317.33
321.02	303.82	316.27	319.99	317.27	320.74	314.29	317.89	312.55	320.24	317.06	311.6	310.67	316.84	317.46	309.09	318.16	305.13	326.51	309.94	317.01	319.53	311.59	310.99	310.8	312.34	316.13	311.26	315.99	315.41	315.68	316.12	313.43	315.47	307.98	318.21	307.39	313.83	305.57	309.06	315.03	308.45	317.26	314.31	314.24	312.62	317.3	315.51	308.22	309.49
301.78	309	309.87	312.21	311.41	302.75	304.37	305.03	305.96	301.79	302.19	304.17	301.72	307.96	313.24	304.57	312.96	309.09	303.07	297.32	301.39	302.7	300.31	301.52	312.21	306.38	303.22	300.66	304.16	306.11	300.74	303.88	300.43	301.75	302.55	308.08	302.05	298.62	299.45	310.65	308.11	304.35	305.06	302.39	309.87	301.93	305.2	303.24	311.22	303.32
301.88	306.65	311.74	307.92	313.08	305.97	305.56	307.24	307.9	310.09	301.66	304.15	309.63	314.72	306.05	309.9	306.77	306.09	309.98	299.46	311.18	308.27	306.04	309.21	309.65	301.51	307.55	306.8	308.12	304.66	309.68	303.28	309.74	308.89	307.88	306.82	310.35	307.88	311.21	310.44	308.16	310.14	307.31	312.63	303.77	307.23	312.88	305.05	310.41	306.4
314.55	324.29	320.07	318.22	316.57	315.93	320.29	320.11	317.37	317.45	316.16	317.19	321.67	318.08	321.21	318.53	314.68	319.43	316.85	321.48	320.61	320.22	317.09	318.68	312.54	315.29	315.51	314.11	318.93	321.98	321	322.87	309.61	320.69	317.16	321.24	312.13	312.74	316.62	318.49	312.81	312.94	319.19	313.97	316.37	317.73	312.77	313.38	315.37	315.85
301.64	305.23	298.58	299.73	300.99	303.79	303.23	306.02	298.13	301.81	306.16	298.76	300.53	303.71	305.8	304.93	299.22	307.72	305.2	309.33	309.31	302.68	306.56	304.1	297.09	308.75	306.63	306.1	306.04	301.36	305.74	302.52	309.94	304.9	308.06	303.25	305.59	301.33	302.95	306.52	301.63	306.98	302.27	298.82	301.6	304.96	298.79	298.88	300.66	305.73
313.21	312.18	307.27	309	310.3	308.07	309.04	303.74	308.84	311.28	314.46	307.63	308.89	313.63	316.31	312.03	307.16	315.64	306.24	307.99	306.29	315.18	309.12	316.55	317.9	308.92	309.8	312.45	301.85	312.63	308.99	315.4	310.82	301.85	307.16	306.7	309.41	303.31	310.91	310.77	310.65	309.01	313.57	311.45	307.74	311.57	305.6	306.41	308.86	311.36
309.22	310.28	318.45	317.97	318.17	311.15	312.81	309.24	319.87	319.13	313.08	313.18	317.19	320.87	314	317.14	313.76	318.64	314.88	310.71	315.85	316.9	309.81	317.17	313.26	315.4	319.22	321.56	314.71	319.52	323.73	314.19	313.01	313.85	314.49	316.93	310.06	310.95	305.4	317.16	323.03	317.47	314.17	316.37	312.33	318.04	317.69	318.66	316.02	316.05
307.36	312.4	306.14	307.37	306.52	311.63	306.22	312.99	307.92	306.45	311.09	314.21	308.75	310.59	307.69	305.94	306.11	306.55	305.16	314.61	303.66	314.56	306.07	312.92	306	303.76	306.95	310.77	312.58	303.74	304.9	303.22	304.39	298.97	306.75	310.59	309.36	314.13	305.39	303.57	308.76	316.68	315.6	306.8	309.46	309.85	307.32	313.06	312.48	305.4
302.21	301.96	309.51	302.89	303.91	300.88	313.5	307.68	302.9	303.72	304.24	312.42	298.54	313.58	305.85	300.97	296.86	307.77	298.28	304.63	297.03	301.15	300.53	303.86	310.63	310.05	307.43	303.91	300.03	306.79	308.95	304.12	307.48	306.75	305.71	302.78	300.02	303.01	308.69	305.79	303.94	304.48	302.67	305.89	307.21	304.74	306.93	306.23	299.34	301.26
293.44	290.64	291.02	290.03	296.43	298.07	295.07	292.86	301	289.14	294.44	291.74	291.31	291.41	295.36	298.1	290.36	301.68	287.32	287.62	289.92	288.62	290.42	292.51	291.23	293.24	292.78	294.57	288.75	294.45	304.18	297.02	299.89	289.85	296.12	299.85	293.28	294.93	295.77	293.52	289.53	301.81	290.82	292.85	296.04	286	292.38	296.87	295.43	283.9
301.21	295.89	297.49	293.37	302.13	299.74	300.92	297.23	298.46	303.93	299.92	305.1	307.99	301.79	290.82	302.84	299.92	297.38	300.46	293.28	304.34	303.91	306.82	302.14	305.78	299.4	292.23	299.29	301.2	307.3	302.56	298.34	304.04	308.19	303.5	298.93	294.78	299.6	301.77	302.37	300.3	296.3	302.32	294.89	292.45	297.33	301.7	293.34	294.67	302.86
300.06	299.47	296.47	296.78	289.83	291.36	305.84	294.96	299.86	298.51	288.96	302.43	300.3	300.3	292.76	294.68	295.87	295.59	297.46	296.22	301.97	298.47	300.15	297.59	296.27	297.67	302.35	292.03	295.1	293.5	297.24	292.85	301.31	302.75	292.33	290.83	298.16	294.65	307.52	295.81	298.37	304.82	299.27	299.85	297.45	300.51	295.67	298.34	298.71	296.99
320.99	312.33	315.64	318.45	308.88	322.15	323.42	314.5	318.8	307.23	323.66	314.64	318.93	314.54	320.16	311.87	318.93	319.13	317.1	322.82	317.26	324.05	325.79	321.06	320.51	312.99	317.72	317.75	314.54	314.71	319.28	315.37	319.82	324.82	315.89	315.68	314.49	312.38	317.64	317.23	315.04	317.85	316.84	314.05	315.19	321.97	316.11	319.35	315.78	317.76
313.52	310.66	313.51	311.77	309.45	307.18	306.44	302.43	305.62	307.71	309.72	303.83	317.24	305.98	307.88	308.57	305.63	303.79	311.79	308.99	308.28	308.13	306.54	311.67	323.02	305.47	312.19	302.52	305.44	311.52	310.24	310.69	310.42	311.88	308.76	309.19	308.28	304.77	314.56	309.18	305.13	307.78	302.5	298.8	313.64	305.8	308.21	312.7	309.19	311.72
315.06	314.3	320.25	317.84	308.5	311.89	322.79	315.22	315.52	319.36	310.45	317.86	321.51	312.84	319.64	312.49	315.15	317.73	319.6	311.17	305.68	315.25	310.53	312.7	314.87	319.65	314.02	319.43	311.66	315.15	312.91	314.6	315.95	321.89	316.09	307.89	309.37	310.57	318.57	307.99	314.55	311.74	318.06	314.05	318.24	312.64	316.26	315.85	317.4	314.4
309.37	308.07	310.98	318.36	310.71	315.56	313.25	319.61	316.08	317.78	308.28	308.36	315.6	311.33	312.96	318.17	307.42	311.05	315.17	316.28	318.43	309.43	311	312.2	316.72	310.18	310.59	317.17	314.51	308.71	313.71	309.37	313.36	318.43	314.03	321.27	312.92	309.31	322.97	320.68	313.4	308.01	314.92	319.27	313.97	310.93	307.03	309.34	312.05	304.92
311.69	318.89	310.78	317.99	309.99	309.73	307.06	312.29	313.63	314.88	314.79	308.12	310.97	308.92	313.14	310.55	309.92	311.18	310.06	309.14	308.74	310.84	309.84	313.14	311.59	307.27	316.89	309.41	311.28	311.86	319.26	309.47	314.87	305.62	305.25	310.05	319.35	308.97	311.46	308.46	315.28	310.32	306.45	307.22	314.46	309.88	306.26	314.27	315.37	308.4
320.85	320.91	309.19	315.27	316.43	317.53	316.68	319.21	313.34	319.8	323.08	312.81	317.41	314.26	314.21	322.14	313.48	317.17	318.03	315.71	313.62	318.07	317.62	319.62	314.69	308.55	316.99	313.59	317.39	317.54	309.92	325.14	317.1	314.09	313.09	317.25	316.37	317.47	319.85	318.02	321.15	314.62	312.35	313.34	319.52	316.28	312.43	321.07	320.39	314.86
330.46	324.08	321.76	329.49	331.11	333.87	321.12	324.49	322.75	327.61	326.97	324.49	318.5	322.64	324.81	322.24	322.3	324.1	322.53	321.99	324.91	326.14	323.4	325.75	323.41	325.41	325.48	327.18	327.11	324.42	327.61	331.97	322.32	326.74	323.06	327.6	321.38	332.67	326.87	324.17	324.7	330.4	319.4	319.33	325.69	329.97	323.33	324.88	317.33	325.29
301.54	306.84	315.63	308.33	310.71	304.24	309.38	307.22	308.29	309.6	306.43	310.02	302.21	310.78	309.25	308.37	308.01	310.08	314.07	307.43	305.94	311.95	313.69	307.54	309.71	314.69	309.6	307.12	313.11	316.08	307.17	302.42	314.35	310.06	302.66	308.03	304.11	308.87	312.08	305.15	303.26	305.96	311.33	306.86	305.63	305.68	313.48	312.41	307.57	310.82
317.83	315.5	316.42	317.55	318.09	315.62	319.57	321.29	319.22	322.46	315.12	313.78	317.6	314.64	318.04	309.5	332.43	315.56	319.08	313.04	315.93	313.43	319.17	321.83	317.46	321.16	325.33	314.98	314.04	316.83	321.16	310.65	328.57	318.9	313.92	317.03	315.68	322.73	318.16	311.62	320.38	314.86	311.18	318.58	316.14	320.16	316.28	309.31	325.2	320.46
300.01	300.32	305.55	307.61	296.72	303.69	297.25	299.07	304.57	299.66	307.93	306.07	299.99	304.57	300.46	302.6	311.81	304.38	307.39	298.46	301.47	304.43	307.15	309.82	302.32	305.17	307.39	302.8	302.56	306.75	302.1	294.92	306.73	305.13	299.4	299.96	302.29	307.78	302.85	302.6	303.87	301.03	302.68	305.95	298.9	303.73	292.91	302.81	300.45	308.57
301.44	303.22	307.06	308.27	299.29	303.61	301.41	311.16	303.81	306.36	297.44	303.38	304.08	314.7	305.49	299.66	303.02	299.25	305.31	310.16	304.69	306.36	304.21	298.38	304.45	299.36	306.79	305.86	305.31	306.47	300.89	303.01	304.73	303.52	300.27	306.51	309.24	309.42	298.18	304.4	305.31	298.96	298.44	301.3	304.8	305.48	297.47	306.76	310.02	307.35
287.22	295.37	292.39	302.18	290.44	288.37	297.66	290.41	291.25	298.06	291.61	290.51	286.77	289.89	297.91	297.6	297.32	293.41	296.27	288.86	296.95	301.67	298.87	292.87	307.36	297.95	299.39	284.9	290.94	293.14	299.19	290.07	297.8	306.7	300.44	295.92	293.24	288.44	297.38	294.32	294.64	295.44	290.17	301.18	291.76	298.15	295.04	294.72	289.29	300.24
306.9	307.27	305.25	312.66	307.27	308.08	308.14	308.1	310.24	309.99	309.63	312.57	310.11	310.31	303.13	305.77	311.18	313.08	306.81	303.9	304.99	304.53	307.98	310.16	304.08	310.66	306.14	310.77	306.87	312.02	303.15	310.31	310.74	308.35	311.65	306.18	303.32	309.65	307.33	313.55	314.56	307.79	311.09	297.49	308.38	306.31	306.81	310.17	309.77	304.51
317.09	321.65	313.45	318.22	317.13	315.39	317.98	315.57	318.26	313.12	310.58	316.8	316.56	320.81	318.57	312.05	315.4	313.89	315.07	313.74	320.82	311.52	317.66	313.15	313.88	313.71	320.24	310.24	310.11	315.76	319.11	314.79	315.97	310.61	312.84	311	310.48	316.54	311.46	311.96	319.15	311.82	319.33	313.39	310.28	315.4	312.72	321.51	319.09	312.18
316.86	320.67	317.73	315.85	323.38	313.72	318.97	322.35	315.76	320.3	319.9	320.5	323.63	312.85	316.66	326.41	324.84	317.23	313.61	318.82	314.62	318.94	323.1	323.83	322.22	317.56	311.32	318.5	321	314.01	309.7	313.92	313.73	319.02	326.69	318.33	323.87	320.22	322.1	311.96	324.52	310.66	317.53	317	317.63	319.52	310.59	321.01	317.24	322.34
305.44	313.63	302.84	295.13	298.19	302.36	303.47	307.07	306.26	310.14	298.29	300.4	309.47	304.87	303.94	297.19	300.29	299.97	304.38	301.35	303.27	298.96	307.98	300.32	304.7	305.65	309.6	303.1	298.06	313.31	305.4	311.74	308.68	307.81	306.33	308.75	305.47	304.57	309.29	304.86	303.7	307.82	309.99	304.97	306	301.31	302.46	306.88	306.54	307.75
307.57	307.21	308.2	313.03	305.72	307.77	308.46	318.61	320.6	314.81	311.22	309.61	309.35	312.42	310.04	314.37	307.62	310.47	314.81	304.83	310.9	315.08	310.63	312.83	314.29	308.21	306.74	311.96	319.56	314.3	317.43	313.73	311.57	313.55	310.95	315.01	315.88	310.98	320.59	319.45	304.76	305.7	311.75	309.61	313.1	310.34	312.63	312.36	316.73	316.85
313.35	316.56	319.26	309.03	314.57	312.93	315.94	313.41	313.89	311.72	314.01	314.54	303.43	311.67	317.24	311.49	310.36	317.22	308.48	307.66	312.76	313.57	309.8	302.76	311.23	315.56	315.11	314.15	307.86	316.38	315.18	317.36	311.46	322.37	310.98	315.24	307.56	317.59	314.08	312.62	311.75	316.29	309.99	317.87	307.59	308.03	312.45	315.96	315.48	309.99
308.84	314.99	318.75	316.78	314.63	319.16	317.8	317.22	310.45	304.65	313.79	312.88	319.55	312.45	306.71	314.16	320.34	319.35	314.89	317.84	307.93	317.19	320.65	310.24	310.76	312.38	313.31	308.99	313.47	317.63	309.17	318.35	319.75	316.94	311.96	308.83	320.41	318	312.01	319.73	311.01	316.92	315.64	315.41	321.39	302.22	317.98	313.45	317.1	313.66
306.73	307.74	303.28	300.41	301.43	306.58	307.53	306.1	299.22	313.21	299.34	304.93	302.96	309.37	302.02	305.4	301.04	301.33	307.95	309.17	302.96	300.7	308.08	308.1	301.79	299.9	305.79	303.23	300.69	301.18	306.24	300.71	305.93	301.61	306.28	304.64	300.99	297.78	302.62	306.46	300.69	307.95	297.32	307.17	303.91	303.92	308.85	300.65	306.07	304.02
299.38	304.67	300.39	303.02	303.5	307.66	297.6	309.02	305.54	307.42	297.09	302.41	309.23	306.15	300.39	306.66	301.43	303.14	313.82	306.64	300.91	305.65	301.59	299.7	304.83	296.04	299.36	298.67	295.67	307.57	303.46	304.12	302.06	296.9	303.23	302.72	303.04	305.26	300.08	305.58	301.68	300.93	298.44	294	296.68	303.68	303.88	297.83	304.24	298.44
304.77	302.35	304.94	299.33	299.43	308.3	305.49	303.92	301.76	303.59	303.97	303.63	301.24	308.2	305.34	310.48	305.15	306.04	306.84	303.57	301.03	298.41	308.99	304.49	304.79	308.83	305.49	303.08	306.99	308.53	300.23	307.26	301.73	304.64	300.87	311.63	295.96	305.23	300.02	301.6	305.44	307.17	300.56	308.17	306.55	304.35	310.62	307.45	304.25	308.2
301.41	303.29	298.07	305.56	300.89	304.31	302.53	298.82	304.41	299.62	310.3	305.92	305.02	304.65	303.67	306.44	303.14	299.84	295.72	297.97	300.42	305.38	298.35	303.67	298.4	301.83	301.34	299.25	298.28	306.67	300.47	304.33	300.96	306.45	302.34	305.35	296.14	307.47	302.69	302.28	304.66	304.25	303.58	307.89	304.58	306.14	299.7	300.67	304.27	303.76
308.76	322.52	315.83	318.72	317.83	324.93	314.37	318.63	319.96	321.66	321.88	323.78	316.06	318.51	322.65	318.98	310.78	318.77	315.14	321.97	321.6	316.66	316.75	319.2	323.12	315.66	313.3	316.63	313.18	318.11	316.85	318.7	319.09	318.74	316.67	321.58	316.13	316.04	319.04	324.42	318.53	318.62	321.44	312.69	319.07	313.52	318.2	317.68	313.14	321.09
321.21	320.18	306.09	309.81	319.24	315.66	319.45	311.54	314.35	317.46	312.81	315.92	314.15	310.98	317.56	317.63	322.01	313.17	317.84	314.76	314.77	318.11	322.19	316.96	316.51	312.75	323.85	318.71	316.42	320.28	309.18	317.14	315.86	315.95	308.54	321.94	314.52	318.4	318.18	318.62	321.63	306.04	308.66	316.14	315.06	316.96	318.79	311.86	316.63	309.02
319.67	313.97	310.73	312.95	314.27	311.54	314.05	311.4	311.04	313.62	316.61	313.96	311.46	313.59	321.82	311.89	318.3	314.36	314.87	318.2	310.86	310.81	316.08	311.4	316.83	318.79	314.85	312.33	314.07	318.14	309.56	310.57	312.43	310.96	310.28	310.25	314.68	316.45	311.24	311.48	314.73	315.28	313.7	314.55	309.17	308.86	317.46	315.1	319.98	317.88
324.63	320.05	317	310.81	319.43	317.63	325.09	320.83	315.65	314.44	324.26	313.04	321.68	321.01	317.06	322.1	319.2	317.48	322.93	317.11	325.57	320.78	323.32	320.86	322.28	313.69	321.01	315	316.99	315.91	311.46	314.06	311.64	315.79	317.48	317.72	317.34	319.79	320.51	305.51	314.92	315.1	320	322.66	315.23	311.07	315.81	319.94	320.25	314.27
312.38	314.16	311.42	319.87	311.48	311.66	313.45	322.15	310.87	314.92	309.42	320.45	316.76	312.56	313.61	317.71	310.51	313.15	315.75	317.2	314.35	315.4	313.39	316.89	310.21	305.88	312.38	318	312.41	313.01	319.72	315.67	310.05	308.52	312.33	313.72	317.77	313.89	315.99	311.81	305.94	314.16	315.29	316.12	320.2	319.64	310.99	312.42	313.62	317.52
301.62	299.68	310.61	300.91	304.98	315.03	300.04	301.11	300.82	304.24	306.1	299.7	309.27	303.94	303.01	297.64	311.1	297.24	301.16	301.45	306.73	305.4	303.23	307.23	301.08	306.4	301.19	306.68	305.25	295.21	308.25	296.64	302.88	298.7	296.81	289	300.66	309.37	305.79	292.67	306.96	307.95	305.48	302.19	304.56	306.64	301.78	306.48	302.69	303.41
330.93	325.59	327.75	325.7	328.45	325.25	324.66	319.8	327.01	329.87	315.95	320.27	324.47	321.45	325.65	333.14	325.35	324.18	336.52	327.75	329.03	323.85	325.51	323.71	322.38	322.33	328.8	319.6	323.37	324.38	323.49	323.81	321.61	327.26	314.95	322.5	317.26	331.14	323.21	326.02	324.7	327.03	325.55	324.74	317.91	328.93	322.29	327.33	318.2	319.35
311.69	315.05	312.9	318.89	315.16	300.66	310.38	314.03	320.5	313.28	319.79	309.01	317.61	309.42	308.76	320.36	312.77	308.02	317.3	314.01	309.34	318.65	312.33	320.24	317.25	302.97	315.77	318.97	315.02	308.47	315.1	309.96	319.23	306.08	314.51	310.02	308.86	320.58	309.48	305.21	309.93	315.98	313.62	306.92	311.53	308.86	315.24	317.05	319.56	299.05
288.26	290.44	295.28	293.92	296.19	292.69	292.07	287.19	298.01	288.96	300.12	299.28	298.69	299.27	288.92	289.52	297.73	294.15	293.38	297.69	285.7	292.06	294.41	294.27	286.51	297.61	304.97	293.09	296.21	291.94	293.68	301.02	289.92	299.42	296.83	293.18	290.03	290.83	297.3	295.37	295.67	293.45	290.35	292.25	293.89	293.99	296.9	293.14	291.74	297.48
314.12	316.22	313.49	314.02	314.47	313.29	319.23	319.34	313.23	318.37	310.21	314.58	315.09	318.07	312.13	311.49	311.02	311.94	307.82	312.04	315.97	318.16	316.84	312.79	315.4	313.89	306.68	310.24	314.3	321.75	321.9	317.47	310.67	315.77	316.6	308.96	312.66	310.64	320.84	309.24	315.78	320.93	311.91	305.79	314.2	322.81	308.76	311.67	314	308
312.23	310.34	318.73	321.44	317.76	313.4	312.29	318.74	309.79	315.42	313.64	307.75	312.98	315	313.24	325.75	304.06	321.03	319.73	311.18	317.2	314.51	317.06	317.36	309.26	315.69	315.05	313.68	314.92	311.48	311.09	313.33	317.68	322.87	316.76	316.12	315.59	317.98	310.99	311.29	321.63	310.95	312.44	313.26	314.22	312.39	313.1	316.32	315.58	310.32
302.41	289.23	294.96	298.8	291.5	293.44	298.21	295.16	295.13	294.59	288.69	292.64	300.49	298.16	288.3	292.87	286.89	293.16	295.35	296.16	303.47	295.02	290.99	297.54	299.02	294.86	294.21	293.91	304.08	292.73	297.74	292.6	296.57	291.9	295.28	285.68	301.62	299.06	293.55	298.37	295.43	295.81	290.94	298.17	292.06	293.54	297.69	292.73	298.29	290.39
302.38	306.59	303.08	303.22	310.17	307.67	301.89	299.89	310.28	308.31	301.25	306.34	305.34	306.54	302.91	308.51	304.89	304.47	307.93	297.79	306.12	306.81	298.7	308.81	302.32	302.15	304.37	300.8	301.35	303.57	303.29	301.26	306.89	306.44	310.49	295.88	313.39	305.37	304.03	310.6	310.62	303.73	307.68	300.42	299.29	300.68	300.61	301.58	295.15	307.52
308.44	311.35	300.92	309.3	302.83	295.82	302.3	295.12	304.13	302.61	306.28	306.29	297.33	301.57	305.15	299.02	299.22	307.62	300.69	310.98	304.08	303.06	300.28	302.84	303.41	303.71	304.45	303.18	307.63	301.75	303.76	300.58	304.76	301.09	301.08	302.06	298.07	301.97	300.91	302.65	303	305.13	305.06	296.88	304.16	301.13	302.24	302.7	305.48	305.08
294.55	299.97	304.27	301.38	300.34	303.12	301.75	295.61	301.73	298.06	291.57	303.93	295.37	298.95	306.8	309.22	296.01	302.31	305.84	299.32	302.43	301.35	298.04	304.29	301.94	303.79	299.65	300.12	303.01	301.28	307.96	300.84	306.22	298.6	300.49	300.55	302.17	302.97	302.62	299.39	298.61	299.97	302.9	304.62	293.5	303.85	304.29	299	300.83	297.3
307.5	302.72	303.28	296.98	302.68	307.94	302.28	302.01	310.88	298.29	302.33	296.43	299.96	302.38	302.28	305.82	298.06	307.47	314.82	310.61	299.28	303.91	300.74	299.05	306.64	303.67	302.22	306.41	311.97	302.7	306.28	304.94	306.23	303.24	300.16	301.97	302.43	303.94	297.48	300.02	301.51	307.35	301.21	306.72	296.98	305.29	307.04	299.59	306.58	304.14
319.32	309.4	317.13	317.96	323.87	318.59	314.65	316.76	316.3	321.34	309.46	316.47	310.92	313.34	315.17	315.29	312.31	322.03	311.3	318.8	315.55	318.16	310.92	319.11	315.53	315.1	319.18	322.31	311.49	318.18	317.59	318.21	318.61	313.81	316.87	317.93	309.82	315.88	311.56	321.84	304.2	312.41	315.67	318.26	310.68	312.88	312.83	309.49	315.88	318.68
319.03	318.11	318.09	331.63	318.34	319.82	319.7	315.72	318.61	314.6	312.39	311.26	317.95	316.61	316.83	317.45	311.21	310.56	318.8	314.01	316.76	319.29	310.25	324.02	303.04	321.47	316.2	318.15	320.27	315.53	313.71	326.71	311.3	307.43	316.81	316.23	313.98	318.45	319.41	315.2	321.62	321.31	322.28	319.85	314.34	316.24	315.89	324.31	320.98	313.49
309.55	316.73	317.5	312.14	309.21	315.58	316.76	316.84	317.6	312.84	311.4	312.04	308.95	312.89	314.8	311.26	314.4	318.48	312.71	316.32	310.36	317.13	317.95	314.29	310.51	318.23	313.15	310.78	314.41	313.5	314.55	310.95	318.37	313.93	309.2	315.3	321.49	316.23	316.88	317.75	312.44	308.59	310.12	313.68	311.26	320.18	316.69	311.08	320.11	313.8
303.41	300.14	303.82	301.78	301.96	300.3	293.96	304.65	303.67	294.99	298.18	303.13	294.95	302.6	298.82	300.7	299.66	306.3	306.37	302.96	299.81	308.59	300.8	297.02	302.13	301.21	298.15	297.58	300.01	302.05	300.15	297.38	303.08	296.02	302.04	305.24	308.39	307.41	305.48	292.16	302.01	309.32	302.74	299.5	300.84	306.04	300.47	307.85	306.44	305.37
298.98	293.07	304.43	296.96	302.12	295.37	289.67	288.68	298.72	292.67	295.02	298.44	300.97	299.09	292.83	292.36	296.18	297.1	292.89	304.18	299.5	292.72	289.45	290.21	290.18	301.57	296.59	296.08	294.45	289.79	300.44	298.87	295.27	293.95	300.58	294.56	291.35	297.48	304.38	291.3	292.87	292.99	295.45	299.48	305.84	294.41	297.71	291.77	302.16	291.06
306.11	303.61	312.02	306.62	305.39	312.55	300.17	301.07	309.1	313.3	299.8	301.62	308.48	311.86	310.36	300.59	313.11	302.03	310.62	315.02	304.15	305.86	306.51	305.88	303.82	305.06	298.41	309.2	306.81	300.85	306.24	307.27	301.23	304.4	304.66	306.52	306.2	306.02	308.87	305.67	310.46	304.67	313.75	307.39	308.08	305.04	305.46	302.47	301.82	298.09
303.51	309.01	298.53	304.73	303.56	306.5	308.69	305.73	307.68	302.49	308.22	301.26	307.19	306.64	299.41	304.7	304.33	308.36	302.07	305.61	303.7	299.59	312.69	306.86	304.16	307.07	302.64	306.05	301.72	305.43	296.86	308.13	309.89	303.32	304.92	302.03	306.25	305.15	307.15	303.16	302.62	306.77	309.77	308.58	305.94	299.5	300.93	309.81	297.86	308.19
306.03	300.44	298.15	302.38	299.9	297.25	300.83	298.95	301.69	298.07	293.48	303.67	304.6	302.96	303.2	301.38	303.47	299.1	296.09	307.09	293.82	298.63	302.65	300.81	301.58	294.43	304.67	300.31	303.68	299.65	294.54	302.77	299.54	305.81	309.03	300.25	293.96	296.97	301.58	297.96	297.08	298.2	300.33	297.64	300.6	306.4	295.21	301.25	304.18	307.56
300.57	294.34	293.74	295.18	293.15	300.34	289.59	292.57	290.35	301.05	291.79	293.93	297.15	293.09	297.53	294.56	299.41	289.92	291.24	292.13	292.14	299.83	291.41	297.19	289.48	291.78	293.44	295.69	298.63	293.66	295.6	301.96	295.71	287.55	286.62	289.63	292.72	295.11	291.58	295.42	293.37	296.69	291.12	299.96	290.96	292.79	294.98	304.55	286.3	291.83
308.1	309.81	315.88	317.63	309.65	308	309.94	313.98	312.32	311.55	312.23	304.39	312.62	314.13	308.22	314.86	319.93	321.01	317.44	313.02	313.7	311.78	310.57	305.96	320.8	304.48	314.75	315.46	303.33	310.35	312.77	311.8	312.34	311.46	306.98	308.69	304.44	308	318.82	307.92	307.55	311.66	317.28	317.61	318.35	315.3	317.01	308.22	312.04	311.28
326.86	329.52	322.88	326.04	328.83	316.43	324.13	331.58	325.46	330.26	328.88	327.99	331.69	326.56	327.55	317.1	324.32	326.36	329.18	321.2	326.49	330.51	323.48	326.74	330.54	334.11	334.7	328.01	328.18	328.34	326.1	323.18	328.79	330.31	325.12	325	325.03	328.67	325.99	325.19	332.54	328.19	321.63	324.89	328.77	323.07	329.43	325.71	333.14	333.24
294.04	293.69	294.11	284.95	303.33	291.93	300.4	294.08	292.28	284.54	293.77	295.6	290.97	295.39	289.88	295.65	288.72	295.97	297.17	297.4	299.99	294.08	289.14	295.26	302.76	290.32	295.52	293.16	304.07	289.93	295.45	292.03	293.17	293.84	296.66	296.29	290.79	293.13	297.73	291.91	293.04	289.89	299.49	289.29	289.81	296.55	291.18	293.51	301.91	295.44
299.45	305.74	303.79	300.79	307.23	310	302.41	297.2	303.58	298.89	295.22	300.72	299.07	299.84	304.15	298.57	307.03	302.17	301.34	301.52	304.03	302.35	304.61	298.87	298.77	303.6	307.45	303.19	307.37	304.93	296.39	301.95	307.88	305.25	309.61	296.86	301.13	305.63	309.55	308.19	302.4	306.19	306.01	307.12	301.37	306.81	306.26	306.99	297.54	298.67
302.2	305.14	299.08	303.47	298.47	291.6	307.78	314.12	297.44	300.56	298.2	306.11	308.16	301.49	299.3	300.68	309.56	312.55	305.89	301.31	300.76	297.3	307.98	299.51	304.16	296.73	293.92	304.57	298.38	300.09	308.96	307.35	303.43	295.11	306.02	304.58	307.74	308.45	305.02	299.25	310.14	301.15	307.18	303.99	300.72	302.42	311.8	302.34	300.19	302.79
304.9	301.38	298.32	306.72	305.82	299.03	305.85	301.4	297.71	299.68	304.92	311.78	301.83	308.66	305.73	307.99	309.52	310.91	303.33	303.9	304.58	296.95	298.72	297.03	299.91	299.89	298.05	304.6	302	297.42	303	309.47	303.9	298.67	296.88	295.37	311.66	302.05	310.76	305.03	298.46	300.39	299.85	297.73	302.45	301.65	301.27	298.69	299.75	303.34
310.47	306.18	317.37	310.07	316.8	316.61	310.51	310.36	312.34	319.44	310.91	311.01	315.81	307.06	312.08	302.14	312.24	309.67	308.69	305.1	311.39	311.77	304.71	307.73	321.28	311.8	311.84	315.93	313.38	317.47	314.04	315.96	309.17	304.21	318.35	318.07	317.87	310.48	308.59	313.84	308.65	310.11	308.92	309.66	312.96	313.45	313.33	305.26	316.55	320.91
313.81	299.27	307.25	305.06	312.3	301.07	308.53	301.48	308.27	311.55	308.87	303.71	299.32	310.2	300.87	300.88	303.82	308.04	298.96	300.43	301.37	307.2	306.94	310.87	306.08	297.33	302.46	302.39	301.82	308.04	302.21	301.46	307.45	308.07	306.63	306.78	305.12	300.82	309.38	311.37	304.62	301.33	301.1	309.13	300.42	307.09	311.34	303.98	297.99	304.85
309.75	307.68	309.67	316.72	320.95	317.2	313.77	308.51	312.2	317.16	312.57	313.02	309.02	310.32	314.89	310.55	316.04	314.3	317.32	321.37	316.44	315.89	316.58	320.27	317.79	308.22	312.25	314.01	311.04	314.46	319.5	314.35	314.14	313.61	312.23	314.79	309.39	313.48	314.49	312.52	315.69	313.8	312.94	315.65	316.74	315.12	316.46	318.75	316.07	312.91
308.91	313.82	311.42	308.63	313.65	309.07	314.41	315.65	310.96	319	318.27	314.66	311.78	306.81	306.48	313.29	310.67	310.7	310.04	312.71	314.37	308.27	315.85	316.38	316.33	311.88	315.36	308.7	307.47	313.89	314.32	313.46	306.27	313.15	314.08	312.29	316.13	315.61	318.5	322.13	314.7	310.6	310.73	305.31	310.16	317.61	309.03	315.52	306.72	312.32
321.81	314.51	307.69	313.44	306.71	307.33	319.68	314.32	310.55	307.43	313.64	316.28	312.1	312.84	317.39	308.93	314.97	314.74	316.14	311.12	316.83	307.96	310.81	315.29	325.33	306.14	312.98	308.91	324.34	313.68	311.99	309.11	309.92	314.71	315.72	314.41	312.58	315.21	319.18	317.22	311.68	312.68	310.35	314.18	313.27	316.55	308.49	316.61	315.89	313
328.81	332.8	326.03	328.85	329.34	327.66	328.01	325.44	330.37	325.82	326.89	323.55	329.13	330.58	325.64	331.26	328.89	328.81	327.43	328.01	324.6	329.05	329.81	324.86	326.14	323.96	332.51	329.54	331.28	334.45	323.41	328.75	334.64	328.96	320.67	326.86	319.71	328.8	326.69	329.98	324.52	327.78	333.97	333.34	331.97	335.69	328.74	323.52	329.95	330.81
316.63	315.28	314.56	317.87	306.96	315.07	308.43	310.44	313.71	311.67	304.5	310.45	307.23	312.38	306.09	318.34	314.19	318.82	312.42	317.19	312.38	309.18	309.37	318.24	315.78	315.19	313.78	311.38	314.66	309.81	319.94	319.59	315.78	313.61	309.27	309.49	316.02	311.22	308.81	311.88	315.59	303.22	314.66	315.06	309.77	305.3	315.99	309.06	306.79	312.48
295.41	294.42	298.95	294.16	297.89	306.17	295.74	293.09	299.98	301.94	290.23	293.39	292.16	304.59	298.79	296.1	293.77	288.59	298.2	288.33	297.85	291.72	288.36	295.6	298.8	296.43	291.16	297.8	289.57	285.16	290.78	295.26	291.78	294.54	295.68	289.73	290.22	295.38	290.21	298.52	295.1	289.76	298.22	302.76	295.34	298.57	299.22	293.81	291.64	292.6
320.7	314.59	318.08	316.73	319.94	321.64	317.95	319	318.81	313.71	322.9	313.52	319.75	319.82	315.93	317.06	321.79	308.64	311.79	314.2	314.23	316.81	313.54	316.59	317.82	318.22	317.19	323.75	312.59	313.85	318.29	320.46	317.72	316.4	320.05	318.58	311.66	315.19	315.94	307.65	315.86	322.46	319.19	313.77	314.01	319.63	313.36	314.59	319.54	316.05
313.7	316.08	319.79	323.89	312.45	317.36	316.46	315.39	309.41	322.59	314.4	315.28	316.02	318.29	314.98	316.29	325.36	318.1	322.79	318.77	317	315.72	318.95	318.62	309.04	317.72	313.06	312.46	314.9	317.52	312.8	323.57	314.67	313.39	322.66	310.4	316.98	306.49	324.67	316.03	321.29	321.81	323.25	319.12	323.96	322.77	317.6	324.19	314.91	316.75
306.88	303.03	303.23	305.55	312.17	300.13	312.37	303.43	306.5	304.9	301.71	300.45	318.05	306.93	310.5	299.4	305.12	308.8	306.29	306.94	302.5	309.32	309.74	309.68	307.43	298.91	301.8	310.41	306.4	302.65	301.3	306.02	308.23	296.89	306.81	306.15	303.64	301.28	319.47	302.48	303.89	305.38	307.29	308.12	308.53	299.74	295.05	305.53	311.48	300.4
321.36	317.29	313.6	313.66	315.11	314.01	306.94	313.76	305.98	311.89	314.12	310.26	310.87	308.28	311.96	318.86	318.46	312.58	312.3	317.7	315.73	317.68	311.42	311.06	316.12	315.13	315.66	306.76	313.3	313.41	317.83	315.73	316.2	316.51	320.46	314.87	312.15	310.16	313.73	311.24	307.85	320.69	315.7	315.81	302.21	314.45	316.27	311.11	315.8	317.22
310.9	312.73	315.23	320.19	320.19	311.72	316.55	313.8	320.5	311.76	316.21	312.97	315.19	314.91	317.83	310.84	313.48	307.97	311.53	320.99	313.79	315.13	309.01	311.74	312.23	321.45	313.63	316.67	313.82	309.96	316.1	316.7	320.18	313.35	314.95	311.4	315.35	311.19	320.57	316.42	320.05	319.79	318.74	307.48	320.03	315.33	317.87	320.81	311.53	316.57
312.4	308.55	308.84	310.35	307.95	300.5	308.46	310.39	307.42	308.61	306.13	310.74	311.75	310.59	316.25	306.21	304.73	307.57	308.89	306.46	302.85	305.3	316.13	313.71	300.65	307.02	310.44	308.47	308.18	313	308.02	313.03	306.55	302.1	312.6	311.45	302.11	317.48	306.21	309.34	309.11	311.41	307.03	300.14	310.76	307.61	305.51	317.66	302.05	311.08
296.79	304	298.48	304.78	304.77	298.25	296.19	302.45	298.85	299.22	305.14	300.51	301.53	296.4	296.59	295.55	294.29	299.87	299.72	301.87	290.4	299.63	301.23	297.19	299.09	311.16	307.04	298.62	298.82	304.68	307.33	307.61	304.46	302.73	300.74	296.01	300.53	295.16	297.33	293.12	305.4	299.96	301.85	307.62	303.13	296.51	296.01	299.59	295.57	302.89
307.21	291.97	297.45	300.37	308.2	295.43	296.07	296.48	302.35	301.73	303.05	303.61	306.17	296.25	304.13	294.82	301.15	301.19	300.78	304.6	300.41	300.01	299.05	298.28	291.14	306.41	296.66	302.94	298.87	301.32	305.83	298.47	295.8	299.25	303.47	302.55	300.02	298.62	298.24	293.18	300.21	297.38	288.58	301.38	302.62	302.56	296.85	300.26	304.72	304.84
307.88	305.18	317.4	310.58	310.8	311.61	309.41	310.95	307.71	309.9	307.84	308.93	309.75	305.49	313.26	306.33	310.45	311.32	306.52	309.94	310.91	303.83	311.32	313.39	306.47	309.04	307.6	306.46	313.99	304	312.75	307.67	307.24	310.13	302.58	317.11	307.12	312.48	307.57	312.65	307.31	312.64	305.27	309.33	311.45	311.09	305.14	315.12	304.6	305.92
308.71	306.12	309.3	309.79	311.05	311.86	309.25	314.63	311.48	314.29	311.07	311	307.48	307.24	308.77	312.19	307.53	316.19	310.16	314.02	315.55	311.4	311.81	310.47	305.84	308.1	309.52	311.25	309.96	310.88	314.11	309.1	307.19	309.07	304.44	317.65	318.75	312.2	306.03	308.33	312.39	313.93	315.5	312.94	311.26	305.56	305.03	314.61	310.58	305.29
311.5	310.79	316.28	320.27	323.84	319.44	317.32	312.12	308.39	308.49	315.15	318.21	314.88	310.15	310.59	313.92	315.76	311.29	319.59	310.3	314.51	317.21	314.59	318.68	308.2	315.62	314.38	312.51	314.58	312.01	314.51	315.12	320.47	312.79	319.05	320.62	310.36	310.47	311.25	318.5	316.92	310.96	315.8	318.38	317.37	310.71	308.81	315.01	318.6	316.17
306.45	311.65	311.32	309.07	308.65	310.04	310.57	307.81	315.47	310.07	309.99	314.77	302.99	315.15	305.25	308.94	312.95	314.9	315.17	305.63	307.53	313.24	315.48	308.84	308.53	314.05	308.43	308.9	310.94	311.08	306.65	310.16	305.29	312.11	302.07	307.94	316.43	313.06	305.83	306.46	302.52	315.79	307.01	304.7	311.12	313.82	316.08	307	311.76	312.34
314.46	311.8	308.43	319.49	315.69	315.8	315.82	314.82	314.64	316.7	305.59	308.83	317.34	317.22	312.23	310.44	310.7	316.64	315.26	314.22	316.27	315.01	311	314.2	314.09	317.96	315.32	314.41	314.94	307.17	317.76	317.84	319.81	317.35	316.45	320.88	311.74	308.38	313.36	314.73	312.58	312.97	316.55	316.18	314.41	312.56	315.21	311.87	317.56	309.04
290.64	291.3	297.92	296.38	297.2	296.13	299.2	291.67	301	284.71	290.26	296.91	295.13	290.83	294.06	289.7	289.83	299.14	286.64	289.94	294.72	294.47	298.67	299.85	291.21	286.26	291.8	298.98	296.76	291.16	292.65	295.27	289.62	295.53	293.16	296.96	295.49	304.42	295.12	298.58	297.65	296.68	293.45	295.68	301.93	302.77	304.96	295.39	297.45	292.33
309.8	312.54	303.13	314.67	314.71	316.36	312.75	313.21	315.59	314.35	313.52	316.8	310.45	314.38	303.13	312.01	307.32	317	305.76	310.67	323.08	314.57	317.48	314.47	315.02	311.41	309.17	311.93	315.95	313.36	313.3	310.08	316.94	315.1	317.47	309.66	305.63	321.69	306.41	308.8	314.25	321.53	314.49	315.69	311.17	315.21	308.72	318.85	309.12	308.1
312.26	309.17	302.61	313.66	315.73	308.14	308.71	309.95	310.71	300.05	311.85	305.34	309.58	316.87	311.08	311.67	316.5	314.81	313.12	307.8	308.36	305.72	309.35	311.46	312.83	313.52	315.42	310.45	310.46	306.68	311.43	315.7	303.11	309.03	314.63	317.24	311.41	316.07	309.46	315.11	300.64	306.89	312.75	305.31	305.54	308.35	308.8	310.04	307.35	316.23
306.82	317.02	312.47	304.56	303.61	311.76	306	308.54	313.47	309.8	306.69	309.59	313.92	318.56	311.21	315.27	316.56	314.6	311.08	311.34	310.17	301.62	310.57	310.64	312.77	301.22	311.73	316.18	311.85	306.85	312.71	308.95	305.41	313.5	318.11	307.96	317.93	315.24	304.01	314.46	304.62	317.73	308.58	309.7	307.89	314.95	306.33	304.35	317.85	311.76
311.28	308.08	307.49	308	310.36	311.8	307.52	310.3	307.8	308.13	306.94	308.84	314.31	315.33	309.16	309.35	311.15	312.54	307.53	310.15	310.37	310.75	310	310.65	306.8	306.65	308.2	305.74	315.38	312.46	311.76	309.99	308.65	311.61	307.07	304.08	306.96	310.56	315.25	315.81	309.61	313.95	308.82	300.86	305.95	312.04	306.19	314.26	308.5	312.27
311.59	315.25	310.19	318.34	315.07	306.75	315.19	313.17	305.97	309.54	313.22	317.34	304.28	315.28	315.87	309.66	315.97	309.93	311.98	317.63	313.02	311.62	312.6	314.37	310.51	314.58	310.22	309.66	315.26	310.43	309.12	315.95	320.72	314.25	316.36	317.32	319.55	314.74	307.2	315.54	316.95	315.28	314.23	315.74	319.33	315.71	309.12	301.53	310.23	309.45
302.85	311.77	310.88	302.21	314.38	306.02	308.44	306.7	311.63	303.53	303.58	306.49	306.08	306.71	302.86	305.99	298.03	308.26	307.87	312.9	307.04	302.52	306.85	309.83	306.45	304.34	312.71	302.87	305.88	304.61	304.23	308.33	306.71	308.22	306.5	304.23	305.45	314.1	314.95	309.54	311	308.13	308.64	308.84	311.66	305.92	305.84	305.58	304.93	304.57
306.38	310.33	306.77	302.3	310.75	299.49	307.7	300.33	305.84	306.27	307.05	299.65	298.81	309.82	304.98	299.08	303.13	306.48	304.44	304.44	310.07	311.1	306.13	301.23	303.9	295.82	308.87	302.22	311.25	305.06	304.61	303.55	306.03	303.3	309.98	299.75	300.52	301.68	308.94	300.59	304.16	307.04	301.52	296.69	310.62	307.37	305.94	306.98	305.87	301.91
305.58	303.76	310.19	312.71	304.5	302.51	307.23	302.46	297.82	299.93	310.41	307.45	305.65	297.26	306.21	312.47	300.98	309.19	313.06	304.75	306.01	307.51	305.63	303.79	306.54	310.29	307.08	300.42	299.42	296.24	302.52	297.13	308.62	303.87	307.01	300.44	303.66	302.92	311.75	304.71	312.07	300.64	311.6	308.51	305.3	300.32	308.57	302.41	302.74	304.08
306.27	304.15	297.9	296.34	307.24	293.23	297.99	309.54	302.98	305.05	306.72	299.19	306	291.5	299.66	292.2	300.87	301.9	296.58	301.57	306.91	303.02	303.54	306.18	303.56	301.6	308.98	300.11	304.76	304.74	299.78	305.24	300.37	303.18	303.52	309.9	299.5	304.25	309.11	298.49	304.35	300.54	308.89	304.56	300.55	308.06	303.15	307.09	302.04	304.89
317.16	306.29	309.65	303.6	312.62	306.14	311.74	312.58	307.75	308.11	311.71	308.68	311.03	313.22	310.46	312.27	304.44	306.82	312.09	313.91	307.8	305.83	310.47	305.97	319.31	315.6	312.46	314.91	310.29	311.29	310.87	304.51	312.12	310.21	306.93	303.6	305.79	306.82	312.38	306.43	303.02	308.04	306.58	310.82	308.98	313.23	309.2	313.95	313.47	303.76
311.74	312.35	309.7	313.71	305.98	308.08	303.29	307.09	309.49	307.23	309.44	306.35	308.29	306.52	312.41	314.42	312.55	307.07	310.46	309.52	315.32	311.23	304.14	307.68	310.86	308.63	308.55	307.91	307.81	311.98	304.32	304.7	311.44	308.69	303.59	304.26	313.68	299.1	306.11	306.32	306.75	303.41	308.63	309.85	308.46	301.09	304.67	299.92	313.51	314.88
302.67	304.75	301.8	302.79	302.25	303.38	297.15	309.8	307.59	305.35	310.1	300.51	302.8	306.45	298.21	304.24	298.74	296.71	301.91	299.64	300.36	309.95	305.41	306.93	301.27	308.16	301.43	297.95	299.11	301.58	309.19	300.92	302.79	310.35	304.57	301.2	298.07	307.66	303.3	297.68	309.68	302.1	304.95	305.8	303.6	304.8	304.91	307.46	300.49	311.99
326.8	327.66	326.36	324.25	326.94	327.64	327.57	327.69	326.14	332.32	332.12	328.4	323.75	329.92	324.76	334.19	325.65	321.85	321.59	321.55	325.42	325.44	333.75	326.18	329.6	327.75	329.86	324.96	327.57	326.64	334.87	328.77	330.3	325.35	330.79	328.71	329.23	330.59	326.98	331.12	331.28	331.55	335.67	330.31	326.12	322.26	325.49	326.64	327.55	326.64
298.38	305.56	306.72	300.88	307.37	303.18	310.39	308.18	305.37	300.13	308.1	301.04	309.87	296.1	307.11	309.96	305.31	301.74	301.43	304.73	302.55	308.69	299.94	302.26	299.8	304.65	311.79	302.48	304.64	313.19	306.97	303.18	300.4	305.48	306.54	296.45	305.19	301.48	300.2	304.51	300.72	303.98	296.04	299.88	301.64	299.33	301.22	300.25	304.36	302.11
315.8	316.74	317.86	319.66	311.53	315.12	318.84	314.56	315.26	316.23	324.86	317.19	316	327.43	317.35	327.26	318.33	317.86	321.29	325.16	315.02	316.99	318.31	320.53	321.56	315.66	325.68	324.83	317.34	310.05	321.96	319.4	321.72	315.76	319.01	321.05	316.38	320.61	315.91	318.76	313.06	317.09	323.3	322.06	306.93	317.1	320	324.8	322.08	319.34
313.1	311.54	308.27	300.93	303.73	307.6	303.58	306.09	314.1	308.13	310.31	303.76	306.71	313.52	307.45	306.74	310.62	304.82	303.9	311.31	307.46	313.74	299.15	311.35	312.39	305.43	301.25	309.99	315.85	314.46	310.71	311.42	309.15	308.95	305.21	303.49	305.78	313.68	304.5	314.58	310.42	309.16	309.25	307.14	308.15	310.21	313.72	306.86	309.49	305.85
317.13	316.39	318.35	313.08	320.37	319.55	315.7	315.45	321.8	320.82	314.83	314.23	319.76	312.46	317.46	319.05	312.01	320.2	315.41	315.53	317.32	323.67	321.07	315.72	317.06	316.15	323.89	315.22	320.98	318.42	316.96	322.99	318.29	319	316.07	313.87	316.7	318.2	313.81	320.37	318.69	325.25	311.44	316.8	320.36	315.2	324.75	317.75	317.43	324.53
297.99	305.73	305.37	313.27	310.55	308.78	300.67	307.89	306.43	308.85	314.36	300.33	299.2	317.14	299.2	308.8	312.5	305.94	298.58	310.71	306.14	306.84	306.34	305.09	303.52	305.85	305.56	308.87	298.45	310.52	298.34	304.96	304.13	307.19	302.77	310.51	305.94	305.94	307.24	304.33	303.03	305.49	302.32	305.48	304.48	299.35	304.74	307.32	309.43	310.74
322.9	318.01	319.97	323.66	319.59	314.03	309.26	317.52	313.88	320.68	317.7	312.84	317.65	321.71	318.25	313.09	316.69	317.02	316.52	315.48	319.12	310.58	313.15	319.82	312.59	317.09	321.02	314.08	313.7	312.06	319.93	317.16	312.88	321.75	317.9	310.91	311.67	320.64	319.21	323.41	314.91	320.84	317.15	317.61	315.03	318.48	311.33	316.81	318.03	320.12
311.76	311.04	307.16	320.33	314.44	311.1	315.05	308.01	309.45	315.43	308.94	322.53	316.06	315.39	317.08	316.71	320.12	314.53	308.47	311.36	323.9	320.13	317.87	316.99	312.99	312.16	319.08	315.3	313.46	315.22	321.04	318	314.88	307.49	308.54	316.07	318.19	312.51	311.8	312.73	310.78	318.96	310.41	319.93	317.68	319.5	318.06	322.02	322.38	317.74
312.78	300.03	311.51	303.24	300.76	301.77	297.29	300.74	301.64	302.01	300.09	305.98	304.82	302.81	298.72	296.77	299.18	309.16	298.4	304.42	307.11	301.06	302.64	304.23	297.17	304.82	299.52	297.89	307.53	307.12	304.85	300.49	295.86	300.85	309.4	292.15	306.03	303.6	302.41	300.42	299.84	293.03	298.55	297.11	302.99	298.55	301.22	303.53	304.36	310.1
289.6	293.19	290.69	300.91	293.4	297.83	299.35	295.23	298.31	289.92	294.61	293.56	294.29	294.9	289.93	294.3	290.27	299.85	291.34	298.14	294	295.78	296.57	298.89	293.22	293.46	296.12	283.43	301.25	303.2	294.65	285.69	288.51	295.85	294.58	289.69	297.45	291.99	294.59	298.89	293.84	293.94	289.64	294.56	297.83	292.1	301.38	292.08	290.17	284.24
315.66	322.82	311.78	315.18	316.24	311.21	315.77	314.57	315.18	313.43	315.85	315.66	304.65	313.27	323.79	307.52	310.21	309.34	310.29	315.22	316.64	305.7	309.87	312.33	316.02	308.81	319.77	303.71	304.26	305.55	310.17	309.85	316.04	315.39	308.73	310.22	311.89	313.94	306.44	317.56	317.4	310.52	317.54	316.65	314.23	315.72	305.73	314.71	316.75	316.94
327.22	332.56	330.26	333.26	331.17	328.59	324.17	325.96	331.41	335.94	330.86	322.51	324.65	330.27	322.52	321.66	332.45	332.2	325.56	327.06	328.43	327.69	321.84	324.71	333.01	333.24	332.73	325.26	324.51	325.91	320.49	329.5	326.43	330.07	322.78	329.33	325.87	330.86	332.02	322.21	321.99	328.96	334.84	329.94	333.49	327.48	320.74	327.71	333.97	327.23
318.22	310.39	318.67	309.12	312.61	317.29	311	315.88	314.35	310.83	314.61	320.39	316.35	317.4	314.94	309.05	308.78	311.15	312.8	319.25	313.61	306.6	319.02	317.14	314.28	308.46	316.64	311.03	305.95	315.12	315.07	315.76	307.1	312.77	314.3	311.31	312.04	310.55	310.03	309.83	309.96	312.12	312.87	316.87	310.13	309.79	315.7	308.92	313.86	312.34
307.54	300.74	304.08	310.47	311.68	307.43	306.8	313.5	311.34	302.7	305.95	306.43	301.08	303.97	308.43	307.78	302.83	309.4	311.49	303.14	307.31	306.44	307.06	300.23	303.91	303.31	305.88	304.03	304.64	305.52	303.14	302.58	309.09	305.66	306.49	312.25	307.11	303.36	307.67	305	304.3	307.64	307.6	305.05	311.57	306.32	307.11	301.17	306.98	312.73
322.58	318.38	318.57	321.28	316.95	316.06	326.5	317.75	315.06	318.33	314.99	318.61	316.64	314.59	314.34	317.49	319.66	318.65	321.78	325.95	317.96	320.76	315.33	316.03	317.83	317.81	310.39	313.93	313.31	314.85	319.75	316.14	315.84	315.59	321.44	315.26	323.95	317.82	316.88	313.99	320.33	320	317.04	315.14	311.11	314.86	316.73	315.92	316.54	319.35
308.3	298.77	313.16	308.53	307.73	300.92	300.14	309.69	304.45	306.23	310.86	311.4	305.42	311.98	299.18	307.76	304.15	307.34	309.51	306.18	305.98	307.37	299.69	306.11	310.16	309.61	308.35	300.8	307.92	305.32	304.7	311.16	307.7	301.77	308.93	309.05	304.96	304.47	301.18	303.94	311.52	304.78	308.97	302.87	307.47	307.6	311.17	305.1	310.59	304.83
309.51	305.09	305.67	305.36	305.86	309.56	305.23	302.46	307.44	304.07	301.32	301.19	304.28	303.83	305.51	303.86	305.76	302.47	302.67	304.77	303.1	304.69	308.28	294.74	304.87	300.87	302.96	300.84	308.53	299.58	302.73	308.98	305.16	311.53	303.29	300.36	303.71	303.23	308.39	303.87	303.28	306.74	303.76	300.34	306.91	307.25	305.3	301.04	305.6	306.12
317.2	318.84	312.49	317.06	318.7	312.86	317.62	323.85	318.24	314.26	316.8	314.45	317.22	315.01	311.38	323.95	320.47	322.44	313.05	319.26	315.75	310.86	319.11	321.97	319.77	310.23	320.02	323.79	323.21	315.49	323.89	320.92	319.31	325.1	317.61	320.21	312.97	314.52	323.79	317.21	325.38	311.6	321.41	312.24	315.94	317.89	317.75	321.09	323.95	313.09
317.74	309.21	311.57	309.88	312.9	309.61	315.25	314.55	315.52	312.56	310.97	301.49	319.35	317.54	316.84	314.05	313.22	309.39	318.01	312.25	313.32	310.88	309.19	315.37	312.64	305.7	315.08	310.09	321.14	309.74	311.17	314.66	310.72	319.8	317.71	307.11	313.88	307.23	319.49	318.8	316.69	303.8	311.63	318.36	310.91	316.08	314	319.45	309.05	309.1
301.48	306.22	307.45	307.31	304.65	309.75	312.36	306.16	303.37	300.88	309.44	305.14	300.28	307.8	306.04	303.11	307.18	297.37	303.21	300.15	311.47	299.67	304.88	303.02	300.34	303.04	305.22	303.6	305.55	308.1	300.11	304.6	298.66	307.6	305.95	303.03	296.78	305.98	303.56	298.45	302.13	298.35	301.58	306.05	304.13	308	306.12	307.66	303.83	309.05
314.33	314.58	311.35	308.95	315.35	316.7	309.81	321.25	307.78	310.53	317.33	308.89	314.78	309.33	311.92	311.72	315.06	310.15	311.07	313.95	307.62	308.97	316.57	315.59	313.55	311.2	309.31	305.86	317.05	316.04	319.65	313.88	311.21	305.32	316.71	308.98	316.98	310.88	313.35	317.31	313.48	312.3	323.27	314.62	315.11	317.88	308.7	315.99	310.39	310.47
299.79	303.85	305.72	306.07	313.3	305	302.98	303.07	306.8	307.69	303.58	304.6	300.36	300.67	307.21	309.51	309.05	301.29	303.13	310.5	303.9	303.2	305.76	308.15	304.1	305.06	302.93	308.1	308.36	305.36	304.54	300.77	305.29	310.93	308.45	310.33	302.83	305.52	303.03	305.78	302.92	305.52	301.48	308.45	302.28	307.09	303.84	299.48	313.79	305.6
311.38	315.57	319.45	317.19	306.73	310.19	310.09	318.82	315.67	309.98	311.38	318.57	316.26	318.2	308.87	316.35	312.85	310.23	316.98	321.35	312.72	316.1	318.97	310.73	312.78	308.09	309.49	318.76	318.69	318.57	310.98	314.35	315.03	318.09	316.31	318.34	313.66	313.29	311.15	316.78	319.95	315.47	314.95	309.54	316.36	310.59	311.66	317.48	314.23	318.33
305.07	300.36	307.88	299.11	300.9	302.72	308.63	304.45	301.39	300.15	301.14	299.75	298.95	305.09	303.03	305.32	291.94	304.36	301.37	301.42	305.97	302.25	304.35	297.35	303.2	307.84	308.27	298.68	302.04	301.14	306.72	298.03	304.19	303.4	302.7	302.8	301.19	307.88	301.09	302.91	303.39	302.02	304.33	307.51	300.66	300.16	301.55	299.55	296.27	296.3
312.67	312.5	310.72	315.18	311.63	314.41	315.64	314.62	316.27	318.9	315.47	321.44	318.31	316.37	317.36	313.52	325.87	316.8	320.49	315	320.42	317.68	313.39	316.48	312.24	323.77	317.63	322.83	316.26	323.76	316.7	315.17	310.59	307.36	322.5	317.31	316.07	318.57	310.56	324.06	315.86	318.52	324.22	324.06	318.73	316.36	321.64	316.97	312.94	318.43
312.58	309.94	316.81	306.99	318.72	316.56	316.13	317.63	315.14	317.88	309.27	320.93	316.43	313.93	315.93	310.74	313.94	329.53	316.1	316.17	311.87	316.14	317.26	313.96	315.75	317.87	320.02	314.35	310.74	314.5	319.9	313.98	311.62	319.23	317.78	317.84	314.25	317.4	320.3	314.47	318.7	315.35	320.23	318.46	317.07	318.23	321.57	321.59	321.1	320.66
306.24	303.39	304.46	305.18	304.89	301.77	304.14	309.55	303.35	308.4	309.33	306.89	306.32	296.45	306.29	298.91	304.15	300.92	301.27	303.24	302.42	304.57	303.61	309.38	299.93	308.88	301.06	305.14	310.21	311.2	304.92	307.06	311.71	307.48	309.51	300.14	311.01	303.23	306.62	299.49	305.13	297.79	309.32	307.84	307.98	308.15	306.16	305.89	305.33	309.43
310.84	307.02	322.25	312.41	320.71	319.87	315.52	325.22	316.77	314.04	305.1	313.68	315.68	316.12	312.94	308.44	315.36	311.77	317.43	311.18	310.31	310.23	313.35	307.69	316.2	308.39	316.68	315.7	315.29	317.47	318.26	311.93	319.73	316.06	312.55	316.81	315.58	313.77	312.6	307.89	310.32	323.75	319.37	313.58	319.02	308.15	314.95	313.1	306.23	315.09
312.86	309.91	313.42	308.17	309.56	312.77	314.53	310.84	313.14	316.58	312.93	306.35	311.99	306.71	312.51	314.76	315.04	315.53	315.26	308.42	317.46	311.34	308.34	309.75	315.39	306.14	313.08	314.35	310.95	314.82	311.08	314.05	309.9	319.2	314.37	307.11	302	312.86	307.12	312.13	318.71	312.08	318.11	311.21	305.06	307.58	316.2	313.57	310.47	313.63
306.94	299.93	304.71	309.74	308.38	306.73	313.52	303.9	306.28	306.42	311.95	300.26	300.69	302.39	301.62	306.25	300.41	305.66	304.41	307.09	306.66	300.67	314.79	308.73	307.8	303.05	307.81	306.64	312.71	303.24	307.17	298.97	301.1	295.88	303.17	309.87	305.44	304.64	300.82	304.51	308.97	309.77	307.47	309.34	299.4	302.9	299.24	304.54	303.74	297.45
301.16	300.52	297.57	301.5	303.54	303.62	297.8	305.28	299.3	303.17	311	300.48	299.53	299.93	304.88	301.9	305.47	299.48	301.81	301.4	294.16	304.41	311.82	308.01	299.81	301.75	302.43	299.85	304.08	303.97	310.01	309.52	299.34	309.63	305.44	300.87	300.73	296.52	304.46	307.64	300.08	307.46	304.41	307.04	304.72	298.84	301.69	307.69	304.55	298.83
306.46	310.58	302.7	297.59	303.3	307.35	303.15	297.18	306.16	298.45	306.23	304.13	299.59	299.15	303.32	299.96	299.98	309.39	304.04	305.84	302.11	307.61	298.67	298.86	303.56	297.46	302.3	302.49	296.54	296.93	301.56	305.98	299.1	299.72	303.57	303.5	300.44	303.85	301.3	306.08	297.56	301.98	299.54	307.9	305.28	292.74	302.25	294.38	302.39	301.24
313.36	313.9	308.93	310.13	312.54	315.9	310.13	310.94	311.31	314.89	310.17	318.04	312.93	309.02	317.28	311.63	320.98	307.64	317.52	310.11	310.45	317.44	302.86	317.89	309.56	308.4	316.07	320.61	311.33	316.9	310.46	312.92	309.51	305.33	314.96	311.97	305.86	309.41	314.78	319.32	309.38	314.87	319.86	310.99	313.78	316.52	312.74	315.71	317.77	308.48
311.42	325.94	318.1	316.2	313.25	310.8	318.52	311.3	313.2	316.83	313.89	314.9	318.08	315.84	313.77	316.2	318.66	314.65	317.03	321.16	308.45	315.5	309.73	316.25	311.88	311.9	310.5	312.35	314.82	313.14	308.22	315.93	320.83	314.95	316.84	315.87	309.53	318.28	315.14	319.81	313.64	321.61	312.44	318.35	317.09	316.12	314.17	311.27	315.03	313.87
316.47	310.96	312.48	318.32	312.67	315.38	315.62	307.98	312	312.97	319.17	319.1	312.4	313.19	309.4	320.33	320.18	315.03	317.13	315.66	315.51	315.37	310.11	307.96	309.62	311	309.18	307.69	309.61	311.51	311.82	314.37	318.24	318.49	313.43	312.81	309.1	321.82	313.83	308.98	311.23	314.85	313.23	318.5	310.37	314.22	313.96	319.79	316.98	313.8
309.58	314.96	316.8	310.1	320.97	320.57	316.39	318.08	316.76	317.08	324.28	313.78	314.67	325.71	319.76	321.18	323.72	318.57	314.02	316.54	326.08	312.74	321.4	318	326.05	316.25	318.28	315.68	317.6	323.59	317.94	319.49	321.94	316.24	321.66	313.81	310.55	318.18	315.94	313.51	312.69	319.28	318.97	317.99	314.81	314.92	320.79	323.33	319.37	320.9
316.14	316.31	323.6	317.04	318.76	321.83	314.12	323.91	317.23	308.61	313.38	321.27	311.66	314.8	316.37	322.73	318.46	320.17	313.15	317.5	317.47	319.79	314.98	322.17	321.33	324.56	320.85	318.53	313.52	320.43	316.57	312.77	311.3	319.89	313.92	316.55	320.55	316.04	313.55	316.17	316.95	316.76	319.43	318.55	316.13	322.54	316.73	318.35	320.6	314.93
310.34	313.11	309.88	319.76	310.75	320.05	318.45	314.57	317.57	317.01	317.48	315.59	320.19	311.83	311.06	314.29	313.56	317.01	307.27	312.69	314.61	318.75	316.14	313.43	312.88	318	308.45	315.67	309.76	319.89	317.25	310.59	308.66	322.02	312.88	310.85	311.76	315.99	316.66	314.39	312.87	321.46	317.83	317.43	311.78	309	317.26	317.33	319.89	317.33
309.56	306.55	317.73	301.92	313.98	309.1	307.86	311.46	311.47	310.18	312.08	311.38	312.33	306.09	305.51	311.86	309.3	308.35	310.52	309.24	309.8	315.12	307.53	312.86	297.21	303.13	307.83	306.54	302.2	307.83	313.64	305.71	314.01	311.58	302.72	308.69	313.16	314.84	310.37	305.32	309.73	307.19	311.44	303.1	308.36	312.63	305.63	313.21	310.99	305.54
306.44	318.54	310.28	308.86	311.78	317.48	316.28	316.45	318.03	322.26	314.29	315.49	316.93	309.63	311.08	310.74	316.5	308.15	314.13	320.4	318.02	319.43	313.44	322.78	313.99	314.09	316.03	308.68	315.98	311.58	315.98	315.7	318.98	319.26	317.03	318.3	315.43	317.35	307.34	319.24	313.77	320.16	309.68	314.27	314.24	322.01	310.6	310.07	310.51	326.07
329.93	333.06	331.84	321.84	332.99	325.51	327.21	328.02	327.45	330.56	319.26	325.83	325.78	328.19	328.85	329.52	326.85	324.76	334.86	327.41	328.51	325.79	325.27	330.57	333.37	327.91	325.11	328.55	327.92	330.67	331.55	325.3	326.29	324.71	324.53	325.19	323.87	325.81	325.49	328.98	331.53	326.59	329.01	334.84	325.03	323.1	321.03	332.27	327.05	325.97
302.46	300.49	297.51	303.63	301.71	306.26	301.21	303.43	300.66	297.07	295.92	305.15	303.39	300.03	306.54	302.12	299.26	302.14	301.23	303.64	302.9	309.81	301.32	306.65	305.82	302.88	297.08	298.4	302.73	298.32	304.89	299.86	305.51	300.84	303.46	308.84	307.95	304.51	310.47	305.75	299.07	303.18	301.46	301.03	300.65	298.04	296.29	302.67	307.73	299.84
321.19	325.35	330.07	325.92	326.5	319.8	320.91	324.47	329.83	328.81	333.44	327.85	320.33	326.88	327.04	323.64	320.42	326.7	325.76	327.67	322.74	323.85	323.73	325.32	330.57	329.68	326.87	322.02	319.68	325.76	325.7	325.23	327.67	324.59	326.55	319.64	316.61	323.77	324.51	321.46	329.67	324.31	320.68	326.72	324.61	327.41	322.99	322.91	322.8	327.75
300.9	301.23	300.4	298.57	290.4	291.13	292.77	297.6	296.98	296.35	290.97	297.01	297.09	297.03	300.67	295.72	296.08	293.16	293.06	297.86	296.29	295.24	303.73	298.28	291.3	292.58	299.96	298.77	295.29	297.29	299.49	300.25	296.45	296.24	299.01	288.26	292.07	293.87	298.29	297.61	295.09	291.33	294.95	291.7	292.86	295.62	302.73	294.8	292.62	297.48
311.91	310.87	311.27	312.06	308.7	309.84	309.8	314.69	312.9	315.48	314.01	311.58	312.96	312.38	309.34	313.06	308.37	304.21	309.25	313.19	312.61	314.53	308.72	313.4	309.14	312.13	312.9	316.88	315.38	314.47	306.06	312.9	308.94	318.92	311.89	318.05	307.56	309.79	315.68	313.66	312.99	307.14	310.99	309.7	308.62	301.61	308.66	314.12	309.85	305.72
290.08	291.66	298.79	293.46	291.47	296.89	302.24	296.85	297.48	297.39	298.33	296.14	294	297.79	298.78	295.2	293.31	296.51	288.82	300.8	296.95	289.11	305.42	292.09	300.56	294.84	295.71	297.45	296.92	296.84	289.76	297.27	296.24	290.84	296.9	296.06	289.75	301.1	300.84	296.25	297.61	288.69	295.94	295.94	298.38	294.91	294.3	300.7	295.9	298.43
297.31	297.02	292.93	296.98	294.6	289.29	292.71	295.54	298.23	289.41	291.06	298.53	298.34	292.66	291.54	287.87	298.43	298.91	292.67	287.98	295.41	291.97	283.49	295.2	295.54	295.14	290.71	294.16	289.44	292.67	285.25	292.18	297.73	287.63	290.88	294.6	287.96	294.41	289.77	291.12	294.91	300.39	300.55	291.12	292.91	291.86	303.28	290.53	294.82	293.11
314.31	304.58	307.42	308.61	310.55	306.33	301.94	303.32	308.33	307.52	301.18	307.51	310.46	308.23	312.31	306.85	309.88	308.55	310.9	305.63	310.41	307.25	304.83	313.39	306.11	307.58	301.04	312.57	312.56	305.32	308.47	303.89	300.25	304.37	308.31	299.36	307.35	307.11	309.7	312.48	303.57	301.42	305.89	303.17	297.63	301.87	308.75	306.52	310.36	304.87
305.85	309.05	301.45	300.72	308.93	306.75	305.61	313.32	302.92	304.05	301.27	302.62	309.87	297.88	306.04	298.9	305.95	298.58	297.86	302.73	307.13	300.74	307.52	302.59	298.36	305.35	305.68	310.59	295.46	306.61	301.62	303.71	302.28	297.9	306.95	306.67	310.29	297.31	307.44	307.58	297.5	309.94	304.29	310.95	299.13	308.21	305.02	301.75	301.52	302.63
302.23	308.1	302.85	306.02	302.35	307.06	306.52	303.14	300.45	303.7	312.55	307.9	309.71	306.06	306.34	307.02	310.68	308.01	307.17	303.29	305.45	304.47	312.59	298.97	301.68	302.92	310.62	301.37	309.96	306.7	304.42	305	305.87	305.34	307.45	304.52	301.41	302.03	302.6	307.89	303.49	309.08	304.56	295	307.21	307.87	301.24	309.6	297.94	305.3
321.95	321.75	317.86	328.4	313.01	313.8	323.34	317.24	316.42	315.09	320.34	323.27	324.28	322.08	316.71	322.61	322.52	314.05	321.9	326.62	309	314.06	317.85	322.14	324.25	315.96	324.15	320	317.83	321.93	318.2	312.13	315.63	318.25	317.78	319.67	322.11	318.73	320.51	316.53	310.81	321.27	319.14	318.84	317.13	327.14	315.41	322.24	321.9	317.55
308.01	313.42	315.03	314.91	312.2	308.28	312.11	310.53	312.74	309.32	308.96	312.05	311.4	309.57	310.52	312.31	314.58	311.54	307.06	313.95	312.33	310.47	308.72	312.33	314.18	306.78	307.85	305.45	303	304.92	306.21	315.64	319.13	306.25	304.76	314.92	312.5	318.57	309.53	305.4	311.7	302.76	312.09	306.31	303.9	310.74	307.7	312.52	310.42	312.63
303.88	311.42	302.3	305.03	309.23	308.53	303.71	313.34	301.13	309.19	303.4	313.58	302.69	317.73	308.92	304.35	308.97	310.86	309.72	305.09	313.6	307.54	306.2	310.86	306.83	312.58	293.45	306.9	305.18	310.98	313.37	310.35	305.39	309.85	300.53	298.35	308.38	307.47	305.05	310.79	305.78	307.41	307.08	310.32	300.88	300.44	312.39	304.83	311.71	311.52
285.21	301.06	291.65	297.8	305.94	300.68	301.91	305.21	299.95	299.65	300.28	305.21	299.85	296.16	305.07	304	302.16	304.01	306.41	299.19	300.28	296.43	300.06	296.29	298.87	296.31	302.24	298.15	298.89	296.05	303.71	297.93	300.81	303.23	299.01	299.67	299.78	301.39	303.4	309.34	302.88	309.24	300.47	299.07	302.07	298.82	302.33	293.88	298.93	300.9
301.93	292.17	299.57	297.29	300.42	294.69	293.04	295.51	289.58	298.46	294.54	298.05	299.44	295.36	296.2	302.8	295.98	294.66	307.43	293.65	296.11	297.82	295.47	296.94	294.52	293.54	300.85	292.28	293.51	290.21	296.92	296.78	292.04	302.84	292.4	298.59	301.54	298.44	294.12	296.69	299.03	297.42	301.38	292.79	294.5	297.11	296.71	290.88	301.92	296.68
302.61	303.58	306.18	297.25	301.18	302.57	301.94	301.73	303.84	296.2	302.5	297.62	302.78	305.66	296.2	304.16	298	304.42	298.08	296.65	296.85	308.01	306.49	304.39	304.43	307.15	296.94	300.7	304.97	302.77	306.31	302.35	291.81	305.64	308.07	301.94	303.03	303.99	299.03	305.36	305.37	308.07	303.19	302.93	300.14	305.93	299.4	299.3	301.91	301.91
295.68	299.39	294.62	297.62	287.23	294.54	302.67	300.25	293.24	293.97	293.48	297.9	293.45	290.64	291.3	294.77	302.45	289.72	294.11	303.21	291.25	288.55	289.7	295.65	294.38	287.39	294.34	299.11	294.55	298.23	297.51	293.46	299.85	299.02	294.76	297.06	295.39	292.81	296.73	296.45	294.38	294.52	291.19	291.08	288.91	292.79	300.78	294.41	295.06	289.54
319.09	316.48	317.42	322.13	314.63	318.48	319.89	316.66	321.84	316.59	313.14	316.42	316.85	315.64	318.1	314.51	316.61	321.76	321.05	315.81	320.6	316.02	327.63	318.61	312.15	322.65	319.65	314.79	321.15	324.23	321.67	316.57	320.43	322.94	323.27	314	322.84	321.46	318.48	315.9	312.75	310.73	318.54	320.73	324.06	318.83	317.77	315.61	310.16	314.25
317.98	321.56	324.06	317.89	318.69	318.69	324.51	311.67	317.63	320.45	312.29	311.22	314.51	324.85	323.35	317.73	324.42	315.89	323.79	316.25	311.43	317.06	317.96	320.3	320.59	319.23	318.9	327.34	315.61	324.26	313.25	316.04	326.29	315.42	316.65	321.46	319.39	324.23	311.53	318.84	317.86	319.5	319.45	316.86	311.51	319.73	319.4	319.94	321.47	313.35
317.05	311.16	312.59	311.06	310.46	317.18	310.65	310.3	305.28	312.13	317.4	317.3	313.54	316.44	312.93	309.75	308.42	312.64	315.02	308.46	317.83	312.66	305.86	320.67	318.9	320.66	312.22	310.68	309.64	313.87	313.32	311.19	315.61	311.14	311.55	311.45	316.27	317.59	315.28	314.39	303.96	314.94	317.03	308.99	313.51	315	317.08	315.36	317.04	313.85
313.22	307.63	308.53	308.68	302.13	306.63	303.59	305.25	312.29	306.17	314.81	308.3	306.18	305.48	307.26	309.02	303.59	302.48	307.6	301.7	304.78	306.46	305.13	306.89	308.33	309.98	312.39	308.29	315.29	299.48	306.78	303.17	309.51	305.74	303.7	306.04	306.43	306.02	307.95	302.9	312.14	304.59	305.76	306.15	303.09	303.19	303.2	311.73	307.07	309.13
317.78	316.61	314.35	314.14	319.42	311.74	317.34	320.97	309.57	319.64	315.3	318.58	315.61	313.44	316.94	312.15	321.93	314.58	319.62	323.74	312.03	318.37	321.49	316.88	315.44	322.58	320.63	306.82	316.98	313.62	314.42	318.9	310.09	323.17	317.68	319.57	308.84	322.04	321.35	308.16	318.07	310.93	319.28	319.5	313.49	320.22	320.73	312.02	320.16	317.29
307.89	305.13	308.98	306.24	305.44	314.52	313.81	315.01	312.33	313.38	312.09	311.6	306.86	311.9	313.82	308.23	305.55	308.24	310.32	309.91	303.24	309.08	308.27	308.36	308.27	313.42	313.59	308.45	309.56	303.13	310.01	320.33	311.5	313.7	313.39	304.06	309.71	306.46	313.4	311.94	306.71	310.3	313.57	318.41	309.72	314.56	311.89	312.25	302.02	308.64
315.66	309.87	312.19	315.71	310.26	316.93	313.28	315.01	320.38	313.24	310.08	308.09	309.47	315.55	315.78	314.4	316.42	309.99	312.57	321.11	308.61	319.12	309.55	309.45	316.41	311.78	319.65	313.98	314.16	320.38	309.98	310.51	309.63	312.09	312.57	309.09	313.2	313.02	312.82	311.22	311.81	313.08	312.16	318.62	310.57	317.28	308.41	318.37	315	317.31
303.54	309.8	301.32	302.85	296.03	303.66	306.99	295.65	311.06	302.17	315.6	304.25	304.94	302.5	307.32	298.46	306.82	309.18	307.85	301.31	300.84	306.54	305.31	303.44	305.56	304.38	309.45	302.63	294.3	302.27	301.44	305.31	305.34	303.9	306.13	302.31	305.1	303.18	297.87	304.85	301.97	299.83	306.97	306.27	305.09	302.81	298.7	304.49	303.99	307.27
329.78	328.61	328.2	320.81	325.15	322.76	321.78	327.71	323.83	324.29	327.63	324.54	318.67	322.22	323.94	317.85	326.07	331.17	324.41	325.85	321.87	328.64	332.39	324.92	330.13	327.4	317.26	330.88	320.42	323.76	323.2	315.22	328.61	321.94	321.86	332.25	328.18	328.85	324.63	329.07	333.49	316.71	328.46	326.79	324.3	316.5	327.08	323.57	321.49	322.88
311.51	311.03	311.9	310.68	304.28	310.77	314.92	318.71	316.27	307.7	308.74	315.69	310.51	311.97	316.5	310.82	309.77	316.49	313.5	309.6	314.28	315.62	310.32	315.58	312.89	314.49	314.03	313.09	320.18	310.05	311.89	315.38	322.16	312.56	312.79	312.32	313.01	310.83	309.01	315.86	311.64	309.08	313.83	312.11	314.18	312.75	315.02	309.54	310.83	320.29
328.6	329.69	327.39	325.4	326.36	323.6	327.35	327.4	319.07	329.4	329.9	326.66	325.98	321.3	325.34	327.91	326.22	322.58	318.65	327.6	322.95	318.86	318.86	330.36	330.64	326.77	328.76	325.99	321.41	318.18	329.46	331.36	322.31	327.55	332.29	321.56	322.65	330.02	329.09	321.2	319.32	328.19	327.05	322.23	333.7	322.75	324.83	327.99	323.37	327.57
296.7	302.86	300.16	303.29	306.97	307.72	307.37	307.81	304.96	307.08	300.23	303.64	301.97	304.2	297.73	302.37	306.29	300.88	295.23	298.09	303.06	301.24	299.17	299.44	295.04	307.52	305.36	300.99	305.21	304.54	305.49	302.83	299.73	302.05	303.42	303.43	302.29	299.12	301.29	304.92	304.04	304.42	302.21	308.73	300.76	306.58	296.66	300.1	301.28	302.38
303.68	301.44	309.81	303.95	308.23	301.47	297.32	300.52	305.24	296.57	299.27	301.78	304.1	299.77	299.6	298.69	303.7	305.22	305.99	299.74	304.2	302.06	299.61	298.79	300.54	306.49	300.08	303.45	301.44	299.54	297.67	298.46	297.09	305.85	304.97	301.96	306.61	306.79	301.9	297.6	295.94	307.84	304.62	296.84	305.04	304.12	301.96	304.4	311.18	303.36
311.51	309.67	316.83	306.94	307.04	309.21	303.76	307.95	307.55	303.35	310.51	304.8	307.68	312.34	303.79	308.2	317.43	308.45	305.43	303.02	314.9	309.11	307.51	307.34	309.65	305.89	308.07	306.85	319.21	313.57	308.1	309.95	314.27	306.33	306.26	308.06	310.48	313.39	311.03	303.5	305.18	302.08	309.02	314.36	305.84	309.83	315.49	314.6	301.33	317.52
318.87	314.94	314.56	314.29	319.89	316.42	308.48	314.29	318.22	303.23	315.19	312.9	316.22	310.95	314.1	310.4	313.64	314.17	313.1	317.85	315.23	304.52	311.83	308.65	311.69	320.26	311.55	317.45	311.06	313.38	315.02	312.11	317.52	317.07	310.49	321.28	311.96	314	323.89	311.13	314.65	316.01	313.55	322.86	309.83	314.75	316.05	312.06	312.52	310.71
315.6	321.46	311.45	312.8	306.52	309.47	311.86	317.52	313.77	321.51	313.92	322.47	314.54	319.58	322.44	318.79	312.44	321.01	312.96	314.8	317.97	316.39	314.98	314.09	318.06	317.49	317.55	317.17	324.15	314.25	311.22	315.49	320.05	322.46	307.77	315.78	318.85	312.51	310.99	316.95	315.86	324.03	316.29	315.36	318.01	325.24	317	318.13	317.27	312.19
308.92	307.05	300.69	304.47	308.95	308.17	309.24	309.69	306.17	303.74	304.29	306.02	303.47	311.53	307.85	301.41	312.07	307.93	311.8	307.3	299.21	310.47	311.48	301.58	307.07	309	305.17	308.59	309.39	304.69	301.63	307.91	311.81	308.97	297.59	309.05	308.03	309.53	306.66	309.72	308.69	303.2	306.83	310.53	315.64	302.71	302.3	304.67	308.65	312.56
317	318.33	321.41	324.72	327.97	319.88	321.22	320.95	319.28	314.58	324.12	316.1	316.87	321.2	322.69	315.57	318.82	316.41	323.28	316.26	318.61	318.93	314.78	316.99	322.45	322.4	314.87	315.21	319.76	315.95	318.6	318.52	312.37	320.56	318.96	321.42	314.78	308.34	321.68	322.12	320.25	320.1	325.31	317.91	317.44	322.6	320.85	320.57	317.3	319.76
325.74	330.98	324.45	333.22	329.13	326.08	329.39	332.07	329.94	330.28	338.25	321.38	322.2	334.67	326.56	335.46	329.77	325.37	332.02	330.36	333.37	327.81	336.05	333.75	326.68	335.06	326.38	322.7	325.24	334.33	324.76	326.97	327.24	334.28	325.42	335.07	329.94	333.97	334.78	333.47	329.11	331.63	331.95	329.17	331.22	326.75	328.9	329.52	331.71	324.43
329.19	321.63	323.74	322.58	325.43	323.91	320.88	316.25	324.5	326.69	328.9	321.19	325.74	321.05	329.48	326.77	322.38	326.69	328.6	328.89	331.15	330.57	318.02	321.51	326.27	321.68	326.64	325.52	323.54	326.28	327.12	323.77	327.98	320.1	322.42	329.08	329.29	318.62	323.77	329.29	317.88	320.68	320.99	321.12	324.25	324.35	320.01	320.55	318.61	326.56
299.72	300.23	296.09	301.76	309.11	294.42	300.21	300.79	308.66	299.26	298.12	296.97	306.29	301.93	304.24	299.53	303.66	302.09	307.43	302.53	303.06	300.31	297.4	308.1	316.71	296.64	296.99	306.46	305.23	296.8	304.71	298.86	303.05	302.11	300.67	304.76	300.76	301.51	304.77	296.78	301.71	308.94	302.29	304.01	304.61	297.45	312	301.55	300.23	306.07
311.83	311.86	319.09	315.33	317.86	322.1	316.74	316.52	316.51	310.52	311.79	318.11	316.18	316.07	314.51	323.53	315.72	316.41	312.75	309.43	311.64	318.29	315	313.19	310.08	315.49	317.93	311.49	314.95	315.64	317.18	313.92	314.25	315.58	315.23	311.28	311.46	318.89	309.84	308.11	314.33	310.59	313.48	305.22	310.39	311.67	320.91	323.81	319.41	317.18
313.82	314.72	314.64	321.47	312.01	315.81	312.01	322.1	312.69	319.73	319.13	322.33	323.76	323.18	324.19	324.4	316.66	320.28	313.48	318.72	316.71	321.56	315.14	317.94	317.92	312.91	320.31	324.37	318.93	323.37	310.75	314.88	316.23	314.19	319.79	325.85	318.25	316.33	317.39	320.44	317.69	319.08	315.27	319.27	318.49	321.51	313.86	321.13	312.58	320.13
325.44	325.98	323.25	319.88	316.14	330.62	319.12	328.06	329.52	325.51	323.85	327.1	321.16	325.13	318.83	326.74	322.55	328.24	319.29	313.67	325.31	334.49	326.06	328.64	326.84	326.2	316.66	324.66	322.5	324.8	315.57	330.25	323.56	327.55	315.7	326.25	322.52	322.6	324.17	324.7	324.73	328.3	325.71	322.64	317.57	328.02	324.97	325.08	319.9	322.73
296.99	303.28	296.03	294.67	287.87	294.52	290.44	288.51	290.64	291.69	292.46	293.77	288.85	297.75	291.85	297.33	299.21	296.7	291.13	295.07	302.29	295.07	290.44	292.24	294.29	299.81	295.48	290.23	299.06	297.12	293.48	287.22	292.87	288.77	296.05	292.59	286.13	293.48	294.31	292.39	293.02	300.41	287.54	300.17	300.42	290.71	292.57	293.31	292.44	293.29
300.93	292.73	298.28	292.53	299.26	291.79	297.73	295.86	292.92	290.85	292	301.25	297.54	298	305.58	294.62	295.55	299.06	289.58	301.45	301.38	299.91	306.76	293.8	300.14	295.27	304.9	287.43	296.84	293.66	296.53	294.9	290.87	295.86	300.35	294.11	292.68	295.65	296.97	299.47	296.19	299.19	300.2	290.35	288.95	292.81	294.3	300.45	302.86	292.99
319.38	316.74	324.01	312.12	310.4	309.58	316.86	311.79	317.93	319.7	318.07	320.22	314.92	321.37	315.35	317.23	314.5	316.28	314.4	315.51	315.68	316.03	318.16	314.99	319.84	313.39	308.81	315.6	319.84	320.06	307.22	313.35	310.29	316.53	309.54	315.53	321.28	312.22	319.42	313.15	321.12	319.38	311.52	314.74	313.2	305.21	319.67	309.21	323.21	313.85
307.87	311.47	311.89	316.22	317.04	307.86	302.52	313.67	307.3	309.23	314.68	308.98	309.06	314.29	308.16	318.89	309.08	309.38	311.16	319.21	307.6	302.61	312.36	308.81	312.69	312.93	307.11	302.67	308.89	306.43	315.32	313.38	311.06	307.53	317.4	317.85	313.96	310.13	307.81	315.09	308.39	313.66	317.4	306.73	304.45	311.89	307.36	308.05	307.78	312.44
301.98	296.17	300.06	298.15	297.35	305.11	304.17	308.82	309.93	291.93	308.28	304.6	303.92	299.47	301.2	302.63	296.67	302.81	304.48	300.71	299.99	298.44	305.75	309.23	299.26	301.1	302.01	297.77	304.01	299.22	304.52	305.16	302.32	300.39	299.01	301.43	305.72	299.21	296.37	305.82	302.81	297.96	305.51	307.99	299.49	303.08	302.84	303.89	303.87	304.37
304.63	302.88	302.22	301.53	299.3	301.24	301.31	305.29	301.47	302.55	305.04	308.99	306.53	305.45	297.04	304.47	296.71	301.43	299.87	298.99	309.56	302.11	306.13	308.22	297.34	300.34	304.72	304.96	308.6	302.41	303.94	304.42	304.79	305.21	305.96	300.06	300.5	301.71	308.91	302.7	301.92	303.36	300	296.27	306.91	306.08	299.73	300.8	314.24	311.3
307.14	298.38	303.27	305.48	309.41	301.17	298.11	304.28	298.68	301.06	300.07	304.15	305.17	309.55	306.97	300.66	299.71	300.57	306.18	306.91	297.61	299.12	302.76	312.69	300.29	302.48	304.7	297.09	298.39	301.69	308.61	305.71	306.25	305.41	312.3	304	295.03	299.8	296.31	311.15	300.66	301.85	299.8	304.29	300.29	306.25	302.87	299.92	299.75	305.6
316.07	318.5	316.95	310.87	315.12	317.39	322.35	318.09	315.34	314.5	318.24	304.96	322.25	321.32	321.04	320.31	325.34	309.79	314.19	316.71	314.68	314.64	314.58	321.96	315.67	314.05	313.02	321.54	313.58	319.7	318.4	309.12	319.55	317.58	317.19	315.2	316.56	321.85	317.54	314.37	308.39	315.96	318.68	312.54	311.18	323.02	311.24	312.74	320.82	318.89
304.2	306.6	299.79	301.54	300.23	304.58	298.31	300.2	303.98	306.5	297.19	302.43	301.95	301.15	300.46	303.48	296.82	300.3	311.57	311.08	304.16	305.58	294.18	298.42	305.13	309.5	303.48	304.68	305.89	300.95	304.45	310.52	312.7	303	305.21	304.19	304.61	305.31	294.49	302.32	300.71	308.76	310.01	306.07	305.45	300.82	302.18	306.92	303.81	303.64
318.8	322.26	315.4	319.96	314.93	315.64	315.61	325.72	318.21	319.73	321.54	317.3	321.28	312.31	319.9	316.07	318.17	321.1	321.73	310.7	315.27	325.6	316.95	311.04	316.76	317.04	314.26	318.02	314.83	318.36	314.36	313	318.16	315.27	322.47	316.44	316.37	322.82	316.18	321.66	319.76	320.41	316.87	312.3	317.59	313.05	311.8	312.49	322.09	308.39
293.86	290.52	295.48	295.25	286.92	292.62	294.86	296.24	294.09	301.26	290.95	304.09	293.47	287.86	298.88	285.04	290.65	284.48	299.43	289.53	293.16	299.04	291.94	294.83	288.64	295.19	293.02	294.36	294.4	298.48	295.48	294.95	293.75	301.49	295.2	300.61	296.44	293.37	291.52	292.89	293.75	294.51	294.51	297.17	301.14	296.53	301	290.87	299.02	289.43
300.25	292.22	294.37	293.23	295.75	299.06	292.32	294.72	301.72	298.86	294.77	295.28	293.01	290.13	295.17	295.17	288.23	289.24	283.72	295.37	291.08	291.26	296.4	295.99	298.35	292.79	296.62	297.95	292.51	293.86	295.93	297.04	294.81	295.17	289.72	292.65	291.36	293.07	288.44	291.67	293.52	296.27	293.89	287.79	293.73	293.67	292.94	294.64	293.84	293.83
297.36	302.39	307.44	312.74	307.69	305.52	303.21	305.29	309.94	306.38	298.94	312.2	305.05	305.99	305.26	300.2	311.2	305.57	306.35	304.4	304.92	302.97	308.26	302.28	308.78	301.79	298.78	297.12	304.82	306.49	300.42	309.48	308.93	298.99	302.83	303.51	301.45	305.06	299.41	298.45	304.04	301.82	316.39	294.49	305.97	305.93	305.42	301.96	309.24	304.01
308.77	303.82	308.11	311.21	311.45	307.49	311.28	312.2	312.21	309.03	313.36	313.27	309.86	317.93	308.92	311.35	305.32	310.11	311.29	307.18	306.79	316.35	310.67	306.31	310.37	312.78	318.9	304.81	310.16	312.35	304.31	310.23	317.11	311.97	310.66	313.78	309.52	309.3	310.63	310.21	315.35	307.84	309.84	315.52	311.86	313.81	306.06	316.85	312.96	311.75
315.13	321.17	320.39	311	317.7	320.72	318.68	310.45	315.98	321.61	317.58	315.7	322.8	315.39	309.31	316.4	321.84	314.37	316.95	322.05	313.97	319.23	312.13	318.26	312.28	314.82	318.13	320.41	318.12	315.67	319.64	320.65	314.5	325.02	319.48	315.8	316.7	317.13	318.98	318.19	321.16	324.37	321.44	323.61	319.65	320.58	315.9	317.09	318.03	317.26
335	336.09	329	332.54	330.94	324.38	326.82	327.5	327.59	335.84	328.48	326.39	325.87	326.97	329.2	329.28	336.22	333.26	329.15	324.09	328.19	334.13	325	328.21	329.86	332.15	331.22	328.18	332.43	329.38	327.36	328.72	326.55	329.3	320.75	326.9	337.26	328.81	329.52	328.18	330.33	331.81	320.65	321.51	326.82	322.04	330.07	329.16	323.74	329.57
295.15	294.71	300.27	290.75	290.52	293.24	300.4	299.17	293.98	291.68	295.72	294.42	295.35	290.78	297.51	303.14	299.56	296.75	291.8	292.86	292.28	296.64	286.06	287.3	291.4	296.24	300.62	291.46	296.41	292.14	295.75	291.54	288.3	293.07	292.23	297.51	297.44	295.43	297.26	297.37	291.73	290.98	291.09	297.22	293.87	293.63	290.92	292.43	292.2	288.57
310.87	314.53	313.81	317.37	316.06	317.03	319.71	312.06	320.41	322.49	321.42	318.43	312.24	308.67	316.71	320.01	322.58	312.2	311.8	320.69	320.18	313.44	323.15	315.56	310.39	318.75	322.4	313.71	312.4	314.08	313.72	315.8	314.2	317.12	314.65	309.03	313.2	317.21	313.31	303.28	311.15	311.98	315.54	314.04	317.58	306.55	317.24	318.19	314.16	316.45
302.11	305.02	303.04	297.35	305.17	305.14	303.42	301.43	298.45	309.16	301.04	297.62	298.62	304.49	308.32	305.01	314.48	299.6	303.59	304.62	300.25	305.46	304.52	302.72	310.21	303.03	304.02	298.18	299.22	297.62	300.07	304.63	303.65	303.21	300.33	302.93	301.39	305.23	310.17	310.61	301.35	306.64	305.27	300.05	302.31	301.2	295.73	302.03	299.37	309.92
306.98	304.87	300.14	302.85	307.78	316.21	299.65	305.62	306.78	293.26	303.99	301.83	303.91	306.37	301.53	299.53	302.39	307.27	304.39	302.54	299.65	300.81	304.55	301.52	304.62	300.12	300.69	302.7	300.78	297.06	300.32	301.48	301.38	306.23	305.39	303.73	302.72	301.53	307.29	307.08	305.99	308.82	307.68	305.5	302.81	299.9	306.08	307.56	298.61	302.73
325.54	323.8	329.63	327.23	331.21	332.79	326.05	331.02	327.41	336.62	327.67	328.32	327.56	329.31	333.14	328.29	330.48	329.89	324.58	327.79	322.33	327.88	319.9	321.39	334.06	326.14	330.95	324.53	331.67	326.55	326.51	330.2	326.21	330.19	332.31	323.96	327.18	333.28	333.84	328.44	332.11	326.82	321.13	327.91	323.51	328.89	325.75	321.57	331.74	328.26
328.64	327.91	325.4	324.43	329.16	324.38	331.09	327.62	324.81	325.03	325.46	324.3	330.79	328.79	326.44	334.47	324.37	318.85	325.98	320.8	324.85	321.59	331.24	324.18	321.37	325.4	329.81	323.41	324.51	329.42	326.07	325.25	324	324.21	330.29	322.17	329.75	330.53	338.61	333.65	319.51	322.4	326.76	334.86	332.35	327.28	327.07	329.24	323.58	331.04
304.84	310.77	312.7	312.25	302.48	317.02	307.26	310.65	316.36	307.23	301.69	309.12	303.21	305.62	317.13	313.15	308.67	316.05	310.45	318.42	319.09	307.1	309.88	312.32	313.49	313.09	318.22	311.72	312.34	317.2	308.07	310.64	317.06	312.83	314.55	303.64	319.39	307.34	309.33	310.3	308.31	307.09	304.23	304.37	309.33	317.74	308.2	306.43	311.88	310.91
325.03	318.49	324.74	319.69	328.04	318.72	322.53	334.05	322.72	326.86	323.86	331	324.97	324.42	329.11	320.64	326.82	330.42	326.98	327.89	326.39	319.76	322.39	323.75	322.33	327.94	322.67	325.35	324.82	325.05	323.95	324.74	326.47	323.88	323.05	326.46	323.52	329.24	325.56	324.58	326.5	321.39	327.7	328.35	320.32	324.05	316.84	320.76	322.4	322.15
303.9	308.1	306.3	312.87	310.48	309.09	312.13	307.5	306	309.05	309.25	305.01	300.81	307.8	308.42	304.46	306.77	310.53	312.39	308.47	311.02	300.75	305.66	304	308.34	312.2	310.97	307.33	309.82	310.67	304.15	297.39	309.59	304.42	297.46	311.18	310.28	308.79	295.54	305	302.2	308.34	308.07	301.82	307.93	306.1	302.57	301.8	315.24	307.07
316.59	318.98	318.22	315.39	318.79	313.64	318.12	313.62	318.54	321.77	315.89	311.92	317.64	318.6	317.12	310.18	318.78	316.59	317.18	316.77	312.95	309.25	319.93	315.08	321.45	318.3	315.83	323.68	312.58	305.49	309.7	307.36	308.4	320.55	315.28	313.76	308.42	316.44	316.19	316.31	312.69	318.19	317.29	320.5	316.92	317.97	319.24	321.74	315.67	322.68
300.07	301.1	303.75	309.45	308.29	305.39	304.6	297.78	300.46	307.23	303.19	301.34	305.06	302.48	307.97	305.13	306.81	305.19	307.61	296.57	294.2	308.54	303.38	309.1	304.9	309.89	306.03	299.38	300.47	305.93	303.4	302.26	303.87	303.88	303.73	309.03	302.96	308.72	306.27	310.76	301.41	304.76	307.79	297.76	303.36	305.74	310.15	308.26	301.91	308.5
310.82	312.4	309.31	315.57	319.54	310.43	309.79	317.92	309.01	318.29	314.19	310.2	318.8	309.17	314.85	315.98	313.06	310.1	305.48	307.48	316.88	307.67	305.54	309.85	320.08	317.63	316.48	315.63	312.19	313.73	316.7	313.87	315.21	315.16	318.63	305.39	315.79	310.01	315.84	308.89	309.05	314.38	311.21	310.69	308.65	315.6	310.56	312.51	314.24	314.9
299.14	307.86	304.09	302.92	307.03	298.27	309.95	303.17	313.09	307.85	304.59	301.2	301.62	295.44	298.06	304.62	303.66	305.52	307.16	301.24	308.42	305.66	304.49	310.36	295.64	308.76	306.16	300.7	301.68	300.06	300.53	307.7	303.55	301.37	315.49	304.55	297.74	311.77	308	301.16	307.52	304.23	301.03	308.05	305.28	311.02	300.08	300.92	299.02	310.19
317.84	316.24	311.27	314.56	317.06	319.32	319.17	318.44	324.89	321.3	321.26	316.16	316.26	318.21	314.82	317.51	318.09	313.8	319.23	312.1	313.5	316.22	318.06	315.39	316.47	318.79	321.96	316.17	317.06	318.01	311.23	320.48	316.14	320.88	314.43	317.47	314.39	321.2	315.69	317.09	319.3	312.18	316.38	304.38	314.74	316.85	320.56	316.33	318.64	316.42
329.81	318.86	323.19	322.92	330.08	331.21	322.68	330.2	324.64	329.68	321.67	327.46	328.59	322.6	321	326.17	326.29	318.55	329.07	328.01	323.91	326.72	324.29	326.27	326.99	333.12	327.75	326.46	327.41	323.72	321.86	322.84	323.12	317.3	326.3	325.03	329.42	326.73	328.57	327.22	319.84	323.82	315.28	330.96	321.92	321.97	329.42	331.02	324.12	322.01
299.34	301.83	298.88	303.75	304.11	301.33	305.4	303.56	311.01	304.7	300.86	300.81	295.03	309.66	299.95	297.56	299.59	301.56	303.25	310.91	304.52	303.28	299.08	300.05	296.58	302.22	299.1	307.04	305.18	306.79	304.55	303.3	309.17	302.92	303.87	311.39	301.87	297.36	303.35	302.55	300	302.02	304.24	299.72	297.75	308.4	308.67	300.73	298.48	299.45
315.61	307.7	307.97	306.5	305.9	302.16	305.97	298.52	300.88	304.46	296.34	304.94	304.79	311.18	300.41	302.88	301.65	302.98	297.48	304.29	306.49	301.64	307.47	298.78	302.57	306.82	305.23	303.51	298.28	294.56	304.3	307.02	303.73	304.49	308.91	306.14	300.05	299.24	306.56	305.28	301.78	306.39	303.76	311.57	305.3	301.66	304.4	302.04	303.98	300.36
323.51	317.49	310.97	314.45	314.86	305.21	324.11	314.48	322.27	317.68	315.93	315.56	316.65	310.97	317.73	316.71	314.65	315.04	313.4	318.26	311.46	310.15	315.19	322.23	314.12	317.42	319.66	311.66	310.15	320.99	315.32	311.41	320.81	310.62	313.1	316.38	316.62	309.94	310.58	310.79	315.74	313.64	318.03	311.85	309.81	311.16	308.42	313.85	312.13	303.62
301.66	300.57	291.17	292.43	302.18	302.03	298.74	296.41	295.14	291.77	299.65	291.59	294.64	299.36	296.27	292.14	293.94	298.17	292.51	297.85	299.82	300.6	295.84	294.42	297.74	299.56	300.63	292.51	300.47	295.32	290.21	299.66	290.09	302.02	303.95	294.44	293.24	293.35	286.55	298.67	293.23	291.16	302.58	301	303.16	297.01	295.78	293.95	295.93	298.79
302.58	305.87	310.01	304.12	308.91	312.96	301.78	303.64	298.88	307.2	312.19	308.28	305.43	311.01	301.13	308.51	301.97	303.37	310.2	307.29	310.12	302.93	308.09	307.79	308.02	305.95	314.56	311.1	309.66	306.16	302.18	307.59	306.02	305.65	299.96	309.62	306.58	304.67	310	305.86	308.22	305.13	303.55	303.12	302.08	311.42	307.26	317.1	307.35	308.66
307.18	309.66	309.39	296.1	302.29	316.52	314.49	307.21	306.07	307.71	310.18	311.12	300.62	309.64	310.2	308.97	304.41	316.03	317.7	309.79	307.06	309.38	312.66	310.07	300.44	308.98	312.67	311.44	309.62	299.59	307.51	310.86	305.36	311.19	306.82	306.57	311.89	310.04	307.79	309.63	310.95	305.8	307.18	302.87	309.35	308.96	302.19	314.77	310.83	314.82
317.43	321.93	314.92	318.39	320.77	324.58	316.62	316.23	313.96	313.24	315.1	317.52	324.6	319.13	321.85	314.48	319.74	316.86	319.11	315.45	324.11	322.67	314.86	310	323.11	320.15	318.17	320.14	316	320.45	323.12	321.01	317.61	318.72	325.16	322.24	318.97	319.4	320.4	318.99	318.01	318.23	322.68	322.5	319.77	320.18	325.3	323.19	311.77	320.18
320.35	322.54	324.77	317.57	315.74	319.01	319.11	315.04	315.97	320.64	316.52	316.28	319.63	321.54	315.49	315.06	321.15	314.8	314.68	318.97	318.16	319.36	318.81	317.1	314.23	319.48	315.11	318.21	311.72	325.06	318.63	320.53	317.25	318.17	315.82	310.49	308.38	316.85	317.95	316.68	319.3	325.31	314.23	313.19	315.08	319.61	319.54	316.6	325.78	317.2
308.03	299.94	298.09	303.51	303.31	306.67	305.97	303.8	313.99	304.98	298.53	303.28	298.59	306.12	305.25	305.92	301.98	299.26	303.61	299.6	303.06	305.37	319.8	309.95	301.89	299.92	303.85	305.67	300.13	305.79	302.15	305.58	299.41	307.35	300.97	304.85	302.81	297.03	307.89	301.81	303.23	305.38	308.23	308.51	304.24	304.64	303.85	303.51	307.79	309.81
321.75	312.57	313.58	315.19	316.12	315.82	314.66	320.93	316.32	315.64	308.41	316.2	311.53	315.17	314.61	315.84	304.43	314.16	311.87	314.45	315.43	314.66	313.66	312.81	309.57	308.7	312.96	314.16	314.13	319.09	310.78	308.11	309.6	306.83	311.11	314	307.4	306.79	316.5	303.2	320.38	311.36	313.45	313.17	310.97	318.31	321.65	315.3	310.53	314.92
306.97	316.65	317.42	316.14	318.75	326.48	318.71	318.11	314.03	321.1	327.96	314.49	321.71	315.22	315.87	321.66	317.09	314.46	315.8	313.34	323.26	315.64	324.35	324.04	326.82	316.14	317.76	312.01	331.17	319.97	317.88	312.93	317.94	318.14	315.32	324	324.68	326.34	313.33	317.83	314.42	313.23	318.78	318.75	317.52	318.53	321.61	328.99	325.05	311.34
305.19	300.76	299.72	306.63	302.86	309.07	303.93	304.85	305.52	298.78	295.96	308.56	307	310.21	302.49	305.72	304.63	303.12	303.69	306.51	299.68	298.1	309.34	309.22	296.45	305.24	306.93	304.88	291.68	305.86	297	303.85	302.39	297.64	302.35	304.96	308.62	306.23	298.64	311.28	304.53	300.19	305.79	297.92	301.96	299.52	303.65	309.06	301.93	297.61
315.08	308.26	308.24	313.1	311.1	314.35	308	315.4	311.03	310.9	319.52	316.27	308.49	309.37	308.62	306.63	304.8	318.19	307.65	308.31	310.12	309.29	313.23	309.47	312.15	310.75	308.37	307.1	314.29	312.77	319.59	309.76	312.52	304.86	317.46	313.22	306.23	308.23	313.21	312.52	315.79	314.37	314.09	310.2	310.83	307.48	309.51	312.51	309.45	315.71
319.58	318.57	317.58	315.06	318.82	322.41	317.48	321.65	316.64	313.69	321.53	319.41	315.89	320.61	311.24	316.18	322.53	321.75	318.17	318.51	310.37	315.84	318.35	311.15	313.76	313.91	324.39	315.66	315.71	319.44	310.56	316.27	320.74	315.64	323.09	318	320.76	318.52	320.45	319.52	312.52	315.87	319.17	322.63	313.33	317.68	309.86	316.08	314.97	316.89
298.9	300.21	303.94	305.21	301.59	300.74	302.19	308.88	304.24	302.15	302.39	305.27	297.87	303.39	309.35	303.36	307.37	298.91	303.28	300.86	299.74	296.41	301.78	293.44	298.95	303.44	310.58	303.02	296.65	301.99	302.35	301.62	311.19	303.66	297.44	306.96	302.15	304.65	296.32	306.99	300.34	305.16	300.09	303.39	300.02	294.76	305.24	310.49	306.96	301.61
327.69	316.64	322.05	318.34	314.5	316.66	311.4	318.5	316.75	319.8	319.64	322.56	317.22	317.32	319.59	316.77	315.16	321.91	311.79	321	322.84	314.28	310.2	318.25	321.72	319.46	316.67	321.93	315.72	312.27	312.66	311.17	320.36	318.51	315.1	312.98	317.85	319.5	319.11	318.43	318.94	315.54	317.28	320.92	326.57	323.07	310.87	319.28	317.17	319.1
316.1	317.12	310.09	317.03	312.11	315.56	320.5	310.02	314.43	318.71	313.05	316.98	309.43	312.32	317.82	314.87	317.62	321.11	317.87	312.15	319.69	317.82	319.24	310.24	317.95	306.14	315.92	316.95	308.64	309.57	309.74	312.56	311.06	317.69	308.22	313.82	307.7	312.91	315.92	312.35	309.34	315.41	313.15	316.35	307.45	312.28	316.99	326.79	316.16	314.92
319.23	322.21	319.36	317.03	313.58	323.81	316.11	310.25	321.58	322.7	320.69	314.59	320.57	315.94	319.12	313.83	308.95	320.4	313.58	321.36	316.99	313.69	320.6	313.59	314.46	317.12	314.13	318.22	318.35	319.4	317.5	311.5	323.24	315.44	316.97	315.42	320.68	314.46	312.84	316.07	323.49	320.71	310.52	312.42	323.05	309.97	314.85	316.58	315.61	316.79
315.92	319.68	314.61	318.77	318.39	319.78	311.3	325.22	316.03	320.01	325.2	316.05	314.73	325.16	308.42	314.95	318.74	318.59	317.72	309.62	316.4	322.54	317.2	313.26	312.32	315.55	328.48	326.9	314.16	322.47	319.37	317.87	315.71	318.23	315.87	317.32	322	313.07	321.93	314.39	319.72	315.8	319.72	321.96	316.34	322.33	316.2	317.38	329.05	316.75
297.87	303.41	305.17	293.9	298.23	304.15	309.59	296.84	304.03	306.24	305.96	302.48	306.23	302.93	307.04	307.16	309.37	307.72	309.09	306.14	308.38	297.2	302.55	299.39	308.95	310.67	306.5	306.81	304.18	303.06	307.11	304.22	302.1	301.67	299.39	305.05	299.56	308.62	305.05	301.98	300.51	303.15	308.95	304.26	303.42	300.48	301.91	303.64	306.43	306.11
304.87	315.93	310.7	309.44	307.12	308.51	311.44	307.43	315.71	308.35	310.36	312.33	312.99	309.43	314.4	312.17	306.31	312.83	309.24	306.06	306.08	309.64	322.27	309.86	316.29	298.81	309.52	307.44	314.4	304.58	316.59	302.71	307.58	310.52	315.43	312.96	313.98	310.91	310.94	311.59	309.09	309.5	315	314.91	313.11	311.42	315.83	320.96	314.15	307.38
295.28	293.18	294.82	292.72	294.65	292.95	293.81	301.09	296.91	295.28	296.71	297.84	296.76	300.22	296.65	292.36	288.33	298.46	296.83	298.52	296.5	298.44	296.83	301.27	291.92	295.74	293.43	291.5	297.62	300.02	295.13	299.27	299.79	298.32	290.43	286.52	292.38	296.87	295.37	287.35	293.11	295.88	302.28	293.3	295.1	294.74	297.86	293.08	297.63	299.91
313.66	311.72	318.29	319.5	313.18	310.23	315.11	308.04	308.17	318.66	313.6	313.42	314.9	319.11	308.49	300.95	315.86	311.5	320	321.41	313.8	314.35	308.25	312.38	310.71	314.6	314.41	311.83	312.8	313.76	315.39	313.39	313.33	312.92	309.99	318.06	314.68	313.92	313.82	307.24	314.12	316.96	313.5	311.03	314.83	304.85	313.58	313.12	315.88	312.07
311.6	308.3	308.09	296.35	298.33	308.65	301.2	302.75	305.81	300.6	312.12	304.15	308.89	310.31	303.34	305.5	307.94	310.02	313.25	303.93	305.47	305.38	308.69	311.74	301.39	300.58	301.7	303.93	302.1	310.11	305.08	307.16	306.78	303.93	309.07	297.22	303.29	302.97	302.36	309.77	303	306.86	301.92	305.09	302.36	305.02	304.97	310.04	300.19	300.45
309.94	307.58	298.9	316.93	310.79	311.62	303.67	301.77	308.9	307.57	308.79	305.63	306.62	312.63	311.19	307.38	314.55	299.77	308.26	308.67	306.32	311.61	309.86	310.95	304.81	305.31	309.26	309.96	312.76	311.01	313.75	310.98	310.33	314.26	310.7	314.21	309.75	322.7	306.74	310.45	309.37	308.22	307.76	314.65	310.65	308.86	306.4	315.31	316.04	308.29
300.61	310.88	304.85	298.26	310.67	310.38	308.82	307.09	301.59	308.91	309.45	311.14	303.91	308.71	300.42	308.03	303.7	306.89	308.69	303.39	303.12	300.53	305.48	305.18	309.57	303.86	304.19	300.54	303.03	310.93	300.63	305.25	300.82	313.53	303.34	301.21	303.88	303.14	310.32	310.34	300.02	304.41	295.14	302.78	306.95	309.9	305.62	307.2	311.88	308.81
320.65	321.03	316.13	317.43	325.81	314.83	318.78	317.98	314.21	313.26	317.21	322.71	318.55	316.74	317.9	317.75	320.73	322.18	315.32	321.43	317.98	321.39	320.04	320.82	317.68	315.86	318.05	319.67	316.09	326.19	320.71	317.81	317.65	320.02	316.09	320.63	319.82	317.57	319.56	316.31	316.17	321.04	318.89	314.63	312.67	316.41	317.54	325.62	320.86	317.6
311.71	315.4	308.94	303.69	307.16	305.9	304.57	305.96	308.64	314.68	307.22	302.78	307.47	304.72	310.56	296.69	302.6	310.76	305.09	307.79	306.05	301.27	305.08	303.58	303.14	311.85	308.11	300.07	307.68	309.73	297.05	306.36	299.2	306.99	307.95	303.93	303	307.06	300.21	299.19	304.1	308.28	303.11	304.7	303.19	306.85	305.85	310.96	302.81	307.29
305.78	314.24	305.96	310.76	304.66	307.82	310.71	309.79	304.4	307.52	293.13	314.23	305.06	305.96	312.83	307.5	307.3	308.3	309.93	304.89	307.04	303.48	302.52	309.53	305.06	303.37	311.98	306.98	312.73	302.74	309.39	302.09	303.85	301.47	313.94	304.52	314.09	305.67	309.63	316.67	306.73	303.63	304.5	301.31	304.88	305.01	305.27	307.85	300.51	309
322.16	317.12	318.17	321.15	317.52	320.19	315.35	312.04	319.08	314.07	322.28	313.71	315.15	311.33	312.84	307.78	314.18	319.79	318.77	311.8	320.88	314.84	320.24	320.79	312.62	315.95	316.27	313.11	316.05	316.65	314.73	314.14	318.6	314.09	317.99	321.66	312.11	310.89	318.58	310.32	320.27	318.37	312.02	313.87	319.63	322.65	318.86	318.9	313.47	316.02
309.47	297.99	304.96	296.88	312.4	308.39	298.13	303.27	295.7	302.2	310.11	301.84	300.53	302.36	301.8	301.67	298.63	302.39	301.6	301.89	307.4	301.34	308.94	298.08	303.28	302.91	294.12	301.49	300.34	305.89	305.01	300.15	301.22	307.67	302.15	301.88	306.1	301.79	298.94	298.98	296.65	309.32	304.52	300.31	307.22	300.79	298.71	305	299.68	301.28
314.34	321.33	319.59	315.98	316.42	314.29	312.87	316.42	313.82	317.12	315.51	319.02	321.69	317.54	322.24	311.43	314.18	328.55	321.64	317.71	307.14	321.07	323.48	322.81	318.94	315.82	317.25	325.91	323.36	323.74	320.88	315.29	318.63	316.88	314.92	320.53	321	312.04	321.42	321.81	317.37	313.05	313.14	317.05	320.03	315.96	316.64	320.05	314.93	321.15
312.51	313.21	316.67	309.98	311.84	309.2	305.36	315.36	308.17	310.73	314.58	307.7	317.34	316.69	319.25	305.95	314.91	304.47	312.25	315.2	314.01	319	309.96	311.02	309.22	311.94	315	321.72	308.61	303.83	314	314.51	307.74	308.68	315.89	306.26	310.27	310.15	308.11	308.8	315.7	310.34	309.35	311.42	314.1	310.35	311.16	313.43	311.24	310.18
306.43	302.74	307.19	305.98	306.56	302.09	299.28	300.49	303.74	297.99	301.56	301.09	300.56	299.85	307.15	310.01	303.05	297.86	306.72	309.3	299.83	305.14	305.6	295.15	311.03	305.92	298.51	305.01	303.88	306.31	302.52	300.56	305.25	301.71	304.63	301.67	299.51	295.26	298.32	300.23	304.95	301.37	308.86	301.9	301.96	302.94	300.24	302.08	299.89	310.1
314.74	310.82	313.24	316.2	316.75	303.82	315.57	317.03	309.56	318.48	313.38	310.06	311.42	317.19	319.58	312.71	312.18	319.29	320.84	314.51	311.65	311.88	313.73	315.66	312.92	316.36	305.78	311.51	310.7	313.13	310.94	312.72	315.6	315.08	309.89	309.76	310.85	317.71	311.49	313.43	316.19	306.94	315.86	311.86	308.58	314.21	309.37	313.65	313.66	311.71
308.01	307.02	304.26	301.87	302.64	308.31	299.26	305.1	307.02	305.9	308.39	307.33	300.53	307.71	306.56	307.36	308.25	304.36	309.38	314.05	300.86	307.67	302.9	303.25	299.01	303.88	307.71	310.68	306.93	306.21	312.95	309.52	309.39	314.28	309.9	304.75	305.29	303.84	303.52	301.25	307.61	313.37	305.08	306.76	309.27	309.08	304.86	317.13	307.09	310.67
300.41	301.27	299.43	300.12	305.82	311.8	304.66	305.65	303.3	307.31	307.79	294.41	307.62	307.57	306.12	304.42	307.34	304.45	304.79	304.52	304.94	306.25	306.27	305	302.35	299.24	302.68	306.31	307.27	307.36	311.39	308.2	299.55	306.08	304.95	308.72	302.03	312.99	307.67	299.54	293.43	304.63	297.92	305.75	307.51	311.44	303.52	300.71	303.41	309.48
309.52	309.82	312.34	316.51	316.01	316.55	313.01	309.94	307.44	310.64	310.89	312.04	313.55	319.15	310.09	317.76	306.33	308.55	310.93	326.49	318.4	312.03	308.64	316.55	315.21	312.86	309.92	320.12	310.3	312.94	315.31	312.06	317.81	309.65	312.36	316.56	312.75	308.85	321.7	314.96	311.97	313.93	318.09	313.2	316.02	308.56	312.79	310.01	314.18	312.79
311.2	317.02	312.31	315.35	315.05	312.1	314.12	313.74	313.58	314.48	317.22	308.2	320.33	314.07	311.37	316.56	312.83	308.92	314.31	315.87	312.25	314.43	317.34	313.24	317.65	310.6	316.27	313.02	315.58	318.7	314.68	314.06	319.7	321.08	308.91	315.84	312.46	306.52	320.02	316.61	313.09	310.74	315.53	313.42	314.25	308	311.93	317.25	313.98	317.26
296.97	293.58	297.06	301.94	295.47	293.95	296.07	299.23	291.12	297.23	288.64	296.73	296.04	291.72	291.72	291.52	298.02	289.58	301.52	295.93	292.07	297.11	293.57	295.42	298.16	291.64	294.17	289.75	296.21	295.83	296.26	298.71	297.36	297.04	296.42	286.67	295.69	291.66	287.9	291.22	302.66	297.52	299.83	291.36	289.23	294.4	293.89	281.79	291.75	291.83
330.44	331.2	324.56	326.36	329.85	329.6	331.56	325.95	336.61	324.68	323.62	327.8	329.55	331.48	325.37	326.2	333.85	328.26	327.78	330.92	328.06	334.58	336.31	329.82	333.72	328.03	325.97	328.97	330.5	326.76	327.41	321.53	329.15	325.05	329.91	329.1	329.97	324.72	328.79	332.12	327.86	326.25	327.55	330.8	333.91	327.62	326.33	327.79	328.98	326.73
301.8	301.52	302.1	299	297.2	307.23	299.69	310.78	308.4	300.5	305.86	308.7	301.45	302.08	302.78	297.98	309.02	303.58	304.65	307.88	303.23	304.79	300.81	296.16	290.77	296.23	309.16	290.53	302.74	308.39	304.54	304.85	310.65	309.48	303.59	296.41	306.31	307.07	307	304.67	301.48	302.35	305.06	307.31	298.6	301.17	308.99	308.34	306.39	298.16
320.5	315.94	314.92	319.67	315.92	307.45	312.35	315.16	311	314.74	317.93	311.67	316.53	314.05	317.84	315.15	311.85	311.09	322.49	305.66	316.79	322.94	317.8	317.57	314.99	316.76	314.65	306.77	312.14	314.1	315.9	319.83	317.8	312.26	309.22	318.39	321.66	313.63	313.78	320.99	315.07	315.51	313.75	305.53	312.51	313.71	315.32	319.13	320.87	318.43
313.08	298.76	308.09	312.26	312.56	303.15	307.63	313.47	315.08	313.14	308.01	310.23	303.17	311.46	312.74	308.97	302.91	307.91	308.96	306.88	305.9	310.5	308	303.68	312.87	311.36	303.85	313.29	310.09	306.81	320.63	311.21	303.58	315.61	313.21	311.65	307.34	308.8	314.79	310.59	311.36	313.28	318.7	311.22	305.13	311.25	314.11	310.91	310.97	312.68
315.3	311.05	311.72	311.2	312.65	313.44	317.77	306.15	317.52	317.27	313.5	311.9	311.49	307.13	312.67	314.71	311.24	307.4	305.51	309.62	312.15	313.5	309.36	302.96	310.64	311.23	314.24	316.29	305.29	319.78	307.93	318.37	313.16	310.36	312.08	307.57	309.33	313.25	309.08	315.8	316.37	321.63	316.98	315.01	313	310.54	317.1	310.65	312.24	312.44
326.53	328.05	321.21	329.13	327.02	322.35	327.64	317.66	320.3	323.38	328.54	322.26	325.04	318.77	321.14	325.41	323.93	334.5	325.12	317.06	326.37	323.11	323.24	325.56	325.25	324.87	325.95	321.83	318.12	325.77	321.2	325.69	326.07	324.87	325.97	325.18	328	319.21	321.66	323.82	328.35	330.78	319.79	325.25	322.41	321.04	323.47	321.48	327.39	322.47
314.96	318.37	313.9	312.26	316.58	321.87	324.94	313.87	317.92	313.03	321.5	318.71	312.16	317.89	314.94	315.97	320.47	318.12	323.73	312.02	315.68	314.9	321.73	314.79	311.86	312.61	319.85	321.61	323.1	317.83	315.11	318.36	307.93	316.53	312.34	315.2	314.06	316.26	315.24	324.85	315.61	313.53	317.07	314.36	319.55	310.9	318.38	316.75	317.11	315.85
310.51	310.52	306.99	314.08	313.08	315	308.86	312.83	309.38	306.38	307.57	313.13	311.68	308.27	308.54	300.37	306.31	310.96	306.5	313.67	305.63	314.84	309.78	306.82	315.67	309.47	314	314.81	310.34	310.19	308.93	315.74	309.52	308.7	317.52	302.85	312.07	305.31	301.54	311.87	309.42	313.22	313.91	307.61	307.73	313.08	309.45	308.26	312.04	313.06
302.4	293.06	298.46	296.77	294.32	308.04	303.64	308.06	299.67	300.47	304.05	303.3	303.95	299.03	303.99	305.48	311.5	297.98	303.14	306.47	299.1	295.44	305.55	311.32	295.66	309.77	306.96	300.47	300.6	306.2	303.42	304.62	306.32	307.19	301.51	298.24	310.16	307.73	303.24	305.9	304.53	308.38	302.89	300.49	299.66	310.49	305.29	305.56	306.84	304.05
303.95	305.88	305.08	305.11	308.61	305.42	306.12	300.05	306.54	300.42	299.21	304.58	304.98	304.69	308.93	303.17	300.53	300.43	307.44	308.93	307.25	303.13	301.59	308.04	302.52	299.02	310.69	302.83	298.48	303.61	301.69	304.7	301.52	303.22	306.59	294.44	313.95	303.65	303.31	303.46	304.36	311.05	302.63	299.14	298.38	307.04	300.98	306.7	297.77	305.7
297.85	295.36	301.48	292.81	296.25	296.48	299.18	299.44	299.39	299.14	302.55	302.15	300.21	301.54	298.32	294.79	291.9	301.22	302.54	299.82	297.32	299.61	299.62	302.29	301.44	301.01	302.18	303.35	297.72	299.2	301.4	303.5	298.43	299.29	304.96	310.74	299.77	305.65	298.97	303.26	301.66	291.88	298.09	305.64	301.89	301.4	300.03	300.62	300.63	300.15
308.44	304.15	302.26	302.28	304.89	305.78	307.97	311.66	301.14	305.68	308.75	300.5	310.54	307.3	306.53	312.25	304.72	304.72	311.5	302.69	315.98	306.31	298.86	309.86	299.67	305.31	308.75	303.7	306.99	302.56	302.59	314.02	306.1	306.39	305.99	310.41	300.09	300.76	312.81	302.02	303.24	311.44	306.06	304.86	307.48	309.54	305.53	304.31	299.62	302.4
325.76	325.54	323.62	328.35	326.18	329.48	321.1	323.87	320.05	326.42	325.04	326.88	325.76	327.6	322.55	331.54	319.47	326.58	322.7	325.07	319.99	327.56	323.09	320.95	325.18	326.38	328.41	321.87	320.94	329.88	321.13	319.74	322.31	326.46	324.27	327.29	322.21	321.71	322.89	322.3	323.82	327.59	320.71	320.56	325.36	326.77	324.21	324.76	322.05	322.59
316.15	316.73	303.84	311.83	306.72	305.87	304.99	312.71	306.41	307.2	304.71	306.29	309.35	312.38	312.56	304.22	307.9	311.71	299.87	308.39	308.5	312.75	307.35	313.53	307.6	303.59	311.41	310.63	302.42	303.75	309.61	303.14	310.96	303.06	303.91	308.28	309.53	306.79	303.95	312.62	308.32	307.4	309.64	308.39	309	302.87	309.78	310.94	306.66	309.3
318.72	317.41	312.48	314.29	313.46	320.08	313.5	308.16	310.06	315.92	311.23	317.73	306.79	313.08	317.81	313.13	320.94	318.86	313.98	315.32	318.32	313.91	319.8	317.27	319.34	317.59	316.07	317.38	316.01	315.13	314.34	325.35	313	315.64	323.1	317.92	316.57	316.06	317.04	321.23	316.27	312.08	317.37	314.14	309.28	314.57	313.44	311.85	316.43	316.79
320.78	314.78	324.72	318.44	317.12	321.23	321.08	323.43	321.24	316.05	316.37	312.22	314.11	319.28	316.42	314.95	326.05	322.62	323.61	314.92	318.11	328.07	319.97	315.57	317.93	319.93	314.22	319.02	313.28	315.12	315.96	317.33	319.05	320.32	316.9	322.82	324.19	320.53	313.88	319.66	319.76	324.43	312.84	320.58	318.08	316.18	316.49	319.7	316.16	319.12
310.99	310.7	311.51	316.43	317.1	315.7	312.81	310.18	313.4	310.57	308.19	309.85	309.94	309.31	310.02	315.76	315.56	306.77	318.22	313.24	309.86	307.73	306.47	313.47	312.73	309.12	304.9	301.57	309.76	307.35	306.93	311.22	308.69	312.94	313.49	311.07	309.69	309.75	302.82	310.22	308.63	310.41	311.71	317.83	309.61	304.28	309.74	310.06	309.35	310.48
303.81	305.97	308.91	311.36	311.72	308.12	306.49	299.95	295.44	304.98	301.41	301.44	303.54	302.21	301.59	304.63	306.04	309.2	313.22	306.73	311.91	301.66	306.69	300.7	307.77	310.1	306.56	305.11	305.09	307.55	307.4	317.36	306.2	302.89	306.75	307.88	311.99	307.17	305.88	308.45	310.5	307.73	310.5	304.82	316.74	313.17	309.49	307.07	304.48	309.58
313.56	307.49	312.7	306.93	308.04	313.38	312.26	303.59	317.25	310.15	304.57	311.23	309.34	312.37	313.9	314.63	312.9	309.92	308.28	310.51	312.18	308.04	311	307.72	311.29	310.2	308.19	311.64	308.5	308.53	311.79	308.01	310.98	308.17	310.47	311.33	312.18	311.69	314.07	311.97	313.09	315.59	311.16	310.54	306.98	315.15	308.58	310.97	308.82	314.04
305.87	305.99	310.69	308.98	302.45	301.69	296.8	304.77	310.37	307.22	305.36	304.4	301.49	310.24	301.11	307.99	303.1	308.71	302.84	309.88	304.98	305.28	304.75	304.48	304.5	307.63	302.97	295.91	305.59	301.65	303.37	302.14	306.19	296.13	303.27	305.99	309.76	308.88	301.85	307.44	307.05	301.31	303.96	311.48	301.62	299.1	303.23	306.14	307.65	311.36
311.93	306.76	304.56	300.22	301.92	305.81	303.03	306.25	310.06	305.2	304.17	306.02	304.99	311.6	308.42	305.58	302.32	300.77	302.93	318.56	308.26	310.92	298.75	302.88	298.32	308.97	308.57	306.72	303.81	304.95	300.75	304.5	309.71	302.19	305.59	301.35	301.73	301.86	295.08	301.86	306.31	309.24	298.59	311.85	300.96	301.2	305.17	303.29	305.77	309.46
301.87	297.55	298.58	299.95	301.49	299.11	307.12	306.73	299.48	299.12	298.59	301.66	294.86	311.17	299.52	299	297.49	296.4	301.74	292.88	300.68	301.34	302.21	300.95	302.45	302.67	303.09	309.86	302.97	297.83	301.82	304.15	304.06	306.5	305.4	310.6	303.77	302.14	307.07	296.8	306.79	301.15	305.51	302.82	309.23	311.18	303.47	301.76	299.51	303.19
303.93	307.35	306.18	307.03	304.52	310.05	306.51	303.58	295.33	311.54	308.77	304.52	306.64	310.23	298.92	302.92	300.38	310.24	297.93	307.22	308.49	309.74	304.4	305.13	309.36	306.79	304.75	301.33	301.9	310.57	314.46	305.61	305.22	304.98	298.55	300.81	306.2	297.59	308.67	307.26	306.14	295.47	302.96	305.81	303.09	304.91	312.63	309.4	313.26	305.72
314.55	312.79	316.23	311.1	312.58	309.97	311.32	312.07	311.76	317.4	314.76	317.66	308.8	311.61	313.17	310.16	319.94	311.87	309.27	314.85	315.47	317	317.87	310.14	311.56	308.75	308.45	306.15	304.01	317.06	315.69	313.41	308.95	313.58	319.15	311.88	317.72	316.15	319.39	313.1	320.59	313.2	310.91	317.09	307.93	316.6	307.2	311.41	313.54	307
307.79	305.31	314.4	308.13	314.44	312.15	313.09	310.8	311.36	305.66	306.88	312.19	310.67	305.32	312.54	303.69	316.29	308.04	309.32	308.12	315.26	316.71	314.75	317.02	315.5	306.8	301.98	312.3	312.12	307.79	311.46	308.22	318.24	315.48	318.85	315.87	317.11	308.05	314.95	310.13	311.96	315.05	313.36	309.79	316.24	314.21	317.73	308.77	306.69	304.19
314.91	307.51	310.47	310.46	309.92	310.61	314.78	319.47	314.03	308.66	311.49	312.3	318.26	314.75	307.75	317.03	319.04	302.88	314.01	311.8	312.85	307	310.81	317.33	306.92	312.33	313.71	311.68	311.23	313.95	315.83	314.42	309.22	311.25	313.47	309.25	310.26	307.63	316.89	314.95	311.62	307.64	316.18	315.05	311.26	308.8	312.43	309.41	321.35	313.33
323.19	320.73	321.47	322.69	325.97	329	327.1	324.42	327.82	326.2	324.39	325.15	332.69	331.22	330.93	330.02	325.88	330.2	333.28	325.67	336.5	329.39	331.93	324.44	329.18	328.18	329.8	329.46	327.6	331.24	332.17	322.68	328.73	329.95	331.41	325.69	329.32	324.88	320.67	326.94	331.67	330.1	322.42	331.7	325.13	330.9	322.4	331.12	323.06	330.57
314.11	315.68	318.95	315.11	313.23	314.29	305.58	313.81	307.52	315.61	316.86	312.9	312.12	312.57	306.71	312.79	308.24	317.64	313.41	311.05	319.83	305.44	308.11	319.51	309.94	308.07	308.77	311.67	308.97	312.86	307.17	316.84	303.27	312.42	312.68	308.46	311.6	311.5	312.17	316.06	308.55	313.45	308.94	308.29	308.42	310.6	310.05	315.87	314.7	308.33
293.35	302.46	305.45	298.76	300.38	297.73	295.12	306.48	304.1	309.09	297.67	296.06	305.35	305.25	297.59	303.8	306.3	300.94	307.31	296.62	306.47	300.86	299.13	297.14	303.46	304.62	304.79	305.93	300.34	302.86	302.3	297.56	295.83	302.92	299.35	299.15	299.3	302.73	302.87	304.95	307.4	295.7	302.5	308.31	298.41	301.54	300.27	301.21	308.36	304.28
317.16	320.58	314.26	317.25	307.88	316.37	314.21	319.15	316.4	314.89	314.89	312.78	320.14	315.13	314.6	317.37	324.68	309.58	320.95	319.1	320.02	320.19	311.83	319.71	321.57	317.76	317.59	314.35	317.97	310.25	313.78	316.92	318.36	316.11	313	316.44	316.46	311.48	317.65	323.31	316.28	309.49	320.8	309.79	315.73	319.78	320.03	310.22	314.82	317.93
294.74	306.8	297.96	305.25	305.72	304.4	305.67	300.96	305.11	306.07	297.85	311.78	306.11	307.66	303.55	304.79	293.6	297.89	297.02	300.86	305.21	308.22	301.07	299.03	302.11	300.64	303.01	296.12	305.53	302.83	295.43	301.2	299.64	299.1	301.98	298.97	300.82	294.44	301.45	300.61	296.02	299.09	294.72	297.88	294.17	305.22	306.7	297.16	302.11	303.16
327.45	318.43	324.73	325.99	328.76	323.27	323.68	324.99	328.24	318.85	328.68	327.89	322.57	326.37	321.14	323.85	327.14	321.88	321.62	325.15	329.99	327.52	323.43	330.71	325.23	317.37	329.91	323.86	332.2	330.51	328.33	319.92	324.32	320.94	324.67	329.95	316.03	322.08	325.63	328.43	328.82	322.78	327.31	323.71	321.84	328.86	324.75	326.29	334.12	322.24
308.21	301.28	299.95	304.66	303.23	302.65	306.36	304.44	300.17	307.37	305.88	313.23	302.13	288.4	303.48	305.16	304.38	302.01	303.51	299.37	309.92	300.54	300.35	304.93	306.65	313.46	304.88	301.11	306.46	303.23	308.19	302.78	311.48	296.87	297.13	303.71	302.74	303.65	306.81	298.66	303.17	303.36	300.7	309.73	304.27	301.3	297.67	304.93	307.78	299.49
302.37	303.86	303.75	309.42	311.4	305.73	310.64	301.62	304.03	295.93	304.72	306.77	307.48	294.25	293.34	304.83	306.81	303.59	303.62	299.01	298.57	298.37	298.33	303.25	307.77	302.11	298.19	303.07	300.5	319.5	305.87	309.87	299.39	308.81	301.13	300.06	297.62	300.65	303.32	300.8	299.97	301.73	309.9	296.6	306.62	310.2	306.48	308.74	302.18	297.23
319.12	321.83	313.95	309.4	306.39	313.79	315.34	309.4	314.1	313.32	313.37	319.64	309.36	311.13	310.54	313.36	313.11	326.43	312.94	313.83	321	310.85	311.09	318.35	320.62	311.4	317.34	316.51	323.44	311.87	313.74	316.66	303.7	313.7	313.2	318.94	316.8	321.97	315.57	322.09	318.08	315.49	317.71	314.2	317.44	316.78	316.06	317.38	312.58	315.72
309.13	319.11	310.27	307.74	313.84	314.1	312.08	313.65	315.02	311.19	307.15	311.38	317.16	314.83	311.11	310.36	312.94	315.39	311.13	307.82	316.43	312.61	311.57	320.2	314.21	309.94	308.97	315.17	316.84	317.49	316.61	314.2	310.98	310.68	311.88	311.07	313.82	315.63	316.27	313.49	308.88	309.38	319.88	317.54	311.73	314.13	312.8	307.26	312.14	320.86
317.8	315.05	314.55	323.3	322.26	321.16	310.46	318.89	319.99	313	315.52	328.15	317.13	314.32	324.47	320.17	318.9	319.21	324.14	316.54	323.08	323.41	316.99	314.69	314.44	318.35	315.54	320.58	314.38	311.58	321.56	315.44	322.73	321.82	315.34	318.53	313.27	319.38	318.53	318.77	322.05	328.2	316.43	317.01	314.31	320.6	317.3	318.63	318.34	316.23
305.05	305.02	294.62	316.39	308.5	298.91	299.91	304.72	307.54	304.57	302.42	310.15	304.68	306.28	297.95	309.23	301.9	308.55	305.3	302.74	302.9	299.9	297.2	308.65	301.17	303.49	307.9	301.77	303.6	300.72	301.19	308.93	307.89	300.06	307.16	304.99	301.51	299.07	303.92	293.33	302.54	299.45	298.76	302.69	309.78	307.19	310.28	306.85	295.65	304.24
314.04	324.46	325.97	317.77	323.95	315.89	318.67	318.43	314.58	316.98	313.51	314.37	323.48	318.14	315.19	315.39	314.69	317.61	320.24	314.41	311.75	313.63	317.55	319.39	310.99	316.38	317.81	318.3	320.38	313.24	320.77	319.08	313.53	312.07	314	314.35	327.51	315.24	323.44	316.86	317.38	315.61	315.68	312.07	314.97	319.6	316.82	326.05	306.92	316.68
310.94	312.96	315.62	311	312.96	320.7	317.02	315.23	317.15	309.95	313.84	312.68	306.11	311.21	316.62	318.26	309.38	309.69	318.74	328.06	316.09	309.45	316.62	310.69	311.6	315.11	315.92	316.05	316.07	310.81	308.9	311.78	313.55	317.02	312.65	306.67	316.43	314.23	316.29	310.02	312.37	314.48	315.37	316.4	311	313.55	321.22	312.72	306.68	308.58
296.19	304.72	290.96	290.51	293.44	301.15	297.21	296.13	302.39	295.35	297.43	296.17	291.2	304.42	292.42	295.87	300.33	296.84	289.45	290.41	294.9	292.5	286.06	297.88	298.05	294.38	286.8	291.21	293.05	291.5	291.38	287.76	293.77	289.53	293.38	291.5	302.16	293.65	290.15	295.83	292.61	288.31	290.27	294.04	296.01	290.87	300.64	288.73	295.95	295.05
310.16	316.85	314.6	310.88	313.8	312.68	315.29	311.6	314.57	315.92	314.35	314.87	312.48	320.62	308.9	313.48	312.59	309.14	310.88	322.04	312.84	308.33	314.52	313.93	316.24	310	319.17	313.19	308.47	315.69	314.41	307.2	316.49	317.51	303.07	316.63	316.81	314.69	318.72	315.02	312.1	312.39	313.5	316.04	312.18	311.91	316.72	315.92	306.69	320.18
307.36	315.1	309.5	316.86	312.31	312.24	314.05	316.24	311.04	316.53	310.48	312.69	314.47	311.99	308.99	318.04	311.31	313.59	313.76	318.86	312.83	315.34	320.43	310.14	314.97	316.22	318.26	312.84	314.41	313.47	318.42	310.32	315.52	309.19	317.9	311.75	315.73	313.4	305.79	309.94	314.98	316.55	319.25	318.84	314.98	311.47	312	313.71	304.55	313.59
315.69	309.74	311.2	313.21	316.26	309.37	318.5	315.76	319.35	311.63	320.86	311.63	305.91	324.08	317.43	311.2	312.14	310.15	313.08	315.41	328.65	315.43	311.75	310.17	314.32	314.38	318.04	316.33	306.53	305.53	311.16	313.38	312.62	319.69	313.44	316.68	319.85	316.17	313.92	318.62	312.12	316.72	311.08	316.09	308.79	315.9	314.28	310.43	312.75	319.45
317.08	310.93	311.33	322.23	312.44	317.98	316.3	314.32	311.17	309.54	316.76	313.05	311.68	317.29	324.86	314.51	312.1	314.3	317.14	320.79	317.31	324.52	315.3	312.99	315.53	317.11	314.61	310.46	320.42	316.45	312.71	318.95	317.01	325.77	314.92	316.97	310.5	312.55	318.22	312.18	312.41	317.75	318.06	315.32	312.97	322.01	312.91	315.63	313.06	316.49
310.95	311.38	306.24	306.73	305.81	302.83	294.18	304.11	303.63	308.21	305.14	310.8	307.36	309.9	309.14	304.1	308.06	303.4	310.6	307.81	314.96	308.84	304.16	309.72	310.14	313.88	311.09	314.25	305.34	311.52	299.18	301.79	309.32	300.32	313.89	310.43	307.91	300.7	304.07	308.72	308.81	309.51	300.43	310.35	307.52	309.43	306.98	308.31	309.8	310.53
326.21	326	329.66	327.03	328.85	331.66	327.93	325.73	326.76	331.63	327.52	327.61	325.52	328.97	330.55	324.24	322.02	329.08	328.74	326.9	320.22	324.31	331.29	325.3	323.58	326.67	326.17	326.66	327.16	330.09	322.29	319.74	327.52	322.62	332.36	328.09	328.56	324	327.24	327.56	328.3	326.77	329.09	330.72	329.04	326.74	318.74	323.94	329.92	334.7
317.61	314.84	315.02	311.26	310.44	315.71	311.61	309.66	316.03	315.3	312.52	313.62	315.85	310.38	322.49	309.9	318.7	321.38	318.79	316.17	316.92	315.14	315.14	313.3	314.77	314.03	323.92	312.54	308.68	312.65	314.97	316.07	316.39	305.48	317.3	319.72	321.88	315.23	315.35	323.16	312.55	310.03	317.23	314.99	310.67	307.59	314.51	308.72	311.96	312.37
314.79	304.39	317.12	310.82	309.74	314.49	316.58	316.4	319.78	313.79	312.22	321.31	314.32	309.31	321.39	313.83	318.87	314.43	310.7	307.72	308.01	315.11	311.37	313.05	312.31	313.34	311.62	309.23	308.37	305.38	318.8	315.03	309.14	314.4	310.22	318.31	310.8	308.72	317.22	307.07	310.58	312.07	309.61	309.82	318.45	310.27	310.78	314.02	311.57	312.02
303.68	307.43	304.44	309.73	306.12	304.52	310.75	310.18	301.08	306.05	309.2	303.4	304.59	312.24	308.07	310.25	311.33	305.21	307.67	307.47	312.44	312.56	302.28	308.84	306.21	301.8	308.9	305.89	302.6	304.92	300.04	310.01	303.65	307.28	314.34	305.2	313.13	302.67	314.68	309.59	304.93	302.45	315.46	307	303.98	309.04	307.07	310.62	303.4	308.98
304.56	296.48	298.78	304.34	309.45	303.58	301	309.54	301.48	302.14	304.47	303.5	304.52	299.04	308.27	299.54	309.11	310.45	307.89	302.19	304.89	311.6	301.45	305.93	303.68	304.33	301.9	295	300.36	306.37	308.73	300.19	306.88	310.73	301.22	313.31	305.28	304.7	303.5	302.52	306.26	301.36	303.31	296.39	307.29	301.93	304.75	301.25	306.55	301.31
312.07	319.06	319.48	312.63	308.38	320.56	313.72	315.28	313.99	314.37	318.96	313.51	308.28	314	313.91	317.7	313.42	307.06	308.06	317	318.96	317.1	317.21	319.38	315.12	313.49	316.18	312.81	316.53	318.26	312.84	315.69	316.62	317.1	318.84	321	317.81	308.66	318.42	313.56	312.77	311.55	311.63	316.7	321.21	308.87	313.41	317.15	320.08	316.52
301.08	295.23	302.33	302.58	309.5	297.25	304.78	303.44	301.45	302.97	293.54	304.41	301.85	307.25	306.61	302.9	300.61	295.37	304.44	302.29	310.43	301.37	301.42	310.04	304.17	302.55	302.96	301.77	301.65	301.15	305.14	306.4	298.72	304.56	296.77	314.49	301.22	305.74	301.96	296.43	308.04	304.01	292.48	311.16	307.91	304.81	299.26	300.63	301.89	304.1
323.68	330.99	322.32	331.83	332.17	331.59	328.08	325.53	328.06	324.46	329.94	328.2	327.79	328.73	321.91	327.44	322.65	322.96	331.02	328.7	328.18	325.18	326.98	333.64	329.18	328.62	325.9	334.07	325.79	323.82	328.4	328.68	324.29	324.2	323.56	326.49	321.71	326.35	332.14	325.66	328.82	324.09	325.31	328.1	330.07	325.71	324	325.43	329.91	330.65
305.88	296.84	312.03	306.49	300.15	303.01	308.96	304.41	304.77	302.18	305.12	306.12	304.52	304.19	303.33	298.51	301.68	309.49	298.37	296.53	304.99	305.8	299.62	306.36	307.19	291.9	305.44	296.64	305.3	313.03	302.54	298.38	300.14	305.07	303.7	297.4	304.97	300.76	306.92	302.47	297.53	302.66	297.89	295.78	304.9	296.79	301.68	293.13	300.44	296.62
305.16	313.65	308.95	304.62	302.63	308.23	308.4	302.73	304.16	302.59	300.93	300.47	305.74	308.65	305.38	298.76	303.23	305.42	303.34	306.71	300.83	303.29	301.3	298.69	297.65	307.18	302.23	302.93	303.16	302.01	305.18	302.08	303.62	306.07	308.24	304.29	292.65	306.63	300.26	304.03	303.42	306.76	304.51	305.11	302.9	308.48	309.93	299.84	304.72	302.22
315.64	319.66	313.75	314.85	319.94	315.98	322.64	318.58	318.33	326.4	316.76	317.74	318.94	317.16	322.86	322.26	315.29	319.54	322.6	317.04	319.01	312.15	332.24	322.13	315.91	327.54	323.94	315.47	324.37	313.64	321.36	328.71	315.07	318.1	316.17	317.86	316.95	321.17	319.03	315.49	320.7	321.55	319.33	330.33	323.07	322.45	319.82	319.71	320.45	312.79
313.22	311.2	311	319.77	312.19	318.15	312.78	310.98	310.76	311.51	304	316.29	306.14	311.24	300.89	312.7	313.49	313.27	311.21	312.91	314.14	312.14	316.06	313.82	312.15	311.68	314.35	307.97	312.22	310.54	314.67	306.96	313.7	312.53	313.02	305.4	320.39	314.55	310.73	307.65	315.08	308.56	313.51	311.38	312.01	308.88	311.01	313.57	307.81	310.27
319.05	320.57	316.71	323.02	318.83	322.91	314.61	316.44	321.26	322.1	321.57	321.89	323.95	325.05	319.65	321.13	319.77	321.49	318.64	320.95	316.87	315.56	314.76	321.12	323.56	316.45	316.4	321.87	315.42	322.77	320.32	326.47	313.3	315.23	323.47	325.88	319.41	319.42	318.17	316.32	319.08	320.75	318.14	320.95	317.74	319.71	320.68	320.41	318.61	321.75
289.18	300.28	300.28	298.64	298.99	295.67	294.49	289.71	288.72	293.68	295.18	295.04	291.01	293.7	290.77	299.75	291.65	291.92	293.53	287.37	295.33	285.41	289.18	295.55	299.04	290.83	293.45	290.03	300.1	296.88	298.62	296.44	294.12	297.22	296.94	296.99	291.45	293.98	294.77	295.92	294.11	289.36	293.88	297.05	293.16	294.57	290.75	296	296.8	289.17
299.74	297.72	301.94	296.15	297.85	293.74	307.44	301.68	304.86	307.76	297.59	301.17	296.04	292.91	304.52	309.29	297.59	300.36	298.73	301.27	298.95	299.18	294.06	308.45	296.62	303.87	306.29	298.52	303.01	301.15	299.85	295.15	297.88	297.27	295.49	303.77	300.81	297.69	298.32	301.54	300.23	305.34	297.69	295.95	296.91	298.29	293.32	297.18	291.41	300.51
306.74	307.28	301.9	313.15	300.98	301.24	303.12	299.95	303.71	313.79	293.18	301.28	309.09	301.92	304.2	305.68	299.31	298.6	310.98	304.83	308.85	298.81	306.76	308.34	304.04	301.35	306.19	308.17	301.86	304.77	301.96	310.42	304.05	305.55	303.53	308.53	308.58	310.03	308.01	314.14	302.62	296.88	306.06	301.19	304.83	309.15	307.84	305.2	310.51	307.4
300.38	302.03	297.4	298.78	307.26	299.31	294.49	312.25	303.69	295.22	297.13	305.3	301.77	298.77	300.36	304.52	307.66	299.27	295.04	302.91	305.59	307.65	300.99	297.52	294.12	297.4	304.89	307.02	305.38	302.17	298.14	303.66	306.59	299.36	298.17	298.65	303.8	301.64	306.43	298.93	302.82	303.88	303.66	303.65	299.55	300.95	301.81	303.27	300.84	304.57
312.45	313.6	311.32	317.88	309.08	314.12	316.69	318.31	306.65	317.53	312.82	309.51	320.29	315.73	309.51	310.93	309.77	311.8	317.76	310.59	311.38	311.22	311.49	315.24	314.88	317.44	310.03	313.59	317.68	312.73	309.08	311.6	312.7	309.15	312.55	314.01	316.23	311.76	310.92	316.69	315.3	318.41	319.47	305.22	317.81	310.46	305.96	310.75	320.18	309.53
309.32	306.66	312.56	306.12	302.69	305.5	307.71	304.62	302.38	305.36	303.5	307.33	309.3	300.59	307.57	303.64	305.04	305.82	312.68	305.8	303.66	305.22	304.86	306.62	307.1	304.4	307.69	307.88	301.92	301.83	310.52	300.45	305.75	306.13	303.06	304.85	305.42	308.46	299.27	306.85	308.54	309.53	308.11	303.67	315.98	299.64	307.64	308.85	305.21	309.79
303.22	313.07	308.79	305.94	301.21	306.97	303.11	306.4	305.59	305.6	306.16	310.29	306.53	307.37	303.03	303.2	305.74	303.13	308.36	306.13	307.69	303.17	306.59	302.32	301.42	303.27	302.74	301.84	303.91	304.98	306.67	300.68	300	299.68	304.41	300.88	304.72	308.3	303.76	308.77	302.01	302.78	304.78	299.73	305.23	306.9	312.6	300.54	309.01	304.38
307.56	304.25	305.62	309.98	310.01	304.09	304.36	302.46	306.94	315.1	307.27	304.26	306.5	306.17	291.16	303.3	306.63	299.41	299.89	294.8	301.05	303.83	303.33	301.89	308.01	298.59	300.51	296.17	307.16	301.59	311.26	298.28	299.25	304.24	297.03	299.15	303.85	310.79	311.29	298.31	306.8	306.1	304.49	310.99	298.58	308.61	302.78	306.73	298.06	301.7
307.81	313.67	308.15	310.84	310.11	316.23	308.82	308.26	315.18	310.21	305.46	309	303.32	304.25	312.5	311.41	311.13	316.11	313.64	306.92	312.4	316.23	309.18	311.65	307.65	309.88	310.02	312.28	309.47	310.35	305.01	311.13	309.33	313.35	305.27	306.58	312.95	311.3	309.06	317.79	304.47	306.68	312.72	317.83	314.37	310.02	310.7	313.12	316.01	306.45
295.99	292.53	299.66	296.37	294.95	296.52	287.93	286.82	295.17	301.48	295.33	291.69	295.07	297.36	291.06	294.88	297.52	292.81	286.74	295.25	293.73	287.47	292.29	296.98	293.25	290.23	290.11	291.16	294.81	287.71	292.05	293.47	292.52	295.69	293.75	292.11	289.41	288.89	299.9	302.62	297.47	303.96	290.66	287	294.09	292.33	290.03	293.71	290.96	295.29
320.28	311.4	315.14	322.41	304.67	315.53	313.07	307.55	308.04	305.76	316.19	307.31	317.46	316.18	320.05	313.41	307.32	311.68	317.12	317.62	321.43	310.96	313.25	309.54	308.61	321.67	315.16	312.38	310.41	308.4	308	317.49	313.08	309.36	311.3	319.88	310.78	306.11	308.09	320.54	310.94	312.27	319.01	310.67	314.48	322.71	317.03	318.31	311.23	315.56
328.5	318.22	322.78	322.76	322.01	326.82	329.62	325.31	327.41	324.78	320.32	318.4	328.16	335.77	322.9	325.83	324.7	324.33	322.34	332.53	331.64	321.38	323.54	328.75	327.84	326.99	324.15	327.64	322.78	321.03	326.41	326.67	320.23	325.94	333.39	326.65	323.35	327.67	329.41	324.75	326.29	317.45	317.54	334.4	322.49	327.45	325.69	322.74	321.72	324.76
294.17	301.15	303.52	301.21	299.81	294.82	300.68	295.7	294.8	301.62	296.85	301.04	300.68	299.76	302.01	298.05	300.15	303.2	292.28	292.33	299.37	298.21	300.94	299.39	296.95	294.81	304.63	293.5	293.07	297.96	306.51	300.82	300.7	295.57	297.79	302.89	297.21	300.79	297.66	296.67	297.33	300.35	300.97	294.92	298.55	297.43	293.2	294.24	300.89	306.81
310.75	309.39	296.93	307.85	301.78	305.04	305.2	306.79	304.17	309.25	303.94	312.33	305.21	306.52	300.77	299.56	308.28	303.75	305.9	299.81	307.75	306.85	310.1	297.77	299.89	306.82	298.81	306.7	298.91	305.54	306.36	298.2	305.05	304.86	304.66	300.41	306.56	302.74	300.76	308.71	303.33	301.12	306.33	300.91	305.57	306.37	300.02	307.18	306.16	306.92
310.8	307.66	302.54	313.04	310.14	302.57	306.62	310.44	307.32	309.28	311.36	306.19	311.03	305.88	303.38	300.29	311.31	299.61	308.99	306.09	306.03	300.75	306.52	305.03	306.02	311.44	298.68	308.44	303.63	305.46	306.67	303.31	307.66	298.25	305.56	310	307.39	309.14	305.73	299.39	307.95	302.72	309.47	304.45	305.77	298	303.7	306.17	308.06	307.52
315.82	318.38	322.5	313.81	316.81	320.85	312.78	320.36	316.97	313.82	323.82	307.61	313.07	322.38	316.11	320.44	309.26	315.02	310.2	317.93	321.23	315.59	318.48	316.72	312.64	319.7	316.32	316.99	318.36	315.37	311.51	315.71	315.13	319.85	316.29	310.4	314.22	310.75	314.81	318.73	312.92	315.61	311.52	316.12	311.97	314.58	323.19	320.59	314.87	317.81
292.42	295.62	298.75	286.13	294.82	305.05	293.76	294.56	295.05	290.74	294.69	295.89	290.67	294.04	300.44	304.57	297.03	292.95	300.39	296.54	297.32	296.88	300.32	296.1	298.66	297.52	296.17	303.76	295.51	290.18	301.08	292.45	293.09	296.07	295.66	294.85	301.09	294.9	293.64	295.68	298.69	294.85	297.31	297.76	293.32	297.09	293.51	290.52	295.9	294.26
303.35	309.63	302.64	306.04	308.35	307.04	301.51	300.23	304.37	306.66	297.73	303.74	295.43	307.44	306.9	307.93	302.62	309.75	303.27	309.05	304.32	303.83	301.85	309.14	311.8	301.79	303.3	311.55	311.08	303.52	306.45	306.97	299.39	297.44	306.96	307.73	307.8	306.47	305.76	308.19	311.07	306.02	307.98	306.06	305.48	308.71	307.55	308.03	306.22	310.23
311.84	307.81	300.67	306.5	302.73	304.12	306.39	304.77	310.14	306.49	301.63	310.24	311.79	305.56	310.53	307.92	298.33	304.01	299.4	302.35	314.23	304.88	305.98	303.16	302.89	304.59	307.43	304.59	304.55	299.88	308.18	301.56	304.38	299.27	312.12	309.05	305.09	303.03	304.03	306.03	302.75	294.74	305.53	304.77	305.41	295.03	307.03	295.81	300.17	305.25
295.6	296.27	293.13	294.32	301.84	296.85	292.45	297.3	289.97	297.98	300.39	305.41	295.15	292.07	293.56	289.86	304.17	294.35	300.3	301.5	297.61	296.72	301.25	293.31	299.86	294.97	299.04	294.28	298.98	299.96	305.21	301.31	304.36	293.12	295.8	296.66	292.09	296.09	291.05	298.77	299.02	303.6	293.36	295.18	293.28	301.7	298.33	301.69	306.85	298.17
295.27	299.92	293.09	301.76	295.74	297.11	303.85	294.92	298.71	296.48	295.42	295.54	294.2	291.24	296.08	293.46	302.49	295.08	293.12	303.14	297.49	290.41	293.57	294.25	293.46	297.89	293.48	297.33	297.18	292.96	304.25	293.98	295.29	299.42	296.97	301.68	295.75	293.86	298.39	304.55	302.8	297.55	294.65	294.28	295.82	294.25	294.99	296.4	301.18	295.95
301.86	302.43	301.87	293.01	305.52	302.41	306.18	297.75	302.56	303.53	302.99	292.49	298.5	295.78	302.01	302.16	299.27	299.64	297.04	301.27	299.48	296.48	303.16	307.58	301.58	297.9	304.64	303.8	301.44	302.66	306.48	302.48	298.3	301.92	303.81	302.08	296.53	303.61	305.26	302.34	302.56	303.82	294.5	298.46	296.62	298.12	306.69	301.63	298.73	310.58
292.25	293.64	309.04	292.18	294.47	291.92	293.95	288.71	298.1	297.15	296.68	302.57	291.54	293.36	295.67	295.57	293.66	294.05	291.45	293.85	295.67	291.06	292.84	294.81	296.1	294.73	288.84	291.23	298.86	294.47	297.93	294.64	291.7	290.28	284.87	294.09	297.04	290.5	297.12	297.38	299.12	293.44	300.61	294.79	293.15	294.39	293.74	295.53	294.76	292.16
313.13	317.34	314.38	323.11	314.13	312.03	318.65	308.19	317.58	316.1	319.63	307.13	320.77	313.91	317.87	316.41	314.05	314.72	321.58	313.27	312.82	313.56	312.9	315.65	318.28	307.42	322.63	317.69	313.67	314.22	311.31	309.52	310.96	313	311.54	312.97	317.84	308.33	313.95	322.17	312.42	315.24	321.09	318.21	315.54	321.95	314.61	312.16	322.71	314.69
317.67	306.92	309.56	314.64	312.01	309.5	310.05	313.57	316.07	317.65	312.23	307.34	311.07	310.72	316.3	314.47	306.76	312.96	309.97	310.57	308.69	314.67	304.63	318.84	310.94	312.69	313.11	315.18	313.81	313.32	311.42	311.19	314.75	313.12	314.17	310.48	313.02	317.16	305.82	315.63	312.4	311.12	312.17	308.71	314.11	308.41	311.03	313.06	310.95	317.09
316.86	316.96	316.22	311.85	314.35	315.65	310.44	321.33	317.67	320.31	322.15	313.95	312.28	316.55	313.4	315.69	314.67	320.1	325.73	317.45	314.19	314.4	316.68	318.01	318.57	319.66	319.44	314.66	316	324.26	317.78	324.77	314.98	317.36	315.99	318.06	308.89	321.57	325.45	311.09	317.45	320.78	317.55	319.9	314.65	324.83	320.81	319.29	322.66	314.04
319.35	313.09	314.02	312.13	316.77	316.59	314.87	315.09	314.07	314.66	310.43	321.9	315.58	308.02	313.01	315.21	322.21	307.48	304.74	311.68	312.43	320.16	318.63	312.55	316.64	309.4	311.83	316.55	316.77	311.31	320.97	317.16	316.22	313.72	314.43	316.42	315.64	314.11	310.5	306.63	315.36	311.3	307.59	319.62	310.97	321.27	310.03	313.7	311.52	315.44
316.99	312.8	316.65	315.43	322.69	319.77	319.05	315.68	319.89	321.36	312.04	320.59	317.26	320.11	317.78	319.5	316.29	317.91	319.02	318.04	311.93	318.2	313.79	315.02	318.12	321.06	316.49	319.48	318.22	315.78	318.99	323.32	317.35	320.59	311.98	312.81	314.35	322.57	317.72	318.55	314	320.2	320.45	314.59	315.77	322.97	312.35	302.08	318.65	316.09
301.34	302.72	303.51	296.11	295.38	299.36	305.94	302.6	292.61	299.8	296.59	298.74	298.86	299.99	299.96	299.98	305.42	298.44	303.47	294.53	304.49	305.56	307.56	307.76	308.4	304.06	303.37	298.35	298.31	299.07	305	302.2	297.64	299.17	301.07	303.21	304.23	296.35	299.16	296.9	298.84	300.48	304.83	304.06	302.62	298.12	297.86	293.5	299.07	298.56
308.79	310.99	314.64	317.28	316.12	304.52	304.24	308.21	311.89	308.92	304.21	310.08	310.18	306.61	313.44	306.92	303.98	310.76	314.32	310.66	314.5	313.09	308.51	318.68	306.08	304.39	311.38	308.83	306.28	314.21	305.69	317.06	312.97	307.21	313.19	316.91	312.61	305.8	314.88	312.76	308.06	310.43	316.07	311.33	315.87	315.25	308.93	307.2	307.2	307.61
305.51	310.15	313.72	308.96	308.41	311.73	311.68	312.18	309.59	314.9	316.01	311.71	308.59	314.94	312.38	313.48	312.59	312.19	305.59	319.53	308.76	301.29	311.21	307.63	313.36	306.71	308.19	312.23	311.82	321.05	314.35	313.68	314.86	313.84	309.63	313.64	306.63	306.75	309.19	308.46	303.49	312.63	309.35	308.53	313.46	314.43	308.98	311.55	313.64	302.7
301.18	305.16	303.94	301.12	304.45	307.86	304.1	307.07	310.59	302.75	301.34	302.76	306.75	300.08	303.8	298.85	304.99	301.88	304.87	299.02	307.93	310.51	309.94	306.25	305.29	297.99	294.85	302.41	306.43	302.96	301.18	305.84	300.66	299.3	301.27	307.14	302.06	308.64	303.21	299.53	307.71	302.49	305.05	302.95	308.5	301.66	300.9	298.09	302.4	305.2
318.17	320.66	317.09	315.93	321.51	318.49	322.51	316.25	318.12	314.09	315.75	318.82	320.2	309.35	307.16	319.81	319.87	315.4	316.76	320.52	314.48	312.44	319.45	316.29	315.59	323.33	317.32	313.48	315.29	318.74	321.06	322	320.27	313.77	316.31	316.76	320.14	315.43	315.04	328.14	313.66	315.45	317.05	308.3	318.46	324.77	315.3	319.59	319.78	322.39
301.24	304.36	297.82	301.32	301.42	302.87	303.1	302.97	300.61	303.07	298.43	303.62	302.18	302.26	297.96	298.2	305.55	305.37	300.69	298.99	308.84	308.16	303.18	298.79	301.43	308.08	308.01	305.44	314.66	301.7	306.83	297.38	306.12	295.37	303.36	295.17	300.66	301.66	311.86	300.58	302.05	296.57	303.61	295.17	305.88	300.99	305.28	300.89	309.69	298.82
300.2	306.07	304.84	312.55	299.64	308.64	310.64	310.22	309.12	311.62	302.77	308.96	304.16	307.24	306.19	304.77	302.03	305.51	304.33	303.77	307.27	298.5	300.06	300.72	306.44	299.35	307.05	308.8	308.7	306.66	299.35	310.23	309.21	309.17	304.52	302.8	298.95	318.19	304.22	308.4	302.57	304.71	309.6	304.75	305.47	311.61	308.7	306.22	299.07	305.29
306.82	312.77	307.81	308.65	308.16	313.77	309.23	305.62	305.52	311.55	300.9	304.15	308.67	313.32	305.47	305	309.58	308.13	315.73	304.76	302.82	301.54	300.91	310.31	312.62	311.26	307.4	307.78	304.2	305.91	305.04	309.71	305.84	305.47	302.92	304.19	303.78	303.87	300	308.37	306.02	305.78	311.49	308.24	308.12	304.2	317.14	313.61	312.94	312.01
298.31	303.91	290.89	305.73	300.33	300.53	301.86	302.61	297.65	300.46	302.97	297.04	304.98	304.69	301.98	293.29	296.32	297.75	299.24	303.94	295.5	298.02	302.42	300.34	300.6	302.98	302.22	297.92	300.25	300.54	308.2	299.3	296.26	295.3	304.8	300.95	306.61	301.18	294.92	295.33	298.45	301.15	300	299.1	303.88	297.31	300.17	299.11	303.34	305.42
310.28	312.75	304.49	310.29	306.19	306.34	295.58	307.04	308.82	306	304.16	298.92	306.18	314.6	301.36	311.47	295.94	312.62	305.04	306.97	309.52	305.46	304.29	308.6	305.57	303.77	298.85	305.45	305.41	306.31	299.47	295.05	297.95	307.75	299.37	299.17	301.21	299.96	305.14	294.59	301.86	299.92	300.23	303.58	310.48	298.67	307.22	305.2	304.42	301.41
325.43	320.93	320.81	316.48	324.86	320.73	318.21	322.52	316.35	329.88	320.51	314.83	315.62	323.85	320.19	320.47	313.59	320.43	317.45	315.09	316.18	315.86	321	311.45	322.39	319.3	316.7	317.2	319.46	316.36	319.74	320.22	319.44	318.05	310.49	327.78	320.2	319.26	318.4	319.46	315.35	319.09	317.37	312.41	320.17	317.45	325.53	314.55	328.79	316.62
320.94	309	311.38	321.57	315.02	319.49	314.01	318.33	318.35	312.43	312.47	311.83	320.25	313.73	314.23	314.27	315.51	306.91	312.06	313.32	318.3	309.08	314.73	319.46	319.49	315.36	317.49	312.91	314.6	315.17	315.43	312.39	320.51	311.63	320.83	319.06	318.27	317.57	309.86	311.89	304.74	310.37	312.4	313.65	312.23	314.63	316.84	312.11	313.88	322.17
304.48	302.35	307.21	300.46	303.49	307.5	304.52	300.65	310.03	308.45	310.48	303.89	305.6	310.88	304.53	304.45	308.66	306.56	305.6	313.18	303.12	297.82	304.16	309.86	304.61	306.83	305.01	306.56	306.46	310.67	310.34	303.41	309.85	312.44	305.01	302.54	304.37	308.75	308.09	305.44	307.85	308.71	309.29	306.26	300.19	305.82	300.24	305.26	298.34	305.38
315.21	317.04	314.24	316.52	313.14	307.35	312.27	312.87	311.53	313.92	313.06	314.9	312.88	317.27	307.41	313.63	316.39	315.07	311.31	315.74	316.63	307.69	310.99	315.12	310.69	319.58	319.17	313.88	312.94	318.24	306.36	317.99	307.28	316.05	317.58	316.22	310.32	319.33	311.3	309.86	312.69	304.76	313.24	308.86	312.74	315.49	311.48	317.91	309.1	311.48
312.5	308.72	314.45	315.84	314.68	316.28	311.23	313.03	304.35	316.52	312.4	313.77	313.36	315.74	318.5	309.73	314.23	319.02	317.7	312.66	313.3	315.43	318.77	321.3	314.89	321.03	312.9	312.35	313.9	317.91	315.63	320.75	311.39	313.96	308.44	317.61	303.61	320.63	310.76	313.9	316.26	315.78	315.59	316.91	315.31	316.71	316.82	311.93	319.53	319
321.37	318.78	320.99	317.76	318.97	323.94	320.97	317.56	314.95	319.7	315.65	315.02	319.18	317.89	318.21	313.81	328.65	321.44	320.88	319.63	320.98	318.17	321.13	316.75	319.35	329.01	324.49	325.29	319.17	318.3	310.14	320.95	318.17	318.88	312.14	320.98	323.86	322.02	321.44	320.54	319.56	321.63	324.58	316.88	312.77	329.45	314.28	311.4	326.11	316.09
320.34	313.99	322.3	314.42	318.79	309.57	324.88	324.14	314.68	311.73	320.89	318.06	319.32	311.98	311.54	319.93	316.49	316.99	313.54	316.93	318.63	314.13	314.78	320.3	315.96	310.45	324.88	312.05	322.84	311.9	321.05	312.51	325.68	316.58	315.84	316.75	312.78	311.65	312.95	316.29	310.27	319.68	310.44	314.94	320.97	321.36	322.41	316.51	318.63	321.57
327.31	331.18	333.44	329.84	330.8	330.48	320.62	329.73	334.6	327.12	321.71	329	321.23	331.27	330.49	329.27	327.56	327.72	335.34	327.4	337.97	335.06	329.37	329.1	327.36	329.76	330.05	323.45	335.33	334.64	323.81	330.96	333.14	330.2	326.73	331.37	331.93	325.19	324.26	336.19	332.79	334.51	329.22	326.15	328.22	325.75	328.65	320.63	326.2	326.18
305.64	310.1	300.12	303.46	294.85	302.05	302.75	297.91	305.23	308.66	296.94	303.13	291.58	302.12	297.02	299.92	303.22	300.37	309.39	311.05	300.5	302.33	294.5	304.59	299.74	295.84	299.41	303.96	301.9	305.64	295.43	299.97	310.39	302.31	296.22	300.88	305.84	300.89	300.28	301.41	298.94	303.68	299.1	309.14	302.53	307.92	306.54	296.8	306.29	303.16
313	319.51	313.21	308.8	315.9	318.88	314.42	310	308.03	309.68	317.43	311.1	313.35	315.81	313.19	318.11	310.24	316.68	309.11	313.11	311.24	316.56	313.07	307.4	313.98	312.89	313.03	316.49	319.11	311.71	308.9	313.19	315.56	310.53	313.68	314.63	316.81	312.52	316.08	309.6	311.49	306.44	312.83	313.7	315.15	314.79	317.5	317.68	315	313.76
317.18	315.85	315.54	317.2	316.49	309.12	312.12	312.93	317.35	322.9	311.78	310.23	314.73	320.8	311.86	322.43	315.61	307.98	312.43	314.69	314.01	314.57	313.52	314.58	311.49	314.73	317.8	313.66	319.92	316.63	320.32	314.35	310.37	313.74	311.87	313.96	313.74	312.1	316.6	316.24	307.81	312.05	313.35	313.62	311.54	321.34	313.26	310.96	317.09	311.45
302.66	304.79	296.1	305.05	303.45	304.11	305.86	309.17	299.99	297.21	306.42	299.03	301.74	309.21	302.23	299.83	296.04	303.96	302.9	301.77	308.68	306.93	307.9	302.67	301.05	303.99	302.27	310.47	301.22	299.46	306.36	312.11	309.57	304.07	303.37	300.82	299.63	298.49	299.07	300.55	306.9	301.33	304.54	302.98	297.25	307	306.02	305.06	304.72	297.85
299.44	300.11	309.9	303.33	305.49	307.18	301.9	300.84	297.04	306.12	305.16	312.74	298.74	304.74	309.66	303.9	305.63	307.96	299.67	296.9	302.24	303.19	308.4	301.37	310.14	304.8	303.19	303.74	304.82	305.4	302.98	302.71	300.37	299.62	307.43	311.33	307.2	305.45	298.78	304.52	304.29	301.16	304.78	304.89	300.95	312.34	307.86	307.1	301.97	307.52
314.83	312.07	307.36	313.27	316.14	302.73	317.8	306.05	317.25	310.25	318.01	317.33	316.95	316.33	310.48	313.93	318.35	313.96	312	316.76	316.83	312.36	313.2	308.75	306.01	308.97	319.06	322.76	314.48	313.36	312.71	314.09	317.27	315.41	310.93	314.97	313.43	316.8	320.42	313.87	316.92	311.26	308.74	313	312.62	317.89	311.39	316.23	314.31	317.63
318.96	319.6	321.58	320.89	315.37	314.44	312.74	315.25	315.85	314.53	321.48	320.37	317.8	318.73	318.86	321.74	316.72	317.22	318.3	319.71	322.27	319.28	323.52	317.71	317.76	324.12	325.76	323.35	316.75	312.68	321.33	319.71	324.98	322.64	327.68	314.96	319.35	320.06	321	316.38	318.81	316.42	315.99	317.65	318.82	319.83	315.22	317.08	323.17	315.59
303.96	308.12	306.63	307.7	301.85	308.74	314.17	300.2	306.25	308.57	306.19	309.06	311.17	306.37	303.11	309.42	305.44	303.09	317.3	305.95	298.42	312.51	309.5	311.29	310.8	305.06	307.89	300.61	301.72	309.25	306.31	312.53	301.56	299.56	303.5	307.68	307.09	303.07	305.44	309.29	304.84	314.97	313.95	313.71	310.12	312.39	311.02	306.63	310.41	306.79
339.2	334	333.38	321.27	330.27	331.97	330.2	327.32	328.38	330.96	328.63	323.09	324.3	329.99	324.21	331.73	328.03	326.16	331.39	337.94	331.46	324.75	325.68	322.46	329.81	332.4	318.01	329.98	327.25	327.68	336.33	326.88	324.82	333.29	329.03	332.06	329.39	328.1	326.29	327.76	329.36	321.94	326.17	334.97	325.38	331.07	333.91	329.04	322.6	328.94
307.53	307.01	312.62	301.91	306.42	306.95	300.71	304.56	308.64	309.31	298.28	298.59	308.63	305.25	308.3	302.73	305.29	308.3	304.33	307.21	302.54	304.69	300.54	299.6	312.88	303.57	300.39	298.74	308.49	306.52	294.39	313.18	302.83	299.12	307.11	310.54	313.07	305.07	304.74	303.58	299.93	301.44	303.09	297.29	302.22	304.2	304.24	307.52	302.06	303.83
306.19	307.36	300.69	301.4	306.2	309.5	307.42	298.45	300.82	299.24	300	304.92	303.25	302.95	301.75	301.9	303.94	308.38	301.75	297.84	298.86	299.26	310.28	309.32	305.42	301.34	303.81	299.45	301.42	303.78	293.07	295.99	301.49	300.07	298.36	300.91	301.42	295.75	301.78	311.89	302.65	304.09	302.05	303.79	305.12	309.08	296.7	304.24	297.71	301.92
309.52	314.49	318.78	312.24	321.24	322.76	313.46	314.9	319.19	318.36	308.67	315.02	314.94	314.48	317.08	308.94	315.72	313.44	315.25	314.69	311.5	313.72	315.67	315.32	310.19	316.64	321.56	307.57	304.42	316.82	312.91	315.8	317.63	320.73	313.66	318.69	315.53	313.15	308.62	306.98	319.02	309.88	317.82	314.26	314.43	309.63	319.01	312.03	320.59	315.93
312.13	311.03	313.9	319.81	316.94	313.5	313.1	315.27	311.46	315.48	314.33	311.43	310.21	303.39	310.76	312.56	316.62	315.63	314.68	316.03	313.8	314.55	316.31	308.01	313.65	310.6	312.3	314.22	308.19	306.76	311.5	315.33	316.99	317.29	310.61	315.56	311.26	311.44	311.99	309.85	318.25	316.76	311.96	316.57	312.96	319.61	315.78	311.87	315.93	309.82
314.07	309.34	310.62	312.14	321.21	313.68	313.76	317.84	313.68	317.14	315.47	312.15	313.14	319.16	311.68	309.74	305.68	311.18	315.66	313.02	315.25	308.64	312.96	318.07	316.96	314.28	314.74	314.06	317.16	320.12	309.2	315.96	313.03	315.98	312.94	319.62	320.99	315.45	311.02	314.13	314.04	310.94	315.5	306.26	314.6	307.57	321.71	317.11	317.18	315.66
306.41	310.3	311.84	310.6	307.03	303.22	307.97	307.97	307.36	316.02	312.11	304.45	308.45	307.03	310.72	308.68	310.58	309.73	312.36	305.81	303.49	301.72	308.74	305.01	309.75	309.7	310.93	308.61	307.3	310.3	313.86	300.58	307.35	303.17	306.85	306.05	315.46	305.3	309.7	303.06	297.35	315.43	309.82	308.37	313.16	304.78	304.24	304.3	306.77	317.61
321.12	316.27	319.15	324.09	315.14	316.82	316.61	313.28	315.17	315.49	313.02	321.77	319.8	319.12	315.81	317.12	321.44	309.12	323.72	319.74	322.63	312.09	316.09	315.71	313.87	319.31	315.69	314.56	321.62	312.52	317.62	316.15	312.14	327.94	319.08	319.65	319.94	317.1	320.99	319.65	310.18	323.48	318.4	309.15	319.36	310.76	308.49	315.77	311.41	314.04
329.55	324.78	328.7	330.53	324.79	330.87	333.41	329.31	330.62	326.36	327.96	327.14	331.84	329.33	329.62	332.41	330.38	327.67	328.87	321.24	330.2	329.67	330.47	329.86	327.94	333.15	321.92	324.38	323.7	319.79	319.9	328.12	324.16	326.31	322.86	331.73	330.82	325.16	329.05	327.1	334.05	324.8	323.57	332.42	321.61	328.06	328.02	319.77	328.65	328.88
313.15	319.92	322.21	310.78	314.11	319.45	317.61	321.38	308.23	320.97	318.67	324.76	313.89	313.98	324.09	316.1	323.18	319.49	315.12	327.28	321.93	319.85	319.38	328.52	313.92	322.53	320.45	318	315.14	319.3	315.45	323.51	320.03	311.86	318.73	317.72	311.01	318.14	315.62	322.98	319.49	317.45	316.23	321.71	321.97	317.41	319.98	321.91	315.19	323.36
314.55	312.62	312.56	321.67	324.98	325.79	309.27	312.92	318.07	313.09	321.12	314.33	322.39	318.05	309.93	320.08	317.12	318.1	313.11	317.64	321.15	314.45	323.79	320.53	314.54	314.56	317.67	319.77	314.6	314.43	321.53	318.88	308.39	314.02	313.3	314.59	315.48	319.59	320.25	319.17	320	314.94	309.9	314.72	313.56	317.27	320.3	314.92	316.17	311.25
305.66	306.85	303.98	305.89	306.98	313.68	308.13	310.02	306.36	301.49	304.3	301.39	300.62	298.49	304.57	308.49	309.98	307.64	305.92	306.34	305.1	310.25	306.53	301.52	301.18	305.09	302.12	305.98	304.93	302.66	309.88	303.93	308.23	308.56	307.22	302.9	309.23	311.13	302.01	303.84	313.87	304.44	310.41	304.52	304.21	305.49	311.8	305.59	301.7	317.83
315.17	303.9	311.5	300	307.73	312.47	310.26	307.67	313.43	305.69	306.45	309.15	305.75	312.44	307.52	306.96	308.25	305.74	310.75	305.88	306.83	308.29	306.63	306.11	317.16	308.66	315.04	308.49	312.83	310.24	304.28	309.09	303.98	305.26	304.22	307.63	311.64	303.57	314.6	306.69	309.28	315.36	309.1	312.56	304.19	311.74	309.35	310.32	306.86	301.41
308.9	306.27	308.64	303.26	304.59	306.61	309.48	304.8	305.29	308.88	301.93	312.96	302.49	305.31	299.83	306.11	301.83	310.8	311.94	305.88	305.4	305.94	301.86	311.24	308.13	305.11	311.67	295.24	304.7	304.06	304.04	305.08	311.82	307.94	301.64	301.53	302.15	308.83	299.54	308.25	302.53	310.28	301.25	311.76	301.06	297.91	301.93	312.04	309.71	298.75
307.52	313.1	318.51	316.58	317.16	325.18	314.15	320.79	315.27	316.58	315.2	322.18	317.5	320.73	314.42	315.39	319.1	315.09	315.93	317.31	316.87	313.94	312.03	313.78	313.59	319.04	313.77	320.96	322.86	314.16	312.66	318.06	308.54	319.06	320.91	323.92	313.29	314.09	320.49	317.91	310.44	313.11	314.56	315.07	316.68	317.35	316.33	315.68	314.29	317.62
310.1	303.92	305.83	305.04	299.99	306.31	303.57	304.8	299.89	300.85	306.66	306.62	302.45	298.23	299.98	301.32	300.61	299.99	301.74	302.23	304.87	297.83	301.62	301.36	304.36	305.9	306.82	306.79	301.51	300.31	305.08	307.19	303.2	299.26	303.46	311.75	307.43	299.76	299.74	306.63	303.95	297.45	310.46	302.44	300.89	306.62	305.07	303.7	303.63	303.38
306.28	306.76	302.78	300.78	300.71	313.45	301.36	298.59	300.13	302.68	305.05	311.95	308.37	301.27	304.99	305.09	304.81	303.25	306.06	296.83	300.23	304.36	308.32	301.83	302.19	302.2	308.95	305.8	310.84	301.46	303	307.62	306.64	309.28	297.27	304.78	302.75	301	307.32	305.78	295.62	296.08	308.76	307.03	306.23	301.34	299.95	304.53	296.75	305.13
305.22	304.07	305.61	304.23	310.74	312.76	305.39	310.09	309.88	304.44	306.36	306.68	310.56	309.78	301.21	306.92	304.86	304.89	301.71	304.32	303.37	304.23	302.95	306.84	302.96	302.26	302.71	300.89	308.5	306.82	311.47	307.89	300.65	309.49	307.07	311.51	305	310.92	307.41	304.92	310.42	302.28	305.97	309.85	301.55	306.79	310.32	304.61	303.73	303.59
308.49	300.93	308.68	302.41	306.79	304.27	296.62	308.15	301.42	309.86	298.6	308.64	307.9	305.33	302.11	304.92	310.66	301.5	306.55	302.74	310.66	304.55	308.99	314.86	303.04	303.99	304.67	309.04	312.64	305.33	301.62	306.39	307.74	308.08	314.38	308.56	308.18	317.57	306.64	313.41	307.13	304.68	307.15	304.05	306.83	310.8	310.72	310.56	306.9	311.04
298.69	298.22	300.39	297.75	301.1	296.25	297.76	293.56	301.92	303.19	301.64	299.21	300.31	295.66	296.98	288.84	296.65	295.85	295.93	300.66	292.95	294.82	298.65	300.93	304.67	302.54	302.82	295.75	297	295.23	299.53	293.33	295.39	297.64	301.61	297.17	289.44	304.17	299.23	300.36	295.01	292.72	293	297.38	290.25	295.66	297.79	300	300.46	296.11
301.9	296.55	296.96	295.28	297.71	300.54	292.52	296.52	291.74	295.63	294.76	303.5	298.34	307.66	300.26	301.14	304.16	302.76	310.33	306.47	293.11	301.23	298.16	298.19	301.42	300.63	306.7	294.29	309.38	299.82	297.48	301.9	303.14	298.3	297.44	299.68	291.44	300.98	307.97	305.96	304.6	303.36	297.11	295.31	298.01	300.3	302.53	298.29	297.29	303.19
316.21	320.56	318.34	322.8	314.78	311.83	313.77	318.09	312.84	311.32	323.3	322.46	307.96	314.3	313.42	321.97	316.61	302.5	316.84	317.16	319.59	311.76	315.89	310.27	316.16	318.64	314.98	316.2	315.4	309.51	315.63	310.05	317.52	321.22	313.66	311.57	318.98	312.68	321.27	312.94	316.43	316.05	320.43	316	321.62	313.92	314.79	312.58	310.47	319.64
310.05	303.11	301.86	300.43	307.68	303.21	305.67	303.82	308.03	303.42	303.03	302.87	300.81	303.31	308.72	297.68	301.64	302.73	301.01	299.42	300.1	309.68	302.7	302.55	303.06	305.62	297.76	303.65	303.71	304.08	317.08	299.94	297.47	304.91	302.76	305.26	297.5	304.15	304.44	298.76	303.82	298.25	308.68	302.76	305.73	301.76	300.75	295.34	300.35	299.75
301.11	304.74	302.47	307.46	304.82	301.32	304.55	309.41	304.78	298.64	308.34	307.91	305.11	300.09	300.92	303.1	302.25	305.63	301.62	301.36	299.26	301.27	300.75	304.75	296.32	299.96	303.13	296.59	297.97	306.76	303.68	305.46	306.18	300.68	306.33	303.76	309.7	294.61	310.27	299.57	300.46	303.68	298.6	303.27	305.41	300.35	303.29	300.22	301.18	303.45
297.88	296.97	294.25	299.27	298.38	296.54	288.89	297.73	299.72	296.72	296.31	288.92	296.85	297.17	295.36	293.33	296.65	295.39	291.11	295.46	298.21	299.57	300.46	296.66	292.29	299.75	299.56	298.79	291.12	298.74	287.45	295.51	297.65	297.05	296.69	303.14	297.51	292.77	294.94	296.87	292.81	290.77	294.42	291.18	293.36	297.63	297.03	298.67	301	296.91
316.1	311.76	326.06	314.55	316.27	316.33	312.92	309.52	313.66	322.53	309.74	317.03	315.01	315.94	316.19	313.3	319.21	316.42	312.54	311.97	315.45	317.08	318.87	319.7	308.07	311.87	312.01	310.83	318.09	316.02	320.95	318.02	324.52	317.1	314	311.45	313.89	321.04	317.94	320.67	314.58	317.27	316.54	315.62	315.51	312.38	320.17	323.95	318.5	321.64
324.93	326.2	328	327.52	319.42	326.82	325.19	322.49	316.28	328.34	328.77	320.04	322.48	321.3	326.16	327.6	319.4	332.69	330.15	324.45	332.38	326.85	323.57	327.27	327.73	329.11	324.77	326.3	323.02	329.78	331.35	327.77	327.95	323.79	323.88	330.33	327.22	321.71	329.88	328.48	320.35	325.36	319.94	327.18	326.04	325	322.24	328.39	326.14	324.48
305.47	308.88	304.35	303.73	309.44	311.42	297.49	303.82	306.99	307.02	302.4	305.49	306.58	302.96	307.93	309.63	305.03	305.24	308.34	307.22	306.61	297.5	303.97	309.86	305.32	302.13	301.03	298.7	298.63	305.48	307.65	300.42	300.67	303.71	299.95	298.3	306.44	309.86	309.06	310.86	309.8	297.2	306.22	302.31	309.17	299.9	301.79	296.66	302.83	308.85
303.89	304.08	303.94	314.31	302.46	307.45	306.39	302.78	312.55	308.47	305.77	301.25	308	307.58	308.38	313.15	302.68	307.45	312.07	309.55	309.58	308.07	305.73	311.09	309.51	306.58	308.23	308.19	309.5	310.53	304.96	311.53	312.46	306.54	307.74	302.95	304.76	306.74	315.61	310.98	307.22	305.96	307.24	302.55	300.86	307.5	299.77	303.96	298.48	305.13
300.15	302.05	296.65	305.93	305.8	303.62	307.29	297.64	300.2	314.78	303.23	306.07	302.31	302.37	307.38	309.67	308.22	303.93	304.67	312.02	303.32	303.74	307.23	305.63	307.2	304.86	300.23	307.65	301.8	308.24	309.44	301.16	306.69	299.01	305.56	314.98	304.98	300.42	302.34	309.13	299.56	299.77	304.79	302.79	304.24	305.98	314.23	303.25	311.28	304.58
308.65	301.49	300.47	295.2	294.6	302.22	292.35	303.11	299.43	301.34	305.1	302.41	297.94	299.44	304.77	304.92	294.93	301.78	308	300.17	292.29	294.7	298.72	297.32	294.06	303.45	306.08	292.35	301.02	308.73	304.93	302.77	305.72	299.79	302.6	298.48	303.76	305.2	301.9	301.23	301.09	300.79	300.16	294.1	297.17	299.36	307.24	300.19	301.17	298.45
306.49	300.37	307.62	310.64	300.5	301.29	301.17	303.51	307.05	301.03	299.8	304.93	297.42	303.54	306	307.41	300.62	305.71	294.85	297.32	305.98	299.97	303.23	304.25	302.04	306.99	300.56	304.84	303.58	299.74	306.34	311.2	306.81	301.95	305.66	297.65	307.7	309.63	308.64	307.33	307.2	309.28	301.88	306.75	306.12	303.83	302.89	306.93	299.02	302.83
309.08	305.72	302.81	301.97	299.92	307.22	304.01	307.48	313.86	302.32	302.24	305.28	308.64	300.5	305.83	303.66	301.23	305.87	303.37	307.16	302.99	308.51	315.44	308.04	305.11	301.98	307.16	303.5	300.06	297.59	304.69	302.5	308.41	309.99	300.11	299.65	304.04	304.26	307.78	308.95	305.5	306.83	304.39	298.65	304.88	302.77	309.1	307.69	306.65	306.08
316.35	307.98	311.08	318.68	318.29	315.3	318.25	319.11	315.12	316.39	312.64	324.15	310.92	324.21	317.8	316.58	311.63	316.51	307.68	315.18	320.63	318.74	314.85	318.09	309.03	313.25	315.88	320.82	316.16	318.29	313.95	317.07	315.45	313.76	313.52	317.98	322.61	316.6	315.46	316.97	315.31	308.79	312.89	312.39	314.57	318.2	312.3	310.7	319.34	319.64
303.9	305.31	300.47	304.19	297.06	308.33	298.61	305.86	308.5	303.76	307.4	306.16	302.49	304.21	303.58	300.03	307.96	303.24	302.78	297.61	303.72	304.36	300.72	300.62	308.74	300.53	301.38	294.96	307.05	307.55	304.4	300.27	302.1	297.06	306.02	304	305.84	299.88	307.59	297.68	309.82	299	300.95	302.08	301.65	309.76	304.44	307.49	299.12	304.99
314.51	315.29	322.73	317.7	309.24	322.12	310.43	323.05	311.25	304.59	316.65	317.66	311.27	313.44	312.73	313.29	306.15	312.1	307.3	318.66	310.22	318.14	316.72	309.09	316.23	318.15	312.32	313.87	313.54	317.36	309.76	309.9	307.61	316.98	316.27	311.86	310.75	324.11	313.14	313.57	314.32	308.14	311.87	327.1	315.87	311.08	308.59	311.39	321.51	313.31
301.78	303.23	307.35	308.78	305.29	317.45	309.95	302.5	299.24	304.83	307.07	309.24	302.45	308.03	303.22	300.76	307.33	302.97	300.47	305.58	295.59	299.93	304.45	302.96	305.43	298.08	302.96	297.39	300.12	305.53	298.58	305.32	304.45	307.05	305.66	302.47	300.2	306.67	304.09	298.19	303.68	303.75	314.12	305.86	305.88	308.41	303.8	313.1	299.53	300.39
315.11	312.06	317.38	308.15	308.31	310.9	317.86	310.77	318	315.56	313.13	319.33	310.69	302.39	313.1	318.08	314.78	314.98	314.16	323.35	309.61	317.03	314.18	317.72	313.54	319.27	316.85	316.44	320.5	320.82	315.93	310.73	315.64	321.44	317.42	320.37	312.65	315.25	323.63	318.07	312.94	317.04	316.35	316.78	313.19	302.8	313.78	318.39	318.59	314.25
309.76	319.25	309.89	312.04	311.78	312.74	318.56	320.08	314.17	307.69	309.57	313.66	314.11	309.02	314.65	308.46	314.22	316.6	316.59	316.87	307.97	314.28	308.81	313.24	310.86	315.68	302.76	316.93	309.73	316.7	312.93	306.13	306.41	309.48	317.29	318.85	305.58	314.53	320.19	311.2	312.65	312.35	310.53	306.8	314.14	314.8	317.01	310.85	317.8	315.27
296.25	292.7	280.53	291.09	289.82	287.7	297.52	292.47	296.1	295.31	292.7	296.62	289.28	293.97	291.23	296.88	291.85	287.73	294.37	292.17	300.22	289.98	286.49	286.5	305.71	290.2	289.21	294.68	296.86	293.86	295.76	291.44	289.51	296.16	290.3	289.55	288.72	292.33	292.09	294.48	294.13	293.57	288.55	294.25	297.04	292.63	298.43	294.69	287.92	293.53
314.23	313.47	308.64	307.77	310.07	315.63	309.69	311.8	305.82	309.78	310	303.92	307.56	309.77	304.36	308.62	306.71	311.36	311.9	305.24	307.17	311.71	309.8	309.32	313.88	306.95	309.09	309.37	310.44	311.13	308.98	312.51	311.48	313.76	307.02	306.93	316.33	306.91	306.18	309.2	307.21	307.69	303.95	312.52	310.48	309.52	307	310.83	311.61	303.81
302.48	305.22	305.56	308.4	307.16	305.9	307.09	303.37	306.9	307.28	314.29	311.52	304.69	301.04	303.16	311.21	300.77	306.29	311.88	304.57	309.93	308.17	307.93	307.08	310.48	306.5	300.96	302.78	301.78	309.01	306.07	299.24	306.59	304.79	306.38	305.71	299.73	301.27	297.84	302.72	305.21	306.49	297.04	299.02	310.37	300.02	305.43	307.33	304.98	302.74
312.38	312.37	320.73	322.66	312.82	302.84	310.06	315.53	313.27	310.89	319.61	321.4	325.41	311.28	314.97	317.53	316.99	319.12	316.28	314.74	313.19	319.04	312.31	311.43	315.52	313.86	316.12	314.66	320.8	314.91	320.67	316.68	318.67	321.37	314.64	316.04	316.78	312.08	313.7	318.69	316.39	322.28	314.59	315.96	312.05	318.29	316.3	310.3	309.33	305.5
307.96	302.34	306.14	306.97	304.78	301.86	303.79	306.77	304.25	303.61	304.72	302.51	309.93	301.22	303.9	309.78	303.99	299.92	304.51	302.78	308.5	299.09	306.01	311.26	302.76	309.62	302.24	308.74	304.64	300.64	309.32	299.57	304.14	310.37	309.93	303.81	303.62	295.13	303.17	305.12	304.65	297.94	308.21	304.47	307.92	303.62	303.31	302.35	309.49	314.82
298.18	299.33	304.81	303.78	302.93	307.36	301.34	302.77	292.8	301.19	304.54	301.12	301.11	300.78	310.28	298.48	295.25	300.22	305.54	299.72	295.87	302.84	299.55	292.59	301.73	303.6	305.04	299.84	297.49	302.34	296.29	300.3	311.81	297.16	300.19	300.4	301.51	306.25	310.33	299.46	301.49	306.38	300.58	294.3	307.65	296.22	301.21	301.28	301.57	302.14
312.77	317.83	321.54	314.74	314.55	315.36	310.5	315.36	315.72	314.08	316.66	316.4	317.66	319.4	310.25	319.37	314.29	313.84	311	317.63	312.81	319.9	316.57	315.77	309.45	314.08	318.69	311.2	315.99	319.23	316.42	314.81	308.29	319.92	311.88	312.33	313.87	313.06	308.33	321.36	315.96	312.29	313.2	314.12	313.68	317.44	317.32	314.97	318.06	315.78
296.8	291.19	293.42	300.43	290.14	293.07	295.58	290.13	293.82	292.59	293.79	291.84	298.07	295.75	298.11	295.88	296.81	296.62	297.79	292.05	298.81	298.31	296.11	288.03	299.82	295.05	298.99	299.31	290.78	302.67	299.74	299.54	294.77	292.98	296.79	297.9	296.57	298.69	294.37	288.04	294.66	301.91	291.87	300.08	291.12	291.51	305.96	294.17	296.7	291.12
303.6	299.46	301.09	300.08	300.12	300.69	298.87	299.59	307.59	301.82	302.28	301.99	305.05	297.02	304.4	297.95	296.64	296.87	302.2	302.16	308.27	295.7	299.24	301.58	299.65	301.18	300.44	298.67	296.67	305.68	298.98	306.98	299.42	301.43	304.53	301.63	298.78	301.49	302.23	299.58	302.58	294.68	301.27	304.08	300.35	297.87	301.07	295.31	296.11	301.08
302.12	295.47	305.74	303.75	298.12	298.11	295.92	302.15	291.61	299.71	293.05	307.83	301.46	295.33	295.12	293.46	300.53	294.87	296.84	295.89	296.1	303.57	289.68	295.94	298.15	299.02	299.2	300.78	296.7	298.82	296.28	298.74	295.07	296.53	297.73	297.92	290.46	291.04	303.07	296.4	297.27	293.72	297.04	294.8	294.37	296.36	300.33	291.75	297.43	304.89
315.63	313.68	312.01	311.54	309.79	316.46	312.65	313	311.64	313.86	305.53	308.51	307.78	314.84	315.96	322.8	317.53	309.04	320.74	314.94	312.03	310.93	311.31	311.55	306.56	310.79	318.09	313.73	319.36	311.31	312.68	318.4	308.17	312.19	313.73	314.16	316.58	313.11	310.16	320.37	305.11	308.94	310.86	319.46	311.41	310.35	312.57	315.77	311.26	310.24
302.85	298.28	306.99	302.22	306.16	303.16	306.23	305.58	295.94	309.35	305.7	305.46	295.76	304.2	310.31	297.07	303.58	312.09	311	297.65	296.91	302.65	303.34	298.55	300.99	306.3	308.94	304.79	307.11	302.91	296.26	306.08	304.78	303.63	303.86	300.18	297.24	304	296.61	302.17	304.38	301.72	303.66	300.87	309.3	299.68	301.75	302.4	305.45	297.53
310.77	306.93	304.55	306.04	305.18	306.05	309.77	301.56	308.16	304.47	311.63	303.68	319.95	318.98	302.59	312.37	305.66	306.51	307.29	306.95	306.31	310.54	312.21	312.16	316.11	312.67	308.53	307.97	311.96	306.84	317.17	307.23	313.49	306.9	313.47	315.25	304.02	311.7	310.93	309.48	310.48	311.55	319.12	310.18	309.73	307.41	315.71	316.17	307.07	315.23
304.54	297.24	312.56	303.61	309.53	301.02	306.12	299.71	302.38	292.83	303.97	303.86	306	310.4	306.77	309.05	304.7	299.03	300.68	304.25	304.43	302.27	302.59	304.48	311.16	305.86	306.64	308.98	300.15	300.84	312.21	308.53	306.44	305.84	294.01	299.22	308.38	297.78	296.85	306.68	299.08	297.46	300.63	306.78	306.26	300.63	301.69	303.95	305.8	301.31
309.78	311.39	316.91	305.53	314.15	315.89	308.67	317.62	313.46	318.26	314.88	314.83	311.95	310.51	314.05	319.56	316.69	315.29	313.9	312.99	316.31	319.11	312.12	315.06	303.35	309.98	306.73	315.93	313.05	307.7	311.81	307.94	324.39	315.75	313.74	310.92	320.36	313.97	317.46	313.71	304.66	312.31	314.01	309.66	312.53	319.38	310.57	319.07	314.35	315.32
310.69	319.81	324.1	322.94	318.11	314.48	317.41	316.32	322.61	316.83	313.65	310.57	323.47	319.07	318.26	324.22	318.89	322.28	314.01	315.28	318.53	321.19	317.52	314.01	321.1	318.73	317.39	323.48	319.06	312.1	327.78	307.93	312.3	316.93	314.15	315.52	319.76	316.76	321.2	322.2	315.72	319.53	311	317.51	317.51	314.93	314.71	304.43	313.5	316.83
304.03	302.16	302.71	297.48	305.97	303.12	300.64	301.79	300.2	303.57	304.6	301.43	306.02	302.29	303.69	303.55	303.55	299.39	305.06	307.59	301.33	305.26	303.42	306.46	301.34	301.52	294.53	306.49	300.72	304.84	295.56	309.75	300.78	296.93	302.44	307.46	301.34	305.46	303.4	301.08	307.73	301.37	303.03	303.16	307.46	300.94	305.03	297.38	300.4	307.17
313.75	321.03	318.68	318.9	311.74	312.7	312.53	311.12	316.98	318.29	319.68	313.94	315.83	322.7	316.1	317.35	319.43	322.15	318.62	320.69	311.19	323.65	322.81	313.86	313.79	318.36	314.31	318.78	325.13	321.22	311.33	319.71	322.2	323.87	313.89	322.28	322.65	316.3	311.57	311.52	321.92	317	315.42	315.16	322.53	317.16	324.11	320.94	312.67	314.02
314	314.17	314.25	311.69	311.42	318.75	312.6	300.48	318.22	308.45	311.04	316.48	312.66	315.13	319.34	312.46	312.56	305.79	316.98	308.15	311.23	311.74	310.86	318.48	315.51	319.09	311.56	317.92	313.69	311.53	318.12	311.83	323.08	315.58	308.88	317.14	307.74	311.83	312.79	317.67	317.92	308.51	317.35	314.76	312.74	313.73	311.48	318.21	315.8	312.39
319.51	314.84	313.44	315.54	317.87	314.45	314.97	308.53	313.02	322.94	316.29	315.54	315.38	319.27	313.09	315.89	317.6	313.19	313.91	318.02	311.41	316.8	316.54	317.36	314.03	310.48	317.87	312.9	306.56	323.97	318.87	312.3	316	312.86	311.1	312.9	316.48	314.36	308.58	318.43	314.99	309.82	316.3	311.29	319.91	317.69	321.51	326.02	311.77	315.13
307.48	306.47	309.43	305.48	310.11	306.83	308.81	305.78	308.52	305.5	308.12	300.35	301.55	309.4	306.47	302.88	309.31	296.32	305.79	302.1	304.28	308.06	301.06	308.7	309.05	305.94	311.9	306.75	306.78	309.71	301.57	303.48	302.55	307.47	306.19	305.5	300.31	304.93	316.02	303.15	312.88	301.81	307.46	308.25	299.99	303.83	305.02	304.63	302.33	307.05
305.76	302.9	307.01	298.86	307.54	295.97	306.95	310.08	302.89	304.46	304.36	306.61	306.57	302.24	302.37	306.31	305.12	305.02	303.96	303.43	303.38	301.48	304.13	307.87	305.02	302.65	306.66	304.7	304.89	304.89	301.61	303.05	306.48	300.47	294.1	306.23	313.85	309.61	299.78	308.47	307.09	305.33	295.56	301.17	305.22	305.8	303.79	305.19	303.45	300.89
306.65	321.01	314.17	321.27	323.5	312.76	312.75	319.25	313.53	314.29	316.11	319.03	312.15	314.6	310.98	321.09	323.84	312.64	315.46	317.3	313.85	313.13	319.29	311.9	319.37	306.42	315.02	319.87	319.8	319.57	319.91	312.72	315.72	314.61	315.05	315.3	317.52	322.17	317.29	324.65	317.07	309.6	309.81	312.9	324.6	318.51	316.83	318.43	317.88	317.95
298.37	295.79	291.82	304.29	291.46	291.1	292.37	293.38	299.07	291.34	292.74	292.11	295.41	293.76	300.18	296.42	294.48	294.51	293.61	299.37	296.08	292.32	291.05	289.14	294.25	298.7	288.38	296.05	293.59	300.4	298.54	289.62	303.18	294.59	296.74	288.84	290.67	296.82	293.18	301.56	291.15	289.07	302.86	299.69	297.33	292.54	302.43	300.35	295.83	299.48
300.49	302.68	307.03	303.23	298.19	307.6	306.24	301.74	304.42	307.16	302.58	302.94	302.62	300.72	309.16	297.64	294.71	299.52	308.5	298.15	308.64	303.27	294.91	305.74	304.63	316.55	308.32	302.89	300.32	308.16	304.24	303.11	301.39	307.36	303.63	307.38	299.95	296.23	304.22	295.15	308.43	295.12	309.68	308.52	304.37	304.45	304.65	308.3	304.43	309.13
311.6	303.73	312.12	314.36	314	310.06	314.13	311.87	313.09	316.22	309.78	313.28	312.84	312.13	309.21	314.16	316.75	321.35	315.57	308.66	314.1	313.71	316.49	310.18	316.6	308.55	312.45	309.76	320.82	317.61	306.14	315.64	318.63	316.42	310.41	312.12	303.88	312.79	325.69	312.66	314.67	319.77	311.28	312.32	313.68	304.65	311.2	315.87	311.71	313.36
306.81	307.01	310.87	306.66	317.75	313.78	307.92	312.21	311.43	310.34	310.55	314.58	309.42	308.49	304.76	311.67	310.62	307.39	317.29	306.77	313.92	310.98	305.29	304.59	307.24	310.55	310.26	306.98	309.32	310.5	314.41	309.91	312.54	310.29	318.14	308.24	309.84	302.65	305.01	306.82	311.83	307.53	313.1	306.69	305.8	307.81	311.11	305.73	316.5	309.55
303.94	303.94	306.76	304.39	306.21	305.26	301.74	300.94	298.59	306.85	306.82	308.29	301.19	311.5	306.53	310.91	306.77	304.92	301.86	306.74	304.12	303.17	304.29	303.35	306.23	302.1	310.2	307.99	302.02	303.03	308.11	308.18	312.22	300.97	300.62	301.32	305.81	302.43	306.8	302.23	310.15	305.32	310.9	305.55	302.82	296.2	304.41	300.68	308.45	305.58
316.36	315.73	312.76	319.67	322.77	319.18	315.44	317.99	320.26	319.58	317.52	326.18	316.91	329.38	311.66	316.58	322.53	316.47	307.54	326.95	329.25	323.64	314.61	316.43	317.48	315.15	323.89	311.4	319.92	321.47	318.35	318.95	319.53	320.29	312.18	315.23	318.7	323.77	313.37	324.64	323.18	323.91	320.23	313.51	318.76	318.18	319.03	314.06	322.38	318.58
320.04	329.68	316.74	320.63	325.93	319.61	319.71	316.78	311.95	319.74	316.51	319.6	316.25	316.84	312.95	323.57	322.03	319.01	321.24	320.75	311.4	320.62	318.58	320.51	317.42	318.47	321.29	314.89	315.6	324.1	318.58	325.79	319.91	315.23	316.78	314.87	325.74	323.81	320.16	322.47	316.96	312.84	320.42	311.74	321.21	319.87	317.3	315.86	318.93	317.33
332.91	325.94	327.55	331.47	332.92	324.72	323.6	326.84	332.8	323.9	323.49	322.51	331.79	329.49	328.73	333.39	319.17	325.22	327.96	332.93	328.48	325.41	328.92	327.11	330.73	328.59	331.07	327.74	327.56	333.37	323.63	336.15	329.41	322.73	329.57	333.08	325.79	333.42	325.53	332.15	326.95	329.47	325.86	324.48	332.77	322.5	321.5	330.22	328.15	332.89
312.69	311.36	307.92	312.1	313.76	306.72	311.64	303.51	316.72	311.3	313.11	314.2	318.58	318.5	306.87	308.8	305.35	302.75	310.28	311.54	312.42	309.76	313.72	311.91	319.19	310.14	318.23	316.71	310.28	312.63	312.45	305.88	308.01	311.98	305.78	317.15	306.45	314.82	315.15	310.42	304.71	315.69	313.44	313.13	300.12	313.32	314.89	320.31	315.18	315.03
313.38	320.46	313.87	320.69	311.52	319.08	310.74	315.78	317.54	320.79	322.71	324.68	317.43	316.73	321.49	322.35	314.68	322.99	313.02	313.38	316.83	313.27	325.17	311.84	312.06	317.12	310.03	320.6	311.94	315.39	316.87	317.08	314.79	316.07	316.18	315.45	320.85	326.61	319.5	322.19	309.81	306.3	321.08	312.42	320.08	320.32	317.29	310.46	318.24	314.97
317.88	311.52	316.61	313.86	313.2	318.37	317.18	317.06	310.68	320.01	319.11	316.88	325.34	320.28	314.26	311.4	318.52	317.47	315.9	317.83	316.27	319.67	318.1	317.89	314.68	316.6	314.19	318.34	314.03	320.8	313.31	315.13	316.18	319.48	314.09	316.19	316.26	314.83	316.06	316.73	321.58	322.44	312.69	325.18	318.46	311.6	317.31	311.19	309.64	314.2
305.77	305.1	303.47	304.96	303.99	301.83	301.2	298.28	304.73	299.29	302.92	302.14	302.36	302.87	298.93	297.94	306.2	307.91	300.38	300.19	306.8	309.75	301.65	299.53	303.66	302.55	303.25	306.17	309.9	301.69	308.03	302.75	307.9	300.19	301.31	304.17	305.72	308.88	299.55	303.21	292.63	302.49	303.06	305.97	303.27	313.05	302.37	303.92	302.55	299.91
315.01	315.08	313.14	314.44	314.19	315.92	308.5	315.87	315.82	317.5	308.45	311.59	315.93	313.51	317.88	319.29	314.26	308.97	316.29	316.65	317.95	322.47	312.73	315.23	316.07	314.28	309.49	317.6	308.38	316.84	312.87	318.36	325.24	306.35	318.44	313.62	315.75	312.46	316.3	310.56	314.28	318.91	314.1	316.36	312.32	311.89	318.14	315.45	313.15	309.52
313.21	313.94	315.35	309.54	311.36	307.45	308.1	309.08	308.99	307.4	306.77	306.3	313.75	316.65	300.85	309.22	310.16	311.21	306.34	310.23	308.23	311.69	310.33	310.88	311.5	315.5	312.28	303.03	311.79	312.44	306.82	316.27	310.31	301.45	313.76	303.68	314.1	307.39	308.67	306.17	309.52	312.96	309.31	315.12	314.9	309.29	320.8	319.61	308.03	298.17
319.46	322.88	320.19	327.78	318.3	324.96	318.24	324.99	326.14	321.76	329.3	321.66	320.82	336.04	324.05	323.06	324.26	322.04	322.74	328.09	327.06	325.18	318.25	324.04	327.24	329	323.44	328.4	324.74	326.81	327.8	322.56	325.08	330.91	329.14	323.34	328.38	324.53	330.26	321.39	329.17	321.54	325.11	328.29	325.13	325.64	322.67	330.38	328.16	321.16
303.05	301.68	303.54	297.19	306.07	302.56	305.45	302.84	300.79	300.52	299.03	305.26	305.69	299.73	301.77	299.93	303.23	305.94	300.95	292.62	307.36	301.61	307	309.61	306.33	304.93	303.65	304.71	301.95	299.39	304.37	311.33	303.37	300.42	297.64	297.6	300.34	313.26	312.87	310.02	301.53	304.07	300.17	307.97	305.09	304.83	299.62	305.32	305.5	304.71
315.13	315.05	316.43	322.45	319.64	318.72	313.88	320.5	316.31	312.56	320.35	318.96	321.81	320.71	316.52	313.51	317.74	322.86	318.93	316.25	322.97	320.03	318.96	315.63	309.09	323.06	317.81	321.86	312.63	316.69	320.41	316.37	325.39	321.81	312.02	321.65	318.74	317.07	319.27	312.32	321.16	315.01	323.61	317.66	314.37	318.64	323.66	316.01	316.47	309.17
307.74	301.35	311.55	299.03	302.62	304.54	305.75	306.01	312.36	302.22	307.81	308	300.59	307.18	303.78	309.04	302.53	303.42	296.2	302.05	302.95	308.69	302.7	296.83	306.08	297.11	300.81	300.23	307.22	305.88	301.55	307.93	304.38	307.77	303.42	305.58	306.94	305.36	309.99	305.21	306.84	305.45	304.8	306.26	313.44	309.94	298.02	302.26	297.18	310.49
308.26	313.12	307.28	305.64	310.34	310.73	307.53	310.97	311.51	312.88	314.49	309	315.35	316.3	309.64	313.46	310.13	311.57	314	315.12	307.68	315.89	306.83	307.14	314.61	313.01	305.53	313.72	310.87	313.89	303.78	315	307.51	308.11	312.16	313.36	311.97	310.32	305.86	300.04	309.68	312.93	310.61	310.85	300.52	310.19	310.29	314.01	307.49	308.9
299.22	307.07	298.39	300.87	297.89	302.8	300.33	305.97	296.58	305.86	306.59	297.98	298.11	302.46	306.76	298.17	302.84	297.78	294.27	306.79	312.76	308.29	303.3	301.96	299.55	311.45	304.81	300.77	303.53	304.95	295.58	307.24	303.28	300.19	295.73	302.93	307.72	302.63	300.64	301.03	305.64	301.66	306.28	306.22	297.81	309.65	299.45	299.6	306.96	303.5
310.15	316.83	320.94	320.87	318.2	319.89	313.25	316.06	318.96	318.72	315.8	318.92	314.57	316.97	316.46	319.61	316.41	327.02	317.58	320.38	318.61	322.68	317.42	319.95	311.25	321.83	319.4	320.34	319.55	316.19	311.7	317.03	324.55	316.35	312.32	326.02	319.43	311.95	320.03	322.98	321.54	315.95	314.62	317.55	311.51	315.44	316.64	327.08	317.46	325.18
311.77	311.61	319.96	314.23	310.24	319.6	315.07	316.04	315.29	325.94	322.05	322.41	314.39	318.07	315.38	309.49	321.28	316.63	322.26	316.9	317.84	316.71	318.38	319.74	316.01	314.82	320.36	316.77	324.52	316.07	322.77	315.19	315.96	322.53	318.61	327.07	315.37	312	310	321.2	315.96	320.27	317.44	307.71	313.02	313.89	316.01	315.04	322.58	313.2
304.83	302.04	301.38	308.5	304.87	307.61	297.95	303.77	300.08	305.68	302.26	301.43	305.47	306.34	301.07	305.13	303.94	305.8	304.2	305.11	309.87	303.14	306.16	300.53	297.25	301.76	303.72	304	303.39	301.64	307.33	303.55	303.51	306.68	310.81	305.4	302.8	302.96	302.18	302.49	304.61	298.76	306.33	298.54	297.99	299.98	306.12	302.63	303.14	301.02
304.65	302.65	295.67	295.33	302.06	299.08	301.47	307.22	306.83	304.85	296.5	298.9	301.64	295.68	301.23	301.84	301.09	295.9	297.46	303.39	292.33	297.53	299.89	297.57	302.12	297.5	306.1	296.66	302.09	301.89	292.88	299.09	304.97	309.74	303.68	301.65	300.73	307.68	304.75	295.02	297.35	301.25	293.15	298.83	303.02	298.81	296.54	300.07	300.17	306.67
313.7	312.71	306.37	309.65	305.44	312.75	304.33	307.36	317.94	308.86	308.08	307.38	310.04	308.83	305.75	302.3	302.56	310.97	310.77	314.39	311.8	315.21	306.4	313.63	310.34	308.66	304.34	311.71	305.13	303.58	305.09	308.51	310.11	309.56	302.47	313.11	309.26	306.24	307.19	306.87	307.93	309.58	308.93	306.1	304.65	310.93	309.49	307.53	312.33	309.13
321.82	327.89	321.13	330.4	325.7	321.07	325.98	326.3	324.28	326.14	327.93	329.36	323.62	322.15	321.26	328.6	324.02	326.85	321.21	318.23	324.39	326.93	327.12	329.68	321.25	327.89	326.99	323.01	324.02	327.77	323.65	325.88	318.01	322.35	323.13	325.7	324.27	330.25	328.88	323.86	330.74	325.33	328.25	329.91	324.41	326.55	325.14	322.22	323.36	325.24
306.72	312.29	305.3	304.78	303.37	297.2	297.7	301.92	295.99	307.42	302.67	312.95	303.81	308.75	301.57	308.86	304.08	298	300.64	306.28	301.09	310.49	308.66	305.97	312.2	300.62	308.04	305.38	302.16	306.75	304.53	300.02	302.23	305.3	301.06	309.64	304.45	302.49	298.18	304.51	311.71	303.46	304.66	309.45	298.37	307.25	304.13	307.19	306.29	303.56
302.47	302.6	309.38	308.5	306.45	306.79	300.92	311.04	309.5	302.56	306.32	307.5	303.31	313.03	300.76	304.27	305.94	301.47	304.94	305.92	304.15	302.11	314.66	298.49	301.58	305.25	306.72	301.32	313.15	301.86	305.67	305.93	309.47	301.03	303.73	299.97	306.57	301.5	304.51	308.32	307.52	306.19	307.36	306.69	309.28	300.48	300.81	302.79	304.26	309.26
307.65	318.64	309.52	321.31	310.98	315.25	306.53	317.72	316.42	309.15	316.34	314.33	313.71	304.73	313.23	310.24	315.58	304.95	307.02	316.77	316.94	317.89	308.45	314.35	312	315.93	320.5	318.31	317.76	307.46	307.82	305.14	315.09	311.35	316.78	312.31	311.74	318.97	316.8	319.23	313.79	314.6	313.06	316.69	316.51	322.83	315.77	312.78	313.12	311.87
298.88	299.02	294.24	296.9	301.76	297.46	301.05	289.77	296.63	294.84	292.92	293.87	294.44	296.58	296.46	298.96	299.05	294.11	294	292.88	297.63	300.04	299.7	299.04	297.61	298.03	298.36	296.92	297.69	300.48	295.04	293.8	298.67	302.29	297.7	297.06	291.86	295.72	294.23	295.88	296.19	297.38	298.16	302.06	299.7	299.3	298.45	298.27	292.6	295.91
317.82	315.04	324.07	316.49	317.75	317.72	316.38	314.41	325.14	309.02	315.21	310.39	315.13	310.81	314.71	317.47	315.99	321.83	312.79	318.48	316.41	318.83	314.68	313.16	322.83	318.65	317.19	310.52	310.04	310.16	315.32	306.74	311.95	321.89	317.71	315.05	316.8	316.97	319.07	318.28	318.98	314.87	318.16	315.68	317.06	320.13	319.65	314.8	317.98	311.05
313.39	312.42	306.19	312.9	309.87	313.36	317.3	307.4	314.26	315.17	305.13	306.34	316.3	310.85	310.64	313.33	302.7	308.21	309.11	302.23	305.38	316.71	309.15	309.95	310.51	314.35	311.89	304.29	312.6	307.63	305.98	314.83	303.78	311.81	306.87	303.64	313.06	306.95	305.25	311.6	320.36	314	308.57	307.44	307.73	312.02	311.75	311.58	306.08	307.96
318.52	300.62	316.05	311.08	316.18	310.19	315.77	314.36	318.33	316.13	318.02	316.4	318.39	318.17	313.16	309.03	312.56	320.77	313.5	311.31	312.32	309.43	314.95	313.61	317.38	317.22	315.62	313.44	303.7	312.52	307.93	318.07	318.32	307.62	315.29	312.22	309.26	308.89	303.77	319.09	316.55	313.87	323.94	311.06	314.11	310.71	322.08	313.15	314.26	309.75
303.05	296.87	294.65	281.11	291.81	286.61	293.75	291.7	290.53	298.85	294	297.24	291.2	292.45	291.99	296.66	290.07	294.53	292.15	297.88	292.41	291.7	295.68	299.86	290.57	294.44	295.31	300.27	299.1	289.98	291.54	288.83	291.48	296.81	293.54	297.29	292.61	299.17	303.67	294.09	285.89	301.28	298.04	293.75	290.95	292.51	290.18	292	287	297.22
299.32	299.09	299.39	298.15	299.17	302.12	298.76	303.64	301.92	298.92	303.17	303.73	299.74	302.84	298.43	292.54	299.24	297.61	301.38	301.07	294.76	303.47	297.15	302.36	296.61	300.61	306.77	301.44	302.16	302.6	300.53	306.96	303.84	305.5	290.07	301.07	298.58	293.16	300.85	297.55	304.24	297.31	299.31	300.79	305.09	303.77	297.47	296.83	302.54	298.17
298.51	299.57	308.61	303.35	297.6	295.89	301.51	300.36	304.4	304.04	303.27	305.79	304.26	295.78	302.94	298.25	295.99	302.01	305.85	296.61	298.93	300.64	296.72	298.77	303.52	296.06	305.11	305.78	299.76	304.14	296.17	295.92	291.5	297.78	295.26	298.92	300.49	302.25	301.82	299.55	299.35	298.2	295.2	296.78	306.25	301.21	302.42	293.3	302.88	302.41
314.15	307.82	316.09	303.35	300.26	303.07	310.69	310.55	301.58	310.87	308.33	306.48	303.43	317.39	307.11	309.59	309.53	304.49	313.01	307.75	315.26	307.7	312.43	306.41	303.54	301.42	309.38	308.83	300.77	311.26	305.58	311.75	308.29	313.95	307.52	312.6	307.29	307.93	313.19	316.66	308.97	303.31	310.92	312.82	309.14	314.2	308.42	308.14	312.1	308.21
299.94	297.8	300.53	297.15	294.23	296.72	289.05	292.37	294.46	297.97	298.67	291.39	297.31	299.11	299.2	295.11	291.1	289.98	290.63	296.12	298.75	300.33	294.91	290.34	292.33	289.11	293.55	300.85	294.7	286.76	290.67	297.07	293.39	295.65	285.58	293.71	296.12	295.11	292.97	294.77	294.03	291.59	298.48	292.58	296.25	301.33	292.64	294.82	294.73	295.87
310.67	317.06	320.02	318.92	321.64	309.79	314.41	316.7	310.91	317.52	315.37	312.42	320.84	316.45	308.77	315.82	312.28	311.71	316.09	318.07	312.35	319.93	316.45	313.14	315.6	312.75	322.59	313.46	322.8	316.58	317.52	315.94	313.15	323.03	324.27	315.45	312.57	315.64	311.85	314.66	318.39	314.33	317.1	315.08	310.39	311.2	322.62	306.1	312.08	317.28
322.2	325.1	335.89	335.49	327.28	320.56	327.13	324.5	324.39	330.63	330.06	328.4	326.39	333.62	328.79	327.14	332.93	327.44	326.73	322.27	322.29	323.14	328.2	328.14	324.77	328.22	330.44	330.04	330.41	323.85	334.22	323.07	324.88	333.59	328.91	334.29	323.84	329.14	328.17	322.83	320.89	335.5	326.59	322.75	326.34	333.54	326.19	322.55	326.73	323.31
309.29	313.3	309.62	315.11	308.77	319.88	316.08	312.33	315.54	319.25	315.4	309.91	310.43	321.51	317.69	313.7	315.3	310.93	315.22	310.03	317.94	313.83	316.64	306.55	319.95	310.62	308.84	312.68	315.11	307.61	309.61	311.27	316.22	310.05	316.74	311.85	312.2	307.6	309.9	306.01	309.63	313.47	318.34	312.6	319.46	322.62	316.89	308.8	320.64	315.47
303.52	308.28	306.02	303.95	304.35	308.57	304.34	308.41	302.5	305.17	299.15	312.77	306.14	304.15	307.24	304.2	305.38	311.38	308.86	306.47	301.2	304.5	309.8	306.91	301.01	302.64	311.46	307.09	308.69	304.35	305.81	303.29	311.04	297.89	305.01	299.63	306.72	316.7	303.37	303.01	310.44	305.77	307.1	311.91	307.69	305.63	311.59	305.07	304.53	306.72
319.88	310.99	317.69	315.85	321.89	320.97	318.04	312.82	315.22	319.97	309.31	312.02	311.47	315.3	317.39	317.3	318.92	319.15	311.51	308.8	313.11	319.31	316.45	319.84	317.91	312.19	320.16	318.59	311.11	317.97	316.29	325.72	322.74	313.52	319.28	318.96	318.99	317.81	325.21	319.78	314.21	314.09	321.53	321.83	318.52	314.6	317.97	313.8	321.51	320.68
300.47	312.73	307.83	303.73	307.16	309.84	302.13	305.79	311	301.9	306.12	304.95	306.5	306.51	306.71	309.74	309.81	305.3	305.49	308.07	302.7	298.21	304.03	306.38	310.83	301.44	307.24	301.42	310	309.03	307.99	303.97	305.15	309.97	304.48	311.97	302.42	310.01	304.31	301.94	303.82	307.71	299.89	304	305.43	305.13	296.76	314	304.74	300.43
328.8	329.1	326.59	326.07	324.54	331.06	323.28	327.83	325.28	323.58	328.2	327.34	328.96	327.58	327.27	325.17	327.54	332.88	328.21	330.35	321.21	324.18	328.39	329.48	327.35	319.12	330.84	330.09	333.51	326.56	326.06	325.12	320.65	330.3	324.53	321.78	325.6	332.37	330.73	322.01	327.39	320.61	315.41	325.83	330.35	328.26	326.22	336.3	334.94	327.29
313.23	313.79	317.17	308.64	308.98	310.35	308.47	309.43	310.15	309.96	313.41	303.45	314.43	313.82	316.07	310.84	317.34	309.07	310.87	311.92	313.08	315.28	312.27	304.4	312.76	312.52	312.18	313.17	313	313.74	317.64	310.95	316.19	309.09	311.26	313.35	314.53	308.44	316.96	313.95	316.64	315.24	312.05	310	308.25	314.94	310.48	319.45	314.46	312.9
301.28	311.08	306.14	302.35	297.81	311.35	301.15	302.57	308.85	302.1	302.2	301.05	309.47	308.34	309.77	303.67	303.06	305.77	308.04	309	304.66	306.74	309.38	300.37	301.56	297.64	297.3	299.62	308.32	310.41	302.18	304.54	306.51	303.81	306.54	311.8	311.65	303.37	307.91	298.89	303.83	302.08	307.53	302.16	308.38	306.42	304.48	305.2	308.21	302.61
312.25	315.74	321	318.85	316.95	319.73	311.2	316.23	315.07	319.9	315.72	323.54	319.23	311.28	321.22	315.04	318.93	316.17	315.93	315.57	313.64	319.33	316.02	320.6	318.77	318.09	320.41	321.59	319.07	322.59	315.39	315.54	320.09	322.85	320.94	312.19	312.88	320.32	318.19	324.28	316.14	319.65	318.04	322.56	321.4	313.02	313.75	317.68	314.8	319.82
292.82	295.6	296.35	293.38	290.15	291.37	290.42	286.98	306.4	299.58	290.55	293.35	293.48	293.55	288.05	298.41	290.41	294.82	294.56	288.91	299.36	298.74	299.62	294.89	297.96	297.81	291.25	298.23	292.54	297.36	288.7	298.07	291.68	297.31	290.26	297.6	298.18	293.6	296.77	299.25	294.32	302.85	300.73	287.96	297.86	296.36	286.49	295.69	285.69	295.95
314.1	320.2	320.33	314.31	316.14	313.43	319.1	318.41	323.58	323.33	325.04	321.19	321.29	325.88	321.95	312.39	322.03	317.62	318.91	322.56	314.32	317.96	313.2	316.65	315.73	311.92	324.98	316.93	322.85	319.68	316.52	311.42	316.56	318.03	317.12	317.48	320.2	316.92	320.5	321.82	322.55	317.47	318.29	323.26	320.82	316.04	319	319.4	319.45	313.66
317.63	314.76	315.66	316.7	314.28	314.58	316.34	311.59	319.16	315.89	315.35	314.17	314.96	313.36	323.48	311.77	303.21	314.29	307.19	316.3	316.52	317.01	315.17	322.41	317.7	312.16	318.85	320.23	319.53	318.18	321.11	314.99	316.82	314.55	323.03	313.79	319.97	316.1	322.89	320.64	320.1	320.04	314.57	317.22	316.58	315.27	315.59	321.9	318.48	314.2
331.55	325.27	332.02	334.49	322.18	330.82	321.76	329.14	323.06	324.14	322.24	324.7	325.48	326.05	330.17	326.77	325.09	321.06	326.6	325.96	330.17	322.45	328.99	325.18	331.4	321.29	324.52	315.24	319.12	327.47	330.06	326.69	327.4	317.92	319.65	328.94	324.74	335.33	327.59	325.92	322.81	325.84	324.02	320.42	322.53	322.49	326.44	330.52	326.89	324
306.93	315.08	312.28	314.74	316.96	308.93	315.94	320.23	309.74	315.8	312.88	311.23	316.11	309.84	316.67	306.79	314.36	313.89	312.96	314.55	309.52	321.53	312.19	311.89	311.26	312.87	313.37	307.43	314.53	314.95	317.25	314.87	312.08	308.66	322	314.76	316.92	306.49	316.86	317.33	308.97	306.48	312.36	312.25	306.63	313.99	313.92	312.29	314.02	317.6
311.22	311.08	313.18	311.14	315.11	308.14	312.94	316.07	315.65	317.27	307.8	311.66	314.85	315.54	308.26	316.81	313.36	324.81	317.08	311.12	313.69	312.73	306.28	311.85	310.92	308.02	319.5	306.94	308.21	313.98	313.61	308.36	312.3	310.97	300.48	314.56	313.22	309.05	317.01	309.59	316.96	311.18	314.47	311.4	308.55	310.64	316.57	313.8	317.6	311.23
309.19	308.79	311.65	308.36	306.26	312.99	310.72	313.17	314.56	311.45	304.32	311.92	312.8	308	313.88	311.32	304.8	315.42	309.37	309.23	304.45	307.52	295.3	305.07	313.41	308.21	304.7	310.4	307.63	312.08	306.43	316.57	308.4	314.35	305.29	312.91	311.97	312.26	310.94	307.49	312.33	312.74	302.49	311.44	305.73	304.67	311.4	309.7	309.03	309.29
301.02	311.63	311.6	308.99	314.69	311.58	311.32	307.68	307.5	313.03	305.1	310.64	308.07	303.14	308.53	314.54	310.9	311.12	317.99	303.31	305.59	307.03	309.13	304.18	307.57	307.57	312.95	310.6	305.69	308.99	308.42	307.21	309.01	310.95	309.49	307.31	308.52	304.56	305.7	309.49	307.26	312.78	319.94	305.72	305.51	305.18	308.93	310.74	310.8	308.47
306.28	304.58	298	305.46	299.83	308.33	307.43	307.45	300.97	302.64	301.51	297.17	308.77	303.84	298.71	302.67	305.69	299.86	300.8	307.58	302.05	304.66	302.41	307.51	305.88	302.08	304.83	299.88	311.83	301.82	303.8	295.67	296.48	304.59	307.57	301.05	309.2	303.5	304.98	306.56	304.65	304.15	308.24	302.3	304.35	295.25	305.96	303.22	303.83	304.36
307.16	309.69	310.28	307.94	312.77	315.9	308.98	307.55	312.77	310.79	305.72	308.65	304.3	300.08	312.61	313.5	307.17	302.51	306.22	307.82	312.71	307.21	305.46	309.11	307.82	308.83	313.3	312.43	306.61	303.39	297.89	309.34	306.29	307.42	305.05	305.12	306.08	313	307.24	304.7	304.32	305.84	305.33	307.12	312.39	301.13	302.47	311.42	304.54	309.46
307.9	306.97	309.83	308.64	312.28	302.78	312.04	312.97	312.56	310.4	310.59	311.16	304.15	311.52	309.59	311.9	316.94	317.51	311.55	319.71	317.41	310.86	307.68	307.25	311.58	312.91	306.92	311.37	301.69	319.28	317.26	309.9	312.15	312.69	311.3	313.94	316.95	316.3	313.59	308.11	308.31	315.4	311.05	307.68	305.5	310.14	306.29	313.75	309.46	304.93
311.24	312.2	313.89	313.59	304.42	309.3	316.77	312.76	310.05	318.87	317.57	316.94	309.64	314.58	313.07	315.74	316.18	316.03	316.63	310.37	312.86	308.1	314.86	317.76	320.5	311.35	316.74	312.4	314.8	321.35	319.87	312.88	317.59	321.31	316.3	315.91	317.58	316.87	313.02	315.3	316.37	318.31	316.42	317.98	310.51	311.38	312.97	313.27	314.46	315.96
307.29	315.94	318.76	313.54	319.16	320.3	321.95	315.79	316.5	316.66	314.57	319.28	314.4	316.14	315.1	317.65	317.37	313.28	319.07	308.67	315.73	316.79	314.57	315.59	315.35	314.8	316.05	314.26	316.91	311.97	324.99	311.33	316.81	318.31	315.93	321.74	319.21	317.41	316.66	318.27	316.67	320.98	324.07	316.82	317.83	313.85	319.31	319.12	313.55	318.09
318.83	311.04	320.75	312.59	310.8	314.88	314.02	309.07	319.06	312.56	311.65	315.69	315.72	315.31	313.71	307.3	315.63	314.76	319.07	311.99	312.07	315.38	316	309.57	315.89	312.24	310.85	312.5	311.08	317.38	310.87	312.23	313.81	310.48	317.42	313.81	321.87	320.33	305.77	320.41	317.99	311.12	312.41	314.26	309.79	322.37	317.05	316.39	319.91	309.85
300.44	305.1	298.06	306.14	309.28	307.17	304.7	304.13	311.62	304.62	302.48	303.07	304.36	306.35	301.13	302.13	306.7	305.46	300.78	306.18	304.07	304.75	300.45	309	314.18	307.14	300.31	302.57	300.57	310.93	298.13	305.06	301.5	303.05	303.48	306.59	310.54	308.18	306.23	303.18	305.39	301.89	306.1	304.49	301.81	299.29	307.48	309.22	302.57	300.36
322.73	325.74	323.92	324.89	329.41	329.34	331.9	321.19	335.91	321.25	334.23	335.72	325.41	332.14	330.73	330.33	328.93	331.78	330.32	324.67	328.59	330.17	333.58	329.44	325.82	335.63	329.68	325.26	330.27	328.79	321.14	331.58	332.74	331.44	330.54	323.28	332.64	323.41	324.58	331.24	327.58	327.48	336.45	321.18	327.46	329.97	324.28	332.18	330.39	326.98
302.2	307.96	299	301.18	297.73	309.46	300.59	308.93	303.32	309.98	302.94	310.82	304.58	304.4	305.87	300.98	307.34	301.9	304.04	311.53	305.66	305.26	309.48	301	300.02	300.86	300.81	306.3	307.68	302.03	310.57	304.46	298.74	305.15	302	299.76	299.32	304.72	307.01	297.01	301.26	299.14	303.45	301.79	298.82	304.25	297.86	310.17	307.05	300.24
322.86	323.2	328.74	317.74	328.12	327.44	329.28	317.92	319.39	328.44	320.58	327.21	322.39	325.64	321.91	321.92	328.62	325.68	327.55	327.92	331.84	332.08	327.78	317.05	318.39	330.42	323.01	334.43	321.27	326.5	322.55	322	322.74	323.96	326.1	321.2	324.5	329.77	329.63	332.18	327.8	323.8	333.37	323.28	321.78	333.39	331.59	331.84	321.73	331.24
304.03	307.28	307.94	306.96	302.35	307.37	312.59	302.57	308.12	307.66	307.36	307.61	302.51	308.59	308.55	302.61	300.86	304.22	310.48	303.56	316.26	307.54	300.99	308.93	300.11	306.67	304.25	303.32	302.8	305.75	303.67	311.7	313.03	314.21	313.79	304.5	309.66	310.57	302.81	309.19	312.04	304.01	299.92	299.57	302.83	310.08	308.66	309.17	302.42	302.22
306.38	301.17	302.07	304.74	307.49	302.34	309.21	301.01	300.04	310.33	309.97	302.28	306.11	299.28	302.62	305.29	308.08	301.2	309.89	307.25	311.77	305.3	302.86	297.97	312.42	303.1	306.99	305.84	302.15	306.09	307.07	301.06	306.9	305.66	306.76	303.74	303.33	296.86	301.94	302.6	301.67	308.75	302.37	307.91	310.66	306.35	306.85	309.15	307.57	301.88
300.53	301.48	305.63	301.4	314.7	310.95	298.8	297.27	302.02	308.57	307.09	296.92	302.9	302.07	301.79	302.54	304.19	303.07	303.53	306.21	312.2	303.18	310.89	298.93	306.48	308.44	303.2	301.55	305.1	308.16	297.74	305.77	304.48	305.14	297.04	307.16	301.5	304.9	301.95	309.42	299.42	296	299.62	296.23	302.4	302.91	303.43	303.58	301.65	298.82
301.58	306.97	305.94	297.86	308.17	305.07	305.12	306.95	307.84	304.19	303	302.52	307.71	305.27	303.32	308.65	312.27	302.92	310.79	309.16	305.94	307.11	303.56	304.99	300.23	309.69	298.75	302.41	305.3	303.98	302.72	313.63	300.58	298.4	303.14	304.63	302.53	305.55	309.35	312.01	308.65	304.81	316.5	313.9	303.81	306.23	303.53	301.05	304.38	304.68
334.16	321.13	331.39	323.79	327.28	330.9	322.05	329.86	316.62	319.67	332.75	324.9	328.39	325.1	323.84	324.78	330.2	329.39	325.09	322.91	328.56	329.78	330.65	325.54	324.51	319.83	323.16	326.15	327.77	324.15	325.57	323.92	328.59	319.92	319.83	319.96	331.92	325.74	329.5	323.22	328.41	327.77	326.6	324.32	327.54	333.3	335.15	330.39	328.96	324.64
299.11	297.42	298.95	299.61	297.22	299.85	298.94	303.16	300.47	299.62	297.79	303.17	304.81	299.45	303.11	297.32	301.96	296.71	301.11	302.45	300.22	296.98	297.66	300.53	300.83	296.95	305.6	299.78	298.08	300.56	295.44	300.92	296.49	298.65	301.48	296.07	306	302.31	296.76	295.4	300.35	297.51	306.24	300.52	301.57	298.78	304.63	293.98	296.86	297.47
304.13	299.39	295.32	299.98	310.17	302.78	300.18	304.35	305.21	307.88	299.22	301.25	300.37	305.52	302.05	305.52	306.01	306.95	306.55	307.11	303.57	297.18	301.54	301.11	301.42	299.94	308.81	308.83	303.01	291.9	302.76	306.46	304.65	299.28	306.39	299.69	302.12	305.93	304.41	302.44	303.18	300.84	295.45	300.99	300.62	303.39	298.75	309.43	305.24	302.52
326.68	329.95	322.73	325.97	318.83	325.63	323.06	325.1	323.14	323.82	329.82	325.35	319.78	317.89	326.38	321.94	325.13	322.75	327.35	319.05	324.59	320.19	323	326.53	326.52	322.55	333.64	325.51	319.69	319.66	327.43	322.82	325.64	331.01	326.48	325.76	322.89	318	330.72	319.38	324.3	327.71	324.29	320.66	319.49	322.16	322.73	327.4	329.51	327.86
301.73	303.32	303.44	295.39	307.75	299.51	299.95	302.22	307.89	307.34	304.3	303.68	300.47	305.58	301.95	311.47	307.4	308.87	307.8	308.66	306.01	307.34	308.57	303.03	311.7	306.97	301.89	314.27	307.5	303.21	299.9	297.15	299.87	304.15	309.25	308.72	299.55	300.9	307.32	312.1	308.58	305.9	307.86	306.17	304.33	308.97	306.54	307.86	305.71	301.98
315.21	310.25	310.82	307.87	308.8	309.16	317.21	313.2	311.95	303.98	308.35	308.58	309.68	309.93	312.53	308.62	318.28	314.57	315.88	315.53	305.03	312.35	308.06	317.85	312.37	314.3	314.84	311.92	313.74	313.26	318.03	316.75	310.58	306.66	319.07	307.68	315.69	314.56	315.5	306.99	315.23	312.95	306	308.14	310.02	319.51	311.23	310.25	312.67	308.68
307.79	294.29	298.27	304.67	297.22	297.84	302.08	301.6	305.03	304.69	304.17	300.65	303.37	302.56	306.86	302.48	300.58	296.45	297.11	296.33	302.6	306.45	293.32	301.86	299.34	296.16	303.17	299.69	300.82	296.02	298.74	298.93	295.92	301.88	303.55	299.35	295.61	297.61	304.82	301.56	302.38	297.19	299.15	299.43	304.19	295.55	301.11	304.2	297.54	299.48
324.98	326.44	334.44	319.77	328.29	324.41	327.81	338.41	327.42	329.36	329.74	334.02	328.13	329.49	322.38	324.44	323.5	325.07	327.42	326.5	328.36	329.24	330.98	330.57	328.94	326.82	331.69	331.06	328.73	333.2	334.69	324.99	332.79	330.99	320.95	324.53	316.81	329.1	325.19	328.36	322.59	333.88	328.41	336.66	327.47	323.97	322.15	330.53	332.68	327.66
304.34	302.39	306.52	299.15	297.43	299.16	297.35	298.2	303.04	301.38	308.05	299.37	301.98	302.94	308.26	300.71	311.25	302.41	302.81	306.92	306.84	298.68	298.51	294.8	304.12	300.78	304.64	294.4	311.51	306.18	294.81	304.48	300.27	310.57	302.11	302.09	304.52	304.28	298.7	298.22	303.13	296.92	293.25	304.79	304.74	305.45	302.51	298.53	302.73	303.65
308.34	312.98	303.02	316.53	311.75	308.35	313.21	313.12	316.2	309.69	309.61	305.92	311.62	308.31	310.68	305.43	301.21	309.32	306.72	309	307.96	312.92	313.39	313.06	319.04	319.13	309	313.33	312.26	311.58	308.93	315.96	311.21	306.3	313.07	312.09	315.21	306.77	300.45	310.68	318.88	315.93	310.94	309.93	312.65	318.23	313.7	310.58	312.49	313.46
298.22	293.11	307.85	308.22	300.22	303.81	304.77	305.36	299.47	309.62	306.17	305.2	296.96	310.35	302.14	303.27	307.39	305.63	306.54	306.69	310.95	305.78	299.91	305.42	304.16	304.21	307.79	311.53	299.27	304.29	303.19	304.79	300.11	300.78	310.7	306.71	303.72	298.61	303.38	305.69	305.97	305.41	304.69	302.49	310.43	301.5	298.37	303.32	307.34	302.39
310.94	314.05	316	310.85	316.57	317.84	316.86	311.6	312.94	309.42	316.16	317.69	309.69	309.36	313.24	318.59	316.31	308.75	312.89	314.52	309.81	315.03	308.19	314.66	310.28	312.65	311.22	310.59	316.45	317.52	310.3	310.29	312.07	313.48	312.41	317.97	318.17	308.95	308.2	317.5	314.62	315.26	317.8	310.76	317.33	314.47	312.93	315.77	312.64	307.21
312.04	317.16	318.16	315.82	323.46	318.83	317.23	315.29	318.4	318.35	324.47	317.84	317.78	316.94	322.95	314.96	324.45	313.65	317.59	324.36	315.31	317.74	320.96	318.76	308.82	318.58	312.54	321.53	318.75	319.19	317.22	316.36	317.87	321.37	317.73	311.34	320.5	322.69	318.59	319.65	320.75	329.46	326.64	316.04	319.92	318.31	317.87	321.3	317.33	324.31
330.57	326.46	321.97	324.63	324.31	326.86	326.45	326.88	318.34	324.09	326.84	328.89	324.9	332.26	330.05	321.58	328.45	326.1	318.25	326.3	325.41	323.99	323.14	328.73	329.89	334.05	325.46	321.99	320.99	325.93	324.13	322.74	326.49	327.35	326.17	316.49	333.55	316.4	323.94	314.37	322.59	324.79	320.72	334.12	325.63	323.51	324.16	325.7	323.5	325.61
296.99	300.57	304.75	305.81	301.89	297.01	297.89	301.49	311.76	299.42	299.83	293.57	301.61	296.95	303.49	309.12	302.09	288.68	300.23	302.82	301.45	296.78	304.29	300.2	301.77	298.81	302.66	308.39	301.1	306.47	305.18	298.22	302.81	301.53	297.12	304.83	297.81	294.35	303.59	305.48	296.75	300.96	298.44	299.63	300.31	294.42	306.45	293.41	299.63	304.92
312.47	310.49	314.13	316.94	314.41	313.03	311.41	310.43	309.21	311.19	310.86	318.7	313.76	311.77	312.81	313.28	313.38	310.93	310.73	305.85	314.81	312.51	320.47	318.17	322.57	319.4	317.79	315.44	316.22	316.04	317.14	315.22	319.15	303.19	311.12	319.95	327.7	309.11	308.43	311.42	312.71	312.03	313.64	310.38	313.13	308.47	314.98	309.48	315.38	310.48
312.85	311.58	313.47	303.3	316.04	310.17	307.42	313.29	306.73	320.88	315.84	310.56	318.97	308.42	315.15	313.02	309.87	308.05	303.37	308.64	310.8	306.87	312.23	310.3	305.73	309.23	315.93	313.34	312.5	313.1	315.43	310.49	306.79	311.87	314.44	306.64	313.68	313.03	311.88	308.83	310.06	307.22	314.78	307.36	312.45	312.02	308.3	316.21	311.5	319.03
301.68	298.46	301.81	301.09	304.03	306.6	303.71	306.64	306.3	300.66	304.75	310.52	304.8	304.98	296.38	304.09	296.9	305.3	303.96	303.85	303.16	306.53	293.39	300.45	297.91	300.46	300.19	298.92	298.31	297.5	299.55	301.73	308.44	303.32	305.49	302.42	302.68	293.43	308.85	298.86	296.31	306.53	305.04	303.76	297.59	299.21	302.01	302.23	301.09	303.84
325.17	325.61	320.3	320.52	322.02	324.79	322.24	325.22	328.65	326.85	328.93	318.13	317.2	327.98	326.8	321	325.97	323.66	327.45	326.79	324.06	320.26	330.15	318.93	330.81	324.52	327.31	325.96	324.65	325.11	321.82	321.92	324.38	325.03	322.72	328.14	328.46	322.68	322.82	318.59	321.29	323.17	324.69	319.98	335.48	325.79	321.97	330.75	322.04	327.28
320.78	315.13	322.91	308.37	312.56	318.19	315.95	318.47	311.69	311.85	316.35	318.67	321.12	319.44	314.31	309.45	312.11	321.75	319.05	315.25	314.82	319.2	318.36	316.88	316.24	317.45	312.7	314.74	316.2	318	307.88	317.53	319.36	317.79	315.52	317.57	321.08	317.08	316.37	308.43	313.71	319.9	322.39	313.57	310.71	313.69	323.49	309.48	324.52	317.68
308.95	306.07	302.19	297.4	302.9	315.88	306.62	301.55	305.34	304.52	303.08	304.97	309.47	302.91	300.59	309.21	300.92	309.17	310.56	310.47	310.56	298.28	306.11	313.04	305.03	303.22	315.45	304.85	305.32	303.88	315.69	308.01	305.41	308.68	304.93	305.42	305.73	309.59	305.88	306.86	305.87	312.32	307.69	299.56	307.64	311.24	302.03	307.92	304.29	299.63
304.7	304.99	306.33	304.23	304.51	306.14	307.36	306.84	302.13	299.67	305.93	301.12	304.29	305.39	304.96	298.19	295.07	303.17	302.93	303.85	299.47	299.26	303.25	306.89	303.89	301.37	300.19	305.09	297.85	305.3	306.05	300.07	307.77	301.57	305.32	302.99	305.36	301.25	308.13	307.48	311.7	302.89	304.95	301.02	303.57	299.05	304.06	299.63	304.84	304.48
320.12	313.63	314.2	316.05	316.64	316.98	313.19	307.89	316.83	315.38	312.34	316.52	319.36	314.66	320.75	320.94	306.47	314.92	312.08	309.04	317.2	311.06	311.43	311.68	315.47	324.01	315.56	314.97	308.9	316.08	319.44	316.13	314.9	317.74	310.76	312.46	308.63	317.08	319.36	313.68	314.25	315.98	318.31	321.68	317.87	313.56	304.77	311.56	318.31	308.9
332.15	332.68	323.19	334.14	326	325.36	326.46	327.02	332.36	334	332.7	332.76	333.09	323.72	331.63	323.74	333.27	327.9	327.11	329.55	326.71	330.98	326.92	329.64	329.71	328.13	334.36	330.39	329.82	330.88	324.58	329.45	330.55	333.63	327.72	329.31	331.55	323.93	330.5	323.26	331.64	333.21	331.23	324.06	332.38	322.56	328.51	321.6	330.78	319.47
305.31	300.48	302	302.75	310.02	306.09	307.04	306.47	306.6	299.09	303.79	303.12	306.6	306.93	302.24	306.8	303.82	313.42	302.49	310.37	304.08	299.1	302.4	303.93	310.84	305.06	301.5	309.51	302.98	305.61	311.14	301	308.6	311.66	309.25	304.8	311.71	308.98	309.62	312.05	304.47	300.54	301.25	306	302.96	308.55	306.93	302.51	302.54	303.56
321.35	316.86	326.74	324.69	325.3	318.7	324.84	327.33	323.92	328.83	324.02	327.52	323.87	316.83	321.45	322.75	323.02	320.88	323.58	322.95	322.39	317.85	327.03	324.29	325.32	321.6	328.47	320.48	324.74	321.25	318.35	321.51	329.17	324.94	322.9	328.03	329.17	322.87	321.52	326.27	328.86	320.65	326.71	318.45	318.3	320.5	324.97	323.69	327.89	321.85
324.84	312.41	317.69	324.42	314.7	314.11	322.52	314.95	314.9	327.41	321.54	311.94	315.84	322.11	326.41	316.74	320.54	316.15	320.26	315.2	321.17	314.35	318.46	316.45	316.03	316.25	320.36	319.43	317.48	319.79	318.5	317.92	317.94	321	318.04	317.22	314.26	319.53	319.65	316.45	320.79	314.49	315.22	319.75	319.29	324.28	321.36	313.17	320.59	322.94
303.93	295.19	304.17	298.59	297.49	304.49	300.09	299.51	304.81	302.92	302.89	303.43	299.22	300.07	298.01	296.63	302.62	299	296.18	300.17	296.51	295.96	304.49	301.67	303.67	300.48	299.73	303.55	303.94	309.02	304.32	308.64	295.98	299.2	305.54	298.35	304	304.63	306.11	295.46	296.62	304.87	303.96	299.89	299.4	294.08	305.74	302.14	301.15	308.52
305.73	314.69	302.97	305.84	304.26	308.12	313.78	310.48	304.88	310.39	308.81	303.94	306.47	302.79	300.33	301.22	305.46	303.5	315.61	302.82	304.39	314.31	307.72	302.94	313.27	311.94	302.74	303.32	307.14	303.89	305.87	305.78	307.38	308.41	303.86	310.6	308.05	306.12	305.49	309.96	309.76	310.09	304.35	306	312.17	302.71	303.09	301.03	305.11	306.64
294.15	297.02	291.9	296.48	285.13	294.04	299.44	289.28	293.88	297.33	294.66	293.32	299.35	295.93	299.24	295.96	298.76	291.01	289.65	297.23	299.09	294.45	295.07	296.83	293.37	299.93	290.97	301.86	294.32	291.44	291.84	293.61	296.13	302.41	295.43	293.84	293.65	300.26	293.1	292.52	296.7	292.25	293.04	294.24	290.11	292.57	296.5	298.21	302.91	293.97
300.73	299.78	307.17	302.64	300.75	304.43	304.65	304.65	306.11	301.61	300.29	303.39	298.23	296.44	303.02	303.47	302.56	301.89	307.3	304.83	306.73	297.53	297.16	299.4	302.14	301.04	299.64	294.17	307.76	292.38	297.52	301.12	300.47	302.41	303.63	300.46	300.79	297.9	297.3	297.48	302.03	301.88	302.43	304.75	299.73	296.93	297.19	294.68	296.32	296.18
306.9	304.27	307.01	306.05	302.54	308.67	300.51	303.77	303.97	303.59	306.79	308.47	305.92	299.34	309.19	303.86	297.83	310.16	300.88	301.66	306.4	304.37	295.67	303.04	303.05	307.11	308.38	301.07	305.86	299.53	301.14	306.56	307.94	298.41	308.89	301.4	303.94	300.38	299.01	300.33	302.27	303.33	306.36	301.47	301.68	297.72	303.28	300.92	304.73	307.39
304.58	302.89	306.6	302.31	303.57	307.73	308.93	305.56	312.25	310.15	309.12	302.57	300.27	304.98	294.25	305.9	301.11	311.67	306.39	306.02	306.6	304.48	301.29	300.31	308.07	297.53	306.96	305.3	298.69	303.12	300.57	301.05	306.29	306.58	298.19	307.72	299.83	300.15	303.17	301.55	296.18	302.02	306.81	304.26	302.85	304.13	299.77	299.33	299.99	308
295.74	306.51	294.77	291.15	294.9	300.62	310.64	303.21	308.05	305.69	301.84	303.2	309.74	300.05	298.44	296.39	297.9	301.82	300.65	303.44	311.86	301.05	297.33	302.2	303.81	305.02	304.45	310.86	300.54	297.77	295.23	302.59	309.83	304.5	307.79	302.07	298.61	299.17	302.15	306.42	310.79	301.82	302.77	302.24	303.08	301.84	303.05	304.54	299.44	301.21
325.32	327.16	325.74	329.1	325.91	331.22	321.49	332.93	320.15	323.17	326.88	323.81	324.19	323.93	332.78	323.28	321.54	324.49	325.41	332.32	324.33	326.06	324.56	323.51	326.49	321.95	327.12	320.3	323.17	327.37	330.01	324.09	328.8	323.78	318.45	327.95	322.05	326.5	320.61	322.33	329.21	324.62	321.3	322.6	327.41	319.29	323.78	333.23	328.39	327.51
316.1	317.3	313.61	316.83	311.79	312.42	308.83	312.37	319.03	316.53	318.15	314.15	311.77	315.18	310.76	315.07	317.42	321.69	325.04	315.6	320.11	314.06	320.25	315.87	313.61	321.36	314.35	313.52	317.13	315.9	318.56	315.7	316.43	313.44	311.54	317.59	309.89	311.13	313.46	318.23	314.38	308.44	316.78	309.3	317.65	314.84	316.69	320.75	315.65	312.46
303.86	300.83	305.92	305.48	299.73	298.05	303.95	307.04	305.02	303.31	294.7	303.31	292.38	300.15	304.65	301.2	305.83	295.65	306.77	309.03	300.41	308.42	295.84	305.76	300.59	306.14	297.21	307.47	304.84	306.05	303.54	296.72	306	307.3	300.18	307.58	308.77	302.04	297.71	301.42	300.03	298.76	307.76	302.98	301.91	303.24	300.92	303.74	304.96	297.99
304.85	304.31	295.6	305.28	299.36	305.76	306.2	296.71	308.81	307.37	305.89	306.77	302.96	302.7	298.44	306.13	300.41	304.77	301.41	306.38	300.47	298.25	303.91	294.88	305.46	289.55	305.87	309.3	305.96	302.35	305.93	300.49	306.53	306.22	300.3	306.71	307.53	318.77	302.35	306.6	301	309.55	307.9	301.61	303.38	303.34	296.06	303.7	302.5	306.06
324.21	318.05	307.83	315.03	324.72	316.28	323.52	314.3	311	317.62	321.82	316.52	316.54	319.06	315.72	314.4	316.13	311.41	323.29	314.59	315.46	324.26	319.01	324.72	324.1	317.02	316.98	320.78	312.68	319.05	319.78	309.76	327.51	321.24	315.05	315.51	325.22	322.45	316.56	320.61	314.03	324.34	318.41	316.95	320.42	315.07	320.53	317.58	312.61	307.25
318.75	319.78	321.11	316.04	310.09	320.35	320.22	322.63	321.76	324.68	325.7	318.68	314.19	320.99	321.07	323.92	312.62	309.12	314.33	322.61	323.49	320.4	315.97	321.57	315.62	318.94	318.24	325.99	318.84	312.62	316.89	314.41	315.14	319.93	321.5	317.37	316.91	320.38	324.73	318.53	313.46	314.37	324.49	323.02	317.85	323.05	313.26	317.38	319.96	319.18
304.7	314.24	311.67	308.45	313.04	310.81	310.2	314.99	313.54	310.94	310.05	309.42	310.17	312.81	313.01	311.27	313.38	306.84	311.88	308.11	315.84	308.43	311.57	309.01	317.25	315.66	307.79	307.06	313.86	311.33	313.73	315.47	312.62	310.83	314.2	310.09	314.97	309.15	317.31	307.21	314.89	316.84	313.5	316.15	311.93	306.88	308.55	311.45	310.3	310.67
306.09	309.85	312.9	316.17	312.9	309.55	312.91	304.42	310.89	317.48	312.11	307.26	306.09	311.37	302.5	309.86	312.38	315.78	308.36	310.97	304.7	316.74	317.51	308.56	320.14	305.45	304.41	313.91	303.45	313.36	307.39	311.95	311.4	314.71	312.82	310.91	311.04	310.65	313.44	307.99	309.12	309.76	308.16	310.2	307.26	310	314.5	307.44	303.54	307.19
316.74	308.02	313.1	309.8	309.8	320.96	316.39	300.95	319.32	309.27	307.75	304.41	309.68	310.03	311.74	309.58	313.1	317.65	303.31	307.58	307.7	315.24	309.38	312.68	311.06	309.45	305.35	307.07	306.87	317.17	313.99	311.93	309.37	312.63	314.11	312.42	317.43	315.69	318.75	312.89	308.8	310.02	305.1	312.51	314.65	312.04	305.81	309.35	307.64	317.75
315.61	315.82	314.48	318.32	313.16	321.32	321.83	319.64	321.96	309.35	320.15	317.99	316.96	316.01	317.72	322.73	307.25	312.75	315.3	316.69	315.88	313.79	312.24	314.89	317.16	319.57	310.06	318.82	313.63	321.34	313.31	320.54	312.77	312.91	316.17	320.91	318.15	316.95	314.95	306.99	314.9	314.24	314.86	330.78	319.17	317.1	317.01	309.12	316.37	313.85
298.07	305.15	302.39	302.78	303.36	308.83	300.38	305.32	305.22	300.79	303.06	298.76	311.59	303.33	296.06	293.9	305.28	296.32	298.09	302.33	311.62	301.54	304.8	306.21	306.96	304.59	304.66	303.34	300.52	305.53	297.82	296.28	299.97	306.83	308.16	312.01	306.01	300.5	297.12	298.55	306.14	304.96	303.62	306.49	304.89	299.1	304.81	301.4	304.72	305.42
304.41	307.32	308.41	310.14	315.61	312.61	307.4	313.91	317.36	303.6	313.34	312.7	314.93	313.17	308.38	313.67	302.89	310.65	305.87	309.71	313.23	312.65	309.62	308.88	314.59	309.81	313.74	306.68	315.57	313.13	304.6	315.15	318.09	300.65	309.1	313.27	317.64	311.75	311.08	315.51	310.42	307.86	314.5	312.59	306.44	310.47	305.02	309.97	315.62	316.7
305.37	300.7	307.52	301.86	304.58	307.95	302.43	306.73	303.12	304.31	308.64	308.69	305.96	306.36	303.27	307.62	306.64	295.35	306.17	304.88	302.28	304.82	301.15	297.71	305.08	303.45	300.52	307.7	306.64	297.22	307.49	305.04	305.41	302.83	309.43	305.62	307.45	301.5	311.23	303.15	309.65	301.34	306.33	312.18	305.32	304.86	302.82	306.66	311.95	301.45
304.16	310.1	310.44	313.22	315.21	317.09	303.63	310.94	311.06	312.52	314.46	310.72	307.66	309.17	321.08	319.44	314.13	310.65	316.23	319.79	315.54	312.33	306.6	318.48	310.88	315.23	312.44	312.43	309.4	310.03	317.83	310.54	313.61	321.29	315.06	312.45	313.82	315.61	315.44	306.85	308.92	313.69	309.13	317.43	317.08	317.76	315.22	311.45	310.67	314.85
311.59	308.21	307.96	307.96	312.61	316.23	301.93	304.92	307	314.07	314.82	306.53	302.85	309.44	304.65	306.92	313.76	310.38	305.84	305.82	303.09	312.34	309.69	309.47	307.27	317.29	310.94	308.57	312.98	315.11	312.63	309.68	301.95	314.04	307.48	308.79	312	311.56	316.2	318.66	308.65	307.99	310.88	309.35	309.75	312.35	315.88	313.97	309.72	309.44
313.15	314.15	319.34	311.27	312.71	316.61	322.34	315.51	315.74	319.98	317.35	319.01	315.62	322.99	318.56	312.43	311.95	314.31	307.96	322.09	316.45	318.26	314.68	314.96	309.92	312.84	320.81	323.41	318.22	318.52	319.01	315.26	319.73	313.39	323.06	320.27	319.78	315.84	310.46	318.11	313.43	312.91	316.66	313.09	321.76	315.1	320.78	315.26	314.97	319.35
305.09	309.14	308.98	309.37	298.14	304.49	306.77	304.98	309.37	296.67	303.35	295.95	300.19	303.12	303.8	298.65	291.23	302.74	310.21	299.18	303.16	305.18	300.51	299.38	305.56	305.35	304.08	301.73	307	311.53	305.88	301.36	300.96	305.63	299.66	308.65	302.09	303.94	305.56	304.71	306.44	295.96	302.45	297.89	304.64	301.8	302.63	301.09	300.47	301.05
320.92	323.64	319.09	325.19	325.74	324.54	329.6	332.19	329.35	330.29	329.71	323.86	333.3	326.07	322.57	324.44	323.42	335.77	327.93	325.43	321.26	329.15	323.03	327.36	329.66	329.43	325.69	325.71	327.63	330.83	333.5	328.05	328.36	324.93	329	323.4	324.7	323.56	328.62	319.55	330.55	326.77	329.89	327.37	331.66	326.16	329.59	325.86	323.82	323.04
306.08	313.39	311.01	313.91	313.86	307.23	315.61	315.73	313.1	320.04	315.87	312.96	314.45	319.62	308.96	310.39	319.64	310.94	307.03	311.24	308.88	313.99	306.8	312.99	309.49	313.89	315.29	305.4	303.93	312.46	314.29	322.09	309.78	313.98	313.31	314.34	311.4	312.73	305.62	309.42	307.53	313.26	313.21	313.65	318.78	317.86	312.6	309.92	312.62	310.11
321.49	311.22	321.3	311.76	313.57	316.52	323.27	312.67	316.97	316.55	328.14	315.68	317	322.27	316.36	317.42	323.5	317.37	318.76	320.42	314.82	320.22	316.02	321.05	322.4	311.95	317.7	325.58	314.67	320.86	316.52	321.17	317.3	316.99	316.06	316.06	313.41	319.81	310.24	314.03	314.03	315.83	318.96	317.86	314.36	323.72	314.99	318.09	314.31	318.53
328.69	327.42	319.91	325.66	329.16	318.43	330.15	323.2	322.49	324.66	329.67	326.89	324.35	327.45	323.62	327.34	329.04	320.67	327.11	325.26	330.17	324.03	318.96	323.35	317.67	329.4	327.07	328.9	318.09	320.89	326.55	323.14	319.99	324.7	324.43	326.42	321.13	323.69	320.57	324.8	321.35	323.1	327.24	326.15	320.14	323.25	316.94	329.83	329.54	329.28
318.59	322.9	315.44	323.84	314.47	317.84	315.45	318.42	319.68	316.13	315.4	318.07	313.97	320.83	311.42	312.02	313.62	312.25	321.8	320.97	320.83	322.1	318.51	318.15	313.28	320.45	317.25	312.28	314.13	318.11	314.46	315.66	322.96	316.75	307	314.82	321.26	323.09	318.59	318.62	310.82	313.46	319.33	320.84	318.07	315.95	314.16	319.74	310.53	313.27
304.31	302.25	303.24	304.69	305.77	304.01	302.48	298.27	298.45	296.75	300.02	303.51	297.01	300.61	303.71	308.58	306	298.26	302.73	306.76	296.8	300.78	298.42	309.12	304.04	296.51	303.56	301.56	301.76	309.29	292.91	308.95	300.71	302.12	301.06	300.62	301.21	295.6	309.3	311.05	299.35	294.55	304.38	308.57	303.58	299.32	304.39	304.23	299.1	299.11
317.97	316.04	315.93	317.52	314.43	312.27	308.12	316.84	319.27	310.4	308.9	310.01	310.85	317.62	314.76	318.28	309.28	310.82	306.44	317.72	311.11	314.54	315.53	307.66	306.39	312.6	313.31	308.82	309.99	308.94	313.67	305.18	315.75	311.21	312.92	317.29	313.12	309.55	313.1	316.47	313.21	317.88	314.12	311.5	312.59	306.54	305.96	313.01	315.64	314.08
306.37	304.63	309.41	304.36	309.95	306.86	309.86	302.19	308.96	303.72	297.59	301.94	308.09	306.48	304.45	304.86	312.93	303.52	305.74	310.43	310.1	308.17	304.24	304.99	303.9	303.13	309.13	309.49	304.69	310.44	309.01	309.35	302.6	306.41	308.79	304.86	301.2	293.03	312.99	309.85	306.52	309	310.05	303.69	309.88	302.75	310.48	299.21	309.26	295.91
301.41	287.22	291.44	291.19	293.16	287.74	292.32	292.87	300.19	287.04	292.13	296.68	294.6	291.58	286.01	293.79	291.26	289.48	291.36	291.41	288.54	292.63	299.88	297.42	305.25	298.5	292.2	291.76	290.29	297.66	298.99	291.77	293.36	299.05	294.57	297.72	291.44	286.62	295.75	301.42	288.65	295.53	295.8	296.73	291.88	294.72	294.31	296.17	297.67	292.81
300.46	310.34	306.15	311.13	306.46	301.79	308.27	300.71	309.2	308.49	308.3	312.51	300.1	303.18	299.54	308.25	312.2	303.93	308.38	302.62	306.75	312.35	305.39	306.53	303.92	311.34	304.83	303.57	312.94	305.2	303.08	312.72	307.86	307.48	309.5	317.87	308.03	306.12	302.11	308.06	304.85	309.56	304.25	306.51	301.1	298.61	305.14	311.99	300.45	306.01
299.02	295.69	300.79	300.39	286.15	296.14	305.54	304.52	298.31	298.58	302.44	300.12	297.4	300.32	293.17	304.03	297.9	299.59	306.69	301.74	307.5	302.05	306.14	306.85	304.53	306.47	302.07	295.26	293.72	299.58	300.24	301.85	307.14	299.02	296.73	302.69	297.84	308.38	296.48	296.89	307.23	294.22	299.52	305.64	301.57	298.92	300.57	302.61	302.76	298.2
300.49	303.85	300.34	296.37	300.63	300.65	298.27	302.55	298.43	300.04	296.72	302.08	304.94	300.15	307.72	306.24	299.24	301.21	296.97	302.18	303.15	303.75	305.63	304.34	295.76	303.09	303.33	305.07	301.97	303.56	301.7	304.76	296.49	304.51	302.78	307.62	302.35	307.53	306.78	308.63	301.15	300.05	307.37	304.92	301.05	306.19	304	298.16	299.13	302.95
309.54	309.75	318.89	308.03	300.89	309.89	305.92	305.48	309.5	307.03	312.89	302.13	311.33	304.95	307.35	302.9	305.71	306.19	302.25	303.33	309.11	300.33	308.36	303.66	311.44	303.7	304.95	303.06	309.03	307.61	308.19	304.26	299.1	303.82	306.21	307.64	302.39	302.67	307.92	305.62	304.9	305.99	306.66	298.31	306.6	303.6	305.17	307.03	304.3	309.81
302.1	305.82	307.87	305.11	300.06	297.74	300.5	296.96	297.92	303.93	304.68	303.96	308.46	305.25	301.44	293.73	299.62	304.35	310.87	304.54	301.95	306.56	306.37	293.97	299.65	310.07	303.09	295.65	298.94	302.43	303.1	296.95	300.01	299.8	301.32	303.89	309.89	302	296.02	298.54	301.18	295.93	302.39	308.43	303.78	302.18	306.17	303.27	305.11	309.62
304.25	303.98	308.57	298.92	301.37	312.72	314.32	305.7	298.8	308.47	308.24	308.23	311.42	306.76	305.05	312.75	300.55	306.52	305.27	312.38	314.86	308.11	302.08	300.38	306.95	308.15	303.82	299.95	304.62	310.4	305.7	305.16	304.86	306.05	308.68	311.46	306.64	302.9	307.18	308.81	301.43	306.23	306.55	303.88	304.83	308.28	303.28	303.06	310.56	308.38
305.75	304.09	303.65	302.06	303.15	304.22	294.34	308.29	305.37	299.27	299.52	298.35	296.89	297.67	303.83	307.24	306.43	313.07	297.92	301.44	307.35	300.68	303.34	303.23	296.64	308.56	309.09	302.06	304.53	294.71	303.37	307.25	296.37	298.54	300.56	300.59	305.33	306.09	303.39	300.15	305.6	298.28	308	304.17	307.74	295.71	301.95	309.66	302.47	296.89
292.28	292.95	292.13	297.38	289.82	294.76	293.29	295.48	301.72	289.68	297.09	296.71	293.64	293.56	294.34	292.38	297.71	296.06	295.35	295.58	292.17	298.24	296.58	291.14	295.91	295.39	297.93	292.93	296.49	304.19	298.11	291.54	293.98	289.43	292.55	295.36	298.59	296.29	294.14	293.22	295.94	301.35	296.9	288.13	293.3	289.71	293.64	297.44	292.15	298.48
316.38	323.33	320.74	320.17	313.73	321.29	319.94	321.01	320.52	323.43	315.75	317.32	324.2	320.78	315.56	320.19	313.04	315.77	319.49	317.31	320.44	316.86	321.35	309.87	310.7	316.83	319.97	321.01	318.67	311.83	321.35	319.36	312.84	316.74	321.55	321.75	323.71	324.73	321.45	324.13	315.52	321.78	314.68	322.54	324.84	315.85	317.76	321	319.62	322.94
298.71	303.05	302.89	298.11	301.57	296.06	309	304.58	307.19	303.4	299.95	305.38	304.97	300.19	302.51	306.45	306.31	304.82	299.41	308.65	299.97	303.33	303.3	303.91	303.54	303.53	302.5	304.66	305.22	301.24	305.22	299.53	308.08	303.82	308.15	306.43	302.48	305.26	303.21	305.32	306.04	306.23	301.55	301.05	312.25	300.9	303.89	306.83	298.23	305.46
304.88	315.34	304.61	308.76	305.73	302.66	311.27	299.14	301.47	309.53	306.41	304.22	313.02	311.8	308.9	304.69	306.07	307.36	309.66	307.76	312.07	311.58	303.66	304.51	309.89	300.47	306.57	308.73	307.31	305.65	303.54	310.4	306.69	306.44	302.36	307.55	309.85	305.47	304.29	299.88	307.92	305.55	307.9	308.11	306.1	311.25	300.61	308.37	310.96	308.76
310.15	311.65	317.21	322.05	317.96	318.58	317.91	315.97	319.16	317.6	314.85	314.54	312.2	318.02	324.54	317.94	322.38	316.26	320.52	318.71	323.06	310.75	325.48	316.2	315.39	320.61	310.98	317.34	316.66	320.76	320.55	319.2	308.55	318.52	325.67	310.64	320.91	317.5	317.46	323.63	323.41	319.87	326.41	311.97	320.53	314.56	318.46	317.17	320.05	317.25
312.26	312.35	309.73	314.59	314.52	317.79	320.82	319.99	313.31	315.35	312.3	315.9	314.69	311.96	304.18	311.73	308.16	308.33	313.86	308.23	311.57	311.62	322.27	308.39	311.54	313.97	313.34	313.98	309.02	311.06	312.92	311.73	307.36	311.79	310.13	315.09	312.31	309.34	316.01	308.24	319.15	317.72	312.2	308.86	309.34	314.1	314.02	306.33	314.09	312.18
294.4	309.31	301.67	303.07	300.4	303.39	307.88	302.14	310.69	305.22	306.57	302.38	302.74	300.16	296.56	300.12	301.66	301.52	304.32	298.57	300.9	297.33	309.19	303.92	301.67	300.3	301.98	307.8	310.03	300.84	303.54	307.73	297.86	303.83	297.6	300.73	302.97	298.31	297.07	306.62	304.66	302.05	300.89	303.58	301.59	305.34	305.59	301.6	305.01	294.88
312.81	311.03	300.51	305.93	306.33	307.12	304.27	303.42	304.42	309.21	299.78	302.52	307.34	305.3	309.25	306.94	301.84	307.68	301.49	307.24	306.3	306.41	304.9	305.47	308.14	307.31	309.26	311.31	303.35	310.59	311.18	309.18	302.37	311.47	308.28	300.51	302.78	309.05	303.98	308.35	306.07	305.35	311.73	301.51	302.56	305.49	308.16	306.69	307.17	304.16
305.66	305.64	309.91	303.59	303.46	302.23	301.83	305.82	300.59	304.61	302.35	300.32	299.59	312.18	301.5	300.87	310.54	306.48	301.86	309.1	302.87	306.81	295.35	297.81	306.99	309.64	303.87	303.1	298	305.12	298.8	307.13	302.14	309.2	296.06	294.08	295.25	301.53	305.63	305.12	306.15	301.87	304.77	303.02	304.07	306.71	300.1	306.26	313.59	302.57
301.69	294.26	309.34	301.94	308.28	309.63	297.85	307.94	297.91	300.43	304.92	309.23	306.64	297.68	306.74	301.49	298.2	302.58	296.33	304.47	303.21	314.18	306.59	303.55	298.23	298.55	308.33	298.77	305.86	302.81	299.71	303.46	300.05	301.17	308.29	306.32	303.49	307.5	305.11	310.35	310.33	303.77	304.53	311.68	304.16	301.51	308.12	306	302.56	307.4
288.32	297.55	293.27	297.31	296.23	293.17	297.47	303.22	299.15	296.14	299.54	291.67	295.2	291.03	299.12	292.83	301.18	295.77	293.6	301.59	294.32	295.67	290.62	298.68	296.97	292.57	294.61	299.96	300.48	300.11	291.26	296.95	294.73	297.6	300.61	293.58	296.9	302.13	295.62	287	290.17	293.08	294.47	293.82	300.82	292.31	293.37	292.27	291.73	304.09
301.41	297.2	300.43	298.72	304.51	304.48	304.64	307.54	300.55	301.42	299.86	305.21	301.61	299.56	301.62	309.33	301.44	302.93	312.19	304.75	303.53	301.63	301.48	302.98	306.42	308.93	304.97	300.29	304.23	306.78	308.02	303.14	300.77	303.73	303.08	303.12	309.47	311.35	299.2	292.35	305.56	306.76	306.1	305.47	298.54	307.61	303.25	302.54	302.05	303.3
289.39	294.26	292.84	290.48	296.56	292.78	291.96	291.66	295.17	290.92	289.13	298.04	293.75	291.16	290.1	294.4	292.45	306.44	292.67	288.14	288.75	294.13	299.41	290.68	296.33	295.53	292.47	293.16	289.38	295.32	285.87	293.66	290.55	295.36	295.13	294.97	288.92	297.9	299.11	291.71	293.21	292.56	288.64	294.03	291.53	292.36	292.62	293.96	299.81	291.61
284.31	293.36	290.57	294.85	289.45	295.93	288.4	297.43	291.22	289.57	292.6	298.06	298.09	291.68	292.44	299.26	296.39	289.01	290.99	294.61	291.6	294.01	295.46	290.98	297.63	290.5	295.45	289.13	288.79	297.66	303.42	296.19	296.74	290.25	296.32	296.63	293.08	293.74	293.25	290.03	295.46	293.5	297.18	295.57	290.4	292.3	294.09	296.1	295.97	297.04
320.97	315.88	325.93	308.82	315.25	315.27	317.1	315.96	312.62	319.53	310.37	319.46	317.47	311.58	322.84	318.1	317.16	317.02	318.75	318.22	319.76	313.56	316.68	310.95	317.18	308.81	315.37	316.33	317.01	313.13	316.59	316.97	318.92	316.86	316.86	319.16	319.5	315.17	312.17	313.93	315.64	314.18	316.49	311.55	317.29	312.23	326.87	316.49	318.25	312.63
308.74	315.54	310.28	305.02	310.06	312.2	306.49	314.02	309.83	304.36	315.19	308.67	307.59	305.11	297.06	307.11	307.06	300	296.36	301.56	302.48	309.12	303.04	309.91	304.3	306.22	312.02	301.6	311.69	309.2	312.41	307.72	306.51	308.36	313.5	305.21	308.8	310.63	308.63	297.14	305.84	306.86	308.56	302.86	309.22	317.42	314.48	308.68	311.42	312.04
290.51	299.24	296.94	300.38	294.66	296.31	288.09	294.68	300.37	297.91	291.16	297.13	290.89	294.99	301.24	292.33	291.89	294.99	297.02	289.56	293.82	292.01	297.29	286.6	294.91	294.55	295.7	300.73	298.95	297.11	295.98	300.54	289.3	296.38	293.01	289.78	290.06	291.06	292.7	294.75	296.02	293.23	303.07	291.62	293.12	290.84	300.09	289.73	295.85	295.83
305.58	307.76	304.53	300.68	301.07	300.15	303.17	303.6	302.1	298.34	299.94	306.45	306.6	301.09	291.62	304.49	296.76	306.42	302.44	300.35	307.77	301.06	299.96	297.59	304.31	301.67	301.9	300.62	301.68	297.35	302.23	303.06	299.18	301.36	301.03	297.6	304.98	293.91	301.57	299.32	299.92	304.48	299.37	302.2	300.64	309	303.19	303.61	300.57	303.08
309.21	311.6	314.55	309.87	297.48	311.18	302.51	316.31	307	304.68	302.22	310.35	301.88	308.49	307.99	308.59	310.51	305.55	305.89	309.39	313.99	305.52	308.36	308.04	306.55	311.06	309.78	306.24	309.46	305.88	297.2	300.35	313.78	312.86	305.23	305.69	308.01	312.86	302.5	304.61	310.31	309.69	309.24	305.29	308.08	310.63	315.75	306.47	311.25	304.91
333.37	326.4	323.88	324.1	331.16	328.14	321.19	332.93	324.29	333.71	326.48	332.28	334.54	316.05	328.91	326.91	325.22	326.05	322.11	326.47	331.35	334.65	324.31	334.14	328.78	326.39	331.07	321.02	327.47	330.78	327.39	323.42	330.52	329.02	330.2	327.29	324.83	326.67	326.5	321.96	326.48	327.72	315.62	328.14	327.4	323.22	330.56	327.9	324.83	328.4
310.56	327.28	322.61	320.7	306.81	317.04	310.27	311.62	319.16	312.12	316.74	319.81	313.71	316.07	318.81	310.06	317.74	316.71	315.67	321.31	311.64	321.06	321.41	319.99	313.36	317.78	315.37	316.64	319.23	319.92	319.11	316.89	310.49	315.93	320.15	316.4	314.51	317.03	319.23	316.82	306.81	307.31	308.74	318.72	322.71	315.52	315.9	320.09	318.11	313.09
322.5	315.25	318.65	312.94	315.08	311.95	322.98	312.03	315.16	309.23	318.59	321.25	320.7	316.44	323.78	319.22	315.44	322.49	312.15	315.43	313.56	321.96	318.13	313.89	309.91	317.67	311.68	314.07	317.88	320.02	312.73	316.45	324.49	318.32	316.79	323.12	316.08	317.34	323.27	311.01	320.03	320.47	322.67	316.26	312.9	316.06	323.31	315.96	318.56	310.27
315.47	322.26	321.2	319.9	315.73	308.17	321.74	323.58	312.88	317.25	318.02	310.12	319.45	321.09	312.35	314.01	318.1	318.49	312.43	320.44	321.82	317.73	311.9	306.34	320.22	314	313.38	321.02	316.22	318.31	317.41	315.5	316.84	317.28	316.05	314.48	319.1	324.35	314.47	321.5	311.06	318.76	319.3	313.6	310.46	310.23	310.43	312.18	314.63	313.43
289.77	301.81	296.1	290.19	288.59	291.76	296.71	292.14	292.97	294.9	286.22	293.01	293.65	293.77	282.59	287.56	295.19	297.47	294.2	291.89	289.41	296.78	303.91	295.91	292.55	300.24	293.4	299.68	299.62	290.97	294.02	299.75	300.44	297.76	299.36	294.92	296.64	287.77	290.79	288.28	293.31	290.01	284.74	292.28	289.73	296.87	292.75	303.12	294.37	292.11
334.35	329.1	334.23	323.47	324.08	325.87	329.04	332.23	327.39	327.96	330.09	326.4	329.23	332.8	333.66	328.53	330.25	329.62	332.76	331.76	325.2	320.71	330.04	334.67	321.2	330.3	321.66	332.9	332.86	326.07	335.55	330.29	323.59	332.96	328.51	329.38	330.56	326.31	334.22	331.64	323.37	330.51	330.41	328.22	332.1	324.63	327.98	333.66	336.25	333.44
302.9	307.62	307.5	301.59	315.17	299.02	299.82	308.41	305.81	308.14	308.9	307.02	301.82	307.72	309.46	302.92	308.91	312.9	302.69	303.24	300.11	308.47	305.3	305.93	305.8	308.45	303.15	301.18	305.06	301.54	304.29	305.94	308.45	301.16	304.18	309.1	311.04	303.91	304.12	302.52	301.45	303.07	303.97	303.66	302.3	307.06	301.99	304.18	303.63	306.48
295.96	308.26	309.18	304.5	304.23	305.66	301.27	298.1	297.64	298.11	299.17	299.71	298.5	301.53	304.05	296.87	297.93	305.85	298.41	305.07	304.05	304.1	304.5	301.4	302.25	302.65	301.27	309.92	302.51	305.19	297.96	298.04	301.22	302.64	302.52	303.45	303.59	293.5	305.73	304.56	307.4	302.37	302.89	304.37	301.25	302.6	303.48	303.23	298.09	304.63
298.48	312.37	299.94	301.5	306.38	302.86	308.82	303.23	306.56	298.76	305.01	301.14	299.31	306.64	299.32	308.32	302.29	304.79	304.34	303.99	300.51	304.15	301.05	298.17	298.04	305.26	304.58	300.39	301.94	298.87	300.95	306.42	304.87	298.59	305.26	302.98	298.19	300.82	306.75	310.54	296.63	303.38	308.95	301.83	304.33	304.92	306.34	300.64	307.43	299.92
315.08	314.03	312.95	316.11	318.14	319.83	314.01	314.76	324.64	318.07	313.27	310.89	320.58	314.04	317.54	317.36	313.48	314.66	315.16	309.61	318.58	319.93	306.42	316.41	311.45	312.68	301.47	317.25	305.99	321.39	311.98	317.3	314.72	304.88	315.31	318.94	313.05	320.1	307.92	314.08	315.41	313.36	309.74	314.76	315.2	313.84	317.27	316.39	309.29	320.55
334.05	323.84	334.1	321.72	326.94	320.49	325.09	331.74	325.75	327.07	330.54	325.01	329.51	327.72	327.84	331.66	329.4	324.55	327.73	329.14	321.59	327.18	327.44	319.49	322.69	328.69	326.83	325.31	322.8	329.62	325.36	327.87	326.79	334.1	327.33	325.96	323.59	324.38	326.05	332.69	329.84	326.22	325.45	332.06	328.78	330.65	334.81	323.29	328.82	323.99
312.84	308.42	311.6	311.68	312.17	308.49	309.07	308.49	309.91	312.71	304.86	313.2	306.65	314.11	315.43	304.66	311.88	308.76	311.72	306.55	305.33	307.4	308.58	312.93	312.2	314.38	300.06	311.95	310.72	307	311.16	306.69	309.62	303.97	302.68	307.29	309.93	305.13	314.39	311.1	311.65	314.89	306.93	306.32	307.6	311.55	309.19	310.87	310.46	310.25
302.27	303.28	306.85	307.95	303.54	297.9	304.56	304.05	306.71	305.11	299.04	307.51	300.9	301.92	305	303.87	302.06	302.14	304.05	304.94	302.31	299.34	300.77	296.39	308.33	302.76	304.03	303.3	300.84	306.26	301.02	298.33	304.21	312.18	304.81	304.89	309.47	301.44	296.69	301.38	306.74	299.41	299.44	305.55	295.34	299.74	300.17	306.97	302.02	306.23
307.08	306	308.88	293.88	304.35	308.47	292.6	301.87	300.68	297.98	299.65	305.78	315.9	305.11	304.28	304.01	305.19	304.2	304.03	301.62	299.37	300.41	306.87	309.24	295.61	309.16	304.56	306.29	306.44	308.2	304.24	304.25	311.54	310.52	308.26	305.46	308.57	297.24	309.19	301.15	305.4	297.96	300.43	299.75	302.74	307.79	305.17	301.7	305.89	300.77
308.38	308.77	309	313.91	314.62	310.81	310.41	319.81	306.27	315.31	308.46	302.75	317.81	309.91	313.73	307.55	308.53	313.55	309.27	310.1	305.31	317.76	315.24	313.1	314.59	310.7	311.01	316.75	310.09	307.69	310.86	310.64	316.55	307.76	313.88	307.51	311.43	309.66	315.39	317.24	316.56	314.01	317.21	309.84	308.1	309.93	311.74	311.28	313.1	310.46
310.16	314.03	310.25	315.21	316.69	310.66	314.09	304.92	311.9	308.7	310.84	321.51	310.43	308.47	307.06	307.38	313.28	317.41	305.36	307.86	314.91	309.89	311.52	311.09	309.52	315.2	316.9	310.99	311.78	312.41	304.4	307.32	306.81	312.67	313.3	306.19	312.28	312.7	311.66	307.73	312.88	311.67	306.08	310.68	310.96	313.33	310.35	311.12	311.9	311.25
301.62	302.69	305.85	301.67	306.22	301.35	301.93	296.25	296.53	301.06	305.49	301.72	303.29	299.16	305.66	306.02	306.88	295.58	299.62	306.6	295.83	298.38	300.71	299.87	299.8	298.07	307.37	298.82	304.24	299.76	302.44	299.27	301.4	298.95	305.11	294.76	306.78	295.38	294.27	300.61	294.76	307.86	294.76	301.03	302.7	302.56	296.88	298.24	310.95	302.25
319.75	329.8	326.05	323.33	321.06	321.44	321.48	331.19	319.28	321.37	320.51	319.74	323.15	323.89	324.37	322.62	323.06	324.59	325.57	322.38	330.83	318.78	331.18	323.97	326.88	321.07	325.14	333.25	319.08	319.25	324.33	321.57	323.86	322.69	330.75	321.99	329.07	326.08	327.49	317.7	326.57	323.85	322.83	321.8	324.04	319.22	326.76	324.4	325.51	322.99
299.62	300.27	297	294.88	295.75	296.2	289.09	296.42	296.52	291.65	295.6	300.13	295.47	295.18	294.59	292.51	297.06	298.62	295.89	298.13	291.88	303.2	296.03	302.44	304.73	298.41	296.37	296.27	299.35	299.97	298.19	299.9	301.54	299.35	293.52	307.58	296.81	290.22	297.44	303.65	299.91	298.79	297.2	301.38	298.22	299.55	298.2	295.64	306.44	301.89
303.25	290.19	286.61	303.62	295.16	293.75	292.66	297.54	293.42	291.19	294.46	304.35	301.57	296.75	285.88	297.81	304.14	299.02	300.6	299.21	293.73	297.67	298.12	297.03	295.69	291.02	292.95	299.61	298.53	293.31	292.08	300.53	298.95	297.21	289.22	296.69	293.85	303.37	291.86	294.66	292.91	296.09	302.15	297.79	300.56	295.11	292.81	294.62	298.18	296.28
303.64	306.54	302.95	305.85	297.78	302.59	300.64	298.77	305.73	304.88	306.92	300.75	303.49	308.92	305.66	303.53	303.21	304.31	300.42	301.38	314.28	295.79	301.75	296.2	300.58	309.34	303.75	303.1	299.9	295.69	307.13	299.92	303.72	299.56	301.58	300.2	298.31	295.31	303.05	305.82	301.62	302.6	304.3	306.9	302.17	307.99	296.19	302.42	299.04	293.26
301.36	300.23	306.8	301.13	303.88	295.87	301.16	305.53	300.08	313.39	305.05	298.47	305.97	313.09	304.55	299.71	304.92	302.37	300.26	306.22	305.45	303.77	305.81	302.58	305.44	302.7	304.05	296.4	298.65	303.03	301.31	313	306.12	298.2	304.44	301.72	304.6	299.52	304.5	306.97	302.96	302.8	306.8	305.46	306.77	308.26	304.69	305.24	303.08	300.53
308.31	306.41	304.13	308.13	297.97	303.07	308.89	303.75	302.96	296.64	307.79	305.02	299.87	297.18	296.19	302.8	314	302.52	303.73	301.22	303.09	298.16	308.96	298.88	300.84	305.83	314.2	301.9	304.37	305.92	303.92	298.7	300.68	302.84	301.33	304.15	303.13	301.77	302.66	301.08	309.24	304.61	298.09	302.21	303.18	300.8	302.22	302.68	302.91	302.47
305.12	302.01	311.52	302.24	301.13	304.09	303.95	304.83	305.45	306.83	308.59	307.5	305.69	305.1	306.03	304.78	301.88	304.16	303.35	306.22	311.33	304.91	300.34	309.02	304.53	305.96	310.94	294.89	299.07	301.68	306.7	312.22	299.73	301.62	307.28	301.27	305.73	307.59	302.43	307.53	303.43	312	300.63	308.11	308.1	303.82	307.5	303.8	305.32	302.28
314.14	313.06	308.63	316.93	319.84	317.62	313.31	314.7	311.84	313.4	315.14	312.78	311.09	317.2	311.42	311.33	312.18	318.22	313.56	315.67	320.4	311.6	309.76	315.38	315.5	315.72	318.07	310.38	312.78	311.94	312.01	310.91	305.74	315.48	317.12	311.45	316.57	310.32	307.67	316.21	314.71	310.19	314.08	315.38	309.37	314.67	319.14	313.35	310.49	307.45
307.42	303.64	308.78	309.73	319.74	311.95	309	299.02	312.1	305.99	311.04	305.97	312.21	319.06	308.69	311.54	313.88	312.04	315.96	310.16	307.26	308.22	310.48	308.48	313.33	313.78	313.29	311.09	316.04	321.66	311.68	312.67	307.72	304.32	312.44	314.79	313.09	310.26	311.35	310.17	310.93	313.04	315.82	306.21	307.39	310.49	309.15	312.75	306.6	311.05
301.52	302.36	301.13	305.12	310.16	311	304.31	306.51	300.36	303.33	306.24	307.49	308.26	303.11	310.02	306.79	305.11	308.53	296.86	307.15	302.87	314.6	299.37	310.71	306.38	305.41	304.23	303.78	302.49	313.05	309.13	307.92	306.85	309.72	308.92	301.7	302.69	301.83	303.49	309.9	305.98	297.98	302.36	307.02	308.57	308.21	303.47	310.12	303.61	305.28
313.45	303.85	306.92	313.29	306.43	312.7	301.14	310.35	305.37	308.51	303.66	307.65	309.47	313.05	306.72	303.5	301.23	307.66	314.19	305.29	305.5	316.16	300.97	305.43	311.03	313.35	313.37	306.92	314.7	309.11	308.61	304.77	308.93	309.11	309.34	309.83	307.05	308.52	313.06	308.34	313.15	310.6	305.16	315.01	319.08	311.66	310.17	311.67	307.13	318.66
306.38	320.01	322.81	309.5	319.56	314.78	319.96	318.22	318.96	318.91	310.5	320.1	318.62	313.26	318.24	320.02	316.14	318.29	318.29	317.99	314.67	314.83	311.41	314.13	316.54	320.43	310.89	317.73	321.72	322.56	313.16	314.91	321.64	318.66	317.39	316.52	317.56	316.97	317.2	325.29	310.81	312.06	323.08	315.62	309.43	316.13	316.64	317.79	317.57	318.03
301.71	302.33	303.29	304.82	302.08	303.53	300.22	309.37	296.54	309.6	306.37	301.15	305.9	300.06	302.51	294.2	306.06	302.36	301.66	297.29	304.96	304.51	300.91	303.27	301.82	310.24	307.51	309.57	305.89	307.91	308.79	307.39	303.62	299.02	305.48	299.5	298.87	298.96	306.48	301.82	298.32	303.9	307.05	303.54	305.92	309.21	305.93	305.38	297.2	302.95
296.59	300.45	303.42	295.21	300.33	307.05	299.79	298.22	300.26	300.13	299.19	297.14	297.47	310.56	303.87	293.37	294.33	299.85	294.14	296.88	304.93	300.47	303.03	300.17	294.71	302.82	298.63	301.19	300.77	299.53	304.46	307.83	305.48	295.8	295.56	296.98	304.1	293.89	298.97	303.26	302.44	298.01	301.74	301.74	297.66	298.43	293.66	294.11	303.2	301.9
326.94	328.24	323.18	328.14	325.39	327.39	323.67	329.21	328.05	319.55	323.04	326.12	326.94	325.56	327.36	325.79	326.57	319.26	321.81	326.01	324.15	332.33	325.31	323.03	330.34	327.58	334.07	321.8	321.98	327.05	325.55	329.37	327.77	319.22	326.1	328	320.98	320.85	325.9	329.46	326.38	329.71	328.26	323.72	321.67	323.33	327.19	328.76	324.55	328.79
315.77	304.4	314.84	315.03	310.26	317.06	315.51	308.62	313.11	306.11	316.2	312.16	311	310.79	314.93	320.36	315.47	312.5	313.61	303.08	314.5	316.18	317.71	311.86	312.92	305.44	313.38	320.17	314.21	316.77	312.5	307.65	314.2	309.83	312.12	314.8	314.64	322.18	321.64	314.69	313.55	317.15	315.01	319.65	315.86	309.01	314.52	319.2	314.56	314.51
305.35	305.54	301.72	309.45	307.42	311.19	306.64	311.88	305.73	312.34	299.74	312.62	306.26	304.6	305.99	300.62	300.5	308.66	319.88	305.93	305.58	308.83	303.56	303.47	311.04	307.83	306.37	299.31	307.17	305.54	305.93	305.83	308.09	304.34	303.35	301.52	303.05	302.37	303.75	305.03	307.28	296.25	303.78	305.39	308.57	309.15	299.67	306.26	307.28	315.18
316.54	310.05	316.66	315.19	314.94	313.63	314.35	310.85	318.33	318	314.16	316.7	319.97	313.72	314.93	313.19	310.51	312	322.67	317.09	315.95	317.82	313.48	323.1	314.65	319.56	321.75	311.1	324.27	314.99	316.2	322.21	306.03	315.23	312.9	315.81	310.71	320.11	316.97	315.24	313.96	311.97	315.18	314.09	315.15	312.6	315.35	319.48	312.8	315.25
321.91	329.63	332.23	325.68	322.9	328.38	322.35	332.68	330.28	329.21	329.49	334.24	326.03	325.45	329.45	336.2	318.36	321.63	329.14	328.13	328.56	325.19	325.43	329.5	331.37	333.71	325.83	334.89	328.98	330.75	330.24	325.75	334.39	326.53	327.87	322.9	326.56	335.85	324.23	329.54	330.15	333.24	329.87	330.57	323	327.88	328.57	326.55	329.32	326.93
294.64	295.57	297.77	301.89	291.63	297.97	300.98	298	293.25	293.97	293.06	289.86	294.6	299.81	291.13	288.14	296.58	293.76	296.55	297.65	298.88	294.53	297.49	297.75	299.31	299.6	296.38	296.58	301.12	294.63	298.7	294.93	293.35	298.27	295.06	290.34	296.31	298.23	292.13	291.56	298.07	295.47	293.2	289.53	293.31	287.89	292.63	292.89	302.01	299
303.46	302.72	306.81	305.35	305.84	303.78	302.35	303.18	302.24	305.47	303.3	308.93	300.47	301.07	310.58	307.39	303.24	300.44	303.93	304.46	304.41	305.08	301.73	292.23	302.37	303.13	309.5	298.56	310.69	301.03	301.39	308.38	300.61	301.06	301.09	306.03	310.37	305.2	298.62	305.18	310.15	301.22	308.27	302.96	304.43	304.48	301.82	304	303.66	305.37
292.76	298.21	294.66	295.61	296.83	291.44	297.69	294.13	291.29	291	299.92	293.14	295.39	291.57	291.25	296.17	291.69	284.94	296.99	291.66	298.74	293.53	290.54	293.1	286.57	291.6	292.97	292.97	294.69	292.62	297.15	289	299.12	294.97	289.86	292.5	289.57	297.62	288.34	290.94	299.94	293.3	298.42	293.82	294.49	294.67	297.78	293.11	296.7	286.49
303.69	306.28	316.67	308.52	311.38	305.3	304.22	307.8	299.73	301.82	303.7	300.17	307.56	306.51	301.44	302.49	310.38	305.34	298.05	300.02	301.63	301.25	307.17	296.53	300.34	305.32	312.11	298.68	303.39	306.11	305.48	309.97	309.84	304.55	305.62	300.6	306.75	305.32	303.52	301.9	304.04	300.18	305.2	308.85	303.54	303.97	310.3	302.94	301.26	300.95
320.34	311.99	313.34	310.83	310.38	305.88	314.81	315.33	309.93	311.81	309.01	318.35	315.18	312.72	311.8	314.5	313.68	308.17	311.53	310.53	311.55	314.4	307.55	306.59	316.48	316.4	307.85	317.97	307.65	309.55	313.17	307	314.1	313.64	302.63	307.63	312.98	309.98	311.04	306.32	310.33	313.73	310.86	310.9	309.98	315.62	313.1	305.77	303.14	309.6
305.34	305.4	302.84	303.13	304.9	308.48	301.35	301.02	306.57	296.77	307.64	302.43	307.46	298.63	304.78	306.44	301.67	300.62	300.99	299.7	302.57	303.7	302.79	305.76	307.57	304.2	306.05	297.21	301.75	301.43	301.31	302.22	302.89	303.99	300.06	303.07	301.82	306.19	298.79	301.16	302.63	303.85	306.24	301.74	307.48	299.04	296.11	305.05	300.52	309.31
297.49	302.36	299.12	294.02	305.11	304.68	307.39	304.47	303.44	305.17	305.34	307.49	303.11	304.1	299.17	296.52	301.78	302.95	312.85	307.85	302.45	301.07	297.46	299.08	294.22	293.56	306.81	302.67	308.27	306.87	306.49	299.14	306.91	306.91	303.47	298.7	298.15	309.85	300.99	306.3	307.42	304.43	304.57	302.35	306.17	306.54	297.84	301.96	305.72	300.39
299.1	302.7	298.99	306.33	303.08	292.81	298.45	303.5	302.21	300.7	309.56	300.07	296.53	293.4	296.46	298.56	304.74	303.11	294.8	292.45	296.44	298.89	303.97	307.5	296.72	305.48	296.32	307.45	302.04	301.11	300.42	299.84	310.81	304.56	295.66	303.71	302.76	292.72	300.99	297.97	296.78	293.43	297.92	297.05	300.42	305.05	303.02	294.13	309.56	299.93
310.69	306.64	311.88	306.69	307.1	312.09	307.05	314.88	312.02	308.93	312.78	313.04	313.31	312.18	312.32	315.21	307.63	309.71	313.03	310.54	309.08	317.21	314.9	310.71	316.3	307.8	318.45	314.25	313.8	313.04	315.23	313.5	310.36	313.34	309.43	304.52	310.15	310.39	311.28	313.96	301.52	316.02	315.28	308.25	315.57	305.27	306.37	311.5	311.91	312.37
312.45	300.22	313.67	306.94	312.45	308.01	311.52	309.29	306.15	298.76	307.78	311.45	303.13	302	300.17	304.31	308.82	303.27	305.1	306.42	304.54	308.71	301.1	303.83	310.18	308.77	305.31	304.32	304.69	306.98	313.35	305.33	300.37	306.31	303.84	308.74	307.01	315.75	311.55	303.03	307.71	303.78	301.94	317.28	309.43	307.36	308.33	310.28	313.6	307.44
325.62	326.56	324.21	331.88	326.56	324.78	328.97	333.67	324.76	327.09	335.2	325.87	325.79	321.06	329.1	330.01	330.68	324.53	325.4	327.55	332.72	331.69	333.07	330.14	325.75	333.52	332.19	330.01	325.13	316.84	327.34	332.56	327.51	330.35	321.33	330.86	331.43	323.67	326.54	327.88	330.16	331.65	323.37	328.87	326.36	335.74	324.69	338.27	337.64	324.93
298.52	298.03	296.06	303.2	304.77	302.12	302.26	297.01	297.5	303.76	298.1	303.99	303.46	303.41	302.13	310.23	309.17	298.45	299.52	296.95	310.05	296.75	299.09	305.86	305.3	297.49	305.14	300.45	302.08	303.2	301.09	300.96	305.59	298.11	300.03	299.42	308.74	303.95	303.47	302.25	305.92	302.55	301.92	297.98	300.55	301.63	302.6	295.83	297.35	295.17
314.87	307.37	311.17	308.24	310.52	321.15	311.89	311.07	312.75	315.62	307.13	316.07	308.87	321.3	310.41	312.74	313.4	309.27	311.11	307.92	315.46	309.4	313.7	312.94	310.2	315.32	310.98	312.16	314.24	313.06	319.06	314.4	318.45	319.9	312.35	310.58	317.32	317.42	304.51	317.41	312.89	312.23	312.04	303.59	319.55	314.93	309.85	309.24	313.43	307.47
312.4	313.3	316.47	308.02	310.62	310.38	312.7	311.43	309.11	315.48	315.12	320.18	307.98	310.04	311.59	311.02	314.57	306.96	313.21	314.81	318.44	308.66	312.66	311.45	308.26	313.89	315.15	312.94	314.77	313.24	313.43	312.89	312.89	303.62	309.05	317.31	311.17	309.53	314.49	314.67	307.85	307.5	311.62	310.51	310.49	313.69	314.64	310.98	321.79	311.9
321.75	313.22	315.14	312.92	310.28	316.68	313.75	316.84	313.66	319.11	317.87	315.53	315.89	315.92	315.19	311.47	315.88	320.85	318.9	317.59	307.86	308.76	317.06	323.36	314.42	323.56	313.17	317.53	310.39	319.06	317.33	319.49	312.73	317.39	319.13	316.81	319.77	314.02	319.91	316.52	316.77	312.74	309.76	319.37	319.01	315.96	315.89	317.28	316.45	310.99
295.53	298.15	302.37	297.17	295.72	289.06	296.1	300.66	297.94	294.9	302.8	293.16	298.75	295.65	298.63	294.64	290.05	299.41	294.33	295.22	295.41	289.33	298.94	297.95	295.65	301.63	296.51	295.33	295.16	296.14	297.31	293.51	303.66	296.83	293.01	293.86	288.99	303.01	298.44	295.98	293.47	300.67	302.72	295.54	300.1	297.57	293.26	294.17	294.92	294.35
308.65	313	319.21	312.2	325.38	322.74	310.63	314.45	312.1	312.86	320.31	313.8	311.05	310.69	320.27	320.28	318.67	317.98	316.6	320.41	313.67	318.02	319.98	311.65	311.74	314.97	324.72	316.85	304.65	314.63	312.64	317.77	316.3	316.61	313.82	320.1	314.56	313.09	313.9	321.25	315.21	310.59	312.72	316	318.97	308.84	310.89	313.51	314.81	317.81
318.84	317.35	322.08	320.38	320.18	317.69	313.47	318.14	311	312.89	313.86	313.5	316.59	322.96	316.61	316.06	315.91	318.41	314.7	318.22	322.62	315.72	316.5	317.52	320.77	321.4	315.87	319.69	313.37	316.51	323.23	318.93	321.56	313.55	321.33	315.45	313.35	318.54	324.78	312.06	324.65	320.58	315.29	325.14	321.53	316.21	315.34	318.39	315.55	320.52
310.18	313.97	313.26	312.72	312.58	310.94	319.29	314.82	309.63	311.27	317.93	311.57	313.2	314.11	319.01	309.26	313.91	318.08	307.76	313.82	312.56	320.73	311.91	310.87	320.88	305.32	313.17	314.39	317.72	312.52	311.77	309.84	306.58	309.13	315.93	318.15	309.86	318.17	316.36	309.2	311.73	310.58	318.7	305.84	312.42	308.35	314.25	315.26	309.11	313.76
292.19	291.34	295.63	286.14	291	293.73	291.41	294.22	291.08	287.91	294.14	291.01	295.53	300.7	295.35	290.55	294.96	302.24	297.2	292.85	302.63	286.55	292.55	293.65	290.59	287.29	298.21	290.33	296.55	300.69	299.74	289.03	300.94	290.63	292.37	297.25	292.9	295.68	290.24	289.67	291.84	294.87	299.11	297.04	292.05	294.25	293.57	289.57	295.23	304.32
305.22	304.02	308.2	299.9	307.64	302.7	300.49	300.78	309.4	302.92	310.2	309.52	308.39	310.7	307.56	309.52	308.46	300.51	306.29	312.28	304.73	297.46	308.15	302.6	309.24	308.67	306.41	305.91	303.53	304.23	303.35	310.14	307.12	299.14	302.63	311.65	303.99	309.49	311.95	307.18	303.57	301.83	307.44	310.41	304.66	300.27	307.17	309.67	306.19	313.27
322.27	333.04	332.81	321.77	327.23	326.65	327.42	329.12	326.27	325.69	326.57	328.57	319.58	331.2	334.68	322.09	336.16	320.87	323.93	329.39	326.23	329.34	329.26	318.52	337.32	331.08	324.37	324.52	325.87	328.93	325.94	334.17	325.3	324.47	329.72	329.35	329.63	326.19	326.7	328.56	335.61	325.95	326.83	331.56	324.76	328.11	328.16	332.19	328.65	327.33
311.72	321.94	316.67	311.26	306.43	313.38	313.09	316.64	308.29	319.94	309.07	317.26	309.97	315.29	314.7	307.65	305.79	306.58	319.63	314.35	321.71	314.87	307.84	310.96	312.56	305.75	311.99	310.54	311.11	304.16	317.38	308.52	319.08	305.13	314.83	318.21	310.15	316.12	313.52	309.21	306.77	315.53	315.75	317.67	310.42	312.24	314.59	312	310.69	311.48
313.53	308.92	311.01	314.82	310.18	318.42	317.64	314.44	311.45	316.72	312.17	313.78	313.51	312.2	305.83	312.9	318.88	314.72	317.91	312.38	306.53	308.62	313.09	309.85	308.61	317.59	303.65	306.34	314.83	314.1	313.26	312.84	315.66	312.09	310.89	309.28	308.84	314.53	312.45	305.9	309.1	314.19	303.68	316.11	320.51	316.81	313.2	319.21	313.19	309.08
297.89	293.07	290.5	294.2	297.65	293.97	292.02	289.43	291.96	290.37	295.87	291.6	296.12	287.96	297.06	293.89	289.67	297.62	296.92	294.37	282	295.28	291.5	290.73	287.96	295.94	294.56	294.26	297.1	297.69	291.36	294.86	289.48	286.03	290.12	300.71	289.5	290.45	291.77	284.46	292.54	297.06	288.02	285.48	296.33	296.12	290.77	288.96	296	298.81
302.87	301.85	304.52	301.75	293.9	295.84	305.77	300.36	303.45	298.92	305.63	301.08	291.32	302.88	304.62	303.68	306.44	303.33	303.89	297.57	298.28	309.61	297.12	301.78	290.08	300.82	304.11	304.07	297.56	305.45	303.57	301.82	300.54	301.21	304.46	306.35	300.8	305.3	304.22	301.2	306.03	303.54	304.63	306.26	304.52	302.79	298.53	301.4	306.54	307.05
295.9	305.76	298.81	305.71	303.73	301.88	304.08	308.81	297.29	306.5	308.9	304.94	303.69	300.81	304.23	295.13	304.24	307.61	304.41	301.09	306.72	306.32	310.74	304.99	310.29	306.61	307.48	312.65	308.71	297.11	304.61	308.77	308.07	306.84	313.31	311.64	310.86	311.26	314.42	305.73	300.9	301.68	307.38	302.04	307.46	305.81	309.79	303.51	313.93	308.38
295.67	291.05	285.57	296.93	284.94	294.49	296.55	292.08	299.26	294.33	292.07	290.32	295.67	288.6	290.36	298.66	290.13	295.49	292.77	292.94	294.88	296.29	291.16	299.4	290.96	288.8	297.82	293.37	294.89	291.9	292.16	289.55	291.46	292.54	297.13	292.23	296.9	292.38	291.47	299.08	292.63	293.43	300.54	291.91	291.2	297.31	291.33	294.73	292.03	291.49
293.67	299.48	296.26	294.94	304.6	295.06	293.51	298.49	294.68	296.22	297.78	296.83	296.8	293.07	288.98	297.73	299.44	292.31	294.45	291.13	301.65	301	288.02	303.36	295.04	296.47	302.34	291.14	297.12	296.65	299.55	293.99	291.96	300.12	292.17	305.16	295.89	293.48	298.31	298.98	299.36	298.02	293.37	294.45	293.95	291.06	293.85	290.95	298.26	291.49
304.43	301.14	308.33	305.07	300.49	308.31	305.52	304.64	303.51	308.52	303.13	302.51	312.58	307.2	303.74	306.9	303.63	306.93	311.33	307.18	304.68	293.14	300.31	308	303.57	307.04	306.15	304.26	300.87	300.84	301.88	303.39	306.95	303.99	305.64	304.69	301.49	306.04	304.94	304.48	308.22	302.92	303.98	305.87	303.95	303.43	313.21	305.83	296.98	300.68
293.36	295.45	297.02	298.07	301.31	297.2	298.75	301.42	293.37	293.95	299.54	302.23	295.48	292	292.53	294.31	296.02	294.83	301.14	302.02	289.81	303.33	295.21	298.9	299.61	293.7	303.1	298.52	296.37	297.81	298.47	297.94	300.49	300.04	304.1	299.96	303.83	297.93	295.45	297.34	297.52	298.28	302.9	299.17	299.94	293.08	298.44	297.03	300.09	297.44
303.03	304.58	301.06	298.09	302.81	303.11	298.22	299.41	302.68	297.35	297.78	296.67	311.29	299.06	301.52	303.64	295.48	300.17	302.68	295.22	297.21	299.14	300.17	307.8	294.04	292.29	307.09	297.44	298.63	299.96	293.53	301.61	308.25	296.23	297.92	301.66	300.54	304.45	301.48	300.16	306.59	297.47	297.87	299.67	299.09	311.34	301.85	304.62	303.34	304.29
325.93	321.43	332.31	335.08	327.52	328.96	331.74	327.21	325.24	326.18	332.57	331.29	328.59	329.59	333.3	323.25	328.73	337.88	329.83	334.51	325.28	329.03	331.34	321.21	332.1	329.77	333.88	331.46	329.57	321.77	328.13	329.62	331.62	330.3	322.93	327.16	329.93	323.19	326.26	324.1	330.82	330.27	331.25	328.09	323.4	327.6	329.54	330.58	331.15	324.82
313.43	313.16	323.73	318.29	317.03	318.18	318.08	315.74	322.69	327.35	320.32	319	311.55	319.18	328.59	321.64	315.03	321.24	321.98	327.62	323.78	316.3	324.15	318.51	312.78	317.65	316.38	314.96	324.06	321.27	318.63	323.6	316.91	318.61	317.21	317.7	319.21	313.78	315.77	314.35	315.21	315.09	314.32	315.74	311.83	317.94	316.4	322.67	313.62	327.25
307.66	309.77	307.01	313.82	307.53	300.21	312.65	306.44	306.47	306.96	303.13	306.1	306.23	307.41	311.74	307.22	306.47	302.5	304.39	306.82	303.53	306.58	302.62	306.58	312.45	311.99	303.92	308.81	304.76	307.73	311.83	304.73	311.02	303.13	310.72	303.04	306.61	306.45	305.73	303.86	309.3	317.64	313.5	306.48	303.06	310.99	305.5	314.4	306.24	310.91
299.26	305.42	311.81	308.26	297.63	303.78	309.15	315.36	301.28	306.95	300.89	307.75	298.53	311.94	305.44	302.37	304.59	304.37	294.42	307.39	306.52	300.18	299.46	308.83	311.8	309.38	308.54	301.89	302.86	305.72	311.12	304.83	301.53	307.44	305.81	302.61	309.88	304.69	302.07	307	305.32	298.3	308.22	306.99	297.18	307.96	302.74	305.74	301.47	311.98
306.39	299.54	313.69	312.67	309.97	309.09	302.12	309.37	315.73	312.71	307.17	304.51	322.07	305	319.35	309.33	313.61	310	311.77	305.24	307.17	314.8	311.44	312.33	309.31	308.84	313.3	316.83	310.19	307.77	308.31	317.12	310.92	311.8	312.51	314.06	310.86	313.12	310.26	307.14	307.06	312.64	306.23	313.27	307.21	306.95	311.74	313.24	307.32	314.77
302.75	301.48	309.98	299.7	306.56	310.16	301.01	298.54	307.03	310.87	305.71	300.63	307.16	293.14	306.29	303.24	304.1	299.67	297.41	302.58	309.46	314.11	303.67	304.49	302.11	309.99	307.23	306.56	304.7	298.42	304.05	301.32	302.05	310.53	302.66	301.45	298.31	300.81	314.86	305.6	297.53	306.27	299.36	300.72	310.94	304.97	303.66	300.24	302.86	305.41
304.08	306.6	302.01	303	310.13	306.39	308.39	311.54	305.89	304.24	304.63	306.05	314.36	303.1	310.21	306.63	303.34	308.68	305.09	298.67	301.1	307.12	309.57	300.75	303.19	305.55	312.01	306.09	301.6	306.93	306.65	304.7	309.59	305.2	306.64	306.52	304.03	304.39	310.26	300.44	307.57	302.18	302.07	303.03	298.09	306.4	302.26	303.64	300.74	304.08
304.78	296.55	299.86	305.8	303.3	309.41	304.74	304.1	304.9	301.27	303.22	308.1	299.12	302.48	305.84	307.52	305.92	302.6	311.17	309.87	310.21	306.59	303.87	306.21	308.74	296.97	305.51	304.11	303.16	300.32	299.44	301.32	306.29	305.27	299.29	299.69	299.83	304.38	303.73	311.07	306.88	308.88	300.87	299.65	309.63	299.34	298.81	305.72	304.83	306.54
299.49	294.47	302.84	307.22	296.46	303.79	297.21	303.51	305.21	299.63	308.56	304.77	300.52	306.55	295.16	297.74	300.82	299.04	300.03	305.89	301.59	294.54	295.52	297.6	304.49	300.81	306.99	298.2	300.71	301.15	305.83	305.91	301.87	303.98	296.29	308.8	306.69	304.07	301.49	300.7	300.91	299.62	303.24	301.59	303.36	307.86	299.22	302.54	311.9	302.9
328.05	331.02	324.74	327.8	328.06	324.84	326.18	329.2	328.37	334.76	326.77	334.88	319.44	323.71	331.13	332.51	333.92	332.99	326.26	327.13	331.73	336.59	320.38	331.61	325.58	329.65	331.19	332.55	330.78	328.28	331.44	326.11	328.2	321.2	329.03	328.54	328.3	324.34	321.52	329.37	324.63	328.76	328.14	327.93	330.89	329.94	323.33	324.64	326.13	328.59
306.2	306.75	304.44	308.37	308.14	305.88	300.73	310.2	304.32	304.02	306.19	305.98	295.82	298.2	302.02	292.25	302.27	301.19	301.47	308.65	308.15	302.9	304.24	297.01	313.84	310.3	301.51	299.84	301.85	306	303.73	307.34	304.91	306.86	305.92	302.73	307.05	306.49	302.12	306	302.53	305.36	302.38	306.65	301.65	299.95	307.96	304.85	308.73	300.97
315.33	312	310.12	314.16	318.71	314.33	320.69	317.83	306.1	310.14	318.48	314.21	311.05	315.03	304.79	314.08	311.56	312.99	311.76	312.24	308.67	315.43	313.38	309.99	311.22	306.67	308.34	318.38	318.03	312.31	324.09	315.47	311.69	309.99	311.04	313.92	317.89	319.02	314.17	322.38	317.71	311.95	312.83	314.57	310.46	307.4	318.97	316.73	301.65	315.75
294.03	287.58	291.45	293.29	296.17	291.61	297.03	292.44	292.51	295.96	289.46	293.3	294.54	294.63	298.92	295.35	295.61	296.49	293.8	293.41	296.49	291.91	292.91	296.01	290.2	298.63	293.53	293.59	294.23	298.34	299.32	299.58	293.9	291.4	296.9	295	295.03	298.01	302.68	295.7	294.08	293.2	296.68	299.96	299.69	294.6	285.87	295.3	291.92	292.03
321.56	320.09	319.08	316.16	317.46	310.57	308.48	313.14	315.6	320.19	311.32	312.92	317.74	308.97	312.83	320.62	321.96	314.7	316.34	315.6	315.83	312.88	313.13	318.87	314.41	314.1	313.51	317.41	316.43	313.03	317.17	300.58	318.47	315.05	314.73	316.39	310.42	317.05	318.72	312.16	313	314.86	317.84	310.76	321.17	319.59	315.68	317.04	320.16	320.09
320.94	310.34	313.25	315.68	317.5	315.26	314.03	310.71	315.4	310.82	310.25	323.04	317.24	317.92	319.04	318.7	317.18	317.47	310.89	312.8	311.91	311.6	308.65	316.82	314.55	320.37	312.01	319.18	316.11	314.93	315.4	307.4	314.8	312.8	313.43	313.54	327.84	325.38	309.5	316.02	311.35	311.77	314.91	317.97	321.51	313.23	320.1	315.12	311.35	317.36
293.05	301.71	301.98	302.27	297.31	300.28	291.4	300.76	295.48	300	292.34	297.51	299.51	294.61	299.36	299.93	294.13	286.29	291.57	297.88	296.31	298.05	290.69	305.17	294.84	303.42	299.07	301.53	299.25	293.47	298.97	287.55	297.83	292.2	301.88	293.86	293.51	300.48	299.16	300.89	298.84	297.89	298.7	297.18	298.26	293.6	294.87	290.48	296.68	292.49
317.51	320.36	317.99	316.21	317.94	322.1	318.73	323.55	315.9	322.6	315.94	321.41	317.33	327.58	322.66	311.36	323.47	311.93	317.33	312.73	323.97	323.11	313.39	320.73	318.32	320.6	314.46	318.78	316.42	313.6	317.87	314.05	317.25	316.41	321.86	317.06	310.87	314.28	319.77	314.51	313.96	315.18	322.73	315.17	317.89	321.57	311.46	318.4	319.03	316.08
297.49	299.87	301.62	301.99	305.41	299.99	302.27	306.71	303.79	299.25	301.45	306.97	302.27	307.16	304.04	298	303.63	298.34	296.53	305.27	294.94	303.84	302.55	303.07	307.9	297.37	299.28	306.89	301.29	306.05	300.39	302.73	305.49	306.19	302.33	294.26	302.4	301.97	299.53	299.69	308.34	308.36	302.44	303.9	306.73	308.01	307.86	307.26	306.14	301.07
323.21	314.59	309.22	319.42	317.56	318.02	316.36	320.85	311.91	318.26	316.02	315.13	318.89	322.67	320.59	315.14	314.48	322.12	321.17	313.8	313.8	314.62	314.16	314.15	317.95	317.96	314.3	310.39	310.82	315.21	318.83	313.47	319.94	321.34	323.59	323.98	309.71	313.99	318.47	323.61	312.83	330.48	310.64	314.71	321.08	309.19	317.06	319.53	313.36	322.02
296.44	296.49	298.04	289.22	297.06	297.06	295.28	298.15	290.92	301.36	302.22	299.76	296.73	296.41	292.4	290.7	294.48	295.45	298.17	294.75	290.41	291.92	298.25	297.42	299.84	303.09	294.96	298.55	289.65	293.24	296.35	295.66	293.78	293.75	291.45	299.83	292.25	292.73	292.57	295.9	296.72	293.65	295	295.65	283.79	291.82	294.54	291.18	301.37	293.57
307.46	308.48	302.47	302.51	300.27	303.49	307.23	305.76	306.67	302.77	303.81	311.95	296.69	306.54	305.66	308.3	302.53	308.12	302	301.04	305.49	298.7	300.45	305.74	305.62	302.09	305.58	305.1	309.34	305.58	310.67	307.63	309.01	301.23	294.68	300.81	307.25	310.05	312.35	307.79	301.83	302.73	310.27	298.28	311.52	306.24	306.71	306.43	312.87	307.26
311.75	310.13	314.84	312.38	309.05	310.81	311.24	311.45	308.63	307.48	314.87	305.55	305.93	312.08	310.33	309.33	313.77	315.05	307.84	304.41	306.97	310.35	313.03	316.56	314.9	313.49	314.54	311.02	308.13	309.22	309.8	308.23	311.17	310.48	316.57	313.38	313.17	305.7	316.41	313.93	313.46	311.79	311.76	301.26	310.38	313.12	317.02	309.3	313.79	313.59
314.24	317	318.66	318.56	311.41	323.34	317.88	314.52	313.86	318.28	320.86	315.11	316.44	318.55	319.93	310.91	316.12	320.26	318.23	315.12	315.33	318.96	317.38	315.14	321.42	317.55	316.14	319	313.21	319.17	316.05	321.75	327.38	314.4	314.67	323.84	315.54	318.1	313.11	317.23	321.44	308.75	323.37	314.58	313.3	317.8	320.4	315.89	314.48	311.57
306.64	309.9	305.98	306.85	303.43	303.78	303.49	309.58	314.14	305.12	302.41	303.3	301.65	303.62	304.34	307.88	302.64	311.49	306.59	300.65	309.67	303.8	301.86	304.42	310.57	297.5	306.56	303.9	303.34	309.25	303.01	302.48	301.38	311.56	304.44	310.13	306.94	306.95	309.03	304.4	306	304.72	304.5	309.24	307.08	304.91	308.03	306.5	303.5	304.74
321.18	314.86	318.65	322.35	318.73	316.54	315.82	319.48	319.88	318.54	319.28	317.76	312.38	321.89	325.85	316.04	317.84	326.91	314.76	315.29	321.89	320.26	319.97	314.2	312.9	324.08	320.74	320.17	324.44	318.56	318.41	319.97	315.71	324.77	322.25	317.14	318.08	319.04	318.44	324.13	315.22	322.27	322.27	311.15	320.25	314.24	314.74	318.17	317.14	317.3
309.29	299.93	305.45	309.69	296.36	307.38	302.52	301.79	294.75	300.94	305.94	296.26	306.06	304.6	302.31	297.75	293.1	311.95	301.37	302.98	302.08	305.87	301.98	310.49	302.85	299.28	295.69	297.1	317.48	303.89	297.38	299.42	301.88	307.15	299.2	299.05	307.46	299.3	300.53	309.83	297.56	297.85	296.43	302.74	298.75	308.41	301.67	304.17	301.25	305.97
314.39	311.98	315.75	315.7	311.54	317.77	319.45	315.19	315.7	312.12	318.49	309.56	310.5	309.6	318.01	307.41	318.84	308.6	311.95	314.25	310.59	311.76	314.59	319.55	308.23	316.55	310.68	311.47	308.83	314.42	316.81	311.01	314.02	321.07	311	308.94	314.5	320.1	314.05	314.29	304.04	313.51	312.14	313.58	313.13	315.43	311.8	314.74	308.26	312.36
308.82	305.96	309.89	304.77	311.57	301.4	305.04	306.02	310.67	312.49	303.61	316.25	302.95	303.99	304.44	311.75	308.31	308.59	304.58	300.89	303.02	307.29	302.29	308.91	299.37	305.09	306.13	308.34	304.78	305.78	300.6	307.25	302.97	300.22	306.69	303.85	305.87	307.84	307.85	303.49	300.21	311.34	308.15	306.12	310.2	305.96	307.96	308.07	306.76	298.15
311.46	317.46	314.94	316.88	311.5	312.86	309.24	315.26	311.82	321.28	310.03	313.11	315.62	315.2	311.85	317.19	321.05	317.09	309.91	313.64	317.93	307.1	315.85	315.67	319.98	311.6	315.39	321.41	312.74	312.42	315.49	318.54	316.87	314.23	312.04	311.93	317.19	314.37	310.21	317.14	313.57	313.01	318.51	311.36	305.89	312.03	309.23	317.02	308.95	311.28
306.39	313	305.24	299.89	302.76	307.42	297.16	300.69	300.79	307.64	305.7	301.5	304.02	306.81	297.1	303.35	302.29	302.09	296.03	305.93	301.05	300.56	304.12	299.06	302.81	310.71	290.37	299.09	302.64	303.42	295.95	300.42	304.49	307.66	294.47	297.89	302.33	296.72	297.38	300.87	306.28	304.1	308.94	305.8	301.5	300.04	302.82	310.26	303.75	303.64
323.14	323.97	327.63	321.45	328.8	329.14	325.52	327.61	327.06	326.89	322.71	328.7	325.97	330.64	328.8	325.21	322.18	321.98	324	321.2	327.81	325.42	325.82	321.52	320.77	323.5	321.84	328.97	326.58	320.68	326.08	323.95	321.43	325.53	324.04	318.42	327.14	327.78	327.31	332.1	319.08	328.29	325.7	324.64	324.77	319.68	324.85	329.34	331.42	331.33
306.08	306.6	308.61	303.18	309.68	310.68	310.2	306.53	313.1	301.88	314.43	307.34	307.73	308.65	294.21	309.1	305.2	310.04	311.27	312.2	304.97	307.81	309.25	306.54	308.41	302.39	309.47	308.81	306.9	312.52	308.21	306.82	308.64	308.29	299.93	311.1	303.51	306.85	306.72	306.42	313.25	308.92	302.1	311.85	305.04	313.52	308.18	310.57	307.68	310.82
294.83	299.26	303.24	294.74	303.15	304.3	298.21	304.28	303.42	308.43	299.72	309.24	295.01	300.81	303.57	294.73	302.87	300.37	303.27	299.66	292.08	296.53	300.92	299.55	298.14	300.37	290.48	292.57	303.58	291.73	301.82	296.65	298.31	301.43	306.98	300.92	299.92	301.64	306.9	309.5	303.56	298.34	301.27	299.94	296.05	294.9	301.85	304.2	298.65	305.17
309.58	307.47	303.39	296.76	293.05	306.75	304.01	303.07	307.73	302.9	296.8	301.11	309.69	305.55	307.19	304.76	297.37	300.73	305.79	303.73	309.4	296.31	305.72	296.92	309.55	294.43	302.86	301.42	303.85	304.42	302.9	310.5	303.9	302.12	302.63	296.21	303.29	302.9	304.64	312.56	300.52	306.41	304.07	301.87	304.63	300.51	299.01	302.8	309.99	305.77
296.37	299.53	289.69	295.86	294	291.02	296.05	295.82	291.95	298.89	291.97	292.85	292.62	294.44	296.94	292.54	293.58	290.04	292.31	294.47	288.11	287.13	285	298.22	298.72	305.17	292.66	300.86	295.95	289.54	296.14	293.28	292.06	298.42	296.82	295.26	298.34	300.74	292.73	291.92	296.98	295.21	294.3	298.63	294.62	287.19	291.56	290.11	298.62	297.44
318.65	316.9	312.18	313.66	317.24	310.49	315	316.17	319.62	315.33	324.09	320.11	311.6	315.34	311.76	316.68	318.38	323.1	319.27	312.88	323.2	311.12	318.6	315.63	317.75	312.82	320.76	324.95	319.17	315.69	316.93	319.04	317.29	323.19	315.92	318.1	327.39	316.48	320.46	313.79	309.68	314.91	323.49	316.37	310.29	314.92	318.32	310.25	313.39	315.18
312.67	319.94	317.81	312.01	316.49	309.12	315.9	316.88	318.14	323.74	314.3	316.1	317.74	321.51	316.48	321.05	318.92	312.09	318.76	312.47	308.73	317.06	315.75	315.67	326.06	308.09	324.31	315.93	317.45	317.91	320.2	314.42	306.8	315.2	317.98	323.38	317.5	316.15	318.3	316.33	319.32	316.07	319.51	316.2	321.25	312.43	319.58	319.68	317	317.74
326	325.1	329.05	330.6	318.63	331.15	328.64	325.6	320.85	327.69	323.93	322.38	327.6	325.53	330.47	321.61	325.11	328.66	333.34	325	329.98	321.38	325.54	326.53	334.62	326.38	332.27	327.78	321.39	325.72	318.02	320.95	327.46	328.86	328.71	329.84	328	333.88	329.75	328.07	329.96	319.7	323.96	318.47	331.56	325.18	322.17	322.51	325.4	324.23
319.29	314.21	323.95	317.48	326.44	325.19	326.91	312.23	316.43	313.58	317.68	310.71	315.41	320.36	315.81	319.55	324.1	323.98	316.03	327.62	318.26	316.04	318.85	321.3	321.46	315.91	323.74	314.45	317.6	322.01	327.41	324.65	322.57	315.49	318.92	320.15	319.86	322.58	320.57	315.21	321.48	314.99	328.64	316.66	319.26	312.7	318.25	321.2	316.11	323.25
317.37	316.13	316.98	315.66	311.44	316.44	315.12	319.17	311.11	311	320.2	308.61	310.38	313.36	313.36	310.81	308.61	312.02	317.7	316.73	316.17	317.41	319.61	316.44	310.32	317.13	313.09	320.85	319.6	316.19	311.02	311.75	315.01	314.76	314.32	316.17	314.06	315.6	316.07	310.38	310.05	324.8	317.72	326.99	325.02	314.84	314.85	326.8	310.67	312.57
296.9	298.26	298.52	292.28	295.92	291.64	286.39	296.02	305.46	302.21	304.15	298.41	290.87	293.81	292.27	304.09	294.05	297.61	285.86	294.46	300.49	298.23	294.79	296.08	293.39	305.18	298.41	305.47	297.97	297.59	292.51	294.92	301.54	301.69	308.35	290.35	292.27	300.76	294.02	302.56	300.89	297.37	294.43	299.46	297.49	293.35	299.97	301.41	294.87	297.61
308.63	307.84	311.11	314.67	309.35	312.61	313.69	317.72	310.14	313.36	315.63	307.97	303.61	310.01	311.7	309.77	311.83	307.96	316.24	311.18	309.53	306.72	309.2	311.28	315.6	310.09	303.29	310.39	309.89	306.97	313.01	305.35	307.82	307.21	310.74	304.86	315.91	311.35	311.12	312.95	317.41	310.47	311.36	313.16	311.82	307.92	312.25	316.06	313.37	316.6
315.57	318.1	312.07	317.74	308.46	319.27	315.84	309.7	315.41	319.71	319.84	317.6	314.25	313.08	311.64	319.74	309.23	317.65	314.35	316.79	313.52	307.57	308.46	312.79	318.38	315.23	317.67	312.93	315.8	318.24	311.68	324.66	318.36	320	313.57	315.36	319.25	320.22	315.23	318.27	317.33	315.63	317.36	314.86	323.97	313.55	318.64	316.71	317.22	313.22
312.67	310.33	313.32	306.74	319	313.77	313.24	314.07	314.45	311.84	314.66	316.54	307.74	312.03	317.64	316.12	311.44	312.4	317.28	307.56	319.5	323.59	317.64	311.81	314.7	316.86	315.9	315.39	311.53	311.39	309.52	316.83	310.37	317.85	308.77	315.35	313.33	320.75	318.02	302.04	315.53	317.05	313.56	311.03	308.85	309	312.84	312.17	319.66	308.98
307.33	311.57	308.29	305.9	303.01	299.68	298.84	306.02	312.45	304.98	306.32	307.28	304.68	306.7	305.24	307.81	305.96	304.82	304.32	304.58	312.55	305.43	311.97	304.68	310.73	310.88	303.2	300.22	309.82	305.09	306.65	306.28	306.33	314.82	308.32	306.23	312.9	303.88	302.9	303.62	305.52	306.25	300.88	310.54	302.12	305.34	305.3	306.31	308.46	307.18
306.45	310.22	308.63	299.85	302.39	306.28	311.33	305.4	311.29	308.94	305.01	308.4	310.57	306.93	306.02	310.84	309.93	310.3	306.91	303	309.61	299.15	304.48	312.82	305.12	301.02	301.61	313.59	307.01	308.14	306.76	300.09	315.55	307.86	310.45	307.3	311.2	308.93	306.26	304.84	307.31	306.37	312.06	307.28	311.66	309.08	308.78	310.06	298.45	299.47
316.2	311.97	309.09	311.17	312.47	316.17	313.21	311.77	315.41	312.16	318.18	314.44	310.94	310.73	307.81	315.18	309.97	311.11	311.93	312.09	306.58	311.57	312.48	317.57	319.17	311.93	313.61	313.61	314.96	312.14	320.91	317.26	309.89	309.2	313.03	315.62	310.05	311.22	312.51	310.27	311.43	309.5	316.23	316.82	315.37	314.12	316.29	313.8	314.8	322.95
313.02	317.82	321.71	318.16	320.56	319.78	321.94	314.3	322.89	321.12	315.33	322.15	322.32	321.02	315.17	316.67	314.74	319.57	324.89	322.62	317.28	315.86	326.76	319.02	313.72	324.15	317.25	317.59	323.06	316.56	312.55	316.6	313.49	315.34	314.33	321.26	311.3	319.3	319.89	316.99	316.97	316.61	314.33	318.94	320.75	317	328.71	314.16	322.9	323.3
318.45	313.94	317.13	314.75	321.31	321.04	320.16	315.44	313.07	322.26	323.01	316.02	318.45	311.81	312.51	317.05	315.21	323.36	325.12	312.44	315.91	317.23	321.38	324.2	311.15	322.44	314.33	318.09	317.51	316.11	314.52	314.89	318.74	317.24	320.63	313.25	327.23	321.92	317.31	310.39	317.29	318.73	308.29	320.49	315.95	315.71	319.21	315.5	322.18	317.88
324.03	314.51	314.03	320.82	318.02	317.45	314.87	320.53	319.11	322.32	317.36	319.64	315.09	320.43	313.61	315.07	324.34	314.09	320.72	319.75	320.28	322.27	319.33	320.36	319.71	319.41	320.19	318.4	312.31	319.43	317.38	323.64	312.21	324.86	317.45	313.74	318.8	314	323.11	313.8	319.03	317.86	327.02	319.64	317.07	316.31	322.94	317.32	319.96	311.81
315.76	310.42	306.78	314.07	317.89	309.11	316.09	319.74	319.44	316.17	318.21	321.39	313.13	310.7	312.74	316.82	312.61	315.87	306.04	314.88	319.31	317.36	306.22	316.48	318.07	313.14	315.9	313.15	308.62	314.48	309.73	321.01	311.29	318.19	314.52	314.66	318.59	307.76	312.52	311.32	316.17	313.54	310.23	320.6	309.1	318.06	310.14	311.33	319.13	309.6
314.94	313.57	314.13	317.4	318.55	312.16	310.77	311.93	314.25	316.09	314.35	313.67	303.87	316.9	314.52	309.7	314.17	312.44	316.97	317.95	311.42	307.68	313.98	316.91	315.22	308.01	322.71	311.5	317.13	308.48	310.49	310.89	315.11	317.75	312.46	309.02	307.57	311.66	319.46	310.67	310.7	316.03	307.03	314.26	311.52	313.58	311.18	321.53	306.3	313.31
312.84	304.95	306.04	313.12	306.89	311.1	305.66	309.88	310.89	315.09	315.49	307.72	309.9	306.61	315.65	307.97	308.13	306.91	308.71	308.09	306.27	311.7	313.28	305.48	310.14	309.23	303.35	311.49	310	312.18	312.84	312.24	307.26	311.96	312.02	316.26	309.56	313.14	316.84	304.2	315.58	312.43	307.48	311.55	310.81	313.72	309.46	309.97	307.07	315.8
309.3	298.19	300.29	293.43	296.95	307.38	297.38	292.63	297.59	307.17	299.53	293.6	303.7	301.47	294.5	296.65	304.44	295.64	300.36	296.46	298.69	306.46	300.37	292.43	298.48	302.73	301.28	300.66	301.28	297.45	297.16	299.2	305.05	304.27	296.75	297.62	297.15	295.44	301.58	298.76	298.41	292.16	302.1	304.11	295.18	300.8	302.81	292.54	298.26	298.63
323.85	322.59	331.29	324.43	320.21	326.53	327.72	328.07	325.21	315.97	325.29	327.88	324.79	321.04	318.51	321.26	323.65	327.53	325.96	319.74	326.21	324.28	319.11	324.43	330.77	322.39	325.96	323.64	323	326.51	328.97	319.14	326.26	330.41	332.94	331.34	320.02	321.21	328.45	325.37	321.09	321.62	321.9	329.22	332.2	322.27	325.75	323.7	322.24	320.87
301.14	307.77	305.23	305.66	300.02	299.36	298.63	299.23	298.88	298.4	298.54	307.42	302.96	301.88	307.07	303.24	305.68	303.17	301.07	306.97	307.34	307.25	304.16	303.01	306.33	304.35	305.58	299.02	301.72	312.06	305.23	300.04	299.91	307.88	306.67	303.05	304.41	304.59	305.56	299.41	310.09	299.78	303.1	299.92	308.72	306.17	308.08	300.77	303.76	302.27
304.83	305.95	307.32	306.24	311.73	305.55	302.73	312.31	301.63	305.6	304.77	310.44	298.39	307.12	317	305.87	311.59	305.42	301.57	304.3	311.18	302.08	302.11	304.87	305.06	303.17	309.9	314.14	302.9	313.01	304.53	304.23	306.34	306.94	314.24	304.94	303.76	302.97	308.4	306.37	305.48	305.45	304.7	304.26	308.88	310.81	309.02	304.33	305.26	302.24
304.34	310.82	308.69	303.47	307.34	308.02	305.35	312.71	307.34	306.82	317.54	308.55	301.82	306.3	307.87	306.32	307.85	307.71	304.27	305.54	305.16	307.36	311	307.91	300.91	311.95	305.32	302.09	308.69	309.48	303.36	306.71	306.67	304.86	304.99	313.85	309.56	311.77	308.6	304.06	306.67	296.72	306.26	307.42	310.83	304.46	306.79	307.84	300.53	307.4
309.48	311.19	303.94	309.81	303	296.79	302.58	308.24	307.23	301.73	312.98	307.52	301.17	300.36	307.11	304.35	302.81	297.65	305.31	297.9	302.19	306.07	306.25	305.14	303.9	300.7	304.14	310.8	300.39	311.05	301.19	305.66	304.66	304.64	306	304.15	299.23	304.21	305.61	304.49	306	303.88	301.84	305.75	299.01	306.7	297.08	307.66	305.64	300.24
316.49	316.56	314.07	311.42	318.45	313.85	316.08	318.71	313.95	313.3	316.47	308.32	312.96	315.57	319.46	319.98	313.18	311.53	314.1	308.75	314.45	319.92	311.77	313.98	318.13	319.88	316.23	316.74	315.85	310.63	318.52	321.53	317.26	310.15	314.39	312.17	323.05	313.9	314.58	312.79	316.16	313.57	313.66	303.34	312.7	315.52	310.54	316.16	313.73	308.26
310.49	301.36	309.27	315.62	309.31	312.9	314.65	301.81	310.48	316.96	310.77	310.92	305.65	313.26	314.64	317.44	310.67	309.96	312.22	301.77	313.08	309.5	313.54	316.94	316.27	308.3	311.27	318.79	312.29	306.59	315.09	317.91	314.2	308.18	315.75	310.44	316.74	306.64	311.94	310.05	308.64	316.99	310.21	311.95	302.06	314.44	311.42	316.35	312.48	316.09
310.27	311.41	308	310.64	307.09	307.23	306.71	306.52	309.29	313.86	313.48	311.8	305.29	313.23	306.44	314.16	306.72	311.67	306.22	307.88	309.6	317.16	309.02	307.01	307.05	312.62	309.33	307.57	308.12	315.72	309.85	307.3	308.05	305.44	313.12	307.22	306.02	308.45	310.95	313.19	303.94	306.67	305.06	315.13	308.89	312.08	314.02	304.39	311.55	309.3
311.85	309.57	308.05	307.34	306.48	308.82	300.72	311.72	312.42	302.43	309.3	306.29	316.86	315.04	303.4	315.2	309.16	308.68	315.27	307.7	309.64	311.03	310.84	309.49	309.72	309.4	314.22	304.42	311.26	308.08	309.84	307.91	310.31	313.9	311.58	307.92	301.72	308.19	310.55	310.51	317.16	315.85	310.57	312.93	305.08	312.29	306.49	306.75	301.39	311.7
313.47	314.69	311.89	309.42	306.6	307.02	311.15	308.83	307.74	314.76	311.61	307.29	309.87	317.12	311.39	311.8	310.22	312.51	313.83	309.31	313.68	305.62	308.68	310.32	304.16	309.88	305.72	310.74	311.22	312.07	315.36	310.54	306.07	311.18	311.73	304.53	309.4	307.48	314.29	311.57	317.04	310.57	313.95	310.9	313.7	312.64	311.48	307.69	307.64	314.2
300.44	302.05	302.11	303.89	298.7	304.55	302.58	305.31	312.31	304.75	310.54	301.54	305.63	309.03	304.58	305.32	306.84	307.44	301.42	303.92	304.38	307.62	304.21	304.12	306.73	297.43	314.91	299.16	301.96	303.9	310.94	301.15	304.71	309.13	303.67	300.41	297.47	303.79	301.34	297.3	299.37	306.82	302.85	306.01	295.76	303.31	305.99	300.43	305.71	303.16
308.52	305.39	306.37	297.09	306.91	306.1	298.82	308.28	302.89	310.08	306	302.25	306.35	307.23	302.81	301.57	304.46	306.3	296.74	308.05	305.47	299.36	299.99	299.83	305.34	302.69	300.79	301.07	301.3	294.74	310.08	303.75	297.1	299.83	300.11	299.81	296.04	299.99	300.87	297.85	303.35	303.52	294.6	302.37	303.92	301.18	296.7	303.76	305.7	295.26
302.86	302.83	300.81	296.95	290.84	295.26	301.55	310.27	303.58	289.49	301.2	296.21	298.58	298.54	303.72	300.26	296.94	301.98	302.35	297.08	302.03	304.41	291.25	306.59	298.78	298.9	298.17	300.04	299.09	302.5	311.12	297.31	297.83	299.32	307.24	302.05	296.39	299.78	291.74	295.13	297.38	297.7	297.32	300.89	297.75	296.68	303.76	295.75	286.96	296.43
316.44	299.69	312.83	314.14	307.26	317.16	306.9	311.89	305.71	306.55	316.65	307.92	314.2	311.11	309.99	315.89	306.07	304.15	314.5	309.92	307.62	305.84	311.19	310.06	307.92	310.4	310.75	310.36	308.14	312.18	318.57	305.53	314.02	315.76	315.14	305.01	307.37	309.81	308.4	312.67	306.37	306.09	309.58	310.76	315.05	312.56	317.53	310.36	306.3	309.59
317.45	321.88	323.63	324.99	320.3	325.05	315.83	321.7	322.16	319.84	315.78	318.93	312.85	325.82	318.71	320.17	320.71	319.73	318.55	322.09	316.34	317.94	320.66	324.07	316.76	322.54	311.35	318.46	318.2	316.34	311.29	315.91	321.96	317.75	317.06	320.41	324.76	317.06	317.13	324.66	312.21	321.69	318.51	318.68	320.23	321.67	325.28	319.57	318.16	320.48
304.39	309.26	313.49	305.05	308.65	302.49	310.6	307.55	308.75	305.18	301.28	305.55	307.48	304.76	300.87	303.29	303.67	310.03	310.22	306.22	307.25	309.42	312.3	308.41	299.67	305.19	298.39	300.81	307.22	316.7	304.31	307.26	310.13	306.42	305.09	303.83	306.53	308.59	300.62	305.62	304.57	303.57	300.21	312.21	305.59	310.55	300.07	304.73	315.76	306.52
303.34	295.86	304.66	297.57	305.62	305.53	301.8	302.14	298.25	303.71	298.74	298.08	296.69	305.5	297.85	308.54	300.57	299.45	304.76	301.09	307.13	297.53	294.94	303.16	301.43	302.18	293.39	305.81	300.32	303.47	300.1	299.05	301.09	302.73	299.9	302.38	299.12	309.42	305.54	306.06	302.86	291.98	298.28	304.67	302.51	305.13	300.06	307.95	297.74	301.05
332.41	321.88	330.85	330.65	324.22	330.21	326.87	320.23	325.13	332.88	323.78	325.7	329.69	325.54	327.7	329.4	326.23	331.5	324.36	331.18	319.32	329.67	327.45	326.99	328.09	331.84	329.53	327.18	331.45	328.15	336.37	331.3	325.48	336.84	325.36	332.7	326.74	333.34	332.94	327.88	330.23	332.3	328.71	330.93	328.65	326.79	330.91	326.53	328.64	329.47
320.37	320.96	317.39	315.66	318.4	323.34	315.82	322.9	317.19	312.87	314.85	319.57	322.45	324.75	316.52	315.73	315.85	315.34	322.15	316.62	324.6	311.29	312.47	320.53	324.95	316.08	320.37	322.03	318.2	317.53	316.2	311.64	318.03	325.8	309.6	312.42	320.45	320.42	314.66	309.15	316.9	317.24	308.52	319.79	324.65	318.69	318.48	317.78	318.94	323.71
308.87	303.15	308.67	300	295.79	301.35	306.84	299.11	308.81	304.21	303.53	302.64	306.02	308.85	307.62	303.45	306.34	300.71	304.81	304.51	303.2	305.96	309.94	304.39	307.01	300.96	306.93	308.52	311.66	303.91	308.42	300.13	305.23	304.27	305.14	301.92	308.75	304.33	305.57	307.67	301.25	312.14	303.01	297.42	305.47	304.53	302.94	305.97	303.63	297.95
317.19	313.67	321.91	319.26	319.9	320	324.19	316.2	318.29	314.39	313.55	315.73	315.36	311.24	317.16	317.4	314.54	315.35	315.56	318.86	314.78	314.44	315.54	312.26	315.75	314.84	314.17	311.28	316.14	322.08	315.42	321.53	310.4	309.71	313.53	317.3	320.08	320.64	314.12	313.38	320	319.99	318.15	320.18	318.56	311.34	314.26	316.97	316.41	316.68
297.73	300.06	294.13	292.47	291.78	293.09	298.76	294.86	298.72	299.06	287.65	297.05	292.67	290.16	291.7	294.9	293.72	294.05	293.91	293.71	291.43	293.33	295.67	293.63	288.6	293.48	295.42	290.55	295.53	294.75	294.11	289.66	290.58	300.08	296.54	292.51	296.19	294.42	291.24	300.23	297.42	298.6	299.82	292.11	292.53	293.64	291.83	288.36	298.11	297
299.95	302	306.23	304.4	310.48	300.67	301.28	302.02	304.7	305.16	306.14	297.48	305.29	297.94	304.15	299.24	301.14	305.83	307.26	301.92	302.94	304.9	299.61	297.5	304.41	295.34	307.45	300.2	304.6	297.31	301.5	303.89	310.59	303.38	302.62	299.54	302.16	300.41	307.15	306.47	299.19	296.56	304.49	305.85	310.06	306.62	295.47	297.55	310.01	309.53
298.61	301.28	303.79	304.75	312.44	312.94	306.59	303.76	305.43	305.34	302.05	306.94	307.99	303.31	309.97	307.87	307.41	306.49	303.45	308.23	308.95	301.13	308.11	298.21	307.68	309.35	308.44	300.34	305.83	301.01	305.02	297.7	313.46	312.98	302.95	311.68	310.49	310.23	315.11	316.58	299.87	302.66	300.85	310.64	305.78	306.04	304.36	304.49	309.65	306.26
302.37	309.37	303.84	312.94	298.44	309.38	308.54	303.99	308.12	308.31	305.42	306.31	296.98	302.14	305.43	303.07	309.54	295.77	309.03	313.92	307.49	295.26	305.9	307.76	302.22	301.71	306.67	304.79	303.86	310.39	302.66	297.57	304.58	308.11	307.5	302.87	301.34	307.27	306.38	304.43	304.43	304.67	302.08	308.25	308.73	301.33	304.84	301.05	311.93	309.67
303.63	301.86	301.16	305.46	304.15	303.46	296.77	308.02	303.74	312.17	306.87	301.23	304.43	304.72	297.78	299.73	298.65	300.79	307.29	303.9	307.46	306.69	311.12	302.91	303.43	300.91	302.06	303.93	298.27	299.65	303.01	305.17	300.87	301.73	307.01	307.84	306.51	308.22	304.2	298.29	307.96	306.07	307.96	302.04	295.72	301.98	306.39	299.84	304.68	302.28
306.17	313.78	315.17	316.24	309.37	308.95	316.63	312.61	308.2	312.66	308.93	310.64	314.7	311.72	307.62	313.5	308.13	310.05	315.63	303.56	314.14	305.78	315.23	310.47	311.71	315.87	311.91	311.04	312.39	298.79	309.16	304.49	303.81	311.76	308.17	301.83	321.54	306.58	310.84	310.59	309.84	309.79	310.97	306.33	312.49	306.27	313.17	312.3	310.3	308.81
307.9	302.6	302.19	302.49	309.79	302.14	312.05	312.32	301.21	313.72	315	313.08	303.32	312.85	299.86	310.89	307.92	310.99	309.81	306.3	301.69	305.95	313.32	307.03	307.02	305.77	308.81	312.6	305.26	313.95	298.85	312.75	309.91	315.09	318.36	314.38	302.4	309.12	308.1	303.77	313.88	300.54	305.38	315.56	305.99	313.7	313.68	307.35	307.84	305.72
322.51	329.18	322.58	319.73	320.64	313.07	318.22	327.19	314.55	318.2	313.48	316.37	313.52	319.15	317.5	312.61	326.31	320.22	314.88	318.65	317.98	311.7	321.41	307.32	315.98	316.09	319.06	315.24	312.48	310.55	320.76	321.95	319.85	312.1	320.11	323.59	316.62	322.92	320.67	316.47	319.4	315.6	312.4	316.44	320.41	313.06	320.56	321.16	314.06	313.15
312.83	317.13	316.78	314.06	322.95	311.4	319.36	314.92	322.91	324.11	319.46	317.1	315.93	317.22	319.87	319.62	319.84	320.94	324.41	321.33	321.14	318.02	320.39	314.72	317.06	320.12	320.52	322.63	316.06	319.76	320.52	308.84	320.34	310.74	319.12	315.46	310.7	322.19	322.02	316.58	314.96	317.65	313.55	313.37	320.3	314.58	320.64	316.85	318.04	319.25
307.95	315.33	308.56	310.91	308.94	309.65	315.2	309.13	318.4	312.59	315.94	312.01	325.72	314.42	312.84	311.36	316.23	318.71	310.05	313.13	310.04	309.69	315.63	317.93	311.3	316.54	312.08	313.35	311.99	315.59	313.03	314.38	311.11	309.04	309.37	314.74	309.25	313.07	313.23	314.86	310.74	307.38	311.59	309.82	305.75	310.76	312.76	314.58	312	309.78
296.37	305.91	300.33	305.13	303.83	307.63	309.95	304.07	303.48	303.43	307.57	305.41	302.8	303.29	305.57	296.56	305.4	311.57	305.41	310.83	301.39	302.87	307.3	306.73	304.77	305.89	303.11	303.51	307.6	302.82	297.44	304.02	304.02	310.71	302.96	305.35	301.39	301.22	301.42	308.82	301.49	309.58	302.11	307.3	311.66	306.13	304.86	307.27	308.83	311.49
302.15	311.01	301.93	304.73	312.83	304.76	307.25	314.13	305.88	313.81	309.82	314.23	303.76	303.12	306.28	307.42	299.58	306.67	300.45	313.37	305.03	306.67	304.57	309	306.93	300.01	308.39	308.79	306.34	305.84	303.58	308.88	305.97	306.8	312	301.78	307.66	308.8	308.09	300.69	302.77	301.99	309.24	305.22	298.48	309.49	306.83	297.44	307.34	308.22
296.03	307.47	307.32	305.54	303.91	301.99	312.01	303.44	304.85	305.11	299.55	305.44	303.73	303.94	312.17	303.61	307.07	305.89	304.5	307.43	313.33	303.21	306.75	309.85	310.46	305.99	301.55	306.58	308.33	300.69	299	304.46	305.54	308.52	297.57	303.53	303.24	304.47	309.02	304.08	301.19	298.17	302.6	307.76	302.73	303.4	298.79	307.79	305.05	310.65
305.51	307.91	303.26	302.41	307.5	301.75	306.22	299.34	301.3	304.83	303.4	299.8	308.03	297.32	306.43	304.29	304.46	307.81	306.49	301.36	300.86	309.27	304.03	296.97	297.18	298.32	300.94	297.28	300.09	300.16	303.66	301.52	309.92	296.61	306.5	301.46	302.03	302.85	297.3	301.21	302.36	298.48	298.89	298.82	306.02	306.64	302.43	305.98	305.91	303.65
303.99	306.87	302.29	300.42	302.55	301.89	303.65	309.94	302.44	307.54	302.56	303.98	300.61	307.65	309.65	299.72	302.95	302.09	307.28	304.39	305.55	302.32	300.64	301.61	307.49	299.76	303.57	305.35	298.02	302.74	305.22	306.64	307.47	300.74	297.88	298.04	309.06	307.85	303.66	310.5	300.95	302.02	303.91	307.33	295.82	298.1	305.39	305.63	300.57	300.22
302.87	304.78	298.25	298.66	308.92	301.75	303.76	293.97	304.32	303.74	305.33	306.56	300.2	301.1	300.58	300.96	301.31	302.77	297.8	299.6	310	303.94	300.39	301.54	307.76	307.37	302.17	304.46	298.22	299.37	304.36	299.47	307.98	294.56	297.08	298.47	305.07	294.86	301.84	301.06	299.99	301.74	303.75	303.65	307.79	307.32	301.89	302.12	304.75	299.76
311.75	307.01	323.56	313.31	315.27	313.53	306.33	317.24	319.4	314.02	310.96	309.68	319.75	307.78	316.42	312.78	321.93	314.79	317.87	309.9	317.16	316.62	311.14	311.57	310.06	310.57	318.37	312	311.34	318.45	310.42	317.13	320.61	310.46	323.63	316.5	310.72	320.9	316.09	311.14	308.08	318.48	314.17	315.12	322.25	312.58	309.41	313	317.56	315.5
312.87	319.87	313.15	317.64	322.26	307.68	322.24	313.58	315.36	314.48	321.32	315.45	318.51	312.45	317.6	319.71	318.76	309.57	318.36	315.39	316.29	312.67	322.98	315.15	321.16	323.04	315.29	313.46	319.97	312.45	318.97	321.35	315.81	315.11	312.16	314.53	315.43	321.8	315.36	313.47	316.22	308.62	316.41	313.39	317.92	315.53	315.71	317.78	316.29	316.12
309.05	301.42	304.32	301.92	305.24	304.59	304.54	308.93	298.12	305.7	316.31	305.45	308.63	306.31	306.47	302.38	304.72	304.04	305.09	308.72	301.54	312.23	307.81	309.97	307.72	301.24	303.45	306.22	303.27	305.46	308.42	308.52	302.97	294.83	298.4	307.05	291.99	304.57	302.93	306.74	296.52	307.23	303.77	303.45	311.21	301.52	303.54	301.84	306.13	310.58
305.15	304.02	306.35	298.18	308.33	301.6	299.22	302.93	299.76	302.69	302.91	305.57	305.5	305.52	300.54	303.86	306.73	299.38	303.84	303.81	301.82	304.84	298.1	304.81	310.28	295.51	312.19	301.54	301.29	308.07	301.06	297.44	303.92	306.01	296.6	297.82	301.8	307.64	309.67	307.19	300.85	309.3	305.73	307.55	297.44	307.54	303.58	300.85	305.9	300.16
287.98	295.14	295.06	296.18	296.09	299.51	297.07	291.62	297.58	295.76	300.39	291.47	291.07	301.24	290.19	295.89	290.03	296.44	293.26	296.12	297.86	292.65	289.61	287.78	299.23	295.82	290.65	290.36	284.62	298.9	301.37	288.85	289.91	290.98	288.33	286.5	288.48	296.89	290.71	289.5	289.69	299.8	289.6	293.4	294.11	289.17	293.24	291.47	297.91	293.59
327.16	322.04	331.64	325.87	327.64	323.07	322.21	324.66	324.73	322.29	325.96	322.72	327.76	322.19	323	325.48	330.11	325.97	327.05	324.7	324.19	323.63	328.62	324.27	319.21	325.98	325.86	323.55	318.21	321.66	328.98	321.05	324.81	328.67	325.03	325.88	327.01	324.27	325.54	324.8	330.09	324.86	322.43	321.93	322.96	321.83	320.42	327.22	327.72	327.7
313.26	323.13	316.39	312.45	313.12	315.36	309.53	307.6	310.93	313.13	313.46	313.43	314.25	315.24	312.89	317.5	313.87	318.44	320.15	310.67	315.4	314.29	314.86	318.91	310.28	315.97	315.01	314.66	312.71	313.11	311.14	315.77	316.48	317.11	314.15	316.64	305.24	309.06	315.71	312.88	307.21	306.58	313.37	317.87	305.91	310.8	314.34	317.83	308.93	314.23
304.3	306.66	304.92	299.39	301.68	301.69	300.65	305.67	301.73	306.21	301.74	308.21	305.39	305.91	305.76	301.42	303.08	304.77	301.95	299.18	302.34	302.64	304.89	303.32	299.71	311.66	296.88	296.11	301.68	294.67	304.25	309.1	301.81	312.86	305.09	298.55	305.05	307	303.39	305.45	304.97	306.7	309.48	302.24	303.12	303.46	308.88	305.75	301.43	301.94
307.34	303.64	304.19	308.12	303.09	302.75	300.37	306.34	296.89	302.64	302.59	301.79	296.1	303.6	298.19	301.34	307.59	299.5	304.62	304.64	301.35	299.07	301.82	295.63	301.73	305.07	305.82	302.75	305.15	303.64	303.57	304.62	304.51	299.47	302.59	301.78	299.61	300.07	301.09	300.58	306.53	304.1	303.29	301.72	304.74	308.17	303.61	299	301.02	302.95
301.04	291.68	297.75	294.31	297.39	299.18	290.88	300	297.96	289.31	294.11	300.76	300.34	302.07	299.81	294.84	294.69	300.59	292.61	295.02	297.76	297.87	296.87	297.32	297.32	298.36	297.97	297.13	299.09	285.74	298.89	302.87	291.78	291.37	301.96	298.89	296.69	301.35	293.88	300.58	296.54	301.77	296.47	294.92	292.4	303.57	301.99	293.29	299.6	305.58
290.55	293.63	296.84	292.28	293.07	294.5	298.5	293.33	291.83	295.53	295.81	297.04	290.72	296.05	294.77	291.39	297.04	297.09	295.96	300.23	286.04	293.48	287.18	293.37	299.34	289.61	294.02	299.3	296.9	298.99	295.49	297.52	292.62	293.21	297.9	289.88	299.16	295.55	289.19	288.97	293.48	291.51	296.76	293.18	303.16	296.66	285.61	293.04	300.1	294.34
309.86	310.89	306.63	311.08	308.99	304.94	304.89	304.2	306.76	303.51	305.46	303.02	304.52	307.35	301.64	312.04	302.37	300.38	305.43	301.8	300.02	304.9	304.43	299.67	306.85	301	306.37	304.92	303.02	299.23	305.71	300.53	306.09	309.22	307.54	305.49	305.66	302.98	300.85	299.42	302.61	307.17	303.29	306.58	305.14	305.29	303.29	295.89	304.93	308.2
320.14	326.54	320.95	320.96	324.72	322.29	325.84	329.62	324.47	328.51	320.99	316.06	322.02	324.16	321.86	320.2	329.49	326.96	327.02	325.42	323.18	322.04	322.19	328.25	331.55	326.75	330.21	328.4	325.97	323.86	325.34	328.09	328.7	320.89	326.45	324.95	327.96	326.81	320.67	324.02	325.56	327.21	326.47	322.36	328.38	327.54	318.99	319.82	320.09	326.16
329.1	326.04	325.7	316.96	321.05	321.53	332.83	330.72	324.77	324.27	324.77	322.39	326.81	326.58	323.93	319.17	323.04	331.93	322.29	329.98	325.09	324.47	325.05	326.59	326.67	325.17	320.91	324.92	322.76	326.79	329.93	329.43	321.69	322	328.51	323.33	328.37	328.23	325.11	326.66	317.74	323.99	324.9	321.43	328.64	331.85	318.69	326.04	324.93	322.52
304.19	306.27	305.09	311.75	306.39	307.61	300.14	304.26	304.21	301.33	305.27	298.88	310.52	305.59	302.15	304.25	304.26	300.5	308.57	311.31	306.59	308.54	303.07	303.19	309.6	308.47	306.46	300.64	305.32	303.2	308.83	317.03	305.24	309.21	303.72	300.11	302.65	305.17	305.52	309.53	307.65	302.15	301.02	307.88	305.89	305.54	305.04	308.06	301.27	303.09
319.29	308.62	309.45	314.68	314.74	313.98	317.43	312.92	306.34	308.85	308.14	314.89	320.01	320.31	311.06	317.89	312.08	310.5	317.83	312.09	318.39	315.33	318.34	314.31	316.11	315.24	311.06	312.7	308.28	307.04	315.12	315.8	314.28	312.32	316.29	313	321.48	313.75	311.21	314.28	315.42	313.44	319.67	311.07	314.94	317.96	313.9	314.28	321.28	312.59
301.44	307.75	305.4	305.07	313.32	302.88	309.49	308.28	306.8	302.61	308.76	308.99	306.96	302.69	306.11	306.69	303.45	312.24	303.35	303.97	305.04	305.53	304.29	303.22	304.41	298.09	305.98	309.5	310.27	305.18	304.86	309.08	313.9	298.29	306.52	305.06	304.18	306.21	300.65	306.53	306.28	306.11	309.07	311.07	305.66	314.97	299.19	302.26	302.76	308.82
293.32	292.18	296.54	285.14	287.87	292.23	289.94	295.63	299.59	290.41	297.57	294.26	296.63	294.99	297.44	293.79	288.83	290.74	295.36	290.76	289.08	295.94	293.51	294.4	291.59	299.21	296.99	293.58	297.34	296.32	294.26	292.09	293.24	290.96	291.21	300.1	293.12	295.37	297.53	289.82	300.81	293.38	300.07	287.58	297.33	292.41	293.65	294.13	288.1	290.61
322.89	331.27	331.13	322.72	320.05	321.48	326.95	321.19	321.22	330.43	321.99	324.85	328.23	331.16	322.2	322.76	324.11	325.68	320.79	323.14	322.65	329	321.98	324.36	324.4	327.08	325.74	327.34	329.3	322.52	328.46	319.57	316.78	328.75	313.47	327.7	322.5	328.55	326.02	330.48	322.15	324.56	320.08	324.08	323.77	321.41	325.42	324.96	324.61	322.45
301.11	304.33	309.79	300.7	304.66	298.52	301.15	311.11	300.81	303.86	295.01	300.83	308.12	297.81	300.04	311.2	294.97	303.16	307.15	294.64	300.95	300.83	311.94	303.13	302.3	309.49	304.69	305.2	304	306.48	303.86	302.78	297.54	306.19	303.93	310.4	306.85	304.94	298.27	303.15	305.09	306.15	303.46	302.79	309.05	302.18	307.41	299.25	303.03	299.28
316.61	315.08	304.61	310.27	303.53	319.05	309.15	310.24	313	313.7	317.55	314.96	305.09	307.56	303.65	312.26	311.55	307.94	309.36	310.67	313.38	306.07	304.77	306.44	304.56	316.12	316.53	323.98	311.39	309.48	310.38	312.41	305.34	302.77	311.06	307.46	309.88	312.75	316.3	308.05	312.04	311.69	312.24	309.81	315.41	311.75	314.29	308.58	306.02	305.61
301.98	301.06	305.21	302.57	303.67	304.01	307.16	301.22	307.3	308.94	307.01	313.22	312.16	304.4	316.93	305.99	308.66	307.64	307.07	304.25	309.06	305.79	301.76	312.37	307.11	301.09	309.33	309	304.53	302.05	309.46	305.23	303.17	307.82	304.43	309.4	298.1	302.99	309.17	300.75	304.55	302.29	305.35	311.82	306.32	304.38	308.38	304.16	301.12	308.78
301.42	304.75	308.42	301.02	307.29	309.68	305.72	302.82	309.25	308.6	305.17	309.36	300.24	311.1	299.73	306.36	307.28	302.71	301.31	306.88	303.08	306.07	302.02	310.23	301.65	309.47	305.32	304.93	301.82	306.44	302.87	302.93	301.53	299.73	299.29	303.16	306.98	308.71	304.75	302.87	306.9	300.64	298.29	307.11	303.88	308.59	302.96	306.63	305	308.66
299.86	304.51	305.67	287.37	309.68	301.15	305.01	303.04	306.01	300.17	300.55	304.53	301.18	295.75	303.48	306.11	296.97	309.49	302.99	303.95	305.76	308.9	305.08	311.2	301.4	300.76	306.13	304.32	298.56	302.89	303.3	303.88	301.69	301.51	300.29	312.46	306.22	301.54	301.44	308.35	307.87	300.88	305.54	301.63	307.43	303.89	301.3	302.57	311.25	304.24
315.26	315.6	312.56	317.55	309.83	309.35	312.3	316.99	313.86	312.94	305.93	315.09	313.61	309.08	313.7	309.99	316.21	313.59	310.97	316.83	314.92	313.5	310.29	305.19	314.05	310.39	314.56	315.35	312.99	311.02	309.28	308.91	309.23	316.82	315.86	311.27	312.48	311.35	316.43	315.75	321.62	314.68	316.09	314.35	311.93	318.96	307.58	315.29	317.59	318.77
310.71	309.35	310.42	306.91	305.7	310.89	305.35	304.51	313.92	311.67	309.18	305.51	305.66	311.67	308.54	307.6	303.81	305.52	303.86	308.73	308.71	300.56	306.45	309.91	306.32	305.43	310.75	300.39	307.29	301.59	312.37	306.58	312.6	302.52	308.42	306.42	301.99	304.98	306.17	306.88	299.51	304.08	302.49	309.3	306.39	299.74	307.47	312.33	312.28	304.65
306.7	307.89	298.38	308.53	302.63	299.46	305.72	297.92	297.28	306.81	305.74	306.13	305.59	302.37	303.59	295.55	293.61	296.65	307.25	301.16	305.69	298.6	309.58	304.74	302.4	304.96	302.3	298.84	301.55	302.48	304.71	298.1	305.41	295.86	301.92	307.2	310.36	300.25	296.47	304.09	299.95	302.53	302.73	306.65	310.54	296.66	302.85	308.08	302.14	299.52
316.01	322.25	318.76	315.96	318.32	318.77	321.1	319.71	315.95	322.4	311.6	318.39	317.23	317.69	314.8	320.97	314.58	313.43	320.03	318.08	311.35	312.49	314.75	315.78	313.83	319.55	319.83	317.4	319.36	313.11	320.97	315.2	312.58	318.95	316.38	317.81	316.6	314.87	317.67	312.41	322.98	318.96	317.55	320.36	316.23	321.5	317.78	311.46	318.79	310.82
301.95	305.38	307.6	301.22	306.37	307.35	300.41	307.14	305.88	303.7	305.39	307.3	309.88	306.38	309.61	310.45	311.57	300.32	312.01	300.85	302.36	301.56	303.59	305.46	310.47	302.06	307.85	302.47	305.89	311.96	305.56	301.07	301.22	302.27	298.51	311.85	298.01	310.88	293.65	310.08	311.1	307.14	305.4	305.5	303.18	306.53	310.63	304.21	309.44	309.3
298.33	301.54	291	289.06	291.22	297.06	298.23	302.69	289.12	294.42	291.16	295.01	295.17	297.75	295.57	291.44	290.54	304.4	297.32	297.66	296.65	296.89	298.48	298.41	301.02	291.08	296.74	296.76	290.44	293.33	292.06	296.64	291.65	294.08	296.15	287.85	295.6	298.46	299.1	293.07	294.18	293.19	295.53	298.93	295.17	297.98	296.23	293.56	294.41	291.55
329.06	329.18	324.59	334.62	325.33	326.28	333.78	328.86	328.79	326.96	323.62	326.94	322.67	333	327.45	323.63	324.75	328.11	320.32	334.27	332.18	327.59	331.93	325.21	331.45	326.52	325.72	331.45	330.29	331.44	327.41	322.91	324.89	327.95	331.16	327.14	327.46	328.96	323.74	327.56	330.63	327.62	327.64	329.6	328.09	328.75	313.74	328.28	322.13	337.39
312.36	304	301.87	306.89	311.56	316.59	303.93	309.82	308.28	303.33	310.36	306.72	311.68	306.48	310.03	310.99	317.98	302.06	310.24	305.26	309.45	310.96	306.86	304.26	308.95	305.03	311.65	310.18	306.06	313.97	314.37	309.51	305.22	306.42	301.5	312.1	302.39	307.91	310.16	315.33	304.31	310.11	301.98	301.23	307.58	307.32	312.68	314.32	308.88	309.62
301.4	310.63	307.24	299.47	305.96	305.7	308.64	310.88	307.49	299.06	301.39	298.39	303.26	307.46	308.41	297.38	312.14	307.86	303.66	305.19	306.59	310.89	306.63	296.1	301.44	306.27	306.64	309.13	302.78	308.42	298.43	311.22	302.92	298.85	300.89	306.59	300.95	299.85	307.5	299.43	303.87	307.45	302.7	305.88	305.4	311.65	301.38	300.34	296.84	308.58
318.75	322.69	316.86	320.33	324.25	316.18	321.83	315.48	318.98	316.57	324.89	311.51	317.44	308.12	318.42	319.63	312.44	316.41	318.27	320.26	321.3	312.03	322.16	319.59	316.92	314.82	317.56	321.41	322.63	317.98	318.45	318.01	322.57	318.99	312.45	311.57	314.62	316.22	319.82	319.74	315.65	315.61	321.64	315.15	316.77	315.85	320.98	320.29	312.89	321.34
298.16	301.45	295.66	296.25	298.95	294.2	295.8	287.67	297.92	299.67	286.95	289.79	296.37	295.14	288.98	298.97	300.89	292.11	298.56	292.46	299.46	292.21	287.58	292.51	300.43	299.38	299.22	294.15	292.73	296.63	295.15	290.9	292.03	289.47	294.64	296.38	291.02	295.76	295.57	295.09	292.42	296.94	298.71	293.48	292.3	291.81	292.24	297.92	292.67	304.19
301.06	301.85	304.58	301.34	304.98	299.71	304.93	303.7	300.36	303.12	304.38	301.24	304.38	310.44	312.91	304.5	308.36	302.31	308.51	295.47	305.09	307.07	294.16	303.57	308.06	302.67	308.38	307.54	304.19	301.41	305.39	305.35	305.78	304.5	308.65	309.08	304.32	299.8	310.02	299.43	301.37	301	299.49	307.56	308.02	306.91	296.69	308.76	307.55	305.03
304.98	299.24	301.79	305.42	302.29	299.73	296.22	307.46	304.63	306.78	302.61	303.9	299.6	307.25	300.81	302.87	302.61	309.32	298.21	295.62	298.33	306.93	303.5	301.57	306.69	302.24	309.72	301.13	302.47	304.12	299.96	300.16	306.85	301.56	302.13	299.71	300.98	304.59	301.09	300.91	304.54	300.69	306.06	293.19	302.86	303.86	304.19	297.55	306.58	311.4
306.9	304.55	300.54	306.92	302.21	306.56	301.71	294.27	300.12	305.09	305.66	301.03	301.32	299.63	305.51	303.23	305.94	300.08	305.84	302.79	296.38	303.1	305.74	307.76	305.33	306.17	306.33	299.57	304.02	305.32	301.22	306.24	294.19	302.64	309.57	303.14	295.78	301.63	304.81	300.51	304.73	311.44	300.24	298.64	303.69	295.78	307.06	306.07	295.2	301.93
311.5	311.16	306.16	313.44	311.11	319.95	307.11	309.67	319.06	310.21	310.92	306.82	310.05	307.57	313.04	310.83	311.8	312.52	310.86	307.29	316.52	316.35	317.39	309.69	310.97	317.03	314.01	316.99	308.63	316.72	309.51	313.64	313.22	311.05	307.68	316.51	314.63	311.46	309.7	315.75	308.96	305.12	322.01	314.74	310.2	315.91	316.37	317.17	311.09	318.38
308.73	309.74	300.38	305.08	307.03	308.04	301.83	311.76	310.94	304.95	299.2	307.91	298.08	305.9	299.61	301.55	310.74	309.71	306.65	304.34	306.02	298.63	308.55	304.25	307.16	306.78	312.55	307.85	306.8	307.57	305.52	304.5	304.11	306.82	312.54	308.5	306.68	312.47	309.64	310.94	301.3	307.6	308.92	304.38	304.37	304.06	306.87	313.8	302.73	312.56
294.75	304.2	298.45	299.07	292.01	299.29	298.36	300.64	298.7	295.32	296.33	294.31	294.78	298.11	297.5	305.32	296.42	295.64	300.57	297.88	293.27	291.86	303.02	295.14	296.76	297.64	297.78	295.18	305.16	295.82	295.65	292.64	301.29	292.61	296.53	303.05	292.91	295.76	307.37	299.21	296.7	299.65	304.8	296.23	293.86	299.77	295.01	301.3	299.81	289.78
322.16	329.26	327.47	322.67	321.98	328.13	328.03	328.41	321.19	318.86	325.66	331.66	332.06	325.66	327.83	321.68	327.93	320.87	329.36	332.37	330.77	329.33	330.21	326.84	323.1	329.83	324.96	320.48	322.42	333.44	327.76	323.66	326.48	319.23	326.49	327.05	328.83	327.01	325.82	331.52	327.44	329.83	326.85	327.13	337.15	328.06	334.61	325.96	331.83	330.05
301.28	301.55	310.31	303.75	304.43	305.92	299.53	296.2	300.9	302.78	299.2	297.41	296.65	301.32	312.34	298.98	295.22	294.21	299.92	303.98	303.13	293.86	293.38	298.5	302.62	307.96	298.97	297.2	301.91	304.84	299.6	301.8	299.81	303.16	295.17	298.78	296.22	299.91	297	295.09	300.63	303.77	301.31	303.15	299.58	299.31	293.59	297.32	295.19	304.74
293.67	295.4	293.62	293.9	293.16	291.06	293.5	290.48	285.75	299.33	292.34	294.22	297.74	291.91	300.78	289.36	288.5	291.23	298.19	293.54	289.27	289.25	294.23	290.1	299.4	288.82	296.46	298.33	293.26	287.89	291.84	291.59	292.11	295.38	296.33	290.62	293.6	293.1	295.78	294.56	289.89	297.63	296.24	293.56	288.05	293.8	289.49	290.19	293.35	291.83
302.64	300.98	302.93	306.83	298.08	306.79	308.73	300.75	303	300.65	305.52	301.4	301.79	299.04	305.09	303.25	305.15	302.65	304.51	305.64	306.32	304.84	299.95	300.11	305.71	300.19	309.48	307.54	300.76	302.91	308.11	309.03	301.02	303.12	307.69	303.84	303.09	293.51	298.2	302.83	302.29	300.6	305.44	300.41	313.91	299.21	308.25	298.35	305.28	302.25
307.49	295.51	305.08	296.97	305.38	298.9	298.44	299.84	302.91	305.99	295.23	296.73	302.98	302.8	303.12	307.37	292.83	297.79	308.12	295.43	293.93	302.62	303.72	306.12	303.26	298.03	303.52	304.29	298.78	300.23	303.38	300.21	301.93	305.83	301.23	303.64	297.02	302.18	304.94	306.96	304.68	300.98	296.72	303.75	296.23	305.9	300.99	303.77	300.78	302.92
303.89	308.75	310.68	312.63	310.16	320.38	312.08	321.35	311.98	312.42	319.98	315.57	314.3	317.2	313.27	315.42	315.25	318.86	310.24	311.6	317.72	316.87	312.27	314.27	320.92	315.49	306.2	312.44	313.28	316.24	310.66	314.76	318.96	307.61	312.52	317.86	316.06	311.58	316.89	312.64	306.89	313.2	309.52	315.11	309.69	312.56	315.34	303.94	316.02	310.56
300.24	304.17	296.44	298.54	300.58	300.05	298.27	300.31	306.03	296.14	294.06	310.62	301.49	300	298.48	306.78	306.21	302.24	300.54	308.68	304.35	302.62	303.75	300.69	301.97	300.22	304.81	301.45	298.92	304.53	302.51	303.93	300.34	308.03	303.53	303.84	306.8	300.87	300.54	294.12	301.77	300.59	302.91	308.78	303.73	302.92	304.19	299.27	299.06	301.83
305.23	305.15	303.12	299.46	300.53	303.28	305.31	295.29	302.88	296.11	302.06	302.32	306.86	302.33	299.1	298.45	302.95	304.88	297.8	301.86	302.13	298.51	298.42	298.37	309.51	306.59	302.35	296.84	303.54	304.57	297.37	306.8	302.09	296.06	295.3	305.02	296.37	305.36	303.04	299.16	305.55	304.08	300.89	303.38	303.72	305.32	297.79	310.74	302.73	300.57
304.8	317.97	313.2	308.94	307.6	311.16	313.68	313.6	309.9	305.85	317.49	313.78	310.62	312.58	308.1	311.05	306.86	305.54	311.54	315.21	310.84	309.53	308.46	306.69	314.15	314.04	309.23	310.66	309.78	310.76	312.17	309.44	307.51	311.42	309.21	312.34	308.23	316.98	311.68	313.82	308.28	311.02	314.74	311.42	312.1	304.23	308.65	308.98	315.52	310.81
312.61	315.15	306.51	298.11	304.73	310.32	304.97	303.29	303.61	298.66	300.01	306.44	298.74	312.24	302.58	312.49	304.06	303.83	306.17	313.45	302.22	304.23	311.09	304.1	307.31	301.37	303.87	303.51	305.61	303.88	309.32	309.02	299.32	302.27	308.84	300.21	302.12	304.78	308.07	303.52	304.33	307.2	308.94	307.85	309.22	309.95	303.73	302.02	298.27	306.2
331.5	337.21	327.11	327.36	325.68	330.37	326.06	319.25	326.51	327.83	329.34	326.44	325.79	329.06	335.8	319.99	324.22	323.11	326.7	330.69	327.82	319.4	326.15	326.49	329.93	330.09	329.11	326.85	327.02	329.09	328.14	332.69	323.08	330.48	325.79	326.93	333.57	330.78	332.05	325.56	325.51	322.99	335.01	326.13	325.97	327.84	329.61	323.66	324.02	330.64
326.96	321.87	330.26	329.93	326.65	325.88	329.9	329.43	330.54	321.16	319.36	322.72	329.53	323.48	328.92	325.33	324.81	332.14	331.24	326.16	330.48	331.04	322.04	326.89	327.09	336.02	329.51	326.71	337.18	323.25	327.58	324.75	326.49	328.04	326.32	336.81	328.59	324.64	329.06	325.12	332.02	328.31	327.18	329.91	322.64	331.77	323.79	328.62	328.67	324.7
307.78	321.25	313.56	313.07	317.52	309.39	315.53	304.05	310.14	314.18	310.32	317.59	319.98	309.44	314.39	314.79	302.06	311.66	315.39	312.15	308.27	310.52	313.25	315.01	315.35	309.42	315.74	313.84	310.1	307.88	311.98	306.18	312.03	314.65	312	312.44	311.62	322.06	308.76	310.47	308.59	314.46	306.25	313.36	307.52	313.63	311.61	312.89	313.87	312.78
313.93	298.94	302.12	303.71	297.14	304.04	310.07	294.94	303.98	304.85	307.71	308.3	303.15	300.82	304.83	308.88	297.65	295.31	305.37	308.05	304.38	300.69	299.78	302.73	305.81	304.79	300.98	298.5	304.62	306.77	308.01	304.56	297.61	302.61	312.13	302.81	304.77	303.87	306.19	295.93	303.69	303.03	298.53	308.3	307.99	305.47	301.83	299.37	302	302.08
309.9	300.57	302.77	295.05	297.8	309.23	296.66	305.23	305.9	300.87	302.49	300.07	306.69	303.02	310.96	307.68	311.37	307.18	307.26	298.42	309.45	307.02	313.73	298.77	315.79	309.01	306.19	302.02	300.33	309.74	298.15	301.5	298.61	303.43	298.71	300.83	305.38	304.94	305.33	302.6	305.21	298.74	312.2	296.63	308	304.7	308.85	308.16	310.04	315.04
297.74	304.35	306.63	301.11	307.68	304.71	307.17	305.36	308.54	302.75	305.72	305.71	299.25	296.75	309.48	301.37	307.03	297.27	302.67	308.33	301.92	306.06	298.97	310.46	303.59	298.75	307.07	304.18	310.57	307.72	300.89	300.12	302.76	306.4	307.59	304.16	305.64	297.21	309.82	301.13	297.85	307.28	304.01	300.93	308.45	300.86	306.41	306.1	306.95	307.38
298.29	299.77	301.6	302.39	304.43	299.67	304.69	301.55	302.71	309.27	303.44	307.88	304.72	306.26	300.61	302.99	302.17	310.34	303.14	307.22	304.71	312.17	305.36	299.22	302.02	308.37	294.94	299.08	306.78	304.17	304.64	306.7	301.26	310.82	304.61	296.33	296.84	308.48	307.28	292.55	303.45	300.2	311.58	301.85	302.34	308.98	308.13	303.61	307.52	306.2
324.28	333.67	326.81	328.1	329.97	325.25	329.11	328.78	330.61	328.88	329.7	330.45	330.72	329.3	328.1	327.48	326.82	330.25	326.67	330.73	326.91	324.34	320.66	328.5	327.29	328.63	328.41	328.51	323.96	329.52	326.89	325.47	337.34	327.98	334.81	329.25	324.48	329.98	334.43	328.51	329.22	337.8	327.47	330.39	326.78	328.62	329.26	328.64	325.54	332.84
305.26	301.79	303.93	306.69	302.91	304.3	306.65	298.11	303.59	306.02	300	302.6	301.18	300.58	296.3	301.95	303.1	309.44	302.74	308.38	301.99	297.08	300.27	299.45	304.13	300.65	302.98	310.83	309.34	309.75	301.03	305.01	309.48	304.77	306.39	303.08	307.5	305.23	305.8	309.68	298.6	304.04	296.65	311.59	303.13	309.95	306.54	302.49	306	298.61
292.97	301.15	298.37	290.82	304.87	297.8	298.25	301	294.46	302.37	296.99	286.2	298.3	297.79	294.72	297.67	289.3	293.74	296.36	295.16	295.43	298.15	295.19	301.09	295.87	293.32	299.23	295.58	295.6	296.71	295.07	293.87	300.09	296.31	300.36	298.31	293.17	301.54	304.21	301.39	291.73	293.4	299.04	297.69	298.78	299.47	305.89	302.28	302.43	287.86
295.93	302.12	308.92	297.7	294.45	308.81	297.5	310.48	303.99	295.88	310.04	302.29	296.2	302.43	301.24	305.14	302.83	295.99	306.69	304.24	308.33	297.21	300.88	312.91	298.24	295.58	309.5	303.69	312.21	294.16	303.7	304.67	303.53	303.41	306.1	299.74	305.8	297.99	304.64	309.19	309.58	306.32	297.31	299.78	303.84	309.58	307.98	305.84	307.25	299.05
307.09	314.85	311.94	317.54	316.19	306.7	321.81	311.18	315.07	310.99	317.93	319.57	315.62	316.48	315.47	312.19	316.22	318.02	306.22	316.57	313.83	319.58	317.34	320.76	304.26	309.94	320.74	307.54	319.47	324.79	315.27	316.09	316.89	315.29	312.23	314.66	309.96	321.36	317.12	317.71	317.75	317.9	319.03	312.32	310.34	312.53	315.27	313.73	315.75	313.96
317.06	319.57	318.99	312.09	314.03	309.99	312.61	320.02	312.45	313.36	309.22	318.17	317.88	319.07	318.07	316.59	320.34	311.99	308.9	312.71	318.28	315.92	314	315.5	319.67	317.53	315.34	314.76	313.75	313.2	316.45	320.76	319.43	317.47	310.98	314.15	316.33	322.22	313.51	313.05	313.81	309.3	314.84	320.1	309.6	320.5	321.66	317.59	313.72	314.75
319.58	309.44	323.8	307.98	321.79	312.77	310.41	318.5	307.85	314.92	311.92	316.38	306.16	312.09	317.53	315.5	321.94	311.65	320.25	312.71	311.75	314.04	312.92	315.18	315.19	314.74	310.94	318.74	317.93	306.2	319.12	314.33	310.69	317.93	314.34	306.22	317.19	324.11	310.67	312.76	315.53	312.68	310.34	311.57	315.93	321.18	313.95	318.74	316.98	311.77
303.07	298.55	295.53	305.39	299.85	294.32	311	299.01	296.77	305.92	305.69	300.4	300.32	305.97	297	294.54	296.43	301.81	297.64	303.74	302.18	298.37	295.86	298.8	296.04	296.37	298.39	299.59	293.99	303.29	305.15	304.22	301.95	298.46	300.31	301.91	306.66	296.82	297.63	298.5	299.39	295.85	305.18	303.93	302.15	308.05	303.37	303.23	301.05	297.14
308.49	310.7	311.08	314.95	315.2	314.47	315.72	316.19	313.28	313.29	312.65	313.91	313.86	312.35	317.68	306.1	306.58	315.96	320.35	308.38	318.08	314.43	312.51	309.76	318.37	313.91	317.42	311.06	316.12	313.65	313.78	314.81	314.34	319.06	315.41	312.16	311.33	308.78	309.59	308.98	321.42	309.82	316.02	312.2	313.94	318	318.83	303.57	314.94	307.81
308.35	299.44	302.51	299.06	293.19	302.82	294.59	302.07	305.07	300.14	294.72	300.52	301.23	307.56	305.14	295.42	297.28	305.66	299.55	297.48	301.51	294.75	298.79	298.57	299.84	299.32	302.79	303.69	299.3	300.26	307	302.05	301.21	306.65	297.8	295.15	306.61	301.76	299.66	298.11	302.42	300.84	301.79	302.33	301.16	306.69	300.03	295.68	306.28	305.23
317.62	316.42	310.8	314.21	310.87	317.57	315.27	312.45	311.48	310.18	315.21	317.64	317.75	314.3	319.32	323.04	314.59	316.6	316.14	320.12	324.9	315.98	318.05	314.46	316.11	316.87	323.04	312.48	312.92	320.66	320.9	315.99	316.66	316.2	314.19	316.75	321.19	314.68	317.42	321.6	315.92	316.38	320.05	315.44	315.35	323.63	325.42	327.07	321.17	315.98
301.33	308.32	308.73	301.8	305.01	303.88	296.92	302.28	312.1	301.85	313.57	305.15	306.18	305.77	305.07	301.83	305.92	312.07	305.59	306.68	303.46	300.21	300.7	294.74	304.1	304.26	300.9	305.44	306.37	297.21	302.49	306.59	300.68	306.63	299.16	303.33	304.24	303.94	303.08	300.75	305.45	307.98	301.23	299.43	303.88	303.65	309.57	303.21	309.77	294.01
310.1	313.02	319.15	313.37	314.86	316.61	309.28	316.63	314.98	322.15	316.21	315.31	316.2	305.71	318.74	309.99	313.01	308.74	312.24	316.08	320.02	314.72	311.87	320.87	304.92	304.07	314.23	308.9	311.34	309.48	316.07	310.33	307.19	314.91	311.59	320.72	325.84	315.75	309.54	305.61	322.96	315.83	310.74	316.81	312.38	318.57	320.49	310.63	317.37	318.77
296.72	296.36	302.66	296.42	298.35	299.34	294.82	302.62	296.48	302.64	299.58	288.65	297.06	298.53	298.01	294.53	294.31	297.18	292.75	292.7	293.31	298.34	290.09	296.43	295.28	299.84	291.57	300.42	296.87	304.18	297.17	292.54	296.28	296.67	295.7	292.15	293.15	298.68	296.72	298.25	295.72	302.62	298	296.92	297.42	296.67	300.84	295.41	296.02	291.21
305.4	304.09	303.91	296.98	299.37	303	305.63	303.25	302.87	304.23	301.41	308.49	301.75	303.24	300.09	301.72	297.01	303.76	299.87	307.28	303.78	308.23	309.63	308.43	304.24	310.03	303.89	297.12	308.45	304.97	303.07	307.56	298.13	301.96	301.27	312.03	303.14	306.61	303.65	308.29	308.77	305.65	311.18	303.48	301.65	303.59	300.52	311.54	305.61	301.76
324.88	324.46	326.82	327.4	329.86	323.78	325.38	329.37	326.65	328.6	332.26	328.72	329.65	325.82	324.77	330.93	320.57	327.11	328.81	330.25	332.46	326.9	320.72	329.78	332.24	322.93	320.16	332.03	330.16	323.49	331.55	328.23	327.05	320.35	329.05	321.01	322.57	326.27	326.12	323.47	323.28	333.91	327.63	330.34	328.44	327.27	325.28	319.58	331.56	322.7
300.25	297.42	295.7	297.09	300.04	290.12	294.25	291.42	296.26	293.22	302.4	294.7	292.34	299.46	298.07	292.36	286.13	293.88	288.58	293.91	296.66	295.45	295.33	289.21	295.53	299.97	298.75	296.51	297.42	301.27	298.6	295.68	291.03	291.68	293.2	297.9	302.6	296.63	295.81	299.39	294.9	298.23	297.66	293.88	293.46	298.59	296.97	297.03	296.8	299.12
298.12	296.29	297.42	294.64	293.14	289.73	285.94	295.32	294.29	300.17	290.93	295.57	286.41	293.75	288.24	292.58	293.65	292.63	295.91	296.55	290.43	294.72	289.43	301.21	291.71	295.85	294.69	298	294.14	295.35	295.38	294.57	287.18	293.76	288.5	292.62	293.99	293.26	287.19	291.49	287.4	299.11	290.42	297.24	290.36	294.3	290.59	288.68	299.57	287.88
309.47	301.44	305.61	309.46	307.69	313.49	306.38	310.66	313	313.14	307.63	306.7	308.39	311.46	304.43	310.53	305.7	306.43	306.74	308.28	306.97	301.63	297.1	304.13	300.15	305.14	309.03	310.55	301.29	306.78	308.62	305.85	303.92	308.94	301.81	304.33	303.22	309.79	307.55	299.16	299.3	299.21	300.18	298.22	305.08	305.34	301.6	302.3	305.07	305.97
309.42	304.76	304.66	302.66	300.49	305.86	299.76	300.33	306.6	300.45	300.42	303.03	306.96	302.78	305.52	314.89	311.58	301.75	302.78	304.85	298.34	304.95	295.28	301.52	305.79	295.8	304.91	301.44	301.62	305.72	309.87	308.12	304.7	308.67	303.44	302.27	302.05	308.02	307.51	302.07	305.76	301.3	305.05	297.04	301.69	302.26	299.65	307.74	304.29	293.82
304.29	299.59	307.73	294.56	305.96	303.24	303.34	305.89	301.49	306.45	306.2	293.83	307.56	301.14	307.3	298.97	302.58	300.52	305.77	297.17	308.19	311.56	297.66	306.93	303.26	298.08	295.4	306.53	297.03	303.62	304.38	308.77	302.54	302.14	303.45	305.72	307.47	309.27	303.87	307.68	311.84	302.27	302.07	303.8	301.08	306.89	306.53	303.9	312.5	301.1
305.67	305.72	313.33	309.52	313.61	300.7	307.71	302.24	309.07	313.62	313.19	304.82	303.04	309.02	302.38	311.06	306.4	308.54	308.76	305.95	312.47	309.42	306.56	308.15	298.82	304.75	307.15	306.86	306.79	309.15	303.53	305.98	300.87	297.23	311.33	314.38	308.49	303.19	310.87	306.9	301.87	306.25	302.15	310.84	310.52	305.65	308.68	301.76	301.66	310.12
312.6	310.49	312.06	302.54	312.77	310.03	311.67	311.41	308.53	306.96	314.03	308.68	316.73	310.07	303.82	310.64	309.62	308.31	315.1	316.82	311.17	317.89	306.23	307.05	318	314.98	306.99	313.99	307.13	313.47	310.13	306.6	313.98	308.11	314.64	307.33	317.24	310.94	311.06	311.06	306.14	309.89	307.59	312.47	314.53	311	322.15	310.11	307.2	306.88
304.08	304.57	308.46	307.27	304.87	300.07	307.51	311.67	300.61	306.72	307.96	307.71	303.38	304.37	304.68	303.95	306.19	305.21	301.5	306.45	303.53	302.03	301.54	305.11	303.89	309.23	308.07	295.8	305.91	303.21	304.01	299	297.8	300.96	295.04	307.57	308.95	307.55	303.87	303.72	307.77	306.52	306.92	299.98	300.78	302.59	311.41	309.02	310.21	301.47
299.74	297.7	295.57	295.77	302.59	301.41	302.96	303.89	302.67	302.47	301.2	301.03	303.49	292.17	302.22	304.42	298.52	306.55	300.65	302.51	301.68	305.21	300.34	298.69	300.15	303.86	302.79	301.05	296.06	298.42	300.01	297.27	297.25	296.6	294.3	304.04	294.58	302.84	306.62	299.81	307.07	306.96	298.84	297.08	297.42	297.04	301.21	298.38	302.7	298.47
307.27	314.41	304.62	315.5	314.07	310.45	308.1	312.04	309.26	311.98	307.93	308.31	307.28	313.75	305.02	311.98	305.6	306.17	308.04	308.29	311.81	305.88	313.23	313.76	317.3	310	314.53	310.29	315.3	312.3	320.71	313.97	307.69	308.55	310.21	307.99	309.08	309.49	307.8	302.44	307.36	309.75	307.21	305.39	313.28	310.47	313.03	305.32	307.89	308.16
303.23	314.05	312.42	313.15	307.21	311.39	298.19	299.88	304.35	307.02	300	307.32	307.58	300.16	312.21	305.55	302.14	307.3	306.86	304.34	309.66	306.39	302.25	296.6	303.83	306.82	309.25	313.54	305.39	298.37	304.99	303.72	304.65	312.99	301.65	306.29	308.39	311.69	298.74	307.91	295.64	314.87	307.56	306.42	310.89	306.89	304.64	304.64	301.65	311.62
300.32	293.66	292.4	292.53	292.92	299.53	299.31	296.93	293.55	300.16	292.83	295.08	299.25	295.75	300.23	292.83	300.51	290.49	297.86	287	290.12	287.78	293.7	292.9	293.06	303.15	296.02	288.61	291.53	294.84	293.21	296.76	294.01	297.23	292.36	294.65	290.89	297.14	292.77	290.45	292.6	293.24	289.45	295.12	298.93	296.72	296.71	292.43	294.04	297.48
309.66	296.72	303.36	302.87	309.83	305.18	298.44	301.64	301.43	311.1	298.01	301.65	309.11	308.62	301.23	311	298.68	313.54	300.88	304.04	299.08	305.12	305.46	307.53	303.36	300.09	305.39	307.33	305.67	296.01	297.36	312.51	301.23	309.09	298.19	304.54	305.87	306.87	303.15	301.7	312.45	306.09	300.3	297.38	308.45	301.02	307.74	306.52	307.59	307.72
305.25	298.07	297.65	295.79	307.58	306.51	301.8	305.29	306.68	303.84	305.86	306.54	304.08	304.45	303.96	305.19	306.76	304.32	310.21	304.58	303.58	313.91	304.75	304.57	304.86	304.29	312.33	309.71	304.57	301.78	307.88	300.73	309.29	299.26	302.73	302.13	305.26	310.85	314.55	308.01	300.45	300.68	302.6	303.34	304.19	316.41	306.74	300.06	305.8	305.4
301.67	296	306.14	300.74	304.62	302.12	303.43	296.62	302.73	298.74	298.02	299.02	300.48	303.41	303.85	303.49	302.01	294.11	299.95	300.28	299	299.52	308.59	299.58	305.42	303.96	299.71	296.03	303.68	305.8	299.94	293.36	299.75	297.3	300.59	302.61	305.34	306.54	303.26	303.59	300.44	304.52	298.03	300.56	298.93	301.65	298.73	296.06	306.37	298.02
315.45	316.57	319.51	310.25	317.75	320.87	312.39	320.75	308.12	319.53	312.39	322.78	315.72	311.49	310.71	317.03	313.09	313.31	324.52	321.31	323.43	315.4	314.57	316.67	313.85	317.56	317.99	315.36	324.08	318.71	307.26	316.89	315.82	316.22	315.31	320.26	315.86	322.25	324.54	315.19	311.63	317.19	309.62	323.07	316.74	314.36	318.66	318.02	322.15	315.61
327.58	322.17	334.48	326.17	325.53	326.05	325.81	327.87	326.07	323.28	321.13	328.86	325.95	329.28	334.03	334.48	331.18	333.82	329.51	326.85	330.36	326.91	328.63	327.88	326.16	324.75	333.56	323.73	335.45	333.4	336.56	329.03	322.87	330.57	325.92	327	322.64	317.19	331.99	335.05	324.29	327.17	325.95	328.06	327.02	327.57	327.28	326.42	331.99	332.95
319.06	317.17	316.59	315.94	318.09	317.26	320.19	322.71	319.85	320.89	314.72	313.28	317.47	316.12	318.82	321.88	319.47	317.13	312.64	317.71	324.2	318.37	319.15	317.14	313.06	320.26	318.51	317.45	323.47	326.86	320.87	320.46	322.09	316.02	320	317.36	320.19	314.42	321.55	317.99	314.67	321.92	315.23	328.05	321.78	323.6	311.97	325.3	323.71	318.26
306.05	300.62	297.33	307.55	307.19	307.3	293.36	302.29	295.7	300.74	304.39	306.36	308.43	307.39	299.46	301.93	294.52	303.04	305.95	307.6	304.77	304.54	295.51	297.93	300.35	295.33	301.49	302.37	306.08	305.48	301.43	303.71	310.22	305.91	308.07	303.65	303.22	306.9	301.34	291.89	303.53	296.47	304.83	300.36	301.26	300.83	301.98	302.89	305.32	304.77
313.73	314.19	318.29	318.26	310.01	314.42	316.11	312.25	312.74	316.4	315.42	306.48	317.99	314.54	319.37	311.43	317.15	314.34	303.82	316.71	313.78	316.4	320.1	320.2	307.88	313	314.28	306.43	314.7	314.13	319.07	311.57	315.12	311.48	313.39	314.59	314.38	320.65	310.96	312.91	322.65	308.67	308.91	318.36	313.48	315.22	317.89	318.08	308.89	317.57
327.41	327.98	335.05	323.39	323.8	330.39	321.05	325.58	325.42	326.54	328.16	327.49	325.9	331.01	332.82	325.02	336.01	328.52	336.21	334.78	329.53	324.15	332.01	323.99	334.45	326.01	336.6	325.75	326.93	323.73	325.99	333.19	332.46	318.8	329.26	328.22	316.4	326.39	337.68	332.12	331.65	328.06	327.09	328.14	333.75	326.49	328.94	326.47	330.86	331.92
322.63	326.52	319.85	319.9	320.98	318.03	322.12	317.01	320.24	318.02	318.98	319.54	322.57	320.14	315.46	322.95	315.02	317.93	319.28	327.7	319.88	324.58	313.17	321.01	318.08	315.6	316.82	315.38	319.17	319.28	319.84	316.75	322.82	320.99	313.41	317.53	321.22	325.3	317.07	320.54	322.51	320.27	315.2	321.13	316.64	317.03	317.27	327.62	316.35	317.86
298.3	291.52	296.03	296.25	298.08	300.98	299.95	296.13	293.9	290.63	294.47	294.52	298	295.82	287.03	296.13	295.77	300.2	293.05	298.51	306.1	285.15	299.42	290.17	296.57	300.18	296.92	301.7	292.27	293.97	292.87	298.21	299.43	302	292.78	303.34	298.8	297.86	293.65	300.42	292.57	295.91	296.96	301.22	307.9	301.5	292.93	287.3	301.07	297.25
296.08	292.34	299.85	295.97	293.52	300.82	298.01	296.6	294.31	301.46	291.94	289.13	296.52	293.71	292.38	299.19	300.74	291.28	300.65	289.87	300.01	293.07	296.83	295.93	295.4	290.75	299.45	288.69	300.25	292.31	292.63	301.2	297.82	294.43	300.08	296.46	293.79	291.08	292.18	290.25	288.59	301.59	296.41	301.28	296.37	293.95	298.59	293.58	291.64	294.15
314.88	315	311.63	314.11	314.36	317.21	312.46	304.12	312.6	306.96	313.53	314.25	315.51	314.15	311.31	320.32	310.95	312.89	314.55	317.58	317.91	318.08	318.33	319.24	317.61	315.93	318.8	315.5	310.22	313.16	319.68	317.36	319.44	319.47	312.19	318.44	316.17	314.47	318.44	324.19	312.27	317.89	325.08	317.76	320.61	317.71	315.08	318.59	318.08	321.4
307.21	300.5	297.48	300.95	303.28	304.45	301.87	300	304.58	304.76	306.87	297.78	300.8	300.4	299.1	306.02	303.1	298.88	304.01	301.49	298.24	300.96	305.47	307.11	305.03	296.8	307.55	300.93	302.19	302.54	306.29	301.3	300.35	306.99	301.55	296.93	305.21	305.18	302.31	296.6	302.16	299.02	306.67	304.26	294.56	306.2	298.79	299.87	295.58	299.35
320.93	326.99	320.72	318.4	322.79	315.45	322.17	316.1	313.14	313.81	316.32	319.22	327.15	318.64	320.69	323.82	318.52	308.65	316.89	319.62	322.65	316.92	320.45	318.75	324.74	317.39	319.42	313.62	319.39	316.88	313.38	319.95	314.04	320.54	319.04	317.98	314.77	313.14	320.1	316.85	320.4	323.9	317.89	319.99	320.96	316.67	315.52	320.63	319.47	312.66
318.2	310.59	309.44	321.28	310.78	315.48	314.79	311.29	322.97	315.3	321.41	319.43	316.28	319.2	310.51	308.81	310.84	307.73	314.46	321.72	311.93	312.89	313.24	315.68	310.86	306.64	312.58	309.8	317.91	308.25	319.51	311.99	315.27	315.04	318.48	312.88	307.03	319.94	311.38	320.21	316.93	313.55	316.22	315.39	314.3	303.74	313.12	309.73	313.23	307.51
320.72	331.62	332.63	319.76	326.47	332.57	332.01	332.23	325.24	326.8	329.98	328.46	327.6	330.12	328.74	326.42	325.12	324.51	331.43	330.22	327.79	325.09	328.88	329.76	330.71	329.43	321.45	320.97	329.28	335.72	329.7	328.24	337.25	334.59	328.84	319.46	330.91	327.78	330.67	325.31	329.26	323.42	324.3	331.41	325.66	322.48	328.19	331.71	330.04	330.91
311.01	317.12	317.87	312.21	317.04	320.6	318.17	314.5	319.64	316.46	316.25	322.88	314	314.65	321.94	315.95	311.61	320.88	317.23	318.66	315.72	325.49	314.54	320.55	319.77	325.13	316.69	324.79	317.6	321.06	320.76	313.98	318.77	319.23	323.97	322.13	322.79	312.34	315.58	320.2	321.77	314.69	318.64	321.08	330.06	313.99	315.74	316.77	314.38	317.07
337.09	327.53	333.74	333.33	331.08	329.23	330.64	325.33	329.45	332.16	318.67	325.37	327.51	327.45	333.51	323.69	333.41	330.47	318.95	331.85	330.21	334.41	328.61	325.02	325.94	327.76	326.45	327.24	325.28	329.61	327.35	330.02	338.05	326.14	326.43	323.72	326.19	325.07	323.28	328.16	326.44	329.59	328.86	324.95	331.88	327.32	324.42	325.65	330.42	329.71
295.76	293.33	305.3	304.69	299.36	308.65	305.84	296.77	305.61	304.53	301.64	307.15	309.63	309.37	301.73	305.52	301.62	305.49	304.1	303.59	301.29	307.98	308.28	305.88	302.15	308.66	306.8	303.7	309.16	304.25	301.46	304.74	303.68	298	306.2	300.95	300.83	298.66	306.71	309.83	296.69	299.69	302.76	303.64	301.47	305.38	294.1	302.19	303.28	306.99
303.51	304.7	303.39	302.61	306.69	303.94	298.04	300.67	303.21	301.59	298.49	305.72	297.67	302.16	307.11	306.38	302.34	299.88	300.55	306.14	308.38	302.86	307.33	302.38	309.21	302.22	293.12	298.13	304.34	306.77	300.63	308.1	310.91	307.01	298.11	307.22	308.6	302.35	300.56	310.08	312.19	298.68	302.15	304.91	309.83	298.45	309.41	305.02	302.7	302.43
295.63	296.52	292.36	291.57	295.46	292.65	292.32	299.59	300.5	299.76	291.76	289.07	295.55	298.37	294.02	292.09	294.46	287.6	291.71	296.16	296.02	291.97	294.92	299.31	299.03	294.7	298.01	288.91	297.64	292.15	296.9	290.98	295.86	289.03	299.13	294.35	288.4	287.77	301.22	302.07	291.98	299.89	297.92	287	295.93	294.25	291.4	295.78	300.39	297.53
318.24	314.63	314.52	307.53	307.18	319.3	316.15	313.35	322.59	318.5	315.62	318.26	311.53	314.04	317.75	319.29	316.04	309.72	313.95	315.95	314.28	308.6	312.95	306.46	315.15	312.76	319.77	310.72	312.41	315.24	317.15	318.54	313.77	314.94	316.99	320.14	309.08	307.71	309.91	315.17	317.23	314.31	312.42	305.09	307.41	310.1	316.98	317.74	309.39	315.31
318.48	321.29	317.94	320.71	317.57	315.95	322.82	324.22	316.14	323.83	320.38	317.7	324.1	321.1	311.61	316.14	314.2	317.61	319.74	318.35	321.92	319.44	328.17	319.71	317.61	321.29	314.93	318.26	320.91	326.24	316.95	314.91	327.4	318.4	320.2	318.21	318.85	325.32	313.47	317.4	320.87	321.59	322.09	320.64	319.31	325.25	313.94	321.24	323.77	312.92
307.16	305.73	303.82	300.15	308.23	301.56	309.05	310.57	305.66	298.62	302.88	303.22	307.13	308.08	305.55	308.7	305.83	304.86	302.57	304.79	302.43	307.21	304.64	304.31	307.49	302.25	301.28	303.16	306.07	306.28	302.59	302.9	298.94	309.5	307.36	299.96	305.67	309.68	304.67	305.14	307.43	301.98	301.04	306.12	305.67	305.94	313.07	295.92	304.7	308.23
323.5	320.33	318.95	313.85	323.37	309.05	324.17	319.48	315.33	316.17	326.94	320.3	312.23	313.27	322.6	321.69	314.38	311.73	309.74	317.34	324.66	319.82	311.06	317.39	316.25	313.13	318.13	317.9	319.13	318.84	316.55	317.96	322.65	316.97	325.55	313.46	316.4	319.83	323.64	322.53	316.31	316.74	317.89	314.68	314.76	323.38	321.94	320.05	311.72	315.92
325.19	325.34	323.37	326.64	333.79	326.21	328.94	320.55	321.3	320.52	328.11	320.1	330.4	318.69	324.03	323.82	321.75	325.65	325.57	330.39	320.95	324.19	326.3	321.45	327.74	319.77	321.94	329.95	326.21	331.29	327.11	327.69	325.05	322.4	323.44	319.4	323	330.39	328.02	329.46	329.57	327.59	325.91	321	324.93	321.32	325	322.32	324.22	326.42
317.45	313.39	314.82	310.06	315.97	319.61	310.69	306.93	312.74	311.73	312.3	315.58	315.57	304.69	313.5	313.97	307.31	318.73	312.91	315.7	315.15	315.04	312.65	313.85	313.31	317.49	315.57	309.52	311.96	311.31	309.57	312.92	311.19	323.62	314.4	312.14	315.83	318.91	315.03	309.83	312.35	317.82	314.17	312.29	319.05	307.63	308.47	315.52	317.78	314.49
329.68	329.87	326.59	334.14	331.78	332.62	324.76	333.31	329.2	327.67	327.46	327.37	326.06	329.78	324.83	322.85	335.72	328.16	330.68	325.51	331.74	328.4	328.84	325.75	333.02	324.42	318.79	327.56	323.98	335.34	328.59	322.57	328.82	322.51	335.04	328.16	330.08	325.56	323.05	332.74	329.02	329.01	333.78	322.27	326.57	329.72	325.45	326.55	319.32	330.93
305.4	305.77	299.64	308.79	304.3	301.86	294.5	302.61	305.89	302.54	299.69	306.08	306.71	298.28	302.91	296.41	300.07	308.27	303.69	309.63	306.69	298.44	300.36	302.52	307	299.5	306.75	306.52	297.14	301.55	296.55	308.19	301.66	298.06	302.77	303.13	303.77	300.55	296.7	301.8	297.98	310.63	300.85	302.19	306.22	305.65	304.7	302.4	307.54	302.12
320.94	314.62	315.48	319.77	311.03	318.4	309.48	316.48	309.87	315.71	315.44	317.39	314.3	308.27	314.3	309.55	311.48	312.64	310.74	311.77	312.69	309.66	315.07	310.83	313.66	314.45	317.6	317.82	308.42	316.09	310.25	312.93	306.64	313.78	316.43	304.98	309.25	312.75	319.1	310.49	308.9	315.63	317.2	315.03	316.2	312.64	310.98	311.95	304.62	310.39
303.95	307.23	312.06	311.15	311.27	311.89	316.06	310.55	303.24	310.14	307.03	303.93	315.71	305.71	303.43	314.58	304.64	306.49	312.41	307.89	309.09	298.3	305.9	308.23	309.06	301.58	309.23	309.53	313.71	308.03	301.17	301.4	314.16	310.76	313.3	312	307.95	309.33	312.67	315.85	314.72	310.08	310.53	311.33	310.2	311.27	311.93	305.21	312.09	307.35
[truncated: 199 more rows]
[truncated: 150 more columns]
