# Supplementary material for: Genetic dissection of main and epistatic effects of QTL based on augmented triple test cross design
Source: PLoS One. 2017 Dec 14;12(12):e0189054. doi: 10.1371/journal.pone.0189054 (PMC5730204; doi:10.1371/journal.pone.0189054)
Supplement: S9 Supporting Information — (ZIP) [file pone.0189054.s009.zip › z5_1350_0.5_10.csv]

313.83	312.45	313.91	314.36	312.78	311.79	312.8	313.67	312.16	315.4	313.21	316.2	313.79	309.8	312.46	316.1	312.68	312.31	312.62	314.58	311.02	314.49	313.83	311.83	314.51	313.68	312.02	312.88	314.31	312.38	313.36	313.38	314.51	313.48	312.08	312.81	309.17	311.73	313.49	312.15	311.95	311.65	313.46	313.53	312.59	312.78	313.19	315.77	314.68	311.17
316.35	316.32	317.03	317.77	312.99	315.21	317.61	314.86	316.52	315.81	315.49	314.83	315.67	318.45	314.7	315.6	316.12	318.73	318.08	317.62	319.74	316.14	316.32	316.86	315.25	316.66	317.74	315.18	315.5	316.88	315.25	316.22	314.65	317.66	315.15	317.01	317.47	315.38	317.91	317.93	316.83	315.74	315.78	317.08	317.02	316.68	317.01	315.47	315.07	315.64
303.73	305.75	303.52	304.85	308.57	305.54	304.06	307.44	305.46	303.86	304.91	302.83	305.22	305.55	304.39	304.85	302.93	302.83	304.57	307.9	305.08	304.83	303.05	304.83	304.28	306.9	305.02	303.17	304.93	305.51	305.58	304.06	305.32	304.78	306.03	305.45	304.5	302.69	303.84	302.94	303.66	304.16	304.92	304.89	303.7	305.85	302.12	304.21	305.62	304.85
318.08	315.1	314.47	315.15	318.25	315.68	315.68	314.43	316.16	316.17	313.69	319.07	316.24	314.2	315.83	313.84	320.46	315.67	316.05	318.42	317.06	316.8	315.6	316.85	315.03	312.73	315.96	316.73	316.36	315.95	314.75	316.71	317.97	314.94	318.29	316.48	312.47	315.97	315.15	318.2	314.4	315.44	316.42	315.89	316.73	316	316.13	316.12	315.65	314.44
308.22	306.95	307.79	306.89	305.57	308.32	307.94	307	309.2	309.34	308.1	308.05	308.36	304.31	305.7	306.53	307.84	308.16	307.62	306.35	306.22	308.58	305.96	307.06	306.27	306.02	306.47	307.33	308.86	307.78	306.78	307.41	303.58	309.34	307.4	306.89	307.11	306.99	305.93	305.96	308.75	308.69	310.01	307.24	309.16	306.49	308.35	307.76	306.11	307.97
303.64	305.31	304.06	304.31	307.26	304.71	304.41	305.09	304.1	305.21	304.95	306.3	303.9	304.45	305.17	302.46	306.67	301.82	304.4	304.93	305.78	304.5	302.49	305.36	304.43	304.18	303.94	305.43	305.56	303.01	306.74	305.46	305.53	306.29	304.53	307.21	303.34	305.62	305.12	304.36	304.06	305.75	305.79	305.9	307.36	305.61	308.38	305.57	306.43	304.35
310.89	310.84	312.85	308.7	313.29	310.85	310.7	310.5	309.08	310.97	310.13	310.38	311.81	310.23	312.12	308.26	310.27	311.5	310.01	311.29	312.08	308.88	313.45	310.69	309.84	309.34	309.94	312.29	311.52	311.94	310.01	311.04	308.73	313.6	310.87	309.71	309.98	313.49	310.38	311.21	310.96	311.45	310.02	311.95	310.92	308.94	310.62	310.01	310.23	311.59
324.95	323.05	325.33	324.67	324.37	323.63	326.05	325.26	325.41	323.35	325.85	324.24	326.81	325.65	327.16	326.1	326.59	323.29	325.32	326.98	325.8	322.94	325.89	322.58	324.9	325.5	324.36	328.85	322.73	329.33	325.77	325.82	325.7	325.62	327.67	326.62	324.19	322.72	324.22	326.96	325.41	326.07	325.05	327.58	326.6	324.99	324.86	325.57	324.26	322.72
305.94	308.32	308.04	304.88	307.19	306.02	306.27	307.08	304.79	305.38	307.95	305.92	307.23	306.48	305.02	305.31	306.85	306.8	304.98	307.06	305.38	307.75	306.12	305.07	306.75	305.84	308.89	305.71	305.15	304.89	306.16	306.85	307.5	304.04	304.3	305.55	305.6	308.12	304.44	307.95	307.44	305.14	305.16	306.15	306.13	305.06	303.31	309.13	305.65	304.1
304.83	307.21	303.8	305.13	307.78	306.21	302.23	305.9	306.81	304.91	304.34	305.11	304.69	304.66	303.41	304.18	305.26	305.08	303.19	302.9	306.72	306.9	303.78	303.74	303.8	305.73	305.23	303.78	302.86	304.21	306.19	303.8	305.78	303.21	304.14	306.31	302.21	303.71	304.47	304.43	302.46	305.35	306.41	303.98	302.51	304.77	303.45	304.32	304.28	301.89
311.77	310.59	311.76	310.58	310.05	311.27	308.7	309.59	311.93	312.37	312.59	312.2	307.49	307.61	311.23	308.4	307.25	309.08	309.74	308.78	311.96	310.86	311.82	310.72	310.64	312.93	308.66	311.33	313.43	311.98	309.09	310.23	308.29	310.84	311.64	308.1	309.23	309.94	311.69	309.99	306.6	310.83	310.29	306.25	309.64	311.98	308.52	310.77	309.47	310.35
301.34	301.29	302.27	305.14	303.39	302.1	305.05	301.38	304.6	302.58	300.04	303.65	301.4	304.12	303.41	301.48	303.54	303.09	303.65	304.64	300.06	303.67	302.01	302.83	301.81	303.3	301.54	302.36	302.91	301.67	302.12	304.74	302.99	302.7	302.43	301.95	303.62	303.24	302.32	303.69	304.59	301.29	302.09	300.45	302.89	302.31	303.01	301.58	300.99	301.81
293.21	296.28	293.91	293.35	296.32	296.88	294.25	291.74	293.68	295.36	294.56	295.64	294.29	294.19	295.25	291.51	297.21	295.41	293.43	295.98	297.06	296.06	295.85	294.37	293.66	296.45	295.58	293.3	296.26	293.66	295.19	294.75	294.59	294.13	296.25	295.62	293.86	296.56	295.2	296.17	293.37	294.67	296.74	295.74	295.71	296.56	294.66	293.28	294.65	294.73
311.13	310.88	313.05	314.06	309.43	310.33	310.98	310.62	310.79	312.58	309.23	308.77	310.52	310.47	310.74	309.34	311.36	310.71	306.5	310.92	310.84	308.51	310.33	309.78	311.29	309.72	310.88	310.22	309.16	310.26	310.82	309.06	312.84	309.99	312.45	311	311.99	310.89	311.2	310.46	310.64	311.56	313.61	311.47	310.67	311.28	310.56	309.45	308.82	310.19
318.64	319.96	317.68	318.54	316.4	316.81	317.36	319.17	316.24	315.36	315.1	316.31	318.22	318.82	318.22	314.77	319	316.04	317.91	318.36	318.49	316.55	314.67	315.34	317.42	317.04	319.56	317.89	318.2	316.28	317.28	316.53	317.34	317.24	319.4	314.48	317.1	318.74	317.3	315.75	315.54	316.67	318.31	320.6	317.49	318.05	317.3	317.98	318.96	317.28
301.84	305.59	302.92	306.07	305.21	305.81	305.6	305.92	306.08	307.04	306.97	305.51	305.37	304.42	306.76	306.47	302.81	303.28	303.94	305.28	304.36	304.68	306.99	305.51	305.7	306.36	305.06	304.08	306.6	303.22	306.92	306.07	306.31	304.86	305.71	302.94	304.3	305.07	305.31	306.76	305.65	303.29	303.15	303.42	306.32	304.89	303.34	303.5	303.5	305.73
303.22	303.18	303.28	302.11	302.68	297.98	304.43	300.98	301.49	301.11	300.73	299.68	302.98	302.98	300.66	303.4	300.49	303.55	299.25	303.38	300.67	302	305.36	302.5	304.39	300.31	303.26	303.68	301.61	302	303.43	301.15	302.07	301.36	300.97	302.82	303.83	302.79	303.7	300.57	302.55	303.63	302.06	307.53	302.75	301.04	302.07	303.13	300.83	302.97
314.67	313.89	313.1	313.37	313.13	314.08	314.8	314.49	314.36	313.46	315.45	312.78	314.56	315.45	317.4	313.86	315.46	314.71	315.71	316.08	315.91	314.73	315.16	313.79	313.59	315.6	313.84	316.54	314.58	313.9	315.57	316.79	313.75	315.4	314.02	314.9	312.99	313.18	313.6	315.58	315.65	315.13	313.95	314.54	318.14	314.1	314.11	316.18	314.8	316.66
313.75	313.29	312.22	313.17	313.22	314.91	314.1	313.69	313.36	315.14	313.82	314.65	312.42	312.46	311.51	312.4	311.71	312.89	313.86	314.14	313.81	311.91	313.82	312.16	314.58	312.56	314.84	313.5	313.52	311.25	313.96	312.85	314.1	309.97	313.14	313.13	314.15	312.73	311.41	313.24	312.12	310.95	314.12	315.41	314.19	313.23	315.39	310.68	313.57	315.2
301.07	304.68	305.22	303.54	304.84	305.07	301.34	306.24	303.53	304.7	302.93	304.91	300.38	301.52	303.47	302.92	300.03	304.32	305.05	304.41	302.42	303.88	302.75	305.23	303.36	304.27	302.02	303.37	301.58	304.53	303.22	305.6	305.23	302.22	303.07	305.77	305.16	305.89	301.69	303.85	302.76	304.45	302.41	305.8	303.33	302.79	305.12	303.34	303.31	302.51
314.64	315.28	314.57	315.18	315.77	315.87	314.04	315.68	315.95	313.39	316.93	315.91	315.35	314.01	313.02	314.94	317.08	315.23	317.48	316.35	317.21	315.18	315.25	310.8	313.17	312.98	315.32	315.43	315.8	313.19	315.68	315.16	315.75	314.27	315.92	315.45	312.11	315	316.12	316.12	314.36	316.34	312.98	314.89	315.5	315.12	315.09	314.74	314.2	316.7
303.12	301.71	301.19	302.66	300.56	299.51	300.68	303.26	299.39	303.55	299.49	301.13	300.97	298.46	301.34	302.6	301.28	301.35	302.24	300.8	304	300.89	299.82	300.26	303.75	300.68	300.74	301.36	301.83	300.26	300.23	300.29	299.41	300.74	300.3	299.43	300.74	300.61	303.8	298.84	298.04	302.8	302.72	298.5	302.66	300.43	300.51	302.45	300.77	300.95
324.54	327.74	327.13	324.8	322.77	324.56	324.37	326.18	326.01	325.13	322.56	325.33	326.07	324.8	327.81	323.33	324.14	326.37	324.8	327.68	325.37	323.91	325.13	325.84	326.74	325.59	324.18	324.95	324.78	325.87	325.6	325.5	328.6	324.09	326.57	326.03	327.26	324.78	324.94	325.22	324.43	324.07	326.97	324.69	326.51	324.39	323.84	326.56	327.46	327.12
296.28	296.2	295.72	295.91	293.97	294.67	295.03	294.67	296.32	299.08	295.05	294.66	294.94	295.39	292.47	297.25	296.7	297.06	294.48	295.48	296.8	296.17	295.28	295.88	296.31	296.03	295.27	295.24	295.2	293.64	296.29	295.17	295.51	296.57	296.17	293.87	296.66	293.34	295.75	296.15	297.81	293.78	294.52	293.06	296.21	297.08	292.82	294.72	295.13	296.05
325.99	322.83	325.23	326.06	325.83	324.06	325.55	326.58	325.18	327.93	326.51	325.05	325.43	325.39	323.16	325.13	326.06	324.21	325.11	324.94	326.5	325.39	325.18	325.96	322.12	325.43	325.68	324.29	325.6	323.02	327.04	324.19	323.9	321.64	326.61	323.84	327.12	323.39	326.06	324.45	325.24	323.77	325.34	327.22	322.03	325.17	323.48	326.13	325.2	326.49
310.34	309.65	312.07	311.9	315.45	310.88	311.37	308.43	310.63	308.89	309.03	310.21	310.12	310.62	309.2	310.85	314.85	310.96	311.13	313.28	313.14	310.12	310.99	308.33	311.65	308.2	310.81	310	310.3	310.94	311.51	310.53	311.26	310.65	309.04	309.9	312.61	311.45	312.28	312.26	311.63	309.5	310.32	310.29	310.5	312.12	312.32	312.35	310.37	310.52
308.48	309.4	308.46	309.28	304.03	309.75	306.63	309.18	307.01	308.32	306.1	307.21	307.54	308.22	307.47	305.18	306.09	306.6	307.71	307.93	308.34	307.05	307.85	308.49	307.69	307.03	307.97	308.09	307.05	305.06	308.4	306.35	305.4	305.09	306.16	307.68	307.1	307.78	304.79	308.62	312.23	307.55	306.85	306.71	306.25	308.08	306.36	307.07	308.27	307.14
300.46	304.27	305.33	306.89	303.26	306.22	303.46	304.84	304.91	305.3	303.33	303.76	305.37	304.85	302.19	305.96	307.56	304.76	304.53	305.85	304.04	304.32	303.6	304.18	305.52	304.17	305.94	304.73	305.02	304.64	304.62	303.87	307.91	304.28	307.81	305.57	305.17	301.2	303.14	303.69	305.74	305.9	304.27	304.97	305.96	304.15	306.73	303.19	301.22	306.67
311.9	315.67	313.75	310.73	311.97	311.64	314.68	312.28	310.54	311.5	309.85	312.09	312.26	313.73	311.58	312.35	313.17	310.18	312.62	310.48	315.67	311.41	314.04	311.49	313.78	312.83	313.53	310.11	311.69	311.97	314.22	310.4	315.39	311.81	312.41	311.11	311.01	313.59	311.29	312.58	311.6	314.23	312.77	312.32	310.56	314.05	312.14	312.6	314.65	312.13
295.67	295.16	296.86	297.53	298.41	296.5	295.49	292.39	295.82	297.74	296.26	293.75	296.98	293.07	296.53	295.96	293.72	295.81	294.18	295.67	294.29	296.21	294.77	294.24	295.3	293.09	295.92	297.34	296.88	296.33	296.64	296.28	296.03	294.56	295.54	296.28	294.07	293.88	293.42	293.01	295.57	295.06	296.67	293.09	295.93	295.22	297.07	295.55	296.31	294.72
325.34	324.53	325.82	324.79	325.02	325.52	322.83	323.99	328.05	326.9	324.48	324.72	324.12	325.53	324	325	325.14	322.77	324.09	323.56	324.75	325.54	323.95	325.54	321.87	326.88	324.03	323.99	323.52	327.6	325.88	322.98	324.33	325.78	326.23	320.42	326.13	325.34	324.48	325.61	323.24	326.53	324.17	323.91	325.22	325.5	325.66	322.98	323.01	324.86
302.99	303.61	305.27	304.17	305.68	304.58	306.85	306.4	303.59	304.84	304.52	306.56	305.93	303.99	303.65	301.42	300.92	305.16	304.91	304.72	304.98	305.66	305.83	305.17	305.79	305.42	306.99	304.75	306.11	301.62	306.12	306.99	304.44	305.71	304.64	303.6	305.65	305.19	305	304.19	305.44	302.43	306.36	303.81	306.04	304.53	305.61	306.1	305.75	305.06
311.71	310.64	310.34	311.65	308.88	308.69	312.85	311.42	309.97	307.91	311.86	310.39	308.78	313.85	309.82	307.27	309.4	312.1	309.57	310.57	313.48	310.99	312.5	313.39	310.67	311.28	310.7	312.24	314.33	306.12	309.84	310.6	310.52	313.01	313.2	314.6	307.63	312.48	312.14	311.67	312.3	311.76	310.28	310.28	310.98	309.53	311.93	310.02	309.54	309.89
311.83	311.86	310.49	311.06	310.28	313.14	311.87	313.11	311.05	312.49	312.62	312.71	309.57	310.84	308.65	313.01	311.93	311.04	310.55	313.67	309.44	311.4	307.32	310.76	311.57	310.79	311.03	311.38	311.21	312.89	310.65	310.81	312.05	311.49	312.6	310.11	310.7	309.56	309.33	309.48	309.54	310.65	313.12	309.59	309.21	312.09	312.98	314	311.05	310.09
294.48	296.04	296.11	294.64	296.48	293.12	295.18	296.2	296.85	293.86	293.36	294.48	295.1	299.02	294.59	294.62	295.92	295.29	294.36	298.12	293.38	294	294.13	294.61	295.58	295.16	297.68	295.54	296.94	294.75	293.94	294.2	295.33	296.46	295.07	293.53	292.84	296.13	294.87	294.91	296.06	293.56	293.62	293.53	294.83	295.41	295.69	295.16	294.92	294.02
313.7	318.34	315.63	317.48	313.41	314.66	315.06	316.45	314.77	314.5	315.15	314.45	314.85	315.69	315.25	314.28	315.43	315.51	314.25	315.78	316.07	313.98	315.21	311.4	314.88	314.8	314.34	315.96	312.46	314.83	315.08	316.3	312.43	314.09	314.18	317.05	316.11	317.46	314.33	315.13	312.57	314.96	315.13	316.77	316.26	315.18	314.86	316.1	314.73	314.29
302.2	302.35	303.6	302.94	303.75	305.86	302.79	304.69	304.13	302.67	304.25	302.91	302.72	305.15	304.64	302.8	305.67	300.96	302.14	300.34	301.87	302.33	300.8	304.8	302.79	305.19	301.76	299.79	303.01	304.05	301.8	304.52	303.48	300.22	302.54	306.29	300.68	304.03	303.6	304.38	302.46	302.8	302.62	303.32	305.19	299.93	301.96	303.29	302.86	300.81
302.86	303.21	305.27	304.41	301.1	302.18	300.77	305.65	301.52	300.57	301.03	301.33	304.1	303.01	302.67	303.03	302.8	304.07	301.5	301.72	302.59	306.81	302.48	302.96	300.15	301.44	304.06	303.75	304.77	302.33	302.78	300.7	301.29	304.91	303.57	302.15	304.27	301.73	303.67	301.37	301.88	302.51	302.64	302.54	303.62	304.96	302.18	303.59	303.9	301.64
314.74	315.94	315.71	315.57	313.05	315.22	312.31	314.85	315.6	317.82	315.13	316.26	316.22	313.52	316.34	315.01	316.38	314.19	316.46	316.33	313.96	314.64	315.43	316.27	312.76	318.18	314.75	316.4	313.61	313.5	317.35	316.57	313.16	315.68	312.51	314.32	311.4	315.21	315.11	313.17	314.98	315.42	314.43	316.17	313.89	316.55	313.08	315.69	316.33	316.71
309.31	306.49	306.85	308.02	305.21	307.42	305.78	307.58	306.11	306.02	306.66	305.46	305.33	306.49	303.6	306.67	304.29	308.17	306.62	306.09	304.87	306.33	307.29	303.97	305.85	308.67	306.47	307.65	308.69	304.31	306.06	305.85	306.95	308.9	306.6	308.55	306.49	309.09	307.73	304.96	306.1	305.68	309.23	306.24	305.74	307.23	306.55	307.55	306.95	306.89
315.37	317.37	316.46	314.79	315.94	316.5	315.42	314.27	318.17	315.58	315.67	316.69	314.99	317.49	314.72	315.17	317.12	316.79	316.16	313.96	315.55	314.86	316.08	315.18	316.26	315.69	313.41	315.47	315.56	314.97	314.99	313.07	315.68	316.73	314.34	317.17	317	315.94	318.84	315.28	316.93	316.54	315.47	317.21	314.62	313.6	316.46	315.8	314.87	317.04
313.5	314.8	316.68	314.48	315.19	315.52	314.64	314.39	314.37	314.66	316.08	318.14	314.73	316.63	317.19	317	316.67	317.7	316.01	314.45	316.2	315.14	313.96	314.89	314.52	315.96	313.46	314.3	314.12	315.87	316.48	314.61	316.33	315.81	312.18	314.4	314.32	314.56	314.58	314.66	315.29	316.3	314.32	313.23	316.8	315.68	315.43	313.3	315.78	313.79
306.77	308.67	308.35	310.38	308.51	307.01	305.68	307	307.22	303.99	305.96	306.8	307.94	306.67	306.13	304.52	306.82	308.45	306.8	307.13	308.45	310.13	308.79	307.14	310.35	305.51	309.26	310.36	307.17	307.66	305.02	307.96	308.88	304.6	307.32	305.52	303.91	306.07	308.29	306.49	306.03	307.73	307.34	306.21	307.63	307.37	306.58	307.69	307.89	306.71
309.78	313.79	312.61	313.84	312.51	314.57	310.16	314.31	313.1	314.52	313.08	314.47	312.26	313.82	312.58	311.71	315.1	312.39	314.31	311.9	313.19	312.99	311.81	313.5	315.56	310.96	315.79	314.03	314.66	312.9	315.36	312.93	311.44	312.7	307.98	315.3	312.75	316.41	312.78	312.72	314.27	312.95	313.36	315.37	313.76	311.85	315.22	311.97	313.55	313.41
329.27	326.47	327.74	324.24	325.99	326.83	326.02	326.47	327.91	327.38	325.64	329.81	327.71	327.54	326.92	326.75	327.1	329.99	325.69	325.09	328.75	328.32	328.29	330.3	326.15	325.55	327.87	327.08	328.85	328.26	329.58	328.04	326.69	326.34	327.12	328.02	328.45	329.53	327.3	329.98	326.95	324.6	327.73	327.23	326.55	327.89	328.35	326.91	327.98	327.72
305.02	303.8	302.45	303.78	303.64	302.19	303.87	305.14	303.57	304.49	306.12	303.91	303.55	302.48	304.18	303.62	304.47	300.41	304.31	302.9	305.18	303.22	304.45	302.32	301.81	305.77	303.76	303.47	305.48	303.64	302.92	303.85	302.54	303.12	302.45	301.41	303.77	304.1	303.14	304.83	303.68	303.84	303.14	300.48	302.46	302.5	304.21	302.87	304.76	302.68
298.58	301.06	300.69	298.82	301.03	302.95	298.07	297.16	297.01	298.35	299.8	301.95	298.81	298.95	300.05	298.91	299.41	299.53	296.8	299.79	301.11	300.46	299.03	299.26	299.64	297.18	298.3	298.19	297.93	299.71	300.75	299.24	300.57	300.03	299.19	299.13	301.01	299.41	300.47	302.12	301.67	299.98	298.45	299.28	301.36	301.45	299.13	299.86	299.78	301.78
317.07	317.27	315.18	315.38	316.36	313.17	315.08	316.3	315.91	315.31	314.88	315.24	316.77	316.65	315.33	314.42	314.15	318.25	318.18	315.97	316.18	315.79	316.09	318.67	315.96	316.08	313.89	316.09	315.63	315.6	315.14	316.06	314.82	313.88	315.87	314.59	314.16	315.71	315.11	317.63	316.3	314.07	317.66	316.4	314.54	315.21	315.13	314.54	315.39	315.02
314.75	313.2	316.43	316.46	315.48	314.41	315.22	318.77	315.37	317.63	312.9	312.41	313.7	315.54	316.18	314.76	316.92	314.98	314.34	314.35	312.73	314.48	315.94	313.94	316.55	314.46	315.03	316.01	314.31	311.84	314.48	313.5	315.31	315.98	312.36	313.57	317.21	318	316.56	315.34	317.09	313.7	316.18	315.8	315.88	316.15	316.93	314.26	315.72	313.17
318.57	315.82	316.69	315.19	315.07	315.65	315.72	312.58	318.21	316.07	314.74	314.24	315.66	315.37	315.09	316.3	317.48	315.72	315.36	313.4	313.79	315.79	315.04	318.11	316.11	315.16	315.85	315.9	315.69	315.16	317.66	312.93	313.23	315.33	313.25	316.49	315.23	316.75	314.71	315.24	317.27	314.08	317.88	314.81	319.12	316.33	316.01	315.47	314.96	316.22
294	298.04	296.76	298.1	295.54	298.04	296.13	294.87	296.12	297.35	298.76	296.76	294.63	299.05	296.91	297.89	294.95	296.77	295.3	298.63	294.84	299.45	297.66	298.38	298.95	298.73	296.87	293.66	298.93	296.96	297.18	296.51	297.46	298.08	297.11	295.63	298.37	297.98	296.61	294.05	294.84	296.77	299.38	296.11	296.87	299.98	297.98	296.91	296.56	295.7
313.2	312.05	313.11	312.73	310.66	312.01	311.35	312.79	310.68	312.5	311.1	311.58	314.18	313.13	311.49	314.36	310.83	312.04	311.42	314.84	310.93	310.18	310.86	313.91	311.82	314.23	313.92	309.54	314.61	311.64	310.75	312.66	312.16	311.9	314.16	313.16	312.46	313.18	310.68	311.8	311.3	311.76	314.9	311.88	311.04	311.79	312.01	315	314.38	313.73
311	311.17	309.67	311.7	313.1	312.25	311.1	311.41	310.37	310.87	308.75	310.93	309.14	308.84	310.39	310.77	309.02	310.84	311.04	310.12	313.89	309.67	309.96	309.19	309.82	310.9	310.84	310.71	307.6	313.06	311.73	309.71	311.99	308.72	312.69	310.33	310.64	312.14	312.03	311.71	310.41	310.79	314.67	314.12	309.16	310.83	309.52	307.6	310.48	311.05
306.92	304.48	304.85	303.76	303.16	306.4	306.62	305.33	304.89	304.5	305.83	302.8	302.5	306.15	303.54	304.78	306.11	305.83	304.59	304.8	304.42	305.49	305.52	302.97	303.72	305.33	304.14	306.15	306.36	304.91	304.72	305.15	304.9	304.43	304.3	306.12	306.67	305.99	303.14	303.29	302.39	303.32	303.7	302.83	302.96	304.72	302.35	304.97	304.7	302.8
303.75	301.29	302.18	302.34	304.11	300.94	299.67	302.4	302.56	299.39	300.33	300.73	302.3	299.8	299.15	303.25	303.12	302.82	302.65	298.11	301.53	303.37	301.26	300.36	299.08	302.19	302.86	298.68	302.1	300.6	301	300.91	301.79	301.73	299.81	299.81	300.81	302.72	301.17	300.95	301.77	301	300.37	300.87	300.09	304.32	300.69	301.58	299.24	300.7
296.33	295.46	296.63	295.04	294.35	293.49	295.87	297.34	297.44	295.68	295.45	292.95	296.61	294.8	294.65	294.38	295.39	294.91	294.84	296.33	293.82	296.22	298.01	296.88	295.78	292.93	295	296.63	296	295.06	296.87	296.12	295.26	297.17	296.11	297.3	296.19	294.14	293.57	295.47	294.93	298.07	295.28	296.3	295.19	295.55	293.93	296.39	295.02	295.85
313.92	313.96	313.63	311.29	310.67	311.81	312.55	312.87	309.76	313.34	310.75	311.87	314.71	314.22	312.3	312.37	311.45	311.16	311.94	311.07	312.38	311.5	314.18	313.17	316.18	312.2	311.08	313.95	312.54	315.32	313.89	311.62	311.65	315.4	316.27	311.88	311.97	311.56	311.81	312.95	312.9	314.78	312.72	312.76	312.81	312.25	312.13	314.09	313.11	313.15
311.16	315.14	312.61	312.89	313.79	311.7	309.04	313.07	310.24	311.85	314.6	311.04	310.39	313.64	310.94	311.27	312.21	309.63	314.33	309.84	314.17	313.9	311.25	312.65	310.85	313.06	312.88	310.7	312.78	311.74	312.77	312.73	312.87	313.51	309.81	311.99	308.93	309.08	312.3	310.94	312.81	312.77	308.32	311.63	312.41	310.06	312.79	311.31	312.55	313.19
297.98	299.67	299.63	301.1	299.04	299.1	298.61	298.72	298.14	297.91	301.92	297.11	300.56	300.28	300.05	298.49	300.55	301.47	300.23	301.14	301.96	300.89	302.52	301.55	300.07	301.37	298.97	301.28	299.4	300.04	300.52	297	299.59	300.12	297.35	302.31	299.81	301.66	298.07	298.96	302.11	297.81	302.14	299.03	297.77	299.82	299.19	298.99	297.45	299.63
317.12	314.98	316.23	317.29	313.15	313.38	311.32	316.56	315.79	315.68	314.43	314.57	315.59	316.98	315.09	317.52	317.91	318.84	316.39	315.93	315.56	314.1	314.05	316.66	316.42	314.3	313.76	317.99	315.58	316.31	317.65	317.53	314.7	319.49	316.89	314.58	316.09	314.53	313.81	317.42	315.28	314.98	313.55	314.61	313.6	316.49	317.43	315.71	313.74	315.51
319.37	322.64	318.25	320.79	316.56	318.62	317.36	319.88	317.83	317.14	318.94	318.72	318.73	316.37	316.76	317.1	320.19	316.93	317.79	319.22	318.11	319.23	317.73	317.85	318.74	320.77	317.61	316.44	318.27	320.96	319.85	319.58	316.75	317.62	318.53	320.14	316.36	318.99	319.79	319.49	317.75	317.75	317.98	318.98	316.62	319.75	317.97	318.92	317.95	318.69
295.25	294.5	295.45	294.61	295.51	295.66	295.77	293.94	297.72	295.89	296.21	295.75	294.72	299.72	295.66	295.79	295.43	292.39	296.42	295.91	294.28	294.16	294.57	296.3	294.12	296.28	295.48	293.36	294.61	296.04	294.06	297.84	295.53	294.6	293.86	294.06	295.52	294.03	294.72	295.42	293.87	294.77	295.22	294.45	297.27	295.9	296.68	295.76	293.58	295.1
306.94	307.03	305.22	303.51	305.04	305.71	304.48	304.6	305.96	305.33	306.09	304.92	307.4	304.51	306.04	306.63	306.54	301.68	303.53	305.73	306.59	304.52	306.87	307.69	303.61	305.68	303.33	308.11	306.75	305.71	303.96	305.29	305.52	306.38	303.33	306.37	303.59	305.57	303.2	307.08	303.86	305.42	307.14	304.4	305.24	304.38	305.1	305.53	303.78	309.23
316.57	313.66	315.53	316	318.58	317.29	316.56	315.87	317.14	316.85	315.21	317.44	315.87	316.26	317.84	318.47	316.71	314.59	317.51	318.29	315.79	316.16	316.41	315.07	318.01	317.87	316.84	314.16	314.53	315.72	317.8	319.5	318.21	319.36	313.99	316.96	317.54	315.64	315.66	315.82	315.5	317.05	316.55	317.41	315	314.81	315.29	320.16	314.96	316.64
309.49	309.74	310.58	311.03	309.96	311.3	310.18	310.6	308.03	311.31	309.35	310.98	308.78	309.62	310.36	310.84	312.93	310.33	308.86	311.35	309.11	311.02	310.15	308.66	310.96	308.67	311.15	310.65	308.69	309.65	310.21	311.13	309.31	312.44	311.28	312.15	309.79	309.13	309.64	309.74	309.69	310.38	309.87	312.67	312.42	308.86	307.69	308.02	309.4	311.3
313.74	314.81	316.28	315.07	313.19	312.57	316.29	315.95	315.15	314.34	313.79	315.52	314.15	311.41	317.54	315.75	315.43	318.61	316	314.35	314.99	314.03	315.3	315.78	316.53	313.03	314.57	314.67	314.85	313.32	313.94	317.38	314.29	312.9	313.98	316.36	315.44	313.91	316.65	314.29	314.13	312.18	315.4	315.15	313.25	314.19	313.17	317.37	314.84	315.87
318.9	320.45	320.9	318.67	317.04	318.9	316.44	317.77	321.19	317.95	318.75	319.67	319.32	321.68	321.33	316.97	319.12	320	318.64	321.88	319.86	318.12	318.25	317.32	318.61	321.45	320.58	320.23	319.52	318.3	321.6	320.12	317.95	319.55	318.57	319.04	319.01	319.58	320.23	321.71	320.44	321.16	319.68	320.26	321.01	318.49	318.61	317.57	322.67	318.13
303.97	301.12	301.61	300.26	300.63	301.47	303.17	302.04	301.72	299.87	298.5	300.64	303.4	298.85	300.24	299.25	299.13	302.27	297.79	302.65	301.16	302.91	299.3	299.49	299.26	300.37	300.95	301.42	300.71	299.59	303.6	301.22	300.08	301.77	299.54	299.51	302.04	302.05	301.57	302.18	301.03	301.45	302.05	301.93	300.46	300.48	300.39	300.85	301.4	299.69
321.03	319.31	319.25	321.63	320.28	320.19	318.96	318.74	319.84	318.32	316.27	318.17	322.92	319.76	319.45	319.86	317.88	321.52	318.61	319.76	320.75	321.72	318.8	321.32	318.54	316.63	318.74	317.47	319.1	320.81	319.33	317.62	318.45	319.64	321.16	318.31	319.76	321.15	316.41	319.87	319.27	316.95	318.69	315.63	319.22	320.79	316.25	320.61	320.21	319.57
300.26	301.35	301.91	303.59	303.13	302.37	302.86	303.54	301.15	301.51	303.63	304.95	302.75	303.9	302.24	303.1	302.33	301.45	299.88	302.57	304.96	304.4	304.7	302.15	302.71	301.5	305.5	301.54	303.39	304.11	302.12	301.28	302.57	302.87	301.87	301.03	303.98	304.51	301.95	304.48	302.83	304.93	302.98	301.09	304.62	302.18	302.68	299.62	302.74	304.75
309.8	307.7	308.92	309.11	310.39	311.65	308.86	308.86	310.63	306.42	311.47	306.92	310.55	306.1	309.98	308.85	308.98	311.76	311.62	310.2	306.18	307.98	308.37	309.75	308.23	310.11	310.07	309.36	310.95	307.83	309.27	310.54	310.94	308.92	311.19	306.83	309.74	309.42	309.32	308.65	309.8	307.79	308.53	308.92	309.87	311.88	309.82	309.28	310.72	310.52
312.23	312.33	311.45	309.41	312.34	312.52	313.1	313.15	313.28	310.43	312.1	309.23	313.3	311.21	312.58	315.18	309.37	315.28	312.78	312.23	312.06	313.76	311.72	312.59	312.23	309.39	312.33	310.85	311.79	314.65	310.98	314.84	314.15	312.5	309.66	311.4	310.43	309.77	317.7	312.91	313.05	314.52	313.41	312.09	313.22	313.95	314.72	313.96	314.01	314.9
314.94	315.07	316.25	316.31	316.38	311.66	316.37	313.64	313.02	315.12	314.86	315.75	315.19	314.32	315.23	314.83	315.3	316.36	314.03	314.85	314.95	315.01	314.36	313.74	316.92	314.89	314.24	314.07	312.06	317.61	315.89	313.85	316.21	316.32	315.04	315.63	312.64	312.96	314.2	313.71	313.59	313.58	314.02	313.67	314.27	316.72	315.12	315.26	316.12	316.05
302.82	301.02	301.42	299.36	296.92	299.09	299.32	297.91	297.29	303.01	299.11	300.08	300.39	301.41	300.48	300.8	301.71	299.01	301.66	298.58	298.03	300.07	298.07	300.04	300.38	299.86	298.33	300.25	299.38	300.24	300.22	298.44	299.42	301.26	300.4	300.69	302.65	299.21	300.43	301.99	300.56	298.19	300.39	298.77	303.53	298.35	301.52	299.45	298.9	299.15
325.33	327.26	324.82	323.72	325.12	322.21	325.84	324.89	322.58	325.2	325.24	325.35	326.34	324.41	323.62	323.59	325.25	324.2	323.9	324.6	324.07	324.66	325.39	325.32	325.09	325.26	323.77	326.38	326.29	324.9	323.35	325.41	327.66	323.23	323.76	323.52	325.54	323.04	324.67	326.52	323.1	323.04	323.28	325.39	326.04	324.5	323.27	324.79	322.25	328.55
306.17	306.41	303.94	305.76	307.77	303.31	307.93	304.17	303.24	308.49	304.43	303.91	306.72	303.76	305.8	306	306.31	306.87	306.29	304.71	304.4	308.48	303.8	306.1	305.93	304.59	304.1	304.5	306.08	305.03	304.22	305.24	305.36	304.26	304.9	305.69	304.24	305.71	306.28	306.49	304.53	308.52	304.56	305.55	304.4	307.51	303.41	303.78	305.65	307.79
328.01	327.56	325.34	327.92	328.84	328.87	328.88	327.95	328.26	328.35	328.32	329.87	328.19	328.56	326.8	327.87	325.63	327.47	328.49	327.64	328.11	326.12	329.67	325.72	326.08	325.4	328.81	326.63	328.85	327.48	326.95	327.49	329.39	326.25	327.36	330.76	329.85	325.52	326.23	327.36	328.14	327.83	329.24	328.9	330.02	327.7	328.77	329.01	326.53	328.02
300.41	303.7	305.14	300.01	303.14	304.7	302.18	301.23	300.02	302.71	303.54	302.59	301.7	303.97	302.92	302.27	301.78	300.28	302.36	301.91	305.98	302.49	300.08	301.03	303.56	303.37	302.53	301.47	300.71	304.02	302.69	301.02	302.1	304.11	302.05	303.11	300.96	300.71	301.68	302.08	303.71	301.81	302.29	302.62	302.63	304.01	302.86	304.26	301.45	300.15
302.67	299.06	300.74	299.57	298.63	300.22	297.98	300.19	298.84	299.13	301.15	302.24	299.82	298.27	299.66	301.65	298.53	301.35	301.34	299.71	300.57	299.8	301.66	299.12	299.16	299.48	298.42	301.64	299.13	299.48	300	299.75	300.54	301.81	300.04	298.72	302.13	300.36	296.99	299.52	301.02	300.79	302.1	301.15	301.28	300.49	300.91	298.88	298.98	300.07
305.39	302.8	303.14	304.41	305.22	305.34	302.54	305.19	302.91	304.44	303.48	305.62	302.91	306.45	306.35	306.59	306.03	304.04	303.14	305.53	302.96	304.72	304.06	304.55	305.05	303.4	305.32	306.47	304.96	303.38	305.08	303.71	304.62	304.83	304.41	304.5	300.89	301.99	305.39	302.79	305.33	303.76	306.73	303.34	303.41	303.11	304.4	302.94	301.91	303.8
305.23	304.99	308.23	305.25	306.76	308.76	308.03	305.93	307.61	306.25	303.5	307.39	306.04	304.44	305.34	307.95	306.68	305.1	308.24	304.24	305.91	306.17	305.15	304.07	305.88	306	307.22	305.98	307.16	305.23	305.99	305.28	306.54	306.47	305.56	307.69	304.51	305.59	305.87	304.11	306.55	306.32	305.18	306.85	307.08	306.93	309.23	304.61	307.35	305.04
300.16	300.48	299.5	300.23	301.48	299.28	303.75	304.16	300.98	300.98	300.49	299.65	304.1	302.2	299.89	303.76	303.21	304.32	303.52	300.27	301.22	300.13	301.11	303.2	303.74	300.6	298.87	302.61	300.18	300.21	301.8	305.12	301.81	299.94	298.07	301.68	298.61	300.18	302.95	297.52	301.53	302.79	301.22	301.08	302.95	302.6	300	298.95	301.06	299.76
303.86	301.4	303.13	301.44	302.96	302.64	301.62	302.35	300.59	303.29	301.1	301.03	300.78	299.58	302.54	301.85	302.81	303.03	303.28	299.55	302.68	299.26	299.83	299.9	299.63	302.01	299.77	302.28	300.83	301.3	302.4	300.58	299.87	301.92	303.21	301.18	301.49	299.89	303.05	298.54	302.24	300.96	300.16	300.36	302.19	301.23	300.29	303.17	299.8	300.07
299.44	302.22	302.87	299.69	297.83	298.7	302.82	300.44	301.46	300.18	300.63	300.69	300.45	301.46	302.22	301.53	299.24	301.51	300.05	302.29	302.49	302.42	299.22	301.32	299.43	297.75	301.55	301.62	301.86	299.95	299.2	298.92	300.9	300.54	303.14	303.49	301.99	300.76	300.45	301.6	300.71	300.55	299.1	303.32	303.65	300.13	300.35	301.78	299	300.78
314.54	311.56	310.87	314.39	312.39	312.25	312.81	313.35	314.16	311.65	314.35	315.96	315.5	310.97	313.19	312.46	312.66	313.1	312.98	313.71	314.58	312.3	311.8	315.16	310.62	314.44	313.87	315.82	312.75	309.33	312.32	313.02	314.72	312.75	313.89	314.82	311.76	314.42	313.89	311.48	313.88	311.73	313.19	315.22	313.24	312.22	313.77	312.91	312.69	310.08
300.29	301.58	304.28	305.04	302.89	302.37	304.89	304.06	302.43	300.23	303.13	305.74	301.71	301.62	303.12	302.67	300.84	302.57	301.38	303.91	304.68	302.5	301.93	301.45	302.55	303.32	301.48	303.29	303.62	302.13	301.95	303.76	302.01	302.76	302.58	303.28	304.05	303.33	302.73	302.29	302.12	303.1	303.48	300.09	302.84	301.27	302.27	304.3	301.85	301.93
303.83	303.8	303.75	302.21	304.03	304.45	302.87	303.45	305.58	305.13	304.11	303.86	305.33	306.21	304.92	304.13	307.55	305.58	305.79	303.15	306.43	302.96	303.84	304.76	303.33	304.94	302.8	306.91	302.23	306.41	304.69	302.71	302.12	304.69	305.14	308.22	305	302.85	302.68	303.02	304.21	306.28	303.51	305.18	303.4	305.23	303.05	306.16	302.65	306.71
316.77	317.64	317.18	319	321.36	318.92	319.33	320.28	319.21	319.61	320.03	318.92	319.49	320.23	318.52	320.93	318.38	320.54	319.11	319.66	318.18	319.56	318.58	319.47	320.94	320.24	321.42	322.05	319.9	321.41	320.38	319.08	319.72	316.89	322.13	319.11	320.42	319.12	321.26	321.56	321.96	318.3	320.41	320.52	317.98	316.46	318.14	318.09	318.88	319.98
328.12	326.9	327.43	327.14	326.94	329.01	326.76	331.45	327.65	327.83	328.14	327.83	327.56	329.28	324.83	330.82	326.98	326.98	326.58	327.66	328.88	330.39	328.51	329.28	326.16	330.64	325.95	329.61	326.14	328.74	329.83	330.86	326.48	326.06	329.35	328	326.82	330.04	329.81	328.51	326.26	328.71	327.72	324.86	327.55	327.61	329.09	329.96	328.86	327.79
314.8	317.12	313.69	316.43	314.16	315.94	315.09	317.79	315.05	316.41	313.49	311.66	315.29	314.97	316.23	314.58	314.13	314.62	315.37	316.87	316.57	314.91	313.97	314.03	315.65	315.05	313.79	313.89	312.7	315.21	314.77	314.4	315.8	316.22	314.24	317.33	315.97	314.45	312.64	313.28	314.27	314.22	313.77	314.37	314.93	315.57	314.5	314.2	314.49	311.23
324.72	325.69	326.41	328.47	331.92	327.14	326.02	329.21	329.32	328.81	329.48	326.96	328.33	328.39	326.96	327.02	329.34	326.45	329.78	329.59	327.05	327.21	328.68	327.64	328.55	325.73	328.07	326.79	326.84	330.03	325.02	329.61	326.17	326.89	328.24	327.96	328.5	328.3	328.06	328.08	331.39	328.48	328.94	327.83	326.26	327.79	329.59	328.88	326.25	326.54
312.84	312.11	311.02	312.88	312.69	310.46	313.42	310.96	311.17	312.17	312.13	314.12	312.89	313.4	314.32	313.57	312.37	311	314.22	311.14	313.29	313.51	313.86	313.53	313.83	315.44	310.08	313.07	312.26	311.88	314.31	313.26	311.28	313.03	310.28	312.05	312.84	315.09	315.38	315.39	314.24	311.37	313.19	313.5	310.35	314.72	312.4	314.2	311.58	312.11
321	319.03	318.28	316.34	318.13	320.43	318.71	317.89	321.08	320.23	319.95	318.41	318.64	317.89	317.49	317.13	315.11	317.95	317.81	318.28	318.33	314.35	317.6	315.38	319.64	317.63	319.13	316.28	321.39	315.09	318.08	318.13	318.43	318.05	317.75	318.05	317.46	318.07	319.17	319.99	317.22	318.37	316.3	318.69	319.99	320.6	318.35	320.13	319.79	317.45
315.89	314.49	316.48	314.36	315.74	316.78	311.58	317.31	315.25	314.3	314.62	316.1	316.98	314.74	315.1	314.07	314.74	317.32	316.49	315.72	316.92	316.04	313.28	318.82	318.86	317.85	314.14	315.46	315.11	316.51	316.5	317.53	314.26	316.65	316.34	316.44	315.72	315.69	314.09	315.08	316.24	315.51	315.28	317.51	315.84	313.32	316.33	315.16	315.14	317.12
324.08	325.79	323.18	325.52	325.63	323.53	327.6	325.93	325.45	326.16	324.23	329.17	324.82	325.51	321.78	323.52	325.22	323.41	324.61	327.49	326.14	324.54	323.78	325.17	325.03	327.13	325.41	322.66	326.27	325.95	324.89	324.44	325.35	324.94	325.27	328.72	324.48	326.93	324.17	324.18	324.23	325.49	327.95	325.73	324.22	326.82	325.56	327.33	325.31	325.31
318.11	314.31	315.43	318.18	314.99	315.03	314.99	317.06	313.06	315.42	314.24	315.41	314.27	315.55	313.96	315.99	315.42	315.9	312.22	314.99	313.77	315.52	315.55	315.39	315.4	317.01	314.89	315.85	316.38	318.55	314.94	314.79	317.17	317.2	315.8	311.97	312.07	313.88	315.77	315.62	312.63	315.03	314.54	311.79	313.03	315.3	315.38	314.74	315	314.73
312.68	313.51	310.7	309.02	309.12	309.95	310.99	311.31	311.76	313.37	308.22	308.85	309.26	310.19	310.32	311.3	311.5	311.53	310.04	309.17	310.63	311.1	310.03	309.54	310.14	311.3	310.98	310.57	312.2	311.59	309.92	311.67	312.65	310.15	310.92	309.77	311.98	308.93	312.02	310.99	309.12	311.45	310.44	310.69	309.1	311.27	309.99	309.84	312.81	311.18
306.84	303.27	303.04	306.09	303.32	303.77	305.59	304.95	304.62	302.99	304.91	306.44	302.92	304.07	302.53	303.37	305.6	305.75	302.07	302.67	308.27	305.2	303.47	303.18	302.7	303.4	303.96	306.83	301.63	303.5	303.1	303.01	305.14	305.67	302.78	304.16	302.78	303.78	303.99	303.45	304.27	305.05	302.71	307.19	300.7	305.81	305.26	304.18	305.63	304.19
303.99	305.72	303.9	302.53	304.36	306.44	304.44	304.34	303.57	302.95	303.08	303.98	303.86	306.08	302.79	305.14	303.96	303.83	303.27	305.52	303.39	300.69	305.07	304.11	305.68	304.62	305.1	304.07	304.37	304.46	304.47	301.11	304.32	303.02	306.22	302.29	302.44	304.69	305.78	305.51	303.62	302.81	303.68	304.63	304.45	305.41	305.57	304.75	301.49	305.59
312.53	309.58	307.64	309.37	308.99	309.91	308.96	308.53	307.03	310.43	307.33	311.36	307.61	309.79	308.19	308.8	309.32	310.74	311.89	307.67	308.75	308.58	309.1	309.18	309.75	309.92	311.18	308.08	311.6	312.54	312.52	308.54	308.88	309.36	309.67	307.51	309.31	308.32	310.04	309.19	310.45	308.24	310.2	308.71	308.67	308.5	308.94	307.11	309.74	310.63
300.58	301.28	302.04	302.18	298.23	300.98	300.63	297.98	299.9	300.14	298.86	297.38	298.45	299.22	299.45	299.42	301.84	301.32	302.97	299.89	297.23	299.42	298.94	301.2	299.52	298.46	298.66	298.83	297.88	300.82	301.11	297.42	299.03	298.84	303.47	299.32	299.81	301.38	300.69	300.79	297.85	298.08	302.44	300.81	301.11	300.04	300.35	302.2	298.68	299.46
318.56	316.2	316.78	318.36	317.89	316.93	318.79	316.22	316.54	316.59	316.89	316.5	316.79	321.35	317.63	317.77	316.55	316.74	316.08	318.46	313.88	316.67	318.68	317.95	317.21	315.69	316.04	319.9	317.27	314.53	317.19	317.44	316.99	316.03	317.71	319.03	317.77	317.28	315.72	320.52	317.78	318.16	318.94	320.01	318.13	317.57	317.5	316.99	318.12	315.72
317.84	318.91	319.68	317.75	317.59	316.87	316.37	318.41	318.22	319.53	318.39	319.63	318.7	319.07	316.21	318.87	319.38	319.03	319.41	319.32	317.3	316.36	318.29	316.99	318.21	317.48	319.02	316.22	316.87	319.22	319.42	316.16	318.25	318.56	317.5	317.9	319.41	317.38	317.19	315.58	319.66	318.12	317.31	319.07	316.36	317.96	318.5	320.05	317.61	319.81
294.91	292.22	295.69	293.84	296.33	294.31	295.56	293.65	295.51	293.92	295.65	296.55	297.56	294.61	296.06	294.57	297.05	296.36	295.59	293.42	298.43	292.76	294.97	295.09	295.37	293.62	296.22	295.04	295.9	295.63	295.52	294.53	294.1	297.46	295.76	294.88	296.41	294.66	295.05	293.41	295.67	295.1	292.54	295.78	296.08	294.06	296.45	295.2	295.61	296.58
294.14	293.61	293.77	297.11	293.88	294.95	294.54	296.95	297.56	292.57	294.76	292.8	294.99	294.38	294.1	294.72	295.6	293.85	295.36	296.14	294.08	294.77	294.3	295.63	293.89	294.35	297.38	293.58	297.15	294.99	296.11	293.91	295.08	295.43	296.79	298.18	296.54	295.53	294.02	294.49	294.12	295.64	294.55	295.49	296.17	293.27	294.95	295.7	294.31	295.68
321.15	323.14	320.1	316.6	320.08	319.49	318.96	319.32	319.07	318.63	320.74	318.58	320.27	320.39	322.06	318.06	319.4	318.61	317.89	315.77	319.51	318.86	318.77	319.52	319.42	317.54	318.5	317.2	319.38	319.12	318.16	320.33	320.32	317.76	318.27	318.36	318.66	321.04	317.41	318.09	317.02	318.57	321.35	318.05	318.27	319.68	319.28	315.6	317.72	319.17
310.34	310.12	311.77	308.24	311.44	312.36	312.1	311.4	311.92	310.42	309.45	310.13	313.7	308.93	311.16	311.29	309.25	312.03	310.49	309.91	310.22	313.05	310.64	308.78	309.82	312.38	313.94	311.57	309.12	311.03	311.98	310.82	309.29	311.72	309.6	310.34	310.95	309.29	311.11	309.91	311.97	311.65	310.01	312.05	311.3	309.7	309.78	308.73	308.66	310.67
309.56	311.81	307.74	309.57	310.71	311.35	310.13	308.86	310.38	310.74	309.28	311.36	312.58	309.13	311.43	307.99	309.41	310.3	312.26	308.95	311.45	309.87	311.64	310.1	309.01	309.02	310.22	310.2	312.22	309.41	310.51	309.92	310.39	308.86	307.55	310.93	308.81	311.77	309.74	308.86	310.16	311.17	310.08	310.22	312.15	309.58	309.13	311.83	310.01	309.47
298.2	296.34	298.4	297.13	295.32	296.48	296.81	297.66	297.19	293.71	294.05	298.94	297.34	297.95	298.75	297.67	297.12	295.94	297.28	297.23	298.73	297.09	296.53	296.37	298.21	298.41	296.09	298.12	296.34	298	295.97	294.08	296.55	297.07	295.96	296.86	297.27	296.51	295.8	298.23	299.9	298.36	298.3	296.27	295.4	295.41	296.08	297.42	297.33	297.78
306.1	305.06	304.5	307.95	306.44	306.74	304.14	306.53	305.95	307.9	305.47	307.02	307.06	304.24	307.39	306.18	306.08	304.02	306.2	308.8	307.34	306.31	307.15	305.57	307.48	306.51	303.53	306.42	308.45	305.64	308.34	306.15	304.13	308.19	307.07	307.09	306.3	305.45	306.42	305.41	305.84	307.47	307.51	304.51	304.81	306.46	307.13	305.81	306.8	305.84
313.65	310.81	311.95	315.44	313.01	309.91	311.69	312.23	311.92	311.74	315.12	313.38	310.95	312.13	312.67	312.59	312.57	312.3	311.42	313.13	313.06	313.61	308.55	311.89	313.57	312.62	313.26	310.21	310.73	313.4	310.82	312.84	311.77	312.5	313.27	311.22	312.1	311.8	314.24	309.78	312.39	311.77	309.52	311.58	313.95	312.54	314	311.42	312.36	310.85
313.67	313.67	312.87	313.87	311.72	311.11	311.85	313.03	312.25	316.25	312.57	311.4	312.98	312.12	314.19	312.3	314.9	314.77	315.67	314.16	315.61	312.08	311.24	315.36	314.17	314.26	311.64	311.98	315.59	313.89	315.01	312.1	315.72	312.32	312.54	313.91	313.41	311.47	312.8	314.4	310.82	315.12	310.81	312.92	312.54	313.66	313.08	312.52	311.71	313.93
300.63	302.38	300.2	305.57	303.51	301.11	304.25	303.09	305.56	304.15	302.72	305.74	304.15	301.91	305.86	301.75	301.05	304.4	302.58	303.07	303.71	304.32	303.34	303.14	303.06	305.71	304.52	304.66	302.2	303.27	303.51	305.44	303.1	302.62	302.4	302.79	305.12	303.58	301.6	303.5	301.92	302.41	304.54	302.2	306.26	305.8	302.68	303.09	302.63	302.66
330.14	330.29	327.48	328.87	327.02	329.83	327.88	330.57	328.33	329.08	326.07	330.38	328.32	327.44	329.89	330.8	329.92	328.41	328.22	330.57	327.91	329.24	326.54	327.66	329.04	329.49	329.23	330.14	328.05	327.78	330.51	327.47	330.06	327.76	329.38	326.73	327.78	327.98	328.74	331.61	328.09	330.04	329.74	326.83	326.6	329.24	331.73	330.43	328.86	329.96
311.76	309.3	313.28	309.39	309.48	312.37	312.32	310.83	310.57	310.83	310.36	310.97	310.9	310.57	312.52	308.79	314.19	310.28	311.16	310.29	309.19	309.91	313.34	311.29	311.11	310.8	309.1	310.76	311.39	310.68	314.78	309.14	312.16	312.82	311.49	309.37	311.08	308.24	309.74	309.39	311.6	312.09	312.79	309.25	309.85	310.11	309.67	311.3	309.61	311.18
315.53	314.01	313.96	313.47	314.94	315.94	313.55	315.22	316.37	316.87	316.39	315.38	313.2	314.28	316.6	317.84	313.86	315.24	316.39	316	316.59	312.58	318.22	314.73	313.31	316.09	314.87	315.01	315.36	315.18	314.16	314.65	314.47	314.33	315.14	313.25	315.52	314.14	316.31	313.32	315.5	314.33	310.34	313.63	314.26	315.56	315.61	313.83	317.08	312.01
295.95	295.32	295.23	296.01	292.55	291.59	292.85	293.63	293.68	292.7	292.66	293.77	296.87	293.43	292.95	292.37	294.05	295.11	295.82	295.87	295.24	293.3	293.36	292.62	292.38	294.51	293.72	293.67	293.73	295.14	294	294.25	294.49	295.51	293.76	293.61	293.84	292.22	294.66	294.53	294.29	294.17	295.22	292.8	291.65	293.3	295.88	295.03	291.65	294.08
312.74	312.05	311.17	312.36	310.27	310.1	311.48	309.45	312.6	310.84	310.51	311.03	310.21	310.87	310.89	309.57	311.67	311.86	310.33	310.7	312.32	308.47	310.2	309.2	308.28	311.19	313.39	309.99	311.17	309.97	309.83	308.59	308.88	310.52	310.86	309.66	313.45	313.05	311.74	311.66	312.7	312.37	311.01	310.07	309.23	310.75	311.88	313.15	310.93	311.72
302.61	303.89	301.15	301.95	302.71	300.14	302.74	303.19	304.16	303.07	303.35	302.07	304.28	305.65	301.39	299.82	303.35	304.07	302.62	302.75	301.04	304.36	303.58	302.72	303.59	302.5	305.19	303.17	300.37	302.85	301.57	304.1	303.97	301.78	301.13	302.49	302.07	302.41	303.22	303.34	303.87	303.71	302.26	304.9	302.59	303.15	302.05	302.18	301.27	304.55
315.57	318.72	316.81	318.27	317.61	319.65	319.3	319.82	318.75	317.73	318.69	316.59	317.03	318.47	319.05	318.69	317.69	317.91	318.53	318.5	318.57	316.8	316.04	316.62	318.4	319.44	320.73	318.59	319.15	317.65	317.93	320.21	318.25	318.41	317.33	315.07	318.28	316.72	317.73	320.53	315.93	320.34	317.63	318.58	316.86	318.51	318.19	319.13	317.88	317.42
303.3	301.57	301.99	302.68	302.78	302.94	302.43	304	304.2	302.1	303.01	303.48	303.3	300.98	303.24	302.2	304.57	303.32	304.13	303.44	305.88	300.37	303.99	302.28	303.1	302.36	304.64	303.29	302.61	303.01	301.1	302.83	306	303.55	303.54	302.41	303.09	303.57	300.92	301.97	304.47	303.45	304.76	302.49	304.75	303.8	304.95	302.85	302.98	304.22
317.3	316.82	320.81	316.03	314.23	317.34	317.73	317.79	315.64	317.42	315.84	315.22	317.68	315.32	318.79	315.25	318.26	315.53	315.2	317.85	320.99	318.7	319.01	316.93	318.93	315.58	317.83	317.82	316.56	315.47	314.99	317.22	319.58	313.62	316.84	317.97	317.81	317.7	319.36	317.62	316.69	319.79	318	317.84	319.21	318.33	317.19	317.64	316.88	317.06
304.41	303.29	302.28	304.08	304.6	304.4	300.87	300.41	303.16	303.69	302.26	304.49	300.1	306.06	305.73	302.34	302.82	302.8	303.23	302.09	303.09	302.17	302.34	302.39	303	301.97	304.81	305.72	303.84	303.97	303.06	305.43	303.72	303.87	301.37	304.37	302.9	305.28	303.3	304.66	303.59	302.37	300.95	300.07	302.15	305.69	303.24	301.2	305.44	304.36
298.39	299.04	299.5	299.77	301.57	300.99	300.28	297.62	295.61	302.4	300.58	299.96	299.5	299.5	300.95	300.66	301.04	299.02	300.83	300.08	298	302.64	297.84	300.4	300.62	299.78	298.23	300.71	298.99	299.76	300.75	301.37	299.16	300.88	299.58	296.56	299.42	297.61	300.85	301.53	301.92	301.16	300.25	299.49	298.9	299.05	299.85	301.55	300.6	300.04
302.13	301.62	302.15	301.63	301.52	304.13	300.66	303.28	304.36	304.05	305.12	301.59	301.95	302.7	304.56	302.5	302.94	301.79	301.94	304.56	300.79	303.09	302.29	301.94	302.83	301.5	300.93	302.72	299.34	303.22	304.14	302.75	303.27	304.98	303.12	300.71	301.06	303.41	303.11	301.73	301.69	304.07	301.31	303.73	304.28	305.27	301.66	305.5	301	303.54
303.86	301.57	301.86	303.62	301.21	304.69	302.89	302.31	300.41	300.63	302.9	304.7	304.13	304.42	303.17	301.91	303.84	303.45	303.69	302.72	302.54	300.72	300.71	302.37	302.37	301.95	305.07	302.62	302.45	301.28	303.15	302.81	301.66	301.22	300.41	303.83	303.56	302.16	302.25	305.57	302.2	301.06	300.29	303.29	302.48	302.93	300.77	303.64	301.07	299.57
297.23	296.59	296.17	297.33	298.17	301.5	297.59	297.45	297.83	295.51	295.8	297.42	296.09	296.91	293.66	298.01	295.93	299.49	296.84	298.41	296.09	297.9	296.95	298.23	297.57	298.53	297.69	297.36	297.97	297.17	297.58	296.05	296.36	295.92	296.69	297.77	297.47	294.96	297.21	296.26	296.8	298.28	297.78	296.71	296.88	296.65	294.86	297.09	296.13	297.34
302.78	304.39	305.98	302.59	304.75	303.82	305.74	304.1	306.15	304.77	303.61	305.4	306.39	305.01	306.2	301.23	304.27	303.76	306.85	303.99	306.28	305.11	303.01	304.86	305.78	304.96	304.25	304.96	305.31	303.72	303.41	305.78	307.32	304.8	305.38	305.37	307.47	305.31	304.51	303.83	304.6	302.68	305.44	303.74	306.36	306.53	306.72	304.48	302.5	305.98
324.14	322.74	322.52	325.1	325.08	325.27	324.88	326.18	324.17	324.6	325.08	324.04	328.5	325.58	322.62	326.1	324.26	321.03	325.36	325.94	326.38	324.26	324.29	323.4	329.7	324.19	325.74	323.37	324.47	324.93	324.66	325.06	321.84	325.12	322.29	325.6	324.6	323.43	321.51	323.57	324.99	321.98	325.97	322.75	323.78	324.49	324.66	321.75	323.47	327.05
328.03	326.63	329.56	329.02	328.36	326.82	326.12	327.28	329.94	327.82	326.72	328.1	328.92	327	327.61	327.66	329.54	327.16	327.64	328.5	328.34	330.03	327.31	326.23	326.67	327.31	328.46	325.47	329.67	328.61	328.27	330.84	327.05	324.38	327.58	325.88	327.76	328.65	325.88	327.57	327.21	328.28	328.25	327.33	326.59	327.79	326.73	324.56	327.79	327.35
302.15	300.15	300.8	301.69	301.7	302.96	300.72	300.83	301.73	301.11	300.91	300.63	300.57	301.43	300.54	302.39	299.66	298.56	300.31	301.2	301.34	300.8	301.73	302.61	303.04	301.41	300.72	301.37	301.26	300.06	301.39	300.52	301.82	300.44	300.17	300.47	303.41	300.47	299.7	302.51	302.51	300.95	298.82	302.91	299.72	301.43	300.32	301.39	302.09	300.94
312.06	310.56	315.48	313.03	309.4	310.15	314.53	312.38	309.21	310.3	308.86	310.37	311.14	308.09	310.44	309.88	311.57	310.09	310.18	313.9	311.35	308.91	311.58	310.72	311.15	310.29	311.81	312.19	310.07	309.27	311.07	311.14	312.48	310.38	313.39	306.98	311.41	311.03	310.27	311.76	308.47	310.72	309.88	311.23	310.99	311.65	311.2	314.38	311.28	311.9
305.7	307.37	305.21	306.36	305.4	302.35	303.51	307.59	305.48	307.83	308.12	303.7	306.12	305.07	305.01	306.34	305.3	302.81	305.46	306.05	305.35	303.16	303.83	305.54	302.66	305.04	305.45	304.51	305.23	304.22	303.26	303.4	305.3	303.16	307.78	306.13	303.93	305.83	306.01	306.33	306.18	304.77	306.5	307.57	304.82	305.67	304.46	306.18	308.58	303.99
327.78	327.87	328.26	327.43	328.13	326.85	330.33	327.13	327.94	328.86	326.02	326.95	326.43	327	326.28	329.25	327.55	328.75	326.6	326.22	326.66	328.47	325.44	328.06	324.57	326.57	325.37	327.46	326.13	328.75	326.55	325.36	327.5	325.88	327.85	324.47	327.9	325.04	324.92	328.21	324.13	326.57	327.27	327.5	327.84	327.6	329.66	325.32	327.75	325.69
317.64	319	319.8	320.67	317.69	320.27	318.44	319.19	318.86	317.5	319.2	318.93	317.2	317.4	322.28	318.08	319.78	317.58	316.5	318.58	317.58	317.51	319	317.66	318.35	318.68	318.8	320.73	319.12	317.84	321.32	316.38	317.16	318.46	319.72	319.61	318.35	321.55	321.36	318.85	319.88	317.91	317.38	316.83	319.14	319.32	317.65	318.99	320.66	317.42
309.72	310.08	311.74	309.7	310.55	311.42	312.14	310.52	313.96	312.02	309.98	312.56	310.29	312.8	310.3	311.24	315.28	311.61	313.47	311.07	311.33	314.02	310.53	310.54	314.24	309.01	311.34	311.42	311.84	311.99	310.9	311.89	308.54	311.54	310.96	312.73	311.87	313.2	313.54	313.11	313.06	312.05	312.35	308.74	314.49	309.22	311.84	311.73	311.14	311.78
305.53	304.49	304.81	307.01	305.87	306.67	305.27	306.79	303.17	308.33	307.57	308.08	306.58	306.93	305.31	306.48	303.49	309.41	308.33	306.56	307.64	303.25	304.88	307.96	305.04	304.49	307.13	306.35	306.26	303.28	305.02	304.95	306.69	305.63	303.91	306.02	306.45	307.91	305.47	308.73	307.28	304.57	307.37	306.72	303.61	304.13	304.32	306.28	307.36	306.99
304.02	304.28	302.05	303.04	306.28	300.07	304.85	305.04	304.76	304.36	305.36	304.7	306.61	303.11	303.79	301.99	306.62	303.23	304.29	301.94	302.65	303.05	305.03	303.68	304.21	305.87	302.63	301.9	304.59	301.54	303.99	305.02	304.96	302.63	306.56	303.46	306.32	301.88	306.54	305.31	304.88	304.35	302.7	304.03	304.23	304.74	304.1	305.39	303.54	305.85
321.58	325.26	325.21	324.97	326.13	324.07	325.96	324.71	325.62	326.8	323.73	324.81	326.01	323.93	325.78	324.34	323.91	325.74	324.88	324.84	324.92	327.38	327.37	323.17	327.99	328.3	326.08	326.39	324.51	326.23	327.62	325.96	324.68	324.98	322.96	326.15	327.29	325.01	326.21	326.19	326.27	324.32	325.88	322.36	324.81	324.25	322.91	327.13	325.42	324.4
293.33	294.06	292.97	294.86	293.35	296.65	294.38	294.5	296.4	294.02	296.95	293.77	295.22	296.1	297.05	294.8	293.88	294.98	292.7	294.99	294.86	295.88	294.32	295.87	294.69	293.62	296.53	294.14	296.28	294.56	298.44	296.22	290.86	297.5	293.02	295.79	294.52	294.36	297.94	297.13	292.52	297.64	295.34	293.01	297.55	296.1	296.39	295.81	297.58	294.02
304.09	304.26	306.47	304.59	305.47	304.74	303.76	304.78	307.92	304.71	307.43	307.06	307.16	305.56	303.92	304.59	305.54	304.94	306.15	305.41	307.41	305.58	304.32	302.62	306.13	306.93	307.76	305.02	305.56	304.92	303.94	304.58	306.94	302.9	308.78	306.95	304.81	306.76	306.57	305.27	305.92	305.95	306.75	303.26	303.7	301.8	303.84	305.3	306.13	303.47
311.29	312.87	311.3	312.03	311.52	312.52	312.15	315.73	312.41	312.11	310.62	311.49	310.58	312.36	310.12	311.53	314.4	310.84	311.25	310.96	314.84	311.17	312.61	311.79	310.79	310.19	312.71	310.25	311.68	314.92	313.99	312.18	313.12	314.51	311.19	309.83	311.62	310.45	310.88	312.28	312.75	312.86	314	312.88	312.96	311.8	310.72	312.31	313.13	309.81
316.08	313.97	313.42	312.84	315.58	313.39	313.26	315.09	313.35	317.11	313.18	314.21	316.08	312.2	311.96	312.19	314.24	312.49	313.92	312.9	311.61	313.7	315.21	314.32	311.52	313.16	314.31	313.92	312.34	313.33	314.5	315.07	314.05	310.19	312.74	313.69	315.58	311.48	313.09	313.38	313.37	315.17	315.13	315.23	316.19	316.11	315.13	313.49	314.43	314.58
317.15	317.54	318.25	318.56	316.39	317.66	319.13	315.54	317.49	316.79	319.58	319.56	318.47	319.95	319.11	317.82	317.56	319.64	318.56	316.59	318.3	319.19	318.95	319	319.12	318.24	317.76	317.08	319.52	316.16	319.34	318.16	318.09	315.58	317.44	320.1	317.17	317.48	316.42	319.45	317.16	316.82	317.7	320.99	315.97	318.85	319.74	317.85	316.6	317.34
302.83	300.22	301.77	299.27	298.71	299.67	299.98	300.91	299.39	301.2	300.07	297.61	299.65	299.5	299.25	298.55	299.95	298.56	300.29	299.17	300.22	298.77	301.02	300.37	298.9	296.98	298.93	303.25	301.73	298.26	301.65	299.45	300.57	296.86	299.14	296.51	299.72	301.51	301.73	300.01	298.74	300.08	298.63	299.51	299.6	298.7	299.14	302.56	301.29	300.44
317.45	318.86	317.61	319.44	319.27	318.58	319.33	318.1	318.8	318.16	320.51	318.74	314.52	316.57	318.16	317.79	317.67	317.98	317.32	318.02	317.92	318.15	317.83	318.06	319.3	318.97	318.23	318.01	317	318.03	318.28	315.86	319.53	320.66	318.76	318.43	319.43	318.82	319.47	316.88	319.2	317.79	315.9	317.47	319.07	317.69	319.23	318.86	318.58	317.55
310.54	307.63	309.87	309.55	310.02	310.15	311.51	310.24	307.88	308.23	308.41	308.59	310.25	309.57	311.36	308.63	308.28	309.47	308.39	311.05	310.58	309.82	309.44	308.84	309.02	309.21	310.87	309.67	305.98	310.65	310.38	310.56	311.04	307.63	311.44	311.21	310.21	308.05	308.71	310.37	308.27	310.21	308.61	309.06	311.17	310.63	309.08	311.35	309.83	310.87
319.2	320.39	317.97	320.44	319.74	319.11	318.01	316.54	320.06	319.68	317.29	320.1	321.02	319.28	321.11	322	318.66	321.5	319.63	316.86	316.79	317.14	320	319.14	320.59	317.86	320.7	319.49	320.61	320.07	320.01	319.09	318.83	318.17	319.41	320.56	319.57	318.78	317.62	320.69	321.37	319.5	321.1	318.04	319.42	317.88	317.85	319.79	317.52	316.11
304.6	303.84	304.68	305.37	305.76	304.74	305.11	303.02	305.89	305.67	303.36	305.83	304.51	304.62	302.96	303.43	303.65	304.4	306.13	306.1	305.16	304.46	304.79	304.4	304.35	304.27	303.59	305.77	304.04	303.48	305.96	303.06	304.9	305.03	304.69	302.15	305.92	305.17	301.71	304.3	305.42	303.93	306.06	303.84	304.59	302.79	305.1	305.67	305.53	304.19
296.52	295.84	294.62	292.67	292.91	295.05	294.6	293.17	294.99	295.29	296.34	295.23	294.88	295.27	296.13	296.72	296.92	295.92	297.09	292.18	296.29	295.72	296.42	295.13	295.52	293.27	293.93	298.56	297.54	294.59	295.27	296.48	295	295.75	296.43	292.31	295.79	294.6	295.05	294.64	295.66	295.87	294.5	294.73	295.76	295.21	297.17	294.25	296.7	294.54
312.64	318.15	319.49	313.86	318	318.42	318.96	316.2	319.38	317.14	316.17	313.4	317.25	315.21	317.94	316.43	318.39	316.87	316.25	316.62	317.34	318.58	316.43	315.19	316.84	318	316.88	316.87	319.55	315.38	317.48	317.81	315.88	317.58	320.23	319.6	318.62	317.38	315.75	316.18	316.26	315.62	317.23	315.28	318.36	317.34	317.72	315.4	315.4	315.7
315.95	316.37	314.8	317.59	314.4	312.62	313.86	316.21	315.93	313.21	314.31	314.01	312.96	316.48	314.06	314.19	314.61	316.78	313.97	316.4	315.34	314.55	316.12	314.05	315.99	313.11	315.61	314.16	316.23	314.11	313.51	315.88	314.72	314.05	313.59	313.12	315.56	313.4	314.82	314.24	314.8	314.53	314.36	314.75	314.66	316.45	314.44	316.43	315.81	314.25
303.42	304.61	305.8	304.78	301.21	305.36	304.92	306.22	305.33	304.9	303.73	302.13	306.91	304.89	305.54	302.54	303.18	304.51	306.57	304.96	305.57	300.82	303.46	303.65	302.68	301.86	304.17	304.63	304.69	301.63	308.14	304.23	305.33	303.46	302.24	303.64	304.43	305.94	304.87	304.8	304.9	304.05	305.11	306.55	306.51	303.95	303.66	304.99	303.3	305.31
328.91	330.21	326.17	328.93	329.28	326.27	326.28	328.2	327.56	326.43	328.47	328.99	330.49	329.24	330.83	329.67	326.98	325.54	327.48	326.6	327.37	328.46	328.63	327.98	327.71	325.27	328.11	326.79	327.25	327.07	326.35	326.96	328.65	329.27	327.32	327.12	327.81	329.27	329.22	327.85	327.58	327.56	329.41	328.05	327.09	324.82	329.34	329.27	327.36	327.42
303.9	304.14	304.59	302.2	304.77	303.2	303.99	306.3	306.55	303.86	305.38	305.55	304.15	304.77	304.28	304.26	304.58	305.73	302.77	304.73	304.2	303.06	303.66	302.22	305.06	305.03	305.98	305.52	306.39	304.64	305.01	303.5	304.29	303.79	304.01	305.74	303.14	304.81	305.42	302.09	302.87	304.76	303.11	305.43	305.32	303.36	304.31	306.03	306.75	304.23
300.78	303.77	303.05	302.53	304.77	302.38	303.03	300.95	303.86	301.6	304.54	302.94	301.85	303.81	302.72	303.56	302.77	303.56	303.2	300.42	302.26	302.86	305.49	302.61	304.19	302.95	303.75	302.46	303.79	298.89	302.19	302.54	301.2	303.3	302.42	302.06	303.4	303.78	303.37	302.67	303.03	303.78	302.2	304.34	303.66	303.87	302.33	303.8	302.05	302.51
319.18	318.51	318.63	319.95	316.12	317.11	317.17	317.91	317.86	316.09	316.58	317.2	315.25	318.42	313.44	319.04	319.03	316.8	316.45	319.13	316.37	316.89	316.79	315.22	316.8	315.94	318	316.53	318.04	318.52	315.92	315.38	317.32	319.76	316.34	317.19	315.79	317.25	317.26	317.12	319.35	315.63	319.29	317.49	316.37	318.65	315.57	314.53	315.3	318.12
294.94	297.85	295.93	294.03	293.9	294.86	295.74	293.52	295.31	295.23	291.81	294.89	294.78	295.44	294.55	296.28	294.58	292.82	295.17	295.38	294.87	296.08	297.38	295.74	294.26	294.03	293.35	296.09	295	295.11	293.75	294.96	297.22	296.12	292.6	293.16	294.22	295.71	293.4	293.26	293.95	295.8	294.13	294.49	294.03	297.1	295.42	296.19	298.45	294.7
301.44	302.67	300.62	301.06	302.24	301.87	304.4	304.96	304.14	302.61	302.41	301.23	301.22	302.19	301.55	301.93	301.23	304.63	301.39	299.71	301.41	301.38	301.84	300.94	300.06	301.97	303.54	303.91	302.89	303.34	304.08	302.49	302.18	301.02	301.98	299.01	304.88	304.45	300.35	299.98	304.44	303.89	303.22	304.26	303.65	303.12	304.38	304.9	302.28	303.12
326.28	326.57	324.9	325.79	326.72	326.24	328.4	326.01	325.32	328.07	326.91	328.5	326.93	326.53	325.86	326.33	326.81	325.53	328.55	325.97	325.43	327.01	327.44	328.27	325.7	328.33	327.72	325.2	328.69	329.07	328.8	327.62	325	327.66	327.68	328.33	324.65	326.62	326.6	326.72	326.21	326.29	323.6	327.32	326.72	327.11	326.07	327.56	325.14	327.64
305.83	304.94	306.64	305.67	301.16	303.64	302.04	306.46	303.02	304.46	303.32	306.64	304.05	305.53	305.12	305.96	305.03	306.89	304.98	305.63	305.17	306.01	306.5	304.64	304.9	302.65	305.22	306.41	305.15	303.69	307.15	305.63	305.44	304.56	301.9	304.17	302.82	303.27	305.16	301.81	304.83	306.23	304.78	304.3	305.11	304.56	303.51	305.28	304.57	306.54
316.23	314.71	313.87	313.11	312.84	314.95	315.12	311.38	312.48	312.49	313.98	314.89	311.98	313.59	314.61	314.73	310.45	314.03	315.34	312.56	311.23	311.91	313.02	312.46	310.53	315.25	314.13	311.94	310.99	311.88	313.11	313.07	313.93	312.98	311.31	315.82	312.86	313.97	313.01	314.91	314.82	312.1	310.43	313.02	314.62	312.46	316.22	313.32	312.48	314.05
296.81	297.71	296.22	298.86	295.36	296.82	295	296.97	295.24	296.35	297.64	296.33	296.91	296.83	292.78	295.55	294.94	298.52	294.98	295.92	297.82	294.48	295.58	298.25	299.34	297.01	295.55	296.36	297.19	296.25	295.44	297.33	296.96	296.58	296.71	295.92	294.58	298.13	296.37	294.57	297.56	297.75	297.87	296.97	296.78	297.94	295.78	298.98	296.75	294.89
313.46	314.69	312.86	312.72	313.18	311.99	315.65	314.93	316.11	313.04	316.57	313.68	310.12	315.37	315.24	313.07	312.33	313.26	314.03	312.48	313.16	314.05	314.4	310.36	314	313.4	314.66	311.42	310.51	313.82	313.32	312.1	314.06	313.3	312.11	312.58	313.11	312.67	313.76	311.29	314.6	311.96	312.6	314.55	312.4	312.17	315.67	312.71	310.41	313.1
310.21	308.85	310.35	309.2	311.27	312.09	311.08	310.51	310.17	313.29	308.97	309.67	309.02	311.28	310.15	310.31	311.69	311.44	309.41	309.39	310.82	311.87	308.4	310.27	311.57	312.08	308.84	309.85	310.14	310.45	312.82	311.36	312.04	312.4	312.39	311.01	312.77	311.96	312.47	310.06	311.54	309.03	311.32	309.31	312.44	309.68	310.56	310.67	313.73	309.31
302.07	302.97	302.66	304.44	302.96	299.82	305.36	304.77	303.21	304.3	304.15	304.53	304.78	302.32	303.08	302.12	301.93	303.17	304.24	302.79	303.03	302.91	303.5	301.2	305.49	302.65	301.09	302.45	302.99	303.01	303.1	303.66	302.73	302.93	303.36	303.63	303.93	302.99	303.52	303.54	303.09	304.6	304.83	302.68	305.06	302.59	302.19	301.81	303.86	300.97
325.99	323.97	326.55	324.7	325.58	325.78	322.9	323.65	324.6	325.02	323.65	325.58	323.64	323.68	323.31	325.73	325.85	325.84	325.65	324.18	322.92	326.53	322.17	323.9	324.13	323.71	325.25	324.14	325.15	325.12	324.65	325.39	325.69	324.29	325.35	324.09	325.42	323.23	324.9	326.29	325.75	325.36	326.43	323.43	324.61	323.1	321.42	323.8	323.79	324.05
325.65	325.24	324.33	327.87	326.61	326	324.4	325.59	325.79	326.36	325.55	325.93	325.63	325.58	325.06	325.12	324.51	326.65	321.01	324.11	324.56	324.84	325.27	327.96	324.29	323.99	322.89	328.18	326.18	324.78	324.3	324.64	325.24	323.5	325.59	326.79	327.47	325.03	323.84	324.48	325.55	325.62	324.7	327.44	326.84	324.31	323.81	325.46	325.37	325.27
301.97	302.06	302.8	303.2	301.29	301.03	303.41	303.26	301.01	304.55	300.47	303.44	301.14	305.89	302.65	302.26	299.38	302.06	302.9	304.35	301.88	305.31	301.26	302.26	304.52	301.66	301.6	305.11	304.53	301.8	303.3	305.34	302.34	301.24	302.71	303.9	303.17	301.69	302.86	303.37	302.76	299.45	301.37	302.08	301.57	303.07	302.56	304.83	301.31	303.81
304.01	304.65	301.17	303.04	302.13	303.57	300.63	302.66	301.1	300.94	303.85	302.75	302.96	304.5	303.25	302.94	301.52	302.24	300.74	305.45	300.72	302.41	302.9	302.83	301.78	302.63	301.22	301.06	302.91	302.51	301.72	301.08	300.37	301.52	301.91	303.46	302.85	301.95	301.17	299.58	301.21	302.08	303.17	306.15	303	300.57	300.99	301.48	303.86	303.94
312.75	310.64	310.94	314.33	309.92	314.13	310.81	313.53	311.95	310.27	312.33	311.14	312.65	312.52	313.96	310.56	313.1	311.49	308.3	312.16	310.21	311.12	313.24	311.79	311.99	308.25	312.43	314.34	311.01	312.54	310.74	310.01	313.41	312.9	312.59	312.04	311.57	309.85	313.13	315.55	312.88	312.47	310.6	308.56	311.95	310.56	310.35	311.3	310.02	312.12
313.48	312.38	314.53	313.35	313.75	313.43	312.25	312.19	315.7	313.03	313.15	315.27	311.73	312.31	313.46	312.82	312.54	313.99	313.61	312.33	313.17	312.68	312.1	312.83	313.62	313.08	313.68	312.61	315.88	313.42	312.98	310.52	310.11	311.62	315.06	314.8	313.54	312.97	313.87	312.98	313.28	312.77	313.42	313.91	309.95	312.71	311.69	313.87	312.58	309.07
302.84	302.43	301.7	301.35	300.11	305.02	301.07	304.46	302.22	302.31	303.29	302.03	304.75	301.58	301.52	302.68	303.4	304.39	300.12	300.68	302.03	303.71	303.19	302.63	302.54	300.63	303.65	302.43	303.45	302.92	304.04	302.74	304.24	299.85	303.48	302.18	302.27	304.82	301.54	301.54	302.75	303.31	302.26	301.62	301.82	303.17	301.9	301.56	301.12	303.91
304.58	306.05	303.23	307.3	305.85	304.63	306.17	304.13	305.78	306.46	305.93	305.8	305.12	304.9	308.91	306.69	303.36	304.2	305.62	303.7	304.42	307.38	306.9	303.59	304.05	303.57	304.73	305.98	307.08	305.87	302.87	304.03	303.14	307.32	306.29	303.98	306.33	306.44	303.37	305.4	303.24	304.24	303.87	306.26	306.51	305.99	306.54	301.15	304.81	304.98
303.55	306.82	305.51	307.49	304.41	306.89	306.31	305.85	306.02	307.84	305.49	306.53	309.96	304.51	304.9	306.77	305.16	305.1	305.5	307.12	305.2	304.62	308.01	305.23	306.69	308.37	305.21	306.83	305.41	307.36	307.06	305.87	307.23	307.12	305.25	309.33	305.8	305.14	304.88	305.56	306.7	305.74	305.76	305.86	307.68	303.24	302.21	305.75	306.11	305.49
305.92	305.5	306.7	305.18	304.13	304.31	304.9	303.63	307.32	305.43	304.97	306.47	304.4	305.31	306.67	306.38	307.33	308.18	306.33	304.24	306.11	303.4	308.33	305.82	306.15	305.57	307.07	303.97	306.78	304.04	304.03	306.07	305.04	303.66	304.96	304.1	307.91	305.37	305.25	306.89	307.57	306.46	304.55	305.45	302.77	303.91	306.66	305.65	304.9	304.27
326.07	327.98	325.66	326.45	328.31	327.96	326.57	328.44	328.65	325.73	326.97	329.35	325.14	328.42	327.42	328.53	327.22	327.95	328.41	327.96	327.92	327.31	324.25	325.65	324.52	326.55	326.72	327.21	329.66	329.08	326.27	326.65	328.98	327.68	325.48	325.29	327.91	326.91	328.2	329.18	324.76	327.81	328.71	327.26	326.88	325.66	325.1	329.69	327.59	328.56
300.93	302.51	301.19	300.1	300.97	300.74	298.3	302.2	299.06	301.04	298.92	301.34	301.48	300.56	301.6	302.22	300.36	299.98	300.19	302.56	297.82	301.25	302	299.24	302.29	302.14	301.15	300.34	300.09	300	303.61	301.44	301.73	301.04	298.1	300	303.31	300.87	297.62	300.66	302.39	300.03	302.16	302.33	302.18	301.17	299.33	301.65	301.93	300.91
309.37	306.74	307.15	307.51	307.71	310.54	308.22	309.01	309.98	310.9	308.52	309.29	308.84	309.11	309.83	307.98	309.88	308.39	309.29	308.74	308.96	310.01	309.4	307.23	308.47	309.47	306.59	309.16	307.98	310.1	310.69	309.29	309.85	308.91	309.49	308.29	308.08	306.94	308.57	309.07	307.81	306.77	309.67	305.76	305.91	310.94	307.51	309.02	307.43	308.99
292.77	291.76	295.06	293.28	293.44	294.61	293.5	291.58	293.59	291.77	292.6	295.18	295.86	294.55	296.24	294.29	293.42	295.28	294.3	292.27	293.31	294.12	294.19	294.17	292.1	292.83	294.62	295.81	295.31	293.75	293.52	294.71	294.86	294.02	294	294.66	296.06	292.68	296.23	294.53	293.55	293.4	294.04	294.28	292.98	294.02	293.08	296	293.61	292.8
300.05	298.53	303.48	300.4	298.15	299.47	302.08	299.19	299.3	301.16	298.77	297.08	302.58	299.46	301.99	301.22	299.36	298.64	299.59	301.39	298.45	300.16	300.87	299.82	298.58	298.78	299.92	302.08	299.8	302.58	299.01	302.71	300.02	298.06	302.12	300.26	298.24	296.63	301.63	301.34	301.65	299.58	303.58	298.32	299.2	301.99	301.47	299.26	300.1	298.92
320.27	319.77	319.5	318.67	320.73	321.67	319.6	317.19	319.12	318.34	319.23	317.74	318.61	318.99	318.18	319.79	319.42	319.62	321.17	318.68	321.18	319.66	318.56	318.36	320.7	320.09	319.04	318.58	319.09	319.8	321.93	316.47	319.03	324.16	320.27	321.66	321.53	318.74	319.04	322.54	317.8	317.93	318.25	320.31	319.48	319.16	320.54	320.22	318.42	319.41
310.24	310.98	311.49	309.62	310.27	308.15	309.68	308.57	313.32	311.26	309.22	309.79	311.87	310.32	310.14	309.83	309.76	310.36	311.06	311.61	311.15	313.22	311.11	311.56	309.63	311.92	311.55	310.7	311.69	308.86	310.39	311.52	311.81	311.97	311.59	311.31	311.01	309.41	307.6	311.16	314.08	308.55	310.73	309.3	311.38	310.34	308.54	312.72	308.23	308.48
313.49	310.92	313.23	311.76	309.71	312.19	313.99	313.13	311.95	312.34	312.8	314.27	314.94	309.85	312.08	314.46	314.26	314.64	313.53	313.71	313.53	311.7	313.34	313.6	312.06	310.6	314.1	312.97	310.17	314.01	313.01	313.32	311.63	312.76	312.36	312.4	311.95	312.67	312.79	312.59	313.68	311.9	312.53	312.31	310.12	313	312.57	312.71	312.55	313.11
301.87	301.24	305.11	305.43	304.47	303.23	303.56	303.58	303.41	304.62	303.44	304.35	305.47	302.71	302	303.36	302.41	302.74	301.88	303.23	302.14	302.37	303.49	303.78	302.36	303.51	304.54	303.26	302.31	303.3	301	304.38	304.5	304.05	303.76	301.83	305.97	303.61	305.75	305.01	301.2	302.76	303.48	303.09	303.66	303.22	303.03	299.78	302.79	303.21
318.59	316.56	316.35	316.61	317.43	316.63	317.95	316.56	320.08	318.79	317.55	317.6	321.11	317.11	317.19	315.32	316.53	317.05	315.56	318.53	315.19	318.84	317.29	317.45	316.6	318.72	318.77	319.04	316.6	318.28	315.51	316.32	317.77	321.33	316.78	319.89	318.67	317.54	319.56	318.73	319.05	317.45	317.65	316.77	315.81	317.75	317.09	318.45	316.89	318.66
306.69	304.69	306.32	306.57	304.16	307.37	305.63	303.68	306.14	307.44	304.35	304.87	304.55	305.39	309.27	304.93	306.39	306.43	304.09	305.9	304.4	306.2	305.07	306.38	306.06	305.79	303.43	307.88	304.59	305.78	308.61	305.75	305.91	304.5	307.28	304.98	308.98	309.67	311.49	304.85	305.7	309.08	306.29	305.37	306.69	307.09	305.87	306.57	304.08	306.15
316.09	317.09	318.65	317.7	318.15	316.22	317.72	316.53	316.73	316.82	317.51	318.75	317.95	317.67	318.92	315.91	318.49	318.01	317.19	317.21	316.87	316.09	315.94	318.27	317.51	319.26	316.01	316.95	316.48	319.18	317.22	317.37	315.72	318.34	317.26	316.62	314.72	316.05	318.27	316.35	320.36	316.58	318.22	314	319.03	316.81	316.95	319.02	316.75	317.79
317.44	316.24	315.42	314.94	317.89	316.47	314.2	313.61	317.56	315.24	315.47	317.09	314.59	315.07	316.55	314.9	318.69	313.11	316.1	314.02	316.43	316.77	316.56	315.9	316.17	316.48	316.74	315.92	315.16	317.06	311.63	317.7	314.95	317.51	317.88	317.69	312.94	313.89	312.99	314.48	317.77	317.58	316.18	316.15	313.67	314.68	314.44	316.47	316.23	314.86
310.11	309	311.3	313.16	311.21	310.82	311.79	310.74	314.05	310	311.38	308.73	310.12	310.7	310.9	311.22	312.21	312.33	310.19	310.91	310	311.13	310.88	311.99	311.59	311.07	312.15	308.04	310.54	307.34	312.33	312.37	309.91	309.28	311.45	310.38	311.68	309.17	312.51	312.35	311.69	309.8	311.82	309.58	311.79	312.01	310.17	310.02	313.53	311.87
299.39	300.93	298.34	300.32	302.41	300.66	300.92	301.73	299.98	298.96	301.58	299.55	301.2	298.43	298.83	299.49	301.5	300.18	298.86	296.9	299.24	299.36	299.85	300.07	299.83	297.76	300.5	299.27	300.09	299.8	300.29	298.8	300	298.94	301.64	299.9	299.1	301.09	301.23	300.52	301.52	301.45	298.16	299.75	297.76	299.95	298.9	299.29	303	299.47
311.19	312.33	313.23	312.24	313.44	311.12	312.99	310.76	312.97	312.64	312.75	314.59	314.75	310.92	313.3	312.74	313.8	313.05	313.23	311.83	311.09	312.09	312.44	312.88	312.8	315.11	312.35	315.7	312.99	314.84	311.23	312.11	313.8	311.85	314.89	309.81	311.94	313.45	315.14	314.09	311.51	313.95	312.62	313.53	313.97	314.15	314.28	312.43	313.31	313.82
303.8	301.88	301.24	302.58	304.1	301.5	299.76	302.79	303.9	302.37	303.77	303.51	300.37	301.83	302.3	302.59	302	301.67	305.87	303.3	301.38	303.89	304.67	304.49	302.22	301.38	299.56	303.06	304.46	301.24	303.4	302.7	302.78	305.68	300.51	302.93	302.94	302.23	302.9	303.27	302.71	301.45	302.22	303.84	302.46	301.95	303.19	302.39	306.19	303.97
309.5	310.47	310.14	308.78	309.6	312.09	312.11	310.48	309.96	310.73	310.03	312.95	311.88	310.71	312.36	312	311.85	310.12	308.59	308.64	310.85	309.24	312.13	309.36	310.83	310.15	309.47	312.07	310.02	310.04	310.11	310.72	311.7	310.62	311.59	311.91	311.67	312.47	312.17	310.56	311.03	310.72	311.32	310.13	311.22	310.39	310.07	312.58	311.26	309.45
304.57	305.77	305.7	307.1	303.1	306.92	305.06	305.95	307.45	305.88	307.93	303.89	307.26	305.77	305	304.59	308.32	304.47	303.67	303.28	305.56	305.29	306.23	305.14	305.29	305.29	305.97	304.34	304.29	306.56	305.52	305.61	309.45	308.03	304.89	307.91	308.29	305.07	305.25	307.89	307.17	304.7	302.9	304.95	303.95	306.72	305.93	306.5	307.7	307.13
317.26	318.5	318.55	315.59	316.1	320.92	314.01	317.54	318.76	315.81	315.33	318.04	317.04	316.21	317.66	316.99	317.41	319.15	316.49	317.99	315.91	318.2	315.24	316.67	319.42	320.01	319.35	313.85	314.83	317.55	313.57	317.62	319.71	318.07	316.59	317.25	318.46	318.93	318.34	318.29	318.62	316.53	317.43	316.66	319.92	318.74	314.85	317.89	317.79	316.49
317.88	319.33	319.75	320.98	319.14	320.1	318.58	318.34	320.54	322.4	318.5	314.61	320.05	317.06	320.97	317.86	321.57	319.43	317.44	317.85	319.12	317.69	318.65	316.93	318.55	320.49	317.26	318.3	314.75	318.53	316.16	321.42	315.89	320.55	317.99	319.05	318.91	317.95	318.34	318.47	319.03	319.21	316.32	321.64	316.46	317.21	320.46	317.88	320.27	318.76
330.41	329.49	328.77	327.39	328.74	327.26	330.01	330.75	327.22	331.89	329.13	329.21	328.56	330.19	327.52	327.52	327.7	328.62	329.49	330.59	326.35	329.43	328.46	327.96	330.24	329.01	328.24	326.18	328.87	326.61	328.39	329.6	329.28	329.48	328.39	332.91	329.83	328.74	327.93	328.91	329.83	328.63	328.78	328.88	328.03	328.19	327.93	326.37	325.91	329.25
313.49	312.42	310.39	312.54	312.19	313.24	314.38	312.77	310.44	312.82	313.16	311.75	313.06	314.6	312.26	314.27	308.96	312.99	313.91	313.43	313.36	311.46	313.42	315.14	313	310.31	310.07	311.74	310.99	312.48	312.05	312.07	312.68	311.53	311.2	311.9	313.05	312.27	313.25	313.9	312.61	312.29	312.38	313.4	314.37	312.82	313.48	312.75	313.53	310.85
328.12	324.93	326.14	325.13	325.12	323.83	323.16	325.62	325.95	326.54	325.56	324.29	325.15	322.86	325.78	324.81	327.46	328.45	325.55	325.57	324.98	326.62	324.34	326.53	325.4	323.87	323.92	326.05	325.28	326.53	326.04	324.5	322.86	325.9	325.51	325.11	324.32	324.59	323.39	327.77	322.98	324.85	324.6	322.4	324.92	323.13	325.46	324.45	324.26	325.24
313.17	311	312.56	312.49	312.32	313.88	311.49	312.64	312.36	312.98	311.96	312.31	315.05	314.64	310.34	313.95	310.53	314.1	314.98	313.93	311.92	314.41	314.51	308.85	313.18	316.7	313.88	312.33	313.12	314.64	309.44	312.65	312.21	313.75	311.45	313.69	314.2	312.8	311.98	312.73	311.72	314.79	313.22	313.77	314.31	313.43	312.08	313.73	314.91	311.63
294.42	293.81	296.34	294.55	293.99	297.36	294.25	294.57	294.03	293.74	294.66	293.69	295.25	296.72	296.89	292.99	293.47	297.64	294.95	294.95	294.71	295.45	292.69	295.62	293.93	296.77	295.61	291.31	297.1	295.84	295.42	295.96	295.38	293.2	293.95	295.08	295.8	295.84	295.14	293.86	295.82	295.97	293.96	293.3	294.76	296.78	292.63	293.13	295.29	296.9
306.47	305.47	305.17	306.42	305.62	306.22	305.67	307.46	307.96	307.31	307.86	304.33	305.17	305.19	306.6	304.1	306.89	305.48	305.98	305.81	304.59	305.23	305	304.02	306.66	305.61	304.39	306.18	306.2	304.15	302.99	305.91	307.85	305.44	305.56	305.42	305.21	303.6	304.53	306.58	304.55	307.88	304.64	305.79	305.79	306.92	304.12	305.87	303.5	306.29
314.44	313.23	315.45	315.77	311.93	312.97	313.15	314.93	314.08	312.56	314.99	313.84	311.24	313.45	316.16	314.59	314.45	314.05	315.43	313.93	314.2	313.67	315.75	312.15	316.8	314.6	311.68	316.36	313.15	312.39	313.86	314.96	314.29	314.22	313.12	312.96	314.09	317.57	314.86	314.11	313.64	312.91	316.51	314.59	313.58	314.67	314.57	315.67	314.29	315.94
329.04	326.79	329.03	328.54	327.15	329.62	329.23	326.99	328.19	326.27	330.04	328.52	327.71	327.86	327.64	326.23	328.04	326.68	328.98	327.14	325.77	327	326.45	327.34	328.76	328.98	327.47	329.14	328.93	326.93	328.45	328.32	328.15	326	330.17	328.47	327.81	331.68	328.71	325.93	326.49	328.25	326.86	327.07	327.71	328.34	328.38	329.15	328.19	326.99
316	317.43	315.96	314.55	314.08	314.41	315.01	314.77	317.09	314.69	314.26	313.67	313.78	315.53	311.73	315.34	314.01	313.92	314.11	314.47	311.92	314.75	313.36	311.69	314.75	314	316.6	314.17	313.73	313.84	314.78	313.39	311.36	315.85	314.18	315.16	313.94	312.61	313.51	312.8	318.4	314.33	315.25	315.96	314.28	316.29	314.64	314.76	316.13	314.31
312.7	317.55	317.43	316.99	319.2	315.99	317.19	317.95	317.91	317.18	315.56	318.66	316.15	315.1	316.15	316.72	315.86	315.67	315.72	317.44	316.31	317.12	314.23	314.61	316.07	316.23	316.46	314.52	317.65	314.68	315.84	317.4	318.02	314.82	318.24	314.1	316.49	318.97	317.4	318.48	318.98	317.42	317.03	315.07	314.51	316.47	318.19	315.4	316.48	316.6
305.62	306.58	304.38	307.01	307.38	305.31	304.81	305.3	301.87	304.3	304.34	305.91	304.68	305.61	304.67	303.8	301.28	301.48	305.92	306.71	307.57	304.65	305.47	306.36	304.76	305.85	305.36	306.52	306.12	303.48	303.77	302.34	305.85	304.57	305.6	304.52	304.63	304.43	303.97	303.39	304.09	305.96	306.51	306.07	307.98	302.29	303.04	305.06	305.38	304.32
305.68	305.44	303.71	304.52	303.73	303.72	303.47	303.62	301.75	302.9	304.71	305.14	306.64	304.84	307.27	303.04	303.36	305.61	304.35	301.88	303.74	304.97	305.64	305.16	302.45	305.28	305.23	302.96	305.74	306.28	308.25	304.06	304.43	303	303.7	303.28	306.53	306.07	304.66	304.51	305.25	303.95	301.73	305.76	304.45	304.03	303.87	305.9	305.68	302.56
314.56	312.78	313.21	314.73	316.38	312.71	317.39	312.49	315.75	310.97	313.77	314.59	310.54	312.74	316.43	316.28	312.37	312.17	314.06	315.34	313.64	312.9	315.09	314.11	314.02	313.11	312.13	312.3	313.3	314.39	314.81	313.53	313.1	312.91	313.47	312.7	314.48	313.41	315.15	312.92	313.04	316.74	315.54	312	313.07	312.5	315.57	313.02	314.07	314.01
327.51	326.86	327.39	328.33	328.81	326.2	327.28	325.89	327.66	326.52	328.51	327.36	330.26	324.29	327.44	325.93	328.14	326.99	328.63	327.6	329.03	328.15	325.68	331.09	329.27	327.62	327.08	325.74	326.72	328	327.17	327.51	329.83	326.44	329.79	327.58	324.7	324.39	327.55	325.68	326.76	326.74	328.87	325.9	325.97	326.09	329.31	325.72	326.39	328.84
305.89	307.03	308.6	307.07	309.22	307.52	309.7	310.5	309.2	308.6	307.51	307.46	310.49	310.15	308.45	309.7	308.86	306.66	310.22	308.42	308.81	308.06	311.47	310.34	309.41	310.63	307.78	308.57	308.04	307.09	307.56	309.33	307.99	305.26	308.41	310.59	309.33	307.89	310.11	309.31	309.96	306.88	308.84	307.78	309.81	308.97	308.07	309.86	309.26	308.26
301.4	302.84	300.61	298.83	303.28	300.02	301	301.15	300.12	300.71	305.66	300.58	300.05	297.9	302.45	300.76	301.71	300.91	297.93	302.18	301.29	302.82	300.08	299.31	302.75	299.72	303.94	300.63	300.58	300.22	299.33	300.28	300.32	297.16	300.59	300.42	301.07	304.5	302.04	302.77	301.28	298.22	299.14	300.84	299.73	301.99	300.42	302.05	300.14	301.91
312.97	312.49	312.75	316.24	311.24	314.28	313.1	313.58	314.76	313.19	313.84	312.88	312.22	315.58	314.37	315.61	314.35	313.84	313.78	314.79	311.42	315.79	312.9	311.65	313.66	312.66	311.86	313.83	314.28	314.54	312.79	313.85	312.05	313.14	311.24	314.6	311.99	313.18	314.09	312.91	312.97	317.92	314.04	315.47	315.3	314.5	313.73	310.82	313	314.54
299.92	302.48	297.97	301.72	302.95	300.5	301.53	300.88	301.35	300.96	299.66	299.61	302.71	302.57	300.42	302.4	302.33	301.85	300.68	300.6	298.57	299	299.75	301.21	299.11	301.15	301.54	299.1	301.14	301.02	302.74	303.04	300.36	300.69	299.29	302.34	305.28	302.01	300.01	302.54	301.38	302.84	302.24	299.49	301.51	300.79	304.56	299.6	301.8	300.12
304.72	304.11	303.8	305.78	305.91	304.92	303.25	304.52	302.51	304.8	303.43	304.48	304.58	303.71	308.1	304.7	303.89	305.57	305.25	305.99	306.57	302.52	306.88	305.14	305.83	305.2	304.91	304.93	301.67	305.64	304.32	304.24	307.49	302.92	305.69	305.33	307.15	306.65	304.12	303.74	304.78	306.39	304.49	304.78	304.12	306.65	302.82	303.49	303.18	302.66
313.28	313.48	313.2	314.81	315.67	313.37	314.3	312.95	315.86	315.34	313.46	315.69	315.14	316.41	313.32	315.07	314.31	316.21	316.08	315.83	315.81	314.51	314.61	315.04	317.16	316.75	314.25	315.01	314.39	313.45	314.99	315.83	315.04	314.53	316.53	313.77	314.82	313.91	312.56	314.97	315.14	314.83	315.95	316.6	312.82	311.76	314.98	313.66	314.98	314.53
328.57	327.91	324.99	325.39	326.72	330.29	326.08	327.46	328.12	328.75	327.47	329.67	327.3	327.94	327.94	327.21	326.98	326.06	326.69	329.56	325.14	326.68	328.86	328.43	329.63	328	328.79	327.15	328.07	330.09	325.84	327.44	327.21	328.6	325.92	327.87	328.26	327.76	329.09	326.87	328.24	327.68	327.62	326.79	328.3	327.93	331.23	328.67	333	326.81
305.19	302.84	305.82	304	302.67	303.44	306.09	300.99	304.24	304.91	302.79	302.39	302.23	300.8	303.81	306.5	303.27	304.63	301.6	304.29	303.08	302.73	303.69	306.72	302.77	303.83	301.19	303.35	305.18	304.83	304.49	303.38	303.34	302.31	304.48	304.25	303.24	303.15	303.37	302.38	300.15	303.35	304.72	302.96	301.97	303.44	304.04	305.12	303.56	303.31
304.64	303.5	304.06	303.58	304.61	305.97	306.45	304.34	304.45	303.09	303.03	303.66	302.02	305.52	302.45	305.2	306.87	304.24	306.34	303.65	303.49	306.97	304.34	305.86	304.69	302.24	303.94	302.5	301.35	303.11	304.09	303.01	305.47	304.47	304.88	305.07	304.41	303.92	302.4	303.83	304.19	303.3	304.99	302.82	304.14	304.45	305.82	306.26	305.4	302.78
298.21	301.58	300.96	298.64	300.3	301.39	299.94	301.6	299.09	297.85	300.03	295.33	299.56	300.15	300.07	298.39	299.38	301.36	300.57	300.58	297.61	300.68	296.05	301.3	300	299.58	300.92	299.15	300.42	299.42	300.36	300.49	300.29	298.82	301.47	297.95	301.65	298.53	297.5	299.95	301.7	297.15	303.1	298.55	303.56	298.93	300	298.16	300.35	298.13
299.8	300.57	302.06	302.24	300.4	297.51	301.32	300.51	302.38	301.08	299.03	299.67	299.44	299.79	300.16	300.57	298.71	300.29	299.52	300.99	298.72	299.7	300.89	301.09	300.38	302.3	299.31	297.86	300.7	299.24	302.91	300.05	301.84	301.07	300.71	298.79	300.41	299.57	301.02	298.27	299.46	300.28	301.01	296.62	298.33	300.61	298.97	299.17	299.76	301.22
313.63	313.91	313.66	315.2	313.64	316.41	315.27	312.22	313.65	316.09	314.98	313.95	316.44	311.99	313.06	315.09	314.8	317.2	314.14	313.57	314.93	313.94	313.48	316.58	316.19	315.08	312.16	315.96	312.8	314	315.07	316.62	315.39	316.1	314.88	312.98	313.58	315.93	315.88	315.2	312.69	314.63	318.12	314.27	314.38	314.43	317.29	314.17	315.31	314.13
314.52	314.77	313.74	314.84	314.81	315.75	312.42	312.84	314.13	316.01	314.18	315.35	316.43	317.54	313.06	315.24	313.68	314.58	314.42	314.53	316.39	313.64	317.17	314.6	315.97	313.48	316.07	316.47	314.15	315.57	315.34	314.03	316.36	313.38	314.07	314.75	314.84	314.65	315.31	314.91	315.48	313.84	314.67	314.93	315.37	312.51	316.36	315.77	316.36	311.09
319.21	318.51	316.82	318.77	318.07	318.03	317.25	316.92	317.84	320.15	316.94	314.77	321.01	316.8	320.5	318.15	317.4	317.17	316.62	319.04	318.14	318.44	318.77	318.22	316.5	316.66	318.67	316.6	317.35	318.1	319.78	318.74	319.09	318.53	315.89	315.99	317.34	319.69	318.95	320.64	317.27	316.51	317.31	318.07	317.38	320.72	317.7	316.06	317.25	316.44
308.72	307.98	308.35	310.46	309.51	308.45	308.52	308.05	307.6	310.39	306.38	311.38	308.73	310.52	306.07	310.04	308.56	309.56	308.68	307.48	308.64	309.52	308.97	309.18	309.27	309.01	307.01	307.4	309.59	309.55	309.67	305.95	306.47	306.01	308.23	307.51	306.23	308.62	310.46	308.99	307.86	310.49	309.18	308.92	309.54	307.22	308.65	309.47	310.04	309.02
318.57	318.37	317.68	318.7	319.39	317.09	319.38	318.3	320.76	318.61	317.32	316.45	316.95	318.4	318.45	317.55	317.64	319.15	315.91	320.9	319.87	318.89	319.48	316.51	316.09	319.1	318.22	316.67	318.65	317.56	319.2	317.76	318.74	317.89	317.99	314.1	318.4	318.03	318.85	320.12	317.93	318.74	317.71	319.16	318.75	317.96	318.32	316.36	318.03	316.52
314.99	314.9	316.79	315.15	318.92	316.97	317.52	316.68	316.89	314.22	314.46	314.78	316.42	313.45	316.89	314.56	316.27	315.46	315.2	316.84	313.99	313.66	313.56	314.16	315.14	317.38	315.12	315.94	312.84	314.38	312.99	316.48	315.58	316.68	315.84	313.42	314.75	315.63	314.84	318.21	317.8	316.37	315.23	312.96	318.27	317.42	316.65	314.54	315.05	315.43
316.16	314.08	317.72	314.74	314.95	316.24	318.64	315.52	314.91	312.9	316.96	315.2	317.03	314.18	316.19	314.38	316.23	314.69	315.62	315.51	314.14	315.1	315.7	313.5	315.23	313.66	313.85	316.97	315.82	313.87	314.94	314.88	311.48	314.4	314.38	314.53	314.8	315.83	312.43	315.05	313.65	314.48	313.92	317.46	314.74	318.6	316.71	314.63	312.58	315.24
326.28	325.95	322.51	325.92	322.06	323.41	322.94	323.26	323.4	324.5	324.36	324.49	326.87	324.87	319.51	322.01	326.34	325.55	327.47	324.89	323.26	324.69	323.92	324.71	325.27	324.41	322.59	325.73	323.28	322.18	326.48	322.4	323.78	327.84	325.52	324.13	325	327.33	324.75	323.6	325.64	325.13	325.71	322.98	322.64	327.11	322.85	323.04	325.69	325.1
296.12	296.93	297.03	295.66	296.73	294.06	295.57	294.78	297.5	298.21	297.62	296.32	296.83	297.44	297.56	296.5	294.99	297.75	295.64	299.24	298.48	297.88	295.85	294.41	298.04	295.85	297.31	296.21	296.49	297.07	296.36	297.48	298.83	293.64	296	297.29	295.3	297.96	297.29	295.94	295.29	298.08	297.23	295.45	295.96	295.94	297.24	293.67	294.33	296.57
299.17	299.58	300.3	298.73	301.5	299.83	298.33	301.34	301.88	300.26	299.56	300.15	299.5	301.47	299.12	298.74	298.58	300.42	301.66	299.08	299.93	301.23	300.57	301.07	300.03	301.61	301.8	302.71	299.13	299.62	300.13	301.93	300.86	301.44	300	300.18	301.3	301.15	301.72	300.66	300.94	298.28	300.21	299.65	298.29	299.13	299.45	299.99	299.66	299.73
302.56	301.2	302.07	300.5	298.93	301.64	302.87	301.24	301.23	300.8	301.75	302.01	302.25	300.58	298.74	300.93	300.14	299.79	299.11	300.85	300.2	301.99	301.19	301.64	299.54	302.97	301.2	296.89	299.81	301.28	301.82	301.41	302.77	301.65	300.77	302.05	302.61	300.95	302.06	302.7	300.63	301.56	301.59	299.48	300.48	299.03	300.8	298.84	301.66	302.3
313.35	313.32	315.7	316.98	312.1	313.45	311.5	314.24	312.79	311.51	311.51	314.43	312.93	315.34	313.15	312.12	313.94	310.64	314.3	311.67	314.74	312.58	315.37	313.41	311.9	312.31	312.89	313.34	315.08	314.5	314.72	316.91	313.14	313.81	315.16	312.22	314.76	315.26	313.93	315.83	314.67	314.54	312.21	313.55	314.99	314.71	313.07	314.05	314.36	310.87
315.49	315.59	313.77	315.83	315.57	315.37	317.47	314.7	314.37	313.99	315.32	314.85	315.98	314.73	313.93	314.75	313.54	314.38	315.5	314.18	314.83	314.82	315.32	318.24	316.46	315.84	313.75	313.4	313.42	313.16	316.05	313.61	313.35	316.93	316.09	316.94	315.06	317.09	316.24	314.68	311.86	314.34	314.24	317.86	314.61	317.5	314.24	313.57	313.16	315.68
303.15	304.66	305.04	302.55	304.12	302.21	304.53	304.22	300.67	303.17	303.19	304.81	303.38	304.65	301.37	305.4	301.71	304.66	301.56	303.67	304.92	303.38	303.22	304.59	302.23	304.04	306.19	306.13	302.95	302.33	304.19	304.44	304.54	301.96	304.04	302.68	303.66	303.13	304.22	303.2	302.29	304.51	303.3	302.74	303.86	307.54	305.26	301.99	304.16	302.68
327.31	325.65	329.3	327.24	327.99	328.48	328.48	329.82	327.04	331.82	324.33	326.57	325.31	327.62	325.66	327.18	329.13	327.63	327.47	328.44	326.35	328.09	326.55	328.21	327.47	327.26	330.6	326.23	327.09	325.9	327.51	326.56	325.71	327.25	330.16	327.94	327.28	327.03	327.16	326.89	325.5	327.86	327.42	327.17	327.15	328.6	326.72	327.72	324.59	326.73
299.95	300.89	300.28	299.59	297.33	298.8	300.21	300.16	300.7	299.88	301.45	299.67	297.57	300.06	299.9	300.1	298.3	300.76	301.42	299.09	302.75	301.76	299.87	298.87	298.29	299.39	299.86	300.33	300.5	299.51	298.57	299.11	299.99	299.99	300.51	300.14	299.5	300.51	299.36	299.34	300.63	299.76	299.77	301.21	298.23	300.62	302.5	299.55	299.57	297.29
325.47	328.97	326.66	326.49	329.25	327.06	327.53	327.04	325.83	329.28	326.73	327.51	326.91	328.66	330.26	327.55	327.5	328.08	328.63	328.41	326.56	328.01	328.26	327.75	329.64	326.46	328.59	327.04	328	326.61	328.73	329.11	325.98	329.19	329.3	327.89	327.37	325.97	328.35	328.16	326.75	330.15	329.7	327.3	327.48	327.02	327.55	328.79	328.53	324.83
315.3	314.06	313.91	313.41	315.57	314.51	312.51	314.63	315.35	313.52	316.27	314.92	316.53	314.35	316.62	315.4	312.33	317.16	315.88	316.38	316.58	315.33	319.1	315.62	314.93	313.59	315.17	314.75	315.84	312.58	316.88	312.29	314.18	312.89	316.51	317.53	313.85	314.56	314.17	314.28	315.36	315.18	316.07	316.36	316.69	314.53	312.26	315.18	313.07	314.7
326.65	327.72	326.75	325.46	326.21	326.32	328.7	329.38	328.64	326.36	329.11	327.94	331.03	327.68	328.55	329.56	328.49	327.34	327.68	329.28	326.7	330.23	326.79	329.78	329.51	326.88	327.33	330.1	329.25	326.59	326.49	328.54	325.65	328.42	327.14	329.9	326.33	328.67	325.57	328.71	328.2	327.52	329.03	326.23	328.77	328.8	329.29	328.58	327.31	328.28
304.13	305.86	303.19	305.33	303.34	308.24	304.18	303.1	303.06	309	308.75	305.92	303.99	305.08	302.5	304.83	304.38	302.61	304.08	304.53	302.32	304.6	303.84	303.71	303.3	306.87	305.62	303.22	304.6	305.67	304.78	304.32	304.21	305.88	304.93	301.97	304.02	304.06	302.1	307.09	303.64	303.57	302.81	304.72	307.87	306.33	304.13	302.17	303.48	303.83
301.67	302.48	298.69	299.46	300.46	300.15	300.95	301.82	301.94	301.43	300.79	303.54	299.24	301.65	300.53	299.82	301.18	301	303.1	299.46	298.62	299.61	302.12	302.87	301.16	300.42	300.75	302.65	300.14	300.65	302.18	303.07	300.99	301.17	302.27	302.23	303.12	300.1	302.61	299.7	300.65	302.38	300.31	300.38	300.74	301.77	302.3	299.49	302.11	301.85
312.6	312.71	312.51	314.23	309.85	312.11	311.24	312.83	310.93	313.62	315.01	314.16	313.34	314.35	315.99	312.08	312.07	313.32	314.21	315.76	312.73	314.38	313.42	313.02	315.13	313.7	310.73	313.23	313.27	312.37	313.26	315.29	315.93	315.28	312.94	313.04	312.23	315.61	314.35	313.23	312.88	313.5	310.51	315.07	314.81	313.74	314.77	313.52	312.75	312.76
311.15	311.12	312.02	310.47	310.21	312.57	311.48	312.47	311.94	308.31	311.83	312.48	312.36	309.76	308.95	311.79	311.65	312.14	311.45	313.13	310.7	310.66	312.91	311.51	312.81	311.47	312.19	310.69	312.69	310.58	313.09	314.27	309.89	310.31	311.98	314.19	314.3	310.16	313.28	310.92	312.63	312.46	310.6	310.08	312.25	310.32	311.61	310.61	311.91	311.47
310.29	312.17	310.38	311.73	310.12	308.73	309.41	309.6	311.38	311.77	309.57	310.32	311.36	311.06	307.77	310.48	307.82	309.26	310.89	310.24	308.21	310.64	311.28	310.54	310.94	311.99	310.79	308.56	311.1	310.97	311.16	310.05	311.66	312.29	312.65	309.51	306.13	313.52	311.36	313.09	311.19	310.24	310.65	312.06	310.33	310.79	311.08	310.99	310.84	311.66
307.59	307.94	308.27	305.92	308	309.18	307.18	309.27	306.84	308.32	308.6	310.16	307.03	306.9	308.03	305.68	306.88	306.56	307.27	307.12	306.52	305.69	308.65	305.77	307.49	306.68	307.44	304.99	307.45	307.97	308.03	306.78	305.86	307.69	308.22	306.51	310.11	307.12	307.41	309.59	306.46	307.77	307.69	307.72	306.48	308.12	308.55	307.98	305.75	307.24
304.89	302.15	307.36	305.01	303.47	307.33	307.38	304.27	306.21	306.06	307	303.01	305.38	304.13	305.88	305.27	307.08	305.29	305.52	305.8	306.14	305.16	305.35	306.56	306.31	303.11	307.34	305.82	306.1	308.54	304.33	305.55	305.89	304.08	306.18	305.75	304.6	305.92	306.35	306.34	305.08	305.96	305.32	303.97	306.74	305.71	307.09	303.64	305.53	304.6
304.46	305.96	307.1	307.13	306.46	305.91	307.45	305.48	306.21	305.85	307.04	307.95	305.18	304.58	307.23	307.28	305.35	304.4	304.23	306.62	308.89	306.5	306.94	306.81	306.94	306.65	307.55	307.65	307.83	305.99	302.56	306.75	307.29	305.42	306.31	304.54	305.99	305.45	305.76	307.04	307.05	306.24	306.97	305.94	305.44	307.69	308.89	306.4	305.77	305.22
313.03	314.91	313.55	313.38	312.8	314.75	312.5	310.67	315.23	314.41	311.86	315.7	313.51	314.98	313.73	314.5	313.38	314.93	313.39	314.8	313.66	311.77	313.88	314.47	312.67	315.03	311.39	315.03	312.52	313.26	314.43	313.68	315.47	314.6	312.26	313.6	315	313.92	313.98	310.86	313.36	309.9	312.15	311.72	315.85	312.07	315.25	314.58	313.9	314.39
305.57	303.86	302.34	302.93	302.14	300.49	299.71	302.33	303.34	303.57	299.51	306.93	303.36	303.36	305.12	301.66	301.41	303.33	301.39	301.6	305.32	300.42	302.43	300.43	301.83	303.87	303.59	301.68	303.36	303.15	303.5	302.11	304.52	300.72	303.2	305.4	301.46	304.25	304.63	301.02	302.81	303.2	301.25	302.65	303.07	303.43	301.69	305.89	304.35	301.73
318.89	315.57	316.05	316.03	317.25	318.69	318.66	318.79	317.22	316.8	315.5	317.28	317.54	316.32	316.08	318.06	317.62	319.61	318.59	319.63	317.62	317.79	317.93	318.56	317.73	316.47	319.4	319.59	314.59	314.27	316.75	316.73	318.29	318.1	318.98	318.6	315.63	316.53	316.47	318.89	319.15	317.54	319.46	314.94	316.92	319.64	318.43	316.27	316.29	317.66
325.56	331.34	328.93	324.29	328.44	330.31	327.2	328.82	325.23	328.83	328.66	329.34	327.96	327.88	327.96	329.51	325.34	326.9	328.34	326.04	327.82	327.45	328.05	326.8	325.52	327.75	328.61	326.85	327.15	327.9	326.67	326.54	326.48	327.55	329	326.69	329.64	326.68	328.1	327.84	327.95	329.57	326.58	328.42	326.59	328.81	325.99	329.24	326.49	327.28
315.95	313.7	315.4	314.99	313.24	314.59	315.32	315.63	314.69	313.55	314.36	314.31	312.37	314.01	313.64	314.48	317.45	314.41	313.33	314.8	314.96	315.68	314.62	312.82	315.72	313.04	314.02	317.02	312.91	312.95	313.62	316.67	317.45	315.13	317.05	315	313.15	313.07	315.79	315.6	316.57	315.56	315.5	315.8	317.93	313.88	311.66	316.11	316.04	314.86
302.33	302.73	302.63	305.79	302.72	304.51	301.2	304.28	301.86	302.93	300.72	301.68	303.3	304.6	303.94	303.32	300.95	304.33	302.82	304.44	303.44	302.78	302.68	302.61	302.97	303.89	301.52	304.99	302.78	303.31	303.68	301.66	304.61	304.3	305.1	302.34	302.3	302.06	303.1	302.58	303.93	304.42	300.24	302.86	299.92	302.66	304.33	300.09	304.92	304.81
308.99	309.84	308.83	308.02	306.64	305.56	310.5	308.55	309.79	310.95	310.44	310.15	308.04	309.52	307.71	309.66	307.05	308.41	309.58	307.89	307.26	309.49	308.49	309.31	310.01	307.18	309.55	306.35	306.64	307.05	308.95	308.68	309.41	304.12	308.71	307.61	312.51	305.19	310.82	308.01	309.09	310.15	308.57	306.7	310.84	307.42	309.92	308.41	310.94	308.08
294.37	294.34	294.63	296.72	294.59	294.56	293.13	296.43	295.58	294.68	291.97	293.79	295.02	295.27	295.25	295.09	296.73	297.25	293.99	296.81	294.45	296.32	295.75	293.47	295.97	296.64	294.47	294.01	293.98	294.17	295.69	294.69	294.81	294.47	290.92	294.16	296.2	296.43	295.43	291.47	294.97	295.03	293.04	293.63	295.31	294.72	292.79	294.69	294.69	294.31
312.19	312.2	316.02	310.54	311.81	312.91	313.42	315.19	313.75	313.85	315.57	314.07	313.98	314.62	312.11	315.88	311.91	312.86	314.9	314.73	317.03	313.17	315.21	311.39	311.14	315.51	312.11	310.45	313.69	310.83	310.15	312.14	311.64	312.5	314.6	313.8	314.94	315.65	313.31	312.06	315.47	313.5	312.27	312.61	313.84	312.88	313.67	314.47	314.36	311.39
309.73	309.07	308.62	312.7	307.84	308.75	307.31	310.72	308.65	308.68	306.59	306.95	308.43	306.77	311.09	307.72	306.88	310.45	309.87	310.03	308.64	306.59	308.75	309.61	309.3	310.2	308.91	306.19	307.33	307.86	308.04	308.4	309.06	307.87	306.15	307.71	310.44	307.62	307.52	308.67	308.26	304.97	311.65	310.06	310.44	308.77	307.44	307.03	308.71	310.98
326.85	326.24	327.41	326.46	327.63	329.41	326.03	326.53	330.17	328.38	326.38	327.06	325.6	328.82	325.35	330.18	328.34	327.48	328.59	329.79	326.8	330.06	327.04	326.63	330.66	326.56	327.55	329.07	328.15	327.31	327.39	329.51	326.55	329.3	328.88	327.26	327.65	327.19	328.9	328.96	328.72	328.02	327.61	327.62	326.62	326.44	328.87	331.85	327.16	327.98
309.18	311.52	308.11	308.54	307.71	306.18	304.79	307.25	309.61	309.14	307.44	306.54	308.11	306.9	308.37	309.32	307.71	307.75	308.49	308.99	307.64	310.27	306.14	307.13	306.99	307.94	304.82	310.36	307.76	308.86	307.97	307.3	308.61	310.29	306.8	307.99	304.31	305.77	307.19	307.94	305.88	305.87	307.28	306.61	303.37	306.44	305.52	305.04	310.03	306.06
327.3	330.45	328.79	325.91	324.95	325.43	324.61	326.3	328.08	326.17	326.52	327.12	325.91	326.41	327.26	327.39	326.66	327.02	329.82	325.64	325.66	324.64	326.67	327.45	328.01	327.67	327.1	329.47	327.77	326.3	327.66	327.55	325.26	329.29	325.61	327.61	327.78	325.61	325.54	327.01	326.4	328.2	327.99	326.27	326.64	329.31	324.57	327.96	327.69	326.92
322.88	323.33	324.61	325.2	323.38	323.33	325.56	323.76	325.46	322.46	324.45	324.89	326.51	324.64	326.94	323.36	324.31	323.72	324.96	324.57	324.95	324.85	324.17	324.85	323.79	323.86	324.55	322.76	324.88	324.3	324.37	322.64	322.72	324.37	323.73	323.56	324.79	326.19	325.29	325.51	324.1	322.85	324.98	324.82	322.83	325.56	325.47	325.79	323.26	325.14
304.58	304.35	303.85	305.73	304.78	303.67	307.74	303.66	304.38	304.42	305.32	301.59	302.83	301.67	305.51	304.75	303.19	305.12	302.89	303.89	306.02	302.05	304.6	304.27	303.56	303.13	303.34	301.02	303.83	306.12	303.9	304.85	304.04	305.14	304.13	302.29	302.85	303.27	302.5	302.7	304.37	303.97	304.97	302.34	304.6	301.75	302.65	304.16	303.42	303.64
301.43	301.29	301.63	298.26	300.17	300.29	300.53	299.21	302.81	300.45	302.31	300.56	300.42	298.92	303.35	299.52	300.46	299.82	299.96	300.34	299.53	299.37	300.94	300.83	299.65	299.06	300.56	300.17	299.03	297.63	300.01	301.78	300.06	301.22	299.98	298.38	300.52	299.8	299.39	301.46	298.9	297.8	299.03	300.01	300.98	299.08	299.75	300.3	301.86	298.56
317.75	313.81	312.41	312.43	316.88	316.35	315.82	317.83	315.7	316.06	316.32	314.95	317.16	314.79	316.57	315.26	313.76	314.68	315.57	317.67	316.07	316.05	313	316.05	316.8	316.85	314.23	316.04	316.27	314.04	317.38	317.08	316.48	315.42	313.41	316.9	315.45	316.19	313.67	316.27	314.42	315.82	315.22	316.27	318.14	317.54	316.31	315.51	315.55	316.15
304.91	304.89	301.86	302.3	303.67	303.14	305.21	303.38	305.92	301.62	304.09	303.69	305.28	303.62	302.78	301.84	304.03	304.75	302.63	303.75	304.92	302.12	304.86	303.18	303.05	305.45	300.77	301.89	301.98	302.58	299.08	302.78	304.93	302.61	301.74	302.44	305.48	304.94	303.16	304.22	303.86	303.05	303.78	303.15	304.01	303.59	302.36	303.66	303.82	301.77
314.04	314.09	315.95	314.8	315.85	315.68	315.48	318.69	317.99	316.67	317.15	316.42	317.45	316.66	315.29	313.35	316	311.4	315.42	313.92	315.04	317.19	315.38	313.42	311.58	312.23	314.53	312.93	312.2	313.93	316.85	315.91	315.1	314.2	315.59	313.98	314.45	314.93	315.19	316.49	314.4	315.77	318	314.97	315.77	315.36	313.6	316.21	313.43	316.31
294.56	297.35	292.43	296.23	292.78	293.3	291.73	294.43	296.81	292.47	294.47	292.47	293.28	293.72	292.9	293.63	292.6	295.34	293.39	295.54	292.31	294.59	292.81	295.52	293.05	293.41	294.71	292.86	292.71	295.72	291.95	296.08	295.85	295.14	293.72	293.19	296.11	294.03	293.21	295.81	293.29	292.52	291.38	294.98	294.98	294.03	295.33	292.61	293.44	294.34
300.52	302.43	300.86	301.21	302.93	302.45	303.28	301.34	299.83	300.96	300.48	302.69	298.35	305.93	303.79	300.33	300.36	302.78	302.54	303.93	300.8	303.9	303.4	300.09	303.71	301.74	302.34	301.03	303.25	301.75	303.05	303.49	302.56	303.72	300.14	299.83	302.7	303.26	302.74	301.71	301.55	299.6	304.7	301.27	301.45	301.7	302.01	299.63	300.02	302.73
311.96	311.07	310.14	311.02	311.47	311.49	311.34	310.36	309.63	311.94	309.76	310.68	311.01	311.33	313.82	309.12	310.31	309.85	309.41	311.13	310.3	308.48	310.63	311.66	310.53	309.85	311.77	309.37	309.57	309.74	309.62	309.56	307.96	310.78	311.15	309.62	312.18	309.05	312.34	311	312.41	309.04	309.75	312.07	310.21	310.45	308.48	309.4	310.33	310.89
303.4	300.54	301.13	301.12	302.13	304.66	305.15	302.07	302.12	305.59	302.27	304.17	304.76	303.3	305.69	303.27	302.04	304.61	304.04	301.85	303.98	304.25	304.79	302.62	301.66	301.62	303.31	302.35	304.15	303.5	302.93	304.2	302.08	302.13	302.54	305.16	303.49	304.61	302.84	303.48	300.43	303.34	301.52	303.91	301.31	301.4	302.98	302	304.38	304.19
299.43	299.23	297.63	299.58	300.87	299.9	300.44	297.19	297.22	300.06	301.07	300.83	297.48	300.85	298.11	300.45	298.8	299.05	300.93	301.1	302.46	300.96	301.41	301.09	300.82	297.32	301.9	297.73	300.12	299.48	299.82	299.43	302.33	300.08	298.9	300.61	301.93	301.77	298.7	302.11	303.3	299.53	301.15	301.89	297.86	298.66	300.11	298.18	305.24	300.7
318.22	319.79	320.1	318.03	319.83	318.59	323.02	321.23	318.98	318.27	319.43	321.12	316.22	319.37	319.2	320.33	316.68	318.99	318.43	320.61	318.84	321.63	318.84	319.23	320.1	317.78	318.23	319.95	318.73	318.38	317.13	319.95	320.84	319.2	318.75	318.81	319.65	318.73	317.69	319.25	320.17	318.5	318.6	322.75	318.26	320.15	318.77	319.34	321.46	319.67
311.45	314.49	313.88	313.22	313.79	314.66	310.89	311.83	315.37	311.18	312.09	313.68	311.05	310.26	312.83	313.13	315.87	314.34	314.1	312.47	311.67	311.85	315.55	313.17	311.76	314.73	313.98	314.47	310.83	312.77	313.72	313.13	313.82	311.31	313.19	314.57	312.58	312.97	316.07	313.77	312.47	311.46	314.21	314.42	311.77	311.22	312.25	311.22	311.11	313.04
299.3	299.97	298.27	297.65	300.03	300.82	302.23	299.5	301.15	300.27	299.95	300.64	300.89	300.72	301.33	299.18	300.18	300.4	298.13	299.12	298.47	301.67	299.47	301.69	299	302.19	300.08	300.15	299.57	299.27	299.02	296.92	299.1	299.61	299.6	301.28	299.42	300.71	299.98	300.33	300.43	300.65	300.8	298.95	299.49	298.94	299.59	300.18	300.76	298.95
304.76	305.76	305.92	307.17	307.67	309.44	305.83	306.01	306.99	305.01	306.18	305.81	305.76	305.08	307.39	307.48	305.96	305.64	308.77	306.63	308.46	307.45	306.15	307.39	306.16	310.15	305.23	306.56	305.99	307.93	309.16	306.19	305.85	307.48	305.25	308.78	309.62	306.43	304.51	306.54	308.52	305.38	306.22	302.87	307.92	307.88	305.8	305.04	305.84	306.79
305.61	307.21	304.85	303.72	305.19	305.98	304.07	306.23	306.33	305.94	306.6	305.23	305.41	307.59	306.7	305.6	304.84	304.95	306.23	304.42	304.62	307.85	306.23	304	306.65	302.44	307.19	306.56	307.4	303.6	302.95	303.76	305.6	305.5	304.79	305.88	307.95	304.11	304.17	304.82	305.57	306.47	304.11	302.25	305.78	306.19	305.39	305.59	306.68	304.54
313.68	316.88	315.36	314.13	314.59	311.5	314.04	313.3	313.34	315.35	315.12	314.52	312.16	314.42	310.74	313.02	312.82	313.43	312.94	315.1	311.46	313.27	314.09	313.76	315.03	315.2	312.66	316.37	312.31	315.95	311.56	316.51	312.98	314.2	314.13	315.41	314.8	312.22	311.41	312.34	314.2	315.82	314.03	313.77	313.56	311.89	315.53	311.28	314.34	313.35
302.85	304.69	307.41	303.78	306.77	301.46	303.91	304.57	307.11	306.57	304.25	303.21	303.17	306.95	303.99	309.32	303	305.37	305.98	305.79	305.31	304.98	305.44	304.98	302.7	304.78	305.46	304.65	304.3	303.68	306.91	303.3	305.55	308.26	305.05	306.02	303.55	305.22	303.29	304.74	305.71	305.75	305.32	306.19	304.3	303.57	302.75	304.57	304.5	304.44
301.84	300.23	300.05	304.38	302.07	300.72	301.93	303.73	300.08	298.89	300.04	300.04	301.06	301.94	301.52	301.38	301.87	301.04	297.7	301.71	303.25	302.63	300.96	300.08	303.24	301.74	300.87	301.62	303.09	302.49	303.09	300.93	300.53	299.35	299.73	300.93	302.06	299.93	301.23	300.16	303.06	302.47	299.36	297.88	301.39	301.36	302.58	298.86	299.16	298.92
304.89	304.59	305.27	304.66	306.23	305.74	305.96	304.45	304.46	304.04	306.41	305.86	304.59	305.9	306.01	304.25	304.97	306.89	305.46	305.99	305.67	306.19	303.54	306.47	305.66	304.99	306.67	302.75	301.39	306.32	307.25	306.76	304.68	306.47	305.01	305.27	305.87	307.42	304.36	304.69	303.75	303.67	304.66	306.06	304.98	304.35	306.83	305.53	305.88	304.98
308.92	311.35	311.93	312.03	310.67	309.97	311.78	312.06	311.36	311.31	309.3	308.32	311.85	312.4	311.43	308.59	309.91	310.45	311.22	312.36	311.77	308.14	312.54	313.62	309.51	311.77	311.3	310.64	311.42	311.04	309.27	310.88	312.62	311.27	309.86	311.53	310.39	309.96	310.65	311.96	310.53	309.85	310.5	309.4	311.66	310.97	312.02	311.81	309.65	310.2
320.43	321.34	322.05	319.42	319.38	319.29	320.92	317.45	321.33	318.43	317.36	319.11	318.78	320.21	319.87	320.44	321.47	319.5	320.24	316.39	319.64	320.25	320.86	318.14	321.19	319.65	320.19	319.62	322.17	321.18	318.43	318.91	317.42	318.84	317.02	317.11	319.17	323.34	319.8	320.09	321.94	317.66	319.44	317.98	318.51	315.16	318.96	317.35	319.09	318.06
311.15	312.41	312.02	311.76	309.67	311.66	313.88	310.93	310.8	308.34	311.87	312.59	311.79	310.36	312.87	311.67	310.93	311.31	310.16	309.07	313.06	312.48	311.55	310.5	311.81	309.9	310.9	313.65	310.12	312.52	310.94	312.68	311.97	311.54	308.89	311.05	310.17	310.47	312.89	310.62	308.35	310.74	310.74	307.62	315.9	311.62	311.12	310.13	311.04	308.6
326.95	328.17	325.74	328.96	328.23	326.84	329.99	325.97	332.7	329.78	327.3	325.61	326.65	328.07	327.11	326.78	326.14	327.69	328.84	328.83	328.2	322.15	327.9	329.34	326.98	328.92	329.23	327.1	327.56	327.82	326.54	328.2	328.36	330.39	328.98	324.51	327.63	328.04	328.28	329.41	327.51	330.68	327.03	326.01	325.31	327.05	327.08	328.98	328.23	328.34
318.31	319.92	318.92	318.8	319.4	319.24	316.33	318.51	318.49	318.37	318.69	320.59	318.67	318.68	320.54	320.48	318.65	318.94	319.96	318.09	318	320.1	317.33	319.53	319.81	319.84	319.26	317.4	320.92	318.16	317.97	320.9	320.03	318.28	318.61	318.05	320.92	318.77	318.93	316.36	321.63	319.79	319.49	318.09	318.81	318.14	315.91	319.88	320.03	320.28
293.88	295.39	291.8	297.42	296.65	295.84	293.7	295.39	295.12	292.59	294.65	296.32	294.27	294.28	296.29	295.06	295.95	295.48	296.04	293.22	294.26	296.32	294.91	295.06	295.64	297.17	292.37	294.88	296.69	293.63	295.33	294.66	296.18	290.89	294.49	293.72	296.75	292.89	294.51	296.27	295.92	295.8	295.26	294.71	294.92	293.5	294.24	292.63	294.64	296.08
303.92	303.58	303.51	305.5	304.18	305.79	305.06	303.32	303.96	306.72	303.56	304.13	304.8	303.52	303.24	306.17	305.61	303.48	304.63	306.29	305.83	305.92	303.75	305.04	303.24	303.37	303.74	303.01	303.16	304.55	305.5	304.14	306.12	305.16	304.56	303.36	305.14	305.49	302.49	305.11	301.87	304.79	302.3	302.97	304.71	303.33	304.6	305.57	306.6	302.38
301.86	302.86	302.57	305.54	303.84	302.45	301.78	302.85	303.91	304.02	304.11	303.23	302.56	301.97	303.63	302.28	303.76	303.39	302.77	303.49	303.13	303.08	304.27	301.98	303.08	302.13	302.38	301.6	302.83	303.63	303.34	303.77	303.36	303.94	304.12	304.35	306.07	302.69	302.38	303.54	302.91	304.08	304.49	302.01	304.98	302.71	305.25	302.9	305.77	303.97
304.52	305.06	307.88	306.67	306.06	303.53	308.08	304.98	304.1	303.95	307.1	305.72	307.07	305.08	306.29	306.14	303.55	305.9	304.38	304.24	305.85	307.07	306.98	307.73	304.75	307.13	305	304.93	306.49	308.63	302.18	303.67	306.19	304.5	304.53	305.81	302.21	305	305.3	304.55	306.24	303.63	307	306.35	306.24	305.52	307.14	306.84	305.01	308.87
304.37	300.6	302.08	303.9	302.18	300.59	301.18	300.74	302.71	305.17	299.91	303.26	300.87	302.56	303.76	304.31	301.2	303.71	302.4	302.55	302.13	303.33	300.97	304.07	302.01	301.22	302.42	303.45	302.25	301.91	303.34	303.48	301.85	302.53	305.35	303.01	304.3	303.74	303.53	302.81	302.7	303.83	303.15	304.14	301.49	296.84	302.49	303.55	303.78	301.3
306.18	310	306.23	307.08	306	305.44	304.7	306.13	307.59	305.87	307.86	305.63	305.83	307.11	304.95	306.94	307.2	304.48	305.2	304.85	307.42	307.42	308.69	304.51	308.07	303.48	305.25	304	305.59	306.71	306.65	307.87	306.55	304.71	306.31	305.71	307.09	305.07	308.05	303.76	304.79	305.08	308.92	305.43	307.52	307.9	307.76	305.39	307.53	308.49
315.05	313.63	313.92	314.11	313.9	312.12	314.21	315.37	312.15	313.17	315.72	314.16	312.55	318.44	314.33	309.58	314.59	311.9	314.78	314.77	313.79	312.9	312.8	313.13	314.83	315.09	314.89	314.49	316.79	313.23	312.33	312.79	311.95	313.73	313.86	314.4	311.96	313.58	313.27	313.24	313.39	312.99	313.3	313.38	313.57	313.13	314.48	314.18	313.26	315.71
315.21	313.44	316.27	311.75	313.47	316.02	313.23	315.15	314.17	313	314.29	314.73	313.02	315.25	311.21	312.95	316.63	314.55	314.31	313.55	313.02	314.21	314.28	314.1	313.38	314.69	314	314.61	315.27	314.63	318.91	311.77	316.39	315.64	312.59	313.87	318.76	313.81	315.17	316.21	316.18	314.9	313.67	313.84	313.11	312.38	315.79	314.28	317.58	312.02
312.25	312.35	313.41	313.98	311.79	314.13	314.24	312.87	311.67	311.17	312.59	314.74	312.99	313.15	311.39	312.17	314.71	314.08	312.97	314.15	313.81	311.64	312.28	313.1	314.4	312.18	314.02	313.28	312.7	312.55	313.58	314.3	312.52	314.55	313.54	313.91	311.98	311.6	312.4	315.8	311.53	313.42	314.89	312.57	312.9	314.71	314.17	312.13	311.45	313.46
312.59	311.11	313.43	312.31	312.16	315.43	313.59	310.54	313.24	311.18	313.68	312.34	311.28	315.44	313.03	314.3	311.09	310.21	310.63	311.81	311.78	312.75	313.35	312.5	313.4	313.21	314.34	312.79	313.31	314.06	312.84	311.27	312.29	312.62	312.87	312.21	312.43	314.15	310.67	313.74	315.22	315.21	312.18	314.09	313.4	313.44	314.83	315.66	312.48	313.38
301.1	302.47	300.87	303.41	303.68	303.63	305.52	302.72	301.4	301.54	301.1	301.57	303.68	300.83	301.69	302.51	304.28	302.2	305.51	302.05	304.11	302.02	304.2	302.3	302	302.79	301.51	302.57	301.12	302.08	302.72	300.51	300.68	303.68	302.89	302.72	303.82	301.18	302.8	303.67	301.99	303.57	300.57	301.84	302.98	302.17	301.15	303.94	302.95	301.24
294.14	297.08	293.29	294.96	295.1	294.71	293.45	294.09	292.43	293.08	295.76	291.47	293.63	294.64	295.57	294.81	292.34	294.14	294.77	292.57	294.31	291.37	294.58	292.57	293.11	295.19	293.71	295.32	294.94	293.39	293.83	294.52	293.74	296.14	295.08	293.59	296.41	295.95	292.24	295.48	295.72	294.26	294.6	292.19	292.87	294.01	295.78	295.74	293.41	294.4
317.24	315.43	317.54	317.51	316.15	315.37	315.61	315.9	315.86	315.1	314.16	314.05	313.33	315.33	317.88	315.75	315.71	313.2	315.39	314.73	313.57	315.29	314.93	314.61	313.83	313.97	316.35	315.31	313.79	314.53	316.17	314.37	316.15	313.34	315.68	314.35	312.32	316.13	313.07	312.39	314.52	315.47	313.92	315.22	315.3	313.86	314.77	315.96	315.79	314.79
317.05	317.32	317.74	317.83	318.43	319.25	317.86	317.54	316.29	318.72	315.54	316.18	316.85	319.53	316.52	317.4	316.59	316.72	317.26	316.1	318.73	317.34	318.56	317.04	316.78	315.74	316.72	316.23	317.99	317.32	315.57	315.37	316.59	316.9	318.25	316.26	317.87	318.85	314.46	317.32	317.31	318.19	315.74	318.68	316.89	315.14	316.99	317.33	315.59	313.88
319.21	318.92	318.26	315.17	317.3	318.31	317.51	317.51	318.28	318.89	317.42	322.05	322.05	319.22	321.91	318.24	317.15	318.6	318.46	318.74	317.43	319.74	320.68	319.23	318.76	318.75	319.52	319.55	318.06	319.62	316.63	318.97	319.26	318.62	317.43	320.53	320.27	317.22	318.51	320.54	320.16	319.11	318.84	318.28	318.38	320.5	318.35	320.12	320.01	320.44
313.41	312.84	314.25	310.44	313.21	313.42	316.51	313.21	314.09	313.51	310.35	311.99	314.19	313.23	314.52	313.47	316.37	314.04	315.44	314.15	313.88	317.55	313.64	314.24	312.85	312.26	314.37	313.9	313.94	313.24	316.1	314.4	315.5	310.63	315.22	315.15	314.23	313.4	314.39	314.65	313.82	314.52	313.69	314.22	316.25	313.39	314.88	311.79	315.75	312.67
303.19	303.44	300.81	304.1	303.06	299.9	301.49	302.02	304.43	303.03	302.09	302.93	300.83	303.72	302.01	302.56	306.46	303.53	301.72	302	301.18	301.76	302.09	303.71	303.29	302.43	300.95	306.52	302.92	304.46	301.58	301.73	302.52	304.74	301.05	302.23	302.72	304.68	299.95	301.53	305.27	303.69	303.9	303.56	300.52	304.28	304.42	303.07	303.04	302.19
325.63	323.81	326.38	324.46	327.38	327.2	325.27	326.8	326.18	324.73	325.45	328.72	327.95	324.03	324.19	323.55	322.39	325.2	325.35	322.31	325.86	325.46	323.03	326.44	327.96	325.59	325.22	325.16	325.07	325.67	324.51	324.62	323.71	325.58	324.65	324.16	326.14	326.41	323.92	322.67	326.71	323.42	322.71	326.09	325.08	324.79	326.54	321.96	326	326.21
311.53	313.4	311	312.73	312.49	314.36	313.46	313.1	314.29	315.73	312.7	312.12	311.48	313.91	311.76	314.42	313.06	313.35	313.52	311.55	314.53	313.07	312.97	316.49	312.69	313.58	313.82	312.5	312.19	313.09	311.4	315.09	312.82	313.7	313.19	311.96	310.71	313.48	312.99	314.24	314.91	312.68	312.44	313.59	310.28	311.71	312.97	313.17	310.91	311.11
303.24	305.5	304.51	305.6	302.83	305.35	304.48	305.94	303.54	302.68	306.59	305.16	304.06	302.25	303.11	303.76	305.13	302.04	305.01	304.84	304.3	305.13	303.95	306.44	306.61	306.21	304.71	303.19	306.73	303.69	303.33	305.22	304.02	305.77	302.14	304.72	304.53	306.62	303.84	303.39	300.65	304.79	305.8	305.16	306.18	306.06	304.39	305.61	305.42	304.18
306.21	307.14	304.1	306.98	307.91	306.73	305.27	304.33	304.89	303	305.46	305.58	303.34	306.61	307.67	308.63	304.59	305.74	305.66	307.3	306.76	305.92	307.29	308.6	308.67	305.23	305.48	303.49	307.68	305.71	306.66	305.37	305.76	304.26	304.46	304.21	305.36	304.2	305.87	306.27	306.21	304.37	304.42	304.09	304.79	307.37	307.61	306.13	306.36	307.68
302.5	304.95	300.44	302.5	305.6	302.8	302.88	302.66	305.03	300.17	301.92	303.67	303.49	303.14	301.78	303.79	302.58	303.72	306.56	303.23	304	302.48	306.33	303.57	301.29	301.78	305.85	301.89	304.28	300.11	304.55	306.13	303.36	301.74	300.47	304.04	301.36	304.01	302.96	302.82	302.82	301.39	302.76	303.1	301.64	304.01	304.43	300.84	305.22	301.83
301.86	303.79	303.87	302.32	304.46	302.24	302.39	302.59	302.15	303.78	302.42	304.27	304.52	302.2	301.22	305.23	300.28	302.73	302.66	303.36	305.79	302.19	302.85	300.58	301.72	304.67	304.02	302.24	304.66	303.24	300.66	303.74	302.74	303.58	302.75	299.71	301.44	302.09	302.27	305.87	304.9	302.13	305.25	301.43	304.37	300.74	302.82	303.29	303.11	301.23
315.93	316.04	315.47	314.18	315.1	315.99	312.67	315.6	317.38	315.58	315.44	313.8	314.39	314.19	314.36	312.05	317.6	316.64	315.56	313.17	315.93	316.93	312.16	315.31	313.84	313.88	315.74	313.01	313.51	313.22	315.33	314.62	312.35	312.52	315.84	315.41	315.59	313.14	316.99	313.21	315.42	311.53	314.29	312.09	314.51	317.9	314.99	314.81	315.88	315.14
302.82	302.35	300.63	302.81	301.71	303.02	304.21	303.41	302.73	302.34	301.31	303.11	305.24	305.9	301.48	302.86	301.7	302.95	299.88	301.26	302.16	302.07	301.53	302.23	302.18	302.75	302.4	303.68	300.85	302.67	302.02	304	300.98	304.29	303.12	303.54	303.01	299.85	303.01	302.2	301.54	301.51	302.45	302.18	298.37	300.56	305.07	300.55	304.32	302.38
319.1	316.61	315.35	316.37	315.28	317.51	318.22	317.26	318.38	313.77	315.41	315.25	318.1	317.49	318.25	315.43	314.36	312.62	316.12	315.67	319.07	315.29	315.54	316.34	318.72	316.4	316.04	318.14	315.88	316.06	316.55	315.1	318.94	316.95	318.17	315.11	315.51	314.37	316.74	318.58	315.36	319.05	314.58	320.23	315.33	316.75	317.53	315.24	317.54	316.39
305.37	307.07	304.17	300.13	302.3	304.87	304.56	301.24	303.86	304	303.01	302.88	301.75	303.55	301.74	302.52	302.37	303.73	302.67	304.65	303.9	302.08	300.95	300.68	304.25	304.81	303.38	302.18	303.38	306.13	306.24	301.99	303.54	304.87	305.15	302.24	302.51	306.33	304.05	303.74	303.62	303.37	303.21	303.27	303.93	301.32	304.75	306.61	305.84	303.54
314.95	313.62	314.52	315.21	317.06	313.29	313	315.44	315	315.08	315.43	314.66	313.79	314.12	315.72	315.42	316.42	316.72	315.5	315.35	312.99	313.43	313.67	314.49	312.1	315.62	314.46	317.8	313.61	313.41	316.91	313.57	315.84	317.15	315.78	315.73	313.75	314.52	315.15	314.67	313.84	314.58	317.12	315.15	316.55	315.14	314.2	313.81	316.53	313.14
305.96	304.77	303.38	302.83	303.73	306.9	303.72	305.5	304.94	309.04	306.27	307.7	305.96	304.11	304.63	305	304.5	306.7	303.04	304.82	306.3	303.59	302.96	303.33	307.66	307.07	307.05	303.32	305.65	303.84	306.39	308.03	302.68	304.97	304.23	304.73	305.59	305.53	306.18	307.79	306.02	303.22	302.58	303.26	304.91	307.23	303.16	305.64	306.81	305.35
313.63	312.05	311.92	311.39	314.01	313.64	312.38	312.6	311.92	312.03	313.69	316.56	311.86	314.54	313.43	313.51	314.75	312.39	315.01	313.02	313.07	314.51	314.53	311.59	310.15	313.88	314.55	315.99	312.32	310.34	313.2	311.75	312.93	313.21	312.19	313.83	314.29	314.88	314.48	314.2	312.42	311.32	314.11	314.57	314.91	313.87	312.3	313.07	314.04	314.43
329.42	328.04	328.33	328.27	327.77	328.55	327.41	326.71	326.06	326.23	328.96	326.98	328.43	327.28	327.75	329.43	327.29	328.18	327.23	326.46	328.06	325.93	329.63	327.94	326.14	328.66	327.43	330.07	327.02	327.66	327.8	327.02	327.07	325.76	328.42	324.47	328.03	326.98	327.81	328.68	326.64	329.81	329.71	327.86	325.97	326.82	326.14	326.22	328.6	329.37
326.27	327.2	330.42	327.89	324.72	328	329.33	328.31	329.32	328.01	328.89	328.27	325.65	327.89	326.56	327.28	329.19	326.32	326.63	326.99	328.39	328.84	327.45	328.46	325.8	324.99	326.47	327.9	331.51	327.75	325.57	326.3	328.83	326.18	330.03	329.06	327.21	327.71	326.74	327.12	329.41	325.77	328.69	327.7	325.63	328.96	328.12	329.3	327.52	328.29
308.85	310.27	312.93	308.16	308.8	312.06	309.38	308	310.67	307.96	308.75	310	310.25	310.01	311.07	308.77	313.89	308	309.87	311.05	310.84	311.2	309.65	308.01	307.9	307.39	308.9	309.25	310.46	309.25	312.28	311.7	308.76	311.92	308.77	311.15	308.79	312.02	305.64	309.48	311.18	307.53	309.98	310.61	307.4	307	308.02	308.6	310.12	310.08
314.66	315.39	312.59	316.74	313.06	315.61	316.81	315.4	315.68	315.46	313.45	313.36	313.28	316.15	317.1	314.21	315.89	316.36	314.73	316.99	312.51	313.78	315.35	314.25	315.25	313.52	314.8	314.72	316.37	317.51	313.87	314.86	313.79	316.38	314.92	314.9	313.9	314.26	315.62	314.28	315.06	316.26	315.98	313.59	315.69	315.43	315.22	315.09	313.99	315.66
305.66	305.1	305.52	307.91	304.32	305.82	302.08	303.54	305.32	305.37	306.52	303.12	306.11	306.5	304.82	307.79	304.57	304.86	307.47	302.05	302.87	303.11	305.13	307.01	304.91	304.67	303.89	306.52	306.06	304.71	306.5	303.78	305.18	303.87	303.93	303.13	303.96	304.04	304.53	307.07	304.71	304.98	305.02	307.35	307.01	308.67	304.53	305.85	306.64	306.3
315.5	316.11	312	314.53	315.97	314.26	312.94	314.5	316.5	313.85	315.75	314.43	315.71	315.12	314.06	314.77	315	318.39	314.2	313.99	312.69	312.68	314.55	313.44	314.51	314.85	316.71	314.73	315.97	314.89	314.36	313.37	314.55	315.63	314.82	316.5	315.47	316.03	313.33	315.1	316.35	314.96	313.92	315.9	314.32	312.3	313.64	314.6	313.69	316.05
316.57	319.09	316.46	318.6	317.02	316.13	315.67	319.49	318.62	317.97	316.98	316.33	317.45	314.84	316.41	317.33	316.26	320.06	314.6	315.6	319.46	318.84	319.23	318.54	318.18	316.95	317.9	319.03	315.33	316.67	317.21	319.22	317.33	315.28	316.95	315.06	316.06	319.35	315.43	318.25	319.05	317.3	315.94	316.48	317.66	316.28	318.2	318.41	317.86	315.17
313.32	314.38	316.61	312.12	315.67	313.86	316.44	312.77	315.11	316.02	315.13	314.93	314.91	313.1	314.07	315.32	314.51	315.1	315.02	314.11	316.7	314	313.06	314.95	313.83	312.66	316.44	315.56	315.37	313.84	315.17	317.01	313.13	311.97	312.22	314.15	315.01	314.62	312.96	315.7	315.98	315.22	313.07	314.01	313.34	312.62	315.26	316.04	314.24	314.71
313.47	313.63	311.93	313.01	311.57	311.81	313.28	314.47	310.77	311.74	313.43	314.06	310.57	313.01	314.77	315.44	314.01	314.77	315.69	312.64	311.42	313.11	311.74	314.21	315.29	310	314.48	315.37	313.7	313.92	311.48	314.47	314.18	315.5	315.22	313.49	312.56	313.73	313.26	313.23	313.62	310.4	316.21	314.21	312.07	313.2	310.75	313.12	315.13	314.58
300.77	302.45	305.26	305.33	302.35	303.66	306.63	300.6	301.06	303.41	305.36	302.72	305.49	302.69	304.22	303.4	304.3	305.06	304.72	302.76	304.1	303.37	302.48	302.8	304.1	304.61	304.28	304.89	304.01	301.13	302.97	303.27	306.14	301.65	306.68	304.63	303.86	303.16	306.1	304.43	302.38	302.49	304.04	305.31	306.56	305.55	300.88	302.64	306.09	304.37
314.61	317.37	318.99	318.58	317.56	318.45	316.02	316.77	316.02	316.98	315.26	315.72	318.2	314.93	313.67	317.87	318.52	319.13	318.93	319.13	318.73	318.44	318.43	317.96	316.55	318.24	316.33	315.53	317.54	319.78	319.81	317.79	317.3	316.38	318.16	316.74	318.98	317.69	318.04	318.49	317.46	316.92	319.06	317.19	316.7	317.87	319.13	318.14	314.68	317.17
311.94	310.66	313.79	311.18	309.55	312.32	311.98	312.13	315.42	314.26	312.73	314.76	311.47	313.24	311.49	314.05	313.14	311.64	311.54	313.63	311.41	312.07	313.43	312.72	311.39	311.41	309.32	313.29	312.14	310.53	312.23	310.23	311.68	312.53	310.71	314.85	313.83	312.16	314.83	314.05	312.56	313.74	311.89	312.28	312.57	312.16	311.62	312.95	312.27	314.33
316.62	316.6	317.25	318.48	317.09	317.48	319.52	315.19	318.37	318.17	315.6	316.74	315.81	316.85	315.68	317.05	317.25	317.56	320.27	315.13	316.18	317.83	317.62	318.3	316.29	318.48	317.7	318.87	320.06	317.2	314.69	315.75	318.16	316.09	314.28	316.38	317.05	315.79	316.87	318.93	315.69	315.96	319.7	316.72	318.01	316.01	316.75	319.51	318.5	319.2
304.35	306.15	306.57	306.89	303.02	305.44	306.47	305.05	304.18	305.82	304.65	305.56	304.1	305.26	305.84	305.01	306.57	304.68	307.45	306.88	305.48	305.03	304.52	302.84	304.03	304.83	305.29	307.56	302.78	304.66	300.49	304.38	304.43	305.03	306.02	306.61	304.47	308.23	304.74	305.99	304.67	303.29	303.9	303.61	307.78	302.85	306.1	305.39	303.08	307.11
305.84	307.42	305.76	306.04	304.25	304.84	303.72	304.71	304.75	306.24	303.8	305.75	304.12	304.26	304.39	306.49	304.99	305.75	305.81	305.29	304.94	302.88	305.39	304.99	305.4	305.97	303.93	304.69	304.11	304.7	303.19	302.53	304.31	302.65	305.73	304.26	306.06	304.03	303.36	303.12	304.75	305.06	306.76	304.33	303.71	303.71	302.42	305.64	304.65	304.68
315.61	312.01	313.9	312.75	314.14	314.64	311.73	311.19	310.05	314.45	310.69	312.6	311.86	314.52	312.32	312.87	311.65	313.12	311.89	314.86	312.76	314.44	314.7	313.53	314.62	310.36	312.74	311.72	312.99	311.6	312.43	313.5	310.6	313.11	312.71	314.81	311.85	313.12	313.15	315.39	313.51	311.85	310.98	310.47	312.97	312.33	311.44	312.19	313.82	311.28
306.72	306.02	306.24	305.45	304.77	306.35	304.64	306.74	304.3	307.37	306.24	307.77	303.61	305.28	309.15	305.08	304.83	306.01	307.03	304.9	304.05	304.95	306.51	305.54	304.75	305.27	307.09	307.24	302.58	305	303.65	306.51	305.41	304.7	308.58	305.49	304.64	304.59	305.52	303.92	302.67	305.7	303.94	307.93	303.3	306.38	303.91	305.33	306.48	302.97
312.02	312.14	312.41	312.88	312.88	313.43	312.49	313.05	315.02	314.5	312.96	316.54	313.42	313.79	313.76	309.98	311.75	314.34	312.88	315.61	310.44	310.74	313.02	313.29	315.84	313.49	314.4	312.62	310.98	311.79	315.51	313.31	314.29	311.43	314.61	314.75	314.21	314.35	313.24	312.16	313.58	314.33	312.54	312.66	313	315.23	316.37	313.87	313.25	314.19
303.19	300.95	301.32	301.51	298.02	299.96	299.35	301.99	302.35	300.68	301.73	301.06	303.2	302.65	301.66	300.73	299.77	299.77	302.82	300.49	300.07	300.35	299.16	302.56	299.98	296.15	299.97	299.85	299.69	299.02	299.68	301.56	301.25	300.89	301.73	299.94	299.46	302.87	301.85	299.46	302.41	301.22	299.73	299.81	299.58	301.65	299.99	299.29	299.03	298.49
308.29	306.57	306.65	306.05	307.36	306.1	306.25	305.41	304.84	305.99	306	305.69	306.28	306.91	305.96	307.59	307.62	304.93	307.29	305.68	305.73	306.65	306.38	305.91	307.01	308.7	306.27	306.62	307.38	305.79	306.04	304.71	306.51	306.92	306.66	307.79	305.49	304.56	306.99	307.85	307.08	303.94	306.18	305.89	307.27	307.56	304.01	306.87	303.57	306.27
301.4	300.56	298.49	299.59	302.64	302.72	301.05	300.54	304.44	299.12	299.19	302.32	303.59	301.44	299.92	299.87	300.51	300.88	302.22	300.58	305.01	303.23	301.25	303.28	299.83	301.64	300.32	299.79	299.05	301.24	297.95	302.87	303.77	301.45	299.86	300.17	300.68	304.12	301.78	301.87	301.82	299.85	303.44	300.78	300.55	302.22	300.4	300.02	299.66	301.11
324.07	325.58	324.15	325.44	325.16	324.46	324.42	326.92	324.45	324.43	323.07	324.68	323.76	325.14	322.52	325.42	328.01	324.55	323.52	324.88	324.13	325.75	328.4	326.11	324.67	324.27	325.16	326.54	325.52	326.21	323.51	326.58	323.85	324.41	324.68	323.9	325.62	327.85	324.92	326.45	326.48	326.78	322.53	325.89	326.66	325.27	327.23	326.02	326.21	323.74
304.15	305.32	303	306.64	304.28	301.32	304.54	305.97	304.11	303.17	303.39	304.74	303.98	304.52	304.27	306.3	301.34	305.19	303.92	305.22	306.11	307.31	304.11	304.11	304.25	304.7	301.81	302.49	302.33	303.59	304.4	305.28	301.5	304.12	306.07	304.8	306.5	304.72	306.28	304.2	305.38	304.98	303.62	304.66	305.56	304.8	303.87	305.48	302.41	305.54
303.45	301.2	301.88	303.15	303.88	303.55	303.17	303.86	304.57	302.74	303.24	303.64	304.27	305.95	305.73	304.72	301.66	303.5	303.66	304.1	301.79	303.19	303.62	301.23	302.89	302.46	302.05	305.82	303.55	305.25	303.69	301.74	304.2	301.88	303.39	301.1	300.15	303.28	303.73	303.84	302.54	301.96	303.6	300.18	304.55	305.31	303.17	303.84	300.88	302.02
311.52	311.36	316.75	313.99	311.86	316.54	314.29	315.53	316.23	313.76	313.63	313.87	315.84	312.73	313.61	315.09	315.36	312.26	314.76	311.32	313.74	314.33	315.09	313.84	314.3	314.96	313.64	312.66	314.63	312.37	312.82	313.39	314.43	313.12	314.86	313.91	314.68	315.24	311.68	312.3	313.57	314	312.21	313.81	313.09	311.96	314.1	315.04	315.53	311.39
309.99	312.98	310.32	309.07	311.05	309.5	309.28	310.31	308.73	310.73	309.33	309.08	311.07	312.49	308.66	309.9	309.68	311.9	312.2	311.05	311.47	310.2	309.87	310.28	308.38	309.9	311.37	309.25	312.25	310.92	310.23	307.66	311.4	309.45	310.68	307.81	310.56	311.7	310.51	311.77	309.82	310.17	312.65	311.23	309.78	309.08	311.51	311.76	309.59	312.06
310.63	310.38	311.38	308.63	309.56	310.64	311.06	310.6	310.93	310.95	310.33	308.53	309.25	308.06	310.23	308.23	309.34	307.95	311.4	307.74	308.29	311.01	311.96	311.42	310.43	310.29	309.92	310.61	310.72	308.36	309.53	307.98	310.72	308.94	311.47	309.64	310.85	311.44	311.22	308.05	308.79	307.83	308.94	310.27	310.48	311.6	310.33	308.88	308.6	312.83
294.73	294.64	295.71	296	294.41	294.77	296.57	294.63	296.29	296.06	293.31	296.53	295.56	295.4	295.51	293.28	296.31	295.19	295.3	293.99	294.5	296.26	293.32	295.91	297.02	296.38	292.27	294.18	293.34	293.26	295.51	293.91	298.21	296.94	294.28	294.95	296.91	291.17	297.23	295.47	297.05	295.39	292.45	293.92	297.57	294.46	292.59	294.16	296.71	294.96
314.03	314.55	310.47	314.81	313.86	314.37	315.5	310.96	311.64	313.83	314.95	313.73	314.32	312.94	313.64	313.67	312.91	313.84	313.31	313.3	316	314.1	313.16	315.02	315.66	316.97	316.32	312.13	315.76	311.71	314.81	311.41	312.18	311.37	314.48	314.64	313.92	315.68	314.8	312.81	312.52	312.98	312.01	314.65	316.8	313.97	313.83	313.81	312.63	314.57
300.39	303.79	302.93	302.82	303.03	301.31	303.77	300.31	303.99	300.81	304.19	302.58	304.07	302.05	301.68	301.3	301.54	302.88	302.51	302.03	299.82	305.38	304.06	302.51	303.45	301.73	303.72	302.17	302.26	304.18	301.71	303.02	303.46	304.09	304.51	300.48	305.81	301.17	303.73	306	300.87	303.58	302.5	300.59	303.24	302.56	302	301.91	301.33	303.01
315.01	317.36	316	315.94	317.62	315.43	315.96	314.4	316.6	315.94	315.7	315.78	316.84	315.17	315.82	314.18	316.48	315.55	314.97	315.97	313.23	315.13	316.36	313.51	318.34	315.88	318.23	314.85	314.63	314.9	316.57	317.35	318.5	315.11	313.58	313.61	317.73	315.25	315	315.57	316.43	313.57	314.43	313.21	315.12	315.96	316.41	312.53	315.1	317.48
311.73	310.51	313.69	311.04	311.92	311.86	311.83	312.19	312.64	311.61	313.45	310.95	311.16	311.92	310.54	309.19	312.83	308.33	313.4	312.84	311.75	312.4	313.73	313.39	309.7	312.59	312.72	311.31	308.1	310.6	311	310.03	313.22	310.48	310.78	312.33	313.36	313.08	311.11	310.69	313.5	312.46	310.08	311.58	310.49	309.03	312.67	313.15	310.57	310.32
303.23	307.02	303.06	304.67	305.2	303.49	306.9	304.82	303.49	303.07	303.18	305.06	302.03	302.47	306.78	303.91	304.34	306.97	305.63	307.73	305.3	307.51	307.73	304.5	302.84	304.33	303.01	305.96	305.71	304.63	303.94	304.85	304.56	306.59	304.74	301.79	304.8	303.96	304.11	304.9	303.56	302.19	305.02	303.65	303.48	305.16	303.14	305.31	303.38	304.75
312.71	309.92	307.95	307.65	309.19	308.41	311.57	310.22	309.6	309.53	309	310.72	308.41	311.53	310.1	309.49	307.85	309.76	311.12	308.54	308.38	309.32	310.44	311.98	310.86	310.26	309.25	309.43	308.65	309.96	308.5	309.27	307.63	309.62	311.22	309.09	309.37	309.37	310.38	308.63	312.37	309.85	310.7	310.71	309.77	309.91	308.27	306.41	310.34	310
312.1	314.64	313.71	311.32	312.69	311.88	315.58	312.18	313.03	311.24	313.65	310.47	312.92	313.88	311.22	315.23	311.98	312.05	311.8	312.75	312.14	313.33	313.08	312.55	311.27	312.98	310.47	310.57	311.57	313.08	311.89	312.25	312.94	313.56	309.19	311.76	312.05	314.06	311.13	313.73	311.57	313.72	313.33	309.98	313.18	312.74	310.46	313.79	315.7	312.86
293	294.65	294.51	296.32	293.82	293.47	296.39	294.18	297.28	293.72	294.26	295.31	295.23	294.63	295.23	296.36	295.48	296.18	294.3	294.54	292.51	297.13	293.96	295.81	293.72	295.18	293.35	296.96	295.53	294.6	295.59	296.57	294.95	293.35	295.18	295.27	294.83	294.09	295.01	295.22	295.92	296.03	294.95	294.67	295.57	296.06	295.35	295.07	296.88	296.45
327.85	327.43	329.06	324.77	325.34	324.85	326.83	323.83	323.65	322.27	327.87	327.05	326.12	327.88	324.99	324.35	324.85	324.87	326.8	323.53	325.14	323.15	326.33	325.09	325.01	325.92	328.18	327.6	325.89	325.25	327.06	328.31	326.68	326.35	325.61	326.52	323.57	324.46	325.35	324.91	326.51	323.55	326.11	324.15	326.76	326.34	324.26	327.01	326.62	324.51
316.26	316.46	316.12	315.81	318.22	314.44	315.62	314.74	315.68	315.19	316.54	315.3	313.93	316	317.34	317.27	314.39	318.72	316.17	317.67	318.04	313.33	316.27	316.52	316.86	313.73	316.98	315.39	314.8	315.92	316.69	314.07	316.86	315.26	316.87	314.71	318.08	314.46	315.45	314.87	313.92	315.98	317.81	317.18	316.29	315.83	317.74	317.01	315	318.39
313.41	312.65	314.05	312.97	312.91	314.51	314.03	312.31	313.1	312.5	314.41	314.58	311.61	313.87	314.51	312.15	314.37	313.11	313.42	312.45	312.51	311.71	314.17	312.74	313.74	314.43	311.7	312.98	314.01	314.4	315.38	313.56	314.54	314.53	312.68	311.08	312.76	313.67	315.57	314.36	311.62	312.21	314.86	311.86	313.18	312.3	313.41	313.63	313.42	314.71
303.95	300.13	303.63	302.68	304.46	303.15	304.48	304.89	303.71	301.73	301.65	304.32	303.08	304.58	303.3	306.19	302.45	306.22	301.48	301.58	303.72	305.95	303.43	307.22	303.78	301.39	301.42	301.43	304.96	305.29	303.51	303.27	303.74	304.7	302.69	304.65	305.42	303.24	302.45	304.98	301.9	303.33	305.2	304.79	301.85	302.86	303.96	304.94	302.84	303.29
307.71	312.5	309.83	308.65	306.71	310.23	308.37	310.94	310.21	307.03	311.92	308.35	310.94	306.93	307.79	308.51	307.13	309.86	310.66	308.46	307.86	310.65	308.28	308.16	307.97	307.88	311.45	308.82	306.26	307.79	307.16	310.36	310.03	308.78	309.38	308.2	308.82	307.2	308.16	309	309.06	310.39	310.55	307.45	306.46	310.12	307.75	309.46	307.34	308.2
292.3	293.75	296.09	295.43	292.27	295.33	293.45	294.87	294.66	295.38	294.8	295.12	294.17	291.13	292.98	295.6	294.56	295.28	294.58	294.73	296.01	295.89	296.11	297.8	296.13	293.72	294.34	296.35	297.33	294.52	293.73	292.09	295.54	295.11	292.98	292.41	297.86	294.49	295.65	296.59	293.84	293.83	296.26	296.07	294	295.12	294.07	296.05	296.76	291.41
302.4	308.99	305.83	307.05	306.13	306.03	307.21	305.73	304.28	305.46	306.57	308.44	306.37	307.79	304.44	306.71	306.21	306.12	303.85	307.29	306.31	308.11	304.81	306.44	305.85	307.24	305.72	308.36	305.88	307.77	306.75	304.74	304.94	304.16	308.43	305.65	307.52	304.83	306.08	308.47	308.69	306.2	303.96	304.44	305.19	307.03	306.86	305.43	306.3	305.89
318.2	317.91	316.17	318.38	318.29	318.92	318.53	320.21	318.85	318.56	315.74	318.47	319.33	319.13	317.44	317.97	317.59	317.48	317.75	318.33	317.23	319.67	317.38	315.44	316.74	317.46	319.96	318.68	319.59	319.14	319.1	319.48	318.31	317.6	318.33	320.67	319.64	317.79	317.4	316.24	318.32	318.23	319.05	317.67	318.88	320.27	318.42	320.29	318.18	318.52
304.04	300.78	303.08	301.07	299.95	300.81	301.87	305.71	300.92	303.18	303.89	302.11	303.14	302.49	303.94	301.98	298.9	299.91	303.32	300.87	303.3	301.32	302.18	300.52	299.72	301.33	303.81	301.98	302.71	302.33	302.97	301.59	302.69	304.88	303.64	302.26	303.64	301.95	300.23	304.05	301.45	300.47	304.69	304.37	303.2	302.65	302.9	302.28	306.41	302.57
314.44	317.06	316.01	317.84	319.11	318.29	314.99	314.97	316.66	316.6	319.43	317.1	318.43	317.86	319.02	316	317.07	317.87	315.64	315.17	317.49	317.89	315.02	314.56	315.63	318.64	317.59	318.13	319.71	318.92	315.9	317.53	317.7	314.97	316.33	317.87	317.88	316.94	318.02	317.33	316.64	316.22	317.14	317.89	318.23	316.87	318.41	316.88	318.39	317.06
327.97	326.71	330.55	330.4	330.51	332.34	329.48	329.03	328.23	328.41	331.28	328.93	329.01	327.11	329.47	326.06	328.17	328.6	327.57	327.48	327.23	329.21	326.55	326.34	327.79	328.9	325.85	327.25	327.72	328.11	329.11	327.88	331.24	326.71	328.13	326.71	330.48	326.32	330.54	326.27	329.79	328.63	327.93	330.17	330.92	329.37	328.95	328.26	327.28	327.13
313.47	315.16	313.83	315.39	313.19	315.66	314.73	315.86	313.5	311.22	315.25	312.56	315.44	314.75	311.81	315.77	312.33	312.83	311.6	312.37	312.19	310.88	312.63	314	314.18	312.46	315.24	312.56	313.51	312.4	311.92	315.17	313.47	316.02	314.79	316.45	311	311.19	316.18	312.64	314.76	315.9	313.14	314.59	312.58	316.06	312.96	314.8	315.04	313.46
316.36	315.59	312.04	313.81	314.97	310.92	315.1	314.95	312.29	313.38	312.03	314.08	313.98	314.85	315.41	316.88	313.89	315.3	315.23	311.44	315.73	312.5	314.52	314.62	313.22	314.58	313.32	313.94	314.41	314.09	313.82	317.29	314.22	312.29	312.98	313.36	312.54	314.44	313.87	314.09	316.21	312.5	311.39	315.85	313.22	312.85	312.5	311.27	313.7	311.63
301.28	302.5	302.4	301.65	303.22	303.35	301.84	301.86	303.61	302.54	303.01	303.78	304.79	300.81	301.43	302.33	305.17	303.32	302.82	302.84	303.72	301.33	303.1	299.88	302.94	303.83	303.92	301.05	300.83	305.29	302.95	301.48	302.92	301.6	303.77	304.23	302.83	303.09	301.54	300.29	302.33	302.45	301.57	301.63	303.38	302.26	302.74	304.22	302.06	304.31
312.85	314.66	312.22	312.31	312.41	311.41	312.83	311.52	316.05	313.6	313.58	313.15	313.53	309.34	313.21	314.18	312.43	313.98	315.55	312.1	312.62	314.19	315.63	311.28	314.28	313.41	313.72	313.57	313.94	311.7	312.11	312.74	313.06	312.29	313.89	315.34	313.22	314.57	311.88	313.12	313.55	314.3	315.28	314.25	314.7	314.25	313.07	314.36	312.33	309.58
301.64	304.91	303.28	304.23	303.24	302.49	304.26	304.97	304.52	304.34	306.45	304.9	306.11	306.08	303.46	304.54	305.79	305.08	301.89	302.09	304.53	305.51	304.31	302.49	304.96	304.87	304	305.36	302.7	304.52	302.44	304.94	305.44	306.18	303.61	305.18	306.15	306.84	305.18	305.09	303.76	306.44	304.18	302.26	303.41	302.99	303.44	305.98	305.98	305.35
326.37	326.54	330.95	327.94	323.72	328.07	328.57	329.14	328.07	326.18	328.31	326.66	329.6	328.89	329.5	329.28	328.81	327.88	327.86	326.79	329.76	328.47	328.77	328.31	327.96	329.35	328.24	327.26	327.91	330.12	329.54	328.06	328.27	328.22	326.32	328.49	327.94	330.1	328.63	329.2	329.03	327.6	327.26	327.48	329.44	327.9	327.22	326.52	327.27	326.82
303.42	304.63	307.23	303.25	303.63	304.51	303.78	305.27	304.18	300.54	304.55	303.13	304.02	303.6	305.16	303.54	304.3	304.03	304.83	304.23	304.83	304.85	305.88	303.61	304.96	304.41	303.52	304.26	304.17	301.57	303.26	303.08	304.96	304.29	305.4	303.75	306.02	303.51	303.14	305.12	304.87	302.53	306.02	302.74	303.89	304.57	305.7	305.42	303.51	303.9
326.93	328.19	328.11	330.79	330.11	328.28	330.9	328.73	327.88	327.94	324.61	327.73	328.61	328.26	327.81	326.87	326.04	326.13	327.37	328.48	325.69	328.52	327.01	327.63	327.76	327.8	325.06	325.48	326.48	327.69	326.74	328.4	323.91	327.62	327.69	326.87	324.26	328.92	329.05	325.81	327.98	329.76	328.61	327.89	327.03	327.39	327.49	328.34	331.14	326.99
315.64	317.36	313.99	315.22	314.72	311.91	315.73	312.42	313.8	312.01	315.27	314.61	315.74	317.16	315.75	315.73	314.78	311.95	313.56	315.85	313.94	316.03	316.57	316.42	316.76	315.07	315.23	313.98	314.59	316.05	315.67	314.98	313.61	314.24	315.63	315.66	312.04	314.38	314.63	314.47	318.36	317.14	312.86	316.29	314.77	314.9	314.7	314.43	316.43	315.89
316.03	315.92	313.05	313.04	313.07	312.96	314.48	315.82	314.2	316.82	313	315.66	314.11	318.2	314.47	315.73	314.63	314.43	315.73	317.8	315.51	315.25	312.24	316.22	313.41	314.34	317.81	314.41	313.69	313.04	314.92	312.78	316.46	315.12	316.5	315.13	314.52	314.78	314.44	315.27	312.64	312.04	314.55	312.39	314.13	313.22	317.39	312.72	315.15	313.39
313.4	315.61	314.23	312.6	314.91	313.9	313.94	314.39	312.72	313.24	313.58	316.55	314.6	313.88	315.86	314.57	314.86	318.51	314.63	314.05	315.64	315.43	318.1	314.66	317.37	313.68	315.62	312.99	315.99	313.46	311.66	316.77	313.85	315.42	316.43	315.01	316.2	315.24	316.08	314.28	315.76	316.96	312.43	314.54	314.4	317	312.69	316.27	315.72	316.4
294.21	292.65	292.87	293.59	292.55	292.24	291.31	291.03	292.61	293.82	293.95	293.13	294.24	294.01	295.04	295.82	291.63	295.34	294.83	294.56	296.69	294.73	290.93	295.94	292.8	294.96	294.06	295.78	293.54	292.09	297.11	292.43	294.42	292.02	294.63	291.97	291.25	291.43	293.51	293.74	295.51	293.91	293.88	291.54	291.77	294.86	294.14	293.11	293.14	293.65
305.54	305.86	304.37	307.19	306.83	305.73	306.96	307.51	305.26	307.84	304.94	306.7	307.13	306.31	308.08	307.79	304.33	308.47	306.16	307.41	305.53	305.06	307.91	307.59	305.65	304.96	305.42	306.12	307.31	305.4	305.78	304.94	305.27	307.13	308.16	307.04	304.18	307.99	307.25	304.93	306.05	307.91	306.17	305.95	305.92	306.53	305.93	306.27	306.39	303.5
314.19	315.98	315.88	313.43	315.28	313.6	314.02	315.59	312.16	315.32	311.95	315.6	314.32	315.24	313.95	313.4	314.62	313.74	314.78	313.61	311.74	314.57	314.74	314.01	315.67	312.52	315.59	313.79	314.42	313.68	313.64	317.08	314.98	312.38	314.86	313.98	312.43	314.77	313.19	314.82	314.91	314.42	314.76	315.16	313.22	314.89	313.33	314.62	314.37	314.34
304.17	304.25	304.34	305.34	306.79	305.83	304.72	305.14	307.68	302.25	305.15	303.64	306.63	305.36	305.96	307.61	305.83	306.98	305.3	303.03	305.09	305.44	304.7	305.02	307.07	303.01	307.22	303.23	304.52	304.52	307.18	305.57	305.38	305.38	304.28	306.45	304.36	305.52	303.44	305.27	303.05	305.36	305.83	306.19	306.91	307.17	307.01	306.15	305.38	303.31
311	313.05	308.48	311.6	311.48	310.8	313.19	314.64	312.67	314.23	311.95	313.44	312.39	311.67	312.92	311.93	311.11	309.71	311.9	312.17	314.5	311.58	311.75	310.7	313.69	311.65	311.16	313.97	311.56	313.87	311.63	314.77	314.54	312.29	311.77	311.76	310.5	310.84	313.13	310.48	313.36	311.56	312.98	312.26	314.3	315.43	312.08	312.39	314.94	314.12
301.61	300.18	299.79	299.99	299.68	300.09	298.9	300.32	296.86	298.28	299.07	298.89	300.38	300.61	298.83	301.27	299.04	299.55	301.59	301.09	299.82	300.69	300.01	298.55	298.35	298.31	300.19	299.05	300.48	300.63	299.2	299.14	300.16	298.91	299.3	302.36	296.66	301.13	299.39	301.28	299.73	299.9	298.47	298.54	300.54	298.43	299.19	299.54	301.44	300.32
304.21	307.76	307.23	305.07	306.42	306.48	307.73	305.29	306.47	305.17	306.25	306.36	306.62	308.1	305.35	307.71	306.07	304.69	305.61	304.79	307.01	305.69	307.05	306.68	303.87	305.62	305.32	305.44	305.06	306.02	305.54	306.22	306.67	307.51	305.56	308.26	306.77	304.33	305.02	303.29	305.11	307.67	308.67	304.62	303.98	305.92	304.19	306.68	305.89	306.29
299.82	301.91	300.2	302.1	300.38	301.66	298.76	301.86	302.67	301.62	299.98	302.11	301.64	300.35	300.03	302.76	300.69	301.02	299.44	300.8	300.44	304.32	301.91	301.44	301.59	300.83	300.53	301.3	301.21	303.81	300.66	301.37	299.26	302.76	298.09	298.74	301.57	304.36	302.02	302.5	299.39	300.18	301.4	302.86	299.35	300.84	300.46	299.46	303.36	301.22
317.33	313.2	314.08	316.7	316.39	316.02	312.44	315.41	316.03	315.33	317.43	315.68	317.08	317.17	316.74	315.63	317.17	314.55	317.02	317.91	317.01	316.46	317.45	317.84	315.6	312.93	315.94	317.86	317.99	317.33	317.24	311.89	316.24	315.84	313.88	317.41	317.35	316.61	314.82	316.53	317.31	316.24	315.18	315.76	316.21	317.34	315.19	316.37	314.3	315.39
329.24	325.36	327.18	327.3	327.43	327.27	326.28	327.26	326.42	325.6	323.72	325.47	326.88	327.1	328.54	328.26	325.8	329.12	327.15	324.7	325.31	325.79	327.99	327.37	327.06	326.5	326.82	325.83	329.97	326.68	327.62	327.82	325.33	327.6	326.69	329.59	329.3	325.92	327.88	325.95	324.34	327.35	328.6	326.19	326.57	326.72	325.24	326.8	328.53	327.99
309.35	308.82	309	310.22	307.25	309.67	309.72	309.27	307.97	312.36	309.55	310.51	307.91	309.25	309.87	309.75	309.28	308.15	306.67	309.54	305.24	309.53	309.62	309.6	309.07	308.06	311.53	308.09	309.29	310.87	308.55	308.09	309.17	308.36	308.04	308.39	309.77	310.18	309.11	309.95	310.66	310.64	307.46	309.7	308.95	308.7	309.51	307.25	313.44	308.2
300.24	302.92	301.42	301.47	300.95	302.39	301.33	299.68	300.09	301.5	302.4	301.59	302.31	302.38	298.16	300.9	298.55	299.19	298.74	298.4	301.51	302.5	302.28	302.55	301.13	300.71	302.87	303.59	302.33	300.4	300.44	301.2	301.04	299.95	300.36	300.88	300.97	301.86	299	300.92	300.28	300.7	300.18	301.84	300.66	304.51	304.15	300.36	302.47	302.55
310.03	308.7	309.51	307.86	307.98	310.1	312.08	308.93	313.31	312.53	311.32	311.22	310.65	309.28	309.86	312.18	314.13	312.14	310.54	309.28	311.32	312.54	308.87	310.08	312.13	310.17	312.15	312.84	310.23	309.1	308.15	309.81	312.04	311.88	310.78	312.53	311.81	310.12	314.53	309.87	309.34	311.61	311.22	311.2	311.77	312.19	309.61	309.13	312.67	311.77
304.87	304.78	304.44	303.03	307.49	306.56	307.81	304.37	305.44	306.47	304.94	305	304.37	305.85	305.91	305.18	305.15	305.01	304.97	305.96	305.73	307.5	304.92	303.7	304.84	305.33	304.92	304.36	305.01	305.92	305.93	306.37	305.86	306.92	305.06	308.08	308	304.43	305.11	305.76	304.23	307.98	305.39	305.78	305.54	304.58	304.59	303.26	305.79	304.57
303.58	302.11	306.95	303.92	305.67	303.87	305.22	301.28	302.92	303.21	302.32	303.98	302.72	304.57	302.85	301.32	302.68	303.74	301.09	303.39	303.97	301.79	303.69	304.27	302.33	304.05	305.59	302.66	303.62	303.07	304.46	301.68	304.46	301.81	304.48	303.77	304.15	302.83	303.31	302.45	303.15	301.41	300.77	305.18	305.61	305.75	303.44	303.95	303.32	302.74
304.93	303.84	303.65	301.86	303.28	304.57	302.29	300.31	302.71	302.49	300.95	302.58	304.55	303.32	303.11	303.55	301.96	304.17	305	302.14	303.96	302.4	303.24	304.89	303.28	303.95	303.05	303.04	306.32	305.48	303.94	302.2	304.49	301.72	302.77	303.15	303.79	301.39	304.5	303.01	306.12	302.43	302.57	302.33	303.72	304.67	301.52	304.12	301.14	306.3
313.6	312.58	311.89	313.23	311.12	310.82	310.08	310.85	312.32	313.46	308.47	312.52	307.66	314.98	309.26	312.11	313.57	310	310.93	311.64	313.46	313.09	311.41	310.99	311.11	310.63	309.66	312.43	311.19	310.95	310	313.83	310.62	310.94	311	312.31	313.64	309.27	314.36	311.04	313.64	310.2	309.01	311.55	311.47	308.72	311.7	314.01	311.7	311.59
310.96	314.41	311.82	311.85	312.43	313.59	312.42	309	312.59	312.79	311.29	311.82	310.67	314.8	310.19	313.92	312.44	309.21	312.5	309.39	311.15	312.37	311.85	310.81	313.39	311.08	311.29	313.39	312	312.53	311.51	310.3	311.97	310.06	312.6	312.7	313.69	311.62	312.87	312.99	312.59	312.87	310.65	313.66	313.59	311.91	314.62	311.31	310.58	313.62
316.67	313.52	314.3	314.22	314.72	315.02	315.14	314.7	313.48	312.47	313.92	312.66	313.38	315.59	313.31	312.89	313.13	313.27	312.83	312.11	313.89	313.15	314.59	316.14	316.02	313.76	314.15	317.28	314.32	312.73	314.6	315.08	313.94	314.92	314.3	315.42	309.6	316.63	312.03	313.67	312.67	312.99	313.2	313.02	316.12	311.75	313.65	313.69	313.51	312.39
296.34	295.23	292.24	293.46	292.57	295.59	295.53	293.83	292.84	297.29	294.28	292.85	294.02	296.44	294.27	296.93	294.28	295.9	294.74	296.36	296.05	295.68	296.17	293.26	294.26	295.8	295.39	294.55	295.93	293.71	294.12	297.93	295.51	294.7	294.86	292.49	296.15	294.41	294.29	292.89	293.87	295.96	296.48	294.26	292.39	296.15	298.31	293.39	296.03	296.23
318.35	319.21	320.25	317.03	319.12	320.32	321	318.45	319.32	316.85	318.25	319.4	319.26	317.72	319.71	319.45	320.79	317.15	318.01	319.15	319.83	318.35	319.67	320.71	319.65	318.67	316.45	321.29	322.64	318.96	319.38	319.48	319.72	321.28	316.77	318.48	321	318.64	318.11	320.1	318.35	319.21	320.39	319.6	319.16	315.35	317.88	318.96	319.53	319.82
315.17	314	317.8	314.03	318.67	314.8	317.12	315.44	314.53	314.64	316.98	314.05	312.15	317.06	313.7	313.14	313.22	313.96	318.21	316.04	315.44	313.82	315.2	315.09	314.49	313.34	311.93	316.76	313.81	315.35	314.65	315.93	315.51	315.37	314.04	314.53	314.28	314.59	315.39	314.02	317.78	315.61	312.88	312.13	314.8	317.16	313.51	317.34	315.19	314.59
300.77	301.19	300.55	301.69	303.37	298.61	300.91	300.96	301.88	300.29	300.2	302.95	301.66	301.04	302.14	300.07	299.65	301.46	302.91	301.87	298.46	300.41	302.7	302.73	302.82	302.8	301.59	300.34	305.52	301.34	303.33	300.28	301.36	300.7	302.26	301.75	302.38	302.72	301.55	301.77	299.29	299.61	300.31	300.17	298.89	301.85	299.21	297.13	300.82	302.16
305.74	307.16	308.83	305.32	304.71	306.99	306.48	306.44	308.34	305.68	306.05	306.49	308.43	309.74	306	308.32	308.38	308.52	307.23	308.45	309.02	306.14	309.54	306.51	306.92	307.6	307.97	304.78	309.06	308.07	308.63	306.02	308.32	308.91	306.34	304.49	307.41	306.1	309.59	305.67	306.78	306.6	307.13	306.61	304.98	305.48	307.49	305.45	304.61	307.72
306.31	302.97	303.91	303.49	303.89	303.93	303.38	304.6	304.27	300.79	303.2	302.23	305.8	302.71	303.1	302.63	305	304.68	303.17	303.76	301.57	303.96	303.79	301.73	302.39	302.91	303.91	302.7	305.23	304.14	305.46	305.17	305.74	303.47	305.56	302.83	302.34	302.45	303.73	303.16	303.15	303.51	302.46	305.15	303.38	301.08	302.33	305.42	303.99	306.17
308.46	305.53	306.28	304.75	302.93	304.87	303.43	304.6	307.19	302.71	305.61	306.44	304.19	307.15	303.25	307	307.24	304.57	306.13	305	301.9	304.25	305.41	304.72	306.07	302.54	306.11	303.9	302.87	302.42	304.24	302.79	304.96	306	304.47	303.37	304.78	306.16	306.27	305.63	303.34	304.87	306.05	303.93	303.57	303.91	307.12	305.36	303.44	306.7
300.26	301.35	299.92	300.9	301.85	301.21	301.92	298.94	299.36	302.37	302.41	300.61	300.81	302.83	302.94	301.99	303.16	301.36	302.87	300.26	303.66	299.87	300.13	302.25	300.47	300.82	300.77	301.08	300.61	303.07	302.37	304.61	299.59	300.4	301.09	302.7	302.89	302.3	299.45	299.97	301.19	299.34	300.93	303.52	302.11	303.7	298.86	301.63	302.26	298.68
303.53	304	303.13	303.18	303.56	301.12	302.43	300.13	304.99	306.73	300.79	303.21	303.81	304.3	302.98	301.81	304.19	302.8	304.04	303.13	301.99	303.68	304.61	303.35	303.33	303.05	301.37	302.51	302.74	304.92	301.81	304.08	304.14	303.71	302.7	303.85	303.88	304.59	303.85	302.45	305.28	306.09	300.96	304.09	302.5	304.37	304.82	305.09	304.48	304.36
305.42	301.06	304.34	302.31	303.49	302.07	302.96	302.14	303.09	304.09	302.27	301.86	302.98	301.72	304.14	302.1	303.03	302.95	300.31	304.26	301.76	303.59	301.37	302.28	305.47	305.45	303.1	304.6	303.24	303.55	302.66	301.87	303.59	302.3	303.25	301.05	300.53	303.9	301.59	302.56	300.27	303.65	302	301.04	302.49	301.65	302.82	301.62	300.92	304.46
304.79	303.01	305.29	303.87	302.42	303.07	304.01	302.93	301.85	302.42	301.85	301.83	302.88	304.67	302.88	302.79	303.27	303.68	300.53	305.18	301.3	303.8	302.8	305.36	305.16	305.05	303.68	302.9	303.22	303.47	303.83	303.3	300.62	301.72	301.83	304.75	304.67	302.95	305.13	302.88	304.69	300.99	302.16	302.95	304.43	304.06	304.02	304.68	302.46	300.86
304.55	307.01	308.12	305.98	307.34	306.5	306.21	304.44	306.01	307.71	306.72	304.39	306.46	306.17	306.46	306.63	307.37	308.8	307.54	307.86	306.17	305.97	308.58	306.3	306.13	305.27	306.79	306.24	308.29	305.18	307.4	305.07	308.16	304.58	307.38	307.58	305.92	306.58	306.8	303.87	305.66	305.2	307.9	304.42	309.23	307.21	304.47	304.4	306.89	305.55
317.71	318.07	317.35	317.17	315.69	316.09	315.02	316.82	316.77	315.87	317.96	316.73	317.14	317.19	315.74	317.58	317.28	315.74	316.78	316.45	314.64	316.41	315.63	316.97	320.14	315.9	315.77	315.68	317.23	316.83	318.31	314.91	316.89	316.96	318.09	314.39	315.68	316.24	315.36	317.55	315.63	314.98	321.15	315.5	315.79	318.61	317.96	316.53	315.81	320.82
295.64	295.62	294.59	294.38	295.15	294.32	294.71	292.12	296.1	294.29	293.28	296.35	296.06	295.99	295.28	295.52	294.13	294.32	295.09	293.97	295.84	293.5	296.24	292.91	297.39	293.57	295.78	295.1	294.97	295.72	295.31	294.95	297.97	294.36	296.05	292.33	294.68	292.81	294.37	296.31	296.13	293.76	294.01	295.74	294	295.77	293.12	295.73	294.03	294.59
301.8	305.24	302.42	300.92	303.12	303.43	302.98	301.67	304.29	301.95	303.83	303.78	303	300.18	301.04	302.93	303.02	303.21	302.74	300.92	303.34	300.8	302.68	302.7	299.83	304.24	304.19	304.13	302.6	304.8	300.94	304.86	302.96	302.52	304.9	302.39	300.95	303.23	301.72	304.36	301.92	301.98	300.82	301.87	301.67	302.91	302.86	303.44	303.7	302.68
313.27	314.84	315.57	313.12	317.27	313.49	316.14	312.77	310.72	313.42	314.4	314.85	313.65	314.47	313.46	315.24	313.56	314.03	316.22	312.13	312.4	318.91	313.75	312.38	313.63	315.05	313.27	313.4	315.76	313.1	312.82	314.71	316.09	316.24	316.21	312.29	315.34	315.37	315.74	315.17	313.9	316.39	315.24	314.64	315.04	313	314.07	314.6	313.6	313.08
308.57	312.94	311.6	309.34	312.29	310.55	310.64	310.43	311.27	311.5	308.82	310.79	312.73	311.93	309.08	315.08	309.17	311.37	312.49	310.2	310.05	310.32	312.61	311.39	311.07	310.48	312.49	313.07	310.75	309.97	310.89	311.63	310.8	312.53	312.43	309.01	308.59	311.41	310.26	310.94	312.17	310.31	311.51	311.36	309.27	311.44	311.34	312.71	310.67	309.3
315.2	315.96	312.35	313.33	313.5	314.84	314.83	314.61	313.94	315.28	313.14	315.53	312.58	313.01	314.95	313.24	314.18	311.75	313.32	313.93	311.4	313.79	314.89	315.08	313.89	313	314.93	313.13	315.58	312.76	313.92	312.71	315.42	313.95	315.86	313.2	315.74	313.08	313.27	313.34	314.27	311.5	314.86	313.62	313.16	315.18	314.49	314.52	313.6	309.84
305.25	303.96	304.68	305.41	303.43	302.64	305.66	303.96	304.94	306.48	304.58	306.38	304.55	304.66	304.13	306.07	306.01	307.29	306.47	305.03	306.7	303.4	307.28	304.02	303.88	306.21	304.55	307.42	308.16	305.83	305.28	306.97	306.55	305.33	304.98	305.11	304.3	308.01	303.91	305.7	304.4	303.93	306.51	308.05	305.83	305.84	303.79	306.55	306.7	304.75
315.65	313.42	314.68	313.84	314.74	314.06	310.51	314.2	315.21	314.31	312.58	315.05	312.08	316.45	313.97	313.85	311.84	313.53	315.05	315.22	314.29	314.66	315.94	314.29	312.43	315.33	311.46	313.53	315.48	315.1	314.17	317.36	311.82	315.66	314.72	314.52	312.38	315.39	314.06	312.5	313.47	312.58	313.88	312.8	312.58	312.72	312.01	312.12	315.36	311.98
314.99	313.21	312.4	314.06	312.09	311.01	311	313.88	312.33	313.62	313.85	313.14	310.74	312.75	311.32	312.42	313.03	314.65	312.72	313.82	313.11	314.62	310.81	314.93	311.42	313.85	313.09	314.98	312.13	313.08	314.71	312.78	313.56	314.47	311.83	312.37	313.47	312.82	315.18	312.47	312.27	312.39	311.64	311.06	313.2	313.51	313.95	312.56	312.94	314.72
316.5	314.75	317.24	315.69	317.46	317.41	314.1	319.52	318.63	317.44	317.56	316.01	319.57	316.87	315.81	315.91	315.92	316.11	318.72	318.64	316.81	318.78	318.14	316.43	315.85	317.82	319.73	317.92	314.97	314.76	318.77	317	315.85	317.34	317.75	315.92	317.5	316.88	316.73	315.81	317.68	316.66	317.62	316.1	315.91	313.26	315.41	320.09	316.39	318.16
304.4	298.48	298.12	299.69	302.04	300.04	301.82	300.22	302.82	299.43	300.03	299.17	300.57	301.4	298.96	297.69	302.02	299.06	299.08	298.54	300.19	297.78	299.1	300.22	299.53	301.35	298.11	299.82	300.63	297.9	303.09	301.46	297.54	301.03	298.55	301.8	301.29	299.92	299.85	300.61	302.45	299.05	299.87	299.28	300.08	300.63	298.76	301	298.08	301.78
311.91	312.21	312.49	313.23	312.16	312.55	313.79	311.25	311.95	313.34	312.56	313.5	312.81	313.9	313.91	313.65	314.11	314.25	314.47	313.88	310.95	312.76	311.84	314.19	316.03	312.81	313.03	312.74	313.66	313.88	310.58	312.82	311.77	315.09	313.59	312.66	315.31	311.82	312.2	312.1	312.83	312.23	312.13	314.17	313.09	311.61	312.76	314.74	313.28	312.44
317.83	320.26	317.22	317.64	318.89	317.68	318.53	314.48	318.12	317.42	316.26	316.84	318.69	317.36	319.6	317.52	319.45	316.64	317.08	317.55	316.57	319.79	321.25	318.62	318.39	318.45	316.95	319.2	319.99	316.52	320.94	319.76	316.15	321.37	316.73	320.7	318	317.76	319.5	319.67	318.58	318.07	321.15	317.77	321.35	318.37	317.53	318.51	317	318.78
313.42	313.49	312.38	315.31	316.79	313.13	314.17	313.63	316.6	315	313.92	315.18	315.06	315.47	314.9	314.1	314.59	312.1	316.69	315.69	315.09	315.18	313.52	313.86	314.67	314.57	316.72	317.58	317.16	314.45	314.25	313.21	314.4	314.24	315.55	314.75	313.98	314.61	313.21	315.89	315.37	314.63	313.84	316.68	313.85	314.21	313.15	312.99	315.89	312.19
303.77	299.71	300.5	301.74	303.13	300.83	299.92	300.81	300.83	302.31	300.3	300.59	300.49	302.47	299.65	301.3	299.37	300.2	303.65	301.2	301.06	302.58	302.02	301.97	299.14	300.29	301.18	299.74	301.13	300.73	301.14	302.69	301.77	300.45	297.71	302.43	301.7	300.95	300.93	298.9	298.38	300.82	303.79	302.53	299.56	300.51	301.45	300.02	301.2	299.57
304.74	305.11	302.37	306.36	304.72	306.23	301.53	304.6	304.98	304.14	302.89	303.48	304.59	306.23	302.43	303.97	302.17	302.87	303.29	304.72	306.78	304	302.89	303.11	303.71	307.43	303.67	303.33	300.89	305.42	304.43	304.29	303.07	304.86	303.2	306.09	303.46	304.37	304.52	305.33	302.85	303.83	302.95	304.23	301.98	305.53	302.73	303.06	305.25	302.38
317.56	316.42	316.08	317.09	313.09	313.64	314.09	315.38	315.55	317.29	313.42	315.11	313.44	315.96	315.49	318.17	316.62	315.36	319.09	316.96	315.37	316.08	315.13	317.86	317.26	315.33	312.94	317.09	315	316.46	313.99	316.26	318.94	316.68	316.76	314.43	318.6	314.86	318.01	317.8	314.45	316.6	319.55	316.97	316.52	318.08	315.45	315.73	316.85	315.8
306.08	305.43	305.59	302.06	303.92	304.5	304.5	305.77	304.32	306.55	304.56	306.3	305.73	305.83	306.52	304.43	302.59	304.82	305.12	308.29	306.52	302.15	305.01	305.11	305.87	307.69	304.86	305.85	305.18	306.46	303.38	305.36	303.06	307.2	307.03	305.5	305.04	303.19	303.91	306.29	304.76	306.05	301.31	304.43	305.19	302.41	304.37	304.8	306.42	304.86
319.78	317.32	316.18	316.72	319.94	317.3	318.69	320.66	316.86	315.64	316.54	316.05	318.21	318.03	319.98	317.31	318.94	317.57	318.61	317.5	318.45	319.82	318.75	320.67	318.45	317	318.47	318.25	319.74	318.75	317.19	318.66	317.54	317.55	318.39	318.23	317.55	317.02	317.6	319.45	319.72	319.13	317.15	318.37	316.36	316.79	318.33	318.73	317.46	317.42
298.29	296.78	297.78	297.08	297.44	297.01	295.21	296.54	296.28	297.55	299.62	298.56	297.98	296.12	297.66	296.54	297.59	296.69	297.17	297.21	296.67	298.01	297.33	297.53	297.14	295.33	295.99	296.94	297.8	296.71	297.42	298.69	295.92	298.31	297.52	296.93	297.7	295.21	296.8	298.28	295.07	297.58	297.78	297.31	298.91	297.52	296.85	299.4	298.41	297.55
301.62	304.81	304.02	305.74	303.02	302.86	302.29	303.51	306.33	303.12	304.9	303.04	305.46	305.71	303.42	305.79	301.98	304.45	305.42	303.2	302.38	304.69	303.73	303.29	303.78	303.98	305.08	303.56	303.97	304.41	302.66	305.7	302.98	306.29	301.13	302.28	301.96	303.39	302.93	304.34	304.57	301.74	304.81	299.99	305.6	302.09	306.21	302.93	304.18	301.97
302.14	303.81	305.38	305.97	305.07	305.99	305.39	305.92	303.35	306.67	305.02	302.33	307.7	303.87	303.02	302.09	303.1	303.83	303.13	305.53	304.57	302.93	302.98	304.57	303.28	305.3	303.6	305.44	305.26	306.32	303.73	302.15	302.56	304.8	304.07	304	304.86	305.05	305.8	306.25	304.91	303.41	302.92	305.27	304.41	306.02	305.22	304.42	304.3	303.79
314.18	316.81	315.91	317.34	316.63	320.2	317.83	317.11	317.78	316.89	316.82	317.43	319.03	318.33	318.44	316.27	319.35	316.54	318.43	316.67	315.37	316.8	316.02	316.6	314.27	315.08	315.78	316.91	317.28	317.12	316.35	315.67	317.48	315.53	316.06	315.57	313.6	316.33	317.51	315.09	317.88	318.53	318.22	315.63	316.42	316.66	318.15	316.77	317.89	315.72
313.68	313.01	313.57	313.37	313.34	311.91	314.06	312.9	315.31	313.22	313.17	311.54	313.43	313.4	314.26	315.25	313.49	312.08	312.9	312.66	313.68	312.87	312.13	312.19	311.08	313.73	313.78	313.16	311.38	313.91	314.63	312.45	309.78	311.12	314.48	311.61	311.33	314.96	309.02	312.55	315.05	312.65	314.56	312.58	312.15	313.63	312.01	313.18	312.72	313.58
297	295.92	296.83	294.52	296.81	294.54	297.96	296.3	295.67	298.84	296.71	296.42	296.89	297.41	298.23	295.65	297.18	295.1	298.83	295.94	295.58	298.07	296.14	298.04	297.62	294.9	294.85	296.46	296.36	297.43	294.8	298.47	299.23	294.28	296.31	298.24	299.89	298.12	295.75	295.59	296.79	298.83	298.63	296.41	297.16	296.69	297.55	298.3	295.41	300.31
326.35	326.62	323.31	324.48	327.44	326.26	325.06	329.82	323.61	323.35	325.82	323.3	327.53	325.89	324.99	325.21	325.88	324.87	321.88	323.7	325.73	326.92	326.77	324.9	324.65	325.2	324.17	326.13	325.19	324.63	324.05	323.5	326.13	327.52	325	326.37	325.92	326.11	321.15	324.23	329.24	326.88	322.97	324.05	324.19	324.31	326.33	324.51	325.58	326.53
305.82	306.49	308.38	311.37	307.62	306.09	307.88	305.25	307.98	306.51	306.57	308.88	311.6	306.31	305.73	308.05	308.4	308.43	305.37	307.15	309.06	304.53	305.9	309.14	309.87	307.94	307.44	306.44	306.54	307.33	307	305.95	307.66	308.57	308.45	305.77	310.08	307.93	305.44	307.5	307.13	309.6	305.01	305.94	307.76	307.4	309.76	307.83	306.03	310.05
313.42	313.31	312.53	315.52	313.98	313.12	311.96	316.46	314.08	314.91	314.87	313.59	313.26	313.06	312.6	312.21	311.14	314.25	311.04	312.6	311.75	313.61	311.83	314.42	312.32	314.25	313.37	314.9	312.95	311.88	312.07	312.7	313.26	312.72	314.92	313.45	315.99	311.37	313.78	312.57	313.48	309.9	309.1	316.26	310.72	310.93	315.71	314.58	313.54	313.55
310.1	316.28	311.88	312.9	313.26	311.07	312.41	313.95	311.63	311.67	312.41	312.66	314.1	314.57	312.84	312.52	313.37	311.65	313.1	314.01	313.35	310.9	313.85	312.3	309.78	315.48	314.35	313.41	312.36	313.29	312.17	312.55	314.11	314.17	311.74	312.81	311.87	309.69	310.8	312.18	313.46	313.72	312.62	311.72	314.01	309.11	311.79	313.78	309.43	312.88
314.59	313.55	312.99	311.14	314.66	314.87	312.88	312.97	311.48	313.74	314.83	312.79	313.98	311.7	313.28	311.28	311.4	313.59	311.58	313.98	314.57	311.86	311.98	312.44	314.85	313.15	310.24	313.41	312.98	313.04	317.61	313.27	311.6	311.86	316.35	314.45	311.75	312	310.9	313.08	313.46	312.4	315.25	312.37	311.79	312.3	311.92	309.88	311.31	313.18
303.7	305.97	304.68	302.75	302.87	303.29	302.62	303.17	302.56	304.55	302.58	301.28	305.15	304.94	302.78	303.55	302.73	304.97	302.58	303.63	302.75	303.88	302.43	304.51	301.89	304.93	304	301.3	301.43	304.25	305	304.3	305.87	301.88	301.29	304.45	303.92	301.13	303.06	301.95	302.61	303.65	304.04	302.94	302.74	302.24	303.78	303.07	304.58	301.24
328.05	326.99	326.57	327.2	326.52	329.15	327.62	324.89	325.33	328.43	326.12	326.33	327.75	324.66	328.39	329.41	326.43	325.23	325.19	328.8	327.76	323.93	326.38	326.32	327.16	324.28	328.41	328.56	326.67	325.99	326.44	327.72	326.58	326.57	325.95	327.48	326.85	328.32	328.16	328.78	329.81	325.81	328.13	326.95	325.3	326.35	327.04	324.7	325.86	323.98
307.48	308.23	308.36	305.85	309.86	310.99	308.65	308.49	310.19	311.17	310.02	306.9	308.8	306.69	309.04	308.72	309.89	308.18	308.19	310.52	309.78	309.82	308.73	307.91	307.03	306.67	307.91	309.96	310.24	307.43	308.43	309.72	309.68	308.69	310.13	310.01	309.05	306.66	308.31	309.19	307.03	308.57	309.28	306.87	307.98	307.64	307.36	307.38	308.51	310.46
314.42	314.13	309.6	313.6	314.13	313.97	313.12	313.86	311.81	313.85	311.61	311.93	310.3	312.09	313.07	314.74	313.73	314.64	314.79	311.16	310.19	313.52	314.07	309.78	313.46	315.71	313.25	312.06	310.88	310.24	315.49	312.24	315.57	313.18	316.4	313.56	315.01	310.74	313.57	313.28	313.83	314.46	313.91	313.54	311.91	316.68	312.5	313.87	313	312.83
307.05	306.22	305.03	309.06	306.18	306.2	307.81	305.16	305.9	304.36	305.21	305.39	305.2	302.74	305.1	305.74	303.99	305.47	307.14	306.85	305.34	306.01	302.59	306.32	305.47	305.2	303.8	308.34	302.44	306.86	308.15	302.93	304.33	307.62	306.8	303.28	303.83	305.36	302.96	304.06	304.83	304.33	305.29	305.03	306.4	305.44	305.71	307.44	305.63	304.29
304.37	301.52	301.37	300.76	302.15	300.58	298.63	303.37	300.36	300.99	302.72	301.03	297.93	299.91	299.59	300.12	300.6	302.2	302.42	301.58	298.48	299.48	301.47	300.07	301.6	304.35	299.77	300.19	299.93	301.18	300.6	301.42	298.85	299.55	303.74	301.36	303.74	300.75	301.57	301.27	301.51	300.56	299.52	300.56	303.22	301.8	300.24	299.31	303.72	301.03
315.21	312.29	311.76	310.94	312.61	312.95	312.23	313.2	313.14	311.27	315.26	312.12	315.56	312.94	314.33	309.96	312.5	313.2	312.92	311.21	313.32	313.79	310.33	312.42	314.94	310.89	312.19	310.79	312.91	313.29	309.85	313.29	315.22	310.75	313.02	313.91	312.35	313	313.72	312.06	311.75	311.89	311.88	312.66	310.51	313.04	311.49	312.62	313.72	313.05
304.97	303.21	305.69	305.41	304.13	303.85	304.56	302.96	305.77	307.72	305.94	305.36	303.33	304.64	305.66	303.76	305.95	302.95	304.94	306.09	304.27	305.74	302.4	302.77	305.69	301.5	309.16	304.43	304.05	304.45	305.6	303.76	306.71	304.63	306.29	304.05	304.99	305.25	305.38	305.22	305.13	302.75	304.61	304.18	307.02	306.73	303.11	303.98	304.48	305.02
305.07	302.1	302.72	300.31	304.27	300.89	304.13	303.54	305.44	304.66	304.71	303.2	302.96	303.79	304	300.4	302.85	303.17	301.85	304.2	302.23	301.7	304.5	303.91	302.91	301.92	303.97	304.21	302.64	302.97	302.21	305.5	303.37	304.43	303.52	302.81	304.03	302.93	302.45	302.66	303.83	302.35	301.86	301	304.15	302.88	304.48	302.76	303.66	300.65
315.28	313.34	314.1	313.98	314.53	315.24	314.51	315.71	313.49	316.22	316.5	314	315.5	318.14	315.44	318.36	313.62	315.33	314.32	314.72	315.4	315.41	313.99	312.8	316.77	314.92	317.8	315.53	314.69	315.26	317.29	317.58	313.89	314.03	312.8	313.86	314.56	316.74	314.53	313.77	314.89	316.29	313.45	314.47	314.78	317.64	317.4	314.46	312.54	314.91
304.11	305.04	302.96	302	304.23	304.86	302.91	304.09	303.46	305.48	304.49	306.28	304.12	304.79	302.89	305.04	304.96	305	307.1	304.78	305.87	303.88	306.22	302.3	304.72	303.82	305.35	305.31	302.2	304.02	303.09	304.06	304.29	303.85	303.76	302.58	302.15	305.72	305.89	303.98	306.64	301.73	303.37	302.56	304.15	304.5	303.46	305.01	304.55	304.34
299.94	297.46	297.91	296.75	299.18	296.67	297.02	297.05	297.1	297.89	297.17	299.04	294.4	296.4	299.56	295.78	298.22	296.49	296.74	297.37	298.6	295.32	297.89	299.39	297.22	298.12	297.53	298.08	298.68	297.65	298.72	297.37	294.4	295.76	297.65	296.8	297.24	295.59	296.74	297.9	294.31	295.64	296.04	299.33	296.38	296.4	298.94	299.26	294.94	297.78
304.73	302.88	302.08	302.45	303.5	302.43	303.47	304.85	303.44	304.71	301.14	301.82	301.39	303.18	300.55	304	302.73	302.06	301.63	302.49	303.33	304.22	302.99	302.53	304.39	304.89	304.78	303.12	301.99	300.66	303.76	299.93	304.26	301.02	303.18	302.57	303.47	304.09	301.6	302.26	299.89	304.47	305.22	304.06	301.61	302.92	299.4	302.84	302.2	303.69
314.06	315.64	317.3	314.96	313.5	314.07	317.83	316.94	316.73	315.32	314.11	314.22	313.58	314.82	312.41	313.81	317.39	314.56	317.43	317.56	317.04	316.1	316.2	315.81	315.76	315.02	313.54	314.38	316.77	314.93	317.4	313.9	314.75	316.1	316.84	315.1	314.67	317.02	314.48	316.52	314.57	316.26	312.63	310.25	313.05	316.92	312.91	315.69	315.25	313.39
312.31	311.3	313.87	312.76	312.59	314	311.42	313.98	313.8	310.61	314.53	314.16	312.64	314.31	313.47	314.03	312.39	312.9	312.91	312.66	312.31	313.8	312.19	311.96	312.2	313.98	313.77	314.34	313.17	315.27	311.97	312.88	312.41	314.21	312.93	311.6	311.66	312.07	312.92	313.68	311.46	310.82	313.03	310.38	315.01	313.02	312.21	312.69	313.81	312.24
310.3	309.94	311.16	310.99	310.96	309.06	311.47	311.23	308.11	311.78	311.1	312.53	309.64	312.68	311.4	310.58	312.51	312.35	311.11	313.64	310.81	308.06	312.18	313.06	312.12	311.89	310.08	312.13	310.03	309.02	311.82	310	310.94	309.91	312.85	312.51	310.42	311.96	310.65	310.7	309.56	312.16	310.94	311.92	309.36	309.97	310	310.06	308.65	310.05
304.45	304.38	303.92	305.65	303.54	304.76	304.81	305.9	303.89	305.12	304.47	305.6	306.81	303.14	303.29	304.74	305.33	304.27	302.82	301	303.47	304.75	305.19	304.66	304.3	305.19	306.73	306.73	304.55	303.14	305.28	303.11	303.78	302.99	304.9	304.63	304.52	304.52	304.11	305.35	305.21	305.79	303.86	306.5	305.18	303.55	304.7	306.33	305.55	302.33
302.21	298.45	300.54	302.81	299.37	297.72	299.58	301.71	300.63	299.86	302.04	299.71	300.69	300.06	299.39	298.19	300.9	303.53	299.35	302.3	298.07	300.1	300.82	300.42	299.57	301.76	298.82	299.92	298.68	298.31	298.87	299.7	299.14	298.59	298.95	299.81	301.43	298.73	300.46	300.31	301.49	300.56	296.94	297.35	300.09	299.64	298.85	299.78	301.94	300.88
326.2	326.91	326.13	327.95	325.91	329.37	326.25	328.05	328.22	328.17	328.72	326.9	325.43	333.12	329.28	327.75	327.04	326.33	328	328.14	327.08	328.91	328.4	325.86	328.87	329.1	326.43	328.95	327.75	326.96	327.44	329.17	327.46	328.25	326.9	330.49	327.45	326.55	329.39	326.57	329.31	328.75	326.4	328.64	325.22	326.63	326.35	327.64	331.39	327.93
318.34	317.33	318.3	319.24	315.39	316.23	318.64	316.33	317.52	314.67	318.21	316.49	317.54	315.48	317.92	315.7	318.79	318.66	315.37	314.48	316.96	319.53	318	316.25	315.65	314.68	316.02	315.17	314.58	316.98	317.1	315.43	315.97	314.99	314.99	317.83	315.77	315.64	318.61	315.21	317.76	315.81	317.21	317.81	318.84	316.92	315.96	316.66	314.07	315.68
326.95	326.84	325.86	327.45	327.29	327.54	327.69	326.84	326.02	330	330.06	328.98	325.19	326.85	327.7	326.92	327.72	326.64	325.16	328.01	325.59	325.97	327.35	325.4	325.12	324.9	325.64	325.78	326.06	325.94	327.47	322.7	327.8	326.71	325.97	326.98	326.57	325.62	327.24	328.9	324.99	325.49	325.39	328.41	327.98	326.59	327.1	325.98	328.25	327.5
308.94	310.12	313.04	312.75	308.27	312.49	312.47	311.71	310.86	309.46	311.83	311.32	311.17	313.32	312.27	311.81	310.87	311.82	310.12	310.15	310.79	310.4	314.01	312.15	312.56	313.85	310.45	311.48	311.92	311.93	312.25	313.21	310.07	311.14	309.5	313.06	312.31	312	315.31	311.47	311.56	313.15	310.03	312.49	311.9	313.02	312.05	310.21	311.64	310.63
311.79	315.44	315.4	314.46	315.52	313.62	315.68	313.39	316.26	315.5	313.65	314.76	313.57	315.87	315.88	313.2	314.78	316.84	314.52	315.12	313.37	313.51	312.67	314.75	313.9	313.07	314.9	315.2	314.03	316.13	315.03	314.96	316.04	314.6	317.97	316.08	315.17	313.79	318.57	315.03	314.02	313.78	314.64	314.81	312.4	313.4	314.95	316.1	315.24	316.13
302.59	299.65	304.59	305.24	304.52	302.35	303.43	304	305.49	306.36	306.85	305.59	302.98	304.27	303.64	302	304.43	307.07	306.67	302.76	303.84	305.01	304.79	305.33	304.29	304.66	304.53	304.28	301.37	302.42	302.83	303.23	302.73	303.24	303.66	303.56	303.08	305.82	303.3	305.55	302.39	302.75	301.72	305.53	301.96	305.11	301.8	303.24	302.47	304.46
312.2	311.8	312.75	310.14	312.26	310.71	311.5	315.64	311.58	312.38	311.8	312.84	313.84	314.02	311.9	311.59	312.69	313.36	310.56	310.78	314.63	312.36	312.21	310.96	312.89	310.92	311.87	311.97	311.07	313.76	312.46	310.57	310.66	314.9	312.84	313.23	313.7	311.06	314.76	311.04	311.86	311.75	313.01	310.86	310.22	313.57	311.61	311.19	314.04	312.21
312.02	313.96	311.69	313.65	314.43	313.25	315.35	313.96	315.44	312.62	312.98	312.22	311.83	314.03	311.29	313.48	313.83	312.67	312.58	313.95	313.39	311.8	312.81	314.6	311.64	314.53	313.86	313.35	311.75	312.98	316.01	312.37	313.05	314.56	316	314.79	313.42	314.6	316.29	314.16	312.23	313.65	313.66	312.71	311.51	313.13	313.47	314.44	314.1	309.48
329.28	328.85	327.53	330.16	329.86	328.68	327.26	329.17	327.82	327.9	329.03	329.62	327.31	331.65	327.63	326.81	327.98	328.74	327.71	329.22	330.44	330.42	328.7	327.96	327.08	330.12	329.52	328.25	327.11	326.53	330.91	326.53	328.39	328.26	328.19	326.48	328.57	328.34	330.26	329.2	329.52	327.1	331.09	327.73	328.45	326.72	328.85	330.61	327.08	329.5
314.24	313.08	313.66	314.15	315.87	313.5	312.82	314.32	317.98	315.44	316.12	316.38	316.15	314.94	314.07	315.91	314.79	316.97	312.84	314.79	317.13	312.89	314.44	313.48	314.41	314.37	315.88	316.79	313.77	314.17	312.99	317.03	313.46	315.57	313.98	312.51	315.33	315.73	314.31	314.59	315.54	313.59	311.93	315.72	313.41	314.53	313.88	315.69	314.93	316.12
293.37	291.89	291.16	294.57	293.13	294.87	293.82	292.08	292.37	291.87	295.23	293.2	293.09	293.53	292.85	293.46	295.62	294.32	295.7	294.12	295.55	293.62	293.25	293.77	292.28	292.99	294.81	295.51	293.36	295.01	293.4	293.2	296.16	295.76	291.84	293.58	297.9	293.7	296	294.13	292.16	291.33	293.42	292.43	293.66	296.36	297.35	294.81	294.02	293.03
310.67	311.21	309.76	312.64	309.33	310.52	307.21	310.81	309.27	309.25	310.3	310.4	308.6	308.94	307.44	309.18	310.32	306.69	309.73	307.71	307.38	308.41	307.81	309.67	307.08	309.59	307.04	309.67	309.55	312.35	307.37	308.09	307.19	308.25	309.63	308.3	310.57	308.94	308.59	307.98	306.28	309.48	306.48	310.09	306.53	309.79	309.5	308.66	310.27	310.26
319.26	314.87	315.9	316.45	314.64	314.71	316.1	318.35	314.22	314	314.69	314.15	316	314.43	316.18	316.73	314.36	317.25	314.4	315.5	315.27	315.52	318.07	317.22	315.78	317.02	315.48	315.43	316.43	316.42	315.82	315.35	317.91	316.41	318.47	315.96	313.82	315.05	316.46	318.06	316.03	315.52	319.51	316.3	314.85	315.91	317.84	315.01	317.36	312.62
305.93	307.29	306.22	305.12	304.41	304.25	305.38	305.25	306.1	304.4	307.02	305.91	305.17	304.92	304.23	305.72	306.74	304.4	303.9	305.77	303.28	305.96	304.9	304.84	304.85	307.5	305.84	307.6	304.03	306.45	306	304.11	303.98	306.46	307.63	307.04	307.02	304.8	307.29	306.16	304.45	306.99	304.42	306.28	304.36	306.36	306.66	307.22	304.51	303.82
314.62	315.75	315.19	317.28	315.22	315.85	313.96	315.48	314.83	317.43	316.08	313.13	316.98	314.71	313.5	311.06	315.74	314.5	317.03	314.56	313.83	313.99	315.35	315.73	314.55	314.15	313.05	313.04	315.43	316.32	316	314.49	315.71	313.76	315.09	315.79	316.04	316.63	314.36	313.92	313.9	316.77	313.78	312.49	313.74	313.87	315.51	313.05	318.05	316.46
306.36	305.2	304.8	306.51	306.67	304.45	303.77	306.38	305.71	306.57	305.5	303.52	305.26	304.86	307.02	306.13	305.96	303.81	304.09	307.22	303.99	306.99	307.49	303.98	305.74	305.37	307.33	307.49	305.67	305.3	308.52	308.39	306.26	305.03	303.3	306.01	304.82	307.74	306.09	305.35	304.52	306.96	304.88	302.97	304.23	306.19	308.21	305.69	303.94	303.8
304.71	302.3	302.49	306.12	302.68	301.3	305.36	302.46	304.07	303.65	302.95	302.88	306.87	299.29	302.47	304.04	301.41	301.86	302.47	300.93	303.22	305.46	303.92	302.88	303.17	305.32	301.98	301.94	301.37	305.68	303.12	304.52	304.86	302.56	303.17	301.85	301.38	303.8	303.51	303.78	304.46	303.32	304.98	299.69	301.82	302.22	303.15	302.89	301.71	303.44
309.05	310.07	309.65	309.81	310.12	309.84	307.3	308.92	305.42	308.25	307.39	309.11	310.87	308.31	309.09	311.63	305.79	308.35	309.48	307.75	311.71	309.69	310.29	309.95	309.55	306.8	309.35	307.79	308.94	308.6	307.77	308.59	307.94	310.09	308.84	310.67	308.73	309.22	310.54	311.68	308.32	308.45	311.18	309.01	309.58	310.32	307.69	309.42	308.94	311.01
301.56	305.33	303.25	302.77	303.73	304.89	301.84	303.74	304.43	303.67	301.44	303.88	305.25	305.01	303.14	301.18	302.6	301.65	304.27	301.53	303.94	302.88	303.24	304.45	301.41	304.15	304.76	302.6	302.44	304.59	303.37	302.12	304.97	299.86	305.03	302.88	303.86	303.28	302.46	302.99	304.15	300.15	303	301.18	303.54	301.22	306.22	301.37	300.69	306.09
294.42	297.25	295.65	297.09	295.95	297.84	299.74	297.08	298.99	297.28	295.39	297.45	295.72	298.41	297.71	297.78	294.99	294.48	294.37	300.21	294.58	295.11	295.96	297.22	295.85	294.12	297.04	298.89	296.29	296.45	296.8	298.87	297.41	298.01	296.31	297.46	296.36	297.67	296.5	300.07	297.52	297.48	298.76	296.37	298.23	297.73	297.95	294.8	297.71	295.97
312.41	313.65	314.71	315.66	312.7	314.83	314.93	311.1	311.35	313.85	313.45	314.37	311.87	313.55	313.22	313.96	311.26	311.81	314.33	312.62	314.17	315.48	313.92	315.16	312.96	313.75	313.55	311.28	313.34	312.92	314.28	314.41	313.17	311.23	312.13	312.12	311.55	312.93	314.74	313.76	314.02	314.05	311.97	311.79	311.6	313.44	314.28	313.75	310.13	312.72
311.97	313.25	312.62	312.27	314.05	311.96	314.85	312.34	310.18	313.5	314	310.37	313.13	313.88	313.59	314.31	310.28	314.33	314.42	314.81	313.95	312.08	313.15	312.89	313.29	313.55	314.35	313.81	314	312.7	316.46	313.92	314	312.15	314.33	313.83	313.84	313.02	312.54	312.81	314.6	313	309.38	311.46	313.54	313.94	313.07	312.11	312.62	313.5
303.59	303.24	303.08	305.3	303.59	302.96	302.05	305.73	307.99	302.82	303.28	304.1	301.04	303.91	303.11	301.88	299.54	301.93	304.9	304.98	303.55	303.25	301.83	305.36	303.34	301.23	303.15	303.21	303.03	302.58	303.95	306.35	304.9	303.41	303.29	305.44	302.44	303.01	303.44	304.3	303.76	304.14	304.64	302.32	305.04	304.25	303.17	304.39	303.9	303.06
318.78	317.88	318.89	318.58	316.96	316.31	315.73	315.81	317.68	318.38	315.2	317.58	317	319.94	315.03	316.4	319.37	317.02	318.24	315.04	314.93	316.63	317.16	317.02	318.99	318.16	316.93	317.83	316.5	315.78	315.74	317.72	317.58	318.24	318.29	316.56	317.67	317.13	316.24	316.76	316.64	315.37	318.04	316.61	317.83	318.62	316.69	316.19	314.15	313.76
303.38	302.28	306.04	304.51	303.24	304.79	303.6	304.56	303.78	304.56	301.88	304.81	303.94	302.98	301.97	305.79	302.87	306.18	300.71	303.35	303.33	303.92	305.45	304.29	301.86	301.86	303.71	305.61	302.53	302.4	301.99	303.91	304.91	305.93	302.94	302	304.78	305.03	301.69	305.34	303.98	306.33	304.98	303.4	302.82	305.59	303.55	302.66	305.73	303.78
300.78	302.1	301.84	302.36	302.08	302.05	300.43	301.09	299.21	299.26	301.36	301.59	302.5	302.96	299.84	300.55	298.71	299.15	300.8	300.01	300.18	300.46	299.52	303.24	298.97	303.65	300.76	301.21	300.38	299.57	299.34	300.86	303.1	298.8	301.3	300.06	301.55	300.84	300.13	301.88	298.55	300.79	302.27	299.3	301.51	300.43	302.19	301.31	300.06	299.31
311.52	313.41	313.21	313.38	312.75	310.51	312.78	312.57	313.9	313.02	313.85	310.96	313.26	312.53	313.84	314.93	311.87	312.97	312.49	314.42	315.02	313.04	314.09	313.7	311.97	316.07	314.48	313.03	314.1	311.49	316.27	314.03	315.48	312.44	312.85	312.82	311.6	313.84	311.88	313.11	310.43	312.31	313.27	313.84	312.82	315.42	312.92	312.7	312.92	312.11
304.48	303.03	305.13	305.33	302.46	305.51	304.47	305.02	304.82	304.14	302.38	305.14	304.85	304.98	305.13	304.53	304.39	307.4	303.47	304.23	305.89	304.71	301.25	305.8	303.92	304.23	305.28	303.08	305	302.08	304.72	304.91	305.11	305.7	302.47	304.31	303.88	304.5	303.05	301.47	306.28	303.43	304.65	303.97	305.07	303.65	304.09	302.41	304.17	302.89
317.58	317.51	316.06	318.13	318.91	318.11	318.05	318.74	319.77	318.36	319.26	317	319.8	318.28	319.76	316.36	316.6	319.63	318.55	318.19	316.65	318.64	316.72	317.56	318.1	319.36	316.65	319.79	318.38	317.35	319.33	317.96	318.92	317.57	322.32	318.51	320.75	319.27	318.91	320.54	321.22	318.33	317.64	316.63	317.14	318.85	316.47	316.65	318.25	317.26
303.87	303.85	306.39	302.89	303.36	306.24	304.12	304.54	303.25	304.51	303.26	305.53	306.35	303.52	304.33	303.68	302.23	304.14	302.34	303.7	302.62	305.22	303.3	303.62	301.62	305.12	303.44	303.57	305.86	302.53	302.67	305.61	304.51	303.64	303.52	304.02	302.76	304.12	302.67	302.87	304.99	304.7	303.88	304.84	306.27	303.97	305.28	304.25	304.64	303.99
304.83	302.96	303.59	303.49	303.14	300.89	304.31	301.31	304.57	303.96	304.13	303.15	301.21	305.38	305	305.44	301.41	303.43	303.43	303.85	303.37	305.02	304.67	304.19	303.91	303.95	302.67	303.52	303.79	303.53	303.88	302.31	303.03	300.78	303.89	301.43	301.53	303.94	303	304.34	301.64	302.91	304.66	304.17	302.64	301.1	301.51	303.89	304.87	304.78
302.88	303.97	303.96	304.92	302.59	303.31	301.43	303.91	303.32	303.19	306.21	303.13	303.68	302.75	304.29	303.27	301.92	302	303.96	303.63	304.28	305.65	304.96	302.76	305.44	305.14	303.91	306.43	306.01	303.98	304.41	301.34	304.68	303.63	304.84	303.43	303.13	303.83	300.49	304.32	303.02	305.24	303.48	305.8	302.88	305.34	306.14	304.74	303.95	304.89
307.7	310.18	307.99	311.57	308.61	309.01	309.01	307.94	311.05	309.06	310.32	307.93	309.84	309.31	306.79	307.33	306.73	309.82	307.09	310.06	307.58	310.03	309.92	305.04	309.32	309.62	308.23	308.18	310.8	308.74	310.18	307.4	308.75	307.71	310.03	308.99	309.53	309.27	309.93	308.76	307.65	309.62	308.32	311.8	310.28	307.16	309.46	310.38	308.58	308.88
299.65	299.42	302.14	302.42	301.48	298.76	301.48	302.16	303.9	301.67	301.04	302.08	299.27	301.06	301.87	300.3	300.79	301.14	299.15	299.59	301.33	301.06	302.52	303.27	301.43	301.34	300.34	299.89	299.2	300.75	301.59	301.18	300.71	301.12	301.29	300.54	300.81	301.8	299.36	303.01	300.11	300.08	301.52	299.47	301.87	301.38	299.72	298.63	303.37	301.19
312.24	309.49	311.67	313.31	311.86	312.96	311.06	313.1	312.79	313.63	310.28	312.23	312.43	314.41	313.81	314.86	311.44	310.4	311.34	312.9	312.7	313.81	312.31	311.8	309.94	311.57	311.09	310.63	314.17	312.93	314.31	312.86	311.08	312.21	313.69	312.52	313.87	313.47	314.17	312.46	312.68	310.83	314.27	314.62	312.55	314.81	311.32	311.11	314.72	314.15
309.49	313.96	313.72	313.95	313.89	314.3	316.28	313.29	314.76	312.54	312.78	311.37	315.37	312.86	313.43	315.63	315.01	313.07	316.02	313.86	314.22	312.07	313.45	316.3	314.7	312.31	314.8	317.25	315.21	314.98	314.01	313.25	313.23	313.41	312.22	313.61	311.91	311.98	313.94	315.39	313.53	315.99	313.36	316.18	313.2	313.9	312.61	315.43	312.84	313.13
315.46	314.43	317.52	314.39	313.51	312.37	312.83	313.19	315.85	312.82	314.7	311.79	313.98	314	314.59	314.22	312.18	315.35	315.88	316.32	311.88	310.96	313.22	314.41	312.74	313.4	313.37	313.6	311.78	312.82	315.79	314.04	310.87	314.3	314.66	313.91	312.69	313.77	315.19	312.18	314.25	316.17	315.22	316.56	314.01	313.2	312.16	313.57	312.96	311.99
306.4	306.9	306.03	305.25	303.86	307.82	307.75	306.67	309.53	308.91	305.42	307.09	307.32	308.55	306.58	307.76	309.95	310.06	307.54	308.25	306.51	305.4	308.6	308.96	307.56	307.99	308.23	309.19	305.66	305.1	305.14	306.08	307.84	308.05	305.02	308.2	308.58	307.79	306.52	307.95	306.28	304.23	307.4	306.63	308.39	307.97	307.74	307.18	307.4	306.36
303.63	303.23	304.13	303.28	308.45	304.98	304.95	302.68	303.94	303.15	305.69	300.84	305.72	302.82	304.38	303.38	301.81	303.28	304.96	304.39	305.18	302.48	304.54	304.38	304.79	303.53	304.71	304.08	301.99	306.6	302.82	304.56	304.42	305.1	304.9	302.41	304.53	303.81	306.36	307.67	304.86	304.68	306.23	303.53	303.35	305.3	305.23	302.63	304.96	305.67
305.41	306.73	308.96	305.55	306.52	308.95	307.17	306.86	305.47	306.97	307.36	303.5	305.77	305.14	305.41	307.5	304.53	306.23	305.25	306.26	306.03	304.87	305.39	306.56	306.31	307.96	306.93	306.39	307.86	307.08	306.46	309.33	305.52	308.76	309.24	305.24	308.3	306.3	306.28	309.08	308.62	304.85	306.64	306.49	308	307.25	304.24	305.46	308.04	307.14
315.12	314.68	316.05	314.35	313.78	314.8	315.93	315.13	315.64	316.71	314.61	315.73	315.04	314.63	313.02	314.13	313.18	315.14	316.06	315.14	315.31	314.94	313.61	313.21	314.43	314.78	314.97	316.02	315.35	314.45	312.71	313.66	315.95	313.85	314.84	314.36	314.12	314.88	315.54	314.73	315.06	313.76	314.44	315.73	315.61	312.98	316.49	313.67	314.14	313.8
310.35	310.4	309.96	309.78	308.69	309.77	310.38	308.58	309.76	311.83	309.08	308.92	309.22	310.02	311.66	308.39	307.38	307.12	309.43	309.69	312.34	308.6	309.23	309.19	308.97	311.17	309.23	309.4	307.79	306.87	311.14	308.95	310.02	307.5	310.49	308.58	309.15	311.37	310.63	309.07	308.43	306.45	310.37	311.41	308.2	310	310.76	309.22	312.57	310.15
299.64	298.59	298.85	299.85	299.73	299.9	303.43	300.79	300.17	300.8	299.61	300.81	299.23	300.04	300.06	299.76	299.5	298.38	300.38	301.53	300.1	299.16	300.18	300.75	303.17	300.7	299.82	297.92	300.86	298.34	300.44	300.07	300.33	298.82	299.93	300.51	300.58	299.32	296.45	301.61	298.28	300.45	298.23	301.23	298.74	301.99	298.98	301.57	300.57	298.74
298.94	300.93	301.77	297.88	297.98	300.13	302.89	301.74	299.01	298.21	299.92	298.81	301.44	300.56	300.99	301.16	299.45	301.07	301.4	300.63	300.19	300.76	298.15	300.16	298.3	301.07	298.21	299.7	299.93	301.87	300.22	300.27	297.74	301.02	300.11	299.96	299.59	301.42	298.9	297.42	300.78	301.39	297.09	298.78	299.3	299.46	299.18	300.72	299.12	300.18
302.03	300.56	301.52	303.48	302.05	303.21	299.77	302.34	304.4	301.92	302.39	302.51	303.4	302.6	303.68	302.38	303.29	301.68	299.42	300.77	302.17	304.91	304.16	302.17	304.23	303.55	300.49	306.2	302.33	303.39	303	301.39	303.5	302.35	303.18	303.32	301.55	301.42	303.36	302.73	300.25	301.71	302.48	302.12	301.68	302.12	303.88	299.85	301.56	301.62
302.55	301.5	302.5	307.21	302.22	302.79	301.79	302.9	304.63	303.43	303.07	302.56	304.56	301.48	303.65	304.01	301.02	303.09	304.4	302.2	301.48	303.29	302.41	303.78	305.12	304.8	305.13	304.29	305.17	303.59	305.01	301.83	302.34	301.74	300.91	303.23	302.27	303.77	302.22	302.21	302.7	302.2	302.38	303.14	301.76	300.72	303.88	303.98	303.02	302.21
318.65	314.27	316.94	316.28	317.36	315.56	314.19	313.71	316.79	316.72	316.32	315.28	316.61	316.38	318.32	315.94	313.24	315.59	314.68	314.57	316.8	316.52	314.95	316.68	314.98	314.54	313.73	318.13	316.16	317.32	316.48	316.66	317.7	314.7	315.13	317.92	317.34	317.73	316.76	314.24	317.46	314.6	317.83	315	314.94	314.98	315.14	315.01	315.73	313.36
315.76	315.74	317.88	315.96	319.15	318.2	316.2	315.83	317.72	316.39	317.48	316.92	317.25	319.79	319.85	319.52	317.37	316.91	317.88	317.24	318.22	317.61	316.83	318.46	317.46	315.98	314.15	317.31	319.77	318.8	317.92	316.91	317.57	316.66	316.3	317.54	315.64	316.81	316.03	317.48	317.82	315.91	317.27	317.53	316.16	318.69	318.31	315.41	316.54	316.91
293.88	294.87	293.5	296.28	294.72	295.04	295.62	294.81	294.44	297.68	295.13	296.94	294.59	296.21	293.42	297.09	294.34	295.28	294.47	295.16	293.05	295.1	293.28	294.92	296.97	295.31	295.42	297.22	293.18	294.47	295.35	295.89	292.97	297.22	297.35	294.76	297.11	297.33	293.34	297.87	296.26	295.09	294.85	297.65	295.04	295.49	296.14	291.26	294.78	295.75
314.03	315.08	315.22	313.14	312.53	312.38	313.38	312.25	311.31	310.98	314.46	315	314.15	311.15	312.66	314.7	312.78	312.14	314.1	312.03	313.62	313.31	312.7	316.17	313.72	312.89	310.95	311.41	313.65	313.4	311.48	313.01	315.7	316.25	315.49	310.45	314.24	310.32	311.38	315.29	313.54	311.81	313.4	312.08	313.77	313.4	314.36	314.45	314.28	312.31
309.91	309.94	309.98	308.28	309.7	307.65	310.11	308.75	309.62	307.37	310.47	309.24	307.27	308.5	309.05	311.24	309.39	307.66	308.09	310.33	308.86	306.82	307.5	309.06	306.79	307.57	306.92	309.87	309.36	306.92	309.02	309.38	309.61	309.33	309.5	309.61	309.27	307.75	307.22	309.98	310.26	308.71	308.55	309.82	309.22	307.42	308.47	306.9	309.8	310.18
305.51	304.97	304.76	303.55	303.04	303.1	303.07	301.89	302.17	302.91	304.42	304.14	301.91	303.33	301.28	306.15	302.93	303.54	304.15	305.04	303.16	303.71	304.65	301.85	304.04	303.47	302.9	302.6	304.13	303.6	301.58	304.02	303.07	301.82	304.57	304.11	302.12	304.35	301.33	303.87	303.68	300.96	302.67	302.58	302.99	303.3	303.55	304.88	304.88	301.34
315.96	318.71	316.44	314.36	316.69	318.18	317.07	315.93	317.54	316.09	318.18	316.62	317.4	317.31	318	315.61	315.85	316.65	316.87	319.47	316.39	317.13	317.52	314.89	314.74	318.39	312.86	315.84	316.66	316.39	315.47	316.76	315.22	317.81	316.35	316.75	314.51	317.07	317.88	317.26	317.01	316.17	315.67	317.37	316.32	312.87	320.96	315.34	317.91	315.19
306.94	307.84	307.77	306.97	301.15	306.85	308.81	307.12	306.52	306.2	308.75	303.29	305.68	305.37	303.72	304.09	307.15	304.76	306.25	307.49	307.1	306.13	307.82	306.15	306.62	306.09	306.16	307.52	303.44	305.68	305.98	306.51	305.41	306.44	306.67	306.51	307.05	306.37	308.85	303.1	306.92	305.61	306.57	304.23	306.25	304.96	306.05	303.5	304.99	303.65
314.92	316.64	316.56	316.6	316.02	317.47	314.46	318.86	315.22	315.33	315.09	316.15	316.17	314.48	314.05	315.58	317.54	315.86	314.95	315.53	316.12	314.58	313.79	315.01	314.34	316.22	317.03	314.2	318.42	315.68	315.72	314.14	315.32	314.53	315.76	313.9	315.78	315.03	316.54	314.51	314.32	316.86	316.07	314.46	315.59	314.54	312.96	315.32	314.74	316.48
317.52	317.73	322.48	317.89	318.89	319.54	318.37	318.8	320.19	318.63	321.13	317.62	318.11	317.88	318.3	317.41	315.57	318.89	318.43	318.57	319.94	316.68	317.87	318.18	321.46	318.89	320.21	318.92	319.22	319.62	319.06	319.54	317.2	319.97	318.04	315.6	318.66	318.2	317.04	319.67	318.89	318.19	319.35	317.09	318.83	317.38	320.36	319.73	317.75	317.81
327.19	328.94	327.93	327.88	328.43	327.13	327.6	328.78	327.81	328.05	328.11	328.58	328.81	326.57	327.12	327.49	329.28	327.65	328.23	326.54	325.98	327.36	326.24	327.45	331.71	327.44	329.39	325.1	323.77	327.08	329.39	326.3	325.9	328.42	325.93	326.32	329.27	327.05	326.76	325.92	329.99	326.52	327.39	328.86	327.93	327.48	328.1	327.98	328.14	329.13
307.61	304.04	305.12	306.22	309.17	304.83	305.26	306.73	306.85	308.59	304.37	306.38	305.86	308.13	305.24	306.15	306.91	307.33	306.9	308.03	308.71	307.84	306.16	304.2	307.04	306.86	304.22	307.86	306.7	307.64	306.55	305.79	307.47	305.93	306.25	304.05	308.51	307.05	307.23	305.33	305.03	306.33	305.43	304.86	308.32	305.98	304.89	307.63	307.18	306.17
301.9	299.99	301.45	301.57	302.86	304.89	304.95	297.46	301.55	301.17	303.53	303.85	300.7	299.36	302.43	302.87	300.73	301.29	302.63	300.8	300.89	301.85	301.43	300.37	301.07	302.46	300.91	298.97	299.35	300.29	302.96	301.38	302.33	303.97	299.19	302.5	302.1	301.97	299.11	298.96	301.6	302.7	301.25	303.33	302.98	299.26	301.24	300.89	298.4	300.16
319.69	319.35	317.52	319.15	320.69	318.44	319.09	319.79	318.89	317.99	317.17	320.94	320.24	318.08	320.89	315.45	319.17	317.5	320.97	318.66	317.9	321.81	316.88	319.91	320.15	319.79	321.83	319.44	317.67	319.98	318.87	319.54	318.73	316.89	319.15	317.99	320.4	318.62	318.82	318.21	319.77	320.59	316.25	319.01	316.92	318.17	320.15	320.3	318.57	318.77
307.85	305.34	303.68	306.07	305.32	305.02	304.35	304.75	306.14	306.08	306.36	305.53	304.44	309.45	305.23	307.24	306.52	308.83	306.84	306.43	306.76	303.56	306.26	307.62	305.38	305.67	306.54	304.97	306.36	305.76	308.75	306.55	308.53	306.52	305.77	306.9	307	306.35	305.36	307.09	308.09	304.6	306.85	305.17	305.09	307.63	306.38	305.46	305.79	306.46
303.32	306.62	304.89	304.97	307.84	302.15	304.29	302.47	307.31	305.3	304.81	307.32	305.56	304.14	303.98	308.59	305.18	302.64	304.94	306.07	303.41	306.14	303.59	304.03	305.07	301.3	304.29	305.09	302.77	302.76	304.45	302.49	304.92	306.49	302.35	304.26	303.47	306.35	305.4	303.4	307.14	304.92	304.58	304.66	303.85	304.37	303.74	304.17	304.1	303.87
310.34	310.7	309.95	312.33	312.83	311.01	311.5	310.36	311.07	309.26	310.37	311.15	310.4	314.14	312.91	312.27	310.14	311.24	310.23	311.08	309.12	308.09	310.64	310.58	313.59	311.18	312.04	311.55	309.96	312.39	307.21	310.49	310.79	311.69	308.24	310.46	310.05	312.05	310.02	310	312.28	309.91	308.43	313.25	312.2	313.14	311.03	309.54	311.22	308.39
329.05	328.35	325.72	327.64	326.64	327.52	327.16	329.67	328.67	329.88	331.85	331.55	326.95	327.84	328.7	328.68	327.8	325.92	326.86	329.38	327.96	328.17	328.25	326.89	326.97	328.99	329.12	328.48	326.06	325.39	328.25	328.1	328.57	329.04	329.62	328.1	327.39	328.97	328.73	329.63	327.53	329.45	325.92	329.36	327.85	328.21	326.41	328.52	328.07	328.18
302.07	305.27	303.2	303.34	303.16	304.25	305.27	302.11	302.52	304.14	301.33	302.36	301.64	301.19	304.22	302.96	306.47	303.27	303.44	304.1	304.18	303.15	303.47	303.87	301.96	302.72	305.23	304.66	302.48	301.87	303.1	302.22	301.45	304.52	306.07	302.12	304.94	303.4	303.37	302.86	303.31	305.15	303.55	303.66	305.11	304.93	302.37	301.08	302.78	303.05
305.56	302.88	304.99	305.31	305.63	304.73	307.01	302.34	302.26	306.46	305.06	303.83	306.73	305.31	304.52	306.67	302.31	307.11	304.69	301.82	305.2	304.31	304.53	305.7	303.32	305.75	304.65	303.61	307.88	307.97	305.54	304.24	305.11	305.42	302.4	306.47	304.03	306.21	306.28	305.16	305.01	304.04	303.36	303.33	306.83	303.41	306.31	304.63	306.35	305.26
315.46	318.01	316.81	316.1	318.3	318.72	316.51	317.31	315.19	317.62	316.27	315.51	316.38	317.43	318.54	317.32	315.96	319.05	317.45	317.16	320.04	317.55	316.92	316.77	315.45	314.82	315.61	316.68	317.18	315.32	318.39	318	319.51	315.53	316.7	319.05	315.87	318.4	317.4	318.71	316.9	316.64	319.44	319.64	315.86	315.43	317.06	313.99	313.62	317.17
302.19	304.09	302.31	304.15	305.09	304.51	304.29	302.46	305.48	302.36	304.31	305.14	300.91	305.3	305	304.9	304.87	301.71	301.31	302.98	302.12	306.03	305.31	301.63	304.35	301.51	304.41	302.75	302.81	304.57	302.51	303.45	302.82	302.48	305.22	301.76	301.46	303.52	304.33	303.95	300.09	304.1	300.46	303.96	305.09	303.46	302.83	301.85	303.07	303.02
314.68	311.67	312.69	316.38	311.59	314.14	316.97	312.81	312.24	313.05	311.95	312.73	313.11	314.12	314.5	314.65	312.05	315.55	315.69	313.92	312.56	313.76	314.73	314.83	315.48	315.31	313.78	314.39	316.94	312.06	312.69	314.4	314.73	315	312.86	312.71	315.29	313.93	313.15	313.49	313.34	314.58	316.06	315.04	313.62	315.53	312.58	311.85	312.76	312.04
307.28	312	307.57	309.25	309.56	308.47	308.72	308.91	310.83	307.47	308.35	308.63	306.07	309.97	309.19	311.89	308.85	310.01	309.35	307.84	307.59	310.42	309.74	307.75	306.68	310.91	310.28	309.4	307.74	309.15	309.24	312.74	309.18	308.24	308.19	307.86	312.36	308.31	310.24	307.59	308.09	309.39	308.85	308.2	309.74	306.98	308.14	309.83	309.08	308.57
298.49	297.91	298.68	298.07	300.33	300.06	299.97	300.72	300.91	301.62	297.29	299.78	300.05	297.81	299.66	300.21	299.4	298.19	301.04	300.78	300.42	300.92	299.47	298.44	299.44	298.18	299.52	300.01	301.55	301.96	299.78	302.06	300.24	298.28	300.98	299.57	299.82	301.14	300.1	300.32	298.22	301.38	298.6	300.74	300.94	297.75	297.89	300.29	297.48	300.13
305.74	307.11	306	308.23	306.55	305.68	305.49	304.09	304.63	307.76	304.65	306.83	307.32	303.96	305.08	305.92	306.54	305.43	306.72	305.94	307.25	303.83	304.84	306.12	304.57	303.83	303.41	305.71	306.04	304.25	306.16	301.98	305.57	306.2	306.23	306.31	305.23	305.33	303.53	304.76	306.83	306.89	305.18	305.01	306.74	305.49	307.85	306.05	307.32	305.45
301.68	302.34	300.07	299.75	300.78	299.66	301.21	299.34	300.05	301.44	298.67	300.18	299.4	299.48	301.21	299.79	301.34	301.65	301.78	301.09	300.65	298.14	301.03	300.71	301.87	298.32	300.13	297.77	299.51	301.05	298.4	299.48	300.19	299.02	298.51	301.72	300.79	301.12	301.55	296.6	297.72	302.4	300.24	296.62	301.2	298.95	300.37	299.2	299.89	298.9
317.46	317.95	318	318.25	319.05	317.76	318.32	317.58	318.55	317.23	316.46	317.95	318.17	316.14	318.33	318.91	319.62	318.29	317.82	321.73	315.91	318.73	315.77	318.29	315.17	316.9	316.9	318.08	319.05	317.21	320.16	317.7	318	318.71	316.11	319.32	317.82	318.4	320.87	317.57	318.09	318.16	318.86	318.03	316.52	320.84	317.32	316.9	320.61	315.79
303.34	303.78	303.25	304.2	304.94	305.61	302.88	302.67	305.44	303.28	304.99	303.97	303.8	302.61	301.17	303.86	302.62	305.04	302.82	303.48	301.77	303.68	303.77	303.53	304.31	305.85	303.2	302.67	300.8	305.09	303.55	303.15	302.34	301.37	305.55	301.33	300.95	304.45	304.37	304.14	304.5	306.16	299.6	307.02	302.63	301.87	304.8	305.54	302.28	304.95
306.45	307.45	305.61	303.75	303.87	304.08	304.72	306.69	302.75	303.96	303.75	303.54	304.53	302.84	303.29	302.51	304.84	305.06	304.16	304.74	304.41	305.44	304.6	304.26	301.81	304.33	305.17	306.61	304.82	306.38	307.12	305.52	304.01	303.32	302.89	304.22	305.06	304.79	302.5	305.14	305.52	306.18	303.61	306.77	306.35	304.41	305.42	304.06	308.75	305.01
327.28	329.33	331.67	326.64	329.66	327.91	326.46	329.22	327.9	328.48	324.93	329.68	327.92	329.88	329.26	328.53	329	328.77	328.52	330.33	327.39	330.29	327.74	328.72	328.11	328.78	329.9	329.65	327.52	328.26	328.47	328.31	327.26	326.22	329.23	330.63	327.55	328.07	328.58	327.13	328.36	329.15	330.41	330.45	329.52	329.72	326.63	329.3	328.06	326.57
305.2	304.75	304.36	305.24	304.9	301.47	302.78	302.76	298.54	303.23	304.57	302.39	303.16	303.46	303.89	303.72	301.74	302.75	301.05	303.73	305.02	302.77	304.26	304.97	306	305.1	301.85	302.03	302.96	303.35	302.39	302.82	303.1	302.28	300.39	303.88	303.37	303.93	302.07	302.03	302	302.23	302.08	302.43	304.54	301.1	301.33	305.33	302.52	302.54
312.73	313.29	314.68	316.89	314.83	312.59	315.72	313.32	315.51	314.75	315.93	314.23	314.53	315.62	314.88	314.02	315.19	315.09	316.99	313.22	315.68	315.17	315.34	312.92	313.66	312.06	315.63	316.12	312.62	311.71	316.17	314.42	314.74	316.81	316.09	313.46	315.07	314.16	314.49	315.18	315.1	314.04	314.64	317.72	313.86	316.13	316.53	312.81	317.37	315.84
294.61	293.12	295.29	293.16	293.66	294.95	293.78	293.05	296.07	293.33	291.04	293.35	293.78	294.39	294.11	297.37	293.98	296.42	293.13	294.34	293.08	293.35	293.26	293.72	295.09	290.8	292.44	293.45	294.09	291.66	294.05	295.65	292.52	294.11	292.53	292.4	294.32	296.62	293.1	294.44	293.96	291.74	291.87	295.08	291.98	295.67	296.84	295.08	294.14	295.26
318.29	321.82	318.12	320.39	317.89	319.07	318	317.93	320.36	318.63	315.5	322.34	320.43	318.02	317.21	321.22	321.53	318.8	318.82	321.4	317.59	320.45	318.79	318.63	318.81	319.33	319.61	320.65	320.36	317.61	316.28	320.51	318.3	318.96	319.63	317.92	320.56	315.34	319.25	320.63	319.34	317.62	318.54	317.55	320.38	318.09	319.25	318.07	316.8	320.45
313.63	317.14	315.75	317.39	319.25	314.87	315.89	314.53	315.72	316.05	318.43	317.65	316.83	315.99	314.41	317.51	316.4	314.33	316.77	316.44	315.76	313.81	315.24	315.68	316.82	315.01	315.44	314.91	313.71	318.77	314.22	316.21	315.87	316.33	316.32	314.09	317.11	317.73	314.74	317.51	317.07	314.43	313.56	317.52	318.83	316.33	314.34	316.36	315.71	317.13
314.53	315.82	311.25	316.54	314.09	312.37	314.89	312.13	313.03	316.74	314.59	313.05	310.83	314.04	312.85	314.8	312.03	312.46	314.12	314.83	313.43	312.53	312.76	314.47	312.23	313.59	314.59	313.41	312.25	313.68	314.76	317.32	312.18	311.92	314.1	313.5	315.9	313.78	313.45	315.82	312.3	313.17	315.84	314.45	314.84	313.81	313.23	313.02	315.31	312.23
314.17	313.39	315.9	315.64	315.77	313.03	313.1	314	316.07	313.58	312.68	313.91	315.57	314.08	314.28	314.43	313.2	313.22	312.84	315.1	313.07	312.46	313.91	313.69	315.33	313.55	312.69	316	311.64	312.67	313.38	316	314.29	313.49	315.66	313.09	312.77	314.2	313.37	315.15	315.59	315.18	317.09	312.35	313.69	313.37	310.95	316.28	312.19	316.69
320.67	319.53	317.54	321.11	320.09	322.43	319.12	316.93	321.05	320.91	320.41	320.93	319.73	321.48	321.68	321.7	320.21	318.85	320.36	319.4	319.16	321.06	319.93	320.46	320.64	319.16	320.07	318.92	316.92	320.55	318.72	318.53	315.98	318.96	316.6	319.11	317.84	319.08	316.88	319.61	321.03	318.34	320.46	319.21	319.58	317.24	318.61	320.04	321.84	319.72
305.84	304.33	304.18	304.36	302.81	303.89	303.82	304.63	304.28	304.36	305.59	303.51	300.73	303.29	303.39	305.24	304.81	303.3	302.61	303.49	302.12	302.29	304.17	302.55	305.76	304.25	304.02	302.31	303.84	304.67	304.21	303.07	303.13	301.33	303.42	302	302.39	304.15	302.89	303.73	303.15	303.56	307.85	304.13	303.34	304.95	303.59	302.7	302.95	301.58
303.69	302.16	302.81	301.49	298.79	302.02	304.81	306.14	302.99	301.76	304.09	302.37	301.02	303.44	304.49	302.48	300.07	303.11	304.5	299.48	304.26	301.57	301.72	300.26	301.39	305.41	302.07	304.28	302.14	301.04	304.11	300.68	301.56	305.22	300.89	300.46	302.3	303.94	302.61	303.71	304.59	300.01	302.05	301.99	304.12	302.4	303.63	304.2	303.01	303.43
310.91	313.14	311.7	311.67	312.33	312.08	311.55	312.23	312.54	313.73	312.69	310.98	312.65	312.47	313.16	312.39	312.89	311.97	315.01	312.08	310.34	311.37	313.03	310.95	311.17	314.61	311.56	312.49	312.88	311.35	311.09	311.49	315.13	310.6	312.26	313.61	311	314.45	312.27	314.91	310.96	312.1	312.05	313.16	312.11	310.61	311.51	311.4	312.14	311.27
298.86	297.18	295.3	295.17	297.12	296.62	295.34	298.19	297.41	298.01	296.5	299.4	297.1	296.49	296.83	297.02	296.77	297.91	297.51	296.04	299.57	296.68	296.38	297.98	297.84	296.33	296.78	297.1	297.79	299.05	297.82	296.47	299.46	299.26	294.42	296.76	294.43	297.14	297.37	300.56	296.65	295.87	297.79	294.12	295.29	296.26	295.82	297.66	297.21	296.93
303.06	300.52	299.56	302.37	301.15	308	303.68	302.22	302.33	301.34	302.16	301.54	300.11	301.85	304.25	302	301.85	302.22	301.47	300.72	298.3	303.47	303.32	302.53	300.2	302.85	301.73	302.29	300.87	301.6	302.61	301.71	301.3	301.69	303.42	304.37	304.07	301.15	301.38	303.77	303.2	303.09	302.58	303.35	300.16	302.81	303.91	302.7	301.74	304.18
313.67	316.02	317.97	316	315.13	315.14	315.97	315.32	317.08	318.42	317.65	315.62	313.62	317.53	316.98	317.6	320.76	318.48	317.96	317.73	316.66	315.82	318.26	315.92	316.83	315.55	316.57	319.27	315.67	319.59	316.51	315.36	315.54	316.93	315.98	316.66	316.4	314.53	318.68	317.73	315.62	317.64	315.07	317.14	318.85	317.8	316.29	317.47	316.62	316.96
303.85	306.83	306.39	305.2	304.82	307.39	305.44	305.19	306.68	304.49	305.2	305.05	307.01	306.87	304.85	306.97	305.79	304.47	306.11	303.46	305.53	306.22	304.09	305.81	305.2	305.74	308.18	307.39	306.28	305.45	307.09	304.01	307.92	303.48	306.97	305.23	303.75	303.81	307.37	304.8	304.04	304.94	306.37	305.44	304.71	305.91	304.42	306.15	306.87	306.11
301.04	299.69	300.27	303.72	300.76	302.46	299.76	302.15	304.2	300.21	299.2	302.22	301.87	300.95	299.71	301.99	301.16	301.82	301.29	301.35	299.8	301.07	300.32	300.81	300.8	300.05	298.6	301.31	301.74	302.89	302.53	302.63	300.68	301.87	298.46	301.37	300.2	302.2	301.26	301.19	301.33	300.09	300.76	300.41	303.74	297.31	299.17	302.25	302.72	298.82
312.23	314.71	316.51	317.01	316.12	315.71	315.11	315.03	312.43	316.78	317	313.97	318.32	315.98	311.84	313.81	314.26	317.12	314.22	313.55	316.77	312.35	316.78	314.86	315.95	314.88	314.63	316.17	313.1	316.36	315.92	316.95	316.06	316.13	314.07	311.76	316.02	315.53	313.38	313.5	315.39	315.88	313.49	314.11	315.32	312.5	316.07	315.99	313.4	313.94
305.31	303.67	304.07	304.9	301.69	302.96	302.91	304.77	304.31	306.34	304.33	305.07	305.39	304.62	304.45	305.08	304.63	304.82	306.38	304.28	305.45	306.72	302.27	304.18	303.23	302.6	303.92	301.8	304.41	304.44	304.22	303.71	305.78	303.32	305.9	302.75	304.69	303.74	304.58	306.34	304.71	304.65	305.19	303.43	306.94	304.49	303.18	307.19	301.54	303.78
325.56	325.72	329.81	327.62	326.9	326.36	325.51	326.5	328.59	326.53	326.35	327.44	326.59	325.81	329.06	324.41	327.55	327.93	325.86	327.39	325.78	326.61	327.11	328.51	327.89	327.53	327.68	327.37	329.68	326.79	325.06	326.2	327.69	328.1	326.21	329.16	326.52	325.2	327.3	326.7	324.36	324.91	325.36	324.3	326.9	323.43	330.04	325.82	330.79	326.15
317	316.52	316.77	315.92	317.29	316.68	318.63	318.01	317.15	319.9	317.43	320.05	318.07	317.42	318.42	318.32	314.73	317.42	319.72	317.69	317.14	319.92	316.75	317.08	315.58	316.99	316.31	318.89	318.01	318.65	316.44	318.19	316.49	316.43	316.89	318.79	317.38	315.83	313.65	318.15	316.83	315.55	318.58	318.22	318.01	315.26	317.59	319.32	317.93	318.06
324.4	323.27	325.05	327.21	324.05	325.35	324.45	324.2	327.14	322.75	323.44	324.97	323.36	325.44	325.21	326.27	323.5	325.04	325.15	326.73	326.83	324.77	324.7	325.73	322.28	325.41	324.73	325.16	323.06	324.63	324.31	327.67	324.81	321.84	322.4	322.54	324.31	324.37	324.5	325.09	323.62	323.23	324.53	323.25	322.86	326.08	324.62	326.93	323.78	323.46
303.76	304.5	303.75	303.32	301.05	301.77	304.13	303.31	304.03	304.87	302.08	301.9	303.75	302.07	304.85	302.11	302.3	302.51	302.92	305.23	302.97	302.1	303.43	305.17	302.33	303.85	302.74	302.67	303.72	305.29	302.87	304.29	304.7	304.22	302.65	304.97	303.43	302.75	302.66	302.91	300.91	305.03	304.96	301.3	304.53	303.2	300.89	304.5	300.24	301.93
327.39	326.53	325.69	327.75	326.3	327.33	325.29	328.43	328.07	329.26	327.76	328.64	327.03	327.38	327.78	327.7	329.62	326.69	326.99	329.72	327.57	328.24	325.98	328.93	328.14	323.52	326.93	325.13	327.75	329.46	326.76	326.65	329.13	329.19	328.02	332.05	328.52	328.56	324.2	327.51	329.78	328.21	326.48	328.99	328.25	327.1	328.59	326.58	328.77	328.91
311.7	314.42	309.92	311.6	311.79	310.05	310.39	312.03	315.36	312.71	310.97	312.28	312.31	313.35	310.13	310.42	311.43	312.16	313.02	310.9	311.5	313.71	311.5	313.17	311.53	311.68	312.02	311.29	312.68	309.45	312.39	312.14	312.03	312.15	314.49	313.49	312.06	312.41	310.5	311.83	314.2	313.39	312.53	311.95	314.78	312.51	310.79	312.73	307.61	312.26
319.93	319.58	319.35	316.23	322.43	321.04	316.22	319.09	317.63	320.79	317.72	320.47	319.45	317.07	318.73	318.7	317.55	316.4	318.83	319.31	319.48	318.52	318.05	319.71	316.49	319.62	317.18	319.64	319.5	317.4	318.88	316.65	318.34	318.92	317.88	319.92	320.11	319.61	322.08	319.32	316.22	318.93	320.32	321.24	318.34	318.5	318.19	317.23	318.84	316.92
306.52	306.49	308.06	308.51	304.63	307.6	306.2	305.08	307.83	305.39	304.96	307.61	305.49	308.56	306.95	307.01	304.31	305.15	306.06	306.77	305.19	306.6	305.51	305.32	306	306.75	308.76	306.26	309.53	306.45	307.68	308.39	306.45	305.14	306.49	307.99	305.46	305.96	305.42	305.34	304.91	308.59	303.76	306.57	306.44	306.45	308.41	305.26	305.67	305.06
300.56	300.44	300.05	299.11	300.99	300.51	301.04	298.26	299.57	297.79	299	300.58	301.54	301.42	303.64	300.56	300.44	300.29	301.36	299.12	297.81	299.56	299.86	301.72	301.52	297.92	300.28	300.57	299.81	299.38	299.67	301.83	300.42	299.22	298.88	298.71	301.96	299.28	299.62	301.35	298.85	299.83	298.24	302.18	300.58	300.16	300.51	300.61	301.86	300.37
304.76	307.79	304.4	307.58	305.34	307.2	305.76	304.98	304.25	305.45	304.28	307.01	304.77	307.49	306.69	305.17	304.69	303.38	306.79	306.14	306.39	306.01	307.84	307.32	307.77	305.9	304.04	304.42	302.43	306.06	304.55	306.9	304.82	307.3	304.79	305.77	306.04	305.69	305.11	307.23	303.97	305.85	305.74	304.9	305.46	305.7	305.04	305.94	304.06	306.5
309.45	313.55	313.73	310.56	315.21	313.24	311.88	313	314.11	313.61	312.96	312.18	313.7	313.9	311.83	312.07	312.95	312.91	313.09	313.71	312.71	312.32	312.5	313.41	311.71	314.52	312.06	314.97	314.15	313.7	311.54	315.08	312.1	314.41	312.66	312.83	314.34	310.03	316.73	315.98	313.73	312.9	315.12	312.37	312.69	312.52	313.44	314.35	311.87	312.36
313.89	312.96	312.56	309.9	314.52	307.83	312.03	311.84	308.16	311.85	311.52	309.34	310.85	310.39	309.51	311.87	312.19	311.55	311.21	309.09	313.3	311.87	310.65	311.82	311.37	313.19	311.46	313.53	311.89	310.94	312.71	313.45	311.51	310.57	311.96	309.18	310.84	311.28	312.44	313.1	312.03	310.12	311.51	314.3	312.66	309.33	310.27	310.13	311.48	310.31
329.26	327.46	325.45	329.41	327.74	329.42	324.73	329.09	325.18	328.64	327.6	326.03	325.68	328.37	328.35	327.17	328.58	328.61	326.75	328.54	327.3	328.27	328.85	328.23	327.51	324.91	327.21	328.89	328.45	326.74	330.68	327.88	327.19	328.15	327.46	328.19	327.9	327.88	329.38	327.86	329.11	329.79	328.56	328.65	329.4	331.1	325.85	328.92	327.66	330.24
325.14	322.15	325.73	326.12	324.13	325.03	326.97	323.16	328.9	322.78	324.33	323.29	325.62	325.97	326.73	327.78	320.83	325.37	321.83	324.87	323.49	325.8	326.28	326.34	324.02	324.62	324.4	323.21	326.04	323.32	326.08	330.75	328.02	327.11	324.43	325.25	322.48	325.39	324.03	326.04	323.59	324.97	324.42	323.26	324.85	324.15	325.92	324.43	325.69	325.48
314.1	313.39	315.32	311.12	314.82	315.09	311.93	314.85	317.86	313.85	315.29	314.8	316.38	316.77	313.9	315.28	314.68	314.08	311.47	314.14	315.3	310.27	313.69	317.53	313.42	313.51	312.67	315.06	313.78	313.07	312.33	315.24	313.22	315.54	314.56	312.47	314.13	313.1	313.76	314.88	312.07	314.13	313.21	312.83	314	313.45	313.2	313.69	314.66	314.76
299.78	299.61	298.23	302.27	299.67	300.15	299.21	298.44	300.68	300.67	302.69	301.3	302.29	299.45	303.26	302.33	303.3	301.9	301.28	301.82	298.78	298.21	301.62	299.69	298.43	300.09	297.52	299.27	300.1	298.6	301.11	300.54	301.73	301.03	304.55	300.15	298.83	302.22	301.14	299.31	300.65	302.72	299.7	299.61	302.21	298.52	299.31	300.37	300.5	298.63
328.32	326.67	331.49	329.06	327.21	327.25	328.68	328.61	329.94	327.43	326.53	327.88	328.65	327.01	326.09	327.57	326.96	328.08	328.07	327.87	328.36	330.85	329.65	326.7	328.01	326.72	325.37	326.36	330.04	325.98	327.01	329.51	328.92	328.26	328.94	325.78	330.07	326.91	327.82	329.36	332.16	327.08	329.68	329.96	325.61	326.89	327.96	328.56	328.29	326.7
315.68	313.73	315.53	312.44	314.44	313.55	311.66	311.73	312.2	313.26	315.69	312.94	311.96	311.35	310.53	316.61	314.37	316.16	310.95	312.99	313.97	314.4	315.13	315.02	313.57	313.39	313.76	311.71	315.04	312.52	313.12	314.48	313.44	313.7	313.98	315.87	312.7	314.1	313.45	314.44	312.74	313.06	315.2	312.55	315.75	316.26	314.97	313.41	313.67	313.92
325.48	326.7	325.05	322.61	323.01	326.11	321.63	325.86	323.74	324.25	324.85	324.2	324.08	323.52	323.9	326.8	324.39	322.81	325.22	321.97	325.38	323.9	323.62	326.41	327.3	323.88	324.4	323.7	324.36	324.88	323.22	323.55	323.92	325.64	325.59	323.7	324.84	326.4	321.97	325.38	326.37	323.58	324.97	324.16	325.67	325.01	326.3	322.92	325.78	325.08
307.21	305.51	305.31	307.57	304.79	305.29	307.25	306.49	305.94	307.57	307.08	306.31	307.07	304.13	306.45	307.76	306.74	305.47	307.01	307.82	308.48	303.25	303.21	307.96	307.53	303.16	306.61	305.38	307.61	305.58	305.4	305.57	303.71	306.62	304.74	305.26	305.59	307.13	306.93	304.03	302.79	306.93	303.52	306.3	304.46	306.65	307.29	305.64	306.78	306.87
302.48	303.79	304.19	301.84	300.67	302.64	301.52	301.1	303.8	303.07	302.62	302.1	301.02	301.57	301.74	298.04	301.78	306.02	301.84	299.88	301.39	303.92	299.99	301.49	305.27	300.7	303.26	302.84	303.13	302.64	302.61	304.55	302.22	303.21	301.25	301.58	303.64	303.23	300.98	299.5	305.04	302.83	304.65	301.57	299.93	300.93	302.39	302.58	300.49	300.87
313.48	312.86	313.72	314.92	314.24	311.25	313.1	312.52	314.31	311.39	311.72	312.32	315.36	310.99	310.26	312.79	314.29	316.27	311.49	312.55	312.68	313	312.69	312.28	313.18	310.94	313.65	312.57	315.41	315.77	313.57	310.25	311.85	313.45	312.21	314.2	313.84	311.94	312.28	313.72	312.03	315.03	314.06	315.45	312.58	313.9	312.25	312.56	312.75	314.11
310.67	311.33	310.04	310.61	311.23	308.34	307.25	309.37	311.04	310.96	311.88	312.46	313.84	310.02	312.17	309.37	310.43	311.89	311.16	309.48	312.14	308.18	308.94	308.72	309.3	311.19	309.65	312.95	308.68	306.93	310.1	311.57	309.18	310.99	312.19	310.24	311.17	311.22	307.92	309.04	311.75	307.6	308.11	313.75	309.73	311.74	311.15	312.18	309.59	309.64
303.86	304.62	305.35	302.68	306.42	304.21	300.88	306.19	304.75	304.44	305.72	304.18	304.54	304.33	303.28	307.74	306.05	305.55	304.08	303.15	304.11	304.68	305.63	305.02	303.78	304.99	303.53	304.3	304.72	305.61	304.52	307.2	304.82	305.4	305.32	302.92	307.76	305.25	305.85	305.01	302.77	303.43	302.48	305.81	305.3	305.73	304.06	304.64	304.08	303.76
317.42	315.61	315.6	318.61	315.49	319.93	317.78	317.23	319.24	314.67	317.74	316.22	317.04	319.25	315.46	317.47	317.66	317.63	316.52	317.19	318.47	316.62	318.02	317.4	316.78	321	315.94	318.53	317.26	316.88	317.61	316.63	316.56	312.91	318.78	315.2	315.86	314.46	317.33	316.29	316.42	315.64	316.6	316.81	316.03	318.69	315.61	315.15	316.23	314.21
312.78	314.24	312.69	311.11	312.06	313.12	310.73	312.87	313.65	314.01	313.35	312.69	312.05	315.84	311.6	314.19	312.36	310.78	313.42	313.34	312.49	314.01	314.81	312.66	313.51	313.37	311.92	314.06	313.56	313.68	310.65	314.87	315.19	308.68	316.24	313.94	310.86	312.28	312.4	314.55	311.89	312.83	312.26	310.24	310.76	310.17	314.99	314.72	312.4	313.63
300.78	301.84	298.55	301.16	300.23	300.04	301.37	302.12	299.58	300.14	298.88	300.2	299.41	300.75	298.72	297.53	301.46	300.62	301.38	300.28	298.11	300.42	300.39	301.43	299.46	298.44	299.98	300.64	300.16	300.72	298.86	301.78	300.16	298.93	298.01	302.61	297.23	300.35	299.83	299.65	300.82	300.82	299.36	299.1	298.81	302.47	299.27	302.16	300.86	303.73
309.26	306.84	308.49	309.38	308.55	309.49	311.57	307.93	309.4	309.28	309.39	309.46	306.55	308.29	310.14	308.02	309.43	310.16	305.19	306.38	309.95	309.1	308.27	308.7	310.27	308.71	307.88	309.13	307.04	310.4	309.45	307.39	308.96	308.64	310.09	307.79	309.68	307.58	307.01	308.13	309.97	309.35	307.73	308.14	309.42	308.7	310.32	310.91	309.23	308.21
314.35	314.6	313.91	313.83	312.54	313.79	312.36	312.58	314.34	313.85	315.36	311.96	312.88	312.43	313.79	313.16	311.35	313.07	316.46	314.99	315.06	314.55	315.77	313.32	313.94	312.31	314.17	314.01	313.17	312.56	312.81	312.32	313.47	311.49	311.3	314.66	312.31	312.95	313.45	313.55	313.99	310.45	315.67	317.1	311.81	313.2	312.17	313.46	314.93	315.39
318.61	319.83	319.5	317.07	317.81	318.18	319.49	319.6	318.92	317.31	316.01	316.15	318.54	318.68	319.1	319.92	318.59	318.4	317.84	318.58	320.42	316.45	320.19	316.17	318.86	320.35	318.5	317.62	316.59	318.94	320.25	316.42	319.87	315.7	321.84	319.68	319.35	318.14	320.24	318.45	320.66	317.17	319.54	319.6	319.52	320.92	317.34	319.84	320.75	319.73
306.49	304.78	305.06	304.48	305.59	303.54	303.17	302.84	304.68	305.02	306.54	303.93	305.38	303.97	305.01	306.61	303.86	304.83	306.67	304.04	307.18	305.2	306.79	303.88	306.65	303.57	308.64	301.21	303.37	305.93	303.55	302.46	304.98	305.27	303.99	303.13	305.94	303.74	304.19	305.12	303.76	302.97	305.15	305.35	306.03	303.52	304.94	304.08	302.3	306.04
312.76	310.8	310.25	312.89	311.88	312.97	311.59	313.52	311.87	311.67	313.37	313.6	309.48	312.87	311.01	310.67	312.38	312.75	312.54	309.6	312.32	312.54	312.82	313.57	314.28	313.47	313.3	311.16	311.81	312.83	311.87	312.18	312.6	312.38	313.15	311.97	312.96	311.61	312.53	311.82	312.33	311.71	310.35	311.72	310.54	311.49	312.31	310.44	313.05	311.73
302.42	300.67	299.09	298.97	299.24	298.98	300.43	299.46	301.19	299.22	299.66	299.57	301.77	301.3	300.99	298.89	299.18	301.7	301.25	300.48	301.82	302.56	301.46	301.73	298.34	301.59	298.79	300.55	299.57	299.35	301.01	299.29	299.82	300.82	298.86	301.54	300.81	302.52	300.62	298.62	300.05	299.01	299.41	298.02	300.87	301.21	297.84	301.64	299.49	301.83
312.47	313.24	310.1	312.67	313.95	314.3	313.04	313.88	311.8	316.87	313.35	312.44	311	312.66	313.79	311.19	310.44	314.1	315.23	312.31	311.75	313	310.61	313.88	311.26	311.92	311.27	313.95	313.09	313.62	317.01	314.2	310.9	312.33	310.8	311	312.72	312.42	312.33	313.23	314.97	313.13	311.09	310.04	313.06	311.3	312.07	309.85	313.94	311.77
316.69	317.27	316.2	317.02	319.17	317.71	318.21	315.98	317.16	316.3	316.17	316.89	315.33	315.75	317.31	316.4	315.92	316.4	316.41	319.62	317.66	315.77	316.52	316.79	316.09	317.28	316.86	317.74	317.71	314.63	316.34	316.83	314.8	318.09	314.4	315.7	316.55	315.63	316.92	317.64	314.78	316.11	317.77	315.05	313.41	318.57	315.39	316.64	319.82	314.57
315.81	315.01	316.12	314.62	315.74	316.25	311.66	314.56	313.18	315.52	315.95	317.73	314.99	313.24	315.48	314.77	313.41	314.79	317.09	313.02	316.12	313.18	312.06	313.86	314.36	316.27	315.33	315.12	316.23	312.94	316.7	317.67	315.25	313.7	314.32	316.11	313.59	314.07	316.37	315.33	314.24	315.19	313.3	312.51	314.49	314.74	314.22	315.3	315.82	313.23
310.83	307.79	309.47	309.15	309.7	311.61	309.84	308.16	309.83	308.43	308.4	307.78	310.34	309.52	309.93	311.33	309.21	311.35	309.88	308.9	311.19	307.49	309.52	309.99	310.24	309.81	311.63	311.88	308.28	309.79	307.66	308.54	308.08	310.36	311.6	311.95	310.47	305.57	311.63	306.54	309.18	312.08	308.39	308.02	309.92	310.02	308.64	308.32	310.86	312.5
302.25	301.02	304.29	303.55	304.03	304.35	305.32	303.07	303.17	303.24	298.75	304.67	304.02	302.52	302.15	303.54	306.36	304.06	302.22	302.01	304.67	302.97	306.24	305.13	305.35	304.11	305.1	302.92	305.07	306.11	303.41	303.1	303.45	303.68	303.46	304.13	302.72	304.54	304.22	302.14	304.4	304.69	304.38	303.2	304.07	303.33	301.05	302.03	301.99	304.14
314.36	314.13	314.87	316.22	314.77	314.5	316.4	313.66	314.45	312.83	315.15	313.74	314.52	318.04	315.93	314.79	311.21	316.08	313.34	314.92	316.76	315.23	314.25	315.25	315.18	315.82	314.29	315.1	313.26	312.92	316.3	315.49	315.3	313.25	312.98	311.93	315.83	315.53	314.42	317.81	312.77	312.28	316.45	314.57	314.56	315.85	314.25	317.31	314.53	313.05
314.75	314.59	315.15	316.04	316.78	313.36	314.33	316.72	314.33	316.02	317.18	313.96	315.32	316.7	315.9	316.18	316.66	316.38	313.07	315.95	316.21	316.65	317.35	314.9	316.34	317.21	315.77	314.61	316.38	317.51	317.16	316.1	313.61	316.99	313.95	318.24	315.55	312.24	315.53	312.67	316.02	314	315.56	317.15	317.28	316.41	316.03	317.72	314.15	314.85
304.12	302.62	303.7	304.36	304.44	303.19	303.08	304.35	302	304.49	303.75	305.19	304.55	303.97	301.67	302.83	303.31	304.05	302.54	303.61	301.38	303.02	302.26	302.01	303.89	301.75	302.25	302.27	304.78	302.42	301.71	301.42	302.5	302.89	301.94	302.98	305.43	303.76	300.94	303.11	302.38	303.71	303.28	306.81	302.9	303.22	303.21	301.97	303.5	303.46
310.65	312.89	311.88	313.31	311.75	314.4	315.22	312.49	314.33	313.73	309.41	314.35	311.33	311.94	310.69	311.57	310.74	310.4	311.67	310.3	312.4	312.67	310.41	313.2	314.45	313.23	313.32	311.47	313.53	311.8	312.13	314.15	314.54	311.52	309.88	312.88	312.88	313.5	313.93	312.79	310.69	312.02	312.02	314.68	312.72	311.1	312.3	314.03	313.63	312.22
296.52	297.41	296.19	296.52	297.63	295.24	294.65	296.8	296.15	297.18	294.2	293.99	292.85	295.92	294.75	296.19	295.33	297.71	295.75	294.39	295.25	297.82	297.38	293.59	294.21	294.35	296.19	296.65	296.09	294.35	295.33	293.61	297.01	297.23	292.94	295.59	292.5	295.42	296.27	293.26	295.57	297.43	297.06	296.53	296.02	293.35	295.36	293.22	293.64	295.2
318.5	314.87	316.45	316.61	318.91	317.79	316.55	316.94	318.11	316.44	318.44	316.82	316.91	316.12	320.37	316.89	318.41	315.31	316.42	318.35	317.81	316.39	317.82	319.78	320.56	317.91	317.71	317.98	318.15	318.37	314.82	317.21	316.62	318.07	315.52	318.48	317.25	313.74	318.35	316.45	316.5	315.16	317.18	317.57	317.91	319.61	317.92	316.98	315.67	314.42
304.68	304.83	301.89	306.05	305.66	302.3	300.58	302.96	301.32	302.42	303.09	301.98	302.69	303.09	303.29	302.65	302.73	303.93	301.43	303.1	302.78	306.01	304.32	302.23	302.56	301.12	305.15	300.94	302.43	303.35	302.81	302.27	305.03	301.25	301.73	305.81	302.74	302.81	305.45	303.09	304.73	304.95	303.76	302.6	302.85	300.98	304.28	302.98	303.85	302.97
307.86	307.31	306.91	309.67	307.24	306.43	309.11	306.01	308.89	307.08	309.66	305.51	307.63	305.21	306.51	306.23	306.99	304.08	304.27	308.85	306.98	307.72	307.58	305.21	305.88	308.55	306.83	306.7	305.81	304.03	306.75	304.12	305.17	305.34	304.4	307.21	305.87	306.53	306.82	304.36	306.11	307.98	309.14	308.21	305.92	303.99	305.6	304.97	306.67	306.17
316.55	315.87	315.64	312.71	315.56	314.73	315.57	316.73	314.23	316.77	317.78	316.81	315.93	313.73	314.84	318.14	314.98	317.78	315.94	316.93	315.81	317.17	315.17	314.53	318.28	314.14	315.37	313.03	315.99	313.99	316.71	314.67	317.16	313.58	315.19	314.4	316.58	313.77	317.97	318.54	319.06	315.59	315.71	315.13	315.46	316.25	315.06	314.62	315.49	314.59
314.55	310.75	312.16	310.9	314.38	311.73	311.99	312.35	310.52	312.07	312.41	311.3	311.82	310.69	312.7	311.23	312.82	311.4	312.84	315.08	309.74	312.55	312.89	314.06	314.45	312.78	310.72	311.94	312.23	312.16	312.4	310.48	310.03	310.81	312.02	311.8	311.01	310.89	314	314.28	309.32	312.4	312.05	314.63	312.77	314.4	311.54	313.52	310.88	312.05
303	303.06	302.73	299.58	303.79	302.76	302.06	301.6	299.41	301.31	301.41	302.24	300.7	301.92	301.43	303.7	302.19	302.48	300.67	302.82	299.76	299.77	299.36	300.91	300.92	302.95	300.53	302.82	300.2	301.79	300.22	300.06	302.3	300.91	298.5	300.91	301.11	299.74	301.92	299.81	300.55	301.74	301.08	303.39	299.25	301.03	300.65	301.27	299.74	301.2
313.79	314.71	314.52	314.8	310.1	313.57	313.82	315.2	314.96	312.82	311.79	310.59	313.28	313.18	313.02	314.25	313.54	315.13	311.81	314.13	313.53	314.29	313.74	314.64	315.41	313.11	313.87	312.64	312.14	313.99	312.75	315.39	314.24	313.19	314.55	314.65	313.8	314.66	313.53	313.59	313.18	315.41	314.88	313.05	312.03	311.55	310.9	315.94	316.65	314.12
305.8	305.07	306.33	305.19	306.36	303.52	303.79	306.22	306.71	304.8	304.98	305.49	302.94	305.63	303.65	304.4	305.26	305.3	304.37	306.39	304.94	303.54	305.96	304.77	305.51	305.8	306.44	305.34	305.11	304.24	301.87	306.28	304.82	305.85	309.23	304.41	305.51	305.75	305.92	303.39	306.06	304.85	307.28	305.81	306.05	304.87	305.85	306.78	303.16	304.05
314.43	313.37	312.61	314.04	313.46	314.99	314.32	313.22	314.53	312.1	316.62	315.32	311.54	315.71	313.77	316.84	314.36	313.21	314.6	313.67	312.01	313.1	314.2	313.79	313.88	311.55	314.06	312.37	313.56	315.82	313.29	316.5	312.2	314.19	312.17	316.24	313.01	314.45	313.65	313.37	315.64	315.59	314.69	317.87	315.49	315.87	314.74	315.61	314.47	314.34
310.03	307.16	308	308.73	310.46	309.53	310.88	310.43	307.98	309.11	309.93	309.92	309.76	306.98	305.5	308.42	306.76	309.47	310.43	308.05	310.39	309.42	307.04	308.94	307.47	310.18	308.45	310.94	309.78	306.78	307.96	309.2	311.43	311.08	311.66	309.25	307.84	308.15	309.42	310.57	308.35	308.43	307.23	306.93	308	308.79	305.88	308.86	310.01	310.24
313.06	315.44	312.37	312.7	312.74	313.62	312.5	315.24	315.05	315.2	313.76	314.29	315.63	313.04	313.67	314.02	316.17	312.8	312.52	314.53	313.38	313.64	314.1	311.6	311.37	314.37	316.25	313.74	313.82	317.11	312.78	314.36	314.35	313.9	313.88	311.89	315.88	311.64	312.29	315.12	314.74	314.51	313.6	313.23	312.25	314.1	313.96	314.81	314.64	313.43
306.51	306.27	303.79	304.27	304.57	307.06	307.29	305.82	305.94	305.54	306.38	308.11	305.99	307.61	303.81	306.07	306.36	305.86	305.59	306.56	306.13	306.79	308.33	308.38	307.41	307.35	308.27	305.58	305.25	305.59	307.17	306.78	305.82	305.88	307.75	305.72	304.88	306.53	306.96	303.96	306.11	304.1	308.32	307.5	305.24	305.85	307.21	306.38	305.21	307.89
311.26	310.46	310.47	310.45	309.45	311.47	310.4	312.88	309.99	310.9	313.41	309.68	310.49	310.92	308.53	309.92	310.34	311.91	312.55	309.69	310.7	312.21	311.02	309.02	310.32	309.93	310.05	313.61	311.02	309.31	310.11	310.04	310.38	312.09	308.68	309.04	308.95	308.37	310.4	312	312.04	306.35	312.14	309.83	311.08	311.7	312.05	309.42	312.27	311.51
312.43	309.1	311.89	309.77	311.75	310.15	310.39	310.42	309.03	314.41	310.43	311.42	311.89	312.4	311.18	309.38	310.17	309.83	309.91	312.42	312.31	310.97	311.56	311.4	309.53	310.62	308.36	310.94	310.23	312.18	310.25	310.8	311.54	310.15	310.14	310.5	310.35	312	309.3	311.61	313.9	314.35	311.31	311.57	308.61	313.53	311.19	310.74	310.44	307.92
308.02	309.52	308.04	306.49	307.38	309.96	305.04	306.75	304.49	305.32	306.45	304.81	305.85	305.6	307.01	306.2	308.62	304.73	305.94	306.76	307.9	307.7	307.04	303.5	306.73	306.91	305.78	305.26	305.38	306.14	306.64	305.59	305.86	306.29	304.8	307.54	305.42	305.5	308.5	306.35	304.98	304.37	305.22	307.06	305.13	306.06	307.84	307.89	307.9	304.52
301.34	304.67	301.66	301.6	301.78	300.32	300.03	303.55	305.7	302.06	299.43	303.81	301.19	300.54	303.88	304.88	303.57	304.14	299.31	300.87	301.43	303.16	300.94	304.34	302.5	303.18	302.45	302.64	303.31	303.05	302.75	300.36	299.33	302.65	303.27	303.2	303.53	299.97	302.75	304.54	303.09	301.16	302.33	302.21	302.82	302.21	302.7	302.97	301.19	302.09
303.4	305.51	307.81	307.79	307	303.48	305.24	302.87	306.16	302.94	303.1	303.11	302.39	303.27	304.53	305.48	304.02	304.74	304.66	306.38	306.31	307.26	307.15	303.05	305.37	305.16	304.15	303.81	304.56	306.79	303.69	304.53	306.73	301.84	304.87	303.39	306.78	304.76	303.5	305.65	303.52	302.58	305.59	302.84	303.65	303.66	304.82	304.78	302.12	303.84
305.69	308.04	305.64	305.54	305.93	306.57	308.47	307.98	306.57	304.99	306.41	304.65	303.85	306.67	303.53	305.76	305.65	307.73	303.87	305.21	306.24	305.02	307.36	304.56	304.59	306.28	305.49	303.45	305.1	305.56	306.17	306.12	303.78	305.4	305.31	305.83	304.34	305.62	304.35	304.41	304.19	305.73	303.66	306.71	306.53	306.24	306.2	306.83	306.29	303.89
304.08	305.56	304.8	304.25	304.7	305.81	304.78	305.12	304.42	303.54	303.45	302.64	305.25	303.8	304.28	303.83	300.96	304.53	302.04	302.54	303.88	303.02	306.22	301.08	303.83	303.34	306.18	303.49	303.36	305.29	304.57	305.73	303.24	302.6	303.32	304.77	301.06	303.4	306.28	303.31	302.32	303.91	303.86	304.33	305.32	304.16	304.94	303.53	303.49	302.86
320.45	319.32	317.51	319.27	321.05	322.07	319.3	319.42	319.37	318.58	320.26	320.6	319.12	318.98	320.52	321.69	319.44	319.44	319.02	318.15	320.13	319.24	317.79	320.48	321.06	319.15	316.36	321.31	321.6	319.81	321.95	320.02	321.06	319.99	319.4	318.69	317.79	317.25	321.04	320.64	323.02	320.86	318.31	318.07	319.56	318.99	318.72	315.59	320.52	319.26
316.1	316.74	315.26	312.9	317.42	316.61	313.54	316.25	314.13	316.5	318.65	315.33	316.25	316.8	317.47	314.48	312.71	316.12	315.19	314.07	314.1	315.07	319.01	315.86	314.06	315.81	315.02	316.06	315.01	315.46	317.88	316.34	316.44	317.02	314.6	315.98	315.88	317.62	317.89	316.18	314.79	313.34	316.97	314.71	317.73	312.93	316.36	316.49	316.53	315.73
324.38	324.06	325.65	324.8	325.13	325.52	324.57	324.57	326.23	325.76	322.91	323.29	324.12	328.46	325.5	324.19	323.91	327.12	323.14	324.24	324.15	324.75	323.89	325.52	324.03	324.52	324.02	326.71	325.57	324.19	325.78	325.47	324.62	323.45	326.86	325.47	324.95	325.22	326.85	323.59	327.1	327.03	324.05	323.61	324.45	325.72	326.67	329.63	322.98	324.68
301.81	299.88	302.15	303.21	301.83	299.87	299.68	299.17	300.35	301.31	301.8	301.6	301.25	302.13	299.32	298.42	300.18	299.85	302.13	300.09	299.66	299.53	300.49	301.97	301.89	301.14	301.09	302.84	299.85	299.14	301.5	300.38	305.03	301.46	302.07	302.12	300.2	298.96	299.49	300.1	301.49	300.97	301.91	301.18	300.75	303.63	301.1	301.74	300	301.92
318.77	318.1	317.83	319.3	318.05	319.95	316.88	320.87	317.65	317.57	317.69	318.79	316.77	318.97	320.46	318.34	317.13	318.1	318.32	321.02	317.58	317.09	316.67	317.45	317.66	321.76	320.94	318.13	319.77	318.58	318.21	316.84	319.55	314.98	318.75	320.06	319.79	318.54	318.56	318.37	320.28	320.11	318.09	317.12	318.33	319.04	320.38	319.54	319.82	320.39
308.05	304.94	305.8	302.83	304.58	302.73	302.6	302.99	303.83	302.25	304.98	301.73	305.95	302.63	304.26	305.57	301.8	302.97	304.72	301.74	303.14	301.16	303.31	304.12	303.06	303.38	304.67	304.31	305.92	305.73	303.71	305.79	304.11	302.92	304.91	304.74	304.3	303.54	303.85	302.62	305.22	304.84	302.81	303.36	302.84	304.82	301.86	305.68	305.71	304.66
304.71	300.16	305.09	302.24	300.91	301.84	304.55	303.09	302.93	302.09	301.84	301.49	299.24	302.77	301.52	300.71	303	300.9	301.28	299.45	302.77	301.7	301.95	301.29	302.83	300.31	301.24	301.94	300.06	300.87	300.67	302.05	303.69	300.47	301.48	300.81	302.68	300.87	300.42	302.66	303.34	300.95	300.95	304.94	302.79	299.73	305.47	300.64	301.84	300.99
305.12	302.37	303.51	304.26	305.56	302.78	304.9	304.97	301.54	302.72	302.37	304.26	302.71	303.44	305.34	302.82	304.9	302.65	305.81	303.76	304.05	303.24	303.42	304.19	303.37	304.2	304.37	301.67	302.25	303.46	303.76	303.45	303.07	304.18	304.34	302.45	307.56	303.85	302.47	304.42	303.47	304.12	303.03	304.13	302.92	300.78	303.26	304.08	302.1	301.47
318.33	316.9	318.62	318.51	316.55	316.46	315.41	317.68	317.59	316.45	315.61	318.38	317.52	319.14	317.78	318.08	318.37	316.14	315.04	315.49	317.65	315.85	316.63	319	313.41	316	314.75	317.01	316.09	317.67	316.78	316.31	317.63	317.25	317.2	316.44	315.33	316.68	320.92	316.78	317.36	316.78	317.87	314.87	316.16	318.44	317.34	317.16	318.57	317.53
310.24	309.14	311.29	308.25	308.93	309.39	310.08	309.62	308.92	312.44	312.05	311.18	311.14	309.62	310.62	310.76	311.7	311.3	312.89	308.87	313.29	312.56	309.41	314.89	310.14	310.04	311.27	312.17	310.95	311.62	311.5	314.14	310.61	309.32	311.02	311.09	312.3	307.85	309.16	311.12	312.06	310.84	311.16	311.98	310.21	310.34	311.58	309.54	313.78	310.97
299.69	301.06	299.4	302.26	302.78	296.99	301.85	299.47	299.85	298.46	299.55	300.71	298.11	299.89	297.97	301.52	300.54	300.28	300.68	298.1	298.16	300.76	301.38	297.06	299.09	299.12	298.87	300.72	299.81	301.44	297.36	295.96	300.6	297.65	299.18	298.79	300.44	300.82	299.12	302.43	299.91	300.01	300.65	299.42	300.56	300.88	301.35	301.85	301.05	301.74
305.91	307.09	309.22	306	306.17	306.81	304.72	304.45	305.83	307.32	306.44	306.81	307.16	306.83	307.04	306.23	306.73	306.77	306.43	304.36	305.21	305.58	304.54	308.33	306.13	308.52	305.27	310.06	306.59	305.76	304.57	306.67	307.97	307.02	306.44	305.16	307.12	303.09	307.7	306.29	305.26	305.36	309.44	307.03	308.36	307.71	307.17	306.49	306.21	308.24
305.29	304.64	304.01	305.21	305.4	306.07	303.75	306.32	302.65	304.76	302.07	303.73	303.87	305.28	304.04	304.98	304.54	306.2	306.1	302.07	304.74	305.18	305.09	303.75	304.44	305	302.43	305.92	303.43	302.13	305.12	304.15	304.83	304.54	306.07	305.06	305.45	305.2	306.2	303.58	303.26	302.12	301.09	304.41	302.84	304.16	304	305.65	303.75	304.91
313.64	312.61	314.06	312.83	314.95	311.91	314.58	311.99	312.91	315.56	312.68	316.32	314.86	313.61	314.18	313.22	313.71	314.47	312.18	313.8	311.64	312.53	315.67	314.62	314.64	314.97	312.92	314.03	313.43	314.33	313	314.75	314.71	315.37	313.5	314.55	312.14	312.45	314.21	314.99	315.17	312.6	314.14	315.5	314.16	314.64	315.19	315.4	314.79	318.28
308.58	308.65	309.4	312.1	308.23	312	307.46	309.42	310.31	310.17	310.73	307.82	308.15	309.91	308.39	309.35	311.75	307.07	310.37	307.22	311.15	309.18	309.14	308.93	309.51	308.64	308.34	306.43	308.78	307.97	307.88	310.66	310.05	311.49	311.18	309.51	308.81	312.1	309.15	308.68	308.19	309.53	310.34	310.94	311.41	310.04	309.46	311.88	306.83	306.92
315.89	316.43	314.53	317.4	317.33	316.08	315.86	315.71	313.89	318.72	316.98	313.56	315.4	316.79	318.48	314.93	317.13	318.27	315.62	317.34	317.41	314.02	315.96	319.2	317.39	314.94	316.22	315.69	314.67	315.9	316.52	318.43	315.85	315.18	315.04	318.61	314.09	315.86	316.97	316.22	318.22	318.68	317.86	316.2	316.95	316.81	316.74	314.84	315	316.94
310.04	310.08	310.07	308.53	310.54	311.4	311.7	311.47	311	309.16	310.48	309.63	310.97	306.98	309.13	310.16	309.37	310.9	309.34	311.44	310.76	309.9	311.36	310.53	311.04	312.15	311.48	311.65	310.57	310.2	309.38	309.5	312.31	308.18	310.88	312.39	313.08	311.91	310.54	311.06	310.03	309.58	309.53	310.24	311.14	308.65	313.92	310.81	311.61	310.55
304.45	304.14	304.44	304.85	303.64	304.07	304.64	302.88	301.34	302.85	304.85	303.08	302.32	304.34	304.39	302.5	303.76	304.26	304.29	302.22	304.78	303.88	302.86	305.43	304.92	306.12	303.04	303.18	302.85	303.25	303.02	303.87	303.49	303.31	301.76	303.23	304.53	302.64	304.43	304.62	301.67	305.3	304.32	303.74	305.73	303.03	302.23	303.65	302.32	303.68
313.84	313.04	315.93	313.43	316.84	313.21	314.87	314.48	315.56	313	313.98	316.75	315.59	313.6	314.45	315.12	316.51	313.3	312.53	313.94	314.66	314.8	315.97	315.74	315.05	315.58	314.93	315.1	316.53	313.6	315.5	318.75	315.96	317.08	315.36	314.9	316.18	316.48	316.01	317.6	315.47	316.52	313.05	313.89	316.11	315.05	314.63	312.26	317.28	313.93
326.6	325.11	324.81	325.56	323.66	325.49	326.72	324.11	323.19	326.11	322.68	326.73	326.48	326.34	324.23	326.34	327.28	323.66	323.85	324.66	325.67	324.58	325.66	323.78	323.32	325.36	322.53	325.57	322.83	324.99	324.99	324.39	327.62	326.05	326.55	322.4	325.29	325.61	328.07	324.03	324.6	325.65	326.73	325.69	322.65	323.69	325.54	324.72	325.79	328.24
306.66	304.43	307.93	306.06	305.63	304.75	301.83	305.46	305.68	305.45	302.59	303.11	306.37	305.2	302.63	305.12	305.78	306.21	303.66	305.55	302.2	309.09	306.44	305.61	305.34	303.96	304.02	304.65	304.22	303.84	302.21	305.56	303.7	305.04	305.06	304.79	307.83	304.99	304.02	304.64	307.07	306.23	307.6	305.1	304.45	303.76	304.12	306.09	305.7	305.88
319.73	318.51	316.46	319.16	316.93	320.05	318.57	316.9	317.84	317.2	318.88	319.39	319.48	318.54	317.13	318.35	316.6	319.15	318.14	316.58	319.38	318.59	317.36	317.82	319.71	319.52	318.38	319.09	318.95	319.12	320.04	317.69	319.29	321.24	318.48	314.65	318.65	316.67	318.89	318.68	315.8	316.42	316.45	318.47	318.06	316.95	317.16	317.91	318.63	318.62
303.54	304.24	300.07	304.24	297.73	301.79	301.42	302.69	301.28	302.41	301.99	299.63	300.24	304.11	302.41	303.09	301.31	299.91	304.1	302.65	302.12	303.79	304.74	302.41	301.85	304.53	302.41	303.34	304.34	302.48	301.67	301.56	304.65	304.23	301.49	304.56	304.01	304.18	301.35	302.58	304.15	300.73	304.77	302.26	302.23	301.8	301.74	300.09	301.97	303.86
300.81	300.6	301.81	301.78	301.06	301.68	301.88	302.07	303.33	301.89	302.35	301.61	301.09	301.36	301.6	298.4	302.56	300.03	302.22	300.97	302.15	301.08	300.48	302.84	299.85	301.36	301	300.82	300.9	301.24	301.37	301.02	300.72	301.5	305.02	300.08	303.28	302.94	302.36	302	298.09	301.32	303.1	299.71	301.03	299.49	300.91	301.03	300.17	298.6
304.99	303.95	305.21	302.53	304.64	306.24	304.04	304.61	303.24	304.09	304.48	304.58	303.84	303.78	306.61	305.93	304.21	303.91	307.46	305.01	303.7	305.09	305.38	305.24	308.37	302.88	305.74	304.48	302.45	303.96	303.25	307.44	301.88	306.59	305.86	304.96	305.32	305.96	301.33	305.08	305.63	304.87	303.22	304.63	302.79	304.32	308.17	305.91	305.07	305.53
314.95	315.71	313.62	314.29	311.94	315.82	312.57	315.18	315.69	316.06	312.77	314.59	316.57	314.31	314.55	314.86	314.14	313.35	315.08	315.55	315.58	314.03	317.55	314.26	316.47	316.26	314.94	314.19	313.92	313.57	314.43	317.59	313.84	315.23	315.89	316.47	313.22	314.72	315.76	315.7	312.93	315.52	314.4	314.69	314.85	315.12	314.33	314.35	314.4	314.69
317.28	319.89	316.61	317.48	315.66	316.85	317.4	318.88	316.66	318.89	315.97	316.86	317.69	317.09	319.04	315.49	318.1	319.38	315.54	319.7	316.63	317.67	317.86	317.58	318.25	314.86	315.64	317.9	315.03	315.36	318.32	319.58	317.5	316.43	317.23	318.26	315.23	319.09	315.85	314.28	315.53	315.38	317.84	317.16	318.99	315.15	316.23	317.04	317.25	318.19
314.93	315.31	318.13	316.33	318.42	315.9	316.29	315.49	318.32	315.4	317.97	314.97	314.47	315.29	317.71	313.51	316.19	316.26	317.23	315.79	312.78	316.86	315.86	313.09	315.76	315.5	314.51	314.92	313.69	316.38	314.07	318.64	315.56	316.32	314.96	315.54	316.22	314.99	314.9	316.91	315.93	314.03	316.19	318.34	315.93	315.04	316.98	315.04	313.45	316.81
318.35	319.74	319.56	317.2	317.31	319.36	318.69	318.25	318.58	318.06	319.17	318.71	317.3	315.28	317.78	318.91	318.46	317.66	317.27	316.76	316.75	318.77	319.44	316.73	319.48	321.16	321.32	318.94	318.13	318.2	316.71	318.52	318.05	316.28	317.06	317.94	320.41	317.47	321.18	318.41	317.54	318.81	318.48	317.72	318.81	317.74	319.51	319.96	318.57	317.15
327.84	329.55	329.75	328.91	326.69	329.04	328.44	327.44	327.79	327.44	326.71	329.74	328.57	329.59	326.41	329.27	328.33	330.15	330.05	329.24	327.17	326.69	328.13	328.12	326.22	326.2	328.72	328.8	326.67	329.47	328.7	324.76	327.67	327.2	326.93	327.63	327.58	327.45	328.81	327.97	327.52	327.03	325.51	327.39	328.8	328.75	328.33	330.08	326.63	329.27
314.97	311.08	313.58	313.84	315.81	313.04	314.41	313.95	314.3	313.32	315.07	314.26	314.7	314.8	314.02	315.24	315.25	314.71	313.22	314.87	312.59	313.24	315.97	316.28	311.16	314.96	312.57	313.75	313.33	314.79	315.18	315.39	317.43	312.95	314.11	314.17	313.71	313.57	313.31	316.1	316.65	315.94	313.59	314.57	316.7	315.26	313.67	313.69	314.04	315.88
328.79	328.79	328.86	328.18	329.69	329.44	331.3	328.12	330.09	328.99	327.99	330.7	329.33	326.78	328.52	326.78	326.36	328.86	329.14	331.46	326.77	323.47	328.77	329.85	329.49	329.91	328.99	329.2	329.23	328.83	326.7	330.02	329.21	328.92	329.81	328.11	327.69	329.49	327.15	328.42	330.39	326.32	326.73	328.26	329.5	328.94	328.82	327.86	332.13	329.1
327.75	328.17	328.11	328.37	327.16	328	328.41	326.42	328.97	325.94	326.61	326.6	328.8	328.07	327.87	327.4	328.18	326	325.48	331.21	327.33	327.73	327.88	329.38	325.38	327.3	328.14	326.7	329.9	327.5	330.74	328.5	330.13	329.03	329.82	329.53	324.64	328.16	326.35	330.63	326.77	328.99	329.08	327.78	327.15	327.34	324.69	328.12	329.51	326.57
312.4	313.25	311.42	310.74	316.24	311.07	311.33	313.95	312.49	310.26	312.44	310.97	313.81	313.08	310.22	314.32	312.62	310.65	310.6	313.33	311.22	309.92	309.29	311.04	315.62	314.67	310.05	310.66	310.95	314.88	310.86	311.37	310.49	313.24	312.52	310.24	311.18	313.76	312.31	312.17	312.73	315.38	311.88	310.62	313.47	312.46	310.47	310.73	314.11	314.23
310.89	309.67	310.15	312.24	310.44	310.92	310.73	309.68	311.47	311.23	311.56	309.3	314.13	311.97	311.24	312.73	313.43	311.59	312.34	311.99	308.85	311.4	310.07	312.27	310.55	312.53	311.15	312.1	312.19	314.45	310.16	311.27	309.92	311.81	313.06	312.52	311.03	311.74	312.92	311.05	310.67	312.89	309.91	314.04	313.07	313.38	311.14	308.71	310.62	310.04
304.86	304.03	303.25	303.85	304.28	304.33	305.46	304.99	303.91	303.55	303.76	303.92	302.71	302.39	302.68	304.03	304.59	305.87	303.83	304.85	303.92	304.08	302.51	303.28	307.12	303.8	304.86	304.54	302.13	302.24	304.33	305.75	305.77	306.37	304.25	303.41	303.83	304.97	303.11	304.61	302.06	301.44	301.31	306.47	301.9	303.27	302.94	305.75	303.96	305.39
313.03	313.27	312.16	312.81	314.36	311.33	313.54	312.51	312.51	311.13	312.74	312.92	314.06	312.83	312.98	312.03	311.16	312.63	312.51	310.33	311.7	310.05	313.15	311.59	311.84	311.54	310.52	312.87	310.57	313.34	312.89	313.86	313	313.41	312.13	312.53	311.62	312.14	309.43	312.93	311.81	312.63	313.43	314.48	310.63	313.22	311.16	310.11	311.88	309.65
304.12	306.82	304.57	302.07	304.41	304.92	304.06	306.9	299.91	303.56	302.75	302.09	305.24	304.03	304.85	303.05	306.02	302.73	304.22	301.43	305.98	303.09	306.41	306.51	300.51	305.39	306.73	304.92	304.13	303.86	303.64	304.8	306.12	305.57	303.64	305.37	305.26	304.27	302.11	301	306.28	303.71	304.79	303.08	305.75	305.78	301.56	303.5	306.43	306.06
312.8	314.8	317.05	313.43	313.38	311.95	313.53	312.71	315.5	310.2	313.59	314.67	315.63	312.63	312.71	315.19	315.67	311.54	315.05	313.96	316.02	315.31	315.59	313.53	314.94	313.33	313.06	311.57	314.02	311.89	312.17	314.07	313.99	312.36	312.34	314.15	312.92	315.47	315.18	317.17	313.24	313.08	312.72	313.53	314.58	311.24	311.88	316.18	310.89	313.45
299.26	301.35	302.23	301.46	303.54	299.57	302.82	301.82	298.19	301.73	301.5	301.83	302.53	300.03	300.72	300.82	304.1	297.8	300.53	300.53	301.73	301.49	300.64	301.45	300.62	301.42	303.02	301.12	298.78	300.11	302.06	300.85	300.97	301.54	300.11	302.11	300.62	301.76	301.37	301.09	300.66	303.32	301.25	299.94	300.95	300.32	301.81	300.95	299.73	302.65
316.46	315.3	314.84	318.44	316.25	315.91	315.63	317.71	314.12	315.48	315.93	317.06	317.35	314.75	315.64	316.49	317.1	316.36	318.28	315.83	317.1	316.8	316.78	315.93	318.24	315.82	315.27	314.95	315.64	314.57	319.65	316.06	315.99	317.98	317.72	316	314.73	316.35	316.3	317.44	316.69	317.68	314.83	315.27	316.83	314.42	316.06	314.98	316.73	317.24
301.04	302.76	302.86	303.05	301.08	302.51	303.12	300.48	303.33	301.48	301.73	303.55	303.33	304.26	301.3	301.06	301.72	303.06	306.12	302.67	303.57	301.98	302.15	302.26	299.32	303.31	302.93	301.69	300.72	302.02	305.79	301.89	303.66	301.55	303.67	301.54	301.9	301.57	300.2	304.31	304.39	301.38	300.88	304.16	303.17	300.77	300.86	300.42	303.62	301.11
303.34	303.88	301.82	304.37	303.68	303.29	303.72	301.89	305.07	302.78	304	304.22	302.31	304.76	301.93	302.41	305.73	301	306.81	303.28	304.42	304.24	303.29	304.98	303.16	308.72	302.95	303.85	303.23	305.07	301.49	303.32	305.44	301.54	304.28	303.61	303.23	304.19	298.87	304.03	303.78	305.43	301.54	303.1	304.53	304.25	304.36	302.87	305.09	303.89
314.2	316.1	311.1	313.39	314.61	316.51	315.9	314.43	313.79	315.03	314.9	316.13	314.44	312.85	316.48	316.5	312.84	314.02	316.04	313.28	313.7	315.47	315.35	314.49	314.31	313.13	314.76	315.55	313.17	315.68	313.4	315.19	310.2	314.39	315.28	313.78	314.89	315.82	312.75	316.14	315.23	313.14	314	315.06	315.45	313.2	314.28	312.91	314.95	314.82
304.97	304.66	307.95	303.81	307.82	302.93	306.27	305.47	305.62	305.13	306.15	306.48	304.92	305.89	307.72	306.15	306.52	305.72	304.67	303.85	304.52	306.77	304.62	305.99	304.19	303.85	307.09	304.99	304.48	303.38	305.07	302.99	306.06	304.18	308.2	306.09	305.62	306.04	305.3	305.76	303.92	306.37	306.56	305.57	304.45	305.59	304.84	305.69	304.67	302.95
305.45	305.09	307.16	305.05	304.55	305.15	303.32	305.85	304.48	303.95	305.38	303.59	303.65	303.28	305.14	306.87	305.74	306.38	306.58	304.76	304.67	304.12	304.12	306.38	305.65	303.3	301.05	305.89	305.83	303.26	303.7	302.71	306.66	306.31	307.59	305.75	303.33	302.84	306.14	302.96	303.58	303.74	303.26	306.78	303.33	304.06	304.42	306.12	303.28	303.93
293.47	294.39	296.78	293.79	291.44	293.68	292.97	295.46	293.87	294.68	290.89	293.18	293.56	291.79	294.58	295.9	293.6	293.79	293.86	295.31	293.81	296.01	293.38	292.45	292.95	294.49	295.77	295.75	294.21	292.35	294.3	295.46	294.28	294.79	293.21	292.97	294.14	292.52	294.48	294.41	292.25	295.72	292.17	294.38	295.26	293.78	292.01	294.71	292.45	296.08
295.49	294.39	292.83	293.87	293.96	296.34	294.23	295.23	293.21	292.93	291.18	296.03	293.49	296.69	293.26	293.65	294.89	294.2	293.57	295.85	293.65	292.79	295.5	291.6	292.73	294.71	295.13	292.26	294.73	293.54	293.71	293.08	296.93	293.42	296.15	294.36	293.31	294.37	293.53	294.56	293.89	295.72	294.49	295.15	295.88	294.42	292.13	294.32	295.08	294.33
315.56	316.22	316.22	312.92	314.11	314.91	317	315.83	314.71	316.15	317.33	315.86	317.89	316	316.81	315.69	316.96	314.34	318.33	317.85	316.01	318.41	315.54	315.35	315.79	315.18	317.53	316.81	314.61	319.91	313.34	316.82	315.6	314.87	315.12	315.43	316.7	314.54	314.61	316.38	315.61	314.4	313.97	314.52	315.31	313.72	316.98	314.28	315.61	316.44
328.54	329.25	327.37	328.87	329.27	327.03	329.92	330.01	328.96	328.37	329.09	332.69	328.58	330.7	329.25	329.33	328.73	327.76	328.92	328.94	331.54	328.21	326	327.09	331.55	326.66	327.14	328.45	325.39	329.09	327.86	327.43	325.75	327.6	328.98	328.61	329.51	328.33	329.91	328.19	329.73	330.62	328.1	327.69	330.07	331.86	328.67	328.68	327.87	327.84
317.86	319	318.55	319.43	318.53	317.47	321.39	319.38	317.45	319.42	319.68	316.03	316.92	317.57	318.27	319.18	318.97	318.22	318.91	318.58	319.08	316.09	321.24	318.44	318.57	319.01	318.39	316.48	317.5	319.15	317.63	319.23	319.59	317.37	319.2	316.75	317.38	319.56	320.57	320.12	319.31	320.31	316.51	319.55	317.77	317.96	319	320.67	318.84	321.72
314.73	315.38	314.55	315.33	315.09	314.11	314.81	313.3	316.31	316.48	317.68	314.09	314.94	316.97	315.23	313.43	315.31	315.66	315.34	317.97	313.36	312.62	311.85	314.45	315.82	314.64	313.22	317.18	313.34	316.62	315.46	315.06	316.44	316.48	317.15	315.22	313.48	314.46	316.49	314.49	313.65	313.61	315.76	312.86	316.44	314.05	316.93	313.68	315.55	315.2
314.13	315.03	312.1	315.96	311.31	313.84	314.65	315.21	313.78	314.9	316.37	314.92	315.98	313.45	314.5	313.02	316.4	314.95	314.97	317.24	316.04	315.18	315.89	314.74	312.76	313.52	314.64	315.63	315.19	313.72	314.18	314.13	313.83	316.2	313.13	316.37	314.76	315.24	316.86	315.61	312.73	313.56	312.88	316.16	314.36	316.48	315.17	312.76	315.16	315.15
301.77	300.87	300.63	299.38	300.54	301.99	303.34	302.71	300.64	298.75	299.8	303.37	299.94	300.23	298.38	301.35	301.09	300.4	300.8	301.61	302.56	300.77	301.13	303.41	300.7	302.14	300.19	301.19	299.14	302.48	300.55	300.67	301.09	301.06	299.78	301.16	300.28	300.16	300.99	303.02	300.12	301.9	300.82	298.45	302.23	302.22	300.36	303.14	302.33	301.5
301.31	302.41	298.51	302.17	302.86	301.22	302.54	298.38	301.83	303.25	301.31	300.64	301.38	302.77	302.42	303.11	302.72	301.02	301.74	301.97	302.04	300.73	303.52	299.23	302.1	299.33	297.97	299.56	300.54	303.47	301.49	300.69	299.18	300.35	301.4	301.15	298.46	302.18	301.6	300.88	301.4	302.19	300.9	300.75	299.94	301.94	303.31	302.79	299.06	299.9
305.99	306.05	306	304.67	305.92	308.14	305.72	306.57	306.2	307.88	305.31	304.92	306.71	305.67	304.94	304.11	303.74	304.49	306.06	306.25	308.94	309.1	305.21	306.5	306.15	306.42	307.14	307.96	305.53	308.45	307.17	308.03	305.67	305.97	305.84	304.47	306.57	308.37	307.71	306.03	306.7	308.06	306.54	304.42	305.64	307.16	307.55	306.21	304.32	307.11
313.25	312.39	311.37	314.45	313.15	313.21	315.06	313.38	314.98	313.67	315.18	314.17	313.8	314.58	313.9	311.94	311.19	312.16	313.65	311.37	312.38	310.94	313.15	314	312.58	310.73	314.15	314.19	313.91	313.21	310.32	313.64	312.1	313.97	312.84	312.56	313.71	313.64	312.95	314.11	311.84	314.3	311.42	315.05	313.34	314.58	312.62	313.27	314.76	312.07
303.32	305.93	304.44	304.16	303.73	304.49	305.29	304.49	306.78	304.77	305.61	304.15	302.52	304.42	306.07	303.91	305.26	304.71	303.94	304.01	302.33	304.62	305.58	304.37	305.28	305.78	305.52	300.91	305.62	303.22	304.64	301.63	303.51	304.65	307.71	304.76	303.6	301.94	305.85	306.05	307.24	306.42	306.55	305.34	305.24	306.88	304.82	303.73	305.12	306.1
302.63	300.78	302.41	301.39	297.38	298.22	301.12	300.12	302.68	301.76	300.69	301.12	298.62	298.8	300.09	298.7	299.79	301.46	300.75	300.08	302.14	301.08	301.88	300.3	301.92	302	301.05	303.85	301.28	301.17	301.69	300.09	301.57	298.74	298.24	302.55	298.96	302.07	297.49	301.78	300.78	302.24	302.02	303.13	300.64	298.75	303.47	299.16	302.02	299.8
317.49	317.99	315.75	314.7	317.91	316.89	317.14	316.7	316.05	319.22	315.61	317.1	319.89	319.58	317.39	316.7	318.24	318.61	316.86	318.64	314.72	314.86	320.91	316.58	320.18	318.53	317.26	318.97	317.35	319.66	315.69	315.79	318.11	317.07	319.45	316.48	317.25	319.42	317.18	320.9	315.89	317.83	315.82	313.76	316.36	316.7	318.92	316.91	315.41	317.33
307.15	307.78	307.55	306.62	308.65	308.79	307.65	306.06	306.52	306.6	307.09	304.48	309.13	307.72	307.68	307.22	306.13	309.14	307.44	307.8	305.52	304.81	306.63	305.82	308.57	306.47	306.19	307.18	308.53	307.26	308.26	305.07	308.06	306.73	311.54	304.99	303.16	309.52	307.2	308.16	305.69	307	308.32	307.33	308.42	306.79	310.53	309.1	306.75	306.23
313.12	309.48	311.16	313.31	311.83	311.95	310.21	312.77	310.44	312.54	312.62	311.9	311.59	313.04	312.68	314.03	312.23	312.94	311.69	312.51	310.98	313.62	311.67	311.54	313.49	312.69	313.97	311.53	312.36	312.59	310.64	311.16	313.32	310.37	312.03	312.23	311.55	313.94	310.87	312.6	313.21	309.56	311.02	309.13	311.2	312.39	311.13	311.33	313.54	311.93
303.64	304.76	303.24	302.13	303.75	306.04	301.9	302.29	305.75	301.91	302.37	304.71	304.18	301.54	302.73	303.88	301.81	303.18	300.37	304.97	302.51	304.58	302.19	303.69	305.13	303.17	301.86	303.44	304.92	303.55	305.18	304.31	302.03	302.24	302.27	302.91	303.59	302.04	302.78	303.04	301.75	302.63	304.15	307.25	303.09	303.49	303.38	304.19	301.1	304.66
312.81	313.41	311.85	312.86	312.08	312.62	310.83	312.73	311.99	310.3	314.15	314.07	312.21	314.38	313.24	313.17	312.81	314.87	313.89	311.85	311.88	313.34	311.3	313.93	312	313.35	312.48	310.41	313.8	313.86	311.01	312.69	309.57	312.04	314.08	313.2	313.22	312.92	311.88	313.27	314.63	310.12	311.08	313.69	311.76	311.82	311.71	315.37	313.4	313.92
307.76	306.04	304.81	304.86	307.76	307.22	305.47	307.87	304.73	307.89	307.59	308.64	306.92	308.06	305.2	305.43	307.5	306.86	306.23	306.23	309.71	304.06	308.06	305.53	306.7	305.99	305.07	307.36	308.42	305.19	305.67	308.25	303.91	304.95	308.15	307.52	305.87	306.48	305.6	307.9	307.87	308.67	305.25	307.75	303.6	307.12	306.87	304.49	307.59	306.91
305.7	306.74	304.86	306.43	306.17	305.38	304.28	303.99	305.03	304.78	303.35	303.43	304.83	305.6	304.72	304.52	303.92	304.11	305.17	307.79	303.95	306.26	307.08	304.62	303.84	302.83	303.41	305.66	306.59	306.06	303.67	303.41	302.62	308.98	304.97	305.96	304.72	305.37	306.03	304.68	306.03	305.09	304.93	304.54	302.92	305.07	304.12	306.55	304.84	303.92
315.46	315.76	316.32	317.46	316.88	315.72	315.19	316.64	315.44	315.23	317.62	315.63	315.86	315.54	316.81	317.55	315.08	316.11	317.54	314.23	316.4	315.49	316.82	316.21	312.41	314.98	319.45	316.65	315.08	315.03	315.09	314.82	315.04	315.67	315.47	318.03	315.85	312.96	318.8	316.5	314.57	316.11	313.85	317.44	317.31	317.12	314.26	314.92	315.56	316.92
309.25	308.68	311.11	311.08	310.32	309.78	309.36	313.39	313.01	311.82	310.92	310.51	310.74	311.56	311.03	310.49	310.15	311.65	309.02	312.87	311.75	309.86	309.92	309.47	310.92	309.54	312.16	309.63	311.33	309.22	310.98	310.54	307.83	309.26	308.47	308.82	310.68	309.18	311.74	309.46	308.3	309.3	310.91	309.74	308.69	312.52	310.99	309.94	311.01	309.76
309.17	308.43	309.93	308.74	307.97	307.59	310.54	305.46	310.18	308.23	307.82	309.24	307.41	309.73	308.34	309.79	310.7	306.13	308.64	307.13	309.97	306.83	309.6	309.62	311.07	308.25	308.51	307.54	310.07	308.02	308.5	307.83	308.39	309.21	307.97	308.52	307.69	307.15	306.55	309.36	311.99	308.54	307.69	310.02	310.78	307.55	312.13	308.01	308.28	309.26
309.27	312.05	310.73	311.15	312.25	310.23	309.58	309.26	309.11	309.03	307.83	310.74	311.15	312.36	311.11	309.43	309.49	310.7	308.44	312.13	311.55	309.24	311.69	309.55	312.21	310.07	310.5	309.84	307.18	309.46	310.74	311.25	310.71	311.2	309.99	311.45	310.05	308.47	310.22	310.11	311.49	311.23	312.37	311.87	308.78	311.14	307.19	314.19	309.43	310.6
306.26	304.82	305.68	305.29	306.12	304.65	303.87	305.78	305.43	303.6	303.25	305.3	304.84	305.58	306.54	304.55	304.22	303.55	304.05	304.72	303.9	302.74	305.26	304.69	304.35	300.51	302.16	304.14	306.41	303.56	304.76	306.16	302.81	302.68	304.94	305.08	302.91	306.63	306.33	305.08	303.56	305.46	305.82	302.89	305.88	304.03	307.57	303.24	304.99	302.49
303.8	302.97	301.22	304.47	304.87	302.95	303.82	302.28	303.15	304.56	301.14	305.83	301.67	302	301.05	302.45	305.27	303.37	302.09	302.54	304.75	304.79	304.66	302.45	301.5	302.83	303.27	300.72	300.83	304.02	303.48	304.81	302.05	303.29	302.14	303.69	305.4	303.36	302.67	304.23	303.38	302.15	302.34	301.99	303.06	305.5	304.34	306.02	305.15	305.07
301.12	302.48	302.36	301.02	301.03	300.81	301.69	297.9	302.84	300.1	298.09	301.4	300.04	298.65	302.54	300.86	301.63	300.34	300.64	301.78	302.54	300.67	299.9	303.3	300.4	302.27	300.06	301.04	301.69	301.13	301.35	299.78	300.02	302.04	301.57	301.76	301.25	301.42	301.17	302.6	301.86	302.98	302.16	300.36	301.96	300.64	302.88	301.76	299.51	302.48
311.42	312.49	314.84	312.28	312.14	311.58	313.4	311.97	314.89	309.91	315.39	315	311.83	311.7	312.99	311.26	311.46	313.15	313.59	313.71	314.1	310.72	315.89	312.91	311.13	312.93	311.86	314.47	309.82	314.51	312.66	310.2	313.1	310.32	310.99	311.76	311.9	312.28	313.44	315.08	313.25	311.82	311.04	312.23	313.68	311.92	311.23	311.6	311.47	310.13
293.85	295.19	292.72	294.37	295.63	291.7	292.15	292.48	294.11	293.99	295.48	295.72	295.81	293.69	296.35	293.57	297.22	296.16	294.54	291.31	295.01	292.8	293.09	293.6	292.96	294.27	294.5	294.54	293.36	293.19	293.03	291.79	294.15	291.68	293.76	295.43	293.99	293.63	297.78	293.46	295.21	293.35	292.78	295.42	296.38	294.84	293.02	294.56	293.52	295.56
318.98	320.45	317.33	320.75	317.33	319	320.09	317.13	316.23	318.22	319.07	319.29	318.26	320.54	316	320.7	320.14	317.8	317.4	320.02	319.49	320.21	318.54	318.15	319.06	321.54	317.2	319.94	319.69	320.11	316.71	320.83	320.16	319.25	320.45	317.39	317.38	318.3	320.18	319.53	317.13	318.65	319	319.67	317.96	319.13	315.93	317.31	316.76	320.37
294.07	294.45	294.74	296.56	293.41	295.01	295.6	293.94	293.29	295.61	293.75	296.91	295.47	295.79	292.32	293.48	295.33	295.98	292.99	294.42	294.48	294.69	292.49	296.22	297.17	293.03	294.31	295.57	295.58	293.37	294.58	295.81	295.92	292.1	295.97	296.34	293.58	294.68	294.99	296.31	296.78	292.19	296.07	292.97	297.23	294.71	293.93	292.85	293.76	296.26
308.35	310.79	309.32	308.4	309.5	310.12	311.84	310.14	307.81	308.65	310.78	308.42	307.8	311.43	308.28	309.41	307.45	309.28	307.72	308.52	309.26	308.23	307.65	309.69	307.18	307.05	309.81	306.64	308.84	310.39	307.62	307.35	307.57	307.7	308.57	309.22	308.21	311.59	310.06	308.64	310.25	309.78	308.96	309.68	306.1	309.4	308.18	311.17	309.27	307.64
306.31	305.06	302.16	304.35	303.26	306.25	305.34	305.55	304.3	305.52	302.28	304.99	302.97	306.78	303.82	300.97	303.76	302.93	303.29	303.39	304.86	302.9	307.53	306.17	304.27	303.42	302.79	306.2	303.44	304.21	305.97	300.6	303.44	305.75	301.13	303.01	306.21	305.18	304.71	304.22	303.38	305.12	304.08	305.26	306.55	304.28	303.89	303.96	305.93	304.84
304.13	302.41	301.57	302.94	301.16	301.31	300.85	302.08	300.89	303.88	300.59	299.28	302.45	301.69	299.28	300.44	300.16	302.72	300.96	299.92	301.48	302.57	303.67	299.86	300.32	300.27	299.12	298.92	303.29	297.43	300.35	299.57	301.99	302	301.64	301.38	300.69	300.41	299.02	301.73	298.3	302.82	300.16	301.68	304.04	300.26	301.92	300.37	299.78	301.71
300.78	304.64	302.19	302.62	305.52	303.28	302.02	301.05	304.16	304.86	303.3	303.99	301.99	302.62	300.95	301.63	303.62	302.61	302.09	301.69	301.6	304.09	301.9	301.74	302.41	303.64	304.11	303.23	302.91	305.17	302.91	303.91	302.58	300.53	303.6	301.83	303.48	303.08	301.84	304.12	305.96	303.67	301.63	301.53	303.92	303.19	302.68	300.89	301.68	302.11
315.56	314.95	316.36	316.41	314.81	317.39	318	316.99	316.13	316.48	314.87	316.06	313.85	315.56	316.2	314.39	315.88	315.22	316.6	317.61	315.59	314.08	315.17	317.07	316.67	315.07	316.63	316.05	314.67	316.07	312.95	316.08	316.16	317.5	316.84	314.62	315.24	313.81	317.34	313.63	316.12	316.15	316.01	315.9	315.93	315.87	318.05	316.82	316.6	318.1
296.47	297.08	298.47	293.89	300.87	296.39	296.69	298.23	297.3	298.76	294.5	296.66	297.74	295.35	294.07	296.51	297.75	294.64	296.87	295.51	295.2	298.01	296.41	299.67	297.7	297.19	295.07	297.09	296.99	298.68	295.9	293.94	297.1	298.73	297.43	296.65	298.53	296.35	297.36	297.62	298.18	297.83	295.55	297.83	293.99	297.95	298.11	297.39	299.07	296.86
304.74	304.4	305.14	304.42	302.85	304	304.13	303.38	304.95	303.67	303.29	304.48	305.3	304.2	303.26	303.56	304.56	303.14	302.35	304.17	303.49	302.35	304.71	302.61	304.99	304.41	304.04	303.51	301.13	305.38	305.64	303.55	304.35	304.49	304.19	303.25	301.69	304.56	304.94	304.94	304.78	303.28	304.29	303.86	304.98	304.67	303.52	304.08	303.88	303.18
327.24	328.94	328.27	327.88	328.08	329.89	330.11	328.41	330.96	328.1	327.16	329.06	329.94	326.19	330.96	328.69	329.76	329.21	330.43	327.85	326.75	327.48	330.06	327.86	328.95	331.98	328.55	328.33	330.17	326.85	325.74	326.25	329.58	327.14	327.18	330.25	326.82	323.81	327.05	330.37	329.95	329.97	329.28	328.53	329.62	328.62	330.54	327	326.46	330.06
300.47	299.52	297.14	301.71	298.41	300.35	300.19	302.48	297.95	301.62	300.12	299.87	301.25	301.88	298.56	296.08	297.18	299	299.08	299.39	298.22	300.37	296.56	301.61	301.06	299.75	299.76	300.69	298.48	300.82	300.48	301.58	298.87	301.99	300.46	302.58	298.82	300.56	300.47	298.7	300.47	300.27	297.36	301.46	299.95	299.01	299.8	297.6	299.47	300.25
301.01	300.67	300.49	301.69	303.22	300.27	302.6	298.24	299.19	303.2	301.7	301.76	300.82	304.69	300.78	301.05	301.51	301.16	301.24	302.07	300.85	299.66	302.24	300	300.08	301.74	299.72	301.7	299.39	302.74	299.33	302.59	300.98	299.49	301.87	302.23	300.73	302.39	298.37	300.18	299.9	301.2	300.3	303.37	301.24	299.67	302.07	300.71	301.49	301.8
301.56	303.81	304.84	304.66	304.39	304.04	303.13	306.47	306.71	303.53	304.69	303.85	303.98	302.26	302.46	303.17	305.13	300.85	302.14	301.49	304.37	303.59	304.57	303.23	303.77	304.95	303.17	302.64	303.58	304.42	301.65	304.45	302.19	303.32	305.98	301.3	306.53	305.8	303.09	306.54	301.7	301.94	303.59	304.94	302.82	302.81	301.41	303.51	304.26	304.66
302.24	301.25	300.79	301.69	299.51	302.74	297.95	298.76	299.88	299.8	298.04	299.61	299.83	300.02	300.18	298.84	298.49	299.16	299.66	299.11	300.74	297.84	301.62	300.04	301.54	301.46	300.28	300.65	299.64	302.61	298.64	301.84	300.6	297.49	300.06	300	300.94	302.07	300.69	297.3	301.44	299.2	300.5	298.27	301.05	298.31	299.25	301.03	297.79	302.16
328.76	326.67	327.53	328.35	326.06	325.25	327.56	328.52	327.65	328.23	327.53	329.27	327.48	326.64	327.44	326.7	325.73	328.27	326.96	328.47	327.34	331.05	328.19	326.32	325.97	326.46	329.44	326.15	329.02	327.2	326.4	325.12	327.36	329.55	327.84	326.19	325.51	328.8	327.69	326.47	329.21	327.79	325.57	329.37	326.89	327.46	324.69	329.32	325.22	328.2
299.31	301.13	299.13	301.3	301.49	301.25	298.34	300.53	301.13	296.42	298.69	300.01	303.84	299.16	299.72	301.16	299.25	300.57	298.5	302.66	301.89	298.42	299.75	298.83	301.06	300.65	299.92	300.12	301.53	301.34	299.6	300.3	299.35	302.77	299.44	298.67	297.72	301.93	299.1	300.18	300.57	298.65	297.81	302.32	299.29	301.26	300.26	297.75	299.7	299.08
329.23	327.1	329.7	326.99	326.97	328.56	327.47	325.4	328.56	330.11	326.98	327.88	327.64	327.11	330.57	327.27	329.7	328.85	329.05	326.77	327.09	325.47	327.92	327.63	327.64	326.93	327.32	330.19	327.14	326.97	326.57	329.5	326.48	328.86	327.93	328.09	326.55	326.76	326.04	327.41	330.26	327.37	326.18	330.34	328.26	329.28	323.99	327.48	329.02	330.37
301.35	302.81	300.1	301.94	302.66	303	299.98	303.11	302.74	303.25	300.26	300.99	302.9	298.33	297.55	299.14	303.12	301.06	300.52	301.59	300.61	304.06	300.88	300.46	300.43	299.23	299.92	301.84	300.27	300.13	299.92	299.57	301.75	300.78	300.95	302.15	301.42	300.05	302.05	301.86	300.83	301.25	300.47	299.83	299.81	300.9	301.48	303.74	298.06	304.97
318.13	318.39	317.89	318.11	316.89	317.82	315.8	317.67	317.59	314.29	318.3	319.59	317.78	318.26	320.42	317.07	318.25	316.21	320.07	318.75	317.41	317.77	316.05	319	317.27	317.72	318.97	315.88	320.11	317.45	316.48	317.68	319.08	318.13	319.01	320.15	318.18	317.52	316.41	316.79	319.36	320.26	317.46	315.89	318.38	320.84	319.22	319.48	319.34	315.33
314.16	312.07	314.78	314.23	315.29	313.01	312.24	313.13	312.5	314.31	313.38	312.18	313.2	312.68	312.86	313.55	312.02	315.09	313.97	315.43	314.7	313.72	316.16	313.58	311.76	315.15	311.22	314.96	315.7	313.78	315.35	313.91	314.33	311.53	313.93	315.59	314.5	315.28	314.75	313.87	313.43	311.09	313.7	315.69	313.75	313.93	315.37	311.95	313.7	316.99
315.03	310.74	310.93	312.67	311.26	311.34	314.45	312.13	310.59	314.28	311.31	311.53	310.92	313.07	311.92	311	311.71	311.32	316.07	310.44	311.21	309.51	312.73	311.43	310.28	309.92	309.42	311.64	310.09	311.55	312.43	310.64	310.45	310.28	312.15	310.34	311.11	311.32	310.35	312.52	312.03	309.72	309.71	311.27	309.31	311.92	311.62	312.67	311.83	313.17
301.84	298.14	300.42	300.89	300.23	298.29	298.59	299.37	301.31	300.62	299.37	300.15	297.2	300.65	298.21	301.04	299.18	298.41	300.17	299.09	299.42	300.56	298.92	300.6	301.34	298.63	300.01	301.78	302.87	299.02	302.78	301.86	299.67	300.85	300.09	296.59	302.52	299.2	301.73	300.72	298.79	300.41	300.61	300.87	301.76	298.77	299.3	300.78	300.44	304.57
328.23	327.46	326.48	329.48	328.04	326.62	328.32	327.94	326.56	327.97	327.17	326.86	327.94	328.83	327.52	328.26	327.42	329.22	326.83	328.96	326.01	328.2	327.34	326.34	327.45	330.61	327.64	326.94	329.3	326.79	329.06	330.3	328.66	329.69	326.81	326.63	328.79	324.24	327.81	325.38	328.2	329.1	327.91	329.93	327	329.32	329.37	328.82	325.47	327.25
308.09	308.14	308.64	309.31	307.76	310.34	308.07	309.73	308.44	305.99	306.99	309.47	309.1	312.22	311.99	306.51	307.32	307.7	307.41	308	308.24	307.68	310.01	307.83	309.39	308.37	308.53	309.89	311.27	308.9	309.5	309.92	309.08	306.24	309.88	310.64	311.25	309.76	309.77	307.6	310.62	310.57	310.17	310.26	308.79	309.2	307.28	310.34	306.33	305.53
327.16	326.89	324.27	324.38	324.85	325.48	326.09	326.72	328.98	327.32	328.14	327.46	323.67	325.24	327.64	327.32	326.77	329.79	328.5	325.56	328.84	327.29	327.18	327.7	327.53	325.66	323.6	326.25	323.9	326.54	329.15	325.89	323.75	326.73	330.39	327.75	328.84	327.45	325.55	324.6	328.76	326.98	325.47	323.54	326.68	325.52	326.4	327.03	327.79	329.62
300.76	300.79	300.4	299.16	301.58	302.96	300.23	301.64	301.75	299.6	300.47	301.14	297.35	300.5	299.83	300.47	302.32	298.94	302.27	299.15	302.99	301.58	302.95	301.16	301.15	302.29	300.53	301.81	299.46	302.3	302.09	299.11	301.89	301.2	299.74	301.17	302.42	302.58	299.89	300.3	301.17	300.83	302.64	301.87	301.96	302.12	300.55	302.61	299.8	300.55
316.83	313.95	316.83	314.19	315.63	311	312.15	315.2	312.74	314.03	313.67	312.48	313.9	313.07	316.07	312.45	313.76	313.41	311.98	313.64	309.98	314.52	311.59	313.73	315.05	313.35	311.51	312.58	313.47	311.8	312.78	310.91	315.94	315.08	313.57	313.59	312.05	315.65	313.78	313.75	315.32	313.76	310.37	313.07	314.16	312.7	313.88	313	314.02	314.87
310.13	309.24	309.3	311.08	312.38	310.48	309.33	313.31	310.42	309.88	309.32	310.53	307.29	312.88	312.19	312.19	310.08	313.64	309.96	309.76	311.39	311.26	309.82	309.15	308.32	308.04	310.76	310.14	309.63	311.48	308.71	312.42	308.64	311.86	312.06	311.3	311.97	308.43	310.11	310.29	310.85	311.06	308.25	309.43	311.23	310.84	309.33	309.6	312.15	309.97
311.17	309.63	308.77	308.68	310.32	311.13	309.3	310.09	308.23	308.41	309.08	309.77	310.65	311.85	311.9	311.33	310.04	308.66	310.23	312.03	310.74	311.13	309.99	310.7	311.61	308.93	310.69	308.29	310.94	311.26	311.83	307.78	310.51	311.18	306.24	308.76	311.93	310.73	310.23	310.93	310.64	309.9	308.06	310.72	309.25	311.46	309.54	310.64	308.11	309.91
305.45	303.69	304.94	305.11	303.76	303.6	306.06	304.53	305.35	305.86	304.72	303.07	303.48	304.99	304.32	305.81	302.06	307.42	303.65	304.89	301.58	302.9	304.53	304.23	303.75	302.1	304.75	303.29	303.89	306.25	304.19	304.29	303.85	304.56	305.51	306.54	305.27	304.58	303.3	304.8	303.36	304.73	303.63	302.93	305.41	305.07	305.55	303.99	304.67	303.08
316.25	314.38	317.97	314.38	312.8	314.41	315.41	313.61	315.77	315.11	314.45	313.87	315.39	314.06	315.77	316.43	316.2	313.76	315.76	317.23	317.31	315.05	315.59	313.74	314.52	312.59	315.91	314.12	317.42	317.43	317.09	314.45	314.26	315.6	315.64	316.9	315.65	315.46	314.7	313.79	314.59	315.93	314.71	312.66	312.92	314.71	314.3	316.56	314.33	313.86
327.83	328.96	328.96	325.72	326.19	325.7	329.37	326.75	326.87	326.68	326.64	327.22	326.62	326.76	328.75	328.08	324.42	328.05	329.4	324.88	325.57	327.91	328.41	327.09	326.97	327.51	326.36	328.04	327.02	325.92	329.74	326.12	325.82	329.12	324.8	325.71	325.75	324.82	326.97	326.78	327.72	327.16	328.02	328.36	326.64	328.22	330.49	326.14	328.56	328.39
295.01	291.5	293.35	294.85	293.54	294.6	294.06	293.23	295.86	294.2	292.49	293.25	293.97	292.54	295.06	294.37	295.9	295.79	294.11	295.44	293.14	296.08	289.97	294.25	293.59	293.03	293.62	293.47	291.69	294.63	294.12	296.06	292.21	293.93	295.05	295.1	294.65	292.73	291.6	295.68	292.22	293.07	295	292.67	295.32	292.22	293.91	294.76	291.06	293.98
307.28	307.31	306.92	306.52	308.54	311.48	305.53	306.45	308	305.82	305.01	307.53	305.1	307.9	306.81	308.4	308.12	308	306.27	307.19	305.42	305.8	309.5	307.17	307.82	305.76	308.36	308.3	306.1	308.58	307.62	306	305.21	309.83	307.8	305.28	309.26	306.47	308.24	303.92	309.26	306.15	305.76	306.38	306.14	306.57	305.86	305.87	308.25	309.16
314.73	315.96	311.62	312.25	316.26	312.51	313.59	316.29	311.22	314.28	315.39	313.94	313.64	312.42	314.47	313.16	312.93	312.13	312.8	315.47	311.29	312.33	312.54	313.49	314.48	312.64	315.56	313.94	315.21	313.25	314.13	315.86	314.98	313.66	314.35	312.78	313.87	313.61	314.29	316.48	314.11	316.79	312.55	314.02	314.28	312.16	314.21	312.24	314.11	313.5
316.78	313.89	314.77	314.53	317.81	313.54	316.72	315.31	315.36	313.14	315.09	313.29	315.25	311.91	312.23	313.52	314.17	315.23	313.76	313.22	314.25	315.32	314.49	314.56	313.58	313.45	314	312.83	315.94	311.82	317.57	312.61	315.58	315.41	315.41	313.74	313.42	314.63	316.94	314.34	313.77	314.03	315.3	316.21	316.15	311.32	315	314.37	313.7	315.56
303.24	303.2	302.18	304.03	305.09	303.68	302.49	303.11	303.24	302.09	302.04	305.55	304.76	304.33	301.48	303.5	301.3	301.62	304.17	304.97	304.9	304.66	304	302.25	302.49	300.78	305.05	303.47	305.4	301.77	303.83	303.05	304.35	305.14	301.13	302.67	307.34	305.54	303.58	302.73	302.98	304.47	303.11	299.61	303.56	302.4	301.79	303.88	306.02	305.27
310.69	308.76	309.37	308.66	307.29	308.59	305.34	306.45	310.9	309.72	306.22	310.32	308.01	307.93	311.76	308.2	309.54	308.53	309.03	308.81	309.6	307.45	309.1	308.79	309.39	310.85	310.06	310.36	309.78	306.81	309.92	309.66	308.4	310.76	309.51	309.11	306.85	308.24	309.44	308.12	307.33	308.17	308.7	307.96	309.86	308.47	308.7	309.02	308.65	310.78
318.85	315.82	316.67	317.26	316.64	318.39	315.07	318.82	317.65	316.99	316.44	320.04	316	316.91	317.37	317.75	315.82	316.17	319.11	317.92	317.05	317.65	313.32	315.78	316.87	315.87	316.76	317.98	317.26	318.38	319.34	314.88	317.53	315.98	317.42	317.16	316.49	317.23	318.81	315.99	318.34	318.38	320.08	315.81	317.41	317.72	317.32	317.9	317.43	315.98
314.3	313.75	314.49	310.64	312.23	312.16	314.64	313.34	313.94	311.64	311.15	314.19	312.97	312.56	314.05	312.14	313.93	312.95	313.95	313.3	313.42	312.37	314.54	313.74	316.11	312.21	312.8	310.06	311.28	315.33	311.56	312.63	315.53	316.46	313.6	314.57	313.45	312.32	314.09	310.61	311.93	312.76	312.2	312.44	313.77	313.31	313.67	311.55	313.98	312.1
325.49	323.94	328.13	321.75	323.82	326.41	324.64	325.84	325.9	327.72	326.59	326.54	323.61	323.27	324.7	327.04	323.96	326.17	325.05	323.85	325.64	325.93	323.49	321.24	324.84	322.88	325.1	323.41	324.16	323.44	325.08	326.01	326.28	324.32	325.32	324.11	324.39	324.02	326.66	326.13	324.33	324.99	324.65	325.69	323.43	322.32	325.28	324.64	327.01	323.88
312.14	313.72	315.02	311.7	313.4	312.15	316.12	311.08	313.11	315.67	314.02	312.98	314.44	314.58	314.92	313.74	315.25	312.53	315.26	313.75	314.62	315.13	315.19	315.49	316.97	314.16	311.8	315.09	313.13	312.33	314.33	313.73	312.56	315.04	314.04	313.28	312.07	310.8	312.17	313.87	316.46	314.23	311.88	312.38	313.89	311.5	314.32	314.2	314.84	316.56
312.38	313.14	308.62	311.25	311.37	310.75	309.14	311.34	313.54	309.55	310.49	313.38	312.35	311.89	313.79	315.67	309.98	311.41	311.93	311.85	310.86	312.86	312.55	311.32	311.19	312.25	309.64	313.47	311.05	311.07	311.56	309.22	314.23	310.58	312.1	312.27	308.99	307.81	311.64	309.84	312.43	309.28	312.02	310.76	310.65	311.72	311.94	312.08	311.62	312.11
313.4	312.4	313.87	311.13	313.87	313.49	312.55	310.57	312.33	313.42	313.34	314.06	311.74	315.73	314.01	313.2	315.7	315.89	311.98	311.76	313.92	315.19	313.85	313.41	313.79	313.5	313.88	311.75	313.91	315.02	311.31	312.19	313.49	311.14	313.55	310.4	312.69	312.33	312.42	314.95	314.1	312.05	313.05	313.68	312.44	313.28	312.3	313.89	313.49	314.87
296.66	301.82	300.43	297.28	300.76	301.8	299.65	299.42	299.24	303.63	300.89	301.33	301.59	300.9	300.55	301.61	300.56	300.11	300.97	299.04	300.7	298.12	299.46	300.06	301.05	300.37	298.44	299.34	298.16	301.03	300.31	298.71	300.85	298.8	298.41	302.86	300.5	298.1	302.45	300.96	300.98	300.95	301.53	297.94	297.91	298.66	297.54	303.07	298.73	298.96
312.78	311.39	314.08	311.91	312.31	311.93	313.74	311.56	312.48	313.31	311.75	313.75	316.63	313.79	313.28	313.01	312.37	313.08	312.7	312.09	313.72	310.32	313.22	314.88	314.62	313.68	311.66	313.22	314.06	311.87	315.39	311.2	312.23	313.61	314.21	313.81	315.17	314.66	315.97	311.99	315.63	313.27	313.77	315.18	312.64	313.26	313.49	313.21	311.27	313.52
318.04	319.93	317.28	316.36	318.75	318.01	317.43	319.41	319.23	316.93	318.3	322.19	316.77	319.37	318.77	318.3	320.14	320.51	321.49	318.31	317.83	318.32	317.41	318.07	318.71	319.42	316.57	316.07	319.2	318.93	318.42	315.81	317.95	319.62	318.96	317.85	318.6	320.03	317.89	317.86	316.06	317.68	317.52	319.79	318.78	319.3	315.36	317.65	316.95	316.34
304.18	305.67	304.67	306.82	303.81	303.1	305.39	305.89	304.35	303.86	305.86	303.64	305.34	305.31	305.52	305.79	304.44	308.84	305.34	306.14	303.9	305.51	305.02	308.55	304.7	306.94	306.25	303.81	304.99	304.35	304.87	304.17	305.49	303.68	305.27	307.4	306.48	304.87	304.28	304.79	306.45	305.59	305.85	305.68	306.15	303.23	305.38	302.19	303.97	304.68
308.12	310.2	307.14	309.16	311.84	311.69	309.94	311.11	310.62	310.96	311.06	308.91	312.26	311.88	309.66	313.93	310.92	311.91	310.53	310.23	312.26	310.91	311.07	310.34	311.96	312.02	310.95	311.86	312.03	311.03	309.83	309.89	309.48	309.63	311.22	311.93	311.05	313.78	309.65	311.55	312.78	310.84	312.04	309.84	310.87	310.2	311.25	312.28	311.06	312.51
316.64	317.28	319	318.88	317.86	316.02	318.17	316.45	318.64	319.74	318.83	319.16	319.32	317.19	316.75	316.6	318.18	318.08	314.97	317.45	317.29	316.54	319.21	317.67	318.11	316.55	319.96	317.28	317.52	319.38	317.13	318.15	315.19	319.2	319.37	321.13	317.65	318.67	320.48	317.81	316.72	315.18	317.78	315.84	318.35	317.72	317.57	318.63	319.76	319.16
302.68	301.39	304.12	303.3	301.27	304.49	304.77	304.54	301.29	302.33	305.44	305.62	302.06	303.26	304.01	303.75	302.61	304.01	302.63	301.69	303.91	305.95	304.53	301.99	301.49	304.33	304.47	302.17	306.16	301.25	303.97	301.64	304.42	302.5	302.58	302.52	304.69	303.25	303.24	303.95	301.63	304.68	304.7	301.71	301.66	301.6	303.96	304.05	300.82	302.76
296.08	293.32	294.24	297.27	293.01	292.92	295.87	294.31	295.52	295.42	294.85	296.65	294.99	293.89	296.49	295.8	294.63	296.02	294.61	296.85	292.12	296.7	294.92	296.03	294.71	294.21	295.89	293.84	295.2	294.57	295.24	297.39	293.55	296.71	295.62	293.76	295.08	293.89	293.41	295.33	297.22	295.74	294.78	292.04	295.26	292.71	298.6	295.85	297.06	295.53
329.69	328.26	325.96	327.68	326.59	326.96	327.16	326.47	328.51	328.33	327.81	327.52	325.66	328.18	330.39	328.5	327.75	329.35	328.14	328.12	329.27	329.45	326.42	328.78	326.05	327.25	328.97	325.48	327.6	331.05	326.6	327.79	328.54	328.54	328.26	328.46	327.17	325.22	326.58	327.12	329.47	328.53	328.53	327.39	328.05	326.06	327.14	329.67	328.14	325.45
296.34	296.99	292.68	293.98	295.63	294.82	295.17	295.33	297.57	294.31	294.5	295.27	294.54	293.33	293.66	295.08	296.77	295.31	293.48	293.52	293.61	296.43	293.91	295.08	293.7	295.8	294.8	296	295.05	294.88	295.73	296.07	295.91	296.7	292.89	295.13	295.37	296.29	293.13	294.06	295.47	295.82	293.74	294.76	295.52	294.22	294.45	295.32	295.32	296.92
305.28	302.7	303.58	301.36	303.73	305.1	301.94	302.22	300.91	304.39	304.21	303.64	305.46	305.42	303.04	302.23	303.79	303.12	304.68	304.14	303.11	304.28	301.37	301.7	304.12	303.1	301.81	303.23	303.32	302.38	303.82	301.75	303.62	301.53	303.46	303.47	300.13	301.83	301.91	305.51	304.85	303.46	303.27	302.44	303.95	303.59	305.01	304.66	305.36	302.31
317.03	314.93	316.55	315.11	316.45	316.62	316.86	317.99	316.9	320.73	317.89	316.88	317.87	316.45	316.19	319.52	317.12	318.26	317.07	314.24	315.36	316.39	318.3	316.23	317.63	318.07	317.81	316.25	318.15	318.09	315.6	317.47	317.73	315.74	317.78	316.21	317.56	318.21	318.74	313.04	314.34	317.17	315.23	313.38	314.67	314.23	316.89	316.89	316.49	319.38
298.81	296.6	296.89	295.78	295.66	294.63	297.42	294.95	297.67	295.87	297.38	294.32	297.82	298.23	297.18	296.51	298.38	295.47	300.55	296.52	296.91	295.64	294.86	296.17	294.34	299.44	299.11	296.63	294.04	295.91	299.02	295.69	296.43	296.84	296.56	297.41	295.4	296.66	297.74	296.98	296.64	296.72	298.66	297.26	296.08	297.12	297.73	298.62	296.74	296.81
314.65	315.21	316.39	316.36	316.94	312.59	314.58	314.17	315.44	313.51	314.77	314.97	317.78	313.51	314.44	314.11	315.91	315.15	313.38	313.86	315.35	317.12	316.53	315.18	315.36	318.58	311.79	313.62	314.27	315.77	313.91	315.03	315.77	315.86	313.81	314.86	315.55	317.48	314.87	315.56	316.11	315.34	316.17	312.77	316.35	313.08	314.91	317.25	314.86	316.75
329.38	328.96	327.98	328.47	326.96	325.94	328.05	327.5	329.15	329.26	329.58	328.49	328.87	328.25	328.46	328.67	329.43	327.34	327.41	327.69	328.55	328.29	330.02	329.51	328.74	327.41	328.93	328.06	330.04	328.1	329.7	327.83	328.4	326.32	331.26	330.37	331.21	328.74	329.57	328.88	328.72	329.36	329.56	327.94	326.39	327.47	327.88	327.18	327.97	328.37
304.01	302.76	304.95	303.89	308.29	306.2	304.55	303.03	305.48	303.14	306.81	305.72	304.91	303.94	305.05	303.3	302.84	304.29	305.7	304.46	304.97	305.88	305.99	304	304.1	304.64	306.79	305.75	305.83	303.2	303.72	304.79	307.97	305.24	305.44	303.79	306.07	308.04	303.39	302.51	304	305.73	304.95	304.73	304.19	305.92	301.67	304.73	303.57	306.78
304.18	304.02	303.43	308.38	303.17	305.42	307.52	304.22	307.71	302.32	304.81	307.35	303.36	304.07	304.72	302.39	304.94	304.08	301.84	304.86	305.29	306.51	306.73	303.61	303.66	303.85	303.83	305.69	303.04	303.46	307.58	304.48	302.37	303.78	304.33	303.63	303.54	302.33	303.61	306.85	306.05	306.84	301.04	305.36	304.75	307.94	304.98	301.4	306.26	305.75
315.57	317.72	317.95	315.04	315.7	314.73	318.25	316.35	315.06	316.49	319.63	317.17	317.9	316.54	317.31	316.87	319.68	317.62	316.28	319.51	317.22	317.15	319.92	318.54	318.25	317.08	317.04	318.6	318.02	317.27	316.46	317.05	317.04	314.94	316.35	316.75	315.31	315.89	318.6	315.56	316.08	317.16	317.55	317.93	314.29	317.71	318.53	315.16	315.37	319.11
304.29	304.83	303.42	303.06	300.02	303.82	303.83	304.15	305.91	303.92	303.96	305.32	303.36	305.3	304.79	304.98	305.53	304.79	305.58	304.27	305.85	304.99	303.61	303.82	306.26	302.96	303.49	305.17	306.09	304.79	302.22	304.75	304.45	307.34	302.58	305.76	303.78	305.06	303.98	307.23	306.66	302.87	303.76	306.1	303.49	303.97	303.52	305.04	303.3	303.77
305.54	304.14	302.99	299.13	303.69	301.83	298.99	303.3	301.01	299.74	304.37	301.35	302.04	300.92	301.22	303.03	301.78	302.2	302.93	303.91	304.49	303.68	304.93	302.48	303.07	301.43	301.11	302.4	303.8	302.72	302.35	304.69	300.99	304.76	301.78	301.19	304.28	301.8	303.28	301.91	303.27	306.11	303.84	303.54	304.21	302.84	303.93	302.77	302.14	302.28
308.91	309.89	313.02	311.08	310.95	309.97	312.23	308.61	311.97	313.48	310.55	308.38	309.19	309.88	312.59	311.12	311.48	311.39	310.99	311.97	310.84	310.25	311.3	312.75	308.06	309.16	310	310.94	313.03	311.07	311.47	307.9	309.33	312.04	309.45	309.95	311.65	310.91	307.75	311.99	311.61	311.39	311.01	310.84	309.51	311.36	308.02	311.72	309.92	309.11
312.71	310.15	309.36	315.75	311.43	312.66	314.56	313.16	313.07	313.44	312.68	313.93	314.58	311.57	313.1	314.66	311.78	312.74	309.71	311.83	312.19	312.35	313.24	309.52	310.41	311.53	309.35	311.29	310.09	313.61	311.96	312.48	312.71	309.84	312.16	312.66	311.99	313.09	310.36	311.98	313.35	312.5	311.72	313.99	312.83	313.39	312.84	310.58	312.66	314.53
292.02	294.54	292.19	295.47	295.23	294.95	292.61	293.38	293.34	294.34	294.21	292.94	295.74	296.83	295.69	295.08	295.39	294.07	291.85	294.86	292.27	290.14	293.82	294.81	295.6	294.71	294.65	292.17	293.53	293.6	294.77	297.74	295.62	295	294.99	294.4	292.19	295.86	293.53	293.86	292.98	293.75	295.48	293.43	292.77	292.81	294.91	296.33	294.98	295.67
302.61	303.23	301.89	301.38	304.37	302.52	301.34	302.27	302.17	304.35	301.62	302.39	300.19	303.06	302.85	303.71	303.04	302.95	301.26	304.03	302.62	301.51	300.72	301.2	303.69	304.25	299.53	302.24	301.95	301.65	302.61	302.7	303.75	304.14	303.45	302.96	302.21	300.68	301.38	301.58	302.86	300.9	304.33	303.11	304.7	302.88	299.5	302.07	303.84	303.64
315.31	315.95	311.15	313.5	313.81	312.44	314.47	312.69	313.77	311.42	313.52	312.84	314.08	313.99	315.56	314.87	312.73	312.43	313.19	312.51	310.81	310.02	313.38	313.83	313.08	313.49	312.22	315.88	315.5	311.62	313.25	314.19	314.68	314.53	312.66	311.97	313.81	314.38	312.8	312.52	314.51	313.43	310.38	312.29	313.99	312.48	312.74	312.88	311.86	314.26
316.69	317.66	317.23	318.02	316.54	315.08	315.8	317.57	315.52	317.21	318.52	315.72	315.8	317.15	316.1	318.27	319.91	318.37	316.87	316.71	317.48	317.66	316.54	318.97	316.42	316.59	317.37	318.68	316.46	312.62	318.02	317.37	316.71	318.31	319.52	316.08	316.47	318.17	316.17	317.57	316.82	318.12	316.49	316.02	319.88	317.82	315.8	319.17	317.42	318.68
315.19	316.26	311.62	317.09	313.41	315.93	314.99	312.97	315.89	316.22	314.11	316.78	315.4	314.16	316.28	314.79	318.39	314.75	315.34	314.87	314.02	316.29	316.24	316.56	316.34	315.78	317.41	316.65	316.79	315.08	314.57	313.83	314.13	315.16	313.84	316.03	316.41	316.17	316.31	315.38	315.64	316.63	314.84	315.85	312.35	313.02	316.03	312.84	314.92	315.02
316.5	316.31	316	316.81	318.32	316.82	316.5	316.15	316.41	318.51	318.18	315.96	316.49	316.91	316.81	317.09	316.51	317.19	316.59	314.63	317.75	316.39	316.08	319.02	317.74	315.95	317.87	318.04	316.02	316.47	316.77	316.83	317.73	316.47	318.76	316.84	318.49	314.42	316.17	318.13	316.07	316.08	318.09	316.48	317.55	317.63	315.67	316.18	313.55	316.21
293.4	294.73	294.88	294.07	293.62	295.45	293.08	291.96	294.57	293.01	292.41	293.75	295.3	293.53	292.06	294.19	293.98	293.56	295.72	294.54	295.09	294.52	293.94	293.76	294.63	296.05	291.73	293.47	294.12	292.63	293.71	294.07	293.49	292.04	293.88	294.93	295.39	294.35	294.75	294.01	292.29	293.7	293.19	292.5	292.74	293.93	293.21	294.55	292.14	294.62
297.02	297.22	298.62	298.7	296.42	296.61	295.43	300.69	296.89	296.27	301.02	296.08	296.89	299.61	295.66	296.36	299	296.24	297.81	297.95	295.81	296.88	296.02	300.01	298.27	297.16	297.81	296.46	297.11	295.93	298.1	297.79	298.09	298.14	298.73	295.66	295.92	296.82	295.48	296.64	298.24	295.97	298.41	295.14	298.25	295.93	296.39	297.76	298.62	295.09
303.15	302.94	304.83	303.65	302.04	304.86	303.43	304.8	302.77	300.77	302.23	299.86	304.78	303.29	303.51	304.6	302.87	303.06	305.02	303.05	300.82	303.62	304.08	303.67	304.04	303.59	303.22	303.13	302.15	302.41	302.94	301.63	304.21	303.56	304.87	303.57	304.98	303.38	302.32	303.26	303.83	304.74	300.94	302.81	302.98	303.44	305.02	304.58	302.46	303.17
310.65	310.25	309.69	310.83	310.54	310.41	308.55	308.98	311.29	308.75	311.44	309.92	307.58	310.33	308.77	311.11	308.72	311.99	310.62	310.14	309.4	310.55	309.83	308.62	309.39	310.5	309.2	308.94	309.08	310.64	311.04	308.19	308.08	309.46	310.29	311.45	309.51	308.72	309.35	311.85	310.75	308.68	310.77	308.26	310.39	312.43	311.62	309.86	308.75	310.51
316.28	314.97	313.26	315.38	312.6	313.32	315.41	314.04	313.72	315.19	315.88	313.39	313.92	313.77	313.47	315.15	317.21	314.59	315.2	313.68	312.25	312.78	315.22	312.15	314.89	313.66	317.79	312.91	313.78	316.56	316.51	315.37	314.73	315.83	315.13	314.66	314.07	317.15	314.51	313.56	314.53	316.96	314.75	315.03	316.18	314.91	314.21	318.43	314.67	317.06
329.59	330.03	328.29	331.12	327.96	327.28	327.26	329.23	327.39	328.11	328.6	328.85	329.77	329.07	327.07	329.81	326.86	326.19	329.7	329.28	329.65	330.19	329.86	326.28	329.08	328.57	330.1	329.97	330.26	329.04	329.49	329.65	328.38	327.46	331.18	327.22	329.59	327.26	330.22	330.79	328.69	326.92	327.49	328.46	331.17	330.94	329.44	328.19	325.84	329.15
306.28	303.9	303.73	306.25	303.5	308.04	303.11	304.37	305.67	308.24	306.81	303.13	305.96	307.69	304.38	304.48	306.17	306.7	306.65	306.68	304.4	305.36	307.84	306.44	303.92	308.45	304.63	304.51	303.78	308.08	307.46	306.97	307.42	306.49	306.25	307.66	305.97	306.46	306.98	305.31	306.86	305.3	307.26	305.85	306.12	304.13	303.9	307.81	305.97	307.84
327.51	330.94	325	326.63	325.97	328.58	328.3	328.06	328.32	325.64	327.68	328.56	327.11	327.16	325.65	327.16	326.75	326.05	325.78	329.02	326.42	327.48	328.41	329.87	327.37	327.22	326.55	327.56	327.34	327.05	327.59	327.04	327.33	329.17	325.08	328.66	326.71	325.95	325.79	325.45	328.28	327.8	325.61	327.45	328.18	327.67	326.35	328.41	329.11	328.49
300.81	304.76	300.34	305.26	301.82	305.7	305.37	303.03	303.23	302.83	304.06	302.47	302.77	300.19	300.96	303.72	299.97	301.78	301.28	303.8	303.34	302.34	301.72	304.66	301.85	302.27	303.26	304.17	304.99	301.58	301.17	303.71	300.99	301.76	302.38	301.42	302.1	299.66	304.4	303.84	302.6	301.89	302.74	303.24	302.17	299.73	299.66	301.21	300.81	301.41
326.4	324.98	323.85	325.52	326.96	327.1	325.98	328.24	325.69	324.92	325.71	324.66	323.99	327.27	323.97	324.42	326.44	328.45	322.73	326.94	322.48	326	325.1	325.64	325.18	327.57	325.08	326.85	322.35	325.18	326.94	325.7	325.07	325.2	325.19	326.36	326.26	327.13	323.62	328.19	326.57	322.84	326.37	324.27	325.95	324.91	324.67	326.95	325.36	326.14
315.21	314.74	314.53	316.26	318.46	313.38	315.94	316.29	317.3	315.71	316.66	317.24	315.69	315.8	316.22	313.84	316.23	316.17	315.45	318.58	315.38	315.01	317.38	316.28	316.68	313.6	318.58	317.7	317.86	315.73	318.2	314.33	316.88	318.11	318.51	317.76	318.42	316.67	316.18	316.47	313.75	318.81	316.61	318.04	316.29	317.16	319.19	316.15	315.74	314.75
303.14	300.85	300.87	303.65	305.91	302.69	303.61	304.03	302.41	303.62	304.56	306.36	306.92	305.26	304.49	303.17	304.56	304.79	303.92	303.82	307.08	305.99	301.98	303.12	302.39	305.44	305.44	302.94	306.25	304.71	302.52	302.7	304.09	304.72	306.26	304.45	305.44	303.12	305.07	302.89	306.62	303.39	304.2	302.46	304.52	306.69	305.38	303.98	304.29	304.16
306.2	302.88	305.32	305.68	305.42	302.19	304.27	306.92	306.23	302.66	304.73	302.08	304.46	302.21	303.89	305.13	304.57	304.77	302.55	305.84	307.8	302.21	307.45	303.99	302.96	306.67	306.21	306.14	301.88	306.3	304.83	304.96	301.49	307.18	305.37	303.42	304.16	303.53	304.55	303.05	305.29	306.09	302.33	306.28	306.16	305.57	305.27	305	302.37	306.97
301.04	301.03	299.31	303.33	302.72	299.73	300.49	300.74	302.31	298.05	301.48	301.33	298.93	303.5	302.5	299.92	300.7	299.94	299.23	300.64	300.45	300.01	301.58	300.51	300.71	300.82	302.2	302.43	300.15	302.15	300.82	300.74	299.86	302.18	300.11	301.37	299.73	301.43	300.37	301.85	301.03	300.61	300.7	300.65	302.1	301.58	301.25	299.85	301.1	301.85
311.6	313.86	312.01	310.42	309.89	311.73	310.38	309.95	312.93	313.88	313.32	309.89	312.65	314.03	313.17	313.12	311.55	313.08	312.13	313.38	311.5	313.82	312.49	312.16	311.96	311.8	313.62	310.64	313.85	311.04	313.17	311.74	312.63	314.16	312.56	312.42	312.02	312.91	311.22	310.49	313.44	308.8	311.98	309.27	314.59	313.8	312.35	311.87	312.19	312.06
326.03	327.55	327.61	326.13	324.93	326.59	330.48	327.36	326.72	327.04	328.84	326.65	327.83	327.36	326.17	327.8	327.26	324.82	327.89	326.18	326.27	329.93	327.93	327.91	326.91	327.28	324.71	329.19	326.53	326.89	328.04	326.46	326.38	327.6	326.2	327.44	328.17	327.62	327.23	324.32	327.7	325.03	327.73	328.16	328.55	326.65	327.47	325.11	330.82	326.4
314.23	314.3	313.46	311.24	315	313.93	315.27	313.33	317.16	315.61	315.88	316.02	312.89	311.86	315.8	314.17	315.05	312.71	314.36	314.34	314.29	312.47	313.2	314.38	313.86	316.87	314.3	313.68	316.67	314.22	310.87	315.42	315.78	312.67	310.59	315.27	315.07	315.19	315.41	313.66	313.21	314.91	312.12	312.61	312.22	312.93	312.12	312.51	314.31	313.51
307.2	308.93	308.99	308.16	308.36	311.31	309.15	309.37	312.32	312.02	311.11	309.5	310.12	307.6	307.95	309.22	313.15	311.03	311.46	310.12	309.26	307.16	309.56	312.71	311.51	310.33	311.8	309.21	311.45	310.56	309.08	308.61	311.6	311.44	310.72	308.03	306.98	309.05	309.63	310.74	308.7	309.28	311.73	308.44	306.34	311.52	310.26	307.95	310.3	309.39
316.06	313.73	311.96	314.68	313.11	315.24	314.24	316.22	316.24	313.98	314.09	313.57	316.37	317.07	315.94	314.49	314.03	314.36	316.47	312.93	316.04	314.8	316.1	315.78	314.44	311	313.43	314.34	313.44	316.85	313.37	315.06	314.83	314.91	312.78	312.09	316.46	316.73	314.28	312.26	313.61	312.43	314.73	312.98	313.18	315.73	315.53	316.26	314.38	313.56
313.64	316.99	317.52	315.77	311.35	317.03	314.58	310.98	313.55	315.19	313.26	316.7	316.23	316.42	315.38	314.24	315.15	315.49	314.4	314.19	312.96	315.6	311.67	316.44	315.06	314.78	311.05	315.04	315.24	315.66	316.05	312.28	312.7	314.61	313.48	313.61	317.19	313.98	315.04	314.55	316.14	315.52	317.58	313.91	316.82	314.47	315.9	314.38	313.27	316.84
308.76	310.15	309.42	307.66	309.64	312.84	310.7	309.69	310.92	312.32	310.31	311.68	309.44	311.83	309.22	307.18	309	310.09	311.9	308.73	310.14	311.5	312.53	309.16	312.7	310.61	310.97	311.03	309.31	311.04	308.71	312.11	311.34	309.17	313.1	306.73	309.73	310.8	310.3	311.65	309.85	309.39	310.36	312.14	311.42	308.65	309.78	311.53	307.8	309.79
307.35	306.93	307.53	309.12	310.33	308.49	308.32	307.7	306.79	308.92	309.22	309.45	308.52	306.89	306.41	308.67	307.1	308.48	310.64	311.25	310.42	311.53	308.44	311.84	307.63	309.05	307.22	307.85	309.39	309.82	309.93	308.03	307.99	308.7	310.6	311.37	311.26	309.22	311.15	308.32	308.82	309.21	306.81	306.81	308.9	309.45	309.21	309.41	308.74	309.61
316.14	317.13	315.81	316.7	315.21	315.52	317.86	316.15	314.66	313.22	316.9	316.92	314.49	315.2	313.6	316.69	314	317.73	316.53	318.15	320.41	317.05	315.84	317.22	317.14	317.33	313.68	316.91	317.87	317.22	319.54	318.2	316.36	313.77	316.22	313.56	315.49	316.38	316.11	316.69	315.68	315.49	316.99	316.63	317.82	318.15	315.11	318.34	316.34	318.01
313.84	316.5	316.04	315.36	316.81	314.02	315.81	314.85	317.55	315.64	316	316.15	317.54	315.23	317.81	317.46	316.51	314.87	316.88	315.65	314.21	314.74	316.78	315.53	317.96	314.85	315.87	314.54	315.86	314.95	316.44	315.98	314.67	314.86	316.08	315.51	315.47	316.52	316	317.21	314.38	316.73	317.1	313.98	313.31	314.86	315.62	316.38	318.43	316.23
295.15	293.54	292.99	296.47	292.93	293.89	294.38	295.55	296.84	292.46	294.69	294.05	295.65	295.53	293.61	293.1	292.11	295.7	294.08	295.12	293.28	294.53	295.83	293.76	293.99	295.38	294.42	295.92	296.15	294.79	295.66	295.68	293.19	294.96	296.19	293.33	294.51	294.98	292.52	293.64	295.77	294.57	293.71	295.34	293.95	296.79	294.23	294.94	293.91	296.15
316.07	316.46	317.26	317.3	316.85	313.86	314.93	315.08	317.62	314.36	318.05	316.81	316.95	318.49	316.57	315.86	317.85	316.79	317.44	314	315.53	317.77	316.3	316.16	318.12	316.39	316.94	317.91	317.5	317.85	314.08	312.27	316.94	316.22	316.3	316.84	316.39	316.7	318.4	316.91	316.4	316.3	313.64	315.77	318.05	314.94	317.28	318.27	318.62	317.02
300.16	299.24	300.13	302.29	299.89	302.82	299.83	298.69	299.32	302.06	299.45	302.28	297.92	300.73	299.29	300.65	301.26	300.5	298.51	302.34	298.93	301.69	301.8	299.71	299.92	299.08	297.12	300.02	302.44	302.26	299.62	300.36	298.57	298	301.05	298.95	300.17	298.67	300.19	299.43	299.29	300.08	299.25	300.19	301.41	300.2	302.36	302.15	299.97	299.96
316.32	312.73	316.45	315.3	315.64	317.05	316.07	315.55	314.17	315.09	314.97	315.71	313.99	313.13	314.16	314.26	317.65	314.79	315.39	316.98	314.19	312.72	313.86	313.7	315.55	313.97	314.87	314.92	314.38	317.94	315.94	314.53	313.56	314.51	315.11	317.37	315.1	312.79	314.81	314.04	313.35	314.66	316.95	315.34	314.19	313.43	313.73	313.68	315.47	314.39
302.53	300.66	301.48	299.18	299.54	299.46	299.95	299.45	301.6	300.22	301.22	300.7	299.91	299.6	299	299.83	300.22	299.37	300.7	301.57	301.95	298.21	300.69	299.63	298.06	300.68	300.24	300.73	299.08	299.2	299.6	299.49	299.69	299.8	301.83	299.16	300.13	298.86	298.55	297.49	299.78	298.41	301.23	299.48	299.47	300.94	300.04	301.37	299.95	297.42
313.41	312.3	315.4	313.17	314.3	314.06	315	311.02	312.74	313.83	313.79	311.82	311.62	316.1	313.18	314.05	312.53	311.56	312.82	314.64	312.25	313.72	312.19	313.2	312.96	313.41	315.98	315.23	313.43	310.89	312.97	313.24	312.27	314.72	314.85	314.08	314.94	313.22	315.42	313.72	311.43	310.98	311.67	313.36	315.5	310.71	310.34	314.81	312.03	314.65
309.45	313.23	310.33	310.79	310.94	311.67	311.38	314.67	311.6	312.49	310.16	310.79	307.8	308.93	309.92	309.97	313.35	311.37	312.13	311.46	308.58	311.52	313.32	313.04	309.49	310.17	309.23	311.75	311.02	311.94	309.88	311.86	310.23	308.32	312.9	310.69	311.12	310.81	309.95	311.45	308.64	311.1	312.18	311.16	311.59	309.24	310.52	310.85	312.05	307.88
292.83	295.91	294.22	296.97	292.74	294.55	297	294.62	296	295.45	294.61	294.55	296.24	296.86	295.67	293.77	295.85	295.53	292.99	294.16	294.35	295.16	296.58	293.02	295.32	293.74	296.5	293.48	294.2	295.15	295.29	295.01	294.08	295.34	294.48	294.74	297.57	292.24	294.5	295.08	294.01	295.95	292.99	297.62	295.5	295.31	293.97	294.86	295.87	293.4
306.16	306.26	304.65	305.45	306.99	305.86	305.17	303.46	306.44	305.71	300.92	304.05	305.36	304.98	307.02	307.76	305.94	305.55	304.26	306.29	305.62	305.7	305.43	306.4	304.83	305.4	305.56	304.9	306.33	304.84	303.03	305.68	305.2	305.61	306.2	301.82	305.17	304.58	303.84	307.79	305.46	304.63	303.91	306.56	306.78	305.02	305.19	306.14	309.88	304.28
311.57	314.27	313.76	314.41	313.99	314.39	311.84	314.38	313.18	314.19	313.63	313.83	311.79	311.4	313.49	314.91	315.46	315.16	314.78	312.06	313.15	313.8	312.82	312.89	313.26	313.86	314.47	313.9	313.06	312.49	313.67	312.91	313.12	312.45	313.9	314.1	315.46	315	314.52	315.9	314.24	312.29	311.63	314.21	313.04	313.9	316.21	312.96	313.92	315.37
312.67	313.47	313.77	312.66	312.21	313.74	313.01	312.41	312.15	312.23	314.48	312.96	309.9	313.73	313.96	311.28	312.69	314.31	311.8	312.16	314.1	309.71	312.78	313.21	312.25	312	313.44	314.14	313.28	313.21	311.95	310.72	313.58	310.46	314.25	315.03	313.13	311.75	311.84	312.98	315.74	312.14	311.81	312.93	315.06	312.47	312.18	311.22	313.96	312.9
306.07	306.96	304.62	304.29	302.82	305.87	308.93	304.14	307.46	306.93	307.27	306.75	304.9	308.21	304.45	306.3	306.39	304.17	305.45	305.43	305.49	305.52	305.82	307.04	305.46	302.79	304.05	304.6	304.79	304.73	308.05	302.35	306.37	306.18	307.45	307.8	307.26	305.63	307.69	307.47	305.87	304.9	306.6	303.9	307.81	307.31	307.21	306.73	308.91	304.18
313.17	316.02	315.1	313.5	315	313.33	315.38	314.55	312.34	310.37	313.47	313.76	314.62	315.21	314.33	315.88	311.33	312.18	315.72	314.62	311.59	315.93	313.33	314.14	315.58	312.7	316.76	313.83	313.57	315.07	314.91	313.82	314.22	314.99	313.25	312.9	311.91	312.1	313.32	313.35	313.19	312.87	313.29	313.79	315.14	314.31	316.1	316.36	314.33	313.73
315.41	313.27	314.67	314.33	314	312.66	313	314.02	315.02	313.11	313.89	313.88	315.27	313.42	315.2	313.01	315.17	312.22	314.67	313.84	311.53	315.07	313.18	311.75	314.42	314.92	311.34	313.95	313.96	314.32	313.96	315.01	315.4	315.88	315.15	315.21	312.15	313.73	315.19	314.5	315.77	314.43	313.45	314.17	312.52	315.03	313.91	315.46	312.9	313.59
295.36	294.95	294.27	293.55	294.49	295.4	294.66	297.05	294.84	295.48	293.32	295.81	296.39	293.56	293.48	292.33	294.39	295.75	296.11	293.74	293.02	294.25	295.22	293.9	294.94	297.09	299.01	295.48	296.21	291.75	294.93	296.6	295.51	295.65	294.75	294.45	295.62	295.67	293.63	296.13	293.18	295.47	294.92	293.7	293.92	292.25	298.05	296.54	295.52	294.4
317.03	314.72	315.55	313.79	316.48	315.58	316.2	315.89	315.79	311.68	315.53	317.68	313.06	313.35	314.5	313.77	316.5	314.19	316.34	315.46	310.79	315.55	314.53	315.2	315.43	316.51	312.02	315.4	315.64	312.55	314.72	317.24	315.23	313.67	314.79	314.87	312.84	315.1	314.33	315.58	312.14	314.55	316.25	313.7	316.68	312.66	312.18	316.29	313.71	315.22
316.73	317.18	316.27	314.8	317.27	318.95	317.02	315.65	317.58	316.52	316.38	318.65	317.07	316.84	316.95	318.45	317.58	314.22	316.93	314.85	316.86	315.78	318.49	316.44	317.59	319.51	317.1	317.68	317.46	314.01	314.33	313.3	319.26	315.31	315.43	316.58	313.35	314.45	317.65	317.9	317.11	316.84	316.19	315.84	317.09	318.21	315.37	316.99	314.68	318.38
317.77	317.1	314.42	315	317.54	315.4	315.15	314.45	314.17	314.02	315.12	317.54	314.34	315.36	314.58	317.04	317.34	316.96	314.87	316.66	315.56	317.1	316.27	315.71	316.78	315.9	314.2	315.64	316.27	315.87	315.59	315.72	316.3	318.38	315.58	317.48	318.23	316.25	315.15	319.69	317.33	314.74	316.53	313.45	317.03	313.43	314.7	314.9	314.54	316.1
310.48	311.04	311.9	311.48	312.4	309.49	309.29	312.39	309.62	312.42	311.54	312.19	310.69	310.37	309.4	312.84	311.92	310.91	313.24	310.05	312.21	310.92	311.63	312.05	309.62	312.88	312.62	309.57	309.89	310.21	314.81	312.19	311.45	310.77	312.28	311.02	311.26	311.46	310.1	310.35	312.92	310.21	312.45	309.73	309.71	313.23	311.91	310.78	308.74	310.88
317.33	318.78	314.74	318.98	320.16	317.18	316.72	318.49	314.48	314.92	316.86	316.85	316.18	317.39	318.62	315.86	316.83	314.74	317.47	316.98	316.8	317.97	316.42	317.59	316.17	314.64	319.27	316.95	316.97	316.72	318.44	317.02	316.51	318.6	316.22	316.78	316.95	317.19	315.48	317.66	315.07	315.82	317.82	317.48	319.29	318.92	315.87	318.2	317.79	314.51
313.81	317.62	315.43	312.97	315.71	314	314.72	314.98	316.42	315.11	314.29	315.32	316.71	315.78	315.56	314.92	315.64	313.97	314.65	315.68	317.28	314.26	315.71	315.04	316.8	314.28	314.5	313.15	313.82	316.59	314.5	313.89	315.77	315.67	313.96	317.14	315.05	313.01	316.06	313.38	313.51	315.14	314.28	313.52	314.22	316.09	312.59	315.09	315.18	311.69
306.12	305.95	306.28	305.39	302.94	303.58	304.69	304.02	305.34	303.6	303.49	305.14	304.04	304.23	306.38	302.46	305.51	304.65	304.42	304.33	307.02	305.67	304.2	306.44	306.55	304.09	306.32	305.86	305.63	306.47	305.36	305.82	307.01	308.71	306.76	307.46	304.16	308.13	306.8	305.74	303.9	304.67	304.37	305.09	306.03	304.1	308.27	303.72	306.57	305.76
315.85	315.41	312.36	314.43	315.29	315.92	316.8	316.03	316.85	315.63	317.13	315.62	315.8	316.51	316.95	315.66	317.99	316.48	316.13	315.66	316.68	315.14	315.05	316.04	315.83	315.52	315.85	318.05	315.46	314.35	315.41	314.83	314.38	316.19	313.52	314.6	317.21	315.23	316.22	312.2	317.77	315.1	314.57	317.41	314.43	315.53	316.7	314.39	316.95	317.26
329.77	326.89	328.91	325.66	325.2	328.69	325.78	326.23	328.23	329.62	327.72	326.01	326.68	327.22	323.96	330.79	326.34	327.08	326.2	324.59	330.17	325.32	326.47	327.28	323.57	326.54	328.6	324.63	326.43	327.4	326.49	327.04	328.51	326.63	325.69	326.18	325.07	328.53	327.1	324.81	327.06	324.82	327.57	325.81	325.1	326.97	325.61	325.11	329.57	326.83
317.5	317.78	316.6	318.7	320.12	318.09	318.93	317.66	320.83	321.12	316.4	318.33	320.22	316.85	315.79	318.12	318.97	315.13	316.45	317.97	319.25	322.9	315.65	318.24	316.26	318.15	316.29	318.46	316.56	317.71	317.06	319.19	318.32	317.17	318.42	315.88	318.25	318.44	318.88	318.32	322.4	319.43	318.13	318.72	317.33	316.29	317.9	318.18	319.06	318.31
305	303.61	303.08	302.95	303.21	302.52	302.15	301.33	304.31	300.86	303.7	301.84	304.04	303.87	304.85	306.05	303.22	302.53	304.02	302.57	303.84	303.75	305.83	304.57	303.56	301.74	303.32	303.7	303	301.83	304.72	301.1	304.67	302.56	303.27	304.7	304.84	304.68	304.13	306.3	302.89	303.49	302.74	302.65	303.75	302.76	302.58	306.22	303.71	302.27
302.04	303.5	302.7	304.46	301.2	304.59	302.02	301.73	303.25	302.53	299.87	300.61	303.13	301.36	300.69	303.58	300.04	303.24	300.95	301.56	300.86	303.55	303.44	303.61	302.83	299.74	299.89	304.66	300.86	301.86	303.26	300.93	300.95	301.98	301.11	302.07	304.06	301.35	303.81	301.5	302.16	301.4	302.08	300.74	303.25	302.82	300.32	301.41	302.5	300.5
302.56	302.88	302.44	303.93	304.13	301.91	303.64	305.39	300.3	302.46	302.74	299.69	304.35	299.51	301.33	303.89	303.61	302.68	302.38	304.52	299.69	301.52	300.64	304.82	301.91	302.06	302.18	301.46	304.05	305.58	301.74	304.31	302.92	305.55	303.26	299.61	298.9	302.72	301.55	303.57	302.26	304.54	302.54	305.72	304.41	300.1	302.3	302.23	303.17	305.04
302.59	304.12	303.71	304.4	301.9	305.32	304.11	304.4	304.79	303.86	302.68	305.59	304.01	303.99	303.9	302.56	304.54	303.82	306.71	302.56	304.75	303.17	304.15	302.13	304.3	303.99	302.99	306.24	304.41	304.08	304.43	305.88	305.86	303.47	305.66	303.03	303.98	302.35	305.85	301.96	303.45	300.94	303.66	303.48	304.34	300.79	305.05	307.31	304.15	304.02
307.21	309.25	305.44	306.24	307.08	308.39	306.32	308.63	308.18	310.43	310.19	311.95	308.03	309.75	310.51	309.82	308.43	312.33	306.68	308.63	309.39	309.64	307.36	309.45	309.71	310.82	308.75	312.27	309.45	308.41	311.36	307.38	309.7	309.26	308.61	310.17	308.17	309.45	307.35	308.86	308.64	307.18	311.28	307.08	313.16	306.47	308.82	308.38	309.23	308.97
329.58	331.24	328.44	328.2	328.81	328.4	329.37	325.4	327.03	329.34	328.73	326.66	330	331.61	328.92	326.87	328.81	328	328.87	327.9	330.99	329.69	327.98	327.81	329.44	328.94	330.31	328.39	325.8	326.93	329.4	328.74	327.88	327.09	328.6	328.7	328.53	328.06	328.12	328.77	327.44	326.4	326.95	328.71	329.87	330.36	324.78	328.02	327.3	327.63
302.33	303.66	303.36	306.76	304.56	304.72	302.64	305.09	303.01	305.62	304.62	304.3	304.87	301.16	302.53	303.56	303.36	302.1	303.44	302.82	302.9	304.56	301.34	302.68	302.83	305.56	304.2	304.93	300.76	304.25	305	302.06	301.39	305.17	303.74	302.98	302.85	304.18	302.8	304.23	302.4	302.05	303.48	302.89	303.58	304.49	302.42	305.38	304.16	304.09
311.99	314.32	312.08	313.39	315.28	313.02	312.21	315.47	312.54	311.49	314.83	311.16	312.48	312.81	314.12	314.35	311.82	310.95	312.71	313.59	313.31	314.74	315.52	311.31	309.43	314.08	313.31	313.13	312.78	313.91	312.78	312.99	313.11	313.02	313.3	313.42	313.11	314.58	314.83	313.31	312.97	313.57	310.74	311.49	313.11	314.58	315.2	312.2	313	311.14
328.08	327.74	328.6	324.34	330.22	324.87	325.67	329.23	325.65	325.37	326.75	327.07	326.5	327.77	327.86	327.27	326.23	324.24	327.77	327.18	325.54	326.86	327.22	328.01	325.17	323.77	324.07	325.78	329.1	327.37	325.51	328.48	328.91	325.41	328	323.79	328.43	327.91	326.32	326.89	328.54	328.43	326.58	326.37	327.71	327.9	328.5	328.46	327.9	327.82
304.58	306.85	305.23	303.08	305.04	304.99	304.98	302.74	304.17	305.1	306.36	305.33	304.88	303.89	304.18	306.01	305.7	305.95	302.48	303	305.22	303.32	303.95	305.27	302.44	305.29	303.78	305.6	304.86	308.45	303.7	305.17	302.88	303.66	303.77	305.17	302.36	306.69	303.2	302.13	305.46	305.48	304.27	303.28	303.84	303.86	304.67	305.01	305.69	302.48
301.92	304.08	303.88	305.03	302.27	306.35	303.29	300.28	301.62	304.57	304.41	303.45	304.37	303.11	301.14	300.69	303.96	302.56	300.42	300.47	304.53	304.62	304.27	303.6	305.1	301.84	302.8	301.62	300.11	305.14	303.35	301.78	303.21	303.28	302.45	304.47	300.74	302.73	304.45	302.12	302.64	305.01	306.76	300.64	301.48	304.28	303.17	301.24	305.13	304.33
301.41	300.85	298.54	299.36	300.27	299.51	299.47	299.51	300.4	301.15	299.63	297.37	299.12	299.65	300.8	300.06	300.42	299.63	300.54	300.9	299.6	302.28	298.05	300.7	298.11	299.5	300.01	300.17	300.78	299.65	300.94	298.54	298.59	300.58	297.33	299.96	301.93	298.59	299.79	300.66	299.89	301.93	301.26	299.18	299.51	299.39	304.27	299.24	299.35	298.85
300.08	303.71	301.89	301.62	299.62	303.41	300.06	301.23	302.85	300.49	299.97	300.89	300.65	299.96	300.84	300.08	300.47	302.64	299.82	300.8	300.48	301.46	300.56	300.02	300.86	300.5	299.53	299.73	302.35	299.66	301.41	301.44	300.5	298.94	301.01	300.61	301	298.41	301.82	300.59	301.82	300.21	301.73	299.47	304.22	304.47	301.17	302.98	298.29	303.06
318.62	317.59	319.61	319.06	319.56	317.93	319.39	316.88	317.93	318.65	315.98	316.31	318.27	318.36	317.66	317.24	317.51	316.88	316.5	316.13	320.87	318.06	320.41	317.17	319.44	319.47	317.03	317.22	317.41	316.38	320.64	317.09	318.41	317.97	319.14	317.03	319.4	317.18	319.36	319.36	316.25	320.09	317.52	318.15	315.22	317.47	318.95	317.46	317.04	317.75
310.06	309.36	310.75	308.34	307.64	308.95	308.31	309.03	310.78	307.1	306.29	310.36	305.76	308.2	307.38	311.55	308.55	310.99	307.68	310.94	307.77	310.42	308.73	306.44	309.49	310.03	307.58	308.08	310.19	310.18	312.11	308.19	309.26	308.79	308.28	309.4	307.62	310.28	309.87	308.13	311	306.98	311.99	306	309.68	310.14	310.28	307.34	308.62	308.4
327.49	330.34	327.7	327.71	327.64	328.13	329.12	327.16	328.28	329.14	325.05	325.41	327.35	327.54	329.02	328.29	327.97	326.75	327.48	328.33	328.8	325.83	326.49	328.62	328.56	330.02	328.11	328.85	327	327.45	328.65	328.27	323.91	326.34	326.98	326.06	324.27	330.2	327.2	325.57	329.26	328.95	326.16	329.2	328.9	329.47	329.72	327.7	328.15	329.09
301.54	300.82	299.97	300.91	301.91	302.13	300.28	299.15	300.84	297.96	298.52	300.51	301.7	299	300.85	301.93	301.97	303.82	301.28	300.56	303.04	300.17	301.75	301.53	300.1	298.86	299.6	302.14	301.89	303.51	299.6	300.73	302.68	301.34	299.75	302.89	302.54	303.66	301.51	300.22	302.21	301.15	301.72	299.47	301.38	301.92	299.25	301.25	300.07	301.29
303.91	303.28	302.53	305.48	301.43	301.93	301.96	302.84	304	302.69	301.92	301.93	300.68	301.4	303.58	303.75	303.39	302.98	302.46	302.48	300.38	302.58	303.19	302.57	302.36	302.26	304.88	302.62	300.28	299.67	304.14	301.3	301.1	302.9	300.73	301.17	303.28	301.3	302.95	303.41	301.91	304.09	303.61	300.24	302.36	304.47	302.68	302.11	302.44	300.79
318.15	319.36	317.25	316.42	316.91	319.2	318.64	317.36	318.04	318.45	318.63	317.85	318.81	318.62	316.46	316.05	317.45	316.98	318.26	318.17	318.65	316.88	315.9	318.13	317.6	317.52	319.91	317.16	318.46	316.47	317.47	316.95	316.87	317.55	317.87	317.07	316.15	316.05	317.48	315.39	314.57	317.08	319.64	315.58	318.63	315.15	318.76	319.28	317.79	317.19
317.17	320.99	317.1	317.66	317.57	318.24	317.89	319.05	317.87	320.15	319.11	319.16	320.43	320.08	319.76	317.71	318.42	315.15	318.16	317.22	318.74	314.69	319.4	318.88	319.28	319.11	319.55	319.05	319.08	316.77	320.71	316.84	318.7	316.96	316.49	320.16	318.46	317.93	319.5	318.95	317.94	318.3	319.87	322.62	317.13	318.19	318.27	317.55	317.56	318.25
306.93	307.34	307.08	306.95	308.24	307.51	304.51	307.92	305.69	304.41	306.94	307.05	306.23	308.66	307.4	306.03	304.22	306.03	309.4	307.31	306.41	307.94	305.88	306.85	306.64	307.88	305.76	305.76	306.97	306.15	307.24	305.63	305.93	304.48	305.34	308.32	306.07	306.07	307.6	305.24	308.25	307.61	305.89	309.15	309.34	307.11	307.05	305.38	307.08	305.87
304.77	307.05	307.27	304.98	307.26	304.78	307.86	306.64	307.63	306.62	306.16	304.86	305.91	303.72	304.96	305.89	305.94	305.32	306.59	306.51	304.72	304.39	308.86	305.52	304.28	308.31	307.77	309.05	307.29	304.32	306.19	308.71	307.23	304.01	308.34	306.34	305.78	307.46	305.74	306.79	308.17	306.23	305.96	304.93	306.65	308.63	306.76	305.79	306.53	307.05
310.46	309.35	309.93	309.93	308.62	309.26	310.01	308.93	310.26	308.14	310.86	311.28	307.26	309.89	308.06	311.03	308.51	308.35	308.16	310.04	308.71	309.08	309.98	307.22	312.09	311.14	308.09	308.42	307.45	309.35	308.86	310.03	311.3	308.8	309.14	309.9	307.63	307.95	309.8	310.05	308.18	309.49	309.38	309.02	309.3	312.3	309.2	312.08	311.17	306.82
313.17	310.47	314.83	309.98	313.37	314.9	311.88	312.42	313.71	313.9	312.07	311.1	313.28	313.7	312.37	311.45	311.08	311.92	313.13	313.51	312.91	313.24	314.05	313.66	312.58	315.4	311.99	317.12	313.79	310.45	312.82	312.84	311.4	311.12	313.05	313	312.1	312.04	314.33	314.33	312.96	313.52	313.72	313.36	312.69	312.33	312.23	311.15	312.31	313.67
315.32	312.94	316.44	314.96	318.06	315.62	312.4	316.76	314.85	312.05	314.03	315.54	312.78	316.8	316.02	316.72	313.45	312.88	313.25	315.81	317.11	313.17	317.93	314.91	314.8	315.4	315.46	316.7	314.17	314.17	316.43	314.97	315.72	313.63	316.37	314.72	312.91	314.92	316.91	314.37	316.67	313.82	312.83	314.21	312.23	312.14	315.2	315.67	316.48	315.53
294.17	295.01	293.99	294.6	295.3	295.6	294.05	294.93	294.96	295.63	295.56	292.62	292.58	295.15	294.66	292.08	293.7	294.51	294.99	293.36	292.06	294.35	293.01	291.37	294.58	294.31	294.57	292.49	294.23	292.95	295.76	293.07	294.83	294.27	295.98	293.19	294.87	294.94	292.58	292.42	292.57	293.96	292.28	293.38	292.67	295.05	293.31	293.31	293.9	294.45
312.42	311.4	311.57	312.05	312.29	312.41	314.55	311.48	311.22	311.81	310.63	312.21	313.24	312.45	312.47	312.3	312.35	311.76	310.57	310.71	312.31	312.17	312.34	309.48	311.25	307.84	312.11	309.64	312.74	314.43	309.2	310.25	313.98	311.87	310.87	312.72	311.07	312.7	311.91	311.62	310.74	311.1	311.74	311.14	312.62	309.31	311.17	310.56	312.46	311.29
328.44	328.22	328.39	326.44	326.53	326.37	328.6	326.03	328.31	328.5	328.12	329.27	328.81	328.31	327.75	330.73	327.7	328.44	326.11	325.87	325.92	328.96	328.63	328.52	329.85	326.54	328.7	328.27	329.66	327.1	329.32	328.92	329.89	324.58	325.42	330.96	328.59	323.63	325.72	328.39	326.82	327.87	327.33	329.24	326.13	330.65	326.28	327.69	327.98	326.55
312.23	315.96	312.67	313.6	311.69	313.93	312.71	312.1	317.06	312.49	310.76	311.93	312.51	311.15	313.49	314.47	315.03	313.52	313.03	314.5	314.11	314.14	311.85	313.04	310.94	314.24	313.75	315.44	311.62	315.55	314.82	311.82	311.78	313.93	312.92	312.17	314.08	312.85	313.56	315.15	314.22	312.55	311.51	315.23	315.2	314.03	311.78	313.01	313.58	312.1
305.2	302.78	301.15	301.91	304.5	303.01	301.52	302.15	304.76	305.28	303.65	305.43	304.11	304.08	301.96	302.04	301.47	304.31	302.23	300.18	302.49	302.5	303.89	302.49	302.61	302.22	302.26	301.05	303.48	305.62	301.43	303.89	303.9	302.5	304.51	303.45	301.64	303.18	305.43	303.79	304.32	301.96	303.19	303.97	301.02	301.24	302.65	302.75	298.5	302.17
318.06	319.23	319.88	316.83	318.73	318.53	317.5	317.03	318.36	317.86	318.99	317.92	316.58	317.69	316.59	318.96	318.57	319.21	320.52	318.67	319.24	318.64	321.06	316.96	315.08	320.26	317.47	319.44	317.6	318.49	318.86	320.23	321.14	318.63	318.83	315.18	318.71	318.18	318.63	317.94	318.88	316.71	319.18	317.96	316.57	316.75	317.33	317.65	319.3	318.03
308.86	310.28	311.79	307.78	310.36	312.02	311.12	313.19	311.74	311.37	313.74	313.02	312.02	314.55	309.15	311.31	311.58	310.32	310.16	311.12	309.94	310.39	312.86	312.79	314.02	313.04	314.65	311.5	313.39	309.8	310.68	314.01	311.83	310.31	310.16	310.61	311.52	310.75	311.23	311.39	310.3	308.09	313.82	308.97	313.53	312.45	309.45	312.19	310.66	310.75
316.93	317.45	315.11	317.06	318.46	316.23	318.31	317.46	316.3	316.05	318.39	315.64	320.15	318.44	318.48	313.18	317.81	317.46	317.68	315.68	318.53	315.99	320	315.07	318.18	315.4	318.77	316.3	318.34	317.27	316.83	318.46	318.01	317.63	314.68	317.6	318.26	317.32	317.2	315.41	316.83	316.04	318.73	318.25	316.1	316.48	319.12	317.72	318.22	317.73
303.94	306	304.73	303.85	302.87	305.5	306.34	302.65	303.46	304.65	304.86	304	305.6	304.32	305.29	302.83	304.3	306.21	304.83	304.8	306.74	304.41	305.26	305.52	304.66	304.63	305.6	306.07	306.27	305.04	303.97	303.82	305.72	305.34	304.84	306.05	303.42	305.58	303.3	304.07	305.57	303.72	302.94	306.64	305.96	303.69	301.99	304.42	307.08	305.55
303.15	305.64	301.54	302.33	301.47	302.69	303.37	303.73	302.73	302.22	303.69	302.41	301.43	304.55	301.63	300.28	303.76	301.99	299.62	303.03	300.93	302.83	301.75	302.8	301.99	302.45	300.98	303.73	302.38	302.41	300.8	301.24	303.9	301.55	301.72	304.38	301.24	305.14	302.88	306.07	301.85	305.14	303.09	303.6	302.65	301.88	301.6	299.91	301.89	302.34
301.29	302.52	305.58	302.45	303.59	302.43	302.4	304.06	302.85	304.09	301.32	300.41	300.85	302.22	301.42	300.14	305.38	301.95	302.38	303.98	303.64	300.63	302.12	303.38	301.28	301.52	302.71	301.8	304.37	301.33	302.47	301.64	303.49	301.78	300.82	302.7	303.73	300.91	305.4	303.6	303.37	304.56	304.55	300.55	299.66	302	303.25	304.58	304.73	300.52
306.15	307.61	305.34	307.55	309.05	306.72	303.98	306.15	305.06	304.68	307.34	304.45	309.08	304.26	305.89	306.72	306.28	305.56	304.88	308.64	308.61	301.95	308.05	307.47	307.15	305.79	304.58	304.95	305.06	306.74	305.42	306.57	306.01	307.86	306.4	305.49	305.66	305.93	306.78	304.06	307.08	302.63	304.94	305.73	306.69	306	305.03	306.08	305.09	305.55
317.62	318.54	317.75	318.51	318.57	321.35	317.08	316.74	318.2	319.8	317.74	321.3	317.34	317.52	318.58	316.76	317.42	317.98	316.68	318.26	320.98	319.72	320.28	318.95	320.19	319.35	317.32	318.98	316.75	319.52	318.96	318.48	318.52	318.85	318.16	318.71	318.7	317.77	318.13	316.42	318.07	318.45	317.38	319.07	319.15	318.07	320.79	320.39	318.43	319.72
310.33	313.07	314.16	314.26	312.55	313.67	313.12	313.48	312.31	312.79	314.63	313.56	313.16	315.15	312.61	311.71	311.93	314.37	313.93	311.4	314.87	311.82	312.6	312.16	315.4	311.21	312.98	315.12	313.51	314.82	312.99	312.14	312.18	312.58	312.72	313.61	315.38	314.04	313.39	312.62	312.09	313.3	316.36	313.49	311.75	312.42	312	315.04	312.35	316.67
303.24	305.57	305.13	305.57	303.78	305.63	303.23	305.56	304.6	304.26	305.34	306.24	305.52	305.18	303.14	305.48	303.07	302.63	304.75	301.88	305.23	303.63	305.83	305.34	303.31	305.42	305.92	303.69	303.93	302.15	305.22	302.89	306.91	307.19	303.57	303.49	304.44	306.6	305	305.65	304.27	304.6	304.63	306.14	304.81	305.76	304.18	306.21	306.61	303.6
305.27	300.18	305.21	304.66	304.87	306.23	304.21	302.75	303.06	303.69	304.79	303.31	302.56	303.33	304.84	307.52	304.9	305.13	305.44	304.9	302.41	302.56	302.9	305.54	301.93	303.74	302.7	300.83	303.3	301.01	302.86	302.53	302.56	304.01	304.02	304.98	304.6	303.98	302.4	302.82	304.88	303.95	301.35	305.12	303.67	306.16	304.36	305.27	302.72	304.98
317.19	316.18	313.05	314.35	316.61	313.52	315.86	317.4	314.58	315.14	316.48	315.27	313.95	314.25	313.22	313.53	315.67	311.32	316.42	314.13	312.65	314.37	313.92	314.49	313.39	314.13	313.14	316.66	315.22	314.59	314.25	312.65	315.64	313.79	315.6	315.07	312.25	314.93	312.46	313.29	314.9	312.71	313.82	312.79	316.25	313.87	314.18	314.01	314.23	315.41
304.79	306.25	302.6	305.13	304.08	304.52	303.82	305.29	303.99	303.8	303.98	301.88	303.54	304.31	301.86	303.56	304.86	303.58	304.47	304.99	304.37	304.07	305.08	303.98	302.74	302	304.1	302.85	302.98	303.15	306.21	305.26	305.4	302.31	303.18	303	303.97	302.91	303.45	304.06	305.88	304.31	304.68	304.19	303.89	305.46	302.13	303.43	303.35	305.93
309.79	308.94	307.11	310.97	310.78	311.28	311.79	311.54	314.02	310.16	310.38	310.66	310.62	309.51	308.3	311.72	311.23	309.43	308.69	310.42	311.53	310.55	310.62	310.54	310.45	313.16	309.76	308.52	311.38	306.74	310.08	312.44	311.56	312.21	309.45	309.38	310.24	310.64	310.84	310.08	311.84	312.32	312.17	310.5	310.45	310.62	311.66	312.09	309.05	312.28
327.85	324.42	325.56	324.97	324.93	326.1	323.35	326.98	325.58	325.7	326.31	325.1	325.63	324.7	326.57	325.12	324.22	327.85	325.11	325.87	323.02	323.9	321.92	326.14	324.16	325.78	324	327.55	324.86	324.86	326.57	326.81	325.96	325.26	324.07	324.85	323.72	326.13	324.58	327.53	324.93	325.38	327.3	326.71	324.56	326.37	326.08	325.43	325.48	323.87
312.38	310.73	313.59	314.9	312	315.63	312.05	312.55	311.37	314.95	311.44	311.46	312.98	313.07	312.1	311.46	312.7	313.21	311.67	311.11	312.37	311.26	314.35	312.41	312.95	310.7	313.64	313.56	311.71	310.46	314.6	311.62	312.56	312.85	312.72	313.49	311.62	312.3	312.58	310.17	313.04	313.37	314.23	312.93	310.9	311.51	313.22	310.47	310.8	313.03
303.53	304.96	305.32	303.49	304.05	302.59	303.91	304.31	304.6	304.92	305.1	304.06	303.95	305.23	305.81	306.24	305.95	302.27	302.36	303.87	306.75	303.72	306.63	303.3	302.59	301.26	304.47	303.02	305.05	304.42	305.9	306.01	302.5	306.37	305.11	305.32	304.08	305.87	303.64	303	301.65	303.79	303.42	303.84	301.69	304.84	305.24	304.36	304.83	305.85
304.65	303.64	304.73	304.15	304.91	303.6	305.6	303.36	304.46	305.78	306.21	303.81	306.27	303.94	303.17	304.5	306.05	301.62	304.4	303.84	305.34	302.49	305.4	303.64	304.88	302.88	302.41	305.1	302.49	304.83	306.77	303.79	303.68	305.09	303.83	306.76	304.33	305.4	301.9	305.99	304.42	303.41	303.76	302.57	304.74	304.22	304.8	307.11	304.92	303.07
313.1	314.16	316.57	311.2	315.38	312.54	310.88	311.53	315.82	312.61	310.51	312.25	311.82	314.24	312.24	313.18	315.03	314.41	315.14	315.91	313.3	310.64	315.39	315.26	313.68	311.84	316.3	312.44	313.29	314.75	313.03	311.36	313.56	312.07	312.07	316.61	314.33	316.69	313.74	313.53	314.79	313.83	314.17	314.35	313.19	312.81	313.14	313.84	313.91	312.62
315.76	319.69	316.77	318.99	317.8	319.94	318.95	319.6	319.66	316.94	316.89	319.18	317.43	318.56	319.03	318.67	317.25	319.32	319.31	317.88	318.22	318.35	319.06	318.99	317.15	317.28	320.07	319.01	318.89	316.01	319.42	318.94	317.27	315.8	316.16	316.73	317.92	317.44	319.77	316.29	318.04	320.18	316.17	315.85	318.2	318.25	318.93	319.02	316.85	319.69
310.23	311.15	310.17	312.9	310.17	312.29	312.47	311.69	310.65	311.49	310.55	312.32	311.04	312.32	313.11	310.37	312.06	312.78	311.58	311.98	312.64	313.59	310.37	310.08	311.18	310.06	310.43	309.72	310.52	309.96	311.73	311.78	308.43	309.9	309.57	311.13	311.82	310.4	310.57	312.07	312.76	312.62	313.3	311.21	311.35	308.91	309.8	313.12	312.29	312.85
300.18	301.45	296.03	300.45	299.6	298.27	300.14	301.54	298.07	298.96	299.23	298.55	299.52	299.98	305.68	298.74	298.64	301.9	302.34	301.01	299.72	302.4	299.94	299.37	299.15	302.35	301.79	301.74	299.54	300.91	298.72	299.39	300.66	299.47	300.25	300.24	296.73	299.03	301.81	300.41	300.04	301.62	300.71	303.23	299.34	299.97	299.99	297.63	302.16	302.06
306.11	305.96	303	307.35	303.14	305.19	305.47	305.75	303.14	306.29	306.68	307.12	304.46	304.24	303.15	305.22	305.52	304.84	308.01	306.22	304.8	302.9	303.74	306.77	308.33	305.87	304.95	305.61	303.06	304.26	301.42	306.12	306.92	305.21	303.7	304.53	306.41	304.3	307.54	304.48	303.38	305.79	304.77	304.86	305.26	306.45	305.76	305.1	303.6	305.44
300.45	297.65	299.38	303.63	302.64	300.82	302.18	297.62	301.8	302.85	302.55	299.1	303.27	302.77	300.75	299.84	301.49	298.29	302.2	301.85	301.92	300.85	300.72	301.18	299.17	302.51	299.68	300.5	300.17	299.8	297.31	302.38	303.43	299.36	300.25	300.91	302.43	299.07	302.26	301.27	301.28	302.54	302.7	300.11	302.46	301.69	300.35	301.48	300.15	302.52
313.98	314.95	313.34	316.71	314.14	317.19	314.57	313.44	317.42	318.09	315.85	315.82	316.13	318.43	317.08	317.24	314.29	316.7	314.2	316.36	317.76	316.55	316.19	313.33	315.07	316.64	317.6	314.5	314.65	313.74	316.39	316.7	314.69	316.55	315.41	316.15	314.55	315.8	316.06	315.62	316.7	314.62	315.68	316.93	313.79	314.76	318.11	316.59	314.61	317.15
309.37	312.37	309.49	310.99	311.39	305.86	309.06	310.14	308.82	311.34	311.21	311.25	309.42	309.89	310.85	310.43	311.69	308.63	309.89	308.8	309.85	309.31	309.76	310.8	311.18	310.88	311.34	307.49	310.13	311.55	309.59	310.33	309.21	308.37	311.08	312.61	310.29	310.14	310.17	311.67	311.07	309.35	311.33	310.88	311.75	311.08	308.92	309.37	310.42	312.18
307.57	304.41	306.48	307.35	306.29	304.94	310.09	305.51	307.62	307.28	305.8	306.68	307.28	304.73	306.38	306.1	305.02	304.16	304.9	304.33	305.41	303.44	305.51	305.21	307	306.31	304	307.56	304.14	306.28	306.2	308.69	303.62	307.54	306.65	306.7	303.23	305.95	308.57	307.39	305.67	304.91	305.17	305.18	304.38	304.77	306.19	308.68	305.25	303.14
300	302.32	300.99	298.65	300.28	299.45	298.33	299.35	299.01	300.19	297.93	299.92	298.03	301.71	299.78	299.72	298.53	299.49	299.84	300.24	300.74	297.22	298.3	301.91	299.96	300.62	299.93	300	301.42	299.59	299.73	300.12	302.14	300.04	298.28	299.86	301.91	300.26	299.4	297.88	300.93	301.44	300.82	298.83	299.31	298.76	301.09	298.79	299.07	301.05
306.14	304.01	302.08	303.92	301.59	303.68	300.76	300.22	300.17	304.17	301.55	302.52	301.88	303.24	301.23	299.19	302.84	303.5	301.16	301.31	299.77	305.04	303.06	304.77	302.35	301.25	302.78	302.15	301.34	300.88	302.58	302.84	303.01	302.26	302.78	305.43	300.61	301.52	304.05	304.42	303.4	301.63	301.99	306	304.02	302.84	303.33	301.25	302.47	305.03
297.35	298.05	297.17	296.42	294.59	296.59	297.2	299.07	296.4	296.88	295.79	298.5	295.17	296.47	298.07	298.23	295.09	293.55	299.34	295.68	297.64	296.55	296.54	297.36	296.25	296.08	295.14	296.79	298.83	294.81	295.75	297.69	295.58	296.72	300.34	295.72	295.87	296.66	294.31	297.54	294.61	297.51	298.65	293.44	299.41	295.65	295.97	296.81	296.45	296.1
293.35	295.12	292.79	296.87	297.57	295.6	296.44	298.47	296.24	296.44	298.45	295.97	295.3	295.49	297.84	295.6	290.16	293.33	293.14	293.81	294.52	292.87	295.01	295.81	297.45	296.57	293.19	294.46	295.9	295.16	296.23	294.72	293.02	294.07	296.47	295.94	292.78	293.35	294.8	295.88	295.62	294.18	293.27	293.07	293.73	294.19	293.07	295.31	296.91	296.79
310.14	310.48	310.74	308.54	311.56	311.22	311.38	311.07	308.44	309.65	312.64	310.23	311.34	312.71	309.1	312.06	311.51	310.74	309.26	307.83	309.12	310.96	311.53	310.1	313.14	312.73	312.78	309.53	313.82	309.25	310.92	310.58	311	309.08	313.71	310.9	311.9	310.54	310.88	309.03	309.72	311.24	312.9	310.5	313.78	311.59	310.08	310.17	308.43	310.55
325.06	323.79	325.91	324.06	325.13	322.23	319.98	321.06	323.28	325.62	325.37	323.97	323.74	322.87	325.7	324.8	325.55	323.35	323.19	326.93	325.78	325.45	325.74	325.01	325.4	322.77	326.24	325.23	328.44	324.29	324.02	323.86	324.46	324.04	326.05	325.83	323.63	324.25	323.27	323.33	322.66	323.39	324.91	326	323.38	325.54	323.43	327.35	326.63	325.29
301.61	301.3	303.05	301.62	300.87	302.56	302.5	302.86	303.56	303.78	303.31	303.85	302.51	301.11	301.82	303.16	303.98	304.29	303.4	302.48	303.93	301.04	304.81	302.37	302.16	301.75	302.2	301.37	304.49	300.9	303.99	302.35	301.51	304.26	300.97	301.06	302.31	301.27	302.16	301.24	300.42	303.55	300.87	304.8	302.5	301.79	301.01	301.86	303.11	302.62
312.32	310.92	313.26	312.63	311.65	313.33	311.54	313.26	314.83	312.74	314.97	313.32	313.04	308.47	310.92	311.63	310.77	314.64	311.03	312.42	312.39	311.73	312.36	313.17	314.09	310.23	310.33	312.57	309.79	313.57	311.07	311.08	314.9	310.64	311.65	310.13	312.94	313.04	312.99	311.97	312.77	312.24	310.54	313.04	309.8	312.67	311.49	311.81	311.5	314.5
304.1	303.91	306.09	305.03	304.48	304.87	307.12	307.51	306.99	306.36	306.1	304.23	306.28	308.03	308.01	305.26	304.95	305.16	302.72	305.21	305.82	304.08	305.81	305.3	306.88	303.78	306.67	305.97	305.51	305.47	305.31	304.69	305.51	303.79	305.8	305.96	305.58	303.37	303.27	305.02	302.11	304.84	303.94	303.74	304.64	303.8	307.57	303.46	305.81	305.32
303.17	302.84	304.84	304.42	302.61	305.66	303.75	301.61	306.26	303.3	304.01	303.76	302.11	307.52	304.57	303.3	304.22	303.99	304.44	305.45	303.3	305.66	303.77	304.6	303.47	302.51	304.17	304.34	301.54	303.31	304.45	303.46	306.5	305.53	304.07	306.3	303.19	305.3	304.9	304.08	305.55	304.34	307.11	304.71	307.85	304.32	302.34	304.42	304.29	302.52
304.55	306.13	304.46	304.05	303.99	304.4	306.29	306.03	306.75	305.22	304.79	304.37	304.84	307.47	305.33	306.65	307.12	306.42	306.19	307.06	305.39	303.03	303.98	305.13	305.54	308.13	303.87	306.9	304.55	306.04	304.71	304	305.85	307.4	306.9	303.52	305.9	309.5	305.86	306.18	306.62	304.12	305.13	304.59	305.53	303.96	307.07	304.28	307.41	304.36
315.3	317.63	315.9	315.58	315.02	314.99	315.82	316.11	316.43	316.01	313.97	317.06	313.99	314.76	317.1	316.01	313.99	316.2	317.73	314.5	315.76	317.4	312.63	315.07	315.35	316.65	316.39	317.02	313.52	315.23	316.63	315.03	318.7	317.62	314.87	313.87	317.78	316.02	315.93	314.88	313.85	313.87	317.29	316.66	316.71	316.1	315.62	316.94	316.47	314.9
302.73	305.71	305.27	305.93	306.82	307.57	306.57	307.94	301.55	306.23	306.36	303.42	304.82	303.17	303.31	303.64	302.77	304.14	303.27	303.28	303.28	305.29	304.95	303.06	302.28	307.24	306.98	301.96	302.21	307.46	306.8	304.09	304.32	305.24	305.02	306.78	305.22	307.3	304.33	305.69	303.06	306.46	304.05	305.13	305.35	305.37	304.11	301.7	305.36	304.68
305.6	304.6	304.09	302.44	305.55	302.51	302.57	303.66	303.88	303.15	302.68	303.47	303.77	302.46	303.24	303.52	302.77	303	305.01	302.71	301.26	302.1	303.36	304.16	304.41	302.83	304.66	304.36	300.2	303.82	301.29	303.71	302.9	300.28	304.81	306.25	304.89	304.04	305.67	304.94	302.64	302.11	302.97	303.97	304.02	304.49	301.2	302.42	302.81	304.53
302.9	304.72	303.95	302.43	302.49	303.6	303.03	305.26	303.65	305.01	303.21	306.25	301.16	304.78	304.37	302.17	303.87	301.96	302.08	303.8	302.48	304.71	301.77	300.44	301.38	303.58	304.39	301.86	304.38	304.38	301.29	305.18	303.09	300.48	301.79	300.3	303.48	305.69	304.41	303.19	302.31	303.98	303.66	304.87	303.52	306.41	303.65	302.08	303.5	304.14
296.35	297.59	296.61	295.23	294.79	297.03	296.34	296.45	296.65	295.62	294.13	296.36	295.84	298.15	298.06	296.74	298.78	296.27	299.17	294.73	297.28	297.54	297.61	296.04	296.43	297.25	298.69	294.67	295.45	298.48	297.85	295.97	296.94	297.06	297.1	298.26	294.34	298.98	297.58	294.78	296.68	297.34	297.48	298.3	296.62	298.39	297.74	296.71	298.78	296.36
301.46	297.67	298.98	302.66	301.83	300.94	300.42	298.91	298.96	304.29	299.72	299.77	299.01	297.97	297.37	300.61	300.31	300.75	301.15	300.89	301.36	300.08	300.37	298.75	300.66	299.37	301.01	300.86	300.63	299.25	299.94	302.07	302.51	300.22	300.6	299	299.56	301.37	301.5	299.88	301.23	299.22	299.3	298.44	299.82	300.1	299.64	300.67	299.25	300.75
308.22	304.48	305.21	304.25	303.38	304.93	302.42	304.34	305.83	303.11	305.1	304.63	304.78	303.73	306	303.41	304.22	304.37	304.31	301.73	305.43	306.75	304.69	304.23	304.89	304.41	305.09	307.09	302.97	304.04	304.54	304.52	306.29	305	305.36	303.78	305.29	304.03	306.73	302.56	305.57	303.22	304.32	304.11	302.9	303.42	305.79	303.56	306.72	305.28
318.65	320.84	318.7	317.02	315.69	319.48	318.3	319.15	319.24	319.62	320.13	315.92	317.57	318.75	319.05	317.75	319.19	320.06	317.57	316.41	317.7	316.67	319.26	316.54	315.17	319.34	317.79	320.71	319.03	319.65	316.59	318.9	318.28	319.42	319.67	317.49	316.35	318.13	318.2	315.81	319.46	317.94	319.05	317.1	318.82	316.58	318.69	316.02	320.91	317.54
314.18	314.06	314.29	315.75	312.8	311.36	311.82	313.34	313.64	314.25	315.41	316.04	316.15	312.89	312.44	314.14	314.89	315.49	313.85	312.47	317.02	312.74	315.83	313.28	315.72	315.43	316.4	316.04	314.42	316.17	315.84	315.05	313.49	314.74	314.16	316.89	312.8	313.3	315.16	314.56	313.85	315.53	313.16	316.54	315.89	312.6	313.64	317.09	314.57	317.71
300.24	304.46	301.09	302.14	304.65	301.21	303.76	302.32	302.76	304.23	303.4	305.67	304.49	304.2	303.32	302.22	302.99	301.91	301.85	304.49	302.72	307.21	300.5	304.28	304.05	301.82	301.88	302.72	302.47	303.06	303	303.27	302.36	303.13	301.33	301.87	301.97	302.77	300.48	300.49	303.26	301.76	302.98	301.22	301.92	304.35	303.72	303.07	303.96	304.1
293.81	293.97	296.53	293.55	293.84	293.71	290.9	292.55	293.33	294.1	292.33	294.8	297.55	293.58	294.8	293.83	293.03	294.03	296.17	292.88	292.75	292.08	292.73	295.91	293.75	297.42	291.83	294.84	295.15	295.14	293.22	293.08	294.43	292.22	296.66	291.65	293.7	291.65	294.39	293.44	296.93	293.67	295.33	291.91	292.22	293.74	294.6	293.22	294.67	294.09
305.97	306.85	307.42	306.05	302.93	304.19	305.5	308.24	305.78	306.33	307.57	305.62	304.86	303.3	305.08	305.69	305.82	306.57	303.17	304.94	306.09	307.05	308.95	306.46	307.04	306.85	305.65	305.28	307.39	307.29	306.1	304.08	308.32	308.27	304.62	305.46	304.3	304.51	308.22	305.75	306.82	306.13	307.52	308.05	305.02	306.54	304.32	307.31	305.74	306.49
329.46	327.23	327.69	327.29	326.46	330.11	325.26	327.86	327.67	326.71	330.74	328.38	327.27	326.56	326.34	326.28	328.99	327.38	327.34	327.5	328.87	328.32	326.73	327.2	328.66	327.32	329.5	330.24	326.64	327.94	328.1	330.89	328.75	327.15	326.63	328.35	330.57	327.62	328.77	326.93	328.36	328.39	328.25	327.97	328.58	326.11	328.28	328.72	328.19	329.96
298.91	300.41	302.22	301.18	302.81	301.07	304.14	301.18	302.34	302.65	300.39	302.19	300.08	300.91	300.78	299.55	302.62	300.89	300.06	301.74	300.19	300.16	301.72	299.63	299.83	300.81	299.35	298.43	301.95	302.63	301.59	300.41	299.03	300.65	303.68	299.49	300.41	301.02	304.57	300.95	299.56	302.4	301.74	302.13	298.21	300.39	300.63	302.12	302.16	301.37
305.26	304.15	304.7	304.42	304.66	302.79	306.49	304.92	302.38	303.8	303.9	305.32	307.91	303.04	303.68	305.21	304.38	305.27	303.95	305.14	304.84	304.42	304.56	304.67	303.98	302.31	303.2	304.89	306.79	305.88	303.79	306.54	303.3	305.29	303.38	303.94	306.28	300.12	303.93	302.52	305.98	303.6	306.46	303.7	302.29	303.48	307.11	305.14	302.69	300.22
306.87	308.64	307.3	306.24	307.33	308.23	308.16	307.22	307.07	304.53	305.62	304.74	305.4	307.83	305.11	304.84	309.08	309.09	308.88	308.49	308.51	307.67	303.67	306.74	307.79	309.39	307.69	308.68	306	307.26	307.87	306.87	309.59	306.98	309.05	307.19	308.1	306.19	304.88	308.94	309.06	305.79	307.47	306.52	303.88	304.6	303.4	305.74	306.48	306.83
316.79	316.76	315.71	313.42	315.51	317.28	316.86	314.33	315.09	315.98	315.67	318.22	315.52	318.9	314.92	315.8	317.88	315.08	316.08	316.08	314.49	315.18	315.69	313.28	314.7	316.64	319.12	313.7	317.67	316.36	317.34	316.5	312.13	314.17	315.32	316.05	318.62	315.79	314.01	317.83	317.82	315.4	316.14	314.67	314.98	314.99	315.32	314.03	312.79	318.72
292.68	292.91	293.77	292.93	293.9	296.08	292.47	293.25	291.36	298.09	294.36	294.86	294	294.86	295.64	296.35	294.55	296.34	292.41	295.25	294.46	292.97	293.96	294.22	294.86	292.46	296.05	292.1	291.53	293.23	294.75	294.93	292.63	293.54	292.71	291.06	293.34	292	296.8	293.9	294.81	295.08	292.35	293.12	295.62	294.54	294.38	295.43	296.75	294.57
309.31	312.99	310.77	312.34	311.02	310.3	311.7	309.95	313.3	310.96	310.63	310.06	309.43	311.34	310.33	306.82	309.74	309.04	309.34	311.18	310.82	308.97	312.51	310.31	310.26	310.36	312.67	309.41	311.96	308.27	310.81	308.68	311.68	314.91	312.26	309.94	309.15	308.2	308.83	310.32	310.69	310.67	309.23	311.98	310.15	308.86	312.54	310.51	311.19	310.48
318.09	316.81	315.93	316.38	318.93	314.37	314.41	315.85	316.54	313.92	316.44	316.04	315.27	316.4	316.26	315.11	315.1	315.79	316.03	316.11	313.56	314.55	313.64	315.44	313.79	315.43	317.64	315.77	317.09	316.31	316.54	318.4	315.94	316.74	318.8	316.78	315.49	314.26	316.09	312.35	315.26	320.11	314.92	315.8	315.93	315.44	320.13	317.32	316.34	316.05
319.08	318.3	315.88	318.89	316.12	319.13	318.73	317.33	318.68	316.54	319.37	320.68	319.72	317.54	317.49	317.87	321.22	320.37	318.44	316.92	317.2	318.12	321.7	318.72	316.38	316.87	317.64	317.4	317.18	317.82	318.69	319.29	318.43	318.86	319.98	317.83	318.31	318.09	318.99	317.58	319.42	316.12	318.79	318.42	318.75	320.45	315.7	318.04	316.76	316.59
313.6	314.66	314.47	316.05	313.56	314.3	316.1	313.31	314.02	314.53	315.12	313.09	312.98	312.48	312.99	314.81	315.42	316.17	316.47	313.5	314.28	317.75	313.87	314.53	315.34	313.6	313.91	315.5	313.42	314.38	315.95	313.6	313.35	315.51	314.01	312.26	315.35	313.23	314.78	314.41	313.78	312.22	315.71	312.95	311.81	312.59	312.38	315.6	313.35	317.08
304.46	306.9	308.07	306.43	305.25	306.15	304.33	306.66	307.35	304.95	302.9	305.75	305.38	308.11	305.16	306.01	302.88	306.07	305.7	304.58	305.16	305.93	304.14	306.48	305.98	304.89	306.37	304.08	306.17	304.05	304.12	307.16	307.08	308.28	302.2	304.38	307.01	305.26	305.44	306.27	307.4	303.36	307.57	304.92	306.46	308.27	305.39	307.55	302.68	306.77
306.83	306.45	308.36	302.68	304.14	306.67	305.16	304.49	305.88	304.72	305.23	306.84	309.72	303.22	304.83	308.85	305.15	307.7	307.16	305.1	308.78	307.75	304.67	306.46	306.49	304.38	308.12	307.52	305.57	306.92	307.61	305.91	304.91	308.27	307.35	306.51	307.27	307.1	302.7	308.43	306.41	305.38	305.52	305.68	306.58	305.93	307.11	307.63	304.53	307.2
319.85	315.46	319.04	315.87	318.73	319.74	319.07	317.79	318.46	319.21	317.85	317.49	318.59	316.05	319.33	318.15	317.89	318.75	319.33	319.29	318.75	318.47	318.53	317.49	318.7	317.71	318.47	318.53	318.12	317.7	316.77	319.79	319.14	316.49	322.62	317.09	319.6	317.98	319.12	317.39	319.19	319.6	317.9	317.32	317.79	320.13	319.1	319.03	317.01	317.02
314.49	313.46	317.68	314.05	314.59	316.5	314.57	314.25	314.16	315.46	312.4	314.93	314.58	315.83	313.45	313.57	315.09	312.51	314.61	314.97	313.06	313.5	314.89	314.62	315.55	314.74	314.33	317.76	315.52	316.39	314.24	316.88	313.61	315.55	314.76	314.82	313.49	315.42	314.68	313.97	314.22	314.5	313.45	312.87	317.77	314.85	314.72	312.57	317.89	313.07
312.4	313.93	315.07	313.39	311.49	312.2	313.41	313.44	312.66	313.57	313.29	314.01	310.73	312.41	313.07	313.19	314.76	314.96	314.74	311.31	312.11	312.87	313.18	311.39	310.57	313.68	313.38	311.83	313.39	312.14	314.26	314.1	313.64	314.12	312.11	311.63	312.63	311.04	313.91	311.88	313.11	312.98	315.75	310.5	312.08	311.89	313.21	313.43	313.44	313.95
315.61	318.06	317.24	320.13	316.66	317.86	319.34	318.47	317.39	315.78	315.41	316.49	316.57	316.36	316.72	319.04	319.87	317.37	317.41	317.27	318.5	315.46	315.52	320.78	317.44	317.46	314.79	316.41	317.9	317.65	315.03	317.43	318.56	317.15	319.48	315.98	314.8	316.83	315.94	318.87	317.98	318.41	318.29	315.77	317.12	317.92	315.95	317.82	317.63	315.49
318.26	319	316.14	318.69	319.34	317.15	320.74	318.22	317.33	318.61	314.57	318.72	315.03	316.26	320.31	319.05	316.37	317.11	316.08	319.53	317.76	318.23	315.38	318.46	320.16	320.35	321.42	317.23	318.43	318.55	316	319.81	320.24	316.03	318.52	318.64	318.86	320.23	319.01	317.56	315.95	321.27	319.19	317.01	316.77	320.57	317.67	316.68	319.76	316.35
312.84	312.1	311.72	311.16	311.87	313.19	313.61	312.99	312.61	313.63	312.93	312.95	314.91	313.2	312.25	313.16	313.61	312.74	312.19	313.93	313.21	313.91	314.73	312.44	312.96	314.86	312.12	313.71	312.97	313.12	311.41	313.85	313.63	313.23	313.9	313.84	314.12	313.84	313.48	313.68	312.91	313.24	311.88	314.04	313.91	312.52	311.93	313.18	315.71	312.66
314.36	312.45	313.31	312.81	314.16	312.52	313.9	313.05	311.86	312.85	314.13	314.31	313.82	314.22	311.39	313.63	311.98	311.63	314.5	313.9	312.86	317.73	311.82	312.36	314.89	312.9	314.85	314.48	311.17	313.55	312.31	311.71	312.58	312.25	313.43	313.74	312.69	312.42	312.86	311.99	312.73	313.37	313.17	315.52	310.76	312.39	316.18	314.32	310.88	311.82
296.98	299.29	297.79	295.83	297.46	297.03	293.45	297.53	295.69	297.89	296.56	297.71	299.47	297.94	298.52	294.91	294.78	296.68	297.21	297.01	298.42	298.43	297.78	298.73	297.91	296.7	296.11	296.03	297.72	296.3	294.38	295.84	297.89	297.13	299.17	299.56	297.25	296.35	297.16	296.54	297.09	295.23	296.92	293.33	296.96	295.96	295.38	297.41	298.33	297.34
301.23	301.4	302.12	299.98	303.18	301.34	302.09	302.09	301.38	300.65	300.11	299.73	302.71	300.64	300.09	302.61	299.38	298.68	298.92	301.71	300.77	299.69	303.05	301.61	300.77	300.38	301.37	302.66	302.71	300.56	302.45	300.88	301.43	299.89	301.67	300.39	301.45	301.04	298.92	302.73	299.29	302.21	298.25	302.44	299.26	298.46	301.92	301	301.88	300.89
330.65	330.66	328.92	327.39	328.49	328.77	327.93	327.56	328.61	329.89	327.92	328.83	328.38	329.07	330.11	328.17	330.79	330	329.62	330.35	327.49	326.98	328.57	327.52	327.86	328.83	329.13	328.93	328.28	328.84	328.65	328.6	327.29	326.45	327.4	328.72	330.21	328.02	329.37	327.36	327.09	329.92	327.15	329.22	329.11	327.02	330.36	329.82	327.13	326.72
314.33	315.51	313.52	314.82	315.96	317.38	314.33	314.71	317.98	316.7	315.12	317.09	316.28	316.93	313.82	318.07	316.54	315.2	314.8	313.7	313.3	314.3	314.15	317.22	312.3	314.63	314.48	314.27	313.92	314.93	316.59	315.57	315.07	314.7	316.88	313.35	314.9	314.06	311.39	316.34	314.88	313.25	314.89	314.24	317.36	316.26	316	313.83	312.44	315.33
312.85	310.59	311.94	313.23	311.77	311.61	312.19	310.43	308.1	311.4	312.41	311.12	310.38	312.2	312.33	310.05	312.72	311.97	311.87	310.9	311.99	311.36	310.33	315.58	311.2	312.01	309.35	312.14	311.74	310.61	309.76	311.29	312.06	310.78	311.9	310.49	311.35	311.33	311.97	310.35	315.18	309.32	311.29	313.23	311.24	310.88	312.98	310.35	311.78	312.37
305.57	300.72	301.45	298.58	303.39	303.08	303.33	302.99	304.09	301.76	303.27	302.84	303.7	302.53	304.68	303.09	303.48	300.87	300.27	302.32	303.32	301.36	303.88	303.42	304	301.76	302.57	302.67	303.27	300.01	301.78	302.44	301.98	305.78	302.1	304.13	300.58	302.13	304.73	305.19	303.97	302.22	300.95	304.96	304.76	302.86	302.28	304.31	302.29	301.3
297.56	299.77	299.18	301.22	299.02	300.9	301.71	299.54	299.05	300.41	298.89	298.98	296.62	299.04	300.78	301.73	298.75	300.69	301.85	300.46	298.23	301.32	298.51	299.23	300.46	299.88	298.35	300.55	301.5	301.31	300.97	300.15	298.4	299.97	300.19	298.76	296.72	298.71	301.79	299.99	300.25	297.01	300.7	298.31	300.87	301.23	299.49	301.45	300.66	300.92
318.38	318.27	318.37	318.77	317.29	319.92	317.74	315.11	318.15	318.18	314.62	318.39	318.04	317.22	317.62	318.78	319.13	315.08	317.16	320.01	318.85	318.71	317.68	320.03	318.31	314.51	319.55	317.01	316.74	318.68	317.95	316.32	318.17	318.49	316.98	317.86	317.6	322.21	319.11	316.42	317.22	319.59	319.17	317.72	319.46	316.36	319.74	313.65	318.21	318.26
300.63	302.13	304.91	302.23	303.73	307.25	305.45	302.34	303.31	302.55	301	304.55	302.94	304.9	302.11	304.78	299.91	304.75	304.12	302.33	303.97	303.57	303.12	303.95	303.15	302.55	304.63	303.51	301.92	302.69	304.08	302.9	302.46	302.67	304.66	302.53	302.43	303.66	302.06	301.36	301.36	306.38	303.51	300.68	300.32	302.59	302.87	302.15	305.15	301.26
305.18	306.1	303.1	304.49	301.33	304.44	304.53	301.19	304.77	302.15	304.07	304.82	306.14	305.05	302.7	302.08	303.26	302.58	301.06	304.12	303.87	304.74	305.45	302.26	304.24	302.4	300.89	300.82	303.84	302.77	304.91	304.25	306.91	302.37	305.46	303.16	303.81	304.31	304.43	301.43	305.1	302.84	303.02	303.16	304.31	302.3	307.02	302.16	305.92	304.44
312.48	310.96	311	312.91	312.02	314.24	314.19	313.84	312.7	312.48	311.44	312.83	313.98	312.43	311.79	310.4	313.81	313.19	312.84	313.86	313	312.48	316.19	312.58	313.71	311.42	314.82	311.31	312.64	315.91	313.55	313.04	310.74	309.57	312.83	312.61	314.14	312.12	313.71	311.27	314.31	313.11	312.48	313.06	315.04	311.83	314.38	312.91	313.98	315.13
293.28	293.71	294.55	293.19	298.22	296.17	293.68	294.97	296.61	293.96	296.46	294.67	293.77	296.24	294.65	295.81	294.18	294.28	292.91	296.03	293.39	296.7	292.68	293.62	294.72	293.95	294.66	294.02	295.86	293.33	295.06	295.87	293.05	295.66	295.03	292.68	294.37	293.5	295.68	292.78	294.92	295.63	295.29	294.96	295.1	294.01	295.38	293.88	293.22	295.84
298.37	297.79	297.21	297.67	300.46	295.48	296.02	295.19	296.58	298.44	297.13	296.79	295.6	294.19	297.7	297.48	296.69	298.03	297	297.83	297.28	297.4	299.54	294.4	296.59	297.98	299.25	296.99	296.16	298.27	295.46	295.61	298.95	298.87	295.63	297.47	299.1	297.02	295.78	299.72	296.4	295.24	294.59	297.13	296.57	296.51	296.77	298.8	295.73	296.61
317.45	314.61	313.94	315.95	315.69	314.69	312.1	314.61	315.92	317.64	318.68	316.41	317.37	316.24	314.9	317.09	313.82	317.11	315.51	313.3	314.4	318.54	316.79	317.03	317.37	317.59	318.1	317.91	314.91	317.16	314.94	314.8	314.67	316.68	313.47	316.09	317.3	316.28	314.37	316.56	317.07	316.32	317	314.33	316.63	313.24	317.87	314.42	314.68	317.1
327.35	328.02	327.2	328.68	327.83	329.05	327.18	326.55	328.6	327.25	329.48	327.99	328.71	328.29	327.95	329.13	326.06	327.32	328.22	326.69	327.37	328.77	328.19	324.67	326.57	328.08	327.86	327.73	325.76	328.79	329.11	327.19	328.01	329.22	328.84	328.73	327.29	325.71	330.65	330.02	326.48	327.14	327.21	326.82	330.46	328.04	326.34	326.64	327.52	328.36
304.43	305.73	303.57	304.76	304.32	304.05	304.72	305.98	306.99	304.79	304.88	305.58	306.37	307.63	303.01	306.81	304.42	304.21	304.06	305.57	303.61	304.19	304.09	303.77	302.98	305.08	305.42	305.72	305.49	303.35	303.94	303.95	304.95	304.21	304.4	305.92	305.12	301.59	303.47	302.96	307.41	304.05	307.14	304.29	305.79	307.17	304.79	304.86	306.32	304.78
315.66	315.41	321.33	318.27	316.38	317.91	316.04	315.61	316.07	316.9	316.56	313.51	319	316.27	316.99	318.89	318.41	315.74	318.75	317.93	314.95	316.42	317.2	316.38	319.59	317.15	316.84	314.54	317.58	319.92	315.81	317.22	314.43	316.14	316.35	317.09	316.6	316.68	316.13	317.22	318.1	319.84	318.66	316.71	316.79	319.43	315.69	316.31	318.47	319.46
328.85	330.34	327.79	329.64	328.51	326.74	327.64	330.06	329.04	328.45	328.71	327.15	329.54	329.17	330.79	329.38	329.26	328.37	328.04	326.68	328.87	327.43	328.95	328.52	328.4	328.61	325.59	330.13	330.86	326.81	329.26	329.56	330.64	330.63	328.06	330.08	329.93	331.6	327.34	328.05	329.12	328.3	328.98	330.09	329.06	326.6	327.76	326.81	327.58	328.73
316.5	319.54	315.45	315.6	315.06	319.19	315.64	315.87	320.61	315.51	316.15	317.2	315.17	319.79	316.99	316.19	316.52	316.98	317.95	317.58	318.46	316.28	316.05	319.33	317.9	318.52	317.8	317.33	314.26	318.42	319.05	319.24	317.55	316.88	315.4	319.68	315.93	316.95	316.17	318.07	316.03	317.61	316.61	316.38	316.99	319.64	318.87	319.93	313.57	317.98
303.84	301.93	303.33	304.02	301.41	303.31	303.93	302.58	303	305.13	302.99	303.2	302.84	303.58	302.93	306.57	303.7	304.93	303.3	303.17	302.15	303.8	303.62	304.3	304.59	302.64	305.95	300.66	306.91	305.97	305.09	305.42	302.64	303.12	303.32	302.01	305.13	302.74	304.44	303.44	302.1	303.08	302.94	302.96	300.43	303.09	303.86	305.98	304.2	302.76
315.76	316.55	318.89	318.54	318.89	317.24	316.82	316.93	318.2	316.66	317.05	317.4	318.52	316.54	316.45	318.77	315.79	316.19	317.69	314.94	317.02	315.54	316.91	317.59	317.08	319.69	315.59	315.22	316.71	320.03	316.78	316.19	316.06	317.3	316.68	317.82	316.99	318.59	317.22	318.02	317.36	315.38	318.15	317.11	317.49	316.43	317.64	318.63	319	316.5
292.21	292.46	294.39	294.6	293.55	294.96	297.49	291.33	294.22	296.72	296.39	297.4	295.18	294.81	294.1	295.92	295.41	296.13	295.48	295.25	295.03	294.49	294.21	295.15	295.55	293.32	295.66	294.26	293.05	293.15	296.86	291.79	293.33	295.62	294.14	295.62	294.31	292.35	294.93	296.84	297.27	295.09	295.62	294.68	294.43	295.19	294.91	296.33	294.69	295.53
304.28	302.95	300.94	303.97	301.93	304.05	303.07	302.63	306.97	304.27	303.97	304.15	301.27	304.76	303.12	302.93	304.03	302.71	302.71	302.98	303.58	300.95	303.99	303.34	301.88	305.54	305.9	299.7	306	305.3	306.95	302.01	305.25	303.75	304.17	303.56	305.2	301.99	305	303.41	303.66	302.32	304.59	306.78	301.76	302.16	301.89	305.02	304.11	304.73
305.95	308.1	307.32	309.95	306.23	306.34	308.36	306.44	309.3	304.01	302.98	304.85	306.46	304.55	305.89	305.58	305.22	305.19	306.91	301.18	304.69	306.36	307.86	303.93	308.35	307.67	305.31	308.34	307.12	305.67	304.46	305.07	306.44	306.38	305.43	305.31	307.29	309.07	304.17	304.1	306.61	305.67	307.5	306.71	305.84	305.97	306.61	305.85	308.13	307.02
309.36	310.9	311.75	311.01	312.06	311.94	311.53	311.24	312.69	311.29	312.14	309.53	312.53	312.68	311.38	311.61	312.04	312.7	313.2	310.1	308.5	310.93	311.17	311.18	311.88	313.09	309.97	311.83	312.97	311.5	310.9	311.51	312.1	309.5	311.44	311.85	313.28	309.63	311.36	311.6	312.91	310.18	310.36	310.42	310.14	311.5	310.49	311.01	310.47	309.87
306.44	306.68	308.41	304.8	306.15	304.32	306.31	304.99	306.69	305.06	307.17	305.18	304.1	304.99	305.95	305.68	305.88	304.29	307.2	305.78	307.76	305.02	306.5	303.28	306.66	303.77	307.96	304.77	304.88	306.18	304.96	307.07	307.15	307.09	306.1	302.77	303.09	305.79	304.41	305.69	305.15	303.24	307.56	303.89	305.04	304.44	305.54	306.22	304.24	305.74
315.04	313.2	313.31	313.47	313.3	315.13	314.12	315.87	313.53	314.49	313.18	315.96	315.89	314.45	311.98	316.55	315.2	315.96	315.61	315.54	319.17	316.63	315.6	314.73	315.85	317.81	316.08	312.04	317.15	315.83	313.46	314.05	316.35	314.93	315.21	317.04	317.57	316.58	315.94	316.2	313.01	315.65	315.87	314.11	315.22	315.92	314.11	317.5	315.72	313.37
304.73	307.57	307.22	307.77	307.23	306.29	306.37	307.33	304.41	304.88	305.24	305.13	307.56	307.56	305.86	306.45	308.18	307.45	307.97	303.58	306.83	305.83	307.62	305.62	306.6	308.68	308.51	307.47	305.03	304.46	306.66	305.23	306.33	310.91	305.47	307.19	304.68	306.82	306.61	306.74	305.16	308.68	306.73	307.81	307.24	308.27	308.16	306.53	305.75	306.15
317.27	317.13	319.08	316.3	316.63	315.62	316.5	319.9	318.4	317.5	317.19	319.52	314.16	318.02	319.46	319.95	319.13	316.33	316.53	314.68	316.86	316.09	317.69	317.01	317.41	318.31	316.2	317.16	318.81	316.5	316.43	316.33	316.02	314.93	316.02	314.4	317.21	315.98	317.11	319.13	316.84	317.48	315.8	319.84	317.54	316.66	319.94	314.39	317.43	318.6
302.29	301.46	301.62	302.56	301.23	300.97	301.3	298.44	300.54	300.91	301.74	299.88	302.9	299.76	301.68	300.33	302.79	299.77	300.93	300.4	302.46	301.6	299.4	301.8	303.48	301.7	300.89	300.67	299	301.47	299.75	302.27	300.62	299.77	301.59	300.86	299.81	300.65	303.34	301.79	301.51	302.68	300.42	299.85	297.46	301.53	303.15	301.03	299.82	302.58
325.62	325.78	326.61	327.83	327.29	326.13	330	327.02	330.55	329.39	327.43	325.83	326.63	326.92	325.94	325.89	326.37	326.5	324.58	326.87	325.4	325.97	328.38	327.6	328.89	325.12	324.8	326.25	326.5	327.29	327.85	326.13	322.9	328.28	328.04	326.18	325.92	328.68	329.21	326.68	325.65	324.17	326.8	330.29	324.11	323.85	327.81	327.26	325.87	324.68
319.16	317.34	317.22	319.47	320.7	318.54	319.12	319.24	319.61	319.8	321.03	319.51	317.9	317.52	318.73	320.14	321.34	317.85	319.85	319.39	322.03	318.87	320.9	320.66	318.62	322.03	320.97	317.89	316.1	318.75	319.39	321.29	317.64	321.54	320.39	319.82	319.44	316.25	319.99	319.93	318.66	320.75	317.75	319.7	319.93	320.28	318.54	319.78	319.34	317.07
304.65	305.82	304.89	304.37	306.16	306.45	301.91	305.19	304.89	307.45	305.9	305.03	303.32	307.03	302.62	305.26	303.59	304.71	305.03	305.43	305.3	305.55	303.94	304.83	306.07	303.45	306.2	304.51	304.12	304.65	304.38	303.4	305.02	304.1	307.3	301.73	304.34	303.58	305.25	304.27	306.18	305.28	307	305.35	304.47	304.53	306.6	303.6	306.12	306.35
299.32	299.78	299.94	302.07	302.28	299.63	301.48	300.83	301.94	300.92	300.27	300.78	304.07	300.36	301.28	300.91	303.08	301.39	301.93	302.88	302.5	301.77	298.65	302.64	301.18	301.34	302.16	299.38	300.48	300.02	302.04	300.79	300.46	300.24	300.11	298.49	299.33	302.15	300.02	301.27	302.01	299.33	301.86	302.77	300.25	300	302.61	301.12	302.62	299.21
301.06	303.25	303.64	301.81	301.75	301.24	300.48	301.7	301.47	299.17	301.66	300.73	300.67	297.57	301.59	300.91	300.34	301.33	302.98	300.92	301.12	301.01	302.32	300.27	301.17	301.35	302.69	301.15	303.26	303.03	298.23	300.71	300.99	298.04	300.86	299.01	301.56	302.89	301.66	301.09	302.43	302.91	300.4	300.4	303.12	300.61	302.96	303.05	301.65	302.05
317.14	313.46	312.96	313.48	313.96	315.2	313.16	312.72	315.09	315.12	315.61	315.56	315.73	315.91	314.39	315.59	313.2	316.55	315.03	313.77	314.96	315.55	316.45	312.05	316.07	315.57	313.98	312.26	315.02	316.37	315.99	314.6	315.41	314.92	314.88	314.02	313.52	314.12	314.17	314.18	315	317.27	316.2	314.33	313.18	313.97	315.32	316.26	314.95	314.36
315.58	313.96	310.69	312.38	315.91	315.88	314.48	316.14	314.28	312.9	314.85	314.07	313	313.24	314.27	315.37	313.98	315.91	315.51	315.64	315.3	316.29	314.69	312.52	314.93	313.69	314.74	316.45	316.15	314.24	315.68	314.17	318.98	313.17	311.61	314.36	315.66	313.57	316.04	315.34	316.62	314.19	315.29	314.51	314.75	313.09	317.34	313.71	314.32	314.39
305.05	305.04	302.77	303.61	303.08	302.49	305.56	304.82	304.16	303.18	304.19	304.45	305.71	303.28	303.13	305.15	302.15	305.61	303.76	306.89	306.06	306.29	304.41	301.64	304.07	304.08	306.29	305.96	306.01	305.7	303.77	305.83	303.95	302.77	303.37	303.46	304.68	303.01	302.67	304.72	303.25	306.16	303.59	303.78	306.65	304.46	305.78	305.6	303.98	303.33
302.91	304	303.6	303.61	304.04	301.57	302.53	302.72	302.73	302.52	303.38	303.63	303.93	302.93	301.32	303.99	305.14	304.45	307.05	305.13	301.43	303.16	300.34	304.35	301.46	302.36	303.94	303.93	303.7	302.62	300.48	303.19	301.75	305.36	301.41	302.3	303.22	302.21	302.62	304.44	305.22	303.23	301.99	304.02	304.09	301.52	303.59	304.1	304.62	306.16
304.49	305.86	306	305.6	305.45	305.95	304.4	305.06	308.05	304.85	304.36	305.33	302.54	305.2	304.43	303.44	304.72	308.58	303.62	305.3	305.55	306.76	304.77	305.7	302.78	304.74	305.59	307.3	305.92	302.79	305.36	307.16	303.92	304.75	303.51	306.72	304.27	304.77	305.69	304.44	306.4	304.52	306.42	307.03	308.89	306.66	305.42	304.6	303.58	304.56
300.38	306.16	305.22	302.4	300.66	300.78	304.05	303.25	302.97	301.81	303.94	303.26	301.06	303.39	302.98	304.7	304.04	305.62	304.41	302.26	300.35	303.35	300.94	304.89	303.41	303.86	303.06	303.62	302.96	304.99	303.36	302.85	304.73	306.98	303.6	305.04	307.17	302.73	303.51	304.45	303.14	306.19	303.48	298.94	304.2	303.08	302.97	303.97	302.16	305.79
316.41	317.14	315.94	313.64	314.32	314.25	312.6	312.72	314.06	315.43	315.92	317.49	312.16	316.37	313.59	314.6	312.32	315.29	314.86	315	313.73	313.4	313.71	315.06	315.23	315.67	315.77	315.28	314.93	313.31	313.7	316.54	315.62	314.77	314.37	314.36	316.02	313.92	315.54	315.24	314.63	311.38	314.41	316.13	312.09	316.96	315.65	316.57	315.71	313.48
328.09	330.01	327.61	328.19	324.92	329.89	329.69	327.11	327.68	330.4	328.97	331.68	329.38	329.07	330.01	328.39	326.9	328.97	328.13	329.88	329.29	326.68	326.31	327.95	328.52	328.09	329.19	329.72	329.37	328.56	328.52	327.83	327.46	329.25	329.32	330.08	329.68	326.17	327.42	328.75	329.84	328.59	328.12	329.69	327.23	329.33	326.99	328.24	329.28	328.26
304.32	307.53	306.29	305.18	305.75	303.68	304.02	305.76	302.46	304.72	303.53	303.61	303.4	303.67	303.81	306.43	303.93	302.94	301.84	302.05	305.32	303.55	304.72	304.65	303.73	304.25	301.94	305.99	305.3	302.91	304.4	303.7	305.96	303.37	301.09	304.21	304.37	305.25	305.06	305.83	305.56	305.84	302.49	301.57	301.96	302.82	304.91	306.79	304.5	304.36
298.79	299.66	300.61	298.89	300.14	298.08	301.42	300.13	299.33	302.85	299.37	297.19	298.11	299.09	300.73	297.44	298.47	298.51	298.14	300.3	301.21	301.93	297.03	299.59	299.45	298.77	301.47	300.23	299.23	300.22	300.95	299.86	302.16	299.96	299.85	297.06	301.99	301.44	298.27	301.39	299.04	299.82	301.67	300.04	298.05	298.86	302.67	301	299.03	300.75
304.02	301.59	301.02	302.69	301.8	304.01	303.81	304.5	305.12	305.48	301.14	303.87	305.28	303.01	300.62	302.86	305.27	304.35	300.58	304.01	304.26	301.89	304.13	303.25	305.06	303	302.47	304.6	300.61	302.15	304.78	304.93	303.69	304.65	304.19	303.93	304.05	303.03	301.83	304.5	303.97	305.29	304.82	303.3	305.33	302.67	306.01	302.92	301.76	300.59
312.4	315.69	312.63	313.86	312.23	311.17	313.67	315.29	309.66	314.2	313.73	313.25	312.55	311.31	312.67	311.35	314.65	311.4	314.53	315.43	311.68	312.19	313.86	312.9	312.57	313.21	313.42	313.36	313.67	313.91	310.62	313.19	311.98	313.92	314.42	312.36	312.45	312.95	310.48	312.69	312.39	314.04	313.64	313.82	313.96	312.98	312.4	312.18	314.59	311.49
297.18	297.18	296.53	298	295.79	298.77	299.96	297.05	296.95	296.44	295.57	296.85	296.14	299.55	299.38	293.67	294.24	295.6	297.11	296.32	299.09	295.25	298.55	297.92	295.79	294.08	296	297.29	299.09	295.14	296.61	299.56	297.6	294.68	297.13	297.76	298.16	296.51	296.26	296.32	297.14	298.57	295.74	297.26	296.53	297	296.52	297.51	295.88	297.91
313.52	314.47	317.2	315.17	314.02	314.85	314.56	315.09	315.29	315.82	317.21	314.74	315.65	313.74	312.21	313.69	312.57	315.16	312.35	314.07	315.36	314.13	315.06	315.24	314.93	315.59	315.97	315.9	315.5	314	315.13	313.98	314.92	314.64	316.4	315.04	314.7	313.82	315.23	315.66	314.89	315.75	315.01	316.4	314.48	315.21	313.78	315.91	314.07	316.43
329.34	328.26	326.5	326.72	329.22	328.83	327.26	327.73	325.77	327.2	329.28	326.47	328.76	328.27	327.42	329.9	327.26	327.12	327.65	330.28	327.54	328.09	326.86	326.36	327.03	327.84	328.48	329.7	329.35	327.41	326.03	328.09	325.68	327.88	327.08	327.56	324.33	327.51	329.12	326.23	329	326.87	331.12	328.72	329.01	329.7	327.81	326.65	326.76	329.12
304.88	302.01	302.87	304.76	304.98	305.89	304.87	302.69	304.82	305.62	305.98	304.78	304.27	308.08	302.71	305.86	303.97	304.19	303.03	303.86	304.52	304.37	306	304.61	303.11	306.44	304.61	304.35	304.3	304.85	303.45	304.55	305.56	305.07	306.77	306.59	305.73	303.24	306.39	305.82	307.54	304.04	302.57	306.11	305.91	306.57	304.46	307.03	305.56	301.52
325.91	325.59	323.37	324.47	327.22	323.91	325.44	324.22	324.52	324.24	323.71	325.51	324.87	323.44	323.96	323.58	326.72	323.98	326.34	324.99	323.36	323.17	324.22	321.64	324.51	324.47	324.64	324.57	325.24	323.88	324.2	328.6	322.95	324.23	324.85	325.04	323.24	324.17	324.74	325.04	326.76	324.59	324.21	325.13	323.65	323.52	325.27	325.79	327.84	325.16
318.91	318.08	318.58	317.68	317.22	316.6	317.65	317.84	320.24	317.3	316.81	320.2	316.09	316.52	316.37	315.43	317.75	317.36	316.86	316.57	316.2	319.25	314.28	317.26	315.98	315.91	315.58	318.9	317.49	314.32	316.6	314.35	318.54	317.47	316.76	317.15	317.96	319.4	316.2	317.27	318.15	316.01	316.08	316.42	318.63	317.02	318.15	315.89	319.18	317.52
316.98	314.03	316.06	314.9	312.71	315.06	316.72	314.39	316.52	320.44	316.06	314.22	316.98	318.86	315.2	318.59	316.56	316.41	316.73	316.62	315.7	313.48	316.18	317.26	317.51	314.77	315.93	314.09	316.02	313.68	314.55	316.23	313.13	316.89	315.81	314.6	314.8	317.04	317.13	314.88	318.14	317.2	316.25	314.09	315.76	315.4	318.38	314.38	313.92	316.34
319.39	317.28	317.69	315.84	318.52	317.32	319.88	317.82	317.39	318.9	318.06	317.11	318.62	319.95	319.28	319.07	318	316.75	321.04	320.26	319.94	320.22	316.46	319.79	319.71	316.89	317.48	319.62	319.16	315.51	315.94	320.44	317.78	319.22	318.02	317.52	319.76	316.62	320.31	318.44	319.22	316.14	322.26	317.87	319.6	319.86	318.87	319.53	316.09	320.08
311.19	312.3	313.26	314.6	313.51	313.59	313.98	315.37	312.04	313.6	311.99	313.85	312.81	314.75	310.58	314.43	313.74	315.2	313.39	311.52	315.14	313.63	313.74	314.67	311.55	313.11	312.36	314.51	313.99	313.27	314.22	312.66	312.01	314.4	313.9	314.42	311.6	314.7	310.94	314.3	313.24	313.84	314.43	312.69	311.72	313.83	311.54	313.26	312.61	313.26
327.95	329.67	328.05	328.12	328.54	329.19	327.25	326	326.37	328.39	328.54	326.6	326.63	325.7	326.76	327.81	326.26	330.01	327.12	326.27	325	326.81	326.99	326.6	328.31	326.16	327	326.94	328.95	327.67	329.15	326.73	328.45	328.55	329.47	329.6	326.19	326.82	327.53	329.96	326.66	327.22	325.72	326.7	323.39	330.27	328.48	329.41	326.86	329.29
306.44	304.18	305.28	309.3	305.73	306.37	303.45	304.83	303.78	305.21	301.85	306.18	306.75	306.47	306.77	305.89	305.44	305.51	307.84	310.07	308.19	306.47	304.86	307.72	306.14	307.25	305.67	307.12	305.82	305.04	310.75	306.49	305.99	307.21	303.76	304.53	307.04	306.19	306.04	306.89	305.09	306.65	305.2	305.04	306.55	306.39	305.91	306.18	304.99	306.35
328.2	327.64	329.22	327.08	326.27	327.65	328.38	325.24	329.31	327.16	329.61	327.65	326.97	326.71	323.91	325.37	329.28	330.11	329.67	328.03	328.17	328.27	327.73	329.94	328.01	328.42	327.64	329.95	330.91	328.75	328.25	328.88	327.61	329.21	326.73	330.56	331.85	327.09	328.25	329.75	327.47	327.14	327.01	327.91	328.26	329.15	326.98	328.58	327.3	325
296.41	295.02	294.21	294.01	293.25	291.49	296.38	295.3	293.83	292.54	294.58	296.97	294.32	295.01	294.37	294.2	297.8	295.86	296.28	295.38	294.07	293.91	294.83	294.72	297.05	295.37	295.89	293.37	295.11	295.57	295.42	294	293.15	297.1	292.97	296.37	294.82	295.54	293.31	295.76	293.52	295.67	293.29	295.71	292.99	293.69	299.03	293.68	295.82	294.15
327.54	328.15	329.23	325.81	327.2	325.98	326.87	328.68	325.97	328.55	323.99	328.74	329.03	327.34	329.67	326.67	328.69	327.58	328.4	329.24	325.86	326.79	329.95	325.18	332.12	326.88	327.36	327.67	326.21	328.59	327.47	327.83	328.46	324.93	327.06	328.95	326.76	326.59	328.67	327.48	327.09	327.41	326.52	328.35	328.82	328.26	329.84	324.34	327.78	329.16
309.31	309.68	309.36	310.37	310.49	309.34	309.08	308.93	311.37	309.28	310.06	307.68	307.48	308.06	306.4	309.43	307.97	310	308.5	305.74	308.5	309.67	309.46	305.46	309.27	309.66	308.79	310.53	310.31	308.98	306.45	308.76	307.17	309.48	309.08	308.61	309.05	309.68	306.56	311.02	309.38	306.56	308.33	308.88	309.6	308.51	310.87	310.34	307.44	310.41
305.31	306.76	305.1	305.84	306.17	304.82	305.23	307.1	305.45	305.12	304.04	304.67	305.48	306.79	302.61	304.73	304.69	304.5	304.78	303.35	304.73	306.88	305.18	305.62	307.43	306.26	306.06	306.37	306.26	304.16	306.13	304.75	304.91	305.4	307.91	304.74	304.6	303.82	305.65	303.73	303.48	304.74	309.39	303.68	305.98	305.47	306.18	305.97	306.82	308.03
295.88	297.75	297.37	297.47	295.68	297.41	295.95	296.61	294.84	297.5	295.84	297.18	295.79	296.83	296.99	295.91	297.62	296.53	298.26	296.67	296.14	299.8	295.21	296.26	297.38	297.45	298.51	294.93	295.28	296.76	296.81	297.5	294.47	296.86	298.21	296.1	296.44	297.13	295.7	293.66	295.85	296.24	294.6	296.41	296.37	296.14	294.79	296.04	294.84	296.77
313.2	311.76	311.86	313.45	312.1	313.85	309.53	313.5	314.84	309.3	312.44	309.73	312.11	312.03	311.51	314.28	312.21	311.7	310.38	312.96	313.2	312.19	313.66	311.96	310.57	311.42	312.01	312.5	313.12	310.67	311.64	314.97	312.64	314.8	311.8	311.73	311.75	314.29	310.41	311.92	313.22	312.5	311.01	312.61	310.33	311.41	310.06	312.21	314.47	311.39
315.91	319.06	317.76	314.66	319.85	316.75	318.02	317.56	316.78	317.49	316.93	317.31	314.7	317.47	315	317.84	318.86	315.75	317.83	315.75	315.97	315.84	317.67	316.41	318.26	315.96	317.25	316.13	317.02	317.43	318.27	317.57	315.48	316.23	314.52	318.03	316.19	317.28	317.73	316.83	316.1	317.42	317.82	315.91	317.06	317.47	317.25	317.31	315.57	316.32
303.01	302.46	301.33	300.57	302.43	301.51	303.94	302.44	306.01	302.53	302.49	302.55	303.79	302.6	301.16	301.78	304.16	303.93	304.18	302.86	299.42	303.42	304.14	305.65	302.4	304.67	303.74	301.38	302.6	301.92	303.98	303.06	303.9	304.45	300.5	302.8	302.87	302.97	301.15	303.49	304.19	302.49	303.8	302.03	301.38	300.87	302.74	302.25	298.12	302.83
308.19	311.42	310.55	310.76	309.73	311	310.22	310.65	307.58	309.73	310.85	306.25	313.45	310.04	309.75	311.81	310.72	308.33	310.21	310.06	309.22	309.53	310.5	309.41	308.56	309.53	311.29	311.32	311.36	308.81	310.62	309.36	308.35	311.6	309.79	310.18	308.79	312.01	311.02	309.75	311.48	309.23	310.8	311.99	308.58	310.23	312.02	310.58	310.18	310.39
309.7	307.54	310.26	308.29	310.76	309.14	310.8	312.1	308.72	310.18	310.14	310.38	310.31	310.74	309.8	310.39	308.04	310.75	309.1	310.27	309.46	307.45	310.6	309.77	307.59	310.4	309.73	310.15	309.79	307.87	309.77	310.61	308	309.96	311.03	311.76	308.34	308.38	312.17	309.89	310.25	312.54	308.19	310.64	309.75	307.47	308.43	308.63	311.73	310.23
317.61	315.88	315.68	319.53	316.1	318.9	319.61	316.54	316.84	315.84	317.9	321.13	318.64	318.6	317.52	319.15	317.17	319.79	318.93	316.01	319.41	315.84	318.07	318.82	318.49	317.29	318.29	317.45	313.4	317.28	316.39	316.82	316.31	316.04	320.62	317.58	316.02	315.32	315.97	317.9	317.29	319.63	317.65	316.73	319.33	315.97	316.87	317.82	316.38	317.55
313.74	314.02	315.66	313.87	313.94	314.18	315.99	312.39	315.14	315.57	315.48	315.34	315	315.44	317.47	315.61	315.72	315.33	312.84	312.91	315.89	313.79	317.33	314.16	313.3	316.58	312.78	311.72	315.18	315.91	315.26	315.04	313.67	315.48	315.18	315.13	314.82	314	312.44	313.7	316.18	312.25	315.76	315.06	315.53	313.13	312.8	313.58	315.11	314.8
303.09	300.08	303.23	303.1	305.44	302.73	301.78	301.31	301.03	303.73	301.74	302.29	301.12	302.86	302.86	302.9	302.93	305.05	302.29	303.22	299.79	300.99	304.5	299.46	301.68	303.93	301.81	305.12	301.73	300.52	303.21	303.88	302.28	303.69	303.84	303.5	300.84	301.9	301.58	303.71	301.38	303.9	300.54	303.34	304.87	302.88	301.58	301.4	305.63	303.52
317.65	319.92	319.75	319.41	317.97	320.03	321	318	320.45	318.62	318.18	319.64	319.92	316.48	317.74	317.19	318.81	319.17	318.01	319.53	319.62	317.98	317.23	319.67	319.83	317.44	316.6	318.22	317.85	319.09	319.57	319.15	318.36	318.91	319.26	319.2	318.78	317.64	320.43	316.14	318.39	317.26	319.41	320.64	320.33	317.88	318.36	320.32	319.78	319.17
326.19	328.7	329.74	327.95	327.76	325.83	328.29	328.15	330.09	329.71	328.9	328.63	330.86	327.78	328.65	329.26	329.19	328.7	328.7	329.66	331.54	327.24	327.96	328.97	329.22	330.58	328.82	330.06	329.66	331.35	327.49	329.74	329.45	327.39	328.05	326.83	329.36	328.18	327.66	328.92	329.53	327.8	329.23	329.84	328.75	328.89	330.37	328.9	325.44	329.85
303.97	303.94	302.95	302.13	303.62	302.09	303.18	303.39	300.92	301.89	301.69	303.03	302.64	302.58	302.31	303.64	304.38	302.81	302.25	303.09	304.66	303.26	301.09	303.74	302.12	305.34	302.28	303.33	306.8	303.76	303.96	301.91	303.9	304.49	302.66	304.23	304.36	302.77	300.86	302.42	303.44	302.42	299.25	303.18	302.25	302.64	303.78	301.83	299.82	302.88
304.81	301.98	303.5	302.87	301.58	305.58	302.25	300.21	303.18	304.46	303.45	304.59	302.18	302.45	304.62	304.43	303.89	301.6	305.26	303.5	303.24	303.52	303.76	301.03	302.98	306.05	304.67	302.89	303.13	303.88	304.34	303.53	301.97	303.45	302.34	303.2	303.87	302.95	304.11	303.48	303.71	303.2	304.01	301.61	301.12	301.71	302.8	303.07	304.73	304.53
306.27	306.67	302.65	307.02	306.3	306.84	303.72	307.75	305.84	308.13	308.63	304.69	304.98	306.1	306.5	306.03	303.87	305.84	305.27	307.03	306.21	305.09	309.37	305.11	307.78	306.74	304.8	308.62	306.47	305.2	306	304.97	306.38	306.67	306.18	305	306.96	307.52	305.63	305.44	307.28	306.48	306.01	305.78	306.02	304.06	306.06	303.82	304.57	304.74
310.83	308.14	308.78	307.67	307.74	310.6	307.79	309.39	309.79	310.93	308.73	311.8	310.84	310.94	310.37	308.48	308.62	307.9	309.13	308.66	309.72	309.4	308.32	308.48	308.36	310.17	308.43	310.54	308.64	310.94	309.72	310.61	311.97	308.51	309.31	308.76	309.99	310.28	308.04	307.1	308.16	306.42	307.52	308.69	308.94	308.28	310.55	309.29	308.96	307
312.31	312.36	315.06	313.64	316.54	312.32	312.18	312.54	312.11	313.83	311.51	314.11	315.32	312.41	312.17	310.68	312.25	313.9	313.02	311.61	312.66	313.92	312.77	312.7	313.68	311.98	309.93	314.98	313.52	312.72	313.07	311.91	314.29	310.43	312.61	312.11	313.32	312.81	312.87	316.01	314.45	313.3	311.33	313.9	311.99	312.16	311.63	311.27	311.06	314.81
316.49	318.3	317.91	315.63	316.55	317.52	316.85	316.25	317.5	316.97	317.98	317.26	320.08	318.35	313.54	317.61	315.31	319.91	318.38	316.96	314.83	317.16	317.82	315.73	318.64	318.06	316.81	314.78	315.39	315.25	317.01	315.92	317.24	316.66	315.96	319.21	319.74	317.35	319.16	317.7	315.78	320.12	315.54	316.13	319.12	318.72	315.55	320.24	318.12	316.85
300.88	299.21	301.79	299.12	300.3	299.89	300.63	299.42	302.7	298.11	298.58	300.14	300.18	301.96	298.24	299.05	299.87	299.93	295.92	299.83	299.92	303.96	302.73	300.34	299.82	300.12	300.88	298.63	299.39	300.87	299.4	299.53	300.35	299.4	301.31	300.79	301.39	299.1	299.68	301.17	299.19	299.91	298.03	300.07	298.94	302.1	301.6	300.3	298.92	300.79
302.32	305.08	305.08	304.07	305.99	306.26	306.72	305.89	305.7	304.12	303.97	305.09	304.19	306.22	304.36	305.8	306.87	305.55	303.55	303.9	306.82	305.69	305.94	304.47	301.53	305.95	305.24	306.54	304.94	302.07	305.73	303.25	304.23	304.02	306.03	304.43	304.51	307.47	306.16	303.85	306.65	306.45	305.77	304.83	301.99	304.19	305.3	304.42	305.33	307.79
301.16	301.32	300.54	299.02	297.65	299.57	301.91	299.4	301.25	299.35	301.42	299.47	301.32	299.78	300.28	299.78	301.83	299.42	300.56	303.57	298.1	297.72	302.17	300.57	300.08	299.48	299.27	298.92	300.1	300.41	299.9	299.91	301.57	300.17	300.72	300.92	297.9	302.39	299.54	301.2	302.37	299.71	299.6	299.81	297.87	300.2	302.71	301.04	300.57	300.81
302.11	304.59	301.99	304.9	302.29	301.97	301.67	303.22	303.23	300.32	299.68	302.06	302.47	303.01	301.17	303.75	301.39	303.59	301.84	301.43	301.95	301.69	303.85	300.87	301.57	301.35	300.58	302.11	303.5	300.76	300.9	301.14	304.2	300.68	303.18	302.61	302.27	302.34	302.53	302.54	303.12	302.98	303.86	304.64	302.01	301.48	300.43	302.72	302.77	305.24
313.04	311.95	315.05	312.52	314.35	317.09	313.2	313.37	312.3	313.37	313.42	313.81	314	313.09	314.12	315.04	313.69	314.11	315.82	311.81	313.2	313.39	313.72	313.86	315.07	312.04	314.73	313.59	313.81	312.81	314.11	316.15	317.31	314.47	313.65	313.17	316.44	315.15	315.71	315.53	315.77	312.89	312.06	312.55	315.01	313.32	315.19	313.77	313.57	313.23
306.77	304.96	307.45	306.79	306.96	307.69	305.37	304.69	305.34	304.61	308.09	306.17	307.97	305.99	305.86	306.21	305.96	304.29	306.7	305.88	304.54	306.73	306.29	305.21	307.89	305.19	306.85	303.97	309.15	304.01	305.95	305.48	306.95	307.86	305.67	306.58	305.27	305.76	307.73	305.44	305.34	306.54	304.68	306.22	307.49	304.23	306.07	305.71	306.8	304.64
302.54	301.73	303.09	300.9	305.46	304.17	303.53	302.84	302.82	304.48	304.06	300.45	300.93	302.43	302.45	302.9	305.87	302.43	305.4	302.7	303.17	303.4	299.58	302.04	301.56	301.83	302.29	301.81	304.27	303.02	300.77	301.95	304.32	301.1	301.53	303.98	301.96	301.95	303.06	299.26	302.69	302.33	304.3	301.5	303.94	304.84	301.56	303.6	303.25	304.01
316.59	315.5	313.91	315.98	314.64	316.07	312.09	315.79	314.49	313.54	314.16	317.84	314.14	311.24	315.73	313.41	311.92	315.4	312.93	311.88	312.53	313.27	313.8	314.33	314.91	312.84	314.47	313.35	312.58	314.31	314.45	311.51	315.86	314.87	313.17	315.65	313.12	314.64	315.89	314.82	315.93	313.2	314.13	313.34	313.83	315.65	313.48	312.33	313.18	314.6
304.04	307.12	303.82	304.46	305.21	303.48	304.49	305.23	304.27	306.06	305.53	306.44	307.97	305.89	308.44	304.33	302.51	307.07	304.31	303.95	304.84	304.62	305.79	304.73	307.83	307.56	303.77	305.23	306.34	305.73	306.1	304.15	306.17	304.43	303.87	304.7	306.36	306.61	304.25	302.5	308.53	305.75	303.22	307.47	303.7	307.16	307.44	305.19	303.46	306.47
304.4	305.48	301.92	303.91	304.95	303.99	303.42	304.45	303.71	303.03	302.93	303.51	304.94	302	303.95	303.73	303.61	305.65	305.19	303.83	300.62	303.3	304.85	301.89	301.68	302.19	301.14	303.1	304.2	301.29	302.59	302.74	302.5	303.63	302.19	305	305.45	304.83	302.75	303.54	303.52	301.83	301.15	304.2	303.34	303.1	303.36	303.12	300.5	303.52
328.7	328.62	326.47	326.19	325.79	328.46	329.41	326.94	328.06	326.96	328.34	329.27	327.03	328.39	325.35	327.38	325.23	330.08	327.71	326.16	325.9	327.37	326.42	327.88	330.68	326.33	330.97	326.79	326.45	328.44	330.73	327.27	328.17	328.79	328.58	328.23	328.83	325.69	326.88	329.99	326.64	327.14	328.89	326.93	327.86	327.84	325.62	328.49	329.48	326.85
301.31	301.29	299.87	303.02	303.3	299.97	302.75	299.07	300.48	298.36	301.72	301.13	299.19	303.41	301.44	301.64	300.99	301.62	301.69	303.04	299.84	301.22	303.01	302.95	297.69	300.98	299.49	299.42	299.14	300.28	302.03	300.21	302.32	300.05	300.79	301.25	299.92	301.69	304.01	302.52	301.8	298.99	299.55	300.91	300.22	303.52	301.66	303.4	299.75	300.5
291.75	295.45	292.29	294.09	294.05	293.76	294.24	295.44	292.82	294.68	291.82	292.99	295.1	292.67	293.51	294.59	292.44	297.19	295.12	294.66	292.48	294.41	294.67	294.51	293.95	293.06	292.8	293.46	295.24	296.41	292.39	295.27	294.42	292.31	292.81	296.6	295.35	294.77	292.87	296.16	293.6	295.56	293.3	295.47	291.78	293.71	293.61	293.2	294.9	294.08
310.08	311.63	310.38	311.09	309.61	312.44	307.86	309.84	308.18	308.12	310.63	310.29	310.03	307.56	311.64	309.18	311.1	309.65	308.77	308.5	308.59	310.08	310.69	310.18	308.34	307.46	307.55	309.13	310.03	307.82	311.94	310.64	310.64	307.13	307.34	310.06	308.88	310.9	310.04	310.2	310.66	311.32	311.72	307.27	310.12	308.69	309.34	310.04	310.86	309.58
305.56	305.97	306.41	305.48	304.34	304.85	306.72	306.9	303.02	304.39	305.15	304.48	303.32	305.55	302.77	303.17	305.8	303.76	305.62	306.29	302.95	303.58	305.29	306.72	306.79	305.3	306.46	305.72	305.23	304.23	301.5	305.54	303.92	303.67	307.72	305.59	305.05	303.05	304.89	304.21	306.21	306.39	303.51	305.34	304.89	304.52	301.47	306.04	303.28	305.25
300.64	300.72	305.24	301.45	302.71	302.5	299.32	298.57	300.6	302.76	300.55	298.35	300.82	298.92	302.47	303.38	301.42	303.74	302.84	302.27	301.33	300.05	301.38	299.49	303.18	301.42	299.7	301.68	298.58	300.64	302.74	300.59	301.85	299.77	299.75	300.15	301.72	301.27	301.78	299.84	299.94	299.68	300.97	300.65	302.72	299.96	302.66	299.75	301.57	300.98
292.8	294.21	293.8	296.51	292.14	293.5	296.31	293.91	293.98	294.61	295.38	292.95	294.64	291.41	292.4	295.1	294.29	296.48	295.12	292.08	292.64	291.58	292.61	294.35	295.21	294.48	295.22	295.68	296.08	292.37	291.96	292.09	295.43	293.05	293.89	292.47	292.51	294.01	296.34	291.99	295.3	293.22	296.15	295.11	292.53	294.81	292.67	292.17	296.07	294.28
316.88	312.16	315.28	311.42	310.35	313.83	314.17	311.67	313.68	312.07	313.02	312.23	311.38	312.65	315.1	315.62	314.89	314.77	313.5	311.25	314.04	312.54	310.88	312.07	312.69	314.75	311.83	313.36	311.58	316.09	311.83	311.38	313.23	317.1	310.54	311.88	315.67	313.52	311.55	315.12	312.68	315.19	311.99	311.1	316.78	311.2	312.75	313.84	314.08	314.61
301.85	303.65	304.05	303.81	305.66	303.08	302.6	302.32	303.74	302.49	305.47	305.06	303.86	304.35	299.87	305.72	306.55	300.86	300.5	303.3	298.57	303	302.88	304.52	303.28	307.67	303.58	304.78	300.93	304.64	304.41	303.04	300.79	302.37	302	302.01	301.89	301.23	301.5	303.27	303.07	305.37	303.06	305.51	306	303.96	301.44	304.86	304.91	302.67
301.1	300.28	300.39	298.69	302	301.29	300.95	301.53	301.27	301.87	300.72	301.9	299.75	299.96	301.55	300.95	301.15	298.99	300.37	300.55	299.74	299.97	302.94	302.18	301.14	301.13	300.7	300.87	299.55	301.76	300.59	301.84	301.42	303.23	304.82	298.6	300.24	302.19	299.01	301.48	302.28	302.65	300.85	299.5	298.89	300.67	302.92	301.01	299.03	301.3
310.63	312.11	311.74	313.07	312.45	312.36	311.33	309.4	310.66	308.87	310.74	311.38	311.62	310.29	310.72	309.95	308.75	311.76	311.59	310.25	311.8	312.47	310.67	309.38	310.88	315.37	311.39	311.75	313.49	308.41	312.35	313.02	310.1	310.96	312.11	309.84	310.6	311.36	313.56	310.76	312.95	309.33	310.65	310.09	310.12	308.81	310.58	309.65	312.65	307.92
293.93	295.11	295.42	297.28	296.74	296.38	297.01	296.72	297.4	294.98	295.88	296.23	297.05	295.41	297.49	298.3	297.31	298.84	297.25	297.06	295.22	296.34	297.52	296.11	296.37	296.01	297.18	298.01	296.41	295.76	296.73	296.84	295.64	294.82	296.24	295.72	298.77	298.06	296.55	297.99	297.01	296.6	297.35	298.24	293.58	299.3	295.56	297.53	295.31	297.57
313.92	312.68	312.9	311.54	313.29	312.51	311.08	313.09	311.54	313.03	314.11	311.55	313.1	313.65	312.84	314.12	313.31	312.25	316.48	311.02	307.88	310.46	311.92	311.3	313.97	315.1	311.99	313.27	315.09	311.3	312.65	312.01	308.52	310.47	311	311.6	308.95	314.8	310.28	315.18	311.34	312.66	312.49	313	313.8	314.18	311.66	310.66	313.14	314.26
326.14	327.83	325.52	328.6	327.91	328.38	327.71	329.04	329.61	329	326.12	328.79	326.91	330.06	324.34	328.72	326.23	329.61	326.92	325.95	326.39	327.25	329.35	326.96	326.79	329.29	329.99	327.29	328.94	327.75	326.12	326.51	328.13	328.76	328.83	327.56	326.66	326.61	328.61	327.78	329.25	325.32	328.43	326.76	325.46	328.36	325.79	327.64	326.68	327
312.18	313.29	311.24	310.92	312.77	310.78	313.99	313.34	314.13	311.88	310.99	313.76	312.99	313.78	313.37	310.8	314.58	314.5	311.1	308.58	313.39	312.28	311.29	314.62	313.3	311.84	311.44	313.21	313.73	313.03	313.29	310.56	312.13	313.03	312.8	311.42	313.14	312.97	313.56	315.02	315.11	313.11	312.19	311.23	312.21	314.16	310.69	311.43	313.88	313.01
314.51	312.93	316.51	312.86	313.15	314.66	314.65	316.3	315.94	314.73	315.91	313.36	315.07	315.03	314.15	316.3	315.83	314.67	316.64	318.59	315.14	313.61	316.14	312.79	312.51	315.05	316.07	315.67	314.77	317.78	315.37	314.84	317.45	314.56	317.39	312.77	315.38	312.72	314.05	317.63	312.94	313.34	314.03	314.49	314.52	313.66	314.05	313	315.92	314.13
303.86	305.74	306.28	306.52	304.49	304.72	303.07	305.86	305.38	302.35	307.99	306.17	308.45	304.93	305.64	304.7	306.57	307.54	304.87	304.43	303.21	306.25	305.41	304.87	304.81	303.22	304.42	304.45	305.59	307.79	303	306.23	304.7	304.36	302.28	306.94	303.17	305.5	306.06	302.77	302.64	306.99	308	302.16	306.83	305.15	304.17	306.42	306.38	305.11
305.41	304.95	302.75	303.95	305.48	305.57	305.08	304.2	303.27	304.27	305.97	304.2	305.98	305.24	305.72	306.6	305.45	303.31	307.08	305.87	305.31	304.45	305.68	304.23	307.42	304.02	303.71	306.69	306.87	305.29	304.14	305.44	303.4	304.43	304.56	303.58	303.51	304.76	302.46	304.66	302.81	305.89	304.61	303.74	306.08	305.61	305.02	305.69	301.9	305.78
323.53	327.04	326.79	324.85	322.69	326.21	325.26	326.23	323.78	326.67	326.88	324.88	324.57	323.94	323.88	325.72	322.44	324.11	324.29	323.18	323.91	325.8	325.57	324.95	326.15	326.37	325.82	322.61	325.22	326.53	321.54	325.54	324.95	323.82	324.81	322.42	325.24	324.48	324.04	326.77	325.75	324.41	325.36	326.19	321.54	323.83	325.43	322.99	322.54	325.33
302.04	305.46	302.89	306.17	306.54	302.71	303.64	302.69	303.57	305.3	305.86	303.4	303.48	302.5	304.61	303.91	305.05	303.67	301.9	304.56	305.94	306.51	303.63	302.62	305.37	303.85	304.35	305.09	305.59	303.37	302.87	302.6	302.05	302.24	303.84	299.31	306.15	304.11	304.57	303.91	303.28	304.64	303.72	306.83	304.16	303.14	304.84	304.98	303.68	304.66
302.54	302.42	300.73	302.74	299.21	299.8	301.74	301.63	299.33	302.82	300.63	301.47	302.3	299.48	300.12	298.65	300.49	301.41	302.16	298.56	300.21	302.03	300.99	301.8	301.71	303.56	304.6	301.1	303.04	301.16	299.13	302.43	302.22	299.16	300.3	300.97	301.43	303.62	302.27	302.63	301.67	303.9	300.75	301.39	300.51	306.13	303.54	299.17	298.89	302.44
302.01	301.94	306.52	303.06	301.72	302	304.48	304.06	303.21	302.69	302.32	303.35	303.55	304.82	304.09	302.22	301.84	304.5	302.53	303.16	302.96	304.64	302.85	301.4	303.69	303.63	304.92	302.85	303.38	302.24	301.96	302.26	304.15	302.23	306.45	299.23	303.58	302.01	302.99	302.65	305.58	303.38	304.74	304.41	304.22	302.66	301.97	302.6	303.44	305.22
314.9	316.37	312.73	316.45	312.02	311.99	312.16	314.08	315.37	314.41	314.39	315.88	314.77	315.62	314.24	315.61	313.62	314.81	315.13	314.39	313.49	314.75	312.83	313.82	314.04	315.9	314.88	314.73	313.83	310.54	314.41	312.23	314.36	314.14	312.43	314.79	313.56	313.57	314.11	313.59	314.53	315.91	313.8	314.67	314.88	313.54	314.33	314.57	314.38	315.1
325.29	325.92	323.76	325.53	325.29	326.74	326.53	323.85	324.45	327.55	323.73	323.3	324.08	323.9	325.9	325.25	323.82	326.94	323	324.93	324.22	322.64	326.3	324.92	325.94	323.89	323.87	328.42	322.31	325.86	324.95	325.34	326.87	323.81	324.72	325.82	326.05	323.83	325.06	323.22	324.31	324.53	327.57	325.97	327.26	324.93	322.47	325.91	324.35	324.67
308.38	308.05	311.76	308.96	306.87	308.34	308.11	308.7	309.49	307.01	308.1	309	312.49	310.77	307.03	306.09	310.86	307.75	309.45	310.39	308.87	308.86	312.45	311.93	310.66	308.99	308.07	308.08	309.23	309.53	308.54	310.44	310.78	307.97	309.13	308.25	309.8	307.65	310.01	309.61	310.84	308.42	308.44	307.13	305.66	310.17	308.51	309.17	307.92	308.04
310.1	310.21	310.38	309.68	312.16	310.72	309.29	310.12	309.82	310.39	310.37	311.44	309.77	309.87	312.43	310.33	312.24	307.78	310.36	313.49	309.61	311.5	313.23	309.85	310.72	308.23	311.06	309.99	310.3	308.77	312.48	309.82	310.92	310.47	310.97	309.25	309.33	311.72	311.26	310.37	310.07	311.91	311.73	311.98	311.41	308.41	308.52	311.52	309.41	312.14
302.37	304.15	302.31	304.2	305.03	302.46	303.95	304.62	302.99	304.39	302.35	302.19	303.51	305.26	302.32	302.46	303.31	303.89	303.39	302.53	304.34	302.83	304.8	303.02	301.69	302.68	304.34	302.33	302.95	305.46	300.68	304.46	304.44	305.02	303.54	303.15	303.19	303.56	301.89	302.95	303.28	303	306.02	303.76	302.12	302.77	306.33	302.72	305.58	301.52
298.38	297.1	298.34	299.49	295.61	297.27	295.91	295.49	297.4	294.86	297.09	298.48	296.53	296.57	296.46	298.31	296.83	297.53	298.3	297.12	294.55	298.14	298.35	295.16	297.72	295.57	297.42	296.95	293.48	297.6	299.7	297.28	298.56	297.31	294.95	295.47	296.96	298.19	299.57	295.73	296.06	295.16	297.78	295.88	297.51	295.43	297.66	298.05	298.48	297.45
317.53	316.21	315.98	317.58	318.56	322.29	318.79	318.59	318.62	318.76	317.47	316.49	315.1	316.58	315.69	319.26	315.56	317.34	318.89	316.61	316.93	318.01	317.36	320.06	320.43	316.49	316.74	318.31	318.13	318.45	320.19	316.47	315.93	319.63	318.27	319.21	317.03	318.43	316.96	318.06	316.95	319.04	319.45	320.5	319.85	318.67	316.59	315.74	319.19	316.83
320.14	320.92	321.38	321.8	316.7	318.66	319	317.77	320.94	318.41	321.27	318.73	322.71	319.66	318.48	322.24	318.45	319.71	318.66	320.72	316.96	319.2	316.47	318.76	319.96	320	320.98	319.7	319.31	321.4	319.14	319.32	319.19	321	321.45	320.34	321.08	317.1	319.7	322.19	318.39	321.07	318.46	318.31	318.22	320.77	320.06	317.39	317.05	319.07
313.1	314.08	314.63	311.62	312.64	312.48	312.72	310.79	314.4	312.29	313.75	314.43	310.25	312.94	312.68	313.3	315.09	311.02	309.07	314.61	313.04	313.6	312.93	315.37	312.25	314.43	313.59	312.72	310.27	314.25	315.29	312.57	313.64	315.6	314.67	311.11	311.26	312.83	311.52	312.23	313.7	312.41	312.93	310.58	311.88	310.22	313.68	312.5	312.7	311.99
328.74	329.59	328.49	328.06	328.87	327.26	330.09	328.67	330.08	328.79	328.73	325.6	330.08	327.03	326.77	326.29	329.3	328.02	327.16	327.94	326.66	325.39	327.53	327.19	326.04	328.22	325.2	327.4	326.45	327.88	326.21	327.41	324.78	330.54	325.86	324.87	329.78	326.54	327.04	327.52	326.77	327.61	327.19	330.76	328.05	330.09	327.64	327.27	329.27	326.76
311.03	312.47	311.71	310.66	311.39	311.38	312.94	310.82	311.25	312.52	310.64	309.41	310.6	312.05	309.97	310.42	310.01	310.56	311.36	310.52	311.49	310.46	311.19	309.46	313.37	312.66	308.89	310.57	310.07	308.93	312.16	311.85	313.06	312.12	313.08	313.45	309.89	310.23	312.26	310.96	309.17	311.69	311.25	312.89	311.25	308.27	311.64	310.61	310.2	310.99
294.08	297.43	297.17	295.33	295.81	295.43	294.91	294.29	294.13	293.16	296.2	296.69	294.93	294.36	296.95	295.22	293.45	293.84	294.21	294.96	293.34	294.97	294.02	295.7	295.25	295.73	292.56	297.59	295.03	296.14	297.07	293.85	295.39	295.65	293.99	299.37	295.85	294.05	294.26	293.83	293.55	298.21	295.8	294.73	297.34	293.78	292.85	295.61	295.76	295.6
312.94	315.56	315.18	317.1	313.31	314.91	314.91	315.42	313.17	314.61	315.14	315.78	317.22	315.26	314.91	315.29	314.4	316.25	314.51	314.99	315.28	314.19	317.05	316.15	313.64	314.12	312.46	313.14	313.83	314.88	315.49	316.04	311.52	317.74	315.12	314.43	314.46	313.59	316.81	313.47	316.93	312.51	312.24	315.18	315.56	317.45	316.56	313.29	313.05	313.25
297.65	296.69	296.63	298.31	295.41	296.78	293.52	297.07	297.7	297.43	299.03	296.87	295.82	297.77	294.99	297.12	295.91	297.3	298.8	297.24	297.69	298.39	296.83	296.78	292.83	296.17	296.58	297.05	296.43	295.28	296.67	296.93	297.34	298.65	298.05	295.36	295.89	296.92	296.96	296.21	297.29	295.95	298.72	296.24	297.88	295.06	294.99	296.44	296.49	296.53
301.13	300.77	302.2	300.15	300.12	302.85	300.45	300.57	301.8	300.76	300.26	301.56	300.08	300.34	299.62	303.17	299.46	299.9	300.19	304.19	299.88	302.5	302.13	301.32	302.44	301.6	299.83	302.51	300.56	301.61	299.5	299.72	298.27	301.06	298.52	300.81	298.76	300.48	298.83	302.38	301.6	301.51	300.07	300.72	300.1	299.61	300.19	301.86	299.09	301.52
316.64	316.94	319.47	314.36	317.74	319.16	318.72	316.44	317.67	316.33	318.63	316.96	315.58	314.64	316.03	318.28	315.4	313.94	318.51	316.77	318.49	317.96	315.44	316.38	315.89	316.04	315.94	317.12	316.09	316.56	316.09	316.23	314.43	316.11	316.04	315.96	315.67	316.66	318.88	317.73	317.05	312.25	314.92	317.67	316.03	316.96	315.87	316.53	317.21	316.72
306.29	306.56	305.77	306.56	306.13	305.25	308.11	305.09	303.8	307.42	305.83	306.01	307.22	304.34	305.78	305.69	305.38	306.69	307.75	307.67	308.58	304.11	306.32	306.68	305.42	306.81	307.31	305.94	305.82	306.13	304.93	304.88	306.78	308.1	306.6	307.89	306.68	305.33	306.2	305.2	308.07	305.76	306.19	305.22	305.98	306.8	306.85	307.45	308.22	306.86
297.1	298.4	300.15	300.28	301.31	299.69	298.68	301.1	299.24	301.49	298.98	299.15	298.16	298.28	297.51	299.59	300.97	299.98	300.35	297.99	299.4	301.31	299.66	302.71	299.1	299.34	299.02	296.12	298.19	298.42	299.68	300.47	297.95	299.51	302.19	300.88	301.43	298.85	295.5	301.35	302.58	298.32	300.02	298.15	299.27	297.85	299.99	300.03	299.52	299.5
312.08	313.26	314.76	315.06	312.13	314.25	312.63	316.56	313.85	314.72	314.45	312.86	313.6	313.74	312.79	316.17	313.6	312.51	313.85	313.15	314.53	314.59	314.27	312.71	310.72	316.28	313.72	312.06	313.9	313.29	313.36	314.19	313.91	313.43	312.94	315.72	312.85	315.53	315.28	311.51	314.84	313.29	313.36	312.45	312.04	313.63	313.71	314.57	314.1	315.83
327.48	325.38	327.56	325.74	324.43	324.55	324.72	325.35	327.08	324.53	323.23	326.78	325.28	326.49	326.04	326.02	326.36	325.78	325.46	323.64	323.61	322.98	325.22	324.6	324.6	325.66	324.82	325	323.51	326.03	323.33	324.25	325.33	327.53	326.78	325.11	326.21	324.18	324.99	327.01	324.33	324.99	324.73	322.18	328.47	322.9	324.48	325.52	325.25	325.14
296.47	297.63	296.83	297.17	298.32	297.75	296.09	296.36	298.38	296.85	300.45	296.22	296.53	297.77	295.96	297.1	295.22	296.31	297.04	298.08	297.54	294.34	297.56	297.73	296.53	298.82	295.78	297.74	295.48	296.94	298.26	294.76	298.33	296.7	295.54	294.78	298.25	295.21	295.87	297.4	296.37	294.3	296.07	296.51	297.12	297.44	294.68	298.61	296.41	296.35
293.8	293.76	297.17	294.78	294.59	293.11	295.9	295.37	297.8	294.67	294.14	294.92	295.65	294.65	294.85	294.93	295.17	295.57	296.41	296.17	297.57	293.53	296.2	294.55	296.33	297.82	292.69	296.2	292.83	293.61	294.83	296.25	293.33	293.04	294.43	296.07	294.85	293.83	293.49	294.37	293.83	295.57	293.79	297.48	296.18	295.25	295.87	293.4	296.32	297.21
327.25	330.25	326.69	327.38	328.91	324.53	328.04	327.22	327.52	325.96	327.18	325.55	328.03	327.69	329.58	325.74	326.47	325.04	326.49	327.31	328.25	329.09	326.16	325.47	326.94	328.33	325.26	329.98	329.03	328.86	325.85	327.75	331.29	325.19	327.6	328.4	328.63	324.6	328.39	327.14	327.26	329.53	328.66	328.84	328.66	326.85	326.74	327.73	328.45	328.06
309.4	308.62	309.12	309.19	309.02	308.68	308.18	308.69	308.85	307.75	307.59	310.89	308.63	309.37	311.12	309.1	309.27	308.8	311.02	310	311.01	307.64	310.16	308.33	308.44	308.89	307.15	308.86	311.17	309.52	307.53	311.56	309.86	308.14	311.48	309.25	308.23	309.12	311.58	309.24	309.26	308.89	309.72	308.65	307.12	305.99	309.59	308.85	309.25	309.64
303.34	303.15	301.09	301.09	300.35	301.07	303.17	304.13	302.19	303.99	299.43	302.6	301.59	303.18	300.67	304.05	301.77	301.95	301.74	302.97	301.43	300.58	301.07	302.4	305.53	304.83	300.81	300.83	299.64	301.02	301.22	302.45	300.8	301.78	300.29	300.12	304.49	299.23	303.01	304.79	302.82	304.92	299.35	303.58	301.67	303.42	302.41	302.64	300.78	300.28
314.21	315.49	311.18	314.69	314.89	313.3	312.42	313.88	312.79	312.95	313.89	315.1	313.89	312.18	314.53	315.12	314.17	312.7	313.48	314.43	315.77	310.66	313.25	315.3	312.8	316.62	313.52	313.35	314.47	312.76	312.65	312.93	315.27	314.4	313.58	311.64	316.46	311.18	314.99	314.46	313.76	315.95	317.08	313.84	311.22	314.5	314.66	314.42	310.74	315
316.32	318.22	318.27	313.05	315.54	315.53	316.95	314.57	317.23	316.85	316.77	317.07	318.15	316.67	316.41	315.34	315.46	315.9	313.97	317.6	318.02	314.63	315.48	316.99	312.34	315.15	313.98	316.97	317.75	317.08	316.95	316.52	316.93	316.62	316.2	318.21	313.97	312.9	314.73	317.47	316.48	316.86	314.69	316.63	314.55	314.47	317.38	316.63	312.85	315.01
304.88	306.7	303.72	304.91	306.05	305.47	304.62	306.14	303.38	303.48	305.22	307.33	305.54	305.49	305.19	303.94	306.91	307.83	305.83	305.08	307.13	304.45	304.95	306.76	305.85	304.39	303.86	304.08	303.81	305.24	304.39	306.19	304.63	309.04	307.46	306	306.1	303.42	306.25	306.25	305.12	305.74	306.23	304.77	306.96	303.82	304.57	307.29	307.19	304.02
309.23	309.55	307.22	310.31	308.07	311.54	309.95	311.29	311.13	315.31	310.58	310.43	311.27	309.07	309.76	312.66	311.13	312.53	310.29	312.12	310.42	313.86	308.15	310.09	311.79	310.19	311.97	312.04	310.8	311.53	311.09	311.1	309.93	311.29	310.53	311.4	311.63	311.72	312.13	309.14	309.37	311.2	312.32	310.82	310.41	309.63	309.16	312.19	310.15	311.26
312.23	311.47	312.07	312.17	310.14	310.45	310.72	311.38	311.8	310.43	309.57	310.42	311.08	311.17	313.35	313.64	311.83	313.13	312.46	314.6	312.47	310.48	312.76	312.24	312.31	312.14	311.56	313.69	310.26	310.46	312.41	310.54	314.06	311.98	312.08	310.63	313.74	312.03	312.76	311.54	311.6	311.75	311.12	314.16	309.77	312.76	309.83	310.41	312.13	312.63
314.25	313.15	314.88	314.52	316.55	315.79	313.91	315.87	316.09	316.57	313.81	312.38	314.07	313.94	314.32	311.57	311.11	316.42	315.48	313.34	315.3	314.79	313.46	313.02	313.17	315.23	311.75	314.58	315.67	316.01	314.29	312.44	311.75	311.82	314.58	313.81	313.06	313.86	314.84	316.09	315.72	313.65	315.91	315.26	314.17	315.5	314.95	313.55	315.24	313.54
328.07	326.39	327.06	328.05	327.95	326.98	325.84	326.35	326.42	326.66	327.54	327.24	329.83	326.91	326.31	326.09	326.72	328.62	325.25	328.06	327.09	327.78	328.24	328.39	327.65	329.97	326.86	327.98	328.7	328.2	331.07	326.34	329.03	329.94	326.06	326.01	328.9	326.45	325.09	326.35	327.46	325.92	326.96	328.63	324.64	331.14	326.79	326.64	329.62	325.2
307.83	307.93	308.63	307.71	306.7	306.73	308.38	304.29	307.67	307.65	307.41	307.76	306.39	308.63	310.12	310.04	307.27	308.57	307.96	307.98	307.47	306.62	309.75	306.43	307.84	307.47	307.09	304.21	307.53	306.71	306.9	306.75	306.12	306.78	305.72	306.29	304.48	309.72	305.76	306.66	308.65	309.3	305.88	308.86	304.39	305.09	311.23	307.39	307.01	308.33
314.34	312.32	311.22	312.13	314.56	311.84	313.53	313.85	313.09	311.93	313.07	313.11	316.07	313.04	317.43	312.77	313.92	313.18	310.73	312.68	314.62	314.81	311.02	312.15	314.75	314.07	313.94	311.5	312.14	312	313	312.06	312.88	314.6	312.46	311.43	312.88	314.82	311.2	314.83	311.03	312.96	311.68	314.13	313.71	314	311.84	314.46	312.99	313.82
310.66	313.48	312.63	314.41	314.94	315.56	315.62	312.35	311.8	312.4	314.01	311.87	312.96	311.76	312.67	313.94	310.23	314.12	313.4	309.27	311.1	316.93	312.22	312.38	314.08	313.2	312.17	312.22	311.29	314.03	313.12	314.98	309.55	311.38	312.02	311.07	312.89	311	312.49	311.97	313.58	310.22	313.07	312.46	310.63	310.52	313.06	312.28	314.26	311.89
315.41	315.04	314.96	316.17	316.27	315.82	314.83	314.95	315.45	313.53	313.29	316.67	315.41	312.13	315.48	315.92	316.29	313.07	315.11	317.1	312.26	314.28	316.25	315.31	313.09	313.7	313.16	316.87	314.02	317.73	314.05	312.6	315.21	314.11	315.48	315.42	312.57	313.85	315.14	315.58	314.73	317.22	314.14	315.88	316.24	314.62	313.96	313.59	314.74	315.83
310.77	312.38	312.05	310.63	310.16	311.56	308.51	308.38	309	309.25	310.14	309.41	312.46	309.19	312.5	309.77	310.49	310.79	310.4	308.8	311.3	310.64	308.01	312.07	310.32	309.39	312.14	309.95	310.9	308.03	308.18	311.66	310.84	311.37	311.74	313.32	312.52	309.84	310.88	310.83	308.64	311.5	309.87	311.53	311.24	310.32	312.43	311.13	311.19	311.86
316.56	317.71	314.9	315.7	315.99	316.12	317.5	315.17	314.09	317.71	315.49	316.89	316.49	318.41	316.52	313.79	318.3	314.39	317.3	315.8	318.52	317.39	316.66	317.35	315.33	315.34	315.02	314.7	317.76	315.58	317.35	316.08	316.08	316.44	317.77	316.24	316.07	314.93	316.03	314.75	316.98	315.87	316.75	317.84	316.19	318.62	315.83	315.02	316.01	317.19
326.02	330.29	327.96	327.88	328.39	326.87	330.5	326.46	326.08	328.84	328.18	327.07	325.26	327.9	330.13	327.98	328.44	326.44	328.9	327.81	328.63	328.24	328.61	327.61	330.48	331.54	328.06	328.49	329.73	330.26	328.81	329.79	327.09	329.67	328.51	328.65	325.52	328.14	328.03	327.22	326.8	328.4	327.94	328.46	328.53	327.27	329.53	326.89	327.18	329.1
297.55	291.68	294.57	293.59	293.08	292.12	297.18	292.99	294.9	294.01	294.9	292.07	295.47	292.16	295.81	296.08	293.17	295.68	292.9	293.46	292.79	295.12	294.19	292.7	291.68	294.15	293.41	291.54	291.28	293.89	293.97	295.22	295.44	295.85	294.65	293.66	294.11	294.57	293.17	293.57	294.23	293.78	294.46	295.06	296.63	294.9	295.22	292.34	292.37	294.9
313.65	313.17	313.72	313.18	313.28	313.58	313.84	311.54	314.04	314.38	313.66	311.14	312.32	312.97	311.27	314.09	310.96	312.2	313.03	314.43	314.6	312.66	312.25	311.82	313.71	312.75	313.24	313.74	312.22	312.01	315.51	310.19	311.65	313.96	314.97	313.82	313.63	314.48	311.91	311.58	311.41	313.27	314.53	314.87	312.48	314.09	312.22	312.62	313.83	316.31
311	308.17	307.54	308.99	308.95	308.3	311.53	307.94	308.68	311.59	310.61	307.11	310.73	309.16	310.93	308.17	307.21	310.27	308.64	311.33	309.19	308.6	307.83	309.52	310.07	306.48	308.18	312.26	308.81	308.61	307.56	311.29	312.3	310.49	309.21	311.27	310.47	309.18	307.09	308.15	305.95	307.73	309.31	308.76	309.47	310.24	310.84	311.21	307.13	310.17
302.01	305.24	304.49	301.77	304.64	302.76	303.49	303.8	300.31	304.72	301.97	303.51	303.51	301.93	301.28	302.49	303.64	302	303.03	302.24	304.24	305.22	306.62	302.74	301.56	301.06	304.4	304.11	304.52	302.97	303.31	303.54	305.31	304.31	302.77	303.35	302.38	300.21	304.35	306.32	302.11	301.81	302.31	304.01	302.94	305.36	304.9	303.42	304.44	302.56
302.45	305.32	304.39	304.72	301.81	305.13	303.37	305.26	304.32	303.07	303.16	302.82	304.42	303.95	302.93	302.65	304.38	304.68	306.92	303.42	301.13	303.85	305.63	307.34	303	306.18	306	304.2	303.97	303.48	303.64	303.29	305.34	305.9	304.08	303.78	302.65	303.33	304.99	303.19	303.77	305.95	302.45	302.72	303.84	305.8	303.9	304.09	304.04	303.56
312.28	311.18	310.64	308.33	314.08	313.74	315.23	312.83	312.74	311.23	314.32	312.89	313.5	312.09	313.22	311.26	315.68	312.88	310.94	311.4	313.63	314.77	311.1	313.27	312.42	309.64	310.94	309.67	311.87	314.91	312.67	312.06	313.62	314.87	311.82	313.26	312.79	312.61	312.26	312.74	311.81	313.74	314.43	315.01	313.93	313.68	311.83	313.44	313.25	311.73
313.88	312.61	313.12	313.09	311.74	310.84	312.43	316.68	315.59	313.9	314.2	317.38	313.51	314.79	314.56	315.12	315.81	310.64	314.55	314.64	314.54	316.4	313.87	313.2	312.1	312.27	311.27	315.46	313.9	314.84	315.86	315.79	313.96	314.32	314.1	314.34	314.49	315.84	314.17	313.85	314.71	314.33	312.86	313.4	314.9	313.83	316.44	314.14	312.55	315.11
300.45	303.06	299.93	302.94	300.6	300.81	302.27	301.97	302.09	302.24	301.32	300.57	301.1	299.76	299.8	301.35	300.44	299.91	300.64	299.85	301.47	299.79	299.61	302.06	301.1	300.31	299.74	303	300.91	301.59	296.5	303.42	301.22	301.69	299.94	299.97	301.07	300.98	301.37	300.85	299.04	299.78	300.83	301.54	301.51	299.47	303.55	300.76	300.58	299.52
307.37	307.07	309.28	308.63	309.17	309.18	311.07	310.48	308.26	309.3	308.97	309.52	309.3	310.49	308.11	308.12	306.66	310.64	308.55	309.23	309.44	308.69	310.67	309.05	308.9	310.81	306.9	309.12	310.77	311.01	312.59	308.17	310.17	306.99	310.17	311.33	307.5	309.58	308.78	309.69	310.35	308.72	309.83	311.45	311.13	309.9	309.54	310.43	311.95	310.63
306.47	308.58	306.44	306.39	307.3	305.81	307.98	308.36	308.46	305.94	309.35	305.6	309.12	308.97	306.08	309.09	307.99	310.42	307.93	307.55	308.08	304.95	305.39	308.11	307.75	307.72	309.12	306.94	307.13	304.89	305.99	308.01	306.95	307.03	309.29	306.19	307.76	305.77	308.23	306.89	305.29	307.03	306	306.32	306	304.88	306.03	309.64	306.07	307.62
296.47	296.9	296.11	294.59	298.2	295.8	294.11	296.63	296.79	296.07	298.19	297.21	296.54	298.29	294.79	296.81	298.49	296.88	297.34	296.59	295	296.27	297.69	295.48	294.58	297.35	298.11	296.24	294.97	295.94	299.52	297.39	296.87	296.33	296.77	297.02	294.02	298.81	295.06	296.29	298.54	296.99	294.88	294.88	296.73	297.62	299.39	299.59	294.22	297.49
294.86	295.48	295.24	297.81	295.48	293.81	295.52	293.89	294.25	293.25	294.33	294.1	295.8	296	293.64	293.74	293.93	295.33	296.65	294.89	294.64	294.73	293.27	295.62	295.52	295.98	294.54	293.22	295.29	295.42	292.26	295.8	296.28	294.44	294.57	293.79	295.7	293.68	296.36	297.52	294.96	296.25	295.51	292.76	292.73	293.6	295.97	295.05	297.62	295.42
296.77	296.41	296.83	298.1	297.66	294.57	296.23	293.33	300.64	296.65	298.41	294.66	296.56	297.11	294.23	298.22	295.25	295.26	297.81	297.44	296.96	297.23	294.66	297.63	297.56	296.93	296.22	296.94	295.25	298.22	298.24	296.16	296.09	298.54	296.07	298.38	296.91	294.6	299.27	297.95	296.4	297.26	298.55	299.11	297.74	296.89	295.3	294.88	298.5	294.8
312.8	314.08	312.66	310.92	311.59	309.07	311.88	311.2	312.2	311.12	314.49	311.34	311.94	311.73	311.19	313.88	312.2	308.7	310.4	312.74	313.12	312.95	313.64	315.58	312.16	314.49	313.82	312.42	312.4	313.73	310.13	313.19	314.8	310.89	310.06	311.92	313.33	310.37	311.26	311.81	313.3	312.77	311.3	312.08	312.54	310.58	312.6	312.3	312.6	310.21
296.67	297.56	295.42	298.31	298.26	295.5	297.79	299.6	298.03	297.98	295.37	295.81	299.2	298.2	295.68	298.37	297.63	295.45	296.89	298.1	296.08	298.05	296.77	298.21	296.7	295.98	298.59	294.73	296.72	296.36	296.66	300.19	296.73	297.53	298.75	296.16	294.32	295.44	299.51	297.75	297.06	294.62	296.93	296.62	297.22	298.76	297.02	295.7	294.8	295.94
314.18	313.81	315.4	316.07	310.8	314.16	314.97	313.95	315.58	316.04	312.94	314.81	314.48	315.58	312.61	314.84	316.27	314.46	312.84	313.83	314.92	314.57	315.59	316.55	315.24	314.98	313.77	316.26	316.99	313.71	313.85	315.16	314.42	315.2	312.76	314.98	314.88	312.91	313.76	315.75	315.55	317.24	314.32	313.01	315.93	315.39	314.78	314.87	314.2	316.93
327.59	330.48	330.52	330.81	328.76	330.54	328.25	328.58	329.62	327.37	326.95	327.84	328.19	330.43	329.71	330.08	328.23	326.74	331.23	328.79	327.32	328.35	331.09	330.03	328.92	328.92	330.19	327.41	326.89	329.22	329.67	330.22	330.4	327.45	327.33	329.75	328.44	327.39	327.44	330.21	328.28	327.99	330.77	326.12	329	330.46	327.12	327.32	327.44	327.43
313.36	315.2	314.71	315.61	318.1	313.66	315.25	314.19	314.34	315.95	316.01	313.24	315.85	315.32	315.59	314.53	312.77	316.06	316	315.19	312.81	315	315.96	313.54	314.92	315.43	315.61	313.38	313.85	315.48	314.03	313.41	314.34	316.13	314.7	313.86	313.2	313.51	315.97	312.6	313	314.44	314.61	314.99	314.55	314.73	313.46	314.31	316.12	315.29
300.55	300.31	302.81	302.35	300.28	301.83	299.84	302.33	302.19	302.64	300.96	301.59	303.97	301.44	300.57	300.13	300.15	301.8	301.8	301.74	300.32	300.28	300.54	303.07	299.91	300.64	301.84	303.3	302.68	300.95	299.58	297.88	299.27	299.98	299.49	301.4	299.67	300.77	300.85	302.59	300.76	300.46	299.79	299.96	299.12	300.39	298.45	299.45	300.85	301.34
302.32	301.65	303.62	303.35	300.01	300.71	304.1	304.69	300.11	301.62	304.14	304.16	301.37	301.37	302.56	300.71	304.01	304.25	301.09	301.89	303.32	303.58	300.86	302.51	302.91	300.39	301.45	302.69	303.57	303.57	303.48	300.44	299.78	299.43	303.24	303.08	301.76	302.44	303.06	304.77	303.96	300.71	300.78	304	304.13	303.01	302.14	305.13	302.75	303.95
317.84	317.86	316.53	316.54	318.6	317.68	316.3	319.1	318	318.04	318.54	316.1	317.44	317.37	317.24	318.32	316.25	314.32	317.92	317.45	318.68	319.22	317.67	317.18	316.57	315.19	316.02	316.41	318.64	317.77	317.18	315.13	317.61	317.17	316.99	316.09	315.16	317.65	318.28	316.01	316.97	317.47	318.85	320.06	316.7	315.97	316.26	317.9	316.58	318.72
302.33	303.12	305.12	300.37	302.36	302.52	304.55	301.94	300.21	304.82	303.37	302.82	302.82	302.6	300.47	302.92	303.24	299.29	303.47	302.21	302.68	305.6	302.45	302.05	301.84	300.91	302.21	300.97	302.13	302.75	302.52	303.84	303.82	302.32	302.71	303.82	301.44	301.77	299.05	300.59	301.98	303.18	302.74	303.22	302.16	301.07	300.82	303.29	302.74	302.8
313.46	316.64	315.32	314.39	313.85	314.99	315.37	315.13	313.78	315.57	316.32	314.52	313.44	314.88	314.79	315.4	312.69	314.91	316.67	314.71	313.8	317.18	317.44	314.3	314.5	315.71	314.58	314.28	315.64	316.04	315.97	315.24	314.67	317.2	315.7	315.53	315.79	314.03	318.99	314.59	314.25	317.76	314.78	315.89	313.54	314.5	313.59	315.08	314.88	316.34
297.39	293.53	292.21	293.73	294.38	295.75	292.52	290.95	295.05	291.34	295.26	292.6	293.9	292.4	296	294.29	296.17	293.05	292.02	291.06	293.41	294.53	293.71	294.34	293.47	293.96	293.63	293.6	293.83	294.36	294.88	296.68	294.9	296.15	293.41	295.95	296.06	293.74	292.41	295.05	294.79	294.12	293.69	293.77	294.9	296.21	293.71	295.23	293.29	294.93
309.8	311.24	309.27	310.01	310.97	313.66	310.78	310.52	312.37	312.75	309.08	310.8	310.55	309.89	308.96	310.04	310.73	309.24	309.76	313.15	310.73	309.99	309.51	310	311.1	309.67	310.2	310.74	309.77	311.2	310.21	310	307.77	308.73	310.41	312.54	312.26	309.79	310.29	311.05	309.39	311.61	309.28	308.44	311.33	312.03	309.96	310.09	309.04	311.15
321.57	320.18	318.2	315.86	319.53	318.59	317.51	319.21	319.63	321.52	318.98	319.86	318.97	319.51	320.89	317.16	318.27	320.25	319.92	318.64	318.14	318.34	320.07	321.41	318.07	320.07	319.86	318.45	319.97	318.82	316.55	318.63	320.68	318.65	319.72	317.66	317.25	316.73	320.1	316.56	319.16	319.29	316.4	316.48	318.94	316.82	315.43	319.45	321.95	318.35
329.45	329.29	328.13	326.95	327.16	327.8	328.51	328.15	326.84	324.8	329.75	328.82	325.97	327.52	328.5	325.44	326.61	326.08	326.23	327.84	327.19	330.08	327.09	328.5	327.31	328.54	328.11	328.41	328.36	327.9	325.84	329.03	325.79	326.89	325.54	327.64	324.48	327.17	324.12	326.31	327.54	330.61	328.45	328.21	327.63	327.14	328.77	328.41	328.81	330.77
306.23	305.15	307.62	303.72	303.92	302.63	307.81	304.4	307.12	304.38	305.62	306.45	305.66	304.39	305.94	307.08	306.88	306.57	304.27	305.77	305.79	306.09	303.79	305.92	304.86	306.99	303.5	303.91	305.22	306.2	305.43	305.57	303	304.27	304.99	302.6	305.67	304.43	304.12	305.08	305.38	305.19	305.4	307.04	304.7	303.05	301.31	303.41	305.67	305.61
308.26	305.66	305.31	303.7	308.54	304.74	306.28	305.34	305.95	303.15	305.51	307.24	306.15	304.97	305.28	306.73	303.39	303.77	304.74	307.2	303.93	306.54	304.68	306.74	306.05	307.27	304.5	307.17	306.01	305.35	305.44	305.84	306.28	303.74	307.98	306.38	306.42	305.09	305.35	306.44	306.67	303.63	305.86	306.33	306.81	303.65	304.85	306.79	304.58	305.67
318.51	318.58	319.45	318.74	319	315.23	319.28	318.65	317.78	320.31	317.7	317.74	315.83	319.48	315.61	316.93	318.4	318.02	318.21	318.7	318.25	318.06	317.99	317.19	316.67	318.6	317.19	318.17	318.67	315.61	319.21	319.55	317.82	318.13	316.91	319	318.78	319.28	318.31	317.3	315.31	318.16	318.66	317.74	316.92	318.97	317.07	316.9	318.01	317.96
315.5	315.44	314.47	313.86	314.78	313.86	311.69	317.06	315.21	315.75	313.17	315.76	313.1	313.22	313.89	312.78	316.45	314.62	313.31	314.75	316.12	310.75	312.92	313.82	312.67	311.95	312.64	313.7	313.96	313.37	313.68	312.61	312.2	313.51	314.7	314.09	312.97	308.11	311.59	315.75	313.57	316.46	313.15	313.98	313.56	311.83	314.52	315.47	314.2	312.68
311.46	313.64	313.97	316.12	312.97	312.51	312.46	313.87	311.23	313.9	312.2	312.5	314.62	313.18	313.9	312.17	315.99	312.44	311.26	311.53	311.99	311.66	314.39	313.77	315.92	311.78	312.91	311.83	315.02	313.06	311.49	311.52	312.6	312.14	313.33	314.47	315.09	315.03	314.85	314.73	311.41	313.63	311.84	312.03	314.35	314.03	312.73	313.97	312.58	312.78
315.47	317.89	319.37	319.56	317.99	318.21	318.01	316.38	319.69	319.26	321.72	318.27	319.28	319.34	319	318.74	317.84	316.69	317.86	317.85	321.47	316.84	317.66	321.52	318	318.3	317.56	317.7	317.72	319.67	319.79	319.86	319.85	317.48	320.85	318.7	320.57	317.6	320.76	317.19	315.48	318.5	319.58	317.85	320.51	318.1	319.38	319.63	316.64	316.21
327.49	324.73	323.5	325.16	325.38	323.68	322.88	322.35	324.9	321.27	323.58	326.33	322.7	323.69	324.77	324.3	324.04	326.22	323.57	325.59	324.26	322.98	323.29	320.89	324.66	324.27	324.56	326.46	322.19	326.51	323.59	324.78	323.89	323.75	327.18	324.75	323.63	326.17	325.62	321.96	325.89	325.66	324.31	326.3	324.55	324.61	324.62	322.13	325.85	325.32
320.06	318.05	320.47	316.77	315.37	320.46	318.24	318.29	318.67	317.03	317.18	318.46	319.41	318.29	316.38	319.99	319.75	317.98	319.36	316.3	317.12	318.63	317.62	316.08	317.39	318.04	315.69	317.99	317.75	318.37	319.45	317.96	319.51	318.86	319.2	316.57	317.76	320.08	316.71	319.97	317.38	322.26	318.59	317.03	316.64	318.02	315.17	318.19	319.22	318.05
311.94	308.61	309.24	309.46	308.31	311.79	311	310.65	309.9	311.56	312.98	310.93	311.12	310.04	310.73	310.45	310.79	309.64	308.32	315.23	312.47	311.09	310.37	308.67	308.64	311.82	308.05	308.04	309.45	310.36	311.54	310.74	310.97	310.41	308.68	311.55	311.6	310.73	306.09	313.34	311.27	311.12	311.23	310.33	310.95	310.55	309.24	312.36	310.81	308.19
293.88	294.8	295.25	296.11	295.54	292.2	295.62	295.77	293.86	295.48	296.53	295.3	295.65	294.5	295.21	292.67	294.22	295.18	295.46	295.38	293.05	295.19	293.13	294.21	294.7	295.67	295.49	296.88	292.73	294.64	296.17	294.82	292.82	293.33	294.46	294.22	293.22	296.26	295.85	292.77	296.64	294.91	294.72	292.98	297.43	294.02	294.6	295.69	294.71	295.25
295.97	295.51	295.69	293.41	296.31	295.82	297.11	293.89	293.55	295.94	296	296.47	295.41	294.23	296.77	295.69	294.18	293.42	294.96	298.27	293.63	296.5	295.97	295.7	295.9	295.46	294.98	295.47	294.89	293.94	294.42	295.13	296.2	294.04	293.25	297.79	295.11	295.96	293.74	294.3	295.15	296.07	293.67	293.31	292.93	296.22	299	293.58	291.9	295.29
303.4	303.13	299.48	304.04	304.06	303.02	306.02	304.73	305.84	301.72	303.93	304.37	305.03	302.94	303.23	302.53	304.21	302.51	302.31	302.91	301.7	304.09	302.89	303.64	304.32	301.47	303.46	301.31	302.53	302.22	302.22	305.58	303.31	302.84	304.11	304.36	303.71	304.31	304.07	302.52	302.61	302.06	305.28	301.29	305.68	305.07	304.48	302.5	304.22	301.51
318.75	318.66	319.35	319.67	318.22	318.98	318.12	317.46	317.61	321.87	317.07	318.45	318.79	316.16	320.96	317.03	316.77	317	319.48	318.55	317.53	317.1	315.62	316.92	317.51	315.56	316.24	319.17	317.09	318.6	316.84	319.68	318.85	320.94	317.42	319.34	314.6	317.16	317.36	321.07	318.95	317.14	317.1	317.51	316.82	316.67	318.02	315.16	319.8	318.76
311.37	311.31	308.8	309.07	311.38	309.87	311.24	309.81	308.92	310.59	310.14	308.61	310.22	311.37	312.16	311.96	308.53	308.93	313	309.11	309.36	311.68	311.79	313.09	311.01	312.5	312.63	309.26	309.47	310.63	312.63	309.1	312.93	313.61	310.75	309.91	310.43	311.68	308.5	308.2	313.89	310.91	308.92	309.59	311.22	310.94	308.76	311.46	311.82	310.3
296.86	296.1	296.53	297.7	296.53	299.61	296.96	299.49	295.16	295.83	297.78	297.26	295.77	299.73	296.45	298.67	298.87	295.95	295.87	296.5	297.99	298.04	297.97	296.86	297.51	294.61	297.12	297.17	296.37	298.33	297.58	298.08	298.28	296.42	294.93	295.71	296.8	297.74	295.61	296.85	297.02	294.98	297.29	295.52	298.22	296.26	296.99	295.87	298.9	296.48
306.11	306.41	305.03	305.87	305.82	304.16	305.14	304.81	304.62	303.09	306.54	303.75	304.11	305.25	302.94	306.9	307.75	304.14	304.04	304.32	306.77	304.21	304.99	304.43	304.02	303.55	304.75	308.95	306.78	307.94	305.24	306.15	302.96	304.25	305.12	305.12	306.92	302.17	306.12	304.56	306.94	307.02	303.4	307.12	303.75	305.52	306.61	304.11	305.8	304.7
307.63	304.17	305.75	303.06	304.17	303.69	303.69	305.4	305.85	306.16	304.98	306.44	305.34	303.59	305.06	304.21	302.54	305.6	302.86	303.33	303.85	304.66	304.31	306.81	304.72	305.65	301.99	303.4	303.61	303.32	303.15	302.29	304.28	304.29	305.91	305.01	304.18	305.14	304.58	302.44	304.62	305.77	303.21	302.89	301.52	304.57	304.55	302.1	307.45	304.08
308.75	308.65	307.26	311.82	305.5	310.11	306.67	308.06	308.57	307.26	308.81	307.71	308.62	309.58	309.13	309.39	307.54	308.4	311.75	307.7	309.84	309.75	310.9	308.18	308.54	308.58	306.99	308.94	309.41	311.09	310.93	310.16	309.41	311.28	305.78	307.97	310.81	308.53	306.84	309	308.55	306.85	308.09	309.81	306.99	309.67	308.9	306.37	310.59	308.81
293.16	294.2	294.57	296.28	293.43	294.33	292.23	292.11	294.97	290.76	293.62	293.5	291.18	294.58	291.44	293.75	293.53	291.89	293.61	292.2	295.52	295.35	294.41	294.67	291.77	294.2	295.5	296.56	294.57	294.99	295.41	290.57	291.81	293.86	293.51	295.59	293.05	293.61	295.16	292.68	293.68	294.11	294.43	293.46	294.57	294.02	295.23	294.91	293.75	294.06
301.51	302.69	302.95	301.65	302.83	302.52	302.62	302.95	303.1	303.66	302.4	302.28	301.52	302.35	300.79	302.76	304.06	301.77	303.43	304.93	302.88	301.5	301.93	300.69	304.12	302.86	302.92	300.72	303.93	301.4	300.84	301.79	301.64	301.11	304.51	302.43	304.27	302.37	302.2	303.68	301.72	303.59	301.42	304.72	302.18	302.91	301.69	301.32	302.3	302.97
315.63	317.19	315.67	316.64	316.78	318.39	317.13	316.65	315.85	316.48	317.44	317.14	317.48	318.74	316.34	317.4	318.12	318.96	314.96	317.52	314.65	317	318.36	316.07	315.48	315.32	317.56	317.4	314.63	315.55	317.81	317.95	314.02	314.62	317.09	315.85	317.07	317.79	316.23	317.89	317.14	318.61	315.56	314.86	316.83	317.81	315.03	317.92	316.94	316.51
312.45	311.63	314.19	314.2	312.94	310.73	313.75	313.61	313.33	315.07	313.56	313.86	313.21	315.6	313.86	313.42	314.16	314.04	313.75	312.25	314.64	314.7	316.77	313.52	312.37	313.38	314.02	312.38	315.92	312.68	313.75	314.93	311.87	314.3	313.07	316.16	312.64	314.11	317.45	312.63	314.08	313.51	314.54	315.83	313.65	315.06	311.97	314.54	313.09	313.67
315.03	315.04	317.16	315.27	316.28	317.6	314.11	312.88	311.56	315.13	316.77	315.19	314.86	315.22	317.74	315.58	314.09	314.28	315.02	313.35	315.49	317.27	315.14	316.41	315.38	313.34	316.61	316.13	314.88	317.01	314.93	315.53	315.12	315.48	311.78	315.7	312.45	316.06	316.36	314.51	314.37	312.71	314.25	313.83	313.39	314.09	316.66	315.02	314.06	316.61
318.17	321.36	320.68	316.66	317.93	317.95	317.76	315.94	318.02	319.07	318.25	318.55	318.5	317.59	317.87	318.64	317.96	319.8	318.6	317.66	316.16	318.26	318.36	319.67	317.11	318.69	317.41	319.09	319.35	320.74	318.23	316.32	318.29	318.49	319.24	319.34	316.92	318.65	317.95	317.85	317.21	315.47	318.71	316.16	317.78	318.77	317.33	317.99	317.2	318.31
300.89	302.07	299.82	300.45	304	302.93	302.59	301.76	300.6	302.31	302.6	303.16	300.74	303.45	302.92	302.06	304.79	302.98	301.79	302.47	302.32	301.33	301.59	301.67	303.54	301.75	301.03	301.15	302.31	304.32	302.45	303.64	301.91	301.82	301.45	302.77	306.22	301.96	302.46	301.58	301.71	303.27	303.57	302.03	301.45	301.98	302.45	301.81	301.18	302.99
300.4	300.92	301.84	300.23	300.59	299.78	300.17	299.71	303.08	299.53	300.77	299.75	298.36	300.98	303.02	302.44	300.42	305.4	301.9	301.03	300.36	301.38	299.36	298.81	301.87	304.17	301.86	299.32	301.87	299.1	300.74	302.57	300.65	303.72	300.99	300.87	300.21	300.92	301.91	300.89	302.45	299.06	301.2	299.33	298.52	302.36	302.26	301.52	302.85	303.25
301.25	302.41	303.5	300.96	301.32	302.52	301.45	302.15	303.97	301.87	302.21	303.74	303.47	303.16	301.69	300.56	304.93	303.11	301.73	301.78	302.74	303.04	307.34	301.67	302.96	303.64	302.74	302.81	305.94	303.25	304.18	300.99	303.43	302.32	302.63	304.98	303.11	303.33	303.43	301.47	301.25	302.18	304.86	300.8	301.51	299.38	301.33	301.22	305.65	304.26
315.8	317.42	313.11	316.57	314.6	318.36	315.68	317.87	315.38	315.84	313.27	312.73	315.08	317.18	313.51	315.33	313.68	316.09	315.16	316.55	315.58	315.39	314.47	317.33	315.97	314.3	314.44	317.95	316.19	313.87	317.15	316.5	317.28	316.74	316.59	316.15	319.31	316.38	315.28	314.86	317.21	317.49	314.92	316.21	316.78	313.79	319.23	317.6	315.31	317.75
302.9	304.86	305.36	302.53	303.63	303.11	302.83	302	301.19	305.56	302.73	301.34	304.85	303.4	301.05	301.49	304.47	303.74	303.28	303.99	302.21	302.88	301.66	301.38	302.76	302.75	304.63	304.15	302.76	303.51	301.67	303.64	302.61	302.01	302.42	305.66	302.95	303.51	304.59	302.86	305.12	303.74	302.08	302.84	303.2	303.47	301.58	305.34	303.46	306.86
313.02	311.47	314.52	314.59	313.13	311.9	312.39	316.46	313.75	313.81	312.46	313.58	312.14	312.25	311.44	315.25	311.75	313.05	311.63	314	310.7	313.69	312.54	311.35	312.69	314.89	312.11	315.58	313.63	311.32	312.59	311.65	312.26	311.71	309.71	311.67	310.9	312.59	311.17	313.51	313.72	313.59	312.76	312.63	312.2	314.1	312.6	312.68	313.41	310.04
305.71	304.91	305.39	307.55	306.46	307.35	307.33	307.95	308.05	306.65	305.97	306.36	307.43	305.85	306.4	306.93	305.75	307.18	306.17	304.81	307.8	305.09	305.84	304.5	306.14	305.03	305.45	307.83	304.55	306.39	305.01	305.49	306.05	304.07	307.17	303.95	305.35	304.73	303.75	304.92	307.2	303.88	308.05	307.42	301.96	304.93	305.62	305.74	306.87	305.62
315.25	314.45	313.59	309.89	313.43	315.76	315.76	313.14	315.82	313.87	315.09	310.92	310.7	312.47	315.23	315.51	313.69	311.25	314.67	313.6	311.49	313.59	314.02	316.21	314.81	312.84	315.6	315.95	314.46	313.34	313.49	313.42	314.16	314.53	313.79	312.07	313.89	314.49	313.4	312.84	313.92	314.06	315.96	313.92	313.68	314.26	314.08	314.09	313.31	315.43
313.87	317.35	314.23	315.81	315.8	315.75	316.53	315.37	316.11	316.76	316.62	315.55	316.31	315.54	315.96	315.73	318.11	315.98	316.31	314.97	317.36	315.43	314.73	316.71	314.9	314.63	317.72	318.31	314.93	316.78	317.28	313.98	317.77	313.34	317.83	316.88	314.27	317.08	314.55	315.03	318.28	317.85	314.91	318.28	316.7	314.64	316.12	314.74	315.4	312.53
313.2	314.01	313.85	312.28	314.75	311.51	312.46	311.79	314.28	313.88	311.88	312.46	312.1	311.04	311.38	310.58	312.35	312.18	311.43	313.5	312.07	313.28	312.14	312.63	313.4	312.17	313.5	313.12	313.58	311.13	313.46	312.16	311.95	313.07	313.27	312.68	310.58	312.07	310.44	313.6	311.55	313.54	312.71	314.38	311.43	313.31	312.06	310.5	312.97	313.73
321.08	319.16	319.29	320.28	319.22	321.64	318.89	320.13	318.71	315.8	318.12	319.55	318.25	317.59	320.43	319.57	320.19	319.06	319.67	318.61	318.93	319.4	320	318.6	320.01	316.61	319.11	318.75	319.73	318.25	321.3	320.32	318.2	319.24	320.35	322.22	319.8	319.62	319.07	317.42	318.94	319.38	320.97	318.4	318.22	319.57	320.81	317.85	319.26	319.78
316.97	317.68	317.77	317.18	318.78	317.5	315.83	316.27	316.79	316.05	318.51	317.44	317.07	314.01	316.37	313.75	313.95	317.35	317.57	315.14	317.36	315.72	318.08	317.32	315.36	316.7	315.54	318.71	319.35	316.79	316.16	317.96	316.39	317.34	313.31	319.21	317.39	319.45	315.47	318.83	318.76	317.79	317.66	318.78	316.18	318.38	316.43	318.2	316.3	318.72
309.73	311.1	311.65	308.68	310.26	310.9	309.24	308.77	311.49	310.67	310.49	309.21	308.14	311.42	307.62	310.53	310.02	309.53	310.49	310.06	310.75	307.1	312.18	310.01	308.51	313.27	311.53	307.87	308.53	308.22	309.72	311.69	309.6	312.69	308.34	308.5	308.06	309.67	308.82	308.28	308.55	308.16	310.59	314.63	312.82	306.87	310.01	307.16	310.7	310.3
294.03	293.23	293.08	293.27	290.83	293.06	293.99	295.39	292.88	293.31	294.03	295.2	292.66	293.83	292.8	293.87	294.38	294.22	293.35	293.07	294.68	295.69	295.65	294.65	293.37	292.85	293.49	294.43	294.38	291.76	295.88	294.04	292.95	296.23	292.45	292.5	294.33	294.16	296.63	293.4	293.1	293.32	296.04	291.6	293.69	295	295.23	292.84	294.29	297.91
300.92	303.69	301.96	305.26	304.2	302.66	303.55	299.97	301.03	301.21	302.46	302.6	305.13	301.94	300.56	302.18	300.66	302.66	302.91	303.68	302.43	302.73	301.99	300.88	299.67	300.21	301.96	304.53	301.23	302.4	304.42	301.79	303.06	303.84	302.42	303.74	303.06	303.11	304.9	303.67	300.18	304.82	302.91	301.8	302.13	303.7	301.23	301.74	302.87	305.76
302.24	298.69	303.24	301.74	299.45	302.04	301.5	300.98	301.43	301.42	304.99	301.38	302.4	300.67	299.92	302.21	300.28	299.24	303.63	300.52	302.7	299.2	301.72	304.58	299.48	300.22	300.98	302.22	300.67	300.04	301.16	302.81	300.44	302.48	300.91	302.77	301.56	300.19	299.21	298.61	300.68	301.75	300.42	304.21	300.71	300.92	299.52	302.03	302.94	300.34
302.9	302.28	302.9	302.26	304.86	303.89	304.44	304.65	299.47	302.05	303.67	303.84	302.61	303.43	303.2	302.04	304.31	304.37	304.01	302.02	303.59	303.53	301.93	304.22	304.54	302.81	304.67	303.47	303.57	304.73	303.38	303.35	303.67	302.76	304.52	301.72	303.21	302.92	304.16	301.64	300.29	301.44	303.81	305.16	301.72	303.46	303.78	302.27	304.44	302.7
303.72	304.87	303.57	304.87	303.69	305.33	304.68	305.03	304.08	303.25	303.42	302.38	304.22	304.73	305.03	304.55	301.32	304.18	304.95	303.31	303.85	304.51	303.74	302.45	305.46	303.91	305.85	302.88	304.62	306.55	305.24	304.06	302.87	302.24	304.46	304.67	304.85	300.87	303.51	303.6	304.71	303.54	304.56	302.71	303.33	303.79	303.18	304.81	303.01	304.97
306.47	305.58	303.35	303.24	306.98	307.85	303.2	304.06	305	304.06	305.1	307.12	305.52	304.4	304.19	304.69	304.62	304.07	302.66	303.69	303.22	302.9	303.6	301.64	306.62	306.61	303.35	302.48	304.64	303.22	304.64	305.23	303.56	304.72	302.93	304.84	304.19	305.83	304.15	304.67	305.39	306.72	304.69	303.7	303.76	305.18	303.72	303.99	304.62	304.31
314.51	312.81	315.86	312.06	314.07	313.47	313.6	312.7	312.24	313.39	314.83	313.12	315.9	314.27	315.7	315.16	313.48	313.33	313.38	313.79	313.08	314.25	311.19	313.96	313.63	313.95	314.77	313.01	313.97	313.78	314.74	311.04	316.02	313.82	314.18	311.55	313.91	314.49	312.29	314.59	312.64	315.18	314.73	314.26	313.32	312.48	314.98	311.98	313.61	313.59
311.08	309.48	309.51	308.57	311.07	312.23	311.53	312.14	309.08	310.98	308.73	311.41	308.05	310.77	309.36	311.96	309.37	312.29	312.26	311.24	311.3	307.74	310.94	311.51	310.78	312.52	310.91	315.18	310.62	312.78	310.21	311.12	312.45	310.22	306.64	308.3	311.22	311.31	309.72	311.71	312.28	312.77	308.65	314.41	309.6	312.05	311.23	310.16	312.06	310.29
311.64	312.31	312.13	314.44	310.55	314.09	314.42	313.32	311.35	313.57	313.03	312.61	312.08	310.09	310.44	314.02	312.26	313.64	313.73	314.48	312.15	310.55	313	313.09	315.16	311.63	311.97	311.65	311.67	313.75	313.73	312.49	312	311.58	313.01	312.9	311.47	312.14	313.55	312.23	311.58	312.91	312.52	313.86	313.6	314.74	313.23	312.02	311	313.57
304.1	304	300.97	303.43	302.31	302.32	303.42	301.65	303.51	300.71	302.51	303.09	305.68	304.2	302.91	305.42	302.92	303.29	305.26	303.21	303.95	301.4	301.6	301.3	302.19	303.05	303.25	304.81	305.33	304.25	303.95	302.44	305.59	304.36	301.24	302.19	302.91	304.9	302.05	304.87	304.06	301.96	306.98	303.02	304.06	305.31	303.91	302.67	305.99	303.64
294.38	298.09	295.28	294.75	297.76	296.07	297.2	298.13	293.81	298.74	298.75	296.5	297.08	295.11	296.9	297.68	294.49	296.73	298.48	295.99	297.12	297.34	297.44	296.28	297.89	297.17	296.58	296.24	296.01	297.09	296.92	297.84	296.04	299.48	297.99	296.61	295.86	297.22	297.61	296.88	294.78	296.62	298.42	298.63	298	297.95	297.3	297.55	298.75	295.13
305.47	306.39	308.06	307.54	306.25	305.18	307.17	307.09	305.35	306.53	307	306.46	306.87	306	309.52	306.29	307.05	306.14	306.85	305.68	307.61	308.16	306.99	309.1	308.06	306.66	305.81	308.22	307.35	306.08	305.65	306.84	307.16	306.43	307.75	306.65	307.37	310.13	306.77	307.16	306.52	306.53	310.03	309.1	309.08	304.56	307.7	307.01	307.12	307.71
318.66	317.95	320.2	320.05	318.35	320.33	317.99	316.65	318.39	317.94	318.23	317.3	318.44	318.52	318.48	319.62	320.48	317.86	317.52	318.66	318.39	317.26	318.2	318.78	320.54	315.91	319.06	315.92	318.8	318.24	318.66	320.03	317.23	316.92	316.91	318.11	320.02	318.29	320.85	315.79	318.73	318.3	318.84	320.19	317.24	318.98	319.95	318.29	316.59	317.49
311.55	309.39	309.68	308.62	308.79	306.67	309	310.55	309.17	310.46	307.3	308.24	311.04	306.93	307.49	308.78	309.54	308.88	309.67	307.82	307.93	308.98	307.14	309.15	311.63	309.72	311.75	306.53	306.77	309.95	309.16	307.68	310.09	309.05	308.63	308.82	308.88	307.46	309.93	308.86	310.61	309.19	308.12	309.62	309.3	309.17	309.69	308.8	310.39	309.32
318	315.5	314.16	317.49	316.07	317.32	317.79	319.29	317.39	317.86	315.05	315.78	318.91	316.7	316.49	317.58	315.07	314.77	317.75	316.24	316.28	315.27	315.21	315.52	316.58	315.33	318.32	315.84	317.57	315.61	316.04	318.97	316.91	317.72	317.54	314.66	316.97	315.33	317.76	313.7	318.14	316.56	315.86	315.19	315.99	316.01	318.23	314.55	316.63	318.71
313.18	314.36	313.33	313.54	314.83	314.83	312.96	315.57	314.97	312.66	314.48	314.94	313.23	313.86	314.45	314.61	313.16	316.07	314.52	313.18	316.88	313.52	315.09	313.83	316.42	315.32	313.33	312.87	311.68	315.18	313.5	315.71	312.31	315.69	313.87	311.26	314.75	312.82	314.67	311.22	315.09	314.05	314.48	316.63	314.81	313.38	313.69	311.64	315.71	314.54
302.78	304.63	301.13	302.25	304.39	303.39	302.58	302.28	303.68	300.39	301.75	302.77	301.72	301.6	301.13	302.89	301.66	301.51	302.15	303.63	303.56	304.46	300.44	302.3	301.86	303.47	303.02	303.23	304.34	302.84	304.54	304.19	303.98	301.95	303.48	303.57	303.44	304.52	301.68	302.82	303.36	301	302.07	303.21	303.54	303.18	303.64	305.18	303.06	301.67
314.27	318.64	315.72	313.91	317.92	320.7	317.06	317.53	319.26	316.66	316.91	318.29	315.26	318.27	319.42	317.06	317.78	315.08	318.29	318.55	320.15	316.06	316.09	318.43	316.55	319.1	315.29	316.79	317.66	316.11	317.11	317.37	317.08	318.75	315.77	316.35	317.02	317.97	317.22	317.58	317.38	316.66	316.9	317.18	316.78	316.5	319.15	320.08	322.03	318.88
319.57	317.37	314.95	319.84	316.92	316.93	319.73	319.71	318.89	318.32	316.96	317.97	316.68	316.54	317.1	317.56	316.52	317.44	314.39	317.48	316.03	316.94	316.1	318.99	315.16	316.8	319.04	316.78	315.15	316.15	316.08	318.43	316.83	318.84	314.17	317.37	316.47	316.39	316.04	317.53	316.56	316.97	319.12	316.51	316.04	316.8	316.88	318.09	315.09	316.19
312.77	311.43	314.51	314.36	311.84	313.2	314.16	316.34	312.82	313.14	315.27	314.71	315.2	314.29	313.44	315.75	314.74	312.28	315.86	312.67	312.32	314.86	313.76	313.51	313.59	310.95	312.91	311.36	315.55	313.93	312.69	314.03	313.39	314.8	314.55	315.77	311.77	313.52	315.62	312.77	313.03	312.6	315.17	312.79	314.36	313.48	313.72	314.73	312.91	313.87
314.2	314.82	316.24	317.48	315.26	314.75	314.56	315.11	316.84	313.87	318.06	317.79	317.65	318.26	315.87	316.85	315.41	315.07	319	316.29	314.3	313.78	316.24	319.36	316.6	317.65	315.05	314.28	316.18	314.05	316.08	315.06	313.59	317.5	317.26	314.23	316.08	315.54	318.89	315.34	317	314.89	315.87	316.61	314.8	316.69	313.29	313.83	313.49	316
308.72	307.67	310.37	310.4	308.48	309.84	313.78	309.51	312.34	310.67	309.26	308.13	311.08	309.7	310.99	309.45	310.13	310.92	310.03	310.16	310.5	311.42	308.55	308.39	309.88	309.24	310.46	308.4	309.1	310.34	310.31	311.22	310.73	312.28	306.71	311.17	308.78	308.88	311.51	311.84	308.52	310.83	304.94	310.19	308.51	307.71	309.6	312.88	309.42	308.24
296.3	297.39	295.94	295.46	295.62	294.6	296.29	298.79	297.24	297.32	297.96	294.07	299.02	293.94	296.88	297.6	297.5	297.6	298.47	297.9	298.76	295.25	297.85	297.88	297.76	296.85	296.67	297.41	296.77	296.98	298.99	295.7	295.69	296.58	298.83	295.71	296.45	298.28	296.48	294.84	295.8	295.11	298.03	294.41	298.46	297.27	295.47	296.24	296.01	297.44
304.85	303.85	302.44	304.64	303.28	302.34	301.08	303.24	301.74	303.98	302.4	303.03	302.74	303.1	302.93	301.78	303.95	302.78	304.56	302.33	303.45	303.71	300.68	301.93	303.77	302.55	301.27	304.27	303.52	302.57	303.92	306.13	305.25	303.33	301.69	303.62	302.22	302.95	303.41	303.1	302.58	303.83	302.63	304.05	303.48	301.51	302.14	302.7	302.63	304.18
294.82	293.97	294.17	293.47	295.12	295.68	294.22	294.43	294.22	293.49	295.99	292.7	293.9	294.02	294.59	293.09	294.63	293.39	294.62	296.24	294.21	296.06	293.13	291.83	294.56	293.88	297.39	294.26	295.57	295.3	291.55	292.83	294.79	294.69	293.68	293.54	294.81	294.92	295.22	291.19	293.5	293.16	293.88	292.69	293.83	293.23	292.32	290.96	294.29	293.69
315.74	316.3	315.08	315.79	314.03	313.75	314	316.1	315.09	314.78	317.16	315.36	314.97	315.53	317.53	313.08	314.56	312.95	313.81	315.32	315.77	313.69	315.69	314.02	313.53	315.75	315.13	315.29	314.7	313.59	315.27	316.05	313.12	318.19	316.9	314.23	316.96	313.65	314.52	313.07	312.57	316.49	314.16	314.1	314.77	314.73	316.38	315.41	314.86	316.78
305.61	303.35	304.02	306.76	304.03	305.27	302.24	306.57	306.47	303.04	304.83	305.15	303.06	304.87	303.77	304.81	306.05	304.35	304.74	303.4	303.16	303.46	305.53	305.87	303.12	305.77	304.92	305.18	302.46	302.25	303.92	301.95	305.71	304.9	308.5	301.57	307.01	303.06	304.64	304.87	305.67	305.61	305.47	305.02	303.79	303.57	304.9	304.15	305.51	305.13
303.78	305.61	304.34	304.63	303.47	304.73	303.6	304.04	303.67	304.87	305.04	303.77	303.07	305.77	304.63	302.97	302.92	303.34	305.24	304.99	304.91	303.9	303.96	302.89	302.65	303.39	304.88	304.01	304.59	307.57	303.61	305.09	300.72	303.97	305.13	303.54	306.94	306.67	304.85	305.41	303.7	306.14	304.2	305.03	304.11	305.12	307	304.03	302.09	304.22
321.11	317.78	321.92	319.08	318.57	318.03	318.95	316.56	317.89	319.8	317.64	317.86	316.74	320.93	319.65	319.26	319.03	320.56	317.57	320.05	321.22	320.45	319.63	320.34	318.77	320.52	316.26	316.94	319.66	319.54	316.69	319.03	319.67	317.26	319.9	318.51	319.34	320.81	318.07	317.16	319.41	322.29	316.94	318.94	317.69	320.87	321.19	317.13	318.34	319.88
[truncated: 200 more rows]
[truncated: 150 more columns]
