# Supplementary material for: Genetic dissection of main and epistatic effects of QTL based on augmented triple test cross design
Source: PLoS One. 2017 Dec 14;12(12):e0189054. doi: 10.1371/journal.pone.0189054 (PMC5730204; doi:10.1371/journal.pone.0189054)
Supplement: S9 Supporting Information — (ZIP) [file pone.0189054.s009.zip › z5_1350_0.5_5.csv]

305.22	302.58	302.52	301.35	305.16	301.58	303.9	307.13	304.94	301.15	300.37	301.71	301.19	298.3	302.81	304.03	299.88	304.53	301.77	302.48	301.76	303.65	309.43	303.03	303.79	301.58	304.9	306.66	304.23	307.06	310.02	304.1	305.45	304.04	303.77	300.1	307.28	303.3	302.9	304	305.63	305.34	302.99	303.26	300.52	299.19	301.87	304.45	302.65	301.29
300	301.11	302.94	298.99	301.51	300.07	304.31	301.34	307.28	302.71	302.75	305.12	298.04	304.79	306.36	301.96	302.86	302.4	301.94	297.1	301.22	300.11	302.91	298.72	299.45	301.78	300.72	297.9	299.69	301.64	301.66	299.37	302.06	300.14	301.35	301.37	299.6	297.81	300.8	300.14	302.22	300.93	299.36	302.82	297.43	300.08	300.74	302.25	299.05	299.44
318.66	318.53	313.26	314.31	315.01	315.74	315.53	313.25	315.97	314.14	312.92	318.41	316.82	314.92	315.13	313.89	314.76	313.18	314.84	317.09	316.17	313.27	316.47	315.76	317.4	318.18	318.48	317.07	313.36	319.72	316.05	315.16	315.96	316.3	314.56	317.13	314.57	315.12	316.73	317.85	317.11	316.66	318.55	315.25	318.64	318	315.63	316.29	316.26	316.25
300.13	307.43	302.48	303.86	302.83	305.63	304.54	304.16	298.82	300.51	303.61	304.88	301.8	303.63	303.88	302.45	301.32	303.37	307.16	303.08	304.39	304.71	300.03	304.9	303.05	301.17	304.37	304.75	302.69	303.68	300.41	301.73	303.07	306.03	301.64	301.56	303.68	303.73	303.82	304.17	302.65	301.5	303.2	302.29	305.46	301.86	305.15	304.47	304.69	303.35
314.62	313.68	312.67	316.13	316.49	314.75	316.21	317.45	315.44	313.35	315.88	319.13	312.25	313.15	316.47	314.73	317.24	317.57	317.47	316	313.57	316.67	314.05	316.45	317.98	313.28	315.27	317.73	315.69	313.8	312.05	314.82	313.31	315.15	316.17	316.36	313.32	312.25	313.95	320.83	313.07	318.72	315.27	318.67	315.41	311.91	313.61	317.98	314.83	311.78
295.26	292.7	290.07	294.66	296.18	295.21	294.26	294.32	289.99	295.66	292.9	292.47	294.94	297.25	295.05	289.98	293.7	293.26	290.76	294.5	293.02	295.11	295.99	298.76	294.74	294.13	293.85	297.43	291.89	296.2	294.5	294.9	292.94	298.39	295.27	296.68	296.96	292.98	292.32	290.73	296.38	292.97	294.41	295.09	296.35	294.57	293.26	292.49	298.83	297.02
301.42	296.93	303.69	300.46	296.81	300.94	297.78	297.86	300.93	299.39	300.99	301.53	299.93	300.79	296.29	299.36	300.95	299.49	303.18	299.19	299.06	297.73	300.55	300.7	299.04	299.8	298.11	302.36	298.96	295.97	298.12	303.63	297.36	299.75	301.96	302.23	297.79	298.26	303.83	302.71	297.11	302.1	298.78	300.95	300.08	301.28	298.67	300.25	300.75	298.93
316.57	315.37	314.36	311.15	313.59	317.52	314.38	315.06	314.47	316.88	317.2	308.83	314.5	317.89	313.62	313.54	316.39	313.2	313.24	314.48	315.52	316.09	314.37	316.24	310.97	317.23	317.39	313.81	315.76	313.1	315.49	318.97	316.44	316.47	316.97	315.7	314.26	314.28	314.19	312.52	312.77	314.53	313.72	312.53	311.76	312.2	310.31	315.23	315.75	315.53
301.9	306.43	305.17	302.98	301.84	304.74	305.58	303.6	304.4	305.62	305.31	303.21	304.81	305	305.18	304.45	303.24	306.24	303.18	302.3	303.4	303.38	306.46	304.54	302.74	307.02	301.42	303.2	300.64	300.53	304.96	303.87	302.32	304.47	303.02	304.52	302.18	303.54	305.94	301.54	302.19	299.42	304	303.9	304.81	302.58	301.73	302.02	303.34	305.35
318.93	319.26	317.04	319.17	316.46	319.35	319.89	317.23	321.26	318.53	318.53	318.88	321.96	317.02	318.71	317.37	315.16	322.71	320.09	321.36	317.98	316.12	320.29	319.81	318.49	318.99	319.69	317.22	322.12	311.98	319.63	319.65	318.42	318.52	319.86	322.06	320.66	318.36	317.35	319.61	321.75	321.13	318.97	321.95	316.88	320.03	319.38	321.41	320.59	319.59
314.07	312.63	315.9	317.63	312.6	319.25	311.8	318.45	312.68	315.99	312.76	315.42	316.75	318.41	314.88	316.04	315.71	319.2	316.97	313.95	316.45	315.73	318.58	314.03	316.03	314.25	315.72	318.86	317.94	313.67	314.99	317.3	320.31	317.93	317.21	317.2	319.73	318.26	312.91	315.55	314.56	315.08	318.27	316.17	316.57	323.33	317.59	317.01	317.98	314.64
312.14	318.94	315.06	317.1	319.03	318.96	315.19	317.13	316.78	314.1	317.55	316.92	315.88	316.77	315.16	316.26	316.15	312.68	317.62	312.07	316.66	314.24	317.83	315.85	313.04	317.02	315.52	317.89	314.44	313.57	315.27	317.01	318.3	315.49	314.04	315.15	315.13	314.61	311.43	313.8	314.53	316.04	311.76	314.92	313.01	313.51	314.9	316.19	317.12	314.7
301.89	299.58	301.87	299.53	300.78	302.36	301.7	300.7	302.79	298.28	298.67	299.93	302.21	298.47	299.36	296.87	299.87	301.4	301.07	301.45	298.2	302.3	303.93	302.68	300.98	300.83	303.71	298.97	298.08	298.63	298.74	294.49	299.97	300.42	299.5	299.92	301.99	299.5	302.48	295.99	302.04	296.87	300.13	299.85	297.79	301.07	301.64	297.68	299.42	303.08
305.57	305.2	301.93	302.3	305.38	302.03	301.98	305.73	304.66	301.56	302.24	302.35	304.03	301.47	304.34	302.02	306.7	305.16	304.33	303.38	302.29	306.13	302.13	306.35	301.31	302.29	301.85	304.15	302.35	308.37	302.42	306.38	303.51	303.62	303.1	307.15	301.59	302.36	306.52	300.08	303.05	303.22	303.71	305.2	304.21	301.91	305.3	305.3	307.22	304.95
309.87	306.51	307.91	305.43	307.22	307.98	306.62	308.14	310.66	311.94	309.55	308.98	306.34	307.01	306.6	308.71	309.78	307.13	308.54	307.6	310.41	309.07	305.4	305.47	306.94	307.63	307.06	308.38	310.57	306.83	306.87	307.64	311.32	306.26	307.99	309.63	310.89	311.81	308.7	307.44	306.9	306.86	308.27	309.28	307.65	311.28	308.66	306.35	310.13	307.9
295.58	298.07	296.91	294.36	295.99	295.02	294.85	295.17	291.98	298.04	294.54	296.89	294.21	293.56	296.12	293.13	295.14	291.98	294.24	298.73	291.47	291.7	294.39	297.54	295.51	295.42	294.15	294.72	294.28	297.24	297.23	294.84	296.48	296.25	296.66	291.85	297.74	297.77	295.71	296.1	296.03	295.61	292.62	295.92	294.25	297.73	297.66	297.35	296.09	296.04
325.65	329.18	326.11	328.3	329.22	331.84	329.69	326.21	326.68	330.45	324.09	330.87	332.47	326.37	329.1	329.3	328	326.31	328.19	322.75	326.96	329.07	329.56	329.96	328.75	329.19	329.83	327.42	325.06	326.62	328.84	329.63	332.18	327.71	330.78	324.87	327.21	328.93	325.82	326.09	331.41	328.49	329.88	328.8	327.07	326.65	329.19	329.72	329.82	328.85
303.56	304.36	299.3	302.24	302.72	301.12	300.02	305.1	300.95	301.43	302.93	303.56	307.7	302.55	305.86	300.28	301.99	302.04	302.47	303.77	300.75	303.91	304.09	302.07	302.39	304.15	301.81	301.86	303.53	302.93	301.63	302.02	300.23	299.67	299.54	301.79	303.37	304.21	303.77	301.77	304.65	304.83	302.36	302.09	305.06	301.61	303.32	300.94	303.52	304.19
311.77	314.49	314.81	313.5	310.96	312.54	313.33	312.72	311.61	317.77	312.21	314.99	313.9	310.84	311.37	315.63	313.55	311.34	316.81	311.4	314.94	308.05	315.27	313.68	315.51	316.04	311.45	314.93	311.38	311.64	310.06	311.75	315.6	314.82	310.79	310.91	318.22	314.91	313.66	310.27	315.61	313.23	314.7	311.58	309.05	311.97	312.76	314.55	311.52	315.15
306.84	306.64	305.98	304.8	309.35	308.74	306.66	308.75	305.98	307.04	308.08	307.96	308.53	310.7	308.72	306.26	310.14	307.18	308.04	305.7	309	305.63	306.09	307.54	305.47	305.46	312.27	305.67	306.6	304.36	310.37	307.4	308.6	305.54	303.75	303.81	306.45	307.26	306.85	307.85	306.63	307.74	309.97	308.43	307.26	305.44	305.55	308.43	309.78	305.31
301.1	305.3	304.26	307.37	301.45	303.84	305.44	305.12	301.88	303.05	302.59	304.11	307.36	306.94	306.59	304.8	300.97	301.99	307.66	303.2	303.42	302.1	304.17	304.04	307.32	306.98	304.78	304.77	305.98	301.02	305.29	305.52	306.46	303.45	301.79	303.74	303.81	304.01	303.21	304.86	301.34	303.24	304.13	303.47	302.71	301.51	301.35	303.83	304.87	301.38
304.26	307.77	298.75	304.95	304.35	307.34	301.75	302.59	302.45	306.28	300.41	303.16	304.67	305.05	300.06	304.85	304.85	303.89	304.06	305.69	302.25	301.23	303.42	305.45	303.63	300.56	307.99	306.49	304.73	303.48	301.44	305.33	306.54	305.64	300.43	305.47	301.9	305.81	302.25	305.1	307	301.98	306.43	305.49	304.65	303.53	306.2	302.17	304.38	302
314.09	313.51	314.96	315.49	315.94	313.61	315.1	316.91	311.28	317.06	312.24	314.77	316.61	317.56	311.91	315.54	315.01	316.68	312.01	315.31	315.27	313.74	315	316.77	316.71	313.84	314.22	315.46	316.03	313.69	316.9	316.42	312.25	316.28	316.05	311.55	316.39	313.97	314.84	317.55	315.11	310.5	312.18	316.48	310.97	316.46	316.45	315.89	314.45	316.58
302.86	307.18	303.56	306.49	303.86	304.18	306.32	303.65	307.91	306.81	302.57	306.1	305.11	307.04	307.55	309.78	303.23	308.6	306.45	308.34	305.57	305.01	309.86	305.75	309.2	302.93	303.43	310.73	304.94	307.9	307.19	305.82	304.51	308.07	301.79	304.32	309.13	305.22	310.21	307.03	307.37	306.45	308.42	306.85	309.5	307.64	303.13	306.39	305.45	309.92
300.85	300.06	302.89	302.23	303.38	301.63	298.66	305.79	304.33	307.48	302.57	304.82	307.37	297.44	298.94	302.57	306.77	303.28	301.05	303.83	302.96	303.81	301.75	302.7	300.64	300.53	303.79	305.41	304.5	302.06	301.68	297.22	300.12	303.85	301.89	304.3	301.07	301.92	304.08	300.98	303.53	304.97	305.03	301.52	302.06	300.26	304.16	301.5	301.5	302.44
307.6	305.85	306.13	304.44	304.33	304.13	302.71	304.83	306.6	304.99	309.81	306.38	305.71	305.65	304.79	306.51	307.88	307.96	308.76	303.03	302.77	308.24	305.17	304.89	304.51	302.37	305.52	305.77	303.38	304.4	300.4	302.45	302.11	305.88	304.92	306.23	309.55	301.28	303.51	307.1	305.14	303.38	305.16	307.69	305.98	304.98	304.64	304.88	306.69	305.36
328.8	330.95	325.81	325.43	326.96	328.84	330.74	328.57	326.01	327.31	326.06	328.82	328.71	328.64	329.36	329.13	327.09	324.97	330.77	327.27	327.26	333.14	326.22	328.36	329.55	326.55	326.18	328.73	325.04	327.95	327.7	324.63	327.76	328.26	330.1	325.57	327.76	326.7	328.74	328.48	329.54	328.94	325.96	329.29	330.7	324.89	330.27	326.88	330.5	328.89
319.67	322.69	319.55	322.44	318.67	318.89	320.98	315.44	319.08	320.07	318.37	319.89	320.44	314.99	317.93	322	318.2	319.68	320.38	319.64	320.01	318.92	314.18	319.63	318.13	320.62	319.95	320.22	316.83	320.74	320.95	322.74	321.51	317.78	319.27	321.67	316.32	320.17	321.53	320.33	317.69	321.16	316.45	319.48	320.27	318.6	317.61	317.19	320.36	321.11
306.09	307.58	308	306.96	303.36	308.04	304.36	309.1	303.61	304.77	312.41	304.74	305.6	307.71	305.03	308.37	305.15	306.88	306.66	306.69	305.38	307.37	305.45	305.99	306.84	308.32	306.99	306.4	307.2	310.17	306.67	309.63	306.72	309.16	306.05	308.26	305.93	308.19	304.51	307.7	306.67	312.26	301.75	308.96	305.45	307.38	309.56	308.84	302.36	306.62
303.97	308.71	304.52	303.31	302.36	307.54	305.83	309.99	306.3	306.32	307	305.82	304.94	302.54	305.24	306.42	306.78	304.57	305.74	304.21	309.53	306	303.32	304.71	309.27	306.85	307.59	306.21	306.66	306.5	309.04	305.21	304.76	308.75	305.53	306.84	305.05	304.16	304.61	306.07	303.52	301.65	309.77	306.29	307.4	304.2	306.37	305.95	303.29	306.12
326.99	324.63	326.93	325.65	327.37	327.32	325.34	325.18	325.96	325.54	321.56	327.35	327.16	327.9	321.38	321.28	321.3	326.63	327.13	321.79	328.99	321.27	324.6	326.13	324.45	326.64	326.75	324.61	330.94	326.59	323.72	323.78	326.54	324.22	324.97	326.64	326.3	324.57	327.9	325.17	328.94	326.17	326.92	326.57	325.74	322.15	328.79	323.96	328.35	329.46
326.31	325.68	326.97	328.71	325.68	327.72	329.11	325.36	326.62	329.31	327.51	328.58	328.78	328.52	326.37	327.97	327.62	328.68	329.52	327.16	328.81	326.32	328.72	330.21	327.49	325.12	330.46	327.38	327.77	326.62	326.4	328.8	326.15	326.45	329.41	328.54	329.06	328.33	328.42	330.56	330.65	327.51	327.08	329.46	327.7	327.49	325.14	327.44	326.74	327.24
314.31	311.68	313.96	317.46	314.79	315.94	316.2	311.69	315.88	315.39	315.22	313.94	313.9	315.1	312.59	314.41	315.61	314.01	314.7	314.13	312.27	312.21	314.16	316.57	313.52	312.94	315.44	314.04	311.89	314.04	316.62	313.78	313.36	313.8	314.76	316.04	315.78	313.07	311.29	311.5	315.08	313.38	314.21	311.1	315.95	313.08	313.11	315.1	315.19	310.65
304.53	302.49	308.15	304.88	306.62	303.04	308.93	302.38	308.01	306.87	305.21	305.1	302.88	308.01	305.78	305.71	304.54	304.71	310.89	305.49	306.17	302.18	302.49	302.46	302.8	301.24	305.78	305.74	308.73	306.09	303.23	307.13	307.44	305.39	306.69	303.64	300.38	308.43	307.48	308.37	305.19	302.7	305.03	305.52	301.44	304.13	302.77	306.62	306.15	307.83
315.67	317.62	316.6	313.4	315.18	309.55	313.62	317.26	317.52	314.02	312.35	314.04	313.3	316.48	318.32	316.39	312.58	315.98	313.68	316.74	316.32	311.29	312.93	313.97	312.64	316.03	315.18	314.06	312.26	312.95	312	311.11	311.74	313.93	312.2	313.33	310.35	318.38	315	313.9	313.38	313.13	315.08	316.65	315.64	314.48	312.61	314.85	312.77	311.73
314.3	314.49	315.02	313.51	312.94	316.73	317.26	316.44	315.12	315.35	315.75	313.43	313.79	317.15	319.09	317.18	317.48	318.15	314.99	316.5	317.11	317.36	315.81	315.23	315.04	316.72	314	315.22	316.82	314.44	316.48	313.16	316.41	316.46	316.54	319.81	313.43	316.58	311.21	317.84	313.84	316.27	316.36	313.19	317.09	316.19	319.21	317.95	314.18	317.48
325.19	328.05	329.36	326.87	326.79	325.22	326.38	327.89	328.34	326.32	329.15	325.18	326.32	327.7	329.32	326.8	329.98	325.22	326.65	327.12	327.32	329.34	326.9	328.95	325.69	325.74	326.68	323.85	327.06	330.34	327.9	326.95	326.77	325.32	325.32	326.94	330.69	326.64	333.34	329.48	330.84	326.03	328.29	330.78	325.93	327.25	324.8	329.5	326.84	331
312.7	311.3	315.4	313.49	310.73	313.96	310.02	314.46	315.98	310.06	312.78	309.97	312.02	314.93	310.48	315.16	311.76	316.75	314.3	311.29	315.28	315.37	311.86	315.67	313.73	313.55	311.52	312.43	309.59	312.04	311.48	318.03	314.95	313.81	314.15	308.97	309.82	313.09	310.82	312.57	317.77	313.25	314.45	314.72	314.44	310.09	312.47	309.67	313.4	310.54
303.86	304.14	303.72	302.57	303.65	305.91	304.47	304.06	305.15	302.97	307.27	307.68	305.53	306.53	306.16	302.87	304.07	304.65	306.59	302.33	303.4	300.32	308.63	304.73	306.36	307.16	308.19	307.29	307.45	301.88	305.37	303.76	307.11	304.46	306.26	306.01	302.14	304.01	305.63	305.77	304.53	305.67	305.64	304.18	305.8	305.45	306.24	304.8	302.81	306.91
298.02	297.94	295.71	299.46	295.86	299.37	292.8	295.78	298.11	295.9	297.21	298.25	297.83	298.47	297.57	298.19	297.49	294.98	295.23	299.19	299.72	298.57	298.61	297.17	296.69	294.96	296.36	298.04	296.89	296.6	296.69	296.75	297.67	295.85	296.71	296.35	295.3	296.95	292.24	298.93	295.98	294.55	296.89	295.8	293.08	296.28	298.47	297.8	298.66	297.55
297.96	300.97	301.11	305.46	302.46	304.62	298.22	301.52	298.83	302.01	303.4	303.14	304	302.31	300.34	303.82	300.95	303.13	303.07	301.78	297.46	300.93	306.48	302.77	302.66	301	304.12	303.8	301.93	302.12	300.63	301.88	302.22	304.16	298.64	302.47	301.19	303.9	305.98	303.23	303.26	300.91	302.4	301.55	302.37	304.1	301.99	307.7	302.02	302.39
299.23	297.8	299.39	301.25	300.7	298.57	298.14	300.51	299.85	300.85	303.6	301.51	299.41	298.45	296.32	304.54	302.9	300.09	300.09	301.07	301.65	299.56	301.23	304.08	300.57	302.82	301.5	301.01	300.68	297.87	302.69	300.1	303.41	301.92	305.32	301.65	302.3	304.82	302.26	301.43	301.9	300.66	298.77	302.45	297.2	299.8	301.79	302.38	297.57	299.88
312.58	314.43	310.32	306.58	312.63	311.98	308.41	309.65	311.57	310.56	308.09	310.29	311.12	310.03	310.34	313.88	313.18	308.14	307.61	308.4	312.23	311.16	310.86	313.71	305.8	307.83	312.36	313.3	309.85	311.21	310.04	314.21	309.6	310.26	310.61	308	313.2	310.23	309.61	306.69	313.4	311.02	313.05	310.29	312.65	311.39	311.6	310.3	311.3	310.84
298.79	302.91	298.68	297.8	301.6	300.04	298.86	301.45	299.42	302.44	298.99	298.89	300.9	300.57	300.34	302.42	299.66	304.37	299.71	303.29	300.78	302.96	299.53	298.38	297.85	300.9	302.55	298.56	303.16	300.42	299.56	301.7	302.02	302.69	300.22	301.05	300.7	300.76	302.54	303.05	302.03	300.23	301.04	297.88	302.09	303.85	302.49	303.17	303.29	300.22
315.78	310.72	311.95	316.56	314.53	314.83	312.54	311.57	312.75	311.66	312.75	316.11	312.05	317.2	317.68	314.66	315.69	316.2	313.99	315.84	312.07	312.69	316.09	313.54	319.7	311.54	312.81	314.84	313.89	314.53	316.81	315.53	310.84	315.36	316.05	313.26	314.2	315.51	318.17	316.28	316.47	315.41	315.62	314.46	312.52	314.84	315.14	317.91	315.19	313.76
309.69	314.28	315.27	315.81	313.84	313.03	310.09	314.54	313.63	314.44	314.9	314.08	314.47	313.63	314.29	310.55	309.91	314.91	315.43	313.28	313.85	316.38	319.39	313.38	316.68	311.86	313.2	312.73	313.47	315.61	308.76	315.16	316.85	314.59	311.91	317.08	312.24	311.58	313.06	310.17	315.88	315.27	314.27	314.87	313.75	312.56	310.21	314.52	316.15	311.14
306.63	306.23	301.67	306.11	306.8	305.44	306.06	307.62	303.41	306.95	302.76	303.51	303.83	307.79	302.72	303.38	305.72	300.31	304.27	305.13	307.59	305.36	304.73	304.24	302.52	305.21	303.8	304.93	301.39	303.5	304.31	304.93	305.36	303.01	302.48	303.18	304.47	305.54	305.37	304.65	300.76	303.81	306.28	306.21	302.84	305.29	303.24	302.64	299.78	302.93
296.84	294.7	294.17	296.67	295.94	293.07	292.65	298.22	296.98	294.67	294.14	297.22	299.21	295.37	294.24	296.32	292.22	293.68	295.08	293.62	295.69	291.44	294.1	292.52	296.19	296	295.78	297.2	294.6	295.48	292.43	293.44	297.79	297.73	296.39	295.46	297.22	295.8	294.12	296.09	296.28	296.82	296.23	295.93	295.1	291.3	298.77	295.07	294.7	296.11
293.76	290.89	286.54	293.28	292.71	295.08	294.92	292.29	294.98	293.98	293.44	292.54	290.97	293.53	296.34	295.37	293.8	294.73	294.42	290.33	295.52	294.53	292.13	290.13	294.86	292.43	294.78	293.69	293.98	293.46	295.8	293.98	294.61	295.19	290.11	293.16	295.67	292.48	297.99	292.55	295.27	292.39	293.05	296.13	295.57	291.45	293.18	295.61	295.45	294.03
318.98	317.48	313.26	313.75	311.2	313.85	315.67	314.47	312.57	312.31	312.74	311.04	313.38	315.16	315.9	312.14	311.21	313.49	312.17	311.07	314.34	311.63	316.16	317.55	316.53	311.43	311.87	315.8	310.17	310.8	315.82	311.3	310.07	314.98	312.81	313.67	315.04	314.53	309.11	314.04	309.34	313.27	315.75	313.4	311.7	312.85	315.21	313.56	311.6	313.4
315.22	314.9	315.51	312.77	312.9	313.18	311.73	318.76	314.21	316.67	315.18	315.04	316.16	314.12	314.37	314.47	316.42	317.13	311.76	314.91	312.38	314.82	315.54	313.56	316.83	313.77	312.53	313.93	313.76	312.26	310.01	311.91	315.32	315.55	311.76	315.56	317.73	314.16	311.21	317.33	311.27	317.16	311.72	311.45	315.7	317.9	314.84	314.89	315.72	311.83
300.49	299.11	302.26	302.4	302.52	299.19	300.3	302.3	300.32	301.94	300.75	297.09	304.97	302.33	300.17	300.01	301.52	299.78	302.64	299.15	301.65	299.46	299.19	301.63	301.74	301.24	302.59	301.11	298.87	300.94	300.95	297.39	299.38	300.46	302.78	300.12	301.97	300.16	302.77	297.96	299.39	300.68	298.38	303.48	302.87	301.37	301.5	296.49	301.18	301.14
326.22	328.32	325.84	327.82	331.1	328.93	332.14	327.4	328.64	325.91	329.11	329.65	328.03	328.09	330.1	329.02	327.15	328.85	328.9	328.09	327.85	323.71	323.61	328.32	331.19	328.22	328.53	327.86	329.82	329.08	328.6	326.93	323.15	331.23	327.86	325.98	330.54	326.68	327.02	328.72	326.66	325.55	328.6	328.46	329.43	328.54	326.65	328.63	330.22	328.24
316.87	317.72	317.97	315.8	315.33	315	316.63	318.83	317.28	316.86	316.67	318.14	317.64	313.34	316.11	315.34	314.83	317.51	315.72	316.47	319.81	315.36	315	320.74	318.24	318.06	320.32	320.07	318.86	318.11	316.04	318.44	315.49	317.41	317.08	316.64	314.72	316.65	317.61	318.17	314.34	314.79	315	317.96	316.16	317.18	320.97	314.85	312.09	320.04
301.28	301.34	301.01	303.16	304.18	301.97	302.39	300.64	302.12	301.55	300.41	300.29	300.62	301.71	302.86	298.08	296.87	302.43	301.36	301.16	302.64	301.88	302.46	302.34	302.19	301.41	300.98	303.31	299.59	302.73	299.9	299.79	302	302.19	298.65	304.18	299.85	300.66	299.93	301.7	299.45	298.87	301.08	298.23	304.69	299.41	300.69	302.11	301.24	301.41
312.65	315.29	314.22	314.26	313.53	317.05	316.18	314.1	311.84	314.78	310.1	316.25	310.6	316.54	314.23	315.45	313.75	313.12	312.78	314.52	315.03	314.4	313.53	314.78	313.88	314.74	311.74	314.59	312.3	314.35	314.65	313.28	313.81	315.95	313.85	310.59	315.17	310.84	315.2	316.03	315.15	314.91	312.18	313.91	315.01	313.16	312.39	312.58	315.5	313.74
319.88	314.71	320.69	315.9	316.73	316.26	311.98	315.98	317.81	315.51	317.05	316.89	316.81	317.7	315.18	316.26	316.77	312.13	318.77	319.51	316.47	316.66	319.49	316.15	315.32	321.88	318.58	320.13	315.32	316.63	317.38	318.89	316.64	316.99	319.81	320.19	317.53	317.48	316.3	316.18	315.37	314.09	313.2	318.72	316.19	317.62	315.45	319.17	315.38	315.55
302.73	303.37	304.17	307.36	305.52	306.07	305.88	301.62	302.18	301.92	303.97	302.89	301.24	306.17	302.39	305.76	304.53	302.07	303.67	302.58	302.63	301.66	303.17	301.46	301.8	301.87	305.71	305.48	303.22	304.25	305	301.73	303.82	303.84	303.17	301.08	301.49	303.04	301.89	303.92	300.04	302.16	300.79	304.26	304.39	304.4	304.09	304.84	304.84	303.51
305.79	303.08	306.48	304.28	307.29	304.3	301.9	304.85	299.11	304.22	302.12	303.47	300.54	302.63	301.11	303.69	306.73	301.51	307.61	301.54	303.23	300.25	304.11	305.64	300.94	302.52	301.78	302.71	302.04	306.29	300.18	301.57	305.63	303.54	303.26	300.47	303.76	300.89	301.91	300.43	302.4	299.74	302.54	302.23	303.74	302.65	306.35	303.58	306.13	304.81
305.25	304.29	301.87	302.84	303.11	300.79	303.01	304.94	304.08	301.95	305.76	298	301.25	304.96	302.88	301.21	302.7	301.92	305.47	305.11	306.12	305.46	303.8	305.06	302.5	299.72	300.14	304.51	304.4	302.42	303.54	306.68	303.05	303.89	303.91	302.35	308.55	304.53	303.71	305.36	300.91	303.5	304.47	304.17	306.03	302.32	302.47	301.53	303.55	300.46
305.18	303.82	300.57	305.64	306.04	302.1	301.95	305.14	305.04	305	306.83	302.98	304.03	303.71	304.62	303.84	304.67	305.35	305.17	302.88	305.11	303.47	306.6	303.46	305.82	303.77	304.43	305.76	304.54	307.14	306.64	304.97	305.4	308.64	304.2	300.74	305.78	305.26	305.6	305.81	305.01	303.14	305.45	303.03	304.89	304.34	302.7	307.56	304.3	301.75
294.82	293.63	297.67	294.69	293.15	295.89	296.36	295.01	290.69	294.19	295.22	294.28	292.54	292.51	292.36	298.59	296.76	293.97	292.75	291.12	293.31	291.59	295.72	291.57	295.47	295.63	296.51	293.33	293.88	294.9	293.36	292.46	291.46	294.86	291.82	290.39	296.06	290.8	289.44	293.27	297.75	296.28	293.81	292.78	293.82	294.88	296.92	294.19	294.71	292.4
317.53	318.22	317.67	318.37	317.7	317.73	318.92	318.95	315.64	317.33	315.42	317.88	315.84	314.82	317.6	316.86	319.94	314.82	319.79	316.23	317.13	317.47	312.49	317.14	317.33	317.89	317.04	314.9	319.52	316.5	319.3	316.13	319.46	313.3	313.76	318.27	315.36	321.42	316.89	320.59	315.5	315.89	317.28	320.49	317.65	317.72	313.47	314.04	315.41	320.55
308.23	305.8	308.12	304.58	308.45	304.1	305.21	303.54	303.05	310.59	306.15	305.21	303.42	307.76	307.3	306.38	306.59	309.13	307.52	302.94	309.3	304.33	306.34	303.44	310.69	306.8	309.78	301.63	307.05	307.95	302.34	302.03	308.77	304.47	307.34	302.56	305.44	308.11	303.66	303.79	305.1	305.77	305.05	304.84	306.28	305.92	310.08	307.77	306.68	309.58
317.73	315.94	314.49	314.19	316.98	315.43	314.88	312.49	315.25	319.42	318.29	316.49	315.5	315.27	314.88	316.9	315.41	314.74	315.95	313.15	314.38	317.74	313.12	315.66	311.05	313.54	317.21	316.14	315.87	314.11	313.9	319.6	313.41	318.23	318.39	311.3	316.58	318.25	314.92	319.39	313.12	316.09	317.54	315.58	317.53	315.81	314.33	314.61	311.87	317.75
305.02	300.46	305.53	302.96	307.08	304.45	302.95	305.6	307.19	306.87	304.71	309.17	305.15	306.79	306.6	301.42	305.3	304.82	303.95	305.75	302.95	306.32	305.31	303.28	305.76	305.83	303.94	300.1	305.53	301.49	301.24	304.21	301.87	305.81	304.62	302.61	305.62	310.38	306.15	302.46	301.78	308.27	305.1	304.26	304.26	304.88	303.56	307.16	305.91	306.17
305.29	305.88	303.49	303.91	305.42	301.88	303.69	306.85	306.52	307.62	303.16	303.88	307.41	304.7	303.44	305.22	303.14	304.89	305.71	302.93	303.17	303.77	301.1	305.55	305.93	309.92	302	305.65	305.25	302.67	303.9	304.47	307.85	306.33	302.21	305.15	305.1	307.71	306.3	302.77	305.42	301.58	308.27	304.73	308.75	304.93	304.24	301.94	304.02	303.04
307.03	308.42	305.02	302.58	305.24	302.82	304.82	307.61	305.95	306.05	305.08	304.09	302.67	307.15	307.52	305.99	309.92	306.86	307.27	302.73	306.59	305.45	305.78	302.82	306.12	304.26	305.04	303.35	305.36	306.44	305.23	306.15	305.73	301.86	304.03	305.29	305.09	304.45	304.74	303.13	309.42	306.84	306.74	308.14	308.23	306.8	304.13	306.73	305.62	303.55
315.3	309.77	315.17	311.66	313.57	310.36	313.86	311.73	315.34	312.21	311.47	314.94	309.6	313.99	313.79	315.09	312.19	310.58	310.47	310.86	312.3	313.89	312.07	309.72	313.16	314.58	311.77	311.01	313.56	311.63	314.09	309.61	313.91	316.75	310.94	311.95	314.76	313.99	312.42	312.88	311.74	312.33	310.28	311	313.55	312.3	312.93	311.98	310.49	312.31
311.57	317.4	312.41	316.02	319.82	316.31	313.21	314.98	313.83	316.04	314.57	312.77	313.38	316.36	317.16	315.18	314.59	312.37	313.31	310.37	315.41	314.3	315.34	314.38	315.52	312.38	314.44	318.54	312.81	314.55	315.05	316.7	315.9	315.54	316.39	315.34	317.05	316.67	313.17	312.24	313.1	315.31	314.93	314.73	313.67	314.52	314.65	312.97	315.84	314.11
293.14	294.71	291.24	291.8	294.79	293.8	293.17	293.47	294.53	296.71	295.56	293.86	294.74	294.69	296.01	294.2	293.76	295.46	293.01	292.56	292.25	291.98	295.46	292.81	292.3	293.95	288.59	296.28	295.14	292.38	289.56	294.7	296.25	292.65	289.65	292.7	290.82	295.04	295.74	295.18	293.19	298.87	292.87	292.98	296.57	295.19	292.4	295.2	296.48	293.65
311.33	309.85	309.6	314.41	313.79	314.28	309.92	312.53	315.72	315.94	314.78	313.39	313.46	313.67	309.61	313.33	314.75	313.66	310.66	317.57	316.74	311.39	315.12	317.66	313.46	315.62	311.07	311.31	314.35	313.26	310.59	316.69	312.67	312.14	314.23	315.04	311.82	314.08	312.82	314.52	310.16	315.58	316.34	311.2	316.27	312.49	311.01	314.5	312.21	311.49
299.31	300.17	307.1	298.41	303.63	297.81	302.05	304.68	298.72	297.64	303.21	298.91	300.75	304.48	300.72	302.32	302.46	304.9	299.2	300.31	301.23	299.14	300.2	302.16	306.23	298.51	304.07	300.54	302.04	297.42	297.21	301.78	302.85	301.27	298.24	303.11	302.51	301.68	299.27	303.13	300.39	300.85	305.09	300.86	298.7	300.3	300	302.3	303.04	304.34
312.97	313.5	315.05	309.16	312.01	313.11	316.86	314.79	313.4	311.89	318.24	312.55	310.08	311.4	312.68	312.54	309.09	317.57	310.68	313.58	315.08	314.86	311.06	311.16	314.15	313.13	310.93	310.12	312.64	311.79	312.31	316.76	309.57	315.78	310.13	314.28	312.66	314.01	318.44	313.39	313.54	316.09	316.24	313.21	312.93	314.99	315.33	315.4	312.91	311.03
318.87	315.14	314.74	311.99	314.77	314.11	311.21	313.49	315.91	316.12	315.01	315.79	311.57	314.11	316.82	313.88	316.14	314.67	313.81	316.09	312.04	312.81	314.86	313.67	314.89	311.7	316.03	315.2	313.41	314.4	313.05	318.51	310.54	312.42	313.97	314.26	314.09	312.28	310.63	312.74	314.52	316.62	317.79	313.94	316.09	313.31	315.6	312.88	313.64	317.42
303.04	306.6	303.98	305.89	306.36	305.12	308.13	307.59	307.72	307.73	307.52	307.29	304.3	306.08	304.48	306.96	307.97	307.59	309.55	310.4	301.77	303.82	304.42	303.42	303.32	305.57	308.63	308.65	305.89	303.25	308.52	305.33	305.61	305.08	305.08	308.26	308.22	302.93	302.84	305.83	305.49	304.94	305.38	303.67	306.54	305.75	307.92	308.29	306.31	302.98
320.04	314.22	316.83	314.17	316.56	313.76	316.77	316.51	314.81	313.82	315.85	315.2	316.18	317.56	310.75	318.14	318.44	316.2	318.49	317.58	314.88	315.53	317.81	317.16	313.21	316.47	316.13	316.69	314.58	314.37	316.83	318.59	316.87	315.56	314.56	316.4	317.46	312.5	318.13	318	314.91	317.21	318.57	320.07	314.58	318.87	315.02	316.93	317.01	313.45
317.29	312.18	311.12	312.6	314.86	310.81	315.06	314.08	311.83	313.19	316.74	314.35	313.7	314.59	314.85	311.75	311.9	313.45	317.08	313.43	312.97	312.88	314.15	312.18	310.42	315.13	313.63	312.43	317.16	316.27	314.3	313.2	315.43	312.42	314.31	314.6	312.77	311.6	314.87	315.28	312.68	314.46	312.73	312.86	312.49	314.84	314.65	316.97	314.19	317.15
310.39	303.4	303.41	308.51	304.22	305	305.32	305.71	304.9	305.05	303.1	303.09	305.57	306.05	303.12	303.57	307.31	303.25	305.17	305.21	302.8	304.75	303.03	308.83	304.6	302.53	308.17	302.19	308.12	305.92	305.03	303.51	303.54	306.49	302.82	304.54	304.35	306.01	304.92	304.56	301.32	302.89	303.06	308.72	303.49	305.48	304.39	306.19	302.24	305.4
327.26	328.8	327.1	331.2	325.82	328.95	329.75	329.41	329.85	330.33	333.51	330.29	328.88	328.66	326.68	328.56	329.86	331.5	327.88	332.15	331.23	328.78	327.3	331.9	330.27	329.17	325.53	331.16	331.13	327.32	330.98	332	331.87	329.39	324.44	325.95	331.96	329.94	330.34	335.08	328.26	326.94	325.83	328.72	327.59	328.1	327.98	328.79	331.59	328.89
321.44	317.31	316.58	315.04	317.91	316.79	313.47	315.98	313.33	313.47	315.5	314.64	309.79	314.83	313.48	316.99	313.07	313.65	314.61	315.94	317.88	313.65	312.03	313.34	316.51	312.97	311.92	310.84	314.3	316.3	316.07	314.91	314.3	313.09	314.44	315.99	317.13	315.64	313.73	310.92	313.92	313.31	313.94	315.98	314.11	311.68	319.58	313.88	313.87	311.5
320.02	319.13	318.49	321.24	320.26	319.12	317.62	319.27	320.32	316.56	317.95	318.77	317.6	320.68	320	318.74	325.64	315.94	316.69	318.53	322.42	321.28	319.71	320.9	319.04	317.2	320.78	320.45	317.77	319.58	317.53	319.67	319.83	317.68	317.44	321.93	317.6	322.6	317.92	316.45	317.03	321.4	317.06	317.38	320.72	317.87	318.3	313.18	314.6	318.71
309.88	308.33	303.52	306.09	312.21	309.53	307.45	310.2	309.37	310.58	307.79	305.75	307.36	309.95	307.2	308.19	308.76	311.02	307.89	310.16	305.1	311.19	308.46	308.87	307.29	308.13	309.47	307.43	310.05	308.8	310.3	310.12	307.15	309.28	307.94	311.44	309.15	309.33	307.91	307.64	306.55	309.81	306.72	312.31	308.11	308.48	307.27	309.65	309.22	307.87
303.29	303.57	301.74	304.58	306.51	301.88	303.46	305.81	305.21	303.86	306.31	302.46	304.66	303.52	302.15	304.1	301.47	304.52	300.54	303.39	303.15	302.49	302.29	301.93	301.86	303.46	297.89	300.82	304.12	304.63	300.23	300.6	305.49	302.59	306.83	303.3	305.55	304.56	302.38	301.22	307.44	305.41	304.05	303.47	304.96	306.48	304.01	304.43	302.26	303.99
312.67	315.12	313.02	311.61	313.98	311.64	315.71	315.71	309.01	312.37	315.28	309.51	316.26	313.89	316.06	316.36	312.78	311.49	313.28	309.49	316.29	311.03	313.26	311.55	314.98	312.35	312.08	313.32	315.74	312.83	314.24	312.58	317.48	312.72	314.2	314.38	314.01	313.51	312.13	312.47	311.93	313.33	316.79	313.84	314.51	313.01	317.42	315.53	316.55	316.13
306.86	304.72	307.08	306.15	307.18	306.27	306.28	309.76	304.97	304.17	301.39	307.03	303.9	304.35	306.36	300.58	305.51	303.84	308.69	306.2	305.32	306.98	307.69	307.85	307.62	305.19	302.97	306.86	303.02	305.42	308.73	302.55	304.34	305.91	309.3	302.69	302.28	303.39	304.93	308.85	302.47	304.59	307.38	305.14	306.35	310.36	302.45	306.34	304.88	305.61
318.28	319.71	319.34	319.54	317.04	315.48	323.94	316.31	318.39	319.75	314.71	319.18	317.14	321.33	318.98	320.35	319.59	314.69	317.59	316.96	318.2	321.35	318.36	318.5	317.09	315.87	317.22	321.47	320.84	317	320.85	321.25	315.4	317.69	320.34	317.89	316.5	318.81	316.2	316.82	317.76	316.97	314.42	315.54	319.57	317.23	317.22	318.42	314.39	315.89
302.01	304.55	300.12	301.86	299.11	304.3	301.75	304.96	304.61	298.92	298.93	304.52	301.19	299.08	298.18	304.41	306.24	300.98	304.64	303.66	302.49	306.23	299.89	305.26	304.69	301.46	301.88	305.9	299.57	302.82	302.43	302.84	307.27	305.5	302.78	306.06	300.61	305.32	302.62	302.42	304.09	303.88	303.23	304.09	303.92	306.01	306.86	306.95	302.53	306.34
304.85	305.49	302.88	303.63	303.35	307.08	304.79	303.83	306.37	306.25	301.69	304.24	298.72	304.44	302.85	309.09	304.74	304.39	305.54	304.27	307.27	303.04	306.31	305.02	305.44	300.78	304.19	307.82	301.45	305.56	302.92	304.18	307.53	304.22	307.63	307.56	305.67	302.44	304.83	302.04	306.98	303.62	302.36	308.31	303.79	307.09	307.37	305.89	306.09	306.98
304.13	303.88	303	306.65	306.47	305.57	308	303.25	306.87	304.9	308.59	302.62	303.39	307.7	302.61	303.14	304.79	308.67	306.65	306.47	301.3	306.74	305.04	303.93	306.48	304.24	305.39	302.77	306.94	308.87	302.2	305.66	305.85	300.04	304.14	303.19	305.75	305.54	306.98	305.56	303.5	306.96	304.49	304.08	304.48	304.15	304.83	301.59	309.65	305.7
301.9	303.12	301.65	304.92	304.27	305.48	304.11	307.23	302.26	304.62	302.74	304.66	301.99	304.46	304.94	303.99	302.12	301.72	303.01	305.55	306.34	306.41	304.99	303.67	303.15	301.02	303.4	304.7	305.83	301.71	306.63	302.63	302.22	304.82	303.6	304.28	308.31	301.39	306.32	303.16	300.44	306.64	305.56	307.75	299.37	305.6	306.69	304.59	304.55	303.32
307.65	305.03	308.04	305.46	307.19	304.44	307.06	305.44	307.33	305.76	306.65	306.03	303.8	307.2	307.41	305.55	307.86	306.87	304.8	309.41	306.14	306.44	307.77	306.81	307.55	308.15	307.42	309.93	307.42	304.83	306.53	304.57	307.09	305.98	306.84	303.65	305.75	306.71	305.03	306.8	307.77	306.91	307	309.21	309.96	306.98	307.57	309.2	306.73	304.71
313.19	312.54	317.15	314.67	314.13	310.34	314.39	312.85	311.42	312.1	314.78	313.63	314.1	310.6	312.83	315.49	313.73	313.85	314.06	314.81	314.71	314.13	310.87	311.33	313.45	310.1	314.99	313.16	314.11	314.84	313.28	313.24	310.46	314.01	312.03	314.59	311.97	314.8	314.67	309.02	311.46	316.33	313.5	311.41	314.62	311.42	308.19	310.44	315.04	313.2
326.88	326.06	324.47	325.57	324.1	325.6	325.7	327.37	326.08	322.46	326.53	325.24	326.93	323.25	325.32	324.47	322.75	326.3	322.94	322.66	326.6	325.88	325.88	324.37	327.94	324.04	327.49	323.86	328.34	326.67	322.12	327.11	327.01	321.99	325.32	326.95	326.53	323.91	325.22	324.75	323.63	323.83	324.28	324.56	326.25	324.79	325.71	328.12	327.99	325.77
317.5	317.71	319.67	318.26	319.85	314.24	317.5	319.41	316.75	320.89	317.83	319.86	318.73	315.15	318.98	317.45	319.99	316.11	317.99	318.31	317.58	325.39	319.43	319.33	317.52	322.05	319.48	317.96	319.59	322.29	316.5	320.57	317.92	321.65	318.94	318.78	319.11	317.51	320.25	315.94	319.42	319.36	319.6	320.02	317.49	319.96	319.61	315.48	315.82	317.37
309.49	311.86	306.48	310.79	312.65	309.58	312.96	310.62	314.38	312.65	312.28	313.08	309.67	309.14	310.62	310.4	310.84	313.55	307.82	309.79	310.91	312.8	314.63	314.34	310.96	311.83	315.43	311.88	311.86	311.55	310.37	309.36	309.68	309.61	312.12	308.24	311.04	311.75	309.27	312.01	310.06	309.25	312.33	310.43	315.06	312.1	309.03	312.83	309.44	313.9
305.62	303.31	302.41	305.61	302.4	304.5	306.81	303.55	307.77	308.69	306.22	301.93	306.51	305.14	303.3	302.63	301.84	305.83	300.44	300.7	306.11	299.87	304.59	302.27	301.14	303.39	304.24	304.18	305.25	302.34	307.77	307.23	300.48	302.77	301.42	301.79	306.58	307.62	304.62	303.13	304.13	302.1	303.96	307.86	302.97	303.94	303.81	307.56	301.03	308.2
300.47	304.01	300.15	304.39	300.22	299.52	301.32	297.44	298.11	301.98	301.56	300.31	298.88	302.9	300.2	298.22	300.31	300.81	301.55	301.32	301.7	299.84	300.5	299.54	301.01	302.28	299.49	301.65	302.32	299.43	298.61	300.1	300.5	298.3	300.79	298.48	302.25	298.65	298.55	302.43	305.09	301.65	301.29	300.15	299.93	300.58	301.44	301.49	301.33	298.61
317.65	320.35	320.8	319.49	317.6	317.8	317.26	317.22	317.47	317.86	319.18	316.55	316.05	321.31	319.14	319.26	322.69	321.22	318.27	319.46	318.38	316	319.63	316.97	316.9	316.81	317.5	314.96	320.87	319.59	324.06	314.46	322.35	318.8	316.8	319.37	316.11	318.87	318.71	320.22	320.07	318.71	318.03	321.51	319.11	317.59	319.39	319.21	321.22	316.55
306.81	307.79	307.11	304.05	302.58	303.84	305.02	303.3	304.07	306.08	306.28	304.1	303.22	307.23	303.5	307.54	301.99	304.41	306.08	308.72	305.82	303.74	303.62	306.12	306.71	303.83	307.16	303.73	304.29	302.69	305.72	303.33	304.02	303.45	306.54	304.71	303.5	301.66	305.17	307.63	298.75	304.76	306.28	306.68	304.39	307.53	304.42	302.94	302.94	306.55
313.48	311.66	310.91	313.19	314.07	311.62	315.2	314.63	313.84	310.28	314.38	310.67	313.89	311.21	316.25	310.3	315.26	312.24	313.66	313.04	310.73	311.64	313.58	314.83	313.42	312.43	314.09	311.26	314.22	314.11	312.51	314.98	310.4	315.71	308.82	315.07	314.94	316.07	316.41	312.43	314.71	313.75	312.68	314.32	310.98	310.5	311.99	311.67	315.36	315.48
304.82	303.54	302.2	303.22	301.44	305.66	304.96	304.71	304.8	305.95	300.21	303.07	306.87	303.82	306.44	300.98	302.81	303.1	300.99	301.39	307.44	304.48	302.55	302.89	306.05	303.16	301.5	302.95	300.85	302.42	303.6	305.05	303.01	301.13	303.42	307.51	303.92	307.36	305.87	301.97	303.38	303.83	303.91	303	300.82	305.01	301.02	301.78	305.59	308.33
315.63	316.93	314.83	313.95	314.58	316.78	313.71	314.73	314.1	315.7	315.87	317.09	314.76	313.32	314.97	317.24	314.28	313.05	315.78	316.01	316.27	318.02	315.72	316.91	312.6	312.21	311.95	314.21	314.88	314.54	314.02	316.93	316.96	314.5	314.45	313	315.24	316.47	314.9	311.97	313.26	316.17	315.71	310.74	317.69	312.92	315.19	313.33	317.25	310.13
314.54	312.53	313.52	314.67	313.64	314.57	314.81	315	311.57	312.65	314.54	308.71	316.41	315.2	314.27	313.81	314.43	315.46	313.91	312.52	315	311.44	315.45	311.56	311.49	316.88	316.51	315.41	313.83	315.84	314.19	313.42	312.59	314.55	315.27	312.99	315.08	318.48	311.52	310.96	313.9	316.69	311.3	313.11	311.44	313.48	314.41	311.68	314.2	312.38
324.05	325.37	322.67	322.8	321.5	324.44	323.39	325.81	320.96	324.85	325.22	324.74	325.39	320.13	324.95	325.8	323.91	322.59	325.94	325.73	326.56	323.08	328.9	324.85	326.48	320.69	324.27	324.58	325.62	327.47	320.12	325.17	326.51	323.98	324.61	327.81	325.76	325.69	324.62	324.9	329.4	328.89	321.17	324.83	322.62	328.8	325.96	319.94	325.17	327.76
324.07	327.66	324.18	324.48	324.55	324.22	327.65	328.2	325.44	324.02	323.84	322.86	322.83	322.77	320.23	323.43	325.11	324.47	321.63	324.69	325.23	322.78	326.06	325.39	325.03	323.99	324.87	323.42	322.77	326.08	327.39	322.83	323.62	323.28	321.67	324.79	322.93	325.2	325.71	322.89	320.57	325.17	324.33	324.04	324.73	325.95	323.47	327.63	321.26	323.75
315.21	315.57	316.67	318.81	318.48	315.63	309.67	313.64	316.28	316.09	314.9	314.77	315.31	314.99	318.15	315.87	316.09	316.67	313.4	317.91	314.03	315.95	314.97	317.87	315.21	319.74	318.03	316.72	316.03	317.88	315.11	314.86	315.3	313.22	314.83	314.81	314.77	317.94	319.13	315.16	312.76	316.41	320.19	313.22	316.11	318.58	313.37	318.32	314.08	316.42
309.27	313.54	315.64	313.26	310.34	315.05	314.97	314.84	314.89	314.06	316.58	316.03	315.23	314.35	315.27	314.18	314.21	314.54	314.75	312.57	313.47	313.17	318.71	313.49	316.52	311.26	315.2	316.07	313.76	314.36	316.28	315.74	314.73	314.34	315.33	314.55	312.45	314.36	316.19	312.25	311.45	312.01	312.14	314.79	313.32	314.32	311.82	314.44	312.38	313.21
311.6	313.88	312.5	312.31	311.38	316.77	312.97	311.83	308.73	309.22	312.43	311.75	312.28	313.17	309.68	312.69	314.61	313.21	312.7	313.67	310.11	313.29	309.47	310.38	312.07	314.17	312.11	313.91	310.74	313.01	312.42	312.22	311.53	312.41	315.08	309.96	313.76	312.84	315.39	309.6	314.04	313.34	313.02	312.17	309.35	310.36	315.29	312.98	314.62	313.75
305.46	308.22	308.67	304.79	309.46	304.62	305.92	307.63	312.21	305.74	309.53	306.39	304.98	307.85	304.57	307.99	305.95	304.81	306.78	312.62	306.32	312.22	309.52	307.1	308.55	307.55	307.85	304.21	307.36	307.4	304.39	306.17	301.24	306.17	301.05	310.1	304.13	307.37	308.21	308.44	305.44	308.17	303.19	305.42	310.27	304.83	306.95	305.67	307.2	305.48
303.05	305.13	305.48	303.04	304.82	300.12	302.91	304.94	302.22	300.24	301.07	298.94	302.74	303.18	302.17	304.12	299.4	298.55	303.52	301.07	303.19	305.68	305.91	306.1	303.84	303.71	301.1	301.23	302.44	303.74	304.22	299.98	302.64	304.3	302.43	302.04	302.64	302.76	302.69	302.24	301.41	301.22	302	302.84	302.38	305.17	304.94	304.57	302.29	306.12
302.28	302.26	298.43	300.78	306.65	301.13	296.51	301.26	302.93	299.24	298.24	301.29	301.72	297.54	301.64	302.25	301.96	300.38	302.61	302.25	306.05	302.97	301.89	298.51	301.04	300.06	302.17	300.53	301.65	304.91	302.33	301.17	303.35	299.06	301.48	296.33	301.61	296.73	303.88	298.59	302.95	303.36	300.83	300.31	300.59	298.56	300.62	299.31	297.93	300.6
313.69	315.07	312.57	312.65	312.71	314.33	310.96	315.24	314.06	310.89	311.15	312.46	312.32	313.12	311.61	313.72	310.76	315.52	312.38	313.68	309.18	313.39	315.92	315.34	314.84	310.44	313.15	316.78	311.94	310.14	313.41	309.72	313.09	311.54	311.07	312.6	311	308.89	308.19	309.85	308.18	311.81	312.42	316.11	308.97	313.78	309.93	311.24	312.92	310.42
314.39	312.82	314.55	312.04	314.67	316.19	320.01	314.51	312.3	317.36	311.55	313.74	315.72	316.09	312.72	312.21	314.5	315.98	316.22	314.31	315.59	314.28	315.07	317.09	317.07	314.78	314.11	315.4	313.51	314.5	313.62	311.03	311.94	312.53	314.46	314.93	313.08	312.55	310.42	314.78	315.42	313.83	314.03	319.15	311.32	319.33	312.33	313.14	315.2	311.44
309.84	311.43	309.77	309.97	311.63	306.17	310.66	308.65	307.68	307.34	311.33	312.86	312.19	310.08	307.96	311.39	313.69	313.27	311.66	310.56	312.18	310.37	311.03	313.96	308.19	312.34	311.27	307.62	311.52	311.63	308.79	312.79	310.47	308.02	310.85	310.22	311.43	309.95	309.05	307	309.11	312.2	307.27	308.91	312.26	310.46	309.93	309.53	309.38	313.5
306.66	306.36	306.95	304.09	304.92	306.56	308.87	305.75	310.36	307.9	305.53	306.17	305.89	303.73	306.19	308.13	305.21	307.78	306.57	307.34	306.86	305.42	303.29	308.01	306.69	303.82	307.67	307.22	307.31	307.91	309.29	303.27	305.13	302.57	305.71	308.07	306.3	304.45	304.48	305.57	309.54	303.59	306.61	302.55	306.06	303.28	304.43	308.59	302.83	304.45
303.63	302.5	304.19	301.18	300.5	302.04	298.91	301.67	302.53	304.72	305.39	299.31	303.44	303.63	304.77	307.31	301.89	305.51	303.48	301.39	304.31	303.18	302.99	302.09	305.75	304.28	302	303.21	302.45	303.06	304.77	307.99	302.95	301.82	303.07	305.81	307.68	302.92	300.41	303.55	303.8	299.73	302.88	303.52	302.3	301.73	302.47	304.35	302.33	303.66
328.92	324.23	325.05	326.48	328.38	327.62	331.72	326.01	327	325.48	327.16	328.99	326.64	329.46	329.1	327.15	328.75	326.11	327.89	326.06	321.63	326.3	326.38	326.92	331.49	327.73	328.48	326.75	327.02	327.84	324.2	328.38	327.22	324.92	328.03	325.55	327.86	326.26	330.47	325.04	328.84	329.06	324.38	327.47	328.99	328.38	328.52	329.85	326.82	326.15
303.29	300.29	305.02	306.25	306.71	304.51	308.01	304.79	303.02	302.95	303.34	306.72	304.21	305.61	307.26	304.49	306.77	306	307.34	305.19	309.93	308.1	305.59	307.56	306.95	307.24	306.79	303.95	307.44	303.97	306.07	304.94	304.62	307.42	302.94	303.25	306.69	303.21	303.49	304.73	307.42	308.54	307.96	303.68	305.64	302.97	306.84	302.34	305.67	307.99
303.12	302.84	298.62	305.08	303.97	302.12	303.08	301.44	306.65	304.1	305.39	301.36	303.32	303.99	302.52	302.72	303.11	305.07	302.61	301.84	302.37	300.46	302.75	305.2	301.88	302.41	304.49	304.17	302.88	303.49	302.27	305.53	305.65	302.46	303.64	303.08	302.41	303.39	303.88	307.18	302.43	304.21	306.76	304.89	303.73	307.08	303.58	301.63	301.93	303.68
311.87	313.6	315.56	309.67	311.26	312.56	312.09	318.06	311.65	315.73	311.71	310.48	313.85	313.99	315.45	317.53	313.32	314.84	311.75	315.7	317.19	313.06	316.55	312.89	310.57	312.4	319.92	318.32	313.55	314.43	315.41	313.86	314.52	315.52	315.84	311.55	313.29	318.35	309.09	314.94	311.52	309.93	312.63	316.34	312.15	312.98	310.5	315.37	312.57	315.84
328.44	331.29	328.02	331.87	327.92	328.19	327.89	329	329.09	327.23	327.55	327.19	327.37	328.85	323.83	327.47	332.23	323.88	331.18	325.82	329.55	329.38	330.03	328.7	327.73	328.08	329.89	328.29	327.66	330.6	327.08	331.55	328.18	325.69	328.43	326.85	329.26	327.81	327.3	326.27	325.84	327.13	326.4	327.62	332.69	328.68	329.53	330.55	330.82	328.68
310.28	303.49	306.93	307.65	305.58	306.56	308.05	307.73	301.73	301.42	306.27	305.11	304.38	308.4	306.41	307.8	308.77	304.45	307.45	308.55	304.53	307.63	306.71	306.37	308.55	306.05	303.27	306.97	306.73	305	304.33	306.56	303.45	307.21	306.31	309.17	308	304.37	305.91	308.23	303.86	305.63	302.33	303.37	307.85	307.79	309.93	306.19	305	307.89
302.41	305.01	301.36	306.85	303.62	304.53	307.12	302.29	303.03	304.78	303.58	306.44	305.61	305.05	304.68	302.18	302.87	304.32	305.55	300.77	302.94	304.66	308.41	300.8	308.81	305.77	299.55	304.32	302.75	304.41	307.24	304.13	306.3	302.81	307.25	308.18	303.51	303.83	304.05	306.05	306.17	300.57	304.78	302.28	300.91	302.54	302.51	302.93	305.63	302.95
301.98	302.55	303.7	305.63	301.81	305.05	302.1	306.04	305.49	306.4	306.28	303.87	306.35	304.81	306.85	302.27	299.92	302.96	308.3	306.25	305.12	305.94	303.36	303.35	304	306.21	304.29	304.44	305.1	302.81	304.34	304.42	303.19	307.89	304.74	306.03	301.02	303.4	303.61	304.17	309.23	302.15	303.19	302.58	306.69	306.34	302.51	302.86	307.64	305.99
307.14	304.63	309.57	304.03	304.59	307	307.18	307.37	305.94	310.38	308.76	305.33	304.64	306.77	304.98	309.45	306.43	308.02	307.46	309.73	307.03	309.69	307.17	307.74	308.69	309.87	309.38	308.78	306.13	306.54	307.06	305.71	305.64	307.81	307.82	304.17	310.33	306.26	304.95	309.68	308.74	305.46	307.68	309.03	309.89	307.07	310.35	308.44	307.76	306.69
300.91	299.79	298.77	300.6	298.8	298.31	298.51	300.9	301.32	300.33	299.21	299.83	299.63	303.44	300.4	300.98	301.68	301.44	300.3	301.96	301.91	300.73	295.56	303.11	297.18	301.39	296.78	297.29	300.1	301.2	300.1	296.36	300.55	297.87	300.79	295.81	296.44	299.23	298.61	303.21	300.23	301	301.46	299.18	299.99	299.95	300.95	300.17	302.26	301.22
290.77	289.4	293.71	294.05	294.95	294.8	295.89	294.64	295.2	294.63	294.51	292.24	292.88	294.75	293.69	295.83	292.19	292.52	293.01	292.36	292.88	291.6	294.88	290.06	293.9	295.14	293.72	292.2	293.22	293.55	292.81	296.01	291.06	292.73	290.71	291.94	298.52	294.06	294.87	293.22	295.38	294.79	295.93	296.29	292.6	295.28	294.93	295.26	292.51	293.54
317.71	320.17	320.78	317.49	319.2	314.28	318.79	321.19	313.73	317.11	318.52	316.85	317.23	318.71	320.83	323.64	317.07	318.11	317.68	318.17	317.47	319.5	320.23	317.58	319.09	319.27	316.38	321.65	317.66	317.54	318.55	316.04	316.96	317.7	319.66	319.76	320.09	321.49	318.13	322	317.92	318.8	315.91	319.74	318.59	317.4	316.41	318.82	316.05	317.51
305.86	307.16	305.14	304.06	308.42	305.61	300.6	309.98	308.7	305.96	307.53	305.75	306.54	306.12	304.64	308.07	305.16	308.86	305.29	305.17	305.72	306.5	304.27	304.67	304.98	304.81	305.68	306.18	305.94	306.03	308.17	304.1	308.46	305.86	304.58	304.93	307.24	303.92	306.98	305.66	305.78	302.98	304.77	304.94	306.76	308.57	304.68	307.34	308.09	305.42
299.78	297.93	301.41	301.15	302.04	298.63	296.2	299.2	298.56	301.42	300.49	300.64	303.18	302.45	297.82	300.15	300.89	301.32	302.19	302.95	299.39	297.02	301.84	298.57	301.84	300.84	302.38	297.97	301.35	299.05	303	301.4	299.67	301.77	302.04	299.15	298.14	301.3	300.28	301.72	296.38	300.03	300.11	299.09	296.43	304.17	300.05	298.01	302.4	301.93
315.64	313.77	314.13	317.42	314.92	317.29	314.46	315.85	317.7	315.41	315.43	315.5	316.83	315.65	315.59	318.14	314.28	315.89	315.98	315.77	314.86	318.93	313.41	317.53	315.81	315.74	317.39	317.26	316.72	312.24	318.16	316.33	316.06	318.43	314.91	314.33	316	317.25	319.12	313.88	316.76	315.71	315.67	316.53	316.81	317.22	317.65	314.11	317.16	315.06
318.63	317.74	317.12	313.02	313.44	318.83	319	320.51	316.54	317.97	315.33	315.41	316.46	319.96	320.93	316.44	315.23	317.43	315.42	317.84	316.53	317.06	317.08	315.97	313.4	316.72	317.17	316.31	318.84	315.31	315.3	315.39	320.47	316.63	315.08	313.76	311.83	316.76	316.97	315.7	312.58	319.82	315.05	318.13	317.7	314.91	317.05	312.86	316.46	314.46
315.93	320.38	317.88	315.53	318.86	321.2	320.67	315.63	317.45	318.06	315.96	322.12	319.4	316.38	317.25	316.95	317.59	320.06	319.5	316.06	318.65	319.85	317.85	319.72	319.28	315.01	318.46	320.99	319.89	316.54	319.46	320.99	317.7	315.92	320.99	318.94	319.95	313.72	319.76	314.4	320.41	321.01	318.29	317.39	318.21	318.59	320.24	314.1	317.39	316.99
310.25	310.26	305.39	308.59	309.5	311.55	307.95	310.96	308.01	308.64	312.32	311.6	307.35	307.58	306.7	312.02	307.17	303.31	305.79	306.73	308.16	312.57	307.39	310.6	308.99	305.69	307.3	306.68	306.06	311.77	308.8	309.84	307.93	312.14	307.71	308.74	309.89	307.52	313.06	308.57	310.02	308.47	307.94	308.88	309.36	306.91	307.58	313.08	305.63	307.3
303.1	302.86	302.69	304.77	306.47	303.46	301.61	300.03	302.59	305.76	303.88	308	304.28	305.39	300.81	301.99	308.34	308.55	305.33	303.55	304.03	303.13	306.3	306.35	305.36	305.55	305.85	301.9	303.36	303	303.6	305.42	303.2	304.52	303.24	305.42	306.78	304.92	308.39	306.31	306.15	304.54	304.96	308.11	301.07	302.35	304.29	301.87	304.86	303.91
293.76	294.29	294.91	294.46	290.53	296.28	292.79	292.64	295.23	295.24	292.38	293.69	297.32	292.28	297.45	292.27	293.86	294.15	292.36	294.24	293.11	293.92	296.74	293.28	294.89	290.18	292	294.37	295.15	294.42	293.34	292.23	296.48	292.55	292.05	296.52	294.22	294.59	297.09	295.12	299	292.03	294	292.01	292.61	291.34	296.61	295.36	292.02	290.93
317.3	316.85	318.5	320.42	314.55	321.04	317.98	318.01	316.19	318.43	321.99	316.41	318.97	316.27	319.5	317.33	317.28	314.9	318.93	320.14	318.6	315.92	319.3	318.22	316.1	318.22	318.45	318.59	316.31	318.84	320.39	320.91	319.45	318.02	317.85	317.24	318.83	317.01	318.79	317.91	317.87	314.83	315.78	313.46	318.89	317.61	319.19	318.7	313.75	313.55
317.44	315.03	313.49	314.44	315.73	316.03	316.98	316.9	316.88	315.1	317.95	315.79	313.28	315.57	313.05	316.12	314.37	316.7	315.3	319.27	314.16	314.93	313.52	313.22	315.78	311.24	314.3	315.39	315.94	315.53	312.36	313.25	314.84	313.04	315.41	314.43	312.72	311.37	309.6	310.75	311.75	312.97	318.37	312.79	312.21	311.09	315.15	315.18	312.09	314.86
302.64	302.47	305.39	299.88	306.42	303.38	302.32	302.71	303.96	303.5	308.09	305.5	302.75	302.09	305.17	302.55	301.87	303.37	302.72	304.99	300.03	306.81	303.56	303.19	301.36	300.79	302.19	303.8	305.51	303.36	304.37	300.45	303.4	302.71	303.81	305.56	303.73	306.78	305.25	301.48	307.53	305.53	305.06	304.14	303.94	303.68	303.94	299.31	304.03	304.02
316.88	318	316.9	316.55	314.96	317.2	318.15	318.68	315.94	318.92	318.28	316.02	317.08	315.98	316.78	322.17	317.88	318.71	315.1	316.59	316.36	319.75	316.57	315.91	316.83	316.61	320.05	313.6	319.19	313.64	316.81	317.8	318.09	316.49	318.1	316.43	318.94	318.79	314.42	315.72	315.35	314.52	312.91	316.55	315.31	316.82	316.72	316	313.73	312.69
301.35	300.53	299.26	300.01	298.89	303.53	301.03	298.89	301.1	303.02	302.67	298.11	298.99	303.23	302.89	302.95	299.91	300.99	298.64	301.73	304.25	299.56	302.3	299.84	300.56	299.06	297.41	296.99	298.85	303.04	298.75	300.22	301.49	302.22	300.38	301.37	303.43	302.82	302.42	297.9	302.75	300.36	303.05	303.49	301.11	301.2	299.57	302.65	302.96	299.55
298.41	298.01	300.3	300.19	301.91	300.8	298.49	300.65	298.87	298.67	297.82	300.29	297.83	301.13	300.52	303.47	299.9	306.31	296.79	299.81	300.59	299.19	302.52	300.48	299.11	302.1	301.64	302.17	299.65	303.58	301.07	300.19	302.16	297.04	298.52	304.45	300.07	301.92	299.11	300.32	301.05	303.18	301.11	302.48	300.85	300.84	300.99	301.06	298.53	300.71
304.68	304.05	307.97	301.71	307.19	302.55	304.17	307.87	308.33	306.41	306.34	305.83	304.83	305.45	304.78	308.47	303.19	306.85	303.14	304.27	306.81	307.26	304.45	304.72	305.31	302.61	302.94	304.01	304.69	304.06	304.53	301.23	300.13	307.34	304.96	304.87	305.65	302.4	301.48	307.55	305.61	305.86	303.58	303.93	303.19	303.83	304.9	307.83	307.91	303.22
317.54	317.59	317.53	317.26	316.72	317.27	318.17	318.54	315.04	317.67	318.51	316.55	318.67	318.79	317.15	317.29	315.1	316.28	316.97	320.48	318.45	319.68	323.15	320.47	320.66	312.98	316.85	315.43	317.84	317.2	316.83	316.77	317.05	319.23	319.89	316.81	314.64	316.79	315.57	319.6	317.49	317.31	315.98	320.44	320.09	317.72	318.89	320.26	319.46	319.53
316.07	316.78	316.07	313.21	315.05	313.39	315.03	316.58	314.55	315.39	316.21	319.58	313.82	319.32	315.6	315.41	312.92	312.72	314.11	313.97	319.59	316.86	319.81	313.77	315.38	312.05	315.6	311.58	312	313.87	318.13	314.39	312.97	317.17	312.09	313.98	311.94	313.42	316.57	311.98	313.86	315.21	313.33	319.04	314.47	313.03	315.49	314.69	313.23	315.49
301.6	303.51	303.4	305.83	304.31	304.06	302.97	301.44	300.42	300.97	301.21	300.64	299.54	303.31	304.71	302.87	300.62	302.05	300.09	303.34	303.94	303.26	303.98	301.95	301.99	300.51	301.01	300.69	306.02	305.32	303.96	300.25	303.21	303.78	301.96	303.83	301.84	303.66	302.53	304.36	300.03	302.09	301.35	301.5	303.74	303.3	302.78	302.86	302.55	303.6
302.8	301.53	301.16	301.88	301.5	302.55	302.03	301.2	303.56	299.48	302.13	302.46	296.89	300.01	301.06	298.51	304.14	299.05	299.7	302.34	304.35	301.97	298.08	298.83	302.36	300.22	299.47	299.17	303.21	299.3	299.53	301.59	297.77	304.46	298.87	301.03	302.84	294.67	298.94	302.46	300.93	300.79	300.52	298.94	299.05	299.22	303.19	300.79	303.91	303.47
300.82	299.02	297.63	302.06	296.23	299.96	297.72	296.57	298.27	299.7	302.16	302.43	301.76	301.18	299.17	298.22	302.49	299.68	303.76	300.91	296.83	299.99	302.55	300.06	297.6	300.13	299.01	297.92	301.63	302.51	301.91	300.53	301.6	300.65	298.74	300.75	298.46	298.11	299.34	298.16	300.37	303.56	300.01	302.81	298.07	303.78	299.08	297.9	294.54	301.62
294.07	297.92	296.56	295.94	294.03	294.6	293.85	292	295.25	292.77	294.72	293.64	292.95	294.6	294.07	292.47	292.78	292.93	296.32	293.39	294.63	297.34	295.99	295.33	295.69	295.65	292.07	291.39	291.46	295.22	297.3	294.42	292.33	296.7	295.23	294.93	295.07	292.94	292.89	293.8	292.62	297.23	294.4	299.17	294.21	292.83	293.61	293.29	294.52	292.97
331.8	326.31	328.82	323.85	324.12	330.27	325.87	327.34	331.71	324.11	325.31	325.72	327.45	327.33	325.07	327.76	328.87	331.06	331.01	324.49	325.56	324.51	328.62	325.22	327.68	327.78	323.98	328.83	327.81	327.26	326.89	324.9	326.19	324.69	330.1	330.51	327.2	327.43	330.22	327.24	324.53	324.49	328.86	328.96	328.75	326.91	325.36	327.29	325.47	327.31
312.32	314.72	314.21	311.86	313.82	313.55	316.73	310.61	317.21	312.23	310.44	314.88	312.76	316.46	312.09	312.15	313.72	311.04	313.42	309.7	311.59	315.25	312.72	315.03	315.18	314	310.03	310.96	314.46	311.24	315.49	311.79	310.1	312.48	310.95	311.72	311.85	312.66	311.89	312.36	311.26	313.55	311.3	311.71	315.87	316.19	317.29	315.55	312.62	313.67
308.55	311.83	308.36	309.59	312.12	312.07	313.38	313.19	309.91	311.32	312.35	308.03	311.09	310.3	311.22	312.04	311.48	313.29	311.79	315.38	310.07	307.82	310.88	310.05	307.52	308.1	311.89	307.68	309.87	309.17	308.63	311.64	310.59	313.27	309.84	313.07	304.48	308.76	309.4	313.43	307.41	313.15	309.72	310.11	308.1	310.64	306.59	309	312.88	308.75
315.54	316.01	309.52	316.47	314.91	316.72	313.91	311.99	315.95	313.3	314.25	315.78	312.3	313.53	315.17	312.22	316.34	315.65	316.15	319.84	312.73	316.82	317.92	311.64	313.28	313.29	315.64	313.15	310.53	316.6	316.4	317.97	314.75	318.7	315.3	311.59	314.8	317.83	315.16	315.2	312.84	315	313.76	313.51	313.6	313.44	312.32	315.66	310.48	314.81
319.03	321.38	320.93	320.19	317.91	319.28	316.95	319.81	315.85	320.88	317.03	317.99	321.17	319.99	320.67	319.16	317.25	318.28	317.77	320.91	321.86	318.28	318.23	320.08	318.38	320.8	320.9	318.16	319.22	318.78	317.15	316.7	320.22	317.94	315.71	320.34	320.8	317.52	324.72	318.13	319.54	316.85	317.9	315.33	320.15	318.14	319.1	316.47	320.02	315.25
310.31	308.56	305.2	307.39	311.47	307.07	308.76	308.61	306.76	308.18	311.77	312.65	311.15	309.65	311.12	310.24	306.19	303.86	310.84	307.98	309.63	306.51	307.91	311.7	308.23	307.17	307.18	305.45	309.12	309.57	310.38	309.1	311.56	308.23	311.14	309.39	306.95	304.47	309.32	308.27	311.13	309.69	305.28	305.98	309.51	309.85	308.94	307.63	306.88	307.75
305.14	306.31	306.11	303.74	303.83	306.93	310.52	307.77	307.48	307.51	309.51	306.34	306.9	306.43	307.63	309.19	309.84	310.28	305.49	308.34	308.99	304.59	308.47	302.69	309.23	307.2	308.53	310.96	306.16	305.85	310.07	303.26	306.21	305.82	308.46	305.09	308.61	306.7	310.36	306.74	309.28	307.62	310.05	309.98	308.49	305.99	309	306.82	308.55	308.54
316.57	315.74	318.49	318.57	315.1	314.51	312.63	318.59	320.69	316.24	316.28	316.39	317.68	315.33	314.02	315.83	313.77	314.93	316.24	316.83	314.5	315.75	315.91	317.36	316.87	316.34	316.89	316.68	316.85	319.97	321.98	316.65	315.5	316.19	315.87	317.51	316.91	316.15	319.14	321	316.26	319.08	316.13	317.65	317.84	318.92	312.93	317.37	315.95	316.06
308.25	306.15	307.73	307.58	306.39	306.92	310.93	312.9	308.1	309.93	309.33	307.68	313.19	304.62	312.22	306.38	306.78	306.78	308.27	308.84	305.82	308.59	307.68	310.39	308.58	306.56	308.62	305.22	308.9	306.73	309.41	307.03	308.51	306.93	313	308.61	308.92	307.03	310.78	310.2	310.21	312.41	310.35	308.32	310.46	307.96	309.46	308.13	307.81	308.47
305.87	304.83	301.42	305.41	305.27	303.18	303.76	304.26	303.05	309.98	307.94	304.4	305.7	302.09	308.16	303.67	308.27	306.21	306.32	303.67	303.79	301.82	303.92	302.42	302.87	303.72	303.6	304.09	306.75	304.13	303.76	303.77	304.38	299.89	303.8	305.21	303.26	303.05	303.16	304.92	305.39	303.64	302.53	304.09	308.32	307.64	305.08	302.6	307.58	303.23
310.57	313.61	313.59	314.42	312.65	315.02	309.03	313.1	310.35	314.73	310.91	313.09	312.49	313.96	310.77	313.77	311.71	313.58	315.3	314.08	315.29	313.39	314.58	308.96	309.32	316.27	310.09	316.43	311.7	313.82	313.88	311.78	311.58	310.39	312.94	309.43	306.55	310.47	310.14	313.89	311.13	314.6	311.05	314.64	309.86	313.27	308.66	314.98	314.14	313.67
295.88	293.65	299.21	293.54	291.82	292.08	296.15	294.42	297.99	294.67	298.32	293.52	295.46	294.75	292.27	293.13	294.89	293.18	294.38	296.84	293.75	295.19	299.23	293.61	294.36	290.89	295.83	294.85	296.18	295.31	295.04	296.76	294.73	295.96	299.27	296.19	294	293.63	294.14	297.54	293.51	294.54	295.48	299.43	294.77	297.87	296.67	293.83	294.91	297.15
302.9	303.92	301.52	302.14	303.03	300.7	301.96	301.26	302.98	304	304.2	305.54	304.3	306.36	305.5	304.83	302.02	305.03	303.3	301.46	301.72	305.44	306.1	299.5	302.71	305.43	304.98	302.23	306.38	305.58	304.84	300.15	302.4	305.56	300.56	302.17	301.99	300.23	303.87	301.13	303.26	304.75	303.8	303.42	302.83	304.55	306.28	301.4	302.84	304.55
301.73	301.03	300.71	301.05	302.45	303.97	303.76	305.14	302.86	302.66	301.7	301.21	296.96	303.07	300.62	299.4	301.2	298.77	300.89	299.49	301.23	302.21	299.94	301.26	299.38	302.5	298.82	301.07	300.69	299.65	302.36	297.58	300.79	298.31	301.73	298.15	298.41	302.33	300.08	300.12	303.1	302.85	299.32	301.6	299.06	300.99	298.74	299.21	296.46	301.02
327.44	327.12	329.44	326.77	329.8	325.45	328.55	324.98	327.72	323.42	331.64	324.66	328.04	327.58	325.74	326.66	326.71	331.8	330.02	330.89	326.4	325.03	325.5	326.36	329.6	328.6	325.02	329.29	327.17	329.83	325.68	330.52	329.15	325.85	329.11	326.87	328.46	327.63	331.56	326.78	330.23	326.31	325.59	329.98	331.72	324.27	327.81	326.57	325.56	326.32
296.54	297.92	297.42	296.22	297.87	296.94	297.58	298.32	298.15	298.97	294.84	297.78	294.78	296.9	298.13	297.36	296.24	294.08	295.48	298.64	297.84	299.3	296.81	299.78	296.77	297.29	299.83	297.25	298.94	295.43	300.22	295.66	299.11	292.84	295.53	301.33	297.31	298.95	297.17	297.96	298.92	298.21	294.34	296.99	296.89	296.64	296.73	299.4	299.7	297.95
316.03	317.16	318.1	317.05	319.84	317.32	317.48	320.88	318.8	317.48	318.66	315.16	316.97	316.17	318.36	319.28	319.4	315.77	322.78	318.56	315.19	316	316.51	321.94	318.06	319.74	317.63	317.25	318.16	318.29	314.68	318.67	316.7	317.43	316.15	315.38	317.54	317.38	318.41	317.8	318.98	316.36	317.17	316.3	317.06	318.24	318.35	321.45	317.94	319.4
310.56	315.44	312.39	312.51	318.01	316.45	316.31	317.69	315.7	318.38	314.01	313.34	315.72	312.15	314.58	315.84	315.95	311.22	312.27	315.24	315.31	315.35	312.84	311.72	313.39	316.72	314.61	314.87	314.13	316.94	317.41	312.64	316.29	313.85	315.21	314.26	314.19	314.73	316.53	319.07	316.29	314.4	315.74	315.29	314.26	313.89	313.86	314.83	315.18	318.36
309.8	316.98	316.73	313.03	314.34	310.78	311.3	313.3	313.74	311.81	314.31	310.03	311.97	309.41	310.04	314.38	314.5	313.81	310.28	315.2	313.79	314.43	311.55	311.37	314.17	314.18	314.75	310.64	315.15	315.5	312.15	316.52	314.15	313.38	313.8	311.98	314.68	314.1	312.85	310.86	315.42	313.15	314.61	314.2	314.4	313.57	310.82	313.72	314.7	310.55
311.83	316.67	310.1	317.12	311.38	315.24	313.63	312.06	311.68	315.44	312.79	313.31	316.95	315.45	313.09	317.19	316.23	313.72	316.05	316.92	311.21	314.87	310.26	311.77	317.13	318.58	316.38	312.49	314.77	315.65	313.94	314.63	316.51	314.02	315.69	317.31	315.66	316.77	314.19	311.71	313.12	312.71	313.12	311.23	311.7	312.88	315.97	314.76	314.89	315.74
297.15	299.06	301.46	308.27	299.78	300.27	301.26	300.36	300.53	302.02	297.33	298.17	300.7	298.22	300.72	300.81	299.91	298.13	299.07	302.59	297.84	302.27	300.72	300.02	300.69	301.18	298.03	302.97	301.66	298.43	302.73	299.47	301.3	298.57	298.21	299.99	301.43	300.54	299.92	300.31	299.2	300.39	299.5	295.88	297.9	296.62	298.66	297.48	301.01	301.15
309.24	308.4	306.89	308.9	306.26	307.14	308.76	306.33	309.67	308.95	307.54	303.55	309.08	306.87	305.32	310.84	308.74	307.5	304.78	308.11	307.46	308.35	306.29	308.05	307.71	308.3	307.8	309.57	307.78	310.4	302.61	304.01	306.89	308.82	305.99	309.75	307.01	308.05	306.26	303.21	305.22	305.73	307.23	309.61	306.47	309.82	312.81	307.61	308.44	309.46
326.14	325.71	326.92	323.91	325.12	325.37	322.68	320.69	326.74	324.76	324.32	327.22	323.9	323.68	326.8	324.52	323.47	324.87	325.74	323.92	326.4	324.09	324.67	326.52	324.14	327.48	323.63	324.34	322.58	323.51	325.43	326.46	321.94	324.32	327.09	321.07	322.92	321.99	326.43	324.49	328.24	326.13	325.21	322.41	325.08	323.06	326.97	323.32	324.06	321.27
293.89	292.77	293.9	289.87	294.9	292.7	293.04	294.56	297.11	295.34	292.53	294.78	300.36	293.65	293.98	292.38	296.81	294.56	293.09	296.09	295.46	294.66	292.24	292.68	294.86	295.52	299.11	294.9	294.96	287.35	297.84	295.61	297.07	294.85	293.25	295.37	291.91	289.95	296.77	292.34	295.6	294.74	293.21	293.48	294.1	292.98	290.8	292.94	291.51	295.75
326.17	322.71	326.81	326.94	326.28	324.14	325.25	323.38	329.09	330.37	329.9	324.06	323.19	324.62	322.67	322.28	328.41	327.69	326.31	326.3	323.45	325.25	327.27	322.85	322.48	327.02	325.43	323.37	323.75	322.1	324.4	325.51	327.16	326.47	324.22	326.17	325.93	325.62	324.49	325.16	326.39	326.74	326.84	325.73	329.47	326.68	325.07	325.89	327.92	327.53
304.08	304.69	305.37	304.7	306.57	304.31	301.5	309.02	303.75	303.92	307.26	305.28	301.99	303.29	303.79	306.82	302.44	305.81	307.95	302.66	298.97	304.47	305.46	306.29	304.2	305.2	306.17	306.12	304.09	303.89	304.82	307.7	306.31	305.06	302.19	301.26	302.36	306.94	308.46	306.8	303.3	304.15	300.72	302.85	300.33	307.44	309.03	302.31	305.65	303.97
320.9	319.54	316.84	318.92	315.73	320.24	317.61	319.34	320.18	315.94	320.06	323.31	320.29	320.31	319.5	318.84	318.37	319.09	318.35	318.61	318.54	317.97	318.43	322.25	314.67	319.2	317.54	317.48	315.4	320.44	317.08	321.32	314.69	318.05	319.66	322.1	319.14	313.59	317.12	319.5	316.72	318.97	319.56	316.77	319.96	318.7	319.7	322.17	315.57	321.59
297.48	298.74	292.08	291.17	294.23	294.93	297.43	296.19	295.27	298.68	295.64	296.04	297.23	299.78	294.55	296.62	295.2	291.51	299.12	296.34	297.02	295.49	296	297.79	294.71	294.36	294.64	296.39	292.98	292.57	297.03	297.25	293.62	295.69	294.45	296.08	293.38	294.03	297.96	296.08	293.77	293.89	297.02	293.44	294.23	293.44	292.28	294.63	293.56	293.98
302.69	304.92	303.08	304.33	302.16	303.95	304.53	299.49	303.76	303.77	303.76	304.16	305.46	302.96	306.33	305.78	307.45	305.09	302.35	305.04	305.2	304.14	306.37	302.44	301.81	306.15	307.92	305.27	304.67	302.74	305.35	307.74	308.5	302.39	304.97	304.19	302.15	304.92	305.75	306.15	304.71	307.58	305.29	301.61	303.68	306.8	302.04	305.15	306.21	307.3
294.94	295.54	294.36	293.48	297.41	296.36	296.64	295.86	297.8	295.05	296.9	294.09	294.01	293.59	291.41	295.69	293.65	293.56	296.72	292.37	294.7	295.41	293.28	296.17	295.02	297.28	294.56	294.8	296.85	294.8	296.6	296.21	296.44	295.2	297.88	297.76	295.38	297.07	296.11	298.25	292.78	296.54	293.32	294.66	297.47	295.54	293.37	297.97	297.1	296.51
306.38	301.37	302.64	300.76	307.07	303.33	305.28	303.68	306.82	303.25	303.88	305.52	309.17	303.15	305.12	306	307.29	308.67	302.87	306.95	307.87	305.38	309.15	304.84	306.94	303.88	303.24	302.66	302.54	300.05	306.96	307.84	301.92	308.46	304.75	305.75	306.96	300.79	310.38	304.36	304.2	303.82	306.87	306.22	304.17	305.01	303.55	305.86	304.23	306.6
319.34	320.86	318.61	317.83	318.8	316.86	320	315.93	318.97	320.3	317.85	317.32	315.65	321.92	318.15	316.66	319.47	321.1	319.47	318.21	319.83	319.3	318.9	318.07	319.98	317.68	319.02	321.11	315.74	316.77	319.78	319.8	317.47	321.14	319.49	317.52	320.78	321.33	315.27	317.03	317.69	317.8	321.86	320.18	318.96	318.72	318.05	318.58	318.24	321
318.92	318.65	319.91	316.91	319.82	314.35	319.16	317.89	319.53	316.93	319.49	317.99	317.94	316.81	321.18	318.25	323.01	315.97	314.52	314.43	318.5	319.06	317.64	319.4	317.31	316.82	315.1	317.47	319.7	316.83	318.81	317.98	314.95	317.4	318.08	317.89	317.3	317.98	319.72	322.65	318.97	319.71	319.56	319.04	321.62	318.12	320.01	322.53	318.95	318.16
310.38	309.49	311.23	312.13	310.82	311.29	311.38	310.08	307.99	310.63	311.35	313.65	312.02	310.72	308.99	315.2	312.05	311.75	312.56	310.57	311.94	310.39	314.15	309.78	312.32	314.63	312.31	310.34	313.64	313.99	309.04	315.57	315.3	313.46	307.04	311.31	310.08	309.68	310.96	310.61	312.04	308.17	309.93	311.21	314.51	312.24	313.8	312.08	309.77	312.13
325.69	323.92	322.05	324.27	322.5	328.17	326.02	321.9	327.47	323.96	325.18	323.45	324.94	328.24	325.33	322.87	326.73	323.17	324.63	325.17	323.85	326.82	326.89	326.01	327.01	323.55	323.72	324.7	326.42	324.91	321.87	322.71	323.37	325.91	322.52	322.11	324.07	326.42	323.35	327.94	324.8	324.6	324.11	326.15	323.56	326.94	325.73	322.15	323.41	323.36
304.95	305.8	300.03	301.91	304.63	298.49	303.36	302.75	303.04	302.99	304.43	305.52	305.39	301.31	300.38	302.8	303.13	305.03	303.59	300.13	304.07	299.53	305.75	303.07	304.97	305.33	304.11	303.81	301.63	303.94	302.59	302.74	303.05	300.89	305.67	303.16	303.25	302.82	301.69	301.92	303.17	305.1	302.76	303.52	302.88	302.27	301.2	303.77	305.22	304.41
314.71	312.06	316.65	313.78	313.84	313.3	317.04	314.11	309.63	311.5	310.51	312	309.62	313.95	311.71	311.14	314.4	313.55	309.58	312.64	310.85	313.61	314.13	313.41	310.11	309.74	311.16	314.13	315.38	314.63	317.03	316.06	312.2	311.78	314.83	312.01	314.53	313.32	315.34	315.08	314.89	313.29	310.52	315.65	313.88	312.69	312.09	316.15	313.78	315.86
314.35	316.39	313.82	316.54	316.04	315.3	313.8	316	316.32	316.91	321.03	314.22	315.5	315.83	316.22	313.37	313.61	318.46	313.57	313.97	313.94	319.81	313.66	312.58	311.94	313.55	314.24	319.7	318.99	314.88	314.88	316.61	316.51	317.3	315.3	318.43	315.51	312.32	314.71	315.81	315.65	316.69	315.38	310.73	315.08	315.59	315.77	316.68	317.67	314.52
303.75	303.07	302.98	305.92	304.42	303.66	304.34	300.86	302.1	302.35	302.34	304.76	301.32	304.26	303.82	299.15	305.92	304.2	302.38	301.77	304.59	303.15	300.56	304.85	300.29	305.05	304.64	303.34	303.61	305.42	304.83	308.14	304.77	302.72	301.66	303.85	302.04	306.47	302.8	301.4	305.13	304.17	301.4	303.83	304.42	302.71	303.39	303.54	303.69	299.31
308.46	305.95	306.25	306.88	307.75	305.76	304.93	307.2	306.46	306.54	305.99	309.81	307.19	309.66	307.65	307.31	309.17	303.77	302.01	305.87	301.69	306.07	306.42	307.54	308.47	304.64	304.74	307.25	304.38	308.08	310.79	308.34	306.83	305.45	306.37	308.76	305.27	308.17	307.09	303.42	303.38	310.36	305.48	309.53	304.58	307.4	308.61	302.89	308.13	304.59
315.7	315.92	314.65	314.82	315.88	313.49	313.81	311.95	314.27	312.93	317.48	315.07	313.07	315.76	313.12	318.46	317.64	313.64	317.3	314.13	315.19	315.92	313.38	312.28	315.38	319.45	315.27	314.71	315.02	311.86	318.48	316.47	313.77	318.33	314.45	312.83	314.2	316.13	312.05	314.86	314.68	309.45	313.7	315.05	316.75	310.84	315.34	314.49	318.45	314.78
324.87	327.39	323.2	329.25	324.93	326.32	322.4	323.62	322.47	325.82	325.74	325.21	325.72	326.24	322.64	324.45	323.18	325.07	326.24	325.88	328.95	325.77	324.56	321.96	323.57	327.31	329.15	322.67	321.75	327.95	324.17	324.63	325.35	321.26	326.78	326.5	322.65	326.32	324.24	323.33	322.82	322.42	326.39	324.51	322.26	325.59	323.49	327.44	327.6	324.88
318.86	318.21	319.23	314.64	311.82	316.98	315.07	315.9	314.66	319.11	318.91	317.6	313.23	315.32	314.94	314.45	315.7	317.13	315.05	319.55	315.82	316.23	316.04	316.74	324.72	317.66	316.87	315.07	318.39	315.31	320.68	319.76	316.57	314.62	314.48	312.52	316.6	314.85	312.95	318.99	317.07	317.54	318.67	315.75	318.67	320.1	313.93	314.2	319.83	317.1
309.9	313.5	311.42	315.53	316.77	314.19	313.48	312.17	312.32	315.8	316.02	314.77	312.12	310.71	311.08	316.17	315.28	313.59	313.61	312.75	312.27	312.18	313.59	314.03	317.5	315.16	316.97	312.79	315.86	318.08	317.12	318.41	311.72	312.63	316.58	313.41	314.96	315.07	311.65	314.97	316.59	313.71	317.12	309.83	315.09	313.95	311.2	313.43	316.72	311.29
306.48	311.18	309.13	311.96	308.42	303.1	306.5	309.62	310.23	308.49	305.63	306.95	309.47	308.9	310.27	309.43	307.25	307.68	310.75	310.81	310.28	309.6	310.84	309.47	308.5	310.59	311.92	309.36	309.05	309.11	308.87	307.29	308.72	308.15	308.9	309.98	311.75	305.84	308.84	305.9	307.19	309.69	310.76	309.37	307.26	309.26	309.52	309.28	309.05	308.34
317.17	317.3	315.12	316.87	318.16	314.72	318.68	318.83	319.25	317.77	317.46	315.71	319.98	316.77	319.02	316.11	321.64	320.56	315.98	316.09	316.98	318.11	316.53	317.74	317.9	313.11	316.49	317.8	320.52	317.3	313.89	311.28	316.33	316.08	314.99	317.08	319.95	318.02	319.51	316.65	317.83	318.58	317.51	313.23	318.55	317.58	318.03	316.26	317.81	320.47
303.26	298.87	300.07	301.68	302.61	301.77	300.57	302.77	308.66	306.32	301.18	300.63	302.94	300.66	301.43	300.8	299.17	301.46	302.59	302.36	304.14	301.34	302.85	302.83	299.22	301.03	303.13	303.45	302.04	305.17	302.51	302.39	303.86	305.98	300.91	300.95	304.26	304.09	300.95	302.72	302.58	304.55	299.99	301	304.85	304.68	304.34	302.28	303.39	303.73
304.69	307.68	305.02	305.14	307.54	303.73	302.82	305.16	303.37	304.9	304.74	305.66	304.77	302.92	303.88	304.39	304.9	304.05	307.26	303.36	305.87	305.35	300.96	305.39	301.35	304.04	305.67	306.9	306.84	304.17	305.73	304.29	305.58	303.85	304.43	306.95	304.69	304.02	304.65	304.4	304.83	304.5	307.15	304.24	306.27	306.31	301.81	307.71	303.15	306.1
309.69	305.32	311.3	309.44	309.63	311.22	308.35	308.4	305.84	309.2	310.33	311.45	310.48	308.29	309.6	311.43	313.32	307.62	309.15	304.8	307.36	308.44	309.95	309.99	308.47	307	307.57	307.23	307.72	309.33	310.04	308.82	306.76	306.19	312.07	310.21	309.26	308.76	307.62	309.35	309.79	309.61	308.96	307.28	306.25	304.43	310.57	311.21	308.65	304.34
304.97	304.88	306.44	303.48	301.61	306.02	302.7	304.5	301.45	304.24	308.31	301.73	302.96	303.03	304.48	301.22	303.41	301.54	302.21	303.68	306.08	303.51	302.85	304.15	300.88	303.18	305.54	305.29	304.55	305.23	301.72	302.03	302.46	304.25	305.06	300.63	300.68	303.16	304.39	301.59	303.89	303.11	300.59	305.41	304.53	305.73	302.38	303.86	305.31	302.83
324.21	327.31	322.64	326.03	324.71	324.61	325.04	327.77	321.96	329.38	327.15	324.11	325.24	328.03	326.05	324.01	325.11	325.47	328.01	323.06	326.72	324.97	327.36	326.4	323.51	324.56	325.67	323.67	327.55	325.16	327.17	327.62	327.03	326.89	327.78	327.39	320.32	324.43	326.53	327.05	325.41	329.42	325	326.01	330.54	325.69	324.49	325.13	325.89	325.79
310.27	313.89	313.16	307.26	310.18	309.34	310.7	313.63	310.53	310.45	313.79	312.1	309.88	312.27	312.65	307.52	310.62	312.09	314	308.49	309.88	310.52	311.12	313.21	312.36	311.62	308.8	312.75	311.5	312.91	310.59	315.25	309.27	306.89	312.87	308.97	310.45	311.81	310.76	311.39	311.8	308.71	311.46	312.14	311.43	310.91	311.96	310.76	310.8	309.53
306.39	307	307.43	303.74	304.37	306.01	304.85	308.06	306.19	307.51	305.01	308.22	307.87	306.37	306.44	303.61	304.01	309.6	304.26	306.44	304.53	303.47	307.4	306.2	306.35	305.76	308.99	305.34	307.55	307.13	308.44	307.93	306.1	307.72	304.27	306.35	306.27	306.12	307.81	307.85	309.43	307.29	306.88	307.02	309.25	309.77	309.7	306.58	308.69	306.19
312.49	313.87	311.31	311.94	315.76	314.03	316.26	311.67	315.24	308.53	311.17	311.65	313.09	309.48	310.51	314.45	309.74	313.23	309.61	310.03	315.07	312.03	312.42	312.58	313.64	310.26	315.76	313.09	313.11	313.53	314.49	311.87	315.36	311.68	313.62	312.23	311.4	312.72	311.99	309.21	314.59	316.16	309.29	310.27	311.54	310.69	314.53	312.46	310.57	310.59
305.46	301.87	306.39	304	302.35	306.56	301.71	302.33	303.03	302.32	303.7	308	306.11	306.78	303.35	306.77	304.32	302.95	302.2	303.22	306.27	302.87	305.35	303.19	304.12	303.66	304.94	304.47	305.22	302.03	304.24	305.23	303.91	304	303.5	303.78	302.11	303.44	306.6	306.26	301.97	303.36	304.13	306.27	304.65	304.14	305.12	306.03	305.22	306.65
310.86	311.2	311.69	311.91	312.24	315.84	312.32	313.21	311.59	309.78	314.57	308.8	312.52	312.76	310.09	312.45	308.54	313.64	310.66	311.85	313.59	310.43	315.08	313.54	312.06	311.97	312.87	310.97	312.81	312.04	314.98	315.52	313.51	316.17	310.97	314.95	313.65	313.41	311.46	314.83	312.86	312.59	311.6	312.02	312.5	313.82	311.02	313.97	310.86	312.97
300.81	299.78	296.9	302.62	301.04	304.1	299.52	299.27	298.53	304.78	303.32	301.47	302.79	298.19	303.03	300.76	302.66	302.18	303.24	302.13	300.18	302.3	301.98	301.8	299.63	302.32	301.41	301.52	297.14	302.2	299.91	301.42	301.57	300.86	301.09	301.64	300.16	304.63	302.38	295.83	302.39	296.96	298.29	302.83	299.93	302.27	299.6	301.95	299.85	302.48
310.84	300.93	304.97	303.7	304.32	306.49	303.25	305.15	305.47	304.78	303.71	301.24	302.35	304.15	301.38	306.12	302.69	305.47	302.41	301.45	306.65	303.48	300.24	305.37	304.61	302.97	304.77	302.32	301.72	303.89	301.51	304.07	300.76	303.48	302.47	301.69	303.03	304.76	303.62	306.13	303.91	303.02	304.7	304.11	305.52	307.57	301.41	306.83	302.41	302.59
302.24	300.98	306.48	302.41	301.09	301.39	305.01	302.23	304.52	303.1	307.48	304.63	302.53	301.55	301.62	308.06	307.1	306.4	305.82	304.78	308.24	308.02	303.88	302.53	303.58	304.63	303.89	302.87	302.89	301.3	300.42	302.84	304.7	303.46	305.27	300.91	303.83	303.48	303.04	305	301.28	305.28	305.01	303.2	301.69	305.55	304.54	302.66	301.14	305.07
316.13	317.79	313.49	316.35	307.21	314.81	315.13	311.17	315.49	314.48	318.3	314.45	316.71	313.35	315.96	312	314.4	317.24	316.39	313.48	315.11	315.64	316.63	314.51	314.96	314.77	315.89	317.98	318.72	315.16	315.52	319.5	314.08	313.28	313.21	312.54	317.55	315.52	312.12	312.13	314.29	313.15	316.74	315.15	314.44	314.47	314.83	315.11	313.93	314.43
302.55	303	301.87	299.91	299.87	303.01	300.58	302.29	301.75	302.27	301.66	302.93	301.89	302.74	303.53	304.2	302	303.32	300.74	304.13	301.21	304.44	306.22	302.2	302.08	299.75	305.33	296.78	302.54	301.45	304.69	304.68	301.81	301.59	300.43	300.81	301.45	306.44	302.15	300.61	303.82	301.01	298.65	297.47	298.96	300.47	300.02	305.51	296.84	300.13
305.4	306.36	306.16	304.91	306.25	303.88	306.04	304.86	305.31	305.14	303.32	307.34	306.31	303.5	302.91	306.6	305.86	304.28	306.09	304.55	301.98	305.69	306.2	305.17	302.55	305.55	301.71	305.83	303.76	303.73	304.68	303.57	303.44	302.17	307.01	304.62	308.04	305.44	302.38	304.09	306.06	302.66	306.84	300.99	304.81	306.38	300.34	304.25	301.99	305.61
305.6	305.24	301.93	302.78	303.65	306.44	305.24	305.5	305.77	305.27	302.89	305.78	303.5	304.77	306.37	307.34	308.29	308.27	305.21	306.15	303.74	308.5	303.19	304.69	302.3	308.63	304.45	306.46	304.86	306.2	305.76	305.52	302.35	307.3	307.32	305.33	301.73	302.25	306.29	306.51	305.39	304.46	305.13	303.76	304.96	305.66	299.24	304.48	307.02	305.08
317.33	315.52	313.86	315.94	315.31	316.58	318.15	317.41	312.02	318.44	315.81	316.54	313.68	319.21	316.86	314.82	317.29	315.76	317.26	319.1	314.42	316.27	315	317.97	317.33	316.84	314.1	315.32	315.3	315.85	317.43	315.29	315.21	314.63	319.66	314.29	316.68	317.85	314.8	318.56	316.81	314.06	319.14	318.68	318.11	317.67	317.82	320.78	317.54	313.25
305.61	305.14	306.63	305.97	305.13	302.41	305.53	305.79	304.05	307.42	306.68	306.69	305.86	302.82	299.76	307.09	303.27	305.27	301.97	307.85	306.09	305.51	307.45	306.33	304.17	305.51	305.21	301.9	301.37	301.84	301.97	306.54	303.55	304.54	302.14	302.29	304.08	307.43	303.45	305.19	306.41	302.69	306.69	304	306.37	303.59	303.82	301.32	303.8	301.22
290.65	290.08	295.32	297.05	296.08	293.11	295.98	291.38	290.63	293.47	294.47	293.96	294.07	293.3	295.18	291.64	294.12	296.07	293.21	295.39	293.68	292.14	294.95	293.65	293.84	290.26	290.86	292.21	295.7	295.4	290.63	293.69	292.4	291.08	294.15	294.36	295.7	291.61	296.15	292.58	293.54	289.48	291.16	295.59	295.8	297.66	294.38	296.06	293.24	297.71
317.93	317.29	319.1	316.74	316.33	317.05	316.68	315.89	318.9	312.15	312.68	317.1	315.68	316.5	315.06	315.44	315.57	316.48	313.13	316.64	316.05	315.72	313.78	314.14	319.06	321.67	315.63	318.87	312.51	316.8	316.71	316.25	315.05	314.63	315.47	315.58	318.67	319.16	317.49	320.45	318.52	319.18	313.68	314.53	313.76	316.81	316.79	319.8	317.92	315.65
316.78	316.88	321.08	316.82	316.47	319.81	319.9	318.43	317.42	320.37	318.08	319.32	316.8	317.35	319.71	316.62	318.55	316.34	320.04	316.47	320.01	319.84	320.21	318.15	318.17	320.59	316.88	316.55	318.15	319.52	318.35	318.08	317.54	318.42	320.58	319.76	319.55	318.6	321.17	315.14	320.58	317.23	316.83	317.74	317.71	317.96	317.12	315.26	316	315.38
302.45	305.03	305.97	302.08	303.2	302.66	308.02	305.21	303.82	302.7	303.12	305.37	302.52	306.5	299.09	303.63	302.76	309.27	300.57	307.79	305.16	305.58	304.54	306.57	302.37	303.11	304.64	300.29	305.42	307.95	304.52	305.53	302.33	302.46	302.61	305.07	305.57	305.57	304.7	301.73	303.12	305.98	304.98	308.37	298.93	303.28	300.54	306.24	303.77	303.68
311.3	312.41	315.21	315.81	318.75	307.46	312.58	313.27	312.66	313.27	315.77	315.53	311.78	313.32	310.92	316.05	312.35	311.47	314.43	316.57	314.64	311.06	312.77	314.02	309.74	312.49	313.17	312.98	313.04	314.49	314.43	313.68	314.8	313.47	313.25	313.01	316.5	314.32	316.75	317.89	312.94	316.22	312.99	316.41	315.75	313.17	313.87	310.71	312.35	314.26
319.07	314.83	313.97	312.47	315.93	314.49	307.99	315.24	314.23	317.36	315.52	317.47	311.81	314.71	314.77	316.79	313.29	316.6	313.05	315.61	315.77	312.14	316.49	316.58	315.93	320.59	313.31	315.41	313.8	315.12	316.49	311.54	312.86	311.98	313.12	311.8	315.39	314.07	314.43	314.9	313.27	314.48	315.81	316.11	312.8	316.16	315.74	313.08	316.86	315.35
329.24	326.89	327.99	325.97	328.93	329.19	329.61	327.18	330.6	329.66	329.46	335.12	327.95	329.3	326.61	327.8	329.42	326.15	329.41	327.78	326.94	329.47	327.65	325.66	328.17	324.36	329.75	330.03	327.78	328.98	325.63	332.87	328.83	328.51	332.27	327.07	328.16	326.76	328.64	329.85	328.08	330.07	327.06	327.18	329.02	329.14	331.68	330	326.78	325.93
313.71	314.76	315.77	311.83	313.99	313.71	312.36	317.09	315.61	315.52	313.17	316.86	314.83	311.92	316.98	316.09	317.68	312.87	317.67	316.52	319.05	315.7	317.89	315.68	315.01	313.99	315.04	317.02	318.11	312.92	309.74	311.43	314.26	315.73	313.94	312.85	311.92	312.34	312.46	317.36	314.44	314.26	316.47	317.72	316.06	314.66	315.74	316.12	315.14	313.72
314.64	315.36	313.76	308.84	315.65	313.36	313.92	316	314.46	314.48	312.31	312.73	316.75	310.72	316.52	314.78	315.67	315.78	312.65	316.74	311.89	318.26	313.72	317.27	310.27	312.59	315.77	312.43	316.17	312.98	312.31	315.86	314.44	311.93	313.58	314.07	318.83	317.34	312.79	313.36	314.9	314.31	314.87	315.32	312.91	312.85	311.6	318.1	313.92	311.75
312.54	310.3	309.11	310.46	308.74	310.63	309.59	309.87	311.45	309.65	310.37	307.68	306.68	312.11	308.24	312.67	309.54	309.66	308.21	306.43	309.41	311.22	310.07	310.82	307.74	306.54	311.52	306.28	311.41	313.35	311.45	308.56	309.47	312.62	308.88	307.48	314.3	308.1	310.51	309.83	309.28	310.83	311.48	308.56	311.97	309.88	307.08	314.42	310.21	312.35
315.84	317.11	319.67	316.53	315.35	318.65	317.59	318.98	319.35	319.18	317.47	316.59	317.37	316.64	318.04	316.85	318.55	322.39	317.29	312.46	321.33	313.49	317.68	317.03	320.1	318.91	316.25	314.86	316.97	316.59	316.69	316.2	319.64	317.2	317.41	319.93	316.43	320.62	320.8	317.76	321.23	318.73	319.24	316.63	318.32	319.77	318.42	317.19	314.46	317.95
313.6	314.12	316.19	315.37	314.83	317.31	312.92	316.42	314.42	315.72	315.91	310.86	315.63	311.01	314.81	313.52	312.84	314.23	312.19	312.81	311.32	315.33	315.35	314.06	314.16	315.01	314.76	314.1	316.72	312.91	316.36	308.91	314.1	317.92	314.65	313.76	313.44	310.57	312.74	312.47	313.47	314.57	318.64	313.16	312.36	315.52	312.61	316.75	313.93	315.96
308.02	304.94	305.77	306.45	307.36	307.25	302.42	308.93	307.86	305.61	301.37	303.32	305.38	307.5	301.59	303.65	306.84	304.71	306.4	305.38	303.84	303.85	302.26	306.07	307.33	304.9	306.67	306.48	304.15	305.62	304.71	305.85	303.3	306.13	304.94	306.37	305.93	303.36	305.48	307.87	305.11	304.09	306.16	304.15	307.08	305.1	306.35	306.55	309.23	303.23
316.48	317.19	317.04	321.59	315.13	319.25	317.16	314.22	313.68	316.93	317.9	318.23	318.96	316.54	318.53	321.01	317.68	317.52	316.87	316.54	316.23	313.7	315.37	317.85	321.35	320.38	313.38	314.97	316.8	318.01	317.06	312.68	318.67	315.87	316.21	316.12	318.76	319.08	317.5	316.31	318.06	315.4	317.3	314.39	318.16	319.95	318.53	317.62	320.66	315.47
311.96	315.68	313	311.17	315.8	310.05	315.33	313.39	312.27	311.45	315.06	313.9	314.4	312.84	312.87	314.64	312.91	309.35	316.25	313.11	313.37	317.02	313.73	310.28	313.97	311.88	312.74	312.55	311.6	310.28	309.93	313.56	316.38	314.08	316.17	313.73	314.69	312.41	309.56	313.89	313.79	315.15	312.01	310.27	314.1	313.57	314.9	313.21	311.02	309.14
298.9	299.03	300.98	300.39	300.02	300.31	300.38	296.88	301.67	301.69	302.49	301.93	301.92	298.55	301.07	300.74	300.43	303.87	302.75	296.92	298.21	299.79	300.98	297.37	298.74	300.34	302.4	298.5	305.8	304.12	297.15	302.26	298.95	302.16	305.51	298.32	299.11	302.41	299.61	300.4	303.32	302.94	302.48	300.36	301.56	298.89	299.49	299.46	303.24	298.62
303.57	305.49	304.52	301.27	304.8	307.22	303.19	305.72	304.54	306.45	307.65	306.72	305.68	306.97	304.03	305.35	303.12	304.51	308.65	304.64	305.77	305.87	307.64	308.2	306.38	309.07	308.59	304.83	307	307.52	304.6	305.96	307.09	307.97	306.05	306.19	306.08	304.71	310.1	309.32	306.7	307.25	311.24	305.9	302.44	305.07	307.15	306.75	306.09	304.86
315.6	312.76	311.92	314.84	312.8	316.53	313.44	313	312.09	311.56	312.84	316.76	312.35	316	312.24	314.14	313.49	313.14	309.82	310.89	314.83	311.39	316.65	312.69	313.46	311.39	314.78	314.67	312.59	313.17	314.75	310.67	312.66	312.41	312.33	312.56	315.22	311.9	314.09	312.73	313.32	311.79	312.35	314.39	313.78	312.66	312.28	310.29	312.42	315.47
306.78	304.07	304.76	309.49	303.95	303.38	305.12	304.34	304.61	306.42	306.34	301.39	302.13	303.81	305.65	307.01	299.58	304.69	302.57	304.61	303.54	298.32	304.6	304.47	302.52	299.83	303.31	302.22	305.23	303.14	302.95	304.94	307.27	309.54	305.96	299.72	304.29	307.68	306.24	306.18	304.55	299.14	306.11	302.83	304.95	299.1	303	305.89	306.52	306.56
310.6	314.84	313.05	314.93	313.05	315.48	309.93	314.07	310.77	320.78	311.86	316.8	310.24	313.23	314.28	317.27	312.53	314.76	318.34	312.04	309.16	315.74	313.49	314.95	312.35	311.49	309.57	314.89	311.8	314.13	312.64	315.01	313.94	312.57	312.99	314.1	311.88	312.77	314.73	314.18	311.64	312.49	312.2	317.34	312.07	314.22	312.97	313.05	317.22	314.91
310.57	312.67	310.49	309.32	310.27	310.98	309.7	309.64	312.95	313.94	308.87	312.95	313.82	310.76	315.85	310.37	308.68	308.19	314.22	312.53	311.89	308.73	313.51	310.61	311.24	310.12	309.11	312.91	307.53	314.81	307.77	315.11	309.47	309.57	310.91	308.49	310.81	312.07	308.42	311.54	311.19	310.45	311.03	308.81	313.86	311.27	309.98	313.52	310.97	312.47
302.18	303.3	305.51	302.59	305.96	304.82	304.45	303.22	304.3	305.04	300.93	301.84	306.63	304.54	309.69	301.22	302.47	303.65	306.96	306.64	305.11	304.02	302.23	303.48	307.47	304.64	302.6	306.04	306.82	301.92	306.82	304.08	308.31	301.5	303.69	305.85	303.67	306.99	305.09	306.18	302.13	306	305.92	303.23	303.78	304	302.04	301.74	304.9	302.96
306.08	306.64	306.63	308.3	302.71	307.79	303.94	305.84	305.32	308.46	307.3	303.41	305.12	308.35	308.6	303.49	308.71	303.95	309.1	307.01	309.42	307.28	304.21	306.88	304.88	306.32	307.58	305.92	305.22	307.08	307.75	308.51	307.6	306.65	305.54	309.03	307.1	308.67	306.75	308.03	309.82	305.39	310.71	305.11	303.35	307.99	308.3	308.84	307.65	308.64
313.17	309.69	316.35	313.91	312.56	317.23	311.63	315.65	311.05	312.54	313.34	314.5	315.5	314.89	317.43	312.57	314.4	312.5	308.63	315.27	315.37	314.23	313.05	313.61	312.35	314.04	316.91	313.03	313.67	312.52	314.74	311.24	315.29	312.79	312.41	318.57	314.31	309.36	312.95	310.95	313.77	312.95	314.22	314.24	316.73	314.53	309.79	308.25	315.76	315.18
310.25	307.16	305.63	308.68	311.21	307.67	304.61	309	311.21	309.72	307.58	308.58	308.5	306.8	307.67	308.28	310.03	306.85	311.32	305.96	311.46	307.36	307.99	305.2	307.8	309.03	307.1	310.82	307.07	307.73	308.05	310.6	308.81	307.19	305.83	304.97	309.82	306.12	313.94	304.02	308.96	307.04	307.36	309.79	309.66	309.08	307.53	307.34	309.2	311.33
310.27	306.56	310.62	309.56	309.84	307.93	314.71	311.23	313.92	306.56	307.27	312.48	310.55	314.94	310.85	313.47	310.25	311.05	310.16	311.05	306.9	310.72	310.18	309.55	310.44	307.23	310.43	309	308.79	307.25	313.96	309.52	307.42	312.12	310	314.47	311.15	311	310.28	311.01	311.02	308.94	311.62	311.48	308.4	310.94	311.52	309.42	310.14	312.46
316.29	318.13	316.02	318.71	317.78	321.93	320.36	319.32	319.94	317.73	318.62	316.41	317.37	320.61	318.94	317.67	319.62	318.3	321.47	317.08	318.07	317.02	320.58	321.54	316.98	319.61	320.9	315	320.38	321.98	316.36	319.86	322.01	318.34	318.4	315.87	319.98	319.52	322.46	316.94	318.92	321.44	317.86	319.81	318.08	323.29	319.94	318.6	315.12	320.45
309.07	301.9	306.21	304.02	303.38	300.07	303.64	304.76	302.98	304.66	304.57	303.4	301.12	301.98	298.2	306.26	302.6	302.48	301.45	302.25	301.47	302.36	305.4	304.71	305.35	304.12	304.9	303.26	304.55	302.25	303.39	305.45	301.37	303.35	304.8	303.24	300.68	306.48	297.26	302.75	302.6	299.42	302.75	303.79	307.58	301.76	304.33	304.75	307.93	305.61
310.1	310.31	310.12	308.69	306.5	306.09	312.87	307.93	307.46	308.56	306.9	310.02	307.08	309.34	309.23	310.04	305.81	307.14	309.58	309.19	308.18	310.57	306.8	307.93	311.11	307.04	306.17	307.41	307.75	309.53	308.12	306.93	309.08	307.75	307.97	308.02	309.52	306.66	309.94	311.93	306.5	307.18	311.63	304.68	306.29	309.06	307.9	306.92	309.3	304.64
296.67	295.48	298.31	290.56	293.63	295.21	294.26	296.59	297	293.58	290.21	295.92	295.37	295.66	298.03	294.97	291.42	291.28	296.35	297.43	299.36	294.89	294.61	297.85	297.13	296.65	294.18	294.65	292.83	297.72	292.98	295.83	290.85	294.06	292.22	294.92	292.45	293.22	297.67	295.07	293.64	295.12	293.89	296.04	297.88	295.24	290.88	294.21	296.44	295.85
298.13	296.78	301.39	296.61	293.89	297.58	295.41	294.02	297.23	300.27	295.53	297.97	296.65	296.37	294.14	297.24	297.73	297.24	298.09	295.29	298.99	297.61	299.79	298.19	297.1	296.82	295.38	295.24	296.87	297.62	298.65	297.16	297.85	298.03	296.76	295.47	297.37	299.21	293.68	298.29	302.63	295.22	295.3	297.13	298.19	295	299.06	296.85	296.29	295.63
305.15	305.08	302.91	306.59	301.06	307.34	301.71	305.25	308.26	304.42	302.65	305.38	305.04	303.76	298.65	306.81	308.45	302.24	300.98	305.04	307.57	302.75	304.05	304.86	302.91	304.84	305.26	303.76	302.39	305.12	305.6	306.5	301.19	303.93	302.91	306.43	302.02	305.83	308.54	304.93	302.12	304.01	304.37	305.01	305.8	304.37	304.5	307.93	305.61	302.51
316.7	315.52	316.97	316.42	313.82	314.39	312.75	315.52	315.88	317.2	312.98	312.33	313.8	313.17	315.26	314.59	317.85	314.15	312.88	311.76	315.32	313.5	311.5	312.81	317.45	314.16	315.35	312.29	316.12	314.1	313.58	317.57	315.88	316.16	314.92	313.18	318.72	313.41	316.47	311.56	315.77	315.98	313.21	317.16	314.43	312.4	313.98	313.38	315.8	313.05
313.1	313.31	318.05	313.6	315.13	313.38	314.12	315.14	313.19	312.68	312.54	317.64	316.98	314.25	314.58	313.78	312.41	314.88	317.95	318.85	315.2	316.93	318.83	317.76	315.16	311.73	313.29	313.2	312.57	315.07	313.15	316.5	314.9	314.48	316.09	314.77	314.22	319.45	313.01	311.71	314.4	315.8	314.23	313.59	316.79	315.07	316.91	312.41	313.78	313.57
313.63	320.59	319.42	317.82	317.68	317.13	318.6	320.1	320.17	313.93	316.95	320.43	315.51	316.59	318.44	319.26	311.92	315.16	318.13	319.8	317.76	314.52	315.75	318.98	313.42	317.12	313.53	318.19	318.69	313.32	312.19	316.38	314.32	318.15	314.62	318.38	317.16	318.58	318.2	316.99	320	318.93	318.07	321.34	317.93	317.96	319.87	318.27	316.66	316.27
302.89	301.84	304.16	301.21	299.98	299.06	300.84	302.19	296.66	303.26	303.71	299.01	301.84	302.14	304.07	306.05	304.51	304.81	300.94	304.99	299.62	303.47	301.82	301.01	302.15	302.56	305.25	302.63	305.97	302.56	303.06	300.86	300.88	307.01	299.41	305.22	304.47	302.22	298.6	302.35	302.19	302.75	300.83	304.22	305.31	305.44	304.79	303.2	305.59	304.35
310.39	314.38	312.38	315.77	310.32	311.27	310.56	316.63	310.65	310.7	316.41	311.59	313.54	309.05	312.37	317.11	313.85	313.19	311.19	313.56	314.51	310.26	316.16	313.84	316.55	315.4	314.43	314.78	313.32	313.76	312.14	313.03	313.06	313.04	311.35	313.61	312.94	310.87	308.73	314.48	314.43	314.69	312.66	312.33	315.68	307.68	313.53	311.77	312.82	309.91
296.28	294.32	294.14	297.64	298.02	299.14	293.56	300.13	293.83	294.87	298.97	296.73	298.54	298.9	295.87	297.35	299.32	293.31	296.12	296.55	297.4	297.74	301.7	295.85	297.25	298.26	296.52	299.16	296.6	303.84	296.16	294.94	295.72	297.85	301.36	297.19	296.78	297.18	296.05	300.49	297.44	296.47	299.1	295.88	298.85	297.38	297.42	296.18	300.68	298.73
303.02	302.96	301.74	302	301.39	300.71	301.28	308.11	302.45	299.85	305.55	305.52	306.07	299.05	299.99	302.55	305.25	302.58	303.96	299.68	303.33	302.37	302.82	297.92	303.4	304.54	303.16	303.11	299.05	299.45	302	305.39	302.56	304.55	303.51	307.04	304.58	299.34	305.82	299.72	300.87	302.3	304.38	298.13	301.15	303.27	301.15	302.23	301.41	303.25
314.27	316.18	312.21	314.43	316.74	314.17	314.99	316.84	310.63	317.33	317.52	315.23	314.85	317.61	316.78	316.05	313.41	317.05	314.82	314.83	314.55	317.39	314.03	317.43	310.96	311.73	316.61	317.8	316.97	312.29	313.9	313.05	314.55	315.16	314.06	316.76	316.16	312.97	314.6	314.23	311.05	313.88	315.83	313.87	312.9	313.17	318.12	317.18	313.51	316.53
303.77	305.93	305.52	303.01	302.2	302.06	304.05	303.09	308.24	300.93	304.09	301.84	302.89	306.8	307.62	306.2	306.33	304.2	305.87	308.02	306.22	306.49	308.43	301.75	305.17	306.61	308.04	301	305.64	304.2	304.22	306.59	304.82	300.79	303.03	303.8	305.78	305.7	304.68	302.57	303.68	304.02	304.9	302.65	304.14	306.61	304.01	308.16	306.34	306.09
302.6	305	300.82	301.54	304.11	300.23	302.61	301.72	303.2	303.94	301.58	303.5	300.52	302.21	299.47	305.78	304.09	303.33	303.26	301.84	301.74	303.71	304.81	302.54	304.15	302.03	303.54	303.38	304.03	302.19	304.07	303.06	301.28	299.59	301.94	301.36	303.05	300	303.62	299.69	303.88	301.77	302.22	304.96	302.38	303.03	302.99	302.98	302.46	299.67
315.75	313.6	316.31	312.18	314.28	311.56	309.58	313.67	314.46	315.41	315.42	317.64	318.84	311.54	312.42	309.16	311.03	314.03	312.57	314.3	314.73	312.88	312.51	314.15	315.36	313.18	311.17	312.64	312.22	311.13	315.64	315.34	314.97	314.9	310.16	314.3	315.44	313.9	314.91	314.61	313.13	310.63	317.1	313.08	318.78	313.96	312.27	313.66	312.98	313.62
306.13	306.38	307.53	303.39	305.38	306.5	305.51	308.22	305.65	306.3	309.67	304.16	305.13	306.71	307.61	305.74	306.66	303.31	307.8	307.48	304.26	307.55	301.67	305.51	304.1	307.5	306.3	307.32	307.49	305.97	304.66	305.19	308.15	312.14	304.04	305.99	304.62	305.65	301.77	309.31	307.59	306.93	305.3	306.86	305.76	302.06	305.47	307.19	304.87	304.54
321.85	317.96	316.26	317.47	316.37	318.49	321.07	316.87	317.3	317.94	318.78	318.76	318.16	315.76	317.82	318.25	317.25	317.89	319.7	315.12	318.24	316.19	316.24	320.5	319.98	319.86	318.78	316.22	316.21	319.23	317.17	316.86	317.28	314.71	315.05	313.61	318.37	316.9	317.09	317.76	314.01	318.23	318.41	315.62	316.1	317.2	318.12	315.78	317.03	314.02
329.87	327.48	331.84	327.82	329.47	331.27	329.36	328.94	328.31	329.96	328.76	325.42	327.25	328.45	330.43	326.43	329.65	327.77	326.4	324.49	327.28	328.41	326.27	328.67	329.78	325.44	328.64	326.49	330.11	329	328.81	330.25	328.47	330.78	328.76	329.85	330.38	328.37	328.72	330.85	332.96	329.53	330.26	331.42	331.27	331.01	331.74	323.43	325.58	326.3
302.45	297.53	305.85	304.93	303.89	300.24	301.48	299.16	302.58	297.97	302.51	298.15	299.62	300.68	303.86	303.12	304.99	300.16	301.64	300.36	304.61	305.27	302.84	301.02	301.45	303.12	302.94	302.89	300.97	305.29	304.52	302.32	303.26	302.23	304.64	299.76	306.05	303.4	302.52	301.35	300.53	302.16	300.74	301.43	301.61	301.26	304.12	301.5	300.51	300.46
315.57	314.94	310.22	313.04	314.4	312.72	317.14	312.57	311.71	314.26	314.86	312.21	313.16	311.88	312.22	316.84	312.8	312.83	313.16	313.42	316.2	311.92	313.5	312.02	315.26	312.09	310.79	311.34	312.98	311.6	315.36	314.93	316.95	311.78	311.66	311.12	314.14	313.59	313.46	313.4	307.97	306.98	311.66	313.95	314.92	315.95	316.29	315.57	315.76	315.74
317.33	316.58	317.66	319.57	317.35	318.43	316.92	319.73	317.14	319.26	320.26	319.96	320.23	315.37	318.85	321.88	320.65	317.71	316.79	321.55	319.3	319.81	318	318.43	318.15	319.15	316.39	315.3	318.35	318.43	318.51	317.84	316.33	318.56	315.76	320.23	318.95	318.43	317.69	316.86	319.99	322.27	319.06	319.53	315.44	318.24	316.82	315	321.68	318.42
303.49	304.26	305.26	303.93	305.93	301.27	303.44	305.13	306.68	302.13	303.98	306.07	303.29	308.07	303.08	304.09	304.75	305.11	307.73	303.72	305.5	302.26	302.77	306.02	304.94	306.93	305.78	305.42	304.86	305.29	307.24	302.83	304.7	304.96	305.87	302.96	304.46	303.74	305.41	302.3	306.68	303.24	305.91	302.91	302.71	306.65	307.15	306.99	302.66	306.67
304.13	306.33	302.13	308.36	305.25	304.07	305.16	305.42	305.66	306.25	305.35	304.88	306.13	306.05	308.81	308.36	310.77	305.72	304.25	308.13	308.18	303.75	308.88	305.66	306.14	305.67	304.11	310.21	309.18	305.8	305.7	306.84	303.55	305.52	306.44	307.78	306.1	305.83	305.39	305.53	306.55	308.58	311.85	308.31	306.04	303.62	307.82	309.47	307.21	306.34
310.69	310.66	307.83	310.16	307.46	310.01	309.72	308.49	309.97	313.76	310.85	310.83	310.6	307.78	309.69	309.57	306.85	304.71	307.09	308.51	307.05	314.38	311.47	310.5	308.96	309.33	312.16	308.28	307.38	307.68	309.82	313.84	305.36	312.02	309.35	310.43	311.59	311.63	311.22	304.14	307.41	311.85	309.27	307	311.46	314.48	310.51	309.49	310.23	312.75
313.95	315.72	313.06	313.08	311.04	314.36	315.87	313.06	319.74	316.61	311.21	316.03	315.04	310.61	316.25	312.87	318.11	317.21	316.28	318.33	316.17	315.79	314.83	314.16	314.23	314.41	316	313.86	312.8	310.47	316.03	313.34	313.01	320.23	314.18	313.9	314.35	319.47	311.08	313.17	315.5	313.6	315.94	310.67	315.04	315.45	317.68	318.51	315.42	315.8
313.8	314	316	318.07	317.28	313.51	316.89	314.5	315.17	319.65	318.7	316.75	317.7	314.44	317.1	317.98	314.06	316.71	318.21	317.3	313.67	313.4	316.81	315.65	314.76	311.51	314.49	314.26	318.03	316.99	316.09	317.77	313.37	313.47	317.53	314.57	317.29	316.15	314.28	315	318.21	311.5	315.89	316.48	313.94	317.32	313.91	316.82	312.53	316.93
293.79	295.22	295.5	295.74	298.66	293.45	291.49	299.32	294.46	294.76	291.01	295.86	295.74	295.67	295.57	292.89	297.18	294.19	297.03	293.25	295.55	298.44	299.38	296.29	294.64	295.43	292.37	294.75	293.73	294.43	296.73	299.11	295.55	293.64	296.74	295.9	293.86	295.32	295.42	295.94	293.23	296.47	293.23	294.95	295.43	295.18	298.09	297.67	295.48	296.46
329.84	327.82	327.39	327.77	329.33	327.42	332.97	328.87	326.96	327.08	324.97	329.28	328.16	331.87	327.34	326.76	326.23	326.44	329.9	328.67	329.96	331.21	330.62	327.03	327.35	328.13	325.85	327.37	329.81	329.11	333.76	327.31	323.35	329.82	330.53	325.86	326.96	328.7	328.21	328.61	329.5	325	326.6	330.18	329.5	329.13	330.05	325.52	328.82	332.17
310.55	311.42	309.73	306.37	307.67	308.39	309.4	312.03	306.79	309.5	312.58	306	308.63	310.9	309.49	309.25	309.01	310.56	305.16	307.18	310.17	311.14	306.84	305.89	308.9	307.59	309.92	307.26	312.81	305.86	307.99	310.34	307.28	310.23	307.57	309.7	309.44	309.26	307.95	308.83	310.39	304.48	308.25	309.38	309.01	309.92	307.21	308.62	306.3	311.58
310.77	308.13	308.64	308.81	310.88	310.29	310.14	309.04	306.2	310.11	308.5	309.05	308.31	310.15	308.04	303.85	307.96	310.7	305.21	311.06	307.7	311.05	307.13	310.29	309.68	307	310.75	309.2	308.42	310.88	310.94	309.08	306.92	308.34	303.27	309.57	308.7	307.49	307.94	308.19	309.52	308.38	307	311.44	307.46	307.29	305.82	308.79	307.91	304.8
305.73	306.85	305.97	303.6	306.79	306.99	306.58	304.57	305.19	308.05	308.73	311.94	301.74	306.13	303.94	308.06	305.25	305.22	304.25	302.63	307.35	306.84	302.53	307.12	304.48	310.68	302.27	300.53	308.26	307.08	305.63	304.06	304.88	308.42	304.22	304.84	307.33	307.38	301.5	306.45	306.6	306.4	305.95	304.64	305.1	305.05	301.19	308.78	306.64	301.96
324.86	321.87	322.35	323.73	327.46	323.12	326.94	320.41	325.31	326.15	324.32	322.74	323.72	325.23	322.93	326.35	325.73	326.72	326.19	323.31	323.57	320.98	326.63	323.32	325.08	326.16	324.62	325.98	326.4	324.67	328.34	323.26	322.32	322.45	326.5	328.06	323.41	324.18	317.77	322.32	322.36	327.41	324.33	327.95	324.58	326.21	325.46	322.59	325.93	328.59
302.71	303.63	304.46	302.24	299.28	305.01	301.19	305.13	303.23	302.33	298.94	304.76	303.89	302.5	307.12	303.08	306.63	297.18	300.27	302.09	299.63	299.69	302.57	298.51	300.58	304.51	301.24	306.62	302.71	300.98	303.83	299.88	300.14	302.78	304.02	301.31	300.04	302.36	305.18	303.26	302.71	297.51	299.75	304.42	304.47	303.96	303.98	306.16	301.28	298.78
320.32	317.47	317.85	319.02	320.33	319.64	319.1	319.23	317.62	319.95	318.01	318.89	318.37	317.38	317.01	317.37	320.07	319.26	316.97	318.54	316.66	320.4	323.19	318.05	319.51	320.69	315.72	320.6	313.83	312.01	315.51	315.78	321	320.64	314.75	312.49	319.98	317.7	317.99	319.76	318.81	317.37	317.39	318.09	318.72	319.88	323.57	320.01	319.82	318.05
312.52	311.09	309.15	314.93	312.98	313.62	315.99	314.01	311.55	314.58	313.89	313.26	315.56	313.61	314.75	313.39	313.63	316.9	314.49	313.38	314.52	310.69	314.23	314.43	311.6	315.89	311.03	311.26	309.75	315.52	311.15	316.06	316.27	315.67	311.23	309.32	314.44	314.95	313.49	316.76	316.21	316.32	310.28	316.29	313.49	310.69	312.4	313.5	311.95	312.55
293.09	294.2	294.72	297.21	290.69	295.38	293.79	293.48	295.34	296.16	293.59	294.03	292.94	293.46	298.15	294.75	294.62	299.15	291.67	294.43	294.52	294.21	291.62	293.47	294.69	290.93	292.44	295.87	296.63	294.73	294.76	296.13	292.68	295.82	295.37	296.68	293.94	290.65	295.3	295.75	296.17	294.9	295.07	294.18	294.67	295.54	295.4	290.64	294.8	297.85
299.38	302.13	299.98	301.19	303.11	303.49	302.08	304.94	300.89	304.84	299.24	301.16	298.64	303.74	304.74	305.67	304.35	303.21	301.76	302.34	302.61	299.17	301.27	301.84	299.52	301.94	302.06	304.65	304.19	302.32	304.47	302.63	304.23	305.3	300.54	308.56	303.59	304.37	302.72	301.8	302.03	302.67	301.7	303.98	303.4	302.72	303.5	300.58	301.61	299.22
303.48	300.99	298.93	296.67	299.72	299.05	297.26	298.37	295.71	301.79	296.83	301.73	300.97	301.69	295.63	303.55	300.94	297.4	299.43	299.16	302.61	301.45	300.48	300.86	299.96	299.6	302.5	298.73	301.25	300.17	301.81	302.54	299.87	296.44	298.59	297.14	301.53	300.73	299.97	302.57	302.63	299.93	299.7	300.14	300.85	298.99	300	300.45	296.09	299.68
311.82	311.33	308.86	309.08	310.29	308.91	308.4	310.66	310.79	310.73	308.6	310.46	309.46	309.75	309.22	310.13	312.8	313.3	310.72	311.1	309.62	314.29	311.63	314.44	310.35	308.9	309.11	311.02	314.04	308.32	311.87	310.05	310.41	307.53	307.94	312.5	307.81	315.25	312.62	310.97	311.71	310.76	309.44	309.38	311.86	310.5	309.65	311.34	308.99	309.59
310.22	311.46	309.47	308.26	311.74	307.88	311.52	309.85	310.34	310.31	308.18	310.15	310.33	311.54	310.5	307.76	310.88	309.05	312.33	307.97	307.83	309.56	307.55	312.46	309.29	309.21	310.29	312.72	310.35	308.61	310.62	309.31	312.15	312.29	307.46	310.77	310.25	306.46	311.48	312.25	310.36	308.67	309.29	310.97	311.11	310.22	311.82	312.28	310.06	308.4
309.01	307.18	303.86	308.72	306.7	308.49	305.55	309.49	304.13	308.53	306.98	307.95	308.49	308.92	307.49	309.48	307.45	310.21	309.6	305.94	307.46	308.65	305.97	311.63	307.78	304.69	305.16	311.76	305.69	304.34	307.01	303.23	311.17	307.22	306.51	307.22	305.27	308.61	305.57	304.49	307.42	308.1	307.39	307.86	307.74	306.87	307.45	304.8	308.62	306.82
325.42	332.41	326.68	329.86	328.38	326.61	326.07	326.09	326.38	330.38	327.85	327.6	329.75	327.31	328.44	329.34	328.1	331.46	328.61	326.71	325.62	328.78	324.81	331.19	325.94	328.77	328.91	330.05	329.25	328.36	324.76	328.52	330.01	326.7	327.61	328.93	324.1	329.11	325.17	330.47	325.48	325.42	326.16	329.94	329.1	327.35	325.97	327.98	324.03	326.52
318.22	323.04	317.17	315.15	320.18	317.57	316.76	321.02	314.39	318.71	317.51	320.06	320.27	318.72	315.94	320.93	318.24	319.64	319.83	315.82	318.34	315.46	320.14	313.41	317.19	315.85	318.05	318.54	318.86	318.52	317.61	316.8	319.45	318.02	316.27	317.19	316.38	315.82	318.49	315.98	313.01	314.6	312.25	317.92	314.96	316.79	319.79	317.94	312.79	320.28
307.44	308.36	309	309.87	306.26	312.73	311.27	313.54	308.03	307.96	305.79	308.1	307.9	307.66	311.5	308.62	308.38	310.53	306.63	307.1	305.9	308.33	309.61	307.75	309	308.94	307.54	306.03	308.94	309.22	310.71	307.83	306.74	306.66	308.43	307.61	306.88	308.9	309.61	309.09	308.96	309.13	305.78	310.8	311.72	310.36	306.56	309.99	307.87	306.61
329.38	329.44	326.45	324.21	325.57	324.08	324.72	328.36	320.05	324.22	327.24	329.63	325.25	332.26	329.81	330.1	328.27	327.98	324.59	331.76	323.6	328.15	327.68	329.91	326.35	327.67	329.72	327.17	326.6	328.4	325.29	332.22	330.67	326.1	328.34	327.34	329.26	328.43	326.06	326.54	323.67	329.99	328.44	328.58	325.41	327.36	326.11	326.19	327.47	328.75
305.37	307.76	305.45	301.73	306.04	306.65	308.81	307.86	308.84	308.4	310.07	306.8	302.74	308.38	307.87	308.25	309.22	302.12	307.84	307.86	306.07	308.52	308.4	308.94	307.68	306.79	308.95	307.65	308.27	302.93	306.31	308.31	307.07	306.43	306.06	302.66	309.08	309	309.13	305.86	306.3	306.12	305.69	302.99	304.53	305.41	308.23	310.42	306.54	306.57
305.21	305.3	307.64	305.13	304.47	310.14	309.26	304.46	305.78	305.91	308.35	307.47	308.32	306.46	302.57	303.62	304.62	306.91	309.27	304.77	308.12	306.63	305.83	307.37	305.9	308.37	312.45	306.44	308.46	302.56	307.43	307.61	306.42	305.49	305.02	306.7	304.02	306.89	305.37	304.8	304.28	303.39	306.58	307.32	303.45	305.5	307.45	304.91	307.69	305.38
313.74	320.48	313.94	311.34	312.96	312.36	316.02	316.04	314.57	312.15	314.58	312.11	320.76	315.84	311.17	312.12	315.82	314.72	315.87	314.48	313.77	314.48	311.94	313.8	314.41	317.18	313.34	313.43	316.76	313.11	316.18	318.24	318.03	313.51	312.29	313.41	315.26	315.95	316	314.46	314.09	317.85	311.55	314.22	315.41	315.38	312.04	311.59	311.97	314.55
328.92	330.34	330.11	328.19	330.95	327.89	326.97	326	328.13	326.66	328.22	327.86	328.53	327	327.29	327.36	328.39	330.94	330.45	325.94	328.64	326.76	327.41	327.41	326.62	327.5	329.84	327.64	327.02	326.46	327.18	328.79	326.4	330.35	330.38	324.92	326.95	325.23	327.21	325.64	328.57	327.68	329.17	324.25	329.7	329.63	331.45	326.38	326.67	326.28
295.14	292.6	294.49	295.73	295.43	294.48	294.94	294.22	296.83	296.22	296.33	295.99	296.79	298.61	292.46	294.9	294.06	297.47	298.03	295.87	292.38	298.59	291.06	292.56	294.36	296.38	295.04	295.98	296.02	295.21	294.68	297.17	294.72	291.1	293.46	298.28	293.65	297.39	295.09	295.96	299.62	294.93	296.92	296.31	296.62	297.18	295.37	290.32	295.31	292.11
314.88	313.21	313.56	314.62	311.66	309.32	310.92	313.44	309.9	315.01	314.11	310.08	313.84	310.68	309.93	311.08	311.35	315.16	312.34	314.43	314.05	312.11	315.34	315.92	311.36	313.23	312.8	316.37	313.97	314.3	313.08	312.92	312.39	308.53	315.53	311.82	313.3	314.92	307.36	314.65	311.57	312.06	313.73	315.55	311.42	314.77	313.08	315.32	309.67	313.05
310.02	311.67	309.79	309.71	311.06	309.32	309.46	311.18	309.24	313.16	309.35	311.6	308.94	311.49	310.93	307.17	309.49	306.89	309.27	307.62	311.36	310.8	307.3	310.98	310.59	311.64	314.07	310.43	309.13	312.22	307.41	312.62	311.97	310.79	314.11	310.57	314.42	310.01	307.11	307.92	310.54	306.23	312.69	308.17	308.27	309.85	311.96	310.87	312.51	309.93
304.1	305.78	308.67	306.84	306.17	307.13	307.92	306.07	310.03	305.36	304.32	307.78	306.87	305.37	303.25	308.61	305.8	306.29	304.41	307.73	303.36	302.07	303.66	307.41	309.29	304.02	308.61	304.34	303.07	305.77	305.88	303.24	302.99	306.42	303.61	305.7	307.46	307.22	303.93	305.16	306.24	303.99	304.73	306.92	305.5	307.85	304.05	305.23	304.37	306.08
305.62	306.31	303.56	304.95	305.91	305.3	304.4	307.92	306.34	307.21	306.33	304.71	304.86	306.01	304.86	302.61	307.11	303.78	302.48	307.88	305.67	306.78	308.89	300.58	303.72	305.31	305.75	305.13	305.29	306.37	304.06	305.06	304.69	306.24	301.73	303.65	305.62	309.56	304.19	303	303.77	301.2	307.47	302.95	301.27	305.13	306.01	307.69	306.91	305.02
317.94	318.55	322.36	313.69	316.92	315.21	316.33	317.13	315.81	315.73	314.58	319.48	313.99	316.51	320.53	312.95	314.43	316.67	315.23	316.48	313.93	319.64	317.17	320.3	318.93	317.06	313.64	317.95	318.38	316.19	316.35	314.03	316.8	315.78	317.4	311.84	316.84	317.48	316.57	319.3	319.13	315.2	319.72	316.88	319.27	313	319.38	313.83	313.59	314.94
317.33	316.16	317.89	318.26	316.36	317.27	317.32	315.29	316.72	318.4	317.48	317.35	316.64	315.78	316.89	319.73	318.91	318.46	318.97	315.83	318.48	317.87	316.96	316.85	315.69	315.17	320.9	318.33	315.36	320.66	320.55	319.1	316.26	316.91	317.79	321.42	318.87	315.84	317.8	316.25	319.15	319.42	317.13	317.17	314.77	316.17	315.83	318.6	313.54	318.52
297	301.62	298.5	299.86	297.87	297.89	303.42	297.85	301.69	300.39	299.44	301.38	300.64	300.41	302.09	300.68	303.53	299.49	298.73	301.33	296.46	301.87	300.66	301.53	304.6	302.72	298.1	297.76	301.57	301.05	301.2	301.36	300.72	300.78	302.53	299.34	299.55	296.79	302.44	300.85	300.89	303.26	298.36	298.85	298.08	297.93	298.44	304.9	299.3	303.77
327.54	329.91	325.8	326.37	331.18	327.76	330.36	330.49	332	325.99	321.49	327.67	328.38	329.25	328.66	327.2	329.12	323.88	327.16	329.22	328.59	322.92	323.97	324.73	324.1	328.4	328.3	330.11	328.61	325.78	325.47	331.27	325.86	327.06	328.85	330.45	325.21	325.13	330.34	323.65	325.53	326.76	327.59	327.63	331.65	325.15	329.65	325.42	324.83	326.05
309.63	307.08	302.15	308.51	307.35	308.57	307.69	307.38	306.83	305.6	303.41	305.04	305.35	304.77	307.38	306.99	307.74	306.29	306.89	305.87	306.23	304.35	304.19	305.65	304.78	307.55	308.7	308.32	307.2	304.47	305.03	308.28	303.02	305.39	303.75	302.9	305.91	308.13	305.61	306.84	302.91	308.96	311.36	311.88	304.33	304.39	304.49	310.04	306.65	307.17
319.06	324.55	318.78	319.5	320.03	317.06	317.43	319.06	316.1	321.27	319.85	323.52	318.76	320.98	321.34	318.79	318.67	318.04	320.43	320.24	319.26	319.31	321.72	316.99	320.88	320	317.55	324.67	320.79	319.96	320.26	318.76	319.85	320.59	318.85	318.41	319.61	321.78	321.29	317.21	321.37	315.19	315.87	322.99	320.6	318.97	315.15	319.13	320.92	316.76
314.88	313.77	314.98	314.91	315.14	315.11	317.3	315.26	313.35	317.39	315.24	318.23	322.87	315.56	315.39	320.6	314.24	315.71	316.57	318.69	314.69	318.34	317.8	314.34	315.6	313.49	317.39	315.57	318.13	318.41	312.54	313.81	316.72	317.3	315.74	313.55	319.11	320.24	317.5	318.58	316.54	314.92	315.26	315.6	313.86	315.83	315.95	320.65	317.16	316.49
294.3	291.75	294.49	293.44	297.88	298.29	295.09	296.58	298.61	298.88	292.84	292.79	292.86	296.65	297.78	292.93	294.08	295.7	294.62	292.74	294.64	291.43	297.5	292.42	296.68	293.93	296.04	291.66	294.43	296.36	295.24	294.37	292.69	293.72	292.49	294.8	296.96	293.12	290.3	297.1	297.83	295.59	294.42	296.16	296.96	295.52	295	297.34	296.09	293.75
306.31	306.51	304.29	301.35	304.33	308.59	306.83	309.55	306.48	309.76	304.32	310.45	307.37	304.55	306.39	305.44	307.02	305.38	305.4	305.76	305.71	302.53	307.9	308.2	310.12	302.59	307.78	308.37	306.46	310.46	305.66	307.35	305.68	305.67	307.59	304.89	306.66	305.57	309.21	307.77	311.54	309.26	308.94	306.23	306.69	307.59	309.23	304.89	305.32	309.4
305.02	307.48	303.21	305.46	302.36	304.46	302.47	306.85	305.72	304.89	303.24	304.52	307.14	304.08	304.41	303.6	305.44	306.73	307.92	305.08	301.31	304.24	306.84	304.41	306.5	304.86	303.24	301.05	304.58	304.65	308.44	303.24	303.91	303.01	302.32	305.18	302.33	307.3	307.37	305.92	304.71	303.95	304.34	301.66	305.63	306.17	302.99	307.75	307.79	304.7
328.19	328.28	326.35	327.6	325.86	326.59	324.54	328.44	326.63	327.23	326.08	329.51	326.42	329.15	328.48	324.36	325.97	326.25	329.02	328.85	328.18	327.06	326.94	327.99	330.87	332.23	328.36	326.34	325.82	330.02	325.03	326.96	325.51	330.6	328.8	324.43	326.69	325.26	325.32	328.52	325.51	329.15	322.68	326.01	325.42	327.19	327.51	331.47	327.61	324.02
311.78	313.14	311.65	313	309.44	312.06	314.56	308.08	310.28	311.01	312.21	311.4	313.25	312.55	308.17	310.11	310.03	309.79	312.17	310.86	309.23	313.37	310.2	313.64	308.94	309.8	312.97	311.04	313.42	308.96	312.94	307.62	309.19	306.18	310.45	311.97	314.41	310.33	313.3	313.87	309.15	311.33	312.57	312.53	310.74	312.61	312.43	313.54	309.86	314.4
329.11	327.69	327.56	325.46	330.2	327.03	326.16	328.03	327.49	327.19	326.5	331.5	328.91	324.75	327.07	329.2	325.87	327.04	324.69	333.18	329.34	326.13	329.5	327.2	330.81	327.1	327.01	331.44	328.06	330.79	328.71	329.56	329.82	326.19	329.89	328.96	328.23	327.36	325.72	325.72	327.21	329.94	325.88	329.01	330.74	329.01	329.14	325.79	324.83	326.63
310.45	310.94	310.86	308.95	306.46	309.66	305.71	309.61	306.45	307.44	310.99	303.85	306.4	306.29	306.38	311.64	310.52	306.76	310.6	307.32	309.79	312.47	305.26	308.98	310.53	311.48	311.83	311.72	306.65	311.14	309.85	308.27	309.05	311.15	310.38	310.8	308.68	311.08	306.39	309.15	305.58	308.72	311.79	311.79	308.4	312	305.35	308.48	310.22	305.41
325.51	324.13	325.37	325.28	325.93	323.12	324.33	323.5	325.16	326.5	323.91	325.34	326.56	324.21	321.75	328.05	328.17	325.58	324.98	327.44	326.24	326.72	326.25	326.67	325.22	327.02	327.31	326.42	325.47	323.28	327.27	324.13	326.65	325.15	324.68	326.06	325.3	323.27	326.61	322.38	326.04	324.41	325.16	324.55	325.39	325.96	320.14	327.44	328.93	325.69
301.53	297.49	302.88	301.35	305.2	304.17	301.37	303.33	300.64	302.06	303.69	303.7	303.89	300.84	298.96	301.83	300.35	304.24	304.35	300.67	300.23	301.34	304.71	302.69	304.29	304.36	301.42	299.96	304.85	302.6	301.74	304.01	299.96	297.79	300.53	302.84	302.62	302.23	304.44	301.79	297.55	301.73	303.02	302.9	303.74	302.96	303.29	301.19	299.54	303.02
317.69	317.74	316.53	322.44	318.5	318.65	319.03	316.94	317.38	318.11	316.72	317.69	318.45	320.18	317.74	316.08	320.1	316.96	323.49	321.74	318.91	318.32	320.58	317.89	314.83	316.98	318.13	317.82	320.13	318.09	314.52	319.66	322.76	317.78	316.86	318.51	320.68	317.4	318.37	315	315.74	320.76	316.67	315.99	318.77	318.26	318.27	316.56	317.5	317.66
310.32	310.35	309.89	308.94	310.37	309.18	307.98	310.55	310.94	308.92	308.68	308.68	311.38	314.48	306.46	311.59	312.75	310.66	309.83	308.15	307.17	309.88	307.55	308.97	307.87	310.53	308.27	309.42	311.77	307.51	309.44	311.77	309.71	307.55	308.61	309.5	309.18	311.51	306.25	306.51	309.88	311.25	308.38	308.04	307.72	307.17	310.46	308.77	310.09	313.1
315.35	311.17	315.9	311.32	311.04	310.37	315.98	315.15	312.37	314.79	316.67	314.3	311.72	313.93	312.81	311.68	310.12	311.65	310.7	316.27	311.71	314.06	315.99	316.03	313.57	312.34	314.17	310.45	313.57	313.3	314.6	311.01	312.08	315.58	314.08	312.36	313.1	315.44	313.39	313.13	312.84	316.31	317.24	315.73	313.61	312.23	314.79	313.65	310.73	314.24
302.9	301.96	297.75	302.02	299.45	302.84	300.96	298.74	302.93	302.22	301.95	299.74	302.38	299.65	299.62	303.51	301.78	299.94	301.01	304.6	303.63	301.1	303.51	300.58	300.43	301.36	299.46	298.69	303.93	299.67	301.1	300.28	300.24	298.14	299.46	297.23	301.2	301.49	299.02	298.73	301.81	303.42	301.28	300.91	302.98	299.08	300.46	300.07	301.38	299.5
301.76	303.94	301.18	303.62	302.48	304.31	300.5	306.06	304.25	298.84	306.5	300.16	304	303.6	301.97	301.4	303.66	305.97	303.03	303.17	307.35	300.77	302.14	303.06	304.29	306.09	304.65	305.01	306.12	301.55	301.8	299.89	304.69	306.61	302.5	302.09	305.43	306.57	304.99	301.43	307.97	307.96	304.01	309.59	306.8	302.24	305.77	303.86	302.12	304.57
306.29	309.88	309.29	313.13	307	305.21	309.14	312.6	310.61	308.09	311.06	309.44	311.8	310.05	310.88	307.5	312.16	308.02	310.05	311.21	303.37	309.15	307.84	308.53	307.89	307.41	308.18	310.13	309.36	306.19	305.7	305.42	311.02	306.99	305.92	308.89	309.22	306.68	308.8	309.8	307.59	308.25	309.08	307.64	308.18	303.42	307.98	303.77	309.65	312.38
318	313.37	315.9	311.52	316.55	310.67	313.98	314.82	314.57	314.51	315.34	311.46	311.44	314.73	315.09	314.14	316.08	317.34	316.42	315.76	311.95	316.04	313.73	314.75	309.82	318.14	312.86	314.07	315.44	313.81	315.47	316.02	314.31	315.43	315.19	314.11	314.72	315.78	316.55	313.88	316.38	312.26	310.89	308.76	310.31	315.78	313.88	314.79	318.29	313.52
301.49	301.74	302.57	302.16	300.12	301.43	301.3	301.34	301.93	302.17	301.71	301.61	305.23	304.69	303.44	302.06	303.58	302.1	302.13	301.57	302.06	301.58	305.02	301.08	301.69	304.95	301.21	302.95	301.89	301.29	304.1	302.34	302.1	301.81	306.36	300.29	304.22	299.5	299.81	303.43	302.1	300.6	300.27	306.86	305.24	302.12	299.74	303.84	297.25	302.61
294.89	295.61	294.54	291.93	293.42	294.04	294.14	292.17	294.37	292.16	292.95	293.56	294.96	295.7	292.88	294.45	296.46	294.8	290.26	293.93	290.81	291.04	291.1	294.13	292.1	294.38	290.78	292.3	296.04	293.05	293.05	299.22	295.48	296.72	296.54	293.67	295.36	293.71	295.92	293	291.92	293.06	295.72	293.4	290.77	294.26	294.2	296.46	296.15	296.47
328.87	330.05	324.37	325.96	329.81	329.77	328.94	324.74	326.55	325.54	326.82	323.7	329.1	326.52	326.21	329.3	330.1	328.28	326.21	329.15	326.92	327.08	325.67	324.67	327.78	333.78	324.99	328.15	323.88	324.82	327.38	326.04	328.41	325.63	327.71	323.28	328.92	328.77	328.21	327.13	327.73	323.8	325.11	326.91	329.28	324.81	326.59	328.13	327.7	327.35
328.3	327.85	329.17	325.95	323.62	331.3	325.42	326.77	326.84	329.76	331.18	326.38	326.88	327.67	325.44	327.14	327.86	325.27	327.04	330.01	324.46	325.16	326.62	325.63	325.22	328.05	331.8	327.79	327.62	326.84	328.11	333.01	323.9	327.13	333.3	329.31	328.69	330.39	323.75	328.02	329.94	328.12	327.01	328.86	327.07	327.47	326.73	330.38	328.08	324.85
305.92	304.08	301.7	301.93	304.21	301.36	303.88	303.51	303.07	302.93	302.93	299.82	305.96	302.44	301.15	301.26	304.57	302.39	305.75	301.55	305.13	304.57	302.22	308.15	305.67	303.55	303.32	304.18	303.28	304.42	304.89	304.71	301.57	303.29	303.82	302.65	303.83	307.14	307.36	301.57	303.54	302.2	305.64	299.62	303.33	303.22	303.2	300.39	302.88	305.43
304.55	306.33	305.27	309.44	305.63	302.97	307.76	308.07	302.68	305.12	304.62	306.01	306.56	305.04	305.41	305.25	307.15	305.94	306.52	307.81	305.23	307.16	304.26	308.91	303.79	306.98	305.94	304.26	304.73	307.21	305.27	306.56	306.37	306.54	308.78	308.91	306.65	308.14	306.6	305.44	307.58	307.24	304.59	307.39	304.48	308.27	307.99	303.16	309.21	305.68
292.33	293.81	291.84	290.97	295.12	294.98	295.47	294.81	298.58	297.72	291.42	294.54	292.37	293.71	293.3	292.9	295.27	291.93	292.57	295.43	296.4	290.85	292.74	293.84	294.71	295.2	296.84	294.15	297.6	293.1	295.87	290.27	293.61	292.24	290.48	294.23	292.79	293.49	296.05	290.52	291.41	295.35	291.61	296.44	295.12	293.14	293.58	296.74	296.93	295.86
305.83	307.14	305.55	304.8	303.09	305.55	308.25	307.19	305.64	301.64	302.87	305.87	303.11	303.66	305.77	307.23	305.69	306.61	306.02	303.21	303.5	304.76	305.81	303.84	304.07	305.04	303.32	304.93	300.79	305.72	300.62	306.97	305.81	304.18	306.44	305.63	302.16	304.52	306.91	305.43	304.19	304.41	301.13	302.68	305.29	304.02	305.57	307.93	305.94	305.01
318.1	316.56	315.43	316.09	315.94	318.67	314.55	318.01	315.54	317.23	318.12	318.23	315.41	312.26	317.22	314.41	313.6	314.07	319.85	315.05	316.66	319	317.66	316.06	318.82	314.53	313.74	317.74	315.7	314.56	316.04	314.06	316.87	318.18	320.06	318.33	315.17	315.39	315.6	316.59	318.63	315.2	319.69	314.38	319.58	315.22	318.67	314.28	320.04	319.43
296.72	296.51	300.38	298.43	295.84	296.91	295.75	300.79	295.86	297.22	295.77	297.19	296.28	298.31	295.18	298.82	293.71	297.29	299.72	298.97	295.3	294.63	297.28	295.8	297.61	298.24	297.17	297.11	298.86	296.79	297.3	297.88	295.55	293.63	298.22	297.47	294.82	295.44	296.61	296.58	296.74	294.79	298.35	297.37	299.04	300.03	297.69	295.2	296.82	296.12
312.92	317.91	315.42	318.57	316.62	319.49	321.44	319.11	316.57	320.57	319.43	315.53	315.75	314.11	316.08	320.1	315.56	319.19	316.28	317.59	316.87	318.07	321.77	315.47	317.67	315.19	317.34	321.77	319	319.34	320.16	317.2	320.4	316.62	316.5	317.8	314.6	316.61	316.56	321.41	317.7	317.4	318.07	314.64	319.64	318.05	317.65	317.31	317.96	314.7
318.44	320.45	316.83	319.51	318.07	319.34	315.37	316.37	320.45	318.54	318.57	323.51	318.73	321.9	316.52	313.68	319.85	319.16	318.94	319.84	316.76	318.86	320.22	317.39	318.55	316.37	319.6	317.64	321.11	317.76	316.28	316.85	322.72	317.26	317.87	318.54	317.41	316.87	320.5	317.54	315.86	315.51	315.7	319.75	319.21	314.3	320.07	316.67	317.95	317.41
308.95	310.26	311.25	307.47	308.86	306.42	309.18	308.26	309.45	306.85	310.54	308.38	306.02	308.22	309.88	309.27	308.24	309.78	311.79	309.46	309.86	307.37	309.36	309.21	306.6	307.86	304.73	314.25	307.29	309.48	310.2	308.83	312.03	306.2	308.14	310.49	307.53	306.46	307.95	311.57	309.1	312.81	310.42	310.27	308.3	306.54	309.45	309.65	305.7	310.06
300.95	300.29	305.5	296.38	297.08	299.09	298.08	300.91	300.72	299.08	302.37	299.03	302.43	300.48	298.6	295.96	300.28	300.74	301.59	300.29	296.71	301.71	297.24	297.74	302.06	304.27	297.83	299.17	301.29	297.13	298.73	301.32	302.97	301.04	300.86	300.48	298.84	299.31	299.9	297.44	300.45	297.45	298.45	300.52	300.35	299.3	301.54	297.03	302.85	298.98
314.5	314.79	315.28	313.7	314.44	311.04	311.81	311.65	310.89	315.11	311.42	314.49	309.86	317.97	313.32	310.4	312.25	314.36	314.01	310.77	310.99	310.55	310.77	315.12	311.68	317.12	314.65	313.35	311.86	312.43	313.69	314.85	309.1	313.6	311.09	314.99	312.75	314.53	312.67	313.61	310.21	314.74	312.11	312.86	313.34	311.77	315.71	313.12	310.85	315.78
307.51	307.26	303.89	305.17	305.05	308.34	307.41	308.39	302.44	306.71	304.48	304.54	307.09	305.22	302.82	306.46	304.48	304.92	305.01	305.11	304.71	305.69	308.58	306.63	307.34	307.63	303.71	306.35	308.2	307.63	307.12	303.4	307.35	302.17	305.8	307.26	306.16	308.49	305.64	308.48	306.72	303.34	304.59	301.33	304.44	304.84	306.07	304.29	304.86	303.97
306.43	306.54	301.78	307.14	304.53	304.89	306.36	309.02	306.48	306.43	304.22	303.22	304.41	303.85	304.07	307.36	305.16	305.58	305.49	307.12	304.91	305.85	305.59	309.14	307.02	307.56	307.22	305.58	306.71	306.46	306.31	301.61	305.19	305.6	304.7	303.66	306.1	303.57	303.74	309.04	305.75	306.1	302.92	305.13	299.64	307.04	304.39	305.1	306.1	305.81
299.31	300.16	301.14	300.27	299.1	302.81	302.01	300.6	301.98	297.41	300.54	299.28	301.65	301.35	299.13	301.46	302.09	301.33	302.72	300.33	303.62	301.44	302.02	303.65	302.76	300.91	298.95	299.11	302.67	303.82	300.09	298.82	299.4	301.76	303.07	303.79	298.4	295.34	304.79	302.39	301.84	297.45	302.43	302.14	296.93	302.05	301.82	301.64	301.23	302.23
308.18	307.79	309.21	308.5	307.85	308.28	308.24	308.4	309.47	309.42	308.07	311.17	310.9	310.83	309.68	314.08	309.53	310.28	308.23	310.34	307.93	306.44	307.41	309.75	308.32	310.68	309.16	312.52	306.9	306.63	308.39	308.99	310.14	313.05	311.05	308.45	309.63	310.69	312.56	307.46	313.94	306.16	308.24	309.77	311.19	309	309.65	310.04	307.07	309.59
311.01	313.01	312.26	310.77	311.84	313.81	308.76	309.33	312.63	308.46	311.78	313.18	313.43	312.56	311.94	312.44	308.2	311.74	311.35	311.57	310.26	312.25	316.43	315.14	312.31	310.29	311.56	315.29	311.85	310.89	311.68	317.58	308.85	312.12	313.23	314.37	314.23	310.08	309.68	312.92	314.8	314.34	309.76	314.59	312.25	310.2	314.42	311.52	310.46	311.5
310.16	314.65	311.34	313.96	312.25	312.37	315.84	314.81	312.95	312.39	313.53	314.71	314.5	312.08	312.22	308.74	315.81	311.72	314.44	312.49	312.85	308.11	313.27	311.3	314.71	314.11	313.45	312.95	311.01	314.5	308.57	315.16	310.67	311.32	315.83	310.32	316.92	310.12	314.22	310.23	315.15	314.07	317.24	317.07	316.98	313.79	315.09	313.15	314.24	312.86
326.36	326.19	325.05	324.73	326.76	329	328.19	330.72	330.46	328.71	329.9	327.53	328.5	324.95	328.01	329.98	320.51	326.52	327.94	326.02	328.29	331	329.13	328.86	332.02	328.59	326.7	328.11	328.01	328.4	327.05	332.26	326.98	331.48	330.08	326.44	328.28	326.32	326.49	327.89	326.42	331.44	328.63	327.78	327.15	327.81	326.3	329.3	326.3	329.68
330.62	327.67	326.38	326.44	325.81	324.61	325.11	328.82	328.74	327.62	324.64	328.48	324.86	324.26	325.22	327.45	325.3	327.15	328.89	325.19	326.49	327.02	324.76	332.08	324.69	324.18	328.09	326.56	329.9	323.32	326.33	329.9	327.95	326.92	330.87	327.15	329.11	328.83	330.19	328.03	325.39	327.41	327.25	323.36	324.06	326.96	328.37	323.97	323.98	327.53
329	329.52	325.48	326.15	325.63	327.92	326.41	322.24	329.3	330.17	328.53	327.68	329.36	325.49	324.73	330.17	326.77	328.75	327.49	330.71	325.58	327.95	329.27	325.19	328.34	326.99	325.31	328.8	329.01	328.55	330.8	330.34	330.76	327.41	328.27	323.49	326.39	328.49	325.29	329.81	327.44	327.12	329.68	329.48	325.68	328.47	329.49	328.73	328.91	330.09
301.71	309.01	303.11	307.23	304.14	306.79	308.99	308.38	304.46	306.88	302.53	305.36	303.54	303.79	310.21	307.2	304.24	303.15	304.08	305.86	304.97	310.5	305.69	305.22	309.4	304.86	308.05	304.27	303.37	310.42	307.69	304.74	306.32	304.29	305.19	308.73	305.34	303.27	307.17	305.92	308.12	306.12	303.04	305.59	308.65	308.1	306.41	305.58	301.63	307.26
305.72	302.03	302.29	302.81	302.33	301.72	300.81	299.46	305.28	301.07	305.04	303.02	299.44	305.31	301.67	302.96	306.47	306.79	302.3	302.23	303.67	304.46	303.62	299.68	304.44	301.77	303.65	300.52	301.58	303.62	302.33	300.58	303.03	301.6	300.62	304.21	304.74	300.62	299.01	301.9	300.91	304.63	300.72	301.77	302.24	302.99	305.59	301.46	300.67	301.41
307.94	305.04	305.8	304.15	304.62	306.3	306.06	306.43	309.89	305.9	308.24	305.23	304.42	305.66	304.24	303.65	305.48	307.94	303.72	306.94	309.56	306.89	307.28	305.1	302.33	304.94	307.29	306.67	309.6	306.37	303.92	305.97	306.76	301.99	305.78	303.64	304.05	303.3	303.51	305.88	310.98	308.01	305.61	307.21	305.15	299.38	303.38	303.96	305.88	303.94
314.49	309.78	315.33	316.29	317.42	316.41	314.68	316.52	315.57	314.23	314.54	316.89	316.1	314.25	316.14	315.29	316.1	315.08	315.94	314.3	313.72	317.23	313.51	315.85	313.61	315.73	313.57	313.84	317.08	317.1	314.21	315.63	312.08	317.13	312.02	313.48	315.05	313.08	311.61	318.82	317.77	313.41	318.06	315.42	317.34	315.62	314.85	316.49	311.34	314.17
317.88	316.43	315.73	316.47	312.96	314.7	317.9	313.76	313.16	315.25	318.63	315.18	316.29	313.58	316.37	317.29	310.46	317.81	318.29	316.67	319.12	318.13	317.95	315.4	312.01	313.79	315.51	314.74	316.17	314.1	313.03	317.86	315.2	320.21	312.93	312.71	315.72	315.36	309.13	315.67	312.47	315.98	312.43	314.2	317.94	314.23	316.34	317.44	316.4	317
302.24	308.08	301.72	304.82	305.5	302.06	304.46	304.6	304.2	302.79	309.56	303.07	300.71	303.24	306.3	304.79	300.07	303.96	302.43	299.54	305.74	301.18	304.37	301.15	304.36	305.02	305.29	302.83	303.86	303.34	302.76	301.02	299.79	303.06	299.06	306.78	304.31	306.2	306.59	302.22	305.42	305.91	303.3	303.87	301.35	302.86	302.92	302.37	300.53	305.27
315.96	314.27	313.87	315.43	314.57	313.33	314.17	313.68	316.6	313.31	313.88	316.22	315.75	317.41	318.68	317.53	314.15	313.15	317.55	315.11	312.11	315.27	315.47	311.91	314.28	315.47	315.8	315	317.45	313.05	313.06	317.05	315.06	316.11	316.2	316.51	315.41	314.79	315.62	314.13	314.74	315.68	316.44	313.69	316.01	317.32	315.62	315.07	319.29	312.75
302.77	303.49	301.17	302	301.82	304.77	302.65	304.26	298.96	304.15	304.66	299.77	301.16	303.23	300.4	301.47	303.87	301.2	302.71	302.52	302.34	306.42	303.86	301.44	303.21	300.16	299.82	302.95	303.27	303.94	300.74	301.84	303.33	303.33	304.57	303.39	303.65	302.09	305.46	302.65	301.07	302.46	304.44	301.55	303.37	303.85	302.99	302.54	302.02	304.35
301.67	302.11	298.47	296.65	301.32	297.8	303.43	299.35	299.87	303.72	301.82	301.67	299.96	298.54	299.35	300.16	300	298.9	297.88	295.06	301.38	300.79	295.59	299.86	301.03	302.1	296.96	303.26	299.35	298.81	300.14	300.81	299.27	300.48	300.03	295.95	300.16	301.45	298.96	298.32	299.83	301.43	299.99	300.12	296.78	301.84	298.36	300.33	300.74	302.21
330.95	326.25	324.77	327.38	325.92	325.32	324.02	329.55	324.62	327.8	326.81	325.9	326.48	326.43	326.35	327.99	329.22	326.86	327.67	327.15	325.81	330.74	326.94	326.8	327.18	326.59	328.97	326.3	324.48	328.81	328.02	330.06	322.4	329.1	324.03	326.06	324.62	325.58	323.7	325.38	322.23	325.7	328.17	327.81	326.6	327.17	327.56	325.34	324.91	326.64
300.98	302.69	300.48	300.93	300.48	303.09	299.98	304.54	304.28	298.42	303.68	301.47	298.55	299.27	297.98	300.71	302.71	300.99	298.5	300.54	301.18	303.32	302.21	300.84	302.87	303.84	296.85	299.74	304.55	302.25	303.49	303.18	298.47	301.02	297.41	306.05	298.8	301.81	299.91	296.39	302.9	302.04	301.57	297.22	301.19	300.83	299.76	301.27	300.67	297.15
329.95	329.68	325.9	327.44	326.98	327.5	331.38	326.4	322.78	325.41	327.71	327.62	327.06	327.92	326.56	327.55	328.25	330.45	327.47	329.49	330.19	325.81	325.54	328.35	325.44	327.32	326.97	328.07	330.2	330.97	326.57	325.64	326.88	328.88	330.62	326.13	326.91	327.49	326.59	328.82	329.06	329.19	329.34	329.49	326.75	330.95	325.39	327.22	328.99	327.45
328.19	325.32	325.27	330.89	326.65	328.51	329	329.33	326.54	328.33	326.78	326.61	327.25	330.43	329.99	326.35	327.56	329.86	324.18	327.78	326.23	328.72	327.03	327.02	331.31	330.3	330.45	326.72	327.58	326.3	327.77	322.25	328.99	328.31	329.71	330.51	327.45	327.38	327.24	327.15	328.35	324.38	328.47	326.04	326.73	329.49	328.12	323.46	329.69	329.82
331.96	329.59	326.76	328.92	328.12	329.18	326.18	333	327.75	326.98	326.25	329.45	326.95	327.13	327.45	330.5	329.79	330.35	328.56	324.95	329.53	326.66	329.18	331.01	325.81	327.51	325.56	330.3	326.45	327.85	326.77	326.78	331.13	329.36	330.73	328.95	327.14	326.57	328.51	329.48	326.89	330.96	328.75	327.24	329.71	329.15	329.68	331.44	330.32	327.95
298.39	297.43	295.2	299.33	297.01	292.65	294.02	295.12	293.64	298.06	292.38	293.35	293.16	295.81	297.39	290.4	298.17	294.97	295.89	294.84	297.53	292.1	294.65	293.25	294.03	294.2	295.64	295.64	295.47	292.58	296.69	293.75	295.81	296.15	293.2	293.53	293.16	295.86	298.66	291.91	296.72	293.81	296.58	295	296.96	297.75	296.78	294.39	297.96	296.08
313.49	311.29	313.05	311.24	311.9	310.97	316.89	313.27	311.14	312.28	314.97	313.28	313.28	309.85	317.15	313.91	314.25	310.58	315.81	312.44	315.53	314.89	313.53	313.8	314.69	312.37	315.37	313.82	311.8	314.18	311.49	314.18	314.06	310.04	314.78	313.48	315.12	310.34	313.28	312.4	313.46	313.46	314.08	311.98	307.87	317.62	315.96	312.64	314.46	313.08
326.83	330.55	330.97	326.95	328.61	324.91	325.62	329.95	328.05	329.15	327.4	327.74	327.42	328.73	330.58	328.93	327.96	330.38	328.39	332.17	327.31	326.06	323.95	327.05	330.87	330.77	329.92	329.51	328.01	330.46	328.28	328.26	330.62	328.62	329.01	330.26	329.7	328.67	328.44	331.17	328.49	330.02	327.12	330.17	327.89	326.6	329.4	330.99	327.53	325.15
297.05	300.31	299.54	301.03	298.79	302.27	300.69	301.1	301.2	299	300.06	299.45	298.74	299.83	300.07	298.62	297.13	299.6	294.91	301.58	299.14	301.5	297.77	298.64	300.86	300.24	296.74	302.54	298.96	297.3	299.94	300.38	302.24	302.79	302.7	298.58	298.12	301.13	303.07	300.29	301.1	294.05	300.35	299.9	299.69	302.41	299.83	302.39	299.96	299.38
311.78	311.21	309.82	312.92	315.76	310.31	310.95	311.34	311.31	311.74	310.77	307.16	309.46	313.37	312.82	307.71	313.6	310.42	312.2	313.25	312.9	310.14	315.43	313.95	316.11	313.58	314.3	313.66	312.33	316.28	308.04	311.64	312.53	314.22	311	309.84	313.86	311.74	309.44	309.11	312.78	310.24	310.7	312.82	314.48	316.14	312.82	312.64	313.67	313.44
306.91	298.75	297.98	301.06	297.35	298.73	298.56	301.01	299.37	303.6	299.93	297.86	299.78	300.25	301.99	303.16	299.91	298.69	302.25	301.27	300.75	302.31	299.48	301.95	298.89	304.34	302.02	300.99	299.33	300.67	304.39	301.75	303.66	301.75	300.43	298.3	300.54	295.52	298	300.48	300.31	298.27	299.57	300.91	300.28	301.37	302.22	299.63	301.85	301.94
323.78	324.56	325.77	325.91	324.18	324.08	325.51	321.3	325.42	322.32	322.47	328.11	324.55	325.36	321.82	329.63	322.22	323.27	324.18	323.72	327.28	324.01	325.03	324.86	325.65	321.25	326.06	325.89	324.76	324.28	327.07	323.95	324.41	319.49	325.63	327.39	321.61	322.88	323.69	322.7	323.52	323.74	323.7	323.95	323.11	325.55	327.28	328.33	325.25	322.21
328.75	328.99	330.24	326.74	325.84	328.12	328.88	327.01	326.54	328.65	326.45	325.11	324.07	330.33	327.64	330.45	330.8	327.29	324.64	329.03	330.19	328.17	331.99	328.9	325.24	328.04	328.5	331.43	327.11	327.54	330.2	330.33	330.01	327.09	326.65	329.53	328.94	327.06	325.61	327.84	325.42	326.21	328.42	329.03	325.32	328.4	330.29	330.11	327.17	327.97
303.34	301.89	302.22	302.49	311.76	302.93	306.19	300.87	302.91	304.99	304.96	304.06	300.68	300.94	304.09	301.77	303.17	302.68	301.72	302.38	307.47	302	305.62	300.89	303.66	302.94	304.55	303.65	304.07	305.94	304.3	302.8	306.32	303.29	303.46	304.07	305.69	303.76	303.01	303.49	303.24	306.9	303.77	304.48	302.67	303.31	305.64	305.04	306.41	300.45
305.45	303.68	304.92	303.1	302.96	304.06	304.51	301.42	308.19	306.72	302.17	300.36	305.78	308.29	301.5	304.04	305.41	301.97	304.23	304.6	305.62	306.58	304.76	305.01	304.5	302.14	303.04	306.74	305.58	305.93	303.59	304.04	303.21	307.08	303.27	305.16	305.13	304.47	304.08	308.44	304.6	307.44	303.55	304.56	303.97	307.34	304.99	307.35	304.74	308.34
315.18	318.72	322.64	319.79	319.2	314.64	318.92	316.23	315.09	316.48	318.54	318.28	321.64	317.42	318.78	313.66	315.26	315.97	318.34	317.9	316.69	316.05	317.88	314	317.09	320.08	318.4	319.47	319.55	316.69	314.77	316.56	316.65	316.39	318.88	315.61	316.56	315.65	320.32	319.96	316.58	317.53	317.69	318.22	314.23	315.12	317.54	315.99	315.75	321.31
316.03	316.3	312.62	315.94	312.17	315.3	311.19	313.7	312.23	314.91	315	312.43	313.7	313.37	315.96	312.45	315.1	310.94	311.12	313.87	315.4	314.52	313.03	316.82	315.01	310.67	312.19	314.48	317.64	312.34	313.95	312.32	311.49	313.85	314.96	313.41	313.7	314.73	311.71	315.71	316.21	312.46	317.2	308.69	313.93	315.24	313.58	312.91	314.83	315.62
308.81	306.64	303.14	305.91	303.57	307.44	301.73	306.34	305.33	306.85	304.89	305.58	308.66	306.83	307.81	304.7	310.05	301.34	307.3	300.41	304.88	304.69	304.84	305.27	303.8	302.65	309.96	304.09	304.56	305.08	308.75	305.96	307.41	303.1	302.19	307.25	308.64	309.48	303.57	305.57	306.93	307.3	305.71	306.16	307.55	303.16	305.19	305.62	307.23	305.96
308.55	305.76	304.34	302.01	304.67	308.26	306.52	308.2	306.69	307.81	308.72	308.06	304.49	307.06	305.76	306.32	305.03	305.92	307.87	304.2	308.96	307.77	307.1	310.4	305.84	306.91	302.69	306.2	307.8	307.46	304.59	306.17	307.1	304.8	308.47	304.87	308.15	309.16	307.59	308.01	302.9	306.2	309.79	306.73	307.03	306.58	305.11	307.53	304.65	306.61
316.35	315.18	318.22	313.03	314.6	321.54	315.81	320.56	315.42	319.33	315.58	319.34	315.98	314.3	317.82	315.13	315.91	317.31	316.77	323.83	317.54	316.95	315.78	315.13	315.6	317.03	313.61	317.3	316.97	318.42	319.07	318.43	314.35	318.03	316.93	315.94	318.72	318.44	319.7	319.3	315.3	313.34	315.35	316.38	318.13	318.48	318.88	321.6	315.71	316.62
304.57	300.81	301.89	303.91	302.11	303.98	303.68	303.25	304.4	304	303.02	299.94	298.68	303.27	299.74	298.64	304.42	304.63	305.79	304.08	305.54	299.62	304.17	300.3	307.57	299.65	302.09	299.03	302.09	305.14	302.26	303.9	301.94	304.66	303.22	301.92	305.52	306.29	302.88	302.73	302.39	302.77	301.25	303.03	298.82	303.31	301.87	307.22	307.27	302.34
295.25	292.98	292.24	295.71	296.48	292.46	293.04	293.45	294.3	290.35	294.33	295.31	294.07	294.14	297.08	296.04	297.45	294.15	293.89	296.5	291.94	293.96	291.71	291.8	293.25	295.87	292.54	293.78	293.64	295.15	290.08	291.92	291.8	295.02	294.77	296.4	292.67	293.59	292.08	297.34	293.15	290.03	295.79	290.68	288.61	292.69	290.49	292.93	298.82	296.85
311.36	313.31	308.51	309.95	311.32	310.47	309.4	311.18	310.78	309	309.06	308.17	308.03	310.92	311.36	310.83	310.88	313.17	312.09	309.64	309.21	310.67	310.26	311.84	310.13	307.24	311.26	314	311.35	308.39	314.12	308.26	309.19	308.74	307.3	312.19	309.14	312.39	307.19	308.01	307.92	312.6	308.01	310.47	313.57	309.49	313.25	312.74	309.94	311.42
314.23	314.7	311.55	316.26	309.35	314.43	314.32	313.23	312.41	311.66	317.75	314.19	311.46	313.98	314.07	308.44	308.98	313.89	318.3	313.51	315.91	317.36	312.63	316.04	314	317.83	313.7	312.2	313.41	314	315.32	312.67	316.86	315.05	313.74	312.17	310.96	312.13	315.66	312.83	317.13	314.6	310.67	318.72	314.47	314.03	313.5	313.42	313.1	313.28
300.17	304.27	304.3	305.23	304.88	299.8	299.02	302.03	298.26	301.86	303.66	302.35	301.73	302.22	301.53	302.36	303.39	301.86	304.48	300.7	302.95	303.41	300.51	300.8	300.21	306.63	304.26	301.27	304.66	302.3	304.68	301.52	302.3	301.95	304.34	298.91	306.46	305.95	302.83	300.35	300.38	299.53	303.29	302.92	297.5	301.63	304.09	302.51	301.35	307.51
310.35	311.8	310.16	316.06	314.1	313.72	315.91	313.37	312.05	311.4	314.83	312.97	313.67	312.94	314.59	314.07	315.65	312.93	310.7	313.93	316.35	312.93	315.62	316.32	312.33	312.59	311.45	315.4	319	315.95	311.66	313.2	312.34	314.08	312.04	314.9	309.9	315.61	314.23	313.35	310.95	313.25	313.02	312.65	313.5	317.57	319.46	308.66	313.02	312.02
305.04	303.2	299.37	302.15	305.13	299.91	301.78	299.98	301.91	303.05	305.15	301.54	302.6	300.7	305.99	301.17	301.44	306.57	301.12	300.1	302.06	303.47	304.04	302.78	303.56	306.17	302.17	302.76	306.19	298.26	301.05	300.96	299.9	303.46	303.92	303.05	304.57	305.17	305.53	304.92	301.82	301.86	306.02	302.85	302.85	302.51	301.49	304.72	301.41	303.55
313.78	313.23	313.79	311.73	312.39	316.16	313.69	316.45	313.72	319.5	313.68	313.28	311.06	314.23	313.21	317.37	318.61	312.21	315.12	313.62	314.02	316.47	317.44	311.52	313.21	313.37	314.54	316	312.9	314.64	314.36	313.98	314.09	316.02	316.09	312.65	311.04	311.48	318.04	314.54	314.89	314.43	312.91	316.92	314.98	312.77	315.96	316.47	315.43	312.48
314.17	315.66	312.85	314.65	313.28	313.18	312.56	307.06	311.39	309.22	314.72	315.54	313.21	312.12	312.83	311.52	313.73	315.31	314.74	311.91	314.23	310.5	309.81	314.3	312.75	313.37	313.05	315.62	313.85	313.81	314.52	311.67	313.64	308.86	310.35	317.86	311.63	313.79	314.98	313.85	315.45	313.23	314.77	312.95	312.06	314.63	311.98	314.33	308.08	313.33
311.24	312.69	311.4	309.2	314.16	312.98	309.35	311.14	306.69	309.77	311.98	312.93	314.66	308.14	310.96	308.47	312.98	314.83	310.71	308.3	312.48	310.65	310.51	309.29	312.65	310.18	314.13	309.73	311.79	309.33	311.31	309.79	310.28	313.8	311.88	313.45	310.72	306.88	311.31	309.96	309.48	313.31	310.22	309.35	311.93	308.73	307.53	314.08	309.94	308.37
308.68	304.45	308.42	310.37	306.74	305.04	304.15	305.98	304.05	309.18	305.06	309.15	304.78	304.98	309.32	304.81	306.93	305.88	307.93	307.04	305.25	303.03	303.51	304.67	308.44	302.47	303.83	304.61	303.37	305.65	306.21	303.84	308.39	306.93	304.28	308.42	309.42	307.78	306.13	306.71	305.27	307.09	307.51	307.97	304.74	302.12	305.14	308.8	305.38	308.67
303.44	302.61	301.5	302.1	299.78	302.15	307.55	305.08	303.24	302.89	305.11	299.5	304.51	308.36	301.61	300.98	305.03	306.76	303.31	306.38	304.12	302.27	304.78	302.36	302.1	303.21	304.8	302.76	302.01	303.61	300.05	302.88	301.53	304.56	305.28	306.99	305.18	300.57	304.06	304.92	303.28	306.34	305.49	307.7	299.61	303.38	298.89	304.13	301.27	303.44
314.48	313.45	311.09	312.37	316.88	315.84	314.53	314.67	315.31	312.99	312.84	310.69	314.5	312.18	311.13	310.53	315.47	308.61	317.02	312.27	309.11	313.82	311.06	308.86	314.7	313.56	311.03	313.78	310.86	313.25	313.12	311.19	312.49	315.08	311.57	315.19	313.82	313.27	310.93	314.94	308.09	313.59	309.78	312.84	313.8	314.89	310.85	310.08	314.3	312.8
313.59	310.6	311.61	313.12	310.06	313.14	312.17	312.65	310.1	311	309.02	313.66	312.07	313.92	312.35	310.77	311.87	312.92	315.05	309.65	312.92	313.16	313.35	312.86	313.1	313.76	311.48	312.57	310.33	312.23	315.13	312.5	314	310.28	313.45	309.41	313.77	311.77	312.87	310.81	314.54	313.4	311.06	311.59	313.81	314.11	313.38	313.22	311.21	313.21
294.3	297.59	296.54	299.86	294.73	295.03	292.44	294.73	293.67	294.29	292.15	293.98	294.37	290.08	293.47	296.64	294.2	293.95	294.37	294.96	293.73	294.81	297.6	295.87	297.26	293.04	294.51	296.27	291.94	299.99	291.47	296.39	298.99	292.71	296.19	294.24	291.42	295.1	291.74	291.27	298.04	292.63	296.73	294.83	292.21	295.37	296.98	295.76	293.93	293.71
305.48	305.66	306.39	300.37	299.38	303.04	305.27	305.22	301.15	305.7	302.83	306.74	303.84	304.3	304.65	304.4	304.43	305.5	306.72	301.94	307.09	307.2	305.74	304.31	306.32	305.27	304.7	303.43	301.77	306.59	307.25	300.16	301.98	301.38	305.27	306.95	300.18	303.77	301.64	304.69	306.33	303.48	304.87	303.59	303.87	301.83	299.54	303.83	301.87	302.45
301.73	310.11	301.91	307.16	302.75	306.29	306.7	305.41	303.4	306.33	306.93	304.91	304.89	305.19	304.74	307.36	304.52	305.03	307.06	304.86	307.74	306.3	306.21	305.84	300.85	306.62	306.47	301.83	306.23	304.6	303.85	304.71	306.56	303.11	305.25	306.55	308.23	306.79	302.75	304.49	306.61	301.83	305.27	302.59	306.01	304.3	305.21	305	309.55	306.57
314.36	311.01	314.53	315.18	312.91	309.28	312.93	316.74	313.77	317.24	314.09	313.84	316.99	316.16	315.56	315.16	313.33	312.16	317.81	311.42	310.64	316.06	316.29	316.31	310.65	312.75	312.46	317.18	312.92	315.94	314.87	312.07	311.96	310.22	310.52	317.62	312.56	312.23	313.44	315.51	314.98	316.34	312.79	317.9	314.09	316.97	315.36	315.38	311.98	314.19
305.93	313.03	309.43	310.78	310.87	308.25	308.95	308.91	308.21	309.54	308.83	311.11	307.23	310.51	308.56	307.14	306.4	308.79	310.49	307.42	310.37	308.4	309.09	307.23	310.41	310.18	310.61	312.52	310.97	309.45	307.91	308.03	310.48	311.13	313.26	310.79	308.96	313.86	308.4	310.29	310.67	309.46	309.9	308.88	308.83	305.72	312.47	312.05	312.05	312.04
308.74	307.93	305.21	310.43	309.36	309.26	309.59	311.5	308.82	312.31	308.84	311.48	309.17	309.21	307.37	307	307.89	306.32	308.67	310.88	309.25	313.01	310.68	308.84	305.61	312.73	305.36	308.11	311.59	309.37	308.88	303.94	311.39	309.11	309.18	308.95	310.21	304.84	306.79	309.8	308.54	306.41	307.36	310.27	308.41	307.83	309.23	308.45	307.05	311.12
318.45	314.82	313.78	315.81	320.01	317.96	317.39	318.72	313.3	317.09	316.95	317.77	315.87	315.34	319.61	313.84	315.88	316.46	314.36	313.33	317.44	313.72	317.69	319.1	317.25	318.23	317.95	312.47	318.38	316.16	317.15	314	319.45	316.64	317.25	313.33	314.52	318.79	314.25	319.71	319.96	315.78	312.92	314.44	314.07	313.66	318.42	317.5	315.61	316.15
315.99	316.17	313.91	313.84	317.25	314.75	320.35	315.86	313.49	317.96	316.11	315.58	315.82	314.41	317.14	315.99	315.33	313.58	314.69	320.17	315.36	319.25	313.85	313.66	315.84	312.46	317.91	317.99	317.29	317.47	311.83	318.96	312.18	316.11	311.68	317.32	315.92	316.41	317.23	315.89	317.09	319.02	313.44	316.81	314.88	314.01	315.65	315.36	314.75	317.07
306.89	308.79	306.26	308.07	303.25	307.32	304.31	304.7	306.38	305.88	306.43	307.72	305.32	302.92	305.66	305.49	306.93	306.07	305.78	305.49	305.26	304.72	306.81	304.6	302.35	307.57	310.91	303.89	304.06	304.61	303.71	302.69	304.65	303.57	307.09	306.84	307.33	303.77	306.05	303.53	306.61	304.08	302.89	307.95	304.56	306.3	306.12	305.06	305.02	305.4
302.51	304.59	301.49	303.48	302.07	299.95	305.47	308.05	304.46	302.26	300.16	306.47	306.11	306.07	302.47	301.14	304.8	301.28	302.31	307.53	300.57	303.67	300.81	301.47	303.13	302.67	304.42	304.36	307	303.22	305.75	301.94	304.55	301.58	304.05	299.98	305.38	304.82	303.39	306.88	300.4	305.43	303.76	305.66	300.6	303.28	302.16	303.46	304.42	304.55
320.64	322.7	318.92	320.65	317.21	322.16	320.61	317.32	316.99	317.72	317.64	315.83	320.2	320.82	316.22	318.24	319.09	317.3	319.93	315.73	316.46	319.06	313.66	318.12	317.16	317.77	318.28	317.53	321.11	321.9	317.42	318.89	320.9	319.11	318.52	321.12	318.99	318.93	318.44	319.76	317.59	316.57	317.09	320.73	318.71	319.41	319.77	319.48	315.25	316
294.81	296.57	294.18	294.46	294.54	290.22	301.24	294.93	294.79	290.83	294.01	295.34	293.6	294.13	300.02	295.59	295.11	293.53	294.62	296.61	294.29	295.18	292.95	293.89	298.28	298.3	295.88	295.32	293.77	292.97	299.52	296.05	296.47	294.47	295.98	295.84	293.3	294.97	296.53	294.29	297.31	294.59	296.11	292.64	294.41	290.96	296.49	296.09	295.77	294.49
324.98	326.17	327.72	326.16	324.59	326.63	326.52	323.92	326.8	328.63	331.2	327.43	327.66	323.42	325.91	328.78	327.29	327.72	325.54	323.39	329.47	325.79	323.23	324.4	324.56	327.28	323.36	327.46	329.85	327.04	324.17	327.46	331.29	327.05	329.6	329.75	328.25	329.53	328	323.88	328.75	329.53	327.61	326.61	327	331.56	327.81	327.49	328.97	326.39
318.4	321.23	321.49	320.39	316.92	320.7	316.54	318.9	318.53	317.74	318.16	317.75	319.35	317.04	315.24	319	319.7	318.41	317.93	316.27	322.03	318.56	317.63	315.94	316.3	323.61	319.41	318.53	321.31	318.09	314.06	316.37	317.49	315.98	314.19	315.29	317.31	316.78	318.99	318.43	317.45	317.85	319.32	316.02	318.72	318.33	319.73	318.23	316.12	318.08
306.98	308.34	305.72	310.08	306.34	309.66	306.85	303.27	307.16	307.26	308.69	306.24	307.98	312.02	307.19	303.36	306.28	305.16	308.48	309.77	309.28	303.67	311.16	309.68	305.82	304.19	305.94	308.42	309.86	305.56	307.65	307.83	309.45	307.22	308.67	306.73	308.09	306.36	306.3	307.17	303.21	307.31	305.61	310.03	310.17	307.21	309.71	308.67	306.03	305.85
312.29	311.52	308.01	310.05	306.92	309.89	306.69	311.93	306.22	306.91	308.03	310.55	306.29	309.14	307.19	309.82	308.75	307.71	308.38	307.19	303.77	306.08	309.48	304.67	306.27	307.06	305.52	302.37	309.28	308.3	307.88	310.03	300.68	308.99	307.77	308.33	305.62	304.68	303.64	308.7	306.34	306.38	304.69	309.65	308.71	308.88	307.49	308.22	308.04	309.24
315.16	313.76	312.79	311.51	315.31	309.53	308.77	312.7	314.97	311.8	310.8	313.76	312.31	313.23	316.17	315.76	310.39	315.16	315.65	313.68	309.86	315.13	313.97	313.63	313.85	310.99	315.53	316.62	312.66	311.47	315.63	311.85	312.46	315.36	316.44	314.81	314.27	314.68	313.78	309.83	312.17	310.38	313.43	314.87	311.34	313.17	314.3	309.8	311.65	314.28
312.44	309.01	308.96	309.12	309.13	309.76	309.17	309.43	308.96	308.89	310.68	311.45	309.9	313.19	308.86	309.43	303.02	310.15	308.44	308.25	313.1	310.65	309.77	308.01	309.04	306.11	312.34	305.77	307.38	310.92	309.8	308.81	308.66	311.1	307.92	312.71	307.82	307.65	311.19	311.46	310.34	310.54	307.67	309.41	308.32	308.59	307.83	310.84	308.47	309.95
307.14	305.82	307.95	304.21	305.51	303.41	306.66	307.85	307.68	306.2	304	306.9	305.68	309.7	307.83	306.08	307.94	306.1	304.72	304.64	309.14	308.44	306.33	307.08	306.33	306.15	307.98	309.89	306.79	309.8	307.34	308.6	308.25	301.94	306.52	308.03	309	306.24	305.42	305.02	306.79	305.02	309.98	304.49	308.75	305.91	310.61	304.67	303.21	303.61
319.21	317.27	315.85	314.31	317.99	316.82	321.2	317.26	319.6	319.97	318.23	315.54	317.16	315.37	316.51	318.56	317.69	315.69	317.67	319.29	319.1	315.92	316.13	315.63	316.59	312.48	317.65	315.82	317.88	314	317.35	318.65	318.02	317.25	318.65	315.12	314.85	318.85	318.45	321.14	317.15	316.28	316.48	317.21	320.17	318.66	318.23	315.45	311.99	318.12
307.16	307.87	304.64	302.39	309.03	304.46	303.25	302.74	302.44	305.52	302.92	304.74	302.83	306.59	308.25	306.83	303.02	304.89	304.27	304.6	303.24	303.96	309.94	307.58	306.2	305.23	304.31	306.07	301.5	304.44	303.47	302.24	304.25	307.55	307.07	303.19	302.27	306.34	299.92	302.43	306.11	301.92	304.8	304.67	307.04	304.98	303.81	306	304.98	304.45
303.34	301.69	301.38	299.81	304	306.24	301.97	301.94	302.3	304.1	301.99	304.49	304.86	304.46	305.34	302.85	306.01	305.65	304.11	304.33	305.12	302.55	298.24	302.34	302.14	303.97	301.96	304.62	303.62	302.06	302.3	304.88	302.02	303.6	304.37	304.53	305.99	302.49	301.38	302.05	303.21	303.86	303.97	302.28	298.05	302.13	302.8	302.74	299.43	300.89
305.26	308.39	305.2	303.45	303.86	306.58	308.34	308.19	306.89	306.32	308.58	304.24	306.32	302.65	305.91	307.43	305.78	305.19	307.02	304.12	305.09	306.35	305.46	305.94	305.3	306.35	305.9	305.13	309.29	308.2	306.13	303.12	304.91	304.64	307.77	308.46	307.31	304.34	306.95	307.93	308.85	306.64	304.97	304.77	304.41	306.43	304.82	306.5	306	302.96
311.09	315.77	312.41	313.98	314.42	313.25	311.86	312.46	312.95	310.48	308.88	316.17	313.15	314.16	309.92	311.91	311.7	313.98	308.53	313.49	312.28	314.95	313.22	312.88	310.61	315.91	311.18	315.14	312.06	315.75	308.36	313.49	314.43	313.79	312.46	312	313.8	315.45	314.46	312.4	314.34	309.73	312.1	309.21	314.53	312.29	312.26	311.38	314.16	310
317.07	316.06	311.59	313.07	315.17	316.27	317.63	317.53	313.72	313.65	314.68	316.01	315.08	316.65	313.82	316.34	312.78	315.35	310.9	317.37	313.91	313.73	311.23	315.56	312.42	316.23	313.34	314.95	312.2	314.07	316.58	316.59	315.13	308.87	316.4	316.91	314.53	316.34	313.11	314.22	316.17	313.41	315.35	312.32	313.63	315.66	311.16	315.97	318.37	313.61
320.07	319.38	315.71	320.48	319.19	320.56	313.78	313.65	319.88	316.42	316.29	318.51	312.82	313.47	313.29	319.01	316.07	316.73	318.91	314.11	318.3	316.36	318.88	317.53	317.41	320.5	313.09	315.89	315.34	314.93	315.64	317.32	321.13	316.65	319.38	313.13	318.3	317.45	316.16	315.34	317.09	317.18	317.96	314.09	318.6	314.34	319.02	316.18	320.3	314.15
312.96	316.57	312.74	312.65	312.24	313.59	316.46	315.66	315.93	316.96	314.29	314.06	317.12	311.41	314.63	318.14	313.18	312.3	310.5	316.22	314.69	315.99	316.36	315.57	311.84	315.22	312.54	313.75	313.39	318.34	314.82	317.05	313.06	314.5	314.21	313.77	313.8	311.48	313.66	315.76	316.42	314.6	316.17	310.76	313.09	316.26	315.74	314.9	313.6	315.55
298.98	297.44	294.65	298.65	299	298.57	299.74	296.39	298.38	295.18	295.79	294.16	296.78	296.43	298.98	299.24	298.3	298.4	295.58	299.37	296.62	295.65	297.87	298.06	296.66	298.97	293.08	296.8	298.45	295.64	296.06	299.64	295.03	297.7	295.91	297.64	296.44	297.23	296.9	295.98	295.7	296.78	296.37	294.89	298.37	298.01	293.46	296.29	296.46	295.26
323.1	321.16	324.79	323.7	325.53	326.91	326.2	323.69	324.38	325.12	325.61	322.55	322.54	325.26	326.1	322.95	322.29	326.58	327.07	326.63	323.89	322.34	327.11	324.35	323.51	325.26	322.01	323.78	325.4	323.48	322.64	324.9	324.11	324.67	325.38	328.05	324	327.55	325.88	324.63	321.45	323.8	324.53	326.2	323.65	326.3	321.86	323.66	324.82	326.13
314.23	315.61	315.9	313.34	313.07	315.02	316.84	311.58	318.71	311.86	314.41	314.13	314.94	315.15	314.95	313.4	313.42	311.66	315.31	315.47	315.55	315.61	313.87	314.69	314.24	316.19	313.26	313.27	315.64	313.52	315.06	314.9	315.63	314.17	310.15	313.8	314.39	314.71	315.05	315.1	313.92	312.83	317.85	315.67	311	314.21	314.83	312.82	317.87	316.03
310.95	313.63	310.46	312.82	313.65	313.82	312.72	316.2	315.16	312.82	315.09	309.71	312.32	310.47	314.59	314.26	317.06	313.46	315.38	314.13	312.09	314.31	315.16	317.17	312.69	310.68	314.11	314.29	315.81	313.72	315.76	312.47	312.34	313.01	313.71	313.32	310.16	311.47	317.35	315.47	312.78	312.32	312.73	313.32	314.23	313.97	312.52	314.93	318.51	310.56
322.3	314.66	316.94	321.72	319.06	319.08	319.07	317.24	316.99	317.31	318.74	316.44	315.48	316.87	318.39	317.78	317.22	317.13	318.01	313.47	320.1	315.3	319.16	314.12	316.69	315.98	316.38	313.61	313.22	316.32	319.22	319.01	312.06	314.77	317.37	318.21	320.14	318.06	314.3	322.18	313.81	316.1	314.83	316.81	314.13	318.41	316.05	316.69	319.3	317.79
302.97	300.63	307	301.53	304.02	303.4	302.04	304.07	303.48	305.14	304.88	306.59	304.62	304.28	306.03	306.18	307.38	305.76	304.88	303.71	303.37	304.16	304.86	303.28	306.75	304.26	306.57	303.5	305.82	304.8	305.35	303.72	303.37	304.43	304.49	301	304.27	303.69	303.07	303.23	301.53	302.98	302.53	302.85	304.02	301.71	305.18	303.7	301.34	306.94
328.98	328.29	327.92	331.69	328.12	325.6	325.13	326.43	330.6	327.87	327.08	327.06	325.14	329.33	327.49	327.45	328.31	329.01	331.14	327.23	325.74	327.26	326.31	327.15	329.43	327.86	323.95	323.12	325.73	332.28	330.4	325.88	326.64	325.04	325.14	326.74	327.1	326.29	324.48	328.59	329.27	330.18	327.71	329.19	326.62	327.42	327.48	326.57	328.05	326.82
307.06	310.18	310.9	310.25	310.64	311.57	308.89	312.79	311.32	309.77	310.67	306.77	311.15	309.06	314.2	311.78	309.51	309.43	310.29	311.07	310.82	310.75	307.15	309.82	309.19	312.32	314.05	308.49	306.85	311.3	311.02	311.11	309.89	311.36	309.84	308	311.74	309.88	313.49	310.16	311.82	309.67	307.96	310.15	308.27	312.66	313.26	313.01	313.87	310.02
328.63	326.17	326.26	333.43	324.21	327.11	326.37	324.95	329.16	330.54	326.38	329.72	326.2	328.47	328.5	327.53	325.78	324.52	326.18	328.11	327.19	328.88	325.96	330.53	327.89	327.51	330.49	326.77	325.57	329.48	327.51	330.24	330.1	326.26	327.48	330.43	326.89	326.13	327.41	327.03	325.45	327.99	328.25	325.56	329.24	327.25	329.89	330.58	326.82	326
296.99	295.72	301.84	301.63	303.37	305.16	300.89	303.38	302.79	304.35	301.05	299.52	301.59	300.91	299.43	300.45	299.54	305.38	300.6	300.86	299.83	299.61	303.77	298.42	298.84	302.6	303.31	300.2	300.9	297.58	297.5	299.47	299.44	302.71	302.77	298.01	301.97	302.1	299.81	303.61	301.11	302.48	303.48	304.24	300.28	302.94	301.41	302.29	304.49	299.86
306.83	305.35	303.54	302.96	306.27	307.31	304.84	302.41	304.39	304.86	307.31	307.35	305.22	307.34	302.6	301.21	303.54	307.21	306.02	302.46	305.07	303.44	306.07	304.5	301.51	310.52	306.28	302.02	309.5	305.8	305.3	302.9	308.82	307.23	301.73	305.84	302.88	305.64	306.61	305.85	304.65	305.26	302.99	306.44	300.97	302.91	300.51	306.31	307.09	298.94
313.57	313.33	314.58	316.21	312.77	314.52	315.99	316.75	310.67	317.93	315.47	314.39	312.74	312.48	313.96	318.13	313.57	313.59	318.53	314.32	318.69	313.8	315.84	314.84	316.99	316.06	314.69	315.63	317.7	316.36	317.85	313.48	315.99	314.85	320.04	314.26	314.58	312.91	316.96	311	314.64	315.28	316.53	313.97	315.47	312.18	318.42	312.4	312.32	316.42
320.42	322.57	321.68	321.38	319.64	319.56	316.52	322.45	320.19	317.87	317.85	319.25	319.51	319.02	325.4	320.84	319.94	318.38	319.33	320	317.43	321.95	321.65	318.88	321.55	318.34	317.54	316.66	313.86	321.91	316.52	318.53	315.5	318.75	316.9	323.3	320.12	321.82	318.92	316.57	318.82	319.43	317.74	321.67	322.37	319.89	320.21	320.26	322.66	320.67
311.93	312.59	318.43	315.3	312.32	312.15	312.37	314.69	314.93	312.48	312.8	314.47	317.82	314.28	317.28	312.1	313.05	312.72	311.45	313.21	311.41	311.23	317.33	312.78	321.06	316.13	313.03	314.72	311.74	312.17	313.62	311.73	310.78	310.79	314.75	315.18	316	314.21	311.69	316.51	313.31	313.67	312.25	315.38	313.18	313.12	311.75	309.62	316.2	314.12
316.16	319.27	320.07	322.36	320.98	319.07	319.78	317.91	318.98	318.95	315.88	318.2	318.31	315.39	314.51	319.9	320.47	317.46	318.32	318.72	319.11	320.51	320.93	319.99	314.42	317.42	317.78	318.87	315.86	318.09	315.91	319.61	318.86	316.53	315.22	320.55	319.04	318.41	320.41	315.98	315.08	320.49	319.63	320.82	317.07	316.98	319.68	319.31	316.8	315.61
304.38	307.5	306.37	301.54	303.82	304.33	306.87	302.78	307.37	303.35	305.13	306.75	302.3	304.31	303.83	300.53	305.37	302.53	306.41	303.93	306.82	305.21	305.08	307.47	304.38	302.02	308.29	303.94	303.22	305.21	307.39	300.86	301.64	303.62	305.53	302.69	304.61	303.35	302.84	302.75	302.64	301.18	304.25	304.97	306.3	305.06	305.04	302.32	306.67	302.64
315.1	313.88	314.56	314.81	314.56	313.49	313.79	312.28	312.98	311.94	314.28	314.18	315.88	315.61	315.51	317.29	314.16	313.25	311.77	315.1	316.48	315.17	314.92	313.49	311.19	315.05	312.85	311.96	316.91	315.29	317.04	314.98	313.85	313.53	312.77	314.54	316.71	315.02	315.49	315.67	316.66	314.94	316.71	313.84	315.58	314.81	314.78	313.85	316.91	315.7
302.89	308.82	301.6	305.67	303.18	300.44	299.28	304.57	303.25	307.06	305.73	304.47	305.36	306.33	305.87	301.6	305.8	306.5	306.11	307.61	303.58	306.1	306.05	304.39	304.09	306.73	304.1	304.31	304.98	303.42	304.51	304.12	308.3	307.1	307.92	308.81	301.69	304.53	304.87	302.18	303.07	304.69	302.23	303.26	307.45	301.61	305.37	308.38	304.29	305.4
305.64	309.02	303.86	306.72	308.93	308.05	304.28	303.64	307.73	306.08	304.46	305.51	303.05	306.62	311.26	307.93	308.33	305.66	306.41	305.85	309.63	306.41	309.51	306.3	303.37	306	306.1	305.45	303.89	305.82	304.33	308.2	305.89	305.88	304.02	302.76	306.52	307.46	306.84	307.01	304.96	301.84	306.35	306.3	306.52	307.92	307.71	306.6	304.49	307.83
313.14	315.41	318.81	318.83	314.6	317.73	322.29	317.62	319.78	317.37	315.07	317.49	314.97	321.85	317.68	319.75	315.79	319.49	316.79	317.78	316.03	314.41	312.14	317.18	319.2	318.78	317.08	320.45	316.59	316.01	321.83	318.24	316.71	318.83	318.66	318.12	318.41	316.79	312.48	318.17	315.39	317.96	316.86	317.38	318.42	314.58	318.85	319.52	319.04	312.75
316.37	316.96	320.85	319.45	319.89	318.36	323.16	317.37	319.56	318.23	320.89	318.51	317	319.27	320.6	316.88	321.29	317.81	320.43	315.82	316.27	315.43	316.98	317.34	318.5	315.52	318.38	318.1	318.72	316.32	319.19	318.91	317.22	317.79	318.93	317.58	317.6	315.6	317.34	318.31	318.64	317.9	321.75	317.43	317.1	317.61	321.55	321.36	317.29	316.44
318.84	318.19	311.68	318.61	316.24	316.26	313.21	317.77	316.47	318.43	315.58	319.09	316.06	316.39	318.74	321.93	314.01	318.98	317.01	314.86	319.38	317.13	314.95	317.97	317.72	319.19	319.08	322.21	317.97	320.1	317.82	317.02	314.11	319.42	318.34	316.73	319.96	315.07	320.53	317.9	317.16	316.95	314.74	317.86	316.04	320.03	318.64	315.15	317.3	319.34
323.51	322.74	327.25	324.87	326.35	325.79	324.35	320.01	324.27	325.14	323.99	328.9	324.27	324.72	323.19	323.73	326.06	327.01	325.4	327.15	321.82	324.57	324.46	328.13	326.89	326.32	324.18	328.83	321.42	325.42	324.64	325.49	324.04	327.26	327.81	324.94	325.18	322.94	327.41	328.62	324.08	323.44	324.21	324.49	322.72	326.93	326.69	324.89	321.33	325.98
302.71	299.8	302.51	305.56	306.46	302.98	306.69	304.99	305.22	303.89	301.36	303.77	301.34	305.54	307.71	300.5	304.89	301.8	302.66	301.22	301.2	303.09	306.96	301.64	308.48	303.38	301.5	299.19	301.08	302.82	301.91	304.63	304.51	305.28	303.5	306.11	304.37	306.18	308.8	302.95	302.01	306.01	304.08	305.5	300.26	303.61	301.63	300.79	302.99	304.5
307.37	309.22	307.84	308.4	313.43	304.56	308.49	308.96	309.02	310.03	310.05	315	307.34	305.61	309.72	306.16	311.55	308.1	308.02	309.14	306.85	312.41	308.37	306.88	310.06	308.87	310.32	306.94	308.05	309.43	310.76	311.68	312.31	307.73	309.11	310.51	310.7	306.65	308.42	309.13	309.18	309.96	308.09	309.91	307.4	309.89	309.57	307.44	305.94	308.8
315.34	314.12	314.58	314.93	314.74	317.49	319.55	312.39	312.55	315.88	313.17	311.76	314.96	316.44	311.7	315.19	313.34	313.59	311.6	311.16	316.52	314.62	312.79	312.43	313.26	312.98	312.11	318.78	310.21	316.33	316.04	312.1	313.47	318.53	313.98	313.18	310.93	313.78	312.23	315.47	312.91	313.75	309.57	313.48	318.16	315.91	313.22	311.84	317.22	315.35
309.62	307.08	302.02	306.41	310.66	306.01	305.55	303.04	306.44	305.93	307.69	305.52	304.45	307.01	308.83	305.72	302.3	305.77	310.19	311.8	309.32	309.6	306.71	309.3	301.6	302.46	306.19	308.02	305.38	306.33	307.68	307.91	303.27	308.68	305.1	303.6	310.31	307.41	306.03	307.53	307.85	306.99	302.84	305.21	305.56	303.69	305.84	310.21	310.81	307.8
312.2	316.3	315.56	317.37	312.04	310.65	314.76	314.53	317.98	315.63	318.31	313.28	316.98	319.29	316.85	317.82	317.05	311.01	316.97	318.28	317.93	316.37	315.55	318.53	317.51	317.23	313.79	315.44	314.84	314.97	313.07	313.64	315.36	319.86	312.69	314.28	311.12	313.25	315.24	313.74	315.48	316.05	313.73	318.25	316.53	312.32	315.38	317.04	314.7	319.07
319.71	316.85	320.56	318.28	319.41	319.72	319.21	316.65	316.73	319.87	319.31	319.26	314.22	319.82	320.85	321.78	318.66	319.23	318.64	317.96	319.71	317.12	317.02	320.31	318.11	317.61	316.12	322.49	317.65	319.04	319.34	316.97	320.69	319.52	318.6	313.88	319.98	318.09	316.98	316.66	319.55	319.44	318.78	316.41	316.8	317.36	318.63	321.51	321.79	314.28
307.29	304.03	306	306.62	304.06	306.64	306.09	305.46	302.08	302.78	303.75	303.36	303.89	307.15	302.58	304.12	302.64	305.04	301.61	301.14	303.83	304	302.05	304.11	304.36	306.69	306.93	301.34	302.47	307.43	303.52	305.48	304.37	301.61	299.82	301.6	301.97	307.4	303.61	304.6	306.49	302.39	301.02	301.76	305.43	304.34	300.45	305.63	306.13	301.85
303.79	298.81	301.74	300.91	301.03	301.14	302.06	300.27	300.45	301.08	301.9	300.12	300.62	298.62	299.7	300.54	299.02	299.63	301.36	298.81	300.62	298.09	301.52	299.63	302.69	301.03	304.31	303.91	301.15	300.81	298.15	302.95	299.89	300.1	299.57	299.04	302.86	302.19	300.62	302.72	299.46	301.46	300.42	304	299.42	299.25	301.25	298.62	301.6	301.87
309.85	311.45	313.54	310.47	311.43	311.88	311.02	310.18	309.52	314.96	314.96	313.68	310.9	311.07	312.08	313.1	309.96	310.47	309.6	306.09	311.24	312.58	311.66	316.43	310.87	313.9	311.32	311	309.88	314.24	310.68	308.03	318.85	315.92	312.74	309.22	311.27	313.57	310.12	316.5	311.41	309.02	311.63	311.81	309.56	313.12	312.12	313.11	311.72	312.35
303.46	310.37	303.93	300.29	306.32	302.15	306.22	306.2	302.85	304.44	302.26	301.99	303.02	303.84	305.06	302.03	303.89	305.87	303.08	302.73	304.86	308.99	304.62	299.64	304.25	304.32	304.54	308.91	307.36	304.9	305.51	307.81	304.89	302.36	306.22	306.72	306.43	307.61	306.56	303.81	301.54	307.84	300.77	304.66	303.95	305.33	305.02	302.21	308.49	305.36
312.69	310.71	306.95	310.12	308.5	312.12	310.62	310.13	312.24	314.74	313.02	313.79	313.85	308.31	313.09	309.88	313.09	309.53	311.65	310.22	314.02	314.9	314.21	311.25	309.11	312.65	311.67	310.22	310.62	313.47	315.38	310.45	307.83	312.45	308.23	310.68	310.7	310.26	309.75	312.14	315.92	311.87	312.78	311.37	311.92	313.03	312	309.64	311.54	312.73
304.86	299.11	303.66	299.75	300.48	303.99	298.74	302.22	306.84	303.76	299.63	301.84	301.11	302.98	302.23	301.25	299.59	302.79	301.97	300.84	304.59	302.94	302.32	299.67	304.52	304.87	303.69	299.71	301.91	305.83	300.64	301.59	303.02	302.04	303.28	303.51	306.6	298.84	301.93	299.92	300.58	303.01	301.96	303.55	302.4	300.61	304.79	300.98	301.32	303.84
303.46	303.18	305.93	304.01	302.44	302.14	298.58	303.11	301.95	303.33	302.98	303.48	308.03	302.8	301.26	303.32	304.76	300.77	304.14	303.55	304.25	302.79	301.76	305.06	304.32	307.48	304.28	306.45	304.99	303.64	304.02	305.14	305.63	303.72	302.95	304.04	302.16	304.94	299.27	306.43	301.24	304.34	305.35	303.61	303.81	304.96	304.61	303.58	305.79	303.34
310.68	313.98	316.13	313.86	312.34	312.99	310.14	312.54	314.46	313.53	312.43	310.79	318.74	313.68	312.31	314.45	315.87	310.61	312.63	312.21	312.66	314.13	311.38	314.85	313.09	313.87	315.47	315.05	312.67	314.26	312.76	313.84	313.75	316.11	314.95	315.32	314.27	310.67	312.26	314.05	310.65	312.96	311.17	315.84	317.09	310.52	313.51	309.89	314.35	314.22
295.03	296.84	295.57	298.33	295.37	294.77	299.34	296.26	295.33	297.4	298.37	299.54	296.2	298.77	297.04	295.71	296.33	298.56	297.02	298	296.45	298.6	298.6	296.95	297.19	293.21	300.08	296.58	293.63	299.26	298.23	293.71	299.6	296.69	294.66	294.06	293.92	295.95	295.75	297.47	298.66	295.82	297.88	297.95	299.15	298.62	295.3	298.09	298.23	298.27
294.3	296.72	295.53	295.85	294.77	295.48	297.55	299.57	295.93	292.23	299.09	298.04	295.41	294.66	292.99	299.47	295.71	296.14	294.7	297.75	291.49	294.83	296.32	296.06	295.9	296.99	297.79	296.9	298.5	298	296.87	296.88	297.49	298.68	297.28	296.26	292.69	297.64	298.12	299.58	295.66	297.22	298.43	294.18	295.42	297.04	296.91	295.74	298.01	296.19
294.25	297.43	294.79	295.7	296.74	293.68	296.81	297.66	293.96	294.3	297.51	292.34	294.87	294.25	294.52	293.82	293.2	291.46	292.18	294.18	294.03	287.42	292.94	294.18	295.15	294	294.58	293.6	295.37	294.17	294.79	293.17	294.78	294.51	297.14	291.25	294.09	290.68	289.7	289.57	296.88	293.72	294.94	294.03	294.51	292.05	295.05	292.31	293.85	295.18
297.13	294.82	295.38	296.76	295.96	292.46	295.75	295.48	292.54	292.7	292.99	295.16	295.44	294.4	295.18	293.66	295.84	300.71	291.2	292.54	293.87	294.03	294.24	295.45	291.28	297.67	291.74	293.38	294.53	296.63	295.46	296.11	295.89	294.78	295.75	289.92	294.14	297.69	291.37	294.47	292.27	294.91	295.21	293.71	296.64	292.4	297.13	294.56	295.06	293
314.03	310.74	312.93	311.22	316.33	313.25	313.56	311.93	311.07	313.57	317.44	311.95	313.09	308.62	317.09	313.77	316.36	312.73	313.98	313.52	313.2	314.38	312.44	316.38	314.83	316.34	312.86	314.67	316.1	316.66	314.73	309.59	320.04	316.06	310.56	313.06	314.77	314.27	313.85	313.67	315.24	311.26	313.11	312.39	309.71	314.27	310.08	313.78	314.33	311.58
292.71	296.6	292.94	297.64	291.76	291.31	292.76	292.45	293.67	293.13	293.54	293.25	293.11	294.05	293.85	291.14	293.14	295.99	292.05	294.4	292.11	292.95	295.32	292.07	291.4	289.69	296.59	293.86	292.25	294.57	294.83	295.67	294.67	294.66	296.23	288.23	293.22	296.67	292.85	293.69	295.81	297.7	291.09	296.53	290.9	295.89	295.38	297.02	290.65	295.88
312.92	313.43	309.42	314.71	312.82	310.77	310.41	312.63	310.49	311.23	311.12	313.39	307.11	309.48	310.86	311.24	311.81	312.69	312.48	306.56	315.57	312.3	314.15	314.86	309.58	311.69	316.04	312.92	311.72	309.61	310.52	309.55	310.34	316.41	310.81	312.36	315.89	312.48	310.86	311.03	306.14	311.97	308.63	310.34	313.17	310.3	308.39	314.82	313.75	315.43
317.29	320.3	315.11	315.92	318.91	315.93	317.27	321.29	317.84	321.13	318.01	320.19	319.03	315.35	318.6	320.53	323.45	315.99	314.19	320.5	316.14	316.17	321.64	319.98	315.71	318.34	317.64	318.03	317.98	319.59	314.26	317.53	318.96	316.2	319.09	312.67	316.53	320.54	315.89	320.17	318.08	317.32	320.22	319.3	319.94	318.6	316.77	318.72	318.87	321.11
303.05	304.79	306.83	300.35	307.46	301.01	305.11	304.4	302.41	307.4	304.58	304.76	306.62	304.08	304.55	304.57	304.6	303.96	309.46	305	305.8	300.75	307.14	305.99	307.2	304.23	303.86	304.54	304.37	305.24	302.02	304.64	303.64	306.83	303.16	303.39	303.61	305.52	304.59	305.18	303.15	306.17	303.71	310.63	303.04	305.76	305.67	306.39	304.4	305.11
312.59	313.39	312.32	315	311.87	312.92	312.99	316.45	313.36	315.28	314.41	313.97	311.27	312.04	312.18	314.6	315.28	313.6	313.11	314.65	313.17	313.41	317.05	312.65	315.65	313.19	309.42	318.19	315.02	315.94	315.11	316.8	312.46	313.89	315.49	313.66	312.58	312.97	319.14	312.62	315.36	313.86	313.7	312.7	315.76	313.88	315.35	315.85	311.6	312.05
303.37	302.77	300.95	303.44	302.01	307.86	305.51	303.09	305.68	300.1	301.29	305.46	302.94	304.24	300.2	301.82	301.86	304.1	304.33	304.56	308.96	301.97	303.89	301.85	301.7	300.41	303.05	303.41	303.64	305.83	302.9	306.85	302.81	305.51	300.86	303.41	301.83	301.66	305.49	302.07	304.54	302.51	303.72	303.94	302.32	301.96	303.56	302.44	303.43	299.35
328.79	325.04	324.82	329.43	328.3	329.22	326.12	326.93	327.34	324.27	325.93	326.06	333.44	328.28	327.43	330.78	328.13	328.3	326	326.55	324.24	327.57	324.69	327.42	328.48	325.58	330.43	327.65	328.71	328.63	324.74	330.02	328.14	324.99	324.63	323.39	324.41	329.01	324.8	328.88	327.77	325.76	325.96	324.06	326.8	327.85	326.42	326.42	326.69	325.98
313.11	314.13	312.16	310	312.88	313.63	311.17	312.43	310.99	313.27	312.75	309.91	314	309.61	316.16	311.29	311.79	315.22	315.2	314.06	314.41	313.06	310.68	311.87	312.95	313.35	315.53	313.05	311.36	309.32	313.21	313.36	313.38	312.32	313.75	315.34	311.42	313.63	314.37	311.9	314.88	312.19	311.37	311.64	308.52	314.23	312.26	316.94	310.58	309.97
313.34	316.84	312.72	313.01	311.85	312.27	319.11	312.89	313.82	313.87	315.32	314.38	310.65	317	314.17	314.36	316.78	315.75	317.41	316.11	314.57	311.47	312.59	311.74	311.05	315.22	311.51	312.85	314.03	314.36	312.85	315.35	314.44	313.84	312.16	313.49	315.69	314.69	314.66	313.34	314.56	314.46	315.84	313.92	316.15	318.2	315.78	314.07	313.43	314.82
305.44	303.83	307.27	305.57	304.48	304.15	302.73	302.1	305.4	302.98	303.53	298.5	303.94	303.9	302.75	303.44	304.61	302.69	303.25	303.35	305.31	303.5	303.87	301.35	303.58	302.65	301.35	299.9	303.28	303.71	300.69	302.05	300.45	304.18	298.56	302.56	300.83	302.83	303.57	300.78	302.09	303.81	302.7	303.28	299.51	306.32	309.09	305.66	304.19	304.2
328.5	326.25	327.33	323.45	329.22	329.23	330.68	327.76	327.18	327.25	323.91	325.34	327.18	326.14	325.87	326.91	324.25	325.9	326.89	326.36	327.44	325.81	329.33	327.15	325.23	324.96	329.6	327.64	324.02	330.17	325.61	326.7	329.49	327.54	326.56	328.35	327.23	327.2	326.57	323.64	328.63	326.11	326.45	330.86	325.62	329.28	329.08	325.1	326.07	327.22
320.73	319.85	320.44	318.12	315.99	316.36	318.64	319.34	317.44	323.62	316.03	319.26	319.86	317.22	318.14	313.84	319.8	318.58	319.79	320.19	318.93	317.84	319.89	318.23	320.32	318.08	320.78	316.53	320.03	320.17	318.2	320.99	319.44	320.47	318.64	317.57	318.26	319.58	317.93	317.84	322.46	319.88	318.09	315.96	316.03	323.23	320.33	320.47	321.8	317.94
302.32	301.37	299.38	303.13	300.54	299.14	297.83	308.09	300.72	299.88	297.29	302.47	302.52	302.25	297.73	302.71	299.93	300.49	300.36	302.38	299.84	298.5	300.1	299.78	303.83	300.16	304.99	301.65	303.46	301.81	301.04	300.35	299.04	297.72	298.71	298.87	298.73	297.26	299.12	299.9	300.42	301.44	301.98	297.34	297.57	300.8	301.76	304.19	301.84	294.77
303.38	302.57	304.22	303.18	303.29	303.68	305.85	303.78	304.45	302.3	303.2	303.05	301.88	304.75	304.2	303.29	303.13	302.72	303.95	305.68	303.9	300.48	301.78	303.42	299.42	303.39	302.66	302.08	301.18	298.8	300.44	303.64	302.19	301.97	304.49	299.23	300.83	302.26	304.46	305.36	297.19	303.57	301.19	301.4	301.36	303.55	304.47	302.34	299.75	302.07
304.62	302.68	303.7	308.08	306.1	300.51	303.26	302.44	304.88	305.96	304.74	299.13	304.73	305.84	304.58	302.81	302.06	301.76	306.22	305.28	306.65	303.85	306.11	304.32	305.3	306.73	305.84	303.63	302.34	305.87	299	300.6	302.45	302.72	304.19	303.81	304.27	300.81	302.16	304.27	303.35	300.02	303.26	299.59	304.61	306.9	301.34	302.25	304.34	307.28
316.33	318.7	315.85	315.78	315.61	318.56	313.52	318.19	316.66	315.56	316.05	313.83	316.31	311.4	314.23	315.76	318.89	317.59	314.84	317.69	313.06	313.95	315.38	318.29	318.29	311.91	315.81	314.24	316.73	318	315.75	319.3	316.63	315.24	316.39	313.56	318.27	314.54	315.1	313.56	315.45	316.6	314.57	313.09	313.92	315.81	318.18	314.53	311.48	318.27
311.94	309.27	313.06	313.7	311.66	311.79	312.54	311.69	315.28	310	312.13	311.88	311.32	313.15	312.75	311.58	310.63	312.79	308.72	314.91	315.77	312.92	319.07	316.65	312.09	311.74	313.45	316.27	312.81	313.75	310.27	315.62	311.44	315.99	314.77	311.59	314.07	312.39	313.34	313.3	312.17	313.06	313.65	309.46	314.78	313.54	311.09	312.35	310.66	316.22
316.19	312.62	313.99	318.72	319.38	317.48	315.19	317.81	315.67	318.07	315.07	317.46	317.74	317.66	315.2	316.48	319.63	317.42	314.36	316.02	317.96	319.02	316.54	319.16	317.61	316.24	317.28	317.45	314.96	318.26	320.34	316.28	315.74	317.67	318.17	321.15	314.5	317.59	316.61	316.65	314.97	316.71	315.06	313.69	319.6	318.21	316.92	315.68	317.67	316.06
309.19	308.04	311	310.69	308.7	311.16	311.51	312.3	307.87	309.68	307.71	309.85	308.06	312.18	311.79	310.42	311.35	312.2	308.91	310.57	308.23	308.59	314.89	311.06	307.7	311.25	306.64	310.84	309.69	308.14	310.15	309.01	306.82	311.31	309.84	310.34	309.61	309.9	311.93	312.72	310.92	309.95	310.53	311.59	310.33	309.93	307.92	312.21	307.66	308.99
317.65	319.08	318.02	318.56	317.83	316.74	314.15	317.76	315.22	315.84	322.76	315.36	316.44	316.68	319.61	317.26	315.63	316.53	311.55	316.67	316.59	321.1	318.8	314.62	319.41	317.77	319.03	319.11	319.66	315.79	316.03	316.29	315.49	315.71	317.03	313.98	318.93	317.46	317.96	317.54	318.16	315.93	315.66	318.91	319.73	318.21	316.96	319.07	315.88	317.76
314.04	310.97	313.5	314.21	314.12	314.72	312.07	311.12	314.89	315.06	313.88	309.81	313.91	314.34	315.63	312.19	311.36	316.03	314	314.16	314.48	312.33	312.34	312.3	318.77	313.32	315.98	313.15	315.34	316.09	311.43	313.94	312.35	313.01	314.33	313.62	315.02	316.37	310.53	314.3	316.49	313.64	313.95	317.61	318.27	315.91	314.42	312.2	314.06	311.66
306.06	298.72	300.07	302.38	301.52	299.76	298.79	301.49	303.75	301.67	302.84	298.06	301.16	300.55	300.85	304.68	299.51	301.94	300.87	304.16	298.86	300.6	298.83	304.57	302.05	298.45	302.65	303.33	298.62	298.58	300.5	300.69	298.65	301.43	301.74	302.69	301.51	299.19	297.65	300.98	300.2	301.05	302.73	304.68	301.32	304.34	301.01	304.28	301.82	301.3
300.22	301.72	302.54	302.16	300.59	301.58	297.89	303.58	304.98	299.06	302.08	301.28	300.22	298.54	304.87	300.39	302.01	297.05	298.73	299.48	302.13	301.06	301.1	299.26	302.06	302.34	303.07	299.02	301.62	302.79	303.07	299.87	304.32	298.99	296.56	300.71	297.93	304.03	301.55	299.5	302.65	300.54	302.39	300.89	298.99	302.51	303.24	297.74	301.96	302.64
311.22	313.74	312.05	312.92	313.21	311.21	309.07	310.5	306.13	311.84	315.01	308.64	314.51	315.24	311.22	312.41	310.42	309.42	314.66	310.74	307.27	310.23	312.58	310.87	311.66	309.13	313.72	312.44	310.2	313.4	310.45	308.14	312.32	309.58	306.81	312.36	310.55	311.97	312.74	311.98	312.18	310.58	307	311.17	314.33	309.07	306.89	309.05	313.87	310.31
308.93	309.54	308.2	310.37	310.49	311.8	310.92	311.43	309.97	307.84	312.58	309.68	308.17	309.04	305.99	308.78	312.55	307.72	309.17	309.58	308.47	308.83	313.24	311.3	307.6	309.15	312.38	309.94	308.94	310.65	313.24	310.34	310.25	310.06	309.98	309.02	303.57	308.61	307.76	311.01	310.49	312.09	309.15	309.34	310	311.79	308.21	304.6	312.16	309.4
304.95	301.03	305.17	305.43	305.23	310.01	307.86	304.58	302.14	306.15	306.84	309.32	308.74	310.23	306.68	307.28	302.69	307.69	305.67	305.21	306.64	307.97	305.09	305.16	308.62	305.8	304.06	305.46	304.31	306.07	309.06	308.15	306.23	306.82	303.77	305.68	308.76	307.47	306.42	305.42	303.43	308.86	305.02	306.34	306.67	303.6	309.17	307.4	308.33	307.35
309.51	304.11	306.28	307.4	308.84	307.09	306.24	307.19	306.21	307.93	306.87	306	304.64	309.16	307.63	308.47	303.65	304.37	305.4	306.72	306.33	308.48	302.44	308.22	304.78	302.59	307.19	308.43	307.31	301.74	305.19	309.35	305.45	307.92	308.67	307.09	305.18	311.11	304.45	305.18	305.54	302.11	308.84	307.66	308.42	304.53	308.85	304.59	305.05	306.3
301.86	304.33	301.58	305.59	300.26	302.72	303.26	299.39	301.45	301.83	305.89	305.19	304.45	304.4	304.56	307.67	302.09	301.53	302.94	304.25	301.35	300.87	304.85	302.25	302.74	305.23	302.24	302.54	303.47	302.24	303.52	306.5	301.13	301.69	297.73	304.18	301	303.35	301.01	297.35	303.24	300.95	300.6	303.59	305.58	302.94	302.23	301.14	304.56	299.96
310.65	308.77	310.28	312.32	311.5	312.54	310.81	309.72	310.74	310.21	310.46	310.62	309.03	309.88	311.79	313.83	311.82	311.15	310.65	312.21	309.87	309.58	309.38	309.67	312.91	309.1	311.88	313.04	309.32	310.52	309.71	312.08	310.01	311.25	311.11	310.87	307.06	315.55	307.32	309.82	310.72	309.09	311.1	312.36	314.31	310.4	310.96	310.08	313.24	313.36
303.2	301.95	306.92	304.07	306.84	306.55	306.26	309.24	304.33	304.9	301.34	306.13	309.05	307.56	305.29	308.28	302.85	304.38	305.07	303.99	303.59	307.91	303.81	304.24	304.52	306.37	307.82	304.44	302.5	308.83	306.63	304.11	305.83	302.4	305.4	306.55	304.43	304.63	306.57	305.62	306.39	307.07	305.18	305.22	304.49	308.03	302.54	303	305.43	305.31
296.11	293.91	299.52	294.98	296.9	298.74	297.52	295.75	297.61	295.78	299.66	297.21	297.98	296.66	296.09	299.39	296.57	295.65	295.93	299.03	295.62	296.87	295.31	297.3	296.77	294.91	297.46	293.86	295.99	294.86	297.44	297.37	299.73	295.75	298.25	292.68	297.04	294.44	298.75	299.24	293.48	293.15	295.31	299.39	294.58	295.02	297.85	297.55	294.64	300.96
305.88	303.27	302.91	306.72	305.22	306.07	308.68	308.11	305.98	309.44	306.59	306.69	304.56	303.75	304.03	300.87	305.14	308.53	306.31	304.86	306.93	303.24	304.8	306.35	302.2	301.18	304.14	306.25	306.39	302.27	305.82	305.74	305.8	305.57	302.23	304.42	303.64	308.36	303.18	304.15	305.12	305.76	306.33	302.66	302.12	304	303.74	303.93	304.27	304.76
317.47	313.95	314.66	316.62	314.91	316.71	316.15	314.36	317.92	317.73	314.38	316.09	316.46	320.92	317.14	318.49	316.47	316.8	316.75	314.8	315.35	315.15	313.67	311.15	314.47	318.42	317.58	316.85	318.4	311.01	314.09	316.62	314.71	315.36	314.38	315.15	316.75	316.58	314.52	316.7	313.46	315.68	314.04	316.93	314.87	315.3	313.75	314.81	314.34	313.29
299.02	301.33	302.28	302.44	300.82	301.9	301.44	300.52	304.32	300.03	298.41	302.1	301.56	296.56	299.59	304.24	299.26	301.48	301.71	303.27	303.73	300.19	301.04	301.36	298.55	301.11	297.17	303.14	303	299.22	301.72	300.37	299.07	299.54	302.07	303.17	297.99	299.45	299.88	303.08	303.65	300.15	299.82	301.27	303.64	301.28	301.36	304.28	300.82	298.41
323.04	327.62	322.4	328.75	322.04	327.65	323.29	325.45	325.85	323.6	325.3	324.81	326.09	324.27	322.33	323.64	323.34	325.92	318.55	320.93	325.85	328.07	322.17	327.58	323.23	325.68	321.56	324.05	323	323.99	325.27	325.72	322.48	323.69	323.93	324.61	322.81	326.09	328.18	327.11	323.93	320.82	324.13	325.43	322.34	324.76	324.68	325.25	326.73	327.98
305.25	304.06	304.86	310.13	306.35	305.07	306.46	300.61	306.47	304.37	303.47	301.94	303.41	304.84	305.91	304.33	308.27	305.67	303.76	304.37	304.86	306.46	306.41	303.18	304.8	310.35	302.7	305.57	304.42	307.75	305.99	306.39	302.88	305.8	307.46	304.05	305.46	304.46	305.17	304.37	305.64	307.25	307.44	306.43	302.98	302	302.96	305.51	306.48	309.12
310.24	308.33	312.78	309.51	312.48	309.22	307.52	309.62	308.73	306.91	310.37	308.56	307.41	305.43	306.75	308.15	311.68	306.59	310.17	304.66	309.81	309.49	308.31	310.6	307.05	309.95	311.38	312.97	309.22	312.31	310	310.44	305.31	309.87	312.49	311.13	307.39	304.37	307.52	308.08	310.79	306.87	307.69	305.92	307.98	308.28	308.1	307.75	308.86	310.5
310.57	313.28	312.58	308.68	312.12	307.35	309.47	312.7	313.09	312.76	315.32	309.7	312.98	314.03	309.04	314.97	310.35	313.67	311.55	309.37	309.77	313.74	309.4	313.95	309.58	310.7	310.73	313.91	309.32	314.07	314.93	311.57	309.23	311.77	311.13	311.16	310.24	310.31	311.01	309.54	313.95	312.23	311.64	312.73	308.48	307.62	311.97	309.91	310.11	314.16
306.76	310.54	311.02	314.25	313.2	309.51	307.43	310.39	309.36	312.27	313.08	311.76	312.01	307.97	310.57	308.3	307.97	311.67	307.7	309.71	312.76	312.52	305.75	309.33	310.86	313.28	310.16	310.96	309.48	307.91	305.66	310.53	310.27	309.72	306.92	310.57	310.33	309.25	312.04	309.91	313.15	313.05	309.72	309.16	310.94	308.54	310.22	310.39	315.88	312.1
293.61	295.12	296.58	292.59	293.9	295.62	291.21	297.95	292.76	293.32	296	296.19	294.17	290.58	294.18	293.95	294.5	295.64	294.33	295.32	294.53	296.18	295.58	292.53	294.33	291.73	292.02	294.31	290.97	294.95	292.77	292.4	293.5	294.09	293.24	292.45	297.92	293.21	300.69	290.4	290.9	295.26	294.93	294.24	292.06	295.65	290.75	294.42	292.55	293.08
301.64	304.12	304.17	302.77	300.24	304.85	305.65	303.06	304.02	305.02	305.53	306.26	300.08	307.41	304.67	301.08	304.84	304.8	303.93	305.16	305.36	301.6	302.69	302.41	306.43	306.44	303.72	302.52	300.91	299.76	300.87	304.69	303.08	307.39	304.25	302.18	304.81	306.26	304.32	302.28	304.01	303.28	304.84	302.59	304.44	303.93	300.17	301.86	304.4	305.3
303	302.58	307.67	307.08	300.36	301.03	298.63	302.16	305.06	305.41	305.46	300.72	304.41	299.68	307.67	301.94	302.92	302.99	301.55	302.95	301.24	301.57	303.89	302.78	302.38	302.06	298.03	301.85	306.47	298.59	302.91	299.5	303.88	302.44	304.87	302.95	303.11	301.29	301.92	301.64	303.8	303.4	303.97	303.54	301	300.61	300.79	299.89	301.58	302.84
304.67	304.81	305.12	305.99	309.18	304.08	306.51	307.74	307.28	306.41	304.8	304.71	306.07	304.62	307.41	305.31	305.01	303.46	302.83	307.12	304.92	307.84	307.7	308.03	307.11	307.09	300.58	306.87	306.24	305.36	303.41	305.5	304.16	303.13	306.69	300.82	305.56	304.12	303.63	305.2	309.92	303.1	305.6	303.22	308.09	306.26	307.32	306.7	306.46	305.58
300.97	298.1	302.72	302.04	300.51	301.52	298.9	298.31	306.26	299.32	299.77	298.83	296.05	302.33	300.23	300.88	299.85	300.51	303.89	300.17	298.29	298.66	301.65	299.93	301.14	304.4	297.88	298.38	302.38	300.05	299.56	302.09	304.34	300.57	300.03	299.81	300.76	296.91	300.96	302.27	302.35	303.62	302.42	299.48	301.9	303.16	302.79	302.55	299.17	299.26
314.39	312.97	314.02	312.72	308.8	310.96	315.63	311.83	315.17	311.71	310.07	308	311.68	310.9	309.8	307.47	312.15	313.66	313.37	311.52	309.53	312.51	313.14	315.2	313.05	312.07	311.07	312.18	312.28	311.29	312.49	309.73	313.05	312.01	313.86	314.85	315.69	312.93	310.64	315.39	310.87	312.07	308.99	311.61	311.48	312.23	313.65	312.26	310.6	313.83
297.33	297.29	298.18	297.43	297.78	293.49	296.89	296.93	295.14	296.91	297.01	293.54	293.71	297.55	295.51	296.73	295.45	297.79	299.7	296.17	294.6	293.92	296.65	295.37	295.21	295.98	298.48	297.64	299.29	296.92	295.65	296.43	297.17	297.07	294.57	293.46	299.85	293.42	293.43	297.47	297.12	299.5	297.42	295.43	298.76	301.49	297.22	295.53	296.5	296.62
318.26	315.4	311.73	310.28	311.74	315.48	313.33	315.38	312.63	310.05	312.28	313.95	315.67	315.8	316	310.06	313.84	313.82	313.78	312.87	312.62	310.2	314.13	311.81	311.77	314.46	308.64	313.87	312.9	314.45	313.99	311.84	314.83	313.2	311.09	314.4	313.15	312.81	314.38	316.77	310.44	315.95	316.4	314.16	313.28	312.62	315.02	312.25	313.04	314.41
316.86	313.41	315.43	314.04	313.97	313.26	314.15	313.29	316.63	315.14	315.26	317.19	309.64	311.79	316.02	311.64	311.89	317.77	315.88	314.81	319.62	316.94	313.73	317.43	312.08	314.15	315.4	313.44	314.4	312.06	314.91	312.97	313.65	316.21	310.66	312.14	315.39	317.96	315.54	315.14	317.45	313.14	315.51	315.01	316.23	315.53	317.06	316.98	311.44	315.32
313	310.91	313.44	311.82	312.97	309.21	312.63	309.28	314.61	313.43	314.74	308.72	309.32	311.55	311.55	310.8	313.6	311.05	314.4	316.67	311.2	311.23	312.6	312.28	311.13	315.88	314.89	312.42	315.62	318.46	319.22	315.66	313.25	313.82	312.35	315.42	311.44	312.86	312.33	309.88	310.19	310.55	312.49	309.12	313.36	313.01	314.18	312.17	308.98	311.06
303.72	303.19	300.11	303.74	303.26	302.01	305.6	303.23	301.66	301.92	302.54	302.39	304.98	304.01	304.64	300.74	303.31	303.47	304.63	301.55	304.08	303.81	301.65	304.24	304.07	300.7	305.04	301.68	301.93	303.28	303.91	301.64	303.66	302.26	300.91	302.42	299.95	299.55	306.2	300.62	303.36	303.16	301.87	302.23	306.36	300.18	302.35	305.51	303.4	303.71
298.84	300.08	300.01	304.09	300.61	301.12	300.71	299.76	301.26	302.04	297.52	298.99	304.88	301.22	299.46	299.87	303.94	304.17	300.69	300.63	306.59	300.47	299.79	301.71	298.38	301.57	300.51	303.74	302.78	298.69	302.67	303.26	303.38	300.32	299.12	301.17	305.64	300.31	301.85	298.4	297.39	302.19	300.69	301.99	301.48	304.32	303.87	301.28	302.81	302.67
303.12	303.22	305	302.4	303.15	304.56	303.69	301.67	304.54	299.94	301.84	300.51	304.6	302.95	300.56	303.5	301.22	303.34	303.78	301.62	302.32	302.24	302.12	302.18	300.01	300.81	301.97	297.42	300.67	301.13	307.65	296.08	307.15	301.52	305.11	302.96	302.92	302.64	302.75	305.62	299.7	302.42	304.49	304.58	304.76	302.12	303.8	301.39	301.64	298.66
311.96	315.32	314.08	316.85	313.79	312.08	315.01	316.33	316.99	310.17	314.36	312.49	314.26	314.48	315.45	310.92	313.74	314.08	314.45	309.91	316.02	314.52	309.82	313.4	314.2	313.3	313.59	312.73	314.96	314.28	313.79	311.47	315.34	316.27	315.87	312.26	313.27	311.89	315.08	311.55	312.62	314.54	313.57	314.71	310.5	311.12	312.15	314.64	310.83	315.03
324.29	323.67	328.16	324.89	326.79	329.44	330.5	326.54	327.03	327.21	327.02	326.38	326.16	323.63	330.8	325.41	326.8	329.15	328.9	327.83	324.22	327.29	327	325.52	328.28	327.33	326.89	328.84	326.39	327.48	329.49	330.41	327.17	326.75	329.4	323.48	328.03	325.1	327.52	325.93	329.03	323.13	328.32	326.85	326.52	327.43	327.08	328.16	325.98	328.01
316.32	314.74	314.88	316.51	314.72	314.95	317.67	313.01	318.17	316.68	315.28	314.12	316.47	314.97	310.56	314.98	313.08	315.65	313.16	313.5	314.89	314.58	313.13	310.92	310.75	315.89	317.14	311.64	316.25	319.64	312.11	315.55	316.29	314.99	315.46	315.59	316.62	310.86	313.69	313.61	311.98	313.83	311.56	314.12	313.81	313.22	312.07	316.46	315.6	310.35
322.95	325.86	325.19	323.95	326.42	326.4	325.08	322.89	326.09	324.61	326.75	324.48	321.81	326.58	326.76	322.4	318.54	321.91	326.86	327.22	323.47	325.68	329.44	324.65	326.46	323.14	324.51	325.05	324.57	327.36	322.04	325.98	322.09	327.38	322.56	327.78	322.88	326.44	325.94	326.96	326.21	321.67	323.62	324.95	325.84	328.64	324.62	323.89	326.1	323.81
304.43	309.02	302.77	306.61	302.1	303.14	304.2	309.37	307.25	307.26	305.6	303.46	303.09	306.27	307.32	306.96	303.45	305.22	306.66	303.09	304.55	305.69	305.69	302.78	300.29	304.54	305.29	304.68	309.16	308.17	306.06	305.21	302.07	304.65	306.61	306.04	304.12	306.14	308.55	306.37	303.82	297.91	307.47	306.83	303.09	305.34	305.84	304.03	306.6	305.22
301.81	304.55	299.49	302.73	303.12	301.51	301.7	299.07	300.52	301.65	303.05	302.98	297.12	298.69	304.14	301.87	300.56	303.91	302.07	305.98	303.11	300.14	302.13	307.11	300.9	303.35	299.26	300.53	300.6	303.21	303.17	304.14	305.74	300.56	301.88	301.81	305.86	301.02	303.65	304.59	301.91	300.99	300.6	304.5	300.52	303.1	297.72	300.06	302.73	304.11
294.26	295.62	298.62	293.96	296.27	294.71	295.88	296.18	297.38	299.73	297.11	294.01	295.22	294.24	296.42	296.09	294.83	299	298.02	296.93	295.9	299.83	296.09	297.59	299.5	297.86	298.55	294.61	295.47	298.6	297.83	299.41	299.5	298.58	295.33	298.73	298.56	293.8	297.73	300.4	298.04	298.16	296.91	293.46	295.95	295.68	299.29	295.19	296.17	298.56
309.25	305.59	310.15	310.84	310.26	307.81	305.33	307.74	307.46	308.92	309.01	305.14	307.43	310.8	308.12	310.42	308.82	307.98	309.78	312.3	308.59	308.96	311.79	307.69	309.44	307.72	307.22	307.79	309.74	306.42	308.82	306.96	307.32	308.46	308.21	306.63	307.88	308.93	308.14	308.74	308.98	309.76	307.67	306.68	309.83	311.09	304.85	306.12	310.82	310.03
314.29	313.18	312.53	313.9	313.45	312.93	318.23	316.52	317.06	315.03	318.02	312.21	312.89	312.6	313.14	314.66	312.62	314.94	314.26	313.84	309.84	317.49	311.16	310.58	311.26	314.59	317.82	317.75	313.32	314.6	312.91	316.1	312.19	312.17	311.19	311.48	316.33	313.76	315.31	313.87	314.22	314.61	314.83	312.88	313.71	316.51	312.69	316.76	316.11	315.2
307.98	312.22	312.18	311.52	311.08	309.14	311.25	311.69	308.79	314.75	309.16	311.22	310.53	312.59	310.32	307.99	308.76	309.1	313.42	311.23	310.43	313.71	311.87	311.51	310.17	309.51	312.11	310.74	311.41	309.79	313.24	308.68	309.89	309.86	309.69	311.86	308.74	308.38	311.47	313.56	310.55	309.68	309	314.01	312.94	312.61	312.57	312.5	308.52	312.59
293.26	292.03	295.07	293.52	294.2	291	293.17	292.86	295.25	292.89	296.14	294.66	295.36	293.76	294.93	292.69	295.72	297.53	295.95	295.66	295.52	292.93	291.46	294.8	294.03	294.67	293.55	293.78	293.78	292.93	293.88	292	294.35	295.7	292.39	291.51	295.98	295.79	293.97	293.8	295.85	291.11	296.56	291.42	294.79	292.12	289.57	293.86	293.76	297.88
306.71	303.43	304.55	304.33	306.26	303.98	305.59	301.76	303.39	302.01	302.75	300.92	301.87	302.65	303.64	305.28	304.12	299.61	303.43	301.14	304.6	302.96	303.18	302.71	299.99	306.21	300.16	306.01	308.47	297.43	301.95	305.49	304.78	306.88	304.68	303.05	303.25	304.43	305.57	302.66	302.92	300.81	303.83	303.43	301.84	308.57	302.27	302.57	304.3	302.4
323.93	329.01	331.11	327.84	326.2	328.79	327.57	324	326.68	325.14	326.74	325.44	327.86	327.93	333.64	327.48	325.22	332.27	328.79	324.55	332.14	328.3	329.22	326.26	325.84	323.96	327.93	328.96	326.54	331.98	328.15	328	327.92	328.38	324.46	329.51	326.5	325.67	328.97	329.56	327.99	329.47	327.8	327.27	327.21	326.98	329.59	329.03	324.57	331.69
298.03	299.23	305.03	298.44	300.81	296.2	302.15	299.99	300.07	300.5	299.25	300.42	301.62	297.04	296.16	301.35	301.44	299.47	299.85	300.86	299.01	298.03	298.84	299.03	302.73	300.23	298.23	298.89	299.62	298.99	300.17	299.45	299.02	300.07	300.62	301.07	301.58	298.26	301.66	298.67	303.38	304.19	301.35	300.2	301.17	301.27	301	299.89	301.07	299.55
301.63	299.88	304.78	300.33	304.79	300.68	304.9	300.84	301.16	305.27	304.66	307.69	300.67	306.03	307.53	304.13	300.56	302.62	304.93	301.53	300	303.83	302.55	301.49	303.79	301	303.46	299.05	306.07	303.16	302.01	300.83	300.48	303.41	306.33	307.37	301.06	301.6	305.04	303.42	299.66	305.24	305.15	301.44	305.42	303.11	303.47	303.54	304.67	302.77
296.03	296.58	295.79	297.95	294.03	292.91	295.42	298.74	297.82	299.76	292.95	294.73	294.56	294.55	293.91	290.91	296.95	293.2	297.55	293.75	295.29	297.78	290.67	296.2	296.75	293.87	296.48	298.2	296.98	296.84	294.43	294.66	295.73	294.24	292	296.03	292.98	296.64	293.34	293.75	295.39	294.37	295.32	295.1	291.86	293.45	293.8	294.37	295.88	292.86
325.09	328.11	327.95	326.41	332.36	329.54	329.47	323.5	327.64	326.33	329.39	328.99	323.88	326.8	331.45	328.53	327.68	328.52	324.58	325.9	329.23	330.18	329.6	325.38	327.89	326.89	330.18	325.85	328.16	327.47	327.17	329.8	327.11	329.18	326.18	328.43	327.9	326.5	331.22	327.25	324.53	323.64	323.3	324.85	325.2	329.22	329.44	328.88	319.69	328.09
317.63	314.79	314.16	316.72	315.69	314.24	319.03	314.81	313.5	317.26	316.31	315.19	317.51	312.71	313.96	313.82	318.94	313.85	313.96	317.97	314.08	315.94	312.09	315.33	312.72	316.53	315.1	313.09	314.32	315	317.11	316.41	313.02	311.96	312.95	316.36	312.52	310.76	318.67	315.49	315.39	313.23	319.33	315.44	317.36	314.65	318.83	319.45	318.03	313.36
304.81	301.29	304.52	305.65	300.83	306.34	307.43	305.55	305.4	310.22	304.5	301.54	304.57	308.14	304.28	308.31	308.58	308.08	307.45	303.75	307.15	304.17	304.12	309.98	306.7	303.89	307.77	305.44	307.65	309.45	305.78	304.61	302.85	304.94	304.8	302.4	305.39	305.88	305.64	304.54	305.89	301.92	306.09	303.85	305.51	304.5	303.93	304.42	304.73	307.65
315.48	319.19	315.08	317.96	316.35	315.97	316	321.74	316.82	317.81	315.97	315.6	317.5	317.43	317.19	318.86	316.23	318.02	317.58	317.02	312.26	319.46	315.63	320.03	319.56	313.64	315.93	318.76	317.31	315.98	315.38	318.2	315.86	317.72	318.78	314.12	317.75	318.87	324	317.82	316.19	315.32	315.55	315.58	315.96	315.36	317.71	315.85	316.27	313.93
311.16	311.73	310.32	313.69	309.07	312.58	311.4	310.94	311.32	311.85	312.46	311.6	312.27	311.81	311.13	311.27	311.71	310.66	309.89	312.17	312.28	309.49	314.99	309.14	311.42	313.44	313.42	312.63	311.48	313.04	311.87	312.18	313.68	309.86	316.56	308.68	310.39	310.47	310.28	309.79	310.81	312.09	312.21	308.99	310.36	310.65	311.54	310.35	310.43	310.09
312.8	317.41	316.74	312.35	317.11	316.41	316.88	314.12	314.89	315.66	315.68	315.78	312.42	313.86	313.88	315.94	314.52	314.13	313.99	314.13	315.34	317.34	318.4	312.53	315.63	314.41	315.73	314.32	315.86	314.18	310.92	315.32	314.44	315.13	313.87	315.1	312.72	312.07	317.31	311.07	317.13	311.6	316.83	314.6	309.67	313.47	318.17	318.36	315.04	318.77
315.21	316.25	314.75	317	313.96	315.16	314.69	317.36	318.64	312.75	316.19	317.39	314.12	313.17	315.75	313.67	315.31	314.46	318.35	315.48	315.02	313.97	313.61	313.19	313.84	316.6	314.38	312.96	313.56	315.69	316.86	315.88	311.76	318.91	315.42	313.14	316.2	314.28	314.39	313.46	312.93	314.98	312.91	316.31	314.49	315.04	317.69	315.29	313.78	314.96
307.39	310.97	308.98	304.71	307.67	310.51	305.78	309.96	307.14	308.94	305.17	311	307.08	306.25	308.05	308.17	305.83	309.37	310.31	314.26	310.37	303.97	306.59	307.37	311.72	307.79	309.34	308.26	306.48	305.86	308.51	307.99	309.58	307.12	309.18	311.75	309.71	305.57	305	306.69	307.6	306.01	307.19	310.22	306.5	311.46	308.03	309.07	309.8	309.03
311.13	313.35	311.93	311.66	312.38	315.06	312.7	315.54	311.47	309.7	316.43	309.23	314.4	312.29	313.5	316.53	313.6	311.27	316.28	313.28	312.07	309.65	316.56	315.45	315.29	312.47	314.34	312.24	315.13	312.83	315.82	311.19	313.83	312.92	312.21	312.04	313.4	314.72	312.93	313.65	312.09	315.38	312.95	314.13	309.49	310.85	312.01	309.65	315.88	312.8
318.47	317.29	318.98	316.77	318.58	317.94	316.12	320.49	318.15	316.8	318.17	316.98	317.96	316.33	318.11	321.95	315.89	318.62	317.16	320.41	318.53	315.29	321.64	318.07	314.31	318.83	319.75	317.84	319.89	317.76	316.71	320.88	316.11	320.64	317.51	317.15	314.86	320.35	316.44	319.35	319.9	318.11	315.32	317.19	318.8	318.79	317.87	316.06	316.86	317.35
310.73	316.63	312.34	315.05	318.58	314.06	313.48	317.14	315.23	311.42	315.3	316.58	314.46	315.06	315.24	316.02	314.25	315.95	314.96	313.75	313.96	314.65	317.74	314.88	313.5	312.27	313.93	310.86	313.59	312.82	311.73	310.27	316.81	314.86	316.11	314.69	316.68	315.64	313.37	313.36	316.05	315.63	311.91	313.57	315.1	315.16	315.81	310.31	313.36	312.68
316.85	322.22	318.7	317.08	320.87	318.57	322.03	318.33	318.76	321.53	317.95	319.43	319.59	319.18	315.42	317.65	322	319.04	321.67	320.68	317.08	319.57	314.02	317.73	319.08	318.72	321.22	315.15	318.37	317.84	315.64	316.02	316.92	320.38	321.16	320.66	316.98	319.21	319.65	318.75	316.77	316.64	319.85	320.06	316.51	318.19	318.66	321.81	318.38	317.67
309.26	312.3	308.6	308.78	311.03	310.08	311.92	306.4	312.15	310.81	310.93	308.51	309.67	311.52	312.13	308.29	311.86	311.51	308.59	310.5	309.23	312.94	308.43	307.91	310.11	310.22	312.15	309.81	312.07	310.77	308.34	309.35	307.51	308.84	311.38	309.47	310	311.05	309.64	309.24	308.4	310.34	307.75	310.23	311.42	310.16	310.35	314.85	311.3	313.15
294.04	290.79	294.6	294.53	290.77	293.54	296.99	292.41	294.67	294.07	292.39	296.23	296	294.65	293.33	296.41	294.39	293.95	295.53	292.76	292.97	293.29	295.89	295.21	294.77	291.4	291.29	293.44	293.92	293.3	291.95	294.34	293.55	294.33	294.14	291.54	292.03	293.77	292.64	291	297.5	290.23	295.3	292.85	292.18	295.82	295.35	289.8	293.47	293.67
317.33	318.01	315.57	315.37	315.83	316.1	320.73	315.8	315.49	317.2	316.62	315.62	317.43	315.07	317.81	318.19	315.91	318.65	317.11	315.76	315.4	314.76	315.45	316.96	317.99	316.24	313.53	315.3	319	317.94	315.27	317.76	316	319.58	314.1	315.31	312.98	310.93	316.52	317.7	320.94	313.32	315.17	315.32	317.13	315.02	314.48	317.44	317.31	313.02
320.91	319.38	318.26	317.89	319.57	323.1	319.94	320.47	316.83	320.63	319.69	315.3	316.78	321.54	321.22	316.65	318.67	314.88	322.37	321.34	318.41	321.54	316.02	316.66	319.97	322.65	321.98	315.65	320.37	321.93	320.86	320.2	316.81	318.79	320.33	318.51	318.57	319.77	319.87	324.51	317.35	319.21	315.75	317.76	316.51	318.96	316.23	317.13	316.04	316.61
290.63	293.15	293.35	291.44	296.62	293.94	293.41	291.76	294.75	293.09	291.91	292.81	292.58	295.53	291.69	296.42	292.35	294.6	295.15	290.17	295.33	292.31	294.12	295.24	297.51	292.94	291.1	295.54	292.56	290.82	294.06	293.15	296.38	293.29	290.43	292.02	295.45	294.3	292.61	293.06	296.07	290.25	296.44	294.15	295.84	292.98	296.37	294.49	294.6	295.02
312.77	313.67	314.22	313.92	311.98	315.09	314.79	315.36	316.82	313.65	313.72	311.79	313.25	310.84	312.75	314	316.9	313.01	313.32	312.53	313.68	315.45	315.35	312.78	312.11	306.37	311.22	311.57	312.1	311.59	311.09	317.65	311.72	313.45	314.45	314.02	311.39	310.95	315.01	315.09	311.03	310.61	308.36	311.67	313.51	312.45	313.32	311.63	309.59	311.33
317.21	314.77	314.18	316.8	316.27	313.57	317.76	314.65	315.47	312.78	314.43	315.62	316.07	318.23	316.42	312.77	311.58	314.86	316.51	311.98	313.69	316.98	313.69	319.04	315.79	315.86	312.64	313.66	312.01	316.6	314.32	314.57	319.87	313.71	315.64	314.62	313.86	318.04	309.94	312.81	315.75	314.55	316.53	312.39	315.84	316.9	314.41	313.28	314.01	315.68
291.19	293.98	292.2	287.1	295.2	293.96	290.08	293.63	291.56	294.84	293.01	292.74	295.7	292.37	295.64	296.3	294.08	293.97	296.99	293.61	293.32	292.53	293.42	292.32	295.9	294.08	296.25	292.02	293.74	296.27	293.98	296.04	294.86	292.8	293	290.78	293.43	293.3	294.35	294.06	293.36	298.52	290.69	295.17	295.03	295.55	291.73	293.25	288.96	296.85
309.4	305.56	306.14	305.96	311.27	308.17	308.19	311.57	312.78	305.27	305.74	309.85	307.51	308.85	304.77	308.96	308.01	307.71	310.72	308.86	307.32	309.5	310.47	306.63	308.96	306.94	308.72	305.98	306	309.47	309	308.2	311.59	311.94	311.4	307.43	308.53	307.92	309.12	310.79	311.33	308.39	308.5	307.69	308.28	310.04	305.13	306.75	307.29	310.62
316.11	317.6	315.11	319.29	319.32	316.54	317.47	323.75	319.27	315.49	318.24	321.38	319.28	320.24	319.83	323.67	317.46	318.97	321.9	318.67	316.91	317.85	316.57	317.56	320.24	317.45	312.72	316.02	318.12	316.99	318.29	317.29	314.99	317.81	319.13	318.32	316.31	316.9	319.63	318.4	317.03	319.19	320.2	317.98	317.43	317.08	316.2	321.55	322.03	318.87
306.59	308.25	309.14	305.51	306.21	309.69	307	306.81	302.52	308.33	306.06	308.86	308.55	307.07	309.17	306.28	303.91	310.66	303.84	307.69	304.61	307.25	307.97	307.12	305.96	301.53	306.54	307.95	304.72	307.01	309.29	306.44	304.8	305.77	303.79	308.19	306.4	306.17	302.28	307.32	307.35	303.4	308.29	306.88	303.4	306.46	306.53	305.68	307.87	307.8
328.35	329.12	327.93	327.64	325.35	328.26	329.43	325.44	325.13	328.52	327.85	326.32	327.63	323.38	329.23	328.27	324.64	325.34	324.75	326.91	328.25	330.15	327.75	324.81	329.99	325.85	330.65	325.69	330.44	326.7	329.78	328.77	331.42	327.66	326.94	330.04	326.07	328.5	326.53	325.04	328.07	325.64	324.03	326.79	330.38	329.27	324.28	328.4	329.01	327.88
316.92	314.96	313.2	317.81	315.29	314.65	315.54	314.25	315.78	315.32	320.27	312.7	317.74	314.84	316.07	313.29	313.48	315.52	312.64	316.84	318.42	315.15	314.23	312.03	314.17	318.03	313.69	314.24	314.67	314.41	316.8	315.59	314.38	314.83	316.59	318.8	318.69	316.06	314.96	316.61	318.26	314.93	316.46	314.64	315.55	315.3	312.99	311.48	316.3	315.94
308.93	306.78	304.15	302.42	307.87	305.05	301.87	308.79	307.91	305.35	306.46	301.03	307.79	303.62	304.58	308.71	306.98	306.11	310.47	306.27	307.63	308.16	306.85	306.94	307.03	306.32	305.51	304.38	308.11	306.6	304.57	302.06	306.36	307.31	306.76	302.38	304.64	307.4	310.32	310.89	303.02	309.55	307.57	306.68	307.26	305.47	306.74	306.43	303.69	302.75
318.12	314.81	315.13	317.82	314.35	312.1	315.33	317.04	313.8	317.24	315.45	315.01	315.55	309.97	312.89	316.78	314.25	313.31	314.61	311.99	315.75	319.45	317.97	312	314.53	313.44	315.57	312.38	315.41	313.87	314.6	310.17	314.1	313.89	314.79	314.56	314.32	313.23	315.14	314.68	315.53	315.1	313.7	315.75	314.73	313.38	313.19	316.84	314.61	318.27
300.57	300.06	299.89	303.13	299.1	301.1	300.15	301.6	300.9	300.35	299.19	303.3	298.53	301.04	300.79	298.84	305.39	297.97	296.33	300.34	299.94	300.85	302.79	298.95	296.54	298.94	301.57	300.8	298.52	298.95	300.56	298.61	301.5	299.67	297.62	302.2	295.8	304.01	301.47	301.96	302.22	300	303.67	299.32	298.86	302.83	300.33	297.46	299.58	300.99
317	319.79	313.22	319.1	316.86	318.11	316.5	319.46	314.86	316.19	317.57	315.7	314.64	316.03	316.38	323.51	314.72	317.03	317.95	315.7	316.35	316.13	321.4	318.13	315.57	313.67	320.32	319.17	317.44	317.4	319.27	316.24	315.18	318.01	319.39	317.32	319.07	315.53	318.45	318.61	320.42	317.46	316.4	315.48	319.95	315.57	316.7	315.51	317.15	317.69
315.8	315.74	315.05	314.02	318.19	316.31	316.26	311.28	314.7	315.68	315.88	314.59	314.75	314.64	315.65	312.08	314.35	316.3	316.36	315.3	314.35	315.11	318.79	315	312.05	315.53	314.72	312.46	314.97	312.45	315.99	314.85	314.8	315.05	313.9	312.41	313.5	312.08	317.13	313.94	313.81	316.92	314.83	316.58	317.52	316.38	310.02	314.59	315.7	316.76
311.01	309.39	308.04	309.01	308.19	311.74	308.7	305.4	310.3	310.09	308.77	308.82	308.74	311.58	308.5	310.22	307.41	307.98	309.55	305.3	310.89	309.78	308.17	306.26	309.04	310.79	310.19	308.52	309.36	309	306.43	306.72	310.49	307.18	313.18	307.48	309.3	312.62	310.48	309.73	309.3	309.76	310.14	308.62	306.77	314.97	307.72	307.05	310.62	309.53
303	303.8	302.78	302.66	304.53	306.39	301.49	305.47	302.32	303.52	300.8	305.9	306.3	302.8	305.35	302.56	302.05	304.86	304	303.64	302.32	303	305.38	304.97	304.66	306.6	306.01	305.27	306.23	303.24	304	304.36	302.54	301.95	301.85	306.55	307.59	305.85	303.72	303.09	304.07	302.29	306.99	303.94	302.89	305.4	304.19	302.67	305.28	303.71
314.33	314.97	314.51	313.18	315.37	315.58	314.16	315.82	315.96	315.39	315.79	316.13	316.83	314.35	312.11	316.48	315.26	317.29	315.74	317.24	313.64	316.12	321	314.52	315.73	319.83	310.99	318.73	315.52	314.87	315.49	314.71	312.57	311.56	312.2	314.38	313.53	318.21	313.27	315	318.71	312.52	314.96	319.57	316.02	313.52	314.48	315.27	313.9	315.22
312.03	315.37	314.79	314.39	311.53	312.56	313.62	314.69	312.5	312.44	315.11	311.11	310.21	315.3	311.63	309.56	312.05	309.95	313.33	312.4	310.05	314.67	308.04	309.95	311.08	308.29	311.57	314.69	312.82	312.87	311.03	313.16	312.33	312.11	312.2	309.03	313.57	312.83	311.1	311.75	309.16	313.37	311.66	309.8	313.31	308.5	313.65	312.38	313.42	311.36
317.35	319.23	314.34	313.8	313.85	314.01	313.43	312.18	316.39	317.3	312.79	315.19	315.85	315.14	316.46	314.89	313.16	314.39	313.6	314.31	318.29	314.65	313.96	314.94	317.3	318.8	316.53	316.27	317.41	312.88	316.4	314.87	315.6	319.35	315.64	321.19	316.8	314.56	313.51	314.19	317.66	316.81	314.99	314.39	316.51	314.88	317.89	317.07	320.35	315.38
301.28	300.28	304.36	303.61	303.42	303.38	303.72	302.81	302.37	298.16	306.03	305.76	302.66	303.67	302.26	301.94	305.51	302.1	305.39	301.25	301.65	304.36	303.84	302.64	300.01	299.21	302.7	298.89	301.35	303.42	301.96	305.56	301.75	304.28	303.15	306.63	302.56	300.97	299.82	301.99	303.77	305.19	299.96	300.85	297.47	302.41	300.62	303.64	303.77	300.12
314.02	313.14	315.2	312.07	316.59	314.89	314.47	308.65	313.23	312.84	312.12	314.93	314.42	316.56	313.59	313.84	317.65	312.53	313.25	311.15	309.68	313.82	314.3	313.76	311.85	312.34	312.24	310.75	315.2	315.96	312.77	312.88	311.4	313.29	311.38	311.28	314.34	314.86	313.57	312.59	311.68	313.98	316.43	311.59	313.46	315.34	312.45	313.72	313.47	309.9
301.51	301.55	305.2	302.18	302.37	298.85	303.64	302.47	303.57	302.53	300.58	299.67	306.15	302.15	303.22	299.54	303.75	303.06	304.1	306.44	302.17	304.55	302.68	300.83	303.64	302.32	304.75	304.83	303.74	303.49	299.16	304.37	304.21	302.71	302.99	302.3	306.47	303.72	303.47	302.66	304.27	303.01	301.2	304.75	300.18	308.02	305.95	301.36	309.09	304.04
310.95	312.54	310.98	315.42	316.07	315.38	316.33	315.76	313.52	314.29	315.05	313.24	311.24	312.36	310.3	314.28	314.63	313.18	314.79	311.11	316.68	314.84	314.32	312.03	312.88	313.82	312.6	314.94	313.64	313.89	314.76	314.55	315.09	311.14	316.65	316.04	313.33	311.08	310.56	312.29	309.43	312.32	312.83	309.48	310.14	311.82	311.71	313.01	310.6	314.4
303.58	298.98	298.59	299.29	302.22	301.34	301.24	304.27	296.62	299.11	300.82	301.27	300.27	302	299.63	299.85	299.29	304.67	300.42	298.51	302.19	301.73	302.16	298.22	301.43	302.47	301.86	299.13	303.24	301.95	302.57	302.04	298.55	302.02	302.78	301.61	304.4	300.49	305.85	300.95	300.54	301.04	299.59	303.33	299.74	301.88	299.63	302.05	297.14	306.16
316.1	316.82	317.96	320.28	317.75	316.41	317.02	316.59	315.8	318.83	319.55	318.64	317.54	318.18	320.97	318.89	317.3	319.6	319.36	316.71	315.89	312.86	319	315.58	317.57	321.67	315.75	319.02	315.97	320.76	319.71	320.58	315.97	315.31	320.63	318.38	320.27	320.31	318.76	315.73	318.53	315.18	314.59	319.53	319.59	314.12	318.75	320.11	315.13	318.77
308.67	312.67	312.99	311.55	311.54	308.79	310.34	313.22	312.69	311.88	313.88	315.1	313.83	316.52	311.29	315.38	308.33	312.83	312.49	311.75	309.94	313.69	311.43	310.62	311.7	315.9	310.55	314.89	312.28	313.79	312.5	310.83	318.48	313.83	310.07	311.74	312.31	312.78	314.72	314.83	310.56	312.29	312.1	314.06	314.86	315.33	312.97	312.68	309.65	314.82
305.29	304.95	306.88	304.75	305.5	307.7	305.97	302.32	306.88	303.94	302.09	304.76	305.91	304.01	305.33	309.39	307.94	308.11	303.96	303.53	307.28	303.65	304.12	305.17	304.39	303.78	307.07	305.2	305.13	308.39	304.05	305.94	305.48	308.82	305.05	299.87	304.76	305.59	306.23	305.03	304.73	307.75	303.08	303.75	307.27	306.55	303.61	303.89	304.54	306.86
304.36	306.46	299.26	302.66	306.74	300.88	299.64	301.94	303.58	298.62	300.73	300.99	301.67	297.49	302.78	303.54	304.2	304.68	304.56	302.38	306.13	303.23	302.39	300.94	304.37	303.45	305.48	303.67	301.13	303.64	302.97	302.32	302.13	303.53	303.54	300.7	302.26	303.8	303	301.7	302.39	305.66	299.75	302.77	302.04	301.78	307.61	305.98	304.17	298.5
292.31	295.77	295.44	295.84	300.71	299.73	299.23	294.27	295.18	298.05	297.52	291.74	296.04	295.63	300.05	296.77	295.54	298.08	297.67	299.46	294.69	299	294.19	295.97	296.62	296.82	296.14	296.98	297.68	298.49	298.03	298.85	298.25	299.05	298.27	295.07	298.82	297.45	299.04	294.95	296.49	296.28	291.18	297.15	300.59	297.76	299.81	297.45	298.89	297.6
314.52	318.36	317.52	315.88	315.37	320.09	317.57	314.18	314.44	320.14	313.07	317.02	315.43	315.64	317.55	319.11	317.21	317.37	319.11	312.69	318.24	318.08	318.18	317.56	313.13	316.72	316.66	318.2	317.34	315.75	319.08	315.41	318.6	316.15	318.49	319.64	316.07	317.11	318.24	320.4	318.03	317.06	315.73	316.64	315.6	318.19	316.86	312.96	317.78	315.98
328.13	327.16	327.75	328.82	325.93	327.55	329.27	330.26	326.15	327.71	327.31	327.84	328.4	329.88	326.67	330.24	326.91	328.74	327.59	330.05	331.1	330.16	326.27	325.75	330.29	330.39	328.31	329.11	331.31	326.77	327.6	328.21	322.59	328.09	325.62	328.3	328.16	331.89	324.11	326.96	326.09	330.25	331.77	331.63	326.01	328.91	330.78	332.4	324.56	325.26
301.82	296.51	304.94	299.19	298.08	297.25	299.08	300.59	300.78	299.73	299.14	298.74	298.51	304.29	300.46	301.38	298.47	301.27	298.3	300.06	297.28	299.05	300.17	300.05	300.78	301.62	300.8	299.14	303.11	299.32	298.57	297.94	301.19	299.19	301.87	302.7	297.76	299.02	299.38	296.88	298.01	303.04	298.69	299.69	297.84	299.31	301.28	300.44	296.46	300.95
304.43	303.53	302.74	302.86	306.1	301.14	301.09	307.55	303.55	305.45	300.67	302.68	304.1	301.8	307.04	300.84	304.85	304.74	297.43	304.46	303.81	300.85	302.07	304.28	304.47	301.61	308.04	301.61	302.71	300.86	303.32	302.89	304.5	303.79	301.75	302.17	301.86	303.14	301.13	303.61	299.21	304.22	302.63	302.49	304.28	304.45	301.31	302.77	302.9	304.11
314.95	321.62	317.54	319.38	320.1	317.28	320.32	317.16	318.92	316.83	318.85	315.43	317.63	320.87	317.51	317.11	317.42	320.13	320.23	317.85	316.72	319.09	320.46	318.84	320.13	318.14	320.99	320.03	314.37	317.27	318.12	311.59	316.64	315.12	316.47	315.84	321.7	320.11	318.72	316.35	318.48	317.05	318.89	316.74	317.52	317.05	318.11	315.3	317.15	315.92
318.11	319.61	314.73	317.26	312.5	316.68	315.85	313.34	317.33	317.79	317.65	317.99	320.92	314.76	319.11	318.07	316.02	318.13	316.05	316.67	318.83	317.42	319.3	318.02	319.8	320.41	318.71	315.2	314.62	316.61	318.15	319.9	317.03	322.16	314.9	319.28	316.04	321.23	312.19	317.58	313.49	316.66	318.54	319.35	316.9	318.37	319.2	321.27	316.28	311.81
316.28	319.11	316.97	315.43	319.77	319.12	318.94	317.91	320.11	316.54	316.1	317.34	317.35	315.49	319.49	319.15	320	316.81	314.06	319.94	319.12	320.56	316.16	322.45	316.03	316.73	315.88	321.2	318.45	320.39	318.67	319.22	317.26	318.9	316	315.74	318.49	317.72	321.76	320.44	322.71	317.58	313.61	321.24	318.77	320.22	315.57	319.1	317.16	319.22
321.58	316.21	318.74	321.42	321.35	320.91	319.06	320.26	315.83	318.36	317.18	315.92	317.33	320.19	315.23	321.9	317.67	318.53	319.93	318.48	322.6	319.09	316.97	319.76	315.79	320.57	318.25	315.21	323.92	319.83	319.27	319.4	322.62	316.07	318.62	320.78	319.42	319.22	317.49	321.42	319.92	319.3	318.17	318.67	317.06	327.49	319.99	319.07	318.64	321.04
293.43	294.26	293.82	293.5	292.61	292.56	293.83	294.79	292.63	294.78	292.48	296.96	295.76	293.4	296.42	296.15	294.44	294.56	295.01	291.42	292.77	294.5	294.59	294.08	292.42	297.24	292.37	297.79	288.62	292.35	293.89	296.27	297.63	291.49	291.48	294.97	289.87	296.65	292.47	291.82	293.26	289.74	296.59	293.02	293.26	292.77	291.6	292.29	294.35	295.38
313.37	316.58	313.85	318.16	310.27	313.71	316.45	315.05	314.16	312.43	314.47	314.07	313.24	316.56	314.12	311.96	314.85	313.65	312.46	317.4	312.4	316.09	311.9	314.82	311.62	314.1	315.68	313.71	316.01	309.04	312.9	318.68	316.87	312.38	314.31	313.2	311.72	317.53	313.77	313.75	312.71	314.28	316.13	316.33	310.6	311.96	312.07	315.24	312.88	314.65
305.34	303.09	305.15	303.82	306.59	303.64	302.15	300.65	303.71	303.71	306.08	304.74	302.48	301.9	305.64	305.15	303.23	305.58	303.86	298.24	302.98	303.84	302.85	302.5	304.23	305.71	303.57	299.74	302.7	301.31	300.92	303.73	302.71	303.84	305.64	301.44	304.67	304.86	306.24	306.45	302.33	302.22	298.96	302.89	304.67	302.25	301.91	303.4	301.52	307.53
297.4	295.74	296.07	297.39	297.37	299.74	297.57	297.24	297.31	291.14	297.12	297.65	294.46	298.4	295.96	299.06	293.11	292.87	293.35	296.49	295.97	299.44	293.25	295.04	294	296.8	300.46	299.73	295.2	299.35	292.93	297.13	296.19	299.22	297.08	295.87	298.05	296.34	298.14	299.53	294.89	294.27	295.91	298.37	294.42	296.26	299.4	294.32	296.88	299.48
305.63	305.14	309.66	307.29	306.03	305.53	305.18	305.99	304.36	310.93	304.54	308.66	307.2	306.72	303.33	306.75	305.12	304.35	305.2	303	309.49	306.34	308.06	306.43	307.4	306.65	302.75	305.8	304.21	307.79	304.82	310.02	310.24	305.63	307.51	308.98	300.54	307.87	305.51	309.06	304.5	308.25	307.9	308.15	305.26	302.08	307.41	307.17	302.37	310.2
300.99	304.17	304.77	305.81	303.18	304.42	304.17	305.48	304.1	304.86	305.95	304.33	303.99	301.96	305.29	305.67	304.97	304.42	304.02	307.01	301.48	303.96	305.72	302.89	298.28	306.24	304.59	305.34	301.3	305.22	302.66	303.56	305.15	303.41	305.11	301.03	303.87	305.12	301.79	302.57	303.56	305.17	301.49	306.64	305.85	301.71	302.64	302.48	304.77	303.64
311.95	315.99	314.56	315.29	316.05	318.98	314.32	312.84	318.87	314.83	316.41	315.52	320.6	313.41	319.95	314.83	311.74	315.68	317.01	313.72	313.41	316.57	317.39	310.32	314.42	316.31	317.07	317.14	317.16	316.56	313.01	317.88	317.03	314.26	312.61	313.25	313.02	314.39	313.96	314.48	311.98	313.7	312.02	315.7	315.22	315.73	313.71	316.14	314.53	314.44
297.26	301.27	299.53	298.82	295.1	299.61	298.62	300.69	301.5	299.33	301.1	295.83	298.11	301.06	298.99	300.1	299.26	298.5	301.67	299.68	302.12	301.25	299.08	300.25	304.69	298.13	300.51	301.14	301.39	302.07	300.73	300.19	299.82	300.2	301.69	301.06	301.29	301.23	300.88	301.28	299.45	301.15	298.74	300.98	296.98	303.44	295.81	299.69	303.85	297.39
305.52	304.13	306.58	307.21	303.46	307.49	304.46	305.01	302.55	307.23	303.09	304.44	302.34	306.8	305.7	306.67	300.42	305.07	304.91	306.04	303.79	303.11	302.87	303.92	300.49	305.66	303.65	301.14	298.82	304.52	303.67	303.07	301.13	304.34	302.44	301.56	298.99	300.74	303.7	300.22	304.24	305.58	305.04	300.77	303.4	304.77	301.85	304.03	306.16	305.64
304.59	304.75	303.33	305.48	301.56	304.12	302.65	305.31	302.25	305.86	305.83	299.59	298.97	302.4	299.12	302.16	303.76	302.43	297.79	304.22	302.81	302.95	301.37	305.83	304.39	303.56	299.6	304.96	302.23	301.33	304.66	304.53	303.77	303.46	307.16	299.32	304.44	306.04	303.46	298.2	300.89	302.01	301.22	304.07	304.82	302.16	304.94	303.05	304.76	304.59
304.01	307.81	306.32	306.53	305.41	309.09	303.7	309.13	308.28	303.63	308.49	308.18	307.22	307.22	307.04	304.93	307.08	305.11	305.14	304.79	301.81	303.99	306.89	304.8	303.35	313.04	306.63	306.02	302.35	298.62	307.67	306.7	305.71	307.36	304.95	308.5	308.07	303.48	307.84	305.85	304.93	307.26	302.66	307.64	305.17	308.79	306.27	305.44	304.94	306.32
314.89	314.3	316.7	311.26	317.69	311.62	313.83	315.56	318.04	317.57	315.3	314.51	314.35	318.4	315.65	315.89	316.06	316.99	317.01	319.5	316.13	315.09	312.64	313.64	316.44	316.04	317.33	313.77	317.89	314.79	315.13	318.07	316.79	314.82	313.48	314.9	317.94	314.95	314.9	312.6	319.87	317.05	317.19	315.53	317.15	314.01	315.38	312.28	314.2	318.59
317.66	315.55	314.36	314.52	315.4	312.62	315.74	311.03	311.68	313.48	315.72	319.5	312.83	310.87	317.59	314.33	313.56	311.87	311.66	312.97	310.43	313.34	314.53	311.8	313.67	312.63	311.91	312.72	317.45	313.52	314.41	312.56	312.62	311.99	315.61	312.9	315.87	312.42	315.17	314.78	313.54	313.24	313.72	312.75	312.31	314.15	314.12	313.13	312.29	314.03
302.25	300.15	303.35	299.88	299.63	298.75	304.92	307.28	303.96	301.05	305.97	304.75	302.4	302.03	302.18	303.83	302.19	298.98	301.77	302.57	306.13	305.38	303.86	299.58	305.26	302.62	302.79	301.38	302.94	298.8	306.76	300.55	304.4	304.1	305.33	305.18	301.82	302.81	302.77	301.65	302.98	303.77	303.39	300.98	301.95	303.26	302	301.65	304.73	301.99
299.9	296	297.17	298.38	300.82	302.57	298.85	301.1	299.38	299	300.23	298.94	300.84	295.68	298.27	301.07	299.34	299.16	299.48	301.23	303.89	301.67	301.26	296.83	298.54	300.99	301.11	301.68	301.18	298.17	299.95	301.14	301.77	299.6	301.25	300.29	294.4	299.73	299.76	301.08	301.05	298.28	296.81	300.81	301.26	298.71	296.51	302.94	299.18	296.73
292.35	291.69	293.74	291.07	295.05	292.64	294.89	296.82	294.76	292.7	297.74	294.52	292.86	297.04	292.81	291.95	297.5	291.74	292.14	294.98	296.54	298.88	294.58	292.2	292.51	293.32	294.74	293.04	294.25	293.33	295.28	293.66	293.63	295.39	291.5	296.78	296.26	294.48	290.18	295.14	296.2	292.45	294.91	294.3	293.38	291.2	295.53	291.99	291.3	294.82
293.74	294.49	296.37	291.07	289.94	294.66	293.95	295.69	295.22	293.64	295.21	294.28	293.88	292.74	295.89	291.74	294.1	295.01	291.48	295.93	293.15	293.28	294.68	290.41	295.32	294.11	295.93	294.3	293.15	295.29	292.33	295.9	294.23	294.71	297.28	295.84	295.39	296.46	293.36	295.36	292.3	293.02	298.99	298.74	293.83	293.67	292.78	294.55	294.46	294.54
308.74	312.59	315.2	312.95	313.9	313.25	313.14	312.36	315.2	313.27	311.98	317	313.5	317.74	315.61	313.14	313.73	310.84	314.53	316.06	314.13	316.85	315.59	312.13	314.58	313.92	313.85	315.39	314.43	311.2	314.37	318.78	312.5	310.7	314.94	308.51	317.69	313.83	313.63	315.9	310.46	314.71	312.9	313.15	312.64	312.22	314.16	316.58	314.52	315.15
297.18	300.66	301.54	298.91	300.34	300.69	302.68	304.6	302.27	301.4	302.19	300.32	301.26	300.45	302.91	303.03	301.24	299.11	301.13	299.64	303.54	302.88	301.75	305.75	299.68	301.86	302.27	298.79	300.24	301.56	300.34	300.93	298.02	303.8	303.25	301.48	300.71	302.42	303.73	301.28	302.59	301.8	303.49	302.64	301.76	300.55	301.74	300.93	301.92	301.09
316.49	313.52	313.17	312.99	316.68	310.96	315.31	314.83	310.42	312.82	312.27	314.2	314.77	310.61	314.32	310.66	312.96	313.57	311.92	317.41	313.08	311.93	313.28	318.01	317.26	312.47	312.87	312.63	315.07	313.57	316.85	311.24	313.23	308.61	310.73	311.18	314.5	315.27	310.69	317.29	313.16	314.44	314.41	313.16	314.93	315.12	312.18	311.05	312.87	313.64
310.22	313.94	308.57	310.13	312.3	309.74	310.98	312.02	310.74	307.87	313.6	310.62	310.44	310.94	310.27	311.46	311.16	312.96	316.71	315.13	312.33	311.57	310.41	310.53	308.33	308.87	313.89	311.71	312.99	307.71	307.82	312.39	309.02	314.06	312.42	313.13	309.23	311.77	309.65	311.88	310.88	309.35	308.37	311.06	309.17	312.33	308.69	308.42	310.71	309.4
331.54	328.77	329.71	327.4	325.59	331.72	329.31	332.62	329.07	328.42	327.09	326.21	329.33	326.61	325.97	326.87	326.46	329.15	324.22	325.81	328.45	327.81	326.11	326.67	325.99	329.9	327.19	326.63	327.83	330.12	329.2	329.03	329.75	327.4	328.39	325.27	327.96	329.55	327.52	327.29	329.67	331.03	327.4	327.4	326.43	324.79	328.55	329.65	326.3	328.7
310.27	315.12	310.72	310.69	309.27	314.75	312.91	313.36	314.02	311.54	310.65	314.21	311.58	313.1	311.21	315.37	314.86	310.29	312.55	316.96	315.9	308.22	315.78	310.86	314.07	313.1	312.93	316.08	309.98	315.99	310.55	312.14	313.38	308.81	317.12	316.62	313.1	311.43	310.49	311.54	311.22	312.9	313.75	313.27	314.07	315.73	312.1	313.53	314.59	311.08
298.52	307.57	304.95	300.96	302.39	302.79	302.62	302.49	301.96	301.59	299.6	304.95	306.19	306.41	302.31	305.83	303.34	304.21	306.36	302.25	301.49	301.17	306.16	302.1	303.87	302.45	302.63	301.97	301.12	302.5	302.37	300.94	301.26	300.61	301.62	306.77	308.07	302.56	301.68	302.29	302.37	301.27	305.23	302.78	304.85	303.86	305.28	304.9	303.63	304.05
316.9	316.38	317.81	312.42	314.27	314.47	317.93	314.21	319.07	313.25	314.47	315.86	315.81	315	312.89	314.21	318.67	315.83	315.72	310.78	315.91	317.06	314.56	310	315.9	314.6	316.64	312.88	315.52	316.37	313.1	315.21	314.11	311.52	317.23	314.5	312.04	315.93	315.42	317.48	310.98	311.29	313.91	312.28	316.77	313.36	314.42	316.2	313.07	312.75
298.49	300.67	300.28	299.67	300.36	296.85	300.36	298.78	297.68	298.6	299.9	299.65	300.38	300.17	301.82	301.94	299.65	298.16	301.07	300.7	300.76	301.33	300.6	300	298.74	297.45	297.44	301.27	301.3	300.85	301.56	303.94	302.7	298.46	297.7	299.19	301.69	300.22	295.18	298.92	303.46	300.02	299.5	300.33	301.97	299.47	302.58	298.04	299.53	301
302.4	304.04	304.06	301.48	301.4	301.1	304.96	301.9	305.71	301.34	306.59	305.43	305.03	301.11	303.53	306.62	307.33	305.97	304.88	303.95	302.34	301.57	303.46	306.42	303.62	302.5	303.67	306.81	304.47	305.36	302.19	306.16	301.54	301.57	302.02	302.71	303.25	304.77	305.8	300.78	305.18	300.91	304.62	302.28	299.2	302.96	304.38	305.88	303.54	302.55
305.62	300.69	308.11	306.05	304.28	301.59	302.85	303.45	303.16	303.76	302.92	303.54	303.74	305.91	304.88	303.54	302.82	302.22	303.21	304.6	305.13	305.36	299.71	305.49	306.13	304.12	304.13	300.16	305.85	302.53	303.03	304.89	300.54	301.2	303.58	304.93	305.31	303.73	302.27	307.25	305.66	303.16	302.44	302.58	305.81	300.18	303.41	305.01	303.29	305.76
315.46	310.57	315.44	310.35	317.98	314.38	317.77	313.31	313.15	318.1	312.31	314.75	316.05	313.54	314.43	313.87	313.09	311.15	314.74	315.42	315.01	317.32	313.57	312.78	314.9	315.53	314.14	316.57	315.76	315.81	313.35	316.89	312.22	315.52	314.08	317.54	315.12	316.29	312.6	314.6	314.26	315.91	317.14	313.8	311.13	312.54	315.73	313.34	314.02	314.35
315.69	321.54	318.97	317.43	316.62	319.28	319.08	313.88	322.21	317.5	320.78	318.92	320.03	319.9	320.86	320.44	318.38	321.05	323.09	318.85	320.23	318.96	319.83	318.27	320.59	320.09	319.37	318.76	318.52	316.58	314.91	319.76	320.57	319.5	319.52	318.64	320.49	321.65	319.48	322.55	318	320.58	320.02	317.09	319.03	318.33	322.81	322.43	322.46	320.42
312.45	316.48	312.78	315.75	314.42	317.59	310.54	311.19	314.22	316.37	317.68	313.71	311.47	315.59	314.66	312.97	310.13	312.95	313.64	315.26	312.23	312.31	311.49	317.29	315.02	313.13	314.37	311.7	314.96	316.87	314.68	313.49	313.7	316.14	317.16	314.55	314.65	311.39	313.27	310.68	316.55	314.58	312.83	313.97	312.21	311.77	317.27	313.95	311.72	313.62
319.87	318.1	316.18	316.51	316.61	318.87	315.78	321.57	316.08	316.75	314.63	316.07	318.39	317.41	316.95	317	318.4	317.77	317.26	316.04	317.62	318.9	315.87	318.13	319.94	316.92	316.26	316.63	315.59	316.15	320.76	314.77	315.04	313.18	319.84	320.1	319.07	319.55	316	315.31	317.16	318.17	318.73	316.56	319.46	315.52	317.37	318.56	316.23	316.33
310.49	309.32	311.15	307.84	309.74	307.36	314.32	310.04	306.68	310.39	313.36	312.23	310.71	310.54	309.74	306.4	314.87	305.99	310.74	313.29	313.64	309.14	310.69	311.75	309.97	310.05	306.94	309.88	307.73	310.27	309.21	306.71	309.96	309.81	308.23	307.01	309.17	306.64	307.7	308.61	310.93	309.56	311.39	311.29	311.74	310.07	308.39	309.46	307.07	309.53
304.26	304.98	301.45	301.79	304.55	302.4	304.63	303.65	305.27	307.24	305.18	303.59	303.13	303.53	303.32	306.84	302.9	301.74	299.96	303.38	304.52	304.83	305.95	302.61	304.07	302.37	301.68	302.62	300.51	306.13	305.95	306.74	298.8	302.82	302.86	306.35	303.59	302.88	306.14	300.06	302.41	302.67	300.49	302.93	304.69	303.51	303.54	306.2	304.73	305.14
306.37	305.06	302.89	304.36	302.53	305.02	306.1	302.96	305.02	305.57	303.78	306.23	304.03	303.44	303.34	303.73	307.93	306.36	303.91	304.33	300.9	300.66	304.5	305.59	305.65	304.46	304.76	305.72	303.43	304.7	304.91	302.46	301.02	303.63	302.74	306.41	300.5	307.09	305.53	305.42	300	302.23	307.44	304.59	301.24	304.4	305.49	305.03	304.13	306.9
304.16	305.07	307.56	307.3	308.94	306.76	304.04	303.64	307.16	306.48	306.32	305.14	302.67	303.48	305.44	307.02	304.02	304.69	305.86	305.41	306.94	304.85	307.17	308.09	306.99	307.16	303.85	300.94	305.52	307.23	304.36	305.51	303.45	303.35	309.79	304.94	306.03	306.29	304.95	302.91	302.65	306.01	304.83	306.47	305.61	307.48	304.62	304.89	304.64	304.1
293.66	290.06	294.22	291.4	295.75	295.66	295.75	293.12	294.65	292.09	295.23	292.91	294.17	295.85	296.37	293.38	293.84	290.24	292.79	293.96	294.43	296.15	290.46	294.44	292.56	294.75	296.07	297	290.66	291.79	295.82	294.87	292.35	296.12	293.7	293.23	292.28	293.32	295.79	289.99	295.89	292.16	295.57	296.57	292.37	291.99	294.56	291.5	292.4	293.98
330.26	324.68	324.69	328.84	327.03	327.98	329.27	328.3	327.44	328.46	326.85	325.81	332.4	330.05	328.1	325.75	333.83	328.67	322.37	330.39	327.56	325.84	330.23	329.79	328.61	326.9	327.4	327.52	330.32	326.1	330.25	327.39	326.94	331.77	331.93	327.31	328.71	325.75	327.04	330.7	332.04	327.44	328.02	330.71	329.62	330.31	325.68	326.18	328.82	328.33
317.69	312.47	315.01	314.85	316.18	315.75	314.82	315.07	314.45	315.62	311.53	312.22	314.6	315.81	317.21	313.56	316.97	311.62	314.95	315.35	312.8	315.94	313.03	315.25	313.52	317.22	313.85	311.48	316.32	314.74	314.45	315.33	314.24	314.62	314.97	315.68	311.45	316.35	311.47	310.46	312.76	314.26	314.65	313.96	314.36	311.41	312.57	312.31	316.47	318.34
297.97	298.54	298.22	305.85	302.4	300.69	300.75	300.21	297.22	299.45	299.25	299.74	298.09	298.86	298.89	298.49	301.65	296.73	302.41	299.43	297.49	295.01	300.02	301	303.57	299.75	303.05	298.42	297.05	296.32	298.61	298.5	298.69	300.33	302.27	299.04	301.77	300.25	301.86	301.91	299.93	298.29	297.31	299.09	299.85	300.26	294.72	295.49	302.08	297.59
294.68	295.96	295.21	294.67	295.61	292.81	296.96	292.71	296.89	295.32	296.6	294.15	295.17	297.06	294.42	292.58	294.07	295.54	296.54	298.18	296.95	299.65	295.07	295.93	295.3	292.16	296.08	294.84	296.3	294.8	293.73	294.08	298.11	294.54	295.81	295.3	295.74	296.59	295.7	293.37	293.4	295.79	295.82	292.62	295	295.38	293.01	293.44	293.82	296.87
306.03	298.96	298.4	301.68	303.51	297.78	301.67	301.12	302.68	303.18	299.47	301.75	301.05	302.93	298.73	301.85	300.97	303.47	301.09	299.17	301.18	304.19	301.4	303.31	300.2	300.94	297.28	302.78	301.68	299.61	302.91	300.78	305.44	301.54	297.94	299.96	302.62	303.65	299.11	299.97	298.67	299.8	300.9	302.62	303.86	300.62	302.24	301.92	302.92	301.95
303.14	305.56	302.54	300.04	307.41	301.86	302.04	299.65	303.29	306.74	304.35	305.68	309.67	304.8	304.05	303.21	302.86	306.01	304.77	304.82	306.14	305.8	305.29	305.33	304.09	305.83	298.52	305.68	303.18	307.75	306.26	302.48	303.41	302.05	305.09	304.66	308.41	307.07	307.62	306.51	302.91	304.85	303.8	306.33	307.14	306.65	306.12	305.16	304.45	303.37
307.59	312.67	309.81	311.51	308.85	309.2	310.93	308.73	310.41	310.39	308.45	309.29	308.75	308.37	313.25	309.63	308.56	310.26	308.89	314.58	311.17	309.65	308.31	308.58	309.11	311.7	307.42	306.95	310.77	314.22	309.57	310.83	309.24	306.73	310.78	311.23	309.13	308	310.44	310.46	307.24	308.05	309.57	311.43	310.84	307.67	311.48	309.57	311.23	312.07
306.45	303.71	303.41	302.68	305.75	302.02	305.39	301.19	304.91	302.15	303.12	303.33	303.21	304.9	304.87	303.91	303.78	301.34	301.91	301.63	305.98	303.69	307.74	302.41	303.97	303.4	300.14	301.86	304.51	303.78	308.02	300.34	305.76	304.44	302.89	302.78	301.87	302.54	302.04	303.37	303.48	303.16	304.43	300.96	303.08	304.56	303.04	302.53	303.64	303.01
311.78	311.95	315.18	312.36	310.74	309.42	313.77	312.82	312.62	314	311.8	310.3	309.55	313.35	312.34	313.41	313.83	312.75	313.49	312.73	310.38	313.48	311.7	315.29	313.77	313.98	312.25	312.51	311.2	311.54	312.33	312.05	309.76	310.21	313.54	309.14	312.51	313.09	311.57	313.1	311.28	312.31	313.73	311.04	307.86	310.65	308.43	312.42	310.95	313.13
313.68	314.67	311.3	311.51	313.64	311.69	314.76	311.53	313.33	310.54	311.81	312.04	314.3	316.58	316.32	310.8	312.51	314.82	311.36	309.8	316.07	314.76	311.54	309.72	311.77	313.23	312.22	309.33	315.18	310.39	315.83	312.5	310.75	311.39	314.8	313.2	313.11	309.38	313.16	312.92	314.41	314.9	313.46	311.88	310.62	311.13	311.7	311.04	312.2	312.42
299.99	300.99	305.15	303.42	304.46	300.86	303.82	306.8	307.82	303.57	304.16	303.98	303.1	305.71	304.8	300.11	308.59	303.36	304.95	303.26	302.54	301.39	301.94	303.93	302.91	304.02	305.16	300.82	305.8	304.46	303.32	302.89	304.96	302.27	303.44	303.01	309.87	302.9	303.51	301.16	305.76	305.49	306.01	304.65	303.49	302.27	304.42	304.31	305.29	306.41
297.74	295.95	295.44	297.11	295.98	296.25	297.78	297.15	297.87	298.7	297.17	300.36	301.06	299.56	297.01	297.51	293.79	293.97	295.57	299.3	298.36	301.26	297.19	299.63	295.12	297.78	293.38	300.87	296.86	297.82	294.41	293.6	298.34	293.81	298.47	297.32	298.2	298.06	300.19	296.69	300.64	295.66	297.12	294.29	295.26	296.48	297.84	294.04	297.5	298.62
293.2	294.9	294.1	298.51	292.28	292.84	294.21	291.33	293.29	293.72	293.54	293.53	291.57	290.91	297.78	297.22	290.78	293.97	294.11	295.16	298.65	293.72	293.43	295.58	290.37	295.62	295.7	297.49	294.16	296.35	292.87	292.31	294.43	292.83	290.69	295.54	298.17	293.17	292.99	293.95	293.49	292.5	293.7	294.98	291.07	291.87	296.1	294.51	298.26	293.25
297.97	295.9	297.56	302.21	299.58	300.69	305.34	300.03	298.31	299.66	295.54	297.43	300.41	297.69	302.41	303.46	302.41	301.77	298.08	299.89	303.38	302.84	302.48	297.4	299.64	299.73	300.53	303.33	297.83	299.71	297.73	298.62	298.69	300.16	303.86	301.84	298.57	298.2	301.69	297.65	298.81	300.71	302.44	298.83	299.11	300.15	301.4	295.42	302.64	297.34
312.66	310.67	310.11	311.78	313.59	311.25	310.12	315.63	313.98	311.06	311.29	310.44	312.68	311.09	312.99	312.07	315.24	314.61	313.22	310.76	315.27	312.03	311.4	312.96	318.04	312.8	309.7	313.11	313.7	313.06	310.32	307.23	312.81	315.35	314.88	312.61	308.2	312.51	311.32	314.78	311.74	313.47	310.23	312.87	315.37	311.79	314.67	310.99	313.55	311.4
309.66	311.49	314.59	308.06	310.2	306.03	309.75	310.94	308.05	307.94	308.25	306.52	310.71	313.65	313.38	310.54	312.65	314.68	309.66	309.45	308.91	312.59	311.7	310.04	310.15	311.62	310.75	310.63	313.67	315.99	314.07	309.24	314.67	311.84	308.89	310.3	311.39	306.45	311.33	311.18	307.38	309.18	310.09	311.8	307.78	315.3	309.81	309.16	309.88	310.75
317.97	318.37	313.99	315.61	316.07	315.46	316.51	314.31	314.8	318.12	311.52	315.95	317.61	314.79	313.26	316.03	317.71	316.26	316.21	317.3	312.76	314.4	315.46	315.06	316.67	318.35	317.53	318.69	320.01	313.75	314.93	317.26	315.71	314.51	315.1	312.98	319.77	316.13	314.03	316.66	312.11	317.1	317.52	318.68	312.68	315.63	319.35	315.55	318.24	318.39
314.27	315.75	319.2	314.01	314.88	314.37	319.87	313.24	314.7	316.97	317.93	319.12	318.79	314.88	316.51	318.9	316.96	316.72	315.85	313	318.1	316.42	320.17	316.24	317.9	314.45	316.01	316.65	314.77	316.37	315.1	314.19	319.14	312.61	316.8	316.21	315.86	314.44	314.59	317.08	319.99	317.94	316.48	317.97	314.86	316.67	315.88	315.54	315.13	315.35
314.55	316.14	312.51	314.78	315.41	314.68	314.21	314.95	311.07	316.57	315.06	316.07	313.52	314.39	311.39	312.74	316.54	310.44	309.34	311.52	312.24	313.82	317.53	312.98	316.42	316.45	317.23	314.02	312.09	315.73	315.9	313.31	312.97	315.57	313.43	315.12	315.14	311.57	312.55	312.59	313.1	311.06	315.63	311.11	311.84	314.96	314.63	315.15	315.21	315.01
298.32	297.67	297.74	300.57	295.06	297.5	294.14	297.62	299.27	297.04	294.52	294.32	294.74	297.72	299.46	298.99	295.55	294.6	300.1	298.53	295.17	296.16	294.41	296.92	295.27	293.88	295.56	297.36	298.15	294.93	295.06	298.57	294.05	293.86	298.5	296.57	296.95	297.86	297.93	297.44	297.19	297.64	292.79	293.86	297.46	295.93	299.1	299.39	295.53	295.13
312.45	313.93	312.17	313.5	314.74	309.83	310.23	311.65	312.35	312.75	310.19	312.27	312.07	311.58	312.91	315.41	313.23	311.19	310.57	311.51	311.85	311.41	313.13	310.45	312.95	309.25	312.86	313.38	312.94	310.74	311.48	316.58	312.72	312.1	310.1	315	308.99	314.54	310.28	311.18	310.46	312.74	314.85	312.29	309.78	312.78	310.3	314.14	310.93	312.99
318.12	317.63	318.17	316.11	318.73	320.28	314.81	314.38	315.69	318.37	317.49	318.14	316.86	313.55	319.89	313.31	315.61	317.03	313.12	315.38	319.51	315.58	315.76	320.2	317.95	316.15	314.53	315.66	317.49	315.97	316.4	315.29	320.47	316.36	313.27	320.43	312.53	314.48	316.02	315.91	315.46	319.06	313.54	316.9	313.45	316.17	315.88	318.16	318.96	317.39
311.74	310.09	311.77	312.3	312.48	312.29	314.47	311.55	312.02	312.89	315.24	312.15	312.48	311.89	312.97	311.39	309.48	312.48	313.76	311.67	314.15	310.83	308.09	311.73	312.22	313.64	312.59	313.66	313.48	314.54	312.28	314.75	311.93	309.81	312.01	309.95	314.35	312.02	313.58	314.32	311.82	312.35	309.48	311.47	309.06	313.59	312.04	312.15	315.93	311.61
299.85	302.43	301.99	301.08	305.36	305.17	308.27	299.33	302.44	301.94	299.45	299.11	301.9	301.43	302.29	303.73	301.81	302.54	301.63	302.08	302.69	302.6	300.39	305.71	304.61	304.75	301.67	301.44	302.11	304.44	307.24	298.41	301.53	301.06	304.82	303.36	303.85	302.64	300.74	301.16	305.97	304.26	300.97	304.2	300.29	300.85	303.92	300.79	303.03	301.45
308.84	305.24	303.92	307.39	306.58	307.34	306.4	304.21	306.31	308.16	306.51	305.32	307.84	306.02	306.76	306.05	307.36	302.31	305.7	309.99	308.64	309.9	304.79	307.11	304.35	308.78	306.07	303.01	304.94	307.84	304	303.68	302.7	307.48	304.87	306.21	305.68	308.57	309.19	304.94	307.35	305.62	302.33	305.02	302.39	309.17	309.59	305.55	305.53	302.33
303.04	301.19	301.1	301.78	304.03	304.62	304.62	302.49	304.94	301.74	300.79	303.72	303.07	301.37	301.89	301.38	305.04	299.2	303.1	302.24	302.78	301.1	304.25	300.1	301.54	299.37	301.77	303.75	301.7	306.15	298.69	303.3	302.06	301.51	302.94	305.52	301.26	302.63	301.32	306.14	301.95	304.49	302.5	303.98	302.55	300.61	307.08	301.9	303.2	299.26
314.72	315.45	315.28	311.91	314.25	315.79	313	315.82	315.08	311.59	317.22	316.5	314.51	310.19	313.94	314.34	313.48	313.68	314.89	314.01	313.7	314.5	312.29	314.95	311.27	313.58	315.42	313.63	315.67	311.89	313.95	312.76	317	316.34	312.32	313.4	314.24	314.53	316.16	310.59	311.73	316.13	317.61	312.86	316.94	310.32	312.23	312.45	312.61	311.4
326.7	326.56	324.82	324.68	326.44	325.31	325.93	323.67	324.61	328.12	327.31	324.45	325.05	329.91	324.9	326.7	323.71	325.31	323.99	325.02	322.62	323.19	324.13	323.83	324.46	328.67	328.54	327.58	322.79	326.35	323.71	325.58	322.95	323.49	329.21	322.99	328.7	323.29	324.03	323.03	325.89	329.31	323.86	324.02	322.72	323.76	326.49	325.93	323.98	324.24
313.14	310.58	310.01	311.43	312.46	311.24	312.6	315.98	311.78	311.26	308.32	311.39	313.84	313.09	309.26	313.57	309.64	314.71	310.73	306.93	313.19	314.14	315.53	312.28	315.29	310.41	312.28	311.63	313.72	313.9	311.67	313.02	316.43	312.05	312.62	310	312.68	314.69	312.85	314.41	315.33	310.71	310.93	314.22	310.82	310.81	310.56	312.54	312.82	315.28
308.67	308.01	309.81	305.31	304.91	305.83	305.99	305.92	301.64	305.41	300.5	304.19	307.95	306.86	308.28	307.88	310.76	308.01	305.27	307.85	307.8	308.48	307.18	308.9	302.66	306.64	303.07	306.04	307.58	306.03	307.85	309.63	304.59	306.85	304.12	305.27	303.55	307.39	303.28	306.9	309.23	307.63	302.5	305.85	305.81	305.33	306.55	306.86	308.76	306.75
312	313.59	313.1	313.9	312.96	312.78	311.73	311.81	310.93	313.22	311.89	314.98	313	309.62	308.07	315.09	314.27	313.57	311.37	314.37	314.45	314.69	310.88	310.86	310.3	314.83	310.52	309.32	313.35	311.38	313.44	313.85	314.98	306.95	313.42	315.18	312.26	311.79	313.22	312.73	311.45	314.96	315.25	311.98	310.66	313.38	310.21	312.56	310.16	313.94
318.9	320.73	320.3	320.08	315.03	319.11	318.11	319.55	316.9	317.43	318.11	321.17	319.06	319.98	319.6	317.63	318.97	323.86	317.73	315.4	316.27	321.21	316.19	320.12	320.93	321.49	319.3	321.25	315	315.72	321.08	319.88	320.02	320.48	317.47	317.47	319.75	316.65	319.47	319.52	316.59	321.76	319.35	319.43	320.39	314.95	317.53	316.98	318.5	320.35
304.29	305.79	309.14	307.73	305	302.33	309.52	304.02	307.48	306.51	306.63	306.49	304.76	305.39	303.66	303.3	311.11	302.72	305.64	309.36	306.82	302.57	305.05	306.59	307.66	304.08	303.44	305.28	306.59	306.51	304.46	305.53	305.84	306.76	305.67	306.97	304.87	301.1	301.67	305.16	303.31	305.86	307.32	306.33	303.95	305.43	302.65	306.06	306.17	302.19
308.79	311.2	309.19	307.01	306.34	310.64	306.79	308.42	309.01	311.88	308.62	307.27	308.88	310.28	307.87	305.74	310.13	306.55	310.08	308.98	309.22	306.24	306.97	304.37	306.98	310.99	309.57	309.27	313	311.92	308.91	307.48	308.38	306.81	306.03	311.4	306.7	306.89	310.52	308.93	306.95	303.04	311.71	309.98	308.27	308.37	311.54	307.46	310.42	308.95
304.01	304.08	305.83	306.38	306.06	302.56	304.35	308.09	307.14	303.61	306.86	305.37	307.27	305.66	303.67	300.45	302.91	303.39	302.2	306.38	305.92	304.41	303.28	305.14	308.82	305.23	305.83	305.1	306.81	305.36	301.89	305.44	303.49	304.96	299.31	303.44	303.9	306.51	308.17	305.11	308.52	307.03	307.49	304.88	305.44	307.72	309.9	307.87	301.98	302.73
306.96	306.76	304.04	305.66	305.98	307.36	307.67	308.75	305.51	308.03	308.84	306.23	302.04	306	305.14	307.13	307.85	304.61	301.52	306.22	305.53	303.83	309.77	305.61	301.82	308.29	302.53	302.48	311.34	303.62	304.67	303.83	305.86	308.84	307.71	307.15	305.91	304.2	307.74	302	300.61	306.12	306.43	304.67	309.19	306.21	305.63	310.43	306.75	305.92
304.54	306.22	303.32	309.37	308.12	307.81	306.34	305.37	303.56	304.74	306.23	305.69	306.78	304.12	308.72	306.06	305.19	303.73	305.2	303.65	306.19	307.46	308.15	304.76	307.02	306.43	303.65	305.04	305.76	304.9	306.06	300.23	304.27	301.35	306.66	304.44	306.63	305.39	307.52	306.3	305.4	306.33	305.55	308.77	304.38	304.61	307.66	302.04	301.14	308.58
315.22	316.54	314.71	315.95	314.86	315.93	318.29	316	313.55	315.89	320.04	317.53	314.84	313.62	315.53	318.92	313.53	319.13	314.1	318.33	317.68	319.16	317.25	316.04	314.16	315.96	316.74	318.69	314.37	319.82	317.8	315.99	317	316.51	315.34	320	316.51	314.52	316.83	316.17	315.9	313.14	319.44	318.9	315.59	313.76	317.91	314.85	317.17	315.21
302.58	301.92	302.15	303.44	305.1	303.6	302.19	303.41	304.74	304.21	303.1	301.21	303.45	303.59	300.7	302.19	302.31	303.1	300.76	303.13	302.33	300.45	301.67	304.12	300.67	302.65	304.61	301.87	303.33	302.87	304.28	302.28	301.05	301.82	300.99	299.56	301.12	303.47	309.3	304.25	304.66	304.78	301.44	305.09	305.86	301.77	302.96	303.1	301.71	301.95
300.25	301.32	301.72	299.41	304.31	303.21	300.62	297.47	300.35	298.02	299.23	301.17	304.2	298.55	298.94	301.81	301.79	300.11	297.41	302.46	300.94	299.17	300.58	295.4	302.86	301.42	299.88	299.53	300.54	300.55	300.48	299.78	299.64	298.72	299.2	297.77	302.74	299.08	296.87	299.64	300.86	296.3	296.67	296.23	300.32	298.64	300.06	300.13	300.06	297.61
300.71	300.89	301.23	305.48	300.82	302.52	306.07	300.39	304.3	306.58	297.89	296.4	299.17	299.94	302.24	300.28	302.76	303.35	300.77	301.07	301.84	299.47	302.77	303.9	303.72	297.88	304.56	301.24	303.15	305.22	302.73	304.11	302.7	304.8	299.73	301.66	299.81	301.68	302.61	305.35	302.63	300.92	303.16	301.23	303.5	305.39	303.21	302.92	305.62	302.98
310.15	311.77	308.15	310.61	309.92	305.41	313.4	308.04	313.7	316.38	306.35	311.77	310.18	310.51	309.55	309.19	308.33	312.8	308.55	307.62	310.3	312.34	310.41	310.7	311.28	309.97	310.14	306.77	309.6	309.82	311.24	312.15	310.23	311.78	307.91	309.47	309.49	307.12	313.22	307.98	310.29	310.14	310.7	310.63	310.08	306.9	310.04	311.55	309.58	312.18
296.32	292.6	294.79	297.35	296.39	297.09	293.7	295.21	299.43	295.61	295.22	293.33	292.22	296.41	292.82	295.24	297.86	296.17	296.13	292.96	292.76	296	292.82	292.93	292.8	294.01	296.08	295.85	294.74	292.74	293.15	295.08	291.72	295.8	294.15	296.01	297.25	297.93	296.32	297.5	293.71	296.62	297.23	295.43	300.99	294.35	296.72	293.52	294.39	292.23
308.35	310	311.51	314.65	314.67	314.26	313.53	314.96	309.45	313.16	311.59	313.77	310.05	313.46	312.17	311.12	315.83	315.05	310.22	314.02	311.69	313.12	312.42	313.57	311.23	314.33	310.03	311.69	312.98	312.71	312.88	310.07	309.99	309.72	315.35	310.53	313.72	314.01	313.69	311.64	317.67	314.43	313.52	313.08	309.07	315	313.97	311.77	314.72	307.21
316.44	314.8	315.99	315.94	319.4	320.29	319.85	315.55	317	316.29	315.3	316.78	311.86	315.45	318.3	317.5	317.6	317.24	316.82	319.38	318.45	316.93	316.79	315.96	317.1	315.31	320.92	314.61	318.62	318.04	318.02	316.01	317.17	317.85	321.38	316.3	315.48	316.71	322.08	318.01	316.42	319.97	317.53	317.49	319.59	318.13	318.08	319.47	316.77	314.76
297.13	298.43	294.96	294.96	291.98	298	297.11	292.4	296.16	294.83	294.83	293.98	294.26	296.41	294.63	295.59	293.82	295.32	292.7	294.02	294.53	290.88	294.05	294.33	295.41	298.78	294.73	294.52	297.84	293.79	295.15	298.85	294.45	293.99	295.61	296.03	293.82	301.17	293.89	293.34	293	294.39	300.75	295.65	296.12	293.75	293.03	295.25	295.93	292.99
315.51	317.42	317.72	318.31	317.66	316.4	316.61	316.58	318.06	318.59	317.98	316.9	319.68	314.73	317.43	313.46	317.01	317.27	318.57	315.99	320.57	315.5	318.51	315.46	316.89	316.79	316.68	317.69	318.73	319.1	318.99	318.4	321.38	315.26	317.82	319.59	321.64	315.46	317.73	319.27	318.64	312.83	316.9	319.02	318.13	316.05	319.39	315.9	315.89	320.22
298	294.05	298.3	292.81	296.9	292.8	295.37	293.29	294.6	295.26	292.13	294.54	289.82	293.03	297.12	293.84	295.96	296.3	292.63	288.29	294.13	292.57	296.81	298.45	292.28	294.5	293.03	291.46	293.73	296.19	294.13	294.51	294.65	296.32	295.04	294.7	291.09	295.64	292.87	298.11	292.3	295.48	295.43	298.81	291.85	294.47	292.1	291.46	297.89	294.8
299.22	295.61	294.73	297.67	292.35	296.85	297.32	296.59	298.69	295.11	295.51	296.62	294.12	296.99	299.8	296.51	298.45	300.12	294.55	294.42	297.53	298.73	296.99	295.51	297.97	297.32	297.27	295.32	296.48	293.49	294.49	297.2	292.48	294.56	296.8	294.32	300.46	295.91	299.2	297.32	294.77	297.24	298.98	295.99	297.39	298.25	298.29	296.64	297.15	295.24
309.59	305.28	306.94	305.91	309.28	306.04	305.55	309.3	304.91	305.22	310.57	304.32	304.51	310.36	301.61	308.39	308.39	305.55	306.14	306.17	301.27	304.24	305.88	307.41	305.63	302.84	307.27	309.03	305.93	305.87	308.14	308.1	304.63	305	307.6	304.52	307.75	305.35	308.77	308.16	306.56	308.84	306.2	306.7	308.05	306.67	304.49	309.33	306.99	305.54
313.6	311.61	309.3	314.75	313.31	310.94	313.61	312.4	313.2	313.56	313.74	313.73	315.97	312.14	318.01	313.32	312.34	311.76	311.2	311.83	310.66	310.63	309.81	312.41	312.81	311.51	313.01	312.65	316.77	313.52	314.12	313.96	316.5	311.96	313.49	312.52	314.53	309.08	312.59	309.53	317.72	311.25	309.81	314.12	314.02	313.33	314.36	312.7	314.52	313.42
316.44	315.07	314.98	314.01	313.19	313.24	314.72	313.88	313.62	314.59	315.76	314.9	314.28	311.37	314.94	312.36	312.19	313.32	315.19	314.4	312.02	313.91	317.72	313.41	316.53	314.82	313.23	316.94	311.62	315.28	314.81	310.65	312.78	310.8	312.7	314.52	311.49	314.71	312.76	313.3	314.71	311.21	314.56	313.63	313.58	313.85	315.29	313.69	308.06	308.47
304.79	305.13	305.13	302.33	305.35	307.76	300.16	303.46	302.25	304.4	303.86	304.5	303.95	304.74	306.2	304.72	301.72	300.19	301.11	303.74	303.96	304.99	308.35	305.14	306.3	306.37	308.03	306.28	301.65	303.01	306	304.05	301.54	305.55	302.97	302.95	302.07	306.89	307.6	305.2	307.13	307.67	306.47	303.2	298.44	304.65	306.42	306.32	303.8	303.68
320.27	317.84	319.42	317.81	317.51	314.77	315.31	317.97	317.35	316.72	317.6	316.12	314.48	317.74	316.71	316.69	318.78	317.88	317.35	316.51	312.73	317.06	312.58	318.13	318.77	316.45	319.1	313.29	317.29	316.95	318.28	319.53	317.91	317.5	316.96	317.69	320.82	316.28	317.62	315.17	318.57	322.76	319.51	316.08	320.86	315.06	316.23	316.86	316.89	315.45
310.04	312.06	310.01	316.42	311.2	310.03	311.62	310.92	308.1	312.39	313.69	310.34	310.5	309.37	308.78	313.8	310.14	310.93	311.26	311.86	312.47	310.37	309.91	313.98	311.02	311.09	308.67	312.02	311.41	311.81	312.16	307.44	312.33	310.63	309.81	306.79	309.05	309.62	308.48	314.45	309.94	311.26	313.43	309.73	309.31	308.75	307.57	312.63	311.09	311.78
306.23	308.6	303.53	305.19	307.52	305.41	303.31	306.65	303.97	305.29	303.22	305.75	302.71	303.51	304.51	306.47	303.44	299.58	303.2	303.25	307.6	308.56	307.17	304.1	305.67	302.16	305.58	308.08	305.6	304.64	305.85	306.71	304.99	305.13	302.76	303.32	303.38	303.53	304.62	304.62	306.77	309.28	304.26	304.41	303.02	301.3	307.28	305.69	304.56	307.14
318.41	317.4	320.72	316.31	318.37	315.36	318.73	316.81	315.43	317.17	313.55	319.72	317.21	316.93	317.61	318.12	313.46	317.91	316.54	318.07	315.64	318.02	318.54	317.96	318.41	316.98	317.27	313.73	316.37	316.81	316.81	322.12	317.99	317.16	313.31	317.14	317.42	316.61	319.43	315.03	317.91	320.22	320.51	318.42	317.22	316.22	319.22	317.32	316.84	318.32
308.14	307.69	305.64	306.27	306.24	306.77	309.53	307.7	305.88	307.41	305.45	305.96	307.2	307.22	310.14	309.12	306.8	307.09	307.04	305.51	307.29	309.26	305.14	308.96	305.4	310.46	308.42	308.07	307.05	304.34	305.82	312.39	307.62	306.36	309.44	309.87	307.31	306.02	305.17	305.99	306.05	304.58	306.11	304.49	303.54	309.96	308.24	303.74	309.85	305.5
303.02	313.07	316	312.04	311.88	311.67	311.8	312.25	310.4	308.96	310.82	314.32	315.68	315.57	313.69	314.28	316.17	314.78	318.11	310.1	315.07	316.3	317.02	313.5	314.78	311.92	315.38	311.37	314.02	313.13	311.19	312.62	316.11	312.13	314.22	315.87	311.4	313.6	317.33	313.26	314.3	314.23	312.54	312.81	313.4	311.3	314.28	314.68	314.88	314.19
328.69	327.67	330.6	326.66	325.37	330.06	326.93	327.01	326.78	327.21	327.76	325.1	330.72	325.75	328.38	326.15	326.91	325.37	324.47	327.64	329.17	327.96	326.24	323.69	328.18	324.97	327.05	328.76	327.52	330.04	325.88	332.3	326.64	324.82	324.93	327.04	327.08	329.4	327.64	327.81	322.66	328.58	329.13	329.26	328.47	327.78	329.04	324.15	330.01	329.88
328.22	330.06	324.47	329.01	330.89	329.78	328.89	325.67	325.78	331.43	327.73	329.65	328.02	327.3	327.53	330.92	328.02	325.94	324.98	328.93	328.51	324.3	327.19	328.34	328.75	327.44	326.56	328.12	327.19	330.61	327.85	324.85	324.42	327.81	324.87	328.13	329.89	334.35	328.87	328.73	331.81	327.41	327.1	328.23	328.15	326.79	327.64	329.65	327.99	327.18
305.77	304.89	308.24	302.22	303.12	303	303.47	305.13	309.35	301.19	302.54	302.31	300.94	303.31	304.5	303.5	308.22	307.7	303.41	304.24	302.23	304.2	306.45	306.42	300.66	306.8	308.47	303.41	308.14	303.83	303.66	301.67	303.64	307.3	304.13	305.17	304.42	303.13	302.57	309.31	305.79	303.72	305.9	305.67	307.11	305.02	302.49	303.85	304.94	304.99
310.87	311.85	309.27	313.01	315.22	310.1	308.13	313.05	314.75	311.67	313.47	317.94	312.47	315.92	312.85	311.83	314.76	313.54	313.2	314.1	315.71	314.12	313.43	313.98	316.43	315.96	313.76	313.92	312.84	312.51	315.79	314.84	311.06	312.18	314.82	315.39	314.22	312.61	312.02	314.28	313.98	313.81	315	318.98	316.42	312.58	312.89	318.89	318.92	315.9
305.09	302.41	298.75	304.77	304.55	306.24	304.63	302.75	304.28	304.01	304.68	304.83	304.42	304.41	301.57	302.94	306.28	305.93	305.05	303.91	304.93	304.12	300.36	303.33	305.85	304.42	298.85	304.34	300.86	304.96	308.34	306.16	306.53	307.16	304.04	303.34	304.23	304.36	305.79	304.94	302.99	304.89	305.2	304.15	301.15	302.74	302.71	304.28	304.1	306.81
304.74	305.67	308.68	309.09	306.08	305.99	309.43	305.74	305.42	306.4	304.91	305.93	304.9	306.16	310.1	306.78	308	308.71	308.78	306.03	306.83	303.24	302.31	306.97	306.95	307.44	306.73	304.61	305.78	309.17	306.82	306.51	311.68	307.24	304.42	308.28	307.43	305.58	306.03	303.98	308.18	306.51	308.19	309.04	305.5	305.87	308.17	304.97	307.36	302.46
307.52	302.57	305.66	305.47	303.25	299.84	303.32	306.25	302.59	301.27	306.1	301.77	304.76	304.69	304.13	306.78	302.27	304.36	305.4	301.66	302.21	304.55	305.96	304.65	304.03	301.08	304.31	304.73	304.06	302.39	301.82	305.17	305.56	300.94	304.18	298.97	303.71	307.63	306.35	304.74	301.72	305.42	303.8	303.89	306.47	302.49	302.45	305.36	300.6	302.82
326.14	328.13	329.02	328.71	328.07	328.15	326.24	327.69	325.8	329.73	327.11	327.76	325.68	325.05	331.35	326.8	331.61	328.79	326.26	326.57	325.44	326.54	325.8	328.19	335.63	325.51	327.92	331.17	326.55	326.67	327.5	326.87	326.18	328.06	330.59	326.66	328.31	327.94	328.64	325.46	329.46	327.31	328.83	327.5	328.88	329.71	327.69	324.7	328.71	332.53
303.83	304.89	303.11	301.64	303.86	306.12	299.62	303.13	299.04	303.07	300.87	302.6	299.05	303.32	303.11	302.16	302.19	300.8	303.89	302.34	300.15	302.45	304.63	302.15	305.03	299.13	300.2	302.68	304.02	302.82	300.44	304.57	303.31	300.91	300.29	298.26	298.58	304.08	304.57	301.8	300.18	305.49	300.9	297.43	299.91	303.22	301.49	303.03	305.96	300.71
312.82	314.5	310.11	317.54	312.58	313.24	313.43	310.55	311.73	312.57	312.93	311.69	310.26	314.99	311.32	315.93	311.44	315.19	314.81	310.9	313.73	314.49	313.61	318.66	313.52	314.23	315.98	312.72	313.56	313.3	311.63	312.02	316.26	315.8	312.22	309.1	313.91	316.41	310.99	311.07	315.07	309.24	314.96	315.54	318.42	314.21	315.18	313.46	311.44	312.24
303.56	305.27	304.28	306.14	304.3	308.03	307.01	307.78	301.07	307.05	304.12	304.62	308.05	305.45	304.01	304.48	307.97	305.12	306.07	308.72	306.74	304.98	309.15	306.56	306.42	303.23	305.07	304.37	305.5	306.24	302.21	306.31	305.5	307.36	304.76	307.72	305.13	308.02	306.08	306.99	305.3	307.69	304.72	310.52	309.56	306.22	304.91	301.38	302.01	306.34
289.17	293.39	294.98	295.54	295.42	293.96	297.9	290.21	290.84	292.04	298.87	294.93	301.09	293.6	292.26	293.79	295.1	290.18	294.89	293.29	292.25	295.16	290.99	294.5	294.59	296.6	293.05	294.2	291.11	293.9	291.48	295.77	294.38	291.1	293.13	292.92	295.1	292.84	293.83	294.06	295.03	294.34	296.94	292.86	291.88	291.05	296.38	295.72	295.06	295.56
308.23	313.84	312.46	309	310.8	312.1	308.24	310.66	311.83	308.7	310.06	308.39	310.38	310.07	313.28	308.38	308.54	307.55	307.33	306.8	311.01	310.65	313.02	311.64	312.14	311.71	306.68	314.02	307.07	306.19	309.21	305.92	311.45	311.99	309.46	311.22	311.2	307.23	308.07	310.41	309.57	314.39	307.59	310.6	311.81	309.95	311.51	308.53	308.48	308.51
312.2	316.31	315.28	315.65	312.89	314.63	316.96	315.42	311.53	315.31	316.09	311.27	311.91	312.55	313.25	312.08	317.5	318.6	314.6	315.61	313.75	311.83	314.11	313.4	314.87	314.66	311.9	317.01	313.33	314.35	313.46	310.74	313.89	314.24	312.21	316.02	309.96	314.63	312.03	313.12	314.14	311.83	311.53	312.17	311.56	318.66	314.86	312.77	315.91	314.48
305.39	303.72	304.79	306.06	304.78	307.24	306.34	306.68	302.63	306.12	307.96	303.96	304.93	301.84	303.77	306.9	304.19	304	307	308.2	307.18	304.08	307.25	306.16	307.17	307.88	303.92	307.23	306.75	303.08	307.09	301.36	305.71	305.15	304.74	303.45	308.04	303.75	303.88	304.11	306.76	307.06	301.04	307.09	306.81	305.22	305.32	309.48	306.61	303.87
315.53	312.38	313.95	313.65	312.36	315.42	310.59	315.78	317.6	314.51	314.69	316.38	311.83	313.83	315.69	317.24	316.25	311.34	317.55	315.46	314.45	314.1	314.03	312.66	315.9	310.97	315.86	313.98	317.49	319.36	315.75	318.27	313.57	316.37	316.56	314.46	317.04	315.72	315.03	315.86	311.37	315.87	314.19	313.46	313.11	315.83	309.67	314.74	316.05	315.65
305.37	301.2	303.8	299.83	304.63	303.68	302.64	303.09	303.49	305.28	302.98	303.74	304.07	303.96	303.11	301.7	298.27	303.17	303.73	303.53	301.85	304.3	305.38	305.63	304.45	302.91	304.33	302.31	303.07	302.93	306.34	305.69	305.17	302.18	302.75	299.51	304.21	301.77	299.48	303.43	302.81	301.05	303.42	306.42	304.98	304.58	304.93	299.42	304.6	306.16
302.77	304.13	302.54	306.44	303.29	303.08	304.34	304.61	305.2	309.17	304.64	301.45	304.44	306.78	309.28	307.04	306.66	302.95	304.19	306.28	306.86	304.11	309.15	305.02	303.06	304.1	303.47	305.07	305.49	305.7	301.72	306.6	303.57	305.33	302.94	301.63	305.76	305.12	306.19	305.79	307.01	305.21	304.86	304.76	308	304.04	305.56	304.73	304.13	301.83
302.01	306.42	305.23	306.43	302.81	304.98	304.52	304.82	304.55	304.43	303.29	303.12	304.03	305.29	302.87	302.48	300.41	308.29	304.51	304.86	304.7	304.67	304.35	302.82	303.92	307.46	305.1	303.7	303.18	305.15	302.15	301.93	303.13	302.41	304.47	303.57	303.52	300.91	304.2	302.75	307.09	304.79	301.62	304.11	304.73	300.85	307.29	301.91	304	302.08
313.72	310.98	312.58	315.68	315.67	317.02	311.73	312.37	313.35	312.59	309.17	316.16	315.89	313.33	314.71	312.69	316.53	314.69	314.43	311.25	315.74	313.82	314.72	313.39	313.05	312.13	316.86	314.68	311.24	312.09	310.43	315.92	313.58	311.62	316.12	311.92	313.38	309.18	315.43	313.97	315.12	314.47	312.99	312.8	314.86	314.83	312.57	312.92	313.51	314.47
312.79	318.72	318.47	316.71	316.81	316.89	314.8	317.75	316.74	315.64	318.55	319.7	319.81	319.02	316.63	316.72	319.65	315.26	318.62	315.53	313.32	318.72	316.81	316.4	317.91	320.25	317.85	318.03	318.72	319.96	316.52	319.24	319.42	315.21	315.29	316.24	315.72	316.71	316.45	316.46	314.06	319.93	316.76	317.95	314.28	314.69	320.78	318.77	319.2	318.24
305.54	308.66	305.8	303.65	304.91	303.68	307.42	300.7	307.95	307.1	303.9	304.46	304.87	303.82	308.01	305.39	305.9	302.2	306.51	304.58	303.59	306.52	300.83	307.08	303.3	304.48	305.37	305.47	301.58	303.05	304.91	305.99	303.65	305.05	301.93	307.59	304.42	309.98	306.57	302.83	303.35	306.99	304.68	308.6	307.02	303.44	302.14	306.26	300.53	304.33
293.24	295.35	295.03	294.15	295.79	296.69	298.36	296.43	292.84	298.71	294.1	296.4	297.66	298.06	295.27	294.53	294.82	293.37	297.4	296.03	297.21	296.05	295.18	295.32	299.11	297	297.73	292.71	297.21	298.98	295.62	298.02	297.49	301.81	299.45	295.5	296.46	299.09	297.28	299.18	296.19	298.83	296.56	298.49	301.08	297.16	295.06	299.35	294.45	295.92
312.22	312.01	311.2	311.37	310.86	312.12	309.15	310.9	311.99	310.97	316.5	311.65	312.33	314.11	308.36	310.73	311.08	311.23	312.51	310.91	313.15	315.82	311.49	311.41	312.91	314.06	310.78	312.67	314.41	312.55	311.53	311.73	312.75	313.66	314.44	312.31	312.64	312.61	312.96	311.32	313.94	312.87	311.04	312.32	312.79	313.99	310.2	316.22	313.14	315.44
311.55	311.13	312.95	313.14	314.97	311.12	312.88	311.36	312.2	311.2	311.3	314.21	310.63	310.64	313.8	313.31	312.67	312.53	312.61	311.93	313.29	312.94	311.91	310.06	310.98	310.33	316.77	309.98	312.25	312.21	311.32	313.1	308.26	312.95	311.55	310.71	313.06	308.67	313.97	314.05	311.35	309.84	314.68	310.51	311.98	313.75	311.72	311.61	315.23	312.11
318.59	317.08	320.1	314.03	317.63	318.44	313.4	319.21	317.92	317.74	317.92	320.66	323.47	323.11	322.01	318.76	319.04	319.32	320.01	317.38	320.78	321.41	319.57	319.37	318.73	317.82	320.51	316.57	320.56	316.05	319.5	320.87	323.55	318.27	320.88	318.67	317.5	315.64	319.65	316.32	319.69	319.58	320.16	319.28	316.34	316.18	318.62	317.62	320.47	321.88
314.04	311.92	311.48	312.03	313.48	311.44	315.34	316.85	312.24	316.55	315.6	315.36	314.98	310.34	318.07	314.13	311.12	314.36	316.31	314.51	312.94	312.37	314.55	315.01	313.14	312.79	314.57	310.15	312.53	316.68	314.81	311.93	312.93	315.91	317.8	316.07	314.68	310.99	311.95	317.1	315.31	313.71	317.54	312.76	311.05	315.61	312.71	314	314.4	311.08
310.33	313.21	312.91	313.68	314.02	312.98	311.17	314.91	314.24	315.33	312.39	312.58	316.21	316.58	316.04	314.58	310.6	315.81	314.43	315.21	313.67	316.06	316.3	313.14	310.81	317.66	315.62	318.42	312.67	312.68	313.93	311.7	315.71	315.36	314.84	317.03	315.27	314	313.8	312.43	313.18	316.31	312.99	310.19	309.74	314.45	314.86	312.9	316.45	312.47
317.46	315.74	313.39	317.09	319.79	319.68	317.89	317.8	316.29	318.18	316.57	317.81	321.73	316.46	318.29	316.21	320.19	315.28	317.13	316.94	315.75	317.49	316.18	319.3	321.44	313.72	317.44	314.3	317.21	316.45	316.51	321.68	318.52	318.15	320.24	315.51	318.39	317.75	318.19	316.09	320.51	315.37	317.7	315.96	317.95	320.14	321.61	318.35	319.37	318.45
310.56	312.2	311.25	312.56	311.53	309.89	311.13	308.9	311.65	311.69	309.28	308.71	312.8	311.08	310.82	310.26	312.14	306.93	310.78	313.9	310.99	308.95	308.67	311.81	311.74	312.15	313.38	312.44	308.44	311.47	312.15	311.2	311.45	312.67	311.09	312.14	309.22	311.67	316.93	312.9	311.9	310.81	314.03	310.33	313.24	308.82	311.88	313.19	311.49	309.49
320.09	320.36	315.93	320.29	315.16	320.81	321.46	318.86	318.24	320.52	320.35	321.85	316.84	317.97	319.17	320.13	320.33	321.61	320.21	321.8	317.92	320.54	321.55	318.8	320.31	322.01	319.23	320.1	314.55	320.49	322.92	322.83	322.42	317.46	318.47	318.91	320.67	316.77	319.19	319.95	314.02	320.28	320.43	320.73	316.61	319.1	319.81	319.14	321.44	319.1
313.81	313.68	311.84	313.63	309.18	312.58	314.66	312.38	314.54	313.49	312.21	313.76	306.49	313.25	314.02	313.4	314.03	312.48	312.29	315	309.33	311.57	312.31	312.04	311.19	312.88	311.57	312.96	313.51	308.65	313.63	311.14	310.45	312.17	313.09	310.56	311.9	315.22	312.62	311.8	312.12	311.82	308.35	312.02	311.99	314.87	310.74	310.12	311.55	311.19
307.43	306.3	301.21	305.58	305.68	307.23	302.86	305.11	301.18	308.3	306.72	301.23	302.33	304	305	306.64	301.61	307.36	303.18	304.63	301.7	304.34	304.63	305.66	303.16	303.35	302.68	305.03	306.94	302.23	302.44	300.69	304.77	301.26	310.52	305.44	302.04	304.63	309.59	305.38	301.88	306.14	304.22	308.33	306.45	305.62	306.06	305.61	303.49	302.7
307.93	308.58	309.53	308.41	312.95	312.61	309.46	307.07	311.03	309.34	309.31	309.87	308.05	311.31	311.69	312.2	310.07	311.33	312.54	312.79	310.32	310.79	308.62	311.94	308.33	312.94	312.18	309.36	310.09	310.36	312.76	309.98	307.56	308.87	312.46	309.74	311.45	311.82	312.47	308.3	310.89	310.88	307.35	311.03	308.94	308.28	312.45	310.81	310	308.65
323.98	326.49	322.2	327.23	323.75	328.69	323.3	325.98	322.86	324.23	323.45	324.03	328.55	322.58	323.03	328.31	320.35	325.69	324.14	326.48	325.3	330.55	323.62	325.13	326.23	326.79	324.55	323.45	325.52	324.32	326.99	325.77	320.52	325.38	324.17	323.86	326	321.92	323.68	323.48	322.01	318.8	324.99	322.76	321.34	326.09	328.36	326.39	327.58	325.19
309.08	309.03	307.39	306.14	307.02	309.74	309.87	306.21	307.6	308.99	307.3	307.02	308.56	307.81	307.26	305.53	308.48	304.94	307.05	309.26	308.88	306.35	309.59	305.39	309.38	307.26	306.47	307.84	308.79	311.27	308.03	308.77	307.71	307.31	310.62	308.13	311.83	310.34	311.18	309.4	309.41	309.78	310.41	304.72	311.8	312.47	308.7	308.3	305.68	308.87
311.71	306.94	310.14	307.51	311.07	305.1	311.09	307.93	307.88	313.09	306.3	307.24	304.6	308.02	305.33	308.96	310.87	309.36	308.69	307.55	307.68	311.55	306.79	306.67	306.37	312.43	307.99	310.98	310.6	308.1	308.46	306.73	308.13	308.84	306.77	306.81	309.47	308	309.57	309	310.91	313.22	309.88	310.83	307.87	309.36	308.56	310.4	307.08	308.53
317.53	313.22	316.05	311.4	314.79	315.96	314.4	314.12	315.83	313.88	313.39	308.25	318.37	313.35	314.46	314.07	312.9	313.99	313.67	317.05	317.18	314.05	317.97	314.86	317.08	314.07	312.81	314.01	314.76	315.21	315.57	313.43	313.15	313.5	310.57	316.04	315.35	314.87	317.92	314.71	312.48	320.47	313.36	310.46	312.36	315.41	312.42	313.66	315.66	314.1
316.97	315.05	314.69	320.17	316.2	318.9	317.38	317.77	317.04	316.07	316.73	315.98	318.72	318.98	317.44	317.35	316.72	320.33	316	314.21	318.02	320.78	318.76	315.95	313.9	317.26	318.2	321.22	319.92	315.45	315.72	321.72	316.42	316.91	316.13	315.77	315.22	318.67	314.53	316.84	318.5	316.58	317.16	315.02	317.42	317.94	317.22	314.87	319.82	314.56
325.32	327.51	329.3	330.41	328.72	327.32	327.12	326.5	325.69	326.34	328.12	326.85	332.27	327.25	328.24	330.96	326.01	326.08	320.63	324.44	325.8	328.85	327.6	328.78	325.6	324.83	324.57	325.28	326.39	327.65	327.34	328.63	325.59	325.99	328.12	326.18	329.98	325.33	322.85	327.18	329.04	326.1	328.28	330.84	328.41	326.21	326.74	326.82	329.6	326.14
313.78	313.1	311.73	310.28	313.47	310.01	312.45	313.88	312	315	316.21	311.58	315.03	316.8	314.92	312.53	314.27	314.26	314.02	313.81	314.58	313.46	314.4	315.96	312.25	309.93	311.82	317	313.84	316.1	315.68	313.48	314.66	315.68	312.86	316.05	311.98	314.88	312.75	313.85	311.55	312.6	315.45	308.9	314.74	312.05	310.7	308.53	312.06	313.15
299.19	300.63	295.44	303.26	298.8	298.42	297.02	296.86	297.9	296.32	299.37	294.76	296.54	297.67	297.21	298.34	294.89	297.42	300.46	297.84	295.23	294.82	294.45	295.63	295.91	298.97	296.45	296.24	294.31	297.23	296.61	295.39	299.04	294.46	297.55	292.15	296.93	294.14	294.7	294.36	293.55	296.24	295.5	298.2	296.83	295.49	298.12	299.48	297.99	294.92
303.48	301.73	301.43	301.35	302.02	303.78	304.47	308.62	301.82	301.19	301.58	303.99	307.51	304.69	311.27	302.32	303.7	300.82	301.5	304.12	304.94	306.53	300.81	301.94	300.95	301.18	304.43	305.31	306.23	299.91	302.62	305.49	305.6	303.93	304.41	303.45	301.2	305.62	303.71	304.92	300.97	301.21	305.41	302	301.94	301.55	302.83	303.82	303.44	299.76
305.82	310.43	306.51	306	306.7	305.97	308.09	305.04	307.75	310.44	307.79	305.95	306.18	306.45	310.23	306.92	306.67	305.64	309.31	311.65	307.17	308.48	305.71	304.67	308.01	307.36	309.79	306.01	306.65	308.35	303.39	307.29	312.5	305.96	308.11	307.83	306.72	304.93	307.99	303.46	306.44	307.97	305.05	308.33	309.23	303.52	306.56	307.54	304.73	306.79
315	315.24	307.89	310.77	310.73	318.26	311.68	310.6	312.61	312.55	315.57	313.06	311.59	311.98	315.4	309.69	312.01	316.01	309.63	314.9	313.91	310.04	315.49	311.54	313.68	311.82	312.12	314	314.55	310.49	316.95	312.4	311.5	314.89	315.24	316.91	314.97	313.19	313.98	315.85	314.32	314.32	313.54	313.2	311.93	309.53	313.21	311.44	312.02	313.66
317.9	315.05	321.01	321.56	316.58	318.2	315.78	315.7	316.52	317.69	318.19	319.41	319.15	318.4	321.4	318.87	319.5	317.74	316.34	315.6	318.16	316.27	318.71	318.57	323.01	322.74	319.42	319.4	319.81	320.43	316.22	318.82	321.65	317.3	317.17	318.46	314.83	316.13	318.84	317.4	321.97	315.8	316.17	319.67	317.83	319.27	318.64	317.08	317.47	317.62
306.79	304.27	304.51	304.18	309.25	301.42	303.67	302.97	300.45	304.45	302.53	305.14	303.56	304.95	302.17	303.58	306.38	301.64	302.48	300.24	302.68	304.65	305.23	298.95	301.48	300.27	301.09	305.93	300.62	306.28	305.21	304.64	306.13	305.35	302.83	302.72	300.97	304.71	305.07	304.5	304.44	306.01	303.46	303.67	305.32	304.48	303.18	306.43	302.8	304.44
313.06	312.64	315.32	317.03	315.76	315.23	311.87	316.09	318.7	311.8	315.11	314.14	315.17	315.38	315.01	314.83	315.31	315.06	315.2	312.71	315.35	315.7	311	315.98	316.53	316.61	318.65	312.77	313.74	315.19	318.45	314.24	316.06	314.11	312.61	313.23	315.01	314.4	316.18	317.26	316.91	316.9	316.4	314.57	314.25	317.07	313.8	315.06	315.71	312.95
315.83	317.63	319.13	317.46	322.41	316.73	319.03	316.54	324.81	320.12	318.72	321.03	319.66	317.89	319.4	318.13	320.91	316.19	318.33	318.2	317.09	316.36	319.26	319.36	321.07	323.02	318.68	318.02	316.35	322.14	316.45	316.84	322.99	321.4	318.21	319.56	319.64	318.14	321.47	318.27	320.62	323.21	318.51	317.04	318.38	316.83	321.48	317.27	318.58	321.16
318.38	316.52	319.56	315.98	320.18	319.79	315.74	319.32	319.98	315.61	317.51	317.72	315.9	319.77	319.4	316.32	316.84	318.36	320.92	319.91	316.93	319.87	318.32	318.42	320.82	316.6	319.15	316.19	318.88	319.31	319.76	320.75	318.22	319.08	317.5	316.04	317.76	321.4	319.04	321.31	319.19	318.9	319.41	316.88	319	316.58	317.86	314.59	319.12	317.34
314.25	314.24	314.82	312.61	315.24	316.75	315.45	313.41	312.33	313.34	317.14	315.57	315.37	313.6	311.23	316.83	314.73	311.03	315.08	311.42	313.71	313.21	316.01	312.48	313.33	311.09	316.1	316.32	314.82	310.62	316.37	313.58	315.4	314.2	312.44	314.42	312.47	310.78	314.49	312.79	310.84	314.74	313.02	316.53	315.06	313.27	313.23	313.96	314.01	312.73
302.76	299.14	303.03	303.43	302.76	305.7	302.2	302.47	306.5	298.27	301.72	300.73	302.38	304.62	300.33	303.51	300.56	302.81	302.59	304.21	306.07	303.59	301.46	303.81	306.82	301.98	302.32	300.73	301.11	301.52	302.33	302.92	303.9	303.12	304.59	302.74	299.1	303.83	300.9	302.23	302.89	298.52	301.73	300.17	301.75	302.29	304.53	304.11	303.07	302.56
303.69	306.25	306.38	307.2	306.01	306.98	307.38	308.36	303.65	302.96	305.62	308.23	306.98	309.68	303.92	303.6	308.46	304.27	308.91	306.84	305.18	309.62	302.96	305.06	307.4	308.64	301.32	304.83	307.87	306.81	305.27	306.32	306.49	306.34	306.75	307.54	305.44	304.29	306.84	307.47	305.55	303.87	305.46	310.26	310.6	303.47	306.82	310.09	307.82	303.32
307.15	306.3	309.21	308.97	308.54	308.4	306.37	306.19	309.25	309.42	309.38	304.86	313.99	309.47	308.67	309.18	307.88	308.57	308.49	307.94	314.34	310.99	311.59	306.44	311.82	311.9	308.09	309.38	306.97	309.71	304.74	307.19	310.99	311.45	305.78	306.77	306.41	310.83	308.73	308.34	311.33	307.42	310.55	308.34	310.18	307.55	308.61	307.96	310.46	309.53
314.58	316.51	315.82	317.27	316.78	315.01	318.81	316.7	316.7	313.82	313.34	312.56	315.69	313.29	318.2	315.95	312.78	314.33	313.66	313.81	313.17	313.82	315.32	314.36	313.72	314.13	311.94	317.57	313.86	316.33	315.01	314.89	316.58	313.27	316.99	314.58	314.11	312.72	315.11	311.84	315.87	314.23	313.9	316.74	315.51	314.62	315.07	313.35	316.52	313.59
318.04	317.08	319.78	317.11	311.85	318.89	317.38	319.11	317.69	318.12	313.06	314.09	317.11	318.03	316.65	318.32	318.73	314.47	314.08	317.33	317.05	314.58	317.08	319.61	315.85	313.65	317.72	318.21	320.25	314.85	315.75	317.12	317.82	313.43	314.81	321.32	318.65	317.08	316.99	317.11	319	315.72	319.56	318.45	316.99	317.76	316.07	315.84	315.76	320.05
308.65	309.24	310.3	311.29	311.66	313.92	309.68	311.48	308.11	310.62	308.09	310.19	307.42	311.71	307.73	309.78	311.68	309.82	310.45	311.08	311.6	310.35	308.47	310.43	309.06	309.72	313.18	308.67	312.6	311.37	306.05	312.19	311.67	307.42	310.49	311.87	308.7	313.98	308.58	312.48	308.16	308.58	309.62	305.42	312.55	307.26	312.5	310.22	309.43	311.79
324.57	325.63	330.92	327.66	326.89	326.69	326.13	326.45	327.96	328.37	328.05	325.51	326.19	327.53	324.84	326.82	328.3	329.74	326.8	326.58	327.94	324.71	324.15	326.2	330.01	326.67	326.73	325.77	325.54	327.5	327.23	326.75	325.69	327.66	328.25	330.36	325.17	327.16	331.42	324.21	326.76	328.03	327.4	328.5	327.95	325.44	324.49	323.25	328.44	329.5
314.26	312.44	316.05	314.48	313.7	312.67	312.83	314.45	313.18	309.16	309.59	310.82	313.28	309.62	313.06	314.83	312.48	314.37	313.75	313.31	310.12	312.08	313.36	315.75	314.7	316.53	312.63	313.91	314.85	310.2	316.75	315.71	311.8	316.99	313.18	316.67	314.92	312.36	315.15	316.55	313.11	314.44	312.5	313.05	315.63	315.05	312.32	312.69	312.47	314.91
312.48	309.68	315.25	313.35	304.79	312.76	311.61	308.77	308.72	308.81	309.23	310.31	310.06	309.87	314.65	310.44	311.52	311.16	310.35	308.94	313.11	308.79	308.02	308.9	309.26	310.09	310.3	308.64	311.59	309.68	311.65	309.58	309.63	309.17	311.29	312.21	309.75	309.67	310.05	312.35	311.28	313.26	312.71	309.17	307.98	312.66	309.44	309.03	307.57	311.82
303.31	300.59	306.84	303.55	303.05	300.7	300.92	304.29	303.06	302.48	300.4	305.2	304.12	303.15	301.03	299.64	302.94	305.91	304.18	302.16	304.31	304.11	301.91	307.34	301.53	301.63	303.65	305.45	301.94	305.34	302.83	303.35	303.62	302.56	303.29	305.11	304.22	303.07	304.06	301.17	306.69	304.66	305.75	309.01	302.49	304.62	307.39	298.8	305.5	301.63
302.15	301.01	299.41	298.62	302.22	303.84	297.38	303.11	299.34	301.04	301.03	298.02	303.19	306.25	304.69	304.07	303.97	305.87	304.32	303.49	298.66	306.15	304.06	304.69	300.33	299.27	301.43	301.19	299.98	302.91	305.94	302.08	301.89	302.09	301.52	304.44	301.91	303.55	302.21	305.74	301.38	303.88	305.06	303.76	302.56	305.16	302.44	302.56	301.45	302.11
312.96	313.1	316.71	314.21	314.31	316.54	317.32	316.69	313.68	312.11	311.75	311.71	315.47	310.93	315.48	315.48	314.74	310.03	313.11	312.8	312.96	310.58	315.5	314.17	314.13	312.56	318.01	313.08	310.66	311.3	313.04	311.75	319.83	313.92	312.45	311.61	314.09	310.55	313.58	311.7	312.06	314.49	313.38	314.07	312.92	314.71	314.41	310.36	315.56	316.33
315.24	317.78	316.98	315.9	321.43	319.34	317.77	320.61	316.12	318.32	318.33	316.46	311.87	319.84	315.13	316.62	317.12	316	318.67	321.81	319.63	317.74	318.52	318.76	314.88	319.15	317.65	316.1	317.03	318.38	317.98	316.53	317.38	318.11	317.06	316.35	312.58	313.44	317.34	314.43	314.86	316.82	319.46	318.64	319.34	315.85	318.67	317.02	318.44	316.43
299.54	300.84	303.43	304.03	305.36	305.48	300.16	305.34	301.24	303.04	301.01	300.89	302.5	304.92	304.79	302.37	302.37	301.02	301.57	303.92	301.35	300.97	303.64	302.11	303.22	301.3	301.31	306.57	302.64	306.23	306.4	303.49	303.4	302.88	303.36	299.29	303.94	300.37	300.2	299.6	306.46	302.57	302.72	305.91	303.86	305.97	303.18	302.34	300.71	306.18
309.35	311.54	306.45	308.82	308.37	307.4	306	308.61	311.57	310.41	308.93	304.64	305.53	308.63	309.26	306.74	305.81	307.04	307.02	308.86	308.34	311.74	306.26	308.85	309.55	309.74	304.97	313.08	313.13	309.1	306.4	308.29	309.24	308.09	310.09	307.06	307.63	307.15	307.47	310.04	309.74	307.94	309.33	307.31	311.51	305.32	310.49	310.54	308.8	306.87
315.39	315.98	317.26	317.63	317.7	319.63	318.26	318.86	316.11	318.25	318.27	318.26	317.08	317.06	315.87	317.96	316.43	316.26	313.54	315.38	318.45	320.21	318.1	317.85	321.13	318.54	314.42	320.38	315.22	314.8	320.04	317.65	313.4	313.16	316.62	315.19	314.09	319.24	314.81	318.68	317.08	319.47	316.51	318.13	314.24	315.14	312.57	320.98	319.08	317.41
315.15	316.65	318.18	317.18	315.86	318.81	316.05	318.91	316.26	314.53	316.3	319.12	319.11	320.05	316.11	317.4	316.08	319.64	315.79	318.83	314.32	318.68	316.05	321.62	318.33	314.78	312.33	317.53	319.36	319.15	318.07	316.25	315.6	318	317.18	314.67	318.21	316.68	315.27	317.36	318.08	315.49	317.88	319.66	318.18	316.32	317.65	316.13	316.72	320.33
305.27	305.08	302.89	302.44	305.4	305.87	304.94	301.23	304.54	304.27	303.82	306.95	302.52	305.92	304.26	303.27	305.3	302.46	302.3	304.56	304.47	302.35	303	300.72	304.58	302.9	303.75	307.51	303.76	301.48	300.88	303.41	303.12	300.61	303.21	305.01	304.94	300	303.51	304.34	306.54	302.24	303.19	304.01	304.67	304.42	305.09	302.73	301.88	304.47
302.64	301.3	300.91	298.77	305.67	301.68	298.93	302.35	298.39	297.96	301.07	299.9	302.08	301.84	301.42	300.58	304.05	300.66	299.76	302.88	300.97	303.18	301.18	303.81	302.3	301.54	300.44	302.43	300.41	303.75	302.17	300.75	300.5	301.44	301.1	299.96	300.77	302.99	303.69	299.38	300.85	300.96	298.86	301.22	301.16	303.22	300.69	300.11	302.22	301.65
329.11	329.98	326.92	326.91	328.87	326.38	324.5	328.33	326.57	327.69	326.81	328.94	326.21	331.48	328.47	327.88	326.96	329.62	330.7	324.24	330.41	329.51	325.41	331.93	329.31	323.18	326.44	327.56	328.07	325.72	327.22	327.45	324.06	326.19	328.11	325.26	327.05	327.28	329.33	326.25	329.71	324.81	331.01	326.08	326.64	328.68	327.61	326.56	326.96	326.8
305.02	305.39	307.84	304.23	301.88	307	300.26	305.13	305.12	304.68	306.15	306.28	306.65	304.81	304.79	304.81	303.8	306.67	306.93	306.3	304.3	304.99	308.72	306.94	308.99	304.88	301.26	305.97	307.34	301.02	302.2	304.75	307.3	304.17	306.92	306.7	304.7	302.32	304.84	306.36	304.07	304.73	307.24	305.2	308.66	303.78	304.04	304.56	309.39	305.58
294.02	293.53	294.38	292.88	294.69	296.21	296.11	290.61	298.9	298.36	295.42	295.97	292.24	293.71	296.28	291.66	292.26	293.85	295.47	289.64	295.84	291.6	293.18	294	297	292.72	291.17	293.6	293.97	294.87	290.62	294.84	293.06	291.79	292.93	294.5	293.47	293.39	293.05	293.69	292.13	294.18	294.21	291.99	297.06	294.12	293.47	297.75	294.67	291.03
301.77	306.49	304.24	304.66	306.47	305.83	305.71	305.1	304.45	306.37	306.76	303.4	304.57	302.66	302.2	306.88	302.9	307.01	303.93	305.59	305.63	308.4	308.78	302.92	306.56	302.33	304.23	303.46	305.03	306.6	305.55	302.13	301.9	303.85	305.05	303.47	303.97	305.15	305.83	303.3	303.9	303.51	305.24	304.98	304.5	303.77	301.61	305.83	306.32	303.44
324.64	327.87	324.4	329.29	326.67	327.16	329.86	323.03	327.68	324.6	329.39	327.94	328.67	327.91	328.77	327.16	331.81	326.83	331.71	329.78	332.47	325.96	329.99	327.25	332.07	328.31	329.42	328.55	331.9	327.83	329.79	332.37	327.94	330.46	330.18	329.46	330.24	326.24	329.06	329.4	330.29	327.8	330.17	328.71	328.19	329.37	327.97	328.93	330.64	326.81
320	321.64	320.45	317.85	320.11	318.86	319.88	318.3	320.58	316.85	318.34	317.79	320.27	318.24	318.79	318.36	316.9	319.08	317.61	320.71	321.43	315.84	321.66	319.6	320.73	319.1	321.34	320.47	316.12	316.27	320.32	318.73	319.47	318.91	321.75	321.24	318.02	317.15	319.99	314.75	318.66	319.89	319.1	319.47	319.43	321.41	321.22	319.3	319.27	316.89
313.03	310.16	316.44	317.23	314.18	312.86	313.36	314.69	311.27	311.38	318.86	314.31	312.75	315.16	311.01	309.41	313.79	314.05	315.91	314.16	312.85	312.71	312.69	316.37	315.83	308.16	316.08	313.58	314.85	311.38	310.84	311.99	313.38	313.33	312.7	313.69	311.92	313.55	316.85	310.5	316.05	314.89	312.32	312.6	313.17	316.72	315.19	313.65	313.67	311.45
324.35	325.96	320.8	326.91	322.98	324.88	327.61	326.2	325.72	327.52	322.19	325.57	328.9	328.34	322.9	325.21	326.79	327.77	324.32	323.65	323.28	322.12	324.28	326.8	324.02	326.42	327.31	323.19	325.64	326.71	322.78	323.52	324.57	327.67	324.67	321.98	328.13	322.9	325.14	326.08	324.26	326.11	322	322.75	328.01	326.6	324.91	329.24	325.28	325.71
315.22	312.61	312.63	316.33	317.1	315.54	315.43	312.35	310.7	313.38	313.76	312.52	313.62	314	314.32	311.86	314.36	317.91	313.33	314.79	313.95	316.68	317.01	311.85	313.09	312.15	313.82	314.93	314.29	314.36	314.71	315.13	316.76	312.39	312.17	311.65	313.88	312.53	312.22	316.79	314.83	309.68	311.79	318.04	315.62	314.83	314.74	312.03	310.7	310.04
296.09	294.28	294.11	297.51	295.81	296.56	295.84	297.13	295.63	295.17	295.16	294.75	289.96	294.72	293.54	293.08	296.82	296.34	295.28	293.52	292.08	297.25	296.46	294.48	297.69	293.86	296.18	293.94	293.2	295.71	294.4	293.71	296.43	297.49	293.37	294.27	291.83	294.03	295.32	295.52	298.15	298.59	295.64	297.44	295.03	296.12	295.77	294.94	294.76	293.84
320.99	321.86	319.74	321.58	322.3	320.28	320.76	316.06	319.72	317.88	316.56	316.76	319.83	319.02	315.28	317.79	317.94	317.93	318.32	322.92	314.63	320.81	317.9	316.13	319.21	322.07	320.06	318.49	321.63	317.92	319.83	317.55	316.11	316.51	319	321.46	320.61	318.54	319.26	320.26	320.87	317.96	318.11	318.2	317.88	313.08	319.83	318.5	317.78	319.19
305.94	307.27	306.85	304.57	299.25	297.85	305.57	303.2	301.84	299.5	302.68	306.21	303.01	304.28	305.07	305.58	302.67	303.22	305.19	301.39	302.21	298.71	302.72	302.35	305.59	306.41	300.99	304.54	303.06	300.3	304.73	303.83	304.36	302.99	302.64	303.22	302.35	302.89	305.77	302.99	308.97	300.91	299.89	300.45	302.13	304.23	303.36	306.71	301.7	303.47
304.03	300.02	301.88	303.24	302.83	301.58	301.79	303.44	301.8	305.76	302.04	303.89	302.72	301.74	302.07	305.64	304.79	303.39	305	301.55	301.02	304.1	303.05	304.05	306.38	306.66	300.02	300.94	303.33	303.29	303.5	299.98	301.22	304.7	304.51	300.71	303.92	303.46	302.76	302.57	302.74	306.96	304.28	298.33	303.85	300.71	306.46	299	302.26	300.49
306.54	309.03	306.99	308.41	304.94	308.07	309.2	305.36	304.9	305.21	307.25	306.76	305.14	306.06	305.48	303.56	309.11	307.65	306.53	303.2	306.79	306.45	306.42	304.22	306.99	305.95	307.27	303.29	304.71	300.98	304.86	305	305.13	306.54	306.24	301.87	308.08	305.11	307.47	307.63	306.37	305.83	306.37	301.98	303.98	303.99	305.23	308.62	305.53	305.52
321.79	317.02	321.7	320.37	318.49	316.67	314.54	319.45	317.9	318.54	316.93	319.09	318.98	319.01	318.46	318.99	318.35	314.43	319.16	316.69	318.42	319.19	312.62	317.2	312.99	316.12	319.63	318.27	323.16	319.49	314.96	318.63	319.38	316.25	314.04	314.4	319.12	316.78	315.94	319.94	316.67	315.38	318.54	318.55	316.2	321.57	317.08	317.8	315.49	319.11
305.37	306.91	308.09	302.85	304.36	304.14	300.53	302.26	300.9	303.56	304.73	305.29	304.92	301.85	309.8	303.45	306.38	301.69	302.85	304.11	305.1	305.98	302.66	304.99	303.91	302.99	299.74	302.53	304.81	302.99	304.16	302.78	303.17	304.35	304.28	303.19	301.86	302.58	301.18	301.6	302.33	304.3	299.16	302.84	301.69	303.2	302.09	304.48	303.88	305.4
304.03	299.82	302.46	303.6	304.45	303.76	300.28	302.69	305.72	310.28	302.29	303.4	302.52	302.12	298.92	302.04	302.1	302.19	304.5	302.91	306.26	303.38	301.79	303.57	301.14	306.07	301.97	299.92	302.67	301.17	301.4	303.14	298.79	298.66	304.12	304.98	302.14	300.7	305.03	301.43	306.59	303.46	303.27	302.56	302.73	303.11	299.9	303.17	301.51	305.5
304.19	305.88	306.5	303.31	307.48	306.18	304.24	306.75	308.82	306.09	305.25	308.75	309.45	304.35	305.96	305.86	302.19	307.86	308.26	304.19	308.2	305.7	306.75	308.73	310.05	307.5	304.37	306.77	304.58	307.21	300.75	303.62	306.32	302.48	304.76	303.8	305.01	308.6	304.36	305.65	308.73	306.1	309.3	304.88	305.15	305.01	306.72	306.44	305.1	306.01
314.44	313.86	315.39	314.21	312.34	315.45	314.18	312.99	317.05	313.23	315.04	315.36	316.63	317.94	312.54	313.27	318.23	313.28	315.96	316.32	312.08	315.36	312.66	315.32	310.94	314.58	315.24	314.98	318.39	316.71	314.83	313.04	317.21	311.25	316.21	317.54	314.65	316.13	314.61	313.1	311.77	315.94	316.77	317.01	317.74	316.08	319.51	314.84	316.83	317.17
324.71	328.28	325.75	331.34	325.55	329	329.75	328.58	327.72	328.81	327.65	326.03	325.64	326.3	327.92	328.41	323.89	326.2	326.37	328.97	327.56	331.15	326.73	329.79	326.37	327.31	328.08	329.99	325.95	327.21	327.71	326.23	327.66	330.05	325.99	328.9	331.08	326.18	327.36	327.85	328.37	330.48	324.8	328.43	330.01	326.29	327.05	326.95	326.53	327.5
321.84	321.58	323.37	323.33	321.38	325.83	322.68	327.09	324.08	324.95	321.15	326.2	325.56	325.64	324.64	323.69	323.79	321.46	325.86	326.45	322.37	330.02	323.44	324.61	325.34	322.01	323.47	326.28	325.6	321.09	324.98	323.38	326.23	321.64	322.21	327.5	323.22	322.82	323.23	324.14	325.63	324.19	321.32	325.14	322.98	326.74	329.59	324.07	322.38	326.08
302.24	300.99	305.95	302.74	304.98	302.35	304.2	303.09	303.92	299.61	304	302.05	302.42	304.74	300.52	304.44	305.31	301.29	304.59	305.91	302.25	305.72	303.94	299.88	304.43	306.02	304.77	306.88	301.63	306.06	303.36	305.09	302	302.85	300.76	304.74	300.82	304.41	301.54	302.08	302.55	299.47	301.23	306.33	301.62	297.53	304.31	301.21	299.13	305.76
310.04	309.67	308.99	310.19	309.57	308.57	307.55	309.26	305.14	312.28	311.6	308.64	305.06	306.5	308.14	308.7	308.17	310.04	308.22	312.44	307.52	308.22	311.64	311.09	306.35	309.52	308.21	307.4	311.39	311.95	307.18	309.15	307.59	312.58	309.57	311.48	308.74	306.03	307.6	311.21	309.39	312.64	310.8	311.27	310.98	312.45	307.79	308.04	310.45	308.92
316.88	313.84	318.52	311.25	314.71	311.38	315.21	313.41	313.76	314.89	316.92	315.54	312.4	317.1	313.52	316.55	314.04	315.4	312.83	312.6	311.93	312.16	312.17	317.06	316.47	315.77	314.84	314.98	315.95	309.6	313.77	310.96	317.07	314.03	316.9	316.04	312.07	311.68	311.37	312.56	312.37	316.87	315.29	318.99	310.51	314.98	313.63	316.76	317.05	314.68
304.75	305.58	304.55	305.53	303.68	303.2	303.73	302.42	304.78	302.42	302.89	304.68	303.52	301.75	303.76	300.53	302.91	301.08	302.7	302.34	304.7	300.71	300	303.93	304.6	305.7	301.68	301.23	302.65	301.32	303.73	300.02	305.04	305.43	302.75	305.44	302.34	301.49	302.35	300.46	301.63	303.92	302.29	302.79	300.78	299.15	302.24	305.21	304.89	307.38
325.89	324.27	326.97	329.86	324.8	328.93	325.77	325.41	326.88	325.94	331.15	327.19	327.29	328.29	329.17	327.87	327.82	329.97	328.13	326.33	325.57	326.47	327.25	324.56	324.16	327.25	327.03	326.6	328.55	326.12	323.71	325.25	328.81	327.27	326.76	327.49	330.17	328.76	327.14	328.76	326.05	328.1	325.22	326.2	325.35	328.04	323.34	327.55	329.55	327.59
298.45	300.33	297.26	298.59	296.82	295.64	299.76	301.6	299.39	293.89	295.34	297.97	296.04	296.34	297.52	296.8	295.06	298.95	298.94	297.61	295.48	295.39	297.44	297.46	295	295.69	298.41	295.97	297.06	295.78	298.15	295.73	298.22	295.93	296.28	296.81	298.8	297.65	295.41	296.62	300.03	295.95	300.76	298	295.53	293.74	293.11	294.02	296.19	297.92
310.6	311.65	309.25	309.45	308.88	313.62	308.61	312.33	309.08	309.88	311.16	311.13	310.29	308.35	310.36	308.94	309.99	307.35	307.31	312.56	311.45	314.71	310.92	308.87	309.45	307.27	311.5	313.83	308.4	306.49	309.94	307.74	309.76	306.83	311.24	310.9	312.86	308.25	309.84	312.45	306.42	311.48	310.12	309.23	310.74	309.31	307.4	308.42	311.03	312.11
300.97	299.76	303.81	303.26	302.86	299.06	302.4	302.33	305.44	304.28	304.22	301.15	301.12	301.76	306.49	303.07	300.83	304.82	302.98	303.57	301.42	301.49	301.91	301.61	304.05	301.81	301.77	301.99	303.42	303.98	306.44	300.2	302.17	303.77	303.22	303.55	302.64	302.13	305.7	302.85	303.53	302.65	302.38	300.7	302.88	303.25	303.06	307.61	302.67	300.25
313.84	314.14	313.26	316.63	313.11	313.93	312.79	311.57	312.84	317.64	310.5	313.66	313.46	312.2	309.29	314.57	315.31	310.91	313.72	312.91	312.8	313.93	311.52	314.09	313.64	313.32	311.09	311.86	312.18	311.46	316.17	312.43	313.18	315.01	314.45	315.79	317.13	314.87	314.22	314.42	313.21	312.57	309.85	317.62	315.4	315.24	309.83	309.31	314.73	310.99
302.7	300.29	302.91	300.44	302.63	301.38	302.47	302.45	304.67	303.58	300.05	301.09	301.05	304.12	303.97	300.51	298.78	300.54	304.28	303.55	302.79	300.69	300.64	298.57	299.8	303.45	301.55	303.46	304.92	300.04	300.25	302.37	303.67	298.76	303.45	301.07	300.33	305.88	304.95	304.46	303.27	304.58	303.41	300.28	302.08	303.08	304.23	302.46	302.85	300.56
298	296.86	295.44	296.02	296.94	295.47	296.65	295.51	295.44	297.87	298.24	300.59	297.47	297.49	293.29	294.63	296.14	297.93	295.98	293.21	296.1	298.31	296.6	296.64	296.26	303.42	296.7	295.87	296.51	299.73	294.29	296.59	299.78	298.21	297.21	299.97	297.04	296.81	297.32	294.4	297.13	295.7	299.04	297	295.89	295.18	295.81	294.22	295.04	293.32
317.54	316.92	316.2	315.6	320.49	317.76	318.44	319.75	316.54	317.24	315.67	315.32	318.62	316.89	316.97	317.8	318.96	313.4	316.92	319.35	316.78	318.24	316.89	318.4	317.15	316.54	316.75	318.21	319.97	317.68	315.81	319.72	315.49	319.02	315.83	318.35	314.75	318.49	319.3	318.54	315.29	316.26	320.46	309.19	315.53	318.19	319.85	315.1	315.15	316.67
301.53	300.95	299.69	299.51	302.29	302.04	301.98	298.58	301.24	305.03	302.69	301.92	302.56	302.27	303.5	303.34	300.23	301.86	300.32	306.43	303.61	302.48	301.23	302.67	306.66	302.36	300.41	304.18	302.5	302.53	307.62	301.8	301.16	304.2	301.54	301.2	299.33	305.14	301.05	302.9	303.15	301.6	303.63	298.76	301.95	302.21	306.25	299.16	303.24	303.49
304.48	303.65	306.28	298.38	303.74	303.48	305.7	301.48	306.57	304.42	304.42	306.41	302.93	304.62	304.82	307.17	307.47	304.22	308.11	306.86	308.46	301.22	303.93	306.63	307.32	304.97	305.96	305.1	307.67	303.11	308.73	306.23	306.24	304.35	306.09	306.79	302.76	301.5	304.72	305.23	305.15	302.46	309.09	304.06	303.38	308.09	305.6	304.4	308.55	306.14
309.87	312.15	311.69	308.62	308.2	310.71	309.08	308.71	310.38	306.58	311.98	307.73	310.82	313.64	309.7	309.81	308.35	307.74	308.82	308.14	306.53	312.88	310.98	308.03	310.82	310.11	308.25	312.7	310.78	312.91	311.04	308.31	315.77	309.65	311.46	309.63	313.79	309.68	306.83	310.83	311.36	310.54	307.01	311.55	312.48	311.42	311.24	308.37	308.34	311.2
294.29	296.25	294.02	295.31	297.03	296.07	297.79	301.67	296.29	295.69	299.64	293.94	293.92	298.69	292.7	293.72	297.1	301.31	296.5	298.29	297.34	295.92	297.78	297.11	296.1	297.97	294.42	297.2	299.75	297.51	296.91	294.88	294.82	295.31	298.71	298.37	297.82	298.55	296.55	296.18	299.93	297.65	293.55	296.75	297.28	298.65	295.17	293.37	295.71	298.03
302.44	304.24	305.45	299.31	305.56	306.16	305.76	304.08	303.68	307.1	304.52	303.42	301.51	302.42	304.17	304.42	303.96	300.61	305.33	305.19	305.5	302.09	305.77	306.51	306.66	302.74	305.91	300.26	303.66	300.48	303.01	299.49	303.15	299.91	304.47	305.26	301.81	300.91	306.51	308.16	305.84	304.89	303.18	310.48	305.57	307.76	303.81	309.99	305.3	304.63
304.3	304.47	308.46	305.26	303.95	304.55	305.13	302.62	301.18	303.58	299.94	302.77	301.58	305.21	304.64	302.61	298.33	301.68	303.04	301.42	303.9	302.54	301.89	298.43	307.42	304.7	298.47	302.24	299.91	302.22	302.22	302.1	303.79	300.8	305.87	301.98	305.06	308.6	303.14	302.55	306.17	305.1	302.64	299.18	302.53	306.14	304.08	304.21	303.81	303.91
300.55	302.17	303.35	300.19	300.03	301.01	305.85	302.93	305.27	300.58	303.85	301.87	304.03	303.16	302.24	303.04	304.26	301.61	301.3	299.97	303.2	303.74	304.9	301.97	305.02	300.47	302.78	304.99	300.35	301.82	304.1	301.63	302.71	302.37	300.39	301.38	305.14	298.53	300.6	304.6	304.34	299.68	302.11	304.49	300.2	303.58	303.53	299.54	302.73	301.61
306.98	307.91	307.51	306.14	306.93	307.24	306.88	308.06	306.15	308.45	308.8	309.6	306.25	308.59	309.95	308.12	305.53	307.9	305.28	307.33	306.13	308.23	310.19	309.44	307.42	303.89	308.05	301.13	307.6	306.17	306.92	304	309.48	307.2	305.9	306.68	306.47	308.44	308.81	308.34	307.54	304.51	305.93	305.21	309.03	305.07	302.92	308.52	306.44	306.59
299.8	301.8	300.43	299.09	302.89	299.75	298.36	298.34	303.29	304.97	298.65	301.03	299.57	300.38	300.55	302.56	298.6	303.48	301.25	299.96	301.72	303.41	301.96	303.31	299.4	301.87	302.45	298.77	300.93	301.64	299	304.38	302.79	302.89	301.1	302.79	300.12	297.59	300.28	300.5	303.59	301.41	300.48	304.65	299.52	296.18	302.1	299.72	300.25	300.29
314.48	317.32	314.68	318.45	314.41	316.95	313.13	317.55	314.96	310.29	312.9	312.59	316.29	316.55	313.07	314.26	316.6	317.85	318.41	315	313.99	315.57	314.86	314.31	313.67	316.78	318.54	310.57	315.49	312.93	315.25	313.02	314.74	314.85	315.42	315.38	317.92	313.26	310.82	316.22	314.92	316.78	314.46	315.82	314.61	315.59	313.94	315.98	319.78	311.62
324.32	324.14	325.81	322.95	325.21	326.25	320.84	324.69	324.56	325.7	322.36	325.43	327.32	328.92	326.3	323.73	326.43	321.99	328.71	324.53	323.03	325.49	324.77	322.34	324.06	329.52	327.62	329.12	325.07	327.49	324.68	324.23	327.46	325.65	325.55	325.12	325.74	323.73	323.98	325.86	325.87	321.59	323.84	321.54	325.36	320.72	324.63	320.02	328.14	323.09
301.75	302.64	303.88	306.15	304.84	305.37	300.25	301.87	308.52	305.03	303.87	307.61	308.1	304.3	309.34	301.66	303.94	307.98	305.85	302.91	302.72	303.25	303.88	303	303.31	305.68	304.69	305.07	306.2	304.3	303.95	301.47	302.16	302.71	303.94	303.23	306.33	303.87	306.21	303.14	304.24	305.76	306.74	307.14	304.96	306.58	300.81	304.31	306.37	305.87
303.19	299.13	299.93	304.21	302.34	302.02	299.78	301.96	301.44	301.46	303.5	297.6	301.02	299.46	303.42	299.92	300.8	303.74	304.76	302.67	305.38	299.02	300.72	301.41	306.39	301.6	301.32	302.04	300.78	301.2	304.85	303.93	302.05	302.26	303.37	303.22	300.82	302.99	302.27	305.45	304.3	307.03	301.82	305.48	304.35	302.71	301.67	301.38	302.38	302.54
299.25	302.4	303.05	304.42	302.75	300.44	302.46	298.32	297.31	304.25	304.91	300.47	304.13	301.54	301.11	301.52	301.61	296.41	298.43	302.51	302.26	299.96	300.26	303.02	300.15	300.2	304.16	302.16	304.04	302.36	299.22	303.86	302.36	304.14	298.77	299.41	304.1	300.33	301.51	302.36	304.98	301.32	300.83	301.27	303.88	302.54	301.92	302.29	299.9	305.03
311.65	311.34	311.06	312.51	311.99	311.19	310.57	309.41	312.69	310	311.65	312.56	312.56	311.74	310.79	315.9	310.8	308.81	310.42	309.52	311.71	312.38	309.21	312.01	308.85	312.27	312.74	315.13	311.97	312.72	312.87	310.84	312.88	313.23	313.62	313.79	316.77	313.58	315.63	312.48	312.81	315.76	311.13	312.13	310.42	312.37	315.25	313.96	315.13	316.18
312.04	310.88	312.09	314.59	314.53	314.71	314.82	315.4	310.45	309.84	310.98	312.17	310.72	310.53	312.6	311.51	309.62	307.83	313.66	313.19	313.34	311.51	313.25	312.18	312.41	313.28	311.7	308.99	309.43	312.39	311.28	313.68	314.04	312.89	312.81	314.41	310.89	314.95	312.83	310.01	312.76	315.15	315.2	314.53	312.1	311.76	313.31	313.46	309.48	311.33
297.97	298.79	295.26	299.8	299.08	295.75	295.25	296.37	297.82	299.23	298.53	298.32	296.51	294.11	298.32	299.06	295.22	296.99	296.22	296.02	295.06	299.56	296.34	296.11	294.71	301.59	295.71	298.64	299.44	298.17	296.18	299.39	298.94	301.2	294.63	292.97	295.74	300.64	301.02	300.01	297.06	299.37	296.85	294.63	294.62	298.81	295.43	295.12	295.9	296.52
307.4	301.26	306.41	308.57	309.15	306.19	304	304.51	307.74	307.48	307.86	307.63	308.43	306.81	304.43	301.29	310.4	306.28	307.56	308.29	307.1	308.46	304.95	306.55	307.42	304.84	309.49	305.47	308.1	305.72	308.17	307.29	311.43	306.51	303.95	307.34	304.74	307.36	303.82	304.18	304.83	307.07	309.02	306.03	306.71	307.6	305.31	305.67	307.64	308.08
305.84	306.5	308.44	304.12	306.66	305.66	304.9	306.72	306.9	305.41	307.61	306.24	303.1	304.98	308.27	307.09	304.11	306.95	305.68	303.36	306.06	304.91	306.06	308.34	303.21	304.7	305.79	305	302.99	309.3	307.05	306.12	309.46	304.47	304.04	308.06	308.88	304.86	309.22	309.24	308.8	306.94	306.52	307.45	309.3	306.04	306.79	307.03	308.31	308.29
301.62	304.67	307.34	302.58	301.89	300.76	302.61	300.61	303.05	305.99	304.26	302.23	303.42	305.96	299.19	299.91	303.05	299.94	308.71	307.48	300.24	305.43	303.58	304.52	304.61	303.64	303.17	303.51	305.52	305.15	302.29	303.98	305.58	300.59	304.13	302.49	303.23	302.71	304.51	304.09	301.46	304.81	304.89	303.78	305.92	299.79	301.79	301.43	301.78	301.14
314.42	315.35	313.57	314.72	314.53	312.63	314.34	315.38	313.97	313.32	312.36	314.06	317.18	313.73	315.28	313.77	319.05	313.46	313	312.77	313.59	316.73	312.69	309.59	309.44	315.19	316.17	312.03	313.16	314.46	313.69	310.58	316.42	315.56	318.51	310.63	316.15	313.41	315.2	313.86	314.3	312.86	314.42	316.7	314.26	315.89	315.99	316.41	314.06	317.57
299.14	302.39	303.95	302.77	307.37	300.79	301.95	301.77	302.54	301.58	300.32	299.76	303.56	298.32	304.36	300.34	301.66	303.19	302.33	305.19	303.11	303.97	301.16	304.18	302.65	300.91	302.87	302.18	301.02	303.59	303.38	303.44	304.68	301.83	301.37	301.68	306.09	305.27	305.04	302.66	304.08	302.39	301.96	301.31	302.18	301.95	300.36	301.72	303.24	301.3
330.56	329.4	329.4	328.62	326.68	329.75	331.5	327.5	331.06	323.56	329.5	326.25	329.58	328.1	331.35	328.63	328.22	329.51	331.53	323.97	329.95	327.62	325.19	330.54	331.09	327.62	330.73	328.45	332.03	323.84	330.63	330.02	327.61	328.4	329.71	329.32	330.76	329.14	325.6	330.16	329.69	332.9	325.66	330.59	330.04	324.82	325.94	332.46	328.58	327.48
295.25	296.86	295.56	301.46	295.16	296.17	296.91	297.5	294.56	295.92	297.03	296.45	297.02	295.84	297.4	296.43	296.01	299.18	296.44	292.73	295.45	294.96	295.65	295.85	299.04	297.49	300.21	297.59	292.7	296.76	297.77	298.76	299.46	299.67	297.09	293.13	293.58	293.45	297.86	298.17	295.46	299.59	297.17	296.54	298.86	296.42	298.18	294.61	295.72	295.03
301.6	305.09	304.41	302.87	307.91	302.23	303.91	300.69	303.69	300.78	304.72	302.62	303.41	304.45	301.76	300.67	304.86	303.95	304.4	305.49	300.95	305.24	303.88	305.13	304.14	302.16	298.97	299.09	304.07	304.28	301	302.52	303.71	302.52	302.51	305.28	305.37	305.21	299.01	304.36	301.33	304.52	299.39	302.93	301.81	304.28	304.07	305.08	303.33	303.47
316.77	318.47	319.56	316.97	315.35	317.14	314.36	316.61	322.15	318.64	316.85	317.24	321.49	319.02	321.49	319.78	314.94	317.7	316.48	315.53	315.62	315.88	315.87	318.8	315.23	317.33	317.77	312.52	321.28	318.85	318.34	317.66	317.72	315.12	316.12	320.5	313.21	317.05	318.62	318.96	317.16	319.11	314.27	315.79	317.28	317	316.95	318.73	318.27	317.25
317.56	315.12	323.56	318.79	316.8	321.79	320.4	320.87	319.63	318.98	317.98	318.02	318.18	320.56	321.25	319.94	320.3	318.14	318.69	320.08	320.06	316.85	318.75	316.96	317.18	319.61	317.67	319.22	317.42	320.25	319.65	314.04	317.04	315.08	315.92	314.31	315.38	318.62	316.05	317.21	320.7	318.74	317.98	318.54	319.73	316.82	314.98	316.62	319.8	320.39
315.62	312.54	311.94	306.57	309.23	310.8	309.35	311.02	309.9	312.16	309.5	309.31	311.74	311.66	307.58	307.7	310.47	307.98	312.19	306.8	311.14	308.89	312.15	308.95	310.23	308.69	309.59	305.76	309.01	310.94	309.4	310.67	306.18	310.68	308.94	309.99	310.87	309.49	309.83	312.77	308.67	311.54	308.24	310.29	312.23	310.61	309.55	308.6	311.48	309.58
292.93	295.5	296.12	298.48	295.48	292.61	290.86	294.89	295.02	293.47	299.41	295.57	297.53	291.96	296.89	295.05	296.4	297.07	294.87	298.23	299.8	293.88	297.48	296.69	294.23	296.73	295.31	294.64	298.12	298.13	294.56	293.71	292.82	296.87	298.11	297.19	296.62	297.85	299.34	294.1	296.07	292.75	297.91	293.48	295.05	299.84	299.52	294.75	296.9	297.68
316.09	312.89	312.95	316.27	309.53	316.23	313.36	313.42	315.57	312	314.53	314.64	315.45	316.99	311.22	316.43	317.16	314.46	315.89	313.47	318.31	315.58	313.92	313.95	310.56	310.9	314.02	314.39	312.35	311.45	315.33	315.74	311.84	314.88	315.36	312	312.02	316.77	315.35	314.04	310.29	313.46	318.52	312.91	315.44	313.84	314.74	312.08	314.29	314.29
319.8	317.07	321.16	321.38	320.6	319.3	321.78	319.99	315.68	320.9	316.8	320.43	320.56	319.9	319.58	318.14	320.75	313.33	318.9	319.57	318.92	317.48	321.45	319.19	319.47	319.6	319.03	315.72	317.03	318.68	322.22	321.14	319.64	320.22	315.94	317.99	318.93	318.73	318.5	318.2	320.78	317.25	317.86	324.23	316.51	319.61	318.04	318.07	321.9	317.92
295.67	288.98	297.11	295.67	295.95	295.99	293.12	293.76	293.51	296.83	293.06	291.7	293.5	293.17	293.77	295.38	298.24	294.62	292.81	291.3	295.15	292.2	294.52	292.34	293.59	296.51	295	296.89	294.23	292.77	292.56	294.69	292.1	289.95	294.69	293.91	292.42	295.9	297.16	292.94	293.88	292.5	295.53	294.48	291.05	296.29	296.89	291.63	295.17	295.42
311.55	313.89	312.65	314.5	313.49	316.55	313.3	315.94	311.19	313.32	314.55	315.78	313.37	313.1	317.79	313.51	319.46	311.4	313.35	310.18	317.05	315.61	313.66	314.82	312.75	311.77	313.97	314.38	311.2	313.88	312.45	312.06	311.08	309.55	313.55	309.22	310.35	313.15	312.6	311.07	311.87	311.76	312.64	312.45	311.62	311.28	317.2	311.91	313.55	312.93
312.42	312.56	313.44	311.7	311.23	312.85	311.99	310.79	314.26	311.77	315.03	311.37	313.19	315.84	313.62	313.26	315.2	311.55	309.82	312.36	310.06	312.1	311.9	311.14	313.85	314.45	310.68	311.04	313.55	310.55	315.14	312.23	314.38	308.99	313.05	312.13	314.8	312.37	309.87	312.38	312.53	310.64	312.15	312.63	314.4	312.97	313.94	312.94	311.51	310.92
300.24	300.05	299.99	298.27	302.45	298.72	299.7	300.81	300.5	301.56	298.22	299.86	301.16	304.02	301.08	301.8	297.52	302.8	298.55	300.15	296.18	299.44	300.24	300.18	296.8	296.6	303.01	297.85	302.88	298.99	298.15	304.44	299.2	301.75	301.51	302.96	301.38	304.86	299.6	300.93	300.24	299.3	302.32	294.7	298.56	299.27	299.04	300.07	302.62	300.98
296.94	297.42	295.97	298.13	295.76	296.4	296.88	296.73	299.87	296.7	298.9	301.05	296.87	298	293.88	297.7	296.61	296.42	297.82	293.94	295.91	295.27	295.92	295.61	293.98	298.47	295.68	295.15	298.3	294.81	298.19	297.19	296.01	298.03	295.75	297.37	297.62	297.43	296.07	299.93	302.6	297	296.13	296.4	295.43	297.69	295.43	297.09	296.12	296.44
302.1	308.97	304.2	300.92	303.99	304.16	307.4	306.36	300.61	301.41	301.66	303.1	303.07	301.75	303.3	303.66	304.16	299.9	304.77	306.86	305.49	305.18	299.9	302.33	304.2	304.3	306.17	303.46	306.49	300.69	299.9	305.32	302.55	303.16	302.85	304	302.38	301.79	300.81	305.22	301.75	300.48	299.03	305.16	307.22	304.07	304.92	308.17	304.67	302.32
329.26	328.05	330.5	326.78	326.16	333.43	325.23	326.49	323.89	326.1	325.9	325.41	325.87	329.69	328.7	327.26	327.48	326.91	327.6	328.23	328.03	324.45	326.89	329.73	328.43	329.45	325.96	325.86	327.14	324.05	329.52	326.9	324.55	326.01	329.38	327.6	327.72	324.21	327.6	325.55	327.33	329.58	328.25	325.27	332.26	326.33	325.81	326.09	325.79	326.45
321.98	318.82	319.85	319.09	315.53	317.36	315.51	319.91	317.38	317.08	316.65	318.5	319.62	319.87	319.02	317.09	318.17	317.08	316.57	319.92	320.26	319.39	317.89	318.11	313.38	315.81	317.66	322.55	319.16	318.9	320.38	317.23	319.02	317.01	320.27	318.12	316.23	319.2	320.66	320.99	313.53	315.42	317.18	312.52	318.6	316.84	314.69	320.3	317.17	319.72
296.92	300.28	304.37	298.2	300.63	301.78	300.77	305.1	299.41	300.15	303.98	299.57	296.84	304.8	297.62	297.53	298.08	298.27	305.95	300.46	302.97	305.31	302.04	301.99	300.15	302.04	300.41	303.08	300.02	300.95	303.49	298.92	300.46	302.52	303.47	301.76	304.6	297.73	301.01	301.52	300.69	304.54	301.13	300.5	302.84	302.47	297.72	299.54	304.91	305.34
296.68	296.42	298.24	297.16	298.24	295.6	296.02	295.12	296.65	299.09	292.97	295.73	296.62	295.88	296.19	297.71	298.6	296.8	297.37	297.31	297.92	298.08	296.27	298.54	295.06	294.46	297.51	294.74	296.14	293.79	295.66	298.99	295.86	295.57	294.39	298.82	297.05	297.18	298.8	296.47	296.64	295.66	296.43	296.06	298.71	296.48	298.84	294.86	295.49	295.64
293.17	295.79	294.98	293.5	294.87	296.55	296.76	292.49	296	294.53	295.22	292.26	293.51	295.7	292.05	292.54	294.96	293.89	294.65	291.03	294.5	295.7	292.42	296.8	294.58	295.17	291.47	295.42	295.24	293.09	292.78	294.43	295.2	292.12	296.43	295.77	290.57	290.12	292.85	295.14	294.88	295.07	292.57	293.71	293.62	293.45	295.1	293.66	297.32	293.96
305.22	310.47	307.39	307.85	308.14	305.02	309.52	303.77	303.34	305.68	308.96	306.53	306.23	309.28	307.22	305.79	310.15	305.61	302.72	306.62	304.89	308.78	308.32	307.6	305.71	306.84	308.88	306.77	306.95	307.96	309.67	306.4	307.48	308.23	305.29	310.93	302.56	304.47	304.58	309.9	308.5	307.44	304.18	304.39	304.54	302.8	305.47	306.25	306.21	305.84
313.58	313.48	315.63	316.95	317.95	316.74	314.66	313.79	317.81	313.15	316.68	314.49	316.49	316.24	317.36	312.68	313.3	316.14	314.72	313.35	312.61	313.85	313.79	314.81	314.48	312.5	313.25	317.51	311.09	319.22	317.17	316.3	315.59	316.25	317.83	316.79	316.05	316.76	318.97	315.62	314.79	310.38	315.5	309.72	317.47	317.24	317.65	320.02	317.72	318.99
307.39	302.24	307.53	306.79	307.31	302.1	307.63	307.27	303.13	306.84	304.75	307.18	306.25	304.94	305.08	305.67	305.07	304.91	303.98	305.1	306.02	307.42	305.51	307.23	302.14	305.9	309.68	306.63	305.39	302.93	305.57	306.21	308.17	301.63	302.24	309.06	301.83	303.52	303.36	307.47	305.96	303.78	307.12	307.75	306.42	304.94	299.55	306.13	308.57	308.61
315.63	316.3	310.39	312.27	312.76	315.67	314.93	313.4	315.73	314.9	316.02	315.33	315.1	312.25	314.17	314.56	313.88	314.37	316.57	311.71	314.89	311.78	313.55	314.36	313.96	314.33	316.64	315.11	315.9	313.4	316.66	316.83	314.77	314.17	310.49	314.58	313.33	310.88	310.99	315.81	316.33	317.48	313.08	314.05	314.13	314.47	314.06	316.55	314.14	312.73
319.53	316.9	318.12	315.3	314.85	315.5	317.54	319	313.66	314.72	316.34	314.6	316.68	313.1	314.13	314.65	313.88	316.89	317.25	315.42	316.41	316.79	318.39	316.23	319.36	314.47	315.51	312.07	316.37	316.88	315.47	316.88	316.86	317.78	316.8	313.11	316.46	315.9	313.32	312.91	315.87	314.07	317.38	314.14	315.19	316.26	314.12	314.45	316.51	317.24
314.29	317.68	314.15	315.33	319.5	313.95	313.04	314.02	311.78	315.1	311.97	312.95	315.07	313.75	313.73	318.33	312.15	312.02	315.74	315.07	318.02	315.73	315.33	314.75	312.28	311.94	315.35	314.29	314.07	313.22	313.98	312.85	316.21	317.86	315.4	315.91	312.6	314.45	315.49	313.88	313.17	317.11	314.39	312.68	316.32	316.13	316.79	316.8	314.2	313.37
315.3	310.08	309.68	313.47	317.61	313.64	312.8	313.19	312.8	314.55	311.65	311.41	313.59	313.97	312.61	312.73	312.73	313.27	315.36	314.63	313.88	313.13	312.61	310.73	312.78	311.46	311.73	313.93	309.5	312.18	313.79	312.22	310.58	315.42	312.44	309.34	312.57	313.91	313.92	314.04	314.76	311.49	313.64	309.21	313.18	315.88	312.55	307.87	312.78	312.69
311.39	313.32	312.92	310.03	311.4	312.75	313.63	314.46	312.96	314.45	311.69	314.57	313.02	311.33	308.79	314.39	308.62	313.51	314.1	315.36	311.95	310.19	313.54	312.73	310.01	312.17	311.94	314.12	311.52	315.22	314.99	311.8	311.3	311.34	312.11	313.08	313.21	312.62	311.65	310.41	312.29	313.19	313.81	314.94	313.9	314.36	316.93	313.1	310.06	311.7
319.86	317.56	316.25	317.13	316.59	318.65	317.28	314.42	319.03	316.97	315.32	319.07	319.72	311.19	318.17	319.03	315.91	314.34	316.25	318.41	317.11	315.2	316.69	316.25	322.68	313.01	319.12	317	317.69	319.52	317.84	320.08	315.43	315.23	320.16	318.28	317.16	317.25	316.61	317.92	318.11	315.81	319.8	318.6	314.2	317.68	314.96	317.9	320.9	315.17
301.85	304.48	298.08	305.78	304.71	307.54	307.04	305.16	303.33	306.95	299.62	301.3	304.47	301.79	300.76	304.48	302.91	305.47	304.39	299.51	306.92	302.6	300.73	300.78	301.91	303.17	302.79	304.55	302.58	299.42	303.18	302.66	305.77	303.58	302.85	304	305.21	304.17	303.75	301.63	300.2	301.86	303.51	303	301.78	298.51	301.66	304.79	301.85	302.3
316.95	318.02	314.32	312.73	314.55	313.63	312.95	313.85	314.55	312.88	315.46	313.33	311.99	318.5	316.63	316.54	314.85	314.92	314.83	313.1	314.41	314.43	317.26	311.08	316.07	313.3	314.21	316.85	310.91	312.51	313.79	313.35	315.05	312.41	314.32	315.68	314.49	312.38	314.75	317.49	311.57	315.45	312.25	315.77	314.95	314.11	312.15	314.28	316.03	312.67
296.8	300.77	295.24	293.78	298.37	296.31	299.34	295.56	296.5	294.84	292.77	295.86	297.3	291.99	296.75	292.17	293.66	294.7	294.75	294.16	294.56	293.84	295.97	294.64	294.47	298.74	296.15	295.45	295.46	297.47	294.31	295.62	294.17	295.44	295.32	293.21	291.98	292.76	296.84	294.49	294.65	296.77	294.68	296.38	295.5	292.1	292.67	294.13	296.24	297.11
293.98	296.6	292.35	294.55	293.29	299.22	293.42	293.24	293.23	293.78	296.91	301.32	295.62	294.34	292.29	295.47	291.27	295.36	292.41	290.39	294.89	296.03	292.44	295.52	294.65	294.7	295.71	293.47	293.25	292.59	292.52	295.48	292	295.65	297.43	293.86	293.56	294.26	291.19	292.88	294.08	294.27	290.28	295.81	294.41	291.9	294.29	295.05	294.02	294.18
311.87	309.75	312.22	308.94	310.8	308.5	308.63	312.46	307.83	314.42	312.51	312.44	311.11	308.6	311.71	309.83	307.91	311.07	308.73	312.24	312.79	311.71	316.37	310.76	309.65	311.3	309.72	312.56	307.74	310.61	307.68	312.35	311.83	311.36	310.6	312.79	312.05	312.75	308.25	309.7	306.03	311.94	310.37	312.27	312.29	311.12	310.52	310	308.55	309.41
302.96	301.98	304.6	300.13	300.27	299.57	298.68	303.52	301.82	303.6	305.4	300.85	302.02	302.31	305.62	303.66	304.87	305.19	300.51	307.66	305.49	303.86	305.02	303.75	301.27	301.21	303.27	302.05	300.16	305.45	303.02	306.64	305.3	304.84	302.61	304.42	305.79	303.13	300.55	303.25	304.01	306.21	302.45	301.86	303.45	306.71	299.42	304.05	305.88	305.49
327.19	330.3	324.63	327.47	330.78	326.89	328.06	328.51	330.86	325.49	328.73	329.62	331.54	326.89	329.41	326.67	326.49	330.63	327.3	329.72	327	329.06	330.2	330.77	330.89	326.97	326.08	325.4	330.61	330.33	328.32	328.58	327.98	328.84	328.85	328.62	325.84	326.69	329.91	330.08	330.41	329.6	328.43	331.84	332.94	329.42	328.99	328.67	329.05	330.35
314	313.27	317.68	314.79	315.85	312.7	316.23	314.06	316.6	316.15	314.8	313.65	312.98	317.21	316.74	313.82	312.74	315.12	316.4	313.93	319.92	317.82	314.34	314.62	316.25	317.35	317.59	317.54	311.21	311.82	320.11	313.95	317.97	314.72	317.08	316.85	315.46	317.45	317.8	312.62	318	316.04	314.63	311.12	315.27	319.4	313.95	317.5	314.52	315.84
297.75	298.09	296.98	295.58	296.6	298.78	295.84	296.56	297.3	298.44	301.42	294.25	295.74	300.13	298.54	298.33	297.67	297.44	296.08	295.89	300.19	296.51	299.07	295.43	295.21	292.08	297.72	298.14	298.66	293.09	297.71	298.01	296.56	296.66	295.13	301.92	293.04	294.43	295.86	295.24	295.24	298.92	297.71	298.14	298.06	296.6	297.73	301.31	298.12	298.09
312.89	316.44	318.58	316.98	317.15	314.42	317.91	314.37	316.59	315.48	314.7	318.81	312.77	313.04	319.27	313.17	314.07	317.31	316.53	310.21	317.14	317.74	316.63	320.81	316.88	317.2	316.31	316.04	315.51	313.18	315.21	314.89	317.41	314.6	314.43	313.21	312.66	315.07	313.96	312.72	314.6	315.26	315	313.94	312.26	319.95	313.28	318.51	313.19	315.56
305.75	304.58	304.63	304.51	301.83	306.01	303.64	308.02	304.65	308.82	306.29	305.58	304.14	302.81	305.08	307.04	305.64	306.5	304.5	303.54	304.48	304.13	308.17	306.62	304.45	303.68	306.27	303.98	305.47	306.19	301.67	303.89	306.8	302.81	305.67	302.67	302.18	304.28	306.32	303.4	305.26	305.31	300.93	304.27	307.88	304.39	299.2	303.61	307.5	304.33
316.3	314.65	314.14	316.35	313.81	317.1	316.95	314.35	314.37	318.3	314.56	316.61	316.03	315.6	316.1	317.88	320.67	313.63	318.16	314.89	318.23	318.64	320.81	318.76	317.79	315.77	318.53	317.98	315.01	320.34	315.88	312.43	317.57	316.77	318.71	316.76	313.58	316.6	320.14	316.2	316.84	318.52	316.33	318	316.38	314.52	317.97	315.23	315.89	315.85
324.58	326.04	324.1	325.15	326.21	325.54	324.55	326.6	320.98	324.2	325.25	324	327.78	328.21	323.26	325.09	323.55	326.23	327.02	326.46	326.26	325.01	329.25	328.82	328.26	327.46	324.56	321.68	320	322.36	322.56	324.45	326.07	323.05	326.82	325.78	327.83	324.82	324.71	327.56	327.91	326.61	324.67	325.72	328.75	325.25	325.67	327.48	324.93	322.03
314.33	312.42	313.3	311.56	313.93	312.27	311.61	310.02	312.86	310.67	312.5	308.93	313.34	313.32	310.68	311.55	313.06	314.66	314.31	318.55	309.97	308.69	315.16	309.64	308.66	310.25	311.88	312.94	314.8	313.88	312.98	312.35	312.13	318.88	311.82	311.6	306.97	314.1	313.17	313.28	313.65	313.93	311.86	310.43	309.1	312.37	309.75	314.15	312.36	312.08
313.45	317.88	312.89	313.12	318.56	316.27	314.38	314.93	314.5	312.79	313.42	310.65	310.44	311.76	311.93	311.84	313.81	315.02	312.15	314.92	312.59	314.94	316.73	315.16	310.75	313.51	314.22	313.89	312.57	312.93	316.15	314.71	317.75	312.15	313.49	312.64	316.26	315.2	315.35	314.25	315.9	317.42	312.29	313.65	312.05	314.56	314.28	315.4	315.82	315.26
320.94	316.2	318.57	317.95	315	318.77	323.43	320.02	318.49	313.66	318.71	317.58	318.87	317.45	314.58	319.72	318.72	320.43	313.82	321.14	320.52	318.48	316.54	319.06	320.39	319.03	320.72	323.06	320.17	317.47	320.56	317.81	321.05	317.83	318.39	316.74	317.04	318.33	319.84	316.19	319.62	317.69	314.91	319.71	319.27	320.98	319.66	316.34	317.96	318.97
300.87	304.36	302.22	305.76	304.15	302.04	309.75	302.23	306.63	299.98	302.32	301.99	304.17	306.15	304.26	304.14	308.25	302.16	302.79	302.09	304.43	304.02	303.18	303.51	304.73	304.59	306.1	303.89	299.9	301.28	299.98	303.82	303.76	297.95	302.12	303.17	302.63	297.96	303.16	301.72	306.23	303.35	300.01	300.08	303.94	304.45	305.16	305.34	302.48	302.54
304.99	302.05	301.44	305.94	304.78	301.95	305.35	305.04	307.08	303.48	302.26	303.18	304.3	299.75	301.77	302.45	301.93	303.07	301.49	302.94	301.8	303.03	303.44	301.48	305.01	302.75	301.79	301.06	303.96	302.96	303.95	302.08	305.3	302.8	302.36	306.36	300.09	306.24	301.04	305.85	300.52	300.44	303.52	303.55	304.27	299.57	304.61	301.85	305.27	301.93
302.07	299.55	303.38	299.75	303.06	301.24	301.77	300.97	296.9	301.03	299.92	303.46	299.49	301.84	301.58	300.41	305.41	301.31	298	298.77	301.43	302.09	299.76	299.13	300.55	302.56	300.8	298.67	302.17	303.56	300.05	299.5	301.48	300.77	300.01	304.36	296.2	303.36	301.35	302.88	302.39	301.82	302	301.58	300.33	299.57	300.84	304.52	303.8	299.04
318.89	320.2	318.88	316.6	317.98	319.02	314.81	319.34	320.05	318.49	319.62	318.82	320.45	318.05	317.47	319.2	319.56	322.35	316.7	320.29	324.46	318.87	315.97	320.67	315.27	315.83	313.63	319.69	317.86	320.72	317.9	317.01	314.76	319.77	316.74	317.24	321.13	318.76	318.36	315.33	320.12	315.45	320.4	319.23	320.45	319.38	322.75	319.7	317.87	318.15
324.6	323.31	323.8	325.3	322.07	322.65	324.91	325.16	324.46	326.53	323.83	325.12	328.32	320.87	325.11	330.85	323.28	324.23	320.63	326.46	326.46	327.47	321.66	326.06	323.01	324.34	328.18	328.53	321.71	326.4	324.29	323.54	327.88	322.61	325.04	322.14	324.31	324.11	324.84	324.71	321.51	325.71	328.93	323.51	323.22	326.33	323.19	322.99	324.1	320.84
327.02	328.11	323.88	327.72	324.86	327.31	326.58	326.71	328.82	325.51	326.6	327.92	326.71	331.1	328.4	326.25	328.09	326.75	329.06	327.02	329	328.41	324.02	326.96	326.5	329.2	326.63	327.69	324.4	329.47	327.93	327.26	326.04	326.43	325.59	328.83	331.59	327.86	328.26	329.71	330.3	327.89	329.52	326.32	327.35	327.39	328.77	325.81	326.31	325.67
310.22	309.78	312.96	312.62	314.08	313.19	317.28	313.13	309.84	311.78	311.29	314.79	316.74	317.84	311.48	313.15	311.73	315.28	312.28	313.28	313.38	314.3	312.88	314.16	312.54	310.43	313.18	312.17	312.02	311.23	312.48	312.46	313.38	309.77	314.84	309.57	309.25	309.22	308.81	312.96	313.28	310.41	316.53	313.05	313.2	309.96	311.26	311.15	310.41	313.5
316.9	314.82	316.35	316.9	315.29	315.31	320.48	321.86	314.07	317.65	315.14	317.57	312.32	314.84	315.62	318.55	315.21	321.02	314.91	312.88	317	316.55	320.53	314.55	318.08	314.14	317.74	317.11	315.13	317.95	314.69	316.25	315.82	317.22	314.7	319.43	315.29	314.56	318.52	318.56	318.85	316.81	317.67	316.93	320.58	313.18	317.88	319.09	314.58	320.2
302.41	303.36	299.52	303.37	305.97	299.44	306.16	300.72	301.19	300.45	303.55	304.54	308.7	298.59	303.31	304.35	301.65	302.51	303.3	297.85	305.99	302.24	303.87	300.56	304	303.91	300.43	305.86	300.96	298.52	303.9	306.98	302.9	305.36	298.5	303.35	301.46	300.81	303.88	299.01	304.38	299.1	301.96	302.4	303.45	300.25	301.88	304.91	298.75	300.12
315.51	315.11	314.94	314.9	315.62	314	314.66	318.03	312.99	309.83	315.19	314.99	312.34	316.92	314.13	313.36	319.02	316.96	312.09	317.06	311.72	318.03	314.3	313.08	315.21	313.98	310.3	308.71	316.46	313.22	313	315.18	314.78	315.98	314.45	310.15	314.63	315.02	312.78	312.8	313.97	312.7	311.57	313.85	316.15	314.43	316.35	311.14	315.56	315.13
301.16	299.93	301.14	298.84	301.24	303.84	300.79	299.75	303.99	298.5	299.7	302.98	298.47	302.13	296.55	300.35	300	300.38	300.81	303.68	300.85	300.14	301.94	301.48	299.57	300.54	302.82	297.67	305.36	299.2	302.48	299.61	303.22	299.9	302.52	301.89	301.9	302.22	298.29	300.44	300.55	304.14	299.4	298.02	302.61	299.92	302.21	298.39	298.92	302.21
313.72	310.66	312.47	313.51	312.79	312.04	308.85	310	310.79	309.74	311.11	312.53	312.73	310.89	310.46	315.96	312.73	313.97	316	312.3	309.36	311.2	310.77	311.09	317.2	313.37	315.76	314.43	314.7	311.8	311.41	311.6	312.73	312.71	312.95	313.16	310.96	310.95	314.18	313.91	314.24	308.1	311.61	310.64	312.27	310.48	312.84	311.65	315.27	312.44
301.58	300.63	299.99	300.71	302.43	302.34	303.6	301.21	301.29	301.93	303.51	301.69	301.67	301.94	300.2	304.54	301.62	303.41	302.51	297.89	304.58	303.79	305.52	296.62	301.41	302.64	302.73	304.9	304.52	302.35	305	305.07	303.72	301.51	303.81	300.23	303.64	301.27	304.73	304.29	301.64	300.05	303.35	302.67	304.51	301.47	305.21	301.29	300.51	304.96
314.33	315.64	319.62	318.89	315.48	317.8	315.94	316.7	316.14	318.43	319.01	315.32	315.82	317.08	314.57	317.16	315.09	318.51	315.46	316.76	312.84	315.15	316.74	317.84	316.97	316.46	313.61	314.89	312.06	312.25	315.21	317.69	313.57	312.14	314.08	313.95	316.71	311.76	314.32	319.11	314.19	312.94	313.34	317.19	318.84	317.82	316.34	316.5	316.02	316.22
303.43	300.51	300.34	299.72	302.83	299.61	301.99	299.64	302.21	303.21	305.25	302.68	299.63	299.38	298.19	298.31	300.53	304.28	302.01	300.95	300.56	301	302.62	299.43	301.71	301.12	302.87	299.35	302.91	303.63	296.91	302.8	299.65	301.34	302.35	303.57	304.74	298.91	301.13	300.84	302.56	302.21	299.7	303.46	297.65	301.93	301.45	303.15	299.07	303.88
300.12	302.29	300.77	302.21	301.67	300.22	301.43	298.91	298.71	304.02	300.08	296.01	298.65	302.13	301.56	300.04	304.63	299.59	301.42	300.02	298.18	301.48	295.09	300.95	301.43	303.05	298.72	299.53	300.11	297.53	301.77	302.37	300.66	301.6	301.49	300.24	304.22	301.83	303.54	301.22	304.13	300.87	300.05	303.04	301.63	302.36	299.84	298.89	302.49	300.51
304.01	304.87	304.85	302.08	308.61	302.99	305.75	302.41	303.56	305.01	299.6	306.59	303.14	303.58	301.91	305.19	303.5	305.64	307.26	304.06	302.86	303.97	305.42	300.94	305.39	301.74	305.06	303.21	306.99	305.07	305.85	302.68	302.36	308.75	303.03	302.73	302.81	308.3	305.39	304.72	301.57	302.51	307.65	305.84	304.96	305.76	305.11	303.32	304.47	302.63
303.54	303.41	307.18	301.6	305.07	301.59	303.7	301.71	304.48	304.31	300.98	305.81	304.68	303.49	300.73	301.24	302.98	301.74	302.85	302.95	304.63	305.11	302.71	304.65	305.57	305.43	304.02	298.04	303.04	302.12	303.48	304.23	304.26	303.85	304.44	301.48	303.15	303.15	301.81	305.56	305.64	303.77	302.31	303.74	303.29	300.9	301.9	303.41	302.08	307.41
321.12	316.6	318.52	315.73	317.09	321.26	322.54	321.08	320.7	319.6	319.65	314.48	323.04	317.82	314.62	321.3	318.77	322.94	319.17	320.44	319.94	317.86	319.08	317.74	319.3	319.62	319.38	315.28	317.95	318.8	320.42	317.95	320.95	317	322	318.45	317.14	317.72	318.98	319.81	317.44	316.88	319.78	321.45	317.52	314.79	318.12	320.33	317.04	319.29
306.66	306.76	307.25	302.2	310.25	305.12	303.41	305.31	305.14	305.93	307.61	306.93	305.3	306.19	306.66	307.49	309.08	303.43	309.15	303.9	305.58	305.39	305.38	306.13	304.76	310.23	303.26	303.91	305.49	305.34	306.23	304.94	305.88	302.95	302.83	305.93	310.14	304.21	304.06	308.02	301.85	305.45	304.82	301.87	305.93	307.47	304.18	304.66	307	308.03
312.45	310.52	317.23	317.52	311.42	311.75	313.6	312.73	314.57	315.24	312.02	311.91	312.39	311.35	309.42	314.06	313.53	309.36	313.88	309.51	312.5	314.6	311.21	313.46	310.57	313.37	311.99	313.73	313.32	314.68	309.84	314.75	310.13	308.95	313.07	310.81	313.19	313.56	309.73	312.86	313.04	311.24	312.58	312.54	311.71	316.25	311.8	311.79	312.7	313.19
306.12	305.12	307.48	306.52	308.85	306.81	307.55	305.2	304.04	308.54	306.52	308.16	305.21	304.5	307.22	307.82	306.25	305.78	306.21	305.15	306.35	307.83	303.36	307.31	303.63	309.85	308.06	306.74	308.65	304.76	304.78	305.39	307.99	308.03	308.05	308.2	305.16	304.65	304.4	306.15	307.75	307.24	305.35	307.29	306.43	309.35	305.36	306.01	306.09	304.95
301.22	300.19	298.32	298.79	297.05	299.63	302.48	302.24	299.97	301.51	299.76	298.48	298.48	298.01	301.19	298.67	296.45	299.55	299.64	303.67	301.12	300.94	299.96	302.29	301.07	297.96	299.55	297.45	299	299.75	300.5	297.64	297.82	302.91	300.13	301.02	299.22	298.5	302.56	300.5	297.67	300.26	299.92	297.74	297.64	299.15	302.59	300.49	300.34	303.43
326.1	327.24	325.5	326.54	329.96	326	324.65	323.86	328.01	327.62	328.2	328.04	327.95	330.72	328.3	327.48	330.79	332.33	329.51	328.53	324.36	327.01	326.99	328.75	330.62	326.52	327.97	326.63	328.52	326.37	326.96	327.99	330.39	329.51	328.44	328.46	329.26	328.4	330.17	328.12	328.04	327.7	328.5	327.96	326.87	328.08	330.36	329.21	330.47	331.15
299.36	302.38	299.24	298.65	303.01	302.03	304.64	303.5	299.26	295.73	296.1	298.02	299.43	300.4	297.53	302.85	300.77	301.05	300.06	298.6	302.27	303.42	299.44	298.35	300.32	299.61	301.36	298.08	296.6	303.66	301.02	293.65	302.14	302.44	301.51	302.24	298.29	300.36	302.2	300.75	298.05	297.91	302.51	297.86	300.19	300.52	301.41	303.82	297.12	300.35
304.34	306.17	302.77	308.67	303.67	306.33	303.43	304.79	301.35	305.42	299.81	306.33	306.67	300.06	303.57	305.6	306.75	303.23	303	307.85	302.65	306.9	306	303.53	301.54	307.64	305.71	303.17	307.74	302.3	307.34	303.67	303.84	307.07	307.98	302.55	303.49	305.15	304.75	304.27	307.73	305.26	301.5	304.96	305.1	306.19	303.62	303.76	302.83	308.3
328.48	328.14	327.51	328.49	329.38	327.81	327.84	327.99	328.92	329.59	330.01	328.8	327.31	329.82	328.7	328.69	330.75	326.83	330.78	325.14	328.71	328.55	326.96	327.15	327.69	327.14	326.15	329.14	325.6	325	330.65	331.19	325.09	328.81	329.35	328.13	327.13	328.77	327.12	331.13	329.03	330.73	326.82	329.14	325.51	326.33	327.61	329.06	330	328.28
329.97	325.23	328.71	326.98	331.35	328.67	329.89	328.36	327.64	327.95	329.8	329.08	327.73	331.15	326.59	326.68	329.19	328.62	328.54	327.22	327.1	327.45	329.39	329.18	326.7	328.1	328.46	325.37	324.78	326.38	326.35	327.93	328.38	329.14	329.8	328.22	326.96	325.78	329.45	327.59	325.52	329.03	326.02	330.23	325.33	324.78	322.7	331.45	325.25	326.89
300.9	302.14	303.27	302.11	301.88	304.11	304.36	304.3	306.96	303.92	302.53	302.79	303.3	303.4	301.64	303.64	303.36	303.91	300.42	302.81	301.5	302.4	303.14	302.84	301.62	301.05	300.14	299.55	302.9	302.84	304.62	300.92	305	301.34	303.31	303.07	301.76	303.18	304.29	301.91	302.34	300.86	306.38	303.76	303.17	300.33	301.35	301.35	301.09	305.38
319.17	315.32	317.4	318.39	312.65	315.17	316.8	319.17	317.75	318.61	318.01	316.59	316.43	311.39	320.09	318.38	314.36	316.23	319.35	320.33	320.46	316.72	319.91	315.26	313.65	316.21	322.43	319	317.38	320.7	315.38	318.45	318.28	315.75	317.35	317.2	316.8	317.27	316.44	319.05	314.11	315.99	316.43	315.07	319.26	314.93	316.68	319.57	317.19	315.39
319.44	317.75	318.74	316.14	315.38	320.33	315.98	319.13	315.86	319.32	319.52	318.42	319.88	317.46	315.49	318.84	319.81	315.09	316.51	318.49	316.69	319.99	318.42	316.79	319.04	317.28	318.15	314.78	323.89	316.99	321.07	318.22	321.05	316.7	319.85	318.78	321	314.76	321.92	316.96	316.62	314.94	315.44	316.17	320.38	317.09	317.42	313.62	320.97	317.7
304.12	306.38	305.5	302.91	302.43	306.44	305.92	302.45	304.94	300.97	303.86	306.41	304.65	305.92	303.46	301.06	300.22	306.33	304.17	302.71	304.89	303.13	302.95	307.2	301.16	302.38	307.08	300.5	306.94	303.49	299.72	303.32	302.36	303.9	303.42	303.26	307.74	302.1	302.55	303.97	301.78	300.97	306.82	304	307.45	301.53	303.49	303.61	305.71	302.82
306.9	304.34	304.38	304.31	300.8	303.43	301.3	304.55	299.25	302.67	308.46	304.6	303.96	302.76	302.55	303.31	304.03	305.32	303.82	303.74	304.94	303.19	307.44	303.22	302.59	302.68	303.05	303.3	305.16	302.02	302.81	303.64	301.75	303.71	304.34	303.34	303.93	303.34	303.4	302.3	300.86	305.07	306.26	304.98	305.2	301.66	307.4	303.07	300.74	301.95
294.37	291.97	293.94	294.79	292.79	295.89	292.26	292.23	294.39	292.45	294.49	295.31	289.42	292.25	294.59	292.61	289.63	292.35	296.98	295.34	289.15	299.65	293.55	293.24	293.42	293.54	291.29	293.64	294.98	291.48	296.14	297.09	295.17	291.63	294.29	294.39	291.05	297.77	290.97	294.98	292.77	292.34	296.82	295.67	296.44	297.69	293.55	294.35	296.38	296.22
319.79	319.11	316.72	322.05	319.96	319.93	317.87	317.4	320.44	317.09	323.28	318.54	319.61	320.61	320.62	314.14	318.35	319.27	318.73	316.27	315.1	321.31	315.15	321.14	318.25	317.26	317.05	319.54	316.86	315.16	322.69	319.51	319.33	320.04	314.7	319.21	313.34	315.2	317.51	315.75	317.08	319.05	318.46	319.11	317.92	317.54	317.8	321.94	315.46	319.36
311.96	312.42	313.18	311.79	317.19	316.43	317.44	315.89	315.14	316.18	315.87	315.38	317.49	314.49	319.6	313.76	313.2	314.82	318.69	313.67	314.28	315.29	311.72	316.94	317.39	314.43	316.09	313.75	313.52	315.03	316.33	315.75	312.67	313.26	318.63	313.17	317.48	317.1	314.35	316.51	315.36	313	312.41	316.31	311.88	313.57	312.38	312.43	315.74	315.02
306.84	301.76	305.09	300.63	304.59	304.71	306.9	305.83	304.8	305.75	303.83	306.49	305.81	303.66	307.36	310.37	306.85	299.66	304	303.44	303.33	300.76	306.44	304.15	306.13	305.26	302.65	304.45	304.6	305.63	305.54	305.88	301.03	306.92	304.94	302.1	304.18	307.69	304.52	304.34	302.6	306.51	304.67	304.88	308.04	304.48	302.71	305.24	305.13	305
313.24	315.65	314.51	313.74	313.68	312.87	312.06	313.44	314.25	318.34	316.66	313.64	311.36	311.17	319.88	316.69	313.95	315.32	313.85	316.41	312.14	312.57	313.12	310.47	310.35	316.69	311.18	313.21	312.44	315.47	315.3	313.21	314.44	312.53	311.29	314.99	315.47	315.75	314.25	313.9	313.2	312.92	314.72	314.9	312.73	312.11	312.82	310.11	314.37	313.45
306.2	307.01	309.3	308.84	305.6	306.56	306.54	307.15	309	309.56	309.11	308.25	305.2	312.1	309.73	305.81	308.62	308.83	309.67	304.68	305.92	306.38	307.1	309.65	310.42	307.79	304.72	305.77	306.01	305.99	306.8	304.93	307.69	308.21	311.13	305.97	308.46	304.95	309.44	305.62	306.89	307.18	307.64	305.44	306.23	308.23	305.08	309.52	309.82	305.61
318.62	317.71	315.32	319.74	316.66	318.32	318.19	315.8	316.79	319.76	317.65	316.08	319.56	319.08	317.27	317.39	317.88	316.65	319.57	320.1	318.86	319.24	320.87	315.25	316.12	321.14	320.92	316.51	315.61	318.82	323.29	319.06	318.71	320.46	315.01	319.81	318.63	318.68	317.79	317.12	317.91	321.39	316.37	319.07	320.41	320.18	322.41	317.16	316.46	321.94
312.54	312.69	311.92	312.45	312.02	313.3	313.48	315.91	312.86	311.5	311.2	311.59	313.41	313.11	315.45	312.25	315.4	313.76	318.37	316.03	310.14	311.23	312.12	313.73	311.73	315.56	312.56	311.5	315.78	316.33	309.38	309.93	312.98	313.71	316.37	315.4	314.21	313.42	311.04	316.02	311.45	309.93	314.59	315.58	312.44	315.51	312.92	316.79	316.34	313.77
305.59	306.51	301.79	305.52	305.82	302.64	304.7	302.47	303.81	306.53	303.04	302.98	303.35	308.04	307.1	301.82	305.32	305.12	304.56	308.48	303.79	304.91	303.77	305.42	304.41	302.62	304.14	304.46	307.31	304.96	306.44	303.82	303.85	303.15	304.24	303.6	303.34	305.44	302.7	305.04	303.35	303.19	307.15	306.72	304.99	304.97	303.29	305.68	302.5	304.88
311.57	308.6	307.86	310.2	312.91	307.74	308.46	306.79	308.33	307.65	309.16	309.53	304.46	309.9	309.91	308.34	311.19	307.62	309.01	306.54	309.36	309.01	307.04	310.55	310.73	307.51	308.94	307.87	309.17	307.06	307.95	308.69	309.08	308.02	311.31	307.43	305.34	310.23	307.06	308.38	306.25	308.78	311.87	308.04	309.73	305.68	311.31	309.65	307.63	309.36
306.17	303.04	307.03	304.15	301.95	305.57	306.07	304.65	304.17	305.46	301.41	302.29	304.34	305	303.08	301.96	305.48	304.02	308.76	303.98	304.63	304.79	301.76	301.75	302.45	302.86	305.53	304.74	302.37	304.25	306.37	300.49	300.48	305.63	303.4	305.36	304.83	307.13	306.35	304.25	300.26	301.05	307.97	299.22	304.18	300.3	303.75	305.69	304.38	299.16
296.17	298.25	294.93	293.24	297.57	296.4	295.8	294.31	294.2	295.5	296.56	295.16	299.65	295.5	296.72	297.71	299.61	297.76	296.41	295.16	297.55	297.2	298.11	297.57	294.73	296.3	296.37	300.14	298.12	299.04	293.92	298.19	296.03	297.09	297.22	295.15	299.94	297.72	298.2	297.99	297.12	292.64	295.85	300.53	298.78	294.06	295.89	300.32	299.76	295.91
303.03	302.91	300.57	302.09	303.8	300.39	299.95	302.61	305.73	299.79	302.71	304.06	298.13	301.7	306.69	303.09	302.17	301.67	303.13	301.09	301.84	302.74	302.17	303.04	302.21	303.4	302.33	303.21	306.18	308.48	305.18	299.73	304.95	300.76	302.77	303.6	300.81	304.84	303.79	303.14	301.11	304.99	301.74	303.2	305.86	301.64	302.64	305.97	303.18	299.64
302.19	303.34	304.72	299.67	303.5	300.39	300.55	303.41	299.6	302.75	301.47	303.4	300.58	302.77	302.79	302.51	299.57	300.85	301.83	300.96	298.79	302.18	300.56	301.43	304.82	301.93	302.92	306.16	302.76	300.46	305.33	304.36	305.38	303.12	304.2	305.45	302	305.01	305.76	305.73	303.76	300.6	309.97	300.66	305.6	304.23	303.86	302.58	300.23	307.38
299.17	299.56	301.75	303.29	299.6	300.94	299.78	301.16	297.61	302.09	299.03	302.85	298.27	301.62	298.97	297.87	296.89	302.92	299.74	299.55	300.1	297.58	301.02	301.88	302.09	301.35	300.51	301.61	303.38	299.45	298.63	297.67	297.51	300.53	298.53	299.01	303.71	298.53	300.3	299.12	296.24	297.08	302.96	304.67	301.45	296.67	300.56	302.01	297.72	300.22
304.28	300.38	303.18	302.22	298.71	298.52	299.15	300.41	298.55	299.27	298.29	300.64	301.78	299.23	300.2	303.19	301.93	303.01	300.02	297.32	299.24	297.79	304.08	301.45	299.99	300.88	300.72	302.12	302.89	303.7	302.62	299.38	301.51	298.67	300.25	299.26	302.52	298.75	302.38	297.25	302.99	300.55	302.12	299.71	299.24	299.08	301.14	299.6	304.85	301.21
296.37	297	299.14	296.62	298.33	296.44	297.37	298.86	294.31	293.98	295.24	295.13	295.74	293.95	293.49	297.29	297.19	298.07	297.49	301.03	297.97	294.59	298.86	295.28	296.53	298.11	295.64	295.92	296.15	297.56	296.78	298.01	295.71	296.23	296.92	295.49	292.01	298.85	294.73	297.7	300.77	298.86	292.89	298.8	298.11	293.35	297.57	299.3	298.67	295.08
316.53	314.92	316.85	314.77	311.17	313.36	314.47	313.24	314.51	313.8	313.67	312.84	313.19	312.85	314.77	317.15	313.95	313.12	311.95	314.46	312.36	317.69	312.27	312.73	314.01	314.94	313.4	313.56	314.39	314.01	313.39	319.39	317.01	316.76	314.44	314.54	312.38	316.57	313.52	318.35	317.24	316.04	320.3	311.14	314.34	313.35	312.48	316.37	314.33	311.55
301.25	303.45	306.95	310.7	306.38	305.32	309.28	310.65	301.79	307.43	306.15	307	304.15	308.91	308.05	307.3	307.11	306.92	306.56	306.06	304.23	303.21	306.65	302.44	306.72	306.47	306.7	308.21	306.1	305.73	304.81	302.08	305.72	309.32	308.22	302.35	309.2	304.51	308.23	304.44	303.44	308.13	310.8	302.57	304.96	306.18	306.19	306.2	308.64	305.9
300.93	301.38	299.02	299.52	300.6	303.1	299.36	299.05	296.85	303.16	301.69	297.09	300.71	300.9	302.06	297.33	301.13	300.01	300.15	301.21	300.58	301.16	303.42	299.14	302.71	301.85	300.34	300.1	296.95	297.34	298.61	298.42	297.9	297.23	304.29	299.42	301.26	301.5	298.66	300.04	299.24	301.48	295.93	298	302.35	300.92	299.06	295.94	301.5	301.06
305.67	303.99	306.5	305.63	304.01	306.66	311.18	303.95	305.21	306.55	301.58	303	302.96	302.74	302.33	304.36	303.64	305.25	303.82	305.35	308.7	301.8	302.78	303.6	304.57	305.31	304.19	302.57	303.67	305.13	303.03	308.64	304.45	305.33	305.04	304.45	306.66	300.3	304.38	304.3	305.42	303.23	301.92	301.82	304.94	302.61	302.17	298.46	305.99	302.8
293.77	297.41	293.05	293.8	295.94	295.83	295.55	294.3	295.06	288.6	293.16	294.56	294.32	295.63	295.74	295.33	296.5	295.38	295.23	295.26	294.15	296.19	296.85	295.46	295.42	295.53	297.36	292.12	292.14	294.36	295.2	293.04	290.6	293.02	292.58	294.57	295.88	292.93	291.87	293.03	290.83	293.82	294.18	295.07	297.47	293.64	290.33	292.17	291.92	294.14
320.53	316.23	320.48	319.7	322.58	319.39	316.75	323.59	322.77	318.18	320.6	318.29	315.07	316.24	317.79	318.6	314.93	318.64	321.82	317.52	316.3	321.69	317.69	320.64	320.52	319.98	315.78	318.09	318.6	320.34	317.52	320.9	324.32	320	318.87	320.05	321.41	316.3	319.56	322.02	322.69	319.47	320.2	320.02	320.74	322.31	319.43	314.47	317.34	318.14
297.09	302.28	296.82	300.68	303.07	298.21	299.5	299.8	302.27	299.65	299.13	303.79	299.32	301.01	299.18	297.04	300.4	299.85	300.95	301.98	305.2	298.95	300.58	298.32	299.83	300.41	299.72	299.3	301.69	296.2	298.45	300.93	302.13	297.37	296.96	299.14	296.61	300.78	297.55	299.87	300.07	298.8	299.77	300.61	302.42	300.91	299.77	300	303.45	298.78
299.85	301.68	297.78	299.75	299.36	300.91	302.83	300.65	298.55	298.83	302.92	299.39	300.03	299.59	299.74	297.61	300.28	301.31	302.72	300.46	301.35	299.66	301.7	303.63	304.45	302.16	299.3	299.3	301.2	299.29	301.49	301.19	301.36	302.69	303.16	300.13	300.97	299.38	299.89	296.02	301.22	304.08	301.5	299.79	303.55	300.88	298.83	300.05	301.93	300.02
312.43	313.85	313.21	311	310.86	312.34	311.58	312.72	313.69	315.24	311.75	314	312.03	314.78	308.4	315.61	312	313.26	312.46	310.98	313.3	312.91	312.05	313	314.09	310.56	311.95	314.96	315.72	314.85	313.44	309.67	313.87	315.28	313.26	312.51	314.15	312.43	313.04	312.02	310.22	317.79	311.42	315.07	314.12	309.22	316.4	317.02	314.7	311.62
304.91	304.59	304.55	309.1	303.77	308.5	308.28	308.33	306.16	305.14	304.42	304.61	308.99	306.74	303.91	305.01	304.54	306.47	305.57	305.3	304.58	303.13	309.3	302.91	308	306.19	306.64	306.06	306.38	303.54	308.22	306.92	307.01	307.89	303.02	307.69	305.33	306.82	307.61	305.21	305.59	310.63	308.51	306.77	305.58	308.26	307.35	304.82	306.28	308.53
305.03	304.84	308.33	306.11	305.35	308.03	309.47	307.35	300.09	304.16	307.54	304.99	308.11	306.89	303.6	306.79	305.89	307.53	304.6	310.03	303.42	303.84	305.19	311.8	302.71	308.3	306.7	307.54	309.75	307.89	307.12	309.73	306.46	308.95	303.63	305.01	303.05	306.81	307.1	309.03	304.6	306.36	307.26	304.71	307.93	304.53	304.72	302.6	308.77	303.33
311.1	307.91	305.39	307.65	310.15	308.37	309.52	309.06	307.23	309.39	310.89	306.66	309.34	308.56	308.16	308.13	310.45	308.85	309.3	308.13	306.6	306.37	311.02	313.57	309.7	307.12	305.71	311.25	306.26	306.64	310.51	307.81	304.48	311.07	311.49	309.83	307.26	309.2	310.06	309.35	304.11	313.07	309.05	304.76	311.63	304.63	308.63	311.07	307.84	310.66
307.59	307	304.01	306.16	308.59	312.29	309.35	309.04	307.37	307.58	307.53	309.73	304.73	305.21	306.55	306.72	307.57	306.13	308.44	304.06	308.75	310.69	307.88	307.79	308.24	305.27	303.39	304.74	307.17	304.82	300.72	302.78	307.83	309.33	303.97	306.43	304.47	307.43	306.85	301.96	306.98	306.3	306.31	306.45	307.98	307.81	304.55	305.26	306.04	304.68
316.07	309.74	311.19	314.62	313.43	309.79	310.18	315.62	312.74	313.92	314.12	314.99	315.65	314.06	312.21	313.54	314.13	314.61	315.71	314.55	311.41	313.57	309.09	311.6	314.7	314.35	312.5	313.55	314.77	312.49	312.45	313.25	305.98	312.12	313.2	315.22	314.74	307.96	312.72	310.15	312.02	313.02	315.47	309.05	313.96	314.46	317.47	313.25	312.18	312.92
302.9	304.8	303.39	303.42	303.42	300.61	302.59	302.83	301.98	305.93	309.04	302.36	303.07	302.64	301.24	304.27	301.45	304.41	303.25	305.43	306.74	307.63	305.36	310.04	302.75	306.6	305.21	305.55	304.3	308.55	303.96	301.85	306.46	304.5	306.08	306.23	309.44	307.48	301.86	303.7	303.16	304	305.64	302.49	306.02	309.6	303.57	303.46	304.81	302.79
316.25	312.54	316.04	311.96	316.47	312.46	313.82	311.6	314.96	315.66	317.59	314.53	319.1	312.51	313.15	312.13	315.88	314.16	308.88	315.55	315.93	309.61	312.07	313.98	311.51	314.79	313.93	314.59	312.63	313.43	315.17	315.84	312.95	313.91	309	317.56	315.11	312.46	318.52	313.88	317.14	313.35	313.11	312.45	312.27	317.19	313.58	314.09	312.83	312
305.38	306.98	307.51	308.13	311.29	306.98	305.35	300.57	309.93	303.97	307.26	302.89	306	305.3	304.52	308.57	304.78	305.59	309.67	305.91	305.53	304.58	304.44	304.75	308.01	303.88	307.8	305.29	306.31	305.99	305.76	309.13	305.57	311.13	304.48	306.26	302.85	306.37	307.22	306.16	306.33	306.66	306.37	306.44	307.23	306.3	304.42	305.2	309.18	309.08
298.13	301.17	301.29	297.37	300.81	297.91	300.31	301.26	299.43	297.36	298.98	300.81	299	299.81	300.06	294.19	301.24	299.76	300.85	300.91	302.46	302.23	299.56	297.24	301.36	301.75	302.13	300.97	298.13	298.41	303.98	298.91	299.72	302.01	299.32	301.5	298.64	301.25	300.45	300.02	298.98	303.21	298.95	298.22	298.19	302.08	301.84	298.68	301.13	300.81
316.84	317.27	317.85	313.56	318.79	315.18	315.53	318.14	318.94	314.23	315.97	316.82	317.45	315.96	320.05	314.84	315.4	313.84	316.44	316.44	317.17	316.51	317.07	318.07	318.83	319.99	318.11	315.71	318.3	317.85	315.5	316.16	314.8	312.83	315.55	317.49	313.29	318.75	319.74	320.33	317.43	319.6	316.86	318.07	314.87	314.23	313.55	316.12	315.98	316.47
303.08	301.29	298.9	300.28	297.28	300.06	300.39	301.78	300.45	295.46	301.92	299.48	301.57	300.84	303.15	301.28	300.4	300.47	300.4	298.48	302.11	298.98	300.57	299.17	298.55	303.53	298.09	300.29	300.23	300.55	301.42	301.14	299.65	299.48	300.73	300.33	301.08	295.24	299.9	301.92	303.1	304.53	302.25	299.08	300.48	298.88	299.69	299.52	300.89	302.08
316.68	316.18	319.45	319.71	319.6	318.35	319.44	317.21	320.69	320.3	317.75	316.19	316.54	319.5	315.62	314.69	316.07	320.95	320.57	320.27	319.19	319.77	321.42	315.94	316.99	321.1	316.19	318.71	317.39	317.86	320.1	320.54	315.85	318.33	317.48	316.82	320.75	318.58	319.63	318.47	315.79	317.27	320.99	317.1	320.21	319.65	319.99	319.03	316.82	315.99
296.92	303.23	301.04	301.59	298.22	298.55	297.93	295.96	298.07	299.38	295.99	302.67	300.82	296.53	302.23	302.68	302.31	300.3	299.14	296.46	300.47	300.38	296.64	299.21	299.37	302.12	300.06	295.67	302.77	300.8	300.65	298.23	302.3	302.41	295.68	297.21	301.43	301.92	298.26	300.05	300.03	300.79	299.24	299.75	302.2	300.9	298.27	298.12	298.53	301.85
300.78	303.3	303.85	303.52	305.12	300.54	301.2	300.78	303.42	303.61	302.28	304.45	305.54	301.71	302.98	298.13	301.57	301.55	306.51	303.07	300.11	305.21	306.9	305.39	305.14	300.92	302.08	303.76	304.05	305.59	305.16	301.67	301.72	302.77	301.52	305.07	305.7	301.43	304.39	302.4	302.98	300.45	303.28	303.99	303.84	303.68	301.49	304.29	303	304.16
301.34	298.38	296.06	303.08	300.13	296.69	301.29	301.69	300.97	301.87	299.48	297.07	301.34	301.24	302.54	303.11	303.78	301.33	300.53	303.09	299.04	298.44	302.44	298.36	301.88	298.88	299.41	297.78	299.97	300.53	300.76	300.6	303.71	299.42	299.23	301.52	300.51	300.86	301.43	296.31	299.53	300.45	300.94	300.53	303.5	300.7	301.99	297.94	303.59	302.41
315.4	311.81	312.23	311.75	314.63	310.82	316.26	308.99	313.53	313.41	314.95	313.39	315.62	314.21	317.4	313.33	314.92	310.11	314.56	313.07	310.75	307.34	314.93	314.05	310.52	312.52	312.13	313.24	312.62	314.1	314.67	313.58	313.32	313.82	313.45	308.16	316.38	313.14	310.38	313.77	316.85	314.6	311.38	316.19	309.15	312.82	310.88	312.26	314.42	309.96
307.9	309.56	309.53	310.99	310.24	309.37	306.46	310.76	308.82	308.45	306.89	309.01	310.75	310.81	308.63	308.28	311.57	308.81	308.16	308.98	308.89	306.49	307.38	306.45	309.36	308.98	309.11	305.53	308.3	311.36	309.44	309.39	310.88	306.44	310.27	309.64	309.84	308.81	306.25	307.43	308.04	308.41	308.99	307.12	309.64	310.3	307.61	310.84	310.82	311.11
311.09	310.12	314.75	310.68	310.29	310.91	311.6	307.67	308.42	309.71	311.47	313.24	308.93	309.1	309.25	310.25	310.64	308.67	310.54	310.52	307.59	308.08	310.33	310.15	309.55	308.48	309.84	307.81	310.43	310.28	311.72	308.2	309.57	313.29	309.94	313.01	311.08	308.76	305.25	313.21	309.92	311.37	308.79	308.13	307.13	310.01	308.83	309.61	310.09	310.78
306.58	302.47	308.5	306.24	310.89	305.97	305.94	308.69	308.08	306.38	307.12	307.76	306.7	307.18	305.71	304.7	304.61	307.65	305.19	309.56	304.62	307.97	304.89	303.43	305.57	302.49	305.3	309.34	304.08	303.78	305.24	304.08	307.58	307.44	306.32	303.16	304.47	306.04	308.23	301.89	307.84	308.74	307.67	307.45	306.06	309.99	304.73	309.64	308.19	307.5
302.43	307.54	307.98	309.41	305.43	308.63	304.02	305.84	303.84	306.93	302.74	304.44	305.75	307.27	300.28	307.46	306.8	305.22	304.73	303.93	304.24	305.79	302.96	308.42	305.3	306.08	305.58	305.23	307.42	308.92	309.67	305.69	306.76	309.09	300.3	309	308.2	303.87	303.94	306.16	304.94	309.63	305.7	303.08	301.84	311.29	306.85	306.71	303.17	308.99
317.09	319.84	315.5	317.54	317.46	317.62	318.58	319.62	316.18	316.97	316.73	313.54	316.53	317.71	317.06	317.14	319.67	313.9	316.86	314.72	318.14	316.01	315.73	316.97	313.82	315.91	315.1	317.67	315.76	316.13	317.58	314.99	313.58	317.43	312.27	315	312.82	317.84	319.78	316.47	315.44	314.69	318.83	316.5	312.5	311.42	316	314.29	313.22	316.14
317.13	315.76	316.92	311.25	319.77	311.43	316.87	316.84	315.71	318.49	318.16	311.84	316.36	316.65	313.6	317.08	314.11	315.72	316.79	313.19	317.1	317.83	316.38	314.66	320.19	312.79	315.27	318.63	313.17	315.15	316.07	313.26	317.04	315.2	319.73	314.51	314.52	315	315.3	316.47	315.04	318.5	312.94	316.34	312.9	319.71	313.3	317.52	313.36	316.66
299.77	298.26	303.31	302.43	298.98	301.02	302.89	299.51	299.93	299.37	299.66	296.4	297.16	299.7	301.37	299.51	297.51	295.09	297.55	299.58	300.02	300.32	300.07	303.21	298.22	298.89	293.67	298.03	296.2	297.94	299.17	301.58	303.65	302.7	298.5	300.82	300.43	301.25	299.62	298.21	304.23	297.98	299.21	302.31	297.88	299.59	295.84	298.56	298.33	299.95
304.53	305.83	306.23	306	301.8	302.9	304.09	302.84	306.31	305.5	305.65	304.4	308.36	302.35	303.16	304.55	305.72	304.85	302.7	302.95	303.14	303.96	304.23	306.74	301.01	306.46	302.07	302.68	304.53	307.43	302.89	302.49	307.55	305.27	309.79	303.42	304.75	303.61	307.25	305.04	304.58	305.55	303.78	303.62	305.82	303.85	301.1	302.21	304.12	305.52
311.91	313.95	314.76	313.02	314.01	314.16	315.12	313.94	317.93	312.96	311.73	314.68	313.03	314.2	313.84	313.7	313.94	311.8	313.18	315.52	314.47	316.79	314.67	315.62	315.91	310.99	316.35	313.49	312.29	314.58	315.08	313.59	314.36	316.6	312.93	314.29	315.89	312.84	312.49	311.59	313.64	312.11	313.63	317.6	314.83	313.33	310.3	314.48	313.58	316.66
324.87	328.28	325.21	321.68	325.46	325.43	327.26	326.24	324	328.13	323.16	326.2	329.13	322.65	327.34	321.45	322.01	326.87	324.95	325.67	325.08	323.75	327.13	326.95	324.15	324.26	326.73	326.51	325.99	321.04	326.62	325.85	326.86	323.52	326.66	325.69	328.96	325.72	325.02	327.9	323.64	325.07	329.38	319.95	324.92	323.21	323.61	322.39	324.73	325.16
304.41	301.66	306.22	302.84	301.68	304.7	304.6	307.41	303.92	304.55	303.78	304.17	304.53	301.8	306.07	304.42	305.36	304.57	305.71	306.5	305.1	302.73	304.16	305.87	308.46	304.66	304.01	302.82	303.62	301.12	304.05	305.9	307.58	304.03	304.31	304.54	303.27	306.08	303.78	305.35	307.06	300.64	303.52	302.52	303.95	300.69	305.14	303.02	302.37	304.68
304.72	300.06	306.75	308.22	308.13	303.87	305.06	302.23	303.95	303.32	306.65	309.75	305.98	304.84	306.76	304.61	304.11	304.49	303.19	305.55	307.98	301.17	303.67	306.1	305.5	305.49	304.03	306.48	310.37	306.51	310.76	302.32	305.67	302.18	304.63	307.73	302.57	299.28	304.99	304.56	305.85	305.21	307.76	305.81	307.82	307.25	304.67	303.1	305.21	302.89
303.76	301.48	302.02	301.58	301.16	301.98	303.75	306.81	303.05	302.43	298.95	301.52	304.44	302.82	303.22	303.8	300.94	300.45	302.77	301.48	304.75	300.35	303.38	301.8	302.01	300.31	301.05	301.37	300.24	303.86	302.15	303.81	304.94	299.4	303.62	301.78	307.13	304.47	305.36	299.6	303.87	303.48	300.74	300.7	304.2	303.87	305.34	303.99	306.92	305.08
301.79	300.69	305.46	301.07	304.23	302.95	298.34	303.7	304.28	297.96	302.51	299.72	304.41	302	301.37	300.78	299.33	301.78	304.64	302.73	304.97	303.4	304.11	302.78	304.86	303.46	298.79	301.15	300.35	301.79	299.56	302.68	304.35	302.04	302.89	302.93	303.62	305.86	299.99	302.32	303.57	300.86	301.44	306.07	301.53	303.93	297.74	301.62	302.23	301.28
315.16	313.62	315.74	309.91	312.64	311.23	316.3	313.85	312.44	315.64	315.03	310.49	312.06	314.61	312.63	315.76	312.59	309.44	312.44	313.81	314.8	310.52	311.99	312.2	315.1	314.11	312.69	314.29	313.22	312.18	312.59	311.79	314.51	315.11	310.43	314.15	312.57	311.54	316.75	314.07	310.23	311.32	311.5	311.22	315.38	311.7	309.01	314.71	311.87	311.57
323.68	331.07	326.38	330.21	333.98	329.53	332.76	329.34	326.74	331.35	326.54	329.24	329.09	324.86	328.8	327.18	329.76	327.4	330.51	325.86	330.78	330.75	331.26	327.54	328.01	328.9	328.18	330.71	327.91	327.51	327.73	325.08	329.45	327.24	328.14	328.05	327.9	328.07	327.91	329.63	329.37	329.1	332.05	330.09	329.2	329.56	331.18	326.22	324.32	325.71
300.28	307.78	301.45	307.66	306.82	301.44	302.76	305.24	305.37	303.79	303.85	300.42	303.58	306.76	306.56	306.75	307.81	309.23	305.73	304.74	307.86	303.38	304.32	305.61	307.81	307.7	301.78	307.79	300.98	303.55	306.03	305.84	301.1	304.76	300.6	303.18	305.05	306.21	307.82	304.75	304.11	307.63	304.63	304.25	303.98	305.5	305.94	304.76	304.34	305.56
304.9	305.07	306.02	302.63	306.06	304.64	306.44	304.96	305.4	304.85	304.22	304.18	310.08	305.58	303.51	302.95	304.73	305.75	304.81	308.83	305.07	304.73	305	302.49	306.61	302.73	306.65	307.53	303.72	304.29	309.36	303.52	305.4	302.86	305.59	303.66	308.13	306.36	309.07	304.75	302.94	305.58	303.11	303.66	306.13	303.53	310.14	306.1	304.53	307.69
312.88	314.74	314.87	317.03	312.03	313.23	316.33	317.92	312.44	316	319.61	315.43	315.77	315.36	314.41	312.39	316.71	316.6	312.57	314.87	317.34	315.58	309.55	318.64	314.07	316.65	314.8	314.07	316.89	314.19	313.85	313.31	314.86	315.68	313.38	318.8	317.88	313.77	310.8	317.14	318.31	315.9	313.46	317.58	313.7	315.79	312.05	314.84	316.44	316.29
316.08	315.09	313.88	314.85	317.03	316	311.38	317.07	314.06	315.21	314	314.92	315.19	316.63	320.14	317.92	314.68	315.93	314.68	313.62	316.04	316.53	312.92	315.54	314.49	316.54	315.02	314.98	317.68	320.28	315.39	316.54	316.12	316.26	313.34	314.13	314.69	313.47	316.72	317.86	313.2	315.19	313.27	316.8	317.71	314.89	316.12	315.41	313.05	316.7
329.05	324.8	323.04	328.86	323.22	321.99	325.03	325.28	324.18	321.86	324.6	327.14	325.45	326.19	322.04	326.43	327	323.46	325.14	327.16	325.82	326.53	329.3	325.25	325.63	324.17	324.09	324.99	321.98	324.37	324.01	325.18	328.16	325.37	328.09	326.82	328.51	327.96	324.95	327.37	333.01	325.05	324.33	327.15	325.26	323.77	327.34	326.41	326.9	324.41
318.45	314.53	315.18	314.43	313.77	318.91	318.1	316.91	317.47	314.55	314.63	316.93	311.45	315.29	317.47	315.94	319.32	317.91	314.42	316.21	315.64	320.96	318.02	317.69	316.56	314.76	318.01	318.8	317.74	312.72	315.19	314.18	313.23	315.6	315.03	316.96	315.52	318.03	318.81	315.78	315.44	312.48	318.6	314.31	320.15	317.45	318.8	317.21	316.05	318.03
304.61	308.47	303.37	305.03	301.86	304.79	302.82	306.97	299.28	304.39	304.54	303.88	300.33	300.66	301.26	302.25	302.45	302.68	302.83	302.68	302.09	299.53	304.44	301.5	303.48	302.19	304.18	305.5	301.77	304.18	303.33	303.7	296.95	302.24	303.8	302.87	302.33	301.9	299.47	304.87	302.61	304.72	305.34	303.73	304.63	302.79	303.38	306.31	301.41	304.42
301.58	299.87	303.9	302.55	302.3	302.17	305.45	304.73	304.15	301.56	300.46	308.04	302.59	304.06	303.6	303.45	300.47	302.94	305.1	303.93	302.21	305.41	304.2	302.64	301.39	303.71	304.41	303.21	303.18	306.84	302.52	305.03	302.62	300.52	302.52	302.45	303.14	303.95	304.64	304.02	303.02	302.75	303.22	302.45	305.97	302.96	301.01	303.06	302.1	305.28
297.01	294.8	299	298.05	293.94	299.14	296.42	295.34	294.38	298.67	297.28	298.52	301.07	300.53	297.45	296.15	297.24	296.85	298.39	297.54	297.05	296.07	299.01	297.03	297.03	295.94	298.31	298.75	295.41	295.25	295.67	297.51	299.85	299.88	297.63	298.72	299.75	296.08	292.83	297.24	296.79	295.3	295	298.22	296.53	296.31	294.46	299.79	298.73	293.87
306.03	307.51	305.51	302.11	305.64	301.57	304.91	305.03	303.8	302.66	304.16	304.29	308.78	304.73	301.81	302.52	303.52	306.38	305.02	303.78	303.96	306.43	304.92	301.68	308.63	305.62	303.53	304.7	304.74	304.92	301.8	304.98	306.25	305.82	303.71	304.03	308.28	305.54	307.75	307.11	305.31	305.07	306.46	299.91	305.68	303.24	308.75	302.16	300.27	302.55
304.21	305.52	303.34	304.68	304.04	304.34	302.69	306.83	307.38	310.12	304.58	308.22	305.51	305.19	306.99	308.24	306.64	306.11	306.79	308.52	304.23	304.15	305.34	305.59	304.38	305.91	306.87	305.91	305.75	304.65	304.47	308.51	304.91	302.77	307.72	305.98	306.23	304.86	304.9	303.27	306.36	301.06	302.59	305.69	307.53	304.45	305.02	306.38	306.54	304
307.04	311.17	312.61	308.94	311.21	311.62	310.61	311.79	310.4	309.62	312.28	307.1	307.57	307.96	311.45	308.35	309.11	315.05	314.64	308.45	309.83	310.65	308.36	306.52	309.27	307.36	310.53	306.06	312.79	309.24	308.78	309.54	314.03	311.3	312.23	311.59	312.64	308.65	312.36	302.15	307.71	308.1	312.16	309.69	312.74	307.93	305.36	310.75	310.1	309.63
329.52	328.93	324.2	329.61	330.88	330.44	327.42	328.47	329.56	332.54	327.95	328.24	331.73	330.42	327.68	327.61	328.93	329.16	325.16	326.76	328.76	330.63	330.24	328.25	326.94	333.13	325.67	327.53	332.25	328.38	327.46	328.43	332.62	328.36	326.24	329.55	326.55	330.87	330.76	325.78	327.17	331.09	332.31	330.9	331.1	328.01	324.89	326.19	328.54	329.25
299.59	303.61	303.99	303.24	306.62	302.6	305.42	305.91	305.14	301.75	305.58	303.21	304.82	305.24	299.75	305.27	299.96	302.29	308.56	303.23	303.56	301.55	304.3	306.37	304.4	301.82	302.15	303.88	303.66	304.07	303.58	302.49	305.91	305.22	306.31	305.02	306.62	305.03	302.83	301.16	300.58	302.43	302.45	303.8	303.44	303.98	304.25	304.71	303.9	305.03
309.6	311.85	310.53	313.11	312.92	308.52	317.29	311.19	313.62	315.05	313.88	307.83	312.34	312.39	314.54	311.86	309.93	313.07	312.76	312.93	313.64	311.05	314.81	312.38	312.98	313.01	312.64	313.21	312.41	309.76	311.75	316.8	310.42	314.35	310.33	313.3	309.36	311.5	310.2	310.82	311.94	314.44	309.24	312.28	311.61	313.93	310.08	314.47	311.34	311.3
303.85	302.74	300.67	305.45	301.4	306.78	299.95	304.36	306.6	301.21	303.2	303.36	301.85	304.08	306.84	300.75	302.4	301.87	305.57	302.49	301.05	304.45	304.68	302.1	298.99	300.96	307.82	306.16	301.72	302.96	300.87	302.85	306.82	305.02	305.81	303.8	301.15	305.56	305.4	306.36	303.82	302.29	305.66	297.78	302.5	302.73	303.32	304	305.55	301.48
315.99	312.15	312.52	317.46	315.05	316.35	316.58	311.3	313.17	317.1	318.78	312.97	317.86	311.29	312.1	318.24	313.27	311.87	314.06	315.57	313.79	316.07	313.33	316.99	312.23	314.98	313.74	313.76	313.68	314.17	310.9	311.15	315.14	311.46	315.51	312.52	315.77	314.77	311.42	314.28	314.15	315.22	311.67	314.17	315.33	311.8	314.68	313.72	314.68	312.2
318.08	319.1	314.68	319.5	314.54	319.1	318.98	316.91	318.6	319.86	316.93	320.27	316.71	314.81	317.78	317.55	317.09	317.03	315.39	317.51	318.48	317.15	319.8	316.55	313.84	314.72	317.11	320.64	319.53	319.74	321.17	317.53	316.57	322.34	317.75	317.06	319.61	319.49	316.22	314.23	318.04	316.21	318.77	318.44	317.16	314.27	317.05	319.04	319.72	316.86
329.05	324.3	326.35	327.71	326.78	328.86	324.63	326.83	328.28	327.75	328.2	326.88	323.69	329.31	326.94	327.69	328.01	327.41	326.6	330.11	328.11	327.98	329.32	327.42	331.87	326.73	329.02	329.03	327.41	328.7	329.13	329.95	329.78	326.44	326.91	327.77	326.08	323.93	326.08	324.88	327.71	326.79	328.97	326.59	324.88	324.58	327.5	327.58	325.03	325.8
298.08	298.96	301.99	303.63	299.76	301.08	301.41	302.89	296.69	300.65	301.79	299.98	299.42	299.81	302	300.72	302.12	302.33	301.91	301.42	297.51	300.96	299.95	296.67	296.74	300.53	301.44	303.27	300.54	300.24	300.19	300.29	299.24	300.51	301.08	305.28	299.73	302.76	302.16	302.98	298.73	300.33	300.89	301.86	299.61	303.34	302.89	301.77	301.51	298.66
309.08	311.79	313.67	312.76	312.91	314.58	307.8	313.94	313.82	312.83	309.89	310.07	313.8	311.57	309.04	313.03	312.37	313.39	313.2	313.34	309.83	314.66	311.66	309.97	308.78	312.17	312.57	311.24	312.09	310.16	313.97	313.96	311.85	309.6	311.21	311.68	311.08	312.2	314.14	310.26	311.95	308.8	314.67	311.75	310.23	311.37	311.31	314.45	313.85	312.1
312.48	316.59	311.39	314.72	315.42	313.01	314.35	312.15	313.26	315.18	316.25	317.77	318.04	315.14	317.29	314.71	315.35	312.95	317.42	314.89	312.51	317.31	317.85	315.15	316.81	316.13	317.86	312.43	315.97	319.21	313.17	317.15	317.24	310.5	311.58	312.9	312.83	316.9	313.85	316.1	314.78	311.44	313.78	315.21	317.62	314.77	311.57	315.15	316.2	316.35
294.85	294.67	293.36	297.78	295.21	295.8	295.24	292.49	295.2	293.17	294.66	292.62	293.6	292.17	290.32	293.59	293.83	290.87	296.93	295.43	292.54	297.61	292.63	293.42	292.89	295.35	300.62	295	294.28	295.98	288.99	294.81	292.05	293.77	289.09	290.33	296.26	294.85	293.93	295.56	295.02	295.59	297.22	295.86	290.25	295.38	296.62	291.9	294.21	295.83
316.65	310.06	313.98	313.24	315.02	315.59	314.38	313.9	311.8	309.23	314.47	314.51	313.83	312.71	315.18	313.89	313.76	315.86	314.21	314.69	315.1	313.79	314.14	317.08	311.33	314.53	308.92	312.42	311.99	316.75	312.17	312.69	315.01	311.77	314.39	315.54	312.3	312.02	314.08	314.23	315.73	314.72	313.59	312.27	318.16	311.5	314.15	314.68	317.42	313.92
327.17	327.93	330.33	324.84	328.63	325.36	327.94	328.3	327.95	327.41	327.03	328.11	331.81	328.06	327.53	326.74	327.76	327.6	325.71	325.58	326.82	329.38	328.11	325.31	327.5	326.44	321.45	325.66	327.17	325.65	325.69	326.96	323.81	323.48	324.46	328.31	328.26	328.34	323.63	329.93	325.56	327.78	328.38	324.27	324.14	329.3	327.09	328.81	327.9	331.31
312.53	312.84	312.36	311.5	312.6	310.67	308.97	312.22	311.35	313.26	313.02	315.08	312.16	312.39	309.08	312.12	311.13	311.06	312.38	313.48	313.26	310.37	311.7	312.38	310.95	309.31	311.57	310.06	311.17	313.53	316.99	308.74	314.14	311.72	312.08	314.05	312.35	310.39	311.13	312.3	311.48	313.83	312.1	312.38	314.64	312.05	311.87	311.99	312.41	309.75
311.45	309.21	312.25	310.67	309.08	308.78	312.26	312	308.52	310.99	308.73	307.5	308.3	311.06	312.56	308.87	311.5	309.87	307.59	313.33	312.53	312.43	313.07	313.57	312.47	314.3	313.18	311.47	308.61	312.66	309.61	314.18	310.85	310.67	313.02	310.91	309.83	310.22	315.73	312.08	309.92	307.06	312.91	313.45	311.65	310.46	312.01	311.15	308.84	310.73
324.36	321.95	328.97	324.7	325.85	322.25	323.07	325.1	321.87	324.97	324.43	325.76	323.38	324.23	323.61	325.1	323.95	327.7	325.65	324.79	322.84	324.26	326.82	325.52	327.41	323.15	326.36	322.93	321.67	323.97	324.09	324.2	330.28	327.37	324.22	323.1	322.89	325.37	326.04	321.59	324.02	324.51	323.44	326.15	328	323.88	323.71	326.77	325.97	325.41
326.93	331.05	322.89	323.51	322.2	325.65	325.51	321.81	327.12	325.54	322.91	323.57	326.91	328.65	323.83	328.06	327.02	328.04	327.04	322.13	322.78	323.55	323.66	327.49	322.77	324.6	325.59	321.81	323.92	321.18	328.31	325.79	324.44	325.17	328.53	325.53	326.15	325.61	325.7	323.44	323.63	323.64	324.62	327.71	322.24	324.19	321.55	323.42	327.39	323.54
318.55	315.74	317.47	316.51	317	319.76	320.6	319.58	314.67	315.84	319.35	317.77	320.16	314.91	315.68	319	317.55	318.8	318.01	314.14	315.97	319.53	317.79	321.02	316.45	315.38	319.38	320.34	316.99	314.83	319.29	315.57	318.66	321.09	315.74	316.57	315.84	315.29	316.82	316.36	319.54	319.73	319.78	318.37	321.04	318.31	321.57	315.74	316.19	317.23
308.78	309.79	305.66	305.5	308.19	305.1	304.61	305.48	306.03	305.77	304.36	307.44	311.4	309.84	307.92	309.01	306.48	307.51	305.18	304.19	305.44	306.95	310.99	309.23	309.09	309.78	308.2	306.04	307.84	305.58	304.83	307.56	304.46	310.24	302.53	306.13	309.12	307.09	307.77	307.37	307.15	306.75	308.61	306.1	302.51	307.31	308.85	307.2	309.4	307.68
299.62	304.01	306.52	304.24	302.54	303.89	300.98	304.46	310.97	305.43	303.91	303.37	301.21	304.67	304.94	304.91	309.81	307.91	302.19	304.22	306.5	302.73	310.29	304.95	304.15	303.26	303.69	305.61	305.89	306.84	304.36	301.91	304.66	304.62	302.92	306.62	304.51	306.31	302.96	306.93	303.75	301.22	306.16	304.81	305.18	302.61	303.98	304.58	304.55	302.33
306.19	310.24	311.86	312.21	310.66	309.92	310.65	309.97	308.76	313.52	310.97	310.54	306.59	310.96	313.6	308.26	311.26	312.95	307.12	310.73	308.65	313.35	309.44	308.36	306.96	309.41	311.57	308.91	314.94	310.88	307.82	309.96	307.2	306.92	306.52	309.34	310.15	308.22	311.15	308.25	314.53	309.03	308.32	309.47	310.41	309.94	309.6	305.81	309.64	310.92
330.14	326.04	326.34	326.12	325.9	327.19	329.61	324.92	329.31	328.52	330.21	328	325	327.51	328.82	327.21	327.62	328.18	327.16	326.26	333.14	325.65	330.13	327.21	328.31	329.67	327.4	329.87	329.98	327.69	327.11	327.72	326.17	328.17	328.32	325.71	327.42	330.34	325.18	327.36	328.66	328.1	328.45	328.34	326.94	324.16	330.42	330.08	327.53	327
307.35	303.93	306.91	306.5	304.62	305.51	306.47	309.55	306.26	306.79	307.74	306.61	309.58	305.18	310.73	304.81	304.5	309.85	305.53	306.72	306.82	309.52	310.48	302.86	305.55	308.04	307.57	307.61	307.84	304.99	306.61	305.76	304.12	306.22	309.85	308.24	306.77	306.46	310.48	302.09	307.36	306.02	306.22	308.42	306.23	303.72	307.87	307.67	305.06	306.87
315.51	317.06	315.44	322.03	317.55	320.31	315.6	319.91	320.87	318.86	318.23	316.13	315.12	318.19	319.71	318.69	321.97	318.99	317.04	319.6	315.74	318.05	314.46	318.35	316.07	316.27	316.34	318.59	318.21	318.32	319.8	320.39	315.15	317.55	319.11	315.96	316.51	317.89	317.47	317.29	318.41	317.55	317.08	317.74	314.71	317.48	321.49	319.19	317.01	317.52
301.45	302.49	300.69	299.59	298.34	299.01	300.75	300.16	301.21	299.75	299.04	300.49	304.24	304.2	302.14	301.98	302.86	302.76	300.18	300.9	302.39	300.46	303.46	300.39	301.24	299.34	302.79	300.36	298.6	302.74	302.47	301.44	301.79	304.58	303.95	303.45	303.28	298.98	298.45	300.09	300.61	299.67	298.63	302.01	300.82	300.53	303.54	301.62	301.94	301.99
317.99	320.87	316.14	320.69	319.8	319.04	321.78	321.91	319.17	319.13	320.14	322.26	319.8	323.36	321.19	318.97	318.08	319.8	318.01	324.35	322.83	319.89	320.07	321.57	315.03	321.47	320.7	321.37	320.57	316.88	319.64	319.63	320	319.68	320.54	322.1	321.63	320.15	320.66	323.65	320.87	322.9	323.17	320.96	321.14	317.5	318.38	321.55	321.53	319.03
296.93	293.29	300.33	294.83	297.27	298.78	292.3	295.02	291.07	292.39	293.63	295.58	294.6	295.9	295.98	299.13	291.59	296.87	296.85	295.16	294.86	293.59	295.66	295.51	293.21	295.29	295.87	294.07	293.78	296.69	295.82	292.87	293.78	293.11	292.08	290.69	293.86	293.59	295.29	293.73	296.94	296.01	294.69	295.19	293.83	298.14	296.83	297.74	296.31	293.95
304.88	303.35	305.32	300.85	307.65	304.61	304.74	302.81	307.13	305.03	306.84	305.75	302.81	308.28	305.06	303.64	308.14	303.58	305.62	304.17	303.98	304.16	305.3	307.1	304.03	304.44	301.98	301.88	304.9	304.4	303.24	300.64	307.61	307.05	306.25	308.52	303.99	305.47	301.11	302.11	305.42	304.2	304.47	304.4	306.06	306.7	301.41	307.34	304.14	303.84
315.91	311.13	312.19	309.27	309.82	309.74	307.51	311.4	310.2	308.81	311.76	312.48	313.21	308.99	311.35	309.92	313.72	309.39	310.22	310.06	308.17	306.89	310.87	311.39	308.9	307.28	309.35	308.7	310.4	310.38	310.5	311.24	305.3	309.28	310.47	311.61	311.5	308.89	311.95	314.49	312.39	310.75	310.73	307.75	312.79	310.58	310.56	308.66	309.9	308.42
302.59	301.87	305.21	303	305.62	302.01	300.74	302.39	301.91	301.87	302.23	304.27	303.25	302.22	302.43	306.47	305.3	303.53	303.69	303.96	306.31	307.73	301.43	303	303.01	301.04	303.94	306.29	301.83	304.2	303.29	305.68	302.75	306.12	303.65	304.77	300.07	302.82	301.67	301.2	303.55	298.5	302.3	304.89	302.7	302.13	301.88	301.79	306.01	303.6
313.23	314.11	312.21	308.87	309.7	314.25	310.39	314.57	312.66	314.51	311.11	316.3	315.54	313.03	312.98	314.11	317.43	314.25	315.21	312.88	315.75	312.16	315.63	314.1	312.39	308.98	308.75	314.32	314.5	310.66	314.64	312.67	316.39	310.3	310.95	312	313.47	311.75	312.53	314.06	313.71	318.75	318.78	315.95	316.45	313.44	314.36	311.03	316.39	310.66
307.12	310.2	308	308.79	308.24	305.77	309.2	305.12	307.78	306.18	306.26	308.14	305.76	310.52	306.51	303.56	308.01	305.04	307.42	306.69	307.13	303.47	305.3	307.95	305.11	303.98	310.08	307.24	307.34	308.73	307.56	302.79	305.38	304.99	308.46	305.45	309.35	308.13	312.37	310.05	306.38	305.72	307.37	306.14	305.34	305.32	307.63	302.92	307.95	306.55
308.89	317.39	312.01	311.97	314.49	311.25	311.49	314.32	315.65	313.08	315.58	312	316.03	312.92	313.33	310.23	318.12	312.91	312.84	312.48	313.32	312.48	311.91	315.91	312.87	312.13	309.62	318.21	311.57	310.18	312.68	315.04	311.55	314.85	313.61	312.09	310.9	309.73	312.78	312.3	312.11	313.76	311.85	310.03	310.6	315.51	310.78	316.7	313.74	313.38
296.38	295.19	296.08	293.09	294.45	289.57	294.28	292.57	293.02	293.76	295.9	291.18	291.38	296.77	292.9	295.28	292.53	293.92	294.67	296.5	292.54	293.67	296.64	296.48	292.48	290.84	295.17	295.97	294.24	291.67	296.03	292.85	294.14	300.46	297.02	295.64	291.35	293.83	290.91	297.17	291.86	297.19	289.86	294.22	292.79	293.57	294.04	287.86	294.87	292.53
317.52	314.19	315	318.4	311.59	313.4	315.13	314.99	316.07	316.43	315.84	316.09	316.75	316.13	313.1	315.76	314.22	315.51	317.21	319.43	318.38	318.17	313.77	318.09	316.13	318.28	315.21	318.79	314.42	314.88	314.04	317.58	312.98	313.16	315.14	314.54	313.59	310.86	317.54	314.91	314.16	314.5	316.15	316.05	316.17	314.43	315.09	318.96	314.59	320.78
303.83	307.94	306.53	306.84	304.76	306.98	302.32	310.42	309.39	305.11	307.63	308.47	308.38	304.05	306.93	308.46	303.52	306.78	307.43	303.96	309.12	305.54	304.35	307.01	304.18	304.93	308.28	305.62	304.75	303.48	308.12	306.32	306.94	306.83	303.25	305.26	305.83	309.54	306.42	305.01	304.69	305.49	304.22	303.66	305.68	305.76	304.03	301.51	304.42	308.47
299.74	304.34	306.09	305.65	308.69	307.38	303.72	307.41	303.33	305.71	306.59	303.01	305.52	308.27	305.41	307.02	307.36	306.52	304.39	309.16	309.41	304.04	301.59	306.36	305.85	303.38	308.23	306.46	305.92	307.2	303.63	305.91	303.88	309.13	304.33	305.1	306.03	307.13	304.93	305.47	303.97	310.91	303.99	305.7	304.32	306.73	308.15	307.99	306.09	308.22
314.26	313.75	314.35	315.85	309.87	312.16	313.33	313.62	311.15	312.11	311.52	313.87	317.31	316.16	313.56	313.67	315.42	312.84	315.31	313.85	312.08	312.98	314.46	315.83	314.28	314.8	314.59	315.38	315.12	313.15	314.08	313.18	316.96	310.92	314.44	314.36	318.47	313.38	315.64	310.23	313.88	313.44	313.65	316.22	315.54	315.3	310.83	313.79	313.86	315.8
328.19	323.4	328.05	326.74	328.3	324.79	324.66	327.66	323.73	324	326.34	326.13	329.11	326.81	325.6	327.87	326.04	331.51	327.21	328.63	327.09	327.58	330.27	324.4	323.19	325.62	326.4	323.44	322.77	324.33	329.68	323.83	327.91	326.92	325.47	322.13	325.41	326.39	325.23	327.47	329.55	323.68	327.51	326.26	328.57	326.91	326.45	326.21	326.38	328.81
312.48	312.52	311.06	306.06	311.95	308.51	313.16	312.31	309.08	309.09	308.71	310.44	307.62	304.13	309.86	310.18	307.2	305.97	310.81	308.89	311.68	311.45	311.38	310.78	309.93	308.21	309.51	311.27	311.67	310.06	311.11	313.44	314.33	310.03	311.06	307.1	308.04	310.78	309.78	308.69	308.9	309.76	307.68	314.1	310.58	310.91	312.31	313.24	307.72	311.79
306.19	309.99	305.63	303.86	308.45	310.01	310.85	306.14	304.94	308.02	309.76	306.27	307.71	307.2	309.07	306.67	308.79	307.69	307.58	307.32	309.02	309.12	308.48	305.41	309.07	307.54	307.84	306.32	306.96	309.9	307.52	305.93	309.25	307.21	308.58	307.81	305.22	310.24	309.17	305.79	309.71	308.59	304.88	308.19	306.8	307.73	307.1	308.66	304.78	307.1
312.38	312.14	309.84	312.51	311.78	314.02	312.8	309.01	313.24	312.22	312.27	311.64	311.09	310.17	312.94	310.66	312.14	310.34	314.63	312.55	312.08	312.69	308.04	312.89	308.11	310.6	311.64	311.94	310.06	310.09	311.35	312.86	314.2	310.36	313.27	313.01	309.48	311.69	309.88	311.06	311.44	311.29	312.11	308	312.8	309.86	310.89	310.08	313.82	315.27
306.26	304.6	306.48	304.09	305.6	304.87	304.35	308.69	307.37	301.51	303.36	304.03	302.91	303.9	305.35	302.67	303.99	305.4	309.12	303.93	302.98	306.42	306.5	308.75	303.79	304.75	304.15	301.05	305.57	305.43	303.33	304.78	303.95	303.58	305.99	304.54	305.11	303.26	299.75	307.06	306.88	306.98	304.41	301.71	302.7	303.69	303.77	304.4	300.2	302.89
301.17	298.99	301.44	302.75	298.77	298.91	301.07	301.61	300.76	298.36	301.33	303.26	300.31	303.54	301.6	301.7	298.99	301.94	300.9	297.92	301.13	300.05	303.36	298.21	303.17	301.05	299.48	299.19	302.17	300.5	301.8	297.02	296.89	299.98	301.01	300.85	298.01	300.5	301.04	302.64	302.14	300.3	302.43	300.99	302.65	300.33	304.78	303.64	300.93	302.38
305.91	306.63	306.23	305.14	307.67	307.3	307.61	304.33	302.95	304.94	307.18	304.99	301.51	301.62	306.42	304.77	304.14	307.49	306.34	303.69	305.72	305.08	305.13	306	305.66	303.51	308.48	305.87	308.38	304.3	304.99	307.38	303.51	305.77	305.45	305.77	303.86	306.49	303.26	304.71	304.48	308.52	299.84	307.99	308.96	307.44	304.38	303.9	305.02	304.9
312.69	313.65	314.89	311.83	311.19	314.46	312.93	309.81	314.79	315.37	317.36	313.76	313.01	314.15	316.15	316.91	314.25	317.36	312.19	312.91	317.69	316.94	314.53	317.14	316.44	317.43	313.73	316.73	313	315.71	318.26	314.45	314.65	318.35	313.87	314.43	317.32	311.37	317.14	312.39	315.6	313.89	314.14	312.8	315.63	316.19	312.49	317.72	315.99	313.97
301.93	303.34	304.93	304.4	303.62	305.6	303.23	304.04	303.05	303.49	304.14	304.92	302.89	300.36	306.12	306.06	300.5	300.84	303.51	303.71	303.99	302.46	303.34	304.51	301.17	300.47	304.36	303.13	299.46	302.04	303.05	302.74	301.39	303.72	302.59	304.48	302.67	303.49	302.83	307.1	301.5	307.07	303.94	302.03	304.29	300.36	306.88	303.38	304.92	303.91
312.45	313.41	311.88	314.33	312.82	315.98	311.86	313.8	315.94	316.71	315.95	311.46	315.49	309.18	315.53	313.91	316.61	316.06	313.04	313.44	313.4	314.75	312.46	316.31	315.2	315.47	313.11	316.35	315.74	314.44	315.53	315.47	314.02	318.41	313.1	312.29	312.72	317.77	312.21	315	312.98	308.99	313.27	314.97	314.14	313.4	311.75	312.71	311.26	311.56
301.66	302.64	303.01	300.3	300.37	303.57	301.51	302.1	301.03	302.62	300.28	303.92	305.7	301.42	300.99	306.15	302.07	304.6	304.77	300.67	302.17	301.24	300.83	301.05	303.06	302.42	302.25	301.17	299.42	302.39	300.91	302.45	301.27	302.24	300.71	301.55	303.35	298.24	302.75	303.52	299.76	300.95	304.74	304.31	304.63	303.46	299.92	299.39	306.86	300.38
325.87	325.48	329.84	329.89	324.25	323.54	320.49	326.14	324.42	323.23	325.83	323.55	324.58	324.22	322.15	324.87	325.06	326.37	327.74	323.94	325.41	323.19	326.39	327.21	325.29	326.77	323.54	322.18	323.59	323.44	325.95	330.38	325.96	324.47	324.45	323.81	328.73	319.12	325.73	324.18	326.05	326.43	321.29	323.64	324.21	323.23	325.92	326.81	324.42	324.17
307.18	307.17	299.63	301.32	301.36	301.02	302.44	300.01	304.25	305.49	303.69	303.92	303.45	302.36	303.41	301.32	304.39	303.97	305.71	301.68	305.2	306.21	300.9	304.98	303.86	302.81	301.11	302.46	303.75	301.43	302.91	302.64	304.17	300.23	300.23	305.26	303.12	301.99	302.85	304.22	303.56	305.67	304.3	302.24	306.01	305.81	301.5	303.97	303.27	303.68
304.79	302.24	300.37	303	300.9	299.94	298.79	299.24	299.43	302.15	304.33	304.62	303.66	300.14	299.75	302.75	300.42	302.08	301.79	305.36	300.23	304.03	304.49	302.46	302.5	303.54	303.44	302.76	302.74	303.84	302.66	305.29	301.65	301.88	302.99	302.46	302.33	301.54	306.7	302.97	300.18	301.47	304.41	300.67	303.17	302.98	300.97	301.6	304.76	299.62
301.32	301.43	303.5	305.57	305.52	304.29	302.37	303.48	301.81	299.59	301.85	304.04	298.87	304.89	300.46	298.75	302.95	301.12	305.23	303.3	300.7	303.23	303.68	299.46	306.96	302.1	300.38	299.88	302.1	304.01	302.49	301.82	300.69	301.02	303.28	299.18	300.19	304.73	300.39	304.26	303.41	302.56	303.3	303.45	302.14	303.96	304.27	300.95	304.76	303.01
327.51	327.35	325.44	324.57	328.22	325.06	329.18	325.71	325.41	325.12	328.72	325.84	327.37	329.11	326.69	324.23	325.43	323.34	325.53	326.28	325.61	326.44	326.69	324.66	327.08	325.41	324.46	326.65	323.38	330.33	327.5	326.71	326.13	326.84	327.97	322.64	327.15	326.28	328.64	328.72	324.61	325.62	328.28	328.61	325.91	328.54	328.42	327.59	326.7	325.55
309.92	307.27	304.59	306.67	305.95	300.74	305.69	307.54	306.53	306.93	304.89	305.92	310.37	305.24	303.23	305.74	306.14	305.21	306.66	307.2	307.1	308.08	307.28	305.37	303.63	304.77	304.22	307.19	303.9	304.93	304.49	306	304.66	310	305.77	307.29	305.52	307.65	305.25	306.24	307.63	308.16	307.07	304.89	306.73	309.54	307.9	306.79	305.87	303.48
312.62	312.77	312.75	316.63	313.5	313.38	313.37	313.74	315.43	312.14	310.92	311.83	313.68	311.91	310.61	314.56	312.53	314.63	313.74	313.8	315.71	316.73	314.67	315.08	312.52	313.64	316.16	315.52	316.84	315.4	311.55	311.08	314.94	311.63	312.42	311.06	314.43	316.57	315.87	310.89	314.67	312.11	317.75	315.29	314.86	312.97	314.44	314.62	313.97	313.51
303.22	305.02	304.12	304.42	305.13	304.74	300.02	303.79	305.14	299.96	300.96	304.26	298.04	302.96	299.92	301.8	302.97	304.68	302.56	301.63	303.89	303.95	302.32	301.18	304.92	300.9	304.71	300.26	302.57	305.34	301.99	297.7	304.57	306.49	303.7	302.92	305.39	305.68	301.26	302.08	300.75	299.46	305.04	299.68	301.45	305.23	301.03	302.46	305.09	303.16
300.26	297.79	299.53	299.79	301.35	299.59	302.25	303.1	298.71	300.5	299.31	301.61	303.49	300.7	296.22	300.68	301.7	302.71	299.25	299.77	297.93	299.16	298.75	300.44	300.46	299.19	299.33	299.99	300.69	299.95	304.81	303.57	296.09	301.99	303.7	303.12	302.81	301.71	299.82	298.05	302.24	298.74	299.98	298.19	302.53	300.35	298.33	297.08	302.72	297.44
308.09	305.05	307.67	307.81	305.31	308.51	307.6	305.46	310.75	307.69	306.49	305.41	306.22	309.22	303.3	305.95	305.69	310.03	310.56	306.85	310.61	305.91	308.71	311.77	304.88	306.94	310.21	307.37	304.16	308.92	307.57	308.36	307.99	307.25	308.67	308.55	307.67	310.12	306.21	308.27	306.42	306.51	307.74	304.5	306.01	305.84	304.49	308.17	308.05	307.23
308.56	305.97	311.74	306.82	307.54	306.93	306.8	311.55	307.03	308.6	307.5	305.6	308.6	305.17	308.46	306.82	307.38	310.05	305.14	304.69	303.13	306.48	307.83	304.23	307.41	307.7	307.86	306.1	307.14	306.92	307.27	305.05	305.49	305.26	305.88	308.13	306.39	305.58	306.97	304.64	307.9	308.51	308.16	306.17	306.06	307.22	307.32	308.98	305.89	308.63
299.07	300.84	297.86	301.64	300.81	302.59	300.47	298.74	298.35	300.98	296.89	299.81	300.93	300.36	300.96	302.37	300.85	302.18	303.04	293.15	297.97	301.79	301.22	295.84	299.97	299.53	301.15	298.59	299.33	299.2	301.2	300.96	300.39	300.1	297.73	300.84	299.81	304.81	303.18	305.15	299.69	297.01	297.93	301.47	303.39	300.77	300.76	299.96	301.24	300.06
319.95	313.87	317.51	318.27	317.75	316.46	317.44	316.72	315.45	317.24	316.64	313.82	320.26	316.72	312.25	315.05	317.65	313.22	313.82	316.72	313.86	315.98	317.96	316.08	315.7	311.92	318.97	313.74	315.94	314.51	315.85	316.89	318.77	320.08	313.57	313.52	315.21	317.79	315.97	313.3	314.18	316.47	314.46	314.56	313.1	316.98	317.17	315.39	318.65	318.37
303.13	304.29	306.76	307.06	303.46	305.95	307.87	306.82	305.85	305.69	303.77	303.82	301.08	306.18	304.66	308.81	302.12	304.58	307.26	305.26	306.37	305.25	302.53	310.53	304.84	307.7	306.39	303.32	305.79	304.62	305.68	306.44	303.21	307.1	304.39	305.61	304.62	302.91	304.34	306.08	305.32	309.98	306.87	307.83	306.82	307.65	304.71	304.62	305.18	301.93
311.8	315.86	312.57	308.28	313.95	316.1	314.37	317.26	312.75	313.69	310.69	310.9	314.71	315.38	316.31	312.3	312.88	315.41	312.51	314.07	315.19	314.42	314.2	313.53	311.07	313.33	309.78	316.57	312.5	311.64	314.82	311.16	317.08	311.6	310.37	311.01	312.82	309.08	314.08	315.53	311.46	315.13	313.19	316.8	309.49	311.19	314.65	314.73	313.27	313.73
303.41	303.29	305.15	301.29	305.84	304.93	303.99	304.88	306.03	301.42	303.29	303.82	302.17	304.19	304.87	304.44	303.2	300.69	303.86	302.76	305.08	304.06	304.97	303.45	300.93	302.56	305.81	305.18	302.53	303.21	304.75	304.72	303.04	302.43	304.14	304.65	303.75	302.81	305	301.91	302.18	303.99	303.89	307.62	306.68	300.53	303.67	305.67	301.53	305.59
313.77	311.91	310.4	312.13	310.82	310.77	314.64	315.25	310.83	312.09	315.89	313.53	311.5	315.35	316.34	313.26	313.35	313.92	312.85	312.16	312.1	310.85	313.35	313.25	313.06	310.03	311.14	314.73	313.67	315.68	314.38	311.93	310.48	310.17	313.24	311.17	312.38	316.97	315.65	312.57	310.93	312.79	311.09	314.95	314.25	315.61	311.1	312.27	313.12	314.49
310.18	309.06	308.57	305.51	308.87	303.71	305.12	304.29	306.01	302.08	304.64	305.79	304.84	309.19	306.48	307.09	306.57	305.95	309.09	308.92	309.04	309.65	305.07	306.67	307.46	307.2	305.24	307.24	309.92	306.11	306.84	306.9	308.49	303.65	305.8	310.69	307.36	303.24	307.03	308.49	306.23	304.88	304.51	306.12	304.34	300.32	303.62	307.52	304.46	307.12
316.21	319.66	320.37	316.35	319.97	319.13	321.05	316.08	319.43	318.33	318.44	320.76	318.17	317	321.73	320.33	317.45	317.98	317.41	319.65	317.01	318.12	317.1	321.08	317.92	321.99	318.63	317.88	315.91	318.21	322.59	318.56	317.54	317.4	314.39	315.46	319.4	318.29	319.63	318.51	319.72	319.69	315.55	316.6	319.76	314.64	318.3	319.19	319.83	314.85
316.86	311.45	313.83	312.93	313.15	311.25	314.33	315.12	313.64	312.43	312.64	309.37	312.67	317.78	313.76	313.32	313.33	315.25	309.63	312.63	313.35	311.71	310.88	313.31	312.9	311.54	313.15	315	312.76	309.73	307.2	315.5	315.08	314.81	314.62	315.48	309.51	310.35	311.67	314.47	314.97	311.74	316.26	311.78	311.6	309.17	313.53	311.66	315.55	313.57
319.38	320.53	320.94	320.2	319.36	322.35	318.74	320.71	320.17	318.05	318.62	315.75	318.99	318.41	321.54	316.92	321.73	320.54	320.98	319.67	317.58	321.45	317.68	321.22	319.61	316.61	318.76	317.54	319.18	318.47	320.97	320.56	317.08	315.07	320.26	317.24	321.93	318.26	319.67	322.14	319.12	322	317.95	316.57	323.17	320.51	320.2	320.37	321.42	314.76
308.75	312.43	312.65	309.01	312.54	314.06	315.5	311.43	312.44	312.7	312.8	316	316.11	312.16	312.82	310.99	312.72	310.95	310.22	312.24	313.26	316.04	313.32	312.31	316.21	312.36	315.35	311.69	312.68	313.14	316.5	313.34	309.64	312.77	312.9	312.67	313.43	312.74	312.93	309.68	311.61	313.61	310.59	312.72	312.04	315.33	316.22	311.97	311.82	310.78
303.42	308.42	306.82	307.22	304.01	308.03	306.34	303.74	307.46	306.44	305.76	307.49	307.29	303.52	304.11	306.18	309.54	303.25	306.03	306.12	305.56	306.44	305.24	305.83	303.96	306.77	304.96	305.25	305.43	307.75	306.98	304.98	301.34	304.81	308.34	304.5	307.73	302.54	308.42	302.63	303.23	303.5	308.12	305.86	305.24	302.15	304.83	305.75	307.32	305.18
297.59	292.94	294.12	291.81	296.87	294.67	291.48	297.36	294.4	297.17	296.25	295.44	291.94	293.58	295.33	296.7	294.04	297.23	288.44	292.81	295.79	296.53	291.57	293.33	297.45	293.56	296.93	295.34	293.14	296.28	292.59	296.73	295.63	298.74	294.27	296.84	295.84	296.01	297.5	294.95	294.04	292.93	293.68	295.76	290.73	292.74	299.8	294.25	295.46	294.9
301.29	303.8	307.86	304.13	304.68	305.96	303.4	305.53	302.16	305.98	307.26	305.53	305.81	305.22	304.7	303.61	305.41	303.23	302.38	305.68	305.62	307.76	303.93	302.59	306.07	306.85	302.05	302.76	301.64	304.64	304.32	304.79	305.09	302.97	304.35	309.06	304.39	305.2	302.43	304.56	300.31	302.03	305.21	304.74	302.42	302.78	301.07	302.28	303.59	302.92
304.39	304.86	300.19	306.02	303.54	304.35	300.58	298.11	305.88	302.97	303.57	303.43	303.1	302.25	305.85	305.5	305.53	299.82	302.27	302.91	302.8	304.44	303.31	300.1	299.17	304.81	300.87	301.95	302.48	301.94	303.41	301.46	303.07	300.14	303.15	301.81	298.92	302.73	301.58	304.7	304.33	305.22	302.32	302.34	305.89	301.74	303.55	304.03	305.22	301.07
331.62	329.57	327.45	325.26	332.08	328.49	328.66	330.51	326.62	330.3	327.11	330.65	325.57	326.82	326.87	331.52	326.27	330.42	329.34	330.18	326.69	326.37	326.06	331.42	330.14	328.63	325.86	326.76	327.21	329.5	326.5	328.27	325.26	331.06	329.35	327	328.74	331.67	332.21	328.8	328.84	327.51	329.05	325	327.37	330.42	327.27	331.13	327.78	327.78
300.57	303.32	305.82	299.57	303.76	303.53	305.18	302.52	303.74	303.93	305.61	307.24	301.69	301.98	303.24	305.96	302.18	304.31	302.5	303.24	299.22	302.81	301.51	305.91	303.64	304.75	300.41	304.99	305.85	304.18	303.62	303.68	303.61	302.06	306.77	305.93	303.72	302.62	300.95	301.31	304.42	301.24	302.01	302.81	303.17	306.76	304.23	302.34	302.18	307.04
300.48	301.99	304.43	301.35	302.44	303.13	303.52	302.14	301.89	300.23	303.01	300.65	303.21	302.65	300.65	299.35	300.62	302.15	301.4	302.38	301.03	301.98	304.59	304.85	302.88	302.18	302.74	301.71	300.85	302.25	301.47	304.24	300.43	301.5	300.84	301.23	302.84	303.93	305.73	301.52	302.3	300.95	304.45	300.43	302.12	303.75	300.96	305.47	302.4	305.35
304.55	299.75	303.63	304.93	307.69	307.11	302.75	303.96	305.32	306.03	304.38	303.26	306.17	304.93	302.61	305.2	307.99	305.48	302.23	307.99	303.89	308.58	306.01	306.71	305.26	303.52	306.17	304.69	308.6	305.4	306.08	306.51	306.77	307.54	308.33	308.06	306.2	304.74	299.21	304.92	303.07	305.8	306.79	302.89	302.94	302.87	306.81	302.54	300.26	302.2
302.89	295.82	302.11	295.73	300.22	302.08	300.33	302.47	302.63	303.51	305.54	302.43	301.72	305.39	301.09	305.78	300.09	303.61	300.06	301.37	304.07	302.49	303.98	305.51	303.64	301.65	300.56	302.88	302.79	301.17	307.01	305.68	301.53	302.16	304.58	302.05	304.54	303.42	306.29	302.17	300.12	303.67	301.16	303.39	302.17	301.77	300.55	301.28	300.62	304.73
312.84	306.95	306.69	311.6	313.72	310.45	304.01	306.95	306.2	313.12	310.59	312.54	304.19	307.11	306.74	308.57	307.69	308.53	310.55	307.5	309.28	307.62	307.22	307.89	312.21	306.66	305.79	312.52	310.4	307.89	307.29	309.01	311.39	309.58	311.23	309.27	308.13	305.86	309.96	309.75	306.59	306.95	306.84	310.96	311.64	311.1	310.06	309.16	308.79	311.26
309.4	307.93	309.33	309.53	304.31	312.35	310.03	311.8	308.85	310.06	308.44	308.28	308.76	308.15	307.22	309.44	307.53	311.49	309.84	305.05	309.36	311.38	311.41	307.77	306.95	307.72	306.57	307.72	306.89	311.46	308.27	307.35	310.05	311.17	305.71	310.76	308.1	307.86	310.61	306.59	312.1	313.37	309.5	307.33	307.94	307.4	306.33	306.16	305.38	309.11
312.64	311.37	310.36	313.4	314.99	309.09	311.94	311.91	314.11	312.37	308.71	312.07	313.11	313.31	314.88	312.19	311.51	312.84	310.82	314.44	314.08	314.51	313.36	314.08	312.13	309.3	309.5	312.24	310.63	311.35	312.05	311.74	311.81	309.23	309.6	312.18	315.4	314.73	309.87	309.92	313.88	315.3	313.16	311.52	309.08	310.62	309.83	310.37	315.04	310.94
304.51	306.12	305.26	303.24	305.65	305.43	306.14	309.34	307.16	305.8	305.09	308.07	305.22	307.76	309.43	304.9	307.55	305.92	304.91	301.81	306.96	302.56	304.65	303.01	306.44	307.68	306.52	303.03	303.05	306.39	301.02	308.66	307.89	303.71	305.54	306.34	307.71	309.03	307.8	305.86	310.32	307.26	306.01	305.12	306.81	305.84	305.92	305.32	304.84	304.49
301.71	300.93	302.49	300.81	303.25	301.62	301.03	303.67	301.11	301.32	303.28	305.43	302.86	302.06	300.1	302.09	301.59	299.92	302.79	304.35	298.87	303.01	301.95	302.65	304.15	301.6	301.28	303.52	304.93	301.47	300.59	297.71	299.44	302.18	304.01	302.43	302.95	302.09	304.1	301	301.06	300.53	303.87	302.5	301.98	297.01	298.27	299.99	302.58	301.23
297.62	298.73	295.39	296.18	292.69	297.97	295.74	300.06	295.31	291.99	295.37	296.81	298.64	294.88	297.38	296.41	293.73	298.43	293.21	295.82	295.14	299.25	296.96	299.69	298.43	294.11	293.08	296.32	297.36	296.56	295.46	296.21	294.53	295.43	299.29	294.41	298.76	296.67	295.12	296.27	298.91	300.49	295.04	298.75	294.19	296.81	298.1	300.64	296.05	301
313.33	314.62	313.94	314.12	316.15	315.24	314.24	314.2	316.06	314.53	315.78	313.43	316.47	316.22	315.75	314.21	316.34	316.39	316.27	312.11	314.08	315.45	315.59	314.77	313.64	314.12	314.7	314.58	314.77	314.17	319.68	314.95	316.34	311.76	314.53	313.22	311.77	315.99	313.97	314.34	317.24	314.61	313.56	314.48	315.06	319.58	316.15	318.97	316.48	315.05
305.69	307.88	305.55	306.15	308.07	303.6	306.65	305.86	304.04	308.74	308.1	303.32	304.83	303.33	308.69	301.6	304.91	306.34	308.23	307.9	306.51	303.56	305.84	303.74	308.52	307.82	306.59	305.93	304.37	307.26	308.3	310.75	305.16	301.53	308.08	305.51	306.57	308.33	306.65	308.15	306.58	304.96	305.12	307.75	309.44	307.35	306.97	307.81	302.53	303.61
292.77	294.7	294.72	294.9	295.43	295.63	294.94	297.14	292.49	290.55	295.12	297.96	296.5	296.24	295.82	290.74	289.34	293.08	293.14	297.14	295.22	291.96	294.46	298.06	291.5	289.06	295.55	290.96	293.67	294.56	295.23	289.22	295.42	294.81	293.32	291.46	293.24	292.38	293.65	294.61	294.26	294.43	291.35	292.69	294.82	292.29	291.32	294.43	298.19	295.6
318.42	318.12	317.76	316.21	314.72	317.84	320.16	316.7	314.81	313.8	318.34	316.64	315.44	316.28	316.56	317.53	318.71	318.53	316.96	312.41	317.4	317.55	318.85	318.05	311.94	319.56	315.9	316.27	317.04	313.73	313.18	318.34	317.88	317.84	317.64	317.83	316.89	319.88	314.99	315.86	317.32	317.11	316.59	314.99	315.95	318.89	315.95	317.94	317.76	316.63
305.99	301.41	303.02	307.27	307.07	308.09	304.71	307.62	306.16	304.94	304.25	307.24	306.19	305.73	305.59	301.79	305	305.97	306.43	304.84	304.03	302.63	305.93	305.34	304.22	309.94	308.11	306.3	306.64	306.14	306.32	304.95	308.41	304.06	304.93	302.73	305.61	307.77	308.16	303.31	307.2	307.34	305.27	305.78	303.19	301.55	306.39	308.12	306.63	307.13
300.28	300.81	302.29	300.15	302.9	301	299.2	301.49	301.48	301.51	300.63	302.78	300.41	299.72	297.79	303.8	300.29	302.89	299.21	297.02	298.73	299.03	298.81	301.31	301.22	305.34	296.79	301.84	302.43	300.45	299.4	301.97	307.22	303.94	297.42	301.85	301.06	300.18	299.72	301.54	299.93	302.85	303.11	298.5	297.77	302.76	303.95	304.39	301.1	299.85
329.7	326.59	328.86	329.55	325.02	327.26	329.64	326.68	327.8	328.34	324.9	326.8	329.86	330.45	324	327.74	325.93	322.9	325.04	326.81	326.3	330.04	328.3	326.23	326.54	326.63	324.26	323.76	322.89	325.27	328.26	328.47	327.04	330.26	326.14	326.48	327.55	326.71	330.9	329.22	325.31	326.17	328.9	326.02	329.3	328.74	325.8	328.58	325.99	325.21
326.38	326.39	330.24	328.14	328.48	328.15	326.87	323.94	326.97	326.95	326.06	325.07	327.68	325.2	327.29	326.52	327.56	329.68	329.07	325.78	328.11	328.95	329.47	327.85	328.8	328.11	328.49	325.07	328.13	327.38	326.83	326.07	326.26	326.83	330.05	326.22	329.75	329.44	325.15	327.51	333.25	327.55	322.78	327.67	328.23	327.77	327.75	330.43	326.28	326.77
313.46	313.99	315.02	311.6	317.2	314.75	313.27	315.23	310.98	313.87	312.81	314.64	315.34	315.81	314.78	310.53	313.16	310.32	312.06	315.53	313.15	311.74	318.1	316.16	315.58	311.47	314.74	311.79	317.51	314.87	311.67	315.09	312.5	313.99	316.56	314.52	317.67	315.28	314.81	314.47	315.76	314.08	311.37	311.58	319.61	313.57	314.01	313.2	316.65	316.18
327.83	327.55	329.49	327.74	329.68	325.41	327.2	327.77	328.49	327.71	328.02	327.43	331.54	329.64	327.99	327.35	328.59	331.02	329.56	330.43	325.77	328.09	329.79	328.28	331.99	328.82	328.01	328.39	330.99	327.56	328.29	331.51	327.83	331.04	326.03	330.17	327.24	328.04	333.18	324.94	331.64	332.18	323.08	328.94	330.44	330.63	329.92	324.34	330.67	328.25
313.57	313.8	314.56	311.68	311.27	311.88	310.37	312.87	315.93	312.44	310.74	311.07	308.83	309.38	312.55	306.84	309.93	313.01	310.45	311.54	314.1	312.9	314.07	311.88	310.31	313.65	313.59	311.73	311.26	313.54	313.75	311.83	313.51	313.72	309.74	310.94	313.05	311.95	315.15	311.12	310.26	313.6	311.85	309.95	312.62	310.68	311.8	309.55	306.66	313.07
296.64	296.3	293.78	292.54	294.41	294.16	293.44	294.92	294.03	295.5	296.21	291.94	294.01	293.24	293.73	293.68	292.57	295.37	292.3	293.22	294.04	295.04	294.56	292.95	293.49	295.12	297.58	293.92	293.2	294.17	295.92	296.21	294.47	293.91	294.39	297.12	296.09	297.55	295.21	298.83	295.79	295.72	293.67	298.93	296.88	294.92	292.54	294.47	295.36	296.26
310.3	312.29	310.37	311.41	309.78	306.8	312.89	317.94	313.3	309.46	309.95	311.25	309.97	311.75	312.79	312.81	311.82	310.64	310.43	312.87	311.03	314.64	313.23	310.55	314.26	311.49	307.88	311.93	309.95	310.67	309.27	312.44	314.22	312.27	314.04	312.47	312.37	311.44	311.81	309.94	313.75	312.22	310.86	311.5	311.16	314.2	309.83	311.57	313.71	313.33
321.09	318.4	318.3	318.83	319.87	321.88	321.84	317.09	319.82	318.51	321.13	317.33	320.48	317.46	322.81	318.75	321.51	320.62	319.09	317.1	317.19	319.22	318.33	318.1	320.02	319.16	318.97	317.08	320.43	318.36	319.58	320.19	315.63	319.13	320.65	316.13	318.06	319.33	317	316.84	318.49	317.47	317.55	318.08	320.84	318.99	316.65	315.83	319.21	322.71
298.39	298.75	303.29	303.57	303	299.23	299.05	299.03	302.58	302.31	302.78	301.09	300.39	301.66	303.5	302.98	300.62	302.54	303.91	299.94	302.61	300.76	302.11	301.25	298.32	302.15	299.8	301.47	300.11	300.13	302.59	297.77	304.01	302.17	295.71	302.2	300.18	303.39	299.51	299.34	298.83	302.22	298.91	305.79	297.99	301.29	299.81	300.81	302.01	301.74
314.41	313.94	312.01	314.38	310.06	314.46	311	314.53	314.42	312.8	313.67	310.58	317.88	314.25	312.55	312.97	313.77	314.69	315.56	314.69	314.63	315.65	311.33	310.2	310.48	311.31	316.3	312.57	314.9	314.57	311.41	312.86	312.24	312.98	313.84	313.99	311.3	313.76	314.76	315.23	311.45	314.46	313.25	312.36	313.66	313.57	314.87	312.63	311.67	312.21
304.16	301.22	303.02	303.5	300.51	300.51	302.44	301.86	303.73	302.16	306.59	304.15	300.23	305.28	298.86	304.78	303.24	304.08	301.92	304.67	303.01	306.67	302.5	303.16	301.74	303.43	304.86	298.59	302.42	304.64	304.73	302.01	301.58	301.35	300.57	303.97	303.95	297.41	305.57	306.37	298.63	303.78	306.39	300.76	303.12	303.3	301.93	303.64	303.52	304.54
301.28	302.12	305.15	299.73	303.13	300.14	301.18	303.14	301.65	301.17	301.85	302.17	301.61	302.67	298.98	305.69	300.69	302.89	304.31	303.55	305.17	302.41	302.94	306.06	303.87	303.08	300.79	303	303.84	300.94	301.16	305.57	301.38	301.79	302.16	299.76	302.03	300.96	306.27	304.61	300.53	303.19	300.25	303.32	302.77	302.97	301.34	304.76	300.5	303.29
299.71	302.74	301.73	304.38	304.22	302.45	308.03	307.21	305.08	305.22	301.98	304.62	300.92	301.37	304.72	302.74	305.16	303.34	304.96	305.83	302.84	302.71	305.87	306.5	303.28	300.87	303.29	303.19	298.86	305.1	304.25	304.03	303.36	303.6	302.31	303.66	303.92	303.89	303.42	307.02	302.84	303.04	301	304.59	303.51	307.35	302.71	304.51	306.04	299.89
305.4	308.58	303.98	308.06	306.12	300.65	305.3	302.78	303.53	304.82	305.64	307.29	309.59	308.08	309.36	307.1	304.87	305.53	303.49	306.07	304.85	305.25	305.27	303.18	305.1	304.25	301.38	307.35	304.25	306.54	303.31	307.22	303.35	303.44	306.78	306.52	303.79	305.3	306.36	303.11	307.16	304.14	309.37	304.1	303.34	304.57	301.41	307.7	301.94	306.62
308.54	308.68	311.19	311.46	309.9	307.87	309.93	312.39	309.81	308.16	307.69	304.43	309.98	311.85	310.39	309.4	311.16	306.51	311.49	306.51	308.37	308.57	311.13	307.34	309.55	312.47	309.47	308.97	310.93	306.65	305.76	308.46	308.43	310.58	310.6	308.52	307.84	311.37	305.54	310.18	304.59	307.98	309.42	311.71	308.94	306.2	307.5	311.31	312.29	307.95
305.42	303.79	302.4	306.2	302.06	306.32	304.09	300.08	300.14	303.3	303.03	304.76	304.54	304.53	302.23	303.94	301.52	302.48	304.07	304.33	303.67	305.86	303.01	304.87	301.92	300.6	303.44	303.53	302.5	303.09	303.97	301.15	303.36	301.18	297.47	302.54	303.9	302.91	302.61	304.58	302.42	303.82	304.11	303.41	298.31	302.67	303.49	303.66	297.73	301.53
296.72	302.78	299.53	300.49	297.99	299.43	299.66	301.06	302.52	297.15	302.33	298.45	299.85	297.73	299.95	298.95	303.27	297.7	299.29	301.63	301.24	301.23	296.55	297.02	298.58	299.41	293.56	300.66	301.25	300.7	300.81	300.43	299.46	302.19	299.77	300.97	299.09	301.95	299.72	298.48	298.06	300.02	298.36	298.53	295.08	300.46	295.09	299.31	300.39	300.81
310.78	310.3	312.58	310.17	309.36	311.47	314.59	311.65	315.49	313.88	312.09	311.58	310.14	312.52	314.47	311.66	312.83	311.33	314.7	313.87	311.42	313.76	309.53	311.45	315.04	312.62	307.66	308.92	314.57	308.52	312.65	313.37	308.9	310.32	309.85	310.21	311.55	311.71	311.38	314.06	312.17	309.45	311.85	313.83	308.67	314.81	311.5	311.18	311.63	310.4
296.95	295.57	292.8	293.8	295.34	296.29	292.91	295.82	291.18	291.47	296.16	292.46	293.9	291.8	296.79	291.49	293.76	294.36	295.69	298.34	293.5	289.97	295.87	293.79	294.24	292.06	297.59	294.46	293.07	293.56	292.04	290.96	293	291.83	295.05	291.31	295.76	295.49	292.95	291.64	290.18	297.06	293.18	295.2	295.86	291.3	296.63	288.54	294.6	292.9
306.41	306.49	304.36	303.55	303	302.08	303.43	303.98	304.99	302.18	300.57	303.04	303.94	304.11	304.73	303.71	302.39	300.84	303.48	302.55	305.51	303.14	299.28	303.42	305.2	300.27	303.36	303.61	302.41	302.54	302.78	301.9	305.52	304.82	295.92	302.73	300.63	302.59	301.14	304.18	304.26	302.49	304.3	302.81	304.77	301.77	302.22	300.41	303.72	300.14
302.3	301.77	304.44	300.65	302.67	300.08	300.3	298.45	302.81	305.29	301.98	301.86	303.5	301.91	304.61	298.64	304.18	305.26	301.66	301.8	303.37	304.63	301.41	300.86	299.63	302.06	302.21	302.88	302.88	300.39	298.62	305.06	305.6	301.91	301.41	304.16	304.62	299.89	301.9	304.12	302.57	304.43	299.28	298.82	305.81	301.41	297.68	302.23	302.26	304.07
301.8	303.82	304.46	305.84	302.73	304.08	304.26	304.02	301.94	301.72	302.87	301.36	304.06	304.21	301.28	303	299.78	303.81	307.82	299.39	302.67	300.04	304.77	301.81	302.84	303.36	304.39	305.05	305.05	304.71	302.61	301.13	305.09	304.47	302.25	301.7	306.12	306.7	301.03	301.21	305.77	304.72	302.66	304.35	306.86	302.23	305.19	304.31	306.19	302.32
308.76	311.22	310.36	309.99	308.73	307.52	312.54	309.59	310.45	310.87	310.76	307.8	312.49	309.37	308.66	307.64	308.88	306	309.61	308.38	312.36	311.55	313.35	310.02	308.44	314.44	310.65	310.61	308.88	310.8	313.3	308.98	310.25	307.26	310.06	313.19	311.61	313.04	313.6	309.89	309.93	311.71	308.35	311.55	310.72	313.98	314.26	311.91	308.68	309.25
316.12	315.74	313.6	313	312.47	312.87	316.71	313.98	314.4	314.4	311	316.57	316.19	316.41	314.54	312.22	314.03	315.46	312.2	313.99	314.37	313.37	314.59	316.25	316.06	313.16	317.92	313.1	317.6	312.98	315.43	318.21	312.37	315.55	314.5	317.78	316.12	312.14	314.11	313.55	318.71	315.98	317.21	315.36	314.08	313.6	312.46	313.58	313.95	311.71
314.4	309.92	313.92	311.95	310.27	309.99	312.3	313.86	310.68	312.29	316.05	312.87	313.85	312.18	308.47	314.2	314.65	312.13	312.92	312.18	315.03	315.41	313.84	312.09	315.27	314.12	315.97	314.55	312.42	315.97	310.35	312.25	315.44	313.74	316.6	315.34	311.61	313.85	312.58	316.75	309.72	316.02	312.1	314.11	312.93	313.03	313.82	314.77	313.88	311.74
302.11	303.41	297.42	302.22	304.04	302.8	301.54	304.59	304.54	303.98	304.97	307.02	301.69	305.42	302.93	300.56	305.5	304.77	305.98	302.4	304.37	306.48	302.34	302.75	303.99	304.99	304.17	303.94	305.55	302.3	301.27	304.12	305.24	304.42	302.64	300.15	299.3	303.7	305.97	301.97	299.81	302.5	307.16	301.71	302.94	305.04	303.68	302.38	301.67	302.57
320.59	326.81	324.23	327.14	325.65	329.11	330.05	324.92	328.49	323.54	323.11	323.39	324.97	324.38	321.2	327.48	327.73	327.15	326.84	327.72	325.96	324.5	327.4	329.61	324.69	328.47	326.15	327.37	328.84	326.32	326.69	329.18	329.51	326.3	325.15	325.05	328.66	325.22	323.71	326.47	322.11	326.1	322.06	323.31	322.81	325.22	324.26	322.58	327.92	326.22
312.37	309.84	311.12	313.3	309.54	313.73	312.54	310.32	309.2	310.28	309.78	306.97	308.51	312.57	312.09	311.61	310.74	308.41	311.46	311.69	308.06	307.41	313.2	309.91	308.16	311.84	308.29	307.13	310.68	304.58	309.29	314.52	308.32	306.05	312.22	306.85	311.17	309.23	309.62	312.76	310.21	315.28	310.79	308.59	310.16	308.55	309.15	312.67	311.06	310.55
306.82	310.17	307.92	308.38	306.64	309.7	311.73	309.21	307.77	310.86	307.2	307.9	310.48	307.35	307.8	309.53	310.08	306.77	309.87	311.68	310.71	308.51	309.67	310.17	309.6	308.7	308.5	306.39	309.54	306.96	308.94	306.56	310.91	310.5	310.26	307.78	307.84	310.73	306.54	308.07	307.65	311.96	305.85	305.05	305.01	310.06	312.57	312.68	309.17	309.44
316.22	314.9	313.02	317.66	317.08	316.69	316.29	314.95	314.58	315.83	314.74	315.91	317.06	313.75	314.81	315.06	315.53	313.3	315.3	317.13	318.03	316.53	315.71	317.29	317.29	317.36	316.69	320.02	314.44	312.4	313.15	314.99	315.21	316.79	315.84	315.18	316.2	314.55	316.82	317.05	312.21	315.21	312.15	315.16	319.71	316.36	317.43	317.18	317.18	315.74
320.45	319.1	316.73	315.71	319.35	318.64	316.69	316.81	317.76	321.81	319.44	317.79	315.6	316.93	317.2	319.96	318.11	319.65	318.79	321.06	321.62	320.56	314.41	317.15	319.36	317.8	318.8	318.53	316.41	318.48	320.22	322.91	319.29	320.87	318.34	318.23	320.15	317.55	314.27	315.74	316.83	319.75	316.83	315.32	318.92	317.78	319.96	317.27	319.57	319.71
316.95	316.5	317.64	317.27	317.5	318.52	316.33	315.7	318.95	315.13	319.28	318.12	318.73	313.53	317.11	314.63	317.35	316.17	315.69	322.35	320.45	313.3	315.21	314.83	315.98	311.14	316.42	315.18	321.04	320.38	318.24	317.13	319.93	319.86	317.05	316.19	318.44	318.71	315.11	315.61	318.75	316.4	318.68	316.97	317.23	321.54	318.59	318.61	319.37	317.34
294.56	289.98	298.17	291.11	295.7	297	294.35	299.51	294.14	295.7	296.71	295.48	291.8	295.16	294.32	291.17	294.3	291.99	300.59	295.35	296.22	296.79	294.9	294.81	295.53	294.97	297.44	292.1	293	295.24	293.62	294.47	296.29	293.98	297.24	294.1	294.49	295.28	294.9	292.76	294	296.04	294.02	294.46	294.23	293.38	295.08	296.73	296.04	294.5
305.01	304.62	305.85	305.09	309.29	307.38	310.08	309.65	307.05	307.03	307.73	307.83	307.63	308.7	309.59	305.7	307.8	309.83	308.22	305.82	303.39	304.44	305.34	305.88	306.66	309.83	308.93	308.77	306.63	309.74	306.84	304.87	305.45	307.93	302.86	311.7	306.8	305.8	306.66	307.65	307.12	306.62	310.31	307.95	304.68	307.88	305.47	308.67	309.22	305.56
311.95	312.59	313.27	314.33	314.94	313.81	316.5	313.81	318.17	312.78	312.9	312.7	311.79	312.51	313.67	312.27	314.94	312.57	314.04	316.44	314.09	311.15	313.79	313.65	315.99	310.83	314.74	316.33	312.35	313.84	313.48	312.78	312.76	312.57	313.63	311.84	317.79	311.69	310.96	316.98	315.35	314.5	313.66	316.27	313.15	314.38	313.08	311.41	314.7	314.66
309.76	316.74	312.77	312.82	313.16	315.1	316.91	313.11	312.71	310.68	315.05	316.49	317.02	315.03	314.97	314.18	310	314.59	313.94	314.43	315.07	313.67	316.55	317.85	316.16	316.95	314.72	312.52	317.44	315.63	314.32	317.63	321.92	316.36	314.09	312.7	318.32	315.4	316.47	310.22	315.93	316.33	317.95	314.52	311.75	315.48	314.56	312.41	319.41	310.2
296.08	295.12	295.07	295.48	292.89	292.79	297.83	294.49	293.87	296.49	294.13	293.07	291.53	293.03	294.15	295.52	295.53	293.29	296.53	291.38	292.05	296.43	294.4	291.31	289.63	295.68	293.62	291.62	295.54	294.83	293.2	294.05	294.17	292.42	296.33	296.82	294.29	296.56	294.94	293.88	291.16	292.01	292.05	292.34	291.35	294.54	293.63	291.93	291.71	296.42
302.17	302.66	299.43	303.51	303.85	300.43	304.13	298.39	305.13	303.83	304.13	302.47	305.29	304.36	304.36	304.21	302.39	303.17	300.17	302.76	304.92	299.72	302.2	303.56	306.01	304.13	303.92	301.38	306.01	303.09	303.22	303.32	299.81	303.61	303.22	301.85	306.11	303.45	305.13	302.02	302.63	301.25	303.47	301.99	301.68	304.11	305.21	305.59	306	304.9
301.03	300.58	302	304.99	301.02	302.07	303.8	300.99	299.75	304.31	303.55	305.34	301.95	300.93	303.62	306.82	303.56	305.68	302.24	302.77	298.37	301.87	305.82	304.87	303.22	301.58	302.26	301.85	302.54	302.67	301.75	302.14	304.05	298.01	303.12	301.62	301.59	298.76	303.82	303.43	302.61	304.83	300.24	301.14	302.45	301.81	298.82	302.99	304.46	303.45
329.1	328.77	329.09	325.09	324.9	327.82	328.2	324.79	326.17	326.2	326.97	328.54	327.06	327.16	326.07	329.19	329.29	327.15	324.12	329.54	326.84	328.81	327.84	328.89	322.2	326.66	326.35	327.48	326.09	322.31	329.69	327.91	331.33	325.54	326.3	324.69	329.13	327.75	327.25	327.38	326.83	327.13	330.89	329.35	326.39	325.38	325.18	324.32	328.56	324.69
311.14	310.86	312.84	311.92	311.13	313.56	316.49	312.76	312.17	311.83	313.36	314.29	313.23	311.44	313.48	312.49	313.42	311.15	314.58	313.46	315.84	311.49	313.7	309.84	311.9	312.24	314.35	312.97	309.08	311.3	313.89	308.75	309.32	312.62	310.61	311.26	306.86	312.84	313.36	311.92	313.89	311.23	310.84	311.11	310.99	313.58	309.93	313.43	313.57	312.08
323.83	324.67	324.07	326.35	324.03	322.41	325.82	327.29	326.47	326.73	328.43	323.45	323.36	326.03	324.66	324.38	327.53	324.31	322.13	327.51	323.55	329	324.29	325.03	327.09	326.51	327.25	326.54	322.63	325.09	323.3	326.18	327.47	326.44	323	325.27	331.06	326.88	326.4	323.41	325.34	323.75	326.39	326.85	323.93	323.19	326.34	327.25	325.31	327.5
323.36	319.43	319.87	319.34	316.64	316.78	313.86	318.18	318.78	317.63	320.4	316.83	317.75	317.38	318.26	318.13	320.98	319.63	315.76	316.62	317.58	317.4	318.35	318.13	316.85	318.35	320.73	319.33	319.21	320.88	315.96	319.46	320.87	315.3	317.96	320.19	319.12	312.85	321.42	316.19	319.55	316.45	318.01	316.52	319.65	315.46	318.04	318.78	321.17	317.46
311.76	315.48	307.77	312.93	310.48	313.77	313.96	311.65	309.74	315.3	313.59	313.35	314.38	312.24	311.55	315.28	312.65	311.93	314.59	313.53	315.36	313.76	311.99	315.76	313.33	310.3	313.42	310.67	316.21	316.18	313.44	316.89	309.29	312.72	312.49	311	313.24	313.46	313.06	312.52	313.87	319.89	315.02	313.29	311.49	312.16	315.48	319.46	313.05	311.57
306.96	306.9	304.78	302.68	306.66	307.33	307.31	306.22	304.57	305.41	308.76	309.7	307.16	304.85	310.76	305.48	306.84	305.07	305.6	309.28	308.52	304.55	305.3	305.91	306.2	303.92	308.09	306.03	305.09	306.95	306.73	307.24	306.02	309.69	303.59	307.65	304.94	306.55	310.34	304.35	306.53	305.89	307.77	306.47	305.27	306.11	305.46	307.34	309.22	305.46
305.21	308.09	305.79	305.28	306.54	302.89	307.82	305.6	308.08	307.48	308.82	308.28	308.02	303.96	306.71	307.45	306.92	308.1	304.83	303.49	305.34	308.48	308.68	307.81	305.68	306.95	310.59	307.47	306.59	305.53	303.54	308.67	308.37	304.96	307.02	306.15	308.39	305.55	303.4	306.52	304.02	308.21	304.43	307.36	308.27	308.36	306.89	308.22	308.68	307.49
313.37	314.31	314.93	314.63	314.83	316.7	316.83	315.27	316.77	316.55	316.51	315.67	316.42	318.68	316.21	315.58	314.97	316.06	314.26	312.59	312.33	313.58	315.89	317.24	318.29	314.76	315.95	315.63	313.63	313.34	312.92	315.95	315.22	314.63	317.47	315.45	313.3	316.55	313.36	313.8	314.79	316.05	314.1	310.54	313.11	315.34	314.17	315.19	311.84	314.27
326.4	326.88	321.31	324.24	328.32	329.06	323.94	326.18	326.14	328.79	322.68	326.46	322.55	326.13	324.42	320.87	325.84	323.94	326.5	323.73	325.9	325.61	327.33	324.27	328.45	323.32	319.58	326.99	327.29	323.42	326.85	326.16	323.94	325.65	323.8	327.77	322.85	326.04	324.75	323.43	325.21	327.69	327.21	327.25	325.03	322.51	322.5	324	327.97	320.39
299.78	297.31	302.14	300.86	305.16	297.51	298.33	302.63	301.35	299.99	301.75	302.71	301.7	302.98	298.73	300.29	297.64	303.81	302.83	303.43	301.8	298.88	299.84	302.1	301.59	300.4	300.52	300.59	301.05	303.69	301.07	304.82	303.36	300.88	301.42	302.84	300.71	299.82	300.74	298.14	300.65	300.88	305.5	301.31	300.92	298.23	296.21	302.74	298.07	301.55
301.96	305.26	300.44	300.36	302.88	302.59	306.59	306.13	303.34	304.36	307.32	303.87	303.5	303.22	300.88	300.17	304.81	301.8	303.4	303.77	301.3	306.66	304.16	300.62	303.6	303.66	304.78	297.02	305.71	304.86	302.12	303.06	300.57	305.54	306.13	305.05	302.88	304.42	304.83	303.33	302.17	302.32	303.27	300.94	305.92	305.68	302.86	305.04	303.17	299.54
319.28	312.25	312.04	311.08	314.43	314.45	313.64	315.73	314.03	314.79	316.89	314.48	312.32	312.59	312.98	316.95	313.93	310.48	315.84	315.39	312.03	315.06	314.23	309.64	312.49	312.78	314.42	313.16	312.09	314.26	313.6	318.3	312.44	314.16	314.08	312.33	314.8	315.28	315.73	314.13	313.85	312.46	314.17	310.08	311.72	315.8	310.78	314.4	313.78	316.62
313.98	313.39	313.21	316.04	317.46	314.44	314.33	318.33	312.91	312.87	315.82	313.98	316.6	315.91	316.12	315.91	316.26	313.66	315.1	314.11	314.89	314.72	313.32	313.35	311.23	315.79	314.43	318.15	314.91	312.84	314.63	311.86	315.9	314.05	317.55	315.94	315.3	320.09	316.43	315.08	314.73	312.63	315.55	314.53	312.67	316.84	311.72	314.27	316.13	316.07
296.26	293.33	294.59	293.58	294.36	294.55	293.18	297.22	292.66	293.96	295.06	294.48	294.81	293.83	292.28	298.79	291.34	297.8	294.75	294.63	296.68	296.59	291.13	294.57	295.53	294.59	297.04	293.14	293.45	296.11	293.78	295.2	298.34	293.16	294.54	294.06	293.24	294.18	293.79	290.09	292.37	295.75	294.48	292.67	295.93	293.32	298.85	292.03	295.31	295.54
327.49	328.89	329.46	325.15	327.53	328.04	326.45	324.43	325.6	326.95	324.53	327.41	326.64	329.07	329.11	325.69	327.55	324.47	328.15	326.67	328.06	326.31	329.23	325.55	323.83	324.62	324.65	326.02	326.99	327.68	327.18	324.93	327.81	328.89	330.61	325.51	330.2	328.35	323.84	326.57	328.4	325.81	324.46	327.21	324.54	326.71	331.34	327.02	322.88	323.99
308.23	309.36	304.47	307.54	306.84	305.63	308.15	305.61	307.84	304.27	306.92	310.05	302.18	305.33	305.25	304.4	306.12	301.86	305	306.73	310.84	304.93	304.71	303.78	304.81	307.25	309.79	305.95	307.59	304.3	304.52	304.65	307.46	308.07	304.31	304.59	307.19	308.57	305.8	308.7	305.66	306.41	308.35	308.97	307.81	305.96	305.28	306.65	309.01	305.54
313.2	312.85	311.51	314.42	310.72	307.85	313.86	311.08	311.37	312.03	315	311.8	315.96	310.74	313.89	315.07	313.25	309.52	308.41	308.36	311.38	309.35	313.18	310.28	315.5	311.62	313.13	310.07	312.17	311.32	310.29	311.7	312.36	314.18	307.72	314.52	310	310.2	311.36	310.9	311.23	310.09	313.58	313.98	311.22	312.58	311.87	309.53	313.25	311.47
311.91	315.32	312.58	312.37	315.61	314.95	313.86	317.95	311.4	316.75	312.71	316.41	314.54	315.08	312.87	311.76	315.83	313.5	312.94	312.3	315.58	318.14	314.76	313.49	314.44	315.61	312.05	314.45	310.36	315.09	313.56	315.29	315.53	313.53	313.57	313.69	312.97	313.64	313.66	313.97	314.69	314.76	309.53	313.77	314.87	313.25	314.31	311.59	312.62	311.73
305.11	301.58	304.57	305.2	303.2	305.89	308.08	304.34	302.51	303.07	303.21	303.56	303.56	307.46	302.6	310.14	304.27	304.29	304.19	301.71	301.28	304.55	307.04	304.35	300.44	303.36	304.54	304.62	304.8	299.35	308.07	304.07	305.42	303.01	306.26	298.63	307.39	302.38	306.82	306.39	305.14	300.99	305.64	303.76	305.6	306.13	303.45	301.65	303.4	304.29
311.86	314.15	310.96	309.8	308.89	309.37	313.81	312.7	311.63	309.27	309.01	310.37	312.67	309.65	311.54	308.35	308.89	309.27	307.37	304.51	312.79	311.08	310.71	313.82	309.07	313.42	308.45	312.4	312.14	310.82	306.18	309.76	310.48	308.41	310.5	311.1	310.53	309.03	312.71	312.54	310.79	312.92	305.85	311.78	307.01	308.6	313.91	312.86	313.55	309.89
312.77	314.6	309.75	317.84	317.71	312.96	314.08	313.75	312.9	314.98	319.28	312.54	314.69	319.29	312.76	317.03	312.21	307.3	311.38	312.24	316.6	313.81	315.97	313.87	315.72	312.84	315.42	317.29	313.21	316.44	315.21	311.32	310.41	315.47	314.04	308.7	311.53	312.77	314.62	311.11	313.95	313.73	314.61	314.88	310.8	317.5	315.74	314.63	309.96	312.45
311.64	312.77	314.9	314.18	311.26	319.01	313.04	316.17	312.78	311.06	313.48	315.24	313.59	314.3	316.68	315.17	317.74	315.02	313.88	311.78	318.51	315.36	313.21	317.22	314.78	319.71	313.67	312.08	314.62	315.84	315.67	312.21	313.84	313.38	315.68	316.44	310.83	312.92	313.82	315.58	316.16	314.81	314.1	316.78	318.38	314.29	320.16	317.87	316.38	318.49
301.93	301.46	302.55	305.46	301.95	305.22	300.98	304.94	304.18	304.17	303.69	302.12	303.97	301.14	301.77	305.16	304.1	300.38	302	304.08	303.03	302.25	301.33	305.26	306.71	303.35	303.53	302.26	304.38	300.71	304.11	299.38	303.64	300.8	306.59	304.01	305.56	305.33	302.37	301.97	301.67	300.59	304.04	304.39	302.31	301.38	305.92	303.14	301.67	306.97
309.31	311.88	312.3	308.57	312.3	316.32	312.75	313.76	313.63	314.28	312.91	309.39	310.07	315.49	314.98	311.91	312.94	311.47	314.46	308.91	311.51	310.91	314.02	312.27	312.5	312.67	313.56	307.09	313.24	311.11	311.92	311.94	310.62	310.38	311.42	312.59	307.96	308.99	315.06	315.6	314.12	311.37	312	312.19	311.16	307.31	316.42	309.43	310.46	313.98
305.32	302.93	306.18	305.97	304.91	306.13	302.77	302.91	306.25	307.28	303.22	304.4	304.6	307.15	301.51	306.54	304.79	309.07	301.72	305.42	305.45	306.21	305.82	309.26	301.36	310.03	307.05	308.48	304.4	306.27	307.77	307	306.76	308.04	306.99	306.83	302.24	307.3	305.68	306.49	306.87	304.99	305.93	306.39	306.35	306	303.66	304.35	304.9	301.92
311.27	311.92	308.42	310.37	309.92	310.25	311.23	307.94	310.69	310.36	308.65	307.73	308.89	309.82	310.07	307.3	308.07	309.39	310.08	311.68	311.48	310.46	311.96	308.02	309.36	305.23	309.62	306.18	311.27	305.65	310.18	309.48	310.86	315.34	312.16	312.13	310.51	309.56	308.47	309.7	311.71	308.96	311.54	309.07	309.06	314	312.27	309.07	310.72	309.35
304	300.36	302.01	301.39	302.43	300.31	300.74	299.21	298.31	302.68	300.76	303.36	300.43	300.52	297.97	298.69	305.78	300.68	298.98	299.79	300.36	300.88	300.92	301.86	300.24	302.64	299.33	300.66	301.22	303.95	301.32	302.65	301.07	304.24	301.58	300.63	303.95	298.24	299.29	298.93	298.56	302.32	304.27	300.22	298.56	302.25	302.45	302.11	299.75	301.46
327.44	328.09	327.24	325.68	325.49	325.34	328.13	322.12	322.79	325.7	323.25	323.82	322.81	326.46	325.65	325.86	322.97	327.16	329.15	322.31	321.09	328.3	328.89	327.35	328.29	324.46	323.13	324.93	326.37	328.53	324.86	330.38	325.23	322.75	325.17	330.74	328.47	325.11	326.97	327.13	325.7	323.34	323.27	325	326.85	326.11	326.42	326.5	323.95	323.81
303.26	305.85	306.03	305.61	307.11	304.82	307.23	306.1	307.33	306.68	307.45	310.05	305.58	303.97	306.73	308.59	309.86	305.87	304.22	303.39	302.23	311.23	307.34	308.68	310.17	306.86	305.97	307.35	307.39	307.26	307.19	308.04	307.48	304.64	305.37	306.8	306.63	307.21	304.18	305.74	308.49	305.83	306.33	308.27	307.58	305.33	307.33	308.4	309.7	304.94
312.48	309.89	310.79	310.32	311.05	307.11	308.87	309.65	315.89	311.32	310.8	308.9	310.27	309.7	310.38	309.13	310.46	308.82	315.91	311.13	311.11	310.06	309.57	310.73	312.42	310.95	312.52	303.51	311.24	306.13	312.61	310.4	308.95	313.93	304.85	309.46	311.26	309.98	314.94	312.53	310.96	309.88	309.09	312.16	309.56	306.27	311.81	314.69	311.04	311.73
319.62	319.59	319.02	318.01	321.56	322.08	319	317.53	321.74	319.8	320.58	318.75	319.86	318.86	320.31	316.87	324.18	319.3	316.67	319.81	319.29	320.04	317.91	320.2	318.58	314.89	319.22	320.41	319.47	321.9	321.37	316.95	319.95	316.85	319.12	322.03	318.14	318.07	319.96	320.03	318.98	319.16	315.78	314.73	319.28	319.95	319.31	320.63	319.23	320.59
311.65	310.27	312.2	309.2	306.74	312.77	311.29	312.44	311	308.57	311.3	311.7	312.74	312.43	312.1	308.59	312.68	311.34	310.72	310.21	312.21	309.44	310.89	307.89	312.21	313.34	311.34	309.87	306.93	309.03	313.78	309.31	314.39	306.66	312.5	309.17	310.91	308.01	310.68	312.59	308.49	312.25	308.46	307.67	308.71	310.7	308.64	309.42	311.17	312.31
311.22	310.67	315.04	314.03	310.91	311.74	311.27	315.45	313.73	309.64	309.77	312.43	309.48	310.76	311.68	315.19	313.42	312.46	310.77	312.23	313.77	313.53	312.38	311.62	311.06	311.64	314.43	315.32	315.54	311.85	312.73	314.13	313.95	316.7	317.31	310.35	312.93	313.34	316.19	315.55	312.36	314.06	310.98	313.38	312.19	314.73	313.84	311.13	312.94	311.32
302.78	302.75	304.11	297.32	299.75	303.18	298.46	305.4	301.95	303.95	303.16	299	302.09	300.52	300.95	301.59	302.64	299.77	306.77	301.81	303.79	304.67	305.15	301.4	301.51	301.96	301.21	302.59	303.99	302.19	307.22	304.36	302.57	304.28	301.39	304.07	300.76	304.93	303.64	303.42	301.29	302.98	302.95	304.15	298.74	307.09	301.45	301.5	302.43	303.98
324.9	328.34	322.82	326.66	327.5	326.54	326.81	322.52	323.59	321.88	325.59	326.59	326.24	325.81	327.58	326.02	323.26	330.17	324.7	327.75	323.07	330.27	324.23	320.24	326.1	322.81	325.87	324.9	323.36	327.27	324.19	325.19	325.31	327.16	323.9	325.34	320.82	325.4	322.41	321.2	322.17	326.81	325.06	325.43	327.64	325.04	328.69	325.15	325.47	325.27
302.31	298.31	300.75	299.61	300.55	301.95	300.71	299.16	301.99	301.53	298.97	298.03	299.2	303.67	299.88	299.37	299.92	299.69	299.41	302.14	298.86	302.91	301.25	301.09	300.9	303.13	301.89	298.74	299.25	296.38	298.61	299.34	301.58	301.36	300.4	303.16	303.67	300.77	301.17	295.57	299.12	300.07	301.62	300.52	299.42	303.03	300.14	299.4	299.18	298.73
313.32	313.71	312.89	313.98	314.25	313.86	314.04	312.28	311.3	314.06	314.29	312.93	312.76	313.84	310.7	310.08	315.8	309.56	312.82	313.32	313.05	314.71	318.26	317.54	312.14	315.08	313.76	316.93	313.77	311.77	315.46	312.24	310.18	314.44	314.8	316.21	313.54	313.24	313.21	311.17	315.48	313.48	312.69	312.6	313.65	314.35	312.01	314.39	311.2	315.03
302.57	297.47	302.51	301.77	301.96	299.97	300.17	301.65	302.33	299.82	302.89	302.1	301.33	303.16	304.55	298.54	298.83	302.15	299.04	299.11	299.36	301.26	297.62	302.48	298.05	297.17	301	302.22	299	299.23	302.76	298.11	297.16	297.93	302.03	299.39	300.61	301.84	305.21	299.93	297.25	299.44	302.24	297.79	297.85	298.71	298.01	300.13	299.12	297.24
299.03	301.4	301.77	300.57	302.86	299.03	300.46	302.93	305.86	302.93	301.15	300.04	300.34	300.25	301.29	300.59	298	301.43	297.46	299.75	298.96	303.15	302.8	299.21	300.49	298.64	301.12	302.32	304.03	301.01	299.92	300.57	299.46	301.6	301.7	297.94	304.03	301.8	301.02	299.06	301.44	304.92	298.53	302.57	303.72	303.71	298.96	300.08	301.32	301.96
332.74	330.21	321.3	324.43	330.57	327.36	328.31	326.14	328.49	326.39	326.94	331.6	326.47	323.84	327.05	326.39	326.83	330.22	330.89	328.17	326.41	329.86	327.75	326.49	329.68	323.85	328.86	327.84	329.29	326.27	327.59	326.34	327.1	325.87	330.17	331.43	326.38	325.19	328.74	328.07	325.64	325.92	327.61	326.02	332.05	324.79	329.1	330.54	327.28	324.67
306.11	308.92	303.54	307.02	306.26	304.43	304.53	306.37	301.44	303.8	304.19	305.52	306.75	304.76	304.63	301.31	303.49	305.6	304.46	305.56	305.3	301.98	306.14	305.14	307.01	304.08	306.57	306.02	302.95	306.78	302.91	300.36	303.87	305.94	305.42	301.6	306.4	301.76	304.2	302.07	304.71	300.58	308.28	303.11	303.98	303.8	306.98	308.07	305.29	304.73
302.44	304.23	303.43	301.56	303.79	302.62	304.17	302.93	303.41	301.68	301.34	303.22	305.75	304.11	305	302.41	301.73	302.11	305.18	302.83	306.95	301.95	300.93	306.46	306.86	300.63	302.1	304.29	301.92	304.99	302.53	302.33	300.42	300.83	303.44	302.08	298.25	307.11	304.41	303.55	301.55	296.88	302.05	303.45	298.14	304.19	301.45	300.74	305.9	304.56
301.3	298.8	302.11	296.61	297.45	302.74	300.04	304.36	299.33	300.25	303.43	298.82	300.42	299.59	302.58	301.98	299.61	303.65	299.87	300.94	299.08	302.37	299.13	302.36	300.83	300.29	301.29	301.41	300.44	302.38	296.09	298.81	298.05	298.01	301.91	298.23	303.77	296.03	302.9	294.34	298.24	299.38	302.84	301.61	300.29	297.56	297.95	299.29	299.58	298.5
307.1	306.34	305.35	305.86	308.77	310.4	307.22	306.81	310.28	305.21	306.28	304.45	307.34	310.48	303.7	308.27	308.52	308.38	309.17	306.7	305.31	306.03	306.17	307.02	304.93	302.94	306.35	303.33	308.76	308.12	311.04	307.12	307.02	305.73	307.98	304.52	304.11	308.31	307.31	307.47	309.19	309.13	304.44	307.43	307.4	306.53	304.27	309.25	306.77	307.08
304.4	304.39	303.38	303.41	305.59	304.62	305.03	303.77	304.61	303.41	303.14	306.9	306.02	304.44	300.97	302.76	307.39	307.65	305.21	303.78	303.31	303.24	306.7	305.09	301.07	305.7	302.46	303.56	305.61	303.4	305.35	305.77	306.45	304.67	305.26	308.97	304.24	305.58	303.94	304.49	303.41	305.78	304.95	302.83	305.34	302.5	305.15	305	305.54	307.7
318.69	317.38	316.06	315.83	319.59	319.23	319.35	315.73	317.83	316.68	312.45	316.63	317.79	319.77	318.17	314.6	316.68	314.67	317.91	316.92	317.7	317.35	317.35	316.37	316.11	318.23	316.75	318.38	317.98	316.78	316.24	312.35	319.07	317.03	316.64	317.16	314.36	319.83	318.29	314.2	314.61	318.03	318.86	315.17	317.73	320.03	316.2	317.88	314.92	319.23
312.48	313.68	315.91	315.38	314.71	313.75	313.41	315.26	312.68	316.16	310.45	312.89	312.83	313.6	313.66	315.37	312.65	313.81	314.59	318.85	316.23	316.02	316.97	316.24	315.79	315.57	313.81	313.31	314.93	313.01	309.97	314.14	316.86	312.89	312.93	312.25	314.04	314.07	309.82	314.68	309.94	310.72	313.75	314.67	311.4	315.21	312.22	314.46	313.25	313.25
303.08	302.98	300.55	304.75	299.96	304.34	298.03	303.07	304	305.06	302.51	301.21	298.2	300.61	302.73	301.05	305.28	304.1	304.52	298.78	303.1	299.92	301.25	301.81	301.93	305.44	304.71	299.6	302.41	302.79	302.7	304.49	300.27	302.08	299.02	302.75	299.21	304.29	301.76	301.68	302.7	304.64	300.02	305.37	300.59	303.38	301.73	303.6	305.06	302.18
299.17	297.89	298.94	306.99	302.4	300.21	295.8	300.69	300.35	301.08	304.85	299.25	301.2	300.99	302.07	299.4	301.69	301.66	302.43	298	301.82	302.51	302.09	296.97	299.21	300.59	301.4	302.82	298.96	301.4	299.24	302	302.08	297.56	300.88	301.73	300.01	298.34	300.13	298.45	301.52	300.19	299.56	303.68	301.22	301.31	300.8	299.5	298.47	299.71
309.6	309.8	309.4	308.95	309.38	309.59	306.51	307.85	306.5	306.05	308.02	310.02	304.34	306.51	304.33	307.63	309.12	306.99	306.75	307.49	306.59	308.4	307.14	306.23	301.38	308.77	308.29	304.54	304.46	307.33	309.41	307.41	305.7	308.51	303.54	306.52	309.14	308.46	308.07	306.08	310.03	308.83	303.31	307.93	307.42	308.89	307.12	309.12	304.01	305.52
299.95	299.25	297.76	301.52	300.11	298.1	297.83	301.36	301.46	299.01	301.44	298.74	299.73	298.98	299.48	304.2	302.4	300.85	299.25	299.87	300.67	299.44	301.3	298.97	298.6	299.06	302.86	304.6	301.8	298.87	303.67	298.84	302	298.59	301.43	300.31	300.53	301.13	299.03	297.86	298.96	302.02	296.6	302.12	296.38	295.56	299.47	304.33	303.04	299.22
305.61	307.09	303.58	307.17	305.82	306.48	309.39	305.64	305.04	309.25	306.55	304.9	304.8	306.58	310.89	310.19	306.16	302.75	308.81	308.04	308.52	306.99	306.29	307.61	305.21	305.08	307.05	305.24	306.36	304.63	308.56	308.39	302.36	303.55	306.73	306.18	306.21	304.06	307.94	303.51	307.13	306.41	307.63	305.79	309.42	306.22	302.8	306.18	305.56	307.78
310.86	311.66	319.7	314.61	312.89	311.3	311.07	311.28	311.79	313.28	312.11	309.95	311.45	314.22	316.01	310.15	314.58	311.46	311.64	313.6	311.84	314.75	310.7	309.17	314.47	314.21	313.39	313.17	316.05	312.72	308.07	312.25	314.17	315.27	314.71	313.91	314.09	310.74	312.38	311.31	312.57	313.39	312.42	313.05	312.57	312.05	316.59	313.63	314.33	315.24
301.44	299.52	297.32	297.73	301.6	301.35	299.89	303.06	303.83	297.05	299.12	299.08	303.11	299.62	300.55	300.34	300.05	298.05	299.8	298.61	304.78	304.17	300.31	297.05	301.27	301.69	299.54	298.66	299.3	297.12	302.57	298.01	300.54	296.72	298.8	300.21	300.71	303.09	304.33	296.6	302.3	299.37	298.17	300.99	295.13	300.26	300.94	300.11	300.74	298.64
315.31	314.39	316.7	310.15	311.5	310.52	314.26	318.3	314.78	312.86	311.05	312.12	313.06	315.28	314.48	312.32	315.83	312.43	310.8	312.81	310.3	310.65	309.83	313.03	310.5	315.58	315.47	313.35	312.87	311.65	313.55	313.01	311.22	313.35	314.35	313.06	317.02	312.72	311.23	314.11	312.77	312.49	312.3	308.64	310.99	312.72	313.02	312.95	311.78	311.6
307.93	311.98	311.35	310.54	310.19	309.62	310.03	308.12	308.85	311.6	311.14	306.77	312.69	311.93	310.39	310.96	312.67	309.52	311.46	314.88	311.02	315.25	310.69	311.25	307.21	307.98	309.93	304.91	308.55	307.63	312.23	310.38	311.74	309.75	310.41	313.43	313.73	311.1	310.76	309.8	312.03	313.61	311.29	310.76	311.62	314.67	311.11	313.35	311.62	308.14
314.25	315.09	317.12	312.37	314.12	317.05	316.47	316.75	314.55	317.16	309.92	313.58	314.29	314.76	313.82	315.78	311.85	315.46	319.51	311.07	315.67	314.78	315.58	316.74	313.5	316.16	313.57	313.23	313.48	314.2	314.55	310.73	317.11	314	312.63	317.21	313.9	315.92	314.45	315.51	314.33	314.77	314.75	311.39	313.61	316.7	313.45	316.68	315.39	316.55
312.5	317.06	311.4	311.38	313.87	314.3	311.6	315.46	313.29	307.93	312.03	314.48	312.1	317.93	313.11	314.2	313.95	315.5	312.02	314.72	313.98	311.88	312.57	312.34	314.08	312.56	312.7	311.29	312.1	314.15	313.15	315.06	314.48	313.69	312.53	313.35	310.23	313.71	311.57	308.64	314.67	316.18	312.79	313.97	313.09	312.59	313.36	312.46	312.87	315.14
297.32	298.4	299.06	297.58	299.35	300.1	295.88	296.85	296.29	296	296.47	294.23	297.57	294.09	294.29	298.67	298.81	299.8	299.31	294.84	301.87	295.89	296.62	298.02	294.79	296.23	293.58	298.82	298.64	293.86	296.47	298.83	293.67	296.83	295.42	293.62	296.28	298.04	296.73	296.95	297.44	298.13	297.89	295.9	297.13	297.48	296.43	296.22	299.09	297.02
295.38	293.84	295.1	296.44	292.72	292.89	294.51	292.63	298.11	295.59	295.77	294.76	293.44	298.71	297.19	295.41	296	292.34	292.48	297.8	293.22	293.99	294	300.59	293.61	296.85	298.14	297.74	296.06	292.42	292.09	297.01	292.63	295.95	293.63	295.81	297.48	294.48	293.65	294.96	292.5	301.33	296.29	294.02	296.13	293.62	292.84	295.41	294.5	292.04
303.5	305.39	304.36	304.75	306.11	305.53	307.97	302.25	302.18	306.06	304.08	306.44	308.24	308.69	302.72	307.29	304.83	303.11	303.26	304.69	311.67	307.9	306.63	303.3	302.4	307.08	300.85	302.4	305.13	304.97	304.3	304.16	306.86	309.94	303.41	303.34	304.3	305.51	302.85	307.04	309.22	307.18	305.38	305.62	303.17	305.92	303.26	305.15	308.06	306.91
316.83	319.65	321.15	320.45	315.32	318.34	320.53	314.4	317.93	321.05	319.16	320.49	320.31	313.73	317.34	319	318.26	318.15	314.19	319.32	317.11	317.97	319.2	319.03	316.67	319.1	314.86	316.87	319.48	320.43	320.9	316.33	316.16	318.92	316.57	318.55	316.32	319.75	318.41	318.55	317.04	317.33	314.26	318.05	321.18	316.27	320.42	319.99	312.74	318.77
313.52	313.17	316.71	316.66	311.87	313.68	315.46	313.73	310.74	315.57	309.21	312.06	318.3	310.92	316.99	313.67	312.42	311.62	315.5	315.4	315.31	315.92	313.51	311.79	316.73	313.61	314.97	311.39	314.83	312.62	314.48	312.18	314.25	313.29	315.87	313.56	317.02	315.16	311.12	310.79	314.55	314.6	310.26	313.08	312.86	317.58	319.72	313.08	311.64	314.1
302.6	307.04	302.88	303.91	304.53	302.89	300.11	301.04	303.38	301.43	304.69	303.03	302.96	301.11	304.35	302.9	302.38	302.1	303.62	302.32	305.59	301.88	302.73	300.67	301.19	299.11	303.36	298.04	298.35	300.75	301.41	303	301.04	304.57	298.4	304.84	304.35	304.74	305.02	303.72	303.58	304.24	303.2	301.7	302.45	301.47	304.69	300.59	304.87	306.03
322.84	326.81	321.11	327.28	324.61	322.02	323.16	326.45	327.11	321.99	325.26	322.57	324.46	325.01	326.4	325.83	322.19	324.01	323.55	321.39	324.27	322.16	326.6	325.14	325.51	329	325.56	323.42	323.65	324.6	323.54	323.82	327.17	324.57	325.98	324.65	324.51	325.24	323.16	326.31	324.47	325.41	324.52	325.77	323.47	323.13	322.64	324.54	325.74	322.06
302.04	301.61	305.28	305.1	303.59	306.14	302.87	302.16	304.68	302.21	301.76	302.46	301.55	305.1	302.68	303.6	303.89	307.27	306.05	304.39	299.8	304.92	303	306.61	301.41	307.24	305.27	306.77	302.85	306.7	302.19	303.71	302.49	303.51	302.98	299.93	305.55	303.53	303.79	308.21	301.43	304.6	302.12	304.61	302.07	305.15	302.97	304.15	302.08	302.47
301.67	300.5	299.7	302.83	303.97	303.75	303	303.3	301.25	301.98	299.37	299.13	304.46	299.59	298.65	303.96	305.57	305.18	304.23	304.63	302	302.29	300.64	301.96	302.8	302.86	305.42	302.36	295.93	301.66	303.6	302.18	298.42	304.76	297.66	306.34	306.61	302.27	303.65	301.81	300.28	303.86	303.54	304.16	303.84	304.23	303.96	304.11	304.59	305.09
298.68	306.18	306.27	303.08	303.4	300.9	300.54	300.47	302.14	302.14	301.8	301.28	300.52	307.39	303.85	300.11	304.7	303.28	303.69	302.02	299.8	302.57	303.45	301.29	306.26	302.11	301.91	299.24	299.42	303.22	303.03	302.03	303.04	301.41	303.66	303.03	303.35	303.79	302.45	305.31	302.76	300.89	300.38	303.8	300.59	303.74	303.52	303.37	305.8	304.16
319.56	321.04	319.88	317.33	317.14	319.87	318.24	316.01	321.19	319.36	318.37	320.4	320.37	317.44	318.58	321.68	318.07	319	318.19	321.18	320.69	320.14	319.33	321.2	320.8	317.77	324.15	320.86	318.49	317	318.18	314.53	317.92	319.76	320.47	318.81	319.67	322.26	323.07	322.1	320.1	323.26	316.77	322.7	319.18	319.64	317.36	320.98	320.48	320.56
311.27	315.87	315.08	314.2	311.69	311.69	313.05	312.35	314.48	313.74	311.78	315.52	313.46	312.27	314.19	312.59	310.78	315.43	312.3	317.36	313.4	313.39	309.28	313.95	313.54	315.95	309.6	311.75	311.11	314.89	314.68	314.51	313.55	311.68	312.03	309.04	312.35	316.61	312.43	315.41	310.48	312.81	311.38	311.6	315.62	314.88	314.79	316.53	313.7	318.27
315.41	319.75	317.38	318.95	318.02	320.72	318.46	317.99	317.36	318.77	317.1	316.52	319.2	318.69	324.71	318.67	321.05	315.83	322.28	319.4	317.74	315.71	315.47	315.77	316.93	319.97	317.58	316.73	317.04	319.29	316.64	316.21	318.51	318.11	318.88	317.47	322.03	319.03	319.48	321.14	316.1	320.27	319.45	317.31	318.75	320.7	317.17	316.32	319.66	321.27
295.13	295.49	294.91	291.15	295.8	295.8	296.14	296.82	291.35	297.53	293.79	294.17	293.66	297.09	294.47	292.76	297.99	295.71	293.74	290.83	294.08	294.7	296.8	290.62	295.35	298.66	295.63	293.07	294.63	295.09	293.1	297.62	293.94	296.44	297.28	293.56	291.99	295.4	291.68	294.06	294.52	295.95	292.89	297.27	294.86	294.39	296.19	294.1	294.36	294.1
295.63	299.67	300.18	298.53	299.39	292.62	296.55	301.4	292.03	297.71	301.62	299.12	296.5	296.2	296.75	297.75	299.68	298.65	297.85	299.97	293.05	296.48	295.15	298.69	297.4	298.74	294.26	300.16	299.99	295.84	292.55	294.76	293.9	298.88	294.8	299.28	297.51	298.32	296.41	295.63	299.91	298.19	293.21	295.95	295.53	296.13	294.97	297.94	298.23	297.8
[truncated: 200 more rows]
[truncated: 150 more columns]
